# Supplementary material for: MALDI-TOF MS typing enables the classification of brewing yeasts of the genus Saccharomyces to major beer styles
Source: PLoS One. 2017 Aug 9;12(8):e0181694. doi: 10.1371/journal.pone.0181694 (PMC5549903; doi:10.1371/journal.pone.0181694)
Supplement: S1 File — The directory includes 90 raw files and was zipped to “.zip”; the folder has three strains with 30 spectra per strain; S1 Text explains the raw files with an example and Table 1 represents the yeast strains used within the experiment. (ZIP) [file pone.0181694.s004.zip › 1-3/30250-68-OG-WB-WB-YPG-18h-E-E_2015-07-17_2_0_A2_1.dat]

1999.70 1454
2000.13 1617
2000.55 2020
2000.97 1773
2001.39 1569
2001.81 1558
2002.23 1535
2002.66 1570
2003.08 1486
2003.50 1475
2003.92 1424
2004.34 1485
2004.77 1377
2005.19 1511
2005.61 1377
2006.03 1624
2006.46 1704
2006.88 1785
2007.30 1731
2007.72 1580
2008.15 1554
2008.57 1568
2008.99 1561
2009.41 1666
2009.84 1688
2010.26 1653
2010.68 1743
2011.10 1648
2011.53 1677
2011.95 1544
2012.37 1418
2012.80 1392
2013.22 1544
2013.64 1427
2014.07 1436
2014.49 1385
2014.91 1622
2015.33 1443
2015.76 1512
2016.18 1503
2016.60 1389
2017.03 1384
2017.45 1585
2017.88 1553
2018.30 1436
2018.72 1461
2019.15 1616
2019.57 1587
2019.99 1585
2020.42 1541
2020.84 1578
2021.26 1475
2021.69 1408
2022.11 1382
2022.54 1524
2022.96 1533
2023.38 1669
2023.81 1618
2024.23 1578
2024.66 1442
2025.08 1435
2025.51 1452
2025.93 1560
2026.35 1606
2026.78 1639
2027.20 1394
2027.63 1515
2028.05 1582
2028.48 1570
2028.90 1418
2029.33 1471
2029.75 1355
2030.18 1420
2030.60 1481
2031.03 1611
2031.45 1599
2031.88 1609
2032.30 1637
2032.73 1539
2033.15 1659
2033.58 1565
2034.00 1583
2034.43 1608
2034.85 1548
2035.28 1583
2035.70 1495
2036.13 1532
2036.55 1556
2036.98 1584
2037.40 1495
2037.83 1469
2038.26 1498
2038.68 1564
2039.11 1487
2039.53 1415
2039.96 1447
2040.39 1695
2040.81 1571
2041.24 1424
2041.66 1353
2042.09 1522
2042.52 1372
2042.94 1523
2043.37 1660
2043.79 1494
2044.22 1519
2044.65 1544
2045.07 1494
2045.50 1349
2045.93 1450
2046.35 1462
2046.78 1757
2047.21 1613
2047.63 1549
2048.06 1617
2048.49 1408
2048.91 1500
2049.34 1460
2049.77 1491
2050.19 1408
2050.62 1552
2051.05 1601
2051.47 1512
2051.90 1598
2052.33 1366
2052.75 1591
2053.18 1532
2053.61 1383
2054.04 1567
2054.46 1578
2054.89 1633
2055.32 1614
2055.75 1449
2056.17 1514
2056.60 1600
2057.03 1664
2057.46 1516
2057.88 1571
2058.31 1546
2058.74 1662
2059.17 1811
2059.60 1587
2060.02 1483
2060.45 1514
2060.88 1545
2061.31 1592
2061.74 1600
2062.16 1558
2062.59 1666
2063.02 1772
2063.45 1973
2063.88 1996
2064.31 1962
2064.73 2167
2065.16 2174
2065.59 2388
2066.02 2278
2066.45 2235
2066.88 2110
2067.30 1960
2067.73 1914
2068.16 1771
2068.59 1545
2069.02 1483
2069.45 1586
2069.88 1723
2070.31 1457
2070.74 1446
2071.16 1534
2071.59 1623
2072.02 1463
2072.45 1586
2072.88 1544
2073.31 1562
2073.74 1572
2074.17 1441
2074.60 1603
2075.03 1529
2075.46 1446
2075.89 1701
2076.32 1656
2076.75 1592
2077.18 1652
2077.61 1746
2078.04 1629
2078.47 1472
2078.90 1537
2079.33 1528
2079.76 1537
2080.19 1633
2080.62 1545
2081.05 1316
2081.48 1673
2081.91 1609
2082.34 1643
2082.77 1390
2083.20 1582
2083.63 1627
2084.06 1624
2084.49 1804
2084.92 1412
2085.35 1420
2085.78 1433
2086.21 1581
2086.64 1386
2087.07 1497
2087.50 1435
2087.93 1442
2088.36 1441
2088.80 1391
2089.23 1457
2089.66 1500
2090.09 1496
2090.52 1499
2090.95 1523
2091.38 1456
2091.81 1613
2092.24 1398
2092.68 1396
2093.11 1432
2093.54 1497
2093.97 1465
2094.40 1400
2094.83 1447
2095.26 1474
2095.70 1359
2096.13 1490
2096.56 1520
2096.99 1368
2097.42 1404
2097.85 1375
2098.29 1259
2098.72 1474
2099.15 1493
2099.58 1351
2100.01 1412
2100.45 1349
2100.88 1415
2101.31 1334
2101.74 1251
2102.18 1376
2102.61 1508
2103.04 1577
2103.47 1565
2103.90 1687
2104.34 1621
2104.77 1457
2105.20 1409
2105.64 1479
2106.07 1498
2106.50 1379
2106.93 1442
2107.37 1467
2107.80 1621
2108.23 1336
2108.66 1349
2109.10 1519
2109.53 1522
2109.96 1492
2110.40 1494
2110.83 1370
2111.26 1444
2111.70 1669
2112.13 1367
2112.56 1356
2113.00 1490
2113.43 1383
2113.86 1421
2114.30 1420
2114.73 1426
2115.16 1463
2115.60 1562
2116.03 1535
2116.47 1365
2116.90 1443
2117.33 1538
2117.77 1266
2118.20 1256
2118.64 1367
2119.07 1357
2119.50 1356
2119.94 1501
2120.37 1494
2120.81 1537
2121.24 1564
2121.67 1472
2122.11 1410
2122.54 1437
2122.98 1603
2123.41 1544
2123.85 1600
2124.28 1556
2124.72 1542
2125.15 1454
2125.58 1391
2126.02 1413
2126.45 1431
2126.89 1478
2127.32 1522
2127.76 1500
2128.19 1413
2128.63 1554
2129.06 1383
2129.50 1520
2129.93 1413
2130.37 1534
2130.80 1483
2131.24 1397
2131.67 1592
2132.11 1435
2132.55 1428
2132.98 1454
2133.42 1415
2133.85 1538
2134.29 1517
2134.72 1494
2135.16 1519
2135.59 1548
2136.03 1447
2136.47 1615
2136.90 1413
2137.34 1556
2137.77 1494
2138.21 1338
2138.65 1401
2139.08 1401
2139.52 1452
2139.95 1472
2140.39 1538
2140.83 1386
2141.26 1389
2141.70 1451
2142.14 1415
2142.57 1256
2143.01 1469
2143.44 1477
2143.88 1481
2144.32 1373
2144.75 1440
2145.19 1362
2145.63 1437
2146.06 1515
2146.50 1388
2146.94 1438
2147.38 1421
2147.81 1459
2148.25 1504
2148.69 1527
2149.12 1531
2149.56 1548
2150.00 1747
2150.44 1613
2150.87 1876
2151.31 1859
2151.75 1626
2152.18 1400
2152.62 1570
2153.06 1519
2153.50 1471
2153.93 1569
2154.37 1564
2154.81 1656
2155.25 1486
2155.69 1594
2156.12 1429
2156.56 1495
2157.00 1479
2157.44 1505
2157.87 1559
2158.31 1441
2158.75 1314
2159.19 1445
2159.63 1465
2160.07 1494
2160.50 1435
2160.94 1423
2161.38 1526
2161.82 1604
2162.26 1469
2162.70 1555
2163.13 1522
2163.57 1468
2164.01 1484
2164.45 1584
2164.89 1436
2165.33 1429
2165.77 1372
2166.20 1357
2166.64 1544
2167.08 1376
2167.52 1284
2167.96 1527
2168.40 1585
2168.84 1624
2169.28 1667
2169.72 1708
2170.16 1892
2170.60 1933
2171.03 1987
2171.47 1533
2171.91 1808
2172.35 1967
2172.79 1843
2173.23 1761
2173.67 2030
2174.11 2243
2174.55 2206
2174.99 2232
2175.43 2123
2175.87 1972
2176.31 1952
2176.75 1924
2177.19 1875
2177.63 1797
2178.07 1736
2178.51 1907
2178.95 1687
2179.39 1551
2179.83 1439
2180.27 1552
2180.71 1453
2181.15 1525
2181.59 1401
2182.03 1503
2182.47 1388
2182.91 1356
2183.35 1246
2183.79 1234
2184.23 1363
2184.68 1383
2185.12 1456
2185.56 1513
2186.00 1585
2186.44 1696
2186.88 1631
2187.32 1641
2187.76 1440
2188.20 1533
2188.64 1557
2189.08 1623
2189.53 1552
2189.97 1532
2190.41 1591
2190.85 1526
2191.29 1476
2191.73 1570
2192.17 1578
2192.62 1493
2193.06 1616
2193.50 1753
2193.94 1772
2194.38 1739
2194.82 1744
2195.27 1699
2195.71 1717
2196.15 1669
2196.59 1782
2197.03 1684
2197.47 1657
2197.92 1664
2198.36 1656
2198.80 1699
2199.24 1615
2199.69 1606
2200.13 1629
2200.57 1566
2201.01 1585
2201.45 1708
2201.90 1829
2202.34 1575
2202.78 1411
2203.22 1408
2203.67 1589
2204.11 1584
2204.55 1536
2205.00 1601
2205.44 1638
2205.88 1441
2206.32 1633
2206.77 1629
2207.21 1530
2207.65 1625
2208.10 1717
2208.54 1715
2208.98 1562
2209.43 1583
2209.87 1666
2210.31 1567
2210.76 1690
2211.20 1554
2211.64 1570
2212.09 1750
2212.53 1649
2212.97 1510
2213.42 1518
2213.86 1534
2214.30 1557
2214.75 1658
2215.19 1553
2215.63 1460
2216.08 1530
2216.52 1397
2216.97 1397
2217.41 1552
2217.85 1512
2218.30 1504
2218.74 1663
2219.19 1517
2219.63 1513
2220.07 1521
2220.52 1734
2220.96 1642
2221.41 1650
2221.85 1649
2222.30 1543
2222.74 1617
2223.19 1472
2223.63 1632
2224.08 1673
2224.52 1854
2224.96 1712
2225.41 1662
2225.85 1740
2226.30 1747
2226.74 1657
2227.19 1842
2227.63 1784
2228.08 1756
2228.52 1856
2228.97 1706
2229.41 1743
2229.86 1870
2230.31 1795
2230.75 1681
2231.20 1838
2231.64 1794
2232.09 1782
2232.53 1752
2232.98 1691
2233.42 1788
2233.87 1641
2234.31 1703
2234.76 1640
2235.21 1604
2235.65 1591
2236.10 1639
2236.54 1596
2236.99 1501
2237.44 1558
2237.88 1397
2238.33 1314
2238.77 1280
2239.22 1318
2239.67 1432
2240.11 1433
2240.56 1386
2241.01 1554
2241.45 1407
2241.90 1325
2242.34 1327
2242.79 1535
2243.24 1446
2243.68 1540
2244.13 1458
2244.58 1465
2245.02 1503
2245.47 1395
2245.92 1497
2246.36 1365
2246.81 1388
2247.26 1269
2247.71 1454
2248.15 1450
2248.60 1390
2249.05 1509
2249.49 1568
2249.94 1339
2250.39 1316
2250.84 1462
2251.28 1404
2251.73 1422
2252.18 1370
2252.63 1519
2253.07 1449
2253.52 1385
2253.97 1495
2254.42 1414
2254.86 1383
2255.31 1438
2255.76 1414
2256.21 1326
2256.66 1317
2257.10 1339
2257.55 1399
2258.00 1394
2258.45 1360
2258.90 1372
2259.34 1452
2259.79 1505
2260.24 1404
2260.69 1399
2261.14 1439
2261.58 1403
2262.03 1384
2262.48 1497
2262.93 1471
2263.38 1491
2263.83 1612
2264.28 1709
2264.72 1691
2265.17 1567
2265.62 1338
2266.07 1490
2266.52 1555
2266.97 1428
2267.42 1403
2267.87 1551
2268.32 1494
2268.77 1519
2269.21 1561
2269.66 1611
2270.11 1687
2270.56 1802
2271.01 1692
2271.46 1773
2271.91 1645
2272.36 1770
2272.81 1744
2273.26 1650
2273.71 1761
2274.16 1575
2274.61 1537
2275.06 1546
2275.51 1539
2275.96 1398
2276.41 1334
2276.86 1418
2277.31 1434
2277.76 1484
2278.21 1546
2278.66 1452
2279.11 1458
2279.56 1412
2280.01 1491
2280.46 1441
2280.91 1417
2281.36 1373
2281.81 1428
2282.26 1295
2282.71 1321
2283.16 1380
2283.61 1432
2284.06 1460
2284.51 1425
2284.96 1510
2285.41 1477
2285.86 1561
2286.31 1512
2286.77 1585
2287.22 1627
2287.67 1807
2288.12 1911
2288.57 2069
2289.02 2211
2289.47 2215
2289.92 2360
2290.37 2299
2290.83 2393
2291.28 2625
2291.73 2713
2292.18 2636
2292.63 2606
2293.08 2310
2293.53 2129
2293.99 1974
2294.44 1938
2294.89 1862
2295.34 1737
2295.79 1742
2296.24 1403
2296.70 1441
2297.15 1473
2297.60 1519
2298.05 1619
2298.50 1473
2298.96 1513
2299.41 1481
2299.86 1409
2300.31 1382
2300.77 1498
2301.22 1548
2301.67 1492
2302.12 1357
2302.57 1390
2303.03 1379
2303.48 1408
2303.93 1383
2304.38 1222
2304.84 1354
2305.29 1449
2305.74 1470
2306.20 1522
2306.65 1497
2307.10 1390
2307.55 1620
2308.01 1599
2308.46 1625
2308.91 1688
2309.37 1744
2309.82 1843
2310.27 1922
2310.73 1850
2311.18 1767
2311.63 1802
2312.09 1667
2312.54 1575
2312.99 1639
2313.45 1731
2313.90 1660
2314.35 1666
2314.81 1626
2315.26 1538
2315.71 1529
2316.17 1532
2316.62 1570
2317.08 1571
2317.53 1581
2317.98 1575
2318.44 1697
2318.89 1805
2319.35 1708
2319.80 1719
2320.25 1557
2320.71 1528
2321.16 1594
2321.62 1669
2322.07 1582
2322.53 1688
2322.98 1731
2323.44 1915
2323.89 2000
2324.34 2016
2324.80 2197
2325.25 2391
2325.71 2177
2326.16 2167
2326.62 2233
2327.07 1932
2327.53 1749
2327.98 1806
2328.44 1876
2328.89 1861
2329.35 1625
2329.80 1710
2330.26 1702
2330.71 1682
2331.17 1461
2331.62 1694
2332.08 1566
2332.53 1569
2332.99 1668
2333.45 1600
2333.90 1535
2334.36 1451
2334.81 1497
2335.27 1581
2335.72 1550
2336.18 1403
2336.63 1513
2337.09 1428
2337.55 1527
2338.00 1439
2338.46 1460
2338.91 1453
2339.37 1419
2339.83 1322
2340.28 1339
2340.74 1539
2341.19 1264
2341.65 1219
2342.11 1165
2342.56 1290
2343.02 1318
2343.48 1308
2343.93 1455
2344.39 1420
2344.85 1339
2345.30 1432
2345.76 1536
2346.22 1580
2346.67 1531
2347.13 1467
2347.59 1658
2348.04 1559
2348.50 1498
2348.96 1542
2349.41 1269
2349.87 1397
2350.33 1362
2350.79 1434
2351.24 1531
2351.70 1398
2352.16 1462
2352.61 1504
2353.07 1405
2353.53 1379
2353.99 1510
2354.44 1320
2354.90 1267
2355.36 1271
2355.82 1258
2356.28 1201
2356.73 1395
2357.19 1350
2357.65 1331
2358.11 1346
2358.56 1381
2359.02 1354
2359.48 1350
2359.94 1355
2360.40 1479
2360.85 1330
2361.31 1330
2361.77 1412
2362.23 1358
2362.69 1374
2363.15 1424
2363.60 1347
2364.06 1579
2364.52 1398
2364.98 1401
2365.44 1424
2365.90 1558
2366.36 1534
2366.81 1587
2367.27 1550
2367.73 1411
2368.19 1349
2368.65 1443
2369.11 1444
2369.57 1571
2370.03 1500
2370.49 1426
2370.94 1479
2371.40 1552
2371.86 1442
2372.32 1596
2372.78 1449
2373.24 1599
2373.70 1574
2374.16 1841
2374.62 1788
2375.08 1663
2375.54 1581
2376.00 1416
2376.46 1452
2376.92 1595
2377.38 1504
2377.84 1462
2378.30 1448
2378.76 1444
2379.22 1452
2379.68 1366
2380.14 1457
2380.60 1528
2381.06 1355
2381.52 1286
2381.98 1235
2382.44 1185
2382.90 1232
2383.36 1368
2383.82 1312
2384.28 1346
2384.74 1335
2385.20 1368
2385.66 1242
2386.12 1206
2386.58 1333
2387.04 1340
2387.50 1425
2387.96 1317
2388.42 1410
2388.89 1553
2389.35 1387
2389.81 1395
2390.27 1398
2390.73 1465
2391.19 1306
2391.65 1461
2392.11 1456
2392.57 1485
2393.03 1511
2393.50 1476
2393.96 1419
2394.42 1419
2394.88 1581
2395.34 1535
2395.80 1407
2396.26 1271
2396.73 1305
2397.19 1281
2397.65 1384
2398.11 1524
2398.57 1476
2399.04 1464
2399.50 1555
2399.96 1465
2400.42 1403
2400.88 1352
2401.35 1319
2401.81 1233
2402.27 1273
2402.73 1340
2403.19 1253
2403.66 1435
2404.12 1409
2404.58 1422
2405.04 1482
2405.51 1376
2405.97 1310
2406.43 1498
2406.89 1524
2407.36 1357
2407.82 1374
2408.28 1524
2408.74 1389
2409.21 1354
2409.67 1435
2410.13 1213
2410.60 1283
2411.06 1186
2411.52 1416
2411.98 1297
2412.45 1332
2412.91 1219
2413.37 1412
2413.84 1549
2414.30 1364
2414.76 1409
2415.23 1414
2415.69 1492
2416.15 1420
2416.62 1419
2417.08 1615
2417.54 1464
2418.01 1352
2418.47 1504
2418.94 1375
2419.40 1308
2419.86 1506
2420.33 1526
2420.79 1413
2421.26 1451
2421.72 1539
2422.18 1515
2422.65 1588
2423.11 1447
2423.58 1439
2424.04 1421
2424.50 1429
2424.97 1428
2425.43 1417
2425.90 1524
2426.36 1424
2426.83 1447
2427.29 1440
2427.76 1328
2428.22 1273
2428.69 1490
2429.15 1624
2429.61 1484
2430.08 1530
2430.54 1467
2431.01 1427
2431.47 1296
2431.94 1449
2432.40 1383
2432.87 1432
2433.33 1392
2433.80 1429
2434.26 1303
2434.73 1438
2435.20 1321
2435.66 1579
2436.13 1414
2436.59 1442
2437.06 1355
2437.52 1407
2437.99 1390
2438.45 1476
2438.92 1559
2439.38 1389
2439.85 1614
2440.32 1645
2440.78 1530
2441.25 1401
2441.71 1488
2442.18 1577
2442.65 1552
2443.11 1465
2443.58 1513
2444.04 1495
2444.51 1430
2444.98 1715
2445.44 1567
2445.91 1441
2446.38 1547
2446.84 1435
2447.31 1325
2447.78 1238
2448.24 1382
2448.71 1426
2449.18 1296
2449.64 1348
2450.11 1391
2450.58 1395
2451.04 1455
2451.51 1310
2451.98 1301
2452.44 1383
2452.91 1391
2453.38 1324
2453.84 1303
2454.31 1365
2454.78 1300
2455.25 1414
2455.71 1376
2456.18 1453
2456.65 1305
2457.11 1383
2457.58 1380
2458.05 1291
2458.52 1218
2458.98 1265
2459.45 1248
2459.92 1323
2460.39 1306
2460.86 1256
2461.32 1396
2461.79 1377
2462.26 1174
2462.73 1179
2463.19 1257
2463.66 1396
2464.13 1357
2464.60 1445
2465.07 1305
2465.54 1280
2466.00 1340
2466.47 1395
2466.94 1361
2467.41 1332
2467.88 1364
2468.35 1336
2468.81 1254
2469.28 1246
2469.75 1205
2470.22 1223
2470.69 1246
2471.16 1340
2471.63 1251
2472.09 1331
2472.56 1286
2473.03 1335
2473.50 1275
2473.97 1350
2474.44 1291
2474.91 1234
2475.38 1283
2475.85 1230
2476.32 1395
2476.79 1320
2477.25 1362
2477.72 1350
2478.19 1225
2478.66 1171
2479.13 1203
2479.60 1074
2480.07 1078
2480.54 1181
2481.01 1285
2481.48 1212
2481.95 1201
2482.42 1288
2482.89 1328
2483.36 1388
2483.83 1188
2484.30 1415
2484.77 1193
2485.24 1302
2485.71 1331
2486.18 1431
2486.65 1289
2487.12 1346
2487.59 1520
2488.06 1503
2488.53 1500
2489.00 1385
2489.47 1356
2489.94 1319
2490.41 1428
2490.88 1544
2491.35 1538
2491.83 1231
2492.30 1494
2492.77 1572
2493.24 1349
2493.71 1352
2494.18 1291
2494.65 1351
2495.12 1373
2495.59 1434
2496.06 1298
2496.53 1266
2497.01 1225
2497.48 1269
2497.95 1233
2498.42 1363
2498.89 1377
2499.36 1369
2499.83 1380
2500.31 1403
2500.78 1402
2501.25 1309
2501.72 1328
2502.19 1372
2502.66 1384
2503.14 1291
2503.61 1344
2504.08 1433
2504.55 1429
2505.02 1315
2505.49 1451
2505.97 1364
2506.44 1286
2506.91 1413
2507.38 1365
2507.86 1327
2508.33 1527
2508.80 1357
2509.27 1390
2509.74 1585
2510.22 1476
2510.69 1536
2511.16 1508
2511.63 1598
2512.11 1705
2512.58 1548
2513.05 1471
2513.53 1604
2514.00 1624
2514.47 1576
2514.94 1583
2515.42 1673
2515.89 1637
2516.36 1562
2516.84 1405
2517.31 1418
2517.78 1445
2518.26 1275
2518.73 1369
2519.20 1329
2519.68 1485
2520.15 1365
2520.62 1416
2521.10 1287
2521.57 1333
2522.04 1412
2522.52 1425
2522.99 1340
2523.46 1350
2523.94 1437
2524.41 1366
2524.88 1321
2525.36 1446
2525.83 1610
2526.31 1578
2526.78 1431
2527.25 1513
2527.73 1573
2528.20 1524
2528.68 1491
2529.15 1496
2529.62 1603
2530.10 1501
2530.57 1426
2531.05 1371
2531.52 1478
2532.00 1424
2532.47 1377
2532.95 1264
2533.42 1270
2533.90 1336
2534.37 1381
2534.84 1296
2535.32 1368
2535.79 1356
2536.27 1367
2536.74 1291
2537.22 1286
2537.69 1359
2538.17 1473
2538.64 1395
2539.12 1563
2539.59 1540
2540.07 1572
2540.54 1557
2541.02 1478
2541.50 1601
2541.97 1572
2542.45 1622
2542.92 1745
2543.40 1638
2543.87 1500
2544.35 1587
2544.82 1635
2545.30 1635
2545.78 1715
2546.25 1653
2546.73 1659
2547.20 1691
2547.68 1689
2548.16 1867
2548.63 1917
2549.11 1751
2549.58 1471
2550.06 1579
2550.54 1619
2551.01 1519
2551.49 1437
2551.96 1524
2552.44 1520
2552.92 1495
2553.39 1398
2553.87 1449
2554.35 1504
2554.82 1470
2555.30 1447
2555.78 1390
2556.25 1327
2556.73 1304
2557.21 1330
2557.68 1368
2558.16 1372
2558.64 1326
2559.12 1481
2559.59 1354
2560.07 1332
2560.55 1487
2561.02 1437
2561.50 1347
2561.98 1435
2562.46 1478
2562.93 1439
2563.41 1384
2563.89 1475
2564.37 1316
2564.84 1267
2565.32 1210
2565.80 1268
2566.28 1300
2566.75 1403
2567.23 1377
2567.71 1222
2568.19 1203
2568.66 1215
2569.14 1307
2569.62 1338
2570.10 1318
2570.58 1380
2571.06 1267
2571.53 1290
2572.01 1271
2572.49 1339
2572.97 1284
2573.45 1369
2573.92 1200
2574.40 1207
2574.88 1345
2575.36 1376
2575.84 1367
2576.32 1378
2576.80 1466
2577.27 1405
2577.75 1305
2578.23 1400
2578.71 1549
2579.19 1498
2579.67 1490
2580.15 1418
2580.63 1302
2581.11 1528
2581.59 1424
2582.06 1340
2582.54 1321
2583.02 1230
2583.50 1199
2583.98 1376
2584.46 1262
2584.94 1219
2585.42 1408
2585.90 1286
2586.38 1310
2586.86 1290
2587.34 1440
2587.82 1488
2588.30 1343
2588.78 1243
2589.26 1295
2589.74 1209
2590.22 1348
2590.70 1271
2591.18 1321
2591.66 1388
2592.14 1244
2592.62 1117
2593.10 1181
2593.58 1195
2594.06 1240
2594.54 1298
2595.02 1424
2595.50 1293
2595.98 1249
2596.46 1339
2596.94 1260
2597.42 1308
2597.90 1210
2598.38 1189
2598.86 1324
2599.34 1385
2599.82 1326
2600.30 1290
2600.79 1252
2601.27 1305
2601.75 1218
2602.23 1335
2602.71 1266
2603.19 1351
2603.67 1338
2604.15 1196
2604.63 1308
2605.12 1229
2605.60 1255
2606.08 1312
2606.56 1205
2607.04 1283
2607.52 1255
2608.00 1368
2608.49 1303
2608.97 1324
2609.45 1251
2609.93 1235
2610.41 1271
2610.89 1224
2611.38 1212
2611.86 1234
2612.34 1210
2612.82 1291
2613.30 1161
2613.79 1085
2614.27 1304
2614.75 1376
2615.23 1412
2615.72 1340
2616.20 1290
2616.68 1261
2617.16 1288
2617.64 1273
2618.13 1332
2618.61 1354
2619.09 1330
2619.57 1374
2620.06 1356
2620.54 1172
2621.02 1259
2621.51 1127
2621.99 1179
2622.47 1209
2622.95 1323
2623.44 1318
2623.92 1222
2624.40 1264
2624.89 1206
2625.37 1299
2625.85 1149
2626.34 1372
2626.82 1210
2627.30 1404
2627.79 1436
2628.27 1311
2628.75 1341
2629.24 1426
2629.72 1503
2630.20 1733
2630.69 1632
2631.17 1519
2631.65 1566
2632.14 1721
2632.62 1609
2633.11 1793
2633.59 1604
2634.07 1358
2634.56 1565
2635.04 1577
2635.53 1491
2636.01 1358
2636.49 1273
2636.98 1213
2637.46 1226
2637.95 1287
2638.43 1447
2638.92 1430
2639.40 1288
2639.89 1225
2640.37 1228
2640.85 1279
2641.34 1307
2641.82 1195
2642.31 1365
2642.79 1400
2643.28 1379
2643.76 1268
2644.25 1274
2644.73 1362
2645.22 1261
2645.70 1335
2646.19 1257
2646.67 1314
2647.16 1332
2647.64 1295
2648.13 1329
2648.61 1125
2649.10 1231
2649.58 1318
2650.07 1390
2650.56 1335
2651.04 1228
2651.53 1217
2652.01 1269
2652.50 1225
2652.98 1259
2653.47 1241
2653.95 1293
2654.44 1262
2654.93 1245
2655.41 1164
2655.90 1307
2656.38 1275
2656.87 1271
2657.36 1246
2657.84 1298
2658.33 1244
2658.81 1156
2659.30 1300
2659.79 1371
2660.27 1546
2660.76 1353
2661.25 1186
2661.73 1213
2662.22 1301
2662.71 1122
2663.19 1225
2663.68 1269
2664.17 1302
2664.65 1363
2665.14 1281
2665.63 1394
2666.11 1362
2666.60 1378
2667.09 1370
2667.57 1317
2668.06 1403
2668.55 1296
2669.04 1461
2669.52 1355
2670.01 1368
2670.50 1415
2670.99 1399
2671.47 1554
2671.96 1498
2672.45 1506
2672.93 1495
2673.42 1665
2673.91 1561
2674.40 1591
2674.89 1539
2675.37 1570
2675.86 1627
2676.35 1661
2676.84 1630
2677.32 1544
2677.81 1536
2678.30 1547
2678.79 1414
2679.28 1415
2679.76 1390
2680.25 1482
2680.74 1381
2681.23 1392
2681.72 1363
2682.21 1272
2682.69 1215
2683.18 1420
2683.67 1208
2684.16 1312
2684.65 1187
2685.14 1272
2685.63 1324
2686.11 1186
2686.60 1267
2687.09 1237
2687.58 1189
2688.07 1146
2688.56 1325
2689.05 1361
2689.54 1214
2690.03 1272
2690.52 1437
2691.00 1373
2691.49 1208
2691.98 1253
2692.47 1248
2692.96 1363
2693.45 1335
2693.94 1160
2694.43 1168
2694.92 1233
2695.41 1325
2695.90 1333
2696.39 1179
2696.88 1195
2697.37 1280
2697.86 1285
2698.35 1204
2698.84 1245
2699.33 1272
2699.82 1188
2700.31 1393
2700.80 1308
2701.29 1256
2701.78 1331
2702.27 1408
2702.76 1399
2703.25 1355
2703.74 1296
2704.23 1200
2704.72 1245
2705.21 1248
2705.70 1220
2706.19 1252
2706.68 1292
2707.17 1270
2707.66 1207
2708.15 1265
2708.64 1307
2709.13 1417
2709.63 1232
2710.12 1259
2710.61 1311
2711.10 1301
2711.59 1435
2712.08 1230
2712.57 1256
2713.06 1229
2713.55 1364
2714.05 1419
2714.54 1277
2715.03 1164
2715.52 1266
2716.01 1369
2716.50 1274
2716.99 1313
2717.49 1311
2717.98 1266
2718.47 1430
2718.96 1393
2719.45 1370
2719.94 1449
2720.44 1500
2720.93 1435
2721.42 1365
2721.91 1461
2722.40 1384
2722.90 1341
2723.39 1435
2723.88 1443
2724.37 1313
2724.86 1377
2725.36 1357
2725.85 1375
2726.34 1419
2726.83 1239
2727.33 1315
2727.82 1385
2728.31 1378
2728.80 1345
2729.30 1200
2729.79 1236
2730.28 1316
2730.77 1348
2731.27 1487
2731.76 1322
2732.25 1323
2732.75 1343
2733.24 1426
2733.73 1484
2734.23 1398
2734.72 1449
2735.21 1509
2735.70 1380
2736.20 1427
2736.69 1488
2737.18 1408
2737.68 1360
2738.17 1300
2738.66 1340
2739.16 1190
2739.65 1201
2740.15 1248
2740.64 1217
2741.13 1381
2741.63 1339
2742.12 1405
2742.61 1393
2743.11 1284
2743.60 1333
2744.10 1315
2744.59 1346
2745.08 1411
2745.58 1367
2746.07 1421
2746.57 1315
2747.06 1285
2747.56 1354
2748.05 1349
2748.54 1395
2749.04 1423
2749.53 1328
2750.03 1383
2750.52 1485
2751.02 1356
2751.51 1543
2752.01 1483
2752.50 1442
2753.00 1370
2753.49 1260
2753.98 1289
2754.48 1335
2754.97 1385
2755.47 1282
2755.96 1210
2756.46 1205
2756.95 1191
2757.45 1093
2757.95 1237
2758.44 1422
2758.94 1268
2759.43 1197
2759.93 1167
2760.42 1133
2760.92 1302
2761.41 1286
2761.91 1296
2762.40 1280
2762.90 1209
2763.40 1491
2763.89 1471
2764.39 1332
2764.88 1270
2765.38 1384
2765.87 1419
2766.37 1406
2766.87 1244
2767.36 1244
2767.86 1381
2768.36 1343
2768.85 1260
2769.35 1136
2769.84 1309
2770.34 1508
2770.84 1395
2771.33 1340
2771.83 1307
2772.33 1260
2772.82 1260
2773.32 1488
2773.82 1664
2774.31 1587
2774.81 1580
2775.31 1731
2775.80 1764
2776.30 1816
2776.80 1918
2777.29 1644
2777.79 1630
2778.29 1573
2778.78 1678
2779.28 1603
2779.78 1581
2780.28 1363
2780.77 1354
2781.27 1386
2781.77 1441
2782.27 1355
2782.76 1288
2783.26 1239
2783.76 1284
2784.26 1172
2784.75 1292
2785.25 1161
2785.75 1179
2786.25 1188
2786.74 1154
2787.24 1071
2787.74 1286
2788.24 1242
2788.74 1016
2789.23 1202
2789.73 1225
2790.23 1092
2790.73 1225
2791.23 1224
2791.72 1282
2792.22 1297
2792.72 1307
2793.22 1210
2793.72 1268
2794.22 1186
2794.72 1168
2795.21 1212
2795.71 1246
2796.21 1249
2796.71 1336
2797.21 1223
2797.71 1282
2798.21 1344
2798.70 1327
2799.20 1347
2799.70 1390
2800.20 1234
2800.70 1255
2801.20 1351
2801.70 1513
2802.20 1324
2802.70 1461
2803.20 1369
2803.70 1511
2804.20 1463
2804.69 1597
2805.19 1430
2805.69 1463
2806.19 1344
2806.69 1326
2807.19 1429
2807.69 1535
2808.19 1518
2808.69 1405
2809.19 1528
2809.69 1508
2810.19 1279
2810.69 1347
2811.19 1261
2811.69 1308
2812.19 1269
2812.69 1272
2813.19 1327
2813.69 1326
2814.19 1215
2814.69 1176
2815.19 1377
2815.69 1354
2816.19 1229
2816.69 1246
2817.19 1445
2817.69 1300
2818.20 1286
2818.70 1343
2819.20 1434
2819.70 1345
2820.20 1366
2820.70 1273
2821.20 1278
2821.70 1297
2822.20 1294
2822.70 1319
2823.20 1309
2823.70 1438
2824.21 1428
2824.71 1288
2825.21 1206
2825.71 1319
2826.21 1353
2826.71 1263
2827.21 1273
2827.72 1296
2828.22 1350
2828.72 1379
2829.22 1284
2829.72 1293
2830.22 1231
2830.72 1182
2831.23 1312
2831.73 1251
2832.23 1247
2832.73 1278
2833.23 1277
2833.74 1134
2834.24 1144
2834.74 1240
2835.24 1212
2835.74 1266
2836.25 1413
2836.75 1340
2837.25 1372
2837.75 1401
2838.26 1330
2838.76 1206
2839.26 1211
2839.76 1263
2840.27 1248
2840.77 1277
2841.27 1243
2841.77 1193
2842.28 1177
2842.78 1282
2843.28 1213
2843.79 1206
2844.29 1214
2844.79 1415
2845.29 1379
2845.80 1304
2846.30 1255
2846.80 1328
2847.31 1317
2847.81 1491
2848.31 1390
2848.82 1515
2849.32 1415
2849.82 1329
2850.33 1398
2850.83 1587
2851.33 1349
2851.84 1328
2852.34 1395
2852.84 1523
2853.35 1390
2853.85 1387
2854.36 1263
2854.86 1267
2855.36 1381
2855.87 1371
2856.37 1414
2856.88 1305
2857.38 1251
2857.88 1372
2858.39 1264
2858.89 1297
2859.40 1321
2859.90 1176
2860.41 1265
2860.91 1131
2861.41 1309
2861.92 1251
2862.42 1304
2862.93 1317
2863.43 1198
2863.94 1231
2864.44 1277
2864.95 1361
2865.45 1300
2865.96 1244
2866.46 1230
2866.97 1323
2867.47 1280
2867.98 1156
2868.48 1294
2868.99 1215
2869.49 1456
2870.00 1257
2870.50 1318
2871.01 1361
2871.51 1394
2872.02 1418
2872.52 1367
2873.03 1399
2873.53 1519
2874.04 1625
2874.54 1341
2875.05 1312
2875.56 1348
2876.06 1511
2876.57 1346
2877.07 1580
2877.58 1609
2878.09 1359
2878.59 1307
2879.10 1170
2879.60 1280
2880.11 1288
2880.62 1487
2881.12 1185
2881.63 1190
2882.13 1280
2882.64 1211
2883.15 1390
2883.65 1328
2884.16 1362
2884.67 1324
2885.17 1217
2885.68 1348
2886.19 1375
2886.69 1424
2887.20 1388
2887.71 1368
2888.21 1502
2888.72 1484
2889.23 1296
2889.73 1320
2890.24 1406
2890.75 1456
2891.25 1514
2891.76 1347
2892.27 1466
2892.78 1466
2893.28 1461
2893.79 1529
2894.30 1419
2894.81 1562
2895.31 1680
2895.82 1773
2896.33 1646
2896.84 1387
2897.34 1520
2897.85 1645
2898.36 1515
2898.87 1480
2899.37 1675
2899.88 1459
2900.39 1440
2900.90 1402
2901.41 1337
2901.91 1287
2902.42 1240
2902.93 1325
2903.44 1536
2903.95 1446
2904.45 1566
2904.96 1544
2905.47 1544
2905.98 1545
2906.49 1441
2907.00 1485
2907.50 1503
2908.01 1477
2908.52 1467
2909.03 1345
2909.54 1376
2910.05 1377
2910.56 1279
2911.06 1325
2911.57 1346
2912.08 1369
2912.59 1343
2913.10 1214
2913.61 1423
2914.12 1387
2914.63 1291
2915.14 1471
2915.65 1379
2916.16 1280
2916.66 1376
2917.17 1419
2917.68 1400
2918.19 1314
2918.70 1358
2919.21 1396
2919.72 1424
2920.23 1376
2920.74 1248
2921.25 1263
2921.76 1256
2922.27 1288
2922.78 1384
2923.29 1298
2923.80 1251
2924.31 1307
2924.82 1298
2925.33 1218
2925.84 1387
2926.35 1228
2926.86 1039
2927.37 1150
2927.88 1214
2928.39 1232
2928.90 1368
2929.41 1201
2929.92 1251
2930.43 1213
2930.94 1128
2931.45 1127
2931.96 1209
2932.47 1360
2932.99 1238
2933.50 1258
2934.01 1338
2934.52 1371
2935.03 1479
2935.54 1302
2936.05 1291
2936.56 1410
2937.07 1290
2937.58 1368
2938.09 1410
2938.61 1152
2939.12 1240
2939.63 1543
2940.14 1286
2940.65 1357
2941.16 1282
2941.67 1403
2942.19 1213
2942.70 1168
2943.21 1292
2943.72 1319
2944.23 1252
2944.74 1208
2945.26 1335
2945.77 1212
2946.28 1235
2946.79 1173
2947.30 1251
2947.82 1365
2948.33 1239
2948.84 1263
2949.35 1253
2949.86 1142
2950.38 1269
2950.89 1230
2951.40 1171
2951.91 1214
2952.43 1200
2952.94 1208
2953.45 1198
2953.96 1252
2954.48 1105
2954.99 1198
2955.50 1233
2956.01 1073
2956.53 1141
2957.04 1205
2957.55 1262
2958.06 1227
2958.58 1168
2959.09 1213
2959.60 1228
2960.12 1222
2960.63 1291
2961.14 1233
2961.66 1371
2962.17 1225
2962.68 1277
2963.20 1259
2963.71 1206
2964.22 1246
2964.74 1381
2965.25 1429
2965.76 1417
2966.28 1435
2966.79 1396
2967.30 1309
2967.82 1285
2968.33 1217
2968.85 1166
2969.36 1161
2969.87 1171
2970.39 1247
2970.90 1343
2971.42 1349
2971.93 1326
2972.44 1093
2972.96 1228
2973.47 1390
2973.99 1396
2974.50 1411
2975.02 1395
2975.53 1387
2976.04 1364
2976.56 1337
2977.07 1379
2977.59 1371
2978.10 1376
2978.62 1405
2979.13 1532
2979.65 1554
2980.16 1462
2980.68 1453
2981.19 1498
2981.71 1456
2982.22 1400
2982.74 1453
2983.25 1573
2983.77 1481
2984.28 1434
2984.80 1460
2985.31 1365
2985.83 1372
2986.34 1448
2986.86 1560
2987.37 1354
2987.89 1488
2988.40 1650
2988.92 1701
2989.44 1640
2989.95 1585
2990.47 1644
2990.98 1717
2991.50 1590
2992.01 1635
2992.53 1522
2993.05 1721
2993.56 1751
2994.08 1756
2994.59 1815
2995.11 1779
2995.63 1922
2996.14 1866
2996.66 1779
2997.17 1831
2997.69 1789
2998.21 1805
2998.72 1801
2999.24 1855
2999.76 2035
3000.27 1982
3000.79 2093
3001.31 2213
3001.82 2518
3002.34 2803
3002.86 2853
3003.37 3045
3003.89 3342
3004.41 3349
3004.92 3405
3005.44 3436
3005.96 3415
3006.48 3311
3006.99 3167
3007.51 2997
3008.03 2664
3008.54 2410
3009.06 2164
3009.58 1985
3010.10 1983
3010.61 1934
3011.13 1757
3011.65 1470
3012.17 1607
3012.68 1659
3013.20 1729
3013.72 1708
3014.24 1790
3014.75 1801
3015.27 1813
3015.79 1545
3016.31 1650
3016.83 1682
3017.34 1721
3017.86 1553
3018.38 1690
3018.90 1619
3019.42 1580
3019.94 1675
3020.45 1762
3020.97 1743
3021.49 1659
3022.01 1509
3022.53 1623
3023.05 1670
3023.56 1591
3024.08 1684
3024.60 1610
3025.12 1496
3025.64 1385
3026.16 1440
3026.68 1493
3027.20 1549
3027.71 1494
3028.23 1492
3028.75 1546
3029.27 1454
3029.79 1598
3030.31 1592
3030.83 1573
3031.35 1486
3031.87 1462
3032.39 1662
3032.91 1855
3033.43 1528
3033.94 1393
3034.46 1636
3034.98 1636
3035.50 1578
3036.02 1593
3036.54 1572
3037.06 1470
3037.58 1584
3038.10 1407
3038.62 1452
3039.14 1399
3039.66 1414
3040.18 1629
3040.70 1531
3041.22 1572
3041.74 1513
3042.26 1505
3042.78 1555
3043.30 1479
3043.82 1569
3044.34 1500
3044.86 1569
3045.38 1551
3045.90 1620
3046.42 1506
3046.94 1422
3047.47 1634
3047.99 1590
3048.51 1475
3049.03 1449
3049.55 1437
3050.07 1432
3050.59 1310
3051.11 1424
3051.63 1510
3052.15 1584
3052.67 1427
3053.20 1424
3053.72 1374
3054.24 1484
3054.76 1345
3055.28 1467
3055.80 1498
3056.32 1468
3056.84 1412
3057.37 1346
3057.89 1279
3058.41 1476
3058.93 1494
3059.45 1510
3059.97 1508
3060.49 1446
3061.02 1367
3061.54 1528
3062.06 1517
3062.58 1466
3063.10 1407
3063.63 1550
3064.15 1665
3064.67 1594
3065.19 1623
3065.71 1639
3066.24 1645
3066.76 1505
3067.28 1652
3067.80 1762
3068.33 1815
3068.85 1545
3069.37 1475
3069.89 1522
3070.42 1649
3070.94 1627
3071.46 1612
3071.98 1658
3072.51 1601
3073.03 1527
3073.55 1593
3074.08 1668
3074.60 1589
3075.12 1733
3075.64 1669
3076.17 1744
3076.69 1755
3077.21 1931
3077.74 1830
3078.26 1816
3078.78 2028
3079.31 2079
3079.83 2158
3080.35 2260
3080.88 2258
3081.40 1999
3081.92 2049
3082.45 1927
3082.97 1960
3083.49 1925
3084.02 1784
3084.54 1895
3085.07 2000
3085.59 1838
3086.11 1854
3086.64 1938
3087.16 1782
3087.69 1968
3088.21 1914
3088.73 1977
3089.26 1992
3089.78 1896
3090.31 1863
3090.83 1827
3091.35 2117
3091.88 2093
3092.40 1831
3092.93 1845
3093.45 1950
3093.98 1991
3094.50 2035
3095.03 2042
3095.55 2325
3096.08 2276
3096.60 2224
3097.13 2183
3097.65 2372
3098.18 2595
3098.70 2824
3099.23 3092
3099.75 3767
3100.28 4643
3100.80 5484
3101.33 6142
3101.85 6680
3102.38 7719
3102.90 8499
3103.43 8704
3103.95 8772
3104.48 8663
3105.00 8297
3105.53 7588
3106.05 6591
3106.58 5623
3107.11 5117
3107.63 4204
3108.16 3788
3108.68 3337
3109.21 3295
3109.73 3069
3110.26 3366
3110.79 3482
3111.31 3339
3111.84 3333
3112.36 3252
3112.89 3184
3113.42 3118
3113.94 2758
3114.47 2521
3115.00 2595
3115.52 2485
3116.05 2241
3116.58 2347
3117.10 2269
3117.63 2211
3118.16 2225
3118.68 2202
3119.21 2058
3119.74 2092
3120.26 2393
3120.79 2517
3121.32 2293
3121.84 2201
3122.37 2382
3122.90 2087
3123.42 2352
3123.95 2268
3124.48 2066
3125.01 2060
3125.53 2164
3126.06 2404
3126.59 2198
3127.11 2033
3127.64 1880
3128.17 1904
3128.70 1983
3129.22 1828
3129.75 1758
3130.28 1758
3130.81 1729
3131.33 1775
3131.86 1762
3132.39 1712
3132.92 1651
3133.45 1840
3133.97 1767
3134.50 1819
3135.03 1666
3135.56 1771
3136.09 1822
3136.61 1862
3137.14 1730
3137.67 1874
3138.20 1692
3138.73 1618
3139.26 1707
3139.78 1773
3140.31 1827
3140.84 1820
3141.37 1749
3141.90 1686
3142.43 1690
3142.96 1484
3143.48 1570
3144.01 1571
3144.54 1772
3145.07 1704
3145.60 1707
3146.13 1737
3146.66 1769
3147.19 1787
3147.72 1852
3148.25 1772
3148.77 1880
3149.30 1820
3149.83 1700
3150.36 1908
3150.89 1775
3151.42 1884
3151.95 1777
3152.48 1970
3153.01 1781
3153.54 1784
3154.07 1880
3154.60 1762
3155.13 1839
3155.66 1890
3156.19 1881
3156.72 1968
3157.25 1805
3157.78 1831
3158.31 1923
3158.84 1839
3159.37 1930
3159.90 1823
3160.43 1847
3160.96 1913
3161.49 1787
3162.02 1710
3162.55 1786
3163.08 1659
3163.61 1577
3164.14 1590
3164.67 1515
3165.20 1526
3165.73 1421
3166.26 1550
3166.79 1439
3167.32 1537
3167.86 1560
3168.39 1670
3168.92 1616
3169.45 1512
3169.98 1562
3170.51 1526
3171.04 1645
3171.57 2011
3172.10 1904
3172.63 1695
3173.17 1747
3173.70 1892
3174.23 2139
3174.76 1953
3175.29 2078
3175.82 1827
3176.35 1779
3176.89 1867
3177.42 1756
3177.95 1743
3178.48 1684
3179.01 1673
3179.54 1603
3180.08 1582
3180.61 1432
3181.14 1494
3181.67 1441
3182.20 1504
3182.74 1575
3183.27 1451
3183.80 1448
3184.33 1470
3184.86 1553
3185.40 1471
3185.93 1401
3186.46 1442
3186.99 1508
3187.53 1531
3188.06 1434
3188.59 1497
3189.12 1552
3189.66 1311
3190.19 1401
3190.72 1470
3191.25 1534
3191.79 1576
3192.32 1464
3192.85 1424
3193.39 1442
3193.92 1511
3194.45 1503
3194.98 1480
3195.52 1448
3196.05 1499
3196.58 1527
3197.12 1545
3197.65 1668
3198.18 1648
3198.72 1630
3199.25 1455
3199.78 1602
3200.32 1430
3200.85 1529
3201.39 1491
3201.92 1538
3202.45 1566
3202.99 1709
3203.52 1738
3204.05 1748
3204.59 1665
3205.12 1654
3205.66 1563
3206.19 1602
3206.72 1633
3207.26 1629
3207.79 1638
3208.33 1733
3208.86 1614
3209.39 1602
3209.93 1596
3210.46 1718
3211.00 1762
3211.53 1702
3212.07 1757
3212.60 1785
3213.14 1864
3213.67 1818
3214.20 1702
3214.74 1751
3215.27 1712
3215.81 1482
3216.34 1529
3216.88 1476
3217.41 1609
3217.95 1424
3218.48 1491
3219.02 1664
3219.55 1608
3220.09 1661
3220.62 1834
3221.16 1838
3221.70 1862
3222.23 1972
3222.77 1810
3223.30 1920
3223.84 2038
3224.37 2207
3224.91 2132
3225.44 2161
3225.98 2267
3226.51 2170
3227.05 2203
3227.59 2200
3228.12 1862
3228.66 1874
3229.19 1918
3229.73 1809
3230.27 1882
3230.80 1895
3231.34 1976
3231.87 1941
3232.41 1934
3232.95 1959
3233.48 1988
3234.02 1899
3234.56 2050
3235.09 2229
3235.63 1930
3236.16 1959
3236.70 1950
3237.24 1799
3237.77 1963
3238.31 1918
3238.85 1737
3239.38 1881
3239.92 2021
3240.46 2007
3241.00 1923
3241.53 2032
3242.07 2041
3242.61 1964
3243.14 1905
3243.68 2094
3244.22 2075
3244.75 1934
3245.29 1988
3245.83 1971
3246.37 1921
3246.90 2175
3247.44 2166
3247.98 2040
3248.52 2094
3249.05 2271
3249.59 2054
3250.13 2081
3250.67 2059
3251.20 2177
3251.74 2191
3252.28 2272
3252.82 2185
3253.36 2205
3253.89 2348
3254.43 2162
3254.97 2186
3255.51 2226
3256.05 2236
3256.58 2169
3257.12 2366
3257.66 2596
3258.20 2781
3258.74 2729
3259.28 3022
3259.81 3357
3260.35 3513
3260.89 3986
3261.43 4444
3261.97 4484
3262.51 4919
3263.05 4848
3263.59 5139
3264.12 5704
3264.66 6193
3265.20 6246
3265.74 6296
3266.28 6529
3266.82 6700
3267.36 6914
3267.90 6795
3268.44 6791
3268.98 6249
3269.51 5571
3270.05 5158
3270.59 4852
3271.13 4016
3271.67 3632
3272.21 3222
3272.75 2900
3273.29 2783
3273.83 2603
3274.37 2748
3274.91 2581
3275.45 2408
3275.99 2536
3276.53 2584
3277.07 2655
3277.61 2668
3278.15 2474
3278.69 2572
3279.23 2476
3279.77 2459
3280.31 2607
3280.85 2399
3281.39 2299
3281.93 2412
3282.47 2591
3283.01 2634
3283.55 2684
3284.09 2702
3284.63 2873
3285.17 2744
3285.71 2713
3286.25 2965
3286.79 2813
3287.34 2809
3287.88 2949
3288.42 2912
3288.96 2836
3289.50 2767
3290.04 2607
3290.58 2565
3291.12 2560
3291.66 2557
3292.20 2727
3292.74 2843
3293.29 2905
3293.83 2837
3294.37 2972
3294.91 3300
3295.45 3392
3295.99 3337
3296.53 3205
3297.08 3325
3297.62 3084
3298.16 2829
3298.70 2712
3299.24 2743
3299.78 2725
3300.33 2722
3300.87 2803
3301.41 2746
3301.95 3001
3302.49 3075
3303.04 2849
3303.58 3031
3304.12 3242
3304.66 2796
3305.20 2898
3305.75 2495
3306.29 2753
3306.83 2694
3307.37 2553
3307.92 2528
3308.46 2416
3309.00 2586
3309.54 2483
3310.09 2524
3310.63 2445
3311.17 2372
3311.71 2590
3312.26 2609
3312.80 2579
3313.34 2773
3313.89 2755
3314.43 2738
3314.97 2869
3315.51 3031
3316.06 3042
3316.60 3076
3317.14 2875
3317.69 3013
3318.23 2931
3318.77 2991
3319.32 2895
3319.86 2941
3320.40 2976
3320.95 2979
3321.49 2848
3322.03 2873
3322.58 2962
3323.12 2872
3323.67 2910
3324.21 3118
3324.75 3020
3325.30 2796
3325.84 2641
3326.38 2844
3326.93 2901
3327.47 2569
3328.02 2651
3328.56 2761
3329.10 2634
3329.65 2684
3330.19 3201
3330.74 3489
3331.28 4172
3331.83 4776
3332.37 5664
3332.92 6880
3333.46 8375
3334.00 9354
3334.55 11234
3335.09 12829
3335.64 13335
3336.18 14158
3336.73 14088
3337.27 14207
3337.82 13380
3338.36 12583
3338.91 11232
3339.45 9641
3340.00 8151
3340.54 7356
3341.09 6211
3341.63 5173
3342.18 4529
3342.72 3991
3343.27 3378
3343.81 3016
3344.36 2792
3344.90 2817
3345.45 2663
3346.00 2747
3346.54 2618
3347.09 2726
3347.63 2708
3348.18 2861
3348.72 2889
3349.27 3034
3349.82 3359
3350.36 3439
3350.91 3674
3351.45 3614
3352.00 3593
3352.55 3601
3353.09 3260
3353.64 3214
3354.18 3049
3354.73 3077
3355.28 2834
3355.82 2722
3356.37 2778
3356.92 2675
3357.46 2677
3358.01 2466
3358.56 2511
3359.10 2265
3359.65 2475
3360.20 2257
3360.74 2369
3361.29 2415
3361.84 2500
3362.38 2434
3362.93 2483
3363.48 2486
3364.02 2417
3364.57 2244
3365.12 2464
3365.66 2478
3366.21 2513
3366.76 2497
3367.31 2390
3367.85 2473
3368.40 2589
3368.95 2581
3369.50 2615
3370.04 2625
3370.59 2497
3371.14 2726
3371.69 2689
3372.23 3024
3372.78 2854
3373.33 2839
3373.88 3044
3374.42 3011
3374.97 2942
3375.52 3135
3376.07 2683
3376.62 2649
3377.16 2540
3377.71 2519
3378.26 2586
3378.81 2427
3379.36 2328
3379.91 2257
3380.45 2080
3381.00 2186
3381.55 2158
3382.10 2065
3382.65 2123
3383.20 2082
3383.75 2057
3384.29 2231
3384.84 2144
3385.39 2157
3385.94 2003
3386.49 1892
3387.04 1944
3387.59 2043
3388.14 2051
3388.68 1967
3389.23 1912
3389.78 1924
3390.33 1982
3390.88 1825
3391.43 1904
3391.98 1925
3392.53 2000
3393.08 2013
3393.63 1843
3394.18 1675
3394.73 1886
3395.28 1783
3395.83 1801
3396.38 1781
3396.93 1669
3397.48 1634
3398.02 1712
3398.57 1825
3399.12 1594
3399.67 1576
3400.22 1613
3400.77 1650
3401.32 1613
3401.87 1615
3402.42 1696
3402.97 1749
3403.52 1674
3404.08 1667
3404.63 1623
3405.18 1538
3405.73 1529
3406.28 1589
3406.83 1605
3407.38 1595
3407.93 1622
3408.48 1703
3409.03 1818
3409.58 1933
3410.13 1800
3410.68 1814
3411.23 1807
3411.78 2053
3412.33 2032
3412.89 2166
3413.44 2126
3413.99 2022
3414.54 2003
3415.09 2058
3415.64 1954
3416.19 1810
3416.74 1800
3417.29 1829
3417.85 1789
3418.40 1773
3418.95 1793
3419.50 1751
3420.05 1580
3420.60 1785
3421.16 1882
3421.71 1953
3422.26 1980
3422.81 2025
3423.36 2185
3423.91 2032
3424.47 2032
3425.02 2207
3425.57 2337
3426.12 2130
3426.67 2073
3427.23 2153
3427.78 1960
3428.33 1858
3428.88 1838
3429.44 1853
3429.99 1764
3430.54 1836
3431.09 1703
3431.64 1815
3432.20 1699
3432.75 1672
3433.30 1632
3433.86 1538
3434.41 1870
3434.96 1789
3435.51 1674
3436.07 1706
3436.62 1792
3437.17 1624
3437.73 1648
3438.28 1885
3438.83 1705
3439.38 1710
3439.94 1553
3440.49 1803
3441.04 1701
3441.60 1628
3442.15 1741
3442.70 1712
3443.26 1607
3443.81 1663
3444.36 1610
3444.92 1711
3445.47 1723
3446.03 1714
3446.58 1699
3447.13 1532
3447.69 1610
3448.24 1563
3448.79 1592
3449.35 1655
3449.90 1622
3450.46 1539
3451.01 1456
3451.56 1590
3452.12 1727
3452.67 1525
3453.23 1601
3453.78 1618
3454.34 1519
3454.89 1490
3455.44 1637
3456.00 1731
3456.55 1838
3457.11 1783
3457.66 1735
3458.22 1622
3458.77 1610
3459.33 1550
3459.88 1576
3460.44 1602
3460.99 1718
3461.55 1713
3462.10 1593
3462.66 1581
3463.21 1824
3463.77 1805
3464.32 1806
3464.88 1726
3465.43 1590
3465.99 1847
3466.54 1891
3467.10 1903
3467.65 1834
3468.21 1966
3468.76 1825
3469.32 1932
3469.87 2091
3470.43 2254
3470.99 2151
3471.54 2181
3472.10 2233
3472.65 2210
3473.21 2229
3473.76 2212
3474.32 2147
3474.88 2110
3475.43 2026
3475.99 2009
3476.54 2056
3477.10 2191
3477.66 1949
3478.21 2219
3478.77 2204
3479.33 2163
3479.88 2256
3480.44 2279
3480.99 2137
3481.55 2429
3482.11 2439
3482.66 2432
3483.22 2564
3483.78 2491
3484.33 2488
3484.89 2486
3485.45 2685
3486.00 2778
3486.56 2793
3487.12 2951
3487.68 2974
3488.23 3283
3488.79 4085
3489.35 4792
3489.90 5424
3490.46 6255
3491.02 7363
3491.58 7896
3492.13 8386
3492.69 8763
3493.25 8637
3493.81 8646
3494.36 8143
3494.92 6940
3495.48 6126
3496.04 5032
3496.59 4708
3497.15 4455
3497.71 4086
3498.27 3937
3498.82 3697
3499.38 3661
3499.94 4056
3500.50 4368
3501.06 4670
3501.61 5118
3502.17 5619
3502.73 6013
3503.29 6531
3503.85 6765
3504.41 7368
3504.96 7918
3505.52 7976
3506.08 7968
3506.64 8034
3507.20 7886
3507.76 7300
3508.32 6483
3508.87 5845
3509.43 5218
3509.99 4740
3510.55 4124
3511.11 3804
3511.67 3274
3512.23 2963
3512.79 2878
3513.34 2712
3513.90 2500
3514.46 2495
3515.02 2288
3515.58 2149
3516.14 2072
3516.70 2045
3517.26 2017
3517.82 2017
3518.38 1975
3518.94 1824
3519.50 1956
3520.06 2002
3520.62 2011
3521.18 2236
3521.74 2141
3522.30 2162
3522.86 2387
3523.42 2188
3523.97 2194
3524.53 2110
3525.09 2217
3525.65 2118
3526.21 1964
3526.77 2031
3527.34 2059
3527.90 2017
3528.46 1988
3529.02 1968
3529.58 1990
3530.14 1969
3530.70 1960
3531.26 2088
3531.82 2266
3532.38 2221
3532.94 2178
3533.50 2055
3534.06 2215
3534.62 2120
3535.18 2077
3535.74 2197
3536.30 2043
3536.86 2080
3537.43 2158
3537.99 2075
3538.55 2018
3539.11 2056
3539.67 2084
3540.23 2119
3540.79 2101
3541.35 2175
3541.91 2072
3542.48 2006
3543.04 2101
3543.60 2147
3544.16 2149
3544.72 2013
3545.28 2085
3545.84 2103
3546.41 2023
3546.97 1931
3547.53 1840
3548.09 1713
3548.65 1692
3549.22 1694
3549.78 1698
3550.34 1648
3550.90 1630
3551.46 1535
3552.03 1545
3552.59 1630
3553.15 1595
3553.71 1566
3554.27 1553
3554.84 1653
3555.40 1618
3555.96 1613
3556.52 1544
3557.09 1519
3557.65 1602
3558.21 1904
3558.77 1805
3559.34 1617
3559.90 1685
3560.46 1715
3561.03 1692
3561.59 1768
3562.15 1615
3562.71 1658
3563.28 1542
3563.84 1511
3564.40 1513
3564.97 1717
3565.53 1697
3566.09 1755
3566.66 1658
3567.22 1785
3567.78 1734
3568.35 1510
3568.91 1343
3569.47 1339
3570.04 1500
3570.60 1544
3571.16 1645
3571.73 1422
3572.29 1625
3572.85 1764
3573.42 1674
3573.98 1570
3574.55 1790
3575.11 1911
3575.67 1861
3576.24 1839
3576.80 2032
3577.37 1899
3577.93 2129
3578.49 2024
3579.06 1952
3579.62 1943
3580.19 1911
3580.75 1786
3581.32 1791
3581.88 1780
3582.45 1781
3583.01 1614
3583.57 1556
3584.14 1630
3584.70 1539
3585.27 1592
3585.83 1698
3586.40 1515
3586.96 1355
3587.53 1486
3588.09 1401
3588.66 1412
3589.22 1490
3589.79 1355
3590.35 1482
3590.92 1506
3591.48 1535
3592.05 1457
3592.61 1581
3593.18 1488
3593.75 1532
3594.31 1507
3594.88 1364
3595.44 1391
3596.01 1394
3596.57 1489
3597.14 1510
3597.70 1397
3598.27 1516
3598.84 1451
3599.40 1306
3599.97 1448
3600.53 1291
3601.10 1339
3601.67 1407
3602.23 1526
3602.80 1366
3603.36 1313
3603.93 1356
3604.50 1373
3605.06 1366
3605.63 1365
3606.20 1252
3606.76 1183
3607.33 1228
3607.89 1250
3608.46 1328
3609.03 1239
3609.59 1237
3610.16 1259
3610.73 1123
3611.29 1121
3611.86 1138
3612.43 1276
3613.00 1195
3613.56 1177
3614.13 1259
3614.70 1267
3615.26 1425
3615.83 1400
3616.40 1343
3616.97 1438
3617.53 1487
3618.10 1533
3618.67 1452
3619.23 1546
3619.80 1617
3620.37 1645
3620.94 1563
3621.50 1477
3622.07 1446
3622.64 1354
3623.21 1383
3623.78 1442
3624.34 1224
3624.91 1409
3625.48 1445
3626.05 1360
3626.61 1371
3627.18 1259
3627.75 1256
3628.32 1357
3628.89 1293
3629.46 1268
3630.02 1293
3630.59 1177
3631.16 1312
3631.73 1320
3632.30 1475
3632.87 1436
3633.43 1325
3634.00 1332
3634.57 1226
3635.14 1150
3635.71 1162
3636.28 1226
3636.85 1360
3637.41 1455
3637.98 1433
3638.55 1578
3639.12 1717
3639.69 1654
3640.26 1561
3640.83 1836
3641.40 1787
3641.97 1773
3642.54 1757
3643.11 1763
3643.68 1801
3644.24 1663
3644.81 1793
3645.38 1639
3645.95 1494
3646.52 1481
3647.09 1497
3647.66 1485
3648.23 1436
3648.80 1325
3649.37 1502
3649.94 1612
3650.51 1903
3651.08 1665
3651.65 1607
3652.22 1810
3652.79 1675
3653.36 1667
3653.93 1635
3654.50 1844
3655.07 1551
3655.64 1672
3656.21 1553
3656.78 1650
3657.35 1547
3657.92 1515
3658.49 1575
3659.06 1622
3659.63 1589
3660.20 1642
3660.78 1642
3661.35 1517
3661.92 1459
3662.49 1549
3663.06 1683
3663.63 1547
3664.20 1834
3664.77 1797
3665.34 1776
3665.91 1759
3666.48 1889
3667.06 1974
3667.63 1933
3668.20 1829
3668.77 1906
3669.34 1708
3669.91 1687
3670.48 1527
3671.05 1535
3671.63 1486
3672.20 1530
3672.77 1481
3673.34 1429
3673.91 1390
3674.48 1417
3675.06 1485
3675.63 1529
3676.20 1485
3676.77 1520
3677.34 1478
3677.92 1392
3678.49 1543
3679.06 1332
3679.63 1396
3680.20 1381
3680.78 1432
3681.35 1488
3681.92 1291
3682.49 1147
3683.07 1237
3683.64 1248
3684.21 1311
3684.78 1324
3685.36 1301
3685.93 1450
3686.50 1301
3687.07 1353
3687.65 1339
3688.22 1348
3688.79 1368
3689.37 1390
3689.94 1355
3690.51 1422
3691.08 1387
3691.66 1343
3692.23 1248
3692.80 1324
3693.38 1325
3693.95 1415
3694.52 1361
3695.10 1330
3695.67 1264
3696.24 1222
3696.82 1280
3697.39 1342
3697.96 1332
3698.54 1379
3699.11 1331
3699.68 1221
3700.26 1179
3700.83 1283
3701.41 1307
3701.98 1295
3702.55 1225
3703.13 1422
3703.70 1349
3704.28 1180
3704.85 1211
3705.42 1315
3706.00 1404
3706.57 1262
3707.15 1168
3707.72 1198
3708.30 1310
3708.87 1223
3709.44 1315
3710.02 1132
3710.59 1291
3711.17 1397
3711.74 1286
3712.32 1236
3712.89 1316
3713.47 1371
3714.04 1317
3714.62 1313
3715.19 1288
3715.77 1360
3716.34 1415
3716.92 1284
3717.49 1248
3718.07 1265
3718.64 1325
3719.22 1420
3719.79 1316
3720.37 1304
3720.94 1340
3721.52 1424
3722.09 1209
3722.67 1330
3723.24 1343
3723.82 1184
3724.40 1209
3724.97 1335
3725.55 1043
3726.12 1160
3726.70 1471
3727.27 1217
3727.85 1235
3728.43 1263
3729.00 1276
3729.58 1363
3730.15 1263
3730.73 1228
3731.31 1270
3731.88 1360
3732.46 1341
3733.03 1261
3733.61 1172
3734.19 1166
3734.76 1329
3735.34 1226
3735.92 1304
3736.49 1337
3737.07 1161
3737.65 1264
3738.22 1356
3738.80 1176
3739.38 1212
3739.95 1267
3740.53 1214
3741.11 1094
3741.68 1151
3742.26 1312
3742.84 1323
3743.42 1259
3743.99 1271
3744.57 1255
3745.15 1191
3745.72 1285
3746.30 1356
3746.88 1197
3747.46 1322
3748.03 1295
3748.61 1286
3749.19 1293
3749.77 1394
3750.34 1410
3750.92 1273
3751.50 1342
3752.08 1286
3752.65 1183
3753.23 1237
3753.81 1320
3754.39 1346
3754.97 1182
3755.54 1132
3756.12 1097
3756.70 1269
3757.28 1281
3757.86 1267
3758.44 1380
3759.01 1440
3759.59 1350
3760.17 1258
3760.75 1289
3761.33 1328
3761.91 1228
3762.48 1412
3763.06 1429
3763.64 1384
3764.22 1228
3764.80 1338
3765.38 1233
3765.96 1224
3766.53 1217
3767.11 1416
3767.69 1304
3768.27 1322
3768.85 1457
3769.43 1373
3770.01 1336
3770.59 1285
3771.17 1246
3771.75 1275
3772.33 1377
3772.91 1175
3773.48 1354
3774.06 1415
3774.64 1300
3775.22 1353
3775.80 1374
3776.38 1300
3776.96 1251
3777.54 1271
3778.12 1438
3778.70 1371
3779.28 1369
3779.86 1329
3780.44 1335
3781.02 1443
3781.60 1357
3782.18 1312
3782.76 1313
3783.34 1316
3783.92 1306
3784.50 1340
3785.08 1360
3785.66 1210
3786.24 1381
3786.82 1388
3787.40 1277
3787.98 1187
3788.56 1283
3789.15 1361
3789.73 1232
3790.31 1352
3790.89 1315
3791.47 1339
3792.05 1469
3792.63 1404
3793.21 1562
3793.79 1547
3794.37 1689
3794.95 1573
3795.53 1451
3796.12 1493
3796.70 1542
3797.28 1614
3797.86 1563
3798.44 1573
3799.02 1484
3799.60 1481
3800.18 1698
3800.77 1676
3801.35 1808
3801.93 1868
3802.51 1884
3803.09 1966
3803.67 2031
3804.26 1769
3804.84 1692
3805.42 1882
3806.00 2005
3806.58 1972
3807.17 1915
3807.75 1910
3808.33 1900
3808.91 1960
3809.49 2011
3810.08 2124
3810.66 1989
3811.24 2049
3811.82 2068
3812.41 2233
3812.99 2188
3813.57 2391
3814.15 2594
3814.74 2471
3815.32 2552
3815.90 2530
3816.48 2546
3817.07 2622
3817.65 2587
3818.23 2519
3818.81 2093
3819.40 1951
3819.98 1950
3820.56 1654
3821.15 1528
3821.73 1651
3822.31 1680
3822.90 1619
3823.48 1692
3824.06 1677
3824.65 1620
3825.23 1622
3825.81 1446
3826.40 1432
3826.98 1406
3827.56 1445
3828.15 1444
3828.73 1401
3829.31 1567
3829.90 1532
3830.48 1405
3831.06 1434
3831.65 1294
3832.23 1399
3832.82 1462
3833.40 1439
3833.98 1495
3834.57 1500
3835.15 1265
3835.74 1347
3836.32 1326
3836.91 1211
3837.49 1293
3838.07 1270
3838.66 1311
3839.24 1298
3839.83 1207
3840.41 1177
3841.00 1153
3841.58 1246
3842.17 1402
3842.75 1275
3843.34 1208
3843.92 1215
3844.50 1161
3845.09 1271
3845.67 1201
3846.26 1217
3846.84 1198
3847.43 1263
3848.01 1293
3848.60 1212
3849.18 1348
3849.77 1215
3850.36 1272
3850.94 1179
3851.53 1234
3852.11 1248
3852.70 1316
3853.28 1258
3853.87 1073
3854.45 1315
3855.04 1306
3855.62 1242
3856.21 1180
3856.80 1164
3857.38 1236
3857.97 1221
3858.55 1167
3859.14 1221
3859.73 1213
3860.31 1219
3860.90 1283
3861.48 1327
3862.07 1346
3862.66 1261
3863.24 1405
3863.83 1398
3864.42 1281
3865.00 1252
3865.59 1291
3866.17 1265
3866.76 1403
3867.35 1335
3867.93 1345
3868.52 1334
3869.11 1309
3869.69 1382
3870.28 1217
3870.87 1210
3871.45 1268
3872.04 1207
3872.63 1253
3873.22 1324
3873.80 1152
3874.39 1144
3874.98 1187
3875.56 1436
3876.15 1354
3876.74 1346
3877.33 1312
3877.91 1339
3878.50 1393
3879.09 1290
3879.68 1273
3880.26 1423
3880.85 1249
3881.44 1254
3882.03 1163
3882.61 1070
3883.20 1056
3883.79 1179
3884.38 1163
3884.97 1144
3885.55 1180
3886.14 1167
3886.73 1389
3887.32 1231
3887.91 1254
3888.49 1350
3889.08 1238
3889.67 1112
3890.26 1296
3890.85 1350
3891.44 1349
3892.02 1368
3892.61 1263
3893.20 1184
3893.79 1288
3894.38 1338
3894.97 1296
3895.56 1351
3896.14 1376
3896.73 1222
3897.32 1177
3897.91 1210
3898.50 1309
3899.09 1271
3899.68 1233
3900.27 1207
3900.86 1183
3901.44 1137
3902.03 1289
3902.62 1212
3903.21 1211
3903.80 1270
3904.39 1217
3904.98 1262
3905.57 1234
3906.16 1151
3906.75 1319
3907.34 1302
3907.93 1274
3908.52 1174
3909.11 1112
3909.70 1304
3910.29 1254
3910.88 1165
3911.47 1232
3912.06 1148
3912.65 1255
3913.24 1203
3913.83 1180
3914.42 1248
3915.01 1121
3915.60 1113
3916.19 1164
3916.78 1305
3917.37 1189
3917.96 1282
3918.55 1120
3919.14 1220
3919.73 1319
3920.32 1183
3920.91 1117
3921.50 1131
3922.09 1033
3922.68 1127
3923.27 1202
3923.87 1093
3924.46 1033
3925.05 1081
3925.64 1072
3926.23 1062
3926.82 1187
3927.41 1222
3928.00 1189
3928.59 1076
3929.18 1120
3929.78 1192
3930.37 1213
3930.96 1259
3931.55 1074
3932.14 984
3932.73 1094
3933.32 1118
3933.92 1164
3934.51 1108
3935.10 1249
3935.69 1312
3936.28 1170
3936.87 1178
3937.47 1214
3938.06 1285
3938.65 1367
3939.24 1258
3939.83 1373
3940.43 1539
3941.02 1491
3941.61 1515
3942.20 1546
3942.80 1536
3943.39 1517
3943.98 1558
3944.57 1432
3945.17 1364
3945.76 1262
3946.35 1334
3946.94 1203
3947.54 1225
3948.13 1206
3948.72 1275
3949.31 1220
3949.91 1199
3950.50 1051
3951.09 1169
3951.68 1293
3952.28 1380
3952.87 1255
3953.46 1215
3954.06 1168
3954.65 1203
3955.24 1152
3955.84 1186
3956.43 1183
3957.02 1288
3957.62 1292
3958.21 1336
3958.80 1317
3959.40 1297
3959.99 1368
3960.58 1278
3961.18 1331
3961.77 1382
3962.37 1250
3962.96 1312
3963.55 1197
3964.15 1113
3964.74 1231
3965.33 1334
3965.93 1437
3966.52 1454
3967.12 1210
3967.71 1373
3968.31 1322
3968.90 1374
3969.49 1360
3970.09 1476
3970.68 1391
3971.28 1304
3971.87 1093
3972.47 1409
3973.06 1436
3973.65 1246
3974.25 1380
3974.84 1336
3975.44 1243
3976.03 1455
3976.63 1429
3977.22 1720
3977.82 1666
3978.41 1654
3979.01 1592
3979.60 1557
3980.20 1358
3980.79 1417
3981.39 1428
3981.98 1345
3982.58 1400
3983.17 1449
3983.77 1577
3984.36 1480
3984.96 1471
3985.56 1574
3986.15 1298
3986.75 1319
3987.34 1503
3987.94 1344
3988.53 1304
3989.13 1413
3989.73 1339
3990.32 1322
3990.92 1382
3991.51 1450
3992.11 1600
3992.71 1438
3993.30 1386
3993.90 1416
3994.49 1498
3995.09 1581
3995.69 1490
3996.28 1480
3996.88 1416
3997.47 1470
3998.07 1498
3998.67 1415
3999.26 1366
3999.86 1305
4000.46 1312
4001.05 1347
4001.65 1357
4002.25 1266
4002.84 1373
4003.44 1441
4004.04 1535
4004.63 1396
4005.23 1366
4005.83 1453
4006.43 1555
4007.02 1404
4007.62 1464
4008.22 1594
4008.81 1488
4009.41 1407
4010.01 1439
4010.61 1418
4011.20 1418
4011.80 1418
4012.40 1363
4013.00 1230
4013.59 1325
4014.19 1259
4014.79 1290
4015.39 1236
4015.98 1264
4016.58 1274
4017.18 1304
4017.78 1412
4018.38 1326
4018.97 1367
4019.57 1521
4020.17 1426
4020.77 1380
4021.37 1375
4021.96 1409
4022.56 1345
4023.16 1472
4023.76 1587
4024.36 1651
4024.96 1753
4025.55 1912
4026.15 1872
4026.75 2095
4027.35 2093
4027.95 2209
4028.55 2183
4029.15 2177
4029.74 2295
4030.34 2209
4030.94 2226
4031.54 2351
4032.14 2131
4032.74 1852
4033.34 1918
4033.94 1682
4034.54 1658
4035.14 1434
4035.73 1444
4036.33 1461
4036.93 1324
4037.53 1348
4038.13 1288
4038.73 1252
4039.33 1221
4039.93 1159
4040.53 1110
4041.13 1135
4041.73 1198
4042.33 1194
4042.93 1073
4043.53 1186
4044.13 1166
4044.73 1178
4045.33 1201
4045.93 1252
4046.53 1255
4047.13 1191
4047.73 1237
4048.33 1242
4048.93 1264
4049.53 1062
4050.13 1116
4050.73 1155
4051.33 1155
4051.93 1266
4052.53 1242
4053.13 1167
4053.73 1155
4054.33 1233
4054.93 1217
4055.53 1336
4056.13 1278
4056.74 1373
4057.34 1237
4057.94 1180
4058.54 1426
4059.14 1330
4059.74 1317
4060.34 1451
4060.94 1331
4061.54 1233
4062.14 1283
4062.75 1248
4063.35 1344
4063.95 1337
4064.55 1187
4065.15 1285
4065.75 1367
4066.35 1429
4066.96 1411
4067.56 1360
4068.16 1286
4068.76 1327
4069.36 1178
4069.96 1236
4070.57 1248
4071.17 1297
4071.77 1377
4072.37 1194
4072.97 1173
4073.58 1208
4074.18 1148
4074.78 1157
4075.38 1280
4075.98 1388
4076.59 1282
4077.19 1284
4077.79 1219
4078.39 1123
4079.00 1129
4079.60 1142
4080.20 1094
4080.80 1148
4081.41 1243
4082.01 1152
4082.61 1101
4083.21 1087
4083.82 1167
4084.42 1177
4085.02 1224
4085.63 1146
4086.23 1170
4086.83 1262
4087.43 1137
4088.04 1067
4088.64 1125
4089.24 1230
4089.85 1223
4090.45 1216
4091.05 1102
4091.66 1083
4092.26 1309
4092.86 1188
4093.47 1192
4094.07 1147
4094.67 1187
4095.28 1100
4095.88 1038
4096.49 1099
4097.09 1133
4097.69 1018
4098.30 1006
4098.90 1059
4099.50 1150
4100.11 1030
4100.71 1099
4101.32 996
4101.92 1168
4102.52 1156
4103.13 1227
4103.73 1099
4104.34 1105
4104.94 1114
4105.55 1253
4106.15 1146
4106.76 1059
4107.36 1129
4107.96 1116
4108.57 1115
4109.17 1258
4109.78 1018
4110.38 1166
4110.99 1151
4111.59 1079
4112.20 1184
4112.80 1064
4113.41 976
4114.01 1053
4114.62 1076
4115.22 1104
4115.83 1186
4116.43 1115
4117.04 1107
4117.64 1254
4118.25 1090
4118.85 1164
4119.46 1086
4120.06 1108
4120.67 1125
4121.28 1241
4121.88 1036
4122.49 1041
4123.09 1104
4123.70 1011
4124.30 1128
4124.91 1148
4125.52 1089
4126.12 1064
4126.73 1022
4127.33 960
4127.94 1040
4128.55 1108
4129.15 1103
4129.76 1058
4130.36 1124
4130.97 1093
4131.58 1140
4132.18 1127
4132.79 1103
4133.40 1199
4134.00 1144
4134.61 1192
4135.22 1378
4135.82 1253
4136.43 1336
4137.04 1218
4137.64 1182
4138.25 1148
4138.86 1263
4139.46 1322
4140.07 1216
4140.68 1316
4141.28 1326
4141.89 1507
4142.50 1458
4143.11 1337
4143.71 1412
4144.32 1422
4144.93 1373
4145.53 1376
4146.14 1452
4146.75 1349
4147.36 1252
4147.96 1137
4148.57 1147
4149.18 1173
4149.79 1160
4150.39 1129
4151.00 1220
4151.61 1155
4152.22 1053
4152.83 1307
4153.43 1197
4154.04 1221
4154.65 1359
4155.26 1306
4155.87 1218
4156.47 1284
4157.08 1381
4157.69 1326
4158.30 1403
4158.91 1383
4159.52 1476
4160.12 1366
4160.73 1258
4161.34 1305
4161.95 1376
4162.56 1314
4163.17 1372
4163.77 1204
4164.38 1247
4164.99 1139
4165.60 1229
4166.21 1257
4166.82 1306
4167.43 1339
4168.04 1286
4168.65 1187
4169.25 1161
4169.86 1150
4170.47 1157
4171.08 1189
4171.69 1230
4172.30 1325
4172.91 1201
4173.52 1064
4174.13 1108
4174.74 1272
4175.35 1276
4175.96 1379
4176.57 1392
4177.18 1165
4177.79 1298
4178.40 1329
4179.01 1327
4179.62 1302
4180.23 1244
4180.84 1241
4181.45 1285
4182.06 1318
4182.67 1289
4183.28 1295
4183.89 1331
4184.50 1258
4185.11 1164
4185.72 1185
4186.33 1330
4186.94 1200
4187.55 1237
4188.16 1339
4188.77 1224
4189.38 1194
4189.99 1186
4190.60 1217
4191.21 1233
4191.82 1089
4192.43 1322
4193.04 1346
4193.65 1352
4194.26 1348
4194.88 1355
4195.49 1360
4196.10 1415
4196.71 1340
4197.32 1269
4197.93 1233
4198.54 1258
4199.15 1229
4199.76 1260
4200.38 1308
4200.99 1248
4201.60 1218
4202.21 1321
4202.82 1263
4203.43 1186
4204.05 1180
4204.66 1339
4205.27 1221
4205.88 1239
4206.49 1088
4207.10 1256
4207.72 1170
4208.33 1254
4208.94 1303
4209.55 1267
4210.16 1230
4210.78 1183
4211.39 1239
4212.00 1167
4212.61 1148
4213.22 1249
4213.84 1234
4214.45 1186
4215.06 1105
4215.67 1132
4216.29 1185
4216.90 1233
4217.51 1240
4218.12 1208
4218.74 1237
4219.35 1386
4219.96 1442
4220.58 1378
4221.19 1405
4221.80 1374
4222.41 1427
4223.03 1307
4223.64 1323
4224.25 1304
4224.87 1371
4225.48 1369
4226.09 1353
4226.71 1354
4227.32 1425
4227.93 1411
4228.55 1478
4229.16 1547
4229.77 1455
4230.39 1450
4231.00 1645
4231.61 1758
4232.23 1983
4232.84 2111
4233.45 2074
4234.07 2431
4234.68 2429
4235.30 2686
4235.91 2756
4236.52 2636
4237.14 2376
4237.75 2429
4238.37 2419
4238.98 1997
4239.59 1895
4240.21 1830
4240.82 1509
4241.44 1478
4242.05 1492
4242.67 1460
4243.28 1387
4243.90 1402
4244.51 1395
4245.12 1304
4245.74 1424
4246.35 1544
4246.97 1732
4247.58 1640
4248.20 1544
4248.81 1414
4249.43 1455
4250.04 1366
4250.66 1347
4251.27 1334
4251.89 1462
4252.50 1362
4253.12 1533
4253.73 1509
4254.35 1522
4254.96 1532
4255.58 1420
4256.19 1313
4256.81 1383
4257.43 1278
4258.04 1315
4258.66 1295
4259.27 1213
4259.89 1307
4260.50 1210
4261.12 1255
4261.73 1276
4262.35 1260
4262.97 1282
4263.58 1389
4264.20 1311
4264.81 1433
4265.43 1452
4266.05 1352
4266.66 1396
4267.28 1477
4267.90 1609
4268.51 1522
4269.13 1464
4269.74 1437
4270.36 1445
4270.98 1389
4271.59 1410
4272.21 1581
4272.83 1569
4273.44 1583
4274.06 1574
4274.68 1541
4275.29 1612
4275.91 1681
4276.53 1779
4277.14 1914
4277.76 2037
4278.38 1934
4279.00 1905
4279.61 1948
4280.23 1741
4280.85 1658
4281.46 1552
4282.08 1534
4282.70 1464
4283.32 1464
4283.93 1216
4284.55 1172
4285.17 1292
4285.79 1350
4286.40 1402
4287.02 1522
4287.64 1509
4288.26 1470
4288.87 1509
4289.49 1340
4290.11 1321
4290.73 1338
4291.35 1469
4291.96 1464
4292.58 1458
4293.20 1460
4293.82 1404
4294.44 1428
4295.05 1360
4295.67 1398
4296.29 1378
4296.91 1341
4297.53 1413
4298.15 1420
4298.76 1355
4299.38 1304
4300.00 1283
4300.62 1341
4301.24 1310
4301.86 1167
4302.48 1190
4303.09 1258
4303.71 1177
4304.33 1177
4304.95 1219
4305.57 1285
4306.19 1302
4306.81 1274
4307.43 1358
4308.05 1172
4308.67 1137
4309.28 1253
4309.90 1253
4310.52 1339
4311.14 1372
4311.76 1228
4312.38 1197
4313.00 1192
4313.62 1357
4314.24 1277
4314.86 1288
4315.48 1174
4316.10 1188
4316.72 1195
4317.34 1405
4317.96 1215
4318.58 1278
4319.20 1287
4319.82 1255
4320.44 1251
4321.06 1324
4321.68 1269
4322.30 1294
4322.92 1311
4323.54 1362
4324.16 1315
4324.78 1321
4325.40 1314
4326.02 1370
4326.64 1382
4327.26 1465
4327.88 1491
4328.50 1334
4329.12 1449
4329.74 1444
4330.36 1539
4330.99 1402
4331.61 1622
4332.23 1598
4332.85 1581
4333.47 1646
4334.09 1540
4334.71 1673
4335.33 1697
4335.95 1712
4336.57 1763
4337.20 2021
4337.82 2057
4338.44 2016
4339.06 2041
4339.68 2189
4340.30 1953
4340.92 1957
4341.55 1959
4342.17 2117
4342.79 2348
4343.41 2271
4344.03 2432
4344.65 2725
4345.28 2859
4345.90 3204
4346.52 3721
4347.14 3824
4347.76 3922
4348.39 3516
4349.01 3487
4349.63 3074
4350.25 2885
4350.87 2645
4351.50 2512
4352.12 2200
4352.74 2161
4353.36 1929
4353.99 1765
4354.61 1545
4355.23 1616
4355.85 1659
4356.48 1672
4357.10 1562
4357.72 1535
4358.34 1580
4358.97 1493
4359.59 1456
4360.21 1510
4360.84 1583
4361.46 1602
4362.08 1583
4362.70 1527
4363.33 1484
4363.95 1556
4364.57 1608
4365.20 1615
4365.82 1560
4366.44 1517
4367.07 1558
4367.69 1441
4368.31 1361
4368.94 1308
4369.56 1271
4370.19 1299
4370.81 1209
4371.43 1327
4372.06 1330
4372.68 1234
4373.30 1249
4373.93 1267
4374.55 1316
4375.18 1370
4375.80 1261
4376.42 1262
4377.05 1210
4377.67 1242
4378.30 1289
4378.92 1275
4379.54 1405
4380.17 1370
4380.79 1439
4381.42 1483
4382.04 1300
4382.67 1386
4383.29 1376
4383.92 1196
4384.54 1384
4385.16 1275
4385.79 1283
4386.41 1321
4387.04 1269
4387.66 1342
4388.29 1215
4388.91 1212
4389.54 1212
4390.16 1308
4390.79 1238
4391.41 1279
4392.04 1411
4392.66 1244
4393.29 1317
4393.91 1357
4394.54 1215
4395.17 1150
4395.79 1228
4396.42 1199
4397.04 1125
4397.67 1160
4398.29 1262
4398.92 1233
4399.54 1264
4400.17 1166
4400.80 1119
4401.42 1089
4402.05 1255
4402.67 1221
4403.30 1233
4403.93 1117
4404.55 1053
4405.18 1290
4405.80 1235
4406.43 1243
4407.06 1165
4407.68 1087
4408.31 1123
4408.93 1153
4409.56 1114
4410.19 1165
4410.81 1099
4411.44 1087
4412.07 1092
4412.69 1131
4413.32 1091
4413.95 1128
4414.57 1212
4415.20 1259
4415.83 1204
4416.45 1105
4417.08 1098
4417.71 1161
4418.34 1094
4418.96 1180
4419.59 1126
4420.22 1130
4420.84 1195
4421.47 1130
4422.10 1054
4422.73 1042
4423.35 1127
4423.98 1177
4424.61 1066
4425.24 1063
4425.86 1064
4426.49 1144
4427.12 992
4427.75 977
4428.37 943
4429.00 1047
4429.63 1010
4430.26 960
4430.89 1079
4431.51 1123
4432.14 1081
4432.77 1152
4433.40 1143
4434.03 1143
4434.65 1110
4435.28 1032
4435.91 1180
4436.54 1254
4437.17 1222
4437.80 1079
4438.42 1058
4439.05 1181
4439.68 1251
4440.31 1063
4440.94 1249
4441.57 1108
4442.20 1081
4442.82 1120
4443.45 1155
4444.08 1167
4444.71 1230
4445.34 1167
4445.97 1107
4446.60 1116
4447.23 1303
4447.86 1268
4448.48 1108
4449.11 1078
4449.74 1178
4450.37 1276
4451.00 1237
4451.63 1298
4452.26 1170
4452.89 1204
4453.52 1218
4454.15 1264
4454.78 1357
4455.41 1208
4456.04 1261
4456.67 1267
4457.30 1213
4457.93 1306
4458.56 1241
4459.19 1276
4459.82 1168
4460.45 1179
4461.08 1138
4461.71 1122
4462.34 1164
4462.97 1147
4463.60 1138
4464.23 1123
4464.86 1126
4465.49 1101
4466.12 1059
4466.75 1173
4467.38 1041
4468.01 1091
4468.64 1158
4469.27 1153
4469.90 1059
4470.53 1003
4471.16 1065
4471.80 1175
4472.43 1036
4473.06 1063
4473.69 1099
4474.32 1093
4474.95 1135
4475.58 950
4476.21 978
4476.84 972
4477.47 1078
4478.11 1065
4478.74 1129
4479.37 1086
4480.00 1099
4480.63 1084
4481.26 973
4481.89 997
4482.53 1020
4483.16 1143
4483.79 1086
4484.42 1104
4485.05 1103
4485.68 1146
4486.32 1125
4486.95 1229
4487.58 1199
4488.21 1217
4488.84 1117
4489.48 1161
4490.11 1124
4490.74 1131
4491.37 975
4492.00 1060
4492.64 1129
4493.27 1121
4493.90 1291
4494.53 1218
4495.17 1115
4495.80 1037
4496.43 1159
4497.06 1126
4497.70 1164
4498.33 1210
4498.96 1246
4499.60 1390
4500.23 1318
4500.86 1495
4501.49 1419
4502.13 1464
4502.76 1544
4503.39 1621
4504.03 1515
4504.66 1378
4505.29 1347
4505.93 1442
4506.56 1314
4507.19 1188
4507.83 1260
4508.46 1250
4509.09 1099
4509.73 1152
4510.36 1212
4510.99 1014
4511.63 1051
4512.26 1049
4512.89 1168
4513.53 1037
4514.16 1077
4514.80 1210
4515.43 1110
4516.06 1090
4516.70 1052
4517.33 1077
4517.96 1279
4518.60 1141
4519.23 1083
4519.87 1024
4520.50 1037
4521.14 1113
4521.77 1141
4522.40 1124
4523.04 1066
4523.67 1017
4524.31 1124
4524.94 1116
4525.58 1093
4526.21 1029
4526.85 1011
4527.48 1078
4528.12 1081
4528.75 1075
4529.39 1112
4530.02 1209
4530.66 1110
4531.29 1157
4531.93 1233
4532.56 1170
4533.20 1270
4533.83 1402
4534.47 1243
4535.10 1241
4535.74 1185
4536.37 1173
4537.01 978
4537.64 1167
4538.28 1188
4538.91 1118
4539.55 1077
4540.19 987
4540.82 948
4541.46 1059
4542.09 1005
4542.73 1077
4543.36 1046
4544.00 1134
4544.64 1158
4545.27 1106
4545.91 1202
4546.54 1064
4547.18 1106
4547.82 1047
4548.45 1064
4549.09 1055
4549.73 1157
4550.36 964
4551.00 955
4551.63 1003
4552.27 1003
4552.91 1024
4553.54 954
4554.18 964
4554.82 1057
4555.45 992
4556.09 1014
4556.73 1048
4557.36 990
4558.00 994
4558.64 1000
4559.27 966
4559.91 1097
4560.55 1058
4561.19 1039
4561.82 1016
4562.46 1011
4563.10 1047
4563.73 1056
4564.37 1125
4565.01 952
4565.65 1060
4566.28 1129
4566.92 1007
4567.56 1148
4568.20 1062
4568.83 1122
4569.47 1133
4570.11 1013
4570.75 1047
4571.39 1127
4572.02 974
4572.66 1058
4573.30 1093
4573.94 1042
4574.58 1106
4575.21 1030
4575.85 1047
4576.49 1138
4577.13 1055
4577.77 1094
4578.40 1046
4579.04 1092
4579.68 1087
4580.32 1018
4580.96 1114
4581.60 1173
4582.24 1108
4582.87 1032
4583.51 1192
4584.15 1181
4584.79 1171
4585.43 1154
4586.07 996
4586.71 1116
4587.35 1164
4587.98 1222
4588.62 1226
4589.26 1355
4589.90 1382
4590.54 1459
4591.18 1554
4591.82 1679
4592.46 1723
4593.10 1553
4593.74 1507
4594.38 1402
4595.02 1376
4595.66 1285
4596.29 1208
4596.93 1195
4597.57 1279
4598.21 1197
4598.85 1212
4599.49 1312
4600.13 1189
4600.77 1207
4601.41 1211
4602.05 1331
4602.69 1224
4603.33 1245
4603.97 1189
4604.61 1220
4605.25 1208
4605.89 1165
4606.53 1185
4607.17 1291
4607.81 1228
4608.45 1148
4609.10 1148
4609.74 1206
4610.38 1256
4611.02 1257
4611.66 1292
4612.30 1091
4612.94 987
4613.58 1218
4614.22 1133
4614.86 1271
4615.50 1233
4616.14 1118
4616.78 1214
4617.42 1197
4618.07 1211
4618.71 1181
4619.35 1064
4619.99 1082
4620.63 1159
4621.27 1167
4621.91 1241
4622.55 1239
4623.20 1171
4623.84 1191
4624.48 1058
4625.12 1036
4625.76 1074
4626.40 1147
4627.05 1176
4627.69 1243
4628.33 1143
4628.97 1017
4629.61 1110
4630.25 1293
4630.90 1401
4631.54 1409
4632.18 1495
4632.82 1431
4633.46 1287
4634.11 1274
4634.75 1146
4635.39 1305
4636.03 1387
4636.68 1237
4637.32 1140
4637.96 1156
4638.60 1299
4639.25 1157
4639.89 1137
4640.53 1238
4641.17 1241
4641.82 1272
4642.46 1075
4643.10 1129
4643.75 1194
4644.39 1230
4645.03 1182
4645.67 1269
4646.32 1291
4646.96 1313
4647.60 1243
4648.25 1191
4648.89 1102
4649.53 1221
4650.18 1332
4650.82 1088
4651.46 1156
4652.11 1207
4652.75 1219
4653.39 1192
4654.04 1167
4654.68 1176
4655.32 1131
4655.97 1134
4656.61 1181
4657.26 1095
4657.90 1168
4658.54 1245
4659.19 1211
4659.83 1232
4660.47 1048
4661.12 1073
4661.76 1103
4662.41 1104
4663.05 1041
4663.70 1082
4664.34 998
4664.98 1071
4665.63 1052
4666.27 1009
4666.92 1038
4667.56 1046
4668.21 1103
4668.85 1045
4669.50 1071
4670.14 1049
4670.78 969
4671.43 1029
4672.07 1027
4672.72 1080
4673.36 977
4674.01 1015
4674.65 1082
4675.30 1069
4675.94 1031
4676.59 1031
4677.23 1143
4677.88 1073
4678.52 982
4679.17 1034
4679.82 1022
4680.46 1055
4681.11 1059
4681.75 1008
4682.40 1033
4683.04 1067
4683.69 1157
4684.33 1253
4684.98 1124
4685.63 1082
4686.27 1095
4686.92 1035
4687.56 1035
4688.21 1049
4688.85 1196
4689.50 1213
4690.15 1135
4690.79 1185
4691.44 1264
4692.09 1175
4692.73 1136
4693.38 1143
4694.02 1194
4694.67 1251
4695.32 1318
4695.96 1316
4696.61 1281
4697.26 1446
4697.90 1613
4698.55 1719
4699.20 1738
4699.84 2010
4700.49 1905
4701.14 1769
4701.78 1846
4702.43 1697
4703.08 1603
4703.72 1540
4704.37 1500
4705.02 1444
4705.67 1330
4706.31 1439
4706.96 1253
4707.61 1305
4708.25 1346
4708.90 1389
4709.55 1320
4710.20 1370
4710.84 1345
4711.49 1373
4712.14 1254
4712.79 1288
4713.43 1333
4714.08 1380
4714.73 1435
4715.38 1307
4716.03 1442
4716.67 1384
4717.32 1157
4717.97 1117
4718.62 1216
4719.27 1203
4719.91 1182
4720.56 1192
4721.21 1215
4721.86 1170
4722.51 1271
4723.15 1221
4723.80 1275
4724.45 1324
4725.10 1482
4725.75 1635
4726.40 1559
4727.05 1584
4727.69 1578
4728.34 1532
4728.99 1465
4729.64 1515
4730.29 1549
4730.94 1472
4731.59 1305
4732.24 1187
4732.89 1248
4733.53 1372
4734.18 1350
4734.83 1215
4735.48 1275
4736.13 1186
4736.78 1290
4737.43 1209
4738.08 1332
4738.73 1330
4739.38 1326
4740.03 1280
4740.68 1378
4741.33 1308
4741.98 1336
4742.63 1343
4743.28 1376
4743.92 1344
4744.57 1359
4745.22 1325
4745.87 1362
4746.52 1268
4747.17 1291
4747.82 1376
4748.47 1364
4749.12 1462
4749.77 1502
4750.42 1512
4751.08 1607
4751.73 1625
4752.38 1627
4753.03 1590
4753.68 1586
4754.33 1630
4754.98 1544
4755.63 1412
4756.28 1348
4756.93 1352
4757.58 1232
4758.23 1238
4758.88 1390
4759.53 1376
4760.18 1213
4760.83 1166
4761.49 1122
4762.14 1068
4762.79 1126
4763.44 1246
4764.09 1330
4764.74 1293
4765.39 1343
4766.04 1372
4766.69 1477
4767.35 1569
4768.00 1522
4768.65 1440
4769.30 1556
4769.95 1509
4770.60 1384
4771.25 1345
4771.91 1208
4772.56 1173
4773.21 1269
4773.86 1318
4774.51 1365
4775.17 1251
4775.82 1228
4776.47 1241
4777.12 1242
4777.77 1370
4778.43 1327
4779.08 1280
4779.73 1286
4780.38 1344
4781.03 1573
4781.69 1382
4782.34 1280
4782.99 1323
4783.64 1190
4784.30 1176
4784.95 1222
4785.60 1129
4786.25 1211
4786.91 1254
4787.56 1315
4788.21 1239
4788.87 1178
4789.52 1108
4790.17 1275
4790.82 1239
4791.48 1116
4792.13 1121
4792.78 1040
4793.44 1206
4794.09 1200
4794.74 1114
4795.40 1041
4796.05 1151
4796.70 1229
4797.36 1231
4798.01 1162
4798.66 1152
4799.32 1145
4799.97 1178
4800.62 1293
4801.28 1312
4801.93 1201
4802.59 1156
4803.24 1156
4803.89 1160
4804.55 1229
4805.20 1218
4805.85 1201
4806.51 1141
4807.16 1090
4807.82 1205
4808.47 1189
4809.13 1149
4809.78 1304
4810.43 1290
4811.09 1298
4811.74 1241
4812.40 1212
4813.05 1270
4813.71 1256
4814.36 1360
4815.02 1254
4815.67 1139
4816.32 1342
4816.98 1290
4817.63 1323
4818.29 1366
4818.94 1393
4819.60 1247
4820.25 1208
4820.91 1234
4821.56 1344
4822.22 1311
4822.87 1314
4823.53 1402
4824.18 1488
4824.84 1533
4825.50 1493
4826.15 1463
4826.81 1392
4827.46 1606
4828.12 1501
4828.77 1254
4829.43 1387
4830.08 1515
4830.74 1570
4831.40 1547
4832.05 1571
4832.71 1490
4833.36 1491
4834.02 1530
4834.67 1663
4835.33 1655
4835.99 1646
4836.64 1647
4837.30 1650
4837.95 1672
4838.61 1742
4839.27 1647
4839.92 1786
4840.58 1704
4841.24 1607
4841.89 1735
4842.55 1648
4843.21 1715
4843.86 1850
4844.52 1941
4845.18 2099
4845.83 1947
4846.49 2225
4847.15 2235
4847.80 2502
4848.46 2582
4849.12 2859
4849.77 3378
4850.43 3308
4851.09 3390
4851.74 3439
4852.40 3337
4853.06 3139
4853.72 2894
4854.37 2870
4855.03 2830
4855.69 2536
4856.35 2543
4857.00 2472
4857.66 2446
4858.32 2383
4858.98 2354
4859.63 2476
4860.29 2376
4860.95 2173
4861.61 2319
4862.26 2119
4862.92 1987
4863.58 2026
4864.24 2187
4864.90 2222
4865.55 2320
4866.21 2313
4866.87 2205
4867.53 2174
4868.19 2197
4868.85 2106
4869.50 2240
4870.16 2154
4870.82 2075
4871.48 2069
4872.14 2025
4872.80 1933
4873.45 1977
4874.11 1853
4874.77 2074
4875.43 2036
4876.09 1958
4876.75 1936
4877.41 2042
4878.07 1996
4878.72 2137
4879.38 2108
4880.04 2229
4880.70 2102
4881.36 2072
4882.02 2006
4882.68 2032
4883.34 1705
4884.00 1721
4884.66 1810
4885.32 1825
4885.98 1846
4886.64 1801
4887.29 1857
4887.95 1887
4888.61 1956
4889.27 2212
4889.93 2229
4890.59 2154
4891.25 2385
4891.91 2400
4892.57 2402
4893.23 2423
4893.89 2339
4894.55 2149
4895.21 2136
4895.87 2188
4896.53 1992
4897.19 1816
4897.85 1874
4898.51 1902
4899.17 1819
4899.83 1841
4900.49 1986
4901.16 1967
4901.82 1829
4902.48 1893
4903.14 1864
4903.80 1884
4904.46 1645
4905.12 1604
4905.78 1635
4906.44 1588
4907.10 1679
4907.76 1660
4908.42 1859
4909.08 1752
4909.74 1537
4910.41 1691
4911.07 1599
4911.73 1658
4912.39 1534
4913.05 1604
4913.71 1720
4914.37 1544
4915.03 1402
4915.70 1455
4916.36 1473
4917.02 1461
4917.68 1394
4918.34 1376
4919.00 1471
4919.67 1371
4920.33 1410
4920.99 1364
4921.65 1388
4922.31 1532
4922.97 1374
4923.64 1267
4924.30 1354
4924.96 1384
4925.62 1174
4926.29 1231
4926.95 1326
4927.61 1314
4928.27 1336
4928.93 1296
4929.60 1332
4930.26 1323
4930.92 1410
4931.58 1379
4932.25 1330
4932.91 1232
4933.57 1253
4934.23 1211
4934.90 1326
4935.56 1396
4936.22 1306
4936.89 1261
4937.55 1229
4938.21 1311
4938.87 1164
4939.54 1262
4940.20 1334
4940.86 1259
4941.53 1236
4942.19 1216
4942.85 1128
4943.52 1166
4944.18 1265
4944.84 1228
4945.51 1163
4946.17 1246
4946.83 1170
4947.50 1213
4948.16 1092
4948.82 1119
4949.49 1071
4950.15 1154
4950.82 1090
4951.48 1111
4952.14 1063
4952.81 1189
4953.47 1249
4954.14 1417
4954.80 1218
4955.46 1098
4956.13 1125
4956.79 1172
4957.46 1209
4958.12 1147
4958.79 1154
4959.45 1227
4960.11 1309
4960.78 1364
4961.44 1412
4962.11 1432
4962.77 1488
4963.44 1514
4964.10 1613
4964.77 1671
4965.43 1763
4966.10 1730
4966.76 1712
4967.43 1565
4968.09 1629
4968.76 1471
4969.42 1441
4970.09 1374
4970.75 1266
4971.42 1361
4972.08 1318
4972.75 1197
4973.41 1178
4974.08 1285
4974.74 1418
4975.41 1326
4976.07 1240
4976.74 1252
4977.40 1368
4978.07 1287
4978.74 1348
4979.40 1348
4980.07 1332
4980.73 1196
4981.40 1295
4982.06 1174
4982.73 1124
4983.40 1213
4984.06 1153
4984.73 1216
4985.39 1242
4986.06 1186
4986.73 1268
4987.39 1345
4988.06 1342
4988.73 1362
4989.39 1324
4990.06 1324
4990.73 1304
4991.39 1329
4992.06 1287
4992.73 1397
4993.39 1290
4994.06 1230
4994.73 1221
4995.39 1251
4996.06 1184
4996.73 1141
4997.39 1081
4998.06 1052
4998.73 1076
4999.39 1082
5000.06 1077
5000.73 1054
5001.39 1065
5002.06 972
5002.73 904
5003.40 975
5004.06 1018
5004.73 1086
5005.40 1096
5006.07 961
5006.73 1085
5007.40 1003
5008.07 965
5008.74 1110
5009.40 1103
5010.07 1082
5010.74 1041
5011.41 1088
5012.08 1033
5012.74 1024
5013.41 1012
5014.08 1113
5014.75 1042
5015.42 1072
5016.08 1075
5016.75 1021
5017.42 976
5018.09 1130
5018.76 1018
5019.43 1047
5020.09 1028
5020.76 1113
5021.43 1165
5022.10 1100
5022.77 1068
5023.44 1115
5024.11 1090
5024.77 1074
5025.44 1073
5026.11 1131
5026.78 1046
5027.45 929
5028.12 1097
5028.79 1107
5029.46 1029
5030.13 1133
5030.80 907
5031.46 994
5032.13 1125
5032.80 1032
5033.47 1091
5034.14 1098
5034.81 976
5035.48 1095
5036.15 1027
5036.82 1059
5037.49 1036
5038.16 1051
5038.83 1038
5039.50 1001
5040.17 1078
5040.84 999
5041.51 1068
5042.18 1005
5042.85 871
5043.52 870
5044.19 1011
5044.86 1015
5045.53 1009
5046.20 972
5046.87 895
5047.54 973
5048.21 1062
5048.88 949
5049.55 1043
5050.22 1125
5050.89 971
5051.56 969
5052.23 966
5052.90 1034
5053.57 988
5054.24 919
5054.91 860
5055.58 1019
5056.26 942
5056.93 976
5057.60 934
5058.27 960
5058.94 1014
5059.61 937
5060.28 929
5060.95 991
5061.62 923
5062.30 1005
5062.97 966
5063.64 938
5064.31 962
5064.98 1048
5065.65 969
5066.32 968
5067.00 999
5067.67 952
5068.34 1005
5069.01 1063
5069.68 1072
5070.35 917
5071.03 1053
5071.70 1013
5072.37 1039
5073.04 990
5073.71 988
5074.39 1042
5075.06 1014
5075.73 1006
5076.40 949
5077.07 1053
5077.75 1041
5078.42 1144
5079.09 1132
5079.76 1202
5080.44 1207
5081.11 1249
5081.78 1215
5082.45 1123
5083.13 1084
5083.80 1130
5084.47 1143
5085.14 1050
5085.82 1019
5086.49 1137
5087.16 1069
5087.84 1109
5088.51 1079
5089.18 1056
5089.85 1219
5090.53 1230
5091.20 1173
5091.87 1359
5092.55 1350
5093.22 1340
5093.89 1305
5094.57 1287
5095.24 1115
5095.91 1065
5096.59 1137
5097.26 1256
5097.93 1119
5098.61 1094
5099.28 1031
5099.96 1129
5100.63 1109
5101.30 1236
5101.98 1277
5102.65 1262
5103.33 1203
5104.00 1079
5104.67 1203
5105.35 1430
5106.02 1313
5106.70 1175
5107.37 1331
5108.04 1117
5108.72 1161
5109.39 1112
5110.07 1196
5110.74 1183
5111.42 1118
5112.09 1094
5112.77 1095
5113.44 1149
5114.11 1132
5114.79 1016
5115.46 1060
5116.14 1063
5116.81 1111
5117.49 1199
5118.16 1107
5118.84 1306
5119.51 1304
5120.19 1372
5120.86 1208
5121.54 1145
5122.21 1287
5122.89 1385
5123.56 1274
5124.24 1169
5124.92 1230
5125.59 1260
5126.27 1140
5126.94 1111
5127.62 1095
5128.29 1148
5128.97 1200
5129.64 1143
5130.32 1186
5131.00 1128
5131.67 1287
5132.35 1316
5133.02 1265
5133.70 1233
5134.38 1233
5135.05 1150
5135.73 1151
5136.40 1196
5137.08 1216
5137.76 1248
5138.43 1213
5139.11 1172
5139.79 976
5140.46 969
5141.14 990
5141.81 1061
5142.49 1049
5143.17 1019
5143.84 1095
5144.52 950
5145.20 953
5145.87 996
5146.55 967
5147.23 957
5147.91 907
5148.58 1019
5149.26 906
5149.94 920
5150.61 968
5151.29 918
5151.97 937
5152.64 939
5153.32 942
5154.00 972
5154.68 898
5155.35 938
5156.03 945
5156.71 1031
5157.39 916
5158.06 924
5158.74 994
5159.42 1057
5160.10 1059
5160.77 1043
5161.45 906
5162.13 930
5162.81 1025
5163.49 1042
5164.16 952
5164.84 1048
5165.52 980
5166.20 915
5166.88 984
5167.55 982
5168.23 952
5168.91 1099
5169.59 1036
5170.27 1018
5170.95 1010
5171.62 944
5172.30 995
5172.98 1009
5173.66 1045
5174.34 1008
5175.02 960
5175.70 888
5176.38 1021
5177.05 1013
5177.73 988
5178.41 1005
5179.09 1058
5179.77 949
5180.45 912
5181.13 1094
5181.81 1004
5182.49 1071
5183.17 1087
5183.84 1074
5184.52 1145
5185.20 1053
5185.88 933
5186.56 859
5187.24 937
5187.92 1017
5188.60 886
5189.28 956
5189.96 877
5190.64 994
5191.32 922
5192.00 1027
5192.68 1009
5193.36 879
5194.04 964
5194.72 991
5195.40 915
5196.08 938
5196.76 835
5197.44 830
5198.12 872
5198.80 957
5199.48 1007
5200.16 894
5200.84 904
5201.52 919
5202.20 918
5202.88 920
5203.56 978
5204.24 990
5204.92 1123
5205.60 1000
5206.29 962
5206.97 894
5207.65 931
5208.33 1010
5209.01 1017
5209.69 1066
5210.37 1065
5211.05 1117
5211.73 1093
5212.41 1063
5213.10 1045
5213.78 1077
5214.46 1025
5215.14 1006
5215.82 970
5216.50 1060
5217.18 1042
5217.86 1201
5218.55 1149
5219.23 1183
5219.91 1075
5220.59 1119
5221.27 1151
5221.95 1084
5222.64 1100
5223.32 1136
5224.00 1214
5224.68 1018
5225.36 1063
5226.05 1046
5226.73 1023
5227.41 1083
5228.09 994
5228.77 1082
5229.46 999
5230.14 1020
5230.82 988
5231.50 1033
5232.19 959
5232.87 986
5233.55 1082
5234.23 1052
5234.92 1096
5235.60 1009
5236.28 1058
5236.96 1139
5237.65 1037
5238.33 1209
5239.01 1192
5239.70 1104
5240.38 1036
5241.06 1084
5241.75 1172
5242.43 1122
5243.11 1024
5243.79 1011
5244.48 1059
5245.16 1147
5245.84 1138
5246.53 1185
5247.21 1047
5247.89 1080
5248.58 1206
5249.26 1344
5249.95 1219
5250.63 1418
5251.31 1431
5252.00 1285
5252.68 1259
5253.36 1262
5254.05 1297
5254.73 1269
5255.42 1359
5256.10 1220
5256.78 1235
5257.47 1098
5258.15 1192
5258.84 1240
5259.52 1235
5260.20 1351
5260.89 1245
5261.57 1245
5262.26 1288
5262.94 1236
5263.63 1220
5264.31 1215
5265.00 1140
5265.68 1233
5266.37 1106
5267.05 1059
5267.73 1115
5268.42 1011
5269.10 1078
5269.79 1190
5270.47 1151
5271.16 1120
5271.84 1132
5272.53 1094
5273.21 1045
5273.90 1146
5274.58 1065
5275.27 994
5275.95 1088
5276.64 952
5277.33 973
5278.01 931
5278.70 964
5279.38 1055
5280.07 1096
5280.75 1060
5281.44 1198
5282.12 1077
5282.81 1151
5283.50 1114
5284.18 1161
5284.87 1095
5285.55 1127
5286.24 1065
5286.93 1077
5287.61 995
5288.30 1001
5288.98 1044
5289.67 1048
5290.36 1054
5291.04 992
5291.73 954
5292.42 964
5293.10 976
5293.79 983
5294.47 1019
5295.16 1080
5295.85 1077
5296.53 953
5297.22 1017
5297.91 1048
5298.59 1084
5299.28 1065
5299.97 1149
5300.65 1158
5301.34 1050
5302.03 1279
5302.72 1241
5303.40 1311
5304.09 1307
5304.78 1287
5305.46 1365
5306.15 1363
5306.84 1166
5307.53 1123
5308.21 1199
5308.90 1291
5309.59 1305
5310.28 1313
5310.96 1302
5311.65 1254
5312.34 1274
5313.03 1296
5313.71 1355
5314.40 1312
5315.09 1175
5315.78 1287
5316.47 1215
5317.15 1131
5317.84 1327
5318.53 1420
5319.22 1288
5319.91 1296
5320.59 1253
5321.28 1466
5321.97 1461
5322.66 1660
5323.35 1356
5324.04 1337
5324.72 1271
5325.41 1233
5326.10 1241
5326.79 1132
5327.48 1105
5328.17 1042
5328.86 1105
5329.54 1143
5330.23 1136
5330.92 1030
5331.61 1189
5332.30 1068
5332.99 974
5333.68 1098
5334.37 1199
5335.06 1117
5335.75 1020
5336.43 1024
5337.12 1091
5337.81 994
5338.50 1157
5339.19 1287
5339.88 1060
5340.57 998
5341.26 1096
5341.95 1065
5342.64 1122
5343.33 1020
5344.02 1082
5344.71 1105
5345.40 1068
5346.09 1139
5346.78 984
5347.47 1023
5348.16 1159
5348.85 1063
5349.54 1034
5350.23 1093
5350.92 1134
5351.61 1125
5352.30 1054
5352.99 1173
5353.68 1229
5354.37 1113
5355.06 1142
5355.75 1176
5356.44 1070
5357.13 1114
5357.82 946
5358.51 1052
5359.20 913
5359.89 966
5360.58 1007
5361.28 989
5361.97 1003
5362.66 1006
5363.35 1045
5364.04 1084
5364.73 1130
5365.42 1118
5366.11 1067
5366.80 1087
5367.50 914
5368.19 990
5368.88 994
5369.57 950
5370.26 902
5370.95 904
5371.64 945
5372.33 1035
5373.03 896
5373.72 876
5374.41 928
5375.10 926
5375.79 933
5376.48 888
5377.18 972
5377.87 944
5378.56 967
5379.25 869
5379.94 868
5380.64 913
5381.33 945
5382.02 964
5382.71 929
5383.41 1015
5384.10 968
5384.79 1051
5385.48 947
5386.17 971
5386.87 979
5387.56 915
5388.25 963
5388.94 1084
5389.64 986
5390.33 1018
5391.02 996
5391.72 1049
5392.41 1045
5393.10 1058
5393.79 999
5394.49 1029
5395.18 1048
5395.87 932
5396.57 961
5397.26 1048
5397.95 1046
5398.65 1000
5399.34 964
5400.03 883
5400.73 935
5401.42 929
5402.11 960
5402.81 981
5403.50 967
5404.19 903
5404.89 977
5405.58 835
5406.27 869
5406.97 924
5407.66 954
5408.36 1015
5409.05 1002
5409.74 1005
5410.44 986
5411.13 955
5411.83 1002
5412.52 890
5413.21 994
5413.91 964
5414.60 865
5415.30 941
5415.99 952
5416.69 950
5417.38 1018
5418.07 942
5418.77 823
5419.46 960
5420.16 1029
5420.85 1002
5421.55 994
5422.24 1012
5422.94 967
5423.63 971
5424.33 913
5425.02 920
5425.72 964
5426.41 991
5427.11 988
5427.80 912
5428.50 921
5429.19 949
5429.89 925
5430.58 1008
5431.28 1097
5431.97 1041
5432.67 1002
5433.36 1009
5434.06 1124
5434.75 1277
5435.45 1135
5436.15 1114
5436.84 1236
5437.54 1222
5438.23 1302
5438.93 1251
5439.62 1227
5440.32 1197
5441.02 1064
5441.71 1155
5442.41 1096
5443.10 1198
5443.80 1137
5444.50 1259
5445.19 1244
5445.89 1284
5446.59 1291
5447.28 1292
5447.98 1235
5448.68 1383
5449.37 1362
5450.07 1322
5450.76 1370
5451.46 1377
5452.16 1318
5452.85 1188
5453.55 1283
5454.25 1218
5454.94 1112
5455.64 1195
5456.34 1271
5457.04 1253
5457.73 1060
5458.43 1045
5459.13 1190
5459.82 1166
5460.52 1242
5461.22 1301
5461.92 1246
5462.61 1247
5463.31 1384
5464.01 1325
5464.71 1153
5465.40 1187
5466.10 1224
5466.80 1308
5467.50 1277
5468.19 1333
5468.89 1291
5469.59 1363
5470.29 1313
5470.98 1348
5471.68 1331
5472.38 1317
5473.08 1323
5473.78 1528
5474.47 1600
5475.17 1475
5475.87 1480
5476.57 1575
5477.27 1725
5477.97 1834
5478.66 1842
5479.36 1933
5480.06 2069
5480.76 2149
5481.46 2519
5482.16 2300
5482.85 2452
5483.55 2278
5484.25 2042
5484.95 2128
5485.65 1913
5486.35 1893
5487.05 1826
5487.75 1816
5488.45 1787
5489.14 1788
5489.84 1844
5490.54 1800
5491.24 1793
5491.94 1763
5492.64 1871
5493.34 1961
5494.04 1852
5494.74 1933
5495.44 1921
5496.14 1895
5496.84 2115
5497.54 2089
5498.24 2264
5498.94 2332
5499.63 2823
5500.33 3131
5501.03 3251
5501.73 3592
5502.43 3613
5503.13 3652
5503.83 3216
5504.53 3039
5505.23 2710
5505.93 2623
5506.63 2232
5507.33 1904
5508.03 1895
5508.73 1916
5509.44 1983
5510.14 1988
5510.84 1902
5511.54 1748
5512.24 1767
5512.94 1844
5513.64 1714
5514.34 1724
5515.04 1633
5515.74 1641
5516.44 1488
5517.14 1408
5517.84 1427
5518.54 1390
5519.24 1403
5519.95 1416
5520.65 1487
5521.35 1295
5522.05 1293
5522.75 1279
5523.45 1335
5524.15 1315
5524.85 1226
5525.55 1346
5526.26 1350
5526.96 1333
5527.66 1190
5528.36 1100
5529.06 1258
5529.76 1112
5530.47 1146
5531.17 1119
5531.87 1233
5532.57 1179
5533.27 1139
5533.97 1106
5534.68 1149
5535.38 1085
5536.08 1053
5536.78 1212
5537.48 1118
5538.19 1212
5538.89 1139
5539.59 1213
5540.29 1180
5541.00 1138
5541.70 1212
5542.40 1217
5543.10 1113
5543.81 1095
5544.51 927
5545.21 997
5545.91 1002
5546.62 1052
5547.32 1070
5548.02 1156
5548.72 1099
5549.43 1082
5550.13 1104
5550.83 1101
5551.54 1082
5552.24 1231
5552.94 1076
5553.64 1058
5554.35 1081
5555.05 1118
5555.75 1164
5556.46 1056
5557.16 1149
5557.86 1190
5558.57 1089
5559.27 1122
5559.97 1179
5560.68 1088
5561.38 1042
5562.09 1028
5562.79 1100
5563.49 1179
5564.20 1163
5564.90 1168
5565.60 1333
5566.31 1214
5567.01 1230
5567.72 1204
5568.42 1229
5569.12 1134
5569.83 1044
5570.53 1073
5571.24 1107
5571.94 1084
5572.65 1175
5573.35 1158
5574.05 1047
5574.76 1093
5575.46 1138
5576.17 1124
5576.87 1081
5577.58 1049
5578.28 1101
5578.99 1080
5579.69 1079
5580.40 1074
5581.10 1087
5581.81 1104
5582.51 1119
5583.22 1046
5583.92 1107
5584.63 1092
5585.33 1046
5586.04 963
5586.74 939
5587.45 1000
5588.15 947
5588.86 985
5589.56 937
5590.27 1046
5590.97 1038
5591.68 989
5592.39 893
5593.09 971
5593.80 936
5594.50 902
5595.21 957
5595.91 998
5596.62 1076
5597.33 1105
5598.03 976
5598.74 1087
5599.44 1082
5600.15 1102
5600.86 929
5601.56 882
5602.27 970
5602.97 1073
5603.68 1132
5604.39 1069
5605.09 1090
5605.80 1005
5606.51 1007
5607.21 1004
5607.92 1014
5608.63 991
5609.33 1095
5610.04 1061
5610.75 1084
5611.45 1039
5612.16 975
5612.87 921
5613.57 992
5614.28 1160
5614.99 1059
5615.69 1055
5616.40 1007
5617.11 1094
5617.82 996
5618.52 933
5619.23 970
5619.94 1050
5620.64 938
5621.35 931
5622.06 958
5622.77 987
5623.47 989
5624.18 1017
5624.89 945
5625.60 1055
5626.30 1102
5627.01 1069
5627.72 1089
5628.43 1043
5629.14 1141
5629.84 1173
5630.55 1077
5631.26 1061
5631.97 1106
5632.68 1242
5633.38 1232
5634.09 1117
5634.80 1121
5635.51 1118
5636.22 1053
5636.93 1240
5637.63 1158
5638.34 1210
5639.05 1269
5639.76 1303
5640.47 1275
5641.18 1400
5641.89 1294
5642.59 1300
5643.30 1282
5644.01 1265
5644.72 1407
5645.43 1192
5646.14 1132
5646.85 1185
5647.56 1138
5648.27 1144
5648.98 1038
5649.68 1110
5650.39 1209
5651.10 1197
5651.81 996
5652.52 1190
5653.23 1145
5653.94 1175
5654.65 1221
5655.36 1248
5656.07 1328
5656.78 1450
5657.49 1378
5658.20 1458
5658.91 1484
5659.62 1635
5660.33 1526
5661.04 1438
5661.75 1490
5662.46 1362
5663.17 1311
5663.88 1245
5664.59 1070
5665.30 1091
5666.01 1249
5666.72 1223
5667.43 1085
5668.14 1174
5668.85 1057
5669.56 1166
5670.27 1244
5670.98 1073
5671.69 1159
5672.40 1048
5673.11 1081
5673.82 987
5674.53 951
5675.24 1021
5675.96 1023
5676.67 1022
5677.38 977
5678.09 1026
5678.80 1091
5679.51 1045
5680.22 1070
5680.93 1011
5681.64 1074
5682.36 1081
5683.07 1086
5683.78 1057
5684.49 1059
5685.20 1063
5685.91 1076
5686.62 887
5687.34 850
5688.05 935
5688.76 1117
5689.47 946
5690.18 991
5690.89 1076
5691.61 958
5692.32 933
5693.03 843
5693.74 909
5694.45 926
5695.17 936
5695.88 966
5696.59 930
5697.30 952
5698.01 863
5698.73 880
5699.44 973
5700.15 1016
5700.86 970
5701.58 921
5702.29 932
5703.00 921
5703.71 901
5704.43 936
5705.14 1030
5705.85 946
5706.56 926
5707.28 977
5707.99 1012
5708.70 944
5709.42 899
5710.13 830
5710.84 905
5711.55 895
5712.27 917
5712.98 843
5713.69 839
5714.41 828
5715.12 793
5715.83 946
5716.55 973
5717.26 921
5717.97 828
5718.69 968
5719.40 863
5720.11 805
5720.83 834
5721.54 894
5722.26 868
5722.97 886
5723.68 921
5724.40 882
5725.11 955
5725.82 783
5726.54 823
5727.25 879
5727.97 878
5728.68 896
5729.40 938
5730.11 901
5730.82 885
5731.54 986
5732.25 927
5732.97 892
5733.68 879
5734.40 910
5735.11 941
5735.83 930
5736.54 937
5737.25 825
5737.97 877
5738.68 879
5739.40 881
5740.11 865
5740.83 875
5741.54 893
5742.26 905
5742.97 810
5743.69 755
5744.40 762
5745.12 794
5745.83 797
5746.55 877
5747.26 907
5747.98 881
5748.70 822
5749.41 879
5750.13 857
5750.84 865
5751.56 781
5752.27 813
5752.99 838
5753.70 867
5754.42 878
5755.14 871
5755.85 855
5756.57 756
5757.28 762
5758.00 809
5758.72 834
5759.43 776
5760.15 782
5760.86 827
5761.58 918
5762.30 818
5763.01 816
5763.73 789
5764.44 868
5765.16 823
5765.88 762
5766.59 842
5767.31 882
5768.03 872
5768.74 868
5769.46 870
5770.18 876
5770.89 829
5771.61 801
5772.33 780
5773.04 861
5773.76 899
5774.48 776
5775.20 826
5775.91 898
5776.63 837
5777.35 949
5778.06 854
5778.78 754
5779.50 838
5780.22 853
5780.93 812
5781.65 732
5782.37 840
5783.09 883
5783.80 826
5784.52 861
5785.24 923
5785.96 910
5786.67 829
5787.39 782
5788.11 808
5788.83 844
5789.55 845
5790.26 888
5790.98 861
5791.70 885
5792.42 883
5793.14 877
5793.85 797
5794.57 790
5795.29 950
5796.01 931
5796.73 933
5797.45 970
5798.16 1048
5798.88 1130
5799.60 988
5800.32 1183
5801.04 1090
5801.76 1247
5802.48 1253
5803.19 1405
5803.91 1341
5804.63 1150
5805.35 1128
5806.07 1350
5806.79 1367
5807.51 1197
5808.23 1086
5808.95 1067
5809.67 925
5810.38 1015
5811.10 927
5811.82 881
5812.54 1019
5813.26 959
5813.98 905
5814.70 973
5815.42 1038
5816.14 957
5816.86 1035
5817.58 1029
5818.30 1013
5819.02 968
5819.74 995
5820.46 957
5821.18 1005
5821.90 900
5822.62 992
5823.34 927
5824.06 997
5824.78 1028
5825.50 972
5826.22 1040
5826.94 1027
5827.66 929
5828.38 978
5829.10 985
5829.82 978
5830.54 1049
5831.26 859
5831.98 895
5832.70 867
5833.42 930
5834.14 898
5834.86 830
5835.59 875
5836.31 842
5837.03 977
5837.75 873
5838.47 812
5839.19 868
5839.91 817
5840.63 836
5841.35 925
5842.07 984
5842.80 847
5843.52 823
5844.24 865
5844.96 940
5845.68 853
5846.40 858
5847.12 864
5847.85 910
5848.57 960
5849.29 831
5850.01 845
5850.73 870
5851.45 938
5852.18 900
5852.90 877
5853.62 881
5854.34 801
5855.06 877
5855.79 906
5856.51 960
5857.23 922
5857.95 898
5858.67 875
5859.40 806
5860.12 869
5860.84 909
5861.56 1015
5862.29 935
5863.01 833
5863.73 857
5864.45 906
5865.18 879
5865.90 881
5866.62 901
5867.34 865
5868.07 928
5868.79 886
5869.51 945
5870.24 996
5870.96 1003
5871.68 908
5872.40 880
5873.13 894
5873.85 814
5874.57 946
5875.30 893
5876.02 864
5876.74 861
5877.47 886
5878.19 817
5878.91 792
5879.64 897
5880.36 846
5881.08 876
5881.81 860
5882.53 976
5883.26 959
5883.98 981
5884.70 998
5885.43 940
5886.15 926
5886.88 972
5887.60 1045
5888.32 1046
5889.05 1002
5889.77 931
5890.50 826
5891.22 941
5891.94 954
5892.67 929
5893.39 886
5894.12 937
5894.84 831
5895.57 825
5896.29 947
5897.01 954
5897.74 832
5898.46 918
5899.19 947
5899.91 921
5900.64 962
5901.36 949
5902.09 893
5902.81 933
5903.54 952
5904.26 967
5904.99 951
5905.71 986
5906.44 893
5907.16 946
5907.89 981
5908.61 876
5909.34 943
5910.06 955
5910.79 1027
5911.52 1063
5912.24 964
5912.97 1068
5913.69 1055
5914.42 983
5915.14 971
5915.87 960
5916.60 996
5917.32 960
5918.05 915
5918.77 946
5919.50 1033
5920.22 1046
5920.95 1006
5921.68 1057
5922.40 1006
5923.13 986
5923.86 1076
5924.58 1179
5925.31 1093
5926.03 1042
5926.76 1109
5927.49 1069
5928.21 985
5928.94 999
5929.67 1103
5930.39 1199
5931.12 1225
5931.85 1162
5932.57 1154
5933.30 1104
5934.03 1198
5934.75 1176
5935.48 1225
5936.21 1173
5936.94 1177
5937.66 1196
5938.39 1169
5939.12 1179
5939.84 1269
5940.57 1342
5941.30 1301
5942.03 1321
5942.75 1309
5943.48 1445
5944.21 1491
5944.94 1389
5945.66 1308
5946.39 1336
5947.12 1434
5947.85 1429
5948.57 1430
5949.30 1441
5950.03 1670
5950.76 1469
5951.48 1603
5952.21 1665
5952.94 1770
5953.67 1784
5954.40 1793
5955.13 1797
5955.85 1793
5956.58 1744
5957.31 1720
5958.04 1779
5958.77 1830
5959.49 1787
5960.22 1867
5960.95 1865
5961.68 1838
5962.41 1766
5963.14 1724
5963.87 2031
5964.60 2213
5965.32 2010
5966.05 2127
5966.78 2326
5967.51 2475
5968.24 2394
5968.97 2372
5969.70 2712
5970.43 2430
5971.16 2345
5971.88 2089
5972.61 2130
5973.34 2081
5974.07 1974
5974.80 1987
5975.53 2018
5976.26 2014
5976.99 1983
5977.72 2112
5978.45 2200
5979.18 2014
5979.91 2116
5980.64 2267
5981.37 2408
5982.10 2288
5982.83 2312
5983.56 2310
5984.29 2404
5985.02 2416
5985.75 2395
5986.48 2398
5987.21 2502
5987.94 2524
5988.67 2555
5989.40 2556
5990.13 2382
5990.86 2435
5991.59 2292
5992.32 2360
5993.05 2356
5993.78 2447
5994.51 2405
5995.24 2440
5995.97 2601
5996.70 2642
5997.43 2556
5998.16 2578
5998.90 2655
5999.63 2602
6000.36 2483
6001.09 2530
6001.82 2589
6002.55 2425
6003.28 2414
6004.01 2356
6004.74 2418
6005.47 2433
6006.21 2426
6006.94 2614
6007.67 2760
6008.40 3138
6009.13 3418
6009.86 3681
6010.59 4047
6011.33 4637
6012.06 4983
6012.79 5223
6013.52 5433
6014.25 5612
6014.98 5626
6015.72 5475
6016.45 5198
6017.18 4755
6017.91 4402
6018.64 3978
6019.38 3314
6020.11 3125
6020.84 2957
6021.57 2686
6022.30 2450
6023.04 2235
6023.77 2170
6024.50 2178
6025.23 2041
6025.97 2014
6026.70 2028
6027.43 2031
6028.16 1955
6028.90 1807
6029.63 1999
6030.36 1924
6031.10 1826
6031.83 1784
6032.56 1737
6033.29 1790
6034.03 1727
6034.76 1852
6035.49 1777
6036.23 1695
6036.96 1725
6037.69 1863
6038.43 1753
6039.16 1797
6039.89 1730
6040.63 1825
6041.36 1825
6042.09 1917
6042.83 1849
6043.56 1813
6044.29 1820
6045.03 1990
6045.76 2046
6046.49 2036
6047.23 1940
6047.96 2025
6048.70 2135
6049.43 2228
6050.16 2092
6050.90 2263
6051.63 2451
6052.37 2429
6053.10 2560
6053.83 2449
6054.57 2471
6055.30 2481
6056.04 2447
6056.77 2345
6057.50 2201
6058.24 2181
6058.97 2117
6059.71 2041
6060.44 1965
6061.18 1941
6061.91 1933
6062.65 2087
6063.38 2034
6064.12 2036
6064.85 1919
6065.59 1813
6066.32 1871
6067.06 1880
6067.79 1809
6068.53 1786
6069.26 1736
6070.00 1742
6070.73 1774
6071.47 1770
6072.20 1800
6072.94 1625
6073.67 1737
6074.41 1657
6075.14 1628
6075.88 1783
6076.61 1693
6077.35 1710
6078.09 1652
6078.82 1773
6079.56 1636
6080.29 1623
6081.03 1600
6081.76 1672
6082.50 1660
6083.24 1579
6083.97 1680
6084.71 1725
6085.44 1665
6086.18 1590
6086.92 1510
6087.65 1575
6088.39 1642
6089.13 1754
6089.86 1820
6090.60 1858
6091.33 1866
6092.07 1849
6092.81 1973
6093.54 1900
6094.28 1983
6095.02 1979
6095.75 1865
6096.49 1731
6097.23 1630
6097.96 1712
6098.70 1730
6099.44 1623
6100.18 1605
6100.91 1545
6101.65 1625
6102.39 1544
6103.12 1599
6103.86 1540
6104.60 1611
6105.34 1530
6106.07 1621
6106.81 1556
6107.55 1592
6108.28 1629
6109.02 1649
6109.76 1627
6110.50 1654
6111.24 1700
6111.97 1639
6112.71 1657
6113.45 1656
6114.19 1561
6114.92 1588
6115.66 1656
6116.40 1634
6117.14 1723
6117.88 1773
6118.61 1642
6119.35 1729
6120.09 1577
6120.83 1684
6121.57 1650
6122.31 1709
6123.04 1770
6123.78 1671
6124.52 1733
6125.26 1667
6126.00 1730
6126.74 1823
6127.47 1840
6128.21 1697
6128.95 1859
6129.69 1818
6130.43 1789
6131.17 1817
6131.91 1719
6132.65 1741
6133.39 1769
6134.12 1849
6134.86 1803
6135.60 1806
6136.34 1917
6137.08 1853
6137.82 1911
6138.56 1905
6139.30 1859
6140.04 1898
6140.78 1999
6141.52 1833
6142.26 1864
6143.00 2118
6143.74 1925
6144.48 1867
6145.21 1824
6145.95 1900
6146.69 1924
6147.43 1923
6148.17 1894
6148.91 1879
6149.65 1980
6150.39 2078
6151.13 1941
6151.87 2166
6152.61 2027
6153.35 2058
6154.09 2047
6154.83 2200
6155.58 2073
6156.32 1968
6157.06 1903
6157.80 2068
6158.54 2101
6159.28 2154
6160.02 2110
6160.76 2159
6161.50 2228
6162.24 2316
6162.98 2306
6163.72 2318
6164.46 2455
6165.20 2470
6165.94 2785
6166.69 2853
6167.43 2932
6168.17 3098
6168.91 3004
6169.65 3130
6170.39 3037
6171.13 2999
6171.87 2998
6172.61 3006
6173.36 2913
6174.10 2688
6174.84 2716
6175.58 2748
6176.32 2718
6177.06 2702
6177.81 2572
6178.55 2597
6179.29 2834
6180.03 2897
6180.77 2731
6181.51 2665
6182.26 2902
6183.00 2872
6183.74 2947
6184.48 3008
6185.22 2907
6185.97 2854
6186.71 3021
6187.45 3085
6188.19 2918
6188.94 3006
6189.68 3123
6190.42 3136
6191.16 3310
6191.91 3486
6192.65 3457
6193.39 3585
6194.13 3777
6194.88 3613
6195.62 3749
6196.36 3954
6197.10 3943
6197.85 3739
6198.59 4020
6199.33 3745
6200.08 3766
6200.82 3934
6201.56 3743
6202.31 4056
6203.05 4169
6203.79 4181
6204.53 4665
6205.28 5368
6206.02 6346
6206.76 7885
6207.51 9358
6208.25 11236
6209.00 13414
6209.74 15114
6210.48 16185
6211.23 16566
6211.97 17095
6212.71 16394
6213.46 14840
6214.20 13182
6214.94 11330
6215.69 9542
6216.43 7812
6217.18 6458
6217.92 5691
6218.67 4999
6219.41 4617
6220.15 4269
6220.90 3965
6221.64 3777
6222.39 3903
6223.13 4270
6223.88 4163
6224.62 4295
6225.36 4473
6226.11 4587
6226.85 4546
6227.60 4561
6228.34 4521
6229.09 4057
6229.83 3722
6230.58 3491
6231.32 3394
6232.07 3167
6232.81 2868
6233.56 2897
6234.30 2842
6235.05 2813
6235.79 2845
6236.54 2826
6237.28 3035
6238.03 3318
6238.77 3325
6239.52 3610
6240.26 3991
6241.01 4178
6241.75 4098
6242.50 4086
6243.25 4100
6243.99 3682
6244.74 3572
6245.48 3354
6246.23 3407
6246.97 3436
6247.72 3345
6248.47 3442
6249.21 3282
6249.96 3232
6250.70 3270
6251.45 3239
6252.20 3110
6252.94 3038
6253.69 3040
6254.43 2944
6255.18 2711
6255.93 2885
6256.67 2836
6257.42 2926
6258.17 3163
6258.91 2986
6259.66 2954
6260.41 2886
6261.15 2793
6261.90 2886
6262.65 2865
6263.39 2649
6264.14 2633
6264.89 2642
6265.63 2640
6266.38 2612
6267.13 2453
6267.87 2358
6268.62 2462
6269.37 2395
6270.12 2486
6270.86 2376
6271.61 2333
6272.36 2325
6273.11 2479
6273.85 2449
6274.60 2438
6275.35 2352
6276.10 2379
6276.84 2452
6277.59 2458
6278.34 2448
6279.09 2592
6279.83 2675
6280.58 2721
6281.33 2697
6282.08 2756
6282.83 2733
6283.57 2757
6284.32 2497
6285.07 2296
6285.82 2239
6286.57 2096
6287.31 1997
6288.06 2054
6288.81 2009
6289.56 2004
6290.31 1964
6291.06 1969
6291.80 1942
6292.55 1952
6293.30 1971
6294.05 2009
6294.80 1888
6295.55 1925
6296.30 1963
6297.04 1982
6297.79 1841
6298.54 1755
6299.29 1770
6300.04 1758
6300.79 1791
6301.54 1763
6302.29 1709
6303.04 1759
6303.79 1768
6304.53 1768
6305.28 1746
6306.03 1774
6306.78 1670
6307.53 1671
6308.28 1824
6309.03 1753
6309.78 1843
6310.53 1864
6311.28 1940
6312.03 1967
6312.78 1887
6313.53 1940
6314.28 1968
6315.03 1933
6315.78 1766
6316.53 1776
6317.28 1818
6318.03 1874
6318.78 1758
6319.53 1721
6320.28 1716
6321.03 1768
6321.78 1729
6322.53 1574
6323.28 1521
6324.03 1553
6324.78 1509
6325.53 1503
6326.28 1513
6327.03 1541
6327.78 1410
6328.53 1388
6329.28 1456
6330.04 1547
6330.79 1494
6331.54 1498
6332.29 1442
6333.04 1402
6333.79 1443
6334.54 1423
6335.29 1337
6336.04 1295
6336.79 1359
6337.55 1541
6338.30 1459
6339.05 1447
6339.80 1541
6340.55 1319
6341.30 1457
6342.05 1418
6342.81 1458
6343.56 1507
6344.31 1537
6345.06 1560
6345.81 1370
6346.56 1449
6347.32 1507
6348.07 1529
6348.82 1604
6349.57 1559
6350.32 1733
6351.07 1600
6351.83 1629
6352.58 1688
6353.33 1763
6354.08 1791
6354.84 1847
6355.59 1666
6356.34 1805
6357.09 1700
6357.84 1674
6358.60 1749
6359.35 1598
6360.10 1600
6360.85 1553
6361.61 1478
6362.36 1417
6363.11 1250
6363.87 1257
6364.62 1417
6365.37 1472
6366.12 1519
6366.88 1475
6367.63 1495
6368.38 1507
6369.14 1548
6369.89 1577
6370.64 1577
6371.40 1514
6372.15 1392
6372.90 1462
6373.66 1382
6374.41 1309
6375.16 1369
6375.92 1482
6376.67 1344
6377.42 1234
6378.18 1332
6378.93 1360
6379.68 1397
6380.44 1461
6381.19 1460
6381.95 1526
6382.70 1345
6383.45 1412
6384.21 1367
6384.96 1378
6385.71 1386
6386.47 1298
6387.22 1263
6387.98 1309
6388.73 1377
6389.49 1274
6390.24 1153
6390.99 1148
6391.75 1257
6392.50 1259
6393.26 1263
6394.01 1302
6394.77 1291
6395.52 1361
6396.28 1334
6397.03 1327
6397.79 1333
6398.54 1299
6399.30 1351
6400.05 1322
6400.81 1350
6401.56 1333
6402.32 1207
6403.07 1222
6403.83 1424
6404.58 1226
6405.34 1250
6406.09 1254
6406.85 1275
6407.60 1250
6408.36 1178
6409.11 1278
6409.87 1283
6410.62 1365
6411.38 1444
6412.13 1354
6412.89 1400
6413.65 1368
6414.40 1250
6415.16 1227
6415.91 1295
6416.67 1328
6417.43 1312
6418.18 1207
6418.94 1210
6419.69 1265
6420.45 1328
6421.21 1216
6421.96 1286
6422.72 1391
6423.47 1314
6424.23 1284
6424.99 1255
6425.74 1250
6426.50 1263
6427.26 1379
6428.01 1252
6428.77 1195
6429.53 1242
6430.28 1279
6431.04 1229
6431.80 1271
6432.55 1255
6433.31 1336
6434.07 1358
6434.82 1340
6435.58 1267
6436.34 1306
6437.10 1358
6437.85 1236
6438.61 1248
6439.37 1271
6440.12 1281
6440.88 1272
6441.64 1351
6442.40 1428
6443.15 1313
6443.91 1308
6444.67 1391
6445.43 1386
6446.18 1308
6446.94 1318
6447.70 1450
6448.46 1302
6449.21 1226
6449.97 1349
6450.73 1448
6451.49 1267
6452.25 1360
6453.00 1406
6453.76 1438
6454.52 1432
6455.28 1442
6456.04 1503
6456.80 1502
6457.55 1483
6458.31 1348
6459.07 1578
6459.83 1561
6460.59 1455
6461.35 1432
6462.10 1396
6462.86 1388
6463.62 1416
6464.38 1486
6465.14 1483
6465.90 1473
6466.66 1539
6467.42 1472
6468.17 1424
6468.93 1568
6469.69 1611
6470.45 1614
6471.21 1668
6471.97 1768
6472.73 1678
6473.49 1594
6474.25 1611
6475.01 1640
6475.77 1646
6476.53 1651
6477.28 1788
6478.04 1751
6478.80 1760
6479.56 1825
6480.32 1716
6481.08 1842
6481.84 1828
6482.60 1828
6483.36 1768
6484.12 1821
6484.88 1893
6485.64 1897
6486.40 2020
6487.16 1993
6487.92 2095
6488.68 2221
6489.44 2139
6490.20 2087
6490.96 2203
6491.72 2284
6492.48 2349
6493.24 2288
6494.00 2261
6494.76 2434
6495.53 2569
6496.29 2494
6497.05 2425
6497.81 2621
6498.57 2371
6499.33 2486
6500.09 2421
6500.85 2363
6501.61 2481
6502.37 2494
6503.13 2710
6503.89 2665
6504.65 2569
6505.42 2436
6506.18 2669
6506.94 2764
6507.70 2742
6508.46 2739
6509.22 2701
6509.98 2911
6510.74 2839
6511.51 2857
6512.27 2989
6513.03 2977
6513.79 2947
6514.55 3046
6515.31 3168
6516.08 3087
6516.84 3095
6517.60 3187
6518.36 3118
6519.12 3141
6519.89 3271
6520.65 3279
6521.41 3411
6522.17 3694
6522.93 3826
6523.70 4053
6524.46 4143
6525.22 4504
6525.98 4891
6526.74 5127
6527.51 5267
6528.27 5507
6529.03 5658
6529.79 5737
6530.56 5902
6531.32 5623
6532.08 5647
6532.85 5689
6533.61 6068
6534.37 6806
6535.13 7870
6535.90 8945
6536.66 10040
6537.42 11254
6538.19 12022
6538.95 12159
6539.71 11759
6540.47 10795
6541.24 9396
6542.00 8480
6542.76 6808
6543.53 5735
6544.29 4745
6545.05 4366
6545.82 3792
6546.58 3339
6547.35 3038
6548.11 2956
6548.87 2794
6549.64 2722
6550.40 2758
6551.16 2646
6551.93 2651
6552.69 2643
6553.46 2624
6554.22 2442
6554.98 2529
6555.75 2535
6556.51 2454
6557.28 2400
6558.04 2368
6558.80 2458
6559.57 2330
6560.33 2299
6561.10 2375
6561.86 2260
6562.63 2333
6563.39 2599
6564.15 2765
6564.92 2577
6565.68 2764
6566.45 2790
6567.21 2753
6567.98 2670
6568.74 2559
6569.51 2558
6570.27 2654
6571.04 2621
6571.80 2623
6572.57 2751
6573.33 2909
6574.10 2892
6574.86 3043
6575.63 3219
6576.39 3220
6577.16 3104
6577.92 3180
6578.69 3079
6579.45 3076
6580.22 3034
6580.99 2826
6581.75 2918
6582.52 2943
6583.28 2818
6584.05 2809
6584.81 2750
6585.58 2772
6586.35 2809
6587.11 2785
6587.88 2805
6588.64 2665
6589.41 2824
6590.18 2834
6590.94 2920
6591.71 3101
6592.47 2990
6593.24 3099
6594.01 3254
6594.77 3361
6595.54 3438
6596.31 3514
6597.07 3637
6597.84 3519
6598.61 3156
6599.37 3122
6600.14 3103
6600.91 2930
6601.67 2822
6602.44 2927
6603.21 2922
6603.97 2838
6604.74 2814
6605.51 2761
6606.27 2840
6607.04 3052
6607.81 3162
6608.57 3234
6609.34 3292
6610.11 3261
6610.88 3334
6611.64 3388
6612.41 3198
6613.18 3173
6613.95 3098
6614.71 2917
6615.48 2781
6616.25 2768
6617.02 2650
6617.78 2354
6618.55 2499
6619.32 2557
6620.09 2429
6620.85 2301
6621.62 2346
6622.39 2431
6623.16 2334
6623.93 2234
6624.69 2230
6625.46 2207
6626.23 2241
6627.00 2284
6627.77 2245
6628.54 2324
6629.30 2118
6630.07 2122
6630.84 2261
6631.61 2362
6632.38 2443
6633.15 2617
6633.91 2856
6634.68 2905
6635.45 3035
6636.22 3229
6636.99 3268
6637.76 3176
6638.53 2954
6639.30 2862
6640.06 2873
6640.83 2529
6641.60 2377
6642.37 2216
6643.14 2262
6643.91 2219
6644.68 2166
6645.45 2108
6646.22 2265
6646.99 2264
6647.76 2198
6648.53 2101
6649.30 2159
6650.07 2047
6650.83 2182
6651.60 2218
6652.37 2152
6653.14 2193
6653.91 2406
6654.68 2238
6655.45 2210
6656.22 2141
6656.99 2116
6657.76 2133
6658.53 2126
6659.30 2101
6660.07 2065
6660.84 1989
6661.61 1956
6662.38 1993
6663.15 2043
6663.92 1888
6664.70 1867
6665.47 1736
6666.24 1828
6667.01 1867
6667.78 1918
6668.55 1991
6669.32 1963
6670.09 1997
6670.86 1924
6671.63 1978
6672.40 1954
6673.17 1880
6673.94 1953
6674.71 1893
6675.49 1850
6676.26 1847
6677.03 1833
6677.80 1943
6678.57 1837
6679.34 2050
6680.11 2092
6680.88 2007
6681.65 1933
6682.43 2093
6683.20 2024
6683.97 2139
6684.74 2177
6685.51 2267
6686.28 2313
6687.06 2257
6687.83 2133
6688.60 2035
6689.37 1998
6690.14 1987
6690.91 1895
6691.69 1831
6692.46 1862
6693.23 1785
6694.00 1941
6694.77 1797
6695.55 1679
6696.32 1758
6697.09 1744
6697.86 1784
6698.64 1770
6699.41 1748
6700.18 1748
6700.95 1751
6701.73 1667
6702.50 1703
6703.27 1556
6704.04 1603
6704.82 1744
6705.59 1639
6706.36 1750
6707.13 1795
6707.91 1657
6708.68 1699
6709.45 1690
6710.23 1790
6711.00 1825
6711.77 1662
6712.55 1667
6713.32 1543
6714.09 1618
6714.87 1625
6715.64 1608
6716.41 1572
6717.19 1605
6717.96 1545
6718.73 1539
6719.51 1493
6720.28 1570
6721.05 1599
6721.83 1559
6722.60 1625
6723.37 1686
6724.15 1616
6724.92 1691
6725.70 1557
6726.47 1537
6727.24 1504
6728.02 1567
6728.79 1543
6729.57 1675
6730.34 1698
6731.11 1598
6731.89 1519
6732.66 1514
6733.44 1537
6734.21 1655
6734.99 1632
6735.76 1665
6736.54 1731
6737.31 1757
6738.08 1632
6738.86 1620
6739.63 1564
6740.41 1627
6741.18 1640
6741.96 1558
6742.73 1529
6743.51 1639
6744.28 1678
6745.06 1611
6745.83 1654
6746.61 1747
6747.38 1764
6748.16 1679
6748.93 1787
6749.71 1928
6750.48 1853
6751.26 1978
6752.04 2180
6752.81 2240
6753.59 2010
6754.36 2156
6755.14 2200
6755.91 2097
6756.69 1844
6757.46 1815
6758.24 1881
6759.02 1761
6759.79 1655
6760.57 1639
6761.34 1598
6762.12 1592
6762.90 1657
6763.67 1524
6764.45 1568
6765.22 1679
6766.00 1519
6766.78 1525
6767.55 1566
6768.33 1543
6769.11 1590
6769.88 1527
6770.66 1507
6771.44 1590
6772.21 1465
6772.99 1512
6773.77 1547
6774.54 1629
6775.32 1648
6776.10 1589
6776.87 1551
6777.65 1522
6778.43 1589
6779.20 1666
6779.98 1520
6780.76 1501
6781.53 1550
6782.31 1604
6783.09 1542
6783.87 1477
6784.64 1568
6785.42 1518
6786.20 1512
6786.98 1476
6787.75 1503
6788.53 1422
6789.31 1442
6790.09 1544
6790.86 1556
6791.64 1462
6792.42 1565
6793.20 1472
6793.97 1508
6794.75 1575
6795.53 1583
6796.31 1660
6797.09 1463
6797.86 1485
6798.64 1562
6799.42 1543
6800.20 1683
6800.98 1619
6801.76 1677
6802.53 1564
6803.31 1635
6804.09 1631
6804.87 1780
6805.65 1803
6806.43 1940
6807.20 1903
6807.98 1798
6808.76 1834
6809.54 1661
6810.32 1601
6811.10 1557
6811.88 1545
6812.66 1630
6813.44 1617
6814.21 1622
6814.99 1644
6815.77 1654
6816.55 1571
6817.33 1572
6818.11 1542
6818.89 1522
6819.67 1746
6820.45 1703
6821.23 1712
6822.01 1802
6822.79 1697
6823.57 1698
6824.35 1680
6825.12 1667
6825.90 1642
6826.68 1513
6827.46 1565
6828.24 1667
6829.02 1479
6829.80 1524
6830.58 1498
6831.36 1538
6832.14 1478
6832.92 1503
6833.70 1559
6834.48 1587
6835.26 1535
6836.04 1465
6836.82 1632
6837.60 1593
6838.39 1510
6839.17 1413
6839.95 1377
6840.73 1468
6841.51 1390
6842.29 1447
6843.07 1445
6843.85 1587
6844.63 1522
6845.41 1519
6846.19 1624
6846.97 1622
6847.75 1689
6848.53 1877
6849.32 2196
6850.10 2532
6850.88 2826
6851.66 3046
6852.44 3321
6853.22 3224
6854.00 3331
6854.78 3073
6855.56 2802
6856.35 2781
6857.13 2608
6857.91 2188
6858.69 2032
6859.47 1884
6860.25 1958
6861.04 1823
6861.82 1724
6862.60 1625
6863.38 1525
6864.16 1685
6864.94 1627
6865.73 1732
6866.51 1887
6867.29 1954
6868.07 1966
6868.85 1913
6869.64 2010
6870.42 1893
6871.20 1703
6871.98 1691
6872.77 1684
6873.55 1789
6874.33 1846
6875.11 1636
6875.90 1632
6876.68 1609
6877.46 1685
6878.24 1619
6879.03 1645
6879.81 1650
6880.59 1703
6881.37 1731
6882.16 1727
6882.94 1839
6883.72 1898
6884.51 1919
6885.29 1893
6886.07 2045
6886.86 2217
6887.64 2415
6888.42 2610
6889.21 2780
6889.99 3069
6890.77 3113
6891.56 2865
6892.34 2755
6893.12 2492
6893.91 2500
6894.69 2291
6895.47 2171
6896.26 2021
6897.04 1966
6897.82 1867
6898.61 2034
6899.39 2083
6900.18 2017
6900.96 1978
6901.74 2032
6902.53 2050
6903.31 2022
6904.10 1963
6904.88 1999
6905.66 1988
6906.45 2028
6907.23 1992
6908.02 2109
6908.80 2128
6909.59 2085
6910.37 1951
6911.16 1866
6911.94 1888
6912.72 1938
6913.51 1834
6914.29 1796
6915.08 1819
6915.86 1845
6916.65 1990
6917.43 2009
6918.22 1823
6919.00 1940
6919.79 1862
6920.57 1833
6921.36 1873
6922.14 1751
6922.93 1865
6923.71 1909
6924.50 1899
6925.28 1845
6926.07 2059
6926.86 1977
6927.64 2035
6928.43 2112
6929.21 2023
6930.00 1931
6930.78 2121
6931.57 2171
6932.35 2157
6933.14 2196
6933.93 2219
6934.71 2166
6935.50 2189
6936.28 2144
6937.07 2206
6937.86 2123
6938.64 2146
6939.43 2193
6940.21 2491
6941.00 2419
6941.79 2490
6942.57 2655
6943.36 2553
6944.15 2808
6944.93 3075
6945.72 3150
6946.51 3096
6947.29 3418
6948.08 3571
6948.86 3503
6949.65 3828
6950.44 3781
6951.23 3646
6952.01 3555
6952.80 3658
6953.59 3374
6954.37 3031
6955.16 2941
6955.95 2753
6956.73 2641
6957.52 2656
6958.31 2614
6959.10 2619
6959.88 2606
6960.67 2684
6961.46 2784
6962.25 2776
6963.03 2676
6963.82 2746
6964.61 2780
6965.40 2966
6966.18 2953
6966.97 3181
6967.76 3276
6968.55 3336
6969.33 3431
6970.12 3396
6970.91 3471
6971.70 3667
6972.49 3471
6973.27 3462
6974.06 3461
6974.85 3574
6975.64 3486
6976.43 3401
6977.21 3243
6978.00 3409
6978.79 3649
6979.58 3814
6980.37 3862
6981.16 4138
6981.95 4627
6982.73 5077
6983.52 6395
6984.31 7621
6985.10 9320
6985.89 10757
6986.68 12407
6987.47 13157
6988.26 13596
6989.04 13298
6989.83 12315
6990.62 11043
6991.41 9605
6992.20 8143
6992.99 6993
6993.78 5930
6994.57 5008
6995.36 4254
6996.15 3614
6996.94 3370
6997.73 3204
6998.51 3032
6999.30 2948
7000.09 3070
7000.88 3170
7001.67 3155
7002.46 3253
7003.25 3249
7004.04 3123
7004.83 3093
7005.62 3101
7006.41 2983
7007.20 2767
7007.99 2589
7008.78 2449
7009.57 2255
7010.36 2246
7011.15 2245
7011.94 2282
7012.73 2290
7013.52 2300
7014.31 2363
7015.10 2167
7015.89 2252
7016.69 2216
7017.48 2293
7018.27 2338
7019.06 2349
7019.85 2296
7020.64 2383
7021.43 2303
7022.22 2320
7023.01 2517
7023.80 2467
7024.59 2477
7025.38 2490
7026.17 2598
7026.97 2550
7027.76 2605
7028.55 2489
7029.34 2370
7030.13 2316
7030.92 2403
7031.71 2149
7032.50 2248
7033.30 2256
7034.09 2122
7034.88 2109
7035.67 2157
7036.46 2179
7037.25 2193
7038.05 2171
7038.84 2269
7039.63 2195
7040.42 2298
7041.21 2320
7042.01 2308
7042.80 2392
7043.59 2575
7044.38 2684
7045.17 2609
7045.97 2641
7046.76 2732
7047.55 2826
7048.34 2764
7049.13 2893
7049.93 3028
7050.72 3460
7051.51 3544
7052.30 3470
7053.10 3456
7053.89 3489
7054.68 3138
7055.47 3005
7056.27 2750
7057.06 2576
7057.85 2407
7058.65 2207
7059.44 2166
7060.23 2077
7061.02 2169
7061.82 2265
7062.61 2135
7063.40 2297
7064.20 2296
7064.99 2245
7065.78 2098
7066.58 2114
7067.37 2047
7068.16 1964
7068.96 1977
7069.75 2065
7070.54 2096
7071.34 2020
7072.13 1924
7072.93 1831
7073.72 1864
7074.51 1776
7075.31 1774
7076.10 1840
7076.89 1791
7077.69 1779
7078.48 1766
7079.28 1627
7080.07 1663
7080.86 1711
7081.66 1752
7082.45 1764
7083.25 1765
7084.04 1740
7084.84 1654
7085.63 1527
7086.42 1648
7087.22 1634
7088.01 1558
7088.81 1565
7089.60 1453
7090.40 1490
7091.19 1570
7091.99 1500
7092.78 1406
7093.58 1449
7094.37 1408
7095.17 1425
7095.96 1448
7096.76 1313
7097.55 1430
7098.35 1427
7099.14 1327
7099.94 1459
7100.73 1501
7101.53 1460
7102.32 1377
7103.12 1405
7103.91 1359
7104.71 1410
7105.50 1375
7106.30 1334
7107.10 1361
7107.89 1290
7108.69 1240
7109.48 1338
7110.28 1305
7111.07 1293
7111.87 1338
7112.67 1302
7113.46 1318
7114.26 1325
7115.05 1335
7115.85 1465
7116.65 1442
7117.44 1388
7118.24 1464
7119.03 1418
7119.83 1385
7120.63 1409
7121.42 1278
7122.22 1420
7123.02 1340
7123.81 1333
7124.61 1277
7125.41 1270
7126.20 1201
7127.00 1122
7127.80 1147
7128.59 1249
7129.39 1339
7130.19 1300
7130.98 1382
7131.78 1337
7132.58 1372
7133.37 1275
7134.17 1330
7134.97 1388
7135.77 1439
7136.56 1265
7137.36 1292
7138.16 1303
7138.96 1250
7139.75 1219
7140.55 1202
7141.35 1193
7142.15 1202
7142.94 1186
7143.74 1196
7144.54 1205
7145.34 1149
7146.13 1196
7146.93 1111
7147.73 1141
7148.53 1149
7149.33 1056
7150.12 1163
7150.92 1142
7151.72 1092
7152.52 1048
7153.32 1117
7154.11 1197
7154.91 1161
7155.71 1249
7156.51 1190
7157.31 1090
7158.11 1122
7158.90 1292
7159.70 1251
7160.50 1147
7161.30 1198
7162.10 1189
7162.90 1046
7163.70 1067
7164.50 1030
7165.29 1113
7166.09 1115
7166.89 1060
7167.69 1021
7168.49 895
7169.29 966
7170.09 999
7170.89 1027
7171.69 1002
7172.49 1024
7173.29 965
7174.08 1028
7174.88 947
7175.68 904
7176.48 958
7177.28 937
7178.08 897
7178.88 903
7179.68 969
7180.48 933
7181.28 887
7182.08 908
7182.88 966
7183.68 982
7184.48 1000
7185.28 1129
7186.08 1026
7186.88 955
7187.68 962
7188.48 1033
7189.28 1013
7190.08 1013
7190.88 1093
7191.68 1048
7192.48 980
7193.28 963
7194.08 980
7194.88 909
7195.68 866
7196.48 880
7197.28 903
7198.09 895
7198.89 965
7199.69 1021
7200.49 1020
7201.29 846
7202.09 880
7202.89 815
7203.69 871
7204.49 920
7205.29 917
7206.09 972
7206.90 926
7207.70 1005
7208.50 973
7209.30 1084
7210.10 1053
7210.90 940
7211.70 953
7212.51 970
7213.31 935
7214.11 979
7214.91 934
7215.71 1005
7216.51 959
7217.32 1004
7218.12 949
7218.92 1026
7219.72 1031
7220.52 1074
7221.32 1162
7222.13 1097
7222.93 1094
7223.73 1114
7224.53 939
7225.34 997
7226.14 957
7226.94 928
7227.74 911
7228.54 912
7229.35 996
7230.15 893
7230.95 894
7231.75 939
7232.56 890
7233.36 883
7234.16 880
7234.96 923
7235.77 908
7236.57 850
7237.37 953
7238.18 907
7238.98 883
7239.78 938
7240.59 952
7241.39 1002
7242.19 887
7242.99 857
7243.80 911
7244.60 960
7245.40 982
7246.21 1043
7247.01 1012
7247.81 945
7248.62 957
7249.42 930
7250.23 961
7251.03 1027
7251.83 944
7252.64 962
7253.44 933
7254.24 1043
7255.05 921
7255.85 991
7256.66 1034
7257.46 1038
7258.26 1053
7259.07 1096
7259.87 999
7260.68 1066
7261.48 1074
7262.28 1160
7263.09 1148
7263.89 1059
7264.70 1183
7265.50 1116
7266.31 1078
7267.11 1096
7267.92 994
7268.72 1119
7269.52 1123
7270.33 1088
7271.13 971
7271.94 977
7272.74 982
7273.55 947
7274.35 979
7275.16 1103
7275.96 1011
7276.77 1118
7277.57 1188
7278.38 1168
7279.18 1178
7279.99 1084
7280.79 1208
7281.60 1262
7282.41 1402
7283.21 1500
7284.02 1470
7284.82 1567
7285.63 1843
7286.43 1864
7287.24 1883
7288.04 1895
7288.85 1980
7289.66 1677
7290.46 1592
7291.27 1419
7292.07 1384
7292.88 1248
7293.68 1140
7294.49 1092
7295.30 1161
7296.10 1081
7296.91 1034
7297.72 1105
7298.52 1050
7299.33 1080
7300.13 1054
7300.94 1102
7301.75 1068
7302.55 1038
7303.36 993
7304.17 1012
7304.97 1024
7305.78 1035
7306.59 1033
7307.39 1048
7308.20 991
7309.01 1037
7309.81 1073
7310.62 1047
7311.43 1031
7312.24 1137
7313.04 1226
7313.85 1114
7314.66 1111
7315.46 1027
7316.27 1130
7317.08 1231
7317.89 1324
7318.69 1448
7319.50 1479
7320.31 1700
7321.12 1667
7321.92 1726
7322.73 1603
7323.54 1618
7324.35 1408
7325.15 1354
7325.96 1402
7326.77 1327
7327.58 1260
7328.38 1243
7329.19 1139
7330.00 1091
7330.81 1076
7331.62 1125
7332.43 1103
7333.23 1067
7334.04 1091
7334.85 1185
7335.66 1120
7336.47 1097
7337.27 1147
7338.08 1014
7338.89 994
7339.70 1073
7340.51 1011
7341.32 965
7342.13 1028
7342.93 1045
7343.74 1004
7344.55 1026
7345.36 931
7346.17 992
7346.98 1002
7347.79 1036
7348.60 955
7349.41 976
7350.22 951
7351.02 948
7351.83 900
7352.64 1016
7353.45 985
7354.26 952
7355.07 932
7355.88 942
7356.69 1039
7357.50 965
7358.31 902
7359.12 942
7359.93 888
7360.74 922
7361.55 914
7362.36 964
7363.17 1027
7363.98 916
7364.79 888
7365.60 970
7366.41 1023
7367.22 913
7368.03 827
7368.84 906
7369.65 886
7370.46 868
7371.27 907
7372.08 875
7372.89 838
7373.70 775
7374.51 835
7375.32 883
7376.13 917
7376.94 885
7377.75 834
7378.56 906
7379.37 955
7380.18 999
7380.99 908
7381.81 1024
7382.62 1006
7383.43 946
7384.24 991
7385.05 962
7385.86 925
7386.67 948
7387.48 940
7388.29 970
7389.11 907
7389.92 890
7390.73 873
7391.54 939
7392.35 850
7393.16 759
7393.97 908
7394.79 886
7395.60 894
7396.41 826
7397.22 767
7398.03 840
7398.84 757
7399.66 833
7400.47 837
7401.28 840
7402.09 826
7402.90 772
7403.72 788
7404.53 880
7405.34 859
7406.15 817
7406.96 793
7407.78 750
7408.59 802
7409.40 793
7410.21 815
7411.03 755
7411.84 815
7412.65 843
7413.46 780
7414.28 836
7415.09 879
7415.90 780
7416.71 740
7417.53 773
7418.34 850
7419.15 724
7419.97 773
7420.78 803
7421.59 859
7422.41 776
7423.22 755
7424.03 813
7424.84 758
7425.66 812
7426.47 847
7427.28 816
7428.10 809
7428.91 835
7429.72 828
7430.54 855
7431.35 876
7432.17 930
7432.98 905
7433.79 886
7434.61 926
7435.42 902
7436.23 944
7437.05 897
7437.86 967
7438.68 893
7439.49 858
7440.30 888
7441.12 827
7441.93 783
7442.75 853
7443.56 896
7444.38 865
7445.19 757
7446.00 839
7446.82 859
7447.63 780
7448.45 863
7449.26 768
7450.08 794
7450.89 801
7451.71 803
7452.52 798
7453.34 739
7454.15 852
7454.97 828
7455.78 810
7456.60 864
7457.41 874
7458.23 926
7459.04 868
7459.86 818
7460.67 884
7461.49 784
7462.30 850
7463.12 860
7463.93 853
7464.75 933
7465.56 876
7466.38 819
7467.19 897
7468.01 798
7468.82 822
7469.64 852
7470.46 876
7471.27 849
7472.09 867
7472.90 874
7473.72 825
7474.54 807
7475.35 944
7476.17 898
7476.98 952
7477.80 857
7478.62 822
7479.43 942
7480.25 917
7481.06 890
7481.88 1001
7482.70 863
7483.51 810
7484.33 908
7485.15 840
7485.96 968
7486.78 861
7487.60 936
7488.41 802
7489.23 802
7490.05 807
7490.86 762
7491.68 747
7492.50 690
7493.31 751
7494.13 803
7494.95 733
7495.77 764
7496.58 804
7497.40 744
7498.22 749
7499.03 760
7499.85 760
7500.67 792
7501.49 797
7502.30 904
7503.12 811
7503.94 746
7504.76 765
7505.57 789
7506.39 781
7507.21 838
7508.03 860
7508.85 806
7509.66 760
7510.48 762
7511.30 782
7512.12 814
7512.94 799
7513.75 774
7514.57 803
7515.39 788
7516.21 810
7517.03 819
7517.84 790
7518.66 736
7519.48 747
7520.30 798
7521.12 714
7521.94 737
7522.76 788
7523.57 839
7524.39 724
7525.21 782
7526.03 762
7526.85 769
7527.67 858
7528.49 825
7529.31 754
7530.12 790
7530.94 783
7531.76 827
7532.58 842
7533.40 873
7534.22 745
7535.04 798
7535.86 797
7536.68 803
7537.50 734
7538.32 841
7539.14 853
7539.96 834
7540.78 806
7541.59 933
7542.41 846
7543.23 854
7544.05 807
7544.87 860
7545.69 888
7546.51 854
7547.33 894
7548.15 904
7548.97 897
7549.79 818
7550.61 871
7551.43 897
7552.25 836
7553.07 924
7553.89 925
7554.71 908
7555.53 857
7556.36 843
7557.18 827
7558.00 928
7558.82 987
7559.64 956
7560.46 920
7561.28 926
7562.10 830
7562.92 1062
7563.74 999
7564.56 876
7565.38 998
7566.20 973
7567.02 914
7567.85 882
7568.67 852
7569.49 906
7570.31 957
7571.13 969
7571.95 898
7572.77 985
7573.59 1007
7574.42 880
7575.24 996
7576.06 1049
7576.88 1026
7577.70 921
7578.52 960
7579.34 931
7580.17 1028
7580.99 986
7581.81 925
7582.63 961
7583.45 1015
7584.28 946
7585.10 917
7585.92 994
7586.74 1096
7587.56 1149
7588.39 1143
7589.21 1076
7590.03 1145
7590.85 1074
7591.67 1179
7592.50 1144
7593.32 1133
7594.14 1213
7594.96 1227
7595.79 1205
7596.61 1259
7597.43 1228
7598.26 1244
7599.08 1160
7599.90 1169
7600.72 1164
7601.55 1230
7602.37 1359
7603.19 1495
7604.02 1598
7604.84 1401
7605.66 1573
7606.48 1641
7607.31 1723
7608.13 1722
7608.95 1675
7609.78 1553
7610.60 1453
7611.42 1510
7612.25 1379
7613.07 1382
7613.89 1408
7614.72 1381
7615.54 1383
7616.37 1357
7617.19 1426
7618.01 1466
7618.84 1555
7619.66 1645
7620.48 1678
7621.31 1599
7622.13 1684
7622.96 1704
7623.78 1520
7624.60 1448
7625.43 1479
7626.25 1434
7627.08 1414
7627.90 1601
7628.73 1503
7629.55 1720
7630.37 1826
7631.20 1935
7632.02 2039
7632.85 2220
7633.67 2256
7634.50 2331
7635.32 2184
7636.15 2175
7636.97 2014
7637.80 1813
7638.62 1561
7639.45 1442
7640.27 1383
7641.10 1309
7641.92 1298
7642.75 1191
7643.57 1165
7644.40 1084
7645.22 1103
7646.05 1132
7646.87 1122
7647.70 1131
7648.52 1188
7649.35 1136
7650.17 1189
7651.00 1130
7651.83 1198
7652.65 1204
7653.48 1011
7654.30 965
7655.13 1071
7655.95 1079
7656.78 992
7657.61 956
7658.43 855
7659.26 952
7660.08 959
7660.91 867
7661.74 852
7662.56 920
7663.39 900
7664.21 884
7665.04 1002
7665.87 936
7666.69 914
7667.52 854
7668.35 1009
7669.17 922
7670.00 865
7670.83 880
7671.65 891
7672.48 966
7673.31 955
7674.13 945
7674.96 907
7675.79 966
7676.61 942
7677.44 908
7678.27 944
7679.09 839
7679.92 903
7680.75 879
7681.58 914
7682.40 899
7683.23 873
7684.06 914
7684.89 918
7685.71 923
7686.54 1028
7687.37 914
7688.19 909
7689.02 897
7689.85 878
7690.68 850
7691.51 847
7692.33 887
7693.16 844
7693.99 821
7694.82 815
7695.64 932
7696.47 903
7697.30 833
7698.13 948
7698.96 937
7699.79 963
7700.61 995
7701.44 870
7702.27 869
7703.10 895
7703.93 842
7704.76 827
7705.58 816
7706.41 812
7707.24 894
7708.07 877
7708.90 843
7709.73 828
7710.56 808
7711.38 773
7712.21 904
7713.04 784
7713.87 761
7714.70 830
7715.53 799
7716.36 794
7717.19 751
7718.02 711
7718.85 750
7719.67 752
7720.50 800
7721.33 785
7722.16 722
7722.99 707
7723.82 686
7724.65 717
7725.48 730
7726.31 730
7727.14 732
7727.97 725
7728.80 745
7729.63 717
7730.46 702
7731.29 687
7732.12 665
7732.95 721
7733.78 672
7734.61 784
7735.44 773
7736.27 719
7737.10 688
7737.93 735
7738.76 828
7739.59 626
7740.42 646
7741.25 672
7742.08 682
7742.91 743
7743.74 792
7744.57 704
7745.40 758
7746.23 764
7747.06 778
7747.90 714
7748.73 790
7749.56 772
7750.39 780
7751.22 791
7752.05 771
7752.88 787
7753.71 755
7754.54 750
7755.37 741
7756.21 641
7757.04 741
7757.87 752
7758.70 718
7759.53 766
7760.36 765
7761.19 715
7762.03 725
7762.86 782
7763.69 769
7764.52 825
7765.35 783
7766.18 734
7767.02 785
7767.85 784
7768.68 804
7769.51 730
7770.34 836
7771.18 777
7772.01 722
7772.84 771
7773.67 759
7774.50 767
7775.34 785
7776.17 795
7777.00 849
7777.83 765
7778.67 778
7779.50 786
7780.33 724
7781.16 795
7782.00 772
7782.83 683
7783.66 679
7784.49 672
7785.33 745
7786.16 781
7786.99 725
7787.82 765
7788.66 701
7789.49 776
7790.32 811
7791.16 778
7791.99 729
7792.82 760
7793.66 831
7794.49 759
7795.32 698
7796.16 779
7796.99 758
7797.82 819
7798.66 774
7799.49 730
7800.32 808
7801.16 783
7801.99 794
7802.82 857
7803.66 773
7804.49 772
7805.33 867
7806.16 909
7806.99 926
7807.83 875
7808.66 938
7809.50 834
7810.33 907
7811.16 876
7812.00 906
7812.83 934
7813.67 905
7814.50 1022
7815.34 1017
7816.17 1018
7817.00 1020
7817.84 965
7818.67 1136
7819.51 1088
7820.34 1096
7821.18 1013
7822.01 1048
7822.85 1069
7823.68 1111
7824.52 1090
7825.35 1033
7826.19 1006
7827.02 1142
7827.86 1257
7828.69 1315
7829.53 1249
7830.36 1172
7831.20 1107
7832.03 1101
7832.87 1129
7833.70 1130
7834.54 1115
7835.37 1078
7836.21 1187
7837.04 1141
7837.88 1105
7838.72 1096
7839.55 1063
7840.39 1042
7841.22 1105
7842.06 1138
7842.89 1189
7843.73 1026
7844.57 1064
7845.40 1072
7846.24 1037
7847.07 1011
7847.91 1070
7848.75 1123
7849.58 941
7850.42 980
7851.26 943
7852.09 1065
7852.93 1072
7853.77 1075
7854.60 1002
7855.44 1042
7856.27 1011
7857.11 1097
7857.95 1077
7858.78 1254
7859.62 1241
7860.46 1310
7861.29 1346
7862.13 1396
7862.97 1318
7863.81 1292
7864.64 1227
7865.48 1151
7866.32 1116
7867.15 1190
7867.99 1114
7868.83 1116
7869.67 1177
7870.50 1314
7871.34 1326
7872.18 1295
7873.02 1221
7873.85 1245
7874.69 1403
7875.53 1284
7876.37 1346
7877.20 1516
7878.04 1609
7878.88 1797
7879.72 1906
7880.55 1962
7881.39 1948
7882.23 1818
7883.07 1863
7883.91 1810
7884.74 1796
7885.58 1619
7886.42 1597
7887.26 1512
7888.10 1491
7888.94 1564
7889.77 1505
7890.61 1485
7891.45 1494
7892.29 1624
7893.13 1534
7893.97 1454
7894.80 1396
7895.64 1421
7896.48 1387
7897.32 1366
7898.16 1270
7899.00 1187
7899.84 1210
7900.68 1132
7901.52 1088
7902.35 1183
7903.19 1084
7904.03 1121
7904.87 1085
7905.71 1004
7906.55 970
7907.39 995
7908.23 1113
7909.07 1019
7909.91 934
7910.75 1005
7911.59 1002
7912.43 929
7913.27 989
7914.11 1026
7914.94 977
7915.78 1029
7916.62 1135
7917.46 1157
7918.30 1141
7919.14 1029
7919.98 1063
7920.82 1059
7921.66 1051
7922.50 1068
7923.34 1028
7924.18 1023
7925.02 1084
7925.87 955
7926.71 860
7927.55 858
7928.39 885
7929.23 1031
7930.07 912
7930.91 915
7931.75 1000
7932.59 971
7933.43 929
7934.27 966
7935.11 972
7935.95 929
7936.79 1058
7937.63 1065
7938.47 915
7939.32 1004
7940.16 1041
7941.00 923
7941.84 947
7942.68 1029
7943.52 899
7944.36 941
7945.20 1071
7946.04 1027
7946.89 996
7947.73 1038
7948.57 980
7949.41 1056
7950.25 971
7951.09 947
7951.94 986
7952.78 1000
7953.62 1097
7954.46 1054
7955.30 1244
7956.14 1336
7956.99 1379
7957.83 1271
7958.67 1115
7959.51 1097
7960.35 1151
7961.20 1101
7962.04 1082
7962.88 1067
7963.72 1099
7964.57 1148
7965.41 1164
7966.25 1145
7967.09 1226
7967.94 1235
7968.78 1257
7969.62 1310
7970.46 1313
7971.31 1228
7972.15 1274
7972.99 1301
7973.83 1238
7974.68 1110
7975.52 990
7976.36 958
7977.21 954
7978.05 982
7978.89 953
7979.74 898
7980.58 984
7981.42 909
7982.26 950
7983.11 955
7983.95 920
7984.79 901
7985.64 884
7986.48 840
7987.33 802
7988.17 779
7989.01 883
7989.86 896
7990.70 838
7991.54 732
7992.39 788
7993.23 863
7994.08 929
7994.92 837
7995.76 816
7996.61 836
7997.45 798
7998.30 810
7999.14 842
7999.98 811
8000.83 853
8001.67 834
8002.52 805
8003.36 837
8004.21 762
8005.05 775
8005.89 722
8006.74 772
8007.58 730
8008.43 745
8009.27 781
8010.12 785
8010.96 788
8011.81 808
8012.65 765
8013.50 805
8014.34 760
8015.19 745
8016.03 806
8016.88 797
8017.72 752
8018.57 671
8019.41 732
8020.26 802
8021.10 758
8021.95 719
8022.79 664
8023.64 703
8024.48 735
8025.33 725
8026.18 736
8027.02 746
8027.87 742
8028.71 814
8029.56 802
8030.40 738
8031.25 708
8032.10 653
8032.94 650
8033.79 699
8034.63 677
8035.48 661
8036.33 730
8037.17 726
8038.02 725
8038.86 688
8039.71 729
8040.56 688
8041.40 732
8042.25 673
8043.10 715
8043.94 636
8044.79 710
8045.64 696
8046.48 723
8047.33 658
8048.18 714
8049.02 690
8049.87 686
8050.72 741
8051.56 698
8052.41 665
8053.26 725
8054.10 672
8054.95 665
8055.80 658
8056.65 702
8057.49 698
8058.34 697
8059.19 642
8060.04 652
8060.88 707
8061.73 647
8062.58 674
8063.43 624
8064.27 599
8065.12 645
8065.97 652
8066.82 665
8067.66 651
8068.51 617
8069.36 612
8070.21 634
8071.06 623
8071.90 533
8072.75 612
8073.60 621
8074.45 638
8075.30 668
8076.14 621
8076.99 694
8077.84 669
8078.69 621
8079.54 608
8080.39 597
8081.23 603
8082.08 586
8082.93 660
8083.78 630
8084.63 655
8085.48 660
8086.33 648
8087.17 652
8088.02 696
8088.87 726
8089.72 627
8090.57 633
8091.42 627
8092.27 600
8093.12 567
8093.97 644
8094.82 640
8095.67 689
8096.51 643
8097.36 628
8098.21 614
8099.06 686
8099.91 658
8100.76 601
8101.61 637
8102.46 669
8103.31 679
8104.16 610
8105.01 617
8105.86 665
8106.71 677
8107.56 717
8108.41 628
8109.26 598
8110.11 616
8110.96 656
8111.81 700
8112.66 652
8113.51 691
8114.36 698
8115.21 693
8116.06 632
8116.91 632
8117.76 661
8118.61 624
8119.46 648
8120.31 607
8121.16 636
8122.01 713
8122.86 737
8123.72 757
8124.57 661
8125.42 643
8126.27 647
8127.12 697
8127.97 714
8128.82 686
8129.67 678
8130.52 707
8131.37 676
8132.22 695
8133.08 722
8133.93 702
8134.78 674
8135.63 726
8136.48 709
8137.33 699
8138.18 726
8139.04 760
8139.89 714
8140.74 770
8141.59 688
8142.44 739
8143.29 756
8144.15 758
8145.00 747
8145.85 725
8146.70 729
8147.55 783
8148.41 763
8149.26 775
8150.11 833
8150.96 735
8151.81 817
8152.67 913
8153.52 945
8154.37 1004
8155.22 950
8156.08 966
8156.93 1043
8157.78 1222
8158.63 1112
8159.49 1035
8160.34 1019
8161.19 930
8162.04 922
8162.90 824
8163.75 868
8164.60 816
8165.45 812
8166.31 772
8167.16 771
8168.01 840
8168.87 817
8169.72 890
8170.57 785
8171.43 762
8172.28 719
8173.13 724
8173.99 726
8174.84 731
8175.69 750
8176.55 688
8177.40 716
8178.25 654
8179.11 691
8179.96 661
8180.81 663
8181.67 658
8182.52 728
8183.38 740
8184.23 684
8185.08 642
8185.94 756
8186.79 702
8187.65 638
8188.50 747
8189.35 694
8190.21 612
8191.06 551
8191.92 597
8192.77 590
8193.63 600
8194.48 659
8195.33 698
8196.19 688
8197.04 681
8197.90 688
8198.75 669
8199.61 645
8200.46 680
8201.32 631
8202.17 583
8203.03 650
8203.88 661
8204.74 569
8205.59 642
8206.45 591
8207.30 640
8208.16 660
8209.01 573
8209.87 609
8210.72 568
8211.58 591
8212.43 563
8213.29 640
8214.14 637
8215.00 604
8215.86 598
8216.71 625
8217.57 642
8218.42 617
8219.28 616
8220.13 684
8220.99 611
8221.85 640
8222.70 655
8223.56 665
8224.41 763
8225.27 711
8226.13 641
8226.98 684
8227.84 644
8228.69 632
8229.55 648
8230.41 625
8231.26 603
8232.12 689
8232.98 662
8233.83 664
8234.69 676
8235.54 621
8236.40 693
8237.26 673
8238.11 647
8238.97 586
8239.83 629
8240.69 675
8241.54 674
8242.40 666
8243.26 627
8244.11 610
8244.97 620
8245.83 557
8246.68 658
8247.54 596
8248.40 615
8249.26 660
8250.11 669
8250.97 686
8251.83 652
8252.69 625
8253.54 677
8254.40 664
8255.26 644
8256.12 567
8256.97 602
8257.83 660
8258.69 606
8259.55 591
8260.40 552
8261.26 585
8262.12 598
8262.98 588
8263.84 616
8264.69 672
8265.55 590
8266.41 539
8267.27 534
8268.13 598
8268.99 618
8269.84 692
8270.70 694
8271.56 632
8272.42 629
8273.28 639
8274.14 582
8275.00 596
8275.85 568
8276.71 579
8277.57 645
8278.43 688
8279.29 686
8280.15 629
8281.01 608
8281.87 652
8282.72 625
8283.58 712
8284.44 677
8285.30 694
8286.16 670
8287.02 659
8287.88 628
8288.74 656
8289.60 701
8290.46 651
8291.32 588
8292.18 691
8293.04 668
8293.90 652
8294.76 683
8295.62 702
8296.47 688
8297.33 608
8298.19 653
8299.05 680
8299.91 632
8300.77 708
8301.63 655
8302.49 641
8303.35 583
8304.21 640
8305.07 688
8305.93 705
8306.80 648
8307.66 628
8308.52 646
8309.38 611
8310.24 580
8311.10 615
8311.96 610
8312.82 716
8313.68 624
8314.54 623
8315.40 746
8316.26 740
8317.12 755
8317.98 731
8318.84 700
8319.70 724
8320.57 682
8321.43 685
8322.29 652
8323.15 638
8324.01 605
8324.87 652
8325.73 603
8326.59 667
8327.46 679
8328.32 674
8329.18 584
8330.04 601
8330.90 611
8331.76 659
8332.62 712
8333.49 717
8334.35 565
8335.21 552
8336.07 642
8336.93 650
8337.79 696
8338.66 639
8339.52 578
8340.38 621
8341.24 593
8342.10 628
8342.97 645
8343.83 655
8344.69 661
8345.55 685
8346.42 686
8347.28 642
8348.14 708
8349.00 672
8349.87 642
8350.73 621
8351.59 649
8352.45 675
8353.32 628
8354.18 603
8355.04 570
8355.90 616
8356.77 609
8357.63 625
8358.49 594
8359.36 632
8360.22 633
8361.08 624
8361.95 640
8362.81 655
8363.67 677
8364.53 548
8365.40 615
8366.26 648
8367.12 649
8367.99 568
8368.85 617
8369.72 618
8370.58 586
8371.44 639
8372.31 614
8373.17 635
8374.03 661
8374.90 666
8375.76 664
8376.63 658
8377.49 704
8378.35 731
8379.22 663
8380.08 703
8380.95 679
8381.81 726
8382.67 668
8383.54 686
8384.40 717
8385.27 658
8386.13 682
8387.00 672
8387.86 718
8388.72 746
8389.59 716
8390.45 739
8391.32 621
8392.18 625
8393.05 624
8393.91 703
8394.78 745
8395.64 673
8396.51 667
8397.37 650
8398.24 640
8399.10 719
8399.97 729
8400.83 675
8401.70 651
8402.56 701
8403.43 652
8404.29 676
8405.16 717
8406.02 712
8406.89 753
8407.75 731
8408.62 719
8409.49 706
8410.35 712
8411.22 686
8412.08 691
8412.95 737
8413.81 700
8414.68 769
8415.55 807
8416.41 763
8417.28 737
8418.14 758
8419.01 763
8419.88 676
8420.74 779
8421.61 802
8422.48 849
8423.34 833
8424.21 842
8425.07 843
8425.94 843
8426.81 820
8427.67 839
8428.54 870
8429.41 909
8430.27 913
8431.14 907
8432.01 877
8432.87 906
8433.74 872
8434.61 844
8435.47 865
8436.34 933
8437.21 989
8438.08 1132
8438.94 1101
8439.81 933
8440.68 1019
8441.54 1140
8442.41 1038
8443.28 1101
8444.15 1291
8445.01 1401
8445.88 1323
8446.75 1270
8447.62 1250
8448.48 1243
8449.35 1322
8450.22 1146
8451.09 1088
8451.95 1171
8452.82 1259
8453.69 1170
8454.56 1211
8455.43 1243
8456.29 1302
8457.16 1326
8458.03 1313
8458.90 1387
8459.77 1317
8460.63 1291
8461.50 1206
8462.37 1323
8463.24 1308
8464.11 1259
8464.98 1281
8465.84 1246
8466.71 1363
8467.58 1497
8468.45 1707
8469.32 1886
8470.19 2329
8471.06 2707
8471.93 3018
8472.79 3065
8473.66 3094
8474.53 2901
8475.40 2707
8476.27 2293
8477.14 2032
8478.01 1745
8478.88 1586
8479.75 1444
8480.62 1312
8481.48 1197
8482.35 1082
8483.22 1087
8484.09 1087
8484.96 1002
8485.83 951
8486.70 998
8487.57 953
8488.44 944
8489.31 885
8490.18 911
8491.05 949
8491.92 914
8492.79 953
8493.66 970
8494.53 911
8495.40 836
8496.27 899
8497.14 898
8498.01 864
8498.88 936
8499.75 904
8500.62 959
8501.49 967
8502.36 890
8503.23 909
8504.10 927
8504.97 921
8505.84 997
8506.71 1045
8507.58 993
8508.45 1079
8509.33 1145
8510.20 1107
8511.07 1101
8511.94 1175
8512.81 1138
8513.68 1129
8514.55 996
8515.42 965
8516.29 995
8517.16 1011
8518.04 1006
8518.91 937
8519.78 1001
8520.65 917
8521.52 1005
8522.39 999
8523.26 966
8524.13 991
8525.01 1009
8525.88 961
8526.75 941
8527.62 974
8528.49 1051
8529.36 1042
8530.24 1105
8531.11 1128
8531.98 1053
8532.85 1055
8533.72 1103
8534.60 1120
8535.47 1173
8536.34 1162
8537.21 1184
8538.08 1077
8538.96 1111
8539.83 1139
8540.70 1120
8541.57 1181
8542.45 1197
8543.32 1144
8544.19 1143
8545.06 1054
8545.94 1077
8546.81 1136
8547.68 1165
8548.55 1127
8549.43 1294
8550.30 1286
8551.17 1187
8552.05 1274
8552.92 1469
8553.79 1612
8554.66 1758
8555.54 1870
8556.41 1940
8557.28 2000
8558.16 2007
8559.03 1724
8559.90 1517
8560.78 1326
8561.65 1223
8562.52 1178
8563.40 1078
8564.27 1067
8565.14 1057
8566.02 997
8566.89 974
8567.77 918
8568.64 928
8569.51 860
8570.39 896
8571.26 944
8572.13 797
8573.01 901
8573.88 862
8574.76 902
8575.63 902
8576.50 881
8577.38 774
8578.25 845
8579.13 824
8580.00 820
8580.88 806
8581.75 877
8582.63 828
8583.50 881
8584.37 933
8585.25 898
8586.12 866
8587.00 843
8587.87 816
8588.75 865
8589.62 812
8590.50 849
8591.37 879
8592.25 849
8593.12 858
8594.00 853
8594.87 928
8595.75 942
8596.62 867
8597.50 863
8598.37 833
8599.25 887
8600.12 817
8601.00 843
8601.87 854
8602.75 826
8603.63 838
8604.50 812
8605.38 760
8606.25 857
8607.13 946
8608.00 848
8608.88 847
8609.76 878
8610.63 835
8611.51 898
8612.38 911
8613.26 850
8614.14 841
8615.01 860
8615.89 876
8616.76 957
8617.64 907
8618.52 921
8619.39 895
8620.27 853
8621.15 807
8622.02 870
8622.90 884
8623.78 927
8624.65 895
8625.53 857
8626.41 923
8627.28 923
8628.16 1030
8629.04 977
8629.91 1003
8630.79 1020
8631.67 1032
8632.54 978
8633.42 1031
8634.30 1020
8635.17 976
8636.05 971
8636.93 975
8637.81 1013
8638.68 936
8639.56 990
8640.44 1002
8641.32 937
8642.19 1030
8643.07 1072
8643.95 1052
8644.83 1046
8645.70 1034
8646.58 970
8647.46 1046
8648.34 1077
8649.22 1035
8650.09 1072
8650.97 1019
8651.85 1029
8652.73 1230
8653.61 1139
8654.48 1062
8655.36 1194
8656.24 1109
8657.12 1049
8658.00 1002
8658.87 1087
8659.75 1145
8660.63 1146
8661.51 1116
8662.39 1018
8663.27 1059
8664.15 1189
8665.02 1130
8665.90 1091
8666.78 1096
8667.66 1187
8668.54 1131
8669.42 1240
8670.30 1232
8671.18 1350
8672.06 1364
8672.93 1456
8673.81 1480
8674.69 1667
8675.57 1837
8676.45 1845
8677.33 1794
8678.21 1814
8679.09 1828
8679.97 1685
8680.85 1735
8681.73 1597
8682.61 1455
8683.49 1341
8684.37 1281
8685.25 1308
8686.13 1368
8687.01 1389
8687.89 1367
8688.77 1509
8689.65 1561
8690.53 1930
8691.41 2153
8692.29 2616
8693.17 2885
8694.05 3129
8694.93 3427
8695.81 3510
8696.69 3335
8697.57 3096
8698.45 2721
8699.33 2435
8700.21 2070
8701.09 1791
8701.97 1698
8702.85 1486
8703.73 1254
8704.61 1139
8705.49 1240
8706.37 1163
8707.25 1136
8708.13 1049
8709.01 995
8709.90 982
8710.78 1029
8711.66 1047
8712.54 1017
8713.42 963
8714.30 914
8715.18 894
8716.06 859
8716.94 910
8717.83 970
8718.71 907
8719.59 968
8720.47 914
8721.35 914
8722.23 929
8723.11 893
8724.00 901
8724.88 857
8725.76 868
8726.64 879
8727.52 865
8728.41 864
8729.29 918
8730.17 947
8731.05 935
8731.93 940
8732.82 947
8733.70 944
8734.58 917
8735.46 933
8736.34 907
8737.23 815
8738.11 832
8738.99 851
8739.87 913
8740.76 896
8741.64 828
8742.52 899
8743.40 878
8744.29 969
8745.17 944
8746.05 850
8746.94 866
8747.82 819
8748.70 850
8749.58 777
8750.47 916
8751.35 884
8752.23 958
8753.12 861
8754.00 940
8754.88 933
8755.77 939
8756.65 965
8757.53 965
8758.42 994
8759.30 1046
8760.18 1002
8761.07 1036
8761.95 995
8762.83 1004
8763.72 1021
8764.60 937
8765.48 1012
8766.37 967
8767.25 974
8768.14 956
8769.02 922
8769.90 976
8770.79 920
8771.67 1005
8772.56 1046
8773.44 945
8774.32 1014
8775.21 971
8776.09 925
8776.98 825
8777.86 807
8778.75 866
8779.63 824
8780.52 843
8781.40 838
8782.28 766
8783.17 771
8784.05 795
8784.94 771
8785.82 767
8786.71 786
8787.59 789
8788.48 780
8789.36 789
8790.25 807
8791.13 759
8792.02 704
8792.90 698
8793.79 792
8794.67 777
8795.56 773
8796.44 749
8797.33 778
8798.22 777
8799.10 751
8799.99 745
8800.87 779
8801.76 807
8802.64 800
8803.53 762
8804.41 769
8805.30 804
8806.19 797
8807.07 802
8807.96 798
8808.84 744
8809.73 764
8810.62 804
8811.50 687
8812.39 700
8813.27 673
8814.16 624
8815.05 641
8815.93 672
8816.82 628
8817.71 683
8818.59 685
8819.48 682
8820.36 667
8821.25 684
8822.14 661
8823.02 671
8823.91 689
8824.80 667
8825.68 631
8826.57 683
8827.46 668
8828.35 617
8829.23 682
8830.12 686
8831.01 589
8831.89 625
8832.78 645
8833.67 709
8834.56 596
8835.44 631
8836.33 603
8837.22 643
8838.10 597
8838.99 646
8839.88 632
8840.77 617
8841.65 637
8842.54 599
8843.43 611
8844.32 574
8845.21 615
8846.09 593
8846.98 635
8847.87 690
8848.76 649
8849.65 608
8850.53 594
8851.42 569
8852.31 565
8853.20 518
8854.09 543
8854.97 570
8855.86 602
8856.75 568
8857.64 544
8858.53 570
8859.42 550
8860.30 544
8861.19 567
8862.08 545
8862.97 622
8863.86 555
8864.75 572
8865.64 592
8866.53 573
8867.41 555
8868.30 581
8869.19 644
8870.08 548
8870.97 563
8871.86 562
8872.75 570
8873.64 561
8874.53 612
8875.42 621
8876.31 631
8877.20 560
8878.08 583
8878.97 542
8879.86 551
8880.75 484
8881.64 497
8882.53 531
8883.42 578
8884.31 535
8885.20 598
8886.09 570
8886.98 595
8887.87 580
8888.76 584
8889.65 486
8890.54 489
8891.43 497
8892.32 518
8893.21 594
8894.10 547
8894.99 570
8895.88 586
8896.77 541
8897.66 553
8898.55 603
8899.44 533
8900.33 504
8901.23 573
8902.12 522
8903.01 513
8903.90 515
8904.79 537
8905.68 565
8906.57 558
8907.46 490
8908.35 566
8909.24 547
8910.13 535
8911.02 541
8911.92 519
8912.81 541
8913.70 515
8914.59 543
8915.48 568
8916.37 503
8917.26 551
8918.15 539
8919.05 532
8919.94 516
8920.83 501
8921.72 488
8922.61 455
8923.50 494
8924.40 431
8925.29 475
8926.18 499
8927.07 504
8927.96 455
8928.86 444
8929.75 425
8930.64 488
8931.53 490
8932.42 534
8933.32 446
8934.21 494
8935.10 542
8935.99 498
8936.89 497
8937.78 547
8938.67 536
8939.56 475
8940.46 487
8941.35 480
8942.24 492
8943.13 527
8944.03 463
8944.92 507
8945.81 510
8946.70 506
8947.60 488
8948.49 481
8949.38 496
8950.28 462
8951.17 457
8952.06 477
8952.96 495
8953.85 469
8954.74 454
8955.64 492
8956.53 498
8957.42 528
8958.32 499
8959.21 452
8960.10 490
8961.00 531
8961.89 487
8962.78 508
8963.68 450
8964.57 444
8965.46 526
8966.36 525
8967.25 537
8968.15 532
8969.04 508
8969.93 517
8970.83 542
8971.72 464
8972.62 462
8973.51 462
8974.41 512
8975.30 502
8976.19 479
8977.09 504
8977.98 558
8978.88 534
8979.77 475
8980.67 481
8981.56 532
8982.46 544
8983.35 481
8984.25 467
8985.14 467
8986.03 470
8986.93 466
8987.82 579
8988.72 500
8989.61 484
8990.51 467
8991.40 476
8992.30 486
8993.19 453
8994.09 456
8994.99 454
8995.88 430
8996.78 463
8997.67 455
8998.57 452
8999.46 484
9000.36 430
9001.25 400
9002.15 431
9003.04 421
9003.94 486
9004.84 418
9005.73 465
9006.63 455
9007.52 442
9008.42 411
9009.32 496
9010.21 485
9011.11 527
9012.00 482
9012.90 428
9013.80 411
9014.69 491
9015.59 469
9016.49 470
9017.38 416
9018.28 486
9019.17 413
9020.07 446
9020.97 482
9021.86 494
9022.76 482
9023.66 479
9024.55 490
9025.45 480
9026.35 510
9027.25 446
9028.14 478
9029.04 423
9029.94 441
9030.83 412
9031.73 455
9032.63 413
9033.52 440
9034.42 429
9035.32 490
9036.22 447
9037.11 455
9038.01 465
9038.91 442
9039.81 431
9040.70 457
9041.60 449
9042.50 482
9043.40 461
9044.29 458
9045.19 505
9046.09 488
9046.99 474
9047.89 445
9048.78 431
9049.68 461
9050.58 466
9051.48 484
9052.38 511
9053.27 469
9054.17 453
9055.07 454
9055.97 489
9056.87 465
9057.77 456
9058.66 453
9059.56 434
9060.46 514
9061.36 492
9062.26 517
9063.16 538
9064.06 494
9064.95 458
9065.85 458
9066.75 454
9067.65 512
9068.55 449
9069.45 482
9070.35 452
9071.25 463
9072.15 463
9073.05 451
9073.94 506
9074.84 503
9075.74 544
9076.64 512
9077.54 553
9078.44 490
9079.34 508
9080.24 524
9081.14 500
9082.04 509
9082.94 499
9083.84 514
9084.74 529
9085.64 490
9086.54 462
9087.44 472
9088.34 494
9089.24 482
9090.14 482
9091.04 494
9091.94 519
9092.84 489
9093.74 538
9094.64 543
9095.54 523
9096.44 524
9097.34 550
9098.24 539
9099.14 584
9100.04 565
9100.94 521
9101.84 456
9102.74 506
9103.64 524
9104.54 505
9105.44 448
9106.35 435
9107.25 477
9108.15 553
9109.05 466
9109.95 433
9110.85 463
9111.75 445
9112.65 448
9113.55 499
9114.46 462
9115.36 428
9116.26 449
9117.16 468
9118.06 446
9118.96 394
9119.86 456
9120.76 403
9121.67 418
9122.57 440
9123.47 446
9124.37 461
9125.27 445
9126.17 423
9127.08 454
9127.98 467
9128.88 495
9129.78 416
9130.68 397
9131.59 420
9132.49 486
9133.39 539
9134.29 464
9135.20 449
9136.10 477
9137.00 505
9137.90 473
9138.80 416
9139.71 448
9140.61 456
9141.51 431
9142.41 501
9143.32 460
9144.22 444
9145.12 432
9146.03 455
9146.93 413
9147.83 397
9148.73 437
9149.64 411
9150.54 447
9151.44 504
9152.35 466
9153.25 449
9154.15 413
9155.06 466
9155.96 490
9156.86 486
9157.77 502
9158.67 463
9159.57 432
9160.48 434
9161.38 444
9162.28 479
9163.19 467
9164.09 414
9164.99 408
9165.90 412
9166.80 405
9167.71 406
9168.61 465
9169.51 406
9170.42 457
9171.32 429
9172.23 397
9173.13 423
9174.03 442
9174.94 472
9175.84 459
9176.75 434
9177.65 413
9178.56 402
9179.46 414
9180.36 374
9181.27 420
9182.17 425
9183.08 459
9183.98 424
9184.89 439
9185.79 460
9186.70 471
9187.60 457
9188.51 459
9189.41 455
9190.32 421
9191.22 461
9192.13 445
9193.03 411
9193.94 440
9194.84 411
9195.75 391
9196.65 414
9197.56 412
9198.46 438
9199.37 421
9200.27 462
9201.18 565
9202.09 503
9202.99 458
9203.90 449
9204.80 420
9205.71 472
9206.61 470
9207.52 441
9208.43 404
9209.33 395
9210.24 407
9211.14 447
9212.05 483
9212.96 406
9213.86 438
9214.77 425
9215.67 397
9216.58 447
9217.49 441
9218.39 460
9219.30 440
9220.21 439
9221.11 464
9222.02 430
9222.93 494
9223.83 453
9224.74 463
9225.65 465
9226.55 458
9227.46 428
9228.37 449
9229.27 466
9230.18 440
9231.09 456
9231.99 465
9232.90 438
9233.81 478
9234.71 443
9235.62 412
9236.53 438
9237.44 443
9238.34 482
9239.25 447
9240.16 406
9241.07 481
9241.97 470
9242.88 437
9243.79 414
9244.70 387
9245.60 413
9246.51 408
9247.42 449
9248.33 431
9249.24 390
9250.14 402
9251.05 437
9251.96 460
9252.87 389
9253.78 474
9254.68 475
9255.59 410
9256.50 450
9257.41 475
9258.32 465
9259.22 456
9260.13 448
9261.04 420
9261.95 394
9262.86 409
9263.77 417
9264.68 494
9265.58 416
9266.49 430
9267.40 432
9268.31 387
9269.22 423
9270.13 426
9271.04 377
9271.95 400
9272.86 425
9273.76 442
9274.67 420
9275.58 414
9276.49 443
9277.40 431
9278.31 400
9279.22 416
9280.13 480
9281.04 417
9281.95 408
9282.86 407
9283.77 410
9284.68 414
9285.59 483
9286.50 435
9287.41 490
9288.32 481
9289.23 462
9290.14 427
9291.05 420
9291.96 457
9292.87 485
9293.78 417
9294.69 435
9295.60 400
9296.51 465
9297.42 463
9298.33 483
9299.24 551
9300.15 490
9301.06 550
9301.97 501
9302.88 490
9303.79 506
9304.70 510
9305.61 533
9306.52 541
9307.43 508
9308.34 577
9309.25 582
9310.16 554
9311.08 562
9311.99 564
9312.90 590
9313.81 579
9314.72 570
9315.63 588
9316.54 573
9317.45 546
9318.36 508
9319.28 503
9320.19 527
9321.10 522
9322.01 543
9322.92 541
9323.83 460
9324.74 490
9325.66 469
9326.57 539
9327.48 465
9328.39 491
9329.30 495
9330.21 439
9331.13 464
9332.04 549
9332.95 539
9333.86 489
9334.77 495
9335.69 499
9336.60 504
9337.51 483
9338.42 483
9339.34 473
9340.25 462
9341.16 457
9342.07 486
9342.98 534
9343.90 507
9344.81 468
9345.72 521
9346.64 509
9347.55 476
9348.46 469
9349.37 481
9350.29 491
9351.20 479
9352.11 460
9353.03 457
9353.94 420
9354.85 458
9355.76 427
9356.68 496
9357.59 482
9358.50 424
9359.42 445
9360.33 460
9361.24 490
9362.16 484
9363.07 499
9363.98 484
9364.90 421
9365.81 459
9366.72 461
9367.64 513
9368.55 475
9369.47 460
9370.38 446
9371.29 463
9372.21 508
9373.12 517
9374.04 471
9374.95 453
9375.86 531
9376.78 446
9377.69 486
9378.61 478
9379.52 480
9380.43 442
9381.35 494
9382.26 532
9383.18 474
9384.09 467
9385.01 497
9385.92 495
9386.84 493
9387.75 491
9388.67 475
9389.58 519
9390.49 518
9391.41 561
9392.32 557
9393.24 518
9394.15 549
9395.07 589
9395.98 581
9396.90 593
9397.81 565
9398.73 566
9399.65 602
9400.56 560
9401.48 557
9402.39 515
9403.31 577
9404.22 534
9405.14 577
9406.05 546
9406.97 513
9407.88 524
9408.80 542
9409.72 524
9410.63 511
9411.55 527
9412.46 570
9413.38 541
9414.30 529
9415.21 554
9416.13 496
9417.04 517
9417.96 497
9418.88 509
9419.79 569
9420.71 552
9421.62 584
9422.54 555
9423.46 549
9424.37 562
9425.29 554
9426.21 583
9427.12 632
9428.04 584
9428.96 578
9429.87 594
9430.79 589
9431.71 534
9432.62 555
9433.54 587
9434.46 585
9435.37 621
9436.29 651
9437.21 612
9438.13 592
9439.04 618
9439.96 576
9440.88 565
9441.79 615
9442.71 614
9443.63 609
9444.55 594
9445.46 631
9446.38 618
9447.30 641
9448.22 624
9449.13 559
9450.05 607
9450.97 686
9451.89 723
9452.81 662
9453.72 756
9454.64 846
9455.56 866
9456.48 807
9457.40 858
9458.31 839
9459.23 775
9460.15 734
9461.07 714
9461.99 651
9462.90 663
9463.82 674
9464.74 656
9465.66 614
9466.58 587
9467.50 596
9468.42 660
9469.33 642
9470.25 681
9471.17 573
9472.09 581
9473.01 643
9473.93 600
9474.85 669
9475.77 598
9476.68 559
9477.60 626
9478.52 578
9479.44 681
9480.36 691
9481.28 752
9482.20 707
9483.12 687
9484.04 678
9484.96 736
9485.88 646
9486.80 624
9487.72 629
9488.64 624
9489.56 605
9490.48 549
9491.39 548
9492.31 601
9493.23 589
9494.15 552
9495.07 573
9495.99 603
9496.91 604
9497.83 598
9498.75 602
9499.67 519
9500.59 548
9501.51 576
9502.43 571
9503.36 557
9504.28 560
9505.20 630
9506.12 572
9507.04 610
9507.96 626
9508.88 620
9509.80 599
9510.72 679
9511.64 605
9512.56 612
9513.48 623
9514.40 613
9515.32 708
9516.24 708
9517.16 708
9518.09 724
9519.01 656
9519.93 705
9520.85 742
9521.77 649
9522.69 686
9523.61 651
9524.53 628
9525.46 629
9526.38 638
9527.30 647
9528.22 677
9529.14 781
9530.06 756
9530.98 754
9531.91 840
9532.83 862
9533.75 929
9534.67 1006
9535.59 1018
9536.52 962
9537.44 878
9538.36 813
9539.28 819
9540.20 833
9541.13 762
9542.05 789
9542.97 739
9543.89 696
9544.81 684
9545.74 596
9546.66 588
9547.58 627
9548.50 724
9549.43 651
9550.35 695
9551.27 649
9552.19 682
9553.12 705
9554.04 618
9554.96 678
9555.89 692
9556.81 648
9557.73 628
9558.65 643
9559.58 754
9560.50 772
9561.42 746
9562.35 774
9563.27 770
9564.19 696
9565.12 728
9566.04 721
9566.96 696
9567.89 603
9568.81 654
9569.73 590
9570.66 618
9571.58 656
9572.50 655
9573.43 672
9574.35 673
9575.28 622
9576.20 610
9577.12 619
9578.05 619
9578.97 781
9579.89 641
9580.82 646
9581.74 616
9582.67 676
9583.59 612
9584.52 638
9585.44 677
9586.36 644
9587.29 658
9588.21 715
9589.14 651
9590.06 667
9590.99 618
9591.91 645
9592.84 707
9593.76 697
9594.68 597
9595.61 642
9596.53 684
9597.46 714
9598.38 704
9599.31 705
9600.23 685
9601.16 736
9602.08 705
9603.01 640
9603.93 773
9604.86 767
9605.78 688
9606.71 652
9607.64 676
9608.56 698
9609.49 720
9610.41 718
9611.34 719
9612.26 826
9613.19 794
9614.11 795
9615.04 801
9615.97 739
9616.89 778
9617.82 766
9618.74 778
9619.67 811
9620.59 712
9621.52 748
9622.45 702
9623.37 729
9624.30 766
9625.22 744
9626.15 761
9627.08 786
9628.00 818
9628.93 841
9629.86 772
9630.78 824
9631.71 801
9632.64 769
9633.56 820
9634.49 823
9635.42 871
9636.34 811
9637.27 867
9638.20 894
9639.12 919
9640.05 933
9640.98 911
9641.90 830
9642.83 850
9643.76 876
9644.69 887
9645.61 997
9646.54 921
9647.47 848
9648.39 959
9649.32 1008
9650.25 1031
9651.18 968
9652.10 989
9653.03 1141
9653.96 1126
9654.89 1103
9655.81 1146
9656.74 1085
9657.67 1091
9658.60 1075
9659.53 1112
9660.45 1121
9661.38 1093
9662.31 1085
9663.24 1097
9664.16 1021
9665.09 1046
9666.02 1040
9666.95 1070
9667.88 1206
9668.81 1220
9669.73 1197
9670.66 1151
9671.59 1196
9672.52 1194
9673.45 1241
9674.38 1152
9675.31 1224
9676.23 1262
9677.16 1158
9678.09 1169
9679.02 1139
9679.95 1165
9680.88 1225
9681.81 1260
9682.74 1273
9683.66 1278
9684.59 1377
9685.52 1476
9686.45 1424
9687.38 1433
9688.31 1380
9689.24 1414
9690.17 1293
9691.10 1366
9692.03 1457
9692.96 1363
9693.89 1391
9694.82 1410
9695.75 1484
9696.68 1594
9697.60 1724
9698.53 1911
9699.46 2141
9700.39 2383
9701.32 2383
9702.25 2534
9703.18 2519
9704.11 2386
9705.04 2234
9705.97 2098
9706.90 1970
9707.83 1841
9708.76 1657
9709.69 1564
9710.62 1519
9711.56 1391
9712.49 1367
9713.42 1396
9714.35 1324
9715.28 1277
9716.21 1299
9717.14 1407
9718.07 1367
9719.00 1388
9719.93 1333
9720.86 1282
9721.79 1312
9722.72 1197
9723.65 1160
9724.58 1155
9725.52 1172
9726.45 1195
9727.38 1087
9728.31 1173
9729.24 1190
9730.17 1175
9731.10 1210
9732.03 1243
9732.97 1099
9733.90 1184
9734.83 1269
9735.76 1200
9736.69 1159
9737.62 1192
9738.55 1200
9739.49 1152
9740.42 1149
9741.35 1149
9742.28 1103
9743.21 1157
9744.15 1100
9745.08 1044
9746.01 1023
9746.94 999
9747.87 1039
9748.81 1070
9749.74 1054
9750.67 1058
9751.60 1105
9752.53 1146
9753.47 1138
9754.40 1115
9755.33 1059
9756.26 996
9757.20 1051
9758.13 1097
9759.06 1205
9759.99 1147
9760.93 1074
9761.86 1031
9762.79 1119
9763.73 1108
9764.66 1114
9765.59 1168
9766.52 1109
9767.46 1196
9768.39 1164
9769.32 1151
9770.26 1123
9771.19 1128
9772.12 1108
9773.06 1117
9773.99 1077
9774.92 1171
9775.86 1218
9776.79 1207
9777.72 1254
9778.66 1360
9779.59 1350
9780.52 1417
9781.46 1536
9782.39 1468
9783.33 1342
9784.26 1453
9785.19 1435
9786.13 1429
9787.06 1394
9787.99 1337
9788.93 1379
9789.86 1383
9790.80 1317
9791.73 1186
9792.67 1097
9793.60 1089
9794.53 1127
9795.47 1120
9796.40 1083
9797.34 1115
9798.27 1137
9799.21 1187
9800.14 1118
9801.08 1196
9802.01 1251
9802.94 1203
9803.88 1204
9804.81 1115
9805.75 1083
9806.68 1063
9807.62 1011
9808.55 1020
9809.49 950
9810.42 957
9811.36 918
9812.29 965
9813.23 949
9814.16 925
9815.10 896
9816.04 921
9816.97 942
9817.91 920
9818.84 931
9819.78 864
9820.71 883
9821.65 850
9822.58 903
9823.52 919
9824.46 803
9825.39 845
9826.33 798
9827.26 836
9828.20 878
9829.14 826
9830.07 802
9831.01 860
9831.94 851
9832.88 845
9833.82 886
9834.75 803
9835.69 810
9836.62 835
9837.56 867
9838.50 806
9839.43 842
9840.37 822
9841.31 817
9842.24 810
9843.18 855
9844.12 798
9845.05 781
9845.99 792
9846.93 847
9847.86 831
9848.80 783
9849.74 831
9850.67 781
9851.61 806
9852.55 845
9853.49 864
9854.42 827
9855.36 853
9856.30 930
9857.23 891
9858.17 809
9859.11 836
9860.05 854
9860.98 875
9861.92 856
9862.86 878
9863.80 812
9864.73 829
9865.67 828
9866.61 836
9867.55 815
9868.49 772
9869.42 803
9870.36 776
9871.30 796
9872.24 800
9873.18 818
9874.11 774
9875.05 849
9875.99 869
9876.93 843
9877.87 834
9878.81 856
9879.74 864
9880.68 816
9881.62 864
9882.56 834
9883.50 814
9884.44 817
9885.37 846
9886.31 805
9887.25 782
9888.19 782
9889.13 751
9890.07 784
9891.01 788
9891.95 774
9892.89 713
9893.82 744
9894.76 783
9895.70 804
9896.64 745
9897.58 822
9898.52 776
9899.46 699
9900.40 728
9901.34 748
9902.28 742
9903.22 787
9904.16 800
9905.10 803
9906.04 861
9906.98 828
9907.92 798
9908.86 756
9909.80 821
9910.73 804
9911.67 828
9912.61 825
9913.55 828
9914.49 757
9915.43 750
9916.38 809
9917.32 831
9918.26 940
9919.20 811
9920.14 813
9921.08 843
9922.02 804
9922.96 794
9923.90 965
9924.84 1039
9925.78 1184
9926.72 1256
9927.66 1332
9928.60 1552
9929.54 1516
9930.48 1488
9931.42 1456
9932.36 1366
9933.30 1343
9934.25 1303
9935.19 1194
9936.13 1010
9937.07 978
9938.01 919
9938.95 885
9939.89 851
9940.83 846
9941.78 768
9942.72 833
9943.66 815
9944.60 803
9945.54 793
9946.48 768
9947.42 810
9948.37 793
9949.31 802
9950.25 742
9951.19 809
9952.13 788
9953.07 764
9954.02 708
9954.96 757
9955.90 769
9956.84 782
9957.78 878
9958.73 846
9959.67 807
9960.61 806
9961.55 738
9962.50 735
9963.44 707
9964.38 744
9965.32 752
9966.27 799
9967.21 684
9968.15 709
9969.09 732
9970.04 707
9970.98 655
9971.92 722
9972.86 721
9973.81 736
9974.75 777
9975.69 695
9976.64 700
9977.58 674
9978.52 700
9979.46 667
9980.41 751
9981.35 800
9982.29 716
9983.24 702
9984.18 686
9985.12 679
9986.07 682
9987.01 631
9987.95 632
9988.90 686
9989.84 673
9990.79 686
9991.73 665
9992.67 685
9993.62 697
9994.56 656
9995.50 674
9996.45 700
9997.39 624
9998.34 603
9999.28 644
10000.22 644
10001.17 666
10002.11 689
10003.06 704
10004.00 656
10004.95 702
10005.89 675
10006.83 639
10007.78 661
10008.72 651
10009.67 655
10010.61 700
10011.56 685
10012.50 682
10013.45 621
10014.39 674
10015.34 591
10016.28 583
10017.23 622
10018.17 679
10019.12 615
10020.06 659
10021.01 650
10021.95 626
10022.90 698
10023.84 663
10024.79 580
10025.73 599
10026.68 632
10027.62 587
10028.57 579
10029.51 646
10030.46 645
10031.40 661
10032.35 641
10033.30 621
10034.24 652
10035.19 615
10036.13 556
10037.08 541
10038.03 553
10038.97 591
10039.92 593
10040.86 573
10041.81 582
10042.76 590
10043.70 525
10044.65 585
10045.59 560
10046.54 520
10047.49 537
10048.43 528
10049.38 541
10050.33 560
10051.27 550
10052.22 575
10053.17 594
10054.11 555
10055.06 544
10056.01 470
10056.95 538
10057.90 536
10058.85 603
10059.79 573
10060.74 571
10061.69 638
10062.63 598
10063.58 584
10064.53 556
10065.48 572
10066.42 577
10067.37 524
10068.32 538
10069.26 561
10070.21 569
10071.16 584
10072.11 569
10073.05 550
10074.00 548
10074.95 506
10075.90 566
10076.84 533
10077.79 507
10078.74 574
10079.69 573
10080.64 514
10081.58 456
10082.53 476
10083.48 504
10084.43 538
10085.38 538
10086.32 502
10087.27 528
10088.22 528
10089.17 532
10090.12 577
10091.07 543
10092.01 513
10092.96 529
10093.91 548
10094.86 564
10095.81 520
10096.76 540
10097.71 508
10098.65 483
10099.60 508
10100.55 491
10101.50 510
10102.45 495
10103.40 567
10104.35 520
10105.30 507
10106.25 530
10107.20 522
10108.14 535
10109.09 545
10110.04 506
10110.99 474
10111.94 523
10112.89 562
10113.84 549
10114.79 550
10115.74 552
10116.69 490
10117.64 482
10118.59 542
10119.54 554
10120.49 515
10121.44 497
10122.39 562
10123.34 589
10124.29 528
10125.24 532
10126.19 555
10127.14 488
10128.09 506
10129.04 532
10129.99 522
10130.94 546
10131.89 581
10132.84 522
10133.79 511
10134.74 468
10135.69 531
10136.64 467
10137.59 511
10138.54 551
10139.49 526
10140.44 501
10141.39 527
10142.34 531
10143.30 562
10144.25 554
10145.20 500
10146.15 535
10147.10 528
10148.05 512
10149.00 500
10149.95 512
10150.90 583
10151.86 598
10152.81 574
10153.76 575
10154.71 554
10155.66 505
10156.61 566
10157.56 522
10158.52 553
10159.47 562
10160.42 539
10161.37 576
10162.32 602
10163.27 543
10164.23 600
10165.18 565
10166.13 592
10167.08 599
10168.03 581
10168.99 589
10169.94 602
10170.89 562
10171.84 592
10172.79 614
10173.75 592
10174.70 618
10175.65 638
10176.60 627
10177.56 693
10178.51 718
10179.46 597
10180.41 656
10181.37 662
10182.32 702
10183.27 642
10184.22 709
10185.18 638
10186.13 732
10187.08 655
10188.04 656
10188.99 697
10189.94 681
10190.89 646
10191.85 617
10192.80 645
10193.75 766
10194.71 715
10195.66 765
10196.61 739
10197.57 710
10198.52 770
10199.47 785
10200.43 802
10201.38 761
10202.34 715
10203.29 890
10204.24 867
10205.20 856
10206.15 884
10207.10 862
10208.06 918
10209.01 981
10209.97 1003
10210.92 962
10211.87 937
10212.83 950
10213.78 939
10214.74 867
10215.69 773
10216.64 796
10217.60 859
10218.55 736
10219.51 755
10220.46 720
10221.42 737
10222.37 726
10223.33 703
10224.28 707
10225.24 712
10226.19 791
10227.14 800
10228.10 738
10229.05 663
10230.01 630
10230.96 630
10231.92 601
10232.87 683
10233.83 705
10234.78 728
10235.74 707
10236.70 742
10237.65 796
10238.61 799
10239.56 817
10240.52 788
10241.47 781
10242.43 731
10243.38 668
10244.34 640
10245.29 563
10246.25 603
10247.21 583
10248.16 656
10249.12 622
10250.07 582
10251.03 572
10251.98 568
10252.94 672
10253.90 620
10254.85 615
10255.81 580
10256.76 603
10257.72 540
10258.68 559
10259.63 551
10260.59 564
10261.55 547
10262.50 562
10263.46 526
10264.42 511
10265.37 482
10266.33 554
10267.29 541
10268.24 502
10269.20 522
10270.16 530
10271.11 526
10272.07 554
10273.03 516
10273.98 521
10274.94 536
10275.90 507
10276.85 504
10277.81 492
10278.77 509
10279.73 531
10280.68 485
10281.64 509
10282.60 503
10283.56 507
10284.51 523
10285.47 482
10286.43 467
10287.39 495
10288.34 484
10289.30 506
10290.26 483
10291.22 503
10292.17 522
10293.13 521
10294.09 513
10295.05 568
10296.01 492
10296.96 512
10297.92 482
10298.88 489
10299.84 493
10300.80 460
10301.75 492
10302.71 466
10303.67 532
10304.63 506
10305.59 491
10306.55 492
10307.51 522
10308.46 530
10309.42 476
10310.38 434
10311.34 465
10312.30 464
10313.26 481
10314.22 571
10315.18 529
10316.13 481
10317.09 424
10318.05 464
10319.01 444
10319.97 497
10320.93 488
10321.89 473
10322.85 442
10323.81 454
10324.77 440
10325.73 476
10326.69 470
10327.64 468
10328.60 480
10329.56 493
10330.52 458
10331.48 479
10332.44 491
10333.40 449
10334.36 483
10335.32 498
10336.28 445
10337.24 465
10338.20 471
10339.16 445
10340.12 405
10341.08 435
10342.04 402
10343.00 442
10343.96 455
10344.92 445
10345.88 427
10346.84 450
10347.80 444
10348.76 457
10349.72 454
10350.69 426
10351.65 442
10352.61 449
10353.57 463
10354.53 456
10355.49 413
10356.45 461
10357.41 512
10358.37 490
10359.33 447
10360.29 416
10361.25 422
10362.22 415
10363.18 434
10364.14 438
10365.10 517
10366.06 431
10367.02 374
10367.98 437
10368.94 433
10369.91 389
10370.87 464
10371.83 428
10372.79 400
10373.75 420
10374.71 393
10375.67 402
10376.64 394
10377.60 434
10378.56 385
10379.52 357
10380.48 374
10381.45 420
10382.41 392
10383.37 395
10384.33 419
10385.29 379
10386.26 416
10387.22 425
10388.18 380
10389.14 393
10390.11 407
10391.07 413
10392.03 433
10392.99 431
10393.96 435
10394.92 426
10395.88 375
10396.84 445
10397.81 393
10398.77 401
10399.73 373
10400.69 374
10401.66 382
10402.62 411
10403.58 377
10404.55 373
10405.51 375
10406.47 382
10407.44 413
10408.40 372
10409.36 368
10410.33 409
10411.29 386
10412.25 381
10413.22 398
10414.18 386
10415.14 380
10416.11 412
10417.07 422
10418.03 369
10419.00 375
10419.96 401
10420.93 418
10421.89 385
10422.85 418
10423.82 437
10424.78 414
10425.74 411
10426.71 375
10427.67 428
10428.64 427
10429.60 380
10430.57 393
10431.53 358
10432.49 359
10433.46 341
10434.42 331
10435.39 394
10436.35 383
10437.32 386
10438.28 410
10439.25 400
10440.21 376
10441.18 383
10442.14 363
10443.10 344
10444.07 337
10445.03 348
10446.00 318
10446.96 351
10447.93 320
10448.89 313
10449.86 314
10450.83 361
10451.79 402
10452.76 357
10453.72 365
10454.69 356
10455.65 413
10456.62 374
10457.58 345
10458.55 370
10459.51 378
10460.48 385
10461.45 338
10462.41 316
10463.38 337
10464.34 315
10465.31 325
10466.27 356
10467.24 352
10468.21 323
10469.17 340
10470.14 346
10471.10 359
10472.07 382
10473.04 367
10474.00 368
10474.97 374
10475.94 326
10476.90 347
10477.87 344
10478.83 340
10479.80 344
10480.77 354
10481.73 379
10482.70 341
10483.67 391
10484.63 375
10485.60 358
10486.57 325
10487.54 354
10488.50 370
10489.47 378
10490.44 370
10491.40 341
10492.37 327
10493.34 333
10494.30 310
10495.27 369
10496.24 365
10497.21 371
10498.17 359
10499.14 404
10500.11 366
10501.08 378
10502.04 383
10503.01 357
10503.98 329
10504.95 302
10505.91 352
10506.88 331
10507.85 378
10508.82 405
10509.79 353
10510.75 363
10511.72 316
10512.69 379
10513.66 327
10514.63 335
10515.59 397
10516.56 332
10517.53 337
10518.50 391
10519.47 395
10520.44 368
10521.40 394
10522.37 350
10523.34 327
10524.31 391
10525.28 400
10526.25 310
10527.22 358
10528.18 376
10529.15 365
10530.12 387
10531.09 409
10532.06 347
10533.03 353
10534.00 360
10534.97 374
10535.94 386
10536.91 403
10537.87 395
10538.84 367
10539.81 354
10540.78 321
10541.75 328
10542.72 337
10543.69 331
10544.66 400
10545.63 351
10546.60 331
10547.57 330
10548.54 362
10549.51 377
10550.48 320
10551.45 364
10552.42 339
10553.39 290
10554.36 350
10555.33 378
10556.30 355
10557.27 381
10558.24 364
10559.21 335
10560.18 362
10561.15 336
10562.12 342
10563.09 378
10564.06 423
10565.03 398
10566.00 368
10566.97 365
10567.94 377
10568.91 359
10569.88 350
10570.85 401
10571.82 387
10572.80 345
10573.77 349
10574.74 361
10575.71 375
10576.68 323
10577.65 334
10578.62 368
10579.59 384
10580.56 369
10581.54 361
10582.51 356
10583.48 378
10584.45 366
10585.42 373
10586.39 448
10587.36 405
10588.33 366
10589.31 394
10590.28 406
10591.25 352
10592.22 391
10593.19 391
10594.16 381
10595.14 372
10596.11 394
10597.08 353
10598.05 379
10599.02 370
10600.00 357
10600.97 382
10601.94 343
10602.91 345
10603.89 367
10604.86 347
10605.83 322
10606.80 374
10607.77 376
10608.75 334
10609.72 333
10610.69 379
10611.66 398
10612.64 413
10613.61 347
10614.58 370
10615.56 314
10616.53 347
10617.50 318
10618.47 341
10619.45 388
10620.42 370
10621.39 369
10622.37 378
10623.34 394
10624.31 470
10625.29 429
10626.26 446
10627.23 395
10628.21 347
10629.18 379
10630.15 409
10631.13 447
10632.10 381
10633.07 315
10634.05 426
10635.02 425
10635.99 439
10636.97 526
10637.94 504
10638.92 521
10639.89 587
10640.86 595
10641.84 584
10642.81 603
10643.79 586
10644.76 546
10645.73 532
10646.71 525
10647.68 482
10648.66 492
10649.63 441
10650.61 397
10651.58 415
10652.55 402
10653.53 351
10654.50 405
10655.48 344
10656.45 351
10657.43 397
10658.40 380
10659.38 400
10660.35 399
10661.33 403
10662.30 377
10663.28 348
10664.25 393
10665.23 376
10666.20 393
10667.18 342
10668.15 336
10669.13 365
10670.10 370
10671.08 338
10672.05 379
10673.03 396
10674.00 376
10674.98 331
10675.96 313
10676.93 357
10677.91 395
10678.88 420
10679.86 407
10680.83 401
10681.81 452
10682.79 437
10683.76 403
10684.74 369
10685.71 398
10686.69 396
10687.67 416
10688.64 386
10689.62 366
10690.59 377
10691.57 391
10692.55 394
10693.52 320
10694.50 330
10695.48 375
10696.45 333
10697.43 342
10698.41 373
10699.38 350
10700.36 348
10701.34 359
10702.31 379
10703.29 379
10704.27 383
10705.24 349
10706.22 383
10707.20 366
10708.17 355
10709.15 354
10710.13 320
10711.10 313
10712.08 333
10713.06 394
10714.04 364
10715.01 367
10715.99 395
10716.97 338
10717.95 333
10718.92 363
10719.90 346
10720.88 378
10721.86 349
10722.83 374
10723.81 321
10724.79 354
10725.77 345
10726.75 350
10727.72 345
10728.70 336
10729.68 377
10730.66 323
10731.64 328
10732.61 385
10733.59 331
10734.57 312
10735.55 306
10736.53 355
10737.51 349
10738.48 336
10739.46 360
10740.44 313
10741.42 354
10742.40 360
10743.38 358
10744.35 341
10745.33 331
10746.31 336
10747.29 339
10748.27 400
10749.25 441
10750.23 368
10751.21 316
10752.19 351
10753.17 319
10754.14 311
10755.12 369
10756.10 324
10757.08 357
10758.06 328
10759.04 341
10760.02 345
10761.00 383
10761.98 386
10762.96 390
10763.94 329
10764.92 351
10765.90 377
10766.88 381
10767.86 394
10768.84 381
10769.82 352
10770.80 376
10771.78 418
10772.76 382
10773.74 363
10774.72 336
10775.70 361
10776.68 370
10777.66 335
10778.64 380
10779.62 375
10780.60 444
10781.58 458
10782.56 424
10783.54 357
10784.52 363
10785.50 344
10786.48 324
10787.46 375
10788.44 345
10789.42 391
10790.40 393
10791.38 425
10792.36 415
10793.35 349
10794.33 305
10795.31 307
10796.29 317
10797.27 364
10798.25 366
10799.23 344
10800.21 373
10801.19 423
10802.18 353
10803.16 356
10804.14 391
10805.12 377
10806.10 340
10807.08 339
10808.06 390
10809.05 381
10810.03 380
10811.01 379
10811.99 359
10812.97 364
10813.96 386
10814.94 367
10815.92 367
10816.90 345
10817.88 325
10818.87 354
10819.85 382
10820.83 363
10821.81 330
10822.79 395
10823.78 385
10824.76 315
10825.74 319
10826.72 407
10827.71 417
10828.69 382
10829.67 373
10830.65 426
10831.64 397
10832.62 402
10833.60 396
10834.58 395
10835.57 355
10836.55 359
10837.53 366
10838.52 374
10839.50 361
10840.48 392
10841.47 381
10842.45 363
10843.43 348
10844.41 379
10845.40 360
10846.38 356
10847.36 395
10848.35 348
10849.33 378
10850.32 379
10851.30 408
10852.28 402
10853.27 426
10854.25 415
10855.23 428
10856.22 370
10857.20 386
10858.18 410
10859.17 391
10860.15 386
10861.14 370
10862.12 342
10863.10 378
10864.09 423
10865.07 436
10866.06 427
10867.04 436
10868.03 455
10869.01 443
10869.99 393
10870.98 404
10871.96 372
10872.95 429
10873.93 480
10874.92 442
10875.90 342
10876.89 409
10877.87 397
10878.86 387
10879.84 455
10880.83 457
10881.81 453
10882.80 421
10883.78 419
10884.77 489
10885.75 455
10886.74 452
10887.72 448
10888.71 458
10889.69 434
10890.68 436
10891.66 417
10892.65 465
10893.63 499
10894.62 497
10895.60 505
10896.59 475
10897.58 479
10898.56 549
10899.55 504
10900.53 508
10901.52 503
10902.50 481
10903.49 506
10904.48 486
10905.46 521
10906.45 492
10907.44 543
10908.42 485
10909.41 517
10910.39 459
10911.38 516
10912.37 563
10913.35 522
10914.34 530
10915.33 526
10916.31 497
10917.30 529
10918.29 512
10919.27 518
10920.26 499
10921.25 576
10922.23 544
10923.22 514
10924.21 546
10925.19 571
10926.18 554
10927.17 562
10928.15 565
10929.14 600
10930.13 569
10931.11 624
10932.10 600
10933.09 593
10934.08 556
10935.06 557
10936.05 569
10937.04 589
10938.03 583
10939.01 575
10940.00 680
10940.99 648
10941.98 659
10942.96 630
10943.95 673
10944.94 675
10945.93 674
10946.92 714
10947.90 662
10948.89 715
10949.88 730
10950.87 737
10951.86 712
10952.84 693
10953.83 688
10954.82 737
10955.81 744
10956.80 801
10957.79 918
10958.77 931
10959.76 1044
10960.75 1063
10961.74 1080
10962.73 1015
10963.72 1049
10964.71 1038
10965.69 866
10966.68 863
10967.67 877
10968.66 911
10969.65 822
10970.64 806
10971.63 739
10972.62 766
10973.61 715
10974.59 707
10975.58 731
10976.57 729
10977.56 721
10978.55 763
10979.54 793
10980.53 756
10981.52 738
10982.51 776
10983.50 835
10984.49 800
10985.48 806
10986.47 788
10987.46 768
10988.45 788
10989.44 881
10990.43 822
10991.42 815
10992.41 787
10993.40 847
10994.39 843
10995.38 879
10996.37 942
10997.36 962
10998.35 1057
10999.34 1217
11000.33 1353
11001.32 1448
11002.31 1443
11003.30 1381
11004.29 1384
11005.28 1377
11006.27 1317
11007.26 1268
11008.25 1106
11009.24 1000
11010.23 992
11011.22 932
11012.21 831
11013.21 839
11014.20 803
11015.19 822
11016.18 800
11017.17 765
11018.16 743
11019.15 713
11020.14 692
11021.13 637
11022.13 662
11023.12 709
11024.11 669
11025.10 668
11026.09 650
11027.08 656
11028.07 623
11029.07 650
11030.06 705
11031.05 710
11032.04 611
11033.03 649
11034.02 634
11035.02 625
11036.01 700
11037.00 675
11037.99 616
11038.98 610
11039.98 624
11040.97 584
11041.96 551
11042.95 554
11043.94 615
11044.94 608
11045.93 588
11046.92 614
11047.91 549
11048.91 587
11049.90 602
11050.89 582
11051.88 575
11052.88 613
11053.87 601
11054.86 559
11055.86 528
11056.85 557
11057.84 600
11058.83 571
11059.83 562
11060.82 516
11061.81 615
11062.81 619
11063.80 516
11064.79 539
11065.79 576
11066.78 557
11067.77 554
11068.77 519
11069.76 625
11070.75 616
11071.75 571
11072.74 548
11073.73 596
11074.73 588
11075.72 605
11076.71 566
11077.71 600
11078.70 584
11079.70 540
11080.69 619
11081.68 596
11082.68 629
11083.67 622
11084.67 558
11085.66 571
11086.65 590
11087.65 581
11088.64 545
11089.64 544
11090.63 587
11091.63 554
11092.62 574
11093.62 581
11094.61 518
11095.60 515
11096.60 514
11097.59 522
11098.59 499
11099.58 564
11100.58 520
11101.57 538
11102.57 554
11103.56 555
11104.56 518
11105.55 512
11106.55 516
11107.54 517
11108.54 498
11109.53 564
11110.53 578
11111.52 537
11112.52 522
11113.51 455
11114.51 480
11115.51 525
11116.50 544
11117.50 566
11118.49 526
11119.49 513
11120.48 550
11121.48 466
11122.48 475
11123.47 542
11124.47 533
11125.46 593
11126.46 582
11127.45 567
11128.45 597
11129.45 667
11130.44 615
11131.44 611
11132.44 583
11133.43 573
11134.43 537
11135.42 538
11136.42 568
11137.42 537
11138.41 533
11139.41 498
11140.41 496
11141.40 548
11142.40 532
11143.40 541
11144.39 489
11145.39 486
11146.39 498
11147.38 541
11148.38 517
11149.38 506
11150.38 549
11151.37 508
11152.37 450
11153.37 489
11154.36 498
11155.36 506
11156.36 485
11157.36 497
11158.35 485
11159.35 490
11160.35 483
11161.35 495
11162.34 560
11163.34 535
11164.34 478
11165.34 479
11166.33 477
11167.33 478
11168.33 481
11169.33 474
11170.33 507
11171.32 474
11172.32 484
11173.32 493
11174.32 405
11175.32 423
11176.31 429
11177.31 511
11178.31 563
11179.31 497
11180.31 461
11181.31 420
11182.30 442
11183.30 484
11184.30 489
11185.30 504
11186.30 475
11187.30 446
11188.30 443
11189.30 499
11190.29 446
11191.29 486
11192.29 472
11193.29 556
11194.29 535
11195.29 488
11196.29 485
11197.29 468
11198.29 503
11199.29 556
11200.28 497
11201.28 454
11202.28 508
11203.28 470
11204.28 491
11205.28 440
11206.28 516
11207.28 480
11208.28 509
11209.28 476
11210.28 519
11211.28 496
11212.28 506
11213.28 465
11214.28 405
11215.28 450
11216.28 446
11217.28 418
11218.28 439
11219.28 421
11220.28 390
11221.28 444
11222.28 420
11223.28 488
11224.28 495
11225.28 400
11226.28 430
11227.28 463
11228.28 434
11229.28 443
11230.28 452
11231.28 450
11232.29 479
11233.29 397
11234.29 404
11235.29 401
11236.29 381
11237.29 395
11238.29 441
11239.29 431
11240.29 414
11241.29 418
11242.29 458
11243.30 425
11244.30 378
11245.30 416
11246.30 454
11247.30 435
11248.30 462
11249.30 393
11250.31 418
11251.31 465
11252.31 474
11253.31 435
11254.31 455
11255.31 455
11256.32 457
11257.32 429
11258.32 436
11259.32 469
11260.32 467
11261.33 460
11262.33 386
11263.33 389
11264.33 434
11265.33 449
11266.34 424
11267.34 448
11268.34 439
11269.34 414
11270.35 425
11271.35 466
11272.35 475
11273.35 487
11274.36 499
11275.36 476
11276.36 471
11277.36 511
11278.37 564
11279.37 578
11280.37 554
11281.37 543
11282.38 616
11283.38 589
11284.38 540
11285.39 552
11286.39 554
11287.39 526
11288.40 491
11289.40 501
11290.40 523
11291.41 487
11292.41 484
11293.41 482
11294.42 487
11295.42 504
11296.42 512
11297.43 475
11298.43 483
11299.43 497
11300.44 494
11301.44 446
11302.45 502
11303.45 401
11304.45 483
11305.46 506
11306.46 462
11307.47 449
11308.47 459
11309.47 432
11310.48 472
11311.48 474
11312.49 526
11313.49 636
11314.50 615
11315.50 661
11316.50 615
11317.51 658
11318.51 604
11319.52 585
11320.52 611
11321.53 550
11322.53 512
11323.54 504
11324.54 494
11325.55 437
11326.55 406
11327.56 472
11328.56 437
11329.57 448
11330.57 422
11331.58 484
11332.58 452
11333.59 455
11334.59 434
11335.60 434
11336.60 421
11337.61 384
11338.61 386
11339.62 360
11340.63 385
11341.63 415
11342.64 423
11343.64 413
11344.65 407
11345.65 403
11346.66 353
11347.67 354
11348.67 447
11349.68 411
11350.68 382
11351.69 392
11352.70 411
11353.70 449
11354.71 387
11355.71 401
11356.72 366
11357.73 378
11358.73 383
11359.74 389
11360.75 375
11361.75 354
11362.76 379
11363.76 467
11364.77 426
11365.78 409
11366.78 366
11367.79 394
11368.80 390
11369.81 338
11370.81 365
11371.82 371
11372.83 331
11373.83 391
11374.84 389
11375.85 354
11376.85 397
11377.86 398
11378.87 353
11379.88 366
11380.88 330
11381.89 378
11382.90 382
11383.91 406
11384.91 383
11385.92 373
11386.93 356
11387.94 352
11388.94 404
11389.95 386
11390.96 310
11391.97 342
11392.97 420
11393.98 390
11394.99 374
11396.00 367
11397.01 371
11398.01 356
11399.02 386
11400.03 346
11401.04 364
11402.05 329
11403.06 349
11404.06 339
11405.07 361
11406.08 370
11407.09 387
11408.10 371
11409.11 375
11410.12 334
11411.12 385
11412.13 349
11413.14 307
11414.15 369
11415.16 366
11416.17 363
11417.18 348
11418.19 331
11419.19 376
11420.20 366
11421.21 330
11422.22 363
11423.23 350
11424.24 291
11425.25 338
11426.26 333
11427.27 375
11428.28 324
11429.29 320
11430.30 323
11431.31 361
11432.32 343
11433.33 353
11434.34 402
11435.35 399
11436.36 353
11437.36 306
11438.37 335
11439.38 303
11440.39 296
11441.40 330
11442.41 281
11443.42 332
11444.43 331
11445.45 347
11446.46 327
11447.47 307
11448.48 327
11449.49 340
11450.50 338
11451.51 330
11452.52 320
11453.53 319
11454.54 317
11455.55 327
11456.56 324
11457.57 266
11458.58 311
11459.59 318
11460.60 301
11461.61 344
11462.63 322
11463.64 347
11464.65 339
11465.66 345
11466.67 321
11467.68 334
11468.69 269
11469.70 311
11470.71 308
11471.73 284
11472.74 319
11473.75 245
11474.76 266
11475.77 261
11476.78 314
11477.79 310
11478.81 300
11479.82 294
11480.83 325
11481.84 297
11482.85 309
11483.87 319
11484.88 300
11485.89 377
11486.90 352
11487.91 314
11488.93 305
11489.94 330
11490.95 291
11491.96 293
11492.97 269
11493.99 299
11495.00 300
11496.01 297
11497.02 280
11498.04 288
11499.05 331
11500.06 297
11501.07 295
11502.09 259
11503.10 260
11504.11 289
11505.13 340
11506.14 289
11507.15 296
11508.16 275
11509.18 320
11510.19 313
11511.20 307
11512.22 290
11513.23 293
11514.24 291
11515.26 263
11516.27 261
11517.28 302
11518.30 309
11519.31 292
11520.32 287
11521.34 250
11522.35 289
11523.36 297
11524.38 306
11525.39 316
11526.40 341
11527.42 302
11528.43 279
11529.45 269
11530.46 304
11531.47 293
11532.49 314
11533.50 355
11534.52 304
11535.53 293
11536.54 270
11537.56 301
11538.57 300
11539.59 304
11540.60 315
11541.62 346
11542.63 349
11543.65 329
11544.66 309
11545.67 282
11546.69 274
11547.70 279
11548.72 325
11549.73 325
11550.75 323
11551.76 292
11552.78 290
11553.79 337
11554.81 264
11555.82 299
11556.84 332
11557.85 323
11558.87 304
11559.88 337
11560.90 327
11561.91 304
11562.93 296
11563.95 304
11564.96 298
11565.98 326
11566.99 289
11568.01 297
11569.02 270
11570.04 316
11571.05 349
11572.07 303
11573.09 313
11574.10 327
11575.12 312
11576.13 264
11577.15 313
11578.17 307
11579.18 305
11580.20 322
11581.21 291
11582.23 321
11583.25 335
11584.26 347
11585.28 341
11586.30 324
11587.31 372
11588.33 367
11589.35 330
11590.36 373
11591.38 347
11592.40 387
11593.41 389
11594.43 356
11595.45 389
11596.46 340
11597.48 355
11598.50 389
11599.51 377
11600.53 422
11601.55 383
11602.56 473
11603.58 517
11604.60 539
11605.62 528
11606.63 520
11607.65 559
11608.67 506
11609.69 507
11610.70 457
11611.72 457
11612.74 401
11613.76 414
11614.77 418
11615.79 365
11616.81 353
11617.83 358
11618.84 363
11619.86 363
11620.88 390
11621.90 331
11622.92 339
11623.93 372
11624.95 382
11625.97 340
11626.99 304
11628.01 284
11629.03 337
11630.04 346
11631.06 360
11632.08 297
11633.10 339
11634.12 320
11635.14 273
11636.15 288
11637.17 284
11638.19 324
11639.21 285
11640.23 313
11641.25 288
11642.27 263
11643.29 281
11644.30 262
11645.32 323
11646.34 322
11647.36 318
11648.38 324
11649.40 270
11650.42 289
11651.44 289
11652.46 307
11653.48 288
11654.50 369
11655.52 325
11656.54 283
11657.55 246
11658.57 273
11659.59 269
11660.61 273
11661.63 315
11662.65 286
11663.67 284
11664.69 271
11665.71 323
11666.73 329
11667.75 309
11668.77 288
11669.79 307
11670.81 329
11671.83 298
11672.85 255
11673.87 231
11674.89 307
11675.91 283
11676.93 303
11677.95 307
11678.98 310
11680.00 280
11681.02 289
11682.04 308
11683.06 306
11684.08 293
11685.10 317
11686.12 314
11687.14 271
11688.16 313
11689.18 328
11690.20 322
11691.22 295
11692.25 293
11693.27 299
11694.29 295
11695.31 275
11696.33 312
11697.35 329
11698.37 290
11699.39 304
11700.42 285
11701.44 274
11702.46 321
11703.48 313
11704.50 297
11705.52 293
11706.54 338
11707.57 280
11708.59 267
11709.61 282
11710.63 266
11711.65 288
11712.68 314
11713.70 307
11714.72 296
11715.74 305
11716.76 320
11717.79 315
11718.81 265
11719.83 271
11720.85 274
11721.88 287
11722.90 331
11723.92 297
11724.94 275
11725.97 288
11726.99 325
11728.01 295
11729.03 285
11730.06 295
11731.08 294
11732.10 275
11733.12 297
11734.15 308
11735.17 304
11736.19 324
11737.22 286
11738.24 320
11739.26 286
11740.29 258
11741.31 337
11742.33 361
11743.35 344
11744.38 289
11745.40 289
11746.43 321
11747.45 339
11748.47 285
11749.50 265
11750.52 301
11751.54 311
11752.57 327
11753.59 321
11754.61 283
11755.64 311
11756.66 339
11757.69 296
11758.71 259
11759.73 265
11760.76 294
11761.78 318
11762.81 306
11763.83 300
11764.85 274
11765.88 274
11766.90 299
11767.93 279
11768.95 313
11769.98 276
11771.00 315
11772.02 296
11773.05 280
11774.07 310
11775.10 302
11776.12 329
11777.15 299
11778.17 333
11779.20 251
11780.22 311
11781.25 308
11782.27 295
11783.30 286
11784.32 272
11785.35 297
11786.37 327
11787.40 264
11788.42 284
11789.45 330
11790.47 365
11791.50 329
11792.53 272
11793.55 283
11794.58 301
11795.60 308
11796.63 316
11797.65 299
11798.68 306
11799.70 288
11800.73 294
11801.76 340
11802.78 301
11803.81 282
11804.83 303
11805.86 344
11806.89 294
11807.91 285
11808.94 309
11809.96 301
11810.99 327
11812.02 317
11813.04 289
11814.07 329
11815.10 297
11816.12 304
11817.15 325
11818.18 308
11819.20 363
11820.23 342
11821.26 369
11822.28 356
11823.31 293
11824.34 309
11825.36 297
11826.39 290
11827.42 303
11828.44 318
11829.47 308
11830.50 344
11831.52 298
11832.55 313
11833.58 321
11834.61 343
11835.63 326
11836.66 333
11837.69 309
11838.72 303
11839.74 322
11840.77 319
11841.80 317
11842.83 317
11843.85 303
11844.88 308
11845.91 298
11846.94 304
11847.96 296
11848.99 317
11850.02 306
11851.05 352
11852.08 381
11853.10 369
11854.13 375
11855.16 294
11856.19 365
11857.22 381
11858.25 353
11859.27 360
11860.30 382
11861.33 402
11862.36 352
11863.39 390
11864.42 376
11865.44 376
11866.47 327
11867.50 366
11868.53 322
11869.56 358
11870.59 370
11871.62 289
11872.65 323
11873.68 346
11874.70 318
11875.73 380
11876.76 404
11877.79 381
11878.82 348
11879.85 363
11880.88 371
11881.91 424
11882.94 372
11883.97 324
11885.00 390
11886.03 372
11887.06 343
11888.09 420
11889.11 373
11890.14 379
11891.17 418
11892.20 404
11893.23 415
11894.26 425
11895.29 407
11896.32 383
11897.35 397
11898.38 433
11899.41 422
11900.44 456
11901.47 429
11902.50 498
11903.53 462
11904.56 472
11905.60 513
11906.63 455
11907.66 482
11908.69 516
11909.72 486
11910.75 462
11911.78 413
11912.81 393
11913.84 393
11914.87 451
11915.90 404
11916.93 461
11917.96 486
11918.99 417
11920.02 455
11921.06 463
11922.09 434
11923.12 441
11924.15 435
11925.18 446
11926.21 441
11927.24 438
11928.27 428
11929.31 546
11930.34 559
11931.37 593
11932.40 596
11933.43 635
11934.46 596
11935.49 639
11936.53 589
11937.56 626
11938.59 599
11939.62 566
11940.65 538
11941.69 520
11942.72 534
11943.75 514
11944.78 475
11945.81 426
11946.85 443
11947.88 394
11948.91 400
11949.94 430
11950.97 437
11952.01 395
11953.04 423
11954.07 441
11955.10 416
11956.14 391
11957.17 413
11958.20 442
11959.23 404
11960.27 438
11961.30 389
11962.33 339
11963.37 350
11964.40 422
11965.43 390
11966.46 405
11967.50 406
11968.53 402
11969.56 370
11970.60 382
11971.63 433
11972.66 352
11973.70 389
11974.73 396
11975.76 391
11976.80 381
11977.83 394
11978.86 436
11979.90 394
11980.93 374
11981.96 441
11983.00 420
11984.03 408
11985.07 383
11986.10 434
11987.13 416
11988.17 395
11989.20 412
11990.24 440
11991.27 412
11992.30 447
11993.34 424
11994.37 397
11995.41 421
11996.44 462
11997.48 434
11998.51 385
11999.54 400
12000.58 383
12001.61 407
12002.65 434
12003.68 435
12004.72 398
12005.75 437
12006.79 472
12007.82 444
12008.86 387
12009.89 458
12010.93 475
12011.96 456
12013.00 470
12014.03 435
12015.07 422
12016.10 436
12017.14 475
12018.17 457
12019.21 487
12020.24 460
12021.28 465
12022.31 479
12023.35 468
12024.38 493
12025.42 506
12026.45 503
12027.49 437
12028.53 428
12029.56 455
12030.60 426
12031.63 446
12032.67 445
12033.70 457
12034.74 497
12035.78 480
12036.81 442
12037.85 414
12038.88 430
12039.92 432
12040.96 444
12041.99 482
12043.03 462
12044.07 401
12045.10 429
12046.14 398
12047.18 392
12048.21 401
12049.25 401
12050.28 454
12051.32 405
12052.36 389
12053.39 426
12054.43 404
12055.47 361
12056.51 371
12057.54 414
12058.58 457
12059.62 396
12060.65 427
12061.69 408
12062.73 381
12063.76 410
12064.80 404
12065.84 435
12066.88 402
12067.91 399
12068.95 409
12069.99 425
12071.03 400
12072.06 371
12073.10 405
12074.14 413
12075.18 413
12076.21 445
12077.25 405
12078.29 450
12079.33 415
12080.37 384
12081.40 394
12082.44 388
12083.48 440
12084.52 409
12085.56 414
12086.59 430
12087.63 393
12088.67 419
12089.71 488
12090.75 480
12091.79 458
12092.82 385
12093.86 462
12094.90 435
12095.94 411
12096.98 423
12098.02 428
12099.06 449
12100.09 487
12101.13 511
12102.17 538
12103.21 528
12104.25 559
12105.29 562
12106.33 540
12107.37 522
12108.41 556
12109.45 505
12110.48 458
12111.52 472
12112.56 443
12113.60 435
12114.64 458
12115.68 419
12116.72 366
12117.76 366
12118.80 406
12119.84 456
12120.88 359
12121.92 374
12122.96 357
12124.00 360
12125.04 371
12126.08 377
12127.12 377
12128.16 362
12129.20 335
12130.24 357
12131.28 368
12132.32 409
12133.36 332
12134.40 330
12135.44 366
12136.48 314
12137.52 329
12138.56 343
12139.60 339
12140.64 327
12141.68 332
12142.72 388
12143.76 396
12144.80 330
12145.84 316
12146.88 355
12147.93 340
12148.97 376
12150.01 388
12151.05 403
12152.09 375
12153.13 374
12154.17 337
12155.21 332
12156.25 341
12157.29 386
12158.34 300
12159.38 357
12160.42 376
12161.46 334
12162.50 302
12163.54 332
12164.58 359
12165.63 365
12166.67 369
12167.71 375
12168.75 346
12169.79 330
12170.83 348
12171.88 344
12172.92 353
12173.96 371
12175.00 321
12176.04 308
12177.09 333
12178.13 374
12179.17 354
12180.21 335
12181.25 307
12182.30 311
12183.34 342
12184.38 350
12185.42 399
12186.47 374
12187.51 350
12188.55 386
12189.59 361
12190.64 335
12191.68 322
12192.72 362
12193.77 359
12194.81 354
12195.85 364
12196.89 338
12197.94 370
12198.98 339
12200.02 343
12201.07 343
12202.11 326
12203.15 341
12204.20 384
12205.24 369
12206.28 366
12207.33 351
12208.37 386
12209.41 367
12210.46 361
12211.50 353
12212.54 372
12213.59 391
12214.63 343
12215.67 359
12216.72 328
12217.76 347
12218.81 352
12219.85 342
12220.89 352
12221.94 359
12222.98 361
12224.03 350
12225.07 366
12226.11 361
12227.16 394
12228.20 385
12229.25 337
12230.29 403
12231.33 406
12232.38 413
12233.42 402
12234.47 379
12235.51 353
12236.56 365
12237.60 369
12238.65 378
12239.69 345
12240.74 391
12241.78 399
12242.83 363
12243.87 333
12244.92 339
12245.96 353
12247.01 340
12248.05 359
12249.10 379
12250.14 366
12251.19 337
12252.23 319
12253.28 348
12254.32 343
12255.37 335
12256.41 325
12257.46 310
12258.50 324
12259.55 314
12260.60 335
12261.64 357
12262.69 355
12263.73 316
12264.78 358
12265.82 337
12266.87 335
12267.92 310
12268.96 320
12270.01 328
12271.05 319
12272.10 318
12273.15 331
12274.19 281
12275.24 294
12276.29 317
12277.33 339
12278.38 342
12279.42 318
12280.47 333
12281.52 345
12282.56 374
12283.61 364
12284.66 386
12285.70 305
12286.75 316
12287.80 327
12288.84 314
12289.89 301
12290.94 345
12291.99 327
12293.03 322
12294.08 343
12295.13 359
12296.17 331
12297.22 329
12298.27 338
12299.32 319
12300.36 302
12301.41 365
12302.46 341
12303.51 336
12304.55 318
12305.60 308
12306.65 329
12307.70 343
12308.74 310
12309.79 336
12310.84 351
12311.89 341
12312.93 340
12313.98 346
12315.03 362
12316.08 346
12317.13 337
12318.17 362
12319.22 347
12320.27 344
12321.32 316
12322.37 299
12323.42 311
12324.46 327
12325.51 333
12326.56 311
12327.61 332
12328.66 331
12329.71 320
12330.76 326
12331.80 348
12332.85 333
12333.90 308
12334.95 318
12336.00 292
12337.05 312
12338.10 329
12339.15 324
12340.19 362
12341.24 321
12342.29 358
12343.34 314
12344.39 322
12345.44 344
12346.49 341
12347.54 337
12348.59 351
12349.64 332
12350.69 309
12351.74 327
12352.79 333
12353.84 314
12354.89 330
12355.94 368
12356.99 334
12358.04 355
12359.09 362
12360.14 350
12361.18 324
12362.23 312
12363.28 313
12364.33 342
12365.39 351
12366.44 365
12367.49 330
12368.54 313
12369.59 327
12370.64 380
12371.69 335
12372.74 326
12373.79 362
12374.84 377
12375.89 373
12376.94 304
12377.99 342
12379.04 365
12380.09 331
12381.14 349
12382.19 362
12383.24 384
12384.29 390
12385.35 353
12386.40 358
12387.45 387
12388.50 355
12389.55 321
12390.60 302
12391.65 331
12392.70 297
12393.75 312
12394.81 348
12395.86 352
12396.91 367
12397.96 326
12399.01 324
12400.06 323
12401.12 380
12402.17 378
12403.22 350
12404.27 355
12405.32 378
12406.37 406
12407.43 359
12408.48 365
12409.53 378
12410.58 414
12411.63 344
12412.69 396
12413.74 386
12414.79 384
12415.84 382
12416.90 368
12417.95 369
12419.00 403
12420.05 440
12421.10 399
12422.16 349
12423.21 375
12424.26 387
12425.32 402
12426.37 400
12427.42 400
12428.47 409
12429.53 412
12430.58 395
12431.63 396
12432.68 437
12433.74 504
12434.79 442
12435.84 404
12436.90 373
12437.95 413
12439.00 381
12440.06 413
12441.11 437
12442.16 416
12443.22 425
12444.27 443
12445.32 401
12446.38 416
12447.43 421
12448.48 430
12449.54 463
12450.59 498
12451.65 465
12452.70 428
12453.75 475
12454.81 457
12455.86 515
12456.92 522
12457.97 489
12459.02 500
12460.08 455
12461.13 461
12462.19 507
12463.24 598
12464.29 561
12465.35 552
12466.40 540
12467.46 580
12468.51 542
12469.57 536
12470.62 628
12471.68 604
12472.73 683
12473.79 755
12474.84 919
12475.90 975
12476.95 1105
12478.00 1170
12479.06 1183
12480.11 1232
12481.17 1241
12482.22 1231
12483.28 1170
12484.34 1076
12485.39 1001
12486.45 909
12487.50 869
12488.56 791
12489.61 738
12490.67 663
12491.72 587
12492.78 602
12493.83 575
12494.89 563
12495.94 529
12497.00 560
12498.06 547
12499.11 532
12500.17 544
12501.22 524
12502.28 492
12503.34 504
12504.39 517
12505.45 482
12506.50 451
12507.56 494
12508.62 514
12509.67 507
12510.73 486
12511.79 468
12512.84 477
12513.90 490
12514.95 499
12516.01 465
12517.07 478
12518.12 516
12519.18 454
12520.24 453
12521.29 465
12522.35 429
12523.41 384
12524.46 428
12525.52 399
12526.58 419
12527.64 438
12528.69 388
12529.75 435
12530.81 430
12531.86 403
12532.92 409
12533.98 427
12535.04 473
12536.09 426
12537.15 415
12538.21 443
12539.27 440
12540.32 421
12541.38 447
12542.44 464
12543.50 468
12544.55 517
12545.61 469
12546.67 464
12547.73 495
12548.78 472
12549.84 518
12550.90 559
12551.96 531
12553.02 589
12554.07 639
12555.13 691
12556.19 686
12557.25 678
12558.31 715
12559.37 745
12560.42 741
12561.48 748
12562.54 729
12563.60 704
12564.66 688
12565.72 641
12566.78 612
12567.83 575
12568.89 534
12569.95 587
12571.01 510
12572.07 562
12573.13 540
12574.19 517
12575.25 527
12576.31 516
12577.36 499
12578.42 484
12579.48 480
12580.54 492
12581.60 474
12582.66 474
12583.72 469
12584.78 482
12585.84 449
12586.90 485
12587.96 421
12589.02 434
12590.08 425
12591.14 432
12592.20 463
12593.26 452
12594.32 454
12595.38 432
12596.44 458
12597.50 457
12598.56 466
12599.62 454
12600.68 430
12601.74 427
12602.80 418
12603.86 428
12604.92 466
12605.98 412
12607.04 386
12608.10 411
12609.16 433
12610.22 378
12611.28 377
12612.34 383
12613.40 393
12614.46 401
12615.52 386
12616.58 398
12617.64 441
12618.70 411
12619.76 481
12620.83 483
12621.89 440
12622.95 447
12624.01 431
12625.07 428
12626.13 409
12627.19 406
12628.25 426
12629.31 436
12630.38 385
12631.44 381
12632.50 369
12633.56 390
12634.62 362
12635.68 386
12636.74 401
12637.81 410
12638.87 401
12639.93 411
12640.99 388
12642.05 371
12643.12 395
12644.18 388
12645.24 345
12646.30 372
12647.36 397
12648.43 373
12649.49 357
12650.55 302
12651.61 390
12652.67 384
12653.74 367
12654.80 363
12655.86 364
12656.92 404
12657.99 361
12659.05 378
12660.11 373
12661.17 372
12662.24 385
12663.30 375
12664.36 368
12665.42 369
12666.49 361
12667.55 383
12668.61 366
12669.68 375
12670.74 389
12671.80 349
12672.87 367
12673.93 331
12674.99 389
12676.06 367
12677.12 338
12678.18 387
12679.25 354
12680.31 318
12681.37 337
12682.44 346
12683.50 360
12684.56 350
12685.63 361
12686.69 336
12687.75 349
12688.82 362
12689.88 343
12690.95 367
12692.01 341
12693.07 333
12694.14 337
12695.20 354
12696.27 394
12697.33 363
12698.39 356
12699.46 351
12700.52 365
12701.59 364
12702.65 359
12703.72 370
12704.78 376
12705.84 347
12706.91 347
12707.97 349
12709.04 389
12710.10 337
12711.17 381
12712.23 364
12713.30 355
12714.36 382
12715.43 338
12716.49 358
12717.56 321
12718.62 366
12719.69 353
12720.75 351
12721.82 389
12722.88 362
12723.95 318
12725.01 355
12726.08 377
12727.14 371
12728.21 381
12729.28 401
12730.34 431
12731.41 418
12732.47 382
12733.54 363
12734.60 360
12735.67 336
12736.73 384
12737.80 355
12738.87 385
12739.93 366
12741.00 359
12742.06 360
12743.13 354
12744.20 335
12745.26 349
12746.33 353
12747.40 348
12748.46 361
12749.53 336
12750.59 386
12751.66 354
12752.73 354
12753.79 344
12754.86 332
12755.93 327
12756.99 332
12758.06 303
12759.13 307
12760.19 338
12761.26 317
12762.33 306
12763.39 327
12764.46 340
12765.53 284
12766.60 321
12767.66 312
12768.73 323
12769.80 328
12770.86 329
12771.93 279
12773.00 282
12774.07 332
12775.13 301
12776.20 298
12777.27 280
12778.34 314
12779.40 317
12780.47 308
12781.54 259
12782.61 305
12783.67 327
12784.74 312
12785.81 284
12786.88 311
12787.95 295
12789.01 303
12790.08 301
12791.15 320
12792.22 304
12793.29 301
12794.35 268
12795.42 292
12796.49 281
12797.56 291
12798.63 310
12799.70 305
12800.76 302
12801.83 265
12802.90 260
12803.97 263
12805.04 297
12806.11 281
12807.18 296
12808.25 333
12809.31 317
12810.38 269
12811.45 288
12812.52 315
12813.59 283
12814.66 298
12815.73 304
12816.80 308
12817.87 337
12818.94 327
12820.01 338
12821.07 328
12822.14 338
12823.21 288
12824.28 297
12825.35 281
12826.42 282
12827.49 295
12828.56 356
12829.63 277
12830.70 285
12831.77 313
12832.84 305
12833.91 359
12834.98 290
12836.05 292
12837.12 288
12838.19 294
12839.26 335
12840.33 305
12841.40 316
12842.47 332
12843.54 309
12844.61 282
12845.68 312
12846.75 271
12847.82 284
12848.89 323
12849.96 296
12851.03 292
12852.10 308
12853.18 295
12854.25 269
12855.32 283
12856.39 305
12857.46 251
12858.53 305
12859.60 294
12860.67 254
12861.74 293
12862.81 305
12863.88 299
12864.96 257
12866.03 267
12867.10 270
12868.17 231
12869.24 275
12870.31 272
12871.38 257
12872.46 262
12873.53 265
12874.60 264
12875.67 296
12876.74 279
12877.81 294
12878.88 275
12879.96 286
12881.03 272
12882.10 256
12883.17 251
12884.24 287
12885.32 273
12886.39 306
12887.46 310
12888.53 273
12889.60 265
12890.68 282
12891.75 269
12892.82 236
12893.89 248
12894.97 248
12896.04 268
12897.11 260
12898.18 279
12899.26 258
12900.33 310
12901.40 272
12902.47 296
12903.55 276
12904.62 264
12905.69 256
12906.77 291
12907.84 305
12908.91 243
12909.99 283
12911.06 272
12912.13 278
12913.20 285
12914.28 296
12915.35 292
12916.42 253
12917.50 222
12918.57 288
12919.64 273
12920.72 266
12921.79 234
12922.87 282
12923.94 281
12925.01 300
12926.09 275
12927.16 284
12928.23 266
12929.31 260
12930.38 253
12931.46 268
12932.53 230
12933.60 244
12934.68 287
12935.75 275
12936.83 281
12937.90 255
12938.97 222
12940.05 246
12941.12 285
12942.20 285
12943.27 260
12944.35 291
12945.42 315
12946.50 246
12947.57 252
12948.64 283
12949.72 276
12950.79 278
12951.87 269
12952.94 309
12954.02 269
12955.09 279
12956.17 254
12957.24 271
12958.32 261
12959.39 252
12960.47 276
12961.54 250
12962.62 252
12963.69 266
12964.77 242
12965.85 292
12966.92 309
12968.00 252
12969.07 264
12970.15 249
12971.22 256
12972.30 266
12973.37 234
12974.45 257
12975.53 223
12976.60 254
12977.68 243
12978.75 238
12979.83 265
12980.90 304
12981.98 275
12983.06 279
12984.13 253
12985.21 237
12986.29 269
12987.36 288
12988.44 275
12989.51 254
12990.59 254
12991.67 259
12992.74 274
12993.82 272
12994.90 240
12995.97 217
12997.05 293
12998.13 269
12999.20 249
13000.28 253
13001.36 272
13002.43 302
13003.51 256
13004.59 266
13005.67 242
13006.74 247
13007.82 270
13008.90 258
13009.97 268
13011.05 246
13012.13 279
13013.21 251
13014.28 254
13015.36 287
13016.44 275
13017.52 278
13018.59 274
13019.67 285
13020.75 285
13021.83 268
13022.90 276
13023.98 291
13025.06 287
13026.14 267
13027.22 300
13028.29 269
13029.37 287
13030.45 289
13031.53 238
13032.61 252
13033.68 278
13034.76 272
13035.84 305
13036.92 291
13038.00 273
13039.08 287
13040.15 277
13041.23 279
13042.31 264
13043.39 277
13044.47 315
13045.55 301
13046.63 321
13047.70 307
13048.78 299
13049.86 291
13050.94 295
13052.02 292
13053.10 267
13054.18 258
13055.26 278
13056.34 257
13057.42 253
13058.49 255
13059.57 261
13060.65 317
13061.73 297
13062.81 254
13063.89 252
13064.97 276
13066.05 287
13067.13 284
13068.21 318
13069.29 275
13070.37 288
13071.45 275
13072.53 230
13073.61 266
13074.69 282
13075.77 279
13076.85 238
13077.93 259
13079.01 285
13080.09 284
13081.17 324
13082.25 292
13083.33 289
13084.41 309
13085.49 300
13086.57 272
13087.65 262
13088.73 269
13089.81 251
13090.89 260
13091.97 328
13093.05 267
13094.13 253
13095.21 268
13096.30 288
13097.38 293
13098.46 247
13099.54 262
13100.62 285
13101.70 242
13102.78 236
13103.86 220
13104.94 254
13106.02 266
13107.11 303
13108.19 257
13109.27 234
13110.35 259
13111.43 253
13112.51 268
13113.59 271
13114.68 263
13115.76 266
13116.84 315
13117.92 285
13119.00 219
13120.08 254
13121.17 260
13122.25 251
13123.33 272
13124.41 289
13125.49 317
13126.58 290
13127.66 273
13128.74 252
13129.82 279
13130.90 279
13131.99 270
13133.07 266
13134.15 284
13135.23 270
13136.32 254
13137.40 267
13138.48 282
13139.56 266
13140.65 254
13141.73 290
13142.81 280
13143.89 275
13144.98 264
13146.06 229
13147.14 271
13148.23 342
13149.31 269
13150.39 239
13151.47 235
13152.56 281
13153.64 285
13154.72 260
13155.81 272
13156.89 302
13157.97 306
13159.06 266
13160.14 288
13161.22 299
13162.31 317
13163.39 248
13164.47 254
13165.56 274
13166.64 288
13167.73 296
13168.81 264
13169.89 278
13170.98 282
13172.06 266
13173.14 303
13174.23 281
13175.31 264
13176.40 252
13177.48 268
13178.57 282
13179.65 242
13180.73 260
13181.82 280
13182.90 296
13183.99 276
13185.07 239
13186.16 312
13187.24 318
13188.32 300
13189.41 266
13190.49 239
13191.58 238
13192.66 287
13193.75 298
13194.83 262
13195.92 224
13197.00 243
13198.09 286
13199.17 313
13200.26 280
13201.34 285
13202.43 252
13203.51 240
13204.60 270
13205.68 272
13206.77 292
13207.86 271
13208.94 316
13210.03 291
13211.11 266
13212.20 284
13213.28 294
13214.37 305
13215.45 262
13216.54 253
13217.63 273
13218.71 297
13219.80 298
13220.88 310
13221.97 251
13223.06 253
13224.14 284
13225.23 261
13226.31 251
13227.40 270
13228.49 302
13229.57 261
13230.66 285
13231.74 266
13232.83 271
13233.92 277
13235.00 268
13236.09 274
13237.18 282
13238.26 278
13239.35 277
13240.44 267
13241.52 275
13242.61 253
13243.70 263
13244.78 276
13245.87 261
13246.96 275
13248.05 245
13249.13 294
13250.22 273
13251.31 291
13252.39 309
13253.48 267
13254.57 266
13255.66 285
13256.74 339
13257.83 313
13258.92 295
13260.01 270
13261.09 315
13262.18 302
13263.27 275
13264.36 322
13265.44 292
13266.53 287
13267.62 292
13268.71 268
13269.80 292
13270.88 323
13271.97 296
13273.06 330
13274.15 268
13275.24 292
13276.32 317
13277.41 311
13278.50 311
13279.59 308
13280.68 303
13281.77 291
13282.85 342
13283.94 350
13285.03 312
13286.12 301
13287.21 306
13288.30 310
13289.39 291
13290.48 309
13291.56 334
13292.65 312
13293.74 307
13294.83 340
13295.92 296
13297.01 282
13298.10 332
13299.19 311
13300.28 354
13301.37 329
13302.46 354
13303.54 322
13304.63 332
13305.72 350
13306.81 322
13307.90 320
13308.99 356
13310.08 345
13311.17 357
13312.26 341
13313.35 344
13314.44 326
13315.53 344
13316.62 340
13317.71 325
13318.80 318
13319.89 318
13320.98 300
13322.07 331
13323.16 322
13324.25 322
13325.34 302
13326.43 322
13327.52 299
13328.61 343
13329.70 386
13330.79 288
13331.88 309
13332.97 320
13334.06 310
13335.15 324
13336.24 364
13337.34 349
13338.43 392
13339.52 348
13340.61 313
13341.70 290
13342.79 297
13343.88 336
13344.97 357
13346.06 361
13347.15 361
13348.25 322
13349.34 349
13350.43 357
13351.52 343
13352.61 373
13353.70 335
13354.79 355
13355.88 373
13356.98 337
13358.07 320
13359.16 360
13360.25 394
13361.34 347
13362.43 367
13363.53 360
13364.62 399
13365.71 439
13366.80 422
13367.89 435
13368.99 446
13370.08 455
13371.17 404
13372.26 405
13373.35 406
13374.45 355
13375.54 378
13376.63 385
13377.72 318
13378.82 337
13379.91 354
13381.00 357
13382.09 355
13383.19 303
13384.28 315
13385.37 328
13386.46 370
13387.56 353
13388.65 331
13389.74 329
13390.84 400
13391.93 365
13393.02 349
13394.11 343
13395.21 338
13396.30 308
13397.39 296
13398.49 289
13399.58 274
13400.67 310
13401.77 341
13402.86 305
13403.95 307
13405.05 337
13406.14 296
13407.23 303
13408.33 319
13409.42 330
13410.52 312
13411.61 283
13412.70 265
13413.80 307
13414.89 294
13415.98 334
13417.08 340
13418.17 330
13419.27 322
13420.36 356
13421.45 305
13422.55 319
13423.64 328
13424.74 304
13425.83 323
13426.93 350
13428.02 322
13429.12 299
13430.21 337
13431.30 340
13432.40 325
13433.49 329
13434.59 330
13435.68 355
13436.78 337
13437.87 313
13438.97 316
13440.06 346
13441.16 363
13442.25 343
13443.35 341
13444.44 319
13445.54 292
13446.63 294
13447.73 339
13448.82 355
13449.92 321
13451.01 328
13452.11 359
13453.20 401
13454.30 334
13455.40 368
13456.49 376
13457.59 347
13458.68 343
13459.78 356
13460.87 351
13461.97 364
13463.07 342
13464.16 341
13465.26 341
13466.35 359
13467.45 406
13468.55 357
13469.64 348
13470.74 364
13471.83 400
13472.93 390
13474.03 345
13475.12 396
13476.22 351
13477.32 367
13478.41 361
13479.51 345
13480.61 352
13481.70 362
13482.80 376
13483.90 385
13484.99 348
13486.09 379
13487.19 327
13488.28 388
13489.38 408
13490.48 378
13491.57 386
13492.67 418
13493.77 394
13494.86 427
13495.96 405
13497.06 391
13498.16 404
13499.25 411
13500.35 434
13501.45 468
13502.55 432
13503.64 419
13504.74 463
13505.84 426
13506.94 458
13508.03 416
13509.13 414
13510.23 414
13511.33 343
13512.43 377
13513.52 394
13514.62 416
13515.72 375
13516.82 403
13517.92 400
13519.01 386
13520.11 386
13521.21 376
13522.31 332
13523.41 335
13524.50 313
13525.60 311
13526.70 339
13527.80 328
13528.90 280
13530.00 308
13531.10 315
13532.19 313
13533.29 320
13534.39 317
13535.49 330
13536.59 325
13537.69 333
13538.79 316
13539.89 322
13540.99 305
13542.08 276
13543.18 316
13544.28 300
13545.38 320
13546.48 337
13547.58 309
13548.68 321
13549.78 288
13550.88 278
13551.98 261
13553.08 294
13554.18 342
13555.28 308
13556.38 307
13557.48 305
13558.58 329
13559.68 288
13560.78 292
13561.88 291
13562.98 317
13564.08 321
13565.18 273
13566.28 314
13567.38 335
13568.48 351
13569.58 332
13570.68 323
13571.78 331
13572.88 318
13573.98 306
13575.08 315
13576.18 310
13577.28 302
13578.38 329
13579.48 352
13580.58 313
13581.68 341
13582.78 345
13583.88 332
13584.98 318
13586.08 325
13587.19 316
13588.29 315
13589.39 327
13590.49 284
13591.59 290
13592.69 317
13593.79 316
13594.89 288
13595.99 310
13597.10 290
13598.20 331
13599.30 305
13600.40 307
13601.50 366
13602.60 365
13603.70 361
13604.81 343
13605.91 352
13607.01 320
13608.11 360
13609.21 310
13610.31 318
13611.42 298
13612.52 351
13613.62 359
13614.72 330
13615.82 327
13616.93 281
13618.03 316
13619.13 292
13620.23 303
13621.34 370
13622.44 334
13623.54 316
13624.64 335
13625.75 373
13626.85 356
13627.95 320
13629.05 300
13630.16 358
13631.26 359
13632.36 349
13633.46 354
13634.57 363
13635.67 349
13636.77 356
13637.88 363
13638.98 361
13640.08 335
13641.18 333
13642.29 354
13643.39 347
13644.49 329
13645.60 314
13646.70 326
13647.80 330
13648.91 337
13650.01 346
13651.11 305
13652.22 322
13653.32 327
13654.43 364
13655.53 358
13656.63 299
13657.74 344
13658.84 361
13659.94 355
13661.05 294
13662.15 322
13663.26 326
13664.36 294
13665.46 314
13666.57 342
13667.67 342
13668.78 342
13669.88 348
13670.99 374
13672.09 364
13673.19 319
13674.30 320
13675.40 303
13676.51 312
13677.61 329
13678.72 313
13679.82 318
13680.93 308
13682.03 324
13683.14 302
13684.24 298
13685.35 279
13686.45 349
13687.56 311
13688.66 290
13689.77 298
13690.87 329
13691.98 300
13693.08 320
13694.19 343
13695.29 372
13696.40 394
13697.50 346
13698.61 343
13699.71 336
13700.82 336
13701.92 346
13703.03 347
13704.14 323
13705.24 332
13706.35 310
13707.45 308
13708.56 322
13709.66 346
13710.77 348
13711.88 369
13712.98 367
13714.09 351
13715.19 353
13716.30 364
13717.41 333
13718.51 386
13719.62 355
13720.73 405
13721.83 334
13722.94 372
13724.04 365
13725.15 340
13726.26 355
13727.36 384
13728.47 372
13729.58 371
13730.68 393
13731.79 422
13732.90 390
13734.00 349
13735.11 354
13736.22 405
13737.33 396
13738.43 388
13739.54 384
13740.65 409
13741.75 378
13742.86 420
13743.97 381
13745.08 438
13746.18 388
13747.29 368
13748.40 373
13749.51 402
13750.61 439
13751.72 384
13752.83 423
13753.94 413
13755.04 440
13756.15 450
13757.26 459
13758.37 436
13759.47 453
13760.58 464
13761.69 497
13762.80 484
13763.91 517
13765.01 467
13766.12 512
13767.23 502
13768.34 520
13769.45 574
13770.56 610
13771.66 558
13772.77 610
13773.88 629
13774.99 668
13776.10 689
13777.21 688
13778.32 672
13779.42 609
13780.53 589
13781.64 567
13782.75 573
13783.86 551
13784.97 527
13786.08 563
13787.19 520
13788.30 495
13789.40 493
13790.51 465
13791.62 441
13792.73 468
13793.84 448
13794.95 452
13796.06 489
13797.17 421
13798.28 398
13799.39 444
13800.50 420
13801.61 444
13802.72 404
13803.83 419
13804.94 418
13806.05 416
13807.16 397
13808.27 450
13809.38 395
13810.49 443
13811.60 381
13812.71 381
13813.82 408
13814.93 390
13816.04 394
13817.15 410
13818.26 423
13819.37 419
13820.48 437
13821.59 428
13822.70 461
13823.81 432
13824.92 430
13826.03 396
13827.14 388
13828.25 432
13829.36 434
13830.47 425
13831.58 433
13832.69 404
13833.81 419
13834.92 423
13836.03 407
13837.14 371
13838.25 413
13839.36 375
13840.47 413
13841.58 394
13842.69 374
13843.81 440
13844.92 434
13846.03 458
13847.14 437
13848.25 410
13849.36 423
13850.47 440
13851.59 443
13852.70 457
13853.81 459
13854.92 458
13856.03 430
13857.14 444
13858.26 445
13859.37 461
13860.48 444
13861.59 430
13862.70 437
13863.82 473
13864.93 452
13866.04 442
13867.15 479
13868.26 492
13869.38 496
13870.49 490
13871.60 462
13872.71 466
13873.83 483
13874.94 426
13876.05 440
13877.16 472
13878.28 467
13879.39 476
13880.50 445
13881.62 449
13882.73 472
13883.84 515
13884.95 469
13886.07 461
13887.18 516
13888.29 539
13889.41 537
13890.52 540
13891.63 563
13892.75 581
13893.86 595
13894.97 635
13896.09 663
13897.20 643
13898.31 634
13899.43 686
13900.54 697
13901.65 696
13902.77 599
13903.88 626
13904.99 585
13906.11 542
13907.22 481
13908.34 507
13909.45 524
13910.56 528
13911.68 437
13912.79 486
13913.91 474
13915.02 485
13916.13 441
13917.25 407
13918.36 422
13919.48 397
13920.59 431
13921.71 483
13922.82 419
13923.94 413
13925.05 459
13926.16 454
13927.28 450
13928.39 436
13929.51 394
13930.62 462
13931.74 422
13932.85 411
13933.97 450
13935.08 472
13936.20 395
13937.31 397
13938.43 460
13939.54 443
13940.66 429
13941.77 425
13942.89 393
13944.00 429
13945.12 427
13946.23 439
13947.35 422
13948.47 437
13949.58 419
13950.70 429
13951.81 444
13952.93 460
13954.04 408
13955.16 465
13956.28 421
13957.39 437
13958.51 432
13959.62 404
13960.74 379
13961.85 382
13962.97 370
13964.09 371
13965.20 383
13966.32 420
13967.44 395
13968.55 400
13969.67 408
13970.78 383
13971.90 417
13973.02 410
13974.13 389
13975.25 393
13976.37 399
13977.48 442
13978.60 385
13979.72 362
13980.83 376
13981.95 366
13983.07 330
13984.18 392
13985.30 371
13986.42 318
13987.54 383
13988.65 381
13989.77 386
13990.89 384
13992.00 367
13993.12 386
13994.24 394
13995.36 392
13996.47 387
13997.59 390
13998.71 374
13999.83 391
14000.94 411
14002.06 388
14003.18 378
14004.30 378
14005.41 335
14006.53 328
14007.65 337
14008.77 407
14009.89 420
14011.00 427
14012.12 409
14013.24 375
14014.36 441
14015.48 401
14016.60 413
14017.71 420
14018.83 382
14019.95 374
14021.07 413
14022.19 350
14023.31 369
14024.42 379
14025.54 360
14026.66 384
14027.78 414
14028.90 416
14030.02 419
14031.14 421
14032.25 400
14033.37 384
14034.49 401
14035.61 396
14036.73 429
14037.85 414
14038.97 371
14040.09 354
14041.21 368
14042.33 374
14043.45 422
14044.57 397
14045.68 412
14046.80 407
14047.92 434
14049.04 416
14050.16 463
14051.28 415
14052.40 426
14053.52 408
14054.64 422
14055.76 391
14056.88 422
14058.00 414
14059.12 401
14060.24 382
14061.36 447
14062.48 460
14063.60 444
14064.72 430
14065.84 428
14066.96 406
14068.08 419
14069.20 477
14070.32 422
14071.44 405
14072.56 393
14073.68 458
14074.80 453
14075.92 505
14077.05 440
14078.17 431
14079.29 453
14080.41 482
14081.53 479
14082.65 503
14083.77 490
14084.89 547
14086.01 582
14087.13 489
14088.25 538
14089.38 529
14090.50 539
14091.62 575
14092.74 581
14093.86 602
14094.98 591
14096.10 652
14097.22 594
14098.35 593
14099.47 630
14100.59 645
14101.71 681
14102.83 623
14103.95 619
14105.08 642
14106.20 610
14107.32 584
14108.44 561
14109.56 560
14110.69 551
14111.81 527
14112.93 482
14114.05 464
14115.17 455
14116.30 457
14117.42 470
14118.54 482
14119.66 441
14120.79 438
14121.91 464
14123.03 419
14124.15 392
14125.28 411
14126.40 432
14127.52 467
14128.64 392
14129.77 415
14130.89 418
14132.01 400
14133.13 413
14134.26 360
14135.38 388
14136.50 390
14137.63 385
14138.75 399
14139.87 395
14141.00 404
14142.12 363
14143.24 396
14144.37 419
14145.49 430
14146.61 426
14147.74 411
14148.86 384
14149.98 400
14151.11 425
14152.23 389
14153.35 420
14154.48 384
14155.60 378
14156.72 407
14157.85 392
14158.97 363
14160.10 375
14161.22 381
14162.34 377
14163.47 369
14164.59 391
14165.72 404
14166.84 403
14167.97 401
14169.09 397
14170.21 342
14171.34 351
14172.46 382
14173.59 344
14174.71 380
14175.84 384
14176.96 359
14178.09 384
14179.21 353
14180.34 361
14181.46 352
14182.58 428
14183.71 386
14184.83 378
14185.96 376
14187.08 408
14188.21 407
14189.33 373
14190.46 373
14191.59 318
14192.71 379
14193.84 380
14194.96 345
14196.09 366
14197.21 367
14198.34 374
14199.46 407
14200.59 394
14201.71 355
14202.84 385
14203.97 372
14205.09 336
14206.22 317
14207.34 317
14208.47 360
14209.59 345
14210.72 364
14211.85 337
14212.97 394
14214.10 368
14215.22 365
14216.35 328
14217.48 336
14218.60 355
14219.73 347
14220.86 315
14221.98 353
14223.11 357
14224.24 319
14225.36 317
14226.49 321
14227.62 300
14228.74 360
14229.87 303
14231.00 314
14232.12 289
14233.25 305
14234.38 329
14235.50 315
14236.63 316
14237.76 302
14238.88 329
14240.01 333
14241.14 271
14242.27 300
14243.39 339
14244.52 322
14245.65 315
14246.77 324
14247.90 337
14249.03 305
14250.16 345
14251.28 321
14252.41 294
14253.54 298
14254.67 318
14255.80 306
14256.92 306
14258.05 325
14259.18 313
14260.31 304
14261.43 298
14262.56 316
14263.69 342
14264.82 324
14265.95 307
14267.08 311
14268.20 291
14269.33 276
14270.46 322
14271.59 310
14272.72 289
14273.85 280
14274.97 323
14276.10 319
14277.23 280
14278.36 339
14279.49 261
14280.62 266
14281.75 264
14282.87 274
14284.00 261
14285.13 285
14286.26 292
14287.39 274
14288.52 269
14289.65 287
14290.78 274
14291.91 281
14293.04 282
14294.17 306
14295.29 261
14296.42 261
14297.55 303
14298.68 306
14299.81 277
14300.94 278
14302.07 278
14303.20 317
14304.33 265
14305.46 297
14306.59 273
14307.72 272
14308.85 278
14309.98 274
14311.11 282
14312.24 258
14313.37 246
14314.50 235
14315.63 267
14316.76 286
14317.89 272
14319.02 261
14320.15 290
14321.28 280
14322.41 273
14323.54 318
14324.67 252
14325.80 252
14326.93 262
14328.06 289
14329.20 283
14330.33 278
14331.46 284
14332.59 257
14333.72 259
14334.85 313
14335.98 300
14337.11 270
14338.24 244
14339.37 263
14340.50 258
14341.64 286
14342.77 263
14343.90 266
14345.03 273
14346.16 277
14347.29 277
14348.42 281
14349.55 274
14350.69 278
14351.82 278
14352.95 239
14354.08 275
14355.21 215
14356.34 251
14357.48 249
14358.61 239
14359.74 277
14360.87 273
14362.00 269
14363.14 264
14364.27 257
14365.40 284
14366.53 295
14367.66 220
14368.80 214
14369.93 228
14371.06 266
14372.19 264
14373.33 239
14374.46 258
14375.59 256
14376.72 286
14377.86 251
14378.99 231
14380.12 238
14381.25 227
14382.39 251
14383.52 235
14384.65 222
14385.78 254
14386.92 265
14388.05 251
14389.18 260
14390.32 265
14391.45 262
14392.58 243
14393.72 263
14394.85 243
14395.98 263
14397.12 240
14398.25 262
14399.38 237
14400.52 204
14401.65 241
14402.78 275
14403.92 268
14405.05 248
14406.18 231
14407.32 238
14408.45 284
14409.59 245
14410.72 278
14411.85 289
14412.99 225
14414.12 245
14415.26 267
14416.39 268
14417.52 258
14418.66 251
14419.79 238
14420.93 307
14422.06 259
14423.20 251
14424.33 249
14425.46 250
14426.60 261
14427.73 244
14428.87 252
14430.00 263
14431.14 303
14432.27 262
14433.41 261
14434.54 237
14435.68 251
14436.81 272
14437.95 271
14439.08 269
14440.22 282
14441.35 271
14442.49 257
14443.62 259
14444.76 269
14445.89 232
14447.03 245
14448.16 246
14449.30 239
14450.43 264
14451.57 276
14452.70 280
14453.84 293
14454.98 256
14456.11 245
14457.25 233
14458.38 258
14459.52 239
14460.65 226
14461.79 241
14462.93 257
14464.06 227
14465.20 287
14466.33 279
14467.47 279
14468.61 261
14469.74 272
14470.88 278
14472.02 251
14473.15 238
14474.29 256
14475.42 249
14476.56 245
14477.70 268
14478.83 294
14479.97 231
14481.11 235
14482.24 220
14483.38 258
14484.52 281
14485.65 254
14486.79 248
14487.93 240
14489.07 279
14490.20 291
14491.34 253
14492.48 256
14493.61 268
14494.75 268
14495.89 246
14497.03 261
14498.16 266
14499.30 241
14500.44 254
14501.57 250
14502.71 233
14503.85 242
14504.99 271
14506.13 277
14507.26 253
14508.40 239
14509.54 259
14510.68 269
14511.81 264
14512.95 244
14514.09 290
14515.23 273
14516.37 284
14517.50 293
14518.64 286
14519.78 281
14520.92 289
14522.06 293
14523.20 269
14524.33 284
14525.47 304
14526.61 285
14527.75 291
14528.89 256
14530.03 277
14531.16 262
14532.30 260
14533.44 256
14534.58 228
14535.72 256
14536.86 237
14538.00 265
14539.14 260
14540.28 252
14541.41 243
14542.55 247
14543.69 264
14544.83 277
14545.97 275
14547.11 267
14548.25 262
14549.39 250
14550.53 244
14551.67 252
14552.81 250
14553.95 242
14555.09 298
14556.23 278
14557.37 247
14558.50 230
14559.64 235
14560.78 218
14561.92 227
14563.06 250
14564.20 233
14565.34 248
14566.48 258
14567.62 259
14568.76 233
14569.90 258
14571.04 276
14572.18 275
14573.32 254
14574.47 275
14575.61 282
14576.75 285
14577.89 325
14579.03 280
14580.17 261
14581.31 250
14582.45 262
14583.59 266
14584.73 274
14585.87 239
14587.01 261
14588.15 277
14589.29 258
14590.43 271
14591.58 275
14592.72 251
14593.86 251
14595.00 275
14596.14 261
14597.28 285
14598.42 292
14599.56 269
14600.70 277
14601.85 259
14602.99 267
14604.13 288
14605.27 277
14606.41 317
14607.55 281
14608.70 272
14609.84 252
14610.98 263
14612.12 283
14613.26 313
14614.40 316
14615.55 331
14616.69 303
14617.83 279
14618.97 304
14620.11 301
14621.26 282
14622.40 267
14623.54 284
14624.68 247
14625.83 278
14626.97 313
14628.11 318
14629.25 294
14630.40 287
14631.54 304
14632.68 307
14633.82 318
14634.97 351
14636.11 331
14637.25 355
14638.39 360
14639.54 320
14640.68 342
14641.82 385
14642.97 357
14644.11 332
14645.25 355
14646.40 315
14647.54 295
14648.68 265
14649.83 329
14650.97 310
14652.11 273
14653.26 309
14654.40 285
14655.54 280
14656.69 265
14657.83 286
14658.97 267
14660.12 255
14661.26 272
14662.40 270
14663.55 246
14664.69 240
14665.84 250
14666.98 247
14668.12 234
14669.27 240
14670.41 284
14671.56 240
14672.70 255
14673.84 250
14674.99 251
14676.13 273
14677.28 267
14678.42 245
14679.57 252
14680.71 232
14681.86 211
14683.00 242
14684.14 229
14685.29 238
14686.43 235
14687.58 220
14688.72 237
14689.87 227
14691.01 223
14692.16 214
14693.30 208
14694.45 224
14695.59 222
14696.74 221
14697.88 224
14699.03 224
14700.17 239
14701.32 211
14702.46 213
14703.61 216
14704.75 219
14705.90 221
14707.05 231
14708.19 223
14709.34 201
14710.48 209
14711.63 221
14712.77 251
14713.92 200
14715.07 194
14716.21 190
14717.36 231
14718.50 202
14719.65 192
14720.80 209
14721.94 224
14723.09 224
14724.23 213
14725.38 191
14726.53 228
14727.67 201
14728.82 203
14729.97 193
14731.11 195
14732.26 184
14733.41 210
14734.55 214
14735.70 193
14736.84 228
14737.99 212
14739.14 171
14740.29 179
14741.43 222
14742.58 262
14743.73 216
14744.87 174
14746.02 214
14747.17 221
14748.31 210
14749.46 223
14750.61 212
14751.76 205
14752.90 196
14754.05 222
14755.20 186
14756.35 177
14757.49 201
14758.64 177
14759.79 233
14760.94 225
14762.08 238
14763.23 214
14764.38 211
14765.53 209
14766.67 205
14767.82 222
14768.97 201
14770.12 211
14771.27 193
14772.41 174
14773.56 198
14774.71 184
14775.86 199
14777.01 197
14778.15 192
14779.30 178
14780.45 197
14781.60 203
14782.75 158
14783.90 183
14785.05 212
14786.19 209
14787.34 175
14788.49 203
14789.64 199
14790.79 176
14791.94 177
14793.09 188
14794.24 179
14795.38 196
14796.53 182
14797.68 148
14798.83 189
14799.98 198
14801.13 210
14802.28 193
14803.43 198
14804.58 215
14805.73 191
14806.88 189
14808.03 159
14809.18 161
14810.33 180
14811.47 183
14812.62 179
14813.77 156
14814.92 180
14816.07 152
14817.22 169
14818.37 180
14819.52 173
14820.67 209
14821.82 185
14822.97 181
14824.12 175
14825.27 186
14826.42 176
14827.57 194
14828.72 211
14829.87 199
14831.02 186
14832.17 153
14833.33 169
14834.48 153
14835.63 170
14836.78 196
14837.93 161
14839.08 188
14840.23 170
14841.38 171
14842.53 175
14843.68 178
14844.83 178
14845.98 165
14847.13 174
14848.28 156
14849.44 177
14850.59 152
14851.74 157
14852.89 180
14854.04 176
14855.19 190
14856.34 178
14857.49 167
14858.65 177
14859.80 186
14860.95 177
14862.10 146
14863.25 146
14864.40 132
14865.56 170
14866.71 199
14867.86 178
14869.01 159
14870.16 184
14871.31 177
14872.47 162
14873.62 177
14874.77 173
14875.92 152
14877.07 162
14878.23 162
14879.38 178
14880.53 169
14881.68 179
14882.84 148
14883.99 194
14885.14 167
14886.29 174
14887.45 158
14888.60 165
14889.75 139
14890.90 140
14892.06 168
14893.21 195
14894.36 176
14895.52 192
14896.67 195
14897.82 188
14898.97 196
14900.13 160
14901.28 176
14902.43 170
14903.59 198
14904.74 189
14905.89 195
14907.05 158
14908.20 172
14909.35 170
14910.51 184
14911.66 173
14912.81 164
14913.97 173
14915.12 173
14916.27 163
14917.43 181
14918.58 174
14919.74 186
14920.89 166
14922.04 184
14923.20 175
14924.35 187
14925.50 170
14926.66 188
14927.81 180
14928.97 157
14930.12 181
14931.28 182
14932.43 177
14933.58 190
14934.74 205
14935.89 176
14937.05 175
14938.20 176
14939.36 151
14940.51 147
14941.67 156
14942.82 169
14943.98 169
14945.13 167
14946.28 192
14947.44 180
14948.59 150
14949.75 182
14950.90 180
14952.06 189
14953.21 208
14954.37 211
14955.52 187
14956.68 159
14957.84 179
14958.99 200
14960.15 181
14961.30 187
14962.46 233
14963.61 179
14964.77 207
14965.92 216
14967.08 179
14968.23 196
14969.39 213
14970.55 177
14971.70 195
14972.86 215
14974.01 172
14975.17 172
14976.33 194
14977.48 186
14978.64 160
14979.79 161
14980.95 162
14982.11 186
14983.26 207
14984.42 183
14985.58 190
14986.73 189
14987.89 163
14989.04 200
14990.20 198
14991.36 179
14992.51 164
14993.67 181
14994.83 191
14995.98 180
14997.14 170
14998.30 176
14999.45 191
15000.61 148
15001.77 138
15002.93 142
15004.08 156
15005.24 144
15006.40 170
15007.55 183
15008.71 152
15009.87 163
15011.03 179
15012.18 151
15013.34 162
15014.50 167
15015.66 170
15016.81 139
15017.97 138
15019.13 162
15020.29 159
15021.44 157
15022.60 164
15023.76 180
15024.92 161
15026.08 149
15027.23 151
15028.39 163
15029.55 173
15030.71 198
15031.87 178
15033.02 138
15034.18 142
15035.34 139
15036.50 160
15037.66 161
15038.81 169
15039.97 192
15041.13 160
15042.29 152
15043.45 172
15044.61 152
15045.77 144
15046.93 156
15048.08 144
15049.24 136
15050.40 156
15051.56 171
15052.72 160
15053.88 149
15055.04 182
15056.20 196
15057.36 152
15058.51 169
15059.67 141
15060.83 157
15061.99 157
15063.15 168
15064.31 186
15065.47 153
15066.63 181
15067.79 174
15068.95 174
15070.11 152
15071.27 155
15072.43 161
15073.59 183
15074.75 173
15075.91 177
15077.07 165
15078.23 167
15079.39 142
15080.55 136
15081.71 141
15082.87 118
15084.03 143
15085.19 163
15086.35 143
15087.51 160
15088.67 156
15089.83 174
15090.99 135
15092.15 141
15093.31 157
15094.47 150
15095.63 150
15096.79 155
15097.95 159
15099.11 189
15100.27 141
15101.43 166
15102.60 172
15103.76 168
15104.92 144
15106.08 151
15107.24 145
15108.40 154
15109.56 152
15110.72 143
15111.88 162
15113.05 170
15114.21 189
15115.37 164
15116.53 130
15117.69 122
15118.85 147
15120.01 153
15121.18 157
15122.34 172
15123.50 168
15124.66 156
15125.82 166
15126.98 155
15128.15 196
15129.31 175
15130.47 152
15131.63 141
15132.79 142
15133.96 137
15135.12 148
15136.28 152
15137.44 177
15138.60 148
15139.77 148
15140.93 158
15142.09 137
15143.25 155
15144.42 150
15145.58 167
15146.74 153
15147.90 144
15149.07 159
15150.23 172
15151.39 190
15152.55 200
15153.72 159
15154.88 159
15156.04 170
15157.21 171
15158.37 134
15159.53 169
15160.70 180
15161.86 185
15163.02 165
15164.19 158
15165.35 176
15166.51 177
15167.68 115
15168.84 171
15170.00 151
15171.17 185
15172.33 145
15173.49 170
15174.66 168
15175.82 155
15176.98 165
15178.15 147
15179.31 151
15180.48 143
15181.64 179
15182.80 166
15183.97 147
15185.13 168
15186.30 168
15187.46 204
15188.62 188
15189.79 189
15190.95 172
15192.12 175
15193.28 196
15194.44 170
15195.61 165
15196.77 187
15197.94 197
15199.10 194
15200.27 194
15201.43 163
15202.60 195
15203.76 196
15204.93 175
15206.09 172
15207.26 187
15208.42 174
15209.59 178
15210.75 164
15211.92 170
15213.08 179
15214.25 182
15215.41 200
15216.58 176
15217.74 193
15218.91 176
15220.07 181
15221.24 183
15222.40 156
15223.57 193
15224.73 218
15225.90 191
15227.07 179
15228.23 156
15229.40 157
15230.56 215
15231.73 221
15232.89 190
15234.06 213
15235.23 209
15236.39 231
15237.56 235
15238.73 218
15239.89 199
15241.06 193
15242.22 213
15243.39 215
15244.56 224
15245.72 184
15246.89 168
15248.06 185
15249.22 180
15250.39 192
15251.55 186
15252.72 166
15253.89 176
15255.06 159
15256.22 170
15257.39 201
15258.56 182
15259.72 172
15260.89 163
15262.06 191
15263.22 176
15264.39 183
15265.56 168
15266.72 179
15267.89 173
15269.06 160
15270.23 168
15271.39 174
15272.56 153
15273.73 180
15274.90 181
15276.06 161
15277.23 156
15278.40 184
15279.57 186
15280.73 157
15281.90 189
15283.07 160
15284.24 151
15285.41 143
15286.57 138
15287.74 141
15288.91 183
15290.08 168
15291.25 156
15292.41 185
15293.58 177
15294.75 148
15295.92 163
15297.09 171
15298.26 156
15299.42 187
15300.59 153
15301.76 165
15302.93 184
15304.10 182
15305.27 163
15306.44 150
15307.60 144
15308.77 152
15309.94 122
15311.11 146
15312.28 150
15313.45 163
15314.62 161
15315.79 199
15316.96 184
15318.12 176
15319.29 188
15320.46 165
15321.63 149
15322.80 157
15323.97 165
15325.14 164
15326.31 153
15327.48 158
15328.65 126
15329.82 156
15330.99 174
15332.16 167
15333.33 154
15334.50 165
15335.67 169
15336.84 163
15338.01 171
15339.18 188
15340.35 150
15341.52 153
15342.69 186
15343.86 209
15345.03 163
15346.20 183
15347.37 166
15348.54 166
15349.71 163
15350.88 164
15352.05 137
15353.22 148
15354.39 152
15355.56 156
15356.73 160
15357.90 160
15359.07 136
15360.24 144
15361.41 163
15362.58 156
15363.76 163
15364.93 158
15366.10 137
15367.27 135
15368.44 143
15369.61 148
15370.78 139
15371.95 176
15373.12 145
15374.30 143
15375.47 161
15376.64 181
15377.81 176
15378.98 171
15380.15 160
15381.32 126
15382.50 194
15383.67 178
15384.84 192
15386.01 186
15387.18 186
15388.35 204
15389.53 155
15390.70 134
15391.87 141
15393.04 189
15394.21 186
15395.39 180
15396.56 178
15397.73 188
15398.90 170
15400.08 176
15401.25 198
15402.42 167
15403.59 177
15404.76 182
15405.94 185
15407.11 202
15408.28 191
15409.45 188
15410.63 191
15411.80 177
15412.97 174
15414.15 148
15415.32 181
15416.49 161
15417.66 147
15418.84 157
15420.01 198
15421.18 183
15422.36 197
15423.53 159
15424.70 148
15425.88 189
15427.05 186
15428.22 197
15429.40 177
15430.57 149
15431.74 157
15432.92 150
15434.09 140
15435.26 151
15436.44 167
15437.61 161
15438.79 172
15439.96 149
15441.13 138
15442.31 162
15443.48 166
15444.65 148
15445.83 147
15447.00 174
15448.18 176
15449.35 168
15450.53 145
15451.70 182
15452.87 153
15454.05 151
15455.22 145
15456.40 155
15457.57 172
15458.75 175
15459.92 170
15461.09 169
15462.27 150
15463.44 179
15464.62 187
15465.79 176
15466.97 148
15468.14 175
15469.32 172
15470.49 177
15471.67 193
15472.84 157
15474.02 166
15475.19 168
15476.37 173
15477.54 183
15478.72 167
15479.89 157
15481.07 143
15482.25 177
15483.42 167
15484.60 180
15485.77 152
15486.95 152
15488.12 164
15489.30 154
15490.47 144
15491.65 171
15492.83 148
15494.00 162
15495.18 165
15496.35 194
15497.53 165
15498.71 140
15499.88 176
15501.06 162
15502.23 165
15503.41 177
15504.59 174
15505.76 176
15506.94 143
15508.12 199
15509.29 167
15510.47 177
15511.64 166
15512.82 152
15514.00 162
15515.17 148
15516.35 183
15517.53 165
15518.70 156
15519.88 164
15521.06 200
15522.24 193
15523.41 181
15524.59 186
15525.77 175
15526.94 192
15528.12 171
15529.30 168
15530.48 153
15531.65 196
15532.83 206
15534.01 166
15535.18 174
15536.36 161
15537.54 199
15538.72 175
15539.89 171
15541.07 170
15542.25 219
15543.43 203
15544.61 182
15545.78 217
15546.96 186
15548.14 192
15549.32 178
15550.50 174
15551.67 202
15552.85 207
15554.03 217
15555.21 225
15556.39 211
15557.56 177
15558.74 167
15559.92 192
15561.10 182
15562.28 191
15563.46 198
15564.63 204
15565.81 188
15566.99 185
15568.17 204
15569.35 153
15570.53 167
15571.71 178
15572.89 184
15574.06 218
15575.24 242
15576.42 214
15577.60 211
15578.78 208
15579.96 190
15581.14 198
15582.32 190
15583.50 209
15584.68 229
15585.86 226
15587.04 240
15588.21 228
15589.39 239
15590.57 217
15591.75 213
15592.93 218
15594.11 251
15595.29 233
15596.47 217
15597.65 226
15598.83 195
15600.01 237
15601.19 232
15602.37 205
15603.55 226
15604.73 228
15605.91 212
15607.09 232
15608.27 262
15609.45 235
15610.63 226
15611.81 275
15612.99 244
15614.17 249
15615.35 230
15616.53 232
15617.71 240
15618.90 275
15620.08 254
15621.26 267
15622.44 284
15623.62 251
15624.80 245
15625.98 228
15627.16 221
15628.34 253
15629.52 273
15630.70 272
15631.89 290
15633.07 259
15634.25 292
15635.43 263
15636.61 246
15637.79 296
15638.97 280
15640.15 326
15641.34 293
15642.52 274
15643.70 329
15644.88 315
15646.06 309
15647.24 293
15648.42 362
15649.61 326
15650.79 304
15651.97 328
15653.15 314
15654.33 286
15655.52 317
15656.70 257
15657.88 297
15659.06 328
15660.24 296
15661.43 313
15662.61 348
15663.79 344
15664.97 278
15666.16 264
15667.34 295
15668.52 302
15669.70 313
15670.89 342
15672.07 307
15673.25 309
15674.43 288
15675.62 326
15676.80 308
15677.98 333
15679.17 300
15680.35 275
15681.53 278
15682.71 285
15683.90 304
15685.08 284
15686.26 307
15687.45 351
15688.63 318
15689.81 293
15691.00 318
15692.18 264
15693.36 305
15694.55 335
15695.73 304
15696.91 293
15698.10 310
15699.28 296
15700.46 310
15701.65 327
15702.83 312
15704.02 309
15705.20 332
15706.38 387
15707.57 373
15708.75 358
15709.94 411
15711.12 339
15712.30 358
15713.49 334
15714.67 375
15715.86 370
15717.04 358
15718.23 413
15719.41 386
15720.59 383
15721.78 397
15722.96 406
15724.15 380
15725.33 395
15726.52 402
15727.70 378
15728.89 375
15730.07 386
15731.26 399
15732.44 404
15733.63 383
15734.81 419
15736.00 403
15737.18 404
15738.37 399
15739.55 412
15740.74 421
15741.92 431
15743.11 391
15744.29 437
15745.48 377
15746.66 390
15747.85 384
15749.03 459
15750.22 428
15751.41 446
15752.59 424
15753.78 454
15754.96 435
15756.15 425
15757.33 427
15758.52 437
15759.71 450
15760.89 443
15762.08 458
15763.26 434
15764.45 446
15765.64 423
15766.82 387
15768.01 437
15769.19 369
15770.38 387
15771.57 416
15772.75 391
15773.94 417
15775.13 384
15776.31 388
15777.50 374
15778.69 352
15779.87 371
15781.06 365
15782.25 383
15783.43 380
15784.62 398
15785.81 373
15786.99 352
15788.18 373
15789.37 362
15790.56 347
15791.74 342
15792.93 385
15794.12 351
15795.30 359
15796.49 360
15797.68 354
15798.87 354
15800.05 312
15801.24 324
15802.43 348
15803.62 310
15804.80 304
15805.99 323
15807.18 353
15808.37 284
15809.55 295
15810.74 278
15811.93 310
15813.12 273
15814.31 280
15815.49 279
15816.68 273
15817.87 288
15819.06 314
15820.25 300
15821.44 306
15822.62 281
15823.81 298
15825.00 293
15826.19 331
15827.38 268
15828.57 274
15829.75 281
15830.94 284
15832.13 312
15833.32 306
15834.51 286
15835.70 280
15836.89 287
15838.08 257
15839.26 237
15840.45 237
15841.64 294
15842.83 310
15844.02 285
15845.21 290
15846.40 253
15847.59 293
15848.78 331
15849.97 280
15851.16 259
15852.35 232
15853.53 279
15854.72 305
15855.91 306
15857.10 327
15858.29 284
15859.48 293
15860.67 312
15861.86 291
15863.05 328
15864.24 325
15865.43 275
15866.62 302
15867.81 257
15869.00 296
15870.19 354
15871.38 309
15872.57 288
15873.76 296
15874.95 321
15876.14 314
15877.33 317
15878.52 296
15879.71 309
15880.90 320
15882.10 276
15883.29 306
15884.48 296
15885.67 286
15886.86 250
15888.05 274
15889.24 297
15890.43 288
15891.62 277
15892.81 296
15894.00 301
15895.19 281
15896.39 282
15897.58 306
15898.77 312
15899.96 378
15901.15 308
15902.34 277
15903.53 302
15904.72 328
15905.92 327
15907.11 316
15908.30 315
15909.49 329
15910.68 304
15911.87 302
15913.06 307
15914.26 327
15915.45 328
15916.64 341
15917.83 341
15919.02 259
15920.22 325
15921.41 301
15922.60 348
15923.79 315
15924.98 285
15926.18 337
15927.37 292
15928.56 301
15929.75 246
15930.95 257
15932.14 272
15933.33 304
15934.52 293
15935.72 283
15936.91 296
15938.10 297
15939.29 271
15940.49 287
15941.68 263
15942.87 252
15944.06 255
15945.26 271
15946.45 239
15947.64 238
15948.84 225
15950.03 231
15951.22 242
15952.42 239
15953.61 257
15954.80 261
15956.00 270
15957.19 224
15958.38 240
15959.58 227
15960.77 219
15961.96 240
15963.16 217
15964.35 253
15965.54 224
15966.74 236
15967.93 241
15969.12 216
15970.32 209
15971.51 195
15972.71 217
15973.90 224
15975.09 235
15976.29 250
15977.48 239
15978.68 211
15979.87 217
15981.07 190
15982.26 211
15983.45 203
15984.65 199
15985.84 224
15987.04 213
15988.23 196
15989.43 199
15990.62 187
15991.82 192
15993.01 221
15994.20 226
15995.40 226
15996.59 190
15997.79 205
15998.98 225
16000.18 200
16001.37 193
16002.57 206
16003.76 206
16004.96 208
16006.15 214
16007.35 178
16008.55 193
16009.74 175
16010.94 210
16012.13 199
16013.33 172
16014.52 196
16015.72 208
16016.91 184
16018.11 210
16019.30 210
16020.50 193
16021.70 187
16022.89 184
16024.09 213
16025.28 217
16026.48 216
16027.68 182
16028.87 202
16030.07 204
16031.26 195
16032.46 199
16033.66 197
16034.85 202
16036.05 222
16037.25 215
16038.44 187
16039.64 200
16040.83 187
16042.03 181
16043.23 185
16044.42 179
16045.62 202
16046.82 188
16048.01 191
16049.21 179
16050.41 200
16051.60 203
16052.80 214
16054.00 202
16055.20 190
16056.39 186
16057.59 163
16058.79 171
16059.98 203
16061.18 217
16062.38 168
16063.58 156
16064.77 168
16065.97 182
16067.17 172
16068.37 175
16069.56 184
16070.76 200
16071.96 192
16073.16 204
16074.35 210
16075.55 191
16076.75 166
16077.95 214
16079.15 221
16080.34 194
16081.54 171
16082.74 179
16083.94 184
16085.14 196
16086.33 172
16087.53 146
16088.73 161
16089.93 178
16091.13 189
16092.33 173
16093.52 155
16094.72 161
16095.92 161
16097.12 160
16098.32 173
16099.52 160
16100.72 174
16101.91 168
16103.11 183
16104.31 168
16105.51 149
16106.71 172
16107.91 177
16109.11 183
16110.31 183
16111.51 177
16112.71 154
16113.90 193
16115.10 161
16116.30 160
16117.50 159
16118.70 177
16119.90 167
16121.10 154
16122.30 159
16123.50 179
16124.70 139
16125.90 159
16127.10 171
16128.30 176
16129.50 220
16130.70 158
16131.90 177
16133.10 180
16134.30 169
16135.50 151
16136.70 152
16137.90 166
16139.10 171
16140.30 149
16141.50 137
16142.70 163
16143.90 149
16145.10 164
16146.30 163
16147.50 153
16148.70 154
16149.90 167
16151.10 197
16152.30 157
16153.50 156
16154.70 163
16155.91 172
16157.11 165
16158.31 148
16159.51 164
16160.71 197
16161.91 159
16163.11 141
16164.31 116
16165.51 150
16166.71 190
16167.92 170
16169.12 157
16170.32 157
16171.52 150
16172.72 179
16173.92 192
16175.12 162
16176.33 155
16177.53 189
16178.73 161
16179.93 160
16181.13 189
16182.33 152
16183.54 141
16184.74 165
16185.94 157
16187.14 143
16188.34 164
16189.55 188
16190.75 191
16191.95 181
16193.15 165
16194.35 186
16195.56 180
16196.76 154
16197.96 179
16199.16 178
16200.37 171
16201.57 183
16202.77 166
16203.97 156
16205.18 205
16206.38 183
16207.58 167
16208.78 197
16209.99 184
16211.19 174
16212.39 181
16213.60 187
16214.80 171
16216.00 184
16217.20 204
16218.41 163
16219.61 170
16220.81 173
16222.02 190
16223.22 204
16224.42 190
16225.63 175
16226.83 175
16228.03 182
16229.24 178
16230.44 197
16231.64 207
16232.85 173
16234.05 196
16235.26 185
16236.46 205
16237.66 230
16238.87 203
16240.07 190
16241.28 199
16242.48 195
16243.68 169
16244.89 149
16246.09 214
16247.30 190
16248.50 184
16249.70 174
16250.91 186
16252.11 205
16253.32 203
16254.52 214
16255.73 183
16256.93 189
16258.14 184
16259.34 198
16260.54 211
16261.75 221
16262.95 205
16264.16 194
16265.36 211
16266.57 210
16267.77 208
16268.98 219
16270.18 203
16271.39 212
16272.59 195
16273.80 219
16275.00 234
16276.21 205
16277.41 201
16278.62 223
16279.83 213
16281.03 216
16282.24 194
16283.44 190
16284.65 221
16285.85 233
16287.06 244
16288.26 253
16289.47 221
16290.68 251
16291.88 248
16293.09 218
16294.29 205
16295.50 205
16296.71 184
16297.91 216
16299.12 211
16300.32 214
16301.53 224
16302.74 220
16303.94 191
16305.15 232
16306.36 230
16307.56 253
16308.77 253
16309.97 244
16311.18 237
16312.39 240
16313.59 230
16314.80 224
16316.01 235
16317.21 210
16318.42 193
16319.63 212
16320.84 233
16322.04 209
16323.25 210
16324.46 259
16325.66 218
16326.87 202
16328.08 217
16329.28 231
16330.49 184
16331.70 202
16332.91 209
16334.11 194
16335.32 187
16336.53 174
16337.74 166
16338.94 205
16340.15 241
16341.36 158
16342.57 169
16343.78 198
16344.98 225
16346.19 192
16347.40 190
16348.61 201
16349.81 180
16351.02 181
16352.23 163
16353.44 182
16354.65 194
16355.86 201
16357.06 190
16358.27 203
16359.48 186
16360.69 180
16361.90 185
16363.11 186
16364.31 194
16365.52 187
16366.73 164
16367.94 172
16369.15 152
16370.36 144
16371.57 188
16372.77 184
16373.98 169
16375.19 152
16376.40 169
16377.61 168
16378.82 142
16380.03 166
16381.24 171
16382.45 145
16383.66 169
16384.87 175
16386.08 179
16387.28 160
16388.49 161
16389.70 175
16390.91 153
16392.12 157
16393.33 193
16394.54 171
16395.75 155
16396.96 183
16398.17 165
16399.38 180
16400.59 159
16401.80 164
16403.01 158
16404.22 166
16405.43 161
16406.64 154
16407.85 152
16409.06 140
16410.27 146
16411.48 169
16412.69 180
16413.90 167
16415.11 169
16416.32 182
16417.53 189
16418.74 147
16419.95 167
16421.17 154
16422.38 155
16423.59 149
16424.80 142
16426.01 154
16427.22 159
16428.43 155
16429.64 166
16430.85 142
16432.06 150
16433.27 163
16434.48 142
16435.70 134
16436.91 150
16438.12 152
16439.33 164
16440.54 140
16441.75 184
16442.96 178
16444.18 190
16445.39 178
16446.60 153
16447.81 160
16449.02 137
16450.23 150
16451.45 147
16452.66 134
16453.87 159
16455.08 160
16456.29 152
16457.50 151
16458.72 150
16459.93 151
16461.14 151
16462.35 171
16463.57 134
16464.78 161
16465.99 136
16467.20 147
16468.41 155
16469.63 176
16470.84 153
16472.05 140
16473.26 183
16474.48 200
16475.69 167
16476.90 143
16478.12 156
16479.33 146
16480.54 176
16481.75 172
16482.97 149
16484.18 152
16485.39 141
16486.61 147
16487.82 163
16489.03 148
16490.24 141
16491.46 131
16492.67 154
16493.88 161
16495.10 127
16496.31 168
16497.52 132
16498.74 131
16499.95 156
16501.17 158
16502.38 122
16503.59 129
16504.81 155
16506.02 161
16507.23 148
16508.45 138
16509.66 160
16510.88 152
16512.09 136
16513.30 148
16514.52 140
16515.73 132
16516.95 117
16518.16 126
16519.37 140
16520.59 148
16521.80 145
16523.02 166
16524.23 149
16525.45 138
16526.66 134
16527.88 146
16529.09 155
16530.30 155
16531.52 144
16532.73 148
16533.95 128
16535.16 116
16536.38 107
16537.59 146
16538.81 148
16540.02 154
16541.24 154
16542.45 152
16543.67 160
16544.88 156
16546.10 173
16547.31 150
16548.53 133
16549.75 106
16550.96 121
16552.18 152
16553.39 146
16554.61 133
16555.82 151
16557.04 138
16558.25 157
16559.47 116
16560.69 139
16561.90 149
16563.12 122
16564.33 145
16565.55 156
16566.77 139
16567.98 147
16569.20 164
16570.41 127
16571.63 159
16572.85 152
16574.06 147
16575.28 152
16576.50 152
16577.71 137
16578.93 165
16580.14 146
16581.36 117
16582.58 133
16583.79 133
16585.01 144
16586.23 132
16587.44 140
16588.66 129
16589.88 127
16591.09 145
16592.31 130
16593.53 136
16594.75 131
16595.96 109
16597.18 123
16598.40 124
16599.61 158
16600.83 145
16602.05 119
16603.27 155
16604.48 134
16605.70 150
16606.92 143
16608.14 148
16609.35 147
16610.57 173
16611.79 127
16613.01 109
16614.22 122
16615.44 139
16616.66 124
16617.88 135
16619.10 131
16620.31 135
16621.53 123
16622.75 153
16623.97 143
16625.19 137
16626.40 163
16627.62 128
16628.84 142
16630.06 140
16631.28 129
16632.50 135
16633.71 139
16634.93 140
16636.15 145
16637.37 126
16638.59 118
16639.81 121
16641.03 128
16642.24 132
16643.46 121
16644.68 138
16645.90 158
16647.12 156
16648.34 128
16649.56 127
16650.78 137
16652.00 130
16653.22 117
16654.44 115
16655.65 117
16656.87 131
16658.09 110
16659.31 114
16660.53 113
16661.75 124
16662.97 109
16664.19 127
16665.41 137
16666.63 120
16667.85 137
16669.07 115
16670.29 115
16671.51 123
16672.73 122
16673.95 130
16675.17 121
16676.39 142
16677.61 127
16678.83 132
16680.05 111
16681.27 120
16682.49 118
16683.71 111
16684.93 131
16686.15 136
16687.37 117
16688.59 122
16689.81 98
16691.03 99
16692.25 109
16693.47 115
16694.69 154
16695.92 150
16697.14 115
16698.36 118
16699.58 145
16700.80 151
16702.02 137
16703.24 144
16704.46 159
16705.68 139
16706.90 119
16708.13 125
16709.35 148
16710.57 132
16711.79 128
16713.01 119
16714.23 124
16715.45 124
16716.67 155
16717.90 140
16719.12 121
16720.34 121
16721.56 128
16722.78 135
16724.00 107
16725.23 115
16726.45 92
16727.67 102
16728.89 110
16730.11 108
16731.34 117
16732.56 126
16733.78 108
16735.00 134
16736.23 127
16737.45 134
16738.67 126
16739.89 137
16741.11 119
16742.34 117
16743.56 113
16744.78 113
16746.00 116
16747.23 115
16748.45 137
16749.67 163
16750.90 117
16752.12 119
16753.34 125
16754.56 127
16755.79 168
16757.01 154
16758.23 151
16759.46 120
16760.68 122
16761.90 132
16763.13 122
16764.35 109
16765.57 135
16766.80 105
16768.02 136
16769.24 136
16770.47 111
16771.69 125
16772.91 131
16774.14 132
16775.36 136
16776.58 112
16777.81 132
16779.03 131
16780.25 113
16781.48 129
16782.70 127
16783.93 136
16785.15 125
16786.37 114
16787.60 125
16788.82 136
16790.05 142
16791.27 130
16792.50 131
16793.72 137
16794.94 145
16796.17 156
16797.39 127
16798.62 134
16799.84 133
16801.07 128
16802.29 119
16803.52 123
16804.74 156
16805.97 145
16807.19 123
16808.42 141
16809.64 129
16810.87 133
16812.09 99
16813.32 126
16814.54 133
16815.77 154
16816.99 129
16818.22 132
16819.44 132
16820.67 127
16821.89 119
16823.12 132
16824.34 165
16825.57 160
16826.79 132
16828.02 107
16829.25 143
16830.47 111
16831.70 137
16832.92 129
16834.15 167
16835.37 157
16836.60 137
16837.83 114
16839.05 128
16840.28 164
16841.50 145
16842.73 128
16843.96 140
16845.18 133
16846.41 159
16847.63 152
16848.86 127
16850.09 126
16851.31 157
16852.54 158
16853.77 146
16854.99 133
16856.22 150
16857.45 152
16858.67 146
16859.90 167
16861.13 198
16862.35 171
16863.58 163
16864.81 147
16866.03 181
16867.26 170
16868.49 177
16869.72 189
16870.94 179
16872.17 186
16873.40 186
16874.62 198
16875.85 222
16877.08 216
16878.31 189
16879.53 215
16880.76 211
16881.99 213
16883.22 233
16884.44 244
16885.67 209
16886.90 198
16888.13 217
16889.36 165
16890.58 209
16891.81 219
16893.04 218
16894.27 229
16895.50 189
16896.72 200
16897.95 185
16899.18 195
16900.41 200
16901.64 189
16902.86 210
16904.09 188
16905.32 176
16906.55 194
16907.78 193
16909.01 157
16910.24 164
16911.46 152
16912.69 189
16913.92 173
16915.15 192
16916.38 174
16917.61 169
16918.84 160
16920.07 145
16921.29 166
16922.52 158
16923.75 155
16924.98 144
16926.21 134
16927.44 146
16928.67 156
16929.90 154
16931.13 157
16932.36 143
16933.59 124
16934.82 136
16936.05 124
16937.28 147
16938.51 147
16939.73 151
16940.96 130
16942.19 139
16943.42 123
16944.65 142
16945.88 162
16947.11 129
16948.34 130
16949.57 142
16950.80 157
16952.03 133
16953.26 144
16954.49 155
16955.72 107
16956.95 124
16958.18 157
16959.42 137
16960.65 142
16961.88 160
16963.11 151
16964.34 159
16965.57 149
16966.80 156
16968.03 173
16969.26 155
16970.49 141
16971.72 155
16972.95 168
16974.18 137
16975.41 140
16976.65 141
16977.88 122
16979.11 143
16980.34 167
16981.57 114
16982.80 154
16984.03 145
16985.26 129
16986.49 144
16987.73 123
16988.96 125
16990.19 144
16991.42 148
16992.65 135
16993.88 163
16995.12 152
16996.35 150
16997.58 128
16998.81 153
17000.04 149
17001.27 120
17002.51 163
17003.74 149
17004.97 114
17006.20 132
17007.43 120
17008.67 161
17009.90 136
17011.13 158
17012.36 156
17013.60 151
17014.83 159
17016.06 153
17017.29 144
17018.53 137
17019.76 134
17020.99 129
17022.22 143
17023.46 134
17024.69 122
17025.92 145
17027.15 158
17028.39 147
17029.62 126
17030.85 119
17032.09 147
17033.32 147
17034.55 141
17035.79 152
17037.02 129
17038.25 151
17039.49 132
17040.72 134
17041.95 126
17043.19 116
17044.42 150
17045.65 132
17046.89 135
17048.12 122
17049.35 122
17050.59 103
17051.82 117
17053.05 136
17054.29 119
17055.52 108
17056.76 122
17057.99 114
17059.22 140
17060.46 131
17061.69 97
17062.93 116
17064.16 146
17065.39 131
17066.63 108
17067.86 96
17069.10 112
17070.33 102
17071.57 127
17072.80 126
17074.04 127
17075.27 169
17076.50 140
17077.74 117
17078.97 114
17080.21 109
17081.44 160
17082.68 127
17083.91 94
17085.15 98
17086.38 119
17087.62 105
17088.85 135
17090.09 104
17091.32 110
17092.56 111
17093.79 119
17095.03 141
17096.26 102
17097.50 120
17098.74 124
17099.97 110
17101.21 105
17102.44 112
17103.68 136
17104.91 143
17106.15 102
17107.38 134
17108.62 122
17109.86 115
17111.09 123
17112.33 119
17113.56 104
17114.80 109
17116.04 142
17117.27 125
17118.51 133
17119.74 125
17120.98 117
17122.22 89
17123.45 120
17124.69 132
17125.93 124
17127.16 104
17128.40 99
17129.64 109
17130.87 114
17132.11 94
17133.35 91
17134.58 102
17135.82 82
17137.06 116
17138.29 120
17139.53 146
17140.77 155
17142.00 92
17143.24 126
17144.48 114
17145.72 101
17146.95 99
17148.19 83
17149.43 86
17150.66 116
17151.90 98
17153.14 92
17154.38 102
17155.61 85
17156.85 112
17158.09 97
17159.33 113
17160.56 103
17161.80 115
17163.04 121
17164.28 134
17165.52 133
17166.75 113
17167.99 106
17169.23 110
17170.47 91
17171.71 85
17172.94 85
17174.18 104
17175.42 104
17176.66 92
17177.90 108
17179.13 96
17180.37 87
17181.61 99
17182.85 120
17184.09 126
17185.33 99
17186.57 97
17187.80 127
17189.04 102
17190.28 93
17191.52 115
17192.76 126
17194.00 143
17195.24 91
17196.48 101
17197.72 161
17198.95 122
17200.19 110
17201.43 94
17202.67 103
17203.91 122
17205.15 104
17206.39 109
17207.63 103
17208.87 85
17210.11 87
17211.35 113
17212.59 104
17213.83 88
17215.07 87
17216.31 129
17217.55 94
17218.79 91
17220.03 86
17221.26 103
17222.50 97
17223.74 107
17224.98 113
17226.22 90
17227.46 99
17228.71 97
17229.95 99
17231.19 114
17232.43 115
17233.67 88
17234.91 96
17236.15 105
17237.39 106
17238.63 106
17239.87 92
17241.11 85
17242.35 114
17243.59 110
17244.83 117
17246.07 122
17247.31 91
17248.55 115
17249.79 112
17251.04 102
17252.28 103
17253.52 114
17254.76 110
17256.00 98
17257.24 109
17258.48 112
17259.72 112
17260.96 86
17262.21 80
17263.45 90
17264.69 92
17265.93 101
17267.17 95
17268.41 92
17269.65 107
17270.90 120
17272.14 107
17273.38 124
17274.62 110
17275.86 119
17277.11 112
17278.35 91
17279.59 80
17280.83 113
17282.07 122
17283.32 117
17284.56 107
17285.80 99
17287.04 92
17288.28 100
17289.53 119
17290.77 105
17292.01 86
17293.25 73
17294.50 104
17295.74 79
17296.98 92
17298.22 108
17299.47 121
17300.71 109
17301.95 105
17303.19 84
17304.44 114
17305.68 100
17306.92 114
17308.17 103
17309.41 106
17310.65 110
17311.90 104
17313.14 107
17314.38 99
17315.63 89
17316.87 80
17318.11 104
17319.36 124
17320.60 109
17321.84 91
17323.09 85
17324.33 99
17325.57 112
17326.82 99
17328.06 106
17329.30 95
17330.55 118
17331.79 81
17333.04 101
17334.28 91
17335.52 86
17336.77 88
17338.01 86
17339.26 78
17340.50 82
17341.74 85
17342.99 109
17344.23 100
17345.48 99
17346.72 76
17347.97 93
17349.21 108
17350.46 92
17351.70 83
17352.94 81
17354.19 99
17355.43 96
17356.68 78
17357.92 101
17359.17 108
17360.41 103
17361.66 91
17362.90 108
17364.15 91
17365.39 97
17366.64 107
17367.88 93
17369.13 97
17370.37 118
17371.62 116
17372.86 106
17374.11 103
17375.35 101
17376.60 110
17377.85 103
17379.09 95
17380.34 67
17381.58 91
17382.83 101
17384.07 99
17385.32 118
17386.57 95
17387.81 105
17389.06 123
17390.30 84
17391.55 89
17392.80 101
17394.04 86
17395.29 92
17396.53 83
17397.78 80
17399.03 85
17400.27 102
17401.52 91
17402.77 112
17404.01 97
17405.26 102
17406.50 89
17407.75 96
17409.00 84
17410.24 86
17411.49 83
17412.74 92
17413.99 93
17415.23 104
17416.48 113
17417.73 118
17418.97 131
17420.22 135
17421.47 99
17422.71 119
17423.96 101
17425.21 92
17426.46 98
17427.70 78
17428.95 91
17430.20 84
17431.45 87
17432.69 113
17433.94 112
17435.19 117
17436.44 83
17437.68 73
17438.93 108
17440.18 99
17441.43 102
17442.67 93
17443.92 94
17445.17 95
17446.42 104
17447.67 108
17448.91 109
17450.16 112
17451.41 86
17452.66 99
17453.91 88
17455.15 98
17456.40 102
17457.65 119
17458.90 132
17460.15 116
17461.40 101
17462.65 77
17463.89 94
17465.14 111
17466.39 88
17467.64 91
17468.89 96
17470.14 101
17471.39 85
17472.64 94
17473.88 87
17475.13 96
17476.38 76
17477.63 101
17478.88 98
17480.13 90
17481.38 111
17482.63 90
17483.88 106
17485.13 101
17486.38 100
17487.63 87
17488.88 107
17490.12 110
17491.37 123
17492.62 95
17493.87 95
17495.12 86
17496.37 111
17497.62 92
17498.87 119
17500.12 104
17501.37 114
17502.62 138
17503.87 118
17505.12 95
17506.37 117
17507.62 103
17508.87 88
17510.12 114
17511.37 111
17512.62 107
17513.87 103
17515.12 101
17516.38 106
17517.63 113
17518.88 112
17520.13 90
17521.38 91
17522.63 83
17523.88 87
17525.13 97
17526.38 112
17527.63 99
17528.88 113
17530.13 105
17531.38 136
17532.64 117
17533.89 123
17535.14 116
17536.39 113
17537.64 105
17538.89 87
17540.14 117
17541.39 121
17542.65 114
17543.90 139
17545.15 125
17546.40 116
17547.65 93
17548.90 92
17550.16 91
17551.41 115
17552.66 100
17553.91 88
17555.16 90
17556.41 88
17557.67 121
17558.92 111
17560.17 119
17561.42 103
17562.67 93
17563.93 111
17565.18 109
17566.43 102
17567.68 123
17568.94 96
17570.19 87
17571.44 93
17572.69 94
17573.95 115
17575.20 113
17576.45 109
17577.70 113
17578.96 105
17580.21 111
17581.46 119
17582.71 127
17583.97 97
17585.22 92
17586.47 123
17587.73 108
17588.98 104
17590.23 97
17591.49 107
17592.74 95
17593.99 82
17595.25 94
17596.50 105
17597.75 109
17599.01 108
17600.26 114
17601.51 112
17602.77 110
17604.02 109
17605.27 109
17606.53 108
17607.78 126
17609.03 126
17610.29 108
17611.54 100
17612.80 91
17614.05 112
17615.30 90
17616.56 92
17617.81 100
17619.07 108
17620.32 104
17621.58 95
17622.83 95
17624.08 111
17625.34 102
17626.59 90
17627.85 96
17629.10 108
17630.36 96
17631.61 106
17632.87 101
17634.12 103
17635.37 110
17636.63 102
17637.88 99
17639.14 83
17640.39 91
17641.65 93
17642.90 109
17644.16 85
17645.41 117
17646.67 94
17647.92 94
17649.18 67
17650.44 85
17651.69 92
17652.95 140
17654.20 98
17655.46 110
17656.71 93
17657.97 108
17659.22 84
17660.48 90
17661.73 78
17662.99 100
17664.25 102
17665.50 96
17666.76 96
17668.01 101
17669.27 90
17670.53 72
17671.78 86
17673.04 95
17674.29 87
17675.55 79
17676.81 93
17678.06 95
17679.32 88
17680.57 86
17681.83 80
17683.09 97
17684.34 113
17685.60 96
17686.86 107
17688.11 103
17689.37 93
17690.63 94
17691.88 90
17693.14 85
17694.40 104
17695.65 86
17696.91 93
17698.17 116
17699.43 88
17700.68 100
17701.94 85
17703.20 89
17704.45 94
17705.71 100
17706.97 105
17708.23 101
17709.48 105
17710.74 92
17712.00 111
17713.26 95
17714.51 79
17715.77 123
17717.03 101
17718.29 97
17719.54 97
17720.80 92
17722.06 94
17723.32 97
17724.58 91
17725.83 103
17727.09 82
17728.35 106
17729.61 89
17730.87 104
17732.12 113
17733.38 107
17734.64 122
17735.90 118
17737.16 119
17738.42 104
17739.67 78
17740.93 78
17742.19 94
17743.45 74
17744.71 113
17745.97 118
17747.23 129
17748.48 95
17749.74 95
17751.00 101
17752.26 88
17753.52 109
17754.78 104
17756.04 114
17757.30 92
17758.56 101
17759.81 100
17761.07 103
17762.33 107
17763.59 93
17764.85 100
17766.11 100
17767.37 85
17768.63 88
17769.89 89
17771.15 90
17772.41 97
17773.67 95
17774.93 106
17776.19 89
17777.45 82
17778.71 64
17779.97 92
17781.23 94
17782.49 93
17783.75 88
17785.01 111
17786.27 80
17787.53 94
17788.79 98
17790.05 104
17791.31 96
17792.57 101
17793.83 109
17795.09 101
17796.35 78
17797.61 86
17798.87 114
17800.13 99
17801.39 111
17802.65 97
17803.91 96
17805.17 84
17806.44 82
17807.70 107
17808.96 74
17810.22 95
17811.48 77
17812.74 93
17814.00 104
17815.26 109
17816.52 94
17817.78 111
17819.05 98
17820.31 85
17821.57 103
17822.83 110
17824.09 93
17825.35 87
17826.61 79
17827.88 106
17829.14 95
17830.40 96
17831.66 84
17832.92 80
17834.18 89
17835.45 88
17836.71 93
17837.97 77
17839.23 87
17840.49 87
17841.76 81
17843.02 97
17844.28 90
17845.54 98
17846.81 83
17848.07 74
17849.33 78
17850.59 62
17851.85 79
17853.12 67
17854.38 90
17855.64 100
17856.90 86
17858.17 86
17859.43 109
17860.69 85
17861.96 88
17863.22 91
17864.48 88
17865.74 71
17867.01 77
17868.27 87
17869.53 92
17870.80 94
17872.06 67
17873.32 67
17874.59 72
17875.85 73
17877.11 86
17878.38 115
17879.64 81
17880.90 93
17882.17 91
17883.43 72
17884.69 97
17885.96 101
17887.22 101
17888.48 95
17889.75 101
17891.01 77
17892.28 76
17893.54 80
17894.80 76
17896.07 78
17897.33 77
17898.60 87
17899.86 62
17901.12 70
17902.39 91
17903.65 100
17904.92 91
17906.18 97
17907.45 99
17908.71 86
17909.97 87
17911.24 74
17912.50 69
17913.77 79
17915.03 98
17916.30 102
17917.56 76
17918.83 60
17920.09 79
17921.36 88
17922.62 83
17923.89 80
17925.15 68
17926.42 68
17927.68 95
17928.95 70
17930.21 75
17931.48 74
17932.74 87
17934.01 89
17935.27 87
17936.54 88
17937.81 109
17939.07 80
17940.34 83
17941.60 109
17942.87 97
17944.13 82
17945.40 83
17946.66 80
17947.93 70
17949.20 75
17950.46 76
17951.73 68
17952.99 78
17954.26 76
17955.53 69
17956.79 71
17958.06 86
17959.33 88
17960.59 85
17961.86 97
17963.12 83
17964.39 81
17965.66 81
17966.92 71
17968.19 84
17969.46 82
17970.72 100
17971.99 87
17973.26 93
17974.52 83
17975.79 76
17977.06 105
17978.32 94
17979.59 93
17980.86 76
17982.12 89
17983.39 91
17984.66 94
17985.93 82
17987.19 73
17988.46 64
17989.73 85
17991.00 93
17992.26 100
17993.53 62
17994.80 85
17996.07 82
17997.33 93
17998.60 78
17999.87 79
18001.14 76
18002.40 64
18003.67 94
18004.94 66
18006.21 57
18007.48 84
18008.74 85
18010.01 74
18011.28 81
18012.55 69
18013.82 71
18015.08 81
18016.35 65
18017.62 62
18018.89 65
18020.16 87
18021.43 77
18022.69 68
18023.96 43
18025.23 64
18026.50 76
18027.77 79
18029.04 91
18030.31 81
18031.57 76
18032.84 77
18034.11 83
18035.38 82
18036.65 76
18037.92 75
18039.19 103
18040.46 82
18041.73 79
18043.00 63
18044.27 79
18045.53 95
18046.80 73
18048.07 65
18049.34 72
18050.61 84
18051.88 83
18053.15 81
18054.42 69
18055.69 66
18056.96 81
18058.23 83
18059.50 71
18060.77 97
18062.04 88
18063.31 78
18064.58 80
18065.85 92
18067.12 82
18068.39 87
18069.66 98
18070.93 73
18072.20 76
18073.47 82
18074.74 73
18076.01 104
18077.28 95
18078.55 77
18079.82 88
18081.09 105
18082.36 77
18083.63 92
18084.90 60
18086.18 81
18087.45 98
18088.72 71
18089.99 73
18091.26 74
18092.53 103
18093.80 76
18095.07 100
18096.34 77
18097.61 83
18098.88 91
18100.16 76
18101.43 75
18102.70 93
18103.97 116
18105.24 102
18106.51 67
18107.78 80
18109.06 93
18110.33 106
18111.60 93
18112.87 90
18114.14 92
18115.41 121
18116.69 81
18117.96 82
18119.23 75
18120.50 92
18121.77 105
18123.05 91
18124.32 87
18125.59 83
18126.86 63
18128.13 103
18129.41 105
18130.68 76
18131.95 105
18133.22 86
18134.50 91
18135.77 74
18137.04 81
18138.31 76
18139.59 74
18140.86 88
18142.13 89
18143.40 65
18144.68 91
18145.95 79
18147.22 93
18148.50 92
18149.77 80
18151.04 83
18152.31 77
18153.59 83
18154.86 65
18156.13 69
18157.41 77
18158.68 92
18159.95 66
18161.23 71
18162.50 59
18163.77 84
18165.05 78
18166.32 89
18167.59 88
18168.87 78
18170.14 84
18171.42 79
18172.69 87
18173.96 92
18175.24 72
18176.51 64
18177.78 74
18179.06 94
18180.33 76
18181.61 79
18182.88 85
18184.15 98
18185.43 87
18186.70 103
18187.98 118
18189.25 78
18190.53 83
18191.80 77
18193.08 60
18194.35 84
18195.62 88
18196.90 74
18198.17 74
18199.45 84
18200.72 81
18202.00 71
18203.27 84
18204.55 82
18205.82 71
18207.10 88
18208.37 106
18209.65 76
18210.92 112
18212.20 86
18213.47 97
18214.75 79
18216.02 93
18217.30 79
18218.57 77
18219.85 84
18221.13 92
18222.40 71
18223.68 91
18224.95 81
18226.23 73
18227.50 81
18228.78 84
18230.05 93
18231.33 118
18232.61 69
18233.88 82
18235.16 74
18236.43 75
18237.71 81
18238.99 82
18240.26 80
18241.54 77
18242.81 85
18244.09 78
18245.37 85
18246.64 73
18247.92 65
18249.20 72
18250.47 80
18251.75 72
18253.03 92
18254.30 78
18255.58 60
18256.86 90
18258.13 78
18259.41 97
18260.69 77
18261.96 69
18263.24 76
18264.52 83
18265.79 93
18267.07 56
18268.35 59
18269.63 56
18270.90 108
18272.18 81
18273.46 83
18274.74 89
18276.01 64
18277.29 74
18278.57 71
18279.84 92
18281.12 82
18282.40 92
18283.68 62
18284.96 63
18286.23 97
18287.51 73
18288.79 65
18290.07 67
18291.34 66
18292.62 55
18293.90 96
18295.18 81
18296.46 64
18297.74 99
18299.01 87
18300.29 78
18301.57 97
18302.85 78
18304.13 76
18305.40 88
18306.68 80
18307.96 96
18309.24 86
18310.52 79
18311.80 67
18313.08 81
18314.36 87
18315.63 63
18316.91 81
18318.19 82
18319.47 72
18320.75 71
18322.03 87
18323.31 85
18324.59 73
18325.87 94
18327.14 81
18328.42 96
18329.70 99
18330.98 77
18332.26 78
18333.54 57
18334.82 87
18336.10 87
18337.38 78
18338.66 65
18339.94 68
18341.22 89
18342.50 91
18343.78 60
18345.06 86
18346.34 72
18347.62 75
18348.90 68
18350.18 98
18351.46 102
18352.74 76
18354.02 95
18355.30 95
18356.58 71
18357.86 75
18359.14 92
18360.42 96
18361.70 96
18362.98 72
18364.26 91
18365.54 94
18366.82 72
18368.10 80
18369.38 98
18370.66 87
18371.94 60
18373.23 100
18374.51 83
18375.79 86
18377.07 88
18378.35 74
18379.63 95
18380.91 78
18382.19 85
18383.47 90
18384.75 94
18386.04 84
18387.32 100
18388.60 94
18389.88 90
18391.16 80
18392.44 91
18393.72 90
18395.01 68
18396.29 70
18397.57 68
18398.85 80
18400.13 81
18401.41 71
18402.70 93
18403.98 81
18405.26 78
18406.54 78
18407.82 70
18409.11 82
18410.39 76
18411.67 85
18412.95 80
18414.23 91
18415.52 85
18416.80 97
18418.08 68
18419.36 67
18420.65 56
18421.93 89
18423.21 83
18424.49 72
18425.78 62
18427.06 68
18428.34 68
18429.62 75
18430.91 76
18432.19 79
18433.47 88
18434.76 72
18436.04 70
18437.32 73
18438.61 60
18439.89 92
18441.17 91
18442.45 98
18443.74 81
18445.02 99
18446.30 94
18447.59 69
18448.87 67
18450.15 80
18451.44 71
18452.72 85
18454.01 89
18455.29 60
18456.57 67
18457.86 80
18459.14 84
18460.42 79
18461.71 72
18462.99 91
18464.28 78
18465.56 75
18466.84 68
18468.13 81
18469.41 94
18470.70 90
18471.98 72
18473.27 91
18474.55 82
18475.83 88
18477.12 86
18478.40 69
18479.69 65
18480.97 85
18482.26 99
18483.54 73
18484.83 63
18486.11 66
18487.40 93
18488.68 91
18489.97 78
18491.25 71
18492.54 93
18493.82 107
18495.11 86
18496.39 67
18497.68 81
18498.96 95
18500.25 81
18501.53 91
18502.82 92
18504.10 74
18505.39 69
18506.67 91
18507.96 88
18509.24 91
18510.53 78
18511.81 96
18513.10 88
18514.39 93
18515.67 75
18516.96 82
18518.24 88
18519.53 77
18520.82 76
18522.10 97
18523.39 101
18524.67 68
18525.96 65
18527.25 89
18528.53 109
18529.82 104
18531.10 83
18532.39 72
18533.68 75
18534.96 88
18536.25 92
18537.54 92
18538.82 94
18540.11 104
18541.40 93
18542.68 84
18543.97 97
18545.26 89
18546.54 82
18547.83 80
18549.12 80
18550.40 78
18551.69 85
18552.98 91
18554.27 92
18555.55 71
18556.84 82
18558.13 76
18559.41 91
18560.70 84
18561.99 69
18563.28 93
18564.56 80
18565.85 85
18567.14 62
18568.43 73
18569.71 94
18571.00 94
18572.29 88
18573.58 96
18574.87 89
18576.15 104
18577.44 84
18578.73 96
18580.02 70
18581.31 104
18582.59 78
18583.88 80
18585.17 74
18586.46 89
18587.75 99
18589.03 99
18590.32 83
18591.61 91
18592.90 74
18594.19 78
18595.48 106
18596.77 88
18598.05 85
18599.34 97
18600.63 111
18601.92 107
18603.21 94
18604.50 73
18605.79 74
18607.08 103
18608.36 104
18609.65 94
18610.94 103
18612.23 103
18613.52 84
18614.81 94
18616.10 102
18617.39 130
18618.68 106
18619.97 86
18621.26 89
18622.55 88
18623.84 124
18625.13 106
18626.42 97
18627.71 85
18628.99 100
18630.28 102
18631.57 105
18632.86 97
18634.15 101
18635.44 103
18636.73 71
18638.02 97
18639.31 93
18640.60 82
18641.89 101
18643.18 89
18644.47 106
18645.77 78
18647.06 76
18648.35 89
18649.64 79
18650.93 77
18652.22 83
18653.51 73
18654.80 98
18656.09 92
18657.38 88
18658.67 86
18659.96 81
18661.25 95
18662.54 85
18663.83 78
18665.12 78
18666.42 88
18667.71 89
18669.00 78
18670.29 90
18671.58 89
18672.87 107
18674.16 69
18675.45 86
18676.75 75
18678.04 87
18679.33 105
18680.62 83
18681.91 84
18683.20 109
18684.49 109
18685.79 82
18687.08 56
18688.37 81
18689.66 80
18690.95 106
18692.25 132
18693.54 70
18694.83 92
18696.12 78
18697.41 78
18698.71 72
18700.00 98
18701.29 91
18702.58 68
18703.87 81
18705.17 88
18706.46 110
18707.75 70
18709.04 63
18710.34 69
18711.63 74
18712.92 76
18714.21 81
18715.51 79
18716.80 69
18718.09 82
18719.39 83
18720.68 81
18721.97 72
18723.26 87
18724.56 68
18725.85 74
18727.14 73
18728.44 66
18729.73 90
18731.02 70
18732.32 73
18733.61 84
18734.90 106
18736.20 62
18737.49 80
18738.78 74
18740.08 77
18741.37 79
18742.66 63
18743.96 70
18745.25 80
18746.55 58
18747.84 109
18749.13 114
18750.43 101
18751.72 84
18753.02 95
18754.31 92
18755.60 77
18756.90 65
18758.19 94
18759.49 93
18760.78 72
18762.07 70
18763.37 71
18764.66 75
18765.96 87
18767.25 82
18768.55 69
18769.84 68
18771.14 68
18772.43 75
18773.73 86
18775.02 83
18776.32 87
18777.61 72
18778.91 82
18780.20 84
18781.49 76
18782.79 66
18784.09 72
18785.38 90
18786.68 90
18787.97 78
18789.27 95
18790.56 72
18791.86 60
18793.15 83
18794.45 92
18795.74 73
18797.04 89
18798.33 98
18799.63 80
18800.93 101
18802.22 81
18803.52 86
18804.81 61
18806.11 90
18807.40 72
18808.70 61
18810.00 64
18811.29 81
18812.59 84
18813.88 77
18815.18 69
18816.48 64
18817.77 77
18819.07 84
18820.37 67
18821.66 97
18822.96 70
18824.25 57
18825.55 88
18826.85 76
18828.14 59
18829.44 89
18830.74 92
18832.03 69
18833.33 83
18834.63 88
18835.93 85
18837.22 70
18838.52 60
18839.82 77
18841.11 73
18842.41 73
18843.71 69
18845.00 89
18846.30 77
18847.60 72
18848.90 64
18850.19 80
18851.49 70
18852.79 78
18854.09 84
18855.38 81
18856.68 77
18857.98 66
18859.28 82
18860.57 86
18861.87 94
18863.17 76
18864.47 72
18865.77 65
18867.06 73
18868.36 88
18869.66 77
18870.96 68
18872.26 64
18873.55 68
18874.85 102
18876.15 71
18877.45 50
18878.75 66
18880.05 77
18881.34 65
18882.64 75
18883.94 79
18885.24 75
18886.54 79
18887.84 64
18889.14 58
18890.43 49
18891.73 72
18893.03 66
18894.33 76
18895.63 85
18896.93 92
18898.23 105
18899.53 80
18900.83 78
18902.13 69
18903.42 71
18904.72 87
18906.02 86
18907.32 63
18908.62 83
18909.92 57
18911.22 66
18912.52 84
18913.82 84
18915.12 75
18916.42 87
18917.72 71
18919.02 73
18920.32 60
18921.62 89
18922.92 90
18924.22 76
18925.52 72
18926.82 67
18928.12 78
18929.42 59
18930.72 77
18932.02 80
18933.32 78
18934.62 75
18935.92 95
18937.22 90
18938.52 62
18939.82 53
18941.12 53
18942.42 71
18943.72 78
18945.02 66
18946.32 70
18947.62 74
18948.92 69
18950.23 59
18951.53 45
18952.83 69
18954.13 70
18955.43 83
18956.73 61
18958.03 68
18959.33 52
18960.63 70
18961.94 62
18963.24 58
18964.54 71
18965.84 75
18967.14 76
18968.44 87
18969.74 75
18971.04 77
18972.35 60
18973.65 80
18974.95 79
18976.25 80
18977.55 71
18978.85 63
18980.16 73
18981.46 81
18982.76 61
18984.06 71
18985.36 82
18986.67 96
18987.97 64
18989.27 78
18990.57 71
18991.88 88
18993.18 73
18994.48 87
18995.78 79
18997.08 92
18998.39 86
18999.69 90
19000.99 90
19002.30 79
19003.60 67
19004.90 86
19006.20 59
19007.51 78
19008.81 84
19010.11 70
19011.41 65
19012.72 65
19014.02 69
19015.32 90
19016.63 94
19017.93 100
19019.23 110
19020.54 62
19021.84 76
19023.14 64
19024.45 60
19025.75 76
19027.05 72
19028.36 70
19029.66 70
19030.96 72
19032.27 59
19033.57 73
19034.87 60
19036.18 82
19037.48 73
19038.79 84
19040.09 68
19041.39 56
19042.70 71
19044.00 95
19045.31 97
19046.61 78
19047.91 79
19049.22 59
19050.52 88
19051.83 68
19053.13 87
19054.44 87
19055.74 85
19057.05 93
19058.35 74
19059.65 83
19060.96 64
19062.26 74
19063.57 58
19064.87 65
19066.18 68
19067.48 89
19068.79 100
19070.09 65
19071.40 66
19072.70 67
19074.01 81
19075.31 77
19076.62 91
19077.92 82
19079.23 77
19080.53 70
19081.84 80
19083.14 76
19084.45 72
19085.76 72
19087.06 71
19088.37 80
19089.67 68
19090.98 71
19092.28 73
19093.59 71
19094.89 55
19096.20 80
19097.51 79
19098.81 78
19100.12 78
19101.42 80
19102.73 78
19104.04 72
19105.34 63
19106.65 60
19107.96 76
19109.26 77
19110.57 71
19111.87 75
19113.18 96
19114.49 52
19115.79 56
19117.10 79
19118.41 83
19119.71 80
19121.02 90
19122.33 90
19123.63 70
19124.94 84
19126.25 92
19127.55 80
19128.86 58
19130.17 51
19131.48 71
19132.78 65
19134.09 69
19135.40 66
19136.70 62
19138.01 60
19139.32 83
19140.63 114
19141.93 92
19143.24 69
19144.55 61
19145.86 75
19147.16 69
19148.47 55
19149.78 84
19151.09 90
19152.39 75
19153.70 47
19155.01 59
19156.32 55
19157.63 54
19158.93 67
19160.24 76
19161.55 78
19162.86 62
19164.17 71
19165.47 69
19166.78 71
19168.09 88
19169.40 84
19170.71 74
19172.02 65
19173.32 66
19174.63 82
19175.94 78
19177.25 71
19178.56 85
19179.87 96
19181.18 80
19182.48 79
19183.79 69
19185.10 74
19186.41 72
19187.72 81
19189.03 72
19190.34 78
19191.65 54
19192.96 57
19194.27 59
19195.58 74
19196.88 77
19198.19 71
19199.50 63
19200.81 75
19202.12 72
19203.43 70
19204.74 73
19206.05 58
19207.36 75
19208.67 81
19209.98 72
19211.29 64
19212.60 82
19213.91 69
19215.22 66
19216.53 59
19217.84 61
19219.15 67
19220.46 80
19221.77 82
19223.08 87
19224.39 69
19225.70 73
19227.01 83
19228.32 67
19229.63 70
19230.94 59
19232.25 70
19233.56 71
19234.87 72
19236.18 69
19237.49 75
19238.81 86
19240.12 90
19241.43 72
19242.74 85
19244.05 75
19245.36 59
19246.67 73
19247.98 70
19249.29 83
19250.60 73
19251.91 70
19253.23 70
19254.54 60
19255.85 49
19257.16 74
19258.47 88
19259.78 69
19261.09 59
19262.41 59
19263.72 60
19265.03 72
19266.34 55
19267.65 58
19268.96 62
19270.28 92
19271.59 69
19272.90 47
19274.21 73
19275.52 76
19276.84 71
19278.15 63
19279.46 71
19280.77 79
19282.08 65
19283.40 59
19284.71 71
19286.02 75
19287.33 73
19288.65 87
19289.96 98
19291.27 77
19292.58 76
19293.90 78
19295.21 87
19296.52 71
19297.83 74
19299.15 81
19300.46 70
19301.77 64
19303.09 81
19304.40 93
19305.71 109
19307.02 67
19308.34 75
19309.65 65
19310.96 59
19312.28 72
19313.59 73
19314.90 86
19316.22 61
19317.53 54
19318.84 61
19320.16 58
19321.47 71
19322.78 84
19324.10 69
19325.41 74
19326.73 68
19328.04 58
19329.35 76
19330.67 83
19331.98 77
19333.29 97
19334.61 84
19335.92 85
19337.24 85
19338.55 83
19339.87 87
19341.18 62
19342.49 57
19343.81 55
19345.12 75
19346.44 54
19347.75 51
19349.07 67
19350.38 57
19351.69 67
19353.01 63
19354.32 98
19355.64 96
19356.95 70
19358.27 57
19359.58 68
19360.90 79
19362.21 63
19363.53 75
19364.84 76
19366.16 70
19367.47 72
19368.79 84
19370.10 50
19371.42 60
19372.73 71
19374.05 88
19375.36 76
19376.68 81
19378.00 77
19379.31 82
19380.63 81
19381.94 68
19383.26 54
19384.57 54
19385.89 58
19387.20 74
19388.52 70
19389.84 55
19391.15 83
19392.47 80
19393.78 75
19395.10 62
19396.42 63
19397.73 70
19399.05 78
19400.37 65
19401.68 77
19403.00 65
19404.31 75
19405.63 94
19406.95 70
19408.26 53
19409.58 60
19410.90 56
19412.21 65
19413.53 56
19414.85 70
19416.16 70
19417.48 50
19418.80 52
19420.11 86
19421.43 68
19422.75 67
19424.07 86
19425.38 59
19426.70 65
19428.02 54
19429.33 64
19430.65 67
19431.97 64
19433.29 60
19434.60 66
19435.92 63
19437.24 75
19438.56 67
19439.87 81
19441.19 91
19442.51 73
19443.83 78
19445.14 65
19446.46 75
19447.78 69
19449.10 69
19450.42 73
19451.73 66
19453.05 64
19454.37 71
19455.69 62
19457.01 74
19458.32 51
19459.64 77
19460.96 70
19462.28 51
19463.60 75
19464.92 54
19466.23 75
19467.55 67
19468.87 55
19470.19 82
19471.51 77
19472.83 71
19474.15 60
19475.46 76
19476.78 65
19478.10 60
19479.42 78
19480.74 57
19482.06 64
19483.38 103
19484.70 76
19486.02 60
19487.34 61
19488.65 69
19489.97 69
19491.29 72
19492.61 70
19493.93 81
19495.25 75
19496.57 78
19497.89 68
19499.21 98
19500.53 100
19501.85 62
19503.17 52
19504.49 68
19505.81 94
19507.13 65
19508.45 62
19509.77 69
19511.09 64
19512.41 82
19513.73 58
19515.05 68
19516.37 87
19517.69 59
19519.01 87
19520.33 98
19521.65 66
19522.97 82
19524.29 68
19525.61 78
19526.93 61
19528.25 83
19529.57 74
19530.89 57
19532.21 55
19533.54 73
19534.86 81
19536.18 77
19537.50 81
19538.82 96
19540.14 79
19541.46 77
19542.78 94
19544.10 74
19545.42 61
19546.75 63
19548.07 66
19549.39 90
19550.71 62
19552.03 56
19553.35 64
19554.67 54
19555.99 72
19557.32 76
19558.64 67
19559.96 78
19561.28 62
19562.60 77
19563.92 83
19565.25 85
19566.57 93
19567.89 63
19569.21 60
19570.53 59
19571.86 73
19573.18 76
19574.50 64
19575.82 67
19577.15 63
19578.47 77
19579.79 73
19581.11 65
19582.43 68
19583.76 70
19585.08 70
19586.40 69
19587.72 77
19589.05 66
19590.37 54
19591.69 66
19593.02 66
19594.34 72
19595.66 63
19596.98 54
19598.31 67
19599.63 72
19600.95 72
19602.28 58
19603.60 65
19604.92 67
19606.25 66
19607.57 71
19608.89 66
19610.22 81
19611.54 75
19612.86 64
19614.19 62
19615.51 67
19616.83 71
19618.16 59
19619.48 68
19620.80 48
19622.13 68
19623.45 69
19624.78 61
19626.10 72
19627.42 65
19628.75 88
19630.07 83
19631.40 69
19632.72 93
19634.04 90
19635.37 77
19636.69 69
19638.02 60
19639.34 50
19640.66 73
19641.99 91
19643.31 74
19644.64 78
19645.96 82
19647.29 72
19648.61 83
19649.94 81
19651.26 74
19652.59 65
19653.91 92
19655.24 76
19656.56 61
19657.89 69
19659.21 61
19660.54 86
19661.86 70
19663.19 61
19664.51 77
19665.84 65
19667.16 72
19668.49 73
19669.81 52
19671.14 75
19672.46 77
19673.79 81
19675.11 62
19676.44 62
19677.77 89
19679.09 86
19680.42 53
19681.74 62
19683.07 69
19684.39 73
19685.72 72
19687.05 68
19688.37 57
19689.70 66
19691.02 66
19692.35 72
19693.68 63
19695.00 67
19696.33 76
19697.66 62
19698.98 66
19700.31 63
19701.63 71
19702.96 70
19704.29 75
19705.61 65
19706.94 68
19708.27 74
19709.59 77
19710.92 85
19712.25 71
19713.57 62
19714.90 61
19716.23 56
19717.56 89
19718.88 72
19720.21 72
19721.54 74
19722.86 75
19724.19 56
19725.52 65
19726.85 66
19728.17 62
19729.50 74
19730.83 62
19732.16 89
19733.48 57
19734.81 82
19736.14 88
19737.47 57
19738.79 66
19740.12 62
19741.45 56
19742.78 55
19744.10 60
19745.43 77
19746.76 83
19748.09 68
19749.42 69
19750.74 63
19752.07 91
19753.40 74
19754.73 70
19756.06 68
19757.39 69
19758.71 72
19760.04 65
19761.37 75
19762.70 70
19764.03 72
19765.36 59
19766.69 62
19768.01 62
19769.34 75
19770.67 95
19772.00 77
19773.33 69
19774.66 77
19775.99 91
19777.32 64
19778.65 83
19779.97 52
19781.30 56
19782.63 41
19783.96 55
19785.29 69
19786.62 62
19787.95 76
19789.28 56
19790.61 71
19791.94 77
19793.27 68
19794.60 84
19795.93 57
19797.26 52
19798.59 57
19799.92 82
19801.25 78
19802.58 69
19803.91 70
19805.24 58
19806.57 79
19807.90 63
19809.23 79
19810.56 71
19811.89 60
19813.22 65
19814.55 68
19815.88 61
19817.21 77
19818.54 67
19819.87 50
19821.20 68
19822.53 86
19823.86 68
19825.19 64
19826.52 53
19827.85 70
19829.18 61
19830.51 77
19831.84 88
19833.17 87
19834.51 66
19835.84 72
19837.17 69
19838.50 79
19839.83 81
19841.16 73
19842.49 59
19843.82 78
19845.15 53
19846.49 61
19847.82 72
19849.15 70
19850.48 57
19851.81 67
19853.14 74
19854.47 69
19855.81 60
19857.14 77
19858.47 96
19859.80 68
19861.13 75
19862.47 70
19863.80 64
19865.13 59
19866.46 85
19867.79 63
19869.13 93
19870.46 62
19871.79 61
19873.12 66
19874.45 71
19875.79 48
19877.12 66
19878.45 72
19879.78 69
19881.12 55
19882.45 62
19883.78 65
19885.11 68
19886.45 61
19887.78 52
19889.11 63
19890.44 55
19891.78 65
19893.11 72
19894.44 64
19895.78 57
19897.11 73
19898.44 65
19899.78 71
19901.11 70
19902.44 78
19903.78 80
19905.11 59
19906.44 69
19907.78 48
19909.11 63
19910.44 69
19911.78 59
19913.11 60
19914.44 62
19915.78 58
19917.11 71
19918.44 66
19919.78 76
19921.11 72
19922.45 78
19923.78 67
19925.11 62
19926.45 77
19927.78 57
19929.12 65
19930.45 51
19931.78 75
19933.12 69
19934.45 55
19935.79 65
19937.12 46
19938.46 49
19939.79 57
19941.12 63
19942.46 70
19943.79 57
19945.13 72
19946.46 75
19947.80 63
19949.13 67
19950.47 84
19951.80 88
19953.14 65
19954.47 50
19955.81 87
19957.14 80
19958.48 96
19959.81 76
19961.15 71
19962.48 56
19963.82 65
19965.15 83
19966.49 90
19967.82 85
19969.16 86
19970.50 60
19971.83 99
19973.17 82
19974.50 53
19975.84 59
19977.17 58
19978.51 70
19979.85 71
19981.18 82
19982.52 77
19983.85 72
19985.19 59
19986.52 60
19987.86 66
19989.20 74
19990.53 69
19991.87 85
19993.21 65
19994.54 48
19995.88 63
19997.21 61
19998.55 68
19999.89 58
20001.22 75
20002.56 63
20003.90 59
20005.23 65
20006.57 62
20007.91 63
20009.24 63
20010.58 63
20011.92 67
20013.25 63
20014.59 67
20015.93 59
20017.27 53
20018.60 66
20019.94 90
20021.28 63
20022.61 77
20023.95 60
20025.29 65
20026.63 68
20027.96 63
20029.30 62
20030.64 59
20031.98 61
20033.31 67
20034.65 81
20035.99 76
20037.33 102
20038.66 89
20040.00 67
20041.34 77
20042.68 70
20044.02 74
20045.35 92
20046.69 73
20048.03 77
20049.37 64
20050.71 67
20052.05 65
20053.38 64
20054.72 68
20056.06 56
20057.40 59
20058.74 60
20060.08 63
20061.41 57
20062.75 68
20064.09 76
20065.43 67
20066.77 67
20068.11 57
20069.45 70
20070.79 75
20072.12 66
20073.46 82
20074.80 89
20076.14 76
20077.48 74
20078.82 72
20080.16 74
20081.50 75
20082.84 61
20084.18 72
20085.52 69
20086.85 66
20088.19 61
20089.53 85
20090.87 76
20092.21 76
20093.55 61
20094.89 93
20096.23 81
20097.57 75
20098.91 53
20100.25 75
20101.59 85
20102.93 62
20104.27 60
20105.61 62
20106.95 74
20108.29 75
20109.63 67
20110.97 70
20112.31 89
20113.65 87
20114.99 76
20116.33 94
20117.67 66
20119.01 63
20120.35 68
20121.69 71
20123.04 71
20124.38 70
20125.72 69
20127.06 73
20128.40 74
20129.74 93
20131.08 68
20132.42 64
20133.76 73
20135.10 62
20136.44 77
20137.79 79
20139.13 86
20140.47 64
20141.81 60
20143.15 60
