# Supplementary material for: MALDI-TOF MS typing enables the classification of brewing yeasts of the genus Saccharomyces to major beer styles
Source: PLoS One. 2017 Aug 9;12(8):e0181694. doi: 10.1371/journal.pone.0181694 (PMC5549903; doi:10.1371/journal.pone.0181694)
Supplement: S1 File — The directory includes 90 raw files and was zipped to “.zip”; the folder has three strains with 30 spectra per strain; S1 Text explains the raw files with an example and Table 1 represents the yeast strains used within the experiment. (ZIP) [file pone.0181694.s004.zip › 1-3/30251-127-OG-WB-WB-YPG-18h-E-E_2015-07-20_1_0_A7_1.dat]

2000.14 1582
2000.56 1388
2000.98 1483
2001.40 1476
2001.83 1412
2002.25 1409
2002.67 1351
2003.09 1403
2003.51 1428
2003.93 1647
2004.36 1433
2004.78 1403
2005.20 1398
2005.62 1400
2006.05 1448
2006.47 1489
2006.89 1317
2007.31 1463
2007.73 1329
2008.16 1484
2008.58 1559
2009.00 1666
2009.42 1540
2009.85 1480
2010.27 1380
2010.69 1413
2011.12 1391
2011.54 1329
2011.96 1312
2012.38 1404
2012.81 1502
2013.23 1486
2013.65 1385
2014.08 1341
2014.50 1294
2014.92 1471
2015.35 1461
2015.77 1369
2016.19 1600
2016.62 1558
2017.04 1454
2017.46 1563
2017.89 1471
2018.31 1390
2018.73 1335
2019.16 1404
2019.58 1493
2020.00 1469
2020.43 1389
2020.85 1493
2021.27 1404
2021.70 1446
2022.12 1468
2022.55 1271
2022.97 1163
2023.39 1257
2023.82 1276
2024.24 1461
2024.67 1608
2025.09 1552
2025.52 1228
2025.94 1322
2026.36 1215
2026.79 1179
2027.21 1193
2027.64 1224
2028.06 1312
2028.49 1368
2028.91 1335
2029.34 1304
2029.76 1268
2030.19 1176
2030.61 1215
2031.03 1291
2031.46 1367
2031.88 1496
2032.31 1538
2032.73 1519
2033.16 1398
2033.58 1512
2034.01 1275
2034.44 1425
2034.86 1382
2035.29 1567
2035.71 1239
2036.14 1379
2036.56 1337
2036.99 1471
2037.41 1437
2037.84 1330
2038.26 1350
2038.69 1270
2039.12 1360
2039.54 1354
2039.97 1512
2040.39 1559
2040.82 1457
2041.24 1388
2041.67 1246
2042.10 1381
2042.52 1473
2042.95 1362
2043.37 1358
2043.80 1492
2044.23 1303
2044.65 1228
2045.08 1437
2045.51 1318
2045.93 1383
2046.36 1479
2046.79 1616
2047.21 1466
2047.64 1581
2048.07 1505
2048.49 1495
2048.92 1509
2049.35 1490
2049.77 1519
2050.20 1491
2050.63 1553
2051.05 1513
2051.48 1591
2051.91 1640
2052.33 1917
2052.76 2045
2053.19 1921
2053.62 1894
2054.04 1902
2054.47 1737
2054.90 1522
2055.32 1410
2055.75 1598
2056.18 1680
2056.61 1490
2057.03 1416
2057.46 1510
2057.89 1424
2058.32 1257
2058.75 1374
2059.17 1478
2059.60 1507
2060.03 1449
2060.46 1380
2060.88 1468
2061.31 1443
2061.74 1541
2062.17 1537
2062.60 1568
2063.02 1519
2063.45 1534
2063.88 1576
2064.31 1784
2064.74 1812
2065.17 1806
2065.59 1645
2066.02 1624
2066.45 1436
2066.88 1753
2067.31 1657
2067.74 1691
2068.17 1471
2068.60 1233
2069.02 1246
2069.45 1380
2069.88 1408
2070.31 1658
2070.74 1638
2071.17 1505
2071.60 1437
2072.03 1299
2072.46 1471
2072.89 1750
2073.31 1680
2073.74 1803
2074.17 1787
2074.60 1799
2075.03 1946
2075.46 1826
2075.89 1701
2076.32 1630
2076.75 1614
2077.18 1495
2077.61 1488
2078.04 1578
2078.47 1568
2078.90 1428
2079.33 1296
2079.76 1263
2080.19 1382
2080.62 1431
2081.05 1369
2081.48 1396
2081.91 1353
2082.34 1476
2082.77 1333
2083.20 1424
2083.63 1395
2084.06 1439
2084.49 1618
2084.92 1518
2085.35 1474
2085.78 1380
2086.21 1424
2086.64 1435
2087.07 1584
2087.50 1439
2087.94 1338
2088.37 1359
2088.80 1376
2089.23 1438
2089.66 1352
2090.09 1535
2090.52 1430
2090.95 1614
2091.38 1579
2091.81 1530
2092.25 1370
2092.68 1449
2093.11 1472
2093.54 1453
2093.97 1491
2094.40 1528
2094.83 1376
2095.27 1192
2095.70 1291
2096.13 1472
2096.56 1358
2096.99 1399
2097.42 1431
2097.86 1266
2098.29 1247
2098.72 1249
2099.15 1205
2099.58 1140
2100.01 1232
2100.45 1212
2100.88 1283
2101.31 1382
2101.74 1299
2102.18 1291
2102.61 1179
2103.04 1180
2103.47 1234
2103.90 1394
2104.34 1405
2104.77 1376
2105.20 1378
2105.63 1413
2106.07 1344
2106.50 1267
2106.93 1374
2107.37 1372
2107.80 1472
2108.23 1490
2108.66 1443
2109.10 1284
2109.53 1221
2109.96 1318
2110.40 1364
2110.83 1393
2111.26 1193
2111.70 1300
2112.13 1454
2112.56 1409
2113.00 1345
2113.43 1366
2113.86 1271
2114.30 1208
2114.73 1260
2115.16 1289
2115.60 1384
2116.03 1334
2116.46 1299
2116.90 1395
2117.33 1278
2117.77 1359
2118.20 1395
2118.63 1432
2119.07 1255
2119.50 1296
2119.94 1260
2120.37 1404
2120.80 1340
2121.24 1362
2121.67 1178
2122.11 1192
2122.54 1482
2122.97 1403
2123.41 1320
2123.84 1359
2124.28 1258
2124.71 1147
2125.15 1441
2125.58 1233
2126.02 1142
2126.45 1215
2126.89 1392
2127.32 1389
2127.76 1305
2128.19 1249
2128.63 1194
2129.06 1363
2129.50 1421
2129.93 1440
2130.37 1350
2130.80 1340
2131.24 1585
2131.67 1575
2132.11 1371
2132.54 1242
2132.98 1307
2133.41 1323
2133.85 1267
2134.28 1297
2134.72 1331
2135.16 1161
2135.59 1378
2136.03 1444
2136.46 1323
2136.90 1420
2137.33 1383
2137.77 1258
2138.21 1284
2138.64 1332
2139.08 1267
2139.51 1408
2139.95 1408
2140.39 1267
2140.82 1302
2141.26 1370
2141.69 1494
2142.13 1230
2142.57 1180
2143.00 1296
2143.44 1275
2143.88 1403
2144.31 1301
2144.75 1149
2145.19 1343
2145.62 1391
2146.06 1216
2146.50 1240
2146.93 1329
2147.37 1387
2147.81 1447
2148.24 1492
2148.68 1577
2149.12 1561
2149.56 1438
2149.99 1585
2150.43 1673
2150.87 1615
2151.30 1691
2151.74 1483
2152.18 1507
2152.62 1472
2153.05 1462
2153.49 1468
2153.93 1440
2154.37 1361
2154.80 1626
2155.24 1707
2155.68 1699
2156.12 1671
2156.55 1739
2156.99 1642
2157.43 1716
2157.87 1819
2158.31 1676
2158.74 1735
2159.18 1672
2159.62 1584
2160.06 1524
2160.50 1550
2160.93 1581
2161.37 1607
2161.81 1544
2162.25 1423
2162.69 1382
2163.13 1390
2163.57 1379
2164.00 1460
2164.44 1330
2164.88 1514
2165.32 1219
2165.76 1202
2166.20 1180
2166.64 1273
2167.07 1344
2167.51 1259
2167.95 1345
2168.39 1350
2168.83 1391
2169.27 1379
2169.71 1271
2170.15 1192
2170.59 1418
2171.03 1521
2171.47 1443
2171.91 1441
2172.34 1392
2172.78 1477
2173.22 1401
2173.66 1430
2174.10 1585
2174.54 1679
2174.98 1621
2175.42 1715
2175.86 1436
2176.30 1401
2176.74 1362
2177.18 1686
2177.62 1696
2178.06 1534
2178.50 1454
2178.94 1441
2179.38 1559
2179.82 1403
2180.26 1324
2180.70 1237
2181.14 1211
2181.58 1226
2182.02 1294
2182.46 1543
2182.90 1318
2183.34 1372
2183.78 1396
2184.22 1292
2184.67 1235
2185.11 1305
2185.55 1264
2185.99 1263
2186.43 1395
2186.87 1572
2187.31 1484
2187.75 1482
2188.19 1370
2188.63 1365
2189.07 1442
2189.52 1272
2189.96 1503
2190.40 1553
2190.84 1433
2191.28 1260
2191.72 1441
2192.16 1610
2192.60 1497
2193.05 1630
2193.49 1589
2193.93 1744
2194.37 1503
2194.81 1347
2195.25 1308
2195.70 1504
2196.14 1531
2196.58 1490
2197.02 1502
2197.46 1474
2197.91 1527
2198.35 1299
2198.79 1274
2199.23 1457
2199.67 1402
2200.12 1299
2200.56 1358
2201.00 1497
2201.44 1554
2201.89 1374
2202.33 1505
2202.77 1586
2203.21 1523
2203.66 1441
2204.10 1526
2204.54 1599
2204.98 1525
2205.43 1435
2205.87 1379
2206.31 1366
2206.75 1395
2207.20 1320
2207.64 1367
2208.08 1413
2208.53 1285
2208.97 1325
2209.41 1327
2209.86 1247
2210.30 1247
2210.74 1262
2211.19 1479
2211.63 1433
2212.07 1528
2212.52 1550
2212.96 1363
2213.40 1389
2213.85 1470
2214.29 1410
2214.73 1415
2215.18 1359
2215.62 1383
2216.06 1526
2216.51 1488
2216.95 1415
2217.40 1358
2217.84 1333
2218.28 1455
2218.73 1437
2219.17 1481
2219.62 1464
2220.06 1361
2220.51 1498
2220.95 1508
2221.39 1446
2221.84 1552
2222.28 1492
2222.73 1584
2223.17 1603
2223.62 1520
2224.06 1616
2224.51 1608
2224.95 1492
2225.39 1522
2225.84 1520
2226.28 1549
2226.73 1492
2227.17 1424
2227.62 1589
2228.06 1607
2228.51 1509
2228.95 1626
2229.40 1635
2229.84 1492
2230.29 1578
2230.73 1632
2231.18 1593
2231.63 1492
2232.07 1359
2232.52 1348
2232.96 1311
2233.41 1410
2233.85 1587
2234.30 1533
2234.74 1346
2235.19 1425
2235.64 1514
2236.08 1467
2236.53 1522
2236.97 1588
2237.42 1528
2237.87 1292
2238.31 1196
2238.76 1094
2239.20 1194
2239.65 1235
2240.10 1381
2240.54 1342
2240.99 1273
2241.43 1121
2241.88 1264
2242.33 1242
2242.77 1225
2243.22 1243
2243.67 1309
2244.11 1385
2244.56 1180
2245.01 1118
2245.45 1293
2245.90 1352
2246.35 1235
2246.79 1299
2247.24 1216
2247.69 1266
2248.13 1347
2248.58 1400
2249.03 1319
2249.48 1308
2249.92 1171
2250.37 1201
2250.82 1227
2251.27 1222
2251.71 1145
2252.16 1081
2252.61 1301
2253.05 1172
2253.50 1172
2253.95 1173
2254.40 1059
2254.85 1253
2255.29 1161
2255.74 1243
2256.19 1302
2256.64 1172
2257.08 1237
2257.53 1232
2257.98 1299
2258.43 1239
2258.88 1134
2259.32 1415
2259.77 1460
2260.22 1594
2260.67 1559
2261.12 1482
2261.57 1628
2262.01 1717
2262.46 1626
2262.91 1795
2263.36 1639
2263.81 1688
2264.26 1652
2264.71 1584
2265.15 1518
2265.60 1459
2266.05 1416
2266.50 1514
2266.95 1557
2267.40 1386
2267.85 1372
2268.30 1325
2268.75 1419
2269.19 1439
2269.64 1434
2270.09 1551
2270.54 1472
2270.99 1350
2271.44 1284
2271.89 1581
2272.34 1450
2272.79 1296
2273.24 1386
2273.69 1490
2274.14 1413
2274.59 1457
2275.04 1463
2275.49 1686
2275.94 1421
2276.39 1348
2276.84 1397
2277.29 1447
2277.74 1480
2278.19 1529
2278.64 1475
2279.09 1423
2279.54 1322
2279.99 1348
2280.44 1374
2280.89 1421
2281.34 1304
2281.79 1352
2282.24 1458
2282.69 1373
2283.14 1193
2283.59 1369
2284.04 1419
2284.49 1312
2284.94 1262
2285.39 1300
2285.84 1455
2286.29 1421
2286.74 1384
2287.19 1477
2287.65 1459
2288.10 1590
2288.55 1807
2289.00 1968
2289.45 1835
2289.90 1873
2290.35 1976
2290.80 2082
2291.25 1804
2291.71 1921
2292.16 1969
2292.61 1862
2293.06 1640
2293.51 1517
2293.96 1519
2294.41 1387
2294.87 1438
2295.32 1284
2295.77 1296
2296.22 1199
2296.67 1159
2297.12 1187
2297.58 1369
2298.03 1367
2298.48 1220
2298.93 1321
2299.38 1383
2299.84 1090
2300.29 1100
2300.74 1356
2301.19 1361
2301.65 1277
2302.10 1428
2302.55 1341
2303.00 1368
2303.46 1435
2303.91 1349
2304.36 1355
2304.81 1280
2305.27 1440
2305.72 1544
2306.17 1504
2306.62 1376
2307.08 1290
2307.53 1528
2307.98 1370
2308.44 1447
2308.89 1313
2309.34 1296
2309.79 1371
2310.25 1463
2310.70 1342
2311.15 1420
2311.61 1369
2312.06 1355
2312.51 1516
2312.97 1395
2313.42 1333
2313.87 1317
2314.33 1497
2314.78 1404
2315.24 1450
2315.69 1469
2316.14 1376
2316.60 1325
2317.05 1270
2317.50 1283
2317.96 1295
2318.41 1418
2318.87 1356
2319.32 1328
2319.77 1274
2320.23 1469
2320.68 1350
2321.14 1258
2321.59 1337
2322.05 1300
2322.50 1320
2322.95 1270
2323.41 1350
2323.86 1470
2324.32 1411
2324.77 1587
2325.23 1610
2325.68 1634
2326.14 1589
2326.59 1530
2327.05 1355
2327.50 1545
2327.96 1501
2328.41 1417
2328.86 1268
2329.32 1297
2329.78 1437
2330.23 1412
2330.69 1454
2331.14 1347
2331.60 1312
2332.05 1282
2332.51 1371
2332.96 1464
2333.42 1380
2333.87 1454
2334.33 1306
2334.78 1355
2335.24 1253
2335.69 1328
2336.15 1311
2336.61 1362
2337.06 1310
2337.52 1305
2337.97 1270
2338.43 1338
2338.89 1233
2339.34 1152
2339.80 1166
2340.25 1216
2340.71 1166
2341.17 1107
2341.62 1222
2342.08 1239
2342.53 1269
2342.99 1340
2343.45 1161
2343.90 1161
2344.36 1321
2344.82 1206
2345.27 1108
2345.73 1208
2346.19 1283
2346.64 1147
2347.10 1203
2347.56 1405
2348.01 1272
2348.47 1186
2348.93 1167
2349.38 1155
2349.84 1195
2350.30 1296
2350.76 1452
2351.21 1193
2351.67 1175
2352.13 1161
2352.58 1145
2353.04 1175
2353.50 1100
2353.96 1278
2354.41 1223
2354.87 1128
2355.33 1012
2355.79 1070
2356.24 1162
2356.70 1323
2357.16 1335
2357.62 1181
2358.08 1099
2358.53 1218
2358.99 1319
2359.45 1232
2359.91 1276
2360.37 1404
2360.82 1306
2361.28 1214
2361.74 1404
2362.20 1264
2362.66 1242
2363.11 1334
2363.57 1317
2364.03 1340
2364.49 1244
2364.95 1395
2365.41 1343
2365.86 1345
2366.32 1472
2366.78 1339
2367.24 1437
2367.70 1428
2368.16 1408
2368.62 1365
2369.08 1315
2369.54 1336
2369.99 1342
2370.45 1282
2370.91 1427
2371.37 1396
2371.83 1348
2372.29 1465
2372.75 1516
2373.21 1357
2373.67 1522
2374.13 1539
2374.59 1610
2375.05 1701
2375.51 1554
2375.96 1613
2376.42 1660
2376.88 1785
2377.34 1783
2377.80 1748
2378.26 1625
2378.72 1538
2379.18 1496
2379.64 1531
2380.10 1479
2380.56 1334
2381.02 1281
2381.48 1202
2381.94 1320
2382.40 1173
2382.86 1174
2383.32 1237
2383.78 1190
2384.24 1102
2384.70 1128
2385.17 1167
2385.63 1237
2386.09 1276
2386.55 1376
2387.01 1158
2387.47 1225
2387.93 1184
2388.39 1272
2388.85 1327
2389.31 1344
2389.77 1326
2390.23 1390
2390.69 1369
2391.15 1499
2391.62 1311
2392.08 1497
2392.54 1464
2393.00 1482
2393.46 1420
2393.92 1325
2394.38 1166
2394.84 1295
2395.31 1381
2395.77 1484
2396.23 1257
2396.69 1159
2397.15 1287
2397.61 1314
2398.08 1243
2398.54 1321
2399.00 1149
2399.46 1251
2399.92 1321
2400.38 1244
2400.85 1336
2401.31 1290
2401.77 1177
2402.23 1225
2402.69 1208
2403.16 1299
2403.62 1251
2404.08 1200
2404.54 1194
2405.01 1236
2405.47 1336
2405.93 1115
2406.39 1166
2406.86 1274
2407.32 1156
2407.78 1095
2408.24 1163
2408.71 1131
2409.17 1109
2409.63 1193
2410.09 1123
2410.56 1114
2411.02 1234
2411.48 1227
2411.95 1295
2412.41 1264
2412.87 1430
2413.34 1370
2413.80 1383
2414.26 1586
2414.73 1607
2415.19 1479
2415.65 1320
2416.12 1491
2416.58 1481
2417.04 1563
2417.51 1503
2417.97 1482
2418.43 1475
2418.90 1408
2419.36 1252
2419.82 1522
2420.29 1358
2420.75 1188
2421.22 1375
2421.68 1370
2422.14 1223
2422.61 1125
2423.07 1194
2423.54 1230
2424.00 1229
2424.47 1228
2424.93 1277
2425.39 1121
2425.86 1163
2426.32 1381
2426.79 1304
2427.25 1263
2427.72 1105
2428.18 1057
2428.65 1300
2429.11 1260
2429.57 1193
2430.04 1206
2430.50 1159
2430.97 1058
2431.43 1175
2431.90 1322
2432.36 1279
2432.83 1269
2433.29 1388
2433.76 1340
2434.22 1322
2434.69 1285
2435.15 1132
2435.62 1120
2436.09 1241
2436.55 1236
2437.02 1146
2437.48 1250
2437.95 1147
2438.41 1101
2438.88 1194
2439.34 1293
2439.81 1272
2440.28 1339
2440.74 1242
2441.21 1374
2441.67 1302
2442.14 1315
2442.60 1366
2443.07 1415
2443.54 1339
2444.00 1351
2444.47 1293
2444.94 1310
2445.40 1190
2445.87 1174
2446.33 1155
2446.80 1278
2447.27 1357
2447.73 1436
2448.20 1317
2448.67 1273
2449.13 1238
2449.60 1284
2450.07 1194
2450.53 1088
2451.00 1120
2451.47 1184
2451.93 1016
2452.40 1129
2452.87 1133
2453.33 1155
2453.80 1205
2454.27 1092
2454.74 1162
2455.20 1101
2455.67 1182
2456.14 1164
2456.60 1212
2457.07 1202
2457.54 1128
2458.01 1209
2458.47 1296
2458.94 1119
2459.41 1071
2459.88 1099
2460.34 1080
2460.81 1018
2461.28 1177
2461.75 1258
2462.21 1170
2462.68 1265
2463.15 1440
2463.62 1338
2464.09 1338
2464.55 1312
2465.02 1154
2465.49 1241
2465.96 1331
2466.43 1420
2466.90 1336
2467.36 1267
2467.83 1303
2468.30 1160
2468.77 1040
2469.24 1137
2469.71 1156
2470.17 1215
2470.64 1074
2471.11 1076
2471.58 1273
2472.05 1281
2472.52 1171
2472.99 1157
2473.46 1196
2473.93 1124
2474.39 1137
2474.86 1237
2475.33 1171
2475.80 1048
2476.27 1155
2476.74 1212
2477.21 1132
2477.68 1007
2478.15 1152
2478.62 1132
2479.09 1090
2479.56 1006
2480.03 975
2480.49 1180
2480.96 1075
2481.43 1074
2481.90 1020
2482.37 950
2482.84 1224
2483.31 1088
2483.78 1095
2484.25 1219
2484.72 1186
2485.19 1107
2485.66 1272
2486.13 1293
2486.60 1245
2487.07 1272
2487.54 1298
2488.01 1318
2488.48 1263
2488.95 1165
2489.43 1319
2489.90 1291
2490.37 1224
2490.84 1266
2491.31 1213
2491.78 1347
2492.25 1221
2492.72 1348
2493.19 1274
2493.66 1338
2494.13 1156
2494.60 1083
2495.07 1094
2495.54 1026
2496.02 1010
2496.49 1110
2496.96 1101
2497.43 1201
2497.90 1244
2498.37 1261
2498.84 1254
2499.31 1076
2499.79 1103
2500.26 1240
2500.73 1228
2501.20 1335
2501.67 1320
2502.14 1352
2502.61 1393
2503.09 1383
2503.56 1515
2504.03 1483
2504.50 1424
2504.97 1260
2505.45 1270
2505.92 1235
2506.39 1290
2506.86 1306
2507.33 1312
2507.81 1214
2508.28 1205
2508.75 1142
2509.22 1145
2509.69 1294
2510.17 1355
2510.64 1250
2511.11 1396
2511.58 1304
2512.06 1218
2512.53 1372
2513.00 1506
2513.47 1365
2513.95 1264
2514.42 1276
2514.89 1183
2515.37 1301
2515.84 1201
2516.31 1015
2516.78 1327
2517.26 1229
2517.73 1180
2518.20 1269
2518.68 1222
2519.15 1197
2519.62 1338
2520.10 1276
2520.57 1117
2521.04 1165
2521.52 1155
2521.99 1182
2522.46 1259
2522.94 1262
2523.41 1184
2523.89 1158
2524.36 1346
2524.83 1323
2525.31 1326
2525.78 1377
2526.25 1328
2526.73 1393
2527.20 1554
2527.68 1505
2528.15 1555
2528.62 1440
2529.10 1407
2529.57 1272
2530.05 1336
2530.52 1357
2531.00 1364
2531.47 1266
2531.94 1154
2532.42 1107
2532.89 1311
2533.37 1217
2533.84 1218
2534.32 1185
2534.79 1267
2535.27 1344
2535.74 1378
2536.22 1347
2536.69 1302
2537.17 1350
2537.64 1465
2538.12 1433
2538.59 1377
2539.07 1394
2539.54 1312
2540.02 1305
2540.49 1177
2540.97 1250
2541.44 1226
2541.92 1285
2542.39 1165
2542.87 1175
2543.34 1258
2543.82 1146
2544.29 1189
2544.77 1203
2545.25 1184
2545.72 1321
2546.20 1246
2546.67 1301
2547.15 1231
2547.62 1480
2548.10 1346
2548.58 1421
2549.05 1496
2549.53 1222
2550.00 1208
2550.48 1264
2550.96 1364
2551.43 1247
2551.91 1469
2552.39 1471
2552.86 1256
2553.34 1273
2553.82 1300
2554.29 1229
2554.77 1285
2555.24 1214
2555.72 1164
2556.20 1192
2556.67 1089
2557.15 1081
2557.63 1070
2558.11 1206
2558.58 1222
2559.06 1318
2559.54 1317
2560.01 1136
2560.49 1228
2560.97 1123
2561.44 1035
2561.92 1170
2562.40 1047
2562.88 1164
2563.35 1042
2563.83 1134
2564.31 1222
2564.79 1153
2565.26 1129
2565.74 1201
2566.22 1101
2566.70 1134
2567.17 1124
2567.65 1134
2568.13 1170
2568.61 1034
2569.09 1180
2569.56 1097
2570.04 1198
2570.52 1054
2571.00 1133
2571.48 1179
2571.95 1165
2572.43 1136
2572.91 1053
2573.39 1055
2573.87 1153
2574.35 1186
2574.82 1161
2575.30 1169
2575.78 1179
2576.26 1166
2576.74 1285
2577.22 1303
2577.70 1148
2578.17 1258
2578.65 1106
2579.13 1162
2579.61 1236
2580.09 1119
2580.57 1336
2581.05 1248
2581.53 1113
2582.01 1155
2582.48 1114
2582.96 1198
2583.44 1314
2583.92 1274
2584.40 1187
2584.88 1126
2585.36 1211
2585.84 1251
2586.32 1133
2586.80 1039
2587.28 1299
2587.76 1135
2588.24 1119
2588.72 1224
2589.20 1268
2589.68 1125
2590.16 1340
2590.64 1270
2591.12 1195
2591.60 1099
2592.08 1140
2592.56 1056
2593.04 1152
2593.52 1089
2594.00 1106
2594.48 1079
2594.96 1131
2595.44 1348
2595.92 1211
2596.40 1269
2596.88 1147
2597.36 994
2597.84 1201
2598.32 1228
2598.80 1115
2599.28 1192
2599.76 1150
2600.24 1283
2600.72 1283
2601.21 1143
2601.69 1346
2602.17 1291
2602.65 1213
2603.13 1179
2603.61 1379
2604.09 1433
2604.57 1384
2605.05 1362
2605.54 1213
2606.02 1067
2606.50 1158
2606.98 1192
2607.46 1253
2607.94 1222
2608.42 1122
2608.91 1153
2609.39 1303
2609.87 1199
2610.35 1098
2610.83 1165
2611.31 1176
2611.80 1196
2612.28 1137
2612.76 1203
2613.24 1198
2613.72 1175
2614.21 1266
2614.69 1296
2615.17 1259
2615.65 1205
2616.13 1144
2616.62 1194
2617.10 1216
2617.58 1271
2618.06 1284
2618.55 1344
2619.03 1232
2619.51 1209
2619.99 1261
2620.48 1296
2620.96 1113
2621.44 1139
2621.92 1289
2622.41 1383
2622.89 1127
2623.37 1287
2623.86 1300
2624.34 1365
2624.82 1285
2625.31 1152
2625.79 1300
2626.27 1163
2626.75 1093
2627.24 1008
2627.72 1153
2628.20 1225
2628.69 1372
2629.17 1441
2629.66 1370
2630.14 1329
2630.62 1435
2631.11 1575
2631.59 1631
2632.07 1807
2632.56 1692
2633.04 1576
2633.52 1565
2634.01 1651
2634.49 1703
2634.98 1588
2635.46 1671
2635.94 1428
2636.43 1417
2636.91 1406
2637.40 1347
2637.88 1271
2638.37 1283
2638.85 1222
2639.33 1041
2639.82 1062
2640.30 1120
2640.79 1118
2641.27 1010
2641.76 1126
2642.24 1127
2642.73 1095
2643.21 905
2643.70 1038
2644.18 1035
2644.67 1021
2645.15 1016
2645.64 999
2646.12 1101
2646.61 1134
2647.09 1142
2647.58 1096
2648.06 1085
2648.55 1118
2649.03 1212
2649.52 1131
2650.00 1060
2650.49 1201
2650.97 1155
2651.46 1059
2651.94 1143
2652.43 1125
2652.92 1147
2653.40 1066
2653.89 1070
2654.37 1101
2654.86 1213
2655.34 1220
2655.83 1157
2656.32 1149
2656.80 1164
2657.29 1230
2657.77 1331
2658.26 1236
2658.75 1026
2659.23 994
2659.72 1051
2660.21 1157
2660.69 1360
2661.18 1038
2661.66 867
2662.15 996
2662.64 1191
2663.12 1204
2663.61 1100
2664.10 1117
2664.58 1018
2665.07 1049
2665.56 1076
2666.04 1015
2666.53 1149
2667.02 1217
2667.50 1103
2667.99 1055
2668.48 1035
2668.97 1168
2669.45 1228
2669.94 1166
2670.43 1187
2670.91 1166
2671.40 1101
2671.89 1206
2672.38 1319
2672.86 1302
2673.35 1210
2673.84 1251
2674.33 1303
2674.81 1292
2675.30 1257
2675.79 1175
2676.28 1206
2676.77 1288
2677.25 1331
2677.74 1171
2678.23 1186
2678.72 1075
2679.21 1099
2679.69 1200
2680.18 1202
2680.67 1258
2681.16 1202
2681.65 1217
2682.13 913
2682.62 1019
2683.11 1163
2683.60 1085
2684.09 1089
2684.58 1129
2685.07 1154
2685.55 1143
2686.04 1082
2686.53 987
2687.02 1030
2687.51 986
2688.00 980
2688.49 1072
2688.98 1058
2689.46 1041
2689.95 1096
2690.44 1114
2690.93 1165
2691.42 1163
2691.91 1097
2692.40 1257
2692.89 1193
2693.38 1137
2693.87 1077
2694.36 1170
2694.85 1080
2695.34 1042
2695.83 989
2696.31 1071
2696.80 1048
2697.29 1164
2697.78 997
2698.27 978
2698.76 1139
2699.25 1319
2699.74 1301
2700.23 1269
2700.72 1285
2701.21 1294
2701.70 1269
2702.19 1350
2702.68 1261
2703.17 1303
2703.66 1191
2704.15 1192
2704.64 1318
2705.13 1163
2705.63 1141
2706.12 1195
2706.61 1222
2707.10 1082
2707.59 950
2708.08 1102
2708.57 1186
2709.06 1220
2709.55 1188
2710.04 1119
2710.53 1062
2711.02 964
2711.51 973
2712.01 1282
2712.50 1285
2712.99 1180
2713.48 1201
2713.97 1105
2714.46 1133
2714.95 1042
2715.44 993
2715.93 968
2716.43 1183
2716.92 1031
2717.41 1017
2717.90 1025
2718.39 992
2718.88 1057
2719.38 1130
2719.87 1285
2720.36 1321
2720.85 1280
2721.34 1208
2721.83 1273
2722.33 1223
2722.82 1373
2723.31 1401
2723.80 1226
2724.30 1189
2724.79 1243
2725.28 1456
2725.77 1205
2726.26 1130
2726.76 1265
2727.25 1301
2727.74 1276
2728.23 1147
2728.73 1174
2729.22 1159
2729.71 1162
2730.20 1130
2730.70 1191
2731.19 1233
2731.68 1138
2732.18 1190
2732.67 1109
2733.16 1084
2733.65 1162
2734.15 1228
2734.64 1196
2735.13 1221
2735.63 1167
2736.12 1207
2736.61 1311
2737.11 1279
2737.60 1384
2738.09 1471
2738.59 1367
2739.08 1168
2739.57 1399
2740.07 1567
2740.56 1449
2741.05 1338
2741.55 1579
2742.04 1377
2742.54 1223
2743.03 1488
2743.52 1308
2744.02 1231
2744.51 1203
2745.00 1134
2745.50 1218
2745.99 1136
2746.49 1198
2746.98 1326
2747.48 1101
2747.97 1167
2748.46 1184
2748.96 1063
2749.45 1136
2749.95 1067
2750.44 1102
2750.94 1128
2751.43 947
2751.93 897
2752.42 1048
2752.91 1035
2753.41 1039
2753.90 1041
2754.40 1212
2754.89 1178
2755.39 1055
2755.88 1126
2756.38 1160
2756.87 1185
2757.37 1142
2757.86 1209
2758.36 1157
2758.85 1145
2759.35 1189
2759.85 1185
2760.34 1174
2760.84 1316
2761.33 1209
2761.83 1197
2762.32 1174
2762.82 1170
2763.31 1268
2763.81 1294
2764.31 1134
2764.80 1205
2765.30 1103
2765.79 1187
2766.29 1271
2766.78 1190
2767.28 1253
2767.78 1211
2768.27 1290
2768.77 1227
2769.27 1153
2769.76 1195
2770.26 1200
2770.75 1189
2771.25 1280
2771.75 1178
2772.24 1212
2772.74 1074
2773.24 1164
2773.73 1222
2774.23 1116
2774.73 1225
2775.22 1226
2775.72 1241
2776.22 1388
2776.71 1364
2777.21 1190
2777.71 1306
2778.20 1345
2778.70 1333
2779.20 1147
2779.70 1196
2780.19 1118
2780.69 991
2781.19 1036
2781.68 1096
2782.18 1153
2782.68 1139
2783.18 1293
2783.67 1203
2784.17 1118
2784.67 1009
2785.17 1140
2785.66 1163
2786.16 1050
2786.66 1090
2787.16 1183
2787.66 1175
2788.15 1113
2788.65 1096
2789.15 1152
2789.65 1299
2790.14 1290
2790.64 1308
2791.14 1287
2791.64 1392
2792.14 1390
2792.64 1345
2793.13 1197
2793.63 1197
2794.13 1207
2794.63 1312
2795.13 1245
2795.63 1295
2796.12 1381
2796.62 1301
2797.12 1302
2797.62 1194
2798.12 1408
2798.62 1446
2799.12 1302
2799.62 1102
2800.12 1206
2800.61 1379
2801.11 1354
2801.61 1232
2802.11 1103
2802.61 1065
2803.11 1195
2803.61 1115
2804.11 1030
2804.61 1100
2805.11 1116
2805.61 1237
2806.11 1199
2806.61 1148
2807.11 1100
2807.60 1269
2808.10 1260
2808.60 1069
2809.10 1252
2809.60 1160
2810.10 1205
2810.60 1153
2811.10 1051
2811.60 1039
2812.10 1029
2812.60 1079
2813.10 1054
2813.60 1159
2814.10 947
2814.60 901
2815.10 979
2815.60 926
2816.10 945
2816.61 1103
2817.11 1059
2817.61 1063
2818.11 881
2818.61 979
2819.11 1105
2819.61 1136
2820.11 1053
2820.61 1128
2821.11 1001
2821.61 1145
2822.11 1132
2822.61 1096
2823.11 997
2823.62 996
2824.12 1046
2824.62 1050
2825.12 1054
2825.62 861
2826.12 932
2826.62 993
2827.12 924
2827.63 898
2828.13 991
2828.63 1024
2829.13 996
2829.63 1041
2830.13 1042
2830.63 1030
2831.14 976
2831.64 877
2832.14 993
2832.64 919
2833.14 1043
2833.65 995
2834.15 1024
2834.65 1123
2835.15 1122
2835.65 1218
2836.16 1272
2836.66 1188
2837.16 1143
2837.66 1154
2838.16 1155
2838.67 1107
2839.17 1132
2839.67 1246
2840.17 1071
2840.68 1156
2841.18 1011
2841.68 961
2842.19 873
2842.69 1087
2843.19 1046
2843.69 996
2844.20 1084
2844.70 1148
2845.20 1095
2845.71 1011
2846.21 1008
2846.71 1161
2847.21 1005
2847.72 1011
2848.22 1067
2848.72 1095
2849.23 1186
2849.73 1130
2850.23 1092
2850.74 1236
2851.24 1178
2851.74 1149
2852.25 1083
2852.75 1198
2853.26 1066
2853.76 1009
2854.26 989
2854.77 1179
2855.27 1151
2855.77 1117
2856.28 943
2856.78 1050
2857.29 1122
2857.79 1074
2858.29 1205
2858.80 1144
2859.30 1095
2859.81 1109
2860.31 1084
2860.82 1014
2861.32 1003
2861.82 1060
2862.33 1036
2862.83 1067
2863.34 1065
2863.84 1050
2864.35 955
2864.85 905
2865.36 973
2865.86 1001
2866.37 969
2866.87 856
2867.38 1008
2867.88 1151
2868.39 1141
2868.89 1058
2869.40 1120
2869.90 1033
2870.41 967
2870.91 977
2871.42 998
2871.92 1080
2872.43 1100
2872.93 1050
2873.44 1264
2873.94 1292
2874.45 1069
2874.95 1214
2875.46 1339
2875.97 1213
2876.47 1257
2876.98 1259
2877.48 1394
2877.99 1324
2878.49 1201
2879.00 1205
2879.51 1263
2880.01 1284
2880.52 1295
2881.03 1103
2881.53 1170
2882.04 1188
2882.54 1043
2883.05 1037
2883.56 1107
2884.06 1087
2884.57 1012
2885.08 1022
2885.58 1191
2886.09 1111
2886.60 1105
2887.10 1048
2887.61 1071
2888.12 1169
2888.62 1110
2889.13 1143
2889.64 1253
2890.14 1158
2890.65 1162
2891.16 1031
2891.66 1007
2892.17 992
2892.68 1160
2893.18 1189
2893.69 1168
2894.20 1176
2894.71 1108
2895.21 1072
2895.72 1227
2896.23 1282
2896.74 1119
2897.24 1182
2897.75 1065
2898.26 1005
2898.77 986
2899.27 964
2899.78 983
2900.29 1078
2900.80 1143
2901.31 1090
2901.81 1188
2902.32 1043
2902.83 1067
2903.34 1051
2903.85 1009
2904.35 1054
2904.86 917
2905.37 901
2905.88 1027
2906.39 1004
2906.90 937
2907.40 1056
2907.91 1039
2908.42 1032
2908.93 1213
2909.44 1050
2909.95 1034
2910.46 1202
2910.96 1035
2911.47 1045
2911.98 1214
2912.49 1230
2913.00 1136
2913.51 1187
2914.02 1128
2914.53 1264
2915.04 1104
2915.54 1167
2916.05 1144
2916.56 1005
2917.07 1114
2917.58 1114
2918.09 1069
2918.60 1071
2919.11 1044
2919.62 1155
2920.13 1071
2920.64 1100
2921.15 1127
2921.66 1144
2922.17 1082
2922.68 1004
2923.19 1066
2923.70 1033
2924.21 1070
2924.72 1147
2925.23 1157
2925.74 993
2926.25 1171
2926.76 1115
2927.27 1190
2927.78 1102
2928.29 1089
2928.80 1110
2929.31 1092
2929.82 1025
2930.33 1117
2930.84 1104
2931.35 1225
2931.86 1224
2932.37 1190
2932.88 1047
2933.39 1008
2933.90 1055
2934.41 1084
2934.92 1086
2935.44 1206
2935.95 1225
2936.46 1383
2936.97 1441
2937.48 1217
2937.99 1353
2938.50 1294
2939.01 1621
2939.52 1476
2940.04 1450
2940.55 1235
2941.06 1345
2941.57 1474
2942.08 1346
2942.59 1287
2943.10 1320
2943.62 1161
2944.13 1198
2944.64 1158
2945.15 1184
2945.66 1139
2946.17 1275
2946.69 1153
2947.20 1071
2947.71 1064
2948.22 1177
2948.73 983
2949.25 1126
2949.76 1159
2950.27 914
2950.78 978
2951.29 1035
2951.81 1068
2952.32 1124
2952.83 1079
2953.34 1061
2953.86 1024
2954.37 1113
2954.88 1065
2955.39 1072
2955.91 1070
2956.42 1082
2956.93 1154
2957.45 1131
2957.96 1144
2958.47 1190
2958.98 1211
2959.50 1165
2960.01 1128
2960.52 1135
2961.04 1145
2961.55 1165
2962.06 1171
2962.58 1115
2963.09 1199
2963.60 1207
2964.12 1091
2964.63 1092
2965.14 1229
2965.66 1349
2966.17 1275
2966.68 1250
2967.20 1162
2967.71 1138
2968.22 1238
2968.74 1078
2969.25 1125
2969.77 1156
2970.28 1169
2970.79 1241
2971.31 1069
2971.82 1090
2972.34 1245
2972.85 1278
2973.36 1196
2973.88 1130
2974.39 1154
2974.91 1215
2975.42 1212
2975.94 1404
2976.45 1338
2976.96 1244
2977.48 1232
2977.99 1201
2978.51 1291
2979.02 1299
2979.54 1325
2980.05 1271
2980.57 1239
2981.08 1318
2981.60 1267
2982.11 1227
2982.63 1167
2983.14 1340
2983.66 1338
2984.17 1259
2984.69 1250
2985.20 1287
2985.72 1394
2986.23 1426
2986.75 1479
2987.26 1467
2987.78 1501
2988.29 1523
2988.81 1516
2989.32 1349
2989.84 1417
2990.36 1395
2990.87 1283
2991.39 1387
2991.90 1466
2992.42 1414
2992.94 1464
2993.45 1421
2993.97 1410
2994.48 1429
2995.00 1448
2995.51 1570
2996.03 1398
2996.55 1482
2997.06 1512
2997.58 1661
2998.10 1661
2998.61 1674
2999.13 1744
2999.65 1920
3000.16 1914
3000.68 2074
3001.19 2072
3001.71 2433
3002.23 2854
3002.74 3017
3003.26 3238
3003.78 3575
3004.30 3350
3004.81 3837
3005.33 3462
3005.85 3606
3006.36 3317
3006.88 3021
3007.40 2774
3007.91 2556
3008.43 2302
3008.95 2135
3009.47 1761
3009.98 1545
3010.50 1582
3011.02 1685
3011.54 1579
3012.05 1467
3012.57 1487
3013.09 1367
3013.61 1576
3014.12 1671
3014.64 1593
3015.16 1391
3015.68 1559
3016.19 1537
3016.71 1377
3017.23 1526
3017.75 1678
3018.27 1576
3018.78 1636
3019.30 1708
3019.82 1545
3020.34 1622
3020.86 1566
3021.38 1631
3021.89 1721
3022.41 1598
3022.93 1354
3023.45 1450
3023.97 1346
3024.49 1278
3025.01 1273
3025.52 1280
3026.04 1366
3026.56 1330
3027.08 1351
3027.60 1319
3028.12 1241
3028.64 1230
3029.16 1082
3029.67 1242
3030.19 1211
3030.71 1237
3031.23 1283
3031.75 1318
3032.27 1212
3032.79 1306
3033.31 1183
3033.83 1082
3034.35 1147
3034.87 1219
3035.39 1279
3035.91 1361
3036.43 1246
3036.95 1197
3037.47 1258
3037.99 1092
3038.50 1135
3039.02 1068
3039.54 1083
3040.06 1165
3040.58 1105
3041.10 1202
3041.62 1298
3042.14 1377
3042.66 1190
3043.18 1206
3043.70 1286
3044.23 1195
3044.75 1219
3045.27 1258
3045.79 1302
3046.31 1214
3046.83 1291
3047.35 1277
3047.87 1252
3048.39 1259
3048.91 1232
3049.43 1244
3049.95 1270
3050.47 1164
3050.99 1118
3051.51 1064
3052.03 1228
3052.56 1095
3053.08 1136
3053.60 1165
3054.12 1060
3054.64 1191
3055.16 1239
3055.68 1307
3056.20 1260
3056.72 1247
3057.25 1208
3057.77 1164
3058.29 1020
3058.81 948
3059.33 1095
3059.85 1216
3060.38 1157
3060.90 1282
3061.42 1258
3061.94 1195
3062.46 1385
3062.98 1199
3063.51 1105
3064.03 1196
3064.55 1427
3065.07 1364
3065.59 1269
3066.12 1330
3066.64 1178
3067.16 1318
3067.68 1289
3068.21 1321
3068.73 1290
3069.25 1124
3069.77 1236
3070.30 1219
3070.82 1337
3071.34 1255
3071.86 1223
3072.39 1183
3072.91 1253
3073.43 1257
3073.95 1329
3074.48 1320
3075.00 1192
3075.52 1198
3076.05 1376
3076.57 1380
3077.09 1292
3077.61 1372
3078.14 1474
3078.66 1341
3079.18 1382
3079.71 1551
3080.23 1554
3080.75 1638
3081.28 1807
3081.80 1777
3082.32 1458
3082.85 1670
3083.37 1557
3083.90 1498
3084.42 1621
3084.94 1478
3085.47 1538
3085.99 1445
3086.51 1554
3087.04 1580
3087.56 1356
3088.09 1366
3088.61 1457
3089.13 1460
3089.66 1461
3090.18 1314
3090.71 1404
3091.23 1399
3091.76 1424
3092.28 1380
3092.80 1605
3093.33 1615
3093.85 1614
3094.38 1618
3094.90 1799
3095.43 1693
3095.95 1756
3096.48 1790
3097.00 1907
3097.53 1950
3098.05 1975
3098.58 2120
3099.10 2477
3099.63 2907
3100.15 3483
3100.68 4214
3101.20 4620
3101.73 5058
3102.25 5539
3102.78 5933
3103.30 6504
3103.83 6100
3104.35 5576
3104.88 5169
3105.40 4606
3105.93 3976
3106.45 3248
3106.98 2736
3107.51 2397
3108.03 2294
3108.56 2133
3109.08 2015
3109.61 1786
3110.13 2062
3110.66 2068
3111.19 2105
3111.71 2105
3112.24 2049
3112.76 1949
3113.29 1852
3113.82 1775
3114.34 1779
3114.87 1627
3115.40 1379
3115.92 1563
3116.45 1553
3116.98 1559
3117.50 1416
3118.03 1577
3118.55 1417
3119.08 1386
3119.61 1539
3120.13 1407
3120.66 1550
3121.19 1569
3121.72 1547
3122.24 1465
3122.77 1503
3123.30 1688
3123.82 1572
3124.35 1395
3124.88 1484
3125.40 1570
3125.93 1573
3126.46 1484
3126.99 1399
3127.51 1395
3128.04 1357
3128.57 1395
3129.10 1338
3129.62 1189
3130.15 1258
3130.68 1220
3131.21 1242
3131.73 1285
3132.26 1155
3132.79 1209
3133.32 1271
3133.85 1189
3134.37 1071
3134.90 1101
3135.43 1235
3135.96 1275
3136.49 1268
3137.01 1075
3137.54 1257
3138.07 1148
3138.60 1130
3139.13 1192
3139.65 1248
3140.18 1272
3140.71 1158
3141.24 1124
3141.77 1048
3142.30 1014
3142.83 1184
3143.35 1198
3143.88 1168
3144.41 1127
3144.94 1146
3145.47 1171
3146.00 1170
3146.53 1284
3147.06 1360
3147.59 1262
3148.11 1416
3148.64 1292
3149.17 1165
3149.70 1212
3150.23 1278
3150.76 1265
3151.29 1378
3151.82 1427
3152.35 1484
3152.88 1331
3153.41 1301
3153.94 1197
3154.47 1244
3155.00 1252
3155.53 1351
3156.06 1202
3156.59 1200
3157.12 1342
3157.65 1179
3158.18 1258
3158.71 1313
3159.24 1331
3159.77 1231
3160.30 1344
3160.83 1261
3161.36 1289
3161.89 1298
3162.42 1213
3162.95 1272
3163.48 1283
3164.01 1145
3164.54 1118
3165.07 998
3165.60 1184
3166.13 1086
3166.66 1145
3167.19 1120
3167.72 1243
3168.25 1159
3168.78 1092
3169.31 1236
3169.85 1182
3170.38 1084
3170.91 1185
3171.44 1251
3171.97 1163
3172.50 1394
3173.03 1381
3173.56 1337
3174.09 1326
3174.63 1282
3175.16 1306
3175.69 1307
3176.22 1400
3176.75 1273
3177.28 1446
3177.81 1243
3178.35 1086
3178.88 1087
3179.41 1200
3179.94 1144
3180.47 1120
3181.00 1103
3181.54 1335
3182.07 1140
3182.60 1101
3183.13 1083
3183.66 1167
3184.20 1221
3184.73 1043
3185.26 948
3185.79 1038
3186.33 1121
3186.86 1123
3187.39 1132
3187.92 1169
3188.46 1159
3188.99 1155
3189.52 1165
3190.05 1221
3190.59 1072
3191.12 1011
3191.65 1029
3192.18 1096
3192.72 1073
3193.25 1124
3193.78 1136
3194.32 1134
3194.85 1215
3195.38 1111
3195.91 1098
3196.45 1128
3196.98 1043
3197.51 1026
3198.05 1135
3198.58 1210
3199.11 1260
3199.65 1323
3200.18 1369
3200.71 1471
3201.25 1437
3201.78 1396
3202.32 1104
3202.85 1304
3203.38 1353
3203.92 1286
3204.45 1303
3204.98 1245
3205.52 1369
3206.05 1347
3206.59 1265
3207.12 1273
3207.65 1392
3208.19 1331
3208.72 1329
3209.26 1408
3209.79 1388
3210.32 1336
3210.86 1372
3211.39 1447
3211.93 1478
3212.46 1516
3213.00 1369
3213.53 1235
3214.07 1300
3214.60 1172
3215.14 1202
3215.67 1098
3216.20 1107
3216.74 1175
3217.27 1137
3217.81 1118
3218.34 1078
3218.88 1170
3219.41 1154
3219.95 1157
3220.48 1260
3221.02 1121
3221.56 1241
3222.09 1267
3222.63 1437
3223.16 1373
3223.70 1373
3224.23 1487
3224.77 1509
3225.30 1458
3225.84 1418
3226.37 1370
3226.91 1394
3227.45 1401
3227.98 1471
3228.52 1453
3229.05 1471
3229.59 1414
3230.12 1381
3230.66 1326
3231.20 1305
3231.73 1347
3232.27 1402
3232.81 1279
3233.34 1279
3233.88 1367
3234.41 1457
3234.95 1346
3235.49 1466
3236.02 1505
3236.56 1448
3237.10 1478
3237.63 1491
3238.17 1333
3238.71 1462
3239.24 1539
3239.78 1456
3240.32 1454
3240.85 1490
3241.39 1636
3241.93 1650
3242.46 1582
3243.00 1637
3243.54 1564
3244.07 1672
3244.61 1627
3245.15 1617
3245.69 1587
3246.22 1479
3246.76 1398
3247.30 1598
3247.84 1550
3248.37 1468
3248.91 1544
3249.45 1748
3249.99 1584
3250.52 1538
3251.06 1682
3251.60 1617
3252.14 1776
3252.67 1615
3253.21 1550
3253.75 1562
3254.29 1558
3254.83 1773
3255.36 1608
3255.90 1731
3256.44 1793
3256.98 1840
3257.52 1855
3258.05 1844
3258.59 1966
3259.13 2017
3259.67 2015
3260.21 2616
3260.75 2540
3261.29 2799
3261.82 3220
3262.36 3304
3262.90 3402
3263.44 3718
3263.98 3956
3264.52 4431
3265.06 4776
3265.60 4866
3266.13 5156
3266.67 5347
3267.21 5648
3267.75 5203
3268.29 4764
3268.83 4223
3269.37 3679
3269.91 3281
3270.45 3025
3270.99 2839
3271.53 2511
3272.07 2287
3272.60 2037
3273.14 2108
3273.68 1903
3274.22 1753
3274.76 1588
3275.30 1769
3275.84 1737
3276.38 1792
3276.92 1864
3277.46 1893
3278.00 1861
3278.54 1827
3279.08 1860
3279.62 1764
3280.16 1638
3280.70 1803
3281.24 1719
3281.78 1623
3282.32 1511
3282.86 1587
3283.40 1820
3283.94 1542
3284.48 1761
3285.02 1736
3285.56 1539
3286.11 1472
3286.65 1663
3287.19 1734
3287.73 1554
3288.27 1615
3288.81 1623
3289.35 1900
3289.89 1855
3290.43 1879
3290.97 1838
3291.51 1714
3292.05 2024
3292.60 1818
3293.14 1961
3293.68 2351
3294.22 2282
3294.76 2253
3295.30 2446
3295.84 2354
3296.38 2500
3296.93 2445
3297.47 2227
3298.01 2178
3298.55 2063
3299.09 2041
3299.63 1892
3300.18 1874
3300.72 1866
3301.26 1924
3301.80 1840
3302.34 1677
3302.89 1494
3303.43 1653
3303.97 1922
3304.51 1792
3305.05 1749
3305.60 1826
3306.14 1632
3306.68 1484
3307.22 1307
3307.76 1477
3308.31 1475
3308.85 1434
3309.39 1491
3309.93 1449
3310.48 1435
3311.02 1390
3311.56 1335
3312.11 1413
3312.65 1542
3313.19 1588
3313.73 1589
3314.28 1597
3314.82 1799
3315.36 1707
3315.91 1871
3316.45 1792
3316.99 1893
3317.53 1779
3318.08 1620
3318.62 1657
3319.16 1734
3319.71 1608
3320.25 1473
3320.79 1617
3321.34 1581
3321.88 1490
3322.43 1486
3322.97 1451
3323.51 1500
3324.06 1477
3324.60 1409
3325.14 1453
3325.69 1475
3326.23 1467
3326.78 1389
3327.32 1351
3327.86 1221
3328.41 1393
3328.95 1486
3329.50 1433
3330.04 1525
3330.58 1531
3331.13 1619
3331.67 1869
3332.22 1961
3332.76 2252
3333.31 2708
3333.85 2759
3334.39 3019
3334.94 3417
3335.48 3452
3336.03 3269
3336.57 3336
3337.12 3301
3337.66 3367
3338.21 2922
3338.75 2738
3339.30 2354
3339.84 2164
3340.39 2171
3340.93 1983
3341.48 1754
3342.02 1639
3342.57 1582
3343.11 1486
3343.66 1450
3344.20 1390
3344.75 1285
3345.29 1375
3345.84 1475
3346.39 1449
3346.93 1436
3347.48 1516
3348.02 1411
3348.57 1551
3349.11 1487
3349.66 1403
3350.21 1503
3350.75 1443
3351.30 1342
3351.84 1330
3352.39 1278
3352.94 1336
3353.48 1240
3354.03 1323
3354.57 1290
3355.12 1342
3355.67 1346
3356.21 1347
3356.76 1435
3357.31 1407
3357.85 1254
3358.40 1187
3358.94 1214
3359.49 1370
3360.04 1379
3360.58 1340
3361.13 1324
3361.68 1473
3362.22 1368
3362.77 1351
3363.32 1373
3363.87 1369
3364.41 1316
3364.96 1379
3365.51 1260
3366.05 1340
3366.60 1392
3367.15 1289
3367.70 1390
3368.24 1275
3368.79 1432
3369.34 1492
3369.88 1378
3370.43 1405
3370.98 1482
3371.53 1331
3372.07 1457
3372.62 1525
3373.17 1566
3373.72 1522
3374.27 1430
3374.81 1433
3375.36 1190
3375.91 1138
3376.46 1268
3377.01 1229
3377.55 1209
3378.10 1153
3378.65 1204
3379.20 1167
3379.75 1119
3380.29 1159
3380.84 1099
3381.39 989
3381.94 1057
3382.49 1220
3383.04 1241
3383.58 1153
3384.13 1060
3384.68 1058
3385.23 1043
3385.78 1114
3386.33 1086
3386.88 1115
3387.43 1122
3387.97 1120
3388.52 989
3389.07 1116
3389.62 1155
3390.17 1123
3390.72 1180
3391.27 1091
3391.82 1170
3392.37 1183
3392.92 1121
3393.47 1156
3394.02 1124
3394.56 1215
3395.11 1106
3395.66 1046
3396.21 1109
3396.76 1218
3397.31 1183
3397.86 1126
3398.41 997
3398.96 1025
3399.51 1105
3400.06 1088
3400.61 1118
3401.16 983
3401.71 984
3402.26 1102
3402.81 1231
3403.36 1155
3403.91 1049
3404.46 988
3405.01 1087
3405.56 958
3406.11 1026
3406.66 1051
3407.21 1047
3407.76 1127
3408.32 1104
3408.87 1154
3409.42 1084
3409.97 1114
3410.52 1037
3411.07 1026
3411.62 1093
3412.17 1134
3412.72 1247
3413.27 1226
3413.82 1278
3414.37 1494
3414.93 1356
3415.48 1340
3416.03 1335
3416.58 1463
3417.13 1433
3417.68 1252
3418.23 1235
3418.78 1436
3419.34 1360
3419.89 1289
3420.44 1281
3420.99 1264
3421.54 1338
3422.09 1342
3422.65 1196
3423.20 1136
3423.75 1272
3424.30 1458
3424.85 1361
3425.40 1393
3425.96 1505
3426.51 1265
3427.06 1201
3427.61 1231
3428.16 1370
3428.72 1318
3429.27 1333
3429.82 1295
3430.37 1391
3430.93 1218
3431.48 1095
3432.03 1179
3432.58 1106
3433.14 1214
3433.69 1183
3434.24 1093
3434.79 1116
3435.35 1043
3435.90 1215
3436.45 1086
3437.00 1242
3437.56 1134
3438.11 1137
3438.66 1058
3439.22 1206
3439.77 1186
3440.32 1138
3440.88 1092
3441.43 1218
3441.98 1101
3442.54 1197
3443.09 1208
3443.64 1055
3444.20 1082
3444.75 1042
3445.30 1141
3445.86 1189
3446.41 1188
3446.96 1143
3447.52 1154
3448.07 1160
3448.63 1237
3449.18 1213
3449.73 1239
3450.29 1125
3450.84 1092
3451.39 1231
3451.95 1261
3452.50 1056
3453.06 1147
3453.61 1102
3454.17 1226
3454.72 1354
3455.27 1383
3455.83 1418
3456.38 1356
3456.94 1214
3457.49 1260
3458.05 1219
3458.60 1266
3459.16 1383
3459.71 1371
3460.27 1228
3460.82 1249
3461.37 1322
3461.93 1179
3462.48 1262
3463.04 1386
3463.59 1243
3464.15 1309
3464.70 1319
3465.26 1225
3465.82 1237
3466.37 1209
3466.93 1243
3467.48 1398
3468.04 1308
3468.59 1459
3469.15 1578
3469.70 1536
3470.26 1506
3470.81 1550
3471.37 1790
3471.92 1896
3472.48 1739
3473.04 1713
3473.59 1693
3474.15 1720
3474.70 1781
3475.26 1631
3475.82 1617
3476.37 1542
3476.93 1527
3477.48 1519
3478.04 1618
3478.60 1688
3479.15 1623
3479.71 1649
3480.27 1697
3480.82 1681
3481.38 1595
3481.93 1604
3482.49 1781
3483.05 1851
3483.60 1896
3484.16 1884
3484.72 2042
3485.27 1897
3485.83 1933
3486.39 2187
3486.94 2221
3487.50 2624
3488.06 3151
3488.62 3476
3489.17 4127
3489.73 4796
3490.29 5508
3490.84 6259
3491.40 6790
3491.96 7268
3492.52 7853
3493.07 7111
3493.63 6524
3494.19 5732
3494.75 5080
3495.30 4122
3495.86 3650
3496.42 3593
3496.98 3142
3497.53 2692
3498.09 2731
3498.65 2526
3499.21 2600
3499.76 2627
3500.32 2697
3500.88 2551
3501.44 2624
3502.00 2450
3502.56 2754
3503.11 2487
3503.67 2502
3504.23 2579
3504.79 2415
3505.35 2418
3505.90 2222
3506.46 2341
3507.02 2237
3507.58 2135
3508.14 1962
3508.70 1903
3509.26 1819
3509.81 1848
3510.37 1829
3510.93 1681
3511.49 1674
3512.05 1827
3512.61 1763
3513.17 1774
3513.73 1582
3514.29 1409
3514.84 1239
3515.40 1435
3515.96 1444
3516.52 1189
3517.08 1283
3517.64 1342
3518.20 1298
3518.76 1352
3519.32 1441
3519.88 1365
3520.44 1251
3521.00 1293
3521.56 1316
3522.12 1340
3522.68 1416
3523.24 1475
3523.80 1441
3524.36 1415
3524.92 1353
3525.48 1381
3526.04 1402
3526.60 1330
3527.16 1340
3527.72 1293
3528.28 1201
3528.84 1404
3529.40 1431
3529.96 1420
3530.52 1450
3531.08 1398
3531.64 1439
3532.20 1271
3532.76 1400
3533.32 1268
3533.88 1217
3534.44 1333
3535.00 1251
3535.56 1468
3536.12 1484
3536.68 1303
3537.25 1319
3537.81 1333
3538.37 1317
3538.93 1278
3539.49 1250
3540.05 1253
3540.61 1211
3541.17 1195
3541.73 1336
3542.30 1342
3542.86 1202
3543.42 1321
3543.98 1414
3544.54 1296
3545.10 1337
3545.66 1240
3546.23 1199
3546.79 1261
3547.35 1213
3547.91 1124
3548.47 1240
3549.03 1172
3549.60 1289
3550.16 1139
3550.72 1069
3551.28 1294
3551.84 1119
3552.41 1023
3552.97 1139
3553.53 1113
3554.09 919
3554.65 1014
3555.22 1016
3555.78 955
3556.34 1105
3556.90 1079
3557.47 990
3558.03 1045
3558.59 1086
3559.15 1164
3559.72 999
3560.28 1078
3560.84 1059
3561.41 1123
3561.97 1138
3562.53 1096
3563.09 1097
3563.66 998
3564.22 1102
3564.78 1108
3565.35 1174
3565.91 1174
3566.47 1114
3567.04 1037
3567.60 944
3568.16 938
3568.73 950
3569.29 1132
3569.85 1127
3570.42 1137
3570.98 1194
3571.54 1244
3572.11 1063
3572.67 1022
3573.23 1044
3573.80 1054
3574.36 1100
3574.93 1223
3575.49 1222
3576.05 1264
3576.62 1106
3577.18 1192
3577.75 1339
3578.31 1324
3578.87 1181
3579.44 1216
3580.00 1036
3580.57 1045
3581.13 1184
3581.70 1029
3582.26 1068
3582.82 1039
3583.39 1059
3583.95 1040
3584.52 1009
3585.08 1113
3585.65 984
3586.21 1065
3586.78 1175
3587.34 1147
3587.91 1201
3588.47 1157
3589.04 1110
3589.60 1112
3590.17 1141
3590.73 1188
3591.30 1211
3591.86 1235
3592.43 1264
3592.99 1248
3593.56 1258
3594.12 1126
3594.69 1086
3595.25 1106
3595.82 1193
3596.39 1169
3596.95 1193
3597.52 1150
3598.08 1109
3598.65 1035
3599.21 1226
3599.78 1130
3600.35 1017
3600.91 1085
3601.48 1116
3602.04 1111
3602.61 1139
3603.18 985
3603.74 1117
3604.31 1072
3604.87 1065
3605.44 912
3606.01 1004
3606.57 1128
3607.14 1039
3607.71 1004
3608.27 1066
3608.84 870
3609.41 969
3609.97 1045
3610.54 927
3611.11 905
3611.67 962
3612.24 1006
3612.81 1006
3613.37 921
3613.94 984
3614.51 1083
3615.07 1162
3615.64 1025
3616.21 941
3616.77 1048
3617.34 1072
3617.91 1115
3618.48 1118
3619.04 1159
3619.61 1122
3620.18 1101
3620.75 1138
3621.31 1164
3621.88 1111
3622.45 1018
3623.02 1038
3623.58 1124
3624.15 1124
3624.72 1069
3625.29 1052
3625.86 1044
3626.42 1012
3626.99 820
3627.56 999
3628.13 1027
3628.70 1003
3629.26 959
3629.83 1025
3630.40 1015
3630.97 1023
3631.54 950
3632.10 907
3632.67 990
3633.24 923
3633.81 1063
3634.38 1127
3634.95 1088
3635.52 1083
3636.08 988
3636.65 934
3637.22 954
3637.79 945
3638.36 878
3638.93 1094
3639.50 1138
3640.07 1047
3640.64 1085
3641.20 1116
3641.77 1052
3642.34 1130
3642.91 1077
3643.48 1224
3644.05 1260
3644.62 1354
3645.19 1221
3645.76 1038
3646.33 1051
3646.90 1046
3647.47 953
3648.04 987
3648.61 1100
3649.18 1131
3649.75 1187
3650.32 1121
3650.89 1022
3651.46 1109
3652.03 1190
3652.60 1140
3653.17 1189
3653.74 1106
3654.31 1029
3654.88 1089
3655.45 961
3656.02 963
3656.59 969
3657.16 993
3657.73 971
3658.30 1016
3658.87 1125
3659.44 992
3660.01 983
3660.58 1178
3661.15 1096
3661.72 1329
3662.29 1244
3662.86 1194
3663.43 1191
3664.00 1228
3664.58 1284
3665.15 1465
3665.72 1357
3666.29 1327
3666.86 1351
3667.43 1222
3668.00 1138
3668.57 1090
3669.14 1090
3669.72 959
3670.29 1091
3670.86 1045
3671.43 1083
3672.00 1181
3672.57 1161
3673.14 1196
3673.72 1048
3674.29 1078
3674.86 991
3675.43 1187
3676.00 1068
3676.57 1087
3677.15 1058
3677.72 1078
3678.29 958
3678.86 1079
3679.43 1127
3680.01 1087
3680.58 1061
3681.15 1010
3681.72 1068
3682.29 1055
3682.87 1030
3683.44 966
3684.01 1054
3684.58 1091
3685.16 1002
3685.73 914
3686.30 1004
3686.87 1223
3687.45 1110
3688.02 1210
3688.59 1042
3689.17 1150
3689.74 1038
3690.31 1078
3690.88 1105
3691.46 1036
3692.03 1099
3692.60 1043
3693.18 1101
3693.75 1105
3694.32 1063
3694.90 1092
3695.47 978
3696.04 1044
3696.62 1076
3697.19 1007
3697.76 1015
3698.34 1065
3698.91 1136
3699.48 1105
3700.06 1133
3700.63 1104
3701.21 1078
3701.78 1092
3702.35 1129
3702.93 1128
3703.50 984
3704.07 1125
3704.65 1159
3705.22 1104
3705.80 1244
3706.37 1161
3706.95 1127
3707.52 976
3708.09 995
3708.67 1116
3709.24 1087
3709.82 1144
3710.39 1012
3710.97 1104
3711.54 1125
3712.11 1175
3712.69 1071
3713.26 1121
3713.84 1172
3714.41 1126
3714.99 1025
3715.56 967
3716.14 1061
3716.71 1010
3717.29 961
3717.86 976
3718.44 1021
3719.01 1021
3719.59 971
3720.16 947
3720.74 1038
3721.31 1046
3721.89 1091
3722.47 1158
3723.04 1040
3723.62 1093
3724.19 1055
3724.77 1092
3725.34 1122
3725.92 1013
3726.49 1102
3727.07 1105
3727.65 1113
3728.22 1125
3728.80 1143
3729.37 1151
3729.95 1118
3730.53 1232
3731.10 1299
3731.68 1314
3732.25 1195
3732.83 1316
3733.41 1230
3733.98 1210
3734.56 1220
3735.14 1188
3735.71 1153
3736.29 1099
3736.86 1105
3737.44 1064
3738.02 987
3738.59 1029
3739.17 975
3739.75 924
3740.32 1003
3740.90 1019
3741.48 895
3742.06 851
3742.63 854
3743.21 830
3743.79 861
3744.36 865
3744.94 925
3745.52 839
3746.09 930
3746.67 985
3747.25 980
3747.83 1105
3748.40 1104
3748.98 1065
3749.56 986
3750.14 999
3750.71 1002
3751.29 930
3751.87 988
3752.45 980
3753.03 992
3753.60 1017
3754.18 997
3754.76 968
3755.34 973
3755.91 1035
3756.49 1059
3757.07 1020
3757.65 981
3758.23 1069
3758.81 1156
3759.38 1285
3759.96 1216
3760.54 1092
3761.12 1017
3761.70 1144
3762.28 1291
3762.85 1223
3763.43 1121
3764.01 1022
3764.59 976
3765.17 988
3765.75 959
3766.33 965
3766.90 1022
3767.48 1072
3768.06 1093
3768.64 1093
3769.22 1032
3769.80 1009
3770.38 1044
3770.96 1082
3771.54 1006
3772.12 1077
3772.70 951
3773.27 1082
3773.85 1052
3774.43 1066
3775.01 1216
3775.59 1046
3776.17 1050
3776.75 924
3777.33 974
3777.91 1013
3778.49 986
3779.07 967
3779.65 1003
3780.23 948
3780.81 924
3781.39 1048
3781.97 912
3782.55 822
3783.13 975
3783.71 928
3784.29 945
3784.87 925
3785.45 946
3786.03 1021
3786.61 1019
3787.19 944
3787.77 958
3788.35 922
3788.93 990
3789.51 1012
3790.09 1126
3790.67 1187
3791.26 1099
3791.84 1032
3792.42 860
3793.00 962
3793.58 908
3794.16 953
3794.74 1148
3795.32 1021
3795.90 922
3796.48 976
3797.07 990
3797.65 971
3798.23 955
3798.81 889
3799.39 1034
3799.97 1023
3800.55 931
3801.13 974
3801.72 897
3802.30 916
3802.88 921
3803.46 955
3804.04 885
3804.62 966
3805.21 985
3805.79 958
3806.37 1011
3806.95 1065
3807.53 1038
3808.12 1017
3808.70 1140
3809.28 1106
3809.86 1094
3810.44 1054
3811.03 1100
3811.61 1045
3812.19 980
3812.77 972
3813.36 1059
3813.94 1227
3814.52 1049
3815.10 941
3815.69 995
3816.27 1106
3816.85 974
3817.43 925
3818.02 892
3818.60 929
3819.18 934
3819.76 914
3820.35 924
3820.93 828
3821.51 803
3822.10 847
3822.68 935
3823.26 911
3823.85 981
3824.43 971
3825.01 942
3825.60 965
3826.18 998
3826.76 1084
3827.35 978
3827.93 1009
3828.51 1155
3829.10 1138
3829.68 1010
3830.26 986
3830.85 880
3831.43 939
3832.02 858
3832.60 995
3833.18 1013
3833.77 988
3834.35 992
3834.93 956
3835.52 979
3836.10 1084
3836.69 959
3837.27 1041
3837.86 1008
3838.44 987
3839.02 953
3839.61 934
3840.19 875
3840.78 886
3841.36 849
3841.95 871
3842.53 925
3843.12 1069
3843.70 934
3844.29 918
3844.87 973
3845.46 1013
3846.04 926
3846.63 897
3847.21 1009
3847.80 1017
3848.38 1018
3848.97 971
3849.55 1032
3850.14 971
3850.72 993
3851.31 958
3851.89 826
3852.48 952
3853.06 884
3853.65 889
3854.23 923
3854.82 901
3855.40 912
3855.99 948
3856.58 946
3857.16 979
3857.75 1026
3858.33 1039
3858.92 971
3859.50 998
3860.09 960
3860.68 1068
3861.26 1163
3861.85 1153
3862.43 1148
3863.02 1130
3863.61 1104
3864.19 1052
3864.78 1236
3865.37 1151
3865.95 1108
3866.54 1103
3867.13 1027
3867.71 1030
3868.30 963
3868.89 972
3869.47 1003
3870.06 1065
3870.65 937
3871.23 1046
3871.82 1067
3872.41 1052
3872.99 1032
3873.58 1126
3874.17 1094
3874.75 1049
3875.34 1029
3875.93 1008
3876.52 983
3877.10 1018
3877.69 1080
3878.28 1011
3878.86 1000
3879.45 898
3880.04 904
3880.63 924
3881.21 913
3881.80 918
3882.39 1003
3882.98 1009
3883.57 972
3884.15 920
3884.74 950
3885.33 968
3885.92 1016
3886.50 986
3887.09 1045
3887.68 1150
3888.27 1103
3888.86 1109
3889.45 1170
3890.03 1174
3890.62 1171
3891.21 1104
3891.80 1145
3892.39 1125
3892.98 1174
3893.56 1272
3894.15 1208
3894.74 1191
3895.33 1058
3895.92 1066
3896.51 1052
3897.10 1086
3897.68 1033
3898.27 942
3898.86 973
3899.45 1074
3900.04 1077
3900.63 1145
3901.22 1124
3901.81 1059
3902.40 1146
3902.99 1225
3903.57 1228
3904.16 1236
3904.75 1318
3905.34 1321
3905.93 1191
3906.52 1243
3907.11 1172
3907.70 1081
3908.29 1160
3908.88 1022
3909.47 1015
3910.06 953
3910.65 953
3911.24 924
3911.83 929
3912.42 988
3913.01 953
3913.60 990
3914.19 1043
3914.78 1114
3915.37 1078
3915.96 1013
3916.55 1106
3917.14 998
3917.73 830
3918.32 996
3918.91 949
3919.50 899
3920.09 883
3920.68 922
3921.27 958
3921.86 933
3922.45 929
3923.05 952
3923.64 1003
3924.23 968
3924.82 967
3925.41 1022
3926.00 938
3926.59 960
3927.18 905
3927.77 910
3928.36 869
3928.95 893
3929.55 855
3930.14 901
3930.73 818
3931.32 859
3931.91 863
3932.50 803
3933.09 879
3933.69 954
3934.28 908
3934.87 815
3935.46 865
3936.05 860
3936.64 843
3937.24 937
3937.83 991
3938.42 1003
3939.01 1049
3939.60 992
3940.20 1115
3940.79 1030
3941.38 1112
3941.97 1022
3942.56 898
3943.16 922
3943.75 989
3944.34 913
3944.93 972
3945.53 1036
3946.12 951
3946.71 1048
3947.30 928
3947.90 954
3948.49 938
3949.08 859
3949.67 929
3950.27 936
3950.86 956
3951.45 905
3952.05 930
3952.64 969
3953.23 1050
3953.82 1073
3954.42 1050
3955.01 1005
3955.60 1029
3956.20 1019
3956.79 1079
3957.38 942
3957.98 882
3958.57 1007
3959.16 1000
3959.76 1021
3960.35 1103
3960.94 972
3961.54 947
3962.13 1024
3962.73 973
3963.32 1015
3963.91 966
3964.51 1073
3965.10 1007
3965.69 971
3966.29 906
3966.88 1016
3967.48 1047
3968.07 1037
3968.66 1172
3969.26 969
3969.85 1065
3970.45 1043
3971.04 1044
3971.64 1095
3972.23 1107
3972.82 1027
3973.42 1012
3974.01 1068
3974.61 1218
3975.20 1262
3975.80 1123
3976.39 1212
3976.99 1075
3977.58 1019
3978.18 1102
3978.77 1117
3979.37 1081
3979.96 1122
3980.56 1098
3981.15 978
3981.75 1005
3982.34 1106
3982.94 1139
3983.53 1162
3984.13 1133
3984.72 1224
3985.32 1081
3985.91 1163
3986.51 1217
3987.11 1181
3987.70 1269
3988.30 1247
3988.89 1213
3989.49 1168
3990.08 1089
3990.68 1066
3991.28 1312
3991.87 1235
3992.47 1149
3993.06 1202
3993.66 1199
3994.26 1230
3994.85 1279
3995.45 1256
3996.04 1213
3996.64 1146
3997.24 1149
3997.83 1219
3998.43 1245
3999.03 1101
3999.62 1052
4000.22 1091
4000.81 1049
4001.41 1033
4002.01 929
4002.60 985
4003.20 1109
4003.80 1057
4004.40 1000
4004.99 1051
4005.59 1068
4006.19 992
4006.78 990
4007.38 1088
4007.98 962
4008.57 933
4009.17 1033
4009.77 1023
4010.37 1074
4010.96 1032
4011.56 1033
4012.16 1074
4012.76 1040
4013.35 928
4013.95 999
4014.55 976
4015.15 1013
4015.74 1005
4016.34 960
4016.94 988
4017.54 1056
4018.13 1061
4018.73 1009
4019.33 939
4019.93 1062
4020.53 1040
4021.12 883
4021.72 1045
4022.32 1147
4022.92 1041
4023.52 1081
4024.12 1035
4024.71 1102
4025.31 1139
4025.91 1188
4026.51 1201
4027.11 1328
4027.71 1241
4028.30 1356
4028.90 1190
4029.50 1232
4030.10 1228
4030.70 1146
4031.30 1259
4031.90 1253
4032.50 1259
4033.10 1167
4033.69 1303
4034.29 1228
4034.89 1255
4035.49 1221
4036.09 1099
4036.69 1287
4037.29 1143
4037.89 1051
4038.49 1117
4039.09 1076
4039.69 975
4040.29 958
4040.89 906
4041.49 941
4042.08 967
4042.68 973
4043.28 971
4043.88 921
4044.48 977
4045.08 975
4045.68 982
4046.28 930
4046.88 912
4047.48 921
4048.08 910
4048.68 902
4049.28 939
4049.88 995
4050.48 1006
4051.08 926
4051.69 954
4052.29 1101
4052.89 1049
4053.49 976
4054.09 1119
4054.69 983
4055.29 969
4055.89 945
4056.49 1013
4057.09 1024
4057.69 886
4058.29 856
4058.89 930
4059.49 994
4060.09 926
4060.70 849
4061.30 793
4061.90 895
4062.50 891
4063.10 990
4063.70 942
4064.30 985
4064.90 1009
4065.51 920
4066.11 964
4066.71 1016
4067.31 831
4067.91 947
4068.51 952
4069.11 904
4069.72 955
4070.32 945
4070.92 867
4071.52 859
4072.12 922
4072.73 907
4073.33 810
4073.93 845
4074.53 795
4075.13 715
4075.74 880
4076.34 852
4076.94 838
4077.54 920
4078.14 885
4078.75 964
4079.35 836
4079.95 907
4080.55 817
4081.16 843
4081.76 847
4082.36 829
4082.96 811
4083.57 774
4084.17 848
4084.77 913
4085.38 849
4085.98 989
4086.58 975
4087.18 837
4087.79 805
4088.39 839
4088.99 878
4089.60 907
4090.20 929
4090.80 921
4091.41 887
4092.01 1028
4092.61 948
4093.22 865
4093.82 784
4094.42 889
4095.03 911
4095.63 967
4096.23 994
4096.84 1003
4097.44 942
4098.05 975
4098.65 895
4099.25 915
4099.86 943
4100.46 998
4101.06 1069
4101.67 1173
4102.27 946
4102.88 881
4103.48 997
4104.09 1006
4104.69 996
4105.29 948
4105.90 969
4106.50 994
4107.11 912
4107.71 980
4108.32 1003
4108.92 875
4109.53 908
4110.13 967
4110.74 972
4111.34 967
4111.94 924
4112.55 949
4113.15 1082
4113.76 979
4114.36 943
4114.97 937
4115.57 914
4116.18 883
4116.78 847
4117.39 859
4118.00 945
4118.60 939
4119.21 948
4119.81 750
4120.42 844
4121.02 944
4121.63 826
4122.23 958
4122.84 890
4123.44 848
4124.05 800
4124.66 855
4125.26 902
4125.87 896
4126.47 850
4127.08 850
4127.68 957
4128.29 935
4128.90 749
4129.50 909
4130.11 912
4130.72 856
4131.32 837
4131.93 764
4132.53 890
4133.14 942
4133.75 962
4134.35 915
4134.96 976
4135.57 899
4136.17 984
4136.78 855
4137.39 913
4137.99 942
4138.60 993
4139.21 1054
4139.81 1007
4140.42 1083
4141.03 974
4141.63 1099
4142.24 1117
4142.85 1133
4143.46 1102
4144.06 949
4144.67 971
4145.28 1193
4145.88 1078
4146.49 1022
4147.10 1028
4147.71 999
4148.31 883
4148.92 925
4149.53 994
4150.14 978
4150.74 961
4151.35 961
4151.96 911
4152.57 942
4153.18 995
4153.78 933
4154.39 858
4155.00 850
4155.61 987
4156.22 899
4156.82 868
4157.43 880
4158.04 818
4158.65 1049
4159.26 995
4159.86 921
4160.47 883
4161.08 1004
4161.69 962
4162.30 889
4162.91 912
4163.52 926
4164.12 874
4164.73 901
4165.34 999
4165.95 913
4166.56 959
4167.17 1051
4167.78 1002
4168.39 945
4168.99 940
4169.60 865
4170.21 898
4170.82 818
4171.43 793
4172.04 826
4172.65 736
4173.26 894
4173.87 925
4174.48 845
4175.09 892
4175.70 857
4176.31 897
4176.92 874
4177.53 844
4178.13 851
4178.74 857
4179.35 904
4179.96 862
4180.57 802
4181.18 972
4181.79 925
4182.40 928
4183.01 801
4183.62 901
4184.23 891
4184.84 962
4185.45 874
4186.06 923
4186.67 913
4187.29 935
4187.90 880
4188.51 946
4189.12 847
4189.73 872
4190.34 882
4190.95 971
4191.56 1088
4192.17 970
4192.78 877
4193.39 913
4194.00 908
4194.61 969
4195.22 862
4195.83 874
4196.45 1053
4197.06 1028
4197.67 887
4198.28 936
4198.89 992
4199.50 936
4200.11 945
4200.72 970
4201.33 942
4201.95 899
4202.56 889
4203.17 790
4203.78 844
4204.39 968
4205.00 949
4205.62 888
4206.23 927
4206.84 885
4207.45 850
4208.06 879
4208.67 899
4209.29 1025
4209.90 970
4210.51 852
4211.12 927
4211.73 924
4212.35 830
4212.96 964
4213.57 1078
4214.18 994
4214.80 938
4215.41 986
4216.02 1044
4216.63 1055
4217.25 1025
4217.86 1000
4218.47 997
4219.08 924
4219.70 964
4220.31 895
4220.92 952
4221.53 1084
4222.15 1000
4222.76 975
4223.37 935
4223.99 912
4224.60 877
4225.21 859
4225.83 958
4226.44 963
4227.05 949
4227.66 1104
4228.28 1062
4228.89 1081
4229.51 1043
4230.12 1052
4230.73 1161
4231.35 1088
4231.96 1337
4232.57 1439
4233.19 1386
4233.80 1424
4234.41 1346
4235.03 1343
4235.64 1409
4236.26 1266
4236.87 1296
4237.48 1260
4238.10 1104
4238.71 1093
4239.33 1049
4239.94 1016
4240.55 956
4241.17 914
4241.78 906
4242.40 958
4243.01 967
4243.63 1004
4244.24 923
4244.85 977
4245.47 1110
4246.08 1074
4246.70 952
4247.31 943
4247.93 991
4248.54 968
4249.16 940
4249.77 983
4250.39 1114
4251.00 931
4251.62 912
4252.23 973
4252.85 983
4253.46 922
4254.08 910
4254.69 942
4255.31 878
4255.92 890
4256.54 826
4257.15 889
4257.77 919
4258.39 940
4259.00 805
4259.62 962
4260.23 851
4260.85 919
4261.46 860
4262.08 846
4262.69 882
4263.31 872
4263.93 1023
4264.54 929
4265.16 990
4265.77 1079
4266.39 978
4267.01 954
4267.62 1020
4268.24 1075
4268.86 1079
4269.47 1007
4270.09 1098
4270.70 1109
4271.32 1134
4271.94 1009
4272.55 981
4273.17 984
4273.79 1022
4274.40 892
4275.02 840
4275.64 1033
4276.25 958
4276.87 802
4277.49 877
4278.10 939
4278.72 879
4279.34 845
4279.96 813
4280.57 960
4281.19 847
4281.81 863
4282.42 904
4283.04 908
4283.66 902
4284.28 873
4284.89 963
4285.51 919
4286.13 962
4286.75 824
4287.36 838
4287.98 980
4288.60 976
4289.22 1063
4289.83 951
4290.45 852
4291.07 996
4291.69 1044
4292.31 915
4292.92 774
4293.54 889
4294.16 895
4294.78 824
4295.40 968
4296.01 948
4296.63 881
4297.25 899
4297.87 914
4298.49 966
4299.11 882
4299.72 875
4300.34 830
4300.96 943
4301.58 1036
4302.20 944
4302.82 935
4303.44 897
4304.06 926
4304.67 915
4305.29 853
4305.91 829
4306.53 944
4307.15 891
4307.77 843
4308.39 851
4309.01 931
4309.63 916
4310.25 878
4310.86 843
4311.48 880
4312.10 901
4312.72 929
4313.34 818
4313.96 887
4314.58 912
4315.20 866
4315.82 962
4316.44 948
4317.06 889
4317.68 934
4318.30 943
4318.92 1028
4319.54 918
4320.16 974
4320.78 1023
4321.40 997
4322.02 964
4322.64 940
4323.26 986
4323.88 992
4324.50 1060
4325.12 1066
4325.74 1057
4326.36 1040
4326.98 1042
4327.60 1107
4328.22 1089
4328.84 1028
4329.46 1057
4330.08 1106
4330.71 1168
4331.33 1128
4331.95 1090
4332.57 1064
4333.19 1097
4333.81 1194
4334.43 1113
4335.05 1210
4335.67 1400
4336.29 1334
4336.91 1500
4337.54 1489
4338.16 1383
4338.78 1453
4339.40 1497
4340.02 1297
4340.64 1331
4341.26 1580
4341.89 1480
4342.51 1639
4343.13 1879
4343.75 1933
4344.37 1959
4344.99 2077
4345.62 2279
4346.24 2427
4346.86 2364
4347.48 2456
4348.10 2197
4348.73 1973
4349.35 1784
4349.97 1615
4350.59 1603
4351.21 1586
4351.84 1431
4352.46 1271
4353.08 1254
4353.70 1252
4354.33 1107
4354.95 1077
4355.57 1036
4356.19 1144
4356.82 1129
4357.44 1207
4358.06 1234
4358.68 1219
4359.31 1305
4359.93 1145
4360.55 1137
4361.17 1154
4361.80 1178
4362.42 1153
4363.04 1084
4363.67 1035
4364.29 1016
4364.91 893
4365.54 933
4366.16 1044
4366.78 941
4367.41 945
4368.03 1010
4368.65 1029
4369.28 927
4369.90 885
4370.52 882
4371.15 933
4371.77 1036
4372.39 915
4373.02 940
4373.64 1154
4374.27 1203
4374.89 1038
4375.51 1029
4376.14 1020
4376.76 986
4377.39 1180
4378.01 1239
4378.63 1215
4379.26 1083
4379.88 1151
4380.51 1133
4381.13 1188
4381.75 1057
4382.38 1117
4383.00 1220
4383.63 1206
4384.25 1108
4384.88 1132
4385.50 1071
4386.13 1010
4386.75 973
4387.38 957
4388.00 1005
4388.63 1075
4389.25 976
4389.88 897
4390.50 902
4391.13 873
4391.75 995
4392.38 934
4393.00 875
4393.63 896
4394.25 959
4394.88 985
4395.50 884
4396.13 848
4396.75 935
4397.38 993
4398.00 980
4398.63 937
4399.26 954
4399.88 1061
4400.51 944
4401.13 950
4401.76 925
4402.38 896
4403.01 895
4403.64 846
4404.26 1000
4404.89 958
4405.51 992
4406.14 1021
4406.77 946
4407.39 983
4408.02 900
4408.64 814
4409.27 932
4409.90 916
4410.52 979
4411.15 1118
4411.78 962
4412.40 974
4413.03 917
4413.66 918
4414.28 985
4414.91 1005
4415.54 971
4416.16 982
4416.79 885
4417.42 873
4418.04 861
4418.67 973
4419.30 875
4419.93 796
4420.55 858
4421.18 896
4421.81 851
4422.43 869
4423.06 863
4423.69 989
4424.32 987
4424.94 816
4425.57 816
4426.20 799
4426.83 885
4427.45 923
4428.08 886
4428.71 799
4429.34 823
4429.96 860
4430.59 890
4431.22 944
4431.85 766
4432.48 966
4433.10 921
4433.73 981
4434.36 931
4434.99 876
4435.62 899
4436.24 961
4436.87 863
4437.50 880
4438.13 897
4438.76 770
4439.39 885
4440.02 824
4440.64 915
4441.27 929
4441.90 957
4442.53 837
4443.16 867
4443.79 837
4444.42 905
4445.04 943
4445.67 985
4446.30 907
4446.93 971
4447.56 942
4448.19 982
4448.82 966
4449.45 964
4450.08 912
4450.71 972
4451.34 1005
4451.97 910
4452.59 996
4453.22 1094
4453.85 970
4454.48 914
4455.11 948
4455.74 942
4456.37 975
4457.00 1142
4457.63 1142
4458.26 1069
4458.89 1022
4459.52 975
4460.15 895
4460.78 814
4461.41 919
4462.04 908
4462.67 774
4463.30 807
4463.93 865
4464.56 869
4465.19 799
4465.82 848
4466.45 830
4467.08 829
4467.71 851
4468.34 917
4468.97 882
4469.61 770
4470.24 914
4470.87 975
4471.50 846
4472.13 773
4472.76 817
4473.39 939
4474.02 926
4474.65 818
4475.28 901
4475.91 933
4476.54 1003
4477.18 951
4477.81 892
4478.44 1001
4479.07 912
4479.70 934
4480.33 1100
4480.96 1048
4481.59 1110
4482.23 1029
4482.86 883
4483.49 945
4484.12 893
4484.75 868
4485.38 898
4486.02 828
4486.65 1043
4487.28 885
4487.91 809
4488.54 986
4489.18 991
4489.81 867
4490.44 914
4491.07 948
4491.70 898
4492.34 861
4492.97 921
4493.60 1008
4494.23 997
4494.87 869
4495.50 985
4496.13 1000
4496.76 1012
4497.40 898
4498.03 940
4498.66 1056
4499.29 1225
4499.93 1154
4500.56 1217
4501.19 1047
4501.82 1198
4502.46 1214
4503.09 1026
4503.72 1002
4504.36 1050
4504.99 1077
4505.62 969
4506.26 1102
4506.89 1088
4507.52 999
4508.16 900
4508.79 896
4509.42 883
4510.06 970
4510.69 1045
4511.32 1002
4511.96 878
4512.59 894
4513.22 1005
4513.86 1010
4514.49 940
4515.13 876
4515.76 886
4516.39 881
4517.03 824
4517.66 853
4518.30 874
4518.93 870
4519.56 909
4520.20 858
4520.83 889
4521.47 923
4522.10 882
4522.73 986
4523.37 803
4524.00 867
4524.64 919
4525.27 959
4525.91 867
4526.54 993
4527.18 1015
4527.81 1054
4528.45 968
4529.08 1016
4529.72 960
4530.35 918
4530.99 1025
4531.62 1042
4532.26 1095
4532.89 1165
4533.53 1053
4534.16 1136
4534.80 1095
4535.43 1219
4536.07 1000
4536.70 999
4537.34 1109
4537.97 1222
4538.61 1101
4539.24 978
4539.88 958
4540.51 842
4541.15 900
4541.79 918
4542.42 862
4543.06 980
4543.69 877
4544.33 855
4544.96 797
4545.60 706
4546.24 805
4546.87 851
4547.51 848
4548.14 820
4548.78 815
4549.42 922
4550.05 842
4550.69 878
4551.33 855
4551.96 802
4552.60 759
4553.24 867
4553.87 897
4554.51 961
4555.15 867
4555.78 804
4556.42 853
4557.06 949
4557.69 1034
4558.33 928
4558.97 995
4559.60 912
4560.24 837
4560.88 898
4561.51 838
4562.15 859
4562.79 814
4563.43 852
4564.06 899
4564.70 865
4565.34 900
4565.97 914
4566.61 822
4567.25 851
4567.89 851
4568.52 837
4569.16 950
4569.80 955
4570.44 904
4571.07 777
4571.71 817
4572.35 808
4572.99 868
4573.63 876
4574.26 867
4574.90 828
4575.54 855
4576.18 880
4576.82 865
4577.45 880
4578.09 858
4578.73 940
4579.37 749
4580.01 808
4580.65 906
4581.28 889
4581.92 968
4582.56 863
4583.20 896
4583.84 1008
4584.48 968
4585.12 854
4585.76 896
4586.39 1017
4587.03 940
4587.67 909
4588.31 913
4588.95 943
4589.59 929
4590.23 966
4590.87 1124
4591.51 1323
4592.15 1247
4592.78 1214
4593.42 1158
4594.06 1040
4594.70 999
4595.34 939
4595.98 936
4596.62 927
4597.26 910
4597.90 899
4598.54 985
4599.18 940
4599.82 924
4600.46 998
4601.10 987
4601.74 943
4602.38 887
4603.02 855
4603.66 887
4604.30 891
4604.94 962
4605.58 878
4606.22 923
4606.86 918
4607.50 1001
4608.14 955
4608.78 849
4609.42 835
4610.06 816
4610.70 884
4611.34 934
4611.98 924
4612.62 1002
4613.26 934
4613.90 842
4614.55 898
4615.19 833
4615.83 829
4616.47 1040
4617.11 977
4617.75 915
4618.39 865
4619.03 842
4619.67 816
4620.31 839
4620.96 765
4621.60 735
4622.24 802
4622.88 932
4623.52 917
4624.16 792
4624.80 876
4625.44 835
4626.09 830
4626.73 887
4627.37 903
4628.01 915
4628.65 797
4629.29 920
4629.94 922
4630.58 833
4631.22 870
4631.86 946
4632.50 1001
4633.15 951
4633.79 1038
4634.43 1116
4635.07 1121
4635.72 1161
4636.36 1043
4637.00 1089
4637.64 1068
4638.28 1192
4638.93 1092
4639.57 1038
4640.21 1056
4640.85 1022
4641.50 1042
4642.14 935
4642.78 950
4643.43 903
4644.07 1006
4644.71 875
4645.35 842
4646.00 905
4646.64 903
4647.28 912
4647.93 993
4648.57 956
4649.21 973
4649.86 764
4650.50 799
4651.14 866
4651.79 821
4652.43 948
4653.07 991
4653.72 921
4654.36 902
4655.00 971
4655.65 976
4656.29 860
4656.93 909
4657.58 940
4658.22 897
4658.87 806
4659.51 872
4660.15 907
4660.80 1000
4661.44 963
4662.09 915
4662.73 1019
4663.37 971
4664.02 877
4664.66 761
4665.31 844
4665.95 869
4666.59 853
4667.24 857
4667.88 796
4668.53 884
4669.17 984
4669.82 937
4670.46 831
4671.11 848
4671.75 869
4672.40 875
4673.04 850
4673.69 905
4674.33 892
4674.98 1011
4675.62 944
4676.27 918
4676.91 927
4677.56 894
4678.20 930
4678.85 977
4679.49 892
4680.14 957
4680.78 1007
4681.43 1085
4682.07 1166
4682.72 988
4683.36 993
4684.01 929
4684.66 978
4685.30 973
4685.95 948
4686.59 951
4687.24 854
4687.88 867
4688.53 897
4689.18 832
4689.82 803
4690.47 854
4691.11 893
4691.76 857
4692.41 886
4693.05 854
4693.70 801
4694.34 959
4694.99 961
4695.64 979
4696.28 1041
4696.93 1043
4697.58 996
4698.22 991
4698.87 935
4699.52 924
4700.16 1074
4700.81 965
4701.46 964
4702.10 1003
4702.75 987
4703.40 964
4704.04 892
4704.69 943
4705.34 1009
4705.99 889
4706.63 881
4707.28 979
4707.93 998
4708.57 1007
4709.22 902
4709.87 826
4710.52 833
4711.16 890
4711.81 930
4712.46 985
4713.11 882
4713.75 849
4714.40 931
4715.05 904
4715.70 914
4716.35 800
4716.99 828
4717.64 902
4718.29 978
4718.94 897
4719.58 1020
4720.23 967
4720.88 987
4721.53 925
4722.18 887
4722.83 962
4723.47 982
4724.12 896
4724.77 850
4725.42 967
4726.07 927
4726.72 954
4727.36 939
4728.01 1006
4728.66 1035
4729.31 1018
4729.96 949
4730.61 944
4731.26 865
4731.91 914
4732.55 910
4733.20 857
4733.85 861
4734.50 932
4735.15 919
4735.80 826
4736.45 947
4737.10 986
4737.75 1008
4738.40 878
4739.05 918
4739.70 932
4740.35 903
4740.99 924
4741.64 916
4742.29 972
4742.94 945
4743.59 945
4744.24 910
4744.89 920
4745.54 990
4746.19 987
4746.84 1018
4747.49 1053
4748.14 1138
4748.79 1384
4749.44 1490
4750.09 1530
4750.74 1564
4751.39 1552
4752.04 1779
4752.69 1565
4753.34 1528
4753.99 1457
4754.64 1417
4755.29 1385
4755.95 1326
4756.60 1159
4757.25 1066
4757.90 1120
4758.55 1118
4759.20 965
4759.85 958
4760.50 991
4761.15 896
4761.80 899
4762.45 1029
4763.10 1047
4763.75 1003
4764.41 987
4765.06 1065
4765.71 1037
4766.36 1092
4767.01 1037
4767.66 1047
4768.31 1046
4768.97 1006
4769.62 924
4770.27 938
4770.92 911
4771.57 981
4772.22 986
4772.87 965
4773.53 959
4774.18 947
4774.83 1027
4775.48 1061
4776.13 851
4776.79 914
4777.44 976
4778.09 1014
4778.74 998
4779.39 1028
4780.05 1112
4780.70 1063
4781.35 951
4782.00 907
4782.65 948
4783.31 986
4783.96 911
4784.61 922
4785.26 1006
4785.92 996
4786.57 1023
4787.22 1157
4787.88 1228
4788.53 1280
4789.18 1286
4789.83 1383
4790.49 1508
4791.14 1459
4791.79 1335
4792.45 1254
4793.10 1370
4793.75 1143
4794.40 1263
4795.06 1228
4795.71 1143
4796.36 1033
4797.02 1042
4797.67 1003
4798.32 963
4798.98 805
4799.63 943
4800.29 970
4800.94 1021
4801.59 1024
4802.25 1114
4802.90 1000
4803.55 997
4804.21 952
4804.86 1024
4805.52 1048
4806.17 942
4806.82 982
4807.48 1109
4808.13 1045
4808.79 905
4809.44 1016
4810.09 944
4810.75 946
4811.40 994
4812.06 979
4812.71 899
4813.37 895
4814.02 1009
4814.67 1054
4815.33 1010
4815.98 1184
4816.64 1143
4817.29 985
4817.95 991
4818.60 1178
4819.26 1033
4819.91 1097
4820.57 1047
4821.22 986
4821.88 1110
4822.53 1134
4823.19 1159
4823.84 1183
4824.50 1135
4825.15 1172
4825.81 1241
4826.46 1161
4827.12 1212
4827.77 1220
4828.43 1248
4829.09 1187
4829.74 1177
4830.40 1196
4831.05 1140
4831.71 1197
4832.36 1312
4833.02 1426
4833.68 1293
4834.33 1333
4834.99 1391
4835.64 1423
4836.30 1351
4836.96 1295
4837.61 1460
4838.27 1453
4838.92 1390
4839.58 1580
4840.24 1511
4840.89 1443
4841.55 1441
4842.21 1477
4842.86 1736
4843.52 1660
4844.17 1747
4844.83 1653
4845.49 1651
4846.14 1782
4846.80 1875
4847.46 1936
4848.11 2089
4848.77 2110
4849.43 2118
4850.09 2111
4850.74 2003
4851.40 2154
4852.06 2264
4852.71 2279
4853.37 2035
4854.03 2188
4854.69 2189
4855.34 2086
4856.00 2361
4856.66 2309
4857.31 2366
4857.97 2243
4858.63 2281
4859.29 2302
4859.94 1975
4860.60 1852
4861.26 1818
4861.92 1846
4862.58 1714
4863.23 1867
4863.89 1967
4864.55 1985
4865.21 2036
4865.87 2011
4866.52 1753
4867.18 1886
4867.84 1892
4868.50 1733
4869.16 1657
4869.81 1613
4870.47 1587
4871.13 1466
4871.79 1537
4872.45 1640
4873.11 1450
4873.77 1344
4874.42 1520
4875.08 1566
4875.74 1605
4876.40 1463
4877.06 1455
4877.72 1475
4878.38 1435
4879.03 1355
4879.69 1463
4880.35 1431
4881.01 1328
4881.67 1351
4882.33 1382
4882.99 1314
4883.65 1345
4884.31 1195
4884.97 1387
4885.63 1371
4886.29 1308
4886.95 1494
4887.60 1463
4888.26 1484
4888.92 1529
4889.58 1495
4890.24 1605
4890.90 1398
4891.56 1390
4892.22 1343
4892.88 1220
4893.54 1200
4894.20 1171
4894.86 1160
4895.52 1102
4896.18 1223
4896.84 1113
4897.50 1077
4898.16 991
4898.82 1034
4899.48 1022
4900.14 1034
4900.80 990
4901.46 982
4902.12 1063
4902.79 1005
4903.45 1029
4904.11 983
4904.77 981
4905.43 1009
4906.09 1032
4906.75 1007
4907.41 999
4908.07 1033
4908.73 1070
4909.39 1069
4910.05 902
4910.71 898
4911.38 937
4912.04 950
4912.70 1115
4913.36 1058
4914.02 1044
4914.68 1042
4915.34 1055
4916.00 963
4916.67 1034
4917.33 1004
4917.99 1013
4918.65 1024
4919.31 944
4919.97 985
4920.64 1026
4921.30 939
4921.96 1038
4922.62 938
4923.28 978
4923.94 940
4924.61 968
4925.27 956
4925.93 933
4926.59 974
4927.26 1055
4927.92 1083
4928.58 1026
4929.24 1017
4929.90 997
4930.57 947
4931.23 868
4931.89 893
4932.55 900
4933.22 931
4933.88 895
4934.54 935
4935.20 805
4935.87 829
4936.53 756
4937.19 896
4937.86 953
4938.52 961
4939.18 878
4939.84 834
4940.51 809
4941.17 899
4941.83 947
4942.50 877
4943.16 811
4943.82 964
4944.49 943
4945.15 924
4945.81 887
4946.48 919
4947.14 818
4947.80 873
4948.47 885
4949.13 936
4949.79 902
4950.46 874
4951.12 823
4951.79 920
4952.45 827
4953.11 925
4953.78 913
4954.44 857
4955.11 802
4955.77 812
4956.43 766
4957.10 818
4957.76 878
4958.43 802
4959.09 845
4959.76 830
4960.42 829
4961.08 908
4961.75 933
4962.41 985
4963.08 966
4963.74 934
4964.41 987
4965.07 1034
4965.74 1034
4966.40 949
4967.07 967
4967.73 908
4968.40 833
4969.06 959
4969.73 935
4970.39 800
4971.06 834
4971.72 815
4972.39 807
4973.05 760
4973.72 789
4974.38 795
4975.05 807
4975.71 918
4976.38 907
4977.04 853
4977.71 922
4978.37 902
4979.04 816
4979.71 843
4980.37 853
4981.04 859
4981.70 840
4982.37 836
4983.04 844
4983.70 778
4984.37 800
4985.03 832
4985.70 861
4986.37 920
4987.03 1094
4987.70 1052
4988.36 1086
4989.03 1146
4989.70 1043
4990.36 1124
4991.03 1025
4991.70 941
4992.36 1038
4993.03 1013
4993.70 910
4994.36 848
4995.03 864
4995.70 904
4996.36 876
4997.03 886
4997.70 925
4998.36 1012
4999.03 816
4999.70 793
5000.36 804
5001.03 783
5001.70 791
5002.37 825
5003.03 777
5003.70 823
5004.37 768
5005.03 743
5005.70 766
5006.37 695
5007.04 711
5007.70 797
5008.37 680
5009.04 794
5009.71 789
5010.38 853
5011.04 800
5011.71 830
5012.38 804
5013.05 859
5013.71 798
5014.38 854
5015.05 791
5015.72 807
5016.39 856
5017.06 896
5017.72 778
5018.39 835
5019.06 786
5019.73 819
5020.40 881
5021.07 959
5021.73 972
5022.40 907
5023.07 952
5023.74 968
5024.41 961
5025.08 1008
5025.75 903
5026.41 864
5027.08 944
5027.75 903
5028.42 896
5029.09 843
5029.76 925
5030.43 945
5031.10 902
5031.77 931
5032.44 1001
5033.10 885
5033.77 790
5034.44 849
5035.11 880
5035.78 816
5036.45 891
5037.12 805
5037.79 726
5038.46 854
5039.13 858
5039.80 846
5040.47 867
5041.14 908
5041.81 893
5042.48 800
5043.15 776
5043.82 869
5044.49 879
5045.16 846
5045.83 845
5046.50 908
5047.17 844
5047.84 881
5048.51 809
5049.18 787
5049.85 811
5050.52 815
5051.19 745
5051.86 813
5052.53 738
5053.20 683
5053.87 623
5054.54 687
5055.21 803
5055.89 819
5056.56 820
5057.23 841
5057.90 776
5058.57 749
5059.24 784
5059.91 746
5060.58 716
5061.25 759
5061.92 902
5062.60 913
5063.27 769
5063.94 750
5064.61 792
5065.28 832
5065.95 882
5066.62 740
5067.30 772
5067.97 768
5068.64 836
5069.31 829
5069.98 851
5070.65 732
5071.33 714
5072.00 776
5072.67 793
5073.34 745
5074.01 790
5074.68 806
5075.36 839
5076.03 830
5076.70 843
5077.37 852
5078.05 895
5078.72 889
5079.39 859
5080.06 857
5080.73 907
5081.41 916
5082.08 896
5082.75 894
5083.42 915
5084.10 903
5084.77 880
5085.44 864
5086.12 907
5086.79 853
5087.46 996
5088.13 922
5088.81 942
5089.48 957
5090.15 998
5090.83 1081
5091.50 994
5092.17 1049
5092.85 1011
5093.52 1051
5094.19 993
5094.87 891
5095.54 849
5096.21 971
5096.89 909
5097.56 785
5098.23 805
5098.91 906
5099.58 850
5100.25 929
5100.93 814
5101.60 786
5102.28 916
5102.95 860
5103.62 1032
5104.30 926
5104.97 824
5105.65 773
5106.32 885
5106.99 876
5107.67 844
5108.34 813
5109.02 777
5109.69 720
5110.36 919
5111.04 826
5111.71 758
5112.39 797
5113.06 783
5113.74 835
5114.41 763
5115.09 730
5115.76 712
5116.44 726
5117.11 685
5117.79 742
5118.46 780
5119.14 917
5119.81 924
5120.49 810
5121.16 771
5121.84 803
5122.51 754
5123.19 805
5123.86 865
5124.54 817
5125.21 851
5125.89 851
5126.56 840
5127.24 861
5127.91 812
5128.59 770
5129.27 883
5129.94 788
5130.62 772
5131.29 836
5131.97 764
5132.64 770
5133.32 775
5134.00 787
5134.67 804
5135.35 779
5136.02 842
5136.70 757
5137.38 845
5138.05 833
5138.73 766
5139.40 724
5140.08 775
5140.76 762
5141.43 727
5142.11 770
5142.79 733
5143.46 721
5144.14 704
5144.82 753
5145.49 823
5146.17 744
5146.85 709
5147.52 725
5148.20 714
5148.88 723
5149.55 791
5150.23 705
5150.91 731
5151.59 740
5152.26 786
5152.94 733
5153.62 751
5154.29 694
5154.97 764
5155.65 909
5156.33 763
5157.00 771
5157.68 757
5158.36 721
5159.04 661
5159.71 807
5160.39 791
5161.07 760
5161.75 826
5162.42 820
5163.10 728
5163.78 739
5164.46 679
5165.14 792
5165.81 759
5166.49 830
5167.17 797
5167.85 709
5168.53 816
5169.21 822
5169.88 757
5170.56 736
5171.24 785
5171.92 734
5172.60 761
5173.28 756
5173.95 764
5174.63 808
5175.31 884
5175.99 935
5176.67 902
5177.35 935
5178.03 1000
5178.71 1013
5179.38 924
5180.06 977
5180.74 902
5181.42 960
5182.10 905
5182.78 864
5183.46 845
5184.14 764
5184.82 760
5185.50 727
5186.18 744
5186.86 718
5187.53 754
5188.21 773
5188.89 736
5189.57 774
5190.25 684
5190.93 656
5191.61 693
5192.29 736
5192.97 714
5193.65 718
5194.33 805
5195.01 730
5195.69 748
5196.37 786
5197.05 652
5197.73 676
5198.41 645
5199.09 726
5199.77 710
5200.45 825
5201.13 808
5201.81 748
5202.49 732
5203.17 740
5203.86 820
5204.54 858
5205.22 705
5205.90 735
5206.58 768
5207.26 740
5207.94 760
5208.62 784
5209.30 811
5209.98 794
5210.66 731
5211.34 834
5212.02 828
5212.71 765
5213.39 787
5214.07 806
5214.75 769
5215.43 765
5216.11 782
5216.79 816
5217.47 803
5218.16 879
5218.84 778
5219.52 698
5220.20 705
5220.88 722
5221.56 697
5222.25 717
5222.93 763
5223.61 737
5224.29 692
5224.97 729
5225.66 690
5226.34 791
5227.02 783
5227.70 656
5228.38 711
5229.07 806
5229.75 746
5230.43 760
5231.11 778
5231.79 794
5232.48 749
5233.16 671
5233.84 859
5234.52 801
5235.21 810
5235.89 730
5236.57 650
5237.26 750
5237.94 790
5238.62 767
5239.30 700
5239.99 748
5240.67 699
5241.35 755
5242.04 758
5242.72 803
5243.40 739
5244.08 715
5244.77 636
5245.45 694
5246.13 766
5246.82 724
5247.50 763
5248.18 745
5248.87 730
5249.55 676
5250.24 724
5250.92 617
5251.60 661
5252.29 757
5252.97 758
5253.65 701
5254.34 727
5255.02 771
5255.71 866
5256.39 768
5257.07 778
5257.76 788
5258.44 725
5259.13 698
5259.81 682
5260.49 746
5261.18 855
5261.86 841
5262.55 754
5263.23 706
5263.92 737
5264.60 874
5265.28 799
5265.97 677
5266.65 680
5267.34 865
5268.02 934
5268.71 675
5269.39 748
5270.08 742
5270.76 801
5271.45 746
5272.13 727
5272.82 729
5273.50 669
5274.19 757
5274.87 750
5275.56 823
5276.24 754
5276.93 693
5277.61 806
5278.30 693
5278.98 741
5279.67 768
5280.36 771
5281.04 769
5281.73 788
5282.41 807
5283.10 717
5283.78 774
5284.47 823
5285.16 823
5285.84 689
5286.53 810
5287.21 737
5287.90 698
5288.59 758
5289.27 756
5289.96 812
5290.64 821
5291.33 802
5292.02 776
5292.70 795
5293.39 685
5294.08 683
5294.76 823
5295.45 791
5296.13 742
5296.82 849
5297.51 746
5298.19 711
5298.88 798
5299.57 807
5300.25 764
5300.94 832
5301.63 828
5302.32 850
5303.00 782
5303.69 763
5304.38 861
5305.06 788
5305.75 834
5306.44 779
5307.13 729
5307.81 864
5308.50 774
5309.19 854
5309.87 846
5310.56 763
5311.25 723
5311.94 774
5312.62 808
5313.31 856
5314.00 751
5314.69 796
5315.38 789
5316.06 767
5316.75 835
5317.44 799
5318.13 705
5318.82 850
5319.50 905
5320.19 885
5320.88 811
5321.57 869
5322.26 932
5322.94 862
5323.63 797
5324.32 823
5325.01 764
5325.70 673
5326.39 792
5327.07 837
5327.76 743
5328.45 755
5329.14 779
5329.83 730
5330.52 765
5331.21 859
5331.90 778
5332.58 697
5333.27 692
5333.96 669
5334.65 695
5335.34 695
5336.03 696
5336.72 790
5337.41 763
5338.10 838
5338.79 774
5339.48 848
5340.17 869
5340.86 787
5341.54 725
5342.23 715
5342.92 763
5343.61 845
5344.30 838
5344.99 881
5345.68 808
5346.37 805
5347.06 819
5347.75 876
5348.44 853
5349.13 906
5349.82 845
5350.51 817
5351.20 880
5351.89 858
5352.58 813
5353.27 781
5353.96 790
5354.65 833
5355.34 783
5356.03 790
5356.72 735
5357.42 783
5358.11 761
5358.80 761
5359.49 762
5360.18 783
5360.87 733
5361.56 704
5362.25 711
5362.94 748
5363.63 692
5364.32 687
5365.01 640
5365.70 683
5366.40 671
5367.09 780
5367.78 742
5368.47 728
5369.16 773
5369.85 726
5370.54 727
5371.23 761
5371.93 746
5372.62 614
5373.31 729
5374.00 668
5374.69 699
5375.38 634
5376.08 772
5376.77 729
5377.46 712
5378.15 701
5378.84 674
5379.53 728
5380.23 688
5380.92 680
5381.61 741
5382.30 695
5383.00 603
5383.69 666
5384.38 717
5385.07 638
5385.76 698
5386.46 653
5387.15 786
5387.84 814
5388.53 814
5389.23 833
5389.92 739
5390.61 757
5391.30 858
5392.00 871
5392.69 834
5393.38 678
5394.08 645
5394.77 746
5395.46 788
5396.15 703
5396.85 633
5397.54 706
5398.23 810
5398.93 812
5399.62 734
5400.31 613
5401.01 681
5401.70 734
5402.39 706
5403.09 702
5403.78 733
5404.47 877
5405.17 728
5405.86 709
5406.56 813
5407.25 766
5407.94 723
5408.64 801
5409.33 763
5410.02 696
5410.72 712
5411.41 809
5412.11 822
5412.80 794
5413.49 827
5414.19 657
5414.88 759
5415.58 824
5416.27 752
5416.97 799
5417.66 801
5418.35 835
5419.05 778
5419.74 718
5420.44 658
5421.13 713
5421.83 704
5422.52 814
5423.22 819
5423.91 731
5424.61 760
5425.30 733
5426.00 700
5426.69 737
5427.39 861
5428.08 786
5428.78 737
5429.47 693
5430.17 701
5430.86 741
5431.56 694
5432.25 800
5432.95 848
5433.64 840
5434.34 921
5435.03 936
5435.73 914
5436.43 898
5437.12 901
5437.82 853
5438.51 867
5439.21 954
5439.90 808
5440.60 786
5441.30 913
5441.99 821
5442.69 835
5443.38 908
5444.08 952
5444.78 1070
5445.47 1071
5446.17 1133
5446.86 1086
5447.56 1047
5448.26 1060
5448.95 981
5449.65 1007
5450.35 1022
5451.04 1030
5451.74 967
5452.44 944
5453.13 1049
5453.83 933
5454.53 901
5455.22 899
5455.92 829
5456.62 903
5457.31 930
5458.01 864
5458.71 922
5459.40 969
5460.10 937
5460.80 882
5461.50 954
5462.19 993
5462.89 1013
5463.59 988
5464.29 1031
5464.98 1054
5465.68 909
5466.38 1011
5467.08 1085
5467.77 994
5468.47 1103
5469.17 1139
5469.87 1074
5470.56 1127
5471.26 1100
5471.96 1141
5472.66 1174
5473.36 1190
5474.05 1159
5474.75 1257
5475.45 1277
5476.15 1363
5476.85 1478
5477.54 1508
5478.24 1571
5478.94 1700
5479.64 1831
5480.34 1722
5481.04 1782
5481.73 1682
5482.43 1763
5483.13 1555
5483.83 1509
5484.53 1413
5485.23 1391
5485.93 1386
5486.62 1315
5487.32 1355
5488.02 1289
5488.72 1430
5489.42 1392
5490.12 1404
5490.82 1381
5491.52 1398
5492.22 1391
5492.92 1234
5493.62 1351
5494.31 1357
5495.01 1594
5495.71 1615
5496.41 1725
5497.11 1676
5497.81 1993
5498.51 2431
5499.21 2543
5499.91 2769
5500.61 2796
5501.31 2880
5502.01 2702
5502.71 2419
5503.41 2158
5504.11 1986
5504.81 1681
5505.51 1615
5506.21 1475
5506.91 1303
5507.61 1341
5508.31 1345
5509.01 1296
5509.71 1369
5510.41 1284
5511.11 1313
5511.81 1231
5512.51 1233
5513.21 1191
5513.91 1188
5514.61 1187
5515.31 1206
5516.01 1141
5516.72 1045
5517.42 1007
5518.12 1093
5518.82 1183
5519.52 1073
5520.22 1046
5520.92 997
5521.62 1014
5522.32 1028
5523.02 1030
5523.73 982
5524.43 971
5525.13 979
5525.83 941
5526.53 846
5527.23 937
5527.93 1011
5528.63 1008
5529.34 1022
5530.04 977
5530.74 1014
5531.44 894
5532.14 918
5532.84 911
5533.55 962
5534.25 1070
5534.95 951
5535.65 1042
5536.35 949
5537.06 835
5537.76 880
5538.46 1006
5539.16 943
5539.86 912
5540.57 1000
5541.27 950
5541.97 953
5542.67 863
5543.38 908
5544.08 851
5544.78 821
5545.48 776
5546.19 851
5546.89 885
5547.59 788
5548.29 889
5549.00 910
5549.70 826
5550.40 861
5551.11 861
5551.81 891
5552.51 814
5553.21 831
5553.92 878
5554.62 792
5555.32 747
5556.03 731
5556.73 847
5557.43 774
5558.14 726
5558.84 768
5559.54 889
5560.25 853
5560.95 840
5561.65 821
5562.36 845
5563.06 886
5563.77 846
5564.47 789
5565.17 785
5565.88 819
5566.58 829
5567.28 869
5567.99 942
5568.69 860
5569.40 822
5570.10 856
5570.80 819
5571.51 828
5572.21 757
5572.92 823
5573.62 788
5574.33 709
5575.03 768
5575.73 716
5576.44 768
5577.14 844
5577.85 730
5578.55 752
5579.26 715
5579.96 662
5580.67 758
5581.37 798
5582.08 838
5582.78 756
5583.49 815
5584.19 704
5584.90 760
5585.60 796
5586.31 768
5587.01 869
5587.72 806
5588.42 757
5589.13 757
5589.83 842
5590.54 734
5591.24 717
5591.95 623
5592.66 730
5593.36 764
5594.07 728
5594.77 843
5595.48 769
5596.18 752
5596.89 738
5597.60 789
5598.30 782
5599.01 730
5599.71 730
5600.42 752
5601.13 728
5601.83 711
5602.54 675
5603.24 751
5603.95 827
5604.66 696
5605.36 785
5606.07 746
5606.78 665
5607.48 734
5608.19 795
5608.89 782
5609.60 786
5610.31 754
5611.01 709
5611.72 743
5612.43 851
5613.14 807
5613.84 736
5614.55 703
5615.26 800
5615.96 766
5616.67 753
5617.38 743
5618.08 725
5618.79 712
5619.50 817
5620.21 820
5620.91 839
5621.62 804
5622.33 744
5623.04 745
5623.74 763
5624.45 815
5625.16 761
5625.87 793
5626.57 850
5627.28 845
5627.99 789
5628.70 705
5629.40 746
5630.11 757
5630.82 752
5631.53 746
5632.24 774
5632.94 820
5633.65 819
5634.36 842
5635.07 917
5635.78 794
5636.49 716
5637.19 812
5637.90 729
5638.61 703
5639.32 821
5640.03 784
5640.74 836
5641.44 726
5642.15 705
5642.86 754
5643.57 797
5644.28 783
5644.99 800
5645.70 742
5646.41 710
5647.12 738
5647.82 782
5648.53 804
5649.24 712
5649.95 672
5650.66 806
5651.37 802
5652.08 811
5652.79 756
5653.50 792
5654.21 809
5654.92 924
5655.63 1074
5656.34 977
5657.05 901
5657.76 851
5658.46 892
5659.17 969
5659.88 908
5660.59 855
5661.30 847
5662.01 791
5662.72 914
5663.43 763
5664.14 786
5664.85 813
5665.56 718
5666.27 733
5666.98 763
5667.69 885
5668.40 817
5669.12 795
5669.83 787
5670.54 776
5671.25 765
5671.96 713
5672.67 790
5673.38 761
5674.09 805
5674.80 756
5675.51 760
5676.22 731
5676.93 784
5677.64 820
5678.35 810
5679.06 746
5679.78 795
5680.49 881
5681.20 908
5681.91 865
5682.62 922
5683.33 782
5684.04 813
5684.75 863
5685.47 870
5686.18 823
5686.89 712
5687.60 803
5688.31 762
5689.02 707
5689.73 727
5690.45 787
5691.16 766
5691.87 726
5692.58 754
5693.29 777
5694.01 713
5694.72 704
5695.43 703
5696.14 761
5696.85 712
5697.57 668
5698.28 685
5698.99 717
5699.70 753
5700.41 749
5701.13 749
5701.84 691
5702.55 656
5703.26 674
5703.98 731
5704.69 640
5705.40 683
5706.11 740
5706.83 723
5707.54 684
5708.25 841
5708.97 750
5709.68 706
5710.39 651
5711.10 660
5711.82 790
5712.53 726
5713.24 714
5713.96 653
5714.67 682
5715.38 702
5716.10 674
5716.81 655
5717.52 660
5718.24 718
5718.95 637
5719.66 671
5720.38 732
5721.09 755
5721.80 711
5722.52 725
5723.23 790
5723.95 652
5724.66 650
5725.37 674
5726.09 757
5726.80 802
5727.52 716
5728.23 712
5728.94 725
5729.66 737
5730.37 672
5731.09 718
5731.80 688
5732.51 643
5733.23 783
5733.94 780
5734.66 755
5735.37 826
5736.09 819
5736.80 667
5737.52 672
5738.23 762
5738.95 740
5739.66 801
5740.38 770
5741.09 638
5741.81 747
5742.52 742
5743.24 740
5743.95 662
5744.67 674
5745.38 666
5746.10 683
5746.81 672
5747.53 730
5748.24 705
5748.96 722
5749.67 811
5750.39 686
5751.10 690
5751.82 705
5752.53 740
5753.25 682
5753.97 608
5754.68 741
5755.40 766
5756.11 731
5756.83 670
5757.54 737
5758.26 774
5758.98 671
5759.69 636
5760.41 739
5761.12 705
5761.84 707
5762.56 726
5763.27 687
5763.99 690
5764.71 604
5765.42 652
5766.14 674
5766.85 633
5767.57 690
5768.29 645
5769.00 762
5769.72 756
5770.44 693
5771.15 770
5771.87 781
5772.59 686
5773.30 773
5774.02 708
5774.74 726
5775.46 702
5776.17 791
5776.89 713
5777.61 832
5778.32 806
5779.04 762
5779.76 760
5780.48 751
5781.19 814
5781.91 688
5782.63 682
5783.35 722
5784.06 753
5784.78 700
5785.50 762
5786.22 748
5786.93 692
5787.65 742
5788.37 795
5789.09 822
5789.80 768
5790.52 862
5791.24 792
5791.96 771
5792.68 769
5793.39 724
5794.11 760
5794.83 751
5795.55 757
5796.27 778
5796.99 878
5797.70 838
5798.42 819
5799.14 821
5799.86 886
5800.58 926
5801.30 1056
5802.02 1120
5802.73 1075
5803.45 1040
5804.17 1045
5804.89 1044
5805.61 918
5806.33 880
5807.05 826
5807.77 803
5808.49 870
5809.20 874
5809.92 805
5810.64 787
5811.36 771
5812.08 806
5812.80 855
5813.52 829
5814.24 736
5814.96 766
5815.68 846
5816.40 846
5817.12 755
5817.84 854
5818.56 940
5819.28 788
5820.00 812
5820.72 827
5821.44 850
5822.16 795
5822.88 869
5823.60 830
5824.32 885
5825.04 864
5825.76 872
5826.48 730
5827.20 831
5827.92 822
5828.64 784
5829.36 787
5830.08 745
5830.80 921
5831.52 867
5832.24 838
5832.96 829
5833.68 801
5834.40 805
5835.12 647
5835.84 804
5836.56 835
5837.28 819
5838.00 800
5838.73 891
5839.45 887
5840.17 798
5840.89 894
5841.61 847
5842.33 860
5843.05 890
5843.77 912
5844.49 860
5845.22 964
5845.94 976
5846.66 934
5847.38 936
5848.10 957
5848.82 874
5849.54 947
5850.27 941
5850.99 953
5851.71 980
5852.43 983
5853.15 1015
5853.88 965
5854.60 946
5855.32 830
5856.04 937
5856.76 936
5857.49 908
5858.21 985
5858.93 942
5859.65 1011
5860.37 1077
5861.10 1085
5861.82 1081
5862.54 1161
5863.26 1212
5863.99 1246
5864.71 1224
5865.43 1182
5866.15 1112
5866.88 1017
5867.60 1072
5868.32 1062
5869.04 1024
5869.77 1105
5870.49 1114
5871.21 1032
5871.94 1005
5872.66 942
5873.38 925
5874.11 934
5874.83 895
5875.55 967
5876.27 992
5877.00 910
5877.72 980
5878.44 948
5879.17 879
5879.89 964
5880.62 1068
5881.34 1150
5882.06 1356
5882.79 1350
5883.51 1210
5884.23 1229
5884.96 1266
5885.68 1153
5886.40 1165
5887.13 1075
5887.85 1165
5888.58 1074
5889.30 972
5890.02 943
5890.75 984
5891.47 1012
5892.20 962
5892.92 966
5893.65 961
5894.37 1009
5895.09 869
5895.82 1005
5896.54 1089
5897.27 1017
5897.99 999
5898.72 987
5899.44 992
5900.17 984
5900.89 1080
5901.62 997
5902.34 1011
5903.07 1050
5903.79 1026
5904.52 1049
5905.24 1116
5905.97 1063
5906.69 1044
5907.42 1225
5908.14 1120
5908.87 1144
5909.59 1108
5910.32 1234
5911.04 1151
5911.77 1123
5912.49 1155
5913.22 1148
5913.94 1242
5914.67 1158
5915.40 1124
5916.12 1188
5916.85 1200
5917.57 1183
5918.30 1288
5919.02 1193
5919.75 1267
5920.48 1210
5921.20 1220
5921.93 1259
5922.65 1338
5923.38 1316
5924.11 1226
5924.83 1285
5925.56 1363
5926.29 1270
5927.01 1347
5927.74 1285
5928.47 1318
5929.19 1310
5929.92 1326
5930.64 1468
5931.37 1418
5932.10 1457
5932.82 1455
5933.55 1485
5934.28 1525
5935.01 1716
5935.73 1582
5936.46 1620
5937.19 1608
5937.91 1557
5938.64 1733
5939.37 1854
5940.09 1780
5940.82 1620
5941.55 1700
5942.28 1726
5943.00 1794
5943.73 2073
5944.46 1995
5945.19 2056
5945.91 1978
5946.64 1957
5947.37 2072
5948.10 2000
5948.82 2198
5949.55 2391
5950.28 2312
5951.01 2420
5951.73 2457
5952.46 2769
5953.19 2803
5953.92 2718
5954.65 2791
5955.38 2767
5956.10 2566
5956.83 2461
5957.56 2539
5958.29 2495
5959.02 2609
5959.74 2650
5960.47 2504
5961.20 2630
5961.93 2587
5962.66 2518
5963.39 2937
5964.12 2980
5964.84 3026
5965.57 3487
5966.30 3647
5967.03 3630
5967.76 3564
5968.49 3402
5969.22 3295
5969.95 3237
5970.68 3320
5971.40 3229
5972.13 2999
5972.86 3093
5973.59 3058
5974.32 3056
5975.05 2946
5975.78 3228
5976.51 3235
5977.24 3112
5977.97 3246
5978.70 3400
5979.43 3479
5980.16 3697
5980.89 3701
5981.62 3586
5982.35 3763
5983.08 3652
5983.81 3630
5984.54 3731
5985.27 3738
5986.00 3734
5986.73 3835
5987.46 3929
5988.19 3833
5988.92 3717
5989.65 3941
5990.38 3889
5991.11 3816
5991.84 3799
5992.57 3860
5993.30 3891
5994.03 3846
5994.76 4027
5995.49 4334
5996.22 4300
5996.95 4243
5997.68 4256
5998.41 4284
5999.14 4323
5999.87 4522
6000.60 4465
6001.34 4388
6002.07 4106
6002.80 3968
6003.53 3969
6004.26 4015
6004.99 4023
6005.72 4016
6006.45 4280
6007.18 4653
6007.92 5223
6008.65 6097
6009.38 6860
6010.11 7843
6010.84 8851
6011.57 10089
6012.30 10870
6013.04 11660
6013.77 12341
6014.50 12042
6015.23 11481
6015.96 10638
6016.69 9428
6017.43 8142
6018.16 7358
6018.89 6261
6019.62 5449
6020.35 4696
6021.09 4069
6021.82 3554
6022.55 3366
6023.28 3116
6024.02 3008
6024.75 2884
6025.48 2860
6026.21 2873
6026.94 2981
6027.68 2787
6028.41 2643
6029.14 2475
6029.88 2643
6030.61 2586
6031.34 2460
6032.07 2416
6032.81 2479
6033.54 2258
6034.27 2256
6035.01 2297
6035.74 2318
6036.47 2412
6037.20 2457
6037.94 2601
6038.67 2695
6039.40 2559
6040.14 2654
6040.87 2787
6041.60 2804
6042.34 2956
6043.07 3047
6043.80 3024
6044.54 2926
6045.27 2929
6046.00 2914
6046.74 2986
6047.47 3128
6048.21 3209
6048.94 3127
6049.67 3460
6050.41 3575
6051.14 3736
6051.88 3919
6052.61 4129
6053.34 4045
6054.08 3986
6054.81 3879
6055.55 3634
6056.28 3451
6057.01 3310
6057.75 3066
6058.48 3152
6059.22 2893
6059.95 2904
6060.69 2968
6061.42 2861
6062.16 2892
6062.89 2851
6063.63 2828
6064.36 2792
6065.09 2834
6065.83 2879
6066.56 2822
6067.30 2646
6068.03 2678
6068.77 2690
6069.50 2669
6070.24 2549
6070.97 2447
6071.71 2458
6072.45 2406
6073.18 2339
6073.92 2262
6074.65 2288
6075.39 2247
6076.12 2251
6076.86 2245
6077.59 2202
6078.33 2193
6079.06 2126
6079.80 2201
6080.54 2151
6081.27 2046
6082.01 2132
6082.74 2106
6083.48 2032
6084.21 2038
6084.95 2020
6085.69 1951
6086.42 1909
6087.16 1930
6087.90 1919
6088.63 2072
6089.37 2045
6090.10 2033
6090.84 2160
6091.58 2141
6092.31 2146
6093.05 2327
6093.79 2173
6094.52 2104
6095.26 2174
6096.00 2117
6096.73 1892
6097.47 2072
6098.21 1939
6098.94 1887
6099.68 1896
6100.42 1826
6101.15 1822
6101.89 1828
6102.63 1744
6103.37 1668
6104.10 1626
6104.84 1642
6105.58 1737
6106.31 1673
6107.05 1753
6107.79 1746
6108.53 1741
6109.26 1760
6110.00 1833
6110.74 1847
6111.48 1714
6112.21 1774
6112.95 1801
6113.69 1910
6114.43 1796
6115.17 1741
6115.90 1857
6116.64 1954
6117.38 1774
6118.12 1839
6118.85 1828
6119.59 1752
6120.33 1839
6121.07 1814
6121.81 1919
6122.55 1767
6123.28 1854
6124.02 1919
6124.76 2037
6125.50 1982
6126.24 1913
6126.98 1945
6127.71 1963
6128.45 1904
6129.19 2036
6129.93 2163
6130.67 2127
6131.41 2081
6132.15 2078
6132.89 2054
6133.63 1997
6134.36 2105
6135.10 2173
6135.84 2174
6136.58 2140
6137.32 2176
6138.06 2216
6138.80 2287
6139.54 2123
6140.28 2143
6141.02 2227
6141.76 2161
6142.50 2335
6143.24 2437
6143.97 2236
6144.71 2189
6145.45 2174
6146.19 2090
6146.93 2057
6147.67 2137
6148.41 2138
6149.15 2220
6149.89 2258
6150.63 2306
6151.37 2365
6152.11 2311
6152.85 2362
6153.59 2484
6154.33 2374
6155.07 2635
6155.81 2547
6156.55 2377
6157.29 2408
6158.03 2464
6158.78 2532
6159.52 2596
6160.26 2584
6161.00 2733
6161.74 2757
6162.48 2980
6163.22 3098
6163.96 3177
6164.70 3458
6165.44 3369
6166.18 3628
6166.92 3814
6167.66 3691
6168.41 3697
6169.15 3662
6169.89 3772
6170.63 3590
6171.37 3527
6172.11 3469
6172.85 3323
6173.59 3503
6174.34 3289
6175.08 3251
6175.82 3265
6176.56 3219
6177.30 3204
6178.04 3245
6178.78 3302
6179.53 3343
6180.27 3390
6181.01 3446
6181.75 3383
6182.49 3487
6183.24 3533
6183.98 3450
6184.72 3629
6185.46 3759
6186.20 3684
6186.95 3747
6187.69 3577
6188.43 3770
6189.17 3714
6189.91 4001
6190.66 4198
6191.40 4338
6192.14 4413
6192.88 4488
6193.63 4789
6194.37 4653
6195.11 4624
6195.85 4642
6196.60 4615
6197.34 4524
6198.08 4419
6198.83 4562
6199.57 4439
6200.31 4499
6201.05 4785
6201.80 4739
6202.54 4964
6203.28 5619
6204.03 6716
6204.77 7944
6205.51 9509
6206.26 11384
6207.00 14460
6207.74 16733
6208.49 17979
6209.23 18940
6209.97 19367
6210.72 18844
6211.46 18016
6212.21 16131
6212.95 14425
6213.69 12196
6214.44 10331
6215.18 8341
6215.92 6677
6216.67 5650
6217.41 4695
6218.16 4212
6218.90 3953
6219.64 3743
6220.39 3614
6221.13 3545
6221.88 3697
6222.62 3679
6223.37 3746
6224.11 3716
6224.85 3734
6225.60 3510
6226.34 3582
6227.09 3437
6227.83 3273
6228.58 3022
6229.32 2869
6230.07 2551
6230.81 2369
6231.56 2251
6232.30 2332
6233.05 2352
6233.79 2304
6234.54 2220
6235.28 2263
6236.03 2429
6236.77 2493
6237.52 2501
6238.26 2623
6239.01 2792
6239.75 2899
6240.50 2899
6241.24 2733
6241.99 2793
6242.73 2919
6243.48 2880
6244.22 2822
6244.97 2829
6245.72 2890
6246.46 2909
6247.21 3134
6247.95 2995
6248.70 2809
6249.45 2945
6250.19 2893
6250.94 2842
6251.68 2706
6252.43 2651
6253.18 2607
6253.92 2671
6254.67 2733
6255.41 2603
6256.16 2445
6256.91 2412
6257.65 2420
6258.40 2588
6259.15 2558
6259.89 2586
6260.64 2449
6261.39 2456
6262.13 2462
6262.88 2458
6263.63 2399
6264.37 2394
6265.12 2427
6265.87 2189
6266.61 2252
6267.36 2307
6268.11 2339
6268.85 2208
6269.60 2120
6270.35 2129
6271.10 2316
6271.84 2346
6272.59 2227
6273.34 2187
6274.08 2256
6274.83 2248
6275.58 2207
6276.33 2107
6277.07 2232
6277.82 2247
6278.57 2121
6279.32 2048
6280.07 2187
6280.81 2116
6281.56 2125
6282.31 2034
6283.06 2034
6283.80 1795
6284.55 1836
6285.30 1832
6286.05 1851
6286.80 1864
6287.54 1743
6288.29 1759
6289.04 1742
6289.79 1650
6290.54 1546
6291.29 1618
6292.03 1631
6292.78 1585
6293.53 1712
6294.28 1691
6295.03 1666
6295.78 1619
6296.53 1647
6297.28 1611
6298.02 1591
6298.77 1482
6299.52 1546
6300.27 1497
6301.02 1421
6301.77 1419
6302.52 1513
6303.27 1502
6304.02 1483
6304.77 1438
6305.51 1540
6306.26 1513
6307.01 1594
6307.76 1524
6308.51 1569
6309.26 1596
6310.01 1608
6310.76 1670
6311.51 1667
6312.26 1666
6313.01 1615
6313.76 1604
6314.51 1770
6315.26 1780
6316.01 1706
6316.76 1688
6317.51 1643
6318.26 1527
6319.01 1542
6319.76 1542
6320.51 1532
6321.26 1439
6322.01 1458
6322.76 1429
6323.51 1435
6324.26 1410
6325.01 1389
6325.76 1335
6326.51 1305
6327.26 1270
6328.01 1259
6328.76 1245
6329.51 1341
6330.26 1206
6331.02 1272
6331.77 1288
6332.52 1266
6333.27 1266
6334.02 1208
6334.77 1253
6335.52 1334
6336.27 1396
6337.02 1333
6337.77 1319
6338.53 1294
6339.28 1315
6340.03 1309
6340.78 1255
6341.53 1292
6342.28 1239
6343.03 1327
6343.78 1333
6344.54 1246
6345.29 1288
6346.04 1278
6346.79 1457
6347.54 1430
6348.29 1380
6349.05 1416
6349.80 1469
6350.55 1389
6351.30 1466
6352.05 1493
6352.81 1379
6353.56 1417
6354.31 1483
6355.06 1529
6355.82 1485
6356.57 1445
6357.32 1479
6358.07 1432
6358.82 1356
6359.58 1289
6360.33 1269
6361.08 1225
6361.83 1289
6362.59 1278
6363.34 1324
6364.09 1216
6364.85 1160
6365.60 1262
6366.35 1274
6367.10 1291
6367.86 1327
6368.61 1233
6369.36 1315
6370.12 1295
6370.87 1239
6371.62 1272
6372.38 1320
6373.13 1278
6373.88 1225
6374.64 1381
6375.39 1433
6376.14 1307
6376.90 1231
6377.65 1251
6378.40 1310
6379.16 1281
6379.91 1319
6380.66 1338
6381.42 1269
6382.17 1259
6382.92 1260
6383.68 1355
6384.43 1283
6385.19 1174
6385.94 1257
6386.69 1152
6387.45 1169
6388.20 1239
6388.96 1179
6389.71 1150
6390.47 1263
6391.22 1271
6391.97 1278
6392.73 1158
6393.48 1228
6394.24 1189
6394.99 1325
6395.75 1354
6396.50 1224
6397.26 1264
6398.01 1241
6398.77 1159
6399.52 1332
6400.28 1333
6401.03 1286
6401.79 1303
6402.54 1315
6403.30 1304
6404.05 1348
6404.81 1437
6405.56 1381
6406.32 1617
6407.07 1842
6407.83 1987
6408.58 1912
6409.34 1838
6410.09 1856
6410.85 1781
6411.60 1742
6412.36 1643
6413.11 1592
6413.87 1455
6414.63 1354
6415.38 1246
6416.14 1281
6416.89 1323
6417.65 1242
6418.41 1273
6419.16 1302
6419.92 1165
6420.67 1283
6421.43 1327
6422.19 1206
6422.94 1269
6423.70 1172
6424.45 1339
6425.21 1176
6425.97 1303
6426.72 1263
6427.48 1161
6428.24 1275
6428.99 1303
6429.75 1276
6430.51 1319
6431.26 1331
6432.02 1368
6432.78 1286
6433.53 1291
6434.29 1293
6435.05 1200
6435.80 1367
6436.56 1351
6437.32 1287
6438.08 1236
6438.83 1392
6439.59 1530
6440.35 1328
6441.10 1276
6441.86 1302
6442.62 1293
6443.38 1270
6444.13 1305
6444.89 1358
6445.65 1394
6446.41 1452
6447.16 1513
6447.92 1513
6448.68 1288
6449.44 1380
6450.19 1412
6450.95 1489
6451.71 1513
6452.47 1507
6453.23 1364
6453.98 1432
6454.74 1612
6455.50 1615
6456.26 1522
6457.02 1497
6457.78 1558
6458.53 1674
6459.29 1494
6460.05 1592
6460.81 1602
6461.57 1595
6462.33 1622
6463.08 1641
6463.84 1551
6464.60 1576
6465.36 1612
6466.12 1695
6466.88 1759
6467.64 1734
6468.40 1806
6469.15 1769
6469.91 1853
6470.67 1762
6471.43 1820
6472.19 1858
6472.95 1776
6473.71 1933
6474.47 2003
6475.23 1974
6475.99 1934
6476.75 2060
6477.51 1991
6478.26 2032
6479.02 2095
6479.78 2031
6480.54 1949
6481.30 1956
6482.06 2172
6482.82 2104
6483.58 2033
6484.34 2085
6485.10 2164
6485.86 2074
6486.62 2214
6487.38 2406
6488.14 2358
6488.90 2344
6489.66 2339
6490.42 2392
6491.18 2721
6491.94 2962
6492.70 2927
6493.46 3086
6494.22 3226
6494.98 3222
6495.74 3244
6496.51 3041
6497.27 2974
6498.03 3074
6498.79 3051
6499.55 2853
6500.31 3022
6501.07 2900
6501.83 2927
6502.59 3146
6503.35 3189
6504.11 3159
6504.87 3150
6505.64 3367
6506.40 3448
6507.16 3438
6507.92 3521
6508.68 3804
6509.44 3545
6510.20 3597
6510.96 3671
6511.73 3786
6512.49 3836
6513.25 3811
6514.01 3800
6514.77 3709
6515.53 3732
6516.29 3688
6517.06 3871
6517.82 4068
6518.58 4118
6519.34 4364
6520.10 4518
6520.87 4544
6521.63 4515
6522.39 4701
6523.15 4877
6523.91 5327
6524.68 5477
6525.44 5787
6526.20 5949
6526.96 6200
6527.73 6620
6528.49 6776
6529.25 6909
6530.01 6932
6530.78 7101
6531.54 7419
6532.30 8320
6533.06 9999
6533.83 11771
6534.59 13213
6535.35 15481
6536.11 17221
6536.88 17716
6537.64 17707
6538.40 16703
6539.17 15412
6539.93 13589
6540.69 11395
6541.46 9199
6542.22 7592
6542.98 6338
6543.74 5300
6544.51 4408
6545.27 3896
6546.04 3657
6546.80 3362
6547.56 3185
6548.33 3071
6549.09 3156
6549.85 3001
6550.62 3008
6551.38 2949
6552.14 3050
6552.91 2947
6553.67 2824
6554.44 2848
6555.20 2581
6555.96 2487
6556.73 2813
6557.49 2694
6558.26 2608
6559.02 2581
6559.78 2685
6560.55 2814
6561.31 2925
6562.08 3005
6562.84 3080
6563.61 3178
6564.37 3265
6565.14 3278
6565.90 3164
6566.66 3193
6567.43 3093
6568.19 3153
6568.96 3134
6569.72 3075
6570.49 3067
6571.25 3259
6572.02 3418
6572.78 3490
6573.55 3470
6574.31 3663
6575.08 3872
6575.84 3934
6576.61 3899
6577.37 3824
6578.14 3777
6578.90 3696
6579.67 3575
6580.44 3590
6581.20 3521
6581.97 3437
6582.73 3265
6583.50 3400
6584.26 3454
6585.03 3428
6585.79 3423
6586.56 3294
6587.33 3414
6588.09 3385
6588.86 3500
6589.62 3595
6590.39 3805
6591.16 4085
6591.92 4264
6592.69 4296
6593.45 4366
6594.22 4573
6594.99 4666
6595.75 4607
6596.52 4478
6597.29 4400
6598.05 4024
6598.82 3950
6599.59 3785
6600.35 3515
6601.12 3162
6601.89 3036
6602.65 3055
6603.42 3020
6604.19 3043
6604.95 2973
6605.72 2898
6606.49 2934
6607.25 3028
6608.02 3049
6608.79 3029
6609.55 3004
6610.32 3072
6611.09 2992
6611.86 2942
6612.62 2800
6613.39 2716
6614.16 2494
6614.93 2504
6615.69 2588
6616.46 2547
6617.23 2375
6618.00 2373
6618.76 2268
6619.53 2189
6620.30 2074
6621.07 2021
6621.83 2177
6622.60 2224
6623.37 2107
6624.14 2057
6624.91 2117
6625.67 2100
6626.44 2105
6627.21 2132
6627.98 2087
6628.75 2231
6629.52 2122
6630.28 2244
6631.05 2277
6631.82 2422
6632.59 2643
6633.36 2598
6634.13 2734
6634.90 2863
6635.66 2914
6636.43 2898
6637.20 2693
6637.97 2564
6638.74 2331
6639.51 2292
6640.28 2196
6641.05 2126
6641.81 1880
6642.58 1950
6643.35 1972
6644.12 1900
6644.89 1928
6645.66 1785
6646.43 1839
6647.20 1834
6647.97 1843
6648.74 1813
6649.51 1855
6650.28 1935
6651.05 1986
6651.82 1936
6652.59 1998
6653.35 1982
6654.12 2035
6654.89 1998
6655.66 1903
6656.43 1951
6657.20 1905
6657.97 1889
6658.74 1943
6659.51 1814
6660.28 1736
6661.05 1738
6661.82 1788
6662.59 1735
6663.36 1830
6664.13 1855
6664.91 1798
6665.68 1798
6666.45 1821
6667.22 1837
6667.99 1782
6668.76 1801
6669.53 1923
6670.30 1820
6671.07 1789
6671.84 1718
6672.61 1711
6673.38 1858
6674.15 1808
6674.92 1787
6675.69 1763
6676.47 1827
6677.24 1844
6678.01 1769
6678.78 1906
6679.55 1918
6680.32 1890
6681.09 1953
6681.86 2045
6682.64 2095
6683.41 2088
6684.18 2200
6684.95 2331
6685.72 2083
6686.49 2067
6687.26 2000
6688.04 1943
6688.81 1812
6689.58 1668
6690.35 1725
6691.12 1699
6691.90 1814
6692.67 1624
6693.44 1628
6694.21 1692
6694.98 1606
6695.76 1529
6696.53 1527
6697.30 1515
6698.07 1555
6698.84 1550
6699.62 1576
6700.39 1576
6701.16 1487
6701.93 1578
6702.71 1528
6703.48 1538
6704.25 1532
6705.02 1568
6705.80 1652
6706.57 1574
6707.34 1571
6708.12 1590
6708.89 1628
6709.66 1589
6710.43 1566
6711.21 1590
6711.98 1537
6712.75 1411
6713.53 1461
6714.30 1411
6715.07 1377
6715.85 1388
6716.62 1494
6717.39 1480
6718.17 1452
6718.94 1324
6719.71 1436
6720.49 1516
6721.26 1410
6722.03 1451
6722.81 1403
6723.58 1449
6724.36 1412
6725.13 1414
6725.90 1521
6726.68 1373
6727.45 1363
6728.23 1383
6729.00 1500
6729.77 1439
6730.55 1526
6731.32 1532
6732.10 1471
6732.87 1511
6733.64 1480
6734.42 1581
6735.19 1498
6735.97 1418
6736.74 1469
6737.52 1493
6738.29 1485
6739.07 1487
6739.84 1404
6740.62 1524
6741.39 1479
6742.16 1424
6742.94 1403
6743.71 1521
6744.49 1617
6745.26 1552
6746.04 1654
6746.81 1706
6747.59 1602
6748.36 1717
6749.14 1765
6749.92 1909
6750.69 2032
6751.47 2058
6752.24 2178
6753.02 2216
6753.79 2115
6754.57 1936
6755.34 1861
6756.12 1896
6756.89 1800
6757.67 1594
6758.45 1469
6759.22 1558
6760.00 1623
6760.77 1580
6761.55 1500
6762.33 1481
6763.10 1478
6763.88 1459
6764.65 1425
6765.43 1394
6766.21 1401
6766.98 1421
6767.76 1447
6768.53 1485
6769.31 1482
6770.09 1547
6770.86 1337
6771.64 1292
6772.42 1409
6773.19 1298
6773.97 1335
6774.75 1363
6775.52 1231
6776.30 1394
6777.08 1344
6777.85 1330
6778.63 1322
6779.41 1313
6780.18 1328
6780.96 1318
6781.74 1348
6782.52 1241
6783.29 1236
6784.07 1253
6784.85 1224
6785.62 1186
6786.40 1192
6787.18 1295
6787.96 1340
6788.73 1308
6789.51 1189
6790.29 1195
6791.07 1161
6791.84 1229
6792.62 1266
6793.40 1279
6794.18 1234
6794.96 1153
6795.73 1167
6796.51 1217
6797.29 1280
6798.07 1211
6798.85 1155
6799.62 1160
6800.40 1246
6801.18 1199
6801.96 1147
6802.74 1245
6803.51 1296
6804.29 1253
6805.07 1291
6805.85 1342
6806.63 1351
6807.41 1220
6808.19 1314
6808.96 1231
6809.74 1231
6810.52 1174
6811.30 1331
6812.08 1378
6812.86 1297
6813.64 1202
6814.42 1248
6815.20 1264
6815.97 1308
6816.75 1201
6817.53 1155
6818.31 1277
6819.09 1319
6819.87 1325
6820.65 1347
6821.43 1243
6822.21 1238
6822.99 1324
6823.77 1278
6824.55 1334
6825.33 1255
6826.11 1211
6826.89 1192
6827.67 1248
6828.44 1379
6829.22 1347
6830.00 1315
6830.78 1184
6831.56 1267
6832.34 1250
6833.12 1215
6833.90 1274
6834.68 1396
6835.46 1299
6836.24 1266
6837.03 1261
6837.81 1220
6838.59 1270
6839.37 1305
6840.15 1205
6840.93 1239
6841.71 1269
6842.49 1276
6843.27 1302
6844.05 1340
6844.83 1311
6845.61 1428
6846.39 1607
6847.17 1804
6847.95 2081
6848.73 2345
6849.52 2549
6850.30 2917
6851.08 3077
6851.86 3232
6852.64 3035
6853.42 2892
6854.20 2783
6854.98 2564
6855.76 2191
6856.55 1953
6857.33 1874
6858.11 1680
6858.89 1622
6859.67 1509
6860.45 1580
6861.23 1489
6862.02 1558
6862.80 1401
6863.58 1400
6864.36 1636
6865.14 1718
6865.93 1570
6866.71 1627
6867.49 1678
6868.27 1588
6869.05 1538
6869.84 1565
6870.62 1596
6871.40 1543
6872.18 1570
6872.96 1522
6873.75 1530
6874.53 1568
6875.31 1658
6876.09 1596
6876.88 1576
6877.66 1691
6878.44 1788
6879.22 1809
6880.01 1812
6880.79 1834
6881.57 1817
6882.36 1973
6883.14 2038
6883.92 2117
6884.70 2042
6885.49 2265
6886.27 2560
6887.05 2771
6887.84 3019
6888.62 3077
6889.40 2877
6890.19 2729
6890.97 2566
6891.75 2500
6892.54 2258
6893.32 2128
6894.10 1920
6894.89 1949
6895.67 1823
6896.45 1763
6897.24 1840
6898.02 1821
6898.81 1792
6899.59 1804
6900.37 1897
6901.16 1923
6901.94 2012
6902.73 2083
6903.51 2117
6904.29 2104
6905.08 1897
6905.86 2054
6906.65 2007
6907.43 1917
6908.21 1948
6909.00 1837
6909.78 1803
6910.57 1896
6911.35 1861
6912.14 1929
6912.92 1959
6913.71 1942
6914.49 1807
6915.27 1772
6916.06 1928
6916.84 1897
6917.63 1913
6918.41 1850
6919.20 1779
6919.98 1770
6920.77 1892
6921.55 2033
6922.34 1889
6923.12 1976
6923.91 1953
6924.69 1824
6925.48 2073
6926.27 2168
6927.05 2222
6927.84 2144
6928.62 2173
6929.41 2186
6930.19 2038
6930.98 2030
6931.76 2165
6932.55 2139
6933.34 2225
6934.12 2280
6934.91 2253
6935.69 2261
6936.48 2374
6937.26 2408
6938.05 2525
6938.84 2701
6939.62 2968
6940.41 2974
6941.20 3194
6941.98 3328
6942.77 3245
6943.55 3590
6944.34 3700
6945.13 3738
6945.91 3785
6946.70 3707
6947.49 3617
6948.27 3789
6949.06 3616
6949.85 3442
6950.63 3235
6951.42 3136
6952.21 3095
6952.99 3102
6953.78 3052
6954.57 3153
6955.35 3089
6956.14 3006
6956.93 3096
6957.72 3200
6958.50 3328
6959.29 3170
6960.08 3104
6960.86 3074
6961.65 3152
6962.44 3158
6963.23 3311
6964.01 3429
6964.80 3448
6965.59 3696
6966.38 3889
6967.16 4100
6967.95 4181
6968.74 4505
6969.53 4779
6970.32 4729
6971.10 5042
6971.89 4663
6972.68 4980
6973.47 5150
6974.26 4983
6975.04 4791
6975.83 4728
6976.62 4737
6977.41 4907
6978.20 5168
6978.98 5455
6979.77 6023
6980.56 6946
6981.35 8363
6982.14 10446
6982.93 12328
6983.72 14999
6984.50 17648
6985.29 19467
6986.08 20216
6986.87 20137
6987.66 19609
6988.45 18038
6989.24 16375
6990.03 14265
6990.81 11628
6991.60 9574
6992.39 7681
6993.18 6486
6993.97 5296
6994.76 4433
6995.55 3814
6996.34 3595
6997.13 3485
6997.92 3458
6998.71 3273
6999.50 3365
7000.29 3308
7001.08 3220
7001.87 3072
7002.65 3288
7003.44 3092
7004.23 2862
7005.02 2565
7005.81 2431
7006.60 2374
7007.39 2251
7008.18 2099
7008.97 2180
7009.76 2079
7010.55 2135
7011.34 2477
7012.13 2402
7012.92 2353
7013.71 2585
7014.50 2563
7015.30 2427
7016.09 2407
7016.88 2524
7017.67 2434
7018.46 2387
7019.25 2379
7020.04 2400
7020.83 2382
7021.62 2590
7022.41 2723
7023.20 2700
7023.99 2670
7024.78 2773
7025.57 2746
7026.37 2597
7027.16 2671
7027.95 2467
7028.74 2289
7029.53 2438
7030.32 2166
7031.11 2031
7031.90 2118
7032.69 2041
7033.49 2070
7034.28 2013
7035.07 2153
7035.86 2185
7036.65 2048
7037.44 2090
7038.24 2146
7039.03 2064
7039.82 2200
7040.61 2246
7041.40 2231
7042.19 2245
7042.99 2269
7043.78 2315
7044.57 2133
7045.36 2259
7046.15 2294
7046.95 2337
7047.74 2365
7048.53 2573
7049.32 2610
7050.12 2647
7050.91 2677
7051.70 2739
7052.49 2678
7053.29 2342
7054.08 2186
7054.87 2111
7055.66 2074
7056.46 2081
7057.25 2039
7058.04 1984
7058.83 2074
7059.63 2052
7060.42 2138
7061.21 2175
7062.01 2094
7062.80 2112
7063.59 1940
7064.39 1880
7065.18 1961
7065.97 1947
7066.77 1889
7067.56 1805
7068.35 1687
7069.15 1516
7069.94 1538
7070.73 1614
7071.53 1545
7072.32 1495
7073.11 1450
7073.91 1417
7074.70 1450
7075.49 1440
7076.29 1445
7077.08 1436
7077.88 1396
7078.67 1475
7079.46 1421
7080.26 1360
7081.05 1422
7081.85 1338
7082.64 1357
7083.43 1294
7084.23 1380
7085.02 1373
7085.82 1208
7086.61 1238
7087.41 1219
7088.20 1284
7089.00 1234
7089.79 1293
7090.58 1237
7091.38 1197
7092.17 1266
7092.97 1259
7093.76 1158
7094.56 1192
7095.35 1151
7096.15 1152
7096.94 1261
7097.74 1192
7098.53 1108
7099.33 1212
7100.12 1079
7100.92 1152
7101.71 1220
7102.51 1174
7103.30 1192
7104.10 1137
7104.89 1106
7105.69 1089
7106.49 1100
7107.28 1004
7108.08 1016
7108.87 1005
7109.67 1039
7110.46 1158
7111.26 1161
7112.06 1111
7112.85 1119
7113.65 1109
7114.44 1189
7115.24 1142
7116.04 1039
7116.83 1062
7117.63 1032
7118.42 1023
7119.22 1046
7120.02 1065
7120.81 999
7121.61 973
7122.41 980
7123.20 983
7124.00 972
7124.79 906
7125.59 996
7126.39 1000
7127.18 1031
7127.98 1082
7128.78 1029
7129.57 1065
7130.37 1150
7131.17 1099
7131.97 1122
7132.76 1175
7133.56 1166
7134.36 1132
7135.15 1019
7135.95 1033
7136.75 975
7137.55 921
7138.34 975
7139.14 1056
7139.94 923
7140.73 913
7141.53 1007
7142.33 989
7143.13 992
7143.92 973
7144.72 937
7145.52 970
7146.32 948
7147.12 834
7147.91 821
7148.71 854
7149.51 935
7150.31 917
7151.11 879
7151.90 900
7152.70 925
7153.50 838
7154.30 1048
7155.10 1002
7155.89 956
7156.69 1021
7157.49 1052
7158.29 1011
7159.09 1018
7159.89 948
7160.68 905
7161.48 982
7162.28 908
7163.08 896
7163.88 826
7164.68 834
7165.48 798
7166.28 741
7167.07 815
7167.87 794
7168.67 732
7169.47 785
7170.27 822
7171.07 830
7171.87 842
7172.67 819
7173.47 804
7174.27 788
7175.07 793
7175.87 836
7176.67 833
7177.46 775
7178.26 818
7179.06 844
7179.86 798
7180.66 875
7181.46 863
7182.26 861
7183.06 862
7183.86 794
7184.66 877
7185.46 868
7186.26 803
7187.06 816
7187.86 802
7188.66 777
7189.46 724
7190.26 737
7191.06 755
7191.86 698
7192.66 729
7193.46 771
7194.26 704
7195.06 706
7195.86 721
7196.67 713
7197.47 749
7198.27 820
7199.07 719
7199.87 759
7200.67 768
7201.47 759
7202.27 737
7203.07 870
7203.87 826
7204.67 812
7205.47 746
7206.28 747
7207.08 763
7207.88 758
7208.68 738
7209.48 780
7210.28 786
7211.08 674
7211.88 741
7212.69 791
7213.49 767
7214.29 680
7215.09 678
7215.89 757
7216.69 691
7217.50 693
7218.30 709
7219.10 698
7219.90 661
7220.70 705
7221.50 817
7222.31 730
7223.11 745
7223.91 736
7224.71 742
7225.51 771
7226.32 687
7227.12 705
7227.92 691
7228.72 673
7229.53 726
7230.33 734
7231.13 680
7231.93 659
7232.74 712
7233.54 781
7234.34 760
7235.14 725
7235.95 681
7236.75 673
7237.55 748
7238.36 714
7239.16 725
7239.96 669
7240.76 683
7241.57 743
7242.37 735
7243.17 777
7243.98 796
7244.78 765
7245.58 728
7246.39 752
7247.19 854
7247.99 838
7248.80 801
7249.60 804
7250.40 785
7251.21 776
7252.01 809
7252.81 777
7253.62 795
7254.42 756
7255.23 882
7256.03 839
7256.83 737
7257.64 760
7258.44 806
7259.25 811
7260.05 799
7260.85 837
7261.66 802
7262.46 812
7263.27 866
7264.07 867
7264.87 836
7265.68 876
7266.48 794
7267.29 815
7268.09 841
7268.90 846
7269.70 802
7270.51 802
7271.31 798
7272.12 844
7272.92 854
7273.73 884
7274.53 875
7275.34 894
7276.14 894
7276.95 770
7277.75 914
7278.56 831
7279.36 895
7280.17 1070
7280.97 1127
7281.78 1133
7282.58 1131
7283.39 1335
7284.19 1392
7285.00 1457
7285.80 1460
7286.61 1436
7287.41 1388
7288.22 1245
7289.03 1106
7289.83 1055
7290.64 953
7291.44 963
7292.25 873
7293.06 867
7293.86 880
7294.67 937
7295.47 911
7296.28 909
7297.09 922
7297.89 892
7298.70 892
7299.50 852
7300.31 943
7301.12 897
7301.92 833
7302.73 835
7303.54 873
7304.34 893
7305.15 877
7305.96 1012
7306.76 978
7307.57 918
7308.38 1003
7309.18 963
7309.99 1011
7310.80 980
7311.60 975
7312.41 956
7313.22 1086
7314.02 1030
7314.83 1048
7315.64 1182
7316.45 1307
7317.25 1277
7318.06 1365
7318.87 1420
7319.67 1407
7320.48 1406
7321.29 1402
7322.10 1273
7322.90 1216
7323.71 1033
7324.52 1134
7325.33 1135
7326.14 1061
7326.94 1040
7327.75 947
7328.56 951
7329.37 998
7330.17 1020
7330.98 994
7331.79 952
7332.60 855
7333.41 942
7334.22 915
7335.02 895
7335.83 961
7336.64 941
7337.45 905
7338.26 888
7339.07 940
7339.87 1021
7340.68 961
7341.49 922
7342.30 990
7343.11 887
7343.92 844
7344.73 834
7345.53 911
7346.34 835
7347.15 801
7347.96 775
7348.77 762
7349.58 850
7350.39 863
7351.20 828
7352.01 806
7352.82 770
7353.62 762
7354.43 763
7355.24 839
7356.05 772
7356.86 766
7357.67 818
7358.48 767
7359.29 770
7360.10 737
7360.91 695
7361.72 730
7362.53 774
7363.34 713
7364.15 791
7364.96 742
7365.77 652
7366.58 691
7367.39 800
7368.20 758
7369.01 700
7369.82 708
7370.63 713
7371.44 792
7372.25 798
7373.06 752
7373.87 687
7374.68 710
7375.49 787
7376.30 778
7377.11 643
7377.92 769
7378.73 725
7379.54 827
7380.36 788
7381.17 827
7381.98 801
7382.79 868
7383.60 791
7384.41 814
7385.22 872
7386.03 693
7386.84 725
7387.65 755
7388.46 766
7389.28 748
7390.09 759
7390.90 715
7391.71 718
7392.52 704
7393.33 675
7394.14 712
7394.96 692
7395.77 708
7396.58 713
7397.39 688
7398.20 672
7399.01 704
7399.83 725
7400.64 717
7401.45 735
7402.26 690
7403.07 718
7403.89 644
7404.70 689
7405.51 684
7406.32 653
7407.13 663
7407.95 703
7408.76 801
7409.57 627
7410.38 587
7411.20 662
7412.01 639
7412.82 622
7413.63 656
7414.45 640
7415.26 689
7416.07 603
7416.88 651
7417.70 721
7418.51 704
7419.32 686
7420.14 680
7420.95 679
7421.76 728
7422.57 662
7423.39 607
7424.20 595
7425.01 612
7425.83 710
7426.64 727
7427.45 693
7428.27 689
7429.08 763
7429.89 725
7430.71 748
7431.52 734
7432.33 707
7433.15 695
7433.96 733
7434.78 706
7435.59 764
7436.40 675
7437.22 736
7438.03 815
7438.84 730
7439.66 667
7440.47 682
7441.29 755
7442.10 721
7442.91 704
7443.73 633
7444.54 634
7445.36 623
7446.17 646
7446.99 626
7447.80 641
7448.62 683
7449.43 733
7450.24 668
7451.06 637
7451.87 680
7452.69 658
7453.50 630
7454.32 610
7455.13 650
7455.95 613
7456.76 596
7457.58 647
7458.39 724
7459.21 680
7460.02 663
7460.84 596
7461.65 638
7462.47 725
7463.28 685
7464.10 610
7464.91 664
7465.73 660
7466.54 617
7467.36 630
7468.18 611
7468.99 559
7469.81 545
7470.62 616
7471.44 643
7472.25 607
7473.07 671
7473.89 643
7474.70 629
7475.52 593
7476.33 615
7477.15 675
7477.97 659
7478.78 622
7479.60 617
7480.41 552
7481.23 640
7482.05 618
7482.86 593
7483.68 682
7484.50 693
7485.31 632
7486.13 646
7486.95 602
7487.76 612
7488.58 657
7489.40 665
7490.21 604
7491.03 600
7491.85 589
7492.66 624
7493.48 642
7494.30 623
7495.11 583
7495.93 615
7496.75 649
7497.57 657
7498.38 576
7499.20 578
7500.02 555
7500.83 551
7501.65 624
7502.47 665
7503.29 637
7504.10 593
7504.92 605
7505.74 705
7506.56 675
7507.37 633
7508.19 568
7509.01 573
7509.83 581
7510.65 572
7511.46 580
7512.28 619
7513.10 633
7513.92 656
7514.74 677
7515.55 547
7516.37 581
7517.19 589
7518.01 556
7518.83 536
7519.64 597
7520.46 663
7521.28 603
7522.10 637
7522.92 636
7523.74 636
7524.56 668
7525.37 592
7526.19 567
7527.01 592
7527.83 610
7528.65 626
7529.47 595
7530.29 588
7531.11 537
7531.93 573
7532.74 556
7533.56 582
7534.38 591
7535.20 534
7536.02 613
7536.84 595
7537.66 584
7538.48 621
7539.30 653
7540.12 649
7540.94 579
7541.76 572
7542.58 617
7543.40 610
7544.22 709
7545.04 588
7545.86 648
7546.68 654
7547.50 606
7548.32 580
7549.14 597
7549.96 589
7550.78 579
7551.60 523
7552.42 574
7553.24 623
7554.06 571
7554.88 564
7555.70 599
7556.52 627
7557.34 636
7558.16 560
7558.98 529
7559.80 597
7560.62 627
7561.44 646
7562.26 643
7563.08 589
7563.90 637
7564.72 585
7565.54 587
7566.36 589
7567.19 584
7568.01 579
7568.83 581
7569.65 554
7570.47 554
7571.29 537
7572.11 612
7572.93 608
7573.76 570
7574.58 604
7575.40 665
7576.22 634
7577.04 610
7577.86 590
7578.68 533
7579.51 491
7580.33 565
7581.15 553
7581.97 534
7582.79 482
7583.61 540
7584.44 590
7585.26 563
7586.08 533
7586.90 544
7587.72 612
7588.55 630
7589.37 632
7590.19 564
7591.01 570
7591.83 620
7592.66 600
7593.48 575
7594.30 645
7595.12 628
7595.95 617
7596.77 562
7597.59 610
7598.41 617
7599.24 630
7600.06 654
7600.88 667
7601.71 649
7602.53 686
7603.35 655
7604.17 639
7605.00 632
7605.82 569
7606.64 628
7607.47 629
7608.29 674
7609.11 613
7609.94 594
7610.76 626
7611.58 611
7612.41 611
7613.23 610
7614.05 681
7614.88 705
7615.70 692
7616.52 673
7617.35 725
7618.17 683
7619.00 690
7619.82 738
7620.64 732
7621.47 698
7622.29 611
7623.11 600
7623.94 588
7624.76 577
7625.59 616
7626.41 687
7627.24 671
7628.06 695
7628.88 614
7629.71 524
7630.53 666
7631.36 696
7632.18 695
7633.01 659
7633.83 666
7634.66 607
7635.48 559
7636.30 585
7637.13 644
7637.95 562
7638.78 582
7639.60 578
7640.43 579
7641.25 574
7642.08 566
7642.90 628
7643.73 535
7644.55 554
7645.38 616
7646.20 542
7647.03 542
7647.85 674
7648.68 615
7649.51 578
7650.33 572
7651.16 595
7651.98 600
7652.81 578
7653.63 652
7654.46 633
7655.28 534
7656.11 543
7656.94 535
7657.76 573
7658.59 603
7659.41 543
7660.24 573
7661.07 595
7661.89 588
7662.72 520
7663.54 508
7664.37 555
7665.20 513
7666.02 501
7666.85 542
7667.68 594
7668.50 541
7669.33 576
7670.16 548
7670.98 549
7671.81 536
7672.64 498
7673.46 585
7674.29 507
7675.12 494
7675.94 514
7676.77 540
7677.60 524
7678.42 563
7679.25 565
7680.08 527
7680.90 534
7681.73 507
7682.56 573
7683.39 540
7684.21 581
7685.04 594
7685.87 584
7686.69 601
7687.52 597
7688.35 580
7689.18 537
7690.01 605
7690.83 582
7691.66 530
7692.49 476
7693.32 536
7694.14 604
7694.97 625
7695.80 561
7696.63 558
7697.46 569
7698.28 640
7699.11 556
7699.94 538
7700.77 585
7701.60 549
7702.42 657
7703.25 566
7704.08 529
7704.91 564
7705.74 519
7706.57 512
7707.39 509
7708.22 583
7709.05 519
7709.88 562
7710.71 522
7711.54 536
7712.37 562
7713.20 581
7714.02 582
7714.85 560
7715.68 510
7716.51 516
7717.34 500
7718.17 501
7719.00 500
7719.83 503
7720.66 560
7721.49 521
7722.32 560
7723.15 483
7723.97 556
7724.80 531
7725.63 537
7726.46 540
7727.29 528
7728.12 626
7728.95 576
7729.78 565
7730.61 538
7731.44 511
7732.27 569
7733.10 549
7733.93 506
7734.76 472
7735.59 429
7736.42 487
7737.25 534
7738.08 604
7738.91 634
7739.74 546
7740.57 572
7741.40 565
7742.23 549
7743.06 572
7743.89 611
7744.72 612
7745.56 660
7746.39 653
7747.22 649
7748.05 736
7748.88 697
7749.71 661
7750.54 662
7751.37 545
7752.20 608
7753.03 568
7753.86 540
7754.69 525
7755.53 556
7756.36 553
7757.19 508
7758.02 563
7758.85 542
7759.68 539
7760.51 603
7761.35 633
7762.18 627
7763.01 588
7763.84 490
7764.67 536
7765.50 585
7766.33 597
7767.17 549
7768.00 622
7768.83 555
7769.66 554
7770.49 548
7771.33 499
7772.16 568
7772.99 543
7773.82 599
7774.65 613
7775.49 608
7776.32 542
7777.15 550
7777.98 605
7778.82 598
7779.65 617
7780.48 558
7781.31 538
7782.15 494
7782.98 542
7783.81 535
7784.64 573
7785.48 576
7786.31 558
7787.14 513
7787.97 516
7788.81 517
7789.64 546
7790.47 581
7791.31 629
7792.14 561
7792.97 567
7793.81 591
7794.64 544
7795.47 553
7796.31 542
7797.14 573
7797.97 552
7798.81 611
7799.64 600
7800.47 579
7801.31 650
7802.14 657
7802.97 631
7803.81 608
7804.64 638
7805.47 551
7806.31 565
7807.14 587
7807.98 602
7808.81 600
7809.64 593
7810.48 608
7811.31 614
7812.15 640
7812.98 731
7813.82 775
7814.65 786
7815.48 811
7816.32 777
7817.15 706
7817.99 750
7818.82 771
7819.66 693
7820.49 685
7821.33 686
7822.16 692
7822.99 659
7823.83 643
7824.66 680
7825.50 736
7826.33 722
7827.17 706
7828.00 635
7828.84 688
7829.67 749
7830.51 689
7831.34 671
7832.18 789
7833.02 669
7833.85 731
7834.69 717
7835.52 759
7836.36 710
7837.19 654
7838.03 675
7838.86 711
7839.70 668
7840.53 694
7841.37 720
7842.21 653
7843.04 678
7843.88 609
7844.71 574
7845.55 607
7846.39 655
7847.22 627
7848.06 626
7848.89 646
7849.73 635
7850.57 609
7851.40 639
7852.24 740
7853.08 747
7853.91 706
7854.75 662
7855.58 706
7856.42 673
7857.26 600
7858.09 686
7858.93 781
7859.77 638
7860.60 670
7861.44 660
7862.28 606
7863.11 639
7863.95 636
7864.79 612
7865.63 619
7866.46 627
7867.30 660
7868.14 724
7868.97 699
7869.81 669
7870.65 654
7871.49 707
7872.32 706
7873.16 708
7874.00 732
7874.84 745
7875.67 706
7876.51 698
7877.35 722
7878.19 764
7879.02 763
7879.86 736
7880.70 794
7881.54 776
7882.38 789
7883.21 754
7884.05 737
7884.89 714
7885.73 751
7886.57 729
7887.40 715
7888.24 665
7889.08 690
7889.92 693
7890.76 732
7891.59 702
7892.43 682
7893.27 681
7894.11 683
7894.95 674
7895.79 571
7896.63 609
7897.47 684
7898.30 735
7899.14 674
7899.98 645
7900.82 648
7901.66 624
7902.50 657
7903.34 668
7904.18 578
7905.02 606
7905.85 615
7906.69 595
7907.53 633
7908.37 688
7909.21 627
7910.05 564
7910.89 662
7911.73 636
7912.57 628
7913.41 660
7914.25 696
7915.09 751
7915.93 739
7916.77 690
7917.61 627
7918.45 788
7919.29 804
7920.13 835
7920.97 750
7921.81 727
7922.65 678
7923.49 616
7924.33 649
7925.17 650
7926.01 612
7926.85 568
7927.69 608
7928.53 597
7929.37 604
7930.21 576
7931.05 597
7931.89 656
7932.73 619
7933.57 610
7934.41 587
7935.25 511
7936.09 510
7936.93 582
7937.78 620
7938.62 616
7939.46 506
7940.30 577
7941.14 548
7941.98 588
7942.82 595
7943.66 588
7944.50 569
7945.35 587
7946.19 611
7947.03 597
7947.87 586
7948.71 583
7949.55 613
7950.39 677
7951.24 674
7952.08 576
7952.92 652
7953.76 629
7954.60 596
7955.44 662
7956.29 641
7957.13 592
7957.97 607
7958.81 616
7959.65 628
7960.50 564
7961.34 580
7962.18 606
7963.02 637
7963.86 566
7964.71 627
7965.55 648
7966.39 687
7967.23 687
7968.08 695
7968.92 652
7969.76 614
7970.60 707
7971.45 682
7972.29 623
7973.13 563
7973.97 543
7974.82 572
7975.66 543
7976.50 555
7977.35 586
7978.19 584
7979.03 585
7979.87 563
7980.72 577
7981.56 550
7982.40 557
7983.25 501
7984.09 536
7984.93 470
7985.78 535
7986.62 570
7987.46 558
7988.31 549
7989.15 562
7990.00 524
7990.84 535
7991.68 500
7992.53 522
7993.37 568
7994.21 489
7995.06 505
7995.90 551
7996.75 492
7997.59 572
7998.43 523
7999.28 589
8000.12 530
8000.97 511
8001.81 501
8002.65 493
8003.50 480
8004.34 458
8005.19 446
8006.03 492
8006.88 461
8007.72 500
8008.57 490
8009.41 470
8010.26 511
8011.10 533
8011.95 513
8012.79 511
8013.63 451
8014.48 442
8015.32 506
8016.17 510
8017.01 533
8017.86 535
8018.70 478
8019.55 511
8020.40 528
8021.24 519
8022.09 466
8022.93 517
8023.78 499
8024.62 534
8025.47 527
8026.31 585
8027.16 540
8028.00 519
8028.85 448
8029.70 481
8030.54 555
8031.39 551
8032.23 544
8033.08 522
8033.92 559
8034.77 507
8035.62 494
8036.46 498
8037.31 523
8038.16 525
8039.00 537
8039.85 517
8040.69 431
8041.54 515
8042.39 483
8043.23 510
8044.08 530
8044.93 535
8045.77 518
8046.62 551
8047.47 546
8048.31 580
8049.16 548
8050.01 539
8050.85 556
8051.70 578
8052.55 517
8053.39 514
8054.24 570
8055.09 518
8055.94 525
8056.78 463
8057.63 468
8058.48 485
8059.32 448
8060.17 514
8061.02 451
8061.87 460
8062.71 429
8063.56 496
8064.41 491
8065.26 545
8066.10 516
8066.95 431
8067.80 474
8068.65 449
8069.49 527
8070.34 460
8071.19 423
8072.04 489
8072.89 500
8073.73 488
8074.58 460
8075.43 494
8076.28 414
8077.13 477
8077.98 487
8078.82 476
8079.67 454
8080.52 498
8081.37 472
8082.22 423
8083.07 445
8083.91 531
8084.76 474
8085.61 526
8086.46 520
8087.31 569
8088.16 582
8089.01 536
8089.86 435
8090.70 563
8091.55 573
8092.40 490
8093.25 442
8094.10 449
8094.95 500
8095.80 461
8096.65 484
8097.50 514
8098.35 487
8099.20 456
8100.05 482
8100.90 536
8101.74 547
8102.59 503
8103.44 528
8104.29 521
8105.14 497
8105.99 512
8106.84 492
8107.69 450
8108.54 544
8109.39 512
8110.24 491
8111.09 482
8111.94 562
8112.79 556
8113.64 558
8114.49 560
8115.34 536
8116.19 438
8117.04 451
8117.89 499
8118.74 493
8119.59 468
8120.45 424
8121.30 484
8122.15 509
8123.00 488
8123.85 503
8124.70 461
8125.55 487
8126.40 515
8127.25 462
8128.10 467
8128.95 522
8129.80 480
8130.65 503
8131.51 478
8132.36 497
8133.21 507
8134.06 528
8134.91 497
8135.76 523
8136.61 523
8137.46 428
8138.32 508
8139.17 550
8140.02 493
8140.87 567
8141.72 551
8142.57 485
8143.43 550
8144.28 520
8145.13 560
8145.98 508
8146.83 601
8147.68 561
8148.54 578
8149.39 554
8150.24 553
8151.09 556
8151.94 656
8152.80 593
8153.65 608
8154.50 632
8155.35 696
8156.21 648
8157.06 664
8157.91 646
8158.76 590
8159.62 625
8160.47 640
8161.32 537
8162.17 525
8163.03 555
8163.88 564
8164.73 524
8165.59 563
8166.44 527
8167.29 532
8168.14 491
8169.00 513
8169.85 543
8170.70 564
8171.56 509
8172.41 477
8173.26 480
8174.12 471
8174.97 479
8175.82 521
8176.68 561
8177.53 529
8178.38 527
8179.24 515
8180.09 500
8180.94 465
8181.80 519
8182.65 567
8183.51 556
8184.36 502
8185.21 441
8186.07 494
8186.92 510
8187.78 431
8188.63 518
8189.48 533
8190.34 450
8191.19 466
8192.05 491
8192.90 429
8193.75 477
8194.61 507
8195.46 523
8196.32 536
8197.17 559
8198.03 459
8198.88 459
8199.74 475
8200.59 448
8201.45 418
8202.30 425
8203.16 453
8204.01 486
8204.87 524
8205.72 480
8206.57 472
8207.43 485
8208.29 438
8209.14 536
8210.00 603
8210.85 531
8211.71 530
8212.56 470
8213.42 496
8214.27 492
8215.13 526
8215.98 525
8216.84 452
8217.69 513
8218.55 530
8219.41 496
8220.26 508
8221.12 479
8221.97 510
8222.83 501
8223.68 510
8224.54 456
8225.40 505
8226.25 478
8227.11 550
8227.96 557
8228.82 475
8229.68 538
8230.53 551
8231.39 499
8232.25 508
8233.10 545
8233.96 516
8234.82 506
8235.67 417
8236.53 425
8237.38 501
8238.24 481
8239.10 518
8239.95 480
8240.81 429
8241.67 489
8242.53 471
8243.38 425
8244.24 463
8245.10 415
8245.95 470
8246.81 457
8247.67 496
8248.52 520
8249.38 440
8250.24 450
8251.10 416
8251.95 458
8252.81 454
8253.67 484
8254.53 588
8255.38 544
8256.24 545
8257.10 501
8257.96 551
8258.81 456
8259.67 489
8260.53 479
8261.39 439
8262.25 476
8263.10 533
8263.96 447
8264.82 504
8265.68 480
8266.54 484
8267.39 500
8268.25 476
8269.11 496
8269.97 488
8270.83 531
8271.69 506
8272.54 446
8273.40 431
8274.26 490
8275.12 436
8275.98 475
8276.84 500
8277.70 534
8278.55 486
8279.41 489
8280.27 458
8281.13 482
8281.99 501
8282.85 545
8283.71 543
8284.57 523
8285.43 468
8286.29 492
8287.14 514
8288.00 542
8288.86 508
8289.72 449
8290.58 479
8291.44 476
8292.30 500
8293.16 512
8294.02 504
8294.88 551
8295.74 632
8296.60 556
8297.46 484
8298.32 492
8299.18 440
8300.04 523
8300.90 505
8301.76 508
8302.62 556
8303.48 520
8304.34 486
8305.20 501
8306.06 564
8306.92 528
8307.78 512
8308.64 489
8309.50 470
8310.36 563
8311.22 512
8312.08 606
8312.94 522
8313.80 495
8314.66 509
8315.52 513
8316.38 550
8317.24 553
8318.11 556
8318.97 516
8319.83 566
8320.69 552
8321.55 514
8322.41 493
8323.27 479
8324.13 526
8324.99 508
8325.85 491
8326.72 439
8327.58 497
8328.44 555
8329.30 484
8330.16 464
8331.02 450
8331.88 481
8332.75 445
8333.61 515
8334.47 473
8335.33 543
8336.19 492
8337.05 515
8337.92 489
8338.78 442
8339.64 492
8340.50 470
8341.36 459
8342.23 445
8343.09 494
8343.95 544
8344.81 503
8345.67 525
8346.54 511
8347.40 450
8348.26 480
8349.12 511
8349.99 482
8350.85 453
8351.71 465
8352.57 469
8353.44 510
8354.30 484
8355.16 467
8356.03 493
8356.89 504
8357.75 475
8358.61 509
8359.48 478
8360.34 446
8361.20 428
8362.07 470
8362.93 535
8363.79 526
8364.66 497
8365.52 444
8366.38 496
8367.25 495
8368.11 472
8368.97 456
8369.84 513
8370.70 499
8371.56 476
8372.43 456
8373.29 488
8374.15 466
8375.02 479
8375.88 506
8376.74 565
8377.61 521
8378.47 530
8379.34 468
8380.20 477
8381.06 485
8381.93 546
8382.79 472
8383.66 495
8384.52 477
8385.39 465
8386.25 470
8387.11 556
8387.98 530
8388.84 503
8389.71 495
8390.57 509
8391.44 495
8392.30 506
8393.17 507
8394.03 506
8394.90 462
8395.76 530
8396.63 562
8397.49 526
8398.36 520
8399.22 560
8400.09 474
8400.95 457
8401.82 492
8402.68 514
8403.55 495
8404.41 540
8405.28 532
8406.14 490
8407.01 541
8407.87 492
8408.74 525
8409.60 539
8410.47 513
8411.34 542
8412.20 506
8413.07 534
8413.93 521
8414.80 551
8415.66 541
8416.53 491
8417.40 532
8418.26 565
8419.13 557
8419.99 481
8420.86 567
8421.73 627
8422.59 620
8423.46 600
8424.32 602
8425.19 619
8426.06 600
8426.92 564
8427.79 613
8428.66 704
8429.52 603
8430.39 697
8431.26 651
8432.12 586
8432.99 582
8433.86 592
8434.72 559
8435.59 655
8436.46 720
8437.32 639
8438.19 691
8439.06 689
8439.93 664
8440.79 694
8441.66 670
8442.53 695
8443.39 787
8444.26 858
8445.13 756
8446.00 786
8446.86 673
8447.73 642
8448.60 646
8449.47 724
8450.33 726
8451.20 748
8452.07 744
8452.94 830
8453.81 856
8454.67 723
8455.54 797
8456.41 802
8457.28 869
8458.15 890
8459.01 811
8459.88 878
8460.75 835
8461.62 859
8462.49 827
8463.35 791
8464.22 752
8465.09 866
8465.96 1049
8466.83 1201
8467.70 1374
8468.57 1665
8469.43 1748
8470.30 1862
8471.17 1883
8472.04 1957
8472.91 1907
8473.78 1699
8474.65 1452
8475.52 1185
8476.38 1104
8477.25 1040
8478.12 938
8478.99 852
8479.86 744
8480.73 741
8481.60 691
8482.47 658
8483.34 679
8484.21 652
8485.08 676
8485.95 651
8486.82 611
8487.69 572
8488.55 579
8489.42 652
8490.29 601
8491.16 629
8492.03 638
8492.90 560
8493.77 557
8494.64 597
8495.51 599
8496.38 592
8497.25 607
8498.12 646
8498.99 640
8499.86 611
8500.73 650
8501.60 634
8502.47 572
8503.34 587
8504.22 625
8505.09 672
8505.96 675
8506.83 649
8507.70 654
8508.57 647
8509.44 689
8510.31 757
8511.18 691
8512.05 693
8512.92 699
8513.79 645
8514.66 673
8515.53 664
8516.41 591
8517.28 663
8518.15 603
8519.02 580
8519.89 595
8520.76 610
8521.63 644
8522.50 615
8523.38 630
8524.25 652
8525.12 671
8525.99 651
8526.86 624
8527.73 641
8528.60 644
8529.48 668
8530.35 685
8531.22 662
8532.09 714
8532.96 691
8533.84 708
8534.71 713
8535.58 691
8536.45 636
8537.32 666
8538.20 701
8539.07 652
8539.94 692
8540.81 677
8541.68 657
8542.56 799
8543.43 734
8544.30 736
8545.17 715
8546.05 709
8546.92 684
8547.79 690
8548.67 648
8549.54 741
8550.41 663
8551.28 706
8552.16 705
8553.03 678
8553.90 728
8554.78 706
8555.65 642
8556.52 679
8557.39 631
8558.27 685
8559.14 715
8560.01 635
8560.89 682
8561.76 623
8562.63 552
8563.51 666
8564.38 599
8565.25 558
8566.13 635
8567.00 660
8567.88 586
8568.75 615
8569.62 629
8570.50 591
8571.37 606
8572.24 623
8573.12 684
8573.99 660
8574.87 652
8575.74 631
8576.61 596
8577.49 597
8578.36 631
8579.24 633
8580.11 653
8580.99 674
8581.86 656
8582.73 727
8583.61 720
8584.48 647
8585.36 631
8586.23 630
8587.11 689
8587.98 671
8588.86 661
8589.73 690
8590.61 672
8591.48 670
8592.36 627
8593.23 600
8594.11 592
8594.98 712
8595.86 643
8596.73 664
8597.61 721
8598.48 696
8599.36 709
8600.23 724
8601.11 672
8601.98 730
8602.86 634
8603.73 652
8604.61 612
8605.49 577
8606.36 637
8607.24 684
8608.11 668
8608.99 672
8609.86 627
8610.74 715
8611.62 706
8612.49 660
8613.37 643
8614.24 674
8615.12 678
8616.00 739
8616.87 732
8617.75 753
8618.62 693
8619.50 683
8620.38 738
8621.25 734
8622.13 744
8623.01 707
8623.88 755
8624.76 844
8625.64 867
8626.51 838
8627.39 786
8628.27 782
8629.14 817
8630.02 927
8630.90 869
8631.77 850
8632.65 862
8633.53 827
8634.40 839
8635.28 862
8636.16 858
8637.04 809
8637.91 858
8638.79 948
8639.67 994
8640.55 928
8641.42 866
8642.30 894
8643.18 915
8644.06 1018
8644.93 996
8645.81 964
8646.69 1049
8647.57 994
8648.44 1021
8649.32 1059
8650.20 1042
8651.08 1075
8651.96 1118
8652.83 1157
8653.71 1182
8654.59 1045
8655.47 1128
8656.35 1207
8657.22 1151
8658.10 1104
8658.98 1137
8659.86 1133
8660.74 1078
8661.62 1081
8662.49 1112
8663.37 1093
8664.25 1144
8665.13 1052
8666.01 1053
8666.89 1115
8667.77 1140
8668.64 1251
8669.52 1341
8670.40 1440
8671.28 1510
8672.16 1652
8673.04 1770
8673.92 1985
8674.80 2112
8675.68 2018
8676.56 1978
8677.44 2008
8678.31 1849
8679.19 1654
8680.07 1624
8680.95 1514
8681.83 1318
8682.71 1371
8683.59 1361
8684.47 1328
8685.35 1375
8686.23 1449
8687.11 1520
8687.99 1668
8688.87 2010
8689.75 2235
8690.63 2633
8691.51 2980
8692.39 3204
8693.27 3410
8694.15 3398
8695.03 3199
8695.91 2741
8696.79 2467
8697.67 2173
8698.55 1732
8699.43 1599
8700.31 1286
8701.19 1161
8702.07 1120
8702.95 1114
8703.83 1137
8704.71 1058
8705.59 917
8706.48 911
8707.36 881
8708.24 890
8709.12 832
8710.00 830
8710.88 891
8711.76 861
8712.64 904
8713.52 893
8714.40 836
8715.28 826
8716.17 766
8717.05 723
8717.93 772
8718.81 731
8719.69 781
8720.57 765
8721.45 806
8722.34 795
8723.22 818
8724.10 821
8724.98 861
8725.86 766
8726.74 838
8727.63 817
8728.51 777
8729.39 826
8730.27 849
8731.15 877
8732.04 842
8732.92 817
8733.80 804
8734.68 837
8735.56 821
8736.45 791
8737.33 782
8738.21 793
8739.09 715
8739.98 730
8740.86 771
8741.74 732
8742.62 791
8743.51 878
8744.39 779
8745.27 771
8746.15 789
8747.04 861
8747.92 879
8748.80 842
8749.69 809
8750.57 827
8751.45 863
8752.33 871
8753.22 878
8754.10 861
8754.98 886
8755.87 898
8756.75 892
8757.63 858
8758.52 836
8759.40 828
8760.28 837
8761.17 797
8762.05 803
8762.93 914
8763.82 875
8764.70 839
8765.59 841
8766.47 832
8767.35 859
8768.24 798
8769.12 832
8770.00 845
8770.89 844
8771.77 864
8772.66 832
8773.54 870
8774.42 826
8775.31 768
8776.19 770
8777.08 750
8777.96 694
8778.85 744
8779.73 717
8780.62 717
8781.50 711
8782.38 752
8783.27 723
8784.15 701
8785.04 706
8785.92 689
8786.81 728
8787.69 658
8788.58 635
8789.46 685
8790.35 655
8791.23 649
8792.12 635
8793.00 601
8793.89 625
8794.77 644
8795.66 632
8796.54 658
8797.43 667
8798.31 656
8799.20 722
8800.08 676
8800.97 615
8801.86 613
8802.74 660
8803.63 639
8804.51 600
8805.40 739
8806.28 692
8807.17 662
8808.06 661
8808.94 639
8809.83 621
8810.71 672
8811.60 577
8812.49 570
8813.37 617
8814.26 592
8815.14 612
8816.03 636
8816.92 634
8817.80 633
8818.69 628
8819.58 640
8820.46 572
8821.35 637
8822.24 631
8823.12 638
8824.01 637
8824.90 585
8825.78 564
8826.67 518
8827.56 531
8828.44 517
8829.33 584
8830.22 544
8831.10 555
8831.99 532
8832.88 526
8833.77 529
8834.65 535
8835.54 564
8836.43 540
8837.31 468
8838.20 527
8839.09 543
8839.98 550
8840.86 516
8841.75 519
8842.64 555
8843.53 541
8844.41 522
8845.30 523
8846.19 550
8847.08 550
8847.97 497
8848.85 517
8849.74 575
8850.63 551
8851.52 460
8852.41 475
8853.29 492
8854.18 491
8855.07 480
8855.96 524
8856.85 476
8857.74 497
8858.62 553
8859.51 515
8860.40 537
8861.29 510
8862.18 520
8863.07 552
8863.95 517
8864.84 477
8865.73 452
8866.62 455
8867.51 463
8868.40 479
8869.29 445
8870.18 517
8871.07 545
8871.95 472
8872.84 507
8873.73 460
8874.62 505
8875.51 466
8876.40 483
8877.29 514
8878.18 505
8879.07 492
8879.96 428
8880.85 442
8881.74 428
8882.63 455
8883.52 473
8884.41 479
8885.30 488
8886.19 456
8887.08 477
8887.97 458
8888.86 472
8889.75 483
8890.64 432
8891.53 448
8892.42 443
8893.31 434
8894.20 503
8895.09 489
8895.98 444
8896.87 462
8897.76 473
8898.65 471
8899.54 429
8900.43 479
8901.32 427
8902.21 416
8903.10 493
8903.99 479
8904.88 436
8905.77 464
8906.66 441
8907.55 436
8908.45 405
8909.34 409
8910.23 451
8911.12 477
8912.01 489
8912.90 441
8913.79 471
8914.68 455
8915.57 465
8916.47 424
8917.36 396
8918.25 433
8919.14 429
8920.03 437
8920.92 421
8921.81 417
8922.71 390
8923.60 362
8924.49 439
8925.38 441
8926.27 476
8927.16 501
8928.06 433
8928.95 441
8929.84 453
8930.73 440
8931.62 385
8932.52 437
8933.41 414
8934.30 392
8935.19 458
8936.09 468
8936.98 419
8937.87 425
8938.76 403
8939.65 410
8940.55 422
8941.44 454
8942.33 477
8943.23 417
8944.12 363
8945.01 484
8945.90 419
8946.80 473
8947.69 418
8948.58 387
8949.47 449
8950.37 414
8951.26 417
8952.15 418
8953.05 381
8953.94 428
8954.83 468
8955.73 467
8956.62 413
8957.51 422
8958.41 366
8959.30 474
8960.19 459
8961.09 414
8961.98 406
8962.87 374
8963.77 369
8964.66 405
8965.56 453
8966.45 429
8967.34 462
8968.24 486
8969.13 444
8970.03 478
8970.92 477
8971.81 470
8972.71 456
8973.60 417
8974.50 396
8975.39 423
8976.28 436
8977.18 403
8978.07 395
8978.97 406
8979.86 486
8980.76 514
8981.65 404
8982.55 410
8983.44 454
8984.33 450
8985.23 427
8986.12 390
8987.02 405
8987.91 417
8988.81 409
8989.70 514
8990.60 459
8991.49 400
8992.39 429
8993.28 441
8994.18 409
8995.07 456
8995.97 457
8996.87 409
8997.76 451
8998.66 419
8999.55 383
9000.45 413
9001.34 394
9002.24 404
9003.13 412
9004.03 472
9004.93 497
9005.82 447
9006.72 407
9007.61 402
9008.51 503
9009.40 435
9010.30 389
9011.20 402
9012.09 343
9012.99 375
9013.88 426
9014.78 339
9015.68 366
9016.57 409
9017.47 396
9018.37 406
9019.26 443
9020.16 400
9021.06 394
9021.95 442
9022.85 448
9023.75 404
9024.64 402
9025.54 410
9026.44 381
9027.33 428
9028.23 397
9029.13 409
9030.02 417
9030.92 380
9031.82 413
9032.71 413
9033.61 440
9034.51 430
9035.41 388
9036.30 368
9037.20 430
9038.10 375
9039.00 428
9039.89 482
9040.79 446
9041.69 412
9042.59 420
9043.48 458
9044.38 499
9045.28 425
9046.18 430
9047.07 399
9047.97 410
9048.87 424
9049.77 411
9050.67 367
9051.56 395
9052.46 395
9053.36 433
9054.26 397
9055.16 432
9056.06 437
9056.95 437
9057.85 397
9058.75 350
9059.65 412
9060.55 436
9061.45 422
9062.34 433
9063.24 444
9064.14 441
9065.04 438
9065.94 421
9066.84 435
9067.74 435
9068.64 458
9069.53 475
9070.43 472
9071.33 428
9072.23 410
9073.13 394
9074.03 366
9074.93 457
9075.83 445
9076.73 447
9077.63 400
9078.53 449
9079.43 415
9080.33 428
9081.23 384
9082.12 409
9083.02 481
9083.92 487
9084.82 428
9085.72 420
9086.62 469
9087.52 454
9088.42 438
9089.32 409
9090.22 388
9091.12 393
9092.02 432
9092.92 459
9093.82 443
9094.72 451
9095.62 421
9096.52 379
9097.42 406
9098.32 394
9099.22 411
9100.13 410
9101.03 410
9101.93 400
9102.83 414
9103.73 400
9104.63 379
9105.53 424
9106.43 432
9107.33 446
9108.23 393
9109.13 376
9110.03 353
9110.93 319
9111.84 389
9112.74 416
9113.64 398
9114.54 414
9115.44 432
9116.34 389
9117.24 401
9118.14 445
9119.05 378
9119.95 448
9120.85 444
9121.75 372
9122.65 412
9123.55 359
9124.45 370
9125.36 417
9126.26 387
9127.16 427
9128.06 384
9128.96 383
9129.87 377
9130.77 390
9131.67 372
9132.57 445
9133.47 424
9134.38 379
9135.28 399
9136.18 420
9137.08 447
9137.98 411
9138.89 394
9139.79 359
9140.69 378
9141.59 392
9142.50 407
9143.40 355
9144.30 382
9145.21 412
9146.11 379
9147.01 386
9147.91 394
9148.82 403
9149.72 387
9150.62 399
9151.53 375
9152.43 387
9153.33 405
9154.23 416
9155.14 451
9156.04 368
9156.94 397
9157.85 369
9158.75 399
9159.65 465
9160.56 368
9161.46 412
9162.36 452
9163.27 410
9164.17 440
9165.08 436
9165.98 436
9166.88 388
9167.79 435
9168.69 429
9169.59 358
9170.50 368
9171.40 369
9172.31 391
9173.21 375
9174.11 370
9175.02 432
9175.92 371
9176.83 378
9177.73 389
9178.64 358
9179.54 352
9180.44 395
9181.35 410
9182.25 355
9183.16 386
9184.06 449
9184.97 415
9185.87 447
9186.78 391
9187.68 407
9188.59 329
9189.49 304
9190.40 359
9191.30 404
9192.21 390
9193.11 393
9194.02 436
9194.92 410
9195.83 443
9196.73 441
9197.64 376
9198.54 395
9199.45 481
9200.35 521
9201.26 428
9202.16 374
9203.07 407
9203.98 455
9204.88 425
9205.79 413
9206.69 413
9207.60 437
9208.50 412
9209.41 394
9210.32 444
9211.22 388
9212.13 410
9213.03 368
9213.94 375
9214.85 461
9215.75 460
9216.66 426
9217.57 417
9218.47 402
9219.38 420
9220.28 435
9221.19 387
9222.10 426
9223.00 398
9223.91 405
9224.82 403
9225.72 389
9226.63 414
9227.54 442
9228.44 419
9229.35 404
9230.26 382
9231.16 382
9232.07 386
9232.98 414
9233.89 392
9234.79 385
9235.70 404
9236.61 396
9237.51 402
9238.42 449
9239.33 457
9240.24 394
9241.14 343
9242.05 352
9242.96 347
9243.87 373
9244.77 377
9245.68 367
9246.59 376
9247.50 366
9248.40 375
9249.31 383
9250.22 387
9251.13 369
9252.04 410
9252.94 373
9253.85 385
9254.76 437
9255.67 435
9256.58 432
9257.48 363
9258.39 379
9259.30 382
9260.21 400
9261.12 348
9262.03 405
9262.94 388
9263.84 352
9264.75 379
9265.66 397
9266.57 386
9267.48 386
9268.39 397
9269.30 380
9270.20 382
9271.11 404
9272.02 351
9272.93 390
9273.84 406
9274.75 454
9275.66 432
9276.57 424
9277.48 446
9278.39 463
9279.30 383
9280.21 374
9281.11 424
9282.02 371
9282.93 395
9283.84 360
9284.75 390
9285.66 386
9286.57 393
9287.48 381
9288.39 364
9289.30 397
9290.21 396
9291.12 408
9292.03 433
9292.94 429
9293.85 434
9294.76 411
9295.67 443
9296.58 379
9297.49 414
9298.40 428
9299.31 419
9300.22 389
9301.13 400
9302.04 383
9302.95 383
9303.86 402
9304.77 386
9305.69 397
9306.60 407
9307.51 434
9308.42 401
9309.33 408
9310.24 420
9311.15 404
9312.06 414
9312.97 401
9313.88 447
9314.79 385
9315.70 399
9316.62 414
9317.53 399
9318.44 410
9319.35 367
9320.26 415
9321.17 423
9322.08 419
9322.99 435
9323.91 408
9324.82 434
9325.73 413
9326.64 392
9327.55 422
9328.46 447
9329.38 401
9330.29 421
9331.20 422
9332.11 379
9333.02 459
9333.94 446
9334.85 454
9335.76 416
9336.67 350
9337.58 406
9338.50 390
9339.41 390
9340.32 423
9341.23 435
9342.15 418
9343.06 450
9343.97 406
9344.88 454
9345.80 443
9346.71 479
9347.62 402
9348.53 412
9349.45 439
9350.36 448
9351.27 468
9352.18 421
9353.10 383
9354.01 355
9354.92 422
9355.84 440
9356.75 430
9357.66 453
9358.58 473
9359.49 459
9360.40 468
9361.32 452
9362.23 473
9363.14 434
9364.06 397
9364.97 388
9365.88 396
9366.80 375
9367.71 379
9368.62 390
9369.54 381
9370.45 446
9371.37 463
9372.28 417
9373.19 417
9374.11 384
9375.02 391
9375.94 387
9376.85 402
9377.76 417
9378.68 427
9379.59 409
9380.51 462
9381.42 468
9382.33 428
9383.25 425
9384.16 432
9385.08 423
9385.99 410
9386.91 408
9387.82 417
9388.74 388
9389.65 378
9390.57 378
9391.48 481
9392.40 432
9393.31 465
9394.23 462
9395.14 361
9396.06 415
9396.97 431
9397.89 477
9398.80 479
9399.72 431
9400.63 457
9401.55 438
9402.46 406
9403.38 436
9404.29 423
9405.21 455
9406.12 413
9407.04 425
9407.95 410
9408.87 456
9409.79 430
9410.70 409
9411.62 389
9412.53 451
9413.45 495
9414.36 473
9415.28 400
9416.20 412
9417.11 478
9418.03 442
9418.95 428
9419.86 459
9420.78 480
9421.69 475
9422.61 488
9423.53 433
9424.44 438
9425.36 489
9426.28 463
9427.19 484
9428.11 428
9429.03 452
9429.94 494
9430.86 478
9431.78 481
9432.69 483
9433.61 428
9434.53 514
9435.44 498
9436.36 417
9437.28 495
9438.19 468
9439.11 489
9440.03 483
9440.95 469
9441.86 490
9442.78 528
9443.70 569
9444.62 503
9445.53 479
9446.45 456
9447.37 454
9448.29 493
9449.20 507
9450.12 574
9451.04 601
9451.96 632
9452.87 636
9453.79 609
9454.71 724
9455.63 738
9456.55 668
9457.46 644
9458.38 585
9459.30 547
9460.22 510
9461.14 492
9462.05 543
9462.97 510
9463.89 446
9464.81 471
9465.73 463
9466.65 440
9467.56 469
9468.48 474
9469.40 462
9470.32 510
9471.24 504
9472.16 441
9473.08 506
9473.99 482
9474.91 539
9475.83 464
9476.75 448
9477.67 461
9478.59 459
9479.51 432
9480.43 474
9481.35 533
9482.27 461
9483.19 526
9484.10 526
9485.02 528
9485.94 513
9486.86 487
9487.78 491
9488.70 515
9489.62 498
9490.54 525
9491.46 531
9492.38 541
9493.30 521
9494.22 524
9495.14 494
9496.06 493
9496.98 462
9497.90 499
9498.82 492
9499.74 540
9500.66 521
9501.58 542
9502.50 516
9503.42 531
9504.34 544
9505.26 562
9506.18 535
9507.10 523
9508.02 551
9508.94 568
9509.86 550
9510.78 507
9511.70 543
9512.63 548
9513.55 508
9514.47 536
9515.39 578
9516.31 586
9517.23 554
9518.15 553
9519.07 610
9519.99 576
9520.91 578
9521.83 576
9522.76 587
9523.68 561
9524.60 570
9525.52 595
9526.44 614
9527.36 593
9528.28 581
9529.21 669
9530.13 739
9531.05 797
9531.97 812
9532.89 833
9533.81 831
9534.74 805
9535.66 843
9536.58 804
9537.50 763
9538.42 669
9539.35 644
9540.27 600
9541.19 560
9542.11 597
9543.03 575
9543.96 599
9544.88 575
9545.80 531
9546.72 581
9547.64 640
9548.57 646
9549.49 616
9550.41 583
9551.33 588
9552.26 603
9553.18 609
9554.10 586
9555.03 659
9555.95 618
9556.87 572
9557.79 616
9558.72 599
9559.64 630
9560.56 639
9561.49 536
9562.41 520
9563.33 565
9564.26 658
9565.18 671
9566.10 650
9567.03 619
9567.95 556
9568.87 598
9569.80 638
9570.72 651
9571.64 633
9572.57 605
9573.49 639
9574.41 632
9575.34 631
9576.26 603
9577.18 645
9578.11 670
9579.03 660
9579.96 580
9580.88 564
9581.80 651
9582.73 689
9583.65 651
9584.58 659
9585.50 660
9586.43 606
9587.35 681
9588.27 730
9589.20 730
9590.12 698
9591.05 690
9591.97 751
9592.90 727
9593.82 637
9594.75 666
9595.67 710
9596.60 729
9597.52 730
9598.45 720
9599.37 693
9600.29 739
9601.22 779
9602.14 795
9603.07 732
9604.00 723
9604.92 726
9605.85 698
9606.77 762
9607.70 738
9608.62 815
9609.55 789
9610.47 794
9611.40 819
9612.32 829
9613.25 832
9614.17 828
9615.10 842
9616.03 856
9616.95 849
9617.88 774
9618.80 861
9619.73 842
9620.65 778
9621.58 852
9622.51 851
9623.43 916
9624.36 916
9625.29 912
9626.21 852
9627.14 840
9628.06 850
9628.99 945
9629.92 896
9630.84 890
9631.77 948
9632.70 939
9633.62 896
9634.55 903
9635.48 979
9636.40 954
9637.33 986
9638.26 992
9639.18 961
9640.11 942
9641.04 1001
9641.96 1017
9642.89 1124
9643.82 974
9644.74 1024
9645.67 1069
9646.60 1088
9647.53 1095
9648.45 1156
9649.38 1214
9650.31 1168
9651.24 1151
9652.16 1178
9653.09 1172
9654.02 1136
9654.95 1100
9655.87 1175
9656.80 1217
9657.73 1162
9658.66 1188
9659.58 1183
9660.51 1147
9661.44 1191
9662.37 1216
9663.30 1207
9664.22 1275
9665.15 1291
9666.08 1309
9667.01 1333
9667.94 1334
9668.86 1287
9669.79 1329
9670.72 1312
9671.65 1304
9672.58 1305
9673.51 1341
9674.43 1330
9675.36 1386
9676.29 1388
9677.22 1326
9678.15 1405
9679.08 1370
9680.01 1375
9680.94 1384
9681.86 1401
9682.79 1426
9683.72 1484
9684.65 1381
9685.58 1458
9686.51 1653
9687.44 1614
9688.37 1504
9689.30 1524
9690.23 1548
9691.16 1530
9692.08 1486
9693.01 1549
9693.94 1570
9694.87 1638
9695.80 1787
9696.73 1964
9697.66 2046
9698.59 2111
9699.52 2189
9700.45 2232
9701.38 2237
9702.31 2225
9703.24 2084
9704.17 1924
9705.10 1716
9706.03 1662
9706.96 1633
9707.89 1527
9708.82 1513
9709.75 1606
9710.68 1561
9711.61 1639
9712.54 1613
9713.47 1687
9714.40 1861
9715.33 1798
9716.26 1831
9717.19 1835
9718.12 1759
9719.06 1669
9719.99 1628
9720.92 1474
9721.85 1446
9722.78 1380
9723.71 1278
9724.64 1238
9725.57 1268
9726.50 1268
9727.43 1263
9728.36 1272
9729.30 1304
9730.23 1308
9731.16 1357
9732.09 1306
9733.02 1325
9733.95 1411
9734.88 1324
9735.81 1220
9736.75 1201
9737.68 1196
9738.61 1111
9739.54 1200
9740.47 1171
9741.40 1167
9742.34 1129
9743.27 1053
9744.20 1052
9745.13 1106
9746.06 977
9747.00 1026
9747.93 1013
9748.86 1012
9749.79 941
9750.72 944
9751.66 939
9752.59 1003
9753.52 911
9754.45 950
9755.39 983
9756.32 958
9757.25 954
9758.18 1008
9759.12 992
9760.05 903
9760.98 882
9761.91 1005
9762.85 1034
9763.78 990
9764.71 1000
9765.64 941
9766.58 954
9767.51 1053
9768.44 1009
9769.38 1019
9770.31 955
9771.24 920
9772.18 972
9773.11 985
9774.04 971
9774.98 1030
9775.91 1003
9776.84 998
9777.78 963
9778.71 1045
9779.64 1077
9780.58 1065
9781.51 1058
9782.44 1029
9783.38 1025
9784.31 972
9785.25 997
9786.18 869
9787.11 902
9788.05 910
9788.98 918
9789.92 910
9790.85 878
9791.78 821
9792.72 823
9793.65 840
9794.59 946
9795.52 859
9796.46 838
9797.39 867
9798.32 895
9799.26 896
9800.19 784
9801.13 765
9802.06 762
9803.00 759
9803.93 769
9804.87 739
9805.80 812
9806.74 787
9807.67 786
9808.61 720
9809.54 693
9810.48 751
9811.41 771
9812.35 779
9813.28 733
9814.22 703
9815.15 674
9816.09 674
9817.02 700
9817.96 659
9818.89 723
9819.83 703
9820.76 673
9821.70 644
9822.64 681
9823.57 742
9824.51 757
9825.44 734
9826.38 724
9827.31 665
9828.25 604
9829.19 653
9830.12 671
9831.06 727
9831.99 674
9832.93 646
9833.87 614
9834.80 671
9835.74 672
9836.68 607
9837.61 632
9838.55 704
9839.48 674
9840.42 675
9841.36 640
9842.29 686
9843.23 696
9844.17 656
9845.10 624
9846.04 619
9846.98 633
9847.91 618
9848.85 653
9849.79 655
9850.72 629
9851.66 670
9852.60 700
9853.54 722
9854.47 658
9855.41 669
9856.35 675
9857.28 686
9858.22 643
9859.16 642
9860.10 600
9861.03 689
9861.97 738
9862.91 677
9863.85 634
9864.78 657
9865.72 607
9866.66 592
9867.60 664
9868.54 615
9869.47 601
9870.41 611
9871.35 634
9872.29 609
9873.22 612
9874.16 612
9875.10 602
9876.04 597
9876.98 542
9877.92 578
9878.85 568
9879.79 596
9880.73 609
9881.67 604
9882.61 610
9883.55 561
9884.48 545
9885.42 572
9886.36 598
9887.30 602
9888.24 583
9889.18 583
9890.12 558
9891.06 562
9891.99 536
9892.93 569
9893.87 601
9894.81 521
9895.75 535
9896.69 532
9897.63 575
9898.57 622
9899.51 649
9900.45 591
9901.39 532
9902.33 559
9903.27 588
9904.20 588
9905.14 576
9906.08 586
9907.02 522
9907.96 533
9908.90 632
9909.84 608
9910.78 641
9911.72 607
9912.66 562
9913.60 619
9914.54 558
9915.48 539
9916.42 523
9917.36 570
9918.30 584
9919.24 614
9920.18 611
9921.12 617
9922.06 688
9923.00 715
9923.94 764
9924.88 820
9925.83 937
9926.77 994
9927.71 1047
9928.65 1006
9929.59 960
9930.53 864
9931.47 821
9932.41 770
9933.35 664
9934.29 644
9935.23 655
9936.17 556
9937.12 558
9938.06 568
9939.00 543
9939.94 589
9940.88 522
9941.82 596
9942.76 542
9943.70 490
9944.65 550
9945.59 540
9946.53 588
9947.47 558
9948.41 524
9949.35 503
9950.29 529
9951.24 513
9952.18 512
9953.12 502
9954.06 509
9955.00 572
9955.95 574
9956.89 540
9957.83 517
9958.77 568
9959.71 568
9960.66 523
9961.60 521
9962.54 492
9963.48 473
9964.43 483
9965.37 528
9966.31 536
9967.25 527
9968.20 524
9969.14 503
9970.08 496
9971.02 469
9971.97 538
9972.91 541
9973.85 518
9974.79 527
9975.74 505
9976.68 562
9977.62 584
9978.57 566
9979.51 569
9980.45 508
9981.40 456
9982.34 485
9983.28 517
9984.23 533
9985.17 511
9986.11 441
9987.06 500
9988.00 493
9988.94 517
9989.89 525
9990.83 498
9991.77 488
9992.72 470
9993.66 468
9994.60 521
9995.55 552
9996.49 528
9997.44 456
9998.38 468
9999.32 495
10000.27 555
10001.21 540
10002.16 506
10003.10 525
10004.04 523
10004.99 518
10005.93 510
10006.88 526
10007.82 548
10008.77 517
10009.71 485
10010.66 483
10011.60 483
10012.54 466
10013.49 517
10014.43 497
10015.38 535
10016.32 549
10017.27 495
10018.21 480
10019.16 484
10020.10 511
10021.05 492
10021.99 478
10022.94 465
10023.88 519
10024.83 484
10025.77 481
10026.72 499
10027.67 508
10028.61 544
10029.56 489
10030.50 460
10031.45 495
10032.39 516
10033.34 478
10034.28 495
10035.23 466
10036.18 442
10037.12 469
10038.07 449
10039.01 477
10039.96 449
10040.90 464
10041.85 482
10042.80 514
10043.74 469
10044.69 434
10045.64 474
10046.58 462
10047.53 457
10048.47 418
10049.42 441
10050.37 449
10051.31 434
10052.26 487
10053.21 519
10054.15 517
10055.10 459
10056.05 484
10056.99 524
10057.94 555
10058.89 589
10059.83 555
10060.78 560
10061.73 472
10062.67 414
10063.62 422
10064.57 431
10065.52 451
10066.46 446
10067.41 455
10068.36 482
10069.30 451
10070.25 447
10071.20 443
10072.15 485
10073.09 406
10074.04 430
10074.99 463
10075.94 494
10076.88 479
10077.83 399
10078.78 433
10079.73 449
10080.68 400
10081.62 388
10082.57 445
10083.52 482
10084.47 443
10085.42 384
10086.36 428
10087.31 405
10088.26 420
10089.21 422
10090.16 380
10091.11 377
10092.05 415
10093.00 385
10093.95 402
10094.90 489
10095.85 408
10096.80 464
10097.75 399
10098.69 416
10099.64 419
10100.59 393
10101.54 468
10102.49 437
10103.44 428
10104.39 375
10105.34 412
10106.28 400
10107.23 438
10108.18 439
10109.13 446
10110.08 409
10111.03 428
10111.98 406
10112.93 421
10113.88 424
10114.83 486
10115.78 431
10116.73 402
10117.68 436
10118.63 386
10119.58 393
10120.53 401
10121.48 443
10122.43 399
10123.38 433
10124.33 436
10125.28 419
10126.23 437
10127.18 440
10128.13 460
10129.08 466
10130.03 512
10130.98 482
10131.93 465
10132.88 424
10133.83 407
10134.78 407
10135.73 412
10136.68 397
10137.63 417
10138.58 378
10139.53 454
10140.48 416
10141.43 407
10142.38 418
10143.33 426
10144.28 474
10145.23 402
10146.19 366
10147.14 427
10148.09 432
10149.04 420
10149.99 436
10150.94 415
10151.89 440
10152.84 400
10153.79 418
10154.75 407
10155.70 428
10156.65 439
10157.60 454
10158.55 417
10159.50 411
10160.46 433
10161.41 378
10162.36 393
10163.31 449
10164.26 416
10165.21 438
10166.17 459
10167.12 444
10168.07 439
10169.02 407
10169.97 397
10170.93 365
10171.88 396
10172.83 431
10173.78 429
10174.73 468
10175.69 445
10176.64 443
10177.59 416
10178.54 467
10179.50 470
10180.45 440
10181.40 430
10182.35 436
10183.31 450
10184.26 417
10185.21 445
10186.17 429
10187.12 497
10188.07 440
10189.02 446
10189.98 434
10190.93 440
10191.88 420
10192.84 459
10193.79 420
10194.74 405
10195.70 460
10196.65 423
10197.60 432
10198.56 445
10199.51 451
10200.46 428
10201.42 447
10202.37 453
10203.32 494
10204.28 434
10205.23 485
10206.18 514
10207.14 538
10208.09 540
10209.05 512
10210.00 463
10210.95 444
10211.91 444
10212.86 398
10213.82 419
10214.77 425
10215.72 435
10216.68 407
10217.63 453
10218.59 439
10219.54 426
10220.50 452
10221.45 435
10222.41 437
10223.36 411
10224.31 455
10225.27 418
10226.22 412
10227.18 475
10228.13 426
10229.09 409
10230.04 434
10231.00 412
10231.95 398
10232.91 483
10233.86 517
10234.82 486
10235.77 481
10236.73 484
10237.68 546
10238.64 440
10239.59 435
10240.55 454
10241.50 471
10242.46 476
10243.42 442
10244.37 414
10245.33 390
10246.28 363
10247.24 399
10248.19 385
10249.15 364
10250.11 401
10251.06 392
10252.02 359
10252.97 385
10253.93 446
10254.89 415
10255.84 363
10256.80 360
10257.75 370
10258.71 353
10259.67 375
10260.62 405
10261.58 342
10262.54 382
10263.49 347
10264.45 385
10265.40 361
10266.36 347
10267.32 363
10268.27 348
10269.23 392
10270.19 450
10271.14 415
10272.10 385
10273.06 403
10274.02 376
10274.97 369
10275.93 377
10276.89 394
10277.84 410
10278.80 359
10279.76 406
10280.71 386
10281.67 401
10282.63 391
10283.59 393
10284.54 349
10285.50 377
10286.46 419
10287.42 366
10288.37 385
10289.33 375
10290.29 379
10291.25 361
10292.21 387
10293.16 404
10294.12 380
10295.08 366
10296.04 362
10296.99 329
10297.95 326
10298.91 373
10299.87 314
10300.83 349
10301.79 353
10302.74 412
10303.70 406
10304.66 385
10305.62 407
10306.58 379
10307.54 381
10308.49 390
10309.45 410
10310.41 400
10311.37 356
10312.33 428
10313.29 412
10314.25 381
10315.21 399
10316.16 459
10317.12 459
10318.08 377
10319.04 375
10320.00 389
10320.96 396
10321.92 342
10322.88 396
10323.84 378
10324.80 389
10325.76 353
10326.71 368
10327.67 340
10328.63 350
10329.59 408
10330.55 385
10331.51 362
10332.47 376
10333.43 389
10334.39 353
10335.35 334
10336.31 341
10337.27 377
10338.23 408
10339.19 367
10340.15 324
10341.11 333
10342.07 330
10343.03 380
10343.99 383
10344.95 329
10345.91 354
10346.87 349
10347.83 366
10348.79 393
10349.75 345
10350.71 347
10351.67 320
10352.63 358
10353.60 344
10354.56 384
10355.52 369
10356.48 358
10357.44 363
10358.40 345
10359.36 402
10360.32 394
10361.28 424
10362.24 394
10363.20 401
10364.17 451
10365.13 419
10366.09 357
10367.05 341
10368.01 377
10368.97 400
10369.93 409
10370.89 372
10371.86 370
10372.82 358
10373.78 352
10374.74 357
10375.70 384
10376.66 354
10377.63 313
10378.59 336
10379.55 349
10380.51 332
10381.47 401
10382.44 395
10383.40 351
10384.36 364
10385.32 342
10386.28 336
10387.25 350
10388.21 338
10389.17 336
10390.13 364
10391.10 345
10392.06 321
10393.02 326
10393.98 349
10394.94 381
10395.91 351
10396.87 338
10397.83 343
10398.80 308
10399.76 310
10400.72 384
10401.68 416
10402.65 335
10403.61 352
10404.57 309
10405.54 332
10406.50 333
10407.46 318
10408.43 305
10409.39 341
10410.35 309
10411.32 308
10412.28 294
10413.24 343
10414.21 339
10415.17 317
10416.13 325
10417.10 340
10418.06 343
10419.02 323
10419.99 337
10420.95 294
10421.91 324
10422.88 328
10423.84 334
10424.81 356
10425.77 310
10426.73 306
10427.70 368
10428.66 329
10429.63 315
10430.59 354
10431.56 338
10432.52 356
10433.48 360
10434.45 327
10435.41 329
10436.38 354
10437.34 344
10438.31 348
10439.27 334
10440.24 309
10441.20 314
10442.16 318
10443.13 323
10444.09 291
10445.06 293
10446.02 344
10446.99 352
10447.95 322
10448.92 267
10449.88 307
10450.85 373
10451.81 321
10452.78 324
10453.75 300
10454.71 353
10455.68 323
10456.64 286
10457.61 292
10458.57 312
10459.54 340
10460.50 307
10461.47 294
10462.43 285
10463.40 383
10464.37 333
10465.33 339
10466.30 289
10467.26 328
10468.23 310
10469.20 338
10470.16 335
10471.13 315
10472.09 286
10473.06 343
10474.03 314
10474.99 290
10475.96 295
10476.93 320
10477.89 340
10478.86 330
10479.82 363
10480.79 311
10481.76 325
10482.72 302
10483.69 309
10484.66 323
10485.62 380
10486.59 385
10487.56 302
10488.52 312
10489.49 301
10490.46 305
10491.43 343
10492.39 331
10493.36 301
10494.33 321
10495.29 348
10496.26 319
10497.23 317
10498.20 300
10499.16 334
10500.13 368
10501.10 353
10502.07 354
10503.03 307
10504.00 316
10504.97 337
10505.94 305
10506.90 300
10507.87 367
10508.84 387
10509.81 320
10510.78 347
10511.74 328
10512.71 308
10513.68 332
10514.65 342
10515.62 319
10516.58 316
10517.55 346
10518.52 291
10519.49 268
10520.46 324
10521.43 309
10522.39 297
10523.36 280
10524.33 321
10525.30 356
10526.27 348
10527.24 281
10528.21 294
10529.17 301
10530.14 313
10531.11 316
10532.08 300
10533.05 304
10534.02 338
10534.99 323
10535.96 287
10536.93 320
10537.90 329
10538.86 319
10539.83 331
10540.80 330
10541.77 320
10542.74 314
10543.71 366
10544.68 365
10545.65 338
10546.62 286
10547.59 345
10548.56 310
10549.53 315
10550.50 343
10551.47 314
10552.44 271
10553.41 324
10554.38 324
10555.35 343
10556.32 298
10557.29 343
10558.26 327
10559.23 348
10560.20 353
10561.17 369
10562.14 365
10563.11 311
10564.08 332
10565.05 315
10566.02 313
10566.99 386
10567.96 320
10568.93 309
10569.90 292
10570.87 302
10571.84 337
10572.82 323
10573.79 312
10574.76 328
10575.73 353
10576.70 378
10577.67 318
10578.64 303
10579.61 303
10580.58 323
10581.55 361
10582.53 328
10583.50 337
10584.47 320
10585.44 317
10586.41 318
10587.38 324
10588.35 309
10589.33 324
10590.30 351
10591.27 374
10592.24 310
10593.21 284
10594.18 320
10595.16 333
10596.13 305
10597.10 300
10598.07 294
10599.04 294
10600.01 336
10600.99 315
10601.96 299
10602.93 324
10603.90 360
10604.88 321
10605.85 316
10606.82 341
10607.79 304
10608.77 347
10609.74 338
10610.71 347
10611.68 326
10612.66 345
10613.63 305
10614.60 360
10615.57 334
10616.55 338
10617.52 342
10618.49 318
10619.46 421
10620.44 380
10621.41 320
10622.38 321
10623.36 384
10624.33 355
10625.30 328
10626.28 368
10627.25 371
10628.22 373
10629.20 345
10630.17 361
10631.14 345
10632.12 349
10633.09 354
10634.06 418
10635.04 442
10636.01 458
10636.99 422
10637.96 413
10638.93 498
10639.91 512
10640.88 458
10641.85 490
10642.83 470
10643.80 421
10644.78 391
10645.75 381
10646.72 400
10647.70 431
10648.67 415
10649.65 328
10650.62 294
10651.60 307
10652.57 348
10653.55 305
10654.52 319
10655.49 355
10656.47 355
10657.44 378
10658.42 327
10659.39 286
10660.37 331
10661.34 348
10662.32 345
10663.29 313
10664.27 348
10665.24 320
10666.22 357
10667.19 357
10668.17 319
10669.14 331
10670.12 337
10671.09 370
10672.07 305
10673.04 318
10674.02 332
10675.00 368
10675.97 393
10676.95 348
10677.92 380
10678.90 375
10679.87 352
10680.85 334
10681.82 289
10682.80 353
10683.78 363
10684.75 314
10685.73 344
10686.70 354
10687.68 328
10688.66 347
10689.63 364
10690.61 324
10691.58 347
10692.56 306
10693.54 282
10694.51 287
10695.49 306
10696.47 350
10697.44 332
10698.42 395
10699.40 332
10700.37 305
10701.35 303
10702.33 367
10703.30 329
10704.28 339
10705.26 304
10706.23 323
10707.21 402
10708.19 379
10709.16 330
10710.14 317
10711.12 311
10712.10 362
10713.07 316
10714.05 300
10715.03 302
10716.01 371
10716.98 380
10717.96 305
10718.94 335
10719.91 343
10720.89 405
10721.87 361
10722.85 338
10723.83 362
10724.80 313
10725.78 334
10726.76 366
10727.74 342
10728.71 356
10729.69 309
10730.67 344
10731.65 324
10732.63 289
10733.60 302
10734.58 305
10735.56 352
10736.54 315
10737.52 327
10738.50 294
10739.47 332
10740.45 334
10741.43 325
10742.41 334
10743.39 364
10744.37 367
10745.35 330
10746.32 369
10747.30 360
10748.28 367
10749.26 402
10750.24 359
10751.22 288
10752.20 318
10753.18 346
10754.16 392
10755.14 318
10756.11 305
10757.09 370
10758.07 352
10759.05 329
10760.03 344
10761.01 380
10761.99 339
10762.97 359
10763.95 387
10764.93 337
10765.91 333
10766.89 347
10767.87 337
10768.85 332
10769.83 334
10770.81 365
10771.79 319
10772.77 329
10773.75 347
10774.73 353
10775.71 369
10776.69 351
10777.67 362
10778.65 372
10779.63 368
10780.61 364
10781.59 348
10782.57 325
10783.55 356
10784.53 336
10785.51 343
10786.49 353
10787.47 335
10788.45 313
10789.43 337
10790.41 391
10791.39 354
10792.38 376
10793.36 339
10794.34 391
10795.32 339
10796.30 413
10797.28 417
10798.26 379
10799.24 351
10800.22 405
10801.21 364
10802.19 352
10803.17 383
10804.15 379
10805.13 376
10806.11 356
10807.09 354
10808.07 372
10809.06 373
10810.04 359
10811.02 364
10812.00 350
10812.98 355
10813.97 357
10814.95 362
10815.93 397
10816.91 431
10817.89 420
10818.87 330
10819.86 380
10820.84 406
10821.82 443
10822.80 411
10823.79 469
10824.77 383
10825.75 367
10826.73 380
10827.72 429
10828.70 395
10829.68 387
10830.66 358
10831.65 356
10832.63 368
10833.61 371
10834.59 433
10835.58 419
10836.56 409
10837.54 438
10838.52 458
10839.51 359
10840.49 427
10841.47 407
10842.46 418
10843.44 419
10844.42 419
10845.41 402
10846.39 430
10847.37 410
10848.36 427
10849.34 491
10850.32 450
10851.31 394
10852.29 419
10853.27 386
10854.26 433
10855.24 459
10856.23 480
10857.21 470
10858.19 476
10859.18 463
10860.16 407
10861.14 430
10862.13 459
10863.11 471
10864.10 472
10865.08 504
10866.07 440
10867.05 468
10868.03 467
10869.02 460
10870.00 522
10870.99 487
10871.97 492
10872.96 500
10873.94 496
10874.92 474
10875.91 505
10876.89 489
10877.88 482
10878.86 543
10879.85 496
10880.83 491
10881.82 503
10882.80 508
10883.79 428
10884.77 447
10885.76 485
10886.74 554
10887.73 580
10888.71 516
10889.70 518
10890.68 547
10891.67 584
10892.65 556
10893.64 532
10894.63 543
10895.61 566
10896.60 537
10897.58 478
10898.57 548
10899.55 549
10900.54 563
10901.53 573
10902.51 596
10903.50 613
10904.48 602
10905.47 585
10906.46 569
10907.44 554
10908.43 526
10909.41 581
10910.40 577
10911.39 608
10912.37 622
10913.36 635
10914.34 639
10915.33 563
10916.32 593
10917.30 628
10918.29 630
10919.28 619
10920.26 704
10921.25 674
10922.24 637
10923.22 661
10924.21 697
10925.20 613
10926.18 709
10927.17 673
10928.16 697
10929.15 643
10930.13 694
10931.12 693
10932.11 733
10933.09 694
10934.08 718
10935.07 819
10936.06 758
10937.04 719
10938.03 702
10939.02 710
10940.01 733
10940.99 841
10941.98 728
10942.97 781
10943.96 812
10944.94 807
10945.93 811
10946.92 819
10947.91 740
10948.90 814
10949.88 810
10950.87 904
10951.86 873
10952.85 959
10953.84 997
10954.82 1007
10955.81 1118
10956.80 1160
10957.79 1265
10958.78 1252
10959.77 1312
10960.75 1134
10961.74 1205
10962.73 1195
10963.72 1089
10964.71 1053
10965.70 964
10966.69 953
10967.68 849
10968.66 889
10969.65 773
10970.64 848
10971.63 840
10972.62 824
10973.61 901
10974.60 865
10975.59 858
10976.58 868
10977.57 880
10978.55 934
10979.54 925
10980.53 822
10981.52 811
10982.51 899
10983.50 865
10984.49 886
10985.48 911
10986.47 925
10987.46 956
10988.45 905
10989.44 897
10990.43 891
10991.42 932
10992.41 993
10993.40 886
10994.39 1059
10995.38 1216
10996.37 1376
10997.36 1515
10998.35 1652
10999.34 1672
11000.33 1633
11001.32 1735
11002.31 1774
11003.30 1629
11004.29 1500
11005.28 1378
11006.27 1263
11007.26 1079
11008.25 996
11009.24 856
11010.24 747
11011.23 772
11012.22 791
11013.21 719
11014.20 767
11015.19 755
11016.18 718
11017.17 692
11018.16 745
11019.15 734
11020.14 657
11021.14 604
11022.13 657
11023.12 609
11024.11 595
11025.10 629
11026.09 642
11027.08 629
11028.08 647
11029.07 659
11030.06 674
11031.05 630
11032.04 620
11033.03 628
11034.03 643
11035.02 656
11036.01 653
11037.00 615
11037.99 593
11038.99 590
11039.98 590
11040.97 592
11041.96 531
11042.95 558
11043.95 539
11044.94 552
11045.93 588
11046.92 586
11047.92 608
11048.91 568
11049.90 563
11050.89 578
11051.89 532
11052.88 580
11053.87 564
11054.86 538
11055.86 579
11056.85 548
11057.84 513
11058.83 566
11059.83 561
11060.82 528
11061.81 525
11062.81 482
11063.80 535
11064.79 553
11065.79 521
11066.78 506
11067.77 513
11068.77 533
11069.76 500
11070.75 539
11071.75 542
11072.74 526
11073.73 518
11074.73 494
11075.72 527
11076.71 558
11077.71 603
11078.70 595
11079.70 529
11080.69 535
11081.68 510
11082.68 570
11083.67 551
11084.67 517
11085.66 531
11086.65 510
11087.65 543
11088.64 569
11089.64 521
11090.63 522
11091.63 508
11092.62 459
11093.61 419
11094.61 475
11095.60 475
11096.60 504
11097.59 463
11098.59 483
11099.58 459
11100.58 426
11101.57 501
11102.57 474
11103.56 526
11104.56 454
11105.55 453
11106.55 449
11107.54 465
11108.54 468
11109.53 383
11110.53 374
11111.52 385
11112.52 432
11113.51 417
11114.51 428
11115.50 425
11116.50 370
11117.49 417
11118.49 435
11119.49 412
11120.48 419
11121.48 402
11122.47 422
11123.47 415
11124.46 406
11125.46 403
11126.46 396
11127.45 420
11128.45 401
11129.44 371
11130.44 402
11131.44 407
11132.43 415
11133.43 366
11134.43 402
11135.42 400
11136.42 429
11137.41 413
11138.41 405
11139.41 426
11140.40 352
11141.40 395
11142.40 400
11143.39 414
11144.39 379
11145.39 370
11146.38 427
11147.38 422
11148.38 399
11149.38 355
11150.37 361
11151.37 401
11152.37 417
11153.36 379
11154.36 397
11155.36 376
11156.36 353
11157.35 375
11158.35 360
11159.35 359
11160.34 371
11161.34 393
11162.34 355
11163.34 381
11164.33 385
11165.33 371
11166.33 362
11167.33 374
11168.33 386
11169.32 393
11170.32 400
11171.32 376
11172.32 352
11173.32 370
11174.31 363
11175.31 364
11176.31 383
11177.31 364
11178.31 405
11179.30 375
11180.30 400
11181.30 351
11182.30 346
11183.30 327
11184.30 337
11185.30 334
11186.29 340
11187.29 355
11188.29 375
11189.29 368
11190.29 350
11191.29 315
11192.29 307
11193.29 416
11194.28 398
11195.28 373
11196.28 354
11197.28 382
11198.28 376
11199.28 330
11200.28 345
11201.28 376
11202.28 342
11203.28 350
11204.28 360
11205.28 370
11206.28 370
11207.28 344
11208.28 365
11209.27 407
11210.27 374
11211.27 306
11212.27 359
11213.27 359
11214.27 352
11215.27 345
11216.27 358
11217.27 345
11218.27 319
11219.27 331
11220.27 385
11221.27 379
11222.27 366
11223.27 376
11224.27 341
11225.28 330
11226.28 374
11227.28 379
11228.28 288
11229.28 310
11230.28 336
11231.28 321
11232.28 351
11233.28 319
11234.28 344
11235.28 345
11236.28 343
11237.28 331
11238.28 302
11239.28 343
11240.29 323
11241.29 381
11242.29 346
11243.29 359
11244.29 330
11245.29 337
11246.29 335
11247.29 348
11248.30 309
11249.30 304
11250.30 355
11251.30 326
11252.30 337
11253.30 357
11254.31 314
11255.31 325
11256.31 286
11257.31 318
11258.31 333
11259.31 318
11260.32 339
11261.32 291
11262.32 336
11263.32 337
11264.32 364
11265.33 310
11266.33 351
11267.33 350
11268.33 333
11269.34 331
11270.34 361
11271.34 292
11272.34 309
11273.35 374
11274.35 367
11275.35 340
11276.35 303
11277.36 355
11278.36 349
11279.36 362
11280.36 360
11281.37 280
11282.37 347
11283.37 333
11284.38 358
11285.38 359
11286.38 339
11287.38 302
11288.39 351
11289.39 383
11290.39 334
11291.40 337
11292.40 355
11293.40 355
11294.41 354
11295.41 362
11296.41 386
11297.42 375
11298.42 364
11299.43 372
11300.43 441
11301.43 373
11302.44 356
11303.44 346
11304.44 333
11305.45 341
11306.45 402
11307.46 404
11308.46 358
11309.47 442
11310.47 448
11311.47 520
11312.48 447
11313.48 494
11314.49 421
11315.49 434
11316.50 445
11317.50 438
11318.50 402
11319.51 393
11320.51 410
11321.52 382
11322.52 347
11323.53 331
11324.53 354
11325.54 348
11326.54 363
11327.55 328
11328.55 321
11329.56 274
11330.56 305
11331.57 313
11332.57 322
11333.58 328
11334.58 328
11335.59 328
11336.59 307
11337.60 307
11338.60 356
11339.61 354
11340.61 313
11341.62 260
11342.63 333
11343.63 363
11344.64 333
11345.64 329
11346.65 336
11347.65 319
11348.66 292
11349.67 344
11350.67 292
11351.68 331
11352.68 280
11353.69 285
11354.70 333
11355.70 312
11356.71 331
11357.72 349
11358.72 347
11359.73 330
11360.73 356
11361.74 310
11362.75 345
11363.75 355
11364.76 303
11365.77 293
11366.77 303
11367.78 312
11368.79 325
11369.79 345
11370.80 336
11371.81 285
11372.81 262
11373.82 279
11374.83 316
11375.84 321
11376.84 334
11377.85 297
11378.86 328
11379.86 331
11380.87 314
11381.88 309
11382.89 339
11383.89 300
11384.90 299
11385.91 287
11386.92 298
11387.92 302
11388.93 244
11389.94 285
11390.95 355
11391.95 311
11392.96 280
11393.97 295
11394.98 331
11395.99 324
11396.99 322
11398.00 295
11399.01 334
11400.02 316
11401.03 301
11402.03 341
11403.04 350
11404.05 328
11405.06 322
11406.07 338
11407.08 335
11408.09 340
11409.09 301
11410.10 320
11411.11 315
11412.12 278
11413.13 297
11414.14 304
11415.15 302
11416.15 317
11417.16 325
11418.17 350
11419.18 287
11420.19 316
11421.20 308
11422.21 320
11423.22 336
11424.23 359
11425.24 327
11426.25 314
11427.26 290
11428.26 292
11429.27 289
11430.28 309
11431.29 320
11432.30 346
11433.31 298
11434.32 345
11435.33 312
11436.34 310
11437.35 288
11438.36 280
11439.37 323
11440.38 337
11441.39 309
11442.40 326
11443.41 321
11444.42 299
11445.43 305
11446.44 295
11447.45 308
11448.46 320
11449.47 336
11450.48 321
11451.49 309
11452.50 334
11453.51 321
11454.52 313
11455.53 310
11456.55 281
11457.56 298
11458.57 351
11459.58 324
11460.59 337
11461.60 313
11462.61 342
11463.62 308
11464.63 356
11465.64 341
11466.65 304
11467.67 318
11468.68 317
11469.69 317
11470.70 335
11471.71 314
11472.72 349
11473.73 299
11474.74 329
11475.76 345
11476.77 343
11477.78 318
11478.79 297
11479.80 300
11480.81 270
11481.83 288
11482.84 287
11483.85 306
11484.86 343
11485.87 330
11486.89 271
11487.90 313
11488.91 309
11489.92 296
11490.93 356
11491.95 329
11492.96 322
11493.97 355
11494.98 312
11496.00 332
11497.01 329
11498.02 299
11499.03 312
11500.05 298
11501.06 335
11502.07 330
11503.08 304
11504.10 320
11505.11 310
11506.12 316
11507.13 295
11508.15 324
11509.16 294
11510.17 318
11511.19 339
11512.20 317
11513.21 336
11514.23 277
11515.24 310
11516.25 322
11517.27 308
11518.28 294
11519.29 283
11520.31 287
11521.32 295
11522.33 306
11523.35 337
11524.36 331
11525.37 322
11526.39 323
11527.40 296
11528.42 289
11529.43 277
11530.44 309
11531.46 333
11532.47 308
11533.48 288
11534.50 330
11535.51 311
11536.53 321
11537.54 314
11538.56 332
11539.57 343
11540.58 352
11541.60 325
11542.61 338
11543.63 339
11544.64 290
11545.66 308
11546.67 348
11547.69 329
11548.70 308
11549.72 347
11550.73 329
11551.75 356
11552.76 318
11553.78 325
11554.79 375
11555.81 333
11556.82 278
11557.84 333
11558.85 362
11559.87 371
11560.88 367
11561.90 371
11562.91 355
11563.93 355
11564.94 304
11565.96 337
11566.97 355
11567.99 360
11569.00 359
11570.02 374
11571.04 353
11572.05 367
11573.07 368
11574.08 345
11575.10 322
11576.11 358
11577.13 374
11578.15 336
11579.16 372
11580.18 355
11581.20 325
11582.21 356
11583.23 373
11584.24 396
11585.26 362
11586.28 340
11587.29 380
11588.31 360
11589.33 376
11590.34 417
11591.36 391
11592.38 424
11593.39 415
11594.41 417
11595.43 417
11596.44 464
11597.46 461
11598.48 469
11599.49 518
11600.51 544
11601.53 582
11602.54 627
11603.56 642
11604.58 598
11605.60 676
11606.61 576
11607.63 588
11608.65 544
11609.67 502
11610.68 484
11611.70 479
11612.72 470
11613.74 422
11614.75 360
11615.77 376
11616.79 360
11617.81 362
11618.82 353
11619.84 324
11620.86 364
11621.88 344
11622.90 420
11623.91 384
11624.93 317
11625.95 383
11626.97 311
11627.99 311
11629.00 335
11630.02 344
11631.04 342
11632.06 303
11633.08 346
11634.10 340
11635.11 353
11636.13 329
11637.15 339
11638.17 311
11639.19 305
11640.21 370
11641.23 323
11642.25 324
11643.26 361
11644.28 352
11645.30 338
11646.32 334
11647.34 295
11648.36 293
11649.38 296
11650.40 307
11651.42 306
11652.44 310
11653.46 332
11654.47 285
11655.49 307
11656.51 299
11657.53 299
11658.55 338
11659.57 342
11660.59 336
11661.61 301
11662.63 312
11663.65 348
11664.67 320
11665.69 308
11666.71 330
11667.73 333
11668.75 365
11669.77 304
11670.79 329
11671.81 333
11672.83 319
11673.85 319
11674.87 347
11675.89 314
11676.91 289
11677.93 327
11678.95 304
11679.97 324
11680.99 299
11682.01 323
11683.03 355
11684.06 352
11685.08 370
11686.10 350
11687.12 324
11688.14 365
11689.16 338
11690.18 325
11691.20 348
11692.22 386
11693.24 322
11694.26 380
11695.29 364
11696.31 354
11697.33 364
11698.35 337
11699.37 302
11700.39 313
11701.41 368
11702.43 329
11703.46 290
11704.48 327
11705.50 347
11706.52 385
11707.54 390
11708.56 330
11709.59 349
11710.61 324
11711.63 326
11712.65 344
11713.67 313
11714.70 326
11715.72 329
11716.74 321
11717.76 307
11718.78 313
11719.81 326
11720.83 339
11721.85 308
11722.87 356
11723.90 328
11724.92 321
11725.94 348
11726.96 343
11727.99 301
11729.01 313
11730.03 323
11731.05 321
11732.08 327
11733.10 325
11734.12 333
11735.15 374
11736.17 347
11737.19 362
11738.21 364
11739.24 298
11740.26 319
11741.28 313
11742.31 341
11743.33 362
11744.35 327
11745.38 317
11746.40 322
11747.42 310
11748.45 313
11749.47 303
11750.49 344
11751.52 345
11752.54 295
11753.56 340
11754.59 313
11755.61 309
11756.64 344
11757.66 308
11758.68 344
11759.71 315
11760.73 327
11761.76 342
11762.78 356
11763.80 341
11764.83 333
11765.85 357
11766.88 345
11767.90 259
11768.93 315
11769.95 328
11770.97 333
11772.00 318
11773.02 331
11774.05 330
11775.07 328
11776.10 361
11777.12 335
11778.15 356
11779.17 332
11780.20 343
11781.22 352
11782.25 311
11783.27 342
11784.30 330
11785.32 352
11786.35 386
11787.37 347
11788.40 359
11789.42 346
11790.45 335
11791.47 360
11792.50 365
11793.52 354
11794.55 301
11795.57 352
11796.60 318
11797.63 328
11798.65 324
11799.68 316
11800.70 381
11801.73 402
11802.75 387
11803.78 351
11804.81 336
11805.83 293
11806.86 341
11807.88 362
11808.91 380
11809.94 356
11810.96 372
11811.99 365
11813.02 379
11814.04 384
11815.07 392
11816.09 395
11817.12 361
11818.15 361
11819.17 356
11820.20 369
11821.23 382
11822.25 329
11823.28 390
11824.31 396
11825.33 406
11826.36 330
11827.39 415
11828.42 417
11829.44 378
11830.47 373
11831.50 364
11832.52 385
11833.55 355
11834.58 398
11835.61 374
11836.63 343
11837.66 379
11838.69 380
11839.71 357
11840.74 374
11841.77 410
11842.80 376
11843.83 383
11844.85 440
11845.88 452
11846.91 426
11847.94 426
11848.96 390
11849.99 433
11851.02 386
11852.05 422
11853.08 433
11854.10 417
11855.13 408
11856.16 443
11857.19 486
11858.22 436
11859.24 465
11860.27 444
11861.30 473
11862.33 485
11863.36 444
11864.39 448
11865.42 498
11866.44 472
11867.47 498
11868.50 479
11869.53 426
11870.56 429
11871.59 441
11872.62 453
11873.65 505
11874.67 445
11875.70 482
11876.73 536
11877.76 500
11878.79 545
11879.82 496
11880.85 482
11881.88 535
11882.91 546
11883.94 527
11884.97 557
11886.00 559
11887.03 610
11888.06 592
11889.09 592
11890.11 585
11891.14 530
11892.17 560
11893.20 567
11894.23 564
11895.26 589
11896.29 611
11897.32 645
11898.35 614
11899.38 694
11900.41 726
11901.44 714
11902.47 792
11903.50 818
11904.53 789
11905.56 728
11906.59 696
11907.63 639
11908.66 647
11909.69 613
11910.72 589
11911.75 609
11912.78 620
11913.81 606
11914.84 575
11915.87 624
11916.90 607
11917.93 572
11918.96 582
11919.99 567
11921.02 638
11922.06 620
11923.09 618
11924.12 637
11925.15 679
11926.18 711
11927.21 708
11928.24 796
11929.27 871
11930.31 958
11931.34 908
11932.37 1014
11933.40 950
11934.43 925
11935.46 959
11936.49 875
11937.53 830
11938.56 719
11939.59 611
11940.62 615
11941.65 613
11942.69 601
11943.72 552
11944.75 506
11945.78 559
11946.81 560
11947.85 537
11948.88 444
11949.91 508
11950.94 505
11951.97 518
11953.01 545
11954.04 537
11955.07 513
11956.10 498
11957.14 533
11958.17 482
11959.20 556
11960.24 478
11961.27 500
11962.30 503
11963.33 449
11964.37 472
11965.40 506
11966.43 487
11967.47 480
11968.50 491
11969.53 492
11970.56 461
11971.60 460
11972.63 517
11973.66 525
11974.70 489
11975.73 501
11976.76 481
11977.80 510
11978.83 527
11979.86 445
11980.90 467
11981.93 498
11982.97 504
11984.00 452
11985.03 482
11986.07 479
11987.10 518
11988.13 517
11989.17 486
11990.20 488
11991.24 496
11992.27 490
11993.30 561
11994.34 492
11995.37 473
11996.41 505
11997.44 505
11998.48 494
11999.51 509
12000.54 481
12001.58 524
12002.61 566
12003.65 545
12004.68 541
12005.72 498
12006.75 534
12007.79 535
12008.82 594
12009.86 546
12010.89 554
12011.93 548
12012.96 558
12014.00 568
12015.03 533
12016.07 551
12017.10 577
12018.14 544
12019.17 595
12020.21 571
12021.24 548
12022.28 559
12023.31 552
12024.35 554
12025.38 518
12026.42 538
12027.46 524
12028.49 525
12029.53 495
12030.56 489
12031.60 551
12032.63 520
12033.67 542
12034.71 566
12035.74 579
12036.78 508
12037.81 519
12038.85 480
12039.89 546
12040.92 580
12041.96 549
12042.99 501
12044.03 547
12045.07 517
12046.10 546
12047.14 570
12048.18 528
12049.21 559
12050.25 575
12051.29 534
12052.32 544
12053.36 596
12054.40 539
12055.43 535
12056.47 575
12057.51 552
12058.54 595
12059.58 549
12060.62 617
12061.65 596
12062.69 557
12063.73 611
12064.77 598
12065.80 638
12066.84 568
12067.88 598
12068.92 559
12069.95 598
12070.99 598
12072.03 635
12073.07 647
12074.10 593
12075.14 570
12076.18 581
12077.22 639
12078.25 705
12079.29 649
12080.33 685
12081.37 642
12082.41 614
12083.44 629
12084.48 643
12085.52 644
12086.56 595
12087.60 656
12088.63 666
12089.67 672
12090.71 732
12091.75 710
12092.79 660
12093.83 572
12094.86 590
12095.90 712
12096.94 734
12097.98 768
12099.02 729
12100.06 856
12101.10 823
12102.13 872
12103.17 910
12104.21 958
12105.25 1003
12106.29 841
12107.33 882
12108.37 745
12109.41 794
12110.45 718
12111.49 639
12112.53 615
12113.56 536
12114.60 566
12115.64 569
12116.68 530
12117.72 489
12118.76 505
12119.80 517
12120.84 582
12121.88 501
12122.92 512
12123.96 452
12125.00 511
12126.04 483
12127.08 507
12128.12 491
12129.16 506
12130.20 488
12131.24 445
12132.28 421
12133.32 455
12134.36 501
12135.40 492
12136.44 491
12137.48 444
12138.52 436
12139.56 501
12140.60 415
12141.64 374
12142.68 422
12143.72 465
12144.76 439
12145.81 469
12146.85 450
12147.89 437
12148.93 434
12149.97 442
12151.01 426
12152.05 389
12153.09 387
12154.13 399
12155.17 453
12156.21 467
12157.26 422
12158.30 416
12159.34 448
12160.38 444
12161.42 476
12162.46 409
12163.50 428
12164.55 441
12165.59 410
12166.63 416
12167.67 412
12168.71 445
12169.75 444
12170.80 471
12171.84 418
12172.88 411
12173.92 398
12174.96 420
12176.00 444
12177.05 467
12178.09 434
12179.13 435
12180.17 440
12181.22 402
12182.26 407
12183.30 447
12184.34 425
12185.38 412
12186.43 412
12187.47 431
12188.51 443
12189.55 442
12190.60 453
12191.64 481
12192.68 465
12193.72 488
12194.77 457
12195.81 424
12196.85 392
12197.90 395
12198.94 451
12199.98 431
12201.03 394
12202.07 462
12203.11 422
12204.15 416
12205.20 447
12206.24 435
12207.28 421
12208.33 401
12209.37 376
12210.41 387
12211.46 407
12212.50 371
12213.55 408
12214.59 411
12215.63 411
12216.68 416
12217.72 414
12218.76 419
12219.81 374
12220.85 438
12221.90 419
12222.94 370
12223.98 435
12225.03 418
12226.07 393
12227.12 380
12228.16 368
12229.20 451
12230.25 445
12231.29 452
12232.34 420
12233.38 410
12234.43 392
12235.47 355
12236.52 361
12237.56 366
12238.61 413
12239.65 377
12240.69 360
12241.74 390
12242.78 366
12243.83 406
12244.87 345
12245.92 356
12246.96 406
12248.01 372
12249.05 378
12250.10 382
12251.14 365
12252.19 365
12253.24 361
12254.28 408
12255.33 407
12256.37 403
12257.42 368
12258.46 376
12259.51 356
12260.55 325
12261.60 333
12262.64 319
12263.69 332
12264.74 321
12265.78 362
12266.83 345
12267.87 356
12268.92 323
12269.97 339
12271.01 353
12272.06 383
12273.10 352
12274.15 347
12275.20 377
12276.24 352
12277.29 316
12278.34 299
12279.38 365
12280.43 372
12281.47 392
12282.52 352
12283.57 366
12284.61 330
12285.66 312
12286.71 305
12287.75 351
12288.80 347
12289.85 315
12290.90 341
12291.94 317
12292.99 321
12294.04 322
12295.08 346
12296.13 305
12297.18 318
12298.22 353
12299.27 360
12300.32 314
12301.37 303
12302.41 310
12303.46 314
12304.51 319
12305.56 291
12306.60 337
12307.65 311
12308.70 314
12309.75 298
12310.79 298
12311.84 363
12312.89 333
12313.94 318
12314.99 316
12316.03 313
12317.08 326
12318.13 378
12319.18 335
12320.23 349
12321.27 341
12322.32 350
12323.37 305
12324.42 324
12325.47 306
12326.52 347
12327.56 324
12328.61 343
12329.66 313
12330.71 326
12331.76 315
12332.81 315
12333.86 282
12334.91 318
12335.95 323
12337.00 366
12338.05 315
12339.10 302
12340.15 279
12341.20 318
12342.25 306
12343.30 311
12344.35 293
12345.40 294
12346.44 300
12347.49 349
12348.54 334
12349.59 331
12350.64 317
12351.69 319
12352.74 346
12353.79 357
12354.84 309
12355.89 321
12356.94 336
12357.99 359
12359.04 335
12360.09 329
12361.14 304
12362.19 332
12363.24 322
12364.29 323
12365.34 351
12366.39 339
12367.44 331
12368.49 312
12369.54 304
12370.59 327
12371.64 328
12372.69 304
12373.74 331
12374.79 358
12375.84 380
12376.89 372
12377.94 324
12378.99 349
12380.05 336
12381.10 361
12382.15 372
12383.20 366
12384.25 322
12385.30 315
12386.35 362
12387.40 378
12388.45 351
12389.50 327
12390.55 363
12391.61 334
12392.66 330
12393.71 299
12394.76 325
12395.81 369
12396.86 380
12397.91 370
12398.97 353
12400.02 331
12401.07 341
12402.12 304
12403.17 308
12404.22 345
12405.28 364
12406.33 368
12407.38 342
12408.43 341
12409.48 326
12410.53 340
12411.59 419
12412.64 343
12413.69 345
12414.74 356
12415.80 394
12416.85 358
12417.90 361
12418.95 374
12420.00 345
12421.06 360
12422.11 358
12423.16 382
12424.21 346
12425.27 348
12426.32 394
12427.37 351
12428.43 339
12429.48 342
12430.53 356
12431.58 371
12432.64 344
12433.69 434
12434.74 415
12435.80 349
12436.85 360
12437.90 354
12438.96 370
12440.01 386
12441.06 368
12442.12 410
12443.17 423
12444.22 379
12445.28 360
12446.33 357
12447.38 379
12448.44 371
12449.49 374
12450.54 369
12451.60 381
12452.65 414
12453.71 396
12454.76 390
12455.81 403
12456.87 404
12457.92 361
12458.98 448
12460.03 415
12461.08 355
12462.14 408
12463.19 421
12464.25 451
12465.30 409
12466.35 368
12467.41 417
12468.46 392
12469.52 459
12470.57 457
12471.63 506
12472.68 598
12473.74 594
12474.79 694
12475.85 717
12476.90 782
12477.96 795
12479.01 785
12480.07 743
12481.12 667
12482.18 611
12483.23 598
12484.29 560
12485.34 515
12486.40 537
12487.45 526
12488.51 458
12489.56 450
12490.62 384
12491.67 366
12492.73 380
12493.78 353
12494.84 393
12495.90 392
12496.95 380
12498.01 427
12499.06 385
12500.12 379
12501.17 389
12502.23 418
12503.29 388
12504.34 355
12505.40 395
12506.45 375
12507.51 365
12508.57 422
12509.62 367
12510.68 416
12511.73 408
12512.79 349
12513.85 364
12514.90 350
12515.96 389
12517.02 380
12518.07 363
12519.13 353
12520.19 322
12521.24 332
12522.30 324
12523.36 378
12524.41 387
12525.47 335
12526.53 285
12527.58 337
12528.64 348
12529.70 371
12530.76 367
12531.81 367
12532.87 388
12533.93 335
12534.98 358
12536.04 340
12537.10 340
12538.16 381
12539.21 392
12540.27 377
12541.33 411
12542.39 393
12543.44 365
12544.50 355
12545.56 368
12546.62 347
12547.68 323
12548.73 428
12549.79 410
12550.85 391
12551.91 416
12552.96 444
12554.02 420
12555.08 414
12556.14 452
12557.20 474
12558.26 476
12559.31 466
12560.37 450
12561.43 472
12562.49 485
12563.55 474
12564.61 412
12565.66 420
12566.72 386
12567.78 436
12568.84 414
12569.90 401
12570.96 416
12572.02 386
12573.08 394
12574.13 403
12575.19 359
12576.25 354
12577.31 393
12578.37 419
12579.43 399
12580.49 360
12581.55 392
12582.61 367
12583.67 370
12584.73 418
12585.79 371
12586.85 388
12587.91 361
12588.96 374
12590.02 324
12591.08 318
12592.14 313
12593.20 391
12594.26 344
12595.32 386
12596.38 371
12597.44 321
12598.50 321
12599.56 316
12600.62 375
12601.68 307
12602.74 321
12603.80 331
12604.86 362
12605.92 348
12606.98 329
12608.04 321
12609.10 324
12610.17 341
12611.23 329
12612.29 331
12613.35 343
12614.41 355
12615.47 325
12616.53 369
12617.59 349
12618.65 317
12619.71 351
12620.77 372
12621.83 368
12622.89 330
12623.95 330
12625.02 366
12626.08 307
12627.14 330
12628.20 342
12629.26 356
12630.32 318
12631.38 335
12632.44 347
12633.51 336
12634.57 327
12635.63 304
12636.69 316
12637.75 318
12638.81 335
12639.88 315
12640.94 317
12642.00 374
12643.06 318
12644.12 322
12645.18 352
12646.25 340
12647.31 297
12648.37 297
12649.43 311
12650.50 296
12651.56 303
12652.62 327
12653.68 341
12654.74 313
12655.81 335
12656.87 346
12657.93 301
12658.99 343
12660.06 374
12661.12 317
12662.18 295
12663.24 305
12664.31 274
12665.37 312
12666.43 313
12667.50 304
12668.56 308
12669.62 272
12670.68 333
12671.75 313
12672.81 309
12673.87 262
12674.94 292
12676.00 343
12677.06 310
12678.13 278
12679.19 303
12680.25 320
12681.32 312
12682.38 332
12683.44 311
12684.51 333
12685.57 330
12686.63 308
12687.70 292
12688.76 300
12689.83 288
12690.89 299
12691.95 294
12693.02 315
12694.08 312
12695.15 336
12696.21 337
12697.27 296
12698.34 296
12699.40 318
12700.47 343
12701.53 319
12702.60 346
12703.66 317
12704.72 304
12705.79 301
12706.85 290
12707.92 286
12708.98 340
12710.05 309
12711.11 310
12712.18 338
12713.24 295
12714.31 296
12715.37 295
12716.44 284
12717.50 292
12718.57 332
12719.63 308
12720.70 319
12721.76 295
12722.83 291
12723.89 243
12724.96 315
12726.02 289
12727.09 325
12728.15 270
12729.22 301
12730.28 287
12731.35 293
12732.41 299
12733.48 320
12734.55 346
12735.61 270
12736.68 288
12737.74 294
12738.81 292
12739.88 298
12740.94 356
12742.01 345
12743.07 323
12744.14 311
12745.21 310
12746.27 318
12747.34 300
12748.40 278
12749.47 276
12750.54 309
12751.60 302
12752.67 341
12753.74 298
12754.80 266
12755.87 315
12756.94 321
12758.00 277
12759.07 283
12760.14 299
12761.20 312
12762.27 304
12763.34 303
12764.40 291
12765.47 301
12766.54 279
12767.60 273
12768.67 284
12769.74 303
12770.81 245
12771.87 254
12772.94 259
12774.01 286
12775.08 266
12776.14 323
12777.21 274
12778.28 301
12779.35 296
12780.41 254
12781.48 259
12782.55 270
12783.62 237
12784.68 269
12785.75 269
12786.82 284
12787.89 307
12788.96 275
12790.02 246
12791.09 277
12792.16 298
12793.23 294
12794.30 295
12795.36 294
12796.43 285
12797.50 271
12798.57 273
12799.64 278
12800.71 279
12801.77 251
12802.84 292
12803.91 295
12804.98 281
12806.05 282
12807.12 297
12808.19 251
12809.25 235
12810.32 247
12811.39 230
12812.46 277
12813.53 256
12814.60 278
12815.67 281
12816.74 299
12817.81 315
12818.88 279
12819.95 281
12821.01 312
12822.08 276
12823.15 287
12824.22 331
12825.29 291
12826.36 293
12827.43 277
12828.50 229
12829.57 263
12830.64 234
12831.71 271
12832.78 255
12833.85 286
12834.92 269
12835.99 260
12837.06 261
12838.13 284
12839.20 290
12840.27 297
12841.34 299
12842.41 268
12843.48 260
12844.55 269
12845.62 238
12846.69 263
12847.76 269
12848.83 248
12849.90 268
12850.97 257
12852.04 241
12853.11 255
12854.19 263
12855.26 268
12856.33 284
12857.40 251
12858.47 254
12859.54 254
12860.61 242
12861.68 274
12862.75 284
12863.82 277
12864.89 288
12865.97 261
12867.04 258
12868.11 279
12869.18 314
12870.25 293
12871.32 279
12872.39 266
12873.47 229
12874.54 243
12875.61 243
12876.68 262
12877.75 265
12878.82 240
12879.90 285
12880.97 284
12882.04 276
12883.11 258
12884.18 255
12885.25 332
12886.33 316
12887.40 287
12888.47 277
12889.54 258
12890.62 268
12891.69 234
12892.76 230
12893.83 226
12894.90 233
12895.98 267
12897.05 265
12898.12 273
12899.19 231
12900.27 247
12901.34 262
12902.41 251
12903.49 251
12904.56 259
12905.63 256
12906.70 255
12907.78 262
12908.85 279
12909.92 255
12911.00 256
12912.07 266
12913.14 242
12914.22 293
12915.29 259
12916.36 258
12917.44 259
12918.51 244
12919.58 246
12920.66 283
12921.73 320
12922.80 263
12923.88 256
12924.95 266
12926.02 284
12927.10 277
12928.17 274
12929.24 277
12930.32 268
12931.39 263
12932.47 277
12933.54 236
12934.61 261
12935.69 231
12936.76 250
12937.84 251
12938.91 270
12939.99 294
12941.06 315
12942.13 263
12943.21 270
12944.28 333
12945.36 294
12946.43 256
12947.51 242
12948.58 236
12949.66 271
12950.73 263
12951.81 282
12952.88 257
12953.95 263
12955.03 282
12956.10 288
12957.18 275
12958.25 259
12959.33 267
12960.40 287
12961.48 256
12962.56 224
12963.63 222
12964.71 230
12965.78 268
12966.86 285
12967.93 297
12969.01 311
12970.08 255
12971.16 265
12972.23 263
12973.31 224
12974.39 267
12975.46 253
12976.54 263
12977.61 243
12978.69 284
12979.76 255
12980.84 256
12981.92 247
12982.99 247
12984.07 251
12985.14 232
12986.22 267
12987.30 280
12988.37 279
12989.45 302
12990.53 265
12991.60 282
12992.68 287
12993.76 252
12994.83 252
12995.91 256
12996.99 271
12998.06 262
12999.14 278
13000.22 294
13001.29 271
13002.37 274
13003.45 311
13004.52 279
13005.60 275
13006.68 257
13007.75 279
13008.83 300
13009.91 275
13010.99 293
13012.06 260
13013.14 253
13014.22 273
13015.30 280
13016.37 253
13017.45 245
13018.53 247
13019.61 278
13020.68 261
13021.76 252
13022.84 258
13023.92 256
13024.99 282
13026.07 266
13027.15 273
13028.23 281
13029.31 303
13030.38 297
13031.46 259
13032.54 275
13033.62 284
13034.70 258
13035.77 282
13036.85 283
13037.93 297
13039.01 272
13040.09 299
13041.17 290
13042.24 288
13043.32 283
13044.40 210
13045.48 252
13046.56 245
13047.64 259
13048.72 265
13049.80 244
13050.87 276
13051.95 247
13053.03 266
13054.11 279
13055.19 267
13056.27 274
13057.35 310
13058.43 259
13059.51 259
13060.59 262
13061.67 270
13062.74 311
13063.82 269
13064.90 271
13065.98 259
13067.06 260
13068.14 307
13069.22 267
13070.30 300
13071.38 275
13072.46 299
13073.54 290
13074.62 281
13075.70 304
13076.78 300
13077.86 294
13078.94 275
13080.02 266
13081.10 295
13082.18 314
13083.26 274
13084.34 245
13085.42 254
13086.50 278
13087.58 271
13088.66 280
13089.74 248
13090.82 305
13091.90 308
13092.99 286
13094.07 281
13095.15 302
13096.23 296
13097.31 295
13098.39 251
13099.47 289
13100.55 270
13101.63 278
13102.71 300
13103.79 257
13104.88 342
13105.96 353
13107.04 287
13108.12 293
13109.20 310
13110.28 263
13111.36 278
13112.44 268
13113.53 248
13114.61 280
13115.69 301
13116.77 279
13117.85 292
13118.93 279
13120.02 275
13121.10 299
13122.18 284
13123.26 247
13124.34 272
13125.42 315
13126.51 298
13127.59 289
13128.67 263
13129.75 298
13130.84 309
13131.92 301
13133.00 314
13134.08 283
13135.16 301
13136.25 350
13137.33 289
13138.41 292
13139.49 288
13140.58 263
13141.66 283
13142.74 282
13143.82 315
13144.91 307
13145.99 271
13147.07 288
13148.16 285
13149.24 251
13150.32 282
13151.41 332
13152.49 324
13153.57 295
13154.65 327
13155.74 301
13156.82 299
13157.90 316
13158.99 297
13160.07 287
13161.15 326
13162.24 345
13163.32 318
13164.40 294
13165.49 320
13166.57 322
13167.66 311
13168.74 295
13169.82 332
13170.91 316
13171.99 274
13173.08 319
13174.16 265
13175.24 302
13176.33 309
13177.41 303
13178.50 317
13179.58 352
13180.66 321
13181.75 349
13182.83 331
13183.92 325
13185.00 353
13186.09 320
13187.17 346
13188.25 329
13189.34 353
13190.42 388
13191.51 316
13192.59 320
13193.68 328
13194.76 334
13195.85 329
13196.93 349
13198.02 338
13199.10 333
13200.19 357
13201.27 393
13202.36 381
13203.44 359
13204.53 333
13205.61 301
13206.70 338
13207.78 328
13208.87 314
13209.96 324
13211.04 321
13212.13 305
13213.21 329
13214.30 340
13215.38 331
13216.47 306
13217.55 298
13218.64 302
13219.73 319
13220.81 374
13221.90 387
13222.98 353
13224.07 317
13225.16 309
13226.24 333
13227.33 344
13228.41 325
13229.50 340
13230.59 312
13231.67 300
13232.76 306
13233.85 324
13234.93 334
13236.02 299
13237.11 300
13238.19 326
13239.28 334
13240.37 335
13241.45 353
13242.54 343
13243.63 361
13244.71 351
13245.80 338
13246.89 327
13247.97 323
13249.06 328
13250.15 334
13251.24 337
13252.32 313
13253.41 339
13254.50 391
13255.58 366
13256.67 346
13257.76 413
13258.85 388
13259.93 369
13261.02 365
13262.11 357
13263.20 359
13264.28 378
13265.37 363
13266.46 389
13267.55 360
13268.64 366
13269.72 371
13270.81 385
13271.90 351
13272.99 415
13274.08 389
13275.16 407
13276.25 379
13277.34 383
13278.43 417
13279.52 396
13280.61 389
13281.69 420
13282.78 441
13283.87 369
13284.96 403
13286.05 400
13287.14 436
13288.23 431
13289.31 388
13290.40 409
13291.49 452
13292.58 395
13293.67 396
13294.76 381
13295.85 422
13296.94 419
13298.03 421
13299.11 445
13300.20 407
13301.29 435
13302.38 459
13303.47 515
13304.56 471
13305.65 431
13306.74 513
13307.83 475
13308.92 460
13310.01 458
13311.10 470
13312.19 514
13313.28 484
13314.37 436
13315.46 429
13316.55 432
13317.64 444
13318.73 430
13319.82 465
13320.91 474
13322.00 420
13323.09 478
13324.18 460
13325.27 506
13326.36 483
13327.45 391
13328.54 448
13329.63 421
13330.72 494
13331.81 503
13332.90 468
13333.99 510
13335.08 472
13336.17 447
13337.26 447
13338.35 466
13339.44 423
13340.53 423
13341.62 461
13342.72 492
13343.81 441
13344.90 492
13345.99 521
13347.08 506
13348.17 538
13349.26 484
13350.35 477
13351.44 499
13352.54 501
13353.63 464
13354.72 491
13355.81 515
13356.90 516
13357.99 525
13359.08 545
13360.18 523
13361.27 529
13362.36 519
13363.45 602
13364.54 583
13365.63 564
13366.73 524
13367.82 557
13368.91 649
13370.00 643
13371.09 551
13372.19 552
13373.28 551
13374.37 611
13375.46 519
13376.56 535
13377.65 482
13378.74 468
13379.83 477
13380.93 459
13382.02 435
13383.11 487
13384.20 426
13385.30 456
13386.39 500
13387.48 445
13388.57 459
13389.67 422
13390.76 468
13391.85 432
13392.95 436
13394.04 414
13395.13 434
13396.22 456
13397.32 425
13398.41 394
13399.50 409
13400.60 387
13401.69 463
13402.78 457
13403.88 480
13404.97 432
13406.06 409
13407.16 421
13408.25 448
13409.35 441
13410.44 443
13411.53 451
13412.63 440
13413.72 426
13414.81 395
13415.91 421
13417.00 384
13418.10 402
13419.19 438
13420.28 465
13421.38 468
13422.47 447
13423.57 414
13424.66 393
13425.76 462
13426.85 457
13427.94 451
13429.04 443
13430.13 422
13431.23 424
13432.32 437
13433.42 444
13434.51 441
13435.61 451
13436.70 433
13437.80 428
13438.89 428
13439.99 468
13441.08 467
13442.18 436
13443.27 447
13444.37 492
13445.46 494
13446.56 501
13447.65 440
13448.75 491
13449.84 502
13450.94 469
13452.03 430
13453.13 488
13454.22 466
13455.32 546
13456.41 528
13457.51 503
13458.61 522
13459.70 539
13460.80 511
13461.89 516
13462.99 579
13464.08 542
13465.18 521
13466.28 540
13467.37 525
13468.47 530
13469.56 542
13470.66 524
13471.76 514
13472.85 489
13473.95 481
13475.05 508
13476.14 494
13477.24 488
13478.33 516
13479.43 530
13480.53 520
13481.62 482
13482.72 540
13483.82 550
13484.91 517
13486.01 540
13487.11 585
13488.20 566
13489.30 530
13490.40 587
13491.50 521
13492.59 505
13493.69 524
13494.79 582
13495.88 600
13496.98 609
13498.08 651
13499.18 668
13500.27 776
13501.37 668
13502.47 681
13503.57 609
13504.66 651
13505.76 732
13506.86 687
13507.96 650
13509.05 652
13510.15 645
13511.25 600
13512.35 597
13513.44 580
13514.54 532
13515.64 526
13516.74 503
13517.84 489
13518.93 516
13520.03 492
13521.13 469
13522.23 448
13523.33 456
13524.43 463
13525.52 472
13526.62 457
13527.72 429
13528.82 472
13529.92 401
13531.02 428
13532.12 389
13533.21 408
13534.31 426
13535.41 388
13536.51 436
13537.61 420
13538.71 411
13539.81 448
13540.91 434
13542.01 390
13543.10 396
13544.20 380
13545.30 351
13546.40 406
13547.50 367
13548.60 435
13549.70 448
13550.80 443
13551.90 388
13553.00 376
13554.10 391
13555.20 394
13556.30 393
13557.40 420
13558.50 389
13559.60 378
13560.70 390
13561.80 367
13562.90 352
13564.00 397
13565.10 401
13566.20 383
13567.30 379
13568.40 389
13569.50 417
13570.60 388
13571.70 399
13572.80 364
13573.90 388
13575.00 365
13576.10 405
13577.20 388
13578.30 391
13579.40 395
13580.50 407
13581.60 384
13582.70 394
13583.80 395
13584.90 349
13586.00 381
13587.10 406
13588.21 354
13589.31 397
13590.41 384
13591.51 410
13592.61 389
13593.71 376
13594.81 400
13595.91 381
13597.01 401
13598.12 375
13599.22 386
13600.32 384
13601.42 396
13602.52 376
13603.62 353
13604.72 363
13605.83 364
13606.93 386
13608.03 370
13609.13 354
13610.23 338
13611.34 394
13612.44 367
13613.54 358
13614.64 378
13615.74 356
13616.85 395
13617.95 356
13619.05 375
13620.15 362
13621.25 320
13622.36 392
13623.46 373
13624.56 362
13625.66 365
13626.77 410
13627.87 406
13628.97 361
13630.07 368
13631.18 359
13632.28 371
13633.38 424
13634.48 389
13635.59 396
13636.69 426
13637.79 391
13638.90 367
13640.00 394
13641.10 377
13642.21 340
13643.31 384
13644.41 362
13645.52 377
13646.62 386
13647.72 379
13648.83 379
13649.93 389
13651.03 397
13652.14 390
13653.24 370
13654.34 374
13655.45 380
13656.55 391
13657.65 353
13658.76 381
13659.86 370
13660.97 373
13662.07 378
13663.17 391
13664.28 356
13665.38 362
13666.49 347
13667.59 377
13668.69 421
13669.80 436
13670.90 385
13672.01 352
13673.11 375
13674.22 405
13675.32 363
13676.42 352
13677.53 364
13678.63 372
13679.74 361
13680.84 383
13681.95 399
13683.05 405
13684.16 413
13685.26 416
13686.37 400
13687.47 380
13688.58 377
13689.68 384
13690.79 359
13691.89 388
13693.00 370
13694.10 364
13695.21 424
13696.31 388
13697.42 383
13698.52 366
13699.63 397
13700.73 427
13701.84 421
13702.95 395
13704.05 387
13705.16 416
13706.26 369
13707.37 396
13708.47 448
13709.58 429
13710.69 404
13711.79 480
13712.90 398
13714.00 409
13715.11 410
13716.22 434
13717.32 462
13718.43 422
13719.53 417
13720.64 451
13721.75 421
13722.85 459
13723.96 435
13725.07 417
13726.17 417
13727.28 453
13728.39 461
13729.49 471
13730.60 466
13731.71 495
13732.81 500
13733.92 491
13735.03 492
13736.13 452
13737.24 504
13738.35 448
13739.46 491
13740.56 518
13741.67 453
13742.78 489
13743.88 483
13744.99 528
13746.10 501
13747.21 507
13748.31 518
13749.42 489
13750.53 505
13751.64 544
13752.74 502
13753.85 541
13754.96 517
13756.07 540
13757.17 579
13758.28 583
13759.39 577
13760.50 624
13761.61 633
13762.71 679
13763.82 586
13764.93 606
13766.04 637
13767.15 698
13768.25 735
13769.36 711
13770.47 792
13771.58 891
13772.69 868
13773.80 852
13774.90 840
13776.01 869
13777.12 864
13778.23 861
13779.34 891
13780.45 804
13781.56 766
13782.67 647
13783.77 571
13784.88 625
13785.99 631
13787.10 604
13788.21 486
13789.32 492
13790.43 520
13791.54 475
13792.65 472
13793.76 469
13794.86 432
13795.97 421
13797.08 462
13798.19 478
13799.30 458
13800.41 487
13801.52 433
13802.63 420
13803.74 435
13804.85 402
13805.96 378
13807.07 415
13808.18 367
13809.29 391
13810.40 441
13811.51 418
13812.62 448
13813.73 443
13814.84 429
13815.95 409
13817.06 382
13818.17 390
13819.28 392
13820.39 399
13821.50 411
13822.61 384
13823.72 378
13824.83 375
13825.94 394
13827.05 394
13828.16 384
13829.27 364
13830.39 382
13831.50 395
13832.61 367
13833.72 364
13834.83 390
13835.94 428
13837.05 368
13838.16 391
13839.27 341
13840.38 325
13841.50 381
13842.61 353
13843.72 368
13844.83 400
13845.94 375
13847.05 380
13848.16 417
13849.27 362
13850.39 381
13851.50 379
13852.61 395
13853.72 388
13854.83 378
13855.94 381
13857.06 373
13858.17 376
13859.28 418
13860.39 416
13861.50 403
13862.62 411
13863.73 415
13864.84 361
13865.95 419
13867.06 415
13868.18 356
13869.29 412
13870.40 411
13871.51 382
13872.63 355
13873.74 367
13874.85 383
13875.96 357
13877.08 351
13878.19 367
13879.30 361
13880.41 357
13881.53 348
13882.64 367
13883.75 388
13884.87 427
13885.98 414
13887.09 387
13888.20 400
13889.32 402
13890.43 386
13891.54 357
13892.66 388
13893.77 396
13894.88 411
13896.00 424
13897.11 444
13898.22 395
13899.34 345
13900.45 401
13901.56 418
13902.68 368
13903.79 352
13904.91 339
13906.02 358
13907.13 353
13908.25 370
13909.36 410
13910.48 375
13911.59 354
13912.70 377
13913.82 365
13914.93 326
13916.05 354
13917.16 364
13918.27 383
13919.39 357
13920.50 353
13921.62 359
13922.73 328
13923.85 347
13924.96 323
13926.08 359
13927.19 368
13928.30 356
13929.42 341
13930.53 375
13931.65 388
13932.76 368
13933.88 359
13934.99 340
13936.11 345
13937.22 360
13938.34 324
13939.45 360
13940.57 330
13941.68 371
13942.80 349
13943.91 326
13945.03 312
13946.15 327
13947.26 356
13948.38 334
13949.49 319
13950.61 344
13951.72 349
13952.84 386
13953.95 351
13955.07 312
13956.19 322
13957.30 320
13958.42 333
13959.53 358
13960.65 351
13961.77 342
13962.88 334
13964.00 356
13965.11 334
13966.23 352
13967.35 361
13968.46 357
13969.58 339
13970.69 332
13971.81 349
13972.93 343
13974.04 341
13975.16 333
13976.28 342
13977.39 312
13978.51 306
13979.63 277
13980.74 298
13981.86 302
13982.98 334
13984.09 328
13985.21 357
13986.33 312
13987.45 324
13988.56 309
13989.68 320
13990.80 311
13991.91 331
13993.03 339
13994.15 279
13995.27 285
13996.38 312
13997.50 317
13998.62 294
13999.74 306
14000.85 319
14001.97 346
14003.09 325
14004.21 335
14005.32 320
14006.44 290
14007.56 330
14008.68 343
14009.80 323
14010.91 285
14012.03 336
14013.15 313
14014.27 356
14015.39 365
14016.50 321
14017.62 300
14018.74 328
14019.86 323
14020.98 316
14022.10 327
14023.21 348
14024.33 359
14025.45 333
14026.57 312
14027.69 321
14028.81 329
14029.93 347
14031.04 338
14032.16 325
14033.28 320
14034.40 344
14035.52 318
14036.64 289
14037.76 321
14038.88 324
14040.00 317
14041.12 329
14042.23 328
14043.35 347
14044.47 311
14045.59 302
14046.71 331
14047.83 328
14048.95 300
14050.07 328
14051.19 352
14052.31 334
14053.43 331
14054.55 348
14055.67 359
14056.79 352
14057.91 339
14059.03 340
14060.15 345
14061.27 389
14062.39 370
14063.51 396
14064.63 365
14065.75 370
14066.87 384
14067.99 377
14069.11 376
14070.23 384
14071.35 409
14072.47 436
14073.59 389
14074.71 408
14075.83 401
14076.95 394
14078.07 343
14079.19 417
14080.31 400
14081.44 362
14082.56 422
14083.68 419
14084.80 408
14085.92 395
14087.04 391
14088.16 486
14089.28 440
14090.40 412
14091.52 407
14092.65 441
14093.77 463
14094.89 487
14096.01 457
14097.13 489
14098.25 456
14099.37 469
14100.50 526
14101.62 488
14102.74 451
14103.86 485
14104.98 502
14106.10 469
14107.23 405
14108.35 404
14109.47 409
14110.59 403
14111.71 399
14112.84 371
14113.96 372
14115.08 331
14116.20 369
14117.32 374
14118.45 367
14119.57 358
14120.69 355
14121.81 325
14122.94 341
14124.06 360
14125.18 374
14126.30 315
14127.43 336
14128.55 337
14129.67 328
14130.79 328
14131.92 321
14133.04 372
14134.16 325
14135.29 318
14136.41 325
14137.53 323
14138.66 332
14139.78 330
14140.90 318
14142.02 325
14143.15 358
14144.27 310
14145.39 335
14146.52 346
14147.64 355
14148.76 330
14149.89 321
14151.01 302
14152.14 286
14153.26 297
14154.38 315
14155.51 320
14156.63 323
14157.75 347
14158.88 306
14160.00 280
14161.13 323
14162.25 295
14163.37 331
14164.50 333
14165.62 333
14166.75 309
14167.87 341
14168.99 312
14170.12 313
14171.24 327
14172.37 335
14173.49 299
14174.62 284
14175.74 310
14176.87 291
14177.99 309
14179.12 314
14180.24 327
14181.36 305
14182.49 265
14183.61 281
14184.74 320
14185.86 292
14186.99 264
14188.11 264
14189.24 332
14190.36 303
14191.49 297
14192.62 291
14193.74 316
14194.87 320
14195.99 319
14197.12 323
14198.24 258
14199.37 285
14200.49 276
14201.62 301
14202.74 292
14203.87 284
14205.00 273
14206.12 306
14207.25 286
14208.37 274
14209.50 284
14210.62 270
14211.75 266
14212.88 324
14214.00 310
14215.13 295
14216.26 270
14217.38 275
14218.51 284
14219.63 276
14220.76 281
14221.89 291
14223.01 269
14224.14 322
14225.27 271
14226.39 269
14227.52 271
14228.65 252
14229.77 286
14230.90 256
14232.03 249
14233.15 285
14234.28 285
14235.41 252
14236.53 267
14237.66 279
14238.79 267
14239.91 296
14241.04 294
14242.17 261
14243.30 243
14244.42 264
14245.55 266
14246.68 230
14247.81 239
14248.93 271
14250.06 276
14251.19 253
14252.32 285
14253.44 251
14254.57 253
14255.70 239
14256.83 246
14257.95 254
14259.08 273
14260.21 238
14261.34 274
14262.47 246
14263.59 283
14264.72 272
14265.85 273
14266.98 284
14268.11 242
14269.23 272
14270.36 265
14271.49 278
14272.62 295
14273.75 265
14274.88 264
14276.01 251
14277.13 250
14278.26 261
14279.39 231
14280.52 242
14281.65 249
14282.78 225
14283.91 233
14285.04 259
14286.16 251
14287.29 247
14288.42 260
14289.55 234
14290.68 276
14291.81 228
14292.94 210
14294.07 263
14295.20 253
14296.33 234
14297.46 248
14298.59 265
14299.71 216
14300.84 255
14301.97 258
14303.10 256
14304.23 248
14305.36 227
14306.49 252
14307.62 265
14308.75 246
14309.88 261
14311.01 264
14312.14 266
14313.27 232
14314.40 253
14315.53 248
14316.66 256
14317.79 245
14318.92 243
14320.05 230
14321.18 207
14322.31 239
14323.44 234
14324.57 244
14325.70 278
14326.84 228
14327.97 248
14329.10 238
14330.23 223
14331.36 243
14332.49 239
14333.62 226
14334.75 207
14335.88 229
14337.01 238
14338.14 232
14339.27 258
14340.41 239
14341.54 228
14342.67 236
14343.80 235
14344.93 251
14346.06 268
14347.19 237
14348.32 226
14349.46 232
14350.59 197
14351.72 200
14352.85 255
14353.98 207
14355.11 200
14356.25 239
14357.38 253
14358.51 210
14359.64 208
14360.77 215
14361.90 211
14363.04 193
14364.17 196
14365.30 220
14366.43 212
14367.56 229
14368.70 251
14369.83 224
14370.96 206
14372.09 222
14373.23 235
14374.36 211
14375.49 226
14376.62 248
14377.76 245
14378.89 224
14380.02 244
14381.15 242
14382.29 230
14383.42 228
14384.55 195
14385.69 217
14386.82 209
14387.95 229
14389.08 209
14390.22 241
14391.35 242
14392.48 228
14393.62 260
14394.75 246
14395.88 249
14397.02 246
14398.15 231
14399.28 195
14400.42 221
14401.55 227
14402.68 247
14403.82 226
14404.95 228
14406.08 235
14407.22 226
14408.35 273
14409.49 209
14410.62 222
14411.75 217
14412.89 241
14414.02 250
14415.16 236
14416.29 266
14417.42 279
14418.56 229
14419.69 219
14420.83 236
14421.96 231
14423.10 196
14424.23 234
14425.36 230
14426.50 246
14427.63 242
14428.77 241
14429.90 240
14431.04 230
14432.17 229
14433.31 264
14434.44 219
14435.58 239
14436.71 240
14437.85 260
14438.98 253
14440.12 247
14441.25 238
14442.39 189
14443.52 224
14444.66 226
14445.79 219
14446.93 225
14448.06 232
14449.20 205
14450.33 230
14451.47 199
14452.60 253
14453.74 251
14454.87 236
14456.01 230
14457.15 192
14458.28 244
14459.42 248
14460.55 226
14461.69 237
14462.83 259
14463.96 229
14465.10 231
14466.23 241
14467.37 241
14468.51 241
14469.64 209
14470.78 209
14471.91 239
14473.05 208
14474.19 231
14475.32 238
14476.46 233
14477.60 231
14478.73 256
14479.87 217
14481.01 189
14482.14 222
14483.28 202
14484.42 250
14485.55 268
14486.69 264
14487.83 253
14488.96 251
14490.10 234
14491.24 254
14492.37 242
14493.51 268
14494.65 264
14495.79 215
14496.92 243
14498.06 251
14499.20 252
14500.34 249
14501.47 235
14502.61 261
14503.75 255
14504.89 244
14506.02 247
14507.16 242
14508.30 238
14509.44 225
14510.57 225
14511.71 261
14512.85 236
14513.99 240
14515.13 239
14516.26 264
14517.40 264
14518.54 275
14519.68 223
14520.82 263
14521.95 281
14523.09 299
14524.23 263
14525.37 222
14526.51 225
14527.65 247
14528.78 239
14529.92 267
14531.06 270
14532.20 255
14533.34 246
14534.48 288
14535.62 282
14536.76 285
14537.89 247
14539.03 264
14540.17 232
14541.31 251
14542.45 242
14543.59 270
14544.73 299
14545.87 268
14547.01 276
14548.15 260
14549.29 273
14550.42 239
14551.56 269
14552.70 250
14553.84 256
14554.98 256
14556.12 252
14557.26 261
14558.40 279
14559.54 282
14560.68 285
14561.82 260
14562.96 281
14564.10 311
14565.24 255
14566.38 238
14567.52 287
14568.66 269
14569.80 282
14570.94 241
14572.08 265
14573.22 284
14574.36 279
14575.50 267
14576.64 260
14577.78 250
14578.92 263
14580.06 283
14581.20 280
14582.35 299
14583.49 277
14584.63 261
14585.77 272
14586.91 255
14588.05 293
14589.19 301
14590.33 264
14591.47 291
14592.61 302
14593.75 259
14594.89 313
14596.04 321
14597.18 326
14598.32 305
14599.46 293
14600.60 294
14601.74 286
14602.88 245
14604.03 285
14605.17 337
14606.31 293
14607.45 278
14608.59 313
14609.73 351
14610.87 349
14612.02 348
14613.16 348
14614.30 323
14615.44 294
14616.58 361
14617.73 361
14618.87 380
14620.01 343
14621.15 327
14622.29 311
14623.44 390
14624.58 392
14625.72 326
14626.86 355
14628.01 347
14629.15 380
14630.29 373
14631.43 407
14632.58 383
14633.72 440
14634.86 425
14636.00 455
14637.15 431
14638.29 464
14639.43 404
14640.58 425
14641.72 356
14642.86 410
14644.00 371
14645.15 376
14646.29 316
14647.43 344
14648.58 322
14649.72 303
14650.86 328
14652.01 319
14653.15 302
14654.29 280
14655.44 300
14656.58 304
14657.72 273
14658.87 284
14660.01 279
14661.16 280
14662.30 280
14663.44 303
14664.59 288
14665.73 241
14666.87 252
14668.02 265
14669.16 270
14670.31 258
14671.45 276
14672.59 279
14673.74 271
14674.88 286
14676.03 228
14677.17 216
14678.32 253
14679.46 247
14680.60 226
14681.75 259
14682.89 242
14684.04 252
14685.18 246
14686.33 251
14687.47 227
14688.62 243
14689.76 267
14690.91 259
14692.05 310
14693.20 256
14694.34 231
14695.49 270
14696.63 225
14697.78 250
14698.92 248
14700.07 254
14701.21 251
14702.36 258
14703.50 256
14704.65 244
14705.79 214
14706.94 230
14708.09 223
14709.23 217
14710.38 237
14711.52 224
14712.67 270
14713.81 243
14714.96 270
14716.11 250
14717.25 229
14718.40 238
14719.54 192
14720.69 239
14721.84 199
14722.98 256
14724.13 222
14725.27 208
14726.42 239
14727.57 262
14728.71 240
14729.86 225
14731.01 199
14732.15 203
14733.30 214
14734.45 256
14735.59 226
14736.74 213
14737.88 227
14739.03 217
14740.18 214
14741.33 218
14742.47 244
14743.62 244
14744.77 261
14745.91 236
14747.06 242
14748.21 200
14749.35 232
14750.50 231
14751.65 225
14752.80 227
14753.94 202
14755.09 221
14756.24 197
14757.39 221
14758.53 208
14759.68 192
14760.83 189
14761.98 221
14763.12 199
14764.27 194
14765.42 198
14766.57 267
14767.71 243
14768.86 218
14770.01 246
14771.16 186
14772.31 192
14773.45 224
14774.60 196
14775.75 205
14776.90 222
14778.05 220
14779.20 242
14780.34 187
14781.49 201
14782.64 183
14783.79 215
14784.94 216
14786.09 181
14787.24 174
14788.38 217
14789.53 238
14790.68 207
14791.83 189
14792.98 210
14794.13 196
14795.28 204
14796.43 198
14797.57 193
14798.72 212
14799.87 226
14801.02 215
14802.17 175
14803.32 193
14804.47 195
14805.62 199
14806.77 219
14807.92 211
14809.07 192
14810.22 178
14811.37 196
14812.52 209
14813.67 207
14814.82 180
14815.97 175
14817.12 180
14818.26 208
14819.41 173
14820.56 186
14821.71 202
14822.86 216
14824.01 204
14825.16 169
14826.31 186
14827.47 182
14828.62 213
14829.77 196
14830.92 204
14832.07 171
14833.22 166
14834.37 165
14835.52 187
14836.67 208
14837.82 194
14838.97 178
14840.12 198
14841.27 208
14842.42 183
14843.57 175
14844.72 196
14845.87 171
14847.03 196
14848.18 192
14849.33 190
14850.48 199
14851.63 164
14852.78 211
14853.93 175
14855.08 182
14856.23 183
14857.39 163
14858.54 180
14859.69 199
14860.84 217
14861.99 210
14863.14 194
14864.29 207
14865.45 173
14866.60 202
14867.75 183
14868.90 196
14870.05 207
14871.21 183
14872.36 183
14873.51 190
14874.66 195
14875.81 184
14876.97 183
14878.12 157
14879.27 178
14880.42 181
14881.57 202
14882.73 197
14883.88 218
14885.03 197
14886.18 196
14887.34 178
14888.49 213
14889.64 168
14890.79 165
14891.95 190
14893.10 180
14894.25 170
14895.41 165
14896.56 192
14897.71 165
14898.86 181
14900.02 211
14901.17 183
14902.32 174
14903.48 180
14904.63 177
14905.78 181
14906.94 184
14908.09 206
14909.24 230
14910.40 212
14911.55 186
14912.70 185
14913.86 191
14915.01 159
14916.16 206
14917.32 177
14918.47 190
14919.63 199
14920.78 207
14921.93 236
14923.09 216
14924.24 203
14925.39 213
14926.55 169
14927.70 182
14928.86 214
14930.01 178
14931.17 184
14932.32 183
14933.47 182
14934.63 190
14935.78 231
14936.94 189
14938.09 226
14939.25 224
14940.40 196
14941.56 202
14942.71 214
14943.86 226
14945.02 210
14946.17 208
14947.33 208
14948.48 181
14949.64 211
14950.79 206
14951.95 225
14953.10 199
14954.26 206
14955.41 201
14956.57 231
14957.72 222
14958.88 214
14960.04 205
14961.19 208
14962.35 187
14963.50 201
14964.66 215
14965.81 228
14966.97 202
14968.12 203
14969.28 194
14970.44 177
14971.59 187
14972.75 204
14973.90 197
14975.06 168
14976.21 200
14977.37 201
14978.53 218
14979.68 213
14980.84 176
14981.99 191
14983.15 209
14984.31 151
14985.46 193
14986.62 185
14987.78 181
14988.93 173
14990.09 191
14991.25 183
14992.40 177
14993.56 180
14994.72 170
14995.87 182
14997.03 161
14998.19 196
14999.34 157
15000.50 198
15001.66 167
15002.81 185
15003.97 164
15005.13 174
15006.29 182
15007.44 144
15008.60 171
15009.76 202
15010.91 191
15012.07 181
15013.23 144
15014.39 161
15015.54 198
15016.70 175
15017.86 173
15019.02 192
15020.17 176
15021.33 159
15022.49 168
15023.65 191
15024.81 157
15025.96 182
15027.12 158
15028.28 194
15029.44 170
15030.59 216
15031.75 183
15032.91 166
15034.07 203
15035.23 175
15036.39 145
15037.54 130
15038.70 150
15039.86 140
15041.02 170
15042.18 160
15043.34 175
15044.50 157
15045.65 162
15046.81 179
15047.97 175
15049.13 179
15050.29 192
15051.45 161
15052.61 190
15053.77 158
15054.92 149
15056.08 166
15057.24 163
15058.40 154
15059.56 165
15060.72 176
15061.88 160
15063.04 152
15064.20 160
15065.36 176
15066.52 146
15067.68 145
15068.84 158
15070.00 213
15071.16 174
15072.32 189
15073.47 180
15074.63 165
15075.79 164
15076.95 152
15078.11 131
15079.27 142
15080.43 135
15081.59 154
15082.75 164
15083.91 160
15085.07 169
15086.23 136
15087.39 171
15088.56 187
15089.72 183
15090.88 163
15092.04 153
15093.20 180
15094.36 184
15095.52 166
15096.68 154
15097.84 168
15099.00 170
15100.16 140
15101.32 133
15102.48 168
15103.64 180
15104.80 205
15105.97 149
15107.13 137
15108.29 153
15109.45 186
15110.61 168
15111.77 178
15112.93 185
15114.09 205
15115.25 183
15116.42 183
15117.58 157
15118.74 168
15119.90 191
15121.06 179
15122.22 156
15123.39 154
15124.55 160
15125.71 145
15126.87 163
15128.03 148
15129.19 159
15130.36 151
15131.52 180
15132.68 186
15133.84 165
15135.00 173
15136.17 195
15137.33 176
15138.49 164
15139.65 164
15140.82 152
15141.98 193
15143.14 171
15144.30 180
15145.46 184
15146.63 170
15147.79 185
15148.95 192
15150.12 162
15151.28 135
15152.44 163
15153.60 181
15154.77 187
15155.93 185
15157.09 162
15158.26 193
15159.42 196
15160.58 181
15161.74 163
15162.91 180
15164.07 196
15165.23 214
15166.40 191
15167.56 165
15168.72 196
15169.89 187
15171.05 195
15172.21 164
15173.38 170
15174.54 188
15175.71 165
15176.87 173
15178.03 159
15179.20 177
15180.36 164
15181.52 187
15182.69 170
15183.85 180
15185.02 182
15186.18 180
15187.34 177
15188.51 201
15189.67 153
15190.84 172
15192.00 187
15193.17 183
15194.33 187
15195.49 160
15196.66 180
15197.82 182
15198.99 181
15200.15 158
15201.32 168
15202.48 203
15203.65 176
15204.81 163
15205.98 206
15207.14 221
15208.31 201
15209.47 145
15210.64 169
15211.80 168
15212.97 164
15214.13 195
15215.30 202
15216.46 178
15217.63 176
15218.79 175
15219.96 204
15221.12 184
15222.29 232
15223.45 215
15224.62 190
15225.78 159
15226.95 166
15228.12 167
15229.28 177
15230.45 157
15231.61 158
15232.78 170
15233.95 185
15235.11 169
15236.28 208
15237.44 189
15238.61 181
15239.78 214
15240.94 183
15242.11 169
15243.27 163
15244.44 159
15245.61 187
15246.77 200
15247.94 166
15249.11 158
15250.27 183
15251.44 193
15252.61 181
15253.77 136
15254.94 141
15256.11 186
15257.27 184
15258.44 170
15259.61 161
15260.77 166
15261.94 175
15263.11 147
15264.27 167
15265.44 158
15266.61 154
15267.78 159
15268.94 199
15270.11 179
15271.28 168
15272.44 191
15273.61 158
15274.78 171
15275.95 177
15277.11 149
15278.28 156
15279.45 131
15280.62 144
15281.79 150
15282.95 150
15284.12 161
15285.29 141
15286.46 191
15287.62 171
15288.79 175
15289.96 175
15291.13 151
15292.30 148
15293.47 155
15294.63 155
15295.80 169
15296.97 161
15298.14 151
15299.31 163
15300.48 178
15301.64 178
15302.81 186
15303.98 168
15305.15 143
15306.32 142
15307.49 162
15308.66 179
15309.82 133
15310.99 159
15312.16 152
15313.33 147
15314.50 131
15315.67 180
15316.84 150
15318.01 166
15319.18 172
15320.35 164
15321.51 175
15322.68 165
15323.85 184
15325.02 155
15326.19 143
15327.36 163
15328.53 202
15329.70 173
15330.87 186
15332.04 177
15333.21 189
15334.38 163
15335.55 194
15336.72 195
15337.89 183
15339.06 183
15340.23 185
15341.40 195
15342.57 176
15343.74 165
15344.91 208
15346.08 174
15347.25 148
15348.42 160
15349.59 141
15350.76 169
15351.93 181
15353.10 160
15354.27 149
15355.44 182
15356.61 175
15357.78 145
15358.95 161
15360.13 161
15361.30 160
15362.47 159
15363.64 143
15364.81 163
15365.98 174
15367.15 164
15368.32 153
15369.49 123
15370.66 143
15371.84 156
15373.01 153
15374.18 165
15375.35 166
15376.52 150
15377.69 164
15378.86 177
15380.03 139
15381.21 163
15382.38 169
15383.55 174
15384.72 150
15385.89 155
15387.06 179
15388.24 186
15389.41 158
15390.58 156
15391.75 161
15392.92 183
15394.10 187
15395.27 175
15396.44 171
15397.61 152
15398.78 193
15399.96 169
15401.13 154
15402.30 138
15403.47 172
15404.65 179
15405.82 167
15406.99 180
15408.16 167
15409.34 191
15410.51 175
15411.68 169
15412.85 167
15414.03 192
15415.20 151
15416.37 203
15417.55 161
15418.72 154
15419.89 143
15421.06 179
15422.24 162
15423.41 197
15424.58 188
15425.76 188
15426.93 161
15428.10 193
15429.28 159
15430.45 144
15431.62 158
15432.80 146
15433.97 150
15435.15 136
15436.32 157
15437.49 158
15438.67 167
15439.84 129
15441.01 155
15442.19 157
15443.36 187
15444.54 170
15445.71 170
15446.88 184
15448.06 203
15449.23 186
15450.41 160
15451.58 160
15452.75 143
15453.93 167
15455.10 142
15456.28 169
15457.45 168
15458.63 171
15459.80 141
15460.98 170
15462.15 153
15463.32 156
15464.50 165
15465.67 158
15466.85 151
15468.02 155
15469.20 157
15470.37 174
15471.55 165
15472.72 161
15473.90 188
15475.07 166
15476.25 186
15477.42 131
15478.60 164
15479.77 208
15480.95 164
15482.13 195
15483.30 185
15484.48 167
15485.65 178
15486.83 165
15488.00 163
15489.18 133
15490.35 151
15491.53 153
15492.71 158
15493.88 153
15495.06 156
15496.23 157
15497.41 142
15498.59 165
15499.76 157
15500.94 147
15502.11 131
15503.29 123
15504.47 166
15505.64 161
15506.82 181
15508.00 181
15509.17 171
15510.35 181
15511.52 178
15512.70 149
15513.88 171
15515.05 172
15516.23 189
15517.41 173
15518.58 139
15519.76 156
15520.94 162
15522.12 168
15523.29 159
15524.47 166
15525.65 179
15526.82 183
15528.00 154
15529.18 170
15530.35 136
15531.53 159
15532.71 171
15533.89 170
15535.06 190
15536.24 177
15537.42 177
15538.60 163
15539.77 178
15540.95 169
15542.13 156
15543.31 165
15544.48 172
15545.66 163
15546.84 151
15548.02 160
15549.20 180
15550.37 156
15551.55 149
15552.73 128
15553.91 173
15555.09 161
15556.26 170
15557.44 157
15558.62 174
15559.80 180
15560.98 180
15562.16 184
15563.34 167
15564.51 184
15565.69 160
15566.87 170
15568.05 182
15569.23 191
15570.41 186
15571.59 185
15572.76 189
15573.94 185
15575.12 190
15576.30 190
15577.48 213
15578.66 176
15579.84 178
15581.02 157
15582.20 167
15583.38 190
15584.56 145
15585.73 159
15586.91 187
15588.09 170
15589.27 171
15590.45 198
15591.63 148
15592.81 182
15593.99 193
15595.17 211
15596.35 215
15597.53 188
15598.71 195
15599.89 230
15601.07 198
15602.25 174
15603.43 196
15604.61 204
15605.79 242
15606.97 229
15608.15 186
15609.33 190
15610.51 220
15611.69 214
15612.87 158
15614.05 196
15615.23 207
15616.41 233
15617.59 210
15618.77 177
15619.95 208
15621.14 231
15622.32 219
15623.50 218
15624.68 240
15625.86 207
15627.04 209
15628.22 181
15629.40 193
15630.58 212
15631.76 224
15632.94 217
15634.13 207
15635.31 209
15636.49 228
15637.67 211
15638.85 247
15640.03 238
15641.21 187
15642.39 219
15643.58 263
15644.76 250
15645.94 208
15647.12 179
15648.30 209
15649.48 185
15650.67 222
15651.85 248
15653.03 219
15654.21 215
15655.39 213
15656.58 251
15657.76 259
15658.94 214
15660.12 209
15661.30 211
15662.49 214
15663.67 247
15664.85 257
15666.03 204
15667.22 221
15668.40 221
15669.58 230
15670.76 202
15671.95 246
15673.13 229
15674.31 227
15675.49 224
15676.68 221
15677.86 214
15679.04 191
15680.23 240
15681.41 241
15682.59 241
15683.77 236
15684.96 192
15686.14 240
15687.32 234
15688.51 243
15689.69 229
15690.87 250
15692.06 177
15693.24 216
15694.42 213
15695.61 255
15696.79 228
15697.97 202
15699.16 229
15700.34 251
15701.53 246
15702.71 256
15703.89 252
15705.08 206
15706.26 258
15707.44 274
15708.63 251
15709.81 223
15711.00 227
15712.18 242
15713.36 230
15714.55 254
15715.73 252
15716.92 234
15718.10 263
15719.29 287
15720.47 245
15721.66 222
15722.84 206
15724.02 240
15725.21 246
15726.39 257
15727.58 267
15728.76 234
15729.95 240
15731.13 221
15732.32 236
15733.50 238
15734.69 232
15735.87 258
15737.06 258
15738.24 202
15739.43 217
15740.61 244
15741.80 194
15742.98 216
15744.17 247
15745.35 246
15746.54 252
15747.72 227
15748.91 263
15750.10 227
15751.28 241
15752.47 229
15753.65 229
15754.84 213
15756.02 218
15757.21 233
15758.40 201
15759.58 205
15760.77 227
15761.95 225
15763.14 222
15764.33 237
15765.51 234
15766.70 219
15767.88 222
15769.07 225
15770.26 219
15771.44 211
15772.63 208
15773.82 198
15775.00 211
15776.19 225
15777.38 208
15778.56 208
15779.75 244
15780.94 235
15782.12 192
15783.31 202
15784.50 196
15785.68 217
15786.87 253
15788.06 192
15789.24 198
15790.43 199
15791.62 198
15792.81 198
15793.99 191
15795.18 208
15796.37 228
15797.55 233
15798.74 219
15799.93 182
15801.12 186
15802.30 188
15803.49 185
15804.68 211
15805.87 228
15807.05 228
15808.24 200
15809.43 202
15810.62 206
15811.81 215
15812.99 207
15814.18 179
15815.37 209
15816.56 198
15817.75 216
15818.93 213
15820.12 165
15821.31 178
15822.50 152
15823.69 167
15824.88 191
15826.06 185
15827.25 180
15828.44 208
15829.63 190
15830.82 179
15832.01 183
15833.20 210
15834.38 186
15835.57 221
15836.76 252
15837.95 174
15839.14 175
15840.33 206
15841.52 223
15842.71 212
15843.90 201
15845.08 198
15846.27 207
15847.46 186
15848.65 167
15849.84 184
15851.03 158
15852.22 170
15853.41 198
15854.60 182
15855.79 201
15856.98 214
15858.17 204
15859.36 188
15860.55 198
15861.74 194
15862.93 177
15864.12 172
15865.31 187
15866.50 197
15867.69 198
15868.88 199
15870.07 206
15871.26 195
15872.45 220
15873.64 196
15874.83 168
15876.02 168
15877.21 155
15878.40 177
15879.59 188
15880.78 171
15881.97 145
15883.16 188
15884.35 174
15885.54 206
15886.73 178
15887.92 181
15889.11 176
15890.30 221
15891.50 214
15892.69 192
15893.88 194
15895.07 198
15896.26 193
15897.45 160
15898.64 193
15899.83 210
15901.02 177
15902.22 191
15903.41 199
15904.60 175
15905.79 155
15906.98 171
15908.17 173
15909.36 194
15910.56 197
15911.75 197
15912.94 191
15914.13 229
15915.32 197
15916.51 200
15917.71 196
15918.90 186
15920.09 179
15921.28 177
15922.47 184
15923.67 203
15924.86 167
15926.05 212
15927.24 184
15928.43 202
15929.63 175
15930.82 190
15932.01 198
15933.20 177
15934.40 173
15935.59 182
15936.78 204
15937.97 212
15939.17 194
15940.36 181
15941.55 198
15942.75 181
15943.94 171
15945.13 173
15946.32 170
15947.52 137
15948.71 183
15949.90 165
15951.10 154
15952.29 173
15953.48 170
15954.68 165
15955.87 125
15957.06 179
15958.26 159
15959.45 174
15960.64 185
15961.84 163
15963.03 158
15964.22 163
15965.42 173
15966.61 170
15967.80 158
15969.00 153
15970.19 158
15971.39 149
15972.58 179
15973.77 166
15974.97 162
15976.16 190
15977.36 204
15978.55 189
15979.74 166
15980.94 161
15982.13 169
15983.33 180
15984.52 169
15985.72 171
15986.91 166
15988.10 169
15989.30 154
15990.49 145
15991.69 160
15992.88 181
15994.08 170
15995.27 137
15996.47 144
15997.66 185
15998.86 145
16000.05 171
16001.25 177
16002.44 138
16003.64 154
16004.83 158
16006.03 144
16007.22 138
16008.42 140
16009.61 151
16010.81 158
16012.00 148
16013.20 165
16014.40 170
16015.59 153
16016.79 176
16017.98 206
16019.18 161
16020.37 163
16021.57 210
16022.76 194
16023.96 173
16025.16 147
16026.35 174
16027.55 185
16028.74 153
16029.94 133
16031.14 131
16032.33 162
16033.53 165
16034.73 162
16035.92 147
16037.12 155
16038.31 169
16039.51 153
16040.71 143
16041.90 147
16043.10 164
16044.30 184
16045.49 202
16046.69 157
16047.89 142
16049.08 152
16050.28 164
16051.48 176
16052.67 165
16053.87 169
16055.07 152
16056.27 130
16057.46 165
16058.66 155
16059.86 166
16061.05 210
16062.25 171
16063.45 110
16064.65 142
16065.84 133
16067.04 161
16068.24 132
16069.44 129
16070.63 152
16071.83 156
16073.03 134
16074.23 142
16075.42 158
16076.62 131
16077.82 182
16079.02 161
16080.22 168
16081.41 158
16082.61 162
16083.81 119
16085.01 158
16086.21 148
16087.40 150
16088.60 146
16089.80 147
16091.00 161
16092.20 146
16093.40 144
16094.59 149
16095.79 156
16096.99 147
16098.19 175
16099.39 154
16100.59 153
16101.79 196
16102.99 153
16104.18 160
16105.38 164
16106.58 165
16107.78 175
16108.98 153
16110.18 149
16111.38 169
16112.58 173
16113.78 130
16114.98 132
16116.17 137
16117.37 150
16118.57 143
16119.77 119
16120.97 142
16122.17 154
16123.37 134
16124.57 159
16125.77 145
16126.97 141
16128.17 155
16129.37 137
16130.57 127
16131.77 141
16132.97 138
16134.17 155
16135.37 147
16136.57 134
16137.77 156
16138.97 167
16140.17 170
16141.37 148
16142.57 145
16143.77 142
16144.97 132
16146.17 155
16147.37 153
16148.57 125
16149.77 149
16150.97 150
16152.17 149
16153.37 168
16154.58 187
16155.78 169
16156.98 182
16158.18 149
16159.38 159
16160.58 132
16161.78 147
16162.98 167
16164.18 170
16165.38 159
16166.59 144
16167.79 125
16168.99 150
16170.19 157
16171.39 167
16172.59 167
16173.79 135
16174.99 158
16176.20 163
16177.40 181
16178.60 117
16179.80 142
16181.00 160
16182.20 148
16183.41 162
16184.61 141
16185.81 142
16187.01 142
16188.21 127
16189.42 165
16190.62 158
16191.82 174
16193.02 176
16194.22 145
16195.43 170
16196.63 137
16197.83 154
16199.03 194
16200.24 170
16201.44 147
16202.64 144
16203.84 165
16205.05 185
16206.25 164
16207.45 132
16208.65 143
16209.86 151
16211.06 152
16212.26 148
16213.47 132
16214.67 137
16215.87 157
16217.07 167
16218.28 185
16219.48 159
16220.68 154
16221.89 152
16223.09 153
16224.29 159
16225.50 176
16226.70 168
16227.90 187
16229.11 199
16230.31 149
16231.51 148
16232.72 169
16233.92 154
16235.13 163
16236.33 158
16237.53 169
16238.74 172
16239.94 158
16241.15 197
16242.35 207
16243.55 212
16244.76 187
16245.96 182
16247.17 204
16248.37 203
16249.57 189
16250.78 171
16251.98 199
16253.19 167
16254.39 179
16255.60 195
16256.80 182
16258.01 159
16259.21 181
16260.41 157
16261.62 169
16262.82 168
16264.03 172
16265.23 190
16266.44 171
16267.64 166
16268.85 183
16270.05 175
16271.26 187
16272.46 185
16273.67 171
16274.87 177
16276.08 180
16277.28 185
16278.49 186
16279.70 199
16280.90 150
16282.11 176
16283.31 182
16284.52 180
16285.72 217
16286.93 206
16288.13 195
16289.34 201
16290.55 189
16291.75 192
16292.96 175
16294.16 181
16295.37 181
16296.58 173
16297.78 184
16298.99 155
16300.19 166
16301.40 168
16302.61 178
16303.81 186
16305.02 165
16306.22 183
16307.43 188
16308.64 212
16309.84 186
16311.05 181
16312.26 201
16313.46 200
16314.67 194
16315.88 218
16317.08 186
16318.29 180
16319.50 192
16320.70 186
16321.91 162
16323.12 135
16324.33 175
16325.53 158
16326.74 159
16327.95 185
16329.15 165
16330.36 156
16331.57 150
16332.78 168
16333.98 181
16335.19 169
16336.40 171
16337.61 156
16338.81 162
16340.02 180
16341.23 154
16342.44 155
16343.64 168
16344.85 178
16346.06 172
16347.27 170
16348.48 166
16349.68 153
16350.89 153
16352.10 167
16353.31 161
16354.52 142
16355.72 169
16356.93 177
16358.14 149
16359.35 167
16360.56 139
16361.77 141
16362.97 155
16364.18 155
16365.39 147
16366.60 139
16367.81 141
16369.02 156
16370.23 161
16371.43 160
16372.64 163
16373.85 148
16375.06 157
16376.27 149
16377.48 141
16378.69 142
16379.90 148
16381.11 161
16382.32 170
16383.52 151
16384.73 165
16385.94 156
16387.15 146
16388.36 142
16389.57 153
16390.78 154
16391.99 128
16393.20 171
16394.41 161
16395.62 161
16396.83 165
16398.04 152
16399.25 136
16400.46 129
16401.67 133
16402.88 128
16404.09 145
16405.30 155
16406.51 138
16407.72 144
16408.93 136
16410.14 147
16411.35 150
16412.56 150
16413.77 142
16414.98 140
16416.19 142
16417.40 177
16418.61 169
16419.82 152
16421.03 182
16422.24 187
16423.45 147
16424.67 147
16425.88 147
16427.09 173
16428.30 131
16429.51 166
16430.72 138
16431.93 166
16433.14 144
16434.35 127
16435.56 141
16436.78 139
16437.99 168
16439.20 137
16440.41 148
16441.62 160
16442.83 149
16444.04 144
16445.25 135
16446.47 117
16447.68 133
16448.89 157
16450.10 176
16451.31 139
16452.52 120
16453.74 143
16454.95 133
16456.16 141
16457.37 118
16458.58 147
16459.80 113
16461.01 137
16462.22 156
16463.43 149
16464.65 110
16465.86 137
16467.07 179
16468.28 148
16469.49 127
16470.71 144
16471.92 142
16473.13 165
16474.34 167
16475.56 124
16476.77 129
16477.98 152
16479.20 138
16480.41 137
16481.62 150
16482.83 173
16484.05 143
16485.26 151
16486.47 154
16487.69 158
16488.90 146
16490.11 126
16491.33 123
16492.54 147
16493.75 141
16494.97 146
16496.18 144
16497.39 180
16498.61 158
16499.82 151
16501.03 168
16502.25 158
16503.46 152
16504.67 162
16505.89 143
16507.10 126
16508.32 119
16509.53 134
16510.74 143
16511.96 156
16513.17 144
16514.39 153
16515.60 174
16516.81 132
16518.03 125
16519.24 112
16520.46 111
16521.67 124
16522.88 123
16524.10 129
16525.31 167
16526.53 147
16527.74 142
16528.96 138
16530.17 143
16531.39 135
16532.60 119
16533.82 129
16535.03 136
16536.25 119
16537.46 122
16538.68 158
16539.89 143
16541.11 163
16542.32 158
16543.54 152
16544.75 153
16545.97 139
16547.18 171
16548.40 149
16549.61 160
16550.83 151
16552.04 165
16553.26 133
16554.47 147
16555.69 142
16556.91 157
16558.12 135
16559.34 155
16560.55 159
16561.77 148
16562.98 132
16564.20 127
16565.42 131
16566.63 157
16567.85 174
16569.06 181
16570.28 170
16571.50 131
16572.71 127
16573.93 139
16575.15 178
16576.36 174
16577.58 155
16578.79 131
16580.01 160
16581.23 177
16582.44 146
16583.66 140
16584.88 131
16586.09 165
16587.31 168
16588.53 161
16589.74 170
16590.96 147
16592.18 147
16593.40 159
16594.61 128
16595.83 155
16597.05 151
16598.26 173
16599.48 139
16600.70 152
16601.92 158
16603.13 176
16604.35 150
16605.57 132
16606.78 131
16608.00 163
16609.22 159
16610.44 171
16611.66 149
16612.87 139
16614.09 148
16615.31 155
16616.53 162
16617.74 142
16618.96 147
16620.18 146
16621.40 136
16622.62 160
16623.83 148
16625.05 153
16626.27 141
16627.49 120
16628.71 128
16629.93 150
16631.14 157
16632.36 156
16633.58 156
16634.80 136
16636.02 135
16637.24 145
16638.45 147
16639.67 132
16640.89 139
16642.11 162
16643.33 155
16644.55 148
16645.77 182
16646.99 170
16648.21 178
16649.42 107
16650.64 131
16651.86 139
16653.08 133
16654.30 156
16655.52 139
16656.74 157
16657.96 146
16659.18 139
16660.40 161
16661.62 151
16662.84 138
16664.06 140
16665.28 155
16666.50 146
16667.72 125
16668.93 147
16670.15 135
16671.37 144
16672.59 129
16673.81 133
16675.03 147
16676.25 122
16677.47 136
16678.69 137
16679.91 157
16681.13 128
16682.36 122
16683.58 115
16684.80 134
16686.02 132
16687.24 169
16688.46 123
16689.68 113
16690.90 125
16692.12 122
16693.34 177
16694.56 148
16695.78 121
16697.00 137
16698.22 138
16699.44 131
16700.66 130
16701.89 150
16703.11 139
16704.33 156
16705.55 144
16706.77 133
16707.99 125
16709.21 131
16710.43 132
16711.65 119
16712.88 117
16714.10 134
16715.32 144
16716.54 139
16717.76 141
16718.98 99
16720.20 122
16721.43 168
16722.65 171
16723.87 141
16725.09 149
16726.31 118
16727.54 146
16728.76 155
16729.98 182
16731.20 129
16732.42 140
16733.65 163
16734.87 157
16736.09 136
16737.31 156
16738.53 145
16739.76 153
16740.98 135
16742.20 154
16743.42 130
16744.65 106
16745.87 128
16747.09 116
16748.31 147
16749.54 153
16750.76 157
16751.98 150
16753.21 128
16754.43 137
16755.65 130
16756.87 156
16758.10 149
16759.32 126
16760.54 123
16761.77 139
16762.99 136
16764.21 141
16765.44 149
16766.66 132
16767.88 140
16769.11 153
16770.33 141
16771.55 141
16772.78 142
16774.00 121
16775.22 141
16776.45 174
16777.67 140
16778.90 158
16780.12 146
16781.34 149
16782.57 152
16783.79 145
16785.02 155
16786.24 121
16787.46 131
16788.69 136
16789.91 160
16791.14 144
16792.36 137
16793.58 138
16794.81 132
16796.03 162
16797.26 112
16798.48 119
16799.71 113
16800.93 154
16802.16 137
16803.38 121
16804.61 115
16805.83 151
16807.06 128
16808.28 132
16809.50 131
16810.73 129
16811.95 120
16813.18 152
16814.40 132
16815.63 136
16816.86 172
16818.08 131
16819.31 119
16820.53 120
16821.76 173
16822.98 136
16824.21 136
16825.43 136
16826.66 140
16827.88 145
16829.11 146
16830.33 158
16831.56 167
16832.79 175
16834.01 150
16835.24 151
16836.46 155
16837.69 139
16838.92 136
16840.14 134
16841.37 132
16842.59 113
16843.82 143
16845.05 150
16846.27 148
16847.50 139
16848.73 143
16849.95 144
16851.18 134
16852.40 138
16853.63 163
16854.86 143
16856.08 161
16857.31 184
16858.54 137
16859.76 157
16860.99 123
16862.22 118
16863.44 137
16864.67 143
16865.90 137
16867.13 156
16868.35 156
16869.58 168
16870.81 146
16872.03 170
16873.26 138
16874.49 176
16875.72 140
16876.94 162
16878.17 147
16879.40 139
16880.63 141
16881.85 161
16883.08 166
16884.31 153
16885.54 129
16886.76 152
16887.99 140
16889.22 149
16890.45 157
16891.68 125
16892.90 135
16894.13 153
16895.36 132
16896.59 163
16897.82 147
16899.04 119
16900.27 154
16901.50 150
16902.73 141
16903.96 146
16905.18 151
16906.41 171
16907.64 155
16908.87 151
16910.10 153
16911.33 153
16912.56 165
16913.78 165
16915.01 140
16916.24 139
16917.47 152
16918.70 147
16919.93 95
16921.16 107
16922.39 126
16923.62 135
16924.85 152
16926.07 155
16927.30 151
16928.53 158
16929.76 140
16930.99 111
16932.22 117
16933.45 145
16934.68 144
16935.91 138
16937.14 145
16938.37 136
16939.60 173
16940.83 161
16942.06 142
16943.29 124
16944.52 148
16945.75 154
16946.98 132
16948.21 132
16949.44 145
16950.67 163
16951.90 141
16953.13 144
16954.36 160
16955.59 133
16956.82 140
16958.05 149
16959.28 123
16960.51 138
16961.74 146
16962.97 130
16964.20 123
16965.43 151
16966.66 161
16967.89 157
16969.12 153
16970.35 122
16971.58 146
16972.82 155
16974.05 145
16975.28 146
16976.51 116
16977.74 130
16978.97 143
16980.20 145
16981.43 136
16982.66 134
16983.90 121
16985.13 122
16986.36 141
16987.59 102
16988.82 118
16990.05 147
16991.28 138
16992.52 126
16993.75 129
16994.98 128
16996.21 141
16997.44 130
16998.67 125
16999.91 127
17001.14 127
17002.37 136
17003.60 136
17004.83 138
17006.07 123
17007.30 140
17008.53 132
17009.76 148
17010.99 167
17012.23 125
17013.46 129
17014.69 137
17015.92 127
17017.16 149
17018.39 153
17019.62 157
17020.85 152
17022.09 154
17023.32 150
17024.55 142
17025.78 162
17027.02 129
17028.25 130
17029.48 130
17030.72 117
17031.95 132
17033.18 137
17034.42 92
17035.65 110
17036.88 128
17038.11 122
17039.35 114
17040.58 157
17041.81 142
17043.05 117
17044.28 147
17045.52 134
17046.75 126
17047.98 130
17049.22 127
17050.45 121
17051.68 130
17052.92 148
17054.15 157
17055.38 159
17056.62 126
17057.85 134
17059.09 137
17060.32 145
17061.55 126
17062.79 93
17064.02 108
17065.26 120
17066.49 112
17067.73 117
17068.96 123
17070.19 106
17071.43 138
17072.66 130
17073.90 142
17075.13 127
17076.37 150
17077.60 150
17078.84 118
17080.07 119
17081.31 137
17082.54 147
17083.78 126
17085.01 147
17086.25 129
17087.48 135
17088.72 141
17089.95 162
17091.19 137
17092.42 92
17093.66 143
17094.89 157
17096.13 161
17097.36 112
17098.60 116
17099.83 119
17101.07 107
17102.30 137
17103.54 125
17104.78 134
17106.01 140
17107.25 121
17108.48 119
17109.72 117
17110.95 135
17112.19 139
17113.43 113
17114.66 125
17115.90 117
17117.13 138
17118.37 133
17119.61 146
17120.84 109
17122.08 121
17123.32 132
17124.55 137
17125.79 115
17127.02 134
17128.26 126
17129.50 110
17130.73 127
17131.97 136
17133.21 131
17134.44 166
17135.68 134
17136.92 129
17138.15 129
17139.39 94
17140.63 125
17141.87 120
17143.10 108
17144.34 119
17145.58 163
17146.81 153
17148.05 121
17149.29 149
17150.53 135
17151.76 137
17153.00 127
17154.24 122
17155.48 143
17156.71 125
17157.95 130
17159.19 120
17160.43 108
17161.66 109
17162.90 139
17164.14 144
17165.38 125
17166.62 111
17167.85 124
17169.09 135
17170.33 120
17171.57 129
17172.81 138
17174.04 121
17175.28 132
17176.52 131
17177.76 143
17179.00 89
17180.23 134
17181.47 155
17182.71 159
17183.95 144
17185.19 145
17186.43 116
17187.67 146
17188.90 146
17190.14 128
17191.38 161
17192.62 127
17193.86 110
17195.10 117
17196.34 132
17197.58 124
17198.82 146
17200.05 133
17201.29 146
17202.53 149
17203.77 135
17205.01 134
17206.25 115
17207.49 129
17208.73 141
17209.97 124
17211.21 128
17212.45 157
17213.69 124
17214.93 116
17216.17 123
17217.41 115
17218.65 118
17219.89 121
17221.13 114
17222.37 127
17223.61 111
17224.85 132
17226.09 136
17227.33 133
17228.57 123
17229.81 116
17231.05 135
17232.29 120
17233.53 128
17234.77 113
17236.01 113
17237.25 115
17238.49 130
17239.73 117
17240.97 114
17242.21 138
17243.45 107
17244.69 115
17245.93 154
17247.17 130
17248.41 135
17249.66 161
17250.90 122
17252.14 153
17253.38 139
17254.62 113
17255.86 103
17257.10 103
17258.34 96
17259.58 124
17260.83 120
17262.07 132
17263.31 147
17264.55 116
17265.79 129
17267.03 130
17268.27 135
17269.52 107
17270.76 112
17272.00 131
17273.24 124
17274.48 125
17275.72 139
17276.97 117
17278.21 100
17279.45 124
17280.69 115
17281.93 121
17283.18 116
17284.42 152
17285.66 113
17286.90 143
17288.15 105
17289.39 141
17290.63 125
17291.87 129
17293.11 140
17294.36 115
17295.60 138
17296.84 115
17298.08 119
17299.33 133
17300.57 121
17301.81 121
17303.06 115
17304.30 125
17305.54 104
17306.78 118
17308.03 109
17309.27 105
17310.51 106
17311.76 120
17313.00 124
17314.24 117
17315.49 126
17316.73 111
17317.97 110
17319.22 109
17320.46 122
17321.70 130
17322.95 101
17324.19 133
17325.43 118
17326.68 131
17327.92 116
17329.17 116
17330.41 119
17331.65 121
17332.90 120
17334.14 110
17335.38 111
17336.63 104
17337.87 111
17339.12 101
17340.36 129
17341.61 96
17342.85 134
17344.09 132
17345.34 98
17346.58 141
17347.83 126
17349.07 134
17350.32 126
17351.56 130
17352.80 148
17354.05 126
17355.29 125
17356.54 121
17357.78 112
17359.03 138
17360.27 122
17361.52 115
17362.76 114
17364.01 123
17365.25 127
17366.50 145
17367.74 135
17368.99 115
17370.23 113
17371.48 117
17372.72 145
17373.97 108
17375.22 120
17376.46 124
17377.71 101
17378.95 110
17380.20 168
17381.44 131
17382.69 95
17383.93 110
17385.18 132
17386.43 122
17387.67 115
17388.92 126
17390.16 114
17391.41 118
17392.66 140
17393.90 135
17395.15 101
17396.39 133
17397.64 129
17398.89 106
17400.13 119
17401.38 117
17402.63 110
17403.87 119
17405.12 128
17406.37 124
17407.61 108
17408.86 111
17410.11 131
17411.35 131
17412.60 101
17413.85 101
17415.09 99
17416.34 139
17417.59 148
17418.83 120
17420.08 106
17421.33 116
17422.57 143
17423.82 106
17425.07 101
17426.32 112
17427.56 116
17428.81 125
17430.06 111
17431.31 110
17432.55 142
17433.80 140
17435.05 119
17436.30 118
17437.54 139
17438.79 135
17440.04 139
17441.29 133
17442.53 146
17443.78 130
17445.03 113
17446.28 141
17447.53 115
17448.77 117
17450.02 136
17451.27 118
17452.52 130
17453.77 120
17455.01 154
17456.26 108
17457.51 106
17458.76 105
17460.01 110
17461.26 140
17462.51 122
17463.75 111
17465.00 129
17466.25 120
17467.50 143
17468.75 128
17470.00 142
17471.25 128
17472.50 153
17473.74 145
17474.99 164
17476.24 135
17477.49 131
17478.74 161
17479.99 176
17481.24 158
17482.49 111
17483.74 119
17484.99 138
17486.24 107
17487.49 128
17488.74 129
17489.98 139
17491.23 155
17492.48 137
17493.73 130
17494.98 117
17496.23 134
17497.48 134
17498.73 132
17499.98 162
17501.23 133
17502.48 141
17503.73 148
17504.98 146
17506.23 118
17507.48 127
17508.73 129
17509.98 132
17511.23 116
17512.48 150
17513.73 161
17514.98 144
17516.24 138
17517.49 157
17518.74 161
17519.99 131
17521.24 133
17522.49 109
17523.74 148
17524.99 144
17526.24 144
17527.49 117
17528.74 141
17529.99 132
17531.24 126
17532.50 123
17533.75 140
17535.00 147
17536.25 181
17537.50 151
17538.75 151
17540.00 146
17541.25 168
17542.51 145
17543.76 129
17545.01 127
17546.26 128
17547.51 157
17548.76 114
17550.01 135
17551.27 117
17552.52 134
17553.77 121
17555.02 123
17556.27 120
17557.53 123
17558.78 121
17560.03 145
17561.28 149
17562.53 141
17563.79 123
17565.04 147
17566.29 147
17567.54 109
17568.80 115
17570.05 120
17571.30 137
17572.55 151
17573.81 119
17575.06 143
17576.31 148
17577.56 155
17578.82 159
17580.07 144
17581.32 127
17582.57 143
17583.83 155
17585.08 161
17586.33 132
17587.59 141
17588.84 114
17590.09 140
17591.35 145
17592.60 161
17593.85 167
17595.11 136
17596.36 132
17597.61 137
17598.87 136
17600.12 134
17601.37 144
17602.63 128
17603.88 134
17605.13 120
17606.39 133
17607.64 133
17608.89 138
17610.15 118
17611.40 137
17612.66 162
17613.91 126
17615.16 139
17616.42 126
17617.67 126
17618.93 149
17620.18 142
17621.43 138
17622.69 135
17623.94 142
17625.20 144
17626.45 141
17627.71 142
17628.96 133
17630.22 137
17631.47 151
17632.72 145
17633.98 136
17635.23 125
17636.49 147
17637.74 138
17639.00 135
17640.25 119
17641.51 143
17642.76 131
17644.02 140
17645.27 125
17646.53 138
17647.78 158
17649.04 163
17650.29 136
17651.55 129
17652.80 116
17654.06 129
17655.32 155
17656.57 108
17657.83 120
17659.08 135
17660.34 132
17661.59 133
17662.85 153
17664.11 133
17665.36 131
17666.62 127
17667.87 124
17669.13 148
17670.38 137
17671.64 131
17672.90 118
17674.15 121
17675.41 140
17676.67 112
17677.92 102
17679.18 102
17680.43 110
17681.69 133
17682.95 109
17684.20 107
17685.46 130
17686.72 139
17687.97 125
17689.23 165
17690.49 136
17691.74 119
17693.00 116
17694.26 122
17695.51 142
17696.77 124
17698.03 140
17699.28 101
17700.54 102
17701.80 141
17703.06 130
17704.31 119
17705.57 113
17706.83 126
17708.08 115
17709.34 124
17710.60 136
17711.86 162
17713.11 127
17714.37 103
17715.63 95
17716.89 97
17718.14 119
17719.40 120
17720.66 106
17721.92 119
17723.18 116
17724.43 115
17725.69 99
17726.95 124
17728.21 104
17729.47 109
17730.72 99
17731.98 116
17733.24 104
17734.50 107
17735.76 112
17737.02 108
17738.27 123
17739.53 95
17740.79 115
17742.05 108
17743.31 108
17744.57 88
17745.83 125
17747.08 94
17748.34 119
17749.60 109
17750.86 125
17752.12 125
17753.38 117
17754.64 123
17755.90 98
17757.16 109
17758.41 127
17759.67 109
17760.93 123
17762.19 141
17763.45 118
17764.71 91
17765.97 118
17767.23 130
17768.49 116
17769.75 153
17771.01 124
17772.27 117
17773.53 127
17774.79 116
17776.05 110
17777.31 131
17778.57 116
17779.83 109
17781.09 122
17782.35 119
17783.61 123
17784.87 113
17786.13 87
17787.39 109
17788.65 122
17789.91 128
17791.17 118
17792.43 113
17793.69 104
17794.95 106
17796.21 125
17797.47 105
17798.73 139
17799.99 133
17801.25 124
17802.51 130
17803.77 108
17805.03 111
17806.29 116
17807.55 112
17808.82 99
17810.08 100
17811.34 121
17812.60 112
17813.86 101
17815.12 101
17816.38 154
17817.64 109
17818.90 120
17820.17 117
17821.43 101
17822.69 117
17823.95 127
17825.21 112
17826.47 109
17827.73 123
17829.00 115
17830.26 143
17831.52 143
17832.78 98
17834.04 121
17835.31 148
17836.57 116
17837.83 119
17839.09 105
17840.35 132
17841.61 90
17842.88 96
17844.14 107
17845.40 119
17846.66 125
17847.93 129
17849.19 117
17850.45 114
17851.71 93
17852.98 97
17854.24 107
17855.50 109
17856.76 104
17858.03 103
17859.29 122
17860.55 106
17861.81 114
17863.08 106
17864.34 135
17865.60 118
17866.87 85
17868.13 87
17869.39 102
17870.65 130
17871.92 127
17873.18 113
17874.44 118
17875.71 110
17876.97 116
17878.23 121
17879.50 122
17880.76 109
17882.02 101
17883.29 103
17884.55 120
17885.82 159
17887.08 120
17888.34 123
17889.61 122
17890.87 132
17892.13 129
17893.40 119
17894.66 111
17895.93 100
17897.19 95
17898.45 103
17899.72 106
17900.98 103
17902.25 110
17903.51 112
17904.78 119
17906.04 112
17907.30 124
17908.57 123
17909.83 127
17911.10 117
17912.36 132
17913.63 108
17914.89 104
17916.16 119
17917.42 157
17918.69 127
17919.95 118
17921.22 110
17922.48 124
17923.75 138
17925.01 119
17926.28 115
17927.54 136
17928.81 156
17930.07 88
17931.34 124
17932.60 109
17933.87 126
17935.13 143
17936.40 124
17937.66 118
17938.93 137
17940.19 135
17941.46 111
17942.73 92
17943.99 120
17945.26 136
17946.52 125
17947.79 136
17949.05 102
17950.32 89
17951.59 126
17952.85 114
17954.12 105
17955.38 109
17956.65 139
17957.92 130
17959.18 113
17960.45 114
17961.72 100
17962.98 117
17964.25 110
17965.52 112
17966.78 119
17968.05 130
17969.31 113
17970.58 127
17971.85 135
17973.11 105
17974.38 127
17975.65 109
17976.92 123
17978.18 124
17979.45 118
17980.72 97
17981.98 105
17983.25 117
17984.52 108
17985.78 86
17987.05 97
17988.32 121
17989.59 98
17990.85 102
17992.12 107
17993.39 127
17994.66 121
17995.92 119
17997.19 115
17998.46 102
17999.73 138
18000.99 134
18002.26 109
18003.53 112
18004.80 95
18006.07 105
18007.33 102
18008.60 126
18009.87 106
18011.14 124
18012.41 129
18013.67 125
18014.94 113
18016.21 122
18017.48 109
18018.75 120
18020.02 121
18021.28 109
18022.55 122
18023.82 112
18025.09 136
18026.36 151
18027.63 128
18028.90 118
18030.16 130
18031.43 114
18032.70 133
18033.97 118
18035.24 133
18036.51 144
18037.78 119
18039.05 110
18040.32 115
18041.58 114
18042.85 118
18044.12 109
18045.39 130
18046.66 112
18047.93 110
18049.20 103
18050.47 118
18051.74 100
18053.01 101
18054.28 135
18055.55 123
18056.82 113
18058.09 95
18059.36 106
18060.63 112
18061.90 109
18063.17 89
18064.44 91
18065.71 118
18066.98 128
18068.25 109
18069.52 109
18070.79 104
18072.06 117
18073.33 117
18074.60 130
18075.87 114
18077.14 103
18078.41 101
18079.68 110
18080.95 135
18082.22 124
18083.49 111
18084.76 123
18086.03 94
18087.30 110
18088.57 122
18089.85 124
18091.12 113
18092.39 121
18093.66 91
18094.93 110
18096.20 116
18097.47 111
18098.74 104
18100.01 140
18101.29 135
18102.56 116
18103.83 102
18105.10 109
18106.37 119
18107.64 123
18108.91 145
18110.19 134
18111.46 125
18112.73 118
18114.00 119
18115.27 115
18116.54 131
18117.82 138
18119.09 108
18120.36 121
18121.63 119
18122.90 111
18124.18 124
18125.45 117
18126.72 111
18127.99 96
18129.26 89
18130.54 112
18131.81 129
18133.08 129
18134.35 123
18135.63 104
18136.90 125
18138.17 123
18139.44 144
18140.72 139
18141.99 113
18143.26 115
18144.53 119
18145.81 106
18147.08 124
18148.35 126
18149.63 112
18150.90 145
18152.17 115
18153.45 118
18154.72 127
18155.99 91
18157.26 112
18158.54 121
18159.81 123
18161.08 94
18162.36 100
18163.63 105
18164.91 101
18166.18 133
18167.45 137
18168.73 117
18170.00 98
18171.27 90
18172.55 103
18173.82 151
18175.09 114
18176.37 112
18177.64 113
18178.92 113
18180.19 105
18181.46 123
18182.74 108
18184.01 121
18185.29 118
18186.56 142
18187.84 140
18189.11 120
18190.38 101
18191.66 88
18192.93 99
18194.21 109
18195.48 108
18196.76 117
18198.03 90
18199.31 88
18200.58 125
18201.86 113
18203.13 113
18204.41 119
18205.68 121
18206.96 97
18208.23 99
18209.51 107
18210.78 121
18212.06 83
18213.33 119
18214.61 129
18215.88 106
18217.16 121
18218.43 123
18219.71 131
18220.98 109
18222.26 106
18223.53 116
18224.81 132
18226.09 127
18227.36 119
18228.64 106
18229.91 120
18231.19 135
18232.46 103
18233.74 103
18235.02 113
18236.29 107
18237.57 108
18238.84 116
18240.12 93
18241.40 119
18242.67 112
18243.95 114
18245.23 99
18246.50 93
18247.78 99
18249.05 123
18250.33 97
18251.61 109
18252.88 107
18254.16 120
18255.44 115
18256.71 123
18257.99 129
18259.27 120
18260.54 119
18261.82 97
18263.10 96
18264.38 131
18265.65 109
18266.93 93
18268.21 133
18269.48 130
18270.76 118
18272.04 106
18273.32 120
18274.59 121
18275.87 107
18277.15 111
18278.43 111
18279.70 104
18280.98 85
18282.26 95
18283.54 124
18284.81 104
18286.09 113
18287.37 107
18288.65 103
18289.92 120
18291.20 99
18292.48 115
18293.76 109
18295.04 90
18296.31 125
18297.59 123
18298.87 100
18300.15 105
18301.43 117
18302.71 106
18303.98 114
18305.26 131
18306.54 115
18307.82 121
18309.10 118
18310.38 136
18311.66 100
18312.93 99
18314.21 97
18315.49 132
18316.77 108
18318.05 117
18319.33 109
18320.61 107
18321.89 109
18323.17 102
18324.44 111
18325.72 121
18327.00 118
18328.28 93
18329.56 103
18330.84 110
18332.12 92
18333.40 123
18334.68 109
18335.96 131
18337.24 107
18338.52 103
18339.80 102
18341.08 109
18342.36 115
18343.64 99
18344.92 95
18346.20 94
18347.48 109
18348.76 109
18350.04 119
18351.32 108
18352.60 102
18353.88 105
18355.16 98
18356.44 115
18357.72 124
18359.00 107
18360.28 109
18361.56 125
18362.84 107
18364.12 100
18365.40 96
18366.68 112
18367.96 107
18369.24 116
18370.52 122
18371.80 134
18373.08 106
18374.36 118
18375.64 125
18376.93 128
18378.21 134
18379.49 122
18380.77 106
18382.05 110
18383.33 122
18384.61 108
18385.89 107
18387.17 121
18388.46 91
18389.74 101
18391.02 103
18392.30 106
18393.58 120
18394.86 118
18396.15 114
18397.43 113
18398.71 111
18399.99 83
18401.27 92
18402.55 111
18403.84 127
18405.12 98
18406.40 111
18407.68 136
18408.96 126
18410.25 100
18411.53 104
18412.81 93
18414.09 113
18415.37 109
18416.66 131
18417.94 112
18419.22 93
18420.50 107
18421.79 100
18423.07 131
18424.35 103
18425.63 97
18426.92 121
18428.20 116
18429.48 120
18430.77 110
18432.05 105
18433.33 105
18434.61 84
18435.90 96
18437.18 114
18438.46 118
18439.75 116
18441.03 108
18442.31 109
18443.60 96
18444.88 96
18446.16 122
18447.45 115
18448.73 112
18450.01 144
18451.30 120
18452.58 125
18453.86 125
18455.15 120
18456.43 109
18457.71 93
18459.00 95
18460.28 113
18461.57 151
18462.85 166
18464.13 133
18465.42 148
18466.70 105
18467.99 108
18469.27 132
18470.55 122
18471.84 133
18473.12 126
18474.41 104
18475.69 124
18476.98 113
18478.26 162
18479.55 126
18480.83 121
18482.11 116
18483.40 118
18484.68 93
18485.97 113
18487.25 108
18488.54 108
18489.82 119
18491.11 118
18492.39 129
18493.68 110
18494.96 95
18496.25 111
18497.53 99
18498.82 95
18500.10 85
18501.39 116
18502.67 130
18503.96 111
18505.24 101
18506.53 115
18507.82 124
18509.10 108
18510.39 112
18511.67 114
18512.96 85
18514.24 106
18515.53 89
18516.82 100
18518.10 93
18519.39 94
18520.67 120
18521.96 107
18523.25 101
18524.53 109
18525.82 122
18527.10 99
18528.39 114
18529.68 109
18530.96 117
18532.25 99
18533.54 123
18534.82 95
18536.11 109
18537.39 114
18538.68 128
18539.97 130
18541.25 114
18542.54 124
18543.83 107
18545.11 108
18546.40 100
18547.69 117
18548.98 97
18550.26 129
18551.55 104
18552.84 142
18554.12 116
18555.41 111
18556.70 108
18557.99 125
18559.27 139
18560.56 108
18561.85 104
18563.13 108
18564.42 115
18565.71 118
18567.00 95
18568.28 131
18569.57 105
18570.86 83
18572.15 136
18573.44 127
18574.72 127
18576.01 105
18577.30 99
18578.59 101
18579.88 107
18581.16 144
18582.45 130
18583.74 117
18585.03 118
18586.32 118
18587.60 112
18588.89 105
18590.18 90
18591.47 107
18592.76 112
18594.05 107
18595.33 101
18596.62 89
18597.91 106
18599.20 120
18600.49 152
18601.78 148
18603.07 115
18604.36 123
18605.64 113
18606.93 146
18608.22 105
18609.51 96
18610.80 103
18612.09 118
18613.38 119
18614.67 104
18615.96 101
18617.25 114
18618.54 118
18619.83 145
18621.12 110
18622.40 107
18623.69 119
18624.98 116
18626.27 122
18627.56 86
18628.85 109
18630.14 104
18631.43 107
18632.72 90
18634.01 117
18635.30 128
18636.59 123
18637.88 107
18639.17 123
18640.46 115
18641.75 114
18643.04 145
18644.33 123
18645.62 114
18646.91 111
18648.20 104
18649.49 120
18650.78 130
18652.08 105
18653.37 92
18654.66 121
18655.95 106
18657.24 97
18658.53 104
18659.82 122
18661.11 106
18662.40 102
18663.69 87
18664.98 101
18666.27 92
18667.56 104
18668.86 170
18670.15 117
18671.44 110
18672.73 107
18674.02 113
18675.31 118
18676.60 107
18677.90 102
18679.19 117
18680.48 121
18681.77 133
18683.06 130
18684.35 97
18685.64 106
18686.94 104
18688.23 94
18689.52 109
18690.81 114
18692.10 123
18693.40 115
18694.69 105
18695.98 98
18697.27 91
18698.56 100
18699.86 100
18701.15 116
18702.44 104
18703.73 103
18705.03 107
18706.32 115
18707.61 102
18708.90 102
18710.19 96
18711.49 94
18712.78 112
18714.07 110
18715.37 97
18716.66 99
18717.95 134
18719.24 100
18720.54 125
18721.83 114
18723.12 98
18724.42 89
18725.71 90
18727.00 109
18728.30 94
18729.59 107
18730.88 103
18732.17 106
18733.47 89
18734.76 107
18736.05 121
18737.35 112
18738.64 118
18739.94 99
18741.23 73
18742.52 108
18743.82 115
18745.11 108
18746.40 87
18747.70 100
18748.99 99
18750.29 121
18751.58 113
18752.87 98
18754.17 127
18755.46 134
18756.76 99
18758.05 104
18759.34 125
18760.64 120
18761.93 128
18763.23 103
18764.52 127
18765.82 102
18767.11 105
18768.41 102
18769.70 101
18770.99 111
18772.29 105
18773.58 115
18774.88 113
18776.17 95
18777.47 98
18778.76 93
18780.06 121
18781.35 112
18782.65 100
18783.94 114
18785.24 116
18786.53 122
18787.83 110
18789.12 85
18790.42 118
18791.71 128
18793.01 96
18794.31 87
18795.60 87
18796.90 97
18798.19 109
18799.49 125
18800.78 108
18802.08 86
18803.37 90
18804.67 104
18805.97 98
18807.26 98
18808.56 97
18809.85 83
18811.15 97
18812.45 108
18813.74 101
18815.04 79
18816.34 113
18817.63 112
18818.93 85
18820.22 100
18821.52 120
18822.82 143
18824.11 113
18825.41 106
18826.71 93
18828.00 112
18829.30 95
18830.60 95
18831.89 108
18833.19 114
18834.49 106
18835.78 109
18837.08 101
18838.38 93
18839.67 100
18840.97 110
18842.27 103
18843.57 109
18844.86 102
18846.16 90
18847.46 101
18848.75 97
18850.05 104
18851.35 112
18852.65 93
18853.94 105
18855.24 98
18856.54 94
18857.84 123
18859.13 80
18860.43 94
18861.73 95
18863.03 83
18864.33 101
18865.62 85
18866.92 78
18868.22 93
18869.52 96
18870.82 108
18872.11 112
18873.41 98
18874.71 76
18876.01 109
18877.31 89
18878.61 97
18879.90 112
18881.20 81
18882.50 89
18883.80 105
18885.10 107
18886.40 113
18887.70 97
18888.99 107
18890.29 113
18891.59 98
18892.89 108
18894.19 97
18895.49 93
18896.79 107
18898.09 98
18899.39 106
18900.68 102
18901.98 116
18903.28 121
18904.58 119
18905.88 123
18907.18 121
18908.48 121
18909.78 101
18911.08 95
18912.38 78
18913.68 105
18914.98 94
18916.28 108
18917.58 130
18918.88 104
18920.18 133
18921.48 115
18922.78 95
18924.08 99
18925.38 84
18926.68 87
18927.98 93
18929.28 104
18930.58 91
18931.88 83
18933.18 110
18934.48 98
18935.78 85
18937.08 108
18938.38 100
18939.68 95
18940.98 101
18942.28 105
18943.58 107
18944.88 105
18946.18 117
18947.48 95
18948.78 97
18950.08 102
18951.39 85
18952.69 96
18953.99 93
18955.29 109
18956.59 84
18957.89 131
18959.19 121
18960.49 102
18961.79 111
18963.09 87
18964.40 92
18965.70 109
18967.00 94
18968.30 100
18969.60 104
18970.90 111
18972.21 115
18973.51 95
18974.81 89
18976.11 96
18977.41 94
18978.71 92
18980.02 99
18981.32 89
18982.62 83
18983.92 88
18985.22 114
18986.53 104
18987.83 83
18989.13 111
18990.43 105
18991.73 119
18993.04 105
18994.34 97
18995.64 79
18996.94 96
18998.25 92
18999.55 97
19000.85 108
19002.15 95
19003.46 111
19004.76 110
19006.06 112
19007.36 97
19008.67 118
19009.97 112
19011.27 116
19012.58 92
19013.88 92
19015.18 91
19016.49 89
19017.79 97
19019.09 91
19020.40 110
19021.70 92
19023.00 95
19024.31 108
19025.61 96
19026.91 88
19028.22 120
19029.52 123
19030.82 88
19032.13 97
19033.43 93
19034.73 93
19036.04 97
19037.34 108
19038.65 107
19039.95 128
19041.25 118
19042.56 99
19043.86 99
19045.17 104
19046.47 96
19047.77 103
19049.08 125
19050.38 88
19051.69 93
19052.99 103
19054.30 129
19055.60 106
19056.90 89
19058.21 118
19059.51 142
19060.82 106
19062.12 116
19063.43 95
19064.73 107
19066.04 168
19067.34 98
19068.65 106
19069.95 114
19071.26 103
19072.56 132
19073.87 127
19075.17 94
19076.48 85
19077.78 105
19079.09 104
19080.39 99
19081.70 96
19083.00 101
19084.31 121
19085.61 101
19086.92 76
19088.23 115
19089.53 93
19090.84 102
19092.14 124
19093.45 95
19094.75 110
19096.06 106
19097.37 114
19098.67 122
19099.98 95
19101.28 95
19102.59 121
19103.90 116
19105.20 83
19106.51 97
19107.81 101
19109.12 104
19110.43 101
19111.73 96
19113.04 110
19114.35 120
19115.65 114
19116.96 137
19118.27 103
19119.57 107
19120.88 90
19122.19 128
19123.49 124
19124.80 94
19126.11 95
19127.41 89
19128.72 111
19130.03 117
19131.33 106
19132.64 99
19133.95 107
19135.26 111
19136.56 100
19137.87 96
19139.18 94
19140.49 111
19141.79 99
19143.10 118
19144.41 104
19145.71 135
19147.02 118
19148.33 114
19149.64 107
19150.95 95
19152.25 103
19153.56 93
19154.87 92
19156.18 92
19157.48 121
19158.79 102
19160.10 102
19161.41 95
19162.72 122
19164.03 122
19165.33 115
19166.64 107
19167.95 98
19169.26 101
19170.57 117
19171.88 86
19173.18 116
19174.49 96
19175.80 105
19177.11 89
19178.42 114
19179.73 93
19181.04 102
19182.34 96
19183.65 88
19184.96 103
19186.27 104
19187.58 103
19188.89 99
19190.20 116
19191.51 98
19192.82 94
19194.13 97
19195.43 87
19196.74 91
19198.05 121
19199.36 102
19200.67 88
19201.98 94
19203.29 102
19204.60 107
19205.91 114
19207.22 95
19208.53 97
19209.84 85
19211.15 97
19212.46 98
19213.77 113
19215.08 111
19216.39 109
19217.70 105
19219.01 91
19220.32 115
19221.63 105
19222.94 102
19224.25 86
19225.56 78
19226.87 103
19228.18 97
19229.49 86
19230.80 89
19232.11 87
19233.42 107
19234.73 102
19236.04 84
19237.35 68
19238.67 113
19239.98 101
19241.29 101
19242.60 121
19243.91 101
19245.22 116
19246.53 96
19247.84 119
19249.15 109
19250.46 108
19251.77 89
19253.09 92
19254.40 88
19255.71 98
19257.02 108
19258.33 93
19259.64 91
19260.95 107
19262.27 76
19263.58 75
19264.89 82
19266.20 113
19267.51 107
19268.82 89
19270.14 111
19271.45 105
19272.76 102
19274.07 109
19275.38 112
19276.70 110
19278.01 94
19279.32 95
19280.63 98
19281.94 99
19283.26 87
19284.57 104
19285.88 92
19287.19 103
19288.51 109
19289.82 83
19291.13 95
19292.44 103
19293.76 104
19295.07 99
19296.38 94
19297.69 71
19299.01 85
19300.32 85
19301.63 96
19302.95 105
19304.26 112
19305.57 120
19306.88 110
19308.20 93
19309.51 99
19310.82 116
19312.14 130
19313.45 125
19314.76 99
19316.08 107
19317.39 117
19318.70 98
19320.02 106
19321.33 70
19322.64 78
19323.96 86
19325.27 95
19326.59 95
19327.90 95
19329.21 109
19330.53 128
19331.84 109
19333.15 92
19334.47 110
19335.78 92
19337.10 111
19338.41 95
19339.73 106
19341.04 96
19342.35 99
19343.67 108
19344.98 97
19346.30 96
19347.61 114
19348.93 103
19350.24 95
19351.55 103
19352.87 97
19354.18 92
19355.50 101
19356.81 106
19358.13 88
19359.44 89
19360.76 95
19362.07 98
19363.39 95
19364.70 86
19366.02 95
19367.33 96
19368.65 92
19369.96 96
19371.28 96
19372.59 104
19373.91 93
19375.22 87
19376.54 77
19377.86 93
19379.17 100
19380.49 94
19381.80 109
19383.12 132
19384.43 102
19385.75 116
19387.07 90
19388.38 98
19389.70 113
19391.01 88
19392.33 106
19393.65 95
19394.96 87
19396.28 104
19397.59 97
19398.91 127
19400.23 88
19401.54 95
19402.86 116
19404.17 113
19405.49 108
19406.81 88
19408.12 99
19409.44 110
19410.76 91
19412.07 113
19413.39 120
19414.71 116
19416.02 113
19417.34 110
19418.66 102
19419.97 114
19421.29 111
19422.61 116
19423.93 110
19425.24 105
19426.56 94
19427.88 97
19429.19 96
19430.51 88
19431.83 91
19433.15 110
19434.46 96
19435.78 104
19437.10 65
19438.42 116
19439.73 107
19441.05 123
19442.37 103
19443.69 95
19445.00 102
19446.32 107
19447.64 90
19448.96 92
19450.28 90
19451.59 137
19452.91 128
19454.23 97
19455.55 82
19456.87 99
19458.18 116
19459.50 113
19460.82 118
19462.14 94
19463.46 82
19464.78 109
19466.09 105
19467.41 102
19468.73 90
19470.05 95
19471.37 105
19472.69 98
19474.01 114
19475.33 131
19476.64 102
19477.96 91
19479.28 72
19480.60 114
19481.92 99
19483.24 108
19484.56 99
19485.88 118
19487.20 85
19488.52 87
19489.83 109
19491.15 108
19492.47 94
19493.79 101
19495.11 95
19496.43 117
19497.75 96
19499.07 96
19500.39 107
19501.71 75
19503.03 91
19504.35 98
19505.67 108
19506.99 110
19508.31 106
19509.63 83
19510.95 119
19512.27 115
19513.59 91
19514.91 111
19516.23 114
19517.55 113
19518.87 90
19520.19 83
19521.51 102
19522.83 97
19524.15 101
19525.47 105
19526.79 106
19528.11 111
19529.43 106
19530.75 112
19532.08 91
19533.40 92
19534.72 91
19536.04 94
19537.36 115
19538.68 115
19540.00 114
19541.32 96
19542.64 101
19543.96 93
19545.29 114
19546.61 72
19547.93 91
19549.25 82
19550.57 90
19551.89 85
19553.21 109
19554.53 97
19555.86 102
19557.18 86
19558.50 95
19559.82 87
19561.14 80
19562.46 89
19563.79 112
19565.11 97
19566.43 96
19567.75 76
19569.07 85
19570.40 107
19571.72 96
19573.04 117
19574.36 89
19575.68 108
19577.01 103
19578.33 96
19579.65 90
19580.97 94
19582.30 99
19583.62 110
19584.94 106
19586.26 86
19587.59 88
19588.91 107
19590.23 92
19591.55 96
19592.88 88
19594.20 103
19595.52 111
19596.85 79
19598.17 85
19599.49 72
19600.81 107
19602.14 95
19603.46 91
19604.78 106
19606.11 105
19607.43 102
19608.75 89
19610.08 117
19611.40 109
19612.72 120
19614.05 114
19615.37 122
19616.69 81
19618.02 90
19619.34 120
19620.67 120
19621.99 122
19623.31 113
19624.64 94
19625.96 116
19627.29 115
19628.61 110
19629.93 94
19631.26 96
19632.58 89
19633.91 102
19635.23 105
19636.55 110
19637.88 112
19639.20 123
19640.53 122
19641.85 103
19643.18 99
19644.50 103
19645.82 86
19647.15 99
19648.47 95
19649.80 136
19651.12 90
19652.45 94
19653.77 129
19655.10 113
19656.42 103
19657.75 95
19659.07 107
19660.40 123
19661.72 110
19663.05 105
19664.37 83
19665.70 102
19667.02 112
19668.35 90
19669.67 106
19671.00 87
19672.33 86
19673.65 72
19674.98 113
19676.30 117
19677.63 106
19678.95 108
19680.28 104
19681.61 116
19682.93 105
19684.26 117
19685.58 112
19686.91 118
19688.23 112
19689.56 89
19690.89 96
19692.21 102
19693.54 104
19694.87 106
19696.19 95
19697.52 98
19698.84 99
19700.17 96
19701.50 130
19702.82 104
19704.15 130
19705.48 102
19706.80 106
19708.13 117
19709.46 101
19710.78 93
19712.11 126
19713.44 106
19714.76 104
19716.09 107
19717.42 113
19718.75 121
19720.07 95
19721.40 98
19722.73 92
19724.05 105
19725.38 95
19726.71 110
19728.04 94
19729.36 94
19730.69 115
19732.02 92
19733.35 104
19734.67 104
19736.00 94
19737.33 104
19738.66 96
19739.98 93
19741.31 95
19742.64 82
19743.97 108
19745.30 113
19746.62 97
19747.95 100
19749.28 85
19750.61 92
19751.94 96
19753.26 92
19754.59 91
19755.92 84
19757.25 118
19758.58 132
19759.91 82
19761.23 108
19762.56 104
19763.89 98
19765.22 85
19766.55 103
19767.88 111
19769.21 108
19770.53 101
19771.86 109
19773.19 98
19774.52 91
19775.85 89
19777.18 79
19778.51 97
19779.84 98
19781.17 119
19782.50 109
19783.83 100
19785.15 93
19786.48 92
19787.81 95
19789.14 90
19790.47 91
19791.80 82
19793.13 87
19794.46 82
19795.79 97
19797.12 104
19798.45 106
19799.78 99
19801.11 85
19802.44 76
19803.77 100
19805.10 102
19806.43 100
19807.76 72
19809.09 100
19810.42 98
19811.75 91
19813.08 118
19814.41 90
19815.74 105
19817.07 97
19818.40 103
19819.73 92
19821.06 92
19822.39 117
19823.72 140
19825.05 103
19826.38 97
19827.71 96
19829.05 93
19830.38 88
19831.71 94
19833.04 104
19834.37 111
19835.70 96
19837.03 85
19838.36 92
19839.69 92
19841.02 87
19842.36 96
19843.69 89
19845.02 84
19846.35 118
19847.68 92
19849.01 98
19850.34 78
19851.68 106
19853.01 102
19854.34 105
19855.67 99
19857.00 101
19858.33 108
19859.67 137
19861.00 93
19862.33 80
19863.66 91
19864.99 109
19866.32 111
19867.66 104
19868.99 93
19870.32 113
19871.65 106
19872.99 97
19874.32 111
19875.65 100
19876.98 111
19878.32 102
19879.65 97
19880.98 112
19882.31 104
19883.65 116
19884.98 115
19886.31 98
19887.64 102
19888.98 112
19890.31 111
19891.64 95
19892.97 95
19894.31 106
19895.64 113
19896.97 111
19898.31 139
19899.64 100
19900.97 103
19902.31 97
19903.64 102
19904.97 107
19906.31 97
19907.64 91
19908.97 79
19910.31 95
19911.64 87
19912.97 85
19914.31 107
19915.64 101
19916.97 92
19918.31 113
19919.64 89
19920.98 91
19922.31 79
19923.64 112
19924.98 88
19926.31 89
19927.65 96
19928.98 111
19930.31 106
19931.65 103
19932.98 86
19934.32 91
19935.65 90
19936.99 107
19938.32 98
19939.65 95
19940.99 92
19942.32 84
19943.66 116
19944.99 110
19946.33 109
19947.66 97
19949.00 101
19950.33 103
19951.67 110
19953.00 106
19954.34 91
19955.67 108
19957.01 117
19958.34 103
19959.68 95
19961.01 101
19962.35 100
19963.68 93
19965.02 103
19966.35 77
19967.69 79
19969.02 89
19970.36 127
19971.70 143
19973.03 129
19974.37 105
19975.70 118
19977.04 110
19978.37 85
19979.71 90
19981.05 98
19982.38 118
19983.72 89
19985.05 104
19986.39 90
19987.73 90
19989.06 98
19990.40 88
19991.73 99
19993.07 99
19994.41 102
19995.74 105
19997.08 98
19998.42 114
19999.75 98
20001.09 85
20002.43 75
20003.76 91
20005.10 107
20006.44 99
20007.77 80
20009.11 95
20010.45 94
20011.78 102
20013.12 103
20014.46 92
20015.79 101
20017.13 76
20018.47 67
20019.81 99
20021.14 103
20022.48 114
20023.82 102
20025.15 100
20026.49 113
20027.83 120
20029.17 108
20030.50 118
20031.84 103
20033.18 118
20034.52 108
20035.85 76
20037.19 105
20038.53 119
20039.87 97
20041.21 100
20042.54 96
20043.88 97
20045.22 105
20046.56 80
20047.90 79
20049.23 73
20050.57 102
20051.91 111
20053.25 103
20054.59 98
20055.93 111
20057.26 124
20058.60 101
20059.94 103
20061.28 98
20062.62 95
20063.96 90
20065.30 101
20066.63 102
20067.97 95
20069.31 98
20070.65 81
20071.99 92
20073.33 87
20074.67 104
20076.01 116
20077.35 103
20078.68 99
20080.02 81
20081.36 112
20082.70 87
20084.04 112
20085.38 78
20086.72 105
20088.06 104
20089.40 96
20090.74 130
20092.08 93
20093.42 96
20094.76 91
20096.10 94
20097.44 113
20098.78 94
20100.12 97
20101.46 101
20102.80 97
20104.14 91
20105.48 108
20106.82 104
20108.16 109
20109.50 104
20110.84 107
20112.18 100
20113.52 81
20114.86 72
20116.20 91
20117.54 85
20118.88 110
20120.22 92
20121.56 88
20122.90 77
20124.24 116
20125.58 121
20126.92 121
20128.26 82
20129.61 95
20130.95 99
20132.29 92
20133.63 99
20134.97 97
20136.31 97
20137.65 92
20138.99 107
20140.33 103
20141.67 108
20143.02 99
