# Supplementary material for: MALDI-TOF MS typing enables the classification of brewing yeasts of the genus Saccharomyces to major beer styles
Source: PLoS One. 2017 Aug 9;12(8):e0181694. doi: 10.1371/journal.pone.0181694 (PMC5549903; doi:10.1371/journal.pone.0181694)
Supplement: S1 File — The directory includes 90 raw files and was zipped to “.zip”; the folder has three strains with 30 spectra per strain; S1 Text explains the raw files with an example and Table 1 represents the yeast strains used within the experiment. (ZIP) [file pone.0181694.s004.zip › 1-3/30252-148-OG-Alt-Alt-YPG-18h-E-E_2015-08-13__0_D8_1.dat]

1999.93 1688
2000.35 1965
2000.77 1810
2001.19 1643
2001.61 1949
2002.03 1919
2002.46 1759
2002.88 1931
2003.30 2032
2003.72 1882
2004.14 1620
2004.57 1695
2004.99 1679
2005.41 1677
2005.83 1730
2006.25 1566
2006.68 1552
2007.10 1675
2007.52 1689
2007.94 1541
2008.37 1652
2008.79 1446
2009.21 1483
2009.63 1645
2010.06 1640
2010.48 1702
2010.90 1725
2011.32 1706
2011.75 1539
2012.17 1622
2012.59 1610
2013.02 1492
2013.44 1443
2013.86 1380
2014.29 1461
2014.71 1469
2015.13 1567
2015.55 1501
2015.98 1449
2016.40 1509
2016.82 1485
2017.25 1527
2017.67 1693
2018.10 1644
2018.52 1600
2018.94 1670
2019.37 1739
2019.79 1667
2020.21 1677
2020.64 1771
2021.06 1557
2021.48 1661
2021.91 1580
2022.33 1694
2022.76 1685
2023.18 1641
2023.60 1627
2024.03 1534
2024.45 1530
2024.88 1566
2025.30 1553
2025.73 1765
2026.15 1629
2026.57 1464
2027.00 1597
2027.42 1523
2027.85 1533
2028.27 1716
2028.70 1470
2029.12 1452
2029.55 1457
2029.97 1326
2030.40 1446
2030.82 1444
2031.24 1452
2031.67 1440
2032.09 1438
2032.52 1495
2032.94 1560
2033.37 1517
2033.79 1464
2034.22 1590
2034.65 1645
2035.07 1524
2035.50 1626
2035.92 1520
2036.35 1511
2036.77 1590
2037.20 1550
2037.62 1612
2038.05 1732
2038.47 1602
2038.90 1500
2039.33 1638
2039.75 1673
2040.18 1628
2040.60 1655
2041.03 1707
2041.45 1772
2041.88 1685
2042.31 1616
2042.73 1585
2043.16 1605
2043.58 1635
2044.01 1562
2044.44 1621
2044.86 1439
2045.29 1431
2045.72 1462
2046.14 1685
2046.57 1662
2047.00 1427
2047.42 1520
2047.85 1405
2048.28 1617
2048.70 1654
2049.13 1505
2049.56 1388
2049.98 1442
2050.41 1438
2050.84 1501
2051.26 1551
2051.69 1549
2052.12 1484
2052.54 1532
2052.97 1609
2053.40 1472
2053.83 1561
2054.25 1568
2054.68 1328
2055.11 1543
2055.53 1640
2055.96 1655
2056.39 1645
2056.82 1521
2057.24 1581
2057.67 1464
2058.10 1377
2058.53 1497
2058.96 1474
2059.38 1559
2059.81 1345
2060.24 1430
2060.67 1440
2061.10 1405
2061.52 1490
2061.95 1480
2062.38 1491
2062.81 1490
2063.24 1645
2063.66 1538
2064.09 1573
2064.52 1665
2064.95 1536
2065.38 1416
2065.81 1566
2066.23 1668
2066.66 1778
2067.09 1753
2067.52 1964
2067.95 1901
2068.38 1877
2068.81 1929
2069.23 1760
2069.66 1833
2070.09 1846
2070.52 1889
2070.95 1734
2071.38 1622
2071.81 1688
2072.24 1757
2072.67 1641
2073.10 1669
2073.53 1889
2073.95 1874
2074.38 1695
2074.81 1678
2075.24 1655
2075.67 1650
2076.10 1600
2076.53 1659
2076.96 1687
2077.39 1686
2077.82 1771
2078.25 1840
2078.68 1844
2079.11 1848
2079.54 1950
2079.97 2004
2080.40 1987
2080.83 2249
2081.26 2225
2081.69 2296
2082.12 2357
2082.55 2480
2082.98 2371
2083.41 2419
2083.84 2358
2084.27 2338
2084.70 2049
2085.13 1921
2085.56 1731
2085.99 1881
2086.42 1657
2086.85 1496
2087.29 1649
2087.72 1758
2088.15 1613
2088.58 1540
2089.01 1541
2089.44 1391
2089.87 1350
2090.30 1494
2090.73 1663
2091.16 1593
2091.59 1541
2092.03 1627
2092.46 1443
2092.89 1433
2093.32 1491
2093.75 1500
2094.18 1609
2094.61 1532
2095.05 1456
2095.48 1478
2095.91 1454
2096.34 1558
2096.77 1516
2097.20 1481
2097.63 1708
2098.07 1601
2098.50 1661
2098.93 1510
2099.36 1470
2099.79 1487
2100.23 1529
2100.66 1502
2101.09 1515
2101.52 1413
2101.95 1650
2102.39 1488
2102.82 1469
2103.25 1518
2103.68 1460
2104.12 1599
2104.55 1424
2104.98 1412
2105.41 1551
2105.85 1544
2106.28 1599
2106.71 1622
2107.14 1557
2107.58 1610
2108.01 1687
2108.44 1766
2108.88 1672
2109.31 1782
2109.74 1721
2110.18 1635
2110.61 1605
2111.04 1654
2111.47 1566
2111.91 1598
2112.34 1589
2112.77 1554
2113.21 1588
2113.64 1538
2114.07 1568
2114.51 1502
2114.94 1557
2115.37 1556
2115.81 1467
2116.24 1601
2116.68 1561
2117.11 1560
2117.54 1571
2117.98 1607
2118.41 1549
2118.85 1338
2119.28 1408
2119.71 1543
2120.15 1630
2120.58 1622
2121.02 1595
2121.45 1544
2121.88 1641
2122.32 1679
2122.75 1561
2123.19 1562
2123.62 1511
2124.06 1533
2124.49 1521
2124.92 1497
2125.36 1406
2125.79 1493
2126.23 1485
2126.66 1409
2127.10 1450
2127.53 1411
2127.97 1400
2128.40 1376
2128.84 1432
2129.27 1305
2129.71 1408
2130.14 1479
2130.58 1657
2131.01 1592
2131.45 1592
2131.88 1614
2132.32 1512
2132.75 1517
2133.19 1563
2133.63 1767
2134.06 1807
2134.50 1672
2134.93 1639
2135.37 1668
2135.80 1664
2136.24 1656
2136.67 1652
2137.11 1741
2137.55 1825
2137.98 1702
2138.42 1734
2138.85 1824
2139.29 1709
2139.73 1687
2140.16 1644
2140.60 1554
2141.03 1528
2141.47 1617
2141.91 1629
2142.34 1525
2142.78 1573
2143.22 1642
2143.65 1608
2144.09 1456
2144.53 1378
2144.96 1407
2145.40 1434
2145.84 1462
2146.27 1493
2146.71 1351
2147.15 1406
2147.58 1427
2148.02 1472
2148.46 1525
2148.89 1594
2149.33 1617
2149.77 1630
2150.21 1718
2150.64 1932
2151.08 1821
2151.52 1783
2151.95 1905
2152.39 1821
2152.83 1807
2153.27 1904
2153.70 2017
2154.14 1858
2154.58 1737
2155.02 1779
2155.45 1774
2155.89 1760
2156.33 1792
2156.77 1757
2157.21 1647
2157.64 1535
2158.08 1691
2158.52 1821
2158.96 1653
2159.40 1557
2159.83 1787
2160.27 1737
2160.71 1772
2161.15 1856
2161.59 1592
2162.02 1448
2162.46 1680
2162.90 1719
2163.34 1632
2163.78 1686
2164.22 1546
2164.66 1485
2165.09 1623
2165.53 1523
2165.97 1754
2166.41 1728
2166.85 1573
2167.29 1498
2167.73 1709
2168.17 1827
2168.60 1743
2169.04 1689
2169.48 1648
2169.92 1601
2170.36 1565
2170.80 1824
2171.24 1843
2171.68 1788
2172.12 1813
2172.56 1837
2173.00 1752
2173.44 1730
2173.88 1741
2174.32 1871
2174.76 1680
2175.20 1882
2175.64 1981
2176.07 1994
2176.51 2013
2176.95 1970
2177.39 1983
2177.83 1912
2178.27 1916
2178.71 1912
2179.15 1848
2179.59 1998
2180.03 2070
2180.47 1921
2180.92 2103
2181.36 2021
2181.80 2024
2182.24 1951
2182.68 1811
2183.12 1860
2183.56 1824
2184.00 1917
2184.44 1721
2184.88 1614
2185.32 1632
2185.76 1676
2186.20 1687
2186.64 1673
2187.08 1495
2187.52 1595
2187.97 1604
2188.41 1567
2188.85 1617
2189.29 1585
2189.73 1747
2190.17 1701
2190.61 1773
2191.05 1868
2191.49 1842
2191.94 1629
2192.38 1588
2192.82 1519
2193.26 1521
2193.70 1656
2194.14 1696
2194.58 1590
2195.03 1617
2195.47 1855
2195.91 1820
2196.35 1894
2196.79 1816
2197.24 1828
2197.68 1862
2198.12 1844
2198.56 1755
2199.00 1696
2199.45 1873
2199.89 1744
2200.33 1618
2200.77 1609
2201.21 1619
2201.66 1816
2202.10 1723
2202.54 1697
2202.98 1553
2203.43 1571
2203.87 1559
2204.31 1559
2204.75 1665
2205.20 1746
2205.64 1706
2206.08 1741
2206.53 1630
2206.97 1418
2207.41 1451
2207.85 1632
2208.30 1671
2208.74 1659
2209.18 1702
2209.63 1678
2210.07 1722
2210.51 2000
2210.96 1940
2211.40 2088
2211.84 1964
2212.29 1913
2212.73 1708
2213.17 1819
2213.62 1847
2214.06 1965
2214.50 1939
2214.95 1906
2215.39 1682
2215.84 1720
2216.28 1631
2216.72 1530
2217.17 1451
2217.61 1510
2218.05 1578
2218.50 1553
2218.94 1490
2219.39 1571
2219.83 1415
2220.28 1475
2220.72 1437
2221.16 1583
2221.61 1601
2222.05 1606
2222.50 1504
2222.94 1508
2223.39 1596
2223.83 1618
2224.28 1622
2224.72 1804
2225.16 1785
2225.61 1650
2226.05 1802
2226.50 1860
2226.94 1911
2227.39 1929
2227.83 1942
2228.28 2079
2228.72 2001
2229.17 1937
2229.61 1852
2230.06 1928
2230.50 1781
2230.95 1832
2231.40 1947
2231.84 1740
2232.29 1753
2232.73 1831
2233.18 1696
2233.62 1677
2234.07 1865
2234.51 1879
2234.96 1978
2235.41 1978
2235.85 1970
2236.30 1887
2236.74 1799
2237.19 1805
2237.63 1841
2238.08 1856
2238.53 1664
2238.97 1748
2239.42 1922
2239.86 1750
2240.31 1797
2240.76 1747
2241.20 1669
2241.65 1761
2242.10 1677
2242.54 1636
2242.99 1520
2243.44 1520
2243.88 1495
2244.33 1717
2244.78 1624
2245.22 1619
2245.67 1521
2246.12 1517
2246.56 1593
2247.01 1507
2247.46 1488
2247.90 1597
2248.35 1510
2248.80 1421
2249.24 1523
2249.69 1659
2250.14 1658
2250.59 1810
2251.03 1757
2251.48 1542
2251.93 1523
2252.38 1726
2252.82 1519
2253.27 1480
2253.72 1569
2254.17 1560
2254.61 1604
2255.06 1608
2255.51 1519
2255.96 1429
2256.40 1490
2256.85 1653
2257.30 1434
2257.75 1374
2258.20 1421
2258.64 1512
2259.09 1416
2259.54 1428
2259.99 1473
2260.44 1506
2260.88 1629
2261.33 1539
2261.78 1568
2262.23 1520
2262.68 1746
2263.13 1996
2263.58 1810
2264.02 1814
2264.47 1973
2264.92 2003
2265.37 2031
2265.82 2063
2266.27 2091
2266.72 2145
2267.17 2151
2267.61 2152
2268.06 2350
2268.51 2224
2268.96 1993
2269.41 2015
2269.86 2221
2270.31 2034
2270.76 2006
2271.21 1857
2271.66 1938
2272.11 2070
2272.56 2042
2273.00 2062
2273.45 1982
2273.90 1903
2274.35 1861
2274.80 1991
2275.25 1880
2275.70 1820
2276.15 1726
2276.60 1722
2277.05 1712
2277.50 1690
2277.95 1700
2278.40 1728
2278.85 1728
2279.30 1750
2279.75 1833
2280.20 1777
2280.65 1945
2281.10 2007
2281.55 1909
2282.00 1908
2282.45 1907
2282.90 2062
2283.35 2087
2283.81 1980
2284.26 2058
2284.71 2169
2285.16 2144
2285.61 2175
2286.06 2056
2286.51 1891
2286.96 1859
2287.41 1794
2287.86 1719
2288.31 1783
2288.76 1868
2289.22 1963
2289.67 2060
2290.12 2058
2290.57 2259
2291.02 2422
2291.47 2320
2291.92 2475
2292.37 2673
2292.83 2968
2293.28 3055
2293.73 3023
2294.18 3153
2294.63 2999
2295.08 2872
2295.53 2758
2295.99 2860
2296.44 2878
2296.89 2645
2297.34 2537
2297.79 2625
2298.25 2543
2298.70 2400
2299.15 2308
2299.60 1919
2300.05 1901
2300.51 1904
2300.96 1819
2301.41 1969
2301.86 1767
2302.32 1861
2302.77 1732
2303.22 1676
2303.67 1731
2304.13 1676
2304.58 1590
2305.03 1670
2305.48 1793
2305.94 1655
2306.39 1728
2306.84 1789
2307.29 1821
2307.75 1805
2308.20 1782
2308.65 1727
2309.11 1804
2309.56 1824
2310.01 1796
2310.47 2014
2310.92 1908
2311.37 1932
2311.83 1966
2312.28 1928
2312.73 1966
2313.19 1960
2313.64 1904
2314.09 1865
2314.55 1841
2315.00 1829
2315.45 1819
2315.91 1713
2316.36 1804
2316.81 1838
2317.27 1678
2317.72 1806
2318.18 1885
2318.63 1878
2319.08 1872
2319.54 1781
2319.99 1783
2320.45 1884
2320.90 1822
2321.35 2011
2321.81 1974
2322.26 2013
2322.72 1890
2323.17 1830
2323.63 1904
2324.08 1856
2324.54 1986
2324.99 1863
2325.44 2040
2325.90 2091
2326.35 1946
2326.81 1956
2327.26 1929
2327.72 1740
2328.17 1771
2328.63 1941
2329.08 1981
2329.54 1926
2329.99 2042
2330.45 2019
2330.90 2100
2331.36 2216
2331.81 2308
2332.27 2247
2332.72 2113
2333.18 2000
2333.64 1930
2334.09 2023
2334.55 2109
2335.00 1870
2335.46 1920
2335.91 2054
2336.37 1743
2336.82 1689
2337.28 1902
2337.74 1818
2338.19 1813
2338.65 1746
2339.10 1990
2339.56 2141
2340.02 2137
2340.47 2279
2340.93 2365
2341.38 2492
2341.84 2571
2342.30 2443
2342.75 2564
2343.21 2585
2343.67 2568
2344.12 2500
2344.58 2514
2345.04 2402
2345.49 2324
2345.95 2371
2346.41 2454
2346.86 2181
2347.32 2191
2347.78 2288
2348.23 2191
2348.69 2224
2349.15 2110
2349.60 2079
2350.06 2183
2350.52 2058
2350.97 2107
2351.43 2008
2351.89 1817
2352.35 1863
2352.80 2132
2353.26 2053
2353.72 2020
2354.18 1853
2354.63 1929
2355.09 2062
2355.55 1833
2356.01 1666
2356.46 1755
2356.92 1852
2357.38 1793
2357.84 1675
2358.29 1689
2358.75 1844
2359.21 1754
2359.67 1642
2360.13 1673
2360.58 1669
2361.04 1734
2361.50 1607
2361.96 1686
2362.42 1681
2362.88 1764
2363.33 1912
2363.79 1701
2364.25 1782
2364.71 1885
2365.17 1818
2365.63 1899
2366.08 1947
2366.54 1756
2367.00 1837
2367.46 1943
2367.92 1955
2368.38 1967
2368.84 2026
2369.30 2234
2369.75 2131
2370.21 2290
2370.67 2265
2371.13 2223
2371.59 2356
2372.05 2463
2372.51 2404
2372.97 2347
2373.43 2331
2373.89 2217
2374.35 2157
2374.81 2111
2375.27 2008
2375.72 2070
2376.18 1949
2376.64 1854
2377.10 2004
2377.56 1922
2378.02 1878
2378.48 2028
2378.94 1896
2379.40 1899
2379.86 1957
2380.32 1870
2380.78 2106
2381.24 2006
2381.70 2119
2382.16 1967
2382.62 1805
2383.08 1900
2383.54 1827
2384.00 1992
2384.46 1895
2384.92 1964
2385.39 1880
2385.85 1775
2386.31 1833
2386.77 1756
2387.23 1613
2387.69 1688
2388.15 1703
2388.61 1687
2389.07 1835
2389.53 1807
2389.99 1735
2390.45 1656
2390.91 1691
2391.38 1785
2391.84 1801
2392.30 1776
2392.76 1717
2393.22 1473
2393.68 1673
2394.14 1779
2394.60 1780
2395.06 1797
2395.53 1823
2395.99 1811
2396.45 1764
2396.91 1811
2397.37 1878
2397.83 1594
2398.30 1719
2398.76 1781
2399.22 1768
2399.68 1631
2400.14 1592
2400.61 1679
2401.07 1597
2401.53 1713
2401.99 1667
2402.45 1591
2402.92 1774
2403.38 1737
2403.84 1622
2404.30 1742
2404.76 1580
2405.23 1701
2405.69 1671
2406.15 1708
2406.61 1845
2407.08 1725
2407.54 1739
2408.00 1638
2408.46 1745
2408.93 1869
2409.39 1827
2409.85 1822
2410.32 1763
2410.78 1926
2411.24 1665
2411.70 1652
2412.17 1635
2412.63 1607
2413.09 1685
2413.56 1753
2414.02 1482
2414.48 1502
2414.95 1643
2415.41 1809
2415.87 1609
2416.34 1726
2416.80 1772
2417.26 1807
2417.73 1910
2418.19 2216
2418.65 2138
2419.12 2222
2419.58 2309
2420.05 2562
2420.51 2532
2420.97 2496
2421.44 2481
2421.90 2544
2422.37 2626
2422.83 2476
2423.29 2377
2423.76 2286
2424.22 2337
2424.69 2223
2425.15 2217
2425.62 2162
2426.08 2011
2426.54 2160
2427.01 1903
2427.47 1748
2427.94 1870
2428.40 1844
2428.87 1942
2429.33 1961
2429.80 1879
2430.26 2025
2430.73 1942
2431.19 1993
2431.66 1958
2432.12 1728
2432.59 1621
2433.05 1755
2433.52 1701
2433.98 1615
2434.45 1775
2434.91 1698
2435.38 1658
2435.84 1820
2436.31 2019
2436.77 1957
2437.24 1695
2437.70 1934
2438.17 2081
2438.63 1997
2439.10 1909
2439.57 1733
2440.03 2015
2440.50 2195
2440.96 2340
2441.43 2208
2441.89 2238
2442.36 2617
2442.83 2686
2443.29 2472
2443.76 2429
2444.22 2241
2444.69 2249
2445.16 2053
2445.62 1987
2446.09 1866
2446.56 1795
2447.02 1895
2447.49 1860
2447.96 1810
2448.42 1781
2448.89 1759
2449.35 1743
2449.82 1694
2450.29 1622
2450.75 1606
2451.22 1754
2451.69 1772
2452.16 1720
2452.62 1582
2453.09 1654
2453.56 1616
2454.02 1755
2454.49 1689
2454.96 1681
2455.42 1707
2455.89 1611
2456.36 1619
2456.83 1674
2457.29 1537
2457.76 1669
2458.23 1829
2458.70 1638
2459.16 1596
2459.63 1833
2460.10 1744
2460.57 1628
2461.03 1651
2461.50 1746
2461.97 1846
2462.44 1768
2462.91 1759
2463.37 1593
2463.84 1674
2464.31 1673
2464.78 1592
2465.25 1656
2465.71 1667
2466.18 1700
2466.65 1744
2467.12 1714
2467.59 1739
2468.06 1606
2468.52 1671
2468.99 1706
2469.46 1635
2469.93 1717
2470.40 1791
2470.87 1754
2471.34 1704
2471.80 1686
2472.27 1640
2472.74 1562
2473.21 1539
2473.68 1756
2474.15 1621
2474.62 1471
2475.09 1566
2475.56 1483
2476.02 1448
2476.49 1604
2476.96 1566
2477.43 1593
2477.90 1612
2478.37 1821
2478.84 1764
2479.31 1822
2479.78 1840
2480.25 1950
2480.72 1998
2481.19 1914
2481.66 1984
2482.13 2161
2482.60 2136
2483.07 2249
2483.54 1949
2484.01 2060
2484.48 2071
2484.95 2019
2485.42 1820
2485.89 1956
2486.36 1938
2486.83 1935
2487.30 1802
2487.77 1707
2488.24 1677
2488.71 1737
2489.18 1882
2489.65 1924
2490.12 1795
2490.59 1747
2491.06 1815
2491.53 1839
2492.00 1670
2492.47 1691
2492.94 1789
2493.41 1763
2493.88 1813
2494.36 1741
2494.83 1814
2495.30 1797
2495.77 1633
2496.24 1614
2496.71 1652
2497.18 1760
2497.65 1814
2498.12 1749
2498.60 1599
2499.07 1774
2499.54 1667
2500.01 1679
2500.48 1649
2500.95 1598
2501.42 1541
2501.90 1573
2502.37 1674
2502.84 1634
2503.31 1554
2503.78 1563
2504.25 1575
2504.73 1557
2505.20 1881
2505.67 1666
2506.14 1689
2506.61 1667
2507.09 1755
2507.56 1889
2508.03 1877
2508.50 1925
2508.97 2081
2509.45 1906
2509.92 1962
2510.39 2095
2510.86 2213
2511.34 2171
2511.81 2068
2512.28 2238
2512.75 2078
2513.23 2015
2513.70 2006
2514.17 1995
2514.65 2145
2515.12 2044
2515.59 1926
2516.06 1967
2516.54 2018
2517.01 1963
2517.48 2056
2517.96 1835
2518.43 1856
2518.90 1877
2519.38 1965
2519.85 1812
2520.32 1852
2520.80 1723
2521.27 1850
2521.74 1785
2522.22 1779
2522.69 1622
2523.16 1657
2523.64 1580
2524.11 1647
2524.58 1642
2525.06 1800
2525.53 1721
2526.01 1807
2526.48 1753
2526.95 1776
2527.43 1681
2527.90 1820
2528.38 1751
2528.85 1702
2529.32 1835
2529.80 1854
2530.27 1890
2530.75 1751
2531.22 1793
2531.70 1669
2532.17 1849
2532.64 1781
2533.12 1657
2533.59 1701
2534.07 1493
2534.54 1553
2535.02 1771
2535.49 1728
2535.97 1515
2536.44 1625
2536.92 1655
2537.39 1636
2537.87 1744
2538.34 1659
2538.82 1805
2539.29 1723
2539.77 1721
2540.24 1717
2540.72 1789
2541.19 1788
2541.67 1769
2542.14 1813
2542.62 1848
2543.09 1793
2543.57 1980
2544.04 1868
2544.52 1840
2545.00 1693
2545.47 1773
2545.95 1797
2546.42 1833
2546.90 1883
2547.37 1987
2547.85 1818
2548.33 1886
2548.80 2073
2549.28 2286
2549.75 2277
2550.23 2327
2550.71 2369
2551.18 2427
2551.66 2394
2552.14 2475
2552.61 2330
2553.09 2312
2553.57 2259
2554.04 2103
2554.52 2200
2554.99 2142
2555.47 2060
2555.95 2419
2556.42 2536
2556.90 2677
2557.38 2719
2557.86 2641
2558.33 2620
2558.81 2657
2559.29 2544
2559.76 2624
2560.24 2712
2560.72 2345
2561.19 2048
2561.67 1898
2562.15 1940
2562.63 1885
2563.10 1915
2563.58 1876
2564.06 1823
2564.54 1696
2565.01 1624
2565.49 1641
2565.97 1643
2566.45 1613
2566.92 1675
2567.40 1653
2567.88 1647
2568.36 1664
2568.83 1686
2569.31 1610
2569.79 1707
2570.27 1748
2570.75 1617
2571.22 1616
2571.70 1654
2572.18 1535
2572.66 1541
2573.14 1552
2573.62 1480
2574.09 1543
2574.57 1616
2575.05 1635
2575.53 1712
2576.01 1604
2576.49 1578
2576.97 1611
2577.44 1713
2577.92 1653
2578.40 1676
2578.88 1574
2579.36 1601
2579.84 1581
2580.32 1633
2580.80 1609
2581.27 1758
2581.75 1673
2582.23 1677
2582.71 1573
2583.19 1676
2583.67 1566
2584.15 1766
2584.63 1694
2585.11 1633
2585.59 1556
2586.07 1654
2586.55 1676
2587.03 1676
2587.51 1565
2587.99 1662
2588.47 1571
2588.94 1508
2589.42 1641
2589.90 1701
2590.38 1702
2590.86 1780
2591.34 1692
2591.82 1760
2592.30 1742
2592.78 1846
2593.26 1724
2593.74 1734
2594.22 1850
2594.71 1932
2595.19 1883
2595.67 1953
2596.15 1862
2596.63 1973
2597.11 2173
2597.59 2128
2598.07 2027
2598.55 1877
2599.03 1941
2599.51 1916
2599.99 2167
2600.47 2022
2600.95 1983
2601.43 1837
2601.91 1751
2602.40 1718
2602.88 1634
2603.36 1676
2603.84 1712
2604.32 1630
2604.80 1696
2605.28 1645
2605.76 1705
2606.24 1615
2606.73 1708
2607.21 1678
2607.69 1512
2608.17 1603
2608.65 1654
2609.13 1670
2609.62 1857
2610.10 2032
2610.58 2054
2611.06 1941
2611.54 2019
2612.02 2154
2612.51 2046
2612.99 2052
2613.47 2227
2613.95 2212
2614.43 2125
2614.92 2061
2615.40 2120
2615.88 2077
2616.36 1991
2616.85 1847
2617.33 1707
2617.81 1786
2618.29 1863
2618.78 1822
2619.26 1592
2619.74 1718
2620.22 1808
2620.71 1796
2621.19 1686
2621.67 1705
2622.15 1706
2622.64 1627
2623.12 1637
2623.60 1555
2624.09 1749
2624.57 1707
2625.05 1710
2625.53 1708
2626.02 1741
2626.50 1657
2626.98 1720
2627.47 1753
2627.95 1684
2628.43 1693
2628.92 1715
2629.40 1585
2629.88 1696
2630.37 1639
2630.85 1606
2631.34 1647
2631.82 1853
2632.30 1868
2632.79 1758
2633.27 1839
2633.75 1812
2634.24 1859
2634.72 1837
2635.21 1828
2635.69 1818
2636.17 1800
2636.66 1714
2637.14 1733
2637.63 1590
2638.11 1749
2638.60 1704
2639.08 1741
2639.56 1689
2640.05 1723
2640.53 1737
2641.02 1714
2641.50 1773
2641.99 1815
2642.47 1773
2642.96 1719
2643.44 1817
2643.93 1841
2644.41 1826
2644.90 1805
2645.38 1770
2645.87 1806
2646.35 1670
2646.84 1671
2647.32 1721
2647.81 1660
2648.29 1685
2648.78 1703
2649.26 1627
2649.75 1602
2650.23 1648
2650.72 1623
2651.20 1792
2651.69 1667
2652.17 1742
2652.66 1780
2653.15 1682
2653.63 1686
2654.12 1700
2654.60 1678
2655.09 1900
2655.57 1734
2656.06 1677
2656.55 1684
2657.03 1665
2657.52 1631
2658.00 1754
2658.49 1804
2658.98 1757
2659.46 1794
2659.95 1768
2660.44 1866
2660.92 1826
2661.41 1825
2661.90 1831
2662.38 1744
2662.87 1780
2663.35 1728
2663.84 1843
2664.33 1837
2664.81 1719
2665.30 1739
2665.79 1725
2666.28 1720
2666.76 1628
2667.25 1720
2667.74 1557
2668.22 1682
2668.71 1745
2669.20 1726
2669.68 1692
2670.17 1804
2670.66 1702
2671.15 1752
2671.63 1713
2672.12 1603
2672.61 1783
2673.10 1916
2673.58 1942
2674.07 1798
2674.56 1931
2675.05 2006
2675.53 2200
2676.02 2254
2676.51 2208
2677.00 2286
2677.49 2219
2677.97 2040
2678.46 2026
2678.95 2190
2679.44 2132
2679.93 2184
2680.41 2109
2680.90 2165
2681.39 2233
2681.88 2434
2682.37 2269
2682.85 2257
2683.34 2385
2683.83 2397
2684.32 2448
2684.81 2435
2685.30 2473
2685.79 2374
2686.27 2235
2686.76 2148
2687.25 2302
2687.74 2142
2688.23 2034
2688.72 2143
2689.21 2117
2689.70 2006
2690.19 2000
2690.67 1758
2691.16 1817
2691.65 1788
2692.14 1771
2692.63 1772
2693.12 1855
2693.61 1934
2694.10 1823
2694.59 1873
2695.08 1822
2695.57 1658
2696.06 1836
2696.55 1850
2697.04 1902
2697.53 1806
2698.02 1962
2698.51 1947
2699.00 2014
2699.49 2129
2699.98 2019
2700.47 2156
2700.96 1970
2701.45 1967
2701.94 2107
2702.43 2119
2702.92 2266
2703.41 2205
2703.90 2077
2704.39 1934
2704.88 2069
2705.37 2194
2705.86 2158
2706.35 2089
2706.84 1958
2707.33 1915
2707.82 1903
2708.31 1854
2708.80 1863
2709.29 1804
2709.78 1647
2710.27 1678
2710.77 1789
2711.26 1775
2711.75 1762
2712.24 1770
2712.73 1868
2713.22 1755
2713.71 1634
2714.20 1778
2714.69 1785
2715.19 1872
2715.68 1820
2716.17 1776
2716.66 1755
2717.15 1667
2717.64 1522
2718.13 1545
2718.63 1653
2719.12 1682
2719.61 1680
2720.10 1653
2720.59 1615
2721.08 1546
2721.58 1774
2722.07 1851
2722.56 1754
2723.05 1782
2723.54 1813
2724.04 1838
2724.53 1914
2725.02 1919
2725.51 1760
2726.01 1959
2726.50 1927
2726.99 1771
2727.48 1746
2727.98 1748
2728.47 1742
2728.96 1565
2729.45 1689
2729.95 1599
2730.44 1654
2730.93 1559
2731.42 1632
2731.92 1660
2732.41 1659
2732.90 1718
2733.40 1760
2733.89 1771
2734.38 1893
2734.87 1708
2735.37 1693
2735.86 1794
2736.35 1905
2736.85 1926
2737.34 1803
2737.83 1776
2738.33 1833
2738.82 1725
2739.31 1882
2739.81 1990
2740.30 2030
2740.79 1955
2741.29 1816
2741.78 2068
2742.28 1926
2742.77 1809
2743.26 1783
2743.76 1864
2744.25 1771
2744.75 1924
2745.24 1912
2745.73 1814
2746.23 1600
2746.72 1672
2747.22 1501
2747.71 1485
2748.20 1549
2748.70 1602
2749.19 1633
2749.69 1615
2750.18 1681
2750.68 1502
2751.17 1552
2751.67 1657
2752.16 1658
2752.66 1634
2753.15 1613
2753.64 1576
2754.14 1493
2754.63 1590
2755.13 1669
2755.62 1678
2756.12 1777
2756.61 1784
2757.11 1843
2757.60 1916
2758.10 1785
2758.59 1894
2759.09 1889
2759.59 1917
2760.08 1838
2760.58 1884
2761.07 1820
2761.57 1698
2762.06 1691
2762.56 1768
2763.05 1726
2763.55 1590
2764.05 1674
2764.54 1738
2765.04 1657
2765.53 1674
2766.03 1800
2766.52 1541
2767.02 1794
2767.52 1649
2768.01 1516
2768.51 1544
2769.00 1657
2769.50 1686
2770.00 1731
2770.49 1691
2770.99 1662
2771.49 1733
2771.98 1746
2772.48 1786
2772.98 1730
2773.47 1764
2773.97 1777
2774.47 1932
2774.96 1902
2775.46 1802
2775.96 1756
2776.45 1847
2776.95 2014
2777.45 1972
2777.94 2002
2778.44 1944
2778.94 2016
2779.43 2020
2779.93 2180
2780.43 1977
2780.93 1815
2781.42 1884
2781.92 1934
2782.42 1888
2782.92 1884
2783.41 1841
2783.91 1714
2784.41 1795
2784.91 1801
2785.40 1902
2785.90 1905
2786.40 1957
2786.90 1917
2787.39 1787
2787.89 1714
2788.39 1752
2788.89 1741
2789.39 1868
2789.88 1854
2790.38 1879
2790.88 1635
2791.38 1579
2791.88 1701
2792.37 1619
2792.87 1645
2793.37 1883
2793.87 1881
2794.37 1687
2794.87 1881
2795.37 1766
2795.86 1706
2796.36 1871
2796.86 2089
2797.36 2300
2797.86 2596
2798.36 2647
2798.86 2891
2799.35 2972
2799.85 3174
2800.35 3096
2800.85 3070
2801.35 3021
2801.85 3080
2802.35 2966
2802.85 2809
2803.35 2686
2803.85 2606
2804.35 2635
2804.85 2295
2805.34 2471
2805.84 2630
2806.34 2499
2806.84 2563
2807.34 2853
2807.84 2906
2808.34 3155
2808.84 3345
2809.34 3482
2809.84 3590
2810.34 3662
2810.84 3796
2811.34 3926
2811.84 3931
2812.34 3846
2812.84 3487
2813.34 3285
2813.84 3155
2814.34 3011
2814.84 2817
2815.34 2593
2815.84 2293
2816.34 2164
2816.84 2098
2817.34 2154
2817.84 1998
2818.35 1938
2818.85 1964
2819.35 1999
2819.85 1979
2820.35 2000
2820.85 2065
2821.35 1993
2821.85 2098
2822.35 2204
2822.85 2239
2823.35 2162
2823.85 2039
2824.36 1960
2824.86 2088
2825.36 2063
2825.86 1884
2826.36 1882
2826.86 1916
2827.36 1766
2827.86 1649
2828.37 1877
2828.87 1944
2829.37 1840
2829.87 1803
2830.37 1792
2830.87 1699
2831.38 1733
2831.88 1826
2832.38 1879
2832.88 1857
2833.38 1894
2833.88 1964
2834.39 1911
2834.89 1937
2835.39 1781
2835.89 1920
2836.40 1961
2836.90 1811
2837.40 1963
2837.90 2077
2838.40 1986
2838.91 1969
2839.41 2063
2839.91 2062
2840.41 1971
2840.92 2050
2841.42 2015
2841.92 1969
2842.42 2075
2842.93 1974
2843.43 1933
2843.93 1824
2844.44 1874
2844.94 1890
2845.44 1862
2845.94 1851
2846.45 1820
2846.95 1722
2847.45 1856
2847.96 1840
2848.46 1899
2848.96 1953
2849.47 1965
2849.97 2139
2850.47 1869
2850.98 1825
2851.48 1886
2851.98 1923
2852.49 2020
2852.99 1680
2853.50 1750
2854.00 1784
2854.50 1713
2855.01 1759
2855.51 1648
2856.01 1772
2856.52 1674
2857.02 1667
2857.53 1734
2858.03 1615
2858.53 1663
2859.04 1716
2859.54 1542
2860.05 1560
2860.55 1596
2861.06 1554
2861.56 1694
2862.06 1675
2862.57 1626
2863.07 1743
2863.58 1744
2864.08 1767
2864.59 1700
2865.09 1576
2865.60 1604
2866.10 1687
2866.61 1516
2867.11 1615
2867.62 1673
2868.12 1708
2868.63 1636
2869.13 1604
2869.64 1650
2870.14 1774
2870.65 1742
2871.15 1794
2871.66 1809
2872.16 1859
2872.67 1794
2873.17 1803
2873.68 1778
2874.18 1804
2874.69 1829
2875.20 1855
2875.70 2053
2876.21 1881
2876.71 1766
2877.22 1799
2877.72 1894
2878.23 2052
2878.74 2027
2879.24 1851
2879.75 1789
2880.25 1983
2880.76 2040
2881.27 2127
2881.77 1994
2882.28 1993
2882.79 2256
2883.29 2318
2883.80 2377
2884.30 2409
2884.81 2476
2885.32 2481
2885.82 2493
2886.33 2485
2886.84 2654
2887.34 2627
2887.85 2584
2888.36 2907
2888.86 2812
2889.37 2812
2889.88 2918
2890.38 2788
2890.89 2816
2891.40 2998
2891.91 2841
2892.41 2547
2892.92 2546
2893.43 2357
2893.93 2322
2894.44 2142
2894.95 2152
2895.46 1965
2895.96 2120
2896.47 2157
2896.98 2022
2897.49 2125
2897.99 2120
2898.50 2108
2899.01 2330
2899.52 2433
2900.03 2268
2900.53 2180
2901.04 2189
2901.55 2031
2902.06 2210
2902.56 2047
2903.07 2125
2903.58 2184
2904.09 2153
2904.60 2127
2905.11 2048
2905.61 2209
2906.12 2273
2906.63 2198
2907.14 2184
2907.65 2111
2908.16 2066
2908.66 2118
2909.17 2103
2909.68 2036
2910.19 2065
2910.70 1900
2911.21 1940
2911.72 1999
2912.23 1921
2912.73 1772
2913.24 1821
2913.75 1822
2914.26 1749
2914.77 1839
2915.28 1829
2915.79 1899
2916.30 2048
2916.81 1922
2917.32 1870
2917.83 1850
2918.33 1918
2918.84 1957
2919.35 1796
2919.86 1933
2920.37 1949
2920.88 1815
2921.39 1745
2921.90 2000
2922.41 2003
2922.92 1939
2923.43 2082
2923.94 2304
2924.45 2379
2924.96 2688
2925.47 2981
2925.98 2983
2926.49 3099
2927.00 3265
2927.51 3671
2928.02 3642
2928.53 3515
2929.04 3494
2929.55 3442
2930.06 3326
2930.57 3106
2931.08 2845
2931.59 2524
2932.11 2299
2932.62 2252
2933.13 1891
2933.64 1855
2934.15 1764
2934.66 1733
2935.17 1764
2935.68 1899
2936.19 1861
2936.70 1817
2937.21 1941
2937.72 1990
2938.24 1839
2938.75 1872
2939.26 1911
2939.77 1908
2940.28 1902
2940.79 1726
2941.30 1800
2941.81 1924
2942.33 1733
2942.84 1730
2943.35 1777
2943.86 1908
2944.37 1904
2944.88 1764
2945.40 1921
2945.91 1958
2946.42 2028
2946.93 1979
2947.44 2034
2947.96 2227
2948.47 2332
2948.98 2303
2949.49 2360
2950.00 2244
2950.52 2164
2951.03 2191
2951.54 2212
2952.05 2159
2952.57 2150
2953.08 2157
2953.59 2003
2954.10 2047
2954.62 1985
2955.13 1946
2955.64 1958
2956.15 1933
2956.67 1916
2957.18 1890
2957.69 1982
2958.20 1920
2958.72 1906
2959.23 1981
2959.74 1861
2960.26 1833
2960.77 1856
2961.28 1920
2961.80 1987
2962.31 2072
2962.82 1995
2963.34 2112
2963.85 2070
2964.36 2042
2964.88 2020
2965.39 2129
2965.90 2189
2966.42 1939
2966.93 2049
2967.44 2060
2967.96 1958
2968.47 2015
2968.98 2009
2969.50 1914
2970.01 1759
2970.53 1786
2971.04 1751
2971.55 1774
2972.07 1722
2972.58 1822
2973.10 1860
2973.61 1710
2974.12 1758
2974.64 1888
2975.15 1829
2975.67 1808
2976.18 1811
2976.70 1735
2977.21 1729
2977.73 1728
2978.24 1860
2978.75 1779
2979.27 1664
2979.78 1726
2980.30 1807
2980.81 1844
2981.33 1964
2981.84 1908
2982.36 1646
2982.87 1799
2983.39 1994
2983.90 1925
2984.42 1965
2984.93 1983
2985.45 1905
2985.96 2013
2986.48 2054
2987.00 1982
2987.51 2002
2988.03 2061
2988.54 2095
2989.06 2067
2989.57 2171
2990.09 2192
2990.60 2112
2991.12 2221
2991.64 2069
2992.15 2178
2992.67 2386
2993.18 2431
2993.70 2394
2994.21 2292
2994.73 2201
2995.25 2303
2995.76 2278
2996.28 2376
2996.80 2303
2997.31 2476
2997.83 2720
2998.34 2713
2998.86 2879
2999.38 3073
2999.89 2948
3000.41 2917
3000.93 3048
3001.44 3074
3001.96 3012
3002.48 2844
3002.99 2870
3003.51 3029
3004.03 3059
3004.54 3139
3005.06 3184
3005.58 3423
3006.09 3696
3006.61 4051
3007.13 3859
3007.65 3860
3008.16 3822
3008.68 3934
3009.20 3937
3009.71 3963
3010.23 3469
3010.75 3018
3011.27 2939
3011.78 2758
3012.30 2485
3012.82 2253
3013.34 2007
3013.85 2020
3014.37 2156
3014.89 2072
3015.41 2034
3015.93 1967
3016.44 2003
3016.96 2030
3017.48 2111
3018.00 2309
3018.52 2253
3019.03 2353
3019.55 2307
3020.07 2169
3020.59 2165
3021.11 2142
3021.63 2058
3022.14 2261
3022.66 2206
3023.18 2143
3023.70 2039
3024.22 2175
3024.74 2442
3025.25 2478
3025.77 2374
3026.29 2390
3026.81 2453
3027.33 2553
3027.85 2646
3028.37 2408
3028.89 2321
3029.41 2277
3029.92 2184
3030.44 2209
3030.96 2065
3031.48 1919
3032.00 2073
3032.52 2039
3033.04 1810
3033.56 1848
3034.08 1840
3034.60 1865
3035.12 1904
3035.64 1952
3036.16 2131
3036.68 2216
3037.20 2137
3037.72 2051
3038.24 2142
3038.76 2172
3039.28 2137
3039.80 2062
3040.32 2157
3040.84 2151
3041.36 1979
3041.88 1865
3042.40 2017
3042.92 1896
3043.44 1909
3043.96 1943
3044.48 1967
3045.00 1764
3045.52 1787
3046.04 1999
3046.56 2027
3047.08 1871
3047.60 1853
3048.12 1827
3048.64 1754
3049.16 1749
3049.68 1727
3050.20 1749
3050.72 1745
3051.24 1829
3051.77 1729
3052.29 1898
3052.81 1698
3053.33 1768
3053.85 1703
3054.37 1765
3054.89 1854
3055.41 1771
3055.93 1825
3056.46 1879
3056.98 1712
3057.50 1702
3058.02 1782
3058.54 1660
3059.06 1714
3059.58 1748
3060.11 1786
3060.63 1847
3061.15 1741
3061.67 1578
3062.19 1655
3062.71 1689
3063.24 1748
3063.76 1723
3064.28 1672
3064.80 1648
3065.32 1858
3065.85 1884
3066.37 1880
3066.89 1876
3067.41 2043
3067.94 1942
3068.46 2041
3068.98 1940
3069.50 1943
3070.03 1928
3070.55 1923
3071.07 1996
3071.59 2030
3072.12 1888
3072.64 2078
3073.16 2122
3073.68 2006
3074.21 1996
3074.73 1994
3075.25 1914
3075.78 1950
3076.30 2023
3076.82 2190
3077.34 2227
3077.87 2093
3078.39 2026
3078.91 2095
3079.44 2144
3079.96 2217
3080.48 2167
3081.01 2180
3081.53 2157
3082.05 2002
3082.58 2114
3083.10 2278
3083.63 2319
3084.15 2297
3084.67 2315
3085.20 2358
3085.72 2218
3086.24 2129
3086.77 2194
3087.29 2330
3087.82 2222
3088.34 2118
3088.86 2017
3089.39 2091
3089.91 2059
3090.44 2192
3090.96 2177
3091.49 2140
3092.01 2156
3092.53 2317
3093.06 2136
3093.58 2017
3094.11 2068
3094.63 2184
3095.16 2166
3095.68 2107
3096.21 2132
3096.73 2160
3097.26 2123
3097.78 2233
3098.31 2279
3098.83 2418
3099.36 2495
3099.88 2517
3100.41 2409
3100.93 2692
3101.46 2915
3101.98 3082
3102.51 3486
3103.03 3925
3103.56 4671
3104.08 5171
3104.61 5718
3105.13 6270
3105.66 6417
3106.18 6471
3106.71 7027
3107.24 6403
3107.76 5856
3108.29 5479
3108.81 5003
3109.34 4179
3109.86 3494
3110.39 3154
3110.92 3085
3111.44 2950
3111.97 2813
3112.49 2690
3113.02 2704
3113.55 2602
3114.07 2718
3114.60 2605
3115.12 2631
3115.65 2436
3116.18 2432
3116.70 2381
3117.23 2235
3117.76 2067
3118.28 2231
3118.81 2174
3119.34 1907
3119.86 1870
3120.39 2009
3120.92 1968
3121.44 1997
3121.97 2160
3122.50 2073
3123.02 2166
3123.55 2110
3124.08 2040
3124.61 1968
3125.13 2204
3125.66 2059
3126.19 2104
3126.72 2180
3127.24 1984
3127.77 2036
3128.30 2074
3128.82 2001
3129.35 1977
3129.88 1868
3130.41 1953
3130.93 2023
3131.46 1993
3131.99 1923
3132.52 1947
3133.05 1782
3133.57 1914
3134.10 1887
3134.63 1825
3135.16 1932
3135.69 1984
3136.21 1927
3136.74 1816
3137.27 1835
3137.80 1814
3138.33 1870
3138.85 1877
3139.38 1921
3139.91 1870
3140.44 1929
3140.97 2003
3141.50 1978
3142.03 1968
3142.55 1984
3143.08 1908
3143.61 1889
3144.14 1858
3144.67 1985
3145.20 1852
3145.73 1930
3146.26 2082
3146.79 1923
3147.31 1975
3147.84 2068
3148.37 1897
3148.90 2109
3149.43 2260
3149.96 2217
3150.49 2342
3151.02 2197
3151.55 2215
3152.08 2285
3152.61 2263
3153.14 2113
3153.67 2087
3154.20 2055
3154.73 2159
3155.25 1933
3155.78 1920
3156.31 1906
3156.84 1851
3157.37 1938
3157.90 1870
3158.43 1989
3158.96 1921
3159.49 1912
3160.02 1869
3160.55 1921
3161.08 1982
3161.61 1995
3162.14 1896
3162.68 1928
3163.21 2020
3163.74 1853
3164.27 1744
3164.80 1816
3165.33 1832
3165.86 1713
3166.39 1735
3166.92 1861
3167.45 1715
3167.98 1877
3168.51 1759
3169.04 1799
3169.57 1701
3170.10 1673
3170.64 1831
3171.17 1834
3171.70 1687
3172.23 1638
3172.76 1690
3173.29 1741
3173.82 1655
3174.35 1619
3174.88 1641
3175.42 1673
3175.95 1801
3176.48 1944
3177.01 1844
3177.54 1766
3178.07 1828
3178.61 1893
3179.14 1943
3179.67 1823
3180.20 2018
3180.73 1985
3181.26 1906
3181.80 1820
3182.33 1940
3182.86 1905
3183.39 1833
3183.92 1867
3184.46 1790
3184.99 1782
3185.52 1837
3186.05 1855
3186.59 1775
3187.12 1831
3187.65 1969
3188.18 1813
3188.72 1715
3189.25 1790
3189.78 1841
3190.31 1684
3190.85 1754
3191.38 1942
3191.91 1980
3192.44 1811
3192.98 1829
3193.51 1806
3194.04 1899
3194.58 1792
3195.11 1848
3195.64 1830
3196.17 1863
3196.71 1779
3197.24 1924
3197.77 1922
3198.31 1864
3198.84 1794
3199.37 1876
3199.91 1968
3200.44 2003
3200.98 1905
3201.51 1915
3202.04 1925
3202.58 1867
3203.11 1847
3203.64 2009
3204.18 1998
3204.71 1958
3205.24 1914
3205.78 1931
3206.31 2020
3206.85 2012
3207.38 2045
3207.91 2029
3208.45 1932
3208.98 2062
3209.52 1961
3210.05 1777
3210.59 1942
3211.12 2169
3211.65 2113
3212.19 2139
3212.72 2088
3213.26 2137
3213.79 2104
3214.33 2126
3214.86 2142
3215.40 2002
3215.93 2028
3216.47 1969
3217.00 2074
3217.54 2108
3218.07 1981
3218.61 1808
3219.14 1937
3219.68 2018
3220.21 1989
3220.75 1941
3221.28 2046
3221.82 1843
3222.35 2007
3222.89 1990
3223.42 1949
3223.96 1956
3224.49 2004
3225.03 2064
3225.57 1998
3226.10 2067
3226.64 2090
3227.17 2095
3227.71 2046
3228.24 2182
3228.78 2054
3229.32 2073
3229.85 2087
3230.39 2185
3230.92 1993
3231.46 2004
3232.00 1946
3232.53 1950
3233.07 1979
3233.60 1899
3234.14 1989
3234.68 2045
3235.21 1883
3235.75 1879
3236.29 1995
3236.82 1942
3237.36 2005
3237.90 2029
3238.43 1951
3238.97 2035
3239.51 2071
3240.04 2236
3240.58 2254
3241.12 2206
3241.65 2407
3242.19 2452
3242.73 2358
3243.26 2217
3243.80 2189
3244.34 2263
3244.88 2207
3245.41 2224
3245.95 2219
3246.49 2130
3247.02 2158
3247.56 2132
3248.10 2064
3248.64 2014
3249.17 2000
3249.71 2034
3250.25 2054
3250.79 2105
3251.33 2044
3251.86 2063
3252.40 2116
3252.94 2123
3253.48 2326
3254.01 2212
3254.55 2347
3255.09 2318
3255.63 2321
3256.17 2253
3256.70 2181
3257.24 2431
3257.78 2404
3258.32 2282
3258.86 2602
3259.40 2582
3259.93 2520
3260.47 2489
3261.01 2483
3261.55 2536
3262.09 2755
3262.63 3021
3263.17 3207
3263.70 3416
3264.24 3381
3264.78 3831
3265.32 4064
3265.86 4225
3266.40 4871
3266.94 4917
3267.48 5385
3268.02 5431
3268.56 5323
3269.09 5466
3269.63 5707
3270.17 5734
3270.71 5302
3271.25 4972
3271.79 4936
3272.33 4609
3272.87 4188
3273.41 3561
3273.95 3113
3274.49 2940
3275.03 2871
3275.57 2702
3276.11 2619
3276.65 2505
3277.19 2480
3277.73 2604
3278.27 2686
3278.81 2672
3279.35 2676
3279.89 2574
3280.43 2771
3280.97 2749
3281.51 2610
3282.05 2523
3282.59 2583
3283.13 2679
3283.67 2795
3284.21 2617
3284.75 2757
3285.29 2697
3285.83 2734
3286.37 2812
3286.91 2806
3287.45 2915
3287.99 3065
3288.53 3053
3289.08 3067
3289.62 2972
3290.16 3112
3290.70 3001
3291.24 3036
3291.78 3122
3292.32 2882
3292.86 3282
3293.40 3485
3293.95 3307
3294.49 3274
3295.03 3468
3295.57 3594
3296.11 3732
3296.65 4273
3297.19 4655
3297.73 4972
3298.28 5269
3298.82 5005
3299.36 5029
3299.90 5005
3300.44 4563
3300.99 4429
3301.53 4049
3302.07 3776
3302.61 3437
3303.15 3485
3303.69 3276
3304.24 2947
3304.78 2995
3305.32 2758
3305.86 2887
3306.41 2779
3306.95 2850
3307.49 2713
3308.03 2733
3308.58 2721
3309.12 2838
3309.66 2627
3310.20 2507
3310.75 2563
3311.29 2377
3311.83 2480
3312.37 2639
3312.92 2499
3313.46 2333
3314.00 2424
3314.54 2548
3315.09 2505
3315.63 2668
3316.17 2699
3316.72 2782
3317.26 2882
3317.80 2947
3318.35 2997
3318.89 3058
3319.43 3227
3319.98 3416
3320.52 3350
3321.06 3589
3321.61 3717
3322.15 3702
3322.69 3524
3323.24 3687
3323.78 3886
3324.33 3848
3324.87 3804
3325.41 3872
3325.96 3882
3326.50 3814
3327.04 3640
3327.59 3479
3328.13 3562
3328.68 3377
3329.22 3431
3329.76 3224
3330.31 3222
3330.85 3165
3331.40 3169
3331.94 3355
3332.49 3741
3333.03 4254
3333.58 5051
3334.12 5839
3334.66 7226
3335.21 8781
3335.75 10940
3336.30 13273
3336.84 15301
3337.39 17931
3337.93 19790
3338.48 20986
3339.02 22290
3339.57 22111
3340.11 21415
3340.66 20304
3341.20 18397
3341.75 16860
3342.29 14322
3342.84 11943
3343.38 9646
3343.93 8118
3344.47 6756
3345.02 5353
3345.57 4995
3346.11 4176
3346.66 3802
3347.20 3541
3347.75 3332
3348.29 3159
3348.84 3230
3349.38 3091
3349.93 2881
3350.48 2814
3351.02 3005
3351.57 2983
3352.11 2919
3352.66 2798
3353.21 2763
3353.75 2763
3354.30 2632
3354.84 2710
3355.39 2695
3355.94 2766
3356.48 2785
3357.03 2764
3357.58 2630
3358.12 2716
3358.67 2612
3359.22 2559
3359.76 2607
3360.31 2566
3360.86 2745
3361.40 2631
3361.95 2634
3362.50 2605
3363.04 2409
3363.59 2548
3364.14 2693
3364.68 2672
3365.23 2684
3365.78 2735
3366.33 2616
3366.87 2701
3367.42 2670
3367.97 2657
3368.51 2653
3369.06 2590
3369.61 2573
3370.16 2698
3370.70 2494
3371.25 2559
3371.80 2761
3372.35 2696
3372.90 2840
3373.44 2914
3373.99 2999
3374.54 3100
3375.09 3462
3375.63 3634
3376.18 3829
3376.73 3914
3377.28 3820
3377.83 3727
3378.37 3516
3378.92 3644
3379.47 3216
3380.02 3025
3380.57 2952
3381.12 2921
3381.66 2469
3382.21 2338
3382.76 2375
3383.31 2400
3383.86 2250
3384.41 2121
3384.96 2130
3385.50 2078
3386.05 2206
3386.60 2125
3387.15 2176
3387.70 2090
3388.25 2071
3388.80 2040
3389.35 2157
3389.90 2151
3390.44 2045
3390.99 1936
3391.54 2158
3392.09 2224
3392.64 2108
3393.19 2032
3393.74 2057
3394.29 2042
3394.84 2143
3395.39 2152
3395.94 2020
3396.49 1893
3397.04 1869
3397.59 1926
3398.14 1971
3398.69 2045
3399.24 2003
3399.79 2125
3400.34 1995
3400.89 1956
3401.44 1930
3401.99 2110
3402.54 1995
3403.09 2111
3403.64 2128
3404.19 2181
3404.74 2075
3405.29 1960
3405.84 2042
3406.39 1865
3406.94 1867
3407.49 2041
3408.04 1984
3408.59 1921
3409.14 1934
3409.69 1857
3410.24 1769
3410.79 2131
3411.34 2138
3411.89 2068
3412.45 2162
3413.00 2248
3413.55 2292
3414.10 2267
3414.65 2483
3415.20 2220
3415.75 2320
3416.30 2405
3416.85 2466
3417.41 2370
3417.96 2325
3418.51 2270
3419.06 2226
3419.61 2070
3420.16 1979
3420.71 1967
3421.27 1951
3421.82 1981
3422.37 1916
3422.92 1753
3423.47 1914
3424.02 1888
3424.58 1885
3425.13 1806
3425.68 1963
3426.23 2135
3426.78 2100
3427.34 1954
3427.89 2019
3428.44 2081
3428.99 2043
3429.55 2090
3430.10 1877
3430.65 1918
3431.20 1744
3431.76 1797
3432.31 1925
3432.86 1870
3433.41 1775
3433.97 1809
3434.52 1759
3435.07 1756
3435.62 1848
3436.18 1773
3436.73 1666
3437.28 1783
3437.84 1709
3438.39 1824
3438.94 1860
3439.49 1868
3440.05 1761
3440.60 1740
3441.15 1836
3441.71 1907
3442.26 1848
3442.81 1802
3443.37 1710
3443.92 1843
3444.47 1900
3445.03 1877
3445.58 1776
3446.13 1727
3446.69 1726
3447.24 1901
3447.80 1804
3448.35 1742
3448.90 1664
3449.46 1695
3450.01 1769
3450.57 1753
3451.12 1640
3451.67 1697
3452.23 1635
3452.78 1764
3453.34 1740
3453.89 1758
3454.44 1742
3455.00 1696
3455.55 1738
3456.11 1693
3456.66 1762
3457.22 1774
3457.77 1621
3458.33 1684
3458.88 1685
3459.43 1673
3459.99 1712
3460.54 1588
3461.10 1489
3461.65 1648
3462.21 1787
3462.76 1767
3463.32 1622
3463.87 1675
3464.43 1791
3464.98 1787
3465.54 1636
3466.09 1623
3466.65 1812
3467.21 1749
3467.76 1791
3468.32 1671
3468.87 1600
3469.43 1663
3469.98 1635
3470.54 1665
3471.09 1814
3471.65 1813
3472.20 1947
3472.76 1831
3473.32 1879
3473.87 1859
3474.43 2004
3474.98 2028
3475.54 1985
3476.10 1941
3476.65 1910
3477.21 2050
3477.76 2136
3478.32 2116
3478.88 2064
3479.43 1956
3479.99 1925
3480.55 2062
3481.10 2264
3481.66 2307
3482.22 2141
3482.77 2108
3483.33 2099
3483.89 2157
3484.44 2284
3485.00 2258
3485.56 2267
3486.11 2106
3486.67 2116
3487.23 2085
3487.78 2116
3488.34 2058
3488.90 2093
3489.45 2244
3490.01 2399
3490.57 2661
3491.13 2729
3491.68 2882
3492.24 3115
3492.80 3230
3493.35 3471
3493.91 3808
3494.47 4372
3495.03 4410
3495.58 4438
3496.14 4429
3496.70 4427
3497.26 4012
3497.82 3839
3498.37 3878
3498.93 4119
3499.49 3903
3500.05 4154
3500.61 4540
3501.16 4834
3501.72 4901
3502.28 5209
3502.84 5247
3503.40 5061
3503.95 4912
3504.51 4691
3505.07 4906
3505.63 4875
3506.19 4299
3506.75 4259
3507.30 4112
3507.86 3935
3508.42 3903
3508.98 3816
3509.54 3793
3510.10 3629
3510.66 3567
3511.22 3340
3511.77 3064
3512.33 3084
3512.89 2887
3513.45 2758
3514.01 2726
3514.57 2554
3515.13 2361
3515.69 2398
3516.25 2362
3516.81 2325
3517.37 2369
3517.92 2204
3518.48 2313
3519.04 2352
3519.60 2292
3520.16 2312
3520.72 2300
3521.28 2337
3521.84 2371
3522.40 2375
3522.96 2461
3523.52 2580
3524.08 2732
3524.64 2642
3525.20 2871
3525.76 2924
3526.32 2860
3526.88 2881
3527.44 2760
3528.00 2740
3528.56 2832
3529.12 2696
3529.68 2435
3530.24 2357
3530.80 2288
3531.36 2208
3531.92 2087
3532.48 1871
3533.04 1894
3533.60 1886
3534.17 1775
3534.73 2004
3535.29 1972
3535.85 1879
3536.41 1827
3536.97 1812
3537.53 1964
3538.09 1931
3538.65 2018
3539.21 2047
3539.77 1916
3540.34 2011
3540.90 2178
3541.46 2105
3542.02 2041
3542.58 2160
3543.14 2263
3543.70 2299
3544.26 2471
3544.83 2514
3545.39 2415
3545.95 2474
3546.51 2621
3547.07 2550
3547.63 2338
3548.20 2411
3548.76 2446
3549.32 2369
3549.88 2227
3550.44 2143
3551.01 1987
3551.57 1879
3552.13 1933
3552.69 1928
3553.25 1695
3553.82 1747
3554.38 1785
3554.94 1716
3555.50 1858
3556.07 1811
3556.63 1924
3557.19 1857
3557.75 1719
3558.32 1937
3558.88 1933
3559.44 1970
3560.00 2008
3560.57 1849
3561.13 1945
3561.69 1958
3562.26 1969
3562.82 1801
3563.38 1796
3563.94 1919
3564.51 1837
3565.07 2007
3565.63 1927
3566.20 2009
3566.76 1951
3567.32 1867
3567.89 1872
3568.45 1769
3569.01 1763
3569.58 1706
3570.14 1635
3570.70 1539
3571.27 1729
3571.83 1746
3572.39 1713
3572.96 1745
3573.52 1762
3574.09 1735
3574.65 1767
3575.21 1639
3575.78 1646
3576.34 1803
3576.91 1808
3577.47 1843
3578.03 1707
3578.60 1705
3579.16 1719
3579.73 1655
3580.29 1856
3580.86 1720
3581.42 1731
3581.98 1637
3582.55 1792
3583.11 1841
3583.68 1726
3584.24 1653
3584.81 1552
3585.37 1717
3585.94 1754
3586.50 1755
3587.07 1668
3587.63 1695
3588.20 1673
3588.76 1582
3589.33 1640
3589.89 1788
3590.46 1889
3591.02 1683
3591.59 1707
3592.15 1776
3592.72 1786
3593.28 1756
3593.85 1834
3594.41 1736
3594.98 1703
3595.54 1706
3596.11 1849
3596.68 1821
3597.24 1645
3597.81 1800
3598.37 1836
3598.94 1729
3599.50 1787
3600.07 1811
3600.64 1864
3601.20 1894
3601.77 1869
3602.33 1846
3602.90 1974
3603.47 1935
3604.03 1994
3604.60 1863
3605.16 1938
3605.73 1988
3606.30 1964
3606.86 1707
3607.43 1710
3608.00 1800
3608.56 1682
3609.13 1787
3609.70 1746
3610.26 1687
3610.83 1606
3611.40 1638
3611.96 1748
3612.53 1634
3613.10 1557
3613.66 1697
3614.23 1756
3614.80 1775
3615.36 1916
3615.93 1982
3616.50 2094
3617.07 2495
3617.63 2970
3618.20 3247
3618.77 3449
3619.34 4024
3619.90 4412
3620.47 4584
3621.04 4598
3621.61 4828
3622.17 4824
3622.74 4648
3623.31 4687
3623.88 4207
3624.44 3683
3625.01 3355
3625.58 2921
3626.15 2638
3626.72 2323
3627.28 2042
3627.85 1934
3628.42 1876
3628.99 1903
3629.56 1694
3630.12 1656
3630.69 1659
3631.26 1800
3631.83 1661
3632.40 1595
3632.97 1641
3633.53 1752
3634.10 1738
3634.67 1601
3635.24 1687
3635.81 1695
3636.38 1788
3636.95 1608
3637.52 1709
3638.08 1814
3638.65 1680
3639.22 1697
3639.79 1829
3640.36 1787
3640.93 1815
3641.50 1777
3642.07 2001
3642.64 2037
3643.21 2107
3643.78 2199
3644.34 2310
3644.91 2290
3645.48 2301
3646.05 2316
3646.62 2267
3647.19 2492
3647.76 2375
3648.33 2271
3648.90 2257
3649.47 2271
3650.04 2365
3650.61 2335
3651.18 2289
3651.75 2151
3652.32 2189
3652.89 2085
3653.46 2100
3654.03 2104
3654.60 2049
3655.17 2184
3655.74 2203
3656.31 2035
3656.88 2031
3657.45 1960
3658.02 2085
3658.59 2135
3659.16 2197
3659.73 2104
3660.30 2164
3660.87 2138
3661.45 2116
3662.02 2373
3662.59 2229
3663.16 2131
3663.73 2110
3664.30 2069
3664.87 2039
3665.44 2098
3666.01 2077
3666.58 2151
3667.15 1989
3667.73 2044
3668.30 1988
3668.87 2265
3669.44 2147
3670.01 2039
3670.58 2095
3671.15 2011
3671.73 1940
3672.30 1959
3672.87 1978
3673.44 1830
3674.01 1861
3674.58 1865
3675.16 1901
3675.73 1934
3676.30 1850
3676.87 1854
3677.44 1871
3678.01 2043
3678.59 2089
3679.16 2046
3679.73 1970
3680.30 1937
3680.88 1832
3681.45 1931
3682.02 1933
3682.59 1937
3683.16 1936
3683.74 1747
3684.31 1753
3684.88 1762
3685.45 1708
3686.03 1884
3686.60 1846
3687.17 1778
3687.74 1826
3688.32 1818
3688.89 1886
3689.46 2108
3690.04 2247
3690.61 2401
3691.18 2496
3691.76 2570
3692.33 2697
3692.90 2549
3693.47 2722
3694.05 2633
3694.62 2637
3695.19 2500
3695.77 2276
3696.34 2132
3696.91 2058
3697.49 1958
3698.06 2058
3698.64 2049
3699.21 1902
3699.78 1946
3700.36 1872
3700.93 1840
3701.50 1792
3702.08 1716
3702.65 1872
3703.23 2002
3703.80 1901
3704.37 1993
3704.95 1958
3705.52 1901
3706.10 1692
3706.67 1803
3707.24 1778
3707.82 1983
3708.39 1889
3708.97 1925
3709.54 1927
3710.12 1754
3710.69 1833
3711.27 2067
3711.84 2112
3712.41 1948
3712.99 1970
3713.56 1939
3714.14 2015
3714.71 1908
3715.29 1951
3715.86 1893
3716.44 1960
3717.01 1775
3717.59 1832
3718.16 1901
3718.74 1920
3719.31 1898
3719.89 1984
3720.46 1852
3721.04 1841
3721.61 1774
3722.19 1702
3722.77 1645
3723.34 1586
3723.92 1571
3724.49 1604
3725.07 1515
3725.64 1616
3726.22 1679
3726.79 1557
3727.37 1638
3727.95 1682
3728.52 1733
3729.10 1769
3729.67 1588
3730.25 1750
3730.83 1715
3731.40 1688
3731.98 1902
3732.56 1968
3733.13 2285
3733.71 2090
3734.28 2246
3734.86 2284
3735.44 2467
3736.01 2671
3736.59 2715
3737.17 2492
3737.74 2488
3738.32 2449
3738.90 2332
3739.47 2270
3740.05 2143
3740.63 2018
3741.20 2102
3741.78 1863
3742.36 1711
3742.93 1698
3743.51 1790
3744.09 1795
3744.67 1694
3745.24 1551
3745.82 1575
3746.40 1668
3746.97 1770
3747.55 1647
3748.13 1657
3748.71 1696
3749.28 1536
3749.86 1527
3750.44 1707
3751.02 1654
3751.59 1473
3752.17 1650
3752.75 1762
3753.33 1638
3753.91 1549
3754.48 1607
3755.06 1581
3755.64 1459
3756.22 1418
3756.80 1665
3757.37 1652
3757.95 1510
3758.53 1601
3759.11 1540
3759.69 1622
3760.27 1626
3760.84 1701
3761.42 1641
3762.00 1574
3762.58 1676
3763.16 1731
3763.74 1772
3764.31 1865
3764.89 1865
3765.47 1772
3766.05 1678
3766.63 1681
3767.21 1664
3767.79 1520
3768.37 1678
3768.95 1807
3769.52 1669
3770.10 1721
3770.68 1676
3771.26 1585
3771.84 1628
3772.42 1642
3773.00 1649
3773.58 1737
3774.16 1587
3774.74 1656
3775.32 1622
3775.90 1624
3776.48 1647
3777.06 1691
3777.64 1699
3778.22 1603
3778.80 1640
3779.38 1505
3779.96 1556
3780.54 1607
3781.12 1571
3781.70 1420
3782.28 1609
3782.86 1566
3783.44 1491
3784.02 1399
3784.60 1525
3785.18 1498
3785.76 1517
3786.34 1436
3786.92 1414
3787.50 1457
3788.08 1530
3788.66 1537
3789.24 1407
3789.82 1444
3790.40 1431
3790.98 1397
3791.56 1453
3792.14 1537
3792.72 1514
3793.30 1484
3793.89 1468
3794.47 1567
3795.05 1556
3795.63 1469
3796.21 1400
3796.79 1463
3797.37 1561
3797.95 1552
3798.53 1534
3799.12 1484
3799.70 1520
3800.28 1604
3800.86 1750
3801.44 1659
3802.02 1612
3802.60 1678
3803.19 1677
3803.77 1655
3804.35 1565
3804.93 1527
3805.51 1601
3806.10 1625
3806.68 1677
3807.26 1744
3807.84 1735
3808.42 1711
3809.01 1673
3809.59 1656
3810.17 1624
3810.75 1929
3811.33 1853
3811.92 1730
3812.50 1797
3813.08 1831
3813.66 1922
3814.25 2075
3814.83 1991
3815.41 1960
3815.99 1947
3816.58 1897
3817.16 2000
3817.74 2021
3818.32 1975
3818.91 1971
3819.49 1904
3820.07 1860
3820.66 1822
3821.24 1780
3821.82 1701
3822.41 1701
3822.99 1502
3823.57 1525
3824.16 1631
3824.74 1525
3825.32 1425
3825.91 1519
3826.49 1389
3827.07 1512
3827.66 1535
3828.24 1491
3828.82 1563
3829.41 1595
3829.99 1508
3830.57 1638
3831.16 1542
3831.74 1649
3832.33 1722
3832.91 1744
3833.49 1919
3834.08 1733
3834.66 1794
3835.25 1857
3835.83 1669
3836.41 1741
3837.00 1675
3837.58 1702
3838.17 1633
3838.75 1504
3839.34 1499
3839.92 1471
3840.50 1698
3841.09 1537
3841.67 1484
3842.26 1556
3842.84 1500
3843.43 1553
3844.01 1536
3844.60 1467
3845.18 1683
3845.77 1637
3846.35 1448
3846.94 1513
3847.52 1709
3848.11 1784
3848.69 1644
3849.28 1514
3849.86 1506
3850.45 1598
3851.03 1577
3851.62 1640
3852.20 1641
3852.79 1581
3853.37 1588
3853.96 1692
3854.55 1692
3855.13 1626
3855.72 1576
3856.30 1796
3856.89 1728
3857.47 1680
3858.06 1717
3858.65 1755
3859.23 1860
3859.82 1992
3860.40 2215
3860.99 2396
3861.58 2702
3862.16 2975
3862.75 3161
3863.33 3300
3863.92 3673
3864.51 3924
3865.09 4180
3865.68 4184
3866.27 4061
3866.85 3927
3867.44 3924
3868.03 3610
3868.61 3534
3869.20 3186
3869.79 2879
3870.37 2624
3870.96 2392
3871.55 2287
3872.13 2111
3872.72 2055
3873.31 1958
3873.89 1893
3874.48 1918
3875.07 1926
3875.66 2007
3876.24 1931
3876.83 2078
3877.42 2074
3878.00 2162
3878.59 2004
3879.18 2079
3879.77 2013
3880.35 2124
3880.94 1904
3881.53 1780
3882.12 1780
3882.70 1668
3883.29 1559
3883.88 1651
3884.47 1641
3885.06 1597
3885.64 1523
3886.23 1526
3886.82 1479
3887.41 1674
3888.00 1652
3888.58 1631
3889.17 1647
3889.76 1510
3890.35 1731
3890.94 1872
3891.53 1794
3892.11 1897
3892.70 1947
3893.29 1976
3893.88 1893
3894.47 1893
3895.06 1968
3895.65 1842
3896.23 1828
3896.82 1873
3897.41 1845
3898.00 1871
3898.59 1854
3899.18 1783
3899.77 1767
3900.36 1799
3900.95 1816
3901.53 1825
3902.12 1776
3902.71 1766
3903.30 1793
3903.89 1849
3904.48 1810
3905.07 1772
3905.66 1780
3906.25 1746
3906.84 1668
3907.43 1850
3908.02 1858
3908.61 1682
3909.20 1602
3909.79 1667
3910.38 1621
3910.97 1596
3911.56 1746
3912.15 1715
3912.74 1665
3913.33 1722
3913.92 1509
3914.51 1622
3915.10 1487
3915.69 1386
3916.28 1478
3916.87 1485
3917.46 1547
3918.05 1374
3918.64 1363
3919.23 1423
3919.82 1586
3920.41 1534
3921.00 1523
3921.59 1619
3922.18 1574
3922.77 1592
3923.36 1669
3923.95 1575
3924.55 1495
3925.14 1527
3925.73 1595
3926.32 1494
3926.91 1565
3927.50 1515
3928.09 1476
3928.68 1447
3929.27 1507
3929.87 1495
3930.46 1599
3931.05 1662
3931.64 1837
3932.23 1755
3932.82 1702
3933.41 1708
3934.01 1671
3934.60 1688
3935.19 1618
3935.78 1565
3936.37 1600
3936.96 1525
3937.56 1442
3938.15 1477
3938.74 1461
3939.33 1559
3939.92 1542
3940.52 1543
3941.11 1550
3941.70 1490
3942.29 1417
3942.88 1426
3943.48 1558
3944.07 1549
3944.66 1547
3945.25 1630
3945.85 1610
3946.44 1644
3947.03 1551
3947.62 1594
3948.22 1681
3948.81 1570
3949.40 1497
3949.99 1482
3950.59 1425
3951.18 1472
3951.77 1534
3952.37 1525
3952.96 1553
3953.55 1540
3954.15 1632
3954.74 1620
3955.33 1563
3955.93 1643
3956.52 1397
3957.11 1441
3957.71 1625
3958.30 1625
3958.89 1559
3959.49 1457
3960.08 1462
3960.67 1597
3961.27 1745
3961.86 1625
3962.45 1600
3963.05 1654
3963.64 1615
3964.23 1578
3964.83 1451
3965.42 1513
3966.02 1487
3966.61 1366
3967.20 1437
3967.80 1419
3968.39 1397
3968.99 1543
3969.58 1574
3970.18 1612
3970.77 1616
3971.36 1643
3971.96 1551
3972.55 1623
3973.15 1506
3973.74 1520
3974.34 1327
3974.93 1465
3975.53 1437
3976.12 1448
3976.72 1426
3977.31 1557
3977.91 1729
3978.50 1628
3979.10 1649
3979.69 1682
3980.29 1749
3980.88 1641
3981.48 1603
3982.07 1651
3982.67 1670
3983.26 1703
3983.86 1494
3984.45 1437
3985.05 1536
3985.64 1529
3986.24 1668
3986.83 1519
3987.43 1516
3988.03 1538
3988.62 1612
3989.22 1605
3989.81 1505
3990.41 1542
3991.00 1567
3991.60 1558
3992.20 1614
3992.79 1605
3993.39 1552
3993.98 1560
3994.58 1648
3995.18 1562
3995.77 1524
3996.37 1563
3996.97 1605
3997.56 1583
3998.16 1665
3998.75 1632
3999.35 1599
3999.95 1724
4000.54 1737
4001.14 1695
4001.74 1538
4002.33 1644
4002.93 1725
4003.53 1603
4004.12 1648
4004.72 1609
4005.32 1585
4005.92 1526
4006.51 1640
4007.11 1628
4007.71 1573
4008.30 1753
4008.90 1680
4009.50 1635
4010.10 1679
4010.69 1747
4011.29 1675
4011.89 1614
4012.49 1601
4013.08 1670
4013.68 1708
4014.28 1797
4014.88 1762
4015.47 1730
4016.07 1923
4016.67 2062
4017.27 2018
4017.86 2123
4018.46 2195
4019.06 2314
4019.66 2474
4020.26 2565
4020.85 2506
4021.45 2363
4022.05 2240
4022.65 2186
4023.25 2202
4023.85 2067
4024.44 1931
4025.04 1954
4025.64 2072
4026.24 1974
4026.84 1741
4027.44 1882
4028.03 1878
4028.63 1966
4029.23 2050
4029.83 2055
4030.43 2149
4031.03 2184
4031.63 2115
4032.23 2087
4032.83 2161
4033.42 2153
4034.02 1980
4034.62 1982
4035.22 1878
4035.82 1960
4036.42 2101
4037.02 1980
4037.62 1913
4038.22 1961
4038.82 1901
4039.42 1760
4040.02 1706
4040.62 1706
4041.22 1529
4041.82 1504
4042.41 1606
4043.01 1486
4043.61 1527
4044.21 1554
4044.81 1557
4045.41 1460
4046.01 1491
4046.61 1647
4047.21 1448
4047.81 1501
4048.41 1527
4049.01 1620
4049.61 1604
4050.21 1571
4050.82 1596
4051.42 1591
4052.02 1562
4052.62 1656
4053.22 1571
4053.82 1637
4054.42 1678
4055.02 1607
4055.62 1716
4056.22 1800
4056.82 1591
4057.42 1654
4058.02 1709
4058.62 1626
4059.22 1600
4059.83 1463
4060.43 1418
4061.03 1508
4061.63 1620
4062.23 1501
4062.83 1454
4063.43 1400
4064.03 1327
4064.63 1400
4065.24 1472
4065.84 1364
4066.44 1456
4067.04 1373
4067.64 1507
4068.24 1394
4068.85 1410
4069.45 1408
4070.05 1402
4070.65 1369
4071.25 1396
4071.85 1396
4072.46 1369
4073.06 1567
4073.66 1458
4074.26 1315
4074.86 1350
4075.47 1410
4076.07 1471
4076.67 1498
4077.27 1397
4077.88 1467
4078.48 1496
4079.08 1508
4079.68 1637
4080.29 1402
4080.89 1467
4081.49 1560
4082.09 1448
4082.70 1404
4083.30 1364
4083.90 1449
4084.50 1476
4085.11 1520
4085.71 1471
4086.31 1446
4086.92 1417
4087.52 1526
4088.12 1604
4088.72 1461
4089.33 1427
4089.93 1355
4090.53 1294
4091.14 1362
4091.74 1413
4092.34 1300
4092.95 1507
4093.55 1305
4094.16 1460
4094.76 1495
4095.36 1517
4095.97 1491
4096.57 1492
4097.17 1495
4097.78 1483
4098.38 1450
4098.98 1422
4099.59 1523
4100.19 1458
4100.80 1342
4101.40 1434
4102.00 1480
4102.61 1443
4103.21 1428
4103.82 1389
4104.42 1325
4105.03 1296
4105.63 1231
4106.23 1255
4106.84 1380
4107.44 1355
4108.05 1224
4108.65 1201
4109.26 1271
4109.86 1236
4110.47 1347
4111.07 1212
4111.68 1271
4112.28 1250
4112.89 1258
4113.49 1392
4114.10 1289
4114.70 1291
4115.31 1309
4115.91 1418
4116.52 1406
4117.12 1366
4117.73 1314
4118.33 1277
4118.94 1338
4119.54 1325
4120.15 1365
4120.75 1285
4121.36 1415
4121.97 1330
4122.57 1318
4123.18 1387
4123.78 1321
4124.39 1306
4124.99 1451
4125.60 1319
4126.21 1288
4126.81 1424
4127.42 1395
4128.02 1326
4128.63 1316
4129.24 1377
4129.84 1376
4130.45 1424
4131.05 1427
4131.66 1392
4132.27 1366
4132.87 1369
4133.48 1304
4134.09 1341
4134.69 1400
4135.30 1378
4135.91 1358
4136.51 1457
4137.12 1456
4137.73 1407
4138.33 1526
4138.94 1574
4139.55 1600
4140.15 1600
4140.76 1691
4141.37 1616
4141.97 1788
4142.58 1686
4143.19 1695
4143.80 1872
4144.40 1717
4145.01 1749
4145.62 1766
4146.22 1710
4146.83 1666
4147.44 1655
4148.05 1553
4148.65 1559
4149.26 1547
4149.87 1449
4150.48 1402
4151.09 1311
4151.69 1400
4152.30 1306
4152.91 1249
4153.52 1285
4154.12 1301
4154.73 1305
4155.34 1351
4155.95 1405
4156.56 1295
4157.16 1281
4157.77 1272
4158.38 1338
4158.99 1316
4159.60 1286
4160.21 1223
4160.81 1303
4161.42 1184
4162.03 1285
4162.64 1373
4163.25 1429
4163.86 1324
4164.47 1361
4165.08 1389
4165.68 1447
4166.29 1546
4166.90 1355
4167.51 1553
4168.12 1445
4168.73 1554
4169.34 1612
4169.95 1531
4170.56 1499
4171.16 1470
4171.77 1341
4172.38 1385
4172.99 1307
4173.60 1437
4174.21 1470
4174.82 1389
4175.43 1414
4176.04 1472
4176.65 1391
4177.26 1470
4177.87 1411
4178.48 1400
4179.09 1518
4179.70 1661
4180.31 1671
4180.92 1571
4181.53 1494
4182.14 1541
4182.75 1489
4183.36 1426
4183.97 1496
4184.58 1384
4185.19 1496
4185.80 1418
4186.41 1277
4187.02 1341
4187.63 1458
4188.24 1351
4188.85 1413
4189.46 1304
4190.07 1303
4190.68 1337
4191.29 1431
4191.90 1428
4192.51 1414
4193.13 1541
4193.74 1578
4194.35 1546
4194.96 1519
4195.57 1574
4196.18 1604
4196.79 1665
4197.40 1823
4198.01 1885
4198.62 1904
4199.24 1812
4199.85 1796
4200.46 1727
4201.07 1637
4201.68 1705
4202.29 1659
4202.90 1573
4203.52 1537
4204.13 1526
4204.74 1508
4205.35 1544
4205.96 1486
4206.57 1501
4207.19 1536
4207.80 1444
4208.41 1448
4209.02 1478
4209.63 1402
4210.25 1384
4210.86 1447
4211.47 1533
4212.08 1403
4212.69 1484
4213.31 1473
4213.92 1457
4214.53 1513
4215.14 1582
4215.76 1687
4216.37 1734
4216.98 1578
4217.59 1591
4218.21 1619
4218.82 1690
4219.43 1707
4220.04 1851
4220.66 1935
4221.27 1993
4221.88 1961
4222.50 2132
4223.11 2388
4223.72 2552
4224.33 2792
4224.95 3003
4225.56 3046
4226.17 3037
4226.79 3022
4227.40 3186
4228.01 3237
4228.63 3198
4229.24 3218
4229.85 3194
4230.47 3310
4231.08 3136
4231.69 3139
4232.31 2949
4232.92 2801
4233.54 2861
4234.15 2982
4234.76 3172
4235.38 3109
4235.99 3346
4236.61 3595
4237.22 3649
4237.83 3513
4238.45 3833
4239.06 3674
4239.68 3553
4240.29 3299
4240.90 3010
4241.52 2973
4242.13 2486
4242.75 2400
4243.36 2183
4243.98 2113
4244.59 2092
4245.21 2020
4245.82 1941
4246.43 1883
4247.05 1978
4247.66 1922
4248.28 2028
4248.89 1882
4249.51 1842
4250.12 1948
4250.74 1874
4251.35 1874
4251.97 1766
4252.58 1826
4253.20 1911
4253.81 1879
4254.43 1989
4255.04 1722
4255.66 1793
4256.28 1721
4256.89 1691
4257.51 1820
4258.12 1723
4258.74 1569
4259.35 1529
4259.97 1625
4260.58 1699
4261.20 1673
4261.82 1714
4262.43 1663
4263.05 1710
4263.66 1675
4264.28 1654
4264.90 1661
4265.51 1635
4266.13 1689
4266.74 1749
4267.36 1652
4267.98 1775
4268.59 1882
4269.21 1569
4269.82 1548
4270.44 1693
4271.06 1789
4271.67 1666
4272.29 1494
4272.91 1651
4273.52 1565
4274.14 1581
4274.76 1669
4275.37 1642
4275.99 1615
4276.61 1630
4277.22 1682
4277.84 1588
4278.46 1643
4279.08 1622
4279.69 1720
4280.31 1694
4280.93 1611
4281.54 1520
4282.16 1631
4282.78 1705
4283.40 1469
4284.01 1431
4284.63 1364
4285.25 1459
4285.87 1332
4286.48 1360
4287.10 1429
4287.72 1442
4288.34 1450
4288.95 1526
4289.57 1481
4290.19 1304
4290.81 1377
4291.43 1523
4292.04 1567
4292.66 1428
4293.28 1454
4293.90 1384
4294.52 1364
4295.13 1306
4295.75 1442
4296.37 1356
4296.99 1452
4297.61 1396
4298.23 1311
4298.84 1468
4299.46 1435
4300.08 1447
4300.70 1526
4301.32 1430
4301.94 1332
4302.56 1450
4303.17 1450
4303.79 1359
4304.41 1361
4305.03 1481
4305.65 1399
4306.27 1535
4306.89 1531
4307.51 1558
4308.13 1563
4308.75 1364
4309.36 1458
4309.98 1355
4310.60 1359
4311.22 1402
4311.84 1549
4312.46 1533
4313.08 1536
4313.70 1464
4314.32 1404
4314.94 1402
4315.56 1349
4316.18 1333
4316.80 1360
4317.42 1569
4318.04 1595
4318.66 1539
4319.28 1585
4319.90 1489
4320.52 1539
4321.14 1721
4321.76 1717
4322.38 1566
4323.00 1525
4323.62 1609
4324.24 1732
4324.86 1778
4325.48 1911
4326.10 2040
4326.72 2029
4327.34 1972
4327.96 1937
4328.58 1929
4329.20 2042
4329.82 2008
4330.44 1951
4331.07 1997
4331.69 1870
4332.31 1703
4332.93 1757
4333.55 1672
4334.17 1623
4334.79 1627
4335.41 1822
4336.03 1960
4336.65 1884
4337.28 2140
4337.90 2369
4338.52 2567
4339.14 2801
4339.76 2904
4340.38 3096
4341.00 3042
4341.63 3073
4342.25 3136
4342.87 2855
4343.49 2900
4344.11 2575
4344.73 2701
4345.36 2932
4345.98 3118
4346.60 3237
4347.22 3302
4347.84 3681
4348.47 4134
4349.09 4345
4349.71 4769
4350.33 4744
4350.95 4605
4351.58 4551
4352.20 4140
4352.82 3708
4353.44 3317
4354.07 3123
4354.69 2854
4355.31 2516
4355.93 2552
4356.56 2338
4357.18 2364
4357.80 2113
4358.42 2062
4359.05 1951
4359.67 1933
4360.29 2008
4360.92 2065
4361.54 2065
4362.16 2102
4362.78 1992
4363.41 2059
4364.03 1988
4364.65 2048
4365.28 1864
4365.90 1861
4366.52 2016
4367.15 1787
4367.77 1649
4368.39 1868
4369.02 1788
4369.64 1828
4370.26 1695
4370.89 1720
4371.51 1736
4372.14 1535
4372.76 1538
4373.38 1427
4374.01 1330
4374.63 1468
4375.25 1466
4375.88 1473
4376.50 1520
4377.13 1602
4377.75 1563
4378.37 1405
4379.00 1562
4379.62 1564
4380.25 1510
4380.87 1535
4381.50 1571
4382.12 1587
4382.75 1622
4383.37 1485
4383.99 1555
4384.62 1464
4385.24 1487
4385.87 1601
4386.49 1575
4387.12 1462
4387.74 1517
4388.37 1480
4388.99 1584
4389.62 1537
4390.24 1478
4390.87 1336
4391.49 1310
4392.12 1307
4392.74 1307
4393.37 1368
4393.99 1422
4394.62 1375
4395.24 1376
4395.87 1395
4396.49 1396
4397.12 1448
4397.75 1516
4398.37 1543
4399.00 1467
4399.62 1361
4400.25 1529
4400.87 1524
4401.50 1487
4402.13 1440
4402.75 1521
4403.38 1400
4404.00 1423
4404.63 1417
4405.26 1411
4405.88 1502
4406.51 1454
4407.13 1478
4407.76 1471
4408.39 1492
4409.01 1598
4409.64 1511
4410.27 1439
4410.89 1629
4411.52 1651
4412.15 1556
4412.77 1528
4413.40 1610
4414.03 1579
4414.65 1511
4415.28 1357
4415.91 1451
4416.53 1514
4417.16 1441
4417.79 1475
4418.41 1420
4419.04 1383
4419.67 1471
4420.30 1432
4420.92 1422
4421.55 1435
4422.18 1430
4422.80 1345
4423.43 1352
4424.06 1397
4424.69 1353
4425.31 1414
4425.94 1462
4426.57 1375
4427.20 1471
4427.82 1430
4428.45 1334
4429.08 1323
4429.71 1220
4430.34 1133
4430.96 1206
4431.59 1268
4432.22 1145
4432.85 1240
4433.48 1131
4434.10 1160
4434.73 1272
4435.36 1295
4435.99 1415
4436.62 1426
4437.25 1222
4437.87 1251
4438.50 1335
4439.13 1360
4439.76 1364
4440.39 1308
4441.02 1250
4441.64 1330
4442.27 1402
4442.90 1278
4443.53 1197
4444.16 1225
4444.79 1221
4445.42 1222
4446.05 1232
4446.68 1290
4447.30 1400
4447.93 1354
4448.56 1320
4449.19 1341
4449.82 1365
4450.45 1311
4451.08 1382
4451.71 1369
4452.34 1377
4452.97 1335
4453.60 1382
4454.23 1367
4454.86 1325
4455.49 1510
4456.12 1440
4456.75 1403
4457.38 1401
4458.01 1405
4458.64 1402
4459.27 1369
4459.90 1488
4460.53 1381
4461.16 1514
4461.79 1358
4462.42 1374
4463.05 1279
4463.68 1326
4464.31 1283
4464.94 1213
4465.57 1264
4466.20 1353
4466.83 1152
4467.46 1237
4468.09 1335
4468.72 1437
4469.35 1355
4469.98 1310
4470.61 1422
4471.24 1319
4471.87 1309
4472.50 1332
4473.13 1319
4473.77 1178
4474.40 1163
4475.03 1255
4475.66 1284
4476.29 1327
4476.92 1278
4477.55 1242
4478.18 1194
4478.82 1201
4479.45 1192
4480.08 1204
4480.71 1311
4481.34 1304
4481.97 1156
4482.60 1196
4483.24 1296
4483.87 1269
4484.50 1377
4485.13 1256
4485.76 1112
4486.39 1294
4487.03 1336
4487.66 1350
4488.29 1420
4488.92 1428
4489.55 1339
4490.19 1370
4490.82 1408
4491.45 1392
4492.08 1330
4492.71 1411
4493.35 1355
4493.98 1259
4494.61 1301
4495.24 1333
4495.88 1287
4496.51 1286
4497.14 1372
4497.77 1335
4498.41 1289
4499.04 1448
4499.67 1329
4500.31 1258
4500.94 1322
4501.57 1508
4502.20 1637
4502.84 1513
4503.47 1628
4504.10 1713
4504.74 1727
4505.37 1779
4506.00 1702
4506.64 1780
4507.27 1787
4507.90 1546
4508.54 1513
4509.17 1601
4509.80 1544
4510.44 1452
4511.07 1434
4511.70 1524
4512.34 1507
4512.97 1481
4513.60 1543
4514.24 1520
4514.87 1481
4515.51 1517
4516.14 1492
4516.77 1485
4517.41 1422
4518.04 1439
4518.68 1304
4519.31 1325
4519.94 1377
4520.58 1408
4521.21 1328
4521.85 1340
4522.48 1331
4523.12 1360
4523.75 1314
4524.39 1376
4525.02 1424
4525.65 1302
4526.29 1451
4526.92 1579
4527.56 1615
4528.19 1578
4528.83 1618
4529.46 1655
4530.10 1626
4530.73 1889
4531.37 2109
4532.00 2678
4532.64 2840
4533.27 3022
4533.91 3355
4534.54 3624
4535.18 3575
4535.81 3536
4536.45 3563
4537.09 3362
4537.72 3097
4538.36 3043
4538.99 2604
4539.63 2230
4540.26 2131
4540.90 1887
4541.53 1596
4542.17 1646
4542.81 1523
4543.44 1472
4544.08 1441
4544.71 1419
4545.35 1444
4545.99 1462
4546.62 1416
4547.26 1411
4547.89 1383
4548.53 1449
4549.17 1580
4549.80 1566
4550.44 1603
4551.08 1630
4551.71 1725
4552.35 1722
4552.98 1770
4553.62 1730
4554.26 1579
4554.89 1551
4555.53 1524
4556.17 1472
4556.80 1521
4557.44 1504
4558.08 1555
4558.72 1496
4559.35 1547
4559.99 1486
4560.63 1304
4561.26 1296
4561.90 1333
4562.54 1424
4563.17 1374
4563.81 1369
4564.45 1366
4565.09 1412
4565.72 1293
4566.36 1373
4567.00 1303
4567.64 1357
4568.27 1404
4568.91 1388
4569.55 1364
4570.19 1412
4570.82 1500
4571.46 1532
4572.10 1465
4572.74 1418
4573.38 1556
4574.01 1565
4574.65 1554
4575.29 1431
4575.93 1461
4576.57 1576
4577.20 1507
4577.84 1321
4578.48 1353
4579.12 1505
4579.76 1469
4580.40 1419
4581.04 1356
4581.67 1381
4582.31 1499
4582.95 1530
4583.59 1420
4584.23 1512
4584.87 1445
4585.51 1397
4586.14 1375
4586.78 1335
4587.42 1392
4588.06 1316
4588.70 1368
4589.34 1376
4589.98 1447
4590.62 1457
4591.26 1576
4591.90 1690
4592.54 1646
4593.17 1589
4593.81 1617
4594.45 1752
4595.09 1708
4595.73 1730
4596.37 1625
4597.01 1552
4597.65 1541
4598.29 1416
4598.93 1405
4599.57 1451
4600.21 1389
4600.85 1208
4601.49 1210
4602.13 1374
4602.77 1482
4603.41 1436
4604.05 1324
4604.69 1415
4605.33 1471
4605.97 1410
4606.61 1475
4607.25 1523
4607.89 1655
4608.53 1499
4609.17 1556
4609.81 1567
4610.45 1511
4611.09 1594
4611.73 1562
4612.38 1545
4613.02 1494
4613.66 1515
4614.30 1524
4614.94 1344
4615.58 1301
4616.22 1424
4616.86 1426
4617.50 1445
4618.14 1435
4618.78 1447
4619.43 1352
4620.07 1386
4620.71 1455
4621.35 1335
4621.99 1293
4622.63 1408
4623.27 1363
4623.91 1324
4624.56 1420
4625.20 1425
4625.84 1314
4626.48 1270
4627.12 1303
4627.76 1432
4628.41 1357
4629.05 1351
4629.69 1313
4630.33 1290
4630.97 1445
4631.62 1490
4632.26 1336
4632.90 1316
4633.54 1279
4634.18 1255
4634.83 1339
4635.47 1239
4636.11 1355
4636.75 1398
4637.40 1446
4638.04 1595
4638.68 1521
4639.32 1544
4639.97 1620
4640.61 1672
4641.25 1767
4641.89 1843
4642.54 1713
4643.18 1676
4643.82 1761
4644.46 1657
4645.11 1602
4645.75 1702
4646.39 1677
4647.04 1556
4647.68 1482
4648.32 1437
4648.97 1414
4649.61 1445
4650.25 1437
4650.90 1459
4651.54 1485
4652.18 1418
4652.83 1612
4653.47 1610
4654.11 1708
4654.76 1746
4655.40 1782
4656.04 1730
4656.69 1805
4657.33 1837
4657.98 1819
4658.62 1713
4659.26 1530
4659.91 1530
4660.55 1560
4661.20 1402
4661.84 1296
4662.48 1351
4663.13 1447
4663.77 1370
4664.42 1294
4665.06 1311
4665.71 1327
4666.35 1350
4666.99 1368
4667.64 1247
4668.28 1199
4668.93 1215
4669.57 1255
4670.22 1293
4670.86 1250
4671.51 1239
4672.15 1201
4672.80 1233
4673.44 1094
4674.09 1176
4674.73 1147
4675.38 1251
4676.02 1287
4676.67 1294
4677.31 1210
4677.96 1215
4678.60 1290
4679.25 1432
4679.89 1325
4680.54 1285
4681.18 1343
4681.83 1271
4682.47 1300
4683.12 1315
4683.77 1333
4684.41 1323
4685.06 1358
4685.70 1373
4686.35 1300
4686.99 1380
4687.64 1344
4688.29 1445
4688.93 1332
4689.58 1255
4690.22 1324
4690.87 1358
4691.52 1361
4692.16 1364
4692.81 1280
4693.45 1307
4694.10 1316
4694.75 1175
4695.39 1226
4696.04 1345
4696.69 1258
4697.33 1365
4697.98 1433
4698.63 1343
4699.27 1467
4699.92 1561
4700.57 1536
4701.21 1657
4701.86 1637
4702.51 1726
4703.15 1594
4703.80 1632
4704.45 1701
4705.10 1658
4705.74 1595
4706.39 1546
4707.04 1354
4707.68 1432
4708.33 1290
4708.98 1331
4709.63 1391
4710.27 1254
4710.92 1331
4711.57 1382
4712.22 1286
4712.86 1337
4713.51 1269
4714.16 1273
4714.81 1367
4715.45 1234
4716.10 1182
4716.75 1297
4717.40 1462
4718.05 1344
4718.69 1336
4719.34 1334
4719.99 1290
4720.64 1318
4721.29 1404
4721.94 1376
4722.58 1498
4723.23 1465
4723.88 1468
4724.53 1530
4725.18 1494
4725.83 1539
4726.47 1533
4727.12 1563
4727.77 1578
4728.42 1533
4729.07 1629
4729.72 1585
4730.37 1576
4731.02 1628
4731.66 1574
4732.31 1406
4732.96 1497
4733.61 1487
4734.26 1393
4734.91 1343
4735.56 1228
4736.21 1238
4736.86 1263
4737.51 1171
4738.16 1297
4738.81 1218
4739.45 1261
4740.10 1211
4740.75 1308
4741.40 1262
4742.05 1230
4742.70 1351
4743.35 1271
4744.00 1402
4744.65 1451
4745.30 1492
4745.95 1441
4746.60 1325
4747.25 1294
4747.90 1369
4748.55 1391
4749.20 1435
4749.85 1442
4750.50 1386
4751.15 1387
4751.80 1336
4752.45 1351
4753.10 1502
4753.75 1507
4754.40 1602
4755.05 1655
4755.71 1559
4756.36 1633
4757.01 1584
4757.66 1631
4758.31 1536
4758.96 1554
4759.61 1619
4760.26 1483
4760.91 1367
4761.56 1402
4762.21 1354
4762.86 1396
4763.52 1376
4764.17 1412
4764.82 1381
4765.47 1556
4766.12 1541
4766.77 1402
4767.42 1433
4768.07 1508
4768.73 1560
4769.38 1565
4770.03 1647
4770.68 1517
4771.33 1485
4771.98 1422
4772.64 1414
4773.29 1312
4773.94 1249
4774.59 1237
4775.24 1210
4775.89 1254
4776.55 1250
4777.20 1290
4777.85 1241
4778.50 1283
4779.15 1299
4779.81 1268
4780.46 1238
4781.11 1277
4781.76 1258
4782.42 1230
4783.07 1196
4783.72 1222
4784.37 1264
4785.03 1290
4785.68 1209
4786.33 1341
4786.98 1388
4787.64 1330
4788.29 1296
4788.94 1338
4789.60 1368
4790.25 1313
4790.90 1220
4791.55 1277
4792.21 1346
4792.86 1145
4793.51 1170
4794.17 1239
4794.82 1226
4795.47 1223
4796.13 1375
4796.78 1248
4797.43 1210
4798.09 1338
4798.74 1326
4799.39 1220
4800.05 1259
4800.70 1286
4801.36 1210
4802.01 1206
4802.66 1242
4803.32 1332
4803.97 1381
4804.62 1422
4805.28 1310
4805.93 1252
4806.59 1157
4807.24 1255
4807.89 1334
4808.55 1260
4809.20 1243
4809.86 1256
4810.51 1233
4811.17 1153
4811.82 1288
4812.47 1305
4813.13 1253
4813.78 1262
4814.44 1291
4815.09 1308
4815.75 1327
4816.40 1232
4817.06 1277
4817.71 1321
4818.37 1278
4819.02 1400
4819.68 1397
4820.33 1391
4820.99 1438
4821.64 1415
4822.30 1541
4822.95 1516
4823.61 1524
4824.26 1558
4824.92 1545
4825.57 1678
4826.23 1694
4826.88 1619
4827.54 1669
4828.19 1630
4828.85 1682
4829.51 1764
4830.16 1611
4830.82 1646
4831.47 1643
4832.13 1691
4832.78 1649
4833.44 1510
4834.10 1522
4834.75 1612
4835.41 1712
4836.06 1749
4836.72 1822
4837.38 1781
4838.03 1908
4838.69 2030
4839.34 2245
4840.00 2282
4840.66 2359
4841.31 2415
4841.97 2441
4842.63 2505
4843.28 2537
4843.94 2318
4844.60 2334
4845.25 2164
4845.91 2145
4846.57 2221
4847.22 1993
4847.88 1869
4848.54 1875
4849.19 1799
4849.85 1783
4850.51 1795
4851.17 1870
4851.82 1928
4852.48 1966
4853.14 2038
4853.79 2090
4854.45 1947
4855.11 1895
4855.77 1975
4856.42 1834
4857.08 1899
4857.74 1982
4858.40 1928
4859.05 2010
4859.71 2202
4860.37 2173
4861.03 2216
4861.68 2331
4862.34 2468
4863.00 2436
4863.66 2431
4864.32 2383
4864.97 2459
4865.63 2297
4866.29 2231
4866.95 2344
4867.61 2173
4868.26 2167
4868.92 2250
4869.58 2198
4870.24 2307
4870.90 2250
4871.56 2334
4872.21 2457
4872.87 2238
4873.53 2240
4874.19 2128
4874.85 1997
4875.51 2012
4876.17 2010
4876.83 1965
4877.48 1798
4878.14 1954
4878.80 2040
4879.46 2140
4880.12 2046
4880.78 2049
4881.44 1944
4882.10 1856
4882.76 1795
4883.42 1880
4884.08 1800
4884.73 1916
4885.39 1931
4886.05 1809
4886.71 1677
4887.37 1628
4888.03 1615
4888.69 1518
4889.35 1726
4890.01 1764
4890.67 1713
4891.33 1627
4891.99 1616
4892.65 1652
4893.31 1836
4893.97 1871
4894.63 1795
4895.29 1628
4895.95 1804
4896.61 1857
4897.27 1700
4897.93 1703
4898.59 1602
4899.25 1493
4899.91 1606
4900.57 1622
4901.23 1533
4901.89 1518
4902.55 1592
4903.21 1499
4903.88 1549
4904.54 1663
4905.20 1765
4905.86 1529
4906.52 1569
4907.18 1469
4907.84 1459
4908.50 1441
4909.16 1390
4909.82 1467
4910.48 1474
4911.15 1384
4911.81 1354
4912.47 1425
4913.13 1267
4913.79 1330
4914.45 1339
4915.11 1415
4915.77 1324
4916.44 1371
4917.10 1327
4917.76 1372
4918.42 1279
4919.08 1161
4919.74 1226
4920.41 1322
4921.07 1337
4921.73 1260
4922.39 1319
4923.05 1276
4923.72 1241
4924.38 1222
4925.04 1296
4925.70 1286
4926.36 1230
4927.03 1203
4927.69 1202
4928.35 1203
4929.01 1294
4929.67 1273
4930.34 1325
4931.00 1249
4931.66 1306
4932.32 1149
4932.99 1318
4933.65 1255
4934.31 1255
4934.98 1236
4935.64 1247
4936.30 1324
4936.96 1424
4937.63 1436
4938.29 1340
4938.95 1374
4939.62 1222
4940.28 1338
4940.94 1253
4941.61 1221
4942.27 1274
4942.93 1232
4943.60 1268
4944.26 1407
4944.92 1256
4945.59 1322
4946.25 1140
4946.91 1198
4947.58 1241
4948.24 1141
4948.90 1211
4949.57 1252
4950.23 1266
4950.89 1275
4951.56 1251
4952.22 1268
4952.89 1282
4953.55 1255
4954.21 1255
4954.88 1090
4955.54 1034
4956.21 1127
4956.87 1262
4957.53 1204
4958.20 1123
4958.86 1175
4959.53 1141
4960.19 1206
4960.86 1146
4961.52 1200
4962.19 1155
4962.85 1048
4963.52 1155
4964.18 1110
4964.84 1095
4965.51 1167
4966.17 1300
4966.84 1373
4967.50 1201
4968.17 1364
4968.83 1196
4969.50 1322
4970.16 1250
4970.83 1299
4971.49 1257
4972.16 1184
4972.82 1127
4973.49 1228
4974.16 1195
4974.82 1185
4975.49 1245
4976.15 1205
4976.82 1206
4977.48 1169
4978.15 1206
4978.81 1124
4979.48 1242
4980.15 1309
4980.81 1209
4981.48 1171
4982.14 1212
4982.81 1226
4983.48 1238
4984.14 1254
4984.81 1249
4985.47 1233
4986.14 1221
4986.81 1246
4987.47 1307
4988.14 1343
4988.80 1268
4989.47 1277
4990.14 1324
4990.80 1186
4991.47 1285
4992.14 1329
4992.80 1170
4993.47 1230
4994.14 1119
4994.80 1094
4995.47 1046
4996.14 1177
4996.80 1301
4997.47 1201
4998.14 1127
4998.81 1159
4999.47 1227
5000.14 1145
5000.81 1190
5001.47 1191
5002.14 1200
5002.81 1088
5003.48 1159
5004.14 1277
5004.81 1184
5005.48 1215
5006.15 1274
5006.81 1153
5007.48 1071
5008.15 1170
5008.82 1147
5009.48 1237
5010.15 1257
5010.82 1126
5011.49 1214
5012.16 1253
5012.82 1367
5013.49 1209
5014.16 1307
5014.83 1326
5015.50 1250
5016.16 1258
5016.83 1225
5017.50 1311
5018.17 1324
5018.84 1327
5019.50 1218
5020.17 1315
5020.84 1369
5021.51 1424
5022.18 1712
5022.85 1794
5023.52 2064
5024.19 2143
5024.85 2254
5025.52 2460
5026.19 2658
5026.86 2670
5027.53 2564
5028.20 2532
5028.87 2426
5029.54 2295
5030.21 2173
5030.87 1759
5031.54 1696
5032.21 1543
5032.88 1393
5033.55 1392
5034.22 1360
5034.89 1304
5035.56 1193
5036.23 1293
5036.90 1241
5037.57 1169
5038.24 1193
5038.91 1150
5039.58 1153
5040.25 1150
5040.92 1174
5041.59 1136
5042.26 1046
5042.93 1126
5043.60 1236
5044.27 1086
5044.94 1043
5045.61 1157
5046.28 1102
5046.95 1214
5047.62 1237
5048.29 1298
5048.96 1238
5049.63 1218
5050.30 1167
5050.97 1271
5051.64 1305
5052.31 1189
5052.98 1116
5053.65 1147
5054.32 1156
5054.99 1114
5055.66 1214
5056.34 1153
5057.01 1115
5057.68 1219
5058.35 1151
5059.02 1110
5059.69 1122
5060.36 1166
5061.03 1140
5061.70 1126
5062.38 1154
5063.05 1248
5063.72 1245
5064.39 1227
5065.06 1169
5065.73 1142
5066.40 1206
5067.08 1258
5067.75 1328
5068.42 1167
5069.09 1106
5069.76 1121
5070.43 1158
5071.11 1087
5071.78 1100
5072.45 1175
5073.12 1181
5073.79 1217
5074.47 1156
5075.14 1089
5075.81 1140
5076.48 1174
5077.15 1183
5077.83 1160
5078.50 1066
5079.17 1221
5079.84 1192
5080.52 1232
5081.19 1343
5081.86 1314
5082.53 1213
5083.21 1280
5083.88 1201
5084.55 1274
5085.22 1198
5085.90 1329
5086.57 1273
5087.24 1149
5087.92 1170
5088.59 1247
5089.26 1386
5089.93 1248
5090.61 1297
5091.28 1238
5091.95 1263
5092.63 1322
5093.30 1452
5093.97 1467
5094.65 1476
5095.32 1621
5095.99 1521
5096.67 1478
5097.34 1345
5098.02 1348
5098.69 1354
5099.36 1313
5100.04 1259
5100.71 1202
5101.38 1183
5102.06 1181
5102.73 1147
5103.41 1207
5104.08 1045
5104.75 1237
5105.43 1247
5106.10 1199
5106.78 1266
5107.45 1338
5108.12 1221
5108.80 1260
5109.47 1271
5110.15 1272
5110.82 1133
5111.50 1220
5112.17 1152
5112.85 1155
5113.52 1292
5114.20 1168
5114.87 1122
5115.54 1124
5116.22 1142
5116.89 1123
5117.57 1136
5118.24 1234
5118.92 1228
5119.59 1216
5120.27 1124
5120.94 1279
5121.62 1276
5122.30 1247
5122.97 1308
5123.65 1282
5124.32 1396
5125.00 1370
5125.67 1213
5126.35 1187
5127.02 1138
5127.70 1176
5128.37 1241
5129.05 1164
5129.73 1172
5130.40 1089
5131.08 1183
5131.75 1191
5132.43 1119
5133.10 1156
5133.78 1216
5134.46 1270
5135.13 1224
5135.81 1185
5136.49 1297
5137.16 1205
5137.84 1139
5138.51 1179
5139.19 1164
5139.87 1219
5140.54 1276
5141.22 1371
5141.90 1345
5142.57 1301
5143.25 1386
5143.93 1330
5144.60 1235
5145.28 1100
5145.96 1180
5146.63 1320
5147.31 1247
5147.99 1165
5148.66 1116
5149.34 1071
5150.02 1086
5150.69 971
5151.37 1038
5152.05 1148
5152.73 1104
5153.40 1147
5154.08 1045
5154.76 996
5155.44 995
5156.11 1044
5156.79 1163
5157.47 1115
5158.15 984
5158.82 966
5159.50 1091
5160.18 1131
5160.86 1082
5161.53 1184
5162.21 1047
5162.89 1043
5163.57 1104
5164.25 1042
5164.92 966
5165.60 1053
5166.28 1144
5166.96 1086
5167.64 1140
5168.31 1127
5168.99 1143
5169.67 1152
5170.35 1216
5171.03 1111
5171.71 1047
5172.39 1142
5173.06 1052
5173.74 1085
5174.42 1016
5175.10 1119
5175.78 1104
5176.46 1107
5177.14 1072
5177.82 1120
5178.49 1009
5179.17 1009
5179.85 1165
5180.53 1099
5181.21 1083
5181.89 1172
5182.57 1256
5183.25 1199
5183.93 1102
5184.61 1043
5185.29 1056
5185.97 1003
5186.64 976
5187.32 1057
5188.00 1047
5188.68 953
5189.36 944
5190.04 965
5190.72 1027
5191.40 997
5192.08 954
5192.76 996
5193.44 1068
5194.12 1035
5194.80 981
5195.48 1057
5196.16 1005
5196.84 985
5197.52 1046
5198.20 1060
5198.88 1059
5199.56 1035
5200.24 1084
5200.92 1085
5201.60 1074
5202.28 995
5202.96 958
5203.65 1073
5204.33 1079
5205.01 1025
5205.69 972
5206.37 1060
5207.05 1086
5207.73 1123
5208.41 1145
5209.09 1138
5209.77 1109
5210.45 1148
5211.13 1208
5211.82 1123
5212.50 1206
5213.18 1178
5213.86 1182
5214.54 1260
5215.22 1301
5215.90 1181
5216.58 1214
5217.27 1249
5217.95 1251
5218.63 1233
5219.31 1175
5219.99 1080
5220.67 1105
5221.36 1175
5222.04 1078
5222.72 1176
5223.40 1081
5224.08 1086
5224.77 1101
5225.45 1154
5226.13 1116
5226.81 1164
5227.49 1147
5228.18 1131
5228.86 1125
5229.54 1112
5230.22 1135
5230.91 1150
5231.59 1107
5232.27 1122
5232.95 1071
5233.63 1139
5234.32 1140
5235.00 1018
5235.68 1039
5236.37 1153
5237.05 1118
5237.73 1114
5238.41 1103
5239.10 1102
5239.78 1217
5240.46 1086
5241.15 1212
5241.83 1214
5242.51 1147
5243.20 1133
5243.88 1203
5244.56 1151
5245.24 1153
5245.93 1090
5246.61 1195
5247.29 1069
5247.98 1195
5248.66 1176
5249.35 1146
5250.03 1216
5250.71 1280
5251.40 1434
5252.08 1279
5252.76 1300
5253.45 1295
5254.13 1374
5254.82 1320
5255.50 1305
5256.18 1358
5256.87 1256
5257.55 1152
5258.24 1235
5258.92 1181
5259.60 1188
5260.29 1086
5260.97 1147
5261.66 1117
5262.34 1173
5263.03 1158
5263.71 1028
5264.40 1048
5265.08 1167
5265.76 1228
5266.45 1219
5267.13 1134
5267.82 1126
5268.50 1127
5269.19 1126
5269.87 1036
5270.56 1181
5271.24 1187
5271.93 1241
5272.61 1105
5273.30 1146
5273.98 1170
5274.67 1309
5275.35 1267
5276.04 1256
5276.72 1109
5277.41 1121
5278.10 1136
5278.78 1118
5279.47 1123
5280.15 1088
5280.84 1168
5281.52 1137
5282.21 1270
5282.89 1347
5283.58 1495
5284.27 1490
5284.95 1496
5285.64 1586
5286.32 1648
5287.01 1612
5287.70 1551
5288.38 1501
5289.07 1260
5289.75 1327
5290.44 1252
5291.13 1305
5291.81 1248
5292.50 1235
5293.19 1122
5293.87 1226
5294.56 1271
5295.25 1116
5295.93 1065
5296.62 1174
5297.31 1147
5297.99 1220
5298.68 1189
5299.37 1105
5300.05 1206
5300.74 1224
5301.43 1268
5302.11 1252
5302.80 1187
5303.49 1197
5304.18 1220
5304.86 1396
5305.55 1403
5306.24 1207
5306.92 1235
5307.61 1288
5308.30 1323
5308.99 1194
5309.67 1261
5310.36 1277
5311.05 1303
5311.74 1159
5312.42 1137
5313.11 1311
5313.80 1248
5314.49 1276
5315.18 1398
5315.86 1316
5316.55 1362
5317.24 1314
5317.93 1241
5318.62 1365
5319.30 1245
5319.99 1320
5320.68 1289
5321.37 1241
5322.06 1359
5322.74 1426
5323.43 1419
5324.12 1398
5324.81 1401
5325.50 1375
5326.19 1432
5326.88 1359
5327.56 1312
5328.25 1241
5328.94 1165
5329.63 1166
5330.32 1184
5331.01 1321
5331.70 1275
5332.39 1203
5333.07 1195
5333.76 1313
5334.45 1213
5335.14 1203
5335.83 1226
5336.52 1289
5337.21 1273
5337.90 1296
5338.59 1406
5339.28 1353
5339.97 1282
5340.66 1311
5341.35 1376
5342.04 1394
5342.73 1388
5343.42 1352
5344.10 1399
5344.79 1366
5345.48 1438
5346.17 1429
5346.86 1370
5347.55 1447
5348.24 1558
5348.93 1637
5349.62 1714
5350.31 1749
5351.00 1948
5351.69 2002
5352.39 2419
5353.08 2557
5353.77 2745
5354.46 2873
5355.15 2891
5355.84 3006
5356.53 2955
5357.22 2764
5357.91 2492
5358.60 2330
5359.29 2002
5359.98 1682
5360.67 1676
5361.36 1509
5362.05 1475
5362.74 1340
5363.44 1276
5364.13 1274
5364.82 1332
5365.51 1301
5366.20 1317
5366.89 1339
5367.58 1316
5368.27 1276
5368.96 1276
5369.66 1206
5370.35 1133
5371.04 1106
5371.73 1105
5372.42 1077
5373.11 1057
5373.81 1119
5374.50 1112
5375.19 1077
5375.88 1083
5376.57 1152
5377.26 1088
5377.96 1085
5378.65 1069
5379.34 1097
5380.03 1189
5380.72 1180
5381.42 1172
5382.11 1165
5382.80 1083
5383.49 1120
5384.18 1092
5384.88 1111
5385.57 1171
5386.26 1150
5386.95 1083
5387.65 1089
5388.34 1063
5389.03 1138
5389.72 1180
5390.42 1261
5391.11 1315
5391.80 1234
5392.50 1275
5393.19 1227
5393.88 1247
5394.57 1279
5395.27 1298
5395.96 1236
5396.65 1292
5397.35 1161
5398.04 1209
5398.73 1235
5399.43 1179
5400.12 1172
5400.81 1221
5401.51 1166
5402.20 1132
5402.89 1146
5403.59 1115
5404.28 1105
5404.97 1174
5405.67 1184
5406.36 1162
5407.06 1041
5407.75 1084
5408.44 1171
5409.14 1119
5409.83 1175
5410.53 1226
5411.22 1234
5411.91 1179
5412.61 1149
5413.30 1030
5414.00 1140
5414.69 1235
5415.38 1167
5416.08 1159
5416.77 1220
5417.47 1181
5418.16 1188
5418.86 1094
5419.55 1148
5420.25 1162
5420.94 1196
5421.64 1145
5422.33 1171
5423.03 1085
5423.72 1150
5424.41 1079
5425.11 1192
5425.80 1199
5426.50 1124
5427.19 1190
5427.89 1203
5428.59 1220
5429.28 1165
5429.98 1147
5430.67 1193
5431.37 1181
5432.06 1145
5432.76 1169
5433.45 1104
5434.15 1112
5434.84 1163
5435.54 1242
5436.23 1126
5436.93 1159
5437.63 1207
5438.32 1094
5439.02 1136
5439.71 1124
5440.41 1277
5441.11 1239
5441.80 1242
5442.50 1277
5443.19 1293
5443.89 1379
5444.59 1309
5445.28 1165
5445.98 1361
5446.68 1390
5447.37 1329
5448.07 1366
5448.76 1523
5449.46 1574
5450.16 1606
5450.85 1720
5451.55 1833
5452.25 1967
5452.94 1855
5453.64 1663
5454.34 1763
5455.03 1644
5455.73 1658
5456.43 1424
5457.13 1415
5457.82 1381
5458.52 1400
5459.22 1354
5459.91 1383
5460.61 1284
5461.31 1280
5462.01 1439
5462.70 1504
5463.40 1447
5464.10 1423
5464.80 1486
5465.49 1504
5466.19 1612
5466.89 1614
5467.59 1724
5468.28 1739
5468.98 1765
5469.68 1700
5470.38 1714
5471.07 1611
5471.77 1653
5472.47 1666
5473.17 1582
5473.87 1426
5474.56 1506
5475.26 1424
5475.96 1450
5476.66 1448
5477.36 1447
5478.06 1633
5478.75 1608
5479.45 1488
5480.15 1536
5480.85 1626
5481.55 1654
5482.25 1725
5482.95 1926
5483.64 1965
5484.34 1923
5485.04 1932
5485.74 2004
5486.44 1995
5487.14 1941
5487.84 1942
5488.54 1791
5489.23 1678
5489.93 1653
5490.63 1571
5491.33 1516
5492.03 1633
5492.73 1668
5493.43 1566
5494.13 1637
5494.83 1765
5495.53 1794
5496.23 1750
5496.93 1763
5497.63 1715
5498.33 1811
5499.03 1823
5499.73 1927
5500.43 1974
5501.13 2137
5501.83 2351
5502.53 2547
5503.23 2705
5503.93 2867
5504.63 3106
5505.33 3313
5506.03 3329
5506.73 3059
5507.43 2773
5508.13 2489
5508.83 2283
5509.53 2239
5510.23 2026
5510.93 1976
5511.63 1785
5512.33 1748
5513.03 1763
5513.73 1639
5514.43 1714
5515.13 1575
5515.83 1496
5516.53 1594
5517.23 1660
5517.93 1716
5518.64 1566
5519.34 1718
5520.04 1753
5520.74 1728
5521.44 1631
5522.14 1694
5522.84 1684
5523.54 1687
5524.24 1645
5524.95 1613
5525.65 1663
5526.35 1559
5527.05 1536
5527.75 1481
5528.45 1460
5529.15 1366
5529.86 1317
5530.56 1356
5531.26 1484
5531.96 1433
5532.66 1273
5533.36 1315
5534.07 1396
5534.77 1240
5535.47 1209
5536.17 1221
5536.87 1100
5537.58 1128
5538.28 1245
5538.98 1227
5539.68 1245
5540.39 1247
5541.09 1223
5541.79 1245
5542.49 1212
5543.20 1167
5543.90 1238
5544.60 1296
5545.30 1251
5546.01 1197
5546.71 1246
5547.41 1319
5548.11 1245
5548.82 1210
5549.52 1269
5550.22 1172
5550.93 1254
5551.63 1324
5552.33 1399
5553.03 1349
5553.74 1272
5554.44 1214
5555.14 1186
5555.85 1203
5556.55 1228
5557.25 1096
5557.96 1154
5558.66 1194
5559.36 1158
5560.07 1185
5560.77 1122
5561.48 1286
5562.18 1228
5562.88 1180
5563.59 1239
5564.29 1170
5564.99 1215
5565.70 1205
5566.40 1183
5567.11 1332
5567.81 1244
5568.51 1247
5569.22 1227
5569.92 1144
5570.63 1219
5571.33 1164
5572.04 1164
5572.74 1178
5573.44 1233
5574.15 1261
5574.85 1301
5575.56 1316
5576.26 1299
5576.97 1217
5577.67 1208
5578.38 1171
5579.08 1215
5579.79 1238
5580.49 1097
5581.20 1199
5581.90 1333
5582.61 1295
5583.31 1258
5584.02 1259
5584.72 1187
5585.43 1114
5586.13 1049
5586.84 1059
5587.54 1160
5588.25 1105
5588.95 1042
5589.66 1064
5590.36 1167
5591.07 1104
5591.77 1092
5592.48 1040
5593.19 1019
5593.89 1045
5594.60 1067
5595.30 1085
5596.01 1068
5596.71 1046
5597.42 1048
5598.13 1047
5598.83 1102
5599.54 1110
5600.24 1147
5600.95 1092
5601.66 1055
5602.36 942
5603.07 1071
5603.78 1088
5604.48 989
5605.19 978
5605.89 1052
5606.60 1017
5607.31 1043
5608.01 1109
5608.72 998
5609.43 981
5610.13 1079
5610.84 971
5611.55 1054
5612.25 1018
5612.96 979
5613.67 1012
5614.38 1018
5615.08 1030
5615.79 1121
5616.50 1095
5617.20 1127
5617.91 1068
5618.62 1071
5619.33 1077
5620.03 983
5620.74 1107
5621.45 1153
5622.15 1035
5622.86 1014
5623.57 1045
5624.28 975
5624.99 978
5625.69 920
5626.40 906
5627.11 1001
5627.82 999
5628.52 994
5629.23 1071
5629.94 1125
5630.65 1096
5631.36 1009
5632.06 1001
5632.77 958
5633.48 1045
5634.19 1105
5634.90 1012
5635.61 967
5636.31 885
5637.02 1014
5637.73 1019
5638.44 1091
5639.15 1102
5639.86 1043
5640.56 971
5641.27 1028
5641.98 1200
5642.69 1187
5643.40 1096
5644.11 1100
5644.82 1196
5645.53 1149
5646.24 1086
5646.94 1090
5647.65 1114
5648.36 1084
5649.07 1074
5649.78 1105
5650.49 1187
5651.20 1164
5651.91 1098
5652.62 1107
5653.33 1088
5654.04 1057
5654.75 1144
5655.46 1082
5656.17 1075
5656.88 1089
5657.59 1134
5658.30 1161
5659.01 1085
5659.71 1105
5660.42 1211
5661.13 1386
5661.84 1457
5662.55 1311
5663.26 1322
5663.97 1287
5664.69 1165
5665.40 1197
5666.11 1190
5666.82 1037
5667.53 1112
5668.24 1042
5668.95 1066
5669.66 1177
5670.37 1130
5671.08 1155
5671.79 1132
5672.50 1193
5673.21 1189
5673.92 1255
5674.63 1261
5675.34 1237
5676.05 1197
5676.76 1188
5677.48 1264
5678.19 1202
5678.90 1112
5679.61 1094
5680.32 1086
5681.03 1101
5681.74 1161
5682.45 1105
5683.16 1057
5683.88 1040
5684.59 1023
5685.30 1049
5686.01 1058
5686.72 1125
5687.43 1077
5688.15 987
5688.86 1013
5689.57 1021
5690.28 1148
5690.99 1090
5691.70 1058
5692.42 1030
5693.13 1006
5693.84 979
5694.55 1098
5695.26 1067
5695.98 1089
5696.69 1204
5697.40 1060
5698.11 1023
5698.82 1057
5699.54 1049
5700.25 988
5700.96 1018
5701.67 1027
5702.39 1034
5703.10 1033
5703.81 937
5704.52 1037
5705.24 997
5705.95 1014
5706.66 1011
5707.38 975
5708.09 935
5708.80 1053
5709.51 1124
5710.23 1173
5710.94 1136
5711.65 979
5712.37 986
5713.08 1090
5713.79 971
5714.51 995
5715.22 1067
5715.93 1094
5716.65 1079
5717.36 982
5718.07 1039
5718.79 1053
5719.50 1023
5720.21 967
5720.93 1002
5721.64 1038
5722.36 1022
5723.07 1010
5723.78 1096
5724.50 1060
5725.21 1083
5725.92 1052
5726.64 1127
5727.35 1133
5728.07 1139
5728.78 1192
5729.50 1203
5730.21 1221
5730.92 1233
5731.64 1267
5732.35 1319
5733.07 1495
5733.78 1450
5734.50 1323
5735.21 1261
5735.93 1161
5736.64 1262
5737.35 1191
5738.07 1194
5738.78 1166
5739.50 1124
5740.21 1225
5740.93 1156
5741.64 1153
5742.36 1206
5743.07 1187
5743.79 1045
5744.50 1153
5745.22 1064
5745.93 1112
5746.65 1131
5747.37 1091
5748.08 1131
5748.80 1137
5749.51 1123
5750.23 1001
5750.94 1138
5751.66 1109
5752.37 1237
5753.09 1253
5753.81 1327
5754.52 1379
5755.24 1391
5755.95 1511
5756.67 1477
5757.38 1563
5758.10 1650
5758.82 1737
5759.53 1735
5760.25 1678
5760.96 1616
5761.68 1536
5762.40 1474
5763.11 1357
5763.83 1230
5764.55 1226
5765.26 1320
5765.98 1328
5766.70 1377
5767.41 1402
5768.13 1310
5768.85 1299
5769.56 1393
5770.28 1347
5771.00 1295
5771.71 1238
5772.43 1207
5773.15 1209
5773.86 1208
5774.58 1253
5775.30 1304
5776.01 1320
5776.73 1317
5777.45 1315
5778.17 1237
5778.88 1216
5779.60 1268
5780.32 1286
5781.04 1400
5781.75 1314
5782.47 1336
5783.19 1404
5783.91 1466
5784.62 1377
5785.34 1312
5786.06 1390
5786.78 1402
5787.49 1320
5788.21 1390
5788.93 1310
5789.65 1396
5790.37 1421
5791.08 1483
5791.80 1561
5792.52 1579
5793.24 1614
5793.96 1486
5794.68 1560
5795.39 1683
5796.11 1709
5796.83 1693
5797.55 1682
5798.27 1745
5798.99 1820
5799.70 2171
5800.42 2545
5801.14 2861
5801.86 3392
5802.58 3910
5803.30 4604
5804.02 5069
5804.74 5538
5805.45 5470
5806.17 5009
5806.89 4305
5807.61 3722
5808.33 3384
5809.05 2999
5809.77 2536
5810.49 2317
5811.21 2007
5811.93 2031
5812.65 2088
5813.37 2003
5814.09 1986
5814.81 1847
5815.52 1986
5816.24 2003
5816.96 2133
5817.68 2037
5818.40 2112
5819.12 2132
5819.84 2014
5820.56 2072
5821.28 2060
5822.00 2038
5822.72 1922
5823.44 1781
5824.16 1782
5824.88 1859
5825.60 1802
5826.32 1714
5827.04 1652
5827.76 1619
5828.48 1504
5829.21 1603
5829.93 1511
5830.65 1472
5831.37 1444
5832.09 1422
5832.81 1508
5833.53 1432
5834.25 1343
5834.97 1476
5835.69 1489
5836.41 1360
5837.13 1405
5837.85 1378
5838.57 1378
5839.30 1357
5840.02 1280
5840.74 1430
5841.46 1430
5842.18 1456
5842.90 1416
5843.62 1379
5844.34 1448
5845.07 1515
5845.79 1482
5846.51 1423
5847.23 1268
5847.95 1339
5848.67 1323
5849.39 1278
5850.12 1221
5850.84 1316
5851.56 1327
5852.28 1425
5853.00 1292
5853.73 1336
5854.45 1311
5855.17 1219
5855.89 1197
5856.61 1178
5857.34 1244
5858.06 1258
5858.78 1250
5859.50 1283
5860.23 1269
5860.95 1249
5861.67 1274
5862.39 1289
5863.11 1257
5863.84 1247
5864.56 1237
5865.28 1278
5866.01 1340
5866.73 1242
5867.45 1228
5868.17 1258
5868.90 1297
5869.62 1249
5870.34 1272
5871.07 1239
5871.79 1151
5872.51 1246
5873.23 1321
5873.96 1289
5874.68 1242
5875.40 1238
5876.13 1234
5876.85 1221
5877.57 1206
5878.30 1234
5879.02 1247
5879.74 1233
5880.47 1181
5881.19 1233
5881.92 1239
5882.64 1337
5883.36 1249
5884.09 1229
5884.81 1213
5885.53 1171
5886.26 1184
5886.98 1206
5887.71 1243
5888.43 1227
5889.15 1176
5889.88 1199
5890.60 1153
5891.33 1185
5892.05 1150
5892.78 1169
5893.50 1170
5894.23 1152
5894.95 1047
5895.67 1164
5896.40 1102
5897.12 1243
5897.85 1144
5898.57 1166
5899.30 1139
5900.02 1126
5900.75 1242
5901.47 1148
5902.20 1154
5902.92 1066
5903.65 1213
5904.37 1155
5905.10 1084
5905.82 1142
5906.55 1153
5907.27 1225
5908.00 1206
5908.72 1163
5909.45 1197
5910.17 1168
5910.90 1180
5911.62 1216
5912.35 1123
5913.08 1149
5913.80 1234
5914.53 1189
5915.25 1211
5915.98 1172
5916.70 1216
5917.43 1255
5918.16 1196
5918.88 1159
5919.61 1206
5920.33 1274
5921.06 1298
5921.79 1304
5922.51 1225
5923.24 1198
5923.97 1307
5924.69 1370
5925.42 1329
5926.14 1271
5926.87 1214
5927.60 1238
5928.32 1224
5929.05 1309
5929.78 1382
5930.50 1274
5931.23 1302
5931.96 1261
5932.68 1320
5933.41 1396
5934.14 1468
5934.86 1455
5935.59 1465
5936.32 1515
5937.05 1310
5937.77 1347
5938.50 1419
5939.23 1523
5939.95 1585
5940.68 1531
5941.41 1526
5942.14 1584
5942.86 1642
5943.59 1654
5944.32 1631
5945.05 1640
5945.77 1791
5946.50 1803
5947.23 1688
5947.96 1715
5948.68 1745
5949.41 1789
5950.14 1760
5950.87 1850
5951.60 1810
5952.32 1933
5953.05 1976
5953.78 2004
5954.51 2022
5955.24 2163
5955.96 2291
5956.69 2197
5957.42 2260
5958.15 2227
5958.88 2160
5959.61 2097
5960.33 2090
5961.06 2138
5961.79 2319
5962.52 2211
5963.25 2225
5963.98 2258
5964.71 2192
5965.44 2329
5966.16 2309
5966.89 2417
5967.62 2639
5968.35 2851
5969.08 3022
5969.81 3348
5970.54 3568
5971.27 3622
5972.00 3826
5972.73 3679
5973.46 3538
5974.18 3296
5974.91 3071
5975.64 3017
5976.37 2868
5977.10 2786
5977.83 2600
5978.56 2620
5979.29 2675
5980.02 2619
5980.75 2521
5981.48 2634
5982.21 2696
5982.94 2847
5983.67 2749
5984.40 2868
5985.13 2981
5985.86 2955
5986.59 2838
5987.32 3024
5988.05 3033
5988.78 2962
5989.51 3057
5990.24 3026
5990.97 2958
5991.70 2922
5992.43 2799
5993.16 2814
5993.89 3064
5994.62 2948
5995.35 3043
5996.09 2955
5996.82 2982
5997.55 3028
5998.28 3310
5999.01 3327
5999.74 3155
6000.47 3258
6001.20 3326
6001.93 3356
6002.66 3339
6003.39 3150
6004.13 3095
6004.86 3197
6005.59 3258
6006.32 3272
6007.05 3231
6007.78 3138
6008.51 2975
6009.25 3078
6009.98 3190
6010.71 3171
6011.44 3468
6012.17 3747
6012.90 4030
6013.64 4750
6014.37 5318
6015.10 6324
6015.83 7099
6016.56 8001
6017.29 8734
6018.03 9353
6018.76 9276
6019.49 9191
6020.22 8543
6020.96 7884
6021.69 7145
6022.42 6239
6023.15 5302
6023.88 4700
6024.62 3859
6025.35 3593
6026.08 3410
6026.81 3018
6027.55 2771
6028.28 2559
6029.01 2397
6029.75 2583
6030.48 2545
6031.21 2406
6031.94 2447
6032.68 2318
6033.41 2348
6034.14 2297
6034.88 2272
6035.61 2218
6036.34 2214
6037.07 2271
6037.81 2160
6038.54 2107
6039.27 2158
6040.01 2044
6040.74 2178
6041.47 2251
6042.21 2226
6042.94 2402
6043.68 2529
6044.41 2422
6045.14 2481
6045.88 2453
6046.61 2604
6047.34 2740
6048.08 2573
6048.81 2644
6049.55 2678
6050.28 2710
6051.01 2754
6051.75 2690
6052.48 2731
6053.22 2870
6053.95 3095
6054.68 3500
6055.42 3417
6056.15 3795
6056.89 3858
6057.62 3938
6058.36 3848
6059.09 3906
6059.83 3626
6060.56 3293
6061.29 3161
6062.03 2982
6062.76 2795
6063.50 2665
6064.23 2557
6064.97 2406
6065.70 2393
6066.44 2617
6067.17 2638
6067.91 2446
6068.64 2385
6069.38 2364
6070.11 2398
6070.85 2327
6071.58 2341
6072.32 2354
6073.06 2425
6073.79 2302
6074.53 2276
6075.26 2149
6076.00 2109
6076.73 2153
6077.47 2130
6078.20 2070
6078.94 2045
6079.68 2008
6080.41 2143
6081.15 2068
6081.88 2089
6082.62 2161
6083.35 2069
6084.09 1969
6084.83 1899
6085.56 1848
6086.30 1867
6087.04 1878
6087.77 1866
6088.51 1869
6089.24 1822
6089.98 1668
6090.72 1820
6091.45 1774
6092.19 1764
6092.93 1866
6093.66 1993
6094.40 1892
6095.14 1889
6095.87 1909
6096.61 1793
6097.35 1879
6098.08 1857
6098.82 1854
6099.56 1857
6100.29 1763
6101.03 1646
6101.77 1639
6102.51 1651
6103.24 1710
6103.98 1725
6104.72 1736
6105.46 1721
6106.19 1740
6106.93 1647
6107.67 1577
6108.41 1701
6109.14 1739
6109.88 1641
6110.62 1674
6111.36 1621
6112.09 1737
6112.83 1697
6113.57 1729
6114.31 1690
6115.04 1733
6115.78 1740
6116.52 1713
6117.26 1819
6118.00 1770
6118.73 1756
6119.47 1755
6120.21 1760
6120.95 1805
6121.69 1737
6122.43 1605
6123.16 1695
6123.90 1717
6124.64 1723
6125.38 1798
6126.12 1726
6126.86 1707
6127.60 1767
6128.33 1786
6129.07 1878
6129.81 1841
6130.55 1864
6131.29 1840
6132.03 1859
6132.77 1838
6133.51 1874
6134.25 1976
6134.98 1964
6135.72 1849
6136.46 1795
6137.20 1834
6137.94 1885
6138.68 1848
6139.42 1871
6140.16 1963
6140.90 1942
6141.64 1937
6142.38 1859
6143.12 1959
6143.86 1890
6144.60 1776
6145.34 1912
6146.08 1978
6146.82 2073
6147.56 1822
6148.30 1809
6149.04 1874
6149.78 1795
6150.52 1800
6151.26 1911
6152.00 1976
6152.74 1861
6153.48 1813
6154.22 1883
6154.96 2038
6155.70 2008
6156.44 1992
6157.18 2106
6157.92 1993
6158.66 2072
6159.40 2140
6160.14 2153
6160.88 2009
6161.62 2026
6162.36 2074
6163.10 2014
6163.85 2128
6164.59 2077
6165.33 2188
6166.07 2224
6166.81 2385
6167.55 2509
6168.29 2641
6169.03 2745
6169.77 2728
6170.51 2912
6171.26 3011
6172.00 3033
6172.74 2978
6173.48 3045
6174.22 2756
6174.96 2782
6175.70 2747
6176.45 2666
6177.19 2672
6177.93 2805
6178.67 2824
6179.41 2681
6180.16 2514
6180.90 2313
6181.64 2557
6182.38 2493
6183.12 2536
6183.87 2699
6184.61 2646
6185.35 2694
6186.09 2643
6186.83 2711
6187.58 2877
6188.32 2845
6189.06 2739
6189.80 2722
6190.55 2785
6191.29 2851
6192.03 2986
6192.77 3005
6193.52 3145
6194.26 3094
6195.00 3256
6195.74 3398
6196.49 3403
6197.23 3396
6197.97 3528
6198.72 3695
6199.46 3680
6200.20 3526
6200.94 3596
6201.69 3614
6202.43 3685
6203.17 3537
6203.92 3536
6204.66 3618
6205.40 3471
6206.15 3762
6206.89 4159
6207.63 4468
6208.38 5048
6209.12 6146
6209.87 7392
6210.61 8970
6211.35 11246
6212.10 13485
6212.84 14906
6213.58 15914
6214.33 16521
6215.07 16159
6215.82 15180
6216.56 13840
6217.30 11900
6218.05 10159
6218.79 8420
6219.54 6975
6220.28 5760
6221.02 4786
6221.77 4328
6222.51 3806
6223.26 3323
6224.00 3220
6224.75 3172
6225.49 3137
6226.24 2976
6226.98 2859
6227.73 2859
6228.47 2814
6229.21 2708
6229.96 2619
6230.70 2573
6231.45 2599
6232.19 2570
6232.94 2346
6233.68 2183
6234.43 2059
6235.17 2062
6235.92 1999
6236.67 1971
6237.41 1986
6238.16 1913
6238.90 2108
6239.65 2061
6240.39 2093
6241.14 2150
6241.88 2272
6242.63 2147
6243.37 2221
6244.12 2143
6244.87 2079
6245.61 2044
6246.36 2192
6247.10 2291
6247.85 2334
6248.59 2478
6249.34 2647
6250.09 2846
6250.83 2922
6251.58 3243
6252.33 3522
6253.07 3535
6253.82 3462
6254.56 3216
6255.31 3154
6256.06 3116
6256.80 2901
6257.55 2691
6258.30 2599
6259.04 2580
6259.79 2416
6260.54 2275
6261.28 2263
6262.03 2428
6262.78 2289
6263.52 2322
6264.27 2514
6265.02 2520
6265.76 2496
6266.51 2457
6267.26 2404
6268.01 2498
6268.75 2404
6269.50 2353
6270.25 2419
6270.99 2485
6271.74 2297
6272.49 2562
6273.24 2409
6273.98 2451
6274.73 2556
6275.48 2532
6276.23 2427
6276.97 2515
6277.72 2644
6278.47 2686
6279.22 2749
6279.96 2937
6280.71 2977
6281.46 2952
6282.21 2969
6282.96 3021
6283.70 2800
6284.45 2686
6285.20 2617
6285.95 2455
6286.70 2302
6287.45 2220
6288.19 2289
6288.94 2122
6289.69 2141
6290.44 2049
6291.19 2005
6291.94 2050
6292.68 2069
6293.43 2039
6294.18 2056
6294.93 2090
6295.68 1934
6296.43 1810
6297.18 1820
6297.93 1704
6298.67 1753
6299.42 1803
6300.17 1777
6300.92 1845
6301.67 1780
6302.42 1789
6303.17 1732
6303.92 1737
6304.67 1771
6305.42 1710
6306.17 1638
6306.92 1637
6307.67 1631
6308.41 1665
6309.16 1727
6309.91 1777
6310.66 1634
6311.41 1860
6312.16 1802
6312.91 1650
6313.66 1567
6314.41 1553
6315.16 1685
6315.91 1757
6316.66 1686
6317.41 1775
6318.16 1709
6318.91 1725
6319.66 1702
6320.41 1803
6321.16 1772
6321.91 1553
6322.66 1588
6323.41 1715
6324.16 1681
6324.92 1699
6325.67 1629
6326.42 1649
6327.17 1630
6327.92 1601
6328.67 1584
6329.42 1583
6330.17 1525
6330.92 1610
6331.67 1702
6332.42 1633
6333.17 1702
6333.92 1707
6334.68 1620
6335.43 1649
6336.18 1612
6336.93 1711
6337.68 1582
6338.43 1480
6339.18 1616
6339.93 1635
6340.69 1652
6341.44 1597
6342.19 1588
6342.94 1619
6343.69 1641
6344.44 1573
6345.20 1549
6345.95 1562
6346.70 1611
6347.45 1599
6348.20 1604
6348.95 1585
6349.71 1590
6350.46 1700
6351.21 1698
6351.96 1653
6352.71 1739
6353.47 1765
6354.22 1809
6354.97 2041
6355.72 2086
6356.48 2173
6357.23 2099
6357.98 2000
6358.73 2085
6359.49 2074
6360.24 1996
6360.99 1875
6361.74 1924
6362.50 1780
6363.25 1727
6364.00 1695
6364.76 1622
6365.51 1657
6366.26 1766
6367.01 1710
6367.77 1662
6368.52 1519
6369.27 1626
6370.03 1649
6370.78 1610
6371.53 1671
6372.29 1642
6373.04 1608
6373.79 1614
6374.55 1610
6375.30 1589
6376.05 1630
6376.81 1655
6377.56 1644
6378.31 1765
6379.07 1667
6379.82 1620
6380.58 1638
6381.33 1591
6382.08 1535
6382.84 1566
6383.59 1544
6384.35 1504
6385.10 1592
6385.85 1508
6386.61 1654
6387.36 1598
6388.12 1615
6388.87 1533
6389.62 1592
6390.38 1540
6391.13 1539
6391.89 1657
6392.64 1582
6393.40 1642
6394.15 1700
6394.91 1648
6395.66 1642
6396.42 1641
6397.17 1667
6397.93 1593
6398.68 1553
6399.44 1405
6400.19 1429
6400.95 1461
6401.70 1485
6402.46 1497
6403.21 1345
6403.97 1373
6404.72 1408
6405.48 1409
6406.23 1464
6406.99 1277
6407.74 1352
6408.50 1416
6409.25 1377
6410.01 1373
6410.76 1417
6411.52 1437
6412.28 1459
6413.03 1473
6413.79 1396
6414.54 1536
6415.30 1504
6416.05 1414
6416.81 1492
6417.57 1414
6418.32 1399
6419.08 1500
6419.83 1494
6420.59 1529
6421.35 1598
6422.10 1365
6422.86 1298
6423.62 1368
6424.37 1455
6425.13 1444
6425.89 1432
6426.64 1411
6427.40 1522
6428.15 1465
6428.91 1443
6429.67 1322
6430.42 1428
6431.18 1421
6431.94 1416
6432.70 1497
6433.45 1401
6434.21 1461
6434.97 1372
6435.72 1478
6436.48 1543
6437.24 1395
6437.99 1400
6438.75 1411
6439.51 1466
6440.27 1549
6441.02 1566
6441.78 1495
6442.54 1548
6443.30 1607
6444.05 1630
6444.81 1454
6445.57 1527
6446.33 1570
6447.08 1557
6447.84 1493
6448.60 1563
6449.36 1558
6450.12 1519
6450.87 1457
6451.63 1459
6452.39 1540
6453.15 1562
6453.91 1555
6454.66 1494
6455.42 1510
6456.18 1598
6456.94 1531
6457.70 1587
6458.46 1653
6459.21 1626
6459.97 1587
6460.73 1607
6461.49 1677
6462.25 1596
6463.01 1588
6463.77 1623
6464.52 1641
6465.28 1612
6466.04 1673
6466.80 1659
6467.56 1561
6468.32 1658
6469.08 1684
6469.84 1680
6470.60 1651
6471.36 1809
6472.11 1701
6472.87 1826
6473.63 1816
6474.39 1752
6475.15 1735
6475.91 1799
6476.67 1703
6477.43 1738
6478.19 1886
6478.95 1943
6479.71 1879
6480.47 1911
6481.23 1980
6481.99 1916
6482.75 2010
6483.51 1926
6484.27 2061
6485.03 1944
6485.79 1937
6486.55 1947
6487.31 2038
6488.07 2088
6488.83 2028
6489.59 2053
6490.35 2159
6491.11 2115
6491.87 2262
6492.63 2343
6493.39 2232
6494.15 2256
6494.91 2563
6495.67 2628
6496.43 2652
6497.19 2629
6497.95 2638
6498.71 2603
6499.48 2795
6500.24 2809
6501.00 2693
6501.76 2775
6502.52 2863
6503.28 2745
6504.04 2780
6504.80 2697
6505.56 2803
6506.32 2789
6507.09 2653
6507.85 2733
6508.61 2855
6509.37 2913
6510.13 2969
6510.89 3254
6511.65 3279
6512.42 3251
6513.18 3462
6513.94 3351
6514.70 3408
6515.46 3434
6516.22 3547
6516.99 3422
6517.75 3391
6518.51 3487
6519.27 3374
6520.03 3480
6520.80 3403
6521.56 3394
6522.32 3429
6523.08 3589
6523.84 3668
6524.61 3871
6525.37 3791
6526.13 4031
6526.89 4152
6527.66 4380
6528.42 4715
6529.18 4908
6529.94 5602
6530.71 6136
6531.47 6294
6532.23 6581
6533.00 6881
6533.76 6878
6534.52 6680
6535.28 6733
6536.05 6656
6536.81 6962
6537.57 7747
6538.34 8869
6539.10 9922
6539.86 11325
6540.63 12527
6541.39 13012
6542.15 12685
6542.92 12624
6543.68 11466
6544.44 9928
6545.21 8492
6545.97 7338
6546.73 6048
6547.50 5044
6548.26 4596
6549.02 3926
6549.79 3446
6550.55 3319
6551.31 3089
6552.08 2970
6552.84 2820
6553.61 2911
6554.37 2747
6555.13 2815
6555.90 2742
6556.66 2869
6557.43 3030
6558.19 2765
6558.96 2788
6559.72 2565
6560.48 2577
6561.25 2491
6562.01 2616
6562.78 2687
6563.54 2710
6564.31 2639
6565.07 2706
6565.84 2800
6566.60 2911
6567.37 3191
6568.13 3175
6568.90 3144
6569.66 3161
6570.43 3191
6571.19 3344
6571.96 3264
6572.72 3264
6573.49 3177
6574.25 3149
6575.02 3123
6575.78 3012
6576.55 3101
6577.31 3219
6578.08 3347
6578.84 3363
6579.61 3540
6580.37 3700
6581.14 3749
6581.91 3768
6582.67 3813
6583.44 3876
6584.20 3952
6584.97 3916
6585.73 3907
6586.50 3922
6587.27 3811
6588.03 3594
6588.80 3448
6589.56 3477
6590.33 3373
6591.10 3303
6591.86 3339
6592.63 3282
6593.39 3205
6594.16 3544
6594.93 3769
6595.69 4038
6596.46 4407
6597.23 4837
6597.99 5249
6598.76 5263
6599.53 5629
6600.29 5752
6601.06 5652
6601.83 5433
6602.59 5281
6603.36 4581
6604.13 4029
6604.89 3942
6605.66 3460
6606.43 3235
6607.20 3193
6607.96 3044
6608.73 2986
6609.50 2788
6610.26 2771
6611.03 2833
6611.80 2745
6612.57 2618
6613.33 2669
6614.10 2566
6614.87 2596
6615.64 2459
6616.40 2493
6617.17 2455
6617.94 2480
6618.71 2481
6619.48 2438
6620.24 2320
6621.01 2287
6621.78 2369
6622.55 2392
6623.32 2343
6624.08 2391
6624.85 2335
6625.62 2210
6626.39 2367
6627.16 2400
6627.92 2345
6628.69 2239
6629.46 2300
6630.23 2306
6631.00 2377
6631.77 2331
6632.54 2229
6633.30 2272
6634.07 2173
6634.84 2420
6635.61 2586
6636.38 2683
6637.15 2764
6637.92 2931
6638.69 3121
6639.45 3094
6640.22 3213
6640.99 3151
6641.76 3018
6642.53 2806
6643.30 2605
6644.07 2578
6644.84 2517
6645.61 2241
6646.38 2113
6647.15 2015
6647.92 2067
6648.69 2106
6649.46 2006
6650.22 1977
6650.99 2147
6651.76 2146
6652.53 2170
6653.30 2216
6654.07 2205
6654.84 2186
6655.61 2291
6656.38 2279
6657.15 2192
6657.92 2176
6658.69 2109
6659.46 2170
6660.23 2136
6661.00 2133
6661.77 2088
6662.54 2048
6663.31 2041
6664.09 1946
6664.86 1977
6665.63 2040
6666.40 2102
6667.17 2018
6667.94 2016
6668.71 1977
6669.48 2009
6670.25 2029
6671.02 1940
6671.79 1940
6672.56 2035
6673.33 1985
6674.10 2168
6674.88 2046
6675.65 2092
6676.42 2042
6677.19 2005
6677.96 2015
6678.73 2092
6679.50 2153
6680.27 2131
6681.05 2131
6681.82 2005
6682.59 2046
6683.36 2071
6684.13 2101
6684.90 2013
6685.67 2221
6686.45 2337
6687.22 2355
6687.99 2405
6688.76 2701
6689.53 2806
6690.31 2661
6691.08 2693
6691.85 2593
6692.62 2608
6693.39 2380
6694.17 2301
6694.94 2100
6695.71 1953
6696.48 1964
6697.25 1944
6698.03 1893
6698.80 1869
6699.57 1917
6700.34 1872
6701.12 1895
6701.89 1913
6702.66 1850
6703.43 1851
6704.21 1830
6704.98 1844
6705.75 1884
6706.53 1862
6707.30 1897
6708.07 1879
6708.84 1935
6709.62 1887
6710.39 1757
6711.16 1752
6711.94 1697
6712.71 1736
6713.48 1889
6714.26 1861
6715.03 1819
6715.80 1698
6716.58 1712
6717.35 1763
6718.12 1729
6718.90 1638
6719.67 1667
6720.45 1760
6721.22 1688
6721.99 1774
6722.77 1746
6723.54 1590
6724.31 1598
6725.09 1575
6725.86 1652
6726.64 1773
6727.41 1679
6728.18 1661
6728.96 1684
6729.73 1792
6730.51 1701
6731.28 1693
6732.06 1696
6732.83 1637
6733.60 1682
6734.38 1709
6735.15 1747
6735.93 1671
6736.70 1691
6737.48 1773
6738.25 1719
6739.03 1682
6739.80 1737
6740.58 1717
6741.35 1791
6742.13 1745
6742.90 1800
6743.68 1726
6744.45 1656
6745.23 1670
6746.00 1922
6746.78 1794
6747.55 1713
6748.33 1784
6749.10 1844
6749.88 1852
6750.65 1881
6751.43 1914
6752.20 1901
6752.98 2098
6753.75 2066
6754.53 2214
6755.31 2254
6756.08 2484
6756.86 2622
6757.63 2569
6758.41 2725
6759.19 2627
6759.96 2469
6760.74 2220
6761.51 2053
6762.29 1954
6763.07 1934
6763.84 1839
6764.62 1800
6765.39 1827
6766.17 1729
6766.95 1675
6767.72 1653
6768.50 1734
6769.28 1790
6770.05 1765
6770.83 1780
6771.61 1776
6772.38 1695
6773.16 1790
6773.94 1799
6774.71 1660
6775.49 1648
6776.27 1569
6777.04 1554
6777.82 1606
6778.60 1604
6779.37 1672
6780.15 1451
6780.93 1526
6781.71 1586
6782.48 1557
6783.26 1569
6784.04 1599
6784.81 1620
6785.59 1627
6786.37 1575
6787.15 1510
6787.92 1599
6788.70 1554
6789.48 1441
6790.26 1499
6791.04 1448
6791.81 1418
6792.59 1483
6793.37 1425
6794.15 1478
6794.92 1396
6795.70 1376
6796.48 1447
6797.26 1475
6798.04 1359
6798.81 1234
6799.59 1386
6800.37 1449
6801.15 1438
6801.93 1501
6802.71 1487
6803.48 1489
6804.26 1429
6805.04 1422
6805.82 1500
6806.60 1493
6807.38 1435
6808.16 1478
6808.94 1535
6809.71 1573
6810.49 1588
6811.27 1557
6812.05 1449
6812.83 1410
6813.61 1483
6814.39 1401
6815.17 1381
6815.95 1434
6816.73 1376
6817.50 1321
6818.28 1350
6819.06 1376
6819.84 1450
6820.62 1457
6821.40 1415
6822.18 1359
6822.96 1437
6823.74 1468
6824.52 1393
6825.30 1389
6826.08 1362
6826.86 1453
6827.64 1495
6828.42 1421
6829.20 1499
6829.98 1417
6830.76 1398
6831.54 1412
6832.32 1480
6833.10 1560
6833.88 1497
6834.66 1413
6835.44 1412
6836.22 1391
6837.00 1460
6837.78 1519
6838.56 1444
6839.34 1428
6840.12 1351
6840.90 1370
6841.68 1356
6842.46 1548
6843.24 1410
6844.03 1437
6844.81 1429
6845.59 1435
6846.37 1397
6847.15 1429
6847.93 1432
6848.71 1379
6849.49 1499
6850.27 1522
6851.05 1586
6851.84 1676
6852.62 2014
6853.40 2034
6854.18 2227
6854.96 2699
6855.74 2618
6856.52 2683
6857.30 2663
6858.09 2604
6858.87 2455
6859.65 2048
6860.43 2079
6861.21 1917
6861.99 1877
6862.78 1703
6863.56 1629
6864.34 1627
6865.12 1664
6865.90 1645
6866.69 1503
6867.47 1525
6868.25 1471
6869.03 1505
6869.82 1593
6870.60 1504
6871.38 1529
6872.16 1609
6872.94 1638
6873.73 1543
6874.51 1707
6875.29 1617
6876.07 1594
6876.86 1519
6877.64 1657
6878.42 1559
6879.21 1574
6879.99 1715
6880.77 1642
6881.55 1666
6882.34 1784
6883.12 1775
6883.90 1838
6884.69 1812
6885.47 1908
6886.25 1837
6887.04 1933
6887.82 1963
6888.60 2069
6889.39 2243
6890.17 2470
6890.95 2864
6891.74 3120
6892.52 3129
6893.30 3189
6894.09 3022
6894.87 2865
6895.65 2558
6896.44 2386
6897.22 2325
6898.01 2076
6898.79 1983
6899.57 2042
6900.36 2043
6901.14 1857
6901.93 1991
6902.71 2046
6903.49 1922
6904.28 1908
6905.06 1917
6905.85 2021
6906.63 1877
6907.42 2039
6908.20 1979
6908.98 1911
6909.77 1866
6910.55 1808
6911.34 1797
6912.12 1835
6912.91 1828
6913.69 1832
6914.48 1750
6915.26 1792
6916.05 1724
6916.83 1714
6917.62 1765
6918.40 1753
6919.19 1796
6919.97 1749
6920.76 1653
6921.54 1754
6922.33 1857
6923.11 1875
6923.90 1731
6924.68 1716
6925.47 1798
6926.25 1745
6927.04 1705
6927.82 1795
6928.61 1709
6929.40 1836
6930.18 1897
6930.97 1872
6931.75 1736
6932.54 1817
6933.32 1884
6934.11 1886
6934.90 1902
6935.68 1896
6936.47 1946
6937.25 1994
6938.04 2113
6938.83 2019
6939.61 2002
6940.40 2118
6941.19 2058
6941.97 1974
6942.76 1947
6943.54 1971
6944.33 2043
6945.12 2183
6945.90 2141
6946.69 2309
6947.48 2269
6948.26 2240
6949.05 2314
6949.84 2412
6950.62 2368
6951.41 2289
6952.20 2330
6952.99 2362
6953.77 2328
6954.56 2392
6955.35 2432
6956.13 2456
6956.92 2361
6957.71 2306
6958.50 2535
6959.28 2423
6960.07 2511
6960.86 2663
6961.64 2617
6962.43 2628
6963.22 2619
6964.01 2600
6964.80 2653
6965.58 2624
6966.37 2622
6967.16 2505
6967.95 2536
6968.73 2575
6969.52 2646
6970.31 2407
6971.10 2530
6971.89 2741
6972.67 2740
6973.46 2887
6974.25 3020
6975.04 2964
6975.83 2876
6976.62 2985
6977.40 2991
6978.19 3088
6978.98 3119
6979.77 3024
6980.56 3012
6981.35 3148
6982.13 3360
6982.92 3450
6983.71 3477
6984.50 3670
6985.29 3880
6986.08 4466
6986.87 5114
6987.66 5782
6988.45 6861
6989.23 7677
6990.02 8505
6990.81 9037
6991.60 8938
6992.39 8579
6993.18 8125
6993.97 7255
6994.76 6558
6995.55 5740
6996.34 5092
6997.13 4551
6997.92 4288
6998.71 4193
6999.50 4184
7000.29 4610
7001.07 5171
7001.86 5785
7002.65 6684
7003.44 7682
7004.23 8236
7005.02 8796
7005.81 8638
7006.60 8329
7007.39 7748
7008.18 6875
7008.97 5962
7009.76 5024
7010.55 4326
7011.34 3874
7012.14 3452
7012.93 3011
7013.72 2931
7014.51 2960
7015.30 2835
7016.09 2997
7016.88 3046
7017.67 3086
7018.46 3106
7019.25 3083
7020.04 2870
7020.83 2689
7021.62 2602
7022.41 2537
7023.20 2524
7024.00 2431
7024.79 2368
7025.58 2401
7026.37 2435
7027.16 2357
7027.95 2391
7028.74 2579
7029.53 2531
7030.32 2621
7031.12 2498
7031.91 2506
7032.70 2551
7033.49 2507
7034.28 2553
7035.07 2530
7035.87 2409
7036.66 2356
7037.45 2265
7038.24 2293
7039.03 2343
7039.82 2332
7040.62 2324
7041.41 2353
7042.20 2474
7042.99 2569
7043.78 2472
7044.58 2529
7045.37 2563
7046.16 2496
7046.95 2554
7047.75 2530
7048.54 2382
7049.33 2383
7050.12 2471
7050.92 2625
7051.71 2620
7052.50 2766
7053.29 2977
7054.09 3196
7054.88 3046
7055.67 3116
7056.46 3160
7057.26 2938
7058.05 2804
7058.84 2709
7059.64 2515
7060.43 2299
7061.22 2288
7062.02 2311
7062.81 2406
7063.60 2276
7064.39 2288
7065.19 2245
7065.98 2349
7066.77 2381
7067.57 2313
7068.36 2440
7069.16 2424
7069.95 2489
7070.74 2446
7071.54 2468
7072.33 2266
7073.12 2297
7073.92 2282
7074.71 2241
7075.51 2239
7076.30 2368
7077.09 2353
7077.89 2184
7078.68 2217
7079.48 2333
7080.27 2168
7081.06 2264
7081.86 2229
7082.65 2280
7083.45 2199
7084.24 2204
7085.04 2235
7085.83 2239
7086.62 2258
7087.42 2212
7088.21 2247
7089.01 2514
7089.80 2838
7090.60 3159
7091.39 3461
7092.19 3543
7092.98 3721
7093.78 3773
7094.57 3780
7095.37 3607
7096.16 3186
7096.96 2845
7097.75 2491
7098.55 2395
7099.34 2195
7100.14 2051
7100.93 1821
7101.73 1828
7102.52 1750
7103.32 1708
7104.11 1753
7104.91 1704
7105.71 1764
7106.50 1775
7107.30 1662
7108.09 1664
7108.89 1665
7109.68 1563
7110.48 1559
7111.28 1518
7112.07 1470
7112.87 1444
7113.66 1468
7114.46 1427
7115.26 1408
7116.05 1420
7116.85 1475
7117.65 1500
7118.44 1559
7119.24 1520
7120.03 1554
7120.83 1584
7121.63 1533
7122.42 1568
7123.22 1573
7124.02 1630
7124.81 1517
7125.61 1495
7126.41 1549
7127.20 1509
7128.00 1433
7128.80 1506
7129.59 1590
7130.39 1591
7131.19 1492
7131.99 1531
7132.78 1640
7133.58 1557
7134.38 1415
7135.17 1459
7135.97 1480
7136.77 1490
7137.57 1480
7138.36 1545
7139.16 1466
7139.96 1316
7140.76 1305
7141.55 1505
7142.35 1403
7143.15 1463
7143.95 1443
7144.74 1461
7145.54 1475
7146.34 1434
7147.14 1470
7147.94 1407
7148.73 1443
7149.53 1412
7150.33 1516
7151.13 1508
7151.93 1511
7152.72 1513
7153.52 1460
7154.32 1386
7155.12 1354
7155.92 1448
7156.72 1425
7157.51 1418
7158.31 1393
7159.11 1346
7159.91 1377
7160.71 1395
7161.51 1340
7162.31 1371
7163.11 1394
7163.90 1339
7164.70 1338
7165.50 1254
7166.30 1235
7167.10 1298
7167.90 1319
7168.70 1259
7169.50 1193
7170.30 1328
7171.10 1276
7171.90 1388
7172.69 1237
7173.49 1215
7174.29 1257
7175.09 1425
7175.89 1384
7176.69 1372
7177.49 1372
7178.29 1223
7179.09 1368
7179.89 1304
7180.69 1214
7181.49 1207
7182.29 1169
7183.09 1353
7183.89 1380
7184.69 1194
7185.49 1312
7186.29 1396
7187.09 1484
7187.89 1495
7188.69 1397
7189.49 1403
7190.29 1381
7191.09 1382
7191.89 1261
7192.69 1290
7193.49 1232
7194.29 1244
7195.09 1205
7195.89 1141
7196.70 1126
7197.50 1058
7198.30 1152
7199.10 1203
7199.90 1086
7200.70 1155
7201.50 1181
7202.30 1157
7203.10 1166
7203.90 1113
7204.70 1157
7205.51 1158
7206.31 1080
7207.11 1075
7207.91 1110
7208.71 1098
7209.51 1132
7210.31 1117
7211.12 1039
7211.92 984
7212.72 1052
7213.52 1127
7214.32 1107
7215.12 1074
7215.92 1139
7216.73 1053
7217.53 1073
7218.33 1151
7219.13 1007
7219.93 1010
7220.74 1103
7221.54 1093
7222.34 1138
7223.14 1050
7223.94 1050
7224.75 1071
7225.55 1070
7226.35 1164
7227.15 1143
7227.96 1057
7228.76 1071
7229.56 1138
7230.36 1149
7231.17 1126
7231.97 1128
7232.77 1077
7233.57 1014
7234.38 1078
7235.18 1088
7235.98 1090
7236.79 1126
7237.59 1223
7238.39 1155
7239.19 1115
7240.00 1222
7240.80 1311
7241.60 1337
7242.41 1276
7243.21 1270
7244.01 1428
7244.82 1399
7245.62 1253
7246.42 1249
7247.23 1270
7248.03 1206
7248.83 1164
7249.64 1284
7250.44 1136
7251.25 1148
7252.05 1157
7252.85 1223
7253.66 1126
7254.46 1137
7255.27 1233
7256.07 1219
7256.87 1176
7257.68 1186
7258.48 1260
7259.29 1263
7260.09 1247
7260.89 1149
7261.70 1184
7262.50 1164
7263.31 1269
7264.11 1219
7264.92 1200
7265.72 1220
7266.53 1236
7267.33 1189
7268.13 1263
7268.94 1198
7269.74 1228
7270.55 1333
7271.35 1418
7272.16 1456
7272.96 1355
7273.77 1336
7274.57 1317
7275.38 1341
7276.18 1370
7276.99 1387
7277.79 1375
7278.60 1368
7279.40 1437
7280.21 1439
7281.01 1437
7281.82 1436
7282.63 1505
7283.43 1541
7284.24 1668
7285.04 1786
7285.85 1946
7286.65 2132
7287.46 2497
7288.27 2826
7289.07 3044
7289.88 3431
7290.68 3170
7291.49 2947
7292.29 2774
7293.10 2542
7293.91 2207
7294.71 2135
7295.52 1933
7296.33 1627
7297.13 1487
7297.94 1432
7298.74 1506
7299.55 1568
7300.36 1444
7301.16 1479
7301.97 1457
7302.78 1475
7303.58 1456
7304.39 1457
7305.20 1485
7306.00 1317
7306.81 1404
7307.62 1511
7308.42 1514
7309.23 1586
7310.04 1552
7310.84 1550
7311.65 1563
7312.46 1594
7313.27 1709
7314.07 1752
7314.88 1860
7315.69 1983
7316.50 1959
7317.30 2172
7318.11 2047
7318.92 1995
7319.72 1859
7320.53 1948
7321.34 1957
7322.15 2039
7322.96 2324
7323.76 2444
7324.57 2568
7325.38 2536
7326.19 2362
7326.99 2447
7327.80 2305
7328.61 2123
7329.42 2050
7330.23 1811
7331.03 1685
7331.84 1751
7332.65 1692
7333.46 1521
7334.27 1557
7335.08 1500
7335.88 1492
7336.69 1451
7337.50 1513
7338.31 1444
7339.12 1433
7339.93 1542
7340.74 1599
7341.54 1525
7342.35 1501
7343.16 1509
7343.97 1483
7344.78 1535
7345.59 1494
7346.40 1510
7347.21 1472
7348.02 1406
7348.82 1457
7349.63 1496
7350.44 1460
7351.25 1477
7352.06 1475
7352.87 1532
7353.68 1530
7354.49 1455
7355.30 1470
7356.11 1416
7356.92 1358
7357.73 1405
7358.54 1459
7359.35 1418
7360.16 1406
7360.97 1337
7361.78 1485
7362.59 1399
7363.40 1444
7364.21 1422
7365.02 1517
7365.83 1563
7366.64 1462
7367.45 1454
7368.26 1537
7369.07 1531
7369.88 1506
7370.69 1573
7371.50 1547
7372.31 1580
7373.12 1483
7373.93 1546
7374.74 1459
7375.55 1490
7376.36 1483
7377.17 1503
7377.98 1453
7378.79 1489
7379.60 1484
7380.42 1508
7381.23 1636
7382.04 1795
7382.85 1935
7383.66 1987
7384.47 2175
7385.28 2359
7386.09 2399
7386.90 2473
7387.71 2445
7388.53 2252
7389.34 2147
7390.15 2103
7390.96 1942
7391.77 1885
7392.58 1677
7393.39 1596
7394.21 1590
7395.02 1655
7395.83 1452
7396.64 1489
7397.45 1456
7398.27 1549
7399.08 1498
7399.89 1477
7400.70 1586
7401.51 1645
7402.33 1852
7403.14 1880
7403.95 1919
7404.76 2038
7405.57 2166
7406.39 2166
7407.20 2124
7408.01 2053
7408.82 1961
7409.64 1967
7410.45 1923
7411.26 1921
7412.07 1828
7412.89 1784
7413.70 1720
7414.51 1847
7415.32 1759
7416.14 1662
7416.95 1589
7417.76 1439
7418.58 1401
7419.39 1436
7420.20 1263
7421.02 1198
7421.83 1244
7422.64 1204
7423.45 1278
7424.27 1277
7425.08 1216
7425.89 1293
7426.71 1236
7427.52 1144
7428.33 1173
7429.15 1217
7429.96 1176
7430.78 1169
7431.59 1176
7432.40 1181
7433.22 1171
7434.03 1171
7434.84 1182
7435.66 1244
7436.47 1254
7437.29 1209
7438.10 1207
7438.91 1203
7439.73 1130
7440.54 1145
7441.36 1206
7442.17 1241
7442.99 1204
7443.80 1207
7444.61 1151
7445.43 1211
7446.24 1197
7447.06 1137
7447.87 1186
7448.69 1182
7449.50 1125
7450.32 1172
7451.13 1207
7451.95 1121
7452.76 1165
7453.58 1136
7454.39 1083
7455.21 1162
7456.02 1139
7456.84 1044
7457.65 1097
7458.47 1091
7459.28 1174
7460.10 1148
7460.91 1124
7461.73 1168
7462.54 1154
7463.36 1096
7464.17 1104
7464.99 1071
7465.80 1087
7466.62 1094
7467.44 1067
7468.25 1066
7469.07 1106
7469.88 1152
7470.70 1159
7471.51 1192
7472.33 1148
7473.15 1129
7473.96 1075
7474.78 1139
7475.59 1106
7476.41 1124
7477.23 1144
7478.04 1082
7478.86 972
7479.67 1007
7480.49 1035
7481.31 1077
7482.12 1002
7482.94 995
7483.76 1058
7484.57 1009
7485.39 1042
7486.21 1084
7487.02 1118
7487.84 993
7488.66 998
7489.47 955
7490.29 943
7491.11 943
7491.92 950
7492.74 1029
7493.56 990
7494.38 1020
7495.19 1002
7496.01 977
7496.83 949
7497.64 913
7498.46 909
7499.28 957
7500.10 923
7500.91 947
7501.73 920
7502.55 963
7503.37 968
7504.18 953
7505.00 939
7505.82 876
7506.64 985
7507.46 925
7508.27 895
7509.09 951
7509.91 942
7510.73 900
7511.55 968
7512.36 905
7513.18 906
7514.00 947
7514.82 936
7515.64 943
7516.45 901
7517.27 942
7518.09 930
7518.91 959
7519.73 925
7520.55 910
7521.37 1040
7522.18 980
7523.00 912
7523.82 912
7524.64 914
7525.46 962
7526.28 970
7527.10 956
7527.92 921
7528.74 836
7529.55 896
7530.37 888
7531.19 825
7532.01 801
7532.83 894
7533.65 919
7534.47 900
7535.29 879
7536.11 848
7536.93 907
7537.75 951
7538.57 935
7539.39 935
7540.21 930
7541.03 929
7541.84 915
7542.66 868
7543.48 903
7544.30 963
7545.12 929
7545.94 893
7546.76 914
7547.58 911
7548.40 937
7549.22 917
7550.04 911
7550.86 902
7551.68 915
7552.51 920
7553.33 958
7554.15 947
7554.97 908
7555.79 910
7556.61 938
7557.43 914
7558.25 893
7559.07 872
7559.89 896
7560.71 945
7561.53 913
7562.35 873
7563.17 887
7563.99 885
7564.81 990
7565.64 983
7566.46 958
7567.28 828
7568.10 864
7568.92 935
7569.74 950
7570.56 911
7571.38 945
7572.21 878
7573.03 864
7573.85 922
7574.67 915
7575.49 900
7576.31 934
7577.13 904
7577.96 929
7578.78 949
7579.60 960
7580.42 930
7581.24 945
7582.07 850
7582.89 906
7583.71 939
7584.53 889
7585.35 933
7586.18 937
7587.00 915
7587.82 987
7588.64 1016
7589.46 957
7590.29 1003
7591.11 958
7591.93 1003
7592.75 1012
7593.58 1055
7594.40 1075
7595.22 1017
7596.04 973
7596.87 985
7597.69 990
7598.51 975
7599.34 946
7600.16 930
7600.98 1021
7601.80 1077
7602.63 988
7603.45 994
7604.27 950
7605.10 1034
7605.92 1065
7606.74 1047
7607.57 1124
7608.39 1074
7609.21 1140
7610.04 1221
7610.86 1182
7611.68 1245
7612.51 1276
7613.33 1195
7614.15 1193
7614.98 1116
7615.80 1153
7616.62 1123
7617.45 1132
7618.27 1008
7619.10 994
7619.92 1081
7620.74 1161
7621.57 1161
7622.39 1155
7623.22 1127
7624.04 1254
7624.86 1216
7625.69 1177
7626.51 1152
7627.34 1092
7628.16 1142
7628.99 1157
7629.81 1184
7630.64 1099
7631.46 1168
7632.28 1157
7633.11 1163
7633.93 1185
7634.76 1215
7635.58 1271
7636.41 1434
7637.23 1451
7638.06 1361
7638.88 1280
7639.71 1273
7640.53 1240
7641.36 1221
7642.18 1148
7643.01 1095
7643.83 1018
7644.66 979
7645.48 965
7646.31 955
7647.14 923
7647.96 900
7648.79 895
7649.61 915
7650.44 941
7651.26 926
7652.09 921
7652.91 849
7653.74 873
7654.57 897
7655.39 874
7656.22 777
7657.04 836
7657.87 939
7658.70 908
7659.52 827
7660.35 848
7661.17 865
7662.00 884
7662.83 850
7663.65 891
7664.48 849
7665.31 875
7666.13 902
7666.96 834
7667.79 853
7668.61 821
7669.44 918
7670.27 827
7671.09 827
7671.92 892
7672.75 925
7673.57 850
7674.40 878
7675.23 800
7676.05 851
7676.88 872
7677.71 896
7678.53 836
7679.36 768
7680.19 871
7681.02 883
7681.84 930
7682.67 847
7683.50 858
7684.33 891
7685.15 805
7685.98 791
7686.81 872
7687.64 813
7688.46 830
7689.29 834
7690.12 840
7690.95 895
7691.77 848
7692.60 805
7693.43 866
7694.26 846
7695.09 891
7695.91 792
7696.74 853
7697.57 881
7698.40 793
7699.23 845
7700.06 912
7700.88 852
7701.71 852
7702.54 848
7703.37 889
7704.20 895
7705.03 859
7705.85 952
7706.68 915
7707.51 859
7708.34 972
7709.17 910
7710.00 760
7710.83 912
7711.66 884
7712.48 870
7713.31 875
7714.14 893
7714.97 936
7715.80 898
7716.63 838
7717.46 822
7718.29 846
7719.12 868
7719.95 863
7720.78 864
7721.61 845
7722.44 861
7723.27 857
7724.09 841
7724.92 802
7725.75 831
7726.58 824
7727.41 888
7728.24 874
7729.07 843
7729.90 823
7730.73 814
7731.56 828
7732.39 906
7733.22 914
7734.05 905
7734.88 866
7735.71 835
7736.54 895
7737.37 883
7738.20 838
7739.03 850
7739.86 859
7740.70 815
7741.53 820
7742.36 887
7743.19 944
7744.02 938
7744.85 799
7745.68 848
7746.51 889
7747.34 887
7748.17 964
7749.00 1017
7749.83 937
7750.66 1073
7751.50 1173
7752.33 1262
7753.16 1293
7753.99 1224
7754.82 1143
7755.65 1106
7756.48 1118
7757.31 1134
7758.15 1000
7758.98 924
7759.81 943
7760.64 923
7761.47 946
7762.30 940
7763.13 916
7763.97 975
7764.80 1022
7765.63 1030
7766.46 884
7767.29 861
7768.13 939
7768.96 879
7769.79 827
7770.62 868
7771.45 961
7772.29 858
7773.12 848
7773.95 852
7774.78 873
7775.62 831
7776.45 894
7777.28 844
7778.11 767
7778.95 768
7779.78 905
7780.61 874
7781.44 913
7782.28 860
7783.11 877
7783.94 857
7784.77 914
7785.61 867
7786.44 853
7787.27 929
7788.11 885
7788.94 839
7789.77 906
7790.61 884
7791.44 843
7792.27 878
7793.10 875
7793.94 826
7794.77 913
7795.60 865
7796.44 876
7797.27 844
7798.11 878
7798.94 925
7799.77 855
7800.61 936
7801.44 983
7802.27 983
7803.11 949
7803.94 951
7804.78 957
7805.61 1015
7806.44 938
7807.28 916
7808.11 948
7808.95 966
7809.78 938
7810.61 937
7811.45 972
7812.28 985
7813.12 1004
7813.95 942
7814.79 981
7815.62 1052
7816.45 1010
7817.29 1058
7818.12 1121
7818.96 1203
7819.79 1144
7820.63 1193
7821.46 1279
7822.30 1169
7823.13 1139
7823.97 1255
7824.80 1117
7825.64 1133
7826.47 1158
7827.31 1103
7828.14 1123
7828.98 1113
7829.81 1091
7830.65 1189
7831.48 1226
7832.32 1244
7833.15 1112
7833.99 1069
7834.83 1159
7835.66 1122
7836.50 1153
7837.33 1160
7838.17 1227
7839.00 1239
7839.84 1246
7840.68 1231
7841.51 1156
7842.35 1222
7843.18 1198
7844.02 1208
7844.86 1169
7845.69 1134
7846.53 1132
7847.36 1167
7848.20 1172
7849.04 1157
7849.87 1083
7850.71 1194
7851.55 1094
7852.38 1023
7853.22 1054
7854.05 1003
7854.89 1126
7855.73 1037
7856.56 998
7857.40 1081
7858.24 982
7859.08 972
7859.91 894
7860.75 989
7861.59 1132
7862.42 1076
7863.26 1063
7864.10 1100
7864.93 1168
7865.77 1145
7866.61 1120
7867.45 1059
7868.28 1050
7869.12 1039
7869.96 1074
7870.80 1071
7871.63 1031
7872.47 1045
7873.31 1070
7874.15 1132
7874.98 1080
7875.82 992
7876.66 1057
7877.50 1092
7878.33 1050
7879.17 1088
7880.01 1221
7880.85 1165
7881.69 1346
7882.52 1378
7883.36 1336
7884.20 1251
7885.04 1231
7885.88 1198
7886.71 1169
7887.55 1130
7888.39 1081
7889.23 1134
7890.07 1121
7890.91 1098
7891.75 1050
7892.58 1013
7893.42 1078
7894.26 1097
7895.10 1134
7895.94 1184
7896.78 1199
7897.62 1227
7898.46 1228
7899.29 1105
7900.13 1126
7900.97 1102
7901.81 1116
7902.65 1226
7903.49 1142
7904.33 1198
7905.17 1228
7906.01 1179
7906.85 1150
7907.69 1178
7908.53 1124
7909.37 1159
7910.21 1169
7911.04 1135
7911.88 1114
7912.72 1058
7913.56 1017
7914.40 1052
7915.24 1066
7916.08 1050
7916.92 1051
7917.76 1081
7918.60 1190
7919.44 1301
7920.28 1350
7921.12 1336
7921.96 1455
7922.80 1559
7923.64 1482
7924.48 1553
7925.32 1491
7926.16 1501
7927.01 1410
7927.85 1257
7928.69 1136
7929.53 1090
7930.37 961
7931.21 995
7932.05 914
7932.89 965
7933.73 920
7934.57 916
7935.41 909
7936.25 883
7937.09 878
7937.93 860
7938.78 913
7939.62 877
7940.46 835
7941.30 814
7942.14 952
7942.98 912
7943.82 953
7944.66 950
7945.51 946
7946.35 948
7947.19 955
7948.03 1025
7948.87 966
7949.71 996
7950.56 1017
7951.40 1000
7952.24 983
7953.08 994
7953.92 958
7954.76 959
7955.61 966
7956.45 943
7957.29 1030
7958.13 1017
7958.97 1004
7959.82 930
7960.66 904
7961.50 952
7962.34 1023
7963.19 1059
7964.03 1033
7964.87 1048
7965.71 1063
7966.56 1057
7967.40 1090
7968.24 1007
7969.08 1061
7969.93 1079
7970.77 1147
7971.61 1150
7972.45 1136
7973.30 1114
7974.14 1150
7974.98 1024
7975.83 933
7976.67 1061
7977.51 1045
7978.36 976
7979.20 967
7980.04 889
7980.89 914
7981.73 930
7982.57 929
7983.42 947
7984.26 938
7985.10 934
7985.95 971
7986.79 925
7987.63 845
7988.48 937
7989.32 967
7990.16 881
7991.01 879
7991.85 898
7992.70 860
7993.54 843
7994.38 857
7995.23 837
7996.07 798
7996.92 795
7997.76 820
7998.60 803
7999.45 799
8000.29 804
8001.14 819
8001.98 878
8002.83 822
8003.67 844
8004.52 895
8005.36 904
8006.20 915
8007.05 890
8007.89 890
8008.74 860
8009.58 816
8010.43 823
8011.27 820
8012.12 740
8012.96 727
8013.81 766
8014.65 799
8015.50 726
8016.34 748
8017.19 820
8018.03 816
8018.88 756
8019.72 776
8020.57 755
8021.42 732
8022.26 750
8023.11 754
8023.95 792
8024.80 767
8025.64 729
8026.49 769
8027.33 729
8028.18 729
8029.03 847
8029.87 785
8030.72 746
8031.56 780
8032.41 746
8033.26 828
8034.10 819
8034.95 837
8035.79 749
8036.64 699
8037.49 814
8038.33 773
8039.18 766
8040.03 805
8040.87 740
8041.72 781
8042.57 722
8043.41 744
8044.26 759
8045.11 826
8045.95 720
8046.80 725
8047.65 769
8048.49 863
8049.34 804
8050.19 733
8051.03 711
8051.88 698
8052.73 780
8053.58 777
8054.42 754
8055.27 740
8056.12 761
8056.96 755
8057.81 761
8058.66 767
8059.51 719
8060.35 740
8061.20 724
8062.05 752
8062.90 704
8063.74 727
8064.59 783
8065.44 758
8066.29 775
8067.14 792
8067.98 744
8068.83 773
8069.68 710
8070.53 742
8071.38 731
8072.22 761
8073.07 739
8073.92 696
8074.77 696
8075.62 758
8076.46 737
8077.31 719
8078.16 708
8079.01 746
8079.86 762
8080.71 669
8081.56 709
8082.40 777
8083.25 674
8084.10 666
8084.95 643
8085.80 672
8086.65 705
8087.50 702
8088.35 632
8089.19 660
8090.04 683
8090.89 659
8091.74 727
8092.59 784
8093.44 741
8094.29 676
8095.14 634
8095.99 699
8096.84 713
8097.69 691
8098.54 757
8099.39 730
8100.24 671
8101.09 697
8101.94 731
8102.79 674
8103.63 666
8104.48 705
8105.33 714
8106.18 730
8107.03 714
8107.88 729
8108.73 799
8109.58 812
8110.43 768
8111.28 744
8112.14 733
8112.99 775
8113.84 736
8114.69 673
8115.54 686
8116.39 761
8117.24 772
8118.09 737
8118.94 701
8119.79 646
8120.64 680
8121.49 727
8122.34 730
8123.19 762
8124.04 847
8124.89 801
8125.74 761
8126.60 698
8127.45 738
8128.30 745
8129.15 753
8130.00 823
8130.85 804
8131.70 719
8132.55 722
8133.40 727
8134.26 743
8135.11 697
8135.96 700
8136.81 709
8137.66 702
8138.51 677
8139.37 755
8140.22 825
8141.07 768
8141.92 765
8142.77 798
8143.62 822
8144.48 757
8145.33 768
8146.18 781
8147.03 792
8147.88 775
8148.74 767
8149.59 825
8150.44 777
8151.29 831
8152.15 876
8153.00 842
8153.85 810
8154.70 831
8155.56 768
8156.41 833
8157.26 928
8158.11 895
8158.97 841
8159.82 890
8160.67 979
8161.52 999
8162.38 897
8163.23 859
8164.08 869
8164.94 864
8165.79 806
8166.64 689
8167.49 748
8168.35 782
8169.20 841
8170.05 743
8170.91 717
8171.76 646
8172.61 755
8173.47 767
8174.32 755
8175.17 778
8176.03 787
8176.88 758
8177.74 758
8178.59 805
8179.44 744
8180.30 672
8181.15 741
8182.00 792
8182.86 733
8183.71 685
8184.57 689
8185.42 691
8186.27 722
8187.13 681
8187.98 720
8188.84 698
8189.69 665
8190.55 634
8191.40 675
8192.25 675
8193.11 674
8193.96 668
8194.82 688
8195.67 680
8196.53 687
8197.38 727
8198.24 641
8199.09 694
8199.95 725
8200.80 689
8201.66 718
8202.51 671
8203.37 661
8204.22 683
8205.08 753
8205.93 703
8206.79 704
8207.64 706
8208.50 763
8209.35 738
8210.21 654
8211.06 686
8211.92 714
8212.77 687
8213.63 696
8214.48 726
8215.34 702
8216.20 611
8217.05 638
8217.91 699
8218.76 729
8219.62 678
8220.48 654
8221.33 681
8222.19 715
8223.04 710
8223.90 708
8224.76 766
8225.61 754
8226.47 774
8227.32 787
8228.18 729
8229.04 764
8229.89 789
8230.75 740
8231.61 726
8232.46 770
8233.32 767
8234.18 734
8235.03 733
8235.89 707
8236.75 644
8237.60 642
8238.46 725
8239.32 654
8240.17 700
8241.03 667
8241.89 704
8242.74 694
8243.60 698
8244.46 650
8245.32 722
8246.17 763
8247.03 675
8247.89 681
8248.74 672
8249.60 683
8250.46 740
8251.32 678
8252.17 643
8253.03 673
8253.89 678
8254.75 666
8255.60 690
8256.46 689
8257.32 689
8258.18 671
8259.04 708
8259.89 737
8260.75 720
8261.61 743
8262.47 684
8263.33 658
8264.18 696
8265.04 687
8265.90 683
8266.76 657
8267.62 646
8268.48 695
8269.33 729
8270.19 661
8271.05 680
8271.91 686
8272.77 677
8273.63 725
8274.49 705
8275.34 682
8276.20 730
8277.06 726
8277.92 653
8278.78 700
8279.64 684
8280.50 625
8281.36 727
8282.22 724
8283.08 719
8283.93 686
8284.79 722
8285.65 622
8286.51 729
8287.37 735
8288.23 688
8289.09 787
8289.95 766
8290.81 717
8291.67 716
8292.53 799
8293.39 856
8294.25 864
8295.11 780
8295.97 739
8296.83 786
8297.69 808
8298.55 952
8299.41 885
8300.27 837
8301.13 782
8301.99 761
8302.85 793
8303.71 806
8304.57 769
8305.43 784
8306.29 763
8307.15 691
8308.01 761
8308.87 731
8309.73 766
8310.59 747
8311.45 723
8312.31 758
8313.17 697
8314.03 716
8314.90 757
8315.76 693
8316.62 763
8317.48 763
8318.34 736
8319.20 747
8320.06 797
8320.92 708
8321.78 783
8322.64 822
8323.51 761
8324.37 750
8325.23 723
8326.09 752
8326.95 749
8327.81 754
8328.67 676
8329.54 815
8330.40 775
8331.26 811
8332.12 759
8332.98 740
8333.84 778
8334.71 758
8335.57 754
8336.43 754
8337.29 758
8338.15 727
8339.02 748
8339.88 705
8340.74 755
8341.60 639
8342.46 701
8343.33 739
8344.19 754
8345.05 763
8345.91 809
8346.78 783
8347.64 775
8348.50 729
8349.36 697
8350.23 703
8351.09 757
8351.95 808
8352.81 773
8353.68 753
8354.54 758
8355.40 750
8356.27 747
8357.13 823
8357.99 776
8358.86 779
8359.72 785
8360.58 759
8361.44 801
8362.31 773
8363.17 855
8364.03 811
8364.90 820
8365.76 845
8366.63 859
8367.49 829
8368.35 828
8369.22 809
8370.08 823
8370.94 858
8371.81 779
8372.67 828
8373.53 871
8374.40 820
8375.26 777
8376.13 789
8376.99 823
8377.85 835
8378.72 866
8379.58 790
8380.45 786
8381.31 840
8382.18 846
8383.04 874
8383.90 838
8384.77 880
8385.63 873
8386.50 891
8387.36 922
8388.23 918
8389.09 919
8389.96 939
8390.82 1066
8391.69 974
8392.55 1014
8393.42 987
8394.28 1010
8395.15 933
8396.01 923
8396.88 889
8397.74 953
8398.61 933
8399.47 958
8400.34 1000
8401.20 927
8402.07 942
8402.93 962
8403.80 990
8404.66 987
8405.53 1049
8406.39 1093
8407.26 1084
8408.12 1046
8408.99 1064
8409.86 1034
8410.72 963
8411.59 983
8412.45 1109
8413.32 1012
8414.19 963
8415.05 1082
8415.92 1113
8416.78 1090
8417.65 1125
8418.52 1132
8419.38 1154
8420.25 1159
8421.11 1066
8421.98 1039
8422.85 1095
8423.71 1144
8424.58 1190
8425.45 1173
8426.31 1141
8427.18 1222
8428.05 1344
8428.91 1329
8429.78 1200
8430.65 1294
8431.51 1295
8432.38 1242
8433.25 1320
8434.11 1352
8434.98 1410
8435.85 1368
8436.72 1406
8437.58 1353
8438.45 1356
8439.32 1416
8440.18 1439
8441.05 1472
8441.92 1494
8442.79 1545
8443.65 1501
8444.52 1556
8445.39 1663
8446.26 1752
8447.12 1686
8447.99 1913
8448.86 1871
8449.73 1869
8450.60 1885
8451.46 1832
8452.33 1824
8453.20 1823
8454.07 1808
8454.94 1866
8455.80 1948
8456.67 1973
8457.54 2285
8458.41 2426
8459.28 2743
8460.14 2966
8461.01 3349
8461.88 3587
8462.75 3668
8463.62 3763
8464.49 3571
8465.36 3267
8466.22 2999
8467.09 2766
8467.96 2537
8468.83 2508
8469.70 2367
8470.57 2420
8471.44 2678
8472.31 3045
8473.17 3538
8474.04 4472
8474.91 5298
8475.78 5658
8476.65 5732
8477.52 5551
8478.39 5226
8479.26 4465
8480.13 3683
8481.00 3117
8481.87 2638
8482.74 2386
8483.61 2025
8484.48 1783
8485.34 1683
8486.21 1574
8487.08 1520
8487.95 1497
8488.82 1474
8489.69 1489
8490.56 1544
8491.43 1461
8492.30 1474
8493.17 1472
8494.04 1347
8494.91 1389
8495.78 1339
8496.65 1433
8497.52 1280
8498.39 1270
8499.26 1255
8500.13 1389
8501.01 1499
8501.88 1458
8502.75 1485
8503.62 1338
8504.49 1320
8505.36 1340
8506.23 1363
8507.10 1360
8507.97 1255
8508.84 1241
8509.71 1243
8510.58 1322
8511.45 1437
8512.32 1462
8513.20 1545
8514.07 1634
8514.94 1588
8515.81 1502
8516.68 1454
8517.55 1394
8518.42 1374
8519.29 1353
8520.17 1327
8521.04 1304
8521.91 1260
8522.78 1285
8523.65 1266
8524.52 1208
8525.39 1210
8526.27 1296
8527.14 1262
8528.01 1328
8528.88 1254
8529.75 1294
8530.63 1372
8531.50 1356
8532.37 1352
8533.24 1313
8534.11 1345
8534.99 1396
8535.86 1354
8536.73 1392
8537.60 1446
8538.47 1370
8539.35 1459
8540.22 1503
8541.09 1410
8541.96 1470
8542.84 1501
8543.71 1404
8544.58 1462
8545.46 1397
8546.33 1348
8547.20 1352
8548.07 1388
8548.95 1343
8549.82 1340
8550.69 1337
8551.57 1423
8552.44 1368
8553.31 1294
8554.18 1407
8555.06 1372
8555.93 1355
8556.80 1445
8557.68 1461
8558.55 1413
8559.42 1404
8560.30 1434
8561.17 1402
8562.04 1379
8562.92 1353
8563.79 1366
8564.67 1266
8565.54 1206
8566.41 1188
8567.29 1223
8568.16 1154
8569.03 1177
8569.91 1169
8570.78 1140
8571.66 1133
8572.53 1178
8573.40 1108
8574.28 1154
8575.15 1156
8576.03 1178
8576.90 1119
8577.78 1161
8578.65 1096
8579.52 1070
8580.40 1154
8581.27 1126
8582.15 1070
8583.02 1013
8583.90 1033
8584.77 1051
8585.65 1049
8586.52 1081
8587.40 1049
8588.27 1066
8589.15 1049
8590.02 1072
8590.90 1105
8591.77 1146
8592.65 1109
8593.52 1098
8594.40 1039
8595.27 1012
8596.15 997
8597.02 1076
8597.90 1050
8598.77 1026
8599.65 1106
8600.52 1057
8601.40 1062
8602.28 1105
8603.15 1041
8604.03 1063
8604.90 1088
8605.78 1072
8606.65 1140
8607.53 1164
8608.41 1207
8609.28 1190
8610.16 1149
8611.03 1106
8611.91 1155
8612.79 1131
8613.66 1095
8614.54 1082
8615.41 1096
8616.29 1120
8617.17 1164
8618.04 1296
8618.92 1260
8619.80 1148
8620.67 1160
8621.55 1247
8622.43 1171
8623.30 1182
8624.18 1163
8625.06 1201
8625.93 1220
8626.81 1251
8627.69 1208
8628.56 1208
8629.44 1234
8630.32 1255
8631.20 1305
8632.07 1295
8632.95 1356
8633.83 1367
8634.70 1384
8635.58 1322
8636.46 1384
8637.34 1329
8638.21 1320
8639.09 1312
8639.97 1419
8640.85 1411
8641.72 1444
8642.60 1557
8643.48 1514
8644.36 1469
8645.23 1476
8646.11 1502
8646.99 1523
8647.87 1579
8648.75 1640
8649.62 1628
8650.50 1595
8651.38 1565
8652.26 1585
8653.14 1519
8654.01 1557
8654.89 1633
8655.77 1700
8656.65 1696
8657.53 1602
8658.41 1617
8659.29 1719
8660.16 1759
8661.04 1788
8661.92 1783
8662.80 1854
8663.68 1854
8664.56 1890
8665.44 1888
8666.31 1806
8667.19 1778
8668.07 1840
8668.95 1894
8669.83 1794
8670.71 1793
8671.59 1897
8672.47 1899
8673.35 2015
8674.23 2120
8675.11 2295
8675.99 2596
8676.86 2775
8677.74 3272
8678.62 3833
8679.50 4067
8680.38 4293
8681.26 4163
8682.14 4051
8683.02 3800
8683.90 3461
8684.78 3108
8685.66 2881
8686.54 2614
8687.42 2349
8688.30 2207
8689.18 2265
8690.06 2254
8690.94 2324
8691.82 2316
8692.70 2359
8693.58 2773
8694.46 3219
8695.34 3756
8696.22 4253
8697.10 4978
8697.98 5600
8698.86 5668
8699.74 5496
8700.62 5226
8701.51 4762
8702.39 4043
8703.27 3451
8704.15 2984
8705.03 2603
8705.91 2242
8706.79 1937
8707.67 1806
8708.55 1792
8709.43 1763
8710.31 1730
8711.20 1691
8712.08 1572
8712.96 1465
8713.84 1526
8714.72 1566
8715.60 1461
8716.48 1417
8717.36 1368
8718.25 1436
8719.13 1518
8720.01 1444
8720.89 1353
8721.77 1330
8722.65 1380
8723.54 1379
8724.42 1410
8725.30 1482
8726.18 1456
8727.06 1485
8727.95 1362
8728.83 1352
8729.71 1263
8730.59 1319
8731.47 1312
8732.36 1396
8733.24 1449
8734.12 1520
8735.00 1438
8735.89 1533
8736.77 1534
8737.65 1483
8738.53 1425
8739.42 1419
8740.30 1366
8741.18 1315
8742.06 1351
8742.95 1319
8743.83 1288
8744.71 1323
8745.59 1319
8746.48 1239
8747.36 1257
8748.24 1213
8749.13 1284
8750.01 1238
8750.89 1276
8751.78 1225
8752.66 1235
8753.54 1273
8754.43 1341
8755.31 1283
8756.19 1259
8757.08 1390
8757.96 1299
8758.84 1332
8759.73 1359
8760.61 1318
8761.49 1402
8762.38 1425
8763.26 1461
8764.15 1404
8765.03 1365
8765.91 1355
8766.80 1268
8767.68 1405
8768.57 1340
8769.45 1347
8770.33 1305
8771.22 1315
8772.10 1334
8772.99 1339
8773.87 1345
8774.75 1357
8775.64 1378
8776.52 1343
8777.41 1365
8778.29 1368
8779.18 1323
8780.06 1251
8780.95 1204
8781.83 1206
8782.72 1225
8783.60 1240
8784.49 1176
8785.37 1251
8786.26 1250
8787.14 1305
8788.03 1245
8788.91 1274
8789.80 1232
8790.68 1186
8791.57 1156
8792.45 1167
8793.34 1137
8794.22 1131
8795.11 1119
8795.99 1149
8796.88 1102
8797.76 1140
8798.65 1169
8799.53 1143
8800.42 1136
8801.31 1131
8802.19 1132
8803.08 1099
8803.96 1074
8804.85 1087
8805.74 1064
8806.62 1107
8807.51 1060
8808.39 1026
8809.28 1058
8810.17 1059
8811.05 1075
8811.94 1038
8812.82 1045
8813.71 1060
8814.60 1045
8815.48 983
8816.37 973
8817.26 917
8818.14 904
8819.03 1019
8819.92 1046
8820.80 967
8821.69 880
8822.58 913
8823.46 955
8824.35 923
8825.24 962
8826.12 1008
8827.01 1005
8827.90 1027
8828.78 968
8829.67 831
8830.56 908
8831.45 954
8832.33 926
8833.22 862
8834.11 863
8835.00 802
8835.88 789
8836.77 792
8837.66 866
8838.55 940
8839.43 877
8840.32 876
8841.21 865
8842.10 893
8842.98 852
8843.87 932
8844.76 888
8845.65 884
8846.54 830
8847.42 815
8848.31 856
8849.20 877
8850.09 848
8850.98 886
8851.86 802
8852.75 838
8853.64 833
8854.53 854
8855.42 883
8856.31 798
8857.19 814
8858.08 866
8858.97 866
8859.86 855
8860.75 809
8861.64 732
8862.53 742
8863.42 777
8864.30 829
8865.19 812
8866.08 741
8866.97 746
8867.86 819
8868.75 780
8869.64 815
8870.53 806
8871.42 871
8872.31 800
8873.20 763
8874.08 727
8874.97 710
8875.86 760
8876.75 757
8877.64 709
8878.53 747
8879.42 775
8880.31 759
8881.20 786
8882.09 799
8882.98 709
8883.87 801
8884.76 762
8885.65 730
8886.54 762
8887.43 712
8888.32 716
8889.21 715
8890.10 794
8890.99 751
8891.88 721
8892.77 810
8893.66 764
8894.55 709
8895.44 679
8896.33 717
8897.22 701
8898.11 705
8899.00 786
8899.90 751
8900.79 716
8901.68 702
8902.57 759
8903.46 772
8904.35 721
8905.24 707
8906.13 752
8907.02 709
8907.91 673
8908.80 709
8909.70 748
8910.59 678
8911.48 694
8912.37 742
8913.26 757
8914.15 714
8915.04 644
8915.93 684
8916.83 650
8917.72 674
8918.61 700
8919.50 759
8920.39 741
8921.28 661
8922.18 658
8923.07 667
8923.96 686
8924.85 726
8925.74 692
8926.64 693
8927.53 704
8928.42 683
8929.31 625
8930.20 656
8931.10 654
8931.99 669
8932.88 761
8933.77 720
8934.67 661
8935.56 710
8936.45 710
8937.34 701
8938.24 677
8939.13 625
8940.02 691
8940.91 697
8941.81 639
8942.70 644
8943.59 667
8944.49 666
8945.38 671
8946.27 624
8947.16 607
8948.06 615
8948.95 599
8949.84 706
8950.74 735
8951.63 604
8952.52 643
8953.42 701
8954.31 636
8955.20 585
8956.10 577
8956.99 638
8957.88 671
8958.78 658
8959.67 707
8960.56 639
8961.46 662
8962.35 672
8963.25 696
8964.14 674
8965.03 628
8965.93 634
8966.82 663
8967.72 645
8968.61 618
8969.50 644
8970.40 640
8971.29 643
8972.19 620
8973.08 657
8973.98 688
8974.87 639
8975.76 696
8976.66 669
8977.55 678
8978.45 662
8979.34 680
8980.24 665
8981.13 605
8982.03 639
8982.92 616
8983.82 655
8984.71 681
8985.61 608
8986.50 675
8987.40 668
8988.29 661
8989.19 626
8990.08 572
8990.98 568
8991.87 653
8992.77 602
8993.66 604
8994.56 575
8995.45 587
8996.35 600
8997.24 610
8998.14 581
8999.04 568
8999.93 568
9000.83 591
9001.72 570
9002.62 589
9003.51 647
9004.41 664
9005.31 620
9006.20 652
9007.10 616
9007.99 596
9008.89 638
9009.79 578
9010.68 590
9011.58 601
9012.48 651
9013.37 618
9014.27 551
9015.16 577
9016.06 578
9016.96 671
9017.85 572
9018.75 606
9019.65 612
9020.54 620
9021.44 626
9022.34 619
9023.23 597
9024.13 596
9025.03 538
9025.93 541
9026.82 581
9027.72 591
9028.62 600
9029.51 562
9030.41 549
9031.31 582
9032.21 603
9033.10 591
9034.00 570
9034.90 639
9035.79 589
9036.69 605
9037.59 601
9038.49 585
9039.38 605
9040.28 620
9041.18 595
9042.08 586
9042.98 651
9043.87 625
9044.77 675
9045.67 609
9046.57 606
9047.47 581
9048.36 595
9049.26 595
9050.16 564
9051.06 593
9051.96 592
9052.85 592
9053.75 612
9054.65 575
9055.55 558
9056.45 613
9057.35 622
9058.25 615
9059.14 600
9060.04 625
9060.94 610
9061.84 612
9062.74 650
9063.64 631
9064.54 679
9065.44 657
9066.33 639
9067.23 643
9068.13 587
9069.03 612
9069.93 714
9070.83 684
9071.73 686
9072.63 656
9073.53 657
9074.43 609
9075.33 625
9076.23 649
9077.13 688
9078.03 699
9078.92 681
9079.82 633
9080.72 617
9081.62 610
9082.52 624
9083.42 673
9084.32 606
9085.22 631
9086.12 634
9087.02 614
9087.92 629
9088.82 620
9089.72 626
9090.62 620
9091.52 672
9092.42 592
9093.32 678
9094.22 565
9095.12 647
9096.03 665
9096.93 667
9097.83 668
9098.73 641
9099.63 642
9100.53 677
9101.43 631
9102.33 683
9103.23 573
9104.13 597
9105.03 604
9105.93 616
9106.83 646
9107.74 609
9108.64 611
9109.54 620
9110.44 609
9111.34 563
9112.24 566
9113.14 521
9114.04 531
9114.94 626
9115.85 565
9116.75 584
9117.65 577
9118.55 561
9119.45 609
9120.35 593
9121.26 600
9122.16 619
9123.06 671
9123.96 619
9124.86 664
9125.77 580
9126.67 629
9127.57 577
9128.47 583
9129.37 618
9130.28 581
9131.18 598
9132.08 594
9132.98 642
9133.88 648
9134.79 642
9135.69 683
9136.59 564
9137.49 588
9138.40 619
9139.30 577
9140.20 556
9141.10 613
9142.01 560
9142.91 629
9143.81 649
9144.72 632
9145.62 615
9146.52 599
9147.42 620
9148.33 642
9149.23 661
9150.13 649
9151.04 563
9151.94 665
9152.84 609
9153.75 651
9154.65 673
9155.55 645
9156.46 603
9157.36 684
9158.26 658
9159.17 636
9160.07 614
9160.97 578
9161.88 552
9162.78 563
9163.69 612
9164.59 617
9165.49 586
9166.40 655
9167.30 679
9168.21 618
9169.11 611
9170.01 573
9170.92 608
9171.82 660
9172.73 637
9173.63 608
9174.53 614
9175.44 582
9176.34 635
9177.25 645
9178.15 658
9179.06 619
9179.96 627
9180.87 611
9181.77 665
9182.68 646
9183.58 657
9184.49 649
9185.39 625
9186.30 640
9187.20 588
9188.11 578
9189.01 556
9189.92 595
9190.82 604
9191.73 589
9192.63 645
9193.54 674
9194.44 597
9195.35 562
9196.25 568
9197.16 536
9198.06 601
9198.97 648
9199.87 609
9200.78 633
9201.69 630
9202.59 609
9203.50 703
9204.40 659
9205.31 673
9206.21 675
9207.12 639
9208.03 643
9208.93 618
9209.84 544
9210.74 581
9211.65 612
9212.56 610
9213.46 644
9214.37 586
9215.28 567
9216.18 648
9217.09 542
9218.00 650
9218.90 670
9219.81 654
9220.72 644
9221.62 677
9222.53 680
9223.44 628
9224.34 648
9225.25 672
9226.16 662
9227.06 624
9227.97 648
9228.88 646
9229.78 604
9230.69 638
9231.60 621
9232.51 662
9233.41 635
9234.32 588
9235.23 607
9236.13 588
9237.04 600
9237.95 590
9238.86 622
9239.76 624
9240.67 596
9241.58 587
9242.49 600
9243.39 550
9244.30 562
9245.21 545
9246.12 566
9247.03 596
9247.93 601
9248.84 550
9249.75 561
9250.66 603
9251.57 524
9252.47 559
9253.38 586
9254.29 554
9255.20 570
9256.11 616
9257.02 600
9257.92 620
9258.83 537
9259.74 593
9260.65 618
9261.56 550
9262.47 592
9263.38 550
9264.28 504
9265.19 536
9266.10 578
9267.01 551
9267.92 550
9268.83 584
9269.74 559
9270.65 559
9271.56 607
9272.47 619
9273.37 637
9274.28 636
9275.19 540
9276.10 587
9277.01 555
9277.92 562
9278.83 597
9279.74 624
9280.65 563
9281.56 580
9282.47 594
9283.38 582
9284.29 518
9285.20 534
9286.11 564
9287.02 600
9287.93 604
9288.84 591
9289.75 587
9290.66 564
9291.57 583
9292.48 585
9293.39 614
9294.30 576
9295.21 609
9296.12 565
9297.03 602
9297.94 633
9298.85 570
9299.76 602
9300.67 619
9301.58 568
9302.49 545
9303.40 632
9304.31 639
9305.23 654
9306.14 663
9307.05 658
9307.96 599
9308.87 626
9309.78 675
9310.69 657
9311.60 629
9312.51 659
9313.42 657
9314.34 695
9315.25 761
9316.16 682
9317.07 670
9317.98 633
9318.89 656
9319.80 667
9320.72 693
9321.63 664
9322.54 660
9323.45 600
9324.36 612
9325.27 604
9326.19 638
9327.10 634
9328.01 573
9328.92 605
9329.83 588
9330.74 663
9331.66 648
9332.57 630
9333.48 596
9334.39 552
9335.31 559
9336.22 614
9337.13 619
9338.04 585
9338.96 545
9339.87 650
9340.78 643
9341.69 629
9342.61 631
9343.52 630
9344.43 632
9345.34 617
9346.26 604
9347.17 574
9348.08 619
9348.99 615
9349.91 559
9350.82 639
9351.73 646
9352.65 564
9353.56 614
9354.47 645
9355.39 602
9356.30 656
9357.21 699
9358.13 661
9359.04 614
9359.95 586
9360.87 615
9361.78 587
9362.69 611
9363.61 634
9364.52 579
9365.43 612
9366.35 638
9367.26 591
9368.18 617
9369.09 592
9370.00 633
9370.92 615
9371.83 659
9372.75 609
9373.66 651
9374.57 680
9375.49 646
9376.40 631
9377.32 584
9378.23 657
9379.15 668
9380.06 598
9380.97 594
9381.89 608
9382.80 635
9383.72 626
9384.63 592
9385.55 611
9386.46 607
9387.38 596
9388.29 581
9389.21 679
9390.12 606
9391.04 658
9391.95 634
9392.87 672
9393.78 682
9394.70 757
9395.61 746
9396.53 737
9397.44 771
9398.36 756
9399.27 692
9400.19 696
9401.10 781
9402.02 810
9402.94 728
9403.85 666
9404.77 720
9405.68 687
9406.60 653
9407.51 689
9408.43 634
9409.35 625
9410.26 635
9411.18 649
9412.09 595
9413.01 603
9413.93 641
9414.84 670
9415.76 641
9416.67 597
9417.59 680
9418.51 737
9419.42 689
9420.34 634
9421.26 650
9422.17 663
9423.09 609
9424.01 612
9424.92 648
9425.84 622
9426.76 694
9427.67 667
9428.59 663
9429.51 641
9430.42 665
9431.34 630
9432.26 712
9433.17 675
9434.09 683
9435.01 715
9435.93 817
9436.84 729
9437.76 646
9438.68 643
9439.59 664
9440.51 694
9441.43 647
9442.35 668
9443.26 696
9444.18 704
9445.10 671
9446.02 657
9446.93 611
9447.85 699
9448.77 694
9449.69 707
9450.61 703
9451.52 683
9452.44 735
9453.36 734
9454.28 750
9455.20 785
9456.11 850
9457.03 898
9457.95 931
9458.87 911
9459.79 977
9460.71 1057
9461.62 960
9462.54 982
9463.46 914
9464.38 846
9465.30 805
9466.22 810
9467.14 751
9468.05 680
9468.97 702
9469.89 723
9470.81 688
9471.73 713
9472.65 691
9473.57 691
9474.49 681
9475.41 681
9476.32 675
9477.24 668
9478.16 707
9479.08 622
9480.00 613
9480.92 659
9481.84 650
9482.76 705
9483.68 674
9484.60 731
9485.52 793
9486.44 752
9487.36 709
9488.28 765
9489.20 708
9490.12 732
9491.04 706
9491.96 756
9492.88 811
9493.80 704
9494.72 655
9495.64 672
9496.56 675
9497.48 634
9498.40 630
9499.32 703
9500.24 705
9501.16 696
9502.08 648
9503.00 621
9503.92 654
9504.84 667
9505.76 673
9506.68 642
9507.60 634
9508.52 696
9509.44 620
9510.36 629
9511.28 638
9512.21 709
9513.13 620
9514.05 693
9514.97 720
9515.89 663
9516.81 679
9517.73 718
9518.65 731
9519.57 690
9520.50 685
9521.42 717
9522.34 769
9523.26 748
9524.18 722
9525.10 707
9526.02 740
9526.95 785
9527.87 737
9528.79 717
9529.71 680
9530.63 724
9531.55 697
9532.48 762
9533.40 772
9534.32 822
9535.24 879
9536.16 837
9537.09 886
9538.01 943
9538.93 995
9539.85 917
9540.77 967
9541.70 929
9542.62 882
9543.54 889
9544.46 905
9545.39 787
9546.31 814
9547.23 801
9548.15 817
9549.08 759
9550.00 770
9550.92 785
9551.85 835
9552.77 775
9553.69 758
9554.61 745
9555.54 717
9556.46 702
9557.38 712
9558.31 736
9559.23 793
9560.15 760
9561.08 758
9562.00 763
9562.92 759
9563.85 806
9564.77 810
9565.69 718
9566.62 786
9567.54 776
9568.46 719
9569.39 767
9570.31 737
9571.23 717
9572.16 778
9573.08 720
9574.01 686
9574.93 776
9575.85 750
9576.78 738
9577.70 739
9578.63 762
9579.55 751
9580.47 773
9581.40 769
9582.32 762
9583.25 741
9584.17 693
9585.10 676
9586.02 717
9586.94 703
9587.87 681
9588.79 651
9589.72 719
9590.64 768
9591.57 709
9592.49 676
9593.42 699
9594.34 697
9595.27 661
9596.19 789
9597.12 698
9598.04 761
9598.97 757
9599.89 726
9600.82 764
9601.74 744
9602.67 722
9603.59 808
9604.52 754
9605.44 773
9606.37 791
9607.29 831
9608.22 814
9609.15 818
9610.07 802
9611.00 769
9611.92 810
9612.85 744
9613.77 876
9614.70 842
9615.63 819
9616.55 848
9617.48 840
9618.40 849
9619.33 845
9620.26 918
9621.18 911
9622.11 902
9623.03 847
9623.96 890
9624.89 835
9625.81 817
9626.74 843
9627.67 917
9628.59 899
9629.52 868
9630.45 898
9631.37 851
9632.30 895
9633.23 957
9634.15 994
9635.08 961
9636.01 900
9636.93 939
9637.86 1012
9638.79 1020
9639.71 1031
9640.64 1017
9641.57 1063
9642.50 1179
9643.42 1145
9644.35 1072
9645.28 1083
9646.21 1039
9647.13 1020
9648.06 1086
9648.99 1101
9649.92 1113
9650.84 1118
9651.77 1165
9652.70 1255
9653.63 1261
9654.55 1309
9655.48 1351
9656.41 1412
9657.34 1395
9658.26 1427
9659.19 1318
9660.12 1195
9661.05 1177
9661.98 1174
9662.91 1179
9663.83 1117
9664.76 1108
9665.69 1206
9666.62 1130
9667.55 1054
9668.48 1134
9669.40 1076
9670.33 1136
9671.26 1136
9672.19 1116
9673.12 1210
9674.05 1167
9674.98 1098
9675.90 1170
9676.83 1220
9677.76 1256
9678.69 1266
9679.62 1309
9680.55 1315
9681.48 1258
9682.41 1196
9683.34 1279
9684.27 1169
9685.19 1254
9686.12 1253
9687.05 1352
9687.98 1302
9688.91 1248
9689.84 1293
9690.77 1341
9691.70 1285
9692.63 1278
9693.56 1347
9694.49 1320
9695.42 1491
9696.35 1414
9697.28 1341
9698.21 1461
9699.14 1536
9700.07 1549
9701.00 1503
9701.93 1478
9702.86 1480
9703.79 1601
9704.72 1677
9705.65 1613
9706.58 1582
9707.51 1602
9708.44 1599
9709.37 1591
9710.30 1569
9711.23 1460
9712.16 1439
9713.09 1452
9714.02 1376
9714.95 1361
9715.88 1411
9716.82 1484
9717.75 1553
9718.68 1690
9719.61 1700
9720.54 1690
9721.47 1720
9722.40 1772
9723.33 1717
9724.26 1711
9725.19 1620
9726.13 1543
9727.06 1426
9727.99 1359
9728.92 1226
9729.85 1345
9730.78 1253
9731.71 1246
9732.64 1269
9733.58 1325
9734.51 1302
9735.44 1387
9736.37 1458
9737.30 1468
9738.23 1465
9739.17 1539
9740.10 1568
9741.03 1475
9741.96 1390
9742.89 1442
9743.83 1306
9744.76 1215
9745.69 1186
9746.62 1205
9747.55 1133
9748.49 1125
9749.42 1182
9750.35 1194
9751.28 1196
9752.22 1119
9753.15 1195
9754.08 1220
9755.01 1139
9755.95 1061
9756.88 1073
9757.81 1107
9758.75 1098
9759.68 1060
9760.61 1086
9761.54 1093
9762.48 1115
9763.41 1085
9764.34 1021
9765.28 971
9766.21 1072
9767.14 1126
9768.08 1093
9769.01 1148
9769.94 1091
9770.88 1021
9771.81 1052
9772.74 1007
9773.68 971
9774.61 1037
9775.54 993
9776.48 956
9777.41 992
9778.34 1018
9779.28 1037
9780.21 1092
9781.14 1120
9782.08 1084
9783.01 1116
9783.95 1181
9784.88 1208
9785.81 1152
9786.75 1108
9787.68 1192
9788.62 1199
9789.55 1133
9790.49 1163
9791.42 1192
9792.35 1131
9793.29 1114
9794.22 1107
9795.16 1074
9796.09 982
9797.03 928
9797.96 1001
9798.90 1016
9799.83 1023
9800.77 1001
9801.70 1082
9802.64 1037
9803.57 1018
9804.51 1070
9805.44 1000
9806.38 1016
9807.31 1034
9808.25 1005
9809.18 998
9810.12 901
9811.05 943
9811.99 867
9812.92 801
9813.86 855
9814.79 837
9815.73 889
9816.66 860
9817.60 925
9818.54 868
9819.47 908
9820.41 842
9821.34 834
9822.28 831
9823.21 822
9824.15 878
9825.09 863
9826.02 827
9826.96 819
9827.89 863
9828.83 854
9829.77 851
9830.70 864
9831.64 805
9832.57 853
9833.51 853
9834.45 787
9835.38 800
9836.32 789
9837.26 803
9838.19 739
9839.13 770
9840.07 836
9841.00 805
9841.94 848
9842.88 733
9843.81 770
9844.75 836
9845.69 748
9846.62 797
9847.56 745
9848.50 759
9849.44 771
9850.37 783
9851.31 781
9852.25 752
9853.18 770
9854.12 862
9855.06 841
9856.00 853
9856.93 798
9857.87 733
9858.81 785
9859.75 795
9860.68 809
9861.62 848
9862.56 834
9863.50 822
9864.44 842
9865.37 854
9866.31 806
9867.25 790
9868.19 753
9869.13 729
9870.06 743
9871.00 790
9871.94 730
9872.88 706
9873.82 705
9874.75 752
9875.69 783
9876.63 754
9877.57 752
9878.51 731
9879.45 735
9880.39 811
9881.32 676
9882.26 712
9883.20 689
9884.14 735
9885.08 700
9886.02 753
9886.96 752
9887.90 738
9888.83 739
9889.77 686
9890.71 665
9891.65 689
9892.59 721
9893.53 655
9894.47 643
9895.41 696
9896.35 760
9897.29 697
9898.23 715
9899.17 668
9900.11 656
9901.05 646
9901.99 673
9902.92 648
9903.86 662
9904.80 681
9905.74 634
9906.68 646
9907.62 727
9908.56 711
9909.50 707
9910.44 732
9911.38 707
9912.32 677
9913.26 739
9914.20 722
9915.14 714
9916.08 646
9917.02 707
9917.97 722
9918.91 711
9919.85 748
9920.79 797
9921.73 776
9922.67 700
9923.61 680
9924.55 666
9925.49 727
9926.43 720
9927.37 686
9928.31 757
9929.25 750
9930.19 823
9931.13 847
9932.08 924
9933.02 1030
9933.96 1073
9934.90 1013
9935.84 964
9936.78 1022
9937.72 926
9938.66 906
9939.61 905
9940.55 833
9941.49 746
9942.43 776
9943.37 712
9944.31 725
9945.26 688
9946.20 711
9947.14 660
9948.08 668
9949.02 606
9949.96 623
9950.91 684
9951.85 661
9952.79 636
9953.73 708
9954.67 670
9955.62 718
9956.56 685
9957.50 683
9958.44 691
9959.39 706
9960.33 720
9961.27 676
9962.21 657
9963.16 663
9964.10 636
9965.04 670
9965.98 650
9966.93 667
9967.87 746
9968.81 681
9969.75 674
9970.70 660
9971.64 667
9972.58 664
9973.53 740
9974.47 664
9975.41 673
9976.36 653
9977.30 582
9978.24 629
9979.18 592
9980.13 599
9981.07 629
9982.01 626
9982.96 582
9983.90 609
9984.85 612
9985.79 605
9986.73 610
9987.68 618
9988.62 607
9989.56 629
9990.51 612
9991.45 630
9992.40 652
9993.34 624
9994.28 619
9995.23 612
9996.17 628
9997.12 644
9998.06 691
9999.00 651
9999.95 629
10000.89 613
10001.84 578
10002.78 584
10003.73 663
10004.67 649
10005.61 578
10006.56 603
10007.50 633
10008.45 585
10009.39 579
10010.34 643
10011.28 627
10012.23 570
10013.17 553
10014.12 556
10015.06 557
10016.01 558
10016.95 594
10017.90 576
10018.84 554
10019.79 540
10020.73 602
10021.68 599
10022.62 588
10023.57 611
10024.51 596
10025.46 635
10026.41 619
10027.35 583
10028.30 583
10029.24 573
10030.19 637
10031.13 607
10032.08 569
10033.03 561
10033.97 608
10034.92 601
10035.86 603
10036.81 593
10037.76 598
10038.70 577
10039.65 596
10040.59 605
10041.54 617
10042.49 542
10043.43 572
10044.38 627
10045.33 580
10046.27 607
10047.22 601
10048.16 573
10049.11 531
10050.06 545
10051.00 556
10051.95 622
10052.90 652
10053.84 595
10054.79 550
10055.74 600
10056.69 538
10057.63 521
10058.58 530
10059.53 558
10060.47 585
10061.42 561
10062.37 563
10063.32 554
10064.26 604
10065.21 550
10066.16 566
10067.10 522
10068.05 534
10069.00 528
10069.95 552
10070.89 583
10071.84 505
10072.79 585
10073.74 628
10074.69 613
10075.63 495
10076.58 554
10077.53 573
10078.48 540
10079.43 585
10080.37 560
10081.32 538
10082.27 510
10083.22 583
10084.17 559
10085.11 569
10086.06 586
10087.01 607
10087.96 542
10088.91 536
10089.86 599
10090.81 558
10091.75 522
10092.70 582
10093.65 584
10094.60 545
10095.55 523
10096.50 621
10097.45 572
10098.40 542
10099.34 548
10100.29 568
10101.24 591
10102.19 606
10103.14 517
10104.09 547
10105.04 572
10105.99 578
10106.94 566
10107.89 550
10108.84 571
10109.79 591
10110.73 530
10111.68 542
10112.63 564
10113.58 546
10114.53 495
10115.48 512
10116.43 465
10117.38 509
10118.33 542
10119.28 574
10120.23 555
10121.18 573
10122.13 578
10123.08 566
10124.03 530
10124.98 573
10125.93 561
10126.88 544
10127.83 531
10128.78 495
10129.73 518
10130.68 577
10131.64 564
10132.59 543
10133.54 555
10134.49 577
10135.44 597
10136.39 609
10137.34 562
10138.29 621
10139.24 550
10140.19 606
10141.14 625
10142.09 625
10143.04 611
10144.00 598
10144.95 596
10145.90 571
10146.85 574
10147.80 595
10148.75 576
10149.70 603
10150.65 571
10151.61 579
10152.56 629
10153.51 563
10154.46 581
10155.41 632
10156.36 592
10157.31 594
10158.27 589
10159.22 583
10160.17 599
10161.12 553
10162.07 597
10163.03 578
10163.98 520
10164.93 593
10165.88 616
10166.83 594
10167.79 589
10168.74 628
10169.69 570
10170.64 562
10171.60 573
10172.55 601
10173.50 602
10174.45 552
10175.41 642
10176.36 603
10177.31 592
10178.26 609
10179.22 662
10180.17 619
10181.12 589
10182.07 565
10183.03 614
10183.98 573
10184.93 610
10185.89 621
10186.84 643
10187.79 647
10188.75 620
10189.70 603
10190.65 608
10191.60 637
10192.56 628
10193.51 632
10194.47 635
10195.42 688
10196.37 661
10197.33 677
10198.28 664
10199.23 662
10200.19 729
10201.14 746
10202.09 710
10203.05 656
10204.00 709
10204.96 681
10205.91 706
10206.86 712
10207.82 749
10208.77 747
10209.73 733
10210.68 741
10211.63 793
10212.59 769
10213.54 820
10214.50 828
10215.45 866
10216.41 847
10217.36 769
10218.32 703
10219.27 746
10220.22 777
10221.18 674
10222.13 680
10223.09 703
10224.04 713
10225.00 672
10225.95 700
10226.91 725
10227.86 694
10228.82 698
10229.77 685
10230.73 648
10231.68 622
10232.64 621
10233.59 663
10234.55 686
10235.50 673
10236.46 688
10237.42 660
10238.37 755
10239.33 786
10240.28 803
10241.24 869
10242.19 825
10243.15 822
10244.10 815
10245.06 781
10246.02 884
10246.97 780
10247.93 700
10248.88 691
10249.84 673
10250.80 615
10251.75 621
10252.71 662
10253.66 655
10254.62 638
10255.58 633
10256.53 662
10257.49 629
10258.45 591
10259.40 633
10260.36 624
10261.32 608
10262.27 581
10263.23 585
10264.19 595
10265.14 569
10266.10 570
10267.06 560
10268.01 605
10268.97 602
10269.93 569
10270.88 569
10271.84 579
10272.80 553
10273.76 572
10274.71 607
10275.67 610
10276.63 611
10277.58 577
10278.54 570
10279.50 594
10280.46 547
10281.41 555
10282.37 631
10283.33 596
10284.29 541
10285.24 560
10286.20 594
10287.16 622
10288.12 604
10289.08 586
10290.03 575
10290.99 503
10291.95 562
10292.91 536
10293.87 567
10294.82 512
10295.78 557
10296.74 607
10297.70 580
10298.66 595
10299.61 593
10300.57 594
10301.53 568
10302.49 564
10303.45 580
10304.41 574
10305.37 600
10306.32 598
10307.28 613
10308.24 589
10309.20 540
10310.16 565
10311.12 600
10312.08 551
10313.04 547
10314.00 550
10314.95 542
10315.91 593
10316.87 567
10317.83 600
10318.79 553
10319.75 593
10320.71 610
10321.67 606
10322.63 562
10323.59 562
10324.55 606
10325.51 608
10326.47 585
10327.43 582
10328.39 552
10329.35 542
10330.31 569
10331.27 600
10332.23 596
10333.19 661
10334.15 588
10335.11 621
10336.07 673
10337.03 590
10337.99 668
10338.95 634
10339.91 631
10340.87 605
10341.83 537
10342.79 547
10343.75 571
10344.71 548
10345.67 502
10346.63 544
10347.59 549
10348.55 518
10349.51 536
10350.47 555
10351.43 556
10352.39 569
10353.35 554
10354.31 576
10355.28 522
10356.24 515
10357.20 559
10358.16 544
10359.12 527
10360.08 563
10361.04 547
10362.00 545
10362.96 597
10363.93 594
10364.89 546
10365.85 548
10366.81 541
10367.77 516
10368.73 538
10369.69 561
10370.66 513
10371.62 484
10372.58 519
10373.54 490
10374.50 486
10375.47 562
10376.43 532
10377.39 554
10378.35 540
10379.31 501
10380.28 502
10381.24 501
10382.20 510
10383.16 504
10384.12 531
10385.09 511
10386.05 546
10387.01 543
10387.97 572
10388.94 567
10389.90 563
10390.86 546
10391.82 518
10392.79 504
10393.75 498
10394.71 506
10395.68 557
10396.64 562
10397.60 568
10398.56 575
10399.53 516
10400.49 530
10401.45 522
10402.42 529
10403.38 541
10404.34 541
10405.31 565
10406.27 559
10407.23 523
10408.20 568
10409.16 477
10410.12 532
10411.09 565
10412.05 569
10413.01 533
10413.98 547
10414.94 543
10415.90 541
10416.87 603
10417.83 582
10418.80 597
10419.76 600
10420.72 577
10421.69 635
10422.65 695
10423.62 755
10424.58 751
10425.54 716
10426.51 754
10427.47 802
10428.44 702
10429.40 700
10430.37 677
10431.33 640
10432.30 572
10433.26 591
10434.22 599
10435.19 568
10436.15 616
10437.12 584
10438.08 546
10439.05 547
10440.01 573
10440.98 551
10441.94 529
10442.91 488
10443.87 491
10444.84 513
10445.80 506
10446.77 504
10447.73 510
10448.70 520
10449.66 488
10450.63 492
10451.59 523
10452.56 478
10453.53 490
10454.49 505
10455.46 501
10456.42 488
10457.39 525
10458.35 484
10459.32 497
10460.29 542
10461.25 495
10462.22 471
10463.18 459
10464.15 502
10465.12 466
10466.08 501
10467.05 506
10468.01 465
10468.98 492
10469.95 523
10470.91 515
10471.88 473
10472.85 522
10473.81 555
10474.78 524
10475.74 482
10476.71 527
10477.68 523
10478.64 496
10479.61 490
10480.58 498
10481.54 505
10482.51 504
10483.48 543
10484.45 522
10485.41 503
10486.38 487
10487.35 481
10488.31 544
10489.28 542
10490.25 525
10491.22 453
10492.18 497
10493.15 448
10494.12 497
10495.08 498
10496.05 547
10497.02 539
10497.99 472
10498.95 501
10499.92 560
10500.89 546
10501.86 498
10502.83 496
10503.79 570
10504.76 550
10505.73 533
10506.70 533
10507.67 547
10508.63 533
10509.60 578
10510.57 567
10511.54 462
10512.51 536
10513.47 537
10514.44 498
10515.41 487
10516.38 538
10517.35 533
10518.32 499
10519.28 476
10520.25 480
10521.22 539
10522.19 541
10523.16 521
10524.13 478
10525.10 491
10526.07 547
10527.03 522
10528.00 489
10528.97 541
10529.94 528
10530.91 524
10531.88 515
10532.85 500
10533.82 494
10534.79 528
10535.76 503
10536.73 540
10537.70 488
10538.67 510
10539.63 507
10540.60 520
10541.57 518
10542.54 500
10543.51 536
10544.48 513
10545.45 502
10546.42 495
10547.39 514
10548.36 516
10549.33 552
10550.30 534
10551.27 544
10552.24 524
10553.21 566
10554.18 542
10555.15 535
10556.12 558
10557.09 574
10558.06 579
10559.03 556
10560.00 587
10560.97 602
10561.95 560
10562.92 595
10563.89 606
10564.86 675
10565.83 669
10566.80 736
10567.77 750
10568.74 731
10569.71 732
10570.68 710
10571.65 646
10572.62 619
10573.59 612
10574.57 592
10575.54 552
10576.51 496
10577.48 512
10578.45 549
10579.42 559
10580.39 581
10581.36 563
10582.34 550
10583.31 517
10584.28 525
10585.25 526
10586.22 566
10587.19 542
10588.17 601
10589.14 568
10590.11 525
10591.08 551
10592.05 544
10593.02 568
10594.00 567
10594.97 591
10595.94 615
10596.91 596
10597.89 582
10598.86 608
10599.83 568
10600.80 599
10601.77 593
10602.75 617
10603.72 616
10604.69 611
10605.66 613
10606.64 579
10607.61 547
10608.58 540
10609.55 561
10610.53 569
10611.50 523
10612.47 551
10613.45 535
10614.42 561
10615.39 473
10616.36 483
10617.34 505
10618.31 486
10619.28 537
10620.26 551
10621.23 474
10622.20 524
10623.18 565
10624.15 535
10625.12 538
10626.10 484
10627.07 529
10628.04 535
10629.02 580
10629.99 563
10630.97 557
10631.94 564
10632.91 603
10633.89 573
10634.86 569
10635.83 544
10636.81 573
10637.78 569
10638.76 554
10639.73 568
10640.70 609
10641.68 613
10642.65 640
10643.63 606
10644.60 668
10645.58 684
10646.55 720
10647.53 732
10648.50 734
10649.47 693
10650.45 680
10651.42 597
10652.40 627
10653.37 565
10654.35 562
10655.32 532
10656.30 546
10657.27 532
10658.25 556
10659.22 544
10660.20 519
10661.17 545
10662.15 569
10663.12 539
10664.10 543
10665.07 563
10666.05 569
10667.02 566
10668.00 546
10668.97 518
10669.95 573
10670.93 568
10671.90 564
10672.88 523
10673.85 517
10674.83 542
10675.80 539
10676.78 499
10677.76 489
10678.73 536
10679.71 568
10680.68 539
10681.66 485
10682.63 497
10683.61 608
10684.59 622
10685.56 536
10686.54 565
10687.52 608
10688.49 603
10689.47 643
10690.44 597
10691.42 540
10692.40 547
10693.37 558
10694.35 565
10695.33 524
10696.30 509
10697.28 471
10698.26 488
10699.23 536
10700.21 549
10701.19 489
10702.17 554
10703.14 513
10704.12 472
10705.10 488
10706.07 503
10707.05 495
10708.03 537
10709.01 518
10709.98 525
10710.96 512
10711.94 497
10712.91 516
10713.89 515
10714.87 491
10715.85 479
10716.83 489
10717.80 483
10718.78 503
10719.76 506
10720.74 498
10721.71 467
10722.69 494
10723.67 516
10724.65 542
10725.63 524
10726.60 471
10727.58 505
10728.56 546
10729.54 546
10730.52 494
10731.49 493
10732.47 506
10733.45 515
10734.43 536
10735.41 528
10736.39 531
10737.37 507
10738.34 476
10739.32 486
10740.30 478
10741.28 494
10742.26 495
10743.24 479
10744.22 524
10745.20 533
10746.17 521
10747.15 521
10748.13 516
10749.11 533
10750.09 505
10751.07 469
10752.05 507
10753.03 479
10754.01 513
10754.99 529
10755.97 494
10756.95 530
10757.93 471
10758.91 474
10759.88 442
10760.86 472
10761.84 515
10762.82 486
10763.80 441
10764.78 465
10765.76 487
10766.74 494
10767.72 505
10768.70 551
10769.68 530
10770.66 505
10771.64 512
10772.62 499
10773.60 502
10774.58 475
10775.56 484
10776.54 520
10777.52 495
10778.51 510
10779.49 489
10780.47 570
10781.45 564
10782.43 549
10783.41 543
10784.39 524
10785.37 492
10786.35 572
10787.33 531
10788.31 535
10789.29 552
10790.27 522
10791.26 537
10792.24 516
10793.22 524
10794.20 542
10795.18 519
10796.16 520
10797.14 514
10798.12 507
10799.10 509
10800.09 498
10801.07 472
10802.05 530
10803.03 495
10804.01 510
10804.99 538
10805.98 484
10806.96 459
10807.94 486
10808.92 533
10809.90 499
10810.89 535
10811.87 503
10812.85 552
10813.83 496
10814.81 504
10815.80 565
10816.78 528
10817.76 494
10818.74 501
10819.72 519
10820.71 505
10821.69 517
10822.67 498
10823.65 471
10824.64 502
10825.62 532
10826.60 470
10827.58 471
10828.57 443
10829.55 482
10830.53 520
10831.52 514
10832.50 482
10833.48 502
10834.46 552
10835.45 508
10836.43 463
10837.41 505
10838.40 495
10839.38 521
10840.36 502
10841.35 517
10842.33 464
10843.31 516
10844.30 542
10845.28 549
10846.26 512
10847.25 509
10848.23 513
10849.21 519
10850.20 500
10851.18 537
10852.17 547
10853.15 558
10854.13 520
10855.12 514
10856.10 537
10857.09 508
10858.07 554
10859.05 528
10860.04 582
10861.02 548
10862.01 531
10862.99 552
10863.97 543
10864.96 546
10865.94 568
10866.93 555
10867.91 547
10868.90 515
10869.88 544
10870.87 584
10871.85 551
10872.84 604
10873.82 611
10874.81 561
10875.79 653
10876.78 603
10877.76 584
10878.75 595
10879.73 577
10880.72 579
10881.70 571
10882.69 588
10883.67 534
10884.66 628
10885.64 599
10886.63 637
10887.61 593
10888.60 594
10889.58 634
10890.57 665
10891.55 609
10892.54 588
10893.53 615
10894.51 646
10895.50 632
10896.48 590
10897.47 610
10898.45 636
10899.44 661
10900.43 611
10901.41 599
10902.40 598
10903.38 636
10904.37 642
10905.36 659
10906.34 615
10907.33 634
10908.32 666
10909.30 669
10910.29 687
10911.28 703
10912.26 674
10913.25 675
10914.24 659
10915.22 695
10916.21 664
10917.20 687
10918.18 730
10919.17 712
10920.16 734
10921.14 708
10922.13 712
10923.12 748
10924.10 745
10925.09 760
10926.08 725
10927.07 663
10928.05 735
10929.04 714
10930.03 743
10931.01 798
10932.00 767
10932.99 702
10933.98 710
10934.96 769
10935.95 769
10936.94 752
10937.93 774
10938.92 688
10939.90 766
10940.89 782
10941.88 700
10942.87 736
10943.85 793
10944.84 847
10945.83 868
10946.82 826
10947.81 895
10948.79 898
10949.78 882
10950.77 963
10951.76 940
10952.75 918
10953.74 927
10954.72 897
10955.71 896
10956.70 895
10957.69 932
10958.68 951
10959.67 966
10960.66 1018
10961.65 1103
10962.63 1132
10963.62 1164
10964.61 1203
10965.60 1174
10966.59 1188
10967.58 1128
10968.57 1188
10969.56 1056
10970.55 1047
10971.54 1010
10972.52 925
10973.51 937
10974.50 1003
10975.49 995
10976.48 934
10977.47 922
10978.46 927
10979.45 890
10980.44 950
10981.43 876
10982.42 890
10983.41 891
10984.40 923
10985.39 914
10986.38 941
10987.37 934
10988.36 962
10989.35 1028
10990.34 1023
10991.33 987
10992.32 1038
10993.31 982
10994.30 963
10995.29 970
10996.28 952
10997.27 931
10998.26 1027
10999.25 1092
11000.24 1138
11001.23 1197
11002.22 1347
11003.21 1548
11004.20 1629
11005.20 1797
11006.19 1863
11007.18 1782
11008.17 1795
11009.16 1717
11010.15 1636
11011.14 1513
11012.13 1373
11013.12 1264
11014.11 1191
11015.10 999
11016.10 967
11017.09 885
11018.08 935
11019.07 938
11020.06 891
11021.05 848
11022.04 834
11023.04 844
11024.03 846
11025.02 819
11026.01 816
11027.00 844
11027.99 826
11028.99 797
11029.98 760
11030.97 779
11031.96 884
11032.95 858
11033.95 876
11034.94 811
11035.93 862
11036.92 842
11037.91 830
11038.91 820
11039.90 824
11040.89 789
11041.88 770
11042.88 852
11043.87 761
11044.86 792
11045.85 815
11046.85 772
11047.84 714
11048.83 728
11049.82 723
11050.82 689
11051.81 685
11052.80 726
11053.80 699
11054.79 701
11055.78 669
11056.77 666
11057.77 704
11058.76 677
11059.75 662
11060.75 719
11061.74 682
11062.73 668
11063.73 628
11064.72 653
11065.71 699
11066.71 690
11067.70 625
11068.69 676
11069.69 646
11070.68 646
11071.68 622
11072.67 672
11073.66 694
11074.66 704
11075.65 639
11076.65 640
11077.64 656
11078.63 678
11079.63 666
11080.62 687
11081.62 714
11082.61 670
11083.60 659
11084.60 653
11085.59 669
11086.59 710
11087.58 719
11088.58 685
11089.57 641
11090.57 716
11091.56 692
11092.55 639
11093.55 637
11094.54 663
11095.54 689
11096.53 663
11097.53 619
11098.52 647
11099.52 628
11100.51 612
11101.51 681
11102.50 612
11103.50 571
11104.49 634
11105.49 667
11106.48 654
11107.48 643
11108.48 665
11109.47 642
11110.47 629
11111.46 648
11112.46 616
11113.45 613
11114.45 629
11115.44 624
11116.44 645
11117.44 600
11118.43 590
11119.43 577
11120.42 603
11121.42 632
11122.42 614
11123.41 610
11124.41 611
11125.40 617
11126.40 618
11127.40 646
11128.39 601
11129.39 622
11130.38 630
11131.38 677
11132.38 669
11133.37 682
11134.37 626
11135.37 649
11136.36 661
11137.36 625
11138.36 621
11139.35 613
11140.35 569
11141.35 573
11142.34 605
11143.34 595
11144.34 578
11145.34 567
11146.33 646
11147.33 565
11148.33 593
11149.32 615
11150.32 611
11151.32 643
11152.32 574
11153.31 585
11154.31 615
11155.31 588
11156.31 609
11157.30 602
11158.30 598
11159.30 535
11160.30 533
11161.29 616
11162.29 589
11163.29 563
11164.29 571
11165.29 541
11166.28 508
11167.28 587
11168.28 629
11169.28 559
11170.28 579
11171.27 540
11172.27 619
11173.27 614
11174.27 587
11175.27 571
11176.27 566
11177.26 559
11178.26 558
11179.26 585
11180.26 552
11181.26 529
11182.26 558
11183.26 544
11184.26 563
11185.25 584
11186.25 575
11187.25 513
11188.25 533
11189.25 588
11190.25 558
11191.25 535
11192.25 578
11193.25 563
11194.25 596
11195.24 561
11196.24 619
11197.24 581
11198.24 550
11199.24 551
11200.24 555
11201.24 579
11202.24 557
11203.24 634
11204.24 602
11205.24 547
11206.24 573
11207.24 525
11208.24 523
11209.24 567
11210.24 552
11211.24 549
11212.24 546
11213.24 542
11214.24 588
11215.24 605
11216.24 576
11217.24 561
11218.24 593
11219.24 562
11220.24 589
11221.24 547
11222.24 523
11223.24 515
11224.24 531
11225.24 583
11226.24 576
11227.25 584
11228.25 560
11229.25 572
11230.25 576
11231.25 578
11232.25 521
11233.25 549
11234.25 553
11235.25 546
11236.25 529
11237.25 571
11238.26 572
11239.26 592
11240.26 572
11241.26 563
11242.26 577
11243.26 595
11244.26 581
11245.27 545
11246.27 559
11247.27 532
11248.27 511
11249.27 513
11250.27 547
11251.28 585
11252.28 554
11253.28 511
11254.28 542
11255.28 549
11256.29 506
11257.29 516
11258.29 526
11259.29 584
11260.29 539
11261.30 578
11262.30 581
11263.30 547
11264.30 608
11265.31 537
11266.31 568
11267.31 560
11268.31 583
11269.32 569
11270.32 562
11271.32 540
11272.32 586
11273.33 578
11274.33 597
11275.33 520
11276.33 602
11277.34 552
11278.34 494
11279.34 571
11280.35 574
11281.35 550
11282.35 539
11283.36 576
11284.36 634
11285.36 655
11286.37 643
11287.37 667
11288.37 626
11289.38 620
11290.38 610
11291.38 655
11292.39 595
11293.39 526
11294.39 530
11295.40 586
11296.40 625
11297.41 583
11298.41 585
11299.41 544
11300.42 608
11301.42 593
11302.43 607
11303.43 574
11304.43 578
11305.44 559
11306.44 600
11307.45 593
11308.45 545
11309.46 516
11310.46 530
11311.46 577
11312.47 529
11313.47 562
11314.48 612
11315.48 675
11316.49 619
11317.49 719
11318.50 712
11319.50 656
11320.51 626
11321.51 666
11322.52 658
11323.52 685
11324.53 687
11325.53 609
11326.54 582
11327.54 568
11328.55 627
11329.55 544
11330.56 537
11331.56 537
11332.57 536
11333.57 503
11334.58 575
11335.58 579
11336.59 588
11337.60 572
11338.60 514
11339.61 506
11340.61 517
11341.62 544
11342.62 569
11343.63 496
11344.64 555
11345.64 566
11346.65 592
11347.65 626
11348.66 592
11349.67 575
11350.67 534
11351.68 545
11352.69 548
11353.69 540
11354.70 546
11355.71 520
11356.71 535
11357.72 533
11358.72 507
11359.73 549
11360.74 552
11361.74 530
11362.75 531
11363.76 519
11364.76 563
11365.77 585
11366.78 572
11367.79 544
11368.79 569
11369.80 471
11370.81 511
11371.81 566
11372.82 578
11373.83 538
11374.84 562
11375.84 607
11376.85 551
11377.86 522
11378.87 500
11379.87 507
11380.88 540
11381.89 562
11382.90 498
11383.90 552
11384.91 498
11385.92 504
11386.93 487
11387.93 590
11388.94 579
11389.95 563
11390.96 542
11391.97 493
11392.97 532
11393.98 548
11394.99 525
11396.00 510
11397.01 557
11398.02 524
11399.02 524
11400.03 563
11401.04 538
11402.05 560
11403.06 571
11404.07 558
11405.08 547
11406.08 516
11407.09 559
11408.10 525
11409.11 517
11410.12 510
11411.13 500
11412.14 547
11413.15 538
11414.15 542
11415.16 536
11416.17 548
11417.18 551
11418.19 562
11419.20 539
11420.21 544
11421.22 554
11422.23 548
11423.24 528
11424.25 496
11425.26 531
11426.27 532
11427.28 545
11428.29 543
11429.30 537
11430.31 521
11431.32 546
11432.32 490
11433.33 501
11434.34 570
11435.35 576
11436.36 610
11437.37 591
11438.38 522
11439.39 547
11440.41 528
11441.42 505
11442.43 542
11443.44 530
11444.45 576
11445.46 579
11446.47 575
11447.48 528
11448.49 559
11449.50 520
11450.51 566
11451.52 583
11452.53 527
11453.54 578
11454.55 556
11455.56 614
11456.57 570
11457.59 576
11458.60 602
11459.61 570
11460.62 583
11461.63 580
11462.64 566
11463.65 582
11464.66 610
11465.67 616
11466.69 624
11467.70 611
11468.71 637
11469.72 565
11470.73 555
11471.74 611
11472.75 637
11473.77 603
11474.78 637
11475.79 596
11476.80 561
11477.81 590
11478.83 646
11479.84 572
11480.85 592
11481.86 617
11482.87 588
11483.89 596
11484.90 549
11485.91 600
11486.92 594
11487.93 596
11488.95 619
11489.96 588
11490.97 564
11491.98 623
11493.00 577
11494.01 601
11495.02 614
11496.03 591
11497.05 616
11498.06 646
11499.07 586
11500.09 625
11501.10 636
11502.11 670
11503.12 705
11504.14 623
11505.15 636
11506.16 622
11507.18 622
11508.19 610
11509.20 646
11510.22 598
11511.23 604
11512.24 658
11513.26 648
11514.27 654
11515.28 689
11516.30 666
11517.31 676
11518.32 701
11519.34 660
11520.35 665
11521.37 673
11522.38 712
11523.39 698
11524.41 682
11525.42 662
11526.44 687
11527.45 681
11528.46 645
11529.48 657
11530.49 696
11531.51 725
11532.52 771
11533.53 669
11534.55 636
11535.56 682
11536.58 664
11537.59 666
11538.61 658
11539.62 733
11540.64 762
11541.65 767
11542.67 722
11543.68 720
11544.69 732
11545.71 722
11546.72 816
11547.74 733
11548.75 733
11549.77 702
11550.78 778
11551.80 758
11552.81 785
11553.83 800
11554.85 768
11555.86 778
11556.88 827
11557.89 839
11558.91 784
11559.92 853
11560.94 822
11561.95 779
11562.97 815
11563.98 891
11565.00 942
11566.02 897
11567.03 896
11568.05 928
11569.06 852
11570.08 848
11571.10 880
11572.11 935
11573.13 970
11574.14 940
11575.16 975
11576.18 974
11577.19 955
11578.21 985
11579.22 1085
11580.24 1101
11581.26 1071
11582.27 1068
11583.29 1095
11584.31 1192
11585.32 1239
11586.34 1260
11587.36 1280
11588.37 1309
11589.39 1340
11590.41 1395
11591.42 1453
11592.44 1464
11593.46 1459
11594.47 1475
11595.49 1475
11596.51 1509
11597.53 1614
11598.54 1691
11599.56 1873
11600.58 2036
11601.59 2440
11602.61 2849
11603.63 3171
11604.65 3457
11605.66 3783
11606.68 3737
11607.70 3802
11608.72 3612
11609.74 3325
11610.75 3036
11611.77 2701
11612.79 2314
11613.81 2005
11614.82 1748
11615.84 1602
11616.86 1484
11617.88 1424
11618.90 1303
11619.91 1229
11620.93 1166
11621.95 1160
11622.97 1128
11623.99 1127
11625.01 1189
11626.02 1090
11627.04 1118
11628.06 1030
11629.08 1004
11630.10 1020
11631.12 1070
11632.14 1115
11633.15 1123
11634.17 1048
11635.19 1027
11636.21 994
11637.23 998
11638.25 1014
11639.27 951
11640.29 979
11641.30 980
11642.32 975
11643.34 963
11644.36 972
11645.38 933
11646.40 935
11647.42 921
11648.44 866
11649.46 786
11650.48 824
11651.50 807
11652.52 843
11653.54 820
11654.56 751
11655.58 760
11656.60 766
11657.62 813
11658.64 785
11659.66 759
11660.68 742
11661.70 754
11662.72 778
11663.74 782
11664.76 756
11665.78 757
11666.80 793
11667.82 777
11668.84 792
11669.86 807
11670.88 831
11671.90 825
11672.92 746
11673.94 797
11674.96 766
11675.98 742
11677.00 827
11678.02 801
11679.04 812
11680.06 879
11681.08 861
11682.10 893
11683.12 870
11684.15 944
11685.17 925
11686.19 913
11687.21 879
11688.23 917
11689.25 917
11690.27 884
11691.29 921
11692.31 943
11693.34 852
11694.36 871
11695.38 896
11696.40 854
11697.42 819
11698.44 807
11699.46 835
11700.49 884
11701.51 837
11702.53 818
11703.55 848
11704.57 778
11705.60 796
11706.62 811
11707.64 814
11708.66 853
11709.68 799
11710.71 754
11711.73 729
11712.75 764
11713.77 775
11714.79 807
11715.82 746
11716.84 826
11717.86 709
11718.88 735
11719.91 814
11720.93 741
11721.95 715
11722.97 727
11724.00 742
11725.02 725
11726.04 690
11727.07 649
11728.09 677
11729.11 745
11730.13 701
11731.16 691
11732.18 631
11733.20 625
11734.23 686
11735.25 667
11736.27 662
11737.30 645
11738.32 696
11739.34 710
11740.37 642
11741.39 649
11742.41 695
11743.44 650
11744.46 668
11745.48 643
11746.51 613
11747.53 643
11748.55 622
11749.58 679
11750.60 669
11751.63 660
11752.65 632
11753.67 632
11754.70 646
11755.72 677
11756.75 620
11757.77 604
11758.79 638
11759.82 676
11760.84 656
11761.87 658
11762.89 669
11763.92 656
11764.94 591
11765.97 651
11766.99 641
11768.01 617
11769.04 571
11770.06 553
11771.09 612
11772.11 628
11773.14 673
11774.16 655
11775.19 653
11776.21 644
11777.24 665
11778.26 674
11779.29 639
11780.31 659
11781.34 617
11782.36 657
11783.39 623
11784.41 613
11785.44 615
11786.46 640
11787.49 607
11788.52 617
11789.54 642
11790.57 607
11791.59 600
11792.62 582
11793.64 583
11794.67 584
11795.70 602
11796.72 640
11797.75 587
11798.77 574
11799.80 578
11800.83 585
11801.85 610
11802.88 596
11803.90 602
11804.93 598
11805.96 587
11806.98 592
11808.01 578
11809.04 577
11810.06 527
11811.09 551
11812.11 588
11813.14 585
11814.17 600
11815.19 572
11816.22 557
11817.25 605
11818.27 584
11819.30 591
11820.33 603
11821.36 594
11822.38 574
11823.41 554
11824.44 573
11825.46 576
11826.49 595
11827.52 559
11828.54 526
11829.57 542
11830.60 557
11831.63 563
11832.65 555
11833.68 590
11834.71 649
11835.74 609
11836.76 603
11837.79 611
11838.82 606
11839.85 614
11840.88 613
11841.90 584
11842.93 547
11843.96 621
11844.99 615
11846.01 606
11847.04 610
11848.07 572
11849.10 570
11850.13 582
11851.16 588
11852.18 569
11853.21 585
11854.24 658
11855.27 643
11856.30 616
11857.33 605
11858.35 543
11859.38 634
11860.41 639
11861.44 615
11862.47 594
11863.50 633
11864.53 597
11865.56 612
11866.58 638
11867.61 612
11868.64 588
11869.67 610
11870.70 578
11871.73 661
11872.76 703
11873.79 627
11874.82 584
11875.85 634
11876.88 648
11877.91 660
11878.93 634
11879.96 626
11880.99 656
11882.02 671
11883.05 692
11884.08 630
11885.11 656
11886.14 664
11887.17 641
11888.20 633
11889.23 673
11890.26 691
11891.29 690
11892.32 688
11893.35 709
11894.38 755
11895.41 702
11896.44 680
11897.47 700
11898.50 723
11899.53 732
11900.56 722
11901.59 721
11902.62 722
11903.65 716
11904.69 806
11905.72 826
11906.75 826
11907.78 839
11908.81 838
11909.84 839
11910.87 812
11911.90 833
11912.93 778
11913.96 782
11914.99 829
11916.02 771
11917.06 763
11918.09 803
11919.12 813
11920.15 798
11921.18 750
11922.21 739
11923.24 793
11924.27 753
11925.31 759
11926.34 793
11927.37 796
11928.40 814
11929.43 801
11930.46 809
11931.50 870
11932.53 893
11933.56 967
11934.59 1020
11935.62 1136
11936.65 1206
11937.69 1243
11938.72 1307
11939.75 1390
11940.78 1249
11941.81 1182
11942.85 1183
11943.88 1029
11944.91 975
11945.94 952
11946.98 910
11948.01 855
11949.04 798
11950.07 760
11951.11 740
11952.14 714
11953.17 710
11954.20 767
11955.24 710
11956.27 685
11957.30 682
11958.34 722
11959.37 622
11960.40 665
11961.43 690
11962.47 674
11963.50 640
11964.53 686
11965.57 712
11966.60 688
11967.63 605
11968.67 656
11969.70 728
11970.73 648
11971.77 672
11972.80 637
11973.83 668
11974.87 688
11975.90 668
11976.94 649
11977.97 670
11979.00 721
11980.04 725
11981.07 632
11982.10 630
11983.14 671
11984.17 674
11985.21 611
11986.24 618
11987.27 616
11988.31 622
11989.34 717
11990.38 634
11991.41 663
11992.45 662
11993.48 641
11994.51 607
11995.55 648
11996.58 714
11997.62 695
11998.65 676
11999.69 620
12000.72 676
12001.76 681
12002.79 638
12003.83 627
12004.86 691
12005.90 669
12006.93 660
12007.97 630
12009.00 641
12010.04 658
12011.07 681
12012.11 697
12013.14 744
12014.18 723
12015.21 711
12016.25 703
12017.28 730
12018.32 716
12019.35 721
12020.39 691
12021.43 718
12022.46 743
12023.50 752
12024.53 692
12025.57 738
12026.60 763
12027.64 729
12028.68 794
12029.71 726
12030.75 727
12031.78 757
12032.82 743
12033.86 712
12034.89 740
12035.93 760
12036.97 698
12038.00 748
12039.04 740
12040.07 714
12041.11 685
12042.15 740
12043.18 770
12044.22 749
12045.26 746
12046.29 719
12047.33 750
12048.37 766
12049.40 745
12050.44 749
12051.48 790
12052.52 765
12053.55 763
12054.59 803
12055.63 713
12056.66 734
12057.70 761
12058.74 776
12059.78 775
12060.81 753
12061.85 761
12062.89 796
12063.92 774
12064.96 800
12066.00 818
12067.04 780
12068.07 797
12069.11 791
12070.15 811
12071.19 810
12072.23 836
12073.26 795
12074.30 800
12075.34 761
12076.38 812
12077.42 834
12078.45 803
12079.49 750
12080.53 738
12081.57 751
12082.61 741
12083.64 836
12084.68 795
12085.72 815
12086.76 818
12087.80 859
12088.84 839
12089.88 825
12090.91 840
12091.95 799
12092.99 803
12094.03 870
12095.07 890
12096.11 912
12097.15 912
12098.19 878
12099.22 832
12100.26 872
12101.30 892
12102.34 951
12103.38 938
12104.42 1014
12105.46 1044
12106.50 1109
12107.54 1154
12108.58 1146
12109.62 1213
12110.66 1260
12111.70 1294
12112.74 1229
12113.77 1198
12114.81 1149
12115.85 1059
12116.89 1010
12117.93 974
12118.97 922
12120.01 863
12121.05 856
12122.09 860
12123.13 812
12124.17 779
12125.21 770
12126.25 757
12127.29 757
12128.33 756
12129.37 696
12130.41 687
12131.45 749
12132.50 666
12133.54 632
12134.58 696
12135.62 631
12136.66 629
12137.70 647
12138.74 686
12139.78 690
12140.82 666
12141.86 610
12142.90 594
12143.94 692
12144.98 673
12146.02 651
12147.07 727
12148.11 697
12149.15 642
12150.19 636
12151.23 700
12152.27 630
12153.31 588
12154.35 606
12155.40 591
12156.44 601
12157.48 611
12158.52 633
12159.56 576
12160.60 600
12161.64 641
12162.69 606
12163.73 562
12164.77 587
12165.81 617
12166.85 631
12167.90 619
12168.94 569
12169.98 587
12171.02 588
12172.06 626
12173.11 580
12174.15 618
12175.19 626
12176.23 648
12177.27 611
12178.32 592
12179.36 588
12180.40 601
12181.44 588
12182.49 648
12183.53 630
12184.57 572
12185.61 594
12186.66 613
12187.70 610
12188.74 567
12189.79 634
12190.83 610
12191.87 573
12192.91 618
12193.96 639
12195.00 607
12196.04 598
12197.09 677
12198.13 648
12199.17 626
12200.22 579
12201.26 609
12202.30 648
12203.35 634
12204.39 579
12205.43 567
12206.48 616
12207.52 690
12208.57 619
12209.61 646
12210.65 657
12211.70 597
12212.74 645
12213.78 604
12214.83 590
12215.87 590
12216.92 638
12217.96 647
12219.00 589
12220.05 630
12221.09 604
12222.14 584
12223.18 578
12224.23 617
12225.27 595
12226.31 593
12227.36 575
12228.40 609
12229.45 597
12230.49 581
12231.54 569
12232.58 588
12233.63 624
12234.67 605
12235.72 594
12236.76 567
12237.81 601
12238.85 606
12239.90 595
12240.94 612
12241.99 550
12243.03 608
12244.08 607
12245.12 594
12246.17 615
12247.21 545
12248.26 547
12249.30 562
12250.35 551
12251.39 575
12252.44 550
12253.49 541
12254.53 564
12255.58 580
12256.62 547
12257.67 529
12258.71 524
12259.76 515
12260.81 521
12261.85 497
12262.90 545
12263.94 553
12264.99 490
12266.04 540
12267.08 568
12268.13 526
12269.17 514
12270.22 501
12271.27 497
12272.31 528
12273.36 530
12274.41 541
12275.45 529
12276.50 518
12277.55 579
12278.59 563
12279.64 488
12280.69 494
12281.73 525
12282.78 539
12283.83 515
12284.87 512
12285.92 513
12286.97 543
12288.01 530
12289.06 559
12290.11 533
12291.16 513
12292.20 542
12293.25 524
12294.30 532
12295.35 507
12296.39 519
12297.44 527
12298.49 541
12299.54 521
12300.58 518
12301.63 532
12302.68 481
12303.73 513
12304.77 505
12305.82 538
12306.87 498
12307.92 502
12308.97 447
12310.01 501
12311.06 509
12312.11 511
12313.16 484
12314.21 434
12315.25 471
12316.30 527
12317.35 519
12318.40 515
12319.45 476
12320.50 500
12321.54 564
12322.59 515
12323.64 456
12324.69 491
12325.74 519
12326.79 468
12327.84 475
12328.89 468
12329.93 453
12330.98 519
12332.03 486
12333.08 499
12334.13 462
12335.18 441
12336.23 506
12337.28 505
12338.33 512
12339.38 504
12340.43 507
12341.47 486
12342.52 502
12343.57 512
12344.62 439
12345.67 483
12346.72 516
12347.77 490
12348.82 493
12349.87 477
12350.92 457
12351.97 485
12353.02 493
12354.07 479
12355.12 492
12356.17 490
12357.22 443
12358.27 447
12359.32 433
12360.37 476
12361.42 478
12362.47 458
12363.52 481
12364.57 501
12365.62 458
12366.67 441
12367.72 466
12368.77 479
12369.82 497
12370.87 466
12371.93 536
12372.98 465
12374.03 487
12375.08 442
12376.13 452
12377.18 476
12378.23 512
12379.28 433
12380.33 471
12381.38 548
12382.43 501
12383.49 524
12384.54 448
12385.59 431
12386.64 472
12387.69 542
12388.74 509
12389.79 500
12390.84 488
12391.90 504
12392.95 477
12394.00 479
12395.05 496
12396.10 494
12397.15 460
12398.21 490
12399.26 487
12400.31 478
12401.36 503
12402.41 497
12403.47 503
12404.52 499
12405.57 510
12406.62 475
12407.67 489
12408.73 494
12409.78 530
12410.83 510
12411.88 511
12412.94 576
12413.99 530
12415.04 497
12416.09 519
12417.15 531
12418.20 532
12419.25 510
12420.30 464
12421.36 470
12422.41 444
12423.46 485
12424.52 466
12425.57 471
12426.62 461
12427.67 503
12428.73 539
12429.78 465
12430.83 467
12431.89 497
12432.94 499
12433.99 494
12435.05 527
12436.10 530
12437.15 526
12438.21 538
12439.26 525
12440.31 499
12441.37 465
12442.42 488
12443.47 495
12444.53 519
12445.58 512
12446.64 545
12447.69 482
12448.74 494
12449.80 512
12450.85 538
12451.91 536
12452.96 520
12454.01 463
12455.07 478
12456.12 548
12457.18 513
12458.23 523
12459.29 517
12460.34 520
12461.39 520
12462.45 498
12463.50 466
12464.56 529
12465.61 508
12466.67 502
12467.72 471
12468.78 464
12469.83 516
12470.89 544
12471.94 525
12473.00 541
12474.05 559
12475.11 504
12476.16 549
12477.22 553
12478.27 511
12479.33 540
12480.38 607
12481.44 547
12482.49 543
12483.55 579
12484.60 602
12485.66 552
12486.71 567
12487.77 563
12488.83 587
12489.88 637
12490.94 587
12491.99 629
12493.05 583
12494.10 602
12495.16 656
12496.22 692
12497.27 799
12498.33 849
12499.38 798
12500.44 879
12501.50 910
12502.55 1014
12503.61 1009
12504.67 956
12505.72 895
12506.78 879
12507.83 821
12508.89 744
12509.95 698
12511.00 694
12512.06 647
12513.12 635
12514.17 640
12515.23 583
12516.29 603
12517.34 514
12518.40 550
12519.46 582
12520.52 565
12521.57 539
12522.63 532
12523.69 528
12524.74 563
12525.80 528
12526.86 553
12527.92 526
12528.97 533
12530.03 545
12531.09 520
12532.15 533
12533.20 608
12534.26 534
12535.32 535
12536.38 572
12537.43 579
12538.49 541
12539.55 559
12540.61 540
12541.66 515
12542.72 566
12543.78 565
12544.84 509
12545.90 527
12546.95 550
12548.01 541
12549.07 471
12550.13 518
12551.19 499
12552.25 537
12553.30 507
12554.36 500
12555.42 524
12556.48 531
12557.54 543
12558.60 556
12559.65 479
12560.71 504
12561.77 511
12562.83 533
12563.89 539
12564.95 561
12566.01 566
12567.07 549
12568.13 556
12569.18 572
12570.24 600
12571.30 579
12572.36 527
12573.42 531
12574.48 603
12575.54 578
12576.60 602
12577.66 640
12578.72 621
12579.78 665
12580.84 691
12581.90 740
12582.96 608
12584.02 611
12585.07 660
12586.13 627
12587.19 639
12588.25 619
12589.31 653
12590.37 597
12591.43 598
12592.49 573
12593.55 574
12594.61 647
12595.67 654
12596.73 581
12597.79 537
12598.86 575
12599.92 638
12600.98 547
12602.04 564
12603.10 537
12604.16 597
12605.22 621
12606.28 602
12607.34 583
12608.40 554
12609.46 551
12610.52 560
12611.58 583
12612.64 517
12613.70 542
12614.76 539
12615.83 559
12616.89 513
12617.95 528
12619.01 536
12620.07 526
12621.13 528
12622.19 542
12623.25 493
12624.32 509
12625.38 509
12626.44 528
12627.50 549
12628.56 535
12629.62 521
12630.68 525
12631.75 536
12632.81 480
12633.87 534
12634.93 537
12635.99 538
12637.05 513
12638.12 534
12639.18 549
12640.24 470
12641.30 516
12642.36 528
12643.43 548
12644.49 546
12645.55 528
12646.61 551
12647.68 561
12648.74 502
12649.80 546
12650.86 554
12651.93 546
12652.99 527
12654.05 583
12655.11 556
12656.18 505
12657.24 577
12658.30 603
12659.36 606
12660.43 618
12661.49 601
12662.55 610
12663.62 626
12664.68 587
12665.74 570
12666.81 592
12667.87 588
12668.93 536
12670.00 542
12671.06 593
12672.12 586
12673.19 587
12674.25 563
12675.31 565
12676.38 593
12677.44 563
12678.50 610
12679.57 571
12680.63 552
12681.69 581
12682.76 675
12683.82 597
12684.89 577
12685.95 625
12687.01 627
12688.08 620
12689.14 605
12690.21 608
12691.27 680
12692.33 633
12693.40 635
12694.46 657
12695.53 647
12696.59 665
12697.66 735
12698.72 717
12699.79 692
12700.85 655
12701.91 690
12702.98 707
12704.04 651
12705.11 653
12706.17 688
12707.24 759
12708.30 804
12709.37 785
12710.43 737
12711.50 729
12712.56 750
12713.63 766
12714.69 754
12715.76 708
12716.82 660
12717.89 686
12718.95 651
12720.02 669
12721.09 669
12722.15 675
12723.22 664
12724.28 653
12725.35 657
12726.41 651
12727.48 693
12728.54 647
12729.61 645
12730.68 658
12731.74 644
12732.81 557
12733.87 619
12734.94 650
12736.01 616
12737.07 660
12738.14 596
12739.20 627
12740.27 654
12741.34 631
12742.40 640
12743.47 612
12744.54 628
12745.60 636
12746.67 580
12747.74 586
12748.80 564
12749.87 591
12750.94 594
12752.00 573
12753.07 570
12754.14 560
12755.20 520
12756.27 552
12757.34 546
12758.40 503
12759.47 528
12760.54 539
12761.60 543
12762.67 533
12763.74 534
12764.81 499
12765.87 530
12766.94 496
12768.01 560
12769.08 566
12770.14 498
12771.21 555
12772.28 548
12773.35 526
12774.41 468
12775.48 494
12776.55 505
12777.62 519
12778.68 487
12779.75 479
12780.82 503
12781.89 492
12782.96 452
12784.02 467
12785.09 472
12786.16 488
12787.23 514
12788.30 482
12789.37 513
12790.43 522
12791.50 514
12792.57 506
12793.64 517
12794.71 505
12795.78 474
12796.84 502
12797.91 508
12798.98 494
12800.05 471
12801.12 496
12802.19 517
12803.26 531
12804.33 528
12805.40 513
12806.46 524
12807.53 488
12808.60 469
12809.67 519
12810.74 503
12811.81 493
12812.88 475
12813.95 460
12815.02 508
12816.09 520
12817.16 501
12818.23 471
12819.30 505
12820.37 544
12821.44 535
12822.50 512
12823.57 516
12824.64 458
12825.71 507
12826.78 499
12827.85 516
12828.92 537
12829.99 505
12831.06 499
12832.13 492
12833.20 505
12834.27 471
12835.34 500
12836.41 442
12837.49 428
12838.56 450
12839.63 469
12840.70 503
12841.77 455
12842.84 464
12843.91 483
12844.98 510
12846.05 567
12847.12 475
12848.19 487
12849.26 472
12850.33 489
12851.40 502
12852.47 455
12853.55 464
12854.62 490
12855.69 433
12856.76 514
12857.83 498
12858.90 500
12859.97 530
12861.04 481
12862.11 489
12863.19 486
12864.26 457
12865.33 454
12866.40 489
12867.47 440
12868.54 409
12869.62 446
12870.69 446
12871.76 444
12872.83 435
12873.90 458
12874.97 446
12876.05 445
12877.12 430
12878.19 442
12879.26 410
12880.33 464
12881.41 484
12882.48 432
12883.55 457
12884.62 448
12885.70 439
12886.77 395
12887.84 425
12888.91 446
12889.98 458
12891.06 458
12892.13 447
12893.20 422
12894.28 419
12895.35 420
12896.42 412
12897.49 399
12898.57 418
12899.64 436
12900.71 425
12901.79 425
12902.86 462
12903.93 433
12905.00 390
12906.08 430
12907.15 457
12908.22 417
12909.30 435
12910.37 431
12911.44 435
12912.52 404
12913.59 383
12914.66 391
12915.74 452
12916.81 455
12917.89 418
12918.96 414
12920.03 366
12921.11 442
12922.18 427
12923.25 422
12924.33 394
12925.40 375
12926.48 414
12927.55 416
12928.62 409
12929.70 412
12930.77 401
12931.85 407
12932.92 444
12934.00 428
12935.07 405
12936.14 453
12937.22 391
12938.29 377
12939.37 390
12940.44 415
12941.52 423
12942.59 442
12943.67 397
12944.74 413
12945.82 383
12946.89 402
12947.97 402
12949.04 393
12950.12 404
12951.19 396
12952.27 390
12953.34 394
12954.42 372
12955.49 413
12956.57 423
12957.64 393
12958.72 390
12959.79 412
12960.87 423
12961.94 416
12963.02 393
12964.10 403
12965.17 417
12966.25 411
12967.32 443
12968.40 424
12969.47 450
12970.55 419
12971.63 424
12972.70 394
12973.78 408
12974.85 412
12975.93 451
12977.01 402
12978.08 417
12979.16 399
12980.23 412
12981.31 426
12982.39 384
12983.46 387
12984.54 393
12985.62 387
12986.69 431
12987.77 429
12988.85 388
12989.92 455
12991.00 453
12992.08 474
12993.15 500
12994.23 502
12995.31 455
12996.38 429
12997.46 426
12998.54 447
12999.61 469
13000.69 457
13001.77 443
13002.85 444
13003.92 473
13005.00 417
13006.08 411
13007.16 435
13008.23 428
13009.31 480
13010.39 477
13011.47 408
13012.54 443
13013.62 472
13014.70 440
13015.78 467
13016.85 442
13017.93 423
13019.01 455
13020.09 431
13021.17 452
13022.24 421
13023.32 426
13024.40 438
13025.48 489
13026.56 445
13027.63 424
13028.71 448
13029.79 455
13030.87 447
13031.95 442
13033.03 462
13034.10 497
13035.18 475
13036.26 457
13037.34 437
13038.42 457
13039.50 499
13040.58 480
13041.66 476
13042.73 468
13043.81 473
13044.89 499
13045.97 503
13047.05 475
13048.13 501
13049.21 472
13050.29 460
13051.37 478
13052.45 495
13053.53 478
13054.60 515
13055.68 515
13056.76 493
13057.84 515
13058.92 484
13060.00 488
13061.08 501
13062.16 468
13063.24 494
13064.32 448
13065.40 473
13066.48 480
13067.56 434
13068.64 460
13069.72 456
13070.80 436
13071.88 439
13072.96 409
13074.04 390
13075.12 398
13076.20 427
13077.28 449
13078.36 462
13079.44 484
13080.52 511
13081.60 456
13082.68 441
13083.76 375
13084.84 418
13085.93 472
13087.01 428
13088.09 432
13089.17 434
13090.25 418
13091.33 418
13092.41 432
13093.49 455
13094.57 428
13095.65 417
13096.73 432
13097.82 426
13098.90 421
13099.98 408
13101.06 422
13102.14 452
13103.22 460
13104.30 487
13105.38 401
13106.47 388
13107.55 448
13108.63 423
13109.71 421
13110.79 406
13111.87 397
13112.96 440
13114.04 453
13115.12 380
13116.20 395
13117.28 443
13118.37 411
13119.45 435
13120.53 459
13121.61 433
13122.69 430
13123.78 418
13124.86 405
13125.94 437
13127.02 434
13128.11 446
13129.19 436
13130.27 449
13131.35 385
13132.44 413
13133.52 458
13134.60 433
13135.68 409
13136.77 381
13137.85 417
13138.93 448
13140.01 433
13141.10 406
13142.18 430
13143.26 436
13144.35 452
13145.43 416
13146.51 431
13147.60 376
13148.68 434
13149.76 388
13150.85 395
13151.93 391
13153.01 453
13154.10 422
13155.18 377
13156.26 393
13157.35 402
13158.43 399
13159.51 393
13160.60 415
13161.68 433
13162.77 379
13163.85 370
13164.93 403
13166.02 422
13167.10 404
13168.19 430
13169.27 411
13170.35 399
13171.44 400
13172.52 387
13173.61 415
13174.69 436
13175.78 405
13176.86 432
13177.94 425
13179.03 422
13180.11 403
13181.20 441
13182.28 424
13183.37 428
13184.45 402
13185.54 419
13186.62 439
13187.71 436
13188.79 434
13189.88 449
13190.96 418
13192.05 404
13193.13 431
13194.22 426
13195.30 455
13196.39 455
13197.47 424
13198.56 419
13199.64 431
13200.73 422
13201.81 425
13202.90 392
13203.98 399
13205.07 406
13206.16 427
13207.24 436
13208.33 424
13209.41 425
13210.50 417
13211.58 426
13212.67 437
13213.76 416
13214.84 387
13215.93 410
13217.01 412
13218.10 405
13219.19 424
13220.27 427
13221.36 455
13222.45 479
13223.53 466
13224.62 439
13225.70 444
13226.79 438
13227.88 475
13228.96 413
13230.05 417
13231.14 410
13232.22 456
13233.31 440
13234.40 401
13235.48 418
13236.57 418
13237.66 419
13238.74 416
13239.83 420
13240.92 437
13242.01 483
13243.09 468
13244.18 437
13245.27 459
13246.35 467
13247.44 489
13248.53 427
13249.62 409
13250.70 454
13251.79 425
13252.88 439
13253.97 440
13255.05 426
13256.14 458
13257.23 412
13258.32 420
13259.41 444
13260.49 409
13261.58 407
13262.67 446
13263.76 470
13264.85 428
13265.93 431
13267.02 446
13268.11 439
13269.20 479
13270.29 438
13271.37 509
13272.46 439
13273.55 443
13274.64 430
13275.73 436
13276.82 438
13277.91 427
13278.99 446
13280.08 439
13281.17 424
13282.26 457
13283.35 449
13284.44 481
13285.53 472
13286.62 445
13287.70 448
13288.79 479
13289.88 496
13290.97 498
13292.06 510
13293.15 475
13294.24 494
13295.33 534
13296.42 535
13297.51 470
13298.60 496
13299.69 554
13300.78 482
13301.87 529
13302.95 524
13304.04 524
13305.13 487
13306.22 478
13307.31 487
13308.40 520
13309.49 533
13310.58 526
13311.67 495
13312.76 479
13313.85 523
13314.94 545
13316.03 613
13317.12 549
13318.21 545
13319.30 571
13320.39 557
13321.48 516
13322.58 512
13323.67 531
13324.76 553
13325.85 544
13326.94 524
13328.03 519
13329.12 539
13330.21 582
13331.30 586
13332.39 533
13333.48 502
13334.57 558
13335.66 559
13336.75 549
13337.85 537
13338.94 540
13340.03 555
13341.12 560
13342.21 580
13343.30 554
13344.39 575
13345.48 588
13346.58 559
13347.67 541
13348.76 599
13349.85 563
13350.94 609
13352.03 578
13353.12 612
13354.22 562
13355.31 628
13356.40 617
13357.49 622
13358.58 589
13359.68 540
13360.77 615
13361.86 624
13362.95 603
13364.04 566
13365.14 580
13366.23 642
13367.32 669
13368.41 669
13369.51 670
13370.60 664
13371.69 695
13372.78 704
13373.87 682
13374.97 746
13376.06 693
13377.15 785
13378.25 770
13379.34 730
13380.43 723
13381.52 684
13382.62 674
13383.71 615
13384.80 661
13385.90 652
13386.99 590
13388.08 580
13389.17 548
13390.27 554
13391.36 496
13392.45 546
13393.55 621
13394.64 568
13395.73 534
13396.83 566
13397.92 566
13399.02 532
13400.11 558
13401.20 529
13402.30 561
13403.39 570
13404.48 538
13405.58 503
13406.67 526
13407.77 534
13408.86 553
13409.95 541
13411.05 535
13412.14 527
13413.24 541
13414.33 543
13415.42 495
13416.52 517
13417.61 522
13418.71 499
13419.80 529
13420.90 521
13421.99 489
13423.08 522
13424.18 516
13425.27 528
13426.37 493
13427.46 532
13428.56 541
13429.65 476
13430.75 494
13431.84 551
13432.94 564
13434.03 546
13435.13 555
13436.22 527
13437.32 500
13438.41 514
13439.51 504
13440.60 495
13441.70 544
13442.79 523
13443.89 493
13444.98 457
13446.08 544
13447.18 539
13448.27 555
13449.37 544
13450.46 531
13451.56 529
13452.65 516
13453.75 549
13454.85 542
13455.94 541
13457.04 578
13458.13 539
13459.23 563
13460.33 602
13461.42 586
13462.52 557
13463.61 574
13464.71 550
13465.81 585
13466.90 612
13468.00 587
13469.10 585
13470.19 620
13471.29 594
13472.38 669
13473.48 667
13474.58 636
13475.67 595
13476.77 590
13477.87 620
13478.96 628
13480.06 611
13481.16 615
13482.26 654
13483.35 620
13484.45 653
13485.55 634
13486.64 595
13487.74 646
13488.84 627
13489.94 629
13491.03 670
13492.13 701
13493.23 649
13494.32 635
13495.42 704
13496.52 677
13497.62 648
13498.72 680
13499.81 691
13500.91 726
13502.01 656
13503.11 698
13504.20 735
13505.30 727
13506.40 792
13507.50 762
13508.60 830
13509.69 783
13510.79 781
13511.89 821
13512.99 810
13514.09 803
13515.18 795
13516.28 751
13517.38 791
13518.48 720
13519.58 690
13520.68 694
13521.78 684
13522.87 636
13523.97 569
13525.07 594
13526.17 612
13527.27 582
13528.37 634
13529.47 598
13530.57 549
13531.66 611
13532.76 597
13533.86 581
13534.96 601
13536.06 569
13537.16 581
13538.26 618
13539.36 596
13540.46 565
13541.56 593
13542.66 544
13543.76 542
13544.86 551
13545.96 549
13547.05 522
13548.15 512
13549.25 546
13550.35 516
13551.45 525
13552.55 552
13553.65 555
13554.75 502
13555.85 506
13556.95 534
13558.05 564
13559.15 541
13560.25 503
13561.35 509
13562.45 523
13563.55 453
13564.65 457
13565.75 466
13566.85 500
13567.96 478
13569.06 479
13570.16 471
13571.26 443
13572.36 495
13573.46 500
13574.56 516
13575.66 478
13576.76 501
13577.86 524
13578.96 484
13580.06 459
13581.16 495
13582.27 512
13583.37 513
13584.47 470
13585.57 519
13586.67 492
13587.77 473
13588.87 457
13589.97 507
13591.08 459
13592.18 477
13593.28 535
13594.38 529
13595.48 491
13596.58 498
13597.68 486
13598.79 465
13599.89 528
13600.99 497
13602.09 465
13603.19 495
13604.30 526
13605.40 495
13606.50 477
13607.60 486
13608.70 479
13609.81 527
13610.91 503
13612.01 515
13613.11 477
13614.21 480
13615.32 509
13616.42 495
13617.52 517
13618.62 499
13619.73 499
13620.83 470
13621.93 488
13623.03 463
13624.14 497
13625.24 478
13626.34 481
13627.45 486
13628.55 455
13629.65 465
13630.75 515
13631.86 502
13632.96 473
13634.06 457
13635.17 542
13636.27 471
13637.37 461
13638.48 455
13639.58 436
13640.68 464
13641.79 469
13642.89 440
13643.99 467
13645.10 476
13646.20 453
13647.30 471
13648.41 424
13649.51 449
13650.62 469
13651.72 495
13652.82 498
13653.93 457
13655.03 459
13656.14 506
13657.24 456
13658.34 470
13659.45 435
13660.55 462
13661.66 484
13662.76 482
13663.87 484
13664.97 442
13666.07 529
13667.18 519
13668.28 488
13669.39 420
13670.49 426
13671.60 489
13672.70 438
13673.81 452
13674.91 417
13676.02 438
13677.12 452
13678.23 483
13679.33 471
13680.44 443
13681.54 439
13682.65 458
13683.75 499
13684.86 480
13685.96 513
13687.07 490
13688.17 471
13689.28 466
13690.38 474
13691.49 501
13692.59 534
13693.70 508
13694.80 465
13695.91 450
13697.02 514
13698.12 464
13699.23 470
13700.33 423
13701.44 468
13702.55 481
13703.65 449
13704.76 470
13705.86 458
13706.97 502
13708.08 545
13709.18 492
13710.29 501
13711.39 449
13712.50 462
13713.61 493
13714.71 484
13715.82 471
13716.93 472
13718.03 509
13719.14 502
13720.25 530
13721.35 530
13722.46 519
13723.57 490
13724.67 514
13725.78 496
13726.89 525
13727.99 555
13729.10 536
13730.21 529
13731.31 520
13732.42 543
13733.53 532
13734.64 557
13735.74 541
13736.85 543
13737.96 518
13739.07 564
13740.17 561
13741.28 568
13742.39 600
13743.50 536
13744.60 576
13745.71 547
13746.82 565
13747.93 550
13749.03 516
13750.14 606
13751.25 615
13752.36 622
13753.47 580
13754.57 573
13755.68 586
13756.79 605
13757.90 600
13759.01 677
13760.11 655
13761.22 673
13762.33 658
13763.44 666
13764.55 634
13765.66 640
13766.76 660
13767.87 717
13768.98 708
13770.09 711
13771.20 774
13772.31 813
13773.42 775
13774.53 804
13775.63 807
13776.74 839
13777.85 911
13778.96 923
13780.07 978
13781.18 902
13782.29 934
13783.40 903
13784.51 947
13785.62 943
13786.73 865
13787.83 814
13788.94 805
13790.05 749
13791.16 690
13792.27 674
13793.38 661
13794.49 649
13795.60 607
13796.71 647
13797.82 641
13798.93 643
13800.04 594
13801.15 552
13802.26 562
13803.37 607
13804.48 580
13805.59 615
13806.70 602
13807.81 588
13808.92 600
13810.03 550
13811.14 552
13812.25 569
13813.36 571
13814.47 557
13815.58 570
13816.69 528
13817.80 518
13818.91 489
13820.03 540
13821.14 540
13822.25 549
13823.36 572
13824.47 521
13825.58 518
13826.69 538
13827.80 525
13828.91 502
13830.02 518
13831.13 482
13832.25 499
13833.36 502
13834.47 487
13835.58 511
13836.69 532
13837.80 526
13838.91 507
13840.02 515
13841.14 531
13842.25 508
13843.36 533
13844.47 518
13845.58 531
13846.69 499
13847.81 476
13848.92 513
13850.03 483
13851.14 568
13852.25 576
13853.37 581
13854.48 475
13855.59 508
13856.70 520
13857.81 559
13858.93 564
13860.04 548
13861.15 590
13862.26 553
13863.38 554
13864.49 532
13865.60 539
13866.71 518
13867.83 557
13868.94 581
13870.05 575
13871.16 544
13872.28 596
13873.39 584
13874.50 628
13875.61 588
13876.73 592
13877.84 589
13878.95 538
13880.07 561
13881.18 563
13882.29 613
13883.41 554
13884.52 539
13885.63 577
13886.75 552
13887.86 545
13888.97 576
13890.09 566
13891.20 573
13892.31 554
13893.43 541
13894.54 524
13895.65 550
13896.77 544
13897.88 513
13899.00 569
13900.11 555
13901.22 601
13902.34 558
13903.45 570
13904.57 593
13905.68 553
13906.79 547
13907.91 595
13909.02 583
13910.14 553
13911.25 570
13912.37 541
13913.48 569
13914.59 553
13915.71 538
13916.82 534
13917.94 582
13919.05 551
13920.17 515
13921.28 550
13922.40 552
13923.51 493
13924.63 512
13925.74 540
13926.86 553
13927.97 503
13929.09 539
13930.20 487
13931.32 499
13932.43 508
13933.55 473
13934.66 510
13935.78 476
13936.89 489
13938.01 467
13939.12 506
13940.24 472
13941.35 477
13942.47 475
13943.59 470
13944.70 509
13945.82 446
13946.93 458
13948.05 497
13949.16 495
13950.28 499
13951.40 467
13952.51 484
13953.63 491
13954.74 452
13955.86 504
13956.98 476
13958.09 442
13959.21 482
13960.33 483
13961.44 515
13962.56 462
13963.67 500
13964.79 488
13965.91 497
13967.02 490
13968.14 467
13969.26 459
13970.37 489
13971.49 477
13972.61 482
13973.72 511
13974.84 511
13975.96 519
13977.08 521
13978.19 488
13979.31 466
13980.43 510
13981.54 506
13982.66 510
13983.78 518
13984.90 489
13986.01 496
13987.13 497
13988.25 454
13989.37 477
13990.48 489
13991.60 516
13992.72 474
13993.84 468
13994.95 491
13996.07 510
13997.19 504
13998.31 499
13999.42 501
14000.54 484
14001.66 532
14002.78 478
14003.90 503
14005.01 483
14006.13 524
14007.25 466
14008.37 470
14009.49 491
14010.61 494
14011.72 539
14012.84 552
14013.96 502
14015.08 524
14016.20 550
14017.32 513
14018.43 551
14019.55 548
14020.67 520
14021.79 532
14022.91 594
14024.03 563
14025.15 538
14026.27 587
14027.39 596
14028.50 593
14029.62 568
14030.74 590
14031.86 597
14032.98 569
14034.10 555
14035.22 572
14036.34 540
14037.46 538
14038.58 533
14039.70 542
14040.82 521
14041.94 558
14043.06 543
14044.18 539
14045.30 527
14046.41 519
14047.53 550
14048.65 506
14049.77 488
14050.89 479
14052.01 494
14053.13 544
14054.25 494
14055.37 463
14056.49 530
14057.61 531
14058.74 573
14059.86 530
14060.98 586
14062.10 532
14063.22 526
14064.34 541
14065.46 508
14066.58 520
14067.70 505
14068.82 502
14069.94 498
14071.06 514
14072.18 534
14073.30 542
14074.42 513
14075.54 528
14076.66 508
14077.79 520
14078.91 526
14080.03 550
14081.15 539
14082.27 538
14083.39 573
14084.51 601
14085.63 629
14086.76 607
14087.88 592
14089.00 582
14090.12 568
14091.24 594
14092.36 565
14093.48 602
14094.61 655
14095.73 593
14096.85 614
14097.97 607
14099.09 613
14100.22 705
14101.34 751
14102.46 718
14103.58 725
14104.70 735
14105.83 722
14106.95 760
14108.07 758
14109.19 744
14110.31 710
14111.44 655
14112.56 643
14113.68 623
14114.80 627
14115.93 621
14117.05 614
14118.17 599
14119.29 575
14120.42 539
14121.54 549
14122.66 535
14123.79 587
14124.91 564
14126.03 576
14127.15 565
14128.28 562
14129.40 542
14130.52 588
14131.65 544
14132.77 516
14133.89 520
14135.02 520
14136.14 469
14137.26 501
14138.39 552
14139.51 540
14140.63 519
14141.76 525
14142.88 510
14144.00 501
14145.13 519
14146.25 562
14147.38 491
14148.50 525
14149.62 565
14150.75 502
14151.87 480
14152.99 466
14154.12 518
14155.24 516
14156.37 493
14157.49 513
14158.62 506
14159.74 510
14160.86 505
14161.99 452
14163.11 479
14164.24 505
14165.36 507
14166.49 504
14167.61 485
14168.74 496
14169.86 470
14170.99 472
14172.11 475
14173.23 471
14174.36 490
14175.48 447
14176.61 462
14177.73 527
14178.86 526
14179.98 474
14181.11 462
14182.23 487
14183.36 474
14184.49 466
14185.61 481
14186.74 471
14187.86 468
14188.99 464
14190.11 457
14191.24 458
14192.36 477
14193.49 459
14194.61 487
14195.74 501
14196.87 451
14197.99 494
14199.12 448
14200.24 438
14201.37 456
14202.50 441
14203.62 455
14204.75 448
14205.87 473
14207.00 449
14208.13 429
14209.25 469
14210.38 418
14211.50 396
14212.63 454
14213.76 464
14214.88 408
14216.01 447
14217.14 435
14218.26 428
14219.39 423
14220.52 429
14221.64 416
14222.77 415
14223.90 403
14225.02 424
14226.15 414
14227.28 439
14228.41 441
14229.53 426
14230.66 432
14231.79 441
14232.91 467
14234.04 451
14235.17 438
14236.30 425
14237.42 390
14238.55 399
14239.68 427
14240.81 484
14241.93 445
14243.06 400
14244.19 393
14245.32 397
14246.44 422
14247.57 403
14248.70 377
14249.83 424
14250.95 444
14252.08 460
14253.21 449
14254.34 403
14255.47 423
14256.59 400
14257.72 405
14258.85 400
14259.98 423
14261.11 430
14262.24 417
14263.36 401
14264.49 422
14265.62 392
14266.75 406
14267.88 412
14269.01 368
14270.14 367
14271.26 382
14272.39 422
14273.52 410
14274.65 396
14275.78 398
14276.91 382
14278.04 402
14279.17 400
14280.30 348
14281.42 366
14282.55 381
14283.68 397
14284.81 421
14285.94 410
14287.07 404
14288.20 409
14289.33 383
14290.46 414
14291.59 387
14292.72 423
14293.85 434
14294.98 384
14296.11 364
14297.24 406
14298.37 422
14299.50 371
14300.63 389
14301.76 361
14302.89 357
14304.02 381
14305.15 402
14306.28 367
14307.41 351
14308.54 383
14309.67 377
14310.80 359
14311.93 353
14313.06 346
14314.19 374
14315.32 370
14316.45 372
14317.58 320
14318.71 358
14319.84 378
14320.97 363
14322.10 372
14323.23 341
14324.36 360
14325.49 354
14326.63 334
14327.76 357
14328.89 357
14330.02 366
14331.15 348
14332.28 394
14333.41 379
14334.54 352
14335.67 380
14336.81 365
14337.94 321
14339.07 338
14340.20 307
14341.33 374
14342.46 358
14343.59 331
14344.73 343
14345.86 356
14346.99 341
14348.12 354
14349.25 347
14350.38 364
14351.52 375
14352.65 364
14353.78 364
14354.91 338
14356.04 354
14357.18 345
14358.31 349
14359.44 356
14360.57 364
14361.71 361
14362.84 347
14363.97 343
14365.10 320
14366.24 338
14367.37 316
14368.50 350
14369.63 369
14370.77 322
14371.90 336
14373.03 352
14374.16 321
14375.30 347
14376.43 339
14377.56 321
14378.70 360
14379.83 373
14380.96 341
14382.09 335
14383.23 357
14384.36 367
14385.49 316
14386.63 328
14387.76 329
14388.89 357
14390.03 365
14391.16 339
14392.29 297
14393.43 317
14394.56 348
14395.70 358
14396.83 311
14397.96 306
14399.10 323
14400.23 364
14401.36 339
14402.50 363
14403.63 339
14404.77 355
14405.90 340
14407.03 353
14408.17 403
14409.30 370
14410.44 341
14411.57 364
14412.71 336
14413.84 358
14414.97 344
14416.11 341
14417.24 375
14418.38 342
14419.51 327
14420.65 385
14421.78 377
14422.92 353
14424.05 357
14425.19 361
14426.32 394
14427.46 391
14428.59 368
14429.73 367
14430.86 325
14432.00 386
14433.13 385
14434.27 362
14435.40 363
14436.54 357
14437.67 374
14438.81 328
14439.94 369
14441.08 396
14442.21 380
14443.35 362
14444.48 365
14445.62 400
14446.76 388
14447.89 351
14449.03 365
14450.16 373
14451.30 362
14452.43 333
14453.57 384
14454.71 371
14455.84 326
14456.98 334
14458.11 373
14459.25 387
14460.39 386
14461.52 352
14462.66 388
14463.80 389
14464.93 379
14466.07 403
14467.20 393
14468.34 369
14469.48 388
14470.61 393
14471.75 406
14472.89 423
14474.02 422
14475.16 425
14476.30 416
14477.43 419
14478.57 408
14479.71 455
14480.85 440
14481.98 441
14483.12 466
14484.26 454
14485.39 448
14486.53 449
14487.67 451
14488.81 444
14489.94 433
14491.08 429
14492.22 439
14493.36 436
14494.49 425
14495.63 400
14496.77 414
14497.91 389
14499.04 363
14500.18 409
14501.32 395
14502.46 359
14503.59 378
14504.73 379
14505.87 385
14507.01 367
14508.15 399
14509.28 424
14510.42 377
14511.56 397
14512.70 360
14513.84 381
14514.98 332
14516.11 421
14517.25 411
14518.39 422
14519.53 373
14520.67 381
14521.81 393
14522.95 386
14524.08 348
14525.22 348
14526.36 381
14527.50 384
14528.64 379
14529.78 333
14530.92 353
14532.06 368
14533.20 352
14534.33 357
14535.47 363
14536.61 370
14537.75 389
14538.89 323
14540.03 344
14541.17 360
14542.31 326
14543.45 344
14544.59 344
14545.73 375
14546.87 362
14548.01 367
14549.15 353
14550.29 327
14551.43 344
14552.57 340
14553.71 374
14554.85 360
14555.99 355
14557.13 317
14558.27 379
14559.41 382
14560.55 364
14561.69 370
14562.83 362
14563.97 390
14565.11 405
14566.25 357
14567.39 381
14568.53 389
14569.67 375
14570.81 379
14571.95 334
14573.09 411
14574.23 415
14575.37 388
14576.51 364
14577.65 377
14578.79 358
14579.94 409
14581.08 374
14582.22 443
14583.36 377
14584.50 385
14585.64 367
14586.78 389
14587.92 384
14589.06 379
14590.21 381
14591.35 398
14592.49 414
14593.63 407
14594.77 403
14595.91 406
14597.05 449
14598.20 442
14599.34 376
14600.48 381
14601.62 452
14602.76 432
14603.90 421
14605.05 415
14606.19 433
14607.33 449
14608.47 429
14609.61 430
14610.76 404
14611.90 395
14613.04 419
14614.18 418
14615.32 405
14616.47 407
14617.61 410
14618.75 429
14619.89 417
14621.04 435
14622.18 454
14623.32 473
14624.46 507
14625.61 433
14626.75 454
14627.89 446
14629.04 464
14630.18 453
14631.32 486
14632.46 496
14633.61 461
14634.75 491
14635.89 497
14637.04 588
14638.18 547
14639.32 544
14640.47 575
14641.61 559
14642.75 520
14643.90 561
14645.04 572
14646.18 575
14647.33 524
14648.47 543
14649.61 468
14650.76 499
14651.90 504
14653.05 485
14654.19 477
14655.33 458
14656.48 432
14657.62 460
14658.76 410
14659.91 423
14661.05 419
14662.20 431
14663.34 419
14664.49 375
14665.63 409
14666.77 423
14667.92 405
14669.06 408
14670.21 413
14671.35 404
14672.50 441
14673.64 405
14674.79 385
14675.93 410
14677.07 429
14678.22 450
14679.36 459
14680.51 397
14681.65 378
14682.80 432
14683.94 426
14685.09 390
14686.23 372
14687.38 417
14688.52 397
14689.67 352
14690.81 359
14691.96 350
14693.10 345
14694.25 387
14695.40 357
14696.54 331
14697.69 358
14698.83 338
14699.98 401
14701.12 338
14702.27 345
14703.41 346
14704.56 371
14705.71 378
14706.85 378
14708.00 380
14709.14 377
14710.29 374
14711.44 373
14712.58 400
14713.73 345
14714.87 375
14716.02 388
14717.17 355
14718.31 373
14719.46 418
14720.61 382
14721.75 381
14722.90 339
14724.05 358
14725.19 377
14726.34 397
14727.49 351
14728.63 320
14729.78 348
14730.93 357
14732.07 362
14733.22 347
14734.37 381
14735.51 400
14736.66 372
14737.81 367
14738.95 431
14740.10 385
14741.25 365
14742.40 400
14743.54 355
14744.69 384
14745.84 355
14746.99 369
14748.13 348
14749.28 368
14750.43 378
14751.58 391
14752.72 376
14753.87 361
14755.02 370
14756.17 343
14757.31 344
14758.46 395
14759.61 338
14760.76 378
14761.91 420
14763.05 402
14764.20 386
14765.35 379
14766.50 410
14767.65 393
14768.80 372
14769.94 404
14771.09 374
14772.24 371
14773.39 396
14774.54 372
14775.69 430
14776.83 422
14777.98 411
14779.13 427
14780.28 450
14781.43 431
14782.58 401
14783.73 374
14784.88 419
14786.03 441
14787.17 443
14788.32 413
14789.47 411
14790.62 407
14791.77 446
14792.92 443
14794.07 468
14795.22 422
14796.37 409
14797.52 469
14798.67 509
14799.82 475
14800.97 451
14802.12 488
14803.26 463
14804.41 464
14805.56 444
14806.71 474
14807.86 452
14809.01 422
14810.16 461
14811.31 452
14812.46 425
14813.61 443
14814.76 443
14815.91 443
14817.06 480
14818.21 379
14819.36 424
14820.51 409
14821.66 376
14822.82 383
14823.97 389
14825.12 429
14826.27 423
14827.42 389
14828.57 377
14829.72 364
14830.87 377
14832.02 397
14833.17 374
14834.32 354
14835.47 364
14836.62 395
14837.77 357
14838.93 354
14840.08 367
14841.23 348
14842.38 377
14843.53 346
14844.68 353
14845.83 323
14846.98 341
14848.14 344
14849.29 347
14850.44 371
14851.59 334
14852.74 340
14853.89 315
14855.04 340
14856.20 330
14857.35 330
14858.50 305
14859.65 343
14860.80 307
14861.96 324
14863.11 339
14864.26 356
14865.41 351
14866.56 344
14867.72 294
14868.87 317
14870.02 316
14871.17 343
14872.32 343
14873.48 300
14874.63 335
14875.78 337
14876.93 332
14878.09 316
14879.24 322
14880.39 339
14881.54 327
14882.70 291
14883.85 313
14885.00 284
14886.16 354
14887.31 331
14888.46 327
14889.61 306
14890.77 298
14891.92 328
14893.07 353
14894.23 327
14895.38 327
14896.53 325
14897.69 335
14898.84 315
14899.99 343
14901.15 319
14902.30 317
14903.45 314
14904.61 300
14905.76 336
14906.91 354
14908.07 355
14909.22 344
14910.38 301
14911.53 336
14912.68 313
14913.84 298
14914.99 288
14916.15 281
14917.30 302
14918.45 321
14919.61 312
14920.76 283
14921.92 291
14923.07 338
14924.22 334
14925.38 330
14926.53 315
14927.69 273
14928.84 313
14930.00 291
14931.15 294
14932.31 320
14933.46 304
14934.62 282
14935.77 319
14936.93 315
14938.08 326
14939.24 303
14940.39 310
14941.55 308
14942.70 308
14943.86 304
14945.01 325
14946.17 288
14947.32 287
14948.48 299
14949.63 309
14950.79 316
14951.94 291
14953.10 324
14954.25 335
14955.41 324
14956.56 310
14957.72 326
14958.88 305
14960.03 309
14961.19 314
14962.34 323
14963.50 302
14964.65 310
14965.81 323
14966.97 307
14968.12 335
14969.28 318
14970.43 328
14971.59 314
14972.75 320
14973.90 312
14975.06 303
14976.22 291
14977.37 288
14978.53 290
14979.69 300
14980.84 303
14982.00 303
14983.16 294
14984.31 279
14985.47 316
14986.63 326
14987.78 303
14988.94 273
14990.10 292
14991.25 302
14992.41 288
14993.57 282
14994.72 270
14995.88 287
14997.04 291
14998.20 290
14999.35 297
15000.51 270
15001.67 284
15002.82 313
15003.98 324
15005.14 294
15006.30 267
15007.45 277
15008.61 310
15009.77 284
15010.93 259
15012.09 286
15013.24 341
15014.40 317
15015.56 288
15016.72 277
15017.87 282
15019.03 295
15020.19 268
15021.35 282
15022.51 328
15023.67 314
15024.82 313
15025.98 268
15027.14 270
15028.30 279
15029.46 286
15030.62 293
15031.77 303
15032.93 330
15034.09 274
15035.25 301
15036.41 264
15037.57 265
15038.73 271
15039.88 240
15041.04 269
15042.20 262
15043.36 265
15044.52 248
15045.68 257
15046.84 288
15048.00 285
15049.16 283
15050.32 281
15051.47 293
15052.63 255
15053.79 289
15054.95 256
15056.11 273
15057.27 241
15058.43 264
15059.59 277
15060.75 271
15061.91 251
15063.07 273
15064.23 251
15065.39 260
15066.55 258
15067.71 290
15068.87 273
15070.03 259
15071.19 257
15072.35 256
15073.51 274
15074.67 262
15075.83 269
15076.99 284
15078.15 282
15079.31 303
15080.47 292
15081.63 269
15082.79 266
15083.95 266
15085.11 277
15086.27 277
15087.43 247
15088.59 253
15089.76 248
15090.92 252
15092.08 282
15093.24 300
15094.40 279
15095.56 274
15096.72 272
15097.88 252
15099.04 267
15100.20 258
15101.37 295
15102.53 244
15103.69 260
15104.85 290
15106.01 269
15107.17 265
15108.33 273
15109.50 298
15110.66 292
15111.82 277
15112.98 257
15114.14 279
15115.30 277
15116.47 309
15117.63 260
15118.79 271
15119.95 298
15121.11 272
15122.27 239
15123.44 243
15124.60 246
15125.76 294
15126.92 288
15128.09 297
15129.25 253
15130.41 273
15131.57 298
15132.73 301
15133.90 244
15135.06 259
15136.22 264
15137.38 268
15138.55 262
15139.71 270
15140.87 233
15142.04 264
15143.20 273
15144.36 267
15145.52 286
15146.69 270
15147.85 284
15149.01 254
15150.18 252
15151.34 263
15152.50 249
15153.67 254
15154.83 250
15155.99 266
15157.16 244
15158.32 262
15159.48 259
15160.65 240
15161.81 242
15162.97 258
15164.14 260
15165.30 272
15166.46 267
15167.63 285
15168.79 289
15169.95 277
15171.12 248
15172.28 267
15173.45 266
15174.61 268
15175.77 258
15176.94 221
15178.10 252
15179.27 287
15180.43 296
15181.60 275
15182.76 288
15183.92 267
15185.09 270
15186.25 265
15187.42 253
15188.58 263
15189.75 291
15190.91 282
15192.08 250
15193.24 234
15194.41 252
15195.57 271
15196.74 269
15197.90 276
15199.07 269
15200.23 315
15201.40 284
15202.56 287
15203.73 264
15204.89 261
15206.06 302
15207.22 274
15208.39 281
15209.55 268
15210.72 308
15211.88 311
15213.05 272
15214.21 273
15215.38 293
15216.54 259
15217.71 308
15218.88 283
15220.04 283
15221.21 291
15222.37 313
15223.54 309
15224.71 293
15225.87 302
15227.04 266
15228.20 321
15229.37 336
15230.54 336
15231.70 341
15232.87 319
15234.03 304
15235.20 308
15236.37 319
15237.53 339
15238.70 322
15239.87 317
15241.03 289
15242.20 293
15243.37 320
15244.53 318
15245.70 309
15246.87 294
15248.03 331
15249.20 328
15250.37 323
15251.53 323
15252.70 322
15253.87 313
15255.04 323
15256.20 300
15257.37 309
15258.54 332
15259.70 298
15260.87 306
15262.04 285
15263.21 289
15264.37 291
15265.54 277
15266.71 296
15267.88 266
15269.04 266
15270.21 251
15271.38 278
15272.55 314
15273.72 296
15274.88 288
15276.05 268
15277.22 263
15278.39 306
15279.56 262
15280.72 260
15281.89 257
15283.06 276
15284.23 269
15285.40 325
15286.56 290
15287.73 271
15288.90 276
15290.07 273
15291.24 293
15292.41 274
15293.58 246
15294.74 256
15295.91 273
15297.08 244
15298.25 255
15299.42 289
15300.59 295
15301.76 222
15302.93 244
15304.09 229
15305.26 256
15306.43 238
15307.60 259
15308.77 261
15309.94 230
15311.11 262
15312.28 249
15313.45 228
15314.62 260
15315.79 267
15316.96 248
15318.13 253
15319.30 265
15320.46 283
15321.63 245
15322.80 236
15323.97 260
15325.14 292
15326.31 248
15327.48 272
15328.65 272
15329.82 250
15330.99 277
15332.16 266
15333.33 276
15334.50 309
15335.67 279
15336.84 258
15338.01 293
15339.18 255
15340.36 292
15341.53 245
15342.70 241
15343.87 246
15345.04 245
15346.21 264
15347.38 262
15348.55 252
15349.72 240
15350.89 272
15352.06 273
15353.23 281
15354.40 265
15355.57 272
15356.75 263
15357.92 263
15359.09 250
15360.26 276
15361.43 257
15362.60 268
15363.77 276
15364.94 268
15366.11 296
15367.29 253
15368.46 224
15369.63 290
15370.80 264
15371.97 251
15373.14 300
15374.32 279
15375.49 269
15376.66 253
15377.83 276
15379.00 292
15380.17 270
15381.35 262
15382.52 251
15383.69 249
15384.86 237
15386.03 250
15387.21 266
15388.38 269
15389.55 274
15390.72 294
15391.90 258
15393.07 232
15394.24 248
15395.41 305
15396.59 281
15397.76 256
15398.93 255
15400.10 287
15401.28 262
15402.45 294
15403.62 291
15404.79 264
15405.97 269
15407.14 258
15408.31 298
15409.49 244
15410.66 252
15411.83 277
15413.01 262
15414.18 279
15415.35 300
15416.53 279
15417.70 255
15418.87 266
15420.05 235
15421.22 228
15422.39 244
15423.57 256
15424.74 264
15425.91 244
15427.09 263
15428.26 279
15429.43 285
15430.61 254
15431.78 236
15432.96 256
15434.13 250
15435.30 275
15436.48 240
15437.65 263
15438.83 271
15440.00 242
15441.17 244
15442.35 259
15443.52 271
15444.70 292
15445.87 231
15447.05 234
15448.22 258
15449.40 295
15450.57 268
15451.75 267
15452.92 244
15454.09 249
15455.27 259
15456.44 265
15457.62 264
15458.79 253
15459.97 261
15461.14 277
15462.32 277
15463.49 300
15464.67 285
15465.84 267
15467.02 268
15468.19 283
15469.37 276
15470.55 250
15471.72 269
15472.90 291
15474.07 257
15475.25 253
15476.42 253
15477.60 244
15478.77 264
15479.95 225
15481.13 262
15482.30 280
15483.48 263
15484.65 239
15485.83 264
15487.00 286
15488.18 277
15489.36 259
15490.53 238
15491.71 258
15492.89 248
15494.06 242
15495.24 272
15496.41 268
15497.59 266
15498.77 256
15499.94 265
15501.12 261
15502.30 273
15503.47 269
15504.65 274
15505.83 293
15507.00 261
15508.18 268
15509.36 271
15510.53 254
15511.71 249
15512.89 230
15514.06 230
15515.24 235
15516.42 281
15517.60 241
15518.77 250
15519.95 256
15521.13 282
15522.30 293
15523.48 270
15524.66 247
15525.84 246
15527.01 262
15528.19 268
15529.37 260
15530.55 271
15531.73 250
15532.90 273
15534.08 256
15535.26 274
15536.44 249
15537.61 284
15538.79 267
15539.97 228
15541.15 269
15542.33 297
15543.50 252
15544.68 278
15545.86 281
15547.04 294
15548.22 269
15549.40 261
15550.57 261
15551.75 255
15552.93 264
15554.11 254
15555.29 281
15556.47 281
15557.65 280
15558.82 262
15560.00 270
15561.18 257
15562.36 260
15563.54 251
15564.72 297
15565.90 292
15567.08 277
15568.26 285
15569.43 289
15570.61 275
15571.79 286
15572.97 264
15574.15 228
15575.33 262
15576.51 330
15577.69 319
15578.87 294
15580.05 260
15581.23 245
15582.41 323
15583.59 296
15584.77 280
15585.95 309
15587.13 306
15588.31 324
15589.49 289
15590.67 255
15591.85 303
15593.03 314
15594.21 315
15595.39 291
15596.57 291
15597.75 299
15598.93 318
15600.11 299
15601.29 269
15602.47 297
15603.65 287
15604.83 309
15606.01 337
15607.19 283
15608.37 268
15609.55 324
15610.73 331
15611.91 314
15613.09 291
15614.27 298
15615.45 334
15616.64 291
15617.82 303
15619.00 333
15620.18 326
15621.36 345
15622.54 343
15623.72 350
15624.90 310
15626.08 344
15627.27 277
15628.45 288
15629.63 304
15630.81 337
15631.99 330
15633.17 325
15634.35 318
15635.54 339
15636.72 333
15637.90 358
15639.08 314
15640.26 330
15641.45 348
15642.63 330
15643.81 371
15644.99 351
15646.17 343
15647.36 357
15648.54 341
15649.72 342
15650.90 355
15652.08 345
15653.27 387
15654.45 373
15655.63 339
15656.81 343
15658.00 399
15659.18 362
15660.36 342
15661.54 363
15662.73 378
15663.91 338
15665.09 386
15666.27 386
15667.46 373
15668.64 364
15669.82 392
15671.01 362
15672.19 368
15673.37 400
15674.56 360
15675.74 357
15676.92 337
15678.10 315
15679.29 351
15680.47 347
15681.65 377
15682.84 385
15684.02 364
15685.21 338
15686.39 357
15687.57 340
15688.76 342
15689.94 340
15691.12 342
15692.31 341
15693.49 343
15694.67 333
15695.86 352
15697.04 387
15698.23 377
15699.41 351
15700.59 347
15701.78 353
15702.96 356
15704.15 367
15705.33 348
15706.52 342
15707.70 339
15708.88 336
15710.07 369
15711.25 364
15712.44 356
15713.62 364
15714.81 377
15715.99 367
15717.18 366
15718.36 375
15719.55 385
15720.73 369
15721.92 368
15723.10 386
15724.29 371
15725.47 366
15726.66 352
15727.84 347
15729.03 344
15730.21 336
15731.40 382
15732.58 385
15733.77 374
15734.95 344
15736.14 339
15737.32 368
15738.51 363
15739.69 364
15740.88 355
15742.07 373
15743.25 356
15744.44 357
15745.62 364
15746.81 383
15747.99 373
15749.18 388
15750.37 401
15751.55 366
15752.74 337
15753.93 396
15755.11 366
15756.30 361
15757.48 383
15758.67 385
15759.86 414
15761.04 368
15762.23 356
15763.42 433
15764.60 426
15765.79 454
15766.98 405
15768.16 427
15769.35 409
15770.54 427
15771.72 398
15772.91 412
15774.10 365
15775.28 405
15776.47 401
15777.66 378
15778.84 387
15780.03 365
15781.22 376
15782.41 365
15783.59 369
15784.78 419
15785.97 380
15787.15 359
15788.34 393
15789.53 394
15790.72 391
15791.90 365
15793.09 398
15794.28 380
15795.47 339
15796.65 358
15797.84 364
15799.03 369
15800.22 367
15801.41 351
15802.59 338
15803.78 369
15804.97 364
15806.16 332
15807.35 329
15808.53 369
15809.72 313
15810.91 329
15812.10 344
15813.29 333
15814.48 328
15815.66 330
15816.85 302
15818.04 317
15819.23 333
15820.42 318
15821.61 325
15822.80 287
15823.98 318
15825.17 336
15826.36 319
15827.55 302
15828.74 305
15829.93 320
15831.12 260
15832.31 279
15833.50 295
15834.69 264
15835.87 291
15837.06 302
15838.25 314
15839.44 290
15840.63 276
15841.82 325
15843.01 353
15844.20 323
15845.39 294
15846.58 284
15847.77 306
15848.96 292
15850.15 309
15851.34 299
15852.53 320
15853.72 313
15854.91 329
15856.10 293
15857.29 298
15858.48 312
15859.67 297
15860.86 320
15862.05 305
15863.24 329
15864.43 307
15865.62 291
15866.81 321
15868.00 304
15869.19 276
15870.38 314
15871.57 294
15872.76 300
15873.95 298
15875.14 314
15876.33 294
15877.52 284
15878.72 305
15879.91 284
15881.10 281
15882.29 308
15883.48 325
15884.67 326
15885.86 324
15887.05 306
15888.24 287
15889.43 275
15890.63 294
15891.82 297
15893.01 333
15894.20 356
15895.39 298
15896.58 321
15897.77 328
15898.97 318
15900.16 332
15901.35 347
15902.54 307
15903.73 334
15904.92 310
15906.12 298
15907.31 311
15908.50 322
15909.69 293
15910.88 320
15912.08 322
15913.27 286
15914.46 327
15915.65 304
15916.85 295
15918.04 335
15919.23 304
15920.42 307
15921.61 333
15922.81 329
15924.00 296
15925.19 368
15926.38 360
15927.58 342
15928.77 296
15929.96 350
15931.16 381
15932.35 376
15933.54 347
15934.73 321
15935.93 343
15937.12 344
15938.31 355
15939.51 356
15940.70 335
15941.89 350
15943.09 341
15944.28 305
15945.47 338
15946.67 306
15947.86 340
15949.05 299
15950.25 299
15951.44 297
15952.63 311
15953.83 327
15955.02 289
15956.21 348
15957.41 311
15958.60 298
15959.80 298
15960.99 259
15962.18 298
15963.38 314
15964.57 306
15965.77 309
15966.96 263
15968.15 280
15969.35 289
15970.54 307
15971.74 316
15972.93 315
15974.13 300
15975.32 277
15976.51 306
15977.71 272
15978.90 268
15980.10 281
15981.29 288
15982.49 284
15983.68 288
15984.88 267
15986.07 259
15987.27 278
15988.46 255
15989.66 270
15990.85 272
15992.05 274
15993.24 275
15994.44 254
15995.63 266
15996.83 256
15998.02 276
15999.22 253
16000.41 252
16001.61 247
16002.80 283
16004.00 268
16005.20 270
16006.39 239
16007.59 234
16008.78 268
16009.98 276
16011.17 222
16012.37 231
16013.57 255
16014.76 248
16015.96 222
16017.15 239
16018.35 265
16019.55 261
16020.74 284
16021.94 270
16023.13 265
16024.33 275
16025.53 230
16026.72 240
16027.92 269
16029.12 243
16030.31 257
16031.51 274
16032.71 267
16033.90 252
16035.10 243
16036.30 261
16037.49 266
16038.69 263
16039.89 250
16041.08 242
16042.28 250
16043.48 258
16044.67 282
16045.87 256
16047.07 256
16048.27 277
16049.46 235
16050.66 249
16051.86 278
16053.06 242
16054.25 259
16055.45 269
16056.65 257
16057.84 244
16059.04 237
16060.24 275
16061.44 268
16062.64 249
16063.83 240
16065.03 213
16066.23 267
16067.43 247
16068.62 238
16069.82 260
16071.02 250
16072.22 218
16073.42 244
16074.62 283
16075.81 253
16077.01 243
16078.21 268
16079.41 233
16080.61 238
16081.81 278
16083.00 245
16084.20 229
16085.40 224
16086.60 242
16087.80 269
16089.00 243
16090.20 231
16091.39 255
16092.59 221
16093.79 239
16094.99 241
16096.19 241
16097.39 239
16098.59 249
16099.79 250
16100.99 273
16102.19 231
16103.38 240
16104.58 238
16105.78 227
16106.98 250
16108.18 257
16109.38 254
16110.58 252
16111.78 229
16112.98 239
16114.18 220
16115.38 236
16116.58 242
16117.78 266
16118.98 265
16120.18 217
16121.38 254
16122.58 253
16123.78 224
16124.98 228
16126.18 251
16127.38 263
16128.58 260
16129.78 257
16130.98 270
16132.18 250
16133.38 231
16134.58 274
16135.78 235
16136.98 267
16138.18 229
16139.38 277
16140.58 241
16141.78 226
16142.98 231
16144.19 223
16145.39 242
16146.59 249
16147.79 248
16148.99 274
16150.19 266
16151.39 251
16152.59 245
16153.79 262
16154.99 236
16156.20 211
16157.40 217
16158.60 253
16159.80 215
16161.00 220
16162.20 215
16163.40 249
16164.61 246
16165.81 218
16167.01 219
16168.21 231
16169.41 256
16170.61 247
16171.82 246
16173.02 234
16174.22 234
16175.42 258
16176.62 207
16177.82 248
16179.03 247
16180.23 242
16181.43 217
16182.63 217
16183.84 256
16185.04 258
16186.24 225
16187.44 211
16188.65 242
16189.85 239
16191.05 238
16192.25 227
16193.46 229
16194.66 228
16195.86 245
16197.06 252
16198.27 257
16199.47 210
16200.67 224
16201.87 245
16203.08 271
16204.28 247
16205.48 260
16206.69 241
16207.89 251
16209.09 244
16210.30 222
16211.50 228
16212.70 255
16213.91 245
16215.11 235
16216.31 230
16217.52 261
16218.72 271
16219.92 239
16221.13 250
16222.33 253
16223.53 243
16224.74 257
16225.94 234
16227.15 256
16228.35 247
16229.55 233
16230.76 231
16231.96 237
16233.17 254
16234.37 280
16235.57 246
16236.78 235
16237.98 244
16239.19 238
16240.39 265
16241.60 229
16242.80 235
16244.00 223
16245.21 234
16246.41 246
16247.62 294
16248.82 238
16250.03 278
16251.23 286
16252.44 264
16253.64 265
16254.85 250
16256.05 243
16257.26 285
16258.46 265
16259.67 258
16260.87 268
16262.08 285
16263.28 275
16264.49 245
16265.69 271
16266.90 289
16268.10 259
16269.31 269
16270.51 293
16271.72 253
16272.93 255
16274.13 268
16275.34 266
16276.54 241
16277.75 284
16278.95 261
16280.16 269
16281.37 252
16282.57 274
16283.78 224
16284.98 252
16286.19 271
16287.40 279
16288.60 283
16289.81 293
16291.01 292
16292.22 305
16293.43 270
16294.63 280
16295.84 293
16297.05 299
16298.25 279
16299.46 266
16300.67 293
16301.87 295
16303.08 293
16304.29 292
16305.49 295
16306.70 299
16307.91 270
16309.11 284
16310.32 287
16311.53 303
16312.73 308
16313.94 316
16315.15 296
16316.36 288
16317.56 305
16318.77 325
16319.98 274
16321.19 279
16322.39 319
16323.60 287
16324.81 241
16326.02 333
16327.22 295
16328.43 260
16329.64 302
16330.85 303
16332.05 283
16333.26 241
16334.47 247
16335.68 269
16336.88 269
16338.09 286
16339.30 250
16340.51 227
16341.72 291
16342.93 252
16344.13 262
16345.34 258
16346.55 262
16347.76 289
16348.97 250
16350.18 263
16351.38 261
16352.59 264
16353.80 290
16355.01 251
16356.22 238
16357.43 224
16358.64 243
16359.84 254
16361.05 279
16362.26 253
16363.47 256
16364.68 241
16365.89 249
16367.10 231
16368.31 230
16369.52 239
16370.73 238
16371.93 255
16373.14 246
16374.35 227
16375.56 234
16376.77 251
16377.98 258
16379.19 251
16380.40 231
16381.61 256
16382.82 244
16384.03 221
16385.24 231
16386.45 244
16387.66 264
16388.87 244
16390.08 220
16391.29 210
16392.50 247
16393.71 224
16394.92 238
16396.13 209
16397.34 266
16398.55 264
16399.76 264
16400.97 235
16402.18 233
16403.39 214
16404.60 227
16405.81 224
16407.02 259
16408.23 257
16409.44 253
16410.65 233
16411.86 211
16413.08 244
16414.29 234
16415.50 253
16416.71 240
16417.92 265
16419.13 245
16420.34 254
16421.55 246
16422.76 228
16423.97 228
16425.19 201
16426.40 232
16427.61 235
16428.82 231
16430.03 245
16431.24 240
16432.45 217
16433.67 226
16434.88 253
16436.09 257
16437.30 236
16438.51 206
16439.72 231
16440.94 222
16442.15 220
16443.36 243
16444.57 239
16445.78 248
16446.99 228
16448.21 209
16449.42 196
16450.63 224
16451.84 201
16453.06 234
16454.27 219
16455.48 239
16456.69 200
16457.90 243
16459.12 218
16460.33 236
16461.54 240
16462.75 198
16463.97 203
16465.18 239
16466.39 199
16467.61 220
16468.82 227
16470.03 251
16471.24 223
16472.46 235
16473.67 204
16474.88 224
16476.10 228
16477.31 230
16478.52 225
16479.74 233
16480.95 213
16482.16 231
16483.38 196
16484.59 237
16485.80 195
16487.02 193
16488.23 226
16489.44 221
16490.66 218
16491.87 205
16493.08 199
16494.30 208
16495.51 232
16496.73 226
16497.94 205
16499.15 203
16500.37 225
16501.58 224
16502.80 224
16504.01 214
16505.22 201
16506.44 240
16507.65 242
16508.87 241
16510.08 240
16511.30 257
16512.51 217
16513.72 243
16514.94 239
16516.15 242
16517.37 219
16518.58 239
16519.80 249
16521.01 213
16522.23 200
16523.44 227
16524.66 219
16525.87 202
16527.09 219
16528.30 226
16529.52 244
16530.73 232
16531.95 225
16533.16 201
16534.38 209
16535.59 242
16536.81 228
16538.02 202
16539.24 233
16540.45 210
16541.67 227
16542.89 225
16544.10 224
16545.32 227
16546.53 225
16547.75 234
16548.96 212
16550.18 193
16551.40 220
16552.61 215
16553.83 199
16555.04 218
16556.26 251
16557.48 229
16558.69 246
16559.91 214
16561.12 232
16562.34 227
16563.56 202
16564.77 228
16565.99 214
16567.21 234
16568.42 222
16569.64 265
16570.86 238
16572.07 209
16573.29 230
16574.51 243
16575.72 204
16576.94 266
16578.16 242
16579.37 213
16580.59 232
16581.81 263
16583.02 245
16584.24 243
16585.46 242
16586.68 267
16587.89 236
16589.11 219
16590.33 236
16591.54 231
16592.76 256
16593.98 253
16595.20 272
16596.41 264
16597.63 225
16598.85 204
16600.07 214
16601.29 237
16602.50 198
16603.72 210
16604.94 247
16606.16 233
16607.37 253
16608.59 246
16609.81 228
16611.03 214
16612.25 218
16613.46 236
16614.68 220
16615.90 231
16617.12 248
16618.34 220
16619.56 225
16620.77 224
16621.99 220
16623.21 206
16624.43 218
16625.65 213
16626.87 231
16628.09 217
16629.30 245
16630.52 227
16631.74 235
16632.96 196
16634.18 200
16635.40 248
16636.62 226
16637.84 203
16639.06 199
16640.28 235
16641.49 222
16642.71 228
16643.93 255
16645.15 251
16646.37 240
16647.59 240
16648.81 204
16650.03 231
16651.25 217
16652.47 224
16653.69 227
16654.91 208
16656.13 244
16657.35 205
16658.57 217
16659.79 227
16661.01 206
16662.23 237
16663.45 204
16664.67 204
16665.89 184
16667.11 192
16668.33 202
16669.55 198
16670.77 219
16671.99 216
16673.21 208
16674.43 201
16675.65 191
16676.87 210
16678.09 179
16679.31 200
16680.53 215
16681.75 200
16682.97 192
16684.19 218
16685.42 243
16686.64 191
16687.86 226
16689.08 251
16690.30 213
16691.52 211
16692.74 200
16693.96 239
16695.18 233
16696.40 221
16697.63 202
16698.85 194
16700.07 203
16701.29 210
16702.51 230
16703.73 223
16704.95 225
16706.18 193
16707.40 200
16708.62 207
16709.84 215
16711.06 201
16712.28 209
16713.51 181
16714.73 197
16715.95 200
16717.17 263
16718.39 291
16719.62 226
16720.84 192
16722.06 208
16723.28 201
16724.50 201
16725.73 197
16726.95 192
16728.17 204
16729.39 199
16730.62 211
16731.84 209
16733.06 209
16734.28 222
16735.51 204
16736.73 189
16737.95 215
16739.18 221
16740.40 200
16741.62 212
16742.84 220
16744.07 200
16745.29 236
16746.51 230
16747.74 219
16748.96 203
16750.18 202
16751.41 234
16752.63 229
16753.85 226
16755.08 205
16756.30 210
16757.52 223
16758.75 229
16759.97 188
16761.19 226
16762.42 231
16763.64 218
16764.86 226
16766.09 194
16767.31 200
16768.54 182
16769.76 210
16770.98 226
16772.21 246
16773.43 231
16774.66 214
16775.88 259
16777.10 187
16778.33 204
16779.55 225
16780.78 218
16782.00 213
16783.22 199
16784.45 198
16785.67 213
16786.90 208
16788.12 196
16789.35 226
16790.57 200
16791.80 224
16793.02 227
16794.25 230
16795.47 240
16796.70 190
16797.92 199
16799.15 220
16800.37 211
16801.60 207
16802.82 187
16804.05 208
16805.27 187
16806.50 187
16807.72 179
16808.95 189
16810.17 213
16811.40 230
16812.62 225
16813.85 205
16815.07 192
16816.30 195
16817.53 206
16818.75 218
16819.98 227
16821.20 219
16822.43 202
16823.65 204
16824.88 210
16826.11 224
16827.33 216
16828.56 208
16829.78 233
16831.01 229
16832.24 226
16833.46 207
16834.69 216
16835.92 212
16837.14 230
16838.37 206
16839.60 228
16840.82 220
16842.05 216
16843.27 195
16844.50 207
16845.73 212
16846.96 225
16848.18 247
16849.41 210
16850.64 215
16851.86 204
16853.09 225
16854.32 228
16855.54 230
16856.77 223
16858.00 239
16859.22 242
16860.45 219
16861.68 219
16862.91 214
16864.13 239
16865.36 258
16866.59 220
16867.82 234
16869.04 257
16870.27 235
16871.50 231
16872.73 244
16873.95 228
16875.18 260
16876.41 268
16877.64 266
16878.87 273
16880.09 255
16881.32 239
16882.55 261
16883.78 290
16885.01 228
16886.23 236
16887.46 265
16888.69 265
16889.92 233
16891.15 270
16892.38 251
16893.60 261
16894.83 240
16896.06 259
16897.29 299
16898.52 273
16899.75 255
16900.98 236
16902.20 251
16903.43 216
16904.66 267
16905.89 242
16907.12 239
16908.35 263
16909.58 256
16910.81 236
16912.04 210
16913.26 214
16914.49 247
16915.72 218
16916.95 228
16918.18 229
16919.41 233
16920.64 203
16921.87 189
16923.10 220
16924.33 249
16925.56 222
16926.79 213
16928.02 236
16929.25 239
16930.48 228
16931.71 231
16932.94 257
16934.17 233
16935.40 209
16936.63 194
16937.86 221
16939.09 226
16940.32 207
16941.55 228
16942.78 235
16944.01 230
16945.24 214
16946.47 223
16947.70 228
16948.93 216
16950.16 233
16951.39 244
16952.62 202
16953.85 219
16955.08 229
16956.31 245
16957.54 211
16958.77 215
16960.01 208
16961.24 202
16962.47 212
16963.70 221
16964.93 198
16966.16 232
16967.39 200
16968.62 244
16969.85 233
16971.08 213
16972.32 231
16973.55 217
16974.78 221
16976.01 235
16977.24 239
16978.47 234
16979.70 249
16980.94 213
16982.17 207
16983.40 217
16984.63 216
16985.86 223
16987.10 211
16988.33 223
16989.56 194
16990.79 198
16992.02 207
16993.26 206
16994.49 217
16995.72 190
16996.95 220
16998.18 242
16999.42 227
17000.65 207
17001.88 234
17003.11 242
17004.35 217
17005.58 217
17006.81 211
17008.04 197
17009.28 219
17010.51 232
17011.74 210
17012.97 213
17014.21 210
17015.44 220
17016.67 228
17017.91 208
17019.14 180
17020.37 213
17021.60 221
17022.84 199
17024.07 222
17025.30 227
17026.54 248
17027.77 214
17029.00 201
17030.24 227
17031.47 245
17032.70 198
17033.94 235
17035.17 213
17036.41 186
17037.64 170
17038.87 197
17040.11 220
17041.34 201
17042.57 222
17043.81 202
17045.04 210
17046.28 207
17047.51 195
17048.74 215
17049.98 211
17051.21 209
17052.45 230
17053.68 217
17054.92 187
17056.15 179
17057.38 195
17058.62 211
17059.85 208
17061.09 243
17062.32 198
17063.56 171
17064.79 184
17066.03 210
17067.26 196
17068.50 203
17069.73 201
17070.97 189
17072.20 199
17073.44 198
17074.67 190
17075.91 193
17077.14 199
17078.38 227
17079.61 241
17080.85 198
17082.08 203
17083.32 178
17084.55 227
17085.79 218
17087.02 206
17088.26 212
17089.49 205
17090.73 197
17091.97 194
17093.20 190
17094.44 188
17095.67 213
17096.91 204
17098.14 214
17099.38 181
17100.62 218
17101.85 186
17103.09 230
17104.32 203
17105.56 212
17106.80 202
17108.03 219
17109.27 201
17110.51 199
17111.74 230
17112.98 183
17114.21 223
17115.45 215
17116.69 213
17117.92 197
17119.16 200
17120.40 183
17121.63 215
17122.87 193
17124.11 195
17125.34 163
17126.58 196
17127.82 203
17129.06 196
17130.29 196
17131.53 221
17132.77 195
17134.00 210
17135.24 201
17136.48 194
17137.72 190
17138.95 186
17140.19 218
17141.43 184
17142.67 204
17143.90 206
17145.14 208
17146.38 209
17147.62 216
17148.85 234
17150.09 230
17151.33 205
17152.57 203
17153.80 227
17155.04 208
17156.28 201
17157.52 205
17158.76 215
17159.99 205
17161.23 212
17162.47 211
17163.71 220
17164.95 202
17166.19 235
17167.42 211
17168.66 212
17169.90 192
17171.14 199
17172.38 214
17173.62 210
17174.86 200
17176.09 192
17177.33 197
17178.57 184
17179.81 198
17181.05 184
17182.29 230
17183.53 237
17184.77 210
17186.01 215
17187.24 218
17188.48 187
17189.72 210
17190.96 228
17192.20 217
17193.44 198
17194.68 204
17195.92 211
17197.16 189
17198.40 209
17199.64 210
17200.88 230
17202.12 207
17203.36 209
17204.60 180
17205.84 206
17207.08 208
17208.32 220
17209.56 202
17210.80 199
17212.04 198
17213.28 192
17214.52 203
17215.76 183
17217.00 212
17218.24 203
17219.48 207
17220.72 214
17221.96 177
17223.20 188
17224.44 199
17225.68 179
17226.92 212
17228.16 216
17229.40 202
17230.64 175
17231.88 174
17233.12 178
17234.36 224
17235.60 204
17236.85 196
17238.09 191
17239.33 209
17240.57 217
17241.81 198
17243.05 171
17244.29 177
17245.53 179
17246.77 178
17248.02 179
17249.26 199
17250.50 207
17251.74 206
17252.98 181
17254.22 191
17255.46 191
17256.71 177
17257.95 175
17259.19 196
17260.43 168
17261.67 179
17262.91 172
17264.16 217
17265.40 187
17266.64 188
17267.88 192
17269.12 198
17270.37 198
17271.61 172
17272.85 185
17274.09 186
17275.34 189
17276.58 230
17277.82 211
17279.06 184
17280.30 183
17281.55 198
17282.79 208
17284.03 167
17285.27 183
17286.52 176
17287.76 190
17289.00 184
17290.25 181
17291.49 203
17292.73 204
17293.97 225
17295.22 184
17296.46 191
17297.70 166
17298.95 178
17300.19 181
17301.43 177
17302.68 197
17303.92 203
17305.16 219
17306.41 193
17307.65 189
17308.89 186
17310.14 207
17311.38 182
17312.62 179
17313.87 168
17315.11 193
17316.36 199
17317.60 197
17318.84 202
17320.09 187
17321.33 177
17322.58 208
17323.82 221
17325.06 196
17326.31 191
17327.55 165
17328.80 194
17330.04 181
17331.28 198
17332.53 210
17333.77 191
17335.02 175
17336.26 200
17337.51 207
17338.75 208
17340.00 193
17341.24 196
17342.48 178
17343.73 210
17344.97 191
17346.22 187
17347.46 195
17348.71 182
17349.95 200
17351.20 196
17352.44 164
17353.69 165
17354.93 202
17356.18 197
17357.42 176
17358.67 182
17359.92 201
17361.16 197
17362.41 199
17363.65 206
17364.90 205
17366.14 186
17367.39 171
17368.63 176
17369.88 225
17371.13 206
17372.37 206
17373.62 194
17374.86 196
17376.11 210
17377.35 184
17378.60 187
17379.85 201
17381.09 190
17382.34 182
17383.59 206
17384.83 213
17386.08 180
17387.32 200
17388.57 229
17389.82 177
17391.06 177
17392.31 180
17393.56 196
17394.80 166
17396.05 189
17397.30 219
17398.54 179
17399.79 188
17401.04 175
17402.28 194
17403.53 176
17404.78 189
17406.02 189
17407.27 189
17408.52 189
17409.77 180
17411.01 191
17412.26 186
17413.51 188
17414.75 202
17416.00 200
17417.25 187
17418.50 195
17419.74 185
17420.99 193
17422.24 180
17423.49 212
17424.73 210
17425.98 185
17427.23 187
17428.48 171
17429.73 160
17430.97 196
17432.22 210
17433.47 197
17434.72 186
17435.97 171
17437.21 195
17438.46 197
17439.71 195
17440.96 166
17442.21 171
17443.45 225
17444.70 208
17445.95 163
17447.20 177
17448.45 208
17449.70 217
17450.95 190
17452.19 175
17453.44 210
17454.69 210
17455.94 195
17457.19 195
17458.44 147
17459.69 173
17460.94 216
17462.19 202
17463.43 182
17464.68 183
17465.93 208
17467.18 228
17468.43 183
17469.68 184
17470.93 176
17472.18 183
17473.43 219
17474.68 198
17475.93 177
17477.18 181
17478.43 197
17479.68 195
17480.93 181
17482.18 169
17483.43 184
17484.68 188
17485.93 199
17487.17 191
17488.42 174
17489.67 172
17490.92 178
17492.18 225
17493.43 175
17494.68 190
17495.93 219
17497.18 200
17498.43 178
17499.68 179
17500.93 190
17502.18 201
17503.43 205
17504.68 204
17505.93 196
17507.18 179
17508.43 195
17509.68 189
17510.93 216
17512.18 200
17513.43 219
17514.68 199
17515.94 200
17517.19 192
17518.44 204
17519.69 198
17520.94 199
17522.19 209
17523.44 196
17524.69 152
17525.94 193
17527.20 211
17528.45 214
17529.70 184
17530.95 197
17532.20 212
17533.45 193
17534.70 183
17535.96 173
17537.21 184
17538.46 194
17539.71 225
17540.96 227
17542.22 196
17543.47 208
17544.72 215
17545.97 218
17547.22 213
17548.48 208
17549.73 226
17550.98 216
17552.23 225
17553.48 228
17554.74 188
17555.99 217
17557.24 205
17558.49 197
17559.75 203
17561.00 211
17562.25 227
17563.50 191
17564.76 201
17566.01 218
17567.26 197
17568.52 207
17569.77 197
17571.02 217
17572.27 218
17573.53 218
17574.78 191
17576.03 196
17577.29 210
17578.54 235
17579.79 211
17581.05 201
17582.30 179
17583.55 222
17584.81 231
17586.06 222
17587.31 190
17588.57 194
17589.82 219
17591.07 196
17592.33 207
17593.58 212
17594.83 211
17596.09 221
17597.34 250
17598.60 216
17599.85 203
17601.10 220
17602.36 215
17603.61 217
17604.87 207
17606.12 197
17607.37 197
17608.63 190
17609.88 212
17611.14 217
17612.39 210
17613.65 190
17614.90 195
17616.16 212
17617.41 210
17618.66 197
17619.92 206
17621.17 203
17622.43 215
17623.68 201
17624.94 231
17626.19 226
17627.45 220
17628.70 204
17629.96 213
17631.21 222
17632.47 192
17633.72 182
17634.98 204
17636.23 200
17637.49 185
17638.74 215
17640.00 201
17641.26 176
17642.51 198
17643.77 198
17645.02 173
17646.28 195
17647.53 189
17648.79 216
17650.04 231
17651.30 197
17652.56 178
17653.81 197
17655.07 214
17656.32 245
17657.58 208
17658.84 213
17660.09 168
17661.35 175
17662.60 194
17663.86 206
17665.12 185
17666.37 195
17667.63 200
17668.89 222
17670.14 171
17671.40 184
17672.66 206
17673.91 234
17675.17 209
17676.43 188
17677.68 196
17678.94 222
17680.20 176
17681.45 201
17682.71 192
17683.97 188
17685.22 202
17686.48 216
17687.74 170
17688.99 149
17690.25 183
17691.51 206
17692.77 188
17694.02 147
17695.28 166
17696.54 206
17697.80 195
17699.05 204
17700.31 171
17701.57 184
17702.83 211
17704.08 179
17705.34 165
17706.60 148
17707.86 158
17709.11 169
17710.37 205
17711.63 188
17712.89 203
17714.15 199
17715.40 178
17716.66 179
17717.92 206
17719.18 184
17720.44 181
17721.70 178
17722.95 223
17724.21 213
17725.47 210
17726.73 205
17727.99 205
17729.25 193
17730.51 161
17731.76 178
17733.02 170
17734.28 187
17735.54 179
17736.80 144
17738.06 171
17739.32 200
17740.58 177
17741.83 175
17743.09 206
17744.35 182
17745.61 192
17746.87 189
17748.13 166
17749.39 186
17750.65 189
17751.91 201
17753.17 160
17754.43 175
17755.69 166
17756.95 180
17758.21 172
17759.47 175
17760.73 176
17761.98 198
17763.24 191
17764.50 190
17765.76 178
17767.02 158
17768.28 191
17769.54 206
17770.80 191
17772.06 155
17773.32 192
17774.58 200
17775.84 181
17777.11 177
17778.37 171
17779.63 160
17780.89 168
17782.15 165
17783.41 171
17784.67 178
17785.93 173
17787.19 183
17788.45 174
17789.71 177
17790.97 185
17792.23 199
17793.49 183
17794.75 214
17796.01 181
17797.28 176
17798.54 176
17799.80 192
17801.06 181
17802.32 185
17803.58 160
17804.84 188
17806.10 186
17807.37 203
17808.63 177
17809.89 188
17811.15 168
17812.41 177
17813.67 214
17814.93 207
17816.20 229
17817.46 184
17818.72 195
17819.98 204
17821.24 193
17822.50 187
17823.77 190
17825.03 164
17826.29 177
17827.55 189
17828.81 171
17830.08 193
17831.34 214
17832.60 184
17833.86 177
17835.13 181
17836.39 169
17837.65 168
17838.91 180
17840.18 186
17841.44 201
17842.70 182
17843.96 186
17845.23 177
17846.49 184
17847.75 160
17849.01 158
17850.28 188
17851.54 172
17852.80 187
17854.07 198
17855.33 198
17856.59 170
17857.86 189
17859.12 178
17860.38 169
17861.65 173
17862.91 194
17864.17 191
17865.44 175
17866.70 174
17867.96 198
17869.23 214
17870.49 179
17871.75 173
17873.02 174
17874.28 191
17875.54 173
17876.81 202
17878.07 182
17879.34 187
17880.60 173
17881.86 175
17883.13 172
17884.39 179
17885.66 187
17886.92 203
17888.18 152
17889.45 156
17890.71 187
17891.98 169
17893.24 173
17894.51 167
17895.77 182
17897.04 160
17898.30 190
17899.56 184
17900.83 170
17902.09 174
17903.36 181
17904.62 172
17905.89 195
17907.15 163
17908.42 178
17909.68 175
17910.95 191
17912.21 171
17913.48 145
17914.74 199
17916.01 180
17917.27 179
17918.54 180
17919.80 174
17921.07 168
17922.34 176
17923.60 167
17924.87 167
17926.13 190
17927.40 178
17928.66 161
17929.93 170
17931.19 174
17932.46 202
17933.73 214
17934.99 177
17936.26 180
17937.52 167
17938.79 162
17940.06 190
17941.32 183
17942.59 185
17943.85 177
17945.12 169
17946.39 151
17947.65 163
17948.92 185
17950.19 201
17951.45 167
17952.72 183
17953.99 190
17955.25 169
17956.52 164
17957.79 176
17959.05 173
17960.32 177
17961.59 183
17962.85 186
17964.12 171
17965.39 191
17966.65 190
17967.92 190
17969.19 168
17970.45 175
17971.72 209
17972.99 202
17974.26 177
17975.52 193
17976.79 174
17978.06 176
17979.33 184
17980.59 198
17981.86 184
17983.13 178
17984.40 195
17985.66 191
17986.93 203
17988.20 174
17989.47 175
17990.73 170
17992.00 163
17993.27 181
17994.54 158
17995.81 173
17997.07 161
17998.34 177
17999.61 164
18000.88 185
18002.15 205
18003.42 177
18004.68 185
18005.95 175
18007.22 183
18008.49 164
18009.76 173
18011.03 185
18012.30 160
18013.56 166
18014.83 197
18016.10 166
18017.37 160
18018.64 180
18019.91 185
18021.18 185
18022.45 193
18023.71 172
18024.98 170
18026.25 177
18027.52 171
18028.79 185
18030.06 181
18031.33 164
18032.60 155
18033.87 168
18035.14 165
18036.41 165
18037.68 173
18038.95 160
18040.22 156
18041.49 172
18042.76 218
18044.02 195
18045.29 173
18046.56 167
18047.83 149
18049.10 181
18050.37 166
18051.64 167
18052.91 184
18054.18 194
18055.45 177
18056.72 172
18057.99 169
18059.27 160
18060.54 199
18061.81 205
18063.08 164
18064.35 172
18065.62 173
18066.89 193
18068.16 200
18069.43 162
18070.70 189
18071.97 158
18073.24 178
18074.51 193
18075.78 198
18077.05 197
18078.32 168
18079.60 176
18080.87 179
18082.14 154
18083.41 191
18084.68 178
18085.95 199
18087.22 206
18088.49 162
18089.77 167
18091.04 180
18092.31 184
18093.58 196
18094.85 166
18096.12 184
18097.39 199
18098.67 176
18099.94 173
18101.21 192
18102.48 221
18103.75 226
18105.02 194
18106.30 191
18107.57 186
18108.84 201
18110.11 196
18111.38 187
18112.66 171
18113.93 195
18115.20 200
18116.47 206
18117.75 177
18119.02 197
18120.29 206
18121.56 180
18122.84 195
18124.11 183
18125.38 178
18126.65 158
18127.93 179
18129.20 196
18130.47 182
18131.74 161
18133.02 164
18134.29 180
18135.56 168
18136.84 161
18138.11 205
18139.38 176
18140.66 175
18141.93 171
18143.20 183
18144.48 216
18145.75 190
18147.02 201
18148.30 182
18149.57 184
18150.84 203
18152.12 201
18153.39 197
18154.66 189
18155.94 184
18157.21 201
18158.48 173
18159.76 171
18161.03 168
18162.31 184
18163.58 191
18164.85 175
18166.13 179
18167.40 197
18168.68 187
18169.95 178
18171.22 196
18172.50 197
18173.77 203
18175.05 155
18176.32 182
18177.60 165
18178.87 187
18180.15 186
18181.42 194
18182.69 188
18183.97 203
18185.24 209
18186.52 173
18187.79 177
18189.07 191
18190.34 214
18191.62 188
18192.89 212
18194.17 213
18195.44 207
18196.72 187
18197.99 190
18199.27 184
18200.54 199
18201.82 174
18203.09 176
18204.37 195
18205.65 186
18206.92 151
18208.20 190
18209.47 192
18210.75 172
18212.02 168
18213.30 194
18214.57 187
18215.85 175
18217.13 174
18218.40 187
18219.68 193
18220.95 163
18222.23 136
18223.51 177
18224.78 198
18226.06 225
18227.33 184
18228.61 174
18229.89 164
18231.16 173
18232.44 174
18233.72 175
18234.99 188
18236.27 192
18237.55 164
18238.82 170
18240.10 177
18241.38 177
18242.65 170
18243.93 219
18245.21 156
18246.48 169
18247.76 188
18249.04 178
18250.31 196
18251.59 154
18252.87 188
18254.15 145
18255.42 197
18256.70 155
18257.98 157
18259.25 173
18260.53 167
18261.81 160
18263.09 158
18264.36 163
18265.64 169
18266.92 190
18268.20 181
18269.47 180
18270.75 182
18272.03 189
18273.31 169
18274.59 182
18275.86 189
18277.14 176
18278.42 179
18279.70 187
18280.98 158
18282.25 166
18283.53 168
18284.81 164
18286.09 167
18287.37 173
18288.64 193
18289.92 170
18291.20 158
18292.48 156
18293.76 182
18295.04 182
18296.32 181
18297.59 183
18298.87 181
18300.15 190
18301.43 177
18302.71 168
18303.99 189
18305.27 170
18306.55 170
18307.83 171
18309.10 154
18310.38 201
18311.66 180
18312.94 191
18314.22 168
18315.50 151
18316.78 160
18318.06 170
18319.34 164
18320.62 156
18321.90 163
18323.18 173
18324.46 156
18325.74 161
18327.02 172
18328.30 162
18329.58 180
18330.86 175
18332.14 182
18333.41 173
18334.69 180
18335.97 206
18337.25 206
18338.54 201
18339.82 210
18341.10 188
18342.38 180
18343.66 199
18344.94 169
18346.22 163
18347.50 189
18348.78 191
18350.06 179
18351.34 188
18352.62 171
18353.90 186
18355.18 168
18356.46 180
18357.74 176
18359.02 170
18360.30 184
18361.58 180
18362.87 193
18364.15 187
18365.43 176
18366.71 160
18367.99 175
18369.27 177
18370.55 191
18371.83 193
18373.11 177
18374.40 195
18375.68 183
18376.96 161
18378.24 164
18379.52 166
18380.80 179
18382.08 181
18383.37 182
18384.65 163
18385.93 183
18387.21 196
18388.49 194
18389.78 164
18391.06 209
18392.34 179
18393.62 173
18394.90 158
18396.19 181
18397.47 184
18398.75 175
18400.03 185
18401.31 155
18402.60 148
18403.88 173
18405.16 182
18406.44 183
18407.73 148
18409.01 157
18410.29 148
18411.57 158
18412.86 172
18414.14 185
18415.42 183
18416.71 178
18417.99 187
18419.27 191
18420.55 193
18421.84 185
18423.12 194
18424.40 199
18425.69 182
18426.97 204
18428.25 190
18429.54 183
18430.82 158
18432.10 176
18433.39 203
18434.67 166
18435.95 166
18437.24 169
18438.52 189
18439.80 231
18441.09 184
18442.37 162
18443.66 193
18444.94 204
18446.22 167
18447.51 186
18448.79 156
18450.08 169
18451.36 178
18452.64 177
18453.93 170
18455.21 186
18456.50 165
18457.78 178
18459.06 162
18460.35 186
18461.63 214
18462.92 169
18464.20 172
18465.49 164
18466.77 169
18468.06 160
18469.34 165
18470.63 163
18471.91 171
18473.19 166
18474.48 159
18475.76 175
18477.05 173
18478.33 171
18479.62 170
18480.90 183
18482.19 193
18483.47 165
18484.76 187
18486.05 184
18487.33 193
18488.62 155
18489.90 168
18491.19 173
18492.47 151
18493.76 161
18495.04 202
18496.33 194
18497.61 162
18498.90 146
18500.19 155
18501.47 162
18502.76 163
18504.04 181
18505.33 191
18506.62 215
18507.90 207
18509.19 162
18510.47 146
18511.76 152
18513.05 152
18514.33 181
18515.62 198
18516.90 167
18518.19 154
18519.48 168
18520.76 162
18522.05 180
18523.34 158
18524.62 178
18525.91 189
18527.20 175
18528.48 169
18529.77 190
18531.06 161
18532.34 186
18533.63 176
18534.92 185
18536.21 196
18537.49 186
18538.78 155
18540.07 171
18541.35 180
18542.64 158
18543.93 162
18545.22 172
18546.50 180
18547.79 195
18549.08 192
18550.37 189
18551.65 181
18552.94 185
18554.23 187
18555.52 166
18556.80 166
18558.09 177
18559.38 176
18560.67 189
18561.95 168
18563.24 187
18564.53 224
18565.82 168
18567.11 183
18568.39 191
18569.68 186
18570.97 214
18572.26 171
18573.55 186
18574.84 170
18576.12 177
18577.41 184
18578.70 191
18579.99 181
18581.28 178
18582.57 220
18583.86 216
18585.14 185
18586.43 156
18587.72 186
18589.01 192
18590.30 191
18591.59 189
18592.88 178
18594.17 208
18595.46 183
18596.74 173
18598.03 193
18599.32 180
18600.61 226
18601.90 195
18603.19 199
18604.48 192
18605.77 204
18607.06 195
18608.35 179
18609.64 194
18610.93 187
18612.22 198
18613.51 208
18614.80 192
18616.09 210
18617.38 213
18618.67 203
18619.96 213
18621.25 183
18622.54 221
18623.83 200
18625.12 203
18626.41 202
18627.70 208
18628.99 230
18630.28 219
18631.57 195
18632.86 204
18634.15 185
18635.44 183
18636.73 205
18638.02 190
18639.31 190
18640.60 185
18641.89 188
18643.18 196
18644.47 175
18645.76 154
18647.06 164
18648.35 189
18649.64 207
18650.93 214
18652.22 189
18653.51 172
18654.80 171
18656.09 185
18657.38 211
18658.68 182
18659.97 173
18661.26 200
18662.55 194
18663.84 175
18665.13 187
18666.42 158
18667.72 165
18669.01 200
18670.30 156
18671.59 177
18672.88 185
18674.17 185
18675.47 196
18676.76 206
18678.05 202
18679.34 186
18680.63 183
18681.93 181
18683.22 188
18684.51 196
18685.80 199
18687.09 192
18688.39 164
18689.68 156
18690.97 156
18692.26 197
18693.56 177
18694.85 176
18696.14 172
18697.43 184
18698.73 212
18700.02 190
18701.31 159
18702.60 175
18703.90 174
18705.19 214
18706.48 205
18707.78 188
18709.07 175
18710.36 180
18711.66 194
18712.95 175
18714.24 161
18715.54 168
18716.83 205
18718.12 196
18719.42 194
18720.71 179
18722.00 193
18723.30 238
18724.59 212
18725.88 180
18727.18 179
18728.47 160
18729.76 165
18731.06 153
18732.35 174
18733.65 176
18734.94 156
18736.23 196
18737.53 202
18738.82 165
18740.12 178
18741.41 212
18742.70 192
18744.00 163
18745.29 155
18746.59 180
18747.88 162
18749.18 177
18750.47 156
18751.76 170
18753.06 189
18754.35 166
18755.65 170
18756.94 162
18758.24 163
18759.53 200
18760.83 161
18762.12 171
18763.42 182
18764.71 177
18766.01 187
18767.30 170
18768.60 168
18769.89 175
18771.19 159
18772.48 172
18773.78 188
18775.07 194
18776.37 192
18777.66 216
18778.96 199
18780.25 183
18781.55 157
18782.85 179
18784.14 178
18785.44 202
18786.73 170
18788.03 177
18789.32 159
18790.62 171
18791.92 192
18793.21 178
18794.51 168
18795.80 172
18797.10 163
18798.40 172
18799.69 191
18800.99 207
18802.28 210
18803.58 160
18804.88 172
18806.17 183
18807.47 181
18808.77 170
18810.06 181
18811.36 189
18812.66 162
18813.95 167
18815.25 185
18816.55 205
18817.84 210
18819.14 162
18820.44 170
18821.73 177
18823.03 174
18824.33 173
18825.62 160
18826.92 202
18828.22 185
18829.52 176
18830.81 170
18832.11 177
18833.41 199
18834.71 178
18836.00 186
18837.30 173
18838.60 174
18839.90 186
18841.19 169
18842.49 182
18843.79 195
18845.09 177
18846.38 197
18847.68 231
18848.98 187
18850.28 185
18851.58 170
18852.87 172
18854.17 185
18855.47 192
18856.77 183
18858.07 227
18859.36 201
18860.66 169
18861.96 167
18863.26 183
18864.56 178
18865.86 180
18867.15 169
18868.45 137
18869.75 155
18871.05 160
18872.35 159
18873.65 176
18874.95 176
18876.24 190
18877.54 184
18878.84 155
18880.14 163
18881.44 186
18882.74 173
18884.04 176
18885.34 170
18886.64 159
18887.94 173
18889.24 161
18890.53 159
18891.83 156
18893.13 180
18894.43 170
18895.73 174
18897.03 184
18898.33 188
18899.63 173
18900.93 194
18902.23 181
18903.53 162
18904.83 182
18906.13 151
18907.43 168
18908.73 161
18910.03 147
18911.33 165
18912.63 166
18913.93 187
18915.23 190
18916.53 160
18917.83 180
18919.13 178
18920.43 175
18921.73 171
18923.03 164
18924.33 183
18925.63 162
18926.93 175
18928.23 205
18929.53 208
18930.84 191
18932.14 181
18933.44 201
18934.74 171
18936.04 166
18937.34 165
18938.64 173
18939.94 169
18941.24 179
18942.54 190
18943.84 178
18945.15 147
18946.45 192
18947.75 171
18949.05 173
18950.35 199
18951.65 162
18952.95 183
18954.26 186
18955.56 195
18956.86 151
18958.16 149
18959.46 165
18960.76 156
18962.07 180
18963.37 177
18964.67 178
18965.97 192
18967.27 180
18968.57 167
18969.88 162
18971.18 160
18972.48 183
18973.78 174
18975.09 165
18976.39 160
18977.69 150
18978.99 173
18980.29 166
18981.60 159
18982.90 174
18984.20 172
18985.50 160
18986.81 179
18988.11 173
18989.41 167
18990.72 182
18992.02 177
18993.32 167
18994.62 161
18995.93 132
18997.23 167
18998.53 140
18999.84 146
19001.14 156
19002.44 211
19003.75 187
19005.05 198
19006.35 159
19007.66 159
19008.96 147
19010.26 181
19011.57 161
19012.87 155
19014.17 164
19015.48 156
19016.78 154
19018.08 195
19019.39 159
19020.69 142
19021.99 175
19023.30 167
19024.60 179
19025.91 140
19027.21 172
19028.51 168
19029.82 165
19031.12 176
19032.43 148
19033.73 162
19035.04 163
19036.34 208
19037.64 194
19038.95 171
19040.25 183
19041.56 165
19042.86 162
19044.17 149
19045.47 126
19046.78 159
19048.08 175
19049.39 171
19050.69 165
19052.00 161
19053.30 169
19054.61 187
19055.91 166
19057.22 170
19058.52 177
19059.83 176
19061.13 199
19062.44 185
19063.74 169
19065.05 160
19066.35 165
19067.66 132
19068.96 139
19070.27 155
19071.57 165
19072.88 165
19074.18 182
19075.49 145
19076.80 174
19078.10 177
19079.41 154
19080.71 167
19082.02 167
19083.33 158
19084.63 170
19085.94 157
19087.24 149
19088.55 170
19089.86 170
19091.16 155
19092.47 161
19093.77 137
19095.08 149
19096.39 163
19097.69 166
19099.00 130
19100.31 148
19101.61 148
19102.92 148
19104.23 141
19105.53 149
19106.84 155
19108.15 159
19109.45 186
19110.76 147
19112.07 187
19113.37 175
19114.68 170
19115.99 177
19117.30 170
19118.60 184
19119.91 159
19121.22 162
19122.52 154
19123.83 168
19125.14 164
19126.45 161
19127.75 172
19129.06 140
19130.37 151
19131.68 133
19132.98 165
19134.29 157
19135.60 188
19136.91 133
19138.22 143
19139.52 162
19140.83 148
19142.14 149
19143.45 161
19144.76 162
19146.06 163
19147.37 157
19148.68 167
19149.99 173
19151.30 138
19152.60 160
19153.91 151
19155.22 167
19156.53 134
19157.84 173
19159.15 160
19160.46 170
19161.76 171
19163.07 163
19164.38 175
19165.69 207
19167.00 176
19168.31 148
19169.62 168
19170.93 181
19172.23 171
19173.54 156
19174.85 156
19176.16 170
19177.47 189
19178.78 160
19180.09 135
19181.40 130
19182.71 198
19184.02 173
19185.33 156
19186.64 155
19187.95 135
19189.26 193
19190.57 167
19191.87 159
19193.18 142
19194.49 159
19195.80 174
19197.11 163
19198.42 154
19199.73 163
19201.04 153
19202.35 173
19203.66 159
19204.97 155
19206.28 159
19207.59 178
19208.90 170
19210.21 148
19211.53 151
19212.84 167
19214.15 175
19215.46 180
19216.77 177
19218.08 180
19219.39 170
19220.70 169
19222.01 177
19223.32 149
19224.63 129
19225.94 156
19227.25 186
19228.56 158
19229.87 154
19231.19 174
19232.50 179
19233.81 171
19235.12 180
19236.43 164
19237.74 178
19239.05 188
19240.36 161
19241.68 172
19242.99 189
19244.30 166
19245.61 161
19246.92 157
19248.23 138
19249.54 150
19250.86 187
19252.17 157
19253.48 169
19254.79 171
19256.10 156
19257.42 163
19258.73 150
19260.04 163
19261.35 181
19262.66 152
19263.98 163
19265.29 171
19266.60 140
19267.91 201
19269.22 162
19270.54 158
19271.85 164
19273.16 156
19274.47 149
19275.79 137
19277.10 157
19278.41 161
19279.72 140
19281.04 156
19282.35 152
19283.66 176
19284.98 150
19286.29 155
19287.60 163
19288.91 152
19290.23 192
19291.54 179
19292.85 184
19294.17 138
19295.48 144
19296.79 158
19298.11 160
19299.42 151
19300.73 170
19302.05 149
19303.36 141
19304.67 153
19305.99 154
19307.30 152
19308.61 141
19309.93 166
19311.24 167
19312.56 158
19313.87 168
19315.18 174
19316.50 146
19317.81 177
19319.13 160
19320.44 138
19321.75 166
19323.07 179
19324.38 147
19325.70 121
19327.01 162
19328.32 142
19329.64 163
19330.95 167
19332.27 165
19333.58 153
19334.90 152
19336.21 138
19337.53 141
19338.84 154
19340.16 147
19341.47 169
19342.79 171
19344.10 155
19345.42 153
19346.73 139
19348.05 152
19349.36 159
19350.68 143
19351.99 132
19353.31 159
19354.62 191
19355.94 129
19357.25 157
19358.57 151
19359.88 179
19361.20 139
19362.51 128
19363.83 138
19365.14 145
19366.46 166
19367.78 138
19369.09 148
19370.41 139
19371.72 152
19373.04 156
19374.35 139
19375.67 140
19376.99 143
19378.30 191
19379.62 175
19380.93 152
19382.25 170
19383.57 155
19384.88 171
19386.20 187
19387.52 157
19388.83 162
19390.15 149
19391.47 165
19392.78 150
19394.10 140
19395.42 153
19396.73 150
19398.05 173
19399.37 159
19400.68 146
19402.00 161
19403.32 173
19404.63 174
19405.95 157
19407.27 148
19408.58 164
19409.90 146
19411.22 193
19412.54 185
19413.85 182
19415.17 150
19416.49 154
19417.80 179
19419.12 149
19420.44 154
19421.76 161
19423.07 143
19424.39 154
19425.71 168
19427.03 128
19428.35 151
19429.66 164
19430.98 154
19432.30 170
19433.62 165
19434.93 154
19436.25 146
19437.57 171
19438.89 159
19440.21 162
19441.53 170
19442.84 174
19444.16 158
19445.48 138
19446.80 165
19448.12 178
19449.44 132
19450.75 158
19452.07 141
19453.39 150
19454.71 132
19456.03 150
19457.35 174
19458.67 151
19459.98 149
19461.30 159
19462.62 150
19463.94 189
19465.26 180
19466.58 160
19467.90 143
19469.22 153
19470.54 151
19471.86 172
19473.18 168
19474.49 148
19475.81 161
19477.13 153
19478.45 163
19479.77 160
19481.09 182
19482.41 151
19483.73 144
19485.05 175
19486.37 200
19487.69 139
19489.01 126
19490.33 153
19491.65 154
19492.97 163
19494.29 168
19495.61 162
19496.93 156
19498.25 167
19499.57 181
19500.89 175
19502.21 161
19503.53 167
19504.85 174
19506.17 160
19507.49 146
19508.81 152
19510.13 143
19511.45 144
19512.77 163
19514.09 160
19515.42 158
19516.74 167
19518.06 183
19519.38 159
19520.70 135
19522.02 143
19523.34 151
19524.66 163
19525.98 164
19527.30 163
19528.62 145
19529.95 168
19531.27 173
19532.59 144
19533.91 189
19535.23 147
19536.55 157
19537.87 157
19539.20 136
19540.52 149
19541.84 174
19543.16 160
19544.48 172
19545.80 159
19547.13 126
19548.45 152
19549.77 155
19551.09 164
19552.41 134
19553.74 157
19555.06 153
19556.38 151
19557.70 135
19559.02 154
19560.35 141
19561.67 150
19562.99 170
19564.31 143
19565.64 162
19566.96 150
19568.28 147
19569.60 163
19570.93 142
19572.25 165
19573.57 163
19574.89 159
19576.22 174
19577.54 155
19578.86 169
19580.18 159
19581.51 171
19582.83 189
19584.15 182
19585.48 156
19586.80 164
19588.12 155
19589.45 178
19590.77 184
19592.09 177
19593.42 194
19594.74 168
19596.06 170
19597.39 170
19598.71 164
19600.03 166
19601.36 166
19602.68 180
19604.00 159
19605.33 152
19606.65 140
19607.98 160
19609.30 150
19610.62 151
19611.95 157
19613.27 146
19614.60 146
19615.92 133
19617.24 141
19618.57 164
19619.89 169
19621.22 161
19622.54 133
19623.87 174
19625.19 154
19626.51 136
19627.84 165
19629.16 162
19630.49 147
19631.81 140
19633.14 159
19634.46 149
19635.79 181
19637.11 140
19638.44 141
19639.76 154
19641.09 132
19642.41 142
19643.74 163
19645.06 144
19646.39 144
19647.71 153
19649.04 157
19650.36 167
19651.69 164
19653.01 170
19654.34 144
19655.66 164
19656.99 147
19658.32 154
19659.64 133
19660.97 171
19662.29 153
19663.62 157
19664.94 189
19666.27 155
19667.60 161
19668.92 145
19670.25 153
19671.57 145
19672.90 167
19674.23 143
19675.55 169
19676.88 153
19678.20 169
19679.53 153
19680.86 150
19682.18 160
19683.51 182
19684.84 160
19686.16 146
19687.49 158
19688.82 154
19690.14 164
19691.47 163
19692.80 179
19694.12 174
19695.45 153
19696.78 144
19698.10 154
19699.43 185
19700.76 163
19702.08 167
19703.41 167
19704.74 165
19706.07 173
19707.39 145
19708.72 135
19710.05 168
19711.37 153
19712.70 149
19714.03 137
19715.36 146
19716.68 148
19718.01 157
19719.34 170
19720.67 164
19721.99 141
19723.32 164
19724.65 185
19725.98 151
19727.31 148
19728.63 136
19729.96 182
19731.29 150
19732.62 152
19733.95 159
19735.27 162
19736.60 159
19737.93 155
19739.26 144
19740.59 169
19741.92 192
19743.24 173
19744.57 168
19745.90 145
19747.23 128
19748.56 155
19749.89 158
19751.22 142
19752.54 149
19753.87 152
19755.20 164
19756.53 156
19757.86 156
19759.19 128
19760.52 174
19761.85 161
19763.18 151
19764.50 150
19765.83 151
19767.16 153
19768.49 162
19769.82 142
19771.15 121
19772.48 146
19773.81 156
19775.14 192
19776.47 160
19777.80 171
19779.13 194
19780.46 170
19781.79 176
19783.12 153
19784.45 161
19785.78 164
19787.11 172
19788.44 144
19789.77 151
19791.10 148
19792.43 173
19793.76 159
19795.09 150
19796.42 123
19797.75 157
19799.08 150
19800.41 162
19801.74 177
19803.07 179
19804.40 158
19805.73 159
19807.06 116
19808.39 148
19809.72 150
19811.05 173
19812.38 182
19813.71 161
19815.05 154
19816.38 158
19817.71 138
19819.04 152
19820.37 172
19821.70 157
19823.03 153
19824.36 146
19825.69 149
19827.03 161
19828.36 170
19829.69 163
19831.02 144
19832.35 178
19833.68 142
19835.01 184
19836.35 149
19837.68 148
19839.01 149
19840.34 162
19841.67 175
19843.00 140
19844.34 161
19845.67 173
19847.00 154
19848.33 158
19849.66 142
19851.00 151
19852.33 165
19853.66 156
19854.99 148
19856.32 165
19857.66 155
19858.99 154
19860.32 184
19861.65 155
19862.99 180
19864.32 172
19865.65 139
19866.98 150
19868.32 157
19869.65 137
19870.98 145
19872.31 143
19873.65 170
19874.98 171
19876.31 165
19877.65 203
19878.98 182
19880.31 157
19881.65 150
19882.98 153
19884.31 161
19885.64 175
19886.98 168
19888.31 151
19889.64 162
19890.98 177
19892.31 179
19893.64 158
19894.98 159
19896.31 171
19897.65 146
19898.98 142
19900.31 149
19901.65 176
19902.98 177
19904.31 155
19905.65 145
19906.98 144
19908.32 156
19909.65 178
19910.98 145
19912.32 164
19913.65 140
19914.99 149
19916.32 152
19917.66 134
19918.99 159
19920.32 167
19921.66 164
19922.99 166
19924.33 176
19925.66 146
19927.00 129
19928.33 153
19929.67 117
19931.00 146
19932.34 155
19933.67 142
19935.01 116
19936.34 141
19937.68 136
19939.01 136
19940.35 151
19941.68 171
19943.02 138
19944.35 147
19945.69 174
19947.02 153
19948.36 151
19949.69 134
19951.03 163
19952.36 121
19953.70 160
19955.03 160
19956.37 147
19957.71 173
19959.04 136
19960.38 153
19961.71 164
19963.05 129
19964.38 153
19965.72 157
19967.06 162
19968.39 169
19969.73 158
19971.06 144
19972.40 174
19973.74 180
19975.07 151
19976.41 189
19977.75 167
19979.08 183
19980.42 163
19981.75 139
19983.09 159
19984.43 167
19985.76 167
19987.10 161
19988.44 154
19989.77 164
19991.11 175
19992.45 166
19993.78 126
19995.12 113
19996.46 156
19997.80 165
19999.13 155
20000.47 134
20001.81 143
20003.14 149
20004.48 136
20005.82 165
20007.16 158
20008.49 157
20009.83 160
20011.17 167
20012.51 153
20013.84 132
20015.18 164
20016.52 164
20017.86 140
20019.19 162
20020.53 156
20021.87 157
20023.21 155
20024.55 151
20025.88 171
20027.22 155
20028.56 157
20029.90 148
20031.24 150
20032.57 141
20033.91 171
20035.25 154
20036.59 163
20037.93 127
20039.26 177
20040.60 183
20041.94 167
20043.28 179
20044.62 170
20045.96 154
20047.30 159
20048.63 155
20049.97 150
20051.31 164
20052.65 182
20053.99 196
20055.33 140
20056.67 186
20058.01 163
20059.35 173
20060.69 140
20062.02 167
20063.36 163
20064.70 178
20066.04 173
20067.38 156
20068.72 169
20070.06 162
20071.40 180
20072.74 161
20074.08 154
20075.42 141
20076.76 165
20078.10 149
20079.44 165
20080.78 151
20082.12 177
20083.46 153
20084.80 176
20086.14 191
20087.48 165
20088.82 140
20090.16 139
20091.50 147
20092.84 158
20094.18 163
20095.52 158
20096.86 145
20098.20 133
20099.54 134
20100.88 148
20102.22 166
20103.56 169
20104.90 163
20106.24 148
20107.58 170
20108.92 171
20110.26 126
20111.60 159
20112.95 148
20114.29 146
20115.63 141
20116.97 141
20118.31 131
20119.65 147
20120.99 143
20122.33 164
20123.67 185
20125.02 173
20126.36 185
20127.70 196
20129.04 148
20130.38 167
20131.72 156
20133.06 136
20134.41 161
20135.75 149
