# Supplementary material for: MALDI-TOF MS typing enables the classification of brewing yeasts of the genus Saccharomyces to major beer styles
Source: PLoS One. 2017 Aug 9;12(8):e0181694. doi: 10.1371/journal.pone.0181694 (PMC5549903; doi:10.1371/journal.pone.0181694)
Supplement: S1 File — The directory includes 90 raw files and was zipped to “.zip”; the folder has three strains with 30 spectra per strain; S1 Text explains the raw files with an example and Table 1 represents the yeast strains used within the experiment. (ZIP) [file pone.0181694.s004.zip › 1-3/30250-68-OG-WB-WB-YPG-18h-E-E_2015-07-14_3_0_C9_1.dat]

2000.53 2506
2000.95 2508
2001.37 2560
2001.79 2487
2002.21 2441
2002.64 2445
2003.06 2208
2003.48 2295
2003.90 2199
2004.32 2161
2004.75 2351
2005.17 2208
2005.59 2182
2006.01 2141
2006.43 2299
2006.86 2175
2007.28 2133
2007.70 2414
2008.12 2256
2008.55 2388
2008.97 2391
2009.39 2281
2009.81 2429
2010.24 2331
2010.66 2476
2011.08 2457
2011.50 2329
2011.93 2251
2012.35 2091
2012.77 2043
2013.20 2007
2013.62 2196
2014.04 2062
2014.46 2022
2014.89 1893
2015.31 2126
2015.73 2296
2016.16 2045
2016.58 2078
2017.00 2136
2017.43 2138
2017.85 2109
2018.27 2182
2018.70 2290
2019.12 2545
2019.54 2378
2019.97 2113
2020.39 2319
2020.82 2278
2021.24 2391
2021.66 2322
2022.09 2359
2022.51 2397
2022.94 2424
2023.36 2319
2023.78 2193
2024.21 2293
2024.63 2182
2025.06 2227
2025.48 2315
2025.90 2314
2026.33 2115
2026.75 2003
2027.18 2040
2027.60 1855
2028.03 1937
2028.45 2054
2028.88 1867
2029.30 2013
2029.72 2057
2030.15 2097
2030.57 2116
2031.00 2140
2031.42 2230
2031.85 2130
2032.27 2194
2032.70 2014
2033.12 2074
2033.55 1971
2033.97 2078
2034.40 2300
2034.82 2110
2035.25 2050
2035.67 2021
2036.10 2151
2036.52 2041
2036.95 1968
2037.38 1942
2037.80 2086
2038.23 2200
2038.65 2247
2039.08 2174
2039.50 2060
2039.93 2315
2040.36 2053
2040.78 2042
2041.21 2014
2041.63 2232
2042.06 2130
2042.48 2137
2042.91 2206
2043.34 2151
2043.76 2107
2044.19 2110
2044.62 2125
2045.04 2276
2045.47 2121
2045.89 2222
2046.32 2228
2046.75 2032
2047.17 2126
2047.60 2334
2048.03 2332
2048.45 2126
2048.88 2130
2049.31 2259
2049.73 2094
2050.16 1993
2050.59 2118
2051.01 2251
2051.44 2176
2051.87 2115
2052.29 2226
2052.72 2141
2053.15 2030
2053.58 2204
2054.00 2371
2054.43 2167
2054.86 2254
2055.28 2129
2055.71 2134
2056.14 2197
2056.57 2112
2056.99 2130
2057.42 2277
2057.85 2199
2058.28 2332
2058.71 2227
2059.13 2199
2059.56 2313
2059.99 2178
2060.42 2224
2060.84 2441
2061.27 2337
2061.70 2403
2062.13 2429
2062.56 2479
2062.98 2358
2063.41 2424
2063.84 2457
2064.27 2458
2064.70 2505
2065.13 2593
2065.55 2596
2065.98 2716
2066.41 2709
2066.84 3003
2067.27 2760
2067.70 2647
2068.13 2552
2068.55 2273
2068.98 2337
2069.41 2256
2069.84 2196
2070.27 2296
2070.70 2222
2071.13 2185
2071.56 2089
2071.99 2027
2072.41 2061
2072.84 2099
2073.27 2230
2073.70 2220
2074.13 2272
2074.56 2198
2074.99 2382
2075.42 2390
2075.85 2369
2076.28 2358
2076.71 2196
2077.14 2132
2077.57 2312
2078.00 2184
2078.43 2130
2078.86 2165
2079.29 2099
2079.72 2298
2080.15 2310
2080.58 2298
2081.01 2428
2081.44 2336
2081.87 2257
2082.30 2239
2082.73 2341
2083.16 2039
2083.59 2052
2084.02 2077
2084.45 2213
2084.88 2319
2085.31 2213
2085.74 2113
2086.17 2146
2086.60 2282
2087.03 2260
2087.46 2094
2087.89 2194
2088.32 2193
2088.75 2241
2089.18 2292
2089.62 2304
2090.05 2135
2090.48 2122
2090.91 2151
2091.34 2052
2091.77 1932
2092.20 1848
2092.63 2084
2093.06 2126
2093.49 2133
2093.93 1981
2094.36 1772
2094.79 2013
2095.22 2136
2095.65 2087
2096.08 2182
2096.52 2124
2096.95 2199
2097.38 2132
2097.81 2007
2098.24 2098
2098.67 1970
2099.11 2004
2099.54 2046
2099.97 2166
2100.40 1993
2100.83 1943
2101.27 2044
2101.70 2074
2102.13 2118
2102.56 2190
2102.99 2064
2103.43 1988
2103.86 1888
2104.29 2027
2104.72 2035
2105.16 2163
2105.59 2227
2106.02 2252
2106.45 2239
2106.89 2130
2107.32 2204
2107.75 2278
2108.19 2310
2108.62 2293
2109.05 2139
2109.48 2289
2109.92 2125
2110.35 2076
2110.78 2282
2111.22 2080
2111.65 2117
2112.08 2125
2112.52 2114
2112.95 2186
2113.38 2067
2113.82 2024
2114.25 2216
2114.68 2123
2115.12 2034
2115.55 2127
2115.98 2038
2116.42 2097
2116.85 2147
2117.28 2053
2117.72 2305
2118.15 2221
2118.59 2083
2119.02 1882
2119.45 2086
2119.89 1973
2120.32 2014
2120.76 2085
2121.19 2098
2121.62 2189
2122.06 2059
2122.49 2133
2122.93 2305
2123.36 2209
2123.80 2084
2124.23 2216
2124.66 2037
2125.10 2139
2125.53 2039
2125.97 2144
2126.40 2264
2126.84 2015
2127.27 1987
2127.71 2114
2128.14 2104
2128.58 2181
2129.01 2446
2129.45 2541
2129.88 2506
2130.32 2611
2130.75 2625
2131.19 2490
2131.62 2350
2132.06 2402
2132.49 2262
2132.93 2322
2133.36 2380
2133.80 2313
2134.23 2319
2134.67 2361
2135.11 2247
2135.54 2094
2135.98 2306
2136.41 2327
2136.85 2185
2137.28 2253
2137.72 2205
2138.16 2081
2138.59 2001
2139.03 2139
2139.46 2235
2139.90 2156
2140.34 2059
2140.77 2073
2141.21 1937
2141.64 1950
2142.08 2007
2142.52 1894
2142.95 1877
2143.39 1929
2143.83 2060
2144.26 2089
2144.70 2301
2145.14 2304
2145.57 2283
2146.01 2268
2146.45 2271
2146.88 2329
2147.32 2227
2147.76 2423
2148.19 2288
2148.63 2314
2149.07 2532
2149.50 2569
2149.94 2669
2150.38 2720
2150.81 2858
2151.25 2667
2151.69 2655
2152.13 2572
2152.56 2496
2153.00 2583
2153.44 2466
2153.88 2416
2154.31 2396
2154.75 2313
2155.19 2308
2155.63 2166
2156.06 2227
2156.50 2127
2156.94 2287
2157.38 2375
2157.82 2369
2158.25 2429
2158.69 2433
2159.13 2449
2159.57 2199
2160.01 2266
2160.44 2428
2160.88 2284
2161.32 2309
2161.76 2206
2162.20 2307
2162.63 2169
2163.07 2275
2163.51 2429
2163.95 2253
2164.39 2191
2164.83 2160
2165.27 2235
2165.70 2019
2166.14 1991
2166.58 2116
2167.02 2206
2167.46 2182
2167.90 2173
2168.34 2274
2168.78 2168
2169.22 2353
2169.65 2389
2170.09 2398
2170.53 2565
2170.97 2864
2171.41 2347
2171.85 2643
2172.29 2684
2172.73 2633
2173.17 2573
2173.61 2523
2174.05 2710
2174.49 2842
2174.93 2866
2175.37 2999
2175.81 3108
2176.25 2977
2176.69 2825
2177.13 2781
2177.57 2884
2178.01 2686
2178.45 2513
2178.89 2594
2179.33 2688
2179.77 2565
2180.21 2555
2180.65 2615
2181.09 2402
2181.53 2207
2181.97 2316
2182.41 2326
2182.85 2302
2183.29 2216
2183.73 2176
2184.17 2028
2184.61 2086
2185.05 2143
2185.49 2178
2185.93 2176
2186.37 2343
2186.81 2268
2187.25 2263
2187.69 2448
2188.14 2530
2188.58 2519
2189.02 2632
2189.46 2585
2189.90 2707
2190.34 2439
2190.78 2402
2191.22 2586
2191.66 2722
2192.11 2518
2192.55 2469
2192.99 2612
2193.43 2657
2193.87 2524
2194.31 2618
2194.76 2634
2195.20 2838
2195.64 2781
2196.08 2764
2196.52 2804
2196.96 2638
2197.41 2799
2197.85 2584
2198.29 2496
2198.73 2521
2199.17 2578
2199.62 2481
2200.06 2376
2200.50 2350
2200.94 2467
2201.38 2396
2201.83 2551
2202.27 2464
2202.71 2537
2203.15 2306
2203.60 2359
2204.04 2520
2204.48 2532
2204.92 2507
2205.37 2429
2205.81 2535
2206.25 2483
2206.70 2490
2207.14 2649
2207.58 2656
2208.02 2611
2208.47 2577
2208.91 2782
2209.35 2802
2209.80 2854
2210.24 2553
2210.68 2481
2211.13 2623
2211.57 2302
2212.01 2320
2212.46 2471
2212.90 2592
2213.34 2561
2213.79 2334
2214.23 2672
2214.67 2627
2215.12 2605
2215.56 2672
2216.00 2571
2216.45 2432
2216.89 2531
2217.34 2620
2217.78 2440
2218.22 2479
2218.67 2418
2219.11 2380
2219.56 2497
2220.00 2352
2220.44 2164
2220.89 2387
2221.33 2363
2221.78 2457
2222.22 2400
2222.67 2496
2223.11 2373
2223.55 2531
2224.00 2689
2224.44 2702
2224.89 2776
2225.33 2645
2225.78 2688
2226.22 2785
2226.67 2740
2227.11 2682
2227.56 2762
2228.00 2684
2228.45 2755
2228.89 2647
2229.34 2711
2229.78 2656
2230.23 2808
2230.67 2786
2231.12 2660
2231.56 2684
2232.01 2913
2232.45 2940
2232.90 3022
2233.35 2745
2233.79 2726
2234.24 2822
2234.68 2872
2235.13 2539
2235.57 2588
2236.02 2580
2236.46 2599
2236.91 2508
2237.36 2474
2237.80 2569
2238.25 2380
2238.69 2376
2239.14 2409
2239.59 2394
2240.03 2306
2240.48 2242
2240.92 2138
2241.37 2230
2241.82 2179
2242.26 2011
2242.71 2041
2243.16 1841
2243.60 2107
2244.05 2220
2244.50 2027
2244.94 2218
2245.39 2145
2245.84 2093
2246.28 2083
2246.73 2021
2247.18 2184
2247.62 2058
2248.07 2233
2248.52 2131
2248.96 2170
2249.41 2207
2249.86 2210
2250.31 2005
2250.75 2234
2251.20 2266
2251.65 2300
2252.10 2304
2252.54 2324
2252.99 2198
2253.44 2228
2253.89 2109
2254.33 2201
2254.78 2091
2255.23 2138
2255.68 2318
2256.12 2153
2256.57 1976
2257.02 2062
2257.47 2020
2257.91 1955
2258.36 2027
2258.81 2102
2259.26 2190
2259.71 2171
2260.16 2016
2260.60 2226
2261.05 2288
2261.50 2417
2261.95 2421
2262.40 2463
2262.84 2474
2263.29 2393
2263.74 2376
2264.19 2463
2264.64 2453
2265.09 2353
2265.54 2418
2265.98 2328
2266.43 2397
2266.88 2239
2267.33 2220
2267.78 2303
2268.23 2418
2268.68 2578
2269.13 2643
2269.58 2707
2270.03 2986
2270.47 3126
2270.92 2845
2271.37 3086
2271.82 2917
2272.27 2995
2272.72 2756
2273.17 2985
2273.62 3004
2274.07 2859
2274.52 2578
2274.97 2380
2275.42 2419
2275.87 2510
2276.32 2444
2276.77 2403
2277.22 2111
2277.67 2245
2278.12 2106
2278.57 1934
2279.02 2127
2279.47 2164
2279.92 2245
2280.37 2159
2280.82 2097
2281.27 2203
2281.72 2148
2282.17 1990
2282.62 2043
2283.07 2080
2283.52 2033
2283.97 2016
2284.42 2299
2284.87 2199
2285.32 2197
2285.77 2237
2286.22 2327
2286.67 2376
2287.13 2539
2287.58 2581
2288.03 2772
2288.48 3262
2288.93 3403
2289.38 3706
2289.83 4145
2290.28 4380
2290.73 4497
2291.18 4755
2291.64 4852
2292.09 4895
2292.54 4409
2292.99 4353
2293.44 4179
2293.89 3853
2294.34 3747
2294.80 3573
2295.25 3237
2295.70 2906
2296.15 2721
2296.60 2444
2297.05 2394
2297.51 2471
2297.96 2226
2298.41 2236
2298.86 2237
2299.31 2274
2299.77 2169
2300.22 2296
2300.67 2257
2301.12 2269
2301.57 2150
2302.03 2064
2302.48 2143
2302.93 2225
2303.38 2256
2303.84 2060
2304.29 2148
2304.74 2261
2305.19 2252
2305.65 2302
2306.10 2228
2306.55 2168
2307.01 2240
2307.46 2326
2307.91 2482
2308.36 2612
2308.82 2689
2309.27 2726
2309.72 2840
2310.18 2815
2310.63 2814
2311.08 2769
2311.54 2816
2311.99 2939
2312.44 2768
2312.90 2747
2313.35 2639
2313.80 2603
2314.26 2739
2314.71 2580
2315.16 2449
2315.62 2574
2316.07 2328
2316.52 2503
2316.98 2201
2317.43 2390
2317.88 2470
2318.34 2570
2318.79 2633
2319.25 2668
2319.70 2670
2320.15 2779
2320.61 2649
2321.06 2703
2321.52 2599
2321.97 2653
2322.43 2671
2322.88 2636
2323.33 2595
2323.79 2782
2324.24 2722
2324.70 2658
2325.15 2806
2325.61 2708
2326.06 2739
2326.52 2848
2326.97 2942
2327.43 2863
2327.88 2790
2328.34 2965
2328.79 2825
2329.25 2453
2329.70 2465
2330.16 2441
2330.61 2560
2331.07 2686
2331.52 2599
2331.98 2466
2332.43 2387
2332.89 2232
2333.34 2211
2333.80 2253
2334.25 2231
2334.71 2278
2335.16 2167
2335.62 2223
2336.08 2188
2336.53 2160
2336.99 2100
2337.44 2156
2337.90 2162
2338.35 2396
2338.81 2622
2339.27 2267
2339.72 2396
2340.18 2506
2340.63 2441
2341.09 2352
2341.55 2270
2342.00 2409
2342.46 2284
2342.91 2481
2343.37 2256
2343.83 2208
2344.28 2372
2344.74 2413
2345.20 2550
2345.65 2555
2346.11 2564
2346.57 2652
2347.02 2720
2347.48 2574
2347.94 2446
2348.39 2529
2348.85 2488
2349.31 2402
2349.76 2336
2350.22 2192
2350.68 2130
2351.14 2366
2351.59 2232
2352.05 2336
2352.51 2275
2352.96 2152
2353.42 2100
2353.88 2080
2354.34 2405
2354.79 2224
2355.25 2338
2355.71 2110
2356.17 2243
2356.62 2408
2357.08 2444
2357.54 2331
2358.00 2444
2358.46 2328
2358.91 2123
2359.37 2182
2359.83 2287
2360.29 2219
2360.74 2370
2361.20 2288
2361.66 2365
2362.12 2417
2362.58 2257
2363.04 2329
2363.49 2480
2363.95 2315
2364.41 2326
2364.87 2070
2365.33 2227
2365.79 2279
2366.24 2108
2366.70 2276
2367.16 2389
2367.62 2404
2368.08 2329
2368.54 2436
2369.00 2497
2369.46 2507
2369.91 2474
2370.37 2567
2370.83 2355
2371.29 2496
2371.75 2454
2372.21 2505
2372.67 2581
2373.13 2612
2373.59 2400
2374.05 2685
2374.51 2851
2374.97 2805
2375.42 2582
2375.88 2637
2376.34 2766
2376.80 2680
2377.26 2653
2377.72 2594
2378.18 2534
2378.64 2371
2379.10 2251
2379.56 2402
2380.02 2297
2380.48 2123
2380.94 2105
2381.40 2089
2381.86 2329
2382.32 2238
2382.78 2122
2383.24 2402
2383.70 2274
2384.16 2170
2384.62 2342
2385.08 2283
2385.54 2249
2386.00 2369
2386.47 2418
2386.93 2431
2387.39 2302
2387.85 2262
2388.31 2214
2388.77 2223
2389.23 2281
2389.69 2360
2390.15 2585
2390.61 2429
2391.07 2391
2391.53 2363
2391.99 2409
2392.46 2514
2392.92 2630
2393.38 2462
2393.84 2437
2394.30 2544
2394.76 2446
2395.22 2409
2395.68 2172
2396.15 2438
2396.61 2377
2397.07 2387
2397.53 2498
2397.99 2356
2398.45 2236
2398.92 2126
2399.38 2231
2399.84 2294
2400.30 2277
2400.76 2311
2401.23 2411
2401.69 2387
2402.15 2262
2402.61 2183
2403.07 2202
2403.54 2207
2404.00 2228
2404.46 2355
2404.92 2320
2405.38 2314
2405.85 2474
2406.31 2260
2406.77 2113
2407.23 2312
2407.70 2293
2408.16 2115
2408.62 2203
2409.08 2105
2409.55 1978
2410.01 2063
2410.47 2042
2410.94 2096
2411.40 2157
2411.86 2144
2412.32 2242
2412.79 2045
2413.25 2164
2413.71 2349
2414.18 2432
2414.64 2315
2415.10 2277
2415.57 2446
2416.03 2463
2416.49 2387
2416.96 2317
2417.42 2421
2417.88 2428
2418.35 2376
2418.81 2415
2419.28 2426
2419.74 2679
2420.20 2631
2420.67 2761
2421.13 2411
2421.59 2225
2422.06 2349
2422.52 2396
2422.99 2235
2423.45 2262
2423.91 2270
2424.38 2407
2424.84 2335
2425.31 2228
2425.77 2311
2426.24 2254
2426.70 2561
2427.16 2372
2427.63 2329
2428.09 2384
2428.56 2302
2429.02 2447
2429.49 2158
2429.95 2286
2430.42 2216
2430.88 2230
2431.35 2244
2431.81 2256
2432.28 2272
2432.74 2265
2433.21 2458
2433.67 2337
2434.14 2338
2434.60 2329
2435.07 2341
2435.53 2430
2436.00 2353
2436.46 2373
2436.93 2411
2437.39 2203
2437.86 2268
2438.32 2333
2438.79 2379
2439.26 2323
2439.72 2588
2440.19 2771
2440.65 3065
2441.12 2769
2441.58 2444
2442.05 2643
2442.52 2552
2442.98 2665
2443.45 2732
2443.91 2515
2444.38 2371
2444.85 2518
2445.31 2574
2445.78 2539
2446.24 2444
2446.71 2267
2447.18 2303
2447.64 2257
2448.11 2233
2448.58 2150
2449.04 2287
2449.51 2238
2449.98 2328
2450.44 2140
2450.91 2173
2451.38 2146
2451.84 2389
2452.31 2282
2452.78 2246
2453.24 2409
2453.71 2513
2454.18 2302
2454.64 2018
2455.11 2313
2455.58 2278
2456.05 2213
2456.51 2271
2456.98 2261
2457.45 2239
2457.92 2081
2458.38 2103
2458.85 2090
2459.32 2205
2459.79 2119
2460.25 2145
2460.72 2079
2461.19 2121
2461.66 2202
2462.12 2185
2462.59 2238
2463.06 2210
2463.53 2224
2464.00 2231
2464.46 2164
2464.93 2286
2465.40 2237
2465.87 2118
2466.34 2088
2466.80 2148
2467.27 2057
2467.74 2211
2468.21 2277
2468.68 2383
2469.15 2139
2469.61 2210
2470.08 2310
2470.55 2138
2471.02 2189
2471.49 2329
2471.96 2116
2472.43 1964
2472.89 2265
2473.36 2052
2473.83 2092
2474.30 2332
2474.77 2156
2475.24 2127
2475.71 2234
2476.18 2376
2476.65 2209
2477.12 2266
2477.59 2304
2478.05 2222
2478.52 2041
2478.99 2188
2479.46 2266
2479.93 2209
2480.40 2092
2480.87 2152
2481.34 2179
2481.81 2249
2482.28 1942
2482.75 1874
2483.22 1907
2483.69 1864
2484.16 2001
2484.63 2113
2485.10 2288
2485.57 2206
2486.04 2123
2486.51 2250
2486.98 2185
2487.45 2432
2487.92 2362
2488.39 2401
2488.86 2326
2489.33 2240
2489.80 2362
2490.27 2432
2490.74 2488
2491.21 2652
2491.68 2315
2492.15 2324
2492.62 2345
2493.10 2288
2493.57 2280
2494.04 2360
2494.51 2191
2494.98 2383
2495.45 2229
2495.92 2339
2496.39 2218
2496.86 2119
2497.33 2142
2497.80 2244
2498.28 2188
2498.75 2245
2499.22 2275
2499.69 2123
2500.16 2341
2500.63 2182
2501.10 2046
2501.58 2150
2502.05 2130
2502.52 2086
2502.99 2204
2503.46 2074
2503.93 2136
2504.41 2208
2504.88 2381
2505.35 2154
2505.82 2158
2506.29 2194
2506.76 2354
2507.24 2407
2507.71 2342
2508.18 2440
2508.65 2660
2509.13 2549
2509.60 2729
2510.07 2868
2510.54 2710
2511.01 2612
2511.49 2880
2511.96 2979
2512.43 3125
2512.90 2909
2513.38 2780
2513.85 2892
2514.32 2997
2514.80 2757
2515.27 2607
2515.74 2486
2516.21 2377
2516.69 2517
2517.16 2501
2517.63 2559
2518.11 2462
2518.58 2342
2519.05 2322
2519.53 2314
2520.00 2249
2520.47 2263
2520.95 2049
2521.42 2096
2521.89 2313
2522.37 2229
2522.84 2004
2523.31 2118
2523.79 2267
2524.26 2306
2524.73 2238
2525.21 2144
2525.68 2133
2526.16 2295
2526.63 2245
2527.10 2330
2527.58 2367
2528.05 2336
2528.52 2377
2529.00 2397
2529.47 2396
2529.95 2325
2530.42 2361
2530.90 2349
2531.37 2404
2531.84 2297
2532.32 2090
2532.79 2240
2533.27 2335
2533.74 2289
2534.22 2364
2534.69 2292
2535.17 2393
2535.64 2357
2536.12 2165
2536.59 2274
2537.07 2277
2537.54 2419
2538.02 2484
2538.49 2350
2538.97 2360
2539.44 2355
2539.92 2494
2540.39 2623
2540.87 2501
2541.34 2564
2541.82 2524
2542.29 2572
2542.77 2563
2543.24 2462
2543.72 2336
2544.19 2415
2544.67 2581
2545.14 2615
2545.62 2754
2546.10 2903
2546.57 3057
2547.05 3206
2547.52 3348
2548.00 3402
2548.47 3623
2548.95 3592
2549.43 3428
2549.90 3449
2550.38 3123
2550.86 3155
2551.33 3004
2551.81 2835
2552.28 3003
2552.76 2928
2553.24 2822
2553.71 2839
2554.19 2846
2554.67 2845
2555.14 2886
2555.62 2791
2556.10 2616
2556.57 2614
2557.05 2543
2557.53 2543
2558.00 2595
2558.48 2481
2558.96 2499
2559.43 2563
2559.91 2407
2560.39 2362
2560.86 2409
2561.34 2384
2561.82 2332
2562.30 2245
2562.77 2258
2563.25 2113
2563.73 2310
2564.21 2444
2564.68 2278
2565.16 2290
2565.64 2255
2566.12 2174
2566.59 2308
2567.07 2167
2567.55 2265
2568.03 2143
2568.50 2187
2568.98 2175
2569.46 2298
2569.94 2223
2570.42 2260
2570.89 2330
2571.37 2239
2571.85 2091
2572.33 2130
2572.81 2074
2573.28 2036
2573.76 2136
2574.24 2247
2574.72 2175
2575.20 2204
2575.68 2188
2576.15 2244
2576.63 2193
2577.11 2211
2577.59 2165
2578.07 2193
2578.55 2043
2579.03 2350
2579.50 2253
2579.98 2262
2580.46 2261
2580.94 2186
2581.42 2323
2581.90 2058
2582.38 2058
2582.86 2310
2583.34 2284
2583.82 2124
2584.30 2160
2584.77 2167
2585.25 2127
2585.73 2100
2586.21 2173
2586.69 2417
2587.17 2341
2587.65 2316
2588.13 2320
2588.61 2328
2589.09 2612
2589.57 2456
2590.05 2207
2590.53 2448
2591.01 2459
2591.49 2217
2591.97 2173
2592.45 2176
2592.93 2269
2593.41 2445
2593.89 2452
2594.37 2267
2594.85 2229
2595.33 2265
2595.81 2349
2596.29 2149
2596.77 2091
2597.25 2182
2597.73 2037
2598.21 1872
2598.69 2101
2599.17 2123
2599.65 2153
2600.14 1975
2600.62 1920
2601.10 2209
2601.58 2018
2602.06 2127
2602.54 1972
2603.02 1960
2603.50 2093
2603.98 2072
2604.46 2089
2604.95 2184
2605.43 2199
2605.91 2177
2606.39 2317
2606.87 2598
2607.35 2328
2607.83 2156
2608.31 2391
2608.80 2261
2609.28 2207
2609.76 2321
2610.24 2286
2610.72 2407
2611.20 2454
2611.69 2343
2612.17 2399
2612.65 2261
2613.13 2456
2613.61 2210
2614.10 2389
2614.58 2119
2615.06 2190
2615.54 2392
2616.02 2323
2616.51 2286
2616.99 2405
2617.47 2254
2617.95 2473
2618.44 2370
2618.92 2171
2619.40 2306
2619.88 2347
2620.37 2296
2620.85 2128
2621.33 2175
2621.81 2425
2622.30 2441
2622.78 2295
2623.26 2191
2623.75 2157
2624.23 2183
2624.71 2183
2625.19 2261
2625.68 2221
2626.16 2189
2626.64 2174
2627.13 2386
2627.61 2552
2628.09 2560
2628.58 2812
2629.06 2670
2629.54 2354
2630.03 2477
2630.51 2648
2630.99 2769
2631.48 2716
2631.96 2658
2632.45 2430
2632.93 2520
2633.41 2727
2633.90 2635
2634.38 2306
2634.86 2410
2635.35 2465
2635.83 2189
2636.32 2176
2636.80 2290
2637.28 2636
2637.77 2428
2638.25 2332
2638.74 2130
2639.22 2174
2639.71 2311
2640.19 2310
2640.68 2315
2641.16 2180
2641.64 2242
2642.13 2284
2642.61 2155
2643.10 2107
2643.58 2203
2644.07 2218
2644.55 2269
2645.04 2100
2645.52 2070
2646.01 2151
2646.49 2132
2646.98 2345
2647.46 2535
2647.95 2306
2648.43 2297
2648.92 2370
2649.40 2294
2649.89 2176
2650.37 2252
2650.86 2320
2651.34 2297
2651.83 2197
2652.32 2328
2652.80 2108
2653.29 2252
2653.77 2399
2654.26 2485
2654.74 2406
2655.23 2207
2655.72 2158
2656.20 2495
2656.69 2346
2657.17 2230
2657.66 2233
2658.15 2320
2658.63 2259
2659.12 2237
2659.60 2252
2660.09 2226
2660.58 2264
2661.06 2301
2661.55 2369
2662.04 2097
2662.52 2087
2663.01 2077
2663.49 2060
2663.98 2134
2664.47 2081
2664.95 2137
2665.44 2246
2665.93 2325
2666.42 2121
2666.90 2100
2667.39 2068
2667.88 2213
2668.36 2152
2668.85 2297
2669.34 2477
2669.82 2303
2670.31 2269
2670.80 2090
2671.29 2259
2671.77 2405
2672.26 2651
2672.75 2760
2673.24 2745
2673.72 2714
2674.21 3012
2674.70 3183
2675.19 3061
2675.67 3365
2676.16 3178
2676.65 3225
2677.14 3065
2677.62 3107
2678.11 2807
2678.60 2689
2679.09 2666
2679.58 2519
2680.06 2495
2680.55 2446
2681.04 2239
2681.53 2227
2682.02 2352
2682.51 2393
2682.99 2475
2683.48 2439
2683.97 2388
2684.46 2381
2684.95 2270
2685.44 2338
2685.92 2520
2686.41 2401
2686.90 2275
2687.39 2336
2687.88 2435
2688.37 2312
2688.86 2177
2689.35 2080
2689.83 2155
2690.32 2217
2690.81 2104
2691.30 2161
2691.79 2192
2692.28 2227
2692.77 2250
2693.26 2189
2693.75 2237
2694.24 2253
2694.73 2110
2695.22 2131
2695.71 2192
2696.20 2165
2696.68 2198
2697.17 2132
2697.66 2035
2698.15 2050
2698.64 2098
2699.13 2226
2699.62 2247
2700.11 2380
2700.60 2439
2701.09 2430
2701.58 2377
2702.07 2413
2702.56 2491
2703.05 2617
2703.54 2461
2704.03 2362
2704.52 2529
2705.01 2553
2705.50 2450
2706.00 2355
2706.49 2252
2706.98 2249
2707.47 2198
2707.96 2325
2708.45 2295
2708.94 2307
2709.43 2167
2709.92 2219
2710.41 2231
2710.90 2058
2711.39 2206
2711.88 2316
2712.37 2373
2712.87 2585
2713.36 2520
2713.85 2523
2714.34 2535
2714.83 2571
2715.32 2377
2715.81 2387
2716.30 2234
2716.80 2282
2717.29 2471
2717.78 2453
2718.27 2286
2718.76 2192
2719.25 2098
2719.75 2392
2720.24 2495
2720.73 2422
2721.22 2488
2721.71 2367
2722.20 2528
2722.70 2733
2723.19 2865
2723.68 2859
2724.17 2607
2724.66 2650
2725.16 2570
2725.65 2486
2726.14 2479
2726.63 2260
2727.13 2241
2727.62 2112
2728.11 2265
2728.60 2200
2729.10 2180
2729.59 2195
2730.08 2361
2730.57 2362
2731.07 2516
2731.56 2558
2732.05 2614
2732.54 2756
2733.04 2713
2733.53 2920
2734.02 2862
2734.52 2966
2735.01 2678
2735.50 2615
2736.00 2759
2736.49 2772
2736.98 2681
2737.47 2676
2737.97 2703
2738.46 2425
2738.95 2519
2739.45 2387
2739.94 2575
2740.44 2491
2740.93 2466
2741.42 2506
2741.92 2202
2742.41 2181
2742.90 2311
2743.40 2183
2743.89 2098
2744.39 2245
2744.88 2193
2745.37 2059
2745.87 2160
2746.36 2067
2746.86 2269
2747.35 2099
2747.84 2294
2748.34 2104
2748.83 2091
2749.33 2144
2749.82 2067
2750.32 2199
2750.81 2252
2751.30 2188
2751.80 2125
2752.29 2170
2752.79 2192
2753.28 2168
2753.78 2277
2754.27 2457
2754.77 2203
2755.26 2200
2755.76 2295
2756.25 2246
2756.75 2223
2757.24 2128
2757.74 2225
2758.23 2227
2758.73 2171
2759.22 2241
2759.72 2302
2760.21 2295
2760.71 2157
2761.20 2299
2761.70 2366
2762.20 2320
2762.69 2372
2763.19 2580
2763.68 2413
2764.18 2346
2764.67 2349
2765.17 2455
2765.67 2234
2766.16 2307
2766.66 2483
2767.15 2369
2767.65 2230
2768.14 2139
2768.64 2405
2769.14 2122
2769.63 2273
2770.13 2366
2770.63 2431
2771.12 2201
2771.62 2248
2772.11 2343
2772.61 2438
2773.11 2288
2773.60 2463
2774.10 2518
2774.60 2814
2775.09 3013
2775.59 2950
2776.09 2827
2776.58 3217
2777.08 3432
2777.58 3339
2778.07 3253
2778.57 3034
2779.07 2932
2779.57 2988
2780.06 2730
2780.56 2574
2781.06 2614
2781.55 2492
2782.05 2451
2782.55 2304
2783.05 2240
2783.54 2308
2784.04 2408
2784.54 2300
2785.04 2299
2785.53 2331
2786.03 2298
2786.53 2210
2787.03 2326
2787.52 2326
2788.02 2199
2788.52 2308
2789.02 2142
2789.52 2253
2790.01 2265
2790.51 2322
2791.01 2297
2791.51 1998
2792.01 2237
2792.50 2185
2793.00 2137
2793.50 2265
2794.00 2096
2794.50 2248
2795.00 2317
2795.50 2377
2795.99 2498
2796.49 2562
2796.99 2558
2797.49 2616
2797.99 2741
2798.49 2605
2798.99 2587
2799.48 2580
2799.98 2526
2800.48 2523
2800.98 2311
2801.48 2477
2801.98 2383
2802.48 2431
2802.98 2338
2803.48 2439
2803.98 2498
2804.48 2532
2804.97 2771
2805.47 2899
2805.97 2871
2806.47 3021
2806.97 3226
2807.47 3079
2807.97 3173
2808.47 3044
2808.97 2818
2809.47 2908
2809.97 2913
2810.47 2752
2810.97 2506
2811.47 2710
2811.97 2670
2812.47 2403
2812.97 2388
2813.47 2451
2813.97 2417
2814.47 2355
2814.97 2366
2815.47 2197
2815.97 2242
2816.47 2177
2816.97 2072
2817.47 2117
2817.97 2237
2818.47 2321
2818.97 2120
2819.47 2085
2819.98 2236
2820.48 2366
2820.98 2390
2821.48 2245
2821.98 2192
2822.48 2165
2822.98 2151
2823.48 2335
2823.98 2412
2824.48 2175
2824.98 2090
2825.49 2112
2825.99 2146
2826.49 2141
2826.99 2127
2827.49 2153
2827.99 2218
2828.49 2125
2828.99 2224
2829.50 2159
2830.00 2189
2830.50 2257
2831.00 2398
2831.50 2219
2832.00 2051
2832.51 2206
2833.01 2120
2833.51 2129
2834.01 2330
2834.51 2126
2835.02 2176
2835.52 2264
2836.02 2343
2836.52 2275
2837.02 2275
2837.53 2212
2838.03 2322
2838.53 2286
2839.03 2107
2839.54 2056
2840.04 2014
2840.54 2189
2841.04 2298
2841.55 2339
2842.05 2329
2842.55 2115
2843.05 2152
2843.56 2145
2844.06 2202
2844.56 2355
2845.07 2354
2845.57 2349
2846.07 2513
2846.57 2556
2847.08 2589
2847.58 2540
2848.08 2551
2848.59 2524
2849.09 2425
2849.59 2547
2850.10 2494
2850.60 2667
2851.10 2812
2851.61 2527
2852.11 2377
2852.61 2129
2853.12 2295
2853.62 2423
2854.12 2326
2854.63 2458
2855.13 2330
2855.64 2284
2856.14 2253
2856.64 2290
2857.15 2319
2857.65 2308
2858.16 2416
2858.66 2239
2859.16 2199
2859.67 2394
2860.17 2327
2860.68 2111
2861.18 2163
2861.69 2187
2862.19 2093
2862.69 1895
2863.20 2123
2863.70 2011
2864.21 1935
2864.71 1951
2865.22 2067
2865.72 2230
2866.23 2093
2866.73 2098
2867.24 2118
2867.74 2155
2868.25 2271
2868.75 2214
2869.26 2141
2869.76 2220
2870.27 2396
2870.77 2288
2871.28 2222
2871.78 2364
2872.29 2503
2872.79 2348
2873.30 2367
2873.80 2461
2874.31 2605
2874.81 2576
2875.32 2712
2875.83 2639
2876.33 2512
2876.84 2540
2877.34 2312
2877.85 2326
2878.35 2300
2878.86 2343
2879.37 2585
2879.87 2376
2880.38 2360
2880.88 2554
2881.39 2422
2881.90 2611
2882.40 2583
2882.91 2447
2883.41 2386
2883.92 2480
2884.43 2552
2884.93 2529
2885.44 2671
2885.95 2730
2886.45 2642
2886.96 2648
2887.47 2442
2887.97 2668
2888.48 2830
2888.99 2705
2889.49 2707
2890.00 2603
2890.51 2667
2891.01 2449
2891.52 2362
2892.03 2496
2892.54 2501
2893.04 2416
2893.55 2297
2894.06 2366
2894.56 2621
2895.07 2641
2895.58 2640
2896.09 2721
2896.59 2725
2897.10 2577
2897.61 2596
2898.12 2491
2898.62 2465
2899.13 2385
2899.64 2624
2900.15 2629
2900.65 2422
2901.16 2367
2901.67 2487
2902.18 2409
2902.69 2513
2903.19 2681
2903.70 2871
2904.21 2736
2904.72 2641
2905.23 2675
2905.73 2985
2906.24 2936
2906.75 2621
2907.26 2673
2907.77 2716
2908.28 2627
2908.79 2527
2909.29 2479
2909.80 2521
2910.31 2586
2910.82 2559
2911.33 2618
2911.84 2517
2912.35 2509
2912.85 2797
2913.36 2714
2913.87 2559
2914.38 2566
2914.89 2504
2915.40 2573
2915.91 2468
2916.42 2356
2916.93 2380
2917.44 2407
2917.95 2490
2918.45 2699
2918.96 2611
2919.47 2638
2919.98 2590
2920.49 2639
2921.00 2545
2921.51 2377
2922.02 2460
2922.53 2552
2923.04 2647
2923.55 2653
2924.06 2458
2924.57 2533
2925.08 2526
2925.59 2504
2926.10 2602
2926.61 2734
2927.12 2643
2927.63 2623
2928.14 2319
2928.65 2357
2929.16 2414
2929.67 2377
2930.18 2279
2930.69 2153
2931.20 2188
2931.71 2149
2932.22 2283
2932.73 2196
2933.25 2096
2933.76 2216
2934.27 2252
2934.78 2227
2935.29 2360
2935.80 2318
2936.31 2374
2936.82 2286
2937.33 2459
2937.84 2458
2938.35 2600
2938.87 2552
2939.38 2486
2939.89 2356
2940.40 2413
2940.91 2216
2941.42 2304
2941.93 2423
2942.44 2439
2942.96 2501
2943.47 2574
2943.98 2462
2944.49 2594
2945.00 2475
2945.51 2510
2946.03 2484
2946.54 2376
2947.05 2397
2947.56 2358
2948.07 2507
2948.59 2427
2949.10 2528
2949.61 2362
2950.12 2235
2950.63 2261
2951.15 2239
2951.66 2074
2952.17 2077
2952.68 2303
2953.19 2249
2953.71 2283
2954.22 2258
2954.73 2261
2955.24 2201
2955.76 2336
2956.27 2383
2956.78 2351
2957.30 2454
2957.81 2244
2958.32 2245
2958.83 2113
2959.35 2221
2959.86 2385
2960.37 2326
2960.89 2295
2961.40 2234
2961.91 2406
2962.43 2524
2962.94 2410
2963.45 2265
2963.96 2149
2964.48 2219
2964.99 2419
2965.51 2386
2966.02 2350
2966.53 2524
2967.05 2454
2967.56 2287
2968.07 2230
2968.59 2072
2969.10 2253
2969.61 2226
2970.13 2210
2970.64 2436
2971.16 2261
2971.67 2373
2972.18 2302
2972.70 2303
2973.21 2295
2973.73 2451
2974.24 2557
2974.75 2396
2975.27 2350
2975.78 2445
2976.30 2554
2976.81 2454
2977.33 2366
2977.84 2580
2978.36 2414
2978.87 2478
2979.38 2531
2979.90 2562
2980.41 2499
2980.93 2404
2981.44 2519
2981.96 2307
2982.47 2391
2982.99 2584
2983.50 2707
2984.02 2706
2984.53 3064
2985.05 3069
2985.56 2907
2986.08 2957
2986.59 2898
2987.11 2933
2987.63 2915
2988.14 3031
2988.66 3288
2989.17 3286
2989.69 3249
2990.20 3154
2990.72 3255
2991.23 3451
2991.75 3396
2992.27 3345
2992.78 3456
2993.30 3618
2993.81 3759
2994.33 3441
2994.84 3184
2995.36 3224
2995.88 3700
2996.39 3608
2996.91 3625
2997.43 3537
2997.94 3553
2998.46 3550
2998.97 3738
2999.49 3689
3000.01 3477
3000.52 3546
3001.04 3658
3001.56 3977
3002.07 4236
3002.59 4536
3003.11 5098
3003.62 5993
3004.14 6320
3004.66 6473
3005.17 7096
3005.69 7877
3006.21 8394
3006.72 7584
3007.24 7100
3007.76 6860
3008.28 5865
3008.79 5573
3009.31 4875
3009.83 4174
3010.34 3847
3010.86 3803
3011.38 3529
3011.90 3263
3012.41 3031
3012.93 3115
3013.45 3130
3013.97 3202
3014.48 3022
3015.00 2972
3015.52 2912
3016.04 3063
3016.56 2963
3017.07 2923
3017.59 2929
3018.11 2835
3018.63 2914
3019.15 3005
3019.66 3012
3020.18 2852
3020.70 2988
3021.22 3035
3021.74 3079
3022.26 3217
3022.77 3302
3023.29 3040
3023.81 3035
3024.33 3135
3024.85 3020
3025.37 3069
3025.88 3152
3026.40 2917
3026.92 2951
3027.44 2898
3027.96 2923
3028.48 2895
3029.00 2953
3029.52 2967
3030.04 2890
3030.55 2836
3031.07 2793
3031.59 2843
3032.11 2881
3032.63 2815
3033.15 2592
3033.67 2783
3034.19 2799
3034.71 2720
3035.23 2765
3035.75 2690
3036.27 2656
3036.79 2580
3037.31 2826
3037.83 2664
3038.35 2606
3038.87 2605
3039.39 2761
3039.91 2699
3040.42 2727
3040.94 2614
3041.46 2646
3041.98 2679
3042.50 2626
3043.03 2636
3043.55 2446
3044.07 2534
3044.59 2593
3045.11 2654
3045.63 2545
3046.15 2411
3046.67 2549
3047.19 2566
3047.71 2550
3048.23 2585
3048.75 2616
3049.27 2564
3049.79 2625
3050.31 2436
3050.83 2421
3051.35 2521
3051.87 2457
3052.39 2337
3052.92 2562
3053.44 2517
3053.96 2488
3054.48 2494
3055.00 2399
3055.52 2435
3056.04 2456
3056.56 2586
3057.09 2673
3057.61 2449
3058.13 2648
3058.65 2608
3059.17 2603
3059.69 2402
3060.21 2719
3060.74 2545
3061.26 2514
3061.78 2624
3062.30 2594
3062.82 2605
3063.34 2842
3063.87 2893
3064.39 2774
3064.91 2636
3065.43 2736
3065.95 2763
3066.48 2798
3067.00 2595
3067.52 2772
3068.04 2612
3068.57 2532
3069.09 2686
3069.61 2621
3070.13 2698
3070.66 2542
3071.18 2322
3071.70 2594
3072.22 2691
3072.75 2418
3073.27 2372
3073.79 2532
3074.31 2596
3074.84 2740
3075.36 2740
3075.88 2938
3076.41 2965
3076.93 3015
3077.45 3162
3077.97 3249
3078.50 3392
3079.02 3523
3079.54 3547
3080.07 3621
3080.59 3976
3081.11 3922
3081.64 3811
3082.16 3746
3082.68 3669
3083.21 3472
3083.73 3619
3084.26 3505
3084.78 3526
3085.30 3255
3085.83 3312
3086.35 3150
3086.87 3294
3087.40 3200
3087.92 2914
3088.45 2944
3088.97 2906
3089.49 3007
3090.02 3090
3090.54 3039
3091.07 2920
3091.59 2998
3092.11 3046
3092.64 3101
3093.16 3045
3093.69 3024
3094.21 3185
3094.74 3466
3095.26 3450
3095.79 3465
3096.31 3465
3096.84 3537
3097.36 3763
3097.89 3901
3098.41 3823
3098.93 3740
3099.46 4040
3099.98 4518
3100.51 5148
3101.03 5838
3101.56 6970
3102.09 8388
3102.61 9691
3103.14 10691
3103.66 11144
3104.19 10912
3104.71 10645
3105.24 10222
3105.76 9612
3106.29 8313
3106.81 7269
3107.34 6492
3107.86 5959
3108.39 4988
3108.92 4529
3109.44 4414
3109.97 4267
3110.49 4039
3111.02 4015
3111.55 3765
3112.07 3923
3112.60 3742
3113.12 3637
3113.65 3626
3114.18 3428
3114.70 3444
3115.23 3354
3115.75 2995
3116.28 2895
3116.81 3070
3117.33 2922
3117.86 2907
3118.39 3026
3118.91 3033
3119.44 2782
3119.97 2727
3120.49 2929
3121.02 3027
3121.55 3212
3122.07 3096
3122.60 3056
3123.13 3106
3123.65 2996
3124.18 2999
3124.71 2881
3125.24 2852
3125.76 2901
3126.29 2908
3126.82 2846
3127.34 2735
3127.87 2505
3128.40 2484
3128.93 2605
3129.45 2578
3129.98 2731
3130.51 2680
3131.04 2556
3131.56 2536
3132.09 2523
3132.62 2453
3133.15 2560
3133.68 2741
3134.20 2884
3134.73 2748
3135.26 2707
3135.79 2760
3136.32 2831
3136.84 2661
3137.37 2650
3137.90 2606
3138.43 2470
3138.96 2578
3139.48 2470
3140.01 2340
3140.54 2477
3141.07 2473
3141.60 2545
3142.13 2404
3142.66 2473
3143.18 2661
3143.71 2580
3144.24 2414
3144.77 2511
3145.30 2666
3145.83 2695
3146.36 2742
3146.89 2611
3147.41 2529
3147.94 2737
3148.47 2889
3149.00 3163
3149.53 3122
3150.06 3092
3150.59 3067
3151.12 2996
3151.65 3112
3152.18 3167
3152.71 3057
3153.24 2832
3153.77 2919
3154.30 2833
3154.82 2861
3155.35 2896
3155.88 2823
3156.41 2817
3156.94 2941
3157.47 2860
3158.00 2901
3158.53 2886
3159.06 3060
3159.59 3110
3160.12 2929
3160.65 3128
3161.18 2932
3161.71 2930
3162.24 2966
3162.77 2819
3163.30 2686
3163.83 2571
3164.37 2469
3164.90 2375
3165.43 2558
3165.96 2441
3166.49 2529
3167.02 2491
3167.55 2291
3168.08 2355
3168.61 2260
3169.14 2325
3169.67 2406
3170.20 2368
3170.73 2505
3171.26 2715
3171.80 2575
3172.33 2670
3172.86 2822
3173.39 2821
3173.92 2750
3174.45 2777
3174.98 2835
3175.51 2790
3176.05 2930
3176.58 2667
3177.11 2849
3177.64 2828
3178.17 2785
3178.70 2614
3179.23 2490
3179.77 2446
3180.30 2484
3180.83 2498
3181.36 2323
3181.89 2360
3182.43 2431
3182.96 2449
3183.49 2342
3184.02 2475
3184.55 2304
3185.09 2583
3185.62 2556
3186.15 2667
3186.68 2667
3187.21 2410
3187.75 2636
3188.28 2724
3188.81 2520
3189.34 2618
3189.88 2811
3190.41 2667
3190.94 2694
3191.47 2481
3192.01 2325
3192.54 2416
3193.07 2619
3193.61 2606
3194.14 2425
3194.67 2408
3195.20 2422
3195.74 2295
3196.27 2379
3196.80 2562
3197.34 2533
3197.87 2540
3198.40 2572
3198.94 2531
3199.47 2668
3200.00 2650
3200.54 2704
3201.07 2748
3201.60 2857
3202.14 2745
3202.67 2849
3203.21 2867
3203.74 2744
3204.27 2694
3204.81 2610
3205.34 2524
3205.87 2638
3206.41 2650
3206.94 2666
3207.48 2580
3208.01 2732
3208.54 2877
3209.08 3113
3209.61 3074
3210.15 3095
3210.68 3278
3211.22 3207
3211.75 3327
3212.28 3253
3212.82 3320
3213.35 3205
3213.89 3192
3214.42 3101
3214.96 2892
3215.49 2967
3216.03 2884
3216.56 2688
3217.10 2658
3217.63 2546
3218.17 2467
3218.70 2664
3219.24 2790
3219.77 2690
3220.31 2570
3220.84 2635
3221.38 2779
3221.91 3024
3222.45 3128
3222.98 3178
3223.52 3369
3224.05 3427
3224.59 3571
3225.12 3506
3225.66 3483
3226.19 3524
3226.73 3587
3227.27 3544
3227.80 3390
3228.34 3181
3228.87 3307
3229.41 3073
3229.94 2907
3230.48 3007
3231.02 3029
3231.55 2963
3232.09 3059
3232.62 2901
3233.16 2930
3233.70 2993
3234.23 2920
3234.77 3233
3235.31 3175
3235.84 2915
3236.38 2952
3236.91 2886
3237.45 2950
3237.99 3102
3238.52 3138
3239.06 3354
3239.60 3251
3240.13 3207
3240.67 3233
3241.21 3257
3241.75 3170
3242.28 3391
3242.82 3049
3243.36 3069
3243.89 3323
3244.43 3142
3244.97 3158
3245.50 3151
3246.04 3329
3246.58 3407
3247.12 3175
3247.65 3551
3248.19 3361
3248.73 2997
3249.27 3395
3249.80 3426
3250.34 3258
3250.88 3225
3251.42 3231
3251.95 3513
3252.49 3455
3253.03 3347
3253.57 3376
3254.11 3627
3254.64 3526
3255.18 3394
3255.72 3619
3256.26 3490
3256.80 3530
3257.33 3629
3257.87 3823
3258.41 3738
3258.95 4016
3259.49 4228
3260.02 4374
3260.56 4569
3261.10 4847
3261.64 5418
3262.18 5880
3262.72 6015
3263.26 6237
3263.79 6989
3264.33 7660
3264.87 7566
3265.41 8471
3265.95 9173
3266.49 8988
3267.03 9562
3267.57 9669
3268.11 9598
3268.64 9544
3269.18 9292
3269.72 8490
3270.26 7386
3270.80 6328
3271.34 5833
3271.88 5282
3272.42 4737
3272.96 4318
3273.50 4141
3274.04 4070
3274.58 4112
3275.12 3762
3275.66 3863
3276.20 3918
3276.74 4110
3277.28 3809
3277.82 3468
3278.36 3696
3278.90 3737
3279.44 4008
3279.98 4017
3280.52 3848
3281.06 3696
3281.60 3789
3282.14 4117
3282.68 4010
3283.22 4036
3283.76 4068
3284.30 3966
3284.84 3779
3285.38 4015
3285.92 4286
3286.46 4409
3287.00 4243
3287.54 4465
3288.08 4493
3288.62 4361
3289.16 4060
3289.70 4026
3290.24 4250
3290.79 3960
3291.33 3681
3291.87 4021
3292.41 3903
3292.95 3813
3293.49 4118
3294.03 4444
3294.57 4355
3295.11 4296
3295.66 4437
3296.20 4517
3296.74 4601
3297.28 4838
3297.82 4562
3298.36 4493
3298.90 4586
3299.45 4409
3299.99 4322
3300.53 4127
3301.07 4158
3301.61 3975
3302.16 4176
3302.70 4307
3303.24 4501
3303.78 4368
3304.32 4137
3304.87 3955
3305.41 4054
3305.95 3939
3306.49 3894
3307.03 3657
3307.58 3488
3308.12 3411
3308.66 3327
3309.20 3064
3309.75 3273
3310.29 3162
3310.83 3256
3311.37 3407
3311.92 3383
3312.46 3464
3313.00 3584
3313.54 3799
3314.09 3781
3314.63 4037
3315.17 4102
3315.72 3965
3316.26 4062
3316.80 3970
3317.35 4119
3317.89 4312
3318.43 4341
3318.97 4344
3319.52 4196
3320.06 4060
3320.60 4026
3321.15 3867
3321.69 3876
3322.23 3972
3322.78 3875
3323.32 3757
3323.87 3841
3324.41 3937
3324.95 3769
3325.50 3764
3326.04 3578
3326.58 3543
3327.13 3478
3327.67 3536
3328.22 3469
3328.76 3377
3329.30 3382
3329.85 3608
3330.39 3673
3330.94 3667
3331.48 4072
3332.03 4539
3332.57 4926
3333.11 6184
3333.66 7561
3334.20 8337
3334.75 9795
3335.29 10663
3335.84 11468
3336.38 12146
3336.93 12201
3337.47 12346
3338.02 11779
3338.56 11066
3339.11 10147
3339.65 9413
3340.20 8083
3340.74 7341
3341.29 6361
3341.83 5602
3342.38 4831
3342.92 4175
3343.47 4046
3344.01 3784
3344.56 3673
3345.10 3600
3345.65 3449
3346.19 3333
3346.74 3257
3347.28 3118
3347.83 2958
3348.38 3241
3348.92 3114
3349.47 3121
3350.01 3158
3350.56 3180
3351.10 3184
3351.65 3171
3352.20 3179
3352.74 3106
3353.29 3248
3353.83 3380
3354.38 3367
3354.93 2910
3355.47 3208
3356.02 3222
3356.56 3256
3357.11 3201
3357.66 3192
3358.20 3192
3358.75 2935
3359.30 2886
3359.84 2754
3360.39 2821
3360.94 2906
3361.48 2754
3362.03 2808
3362.58 2948
3363.12 3172
3363.67 3079
3364.22 3056
3364.76 3054
3365.31 2988
3365.86 2989
3366.41 2961
3366.95 2720
3367.50 2717
3368.05 2871
3368.59 2887
3369.14 2721
3369.69 2731
3370.24 2848
3370.78 2787
3371.33 3026
3371.88 3048
3372.43 3209
3372.97 3191
3373.52 3029
3374.07 3213
3374.62 3351
3375.17 3222
3375.71 3199
3376.26 3127
3376.81 3244
3377.36 3105
3377.91 2808
3378.45 2658
3379.00 2800
3379.55 2701
3380.10 2546
3380.65 2555
3381.19 2419
3381.74 2311
3382.29 2631
3382.84 2598
3383.39 2607
3383.94 2466
3384.49 2624
3385.03 2535
3385.58 2439
3386.13 2286
3386.68 2379
3387.23 2416
3387.78 2254
3388.33 2276
3388.88 2383
3389.42 2383
3389.97 2427
3390.52 2266
3391.07 2390
3391.62 2464
3392.17 2222
3392.72 2303
3393.27 2342
3393.82 2478
3394.37 2476
3394.92 2416
3395.47 2572
3396.02 2608
3396.57 2315
3397.11 2369
3397.66 2500
3398.21 2414
3398.76 2454
3399.31 2383
3399.86 2250
3400.41 2320
3400.96 2211
3401.51 2294
3402.06 2455
3402.61 2287
3403.16 2330
3403.71 2373
3404.26 2235
3404.81 2288
3405.36 2339
3405.91 2371
3406.46 2348
3407.02 2423
3407.57 2314
3408.12 2280
3408.67 2392
3409.22 2306
3409.77 2456
3410.32 2412
3410.87 2247
3411.42 2392
3411.97 2444
3412.52 2549
3413.07 2573
3413.62 2557
3414.17 2456
3414.73 2424
3415.28 2432
3415.83 2601
3416.38 2585
3416.93 2457
3417.48 2454
3418.03 2231
3418.58 2348
3419.14 2234
3419.69 2230
3420.24 2420
3420.79 2342
3421.34 2331
3421.89 2294
3422.44 2408
3423.00 2640
3423.55 2791
3424.10 2834
3424.65 2900
3425.20 3092
3425.76 2931
3426.31 2742
3426.86 2524
3427.41 2743
3427.96 2732
3428.52 2863
3429.07 2695
3429.62 2509
3430.17 2396
3430.72 2400
3431.28 2230
3431.83 2558
3432.38 2335
3432.93 2224
3433.49 2319
3434.04 2352
3434.59 2272
3435.14 2326
3435.70 2546
3436.25 2496
3436.80 2390
3437.36 2302
3437.91 2417
3438.46 2460
3439.01 2537
3439.57 2371
3440.12 2414
3440.67 2489
3441.23 2282
3441.78 2383
3442.33 2381
3442.89 2436
3443.44 2658
3443.99 2406
3444.55 2404
3445.10 2347
3445.65 2327
3446.21 2316
3446.76 2294
3447.31 2309
3447.87 2453
3448.42 2361
3448.98 2341
3449.53 2322
3450.08 2407
3450.64 2325
3451.19 2466
3451.75 2219
3452.30 2227
3452.85 2212
3453.41 2268
3453.96 2297
3454.52 2339
3455.07 2569
3455.62 2367
3456.18 2482
3456.73 2295
3457.29 2402
3457.84 2241
3458.40 2291
3458.95 2318
3459.51 2308
3460.06 2354
3460.62 2282
3461.17 2365
3461.72 2361
3462.28 2369
3462.83 2372
3463.39 2424
3463.94 2441
3464.50 2460
3465.05 2414
3465.61 2279
3466.17 2598
3466.72 2733
3467.28 2726
3467.83 2830
3468.39 2755
3468.94 2905
3469.50 2731
3470.05 2820
3470.61 2914
3471.16 3014
3471.72 3042
3472.27 2985
3472.83 2981
3473.39 3013
3473.94 3065
3474.50 3229
3475.05 3174
3475.61 3047
3476.17 2941
3476.72 2925
3477.28 3052
3477.83 3137
3478.39 3165
3478.95 3214
3479.50 3189
3480.06 3077
3480.61 3110
3481.17 3313
3481.73 3303
3482.28 3322
3482.84 3104
3483.40 3392
3483.95 3429
3484.51 3204
3485.07 3417
3485.62 3572
3486.18 3795
3486.74 3812
3487.29 3746
3487.85 3848
3488.41 4311
3488.97 4869
3489.52 5534
3490.08 6352
3490.64 7172
3491.19 8602
3491.75 9831
3492.31 10166
3492.87 10709
3493.42 11187
3493.98 10984
3494.54 10184
3495.09 9232
3495.65 8615
3496.21 7372
3496.77 6763
3497.33 5667
3497.88 5172
3498.44 5076
3499.00 4953
3499.56 5101
3500.11 4871
3500.67 4878
3501.23 4679
3501.79 4910
3502.35 5183
3502.90 4777
3503.46 5063
3504.02 5104
3504.58 5249
3505.14 5200
3505.70 4893
3506.25 5002
3506.81 4708
3507.37 4849
3507.93 4340
3508.49 4339
3509.05 3915
3509.61 3899
3510.16 3709
3510.72 3576
3511.28 3615
3511.84 3641
3512.40 3523
3512.96 3444
3513.52 3575
3514.08 3091
3514.63 2972
3515.19 2893
3515.75 2809
3516.31 2919
3516.87 2868
3517.43 2940
3517.99 2867
3518.55 2680
3519.11 2702
3519.67 2601
3520.23 2852
3520.79 3189
3521.35 2974
3521.91 2959
3522.47 2779
3523.03 2992
3523.59 3237
3524.15 2967
3524.71 2998
3525.26 2936
3525.82 2927
3526.38 2798
3526.94 2918
3527.50 2791
3528.07 2617
3528.63 2767
3529.19 2955
3529.75 2601
3530.31 2705
3530.87 2749
3531.43 2623
3531.99 2780
3532.55 2690
3533.11 2658
3533.67 2731
3534.23 2922
3534.79 2931
3535.35 2973
3535.91 2965
3536.47 2976
3537.03 3182
3537.59 2974
3538.15 2896
3538.72 3044
3539.28 3073
3539.84 3094
3540.40 3160
3540.96 3080
3541.52 2774
3542.08 2735
3542.64 2852
3543.20 2953
3543.77 2719
3544.33 2623
3544.89 2626
3545.45 2547
3546.01 2718
3546.57 2556
3547.14 2482
3547.70 2594
3548.26 2799
3548.82 2494
3549.38 2388
3549.94 2574
3550.51 2530
3551.07 2360
3551.63 2392
3552.19 2513
3552.75 2480
3553.32 2313
3553.88 2236
3554.44 2212
3555.00 2277
3555.56 2272
3556.13 2156
3556.69 2119
3557.25 2272
3557.81 2432
3558.38 2698
3558.94 2523
3559.50 2412
3560.06 2404
3560.63 2440
3561.19 2440
3561.75 2404
3562.32 2652
3562.88 2664
3563.44 2519
3564.00 2487
3564.57 2357
3565.13 2450
3565.69 2401
3566.26 2309
3566.82 2462
3567.38 2382
3567.95 2210
3568.51 2146
3569.07 1897
3569.64 2117
3570.20 2197
3570.76 2376
3571.33 2218
3571.89 2085
3572.45 2040
3573.02 2081
3573.58 2272
3574.15 2384
3574.71 2319
3575.27 2286
3575.84 2494
3576.40 2481
3576.96 2516
3577.53 2536
3578.09 2471
3578.66 2420
3579.22 2494
3579.79 2437
3580.35 2436
3580.91 2390
3581.48 2690
3582.04 2588
3582.61 2497
3583.17 2399
3583.74 2336
3584.30 2376
3584.87 2319
3585.43 2473
3585.99 2383
3586.56 2267
3587.12 2348
3587.69 2458
3588.25 2377
3588.82 2211
3589.38 2339
3589.95 2208
3590.51 2206
3591.08 2199
3591.64 2200
3592.21 2354
3592.77 2115
3593.34 2225
3593.91 2366
3594.47 2353
3595.04 2314
3595.60 2345
3596.17 2383
3596.73 2167
3597.30 2383
3597.86 2385
3598.43 2305
3599.00 2357
3599.56 2426
3600.13 2380
3600.69 2381
3601.26 2229
3601.82 2199
3602.39 2174
3602.96 2261
3603.52 2389
3604.09 2310
3604.65 2230
3605.22 2215
3605.79 2095
3606.35 2098
3606.92 2024
3607.49 1888
3608.05 1905
3608.62 2150
3609.19 2094
3609.75 1996
3610.32 2086
3610.89 1940
3611.45 1995
3612.02 2065
3612.59 2136
3613.15 2063
3613.72 2135
3614.29 2137
3614.85 2347
3615.42 2475
3615.99 2583
3616.55 2821
3617.12 2934
3617.69 3319
3618.26 3515
3618.82 3390
3619.39 3670
3619.96 3518
3620.53 3499
3621.09 3310
3621.66 3156
3622.23 3080
3622.80 2776
3623.36 2508
3623.93 2412
3624.50 2433
3625.07 2244
3625.63 2230
3626.20 2098
3626.77 2108
3627.34 2132
3627.91 2108
3628.47 2252
3629.04 2106
3629.61 2126
3630.18 2131
3630.75 2131
3631.31 2145
3631.88 1967
3632.45 2006
3633.02 2138
3633.59 2063
3634.16 2028
3634.73 2053
3635.29 2095
3635.86 1998
3636.43 2035
3637.00 2154
3637.57 2025
3638.14 2042
3638.71 1964
3639.28 2068
3639.84 2181
3640.41 2314
3640.98 2356
3641.55 2484
3642.12 2567
3642.69 2508
3643.26 2554
3643.83 2711
3644.40 2554
3644.97 2524
3645.54 2496
3646.11 2398
3646.67 2375
3647.24 2167
3647.81 2340
3648.38 2416
3648.95 2550
3649.52 2447
3650.09 2560
3650.66 2517
3651.23 2398
3651.80 2578
3652.37 2727
3652.94 2753
3653.51 2745
3654.08 2729
3654.65 2613
3655.22 2604
3655.79 2466
3656.36 2503
3656.93 2358
3657.50 2401
3658.07 2305
3658.64 2145
3659.21 2324
3659.78 2196
3660.35 2190
3660.93 2338
3661.50 2331
3662.07 2323
3662.64 2265
3663.21 2252
3663.78 2291
3664.35 2309
3664.92 2380
3665.49 2510
3666.06 2621
3666.63 2366
3667.20 2560
3667.78 2361
3668.35 2394
3668.92 2400
3669.49 2453
3670.06 2277
3670.63 2181
3671.20 2163
3671.77 2025
3672.35 2135
3672.92 2279
3673.49 2255
3674.06 2169
3674.63 2572
3675.20 2441
3675.78 2587
3676.35 2363
3676.92 2337
3677.49 2600
3678.06 2497
3678.64 2450
3679.21 2363
3679.78 2412
3680.35 2284
3680.92 2231
3681.50 2160
3682.07 2309
3682.64 2341
3683.21 2360
3683.79 2135
3684.36 2097
3684.93 2261
3685.50 2411
3686.07 2278
3686.65 2308
3687.22 2247
3687.79 2262
3688.37 2411
3688.94 2377
3689.51 2507
3690.08 2479
3690.66 2421
3691.23 2506
3691.80 2438
3692.38 2170
3692.95 2088
3693.52 2252
3694.10 2387
3694.67 2245
3695.24 2186
3695.81 2183
3696.39 1956
3696.96 1953
3697.54 2095
3698.11 2117
3698.68 2097
3699.26 2107
3699.83 2008
3700.40 2102
3700.98 2149
3701.55 2170
3702.12 2110
3702.70 2001
3703.27 2141
3703.85 2286
3704.42 2127
3704.99 2222
3705.57 2305
3706.14 2182
3706.72 2129
3707.29 2130
3707.86 2305
3708.44 2219
3709.01 2285
3709.59 2175
3710.16 2365
3710.74 2278
3711.31 2213
3711.89 2240
3712.46 2416
3713.03 2223
3713.61 1990
3714.18 2041
3714.76 2334
3715.33 2303
3715.91 2245
3716.48 2149
3717.06 2173
3717.63 2144
3718.21 2077
3718.78 2133
3719.36 2121
3719.93 1990
3720.51 2169
3721.08 2185
3721.66 2189
3722.23 1957
3722.81 1846
3723.39 2062
3723.96 1921
3724.54 1946
3725.11 1809
3725.69 1971
3726.26 1854
3726.84 2016
3727.41 2013
3727.99 2003
3728.57 2143
3729.14 2290
3729.72 2146
3730.29 2147
3730.87 2166
3731.45 2324
3732.02 2212
3732.60 2358
3733.17 2572
3733.75 2547
3734.33 2425
3734.90 2325
3735.48 2337
3736.06 2481
3736.63 2322
3737.21 2250
3737.79 2407
3738.36 2432
3738.94 2514
3739.52 2327
3740.09 2362
3740.67 2108
3741.25 1900
3741.82 1976
3742.40 2213
3742.98 2114
3743.55 2020
3744.13 2129
3744.71 2140
3745.28 2131
3745.86 2248
3746.44 2027
3747.02 2139
3747.59 2144
3748.17 2168
3748.75 2048
3749.33 2173
3749.90 1950
3750.48 2062
3751.06 2006
3751.64 2156
3752.21 1987
3752.79 2068
3753.37 2123
3753.95 2025
3754.52 1974
3755.10 1797
3755.68 1952
3756.26 1931
3756.84 1887
3757.41 1963
3757.99 1829
3758.57 2000
3759.15 2087
3759.73 2062
3760.31 2121
3760.88 2085
3761.46 2036
3762.04 1999
3762.62 2072
3763.20 2126
3763.78 2245
3764.35 2115
3764.93 1888
3765.51 1949
3766.09 2079
3766.67 2015
3767.25 1933
3767.83 1947
3768.41 2058
3768.99 2033
3769.56 2186
3770.14 2256
3770.72 1971
3771.30 2095
3771.88 2127
3772.46 2128
3773.04 2085
3773.62 2197
3774.20 2027
3774.78 2022
3775.36 2031
3775.94 1869
3776.52 1936
3777.10 2056
3777.67 2070
3778.25 2070
3778.83 2004
3779.41 1949
3779.99 1959
3780.57 1977
3781.15 1979
3781.73 1949
3782.31 1855
3782.89 1870
3783.47 1888
3784.05 2002
3784.63 2025
3785.21 1886
3785.79 1841
3786.37 1950
3786.95 1918
3787.54 1868
3788.12 1965
3788.70 2047
3789.28 1981
3789.86 1932
3790.44 1778
3791.02 1918
3791.60 2035
3792.18 2024
3792.76 1877
3793.34 1971
3793.92 1997
3794.50 2029
3795.08 2034
3795.66 2019
3796.25 2122
3796.83 2117
3797.41 2181
3797.99 2142
3798.57 2104
3799.15 2016
3799.73 2107
3800.31 2033
3800.90 2051
3801.48 2012
3802.06 2067
3802.64 2137
3803.22 2254
3803.80 2185
3804.39 2087
3804.97 2073
3805.55 2172
3806.13 2199
3806.71 2114
3807.29 2301
3807.88 2371
3808.46 2302
3809.04 2405
3809.62 2410
3810.20 2664
3810.79 2555
3811.37 2530
3811.95 2398
3812.53 2499
3813.12 2439
3813.70 2491
3814.28 2492
3814.86 2411
3815.45 2417
3816.03 2351
3816.61 2226
3817.19 2056
3817.78 1988
3818.36 2065
3818.94 2214
3819.52 2019
3820.11 2029
3820.69 1983
3821.27 1881
3821.86 1869
3822.44 1975
3823.02 1872
3823.61 1897
3824.19 1796
3824.77 1874
3825.36 1853
3825.94 1837
3826.52 1769
3827.11 1825
3827.69 1881
3828.27 1955
3828.86 2009
3829.44 1860
3830.02 1950
3830.61 1834
3831.19 2011
3831.77 1949
3832.36 1950
3832.94 2036
3833.53 2148
3834.11 2164
3834.69 2099
3835.28 1963
3835.86 1966
3836.45 2090
3837.03 1887
3837.61 1807
3838.20 1962
3838.78 2061
3839.37 1847
3839.95 1818
3840.54 1975
3841.12 2079
3841.70 1993
3842.29 1917
3842.87 1851
3843.46 2026
3844.04 1988
3844.63 1904
3845.21 1878
3845.80 1837
3846.38 1752
3846.97 1949
3847.55 2086
3848.14 2045
3848.72 2051
3849.31 1906
3849.89 2191
3850.48 2194
3851.06 2067
3851.65 2044
3852.23 1958
3852.82 2158
3853.40 2097
3853.99 2036
3854.58 1959
3855.16 2021
3855.75 2081
3856.33 2061
3856.92 2062
3857.50 2118
3858.09 2066
3858.68 2111
3859.26 2291
3859.85 2508
3860.43 2737
3861.02 2656
3861.60 2917
3862.19 2972
3862.78 3028
3863.36 3218
3863.95 2966
3864.54 3078
3865.12 2878
3865.71 2854
3866.29 2833
3866.88 2548
3867.47 2695
3868.05 2625
3868.64 2365
3869.23 2283
3869.81 2333
3870.40 2274
3870.99 2159
3871.57 2136
3872.16 2309
3872.75 2535
3873.33 2319
3873.92 2374
3874.51 2376
3875.10 2385
3875.68 2505
3876.27 2406
3876.86 2424
3877.44 2086
3878.03 2209
3878.62 2279
3879.21 2142
3879.79 1968
3880.38 2089
3880.97 2172
3881.56 2169
3882.14 1890
3882.73 1944
3883.32 1984
3883.91 1938
3884.49 1878
3885.08 2035
3885.67 1868
3886.26 1815
3886.85 2027
3887.43 2067
3888.02 2091
3888.61 2246
3889.20 2391
3889.79 2363
3890.38 2309
3890.96 2296
3891.55 2384
3892.14 2469
3892.73 2453
3893.32 2357
3893.91 2369
3894.49 2217
3895.08 2228
3895.67 2219
3896.26 2356
3896.85 2499
3897.44 2222
3898.03 2191
3898.61 2268
3899.20 2225
3899.79 2100
3900.38 2182
3900.97 2375
3901.56 2189
3902.15 2160
3902.74 2086
3903.33 2040
3903.92 2029
3904.51 2078
3905.09 2087
3905.68 2094
3906.27 2046
3906.86 2038
3907.45 2057
3908.04 2146
3908.63 1865
3909.22 1941
3909.81 1996
3910.40 1802
3910.99 1892
3911.58 1788
3912.17 1734
3912.76 1738
3913.35 1720
3913.94 2162
3914.53 2092
3915.12 1979
3915.71 2048
3916.30 1982
3916.89 1946
3917.48 1900
3918.07 1859
3918.66 1966
3919.25 2043
3919.84 1843
3920.43 2008
3921.02 1921
3921.61 1827
3922.20 2020
3922.80 1969
3923.39 2037
3923.98 2149
3924.57 1883
3925.16 1844
3925.75 1898
3926.34 1724
3926.93 1905
3927.52 1852
3928.11 1937
3928.70 1876
3929.30 1978
3929.89 1913
3930.48 1924
3931.07 1817
3931.66 1730
3932.25 1760
3932.84 1895
3933.44 1797
3934.03 1850
3934.62 1816
3935.21 1904
3935.80 1951
3936.39 1984
3936.98 1976
3937.58 2134
3938.17 1967
3938.76 2039
3939.35 2151
3939.94 2259
3940.54 2403
3941.13 2579
3941.72 2473
3942.31 2550
3942.90 2591
3943.50 2222
3944.09 2626
3944.68 2368
3945.27 2182
3945.87 2173
3946.46 2104
3947.05 2070
3947.64 2021
3948.24 1990
3948.83 2104
3949.42 2080
3950.01 2125
3950.61 2004
3951.20 1999
3951.79 1949
3952.39 1935
3952.98 2081
3953.57 2016
3954.16 1902
3954.76 1968
3955.35 2052
3955.94 2034
3956.54 2178
3957.13 2224
3957.72 2054
3958.32 2089
3958.91 2147
3959.50 2099
3960.10 2104
3960.69 2148
3961.28 2021
3961.88 2127
3962.47 2053
3963.07 2263
3963.66 2232
3964.25 2283
3964.85 2171
3965.44 2032
3966.03 2183
3966.63 2358
3967.22 2270
3967.82 2555
3968.41 2495
3969.00 2281
3969.60 2328
3970.19 2157
3970.79 2138
3971.38 2192
3971.98 2225
3972.57 2105
3973.17 2223
3973.76 2152
3974.35 2158
3974.95 2272
3975.54 2312
3976.14 2425
3976.73 2167
3977.33 2429
3977.92 2411
3978.52 2360
3979.11 2285
3979.71 2312
3980.30 2226
3980.90 2131
3981.49 2244
3982.09 2023
3982.68 2011
3983.28 2048
3983.87 2086
3984.47 2243
3985.06 2163
3985.66 2096
3986.25 2093
3986.85 2228
3987.45 2172
3988.04 2308
3988.64 2264
3989.23 2263
3989.83 2225
3990.42 2128
3991.02 2161
3991.62 2207
3992.21 2132
3992.81 2303
3993.40 2377
3994.00 2460
3994.60 2540
3995.19 2563
3995.79 2521
3996.38 2441
3996.98 2537
3997.58 2698
3998.17 2531
3998.77 2619
3999.37 2562
3999.96 2544
4000.56 2480
4001.15 2521
4001.75 2584
4002.35 2437
4002.94 2479
4003.54 2313
4004.14 2288
4004.73 2363
4005.33 2443
4005.93 2526
4006.53 2321
4007.12 2304
4007.72 2527
4008.32 2506
4008.91 2356
4009.51 2510
4010.11 2450
4010.71 2333
4011.30 2201
4011.90 2330
4012.50 2177
4013.10 2276
4013.69 2472
4014.29 2281
4014.89 2224
4015.49 2299
4016.08 2410
4016.68 2428
4017.28 2493
4017.88 2452
4018.47 2536
4019.07 2416
4019.67 2470
4020.27 2309
4020.87 2531
4021.46 2516
4022.06 2155
4022.66 2098
4023.26 2418
4023.86 2423
4024.45 2445
4025.05 2555
4025.65 2648
4026.25 2968
4026.85 3133
4027.45 3360
4028.05 3550
4028.64 3440
4029.24 3817
4029.84 3732
4030.44 3732
4031.04 3642
4031.64 3499
4032.24 3239
4032.84 3092
4033.43 3042
4034.03 2842
4034.63 2769
4035.23 2741
4035.83 2812
4036.43 2621
4037.03 2400
4037.63 2251
4038.23 2238
4038.83 2179
4039.43 2250
4040.03 2194
4040.63 1982
4041.22 2124
4041.82 2060
4042.42 2067
4043.02 2060
4043.62 2007
4044.22 1925
4044.82 2070
4045.42 2007
4046.02 2025
4046.62 2004
4047.22 1949
4047.82 1955
4048.42 1910
4049.02 1913
4049.62 2027
4050.22 2136
4050.82 2093
4051.42 2051
4052.02 2013
4052.62 2127
4053.22 2211
4053.83 2228
4054.43 2262
4055.03 2187
4055.63 2221
4056.23 2202
4056.83 2103
4057.43 2232
4058.03 2308
4058.63 2180
4059.23 2243
4059.83 2148
4060.43 2088
4061.03 2090
4061.64 1871
4062.24 1915
4062.84 2052
4063.44 2155
4064.04 2183
4064.64 2101
4065.24 2085
4065.84 2050
4066.45 2053
4067.05 2141
4067.65 2108
4068.25 2301
4068.85 2159
4069.45 2078
4070.05 2059
4070.66 1953
4071.26 1860
4071.86 1948
4072.46 2081
4073.06 2042
4073.67 1953
4074.27 1935
4074.87 2060
4075.47 1865
4076.07 1856
4076.68 1779
4077.28 1732
4077.88 1836
4078.48 1942
4079.09 1871
4079.69 1897
4080.29 1931
4080.89 1829
4081.50 1839
4082.10 1766
4082.70 1811
4083.30 1721
4083.91 1914
4084.51 2040
4085.11 1859
4085.71 1748
4086.32 1881
4086.92 1863
4087.52 1870
4088.13 1874
4088.73 1912
4089.33 1910
4089.94 1806
4090.54 1893
4091.14 1812
4091.74 1960
4092.35 1983
4092.95 1977
4093.55 1856
4094.16 1838
4094.76 2032
4095.37 2009
4095.97 2064
4096.57 2020
4097.18 2005
4097.78 2054
4098.38 2001
4098.99 1982
4099.59 1906
4100.20 1941
4100.80 1948
4101.40 1794
4102.01 1979
4102.61 2050
4103.22 1905
4103.82 1955
4104.42 2047
4105.03 1911
4105.63 1903
4106.24 1940
4106.84 2028
4107.45 2039
4108.05 1977
4108.65 2079
4109.26 2158
4109.86 1962
4110.47 1899
4111.07 1938
4111.68 1820
4112.28 1809
4112.89 1947
4113.49 1839
4114.10 1772
4114.70 1811
4115.31 2003
4115.91 1833
4116.52 1739
4117.12 1879
4117.73 1904
4118.33 1799
4118.94 1640
4119.54 1650
4120.15 1771
4120.75 1729
4121.36 1627
4121.97 1857
4122.57 1916
4123.18 1874
4123.78 1819
4124.39 1717
4124.99 1856
4125.60 1661
4126.21 1783
4126.81 1883
4127.42 1797
4128.02 1777
4128.63 1602
4129.24 1613
4129.84 1769
4130.45 1865
4131.05 1817
4131.66 1869
4132.27 1955
4132.87 1864
4133.48 1940
4134.08 2027
4134.69 2050
4135.30 2168
4135.90 2106
4136.51 2108
4137.12 1960
4137.72 1966
4138.33 1966
4138.94 2155
4139.54 2071
4140.15 2101
4140.76 2143
4141.37 2045
4141.97 2251
4142.58 2170
4143.19 2087
4143.79 2235
4144.40 2194
4145.01 2222
4145.61 2055
4146.22 2018
4146.83 2049
4147.44 1879
4148.04 1960
4148.65 2030
4149.26 1879
4149.87 1870
4150.47 1893
4151.08 1869
4151.69 1965
4152.30 1905
4152.91 1782
4153.51 1843
4154.12 1914
4154.73 1818
4155.34 1718
4155.94 1992
4156.55 1969
4157.16 1912
4157.77 1875
4158.38 1872
4158.99 2041
4159.59 1909
4160.20 2124
4160.81 2123
4161.42 2125
4162.03 2058
4162.64 1968
4163.24 1880
4163.85 2052
4164.46 1991
4165.07 1976
4165.68 2065
4166.29 2121
4166.90 2077
4167.51 2017
4168.11 1926
4168.72 1988
4169.33 2017
4169.94 2057
4170.55 1964
4171.16 1987
4171.77 2013
4172.38 2068
4172.99 1933
4173.60 2162
4174.21 1993
4174.81 2025
4175.42 2127
4176.03 2067
4176.64 2091
4177.25 2084
4177.86 2240
4178.47 2157
4179.08 2049
4179.69 2228
4180.30 2075
4180.91 1954
4181.52 2095
4182.13 2033
4182.74 2013
4183.35 2034
4183.96 2147
4184.57 2115
4185.18 1898
4185.79 1943
4186.40 2050
4187.01 2003
4187.62 2057
4188.23 1963
4188.84 1829
4189.45 1829
4190.06 1939
4190.67 2009
4191.29 2032
4191.90 1857
4192.51 1949
4193.12 1807
4193.73 1914
4194.34 2189
4194.95 2224
4195.56 2165
4196.17 2175
4196.78 2037
4197.39 1969
4198.00 2101
4198.62 1826
4199.23 1872
4199.84 1982
4200.45 2086
4201.06 1966
4201.67 1921
4202.28 1959
4202.89 1981
4203.51 1983
4204.12 2140
4204.73 1973
4205.34 2114
4205.95 1961
4206.56 1871
4207.18 1910
4207.79 1862
4208.40 1970
4209.01 1993
4209.62 1902
4210.24 1976
4210.85 1929
4211.46 1946
4212.07 1878
4212.68 1874
4213.30 1793
4213.91 1845
4214.52 1940
4215.13 1874
4215.74 2071
4216.36 2280
4216.97 2039
4217.58 2084
4218.19 2213
4218.81 2266
4219.42 2282
4220.03 2258
4220.65 2388
4221.26 2469
4221.87 2424
4222.48 2581
4223.10 2494
4223.71 2571
4224.32 2626
4224.94 2588
4225.55 2493
4226.16 2453
4226.78 2452
4227.39 2672
4228.00 2520
4228.61 2363
4229.23 2592
4229.84 2300
4230.46 2388
4231.07 2431
4231.68 2736
4232.30 2753
4232.91 2862
4233.52 2953
4234.14 3177
4234.75 3519
4235.36 3368
4235.98 3611
4236.59 3517
4237.21 3290
4237.82 3146
4238.43 3012
4239.05 2849
4239.66 2559
4240.28 2499
4240.89 2425
4241.50 2166
4242.12 2228
4242.73 2172
4243.35 2121
4243.96 2091
4244.58 2040
4245.19 2101
4245.81 2006
4246.42 2051
4247.03 2144
4247.65 2151
4248.26 2202
4248.88 2100
4249.49 2204
4250.11 2161
4250.72 2091
4251.34 1990
4251.95 2061
4252.57 2025
4253.18 2112
4253.80 2092
4254.41 2136
4255.03 2013
4255.64 2017
4256.26 2264
4256.88 2066
4257.49 2104
4258.11 2069
4258.72 1866
4259.34 1873
4259.95 1936
4260.57 2126
4261.18 1914
4261.80 1953
4262.42 1959
4263.03 1915
4263.65 2014
4264.26 2195
4264.88 2218
4265.49 2273
4266.11 2357
4266.73 2281
4267.34 2287
4267.96 2371
4268.58 2242
4269.19 2134
4269.81 2137
4270.42 1979
4271.04 2046
4271.66 1987
4272.27 2114
4272.89 2116
4273.51 1980
4274.12 2150
4274.74 2053
4275.36 2071
4275.97 2023
4276.59 1986
4277.21 1999
4277.82 1904
4278.44 1984
4279.06 1960
4279.67 1936
4280.29 1914
4280.91 1849
4281.53 1739
4282.14 1665
4282.76 1706
4283.38 1687
4283.99 1758
4284.61 1764
4285.23 1892
4285.85 1863
4286.46 1707
4287.08 1936
4287.70 2068
4288.32 1934
4288.93 1896
4289.55 2042
4290.17 2133
4290.79 2045
4291.41 2060
4292.02 1953
4292.64 1826
4293.26 1798
4293.88 1860
4294.50 2003
4295.11 2080
4295.73 2024
4296.35 1913
4296.97 2057
4297.59 1921
4298.21 1908
4298.82 1881
4299.44 1768
4300.06 1836
4300.68 1884
4301.30 1881
4301.92 2062
4302.53 1951
4303.15 1944
4303.77 1896
4304.39 1994
4305.01 1891
4305.63 2014
4306.25 2089
4306.87 1900
4307.49 1957
4308.10 1920
4308.72 1982
4309.34 2079
4309.96 2104
4310.58 2078
4311.20 2130
4311.82 2243
4312.44 2102
4313.06 2110
4313.68 2175
4314.30 2174
4314.92 1949
4315.54 1935
4316.16 1927
4316.78 1980
4317.40 1851
4318.02 1861
4318.64 1950
4319.26 1953
4319.88 2065
4320.50 2269
4321.11 2083
4321.74 2039
4322.36 2014
4322.98 2013
4323.60 1903
4324.22 1959
4324.84 2155
4325.46 2178
4326.08 2256
4326.70 2185
4327.32 2099
4327.94 2284
4328.56 2162
4329.18 2229
4329.80 2241
4330.42 2213
4331.04 2339
4331.66 2488
4332.28 2339
4332.90 2412
4333.52 2549
4334.15 2376
4334.77 2567
4335.39 2626
4336.01 2936
4336.63 3306
4337.25 3453
4337.87 3471
4338.49 3650
4339.11 3746
4339.74 3640
4340.36 3665
4340.98 3420
4341.60 3047
4342.22 3028
4342.84 3016
4343.46 3182
4344.09 3301
4344.71 3784
4345.33 4211
4345.95 4787
4346.57 4996
4347.19 4939
4347.82 5307
4348.44 5121
4349.06 4774
4349.68 4421
4350.30 4068
4350.93 3675
4351.55 3434
4352.17 3193
4352.79 3125
4353.42 2854
4354.04 2758
4354.66 2573
4355.28 2553
4355.91 2634
4356.53 2472
4357.15 2467
4357.77 2354
4358.40 2444
4359.02 2515
4359.64 2286
4360.26 2403
4360.89 2400
4361.51 2413
4362.13 2527
4362.76 2420
4363.38 2343
4364.00 2393
4364.62 2088
4365.25 2148
4365.87 2323
4366.49 2360
4367.12 2272
4367.74 2167
4368.36 2365
4368.99 2413
4369.61 2280
4370.23 2077
4370.86 2150
4371.48 1963
4372.11 2012
4372.73 2072
4373.35 1978
4373.98 1946
4374.60 1951
4375.22 2029
4375.85 1863
4376.47 1818
4377.10 1922
4377.72 2072
4378.34 2171
4378.97 2131
4379.59 2036
4380.22 1968
4380.84 2022
4381.47 1949
4382.09 2179
4382.71 2196
4383.34 1848
4383.96 1917
4384.59 2089
4385.21 2009
4385.84 1954
4386.46 1908
4387.09 1971
4387.71 1961
4388.34 1853
4388.96 1897
4389.59 1900
4390.21 1830
4390.84 1726
4391.46 1861
4392.09 1774
4392.71 1781
4393.34 1853
4393.96 1732
4394.59 1798
4395.21 1716
4395.84 1766
4396.46 1863
4397.09 1858
4397.71 1811
4398.34 1824
4398.96 1863
4399.59 1792
4400.22 1991
4400.84 1879
4401.47 1839
4402.09 2046
4402.72 2006
4403.34 1737
4403.97 1931
4404.60 2080
4405.22 1974
4405.85 1953
4406.47 1798
4407.10 1860
4407.73 1804
4408.35 1905
4408.98 1961
4409.61 2008
4410.23 2034
4410.86 1889
4411.48 1888
4412.11 1928
4412.74 1812
4413.36 1903
4413.99 2036
4414.62 1935
4415.24 1672
4415.87 1802
4416.50 1838
4417.12 1924
4417.75 1897
4418.38 1936
4419.01 2013
4419.63 1918
4420.26 1841
4420.89 1760
4421.51 1803
4422.14 1834
4422.77 1809
4423.40 1860
4424.02 1924
4424.65 1722
4425.28 1674
4425.91 1712
4426.53 1762
4427.16 1615
4427.79 1618
4428.42 1696
4429.04 1805
4429.67 1720
4430.30 1776
4430.93 1571
4431.55 1657
4432.18 1732
4432.81 1763
4433.44 1847
4434.07 1875
4434.69 2041
4435.32 1978
4435.95 2052
4436.58 1967
4437.21 1902
4437.84 1836
4438.46 1749
4439.09 1786
4439.72 1858
4440.35 1887
4440.98 1835
4441.61 1934
4442.24 1711
4442.86 1748
4443.49 1668
4444.12 1709
4444.75 1695
4445.38 1697
4446.01 1816
4446.64 1894
4447.27 1854
4447.90 1779
4448.52 1916
4449.15 2004
4449.78 2043
4450.41 1985
4451.04 1955
4451.67 2020
4452.30 1924
4452.93 1927
4453.56 1775
4454.19 1885
4454.82 2048
4455.45 1903
4456.08 1843
4456.71 2019
4457.34 2031
4457.97 2007
4458.60 1889
4459.23 1861
4459.86 1824
4460.49 1742
4461.12 1794
4461.75 1871
4462.38 1814
4463.01 1673
4463.64 1756
4464.27 1873
4464.90 1692
4465.53 1851
4466.16 1850
4466.79 1842
4467.42 1760
4468.05 1633
4468.68 1738
4469.31 1755
4469.94 1662
4470.57 1581
4471.20 1650
4471.83 1728
4472.46 1712
4473.09 1731
4473.72 1646
4474.35 1732
4474.99 1752
4475.62 1695
4476.25 1697
4476.88 1689
4477.51 1784
4478.14 1707
4478.77 1751
4479.40 1823
4480.03 1786
4480.67 1731
4481.30 1787
4481.93 1754
4482.56 1779
4483.19 1816
4483.82 1769
4484.46 1771
4485.09 1765
4485.72 1747
4486.35 1984
4486.98 1790
4487.61 1779
4488.25 1918
4488.88 1749
4489.51 1791
4490.14 1892
4490.77 1904
4491.41 1730
4492.04 1776
4492.67 1987
4493.30 1906
4493.94 1886
4494.57 2041
4495.20 1875
4495.83 1791
4496.46 1789
4497.10 1863
4497.73 1919
4498.36 2010
4498.99 2038
4499.63 2130
4500.26 1977
4500.89 2202
4501.53 2712
4502.16 2766
4502.79 2749
4503.42 2670
4504.06 2645
4504.69 2636
4505.32 2547
4505.96 2480
4506.59 2465
4507.22 2328
4507.86 2248
4508.49 2262
4509.12 2141
4509.76 2028
4510.39 2063
4511.02 1975
4511.66 1913
4512.29 1978
4512.92 1868
4513.56 1739
4514.19 1923
4514.83 1954
4515.46 1924
4516.09 1884
4516.73 1901
4517.36 1870
4517.99 1742
4518.63 1720
4519.26 1717
4519.90 1806
4520.53 1950
4521.17 1973
4521.80 1901
4522.43 2038
4523.07 1984
4523.70 1888
4524.34 2075
4524.97 1914
4525.61 1932
4526.24 1914
4526.88 2041
4527.51 2180
4528.14 2127
4528.78 2230
4529.41 2479
4530.05 2634
4530.68 2833
4531.32 3103
4531.95 3173
4532.59 3379
4533.22 3253
4533.86 3063
4534.49 2994
4535.13 2813
4535.76 2692
4536.40 2527
4537.04 2299
4537.67 2310
4538.31 2179
4538.94 2091
4539.58 1958
4540.21 1875
4540.85 1906
4541.48 1869
4542.12 1863
4542.76 1873
4543.39 1862
4544.03 1887
4544.66 1897
4545.30 1674
4545.93 1710
4546.57 1906
4547.21 1756
4547.84 1706
4548.48 1696
4549.11 1592
4549.75 1697
4550.39 1752
4551.02 1806
4551.66 1780
4552.30 1642
4552.93 1617
4553.57 1707
4554.21 1811
4554.84 1884
4555.48 1857
4556.12 1777
4556.75 1595
4557.39 1725
4558.03 1910
4558.66 1881
4559.30 1884
4559.94 1809
4560.57 1843
4561.21 1888
4561.85 1850
4562.48 1924
4563.12 1738
4563.76 1710
4564.40 1807
4565.03 1762
4565.67 1920
4566.31 1783
4566.95 1872
4567.58 1837
4568.22 1953
4568.86 1856
4569.50 1912
4570.13 1956
4570.77 1802
4571.41 1826
4572.05 1928
4572.68 1838
4573.32 1655
4573.96 1730
4574.60 1757
4575.24 1855
4575.87 1741
4576.51 1730
4577.15 1698
4577.79 1816
4578.43 1752
4579.06 1796
4579.70 1636
4580.34 1600
4580.98 1828
4581.62 1726
4582.26 1691
4582.90 1844
4583.53 1924
4584.17 1919
4584.81 1764
4585.45 1746
4586.09 1695
4586.73 1734
4587.37 1694
4588.01 1766
4588.64 1826
4589.28 1878
4589.92 1847
4590.56 2112
4591.20 2164
4591.84 2190
4592.48 2291
4593.12 2394
4593.76 2317
4594.40 2377
4595.04 2189
4595.68 2011
4596.31 2022
4596.95 1916
4597.59 1802
4598.23 1829
4598.87 1827
4599.51 1761
4600.15 1862
4600.79 1740
4601.43 1685
4602.07 1567
4602.71 1773
4603.35 1786
4603.99 1870
4604.63 1833
4605.27 1864
4605.91 1769
4606.55 1880
4607.19 1853
4607.83 1768
4608.47 1758
4609.11 1812
4609.75 1786
4610.39 1858
4611.03 1887
4611.68 1925
4612.32 1913
4612.96 1732
4613.60 1874
4614.24 2000
4614.88 1800
4615.52 1859
4616.16 1885
4616.80 1777
4617.44 1927
4618.08 1770
4618.72 1661
4619.36 1753
4620.01 1752
4620.65 1694
4621.29 1901
4621.93 1816
4622.57 1719
4623.21 1698
4623.85 1790
4624.50 1735
4625.14 1600
4625.78 1505
4626.42 1547
4627.06 1729
4627.70 1690
4628.34 1675
4628.99 1586
4629.63 1673
4630.27 1701
4630.91 1808
4631.55 2021
4632.20 1808
4632.84 1749
4633.48 1967
4634.12 1926
4634.76 1838
4635.41 1832
4636.05 1980
4636.69 1801
4637.33 1988
4637.98 2156
4638.62 2120
4639.26 1920
4639.90 1851
4640.55 2005
4641.19 2056
4641.83 2097
4642.47 1940
4643.12 1877
4643.76 1852
4644.40 1716
4645.04 1827
4645.69 1820
4646.33 1640
4646.97 1873
4647.62 2048
4648.26 1923
4648.90 1778
4649.55 1754
4650.19 1775
4650.83 1755
4651.48 1721
4652.12 1708
4652.76 1866
4653.41 1902
4654.05 2032
4654.69 1963
4655.34 1864
4655.98 1846
4656.62 1856
4657.27 1815
4657.91 1597
4658.55 1590
4659.20 1714
4659.84 1683
4660.49 1701
4661.13 1604
4661.77 1636
4662.42 1733
4663.06 1623
4663.71 1601
4664.35 1501
4664.99 1579
4665.64 1467
4666.28 1554
4666.93 1602
4667.57 1564
4668.22 1542
4668.86 1609
4669.51 1653
4670.15 1563
4670.79 1505
4671.44 1599
4672.08 1716
4672.73 1523
4673.37 1579
4674.02 1532
4674.66 1575
4675.31 1678
4675.95 1611
4676.60 1605
4677.24 1547
4677.89 1578
4678.53 1754
4679.18 1813
4679.82 1758
4680.47 1728
4681.12 1808
4681.76 1683
4682.41 1808
4683.05 1828
4683.70 1757
4684.34 1675
4684.99 1813
4685.63 1702
4686.28 1732
4686.93 1557
4687.57 1628
4688.22 1719
4688.86 1688
4689.51 1544
4690.15 1648
4690.80 1704
4691.45 1770
4692.09 1697
4692.74 1813
4693.39 1698
4694.03 1789
4694.68 1875
4695.32 1797
4695.97 1878
4696.62 1786
4697.26 1912
4697.91 2098
4698.56 2189
4699.20 2074
4699.85 2106
4700.50 2228
4701.14 2156
4701.79 2232
4702.44 2018
4703.08 1934
4703.73 1731
4704.38 1844
4705.02 1830
4705.67 1777
4706.32 1769
4706.97 1773
4707.61 1870
4708.26 1723
4708.91 1812
4709.55 1832
4710.20 1985
4710.85 1834
4711.50 1744
4712.14 1737
4712.79 1747
4713.44 1826
4714.09 1731
4714.73 1802
4715.38 1760
4716.03 1663
4716.68 1732
4717.33 1688
4717.97 1846
4718.62 1789
4719.27 1839
4719.92 1951
4720.57 1927
4721.21 1673
4721.86 1675
4722.51 1712
4723.16 1735
4723.81 1871
4724.45 1909
4725.10 1652
4725.75 1848
4726.40 1937
4727.05 1868
4727.70 2084
4728.35 1855
4728.99 1921
4729.64 1782
4730.29 1868
4730.94 1802
4731.59 1833
4732.24 2023
4732.89 1935
4733.54 1771
4734.19 1560
4734.83 1689
4735.48 1737
4736.13 1696
4736.78 1625
4737.43 1722
4738.08 1702
4738.73 1718
4739.38 1708
4740.03 1730
4740.68 1969
4741.33 1817
4741.98 1702
4742.63 1767
4743.28 1758
4743.93 1838
4744.58 1775
4745.23 1636
4745.87 1867
4746.52 1902
4747.17 1767
4747.82 1932
4748.47 1875
4749.12 1808
4749.77 1846
4750.42 2244
4751.08 2159
4751.73 2360
4752.38 2277
4753.03 2484
4753.68 2375
4754.33 2300
4754.98 2348
4755.63 2288
4756.28 2197
4756.93 2178
4757.58 1963
4758.23 2007
4758.88 1949
4759.53 1776
4760.18 1794
4760.83 1825
4761.48 1967
4762.13 1954
4762.79 1863
4763.44 1655
4764.09 1693
4764.74 1729
4765.39 1911
4766.04 1981
4766.69 2191
4767.34 2062
4767.99 2106
4768.65 2018
4769.30 1968
4769.95 2003
4770.60 1945
4771.25 1825
4771.90 1921
4772.56 1870
4773.21 1806
4773.86 1820
4774.51 1734
4775.16 1930
4775.81 1818
4776.47 1816
4777.12 1823
4777.77 1793
4778.42 1826
4779.07 1883
4779.73 1904
4780.38 1851
4781.03 2020
4781.68 2125
4782.34 2057
4782.99 1857
4783.64 2028
4784.29 2081
4784.94 1926
4785.60 1916
4786.25 1763
4786.90 1802
4787.56 1837
4788.21 1796
4788.86 1926
4789.51 1986
4790.17 1901
4790.82 1881
4791.47 1805
4792.13 1827
4792.78 1856
4793.43 1886
4794.08 1930
4794.74 1787
4795.39 1823
4796.04 1871
4796.70 1888
4797.35 1930
4798.00 1744
4798.66 1887
4799.31 1825
4799.96 1728
4800.62 1723
4801.27 1746
4801.93 1839
4802.58 1791
4803.23 1836
4803.89 1800
4804.54 1761
4805.19 1815
4805.85 1729
4806.50 1736
4807.16 1705
4807.81 1880
4808.46 1812
4809.12 1758
4809.77 1834
4810.43 1858
4811.08 1785
4811.73 1803
4812.39 1914
4813.04 1926
4813.70 1871
4814.35 1910
4815.01 1898
4815.66 1944
4816.32 2028
4816.97 1997
4817.63 1923
4818.28 1915
4818.94 2068
4819.59 2135
4820.24 2202
4820.90 2245
4821.55 2112
4822.21 2057
4822.86 2167
4823.52 2102
4824.18 2164
4824.83 2201
4825.49 2230
4826.14 2236
4826.80 2325
4827.45 2377
4828.11 2249
4828.76 2287
4829.42 2314
4830.07 2429
4830.73 2339
4831.38 2332
4832.04 2501
4832.70 2465
4833.35 2486
4834.01 2583
4834.66 2560
4835.32 2709
4835.98 2585
4836.63 2708
4837.29 2898
4837.94 3171
4838.60 2961
4839.26 2813
4839.91 3015
4840.57 2968
4841.22 2874
4841.88 2983
4842.54 3022
4843.19 3045
4843.85 2994
4844.51 2966
4845.16 2981
4845.82 3092
4846.48 3180
4847.13 3343
4847.79 3518
4848.45 3788
4849.10 4162
4849.76 4392
4850.42 4503
4851.07 4872
4851.73 5032
4852.39 4773
4853.05 4465
4853.70 4290
4854.36 4237
4855.02 4071
4855.68 3727
4856.33 3896
4856.99 4184
4857.65 4273
4858.30 4367
4858.96 4561
4859.62 4769
4860.28 4735
4860.94 4413
4861.59 4044
4862.25 4064
4862.91 3944
4863.57 3942
4864.22 4005
4864.88 3829
4865.54 3798
4866.20 3844
4866.86 3776
4867.51 3799
4868.17 3751
4868.83 3761
4869.49 3821
4870.15 3510
4870.81 3607
4871.46 3702
4872.12 3588
4872.78 3476
4873.44 3139
4874.10 3111
4874.76 3355
4875.41 3218
4876.07 3167
4876.73 3045
4877.39 3095
4878.05 3220
4878.71 3212
4879.37 3064
4880.03 3001
4880.69 3008
4881.34 2713
4882.00 2982
4882.66 2882
4883.32 2631
4883.98 2639
4884.64 2774
4885.30 2548
4885.96 2415
4886.62 2527
4887.28 2605
4887.94 2606
4888.60 2570
4889.26 2645
4889.92 2681
4890.58 2761
4891.24 2849
4891.89 2856
4892.55 2713
4893.21 2701
4893.87 2593
4894.53 2619
4895.19 2477
4895.85 2461
4896.51 2391
4897.17 2234
4897.83 2189
4898.49 2254
4899.16 2242
4899.82 2199
4900.48 2346
4901.14 2348
4901.80 2377
4902.46 2273
4903.12 2255
4903.78 2099
4904.44 2092
4905.10 2000
4905.76 1944
4906.42 2042
4907.08 1964
4907.74 2113
4908.40 2265
4909.06 2357
4909.72 2254
4910.39 2074
4911.05 1993
4911.71 2059
4912.37 1913
4913.03 1994
4913.69 2003
4914.35 2133
4915.01 1930
4915.68 2004
4916.34 1971
4917.00 1918
4917.66 1904
4918.32 1961
4918.98 1801
4919.64 1866
4920.31 1886
4920.97 1842
4921.63 1779
4922.29 1864
4922.95 1820
4923.62 1826
4924.28 1849
4924.94 1930
4925.60 1973
4926.26 1854
4926.93 1852
4927.59 1914
4928.25 1952
4928.91 1900
4929.57 1757
4930.24 1762
4930.90 1760
4931.56 1812
4932.22 1842
4932.89 1833
4933.55 1773
4934.21 1820
4934.87 1739
4935.54 1909
4936.20 1789
4936.86 1727
4937.53 1730
4938.19 1760
4938.85 1791
4939.51 1732
4940.18 1783
4940.84 1806
4941.50 1804
4942.17 1714
4942.83 1735
4943.49 1653
4944.16 1753
4944.82 1662
4945.48 1668
4946.15 1694
4946.81 1591
4947.47 1726
4948.14 1628
4948.80 1611
4949.46 1629
4950.13 1592
4950.79 1608
4951.45 1676
4952.12 1710
4952.78 1652
4953.45 1863
4954.11 1725
4954.77 1552
4955.44 1569
4956.10 1631
4956.77 1670
4957.43 1695
4958.09 1606
4958.76 1697
4959.42 1667
4960.09 1563
4960.75 1684
4961.42 1622
4962.08 1535
4962.75 1679
4963.41 1912
4964.07 1878
4964.74 1919
4965.40 1953
4966.07 1846
4966.73 1966
4967.40 1817
4968.06 1723
4968.73 1778
4969.39 1691
4970.06 1653
4970.72 1664
4971.39 1551
4972.05 1658
4972.72 1721
4973.38 1678
4974.05 1814
4974.71 1814
4975.38 1723
4976.05 1857
4976.71 1735
4977.38 1683
4978.04 1792
4978.71 1797
4979.37 1660
4980.04 1704
4980.70 1795
4981.37 1691
4982.04 1746
4982.70 1729
4983.37 1677
4984.03 1801
4984.70 1843
4985.37 1844
4986.03 1880
4986.70 1982
4987.36 2101
4988.03 2351
4988.70 2387
4989.36 2605
4990.03 2713
4990.70 2651
4991.36 2534
4992.03 2386
4992.69 2489
4993.36 2411
4994.03 2159
4994.69 2030
4995.36 1890
4996.03 1896
4996.69 1854
4997.36 1747
4998.03 1773
4998.70 1722
4999.36 1680
5000.03 1644
5000.70 1633
5001.36 1691
5002.03 1589
5002.70 1529
5003.37 1450
5004.03 1472
5004.70 1478
5005.37 1530
5006.03 1500
5006.70 1426
5007.37 1562
5008.04 1597
5008.70 1504
5009.37 1482
5010.04 1486
5010.71 1699
5011.38 1581
5012.04 1483
5012.71 1609
5013.38 1600
5014.05 1606
5014.72 1484
5015.38 1459
5016.05 1415
5016.72 1589
5017.39 1562
5018.06 1622
5018.72 1569
5019.39 1543
5020.06 1612
5020.73 1602
5021.40 1689
5022.07 1710
5022.73 1756
5023.40 1811
5024.07 1763
5024.74 1852
5025.41 1661
5026.08 1628
5026.75 1830
5027.42 1767
5028.08 1617
5028.75 1615
5029.42 1695
5030.09 1731
5030.76 1699
5031.43 1681
5032.10 1671
5032.77 1633
5033.44 1583
5034.11 1596
5034.78 1622
5035.45 1545
5036.11 1495
5036.78 1675
5037.45 1632
5038.12 1607
5038.79 1555
5039.46 1426
5040.13 1531
5040.80 1558
5041.47 1615
5042.14 1461
5042.81 1491
5043.48 1471
5044.15 1514
5044.82 1619
5045.49 1512
5046.16 1531
5046.83 1480
5047.50 1499
5048.17 1513
5048.84 1506
5049.51 1444
5050.18 1517
5050.85 1632
5051.52 1524
5052.19 1514
5052.86 1553
5053.54 1535
5054.21 1451
5054.88 1428
5055.55 1520
5056.22 1548
5056.89 1489
5057.56 1501
5058.23 1488
5058.90 1604
5059.57 1498
5060.24 1478
5060.91 1518
5061.59 1489
5062.26 1557
5062.93 1530
5063.60 1591
5064.27 1664
5064.94 1561
5065.61 1573
5066.28 1630
5066.96 1550
5067.63 1506
5068.30 1550
5068.97 1484
5069.64 1364
5070.31 1441
5070.99 1419
5071.66 1466
5072.33 1401
5073.00 1488
5073.67 1613
5074.35 1594
5075.02 1519
5075.69 1441
5076.36 1474
5077.03 1539
5077.71 1744
5078.38 1676
5079.05 1683
5079.72 1614
5080.39 1588
5081.07 1795
5081.74 1672
5082.41 1523
5083.08 1591
5083.76 1612
5084.43 1664
5085.10 1571
5085.78 1537
5086.45 1536
5087.12 1656
5087.79 1665
5088.47 1651
5089.14 1736
5089.81 1747
5090.49 1878
5091.16 1905
5091.83 1957
5092.51 2023
5093.18 2150
5093.85 2193
5094.52 2056
5095.20 2032
5095.87 2027
5096.54 1848
5097.22 1813
5097.89 1727
5098.57 1662
5099.24 1673
5099.91 1597
5100.59 1572
5101.26 1461
5101.93 1460
5102.61 1497
5103.28 1717
5103.96 1652
5104.63 1581
5105.30 1614
5105.98 1507
5106.65 1572
5107.33 1548
5108.00 1594
5108.67 1658
5109.35 1704
5110.02 1627
5110.70 1475
5111.37 1691
5112.05 1634
5112.72 1632
5113.40 1495
5114.07 1541
5114.74 1487
5115.42 1528
5116.09 1563
5116.77 1576
5117.44 1542
5118.12 1631
5118.79 1749
5119.47 1670
5120.14 1677
5120.82 1638
5121.49 1578
5122.17 1626
5122.84 1654
5123.52 1542
5124.19 1492
5124.87 1427
5125.54 1525
5126.22 1572
5126.90 1572
5127.57 1458
5128.25 1490
5128.92 1505
5129.60 1534
5130.27 1534
5130.95 1486
5131.62 1635
5132.30 1544
5132.98 1681
5133.65 1633
5134.33 1559
5135.00 1709
5135.68 1637
5136.36 1572
5137.03 1588
5137.71 1445
5138.38 1531
5139.06 1612
5139.74 1633
5140.41 1560
5141.09 1588
5141.77 1621
5142.44 1616
5143.12 1455
5143.80 1337
5144.47 1392
5145.15 1463
5145.83 1377
5146.50 1375
5147.18 1369
5147.86 1435
5148.53 1437
5149.21 1448
5149.89 1503
5150.56 1397
5151.24 1340
5151.92 1362
5152.60 1437
5153.27 1432
5153.95 1359
5154.63 1371
5155.30 1468
5155.98 1552
5156.66 1427
5157.34 1384
5158.01 1417
5158.69 1451
5159.37 1426
5160.05 1486
5160.72 1486
5161.40 1508
5162.08 1517
5162.76 1370
5163.44 1327
5164.11 1368
5164.79 1415
5165.47 1525
5166.15 1542
5166.83 1447
5167.50 1439
5168.18 1395
5168.86 1367
5169.54 1424
5170.22 1399
5170.89 1383
5171.57 1410
5172.25 1447
5172.93 1399
5173.61 1303
5174.29 1468
5174.97 1401
5175.64 1361
5176.32 1447
5177.00 1376
5177.68 1417
5178.36 1356
5179.04 1416
5179.72 1495
5180.40 1566
5181.08 1590
5181.75 1539
5182.43 1442
5183.11 1444
5183.79 1398
5184.47 1444
5185.15 1517
5185.83 1337
5186.51 1477
5187.19 1463
5187.87 1372
5188.55 1381
5189.23 1407
5189.91 1394
5190.59 1463
5191.27 1477
5191.95 1358
5192.63 1267
5193.31 1281
5193.98 1378
5194.66 1375
5195.34 1431
5196.02 1379
5196.70 1396
5197.38 1359
5198.07 1314
5198.75 1262
5199.43 1328
5200.11 1314
5200.79 1363
5201.47 1419
5202.15 1508
5202.83 1335
5203.51 1439
5204.19 1354
5204.87 1400
5205.55 1392
5206.23 1360
5206.91 1360
5207.59 1381
5208.27 1442
5208.95 1456
5209.63 1453
5210.31 1397
5211.00 1489
5211.68 1466
5212.36 1345
5213.04 1324
5213.72 1376
5214.40 1453
5215.08 1305
5215.76 1512
5216.45 1555
5217.13 1540
5217.81 1508
5218.49 1462
5219.17 1648
5219.85 1545
5220.53 1487
5221.22 1576
5221.90 1556
5222.58 1603
5223.26 1470
5223.94 1486
5224.62 1645
5225.31 1513
5225.99 1402
5226.67 1448
5227.35 1434
5228.03 1469
5228.72 1439
5229.40 1375
5230.08 1462
5230.76 1491
5231.45 1446
5232.13 1352
5232.81 1412
5233.49 1419
5234.18 1494
5234.86 1422
5235.54 1339
5236.22 1388
5236.91 1511
5237.59 1582
5238.27 1588
5238.95 1674
5239.64 1584
5240.32 1577
5241.00 1607
5241.69 1618
5242.37 1522
5243.05 1399
5243.73 1460
5244.42 1454
5245.10 1408
5245.78 1350
5246.47 1502
5247.15 1639
5247.83 1588
5248.52 1523
5249.20 1506
5249.88 1517
5250.57 1572
5251.25 1666
5251.94 1502
5252.62 1416
5253.30 1599
5253.99 1561
5254.67 1592
5255.35 1461
5256.04 1374
5256.72 1496
5257.41 1429
5258.09 1503
5258.77 1490
5259.46 1429
5260.14 1543
5260.83 1510
5261.51 1641
5262.20 1512
5262.88 1545
5263.56 1611
5264.25 1625
5264.93 1476
5265.62 1508
5266.30 1602
5266.99 1693
5267.67 1578
5268.36 1601
5269.04 1528
5269.73 1502
5270.41 1512
5271.10 1395
5271.78 1412
5272.47 1550
5273.15 1410
5273.84 1506
5274.52 1555
5275.21 1594
5275.89 1454
5276.58 1405
5277.26 1423
5277.95 1452
5278.63 1532
5279.32 1550
5280.00 1427
5280.69 1595
5281.37 1609
5282.06 1658
5282.75 1622
5283.43 1593
5284.12 1627
5284.80 1582
5285.49 1524
5286.17 1576
5286.86 1469
5287.55 1497
5288.23 1521
5288.92 1591
5289.60 1498
5290.29 1593
5290.98 1629
5291.66 1555
5292.35 1629
5293.04 1467
5293.72 1582
5294.41 1486
5295.10 1415
5295.78 1557
5296.47 1534
5297.15 1563
5297.84 1647
5298.53 1713
5299.21 1831
5299.90 1860
5300.59 2003
5301.28 1837
5301.96 2129
5302.65 2167
5303.34 2050
5304.02 2029
5304.71 1898
5305.40 1998
5306.08 1991
5306.77 1837
5307.46 1682
5308.15 1667
5308.83 1790
5309.52 1654
5310.21 1631
5310.90 1648
5311.58 1599
5312.27 1629
5312.96 1568
5313.65 1514
5314.33 1561
5315.02 1593
5315.71 1504
5316.40 1422
5317.09 1426
5317.77 1494
5318.46 1703
5319.15 1751
5319.84 1663
5320.53 1738
5321.21 1817
5321.90 1894
5322.59 1924
5323.28 1901
5323.97 1784
5324.65 1674
5325.34 1588
5326.03 1669
5326.72 1619
5327.41 1521
5328.10 1644
5328.79 1517
5329.47 1557
5330.16 1596
5330.85 1660
5331.54 1516
5332.23 1521
5332.92 1600
5333.61 1692
5334.30 1719
5334.99 1653
5335.67 1818
5336.36 1696
5337.05 1672
5337.74 1628
5338.43 1514
5339.12 1644
5339.81 1610
5340.50 1620
5341.19 1599
5341.88 1609
5342.57 1625
5343.26 1771
5343.95 1790
5344.64 1717
5345.33 1674
5346.02 1852
5346.71 1798
5347.40 1983
5348.09 1994
5348.78 2004
5349.47 2106
5350.16 2271
5350.85 2231
5351.54 2395
5352.23 2634
5352.92 2738
5353.61 2534
5354.30 2353
5354.99 2267
5355.68 2128
5356.37 2014
5357.06 1681
5357.75 1640
5358.44 1527
5359.13 1523
5359.82 1643
5360.51 1566
5361.20 1620
5361.89 1555
5362.58 1565
5363.27 1641
5363.97 1586
5364.66 1591
5365.35 1515
5366.04 1427
5366.73 1513
5367.42 1546
5368.11 1547
5368.80 1594
5369.49 1439
5370.19 1405
5370.88 1446
5371.57 1481
5372.26 1540
5372.95 1470
5373.64 1430
5374.33 1413
5375.03 1358
5375.72 1450
5376.41 1443
5377.10 1404
5377.79 1421
5378.49 1300
5379.18 1419
5379.87 1443
5380.56 1570
5381.25 1340
5381.95 1489
5382.64 1426
5383.33 1552
5384.02 1480
5384.71 1417
5385.41 1402
5386.10 1474
5386.79 1505
5387.48 1484
5388.18 1592
5388.87 1491
5389.56 1596
5390.25 1643
5390.95 1607
5391.64 1677
5392.33 1707
5393.02 1741
5393.72 1677
5394.41 1619
5395.10 1633
5395.80 1583
5396.49 1359
5397.18 1560
5397.88 1478
5398.57 1500
5399.26 1446
5399.95 1502
5400.65 1481
5401.34 1367
5402.03 1463
5402.73 1391
5403.42 1509
5404.12 1606
5404.81 1414
5405.50 1408
5406.20 1440
5406.89 1537
5407.58 1546
5408.28 1660
5408.97 1597
5409.66 1550
5410.36 1625
5411.05 1523
5411.75 1484
5412.44 1471
5413.13 1502
5413.83 1561
5414.52 1513
5415.22 1465
5415.91 1395
5416.61 1470
5417.30 1508
5417.99 1509
5418.69 1510
5419.38 1558
5420.08 1551
5420.77 1441
5421.47 1502
5422.16 1517
5422.86 1620
5423.55 1477
5424.25 1466
5424.94 1497
5425.64 1536
5426.33 1564
5427.03 1550
5427.72 1527
5428.42 1476
5429.11 1486
5429.81 1509
5430.50 1441
5431.20 1530
5431.89 1704
5432.59 1511
5433.28 1557
5433.98 1502
5434.67 1552
5435.37 1565
5436.06 1522
5436.76 1604
5437.46 1606
5438.15 1628
5438.85 1711
5439.54 1609
5440.24 1581
5440.93 1709
5441.63 1506
5442.33 1593
5443.02 1664
5443.72 1741
5444.41 1724
5445.11 1720
5445.81 1810
5446.50 1912
5447.20 2008
5447.90 2002
5448.59 1953
5449.29 2119
5449.98 2084
5450.68 1940
5451.38 2007
5452.07 1952
5452.77 1933
5453.47 1857
5454.16 1935
5454.86 1943
5455.56 1905
5456.25 1799
5456.95 1795
5457.65 1887
5458.35 1901
5459.04 1806
5459.74 1874
5460.44 1798
5461.13 1895
5461.83 1874
5462.53 1776
5463.23 1858
5463.92 1954
5464.62 2000
5465.32 1948
5466.02 1900
5466.71 1892
5467.41 1956
5468.11 1921
5468.81 2013
5469.50 1917
5470.20 1891
5470.90 1870
5471.60 1873
5472.29 1902
5472.99 2047
5473.69 1891
5474.39 2028
5475.09 2251
5475.78 2067
5476.48 2168
5477.18 2211
5477.88 2427
5478.58 2442
5479.28 2628
5479.97 2789
5480.67 2891
5481.37 2812
5482.07 2989
5482.77 3005
5483.47 3001
5484.17 2987
5484.86 2789
5485.56 2654
5486.26 2723
5486.96 2426
5487.66 2326
5488.36 2431
5489.06 2309
5489.76 2347
5490.45 2303
5491.15 2463
5491.85 2608
5492.55 2427
5493.25 2394
5493.95 2494
5494.65 2523
5495.35 2508
5496.05 2619
5496.75 2677
5497.45 2520
5498.15 2698
5498.85 3084
5499.55 3371
5500.25 3717
5500.95 4187
5501.65 4306
5502.35 4683
5503.04 4636
5503.74 4373
5504.44 4038
5505.14 3559
5505.84 3232
5506.54 3099
5507.24 2890
5507.94 2650
5508.65 2588
5509.35 2413
5510.05 2355
5510.75 2192
5511.45 2215
5512.15 2265
5512.85 2351
5513.55 2287
5514.25 2227
5514.95 2218
5515.65 2390
5516.35 2249
5517.05 2262
5517.75 2212
5518.45 2241
5519.15 2072
5519.85 2012
5520.56 1965
5521.26 1892
5521.96 2075
5522.66 2045
5523.36 1995
5524.06 1988
5524.76 1849
5525.46 1769
5526.16 1810
5526.87 1766
5527.57 1814
5528.27 1904
5528.97 1866
5529.67 1900
5530.37 1868
5531.07 1727
5531.78 1791
5532.48 1740
5533.18 1684
5533.88 1696
5534.58 1633
5535.29 1618
5535.99 1711
5536.69 1801
5537.39 1903
5538.09 1694
5538.80 1586
5539.50 1597
5540.20 1613
5540.90 1711
5541.60 1706
5542.31 1634
5543.01 1743
5543.71 1741
5544.41 1642
5545.12 1721
5545.82 1601
5546.52 1615
5547.22 1597
5547.93 1711
5548.63 1646
5549.33 1512
5550.04 1580
5550.74 1659
5551.44 1566
5552.14 1583
5552.85 1608
5553.55 1660
5554.25 1678
5554.96 1638
5555.66 1498
5556.36 1549
5557.07 1510
5557.77 1556
5558.47 1584
5559.18 1569
5559.88 1522
5560.58 1529
5561.29 1656
5561.99 1662
5562.69 1798
5563.40 1589
5564.10 1636
5564.80 1615
5565.51 1588
5566.21 1688
5566.92 1651
5567.62 1580
5568.32 1610
5569.03 1624
5569.73 1541
5570.44 1464
5571.14 1436
5571.84 1478
5572.55 1530
5573.25 1561
5573.96 1492
5574.66 1598
5575.37 1577
5576.07 1619
5576.78 1518
5577.48 1503
5578.18 1575
5578.89 1465
5579.59 1589
5580.30 1457
5581.00 1470
5581.71 1551
5582.41 1544
5583.12 1608
5583.82 1519
5584.53 1386
5585.23 1544
5585.94 1438
5586.64 1385
5587.35 1570
5588.05 1454
5588.76 1431
5589.46 1397
5590.17 1521
5590.88 1540
5591.58 1418
5592.29 1348
5592.99 1420
5593.70 1543
5594.40 1456
5595.11 1447
5595.81 1430
5596.52 1457
5597.23 1521
5597.93 1585
5598.64 1364
5599.34 1354
5600.05 1384
5600.76 1516
5601.46 1431
5602.17 1403
5602.87 1473
5603.58 1392
5604.29 1427
5604.99 1309
5605.70 1335
5606.41 1268
5607.11 1380
5607.82 1374
5608.52 1342
5609.23 1472
5609.94 1410
5610.64 1468
5611.35 1459
5612.06 1479
5612.76 1445
5613.47 1457
5614.18 1525
5614.89 1459
5615.59 1527
5616.30 1462
5617.01 1376
5617.71 1382
5618.42 1490
5619.13 1430
5619.84 1323
5620.54 1357
5621.25 1523
5621.96 1468
5622.66 1290
5623.37 1369
5624.08 1483
5624.79 1408
5625.49 1441
5626.20 1388
5626.91 1367
5627.62 1540
5628.33 1407
5629.03 1455
5629.74 1431
5630.45 1437
5631.16 1472
5631.87 1453
5632.57 1474
5633.28 1458
5633.99 1554
5634.70 1485
5635.41 1327
5636.11 1392
5636.82 1448
5637.53 1498
5638.24 1585
5638.95 1609
5639.66 1674
5640.36 1423
5641.07 1510
5641.78 1527
5642.49 1560
5643.20 1533
5643.91 1556
5644.62 1629
5645.33 1590
5646.03 1645
5646.74 1582
5647.45 1439
5648.16 1497
5648.87 1531
5649.58 1546
5650.29 1526
5651.00 1477
5651.71 1607
5652.42 1639
5653.13 1636
5653.84 1620
5654.54 1625
5655.25 1741
5655.96 1773
5656.67 1847
5657.38 1778
5658.09 1874
5658.80 1947
5659.51 2118
5660.22 2127
5660.93 2027
5661.64 1934
5662.35 1931
5663.06 1812
5663.77 1638
5664.48 1563
5665.19 1700
5665.90 1563
5666.61 1584
5667.32 1609
5668.03 1444
5668.74 1562
5669.45 1501
5670.16 1512
5670.87 1580
5671.58 1477
5672.29 1407
5673.01 1453
5673.72 1509
5674.43 1524
5675.14 1529
5675.85 1454
5676.56 1557
5677.27 1539
5677.98 1553
5678.69 1474
5679.40 1568
5680.11 1553
5680.82 1538
5681.54 1492
5682.25 1566
5682.96 1450
5683.67 1428
5684.38 1453
5685.09 1593
5685.80 1450
5686.51 1442
5687.23 1535
5687.94 1481
5688.65 1571
5689.36 1453
5690.07 1424
5690.78 1446
5691.50 1521
5692.21 1412
5692.92 1528
5693.63 1591
5694.34 1618
5695.06 1536
5695.77 1457
5696.48 1420
5697.19 1434
5697.90 1582
5698.62 1415
5699.33 1453
5700.04 1473
5700.75 1372
5701.46 1464
5702.18 1435
5702.89 1401
5703.60 1379
5704.31 1390
5705.03 1390
5705.74 1484
5706.45 1540
5707.17 1411
5707.88 1401
5708.59 1285
5709.30 1319
5710.02 1364
5710.73 1477
5711.44 1301
5712.16 1303
5712.87 1317
5713.58 1341
5714.30 1368
5715.01 1343
5715.72 1361
5716.43 1357
5717.15 1199
5717.86 1391
5718.58 1390
5719.29 1477
5720.00 1448
5720.72 1423
5721.43 1480
5722.14 1413
5722.86 1437
5723.57 1361
5724.28 1541
5725.00 1502
5725.71 1599
5726.43 1624
5727.14 1557
5727.85 1642
5728.57 1607
5729.28 1664
5730.00 1725
5730.71 1654
5731.42 1543
5732.14 1565
5732.85 1488
5733.57 1475
5734.28 1546
5735.00 1491
5735.71 1503
5736.43 1452
5737.14 1413
5737.85 1427
5738.57 1398
5739.28 1408
5740.00 1400
5740.71 1384
5741.43 1381
5742.14 1435
5742.86 1404
5743.57 1416
5744.29 1370
5745.00 1389
5745.72 1396
5746.43 1425
5747.15 1474
5747.86 1427
5748.58 1490
5749.30 1501
5750.01 1486
5750.73 1568
5751.44 1539
5752.16 1425
5752.87 1419
5753.59 1442
5754.30 1364
5755.02 1530
5755.74 1482
5756.45 1427
5757.17 1476
5757.88 1470
5758.60 1460
5759.31 1535
5760.03 1473
5760.75 1557
5761.46 1512
5762.18 1375
5762.90 1519
5763.61 1491
5764.33 1456
5765.04 1525
5765.76 1290
5766.48 1417
5767.19 1470
5767.91 1392
5768.63 1447
5769.34 1513
5770.06 1504
5770.78 1456
5771.49 1572
5772.21 1541
5772.93 1598
5773.64 1568
5774.36 1456
5775.08 1522
5775.79 1498
5776.51 1478
5777.23 1508
5777.95 1585
5778.66 1587
5779.38 1668
5780.10 1603
5780.81 1464
5781.53 1540
5782.25 1537
5782.97 1566
5783.68 1635
5784.40 1502
5785.12 1541
5785.84 1519
5786.55 1621
5787.27 1538
5787.99 1596
5788.71 1638
5789.43 1564
5790.14 1681
5790.86 1706
5791.58 1651
5792.30 1797
5793.02 1856
5793.73 1764
5794.45 1858
5795.17 1858
5795.89 1936
5796.61 1906
5797.33 1869
5798.04 1785
5798.76 1842
5799.48 2002
5800.20 2282
5800.92 2331
5801.64 2985
5802.36 3364
5803.07 3777
5803.79 3949
5804.51 4090
5805.23 3913
5805.95 3626
5806.67 3398
5807.39 2986
5808.11 2685
5808.82 2416
5809.54 2287
5810.26 2146
5810.98 2069
5811.70 2081
5812.42 2027
5813.14 2047
5813.86 2050
5814.58 2028
5815.30 2068
5816.02 1985
5816.74 2048
5817.46 2193
5818.18 2163
5818.90 2316
5819.62 2283
5820.34 2247
5821.06 2151
5821.78 2069
5822.50 2079
5823.22 2104
5823.94 2003
5824.66 1982
5825.38 2139
5826.10 2036
5826.82 1983
5827.54 1841
5828.26 1780
5828.98 1833
5829.70 1722
5830.42 1781
5831.14 1743
5831.86 1856
5832.58 1631
5833.30 1643
5834.02 1709
5834.74 1659
5835.46 1683
5836.18 1752
5836.90 1678
5837.62 1742
5838.34 1763
5839.07 1721
5839.79 1724
5840.51 1780
5841.23 1804
5841.95 1812
5842.67 1792
5843.39 1711
5844.11 1714
5844.83 1745
5845.56 1742
5846.28 1741
5847.00 1717
5847.72 1661
5848.44 1765
5849.16 1748
5849.88 1724
5850.61 1724
5851.33 1635
5852.05 1713
5852.77 1739
5853.49 1791
5854.22 1766
5854.94 1743
5855.66 1672
5856.38 1606
5857.10 1644
5857.83 1655
5858.55 1652
5859.27 1701
5859.99 1694
5860.71 1717
5861.44 1705
5862.16 1597
5862.88 1670
5863.60 1773
5864.33 1760
5865.05 1708
5865.77 1747
5866.49 1717
5867.22 1680
5867.94 1858
5868.66 1677
5869.38 1720
5870.11 1696
5870.83 1697
5871.55 1671
5872.28 1688
5873.00 1644
5873.72 1681
5874.45 1683
5875.17 1754
5875.89 1892
5876.62 1746
5877.34 1721
5878.06 1737
5878.79 1693
5879.51 1660
5880.23 1756
5880.96 1633
5881.68 1755
5882.40 1779
5883.13 1708
5883.85 1899
5884.57 1766
5885.30 1738
5886.02 1816
5886.75 1897
5887.47 1734
5888.19 1699
5888.92 1718
5889.64 1745
5890.37 1772
5891.09 1819
5891.81 1767
5892.54 1755
5893.26 1817
5893.99 1656
5894.71 1727
5895.44 1775
5896.16 1770
5896.88 1717
5897.61 1681
5898.33 1741
5899.06 1882
5899.78 1860
5900.51 1947
5901.23 1821
5901.96 1791
5902.68 1863
5903.41 1762
5904.13 1845
5904.86 1735
5905.58 1797
5906.31 1851
5907.03 1860
5907.76 1910
5908.48 1863
5909.21 1796
5909.93 1978
5910.66 1918
5911.38 2017
5912.11 1940
5912.83 2032
5913.56 2031
5914.29 2038
5915.01 1959
5915.74 1904
5916.46 2038
5917.19 1916
5917.91 1984
5918.64 1991
5919.37 1973
5920.09 2073
5920.82 2182
5921.54 2048
5922.27 1989
5923.00 2130
5923.72 2156
5924.45 2045
5925.17 2249
5925.90 2416
5926.63 2404
5927.35 2350
5928.08 2350
5928.81 2351
5929.53 2389
5930.26 2309
5930.99 2240
5931.71 2511
5932.44 2553
5933.17 2483
5933.89 2452
5934.62 2559
5935.35 2721
5936.07 2725
5936.80 2729
5937.53 2810
5938.25 3024
5938.98 2982
5939.71 2944
5940.44 2972
5941.16 2962
5941.89 2998
5942.62 2956
5943.35 2982
5944.07 2860
5944.80 2885
5945.53 3077
5946.26 2989
5946.98 2864
5947.71 3074
5948.44 3124
5949.17 3163
5949.89 3389
5950.62 3344
5951.35 3400
5952.08 3607
5952.80 3664
5953.53 3685
5954.26 3640
5954.99 3903
5955.72 3794
5956.45 3892
5957.17 4012
5957.90 3904
5958.63 3931
5959.36 3979
5960.09 3957
5960.82 4096
5961.54 3984
5962.27 4155
5963.00 4130
5963.73 4104
5964.46 4157
5965.19 4305
5965.92 4503
5966.64 4836
5967.37 5210
5968.10 5528
5968.83 5690
5969.56 5906
5970.29 5739
5971.02 5454
5971.75 5478
5972.48 5446
5973.21 5249
5973.93 5136
5974.66 5135
5975.39 5111
5976.12 5185
5976.85 5095
5977.58 5304
5978.31 5043
5979.04 5196
5979.77 5174
5980.50 5616
5981.23 5631
5981.96 5657
5982.69 5881
5983.42 5945
5984.15 6183
5984.88 6278
5985.61 6231
5986.34 6265
5987.07 6136
5987.80 6052
5988.53 6170
5989.26 6032
5989.99 5999
5990.72 6005
5991.45 6012
5992.18 6125
5992.91 6457
5993.64 6215
5994.37 6328
5995.10 6617
5995.83 6864
5996.56 6809
5997.29 6940
5998.02 6787
5998.75 6899
5999.49 6992
6000.22 7011
6000.95 7124
6001.68 6909
6002.41 6868
6003.14 6554
6003.87 6664
6004.60 6465
6005.33 6541
6006.06 6574
6006.80 6512
6007.53 6511
6008.26 6616
6008.99 7106
6009.72 7815
6010.45 8796
6011.18 10084
6011.92 12155
6012.65 13640
6013.38 15331
6014.11 16773
6014.84 17230
6015.57 17225
6016.31 17001
6017.04 16341
6017.77 15907
6018.50 14866
6019.23 13222
6019.97 11422
6020.70 10093
6021.43 8695
6022.16 7694
6022.89 7147
6023.63 6301
6024.36 5774
6025.09 5435
6025.82 5144
6026.56 4937
6027.29 4944
6028.02 4687
6028.75 4830
6029.49 4532
6030.22 4363
6030.95 4529
6031.68 4461
6032.42 4391
6033.15 4066
6033.88 3946
6034.62 4067
6035.35 3840
6036.08 3838
6036.81 3900
6037.55 3924
6038.28 3942
6039.01 4152
6039.75 4129
6040.48 4221
6041.21 4494
6041.95 4456
6042.68 4514
6043.41 4411
6044.15 4433
6044.88 4550
6045.61 4712
6046.35 4557
6047.08 4612
6047.82 4744
6048.55 5022
6049.28 5184
6050.02 5316
6050.75 5495
6051.49 5644
6052.22 6174
6052.95 6341
6053.69 6596
6054.42 6775
6055.16 6850
6055.89 6534
6056.62 6380
6057.36 6294
6058.09 5710
6058.83 5284
6059.56 5369
6060.30 5357
6061.03 5250
6061.77 5267
6062.50 5002
6063.23 4864
6063.97 4699
6064.70 4670
6065.44 4680
6066.17 4644
6066.91 4747
6067.64 4652
6068.38 4527
6069.11 4449
6069.85 4443
6070.58 4386
6071.32 4419
6072.05 4196
6072.79 4040
6073.52 4114
6074.26 4092
6075.00 4064
6075.73 4010
6076.47 3931
6077.20 3973
6077.94 3941
6078.67 3797
6079.41 3977
6080.14 3855
6080.88 3868
6081.62 3832
6082.35 3797
6083.09 3718
6083.82 3761
6084.56 3667
6085.30 3636
6086.03 3468
6086.77 3552
6087.50 3612
6088.24 3735
6088.98 3792
6089.71 3817
6090.45 4075
6091.19 3988
6091.92 4023
6092.66 4168
6093.39 4164
6094.13 4054
6094.87 3866
6095.60 3794
6096.34 3699
6097.08 3590
6097.81 3410
6098.55 3507
6099.29 3331
6100.03 3154
6100.76 3085
6101.50 3044
6102.24 3048
6102.97 3110
6103.71 3125
6104.45 3070
6105.18 3063
6105.92 3052
6106.66 3023
6107.40 3152
6108.13 3066
6108.87 3031
6109.61 2943
6110.35 2880
6111.08 2933
6111.82 2983
6112.56 2959
6113.30 2928
6114.03 2960
6114.77 3080
6115.51 3130
6116.25 3018
6116.99 3116
6117.72 3123
6118.46 3063
6119.20 3042
6119.94 2986
6120.68 3034
6121.41 3061
6122.15 3038
6122.89 3126
6123.63 2918
6124.37 3145
6125.11 3164
6125.84 3136
6126.58 3212
6127.32 3170
6128.06 3274
6128.80 3398
6129.54 3339
6130.28 3454
6131.02 3236
6131.75 3377
6132.49 3246
6133.23 3379
6133.97 3471
6134.71 3350
6135.45 3379
6136.19 3353
6136.93 3488
6137.67 3506
6138.41 3412
6139.14 3421
6139.88 3494
6140.62 3481
6141.36 3406
6142.10 3450
6142.84 3406
6143.58 3523
6144.32 3496
6145.06 3453
6145.80 3521
6146.54 3493
6147.28 3456
6148.02 3563
6148.76 3548
6149.50 3397
6150.24 3551
6150.98 3708
6151.72 3788
6152.46 3609
6153.20 3726
6153.94 3894
6154.68 4034
6155.42 3983
6156.16 3910
6156.90 3905
6157.64 4129
6158.38 4148
6159.12 4066
6159.86 4088
6160.60 4173
6161.34 4164
6162.08 4291
6162.82 4397
6163.57 4664
6164.31 4903
6165.05 5251
6165.79 5426
6166.53 5651
6167.27 6063
6168.01 5943
6168.75 6069
6169.49 6313
6170.23 6115
6170.98 6096
6171.72 5820
6172.46 5673
6173.20 5677
6173.94 5653
6174.68 5668
6175.42 5326
6176.16 5405
6176.91 5415
6177.65 5517
6178.39 5479
6179.13 5364
6179.87 5448
6180.61 5369
6181.36 5519
6182.10 5482
6182.84 5506
6183.58 5585
6184.32 5578
6185.07 5623
6185.81 5574
6186.55 5708
6187.29 5821
6188.03 5724
6188.78 6064
6189.52 5860
6190.26 6043
6191.00 6271
6191.75 6724
6192.49 6948
6193.23 7091
6193.97 7200
6194.72 7466
6195.46 7389
6196.20 7559
6196.94 7627
6197.69 7395
6198.43 7441
6199.17 7356
6199.92 7529
6200.66 7276
6201.40 7467
6202.15 7523
6202.89 7451
6203.63 7951
6204.37 8319
6205.12 9358
6205.86 10712
6206.60 12877
6207.35 15768
6208.09 18200
6208.83 19700
6209.58 21226
6210.32 22419
6211.07 22985
6211.81 22460
6212.55 21786
6213.30 20567
6214.04 19208
6214.78 18123
6215.53 16195
6216.27 14702
6217.02 12922
6217.76 10661
6218.50 9169
6219.25 8117
6219.99 7131
6220.74 6597
6221.48 6362
6222.22 5987
6222.97 6083
6223.71 5995
6224.46 5883
6225.20 5804
6225.95 5858
6226.69 5822
6227.44 5721
6228.18 5378
6228.92 5126
6229.67 4951
6230.41 4646
6231.16 4293
6231.90 4189
6232.65 4152
6233.39 4006
6234.14 4006
6234.88 4302
6235.63 4071
6236.37 4133
6237.12 4510
6237.86 4545
6238.61 4958
6239.35 5022
6240.10 5261
6240.85 5648
6241.59 5722
6242.34 5765
6243.08 5691
6243.83 5482
6244.57 5145
6245.32 5210
6246.06 5221
6246.81 5107
6247.56 5098
6248.30 5101
6249.05 5206
6249.79 5245
6250.54 5341
6251.29 5266
6252.03 5247
6252.78 5028
6253.52 4902
6254.27 4744
6255.02 4760
6255.76 4670
6256.51 4582
6257.26 4507
6258.00 4443
6258.75 4572
6259.49 4603
6260.24 4487
6260.99 4588
6261.73 4459
6262.48 4528
6263.23 4306
6263.97 4373
6264.72 4400
6265.47 4256
6266.21 4125
6266.96 4154
6267.71 4025
6268.46 3930
6269.20 4225
6269.95 4090
6270.70 4010
6271.44 4077
6272.19 3872
6272.94 4051
6273.69 4027
6274.43 3993
6275.18 4137
6275.93 4070
6276.68 4006
6277.42 4168
6278.17 4343
6278.92 4167
6279.67 4325
6280.41 4382
6281.16 4242
6281.91 4286
6282.66 4242
6283.41 4023
6284.15 4042
6284.90 3691
6285.65 3803
6286.40 3719
6287.15 3597
6287.89 3505
6288.64 3472
6289.39 3476
6290.14 3400
6290.89 3357
6291.64 3289
6292.38 3273
6293.13 3179
6293.88 3149
6294.63 3043
6295.38 3152
6296.13 3111
6296.88 3038
6297.62 2977
6298.37 2859
6299.12 2916
6299.87 2893
6300.62 2842
6301.37 2899
6302.12 2824
6302.87 2734
6303.62 2701
6304.37 2704
6305.11 2765
6305.86 2759
6306.61 2956
6307.36 2830
6308.11 2810
6308.86 2819
6309.61 2809
6310.36 2798
6311.11 2810
6311.86 2844
6312.61 2964
6313.36 2985
6314.11 2923
6314.86 2887
6315.61 3082
6316.36 3120
6317.11 2915
6317.86 3029
6318.61 3170
6319.36 3032
6320.11 2895
6320.86 2819
6321.61 2894
6322.36 2838
6323.11 2833
6323.86 2669
6324.61 2785
6325.36 2672
6326.11 2555
6326.86 2409
6327.61 2423
6328.36 2583
6329.11 2424
6329.86 2588
6330.61 2365
6331.37 2253
6332.12 2278
6332.87 2236
6333.62 2523
6334.37 2444
6335.12 2423
6335.87 2393
6336.62 2448
6337.37 2298
6338.12 2310
6338.88 2498
6339.63 2459
6340.38 2428
6341.13 2316
6341.88 2449
6342.63 2463
6343.38 2431
6344.14 2405
6344.89 2286
6345.64 2231
6346.39 2213
6347.14 2458
6347.89 2599
6348.65 2608
6349.40 2716
6350.15 2728
6350.90 2849
6351.65 2967
6352.41 3059
6353.16 2906
6353.91 2818
6354.66 3038
6355.41 3016
6356.17 2994
6356.92 2976
6357.67 2889
6358.42 2681
6359.18 2554
6359.93 2509
6360.68 2527
6361.43 2385
6362.19 2517
6362.94 2524
6363.69 2534
6364.44 2419
6365.20 2237
6365.95 2285
6366.70 2305
6367.46 2345
6368.21 2220
6368.96 2315
6369.71 2314
6370.47 2344
6371.22 2206
6371.97 2218
6372.73 2367
6373.48 2309
6374.23 2356
6374.99 2302
6375.74 2314
6376.49 2380
6377.25 2311
6378.00 2157
6378.75 2232
6379.51 2268
6380.26 2304
6381.02 2312
6381.77 2357
6382.52 2332
6383.28 2311
6384.03 2369
6384.78 2379
6385.54 2350
6386.29 2438
6387.05 2354
6387.80 2325
6388.56 2209
6389.31 2184
6390.06 2174
6390.82 2177
6391.57 2241
6392.33 2069
6393.08 2053
6393.84 2037
6394.59 2205
6395.34 2164
6396.10 2141
6396.85 2076
6397.61 2098
6398.36 2134
6399.12 2141
6399.87 2098
6400.63 2078
6401.38 2175
6402.14 2215
6402.89 2118
6403.65 2120
6404.40 2056
6405.16 2128
6405.91 2109
6406.67 2164
6407.42 2090
6408.18 2138
6408.93 2156
6409.69 2217
6410.45 2223
6411.20 2175
6411.96 2393
6412.71 2293
6413.47 2365
6414.22 2320
6414.98 2321
6415.73 2113
6416.49 2118
6417.25 2079
6418.00 2163
6418.76 2082
6419.51 2180
6420.27 2090
6421.03 2075
6421.78 2118
6422.54 2190
6423.29 2101
6424.05 2095
6424.81 2106
6425.56 2232
6426.32 2243
6427.08 2147
6427.83 2201
6428.59 2298
6429.35 2258
6430.10 2342
6430.86 2289
6431.62 2318
6432.37 2357
6433.13 2396
6433.89 2350
6434.64 2227
6435.40 2171
6436.16 2207
6436.91 2235
6437.67 2254
6438.43 2257
6439.19 2142
6439.94 2192
6440.70 2174
6441.46 2258
6442.21 2320
6442.97 2332
6443.73 2226
6444.49 2281
6445.24 2291
6446.00 2322
6446.76 2379
6447.52 2433
6448.28 2257
6449.03 2289
6449.79 2380
6450.55 2381
6451.31 2357
6452.06 2426
6452.82 2472
6453.58 2511
6454.34 2415
6455.10 2508
6455.85 2476
6456.61 2520
6457.37 2713
6458.13 2632
6458.89 2635
6459.65 2701
6460.40 2837
6461.16 2925
6461.92 2739
6462.68 2725
6463.44 2877
6464.20 2856
6464.96 2856
6465.71 2999
6466.47 2890
6467.23 2978
6467.99 3102
6468.75 2994
6469.51 3041
6470.27 3030
6471.03 3148
6471.79 3167
6472.54 3217
6473.30 3220
6474.06 3092
6474.82 3135
6475.58 3298
6476.34 3424
6477.10 3427
6477.86 3454
6478.62 3382
6479.38 3589
6480.14 3574
6480.90 3425
6481.66 3451
6482.42 3392
6483.18 3483
6483.94 3645
6484.70 3681
6485.46 3746
6486.22 3949
6486.98 4063
6487.74 4011
6488.50 4062
6489.26 3950
6490.02 3999
6490.78 4206
6491.54 4315
6492.30 4533
6493.06 4607
6493.82 4811
6494.58 4996
6495.34 4953
6496.10 5126
6496.86 5199
6497.62 5291
6498.38 5363
6499.14 5262
6499.90 5076
6500.66 4887
6501.42 4950
6502.19 4941
6502.95 5159
6503.71 5150
6504.47 5093
6505.23 5030
6505.99 5270
6506.75 5320
6507.51 5446
6508.27 5554
6509.04 5690
6509.80 5823
6510.56 6167
6511.32 6176
6512.08 6093
6512.84 6096
6513.60 6078
6514.37 6317
6515.13 6306
6515.89 6294
6516.65 6231
6517.41 6469
6518.17 6582
6518.94 6540
6519.70 6729
6520.46 6775
6521.22 6938
6521.98 7086
6522.75 7416
6523.51 7616
6524.27 7914
6525.03 8015
6525.79 8757
6526.56 9267
6527.32 10072
6528.08 10902
6528.84 11998
6529.61 11922
6530.37 11645
6531.13 11599
6531.89 11692
6532.66 11462
6533.42 12072
6534.18 13565
6534.94 14894
6535.71 16681
6536.47 18303
6537.23 19011
6538.00 19171
6538.76 18940
6539.52 18570
6540.29 17564
6541.05 16569
6541.81 15545
6542.57 14488
6543.34 12692
6544.10 11275
6544.86 9443
6545.63 8282
6546.39 7516
6547.16 6783
6547.92 6261
6548.68 5909
6549.45 5395
6550.21 5185
6550.97 5043
6551.74 5009
6552.50 5005
6553.26 4841
6554.03 4914
6554.79 4773
6555.56 4500
6556.32 4617
6557.08 4331
6557.85 4313
6558.61 4474
6559.38 4365
6560.14 4143
6560.91 4296
6561.67 4353
6562.43 4439
6563.20 4522
6563.96 4817
6564.73 4907
6565.49 5054
6566.26 5351
6567.02 5395
6567.79 5257
6568.55 5232
6569.32 5203
6570.08 5050
6570.85 5345
6571.61 5103
6572.38 5150
6573.14 5205
6573.91 5567
6574.67 5899
6575.44 6102
6576.20 6118
6576.97 6073
6577.73 6187
6578.50 6263
6579.26 6195
6580.03 6120
6580.79 6105
6581.56 5837
6582.32 5784
6583.09 5660
6583.86 5608
6584.62 5452
6585.39 5587
6586.15 5537
6586.92 5597
6587.68 5606
6588.45 5519
6589.22 5581
6589.98 5786
6590.75 5925
6591.51 5977
6592.28 6150
6593.05 6144
6593.81 6468
6594.58 6456
6595.35 6878
6596.11 7002
6596.88 7077
6597.64 7044
6598.41 7042
6599.18 6916
6599.94 6495
6600.71 6100
6601.48 5896
6602.24 5744
6603.01 5570
6603.78 5390
6604.54 5320
6605.31 5545
6606.08 5438
6606.85 5499
6607.61 5724
6608.38 5753
6609.15 5937
6609.91 6641
6610.68 6621
6611.45 6465
6612.22 6425
6612.98 6355
6613.75 6030
6614.52 5756
6615.28 5567
6616.05 5321
6616.82 5044
6617.59 4800
6618.36 4812
6619.12 4561
6619.89 4523
6620.66 4407
6621.43 4277
6622.19 4289
6622.96 4159
6623.73 4272
6624.50 4288
6625.27 4243
6626.03 4100
6626.80 4059
6627.57 3991
6628.34 3923
6629.11 3893
6629.88 3888
6630.64 3996
6631.41 4096
6632.18 4539
6632.95 4698
6633.72 5188
6634.49 5660
6635.25 5913
6636.02 6353
6636.79 6451
6637.56 6353
6638.33 6102
6639.10 5997
6639.87 5511
6640.64 5049
6641.41 4816
6642.17 4515
6642.94 4185
6643.71 4014
6644.48 3883
6645.25 3680
6646.02 3538
6646.79 3518
6647.56 3481
6648.33 3482
6649.10 3461
6649.87 3484
6650.64 3595
6651.41 3552
6652.18 3582
6652.95 3554
6653.71 3437
6654.48 3373
6655.25 3437
6656.02 3547
6656.79 3464
6657.56 3469
6658.33 3385
6659.10 3526
6659.87 3585
6660.64 3489
6661.41 3333
6662.18 3421
6662.95 3336
6663.72 3284
6664.50 3307
6665.27 3222
6666.04 3184
6666.81 3291
6667.58 3358
6668.35 3284
6669.12 3291
6669.89 3262
6670.66 3332
6671.43 3378
6672.20 3392
6672.97 3451
6673.74 3468
6674.51 3318
6675.28 3505
6676.06 3472
6676.83 3351
6677.60 3296
6678.37 3277
6679.14 3320
6679.91 3408
6680.68 3466
6681.45 3518
6682.22 3573
6683.00 3565
6683.77 3521
6684.54 3887
6685.31 3896
6686.08 3985
6686.85 3997
6687.63 3883
6688.40 3962
6689.17 3772
6689.94 3651
6690.71 3424
6691.48 3328
6692.26 3257
6693.03 3124
6693.80 3033
6694.57 2897
6695.34 3013
6696.12 2862
6696.89 2880
6697.66 2787
6698.43 2764
6699.21 2918
6699.98 2964
6700.75 2890
6701.52 2779
6702.30 2769
6703.07 2876
6703.84 2957
6704.61 2789
6705.39 2758
6706.16 2816
6706.93 3026
6707.70 3052
6708.48 2858
6709.25 2849
6710.02 2976
6710.80 2972
6711.57 2765
6712.34 2821
6713.12 2872
6713.89 2779
6714.66 2573
6715.44 2774
6716.21 2664
6716.98 2550
6717.76 2613
6718.53 2564
6719.30 2544
6720.08 2500
6720.85 2455
6721.62 2515
6722.40 2537
6723.17 2535
6723.94 2664
6724.72 2582
6725.49 2603
6726.27 2621
6727.04 2517
6727.81 2489
6728.59 2454
6729.36 2492
6730.14 2582
6730.91 2524
6731.68 2635
6732.46 2590
6733.23 2823
6734.01 2780
6734.78 2558
6735.56 2779
6736.33 2686
6737.10 2735
6737.88 2704
6738.65 2782
6739.43 2794
6740.20 2766
6740.98 2668
6741.75 2675
6742.53 2703
6743.30 2708
6744.08 2713
6744.85 2682
6745.63 2683
6746.40 2625
6747.18 2730
6747.95 2984
6748.73 2884
6749.50 2861
6750.28 3039
6751.05 3262
6751.83 3285
6752.60 3424
6753.38 3690
6754.16 3688
6754.93 3796
6755.71 3997
6756.48 3674
6757.26 3518
6758.03 3667
6758.81 3273
6759.59 2955
6760.36 3020
6761.14 2946
6761.91 2982
6762.69 2678
6763.46 2575
6764.24 2587
6765.02 2658
6765.79 2577
6766.57 2583
6767.35 2666
6768.12 2640
6768.90 2609
6769.67 2657
6770.45 2534
6771.23 2439
6772.00 2442
6772.78 2378
6773.56 2560
6774.33 2384
6775.11 2468
6775.89 2567
6776.66 2420
6777.44 2336
6778.22 2397
6778.99 2401
6779.77 2553
6780.55 2565
6781.33 2467
6782.10 2441
6782.88 2382
6783.66 2383
6784.43 2394
6785.21 2211
6785.99 2268
6786.77 2250
6787.54 2288
6788.32 2206
6789.10 2250
6789.88 2254
6790.65 2251
6791.43 2143
6792.21 2241
6792.99 2241
6793.76 2272
6794.54 2200
6795.32 2208
6796.10 2227
6796.88 2140
6797.65 2173
6798.43 2101
6799.21 2097
6799.99 2169
6800.77 2163
6801.55 2285
6802.32 2325
6803.10 2154
6803.88 2117
6804.66 2232
6805.44 2273
6806.22 2201
6806.99 2207
6807.77 2248
6808.55 2112
6809.33 2129
6810.11 2197
6810.89 2263
6811.67 2161
6812.44 2127
6813.22 2137
6814.00 2006
6814.78 2087
6815.56 2082
6816.34 2113
6817.12 2266
6817.90 2276
6818.68 2294
6819.46 2124
6820.24 2169
6821.02 2160
6821.79 2253
6822.57 2119
6823.35 2177
6824.13 2238
6824.91 2159
6825.69 2177
6826.47 2321
6827.25 2243
6828.03 2395
6828.81 2372
6829.59 2240
6830.37 2132
6831.15 2225
6831.93 2169
6832.71 2190
6833.49 2276
6834.27 2437
6835.05 2248
6835.83 2070
6836.61 2093
6837.39 2121
6838.17 2096
6838.95 2188
6839.73 2226
6840.51 2141
6841.29 2166
6842.07 2252
6842.85 2231
6843.64 2038
6844.42 2135
6845.20 2281
6845.98 2377
6846.76 2294
6847.54 2399
6848.32 2566
6849.10 2833
6849.88 3176
6850.66 3427
6851.44 3985
6852.23 4481
6853.01 4457
6853.79 4581
6854.57 4505
6855.35 4101
6856.13 3753
6856.91 3682
6857.69 3251
6858.48 2890
6859.26 2821
6860.04 2654
6860.82 2514
6861.60 2494
6862.38 2454
6863.17 2324
6863.95 2459
6864.73 2549
6865.51 2469
6866.29 2542
6867.07 2640
6867.86 2640
6868.64 2614
6869.42 2569
6870.20 2559
6870.99 2626
6871.77 2467
6872.55 2600
6873.33 2472
6874.11 2503
6874.90 2547
6875.68 2400
6876.46 2486
6877.24 2442
6878.03 2417
6878.81 2475
6879.59 2522
6880.38 2606
6881.16 2790
6881.94 2968
6882.72 2873
6883.51 2780
6884.29 2880
6885.07 2982
6885.86 3252
6886.64 3372
6887.42 3731
6888.20 4126
6888.99 4275
6889.77 4578
6890.55 4707
6891.34 4756
6892.12 4469
6892.90 4232
6893.69 3775
6894.47 3476
6895.26 3473
6896.04 3416
6896.82 3259
6897.61 3054
6898.39 3175
6899.17 3178
6899.96 3190
6900.74 3207
6901.53 3167
6902.31 3117
6903.09 3169
6903.88 3293
6904.66 3359
6905.45 3113
6906.23 3300
6907.01 3244
6907.80 3244
6908.58 3261
6909.37 3115
6910.15 3150
6910.94 3118
6911.72 3025
6912.51 3116
6913.29 3130
6914.07 3119
6914.86 3141
6915.64 3011
6916.43 3105
6917.21 3116
6918.00 3027
6918.78 3026
6919.57 3108
6920.35 3164
6921.14 3136
6921.92 3088
6922.71 3160
6923.49 3039
6924.28 3151
6925.06 3009
6925.85 3256
6926.64 3212
6927.42 3268
6928.21 3316
6928.99 3349
6929.78 3440
6930.56 3421
6931.35 3336
6932.13 3391
6932.92 3455
6933.71 3345
6934.49 3510
6935.28 3577
6936.06 3579
6936.85 3409
6937.63 3357
6938.42 3468
6939.21 3599
6939.99 3759
6940.78 3843
6941.57 4310
6942.35 4531
6943.14 4686
6943.92 5054
6944.71 5191
6945.50 5089
6946.28 5317
6947.07 5312
6947.86 5259
6948.64 5290
6949.43 5328
6950.22 5349
6951.00 5170
6951.79 5121
6952.58 4962
6953.36 4812
6954.15 4825
6954.94 4687
6955.72 4581
6956.51 4452
6957.30 4596
6958.09 4615
6958.87 4703
6959.66 4707
6960.45 4907
6961.24 4637
6962.02 4677
6962.81 4669
6963.60 4584
6964.38 4890
6965.17 4968
6965.96 5052
6966.75 5247
6967.54 5362
6968.32 5359
6969.11 5854
6969.90 6355
6970.69 6659
6971.47 6707
6972.26 6915
6973.05 7022
6973.84 7132
6974.63 7120
6975.41 6755
6976.20 6635
6976.99 6592
6977.78 6425
6978.57 6654
6979.36 6698
6980.14 6896
6980.93 7296
6981.72 8017
6982.51 9411
6983.30 10652
6984.09 12558
6984.88 15300
6985.66 17415
6986.45 18892
6987.24 19649
6988.03 19701
6988.82 19558
6989.61 18589
6990.40 17781
6991.19 16615
6991.98 15000
6992.76 13722
6993.55 11872
6994.34 10341
6995.13 8759
6995.92 7607
6996.71 6478
6997.50 5966
6998.29 5555
6999.08 5178
6999.87 5009
7000.66 4752
7001.45 4771
7002.24 4642
7003.03 4681
7003.82 4650
7004.61 4318
7005.40 4227
7006.19 4040
7006.98 3907
7007.77 3749
7008.56 3509
7009.35 3539
7010.14 3539
7010.93 3559
7011.72 3412
7012.51 3518
7013.30 3577
7014.09 3803
7014.88 3827
7015.67 4083
7016.46 3990
7017.25 4163
7018.04 4019
7018.83 3924
7019.62 3718
7020.41 3711
7021.20 3664
7021.99 3618
7022.78 3885
7023.57 4240
7024.37 4110
7025.16 4164
7025.95 4029
7026.74 4292
7027.53 4196
7028.32 4059
7029.11 4058
7029.90 3779
7030.69 3675
7031.49 3736
7032.28 3511
7033.07 3492
7033.86 3366
7034.65 3442
7035.44 3349
7036.23 3369
7037.03 3315
7037.82 3307
7038.61 3240
7039.40 3336
7040.19 3363
7040.98 3532
7041.78 3514
7042.57 3589
7043.36 3622
7044.15 3607
7044.94 3861
7045.74 4096
7046.53 3876
7047.32 3760
7048.11 3846
7048.91 3924
7049.70 4133
7050.49 4281
7051.28 4564
7052.08 4695
7052.87 4624
7053.66 4513
7054.45 4337
7055.25 4217
7056.04 4068
7056.83 3791
7057.62 3703
7058.42 3629
7059.21 3544
7060.00 3462
7060.80 3528
7061.59 3450
7062.38 3396
7063.17 3427
7063.97 3490
7064.76 3368
7065.55 3336
7066.35 3500
7067.14 3200
7067.93 3294
7068.73 3212
7069.52 3280
7070.31 3209
7071.11 3070
7071.90 2976
7072.69 2855
7073.49 2784
7074.28 2916
7075.08 2827
7075.87 2799
7076.66 2727
7077.46 2836
7078.25 2741
7079.05 2583
7079.84 2579
7080.63 2574
7081.43 2629
7082.22 2601
7083.02 2643
7083.81 2695
7084.60 2595
7085.40 2606
7086.19 2583
7086.99 2453
7087.78 2320
7088.58 2533
7089.37 2528
7090.17 2499
7090.96 2490
7091.76 2404
7092.55 2346
7093.34 2367
7094.14 2465
7094.93 2277
7095.73 2320
7096.52 2469
7097.32 2303
7098.11 2283
7098.91 2238
7099.70 2182
7100.50 2159
7101.29 2122
7102.09 2223
7102.89 2153
7103.68 2159
7104.48 2245
7105.27 2196
7106.07 2042
7106.86 2096
7107.66 2077
7108.45 1986
7109.25 2112
7110.05 1925
7110.84 1946
7111.64 2125
7112.43 2013
7113.23 2010
7114.02 2123
7114.82 1935
7115.62 2022
7116.41 2204
7117.21 2102
7118.00 2095
7118.80 2021
7119.60 2072
7120.39 2041
7121.19 1990
7121.99 2054
7122.78 1931
7123.58 1935
7124.38 2017
7125.17 1917
7125.97 1894
7126.77 1934
7127.56 1913
7128.36 2000
7129.16 1961
7129.95 1968
7130.75 2072
7131.55 2111
7132.34 2043
7133.14 2028
7133.94 2146
7134.73 2078
7135.53 2047
7136.33 2047
7137.13 1893
7137.92 1928
7138.72 1934
7139.52 1684
7140.32 1681
7141.11 1776
7141.91 1750
7142.71 1802
7143.51 1716
7144.30 1637
7145.10 1715
7145.90 1723
7146.70 1704
7147.49 1747
7148.29 1768
7149.09 1602
7149.89 1600
7150.69 1552
7151.48 1517
7152.28 1578
7153.08 1560
7153.88 1628
7154.68 1597
7155.47 1612
7156.27 1647
7157.07 1775
7157.87 1805
7158.67 1743
7159.47 1724
7160.27 1697
7161.06 1717
7161.86 1649
7162.66 1608
7163.46 1622
7164.26 1610
7165.06 1667
7165.86 1644
7166.66 1536
7167.45 1498
7168.25 1494
7169.05 1454
7169.85 1560
7170.65 1496
7171.45 1547
7172.25 1616
7173.05 1522
7173.85 1547
7174.65 1529
7175.45 1478
7176.25 1341
7177.04 1424
7177.84 1500
7178.64 1501
7179.44 1492
7180.24 1487
7181.04 1544
7181.84 1465
7182.64 1393
7183.44 1560
7184.24 1515
7185.04 1513
7185.84 1639
7186.64 1523
7187.44 1510
7188.24 1509
7189.04 1451
7189.84 1411
7190.64 1440
7191.44 1427
7192.24 1368
7193.04 1330
7193.84 1528
7194.64 1484
7195.44 1391
7196.25 1433
7197.05 1418
7197.85 1355
7198.65 1393
7199.45 1520
7200.25 1382
7201.05 1295
7201.85 1320
7202.65 1347
7203.45 1358
7204.25 1226
7205.05 1323
7205.86 1343
7206.66 1352
7207.46 1215
7208.26 1327
7209.06 1431
7209.86 1396
7210.66 1316
7211.46 1329
7212.27 1374
7213.07 1468
7213.87 1486
7214.67 1381
7215.47 1369
7216.27 1361
7217.07 1365
7217.88 1293
7218.68 1356
7219.48 1408
7220.28 1421
7221.08 1376
7221.89 1359
7222.69 1396
7223.49 1333
7224.29 1390
7225.09 1336
7225.90 1341
7226.70 1369
7227.50 1331
7228.30 1347
7229.11 1417
7229.91 1372
7230.71 1356
7231.51 1506
7232.32 1351
7233.12 1349
7233.92 1355
7234.72 1347
7235.53 1239
7236.33 1358
7237.13 1502
7237.93 1462
7238.74 1414
7239.54 1486
7240.34 1453
7241.15 1428
7241.95 1442
7242.75 1469
7243.56 1518
7244.36 1421
7245.16 1406
7245.97 1419
7246.77 1489
7247.57 1426
7248.38 1412
7249.18 1328
7249.98 1368
7250.79 1391
7251.59 1452
7252.39 1454
7253.20 1487
7254.00 1517
7254.81 1432
7255.61 1545
7256.41 1420
7257.22 1450
7258.02 1602
7258.82 1536
7259.63 1512
7260.43 1687
7261.24 1741
7262.04 1785
7262.85 1854
7263.65 1700
7264.45 1677
7265.26 1785
7266.06 1611
7266.87 1483
7267.67 1591
7268.48 1613
7269.28 1662
7270.09 1712
7270.89 1628
7271.70 1544
7272.50 1576
7273.30 1715
7274.11 1666
7274.91 1639
7275.72 1628
7276.52 1508
7277.33 1675
7278.13 1638
7278.94 1575
7279.74 1641
7280.55 1620
7281.36 1719
7282.16 2004
7282.97 2070
7283.77 2179
7284.58 2560
7285.38 2682
7286.19 2960
7286.99 3072
7287.80 3007
7288.60 2967
7289.41 2804
7290.22 2580
7291.02 2372
7291.83 2061
7292.63 1888
7293.44 1730
7294.25 1651
7295.05 1694
7295.86 1734
7296.66 1711
7297.47 1642
7298.28 1610
7299.08 1747
7299.89 1646
7300.70 1582
7301.50 1575
7302.31 1634
7303.11 1645
7303.92 1639
7304.73 1635
7305.53 1586
7306.34 1555
7307.15 1441
7307.95 1502
7308.76 1548
7309.57 1611
7310.37 1526
7311.18 1652
7311.99 1719
7312.80 1827
7313.60 1748
7314.41 1747
7315.22 1774
7316.02 1867
7316.83 1912
7317.64 2042
7318.45 2075
7319.25 2274
7320.06 2414
7320.87 2661
7321.68 2633
7322.48 2548
7323.29 2494
7324.10 2383
7324.91 2221
7325.71 2182
7326.52 2134
7327.33 1997
7328.14 2042
7328.95 1815
7329.75 1875
7330.56 1726
7331.37 1657
7332.18 1717
7332.99 1676
7333.79 1707
7334.60 1631
7335.41 1694
7336.22 1692
7337.03 1735
7337.84 1688
7338.64 1632
7339.45 1589
7340.26 1691
7341.07 1593
7341.88 1569
7342.69 1675
7343.50 1657
7344.30 1649
7345.11 1680
7345.92 1586
7346.73 1610
7347.54 1470
7348.35 1531
7349.16 1508
7349.97 1521
7350.78 1502
7351.58 1509
7352.39 1558
7353.20 1498
7354.01 1576
7354.82 1496
7355.63 1506
7356.44 1493
7357.25 1584
7358.06 1458
7358.87 1396
7359.68 1540
7360.49 1551
7361.30 1428
7362.11 1419
7362.92 1533
7363.73 1572
7364.54 1515
7365.35 1545
7366.16 1492
7366.97 1509
7367.78 1350
7368.59 1363
7369.40 1389
7370.21 1564
7371.02 1466
7371.83 1394
7372.64 1399
7373.45 1503
7374.26 1490
7375.07 1383
7375.88 1459
7376.69 1385
7377.50 1445
7378.31 1603
7379.12 1477
7379.93 1517
7380.74 1456
7381.55 1578
7382.37 1723
7383.18 1627
7383.99 1726
7384.80 1715
7385.61 1765
7386.42 1647
7387.23 1613
7388.04 1451
7388.85 1507
7389.67 1434
7390.48 1407
7391.29 1327
7392.10 1387
7392.91 1335
7393.72 1345
7394.53 1415
7395.35 1332
7396.16 1403
7396.97 1453
7397.78 1348
7398.59 1363
7399.40 1294
7400.22 1339
7401.03 1405
7401.84 1417
7402.65 1378
7403.46 1314
7404.28 1388
7405.09 1389
7405.90 1429
7406.71 1320
7407.52 1284
7408.34 1319
7409.15 1331
7409.96 1292
7410.77 1271
7411.59 1352
7412.40 1264
7413.21 1170
7414.02 1130
7414.84 1282
7415.65 1230
7416.46 1261
7417.27 1238
7418.09 1253
7418.90 1318
7419.71 1300
7420.53 1294
7421.34 1265
7422.15 1317
7422.97 1373
7423.78 1328
7424.59 1327
7425.40 1294
7426.22 1252
7427.03 1304
7427.84 1357
7428.66 1356
7429.47 1380
7430.28 1403
7431.10 1397
7431.91 1438
7432.73 1526
7433.54 1416
7434.35 1368
7435.17 1437
7435.98 1430
7436.79 1453
7437.61 1473
7438.42 1440
7439.24 1535
7440.05 1436
7440.86 1523
7441.68 1513
7442.49 1516
7443.31 1492
7444.12 1266
7444.94 1289
7445.75 1385
7446.56 1292
7447.38 1315
7448.19 1257
7449.01 1309
7449.82 1274
7450.64 1232
7451.45 1244
7452.27 1083
7453.08 1124
7453.90 1201
7454.71 1149
7455.52 1237
7456.34 1213
7457.15 1293
7457.97 1296
7458.78 1174
7459.60 1189
7460.42 1204
7461.23 1220
7462.05 1219
7462.86 1180
7463.68 1231
7464.49 1180
7465.31 1276
7466.12 1280
7466.94 1120
7467.75 1149
7468.57 1126
7469.38 1203
7470.20 1251
7471.02 1227
7471.83 1310
7472.65 1186
7473.46 1249
7474.28 1251
7475.10 1260
7475.91 1211
7476.73 1191
7477.54 1290
7478.36 1239
7479.18 1194
7479.99 1243
7480.81 1303
7481.62 1232
7482.44 1209
7483.26 1315
7484.07 1370
7484.89 1300
7485.71 1255
7486.52 1254
7487.34 1256
7488.16 1269
7488.97 1088
7489.79 1147
7490.61 1120
7491.42 1243
7492.24 1232
7493.06 1112
7493.87 1054
7494.69 1172
7495.51 1161
7496.33 1125
7497.14 1160
7497.96 1163
7498.78 1129
7499.59 1097
7500.41 1059
7501.23 1125
7502.05 1150
7502.86 1156
7503.68 1148
7504.50 1082
7505.32 1101
7506.13 1100
7506.95 1088
7507.77 1142
7508.59 1131
7509.40 1141
7510.22 1092
7511.04 1180
7511.86 1121
7512.68 1155
7513.49 1157
7514.31 1176
7515.13 1152
7515.95 1167
7516.77 1120
7517.59 1143
7518.40 1186
7519.22 1231
7520.04 1141
7520.86 1074
7521.68 1059
7522.50 1092
7523.31 1084
7524.13 1110
7524.95 1104
7525.77 1194
7526.59 1111
7527.41 1021
7528.23 1086
7529.05 1161
7529.86 1150
7530.68 1134
7531.50 1114
7532.32 1153
7533.14 1102
7533.96 1126
7534.78 1146
7535.60 1163
7536.42 1062
7537.24 1094
7538.06 1045
7538.88 1071
7539.70 1121
7540.51 1115
7541.33 1176
7542.15 1085
7542.97 1112
7543.79 1020
7544.61 1125
7545.43 1103
7546.25 1152
7547.07 1087
7547.89 1068
7548.71 1130
7549.53 1081
7550.35 1103
7551.17 1144
7551.99 1135
7552.81 1115
7553.63 1047
7554.45 1109
7555.27 1148
7556.09 1135
7556.91 1088
7557.73 1088
7558.56 1021
7559.38 1085
7560.20 1072
7561.02 1172
7561.84 1214
7562.66 1195
7563.48 1278
7564.30 1176
7565.12 1184
7565.94 1138
7566.76 1094
7567.58 1114
7568.40 1054
7569.23 1179
7570.05 1125
7570.87 1054
7571.69 1044
7572.51 1030
7573.33 1080
7574.15 1099
7574.97 969
7575.80 1073
7576.62 1097
7577.44 1091
7578.26 986
7579.08 1106
7579.90 1135
7580.73 1054
7581.55 1071
7582.37 1052
7583.19 1099
7584.01 1103
7584.83 1120
7585.66 1146
7586.48 1164
7587.30 1103
7588.12 1157
7588.95 1153
7589.77 1200
7590.59 1106
7591.41 1192
7592.23 1140
7593.06 1110
7593.88 1038
7594.70 1098
7595.52 1118
7596.35 1130
7597.17 1241
7597.99 1228
7598.81 1149
7599.64 1229
7600.46 1308
7601.28 1287
7602.11 1294
7602.93 1330
7603.75 1365
7604.57 1430
7605.40 1307
7606.22 1372
7607.04 1264
7607.87 1308
7608.69 1223
7609.51 1248
7610.34 1306
7611.16 1295
7611.98 1304
7612.81 1311
7613.63 1429
7614.45 1325
7615.28 1252
7616.10 1372
7616.92 1263
7617.75 1280
7618.57 1330
7619.40 1412
7620.22 1338
7621.04 1430
7621.87 1375
7622.69 1321
7623.52 1334
7624.34 1322
7625.16 1305
7625.99 1310
7626.81 1233
7627.64 1363
7628.46 1332
7629.28 1356
7630.11 1261
7630.93 1319
7631.76 1340
7632.58 1482
7633.41 1460
7634.23 1404
7635.06 1389
7635.88 1327
7636.71 1292
7637.53 1218
7638.36 1220
7639.18 1278
7640.01 1362
7640.83 1267
7641.66 1209
7642.48 1127
7643.31 1256
7644.13 1093
7644.96 1040
7645.78 1045
7646.61 1117
7647.43 1055
7648.26 1016
7649.08 1144
7649.91 1080
7650.73 1069
7651.56 1161
7652.38 1208
7653.21 1184
7654.04 1164
7654.86 1196
7655.69 1185
7656.51 1090
7657.34 1097
7658.16 1089
7658.99 1084
7659.82 1096
7660.64 1108
7661.47 1024
7662.29 1060
7663.12 1132
7663.95 1103
7664.77 1033
7665.60 1110
7666.43 1144
7667.25 1082
7668.08 1100
7668.91 1084
7669.73 1040
7670.56 1095
7671.38 1113
7672.21 1062
7673.04 1071
7673.87 1112
7674.69 1118
7675.52 1045
7676.35 1004
7677.17 1020
7678.00 1060
7678.83 1117
7679.65 1037
7680.48 1128
7681.31 1123
7682.13 1116
7682.96 1109
7683.79 1107
7684.62 1022
7685.44 1051
7686.27 1091
7687.10 1026
7687.93 991
7688.75 1032
7689.58 1068
7690.41 1138
7691.24 1064
7692.06 1127
7692.89 1140
7693.72 1137
7694.55 977
7695.38 938
7696.20 1060
7697.03 1120
7697.86 996
7698.69 938
7699.52 975
7700.34 1048
7701.17 992
7702.00 1001
7702.83 1057
7703.66 1066
7704.49 1149
7705.31 1012
7706.14 1009
7706.97 1092
7707.80 980
7708.63 989
7709.46 1100
7710.29 1089
7711.11 1070
7711.94 1100
7712.77 1095
7713.60 1045
7714.43 1031
7715.26 1072
7716.09 1009
7716.92 1039
7717.75 1082
7718.58 1119
7719.40 1152
7720.23 1061
7721.06 1105
7721.89 1086
7722.72 1086
7723.55 974
7724.38 1034
7725.21 993
7726.04 1010
7726.87 1037
7727.70 1029
7728.53 1110
7729.36 1066
7730.19 1047
7731.02 1098
7731.85 1063
7732.68 1055
7733.51 1021
7734.34 1037
7735.17 995
7736.00 983
7736.83 1144
7737.66 1082
7738.49 1053
7739.32 995
7740.15 1072
7740.98 1126
7741.81 1112
7742.64 977
7743.47 1072
7744.30 1067
7745.13 1068
7745.96 1157
7746.79 1296
7747.62 1279
7748.45 1293
7749.29 1375
7750.12 1475
7750.95 1476
7751.78 1486
7752.61 1359
7753.44 1276
7754.27 1249
7755.10 1279
7755.93 1200
7756.76 1261
7757.60 1235
7758.43 1050
7759.26 1139
7760.09 1158
7760.92 1092
7761.75 1065
7762.58 1016
7763.42 1009
7764.25 1156
7765.08 1040
7765.91 996
7766.74 1031
7767.57 1049
7768.41 1073
7769.24 1124
7770.07 1034
7770.90 985
7771.73 1097
7772.57 1130
7773.40 1189
7774.23 1096
7775.06 1029
7775.90 1038
7776.73 1064
7777.56 1045
7778.39 1059
7779.22 1081
7780.06 1107
7780.89 960
7781.72 1065
7782.55 1025
7783.39 1002
7784.22 943
7785.05 1087
7785.89 1202
7786.72 1167
7787.55 1062
7788.38 1090
7789.22 1061
7790.05 1044
7790.88 1114
7791.72 1193
7792.55 1164
7793.38 1117
7794.22 1034
7795.05 968
7795.88 1115
7796.72 1116
7797.55 1200
7798.38 1142
7799.22 1149
7800.05 1190
7800.88 1181
7801.72 1185
7802.55 1198
7803.38 1112
7804.22 1161
7805.05 1136
7805.89 1164
7806.72 1162
7807.55 1178
7808.39 1239
7809.22 1295
7810.06 1230
7810.89 1277
7811.72 1307
7812.56 1161
7813.39 1254
7814.23 1265
7815.06 1353
7815.89 1308
7816.73 1371
7817.56 1449
7818.40 1386
7819.23 1520
7820.07 1469
7820.90 1439
7821.74 1438
7822.57 1384
7823.41 1476
7824.24 1387
7825.08 1382
7825.91 1367
7826.75 1424
7827.58 1579
7828.42 1542
7829.25 1534
7830.09 1447
7830.92 1346
7831.76 1400
7832.59 1391
7833.43 1396
7834.26 1431
7835.10 1481
7835.93 1539
7836.77 1621
7837.60 1557
7838.44 1518
7839.28 1441
7840.11 1352
7840.95 1318
7841.78 1345
7842.62 1352
7843.45 1458
7844.29 1364
7845.13 1300
7845.96 1289
7846.80 1322
7847.63 1362
7848.47 1408
7849.31 1353
7850.14 1318
7850.98 1322
7851.82 1165
7852.65 1238
7853.49 1312
7854.32 1379
7855.16 1328
7856.00 1382
7856.83 1322
7857.67 1371
7858.51 1457
7859.34 1478
7860.18 1482
7861.02 1509
7861.85 1529
7862.69 1483
7863.53 1371
7864.37 1279
7865.20 1511
7866.04 1482
7866.88 1494
7867.71 1441
7868.55 1428
7869.39 1510
7870.23 1469
7871.06 1352
7871.90 1447
7872.74 1441
7873.57 1478
7874.41 1455
7875.25 1471
7876.09 1532
7876.93 1611
7877.76 1591
7878.60 1681
7879.44 1722
7880.28 1810
7881.11 1939
7881.95 2025
7882.79 2090
7883.63 2258
7884.47 2252
7885.30 2270
7886.14 2054
7886.98 1940
7887.82 1936
7888.66 1755
7889.50 1835
7890.33 1675
7891.17 1571
7892.01 1610
7892.85 1671
7893.69 1698
7894.53 1599
7895.36 1616
7896.20 1593
7897.04 1533
7897.88 1429
7898.72 1445
7899.56 1392
7900.40 1406
7901.24 1389
7902.08 1368
7902.91 1327
7903.75 1322
7904.59 1322
7905.43 1307
7906.27 1289
7907.11 1312
7907.95 1333
7908.79 1281
7909.63 1317
7910.47 1334
7911.31 1238
7912.15 1321
7912.99 1399
7913.83 1348
7914.67 1292
7915.50 1369
7916.34 1450
7917.18 1461
7918.02 1515
7918.86 1611
7919.70 1669
7920.54 1758
7921.38 1709
7922.22 1755
7923.06 1757
7923.90 1686
7924.74 1515
7925.58 1493
7926.42 1460
7927.27 1407
7928.11 1423
7928.95 1304
7929.79 1245
7930.63 1246
7931.47 1251
7932.31 1181
7933.15 1128
7933.99 1286
7934.83 1153
7935.67 1209
7936.51 1145
7937.35 1200
7938.19 1201
7939.03 1233
7939.88 1131
7940.72 1145
7941.56 1184
7942.40 1198
7943.24 1165
7944.08 1151
7944.92 1149
7945.76 1073
7946.60 1204
7947.45 1253
7948.29 1259
7949.13 1271
7949.97 1228
7950.81 1209
7951.65 1226
7952.50 1314
7953.34 1214
7954.18 1345
7955.02 1433
7955.86 1374
7956.70 1377
7957.55 1274
7958.39 1318
7959.23 1257
7960.07 1229
7960.91 1190
7961.76 1240
7962.60 1278
7963.44 1218
7964.28 1244
7965.13 1227
7965.97 1235
7966.81 1314
7967.65 1337
7968.50 1312
7969.34 1351
7970.18 1289
7971.02 1354
7971.87 1353
7972.71 1264
7973.55 1219
7974.39 1315
7975.24 1180
7976.08 1061
7976.92 1215
7977.77 1207
7978.61 1158
7979.45 1126
7980.30 1063
7981.14 1086
7981.98 1021
7982.83 1114
7983.67 1034
7984.51 1085
7985.36 1027
7986.20 1038
7987.04 1199
7987.89 1139
7988.73 1111
7989.57 1022
7990.42 925
7991.26 1053
7992.10 1099
7992.95 1090
7993.79 1035
7994.64 1077
7995.48 997
7996.32 1000
7997.17 1024
7998.01 989
7998.86 1017
7999.70 1032
8000.54 1021
8001.39 1093
8002.23 1009
8003.08 996
8003.92 1029
8004.77 990
8005.61 1025
8006.45 994
8007.30 970
8008.14 1000
8008.99 960
8009.83 969
8010.68 1059
8011.52 1039
8012.37 988
8013.21 1052
8014.06 1014
8014.90 1010
8015.75 1060
8016.59 1104
8017.44 1054
8018.28 1040
8019.13 947
8019.97 934
8020.82 1009
8021.66 949
8022.51 939
8023.35 987
8024.20 999
8025.05 970
8025.89 1036
8026.74 1009
8027.58 977
8028.43 996
8029.27 980
8030.12 970
8030.96 1000
8031.81 971
8032.66 980
8033.50 1030
8034.35 987
8035.19 950
8036.04 933
8036.89 937
8037.73 1073
8038.58 1069
8039.43 947
8040.27 941
8041.12 982
8041.96 979
8042.81 994
8043.66 985
8044.50 937
8045.35 981
8046.20 972
8047.04 921
8047.89 928
8048.74 887
8049.58 1009
8050.43 1068
8051.28 1007
8052.12 1118
8052.97 1053
8053.82 988
8054.67 981
8055.51 974
8056.36 927
8057.21 953
8058.05 883
8058.90 885
8059.75 924
8060.60 927
8061.44 920
8062.29 988
8063.14 964
8063.99 954
8064.83 913
8065.68 972
8066.53 1021
8067.38 928
8068.22 878
8069.07 954
8069.92 873
8070.77 900
8071.62 902
8072.46 911
8073.31 990
8074.16 900
8075.01 852
8075.86 879
8076.71 929
8077.55 951
8078.40 898
8079.25 924
8080.10 938
8080.95 904
8081.80 953
8082.64 908
8083.49 895
8084.34 900
8085.19 980
8086.04 814
8086.89 912
8087.74 910
8088.58 877
8089.43 894
8090.28 920
8091.13 923
8091.98 948
8092.83 1020
8093.68 932
8094.53 845
8095.38 903
8096.23 880
8097.08 848
8097.93 911
8098.77 900
8099.62 864
8100.47 889
8101.32 937
8102.17 858
8103.02 934
8103.87 955
8104.72 929
8105.57 858
8106.42 894
8107.27 911
8108.12 854
8108.97 1016
8109.82 871
8110.67 934
8111.52 912
8112.37 838
8113.22 870
8114.07 762
8114.92 879
8115.77 925
8116.62 1000
8117.47 1003
8118.32 1024
8119.17 1014
8120.02 966
8120.87 983
8121.72 942
8122.58 964
8123.43 1006
8124.28 922
8125.13 982
8125.98 981
8126.83 935
8127.68 983
8128.53 957
8129.38 939
8130.23 1047
8131.08 992
8131.94 976
8132.79 962
8133.64 993
8134.49 973
8135.34 896
8136.19 1004
8137.04 1038
8137.89 1037
8138.75 1031
8139.60 1048
8140.45 1025
8141.30 1002
8142.15 979
8143.00 1083
8143.86 1008
8144.71 1037
8145.56 930
8146.41 1061
8147.26 993
8148.12 975
8148.97 1008
8149.82 1079
8150.67 1059
8151.52 1071
8152.38 1147
8153.23 1134
8154.08 1168
8154.93 1099
8155.78 1158
8156.64 1336
8157.49 1310
8158.34 1251
8159.19 1239
8160.05 1275
8160.90 1217
8161.75 1131
8162.61 1140
8163.46 1143
8164.31 1076
8165.16 1096
8166.02 1004
8166.87 1023
8167.72 1048
8168.58 1012
8169.43 1027
8170.28 1039
8171.14 1038
8171.99 964
8172.84 940
8173.70 930
8174.55 993
8175.40 1017
8176.26 964
8177.11 973
8177.96 1023
8178.82 989
8179.67 945
8180.52 969
8181.38 936
8182.23 970
8183.08 920
8183.94 851
8184.79 882
8185.65 886
8186.50 891
8187.35 987
8188.21 918
8189.06 807
8189.92 839
8190.77 927
8191.63 936
8192.48 940
8193.33 898
8194.19 1001
8195.04 982
8195.90 955
8196.75 941
8197.61 921
8198.46 971
8199.32 958
8200.17 1011
8201.02 958
8201.88 888
8202.73 863
8203.59 832
8204.44 818
8205.30 881
8206.15 880
8207.01 953
8207.86 941
8208.72 920
8209.57 842
8210.43 957
8211.29 964
8212.14 942
8213.00 915
8213.85 999
8214.71 968
8215.56 908
8216.42 1004
8217.27 1045
8218.13 988
8218.98 939
8219.84 886
8220.70 914
8221.55 906
8222.41 884
8223.26 976
8224.12 950
8224.98 980
8225.83 896
8226.69 954
8227.54 952
8228.40 963
8229.26 980
8230.11 924
8230.97 909
8231.83 944
8232.68 938
8233.54 891
8234.39 940
8235.25 982
8236.11 979
8236.96 969
8237.82 924
8238.68 909
8239.53 899
8240.39 881
8241.25 882
8242.11 911
8242.96 931
8243.82 959
8244.68 908
8245.53 965
8246.39 969
8247.25 887
8248.10 898
8248.96 883
8249.82 818
8250.68 868
8251.53 891
8252.39 941
8253.25 879
8254.11 873
8254.96 924
8255.82 969
8256.68 960
8257.54 912
8258.39 910
8259.25 895
8260.11 911
8260.97 996
8261.83 965
8262.68 917
8263.54 877
8264.40 900
8265.26 944
8266.12 893
8266.97 897
8267.83 961
8268.69 964
8269.55 1081
8270.41 1032
8271.27 1081
8272.12 1141
8272.98 1087
8273.84 1050
8274.70 1014
8275.56 998
8276.42 1072
8277.28 1022
8278.13 922
8278.99 1027
8279.85 958
8280.71 933
8281.57 977
8282.43 970
8283.29 928
8284.15 1022
8285.01 1060
8285.87 952
8286.72 989
8287.58 963
8288.44 1010
8289.30 938
8290.16 875
8291.02 1063
8291.88 938
8292.74 984
8293.60 1067
8294.46 1068
8295.32 1105
8296.18 1035
8297.04 1089
8297.90 1147
8298.76 1171
8299.62 1141
8300.48 1115
8301.34 1054
8302.20 1093
8303.06 1130
8303.92 1077
8304.78 1126
8305.64 1052
8306.50 1047
8307.36 1044
8308.22 1132
8309.08 1053
8309.94 1040
8310.80 1047
8311.66 1054
8312.52 1045
8313.38 1039
8314.24 1018
8315.10 1133
8315.96 1126
8316.83 1251
8317.69 1313
8318.55 1286
8319.41 1191
8320.27 1247
8321.13 1289
8321.99 1255
8322.85 1169
8323.71 1078
8324.57 1044
8325.44 998
8326.30 1086
8327.16 1016
8328.02 946
8328.88 1026
8329.74 1035
8330.60 1026
8331.47 983
8332.33 1040
8333.19 1123
8334.05 1044
8334.91 1075
8335.77 1049
8336.64 1017
8337.50 982
8338.36 934
8339.22 913
8340.08 1005
8340.94 1008
8341.81 972
8342.67 1086
8343.53 1090
8344.39 1060
8345.26 1040
8346.12 1114
8346.98 1189
8347.84 1133
8348.71 1254
8349.57 1128
8350.43 1166
8351.29 1097
8352.16 1095
8353.02 1054
8353.88 1017
8354.74 1035
8355.61 969
8356.47 988
8357.33 1067
8358.19 1101
8359.06 1091
8359.92 983
8360.78 1031
8361.65 1079
8362.51 1071
8363.37 985
8364.24 968
8365.10 1097
8365.96 1044
8366.83 988
8367.69 987
8368.55 958
8369.42 955
8370.28 1060
8371.14 1006
8372.01 991
8372.87 1013
8373.73 1021
8374.60 1063
8375.46 1128
8376.33 1055
8377.19 1082
8378.05 1018
8378.92 978
8379.78 957
8380.65 1016
8381.51 1037
8382.37 1010
8383.24 1072
8384.10 1044
8384.97 990
8385.83 1060
8386.70 1048
8387.56 1071
8388.42 1099
8389.29 1087
8390.15 1053
8391.02 1153
8391.88 1115
8392.75 1115
8393.61 1093
8394.48 1181
8395.34 1120
8396.21 1065
8397.07 1096
8397.94 1082
8398.80 1018
8399.67 1042
8400.53 1108
8401.40 1050
8402.26 1071
8403.13 1115
8403.99 1110
8404.86 1096
8405.72 1073
8406.59 1179
8407.45 1061
8408.32 1096
8409.19 1091
8410.05 1130
8410.92 1101
8411.78 1150
8412.65 1112
8413.51 1185
8414.38 1124
8415.25 1055
8416.11 1049
8416.98 1264
8417.84 1197
8418.71 1093
8419.58 1166
8420.44 1164
8421.31 1118
8422.17 1165
8423.04 1211
8423.91 1244
8424.77 1297
8425.64 1298
8426.51 1318
8427.37 1300
8428.24 1320
8429.11 1340
8429.97 1260
8430.84 1230
8431.71 1281
8432.57 1319
8433.44 1419
8434.31 1354
8435.17 1322
8436.04 1401
8436.91 1484
8437.77 1460
8438.64 1474
8439.51 1504
8440.38 1531
8441.24 1543
8442.11 1538
8442.98 1540
8443.84 1545
8444.71 1744
8445.58 1695
8446.45 1758
8447.31 1825
8448.18 1834
8449.05 1802
8449.92 1736
8450.78 1747
8451.65 1733
8452.52 1745
8453.39 1839
8454.26 1763
8455.12 1864
8455.99 1933
8456.86 1963
8457.73 1943
8458.60 2056
8459.46 2030
8460.33 2146
8461.20 2173
8462.07 2198
8462.94 2105
8463.81 2047
8464.67 2038
8465.54 2049
8466.41 1974
8467.28 2028
8468.15 2355
8469.02 2697
8469.89 2964
8470.75 3491
8471.62 3901
8472.49 4229
8473.36 4418
8474.23 4239
8475.10 3988
8475.97 3713
8476.84 3222
8477.71 2928
8478.57 2428
8479.44 2206
8480.31 1996
8481.18 1775
8482.05 1762
8482.92 1667
8483.79 1583
8484.66 1541
8485.53 1482
8486.40 1437
8487.27 1394
8488.14 1374
8489.01 1366
8489.88 1366
8490.75 1445
8491.62 1273
8492.49 1325
8493.36 1378
8494.23 1260
8495.10 1285
8495.97 1319
8496.84 1363
8497.71 1316
8498.58 1247
8499.45 1312
8500.32 1242
8501.19 1372
8502.06 1340
8502.93 1377
8503.80 1246
8504.67 1275
8505.54 1279
8506.41 1292
8507.28 1381
8508.15 1318
8509.02 1382
8509.89 1495
8510.76 1552
8511.63 1551
8512.51 1474
8513.38 1458
8514.25 1511
8515.12 1392
8515.99 1422
8516.86 1446
8517.73 1361
8518.60 1287
8519.47 1290
8520.35 1341
8521.22 1284
8522.09 1311
8522.96 1280
8523.83 1271
8524.70 1282
8525.57 1286
8526.45 1339
8527.32 1328
8528.19 1429
8529.06 1427
8529.93 1416
8530.80 1397
8531.68 1428
8532.55 1448
8533.42 1493
8534.29 1555
8535.16 1512
8536.04 1464
8536.91 1478
8537.78 1484
8538.65 1515
8539.52 1508
8540.40 1537
8541.27 1452
8542.14 1358
8543.01 1422
8543.89 1460
8544.76 1492
8545.63 1440
8546.50 1460
8547.38 1491
8548.25 1529
8549.12 1483
8549.99 1628
8550.87 1669
8551.74 1565
8552.61 1541
8553.49 1604
8554.36 1562
8555.23 1649
8556.11 1671
8556.98 1595
8557.85 1593
8558.73 1429
8559.60 1442
8560.47 1414
8561.35 1405
8562.22 1349
8563.09 1385
8563.97 1274
8564.84 1275
8565.71 1283
8566.59 1335
8567.46 1358
8568.33 1350
8569.21 1354
8570.08 1278
8570.96 1262
8571.83 1232
8572.70 1251
8573.58 1268
8574.45 1268
8575.33 1204
8576.20 1205
8577.07 1370
8577.95 1308
8578.82 1277
8579.70 1214
8580.57 1223
8581.45 1313
8582.32 1268
8583.19 1232
8584.07 1249
8584.94 1220
8585.82 1268
8586.69 1226
8587.57 1222
8588.44 1304
8589.32 1219
8590.19 1297
8591.07 1352
8591.94 1240
8592.82 1318
8593.69 1253
8594.57 1246
8595.44 1275
8596.32 1186
8597.19 1303
8598.07 1370
8598.94 1340
8599.82 1312
8600.69 1314
8601.57 1288
8602.44 1369
8603.32 1375
8604.20 1359
8605.07 1337
8605.95 1402
8606.82 1410
8607.70 1396
8608.57 1344
8609.45 1431
8610.33 1410
8611.20 1412
8612.08 1399
8612.95 1438
8613.83 1428
8614.71 1347
8615.58 1399
8616.46 1537
8617.33 1418
8618.21 1391
8619.09 1435
8619.96 1388
8620.84 1461
8621.72 1507
8622.59 1415
8623.47 1442
8624.35 1519
8625.22 1505
8626.10 1520
8626.98 1592
8627.85 1581
8628.73 1603
8629.61 1515
8630.48 1597
8631.36 1657
8632.24 1738
8633.11 1781
8633.99 1688
8634.87 1717
8635.74 1756
8636.62 1734
8637.50 1764
8638.38 1791
8639.25 1777
8640.13 1789
8641.01 1856
8641.89 1937
8642.76 1901
8643.64 1893
8644.52 2035
8645.40 1991
8646.27 1976
8647.15 2155
8648.03 2064
8648.91 2077
8649.79 2167
8650.66 2198
8651.54 2204
8652.42 2164
8653.30 2136
8654.18 2168
8655.05 2262
8655.93 2111
8656.81 2234
8657.69 2245
8658.57 2260
8659.45 2278
8660.32 2325
8661.20 2226
8662.08 2277
8662.96 2200
8663.84 2193
8664.72 2291
8665.60 2319
8666.47 2235
8667.35 2242
8668.23 2313
8669.11 2322
8669.99 2354
8670.87 2514
8671.75 2768
8672.63 2988
8673.51 3110
8674.38 3556
8675.26 3887
8676.14 4180
8677.02 4403
8677.90 4351
8678.78 4339
8679.66 4284
8680.54 3909
8681.42 3472
8682.30 3501
8683.18 3311
8684.06 3013
8684.94 2952
8685.82 2772
8686.70 2758
8687.58 2801
8688.46 2911
8689.34 3013
8690.22 3280
8691.10 3685
8691.98 4181
8692.86 4888
8693.74 5304
8694.62 5509
8695.50 5810
8696.38 5850
8697.26 5629
8698.14 5147
8699.02 4657
8699.90 4238
8700.78 3744
8701.66 3249
8702.54 3034
8703.42 2703
8704.30 2389
8705.18 2295
8706.06 2251
8706.94 2081
8707.82 2100
8708.71 2061
8709.59 2065
8710.47 1922
8711.35 1969
8712.23 1886
8713.11 1835
8713.99 1806
8714.87 1782
8715.75 1753
8716.64 1776
8717.52 1567
8718.40 1640
8719.28 1675
8720.16 1642
8721.04 1579
8721.92 1719
8722.81 1630
8723.69 1681
8724.57 1722
8725.45 1643
8726.33 1631
8727.21 1629
8728.10 1640
8728.98 1565
8729.86 1600
8730.74 1562
8731.62 1702
8732.51 1787
8733.39 1722
8734.27 1791
8735.15 1778
8736.03 1662
8736.92 1701
8737.80 1642
8738.68 1612
8739.56 1660
8740.45 1530
8741.33 1432
8742.21 1428
8743.09 1500
8743.98 1620
8744.86 1599
8745.74 1539
8746.63 1538
8747.51 1547
8748.39 1624
8749.27 1484
8750.16 1386
8751.04 1456
8751.92 1532
8752.81 1532
8753.69 1559
8754.57 1561
8755.46 1611
8756.34 1592
8757.22 1631
8758.11 1570
8758.99 1617
8759.87 1634
8760.76 1646
8761.64 1668
8762.52 1652
8763.41 1624
8764.29 1631
8765.17 1553
8766.06 1548
8766.94 1569
8767.83 1632
8768.71 1655
8769.59 1705
8770.48 1647
8771.36 1627
8772.25 1624
8773.13 1632
8774.01 1624
8774.90 1713
8775.78 1537
8776.67 1520
8777.55 1589
8778.44 1520
8779.32 1551
8780.20 1459
8781.09 1485
8781.97 1481
8782.86 1385
8783.74 1483
8784.63 1458
8785.51 1430
8786.40 1425
8787.28 1413
8788.17 1495
8789.05 1403
8789.94 1432
8790.82 1317
8791.71 1243
8792.59 1387
8793.48 1379
8794.36 1334
8795.25 1272
8796.13 1227
8797.02 1294
8797.90 1236
8798.79 1274
8799.67 1357
8800.56 1242
8801.45 1243
8802.33 1244
8803.22 1235
8804.10 1200
8804.99 1259
8805.87 1233
8806.76 1254
8807.65 1251
8808.53 1278
8809.42 1202
8810.30 1198
8811.19 1258
8812.08 1173
8812.96 1122
8813.85 1159
8814.73 1159
8815.62 1162
8816.51 1140
8817.39 1161
8818.28 1094
8819.17 1182
8820.05 1224
8820.94 1128
8821.83 1114
8822.71 1057
8823.60 1084
8824.49 1111
8825.37 1199
8826.26 1169
8827.15 1144
8828.03 1076
8828.92 1056
8829.81 1090
8830.69 1050
8831.58 1089
8832.47 1148
8833.36 1087
8834.24 1097
8835.13 1073
8836.02 1077
8836.90 1089
8837.79 1017
8838.68 1012
8839.57 1023
8840.45 1087
8841.34 1046
8842.23 1041
8843.12 945
8844.01 1071
8844.89 1048
8845.78 1012
8846.67 1017
8847.56 1012
8848.44 1069
8849.33 995
8850.22 992
8851.11 1003
8852.00 968
8852.88 1052
8853.77 927
8854.66 871
8855.55 929
8856.44 922
8857.33 906
8858.21 922
8859.10 880
8859.99 876
8860.88 942
8861.77 949
8862.66 947
8863.55 975
8864.43 979
8865.32 1032
8866.21 990
8867.10 917
8867.99 976
8868.88 986
8869.77 1000
8870.66 967
8871.55 895
8872.44 908
8873.32 887
8874.21 916
8875.10 886
8875.99 877
8876.88 907
8877.77 896
8878.66 859
8879.55 921
8880.44 936
8881.33 888
8882.22 864
8883.11 899
8884.00 934
8884.89 940
8885.78 823
8886.67 930
8887.56 901
8888.45 858
8889.34 817
8890.23 892
8891.12 899
8892.01 865
8892.90 913
8893.79 874
8894.68 834
8895.57 865
8896.46 910
8897.35 895
8898.24 840
8899.13 821
8900.02 866
8900.91 893
8901.80 805
8902.69 822
8903.58 851
8904.47 871
8905.36 825
8906.26 920
8907.15 922
8908.04 897
8908.93 824
8909.82 851
8910.71 808
8911.60 800
8912.49 791
8913.38 806
8914.28 749
8915.17 835
8916.06 887
8916.95 836
8917.84 823
8918.73 803
8919.62 843
8920.52 821
8921.41 824
8922.30 796
8923.19 796
8924.08 757
8924.97 784
8925.87 797
8926.76 756
8927.65 796
8928.54 829
8929.43 857
8930.33 848
8931.22 841
8932.11 842
8933.00 819
8933.89 763
8934.79 864
8935.68 850
8936.57 791
8937.46 758
8938.36 723
8939.25 750
8940.14 742
8941.03 730
8941.93 781
8942.82 808
8943.71 747
8944.60 764
8945.50 812
8946.39 830
8947.28 747
8948.18 705
8949.07 715
8949.96 703
8950.85 783
8951.75 761
8952.64 787
8953.53 740
8954.43 776
8955.32 754
8956.21 732
8957.11 697
8958.00 726
8958.89 751
8959.79 776
8960.68 757
8961.57 768
8962.47 719
8963.36 777
8964.26 747
8965.15 706
8966.04 768
8966.94 787
8967.83 782
8968.73 744
8969.62 754
8970.51 791
8971.41 829
8972.30 807
8973.20 764
8974.09 748
8974.98 803
8975.88 722
8976.77 863
8977.67 803
8978.56 820
8979.46 830
8980.35 826
8981.25 831
8982.14 808
8983.03 762
8983.93 754
8984.82 809
8985.72 844
8986.61 816
8987.51 705
8988.40 722
8989.30 775
8990.19 785
8991.09 787
8991.98 709
8992.88 733
8993.77 827
8994.67 742
8995.56 750
8996.46 775
8997.36 698
8998.25 731
8999.15 751
9000.04 705
9000.94 782
9001.83 826
9002.73 758
9003.62 810
9004.52 751
9005.42 808
9006.31 818
9007.21 792
9008.10 714
9009.00 719
9009.90 692
9010.79 723
9011.69 664
9012.58 674
9013.48 707
9014.38 709
9015.27 665
9016.17 681
9017.07 670
9017.96 653
9018.86 714
9019.76 694
9020.65 733
9021.55 662
9022.44 700
9023.34 682
9024.24 683
9025.14 751
9026.03 740
9026.93 729
9027.83 663
9028.72 672
9029.62 708
9030.52 719
9031.41 727
9032.31 697
9033.21 732
9034.11 716
9035.00 686
9035.90 740
9036.80 696
9037.69 723
9038.59 750
9039.49 668
9040.39 725
9041.28 723
9042.18 730
9043.08 772
9043.98 753
9044.88 725
9045.77 725
9046.67 667
9047.57 692
9048.47 769
9049.36 764
9050.26 743
9051.16 744
9052.06 748
9052.96 720
9053.86 707
9054.75 723
9055.65 678
9056.55 735
9057.45 762
9058.35 753
9059.25 767
9060.14 750
9061.04 722
9061.94 689
9062.84 727
9063.74 788
9064.64 781
9065.54 764
9066.44 756
9067.33 764
9068.23 839
9069.13 804
9070.03 752
9070.93 763
9071.83 739
9072.73 751
9073.63 731
9074.53 773
9075.43 758
9076.33 726
9077.22 700
9078.12 707
9079.02 705
9079.92 730
9080.82 755
9081.72 737
9082.62 724
9083.52 720
9084.42 791
9085.32 794
9086.22 792
9087.12 758
9088.02 799
9088.92 755
9089.82 775
9090.72 802
9091.62 804
9092.52 782
9093.42 781
9094.32 820
9095.22 768
9096.12 695
9097.02 762
9097.92 716
9098.82 721
9099.72 745
9100.62 754
9101.52 747
9102.43 809
9103.33 797
9104.23 771
9105.13 742
9106.03 724
9106.93 743
9107.83 734
9108.73 718
9109.63 718
9110.53 712
9111.43 779
9112.33 687
9113.24 670
9114.14 661
9115.04 753
9115.94 756
9116.84 716
9117.74 712
9118.64 706
9119.55 748
9120.45 729
9121.35 802
9122.25 756
9123.15 719
9124.05 735
9124.96 720
9125.86 704
9126.76 669
9127.66 637
9128.56 672
9129.46 718
9130.37 715
9131.27 678
9132.17 740
9133.07 811
9133.97 753
9134.88 787
9135.78 724
9136.68 711
9137.58 778
9138.49 775
9139.39 746
9140.29 783
9141.19 726
9142.10 682
9143.00 650
9143.90 668
9144.80 681
9145.71 711
9146.61 780
9147.51 766
9148.42 731
9149.32 781
9150.22 746
9151.12 754
9152.03 779
9152.93 752
9153.83 724
9154.74 758
9155.64 759
9156.54 732
9157.45 728
9158.35 735
9159.25 856
9160.16 804
9161.06 734
9161.96 728
9162.87 797
9163.77 768
9164.68 698
9165.58 733
9166.48 683
9167.39 742
9168.29 714
9169.19 712
9170.10 707
9171.00 721
9171.91 720
9172.81 742
9173.72 739
9174.62 740
9175.52 721
9176.43 668
9177.33 696
9178.24 678
9179.14 700
9180.05 691
9180.95 780
9181.85 702
9182.76 695
9183.66 704
9184.57 695
9185.47 750
9186.38 767
9187.28 742
9188.19 738
9189.09 751
9190.00 701
9190.90 731
9191.81 739
9192.71 735
9193.62 777
9194.52 748
9195.43 699
9196.33 708
9197.24 698
9198.14 745
9199.05 733
9199.96 759
9200.86 805
9201.77 767
9202.67 858
9203.58 866
9204.48 832
9205.39 819
9206.29 768
9207.20 752
9208.11 757
9209.01 722
9209.92 719
9210.82 748
9211.73 747
9212.64 697
9213.54 694
9214.45 759
9215.35 727
9216.26 746
9217.17 714
9218.07 699
9218.98 743
9219.89 749
9220.79 747
9221.70 769
9222.61 744
9223.51 721
9224.42 728
9225.33 695
9226.23 768
9227.14 805
9228.05 749
9228.95 757
9229.86 758
9230.77 716
9231.67 737
9232.58 711
9233.49 642
9234.40 668
9235.30 708
9236.21 725
9237.12 691
9238.02 680
9238.93 706
9239.84 732
9240.75 782
9241.65 773
9242.56 805
9243.47 779
9244.38 741
9245.28 701
9246.19 700
9247.10 725
9248.01 795
9248.92 831
9249.82 703
9250.73 721
9251.64 728
9252.55 727
9253.46 706
9254.36 705
9255.27 715
9256.18 708
9257.09 693
9258.00 746
9258.90 729
9259.81 731
9260.72 710
9261.63 742
9262.54 728
9263.45 662
9264.36 687
9265.26 698
9266.17 666
9267.08 641
9267.99 705
9268.90 692
9269.81 661
9270.72 710
9271.63 726
9272.54 727
9273.44 748
9274.35 715
9275.26 747
9276.17 689
9277.08 687
9277.99 737
9278.90 755
9279.81 690
9280.72 653
9281.63 703
9282.54 656
9283.45 700
9284.36 683
9285.27 679
9286.18 758
9287.09 685
9288.00 719
9288.91 763
9289.82 726
9290.73 742
9291.64 713
9292.55 699
9293.46 806
9294.37 758
9295.28 790
9296.19 700
9297.10 764
9298.01 785
9298.92 709
9299.83 726
9300.74 808
9301.65 762
9302.56 778
9303.47 783
9304.38 754
9305.29 783
9306.20 780
9307.11 839
9308.02 816
9308.93 819
9309.84 851
9310.75 825
9311.67 777
9312.58 842
9313.49 808
9314.40 887
9315.31 841
9316.22 755
9317.13 773
9318.04 768
9318.95 828
9319.87 815
9320.78 803
9321.69 804
9322.60 866
9323.51 783
9324.42 770
9325.34 772
9326.25 792
9327.16 750
9328.07 772
9328.98 751
9329.89 788
9330.81 743
9331.72 770
9332.63 690
9333.54 804
9334.45 766
9335.37 795
9336.28 753
9337.19 841
9338.10 794
9339.01 822
9339.93 770
9340.84 730
9341.75 766
9342.66 736
9343.58 788
9344.49 694
9345.40 782
9346.31 762
9347.23 748
9348.14 773
9349.05 709
9349.97 697
9350.88 746
9351.79 811
9352.70 794
9353.62 765
9354.53 831
9355.44 758
9356.36 695
9357.27 748
9358.18 703
9359.10 709
9360.01 819
9360.92 805
9361.84 671
9362.75 748
9363.66 741
9364.58 681
9365.49 659
9366.40 689
9367.32 747
9368.23 707
9369.15 725
9370.06 793
9370.97 740
9371.89 732
9372.80 777
9373.71 760
9374.63 766
9375.54 807
9376.46 825
9377.37 741
9378.29 717
9379.20 844
9380.11 806
9381.03 778
9381.94 781
9382.86 799
9383.77 773
9384.69 784
9385.60 809
9386.51 782
9387.43 786
9388.34 828
9389.26 894
9390.17 862
9391.09 851
9392.00 874
9392.92 822
9393.83 832
9394.75 807
9395.66 857
9396.58 800
9397.49 863
9398.41 796
9399.32 794
9400.24 783
9401.15 873
9402.07 808
9402.99 813
9403.90 810
9404.82 882
9405.73 790
9406.65 815
9407.56 848
9408.48 831
9409.39 860
9410.31 795
9411.23 815
9412.14 885
9413.06 882
9413.97 889
9414.89 809
9415.81 841
9416.72 746
9417.64 812
9418.55 796
9419.47 765
9420.39 819
9421.30 806
9422.22 848
9423.14 792
9424.05 799
9424.97 793
9425.89 819
9426.80 841
9427.72 871
9428.64 878
9429.55 858
9430.47 885
9431.39 840
9432.30 913
9433.22 832
9434.14 921
9435.05 854
9435.97 839
9436.89 956
9437.80 953
9438.72 946
9439.64 936
9440.56 924
9441.47 938
9442.39 922
9443.31 876
9444.23 941
9445.14 889
9446.06 890
9446.98 832
9447.90 874
9448.81 927
9449.73 1001
9450.65 1013
9451.57 995
9452.48 1057
9453.40 1028
9454.32 1134
9455.24 1167
9456.16 1184
9457.07 1193
9457.99 1106
9458.91 1039
9459.83 1249
9460.75 1116
9461.66 1032
9462.58 1034
9463.50 1086
9464.42 981
9465.34 963
9466.26 998
9467.18 948
9468.09 948
9469.01 926
9469.93 879
9470.85 881
9471.77 913
9472.69 965
9473.61 952
9474.53 968
9475.44 997
9476.36 952
9477.28 979
9478.20 920
9479.12 963
9480.04 938
9480.96 981
9481.88 929
9482.80 993
9483.72 1021
9484.64 1085
9485.56 1081
9486.47 1106
9487.39 1081
9488.31 1077
9489.23 1038
9490.15 1059
9491.07 944
9491.99 935
9492.91 1002
9493.83 958
9494.75 917
9495.67 987
9496.59 1026
9497.51 985
9498.43 979
9499.35 940
9500.27 949
9501.19 921
9502.11 919
9503.03 918
9503.95 982
9504.87 1004
9505.79 955
9506.71 999
9507.64 1026
9508.56 1018
9509.48 951
9510.40 1025
9511.32 982
9512.24 986
9513.16 1074
9514.08 1114
9515.00 1076
9515.92 1109
9516.84 1139
9517.76 1068
9518.68 1093
9519.61 1188
9520.53 1142
9521.45 1152
9522.37 1137
9523.29 1197
9524.21 1090
9525.13 1113
9526.05 1147
9526.98 1088
9527.90 1084
9528.82 1191
9529.74 1235
9530.66 1228
9531.58 1270
9532.51 1407
9533.43 1404
9534.35 1480
9535.27 1519
9536.19 1649
9537.11 1645
9538.04 1629
9538.96 1601
9539.88 1516
9540.80 1452
9541.73 1368
9542.65 1283
9543.57 1231
9544.49 1250
9545.41 1252
9546.34 1222
9547.26 1150
9548.18 1188
9549.10 1209
9550.03 1145
9550.95 1197
9551.87 1160
9552.79 1190
9553.72 1258
9554.64 1199
9555.56 1144
9556.49 1219
9557.41 1193
9558.33 1181
9559.25 1254
9560.18 1275
9561.10 1309
9562.02 1322
9562.95 1326
9563.87 1298
9564.79 1305
9565.72 1298
9566.64 1310
9567.56 1294
9568.49 1372
9569.41 1314
9570.33 1279
9571.26 1237
9572.18 1300
9573.11 1283
9574.03 1232
9574.95 1226
9575.88 1156
9576.80 1198
9577.72 1257
9578.65 1268
9579.57 1253
9580.50 1222
9581.42 1301
9582.34 1313
9583.27 1231
9584.19 1268
9585.12 1198
9586.04 1260
9586.97 1269
9587.89 1320
9588.81 1339
9589.74 1326
9590.66 1356
9591.59 1265
9592.51 1257
9593.44 1302
9594.36 1271
9595.29 1352
9596.21 1386
9597.14 1291
9598.06 1384
9598.99 1378
9599.91 1408
9600.84 1316
9601.76 1423
9602.69 1329
9603.61 1329
9604.54 1445
9605.46 1423
9606.39 1538
9607.31 1437
9608.24 1416
9609.16 1435
9610.09 1446
9611.01 1437
9611.94 1517
9612.87 1507
9613.79 1459
9614.72 1441
9615.64 1575
9616.57 1582
9617.49 1558
9618.42 1466
9619.35 1556
9620.27 1599
9621.20 1557
9622.12 1603
9623.05 1528
9623.98 1462
9624.90 1584
9625.83 1581
9626.76 1586
9627.68 1566
9628.61 1669
9629.53 1698
9630.46 1681
9631.39 1709
9632.31 1785
9633.24 1782
9634.17 1723
9635.09 1801
9636.02 1826
9636.95 1908
9637.87 1913
9638.80 1727
9639.73 1789
9640.65 1807
9641.58 1848
9642.51 1807
9643.44 1887
9644.36 1999
9645.29 2078
9646.22 1931
9647.14 1980
9648.07 2040
9649.00 2105
9649.93 2105
9650.85 2162
9651.78 2229
9652.71 2291
9653.64 2292
9654.56 2337
9655.49 2278
9656.42 2223
9657.35 2274
9658.27 2194
9659.20 2285
9660.13 2348
9661.06 2283
9661.99 2254
9662.91 2310
9663.84 2281
9664.77 2272
9665.70 2224
9666.63 2225
9667.56 2379
9668.48 2414
9669.41 2455
9670.34 2445
9671.27 2450
9672.20 2468
9673.13 2619
9674.05 2692
9674.98 2469
9675.91 2532
9676.84 2563
9677.77 2487
9678.70 2503
9679.63 2493
9680.56 2539
9681.48 2654
9682.41 2668
9683.34 2768
9684.27 2859
9685.20 2860
9686.13 2879
9687.06 2906
9687.99 2828
9688.92 2835
9689.85 2884
9690.78 2889
9691.71 2855
9692.63 2817
9693.56 2849
9694.49 2941
9695.42 2974
9696.35 3011
9697.28 3246
9698.21 3592
9699.14 3877
9700.07 3963
9701.00 4119
9701.93 4279
9702.86 4393
9703.79 4421
9704.72 4258
9705.65 4010
9706.58 3708
9707.51 3528
9708.44 3409
9709.37 3242
9710.30 3060
9711.23 3116
9712.16 3097
9713.09 3038
9714.02 2992
9714.95 3043
9715.89 3214
9716.82 3301
9717.75 3366
9718.68 3393
9719.61 3306
9720.54 3157
9721.47 3100
9722.40 3073
9723.33 3060
9724.26 2756
9725.19 2709
9726.12 2522
9727.06 2434
9727.99 2582
9728.92 2468
9729.85 2405
9730.78 2373
9731.71 2505
9732.64 2482
9733.57 2464
9734.51 2459
9735.44 2529
9736.37 2458
9737.30 2504
9738.23 2429
9739.16 2367
9740.10 2402
9741.03 2325
9741.96 2274
9742.89 2286
9743.82 2114
9744.75 1991
9745.69 2031
9746.62 1943
9747.55 1908
9748.48 1974
9749.41 1911
9750.35 1895
9751.28 1941
9752.21 1916
9753.14 1842
9754.08 1835
9755.01 1869
9755.94 1981
9756.87 1775
9757.81 1773
9758.74 1797
9759.67 1919
9760.60 1812
9761.54 1804
9762.47 1816
9763.40 1739
9764.34 1833
9765.27 1820
9766.20 1785
9767.13 1810
9768.07 1864
9769.00 1748
9769.93 1850
9770.87 1774
9771.80 1775
9772.73 1748
9773.67 1845
9774.60 1818
9775.53 1843
9776.47 1925
9777.40 1928
9778.33 1985
9779.27 2032
9780.20 1983
9781.14 1947
9782.07 1978
9783.00 2100
9783.94 2074
9784.87 2019
9785.80 2024
9786.74 2109
9787.67 1933
9788.61 1891
9789.54 1922
9790.47 1787
9791.41 1847
9792.34 1801
9793.28 1832
9794.21 1724
9795.15 1699
9796.08 1665
9797.01 1675
9797.95 1753
9798.88 1674
9799.82 1649
9800.75 1643
9801.69 1624
9802.62 1681
9803.56 1681
9804.49 1726
9805.43 1668
9806.36 1572
9807.30 1514
9808.23 1521
9809.17 1464
9810.10 1509
9811.04 1486
9811.97 1448
9812.91 1513
9813.84 1498
9814.78 1374
9815.71 1370
9816.65 1341
9817.58 1389
9818.52 1347
9819.46 1390
9820.39 1338
9821.33 1375
9822.26 1416
9823.20 1345
9824.13 1292
9825.07 1259
9826.00 1296
9826.94 1334
9827.88 1384
9828.81 1298
9829.75 1326
9830.68 1327
9831.62 1306
9832.56 1303
9833.49 1259
9834.43 1272
9835.37 1198
9836.30 1194
9837.24 1217
9838.17 1207
9839.11 1257
9840.05 1195
9840.98 1271
9841.92 1265
9842.86 1322
9843.79 1223
9844.73 1223
9845.67 1273
9846.60 1272
9847.54 1243
9848.48 1180
9849.42 1247
9850.35 1183
9851.29 1230
9852.23 1243
9853.16 1240
9854.10 1181
9855.04 1178
9855.98 1224
9856.91 1203
9857.85 1225
9858.79 1241
9859.72 1219
9860.66 1214
9861.60 1219
9862.54 1207
9863.47 1236
9864.41 1156
9865.35 1216
9866.29 1165
9867.23 1189
9868.16 1166
9869.10 1212
9870.04 1196
9870.98 1102
9871.92 1203
9872.85 1166
9873.79 1118
9874.73 1128
9875.67 1137
9876.61 1149
9877.54 1096
9878.48 1057
9879.42 1076
9880.36 1080
9881.30 1131
9882.24 1138
9883.18 1083
9884.11 1076
9885.05 1106
9885.99 1062
9886.93 1117
9887.87 1066
9888.81 1052
9889.75 1100
9890.69 1121
9891.62 1018
9892.56 1073
9893.50 1096
9894.44 1042
9895.38 1075
9896.32 1051
9897.26 1045
9898.20 1056
9899.14 1085
9900.08 1066
9901.02 1066
9901.96 1021
9902.90 1040
9903.83 1043
9904.77 1024
9905.71 1085
9906.65 1014
9907.59 1105
9908.53 1131
9909.47 1061
9910.41 1100
9911.35 1037
9912.29 1027
9913.23 1047
9914.17 1127
9915.11 1082
9916.05 986
9916.99 1008
9917.93 1045
9918.87 979
9919.81 1017
9920.75 1052
9921.69 1033
9922.64 1048
9923.58 1168
9924.52 1205
9925.46 1176
9926.40 1289
9927.34 1393
9928.28 1486
9929.22 1569
9930.16 1631
9931.10 1683
9932.04 1612
9932.98 1517
9933.92 1458
9934.87 1357
9935.81 1376
9936.75 1298
9937.69 1222
9938.63 1132
9939.57 1125
9940.51 1052
9941.45 1032
9942.39 1058
9943.34 933
9944.28 1044
9945.22 1000
9946.16 951
9947.10 1018
9948.04 1048
9948.99 1005
9949.93 987
9950.87 1083
9951.81 983
9952.75 981
9953.69 999
9954.64 945
9955.58 1015
9956.52 1000
9957.46 1009
9958.41 962
9959.35 928
9960.29 905
9961.23 948
9962.17 866
9963.12 891
9964.06 959
9965.00 1003
9965.94 917
9966.89 920
9967.83 985
9968.77 977
9969.71 906
9970.66 903
9971.60 936
9972.54 934
9973.49 1005
9974.43 951
9975.37 954
9976.31 910
9977.26 918
9978.20 971
9979.14 957
9980.09 921
9981.03 952
9981.97 873
9982.92 833
9983.86 887
9984.80 831
9985.75 943
9986.69 944
9987.63 891
9988.58 852
9989.52 897
9990.46 871
9991.41 852
9992.35 911
9993.30 905
9994.24 897
9995.18 905
9996.13 853
9997.07 915
9998.02 893
9998.96 886
9999.90 871
10000.85 871
10001.79 911
10002.74 920
10003.68 861
10004.62 844
10005.57 870
10006.51 895
10007.46 932
10008.40 854
10009.35 815
10010.29 840
10011.24 839
10012.18 893
10013.13 974
10014.07 886
10015.01 908
10015.96 957
10016.90 855
10017.85 835
10018.79 873
10019.74 897
10020.68 897
10021.63 967
10022.58 861
10023.52 969
10024.47 902
10025.41 901
10026.36 886
10027.30 860
10028.25 856
10029.19 863
10030.14 859
10031.08 826
10032.03 796
10032.98 849
10033.92 821
10034.87 808
10035.81 840
10036.76 893
10037.70 876
10038.65 824
10039.60 834
10040.54 868
10041.49 758
10042.43 802
10043.38 792
10044.33 808
10045.27 852
10046.22 808
10047.17 752
10048.11 780
10049.06 734
10050.00 759
10050.95 762
10051.90 794
10052.84 762
10053.79 806
10054.74 862
10055.68 845
10056.63 832
10057.58 772
10058.52 808
10059.47 827
10060.42 833
10061.37 823
10062.31 855
10063.26 848
10064.21 842
10065.15 809
10066.10 805
10067.05 783
10068.00 814
10068.94 793
10069.89 781
10070.84 832
10071.79 790
10072.73 849
10073.68 821
10074.63 796
10075.58 800
10076.52 756
10077.47 784
10078.42 825
10079.37 760
10080.32 784
10081.26 789
10082.21 756
10083.16 754
10084.11 815
10085.06 793
10086.00 745
10086.95 794
10087.90 759
10088.85 672
10089.80 727
10090.75 825
10091.69 825
10092.64 773
10093.59 748
10094.54 796
10095.49 741
10096.44 746
10097.39 804
10098.33 803
10099.28 697
10100.23 694
10101.18 744
10102.13 778
10103.08 703
10104.03 706
10104.98 692
10105.93 731
10106.87 747
10107.82 701
10108.77 650
10109.72 764
10110.67 799
10111.62 733
10112.57 714
10113.52 717
10114.47 729
10115.42 783
10116.37 813
10117.32 762
10118.27 708
10119.22 724
10120.17 775
10121.12 748
10122.07 788
10123.02 761
10123.97 741
10124.92 773
10125.87 746
10126.82 728
10127.77 796
10128.72 871
10129.67 858
10130.62 755
10131.57 739
10132.52 783
10133.47 785
10134.42 770
10135.37 744
10136.32 758
10137.27 709
10138.22 718
10139.17 767
10140.12 716
10141.07 738
10142.02 742
10142.98 786
10143.93 836
10144.88 805
10145.83 796
10146.78 819
10147.73 794
10148.68 833
10149.63 833
10150.58 791
10151.54 744
10152.49 767
10153.44 796
10154.39 855
10155.34 823
10156.29 747
10157.24 781
10158.20 817
10159.15 786
10160.10 758
10161.05 736
10162.00 760
10162.95 807
10163.91 798
10164.86 737
10165.81 815
10166.76 786
10167.71 797
10168.67 845
10169.62 827
10170.57 855
10171.52 786
10172.47 808
10173.43 815
10174.38 776
10175.33 786
10176.28 823
10177.24 836
10178.19 815
10179.14 823
10180.09 832
10181.05 803
10182.00 821
10182.95 815
10183.90 812
10184.86 824
10185.81 874
10186.76 839
10187.72 787
10188.67 852
10189.62 907
10190.58 777
10191.53 810
10192.48 843
10193.43 929
10194.39 806
10195.34 760
10196.29 885
10197.25 923
10198.20 944
10199.16 865
10200.11 907
10201.06 958
10202.02 884
10202.97 915
10203.92 922
10204.88 949
10205.83 925
10206.78 973
10207.74 1073
10208.69 1072
10209.65 1125
10210.60 1112
10211.55 1110
10212.51 1025
10213.46 1044
10214.42 1082
10215.37 1141
10216.33 1009
10217.28 920
10218.23 898
10219.19 935
10220.14 1004
10221.10 913
10222.05 969
10223.01 969
10223.96 922
10224.92 856
10225.87 844
10226.83 854
10227.78 815
10228.74 911
10229.69 872
10230.65 803
10231.60 872
10232.56 887
10233.51 849
10234.47 942
10235.42 943
10236.38 879
10237.33 936
10238.29 942
10239.24 920
10240.20 952
10241.15 959
10242.11 912
10243.06 931
10244.02 877
10244.98 844
10245.93 873
10246.89 844
10247.84 812
10248.80 738
10249.75 727
10250.71 765
10251.67 783
10252.62 776
10253.58 745
10254.53 764
10255.49 807
10256.45 727
10257.40 740
10258.36 744
10259.32 762
10260.27 739
10261.23 742
10262.18 684
10263.14 740
10264.10 761
10265.05 686
10266.01 690
10266.97 696
10267.92 703
10268.88 753
10269.84 715
10270.79 730
10271.75 737
10272.71 732
10273.67 759
10274.62 788
10275.58 747
10276.54 741
10277.49 667
10278.45 674
10279.41 806
10280.37 648
10281.32 669
10282.28 717
10283.24 738
10284.19 696
10285.15 730
10286.11 756
10287.07 754
10288.03 703
10288.98 692
10289.94 678
10290.90 722
10291.86 703
10292.81 680
10293.77 749
10294.73 741
10295.69 725
10296.65 685
10297.60 687
10298.56 716
10299.52 704
10300.48 720
10301.44 710
10302.40 687
10303.35 747
10304.31 659
10305.27 667
10306.23 707
10307.19 712
10308.15 761
10309.10 723
10310.06 679
10311.02 697
10311.98 709
10312.94 670
10313.90 703
10314.86 652
10315.82 689
10316.78 701
10317.73 639
10318.69 661
10319.65 719
10320.61 644
10321.57 687
10322.53 721
10323.49 695
10324.45 680
10325.41 635
10326.37 621
10327.33 649
10328.29 678
10329.25 718
10330.21 689
10331.17 659
10332.13 718
10333.09 689
10334.04 721
10335.00 745
10335.96 698
10336.92 701
10337.88 645
10338.84 703
10339.80 773
10340.76 770
10341.72 678
10342.68 675
10343.65 655
10344.61 667
10345.57 702
10346.53 723
10347.49 701
10348.45 697
10349.41 719
10350.37 694
10351.33 663
10352.29 671
10353.25 713
10354.21 694
10355.17 644
10356.13 649
10357.09 665
10358.05 665
10359.02 636
10359.98 735
10360.94 725
10361.90 683
10362.86 659
10363.82 630
10364.78 647
10365.74 702
10366.70 645
10367.67 676
10368.63 610
10369.59 649
10370.55 708
10371.51 662
10372.47 630
10373.43 629
10374.40 690
10375.36 618
10376.32 628
10377.28 626
10378.24 618
10379.21 675
10380.17 610
10381.13 602
10382.09 660
10383.05 642
10384.02 623
10384.98 593
10385.94 610
10386.90 599
10387.86 614
10388.83 633
10389.79 613
10390.75 596
10391.71 678
10392.68 671
10393.64 641
10394.60 601
10395.56 703
10396.53 591
10397.49 632
10398.45 684
10399.42 632
10400.38 603
10401.34 640
10402.30 612
10403.27 565
10404.23 547
10405.19 561
10406.16 618
10407.12 587
10408.08 629
10409.05 607
10410.01 627
10410.97 608
10411.94 595
10412.90 662
10413.86 646
10414.83 625
10415.79 649
10416.75 613
10417.72 576
10418.68 661
10419.65 604
10420.61 620
10421.57 644
10422.54 625
10423.50 696
10424.46 688
10425.43 636
10426.39 608
10427.36 647
10428.32 638
10429.29 641
10430.25 613
10431.21 622
10432.18 545
10433.14 613
10434.11 574
10435.07 568
10436.04 594
10437.00 576
10437.97 547
10438.93 626
10439.90 565
10440.86 512
10441.82 526
10442.79 554
10443.75 571
10444.72 591
10445.68 637
10446.65 618
10447.61 608
10448.58 576
10449.54 589
10450.51 572
10451.48 598
10452.44 629
10453.41 532
10454.37 546
10455.34 554
10456.30 601
10457.27 569
10458.23 520
10459.20 543
10460.16 521
10461.13 535
10462.10 586
10463.06 575
10464.03 555
10464.99 580
10465.96 570
10466.93 534
10467.89 531
10468.86 532
10469.82 572
10470.79 558
10471.76 568
10472.72 544
10473.69 553
10474.65 631
10475.62 611
10476.59 524
10477.55 569
10478.52 540
10479.49 522
10480.45 584
10481.42 587
10482.39 599
10483.35 548
10484.32 583
10485.29 632
10486.25 576
10487.22 558
10488.19 638
10489.15 608
10490.12 573
10491.09 567
10492.06 576
10493.02 580
10493.99 515
10494.96 644
10495.92 555
10496.89 547
10497.86 545
10498.83 552
10499.79 538
10500.76 587
10501.73 541
10502.70 522
10503.66 528
10504.63 611
10505.60 580
10506.57 537
10507.54 542
10508.50 570
10509.47 585
10510.44 553
10511.41 582
10512.38 565
10513.34 587
10514.31 628
10515.28 585
10516.25 574
10517.22 562
10518.19 558
10519.15 609
10520.12 542
10521.09 545
10522.06 577
10523.03 540
10524.00 566
10524.96 602
10525.93 682
10526.90 617
10527.87 602
10528.84 573
10529.81 565
10530.78 649
10531.75 612
10532.72 590
10533.68 585
10534.65 573
10535.62 585
10536.59 542
10537.56 528
10538.53 553
10539.50 552
10540.47 534
10541.44 569
10542.41 584
10543.38 515
10544.35 558
10545.32 579
10546.29 585
10547.26 565
10548.23 587
10549.20 588
10550.17 555
10551.13 554
10552.10 576
10553.07 562
10554.04 622
10555.01 592
10555.98 588
10556.96 628
10557.93 596
10558.90 595
10559.87 615
10560.84 626
10561.81 663
10562.78 667
10563.75 622
10564.72 641
10565.69 607
10566.66 648
10567.63 602
10568.60 606
10569.57 628
10570.54 617
10571.51 613
10572.48 555
10573.45 620
10574.42 630
10575.40 578
10576.37 606
10577.34 601
10578.31 620
10579.28 585
10580.25 576
10581.22 620
10582.19 598
10583.17 542
10584.14 561
10585.11 594
10586.08 601
10587.05 597
10588.02 657
10588.99 633
10589.97 575
10590.94 591
10591.91 599
10592.88 586
10593.85 569
10594.82 605
10595.80 595
10596.77 635
10597.74 603
10598.71 613
10599.68 633
10600.66 610
10601.63 622
10602.60 583
10603.57 613
10604.55 576
10605.52 563
10606.49 593
10607.46 594
10608.44 619
10609.41 575
10610.38 575
10611.35 637
10612.33 634
10613.30 621
10614.27 603
10615.24 543
10616.22 582
10617.19 611
10618.16 638
10619.14 627
10620.11 618
10621.08 688
10622.05 632
10623.03 674
10624.00 719
10624.97 681
10625.95 689
10626.92 671
10627.89 624
10628.87 665
10629.84 705
10630.81 664
10631.79 713
10632.76 723
10633.74 669
10634.71 737
10635.68 693
10636.66 732
10637.63 713
10638.60 794
10639.58 887
10640.55 898
10641.53 807
10642.50 800
10643.47 854
10644.45 788
10645.42 832
10646.40 835
10647.37 754
10648.35 719
10649.32 762
10650.29 693
10651.27 665
10652.24 661
10653.22 616
10654.19 674
10655.17 641
10656.14 673
10657.12 632
10658.09 630
10659.07 585
10660.04 644
10661.02 587
10661.99 587
10662.97 608
10663.94 584
10664.92 620
10665.89 642
10666.87 649
10667.84 631
10668.82 615
10669.79 598
10670.77 640
10671.74 641
10672.72 602
10673.69 574
10674.67 609
10675.65 621
10676.62 629
10677.60 638
10678.57 615
10679.55 577
10680.52 652
10681.50 673
10682.48 624
10683.45 642
10684.43 635
10685.40 677
10686.38 691
10687.36 635
10688.33 632
10689.31 599
10690.28 600
10691.26 606
10692.24 635
10693.21 659
10694.19 602
10695.17 588
10696.14 563
10697.12 568
10698.10 618
10699.07 652
10700.05 641
10701.03 612
10702.00 616
10702.98 560
10703.96 606
10704.93 593
10705.91 559
10706.89 611
10707.86 602
10708.84 598
10709.82 631
10710.80 626
10711.77 628
10712.75 616
10713.73 630
10714.70 654
10715.68 602
10716.66 568
10717.64 597
10718.61 570
10719.59 603
10720.57 631
10721.55 669
10722.53 610
10723.50 593
10724.48 571
10725.46 599
10726.44 604
10727.41 592
10728.39 575
10729.37 666
10730.35 634
10731.33 598
10732.31 580
10733.28 667
10734.26 676
10735.24 691
10736.22 619
10737.20 574
10738.17 577
10739.15 563
10740.13 606
10741.11 566
10742.09 589
10743.07 560
10744.05 587
10745.03 621
10746.00 629
10746.98 587
10747.96 609
10748.94 595
10749.92 567
10750.90 558
10751.88 613
10752.86 560
10753.84 561
10754.82 596
10755.79 599
10756.77 599
10757.75 592
10758.73 615
10759.71 602
10760.69 626
10761.67 635
10762.65 610
10763.63 597
10764.61 577
10765.59 597
10766.57 576
10767.55 556
10768.53 641
10769.51 592
10770.49 619
10771.47 644
10772.45 607
10773.43 600
10774.41 590
10775.39 600
10776.37 601
10777.35 620
10778.33 561
10779.31 581
10780.29 568
10781.27 616
10782.25 634
10783.23 616
10784.21 618
10785.19 644
10786.17 635
10787.15 599
10788.13 597
10789.12 583
10790.10 579
10791.08 554
10792.06 578
10793.04 603
10794.02 575
10795.00 598
10795.98 662
10796.96 685
10797.94 619
10798.93 627
10799.91 575
10800.89 641
10801.87 710
10802.85 636
10803.83 622
10804.81 631
10805.80 650
10806.78 592
10807.76 599
10808.74 605
10809.72 588
10810.70 638
10811.69 654
10812.67 638
10813.65 620
10814.63 655
10815.61 678
10816.59 707
10817.58 662
10818.56 670
10819.54 617
10820.52 612
10821.51 641
10822.49 679
10823.47 753
10824.45 676
10825.43 641
10826.42 664
10827.40 663
10828.38 724
10829.37 667
10830.35 683
10831.33 671
10832.31 668
10833.30 623
10834.28 591
10835.26 674
10836.24 664
10837.23 627
10838.21 661
10839.19 712
10840.18 672
10841.16 654
10842.14 645
10843.13 694
10844.11 679
10845.09 668
10846.08 665
10847.06 647
10848.04 679
10849.03 668
10850.01 702
10850.99 738
10851.98 735
10852.96 689
10853.94 745
10854.93 736
10855.91 750
10856.90 727
10857.88 716
10858.86 727
10859.85 697
10860.83 734
10861.82 781
10862.80 747
10863.78 731
10864.77 713
10865.75 716
10866.74 740
10867.72 757
10868.71 782
10869.69 765
10870.67 751
10871.66 744
10872.64 812
10873.63 777
10874.61 763
10875.60 764
10876.58 736
10877.57 818
10878.55 814
10879.54 809
10880.52 748
10881.51 846
10882.49 853
10883.48 839
10884.46 804
10885.45 793
10886.43 853
10887.42 884
10888.40 851
10889.39 926
10890.37 888
10891.36 869
10892.34 916
10893.33 897
10894.32 934
10895.30 928
10896.29 932
10897.27 928
10898.26 897
10899.24 917
10900.23 931
10901.22 927
10902.20 891
10903.19 901
10904.17 900
10905.16 897
10906.15 952
10907.13 889
10908.12 967
10909.10 883
10910.09 954
10911.08 925
10912.06 972
10913.05 936
10914.04 916
10915.02 943
10916.01 978
10917.00 979
10917.98 1013
10918.97 991
10919.96 996
10920.94 1060
10921.93 1056
10922.92 1144
10923.90 1004
10924.89 1058
10925.88 1083
10926.86 1045
10927.85 1107
10928.84 1033
10929.82 1032
10930.81 1070
10931.80 1058
10932.79 1101
10933.77 1176
10934.76 1086
10935.75 1089
10936.74 1060
10937.72 1093
10938.71 1099
10939.70 1222
10940.69 1248
10941.67 1212
10942.66 1190
10943.65 1170
10944.64 1229
10945.63 1187
10946.61 1180
10947.60 1261
10948.59 1142
10949.58 1168
10950.57 1172
10951.55 1227
10952.54 1281
10953.53 1314
10954.52 1394
10955.51 1423
10956.49 1491
10957.48 1552
10958.47 1568
10959.46 1621
10960.45 1747
10961.44 1809
10962.43 1761
10963.41 1751
10964.40 1834
10965.39 1656
10966.38 1669
10967.37 1705
10968.36 1605
10969.35 1464
10970.34 1453
10971.33 1422
10972.31 1411
10973.30 1427
10974.29 1376
10975.28 1356
10976.27 1453
10977.26 1414
10978.25 1430
10979.24 1374
10980.23 1308
10981.22 1339
10982.21 1437
10983.20 1396
10984.19 1315
10985.18 1421
10986.17 1406
10987.16 1441
10988.15 1403
10989.14 1388
10990.13 1451
10991.12 1473
10992.11 1483
10993.10 1445
10994.09 1461
10995.08 1496
10996.07 1497
10997.06 1589
10998.05 1707
10999.04 1900
11000.03 2078
11001.02 2120
11002.01 2183
11003.00 2316
11003.99 2254
11004.98 2257
11005.97 2314
11006.96 2197
11007.95 2034
11008.94 1916
11009.93 1822
11010.92 1749
11011.91 1606
11012.91 1512
11013.90 1463
11014.89 1377
11015.88 1368
11016.87 1275
11017.86 1188
11018.85 1272
11019.84 1211
11020.83 1180
11021.83 1121
11022.82 1123
11023.81 1086
11024.80 1075
11025.79 1082
11026.78 1145
11027.77 1100
11028.77 1041
11029.76 1067
11030.75 1108
11031.74 1153
11032.73 1150
11033.72 1063
11034.72 1019
11035.71 1015
11036.70 1017
11037.69 1019
11038.68 978
11039.68 1014
11040.67 986
11041.66 984
11042.65 1047
11043.65 1005
11044.64 1009
11045.63 967
11046.62 1015
11047.62 943
11048.61 947
11049.60 956
11050.59 937
11051.59 964
11052.58 964
11053.57 893
11054.56 914
11055.56 929
11056.55 977
11057.54 902
11058.54 877
11059.53 837
11060.52 889
11061.51 897
11062.51 929
11063.50 895
11064.49 884
11065.49 899
11066.48 923
11067.47 923
11068.47 926
11069.46 970
11070.45 889
11071.45 959
11072.44 935
11073.44 993
11074.43 911
11075.42 924
11076.42 917
11077.41 930
11078.40 983
11079.40 956
11080.39 926
11081.39 949
11082.38 954
11083.37 877
11084.37 842
11085.36 900
11086.36 903
11087.35 838
11088.35 913
11089.34 926
11090.33 838
11091.33 844
11092.32 895
11093.32 900
11094.31 895
11095.31 860
11096.30 844
11097.30 875
11098.29 924
11099.29 838
11100.28 822
11101.28 825
11102.27 833
11103.27 862
11104.26 873
11105.26 837
11106.25 813
11107.25 840
11108.24 868
11109.24 874
11110.23 829
11111.23 817
11112.22 787
11113.22 786
11114.21 770
11115.21 815
11116.20 772
11117.20 813
11118.20 831
11119.19 832
11120.19 821
11121.18 767
11122.18 778
11123.17 823
11124.17 867
11125.17 800
11126.16 800
11127.16 836
11128.15 845
11129.15 827
11130.15 857
11131.14 848
11132.14 828
11133.14 834
11134.13 767
11135.13 797
11136.13 813
11137.12 774
11138.12 791
11139.11 716
11140.11 728
11141.11 772
11142.10 777
11143.10 789
11144.10 694
11145.10 705
11146.09 752
11147.09 759
11148.09 741
11149.08 703
11150.08 704
11151.08 777
11152.07 748
11153.07 655
11154.07 713
11155.07 738
11156.06 750
11157.06 716
11158.06 647
11159.06 731
11160.05 684
11161.05 708
11162.05 692
11163.05 661
11164.04 699
11165.04 670
11166.04 692
11167.04 711
11168.04 672
11169.03 713
11170.03 767
11171.03 717
11172.03 788
11173.03 746
11174.02 698
11175.02 745
11176.02 739
11177.02 705
11178.02 710
11179.02 708
11180.01 737
11181.01 704
11182.01 702
11183.01 696
11184.01 697
11185.01 723
11186.00 716
11187.00 743
11188.00 707
11189.00 716
11190.00 767
11191.00 709
11192.00 726
11193.00 726
11194.00 747
11195.00 733
11195.99 763
11196.99 758
11197.99 657
11198.99 712
11199.99 729
11200.99 819
11201.99 744
11202.99 703
11203.99 710
11204.99 717
11205.99 724
11206.99 687
11207.99 722
11208.99 761
11209.99 696
11210.99 676
11211.99 711
11212.99 654
11213.99 678
11214.99 668
11215.99 660
11216.99 674
11217.99 713
11218.99 753
11219.99 741
11220.99 727
11221.99 664
11222.99 684
11223.99 654
11224.99 696
11225.99 668
11226.99 662
11227.99 658
11228.99 650
11229.99 648
11230.99 703
11231.99 710
11232.99 733
11233.99 711
11235.00 674
11236.00 648
11237.00 721
11238.00 654
11239.00 660
11240.00 642
11241.00 706
11242.00 683
11243.00 649
11244.01 677
11245.01 661
11246.01 655
11247.01 661
11248.01 744
11249.01 677
11250.01 621
11251.02 619
11252.02 672
11253.02 660
11254.02 652
11255.02 692
11256.02 705
11257.03 652
11258.03 668
11259.03 644
11260.03 704
11261.03 700
11262.04 720
11263.04 697
11264.04 621
11265.04 695
11266.05 646
11267.05 623
11268.05 680
11269.05 677
11270.05 713
11271.06 688
11272.06 664
11273.06 662
11274.07 674
11275.07 679
11276.07 713
11277.07 812
11278.08 771
11279.08 786
11280.08 739
11281.08 690
11282.09 775
11283.09 759
11284.09 753
11285.10 778
11286.10 712
11287.10 675
11288.11 721
11289.11 738
11290.11 795
11291.12 785
11292.12 724
11293.12 760
11294.13 693
11295.13 719
11296.13 685
11297.14 695
11298.14 734
11299.15 723
11300.15 730
11301.15 686
11302.16 701
11303.16 773
11304.16 793
11305.17 685
11306.17 688
11307.18 734
11308.18 734
11309.19 781
11310.19 775
11311.19 813
11312.20 852
11313.20 930
11314.21 879
11315.21 882
11316.22 922
11317.22 974
11318.23 815
11319.23 913
11320.23 937
11321.24 940
11322.24 826
11323.25 842
11324.25 824
11325.26 729
11326.26 805
11327.27 791
11328.27 714
11329.28 729
11330.28 690
11331.29 685
11332.29 668
11333.30 684
11334.30 657
11335.31 700
11336.32 655
11337.32 645
11338.33 678
11339.33 669
11340.34 627
11341.34 606
11342.35 644
11343.35 727
11344.36 680
11345.37 607
11346.37 684
11347.38 650
11348.38 669
11349.39 658
11350.40 616
11351.40 651
11352.41 692
11353.41 661
11354.42 637
11355.43 666
11356.43 698
11357.44 639
11358.45 583
11359.45 631
11360.46 616
11361.46 650
11362.47 689
11363.48 652
11364.48 628
11365.49 608
11366.50 658
11367.51 640
11368.51 623
11369.52 599
11370.53 655
11371.53 673
11372.54 602
11373.55 700
11374.55 621
11375.56 650
11376.57 666
11377.58 593
11378.58 615
11379.59 647
11380.60 678
11381.60 673
11382.61 683
11383.62 601
11384.63 631
11385.63 619
11386.64 613
11387.65 650
11388.66 657
11389.67 689
11390.67 626
11391.68 609
11392.69 627
11393.70 631
11394.71 622
11395.71 655
11396.72 606
11397.73 605
11398.74 635
11399.75 623
11400.75 656
11401.76 665
11402.77 660
11403.78 680
11404.79 665
11405.80 638
11406.80 574
11407.81 621
11408.82 605
11409.83 599
11410.84 614
11411.85 607
11412.86 675
11413.87 718
11414.87 644
11415.88 698
11416.89 672
11417.90 626
11418.91 659
11419.92 684
11420.93 611
11421.94 596
11422.95 652
11423.96 648
11424.97 650
11425.98 575
11426.98 583
11427.99 614
11429.00 570
11430.01 609
11431.02 616
11432.03 653
11433.04 691
11434.05 655
11435.06 692
11436.07 628
11437.08 666
11438.09 670
11439.10 643
11440.11 644
11441.12 681
11442.13 653
11443.14 639
11444.15 633
11445.16 632
11446.17 594
11447.18 614
11448.19 669
11449.20 684
11450.21 655
11451.22 702
11452.23 663
11453.25 636
11454.26 613
11455.27 657
11456.28 687
11457.29 703
11458.30 674
11459.31 655
11460.32 639
11461.33 684
11462.34 682
11463.35 708
11464.36 665
11465.38 674
11466.39 659
11467.40 700
11468.41 727
11469.42 686
11470.43 679
11471.44 644
11472.46 702
11473.47 705
11474.48 662
11475.49 691
11476.50 687
11477.51 712
11478.52 690
11479.54 682
11480.55 718
11481.56 723
11482.57 685
11483.58 670
11484.60 666
11485.61 648
11486.62 701
11487.63 653
11488.64 651
11489.66 642
11490.67 634
11491.68 712
11492.69 709
11493.71 740
11494.72 670
11495.73 685
11496.74 640
11497.76 669
11498.77 644
11499.78 656
11500.79 669
11501.81 650
11502.82 685
11503.83 673
11504.84 646
11505.86 688
11506.87 736
11507.88 616
11508.90 680
11509.91 667
11510.92 703
11511.94 734
11512.95 720
11513.96 672
11514.98 697
11515.99 737
11517.00 751
11518.02 688
11519.03 765
11520.04 709
11521.06 664
11522.07 715
11523.08 672
11524.10 699
11525.11 651
11526.13 744
11527.14 718
11528.15 693
11529.17 715
11530.18 749
11531.20 694
11532.21 707
11533.22 752
11534.24 743
11535.25 746
11536.27 745
11537.28 767
11538.29 714
11539.31 749
11540.32 790
11541.34 787
11542.35 761
11543.37 737
11544.38 749
11545.40 781
11546.41 813
11547.43 787
11548.44 831
11549.46 805
11550.47 767
11551.49 769
11552.50 761
11553.52 786
11554.53 787
11555.55 781
11556.56 790
11557.58 868
11558.59 852
11559.61 863
11560.62 921
11561.64 901
11562.65 959
11563.67 898
11564.68 860
11565.70 841
11566.71 859
11567.73 860
11568.75 901
11569.76 879
11570.78 923
11571.79 952
11572.81 935
11573.83 911
11574.84 942
11575.86 930
11576.87 914
11577.89 989
11578.91 947
11579.92 970
11580.94 959
11581.95 991
11582.97 1094
11583.99 1105
11585.00 1105
11586.02 1139
11587.04 1093
11588.05 1155
11589.07 1179
11590.09 1209
11591.10 1264
11592.12 1232
11593.14 1309
11594.15 1265
11595.17 1263
11596.19 1343
11597.20 1311
11598.22 1293
11599.24 1468
11600.25 1573
11601.27 1693
11602.29 1735
11603.31 1967
11604.32 2085
11605.34 2254
11606.36 2309
11607.38 2273
11608.39 2347
11609.41 2387
11610.43 2170
11611.45 2156
11612.46 2078
11613.48 1972
11614.50 1757
11615.52 1587
11616.53 1544
11617.55 1520
11618.57 1396
11619.59 1253
11620.61 1210
11621.62 1097
11622.64 1022
11623.66 1031
11624.68 1013
11625.70 966
11626.71 1000
11627.73 1005
11628.75 997
11629.77 962
11630.79 954
11631.81 920
11632.82 909
11633.84 911
11634.86 974
11635.88 949
11636.90 877
11637.92 912
11638.94 836
11639.96 882
11640.97 841
11641.99 885
11643.01 843
11644.03 855
11645.05 823
11646.07 824
11647.09 889
11648.11 816
11649.13 886
11650.15 842
11651.17 836
11652.18 805
11653.20 759
11654.22 793
11655.24 738
11656.26 782
11657.28 831
11658.30 748
11659.32 767
11660.34 761
11661.36 790
11662.38 771
11663.40 712
11664.42 746
11665.44 813
11666.46 811
11667.48 759
11668.50 752
11669.52 742
11670.54 821
11671.56 792
11672.58 788
11673.60 766
11674.62 817
11675.64 771
11676.66 785
11677.68 737
11678.70 766
11679.72 838
11680.74 845
11681.77 822
11682.79 847
11683.81 864
11684.83 846
11685.85 886
11686.87 823
11687.89 839
11688.91 867
11689.93 807
11690.95 870
11691.97 891
11693.00 867
11694.02 816
11695.04 810
11696.06 822
11697.08 835
11698.10 889
11699.12 930
11700.14 839
11701.17 835
11702.19 843
11703.21 871
11704.23 815
11705.25 790
11706.27 801
11707.30 841
11708.32 850
11709.34 881
11710.36 862
11711.38 866
11712.41 781
11713.43 840
11714.45 801
11715.47 820
11716.49 826
11717.52 750
11718.54 800
11719.56 765
11720.58 813
11721.61 764
11722.63 767
11723.65 794
11724.67 777
11725.70 759
11726.72 743
11727.74 724
11728.76 761
11729.79 729
11730.81 722
11731.83 697
11732.86 777
11733.88 796
11734.90 690
11735.92 685
11736.95 735
11737.97 738
11738.99 787
11740.02 800
11741.04 735
11742.06 734
11743.09 774
11744.11 765
11745.13 720
11746.16 720
11747.18 685
11748.20 740
11749.23 680
11750.25 694
11751.27 658
11752.30 699
11753.32 678
11754.35 685
11755.37 732
11756.39 680
11757.42 646
11758.44 656
11759.47 615
11760.49 637
11761.51 610
11762.54 630
11763.56 665
11764.59 673
11765.61 646
11766.64 644
11767.66 749
11768.68 665
11769.71 664
11770.73 695
11771.76 689
11772.78 645
11773.81 581
11774.83 668
11775.86 689
11776.88 655
11777.91 622
11778.93 621
11779.96 696
11780.98 688
11782.01 655
11783.03 671
11784.06 692
11785.08 644
11786.11 651
11787.13 671
11788.16 706
11789.18 685
11790.21 639
11791.23 630
11792.26 692
11793.28 735
11794.31 644
11795.34 646
11796.36 638
11797.39 700
11798.41 657
11799.44 634
11800.46 656
11801.49 697
11802.52 648
11803.54 689
11804.57 642
11805.59 618
11806.62 665
11807.65 694
11808.67 640
11809.70 723
11810.73 672
11811.75 596
11812.78 645
11813.80 654
11814.83 685
11815.86 646
11816.88 650
11817.91 665
11818.94 672
11819.96 742
11820.99 654
11822.02 690
11823.04 640
11824.07 663
11825.10 651
11826.13 707
11827.15 695
11828.18 709
11829.21 724
11830.23 710
11831.26 679
11832.29 691
11833.32 650
11834.34 654
11835.37 695
11836.40 599
11837.42 673
11838.45 686
11839.48 661
11840.51 693
11841.54 679
11842.56 669
11843.59 649
11844.62 740
11845.65 729
11846.67 746
11847.70 706
11848.73 658
11849.76 759
11850.79 747
11851.81 672
11852.84 689
11853.87 713
11854.90 708
11855.93 650
11856.95 703
11857.98 748
11859.01 802
11860.04 770
11861.07 733
11862.10 741
11863.13 753
11864.15 773
11865.18 748
11866.21 706
11867.24 714
11868.27 715
11869.30 773
11870.33 743
11871.36 717
11872.38 753
11873.41 721
11874.44 733
11875.47 773
11876.50 777
11877.53 820
11878.56 826
11879.59 766
11880.62 816
11881.65 838
11882.68 855
11883.71 873
11884.74 802
11885.77 733
11886.80 788
11887.82 827
11888.85 837
11889.88 849
11890.91 790
11891.94 864
11892.97 859
11894.00 847
11895.03 875
11896.06 873
11897.09 891
11898.12 903
11899.15 955
11900.18 928
11901.21 959
11902.24 1011
11903.27 994
11904.31 1048
11905.34 1008
11906.37 993
11907.40 996
11908.43 1043
11909.46 1095
11910.49 1065
11911.52 1006
11912.55 1045
11913.58 929
11914.61 993
11915.64 968
11916.67 926
11917.70 899
11918.73 937
11919.77 974
11920.80 958
11921.83 904
11922.86 981
11923.89 964
11924.92 940
11925.95 928
11926.98 1029
11928.02 1052
11929.05 1072
11930.08 1091
11931.11 1143
11932.14 1164
11933.17 1198
11934.21 1243
11935.24 1281
11936.27 1313
11937.30 1306
11938.33 1244
11939.36 1268
11940.40 1242
11941.43 1211
11942.46 1154
11943.49 1113
11944.52 1079
11945.56 1014
11946.59 1001
11947.62 998
11948.65 942
11949.69 971
11950.72 929
11951.75 860
11952.78 827
11953.82 878
11954.85 898
11955.88 888
11956.91 833
11957.95 814
11958.98 812
11960.01 827
11961.04 834
11962.08 836
11963.11 800
11964.14 794
11965.18 885
11966.21 803
11967.24 822
11968.27 831
11969.31 825
11970.34 832
11971.37 805
11972.41 792
11973.44 750
11974.47 829
11975.51 810
11976.54 751
11977.58 862
11978.61 818
11979.64 862
11980.68 827
11981.71 784
11982.74 749
11983.78 816
11984.81 805
11985.85 876
11986.88 814
11987.91 749
11988.95 783
11989.98 849
11991.02 830
11992.05 847
11993.08 784
11994.12 874
11995.15 796
11996.19 847
11997.22 834
11998.26 810
11999.29 833
12000.32 796
12001.36 789
12002.39 795
12003.43 856
12004.46 843
12005.50 834
12006.53 814
12007.57 926
12008.60 841
12009.64 854
12010.67 821
12011.71 820
12012.74 920
12013.78 909
12014.81 926
12015.85 883
12016.88 809
12017.92 893
12018.95 928
12019.99 933
12021.02 902
12022.06 907
12023.10 953
12024.13 951
12025.17 879
12026.20 939
12027.24 915
12028.27 940
12029.31 910
12030.34 935
12031.38 919
12032.42 909
12033.45 930
12034.49 904
12035.52 897
12036.56 927
12037.60 951
12038.63 963
12039.67 931
12040.71 951
12041.74 986
12042.78 930
12043.81 861
12044.85 931
12045.89 934
12046.92 945
12047.96 913
12049.00 967
12050.03 1035
12051.07 1028
12052.11 934
12053.14 923
12054.18 980
12055.22 1007
12056.25 930
12057.29 978
12058.33 952
12059.37 967
12060.40 985
12061.44 1065
12062.48 1014
12063.51 1020
12064.55 1065
12065.59 1007
12066.63 1017
12067.66 1033
12068.70 998
12069.74 1069
12070.78 1044
12071.81 1044
12072.85 1052
12073.89 1058
12074.93 1118
12075.97 1047
12077.00 1010
12078.04 1061
12079.08 1033
12080.12 1025
12081.15 1032
12082.19 1091
12083.23 993
12084.27 1087
12085.31 1118
12086.35 1089
12087.38 1125
12088.42 1182
12089.46 1137
12090.50 1078
12091.54 1105
12092.58 1114
12093.61 1102
12094.65 1121
12095.69 1213
12096.73 1226
12097.77 1202
12098.81 1305
12099.85 1220
12100.89 1323
12101.92 1352
12102.96 1367
12104.00 1452
12105.04 1517
12106.08 1539
12107.12 1503
12108.16 1516
12109.20 1479
12110.24 1431
12111.28 1400
12112.32 1391
12113.36 1295
12114.39 1220
12115.43 1192
12116.47 1254
12117.51 1202
12118.55 1150
12119.59 1068
12120.63 1069
12121.67 1043
12122.71 1048
12123.75 977
12124.79 989
12125.83 916
12126.87 908
12127.91 867
12128.95 893
12129.99 870
12131.03 835
12132.07 909
12133.11 874
12134.15 827
12135.19 787
12136.23 811
12137.27 826
12138.31 832
12139.35 833
12140.40 879
12141.44 809
12142.48 768
12143.52 771
12144.56 825
12145.60 818
12146.64 827
12147.68 786
12148.72 806
12149.76 821
12150.80 813
12151.84 771
12152.89 784
12153.93 846
12154.97 784
12156.01 785
12157.05 717
12158.09 749
12159.13 831
12160.17 787
12161.22 726
12162.26 723
12163.30 818
12164.34 772
12165.38 737
12166.42 741
12167.47 748
12168.51 733
12169.55 749
12170.59 732
12171.63 728
12172.67 730
12173.72 769
12174.76 775
12175.80 724
12176.84 737
12177.89 757
12178.93 767
12179.97 721
12181.01 754
12182.05 774
12183.10 711
12184.14 739
12185.18 692
12186.22 760
12187.27 773
12188.31 797
12189.35 781
12190.39 811
12191.44 866
12192.48 786
12193.52 742
12194.57 784
12195.61 791
12196.65 848
12197.69 777
12198.74 811
12199.78 732
12200.82 746
12201.87 755
12202.91 768
12203.95 753
12205.00 756
12206.04 738
12207.08 800
12208.13 836
12209.17 819
12210.21 786
12211.26 809
12212.30 787
12213.35 747
12214.39 719
12215.43 778
12216.48 744
12217.52 684
12218.56 711
12219.61 671
12220.65 684
12221.70 734
12222.74 802
12223.78 735
12224.83 771
12225.87 766
12226.92 690
12227.96 785
12229.01 771
12230.05 739
12231.10 679
12232.14 761
12233.18 785
12234.23 721
12235.27 713
12236.32 682
12237.36 672
12238.41 705
12239.45 721
12240.50 695
12241.54 730
12242.59 707
12243.63 673
12244.68 787
12245.72 703
12246.77 674
12247.81 682
12248.86 654
12249.90 658
12250.95 675
12251.99 692
12253.04 696
12254.08 647
12255.13 694
12256.18 693
12257.22 664
12258.27 664
12259.31 642
12260.36 642
12261.40 631
12262.45 688
12263.50 646
12264.54 660
12265.59 651
12266.63 653
12267.68 661
12268.73 735
12269.77 672
12270.82 598
12271.86 592
12272.91 655
12273.96 654
12275.00 581
12276.05 557
12277.10 658
12278.14 694
12279.19 645
12280.23 611
12281.28 601
12282.33 593
12283.37 614
12284.42 610
12285.47 670
12286.52 646
12287.56 635
12288.61 650
12289.66 622
12290.70 623
12291.75 615
12292.80 720
12293.84 639
12294.89 625
12295.94 632
12296.99 623
12298.03 587
12299.08 585
12300.13 652
12301.18 674
12302.22 624
12303.27 662
12304.32 621
12305.37 631
12306.41 641
12307.46 617
12308.51 657
12309.56 586
12310.60 644
12311.65 638
12312.70 677
12313.75 622
12314.80 655
12315.84 695
12316.89 650
12317.94 625
12318.99 644
12320.04 550
12321.09 599
12322.13 625
12323.18 647
12324.23 643
12325.28 650
12326.33 638
12327.38 613
12328.42 662
12329.47 669
12330.52 607
12331.57 581
12332.62 630
12333.67 597
12334.72 630
12335.77 659
12336.82 623
12337.86 581
12338.91 623
12339.96 607
12341.01 560
12342.06 646
12343.11 641
12344.16 648
12345.21 596
12346.26 581
12347.31 600
12348.36 624
12349.41 637
12350.46 625
12351.51 651
12352.56 628
12353.60 630
12354.65 612
12355.70 630
12356.75 604
12357.80 644
12358.85 641
12359.90 612
12360.95 628
12362.00 654
12363.05 594
12364.10 628
12365.15 629
12366.20 614
12367.25 633
12368.31 707
12369.36 716
12370.41 664
12371.46 630
12372.51 682
12373.56 685
12374.61 656
12375.66 666
12376.71 690
12377.76 670
12378.81 676
12379.86 650
12380.91 621
12381.96 660
12383.01 695
12384.07 668
12385.12 662
12386.17 633
12387.22 672
12388.27 614
12389.32 630
12390.37 623
12391.42 644
12392.47 638
12393.53 637
12394.58 688
12395.63 638
12396.68 626
12397.73 689
12398.78 708
12399.84 665
12400.89 705
12401.94 689
12402.99 685
12404.04 723
12405.09 687
12406.15 680
12407.20 712
12408.25 658
12409.30 735
12410.35 843
12411.41 788
12412.46 697
12413.51 687
12414.56 672
12415.62 677
12416.67 677
12417.72 733
12418.77 757
12419.83 803
12420.88 791
12421.93 723
12422.98 765
12424.04 748
12425.09 759
12426.14 718
12427.19 773
12428.25 782
12429.30 751
12430.35 764
12431.41 700
12432.46 771
12433.51 760
12434.57 818
12435.62 795
12436.67 845
12437.72 772
12438.78 839
12439.83 855
12440.88 805
12441.94 816
12442.99 830
12444.05 834
12445.10 767
12446.15 724
12447.21 773
12448.26 793
12449.31 783
12450.37 861
12451.42 849
12452.48 859
12453.53 849
12454.58 885
12455.64 897
12456.69 943
12457.75 861
12458.80 910
12459.85 943
12460.91 948
12461.96 935
12463.02 951
12464.07 933
12465.13 1022
12466.18 1076
12467.23 1026
12468.29 1059
12469.34 1153
12470.40 1247
12471.45 1203
12472.51 1252
12473.56 1443
12474.62 1471
12475.67 1612
12476.73 1790
12477.78 1861
12478.84 1871
12479.89 1919
12480.95 1964
12482.00 1984
12483.06 2025
12484.11 2026
12485.17 2040
12486.22 1835
12487.28 1783
12488.33 1683
12489.39 1616
12490.45 1530
12491.50 1402
12492.56 1257
12493.61 1282
12494.67 1253
12495.72 1200
12496.78 1183
12497.84 1106
12498.89 1104
12499.95 1041
12501.00 993
12502.06 988
12503.11 985
12504.17 995
12505.23 978
12506.28 900
12507.34 954
12508.40 942
12509.45 959
12510.51 877
12511.56 873
12512.62 938
12513.68 866
12514.73 899
12515.79 868
12516.85 924
12517.90 918
12518.96 832
12520.02 841
12521.07 856
12522.13 857
12523.19 863
12524.24 789
12525.30 853
12526.36 851
12527.42 804
12528.47 783
12529.53 806
12530.59 818
12531.64 784
12532.70 820
12533.76 848
12534.82 842
12535.87 820
12536.93 791
12537.99 883
12539.05 888
12540.10 840
12541.16 904
12542.22 853
12543.28 870
12544.34 939
12545.39 912
12546.45 935
12547.51 948
12548.57 912
12549.62 840
12550.68 829
12551.74 886
12552.80 973
12553.86 1012
12554.92 1016
12555.97 1074
12557.03 1120
12558.09 1167
12559.15 1283
12560.21 1296
12561.27 1230
12562.32 1264
12563.38 1260
12564.44 1277
12565.50 1198
12566.56 1181
12567.62 1153
12568.68 1126
12569.74 1209
12570.79 1092
12571.85 1090
12572.91 1095
12573.97 1030
12575.03 1030
12576.09 998
12577.15 994
12578.21 1016
12579.27 935
12580.33 962
12581.39 936
12582.45 902
12583.50 899
12584.56 976
12585.62 894
12586.68 911
12587.74 922
12588.80 878
12589.86 840
12590.92 890
12591.98 887
12593.04 907
12594.10 810
12595.16 862
12596.22 816
12597.28 781
12598.34 837
12599.40 784
12600.46 789
12601.52 799
12602.58 813
12603.64 769
12604.70 763
12605.76 805
12606.82 794
12607.88 783
12608.94 744
12610.01 729
12611.07 716
12612.13 745
12613.19 725
12614.25 780
12615.31 772
12616.37 751
12617.43 756
12618.49 764
12619.55 711
12620.61 777
12621.67 770
12622.74 775
12623.80 833
12624.86 789
12625.92 787
12626.98 773
12628.04 777
12629.10 777
12630.16 776
12631.23 783
12632.29 766
12633.35 746
12634.41 730
12635.47 749
12636.53 737
12637.60 731
12638.66 704
12639.72 708
12640.78 714
12641.84 712
12642.90 706
12643.97 710
12645.03 717
12646.09 743
12647.15 715
12648.22 729
12649.28 726
12650.34 693
12651.40 713
12652.46 705
12653.53 701
12654.59 714
12655.65 699
12656.71 696
12657.78 717
12658.84 680
12659.90 708
12660.96 689
12662.03 703
12663.09 705
12664.15 700
12665.22 634
12666.28 713
12667.34 742
12668.41 703
12669.47 705
12670.53 734
12671.59 676
12672.66 676
12673.72 676
12674.78 644
12675.85 644
12676.91 719
12677.97 663
12679.04 654
12680.10 633
12681.16 671
12682.23 634
12683.29 665
12684.36 695
12685.42 654
12686.48 702
12687.55 693
12688.61 668
12689.67 662
12690.74 685
12691.80 635
12692.87 666
12693.93 682
12695.00 660
12696.06 745
12697.12 697
12698.19 696
12699.25 650
12700.32 677
12701.38 700
12702.45 745
12703.51 789
12704.57 750
12705.64 722
12706.70 719
12707.77 719
12708.83 678
12709.90 676
12710.96 689
12712.03 710
12713.09 711
12714.16 675
12715.22 643
12716.29 628
12717.35 667
12718.42 659
12719.48 709
12720.55 728
12721.61 677
12722.68 688
12723.74 638
12724.81 651
12725.87 700
12726.94 682
12728.01 696
12729.07 666
12730.14 694
12731.20 699
12732.27 657
12733.33 740
12734.40 708
12735.47 703
12736.53 687
12737.60 715
12738.66 648
12739.73 652
12740.80 666
12741.86 690
12742.93 675
12743.99 657
12745.06 641
12746.13 619
12747.19 631
12748.26 581
12749.33 607
12750.39 639
12751.46 635
12752.53 655
12753.59 651
12754.66 592
12755.73 628
12756.79 581
12757.86 621
12758.93 602
12759.99 563
12761.06 615
12762.13 611
12763.19 606
12764.26 573
12765.33 640
12766.39 633
12767.46 594
12768.53 563
12769.60 569
12770.66 552
12771.73 561
12772.80 576
12773.87 527
12774.93 562
12776.00 583
12777.07 594
12778.14 554
12779.20 566
12780.27 581
12781.34 535
12782.41 537
12783.47 519
12784.54 513
12785.61 545
12786.68 570
12787.75 555
12788.81 626
12789.88 585
12790.95 575
12792.02 578
12793.09 588
12794.16 560
12795.22 540
12796.29 541
12797.36 552
12798.43 552
12799.50 587
12800.57 588
12801.64 562
12802.70 513
12803.77 586
12804.84 555
12805.91 565
12806.98 541
12808.05 543
12809.12 619
12810.19 562
12811.25 558
12812.32 516
12813.39 569
12814.46 551
12815.53 577
12816.60 599
12817.67 588
12818.74 591
12819.81 551
12820.88 525
12821.95 537
12823.02 571
12824.09 593
12825.16 566
12826.23 564
12827.30 572
12828.36 536
12829.43 550
12830.50 510
12831.57 514
12832.64 538
12833.71 526
12834.78 528
12835.85 544
12836.92 557
12837.99 521
12839.06 513
12840.13 553
12841.21 529
12842.28 521
12843.35 582
12844.42 501
12845.49 535
12846.56 530
12847.63 522
12848.70 517
12849.77 542
12850.84 570
12851.91 559
12852.98 563
12854.05 509
12855.12 514
12856.19 485
12857.26 506
12858.34 513
12859.41 491
12860.48 502
12861.55 551
12862.62 538
12863.69 502
12864.76 499
12865.83 505
12866.91 513
12867.98 513
12869.05 500
12870.12 491
12871.19 506
12872.26 485
12873.33 487
12874.41 487
12875.48 500
12876.55 458
12877.62 493
12878.69 507
12879.76 457
12880.84 498
12881.91 442
12882.98 461
12884.05 498
12885.12 480
12886.20 487
12887.27 474
12888.34 471
12889.41 521
12890.49 493
12891.56 457
12892.63 572
12893.70 554
12894.78 490
12895.85 502
12896.92 534
12897.99 518
12899.07 502
12900.14 479
12901.21 474
12902.28 525
12903.36 518
12904.43 494
12905.50 450
12906.58 496
12907.65 488
12908.72 486
12909.80 463
12910.87 440
12911.94 491
12913.02 529
12914.09 526
12915.16 520
12916.24 498
12917.31 485
12918.38 550
12919.46 536
12920.53 488
12921.60 520
12922.68 549
12923.75 482
12924.82 462
12925.90 489
12926.97 507
12928.05 507
12929.12 496
12930.19 456
12931.27 507
12932.34 532
12933.42 477
12934.49 484
12935.56 510
12936.64 520
12937.71 500
12938.79 514
12939.86 511
12940.94 509
12942.01 474
12943.08 560
12944.16 578
12945.23 492
12946.31 449
12947.38 516
12948.46 503
12949.53 513
12950.61 444
12951.68 432
12952.76 479
12953.83 451
12954.91 473
12955.98 514
12957.06 520
12958.13 499
12959.21 464
12960.28 481
12961.36 458
12962.43 536
12963.51 489
12964.58 471
12965.66 478
12966.74 473
12967.81 530
12968.89 494
12969.96 450
12971.04 451
12972.11 529
12973.19 527
12974.27 492
12975.34 498
12976.42 464
12977.49 434
12978.57 457
12979.65 482
12980.72 511
12981.80 457
12982.87 467
12983.95 523
12985.03 489
12986.10 516
12987.18 461
12988.26 476
12989.33 537
12990.41 507
12991.48 492
12992.56 532
12993.64 554
12994.71 545
12995.79 498
12996.87 506
12997.94 527
12999.02 507
13000.10 483
13001.18 485
13002.25 472
13003.33 489
13004.41 496
13005.48 460
13006.56 502
13007.64 495
13008.72 497
13009.79 524
13010.87 530
13011.95 501
13013.02 520
13014.10 525
13015.18 485
13016.26 481
13017.33 488
13018.41 531
13019.49 481
13020.57 492
13021.65 477
13022.72 463
13023.80 553
13024.88 485
13025.96 515
13027.04 530
13028.11 523
13029.19 555
13030.27 510
13031.35 542
13032.43 484
13033.50 501
13034.58 520
13035.66 523
13036.74 527
13037.82 575
13038.90 542
13039.98 522
13041.05 544
13042.13 510
13043.21 569
13044.29 553
13045.37 541
13046.45 533
13047.53 534
13048.61 533
13049.68 547
13050.76 549
13051.84 576
13052.92 531
13054.00 545
13055.08 543
13056.16 586
13057.24 489
13058.32 512
13059.40 491
13060.48 504
13061.56 488
13062.64 538
13063.71 509
13064.79 534
13065.87 488
13066.95 473
13068.03 542
13069.11 550
13070.19 542
13071.27 503
13072.35 491
13073.43 510
13074.51 519
13075.59 543
13076.67 478
13077.75 554
13078.83 535
13079.91 544
13080.99 552
13082.07 493
13083.15 514
13084.23 517
13085.31 575
13086.40 534
13087.48 505
13088.56 516
13089.64 501
13090.72 491
13091.80 571
13092.88 527
13093.96 521
13095.04 525
13096.12 486
13097.20 485
13098.28 540
13099.36 520
13100.45 501
13101.53 517
13102.61 528
13103.69 514
13104.77 496
13105.85 449
13106.93 510
13108.01 528
13109.10 482
13110.18 529
13111.26 557
13112.34 515
13113.42 491
13114.50 493
13115.58 480
13116.67 523
13117.75 509
13118.83 540
13119.91 530
13120.99 528
13122.08 489
13123.16 505
13124.24 526
13125.32 495
13126.40 529
13127.49 553
13128.57 511
13129.65 557
13130.73 548
13131.82 511
13132.90 563
13133.98 523
13135.06 535
13136.15 567
13137.23 509
13138.31 477
13139.39 505
13140.48 556
13141.56 521
13142.64 534
13143.72 515
13144.81 509
13145.89 463
13146.97 472
13148.06 490
13149.14 495
13150.22 513
13151.31 488
13152.39 530
13153.47 537
13154.56 492
13155.64 488
13156.72 537
13157.81 525
13158.89 534
13159.97 541
13161.06 543
13162.14 550
13163.22 553
13164.31 580
13165.39 561
13166.47 523
13167.56 511
13168.64 522
13169.73 523
13170.81 513
13171.89 533
13172.98 522
13174.06 535
13175.15 614
13176.23 555
13177.31 517
13178.40 564
13179.48 585
13180.57 555
13181.65 530
13182.74 508
13183.82 561
13184.91 541
13185.99 568
13187.07 576
13188.16 546
13189.24 533
13190.33 569
13191.41 591
13192.50 548
13193.58 555
13194.67 555
13195.75 564
13196.84 540
13197.92 611
13199.01 611
13200.09 567
13201.18 607
13202.26 558
13203.35 514
13204.44 515
13205.52 546
13206.61 543
13207.69 547
13208.78 560
13209.86 554
13210.95 619
13212.03 621
13213.12 582
13214.21 554
13215.29 585
13216.38 519
13217.46 500
13218.55 544
13219.63 632
13220.72 624
13221.81 603
13222.89 609
13223.98 578
13225.07 563
13226.15 594
13227.24 599
13228.32 599
13229.41 624
13230.50 580
13231.58 584
13232.67 575
13233.76 553
13234.84 551
13235.93 636
13237.02 584
13238.10 554
13239.19 567
13240.28 584
13241.36 607
13242.45 557
13243.54 599
13244.62 567
13245.71 572
13246.80 601
13247.89 640
13248.97 601
13250.06 589
13251.15 605
13252.23 597
13253.32 565
13254.41 555
13255.50 615
13256.58 591
13257.67 596
13258.76 599
13259.85 611
13260.94 626
13262.02 639
13263.11 621
13264.20 647
13265.29 637
13266.37 608
13267.46 620
13268.55 575
13269.64 624
13270.73 681
13271.81 686
13272.90 625
13273.99 613
13275.08 600
13276.17 687
13277.26 616
13278.34 678
13279.43 628
13280.52 655
13281.61 712
13282.70 647
13283.79 657
13284.88 663
13285.96 643
13287.05 680
13288.14 657
13289.23 681
13290.32 727
13291.41 667
13292.50 724
13293.59 727
13294.68 706
13295.76 706
13296.85 697
13297.94 674
13299.03 706
13300.12 715
13301.21 712
13302.30 737
13303.39 694
13304.48 720
13305.57 725
13306.66 752
13307.75 712
13308.84 720
13309.93 763
13311.02 760
13312.11 804
13313.20 827
13314.29 780
13315.38 819
13316.47 793
13317.56 768
13318.65 775
13319.74 733
13320.83 825
13321.92 784
13323.01 749
13324.10 676
13325.19 729
13326.28 759
13327.37 753
13328.46 738
13329.55 747
13330.64 749
13331.73 711
13332.82 698
13333.91 706
13335.00 742
13336.09 803
13337.18 796
13338.27 748
13339.37 757
13340.46 778
13341.55 753
13342.64 809
13343.73 749
13344.82 725
13345.91 767
13347.00 772
13348.09 820
13349.19 760
13350.28 788
13351.37 834
13352.46 790
13353.55 801
13354.64 825
13355.73 819
13356.83 781
13357.92 874
13359.01 850
13360.10 798
13361.19 832
13362.28 803
13363.38 843
13364.47 877
13365.56 841
13366.65 868
13367.74 881
13368.84 898
13369.93 894
13371.02 885
13372.11 912
13373.21 952
13374.30 935
13375.39 969
13376.48 860
13377.58 931
13378.67 916
13379.76 902
13380.85 886
13381.95 859
13383.04 801
13384.13 860
13385.22 776
13386.32 777
13387.41 760
13388.50 791
13389.60 837
13390.69 808
13391.78 735
13392.87 801
13393.97 786
13395.06 785
13396.15 759
13397.25 756
13398.34 756
13399.43 751
13400.53 744
13401.62 727
13402.71 694
13403.81 681
13404.90 742
13406.00 733
13407.09 699
13408.18 713
13409.28 678
13410.37 758
13411.46 766
13412.56 720
13413.65 727
13414.75 813
13415.84 833
13416.93 723
13418.03 720
13419.12 677
13420.22 736
13421.31 736
13422.41 771
13423.50 762
13424.59 739
13425.69 687
13426.78 680
13427.88 694
13428.97 696
13430.07 739
13431.16 729
13432.26 757
13433.35 793
13434.45 753
13435.54 765
13436.64 734
13437.73 772
13438.82 769
13439.92 779
13441.02 767
13442.11 772
13443.21 759
13444.30 797
13445.40 809
13446.49 828
13447.59 797
13448.68 744
13449.78 832
13450.87 775
13451.97 791
13453.06 853
13454.16 828
13455.25 828
13456.35 817
13457.45 860
13458.54 768
13459.64 739
13460.73 801
13461.83 791
13462.93 848
13464.02 865
13465.12 833
13466.21 805
13467.31 814
13468.41 859
13469.50 839
13470.60 803
13471.70 838
13472.79 873
13473.89 878
13474.98 844
13476.08 879
13477.18 926
13478.27 932
13479.37 890
13480.47 864
13481.56 898
13482.66 841
13483.76 828
13484.85 836
13485.95 897
13487.05 902
13488.15 916
13489.24 997
13490.34 976
13491.44 946
13492.53 927
13493.63 992
13494.73 1024
13495.83 967
13496.92 941
13498.02 992
13499.12 1000
13500.22 1046
13501.31 1025
13502.41 1092
13503.51 1109
13504.61 1065
13505.70 1051
13506.80 1075
13507.90 1150
13509.00 1061
13510.09 1067
13511.19 1057
13512.29 1061
13513.39 1053
13514.49 1084
13515.58 1101
13516.68 1065
13517.78 989
13518.88 977
13519.98 953
13521.08 890
13522.17 885
13523.27 903
13524.37 857
13525.47 832
13526.57 837
13527.67 866
13528.77 780
13529.86 799
13530.96 785
13532.06 807
13533.16 791
13534.26 830
13535.36 762
13536.46 701
13537.56 751
13538.66 743
13539.75 765
13540.85 743
13541.95 716
13543.05 775
13544.15 688
13545.25 702
13546.35 750
13547.45 748
13548.55 729
13549.65 760
13550.75 784
13551.85 701
13552.95 716
13554.05 680
13555.15 697
13556.25 665
13557.35 640
13558.45 664
13559.55 647
13560.65 700
13561.75 646
13562.85 622
13563.95 644
13565.05 687
13566.15 657
13567.25 663
13568.35 660
13569.45 644
13570.55 638
13571.65 687
13572.75 685
13573.85 706
13574.95 639
13576.05 595
13577.15 634
13578.25 694
13579.35 637
13580.45 659
13581.55 640
13582.65 657
13583.75 661
13584.86 652
13585.96 686
13587.06 656
13588.16 706
13589.26 650
13590.36 639
13591.46 640
13592.56 677
13593.66 668
13594.77 679
13595.87 701
13596.97 695
13598.07 706
13599.17 663
13600.27 653
13601.37 619
13602.48 622
13603.58 641
13604.68 676
13605.78 628
13606.88 656
13607.99 614
13609.09 632
13610.19 675
13611.29 653
13612.39 641
13613.50 658
13614.60 694
13615.70 689
13616.80 645
13617.90 637
13619.01 633
13620.11 628
13621.21 648
13622.31 644
13623.42 644
13624.52 645
13625.62 652
13626.72 658
13627.83 696
13628.93 727
13630.03 746
13631.13 734
13632.24 741
13633.34 669
13634.44 657
13635.55 677
13636.65 709
13637.75 671
13638.86 614
13639.96 628
13641.06 700
13642.17 690
13643.27 687
13644.37 652
13645.48 679
13646.58 685
13647.68 646
13648.79 641
13649.89 681
13650.99 671
13652.10 657
13653.20 667
13654.30 617
13655.41 636
13656.51 604
13657.62 657
13658.72 636
13659.82 630
13660.93 623
13662.03 661
13663.14 647
13664.24 652
13665.34 657
13666.45 693
13667.55 612
13668.66 618
13669.76 656
13670.87 630
13671.97 592
13673.07 576
13674.18 644
13675.28 652
13676.39 577
13677.49 646
13678.60 675
13679.70 714
13680.81 663
13681.91 678
13683.02 673
13684.12 602
13685.23 636
13686.33 596
13687.44 615
13688.54 688
13689.65 696
13690.75 655
13691.86 628
13692.96 661
13694.07 625
13695.17 692
13696.28 666
13697.39 654
13698.49 608
13699.60 637
13700.70 647
13701.81 672
13702.91 650
13704.02 705
13705.13 667
13706.23 644
13707.34 651
13708.44 683
13709.55 686
13710.65 728
13711.76 739
13712.87 700
13713.97 686
13715.08 686
13716.19 686
13717.29 717
13718.40 698
13719.50 671
13720.61 657
13721.72 715
13722.82 706
13723.93 704
13725.04 703
13726.14 759
13727.25 712
13728.36 764
13729.46 761
13730.57 799
13731.68 810
13732.78 853
13733.89 828
13735.00 827
13736.11 804
13737.21 761
13738.32 790
13739.43 794
13740.53 749
13741.64 787
13742.75 824
13743.86 857
13744.96 855
13746.07 840
13747.18 784
13748.29 815
13749.39 861
13750.50 808
13751.61 817
13752.72 824
13753.82 865
13754.93 894
13756.04 887
13757.15 872
13758.26 925
13759.36 900
13760.47 915
13761.58 920
13762.69 1008
13763.80 930
13764.91 942
13766.01 1003
13767.12 1048
13768.23 1146
13769.34 1126
13770.45 1100
13771.56 1104
13772.66 1140
13773.77 1193
13774.88 1275
13775.99 1312
13777.10 1293
13778.21 1332
13779.32 1358
13780.42 1359
13781.53 1348
13782.64 1213
13783.75 1263
13784.86 1226
13785.97 1182
13787.08 1136
13788.19 1097
13789.30 1041
13790.41 1025
13791.52 1030
13792.63 917
13793.73 883
13794.84 890
13795.95 920
13797.06 897
13798.17 864
13799.28 857
13800.39 864
13801.50 880
13802.61 828
13803.72 797
13804.83 839
13805.94 874
13807.05 823
13808.16 805
13809.27 830
13810.38 843
13811.49 768
13812.60 766
13813.71 761
13814.82 800
13815.93 817
13817.04 801
13818.15 792
13819.26 764
13820.37 820
13821.48 761
13822.59 721
13823.71 785
13824.82 737
13825.93 707
13827.04 684
13828.15 710
13829.26 780
13830.37 716
13831.48 718
13832.59 735
13833.70 779
13834.81 714
13835.92 701
13837.04 699
13838.15 717
13839.26 693
13840.37 744
13841.48 731
13842.59 757
13843.70 785
13844.81 728
13845.93 726
13847.04 739
13848.15 742
13849.26 749
13850.37 698
13851.48 733
13852.60 683
13853.71 723
13854.82 744
13855.93 747
13857.04 749
13858.16 768
13859.27 712
13860.38 718
13861.49 768
13862.60 734
13863.72 778
13864.83 791
13865.94 734
13867.05 801
13868.17 826
13869.28 745
13870.39 796
13871.50 758
13872.62 747
13873.73 757
13874.84 747
13875.95 714
13877.07 721
13878.18 765
13879.29 758
13880.40 804
13881.52 814
13882.63 774
13883.74 796
13884.86 775
13885.97 819
13887.08 801
13888.20 801
13889.31 873
13890.42 856
13891.54 887
13892.65 893
13893.76 867
13894.88 866
13895.99 889
13897.10 867
13898.22 886
13899.33 940
13900.44 928
13901.56 904
13902.67 942
13903.79 923
13904.90 895
13906.01 854
13907.13 875
13908.24 812
13909.36 810
13910.47 870
13911.58 837
13912.70 883
13913.81 793
13914.93 709
13916.04 736
13917.16 738
13918.27 764
13919.38 786
13920.50 750
13921.61 736
13922.73 767
13923.84 764
13924.96 702
13926.07 751
13927.19 716
13928.30 720
13929.42 721
13930.53 727
13931.65 707
13932.76 731
13933.88 722
13934.99 725
13936.11 736
13937.22 762
13938.34 736
13939.45 790
13940.57 780
13941.68 745
13942.80 726
13943.91 706
13945.03 797
13946.14 712
13947.26 676
13948.38 717
13949.49 689
13950.61 710
13951.72 678
13952.84 643
13953.95 690
13955.07 699
13956.19 679
13957.30 641
13958.42 670
13959.53 639
13960.65 680
13961.77 680
13962.88 683
13964.00 655
13965.11 698
13966.23 752
13967.35 648
13968.46 679
13969.58 680
13970.70 680
13971.81 649
13972.93 625
13974.05 633
13975.16 616
13976.28 660
13977.40 626
13978.51 659
13979.63 666
13980.75 646
13981.86 629
13982.98 627
13984.10 669
13985.22 648
13986.33 686
13987.45 637
13988.57 643
13989.68 661
13990.80 634
13991.92 663
13993.04 685
13994.15 657
13995.27 633
13996.39 629
13997.51 623
13998.62 670
13999.74 649
14000.86 680
14001.98 740
14003.10 655
14004.21 664
14005.33 653
14006.45 690
14007.57 600
14008.68 671
14009.80 690
14010.92 693
14012.04 656
14013.16 652
14014.28 629
14015.39 639
14016.51 664
14017.63 630
14018.75 615
14019.87 629
14020.99 613
14022.10 659
14023.22 650
14024.34 674
14025.46 708
14026.58 648
14027.70 654
14028.82 631
14029.94 640
14031.05 660
14032.17 684
14033.29 636
14034.41 634
14035.53 717
14036.65 657
14037.77 627
14038.89 636
14040.01 685
14041.13 708
14042.25 709
14043.37 592
14044.49 574
14045.60 656
14046.72 676
14047.84 698
14048.96 705
14050.08 636
14051.20 637
14052.32 698
14053.44 703
14054.56 712
14055.68 690
14056.80 728
14057.92 744
14059.04 722
14060.16 693
14061.28 680
14062.40 694
14063.52 692
14064.64 671
14065.76 678
14066.88 701
14068.00 757
14069.12 748
14070.25 745
14071.37 729
14072.49 747
14073.61 744
14074.73 672
14075.85 685
14076.97 706
14078.09 784
14079.21 774
14080.33 722
14081.45 752
14082.57 784
14083.69 873
14084.82 851
14085.94 794
14087.06 777
14088.18 767
14089.30 752
14090.42 786
14091.54 857
14092.66 841
14093.79 906
14094.91 899
14096.03 870
14097.15 872
14098.27 912
14099.39 976
14100.52 973
14101.64 921
14102.76 1010
14103.88 934
14105.00 929
14106.12 993
14107.25 936
14108.37 960
14109.49 866
14110.61 845
14111.74 868
14112.86 843
14113.98 844
14115.10 811
14116.22 819
14117.35 791
14118.47 793
14119.59 803
14120.71 788
14121.84 782
14122.96 769
14124.08 748
14125.20 721
14126.33 755
14127.45 733
14128.57 754
14129.70 754
14130.82 745
14131.94 721
14133.06 713
14134.19 689
14135.31 638
14136.43 681
14137.56 686
14138.68 730
14139.80 685
14140.93 674
14142.05 684
14143.17 670
14144.30 704
14145.42 653
14146.54 694
14147.67 664
14148.79 749
14149.91 683
14151.04 642
14152.16 619
14153.29 644
14154.41 667
14155.53 663
14156.66 684
14157.78 655
14158.91 684
14160.03 686
14161.15 658
14162.28 664
14163.40 663
14164.53 717
14165.65 609
14166.78 652
14167.90 677
14169.02 656
14170.15 646
14171.27 604
14172.40 658
14173.52 602
14174.65 615
14175.77 585
14176.90 606
14178.02 689
14179.15 637
14180.27 655
14181.40 651
14182.52 623
14183.65 657
14184.77 613
14185.90 606
14187.02 610
14188.15 652
14189.27 621
14190.40 600
14191.52 592
14192.65 601
14193.77 636
14194.90 628
14196.02 662
14197.15 618
14198.27 605
14199.40 644
14200.53 589
14201.65 566
14202.78 573
14203.90 577
14205.03 619
14206.16 610
14207.28 640
14208.41 587
14209.53 603
14210.66 609
14211.79 629
14212.91 587
14214.04 575
14215.16 592
14216.29 608
14217.42 596
14218.54 620
14219.67 540
14220.80 606
14221.92 602
14223.05 558
14224.18 526
14225.30 529
14226.43 564
14227.56 530
14228.68 550
14229.81 558
14230.94 575
14232.06 587
14233.19 578
14234.32 589
14235.44 564
14236.57 597
14237.70 545
14238.83 495
14239.95 542
14241.08 546
14242.21 554
14243.34 561
14244.46 530
14245.59 508
14246.72 543
14247.85 548
14248.97 527
14250.10 530
14251.23 600
14252.36 536
14253.48 531
14254.61 513
14255.74 519
14256.87 571
14258.00 526
14259.12 520
14260.25 600
14261.38 579
14262.51 541
14263.64 538
14264.76 560
14265.89 572
14267.02 538
14268.15 521
14269.28 541
14270.41 544
14271.53 501
14272.66 514
14273.79 489
14274.92 506
14276.05 493
14277.18 468
14278.31 492
14279.44 556
14280.56 499
14281.69 497
14282.82 528
14283.95 528
14285.08 477
14286.21 492
14287.34 513
14288.47 549
14289.60 533
14290.73 515
14291.86 473
14292.98 506
14294.11 495
14295.24 433
14296.37 474
14297.50 459
14298.63 491
14299.76 478
14300.89 514
14302.02 472
14303.15 482
14304.28 482
14305.41 471
14306.54 418
14307.67 403
14308.80 444
14309.93 502
14311.06 448
14312.19 445
14313.32 427
14314.45 437
14315.58 456
14316.71 411
14317.84 457
14318.97 464
14320.10 441
14321.23 449
14322.36 443
14323.49 453
14324.62 443
14325.76 413
14326.89 432
14328.02 419
14329.15 435
14330.28 498
14331.41 484
14332.54 454
14333.67 499
14334.80 439
14335.93 411
14337.06 381
14338.20 391
14339.33 457
14340.46 455
14341.59 444
14342.72 394
14343.85 446
14344.98 451
14346.12 459
14347.25 465
14348.38 444
14349.51 429
14350.64 398
14351.77 433
14352.90 440
14354.04 431
14355.17 421
14356.30 461
14357.43 474
14358.56 464
14359.70 443
14360.83 459
14361.96 447
14363.09 431
14364.22 401
14365.36 438
14366.49 426
14367.62 425
14368.75 449
14369.89 414
14371.02 410
14372.15 424
14373.28 401
14374.42 425
14375.55 463
14376.68 486
14377.81 455
14378.95 449
14380.08 451
14381.21 427
14382.35 462
14383.48 437
14384.61 439
14385.74 458
14386.88 429
14388.01 431
14389.14 418
14390.28 399
14391.41 412
14392.54 419
14393.68 416
14394.81 409
14395.94 428
14397.08 451
14398.21 415
14399.34 450
14400.48 424
14401.61 435
14402.75 416
14403.88 405
14405.01 445
14406.15 418
14407.28 413
14408.41 392
14409.55 428
14410.68 437
14411.82 457
14412.95 435
14414.08 469
14415.22 448
14416.35 428
14417.49 403
14418.62 399
14419.76 437
14420.89 441
14422.02 466
14423.16 466
14424.29 468
14425.43 435
14426.56 437
14427.70 442
14428.83 420
14429.97 397
14431.10 427
14432.24 440
14433.37 465
14434.51 432
14435.64 388
14436.78 475
14437.91 465
14439.05 427
14440.18 445
14441.32 448
14442.45 491
14443.59 437
14444.72 435
14445.86 477
14446.99 471
14448.13 431
14449.27 457
14450.40 445
14451.54 460
14452.67 474
14453.81 463
14454.94 406
14456.08 424
14457.22 424
14458.35 435
14459.49 455
14460.62 400
14461.76 414
14462.90 385
14464.03 426
14465.17 449
14466.30 434
14467.44 460
14468.58 437
14469.71 448
14470.85 461
14471.99 458
14473.12 450
14474.26 443
14475.40 419
14476.53 392
14477.67 411
14478.81 431
14479.94 481
14481.08 460
14482.22 451
14483.35 455
14484.49 451
14485.63 402
14486.76 456
14487.90 468
14489.04 480
14490.17 429
14491.31 474
14492.45 441
14493.59 501
14494.72 441
14495.86 422
14497.00 445
14498.14 439
14499.27 455
14500.41 487
14501.55 478
14502.69 473
14503.82 508
14504.96 477
14506.10 455
14507.24 511
14508.37 495
14509.51 521
14510.65 478
14511.79 491
14512.93 524
14514.06 544
14515.20 521
14516.34 525
14517.48 477
14518.62 443
14519.76 492
14520.89 498
14522.03 492
14523.17 542
14524.31 498
14525.45 522
14526.59 581
14527.73 546
14528.86 559
14530.00 606
14531.14 503
14532.28 494
14533.42 478
14534.56 503
14535.70 482
14536.84 486
14537.98 462
14539.11 441
14540.25 467
14541.39 505
14542.53 490
14543.67 487
14544.81 438
14545.95 475
14547.09 468
14548.23 464
14549.37 462
14550.51 430
14551.65 474
14552.79 479
14553.93 496
14555.07 465
14556.21 477
14557.35 492
14558.49 440
14559.63 460
14560.77 415
14561.91 416
14563.05 449
14564.19 447
14565.33 495
14566.47 472
14567.61 521
14568.75 479
14569.89 503
14571.03 488
14572.17 495
14573.31 457
14574.45 457
14575.59 475
14576.73 447
14577.87 475
14579.01 535
14580.15 501
14581.29 529
14582.43 511
14583.57 497
14584.71 511
14585.85 441
14587.00 436
14588.14 452
14589.28 483
14590.42 481
14591.56 470
14592.70 463
14593.84 451
14594.98 512
14596.12 444
14597.27 469
14598.41 507
14599.55 512
14600.69 490
14601.83 528
14602.97 500
14604.12 527
14605.26 496
14606.40 491
14607.54 547
14608.68 497
14609.82 523
14610.97 537
14612.11 536
14613.25 514
14614.39 563
14615.53 519
14616.68 542
14617.82 565
14618.96 530
14620.10 523
14621.25 634
14622.39 617
14623.53 564
14624.67 560
14625.81 634
14626.96 618
14628.10 608
14629.24 597
14630.39 587
14631.53 604
14632.67 655
14633.81 687
14634.96 653
14636.10 676
14637.24 705
14638.38 696
14639.53 691
14640.67 666
14641.81 632
14642.96 632
14644.10 605
14645.24 684
14646.39 652
14647.53 618
14648.67 628
14649.82 602
14650.96 639
14652.10 602
14653.25 577
14654.39 557
14655.53 506
14656.68 551
14657.82 539
14658.97 480
14660.11 499
14661.25 476
14662.40 530
14663.54 521
14664.69 545
14665.83 496
14666.97 456
14668.12 495
14669.26 473
14670.41 459
14671.55 456
14672.69 472
14673.84 453
14674.98 464
14676.13 451
14677.27 434
14678.42 466
14679.56 454
14680.71 444
14681.85 456
14683.00 448
14684.14 431
14685.29 457
14686.43 467
14687.57 441
14688.72 411
14689.86 417
14691.01 427
14692.15 416
14693.30 392
14694.45 421
14695.59 413
14696.74 439
14697.88 444
14699.03 420
14700.17 421
14701.32 425
14702.46 465
14703.61 397
14704.75 444
14705.90 469
14707.04 401
14708.19 444
14709.34 419
14710.48 395
14711.63 388
14712.77 405
14713.92 392
14715.07 403
14716.21 393
14717.36 389
14718.50 396
14719.65 420
14720.80 427
14721.94 412
14723.09 415
14724.24 396
14725.38 420
14726.53 407
14727.67 421
14728.82 406
14729.97 368
14731.11 363
14732.26 395
14733.41 454
14734.55 413
14735.70 389
14736.85 419
14737.99 368
14739.14 393
14740.29 424
14741.44 426
14742.58 412
14743.73 384
14744.88 408
14746.02 445
14747.17 401
14748.32 426
14749.47 422
14750.61 369
14751.76 406
14752.91 368
14754.06 375
14755.20 391
14756.35 380
14757.50 386
14758.65 398
14759.79 388
14760.94 390
14762.09 392
14763.24 387
14764.38 368
14765.53 411
14766.68 405
14767.83 394
14768.98 400
14770.13 386
14771.27 381
14772.42 415
14773.57 383
14774.72 357
14775.87 334
14777.01 387
14778.16 379
14779.31 349
14780.46 378
14781.61 354
14782.76 379
14783.91 356
14785.05 353
14786.20 320
14787.35 334
14788.50 337
14789.65 357
14790.80 390
14791.95 363
14793.10 361
14794.25 361
14795.39 368
14796.54 327
14797.69 309
14798.84 354
14799.99 325
14801.14 364
14802.29 394
14803.44 342
14804.59 368
14805.74 403
14806.89 368
14808.04 373
14809.19 393
14810.34 357
14811.49 310
14812.64 306
14813.79 333
14814.94 336
14816.09 317
14817.24 316
14818.39 332
14819.54 337
14820.69 335
14821.84 338
14822.99 309
14824.14 335
14825.29 332
14826.44 341
14827.59 331
14828.74 323
14829.89 305
14831.04 325
14832.19 360
14833.34 337
14834.49 338
14835.64 334
14836.79 352
14837.94 378
14839.09 339
14840.24 345
14841.40 310
14842.55 298
14843.70 309
14844.85 335
14846.00 347
14847.15 329
14848.30 308
14849.45 295
14850.60 327
14851.76 309
14852.91 341
14854.06 346
14855.21 306
14856.36 354
14857.51 348
14858.66 325
14859.82 359
14860.97 298
14862.12 346
14863.27 336
14864.42 337
14865.57 315
14866.73 352
14867.88 346
14869.03 328
14870.18 324
14871.33 322
14872.49 314
14873.64 336
14874.79 325
14875.94 337
14877.10 304
14878.25 342
14879.40 356
14880.55 333
14881.71 334
14882.86 326
14884.01 325
14885.16 330
14886.32 315
14887.47 317
14888.62 303
14889.77 339
14890.93 321
14892.08 324
14893.23 282
14894.39 312
14895.54 347
14896.69 346
14897.84 335
14899.00 311
14900.15 335
14901.30 332
14902.46 361
14903.61 328
14904.76 312
14905.92 316
14907.07 311
14908.22 293
14909.38 319
14910.53 335
14911.69 333
14912.84 312
14913.99 331
14915.15 316
14916.30 328
14917.45 310
14918.61 325
14919.76 355
14920.92 325
14922.07 350
14923.22 355
14924.38 295
14925.53 330
14926.69 341
14927.84 339
14928.99 313
14930.15 321
14931.30 341
14932.46 380
14933.61 379
14934.77 386
14935.92 310
14937.08 320
14938.23 359
14939.39 377
14940.54 311
14941.70 296
14942.85 303
14944.00 334
14945.16 350
14946.31 317
14947.47 335
14948.62 365
14949.78 346
14950.94 331
14952.09 322
14953.25 325
14954.40 355
14955.56 345
14956.71 309
14957.87 336
14959.02 325
14960.18 344
14961.33 346
14962.49 360
14963.64 362
14964.80 347
14965.96 384
14967.11 349
14968.27 335
14969.42 310
14970.58 355
14971.74 346
14972.89 338
14974.05 316
14975.20 339
14976.36 320
14977.52 303
14978.67 344
14979.83 366
14980.98 294
14982.14 341
14983.30 338
14984.45 355
14985.61 361
14986.77 348
14987.92 346
14989.08 345
14990.24 326
14991.39 317
14992.55 338
14993.71 339
14994.86 390
14996.02 330
14997.18 310
14998.33 312
14999.49 268
15000.65 313
15001.81 314
15002.96 296
15004.12 316
15005.28 314
15006.43 310
15007.59 316
15008.75 282
15009.91 278
15011.06 303
15012.22 356
15013.38 347
15014.54 282
15015.69 277
15016.85 315
15018.01 306
15019.17 284
15020.33 317
15021.48 336
15022.64 320
15023.80 321
15024.96 308
15026.12 300
15027.27 292
15028.43 307
15029.59 299
15030.75 300
15031.91 299
15033.07 308
15034.22 326
15035.38 278
15036.54 297
15037.70 298
15038.86 296
15040.02 304
15041.17 340
15042.33 314
15043.49 324
15044.65 293
15045.81 299
15046.97 301
15048.13 299
15049.29 296
15050.45 256
15051.60 267
15052.76 300
15053.92 349
15055.08 294
15056.24 289
15057.40 283
15058.56 339
15059.72 334
15060.88 320
15062.04 278
15063.20 271
15064.36 309
15065.52 320
15066.68 260
15067.84 262
15069.00 293
15070.16 305
15071.32 301
15072.48 292
15073.63 309
15074.79 317
15075.95 322
15077.11 277
15078.27 294
15079.44 290
15080.60 331
15081.76 335
15082.92 285
15084.08 271
15085.24 292
15086.40 290
15087.56 283
15088.72 294
15089.88 284
15091.04 306
15092.20 300
15093.36 312
15094.52 259
15095.68 290
15096.84 332
15098.00 284
15099.16 274
15100.32 254
15101.49 289
15102.65 290
15103.81 308
15104.97 288
15106.13 298
15107.29 312
15108.45 302
15109.61 273
15110.78 280
15111.94 292
15113.10 292
15114.26 280
15115.42 294
15116.58 267
15117.74 282
15118.91 311
15120.07 306
15121.23 296
15122.39 293
15123.55 315
15124.71 278
15125.88 292
15127.04 275
15128.20 287
15129.36 278
15130.52 314
15131.69 287
15132.85 314
15134.01 282
15135.17 282
15136.34 302
15137.50 315
15138.66 291
15139.82 298
15140.99 287
15142.15 311
15143.31 265
15144.47 304
15145.64 297
15146.80 284
15147.96 277
15149.12 305
15150.29 292
15151.45 296
15152.61 300
15153.78 285
15154.94 292
15156.10 269
15157.27 293
15158.43 292
15159.59 327
15160.75 331
15161.92 276
15163.08 299
15164.24 284
15165.41 296
15166.57 280
15167.74 278
15168.90 318
15170.06 300
15171.23 307
15172.39 310
15173.55 300
15174.72 299
15175.88 316
15177.05 326
15178.21 310
15179.37 301
15180.54 297
15181.70 273
15182.87 313
15184.03 291
15185.19 298
15186.36 324
15187.52 292
15188.69 291
15189.85 291
15191.02 335
15192.18 308
15193.34 300
15194.51 314
15195.67 316
15196.84 317
15198.00 343
15199.17 351
15200.33 349
15201.50 318
15202.66 311
15203.83 298
15204.99 355
15206.16 323
15207.32 314
15208.49 324
15209.65 332
15210.82 339
15211.98 339
15213.15 364
15214.31 275
15215.48 264
15216.64 312
15217.81 322
15218.97 299
15220.14 314
15221.31 324
15222.47 327
15223.64 316
15224.80 298
15225.97 331
15227.13 303
15228.30 317
15229.47 340
15230.63 347
15231.80 353
15232.96 350
15234.13 361
15235.30 321
15236.46 305
15237.63 350
15238.79 360
15239.96 305
15241.13 329
15242.29 358
15243.46 334
15244.63 316
15245.79 362
15246.96 299
15248.13 344
15249.29 363
15250.46 343
15251.63 321
15252.79 362
15253.96 333
15255.13 348
15256.29 311
15257.46 332
15258.63 335
15259.80 353
15260.96 315
15262.13 293
15263.30 306
15264.46 313
15265.63 320
15266.80 286
15267.97 305
15269.13 324
15270.30 293
15271.47 295
15272.64 316
15273.80 302
15274.97 324
15276.14 324
15277.31 303
15278.47 297
15279.64 310
15280.81 320
15281.98 310
15283.15 304
15284.31 261
15285.48 274
15286.65 301
15287.82 295
15288.99 314
15290.15 298
15291.32 318
15292.49 289
15293.66 306
15294.83 313
15296.00 302
15297.16 306
15298.33 336
15299.50 276
15300.67 299
15301.84 314
15303.01 306
15304.18 281
15305.35 330
15306.51 291
15307.68 348
15308.85 295
15310.02 287
15311.19 280
15312.36 300
15313.53 284
15314.70 275
15315.87 317
15317.04 316
15318.21 283
15319.37 292
15320.54 307
15321.71 312
15322.88 301
15324.05 289
15325.22 322
15326.39 316
15327.56 302
15328.73 298
15329.90 286
15331.07 299
15332.24 282
15333.41 279
15334.58 279
15335.75 310
15336.92 273
15338.09 308
15339.26 298
15340.43 318
15341.60 315
15342.77 326
15343.94 325
15345.11 364
15346.28 328
15347.45 322
15348.62 330
15349.79 295
15350.96 301
15352.13 327
15353.31 293
15354.48 313
15355.65 326
15356.82 286
15357.99 295
15359.16 295
15360.33 315
15361.50 293
15362.67 293
15363.84 307
15365.01 349
15366.19 294
15367.36 276
15368.53 317
15369.70 330
15370.87 276
15372.04 318
15373.21 276
15374.38 320
15375.56 297
15376.73 294
15377.90 332
15379.07 323
15380.24 326
15381.41 305
15382.59 306
15383.76 259
15384.93 275
15386.10 349
15387.27 323
15388.45 315
15389.62 295
15390.79 311
15391.96 275
15393.13 257
15394.31 276
15395.48 295
15396.65 253
15397.82 279
15399.00 282
15400.17 266
15401.34 271
15402.51 299
15403.69 297
15404.86 284
15406.03 283
15407.20 272
15408.38 274
15409.55 302
15410.72 273
15411.89 275
15413.07 217
15414.24 273
15415.41 288
15416.59 253
15417.76 290
15418.93 315
15420.11 302
15421.28 300
15422.45 280
15423.63 278
15424.80 320
15425.97 315
15427.15 293
15428.32 264
15429.49 283
15430.67 280
15431.84 280
15433.01 292
15434.19 258
15435.36 313
15436.54 292
15437.71 290
15438.88 278
15440.06 310
15441.23 308
15442.41 309
15443.58 311
15444.75 330
15445.93 297
15447.10 264
15448.28 256
15449.45 311
15450.63 291
15451.80 286
15452.97 295
15454.15 269
15455.32 307
15456.50 329
15457.67 331
15458.85 322
15460.02 294
15461.20 271
15462.37 277
15463.55 283
15464.72 308
15465.90 325
15467.07 311
15468.25 296
15469.42 322
15470.60 288
15471.77 304
15472.95 342
15474.12 246
15475.30 316
15476.47 319
15477.65 259
15478.82 310
15480.00 271
15481.17 274
15482.35 273
15483.53 253
15484.70 295
15485.88 330
15487.05 320
15488.23 315
15489.40 279
15490.58 290
15491.76 268
15492.93 316
15494.11 351
15495.28 278
15496.46 274
15497.64 351
15498.81 320
15499.99 307
15501.17 273
15502.34 291
15503.52 279
15504.69 286
15505.87 289
15507.05 280
15508.22 321
15509.40 298
15510.58 314
15511.75 305
15512.93 334
15514.11 328
15515.28 333
15516.46 316
15517.64 289
15518.81 303
15519.99 324
15521.17 271
15522.35 270
15523.52 296
15524.70 301
15525.88 315
15527.05 291
15528.23 295
15529.41 309
15530.59 329
15531.76 314
15532.94 297
15534.12 270
15535.30 292
15536.47 292
15537.65 291
15538.83 308
15540.01 316
15541.19 330
15542.36 328
15543.54 322
15544.72 332
15545.90 312
15547.08 307
15548.25 291
15549.43 327
15550.61 343
15551.79 301
15552.97 327
15554.14 317
15555.32 321
15556.50 336
15557.68 310
15558.86 339
15560.04 346
15561.22 312
15562.39 265
15563.57 321
15564.75 310
15565.93 328
15567.11 326
15568.29 305
15569.47 298
15570.65 304
15571.82 336
15573.00 357
15574.18 336
15575.36 345
15576.54 330
15577.72 316
15578.90 346
15580.08 311
15581.26 306
15582.44 298
15583.62 348
15584.80 351
15585.98 361
15587.16 313
15588.34 336
15589.51 350
15590.69 302
15591.87 315
15593.05 327
15594.23 394
15595.41 368
15596.59 331
15597.77 330
15598.95 350
15600.13 346
15601.31 347
15602.49 343
15603.67 370
15604.85 370
15606.03 356
15607.21 314
15608.40 316
15609.58 364
15610.76 378
15611.94 346
15613.12 371
15614.30 377
15615.48 363
15616.66 354
15617.84 391
15619.02 418
15620.20 406
15621.38 393
15622.56 369
15623.74 369
15624.93 365
15626.11 366
15627.29 381
15628.47 373
15629.65 373
15630.83 455
15632.01 376
15633.19 385
15634.37 381
15635.56 377
15636.74 440
15637.92 419
15639.10 405
15640.28 426
15641.46 429
15642.65 434
15643.83 416
15645.01 444
15646.19 420
15647.37 426
15648.55 406
15649.74 438
15650.92 447
15652.10 437
15653.28 465
15654.46 465
15655.65 404
15656.83 426
15658.01 468
15659.19 463
15660.38 432
15661.56 463
15662.74 457
15663.92 426
15665.11 444
15666.29 395
15667.47 423
15668.65 425
15669.84 423
15671.02 409
15672.20 453
15673.38 460
15674.57 490
15675.75 436
15676.93 485
15678.12 465
15679.30 420
15680.48 463
15681.67 431
15682.85 434
15684.03 444
15685.22 383
15686.40 402
15687.58 413
15688.77 400
15689.95 454
15691.13 433
15692.32 442
15693.50 417
15694.68 448
15695.87 440
15697.05 398
15698.23 439
15699.42 437
15700.60 436
15701.79 409
15702.97 386
15704.15 419
15705.34 434
15706.52 470
15707.71 473
15708.89 444
15710.07 427
15711.26 473
15712.44 428
15713.63 454
15714.81 483
15716.00 510
15717.18 517
15718.37 488
15719.55 430
15720.73 458
15721.92 475
15723.10 511
15724.29 492
15725.47 479
15726.66 480
15727.84 470
15729.03 497
15730.21 482
15731.40 491
15732.58 486
15733.77 505
15734.95 458
15736.14 507
15737.32 553
15738.51 556
15739.69 514
15740.88 480
15742.07 482
15743.25 474
15744.44 474
15745.62 522
15746.81 500
15747.99 480
15749.18 480
15750.36 466
15751.55 514
15752.74 535
15753.92 514
15755.11 535
15756.29 507
15757.48 488
15758.67 474
15759.85 513
15761.04 544
15762.22 559
15763.41 518
15764.60 502
15765.78 515
15766.97 501
15768.16 510
15769.34 493
15770.53 508
15771.72 479
15772.90 499
15774.09 473
15775.28 473
15776.46 498
15777.65 482
15778.84 472
15780.02 472
15781.21 473
15782.40 496
15783.58 468
15784.77 449
15785.96 459
15787.14 458
15788.33 458
15789.52 437
15790.71 474
15791.89 487
15793.08 450
15794.27 460
15795.46 431
15796.64 473
15797.83 428
15799.02 411
15800.21 413
15801.39 442
15802.58 382
15803.77 367
15804.96 393
15806.14 383
15807.33 395
15808.52 387
15809.71 377
15810.90 372
15812.08 351
15813.27 362
15814.46 399
15815.65 397
15816.84 402
15818.03 409
15819.21 421
15820.40 444
15821.59 367
15822.78 365
15823.97 384
15825.16 355
15826.35 396
15827.53 399
15828.72 396
15829.91 421
15831.10 353
15832.29 355
15833.48 359
15834.67 400
15835.86 405
15837.04 346
15838.23 338
15839.42 358
15840.61 360
15841.80 394
15842.99 379
15844.18 364
15845.37 342
15846.56 367
15847.75 367
15848.94 371
15850.13 375
15851.32 378
15852.51 387
15853.70 321
15854.89 341
15856.07 368
15857.26 397
15858.45 340
15859.64 328
15860.83 359
15862.02 385
15863.21 363
15864.40 338
15865.59 382
15866.78 351
15867.97 374
15869.16 351
15870.36 372
15871.55 338
15872.74 361
15873.93 375
15875.12 381
15876.31 338
15877.50 363
15878.69 395
15879.88 369
15881.07 368
15882.26 350
15883.45 353
15884.64 374
15885.83 377
15887.02 388
15888.21 380
15889.41 385
15890.60 381
15891.79 338
15892.98 361
15894.17 326
15895.36 396
15896.55 398
15897.74 366
15898.93 367
15900.13 377
15901.32 379
15902.51 404
15903.70 365
15904.89 343
15906.08 371
15907.28 376
15908.47 381
15909.66 366
15910.85 374
15912.04 371
15913.23 383
15914.43 375
15915.62 352
15916.81 380
15918.00 400
15919.19 359
15920.39 345
15921.58 398
15922.77 384
15923.96 409
15925.16 377
15926.35 378
15927.54 364
15928.73 376
15929.93 388
15931.12 424
15932.31 352
15933.50 373
15934.70 402
15935.89 383
15937.08 396
15938.27 371
15939.47 350
15940.66 374
15941.85 339
15943.05 354
15944.24 371
15945.43 364
15946.63 353
15947.82 343
15949.01 382
15950.21 352
15951.40 324
15952.59 334
15953.79 345
15954.98 333
15956.17 352
15957.37 370
15958.56 369
15959.75 363
15960.95 299
15962.14 318
15963.33 347
15964.53 338
15965.72 337
15966.92 318
15968.11 335
15969.30 351
15970.50 325
15971.69 318
15972.89 342
15974.08 313
15975.27 343
15976.47 320
15977.66 295
15978.86 280
15980.05 288
15981.25 310
15982.44 295
15983.63 316
15984.83 322
15986.02 313
15987.22 342
15988.41 336
15989.61 292
15990.80 266
15992.00 309
15993.19 334
15994.39 304
15995.58 316
15996.78 293
15997.97 282
15999.17 278
16000.36 290
16001.56 314
16002.75 311
16003.95 300
16005.14 253
16006.34 297
16007.53 322
16008.73 299
16009.93 274
16011.12 294
16012.32 273
16013.51 300
16014.71 280
16015.90 288
16017.10 274
16018.30 271
16019.49 335
16020.69 321
16021.88 286
16023.08 329
16024.28 284
16025.47 323
16026.67 324
16027.86 290
16029.06 282
16030.26 272
16031.45 258
16032.65 283
16033.85 271
16035.04 261
16036.24 259
16037.43 270
16038.63 300
16039.83 283
16041.02 265
16042.22 239
16043.42 266
16044.61 287
16045.81 291
16047.01 291
16048.21 283
16049.40 302
16050.60 302
16051.80 266
16052.99 264
16054.19 284
16055.39 295
16056.59 285
16057.78 275
16058.98 275
16060.18 281
16061.37 293
16062.57 268
16063.77 279
16064.97 288
16066.16 315
16067.36 280
16068.56 261
16069.76 261
16070.96 282
16072.15 284
16073.35 282
16074.55 276
16075.75 267
16076.95 275
16078.14 265
16079.34 292
16080.54 267
16081.74 295
16082.94 247
16084.13 275
16085.33 261
16086.53 291
16087.73 304
16088.93 268
16090.13 289
16091.33 283
16092.52 255
16093.72 268
16094.92 253
16096.12 281
16097.32 288
16098.52 256
16099.72 249
16100.92 271
16102.11 292
16103.31 272
16104.51 257
16105.71 264
16106.91 249
16108.11 278
16109.31 296
16110.51 305
16111.71 281
16112.91 255
16114.11 252
16115.31 276
16116.51 326
16117.70 276
16118.90 248
16120.10 277
16121.30 285
16122.50 245
16123.70 257
16124.90 276
16126.10 262
16127.30 227
16128.50 271
16129.70 260
16130.90 252
16132.10 270
16133.30 240
16134.50 261
16135.70 259
16136.90 248
16138.10 252
16139.30 304
16140.50 270
16141.71 296
16142.91 284
16144.11 271
16145.31 245
16146.51 288
16147.71 278
16148.91 285
16150.11 280
16151.31 263
16152.51 247
16153.71 285
16154.91 270
16156.11 279
16157.31 245
16158.52 264
16159.72 232
16160.92 224
16162.12 251
16163.32 256
16164.52 251
16165.72 236
16166.92 247
16168.13 257
16169.33 268
16170.53 272
16171.73 262
16172.93 250
16174.13 277
16175.34 272
16176.54 269
16177.74 265
16178.94 244
16180.14 272
16181.34 266
16182.55 246
16183.75 257
16184.95 298
16186.15 305
16187.35 251
16188.56 227
16189.76 252
16190.96 289
16192.16 275
16193.37 255
16194.57 273
16195.77 284
16196.97 309
16198.18 309
16199.38 280
16200.58 261
16201.78 297
16202.99 261
16204.19 274
16205.39 293
16206.60 284
16207.80 288
16209.00 270
16210.20 328
16211.41 295
16212.61 266
16213.81 240
16215.02 304
16216.22 282
16217.42 334
16218.63 311
16219.83 293
16221.03 303
16222.24 255
16223.44 275
16224.64 270
16225.85 304
16227.05 301
16228.25 290
16229.46 311
16230.66 283
16231.87 279
16233.07 250
16234.27 284
16235.48 321
16236.68 300
16237.89 301
16239.09 260
16240.29 318
16241.50 355
16242.70 313
16243.91 305
16245.11 324
16246.31 306
16247.52 274
16248.72 291
16249.93 269
16251.13 294
16252.34 303
16253.54 309
16254.75 304
16255.95 339
16257.16 340
16258.36 322
16259.57 301
16260.77 294
16261.97 323
16263.18 332
16264.38 351
16265.59 308
16266.80 314
16268.00 326
16269.21 334
16270.41 283
16271.62 330
16272.82 318
16274.03 346
16275.23 289
16276.44 344
16277.64 326
16278.85 343
16280.05 357
16281.26 316
16282.47 299
16283.67 345
16284.88 345
16286.08 317
16287.29 342
16288.49 345
16289.70 320
16290.91 339
16292.11 363
16293.32 315
16294.52 334
16295.73 327
16296.94 306
16298.14 344
16299.35 344
16300.56 353
16301.76 357
16302.97 351
16304.18 366
16305.38 364
16306.59 360
16307.79 360
16309.00 330
16310.21 363
16311.42 342
16312.62 324
16313.83 377
16315.04 349
16316.24 367
16317.45 342
16318.66 343
16319.86 332
16321.07 305
16322.28 294
16323.49 347
16324.69 342
16325.90 330
16327.11 320
16328.31 351
16329.52 363
16330.73 304
16331.94 318
16333.14 308
16334.35 277
16335.56 325
16336.77 315
16337.98 287
16339.18 314
16340.39 290
16341.60 288
16342.81 299
16344.01 322
16345.22 303
16346.43 267
16347.64 288
16348.85 298
16350.05 318
16351.26 305
16352.47 268
16353.68 246
16354.89 279
16356.10 294
16357.30 293
16358.51 303
16359.72 300
16360.93 277
16362.14 275
16363.35 246
16364.56 259
16365.77 259
16366.97 325
16368.18 319
16369.39 310
16370.60 265
16371.81 260
16373.02 317
16374.23 307
16375.44 304
16376.65 318
16377.86 261
16379.06 269
16380.27 284
16381.48 281
16382.69 260
16383.90 277
16385.11 275
16386.32 274
16387.53 292
16388.74 270
16389.95 268
16391.16 291
16392.37 279
16393.58 281
16394.79 272
16396.00 258
16397.21 278
16398.42 291
16399.63 224
16400.84 243
16402.05 248
16403.26 258
16404.47 223
16405.68 249
16406.89 236
16408.10 290
16409.31 247
16410.52 275
16411.73 292
16412.94 280
16414.15 292
16415.36 282
16416.57 289
16417.78 279
16419.00 261
16420.21 255
16421.42 243
16422.63 241
16423.84 271
16425.05 320
16426.26 268
16427.47 282
16428.68 250
16429.89 289
16431.11 290
16432.32 289
16433.53 239
16434.74 243
16435.95 286
16437.16 283
16438.37 278
16439.59 232
16440.80 253
16442.01 278
16443.22 264
16444.43 232
16445.64 221
16446.86 240
16448.07 301
16449.28 284
16450.49 254
16451.70 243
16452.91 247
16454.13 268
16455.34 271
16456.55 257
16457.76 266
16458.98 284
16460.19 297
16461.40 280
16462.61 260
16463.82 247
16465.04 284
16466.25 301
16467.46 263
16468.67 235
16469.89 246
16471.10 213
16472.31 273
16473.53 277
16474.74 268
16475.95 255
16477.16 232
16478.38 251
16479.59 271
16480.80 268
16482.02 249
16483.23 243
16484.44 236
16485.66 257
16486.87 269
16488.08 248
16489.30 251
16490.51 231
16491.72 249
16492.94 252
16494.15 251
16495.36 271
16496.58 261
16497.79 231
16499.00 253
16500.22 243
16501.43 226
16502.65 219
16503.86 248
16505.07 244
16506.29 245
16507.50 276
16508.71 260
16509.93 252
16511.14 269
16512.36 246
16513.57 254
16514.79 256
16516.00 238
16517.21 248
16518.43 247
16519.64 225
16520.86 263
16522.07 271
16523.29 238
16524.50 272
16525.72 299
16526.93 262
16528.15 245
16529.36 279
16530.58 290
16531.79 237
16533.01 247
16534.22 255
16535.44 289
16536.65 273
16537.87 268
16539.08 241
16540.30 252
16541.51 269
16542.73 238
16543.94 233
16545.16 268
16546.37 267
16547.59 257
16548.80 250
16550.02 246
16551.24 268
16552.45 277
16553.67 272
16554.88 303
16556.10 273
16557.31 239
16558.53 268
16559.75 238
16560.96 259
16562.18 222
16563.39 239
16564.61 268
16565.83 247
16567.04 281
16568.26 272
16569.47 294
16570.69 290
16571.91 257
16573.12 247
16574.34 292
16575.56 279
16576.77 285
16577.99 309
16579.21 285
16580.42 296
16581.64 311
16582.86 258
16584.07 249
16585.29 293
16586.51 306
16587.72 279
16588.94 292
16590.16 266
16591.38 256
16592.59 249
16593.81 257
16595.03 246
16596.24 281
16597.46 267
16598.68 240
16599.90 298
16601.11 248
16602.33 294
16603.55 296
16604.77 285
16605.98 289
16607.20 287
16608.42 262
16609.64 267
16610.86 227
16612.07 232
16613.29 236
16614.51 259
16615.73 255
16616.95 254
16618.16 270
16619.38 272
16620.60 215
16621.82 272
16623.04 268
16624.25 244
16625.47 262
16626.69 270
16627.91 253
16629.13 295
16630.35 269
16631.57 236
16632.78 230
16634.00 250
16635.22 258
16636.44 230
16637.66 220
16638.88 208
16640.10 230
16641.32 240
16642.53 229
16643.75 233
16644.97 267
16646.19 238
16647.41 233
16648.63 215
16649.85 265
16651.07 274
16652.29 260
16653.51 209
16654.73 230
16655.95 260
16657.17 224
16658.39 234
16659.61 221
16660.83 242
16662.04 263
16663.26 237
16664.48 249
16665.70 212
16666.92 229
16668.14 262
16669.36 274
16670.58 257
16671.80 260
16673.02 250
16674.24 267
16675.46 259
16676.68 236
16677.91 267
16679.13 292
16680.35 266
16681.57 267
16682.79 232
16684.01 268
16685.23 262
16686.45 212
16687.67 251
16688.89 215
16690.11 258
16691.33 264
16692.55 239
16693.77 237
16694.99 253
16696.21 273
16697.44 254
16698.66 251
16699.88 254
16701.10 243
16702.32 222
16703.54 257
16704.76 234
16705.98 238
16707.21 257
16708.43 247
16709.65 231
16710.87 221
16712.09 212
16713.31 232
16714.53 219
16715.76 234
16716.98 254
16718.20 231
16719.42 243
16720.64 228
16721.87 225
16723.09 260
16724.31 259
16725.53 199
16726.75 207
16727.98 245
16729.20 213
16730.42 217
16731.64 242
16732.86 226
16734.09 252
16735.31 237
16736.53 249
16737.75 237
16738.98 224
16740.20 234
16741.42 253
16742.64 251
16743.87 226
16745.09 217
16746.31 198
16747.54 231
16748.76 250
16749.98 261
16751.20 197
16752.43 226
16753.65 232
16754.87 217
16756.10 219
16757.32 215
16758.54 202
16759.77 220
16760.99 208
16762.21 232
16763.44 251
16764.66 244
16765.88 246
16767.11 222
16768.33 213
16769.55 244
16770.78 248
16772.00 247
16773.23 214
16774.45 257
16775.67 236
16776.90 245
16778.12 253
16779.35 260
16780.57 238
16781.79 244
16783.02 225
16784.24 244
16785.47 263
16786.69 248
16787.91 243
16789.14 272
16790.36 229
16791.59 249
16792.81 196
16794.04 235
16795.26 218
16796.49 226
16797.71 255
16798.94 241
16800.16 255
16801.38 220
16802.61 208
16803.83 233
16805.06 218
16806.28 251
16807.51 237
16808.73 234
16809.96 223
16811.18 222
16812.41 229
16813.64 234
16814.86 234
16816.09 268
16817.31 284
16818.54 271
16819.76 241
16820.99 256
16822.21 234
16823.44 216
16824.66 242
16825.89 267
16827.12 253
16828.34 243
16829.57 248
16830.79 241
16832.02 234
16833.25 216
16834.47 229
16835.70 242
16836.92 257
16838.15 251
16839.38 241
16840.60 241
16841.83 234
16843.06 220
16844.28 230
16845.51 251
16846.73 239
16847.96 260
16849.19 255
16850.41 270
16851.64 240
16852.87 220
16854.09 250
16855.32 258
16856.55 267
16857.77 242
16859.00 290
16860.23 293
16861.46 246
16862.68 275
16863.91 258
16865.14 289
16866.36 283
16867.59 266
16868.82 275
16870.05 256
16871.27 268
16872.50 325
16873.73 294
16874.96 287
16876.18 272
16877.41 268
16878.64 277
16879.87 260
16881.09 288
16882.32 297
16883.55 304
16884.78 288
16886.01 299
16887.23 277
16888.46 290
16889.69 301
16890.92 318
16892.15 271
16893.37 291
16894.60 313
16895.83 321
16897.06 317
16898.29 302
16899.51 265
16900.74 300
16901.97 271
16903.20 325
16904.43 284
16905.66 295
16906.89 313
16908.12 289
16909.34 290
16910.57 305
16911.80 285
16913.03 286
16914.26 282
16915.49 250
16916.72 260
16917.95 274
16919.18 248
16920.40 227
16921.63 242
16922.86 305
16924.09 276
16925.32 271
16926.55 274
16927.78 269
16929.01 278
16930.24 267
16931.47 268
16932.70 286
16933.93 252
16935.16 228
16936.39 252
16937.62 235
16938.85 287
16940.08 272
16941.31 255
16942.54 257
16943.77 255
16945.00 300
16946.23 259
16947.46 219
16948.69 277
16949.92 268
16951.15 263
16952.38 262
16953.61 256
16954.84 248
16956.07 228
16957.30 221
16958.53 241
16959.76 267
16960.99 272
16962.22 271
16963.45 242
16964.68 254
16965.92 258
16967.15 254
16968.38 238
16969.61 249
16970.84 258
16972.07 246
16973.30 231
16974.53 252
16975.76 270
16976.99 258
16978.23 259
16979.46 248
16980.69 226
16981.92 272
16983.15 246
16984.38 229
16985.61 193
16986.85 240
16988.08 257
16989.31 254
16990.54 269
16991.77 263
16993.00 242
16994.24 255
16995.47 241
16996.70 250
16997.93 216
16999.16 236
17000.40 259
17001.63 232
17002.86 235
17004.09 241
17005.32 231
17006.56 232
17007.79 236
17009.02 239
17010.25 258
17011.49 294
17012.72 273
17013.95 272
17015.18 292
17016.42 269
17017.65 251
17018.88 222
17020.12 275
17021.35 270
17022.58 264
17023.81 245
17025.05 246
17026.28 229
17027.51 229
17028.75 250
17029.98 244
17031.21 252
17032.45 244
17033.68 225
17034.91 250
17036.15 233
17037.38 237
17038.61 256
17039.85 246
17041.08 246
17042.31 260
17043.55 268
17044.78 268
17046.01 256
17047.25 236
17048.48 241
17049.72 245
17050.95 250
17052.18 236
17053.42 268
17054.65 213
17055.89 209
17057.12 248
17058.35 217
17059.59 194
17060.82 219
17062.06 218
17063.29 238
17064.53 232
17065.76 227
17066.99 221
17068.23 238
17069.46 223
17070.70 225
17071.93 241
17073.17 242
17074.40 220
17075.64 227
17076.87 233
17078.11 236
17079.34 229
17080.58 231
17081.81 234
17083.05 222
17084.28 236
17085.52 232
17086.75 207
17087.99 231
17089.22 235
17090.46 231
17091.69 227
17092.93 241
17094.16 269
17095.40 224
17096.64 220
17097.87 211
17099.11 221
17100.34 265
17101.58 208
17102.81 219
17104.05 205
17105.29 220
17106.52 247
17107.76 217
17108.99 209
17110.23 217
17111.47 217
17112.70 261
17113.94 222
17115.17 226
17116.41 210
17117.65 198
17118.88 215
17120.12 189
17121.36 189
17122.59 213
17123.83 195
17125.07 238
17126.30 217
17127.54 210
17128.78 219
17130.01 206
17131.25 197
17132.49 220
17133.72 240
17134.96 230
17136.20 233
17137.43 208
17138.67 221
17139.91 228
17141.15 196
17142.38 201
17143.62 206
17144.86 212
17146.10 210
17147.33 228
17148.57 196
17149.81 199
17151.05 195
17152.28 197
17153.52 170
17154.76 215
17156.00 237
17157.23 208
17158.47 241
17159.71 227
17160.95 210
17162.19 217
17163.42 222
17164.66 206
17165.90 199
17167.14 203
17168.38 212
17169.61 188
17170.85 221
17172.09 222
17173.33 198
17174.57 217
17175.81 194
17177.04 210
17178.28 204
17179.52 204
17180.76 215
17182.00 220
17183.24 197
17184.48 187
17185.71 217
17186.95 221
17188.19 205
17189.43 218
17190.67 218
17191.91 240
17193.15 209
17194.39 224
17195.63 215
17196.87 218
17198.11 216
17199.34 189
17200.58 203
17201.82 239
17203.06 213
17204.30 225
17205.54 214
17206.78 233
17208.02 227
17209.26 208
17210.50 201
17211.74 168
17212.98 214
17214.22 223
17215.46 219
17216.70 221
17217.94 211
17219.18 201
17220.42 221
17221.66 273
17222.90 216
17224.14 218
17225.38 226
17226.62 204
17227.86 236
17229.10 186
17230.34 194
17231.58 225
17232.82 203
17234.06 180
17235.30 204
17236.54 210
17237.78 200
17239.03 225
17240.27 243
17241.51 209
17242.75 229
17243.99 227
17245.23 225
17246.47 189
17247.71 208
17248.95 210
17250.19 200
17251.43 207
17252.68 202
17253.92 200
17255.16 189
17256.40 209
17257.64 192
17258.88 204
17260.12 185
17261.37 180
17262.61 197
17263.85 205
17265.09 218
17266.33 200
17267.57 175
17268.82 180
17270.06 187
17271.30 194
17272.54 185
17273.78 197
17275.03 205
17276.27 191
17277.51 198
17278.75 182
17279.99 193
17281.24 184
17282.48 177
17283.72 192
17284.96 187
17286.21 199
17287.45 196
17288.69 189
17289.93 200
17291.18 189
17292.42 190
17293.66 186
17294.90 204
17296.15 218
17297.39 183
17298.63 187
17299.88 183
17301.12 186
17302.36 226
17303.60 181
17304.85 186
17306.09 205
17307.33 206
17308.58 211
17309.82 213
17311.06 205
17312.31 205
17313.55 219
17314.79 210
17316.04 185
17317.28 201
17318.52 166
17319.77 203
17321.01 240
17322.26 212
17323.50 177
17324.74 176
17325.99 208
17327.23 201
17328.48 177
17329.72 214
17330.96 220
17332.21 208
17333.45 213
17334.70 186
17335.94 233
17337.18 206
17338.43 220
17339.67 174
17340.92 192
17342.16 209
17343.41 180
17344.65 196
17345.90 178
17347.14 221
17348.38 162
17349.63 150
17350.87 170
17352.12 184
17353.36 210
17354.61 197
17355.85 186
17357.10 217
17358.34 202
17359.59 155
17360.83 182
17362.08 214
17363.32 197
17364.57 207
17365.81 186
17367.06 171
17368.31 202
17369.55 209
17370.80 217
17372.04 238
17373.29 191
17374.53 197
17375.78 225
17377.02 203
17378.27 216
17379.52 209
17380.76 225
17382.01 205
17383.25 189
17384.50 203
17385.75 198
17386.99 171
17388.24 189
17389.48 189
17390.73 202
17391.98 201
17393.22 187
17394.47 180
17395.71 192
17396.96 194
17398.21 210
17399.45 207
17400.70 182
17401.95 208
17403.19 174
17404.44 182
17405.69 204
17406.93 192
17408.18 217
17409.43 223
17410.67 214
17411.92 220
17413.17 202
17414.42 204
17415.66 198
17416.91 240
17418.16 220
17419.40 179
17420.65 198
17421.90 197
17423.15 206
17424.39 226
17425.64 192
17426.89 196
17428.14 194
17429.38 209
17430.63 218
17431.88 192
17433.13 207
17434.37 176
17435.62 191
17436.87 214
17438.12 216
17439.37 186
17440.61 199
17441.86 177
17443.11 228
17444.36 219
17445.61 182
17446.85 219
17448.10 205
17449.35 215
17450.60 199
17451.85 234
17453.10 238
17454.34 223
17455.59 227
17456.84 212
17458.09 193
17459.34 241
17460.59 194
17461.84 198
17463.09 212
17464.33 216
17465.58 194
17466.83 242
17468.08 247
17469.33 214
17470.58 209
17471.83 185
17473.08 263
17474.33 230
17475.58 215
17476.83 213
17478.07 225
17479.32 232
17480.57 214
17481.82 181
17483.07 179
17484.32 219
17485.57 242
17486.82 210
17488.07 239
17489.32 215
17490.57 222
17491.82 182
17493.07 231
17494.32 218
17495.57 204
17496.82 222
17498.07 211
17499.32 209
17500.57 234
17501.82 210
17503.07 217
17504.32 233
17505.57 210
17506.82 200
17508.07 216
17509.32 220
17510.57 244
17511.82 204
17513.07 209
17514.32 247
17515.58 245
17516.83 233
17518.08 259
17519.33 250
17520.58 211
17521.83 213
17523.08 210
17524.33 193
17525.58 200
17526.83 226
17528.08 208
17529.34 217
17530.59 217
17531.84 214
17533.09 244
17534.34 215
17535.59 214
17536.84 231
17538.09 238
17539.35 240
17540.60 232
17541.85 191
17543.10 202
17544.35 239
17545.60 264
17546.86 244
17548.11 231
17549.36 220
17550.61 211
17551.86 226
17553.12 210
17554.37 215
17555.62 229
17556.87 228
17558.12 195
17559.38 191
17560.63 215
17561.88 233
17563.13 212
17564.39 245
17565.64 247
17566.89 224
17568.14 253
17569.40 218
17570.65 242
17571.90 252
17573.15 266
17574.41 246
17575.66 260
17576.91 221
17578.17 194
17579.42 230
17580.67 217
17581.92 217
17583.18 215
17584.43 250
17585.68 222
17586.94 221
17588.19 220
17589.44 205
17590.70 239
17591.95 204
17593.20 237
17594.46 232
17595.71 220
17596.97 238
17598.22 210
17599.47 225
17600.73 186
17601.98 202
17603.23 224
17604.49 239
17605.74 252
17607.00 230
17608.25 204
17609.50 206
17610.76 209
17612.01 233
17613.27 217
17614.52 205
17615.77 233
17617.03 193
17618.28 222
17619.54 218
17620.79 229
17622.05 241
17623.30 221
17624.56 241
17625.81 209
17627.06 207
17628.32 227
17629.57 216
17630.83 216
17632.08 218
17633.34 199
17634.59 200
17635.85 227
17637.10 240
17638.36 212
17639.61 194
17640.87 220
17642.12 217
17643.38 209
17644.63 197
17645.89 209
17647.15 209
17648.40 208
17649.66 206
17650.91 216
17652.17 215
17653.42 220
17654.68 216
17655.93 209
17657.19 204
17658.45 195
17659.70 213
17660.96 210
17662.21 225
17663.47 213
17664.73 201
17665.98 213
17667.24 184
17668.49 171
17669.75 161
17671.01 194
17672.26 195
17673.52 196
17674.77 206
17676.03 204
17677.29 196
17678.54 194
17679.80 200
17681.06 200
17682.31 225
17683.57 249
17684.83 195
17686.08 203
17687.34 235
17688.60 179
17689.85 194
17691.11 166
17692.37 199
17693.63 212
17694.88 171
17696.14 193
17697.40 167
17698.65 166
17699.91 204
17701.17 203
17702.43 198
17703.68 208
17704.94 203
17706.20 164
17707.46 203
17708.71 170
17709.97 162
17711.23 194
17712.49 220
17713.74 197
17715.00 199
17716.26 200
17717.52 186
17718.78 190
17720.03 176
17721.29 218
17722.55 201
17723.81 179
17725.07 195
17726.32 186
17727.58 193
17728.84 170
17730.10 217
17731.36 212
17732.62 162
17733.87 185
17735.13 197
17736.39 187
17737.65 193
17738.91 198
17740.17 191
17741.43 185
17742.69 209
17743.94 212
17745.20 197
17746.46 162
17747.72 155
17748.98 199
17750.24 173
17751.50 194
17752.76 200
17754.02 208
17755.28 203
17756.53 191
17757.79 177
17759.05 195
17760.31 212
17761.57 233
17762.83 197
17764.09 180
17765.35 183
17766.61 197
17767.87 187
17769.13 223
17770.39 203
17771.65 219
17772.91 178
17774.17 180
17775.43 178
17776.69 195
17777.95 216
17779.21 205
17780.47 185
17781.73 206
17782.99 203
17784.25 229
17785.51 187
17786.77 196
17788.03 202
17789.29 187
17790.55 156
17791.81 190
17793.07 196
17794.33 217
17795.59 210
17796.86 208
17798.12 185
17799.38 143
17800.64 175
17801.90 170
17803.16 200
17804.42 210
17805.68 208
17806.94 221
17808.20 224
17809.47 219
17810.73 166
17811.99 185
17813.25 198
17814.51 180
17815.77 202
17817.03 227
17818.29 186
17819.56 229
17820.82 218
17822.08 214
17823.34 212
17824.60 196
17825.86 204
17827.13 204
17828.39 173
17829.65 187
17830.91 188
17832.17 195
17833.44 187
17834.70 180
17835.96 193
17837.22 192
17838.48 201
17839.75 188
17841.01 179
17842.27 162
17843.53 172
17844.80 165
17846.06 178
17847.32 163
17848.58 172
17849.85 184
17851.11 185
17852.37 177
17853.63 196
17854.90 182
17856.16 186
17857.42 183
17858.69 202
17859.95 168
17861.21 196
17862.47 187
17863.74 181
17865.00 173
17866.26 180
17867.53 203
17868.79 218
17870.05 205
17871.32 197
17872.58 174
17873.84 150
17875.11 167
17876.37 169
17877.63 181
17878.90 178
17880.16 196
17881.43 195
17882.69 150
17883.95 193
17885.22 165
17886.48 180
17887.74 195
17889.01 177
17890.27 159
17891.54 169
17892.80 175
17894.07 149
17895.33 175
17896.59 165
17897.86 181
17899.12 214
17900.39 203
17901.65 192
17902.92 176
17904.18 173
17905.44 179
17906.71 211
17907.97 193
17909.24 197
17910.50 209
17911.77 216
17913.03 171
17914.30 185
17915.56 194
17916.83 156
17918.09 179
17919.36 214
17920.62 204
17921.89 166
17923.15 178
17924.42 186
17925.68 189
17926.95 197
17928.21 184
17929.48 190
17930.75 179
17932.01 171
17933.28 189
17934.54 183
17935.81 182
17937.07 213
17938.34 181
17939.61 181
17940.87 197
17942.14 199
17943.40 171
17944.67 175
17945.93 182
17947.20 189
17948.47 162
17949.73 199
17951.00 201
17952.27 194
17953.53 208
17954.80 199
17956.06 186
17957.33 161
17958.60 164
17959.86 168
17961.13 192
17962.40 186
17963.66 183
17964.93 173
17966.20 165
17967.46 169
17968.73 180
17970.00 168
17971.26 189
17972.53 200
17973.80 187
17975.07 181
17976.33 176
17977.60 236
17978.87 198
17980.13 196
17981.40 188
17982.67 199
17983.94 154
17985.20 172
17986.47 162
17987.74 180
17989.01 201
17990.27 204
17991.54 194
17992.81 190
17994.08 203
17995.34 190
17996.61 191
17997.88 164
17999.15 165
18000.42 188
18001.68 168
18002.95 158
18004.22 166
18005.49 167
18006.76 219
18008.02 192
18009.29 211
18010.56 213
18011.83 188
18013.10 180
18014.37 182
18015.63 173
18016.90 181
18018.17 182
18019.44 188
18020.71 180
18021.98 187
18023.25 200
18024.51 212
18025.78 212
18027.05 186
18028.32 210
18029.59 203
18030.86 177
18032.13 168
18033.40 182
18034.67 183
18035.94 184
18037.20 207
18038.47 183
18039.74 157
18041.01 183
18042.28 186
18043.55 193
18044.82 194
18046.09 191
18047.36 198
18048.63 181
18049.90 189
18051.17 180
18052.44 189
18053.71 185
18054.98 193
18056.25 168
18057.52 166
18058.79 186
18060.06 173
18061.33 180
18062.60 189
18063.87 167
18065.14 153
18066.41 175
18067.68 215
18068.95 190
18070.22 173
18071.49 188
18072.76 183
18074.03 196
18075.30 185
18076.57 189
18077.84 160
18079.11 186
18080.39 196
18081.66 184
18082.93 169
18084.20 213
18085.47 181
18086.74 177
18088.01 165
18089.28 177
18090.55 166
18091.82 168
18093.10 167
18094.37 190
18095.64 181
18096.91 204
18098.18 184
18099.45 192
18100.72 181
18102.00 187
18103.27 197
18104.54 174
18105.81 216
18107.08 191
18108.35 203
18109.63 189
18110.90 189
18112.17 177
18113.44 187
18114.71 203
18115.98 192
18117.26 193
18118.53 188
18119.80 214
18121.07 194
18122.35 232
18123.62 232
18124.89 221
18126.16 165
18127.43 193
18128.71 153
18129.98 178
18131.25 169
18132.52 180
18133.80 188
18135.07 193
18136.34 167
18137.62 192
18138.89 186
18140.16 172
18141.43 176
18142.71 232
18143.98 229
18145.25 202
18146.53 227
18147.80 186
18149.07 203
18150.35 176
18151.62 167
18152.89 180
18154.17 195
18155.44 191
18156.71 204
18157.99 211
18159.26 228
18160.53 215
18161.81 178
18163.08 174
18164.35 198
18165.63 206
18166.90 181
18168.18 184
18169.45 189
18170.72 211
18172.00 186
18173.27 212
18174.55 186
18175.82 157
18177.09 169
18178.37 180
18179.64 165
18180.92 210
18182.19 209
18183.47 192
18184.74 187
18186.01 189
18187.29 191
18188.56 228
18189.84 186
18191.11 194
18192.39 224
18193.66 241
18194.94 225
18196.21 197
18197.49 209
18198.76 197
18200.04 224
18201.31 183
18202.59 221
18203.86 186
18205.14 192
18206.41 216
18207.69 205
18208.96 200
18210.24 162
18211.51 181
18212.79 186
18214.06 203
18215.34 200
18216.62 199
18217.89 226
18219.17 169
18220.44 181
18221.72 209
18222.99 187
18224.27 161
18225.55 183
18226.82 178
18228.10 191
18229.37 201
18230.65 211
18231.93 199
18233.20 179
18234.48 186
18235.75 220
18237.03 213
18238.31 227
18239.58 225
18240.86 198
18242.14 180
18243.41 180
18244.69 181
18245.97 181
18247.24 189
18248.52 199
18249.80 186
18251.07 183
18252.35 192
18253.63 189
18254.90 195
18256.18 174
18257.46 203
18258.73 215
18260.01 212
18261.29 195
18262.57 195
18263.84 176
18265.12 178
18266.40 171
18267.67 203
18268.95 186
18270.23 183
18271.51 175
18272.78 211
18274.06 157
18275.34 174
18276.62 168
18277.89 173
18279.17 174
18280.45 167
18281.73 177
18283.01 201
18284.28 177
18285.56 156
18286.84 180
18288.12 188
18289.40 176
18290.67 160
18291.95 165
18293.23 167
18294.51 188
18295.79 184
18297.07 157
18298.34 171
18299.62 158
18300.90 171
18302.18 182
18303.46 215
18304.74 182
18306.02 191
18307.29 168
18308.57 190
18309.85 183
18311.13 175
18312.41 172
18313.69 161
18314.97 153
18316.25 163
18317.53 161
18318.80 185
18320.08 172
18321.36 173
18322.64 155
18323.92 160
18325.20 176
18326.48 186
18327.76 192
18329.04 224
18330.32 215
18331.60 173
18332.88 169
18334.16 161
18335.44 167
18336.72 194
18338.00 202
18339.28 184
18340.56 182
18341.84 173
18343.12 175
18344.40 169
18345.68 168
18346.96 169
18348.24 174
18349.52 143
18350.80 161
18352.08 183
18353.36 172
18354.64 187
18355.92 171
18357.20 162
18358.48 176
18359.76 176
18361.04 198
18362.32 169
18363.60 178
18364.88 184
18366.16 185
18367.45 197
18368.73 180
18370.01 202
18371.29 175
18372.57 182
18373.85 203
18375.13 194
18376.41 174
18377.69 151
18378.98 141
18380.26 189
18381.54 198
18382.82 187
18384.10 153
18385.38 158
18386.66 175
18387.95 201
18389.23 162
18390.51 168
18391.79 179
18393.07 203
18394.35 176
18395.64 147
18396.92 175
18398.20 173
18399.48 224
18400.76 175
18402.05 180
18403.33 206
18404.61 205
18405.89 207
18407.17 161
18408.46 167
18409.74 166
18411.02 180
18412.30 184
18413.59 191
18414.87 185
18416.15 196
18417.43 201
18418.72 181
18420.00 158
18421.28 145
18422.56 181
18423.85 184
18425.13 195
18426.41 154
18427.70 172
18428.98 170
18430.26 193
18431.54 177
18432.83 174
18434.11 189
18435.39 189
18436.68 171
18437.96 169
18439.24 152
18440.53 182
18441.81 145
18443.09 195
18444.38 175
18445.66 210
18446.95 170
18448.23 221
18449.51 212
18450.80 193
18452.08 216
18453.36 163
18454.65 205
18455.93 159
18457.22 191
18458.50 176
18459.78 197
18461.07 203
18462.35 243
18463.64 183
18464.92 192
18466.21 204
18467.49 232
18468.77 178
18470.06 163
18471.34 179
18472.63 181
18473.91 165
18475.20 154
18476.48 191
18477.77 178
18479.05 200
18480.34 197
18481.62 191
18482.91 188
18484.19 189
18485.47 196
18486.76 176
18488.04 162
18489.33 180
18490.62 182
18491.90 190
18493.19 204
18494.47 166
18495.76 163
18497.04 202
18498.33 190
18499.61 157
18500.90 161
18502.18 157
18503.47 172
18504.75 160
18506.04 165
18507.33 191
18508.61 157
18509.90 172
18511.18 161
18512.47 179
18513.76 220
18515.04 189
18516.33 193
18517.61 156
18518.90 180
18520.19 195
18521.47 207
18522.76 156
18524.04 154
18525.33 207
18526.62 191
18527.90 186
18529.19 157
18530.48 174
18531.76 204
18533.05 178
18534.34 160
18535.62 158
18536.91 195
18538.20 159
18539.48 168
18540.77 187
18542.06 161
18543.34 188
18544.63 188
18545.92 185
18547.21 155
18548.49 183
18549.78 177
18551.07 196
18552.36 176
18553.64 184
18554.93 188
18556.22 162
18557.50 183
18558.79 158
18560.08 184
18561.37 166
18562.66 186
18563.94 216
18565.23 213
18566.52 187
18567.81 168
18569.09 192
18570.38 184
18571.67 192
18572.96 169
18574.25 179
18575.53 200
18576.82 171
18578.11 203
18579.40 203
18580.69 185
18581.98 184
18583.26 227
18584.55 236
18585.84 220
18587.13 202
18588.42 189
18589.71 203
18590.99 191
18592.28 202
18593.57 198
18594.86 203
18596.15 184
18597.44 185
18598.73 188
18600.02 175
18601.31 184
18602.59 183
18603.88 264
18605.17 228
18606.46 212
18607.75 194
18609.04 209
18610.33 175
18611.62 198
18612.91 192
18614.20 197
18615.49 198
18616.78 183
18618.07 187
18619.36 221
18620.65 213
18621.94 202
18623.23 217
18624.52 195
18625.81 228
18627.10 230
18628.39 206
18629.68 196
18630.97 207
18632.26 185
18633.55 199
18634.84 197
18636.13 179
18637.42 180
18638.71 201
18640.00 225
18641.29 200
18642.58 175
18643.87 213
18645.16 192
18646.45 171
18647.74 201
18649.03 193
18650.32 212
18651.61 205
18652.90 178
18654.19 185
18655.48 164
18656.78 189
18658.07 174
18659.36 183
18660.65 185
18661.94 183
18663.23 178
18664.52 217
18665.81 229
18667.10 245
18668.40 188
18669.69 195
18670.98 187
18672.27 197
18673.56 176
18674.85 177
18676.14 166
18677.44 176
18678.73 164
18680.02 181
18681.31 213
18682.60 194
18683.90 185
18685.19 167
18686.48 175
18687.77 183
18689.06 173
18690.36 181
18691.65 180
18692.94 181
18694.23 179
18695.52 171
18696.82 213
18698.11 208
18699.40 199
18700.69 188
18701.99 230
18703.28 185
18704.57 202
18705.86 184
18707.16 194
18708.45 187
18709.74 185
18711.04 181
18712.33 192
18713.62 190
18714.91 183
18716.21 201
18717.50 200
18718.79 177
18720.09 167
18721.38 189
18722.67 191
18723.97 154
18725.26 178
18726.55 186
18727.85 174
18729.14 170
18730.43 172
18731.73 168
18733.02 162
18734.31 192
18735.61 188
18736.90 168
18738.19 170
18739.49 170
18740.78 186
18742.08 198
18743.37 192
18744.66 163
18745.96 181
18747.25 166
18748.55 194
18749.84 188
18751.13 171
18752.43 184
18753.72 172
18755.02 201
18756.31 180
18757.61 188
18758.90 184
18760.20 185
18761.49 192
18762.78 163
18764.08 184
18765.37 199
18766.67 185
18767.96 160
18769.26 162
18770.55 168
18771.85 152
18773.14 176
18774.44 171
18775.73 176
18777.03 180
18778.32 199
18779.62 188
18780.91 176
18782.21 154
18783.50 213
18784.80 194
18786.10 181
18787.39 177
18788.69 163
18789.98 181
18791.28 183
18792.57 162
18793.87 186
18795.16 176
18796.46 156
18797.76 167
18799.05 189
18800.35 190
18801.64 195
18802.94 195
18804.24 183
18805.53 170
18806.83 156
18808.12 160
18809.42 176
18810.72 192
18812.01 193
18813.31 187
18814.61 182
18815.90 172
18817.20 167
18818.50 201
18819.79 200
18821.09 211
18822.39 179
18823.68 176
18824.98 175
18826.28 199
18827.57 175
18828.87 156
18830.17 153
18831.46 175
18832.76 171
18834.06 166
18835.35 166
18836.65 154
18837.95 161
18839.25 172
18840.54 179
18841.84 173
18843.14 186
18844.44 156
18845.73 181
18847.03 160
18848.33 163
18849.63 157
18850.92 165
18852.22 166
18853.52 171
18854.82 167
18856.11 195
18857.41 172
18858.71 192
18860.01 164
18861.31 179
18862.60 186
18863.90 175
18865.20 169
18866.50 163
18867.80 169
18869.10 166
18870.39 202
18871.69 167
18872.99 178
18874.29 164
18875.59 155
18876.89 170
18878.18 143
18879.48 169
18880.78 185
18882.08 162
18883.38 166
18884.68 188
18885.98 177
18887.28 149
18888.57 160
18889.87 168
18891.17 177
18892.47 161
18893.77 185
18895.07 217
18896.37 179
18897.67 183
18898.97 171
18900.27 184
18901.57 197
18902.87 187
18904.17 162
18905.47 154
18906.76 192
18908.06 166
18909.36 158
18910.66 162
18911.96 165
18913.26 145
18914.56 155
18915.86 171
18917.16 170
18918.46 184
18919.76 181
18921.06 191
18922.36 182
18923.66 171
18924.96 166
18926.26 164
18927.56 161
18928.86 176
18930.17 170
18931.47 161
18932.77 145
18934.07 168
18935.37 168
18936.67 153
18937.97 154
18939.27 175
18940.57 145
18941.87 132
18943.17 145
18944.47 167
18945.77 180
18947.07 167
18948.38 166
18949.68 166
18950.98 157
18952.28 171
18953.58 180
18954.88 174
18956.18 165
18957.48 139
18958.79 163
18960.09 176
18961.39 166
18962.69 178
18963.99 174
18965.29 158
18966.59 162
18967.90 158
18969.20 142
18970.50 157
18971.80 181
18973.10 157
18974.41 166
18975.71 184
18977.01 177
18978.31 161
18979.61 177
18980.92 156
18982.22 151
18983.52 188
18984.82 173
18986.12 179
18987.43 145
18988.73 185
18990.03 184
18991.33 153
18992.64 158
18993.94 151
18995.24 172
18996.54 210
18997.85 223
18999.15 171
19000.45 176
19001.76 192
19003.06 183
19004.36 158
19005.66 160
19006.97 169
19008.27 153
19009.57 181
19010.88 151
19012.18 123
19013.48 163
19014.79 176
19016.09 163
19017.39 162
19018.70 127
19020.00 171
19021.30 156
19022.61 155
19023.91 175
19025.22 167
19026.52 168
19027.82 169
19029.13 166
19030.43 158
19031.73 146
19033.04 144
19034.34 169
19035.65 155
19036.95 163
19038.25 163
19039.56 175
19040.86 182
19042.17 168
19043.47 149
19044.78 198
19046.08 180
19047.38 153
19048.69 178
19049.99 161
19051.30 155
19052.60 171
19053.91 173
19055.21 141
19056.52 145
19057.82 193
19059.13 180
19060.43 164
19061.74 142
19063.04 153
19064.35 150
19065.65 152
19066.96 164
19068.26 166
19069.57 171
19070.87 192
19072.18 232
19073.48 164
19074.79 169
19076.09 164
19077.40 194
19078.70 175
19080.01 160
19081.32 167
19082.62 170
19083.93 195
19085.23 185
19086.54 162
19087.84 168
19089.15 163
19090.46 160
19091.76 189
19093.07 139
19094.37 156
19095.68 180
19096.99 151
19098.29 167
19099.60 153
19100.90 171
19102.21 192
19103.52 161
19104.82 152
19106.13 152
19107.44 152
19108.74 151
19110.05 170
19111.36 166
19112.66 176
19113.97 183
19115.28 180
19116.58 177
19117.89 162
19119.20 167
19120.50 157
19121.81 179
19123.12 155
19124.43 155
19125.73 148
19127.04 179
19128.35 166
19129.65 152
19130.96 143
19132.27 158
19133.58 172
19134.88 161
19136.19 163
19137.50 157
19138.81 143
19140.11 157
19141.42 153
19142.73 165
19144.04 180
19145.34 164
19146.65 162
19147.96 160
19149.27 168
19150.58 144
19151.88 164
19153.19 155
19154.50 168
19155.81 198
19157.12 172
19158.42 157
19159.73 148
19161.04 166
19162.35 180
19163.66 185
19164.97 181
19166.28 147
19167.58 164
19168.89 162
19170.20 148
19171.51 162
19172.82 177
19174.13 166
19175.44 172
19176.75 179
19178.05 147
19179.36 143
19180.67 151
19181.98 158
19183.29 172
19184.60 172
19185.91 162
19187.22 145
19188.53 154
19189.84 169
19191.15 162
19192.46 174
19193.76 178
19195.07 158
19196.38 186
19197.69 184
19199.00 153
19200.31 150
19201.62 159
19202.93 145
19204.24 159
19205.55 162
19206.86 147
19208.17 148
19209.48 148
19210.79 140
19212.10 151
19213.41 171
19214.72 150
19216.03 149
19217.34 168
19218.65 162
19219.96 182
19221.27 151
19222.58 144
19223.89 149
19225.20 161
19226.52 183
19227.83 174
19229.14 148
19230.45 172
19231.76 182
19233.07 154
19234.38 164
19235.69 143
19237.00 159
19238.31 161
19239.62 145
19240.93 137
19242.25 183
19243.56 173
19244.87 169
19246.18 165
19247.49 186
19248.80 190
19250.11 148
19251.42 160
19252.74 194
19254.05 191
19255.36 159
19256.67 175
19257.98 168
19259.29 155
19260.61 152
19261.92 155
19263.23 169
19264.54 142
19265.85 158
19267.17 167
19268.48 149
19269.79 129
19271.10 153
19272.41 153
19273.73 163
19275.04 151
19276.35 169
19277.66 143
19278.98 178
19280.29 156
19281.60 166
19282.91 159
19284.23 137
19285.54 171
19286.85 165
19288.16 180
19289.48 159
19290.79 154
19292.10 158
19293.41 161
19294.73 161
19296.04 170
19297.35 167
19298.67 151
19299.98 152
19301.29 138
19302.61 131
19303.92 156
19305.23 145
19306.55 168
19307.86 217
19309.17 185
19310.49 178
19311.80 189
19313.11 162
19314.43 166
19315.74 170
19317.05 177
19318.37 182
19319.68 147
19320.99 157
19322.31 157
19323.62 189
19324.94 181
19326.25 160
19327.56 171
19328.88 165
19330.19 163
19331.51 163
19332.82 166
19334.14 168
19335.45 161
19336.76 175
19338.08 162
19339.39 163
19340.71 158
19342.02 150
19343.34 145
19344.65 143
19345.97 146
19347.28 145
19348.59 161
19349.91 162
19351.22 133
19352.54 159
19353.85 168
19355.17 174
19356.48 166
19357.80 170
19359.11 160
19360.43 178
19361.74 168
19363.06 176
19364.38 170
19365.69 159
19367.01 162
19368.32 159
19369.64 175
19370.95 160
19372.27 170
19373.58 161
19374.90 141
19376.21 157
19377.53 176
19378.85 172
19380.16 163
19381.48 168
19382.79 151
19384.11 155
19385.43 155
19386.74 161
19388.06 175
19389.37 159
19390.69 147
19392.01 164
19393.32 143
19394.64 131
19395.96 142
19397.27 167
19398.59 178
19399.91 136
19401.22 151
19402.54 161
19403.85 142
19405.17 153
19406.49 152
19407.80 155
19409.12 153
19410.44 170
19411.76 147
19413.07 154
19414.39 154
19415.71 154
19417.02 169
19418.34 169
19419.66 165
19420.98 161
19422.29 178
19423.61 158
19424.93 152
19426.24 147
19427.56 165
19428.88 145
19430.20 176
19431.51 170
19432.83 141
19434.15 150
19435.47 159
19436.79 132
19438.10 155
19439.42 159
19440.74 199
19442.06 145
19443.37 139
19444.69 148
19446.01 153
19447.33 145
19448.65 131
19449.97 148
19451.28 147
19452.60 143
19453.92 144
19455.24 162
19456.56 144
19457.88 147
19459.19 147
19460.51 180
19461.83 161
19463.15 173
19464.47 143
19465.79 136
19467.11 165
19468.42 171
19469.74 179
19471.06 177
19472.38 177
19473.70 149
19475.02 162
19476.34 173
19477.66 177
19478.98 167
19480.30 151
19481.62 166
19482.93 184
19484.25 153
19485.57 121
19486.89 150
19488.21 161
19489.53 175
19490.85 193
19492.17 182
19493.49 176
19494.81 169
19496.13 159
19497.45 175
19498.77 173
19500.09 189
19501.41 178
19502.73 157
19504.05 173
19505.37 149
19506.69 165
19508.01 166
19509.33 158
19510.65 160
19511.97 152
19513.29 181
19514.61 178
19515.93 139
19517.25 148
19518.57 147
19519.89 176
19521.21 129
19522.54 146
19523.86 156
19525.18 168
19526.50 163
19527.82 180
19529.14 161
19530.46 155
19531.78 146
19533.10 148
19534.42 165
19535.74 159
19537.07 152
19538.39 148
19539.71 148
19541.03 159
19542.35 166
19543.67 190
19544.99 170
19546.31 153
19547.64 151
19548.96 130
19550.28 126
19551.60 142
19552.92 143
19554.24 153
19555.57 173
19556.89 159
19558.21 159
19559.53 158
19560.85 173
19562.18 172
19563.50 157
19564.82 155
19566.14 174
19567.46 146
19568.79 157
19570.11 160
19571.43 193
19572.75 192
19574.08 164
19575.40 155
19576.72 181
19578.04 190
19579.37 184
19580.69 168
19582.01 162
19583.33 155
19584.66 193
19585.98 171
19587.30 145
19588.63 139
19589.95 145
19591.27 155
19592.59 181
19593.92 144
19595.24 163
19596.56 152
19597.89 151
19599.21 152
19600.53 158
19601.86 165
19603.18 167
19604.50 158
19605.83 180
19607.15 176
19608.47 156
19609.80 146
19611.12 135
19612.45 158
19613.77 159
19615.09 158
19616.42 168
19617.74 150
19619.06 151
19620.39 158
19621.71 165
19623.04 171
19624.36 138
19625.69 146
19627.01 136
19628.33 156
19629.66 149
19630.98 155
19632.31 171
19633.63 142
19634.96 158
19636.28 199
19637.60 182
19638.93 169
19640.25 175
19641.58 175
19642.90 167
19644.23 177
19645.55 162
19646.88 173
19648.20 152
19649.53 169
19650.85 164
19652.18 147
19653.50 153
19654.83 148
19656.15 131
19657.48 156
19658.80 167
19660.13 167
19661.45 165
19662.78 171
19664.11 186
19665.43 170
19666.76 156
19668.08 155
19669.41 154
19670.73 154
19672.06 176
19673.39 157
19674.71 160
19676.04 173
19677.36 173
19678.69 165
19680.01 163
19681.34 162
19682.67 152
19683.99 154
19685.32 156
19686.65 181
19687.97 183
19689.30 185
19690.62 146
19691.95 159
19693.28 187
19694.60 186
19695.93 168
19697.26 174
19698.58 162
19699.91 157
19701.24 150
19702.56 142
19703.89 146
19705.22 162
19706.54 163
19707.87 162
19709.20 150
19710.53 125
19711.85 180
19713.18 167
19714.51 174
19715.83 140
19717.16 147
19718.49 201
19719.82 148
19721.14 152
19722.47 137
19723.80 197
19725.13 189
19726.45 161
19727.78 147
19729.11 137
19730.44 165
19731.76 159
19733.09 192
19734.42 159
19735.75 155
19737.08 207
19738.40 182
19739.73 168
19741.06 161
19742.39 164
19743.72 191
19745.04 164
19746.37 159
19747.70 160
19749.03 167
19750.36 138
19751.69 144
19753.01 159
19754.34 164
19755.67 157
19757.00 165
19758.33 174
19759.66 165
19760.99 158
19762.31 148
19763.64 174
19764.97 186
19766.30 173
19767.63 186
19768.96 160
19770.29 130
19771.62 137
19772.95 145
19774.28 159
19775.60 169
19776.93 174
19778.26 154
19779.59 157
19780.92 162
19782.25 175
19783.58 163
19784.91 172
19786.24 153
19787.57 157
19788.90 158
19790.23 146
19791.56 153
19792.89 156
19794.22 139
19795.55 157
19796.88 187
19798.21 155
19799.54 144
19800.87 153
19802.20 172
19803.53 151
19804.86 174
19806.19 148
19807.52 138
19808.85 162
19810.18 162
19811.51 144
19812.84 136
19814.17 167
19815.50 149
19816.83 167
19818.16 134
19819.49 124
19820.83 149
19822.16 146
19823.49 167
19824.82 122
19826.15 122
19827.48 141
19828.81 175
19830.14 165
19831.47 157
19832.80 151
19834.14 152
19835.47 140
19836.80 129
19838.13 163
19839.46 161
19840.79 160
19842.12 175
19843.46 148
19844.79 155
19846.12 168
19847.45 167
19848.78 153
19850.11 139
19851.45 153
19852.78 172
19854.11 132
19855.44 136
19856.77 189
19858.11 167
19859.44 168
19860.77 150
19862.10 168
19863.43 183
19864.77 159
19866.10 164
19867.43 137
19868.76 132
19870.10 177
19871.43 152
19872.76 143
19874.09 137
19875.43 132
19876.76 161
19878.09 148
19879.42 157
19880.76 154
19882.09 137
19883.42 157
19884.75 142
19886.09 124
19887.42 156
19888.75 169
19890.09 150
19891.42 137
19892.75 140
19894.09 154
19895.42 128
19896.75 153
19898.09 150
19899.42 148
19900.75 146
19902.09 140
19903.42 146
19904.75 152
19906.09 166
19907.42 140
19908.75 153
19910.09 165
19911.42 161
19912.76 149
19914.09 142
19915.42 118
19916.76 124
19918.09 164
19919.43 147
19920.76 172
19922.09 166
19923.43 139
19924.76 144
19926.10 157
19927.43 162
19928.77 153
19930.10 147
19931.43 167
19932.77 166
19934.10 143
19935.44 139
19936.77 163
19938.11 149
19939.44 144
19940.78 140
19942.11 140
19943.45 181
19944.78 155
19946.12 178
19947.45 152
19948.79 157
19950.12 150
19951.46 160
19952.79 191
19954.13 167
19955.46 168
19956.80 151
19958.13 133
19959.47 178
19960.80 175
19962.14 154
19963.48 200
19964.81 182
19966.15 149
19967.48 143
19968.82 148
19970.15 152
19971.49 145
19972.83 180
19974.16 176
19975.50 164
19976.83 167
19978.17 165
19979.51 156
19980.84 148
19982.18 140
19983.51 169
19984.85 140
19986.19 156
19987.52 187
19988.86 190
19990.20 172
19991.53 153
19992.87 150
19994.21 177
19995.54 172
19996.88 164
19998.22 168
19999.55 165
20000.89 164
20002.23 159
20003.56 187
20004.90 155
20006.24 139
20007.57 173
20008.91 155
20010.25 131
20011.59 181
20012.92 164
20014.26 175
20015.60 182
20016.94 170
20018.27 156
20019.61 177
20020.95 171
20022.28 177
20023.62 159
20024.96 152
20026.30 163
20027.64 198
20028.97 186
20030.31 204
20031.65 171
20032.99 172
20034.32 172
20035.66 164
20037.00 165
20038.34 157
20039.68 148
20041.02 140
20042.35 173
20043.69 167
20045.03 154
20046.37 152
20047.71 155
20049.05 174
20050.38 184
20051.72 156
20053.06 158
20054.40 169
20055.74 156
20057.08 159
20058.42 140
20059.75 148
20061.09 149
20062.43 130
20063.77 162
20065.11 178
20066.45 178
20067.79 172
20069.13 137
20070.47 147
20071.81 143
20073.14 167
20074.48 159
20075.82 138
20077.16 154
20078.50 156
20079.84 156
20081.18 141
20082.52 176
20083.86 160
20085.20 151
20086.54 156
20087.88 195
20089.22 169
20090.56 166
20091.90 163
20093.24 188
20094.58 165
20095.92 170
20097.26 147
20098.60 175
20099.94 192
20101.28 147
20102.62 150
20103.96 166
20105.30 166
20106.64 160
20107.98 166
20109.32 176
20110.66 189
20112.00 187
20113.34 170
20114.68 166
20116.02 182
20117.36 166
20118.71 154
20120.05 158
20121.39 136
20122.73 156
20124.07 158
20125.41 153
20126.75 155
20128.09 154
20129.43 165
20130.77 136
20132.12 172
20133.46 177
20134.80 165
20136.14 150
20137.48 143
20138.82 152
20140.16 168
20141.51 166
20142.85 200
20144.19 165
20145.53 141
