# Supplementary material for: MALDI-TOF MS typing enables the classification of brewing yeasts of the genus Saccharomyces to major beer styles
Source: PLoS One. 2017 Aug 9;12(8):e0181694. doi: 10.1371/journal.pone.0181694 (PMC5549903; doi:10.1371/journal.pone.0181694)
Supplement: S1 File — The directory includes 90 raw files and was zipped to “.zip”; the folder has three strains with 30 spectra per strain; S1 Text explains the raw files with an example and Table 1 represents the yeast strains used within the experiment. (ZIP) [file pone.0181694.s004.zip › 1-3/30250-68-OG-WB-WB-YPG-18h-E-E_2015-07-17_1_0_A1_1.dat]

1999.70 1164
2000.13 1347
2000.55 1372
2000.97 1186
2001.39 1414
2001.81 1289
2002.23 1113
2002.66 1134
2003.08 1065
2003.50 1109
2003.92 1187
2004.34 1162
2004.77 1126
2005.19 1215
2005.61 1410
2006.03 1162
2006.46 1102
2006.88 1039
2007.30 1083
2007.72 1086
2008.15 1066
2008.57 1155
2008.99 1296
2009.41 1047
2009.84 1148
2010.26 1230
2010.68 1222
2011.10 1201
2011.53 1080
2011.95 1178
2012.37 1172
2012.80 1264
2013.22 1064
2013.64 1033
2014.07 1057
2014.49 1144
2014.91 1114
2015.33 1072
2015.76 1140
2016.18 1132
2016.60 1272
2017.03 1164
2017.45 1242
2017.88 1073
2018.30 1137
2018.72 1047
2019.15 1097
2019.57 1162
2019.99 1200
2020.42 1245
2020.84 1254
2021.26 1165
2021.69 1227
2022.11 1309
2022.54 1360
2022.96 1325
2023.38 1289
2023.81 1245
2024.23 1124
2024.66 956
2025.08 976
2025.51 1188
2025.93 1121
2026.35 1120
2026.78 1047
2027.20 1040
2027.63 1171
2028.05 1056
2028.48 1238
2028.90 1000
2029.33 1147
2029.75 1086
2030.18 1049
2030.60 1043
2031.03 945
2031.45 934
2031.88 1136
2032.30 1143
2032.73 1230
2033.15 1163
2033.58 1109
2034.00 1092
2034.43 1083
2034.85 1126
2035.28 1178
2035.70 1134
2036.13 1158
2036.55 1064
2036.98 1146
2037.40 1199
2037.83 1121
2038.26 1183
2038.68 1129
2039.11 1079
2039.53 1100
2039.96 1181
2040.39 1089
2040.81 1074
2041.24 1084
2041.66 1175
2042.09 1118
2042.52 1130
2042.94 1176
2043.37 1008
2043.79 1041
2044.22 1206
2044.65 1108
2045.07 1096
2045.50 1093
2045.93 992
2046.35 1177
2046.78 1309
2047.21 1301
2047.63 1222
2048.06 1144
2048.49 1210
2048.91 1208
2049.34 1042
2049.77 1279
2050.19 1132
2050.62 1082
2051.05 1084
2051.47 1171
2051.90 1200
2052.33 1240
2052.75 1138
2053.18 1096
2053.61 1301
2054.04 1264
2054.46 1095
2054.89 1158
2055.32 1142
2055.75 1091
2056.17 1146
2056.60 1238
2057.03 1112
2057.46 1185
2057.88 1096
2058.31 1344
2058.74 1278
2059.17 1024
2059.60 1269
2060.02 1202
2060.45 1080
2060.88 1186
2061.31 1103
2061.74 1060
2062.16 1289
2062.59 1367
2063.02 1293
2063.45 1394
2063.88 1472
2064.31 1809
2064.73 1883
2065.16 1849
2065.59 1802
2066.02 1858
2066.45 1705
2066.88 1544
2067.30 1399
2067.73 1489
2068.16 1370
2068.59 1210
2069.02 1221
2069.45 1217
2069.88 1278
2070.31 1287
2070.74 1209
2071.16 1171
2071.59 1220
2072.02 1214
2072.45 1102
2072.88 1161
2073.31 1239
2073.74 1354
2074.17 1315
2074.60 1173
2075.03 1292
2075.46 1356
2075.89 1143
2076.32 1237
2076.75 1382
2077.18 1281
2077.61 1252
2078.04 1140
2078.47 1235
2078.90 1302
2079.33 1224
2079.76 1224
2080.19 1198
2080.62 1241
2081.05 1194
2081.48 1198
2081.91 1263
2082.34 1138
2082.77 1212
2083.20 1147
2083.63 1200
2084.06 1310
2084.49 1112
2084.92 1209
2085.35 1120
2085.78 1087
2086.21 1247
2086.64 1269
2087.07 1095
2087.50 1099
2087.93 1141
2088.36 1192
2088.80 1072
2089.23 1061
2089.66 1050
2090.09 1111
2090.52 1139
2090.95 1100
2091.38 1057
2091.81 1181
2092.24 1043
2092.68 1084
2093.11 1208
2093.54 1051
2093.97 1148
2094.40 1066
2094.83 1089
2095.26 1136
2095.70 1067
2096.13 1165
2096.56 1152
2096.99 1106
2097.42 1217
2097.85 1200
2098.29 1061
2098.72 1053
2099.15 977
2099.58 1007
2100.01 1089
2100.45 1085
2100.88 1036
2101.31 963
2101.74 1089
2102.18 1291
2102.61 1154
2103.04 1129
2103.47 1148
2103.90 1121
2104.34 1055
2104.77 1119
2105.20 1239
2105.64 1144
2106.07 1121
2106.50 1137
2106.93 1142
2107.37 1256
2107.80 1186
2108.23 1075
2108.66 1107
2109.10 1083
2109.53 1081
2109.96 1006
2110.40 1081
2110.83 1189
2111.26 1149
2111.70 1039
2112.13 1202
2112.56 1042
2113.00 1026
2113.43 1204
2113.86 1153
2114.30 1036
2114.73 1057
2115.16 1082
2115.60 1024
2116.03 972
2116.47 985
2116.90 1076
2117.33 1205
2117.77 1060
2118.20 1127
2118.64 1033
2119.07 1157
2119.50 1251
2119.94 1143
2120.37 1127
2120.81 1168
2121.24 1143
2121.67 1174
2122.11 1175
2122.54 1142
2122.98 1020
2123.41 942
2123.85 1093
2124.28 1085
2124.72 1149
2125.15 1088
2125.58 1121
2126.02 1087
2126.45 1193
2126.89 1156
2127.32 1041
2127.76 1217
2128.19 1098
2128.63 1286
2129.06 1120
2129.50 1149
2129.93 1071
2130.37 989
2130.80 1102
2131.24 1128
2131.67 1140
2132.11 1049
2132.55 1093
2132.98 1262
2133.42 1265
2133.85 1174
2134.29 1016
2134.72 1098
2135.16 1225
2135.59 1175
2136.03 1173
2136.47 1132
2136.90 1278
2137.34 1129
2137.77 1163
2138.21 1211
2138.65 1173
2139.08 1163
2139.52 1178
2139.95 1056
2140.39 1048
2140.83 1209
2141.26 1119
2141.70 1039
2142.14 1066
2142.57 1116
2143.01 1034
2143.44 1149
2143.88 1070
2144.32 1085
2144.75 1047
2145.19 1053
2145.63 1024
2146.06 1064
2146.50 1103
2146.94 1199
2147.38 1235
2147.81 1324
2148.25 1211
2148.69 1120
2149.12 1203
2149.56 1180
2150.00 1301
2150.44 1279
2150.87 1122
2151.31 1252
2151.75 1184
2152.18 1026
2152.62 1044
2153.06 1192
2153.50 1205
2153.93 1134
2154.37 1124
2154.81 1122
2155.25 1120
2155.69 1272
2156.12 1126
2156.56 1159
2157.00 1059
2157.44 1053
2157.87 1028
2158.31 961
2158.75 1038
2159.19 1007
2159.63 1095
2160.07 1062
2160.50 978
2160.94 1055
2161.38 956
2161.82 1101
2162.26 1204
2162.70 1065
2163.13 1108
2163.57 1116
2164.01 1155
2164.45 1275
2164.89 1239
2165.33 1087
2165.77 1026
2166.20 1127
2166.64 1108
2167.08 1170
2167.52 1171
2167.96 1298
2168.40 1373
2168.84 1138
2169.28 1208
2169.72 1445
2170.16 1375
2170.60 1341
2171.03 1552
2171.47 1629
2171.91 1572
2172.35 1325
2172.79 1239
2173.23 1506
2173.67 1617
2174.11 1615
2174.55 1642
2174.99 1640
2175.43 1567
2175.87 1314
2176.31 1468
2176.75 1271
2177.19 1222
2177.63 1345
2178.07 1196
2178.51 1274
2178.95 1158
2179.39 1184
2179.83 1086
2180.27 1026
2180.71 1114
2181.15 1108
2181.59 1198
2182.03 1271
2182.47 1128
2182.91 1168
2183.35 1312
2183.79 1082
2184.23 1210
2184.68 1313
2185.12 1132
2185.56 1021
2186.00 1145
2186.44 1206
2186.88 1130
2187.32 1182
2187.76 1065
2188.20 1100
2188.64 1298
2189.08 1287
2189.53 1115
2189.97 1160
2190.41 1283
2190.85 1180
2191.29 1109
2191.73 1228
2192.17 1316
2192.62 1311
2193.06 1362
2193.50 1368
2193.94 1618
2194.38 1440
2194.82 1310
2195.27 1232
2195.71 1197
2196.15 1225
2196.59 1384
2197.03 1305
2197.47 1166
2197.92 1115
2198.36 1167
2198.80 1329
2199.24 1065
2199.69 1141
2200.13 1289
2200.57 1161
2201.01 1279
2201.45 1180
2201.90 1195
2202.34 1062
2202.78 1146
2203.22 1345
2203.67 1407
2204.11 1260
2204.55 1224
2205.00 1158
2205.44 1260
2205.88 1323
2206.32 1266
2206.77 1291
2207.21 1274
2207.65 1237
2208.10 1201
2208.54 1219
2208.98 1236
2209.43 1186
2209.87 1228
2210.31 1261
2210.76 1176
2211.20 1089
2211.64 1020
2212.09 1147
2212.53 1237
2212.97 1108
2213.42 1216
2213.86 1313
2214.30 1129
2214.75 1152
2215.19 1205
2215.63 1229
2216.08 1124
2216.52 1193
2216.97 1128
2217.41 1143
2217.85 1126
2218.30 1148
2218.74 1119
2219.19 1127
2219.63 1268
2220.07 1083
2220.52 1182
2220.96 1023
2221.41 1047
2221.85 1255
2222.30 1137
2222.74 1219
2223.19 1195
2223.63 1147
2224.08 1115
2224.52 1175
2224.96 1187
2225.41 1241
2225.85 1217
2226.30 1316
2226.74 1268
2227.19 1333
2227.63 1409
2228.08 1292
2228.52 1386
2228.97 1289
2229.41 1328
2229.86 1450
2230.31 1296
2230.75 1223
2231.20 1266
2231.64 1467
2232.09 1473
2232.53 1307
2232.98 1331
2233.42 1332
2233.87 1343
2234.31 1258
2234.76 1168
2235.21 1257
2235.65 1298
2236.10 1193
2236.54 1128
2236.99 1072
2237.44 1112
2237.88 1024
2238.33 1133
2238.77 1004
2239.22 951
2239.67 1107
2240.11 997
2240.56 1049
2241.01 1226
2241.45 985
2241.90 917
2242.34 994
2242.79 973
2243.24 1142
2243.68 1026
2244.13 1073
2244.58 1153
2245.02 1147
2245.47 1115
2245.92 991
2246.36 976
2246.81 969
2247.26 1079
2247.71 1031
2248.15 1001
2248.60 1024
2249.05 1130
2249.49 1021
2249.94 1055
2250.39 1062
2250.84 1132
2251.28 1165
2251.73 1223
2252.18 1124
2252.63 1074
2253.07 965
2253.52 1037
2253.97 1080
2254.42 1080
2254.86 1085
2255.31 1107
2255.76 1172
2256.21 1154
2256.66 1054
2257.10 977
2257.55 1005
2258.00 1091
2258.45 1012
2258.90 1038
2259.34 1049
2259.79 1133
2260.24 1131
2260.69 1227
2261.14 1109
2261.58 1185
2262.03 1149
2262.48 1065
2262.93 1072
2263.38 1218
2263.83 1251
2264.28 1140
2264.72 1021
2265.17 1046
2265.62 1057
2266.07 1121
2266.52 1118
2266.97 1166
2267.42 1265
2267.87 1248
2268.32 1277
2268.77 1199
2269.21 1092
2269.66 1155
2270.11 1363
2270.56 1343
2271.01 1256
2271.46 1259
2271.91 1176
2272.36 1412
2272.81 1277
2273.26 1090
2273.71 1126
2274.16 1140
2274.61 1110
2275.06 1151
2275.51 1170
2275.96 1118
2276.41 1127
2276.86 1214
2277.31 1043
2277.76 1284
2278.21 1126
2278.66 1056
2279.11 1116
2279.56 1051
2280.01 1154
2280.46 1057
2280.91 1024
2281.36 1113
2281.81 1145
2282.26 1102
2282.71 1112
2283.16 1042
2283.61 1003
2284.06 1106
2284.51 1189
2284.96 1124
2285.41 1131
2285.86 1354
2286.31 1281
2286.77 1360
2287.22 1340
2287.67 1482
2288.12 1505
2288.57 1729
2289.02 1806
2289.47 1956
2289.92 2184
2290.37 2184
2290.83 1990
2291.28 2021
2291.73 1987
2292.18 1918
2292.63 2003
2293.08 1783
2293.53 1637
2293.99 1485
2294.44 1461
2294.89 1379
2295.34 1295
2295.79 1263
2296.24 1324
2296.70 1250
2297.15 1214
2297.60 1245
2298.05 1091
2298.50 1031
2298.96 1132
2299.41 1167
2299.86 1056
2300.31 1082
2300.77 1220
2301.22 1027
2301.67 1051
2302.12 1054
2302.57 1094
2303.03 1141
2303.48 1023
2303.93 1077
2304.38 1153
2304.84 1196
2305.29 1277
2305.74 1429
2306.20 1269
2306.65 1170
2307.10 1185
2307.55 1169
2308.01 1078
2308.46 1242
2308.91 1246
2309.37 1227
2309.82 1329
2310.27 1394
2310.73 1331
2311.18 1394
2311.63 1432
2312.09 1349
2312.54 1277
2312.99 1237
2313.45 1323
2313.90 1284
2314.35 1199
2314.81 1224
2315.26 1133
2315.71 1259
2316.17 1296
2316.62 1316
2317.08 1220
2317.53 1088
2317.98 1216
2318.44 1234
2318.89 1061
2319.35 1281
2319.80 1256
2320.25 1257
2320.71 1214
2321.16 1251
2321.62 1306
2322.07 1333
2322.53 1477
2322.98 1509
2323.44 1511
2323.89 1534
2324.34 1531
2324.80 1689
2325.25 1834
2325.71 1628
2326.16 1595
2326.62 1571
2327.07 1513
2327.53 1485
2327.98 1418
2328.44 1331
2328.89 1438
2329.35 1362
2329.80 1303
2330.26 1210
2330.71 1048
2331.17 1267
2331.62 1152
2332.08 1346
2332.53 1164
2332.99 1113
2333.45 1203
2333.90 1205
2334.36 1088
2334.81 1211
2335.27 1219
2335.72 1121
2336.18 1219
2336.63 1288
2337.09 1087
2337.55 1020
2338.00 1024
2338.46 1126
2338.91 1047
2339.37 937
2339.83 1043
2340.28 1060
2340.74 979
2341.19 959
2341.65 1065
2342.11 1024
2342.56 1035
2343.02 1237
2343.48 1173
2343.93 1136
2344.39 1128
2344.85 1216
2345.30 1279
2345.76 1102
2346.22 1183
2346.67 1009
2347.13 1108
2347.59 1184
2348.04 1089
2348.50 1180
2348.96 996
2349.41 1014
2349.87 1121
2350.33 994
2350.79 1166
2351.24 1196
2351.70 1080
2352.16 1025
2352.61 1102
2353.07 1037
2353.53 1112
2353.99 1138
2354.44 1152
2354.90 1190
2355.36 1091
2355.82 942
2356.28 967
2356.73 1045
2357.19 1105
2357.65 1125
2358.11 1028
2358.56 1126
2359.02 1080
2359.48 1120
2359.94 1129
2360.40 1164
2360.85 1165
2361.31 1071
2361.77 1106
2362.23 1034
2362.69 1123
2363.15 1185
2363.60 1216
2364.06 1306
2364.52 1125
2364.98 1126
2365.44 1153
2365.90 1130
2366.36 1171
2366.81 1189
2367.27 1117
2367.73 1156
2368.19 1160
2368.65 1083
2369.11 1208
2369.57 1213
2370.03 1239
2370.49 1116
2370.94 1089
2371.40 1204
2371.86 1311
2372.32 1307
2372.78 1175
2373.24 1241
2373.70 1365
2374.16 1447
2374.62 1348
2375.08 1010
2375.54 1096
2376.00 1255
2376.46 1061
2376.92 1122
2377.38 1066
2377.84 1017
2378.30 1070
2378.76 978
2379.22 1154
2379.68 1212
2380.14 1120
2380.60 1109
2381.06 1026
2381.52 1001
2381.98 1099
2382.44 1143
2382.90 1018
2383.36 1050
2383.82 1093
2384.28 1049
2384.74 974
2385.20 1043
2385.66 1101
2386.12 1166
2386.58 1095
2387.04 1107
2387.50 1104
2387.96 1049
2388.42 969
2388.89 1158
2389.35 1211
2389.81 1145
2390.27 1241
2390.73 1213
2391.19 1166
2391.65 1168
2392.11 1113
2392.57 1183
2393.03 1191
2393.50 1084
2393.96 1098
2394.42 989
2394.88 1003
2395.34 1106
2395.80 1043
2396.26 1078
2396.73 1043
2397.19 1135
2397.65 1064
2398.11 975
2398.57 996
2399.04 1094
2399.50 1082
2399.96 987
2400.42 1056
2400.88 847
2401.35 1026
2401.81 1077
2402.27 1134
2402.73 1154
2403.19 1142
2403.66 1134
2404.12 1109
2404.58 1065
2405.04 1147
2405.51 1268
2405.97 1202
2406.43 1261
2406.89 996
2407.36 929
2407.82 1117
2408.28 1029
2408.74 1106
2409.21 1116
2409.67 1052
2410.13 988
2410.60 933
2411.06 1020
2411.52 1196
2411.98 1096
2412.45 1054
2412.91 1152
2413.37 1167
2413.84 994
2414.30 1137
2414.76 1125
2415.23 1162
2415.69 1116
2416.15 1142
2416.62 1163
2417.08 1051
2417.54 1130
2418.01 1172
2418.47 1281
2418.94 1246
2419.40 1135
2419.86 1087
2420.33 1184
2420.79 1224
2421.26 990
2421.72 1118
2422.18 1233
2422.65 1105
2423.11 1104
2423.58 1135
2424.04 1201
2424.50 1253
2424.97 1217
2425.43 1146
2425.90 1182
2426.36 1143
2426.83 1096
2427.29 1061
2427.76 985
2428.22 1173
2428.69 1086
2429.15 1211
2429.61 1355
2430.08 1034
2430.54 912
2431.01 1082
2431.47 1114
2431.94 1180
2432.40 1090
2432.87 1049
2433.33 1001
2433.80 942
2434.26 1097
2434.73 1115
2435.20 1037
2435.66 1114
2436.13 1060
2436.59 945
2437.06 1039
2437.52 1079
2437.99 1009
2438.45 1043
2438.92 998
2439.38 1076
2439.85 1030
2440.32 1140
2440.78 1162
2441.25 1399
2441.71 1205
2442.18 1300
2442.65 1182
2443.11 1037
2443.58 1164
2444.04 1252
2444.51 1136
2444.98 913
2445.44 1042
2445.91 1048
2446.38 1012
2446.84 1010
2447.31 1046
2447.78 1103
2448.24 991
2448.71 983
2449.18 1167
2449.64 1023
2450.11 1096
2450.58 1163
2451.04 1204
2451.51 1003
2451.98 1093
2452.44 1092
2452.91 1012
2453.38 991
2453.84 977
2454.31 1007
2454.78 1036
2455.25 1005
2455.71 1049
2456.18 1142
2456.65 955
2457.11 1078
2457.58 996
2458.05 973
2458.52 1064
2458.98 1143
2459.45 1086
2459.92 1093
2460.39 1069
2460.86 1096
2461.32 1034
2461.79 959
2462.26 1008
2462.73 1022
2463.19 1099
2463.66 999
2464.13 891
2464.60 962
2465.07 1045
2465.54 1125
2466.00 1109
2466.47 1101
2466.94 1096
2467.41 918
2467.88 1058
2468.35 1112
2468.81 1072
2469.28 1155
2469.75 1142
2470.22 1052
2470.69 1049
2471.16 1009
2471.63 1098
2472.09 963
2472.56 1000
2473.03 1110
2473.50 1091
2473.97 1077
2474.44 979
2474.91 1030
2475.38 1005
2475.85 878
2476.32 1033
2476.79 1074
2477.25 1136
2477.72 1089
2478.19 960
2478.66 901
2479.13 1013
2479.60 1083
2480.07 1099
2480.54 1065
2481.01 1027
2481.48 1120
2481.95 1047
2482.42 968
2482.89 1018
2483.36 892
2483.83 942
2484.30 1120
2484.77 1105
2485.24 925
2485.71 971
2486.18 1181
2486.65 1167
2487.12 952
2487.59 1132
2488.06 1062
2488.53 1122
2489.00 1043
2489.47 896
2489.94 916
2490.41 1136
2490.88 1004
2491.35 1155
2491.83 989
2492.30 935
2492.77 1074
2493.24 1063
2493.71 982
2494.18 1156
2494.65 1045
2495.12 1101
2495.59 1081
2496.06 1179
2496.53 1172
2497.01 1110
2497.48 1043
2497.95 996
2498.42 948
2498.89 1060
2499.36 1003
2499.83 949
2500.31 1003
2500.78 951
2501.25 967
2501.72 1084
2502.19 1089
2502.66 1000
2503.14 1141
2503.61 1150
2504.08 1059
2504.55 1066
2505.02 1111
2505.49 1105
2505.97 1178
2506.44 1076
2506.91 1147
2507.38 1093
2507.86 1171
2508.33 1192
2508.80 1076
2509.27 1214
2509.74 1196
2510.22 1146
2510.69 1199
2511.16 1223
2511.63 1130
2512.11 1236
2512.58 1325
2513.05 1192
2513.53 1048
2514.00 1092
2514.47 1178
2514.94 1119
2515.42 1085
2515.89 1147
2516.36 1090
2516.84 972
2517.31 1051
2517.78 1149
2518.26 1089
2518.73 1176
2519.20 1209
2519.68 1157
2520.15 1197
2520.62 1046
2521.10 1132
2521.57 1003
2522.04 1030
2522.52 1059
2522.99 1064
2523.46 1076
2523.94 1069
2524.41 952
2524.88 1086
2525.36 1121
2525.83 1010
2526.31 1180
2526.78 1158
2527.25 1212
2527.73 1162
2528.20 1072
2528.68 1197
2529.15 1149
2529.62 1168
2530.10 1067
2530.57 1191
2531.05 1183
2531.52 1244
2532.00 1116
2532.47 1119
2532.95 1148
2533.42 1306
2533.90 1111
2534.37 1290
2534.84 1192
2535.32 1074
2535.79 1086
2536.27 1086
2536.74 1302
2537.22 1251
2537.69 1084
2538.17 1132
2538.64 994
2539.12 1235
2539.59 1273
2540.07 1350
2540.54 1535
2541.02 1409
2541.50 1227
2541.97 1355
2542.45 1288
2542.92 1318
2543.40 1304
2543.87 1197
2544.35 1181
2544.82 1441
2545.30 1182
2545.78 1202
2546.25 1307
2546.73 1180
2547.20 1294
2547.68 1309
2548.16 1318
2548.63 1312
2549.11 1324
2549.58 1213
2550.06 1149
2550.54 1188
2551.01 1175
2551.49 1217
2551.96 1184
2552.44 1102
2552.92 1122
2553.39 1068
2553.87 1145
2554.35 1173
2554.82 1272
2555.30 1137
2555.78 1043
2556.25 955
2556.73 1154
2557.21 1092
2557.68 1033
2558.16 1056
2558.64 1142
2559.12 1217
2559.59 1136
2560.07 1086
2560.55 926
2561.02 962
2561.50 1030
2561.98 1050
2562.46 982
2562.93 1026
2563.41 1042
2563.89 1019
2564.37 1005
2564.84 1080
2565.32 983
2565.80 983
2566.28 956
2566.75 924
2567.23 997
2567.71 1032
2568.19 963
2568.66 1112
2569.14 1075
2569.62 1092
2570.10 1127
2570.58 1040
2571.06 1061
2571.53 1040
2572.01 961
2572.49 1013
2572.97 1028
2573.45 1038
2573.92 1062
2574.40 1105
2574.88 923
2575.36 1009
2575.84 887
2576.32 1126
2576.80 1090
2577.27 1076
2577.75 1115
2578.23 1070
2578.71 1063
2579.19 1044
2579.67 1089
2580.15 1032
2580.63 1169
2581.11 1147
2581.59 1097
2582.06 1118
2582.54 1024
2583.02 1063
2583.50 1127
2583.98 1089
2584.46 953
2584.94 922
2585.42 1071
2585.90 981
2586.38 991
2586.86 989
2587.34 983
2587.82 1011
2588.30 1127
2588.78 1034
2589.26 1051
2589.74 995
2590.22 1002
2590.70 1031
2591.18 1133
2591.66 943
2592.14 1024
2592.62 956
2593.10 1004
2593.58 876
2594.06 915
2594.54 970
2595.02 947
2595.50 989
2595.98 932
2596.46 1014
2596.94 1044
2597.42 877
2597.90 874
2598.38 939
2598.86 978
2599.34 1100
2599.82 1138
2600.30 1099
2600.79 1013
2601.27 1075
2601.75 1036
2602.23 1022
2602.71 1148
2603.19 914
2603.67 855
2604.15 942
2604.63 991
2605.12 1056
2605.60 1023
2606.08 1076
2606.56 1122
2607.04 1194
2607.52 1103
2608.00 980
2608.49 1139
2608.97 1079
2609.45 1030
2609.93 881
2610.41 976
2610.89 935
2611.38 897
2611.86 1024
2612.34 1027
2612.82 1077
2613.30 1064
2613.79 1052
2614.27 1080
2614.75 1032
2615.23 1034
2615.72 1178
2616.20 1049
2616.68 923
2617.16 1057
2617.64 1036
2618.13 955
2618.61 1014
2619.09 1003
2619.57 1113
2620.06 1135
2620.54 1170
2621.02 992
2621.51 1087
2621.99 1014
2622.47 1126
2622.95 1215
2623.44 1078
2623.92 1061
2624.40 925
2624.89 1074
2625.37 1102
2625.85 1105
2626.34 1085
2626.82 1249
2627.30 1120
2627.79 1143
2628.27 1035
2628.75 976
2629.24 1161
2629.72 1283
2630.20 1268
2630.69 1290
2631.17 1260
2631.65 1360
2632.14 1213
2632.62 1190
2633.11 1402
2633.59 1171
2634.07 1157
2634.56 1174
2635.04 1205
2635.53 1163
2636.01 1224
2636.49 1096
2636.98 1205
2637.46 1197
2637.95 1119
2638.43 1006
2638.92 874
2639.40 1101
2639.89 951
2640.37 969
2640.85 1025
2641.34 999
2641.82 999
2642.31 1057
2642.79 983
2643.28 903
2643.76 888
2644.25 892
2644.73 946
2645.22 930
2645.70 1029
2646.19 948
2646.67 956
2647.16 1057
2647.64 983
2648.13 1035
2648.61 1188
2649.10 1014
2649.58 951
2650.07 935
2650.56 1051
2651.04 1077
2651.53 976
2652.01 924
2652.50 929
2652.98 914
2653.47 1029
2653.95 1069
2654.44 1082
2654.93 1170
2655.41 1119
2655.90 958
2656.38 1014
2656.87 1078
2657.36 1016
2657.84 973
2658.33 906
2658.81 1058
2659.30 929
2659.79 959
2660.27 1002
2660.76 892
2661.25 993
2661.73 978
2662.22 977
2662.71 912
2663.19 931
2663.68 922
2664.17 991
2664.65 1037
2665.14 1042
2665.63 1096
2666.11 1092
2666.60 1169
2667.09 998
2667.57 1006
2668.06 993
2668.55 1015
2669.04 1006
2669.52 1027
2670.01 1060
2670.50 971
2670.99 973
2671.47 1100
2671.96 1149
2672.45 1183
2672.93 1178
2673.42 1324
2673.91 1436
2674.40 1350
2674.89 1274
2675.37 1274
2675.86 1357
2676.35 1424
2676.84 1303
2677.32 1119
2677.81 1044
2678.30 1152
2678.79 1102
2679.28 1133
2679.76 1186
2680.25 1000
2680.74 876
2681.23 875
2681.72 926
2682.21 1104
2682.69 1108
2683.18 1002
2683.67 993
2684.16 915
2684.65 966
2685.14 898
2685.63 1083
2686.11 1017
2686.60 963
2687.09 1010
2687.58 1040
2688.07 928
2688.56 975
2689.05 981
2689.54 985
2690.03 1056
2690.52 1148
2691.00 1015
2691.49 935
2691.98 982
2692.47 1058
2692.96 961
2693.45 889
2693.94 1039
2694.43 1117
2694.92 1147
2695.41 1068
2695.90 1115
2696.39 1029
2696.88 991
2697.37 1062
2697.86 1049
2698.35 1163
2698.84 1012
2699.33 1047
2699.82 1022
2700.31 1002
2700.80 1015
2701.29 1105
2701.78 930
2702.27 1091
2702.76 1227
2703.25 1078
2703.74 1024
2704.23 1060
2704.72 1140
2705.21 1161
2705.70 1049
2706.19 1064
2706.68 1074
2707.17 1094
2707.66 1169
2708.15 1064
2708.64 987
2709.13 988
2709.63 1034
2710.12 1110
2710.61 1020
2711.10 1021
2711.59 981
2712.08 1081
2712.57 1060
2713.06 1207
2713.55 1354
2714.05 1144
2714.54 1058
2715.03 1065
2715.52 1227
2716.01 1188
2716.50 1065
2716.99 969
2717.49 1129
2717.98 1185
2718.47 1100
2718.96 1054
2719.45 1010
2719.94 1021
2720.44 1030
2720.93 971
2721.42 948
2721.91 1055
2722.40 1045
2722.90 1066
2723.39 1024
2723.88 1086
2724.37 1059
2724.86 986
2725.36 1048
2725.85 1046
2726.34 1091
2726.83 945
2727.33 877
2727.82 1000
2728.31 1009
2728.80 985
2729.30 1132
2729.79 1137
2730.28 1047
2730.77 951
2731.27 952
2731.76 1041
2732.25 979
2732.75 1060
2733.24 1048
2733.73 1111
2734.23 1351
2734.72 1238
2735.21 1182
2735.70 1157
2736.20 1128
2736.69 1052
2737.18 1041
2737.68 982
2738.17 1110
2738.66 1077
2739.16 1181
2739.65 1187
2740.15 1060
2740.64 1090
2741.13 1066
2741.63 1053
2742.12 1001
2742.61 1130
2743.11 1047
2743.60 994
2744.10 929
2744.59 802
2745.08 947
2745.58 1046
2746.07 1057
2746.57 1072
2747.06 1044
2747.56 994
2748.05 1157
2748.54 1082
2749.04 1127
2749.53 1282
2750.03 1151
2750.52 1066
2751.02 1013
2751.51 1048
2752.01 1134
2752.50 1085
2753.00 1063
2753.49 1178
2753.98 1143
2754.48 1108
2754.97 1143
2755.47 1109
2755.96 968
2756.46 1021
2756.95 1020
2757.45 1051
2757.95 1170
2758.44 1092
2758.94 1058
2759.43 1102
2759.93 1031
2760.42 1127
2760.92 1081
2761.41 1053
2761.91 1063
2762.40 1168
2762.90 1164
2763.40 1142
2763.89 1253
2764.39 1251
2764.88 1235
2765.38 1167
2765.87 1116
2766.37 995
2766.87 1066
2767.36 1085
2767.86 1053
2768.36 1179
2768.85 1044
2769.35 1019
2769.84 958
2770.34 1007
2770.84 1080
2771.33 1173
2771.83 1091
2772.33 1154
2772.82 1140
2773.32 1072
2773.82 1239
2774.31 1344
2774.81 1246
2775.31 1204
2775.80 1415
2776.30 1342
2776.80 1368
2777.29 1357
2777.79 1345
2778.29 1249
2778.78 1242
2779.28 1221
2779.78 1071
2780.28 1093
2780.77 1127
2781.27 999
2781.77 972
2782.27 875
2782.76 939
2783.26 1026
2783.76 988
2784.26 1153
2784.75 1084
2785.25 1015
2785.75 994
2786.25 1053
2786.74 980
2787.24 959
2787.74 1028
2788.24 1028
2788.74 1115
2789.23 1050
2789.73 1001
2790.23 976
2790.73 975
2791.23 1021
2791.72 1024
2792.22 1028
2792.72 980
2793.22 865
2793.72 980
2794.22 1039
2794.72 1095
2795.21 1150
2795.71 1056
2796.21 1078
2796.71 991
2797.21 991
2797.71 1138
2798.21 1161
2798.70 1113
2799.20 1081
2799.70 1016
2800.20 1002
2800.70 1089
2801.20 1032
2801.70 1077
2802.20 957
2802.70 983
2803.20 1035
2803.70 1073
2804.20 1209
2804.69 1188
2805.19 1240
2805.69 1228
2806.19 1061
2806.69 1232
2807.19 1142
2807.69 1023
2808.19 1115
2808.69 1287
2809.19 1209
2809.69 1105
2810.19 1111
2810.69 1088
2811.19 1140
2811.69 1110
2812.19 997
2812.69 1007
2813.19 956
2813.69 1066
2814.19 1249
2814.69 1261
2815.19 1070
2815.69 1082
2816.19 1089
2816.69 1074
2817.19 1224
2817.69 1190
2818.20 1155
2818.70 1142
2819.20 1065
2819.70 1136
2820.20 1242
2820.70 1192
2821.20 1112
2821.70 1062
2822.20 1091
2822.70 1122
2823.20 1194
2823.70 1269
2824.21 1261
2824.71 1096
2825.21 1157
2825.71 1036
2826.21 1018
2826.71 900
2827.21 1125
2827.72 1113
2828.22 1067
2828.72 985
2829.22 1100
2829.72 1076
2830.22 1116
2830.72 1111
2831.23 1081
2831.73 1204
2832.23 1003
2832.73 1056
2833.23 1090
2833.74 1103
2834.24 1135
2834.74 1082
2835.24 1085
2835.74 1100
2836.25 991
2836.75 953
2837.25 987
2837.75 933
2838.26 1031
2838.76 969
2839.26 1006
2839.76 939
2840.27 1113
2840.77 1044
2841.27 983
2841.77 985
2842.28 1131
2842.78 1114
2843.28 942
2843.79 1149
2844.29 1043
2844.79 1088
2845.29 1179
2845.80 1173
2846.30 1134
2846.80 1234
2847.31 1128
2847.81 1190
2848.31 1186
2848.82 1131
2849.32 997
2849.82 977
2850.33 1115
2850.83 1188
2851.33 1098
2851.84 1260
2852.34 1058
2852.84 1082
2853.35 1265
2853.85 1258
2854.36 1236
2854.86 1212
2855.36 1170
2855.87 1216
2856.37 1176
2856.88 1114
2857.38 1077
2857.88 1171
2858.39 1055
2858.89 1076
2859.40 1080
2859.90 1021
2860.41 1014
2860.91 1090
2861.41 1122
2861.92 1027
2862.42 1015
2862.93 992
2863.43 951
2863.94 993
2864.44 910
2864.95 832
2865.45 977
2865.96 936
2866.46 1014
2866.97 964
2867.47 935
2867.98 1073
2868.48 982
2868.99 1046
2869.49 1101
2870.00 1090
2870.50 954
2871.01 1018
2871.51 1124
2872.02 1228
2872.52 1257
2873.03 1258
2873.53 1263
2874.04 1193
2874.54 1198
2875.05 1243
2875.56 1084
2876.06 1072
2876.57 1199
2877.07 1176
2877.58 1279
2878.09 1158
2878.59 1183
2879.10 1153
2879.60 1002
2880.11 1027
2880.62 1162
2881.12 1129
2881.63 1178
2882.13 1121
2882.64 992
2883.15 1021
2883.65 1022
2884.16 1208
2884.67 1169
2885.17 1110
2885.68 1140
2886.19 1049
2886.69 1187
2887.20 1204
2887.71 1110
2888.21 1120
2888.72 1158
2889.23 1141
2889.73 1212
2890.24 1274
2890.75 1186
2891.25 1022
2891.76 1171
2892.27 1203
2892.78 1231
2893.28 1385
2893.79 1320
2894.30 1394
2894.81 1609
2895.31 1612
2895.82 1519
2896.33 1540
2896.84 1734
2897.34 1693
2897.85 1617
2898.36 1313
2898.87 1314
2899.37 1297
2899.88 1214
2900.39 1269
2900.90 1192
2901.41 1070
2901.91 1200
2902.42 1245
2902.93 1169
2903.44 1201
2903.95 1236
2904.45 1228
2904.96 1223
2905.47 1351
2905.98 1342
2906.49 1302
2907.00 1329
2907.50 1133
2908.01 1187
2908.52 1336
2909.03 1220
2909.54 1307
2910.05 1152
2910.56 1079
2911.06 1029
2911.57 1042
2912.08 1051
2912.59 1058
2913.10 1102
2913.61 1274
2914.12 1253
2914.63 1241
2915.14 1253
2915.65 1178
2916.16 1226
2916.66 1092
2917.17 1109
2917.68 1078
2918.19 1098
2918.70 1069
2919.21 1176
2919.72 1246
2920.23 1095
2920.74 1066
2921.25 1102
2921.76 1187
2922.27 1073
2922.78 1066
2923.29 1170
2923.80 1123
2924.31 1134
2924.82 1069
2925.33 970
2925.84 1037
2926.35 1131
2926.86 1034
2927.37 1028
2927.88 1106
2928.39 1036
2928.90 1009
2929.41 1089
2929.92 1053
2930.43 1036
2930.94 1088
2931.45 1041
2931.96 1040
2932.47 1036
2932.99 1060
2933.50 995
2934.01 1078
2934.52 1148
2935.03 1074
2935.54 1029
2936.05 1085
2936.56 1092
2937.07 1236
2937.58 1199
2938.09 1053
2938.61 1097
2939.12 993
2939.63 1072
2940.14 1167
2940.65 1130
2941.16 1147
2941.67 1075
2942.19 1097
2942.70 1104
2943.21 1079
2943.72 1229
2944.23 1167
2944.74 1106
2945.26 1101
2945.77 1137
2946.28 1055
2946.79 1013
2947.30 1107
2947.82 1130
2948.33 942
2948.84 994
2949.35 1041
2949.86 996
2950.38 1100
2950.89 1138
2951.40 1098
2951.91 1118
2952.43 1049
2952.94 1054
2953.45 1003
2953.96 1087
2954.48 965
2954.99 1026
2955.50 936
2956.01 1100
2956.53 957
2957.04 920
2957.55 988
2958.06 1001
2958.58 1045
2959.09 965
2959.60 972
2960.12 986
2960.63 1134
2961.14 1182
2961.66 1143
2962.17 1024
2962.68 1142
2963.20 1087
2963.71 1043
2964.22 1162
2964.74 1174
2965.25 1123
2965.76 1081
2966.28 1011
2966.79 1047
2967.30 1100
2967.82 1152
2968.33 1111
2968.85 1050
2969.36 1027
2969.87 1066
2970.39 975
2970.90 972
2971.42 987
2971.93 956
2972.44 1037
2972.96 1103
2973.47 1157
2973.99 1107
2974.50 1097
2975.02 1015
2975.53 995
2976.04 1082
2976.56 1182
2977.07 1238
2977.59 1121
2978.10 1050
2978.62 1000
2979.13 1157
2979.65 1070
2980.16 1196
2980.68 1250
2981.19 1196
2981.71 1252
2982.22 1234
2982.74 1126
2983.25 1273
2983.77 1187
2984.28 1117
2984.80 1313
2985.31 1280
2985.83 1263
2986.34 1203
2986.86 1321
2987.37 1397
2987.89 1344
2988.40 1412
2988.92 1424
2989.44 1498
2989.95 1261
2990.47 1404
2990.98 1601
2991.50 1531
2992.01 1434
2992.53 1455
2993.05 1431
2993.56 1457
2994.08 1425
2994.59 1505
2995.11 1457
2995.63 1496
2996.14 1606
2996.66 1551
2997.17 1474
2997.69 1423
2998.21 1521
2998.72 1556
2999.24 1533
2999.76 1807
3000.27 1830
3000.79 1946
3001.31 2057
3001.82 2280
3002.34 2437
3002.86 2652
3003.37 2625
3003.89 2881
3004.41 2970
3004.92 2901
3005.44 2889
3005.96 2714
3006.48 2786
3006.99 2472
3007.51 2228
3008.03 2063
3008.54 1913
3009.06 1628
3009.58 1565
3010.10 1562
3010.61 1605
3011.13 1380
3011.65 1387
3012.17 1301
3012.68 1236
3013.20 1307
3013.72 1258
3014.24 1224
3014.75 1275
3015.27 1228
3015.79 1177
3016.31 1242
3016.83 1190
3017.34 1451
3017.86 1410
3018.38 1463
3018.90 1323
3019.42 1163
3019.94 1302
3020.45 1339
3020.97 1416
3021.49 1264
3022.01 1338
3022.53 1362
3023.05 1408
3023.56 1308
3024.08 1358
3024.60 1292
3025.12 1238
3025.64 1339
3026.16 1312
3026.68 1265
3027.20 1129
3027.71 1108
3028.23 1233
3028.75 1210
3029.27 1261
3029.79 1270
3030.31 1347
3030.83 1250
3031.35 1346
3031.87 1246
3032.39 1201
3032.91 1244
3033.43 1253
3033.94 1229
3034.46 1129
3034.98 1183
3035.50 1107
3036.02 1191
3036.54 1248
3037.06 1309
3037.58 1262
3038.10 1163
3038.62 1222
3039.14 1191
3039.66 1135
3040.18 1240
3040.70 1201
3041.22 1207
3041.74 1170
3042.26 1279
3042.78 1130
3043.30 1220
3043.82 1171
3044.34 1321
3044.86 1256
3045.38 1222
3045.90 1181
3046.42 1216
3046.94 1093
3047.47 1128
3047.99 1231
3048.51 1303
3049.03 1376
3049.55 1109
3050.07 1221
3050.59 1246
3051.11 1156
3051.63 1075
3052.15 1071
3052.67 993
3053.20 1034
3053.72 1108
3054.24 1125
3054.76 1292
3055.28 1225
3055.80 1170
3056.32 1171
3056.84 1298
3057.37 1083
3057.89 1238
3058.41 1202
3058.93 1152
3059.45 1161
3059.97 1236
3060.49 1205
3061.02 1208
3061.54 1237
3062.06 1313
3062.58 1306
3063.10 1282
3063.63 1329
3064.15 1238
3064.67 1260
3065.19 1371
3065.71 1335
3066.24 1464
3066.76 1387
3067.28 1262
3067.80 1300
3068.33 1400
3068.85 1268
3069.37 1220
3069.89 1355
3070.42 1163
3070.94 1350
3071.46 1404
3071.98 1331
3072.51 1369
3073.03 1308
3073.55 1235
3074.08 1192
3074.60 1151
3075.12 1478
3075.64 1572
3076.17 1528
3076.69 1571
3077.21 1581
3077.74 1593
3078.26 1423
3078.78 1676
3079.31 1600
3079.83 1588
3080.35 1612
3080.88 1792
3081.40 1683
3081.92 1698
3082.45 1636
3082.97 1801
3083.49 1811
3084.02 1765
3084.54 1647
3085.07 1620
3085.59 1596
3086.11 1617
3086.64 1510
3087.16 1364
3087.69 1433
3088.21 1579
3088.73 1597
3089.26 1560
3089.78 1488
3090.31 1517
3090.83 1404
3091.35 1510
3091.88 1378
3092.40 1515
3092.93 1731
3093.45 1741
3093.98 1721
3094.50 1776
3095.03 1820
3095.55 1778
3096.08 1896
3096.60 1865
3097.13 2038
3097.65 2181
3098.18 2168
3098.70 2329
3099.23 2795
3099.75 3250
3100.28 3926
3100.80 4769
3101.33 5350
3101.85 5870
3102.38 6671
3102.90 7233
3103.43 7379
3103.95 6950
3104.48 6898
3105.00 6204
3105.53 5101
3106.05 4535
3106.58 4058
3107.11 3686
3107.63 3154
3108.16 2998
3108.68 2693
3109.21 2442
3109.73 2694
3110.26 2568
3110.79 2653
3111.31 2707
3111.84 2625
3112.36 2482
3112.89 2351
3113.42 2111
3113.94 2153
3114.47 1972
3115.00 2127
3115.52 2015
3116.05 1841
3116.58 1854
3117.10 1840
3117.63 1723
3118.16 1884
3118.68 1824
3119.21 1828
3119.74 1971
3120.26 2042
3120.79 1821
3121.32 1930
3121.84 1754
3122.37 1797
3122.90 1756
3123.42 1707
3123.95 1653
3124.48 1774
3125.01 1717
3125.53 1774
3126.06 1610
3126.59 1741
3127.11 1663
3127.64 1403
3128.17 1481
3128.70 1486
3129.22 1675
3129.75 1621
3130.28 1493
3130.81 1408
3131.33 1387
3131.86 1442
3132.39 1458
3132.92 1424
3133.45 1459
3133.97 1421
3134.50 1328
3135.03 1342
3135.56 1357
3136.09 1415
3136.61 1415
3137.14 1476
3137.67 1320
3138.20 1348
3138.73 1270
3139.26 1313
3139.78 1404
3140.31 1266
3140.84 1351
3141.37 1386
3141.90 1295
3142.43 1317
3142.96 1401
3143.48 1368
3144.01 1446
3144.54 1425
3145.07 1347
3145.60 1248
3146.13 1311
3146.66 1490
3147.19 1494
3147.72 1493
3148.25 1527
3148.77 1413
3149.30 1362
3149.83 1374
3150.36 1405
3150.89 1370
3151.42 1348
3151.95 1372
3152.48 1483
3153.01 1398
3153.54 1399
3154.07 1420
3154.60 1517
3155.13 1382
3155.66 1422
3156.19 1606
3156.72 1668
3157.25 1672
3157.78 1704
3158.31 1644
3158.84 1503
3159.37 1713
3159.90 1482
3160.43 1469
3160.96 1427
3161.49 1423
3162.02 1261
3162.55 1384
3163.08 1350
3163.61 1143
3164.14 1208
3164.67 1263
3165.20 1255
3165.73 1124
3166.26 1081
3166.79 1131
3167.32 1250
3167.86 1344
3168.39 1295
3168.92 1215
3169.45 1129
3169.98 1269
3170.51 1319
3171.04 1521
3171.57 1449
3172.10 1450
3172.63 1391
3173.17 1586
3173.70 1573
3174.23 1523
3174.76 1606
3175.29 1617
3175.82 1753
3176.35 1636
3176.89 1697
3177.42 1485
3177.95 1360
3178.48 1367
3179.01 1402
3179.54 1239
3180.08 1182
3180.61 1190
3181.14 1202
3181.67 1236
3182.20 1313
3182.74 1189
3183.27 1250
3183.80 1334
3184.33 1218
3184.86 1166
3185.40 1126
3185.93 1162
3186.46 1259
3186.99 1177
3187.53 1071
3188.06 1106
3188.59 1145
3189.12 1248
3189.66 1199
3190.19 1312
3190.72 1220
3191.25 1284
3191.79 1207
3192.32 1215
3192.85 1248
3193.39 1167
3193.92 1304
3194.45 1312
3194.98 1313
3195.52 1254
3196.05 1145
3196.58 1353
3197.12 1243
3197.65 1254
3198.18 1375
3198.72 1426
3199.25 1434
3199.78 1377
3200.32 1446
3200.85 1373
3201.39 1425
3201.92 1577
3202.45 1478
3202.99 1372
3203.52 1347
3204.05 1409
3204.59 1386
3205.12 1265
3205.66 1463
3206.19 1463
3206.72 1267
3207.26 1233
3207.79 1409
3208.33 1538
3208.86 1547
3209.39 1521
3209.93 1518
3210.46 1670
3211.00 1562
3211.53 1677
3212.07 1664
3212.60 1563
3213.14 1570
3213.67 1497
3214.20 1550
3214.74 1502
3215.27 1314
3215.81 1328
3216.34 1505
3216.88 1420
3217.41 1327
3217.95 1322
3218.48 1291
3219.02 1359
3219.55 1322
3220.09 1331
3220.62 1372
3221.16 1407
3221.70 1372
3222.23 1527
3222.77 1590
3223.30 1643
3223.84 1698
3224.37 1701
3224.91 1647
3225.44 1658
3225.98 1759
3226.51 1829
3227.05 1633
3227.59 1717
3228.12 1802
3228.66 1588
3229.19 1538
3229.73 1511
3230.27 1698
3230.80 1670
3231.34 1753
3231.87 1731
3232.41 1658
3232.95 1863
3233.48 1750
3234.02 1724
3234.56 1666
3235.09 1826
3235.63 1547
3236.16 1561
3236.70 1634
3237.24 1630
3237.77 1631
3238.31 1781
3238.85 1713
3239.38 1652
3239.92 1675
3240.46 1717
3241.00 1630
3241.53 1752
3242.07 1807
3242.61 1850
3243.14 1835
3243.68 1853
3244.22 1851
3244.75 1749
3245.29 1915
3245.83 1850
3246.37 1678
3246.90 1823
3247.44 1925
3247.98 1905
3248.52 1916
3249.05 1857
3249.59 2001
3250.13 2124
3250.67 2068
3251.20 1813
3251.74 1752
3252.28 2079
3252.82 1897
3253.36 1930
3253.89 1957
3254.43 1998
3254.97 2048
3255.51 1908
3256.05 1951
3256.58 2149
3257.12 2244
3257.66 2250
3258.20 2571
3258.74 2662
3259.28 2956
3259.81 3214
3260.35 3374
3260.89 3584
3261.43 4125
3261.97 4217
3262.51 4595
3263.05 5030
3263.59 4796
3264.12 5050
3264.66 5468
3265.20 5653
3265.74 5632
3266.28 5814
3266.82 5856
3267.36 5452
3267.90 5204
3268.44 4810
3268.98 4760
3269.51 4110
3270.05 3779
3270.59 3380
3271.13 3095
3271.67 2734
3272.21 2465
3272.75 2542
3273.29 2321
3273.83 2183
3274.37 2314
3274.91 2374
3275.45 2205
3275.99 2293
3276.53 2238
3277.07 2194
3277.61 2219
3278.15 2188
3278.69 2099
3279.23 2389
3279.77 2538
3280.31 2316
3280.85 2058
3281.39 2041
3281.93 2150
3282.47 2057
3283.01 2008
3283.55 2061
3284.09 2166
3284.63 2368
3285.17 2323
3285.71 2356
3286.25 2434
3286.79 2627
3287.34 2452
3287.88 2228
3288.42 2446
3288.96 2436
3289.50 2406
3290.04 2368
3290.58 2317
3291.12 2121
3291.66 2292
3292.20 2289
3292.74 2248
3293.29 2591
3293.83 2567
3294.37 2779
3294.91 2637
3295.45 2738
3295.99 2960
3296.53 2985
3297.08 2735
3297.62 2513
3298.16 2577
3298.70 2393
3299.24 2283
3299.78 2335
3300.33 2386
3300.87 2291
3301.41 2539
3301.95 2592
3302.49 2519
3303.04 2623
3303.58 2609
3304.12 2455
3304.66 2518
3305.20 2457
3305.75 2359
3306.29 2351
3306.83 2216
3307.37 2136
3307.92 2104
3308.46 2159
3309.00 2001
3309.54 2078
3310.09 1942
3310.63 2088
3311.17 2074
3311.71 2210
3312.26 2115
3312.80 2040
3313.34 2231
3313.89 2375
3314.43 2371
3314.97 2520
3315.51 2780
3316.06 2774
3316.60 2831
3317.14 2732
3317.69 2792
3318.23 2669
3318.77 2666
3319.32 2620
3319.86 2617
3320.40 2529
3320.95 2439
3321.49 2509
3322.03 2379
3322.58 2411
3323.12 2555
3323.67 2638
3324.21 2368
3324.75 2310
3325.30 2441
3325.84 2438
3326.38 2355
3326.93 2298
3327.47 2544
3328.02 2520
3328.56 2364
3329.10 2392
3329.65 2552
3330.19 3186
3330.74 3442
3331.28 4070
3331.83 5105
3332.37 5986
3332.92 7557
3333.46 8939
3334.00 10596
3334.55 10894
3335.09 11392
3335.64 12104
3336.18 12275
3336.73 12357
3337.27 11763
3337.82 10771
3338.36 9619
3338.91 8447
3339.45 7155
3340.00 6058
3340.54 5211
3341.09 4468
3341.63 3666
3342.18 3304
3342.72 2937
3343.27 2727
3343.81 2483
3344.36 2269
3344.90 2406
3345.45 2210
3346.00 2350
3346.54 2334
3347.09 2459
3347.63 2416
3348.18 2605
3348.72 2713
3349.27 2760
3349.82 3098
3350.36 3251
3350.91 3170
3351.45 2966
3352.00 3076
3352.55 3130
3353.09 3037
3353.64 2740
3354.18 2689
3354.73 2780
3355.28 2400
3355.82 2333
3356.37 2357
3356.92 2243
3357.46 2205
3358.01 2190
3358.56 2264
3359.10 2186
3359.65 2064
3360.20 2077
3360.74 1999
3361.29 1998
3361.84 2063
3362.38 2037
3362.93 2072
3363.48 2017
3364.02 2067
3364.57 2057
3365.12 2116
3365.66 2180
3366.21 2220
3366.76 2297
3367.31 2032
3367.85 2007
3368.40 1976
3368.95 1948
3369.50 2172
3370.04 2266
3370.59 2180
3371.14 2287
3371.69 2347
3372.23 2643
3372.78 2666
3373.33 2619
3373.88 2551
3374.42 2623
3374.97 2711
3375.52 2654
3376.07 2277
3376.62 2284
3377.16 2201
3377.71 1946
3378.26 2010
3378.81 1864
3379.36 1858
3379.91 1868
3380.45 1781
3381.00 1844
3381.55 1881
3382.10 1813
3382.65 1740
3383.20 1713
3383.75 1775
3384.29 1625
3384.84 1730
3385.39 1728
3385.94 1532
3386.49 1684
3387.04 1824
3387.59 1588
3388.14 1616
3388.68 1759
3389.23 1667
3389.78 1684
3390.33 1695
3390.88 1791
3391.43 1737
3391.98 1766
3392.53 1668
3393.08 1577
3393.63 1686
3394.18 1518
3394.73 1604
3395.28 1567
3395.83 1399
3396.38 1494
3396.93 1556
3397.48 1512
3398.02 1494
3398.57 1530
3399.12 1429
3399.67 1437
3400.22 1485
3400.77 1475
3401.32 1500
3401.87 1359
3402.42 1268
3402.97 1328
3403.52 1388
3404.08 1355
3404.63 1332
3405.18 1369
3405.73 1348
3406.28 1371
3406.83 1358
3407.38 1625
3407.93 1632
3408.48 1640
3409.03 1539
3409.58 1563
3410.13 1538
3410.68 1783
3411.23 1709
3411.78 1671
3412.33 1586
3412.89 1622
3413.44 1708
3413.99 1657
3414.54 1754
3415.09 1663
3415.64 1602
3416.19 1530
3416.74 1541
3417.29 1409
3417.85 1412
3418.40 1426
3418.95 1395
3419.50 1472
3420.05 1503
3420.60 1351
3421.16 1457
3421.71 1722
3422.26 1739
3422.81 1810
3423.36 1838
3423.91 1907
3424.47 1832
3425.02 2005
3425.57 1976
3426.12 1701
3426.67 1739
3427.23 1645
3427.78 1629
3428.33 1607
3428.88 1348
3429.44 1473
3429.99 1466
3430.54 1414
3431.09 1470
3431.64 1560
3432.20 1601
3432.75 1384
3433.30 1405
3433.86 1538
3434.41 1397
3434.96 1320
3435.51 1257
3436.07 1374
3436.62 1454
3437.17 1349
3437.73 1426
3438.28 1387
3438.83 1301
3439.38 1520
3439.94 1398
3440.49 1440
3441.04 1482
3441.60 1475
3442.15 1382
3442.70 1409
3443.26 1347
3443.81 1353
3444.36 1351
3444.92 1212
3445.47 1283
3446.03 1298
3446.58 1471
3447.13 1376
3447.69 1282
3448.24 1288
3448.79 1326
3449.35 1364
3449.90 1268
3450.46 1294
3451.01 1281
3451.56 1361
3452.12 1330
3452.67 1304
3453.23 1310
3453.78 1383
3454.34 1346
3454.89 1246
3455.44 1266
3456.00 1249
3456.55 1301
3457.11 1442
3457.66 1431
3458.22 1384
3458.77 1382
3459.33 1515
3459.88 1538
3460.44 1378
3460.99 1622
3461.55 1759
3462.10 1645
3462.66 1591
3463.21 1549
3463.77 1538
3464.32 1553
3464.88 1626
3465.43 1538
3465.99 1563
3466.54 1682
3467.10 1536
3467.65 1425
3468.21 1564
3468.76 1615
3469.32 1838
3469.87 1976
3470.43 1993
3470.99 2026
3471.54 2020
3472.10 1987
3472.65 2011
3473.21 1848
3473.76 1774
3474.32 1824
3474.88 1832
3475.43 1740
3475.99 1675
3476.54 1817
3477.10 1894
3477.66 1818
3478.21 1816
3478.77 1872
3479.33 1897
3479.88 1817
3480.44 2140
3480.99 2203
3481.55 2242
3482.11 2064
3482.66 2164
3483.22 2305
3483.78 2246
3484.33 2152
3484.89 2306
3485.45 2233
3486.00 2370
3486.56 2543
3487.12 2638
3487.68 2971
3488.23 3764
3488.79 3975
3489.35 4771
3489.90 5764
3490.46 6439
3491.02 6646
3491.58 6947
3492.13 7464
3492.69 7086
3493.25 7105
3493.81 6647
3494.36 6174
3494.92 5816
3495.48 4857
3496.04 4383
3496.59 4012
3497.15 3707
3497.71 3405
3498.27 3337
3498.82 3187
3499.38 3576
3499.94 3901
3500.50 4373
3501.06 4819
3501.61 5514
3502.17 5892
3502.73 6521
3503.29 6843
3503.85 7245
3504.41 8446
3504.96 8468
3505.52 8125
3506.08 7933
3506.64 7612
3507.20 7162
3507.76 6287
3508.32 5872
3508.87 5140
3509.43 4546
3509.99 4010
3510.55 3517
3511.11 3200
3511.67 2939
3512.23 2525
3512.79 2370
3513.34 2426
3513.90 1935
3514.46 1961
3515.02 1782
3515.58 1820
3516.14 1953
3516.70 1773
3517.26 1747
3517.82 1802
3518.38 1646
3518.94 1834
3519.50 1734
3520.06 1919
3520.62 1986
3521.18 2035
3521.74 2094
3522.30 2043
3522.86 2041
3523.42 2006
3523.97 2030
3524.53 1755
3525.09 1875
3525.65 1864
3526.21 1702
3526.77 1646
3527.34 1815
3527.90 1684
3528.46 1621
3529.02 1601
3529.58 1666
3530.14 1708
3530.70 1667
3531.26 1744
3531.82 1879
3532.38 1828
3532.94 1905
3533.50 1881
3534.06 1934
3534.62 1841
3535.18 1953
3535.74 1769
3536.30 1865
3536.86 1978
3537.43 1827
3537.99 1733
3538.55 1797
3539.11 1961
3539.67 1893
3540.23 1912
3540.79 1876
3541.35 1839
3541.91 1852
3542.48 1988
3543.04 1926
3543.60 1781
3544.16 1816
3544.72 1811
3545.28 1834
3545.84 1759
3546.41 1770
3546.97 1593
3547.53 1458
3548.09 1426
3548.65 1511
3549.22 1488
3549.78 1474
3550.34 1470
3550.90 1395
3551.46 1418
3552.03 1456
3552.59 1299
3553.15 1448
3553.71 1409
3554.27 1423
3554.84 1286
3555.40 1324
3555.96 1380
3556.52 1472
3557.09 1311
3557.65 1306
3558.21 1330
3558.77 1373
3559.34 1381
3559.90 1283
3560.46 1245
3561.03 1319
3561.59 1413
3562.15 1413
3562.71 1420
3563.28 1260
3563.84 1488
3564.40 1497
3564.97 1452
3565.53 1336
3566.09 1452
3566.66 1295
3567.22 1256
3567.78 1297
3568.35 1263
3568.91 1469
3569.47 1359
3570.04 1305
3570.60 1159
3571.16 1224
3571.73 1308
3572.29 1331
3572.85 1228
3573.42 1440
3573.98 1486
3574.55 1604
3575.11 1678
3575.67 1638
3576.24 1845
3576.80 1846
3577.37 1817
3577.93 1801
3578.49 1762
3579.06 2004
3579.62 1883
3580.19 1798
3580.75 1614
3581.32 1748
3581.88 1671
3582.45 1571
3583.01 1546
3583.57 1383
3584.14 1351
3584.70 1328
3585.27 1228
3585.83 1228
3586.40 1272
3586.96 1336
3587.53 1202
3588.09 1341
3588.66 1352
3589.22 1279
3589.79 1238
3590.35 1307
3590.92 1166
3591.48 1164
3592.05 1274
3592.61 1255
3593.18 1175
3593.75 1151
3594.31 1218
3594.88 1330
3595.44 1142
3596.01 1147
3596.57 1127
3597.14 1313
3597.70 1252
3598.27 1198
3598.84 1286
3599.40 1185
3599.97 1100
3600.53 1105
3601.10 1069
3601.67 1187
3602.23 1203
3602.80 1196
3603.36 950
3603.93 1033
3604.50 1147
3605.06 1174
3605.63 1205
3606.20 1308
3606.76 1221
3607.33 1106
3607.89 1085
3608.46 1140
3609.03 1110
3609.59 1113
3610.16 1053
3610.73 1149
3611.29 1086
3611.86 1169
3612.43 1042
3613.00 1117
3613.56 1026
3614.13 1130
3614.70 1167
3615.26 1213
3615.83 1102
3616.40 1223
3616.97 1338
3617.53 1368
3618.10 1182
3618.67 1160
3619.23 1060
3619.80 1184
3620.37 1379
3620.94 1363
3621.50 1388
3622.07 1194
3622.64 1143
3623.21 1180
3623.78 1193
3624.34 1204
3624.91 1230
3625.48 1045
3626.05 1055
3626.61 1095
3627.18 1102
3627.75 1049
3628.32 1113
3628.89 1180
3629.46 1194
3630.02 1069
3630.59 1149
3631.16 1068
3631.73 959
3632.30 1021
3632.87 1050
3633.43 1100
3634.00 1259
3634.57 1274
3635.14 1137
3635.71 1148
3636.28 1027
3636.85 1207
3637.41 1286
3637.98 1345
3638.55 1208
3639.12 1166
3639.69 1379
3640.26 1481
3640.83 1300
3641.40 1482
3641.97 1586
3642.54 1670
3643.11 1635
3643.68 1320
3644.24 1400
3644.81 1259
3645.38 1132
3645.95 1293
3646.52 1276
3647.09 1240
3647.66 1416
3648.23 1430
3648.80 1543
3649.37 1458
3649.94 1279
3650.51 1316
3651.08 1590
3651.65 1603
3652.22 1384
3652.79 1327
3653.36 1327
3653.93 1498
3654.50 1448
3655.07 1271
3655.64 1328
3656.21 1442
3656.78 1339
3657.35 1305
3657.92 1306
3658.49 1340
3659.06 1207
3659.63 1330
3660.20 1297
3660.78 1282
3661.35 1237
3661.92 1395
3662.49 1525
3663.06 1506
3663.63 1719
3664.20 1535
3664.77 1510
3665.34 1598
3665.91 1815
3666.48 1669
3667.06 1460
3667.63 1518
3668.20 1546
3668.77 1438
3669.34 1407
3669.91 1404
3670.48 1311
3671.05 1294
3671.63 1318
3672.20 1294
3672.77 1235
3673.34 1287
3673.91 1371
3674.48 1362
3675.06 1363
3675.63 1467
3676.20 1197
3676.77 1293
3677.34 1207
3677.92 1276
3678.49 1128
3679.06 1238
3679.63 1156
3680.20 1247
3680.78 1275
3681.35 1146
3681.92 1238
3682.49 1185
3683.07 1096
3683.64 1161
3684.21 1170
3684.78 1170
3685.36 1234
3685.93 1189
3686.50 1165
3687.07 1234
3687.65 1284
3688.22 1256
3688.79 1143
3689.37 1027
3689.94 1071
3690.51 1081
3691.08 1105
3691.66 1124
3692.23 1184
3692.80 1339
3693.38 1246
3693.95 1067
3694.52 1132
3695.10 1038
3695.67 1032
3696.24 999
3696.82 1107
3697.39 1025
3697.96 1056
3698.54 1018
3699.11 1249
3699.68 1066
3700.26 1207
3700.83 1135
3701.41 1024
3701.98 1096
3702.55 1086
3703.13 904
3703.70 904
3704.28 998
3704.85 979
3705.42 1119
3706.00 1062
3706.57 1056
3707.15 1047
3707.72 1113
3708.30 1103
3708.87 1250
3709.44 1220
3710.02 1155
3710.59 1271
3711.17 1255
3711.74 1171
3712.32 1119
3712.89 1183
3713.47 1193
3714.04 1095
3714.62 1030
3715.19 990
3715.77 1183
3716.34 1196
3716.92 1100
3717.49 1131
3718.07 1156
3718.64 1257
3719.22 1223
3719.79 1156
3720.37 1234
3720.94 1152
3721.52 1092
3722.09 1158
3722.67 1055
3723.24 1073
3723.82 959
3724.40 1147
3724.97 1197
3725.55 1140
3726.12 971
3726.70 994
3727.27 1087
3727.85 1140
3728.43 1027
3729.00 1032
3729.58 1096
3730.15 1037
3730.73 1057
3731.31 1095
3731.88 1231
3732.46 1123
3733.03 1125
3733.61 1169
3734.19 1055
3734.76 1065
3735.34 1097
3735.92 1061
3736.49 950
3737.07 1081
3737.65 1099
3738.22 1133
3738.80 1079
3739.38 1059
3739.95 929
3740.53 1013
3741.11 1156
3741.68 974
3742.26 1035
3742.84 1113
3743.42 1029
3743.99 880
3744.57 1067
3745.15 921
3745.72 931
3746.30 1071
3746.88 1004
3747.46 1007
3748.03 1115
3748.61 1038
3749.19 987
3749.77 1017
3750.34 1134
3750.92 1167
3751.50 1132
3752.08 1142
3752.65 1034
3753.23 1031
3753.81 1077
3754.39 1120
3754.97 1022
3755.54 1027
3756.12 1016
3756.70 1065
3757.28 1118
3757.86 1228
3758.44 1055
3759.01 1104
3759.59 1161
3760.17 1157
3760.75 1251
3761.33 1074
3761.91 1106
3762.48 1090
3763.06 1074
3763.64 1064
3764.22 1111
3764.80 1082
3765.38 1127
3765.96 1198
3766.53 1133
3767.11 1171
3767.69 1009
3768.27 1059
3768.85 1100
3769.43 1164
3770.01 1236
3770.59 1277
3771.17 1286
3771.75 1337
3772.33 1227
3772.91 1198
3773.48 1237
3774.06 1147
3774.64 1207
3775.22 1102
3775.80 1038
3776.38 1233
3776.96 1179
3777.54 1038
3778.12 1069
3778.70 1011
3779.28 1132
3779.86 1217
3780.44 1040
3781.02 1165
3781.60 1241
3782.18 1189
3782.76 1131
3783.34 1058
3783.92 1021
3784.50 1282
3785.08 1239
3785.66 1095
3786.24 1095
3786.82 1224
3787.40 1320
3787.98 1125
3788.56 1127
3789.15 1137
3789.73 1205
3790.31 1221
3790.89 1242
3791.47 1209
3792.05 1294
3792.63 1152
3793.21 1206
3793.79 1362
3794.37 1280
3794.95 1264
3795.53 1327
3796.12 1263
3796.70 1313
3797.28 1415
3797.86 1488
3798.44 1508
3799.02 1575
3799.60 1602
3800.18 1577
3800.77 1675
3801.35 1650
3801.93 1766
3802.51 1978
3803.09 1957
3803.67 1741
3804.26 1581
3804.84 1529
3805.42 1679
3806.00 1681
3806.58 1700
3807.17 1829
3807.75 1687
3808.33 1815
3808.91 1986
3809.49 2084
3810.08 1775
3810.66 1939
3811.24 1980
3811.82 2114
3812.41 2155
3812.99 2333
3813.57 2703
3814.15 2598
3814.74 2427
3815.32 2559
3815.90 2492
3816.48 2443
3817.07 2479
3817.65 2161
3818.23 1964
3818.81 1706
3819.40 1702
3819.98 1575
3820.56 1641
3821.15 1522
3821.73 1470
3822.31 1339
3822.90 1501
3823.48 1372
3824.06 1353
3824.65 1295
3825.23 1412
3825.81 1372
3826.40 1438
3826.98 1217
3827.56 1266
3828.15 1260
3828.73 1216
3829.31 1083
3829.90 1170
3830.48 1233
3831.06 1201
3831.65 1325
3832.23 1194
3832.82 1206
3833.40 1321
3833.98 1137
3834.57 1270
3835.15 1204
3835.74 1196
3836.32 1213
3836.91 1221
3837.49 1080
3838.07 974
3838.66 1140
3839.24 1175
3839.83 1109
3840.41 1018
3841.00 1025
3841.58 1095
3842.17 1139
3842.75 1090
3843.34 1005
3843.92 1058
3844.50 1069
3845.09 1159
3845.67 1113
3846.26 1071
3846.84 1085
3847.43 1049
3848.01 1080
3848.60 1067
3849.18 1077
3849.77 969
3850.36 998
3850.94 1098
3851.53 974
3852.11 946
3852.70 1084
3853.28 1050
3853.87 991
3854.45 1039
3855.04 952
3855.62 807
3856.21 884
3856.80 998
3857.38 1040
3857.97 999
3858.55 1028
3859.14 1066
3859.73 1101
3860.31 1171
3860.90 1090
3861.48 1061
3862.07 1085
3862.66 1139
3863.24 1139
3863.83 967
3864.42 1093
3865.00 1123
3865.59 1126
3866.17 1242
3866.76 1080
3867.35 928
3867.93 1056
3868.52 1126
3869.11 1048
3869.69 901
3870.28 1007
3870.87 1078
3871.45 1075
3872.04 1087
3872.63 1020
3873.22 1045
3873.80 1020
3874.39 1056
3874.98 1058
3875.56 960
3876.15 1047
3876.74 1064
3877.33 1031
3877.91 975
3878.50 1094
3879.09 1138
3879.68 1116
3880.26 1002
3880.85 999
3881.44 1011
3882.03 1008
3882.61 1018
3883.20 990
3883.79 949
3884.38 877
3884.97 853
3885.55 1007
3886.14 1025
3886.73 1102
3887.32 1044
3887.91 1011
3888.49 1049
3889.08 1104
3889.67 1100
3890.26 1129
3890.85 1310
3891.44 1242
3892.02 1257
3892.61 1170
3893.20 1169
3893.79 1104
3894.38 1076
3894.97 1115
3895.56 1054
3896.14 1048
3896.73 1005
3897.32 1009
3897.91 1035
3898.50 1077
3899.09 973
3899.68 974
3900.27 1130
3900.86 1019
3901.44 1137
3902.03 1040
3902.62 1219
3903.21 1218
3903.80 1034
3904.39 1047
3904.98 1143
3905.57 1206
3906.16 1198
3906.75 1156
3907.34 1085
3907.93 1120
3908.52 1177
3909.11 1171
3909.70 1104
3910.29 1070
3910.88 946
3911.47 841
3912.06 1048
3912.65 989
3913.24 1016
3913.83 1095
3914.42 1084
3915.01 931
3915.60 806
3916.19 967
3916.78 1061
3917.37 926
3917.96 1016
3918.55 1176
3919.14 1020
3919.73 990
3920.32 1015
3920.91 1046
3921.50 1083
3922.09 1062
3922.68 971
3923.27 1055
3923.87 1034
3924.46 840
3925.05 836
3925.64 952
3926.23 1048
3926.82 1074
3927.41 986
3928.00 983
3928.59 901
3929.18 947
3929.78 1018
3930.37 1018
3930.96 984
3931.55 910
3932.14 916
3932.73 889
3933.32 880
3933.92 1029
3934.51 997
3935.10 925
3935.69 1047
3936.28 972
3936.87 1076
3937.47 1036
3938.06 1194
3938.65 1254
3939.24 1119
3939.83 1154
3940.43 1301
3941.02 1355
3941.61 1221
3942.20 1199
3942.80 1163
3943.39 1211
3943.98 1330
3944.57 1268
3945.17 1182
3945.76 1163
3946.35 1056
3946.94 1114
3947.54 1152
3948.13 1123
3948.72 1134
3949.31 1026
3949.91 1040
3950.50 1097
3951.09 1028
3951.68 1117
3952.28 1115
3952.87 1115
3953.46 1074
3954.06 1114
3954.65 1068
3955.24 960
3955.84 941
3956.43 1131
3957.02 1133
3957.62 1207
3958.21 1209
3958.80 967
3959.40 1049
3959.99 1075
3960.58 1090
3961.18 1101
3961.77 1052
3962.37 988
3962.96 1170
3963.55 980
3964.15 1191
3964.74 1150
3965.33 1087
3965.93 1187
3966.52 1032
3967.12 1106
3967.71 1156
3968.31 1216
3968.90 1315
3969.49 1154
3970.09 1209
3970.68 1173
3971.28 1102
3971.87 1132
3972.47 1030
3973.06 989
3973.65 1024
3974.25 1237
3974.84 1263
3975.44 1125
3976.03 1137
3976.63 1254
3977.22 1319
3977.82 1444
3978.41 1286
3979.01 1322
3979.60 1359
3980.20 1335
3980.79 1150
3981.39 1159
3981.98 1120
3982.58 1218
3983.17 1264
3983.77 1229
3984.36 1113
3984.96 1255
3985.56 1230
3986.15 1222
3986.75 1034
3987.34 1203
3987.94 1235
3988.53 1102
3989.13 1219
3989.73 1123
3990.32 1132
3990.92 1090
3991.51 1235
3992.11 1127
3992.71 1146
3993.30 1229
3993.90 1227
3994.49 1299
3995.09 1261
3995.69 1256
3996.28 1412
3996.88 1312
3997.47 1236
3998.07 1227
3998.67 1103
3999.26 1137
3999.86 1041
4000.46 1191
4001.05 1220
4001.65 1122
4002.25 1198
4002.84 1066
4003.44 1085
4004.04 1249
4004.63 1168
4005.23 1189
4005.83 1175
4006.43 1278
4007.02 1331
4007.62 1226
4008.22 1132
4008.81 1217
4009.41 1211
4010.01 1149
4010.61 1163
4011.20 1187
4011.80 1150
4012.40 1153
4013.00 1183
4013.59 1195
4014.19 1067
4014.79 1048
4015.39 1099
4015.98 1179
4016.58 1219
4017.18 1238
4017.78 1067
4018.38 1164
4018.97 1314
4019.57 1197
4020.17 1159
4020.77 1197
4021.37 1209
4021.96 1158
4022.56 1240
4023.16 1390
4023.76 1471
4024.36 1475
4024.96 1517
4025.55 1506
4026.15 1528
4026.75 1669
4027.35 1742
4027.95 1737
4028.55 1721
4029.15 1776
4029.74 1756
4030.34 1526
4030.94 1751
4031.54 1572
4032.14 1672
4032.74 1450
4033.34 1430
4033.94 1455
4034.54 1309
4035.14 1337
4035.73 1248
4036.33 1181
4036.93 1127
4037.53 1066
4038.13 1180
4038.73 1103
4039.33 1001
4039.93 1006
4040.53 1000
4041.13 1133
4041.73 1044
4042.33 948
4042.93 986
4043.53 1149
4044.13 1108
4044.73 1106
4045.33 1063
4045.93 1086
4046.53 1047
4047.13 1100
4047.73 1077
4048.33 1109
4048.93 987
4049.53 994
4050.13 1024
4050.73 951
4051.33 1030
4051.93 1099
4052.53 992
4053.13 884
4053.73 895
4054.33 1033
4054.93 1081
4055.53 1182
4056.13 1047
4056.74 1074
4057.34 1120
4057.94 1020
4058.54 1142
4059.14 1197
4059.74 1069
4060.34 1107
4060.94 1057
4061.54 1098
4062.14 998
4062.75 1052
4063.35 990
4063.95 950
4064.55 1002
4065.15 1042
4065.75 1095
4066.35 1045
4066.96 988
4067.56 1042
4068.16 1040
4068.76 1052
4069.36 1065
4069.96 1069
4070.57 1012
4071.17 1017
4071.77 974
4072.37 988
4072.97 952
4073.58 1103
4074.18 1146
4074.78 1065
4075.38 1119
4075.98 1230
4076.59 1307
4077.19 1110
4077.79 980
4078.39 979
4079.00 925
4079.60 1166
4080.20 1118
4080.80 1127
4081.41 1001
4082.01 1014
4082.61 1026
4083.21 1028
4083.82 1018
4084.42 1004
4085.02 998
4085.63 1086
4086.23 970
4086.83 1002
4087.43 997
4088.04 937
4088.64 995
4089.24 977
4089.85 1097
4090.45 1030
4091.05 1054
4091.66 1006
4092.26 903
4092.86 947
4093.47 973
4094.07 977
4094.67 941
4095.28 932
4095.88 1079
4096.49 1064
4097.09 891
4097.69 953
4098.30 963
4098.90 841
4099.50 876
4100.11 941
4100.71 998
4101.32 869
4101.92 953
4102.52 932
4103.13 935
4103.73 983
4104.34 1010
4104.94 951
4105.55 880
4106.15 890
4106.76 863
4107.36 898
4107.96 961
4108.57 998
4109.17 1063
4109.78 1063
4110.38 1002
4110.99 1153
4111.59 997
4112.20 878
4112.80 798
4113.41 785
4114.01 924
4114.62 1035
4115.22 1025
4115.83 1035
4116.43 910
4117.04 986
4117.64 891
4118.25 865
4118.85 958
4119.46 949
4120.06 971
4120.67 952
4121.28 1026
4121.88 1017
4122.49 783
4123.09 857
4123.70 847
4124.30 936
4124.91 942
4125.52 832
4126.12 825
4126.73 906
4127.33 947
4127.94 916
4128.55 833
4129.15 862
4129.76 889
4130.36 875
4130.97 873
4131.58 896
4132.18 771
4132.79 901
4133.40 1065
4134.00 987
4134.61 937
4135.22 970
4135.82 998
4136.43 1099
4137.04 1134
4137.64 1023
4138.25 1120
4138.86 1229
4139.46 1183
4140.07 1069
4140.68 1118
4141.28 1216
4141.89 1250
4142.50 1198
4143.11 1368
4143.71 1160
4144.32 1113
4144.93 1230
4145.53 941
4146.14 1015
4146.75 1083
4147.36 1143
4147.96 1108
4148.57 962
4149.18 982
4149.79 994
4150.39 1133
4151.00 983
4151.61 967
4152.22 1028
4152.83 1013
4153.43 981
4154.04 982
4154.65 966
4155.26 1104
4155.87 1165
4156.47 1130
4157.08 1231
4157.69 1217
4158.30 1231
4158.91 1234
4159.52 1134
4160.12 1106
4160.73 1232
4161.34 1059
4161.95 1029
4162.56 1001
4163.17 1121
4163.77 1095
4164.38 1054
4164.99 1070
4165.60 1085
4166.21 967
4166.82 1104
4167.43 1101
4168.04 1195
4168.65 1142
4169.25 1015
4169.86 1185
4170.47 1132
4171.08 926
4171.69 1057
4172.30 1007
4172.91 919
4173.52 924
4174.13 936
4174.74 1003
4175.35 1127
4175.96 1177
4176.57 1160
4177.18 1133
4177.79 1038
4178.40 1145
4179.01 1094
4179.62 1159
4180.23 1132
4180.84 1052
4181.45 1109
4182.06 1057
4182.67 983
4183.28 1063
4183.89 1108
4184.50 1038
4185.11 1136
4185.72 1240
4186.33 1101
4186.94 1106
4187.55 1137
4188.16 1126
4188.77 992
4189.38 1063
4189.99 926
4190.60 983
4191.21 1102
4191.82 1166
4192.43 1089
4193.04 1108
4193.65 1138
4194.26 1321
4194.88 1252
4195.49 1250
4196.10 1135
4196.71 1165
4197.32 1099
4197.93 1054
4198.54 1071
4199.15 1059
4199.76 1008
4200.38 962
4200.99 1106
4201.60 1101
4202.21 1024
4202.82 1033
4203.43 929
4204.05 1064
4204.66 1045
4205.27 1082
4205.88 1017
4206.49 953
4207.10 1031
4207.72 1225
4208.33 1069
4208.94 1099
4209.55 1170
4210.16 1045
4210.78 1037
4211.39 1012
4212.00 987
4212.61 1056
4213.22 1134
4213.84 1037
4214.45 1089
4215.06 921
4215.67 930
4216.29 1056
4216.90 1109
4217.51 1210
4218.12 1240
4218.74 1271
4219.35 1243
4219.96 1352
4220.58 1338
4221.19 1302
4221.80 1412
4222.41 1339
4223.03 1290
4223.64 1243
4224.25 1234
4224.87 1286
4225.48 1253
4226.09 1158
4226.71 1149
4227.32 1218
4227.93 1175
4228.55 1182
4229.16 1356
4229.77 1330
4230.39 1259
4231.00 1562
4231.61 1586
4232.23 1771
4232.84 2155
4233.45 2435
4234.07 2204
4234.68 2255
4235.30 2296
4235.91 2333
4236.52 2269
4237.14 2107
4237.75 1866
4238.37 1888
4238.98 1631
4239.59 1646
4240.21 1528
4240.82 1511
4241.44 1358
4242.05 1221
4242.67 1391
4243.28 1335
4243.90 1209
4244.51 1343
4245.12 1398
4245.74 1201
4246.35 1259
4246.97 1348
4247.58 1328
4248.20 1229
4248.81 1167
4249.43 1220
4250.04 1402
4250.66 1236
4251.27 1258
4251.89 1295
4252.50 1201
4253.12 1216
4253.73 1199
4254.35 1017
4254.96 1224
4255.58 1323
4256.19 1157
4256.81 1139
4257.43 1209
4258.04 1197
4258.66 1112
4259.27 1117
4259.89 1160
4260.50 1154
4261.12 1135
4261.73 1118
4262.35 1196
4262.97 1194
4263.58 1196
4264.20 1167
4264.81 1256
4265.43 1259
4266.05 1186
4266.66 1185
4267.28 1412
4267.90 1472
4268.51 1379
4269.13 1287
4269.74 1302
4270.36 1229
4270.98 1207
4271.59 1335
4272.21 1256
4272.83 1352
4273.44 1457
4274.06 1621
4274.68 1602
4275.29 1590
4275.91 1747
4276.53 1867
4277.14 1914
4277.76 2093
4278.38 1778
4279.00 1619
4279.61 1500
4280.23 1664
4280.85 1601
4281.46 1268
4282.08 1280
4282.70 1295
4283.32 1355
4283.93 1344
4284.55 1203
4285.17 1197
4285.79 1200
4286.40 1288
4287.02 1328
4287.64 1276
4288.26 1084
4288.87 1207
4289.49 1229
4290.11 1275
4290.73 1289
4291.35 1265
4291.96 1188
4292.58 1209
4293.20 1228
4293.82 1204
4294.44 1138
4295.05 1210
4295.67 1250
4296.29 1102
4296.91 1061
4297.53 1105
4298.15 1062
4298.76 1161
4299.38 1180
4300.00 1079
4300.62 1075
4301.24 1192
4301.86 1074
4302.48 1103
4303.09 1236
4303.71 1264
4304.33 1111
4304.95 1085
4305.57 1112
4306.19 1149
4306.81 1089
4307.43 997
4308.05 957
4308.67 969
4309.28 939
4309.90 1148
4310.52 1168
4311.14 1148
4311.76 1152
4312.38 1129
4313.00 986
4313.62 1087
4314.24 1000
4314.86 1069
4315.48 1121
4316.10 1097
4316.72 1064
4317.34 1212
4317.96 1200
4318.58 1026
4319.20 1140
4319.82 1214
4320.44 1074
4321.06 1075
4321.68 1183
4322.30 1161
4322.92 1162
4323.54 1149
4324.16 1121
4324.78 1154
4325.40 1233
4326.02 1284
4326.64 1327
4327.26 1290
4327.88 1286
4328.50 1338
4329.12 1481
4329.74 1334
4330.36 1208
4330.99 1206
4331.61 1265
4332.23 1409
4332.85 1265
4333.47 1310
4334.09 1489
4334.71 1469
4335.33 1600
4335.95 1740
4336.57 1653
4337.20 1626
4337.82 1671
4338.44 1834
4339.06 2002
4339.68 1771
4340.30 1677
4340.92 1608
4341.55 1669
4342.17 1977
4342.79 2042
4343.41 2058
4344.03 2500
4344.65 2904
4345.28 3215
4345.90 3429
4346.52 3620
4347.14 3387
4347.76 3403
4348.39 3482
4349.01 3149
4349.63 2773
4350.25 2683
4350.87 2183
4351.50 2062
4352.12 1626
4352.74 1597
4353.36 1547
4353.99 1529
4354.61 1440
4355.23 1442
4355.85 1399
4356.48 1452
4357.10 1413
4357.72 1500
4358.34 1419
4358.97 1405
4359.59 1408
4360.21 1531
4360.84 1472
4361.46 1465
4362.08 1294
4362.70 1239
4363.33 1291
4363.95 1316
4364.57 1312
4365.20 1364
4365.82 1375
4366.44 1265
4367.07 1206
4367.69 1249
4368.31 1286
4368.94 1107
4369.56 1106
4370.19 1107
4370.81 1148
4371.43 1032
4372.06 917
4372.68 1144
4373.30 1161
4373.93 1138
4374.55 1019
4375.18 952
4375.80 1116
4376.42 1239
4377.05 1117
4377.67 1049
4378.30 1064
4378.92 1150
4379.54 1147
4380.17 1308
4380.79 1292
4381.42 1103
4382.04 1140
4382.67 1088
4383.29 1122
4383.92 1212
4384.54 1129
4385.16 1064
4385.79 1172
4386.41 1144
4387.04 1121
4387.66 1087
4388.29 1125
4388.91 1064
4389.54 1100
4390.16 1090
4390.79 1080
4391.41 989
4392.04 989
4392.66 1067
4393.29 1079
4393.91 936
4394.54 1093
4395.17 998
4395.79 950
4396.42 1066
4397.04 1040
4397.67 1073
4398.29 1008
4398.92 1043
4399.54 988
4400.17 1037
4400.80 1094
4401.42 987
4402.05 1004
4402.67 1038
4403.30 1055
4403.93 1053
4404.55 1076
4405.18 903
4405.80 1000
4406.43 913
4407.06 941
4407.68 1006
4408.31 936
4408.93 974
4409.56 1019
4410.19 990
4410.81 995
4411.44 858
4412.07 915
4412.69 998
4413.32 865
4413.95 1044
4414.57 1016
4415.20 948
4415.83 1017
4416.45 970
4417.08 1023
4417.71 1024
4418.34 963
4418.96 1021
4419.59 1052
4420.22 862
4420.84 883
4421.47 813
4422.10 926
4422.73 909
4423.35 905
4423.98 987
4424.61 982
4425.24 990
4425.86 840
4426.49 816
4427.12 845
4427.75 894
4428.37 853
4429.00 994
4429.63 1076
4430.26 979
4430.89 871
4431.51 840
4432.14 1026
4432.77 1030
4433.40 956
4434.03 893
4434.65 951
4435.28 938
4435.91 964
4436.54 929
4437.17 829
4437.80 883
4438.42 974
4439.05 1042
4439.68 1091
4440.31 973
4440.94 944
4441.57 1039
4442.20 1006
4442.82 946
4443.45 975
4444.08 991
4444.71 927
4445.34 1136
4445.97 1051
4446.60 1008
4447.23 1082
4447.86 1078
4448.48 1094
4449.11 1046
4449.74 1048
4450.37 1077
4451.00 1086
4451.63 918
4452.26 997
4452.89 1083
4453.52 1058
4454.15 1108
4454.78 1173
4455.41 1134
4456.04 1140
4456.67 1159
4457.30 1096
4457.93 1090
4458.56 1067
4459.19 1026
4459.82 1009
4460.45 920
4461.08 929
4461.71 882
4462.34 868
4462.97 834
4463.60 932
4464.23 850
4464.86 815
4465.49 911
4466.12 1071
4466.75 1028
4467.38 1009
4468.01 982
4468.64 936
4469.27 963
4469.90 1005
4470.53 924
4471.16 917
4471.80 919
4472.43 898
4473.06 890
4473.69 963
4474.32 916
4474.95 889
4475.58 831
4476.21 844
4476.84 983
4477.47 909
4478.11 917
4478.74 879
4479.37 975
4480.00 934
4480.63 953
4481.26 906
4481.89 913
4482.53 920
4483.16 1157
4483.79 999
4484.42 943
4485.05 917
4485.68 962
4486.32 1060
4486.95 950
4487.58 946
4488.21 985
4488.84 1087
4489.48 1089
4490.11 874
4490.74 1080
4491.37 988
4492.00 1045
4492.64 876
4493.27 948
4493.90 869
4494.53 923
4495.17 1105
4495.80 1032
4496.43 1010
4497.06 1157
4497.70 939
4498.33 1069
4498.96 1086
4499.60 1082
4500.23 1314
4500.86 1257
4501.49 1389
4502.13 1296
4502.76 1344
4503.39 1384
4504.03 1329
4504.66 1178
4505.29 1136
4505.93 1178
4506.56 1215
4507.19 1160
4507.83 1076
4508.46 1051
4509.09 1068
4509.73 1081
4510.36 1033
4510.99 1143
4511.63 1019
4512.26 1083
4512.89 1082
4513.53 988
4514.16 988
4514.80 860
4515.43 937
4516.06 993
4516.70 1028
4517.33 945
4517.96 931
4518.60 958
4519.23 836
4519.87 912
4520.50 884
4521.14 1038
4521.77 1020
4522.40 932
4523.04 971
4523.67 922
4524.31 1014
4524.94 995
4525.58 886
4526.21 991
4526.85 978
4527.48 983
4528.12 857
4528.75 921
4529.39 991
4530.02 1086
4530.66 1152
4531.29 1041
4531.93 1220
4532.56 1194
4533.20 1125
4533.83 973
4534.47 1025
4535.10 1001
4535.74 1011
4536.37 1074
4537.01 974
4537.64 852
4538.28 860
4538.91 934
4539.55 973
4540.19 1049
4540.82 1048
4541.46 934
4542.09 852
4542.73 874
4543.36 951
4544.00 920
4544.64 917
4545.27 940
4545.91 998
4546.54 898
4547.18 985
4547.82 1009
4548.45 846
4549.09 814
4549.73 809
4550.36 776
4551.00 854
4551.63 924
4552.27 969
4552.91 912
4553.54 793
4554.18 866
4554.82 860
4555.45 868
4556.09 910
4556.73 923
4557.36 974
4558.00 977
4558.64 912
4559.27 848
4559.91 810
4560.55 909
4561.19 904
4561.82 873
4562.46 788
4563.10 893
4563.73 874
4564.37 911
4565.01 923
4565.65 910
4566.28 886
4566.92 863
4567.56 996
4568.20 1089
4568.83 860
4569.47 942
4570.11 838
4570.75 931
4571.39 888
4572.02 915
4572.66 907
4573.30 897
4573.94 972
4574.58 950
4575.21 894
4575.85 933
4576.49 869
4577.13 967
4577.77 956
4578.40 854
4579.04 992
4579.68 959
4580.32 913
4580.96 860
4581.60 894
4582.24 926
4582.87 985
4583.51 976
4584.15 960
4584.79 933
4585.43 918
4586.07 978
4586.71 936
4587.35 1126
4587.98 1024
4588.62 1067
4589.26 1186
4589.90 1221
4590.54 1264
4591.18 1337
4591.82 1333
4592.46 1291
4593.10 1285
4593.74 1214
4594.38 1327
4595.02 1142
4595.66 1112
4596.29 1085
4596.93 1145
4597.57 1161
4598.21 996
4598.85 1010
4599.49 1045
4600.13 1011
4600.77 1044
4601.41 981
4602.05 993
4602.69 983
4603.33 968
4603.97 1049
4604.61 997
4605.25 1038
4605.89 1084
4606.53 962
4607.17 1015
4607.81 1031
4608.45 1018
4609.10 1043
4609.74 1169
4610.38 953
4611.02 1069
4611.66 1069
4612.30 958
4612.94 979
4613.58 938
4614.22 847
4614.86 956
4615.50 1110
4616.14 1191
4616.78 1103
4617.42 1085
4618.07 1028
4618.71 1055
4619.35 1006
4619.99 978
4620.63 955
4621.27 1006
4621.91 1074
4622.55 972
4623.20 823
4623.84 813
4624.48 954
4625.12 917
4625.76 959
4626.40 1058
4627.05 989
4627.69 988
4628.33 1071
4628.97 1165
4629.61 1115
4630.25 1129
4630.90 1308
4631.54 1212
4632.18 1262
4632.82 1312
4633.46 1383
4634.11 1283
4634.75 1426
4635.39 1306
4636.03 982
4636.68 1063
4637.32 1009
4637.96 999
4638.60 963
4639.25 1171
4639.89 1117
4640.53 1148
4641.17 1044
4641.82 1087
4642.46 1162
4643.10 1045
4643.75 983
4644.39 988
4645.03 1009
4645.67 944
4646.32 911
4646.96 998
4647.60 1015
4648.25 1043
4648.89 1067
4649.53 1059
4650.18 1091
4650.82 1184
4651.46 1158
4652.11 986
4652.75 964
4653.39 1077
4654.04 984
4654.68 907
4655.32 1051
4655.97 963
4656.61 859
4657.26 1013
4657.90 1013
4658.54 1030
4659.19 994
4659.83 894
4660.47 966
4661.12 932
4661.76 950
4662.41 869
4663.05 854
4663.70 839
4664.34 744
4664.98 841
4665.63 907
4666.27 903
4666.92 916
4667.56 892
4668.21 934
4668.85 876
4669.50 884
4670.14 877
4670.78 934
4671.43 888
4672.07 859
4672.72 920
4673.36 980
4674.01 915
4674.65 775
4675.30 895
4675.94 995
4676.59 782
4677.23 929
4677.88 971
4678.52 931
4679.17 1009
4679.82 902
4680.46 901
4681.11 886
4681.75 918
4682.40 961
4683.04 1016
4683.69 975
4684.33 1040
4684.98 972
4685.63 991
4686.27 1019
4686.92 1062
4687.56 1073
4688.21 1013
4688.85 955
4689.50 1116
4690.15 1006
4690.79 939
4691.44 972
4692.09 962
4692.73 1124
4693.38 1118
4694.02 1203
4694.67 1133
4695.32 1294
4695.96 1391
4696.61 1387
4697.26 1613
4697.90 1549
4698.55 1669
4699.20 1766
4699.84 1739
4700.49 1670
4701.14 1664
4701.78 1502
4702.43 1504
4703.08 1433
4703.72 1226
4704.37 1185
4705.02 1238
4705.67 1256
4706.31 1250
4706.96 1255
4707.61 1139
4708.25 1222
4708.90 1278
4709.55 1244
4710.20 1231
4710.84 1151
4711.49 1221
4712.14 1259
4712.79 1274
4713.43 1210
4714.08 1120
4714.73 1178
4715.38 1063
4716.03 983
4716.67 1082
4717.32 1107
4717.97 1146
4718.62 1226
4719.27 1278
4719.91 1037
4720.56 1020
4721.21 1152
4721.86 1084
4722.51 1133
4723.15 1075
4723.80 1118
4724.45 1221
4725.10 1192
4725.75 1171
4726.40 1137
4727.05 1255
4727.69 1439
4728.34 1336
4728.99 1250
4729.64 1223
4730.29 1218
4730.94 1124
4731.59 1096
4732.24 1020
4732.89 1032
4733.53 987
4734.18 925
4734.83 1022
4735.48 848
4736.13 991
4736.78 1063
4737.43 1095
4738.08 1031
4738.73 960
4739.38 1169
4740.03 1150
4740.68 1035
4741.33 999
4741.98 1124
4742.63 1143
4743.28 1117
4743.92 1100
4744.57 1016
4745.22 1049
4745.87 1027
4746.52 1200
4747.17 1138
4747.82 1170
4748.47 1199
4749.12 1178
4749.77 1196
4750.42 1275
4751.08 1407
4751.73 1439
4752.38 1357
4753.03 1376
4753.68 1374
4754.33 1352
4754.98 1277
4755.63 1326
4756.28 1245
4756.93 1155
4757.58 1163
4758.23 1128
4758.88 1097
4759.53 1121
4760.18 1016
4760.83 1049
4761.49 965
4762.14 960
4762.79 1118
4763.44 1115
4764.09 1018
4764.74 1109
4765.39 1151
4766.04 1411
4766.69 1366
4767.35 1228
4768.00 1146
4768.65 1141
4769.30 1167
4769.95 1185
4770.60 1114
4771.25 1081
4771.91 958
4772.56 978
4773.21 1049
4773.86 1026
4774.51 1020
4775.17 1088
4775.82 1002
4776.47 1060
4777.12 1104
4777.77 1003
4778.43 1114
4779.08 1175
4779.73 1050
4780.38 1152
4781.03 1140
4781.69 1080
4782.34 1130
4782.99 1164
4783.64 1101
4784.30 1101
4784.95 1078
4785.60 1028
4786.25 1064
4786.91 927
4787.56 1001
4788.21 995
4788.87 1107
4789.52 1159
4790.17 953
4790.82 1020
4791.48 983
4792.13 1065
4792.78 1020
4793.44 1089
4794.09 1043
4794.74 1105
4795.40 948
4796.05 899
4796.70 935
4797.36 1048
4798.01 1092
4798.66 1110
4799.32 965
4799.97 1033
4800.62 990
4801.28 989
4801.93 1022
4802.59 987
4803.24 1083
4803.89 1002
4804.55 995
4805.20 874
4805.85 974
4806.51 1099
4807.16 1072
4807.82 1051
4808.47 920
4809.13 1030
4809.78 943
4810.43 1045
4811.09 1077
4811.74 1264
4812.40 1172
4813.05 1208
4813.71 1041
4814.36 1038
4815.02 1127
4815.67 1237
4816.32 1092
4816.98 1038
4817.63 1218
4818.29 1246
4818.94 1161
4819.60 1096
4820.25 1156
4820.91 1160
4821.56 1140
4822.22 1087
4822.87 1239
4823.53 1340
4824.18 1194
4824.84 1146
4825.50 1392
4826.15 1503
4826.81 1271
4827.46 1258
4828.12 1244
4828.77 1268
4829.43 1324
4830.08 1251
4830.74 1320
4831.40 1438
4832.05 1460
4832.71 1574
4833.36 1538
4834.02 1465
4834.67 1448
4835.33 1409
4835.99 1334
4836.64 1337
4837.30 1406
4837.95 1700
4838.61 1677
4839.27 1444
4839.92 1440
4840.58 1575
4841.24 1626
4841.89 1558
4842.55 1616
4843.21 1547
4843.86 1649
4844.52 1606
4845.18 1773
4845.83 1700
4846.49 1980
4847.15 2299
4847.80 2386
4848.46 2592
4849.12 2628
4849.77 2646
4850.43 2933
4851.09 2828
4851.74 2814
4852.40 2902
4853.06 2632
4853.72 2374
4854.37 2246
4855.03 2150
4855.69 2148
4856.35 2277
4857.00 2099
4857.66 2037
4858.32 2097
4858.98 2058
4859.63 2005
4860.29 2043
4860.95 1882
4861.61 2059
4862.26 1844
4862.92 2092
4863.58 2113
4864.24 2249
4864.90 2185
4865.55 1880
4866.21 1944
4866.87 1988
4867.53 1798
4868.19 1893
4868.85 1907
4869.50 1788
4870.16 1760
4870.82 1734
4871.48 1580
4872.14 1671
4872.80 1735
4873.45 1775
4874.11 1686
4874.77 1693
4875.43 1782
4876.09 1831
4876.75 1953
4877.41 1956
4878.07 1870
4878.72 2074
4879.38 1858
4880.04 1648
4880.70 1702
4881.36 1675
4882.02 1693
4882.68 1693
4883.34 1682
4884.00 1667
4884.66 1709
4885.32 1483
4885.98 1507
4886.64 1650
4887.29 1677
4887.95 1803
4888.61 2016
4889.27 1967
4889.93 1978
4890.59 2074
4891.25 2171
4891.91 2157
4892.57 2231
4893.23 2177
4893.89 2038
4894.55 1984
4895.21 2125
4895.87 1826
4896.53 1678
4897.19 1753
4897.85 1955
4898.51 1834
4899.17 1766
4899.83 1882
4900.49 1794
4901.16 1933
4901.82 1786
4902.48 1623
4903.14 1426
4903.80 1565
4904.46 1637
4905.12 1617
4905.78 1417
4906.44 1462
4907.10 1561
4907.76 1554
4908.42 1378
4909.08 1400
4909.74 1465
4910.41 1431
4911.07 1469
4911.73 1277
4912.39 1397
4913.05 1262
4913.71 1247
4914.37 1175
4915.03 1147
4915.70 1261
4916.36 1422
4917.02 1343
4917.68 1312
4918.34 1326
4919.00 1303
4919.67 1368
4920.33 1224
4920.99 1245
4921.65 1151
4922.31 1196
4922.97 1301
4923.64 1226
4924.30 1190
4924.96 1099
4925.62 1199
4926.29 1144
4926.95 1135
4927.61 1179
4928.27 1168
4928.93 1206
4929.60 1217
4930.26 1167
4930.92 1150
4931.58 1209
4932.25 1119
4932.91 1193
4933.57 1042
4934.23 1162
4934.90 1210
4935.56 1191
4936.22 1171
4936.89 1134
4937.55 1123
4938.21 1074
4938.87 1061
4939.54 1056
4940.20 1080
4940.86 1064
4941.53 1087
4942.19 1035
4942.85 954
4943.52 941
4944.18 935
4944.84 1002
4945.51 891
4946.17 865
4946.83 1054
4947.50 1135
4948.16 973
4948.82 1082
4949.49 1132
4950.15 1036
4950.82 945
4951.48 970
4952.14 1107
4952.81 1064
4953.47 1059
4954.14 1108
4954.80 905
4955.46 1024
4956.13 1141
4956.79 1141
4957.46 1079
4958.12 972
4958.79 1111
4959.45 1135
4960.11 1199
4960.78 1217
4961.44 1129
4962.11 1217
4962.77 1314
4963.44 1266
4964.10 1376
4964.77 1492
4965.43 1596
4966.10 1530
4966.76 1407
4967.43 1367
4968.09 1300
4968.76 1257
4969.42 1223
4970.09 1186
4970.75 1155
4971.42 1106
4972.08 1210
4972.75 1042
4973.41 1145
4974.08 1054
4974.74 1111
4975.41 1187
4976.07 1105
4976.74 1113
4977.40 1116
4978.07 1206
4978.74 1131
4979.40 1128
4980.07 985
4980.73 1108
4981.40 1093
4982.06 994
4982.73 1042
4983.40 1047
4984.06 1103
4984.73 1071
4985.39 1173
4986.06 1049
4986.73 1090
4987.39 1226
4988.06 1055
4988.73 1078
4989.39 1077
4990.06 1125
4990.73 1108
4991.39 1165
4992.06 1213
4992.73 1038
4993.39 1070
4994.06 917
4994.73 1029
4995.39 1065
4996.06 966
4996.73 968
4997.39 945
4998.06 947
4998.73 978
4999.39 945
5000.06 886
5000.73 987
5001.39 997
5002.06 909
5002.73 820
5003.40 921
5004.06 835
5004.73 805
5005.40 972
5006.07 999
5006.73 907
5007.40 980
5008.07 822
5008.74 894
5009.40 877
5010.07 860
5010.74 961
5011.41 998
5012.08 929
5012.74 902
5013.41 1008
5014.08 868
5014.75 1008
5015.42 915
5016.08 880
5016.75 893
5017.42 893
5018.09 908
5018.76 900
5019.43 901
5020.09 851
5020.76 824
5021.43 798
5022.10 830
5022.77 817
5023.44 815
5024.11 862
5024.77 937
5025.44 810
5026.11 872
5026.78 931
5027.45 832
5028.12 872
5028.79 858
5029.46 900
5030.13 934
5030.80 808
5031.46 841
5032.13 875
5032.80 890
5033.47 895
5034.14 846
5034.81 827
5035.48 850
5036.15 907
5036.82 910
5037.49 872
5038.16 785
5038.83 738
5039.50 787
5040.17 907
5040.84 872
5041.51 833
5042.18 867
5042.85 1041
5043.52 920
5044.19 892
5044.86 884
5045.53 795
5046.20 825
5046.87 823
5047.54 1021
5048.21 967
5048.88 902
5049.55 872
5050.22 910
5050.89 987
5051.56 846
5052.23 866
5052.90 798
5053.57 922
5054.24 920
5054.91 969
5055.58 884
5056.26 875
5056.93 736
5057.60 811
5058.27 857
5058.94 910
5059.61 896
5060.28 816
5060.95 869
5061.62 774
5062.30 850
5062.97 907
5063.64 894
5064.31 921
5064.98 870
5065.65 868
5066.32 798
5067.00 737
5067.67 942
5068.34 902
5069.01 839
5069.68 812
5070.35 779
5071.03 801
5071.70 961
5072.37 815
5073.04 738
5073.71 857
5074.39 806
5075.06 857
5075.73 884
5076.40 844
5077.07 921
5077.75 971
5078.42 930
5079.09 986
5079.76 992
5080.44 973
5081.11 1030
5081.78 922
5082.45 887
5083.13 948
5083.80 944
5084.47 945
5085.14 990
5085.82 873
5086.49 925
5087.16 1002
5087.84 1049
5088.51 1071
5089.18 1015
5089.85 1095
5090.53 1153
5091.20 1169
5091.87 1238
5092.55 1190
5093.22 1152
5093.89 1128
5094.57 1158
5095.24 981
5095.91 976
5096.59 1009
5097.26 950
5097.93 882
5098.61 870
5099.28 948
5099.96 927
5100.63 1009
5101.30 985
5101.98 1070
5102.65 1177
5103.33 1146
5104.00 1195
5104.67 1150
5105.35 1131
5106.02 1058
5106.70 992
5107.37 1060
5108.04 1071
5108.72 917
5109.39 1095
5110.07 1123
5110.74 1019
5111.42 980
5112.09 1018
5112.77 931
5113.44 1008
5114.11 1029
5114.79 1069
5115.46 975
5116.14 1134
5116.81 1159
5117.49 1168
5118.16 1237
5118.84 1058
5119.51 1116
5120.19 1195
5120.86 1374
5121.54 1261
5122.21 1057
5122.89 1071
5123.56 1221
5124.24 1069
5124.92 1116
5125.59 1119
5126.27 1126
5126.94 1086
5127.62 1046
5128.29 1023
5128.97 967
5129.64 1056
5130.32 1058
5131.00 1044
5131.67 1009
5132.35 889
5133.02 1026
5133.70 992
5134.38 1015
5135.05 894
5135.73 973
5136.40 1095
5137.08 1046
5137.76 1008
5138.43 995
5139.11 969
5139.79 896
5140.46 1029
5141.14 889
5141.81 978
5142.49 921
5143.17 855
5143.84 866
5144.52 891
5145.20 840
5145.87 853
5146.55 793
5147.23 863
5147.91 887
5148.58 864
5149.26 950
5149.94 931
5150.61 811
5151.29 789
5151.97 818
5152.64 874
5153.32 809
5154.00 880
5154.68 778
5155.35 781
5156.03 824
5156.71 956
5157.39 885
5158.06 752
5158.74 806
5159.42 864
5160.10 824
5160.77 758
5161.45 881
5162.13 884
5162.81 695
5163.49 785
5164.16 839
5164.84 838
5165.52 827
5166.20 876
5166.88 885
5167.55 882
5168.23 874
5168.91 760
5169.59 763
5170.27 830
5170.95 796
5171.62 715
5172.30 683
5172.98 773
5173.66 744
5174.34 814
5175.02 859
5175.70 834
5176.38 845
5177.05 844
5177.73 870
5178.41 855
5179.09 839
5179.77 882
5180.45 806
5181.13 956
5181.81 851
5182.49 815
5183.17 844
5183.84 834
5184.52 866
5185.20 835
5185.88 873
5186.56 874
5187.24 895
5187.92 757
5188.60 759
5189.28 833
5189.96 827
5190.64 792
5191.32 824
5192.00 760
5192.68 710
5193.36 859
5194.04 872
5194.72 803
5195.40 851
5196.08 877
5196.76 824
5197.44 798
5198.12 959
5198.80 734
5199.48 755
5200.16 953
5200.84 883
5201.52 860
5202.20 875
5202.88 912
5203.56 756
5204.24 776
5204.92 790
5205.60 843
5206.29 834
5206.97 759
5207.65 929
5208.33 927
5209.01 812
5209.69 886
5210.37 906
5211.05 919
5211.73 859
5212.41 1022
5213.10 1034
5213.78 927
5214.46 898
5215.14 876
5215.82 1045
5216.50 1197
5217.18 1139
5217.86 1095
5218.55 1073
5219.23 1107
5219.91 1030
5220.59 1049
5221.27 1060
5221.95 1060
5222.64 992
5223.32 1034
5224.00 1016
5224.68 939
5225.36 970
5226.05 1031
5226.73 1100
5227.41 971
5228.09 947
5228.77 1060
5229.46 907
5230.14 983
5230.82 859
5231.50 949
5232.19 975
5232.87 992
5233.55 981
5234.23 1016
5234.92 990
5235.60 1058
5236.28 1063
5236.96 1015
5237.65 1009
5238.33 1058
5239.01 1037
5239.70 1094
5240.38 1149
5241.06 1102
5241.75 962
5242.43 887
5243.11 976
5243.79 1100
5244.48 953
5245.16 995
5245.84 957
5246.53 1021
5247.21 1019
5247.89 1099
5248.58 1116
5249.26 1225
5249.95 1242
5250.63 1414
5251.31 1335
5252.00 1236
5252.68 1262
5253.36 1435
5254.05 1205
5254.73 1273
5255.42 1213
5256.10 1236
5256.78 1170
5257.47 1084
5258.15 1151
5258.84 1239
5259.52 1119
5260.20 1175
5260.89 1331
5261.57 1086
5262.26 1141
5262.94 1237
5263.63 1292
5264.31 1137
5265.00 1077
5265.68 1027
5266.37 1181
5267.05 1192
5267.73 1115
5268.42 1042
5269.10 958
5269.79 1041
5270.47 991
5271.16 944
5271.84 956
5272.53 1038
5273.21 1198
5273.90 1040
5274.58 934
5275.27 900
5275.95 918
5276.64 986
5277.33 1046
5278.01 974
5278.70 930
5279.38 1032
5280.07 1013
5280.75 1034
5281.44 1057
5282.12 974
5282.81 923
5283.50 973
5284.18 958
5284.87 970
5285.55 1034
5286.24 896
5286.93 853
5287.61 909
5288.30 867
5288.98 869
5289.67 1009
5290.36 850
5291.04 879
5291.73 870
5292.42 874
5293.10 996
5293.79 930
5294.47 886
5295.16 837
5295.85 930
5296.53 941
5297.22 908
5297.91 981
5298.59 1007
5299.28 1022
5299.97 1134
5300.65 1054
5301.34 1076
5302.03 1104
5302.72 1031
5303.40 1044
5304.09 1156
5304.78 1056
5305.46 1027
5306.15 1078
5306.84 1161
5307.53 1097
5308.21 1209
5308.90 1191
5309.59 1135
5310.28 1008
5310.96 1023
5311.65 1120
5312.34 1154
5313.03 1093
5313.71 1161
5314.40 1061
5315.09 1074
5315.78 991
5316.47 1066
5317.15 1009
5317.84 1176
5318.53 1190
5319.22 1351
5319.91 1264
5320.59 1256
5321.28 1279
5321.97 1197
5322.66 1272
5323.35 1139
5324.04 980
5324.72 1093
5325.41 1072
5326.10 1037
5326.79 997
5327.48 934
5328.17 987
5328.86 979
5329.54 954
5330.23 999
5330.92 941
5331.61 924
5332.30 1063
5332.99 956
5333.68 936
5334.37 914
5335.06 885
5335.75 936
5336.43 954
5337.12 799
5337.81 778
5338.50 868
5339.19 955
5339.88 951
5340.57 969
5341.26 973
5341.95 894
5342.64 970
5343.33 913
5344.02 1038
5344.71 878
5345.40 964
5346.09 859
5346.78 866
5347.47 864
5348.16 933
5348.85 927
5349.54 911
5350.23 973
5350.92 1007
5351.61 1078
5352.30 1009
5352.99 928
5353.68 1001
5354.37 915
5355.06 889
5355.75 862
5356.44 904
5357.13 909
5357.82 794
5358.51 781
5359.20 807
5359.89 822
5360.58 889
5361.28 926
5361.97 870
5362.66 925
5363.35 894
5364.04 936
5364.73 825
5365.42 864
5366.11 921
5366.80 922
5367.50 872
5368.19 869
5368.88 878
5369.57 808
5370.26 817
5370.95 786
5371.64 806
5372.33 884
5373.03 834
5373.72 766
5374.41 744
5375.10 814
5375.79 870
5376.48 879
5377.18 761
5377.87 772
5378.56 844
5379.25 737
5379.94 771
5380.64 785
5381.33 760
5382.02 716
5382.71 824
5383.41 827
5384.10 814
5384.79 772
5385.48 716
5386.17 743
5386.87 704
5387.56 759
5388.25 818
5388.94 750
5389.64 791
5390.33 882
5391.02 882
5391.72 783
5392.41 955
5393.10 821
5393.79 791
5394.49 879
5395.18 901
5395.87 817
5396.57 684
5397.26 726
5397.95 793
5398.65 774
5399.34 722
5400.03 791
5400.73 687
5401.42 822
5402.11 715
5402.81 737
5403.50 804
5404.19 788
5404.89 772
5405.58 844
5406.27 850
5406.97 881
5407.66 800
5408.36 883
5409.05 874
5409.74 750
5410.44 698
5411.13 816
5411.83 772
5412.52 780
5413.21 841
5413.91 889
5414.60 909
5415.30 834
5415.99 785
5416.69 813
5417.38 897
5418.07 805
5418.77 788
5419.46 710
5420.16 810
5420.85 859
5421.55 772
5422.24 859
5422.94 827
5423.63 932
5424.33 915
5425.02 801
5425.72 861
5426.41 898
5427.11 898
5427.80 856
5428.50 836
5429.19 837
5429.89 815
5430.58 945
5431.28 923
5431.97 742
5432.67 900
5433.36 912
5434.06 888
5434.75 1002
5435.45 1106
5436.15 1040
5436.84 1052
5437.54 1106
5438.23 1148
5438.93 1102
5439.62 1030
5440.32 965
5441.02 1103
5441.71 856
5442.41 930
5443.10 1026
5443.80 1076
5444.50 1063
5445.19 1048
5445.89 1032
5446.59 1025
5447.28 1194
5447.98 1106
5448.68 1157
5449.37 1102
5450.07 1049
5450.76 1053
5451.46 1000
5452.16 1122
5452.85 1100
5453.55 1053
5454.25 1052
5454.94 1051
5455.64 984
5456.34 942
5457.04 998
5457.73 1041
5458.43 1102
5459.13 1076
5459.82 915
5460.52 954
5461.22 1152
5461.92 1151
5462.61 1298
5463.31 1165
5464.01 1076
5464.71 1070
5465.40 998
5466.10 1113
5466.80 1105
5467.50 1006
5468.19 1061
5468.89 1101
5469.59 1255
5470.29 1063
5470.98 1088
5471.68 1204
5472.38 1246
5473.08 1353
5473.78 1239
5474.47 1172
5475.17 1238
5475.87 1299
5476.57 1486
5477.27 1450
5477.97 1576
5478.66 1780
5479.36 1929
5480.06 1968
5480.76 1913
5481.46 1904
5482.16 2100
5482.85 1899
5483.55 1793
5484.25 1734
5484.95 1606
5485.65 1670
5486.35 1569
5487.05 1496
5487.75 1454
5488.45 1532
5489.14 1595
5489.84 1504
5490.54 1442
5491.24 1483
5491.94 1499
5492.64 1633
5493.34 1551
5494.04 1684
5494.74 1709
5495.44 1502
5496.14 1588
5496.84 1843
5497.54 1940
5498.24 2095
5498.94 2435
5499.63 2788
5500.33 2916
5501.03 3203
5501.73 3387
5502.43 2955
5503.13 2858
5503.83 2824
5504.53 2385
5505.23 2171
5505.93 1945
5506.63 1919
5507.33 1896
5508.03 1813
5508.73 1621
5509.44 1510
5510.14 1504
5510.84 1476
5511.54 1611
5512.24 1349
5512.94 1326
5513.64 1429
5514.34 1463
5515.04 1217
5515.74 1282
5516.44 1271
5517.14 1354
5517.84 1273
5518.54 1254
5519.24 1289
5519.95 1230
5520.65 1316
5521.35 1246
5522.05 1268
5522.75 1276
5523.45 1175
5524.15 1171
5524.85 1152
5525.55 1172
5526.26 1087
5526.96 1109
5527.66 1039
5528.36 1033
5529.06 1108
5529.76 1042
5530.47 1085
5531.17 1054
5531.87 1009
5532.57 1031
5533.27 1093
5533.97 988
5534.68 984
5535.38 1089
5536.08 1124
5536.78 1062
5537.48 1074
5538.19 1033
5538.89 1128
5539.59 1103
5540.29 998
5541.00 918
5541.70 1005
5542.40 1100
5543.10 1058
5543.81 945
5544.51 906
5545.21 1020
5545.91 1036
5546.62 928
5547.32 961
5548.02 919
5548.72 854
5549.43 972
5550.13 990
5550.83 928
5551.54 955
5552.24 931
5552.94 971
5553.64 987
5554.35 1009
5555.05 1089
5555.75 899
5556.46 936
5557.16 944
5557.86 1055
5558.57 925
5559.27 959
5559.97 972
5560.68 1087
5561.38 1004
5562.09 1069
5562.79 1056
5563.49 1185
5564.20 1138
5564.90 1043
5565.60 1176
5566.31 1028
5567.01 977
5567.72 1012
5568.42 988
5569.12 968
5569.83 957
5570.53 1015
5571.24 1009
5571.94 971
5572.65 1024
5573.35 1060
5574.05 975
5574.76 963
5575.46 989
5576.17 930
5576.87 860
5577.58 1037
5578.28 1058
5578.99 882
5579.69 954
5580.40 919
5581.10 945
5581.81 926
5582.51 1002
5583.22 956
5583.92 907
5584.63 1033
5585.33 919
5586.04 883
5586.74 865
5587.45 936
5588.15 1010
5588.86 955
5589.56 901
5590.27 867
5590.97 888
5591.68 850
5592.39 832
5593.09 818
5593.80 900
5594.50 935
5595.21 806
5595.91 807
5596.62 880
5597.33 860
5598.03 848
5598.74 827
5599.44 877
5600.15 979
5600.86 863
5601.56 930
5602.27 818
5602.97 822
5603.68 903
5604.39 918
5605.09 955
5605.80 1102
5606.51 912
5607.21 895
5607.92 858
5608.63 864
5609.33 878
5610.04 933
5610.75 878
5611.45 994
5612.16 982
5612.87 969
5613.57 966
5614.28 867
5614.99 968
5615.69 987
5616.40 954
5617.11 975
5617.82 898
5618.52 863
5619.23 869
5619.94 987
5620.64 1007
5621.35 963
5622.06 1022
5622.77 1040
5623.47 1034
5624.18 1024
5624.89 1048
5625.60 1048
5626.30 1068
5627.01 1032
5627.72 964
5628.43 1062
5629.14 1107
5629.84 1102
5630.55 1186
5631.26 1058
5631.97 1063
5632.68 958
5633.38 955
5634.09 1087
5634.80 1039
5635.51 999
5636.22 1020
5636.93 1154
5637.63 1238
5638.34 1345
5639.05 1363
5639.76 1354
5640.47 1343
5641.18 1246
5641.89 1180
5642.59 1141
5643.30 1131
5644.01 1170
5644.72 1272
5645.43 1151
5646.14 1062
5646.85 1078
5647.56 1158
5648.27 1180
5648.98 1009
5649.68 1129
5650.39 1052
5651.10 1086
5651.81 1147
5652.52 1050
5653.23 1048
5653.94 1031
5654.65 1093
5655.36 1110
5656.07 1290
5656.78 1190
5657.49 1280
5658.20 1335
5658.91 1424
5659.62 1418
5660.33 1378
5661.04 1219
5661.75 1229
5662.46 1131
5663.17 1127
5663.88 1039
5664.59 1125
5665.30 1028
5666.01 894
5666.72 1002
5667.43 1051
5668.14 1049
5668.85 1019
5669.56 944
5670.27 975
5670.98 922
5671.69 1041
5672.40 948
5673.11 928
5673.82 989
5674.53 978
5675.24 943
5675.96 953
5676.67 918
5677.38 881
5678.09 884
5678.80 920
5679.51 947
5680.22 985
5680.93 948
5681.64 904
5682.36 958
5683.07 861
5683.78 853
5684.49 873
5685.20 926
5685.91 955
5686.62 927
5687.34 863
5688.05 778
5688.76 763
5689.47 772
5690.18 775
5690.89 882
5691.61 872
5692.32 886
5693.03 898
5693.74 822
5694.45 903
5695.17 840
5695.88 881
5696.59 859
5697.30 847
5698.01 783
5698.73 920
5699.44 827
5700.15 842
5700.86 810
5701.58 744
5702.29 904
5703.00 874
5703.71 815
5704.43 822
5705.14 889
5705.85 892
5706.56 899
5707.28 809
5707.99 834
5708.70 857
5709.42 866
5710.13 816
5710.84 825
5711.55 864
5712.27 728
5712.98 746
5713.69 722
5714.41 772
5715.12 784
5715.83 762
5716.55 833
5717.26 755
5717.97 745
5718.69 797
5719.40 733
5720.11 771
5720.83 741
5721.54 780
5722.26 717
5722.97 767
5723.68 738
5724.40 761
5725.11 806
5725.82 856
5726.54 879
5727.25 889
5727.97 999
5728.68 970
5729.40 938
5730.11 850
5730.82 869
5731.54 872
5732.25 878
5732.97 796
5733.68 756
5734.40 751
5735.11 745
5735.83 842
5736.54 741
5737.25 803
5737.97 695
5738.68 696
5739.40 804
5740.11 769
5740.83 748
5741.54 695
5742.26 732
5742.97 662
5743.69 706
5744.40 713
5745.12 711
5745.83 740
5746.55 630
5747.26 718
5747.98 700
5748.70 677
5749.41 680
5750.13 577
5750.84 662
5751.56 706
5752.27 750
5752.99 755
5753.70 815
5754.42 824
5755.14 731
5755.85 813
5756.57 838
5757.28 820
5758.00 754
5758.72 634
5759.43 696
5760.15 745
5760.86 701
5761.58 728
5762.30 679
5763.01 650
5763.73 722
5764.44 628
5765.16 641
5765.88 766
5766.59 784
5767.31 801
5768.03 762
5768.74 757
5769.46 766
5770.18 721
5770.89 748
5771.61 722
5772.33 658
5773.04 701
5773.76 678
5774.48 723
5775.20 692
5775.91 758
5776.63 712
5777.35 700
5778.06 664
5778.78 712
5779.50 678
5780.22 722
5780.93 819
5781.65 745
5782.37 701
5783.09 685
5783.80 759
5784.52 818
5785.24 720
5785.96 747
5786.67 751
5787.39 718
5788.11 702
5788.83 723
5789.55 700
5790.26 747
5790.98 771
5791.70 667
5792.42 719
5793.14 746
5793.85 737
5794.57 797
5795.29 816
5796.01 892
5796.73 810
5797.45 903
5798.16 890
5798.88 881
5799.60 887
5800.32 916
5801.04 995
5801.76 1102
5802.48 1093
5803.19 1114
5803.91 1100
5804.63 1057
5805.35 991
5806.07 1070
5806.79 991
5807.51 866
5808.23 822
5808.95 770
5809.67 798
5810.38 850
5811.10 733
5811.82 834
5812.54 798
5813.26 769
5813.98 908
5814.70 769
5815.42 788
5816.14 827
5816.86 745
5817.58 959
5818.30 860
5819.02 771
5819.74 901
5820.46 745
5821.18 690
5821.90 753
5822.62 769
5823.34 831
5824.06 867
5824.78 807
5825.50 913
5826.22 874
5826.94 810
5827.66 748
5828.38 751
5829.10 829
5829.82 899
5830.54 813
5831.26 814
5831.98 897
5832.70 789
5833.42 738
5834.14 734
5834.86 746
5835.59 891
5836.31 771
5837.03 795
5837.75 796
5838.47 752
5839.19 714
5839.91 757
5840.63 847
5841.35 809
5842.07 866
5842.80 902
5843.52 791
5844.24 796
5844.96 783
5845.68 728
5846.40 772
5847.12 689
5847.85 661
5848.57 789
5849.29 709
5850.01 762
5850.73 706
5851.45 724
5852.18 744
5852.90 761
5853.62 937
5854.34 801
5855.06 709
5855.79 862
5856.51 795
5857.23 734
5857.95 745
5858.67 854
5859.40 794
5860.12 811
5860.84 845
5861.56 711
5862.29 777
5863.01 757
5863.73 857
5864.45 863
5865.18 776
5865.90 837
5866.62 690
5867.34 691
5868.07 724
5868.79 818
5869.51 809
5870.24 912
5870.96 790
5871.68 700
5872.40 741
5873.13 789
5873.85 772
5874.57 729
5875.30 801
5876.02 752
5876.74 709
5877.47 695
5878.19 655
5878.91 721
5879.64 766
5880.36 844
5881.08 711
5881.81 684
5882.53 806
5883.26 791
5883.98 829
5884.70 811
5885.43 925
5886.15 857
5886.88 890
5887.60 848
5888.32 850
5889.05 792
5889.77 766
5890.50 737
5891.22 787
5891.94 724
5892.67 780
5893.39 840
5894.12 753
5894.84 727
5895.57 788
5896.29 692
5897.01 664
5897.74 721
5898.46 720
5899.19 885
5899.91 828
5900.64 797
5901.36 763
5902.09 763
5902.81 855
5903.54 816
5904.26 811
5904.99 818
5905.71 831
5906.44 803
5907.16 770
5907.89 776
5908.61 777
5909.34 794
5910.06 845
5910.79 800
5911.52 917
5912.24 864
5912.97 846
5913.69 917
5914.42 836
5915.14 806
5915.87 928
5916.60 937
5917.32 809
5918.05 803
5918.77 837
5919.50 851
5920.22 893
5920.95 866
5921.68 893
5922.40 752
5923.13 894
5923.86 975
5924.58 960
5925.31 876
5926.03 908
5926.76 996
5927.49 989
5928.21 903
5928.94 890
5929.67 1011
5930.39 1080
5931.12 1068
5931.85 1097
5932.57 993
5933.30 995
5934.03 915
5934.75 958
5935.48 1007
5936.21 957
5936.94 1050
5937.66 1187
5938.39 1224
5939.12 1125
5939.84 1142
5940.57 1140
5941.30 1100
5942.03 1284
5942.75 1189
5943.48 1165
5944.21 1171
5944.94 1248
5945.66 1127
5946.39 1177
5947.12 1344
5947.85 1474
5948.57 1501
5949.30 1356
5950.03 1328
5950.76 1575
5951.48 1625
5952.21 1508
5952.94 1641
5953.67 1642
5954.40 1661
5955.13 1686
5955.85 1602
5956.58 1365
5957.31 1331
5958.04 1577
5958.77 1631
5959.49 1494
5960.22 1602
5960.95 1528
5961.68 1625
5962.41 1642
5963.14 1679
5963.87 1753
5964.60 1755
5965.32 1991
5966.05 2058
5966.78 2218
5967.51 2181
5968.24 2198
5968.97 2247
5969.70 2287
5970.43 2176
5971.16 2089
5971.88 1944
5972.61 1926
5973.34 1999
5974.07 1711
5974.80 1860
5975.53 1746
5976.26 1685
5976.99 1864
5977.72 1829
5978.45 1922
5979.18 1922
5979.91 1957
5980.64 2037
5981.37 2062
5982.10 2079
5982.83 2110
5983.56 2104
5984.29 2108
5985.02 2196
5985.75 2205
5986.48 2213
5987.21 2114
5987.94 2000
5988.67 2194
5989.40 2112
5990.13 2023
5990.86 2154
5991.59 2179
5992.32 2156
5993.05 2081
5993.78 2119
5994.51 2087
5995.24 2087
5995.97 2306
5996.70 2160
5997.43 2159
5998.16 2066
5998.90 2134
5999.63 2214
6000.36 2177
6001.09 2153
6001.82 2132
6002.55 2098
6003.28 1903
6004.01 1929
6004.74 2026
6005.47 2262
6006.21 2274
6006.94 2474
6007.67 2736
6008.40 3013
6009.13 3250
6009.86 3673
6010.59 3756
6011.33 4053
6012.06 4244
6012.79 4575
6013.52 4676
6014.25 4440
6014.98 4362
6015.72 4203
6016.45 4037
6017.18 3708
6017.91 3381
6018.64 3096
6019.38 2792
6020.11 2471
6020.84 2250
6021.57 2177
6022.30 1968
6023.04 1874
6023.77 1957
6024.50 1760
6025.23 1594
6025.97 1654
6026.70 1683
6027.43 1725
6028.16 1570
6028.90 1550
6029.63 1733
6030.36 1655
6031.10 1471
6031.83 1655
6032.56 1710
6033.29 1629
6034.03 1489
6034.76 1568
6035.49 1621
6036.23 1657
6036.96 1655
6037.69 1480
6038.43 1465
6039.16 1524
6039.89 1559
6040.63 1705
6041.36 1666
6042.09 1718
6042.83 1743
6043.56 1704
6044.29 1647
6045.03 1739
6045.76 1838
6046.49 1864
6047.23 1835
6047.96 1861
6048.70 1830
6049.43 1842
6050.16 2068
6050.90 2041
6051.63 2000
6052.37 2131
6053.10 2356
6053.83 2508
6054.57 2294
6055.30 2173
6056.04 2095
6056.77 1939
6057.50 1955
6058.24 1897
6058.97 1669
6059.71 1831
6060.44 1784
6061.18 1753
6061.91 1754
6062.65 1774
6063.38 1712
6064.12 1620
6064.85 1551
6065.59 1593
6066.32 1635
6067.06 1607
6067.79 1574
6068.53 1596
6069.26 1601
6070.00 1478
6070.73 1492
6071.47 1594
6072.20 1520
6072.94 1497
6073.67 1529
6074.41 1465
6075.14 1423
6075.88 1475
6076.61 1518
6077.35 1469
6078.09 1438
6078.82 1419
6079.56 1505
6080.29 1536
6081.03 1361
6081.76 1389
6082.50 1521
6083.24 1609
6083.97 1458
6084.71 1381
6085.44 1416
6086.18 1328
6086.92 1384
6087.65 1373
6088.39 1441
6089.13 1509
6089.86 1479
6090.60 1485
6091.33 1731
6092.07 1701
6092.81 1659
6093.54 1744
6094.28 1650
6095.02 1680
6095.75 1669
6096.49 1490
6097.23 1483
6097.96 1497
6098.70 1416
6099.44 1393
6100.18 1297
6100.91 1230
6101.65 1299
6102.39 1346
6103.12 1326
6103.86 1416
6104.60 1359
6105.34 1277
6106.07 1355
6106.81 1331
6107.55 1321
6108.28 1373
6109.02 1396
6109.76 1230
6110.50 1247
6111.24 1180
6111.97 1348
6112.71 1395
6113.45 1362
6114.19 1411
6114.92 1338
6115.66 1367
6116.40 1464
6117.14 1510
6117.88 1281
6118.61 1333
6119.35 1480
6120.09 1500
6120.83 1529
6121.57 1515
6122.31 1459
6123.04 1547
6123.78 1449
6124.52 1579
6125.26 1553
6126.00 1544
6126.74 1645
6127.47 1489
6128.21 1613
6128.95 1479
6129.69 1470
6130.43 1419
6131.17 1403
6131.91 1476
6132.65 1433
6133.39 1520
6134.12 1489
6134.86 1673
6135.60 1681
6136.34 1590
6137.08 1577
6137.82 1653
6138.56 1518
6139.30 1537
6140.04 1754
6140.78 1728
6141.52 1676
6142.26 1674
6143.00 1736
6143.74 1640
6144.48 1568
6145.21 1526
6145.95 1490
6146.69 1501
6147.43 1584
6148.17 1613
6148.91 1572
6149.65 1550
6150.39 1567
6151.13 1640
6151.87 1683
6152.61 1720
6153.35 1739
6154.09 1676
6154.83 1796
6155.58 1699
6156.32 1639
6157.06 1779
6157.80 1693
6158.54 1829
6159.28 1821
6160.02 1952
6160.76 1918
6161.50 1805
6162.24 1947
6162.98 2059
6163.72 1911
6164.46 2101
6165.20 2277
6165.94 2404
6166.69 2492
6167.43 2384
6168.17 2418
6168.91 2682
6169.65 2571
6170.39 2465
6171.13 2316
6171.87 2324
6172.61 2407
6173.36 2308
6174.10 2314
6174.84 2368
6175.58 2298
6176.32 2279
6177.06 2268
6177.81 2279
6178.55 2345
6179.29 2396
6180.03 2415
6180.77 2344
6181.51 2382
6182.26 2272
6183.00 2216
6183.74 2406
6184.48 2544
6185.22 2458
6185.97 2417
6186.71 2393
6187.45 2541
6188.19 2501
6188.94 2565
6189.68 2651
6190.42 2622
6191.16 2861
6191.91 2801
6192.65 2802
6193.39 3009
6194.13 3042
6194.88 3049
6195.62 3131
6196.36 3028
6197.10 3044
6197.85 3154
6198.59 3003
6199.33 3037
6200.08 3239
6200.82 3222
6201.56 3365
6202.31 3395
6203.05 3499
6203.79 3922
6204.53 4351
6205.28 5212
6206.02 6406
6206.76 7786
6207.51 9149
6208.25 10515
6209.00 12041
6209.74 13206
6210.48 13462
6211.23 12909
6211.97 12717
6212.71 11912
6213.46 10422
6214.20 9017
6214.94 7521
6215.69 6412
6216.43 5765
6217.18 4664
6217.92 4035
6218.67 3675
6219.41 3358
6220.15 3021
6220.90 2889
6221.64 3051
6222.39 3313
6223.13 3482
6223.88 3332
6224.62 3533
6225.36 3552
6226.11 3664
6226.85 3546
6227.60 3524
6228.34 3401
6229.09 3229
6229.83 2898
6230.58 2690
6231.32 2716
6232.07 2494
6232.81 2420
6233.56 2305
6234.30 2220
6235.05 2296
6235.79 2207
6236.54 2342
6237.28 2536
6238.03 2714
6238.77 3097
6239.52 3237
6240.26 3386
6241.01 3378
6241.75 3460
6242.50 3467
6243.25 3123
6243.99 3126
6244.74 2931
6245.48 2604
6246.23 2572
6246.97 2554
6247.72 2802
6248.47 2758
6249.21 2568
6249.96 2519
6250.70 2537
6251.45 2592
6252.20 2411
6252.94 2433
6253.69 2440
6254.43 2387
6255.18 2313
6255.93 2262
6256.67 2490
6257.42 2436
6258.17 2560
6258.91 2436
6259.66 2387
6260.41 2230
6261.15 2181
6261.90 2147
6262.65 2364
6263.39 2237
6264.14 2113
6264.89 2093
6265.63 2038
6266.38 2081
6267.13 2176
6267.87 2062
6268.62 1901
6269.37 2010
6270.12 1883
6270.86 1901
6271.61 1975
6272.36 2008
6273.11 2022
6273.85 1955
6274.60 1976
6275.35 2045
6276.10 2093
6276.84 2092
6277.59 2261
6278.34 2285
6279.09 2311
6279.83 2447
6280.58 2392
6281.33 2292
6282.08 2126
6282.83 1843
6283.57 1920
6284.32 2030
6285.07 1901
6285.82 1662
6286.57 1756
6287.31 1765
6288.06 1651
6288.81 1653
6289.56 1775
6290.31 1635
6291.06 1564
6291.80 1495
6292.55 1515
6293.30 1508
6294.05 1619
6294.80 1587
6295.55 1512
6296.30 1421
6297.04 1505
6297.79 1477
6298.54 1459
6299.29 1522
6300.04 1470
6300.79 1439
6301.54 1476
6302.29 1416
6303.04 1424
6303.79 1398
6304.53 1376
6305.28 1367
6306.03 1469
6306.78 1477
6307.53 1512
6308.28 1590
6309.03 1741
6309.78 1523
6310.53 1531
6311.28 1476
6312.03 1530
6312.78 1497
6313.53 1472
6314.28 1564
6315.03 1582
6315.78 1526
6316.53 1451
6317.28 1403
6318.03 1523
6318.78 1467
6319.53 1388
6320.28 1309
6321.03 1321
6321.78 1303
6322.53 1411
6323.28 1358
6324.03 1363
6324.78 1329
6325.53 1258
6326.28 1271
6327.03 1235
6327.78 1227
6328.53 1409
6329.28 1439
6330.04 1252
6330.79 1264
6331.54 1182
6332.29 1249
6333.04 1157
6333.79 1143
6334.54 1177
6335.29 1205
6336.04 1222
6336.79 1247
6337.55 1249
6338.30 1323
6339.05 1286
6339.80 1227
6340.55 1137
6341.30 1171
6342.05 1169
6342.81 1228
6343.56 1263
6344.31 1211
6345.06 1228
6345.81 1229
6346.56 1137
6347.32 1220
6348.07 1305
6348.82 1421
6349.57 1306
6350.32 1359
6351.07 1452
6351.83 1535
6352.58 1512
6353.33 1459
6354.08 1454
6354.84 1477
6355.59 1425
6356.34 1455
6357.09 1398
6357.84 1254
6358.60 1290
6359.35 1235
6360.10 1162
6360.85 1247
6361.61 1229
6362.36 1229
6363.11 1248
6363.87 1149
6364.62 1297
6365.37 1219
6366.12 1147
6366.88 1221
6367.63 1349
6368.38 1232
6369.14 1234
6369.89 1268
6370.64 1256
6371.40 1401
6372.15 1351
6372.90 1178
6373.66 1224
6374.41 1120
6375.16 1162
6375.92 1123
6376.67 1182
6377.42 1344
6378.18 1160
6378.93 1225
6379.68 1151
6380.44 1044
6381.19 1224
6381.95 1269
6382.70 1182
6383.45 1249
6384.21 1159
6384.96 1152
6385.71 1074
6386.47 1060
6387.22 1153
6387.98 1200
6388.73 1139
6389.49 1095
6390.24 1191
6390.99 1136
6391.75 1042
6392.50 1099
6393.26 1044
6394.01 1139
6394.77 1083
6395.52 1070
6396.28 1089
6397.03 1077
6397.79 1046
6398.54 1102
6399.30 1086
6400.05 1079
6400.81 1098
6401.56 1084
6402.32 1081
6403.07 1030
6403.83 994
6404.58 1030
6405.34 1006
6406.09 940
6406.85 1093
6407.60 1166
6408.36 1191
6409.11 1105
6409.87 1247
6410.62 1242
6411.38 1115
6412.13 1027
6412.89 1092
6413.65 1214
6414.40 1172
6415.16 1025
6415.91 976
6416.67 1091
6417.43 1148
6418.18 1139
6418.94 1139
6419.69 1125
6420.45 1158
6421.21 1025
6421.96 1132
6422.72 1014
6423.47 1102
6424.23 991
6424.99 1119
6425.74 1061
6426.50 1075
6427.26 1086
6428.01 1035
6428.77 1049
6429.53 1036
6430.28 1083
6431.04 1093
6431.80 1137
6432.55 1033
6433.31 1128
6434.07 1033
6434.82 1179
6435.58 1169
6436.34 1118
6437.10 1036
6437.85 1180
6438.61 1274
6439.37 1088
6440.12 1085
6440.88 1152
6441.64 1147
6442.40 1093
6443.15 1139
6443.91 1166
6444.67 1048
6445.43 1097
6446.18 1159
6446.94 1099
6447.70 1087
6448.46 1118
6449.21 1118
6449.97 1123
6450.73 1196
6451.49 1103
6452.25 1093
6453.00 1134
6453.76 1139
6454.52 1160
6455.28 1204
6456.04 1195
6456.80 1257
6457.55 1174
6458.31 1103
6459.07 1205
6459.83 1239
6460.59 1275
6461.35 1262
6462.10 1267
6462.86 1345
6463.62 1369
6464.38 1428
6465.14 1275
6465.90 1347
6466.66 1322
6467.42 1403
6468.17 1324
6468.93 1363
6469.69 1455
6470.45 1366
6471.21 1519
6471.97 1355
6472.73 1374
6473.49 1345
6474.25 1404
6475.01 1377
6475.77 1453
6476.53 1521
6477.28 1435
6478.04 1502
6478.80 1444
6479.56 1525
6480.32 1606
6481.08 1499
6481.84 1553
6482.60 1548
6483.36 1564
6484.12 1594
6484.88 1605
6485.64 1526
6486.40 1700
6487.16 1755
6487.92 1783
6488.68 1817
6489.44 1860
6490.20 1795
6490.96 1795
6491.72 1941
6492.48 2046
6493.24 1989
6494.00 1982
6494.76 2148
6495.53 2269
6496.29 2288
6497.05 2133
6497.81 2236
6498.57 2341
6499.33 2208
6500.09 2209
6500.85 2228
6501.61 2149
6502.37 2180
6503.13 2232
6503.89 2274
6504.65 2211
6505.42 2211
6506.18 2408
6506.94 2443
6507.70 2542
6508.46 2511
6509.22 2530
6509.98 2564
6510.74 2596
6511.51 2514
6512.27 2619
6513.03 2677
6513.79 2741
6514.55 2711
6515.31 2673
6516.08 2599
6516.84 2706
6517.60 2672
6518.36 2706
6519.12 2750
6519.89 2930
6520.65 2928
6521.41 3119
6522.17 3374
6522.93 3653
6523.70 3822
6524.46 4093
6525.22 4295
6525.98 4560
6526.74 4660
6527.51 5012
6528.27 5286
6529.03 5100
6529.79 4977
6530.56 4975
6531.32 5001
6532.08 4857
6532.85 5310
6533.61 5967
6534.37 6157
6535.13 7379
6535.90 8364
6536.66 9067
6537.42 9465
6538.19 9502
6538.95 9005
6539.71 8335
6540.47 7616
6541.24 6449
6542.00 5522
6542.76 4634
6543.53 3981
6544.29 3620
6545.05 3110
6545.82 2805
6546.58 2574
6547.35 2334
6548.11 2319
6548.87 2300
6549.64 2443
6550.40 2226
6551.16 2156
6551.93 2327
6552.69 2154
6553.46 2084
6554.22 2081
6554.98 2166
6555.75 2020
6556.51 1910
6557.28 2019
6558.04 2016
6558.80 2075
6559.57 1969
6560.33 2049
6561.10 2043
6561.86 2122
6562.63 2095
6563.39 2213
6564.15 2283
6564.92 2258
6565.68 2284
6566.45 2352
6567.21 2383
6567.98 2335
6568.74 2231
6569.51 2320
6570.27 2403
6571.04 2341
6571.80 2412
6572.57 2427
6573.33 2459
6574.10 2475
6574.86 2658
6575.63 2838
6576.39 2734
6577.16 2774
6577.92 2686
6578.69 2695
6579.45 2415
6580.22 2653
6580.99 2585
6581.75 2562
6582.52 2443
6583.28 2411
6584.05 2454
6584.81 2511
6585.58 2447
6586.35 2391
6587.11 2302
6587.88 2625
6588.64 2739
6589.41 2684
6590.18 2731
6590.94 2709
6591.71 2781
6592.47 2805
6593.24 2907
6594.01 3025
6594.77 3041
6595.54 3126
6596.31 3154
6597.07 2997
6597.84 2855
6598.61 2780
6599.37 2728
6600.14 2589
6600.91 2605
6601.67 2648
6602.44 2540
6603.21 2467
6603.97 2443
6604.74 2554
6605.51 2629
6606.27 2601
6607.04 2665
6607.81 2724
6608.57 2872
6609.34 3059
6610.11 2987
6610.88 2883
6611.64 2714
6612.41 2738
6613.18 2682
6613.95 2504
6614.71 2476
6615.48 2357
6616.25 2205
6617.02 2294
6617.78 2147
6618.55 2019
6619.32 1978
6620.09 2152
6620.85 1972
6621.62 2055
6622.39 2113
6623.16 1976
6623.93 1914
6624.69 1870
6625.46 1895
6626.23 1789
6627.00 1854
6627.77 1751
6628.54 1861
6629.30 1884
6630.07 1950
6630.84 2057
6631.61 2116
6632.38 2158
6633.15 2403
6633.91 2615
6634.68 2800
6635.45 2887
6636.22 2846
6636.99 2830
6637.76 2636
6638.53 2528
6639.30 2448
6640.06 2177
6640.83 2129
6641.60 2091
6642.37 2024
6643.14 1941
6643.91 1842
6644.68 2055
6645.45 1971
6646.22 1825
6646.99 1744
6647.76 1830
6648.53 1903
6649.30 1917
6650.07 1829
6650.83 1804
6651.60 1859
6652.37 1897
6653.14 1862
6653.91 1876
6654.68 1849
6655.45 1898
6656.22 1803
6656.99 1706
6657.76 1811
6658.53 1848
6659.30 1697
6660.07 1583
6660.84 1575
6661.61 1728
6662.38 1691
6663.15 1646
6663.92 1694
6664.70 1727
6665.47 1607
6666.24 1528
6667.01 1751
6667.78 1578
6668.55 1566
6669.32 1705
6670.09 1777
6670.86 1788
6671.63 1725
6672.40 1694
6673.17 1753
6673.94 1741
6674.71 1698
6675.49 1603
6676.26 1718
6677.03 1709
6677.80 1783
6678.57 1919
6679.34 1783
6680.11 1842
6680.88 1775
6681.65 1778
6682.43 1851
6683.20 1833
6683.97 1932
6684.74 2009
6685.51 2061
6686.28 1944
6687.06 1831
6687.83 1834
6688.60 1838
6689.37 1720
6690.14 1626
6690.91 1638
6691.69 1672
6692.46 1739
6693.23 1609
6694.00 1525
6694.77 1614
6695.55 1588
6696.32 1474
6697.09 1647
6697.86 1656
6698.64 1568
6699.41 1553
6700.18 1455
6700.95 1482
6701.73 1468
6702.50 1373
6703.27 1514
6704.04 1641
6704.82 1605
6705.59 1557
6706.36 1515
6707.13 1447
6707.91 1455
6708.68 1363
6709.45 1521
6710.23 1450
6711.00 1374
6711.77 1461
6712.55 1437
6713.32 1429
6714.09 1422
6714.87 1400
6715.64 1450
6716.41 1309
6717.19 1380
6717.96 1382
6718.73 1295
6719.51 1283
6720.28 1378
6721.05 1376
6721.83 1373
6722.60 1317
6723.37 1248
6724.15 1234
6724.92 1350
6725.70 1248
6726.47 1286
6727.24 1392
6728.02 1271
6728.79 1317
6729.57 1360
6730.34 1364
6731.11 1425
6731.89 1416
6732.66 1329
6733.44 1445
6734.21 1423
6734.99 1444
6735.76 1352
6736.54 1316
6737.31 1508
6738.08 1452
6738.86 1422
6739.63 1459
6740.41 1322
6741.18 1314
6741.96 1436
6742.73 1357
6743.51 1316
6744.28 1355
6745.06 1523
6745.83 1513
6746.61 1457
6747.38 1507
6748.16 1666
6748.93 1721
6749.71 1646
6750.48 1569
6751.26 1620
6752.04 1933
6752.81 1948
6753.59 1874
6754.36 1767
6755.14 1769
6755.91 1711
6756.69 1740
6757.46 1563
6758.24 1558
6759.02 1384
6759.79 1419
6760.57 1386
6761.34 1303
6762.12 1431
6762.90 1406
6763.67 1382
6764.45 1372
6765.22 1479
6766.00 1379
6766.78 1372
6767.55 1397
6768.33 1460
6769.11 1386
6769.88 1498
6770.66 1513
6771.44 1375
6772.21 1496
6772.99 1470
6773.77 1363
6774.54 1440
6775.32 1469
6776.10 1358
6776.87 1431
6777.65 1442
6778.43 1505
6779.20 1406
6779.98 1319
6780.76 1365
6781.53 1391
6782.31 1428
6783.09 1420
6783.87 1350
6784.64 1245
6785.42 1346
6786.20 1404
6786.98 1339
6787.75 1367
6788.53 1270
6789.31 1421
6790.09 1383
6790.86 1395
6791.64 1430
6792.42 1306
6793.20 1346
6793.97 1307
6794.75 1408
6795.53 1296
6796.31 1305
6797.09 1342
6797.86 1340
6798.64 1325
6799.42 1354
6800.20 1309
6800.98 1466
6801.76 1561
6802.53 1482
6803.31 1383
6804.09 1475
6804.87 1704
6805.65 1724
6806.43 1612
6807.20 1522
6807.98 1519
6808.76 1639
6809.54 1527
6810.32 1423
6811.10 1568
6811.88 1606
6812.66 1643
6813.44 1611
6814.21 1464
6814.99 1569
6815.77 1538
6816.55 1304
6817.33 1398
6818.11 1523
6818.89 1511
6819.67 1582
6820.45 1417
6821.23 1351
6822.01 1474
6822.79 1431
6823.57 1382
6824.35 1340
6825.12 1404
6825.90 1420
6826.68 1460
6827.46 1433
6828.24 1414
6829.02 1516
6829.80 1317
6830.58 1242
6831.36 1386
6832.14 1274
6832.92 1242
6833.70 1355
6834.48 1335
6835.26 1309
6836.04 1373
6836.82 1277
6837.60 1199
6838.39 1348
6839.17 1336
6839.95 1408
6840.73 1317
6841.51 1299
6842.29 1195
6843.07 1240
6843.85 1350
6844.63 1235
6845.41 1272
6846.19 1317
6846.97 1353
6847.75 1431
6848.53 1702
6849.32 1965
6850.10 2108
6850.88 2374
6851.66 2524
6852.44 2559
6853.22 2446
6854.00 2586
6854.78 2277
6855.56 2220
6856.35 2061
6857.13 1928
6857.91 1753
6858.69 1597
6859.47 1571
6860.25 1637
6861.04 1586
6861.82 1590
6862.60 1542
6863.38 1447
6864.16 1490
6864.94 1569
6865.73 1601
6866.51 1723
6867.29 1778
6868.07 1739
6868.85 1788
6869.64 1666
6870.42 1636
6871.20 1540
6871.98 1455
6872.77 1465
6873.55 1472
6874.33 1451
6875.11 1430
6875.90 1511
6876.68 1410
6877.46 1481
6878.24 1593
6879.03 1548
6879.81 1614
6880.59 1514
6881.37 1565
6882.16 1677
6882.94 1782
6883.72 1729
6884.51 1772
6885.29 1930
6886.07 2058
6886.86 2146
6887.64 2215
6888.42 2539
6889.21 2603
6889.99 2574
6890.77 2522
6891.56 2487
6892.34 2476
6893.12 2201
6893.91 2057
6894.69 1905
6895.47 1827
6896.26 1685
6897.04 1706
6897.82 1749
6898.61 1647
6899.39 1728
6900.18 1748
6900.96 1791
6901.74 1813
6902.53 1775
6903.31 1827
6904.10 1743
6904.88 1754
6905.66 1675
6906.45 1769
6907.23 1790
6908.02 1772
6908.80 1742
6909.59 1646
6910.37 1767
6911.16 1693
6911.94 1670
6912.72 1591
6913.51 1589
6914.29 1722
6915.08 1710
6915.86 1728
6916.65 1655
6917.43 1583
6918.22 1622
6919.00 1616
6919.79 1592
6920.57 1577
6921.36 1601
6922.14 1687
6922.93 1714
6923.71 1820
6924.50 1795
6925.28 1882
6926.07 1781
6926.86 1820
6927.64 1651
6928.43 1827
6929.21 1811
6930.00 1781
6930.78 1830
6931.57 1768
6932.35 1899
6933.14 1977
6933.93 2032
6934.71 2113
6935.50 2119
6936.28 2129
6937.07 2051
6937.86 2046
6938.64 2097
6939.43 2081
6940.21 2199
6941.00 2454
6941.79 2434
6942.57 2518
6943.36 2650
6944.15 2652
6944.93 2774
6945.72 2875
6946.51 3156
6947.29 3134
6948.08 3379
6948.86 3523
6949.65 3557
6950.44 3549
6951.23 3433
6952.01 3291
6952.80 3190
6953.59 2878
6954.37 2674
6955.16 2553
6955.95 2468
6956.73 2568
6957.52 2503
6958.31 2404
6959.10 2471
6959.88 2429
6960.67 2569
6961.46 2623
6962.25 2616
6963.03 2478
6963.82 2612
6964.61 2502
6965.40 2552
6966.18 2809
6966.97 2931
6967.76 3046
6968.55 3108
6969.33 3250
6970.12 3286
6970.91 3298
6971.70 3281
6972.49 3318
6973.27 3341
6974.06 3271
6974.85 3283
6975.64 3179
6976.43 3137
6977.21 3263
6978.00 3373
6978.79 3374
6979.58 3462
6980.37 3853
6981.16 4191
6981.95 4725
6982.73 5689
6983.52 6929
6984.31 8280
6985.10 9517
6985.89 10933
6986.68 11780
6987.47 12125
6988.26 11898
6989.04 11140
6989.83 10169
6990.62 8754
6991.41 7410
6992.20 6157
6992.99 5283
6993.78 4126
6994.57 3816
6995.36 3353
6996.15 2980
6996.94 2858
6997.73 2769
6998.51 2648
6999.30 2643
7000.09 2795
7000.88 2649
7001.67 2802
7002.46 2887
7003.25 2863
7004.04 2787
7004.83 2635
7005.62 2430
7006.41 2273
7007.20 2223
7007.99 2217
7008.78 1992
7009.57 1887
7010.36 1845
7011.15 1894
7011.94 1904
7012.73 1949
7013.52 2123
7014.31 1927
7015.10 2045
7015.89 2151
7016.69 2077
7017.48 1884
7018.27 1914
7019.06 1942
7019.85 2028
7020.64 2086
7021.43 2050
7022.22 2092
7023.01 2129
7023.80 2189
7024.59 2193
7025.38 2379
7026.17 2317
7026.97 2150
7027.76 2412
7028.55 2289
7029.34 2118
7030.13 2080
7030.92 2069
7031.71 2048
7032.50 1951
7033.30 1839
7034.09 1857
7034.88 1873
7035.67 1953
7036.46 1941
7037.25 1874
7038.05 1967
7038.84 1933
7039.63 1938
7040.42 1968
7041.21 2056
7042.01 2314
7042.80 2299
7043.59 2229
7044.38 2367
7045.17 2380
7045.97 2397
7046.76 2551
7047.55 2661
7048.34 2701
7049.13 2937
7049.93 3185
7050.72 3398
7051.51 3479
7052.30 3461
7053.10 3275
7053.89 2981
7054.68 2552
7055.47 2368
7056.27 2246
7057.06 2221
7057.85 2219
7058.65 2082
7059.44 2161
7060.23 2158
7061.02 2049
7061.82 2040
7062.61 2025
7063.40 1942
7064.20 2021
7064.99 2080
7065.78 1923
7066.58 2003
7067.37 1871
7068.16 1862
7068.96 1839
7069.75 1713
7070.54 1680
7071.34 1747
7072.13 1834
7072.93 1650
7073.72 1675
7074.51 1636
7075.31 1527
7076.10 1589
7076.89 1532
7077.69 1552
7078.48 1454
7079.28 1488
7080.07 1618
7080.86 1635
7081.66 1463
7082.45 1575
7083.25 1503
7084.04 1575
7084.84 1387
7085.63 1400
7086.42 1482
7087.22 1400
7088.01 1258
7088.81 1288
7089.60 1266
7090.40 1384
7091.19 1432
7091.99 1435
7092.78 1427
7093.58 1407
7094.37 1288
7095.17 1338
7095.96 1375
7096.76 1328
7097.55 1237
7098.35 1330
7099.14 1282
7099.94 1287
7100.73 1328
7101.53 1310
7102.32 1303
7103.12 1369
7103.91 1208
7104.71 1164
7105.50 1209
7106.30 1245
7107.10 1165
7107.89 1151
7108.69 1130
7109.48 1040
7110.28 1031
7111.07 1210
7111.87 1179
7112.67 1156
7113.46 1125
7114.26 1166
7115.05 1166
7115.85 1183
7116.65 1235
7117.44 1258
7118.24 1227
7119.03 1247
7119.83 1242
7120.63 1208
7121.42 1131
7122.22 1245
7123.02 1169
7123.81 1114
7124.61 1137
7125.41 1206
7126.20 1190
7127.00 1144
7127.80 1226
7128.59 1059
7129.39 1090
7130.19 1222
7130.98 1185
7131.78 1117
7132.58 1124
7133.37 1194
7134.17 1065
7134.97 1172
7135.77 1245
7136.56 1158
7137.36 1109
7138.16 1224
7138.96 1140
7139.75 1067
7140.55 1136
7141.35 1108
7142.15 1046
7142.94 1029
7143.74 1051
7144.54 988
7145.34 961
7146.13 1073
7146.93 1064
7147.73 1071
7148.53 961
7149.33 1007
7150.12 1040
7150.92 924
7151.72 1002
7152.52 1001
7153.32 1144
7154.11 1068
7154.91 955
7155.71 1049
7156.51 1106
7157.31 1041
7158.11 1045
7158.90 1128
7159.70 1109
7160.50 1059
7161.30 1074
7162.10 1005
7162.90 1045
7163.70 970
7164.50 988
7165.29 1034
7166.09 885
7166.89 777
7167.69 940
7168.49 859
7169.29 879
7170.09 921
7170.89 948
7171.69 957
7172.49 979
7173.29 882
7174.08 890
7174.88 896
7175.68 922
7176.48 884
7177.28 857
7178.08 848
7178.88 828
7179.68 863
7180.48 871
7181.28 847
7182.08 875
7182.88 827
7183.68 872
7184.48 846
7185.28 882
7186.08 884
7186.88 800
7187.68 911
7188.48 861
7189.28 911
7190.08 941
7190.88 877
7191.68 891
7192.48 746
7193.28 792
7194.08 794
7194.88 862
7195.68 922
7196.48 892
7197.28 879
7198.09 874
7198.89 975
7199.69 936
7200.49 906
7201.29 901
7202.09 915
7202.89 903
7203.69 800
7204.49 845
7205.29 803
7206.09 837
7206.90 846
7207.70 874
7208.50 864
7209.30 841
7210.10 902
7210.90 890
7211.70 883
7212.51 838
7213.31 887
7214.11 896
7214.91 948
7215.71 932
7216.51 963
7217.32 1063
7218.12 1023
7218.92 1052
7219.72 1093
7220.52 1027
7221.32 1035
7222.13 952
7222.93 903
7223.73 946
7224.53 871
7225.34 962
7226.14 1024
7226.94 885
7227.74 874
7228.54 891
7229.35 871
7230.15 924
7230.95 868
7231.75 889
7232.56 840
7233.36 918
7234.16 916
7234.96 871
7235.77 860
7236.57 878
7237.37 927
7238.18 845
7238.98 904
7239.78 926
7240.59 858
7241.39 856
7242.19 838
7242.99 878
7243.80 873
7244.60 828
7245.40 860
7246.21 861
7247.01 880
7247.81 970
7248.62 964
7249.42 890
7250.23 837
7251.03 841
7251.83 921
7252.64 909
7253.44 800
7254.24 864
7255.05 814
7255.85 846
7256.66 883
7257.46 887
7258.26 953
7259.07 898
7259.87 896
7260.68 920
7261.48 911
7262.28 948
7263.09 917
7263.89 917
7264.70 946
7265.50 956
7266.31 982
7267.11 929
7267.92 874
7268.72 951
7269.52 924
7270.33 943
7271.13 892
7271.94 892
7272.74 882
7273.55 904
7274.35 955
7275.16 898
7275.96 876
7276.77 967
7277.57 994
7278.38 986
7279.18 928
7279.99 982
7280.79 1034
7281.60 1161
7282.41 1321
7283.21 1371
7284.02 1490
7284.82 1617
7285.63 1636
7286.43 1545
7287.24 1588
7288.04 1546
7288.85 1430
7289.66 1277
7290.46 1236
7291.27 1143
7292.07 1011
7292.88 1068
7293.68 996
7294.49 948
7295.30 998
7296.10 943
7296.91 899
7297.72 963
7298.52 862
7299.33 1054
7300.13 989
7300.94 849
7301.75 884
7302.55 931
7303.36 895
7304.17 939
7304.97 949
7305.78 939
7306.59 876
7307.39 900
7308.20 922
7309.01 901
7309.81 974
7310.62 1027
7311.43 990
7312.24 909
7313.04 915
7313.85 955
7314.66 1041
7315.46 1012
7316.27 1021
7317.08 1153
7317.89 1277
7318.69 1445
7319.50 1545
7320.31 1491
7321.12 1499
7321.92 1530
7322.73 1273
7323.54 1311
7324.35 1259
7325.15 1126
7325.96 1110
7326.77 1119
7327.58 1055
7328.38 1057
7329.19 1027
7330.00 1044
7330.81 993
7331.62 946
7332.43 935
7333.23 933
7334.04 973
7334.85 854
7335.66 884
7336.47 914
7337.27 879
7338.08 927
7338.89 947
7339.70 944
7340.51 1021
7341.32 894
7342.13 856
7342.93 878
7343.74 936
7344.55 890
7345.36 841
7346.17 810
7346.98 889
7347.79 820
7348.60 718
7349.41 800
7350.22 837
7351.02 813
7351.83 810
7352.64 810
7353.45 739
7354.26 803
7355.07 834
7355.88 877
7356.69 780
7357.50 802
7358.31 805
7359.12 744
7359.93 792
7360.74 786
7361.55 733
7362.36 765
7363.17 771
7363.98 825
7364.79 806
7365.60 750
7366.41 742
7367.22 746
7368.03 827
7368.84 817
7369.65 864
7370.46 784
7371.27 754
7372.08 773
7372.89 771
7373.70 785
7374.51 718
7375.32 671
7376.13 771
7376.94 795
7377.75 837
7378.56 871
7379.37 907
7380.18 825
7380.99 850
7381.81 852
7382.62 890
7383.43 873
7384.24 855
7385.05 838
7385.86 806
7386.67 804
7387.48 761
7388.29 780
7389.11 813
7389.92 812
7390.73 799
7391.54 740
7392.35 784
7393.16 779
7393.97 748
7394.79 775
7395.60 749
7396.41 756
7397.22 779
7398.03 720
7398.84 727
7399.66 787
7400.47 797
7401.28 734
7402.09 756
7402.90 809
7403.72 779
7404.53 779
7405.34 782
7406.15 761
7406.96 800
7407.78 712
7408.59 726
7409.40 755
7410.21 759
7411.03 755
7411.84 790
7412.65 747
7413.46 660
7414.28 639
7415.09 638
7415.90 666
7416.71 705
7417.53 716
7418.34 724
7419.15 674
7419.97 645
7420.78 684
7421.59 704
7422.41 682
7423.22 758
7424.03 668
7424.84 670
7425.66 709
7426.47 723
7427.28 763
7428.10 788
7428.91 786
7429.72 733
7430.54 681
7431.35 792
7432.17 888
7432.98 829
7433.79 763
7434.61 765
7435.42 769
7436.23 824
7437.05 774
7437.86 817
7438.68 810
7439.49 764
7440.30 710
7441.12 750
7441.93 728
7442.75 791
7443.56 692
7444.38 723
7445.19 693
7446.00 684
7446.82 671
7447.63 728
7448.45 709
7449.26 689
7450.08 714
7450.89 794
7451.71 727
7452.52 737
7453.34 713
7454.15 757
7454.97 700
7455.78 824
7456.60 795
7457.41 796
7458.23 708
7459.04 730
7459.86 742
7460.67 788
7461.49 764
7462.30 785
7463.12 812
7463.93 855
7464.75 798
7465.56 826
7466.38 862
7467.19 797
7468.01 876
7468.82 851
7469.64 831
7470.46 879
7471.27 752
7472.09 782
7472.90 739
7473.72 775
7474.54 788
7475.35 801
7476.17 797
7476.98 766
7477.80 778
7478.62 781
7479.43 745
7480.25 812
7481.06 809
7481.88 884
7482.70 904
7483.51 793
7484.33 858
7485.15 718
7485.96 795
7486.78 784
7487.60 708
7488.41 666
7489.23 772
7490.05 861
7490.86 730
7491.68 685
7492.50 681
7493.31 704
7494.13 784
7494.95 745
7495.77 754
7496.58 735
7497.40 808
7498.22 766
7499.03 716
7499.85 797
7500.67 762
7501.49 705
7502.30 662
7503.12 660
7503.94 742
7504.76 678
7505.57 684
7506.39 712
7507.21 703
7508.03 676
7508.85 717
7509.66 690
7510.48 659
7511.30 638
7512.12 697
7512.94 777
7513.75 675
7514.57 694
7515.39 716
7516.21 753
7517.03 769
7517.84 752
7518.66 673
7519.48 701
7520.30 761
7521.12 743
7521.94 715
7522.76 743
7523.57 785
7524.39 747
7525.21 679
7526.03 726
7526.85 787
7527.67 797
7528.49 761
7529.31 802
7530.12 706
7530.94 672
7531.76 757
7532.58 715
7533.40 764
7534.22 782
7535.04 815
7535.86 775
7536.68 769
7537.50 748
7538.32 760
7539.14 766
7539.96 723
7540.78 723
7541.59 744
7542.41 827
7543.23 733
7544.05 777
7544.87 841
7545.69 809
7546.51 825
7547.33 811
7548.15 789
7548.97 860
7549.79 894
7550.61 849
7551.43 857
7552.25 851
7553.07 806
7553.89 886
7554.71 797
7555.53 836
7556.36 792
7557.18 781
7558.00 945
7558.82 854
7559.64 859
7560.46 902
7561.28 875
7562.10 896
7562.92 961
7563.74 905
7564.56 842
7565.38 837
7566.20 935
7567.02 932
7567.85 859
7568.67 881
7569.49 857
7570.31 922
7571.13 844
7571.95 884
7572.77 857
7573.59 942
7574.42 989
7575.24 950
7576.06 882
7576.88 983
7577.70 937
7578.52 974
7579.34 914
7580.17 995
7580.99 982
7581.81 985
7582.63 950
7583.45 987
7584.28 963
7585.10 1000
7585.92 977
7586.74 1186
7587.56 1234
7588.39 1122
7589.21 1226
7590.03 1171
7590.85 1271
7591.67 1290
7592.50 1283
7593.32 1273
7594.14 1256
7594.96 1263
7595.79 1241
7596.61 1185
7597.43 1198
7598.26 1230
7599.08 1282
7599.90 1245
7600.72 1342
7601.55 1378
7602.37 1409
7603.19 1559
7604.02 1674
7604.84 1735
7605.66 1700
7606.48 1696
7607.31 1699
7608.13 1717
7608.95 1697
7609.78 1651
7610.60 1475
7611.42 1479
7612.25 1413
7613.07 1425
7613.89 1308
7614.72 1397
7615.54 1409
7616.37 1418
7617.19 1588
7618.01 1640
7618.84 1675
7619.66 1705
7620.48 1677
7621.31 1679
7622.13 1552
7622.96 1443
7623.78 1520
7624.60 1534
7625.43 1416
7626.25 1488
7627.08 1463
7627.90 1635
7628.73 1736
7629.55 1759
7630.37 1865
7631.20 2063
7632.02 2248
7632.85 2353
7633.67 2275
7634.50 2205
7635.32 2225
7636.15 2043
7636.97 1821
7637.80 1785
7638.62 1492
7639.45 1406
7640.27 1272
7641.10 1162
7641.92 1122
7642.75 1122
7643.57 1207
7644.40 1152
7645.22 1115
7646.05 1217
7646.87 1074
7647.70 1110
7648.52 1195
7649.35 1179
7650.17 1094
7651.00 1099
7651.83 1059
7652.65 995
7653.48 954
7654.30 934
7655.13 885
7655.95 836
7656.78 871
7657.61 864
7658.43 926
7659.26 974
7660.08 908
7660.91 896
7661.74 809
7662.56 883
7663.39 902
7664.21 819
7665.04 862
7665.87 805
7666.69 867
7667.52 940
7668.35 942
7669.17 896
7670.00 926
7670.83 947
7671.65 866
7672.48 929
7673.31 877
7674.13 900
7674.96 849
7675.79 824
7676.61 902
7677.44 853
7678.27 836
7679.09 821
7679.92 778
7680.75 771
7681.58 816
7682.40 857
7683.23 833
7684.06 852
7684.89 764
7685.71 812
7686.54 875
7687.37 730
7688.19 815
7689.02 823
7689.85 825
7690.68 864
7691.51 893
7692.33 767
7693.16 824
7693.99 888
7694.82 880
7695.64 869
7696.47 755
7697.30 861
7698.13 877
7698.96 924
7699.79 906
7700.61 947
7701.44 931
7702.27 862
7703.10 829
7703.93 782
7704.76 813
7705.58 817
7706.41 813
7707.24 848
7708.07 863
7708.90 757
7709.73 747
7710.56 750
7711.38 806
7712.21 800
7713.04 780
7713.87 688
7714.70 794
7715.53 704
7716.36 694
7717.19 781
7718.02 737
7718.85 693
7719.67 727
7720.50 769
7721.33 680
7722.16 693
7722.99 683
7723.82 692
7724.65 661
7725.48 691
7726.31 683
7727.14 724
7727.97 719
7728.80 798
7729.63 687
7730.46 695
7731.29 684
7732.12 722
7732.95 699
7733.78 771
7734.61 819
7735.44 749
7736.27 668
7737.10 694
7737.93 662
7738.76 589
7739.59 654
7740.42 620
7741.25 602
7742.08 652
7742.91 619
7743.74 683
7744.57 626
7745.40 660
7746.23 729
7747.06 702
7747.90 719
7748.73 622
7749.56 715
7750.39 694
7751.22 678
7752.05 721
7752.88 721
7753.71 653
7754.54 684
7755.37 723
7756.21 711
7757.04 684
7757.87 780
7758.70 710
7759.53 688
7760.36 657
7761.19 656
7762.03 617
7762.86 626
7763.69 665
7764.52 724
7765.35 833
7766.18 738
7767.02 704
7767.85 683
7768.68 689
7769.51 693
7770.34 659
7771.18 727
7772.01 622
7772.84 697
7773.67 741
7774.50 713
7775.34 680
7776.17 684
7777.00 706
7777.83 749
7778.67 706
7779.50 669
7780.33 669
7781.16 745
7782.00 676
7782.83 648
7783.66 659
7784.49 694
7785.33 663
7786.16 644
7786.99 686
7787.82 632
7788.66 743
7789.49 681
7790.32 681
7791.16 679
7791.99 700
7792.82 680
7793.66 698
7794.49 766
7795.32 620
7796.16 695
7796.99 677
7797.82 745
7798.66 768
7799.49 715
7800.32 689
7801.16 715
7801.99 779
7802.82 889
7803.66 821
7804.49 748
7805.33 781
7806.16 777
7806.99 784
7807.83 815
7808.66 860
7809.50 884
7810.33 829
7811.16 855
7812.00 952
7812.83 917
7813.67 967
7814.50 922
7815.34 1024
7816.17 946
7817.00 971
7817.84 1076
7818.67 1124
7819.51 1088
7820.34 1085
7821.18 969
7822.01 1055
7822.85 1058
7823.68 1018
7824.52 1128
7825.35 1088
7826.19 1136
7827.02 1257
7827.86 1199
7828.69 1233
7829.53 1089
7830.36 1112
7831.20 1200
7832.03 1134
7832.87 1123
7833.70 1131
7834.54 1213
7835.37 1236
7836.21 1249
7837.04 1188
7837.88 1245
7838.72 1150
7839.55 1191
7840.39 1039
7841.22 1060
7842.06 1094
7842.89 1142
7843.73 927
7844.57 910
7845.40 1020
7846.24 1015
7847.07 1015
7847.91 1007
7848.75 1029
7849.58 1016
7850.42 1041
7851.26 938
7852.09 964
7852.93 981
7853.77 1034
7854.60 1147
7855.44 1078
7856.27 1007
7857.11 1089
7857.95 1126
7858.78 1259
7859.62 1207
7860.46 1362
7861.29 1289
7862.13 1277
7862.97 1213
7863.81 1240
7864.64 1189
7865.48 1140
7866.32 1057
7867.15 1043
7867.99 1193
7868.83 1291
7869.67 1223
7870.50 1271
7871.34 1270
7872.18 1260
7873.02 1369
7873.85 1345
7874.69 1455
7875.53 1453
7876.37 1611
7877.20 1856
7878.04 1949
7878.88 1929
7879.72 2042
7880.55 2122
7881.39 1991
7882.23 1832
7883.07 1750
7883.91 1754
7884.74 1699
7885.58 1593
7886.42 1408
7887.26 1311
7888.10 1490
7888.94 1445
7889.77 1395
7890.61 1307
7891.45 1289
7892.29 1505
7893.13 1464
7893.97 1389
7894.80 1491
7895.64 1389
7896.48 1461
7897.32 1299
7898.16 1283
7899.00 1336
7899.84 1245
7900.68 1032
7901.52 1037
7902.35 1192
7903.19 1137
7904.03 1076
7904.87 1175
7905.71 1086
7906.55 1089
7907.39 983
7908.23 1037
7909.07 1056
7909.91 1047
7910.75 1120
7911.59 1057
7912.43 1035
7913.27 1013
7914.11 972
7914.94 992
7915.78 921
7916.62 979
7917.46 1037
7918.30 1041
7919.14 1004
7919.98 976
7920.82 1038
7921.66 981
7922.50 894
7923.34 887
7924.18 858
7925.02 940
7925.87 942
7926.71 932
7927.55 872
7928.39 942
7929.23 927
7930.07 913
7930.91 882
7931.75 844
7932.59 933
7933.43 977
7934.27 917
7935.11 935
7935.95 901
7936.79 902
7937.63 926
7938.47 871
7939.32 926
7940.16 864
7941.00 903
7941.84 863
7942.68 861
7943.52 1007
7944.36 968
7945.20 946
7946.04 973
7946.89 866
7947.73 932
7948.57 1044
7949.41 1047
7950.25 1047
7951.09 1079
7951.94 1065
7952.78 1118
7953.62 1113
7954.46 1261
7955.30 1329
7956.14 1274
7956.99 1271
7957.83 1233
7958.67 1239
7959.51 1169
7960.35 1241
7961.20 1242
7962.04 1223
7962.88 1146
7963.72 1092
7964.57 1146
7965.41 1271
7966.25 1185
7967.09 1179
7967.94 1141
7968.78 1248
7969.62 1321
7970.46 1227
7971.31 1182
7972.15 1104
7972.99 1048
7973.83 984
7974.68 1021
7975.52 1055
7976.36 1025
7977.21 970
7978.05 935
7978.89 918
7979.74 843
7980.58 832
7981.42 825
7982.26 783
7983.11 844
7983.95 844
7984.79 822
7985.64 862
7986.48 787
7987.33 847
7988.17 851
7989.01 840
7989.86 791
7990.70 812
7991.54 817
7992.39 785
7993.23 748
7994.08 774
7994.92 810
7995.76 720
7996.61 778
7997.45 746
7998.30 708
7999.14 685
7999.98 712
8000.83 708
8001.67 672
8002.52 718
8003.36 802
8004.21 741
8005.05 662
8005.89 771
8006.74 704
8007.58 733
8008.43 724
8009.27 725
8010.12 730
8010.96 715
8011.81 727
8012.65 678
8013.50 757
8014.34 737
8015.19 726
8016.03 662
8016.88 706
8017.72 679
8018.57 706
8019.41 719
8020.26 701
8021.10 593
8021.95 655
8022.79 750
8023.64 710
8024.48 667
8025.33 665
8026.18 710
8027.02 602
8027.87 654
8028.71 633
8029.56 635
8030.40 667
8031.25 675
8032.10 649
8032.94 583
8033.79 592
8034.63 658
8035.48 701
8036.33 653
8037.17 604
8038.02 618
8038.86 635
8039.71 651
8040.56 598
8041.40 623
8042.25 632
8043.10 600
8043.94 645
8044.79 715
8045.64 659
8046.48 662
8047.33 665
8048.18 641
8049.02 602
8049.87 590
8050.72 616
8051.56 579
8052.41 596
8053.26 638
8054.10 537
8054.95 578
8055.80 612
8056.65 619
8057.49 577
8058.34 578
8059.19 603
8060.04 599
8060.88 598
8061.73 636
8062.58 607
8063.43 600
8064.27 626
8065.12 561
8065.97 612
8066.82 630
8067.66 558
8068.51 584
8069.36 562
8070.21 577
8071.06 578
8071.90 595
8072.75 518
8073.60 506
8074.45 489
8075.30 577
8076.14 549
8076.99 523
8077.84 516
8078.69 526
8079.54 556
8080.39 550
8081.23 564
8082.08 584
8082.93 479
8083.78 585
8084.63 595
8085.48 582
8086.33 555
8087.17 605
8088.02 533
8088.87 535
8089.72 592
8090.57 562
8091.42 566
8092.27 562
8093.12 643
8093.97 560
8094.82 548
8095.67 547
8096.51 588
8097.36 533
8098.21 529
8099.06 576
8099.91 605
8100.76 544
8101.61 585
8102.46 591
8103.31 604
8104.16 565
8105.01 538
8105.86 514
8106.71 556
8107.56 558
8108.41 539
8109.26 542
8110.11 519
8110.96 562
8111.81 588
8112.66 590
8113.51 510
8114.36 504
8115.21 588
8116.06 615
8116.91 641
8117.76 607
8118.61 603
8119.46 542
8120.31 557
8121.16 591
8122.01 601
8122.86 626
8123.72 587
8124.57 613
8125.42 628
8126.27 595
8127.12 616
8127.97 586
8128.82 676
8129.67 637
8130.52 605
8131.37 652
8132.22 642
8133.08 617
8133.93 688
8134.78 623
8135.63 627
8136.48 575
8137.33 651
8138.18 682
8139.04 651
8139.89 708
8140.74 708
8141.59 668
8142.44 608
8143.29 706
8144.15 704
8145.00 729
8145.85 686
8146.70 653
8147.55 690
8148.41 712
8149.26 782
8150.11 841
8150.96 808
8151.81 746
8152.67 731
8153.52 765
8154.37 866
8155.22 996
8156.08 1007
8156.93 1017
8157.78 999
8158.63 985
8159.49 889
8160.34 784
8161.19 814
8162.04 749
8162.90 760
8163.75 720
8164.60 721
8165.45 744
8166.31 711
8167.16 690
8168.01 781
8168.87 694
8169.72 712
8170.57 672
8171.43 740
8172.28 724
8173.13 672
8173.99 640
8174.84 581
8175.69 526
8176.55 621
8177.40 613
8178.25 635
8179.11 596
8179.96 592
8180.81 583
8181.67 521
8182.52 539
8183.38 571
8184.23 571
8185.08 565
8185.94 554
8186.79 577
8187.65 571
8188.50 599
8189.35 556
8190.21 556
8191.06 603
8191.92 558
8192.77 535
8193.63 529
8194.48 503
8195.33 529
8196.19 545
8197.04 612
8197.90 526
8198.75 551
8199.61 491
8200.46 560
8201.32 585
8202.17 587
8203.03 501
8203.88 522
8204.74 552
8205.59 564
8206.45 512
8207.30 581
8208.16 591
8209.01 623
8209.87 532
8210.72 560
8211.58 559
8212.43 553
8213.29 569
8214.14 550
8215.00 503
8215.86 540
8216.71 522
8217.57 567
8218.42 567
8219.28 567
8220.13 511
8220.99 486
8221.85 522
8222.70 581
8223.56 627
8224.41 625
8225.27 607
8226.13 578
8226.98 592
8227.84 574
8228.69 679
8229.55 615
8230.41 591
8231.26 562
8232.12 625
8232.98 586
8233.83 496
8234.69 533
8235.54 488
8236.40 503
8237.26 552
8238.11 513
8238.97 555
8239.83 542
8240.69 535
8241.54 541
8242.40 521
8243.26 512
8244.11 567
8244.97 501
8245.83 482
8246.68 524
8247.54 497
8248.40 489
8249.26 475
8250.11 472
8250.97 504
8251.83 468
8252.69 438
8253.54 521
8254.40 448
8255.26 522
8256.12 558
8256.97 530
8257.83 549
8258.69 611
8259.55 539
8260.40 515
8261.26 551
8262.12 521
8262.98 543
8263.84 537
8264.69 521
8265.55 527
8266.41 537
8267.27 521
8268.13 521
8268.99 536
8269.84 579
8270.70 573
8271.56 558
8272.42 561
8273.28 546
8274.14 562
8275.00 563
8275.85 508
8276.71 562
8277.57 549
8278.43 528
8279.29 496
8280.15 525
8281.01 606
8281.87 600
8282.72 619
8283.58 597
8284.44 575
8285.30 668
8286.16 627
8287.02 570
8287.88 577
8288.74 623
8289.60 562
8290.46 560
8291.32 581
8292.18 618
8293.04 677
8293.90 639
8294.76 595
8295.62 653
8296.47 594
8297.33 608
8298.19 607
8299.05 607
8299.91 621
8300.77 533
8301.63 605
8302.49 600
8303.35 654
8304.21 629
8305.07 653
8305.93 575
8306.80 591
8307.66 624
8308.52 666
8309.38 673
8310.24 620
8311.10 600
8311.96 558
8312.82 625
8313.68 618
8314.54 646
8315.40 615
8316.26 631
8317.12 746
8317.98 663
8318.84 667
8319.70 697
8320.57 670
8321.43 651
8322.29 682
8323.15 631
8324.01 621
8324.87 529
8325.73 531
8326.59 564
8327.46 597
8328.32 565
8329.18 576
8330.04 531
8330.90 521
8331.76 600
8332.62 584
8333.49 579
8334.35 621
8335.21 576
8336.07 573
8336.93 544
8337.79 497
8338.66 508
8339.52 499
8340.38 513
8341.24 540
8342.10 611
8342.97 552
8343.83 520
8344.69 517
8345.55 571
8346.42 588
8347.28 533
8348.14 516
8349.00 553
8349.87 569
8350.73 597
8351.59 594
8352.45 634
8353.32 602
8354.18 579
8355.04 531
8355.90 611
8356.77 570
8357.63 514
8358.49 557
8359.36 487
8360.22 505
8361.08 543
8361.95 597
8362.81 550
8363.67 594
8364.53 549
8365.40 570
8366.26 605
8367.12 524
8367.99 554
8368.85 540
8369.72 601
8370.58 576
8371.44 518
8372.31 620
8373.17 560
8374.03 612
8374.90 590
8375.76 651
8376.63 572
8377.49 556
8378.35 587
8379.22 603
8380.08 612
8380.95 570
8381.81 599
8382.67 607
8383.54 547
8384.40 545
8385.27 640
8386.13 637
8387.00 672
8387.86 655
8388.72 609
8389.59 571
8390.45 589
8391.32 622
8392.18 592
8393.05 563
8393.91 582
8394.78 590
8395.64 582
8396.51 578
8397.37 540
8398.24 630
8399.10 635
8399.97 660
8400.83 602
8401.70 566
8402.56 585
8403.43 620
8404.29 561
8405.16 631
8406.02 578
8406.89 610
8407.75 628
8408.62 575
8409.49 556
8410.35 619
8411.22 634
8412.08 634
8412.95 662
8413.81 666
8414.68 643
8415.55 639
8416.41 622
8417.28 637
8418.14 732
8419.01 687
8419.88 711
8420.74 630
8421.61 707
8422.48 742
8423.34 741
8424.21 723
8425.07 665
8425.94 750
8426.81 797
8427.67 744
8428.54 718
8429.41 718
8430.27 849
8431.14 896
8432.01 854
8432.87 931
8433.74 824
8434.61 824
8435.47 794
8436.34 808
8437.21 863
8438.08 896
8438.94 816
8439.81 914
8440.68 996
8441.54 1046
8442.41 1144
8443.28 1179
8444.15 1273
8445.01 1296
8445.88 1334
8446.75 1297
8447.62 1299
8448.48 1266
8449.35 1180
8450.22 1194
8451.09 1076
8451.95 1160
8452.82 1118
8453.69 1137
8454.56 1103
8455.43 1286
8456.29 1243
8457.16 1114
8458.03 1247
8458.90 1247
8459.77 1150
8460.63 1217
8461.50 1167
8462.37 1178
8463.24 1162
8464.11 1124
8464.98 1236
8465.84 1296
8466.71 1373
8467.58 1563
8468.45 1691
8469.32 2119
8470.19 2401
8471.06 2501
8471.93 2692
8472.79 2647
8473.66 2527
8474.53 2470
8475.40 2114
8476.27 1758
8477.14 1634
8478.01 1318
8478.88 1251
8479.75 1181
8480.62 1071
8481.48 1035
8482.35 966
8483.22 883
8484.09 807
8484.96 809
8485.83 834
8486.70 836
8487.57 858
8488.44 829
8489.31 846
8490.18 818
8491.05 819
8491.92 853
8492.79 830
8493.66 794
8494.53 836
8495.40 790
8496.27 833
8497.14 864
8498.01 824
8498.88 806
8499.75 824
8500.62 821
8501.49 842
8502.36 839
8503.23 817
8504.10 785
8504.97 809
8505.84 826
8506.71 917
8507.58 948
8508.45 987
8509.33 972
8510.20 970
8511.07 982
8511.94 867
8512.81 975
8513.68 956
8514.55 905
8515.42 866
8516.29 849
8517.16 854
8518.04 938
8518.91 883
8519.78 845
8520.65 832
8521.52 805
8522.39 825
8523.26 880
8524.13 876
8525.01 892
8525.88 881
8526.75 906
8527.62 911
8528.49 915
8529.36 949
8530.24 961
8531.11 891
8531.98 858
8532.85 970
8533.72 1014
8534.60 1022
8535.47 1011
8536.34 1019
8537.21 1039
8538.08 989
8538.96 1062
8539.83 1076
8540.70 1013
8541.57 1058
8542.45 1041
8543.32 1094
8544.19 1005
8545.06 988
8545.94 996
8546.81 1073
8547.68 1125
8548.55 1037
8549.43 1102
8550.30 1210
8551.17 1305
8552.05 1366
8552.92 1425
8553.79 1540
8554.66 1737
8555.54 1639
8556.41 1672
8557.28 1642
8558.16 1498
8559.03 1393
8559.90 1290
8560.78 1191
8561.65 1078
8562.52 993
8563.40 905
8564.27 909
8565.14 817
8566.02 804
8566.89 867
8567.77 867
8568.64 837
8569.51 848
8570.39 798
8571.26 807
8572.13 853
8573.01 787
8573.88 756
8574.76 757
8575.63 788
8576.50 679
8577.38 681
8578.25 693
8579.13 716
8580.00 761
8580.88 741
8581.75 714
8582.63 785
8583.50 713
8584.37 786
8585.25 824
8586.12 718
8587.00 713
8587.87 708
8588.75 716
8589.62 717
8590.50 738
8591.37 748
8592.25 759
8593.12 715
8594.00 749
8594.87 772
8595.75 824
8596.62 753
8597.50 758
8598.37 830
8599.25 791
8600.12 841
8601.00 732
8601.87 746
8602.75 701
8603.63 715
8604.50 689
8605.38 698
8606.25 716
8607.13 743
8608.00 764
8608.88 710
8609.76 712
8610.63 785
8611.51 739
8612.38 734
8613.26 807
8614.14 822
8615.01 856
8615.89 777
8616.76 791
8617.64 740
8618.52 775
8619.39 775
8620.27 775
8621.15 734
8622.02 769
8622.90 817
8623.78 797
8624.65 830
8625.53 881
8626.41 850
8627.28 845
8628.16 822
8629.04 798
8629.91 884
8630.79 848
8631.67 950
8632.54 865
8633.42 865
8634.30 875
8635.17 891
8636.05 896
8636.93 851
8637.81 894
8638.68 891
8639.56 884
8640.44 873
8641.32 896
8642.19 826
8643.07 855
8643.95 975
8644.83 930
8645.70 976
8646.58 1042
8647.46 1043
8648.34 958
8649.22 893
8650.09 980
8650.97 1010
8651.85 1061
8652.73 963
8653.61 998
8654.48 1083
8655.36 1021
8656.24 1056
8657.12 955
8658.00 1006
8658.87 1031
8659.75 1015
8660.63 963
8661.51 988
8662.39 1030
8663.27 964
8664.15 952
8665.02 1010
8665.90 950
8666.78 960
8667.66 981
8668.54 1067
8669.42 1147
8670.30 1229
8671.18 1254
8672.06 1270
8672.93 1460
8673.81 1438
8674.69 1516
8675.57 1538
8676.45 1665
8677.33 1644
8678.21 1507
8679.09 1595
8679.97 1480
8680.85 1366
8681.73 1306
8682.61 1325
8683.49 1226
8684.37 1259
8685.25 1207
8686.13 1258
8687.01 1309
8687.89 1342
8688.77 1395
8689.65 1599
8690.53 1939
8691.41 2340
8692.29 2554
8693.17 2926
8694.05 3182
8694.93 3243
8695.81 2988
8696.69 2926
8697.57 2583
8698.45 2218
8699.33 1830
8700.21 1575
8701.09 1446
8701.97 1399
8702.85 1181
8703.73 1174
8704.61 1076
8705.49 1046
8706.37 958
8707.25 864
8708.13 863
8709.01 943
8709.90 869
8710.78 873
8711.66 799
8712.54 875
8713.42 835
8714.30 804
8715.18 731
8716.06 784
8716.94 800
8717.83 774
8718.71 791
8719.59 760
8720.47 789
8721.35 757
8722.23 820
8723.11 848
8724.00 743
8724.88 792
8725.76 816
8726.64 807
8727.52 779
8728.41 798
8729.29 776
8730.17 855
8731.05 841
8731.93 816
8732.82 840
8733.70 804
8734.58 806
8735.46 775
8736.34 689
8737.23 732
8738.11 726
8738.99 746
8739.87 704
8740.76 666
8741.64 701
8742.52 761
8743.40 682
8744.29 682
8745.17 739
8746.05 690
8746.94 740
8747.82 791
8748.70 807
8749.58 807
8750.47 804
8751.35 803
8752.23 774
8753.12 799
8754.00 815
8754.88 885
8755.77 879
8756.65 886
8757.53 947
8758.42 923
8759.30 1019
8760.18 961
8761.07 926
8761.95 884
8762.83 963
8763.72 926
8764.60 895
8765.48 919
8766.37 921
8767.25 846
8768.14 772
8769.02 853
8769.90 888
8770.79 919
8771.67 907
8772.56 937
8773.44 850
8774.32 781
8775.21 823
8776.09 794
8776.98 748
8777.86 746
8778.75 726
8779.63 761
8780.52 696
8781.40 699
8782.28 619
8783.17 660
8784.05 703
8784.94 699
8785.82 737
8786.71 715
8787.59 668
8788.48 663
8789.36 711
8790.25 706
8791.13 666
8792.02 754
8792.90 757
8793.79 673
8794.67 680
8795.56 633
8796.44 666
8797.33 685
8798.22 649
8799.10 657
8799.99 673
8800.87 738
8801.76 660
8802.64 658
8803.53 576
8804.41 691
8805.30 686
8806.19 659
8807.07 636
8807.96 618
8808.84 633
8809.73 598
8810.62 597
8811.50 583
8812.39 573
8813.27 601
8814.16 612
8815.05 590
8815.93 545
8816.82 586
8817.71 575
8818.59 548
8819.48 591
8820.36 582
8821.25 542
8822.14 559
8823.02 600
8823.91 528
8824.80 551
8825.68 609
8826.57 593
8827.46 663
8828.35 637
8829.23 625
8830.12 615
8831.01 566
8831.89 599
8832.78 514
8833.67 618
8834.56 569
8835.44 565
8836.33 510
8837.22 579
8838.10 551
8838.99 605
8839.88 584
8840.77 567
8841.65 560
8842.54 569
8843.43 529
8844.32 518
8845.21 524
8846.09 530
8846.98 518
8847.87 564
8848.76 557
8849.65 562
8850.53 556
8851.42 547
8852.31 524
8853.20 488
8854.09 533
8854.97 517
8855.86 512
8856.75 479
8857.64 537
8858.53 525
8859.42 496
8860.30 556
8861.19 482
8862.08 534
8862.97 521
8863.86 532
8864.75 545
8865.64 523
8866.53 507
8867.41 495
8868.30 491
8869.19 490
8870.08 557
8870.97 512
8871.86 535
8872.75 537
8873.64 467
8874.53 502
8875.42 487
8876.31 495
8877.20 445
8878.08 415
8878.97 465
8879.86 480
8880.75 513
8881.64 520
8882.53 524
8883.42 544
8884.31 492
8885.20 504
8886.09 476
8886.98 497
8887.87 473
8888.76 544
8889.65 511
8890.54 510
8891.43 522
8892.32 457
8893.21 521
8894.10 493
8894.99 508
8895.88 469
8896.77 439
8897.66 452
8898.55 501
8899.44 486
8900.33 530
8901.23 539
8902.12 480
8903.01 502
8903.90 469
8904.79 466
8905.68 518
8906.57 482
8907.46 460
8908.35 422
8909.24 464
8910.13 482
8911.02 484
8911.92 443
8912.81 448
8913.70 517
8914.59 513
8915.48 454
8916.37 494
8917.26 433
8918.15 462
8919.05 431
8919.94 407
8920.83 428
8921.72 468
8922.61 423
8923.50 452
8924.40 470
8925.29 448
8926.18 470
8927.07 460
8927.96 404
8928.86 425
8929.75 428
8930.64 426
8931.53 478
8932.42 486
8933.32 492
8934.21 492
8935.10 430
8935.99 412
8936.89 409
8937.78 445
8938.67 520
8939.56 439
8940.46 447
8941.35 437
8942.24 464
8943.13 460
8944.03 411
8944.92 397
8945.81 356
8946.70 394
8947.60 417
8948.49 423
8949.38 434
8950.28 458
8951.17 423
8952.06 463
8952.96 416
8953.85 438
8954.74 445
8955.64 435
8956.53 427
8957.42 387
8958.32 403
8959.21 421
8960.10 377
8961.00 360
8961.89 354
8962.78 402
8963.68 453
8964.57 416
8965.46 475
8966.36 444
8967.25 410
8968.15 446
8969.04 422
8969.93 511
8970.83 535
8971.72 477
8972.62 409
8973.51 410
8974.41 438
8975.30 400
8976.19 364
8977.09 432
8977.98 426
8978.88 413
8979.77 444
8980.67 441
8981.56 495
8982.46 467
8983.35 461
8984.25 417
8985.14 466
8986.03 402
8986.93 394
8987.82 382
8988.72 417
8989.61 435
8990.51 391
8991.40 381
8992.30 404
8993.19 399
8994.09 436
8994.99 413
8995.88 448
8996.78 322
8997.67 353
8998.57 442
8999.46 382
9000.36 418
9001.25 433
9002.15 391
9003.04 389
9003.94 439
9004.84 389
9005.73 378
9006.63 407
9007.52 393
9008.42 431
9009.32 412
9010.21 407
9011.11 440
9012.00 400
9012.90 367
9013.80 376
9014.69 391
9015.59 382
9016.49 407
9017.38 430
9018.28 427
9019.17 406
9020.07 363
9020.97 419
9021.86 430
9022.76 396
9023.66 389
9024.55 352
9025.45 390
9026.35 388
9027.25 420
9028.14 426
9029.04 403
9029.94 353
9030.83 376
9031.73 395
9032.63 411
9033.52 408
9034.42 459
9035.32 425
9036.22 487
9037.11 447
9038.01 370
9038.91 400
9039.81 394
9040.70 387
9041.60 393
9042.50 373
9043.40 368
9044.29 356
9045.19 437
9046.09 417
9046.99 407
9047.89 437
9048.78 408
9049.68 391
9050.58 486
9051.48 438
9052.38 421
9053.27 401
9054.17 409
9055.07 409
9055.97 431
9056.87 336
9057.77 373
9058.66 413
9059.56 419
9060.46 433
9061.36 426
9062.26 421
9063.16 376
9064.06 428
9064.95 369
9065.85 379
9066.75 422
9067.65 470
9068.55 424
9069.45 399
9070.35 412
9071.25 427
9072.15 421
9073.05 415
9073.94 440
9074.84 388
9075.74 435
9076.64 415
9077.54 417
9078.44 393
9079.34 392
9080.24 464
9081.14 487
9082.04 435
9082.94 424
9083.84 424
9084.74 482
9085.64 460
9086.54 438
9087.44 444
9088.34 388
9089.24 468
9090.14 535
9091.04 530
9091.94 497
9092.84 507
9093.74 516
9094.64 483
9095.54 439
9096.44 481
9097.34 511
9098.24 456
9099.14 447
9100.04 416
9100.94 438
9101.84 432
9102.74 458
9103.64 455
9104.54 439
9105.44 431
9106.35 409
9107.25 411
9108.15 403
9109.05 418
9109.95 430
9110.85 404
9111.75 400
9112.65 414
9113.55 413
9114.46 395
9115.36 369
9116.26 403
9117.16 371
9118.06 357
9118.96 383
9119.86 396
9120.76 353
9121.67 401
9122.57 387
9123.47 426
9124.37 384
9125.27 372
9126.17 387
9127.08 393
9127.98 419
9128.88 400
9129.78 380
9130.68 441
9131.59 435
9132.49 406
9133.39 384
9134.29 361
9135.20 378
9136.10 406
9137.00 450
9137.90 398
9138.80 374
9139.71 342
9140.61 319
9141.51 349
9142.41 372
9143.32 405
9144.22 403
9145.12 349
9146.03 424
9146.93 364
9147.83 331
9148.73 372
9149.64 372
9150.54 405
9151.44 379
9152.35 373
9153.25 382
9154.15 369
9155.06 334
9155.96 302
9156.86 355
9157.77 393
9158.67 371
9159.57 394
9160.48 406
9161.38 378
9162.28 369
9163.19 396
9164.09 421
9164.99 396
9165.90 352
9166.80 414
9167.71 413
9168.61 360
9169.51 359
9170.42 324
9171.32 398
9172.23 383
9173.13 432
9174.03 409
9174.94 350
9175.84 367
9176.75 388
9177.65 374
9178.56 362
9179.46 411
9180.36 388
9181.27 398
9182.17 388
9183.08 341
9183.98 389
9184.89 431
9185.79 407
9186.70 379
9187.60 353
9188.51 359
9189.41 383
9190.32 396
9191.22 378
9192.13 366
9193.03 379
9193.94 419
9194.84 398
9195.75 335
9196.65 391
9197.56 426
9198.46 465
9199.37 396
9200.27 436
9201.18 417
9202.09 434
9202.99 476
9203.90 378
9204.80 439
9205.71 438
9206.61 408
9207.52 407
9208.43 379
9209.33 392
9210.24 393
9211.14 362
9212.05 361
9212.96 375
9213.86 412
9214.77 391
9215.67 384
9216.58 401
9217.49 334
9218.39 412
9219.30 409
9220.21 392
9221.11 398
9222.02 389
9222.93 377
9223.83 418
9224.74 403
9225.65 381
9226.55 378
9227.46 373
9228.37 396
9229.27 395
9230.18 358
9231.09 409
9231.99 427
9232.90 399
9233.81 393
9234.71 398
9235.62 418
9236.53 375
9237.44 368
9238.34 378
9239.25 401
9240.16 385
9241.07 374
9241.97 384
9242.88 368
9243.79 360
9244.70 361
9245.60 368
9246.51 317
9247.42 424
9248.33 395
9249.24 397
9250.14 424
9251.05 354
9251.96 331
9252.87 356
9253.78 381
9254.68 352
9255.59 379
9256.50 350
9257.41 393
9258.32 343
9259.22 391
9260.13 370
9261.04 327
9261.95 373
9262.86 344
9263.77 363
9264.68 396
9265.58 398
9266.49 360
9267.40 373
9268.31 384
9269.22 336
9270.13 348
9271.04 340
9271.95 400
9272.86 367
9273.76 332
9274.67 346
9275.58 380
9276.49 323
9277.40 402
9278.31 438
9279.22 376
9280.13 340
9281.04 395
9281.95 405
9282.86 413
9283.77 413
9284.68 373
9285.59 338
9286.50 391
9287.41 397
9288.32 370
9289.23 401
9290.14 356
9291.05 444
9291.96 413
9292.87 367
9293.78 434
9294.69 454
9295.60 431
9296.51 415
9297.42 429
9298.33 476
9299.24 465
9300.15 440
9301.06 442
9301.97 390
9302.88 431
9303.79 537
9304.70 477
9305.61 462
9306.52 507
9307.43 520
9308.34 520
9309.25 575
9310.16 529
9311.08 541
9311.99 551
9312.90 525
9313.81 443
9314.72 457
9315.63 488
9316.54 457
9317.45 451
9318.36 418
9319.28 439
9320.19 419
9321.10 499
9322.01 464
9322.92 438
9323.83 458
9324.74 453
9325.66 445
9326.57 400
9327.48 445
9328.39 419
9329.30 402
9330.21 409
9331.13 398
9332.04 408
9332.95 405
9333.86 437
9334.77 450
9335.69 456
9336.60 457
9337.51 462
9338.42 395
9339.34 398
9340.25 436
9341.16 407
9342.07 409
9342.98 448
9343.90 355
9344.81 439
9345.72 459
9346.64 479
9347.55 477
9348.46 451
9349.37 500
9350.29 438
9351.20 397
9352.11 395
9353.03 429
9353.94 447
9354.85 452
9355.76 413
9356.68 409
9357.59 414
9358.50 393
9359.42 404
9360.33 413
9361.24 440
9362.16 408
9363.07 380
9363.98 409
9364.90 444
9365.81 411
9366.72 402
9367.64 410
9368.55 482
9369.47 418
9370.38 410
9371.29 456
9372.21 406
9373.12 365
9374.04 378
9374.95 413
9375.86 397
9376.78 381
9377.69 431
9378.61 405
9379.52 427
9380.43 458
9381.35 427
9382.26 403
9383.18 451
9384.09 435
9385.01 401
9385.92 398
9386.84 432
9387.75 439
9388.67 421
9389.58 441
9390.49 443
9391.41 447
9392.32 445
9393.24 449
9394.15 457
9395.07 458
9395.98 480
9396.90 440
9397.81 447
9398.73 471
9399.65 431
9400.56 439
9401.48 457
9402.39 436
9403.31 454
9404.22 472
9405.14 488
9406.05 453
9406.97 411
9407.88 426
9408.80 434
9409.72 402
9410.63 385
9411.55 466
9412.46 480
9413.38 468
9414.30 494
9415.21 461
9416.13 459
9417.04 516
9417.96 508
9418.88 482
9419.79 451
9420.71 436
9421.62 503
9422.54 462
9423.46 485
9424.37 484
9425.29 411
9426.21 475
9427.12 385
9428.04 407
9428.96 469
9429.87 500
9430.79 510
9431.71 447
9432.62 465
9433.54 548
9434.46 540
9435.37 510
9436.29 462
9437.21 459
9438.13 490
9439.04 454
9439.96 469
9440.88 483
9441.79 522
9442.71 518
9443.63 500
9444.55 510
9445.46 535
9446.38 546
9447.30 525
9448.22 485
9449.13 521
9450.05 596
9450.97 639
9451.89 660
9452.81 627
9453.72 603
9454.64 686
9455.56 709
9456.48 673
9457.40 638
9458.31 615
9459.23 659
9460.15 575
9461.07 533
9461.99 522
9462.90 532
9463.82 509
9464.74 526
9465.66 472
9466.58 472
9467.50 537
9468.42 511
9469.33 512
9470.25 454
9471.17 478
9472.09 512
9473.01 491
9473.93 442
9474.85 474
9475.77 503
9476.68 521
9477.60 494
9478.52 507
9479.44 525
9480.36 566
9481.28 577
9482.20 576
9483.12 565
9484.04 499
9484.96 556
9485.88 598
9486.80 513
9487.72 535
9488.64 522
9489.56 494
9490.48 481
9491.39 532
9492.31 486
9493.23 494
9494.15 541
9495.07 512
9495.99 446
9496.91 508
9497.83 521
9498.75 490
9499.67 442
9500.59 481
9501.51 485
9502.43 482
9503.36 496
9504.28 492
9505.20 451
9506.12 472
9507.04 489
9507.96 466
9508.88 419
9509.80 521
9510.72 518
9511.64 542
9512.56 563
9513.48 557
9514.40 540
9515.32 508
9516.24 545
9517.16 528
9518.09 510
9519.01 578
9519.93 543
9520.85 560
9521.77 528
9522.69 555
9523.61 563
9524.53 543
9525.46 580
9526.38 583
9527.30 559
9528.22 563
9529.14 558
9530.06 658
9530.98 625
9531.91 687
9532.83 726
9533.75 739
9534.67 769
9535.59 736
9536.52 736
9537.44 694
9538.36 672
9539.28 703
9540.20 636
9541.13 631
9542.05 599
9542.97 558
9543.89 577
9544.81 523
9545.74 543
9546.66 535
9547.58 565
9548.50 529
9549.43 602
9550.35 561
9551.27 525
9552.19 498
9553.12 533
9554.04 525
9554.96 584
9555.89 501
9556.81 566
9557.73 545
9558.65 602
9559.58 613
9560.50 590
9561.42 545
9562.35 563
9563.27 574
9564.19 603
9565.12 545
9566.04 580
9566.96 566
9567.89 527
9568.81 549
9569.73 573
9570.66 541
9571.58 506
9572.50 462
9573.43 547
9574.35 463
9575.28 503
9576.20 577
9577.12 539
9578.05 559
9578.97 542
9579.89 555
9580.82 526
9581.74 491
9582.67 508
9583.59 563
9584.52 556
9585.44 559
9586.36 512
9587.29 603
9588.21 578
9589.14 556
9590.06 511
9590.99 543
9591.91 578
9592.84 567
9593.76 569
9594.68 562
9595.61 554
9596.53 519
9597.46 587
9598.38 544
9599.31 566
9600.23 586
9601.16 591
9602.08 598
9603.01 580
9603.93 600
9604.86 570
9605.78 532
9606.71 538
9607.64 635
9608.56 635
9609.49 621
9610.41 629
9611.34 618
9612.26 605
9613.19 608
9614.11 617
9615.04 681
9615.97 694
9616.89 631
9617.82 616
9618.74 681
9619.67 693
9620.59 621
9621.52 614
9622.45 640
9623.37 666
9624.30 660
9625.22 656
9626.15 649
9627.08 683
9628.00 653
9628.93 656
9629.86 683
9630.78 683
9631.71 709
9632.64 665
9633.56 704
9634.49 691
9635.42 739
9636.34 690
9637.27 682
9638.20 699
9639.12 691
9640.05 668
9640.98 737
9641.90 765
9642.83 721
9643.76 734
9644.69 811
9645.61 800
9646.54 804
9647.47 810
9648.39 851
9649.32 811
9650.25 842
9651.18 921
9652.10 971
9653.03 934
9653.96 872
9654.89 844
9655.81 885
9656.74 938
9657.67 875
9658.60 981
9659.53 919
9660.45 924
9661.38 941
9662.31 950
9663.24 966
9664.16 940
9665.09 917
9666.02 932
9666.95 888
9667.88 902
9668.81 1042
9669.73 979
9670.66 982
9671.59 1024
9672.52 1013
9673.45 1032
9674.38 1036
9675.31 1030
9676.23 1091
9677.16 1030
9678.09 1009
9679.02 1042
9679.95 1065
9680.88 1010
9681.81 1033
9682.74 1176
9683.66 1184
9684.59 1190
9685.52 1131
9686.45 1217
9687.38 1207
9688.31 1217
9689.24 1097
9690.17 1113
9691.10 1018
9692.03 1107
9692.96 1293
9693.89 1260
9694.82 1405
9695.75 1468
9696.68 1553
9697.60 1593
9698.53 1877
9699.46 1970
9700.39 2007
9701.32 2101
9702.25 2024
9703.18 1933
9704.11 1799
9705.04 1617
9705.97 1439
9706.90 1461
9707.83 1363
9708.76 1268
9709.69 1231
9710.62 1149
9711.56 1186
9712.49 1158
9713.42 1219
9714.35 1234
9715.28 1089
9716.21 1223
9717.14 1184
9718.07 1144
9719.00 1130
9719.93 1147
9720.86 1165
9721.79 1175
9722.72 1076
9723.65 1019
9724.58 960
9725.52 965
9726.45 970
9727.38 1006
9728.31 1042
9729.24 1061
9730.17 1050
9731.10 1060
9732.03 1032
9732.97 992
9733.90 998
9734.83 999
9735.76 1091
9736.69 1007
9737.62 1070
9738.55 1001
9739.49 1005
9740.42 965
9741.35 940
9742.28 998
9743.21 1000
9744.15 967
9745.08 961
9746.01 1010
9746.94 943
9747.87 943
9748.81 954
9749.74 895
9750.67 922
9751.60 1062
9752.53 1006
9753.47 877
9754.40 868
9755.33 901
9756.26 903
9757.20 929
9758.13 931
9759.06 988
9759.99 941
9760.93 988
9761.86 1000
9762.79 985
9763.73 924
9764.66 1008
9765.59 1044
9766.52 1004
9767.46 968
9768.39 1014
9769.32 1044
9770.26 1079
9771.19 989
9772.12 963
9773.06 1002
9773.99 1038
9774.92 959
9775.86 1021
9776.79 1086
9777.72 1113
9778.66 1220
9779.59 1239
9780.52 1334
9781.46 1343
9782.39 1299
9783.33 1288
9784.26 1299
9785.19 1320
9786.13 1297
9787.06 1227
9787.99 1207
9788.93 1140
9789.86 1119
9790.80 1092
9791.73 1061
9792.67 983
9793.60 967
9794.53 949
9795.47 916
9796.40 1020
9797.34 1040
9798.27 1130
9799.21 1103
9800.14 1039
9801.08 1094
9802.01 1103
9802.94 1023
9803.88 948
9804.81 979
9805.75 865
9806.68 895
9807.62 863
9808.55 866
9809.49 891
9810.42 751
9811.36 763
9812.29 777
9813.23 780
9814.16 756
9815.10 790
9816.04 842
9816.97 807
9817.91 724
9818.84 804
9819.78 838
9820.71 721
9821.65 710
9822.58 763
9823.52 786
9824.46 755
9825.39 754
9826.33 656
9827.26 684
9828.20 733
9829.14 756
9830.07 728
9831.01 675
9831.94 735
9832.88 741
9833.82 710
9834.75 693
9835.69 658
9836.62 689
9837.56 699
9838.50 701
9839.43 707
9840.37 669
9841.31 682
9842.24 735
9843.18 691
9844.12 743
9845.05 699
9845.99 695
9846.93 748
9847.86 754
9848.80 806
9849.74 791
9850.67 688
9851.61 695
9852.55 705
9853.49 732
9854.42 774
9855.36 815
9856.30 733
9857.23 667
9858.17 798
9859.11 732
9860.05 725
9860.98 761
9861.92 733
9862.86 748
9863.80 747
9864.73 833
9865.67 861
9866.61 783
9867.55 774
9868.49 779
9869.42 696
9870.36 705
9871.30 666
9872.24 748
9873.18 765
9874.11 753
9875.05 685
9875.99 685
9876.93 667
9877.87 686
9878.81 695
9879.74 681
9880.68 661
9881.62 695
9882.56 658
9883.50 683
9884.44 673
9885.37 636
9886.31 699
9887.25 697
9888.19 641
9889.13 677
9890.07 667
9891.01 728
9891.95 649
9892.89 633
9893.82 626
9894.76 613
9895.70 634
9896.64 636
9897.58 656
9898.52 638
9899.46 667
9900.40 722
9901.34 624
9902.28 611
9903.22 659
9904.16 629
9905.10 627
9906.04 656
9906.98 640
9907.92 637
9908.86 693
9909.80 697
9910.73 677
9911.67 704
9912.61 680
9913.55 632
9914.49 662
9915.43 714
9916.38 665
9917.32 625
9918.26 698
9919.20 702
9920.14 739
9921.08 744
9922.02 743
9922.96 796
9923.90 860
9924.84 951
9925.78 1068
9926.72 1133
9927.66 1196
9928.60 1206
9929.54 1274
9930.48 1225
9931.42 1139
9932.36 1085
9933.30 1072
9934.25 941
9935.19 888
9936.13 776
9937.07 755
9938.01 837
9938.95 683
9939.89 667
9940.83 701
9941.78 673
9942.72 657
9943.66 648
9944.60 707
9945.54 650
9946.48 635
9947.42 618
9948.37 595
9949.31 647
9950.25 685
9951.19 729
9952.13 684
9953.07 661
9954.02 619
9954.96 637
9955.90 654
9956.84 638
9957.78 628
9958.73 574
9959.67 633
9960.61 612
9961.55 605
9962.50 595
9963.44 649
9964.38 705
9965.32 654
9966.27 653
9967.21 635
9968.15 671
9969.09 626
9970.04 609
9970.98 631
9971.92 582
9972.86 618
9973.81 556
9974.75 573
9975.69 625
9976.64 601
9977.58 595
9978.52 592
9979.46 612
9980.41 613
9981.35 613
9982.29 572
9983.24 599
9984.18 581
9985.12 567
9986.07 584
9987.01 579
9987.95 623
9988.90 616
9989.84 554
9990.79 564
9991.73 518
9992.67 511
9993.62 610
9994.56 550
9995.50 599
9996.45 602
9997.39 598
9998.34 597
9999.28 572
10000.22 520
10001.17 548
10002.11 599
10003.06 583
10004.00 497
10004.95 600
10005.89 565
10006.83 546
10007.78 558
10008.72 572
10009.67 546
10010.61 512
10011.56 550
10012.50 487
10013.45 545
10014.39 521
10015.34 565
10016.28 512
10017.23 548
10018.17 529
10019.12 509
10020.06 478
10021.01 545
10021.95 542
10022.90 463
10023.84 577
10024.79 511
10025.73 500
10026.68 535
10027.62 562
10028.57 578
10029.51 504
10030.46 512
10031.40 472
10032.35 539
10033.30 517
10034.24 501
10035.19 531
10036.13 543
10037.08 516
10038.03 574
10038.97 532
10039.92 538
10040.86 489
10041.81 456
10042.76 480
10043.70 553
10044.65 530
10045.59 518
10046.54 492
10047.49 513
10048.43 496
10049.38 484
10050.33 535
10051.27 542
10052.22 525
10053.17 547
10054.11 488
10055.06 444
10056.01 435
10056.95 479
10057.90 588
10058.85 573
10059.79 472
10060.74 474
10061.69 495
10062.63 535
10063.58 548
10064.53 487
10065.48 454
10066.42 426
10067.37 466
10068.32 470
10069.26 466
10070.21 424
10071.16 465
10072.11 465
10073.05 523
10074.00 451
10074.95 458
10075.90 500
10076.84 479
10077.79 504
10078.74 488
10079.69 451
10080.64 454
10081.58 482
10082.53 528
10083.48 502
10084.43 436
10085.38 483
10086.32 446
10087.27 430
10088.22 459
10089.17 415
10090.12 411
10091.07 453
10092.01 431
10092.96 445
10093.91 449
10094.86 431
10095.81 445
10096.76 469
10097.71 466
10098.65 509
10099.60 493
10100.55 472
10101.50 504
10102.45 490
10103.40 464
10104.35 450
10105.30 451
10106.25 436
10107.20 443
10108.14 429
10109.09 442
10110.04 500
10110.99 465
10111.94 460
10112.89 467
10113.84 404
10114.79 396
10115.74 407
10116.69 458
10117.64 474
10118.59 442
10119.54 448
10120.49 452
10121.44 448
10122.39 449
10123.34 459
10124.29 443
10125.24 445
10126.19 505
10127.14 468
10128.09 427
10129.04 460
10129.99 448
10130.94 480
10131.89 464
10132.84 456
10133.79 426
10134.74 454
10135.69 472
10136.64 485
10137.59 500
10138.54 481
10139.49 459
10140.44 516
10141.39 481
10142.34 512
10143.30 430
10144.25 456
10145.20 474
10146.15 469
10147.10 473
10148.05 423
10149.00 421
10149.95 468
10150.90 478
10151.86 457
10152.81 475
10153.76 494
10154.71 474
10155.66 497
10156.61 489
10157.56 487
10158.52 467
10159.47 456
10160.42 479
10161.37 509
10162.32 504
10163.27 543
10164.23 520
10165.18 457
10166.13 500
10167.08 520
10168.03 555
10168.99 568
10169.94 522
10170.89 535
10171.84 559
10172.79 573
10173.75 534
10174.70 513
10175.65 625
10176.60 567
10177.56 562
10178.51 642
10179.46 621
10180.41 620
10181.37 677
10182.32 610
10183.27 605
10184.22 626
10185.18 611
10186.13 657
10187.08 704
10188.04 709
10188.99 730
10189.94 727
10190.89 716
10191.85 676
10192.80 668
10193.75 729
10194.71 714
10195.66 699
10196.61 713
10197.57 737
10198.52 699
10199.47 725
10200.43 738
10201.38 698
10202.34 761
10203.29 817
10204.24 838
10205.20 926
10206.15 931
10207.10 985
10208.06 1026
10209.01 1058
10209.97 1030
10210.92 994
10211.87 926
10212.83 915
10213.78 960
10214.74 841
10215.69 854
10216.64 836
10217.60 814
10218.55 719
10219.51 729
10220.46 720
10221.42 726
10222.37 757
10223.33 732
10224.28 753
10225.24 668
10226.19 637
10227.14 640
10228.10 629
10229.05 627
10230.01 594
10230.96 646
10231.92 707
10232.87 788
10233.83 722
10234.78 677
10235.74 801
10236.70 762
10237.65 725
10238.61 710
10239.56 722
10240.52 696
10241.47 651
10242.43 663
10243.38 617
10244.34 628
10245.29 588
10246.25 557
10247.21 512
10248.16 525
10249.12 462
10250.07 468
10251.03 503
10251.98 528
10252.94 556
10253.90 529
10254.85 484
10255.81 497
10256.76 502
10257.72 485
10258.68 527
10259.63 487
10260.59 532
10261.55 458
10262.50 442
10263.46 463
10264.42 448
10265.37 421
10266.33 476
10267.29 470
10268.24 478
10269.20 459
10270.16 475
10271.11 486
10272.07 447
10273.03 449
10273.98 433
10274.94 457
10275.90 458
10276.85 487
10277.81 481
10278.77 526
10279.73 495
10280.68 491
10281.64 485
10282.60 468
10283.56 503
10284.51 470
10285.47 476
10286.43 470
10287.39 446
10288.34 400
10289.30 412
10290.26 440
10291.22 405
10292.17 418
10293.13 497
10294.09 489
10295.05 417
10296.01 457
10296.96 456
10297.92 455
10298.88 444
10299.84 461
10300.80 466
10301.75 488
10302.71 473
10303.67 470
10304.63 488
10305.59 510
10306.55 408
10307.51 435
10308.46 432
10309.42 408
10310.38 381
10311.34 418
10312.30 406
10313.26 410
10314.22 466
10315.18 425
10316.13 459
10317.09 485
10318.05 442
10319.01 419
10319.97 423
10320.93 390
10321.89 398
10322.85 403
10323.81 398
10324.77 473
10325.73 454
10326.69 395
10327.64 426
10328.60 467
10329.56 400
10330.52 418
10331.48 397
10332.44 421
10333.40 403
10334.36 420
10335.32 378
10336.28 362
10337.24 425
10338.20 398
10339.16 424
10340.12 385
10341.08 419
10342.04 367
10343.00 426
10343.96 415
10344.92 370
10345.88 407
10346.84 399
10347.80 419
10348.76 397
10349.72 388
10350.69 397
10351.65 414
10352.61 330
10353.57 356
10354.53 405
10355.49 369
10356.45 374
10357.41 371
10358.37 338
10359.33 331
10360.29 383
10361.25 396
10362.22 421
10363.18 381
10364.14 376
10365.10 377
10366.06 357
10367.02 398
10367.98 367
10368.94 360
10369.91 381
10370.87 366
10371.83 364
10372.79 361
10373.75 340
10374.71 375
10375.67 376
10376.64 365
10377.60 286
10378.56 349
10379.52 341
10380.48 369
10381.45 381
10382.41 419
10383.37 365
10384.33 349
10385.29 364
10386.26 354
10387.22 367
10388.18 348
10389.14 339
10390.11 376
10391.07 291
10392.03 319
10392.99 292
10393.96 353
10394.92 357
10395.88 344
10396.84 354
10397.81 374
10398.77 315
10399.73 334
10400.69 319
10401.66 359
10402.62 340
10403.58 375
10404.55 320
10405.51 303
10406.47 331
10407.44 315
10408.40 316
10409.36 308
10410.33 331
10411.29 380
10412.25 355
10413.22 364
10414.18 379
10415.14 291
10416.11 295
10417.07 356
10418.03 392
10419.00 376
10419.96 342
10420.93 369
10421.89 351
10422.85 351
10423.82 325
10424.78 386
10425.74 370
10426.71 346
10427.67 303
10428.64 329
10429.60 347
10430.57 313
10431.53 303
10432.49 346
10433.46 313
10434.42 279
10435.39 310
10436.35 352
10437.32 347
10438.28 318
10439.25 344
10440.21 349
10441.18 300
10442.14 307
10443.10 312
10444.07 334
10445.03 257
10446.00 311
10446.96 339
10447.93 294
10448.89 310
10449.86 347
10450.83 315
10451.79 285
10452.76 321
10453.72 321
10454.69 324
10455.65 352
10456.62 323
10457.58 310
10458.55 326
10459.51 324
10460.48 331
10461.45 314
10462.41 321
10463.38 338
10464.34 315
10465.31 267
10466.27 272
10467.24 277
10468.21 292
10469.17 314
10470.14 301
10471.10 295
10472.07 316
10473.04 297
10474.00 298
10474.97 303
10475.94 325
10476.90 323
10477.87 293
10478.83 328
10479.80 335
10480.77 324
10481.73 358
10482.70 305
10483.67 317
10484.63 351
10485.60 322
10486.57 305
10487.54 306
10488.50 311
10489.47 304
10490.44 335
10491.40 331
10492.37 335
10493.34 304
10494.30 298
10495.27 301
10496.24 334
10497.21 335
10498.17 302
10499.14 266
10500.11 332
10501.08 323
10502.04 313
10503.01 298
10503.98 305
10504.95 345
10505.91 321
10506.88 298
10507.85 308
10508.82 318
10509.79 339
10510.75 338
10511.72 331
10512.69 329
10513.66 320
10514.63 309
10515.59 325
10516.56 304
10517.53 283
10518.50 306
10519.47 302
10520.44 324
10521.40 279
10522.37 290
10523.34 272
10524.31 299
10525.28 265
10526.25 275
10527.22 295
10528.18 305
10529.15 278
10530.12 242
10531.09 279
10532.06 317
10533.03 300
10534.00 291
10534.97 298
10535.94 338
10536.91 312
10537.87 320
10538.84 377
10539.81 334
10540.78 289
10541.75 274
10542.72 282
10543.69 318
10544.66 314
10545.63 331
10546.60 269
10547.57 282
10548.54 304
10549.51 308
10550.48 322
10551.45 300
10552.42 296
10553.39 291
10554.36 314
10555.33 332
10556.30 262
10557.27 326
10558.24 283
10559.21 338
10560.18 316
10561.15 317
10562.12 293
10563.09 368
10564.06 345
10565.03 339
10566.00 341
10566.97 346
10567.94 367
10568.91 334
10569.88 291
10570.85 293
10571.82 284
10572.80 308
10573.77 371
10574.74 359
10575.71 265
10576.68 309
10577.65 289
10578.62 292
10579.59 298
10580.56 309
10581.54 268
10582.51 323
10583.48 331
10584.45 309
10585.42 283
10586.39 295
10587.36 326
10588.33 310
10589.31 288
10590.28 314
10591.25 302
10592.22 311
10593.19 331
10594.16 323
10595.14 304
10596.11 303
10597.08 307
10598.05 292
10599.02 282
10600.00 330
10600.97 328
10601.94 302
10602.91 321
10603.89 326
10604.86 277
10605.83 323
10606.80 314
10607.77 303
10608.75 304
10609.72 314
10610.69 340
10611.66 311
10612.64 293
10613.61 345
10614.58 332
10615.56 308
10616.53 285
10617.50 303
10618.47 302
10619.45 320
10620.42 365
10621.39 330
10622.37 336
10623.34 390
10624.31 346
10625.29 316
10626.26 325
10627.23 351
10628.21 322
10629.18 335
10630.15 331
10631.13 326
10632.10 266
10633.07 308
10634.05 328
10635.02 358
10635.99 373
10636.97 434
10637.94 441
10638.92 470
10639.89 442
10640.86 497
10641.84 479
10642.81 471
10643.79 435
10644.76 427
10645.73 426
10646.71 413
10647.68 359
10648.66 380
10649.63 340
10650.61 371
10651.58 313
10652.55 290
10653.53 299
10654.50 311
10655.48 318
10656.45 273
10657.43 265
10658.40 276
10659.38 313
10660.35 312
10661.33 290
10662.30 331
10663.28 290
10664.25 280
10665.23 308
10666.20 322
10667.18 293
10668.15 300
10669.13 317
10670.10 307
10671.08 340
10672.05 346
10673.03 331
10674.00 298
10674.98 341
10675.96 324
10676.93 285
10677.91 317
10678.88 343
10679.86 343
10680.83 305
10681.81 342
10682.79 308
10683.76 304
10684.74 322
10685.71 277
10686.69 290
10687.67 309
10688.64 323
10689.62 364
10690.59 326
10691.57 277
10692.55 323
10693.52 258
10694.50 260
10695.48 309
10696.45 323
10697.43 309
10698.41 300
10699.38 330
10700.36 337
10701.34 313
10702.31 312
10703.29 326
10704.27 326
10705.24 337
10706.22 287
10707.20 278
10708.17 367
10709.15 306
10710.13 342
10711.10 308
10712.08 310
10713.06 309
10714.04 294
10715.01 269
10715.99 291
10716.97 293
10717.95 334
10718.92 351
10719.90 329
10720.88 288
10721.86 311
10722.83 283
10723.81 322
10724.79 327
10725.77 311
10726.75 329
10727.72 289
10728.70 285
10729.68 269
10730.66 325
10731.64 326
10732.61 325
10733.59 339
10734.57 367
10735.55 283
10736.53 284
10737.51 295
10738.48 290
10739.46 275
10740.44 302
10741.42 310
10742.40 336
10743.38 295
10744.35 275
10745.33 306
10746.31 353
10747.29 338
10748.27 292
10749.25 358
10750.23 304
10751.21 306
10752.19 328
10753.17 331
10754.14 302
10755.12 287
10756.10 302
10757.08 312
10758.06 274
10759.04 294
10760.02 317
10761.00 301
10761.98 271
10762.96 274
10763.94 316
10764.92 384
10765.90 289
10766.88 287
10767.86 328
10768.84 288
10769.82 329
10770.80 291
10771.78 311
10772.76 331
10773.74 331
10774.72 328
10775.70 338
10776.68 326
10777.66 387
10778.64 326
10779.62 310
10780.60 344
10781.58 361
10782.56 340
10783.54 316
10784.52 310
10785.50 372
10786.48 341
10787.46 291
10788.44 328
10789.42 307
10790.40 315
10791.38 307
10792.36 326
10793.35 331
10794.33 286
10795.31 299
10796.29 323
10797.27 328
10798.25 286
10799.23 294
10800.21 320
10801.19 316
10802.18 303
10803.16 274
10804.14 300
10805.12 322
10806.10 387
10807.08 352
10808.06 280
10809.05 305
10810.03 374
10811.01 332
10811.99 324
10812.97 298
10813.96 306
10814.94 315
10815.92 303
10816.90 313
10817.88 289
10818.87 333
10819.85 334
10820.83 280
10821.81 307
10822.79 323
10823.78 343
10824.76 329
10825.74 278
10826.72 317
10827.71 312
10828.69 336
10829.67 301
10830.65 287
10831.64 310
10832.62 359
10833.60 362
10834.58 358
10835.57 301
10836.55 287
10837.53 303
10838.52 315
10839.50 320
10840.48 329
10841.47 332
10842.45 338
10843.43 346
10844.41 290
10845.40 334
10846.38 372
10847.36 329
10848.35 330
10849.33 372
10850.32 346
10851.30 352
10852.28 328
10853.27 286
10854.25 321
10855.23 380
10856.22 340
10857.20 345
10858.18 318
10859.17 358
10860.15 375
10861.14 408
10862.12 369
10863.10 320
10864.09 334
10865.07 339
10866.06 348
10867.04 309
10868.03 333
10869.01 371
10869.99 400
10870.98 323
10871.96 379
10872.95 378
10873.93 383
10874.92 378
10875.90 311
10876.89 346
10877.87 373
10878.86 403
10879.84 376
10880.83 444
10881.81 384
10882.80 389
10883.78 405
10884.77 396
10885.75 357
10886.74 347
10887.72 431
10888.71 470
10889.69 421
10890.68 479
10891.66 431
10892.65 379
10893.63 407
10894.62 397
10895.60 410
10896.59 427
10897.58 422
10898.56 398
10899.55 420
10900.53 410
10901.52 393
10902.50 419
10903.49 475
10904.48 397
10905.46 397
10906.45 429
10907.44 417
10908.42 426
10909.41 430
10910.39 455
10911.38 463
10912.37 418
10913.35 468
10914.34 496
10915.33 501
10916.31 469
10917.30 451
10918.29 491
10919.27 491
10920.26 521
10921.25 544
10922.23 536
10923.22 510
10924.21 489
10925.19 508
10926.18 504
10927.17 503
10928.15 500
10929.14 480
10930.13 466
10931.11 473
10932.10 469
10933.09 471
10934.08 470
10935.06 529
10936.05 559
10937.04 580
10938.03 552
10939.01 575
10940.00 567
10940.99 545
10941.98 583
10942.96 601
10943.95 619
10944.94 629
10945.93 641
10946.92 608
10947.90 595
10948.89 565
10949.88 566
10950.87 580
10951.86 628
10952.84 619
10953.83 709
10954.82 757
10955.81 763
10956.80 762
10957.79 850
10958.77 853
10959.76 835
10960.75 898
10961.74 905
10962.73 809
10963.72 856
10964.71 872
10965.69 798
10966.68 697
10967.67 704
10968.66 745
10969.65 694
10970.64 641
10971.63 651
10972.62 661
10973.61 633
10974.59 685
10975.58 704
10976.57 646
10977.56 715
10978.55 655
10979.54 668
10980.53 642
10981.52 692
10982.51 652
10983.50 700
10984.49 679
10985.48 682
10986.47 683
10987.46 730
10988.45 712
10989.44 670
10990.43 646
10991.42 723
10992.41 759
10993.40 751
10994.39 775
10995.38 804
10996.37 896
10997.36 979
10998.35 1000
10999.34 1135
11000.33 1179
11001.32 1261
11002.31 1203
11003.30 1214
11004.29 1222
11005.28 1065
11006.27 1051
11007.26 960
11008.25 916
11009.24 824
11010.23 675
11011.22 702
11012.21 695
11013.21 655
11014.20 701
11015.19 692
11016.18 611
11017.17 653
11018.16 629
11019.15 641
11020.14 600
11021.13 574
11022.13 637
11023.12 546
11024.11 522
11025.10 490
11026.09 529
11027.08 531
11028.07 553
11029.07 517
11030.06 525
11031.05 501
11032.04 526
11033.03 541
11034.02 524
11035.02 505
11036.01 478
11037.00 548
11037.99 555
11038.98 587
11039.98 597
11040.97 535
11041.96 549
11042.95 539
11043.94 579
11044.94 590
11045.93 571
11046.92 541
11047.91 527
11048.91 502
11049.90 544
11050.89 523
11051.88 563
11052.88 530
11053.87 500
11054.86 498
11055.86 499
11056.85 574
11057.84 581
11058.83 548
11059.83 487
11060.82 482
11061.81 516
11062.81 471
11063.80 552
11064.79 508
11065.79 526
11066.78 529
11067.77 542
11068.77 579
11069.76 619
11070.75 545
11071.75 519
11072.74 553
11073.73 529
11074.73 565
11075.72 523
11076.71 516
11077.71 521
11078.70 517
11079.70 532
11080.69 463
11081.68 466
11082.68 525
11083.67 530
11084.67 543
11085.66 518
11086.65 473
11087.65 528
11088.64 503
11089.64 477
11090.63 516
11091.63 497
11092.62 450
11093.62 455
11094.61 438
11095.60 474
11096.60 485
11097.59 456
11098.59 520
11099.58 440
11100.58 470
11101.57 503
11102.57 477
11103.56 443
11104.56 416
11105.55 429
11106.55 480
11107.54 443
11108.54 458
11109.53 481
11110.53 515
11111.52 490
11112.52 470
11113.51 562
11114.51 488
11115.51 490
11116.50 525
11117.50 426
11118.49 460
11119.49 458
11120.48 474
11121.48 476
11122.48 527
11123.47 583
11124.47 553
11125.46 521
11126.46 556
11127.45 556
11128.45 575
11129.45 573
11130.44 588
11131.44 606
11132.44 576
11133.43 568
11134.43 542
11135.42 499
11136.42 453
11137.42 465
11138.41 433
11139.41 469
11140.41 465
11141.40 467
11142.40 429
11143.40 490
11144.39 426
11145.39 464
11146.39 519
11147.38 491
11148.38 511
11149.38 470
11150.38 452
11151.37 481
11152.37 445
11153.37 474
11154.36 459
11155.36 453
11156.36 451
11157.36 392
11158.35 402
11159.35 441
11160.35 486
11161.35 455
11162.34 422
11163.34 422
11164.34 430
11165.34 411
11166.33 449
11167.33 444
11168.33 414
11169.33 399
11170.33 460
11171.32 462
11172.32 481
11173.32 512
11174.32 449
11175.32 464
11176.31 446
11177.31 462
11178.31 402
11179.31 434
11180.31 493
11181.31 449
11182.30 457
11183.30 448
11184.30 480
11185.30 489
11186.30 435
11187.30 451
11188.30 488
11189.30 509
11190.29 484
11191.29 509
11192.29 478
11193.29 541
11194.29 508
11195.29 492
11196.29 533
11197.29 517
11198.29 519
11199.29 503
11200.28 512
11201.28 475
11202.28 460
11203.28 399
11204.28 505
11205.28 511
11206.28 474
11207.28 462
11208.28 467
11209.28 506
11210.28 472
11211.28 495
11212.28 483
11213.28 476
11214.28 459
11215.28 418
11216.28 436
11217.28 444
11218.28 445
11219.28 402
11220.28 442
11221.28 422
11222.28 432
11223.28 470
11224.28 511
11225.28 386
11226.28 415
11227.28 447
11228.28 458
11229.28 435
11230.28 421
11231.28 397
11232.29 371
11233.29 413
11234.29 469
11235.29 454
11236.29 418
11237.29 423
11238.29 468
11239.29 428
11240.29 403
11241.29 368
11242.29 385
11243.30 406
11244.30 383
11245.30 351
11246.30 411
11247.30 510
11248.30 413
11249.30 442
11250.31 424
11251.31 414
11252.31 450
11253.31 402
11254.31 462
11255.31 432
11256.32 377
11257.32 411
11258.32 390
11259.32 425
11260.32 449
11261.33 412
11262.33 395
11263.33 430
11264.33 437
11265.33 461
11266.34 474
11267.34 422
11268.34 414
11269.34 432
11270.35 429
11271.35 436
11272.35 448
11273.35 475
11274.36 496
11275.36 472
11276.36 510
11277.36 541
11278.37 580
11279.37 586
11280.37 575
11281.37 567
11282.38 543
11283.38 579
11284.38 473
11285.39 481
11286.39 523
11287.39 497
11288.40 478
11289.40 441
11290.40 429
11291.41 450
11292.41 463
11293.41 414
11294.42 402
11295.42 422
11296.42 454
11297.43 449
11298.43 431
11299.43 399
11300.44 398
11301.44 439
11302.45 382
11303.45 397
11304.45 436
11305.46 455
11306.46 457
11307.47 470
11308.47 488
11309.47 477
11310.48 495
11311.48 465
11312.49 480
11313.49 521
11314.50 541
11315.50 539
11316.50 522
11317.51 528
11318.51 484
11319.52 438
11320.52 427
11321.53 437
11322.53 478
11323.54 409
11324.54 379
11325.55 385
11326.55 421
11327.56 347
11328.56 337
11329.57 370
11330.57 370
11331.58 369
11332.58 341
11333.59 335
11334.59 352
11335.60 381
11336.60 348
11337.61 340
11338.61 322
11339.62 379
11340.63 372
11341.63 296
11342.64 295
11343.64 339
11344.65 329
11345.65 328
11346.66 314
11347.67 359
11348.67 373
11349.68 339
11350.68 350
11351.69 347
11352.70 368
11353.70 366
11354.71 333
11355.71 329
11356.72 338
11357.73 343
11358.73 367
11359.74 380
11360.75 323
11361.75 327
11362.76 356
11363.76 349
11364.77 334
11365.78 319
11366.78 354
11367.79 386
11368.80 352
11369.81 321
11370.81 333
11371.82 390
11372.83 356
11373.83 341
11374.84 306
11375.85 297
11376.85 294
11377.86 368
11378.87 384
11379.88 359
11380.88 347
11381.89 333
11382.90 338
11383.91 360
11384.91 331
11385.92 373
11386.93 366
11387.94 340
11388.94 350
11389.95 298
11390.96 303
11391.97 353
11392.97 340
11393.98 324
11394.99 297
11396.00 308
11397.01 312
11398.01 334
11399.02 312
11400.03 297
11401.04 267
11402.05 282
11403.06 286
11404.06 316
11405.07 314
11406.08 327
11407.09 327
11408.10 279
11409.11 294
11410.12 298
11411.12 303
11412.13 311
11413.14 367
11414.15 315
11415.16 310
11416.17 289
11417.18 286
11418.19 299
11419.19 286
11420.20 321
11421.21 309
11422.22 352
11423.23 335
11424.24 258
11425.25 283
11426.26 291
11427.27 331
11428.28 307
11429.29 277
11430.30 321
11431.31 306
11432.32 326
11433.33 302
11434.34 308
11435.35 301
11436.36 287
11437.36 289
11438.37 334
11439.38 307
11440.39 315
11441.40 328
11442.41 334
11443.42 297
11444.43 285
11445.45 339
11446.46 308
11447.47 298
11448.48 286
11449.49 303
11450.50 311
11451.51 307
11452.52 267
11453.53 267
11454.54 256
11455.55 285
11456.56 287
11457.57 277
11458.58 276
11459.59 265
11460.60 262
11461.61 300
11462.63 333
11463.64 340
11464.65 290
11465.66 278
11466.67 292
11467.68 291
11468.69 267
11469.70 251
11470.71 274
11471.73 241
11472.74 302
11473.75 296
11474.76 274
11475.77 269
11476.78 298
11477.79 315
11478.81 236
11479.82 268
11480.83 285
11481.84 261
11482.85 257
11483.87 240
11484.88 249
11485.89 274
11486.90 280
11487.91 283
11488.93 313
11489.94 242
11490.95 239
11491.96 261
11492.97 288
11493.99 270
11495.00 261
11496.01 249
11497.02 273
11498.04 283
11499.05 281
11500.06 278
11501.07 248
11502.09 282
11503.10 242
11504.11 189
11505.13 262
11506.14 258
11507.15 279
11508.16 254
11509.18 275
11510.19 247
11511.20 256
11512.22 250
11513.23 283
11514.24 242
11515.26 252
11516.27 271
11517.28 255
11518.30 263
11519.31 260
11520.32 277
11521.34 275
11522.35 279
11523.36 288
11524.38 226
11525.39 259
11526.40 289
11527.42 228
11528.43 225
11529.45 259
11530.46 246
11531.47 265
11532.49 260
11533.50 294
11534.52 282
11535.53 269
11536.54 222
11537.56 250
11538.57 254
11539.59 215
11540.60 225
11541.62 199
11542.63 255
11543.65 246
11544.66 279
11545.67 217
11546.69 213
11547.70 274
11548.72 237
11549.73 276
11550.75 207
11551.76 243
11552.78 316
11553.79 258
11554.81 253
11555.82 282
11556.84 270
11557.85 270
11558.87 242
11559.88 257
11560.90 259
11561.91 234
11562.93 233
11563.95 248
11564.96 267
11565.98 278
11566.99 296
11568.01 252
11569.02 255
11570.04 266
11571.05 281
11572.07 269
11573.09 279
11574.10 262
11575.12 282
11576.13 295
11577.15 272
11578.17 253
11579.18 275
11580.20 264
11581.21 277
11582.23 281
11583.25 271
11584.26 259
11585.28 291
11586.30 267
11587.31 288
11588.33 259
11589.35 281
11590.36 304
11591.38 334
11592.40 327
11593.41 343
11594.43 325
11595.45 316
11596.46 319
11597.48 338
11598.50 372
11599.51 364
11600.53 358
11601.55 381
11602.56 425
11603.58 435
11604.60 455
11605.62 439
11606.63 465
11607.65 437
11608.67 439
11609.69 414
11610.70 380
11611.72 372
11612.74 370
11613.76 307
11614.77 330
11615.79 355
11616.81 275
11617.83 262
11618.84 268
11619.86 303
11620.88 280
11621.90 235
11622.92 279
11623.93 263
11624.95 271
11625.97 284
11626.99 288
11628.01 231
11629.03 258
11630.04 316
11631.06 297
11632.08 285
11633.10 257
11634.12 265
11635.14 263
11636.15 267
11637.17 244
11638.19 251
11639.21 240
11640.23 273
11641.25 309
11642.27 276
11643.29 236
11644.30 318
11645.32 281
11646.34 251
11647.36 218
11648.38 254
11649.40 233
11650.42 265
11651.44 229
11652.46 222
11653.48 256
11654.50 285
11655.52 250
11656.54 262
11657.55 258
11658.57 251
11659.59 225
11660.61 267
11661.63 273
11662.65 274
11663.67 280
11664.69 258
11665.71 269
11666.73 234
11667.75 247
11668.77 266
11669.79 270
11670.81 243
11671.83 220
11672.85 236
11673.87 234
11674.89 240
11675.91 235
11676.93 232
11677.95 235
11678.98 243
11680.00 247
11681.02 288
11682.04 263
11683.06 275
11684.08 259
11685.10 281
11686.12 253
11687.14 280
11688.16 321
11689.18 262
11690.20 257
11691.22 247
11692.25 226
11693.27 245
11694.29 231
11695.31 231
11696.33 255
11697.35 261
11698.37 276
11699.39 284
11700.42 270
11701.44 281
11702.46 240
11703.48 265
11704.50 278
11705.52 259
11706.54 263
11707.57 308
11708.59 267
11709.61 264
11710.63 229
11711.65 252
11712.68 265
11713.70 262
11714.72 247
11715.74 258
11716.76 252
11717.79 241
11718.81 226
11719.83 242
11720.85 244
11721.88 278
11722.90 262
11723.92 239
11724.94 273
11725.97 244
11726.99 249
11728.01 270
11729.03 247
11730.06 258
11731.08 272
11732.10 258
11733.12 231
11734.15 258
11735.17 238
11736.19 295
11737.22 311
11738.24 264
11739.26 253
11740.29 269
11741.31 236
11742.33 275
11743.35 250
11744.38 265
11745.40 256
11746.43 225
11747.45 239
11748.47 260
11749.50 257
11750.52 243
11751.54 227
11752.57 208
11753.59 254
11754.61 252
11755.64 226
11756.66 229
11757.69 263
11758.71 258
11759.73 253
11760.76 252
11761.78 254
11762.81 252
11763.83 236
11764.85 286
11765.88 269
11766.90 232
11767.93 259
11768.95 281
11769.98 257
11771.00 284
11772.02 290
11773.05 250
11774.07 238
11775.10 263
11776.12 256
11777.15 236
11778.17 239
11779.20 252
11780.22 261
11781.25 262
11782.27 310
11783.30 274
11784.32 295
11785.35 282
11786.37 256
11787.40 254
11788.42 261
11789.45 236
11790.47 234
11791.50 231
11792.53 251
11793.55 224
11794.58 279
11795.60 258
11796.63 265
11797.65 259
11798.68 231
11799.70 262
11800.73 267
11801.76 276
11802.78 300
11803.81 308
11804.83 289
11805.86 290
11806.89 245
11807.91 272
11808.94 269
11809.96 287
11810.99 254
11812.02 238
11813.04 274
11814.07 249
11815.10 266
11816.12 299
11817.15 311
11818.18 296
11819.20 283
11820.23 277
11821.26 326
11822.28 315
11823.31 277
11824.34 314
11825.36 315
11826.39 303
11827.42 307
11828.44 293
11829.47 281
11830.50 306
11831.52 285
11832.55 271
11833.58 328
11834.61 304
11835.63 260
11836.66 288
11837.69 316
11838.72 312
11839.74 277
11840.77 303
11841.80 290
11842.83 305
11843.85 304
11844.88 285
11845.91 347
11846.94 315
11847.96 311
11848.99 276
11850.02 265
11851.05 289
11852.08 329
11853.10 291
11854.13 270
11855.16 307
11856.19 319
11857.22 305
11858.25 309
11859.27 272
11860.30 242
11861.33 273
11862.36 314
11863.39 286
11864.42 287
11865.44 298
11866.47 318
11867.50 318
11868.53 338
11869.56 322
11870.59 298
11871.62 367
11872.65 328
11873.68 292
11874.70 291
11875.73 317
11876.76 308
11877.79 312
11878.82 315
11879.85 359
11880.88 348
11881.91 343
11882.94 345
11883.97 308
11885.00 321
11886.03 340
11887.06 387
11888.09 389
11889.11 358
11890.14 372
11891.17 371
11892.20 364
11893.23 366
11894.26 304
11895.29 373
11896.32 356
11897.35 399
11898.38 415
11899.41 410
11900.44 429
11901.47 438
11902.50 462
11903.53 444
11904.56 440
11905.60 465
11906.63 473
11907.66 445
11908.69 395
11909.72 417
11910.75 425
11911.78 414
11912.81 377
11913.84 386
11914.87 368
11915.90 387
11916.93 438
11917.96 431
11918.99 405
11920.02 397
11921.06 390
11922.09 447
11923.12 417
11924.15 350
11925.18 387
11926.21 451
11927.24 490
11928.27 469
11929.31 521
11930.34 544
11931.37 611
11932.40 657
11933.43 582
11934.46 602
11935.49 541
11936.53 523
11937.56 545
11938.59 461
11939.62 438
11940.65 463
11941.69 472
11942.72 400
11943.75 390
11944.78 433
11945.81 357
11946.85 384
11947.88 408
11948.91 400
11949.94 379
11950.97 415
11952.01 376
11953.04 394
11954.07 398
11955.10 385
11956.14 380
11957.17 346
11958.20 352
11959.23 389
11960.27 347
11961.30 360
11962.33 357
11963.37 351
11964.40 333
11965.43 324
11966.46 367
11967.50 356
11968.53 357
11969.56 399
11970.60 359
11971.63 342
11972.66 427
11973.70 350
11974.73 333
11975.76 359
11976.80 325
11977.83 338
11978.86 312
11979.90 338
11980.93 347
11981.96 382
11983.00 368
11984.03 395
11985.07 375
11986.10 368
11987.13 361
11988.17 342
11989.20 344
11990.24 345
11991.27 359
11992.30 350
11993.34 353
11994.37 379
11995.41 357
11996.44 345
11997.48 385
11998.51 367
11999.54 386
12000.58 391
12001.61 388
12002.65 393
12003.68 413
12004.72 395
12005.75 348
12006.79 354
12007.82 359
12008.86 374
12009.89 387
12010.93 364
12011.96 390
12013.00 403
12014.03 415
12015.07 405
12016.10 417
12017.14 436
12018.17 445
12019.21 464
12020.24 467
12021.28 413
12022.31 446
12023.35 476
12024.38 462
12025.42 443
12026.45 435
12027.49 431
12028.53 397
12029.56 399
12030.60 447
12031.63 435
12032.67 440
12033.70 493
12034.74 399
12035.78 387
12036.81 375
12037.85 411
12038.88 455
12039.92 412
12040.96 405
12041.99 386
12043.03 415
12044.07 435
12045.10 424
12046.14 370
12047.18 387
12048.21 374
12049.25 406
12050.28 392
12051.32 404
12052.36 373
12053.39 337
12054.43 335
12055.47 370
12056.51 452
12057.54 409
12058.58 396
12059.62 360
12060.65 356
12061.69 374
12062.73 397
12063.76 373
12064.80 393
12065.84 349
12066.88 385
12067.91 389
12068.95 372
12069.99 369
12071.03 383
12072.06 387
12073.10 401
12074.14 343
12075.18 381
12076.21 356
12077.25 361
12078.29 361
12079.33 334
12080.37 369
12081.40 375
12082.44 381
12083.48 383
12084.52 407
12085.56 387
12086.59 431
12087.63 389
12088.67 357
12089.71 359
12090.75 410
12091.79 344
12092.82 377
12093.86 371
12094.90 398
12095.94 366
12096.98 400
12098.02 346
12099.06 416
12100.09 461
12101.13 490
12102.17 468
12103.21 444
12104.25 471
12105.29 557
12106.33 561
12107.37 467
12108.41 518
12109.45 457
12110.48 391
12111.52 443
12112.56 416
12113.60 369
12114.64 428
12115.68 364
12116.72 310
12117.76 321
12118.80 353
12119.84 378
12120.88 320
12121.92 324
12122.96 384
12124.00 352
12125.04 351
12126.08 334
12127.12 320
12128.16 339
12129.20 329
12130.24 346
12131.28 327
12132.32 346
12133.36 324
12134.40 324
12135.44 338
12136.48 361
12137.52 325
12138.56 341
12139.60 334
12140.64 361
12141.68 341
12142.72 317
12143.76 295
12144.80 379
12145.84 341
12146.88 337
12147.93 339
12148.97 335
12150.01 311
12151.05 317
12152.09 279
12153.13 316
12154.17 322
12155.21 322
12156.25 285
12157.29 295
12158.34 274
12159.38 307
12160.42 294
12161.46 271
12162.50 323
12163.54 308
12164.58 310
12165.63 321
12166.67 293
12167.71 298
12168.75 267
12169.79 293
12170.83 293
12171.88 288
12172.92 315
12173.96 279
12175.00 274
12176.04 307
12177.09 271
12178.13 286
12179.17 281
12180.21 334
12181.25 297
12182.30 352
12183.34 338
12184.38 305
12185.42 346
12186.47 342
12187.51 302
12188.55 334
12189.59 329
12190.64 318
12191.68 283
12192.72 292
12193.77 315
12194.81 345
12195.85 324
12196.89 318
12197.94 352
12198.98 367
12200.02 312
12201.07 298
12202.11 320
12203.15 286
12204.20 315
12205.24 313
12206.28 325
12207.33 316
12208.37 300
12209.41 276
12210.46 284
12211.50 323
12212.54 298
12213.59 285
12214.63 321
12215.67 327
12216.72 304
12217.76 293
12218.81 299
12219.85 304
12220.89 313
12221.94 327
12222.98 318
12224.03 317
12225.07 356
12226.11 335
12227.16 359
12228.20 327
12229.25 311
12230.29 294
12231.33 327
12232.38 318
12233.42 298
12234.47 292
12235.51 302
12236.56 303
12237.60 355
12238.65 332
12239.69 295
12240.74 333
12241.78 335
12242.83 305
12243.87 294
12244.92 296
12245.96 309
12247.01 297
12248.05 323
12249.10 303
12250.14 310
12251.19 340
12252.23 361
12253.28 314
12254.32 292
12255.37 352
12256.41 336
12257.46 270
12258.50 295
12259.55 335
12260.60 276
12261.64 290
12262.69 302
12263.73 318
12264.78 292
12265.82 311
12266.87 260
12267.92 265
12268.96 282
12270.01 306
12271.05 271
12272.10 223
12273.15 288
12274.19 285
12275.24 264
12276.29 269
12277.33 256
12278.38 296
12279.42 299
12280.47 301
12281.52 278
12282.56 266
12283.61 321
12284.66 303
12285.70 314
12286.75 369
12287.80 300
12288.84 274
12289.89 260
12290.94 259
12291.99 266
12293.03 239
12294.08 283
12295.13 291
12296.17 286
12297.22 281
12298.27 294
12299.32 280
12300.36 276
12301.41 266
12302.46 286
12303.51 297
12304.55 300
12305.60 280
12306.65 294
12307.70 251
12308.74 281
12309.79 277
12310.84 290
12311.89 303
12312.93 314
12313.98 268
12315.03 250
12316.08 271
12317.13 307
12318.17 303
12319.22 234
12320.27 290
12321.32 287
12322.37 276
12323.42 292
12324.46 275
12325.51 312
12326.56 287
12327.61 315
12328.66 266
12329.71 261
12330.76 295
12331.80 250
12332.85 225
12333.90 260
12334.95 302
12336.00 313
12337.05 286
12338.10 270
12339.15 236
12340.19 252
12341.24 306
12342.29 312
12343.34 275
12344.39 315
12345.44 302
12346.49 313
12347.54 279
12348.59 254
12349.64 256
12350.69 291
12351.74 260
12352.79 270
12353.84 265
12354.89 306
12355.94 316
12356.99 282
12358.04 275
12359.09 312
12360.14 294
12361.18 293
12362.23 257
12363.28 300
12364.33 291
12365.39 283
12366.44 271
12367.49 300
12368.54 293
12369.59 251
12370.64 345
12371.69 313
12372.74 247
12373.79 302
12374.84 326
12375.89 313
12376.94 305
12377.99 279
12379.04 284
12380.09 305
12381.14 294
12382.19 292
12383.24 284
12384.29 297
12385.35 304
12386.40 305
12387.45 345
12388.50 283
12389.55 294
12390.60 325
12391.65 329
12392.70 317
12393.75 306
12394.81 276
12395.86 298
12396.91 295
12397.96 300
12399.01 334
12400.06 335
12401.12 348
12402.17 347
12403.22 312
12404.27 316
12405.32 358
12406.37 316
12407.43 343
12408.48 311
12409.53 296
12410.58 289
12411.63 308
12412.69 302
12413.74 335
12414.79 354
12415.84 392
12416.90 340
12417.95 298
12419.00 370
12420.05 372
12421.10 354
12422.16 302
12423.21 327
12424.26 350
12425.32 357
12426.37 334
12427.42 296
12428.47 325
12429.53 400
12430.58 385
12431.63 356
12432.68 374
12433.74 365
12434.79 346
12435.84 360
12436.90 355
12437.95 376
12439.00 343
12440.06 342
12441.11 420
12442.16 379
12443.22 378
12444.27 370
12445.32 359
12446.38 369
12447.43 369
12448.48 396
12449.54 383
12450.59 356
12451.65 382
12452.70 406
12453.75 430
12454.81 454
12455.86 434
12456.92 419
12457.97 434
12459.02 447
12460.08 460
12461.13 440
12462.19 469
12463.24 468
12464.29 437
12465.35 438
12466.40 483
12467.46 501
12468.51 507
12469.57 537
12470.62 548
12471.68 596
12472.73 657
12473.79 764
12474.84 800
12475.90 909
12476.95 1060
12478.00 1055
12479.06 1072
12480.11 1076
12481.17 985
12482.22 894
12483.28 905
12484.34 868
12485.39 799
12486.45 754
12487.50 644
12488.56 615
12489.61 518
12490.67 562
12491.72 512
12492.78 446
12493.83 479
12494.89 423
12495.94 422
12497.00 412
12498.06 425
12499.11 438
12500.17 403
12501.22 375
12502.28 386
12503.34 416
12504.39 400
12505.45 406
12506.50 393
12507.56 377
12508.62 373
12509.67 398
12510.73 436
12511.79 400
12512.84 414
12513.90 431
12514.95 416
12516.01 416
12517.07 395
12518.12 428
12519.18 426
12520.24 404
12521.29 374
12522.35 383
12523.41 354
12524.46 365
12525.52 405
12526.58 393
12527.64 410
12528.69 399
12529.75 408
12530.81 415
12531.86 363
12532.92 377
12533.98 379
12535.04 383
12536.09 444
12537.15 423
12538.21 413
12539.27 410
12540.32 402
12541.38 409
12542.44 419
12543.50 367
12544.55 426
12545.61 454
12546.67 528
12547.73 482
12548.78 445
12549.84 467
12550.90 505
12551.96 529
12553.02 522
12554.07 531
12555.13 606
12556.19 625
12557.25 630
12558.31 661
12559.37 613
12560.42 667
12561.48 685
12562.54 655
12563.60 607
12564.66 568
12565.72 598
12566.78 514
12567.83 492
12568.89 418
12569.95 447
12571.01 462
12572.07 494
12573.13 473
12574.19 404
12575.25 404
12576.31 423
12577.36 473
12578.42 436
12579.48 386
12580.54 367
12581.60 363
12582.66 412
12583.72 390
12584.78 397
12585.84 400
12586.90 383
12587.96 402
12589.02 368
12590.08 383
12591.14 408
12592.20 430
12593.26 396
12594.32 373
12595.38 362
12596.44 414
12597.50 391
12598.56 370
12599.62 410
12600.68 342
12601.74 371
12602.80 322
12603.86 369
12604.92 355
12605.98 330
12607.04 349
12608.10 360
12609.16 323
12610.22 394
12611.28 367
12612.34 373
12613.40 371
12614.46 342
12615.52 374
12616.58 384
12617.64 418
12618.70 342
12619.76 396
12620.83 444
12621.89 428
12622.95 416
12624.01 427
12625.07 403
12626.13 347
12627.19 318
12628.25 379
12629.31 398
12630.38 365
12631.44 349
12632.50 330
12633.56 335
12634.62 354
12635.68 308
12636.74 322
12637.81 335
12638.87 355
12639.93 302
12640.99 319
12642.05 331
12643.12 347
12644.18 315
12645.24 320
12646.30 327
12647.36 329
12648.43 323
12649.49 323
12650.55 314
12651.61 313
12652.67 337
12653.74 323
12654.80 326
12655.86 331
12656.92 357
12657.99 349
12659.05 366
12660.11 345
12661.17 353
12662.24 315
12663.30 336
12664.36 311
12665.42 344
12666.49 356
12667.55 306
12668.61 320
12669.68 310
12670.74 320
12671.80 301
12672.87 316
12673.93 344
12674.99 374
12676.06 354
12677.12 323
12678.18 319
12679.25 331
12680.31 284
12681.37 289
12682.44 293
12683.50 347
12684.56 339
12685.63 305
12686.69 352
12687.75 337
12688.82 323
12689.88 296
12690.95 331
12692.01 333
12693.07 363
12694.14 326
12695.20 340
12696.27 336
12697.33 344
12698.39 340
12699.46 293
12700.52 346
12701.59 329
12702.65 335
12703.72 321
12704.78 288
12705.84 343
12706.91 337
12707.97 336
12709.04 328
12710.10 289
12711.17 332
12712.23 324
12713.30 388
12714.36 343
12715.43 326
12716.49 335
12717.56 323
12718.62 336
12719.69 364
12720.75 360
12721.82 330
12722.88 376
12723.95 337
12725.01 311
12726.08 313
12727.14 311
12728.21 317
12729.28 335
12730.34 348
12731.41 312
12732.47 348
12733.54 358
12734.60 330
12735.67 331
12736.73 355
12737.80 377
12738.87 358
12739.93 337
12741.00 336
12742.06 317
12743.13 321
12744.20 316
12745.26 338
12746.33 278
12747.40 296
12748.46 278
12749.53 265
12750.59 291
12751.66 321
12752.73 323
12753.79 335
12754.86 268
12755.93 298
12756.99 276
12758.06 297
12759.13 301
12760.19 240
12761.26 281
12762.33 280
12763.39 291
12764.46 287
12765.53 311
12766.60 269
12767.66 272
12768.73 302
12769.80 305
12770.86 267
12771.93 226
12773.00 288
12774.07 251
12775.13 248
12776.20 236
12777.27 243
12778.34 260
12779.40 276
12780.47 270
12781.54 274
12782.61 250
12783.67 238
12784.74 266
12785.81 261
12786.88 265
12787.95 244
12789.01 241
12790.08 256
12791.15 253
12792.22 269
12793.29 307
12794.35 310
12795.42 284
12796.49 275
12797.56 248
12798.63 308
12799.70 267
12800.76 249
12801.83 254
12802.90 279
12803.97 292
12805.04 285
12806.11 263
12807.18 278
12808.25 249
12809.31 264
12810.38 286
12811.45 279
12812.52 289
12813.59 251
12814.66 275
12815.73 282
12816.80 297
12817.87 289
12818.94 269
12820.01 299
12821.07 272
12822.14 243
12823.21 272
12824.28 279
12825.35 304
12826.42 283
12827.49 259
12828.56 247
12829.63 257
12830.70 248
12831.77 259
12832.84 277
12833.91 268
12834.98 290
12836.05 273
12837.12 272
12838.19 266
12839.26 229
12840.33 225
12841.40 274
12842.47 277
12843.54 234
12844.61 236
12845.68 289
12846.75 253
12847.82 243
12848.89 271
12849.96 260
12851.03 257
12852.10 264
12853.18 258
12854.25 229
12855.32 258
12856.39 256
12857.46 270
12858.53 231
12859.60 229
12860.67 221
12861.74 236
12862.81 217
12863.88 244
12864.96 223
12866.03 214
12867.10 221
12868.17 232
12869.24 231
12870.31 251
12871.38 278
12872.46 248
12873.53 238
12874.60 224
12875.67 247
12876.74 247
12877.81 222
12878.88 271
12879.96 247
12881.03 239
12882.10 262
12883.17 244
12884.24 255
12885.32 225
12886.39 235
12887.46 225
12888.53 183
12889.60 228
12890.68 212
12891.75 246
12892.82 281
12893.89 267
12894.97 252
12896.04 247
12897.11 226
12898.18 211
12899.26 232
12900.33 240
12901.40 232
12902.47 228
12903.55 244
12904.62 213
12905.69 236
12906.77 244
12907.84 218
12908.91 235
12909.99 209
12911.06 226
12912.13 262
12913.20 243
12914.28 240
12915.35 213
12916.42 209
12917.50 210
12918.57 230
12919.64 210
12920.72 183
12921.79 183
12922.87 233
12923.94 222
12925.01 227
12926.09 227
12927.16 222
12928.23 226
12929.31 205
12930.38 228
12931.46 221
12932.53 238
12933.60 232
12934.68 227
12935.75 245
12936.83 243
12937.90 217
12938.97 225
12940.05 237
12941.12 228
12942.20 290
12943.27 257
12944.35 228
12945.42 198
12946.50 211
12947.57 228
12948.64 231
12949.72 238
12950.79 215
12951.87 181
12952.94 231
12954.02 224
12955.09 206
12956.17 230
12957.24 246
12958.32 224
12959.39 205
12960.47 207
12961.54 225
12962.62 227
12963.69 237
12964.77 222
12965.85 206
12966.92 230
12968.00 200
12969.07 245
12970.15 222
12971.22 237
12972.30 242
12973.37 243
12974.45 255
12975.53 233
12976.60 207
12977.68 239
12978.75 236
12979.83 221
12980.90 211
12981.98 235
12983.06 222
12984.13 231
12985.21 248
12986.29 210
12987.36 216
12988.44 237
12989.51 227
12990.59 190
12991.67 201
12992.74 214
12993.82 221
12994.90 201
12995.97 208
12997.05 213
12998.13 257
12999.20 223
13000.28 224
13001.36 210
13002.43 225
13003.51 250
13004.59 189
13005.67 246
13006.74 230
13007.82 212
13008.90 227
13009.97 230
13011.05 245
13012.13 241
13013.21 245
13014.28 223
13015.36 219
13016.44 228
13017.52 226
13018.59 212
13019.67 242
13020.75 261
13021.83 221
13022.90 240
13023.98 227
13025.06 279
13026.14 265
13027.22 219
13028.29 215
13029.37 233
13030.45 230
13031.53 217
13032.61 229
13033.68 234
13034.76 230
13035.84 242
13036.92 241
13038.00 219
13039.08 198
13040.15 205
13041.23 243
13042.31 191
13043.39 193
13044.47 228
13045.55 232
13046.63 218
13047.70 219
13048.78 239
13049.86 230
13050.94 223
13052.02 246
13053.10 245
13054.18 222
13055.26 249
13056.34 257
13057.42 250
13058.49 209
13059.57 209
13060.65 230
13061.73 243
13062.81 235
13063.89 245
13064.97 248
13066.05 204
13067.13 221
13068.21 214
13069.29 246
13070.37 219
13071.45 241
13072.53 214
13073.61 226
13074.69 279
13075.77 292
13076.85 231
13077.93 231
13079.01 221
13080.09 213
13081.17 213
13082.25 222
13083.33 201
13084.41 212
13085.49 193
13086.57 230
13087.65 259
13088.73 205
13089.81 212
13090.89 202
13091.97 234
13093.05 201
13094.13 224
13095.21 256
13096.30 254
13097.38 216
13098.46 227
13099.54 211
13100.62 213
13101.70 257
13102.78 230
13103.86 222
13104.94 219
13106.02 242
13107.11 265
13108.19 230
13109.27 213
13110.35 228
13111.43 230
13112.51 228
13113.59 228
13114.68 217
13115.76 220
13116.84 273
13117.92 220
13119.00 225
13120.08 224
13121.17 196
13122.25 231
13123.33 230
13124.41 210
13125.49 215
13126.58 245
13127.66 257
13128.74 232
13129.82 237
13130.90 239
13131.99 240
13133.07 249
13134.15 258
13135.23 228
13136.32 213
13137.40 221
13138.48 197
13139.56 199
13140.65 211
13141.73 227
13142.81 241
13143.89 221
13144.98 217
13146.06 225
13147.14 202
13148.23 227
13149.31 219
13150.39 186
13151.47 209
13152.56 235
13153.64 238
13154.72 214
13155.81 248
13156.89 262
13157.97 235
13159.06 217
13160.14 242
13161.22 281
13162.31 239
13163.39 210
13164.47 236
13165.56 208
13166.64 229
13167.73 221
13168.81 236
13169.89 235
13170.98 204
13172.06 229
13173.14 209
13174.23 248
13175.31 228
13176.40 230
13177.48 274
13178.57 231
13179.65 250
13180.73 218
13181.82 268
13182.90 256
13183.99 227
13185.07 195
13186.16 235
13187.24 229
13188.32 256
13189.41 265
13190.49 253
13191.58 231
13192.66 254
13193.75 218
13194.83 208
13195.92 230
13197.00 235
13198.09 210
13199.17 209
13200.26 207
13201.34 234
13202.43 233
13203.51 212
13204.60 267
13205.68 234
13206.77 208
13207.86 260
13208.94 253
13210.03 242
13211.11 208
13212.20 225
13213.28 241
13214.37 230
13215.45 225
13216.54 218
13217.63 235
13218.71 216
13219.80 204
13220.88 211
13221.97 255
13223.06 237
13224.14 222
13225.23 234
13226.31 224
13227.40 208
13228.49 265
13229.57 286
13230.66 254
13231.74 219
13232.83 218
13233.92 243
13235.00 234
13236.09 272
13237.18 241
13238.26 190
13239.35 246
13240.44 281
13241.52 284
13242.61 276
13243.70 267
13244.78 245
13245.87 264
13246.96 251
13248.05 250
13249.13 256
13250.22 221
13251.31 222
13252.39 257
13253.48 233
13254.57 235
13255.66 288
13256.74 260
13257.83 246
13258.92 249
13260.01 269
13261.09 224
13262.18 235
13263.27 249
13264.36 266
13265.44 271
13266.53 306
13267.62 279
13268.71 262
13269.80 256
13270.88 283
13271.97 270
13273.06 248
13274.15 284
13275.24 278
13276.32 297
13277.41 292
13278.50 247
13279.59 263
13280.68 296
13281.77 265
13282.85 280
13283.94 270
13285.03 275
13286.12 277
13287.21 295
13288.30 289
13289.39 260
13290.48 296
13291.56 277
13292.65 295
13293.74 279
13294.83 282
13295.92 300
13297.01 296
13298.10 270
13299.19 296
13300.28 279
13301.37 263
13302.46 270
13303.54 268
13304.63 242
13305.72 271
13306.81 321
13307.90 305
13308.99 273
13310.08 279
13311.17 297
13312.26 275
13313.35 302
13314.44 287
13315.53 325
13316.62 311
13317.71 264
13318.80 301
13319.89 305
13320.98 325
13322.07 319
13323.16 335
13324.25 288
13325.34 270
13326.43 316
13327.52 267
13328.61 266
13329.70 308
13330.79 318
13331.88 303
13332.97 297
13334.06 285
13335.15 272
13336.24 308
13337.34 283
13338.43 298
13339.52 319
13340.61 310
13341.70 307
13342.79 291
13343.88 355
13344.97 337
13346.06 344
13347.15 308
13348.25 318
13349.34 322
13350.43 336
13351.52 320
13352.61 282
13353.70 315
13354.79 305
13355.88 318
13356.98 307
13358.07 280
13359.16 295
13360.25 325
13361.34 307
13362.43 302
13363.53 342
13364.62 320
13365.71 319
13366.80 334
13367.89 338
13368.99 328
13370.08 325
13371.17 373
13372.26 343
13373.35 377
13374.45 343
13375.54 302
13376.63 342
13377.72 294
13378.82 307
13379.91 295
13381.00 308
13382.09 333
13383.19 298
13384.28 244
13385.37 258
13386.46 285
13387.56 280
13388.65 275
13389.74 314
13390.84 288
13391.93 277
13393.02 297
13394.11 267
13395.21 302
13396.30 284
13397.39 259
13398.49 294
13399.58 294
13400.67 274
13401.77 280
13402.86 278
13403.95 248
13405.05 255
13406.14 263
13407.23 258
13408.33 256
13409.42 294
13410.52 280
13411.61 300
13412.70 282
13413.80 290
13414.89 288
13415.98 298
13417.08 293
13418.17 297
13419.27 253
13420.36 300
13421.45 267
13422.55 272
13423.64 251
13424.74 251
13425.83 258
13426.93 268
13428.02 242
13429.12 291
13430.21 279
13431.30 286
13432.40 296
13433.49 267
13434.59 255
13435.68 296
13436.78 298
13437.87 296
13438.97 292
13440.06 305
13441.16 300
13442.25 284
13443.35 310
13444.44 273
13445.54 255
13446.63 307
13447.73 287
13448.82 280
13449.92 295
13451.01 306
13452.11 326
13453.20 309
13454.30 279
13455.40 298
13456.49 297
13457.59 295
13458.68 318
13459.78 311
13460.87 306
13461.97 331
13463.07 304
13464.16 330
13465.26 336
13466.35 336
13467.45 340
13468.55 309
13469.64 343
13470.74 316
13471.83 307
13472.93 352
13474.03 331
13475.12 307
13476.22 354
13477.32 362
13478.41 320
13479.51 321
13480.61 316
13481.70 301
13482.80 277
13483.90 313
13484.99 318
13486.09 320
13487.19 316
13488.28 297
13489.38 307
13490.48 328
13491.57 357
13492.67 353
13493.77 361
13494.86 363
13495.96 340
13497.06 377
13498.16 351
13499.25 377
13500.35 361
13501.45 371
13502.55 401
13503.64 361
13504.74 347
13505.84 423
13506.94 442
13508.03 401
13509.13 380
13510.23 364
13511.33 328
13512.43 326
13513.52 326
13514.62 337
13515.72 358
13516.82 346
13517.92 303
13519.01 296
13520.11 367
13521.21 317
13522.31 310
13523.41 256
13524.50 283
13525.60 284
13526.70 307
13527.80 300
13528.90 308
13530.00 300
13531.10 313
13532.19 278
13533.29 318
13534.39 275
13535.49 302
13536.59 293
13537.69 298
13538.79 275
13539.89 279
13540.99 291
13542.08 265
13543.18 302
13544.28 292
13545.38 295
13546.48 288
13547.58 223
13548.68 261
13549.78 239
13550.88 275
13551.98 270
13553.08 272
13554.18 266
13555.28 266
13556.38 257
13557.48 240
13558.58 271
13559.68 254
13560.78 290
13561.88 278
13562.98 280
13564.08 291
13565.18 285
13566.28 276
13567.38 289
13568.48 304
13569.58 263
13570.68 278
13571.78 282
13572.88 276
13573.98 289
13575.08 272
13576.18 265
13577.28 264
13578.38 295
13579.48 288
13580.58 294
13581.68 332
13582.78 309
13583.88 283
13584.98 279
13586.08 280
13587.19 287
13588.29 277
13589.39 294
13590.49 274
13591.59 332
13592.69 316
13593.79 332
13594.89 300
13595.99 297
13597.10 293
13598.20 283
13599.30 277
13600.40 278
13601.50 298
13602.60 251
13603.70 259
13604.81 315
13605.91 265
13607.01 303
13608.11 287
13609.21 273
13610.31 286
13611.42 290
13612.52 306
13613.62 316
13614.72 301
13615.82 344
13616.93 333
13618.03 308
13619.13 309
13620.23 312
13621.34 292
13622.44 323
13623.54 294
13624.64 285
13625.75 314
13626.85 339
13627.95 289
13629.05 299
13630.16 297
13631.26 322
13632.36 307
13633.46 321
13634.57 360
13635.67 326
13636.77 295
13637.88 311
13638.98 343
13640.08 292
13641.18 284
13642.29 333
13643.39 333
13644.49 324
13645.60 311
13646.70 309
13647.80 286
13648.91 327
13650.01 309
13651.11 307
13652.22 294
13653.32 303
13654.43 315
13655.53 303
13656.63 338
13657.74 324
13658.84 312
13659.94 254
13661.05 265
13662.15 284
13663.26 292
13664.36 297
13665.46 276
13666.57 294
13667.67 285
13668.78 294
13669.88 276
13670.99 271
13672.09 273
13673.19 268
13674.30 298
13675.40 268
13676.51 273
13677.61 291
13678.72 270
13679.82 277
13680.93 263
13682.03 272
13683.14 276
13684.24 278
13685.35 266
13686.45 321
13687.56 295
13688.66 274
13689.77 268
13690.87 306
13691.98 263
13693.08 242
13694.19 291
13695.29 323
13696.40 305
13697.50 257
13698.61 295
13699.71 262
13700.82 310
13701.92 264
13703.03 291
13704.14 299
13705.24 279
13706.35 265
13707.45 297
13708.56 300
13709.66 308
13710.77 300
13711.88 283
13712.98 327
13714.09 295
13715.19 317
13716.30 307
13717.41 328
13718.51 306
13719.62 293
13720.73 323
13721.83 306
13722.94 333
13724.04 285
13725.15 303
13726.26 319
13727.36 341
13728.47 369
13729.58 349
13730.68 353
13731.79 363
13732.90 356
13734.00 338
13735.11 372
13736.22 389
13737.33 370
13738.43 379
13739.54 313
13740.65 325
13741.75 370
13742.86 386
13743.97 331
13745.08 353
13746.18 347
13747.29 319
13748.40 335
13749.51 349
13750.61 355
13751.72 400
13752.83 378
13753.94 448
13755.04 360
13756.15 380
13757.26 382
13758.37 361
13759.47 420
13760.58 459
13761.69 393
13762.80 411
13763.91 413
13765.01 455
13766.12 456
13767.23 498
13768.34 515
13769.45 540
13770.56 518
13771.66 548
13772.77 539
13773.88 596
13774.99 549
13776.10 598
13777.21 559
13778.32 605
13779.42 564
13780.53 609
13781.64 512
13782.75 508
13783.86 486
13784.97 464
13786.08 440
13787.19 464
13788.30 456
13789.40 422
13790.51 440
13791.62 385
13792.73 345
13793.84 398
13794.95 385
13796.06 391
13797.17 370
13798.28 386
13799.39 405
13800.50 434
13801.61 414
13802.72 403
13803.83 390
13804.94 420
13806.05 401
13807.16 395
13808.27 367
13809.38 394
13810.49 399
13811.60 421
13812.71 434
13813.82 410
13814.93 434
13816.04 398
13817.15 393
13818.26 397
13819.37 367
13820.48 410
13821.59 392
13822.70 346
13823.81 401
13824.92 365
13826.03 358
13827.14 338
13828.25 373
13829.36 419
13830.47 366
13831.58 380
13832.69 359
13833.81 398
13834.92 388
13836.03 372
13837.14 407
13838.25 374
13839.36 362
13840.47 364
13841.58 405
13842.69 384
13843.81 413
13844.92 393
13846.03 385
13847.14 387
13848.25 341
13849.36 376
13850.47 390
13851.59 414
13852.70 435
13853.81 399
13854.92 444
13856.03 428
13857.14 432
13858.26 421
13859.37 460
13860.48 408
13861.59 458
13862.70 463
13863.82 436
13864.93 441
13866.04 436
13867.15 479
13868.26 430
13869.38 420
13870.49 486
13871.60 466
13872.71 471
13873.83 455
13874.94 478
13876.05 478
13877.16 458
13878.28 439
13879.39 470
13880.50 440
13881.62 455
13882.73 441
13883.84 424
13884.95 490
13886.07 499
13887.18 521
13888.29 499
13889.41 507
13890.52 549
13891.63 559
13892.75 548
13893.86 579
13894.97 555
13896.09 574
13897.20 559
13898.31 551
13899.43 581
13900.54 555
13901.65 550
13902.77 605
13903.88 552
13904.99 564
13906.11 510
13907.22 465
13908.34 466
13909.45 409
13910.56 401
13911.68 404
13912.79 401
13913.91 428
13915.02 449
13916.13 431
13917.25 400
13918.36 372
13919.48 420
13920.59 389
13921.71 383
13922.82 425
13923.94 432
13925.05 440
13926.16 460
13927.28 390
13928.39 372
13929.51 432
13930.62 433
13931.74 441
13932.85 400
13933.97 408
13935.08 426
13936.20 426
13937.31 402
13938.43 419
13939.54 436
13940.66 392
13941.77 391
13942.89 364
13944.00 371
13945.12 355
13946.23 374
13947.35 404
13948.47 391
13949.58 353
13950.70 368
13951.81 377
13952.93 376
13954.04 376
13955.16 322
13956.28 368
13957.39 376
13958.51 348
13959.62 371
13960.74 329
13961.85 328
13962.97 347
13964.09 361
13965.20 364
13966.32 362
13967.44 338
13968.55 375
13969.67 362
13970.78 377
13971.90 379
13973.02 392
13974.13 394
13975.25 389
13976.37 365
13977.48 362
13978.60 383
13979.72 375
13980.83 386
13981.95 369
13983.07 364
13984.18 388
13985.30 356
13986.42 330
13987.54 371
13988.65 398
13989.77 383
13990.89 379
13992.00 333
13993.12 339
13994.24 355
13995.36 336
13996.47 392
13997.59 366
13998.71 371
13999.83 364
14000.94 362
14002.06 349
14003.18 349
14004.30 358
14005.41 372
14006.53 360
14007.65 384
14008.77 382
14009.89 392
14011.00 360
14012.12 372
14013.24 368
14014.36 357
14015.48 381
14016.60 412
14017.71 355
14018.83 363
14019.95 363
14021.07 352
14022.19 368
14023.31 375
14024.42 367
14025.54 389
14026.66 337
14027.78 341
14028.90 360
14030.02 366
14031.14 383
14032.25 348
14033.37 400
14034.49 404
14035.61 402
14036.73 336
14037.85 341
14038.97 384
14040.09 375
14041.21 380
14042.33 356
14043.45 368
14044.57 352
14045.68 386
14046.80 402
14047.92 396
14049.04 411
14050.16 384
14051.28 361
14052.40 435
14053.52 379
14054.64 391
14055.76 393
14056.88 373
14058.00 385
14059.12 387
14060.24 396
14061.36 377
14062.48 415
14063.60 440
14064.72 416
14065.84 389
14066.96 413
14068.08 412
14069.20 414
14070.32 446
14071.44 396
14072.56 433
14073.68 444
14074.80 480
14075.92 440
14077.05 496
14078.17 441
14079.29 464
14080.41 478
14081.53 470
14082.65 484
14083.77 497
14084.89 509
14086.01 512
14087.13 495
14088.25 520
14089.38 564
14090.50 501
14091.62 516
14092.74 499
14093.86 532
14094.98 572
14096.10 575
14097.22 577
14098.35 597
14099.47 662
14100.59 629
14101.71 629
14102.83 593
14103.95 582
14105.08 561
14106.20 496
14107.32 477
14108.44 546
14109.56 431
14110.69 440
14111.81 466
14112.93 460
14114.05 417
14115.17 402
14116.30 385
14117.42 422
14118.54 408
14119.66 406
14120.79 386
14121.91 398
14123.03 377
14124.15 402
14125.28 384
14126.40 340
14127.52 356
14128.64 362
14129.77 372
14130.89 351
14132.01 382
14133.13 371
14134.26 345
14135.38 351
14136.50 362
14137.63 352
14138.75 364
14139.87 335
14141.00 373
14142.12 381
14143.24 366
14144.37 354
14145.49 345
14146.61 383
14147.74 357
14148.86 340
14149.98 342
14151.11 361
14152.23 325
14153.35 339
14154.48 375
14155.60 383
14156.72 344
14157.85 334
14158.97 333
14160.10 364
14161.22 325
14162.34 296
14163.47 299
14164.59 348
14165.72 331
14166.84 344
14167.97 341
14169.09 323
14170.21 329
14171.34 367
14172.46 337
14173.59 334
14174.71 322
14175.84 324
14176.96 326
14178.09 357
14179.21 349
14180.34 389
14181.46 360
14182.58 336
14183.71 324
14184.83 408
14185.96 361
14187.08 319
14188.21 349
14189.33 378
14190.46 326
14191.59 316
14192.71 304
14193.84 289
14194.96 313
14196.09 338
14197.21 314
14198.34 341
14199.46 324
14200.59 317
14201.71 358
14202.84 356
14203.97 360
14205.09 318
14206.22 313
14207.34 333
14208.47 307
14209.59 307
14210.72 304
14211.85 266
14212.97 304
14214.10 295
14215.22 325
14216.35 315
14217.48 298
14218.60 297
14219.73 308
14220.86 325
14221.98 316
14223.11 361
14224.24 298
14225.36 327
14226.49 312
14227.62 274
14228.74 291
14229.87 306
14231.00 333
14232.12 264
14233.25 279
14234.38 300
14235.50 259
14236.63 317
14237.76 323
14238.88 298
14240.01 311
14241.14 311
14242.27 283
14243.39 298
14244.52 260
14245.65 312
14246.77 319
14247.90 297
14249.03 310
14250.16 299
14251.28 290
14252.41 265
14253.54 255
14254.67 251
14255.80 308
14256.92 280
14258.05 303
14259.18 277
14260.31 288
14261.43 255
14262.56 287
14263.69 272
14264.82 254
14265.95 257
14267.08 265
14268.20 280
14269.33 310
14270.46 290
14271.59 300
14272.72 299
14273.85 287
14274.97 273
14276.10 234
14277.23 286
14278.36 268
14279.49 260
14280.62 262
14281.75 266
14282.87 224
14284.00 278
14285.13 292
14286.26 267
14287.39 259
14288.52 276
14289.65 276
14290.78 264
14291.91 239
14293.04 262
14294.17 284
14295.29 289
14296.42 263
14297.55 239
14298.68 266
14299.81 263
14300.94 248
14302.07 235
14303.20 209
14304.33 247
14305.46 232
14306.59 253
14307.72 246
14308.85 243
14309.98 284
14311.11 241
14312.24 237
14313.37 235
14314.50 227
14315.63 232
14316.76 240
14317.89 251
14319.02 275
14320.15 265
14321.28 267
14322.41 248
14323.54 240
14324.67 263
14325.80 264
14326.93 262
14328.06 224
14329.20 233
14330.33 223
14331.46 209
14332.59 244
14333.72 246
14334.85 228
14335.98 203
14337.11 227
14338.24 220
14339.37 205
14340.50 238
14341.64 228
14342.77 208
14343.90 217
14345.03 204
14346.16 197
14347.29 244
14348.42 266
14349.55 237
14350.69 229
14351.82 277
14352.95 212
14354.08 237
14355.21 242
14356.34 202
14357.48 201
14358.61 222
14359.74 233
14360.87 240
14362.00 261
14363.14 261
14364.27 249
14365.40 210
14366.53 198
14367.66 225
14368.80 235
14369.93 227
14371.06 204
14372.19 208
14373.33 216
14374.46 238
14375.59 246
14376.72 214
14377.86 258
14378.99 272
14380.12 245
14381.25 257
14382.39 245
14383.52 252
14384.65 236
14385.78 193
14386.92 210
14388.05 243
14389.18 246
14390.32 223
14391.45 230
14392.58 263
14393.72 287
14394.85 283
14395.98 205
14397.12 236
14398.25 245
14399.38 214
14400.52 253
14401.65 241
14402.78 248
14403.92 253
14405.05 234
14406.18 260
14407.32 252
14408.45 225
14409.59 243
14410.72 236
14411.85 222
14412.99 232
14414.12 252
14415.26 264
14416.39 273
14417.52 261
14418.66 260
14419.79 245
14420.93 229
14422.06 216
14423.20 242
14424.33 258
14425.46 248
14426.60 245
14427.73 275
14428.87 251
14430.00 286
14431.14 250
14432.27 274
14433.41 243
14434.54 240
14435.68 271
14436.81 286
14437.95 270
14439.08 272
14440.22 291
14441.35 278
14442.49 274
14443.62 288
14444.76 295
14445.89 242
14447.03 238
14448.16 256
14449.30 238
14450.43 238
14451.57 207
14452.70 229
14453.84 241
14454.98 234
14456.11 208
14457.25 223
14458.38 247
14459.52 251
14460.65 233
14461.79 223
14462.93 220
14464.06 255
14465.20 246
14466.33 232
14467.47 240
14468.61 237
14469.74 240
14470.88 237
14472.02 250
14473.15 189
14474.29 209
14475.42 233
14476.56 214
14477.70 221
14478.83 222
14479.97 203
14481.11 194
14482.24 243
14483.38 250
14484.52 205
14485.65 177
14486.79 234
14487.93 217
14489.07 206
14490.20 218
14491.34 239
14492.48 235
14493.61 215
14494.75 246
14495.89 243
14497.03 240
14498.16 207
14499.30 245
14500.44 222
14501.57 228
14502.71 230
14503.85 234
14504.99 219
14506.13 207
14507.26 221
14508.40 232
14509.54 232
14510.68 247
14511.81 254
14512.95 243
14514.09 233
14515.23 222
14516.37 226
14517.50 273
14518.64 257
14519.78 254
14520.92 233
14522.06 242
14523.20 259
14524.33 272
14525.47 260
14526.61 240
14527.75 225
14528.89 217
14530.03 255
14531.16 208
14532.30 230
14533.44 269
14534.58 230
14535.72 195
14536.86 242
14538.00 235
14539.14 226
14540.28 209
14541.41 236
14542.55 217
14543.69 203
14544.83 214
14545.97 213
14547.11 227
14548.25 232
14549.39 208
14550.53 216
14551.67 207
14552.81 219
14553.95 244
14555.09 245
14556.23 224
14557.37 211
14558.50 216
14559.64 239
14560.78 196
14561.92 190
14563.06 207
14564.20 187
14565.34 250
14566.48 229
14567.62 178
14568.76 198
14569.90 246
14571.04 250
14572.18 244
14573.32 218
14574.47 212
14575.61 248
14576.75 243
14577.89 222
14579.03 221
14580.17 204
14581.31 221
14582.45 246
14583.59 240
14584.73 228
14585.87 243
14587.01 218
14588.15 241
14589.29 250
14590.43 231
14591.58 251
14592.72 248
14593.86 275
14595.00 204
14596.14 247
14597.28 268
14598.42 274
14599.56 255
14600.70 267
14601.85 241
14602.99 214
14604.13 221
14605.27 266
14606.41 256
14607.55 268
14608.70 245
14609.84 226
14610.98 232
14612.12 239
14613.26 238
14614.40 230
14615.55 243
14616.69 251
14617.83 307
14618.97 278
14620.11 261
14621.26 231
14622.40 264
14623.54 294
14624.68 285
14625.83 269
14626.97 288
14628.11 301
14629.25 271
14630.40 332
14631.54 291
14632.68 326
14633.82 287
14634.97 273
14636.11 293
14637.25 298
14638.39 321
14639.54 304
14640.68 303
14641.82 299
14642.97 284
14644.11 278
14645.25 257
14646.40 268
14647.54 262
14648.68 319
14649.83 265
14650.97 237
14652.11 240
14653.26 240
14654.40 220
14655.54 231
14656.69 252
14657.83 227
14658.97 226
14660.12 231
14661.26 244
14662.40 212
14663.55 206
14664.69 221
14665.84 183
14666.98 185
14668.12 205
14669.27 219
14670.41 233
14671.56 205
14672.70 218
14673.84 235
14674.99 224
14676.13 248
14677.28 241
14678.42 167
14679.57 190
14680.71 189
14681.86 212
14683.00 212
14684.14 156
14685.29 198
14686.43 192
14687.58 205
14688.72 177
14689.87 167
14691.01 182
14692.16 204
14693.30 216
14694.45 209
14695.59 194
14696.74 176
14697.88 187
14699.03 182
14700.17 157
14701.32 189
14702.46 198
14703.61 203
14704.75 183
14705.90 216
14707.05 212
14708.19 187
14709.34 197
14710.48 191
14711.63 177
14712.77 171
14713.92 186
14715.07 179
14716.21 206
14717.36 190
14718.50 213
14719.65 186
14720.80 171
14721.94 167
14723.09 167
14724.23 150
14725.38 171
14726.53 204
14727.67 197
14728.82 150
14729.97 157
14731.11 172
14732.26 194
14733.41 194
14734.55 199
14735.70 178
14736.84 167
14737.99 185
14739.14 181
14740.29 162
14741.43 169
14742.58 175
14743.73 201
14744.87 186
14746.02 176
14747.17 202
14748.31 164
14749.46 164
14750.61 207
14751.76 186
14752.90 183
14754.05 182
14755.20 163
14756.35 158
14757.49 194
14758.64 206
14759.79 179
14760.94 171
14762.08 199
14763.23 211
14764.38 186
14765.53 167
14766.67 171
14767.82 150
14768.97 164
14770.12 154
14771.27 159
14772.41 195
14773.56 146
14774.71 150
14775.86 133
14777.01 154
14778.15 174
14779.30 196
14780.45 184
14781.60 195
14782.75 187
14783.90 154
14785.05 175
14786.19 196
14787.34 194
14788.49 174
14789.64 177
14790.79 160
14791.94 157
14793.09 158
14794.24 166
14795.38 176
14796.53 159
14797.68 154
14798.83 152
14799.98 182
14801.13 176
14802.28 176
14803.43 171
14804.58 168
14805.73 192
14806.88 172
14808.03 133
14809.18 128
14810.33 163
14811.47 171
14812.62 159
14813.77 153
14814.92 138
14816.07 182
14817.22 175
14818.37 168
14819.52 184
14820.67 170
14821.82 186
14822.97 157
14824.12 166
14825.27 161
14826.42 169
14827.57 168
14828.72 161
14829.87 142
14831.02 148
14832.17 151
14833.33 139
14834.48 165
14835.63 147
14836.78 176
14837.93 167
14839.08 155
14840.23 165
14841.38 155
14842.53 156
14843.68 157
14844.83 149
14845.98 117
14847.13 124
14848.28 167
14849.44 187
14850.59 174
14851.74 161
14852.89 138
14854.04 168
14855.19 168
14856.34 166
14857.49 168
14858.65 169
14859.80 154
14860.95 148
14862.10 161
14863.25 149
14864.40 161
14865.56 168
14866.71 140
14867.86 143
14869.01 143
14870.16 173
14871.31 157
14872.47 147
14873.62 139
14874.77 153
14875.92 144
14877.07 154
14878.23 180
14879.38 161
14880.53 151
14881.68 135
14882.84 133
14883.99 158
14885.14 154
14886.29 139
14887.45 141
14888.60 178
14889.75 159
14890.90 166
14892.06 188
14893.21 150
14894.36 151
14895.52 144
14896.67 165
14897.82 177
14898.97 169
14900.13 155
14901.28 153
14902.43 145
14903.59 162
14904.74 165
14905.89 166
14907.05 174
14908.20 149
14909.35 148
14910.51 163
14911.66 149
14912.81 137
14913.97 147
14915.12 200
14916.27 157
14917.43 162
14918.58 168
14919.74 182
14920.89 157
14922.04 137
14923.20 133
14924.35 165
14925.50 148
14926.66 152
14927.81 187
14928.97 178
14930.12 175
14931.28 152
14932.43 159
14933.58 146
14934.74 173
14935.89 160
14937.05 158
14938.20 195
14939.36 198
14940.51 182
14941.67 170
14942.82 142
14943.98 171
14945.13 185
14946.28 180
14947.44 159
14948.59 168
14949.75 175
14950.90 174
14952.06 165
14953.21 166
14954.37 202
14955.52 192
14956.68 183
14957.84 206
14958.99 191
14960.15 178
14961.30 191
14962.46 162
14963.61 125
14964.77 151
14965.92 179
14967.08 174
14968.23 196
14969.39 186
14970.55 201
14971.70 193
14972.86 182
14974.01 177
14975.17 160
14976.33 149
14977.48 162
14978.64 174
14979.79 179
14980.95 164
14982.11 154
14983.26 169
14984.42 161
14985.58 168
14986.73 172
14987.89 158
14989.04 154
14990.20 135
14991.36 145
14992.51 142
14993.67 166
14994.83 167
14995.98 150
14997.14 144
14998.30 168
14999.45 141
15000.61 183
15001.77 166
15002.93 136
15004.08 153
15005.24 161
15006.40 171
15007.55 146
15008.71 130
15009.87 125
15011.03 135
15012.18 123
15013.34 149
15014.50 154
15015.66 148
15016.81 159
15017.97 125
15019.13 132
15020.29 121
15021.44 136
15022.60 139
15023.76 148
15024.92 148
15026.08 125
15027.23 140
15028.39 143
15029.55 175
15030.71 155
15031.87 131
15033.02 118
15034.18 123
15035.34 119
15036.50 134
15037.66 137
15038.81 133
15039.97 123
15041.13 152
15042.29 123
15043.45 150
15044.61 140
15045.77 130
15046.93 143
15048.08 141
15049.24 123
15050.40 129
15051.56 136
15052.72 179
15053.88 153
15055.04 168
15056.20 139
15057.36 125
15058.51 141
15059.67 138
15060.83 164
15061.99 146
15063.15 129
15064.31 142
15065.47 139
15066.63 125
15067.79 142
15068.95 135
15070.11 124
15071.27 143
15072.43 171
15073.59 151
15074.75 127
15075.91 163
15077.07 135
15078.23 150
15079.39 134
15080.55 141
15081.71 152
15082.87 164
15084.03 160
15085.19 125
15086.35 127
15087.51 153
15088.67 140
15089.83 150
15090.99 152
15092.15 149
15093.31 144
15094.47 145
15095.63 140
15096.79 144
15097.95 173
15099.11 161
15100.27 138
15101.43 145
15102.60 155
15103.76 129
15104.92 122
15106.08 122
15107.24 167
15108.40 148
15109.56 126
15110.72 116
15111.88 131
15113.05 184
15114.21 171
15115.37 136
15116.53 141
15117.69 137
15118.85 134
15120.01 140
15121.18 136
15122.34 137
15123.50 164
15124.66 149
15125.82 146
15126.98 159
15128.15 132
15129.31 145
15130.47 146
15131.63 83
15132.79 120
15133.96 135
15135.12 113
15136.28 126
15137.44 141
15138.60 132
15139.77 152
15140.93 133
15142.09 149
15143.25 142
15144.42 169
15145.58 158
15146.74 145
15147.90 145
15149.07 130
15150.23 144
15151.39 159
15152.55 140
15153.72 126
15154.88 142
15156.04 166
15157.21 145
15158.37 142
15159.53 129
15160.70 159
15161.86 123
15163.02 147
15164.19 141
15165.35 124
15166.51 148
15167.68 157
15168.84 141
15170.00 157
15171.17 168
15172.33 168
15173.49 175
15174.66 143
15175.82 149
15176.98 153
15178.15 155
15179.31 158
15180.48 171
15181.64 152
15182.80 165
15183.97 157
15185.13 138
15186.30 158
15187.46 167
15188.62 158
15189.79 155
15190.95 162
15192.12 180
15193.28 149
15194.44 158
15195.61 171
15196.77 196
15197.94 161
15199.10 147
15200.27 177
15201.43 169
15202.60 167
15203.76 125
15204.93 162
15206.09 189
15207.26 205
15208.42 161
15209.59 148
15210.75 141
15211.92 147
15213.08 148
15214.25 189
15215.41 190
15216.58 179
15217.74 199
15218.91 159
15220.07 169
15221.24 171
15222.40 206
15223.57 188
15224.73 196
15225.90 168
15227.07 175
15228.23 167
15229.40 201
15230.56 194
15231.73 175
15232.89 173
15234.06 202
15235.23 215
15236.39 214
15237.56 196
15238.73 201
15239.89 214
15241.06 188
15242.22 199
15243.39 184
15244.56 149
15245.72 160
15246.89 150
15248.06 174
15249.22 181
15250.39 164
15251.55 172
15252.72 182
15253.89 154
15255.06 149
15256.22 198
15257.39 200
15258.56 158
15259.72 166
15260.89 157
15262.06 177
15263.22 160
15264.39 141
15265.56 161
15266.72 149
15267.89 154
15269.06 179
15270.23 155
15271.39 143
15272.56 149
15273.73 146
15274.90 156
15276.06 186
15277.23 186
15278.40 147
15279.57 156
15280.73 161
15281.90 171
15283.07 152
15284.24 166
15285.41 161
15286.57 158
15287.74 139
15288.91 160
15290.08 166
15291.25 179
15292.41 171
15293.58 141
15294.75 138
15295.92 118
15297.09 186
15298.26 146
15299.42 121
15300.59 141
15301.76 120
15302.93 151
15304.10 181
15305.27 176
15306.44 157
15307.60 173
15308.77 152
15309.94 145
15311.11 169
15312.28 176
15313.45 149
15314.62 118
15315.79 136
15316.96 136
15318.12 168
15319.29 127
15320.46 147
15321.63 177
15322.80 154
15323.97 147
15325.14 140
15326.31 153
15327.48 157
15328.65 160
15329.82 132
15330.99 163
15332.16 149
15333.33 147
15334.50 155
15335.67 167
15336.84 138
15338.01 166
15339.18 171
15340.35 149
15341.52 167
15342.69 136
15343.86 158
15345.03 183
15346.20 157
15347.37 134
15348.54 138
15349.71 141
15350.88 156
15352.05 132
15353.22 133
15354.39 147
15355.56 142
15356.73 149
15357.90 129
15359.07 132
15360.24 144
15361.41 135
15362.58 150
15363.76 165
15364.93 159
15366.10 131
15367.27 143
15368.44 172
15369.61 137
15370.78 136
15371.95 146
15373.12 148
15374.30 167
15375.47 173
15376.64 141
15377.81 148
15378.98 146
15380.15 141
15381.32 155
15382.50 154
15383.67 143
15384.84 152
15386.01 154
15387.18 141
15388.35 149
15389.53 143
15390.70 152
15391.87 148
15393.04 128
15394.21 140
15395.39 130
15396.56 175
15397.73 183
15398.90 188
15400.08 153
15401.25 156
15402.42 148
15403.59 138
15404.76 154
15405.94 144
15407.11 126
15408.28 163
15409.45 154
15410.63 150
15411.80 173
15412.97 130
15414.15 176
15415.32 160
15416.49 153
15417.66 145
15418.84 150
15420.01 137
15421.18 162
15422.36 162
15423.53 190
15424.70 162
15425.88 140
15427.05 142
15428.22 132
15429.40 137
15430.57 130
15431.74 144
15432.92 159
15434.09 162
15435.26 168
15436.44 149
15437.61 157
15438.79 122
15439.96 145
15441.13 173
15442.31 135
15443.48 133
15444.65 146
15445.83 172
15447.00 181
15448.18 132
15449.35 166
15450.53 174
15451.70 127
15452.87 135
15454.05 163
15455.22 158
15456.40 180
15457.57 219
15458.75 168
15459.92 161
15461.09 134
15462.27 155
15463.44 138
15464.62 173
15465.79 149
15466.97 179
15468.14 173
15469.32 146
15470.49 128
15471.67 137
15472.84 153
15474.02 182
15475.19 155
15476.37 121
15477.54 139
15478.72 120
15479.89 142
15481.07 136
15482.25 140
15483.42 140
15484.60 162
15485.77 169
15486.95 166
15488.12 158
15489.30 164
15490.47 178
15491.65 163
15492.83 145
15494.00 156
15495.18 162
15496.35 184
15497.53 170
15498.71 146
15499.88 172
15501.06 174
15502.23 163
15503.41 136
15504.59 153
15505.76 170
15506.94 148
15508.12 155
15509.29 155
15510.47 173
15511.64 171
15512.82 154
15514.00 162
15515.17 178
15516.35 183
15517.53 182
15518.70 141
15519.88 162
15521.06 186
15522.24 175
15523.41 175
15524.59 192
15525.77 194
15526.94 168
15528.12 223
15529.30 170
15530.48 171
15531.65 180
15532.83 174
15534.01 185
15535.18 187
15536.36 185
15537.54 181
15538.72 177
15539.89 177
15541.07 161
15542.25 167
15543.43 164
15544.61 180
15545.78 206
15546.96 171
15548.14 188
15549.32 178
15550.50 190
15551.67 198
15552.85 161
15554.03 153
15555.21 172
15556.39 164
15557.56 190
15558.74 176
15559.92 197
15561.10 209
15562.28 196
15563.46 203
15564.63 190
15565.81 182
15566.99 178
15568.17 189
15569.35 171
15570.53 179
15571.71 177
15572.89 213
15574.06 184
15575.24 179
15576.42 191
15577.60 204
15578.78 234
15579.96 217
15581.14 191
15582.32 235
15583.50 218
15584.68 188
15585.86 207
15587.04 181
15588.21 177
15589.39 189
15590.57 175
15591.75 196
15592.93 207
15594.11 216
15595.29 198
15596.47 213
15597.65 253
15598.83 245
15600.01 222
15601.19 200
15602.37 236
15603.55 239
15604.73 187
15605.91 251
15607.09 240
15608.27 237
15609.45 258
15610.63 235
15611.81 239
15612.99 235
15614.17 244
15615.35 274
15616.53 262
15617.71 238
15618.90 262
15620.08 257
15621.26 270
15622.44 257
15623.62 263
15624.80 253
15625.98 315
15627.16 276
15628.34 302
15629.52 280
15630.70 265
15631.89 273
15633.07 299
15634.25 277
15635.43 278
15636.61 276
15637.79 276
15638.97 325
15640.15 304
15641.34 307
15642.52 312
15643.70 314
15644.88 287
15646.06 321
15647.24 341
15648.42 312
15649.61 304
15650.79 268
15651.97 299
15653.15 320
15654.33 296
15655.52 315
15656.70 331
15657.88 303
15659.06 297
15660.24 291
15661.43 302
15662.61 322
15663.79 380
15664.97 340
15666.16 344
15667.34 315
15668.52 362
15669.70 332
15670.89 355
15672.07 337
15673.25 281
15674.43 309
15675.62 302
15676.80 280
15677.98 309
15679.17 299
15680.35 299
15681.53 300
15682.71 304
15683.90 315
15685.08 290
15686.26 294
15687.45 317
15688.63 326
15689.81 310
15691.00 311
15692.18 329
15693.36 309
15694.55 306
15695.73 329
15696.91 325
15698.10 299
15699.28 320
15700.46 293
15701.65 320
15702.83 378
15704.02 339
15705.20 359
15706.38 374
15707.57 381
15708.75 376
15709.94 341
15711.12 341
15712.30 414
15713.49 382
15714.67 362
15715.86 410
15717.04 393
15718.23 406
15719.41 427
15720.59 383
15721.78 416
15722.96 427
15724.15 403
15725.33 381
15726.52 398
15727.70 394
15728.89 412
15730.07 414
15731.26 408
15732.44 420
15733.63 391
15734.81 403
15736.00 400
15737.18 403
15738.37 407
15739.55 427
15740.74 454
15741.92 408
15743.11 436
15744.29 457
15745.48 434
15746.66 426
15747.85 463
15749.03 478
15750.22 447
15751.41 477
15752.59 463
15753.78 469
15754.96 460
15756.15 488
15757.33 469
15758.52 461
15759.71 475
15760.89 466
15762.08 450
15763.26 397
15764.45 462
15765.64 484
15766.82 460
15768.01 418
15769.19 395
15770.38 398
15771.57 415
15772.75 429
15773.94 437
15775.13 415
15776.31 386
15777.50 377
15778.69 385
15779.87 367
15781.06 337
15782.25 370
15783.43 407
15784.62 324
15785.81 375
15786.99 379
15788.18 344
15789.37 357
15790.56 369
15791.74 316
15792.93 313
15794.12 288
15795.30 307
15796.49 314
15797.68 340
15798.87 314
15800.05 314
15801.24 344
15802.43 309
15803.62 284
15804.80 352
15805.99 329
15807.18 316
15808.37 294
15809.55 300
15810.74 282
15811.93 298
15813.12 283
15814.31 290
15815.49 277
15816.68 286
15817.87 263
15819.06 279
15820.25 261
15821.44 260
15822.62 278
15823.81 275
15825.00 264
15826.19 253
15827.38 283
15828.57 287
15829.75 283
15830.94 264
15832.13 263
15833.32 282
15834.51 281
15835.70 281
15836.89 288
15838.08 261
15839.26 291
15840.45 293
15841.64 275
15842.83 287
15844.02 272
15845.21 273
15846.40 254
15847.59 261
15848.78 264
15849.97 262
15851.16 264
15852.35 293
15853.53 311
15854.72 323
15855.91 295
15857.10 273
15858.29 292
15859.48 310
15860.67 253
15861.86 297
15863.05 294
15864.24 279
15865.43 293
15866.62 279
15867.81 250
15869.00 257
15870.19 266
15871.38 264
15872.57 309
15873.76 319
15874.95 280
15876.14 255
15877.33 294
15878.52 344
15879.71 324
15880.90 278
15882.10 288
15883.29 306
15884.48 332
15885.67 280
15886.86 281
15888.05 320
15889.24 326
15890.43 330
15891.62 322
15892.81 308
15894.00 329
15895.19 333
15896.39 297
15897.58 293
15898.77 284
15899.96 302
15901.15 333
15902.34 319
15903.53 296
15904.72 305
15905.92 310
15907.11 330
15908.30 329
15909.49 306
15910.68 313
15911.87 304
15913.06 339
15914.26 321
15915.45 332
15916.64 347
15917.83 310
15919.02 310
15920.22 293
15921.41 315
15922.60 327
15923.79 323
15924.98 298
15926.18 287
15927.37 298
15928.56 332
15929.75 270
15930.95 307
15932.14 292
15933.33 300
15934.52 298
15935.72 320
15936.91 289
15938.10 255
15939.29 283
15940.49 271
15941.68 283
15942.87 282
15944.06 236
15945.26 287
15946.45 313
15947.64 299
15948.84 255
15950.03 233
15951.22 234
15952.42 273
15953.61 268
15954.80 236
15956.00 237
15957.19 254
15958.38 261
15959.58 176
15960.77 182
15961.96 221
15963.16 236
15964.35 240
15965.54 222
15966.74 226
15967.93 223
15969.12 221
15970.32 244
15971.51 195
15972.71 172
15973.90 191
15975.09 195
15976.29 222
15977.48 200
15978.68 212
15979.87 218
15981.07 216
15982.26 163
15983.45 164
15984.65 177
15985.84 148
15987.04 185
15988.23 191
15989.43 163
15990.62 190
15991.82 229
15993.01 201
15994.20 197
15995.40 213
15996.59 201
15997.79 195
15998.98 212
16000.18 152
16001.37 192
16002.57 197
16003.76 168
16004.96 179
16006.15 188
16007.35 192
16008.55 200
16009.74 193
16010.94 193
16012.13 180
16013.33 186
16014.52 189
16015.72 174
16016.91 171
16018.11 152
16019.30 189
16020.50 209
16021.70 189
16022.89 175
16024.09 166
16025.28 172
16026.48 181
16027.68 164
16028.87 172
16030.07 155
16031.26 186
16032.46 180
16033.66 155
16034.85 187
16036.05 200
16037.25 194
16038.44 165
16039.64 150
16040.83 171
16042.03 185
16043.23 200
16044.42 164
16045.62 153
16046.82 178
16048.01 181
16049.21 192
16050.41 205
16051.60 185
16052.80 187
16054.00 176
16055.20 178
16056.39 178
16057.59 146
16058.79 184
16059.98 190
16061.18 147
16062.38 154
16063.58 185
16064.77 168
16065.97 169
16067.17 151
16068.37 141
16069.56 170
16070.76 169
16071.96 182
16073.16 176
16074.35 173
16075.55 157
16076.75 144
16077.95 148
16079.15 165
16080.34 160
16081.54 189
16082.74 161
16083.94 165
16085.14 161
16086.33 134
16087.53 151
16088.73 163
16089.93 183
16091.13 161
16092.33 138
16093.52 138
16094.72 149
16095.92 168
16097.12 173
16098.32 180
16099.52 158
16100.72 167
16101.91 137
16103.11 162
16104.31 158
16105.51 199
16106.71 171
16107.91 147
16109.11 142
16110.31 166
16111.51 184
16112.71 190
16113.90 146
16115.10 125
16116.30 158
16117.50 169
16118.70 153
16119.90 135
16121.10 144
16122.30 161
16123.50 137
16124.70 152
16125.90 144
16127.10 163
16128.30 155
16129.50 152
16130.70 139
16131.90 145
16133.10 185
16134.30 153
16135.50 154
16136.70 125
16137.90 134
16139.10 159
16140.30 171
16141.50 134
16142.70 163
16143.90 164
16145.10 145
16146.30 160
16147.50 154
16148.70 158
16149.90 144
16151.10 161
16152.30 139
16153.50 142
16154.70 135
16155.91 135
16157.11 144
16158.31 159
16159.51 129
16160.71 125
16161.91 137
16163.11 168
16164.31 125
16165.51 153
16166.71 152
16167.92 142
16169.12 136
16170.32 150
16171.52 172
16172.72 170
16173.92 154
16175.12 146
16176.33 153
16177.53 141
16178.73 144
16179.93 141
16181.13 152
16182.33 159
16183.54 131
16184.74 152
16185.94 155
16187.14 147
16188.34 143
16189.55 152
16190.75 163
16191.95 153
16193.15 146
16194.35 161
16195.56 131
16196.76 148
16197.96 147
16199.16 144
16200.37 155
16201.57 160
16202.77 151
16203.97 150
16205.18 137
16206.38 144
16207.58 138
16208.78 144
16209.99 182
16211.19 151
16212.39 151
16213.60 173
16214.80 172
16216.00 168
16217.20 158
16218.41 144
16219.61 150
16220.81 162
16222.02 136
16223.22 158
16224.42 160
16225.63 184
16226.83 151
16228.03 157
16229.24 166
16230.44 185
16231.64 156
16232.85 141
16234.05 137
16235.26 164
16236.46 143
16237.66 155
16238.87 183
16240.07 187
16241.28 165
16242.48 185
16243.68 183
16244.89 150
16246.09 157
16247.30 176
16248.50 174
16249.70 176
16250.91 182
16252.11 161
16253.32 171
16254.52 155
16255.73 189
16256.93 166
16258.14 176
16259.34 177
16260.54 193
16261.75 229
16262.95 193
16264.16 182
16265.36 181
16266.57 180
16267.77 193
16268.98 180
16270.18 184
16271.39 183
16272.59 171
16273.80 179
16275.00 181
16276.21 211
16277.41 159
16278.62 185
16279.83 202
16281.03 190
16282.24 215
16283.44 213
16284.65 189
16285.85 194
16287.06 202
16288.26 203
16289.47 208
16290.68 165
16291.88 183
16293.09 218
16294.29 192
16295.50 180
16296.71 187
16297.91 162
16299.12 191
16300.32 191
16301.53 250
16302.74 204
16303.94 200
16305.15 203
16306.36 225
16307.56 209
16308.77 214
16309.97 214
16311.18 220
16312.39 229
16313.59 220
16314.80 221
16316.01 215
16317.21 210
16318.42 190
16319.63 203
16320.84 208
16322.04 197
16323.25 203
16324.46 210
16325.66 181
16326.87 160
16328.08 212
16329.28 218
16330.49 181
16331.70 162
16332.91 187
16334.11 164
16335.32 164
16336.53 175
16337.74 194
16338.94 186
16340.15 157
16341.36 151
16342.57 182
16343.78 179
16344.98 164
16346.19 154
16347.40 158
16348.61 183
16349.81 160
16351.02 173
16352.23 149
16353.44 137
16354.65 174
16355.86 171
16357.06 145
16358.27 152
16359.48 158
16360.69 163
16361.90 166
16363.11 162
16364.31 162
16365.52 165
16366.73 161
16367.94 176
16369.15 135
16370.36 126
16371.57 150
16372.77 145
16373.98 158
16375.19 133
16376.40 132
16377.61 166
16378.82 182
16380.03 141
16381.24 132
16382.45 128
16383.66 141
16384.87 156
16386.08 154
16387.28 152
16388.49 151
16389.70 136
16390.91 171
16392.12 168
16393.33 149
16394.54 144
16395.75 156
16396.96 155
16398.17 165
16399.38 142
16400.59 136
16401.80 153
16403.01 149
16404.22 144
16405.43 132
16406.64 151
16407.85 152
16409.06 129
16410.27 135
16411.48 134
16412.69 118
16413.90 135
16415.11 154
16416.32 168
16417.53 137
16418.74 127
16419.95 130
16421.17 175
16422.38 141
16423.59 150
16424.80 165
16426.01 165
16427.22 132
16428.43 138
16429.64 145
16430.85 132
16432.06 136
16433.27 113
16434.48 135
16435.70 128
16436.91 124
16438.12 151
16439.33 139
16440.54 114
16441.75 125
16442.96 152
16444.18 144
16445.39 136
16446.60 142
16447.81 140
16449.02 159
16450.23 143
16451.45 147
16452.66 167
16453.87 133
16455.08 155
16456.29 131
16457.50 129
16458.72 145
16459.93 134
16461.14 133
16462.35 134
16463.57 140
16464.78 148
16465.99 139
16467.20 140
16468.41 111
16469.63 133
16470.84 161
16472.05 152
16473.26 115
16474.48 150
16475.69 136
16476.90 130
16478.12 123
16479.33 145
16480.54 126
16481.75 115
16482.97 134
16484.18 136
16485.39 124
16486.61 124
16487.82 134
16489.03 129
16490.24 117
16491.46 127
16492.67 120
16493.88 146
16495.10 117
16496.31 114
16497.52 122
16498.74 124
16499.95 123
16501.17 135
16502.38 104
16503.59 111
16504.81 142
16506.02 163
16507.23 143
16508.45 132
16509.66 116
16510.88 117
16512.09 148
16513.30 121
16514.52 119
16515.73 118
16516.95 113
16518.16 135
16519.37 137
16520.59 134
16521.80 137
16523.02 137
16524.23 115
16525.45 127
16526.66 137
16527.88 123
16529.09 120
16530.30 126
16531.52 121
16532.73 124
16533.95 127
16535.16 127
16536.38 110
16537.59 118
16538.81 133
16540.02 124
16541.24 136
16542.45 98
16543.67 143
16544.88 125
16546.10 144
16547.31 104
16548.53 107
16549.75 130
16550.96 116
16552.18 116
16553.39 126
16554.61 107
16555.82 143
16557.04 126
16558.25 113
16559.47 161
16560.69 117
16561.90 140
16563.12 110
16564.33 87
16565.55 132
16566.77 139
16567.98 148
16569.20 121
16570.41 119
16571.63 117
16572.85 126
16574.06 152
16575.28 119
16576.50 118
16577.71 118
16578.93 115
16580.14 111
16581.36 125
16582.58 124
16583.79 135
16585.01 118
16586.23 107
16587.44 104
16588.66 124
16589.88 135
16591.09 156
16592.31 125
16593.53 136
16594.75 133
16595.96 123
16597.18 121
16598.40 128
16599.61 111
16600.83 123
16602.05 133
16603.27 146
16604.48 120
16605.70 107
16606.92 115
16608.14 126
16609.35 116
16610.57 114
16611.79 122
16613.01 116
16614.22 106
16615.44 113
16616.66 111
16617.88 99
16619.10 117
16620.31 104
16621.53 132
16622.75 124
16623.97 139
16625.19 115
16626.40 126
16627.62 123
16628.84 113
16630.06 110
16631.28 126
16632.50 112
16633.71 100
16634.93 123
16636.15 113
16637.37 133
16638.59 105
16639.81 99
16641.03 100
16642.24 112
16643.46 109
16644.68 120
16645.90 115
16647.12 131
16648.34 98
16649.56 111
16650.78 100
16652.00 106
16653.22 81
16654.44 105
16655.65 114
16656.87 116
16658.09 123
16659.31 107
16660.53 128
16661.75 114
16662.97 138
16664.19 96
16665.41 125
16666.63 110
16667.85 113
16669.07 118
16670.29 99
16671.51 118
16672.73 97
16673.95 126
16675.17 109
16676.39 95
16677.61 110
16678.83 89
16680.05 112
16681.27 101
16682.49 96
16683.71 96
16684.93 118
16686.15 105
16687.37 101
16688.59 110
16689.81 107
16691.03 106
16692.25 112
16693.47 106
16694.69 107
16695.92 111
16697.14 112
16698.36 103
16699.58 113
16700.80 106
16702.02 89
16703.24 94
16704.46 123
16705.68 131
16706.90 129
16708.13 120
16709.35 120
16710.57 118
16711.79 108
16713.01 120
16714.23 114
16715.45 110
16716.67 110
16717.90 131
16719.12 119
16720.34 136
16721.56 122
16722.78 139
16724.00 102
16725.23 102
16726.45 124
16727.67 99
16728.89 115
16730.11 125
16731.34 89
16732.56 97
16733.78 101
16735.00 94
16736.23 128
16737.45 109
16738.67 102
16739.89 89
16741.11 128
16742.34 114
16743.56 99
16744.78 117
16746.00 122
16747.23 115
16748.45 101
16749.67 87
16750.90 86
16752.12 123
16753.34 92
16754.56 94
16755.79 115
16757.01 118
16758.23 97
16759.46 97
16760.68 85
16761.90 105
16763.13 99
16764.35 120
16765.57 128
16766.80 113
16768.02 123
16769.24 123
16770.47 111
16771.69 117
16772.91 118
16774.14 107
16775.36 108
16776.58 113
16777.81 120
16779.03 121
16780.25 101
16781.48 105
16782.70 97
16783.93 101
16785.15 109
16786.37 108
16787.60 131
16788.82 119
16790.05 120
16791.27 93
16792.50 125
16793.72 132
16794.94 115
16796.17 122
16797.39 122
16798.62 117
16799.84 124
16801.07 129
16802.29 124
16803.52 119
16804.74 123
16805.97 102
16807.19 128
16808.42 105
16809.64 114
16810.87 115
16812.09 97
16813.32 97
16814.54 106
16815.77 106
16816.99 105
16818.22 86
16819.44 136
16820.67 107
16821.89 110
16823.12 113
16824.34 102
16825.57 118
16826.79 124
16828.02 132
16829.25 134
16830.47 136
16831.70 135
16832.92 146
16834.15 132
16835.37 128
16836.60 129
16837.83 112
16839.05 131
16840.28 137
16841.50 136
16842.73 135
16843.96 120
16845.18 143
16846.41 117
16847.63 148
16848.86 137
16850.09 142
16851.31 142
16852.54 150
16853.77 134
16854.99 136
16856.22 158
16857.45 138
16858.67 152
16859.90 151
16861.13 169
16862.35 157
16863.58 147
16864.81 154
16866.03 173
16867.26 158
16868.49 195
16869.72 156
16870.94 166
16872.17 166
16873.40 190
16874.62 222
16875.85 184
16877.08 194
16878.31 161
16879.53 194
16880.76 173
16881.99 211
16883.22 211
16884.44 218
16885.67 201
16886.90 223
16888.13 215
16889.36 218
16890.58 224
16891.81 218
16893.04 181
16894.27 192
16895.50 198
16896.72 198
16897.95 214
16899.18 198
16900.41 194
16901.64 178
16902.86 191
16904.09 197
16905.32 160
16906.55 178
16907.78 151
16909.01 158
16910.24 187
16911.46 169
16912.69 183
16913.92 162
16915.15 145
16916.38 143
16917.61 124
16918.84 159
16920.07 143
16921.29 161
16922.52 118
16923.75 157
16924.98 135
16926.21 109
16927.44 122
16928.67 105
16929.90 110
16931.13 126
16932.36 120
16933.59 128
16934.82 148
16936.05 151
16937.28 131
16938.51 140
16939.73 147
16940.96 147
16942.19 123
16943.42 128
16944.65 151
16945.88 115
16947.11 139
16948.34 125
16949.57 140
16950.80 113
16952.03 123
16953.26 130
16954.49 139
16955.72 95
16956.95 123
16958.18 129
16959.42 113
16960.65 115
16961.88 131
16963.11 159
16964.34 124
16965.57 124
16966.80 114
16968.03 150
16969.26 128
16970.49 131
16971.72 108
16972.95 132
16974.18 151
16975.41 124
16976.65 105
16977.88 107
16979.11 115
16980.34 133
16981.57 99
16982.80 143
16984.03 141
16985.26 143
16986.49 132
16987.73 117
16988.96 142
16990.19 128
16991.42 131
16992.65 109
16993.88 95
16995.12 99
16996.35 136
16997.58 145
16998.81 127
17000.04 145
17001.27 119
17002.51 114
17003.74 107
17004.97 119
17006.20 116
17007.43 120
17008.67 142
17009.90 159
17011.13 136
17012.36 114
17013.60 136
17014.83 132
17016.06 125
17017.29 119
17018.53 110
17019.76 133
17020.99 126
17022.22 121
17023.46 135
17024.69 114
17025.92 118
17027.15 116
17028.39 126
17029.62 124
17030.85 126
17032.09 123
17033.32 118
17034.55 126
17035.79 120
17037.02 134
17038.25 129
17039.49 121
17040.72 104
17041.95 137
17043.19 147
17044.42 130
17045.65 108
17046.89 114
17048.12 107
17049.35 116
17050.59 109
17051.82 108
17053.05 118
17054.29 116
17055.52 105
17056.76 99
17057.99 103
17059.22 119
17060.46 139
17061.69 91
17062.93 115
17064.16 130
17065.39 134
17066.63 127
17067.86 98
17069.10 103
17070.33 107
17071.57 119
17072.80 104
17074.04 114
17075.27 90
17076.50 103
17077.74 107
17078.97 107
17080.21 127
17081.44 120
17082.68 130
17083.91 104
17085.15 78
17086.38 106
17087.62 86
17088.85 88
17090.09 116
17091.32 106
17092.56 105
17093.79 97
17095.03 113
17096.26 91
17097.50 101
17098.74 89
17099.97 98
17101.21 102
17102.44 104
17103.68 128
17104.91 120
17106.15 111
17107.38 133
17108.62 107
17109.86 102
17111.09 83
17112.33 99
17113.56 124
17114.80 122
17116.04 94
17117.27 99
17118.51 92
17119.74 99
17120.98 116
17122.22 96
17123.45 120
17124.69 84
17125.93 106
17127.16 99
17128.40 110
17129.64 116
17130.87 100
17132.11 107
17133.35 88
17134.58 96
17135.82 111
17137.06 116
17138.29 117
17139.53 94
17140.77 92
17142.00 79
17143.24 109
17144.48 78
17145.72 86
17146.95 95
17148.19 96
17149.43 95
17150.66 103
17151.90 85
17153.14 75
17154.38 92
17155.61 95
17156.85 92
17158.09 87
17159.33 79
17160.56 94
17161.80 110
17163.04 103
17164.28 85
17165.52 97
17166.75 97
17167.99 97
17169.23 108
17170.47 96
17171.71 100
17172.94 91
17174.18 83
17175.42 101
17176.66 101
17177.90 112
17179.13 88
17180.37 74
17181.61 82
17182.85 79
17184.09 101
17185.33 100
17186.57 79
17187.80 86
17189.04 97
17190.28 91
17191.52 77
17192.76 75
17194.00 75
17195.24 85
17196.48 93
17197.72 88
17198.95 112
17200.19 96
17201.43 79
17202.67 78
17203.91 85
17205.15 86
17206.39 107
17207.63 104
17208.87 106
17210.11 89
17211.35 102
17212.59 96
17213.83 89
17215.07 82
17216.31 90
17217.55 76
17218.79 68
17220.03 76
17221.26 78
17222.50 92
17223.74 109
17224.98 94
17226.22 99
17227.46 97
17228.71 71
17229.95 101
17231.19 80
17232.43 83
17233.67 77
17234.91 69
17236.15 72
17237.39 77
17238.63 92
17239.87 119
17241.11 101
17242.35 84
17243.59 69
17244.83 90
17246.07 70
17247.31 101
17248.55 107
17249.79 89
17251.04 86
17252.28 96
17253.52 99
17254.76 99
17256.00 91
17257.24 82
17258.48 92
17259.72 100
17260.96 102
17262.21 97
17263.45 91
17264.69 110
17265.93 85
17267.17 88
17268.41 73
17269.65 90
17270.90 97
17272.14 104
17273.38 96
17274.62 92
17275.86 78
17277.11 91
17278.35 105
17279.59 103
17280.83 89
17282.07 93
17283.32 80
17284.56 76
17285.80 98
17287.04 90
17288.28 81
17289.53 92
17290.77 113
17292.01 107
17293.25 88
17294.50 108
17295.74 95
17296.98 78
17298.22 113
17299.47 113
17300.71 73
17301.95 74
17303.19 82
17304.44 68
17305.68 92
17306.92 89
17308.17 82
17309.41 113
17310.65 118
17311.90 114
17313.14 88
17314.38 96
17315.63 91
17316.87 90
17318.11 100
17319.36 99
17320.60 94
17321.84 77
17323.09 82
17324.33 76
17325.57 93
17326.82 103
17328.06 95
17329.30 83
17330.55 88
17331.79 74
17333.04 91
17334.28 74
17335.52 83
17336.77 64
17338.01 98
17339.26 70
17340.50 71
17341.74 94
17342.99 105
17344.23 100
17345.48 95
17346.72 94
17347.97 88
17349.21 90
17350.46 94
17351.70 79
17352.94 52
17354.19 67
17355.43 78
17356.68 78
17357.92 80
17359.17 72
17360.41 77
17361.66 89
17362.90 101
17364.15 76
17365.39 88
17366.64 101
17367.88 82
17369.13 88
17370.37 84
17371.62 74
17372.86 79
17374.11 101
17375.35 98
17376.60 76
17377.85 52
17379.09 74
17380.34 74
17381.58 78
17382.83 76
17384.07 69
17385.32 85
17386.57 74
17387.81 66
17389.06 69
17390.30 63
17391.55 93
17392.80 95
17394.04 83
17395.29 80
17396.53 77
17397.78 77
17399.03 57
17400.27 78
17401.52 95
17402.77 78
17404.01 82
17405.26 86
17406.50 115
17407.75 72
17409.00 65
17410.24 77
17411.49 106
17412.74 83
17413.99 98
17415.23 90
17416.48 84
17417.73 83
17418.97 76
17420.22 82
17421.47 70
17422.71 78
17423.96 75
17425.21 71
17426.46 78
17427.70 77
17428.95 87
17430.20 102
17431.45 76
17432.69 94
17433.94 108
17435.19 87
17436.44 78
17437.68 86
17438.93 95
17440.18 76
17441.43 76
17442.67 89
17443.92 101
17445.17 110
17446.42 95
17447.67 82
17448.91 74
17450.16 80
17451.41 95
17452.66 85
17453.91 67
17455.15 91
17456.40 72
17457.65 117
17458.90 100
17460.15 86
17461.40 81
17462.65 79
17463.89 91
17465.14 103
17466.39 89
17467.64 91
17468.89 81
17470.14 95
17471.39 98
17472.64 82
17473.88 73
17475.13 76
17476.38 117
17477.63 104
17478.88 86
17480.13 81
17481.38 73
17482.63 79
17483.88 84
17485.13 96
17486.38 100
17487.63 75
17488.88 104
17490.12 113
17491.37 111
17492.62 90
17493.87 72
17495.12 102
17496.37 80
17497.62 86
17498.87 93
17500.12 78
17501.37 108
17502.62 96
17503.87 104
17505.12 84
17506.37 95
17507.62 98
17508.87 79
17510.12 89
17511.37 77
17512.62 97
17513.87 98
17515.12 88
17516.38 115
17517.63 108
17518.88 97
17520.13 84
17521.38 100
17522.63 104
17523.88 103
17525.13 100
17526.38 100
17527.63 90
17528.88 90
17530.13 77
17531.38 89
17532.64 105
17533.89 95
17535.14 94
17536.39 105
17537.64 88
17538.89 78
17540.14 77
17541.39 89
17542.65 97
17543.90 119
17545.15 106
17546.40 83
17547.65 95
17548.90 84
17550.16 98
17551.41 86
17552.66 101
17553.91 101
17555.16 77
17556.41 93
17557.67 105
17558.92 84
17560.17 104
17561.42 108
17562.67 108
17563.93 105
17565.18 105
17566.43 94
17567.68 94
17568.94 91
17570.19 100
17571.44 100
17572.69 101
17573.95 98
17575.20 95
17576.45 87
17577.70 98
17578.96 81
17580.21 77
17581.46 82
17582.71 94
17583.97 101
17585.22 80
17586.47 89
17587.73 82
17588.98 86
17590.23 84
17591.49 85
17592.74 87
17593.99 71
17595.25 77
17596.50 82
17597.75 92
17599.01 96
17600.26 67
17601.51 86
17602.77 81
17604.02 93
17605.27 71
17606.53 66
17607.78 89
17609.03 97
17610.29 85
17611.54 78
17612.80 78
17614.05 77
17615.30 105
17616.56 68
17617.81 69
17619.07 86
17620.32 72
17621.58 99
17622.83 76
17624.08 94
17625.34 112
17626.59 97
17627.85 83
17629.10 98
17630.36 95
17631.61 84
17632.87 79
17634.12 109
17635.37 83
17636.63 81
17637.88 91
17639.14 70
17640.39 76
17641.65 70
17642.90 97
17644.16 76
17645.41 98
17646.67 84
17647.92 80
17649.18 97
17650.44 90
17651.69 92
17652.95 82
17654.20 97
17655.46 99
17656.71 115
17657.97 88
17659.22 90
17660.48 74
17661.73 59
17662.99 78
17664.25 72
17665.50 78
17666.76 77
17668.01 77
17669.27 90
17670.53 79
17671.78 76
17673.04 99
17674.29 70
17675.55 75
17676.81 85
17678.06 60
17679.32 85
17680.57 81
17681.83 73
17683.09 85
17684.34 102
17685.60 73
17686.86 91
17688.11 77
17689.37 74
17690.63 72
17691.88 82
17693.14 77
17694.40 79
17695.65 64
17696.91 72
17698.17 66
17699.43 83
17700.68 82
17701.94 83
17703.20 72
17704.45 90
17705.71 84
17706.97 79
17708.23 100
17709.48 132
17710.74 92
17712.00 77
17713.26 84
17714.51 78
17715.77 91
17717.03 61
17718.29 78
17719.54 79
17720.80 74
17722.06 74
17723.32 68
17724.58 80
17725.83 95
17727.09 79
17728.35 64
17729.61 87
17730.87 97
17732.12 81
17733.38 75
17734.64 92
17735.90 85
17737.16 89
17738.42 83
17739.67 70
17740.93 61
17742.19 85
17743.45 114
17744.71 82
17745.97 71
17747.23 69
17748.48 74
17749.74 84
17751.00 81
17752.26 77
17753.52 84
17754.78 105
17756.04 84
17757.30 70
17758.56 61
17759.81 80
17761.07 55
17762.33 65
17763.59 77
17764.85 73
17766.11 93
17767.37 83
17768.63 70
17769.89 71
17771.15 85
17772.41 70
17773.67 71
17774.93 82
17776.19 72
17777.45 87
17778.71 86
17779.97 86
17781.23 91
17782.49 90
17783.75 97
17785.01 79
17786.27 101
17787.53 75
17788.79 72
17790.05 71
17791.31 80
17792.57 66
17793.83 80
17795.09 93
17796.35 87
17797.61 80
17798.87 86
17800.13 68
17801.39 97
17802.65 81
17803.91 74
17805.17 77
17806.44 74
17807.70 81
17808.96 74
17810.22 64
17811.48 77
17812.74 71
17814.00 63
17815.26 86
17816.52 87
17817.78 78
17819.05 75
17820.31 74
17821.57 66
17822.83 70
17824.09 66
17825.35 74
17826.61 62
17827.88 66
17829.14 71
17830.40 68
17831.66 77
17832.92 84
17834.18 73
17835.45 75
17836.71 62
17837.97 76
17839.23 91
17840.49 55
17841.76 68
17843.02 74
17844.28 96
17845.54 71
17846.81 72
17848.07 84
17849.33 74
17850.59 77
17851.85 69
17853.12 75
17854.38 65
17855.64 51
17856.90 77
17858.17 78
17859.43 60
17860.69 74
17861.96 87
17863.22 72
17864.48 74
17865.74 68
17867.01 75
17868.27 82
17869.53 81
17870.80 72
17872.06 63
17873.32 77
17874.59 83
17875.85 77
17877.11 83
17878.38 55
17879.64 88
17880.90 79
17882.17 93
17883.43 75
17884.69 66
17885.96 78
17887.22 58
17888.48 79
17889.75 85
17891.01 74
17892.28 72
17893.54 60
17894.80 71
17896.07 71
17897.33 79
17898.60 76
17899.86 53
17901.12 69
17902.39 61
17903.65 94
17904.92 75
17906.18 60
17907.45 70
17908.71 67
17909.97 68
17911.24 61
17912.50 57
17913.77 71
17915.03 86
17916.30 65
17917.56 66
17918.83 76
17920.09 67
17921.36 68
17922.62 53
17923.89 71
17925.15 77
17926.42 70
17927.68 77
17928.95 72
17930.21 55
17931.48 62
17932.74 69
17934.01 73
17935.27 80
17936.54 72
17937.81 64
17939.07 77
17940.34 71
17941.60 78
17942.87 68
17944.13 65
17945.40 73
17946.66 75
17947.93 52
17949.20 85
17950.46 84
17951.73 55
17952.99 57
17954.26 84
17955.53 64
17956.79 82
17958.06 67
17959.33 69
17960.59 75
17961.86 81
17963.12 78
17964.39 73
17965.66 77
17966.92 90
17968.19 64
17969.46 84
17970.72 84
17971.99 54
17973.26 70
17974.52 68
17975.79 79
17977.06 74
17978.32 74
17979.59 58
17980.86 77
17982.12 86
17983.39 69
17984.66 65
17985.93 62
17987.19 63
17988.46 69
17989.73 89
17991.00 69
17992.26 48
17993.53 73
17994.80 74
17996.07 58
17997.33 59
17998.60 80
17999.87 72
18001.14 73
18002.40 84
18003.67 68
18004.94 59
18006.21 70
18007.48 65
18008.74 90
18010.01 63
18011.28 61
18012.55 76
18013.82 83
18015.08 75
18016.35 60
18017.62 79
18018.89 83
18020.16 67
18021.43 58
18022.69 49
18023.96 55
18025.23 52
18026.50 54
18027.77 77
18029.04 61
18030.31 66
18031.57 70
18032.84 70
18034.11 58
18035.38 68
18036.65 83
18037.92 74
18039.19 82
18040.46 62
18041.73 59
18043.00 74
18044.27 80
18045.53 74
18046.80 56
18048.07 84
18049.34 82
18050.61 68
18051.88 63
18053.15 77
18054.42 59
18055.69 64
18056.96 78
18058.23 102
18059.50 72
18060.77 73
18062.04 76
18063.31 84
18064.58 62
18065.85 70
18067.12 72
18068.39 60
18069.66 62
18070.93 58
18072.20 41
18073.47 67
18074.74 79
18076.01 85
18077.28 77
18078.55 59
18079.82 68
18081.09 64
18082.36 63
18083.63 77
18084.90 76
18086.18 100
18087.45 77
18088.72 70
18089.99 61
18091.26 61
18092.53 76
18093.80 74
18095.07 96
18096.34 83
18097.61 81
18098.88 69
18100.16 62
18101.43 62
18102.70 79
18103.97 60
18105.24 53
18106.51 49
18107.78 54
18109.06 54
18110.33 64
18111.60 66
18112.87 70
18114.14 59
18115.41 79
18116.69 88
18117.96 72
18119.23 65
18120.50 71
18121.77 65
18123.05 56
18124.32 64
18125.59 69
18126.86 65
18128.13 77
18129.41 68
18130.68 70
18131.95 61
18133.22 88
18134.50 72
18135.77 80
18137.04 66
18138.31 92
18139.59 98
18140.86 81
18142.13 57
18143.40 69
18144.68 60
18145.95 53
18147.22 76
18148.50 70
18149.77 58
18151.04 81
18152.31 72
18153.59 61
18154.86 68
18156.13 57
18157.41 70
18158.68 60
18159.95 58
18161.23 66
18162.50 50
18163.77 85
18165.05 105
18166.32 55
18167.59 64
18168.87 94
18170.14 57
18171.42 75
18172.69 58
18173.96 61
18175.24 50
18176.51 89
18177.78 81
18179.06 88
18180.33 69
18181.61 66
18182.88 61
18184.15 71
18185.43 78
18186.70 78
18187.98 80
18189.25 106
18190.53 80
18191.80 57
18193.08 53
18194.35 69
18195.62 67
18196.90 56
18198.17 64
18199.45 62
18200.72 64
18202.00 62
18203.27 35
18204.55 46
18205.82 63
18207.10 67
18208.37 68
18209.65 73
18210.92 52
18212.20 72
18213.47 53
18214.75 74
18216.02 95
18217.30 76
18218.57 62
18219.85 85
18221.13 77
18222.40 63
18223.68 80
18224.95 87
18226.23 56
18227.50 70
18228.78 64
18230.05 67
18231.33 68
18232.61 92
18233.88 81
18235.16 61
18236.43 96
18237.71 81
18238.99 70
18240.26 85
18241.54 70
18242.81 75
18244.09 86
18245.37 60
18246.64 67
18247.92 72
18249.20 66
18250.47 81
18251.75 97
18253.03 55
18254.30 82
18255.58 70
18256.86 85
18258.13 72
18259.41 77
18260.69 87
18261.96 74
18263.24 73
18264.52 67
18265.79 52
18267.07 51
18268.35 72
18269.63 69
18270.90 71
18272.18 79
18273.46 76
18274.74 74
18276.01 61
18277.29 48
18278.57 60
18279.84 68
18281.12 73
18282.40 63
18283.68 67
18284.96 80
18286.23 93
18287.51 88
18288.79 73
18290.07 77
18291.34 73
18292.62 76
18293.90 57
18295.18 59
18296.46 70
18297.74 70
18299.01 59
18300.29 57
18301.57 49
18302.85 53
18304.13 76
18305.40 68
18306.68 59
18307.96 61
18309.24 65
18310.52 59
18311.80 67
18313.08 68
18314.36 46
18315.63 67
18316.91 55
18318.19 63
18319.47 68
18320.75 66
18322.03 70
18323.31 61
18324.59 61
18325.87 84
18327.14 87
18328.42 76
18329.70 75
18330.98 82
18332.26 70
18333.54 62
18334.82 93
18336.10 80
18337.38 67
18338.66 74
18339.94 75
18341.22 68
18342.50 60
18343.78 66
18345.06 88
18346.34 86
18347.62 72
18348.90 49
18350.18 54
18351.46 58
18352.74 79
18354.02 64
18355.30 61
18356.58 62
18357.86 72
18359.14 70
18360.42 79
18361.70 64
18362.98 76
18364.26 80
18365.54 78
18366.82 66
18368.10 71
18369.38 67
18370.66 78
18371.94 78
18373.23 66
18374.51 70
18375.79 61
18377.07 61
18378.35 63
18379.63 65
18380.91 66
18382.19 51
18383.47 60
18384.75 64
18386.04 72
18387.32 58
18388.60 70
18389.88 58
18391.16 70
18392.44 74
18393.72 70
18395.01 57
18396.29 85
18397.57 76
18398.85 83
18400.13 84
18401.41 49
18402.70 60
18403.98 61
18405.26 62
18406.54 64
18407.82 65
18409.11 72
18410.39 70
18411.67 81
18412.95 63
18414.23 81
18415.52 71
18416.80 71
18418.08 66
18419.36 47
18420.65 56
18421.93 72
18423.21 54
18424.49 66
18425.78 49
18427.06 68
18428.34 51
18429.62 56
18430.91 53
18432.19 65
18433.47 46
18434.76 76
18436.04 72
18437.32 73
18438.61 72
18439.89 90
18441.17 64
18442.45 63
18443.74 74
18445.02 79
18446.30 82
18447.59 91
18448.87 101
18450.15 89
18451.44 96
18452.72 104
18454.01 90
18455.29 79
18456.57 73
18457.86 49
18459.14 63
18460.42 72
18461.71 61
18462.99 90
18464.28 55
18465.56 62
18466.84 70
18468.13 75
18469.41 64
18470.70 82
18471.98 78
18473.27 80
18474.55 66
18475.83 72
18477.12 62
18478.40 64
18479.69 76
18480.97 74
18482.26 61
18483.54 73
18484.83 59
18486.11 63
18487.40 60
18488.68 70
18489.97 64
18491.25 75
18492.54 70
18493.82 93
18495.11 96
18496.39 67
18497.68 72
18498.96 79
18500.25 73
18501.53 68
18502.82 76
18504.10 67
18505.39 87
18506.67 70
18507.96 60
18509.24 73
18510.53 71
18511.81 63
18513.10 81
18514.39 82
18515.67 62
18516.96 61
18518.24 69
18519.53 56
18520.82 90
18522.10 67
18523.39 67
18524.67 56
18525.96 72
18527.25 61
18528.53 81
18529.82 86
18531.10 72
18532.39 88
18533.68 66
18534.96 71
18536.25 69
18537.54 53
18538.82 61
18540.11 80
18541.40 68
18542.68 79
18543.97 76
18545.26 74
18546.54 68
18547.83 81
18549.12 65
18550.40 57
18551.69 76
18552.98 67
18554.27 58
18555.55 76
18556.84 97
18558.13 68
18559.41 81
18560.70 77
18561.99 66
18563.28 76
18564.56 62
18565.85 84
18567.14 78
18568.43 87
18569.71 73
18571.00 74
18572.29 80
18573.58 80
18574.87 91
18576.15 86
18577.44 64
18578.73 70
18580.02 73
18581.31 82
18582.59 83
18583.88 86
18585.17 78
18586.46 85
18587.75 77
18589.03 78
18590.32 79
18591.61 85
18592.90 78
18594.19 89
18595.48 75
18596.77 88
18598.05 84
18599.34 97
18600.63 77
18601.92 100
18603.21 69
18604.50 92
18605.79 97
18607.08 94
18608.36 92
18609.65 87
18610.94 83
18612.23 82
18613.52 105
18614.81 86
18616.10 114
18617.39 105
18618.68 78
18619.97 87
18621.26 111
18622.55 85
18623.84 82
18625.13 84
18626.42 104
18627.71 88
18628.99 104
18630.28 91
18631.57 69
18632.86 90
18634.15 109
18635.44 85
18636.73 61
18638.02 71
18639.31 102
18640.60 86
18641.89 77
18643.18 79
18644.47 70
18645.77 80
18647.06 69
18648.35 99
18649.64 109
18650.93 72
18652.22 60
18653.51 59
18654.80 63
18656.09 67
18657.38 79
18658.67 94
18659.96 85
18661.25 56
18662.54 64
18663.83 63
18665.12 59
18666.42 64
18667.71 55
18669.00 61
18670.29 69
18671.58 68
18672.87 78
18674.16 66
18675.45 71
18676.75 64
18678.04 68
18679.33 72
18680.62 76
18681.91 56
18683.20 65
18684.49 69
18685.79 78
18687.08 104
18688.37 97
18689.66 81
18690.95 73
18692.25 82
18693.54 80
18694.83 60
18696.12 72
18697.41 78
18698.71 85
18700.00 79
18701.29 74
18702.58 57
18703.87 57
18705.17 77
18706.46 70
18707.75 89
18709.04 83
18710.34 73
18711.63 85
18712.92 58
18714.21 73
18715.51 72
18716.80 84
18718.09 71
18719.39 80
18720.68 66
18721.97 70
18723.26 77
18724.56 70
18725.85 61
18727.14 52
18728.44 57
18729.73 69
18731.02 84
18732.32 64
18733.61 79
18734.90 89
18736.20 84
18737.49 63
18738.78 85
18740.08 85
18741.37 74
18742.66 55
18743.96 89
18745.25 78
18746.55 64
18747.84 63
18749.13 59
18750.43 80
18751.72 52
18753.02 67
18754.31 60
18755.60 75
18756.90 53
18758.19 64
18759.49 69
18760.78 69
18762.07 56
18763.37 53
18764.66 71
18765.96 58
18767.25 83
18768.55 64
18769.84 52
18771.14 90
18772.43 71
18773.73 75
18775.02 54
18776.32 62
18777.61 87
18778.91 73
18780.20 68
18781.49 70
18782.79 69
18784.09 70
18785.38 89
18786.68 59
18787.97 55
18789.27 52
18790.56 57
18791.86 60
18793.15 64
18794.45 61
18795.74 62
18797.04 71
18798.33 73
18799.63 72
18800.93 70
18802.22 55
18803.52 72
18804.81 70
18806.11 67
18807.40 54
18808.70 60
18810.00 60
18811.29 82
18812.59 55
18813.88 75
18815.18 71
18816.48 72
18817.77 66
18819.07 78
18820.37 57
18821.66 80
18822.96 48
18824.25 61
18825.55 66
18826.85 50
18828.14 67
18829.44 82
18830.74 51
18832.03 61
18833.33 67
18834.63 75
18835.93 66
18837.22 72
18838.52 65
18839.82 66
18841.11 71
18842.41 64
18843.71 89
18845.00 57
18846.30 43
18847.60 47
18848.90 54
18850.19 62
18851.49 57
18852.79 57
18854.09 42
18855.38 63
18856.68 61
18857.98 77
18859.28 56
18860.57 62
18861.87 58
18863.17 61
18864.47 72
18865.77 48
18867.06 68
18868.36 66
18869.66 52
18870.96 56
18872.26 61
18873.55 68
18874.85 53
18876.15 68
18877.45 57
18878.75 70
18880.05 66
18881.34 59
18882.64 61
18883.94 66
18885.24 73
18886.54 62
18887.84 66
18889.14 67
18890.43 76
18891.73 56
18893.03 64
18894.33 66
18895.63 71
18896.93 60
18898.23 64
18899.53 63
18900.83 58
18902.13 60
18903.42 47
18904.72 64
18906.02 44
18907.32 56
18908.62 63
18909.92 65
18911.22 51
18912.52 50
18913.82 45
18915.12 51
18916.42 63
18917.72 61
18919.02 62
18920.32 55
18921.62 57
18922.92 64
18924.22 57
18925.52 64
18926.82 62
18928.12 60
18929.42 48
18930.72 54
18932.02 48
18933.32 61
18934.62 74
18935.92 51
18937.22 75
18938.52 65
18939.82 59
18941.12 66
18942.42 65
18943.72 69
18945.02 71
18946.32 57
18947.62 71
18948.92 66
18950.23 56
18951.53 57
18952.83 67
18954.13 70
18955.43 61
18956.73 55
18958.03 70
18959.33 49
18960.63 57
18961.94 67
18963.24 48
18964.54 68
18965.84 76
18967.14 49
18968.44 63
18969.74 63
18971.04 66
18972.35 82
18973.65 68
18974.95 78
18976.25 58
18977.55 85
18978.85 55
18980.16 71
18981.46 61
18982.76 77
18984.06 66
18985.36 51
18986.67 57
18987.97 66
18989.27 62
18990.57 50
18991.88 69
18993.18 56
18994.48 60
18995.78 47
18997.08 68
18998.39 63
18999.69 56
19000.99 56
19002.30 59
19003.60 71
19004.90 81
19006.20 66
19007.51 68
19008.81 70
19010.11 68
19011.41 56
19012.72 59
19014.02 52
19015.32 71
19016.63 97
19017.93 72
19019.23 66
19020.54 53
19021.84 58
19023.14 75
19024.45 80
19025.75 65
19027.05 64
19028.36 64
19029.66 65
19030.96 72
19032.27 65
19033.57 57
19034.87 65
19036.18 72
19037.48 45
19038.79 52
19040.09 65
19041.39 62
19042.70 52
19044.00 68
19045.31 70
19046.61 69
19047.91 83
19049.22 77
19050.52 74
19051.83 53
19053.13 61
19054.44 53
19055.74 53
19057.05 65
19058.35 79
19059.65 77
19060.96 78
19062.26 56
19063.57 61
19064.87 58
19066.18 68
19067.48 48
19068.79 60
19070.09 49
19071.40 88
19072.70 78
19074.01 61
19075.31 58
19076.62 61
19077.92 67
19079.23 62
19080.53 80
19081.84 60
19083.14 58
19084.45 58
19085.76 62
19087.06 57
19088.37 47
19089.67 53
19090.98 46
19092.28 47
19093.59 74
19094.89 66
19096.20 59
19097.51 70
19098.81 69
19100.12 70
19101.42 52
19102.73 59
19104.04 77
19105.34 98
19106.65 83
19107.96 46
19109.26 53
19110.57 64
19111.87 70
19113.18 61
19114.49 60
19115.79 62
19117.10 73
19118.41 49
19119.71 46
19121.02 55
19122.33 63
19123.63 55
19124.94 73
19126.25 63
19127.55 65
19128.86 58
19130.17 70
19131.48 68
19132.78 63
19134.09 57
19135.40 49
19136.70 84
19138.01 71
19139.32 58
19140.63 70
19141.93 48
19143.24 77
19144.55 66
19145.86 72
19147.16 58
19148.47 54
19149.78 68
19151.09 61
19152.39 43
19153.70 57
19155.01 68
19156.32 53
19157.63 63
19158.93 77
19160.24 58
19161.55 60
19162.86 61
19164.17 72
19165.47 61
19166.78 62
19168.09 58
19169.40 64
19170.71 67
19172.02 74
19173.32 59
19174.63 57
19175.94 57
19177.25 62
19178.56 53
19179.87 66
19181.18 65
19182.48 64
19183.79 66
19185.10 72
19186.41 67
19187.72 46
19189.03 73
19190.34 87
19191.65 43
19192.96 50
19194.27 45
19195.58 61
19196.88 57
19198.19 49
19199.50 51
19200.81 60
19202.12 54
19203.43 57
19204.74 44
19206.05 65
19207.36 52
19208.67 47
19209.98 57
19211.29 54
19212.60 58
19213.91 66
19215.22 56
19216.53 47
19217.84 52
19219.15 66
19220.46 94
19221.77 67
19223.08 43
19224.39 52
19225.70 68
19227.01 67
19228.32 49
19229.63 56
19230.94 73
19232.25 74
19233.56 72
19234.87 55
19236.18 66
19237.49 60
19238.81 47
19240.12 64
19241.43 63
19242.74 61
19244.05 47
19245.36 50
19246.67 74
19247.98 77
19249.29 76
19250.60 75
19251.91 68
19253.23 77
19254.54 59
19255.85 44
19257.16 69
19258.47 70
19259.78 62
19261.09 57
19262.41 63
19263.72 65
19265.03 52
19266.34 57
19267.65 71
19268.96 49
19270.28 58
19271.59 54
19272.90 72
19274.21 57
19275.52 69
19276.84 61
19278.15 49
19279.46 53
19280.77 119
19282.08 77
19283.40 62
19284.71 59
19286.02 52
19287.33 66
19288.65 54
19289.96 62
19291.27 64
19292.58 64
19293.90 48
19295.21 35
19296.52 51
19297.83 62
19299.15 58
19300.46 57
19301.77 48
19303.09 55
19304.40 49
19305.71 51
19307.02 71
19308.34 72
19309.65 65
19310.96 59
19312.28 54
19313.59 59
19314.90 55
19316.22 63
19317.53 60
19318.84 60
19320.16 69
19321.47 58
19322.78 68
19324.10 69
19325.41 48
19326.73 60
19328.04 66
19329.35 63
19330.67 59
19331.98 51
19333.29 38
19334.61 47
19335.92 62
19337.24 61
19338.55 49
19339.87 45
19341.18 47
19342.49 72
19343.81 72
19345.12 49
19346.44 49
19347.75 61
19349.07 64
19350.38 63
19351.69 58
19353.01 51
19354.32 57
19355.64 70
19356.95 60
19358.27 49
19359.58 52
19360.90 50
19362.21 53
19363.53 46
19364.84 54
19366.16 44
19367.47 56
19368.79 56
19370.10 43
19371.42 38
19372.73 50
19374.05 62
19375.36 61
19376.68 68
19378.00 55
19379.31 54
19380.63 57
19381.94 49
19383.26 51
19384.57 57
19385.89 62
19387.20 60
19388.52 47
19389.84 56
19391.15 46
19392.47 54
19393.78 68
19395.10 62
19396.42 63
19397.73 40
19399.05 53
19400.37 49
19401.68 82
19403.00 71
19404.31 58
19405.63 59
19406.95 41
19408.26 53
19409.58 66
19410.90 70
19412.21 44
19413.53 62
19414.85 56
19416.16 60
19417.48 59
19418.80 47
19420.11 62
19421.43 77
19422.75 64
19424.07 48
19425.38 57
19426.70 59
19428.02 54
19429.33 52
19430.65 49
19431.97 48
19433.29 72
19434.60 59
19435.92 49
19437.24 44
19438.56 79
19439.87 85
19441.19 84
19442.51 42
19443.83 60
19445.14 66
19446.46 60
19447.78 49
19449.10 57
19450.42 73
19451.73 61
19453.05 65
19454.37 59
19455.69 57
19457.01 59
19458.32 59
19459.64 54
19460.96 55
19462.28 66
19463.60 69
19464.92 49
19466.23 42
19467.55 54
19468.87 90
19470.19 55
19471.51 74
19472.83 48
19474.15 64
19475.46 62
19476.78 53
19478.10 60
19479.42 54
19480.74 57
19482.06 56
19483.38 67
19484.70 63
19486.02 50
19487.34 55
19488.65 63
19489.97 50
19491.29 45
19492.61 63
19493.93 70
19495.25 46
19496.57 53
19497.89 64
19499.21 63
19500.53 58
19501.85 65
19503.17 61
19504.49 70
19505.81 51
19507.13 50
19508.45 54
19509.77 54
19511.09 62
19512.41 58
19513.73 56
19515.05 60
19516.37 70
19517.69 76
19519.01 64
19520.33 60
19521.65 43
19522.97 62
19524.29 60
19525.61 55
19526.93 46
19528.25 58
19529.57 54
19530.89 79
19532.21 57
19533.54 52
19534.86 67
19536.18 59
19537.50 69
19538.82 60
19540.14 73
19541.46 57
19542.78 50
19544.10 68
19545.42 37
19546.75 53
19548.07 59
19549.39 47
19550.71 49
19552.03 65
19553.35 53
19554.67 50
19555.99 38
19557.32 43
19558.64 63
19559.96 60
19561.28 61
19562.60 55
19563.92 79
19565.25 66
19566.57 59
19567.89 51
19569.21 71
19570.53 61
19571.86 54
19573.18 50
19574.50 49
19575.82 51
19577.15 50
19578.47 49
19579.79 45
19581.11 66
19582.43 53
19583.76 53
19585.08 49
19586.40 66
19587.72 57
19589.05 44
19590.37 80
19591.69 52
19593.02 52
19594.34 64
19595.66 59
19596.98 62
19598.31 48
19599.63 56
19600.95 66
19602.28 65
19603.60 57
19604.92 69
19606.25 78
19607.57 61
19608.89 64
19610.22 60
19611.54 79
19612.86 58
19614.19 48
19615.51 46
19616.83 62
19618.16 68
19619.48 47
19620.80 42
19622.13 57
19623.45 45
19624.78 66
19626.10 62
19627.42 46
19628.75 50
19630.07 41
19631.40 44
19632.72 55
19634.04 41
19635.37 52
19636.69 50
19638.02 57
19639.34 55
19640.66 42
19641.99 42
19643.31 65
19644.64 47
19645.96 48
19647.29 47
19648.61 78
19649.94 63
19651.26 52
19652.59 59
19653.91 62
19655.24 57
19656.56 47
19657.89 55
19659.21 68
19660.54 62
19661.86 64
19663.19 62
19664.51 49
19665.84 54
19667.16 43
19668.49 45
19669.81 55
19671.14 79
19672.46 54
19673.79 50
19675.11 66
19676.44 84
19677.77 74
19679.09 51
19680.42 57
19681.74 40
19683.07 53
19684.39 50
19685.72 45
19687.05 43
19688.37 57
19689.70 55
19691.02 73
19692.35 68
19693.68 61
19695.00 52
19696.33 64
19697.66 49
19698.98 54
19700.31 52
19701.63 64
19702.96 65
19704.29 66
19705.61 64
19706.94 58
19708.27 54
19709.59 56
19710.92 77
19712.25 47
19713.57 57
19714.90 59
19716.23 59
19717.56 54
19718.88 51
19720.21 57
19721.54 52
19722.86 60
19724.19 44
19725.52 36
19726.85 44
19728.17 71
19729.50 54
19730.83 52
19732.16 64
19733.48 62
19734.81 61
19736.14 59
19737.47 47
19738.79 56
19740.12 60
19741.45 44
19742.78 68
19744.10 86
19745.43 52
19746.76 60
19748.09 63
19749.42 80
19750.74 70
19752.07 62
19753.40 56
19754.73 60
19756.06 67
19757.39 59
19758.71 57
19760.04 50
19761.37 52
19762.70 62
19764.03 62
19765.36 47
19766.69 56
19768.01 59
19769.34 64
19770.67 64
19772.00 55
19773.33 58
19774.66 52
19775.99 60
19777.32 54
19778.65 64
19779.97 66
19781.30 50
19782.63 47
19783.96 50
19785.29 61
19786.62 67
19787.95 65
19789.28 56
19790.61 62
19791.94 46
19793.27 51
19794.60 59
19795.93 52
19797.26 52
19798.59 72
19799.92 68
19801.25 61
19802.58 68
19803.91 71
19805.24 69
19806.57 67
19807.90 70
19809.23 59
19810.56 69
19811.89 70
19813.22 70
19814.55 67
19815.88 75
19817.21 57
19818.54 59
19819.87 52
19821.20 66
19822.53 69
19823.86 62
19825.19 49
19826.52 49
19827.85 60
19829.18 45
19830.51 61
19831.84 58
19833.17 50
19834.51 48
19835.84 53
19837.17 49
19838.50 49
19839.83 62
19841.16 54
19842.49 72
19843.82 53
19845.15 54
19846.49 74
19847.82 47
19849.15 59
19850.48 37
19851.81 66
19853.14 66
19854.47 51
19855.81 69
19857.14 62
19858.47 71
19859.80 68
19861.13 62
19862.47 66
19863.80 64
19865.13 67
19866.46 51
19867.79 62
19869.13 50
19870.46 55
19871.79 57
19873.12 59
19874.45 65
19875.79 57
19877.12 60
19878.45 53
19879.78 73
19881.12 70
19882.45 59
19883.78 59
19885.11 71
19886.45 51
19887.78 62
19889.11 52
19890.44 69
19891.78 77
19893.11 56
19894.44 64
19895.78 78
19897.11 65
19898.44 58
19899.78 64
19901.11 55
19902.44 68
19903.78 53
19905.11 67
19906.44 70
19907.78 70
19909.11 70
19910.44 59
19911.78 38
19913.11 63
19914.44 67
19915.78 60
19917.11 64
19918.44 53
19919.78 63
19921.11 57
19922.45 62
19923.78 57
19925.11 74
19926.45 75
19927.78 57
19929.12 53
19930.45 44
19931.78 56
19933.12 83
19934.45 72
19935.79 70
19937.12 55
19938.46 61
19939.79 64
19941.12 65
19942.46 58
19943.79 66
19945.13 47
19946.46 64
19947.80 79
19949.13 73
19950.47 47
19951.80 63
19953.14 66
19954.47 66
19955.81 53
19957.14 55
19958.48 74
19959.81 75
19961.15 64
19962.48 57
19963.82 66
19965.15 75
19966.49 54
19967.82 60
19969.16 67
19970.50 58
19971.83 68
19973.17 52
19974.50 62
19975.84 43
19977.17 53
19978.51 60
19979.85 73
19981.18 62
19982.52 51
19983.85 55
19985.19 72
19986.52 69
19987.86 64
19989.20 56
19990.53 70
19991.87 70
19993.21 65
19994.54 59
19995.88 50
19997.21 59
19998.55 63
19999.89 61
20001.22 58
20002.56 44
20003.90 51
20005.23 61
20006.57 64
20007.91 71
20009.24 74
20010.58 80
20011.92 62
20013.25 62
20014.59 47
20015.93 48
20017.27 73
20018.60 61
20019.94 63
20021.28 57
20022.61 59
20023.95 64
20025.29 67
20026.63 61
20027.96 48
20029.30 64
20030.64 71
20031.98 55
20033.31 60
20034.65 63
20035.99 65
20037.33 74
20038.66 59
20040.00 66
20041.34 77
20042.68 62
20044.02 48
20045.35 60
20046.69 47
20048.03 41
20049.37 68
20050.71 65
20052.05 75
20053.38 74
20054.72 84
20056.06 69
20057.40 66
20058.74 61
20060.08 55
20061.41 88
20062.75 59
20064.09 55
20065.43 53
20066.77 55
20068.11 55
20069.45 63
20070.79 69
20072.12 65
20073.46 76
20074.80 60
20076.14 69
20077.48 48
20078.82 64
20080.16 58
20081.50 81
20082.84 66
20084.18 53
20085.52 83
20086.85 59
20088.19 61
20089.53 64
20090.87 79
20092.21 59
20093.55 57
20094.89 52
20096.23 51
20097.57 63
20098.91 67
20100.25 51
20101.59 52
20102.93 52
20104.27 51
20105.61 54
20106.95 74
20108.29 70
20109.63 53
20110.97 77
20112.31 65
20113.65 58
20114.99 56
20116.33 49
20117.67 70
20119.01 60
20120.35 50
20121.69 67
20123.04 57
20124.38 66
20125.72 64
20127.06 77
20128.40 76
20129.74 59
20131.08 70
20132.42 68
20133.76 56
20135.10 52
20136.44 70
20137.79 78
20139.13 71
20140.47 49
20141.81 59
20143.15 81
