# Supplementary material for: MALDI-TOF MS typing enables the classification of brewing yeasts of the genus Saccharomyces to major beer styles
Source: PLoS One. 2017 Aug 9;12(8):e0181694. doi: 10.1371/journal.pone.0181694 (PMC5549903; doi:10.1371/journal.pone.0181694)
Supplement: S1 File — The directory includes 90 raw files and was zipped to “.zip”; the folder has three strains with 30 spectra per strain; S1 Text explains the raw files with an example and Table 1 represents the yeast strains used within the experiment. (ZIP) [file pone.0181694.s004.zip › 1-3/30252-148-OG-Alt-Alt-YPG-18h-E-E_2015-08-11__0_D5_1.dat]

2000.98 4229
2001.40 4127
2001.82 4179
2002.25 4208
2002.67 4088
2003.09 3973
2003.51 4021
2003.93 4420
2004.35 4340
2004.78 3959
2005.20 4034
2005.62 4029
2006.04 3991
2006.47 3978
2006.89 3787
2007.31 3960
2007.73 3766
2008.16 3889
2008.58 3935
2009.00 4039
2009.42 4145
2009.85 4179
2010.27 4359
2010.69 4128
2011.11 4141
2011.54 4058
2011.96 3959
2012.38 4064
2012.80 4040
2013.23 3846
2013.65 3703
2014.07 3532
2014.50 3697
2014.92 3512
2015.34 3343
2015.77 3412
2016.19 3353
2016.61 3457
2017.04 3411
2017.46 3544
2017.88 3519
2018.31 3358
2018.73 3578
2019.15 3588
2019.58 3615
2020.00 3651
2020.42 3627
2020.85 3608
2021.27 3755
2021.70 3935
2022.12 3990
2022.54 3783
2022.97 3778
2023.39 3843
2023.82 3902
2024.24 3846
2024.66 3675
2025.09 3457
2025.51 3672
2025.94 3746
2026.36 3469
2026.79 3455
2027.21 3616
2027.63 3717
2028.06 3541
2028.48 3428
2028.91 3409
2029.33 3618
2029.76 3628
2030.18 3522
2030.61 3455
2031.03 3724
2031.46 3248
2031.88 3463
2032.31 3394
2032.73 3508
2033.16 3434
2033.58 3374
2034.01 3408
2034.43 3267
2034.86 3632
2035.28 3554
2035.71 3537
2036.13 3483
2036.56 3419
2036.98 3743
2037.41 3680
2037.84 3822
2038.26 3804
2038.69 3788
2039.11 3911
2039.54 3974
2039.96 3933
2040.39 3731
2040.82 3974
2041.24 3862
2041.67 3613
2042.09 3546
2042.52 3741
2042.95 3868
2043.37 3850
2043.80 3831
2044.22 3720
2044.65 3820
2045.08 4105
2045.50 3827
2045.93 3745
2046.36 3710
2046.78 3576
2047.21 3447
2047.64 3564
2048.06 3780
2048.49 3849
2048.92 3511
2049.34 3633
2049.77 3776
2050.20 3912
2050.62 3533
2051.05 3714
2051.48 3741
2051.90 3745
2052.33 3716
2052.76 3582
2053.18 3599
2053.61 3622
2054.04 3700
2054.47 3612
2054.89 3582
2055.32 3770
2055.75 3594
2056.18 3660
2056.60 3715
2057.03 3654
2057.46 3761
2057.89 3681
2058.31 3661
2058.74 3536
2059.17 3405
2059.60 3624
2060.03 3429
2060.45 3475
2060.88 3371
2061.31 3453
2061.74 3561
2062.17 3560
2062.59 3557
2063.02 3671
2063.45 3492
2063.88 3379
2064.31 3528
2064.73 3582
2065.16 3826
2065.59 3869
2066.02 3984
2066.45 4170
2066.88 4367
2067.31 4367
2067.73 4216
2068.16 4393
2068.59 4551
2069.02 4596
2069.45 4453
2069.88 4365
2070.31 4423
2070.74 4203
2071.17 4361
2071.59 4327
2072.02 4229
2072.45 4182
2072.88 4125
2073.31 4017
2073.74 4287
2074.17 4106
2074.60 4367
2075.03 4144
2075.46 4207
2075.89 4240
2076.32 3934
2076.75 4131
2077.18 4206
2077.61 4250
2078.04 4077
2078.47 4096
2078.89 4212
2079.32 4444
2079.75 4547
2080.18 4732
2080.61 4904
2081.04 5339
2081.47 5774
2081.90 6205
2082.34 6469
2082.77 6469
2083.20 6619
2083.63 6391
2084.06 6489
2084.49 6321
2084.92 5916
2085.35 5835
2085.78 5637
2086.21 5347
2086.64 4903
2087.07 4489
2087.50 4566
2087.93 4419
2088.36 4130
2088.79 4048
2089.22 3936
2089.65 3924
2090.09 3767
2090.52 3656
2090.95 3663
2091.38 3697
2091.81 3793
2092.24 3703
2092.67 3723
2093.10 3855
2093.54 3813
2093.97 4023
2094.40 3886
2094.83 3778
2095.26 3785
2095.69 3922
2096.12 3940
2096.56 3716
2096.99 3849
2097.42 3793
2097.85 3647
2098.28 3712
2098.71 3783
2099.15 3657
2099.58 3630
2100.01 3725
2100.44 3605
2100.87 3551
2101.31 3543
2101.74 3584
2102.17 3736
2102.60 3606
2103.04 3456
2103.47 3567
2103.90 3586
2104.33 3503
2104.77 3647
2105.20 3489
2105.63 3509
2106.06 3338
2106.50 3553
2106.93 3621
2107.36 3692
2107.79 3948
2108.23 3966
2108.66 4074
2109.09 3863
2109.53 3763
2109.96 3990
2110.39 4136
2110.82 4016
2111.26 4396
2111.69 4317
2112.12 4374
2112.56 4242
2112.99 4227
2113.42 3849
2113.86 3894
2114.29 3771
2114.72 3840
2115.16 3726
2115.59 3680
2116.03 3566
2116.46 3423
2116.89 3635
2117.33 3670
2117.76 3680
2118.19 3400
2118.63 3448
2119.06 3653
2119.50 3486
2119.93 3478
2120.36 3482
2120.80 3554
2121.23 3512
2121.67 3566
2122.10 3533
2122.54 3687
2122.97 3764
2123.40 3530
2123.84 3834
2124.27 3645
2124.71 3836
2125.14 3627
2125.58 3603
2126.01 3661
2126.45 3474
2126.88 3221
2127.32 3543
2127.75 3372
2128.19 3498
2128.62 3449
2129.06 3635
2129.49 3312
2129.93 3389
2130.36 3480
2130.80 3421
2131.23 3663
2131.67 3428
2132.10 3523
2132.54 3551
2132.97 3515
2133.41 3500
2133.84 3477
2134.28 3747
2134.71 3703
2135.15 3794
2135.59 3779
2136.02 3954
2136.46 3669
2136.89 3834
2137.33 3744
2137.76 3611
2138.20 3789
2138.64 4145
2139.07 4273
2139.51 4374
2139.94 4082
2140.38 4007
2140.82 4031
2141.25 4040
2141.69 4173
2142.13 4110
2142.56 3955
2143.00 3744
2143.43 3706
2143.87 3854
2144.31 3467
2144.74 3276
2145.18 3654
2145.62 3517
2146.05 3268
2146.49 3428
2146.93 3433
2147.36 3468
2147.80 3334
2148.24 3267
2148.68 3414
2149.11 3689
2149.55 3554
2149.99 3736
2150.42 3547
2150.86 3642
2151.30 4028
2151.74 4007
2152.17 4144
2152.61 4272
2153.05 4578
2153.49 4890
2153.92 4843
2154.36 4535
2154.80 4285
2155.24 4317
2155.67 4365
2156.11 4131
2156.55 4294
2156.99 4131
2157.42 3980
2157.86 3775
2158.30 4148
2158.74 4129
2159.18 4023
2159.61 3895
2160.05 3883
2160.49 3935
2160.93 3886
2161.37 3641
2161.81 3869
2162.24 3909
2162.68 3733
2163.12 3790
2163.56 3695
2164.00 3758
2164.44 3783
2164.87 3609
2165.31 3662
2165.75 3910
2166.19 3781
2166.63 3776
2167.07 3920
2167.51 3832
2167.95 3783
2168.39 3648
2168.82 3787
2169.26 4169
2169.70 4213
2170.14 3974
2170.58 3741
2171.02 4045
2171.46 4003
2171.90 3822
2172.34 3887
2172.78 4150
2173.22 4159
2173.66 4390
2174.10 4130
2174.54 4235
2174.98 4212
2175.42 4326
2175.85 4314
2176.29 4162
2176.73 4159
2177.17 4260
2177.61 4371
2178.05 4504
2178.49 4516
2178.93 4342
2179.37 4418
2179.81 4183
2180.25 4507
2180.69 4287
2181.14 4804
2181.58 4711
2182.02 4328
2182.46 4465
2182.90 4691
2183.34 4405
2183.78 4291
2184.22 4090
2184.66 3916
2185.10 4190
2185.54 3915
2185.98 3800
2186.42 3608
2186.86 3649
2187.30 3734
2187.74 3709
2188.19 3456
2188.63 3461
2189.07 3616
2189.51 3599
2189.95 3563
2190.39 3650
2190.83 3478
2191.27 3883
2191.72 3620
2192.16 3999
2192.60 3851
2193.04 3647
2193.48 3776
2193.92 3633
2194.36 3646
2194.81 3577
2195.25 3800
2195.69 3825
2196.13 3855
2196.57 4085
2197.01 4112
2197.46 4117
2197.90 4111
2198.34 4107
2198.78 4046
2199.22 4076
2199.67 3955
2200.11 4217
2200.55 3973
2200.99 3893
2201.44 3885
2201.88 3695
2202.32 3832
2202.76 3766
2203.21 3833
2203.65 3646
2204.09 3833
2204.53 3708
2204.98 3823
2205.42 3646
2205.86 3684
2206.30 3625
2206.75 3945
2207.19 4041
2207.63 3556
2208.08 3591
2208.52 3425
2208.96 3521
2209.41 3892
2209.85 3817
2210.29 3654
2210.73 3809
2211.18 3957
2211.62 4033
2212.06 4042
2212.51 4295
2212.95 4529
2213.40 4288
2213.84 4210
2214.28 4180
2214.73 4141
2215.17 3979
2215.61 3998
2216.06 3843
2216.50 3930
2216.95 3982
2217.39 3739
2217.83 3423
2218.28 3190
2218.72 3426
2219.17 3667
2219.61 3436
2220.05 3559
2220.50 3418
2220.94 3659
2221.39 3654
2221.83 3716
2222.28 3738
2222.72 3608
2223.16 3575
2223.61 3547
2224.05 3705
2224.50 3760
2224.94 3874
2225.39 3903
2225.83 3721
2226.28 3917
2226.72 3977
2227.17 3873
2227.61 3897
2228.06 4048
2228.50 3989
2228.95 4024
2229.39 4252
2229.84 4526
2230.28 4566
2230.73 4467
2231.17 4271
2231.62 3944
2232.06 3985
2232.51 4042
2232.95 4098
2233.40 4202
2233.85 4016
2234.29 4063
2234.74 4113
2235.18 4068
2235.63 3966
2236.07 4125
2236.52 3861
2236.97 3993
2237.41 4074
2237.86 4049
2238.30 4198
2238.75 4370
2239.20 4225
2239.64 4005
2240.09 4157
2240.53 4340
2240.98 4428
2241.43 4121
2241.87 4038
2242.32 4214
2242.77 4192
2243.21 3800
2243.66 3787
2244.11 3683
2244.55 3818
2245.00 3562
2245.45 3724
2245.89 3509
2246.34 3397
2246.79 3486
2247.23 3355
2247.68 3396
2248.13 3611
2248.57 3514
2249.02 3357
2249.47 3328
2249.92 3686
2250.36 3626
2250.81 3664
2251.26 3638
2251.70 3489
2252.15 3576
2252.60 3863
2253.05 3943
2253.49 3598
2253.94 3731
2254.39 3752
2254.84 3456
2255.28 3433
2255.73 3533
2256.18 3753
2256.63 3758
2257.08 3617
2257.52 3669
2257.97 3536
2258.42 3689
2258.87 3550
2259.32 3542
2259.76 3367
2260.21 3369
2260.66 3492
2261.11 3536
2261.56 3714
2262.01 3687
2262.45 3997
2262.90 4026
2263.35 3993
2263.80 4279
2264.25 4542
2264.70 4436
2265.15 4791
2265.59 5064
2266.04 5128
2266.49 5394
2266.94 5409
2267.39 5477
2267.84 5745
2268.29 5689
2268.74 5578
2269.19 5657
2269.63 6059
2270.08 5782
2270.53 5411
2270.98 5724
2271.43 5801
2271.88 5413
2272.33 5246
2272.78 5018
2273.23 5072
2273.68 4774
2274.13 4479
2274.58 4203
2275.03 4358
2275.48 4310
2275.93 4326
2276.38 4047
2276.83 3860
2277.28 3819
2277.73 3848
2278.18 4103
2278.63 4037
2279.08 3841
2279.53 3917
2279.98 3757
2280.43 4118
2280.88 4355
2281.33 4309
2281.78 4374
2282.23 4374
2282.68 4432
2283.13 4706
2283.58 4700
2284.03 5154
2284.48 5135
2284.93 4914
2285.38 4827
2285.83 5034
2286.28 5075
2286.73 5122
2287.19 4818
2287.64 4409
2288.09 4308
2288.54 4084
2288.99 4299
2289.44 3986
2289.89 4110
2290.34 4198
2290.79 4574
2291.25 4647
2291.70 4557
2292.15 4754
2292.60 5228
2293.05 5195
2293.50 5400
2293.95 5814
2294.41 5648
2294.86 5995
2295.31 6111
2295.76 6153
2296.21 5979
2296.66 6007
2297.12 5785
2297.57 6058
2298.02 5651
2298.47 5430
2298.92 5496
2299.38 5531
2299.83 5096
2300.28 4957
2300.73 4673
2301.18 4501
2301.64 4164
2302.09 4050
2302.54 4130
2302.99 4085
2303.45 4135
2303.90 3825
2304.35 3752
2304.80 3793
2305.26 3816
2305.71 3747
2306.16 3784
2306.61 3894
2307.07 3643
2307.52 3791
2307.97 3867
2308.43 3890
2308.88 3918
2309.33 3975
2309.79 4085
2310.24 4270
2310.69 4376
2311.15 4346
2311.60 4191
2312.05 4271
2312.51 4519
2312.96 4448
2313.41 4622
2313.87 4552
2314.32 4447
2314.77 4625
2315.23 4503
2315.68 4459
2316.13 4434
2316.59 4075
2317.04 4071
2317.49 3878
2317.95 3829
2318.40 3632
2318.86 3892
2319.31 3821
2319.76 3918
2320.22 3975
2320.67 4005
2321.13 3869
2321.58 3925
2322.04 4023
2322.49 3582
2322.94 3821
2323.40 3921
2323.85 4039
2324.31 4019
2324.76 3921
2325.22 4169
2325.67 4116
2326.13 4161
2326.58 4000
2327.04 4172
2327.49 4417
2327.95 4177
2328.40 4411
2328.86 4341
2329.31 4560
2329.77 4298
2330.22 4485
2330.68 4355
2331.13 4381
2331.59 4490
2332.04 4550
2332.50 4476
2332.95 4271
2333.41 4230
2333.86 4527
2334.32 4468
2334.77 4423
2335.23 4432
2335.69 4533
2336.14 4254
2336.60 4122
2337.05 4338
2337.51 4643
2337.96 4184
2338.42 4078
2338.88 4277
2339.33 4477
2339.79 4710
2340.24 5078
2340.70 5253
2341.16 5499
2341.61 5852
2342.07 6461
2342.52 6751
2342.98 6793
2343.44 7012
2343.89 7242
2344.35 7338
2344.81 7375
2345.26 6998
2345.72 6851
2346.18 6533
2346.63 6291
2347.09 6229
2347.55 6090
2348.00 6016
2348.46 5739
2348.92 5811
2349.37 5657
2349.83 5660
2350.29 5265
2350.75 5266
2351.20 5199
2351.66 5000
2352.12 5164
2352.57 4831
2353.03 4841
2353.49 4806
2353.95 4573
2354.40 4625
2354.86 4532
2355.32 4498
2355.78 4567
2356.23 4346
2356.69 4439
2357.15 4316
2357.61 4025
2358.07 4110
2358.52 3969
2358.98 4114
2359.44 3933
2359.90 4089
2360.36 4056
2360.81 3953
2361.27 3765
2361.73 3953
2362.19 4226
2362.65 4363
2363.10 4420
2363.56 4390
2364.02 4287
2364.48 4434
2364.94 4384
2365.40 4351
2365.86 4283
2366.31 4215
2366.77 4382
2367.23 4196
2367.69 4139
2368.15 4761
2368.61 4899
2369.07 4632
2369.53 4651
2369.98 5035
2370.44 4949
2370.90 4894
2371.36 5417
2371.82 5468
2372.28 5320
2372.74 5306
2373.20 5133
2373.66 5164
2374.12 4815
2374.58 4678
2375.04 4676
2375.50 4581
2375.95 4388
2376.41 4354
2376.87 4366
2377.33 4514
2377.79 4342
2378.25 4241
2378.71 4384
2379.17 4359
2379.63 4239
2380.09 4294
2380.55 4570
2381.01 4221
2381.47 4323
2381.93 4534
2382.39 4473
2382.85 4442
2383.31 4559
2383.77 4532
2384.23 4328
2384.69 4550
2385.15 4472
2385.62 4229
2386.08 4225
2386.54 4347
2387.00 4343
2387.46 4275
2387.92 4029
2388.38 3986
2388.84 3765
2389.30 3880
2389.76 4010
2390.22 3920
2390.68 3801
2391.14 3851
2391.61 3927
2392.07 4005
2392.53 3867
2392.99 4058
2393.45 4039
2393.91 3917
2394.37 3791
2394.83 3874
2395.30 3932
2395.76 3764
2396.22 3900
2396.68 4152
2397.14 4126
2397.60 4132
2398.07 3844
2398.53 3795
2398.99 3810
2399.45 4028
2399.91 4061
2400.37 3905
2400.84 3908
2401.30 3770
2401.76 3925
2402.22 3788
2402.68 3778
2403.15 3827
2403.61 3902
2404.07 3807
2404.53 3627
2405.00 3741
2405.46 3799
2405.92 3309
2406.38 3496
2406.85 3673
2407.31 3626
2407.77 3607
2408.23 3644
2408.70 3678
2409.16 3697
2409.62 3955
2410.08 3778
2410.55 3540
2411.01 3571
2411.47 3599
2411.94 3752
2412.40 3772
2412.86 3541
2413.33 3478
2413.79 3749
2414.25 3743
2414.72 3647
2415.18 3887
2415.64 3843
2416.11 3812
2416.57 3810
2417.03 3906
2417.50 4219
2417.96 4126
2418.42 4320
2418.89 4427
2419.35 4512
2419.81 4654
2420.28 4951
2420.74 5123
2421.21 5375
2421.67 5640
2422.13 5785
2422.60 5897
2423.06 5880
2423.53 5487
2423.99 5486
2424.45 5335
2424.92 5262
2425.38 5150
2425.85 5174
2426.31 5269
2426.78 5108
2427.24 4715
2427.71 4952
2428.17 4736
2428.63 4289
2429.10 4562
2429.56 4581
2430.03 4231
2430.49 4080
2430.96 4320
2431.42 4192
2431.89 4102
2432.35 4096
2432.82 4109
2433.28 4142
2433.75 4165
2434.21 4121
2434.68 4101
2435.14 4232
2435.61 4101
2436.07 4493
2436.54 4605
2437.01 4533
2437.47 4482
2437.94 4279
2438.40 4325
2438.87 4272
2439.33 4529
2439.80 4869
2440.26 4855
2440.73 5256
2441.20 5710
2441.66 5826
2442.13 6166
2442.59 6219
2443.06 6310
2443.53 6578
2443.99 6724
2444.46 6867
2444.92 7011
2445.39 6498
2445.86 6305
2446.32 5857
2446.79 5586
2447.26 5117
2447.72 4709
2448.19 4362
2448.66 4108
2449.12 3985
2449.59 3941
2450.05 3880
2450.52 3580
2450.99 3684
2451.46 3816
2451.92 3682
2452.39 3547
2452.86 3606
2453.32 3547
2453.79 3603
2454.26 3633
2454.72 3648
2455.19 3691
2455.66 3910
2456.13 3758
2456.59 3759
2457.06 3804
2457.53 3833
2458.00 3742
2458.46 3655
2458.93 3642
2459.40 3637
2459.87 3724
2460.33 3828
2460.80 3878
2461.27 3920
2461.74 4021
2462.20 4120
2462.67 3988
2463.14 3955
2463.61 3834
2464.08 3899
2464.54 3778
2465.01 3852
2465.48 3703
2465.95 3725
2466.42 3776
2466.88 3919
2467.35 3670
2467.82 3692
2468.29 3963
2468.76 3878
2469.23 3726
2469.70 3742
2470.16 3803
2470.63 4102
2471.10 4186
2471.57 4097
2472.04 4228
2472.51 3984
2472.98 3748
2473.44 3798
2473.91 3697
2474.38 3700
2474.85 3739
2475.32 3505
2475.79 3470
2476.26 3379
2476.73 3581
2477.20 3404
2477.67 3475
2478.14 3537
2478.61 3525
2479.08 3664
2479.54 3813
2480.01 4121
2480.48 4202
2480.95 4194
2481.42 4593
2481.89 4755
2482.36 5231
2482.83 5456
2483.30 5459
2483.77 5682
2484.24 5657
2484.71 5368
2485.18 5124
2485.65 4813
2486.12 4664
2486.59 4545
2487.06 4627
2487.53 4486
2488.00 4314
2488.47 4301
2488.94 4087
2489.41 3949
2489.88 4058
2490.35 3901
2490.83 3941
2491.30 3922
2491.77 4040
2492.24 3967
2492.71 3605
2493.18 3676
2493.65 3803
2494.12 3823
2494.59 3763
2495.06 3901
2495.53 4251
2496.00 3930
2496.48 3891
2496.95 4109
2497.42 4373
2497.89 4468
2498.36 4195
2498.83 4322
2499.30 4472
2499.77 4180
2500.25 4383
2500.72 4150
2501.19 3944
2501.66 3831
2502.13 3730
2502.60 3640
2503.07 3479
2503.55 3482
2504.02 3709
2504.49 3522
2504.96 3536
2505.43 3346
2505.91 3368
2506.38 3435
2506.85 3476
2507.32 3536
2507.79 3633
2508.27 3779
2508.74 4078
2509.21 4156
2509.68 4144
2510.16 4329
2510.63 4617
2511.10 4801
2511.57 4791
2512.05 4958
2512.52 4760
2512.99 4849
2513.46 4860
2513.94 4925
2514.41 4688
2514.88 4768
2515.35 4862
2515.83 4500
2516.30 4352
2516.77 4528
2517.25 4401
2517.72 4426
2518.19 4189
2518.67 3704
2519.14 3867
2519.61 3962
2520.09 3873
2520.56 3998
2521.03 4070
2521.51 4212
2521.98 4101
2522.45 3824
2522.93 3640
2523.40 3781
2523.87 3751
2524.35 3852
2524.82 3527
2525.29 3564
2525.77 3767
2526.24 3947
2526.72 3905
2527.19 3926
2527.66 3820
2528.14 3819
2528.61 4113
2529.09 3957
2529.56 3802
2530.03 4140
2530.51 4131
2530.98 4048
2531.46 4000
2531.93 3693
2532.41 3809
2532.88 3815
2533.36 3536
2533.83 3675
2534.31 3530
2534.78 3712
2535.25 3530
2535.73 3614
2536.20 3942
2536.68 3719
2537.15 3684
2537.63 3689
2538.10 3749
2538.58 3767
2539.05 3691
2539.53 3638
2540.00 3898
2540.48 3795
2540.95 3902
2541.43 4064
2541.91 4028
2542.38 4241
2542.86 4230
2543.33 4277
2543.81 3790
2544.28 4028
2544.76 3979
2545.23 3803
2545.71 3719
2546.19 3811
2546.66 3963
2547.14 4094
2547.61 3974
2548.09 4109
2548.56 4110
2549.04 4180
2549.52 4212
2549.99 4194
2550.47 4456
2550.95 4586
2551.42 4898
2551.90 5125
2552.37 5103
2552.85 4602
2553.33 4638
2553.80 4711
2554.28 4718
2554.76 4978
2555.23 5140
2555.71 5318
2556.19 5503
2556.66 5784
2557.14 5819
2557.62 6180
2558.09 6601
2558.57 6728
2559.05 6799
2559.52 6840
2560.00 6907
2560.48 6922
2560.96 7013
2561.43 6357
2561.91 6029
2562.39 5614
2562.86 5155
2563.34 4705
2563.82 4526
2564.30 4092
2564.77 3874
2565.25 3737
2565.73 3935
2566.21 3907
2566.68 3809
2567.16 3692
2567.64 3831
2568.12 3631
2568.60 3532
2569.07 3571
2569.55 3506
2570.03 3375
2570.51 3449
2570.99 3450
2571.46 3636
2571.94 3640
2572.42 3649
2572.90 3500
2573.38 3433
2573.85 3435
2574.33 3360
2574.81 3266
2575.29 3462
2575.77 3546
2576.25 3668
2576.73 3599
2577.20 3441
2577.68 3496
2578.16 3796
2578.64 3618
2579.12 3380
2579.60 3375
2580.08 3374
2580.56 3320
2581.04 3486
2581.51 3631
2581.99 3795
2582.47 3496
2582.95 3334
2583.43 3525
2583.91 3667
2584.39 3700
2584.87 3452
2585.35 3304
2585.83 3447
2586.31 3545
2586.79 3481
2587.27 3566
2587.75 3584
2588.23 3511
2588.71 3493
2589.18 3643
2589.66 3620
2590.14 3541
2590.62 3610
2591.10 3503
2591.58 3578
2592.06 3580
2592.54 3570
2593.02 3733
2593.50 3736
2593.98 3547
2594.47 3605
2594.95 3832
2595.43 4012
2595.91 4095
2596.39 4079
2596.87 4121
2597.35 4449
2597.83 4266
2598.31 4520
2598.79 4399
2599.27 4458
2599.75 4674
2600.23 4595
2600.71 4605
2601.19 4474
2601.67 4257
2602.16 3913
2602.64 4033
2603.12 3881
2603.60 3573
2604.08 3583
2604.56 3698
2605.04 3529
2605.52 3424
2606.00 3367
2606.49 3310
2606.97 3421
2607.45 3442
2607.93 3343
2608.41 3453
2608.89 3580
2609.37 3787
2609.86 3831
2610.34 3830
2610.82 4099
2611.30 4333
2611.78 4500
2612.27 4572
2612.75 4731
2613.23 4758
2613.71 4771
2614.19 5002
2614.68 5047
2615.16 4899
2615.64 4593
2616.12 4704
2616.60 4747
2617.09 4345
2617.57 4168
2618.05 4216
2618.53 4145
2619.02 4241
2619.50 3911
2619.98 3976
2620.46 4000
2620.95 4023
2621.43 3897
2621.91 3820
2622.40 3791
2622.88 3641
2623.36 3710
2623.84 3557
2624.33 3630
2624.81 3630
2625.29 3590
2625.78 3831
2626.26 4070
2626.74 3841
2627.23 3772
2627.71 3807
2628.19 4052
2628.68 4065
2629.16 3983
2629.64 3986
2630.13 4041
2630.61 3749
2631.09 3576
2631.58 3557
2632.06 3608
2632.54 3815
2633.03 3732
2633.51 3791
2634.00 3840
2634.48 3695
2634.96 3636
2635.45 3664
2635.93 3627
2636.42 3691
2636.90 3705
2637.38 3587
2637.87 3659
2638.35 3736
2638.84 3555
2639.32 3380
2639.81 3599
2640.29 3625
2640.78 3520
2641.26 3759
2641.74 3729
2642.23 3856
2642.71 3802
2643.20 3986
2643.68 3794
2644.17 3870
2644.65 3964
2645.14 4010
2645.62 3933
2646.11 4063
2646.59 4015
2647.08 3746
2647.56 3427
2648.05 3526
2648.53 3684
2649.02 3858
2649.50 3734
2649.99 3541
2650.48 3301
2650.96 3463
2651.45 3462
2651.93 3547
2652.42 3751
2652.90 3941
2653.39 3504
2653.87 3369
2654.36 3463
2654.85 3494
2655.33 3420
2655.82 3437
2656.30 3327
2656.79 3416
2657.28 3222
2657.76 3224
2658.25 3322
2658.73 3333
2659.22 3441
2659.71 3364
2660.19 3317
2660.68 3273
2661.17 3286
2661.65 3347
2662.14 3307
2662.62 3398
2663.11 3341
2663.60 3411
2664.08 3441
2664.57 3519
2665.06 3559
2665.55 3507
2666.03 3444
2666.52 3686
2667.01 3792
2667.49 3619
2667.98 3377
2668.47 3512
2668.95 3873
2669.44 3865
2669.93 3766
2670.42 3822
2670.90 3840
2671.39 4005
2671.88 3914
2672.36 3860
2672.85 4018
2673.34 4133
2673.83 3902
2674.31 3786
2674.80 4077
2675.29 4122
2675.78 4190
2676.27 4005
2676.75 4059
2677.24 4423
2677.73 4398
2678.22 4565
2678.71 4786
2679.19 4685
2679.68 4828
2680.17 4918
2680.66 4558
2681.15 4444
2681.63 4782
2682.12 4720
2682.61 4747
2683.10 4893
2683.59 5360
2684.08 5331
2684.56 5666
2685.05 5933
2685.54 5914
2686.03 6086
2686.52 6223
2687.01 6607
2687.50 6385
2687.99 5919
2688.47 5930
2688.96 6033
2689.45 5747
2689.94 5553
2690.43 5185
2690.92 4924
2691.41 4725
2691.90 4484
2692.39 4227
2692.88 4170
2693.37 3898
2693.85 3880
2694.34 3998
2694.83 3979
2695.32 3991
2695.81 3912
2696.30 4131
2696.79 4122
2697.28 4072
2697.77 4410
2698.26 4558
2698.75 4996
2699.24 4681
2699.73 4782
2700.22 4882
2700.71 5050
2701.20 4835
2701.69 4787
2702.18 4894
2702.67 4982
2703.16 5099
2703.65 4757
2704.14 4793
2704.63 4896
2705.12 5033
2705.61 4924
2706.10 4939
2706.59 4621
2707.08 4334
2707.58 4509
2708.07 4342
2708.56 3918
2709.05 4044
2709.54 3960
2710.03 4075
2710.52 3703
2711.01 3597
2711.50 3533
2711.99 3696
2712.48 3681
2712.98 3858
2713.47 3597
2713.96 3590
2714.45 3625
2714.94 3844
2715.43 3569
2715.92 3595
2716.41 3583
2716.91 3742
2717.40 3753
2717.89 3599
2718.38 3508
2718.87 3265
2719.36 3381
2719.86 3313
2720.35 3434
2720.84 3793
2721.33 3713
2721.82 3432
2722.31 3577
2722.81 3572
2723.30 3546
2723.79 3521
2724.28 3749
2724.77 4150
2725.27 3757
2725.76 3773
2726.25 3987
2726.74 3903
2727.24 4099
2727.73 3973
2728.22 3760
2728.71 3766
2729.21 3678
2729.70 3833
2730.19 3592
2730.68 3609
2731.18 3535
2731.67 3461
2732.16 3452
2732.66 3307
2733.15 3448
2733.64 3605
2734.13 3397
2734.63 3441
2735.12 3500
2735.61 3533
2736.11 3553
2736.60 3543
2737.09 3659
2737.59 3626
2738.08 3698
2738.57 3694
2739.07 3799
2739.56 4037
2740.05 4244
2740.55 4130
2741.04 4179
2741.54 4243
2742.03 4090
2742.52 4300
2743.02 4093
2743.51 3888
2744.00 3790
2744.50 3688
2744.99 3506
2745.49 3430
2745.98 3448
2746.47 3396
2746.97 3440
2747.46 3150
2747.96 3098
2748.45 3242
2748.95 3199
2749.44 3245
2749.93 3188
2750.43 3128
2750.92 3199
2751.42 3131
2751.91 3172
2752.41 3160
2752.90 3188
2753.40 3241
2753.89 3323
2754.39 3339
2754.88 3636
2755.38 3368
2755.87 3501
2756.37 3637
2756.86 3723
2757.36 3643
2757.85 3707
2758.35 3737
2758.84 3729
2759.34 3690
2759.83 3778
2760.33 3860
2760.82 3732
2761.32 3785
2761.81 3711
2762.31 3480
2762.81 3603
2763.30 3651
2763.80 3445
2764.29 3418
2764.79 3602
2765.28 3398
2765.78 3358
2766.28 3193
2766.77 3430
2767.27 3284
2767.76 3324
2768.26 3559
2768.76 3503
2769.25 3347
2769.75 3335
2770.25 3526
2770.74 3238
2771.24 3205
2771.73 3302
2772.23 3320
2772.73 3357
2773.22 3351
2773.72 3471
2774.22 3594
2774.71 3521
2775.21 3401
2775.71 3268
2776.20 3546
2776.70 3844
2777.20 3913
2777.69 3870
2778.19 3576
2778.69 3813
2779.19 4085
2779.68 3715
2780.18 3622
2780.68 3836
2781.17 3884
2781.67 3844
2782.17 4066
2782.67 3765
2783.16 4014
2783.66 4024
2784.16 3788
2784.66 3880
2785.15 3816
2785.65 3800
2786.15 3860
2786.65 3818
2787.15 3706
2787.64 3847
2788.14 3746
2788.64 3724
2789.14 3626
2789.63 3554
2790.13 3544
2790.63 3625
2791.13 3746
2791.63 3677
2792.13 3594
2792.62 3638
2793.12 3412
2793.62 3455
2794.12 3622
2794.62 3728
2795.12 3950
2795.61 4211
2796.11 4181
2796.61 4569
2797.11 5174
2797.61 5508
2798.11 5540
2798.61 6180
2799.11 6639
2799.60 7152
2800.10 7890
2800.60 8219
2801.10 8518
2801.60 8533
2802.10 8348
2802.60 8283
2803.10 7794
2803.60 7687
2804.10 7307
2804.60 6909
2805.10 6154
2805.59 5580
2806.09 5318
2806.59 5238
2807.09 5325
2807.59 5258
2808.09 5725
2808.59 5893
2809.09 6492
2809.59 6828
2810.09 7172
2810.59 7578
2811.09 8025
2811.59 8560
2812.09 8843
2812.59 9146
2813.09 9185
2813.59 8886
2814.09 8616
2814.59 8014
2815.09 7362
2815.59 6694
2816.09 6197
2816.59 5899
2817.09 5324
2817.59 5133
2818.09 4760
2818.60 4552
2819.10 4540
2819.60 4505
2820.10 4574
2820.60 4605
2821.10 4592
2821.60 4568
2822.10 4651
2822.60 4830
2823.10 4805
2823.60 5164
2824.10 4948
2824.61 5087
2825.11 5128
2825.61 4971
2826.11 4778
2826.61 5050
2827.11 4799
2827.61 4805
2828.12 4839
2828.62 4816
2829.12 4884
2829.62 4899
2830.12 4915
2830.62 4799
2831.12 4679
2831.63 4479
2832.13 4343
2832.63 4150
2833.13 4256
2833.63 4228
2834.14 4080
2834.64 4104
2835.14 4085
2835.64 4034
2836.14 4000
2836.65 3967
2837.15 3855
2837.65 4109
2838.15 4007
2838.66 4204
2839.16 4266
2839.66 4092
2840.16 3946
2840.67 4174
2841.17 4163
2841.67 4270
2842.17 3980
2842.68 4073
2843.18 4029
2843.68 3809
2844.18 3963
2844.69 3811
2845.19 3498
2845.69 3548
2846.20 3714
2846.70 3759
2847.20 3543
2847.71 3853
2848.21 3760
2848.71 3876
2849.22 3723
2849.72 3780
2850.22 4105
2850.73 4172
2851.23 4541
2851.73 4465
2852.24 4254
2852.74 4320
2853.24 4178
2853.75 4086
2854.25 4053
2854.75 3788
2855.26 3673
2855.76 3882
2856.27 3685
2856.77 3686
2857.27 3596
2857.78 3615
2858.28 3471
2858.79 3539
2859.29 3665
2859.80 3564
2860.30 3601
2860.80 3731
2861.31 3706
2861.81 3838
2862.32 3585
2862.82 3675
2863.33 3574
2863.83 3676
2864.34 3709
2864.84 3597
2865.34 3483
2865.85 3452
2866.35 3612
2866.86 3525
2867.36 3493
2867.87 3500
2868.37 3353
2868.88 3496
2869.38 3512
2869.89 3525
2870.39 3441
2870.90 3414
2871.41 3542
2871.91 3559
2872.42 3508
2872.92 3425
2873.43 3539
2873.93 3735
2874.44 3531
2874.94 3676
2875.45 3599
2875.95 3691
2876.46 3664
2876.97 3619
2877.47 3554
2877.98 3819
2878.48 4078
2878.99 4043
2879.50 4047
2880.00 4071
2880.51 4099
2881.01 4366
2881.52 4494
2882.03 4709
2882.53 4614
2883.04 4976
2883.54 4963
2884.05 5061
2884.56 5191
2885.06 5531
2885.57 5825
2886.08 6032
2886.58 6133
2887.09 6238
2887.60 6371
2888.10 6300
2888.61 6740
2889.12 6604
2889.62 6553
2890.13 6414
2890.64 6698
2891.15 6807
2891.65 6540
2892.16 6370
2892.67 6016
2893.17 6173
2893.68 5924
2894.19 5488
2894.70 5081
2895.20 4784
2895.71 4337
2896.22 3981
2896.73 4159
2897.23 4219
2897.74 4190
2898.25 4317
2898.76 4270
2899.26 4496
2899.77 4761
2900.28 4505
2900.79 4530
2901.29 4523
2901.80 4386
2902.31 4451
2902.82 4346
2903.33 4360
2903.83 4416
2904.34 4632
2904.85 4691
2905.36 4593
2905.87 4755
2906.38 4928
2906.88 4926
2907.39 5170
2907.90 4857
2908.41 4741
2908.92 4477
2909.43 4481
2909.94 4558
2910.44 4540
2910.95 4321
2911.46 4302
2911.97 4381
2912.48 4122
2912.99 3974
2913.50 3954
2914.01 3989
2914.52 3851
2915.02 3939
2915.53 4009
2916.04 3986
2916.55 3947
2917.06 4025
2917.57 4127
2918.08 3994
2918.59 4044
2919.10 4186
2919.61 4103
2920.12 3915
2920.63 4039
2921.14 4212
2921.65 3972
2922.16 4133
2922.67 3946
2923.18 4071
2923.69 4264
2924.20 4568
2924.71 4940
2925.22 5426
2925.73 5928
2926.24 6423
2926.75 6818
2927.26 7440
2927.77 8351
2928.28 8825
2928.79 9607
2929.30 9816
2929.81 9775
2930.32 9446
2930.83 9479
2931.34 9060
2931.85 8403
2932.36 7396
2932.87 6540
2933.38 6064
2933.89 5370
2934.40 4857
2934.91 4362
2935.42 4389
2935.94 3983
2936.45 4001
2936.96 3793
2937.47 3635
2937.98 3568
2938.49 3953
2939.00 3624
2939.51 3678
2940.02 3671
2940.54 3760
2941.05 3906
2941.56 3768
2942.07 3792
2942.58 3709
2943.09 3737
2943.61 3691
2944.12 3649
2944.63 3931
2945.14 4035
2945.65 4156
2946.16 3871
2946.68 4391
2947.19 4460
2947.70 4339
2948.21 4611
2948.72 4710
2949.24 4701
2949.75 4705
2950.26 4685
2950.77 4631
2951.28 4848
2951.80 4604
2952.31 4567
2952.82 4766
2953.33 4426
2953.85 4498
2954.36 4250
2954.87 4050
2955.38 4327
2955.90 4229
2956.41 4324
2956.92 4045
2957.43 4167
2957.95 4193
2958.46 4129
2958.97 4016
2959.49 3997
2960.00 4084
2960.51 4135
2961.03 3788
2961.54 3787
2962.05 4024
2962.57 4328
2963.08 4167
2963.59 4519
2964.11 4321
2964.62 4360
2965.13 4467
2965.65 4681
2966.16 4640
2966.67 4796
2967.19 4665
2967.70 4406
2968.21 4341
2968.73 4063
2969.24 4103
2969.76 4073
2970.27 4022
2970.78 3755
2971.30 3653
2971.81 3766
2972.33 3875
2972.84 3708
2973.35 3592
2973.87 3282
2974.38 3309
2974.90 3372
2975.41 3436
2975.92 3439
2976.44 3558
2976.95 3730
2977.47 3449
2977.98 3426
2978.50 3343
2979.01 3348
2979.53 3407
2980.04 3472
2980.56 3418
2981.07 3335
2981.59 3402
2982.10 3334
2982.62 3570
2983.13 3565
2983.65 3598
2984.16 3565
2984.68 3576
2985.19 3686
2985.71 3618
2986.22 3815
2986.74 3808
2987.25 3999
2987.77 3959
2988.28 3808
2988.80 3983
2989.31 3963
2989.83 4018
2990.35 3914
2990.86 3673
2991.38 3733
2991.89 3782
2992.41 3922
2992.92 3766
2993.44 3865
2993.96 3876
2994.47 4018
2994.99 4180
2995.50 4052
2996.02 4180
2996.54 4145
2997.05 4394
2997.57 4546
2998.09 4694
2998.60 4751
2999.12 5137
2999.64 5375
3000.15 5503
3000.67 5628
3001.18 5628
3001.70 5687
3002.22 5645
3002.73 5508
3003.25 5607
3003.77 5844
3004.29 5606
3004.80 5257
3005.32 5178
3005.84 5154
3006.35 5089
3006.87 5000
3007.39 5000
3007.90 4879
3008.42 4650
3008.94 4778
3009.46 4623
3009.97 4309
3010.49 4283
3011.01 4048
3011.53 4007
3012.04 3672
3012.56 3582
3013.08 3776
3013.60 3895
3014.11 3764
3014.63 3776
3015.15 3628
3015.67 3591
3016.18 3801
3016.70 3635
3017.22 3748
3017.74 3939
3018.26 4119
3018.77 3977
3019.29 4209
3019.81 4232
3020.33 4213
3020.85 4125
3021.37 3907
3021.88 4297
3022.40 4344
3022.92 4490
3023.44 4449
3023.96 4296
3024.48 4358
3025.00 4429
3025.51 4642
3026.03 4488
3026.55 4433
3027.07 4713
3027.59 4726
3028.11 5006
3028.63 4901
3029.15 4943
3029.67 4955
3030.18 4859
3030.70 4718
3031.22 4533
3031.74 4275
3032.26 4077
3032.78 3937
3033.30 3991
3033.82 3924
3034.34 3874
3034.86 3963
3035.38 3878
3035.90 3951
3036.42 3904
3036.94 4048
3037.46 4117
3037.98 4019
3038.50 4093
3039.02 4231
3039.54 4015
3040.06 4078
3040.58 3805
3041.10 3871
3041.62 4057
3042.14 4071
3042.66 3878
3043.18 3727
3043.70 3848
3044.22 3780
3044.74 3812
3045.26 3839
3045.78 3895
3046.30 3872
3046.82 3902
3047.34 3984
3047.86 3565
3048.38 3701
3048.90 3569
3049.42 3481
3049.94 3566
3050.46 3612
3050.98 3446
3051.50 3394
3052.03 3348
3052.55 3515
3053.07 3412
3053.59 3659
3054.11 3538
3054.63 3760
3055.15 3542
3055.67 3420
3056.19 3570
3056.72 3411
3057.24 3367
3057.76 3301
3058.28 3206
3058.80 3315
3059.32 3508
3059.84 3443
3060.37 3432
3060.89 3462
3061.41 3267
3061.93 3319
3062.45 3360
3062.98 3332
3063.50 3376
3064.02 3200
3064.54 3268
3065.06 3289
3065.59 3266
3066.11 3345
3066.63 3343
3067.15 3288
3067.67 3519
3068.20 3326
3068.72 3592
3069.24 3748
3069.76 3448
3070.29 3599
3070.81 3704
3071.33 3865
3071.85 3883
3072.38 3691
3072.90 3791
3073.42 3952
3073.95 3944
3074.47 3735
3074.99 3858
3075.51 3847
3076.04 3968
3076.56 4074
3077.08 3944
3077.61 3928
3078.13 3956
3078.65 3783
3079.18 3948
3079.70 3964
3080.22 3851
3080.75 4238
3081.27 4301
3081.79 4176
3082.32 4174
3082.84 4225
3083.36 4612
3083.89 4660
3084.41 4400
3084.93 4438
3085.46 4350
3085.98 4431
3086.51 4112
3087.03 4180
3087.55 4249
3088.08 4184
3088.60 4045
3089.13 4007
3089.65 3953
3090.17 4156
3090.70 4179
3091.22 4152
3091.75 4105
3092.27 4055
3092.80 4070
3093.32 4060
3093.85 4058
3094.37 3961
3094.89 4224
3095.42 4248
3095.94 4017
3096.47 4196
3096.99 4309
3097.52 4125
3098.04 4166
3098.57 4250
3099.09 4452
3099.62 4609
3100.14 4604
3100.67 4778
3101.19 4763
3101.72 4862
3102.24 5321
3102.77 6066
3103.29 6498
3103.82 7135
3104.34 7644
3104.87 8553
3105.40 8955
3105.92 10128
3106.45 10688
3106.97 11043
3107.50 11390
3108.02 11030
3108.55 10627
3109.08 10063
3109.60 9115
3110.13 8060
3110.65 7642
3111.18 6950
3111.70 6668
3112.23 6804
3112.76 6534
3113.28 6271
3113.81 6452
3114.34 6576
3114.86 6509
3115.39 6762
3115.91 6727
3116.44 6444
3116.97 6452
3117.49 6004
3118.02 5598
3118.55 4979
3119.07 4855
3119.60 4694
3120.13 4365
3120.65 4460
3121.18 4293
3121.71 4253
3122.23 4264
3122.76 4163
3123.29 4021
3123.82 3975
3124.34 3978
3124.87 4025
3125.40 4283
3125.92 4297
3126.45 4073
3126.98 3968
3127.51 3929
3128.03 3939
3128.56 4266
3129.09 4293
3129.62 3818
3130.14 3835
3130.67 3938
3131.20 3905
3131.73 4121
3132.25 4054
3132.78 3960
3133.31 4250
3133.84 4097
3134.37 3783
3134.89 3751
3135.42 3678
3135.95 3660
3136.48 3823
3137.01 3651
3137.53 3611
3138.06 3795
3138.59 3784
3139.12 3591
3139.65 3693
3140.18 3812
3140.70 3938
3141.23 4084
3141.76 4072
3142.29 4186
3142.82 4009
3143.35 4098
3143.88 3894
3144.40 3814
3144.93 3663
3145.46 3660
3145.99 3623
3146.52 3785
3147.05 3723
3147.58 3917
3148.11 3844
3148.64 3925
3149.17 4070
3149.70 4105
3150.22 4276
3150.75 4465
3151.28 4429
3151.81 4383
3152.34 4442
3152.87 4420
3153.40 4235
3153.93 4122
3154.46 3964
3154.99 4046
3155.52 4212
3156.05 3902
3156.58 3728
3157.11 3648
3157.64 3804
3158.17 3698
3158.70 3727
3159.23 3707
3159.76 3903
3160.29 3935
3160.82 3733
3161.35 3912
3161.88 3781
3162.41 3873
3162.94 3701
3163.47 3595
3164.00 3858
3164.53 3682
3165.06 3809
3165.59 3745
3166.12 3642
3166.65 3473
3167.18 3399
3167.72 3563
3168.25 3587
3168.78 3369
3169.31 3366
3169.84 3586
3170.37 3492
3170.90 3280
3171.43 3237
3171.96 3105
3172.49 3391
3173.03 3334
3173.56 3327
3174.09 3377
3174.62 3410
3175.15 3608
3175.68 3357
3176.21 3441
3176.74 3720
3177.28 3730
3177.81 3702
3178.34 3691
3178.87 3883
3179.40 3576
3179.93 3653
3180.47 3893
3181.00 3939
3181.53 3949
3182.06 4011
3182.59 4042
3183.13 3869
3183.66 3880
3184.19 3861
3184.72 3836
3185.25 3698
3185.79 3522
3186.32 3609
3186.85 3690
3187.38 3430
3187.92 3325
3188.45 3394
3188.98 3473
3189.51 3476
3190.05 3567
3190.58 3371
3191.11 3330
3191.64 3462
3192.18 3355
3192.71 3360
3193.24 3253
3193.78 3511
3194.31 3574
3194.84 3384
3195.38 3196
3195.91 3270
3196.44 3690
3196.97 3662
3197.51 3477
3198.04 3452
3198.57 3605
3199.11 3701
3199.64 3744
3200.17 3716
3200.71 3619
3201.24 3952
3201.78 3958
3202.31 3744
3202.84 4020
3203.38 3903
3203.91 3916
3204.44 3907
3204.98 3999
3205.51 3991
3206.05 3968
3206.58 4326
3207.11 4250
3207.65 4300
3208.18 4400
3208.72 4427
3209.25 4205
3209.78 4065
3210.32 4084
3210.85 4147
3211.39 4087
3211.92 4112
3212.46 3967
3212.99 3873
3213.53 4181
3214.06 4284
3214.59 4203
3215.13 4203
3215.66 4366
3216.20 4286
3216.73 4361
3217.27 4112
3217.80 3935
3218.34 3883
3218.87 3897
3219.41 3806
3219.94 3660
3220.48 3696
3221.01 3667
3221.55 3713
3222.08 3637
3222.62 3468
3223.16 3784
3223.69 3730
3224.23 3687
3224.76 3795
3225.30 3721
3225.83 3652
3226.37 3952
3226.90 3823
3227.44 3692
3227.98 3909
3228.51 3808
3229.05 4006
3229.58 4002
3230.12 3819
3230.66 4019
3231.19 3680
3231.73 3635
3232.26 3663
3232.80 3604
3233.34 3553
3233.87 3685
3234.41 3492
3234.95 3476
3235.48 3610
3236.02 3671
3236.55 3570
3237.09 3612
3237.63 3747
3238.16 3722
3238.70 3520
3239.24 3621
3239.77 3760
3240.31 3717
3240.85 3695
3241.38 3818
3241.92 3971
3242.46 3971
3243.00 3852
3243.53 3865
3244.07 3832
3244.61 4029
3245.14 3840
3245.68 3877
3246.22 3762
3246.76 3964
3247.29 3787
3247.83 3753
3248.37 3861
3248.91 3567
3249.44 3722
3249.98 3624
3250.52 3710
3251.06 3827
3251.59 3809
3252.13 3963
3252.67 3773
3253.21 4035
3253.75 4176
3254.28 3956
3254.82 3822
3255.36 4123
3255.90 3996
3256.44 4104
3256.97 4212
3257.51 4170
3258.05 3940
3258.59 4090
3259.13 4217
3259.67 4162
3260.20 4590
3260.74 4665
3261.28 4392
3261.82 4704
3262.36 5052
3262.90 5002
3263.44 5069
3263.97 5204
3264.51 5401
3265.05 5825
3265.59 5861
3266.13 6288
3266.67 6293
3267.21 6953
3267.75 7795
3268.29 7950
3268.83 8108
3269.36 8730
3269.90 9586
3270.44 9144
3270.98 9636
3271.52 9621
3272.06 9656
3272.60 9237
3273.14 8612
3273.68 7994
3274.22 7787
3274.76 6647
3275.30 6124
3275.84 5590
3276.38 5003
3276.92 4804
3277.46 4742
3278.00 4496
3278.54 4585
3279.08 4512
3279.62 4611
3280.16 4939
3280.70 4632
3281.24 4919
3281.78 4715
3282.32 4767
3282.86 5044
3283.40 4756
3283.94 4884
3284.48 5014
3285.02 4871
3285.56 5047
3286.10 4910
3286.64 5080
3287.18 5439
3287.72 5293
3288.26 5166
3288.81 5215
3289.35 5498
3289.89 5593
3290.43 5721
3290.97 5822
3291.51 5728
3292.05 5675
3292.59 5758
3293.13 6052
3293.67 5636
3294.22 5673
3294.76 6081
3295.30 6488
3295.84 6812
3296.38 7027
3296.92 7632
3297.46 7731
3298.01 7689
3298.55 8447
3299.09 8890
3299.63 8849
3300.17 9216
3300.71 8954
3301.26 8404
3301.80 7758
3302.34 7129
3302.88 7170
3303.42 6891
3303.97 6260
3304.51 5898
3305.05 5859
3305.59 5950
3306.13 5516
3306.68 5465
3307.22 5332
3307.76 5247
3308.30 5094
3308.85 5058
3309.39 5071
3309.93 5043
3310.47 5105
3311.02 5128
3311.56 5046
3312.10 5013
3312.64 5245
3313.19 4999
3313.73 5098
3314.27 5284
3314.82 5074
3315.36 4920
3315.90 5028
3316.45 5088
3316.99 5109
3317.53 5145
3318.07 5338
3318.62 5663
3319.16 5787
3319.70 5761
3320.25 5960
3320.79 6138
3321.34 6367
3321.88 6794
3322.42 6827
3322.97 7012
3323.51 7147
3324.05 7170
3324.60 7485
3325.14 7503
3325.68 7667
3326.23 8097
3326.77 7783
3327.32 7617
3327.86 7406
3328.40 7461
3328.95 7291
3329.49 6890
3330.04 6575
3330.58 6834
3331.13 6972
3331.67 6483
3332.21 6462
3332.76 6517
3333.30 7135
3333.85 8066
3334.39 9047
3334.94 10617
3335.48 13281
3336.03 16031
3336.57 19201
3337.12 22931
3337.66 26235
3338.21 29738
3338.75 32316
3339.30 34400
3339.84 35807
3340.39 36997
3340.93 37517
3341.48 37174
3342.02 35584
3342.57 33451
3343.11 30435
3343.66 26421
3344.20 22597
3344.75 19576
3345.29 16085
3345.84 13264
3346.38 11068
3346.93 9910
3347.47 8836
3348.02 8065
3348.57 7313
3349.11 6857
3349.66 6774
3350.20 6865
3350.75 6764
3351.30 6848
3351.84 7327
3352.39 7303
3352.93 7395
3353.48 8326
3354.03 8640
3354.57 9073
3355.12 9463
3355.66 9754
3356.21 10269
3356.76 9848
3357.30 9857
3357.85 9853
3358.40 9571
3358.94 8854
3359.49 8722
3360.04 8466
3360.58 7960
3361.13 7286
3361.68 6872
3362.22 6485
3362.77 6408
3363.32 5862
3363.86 5604
3364.41 5596
3364.96 5456
3365.50 5565
3366.05 5529
3366.60 5601
3367.15 5580
3367.69 5542
3368.24 5723
3368.79 5655
3369.34 5960
3369.88 5934
3370.43 5907
3370.98 5952
3371.53 5816
3372.07 5846
3372.62 5851
3373.17 6003
3373.72 5865
3374.26 5671
3374.81 5913
3375.36 6216
3375.91 6264
3376.46 6008
3377.00 6124
3377.55 6043
3378.10 6282
3378.65 6489
3379.20 6181
3379.74 6192
3380.29 6180
3380.84 5789
3381.39 5611
3381.94 5651
3382.49 5464
3383.04 5439
3383.58 5537
3384.13 5675
3384.68 5642
3385.23 5663
3385.78 5650
3386.33 5439
3386.88 5636
3387.43 5873
3387.97 5865
3388.52 5612
3389.07 5496
3389.62 5439
3390.17 5510
3390.72 5328
3391.27 5240
3391.82 4997
3392.37 5158
3392.92 4905
3393.47 4815
3394.01 4606
3394.56 4539
3395.11 4459
3395.66 4500
3396.21 4366
3396.76 4160
3397.31 4295
3397.86 4283
3398.41 4161
3398.96 4087
3399.51 3854
3400.06 3831
3400.61 3795
3401.16 3787
3401.71 3823
3402.26 3721
3402.81 3918
3403.36 3866
3403.91 3769
3404.46 3835
3405.01 3861
3405.56 3883
3406.11 3675
3406.66 3378
3407.21 3730
3407.76 3874
3408.32 3776
3408.87 3816
3409.42 3781
3409.97 3696
3410.52 3541
3411.07 3430
3411.62 3554
3412.17 3508
3412.72 3845
3413.27 3785
3413.82 3833
3414.37 3618
3414.93 3582
3415.48 3806
3416.03 3877
3416.58 4033
3417.13 4008
3417.68 3982
3418.23 3948
3418.78 3913
3419.34 3968
3419.89 3998
3420.44 4094
3420.99 4283
3421.54 3801
3422.09 3497
3422.65 3800
3423.20 3706
3423.75 3679
3424.30 3501
3424.85 3665
3425.40 3831
3425.96 3770
3426.51 3799
3427.06 3932
3427.61 3869
3428.17 4033
3428.72 4153
3429.27 4063
3429.82 4062
3430.37 4012
3430.93 3869
3431.48 3895
3432.03 3653
3432.58 3727
3433.14 3605
3433.69 3829
3434.24 3419
3434.79 3674
3435.35 3654
3435.90 3744
3436.45 3853
3437.01 3539
3437.56 3848
3438.11 3730
3438.66 3689
3439.22 3870
3439.77 3826
3440.32 3805
3440.88 3845
3441.43 3870
3441.98 3665
3442.54 3796
3443.09 3667
3443.64 3496
3444.20 3455
3444.75 3649
3445.30 3508
3445.86 3635
3446.41 3670
3446.97 3442
3447.52 3461
3448.07 3572
3448.63 3457
3449.18 3500
3449.73 3396
3450.29 3454
3450.84 3459
3451.40 3648
3451.95 3549
3452.50 3773
3453.06 3725
3453.61 3697
3454.17 3745
3454.72 3568
3455.28 3496
3455.83 3290
3456.38 3281
3456.94 3446
3457.49 3200
3458.05 3255
3458.60 3317
3459.16 3135
3459.71 3349
3460.27 3064
3460.82 3240
3461.38 3545
3461.93 3358
3462.49 3275
3463.04 3447
3463.60 3395
3464.15 3332
3464.71 3402
3465.26 3339
3465.82 3403
3466.37 3435
3466.93 3401
3467.48 3275
3468.04 3286
3468.59 3329
3469.15 3448
3469.70 3263
3470.26 3419
3470.82 3516
3471.37 3728
3471.93 3836
3472.48 3580
3473.04 3577
3473.59 3677
3474.15 3667
3474.71 3690
3475.26 3884
3475.82 3801
3476.37 3664
3476.93 3506
3477.49 3570
3478.04 3913
3478.60 3615
3479.16 3723
3479.71 4018
3480.27 3932
3480.82 3703
3481.38 3795
3481.94 3817
3482.49 3879
3483.05 4053
3483.61 4278
3484.16 4266
3484.72 4173
3485.28 4433
3485.83 4242
3486.39 4348
3486.95 4367
3487.50 4262
3488.06 4093
3488.62 4174
3489.18 4272
3489.73 4423
3490.29 4321
3490.85 4449
3491.40 4789
3491.96 4960
3492.52 5322
3493.08 5439
3493.63 5774
3494.19 6397
3494.75 6483
3495.31 7054
3495.86 7497
3496.42 7830
3496.98 7909
3497.54 7645
3498.09 7549
3498.65 7082
3499.21 7237
3499.77 6854
3500.33 7139
3500.88 7545
3501.44 7597
3502.00 7740
3502.56 8365
3503.12 8973
3503.67 9262
3504.23 9634
3504.79 9730
3505.35 9694
3505.91 9880
3506.47 9813
3507.03 10206
3507.58 10169
3508.14 10349
3508.70 9793
3509.26 10097
3509.82 10720
3510.38 10308
3510.94 10221
3511.49 9835
3512.05 9139
3512.61 8703
3513.17 7940
3513.73 7088
3514.29 6815
3514.85 6208
3515.41 5870
3515.97 5457
3516.53 4929
3517.09 5092
3517.64 4719
3518.20 4321
3518.76 4485
3519.32 4614
3519.88 4456
3520.44 4550
3521.00 4664
3521.56 4867
3522.12 4831
3522.68 4958
3523.24 5187
3523.80 4944
3524.36 4957
3524.92 5273
3525.48 5287
3526.04 5448
3526.60 5482
3527.16 6000
3527.72 5800
3528.28 6023
3528.84 5971
3529.40 5797
3529.96 5605
3530.52 5384
3531.08 5322
3531.64 4962
3532.20 4382
3532.76 4165
3533.32 4220
3533.89 3964
3534.45 3779
3535.01 3936
3535.57 3908
3536.13 3787
3536.69 3708
3537.25 3877
3537.81 3879
3538.37 3921
3538.93 4029
3539.49 4003
3540.06 4180
3540.62 3927
3541.18 3819
3541.74 4030
3542.30 4168
3542.86 4154
3543.42 4278
3543.98 4305
3544.55 4488
3545.11 5008
3545.67 4808
3546.23 4830
3546.79 4807
3547.35 4863
3547.92 4883
3548.48 4601
3549.04 4541
3549.60 4362
3550.16 4112
3550.72 4299
3551.29 4287
3551.85 3864
3552.41 4021
3552.97 3742
3553.54 3752
3554.10 3678
3554.66 3454
3555.22 3534
3555.78 3699
3556.35 3705
3556.91 3770
3557.47 3727
3558.03 3647
3558.60 3648
3559.16 3519
3559.72 3584
3560.29 3357
3560.85 3474
3561.41 3514
3561.97 3473
3562.54 3702
3563.10 3479
3563.66 3634
3564.23 3604
3564.79 3613
3565.35 3415
3565.91 3699
3566.48 3543
3567.04 3496
3567.60 3558
3568.17 3464
3568.73 3446
3569.29 3548
3569.86 3521
3570.42 3415
3570.99 3462
3571.55 3514
3572.11 3433
3572.68 3312
3573.24 3233
3573.80 3372
3574.37 3183
3574.93 3161
3575.50 3168
3576.06 3265
3576.62 3512
3577.19 3519
3577.75 3538
3578.32 3479
3578.88 3514
3579.44 3524
3580.01 3535
3580.57 3588
3581.14 3627
3581.70 3651
3582.27 3636
3582.83 3602
3583.40 3547
3583.96 3603
3584.52 3457
3585.09 3416
3585.65 3386
3586.22 3307
3586.78 3505
3587.35 3545
3587.91 3207
3588.48 3315
3589.04 3179
3589.61 3401
3590.17 3357
3590.74 3186
3591.30 3198
3591.87 3361
3592.43 3406
3593.00 3469
3593.56 3293
3594.13 3134
3594.70 3301
3595.26 3350
3595.83 3571
3596.39 3450
3596.96 3342
3597.52 3594
3598.09 3512
3598.65 3261
3599.22 3407
3599.79 3439
3600.35 3524
3600.92 3473
3601.48 3701
3602.05 3721
3602.62 3819
3603.18 4051
3603.75 3906
3604.32 3960
3604.88 3905
3605.45 3832
3606.01 3804
3606.58 3933
3607.15 3985
3607.71 3790
3608.28 3734
3608.85 3858
3609.41 3565
3609.98 3427
3610.55 3486
3611.11 3363
3611.68 3316
3612.25 3257
3612.81 3225
3613.38 3140
3613.95 3119
3614.51 3059
3615.08 3297
3615.65 3364
3616.22 3665
3616.78 4090
3617.35 4628
3617.92 5287
3618.48 6182
3619.05 6848
3619.62 7841
3620.19 8723
3620.75 10038
3621.32 10952
3621.89 11524
3622.46 12169
3623.02 12950
3623.59 12686
3624.16 12458
3624.73 11939
3625.30 10851
3625.86 9558
3626.43 8419
3627.00 7511
3627.57 6607
3628.14 5718
3628.70 5014
3629.27 4349
3629.84 4070
3630.41 3879
3630.98 3647
3631.55 3616
3632.11 3626
3632.68 3539
3633.25 3403
3633.82 3302
3634.39 3341
3634.96 3316
3635.52 3437
3636.09 3434
3636.66 3207
3637.23 3246
3637.80 3249
3638.37 3220
3638.94 3006
3639.51 3191
3640.08 3080
3640.64 2997
3641.21 3447
3641.78 3569
3642.35 3873
3642.92 4077
3643.49 4421
3644.06 4652
3644.63 4763
3645.20 4972
3645.77 5165
3646.34 5180
3646.91 5320
3647.48 5430
3648.05 5467
3648.62 5211
3649.19 5125
3649.76 4939
3650.33 4922
3650.90 5006
3651.47 5004
3652.03 4744
3652.60 4658
3653.17 4718
3653.75 4671
3654.32 4851
3654.89 4631
3655.46 4610
3656.03 4681
3656.60 4720
3657.17 4570
3657.74 4839
3658.31 4819
3658.88 4633
3659.45 4488
3660.02 4557
3660.59 4649
3661.16 4851
3661.73 4924
3662.30 5226
3662.87 5208
3663.44 5004
3664.01 4806
3664.59 4585
3665.16 4578
3665.73 4433
3666.30 4374
3666.87 4522
3667.44 4369
3668.01 4277
3668.58 4244
3669.15 4157
3669.73 4334
3670.30 3966
3670.87 3949
3671.44 3938
3672.01 3932
3672.58 3925
3673.15 3962
3673.73 4128
3674.30 3862
3674.87 3646
3675.44 3778
3676.01 3729
3676.58 3775
3677.16 3747
3677.73 3796
3678.30 3922
3678.87 3708
3679.44 3823
3680.02 3955
3680.59 3979
3681.16 3868
3681.73 3823
3682.31 3786
3682.88 3546
3683.45 3797
3684.02 3587
3684.60 3560
3685.17 3579
3685.74 3412
3686.31 3605
3686.89 3552
3687.46 3703
3688.03 3866
3688.60 3917
3689.18 4016
3689.75 4078
3690.32 4259
3690.90 4497
3691.47 4876
3692.04 5169
3692.61 5306
3693.19 5651
3693.76 5812
3694.33 5527
3694.91 5382
3695.48 5702
3696.05 5522
3696.63 5438
3697.20 5166
3697.77 4651
3698.35 4289
3698.92 4233
3699.50 4039
3700.07 4067
3700.64 4066
3701.22 3932
3701.79 3963
3702.36 3987
3702.94 3920
3703.51 4066
3704.09 4017
3704.66 4112
3705.23 3896
3705.81 3726
3706.38 3826
3706.96 4013
3707.53 3873
3708.11 3790
3708.68 3777
3709.25 4111
3709.83 3816
3710.40 3798
3710.98 3803
3711.55 3891
3712.13 3794
3712.70 3852
3713.28 3818
3713.85 3740
3714.43 3819
3715.00 3844
3715.58 3783
3716.15 4137
3716.73 4024
3717.30 3809
3717.88 3732
3718.45 3776
3719.03 3727
3719.60 3659
3720.18 3750
3720.75 3779
3721.33 3725
3721.90 3553
3722.48 3538
3723.05 3704
3723.63 3680
3724.20 3683
3724.78 3630
3725.36 3662
3725.93 3504
3726.51 3338
3727.08 3197
3727.66 3157
3728.23 3275
3728.81 3345
3729.39 3123
3729.96 3163
3730.54 3516
3731.11 3271
3731.69 3410
3732.27 3591
3732.84 3970
3733.42 4103
3734.00 4150
3734.57 4459
3735.15 4753
3735.72 4958
3736.30 5002
3736.88 5341
3737.45 5569
3738.03 5690
3738.61 5848
3739.18 5777
3739.76 5731
3740.34 5533
3740.92 5118
3741.49 4581
3742.07 4374
3742.65 4206
3743.22 4112
3743.80 3925
3744.38 3687
3744.95 3331
3745.53 3162
3746.11 3270
3746.69 3218
3747.26 3143
3747.84 3294
3748.42 3364
3749.00 3220
3749.57 3330
3750.15 3435
3750.73 3628
3751.31 3623
3751.88 3558
3752.46 3432
3753.04 3496
3753.62 3199
3754.19 3209
3754.77 3130
3755.35 3203
3755.93 3033
3756.51 3027
3757.08 3023
3757.66 2773
3758.24 3068
3758.82 2898
3759.40 2886
3759.98 3002
3760.55 2934
3761.13 3126
3761.71 3286
3762.29 3183
3762.87 3267
3763.45 3400
3764.03 3389
3764.60 3512
3765.18 3617
3765.76 3352
3766.34 3555
3766.92 3573
3767.50 3722
3768.08 3652
3768.66 3634
3769.24 3491
3769.81 3463
3770.39 3237
3770.97 3197
3771.55 3340
3772.13 3274
3772.71 3186
3773.29 3161
3773.87 3040
3774.45 3004
3775.03 3126
3775.61 3147
3776.19 3167
3776.77 3095
3777.35 3241
3777.93 3062
3778.51 2990
3779.09 3098
3779.67 3070
3780.25 3048
3780.83 2931
3781.41 2926
3781.99 2814
3782.57 3006
3783.15 3055
3783.73 3037
3784.31 2955
3784.89 2750
3785.47 2871
3786.05 2800
3786.63 2877
3787.21 2930
3787.79 2771
3788.37 2703
3788.95 2746
3789.53 2845
3790.11 2822
3790.69 2753
3791.27 2844
3791.85 3085
3792.43 3060
3793.01 2934
3793.59 3079
3794.18 3000
3794.76 2841
3795.34 2850
3795.92 2902
3796.50 3089
3797.08 3155
3797.66 3102
3798.24 3056
3798.83 2950
3799.41 2939
3799.99 2949
3800.57 2980
3801.15 2880
3801.73 2908
3802.31 3116
3802.90 3048
3803.48 2950
3804.06 3118
3804.64 3189
3805.22 3272
3805.80 3188
3806.39 3230
3806.97 3207
3807.55 3318
3808.13 3244
3808.71 3369
3809.30 3630
3809.88 3471
3810.46 3407
3811.04 3657
3811.63 3661
3812.21 3672
3812.79 3733
3813.37 3939
3813.95 4065
3814.54 4280
3815.12 4220
3815.70 4234
3816.29 4249
3816.87 4252
3817.45 4089
3818.03 4208
3818.62 4185
3819.20 3941
3819.78 4235
3820.36 4410
3820.95 4171
3821.53 3931
3822.11 3802
3822.70 3767
3823.28 3768
3823.86 3663
3824.45 3380
3825.03 3412
3825.61 3245
3826.20 3084
3826.78 3050
3827.36 3212
3827.95 3119
3828.53 3131
3829.11 3209
3829.70 3186
3830.28 3118
3830.87 3206
3831.45 3112
3832.03 3270
3832.62 3138
3833.20 3259
3833.79 3531
3834.37 3377
3834.95 3125
3835.54 3437
3836.12 3570
3836.71 3570
3837.29 3399
3837.87 3335
3838.46 3345
3839.04 3113
3839.63 3102
3840.21 3154
3840.80 3173
3841.38 3280
3841.97 3140
3842.55 3110
3843.13 3142
3843.72 2935
3844.30 2987
3844.89 2921
3845.47 2930
3846.06 3057
3846.64 2993
3847.23 2905
3847.81 3098
3848.40 3042
3848.98 3049
3849.57 3133
3850.15 3031
3850.74 3062
3851.33 3153
3851.91 3187
3852.50 3119
3853.08 3134
3853.67 3363
3854.25 3267
3854.84 3088
3855.42 3119
3856.01 3355
3856.60 3270
3857.18 3140
3857.77 3349
3858.35 3356
3858.94 3452
3859.52 3560
3860.11 3753
3860.70 3966
3861.28 4644
3861.87 5101
3862.45 5616
3863.04 6470
3863.63 7125
3864.21 7923
3864.80 8864
3865.39 9426
3865.97 9977
3866.56 10672
3867.15 10401
3867.73 10381
3868.32 10099
3868.91 9665
3869.49 9168
3870.08 8069
3870.67 7569
3871.25 6827
3871.84 6340
3872.43 5881
3873.01 5189
3873.60 4875
3874.19 4551
3874.77 4483
3875.36 4136
3875.95 4393
3876.54 4379
3877.12 4435
3877.71 4419
3878.30 4302
3878.89 4358
3879.47 4231
3880.06 4300
3880.65 4325
3881.24 4070
3881.82 4029
3882.41 3875
3883.00 3815
3883.59 3572
3884.17 3421
3884.76 3315
3885.35 3280
3885.94 2989
3886.53 3082
3887.11 3089
3887.70 3120
3888.29 3172
3888.88 3300
3889.47 3463
3890.05 3293
3890.64 3306
3891.23 3304
3891.82 3311
3892.41 3501
3893.00 3640
3893.59 3910
3894.17 3949
3894.76 3934
3895.35 3954
3895.94 3869
3896.53 3796
3897.12 3714
3897.71 3758
3898.30 3712
3898.88 3584
3899.47 3560
3900.06 3866
3900.65 3729
3901.24 3602
3901.83 3516
3902.42 3588
3903.01 3809
3903.60 3794
3904.19 3826
3904.78 3469
3905.37 3699
3905.95 3875
3906.54 3854
3907.13 3747
3907.72 3469
3908.31 3393
3908.90 3625
3909.49 3688
3910.08 3526
3910.67 3510
3911.26 3205
3911.85 3365
3912.44 3128
3913.03 3028
3913.62 2959
3914.21 2964
3914.80 3096
3915.39 3055
3915.98 2920
3916.57 2941
3917.16 3012
3917.75 2929
3918.34 2782
3918.93 2796
3919.52 2831
3920.12 2969
3920.71 2868
3921.30 2917
3921.89 3046
3922.48 2918
3923.07 3089
3923.66 2970
3924.25 2999
3924.84 3089
3925.43 2994
3926.02 3042
3926.61 3040
3927.20 2946
3927.80 2894
3928.39 2713
3928.98 2835
3929.57 2844
3930.16 2918
3930.75 2961
3931.34 2995
3931.94 3182
3932.53 3186
3933.12 3045
3933.71 3185
3934.30 3194
3934.89 3311
3935.48 3195
3936.08 3115
3936.67 3223
3937.26 3223
3937.85 2988
3938.44 3030
3939.04 2932
3939.63 2937
3940.22 2902
3940.81 2908
3941.40 2817
3942.00 2826
3942.59 2873
3943.18 2704
3943.77 2700
3944.37 2815
3944.96 2735
3945.55 2715
3946.14 2749
3946.74 2780
3947.33 2757
3947.92 2726
3948.51 2850
3949.11 2786
3949.70 2852
3950.29 2804
3950.88 2660
3951.48 2663
3952.07 2710
3952.66 2794
3953.26 2937
3953.85 2543
3954.44 2513
3955.04 2730
3955.63 2737
3956.22 2790
3956.82 2791
3957.41 2839
3958.00 2748
3958.60 2808
3959.19 2876
3959.78 2892
3960.38 2716
3960.97 2641
3961.56 2723
3962.16 2840
3962.75 2683
3963.34 2735
3963.94 2863
3964.53 2887
3965.13 2765
3965.72 2691
3966.31 2652
3966.91 2540
3967.50 2474
3968.10 2439
3968.69 2535
3969.28 2769
3969.88 2568
3970.47 2605
3971.07 2813
3971.66 2656
3972.26 2637
3972.85 2509
3973.45 2639
3974.04 2543
3974.63 2536
3975.23 2691
3975.82 2615
3976.42 2697
3977.01 2688
3977.61 2550
3978.20 2625
3978.80 2685
3979.39 2406
3979.99 2549
3980.58 2763
3981.18 2805
3981.77 2788
3982.37 2685
3982.96 2721
3983.56 2666
3984.15 2710
3984.75 2746
3985.35 2706
3985.94 2810
3986.54 2752
3987.13 2642
3987.73 2825
3988.32 2824
3988.92 2914
3989.51 2874
3990.11 2880
3990.71 2869
3991.30 3018
3991.90 2870
3992.49 2883
3993.09 2887
3993.69 2902
3994.28 2823
3994.88 2732
3995.47 2684
3996.07 2824
3996.67 2779
3997.26 2871
3997.86 2721
3998.46 2835
3999.05 2917
3999.65 2865
4000.25 2869
4000.84 2755
4001.44 2726
4002.04 2734
4002.63 2621
4003.23 2754
4003.83 2740
4004.42 2656
4005.02 2783
4005.62 2856
4006.21 2851
4006.81 3078
4007.41 3004
4008.01 3007
4008.60 2968
4009.20 2860
4009.80 2978
4010.39 2982
4010.99 3023
4011.59 3212
4012.19 3232
4012.78 3158
4013.38 2874
4013.98 3084
4014.58 2965
4015.17 3098
4015.77 3113
4016.37 3197
4016.97 3238
4017.57 3389
4018.16 3541
4018.76 3888
4019.36 3983
4019.96 4234
4020.56 4141
4021.15 4327
4021.75 4440
4022.35 4489
4022.95 4619
4023.55 4442
4024.14 4299
4024.74 4046
4025.34 3802
4025.94 3636
4026.54 3642
4027.14 3234
4027.74 3198
4028.33 3362
4028.93 3485
4029.53 3292
4030.13 3547
4030.73 3306
4031.33 3266
4031.93 3447
4032.53 3389
4033.12 3621
4033.72 3519
4034.32 3481
4034.92 3559
4035.52 3434
4036.12 3371
4036.72 3395
4037.32 3324
4037.92 3200
4038.52 3179
4039.12 3237
4039.72 3079
4040.32 2886
4040.92 2851
4041.52 2996
4042.12 2967
4042.71 2681
4043.31 2855
4043.91 2700
4044.51 2759
4045.11 2837
4045.71 2758
4046.31 2622
4046.91 2705
4047.51 2669
4048.11 2623
4048.71 2725
4049.31 2804
4049.91 2697
4050.52 2606
4051.12 2899
4051.72 2846
4052.32 2832
4052.92 2925
4053.52 2990
4054.12 3101
4054.72 3018
4055.32 3064
4055.92 2992
4056.52 3004
4057.12 2955
4057.72 3027
4058.32 3020
4058.92 2941
4059.52 2807
4060.13 2876
4060.73 2787
4061.33 2734
4061.93 2574
4062.53 2533
4063.13 2562
4063.73 2447
4064.33 2438
4064.94 2403
4065.54 2445
4066.14 2350
4066.74 2500
4067.34 2486
4067.94 2320
4068.54 2368
4069.15 2458
4069.75 2450
4070.35 2366
4070.95 2383
4071.55 2628
4072.16 2512
4072.76 2529
4073.36 2414
4073.96 2479
4074.56 2434
4075.17 2567
4075.77 2503
4076.37 2522
4076.97 2389
4077.57 2523
4078.18 2470
4078.78 2582
4079.38 2521
4079.98 2631
4080.59 2430
4081.19 2399
4081.79 2511
4082.39 2303
4083.00 2363
4083.60 2387
4084.20 2412
4084.81 2335
4085.41 2284
4086.01 2505
4086.61 2469
4087.22 2434
4087.82 2375
4088.42 2314
4089.03 2418
4089.63 2480
4090.23 2387
4090.84 2450
4091.44 2469
4092.04 2308
4092.65 2352
4093.25 2395
4093.85 2593
4094.46 2474
4095.06 2536
4095.66 2512
4096.27 2611
4096.87 2392
4097.48 2447
4098.08 2504
4098.68 2398
4099.29 2522
4099.89 2671
4100.49 2763
4101.10 2623
4101.70 2757
4102.31 2734
4102.91 2503
4103.52 2493
4104.12 2514
4104.72 2412
4105.33 2411
4105.93 2422
4106.54 2416
4107.14 2304
4107.75 2233
4108.35 2441
4108.96 2395
4109.56 2352
4110.16 2387
4110.77 2284
4111.37 2318
4111.98 2245
4112.58 2383
4113.19 2262
4113.79 2284
4114.40 2346
4115.00 2480
4115.61 2423
4116.21 2342
4116.82 2359
4117.42 2457
4118.03 2557
4118.64 2501
4119.24 2381
4119.85 2334
4120.45 2456
4121.06 2440
4121.66 2451
4122.27 2510
4122.87 2482
4123.48 2493
4124.09 2389
4124.69 2444
4125.30 2515
4125.90 2577
4126.51 2510
4127.11 2582
4127.72 2650
4128.33 2735
4128.93 2640
4129.54 2463
4130.14 2572
4130.75 2655
4131.36 2434
4131.96 2523
4132.57 2421
4133.18 2425
4133.78 2337
4134.39 2478
4135.00 2430
4135.60 2272
4136.21 2496
4136.82 2653
4137.42 2545
4138.03 2629
4138.64 2579
4139.24 2713
4139.85 2787
4140.46 2628
4141.06 2673
4141.67 2755
4142.28 2829
4142.88 2918
4143.49 2962
4144.10 3044
4144.71 3084
4145.31 3328
4145.92 3153
4146.53 3007
4147.14 2981
4147.74 2927
4148.35 2901
4148.96 2907
4149.57 2862
4150.17 2809
4150.78 2626
4151.39 2698
4152.00 2521
4152.60 2440
4153.21 2262
4153.82 2247
4154.43 2291
4155.04 2259
4155.64 2329
4156.25 2413
4156.86 2356
4157.47 2277
4158.08 2423
4158.69 2401
4159.29 2341
4159.90 2437
4160.51 2541
4161.12 2478
4161.73 2403
4162.34 2313
4162.94 2419
4163.55 2535
4164.16 2516
4164.77 2460
4165.38 2475
4165.99 2424
4166.60 2569
4167.21 2473
4167.81 2490
4168.42 2662
4169.03 2726
4169.64 2590
4170.25 2596
4170.86 2615
4171.47 2621
4172.08 2674
4172.69 2599
4173.30 2576
4173.91 2521
4174.52 2582
4175.13 2694
4175.74 2496
4176.34 2524
4176.95 2540
4177.56 2616
4178.17 2694
4178.78 2640
4179.39 2555
4180.00 2709
4180.61 2951
4181.22 2909
4181.83 2855
4182.44 2968
4183.05 2860
4183.66 2799
4184.27 2867
4184.88 2781
4185.49 2902
4186.10 2737
4186.71 2716
4187.32 2467
4187.93 2334
4188.55 2365
4189.16 2402
4189.77 2318
4190.38 2293
4190.99 2372
4191.60 2499
4192.21 2436
4192.82 2231
4193.43 2436
4194.04 2402
4194.65 2445
4195.26 2739
4195.87 2858
4196.49 2877
4197.10 2796
4197.71 2884
4198.32 2969
4198.93 3009
4199.54 3065
4200.15 3065
4200.76 3229
4201.38 3028
4201.99 3050
4202.60 3168
4203.21 3025
4203.82 2951
4204.43 3050
4205.04 2628
4205.66 2749
4206.27 2845
4206.88 2711
4207.49 2593
4208.10 2746
4208.72 2809
4209.33 2757
4209.94 2661
4210.55 2695
4211.16 2783
4211.78 2633
4212.39 2733
4213.00 2745
4213.61 2710
4214.22 2690
4214.84 2715
4215.45 2749
4216.06 2844
4216.67 2913
4217.29 2877
4217.90 2901
4218.51 2929
4219.13 2990
4219.74 2965
4220.35 3136
4220.96 3327
4221.58 3457
4222.19 3361
4222.80 3735
4223.42 3976
4224.03 4336
4224.64 4852
4225.25 5008
4225.87 5403
4226.48 5625
4227.09 5882
4227.71 6223
4228.32 6249
4228.93 6365
4229.55 6344
4230.16 6384
4230.77 6216
4231.39 6469
4232.00 6061
4232.62 5707
4233.23 5526
4233.84 5501
4234.46 5496
4235.07 5526
4235.68 5348
4236.30 5280
4236.91 5434
4237.53 5516
4238.14 5905
4238.75 6137
4239.37 5995
4239.98 6228
4240.60 6074
4241.21 5973
4241.83 5954
4242.44 5714
4243.05 5154
4243.67 4779
4244.28 4489
4244.90 4271
4245.51 3957
4246.13 3828
4246.74 3569
4247.36 3689
4247.97 3542
4248.59 3597
4249.20 3639
4249.82 3524
4250.43 3467
4251.05 3473
4251.66 3592
4252.28 3527
4252.89 3475
4253.51 3273
4254.12 3376
4254.74 3325
4255.35 3447
4255.97 3474
4256.58 3167
4257.20 3080
4257.81 3245
4258.43 3153
4259.05 2979
4259.66 3010
4260.28 2990
4260.89 3048
4261.51 3209
4262.12 2828
4262.74 3050
4263.36 2978
4263.97 2878
4264.59 3055
4265.20 3056
4265.82 3138
4266.44 2917
4267.05 2930
4267.67 2915
4268.28 2972
4268.90 2988
4269.52 2961
4270.13 2987
4270.75 3015
4271.37 2924
4271.98 2990
4272.60 3056
4273.22 2954
4273.83 2859
4274.45 2732
4275.07 2696
4275.68 2792
4276.30 3038
4276.92 2862
4277.53 3029
4278.15 3283
4278.77 3400
4279.38 3673
4280.00 3577
4280.62 3675
4281.24 3808
4281.85 4079
4282.47 3852
4283.09 3687
4283.70 3702
4284.32 3346
4284.94 3218
4285.56 2922
4286.17 2701
4286.79 2707
4287.41 2726
4288.03 2699
4288.65 2567
4289.26 2513
4289.88 2598
4290.50 2590
4291.12 2544
4291.73 2561
4292.35 2605
4292.97 2608
4293.59 2364
4294.21 2629
4294.83 2578
4295.44 2351
4296.06 2394
4296.68 2349
4297.30 2427
4297.92 2457
4298.54 2358
4299.15 2466
4299.77 2473
4300.39 2504
4301.01 2363
4301.63 2490
4302.25 2321
4302.87 2406
4303.48 2437
4304.10 2679
4304.72 2551
4305.34 2539
4305.96 2540
4306.58 2434
4307.20 2382
4307.82 2589
4308.44 2567
4309.06 2564
4309.67 2474
4310.29 2425
4310.91 2596
4311.53 2716
4312.15 2576
4312.77 2476
4313.39 2585
4314.01 2633
4314.63 2475
4315.25 2456
4315.87 2565
4316.49 2647
4317.11 2606
4317.73 2760
4318.35 2819
4318.97 2497
4319.59 2716
4320.21 2884
4320.83 2870
4321.45 2679
4322.07 2606
4322.69 2707
4323.31 2941
4323.93 2955
4324.55 3024
4325.17 2943
4325.79 2818
4326.41 3090
4327.03 3164
4327.65 3255
4328.27 3211
4328.89 3329
4329.51 3667
4330.13 3716
4330.76 3683
4331.38 3673
4332.00 3520
4332.62 3180
4333.24 3203
4333.86 3205
4334.48 3107
4335.10 2934
4335.72 2771
4336.34 2799
4336.97 2642
4337.59 2739
4338.21 2795
4338.83 3021
4339.45 2969
4340.07 2987
4340.69 3011
4341.31 3038
4341.94 2993
4342.56 3011
4343.18 3126
4343.80 3125
4344.42 3226
4345.04 3263
4345.67 3207
4346.29 3373
4346.91 3414
4347.53 3593
4348.15 3802
4348.78 4189
4349.40 4556
4350.02 4983
4350.64 5429
4351.26 5472
4351.89 5578
4352.51 5785
4353.13 5753
4353.75 5797
4354.38 5065
4355.00 4789
4355.62 4422
4356.24 3867
4356.87 3582
4357.49 3314
4358.11 3149
4358.74 3124
4359.36 3021
4359.98 2889
4360.60 2780
4361.23 2871
4361.85 2935
4362.47 2797
4363.10 2910
4363.72 3020
4364.34 3092
4364.97 3021
4365.59 2928
4366.21 2838
4366.83 2709
4367.46 2672
4368.08 2793
4368.71 2816
4369.33 2747
4369.95 2795
4370.58 2645
4371.20 2736
4371.82 2557
4372.45 2519
4373.07 2493
4373.69 2554
4374.32 2416
4374.94 2509
4375.57 2366
4376.19 2264
4376.81 2400
4377.44 2410
4378.06 2284
4378.69 2400
4379.31 2499
4379.94 2514
4380.56 2322
4381.18 2352
4381.81 2285
4382.43 2410
4383.06 2613
4383.68 2594
4384.31 2619
4384.93 2573
4385.56 2630
4386.18 2554
4386.81 2497
4387.43 2445
4388.05 2354
4388.68 2417
4389.30 2428
4389.93 2415
4390.55 2408
4391.18 2553
4391.81 2491
4392.43 2369
4393.06 2386
4393.68 2428
4394.31 2419
4394.93 2508
4395.56 2488
4396.18 2509
4396.81 2395
4397.43 2407
4398.06 2379
4398.68 2429
4399.31 2412
4399.94 2482
4400.56 2559
4401.19 2419
4401.81 2393
4402.44 2470
4403.06 2577
4403.69 2523
4404.32 2546
4404.94 2533
4405.57 2512
4406.20 2551
4406.82 2501
4407.45 2555
4408.07 2566
4408.70 2756
4409.33 2796
4409.95 2740
4410.58 2668
4411.21 2703
4411.83 2550
4412.46 2721
4413.09 2846
4413.71 2640
4414.34 2941
4414.97 2769
4415.59 2699
4416.22 2581
4416.85 2588
4417.47 2629
4418.10 2449
4418.73 2319
4419.35 2433
4419.98 2392
4420.61 2333
4421.24 2367
4421.86 2552
4422.49 2577
4423.12 2319
4423.75 2386
4424.37 2471
4425.00 2707
4425.63 2622
4426.26 2477
4426.88 2485
4427.51 2577
4428.14 2385
4428.77 2277
4429.39 2349
4430.02 2326
4430.65 2200
4431.28 2213
4431.91 2099
4432.53 2270
4433.16 2213
4433.79 2177
4434.42 2098
4435.05 2142
4435.67 2254
4436.30 2140
4436.93 2218
4437.56 2288
4438.19 2218
4438.82 2274
4439.44 2146
4440.07 2280
4440.70 2191
4441.33 2223
4441.96 2050
4442.59 2109
4443.22 2217
4443.85 2256
4444.47 2135
4445.10 2205
4445.73 2233
4446.36 2231
4446.99 2199
4447.62 2102
4448.25 2073
4448.88 2010
4449.51 1994
4450.14 2124
4450.77 2242
4451.39 2273
4452.02 2216
4452.65 2203
4453.28 2247
4453.91 2484
4454.54 2310
4455.17 2230
4455.80 2297
4456.43 2238
4457.06 2282
4457.69 2298
4458.32 2322
4458.95 2237
4459.58 2324
4460.21 2486
4460.84 2347
4461.47 2186
4462.10 2134
4462.73 2151
4463.36 2367
4463.99 2255
4464.62 2123
4465.25 2226
4465.88 2056
4466.51 2083
4467.14 2067
4467.77 1973
4468.40 1998
4469.03 2142
4469.67 1962
4470.30 1942
4470.93 1993
4471.56 1944
4472.19 2216
4472.82 1971
4473.45 1932
4474.08 2018
4474.71 2135
4475.34 2040
4475.97 2041
4476.61 1983
4477.24 2141
4477.87 2033
4478.50 2076
4479.13 2038
4479.76 1972
4480.39 2044
4481.02 2147
4481.66 2066
4482.29 2088
4482.92 2116
4483.55 2083
4484.18 2010
4484.81 2100
4485.45 2164
4486.08 2151
4486.71 2140
4487.34 2216
4487.97 2283
4488.61 2323
4489.24 2393
4489.87 2217
4490.50 2236
4491.13 2311
4491.77 2287
4492.40 2228
4493.03 2430
4493.66 2402
4494.30 2227
4494.93 2222
4495.56 2209
4496.19 2265
4496.83 2372
4497.46 2352
4498.09 2350
4498.72 2213
4499.36 2189
4499.99 2154
4500.62 2286
4501.25 2121
4501.89 2287
4502.52 2416
4503.15 2407
4503.79 2295
4504.42 2425
4505.05 2381
4505.69 2503
4506.32 2695
4506.95 2557
4507.59 2572
4508.22 2508
4508.85 2522
4509.49 2572
4510.12 2662
4510.75 2620
4511.39 2419
4512.02 2470
4512.65 2369
4513.29 2408
4513.92 2489
4514.56 2406
4515.19 2731
4515.82 2684
4516.46 2479
4517.09 2421
4517.73 2495
4518.36 2474
4518.99 2569
4519.63 2547
4520.26 2561
4520.90 2533
4521.53 2488
4522.16 2409
4522.80 2414
4523.43 2465
4524.07 2529
4524.70 2560
4525.34 2646
4525.97 2593
4526.61 2603
4527.24 2634
4527.88 2707
4528.51 2701
4529.15 2958
4529.78 2953
4530.42 3380
4531.05 3765
4531.69 4202
4532.32 4880
4532.96 5685
4533.59 6474
4534.23 7332
4534.86 8517
4535.50 9088
4536.13 10091
4536.77 10690
4537.40 10809
4538.04 10568
4538.67 10003
4539.31 9329
4539.94 8579
4540.58 7497
4541.22 6346
4541.85 5453
4542.49 4680
4543.12 4125
4543.76 3542
4544.40 3315
4545.03 3099
4545.67 2772
4546.30 2761
4546.94 2795
4547.58 2743
4548.21 2618
4548.85 2825
4549.48 2697
4550.12 2724
4550.76 2707
4551.39 2729
4552.03 2922
4552.67 3008
4553.30 3066
4553.94 3096
4554.58 3013
4555.21 3133
4555.85 3092
4556.49 2945
4557.12 2809
4557.76 2783
4558.40 2688
4559.03 2899
4559.67 2814
4560.31 2605
4560.94 2567
4561.58 2701
4562.22 2719
4562.86 2688
4563.49 2647
4564.13 2659
4564.77 2662
4565.41 2725
4566.04 2921
4566.68 2982
4567.32 2941
4567.96 2937
4568.59 2992
4569.23 2819
4569.87 2897
4570.51 2944
4571.14 2852
4571.78 2996
4572.42 3241
4573.06 3166
4573.70 2885
4574.33 2899
4574.97 2971
4575.61 3091
4576.25 3079
4576.89 2922
4577.52 2798
4578.16 2681
4578.80 2653
4579.44 2777
4580.08 2737
4580.72 2569
4581.35 2566
4581.99 2566
4582.63 2482
4583.27 2498
4583.91 2422
4584.55 2631
4585.19 2400
4585.83 2491
4586.46 2594
4587.10 2504
4587.74 2486
4588.38 2589
4589.02 2596
4589.66 2648
4590.30 2610
4590.94 2568
4591.58 2465
4592.22 2485
4592.85 2616
4593.49 2537
4594.13 2685
4594.77 2707
4595.41 2785
4596.05 2819
4596.69 2771
4597.33 2698
4597.97 2525
4598.61 2572
4599.25 2497
4599.89 2599
4600.53 2525
4601.17 2310
4601.81 2307
4602.45 2321
4603.09 2486
4603.73 2537
4604.37 2398
4605.01 2413
4605.65 2384
4606.29 2530
4606.93 2523
4607.57 2611
4608.21 2519
4608.85 2818
4609.49 2818
4610.13 2866
4610.77 2801
4611.41 2807
4612.05 2921
4612.70 2723
4613.34 2859
4613.98 2717
4614.62 2756
4615.26 2685
4615.90 2846
4616.54 2571
4617.18 2430
4617.82 2629
4618.46 2509
4619.10 2361
4619.75 2388
4620.39 2347
4621.03 2217
4621.67 2321
4622.31 2224
4622.95 2261
4623.59 2277
4624.24 2121
4624.88 2118
4625.52 2135
4626.16 2155
4626.80 2252
4627.44 2299
4628.09 2076
4628.73 2149
4629.37 2223
4630.01 2370
4630.65 2124
4631.29 2084
4631.94 2002
4632.58 2093
4633.22 2116
4633.86 2037
4634.51 1991
4635.15 2128
4635.79 2184
4636.43 2143
4637.07 2215
4637.72 2270
4638.36 2522
4639.00 2275
4639.64 2412
4640.29 2456
4640.93 2426
4641.57 2581
4642.21 2698
4642.86 2745
4643.50 2648
4644.14 2865
4644.79 2703
4645.43 2587
4646.07 2611
4646.72 2615
4647.36 2387
4648.00 2324
4648.64 2349
4649.29 2302
4649.93 2254
4650.57 2430
4651.22 2299
4651.86 2376
4652.50 2497
4653.15 2444
4653.79 2428
4654.44 2771
4655.08 2918
4655.72 2881
4656.37 3032
4657.01 3225
4657.65 3196
4658.30 3454
4658.94 3297
4659.59 3232
4660.23 3203
4660.87 3008
4661.52 2902
4662.16 2901
4662.81 2545
4663.45 2481
4664.09 2262
4664.74 2388
4665.38 2264
4666.03 2345
4666.67 2225
4667.32 2180
4667.96 2222
4668.61 2220
4669.25 2358
4669.89 2324
4670.54 2195
4671.18 2155
4671.83 2399
4672.47 2123
4673.12 2128
4673.76 2154
4674.41 2221
4675.05 2312
4675.70 2235
4676.34 2163
4676.99 2230
4677.63 2241
4678.28 2255
4678.92 2309
4679.57 2176
4680.22 2063
4680.86 2201
4681.51 2206
4682.15 2179
4682.80 2086
4683.44 2181
4684.09 2220
4684.73 2381
4685.38 2265
4686.03 2321
4686.67 2410
4687.32 2302
4687.96 2228
4688.61 2180
4689.25 2253
4689.90 2197
4690.55 2165
4691.19 2284
4691.84 2176
4692.49 2225
4693.13 2111
4693.78 2280
4694.42 2332
4695.07 2356
4695.72 2202
4696.36 2197
4697.01 2128
4697.66 2240
4698.30 2208
4698.95 2331
4699.60 2448
4700.24 2397
4700.89 2401
4701.54 2437
4702.18 2532
4702.83 2633
4703.48 2625
4704.12 2616
4704.77 2736
4705.42 2593
4706.07 2466
4706.71 2545
4707.36 2476
4708.01 2573
4708.66 2366
4709.30 2351
4709.95 2441
4710.60 2433
4711.24 2381
4711.89 2384
4712.54 2530
4713.19 2402
4713.84 2323
4714.48 2282
4715.13 2249
4715.78 2367
4716.43 2383
4717.07 2342
4717.72 2287
4718.37 2330
4719.02 2301
4719.67 2433
4720.31 2455
4720.96 2446
4721.61 2330
4722.26 2428
4722.91 2507
4723.56 2617
4724.20 2714
4724.85 2671
4725.50 2764
4726.15 2728
4726.80 2950
4727.45 3007
4728.10 3002
4728.74 3204
4729.39 3194
4730.04 2980
4730.69 2837
4731.34 2859
4731.99 2900
4732.64 2589
4733.29 2448
4733.94 2473
4734.58 2448
4735.23 2423
4735.88 2302
4736.53 2312
4737.18 2258
4737.83 2322
4738.48 2348
4739.13 2292
4739.78 2296
4740.43 2312
4741.08 2253
4741.73 2244
4742.38 2371
4743.03 2415
4743.68 2427
4744.33 2300
4744.98 2404
4745.63 2409
4746.28 2348
4746.93 2431
4747.58 2426
4748.23 2426
4748.88 2224
4749.53 2308
4750.18 2495
4750.83 2291
4751.48 2296
4752.13 2421
4752.78 2374
4753.43 2367
4754.08 2456
4754.73 2594
4755.38 2550
4756.03 2543
4756.68 2467
4757.33 2487
4757.98 2450
4758.63 2643
4759.28 2715
4759.93 2612
4760.59 2552
4761.24 2546
4761.89 2541
4762.54 2481
4763.19 2323
4763.84 2458
4764.49 2447
4765.14 2389
4765.79 2320
4766.45 2279
4767.10 2341
4767.75 2668
4768.40 2853
4769.05 2817
4769.70 2825
4770.35 2909
4771.01 2878
4771.66 2953
4772.31 2722
4772.96 2892
4773.61 2827
4774.26 2753
4774.92 2686
4775.57 2520
4776.22 2438
4776.87 2259
4777.52 2245
4778.18 2174
4778.83 2329
4779.48 2227
4780.13 2313
4780.79 2321
4781.44 2269
4782.09 2261
4782.74 2251
4783.40 2398
4784.05 2547
4784.70 2431
4785.35 2359
4786.01 2451
4786.66 2406
4787.31 2431
4787.96 2324
4788.62 2433
4789.27 2430
4789.92 2370
4790.58 2174
4791.23 2245
4791.88 2222
4792.53 2185
4793.19 2184
4793.84 2194
4794.49 2116
4795.15 1974
4795.80 2073
4796.45 2270
4797.11 2167
4797.76 2250
4798.41 2043
4799.07 2127
4799.72 2118
4800.37 2085
4801.03 2246
4801.68 2176
4802.34 2396
4802.99 2220
4803.64 2145
4804.30 2116
4804.95 2105
4805.61 2134
4806.26 2089
4806.91 2146
4807.57 2100
4808.22 2153
4808.88 2161
4809.53 2306
4810.18 2292
4810.84 2152
4811.49 2228
4812.15 2381
4812.80 2318
4813.46 2236
4814.11 2256
4814.77 2274
4815.42 2213
4816.07 2161
4816.73 2078
4817.38 2208
4818.04 2170
4818.69 2157
4819.35 2212
4820.00 2201
4820.66 2322
4821.31 2447
4821.97 2277
4822.62 2295
4823.28 2382
4823.93 2420
4824.59 2497
4825.24 2512
4825.90 2497
4826.56 2505
4827.21 2764
4827.87 2747
4828.52 2692
4829.18 2696
4829.83 2999
4830.49 2993
4831.14 3018
4831.80 3023
4832.46 2875
4833.11 2768
4833.77 2790
4834.42 2832
4835.08 2977
4835.74 2779
4836.39 2842
4837.05 2922
4837.70 3010
4838.36 3062
4839.02 3188
4839.67 3570
4840.33 3738
4840.99 3784
4841.64 4022
4842.30 4140
4842.96 4464
4843.61 4401
4844.27 4521
4844.92 4468
4845.58 4424
4846.24 4091
4846.90 3725
4847.55 3406
4848.21 3237
4848.87 3333
4849.52 3204
4850.18 2985
4850.84 2984
4851.49 2986
4852.15 2972
4852.81 2866
4853.47 2803
4854.12 2952
4854.78 3113
4855.44 2928
4856.09 2798
4856.75 2978
4857.41 2926
4858.07 2872
4858.72 2945
4859.38 2684
4860.04 2790
4860.70 2919
4861.36 3037
4862.01 2863
4862.67 2944
4863.33 2898
4863.99 2913
4864.64 2898
4865.30 2919
4865.96 2842
4866.62 2821
4867.28 2992
4867.94 2886
4868.59 3013
4869.25 3172
4869.91 2973
4870.57 3153
4871.23 3091
4871.89 3154
4872.54 3028
4873.20 2901
4873.86 2694
4874.52 2875
4875.18 2761
4875.84 2737
4876.50 2848
4877.16 2824
4877.81 2922
4878.47 2740
4879.13 2813
4879.79 2987
4880.45 2761
4881.11 2729
4881.77 2973
4882.43 2835
4883.09 2834
4883.75 2922
4884.41 2886
4885.06 2873
4885.72 2704
4886.38 2738
4887.04 2756
4887.70 2552
4888.36 2385
4889.02 2514
4889.68 2489
4890.34 2578
4891.00 2713
4891.66 2765
4892.32 2567
4892.98 2511
4893.64 2453
4894.30 2652
4894.96 2770
4895.62 2840
4896.28 2898
4896.94 2840
4897.60 2937
4898.26 2874
4898.92 2957
4899.58 2844
4900.24 2715
4900.90 2691
4901.56 2617
4902.22 2633
4902.88 2631
4903.54 2582
4904.21 2566
4904.87 2453
4905.53 2429
4906.19 2534
4906.85 2605
4907.51 2696
4908.17 2409
4908.83 2502
4909.49 2442
4910.15 2415
4910.81 2237
4911.48 2255
4912.14 2406
4912.80 2264
4913.46 2169
4914.12 2320
4914.78 2343
4915.44 2344
4916.11 2348
4916.77 2103
4917.43 2177
4918.09 2165
4918.75 2272
4919.41 2270
4920.07 2110
4920.74 2034
4921.40 2141
4922.06 2125
4922.72 2030
4923.38 2090
4924.05 2155
4924.71 2140
4925.37 2088
4926.03 2054
4926.69 2056
4927.36 1902
4928.02 2147
4928.68 2187
4929.34 2097
4930.01 2056
4930.67 2059
4931.33 1975
4931.99 2086
4932.66 2129
4933.32 2308
4933.98 2047
4934.64 2187
4935.31 2153
4935.97 2196
4936.63 2172
4937.30 2043
4937.96 2208
4938.62 2208
4939.28 2108
4939.95 2196
4940.61 2074
4941.27 2068
4941.94 2181
4942.60 2053
4943.26 2014
4943.93 1961
4944.59 2022
4945.25 2187
4945.92 2102
4946.58 2140
4947.24 1971
4947.91 2073
4948.57 2030
4949.23 2193
4949.90 2124
4950.56 2104
4951.23 2141
4951.89 2067
4952.55 1953
4953.22 2055
4953.88 2009
4954.55 2145
4955.21 1977
4955.87 2060
4956.54 2076
4957.20 2012
4957.87 1894
4958.53 1940
4959.20 2054
4959.86 2033
4960.52 2048
4961.19 2179
4961.85 2061
4962.52 1946
4963.18 1961
4963.85 1934
4964.51 2036
4965.18 2150
4965.84 2022
4966.51 2017
4967.17 2259
4967.84 2226
4968.50 2186
4969.17 2313
4969.83 2388
4970.50 2441
4971.16 2298
4971.83 2157
4972.49 2213
4973.16 2245
4973.82 2210
4974.49 2113
4975.15 2066
4975.82 2357
4976.48 2217
4977.15 2077
4977.82 2121
4978.48 2072
4979.15 2260
4979.81 2149
4980.48 2197
4981.14 2176
4981.81 2041
4982.48 2247
4983.14 2254
4983.81 2163
4984.47 2305
4985.14 2282
4985.81 2250
4986.47 2172
4987.14 2230
4987.81 2176
4988.47 2417
4989.14 2369
4989.80 2366
4990.47 2478
4991.14 2524
4991.80 2498
4992.47 2414
4993.14 2370
4993.80 2561
4994.47 2523
4995.14 2324
4995.80 2177
4996.47 2127
4997.14 2383
4997.80 2155
4998.47 1975
4999.14 1960
4999.81 1996
5000.47 2058
5001.14 2134
5001.81 2105
5002.47 2050
5003.14 2093
5003.81 2137
5004.48 2172
5005.14 2217
5005.81 2007
5006.48 2105
5007.15 1963
5007.81 1929
5008.48 2112
5009.15 2105
5009.82 2158
5010.49 2325
5011.15 2390
5011.82 2266
5012.49 2309
5013.16 2245
5013.83 2224
5014.49 2282
5015.16 2335
5015.83 2486
5016.50 2243
5017.17 2145
5017.83 2391
5018.50 2233
5019.17 2372
5019.84 2525
5020.51 2512
5021.18 2502
5021.84 2342
5022.51 2592
5023.18 3028
5023.85 3413
5024.52 3797
5025.19 4030
5025.86 4364
5026.53 4893
5027.19 5226
5027.86 5511
5028.53 5682
5029.20 5821
5029.87 5823
5030.54 5287
5031.21 4945
5031.88 4452
5032.55 3901
5033.22 3672
5033.89 3261
5034.56 2890
5035.23 2564
5035.89 2444
5036.56 2378
5037.23 2416
5037.90 2171
5038.57 2114
5039.24 2239
5039.91 2129
5040.58 2132
5041.25 2222
5041.92 2343
5042.59 2256
5043.26 2408
5043.93 2381
5044.60 2424
5045.27 2308
5045.94 2287
5046.61 2288
5047.28 2325
5047.95 2246
5048.62 2079
5049.29 2277
5049.96 2335
5050.63 2102
5051.31 2104
5051.98 2227
5052.65 2345
5053.32 2290
5053.99 2240
5054.66 2136
5055.33 2081
5056.00 2299
5056.67 2144
5057.34 2141
5058.01 2196
5058.68 2165
5059.35 2157
5060.03 2148
5060.70 1969
5061.37 2081
5062.04 2049
5062.71 1993
5063.38 2136
5064.05 2147
5064.72 2090
5065.40 2175
5066.07 2235
5066.74 2237
5067.41 2312
5068.08 2244
5068.75 2211
5069.43 2204
5070.10 2110
5070.77 2216
5071.44 2199
5072.11 2080
5072.79 2117
5073.46 1966
5074.13 2037
5074.80 2042
5075.47 2044
5076.15 2006
5076.82 1952
5077.49 2004
5078.16 2200
5078.83 2071
5079.51 2067
5080.18 2238
5080.85 2153
5081.52 2069
5082.20 2134
5082.87 2283
5083.54 2174
5084.22 2260
5084.89 2050
5085.56 2125
5086.23 2198
5086.91 2049
5087.58 1954
5088.25 2024
5088.93 1962
5089.60 1987
5090.27 2087
5090.94 2102
5091.62 1949
5092.29 2023
5092.96 2137
5093.64 2210
5094.31 2132
5094.98 2235
5095.66 2378
5096.33 2285
5097.00 2362
5097.68 2418
5098.35 2432
5099.03 2302
5099.70 2325
5100.37 2180
5101.05 2269
5101.72 2194
5102.39 2132
5103.07 2111
5103.74 1992
5104.42 2003
5105.09 1925
5105.77 2111
5106.44 2244
5107.11 2179
5107.79 2205
5108.46 2183
5109.14 2031
5109.81 2280
5110.49 2398
5111.16 2336
5111.83 2175
5112.51 2195
5113.18 2185
5113.86 2141
5114.53 2035
5115.21 1924
5115.88 2072
5116.56 2103
5117.23 1932
5117.91 2003
5118.58 2014
5119.26 1914
5119.93 1977
5120.61 1889
5121.28 1985
5121.96 2283
5122.63 2209
5123.31 2125
5123.98 2296
5124.66 2308
5125.33 2272
5126.01 2377
5126.69 2225
5127.36 2072
5128.04 2190
5128.71 2278
5129.39 2110
5130.06 2112
5130.74 2047
5131.42 2132
5132.09 2037
5132.77 1908
5133.44 1940
5134.12 1937
5134.79 2088
5135.47 1885
5136.15 1977
5136.82 2083
5137.50 2160
5138.18 2095
5138.85 2103
5139.53 2052
5140.20 2132
5140.88 2044
5141.56 1914
5142.23 1864
5142.91 2020
5143.59 1932
5144.26 1944
5144.94 1965
5145.62 2026
5146.29 1921
5146.97 1994
5147.65 1968
5148.33 2026
5149.00 1896
5149.68 1837
5150.36 1878
5151.03 1879
5151.71 1868
5152.39 1815
5153.06 1732
5153.74 1750
5154.42 1790
5155.10 1870
5155.77 1797
5156.45 1837
5157.13 1916
5157.81 1911
5158.48 1754
5159.16 1809
5159.84 1824
5160.52 1877
5161.20 1870
5161.87 1916
5162.55 1866
5163.23 1866
5163.91 1768
5164.58 1782
5165.26 1874
5165.94 1852
5166.62 1794
5167.30 1815
5167.98 1861
5168.65 1897
5169.33 1926
5170.01 1785
5170.69 1893
5171.37 1959
5172.05 1894
5172.72 1884
5173.40 1951
5174.08 1884
5174.76 1888
5175.44 1907
5176.12 1987
5176.80 1972
5177.48 1778
5178.15 1596
5178.83 1605
5179.51 1766
5180.19 1788
5180.87 1753
5181.55 1693
5182.23 1680
5182.91 1808
5183.59 1752
5184.27 1769
5184.95 1810
5185.63 1872
5186.30 1960
5186.98 1944
5187.66 1761
5188.34 1730
5189.02 1682
5189.70 1717
5190.38 1801
5191.06 1767
5191.74 1709
5192.42 1633
5193.10 1647
5193.78 1694
5194.46 1736
5195.14 1703
5195.82 1818
5196.50 1807
5197.18 1667
5197.86 1601
5198.54 1604
5199.22 1650
5199.90 1705
5200.58 1663
5201.26 1609
5201.94 1730
5202.62 1597
5203.31 1671
5203.99 1741
5204.67 1727
5205.35 1816
5206.03 1792
5206.71 1775
5207.39 1894
5208.07 1941
5208.75 1831
5209.43 1844
5210.11 1896
5210.79 1967
5211.48 1969
5212.16 1813
5212.84 1866
5213.52 2154
5214.20 2247
5214.88 2142
5215.56 2207
5216.24 2258
5216.93 2385
5217.61 2207
5218.29 2113
5218.97 1981
5219.65 2064
5220.33 2022
5221.02 1974
5221.70 2034
5222.38 1882
5223.06 1904
5223.74 1895
5224.42 1874
5225.11 2008
5225.79 1929
5226.47 1885
5227.15 2111
5227.83 2019
5228.52 2010
5229.20 1850
5229.88 1981
5230.56 1851
5231.25 1744
5231.93 1828
5232.61 1854
5233.29 1817
5233.98 1701
5234.66 1674
5235.34 1740
5236.02 1723
5236.71 1804
5237.39 1803
5238.07 1821
5238.76 1840
5239.44 1787
5240.12 1875
5240.80 1759
5241.49 1830
5242.17 1906
5242.85 1899
5243.54 1888
5244.22 1867
5244.90 1823
5245.59 1862
5246.27 1773
5246.95 1825
5247.64 1835
5248.32 1842
5249.00 1808
5249.69 1899
5250.37 1762
5251.05 1838
5251.74 1722
5252.42 1788
5253.11 1919
5253.79 2016
5254.47 1987
5255.16 1905
5255.84 2093
5256.53 2197
5257.21 1970
5257.89 1907
5258.58 1937
5259.26 1891
5259.95 1738
5260.63 1760
5261.32 1838
5262.00 1734
5262.68 1712
5263.37 1802
5264.05 1709
5264.74 1651
5265.42 1819
5266.11 1871
5266.79 1911
5267.48 1885
5268.16 2086
5268.85 1893
5269.53 2018
5270.22 1947
5270.90 1930
5271.59 1854
5272.27 1824
5272.96 1904
5273.64 1825
5274.33 1924
5275.01 1870
5275.70 1844
5276.38 1837
5277.07 1883
5277.75 2008
5278.44 1981
5279.12 1859
5279.81 1721
5280.49 1878
5281.18 1810
5281.87 1928
5282.55 2011
5283.24 2087
5283.92 2193
5284.61 2151
5285.30 2392
5285.98 2328
5286.67 2419
5287.35 2532
5288.04 2417
5288.73 2341
5289.41 2318
5290.10 2232
5290.78 2163
5291.47 2136
5292.16 2015
5292.84 1992
5293.53 1954
5294.22 1920
5294.90 1927
5295.59 1831
5296.28 1884
5296.96 1978
5297.65 1893
5298.34 1974
5299.02 1993
5299.71 2030
5300.40 2161
5301.08 2109
5301.77 2116
5302.46 2127
5303.14 2219
5303.83 2134
5304.52 2132
5305.21 2148
5305.89 2184
5306.58 2187
5307.27 2148
5307.96 2186
5308.64 2091
5309.33 2226
5310.02 2082
5310.71 2083
5311.39 2142
5312.08 2060
5312.77 2034
5313.46 2275
5314.14 2151
5314.83 2116
5315.52 2264
5316.21 2183
5316.89 2142
5317.58 2099
5318.27 2133
5318.96 2096
5319.65 2090
5320.34 2144
5321.02 2073
5321.71 2039
5322.40 2056
5323.09 2255
5323.78 2164
5324.47 2196
5325.15 2339
5325.84 2301
5326.53 2357
5327.22 2317
5327.91 2352
5328.60 2283
5329.29 2245
5329.97 2145
5330.66 2092
5331.35 2144
5332.04 2111
5332.73 2044
5333.42 2122
5334.11 2153
5334.80 2234
5335.49 2276
5336.18 2243
5336.87 2271
5337.55 2345
5338.24 2326
5338.93 2414
5339.62 2420
5340.31 2384
5341.00 2426
5341.69 2354
5342.38 2419
5343.07 2401
5343.76 2448
5344.45 2546
5345.14 2533
5345.83 2723
5346.52 2759
5347.21 2763
5347.90 2743
5348.59 2735
5349.28 2950
5349.97 2996
5350.66 3212
5351.35 3342
5352.04 3384
5352.73 3724
5353.42 4085
5354.11 4493
5354.80 4839
5355.49 5041
5356.18 5343
5356.87 5533
5357.56 5680
5358.25 5622
5358.94 5434
5359.64 5265
5360.33 4800
5361.02 4285
5361.71 3649
5362.40 3305
5363.09 3167
5363.78 2893
5364.47 2487
5365.16 2386
5365.85 2322
5366.55 2233
5367.24 2247
5367.93 2068
5368.62 2099
5369.31 2193
5370.00 2259
5370.69 2275
5371.38 2255
5372.08 2331
5372.77 2213
5373.46 2156
5374.15 2201
5374.84 2185
5375.53 2042
5376.23 1996
5376.92 2071
5377.61 2063
5378.30 2025
5378.99 2025
5379.69 1992
5380.38 2002
5381.07 2148
5381.76 2074
5382.45 2008
5383.15 1933
5383.84 2004
5384.53 2009
5385.22 2067
5385.92 1978
5386.61 2008
5387.30 2000
5387.99 2063
5388.69 2073
5389.38 2078
5390.07 1985
5390.76 1858
5391.46 1861
5392.15 1951
5392.84 2006
5393.54 2131
5394.23 2097
5394.92 2103
5395.61 2118
5396.31 2142
5397.00 2173
5397.69 2282
5398.39 2185
5399.08 2218
5399.77 2049
5400.47 2052
5401.16 2156
5401.85 1926
5402.55 2084
5403.24 1950
5403.93 1941
5404.63 1922
5405.32 1858
5406.02 1868
5406.71 1830
5407.40 1889
5408.10 1797
5408.79 1870
5409.48 1854
5410.18 2092
5410.87 1988
5411.57 2039
5412.26 2065
5412.95 1998
5413.65 1932
5414.34 1946
5415.04 2041
5415.73 1950
5416.43 1870
5417.12 1901
5417.82 1793
5418.51 1970
5419.20 2036
5419.90 1994
5420.59 1803
5421.29 1940
5421.98 1874
5422.68 1871
5423.37 2102
5424.07 2049
5424.76 1946
5425.46 1921
5426.15 2021
5426.85 1952
5427.54 1964
5428.24 1891
5428.93 1942
5429.63 1984
5430.32 2140
5431.02 2094
5431.71 2044
5432.41 1929
5433.10 1909
5433.80 1928
5434.50 1965
5435.19 2106
5435.89 2077
5436.58 1969
5437.28 1843
5437.97 2012
5438.67 1945
5439.37 1963
5440.06 2070
5440.76 2215
5441.45 2265
5442.15 2186
5442.85 2105
5443.54 2295
5444.24 2222
5444.93 2126
5445.63 2176
5446.33 2185
5447.02 2124
5447.72 2210
5448.42 2311
5449.11 2145
5449.81 2260
5450.51 2470
5451.20 2461
5451.90 2752
5452.60 2982
5453.29 2751
5453.99 2656
5454.69 2844
5455.38 2915
5456.08 2790
5456.78 2688
5457.47 2509
5458.17 2460
5458.87 2292
5459.57 2312
5460.26 2180
5460.96 2092
5461.66 2048
5462.35 2240
5463.05 2085
5463.75 2165
5464.45 2139
5465.14 2265
5465.84 2175
5466.54 2051
5467.24 2154
5467.93 2314
5468.63 2325
5469.33 2473
5470.03 2659
5470.73 2647
5471.42 2567
5472.12 2644
5472.82 2454
5473.52 2544
5474.22 2322
5474.91 2306
5475.61 2423
5476.31 2367
5477.01 2448
5477.71 2378
5478.40 2320
5479.10 2367
5479.80 2476
5480.50 2564
5481.20 2493
5481.90 2523
5482.60 2431
5483.29 2556
5483.99 2733
5484.69 2878
5485.39 2655
5486.09 3103
5486.79 3225
5487.49 3171
5488.19 3209
5488.89 2944
5489.58 2791
5490.28 2753
5490.98 2558
5491.68 2524
5492.38 2763
5493.08 2813
5493.78 2639
5494.48 2554
5495.18 2780
5495.88 2851
5496.58 2710
5497.28 2652
5497.98 2815
5498.68 2741
5499.38 2774
5500.08 2799
5500.78 3011
5501.48 3169
5502.18 3149
5502.88 3210
5503.58 3380
5504.28 3519
5504.98 4042
5505.68 4276
5506.38 4346
5507.08 4447
5507.78 4768
5508.48 4622
5509.18 4370
5509.88 3821
5510.58 3611
5511.28 3436
5511.98 3135
5512.68 3049
5513.38 3124
5514.08 3050
5514.78 3142
5515.48 2976
5516.18 2818
5516.88 2894
5517.58 2760
5518.28 2735
5518.99 2644
5519.69 2680
5520.39 2616
5521.09 2748
5521.79 2718
5522.49 2460
5523.19 2558
5523.89 2566
5524.59 2458
5525.30 2488
5526.00 2499
5526.70 2459
5527.40 2435
5528.10 2560
5528.80 2375
5529.50 2385
5530.21 2371
5530.91 2254
5531.61 2188
5532.31 2203
5533.01 2135
5533.72 2119
5534.42 1966
5535.12 2048
5535.82 2072
5536.52 2054
5537.23 2042
5537.93 1843
5538.63 1896
5539.33 1839
5540.03 1933
5540.74 2059
5541.44 1928
5542.14 1970
5542.84 2069
5543.55 1931
5544.25 1888
5544.95 1936
5545.65 1972
5546.36 2093
5547.06 1978
5547.76 1929
5548.47 1978
5549.17 1905
5549.87 1943
5550.57 1956
5551.28 2093
5551.98 2058
5552.68 2039
5553.39 2173
5554.09 2201
5554.79 2187
5555.50 1920
5556.20 2107
5556.90 2091
5557.61 1906
5558.31 1994
5559.01 1907
5559.72 1989
5560.42 1938
5561.12 1846
5561.83 1947
5562.53 1891
5563.23 1831
5563.94 1948
5564.64 1996
5565.35 1928
5566.05 1837
5566.75 1759
5567.46 1889
5568.16 1978
5568.87 1878
5569.57 1855
5570.27 2053
5570.98 2135
5571.68 2064
5572.39 2070
5573.09 1981
5573.80 2052
5574.50 2023
5575.21 2008
5575.91 2120
5576.61 2075
5577.32 1980
5578.02 2061
5578.73 2090
5579.43 2012
5580.14 1918
5580.84 1901
5581.55 1979
5582.25 2079
5582.96 1974
5583.66 1807
5584.37 1843
5585.07 2037
5585.78 1969
5586.48 1987
5587.19 2064
5587.89 1901
5588.60 1861
5589.30 1936
5590.01 1916
5590.72 1858
5591.42 1856
5592.13 1888
5592.83 1938
5593.54 1917
5594.24 1891
5594.95 1839
5595.66 1758
5596.36 1774
5597.07 1902
5597.77 1776
5598.48 1760
5599.18 1766
5599.89 1796
5600.60 1775
5601.30 1796
5602.01 1770
5602.72 1748
5603.42 1646
5604.13 1647
5604.83 1640
5605.54 1810
5606.25 1676
5606.95 1750
5607.66 1697
5608.37 1618
5609.07 1606
5609.78 1674
5610.49 1689
5611.19 1704
5611.90 1630
5612.61 1622
5613.31 1668
5614.02 1535
5614.73 1634
5615.44 1796
5616.14 1843
5616.85 1652
5617.56 1849
5618.26 1838
5618.97 1706
5619.68 1699
5620.39 1704
5621.09 1773
5621.80 1799
5622.51 1778
5623.22 1787
5623.92 1757
5624.63 1750
5625.34 1641
5626.05 1658
5626.75 1680
5627.46 1732
5628.17 1714
5628.88 1667
5629.59 1635
5630.29 1628
5631.00 1562
5631.71 1634
5632.42 1639
5633.13 1660
5633.83 1801
5634.54 1687
5635.25 1739
5635.96 1730
5636.67 1715
5637.38 1627
5638.08 1620
5638.79 1698
5639.50 1730
5640.21 1722
5640.92 1804
5641.63 1840
5642.34 1841
5643.05 1807
5643.75 1824
5644.46 1692
5645.17 1871
5645.88 1824
5646.59 1845
5647.30 1846
5648.01 1773
5648.72 1857
5649.43 1823
5650.14 1761
5650.85 1768
5651.55 1742
5652.26 1745
5652.97 1787
5653.68 1751
5654.39 1672
5655.10 1797
5655.81 1690
5656.52 1675
5657.23 1688
5657.94 1832
5658.65 1876
5659.36 1763
5660.07 1808
5660.78 1887
5661.49 1941
5662.20 1970
5662.91 2035
5663.62 2111
5664.33 2180
5665.04 2221
5665.75 2056
5666.46 2122
5667.17 2035
5667.88 2017
5668.59 1877
5669.30 1889
5670.01 1923
5670.72 1764
5671.43 1908
5672.14 1923
5672.85 1882
5673.57 1936
5674.28 2011
5674.99 2033
5675.70 1914
5676.41 2048
5677.12 2169
5677.83 2147
5678.54 2129
5679.25 2026
5679.96 1922
5680.68 1949
5681.39 1953
5682.10 1957
5682.81 1843
5683.52 1916
5684.23 1818
5684.94 1712
5685.65 1635
5686.37 1717
5687.08 1699
5687.79 1715
5688.50 1683
5689.21 1818
5689.92 1823
5690.64 1803
5691.35 1703
5692.06 1740
5692.77 1836
5693.48 1826
5694.20 1803
5694.91 1762
5695.62 1688
5696.33 1878
5697.04 1842
5697.76 1827
5698.47 1787
5699.18 1549
5699.89 1661
5700.61 1718
5701.32 1659
5702.03 1779
5702.74 1753
5703.46 1661
5704.17 1610
5704.88 1663
5705.59 1651
5706.31 1653
5707.02 1634
5707.73 1605
5708.45 1656
5709.16 1649
5709.87 1607
5710.58 1621
5711.30 1569
5712.01 1749
5712.72 1814
5713.44 1731
5714.15 1719
5714.86 1619
5715.58 1667
5716.29 1649
5717.00 1627
5717.72 1628
5718.43 1633
5719.14 1679
5719.86 1790
5720.57 1764
5721.28 1789
5722.00 1664
5722.71 1664
5723.43 1620
5724.14 1636
5724.85 1554
5725.57 1716
5726.28 1770
5727.00 1778
5727.71 1720
5728.42 1746
5729.14 1777
5729.85 1656
5730.57 1755
5731.28 1902
5732.00 1972
5732.71 1951
5733.42 2128
5734.14 2054
5734.85 2219
5735.57 2073
5736.28 2192
5737.00 2124
5737.71 2064
5738.43 2049
5739.14 1896
5739.86 1800
5740.57 1739
5741.29 1869
5742.00 1957
5742.72 1890
5743.43 1824
5744.15 1971
5744.86 1870
5745.58 1947
5746.29 1810
5747.01 1909
5747.72 1980
5748.44 1988
5749.15 1939
5749.87 1906
5750.58 2005
5751.30 1917
5752.02 1867
5752.73 1939
5753.45 2047
5754.16 2153
5754.88 2086
5755.59 2038
5756.31 2174
5757.03 2383
5757.74 2435
5758.46 2623
5759.17 2780
5759.89 2902
5760.61 2814
5761.32 2832
5762.04 2975
5762.76 2836
5763.47 2871
5764.19 2567
5764.90 2548
5765.62 2388
5766.34 2241
5767.05 2291
5767.77 2211
5768.49 2095
5769.20 2204
5769.92 2076
5770.64 2111
5771.35 2168
5772.07 2224
5772.79 2189
5773.51 2150
5774.22 2342
5774.94 2380
5775.66 2256
5776.37 2276
5777.09 2268
5777.81 2191
5778.53 2281
5779.24 2234
5779.96 2307
5780.68 2439
5781.39 2283
5782.11 2287
5782.83 2513
5783.55 2438
5784.26 2460
5784.98 2448
5785.70 2472
5786.42 2701
5787.14 2583
5787.85 2557
5788.57 2650
5789.29 2654
5790.01 2606
5790.73 2557
5791.44 2612
5792.16 2839
5792.88 2682
5793.60 2793
5794.32 2982
5795.03 2865
5795.75 2973
5796.47 3250
5797.19 3330
5797.91 3436
5798.63 3444
5799.35 3637
5800.06 3741
5800.78 3844
5801.50 4059
5802.22 4653
5802.94 5183
5803.66 6129
5804.38 7623
5805.10 8831
5805.81 9684
5806.53 10402
5807.25 10909
5807.97 11009
5808.69 10718
5809.41 9270
5810.13 8262
5810.85 6963
5811.57 6187
5812.29 5719
5813.01 4868
5813.73 4503
5814.45 4343
5815.17 4608
5815.88 4540
5816.60 4273
5817.32 4180
5818.04 4095
5818.76 4257
5819.48 4251
5820.20 4233
5820.92 4195
5821.64 4106
5822.36 4094
5823.08 3747
5823.80 3943
5824.52 3824
5825.24 3779
5825.96 3761
5826.68 3628
5827.40 3472
5828.12 3457
5828.84 3218
5829.57 3129
5830.29 3051
5831.01 3007
5831.73 3024
5832.45 3021
5833.17 2743
5833.89 2796
5834.61 2824
5835.33 2658
5836.05 2618
5836.77 2735
5837.49 2707
5838.21 2673
5838.94 2610
5839.66 2409
5840.38 2481
5841.10 2488
5841.82 2378
5842.54 2270
5843.26 2560
5843.98 2324
5844.70 2400
5845.43 2577
5846.15 2602
5846.87 2377
5847.59 2287
5848.31 2417
5849.03 2483
5849.76 2276
5850.48 2281
5851.20 2236
5851.92 2102
5852.64 2086
5853.36 2174
5854.09 2239
5854.81 2267
5855.53 2367
5856.25 2083
5856.97 2268
5857.70 2196
5858.42 2270
5859.14 2150
5859.86 2181
5860.59 2153
5861.31 2088
5862.03 2187
5862.75 2273
5863.48 2096
5864.20 2098
5864.92 2140
5865.64 2131
5866.37 2155
5867.09 2079
5867.81 2070
5868.54 2094
5869.26 2029
5869.98 2050
5870.70 2049
5871.43 2065
5872.15 1981
5872.87 2010
5873.60 1971
5874.32 2042
5875.04 1946
5875.77 2049
5876.49 2130
5877.21 2193
5877.94 2212
5878.66 2133
5879.38 2208
5880.11 2213
5880.83 2125
5881.55 2052
5882.28 2077
5883.00 2152
5883.73 2089
5884.45 1972
5885.17 2074
5885.90 2105
5886.62 2037
5887.34 1939
5888.07 2065
5888.79 2003
5889.52 2015
5890.24 2022
5890.97 2143
5891.69 2056
5892.41 2052
5893.14 1905
5893.86 1910
5894.59 2090
5895.31 1872
5896.04 1909
5896.76 1871
5897.49 1908
5898.21 1906
5898.93 1876
5899.66 1974
5900.38 2119
5901.11 1969
5901.83 1883
5902.56 1874
5903.28 1890
5904.01 1859
5904.73 1777
5905.46 1800
5906.18 1969
5906.91 1915
5907.64 1953
5908.36 1990
5909.09 1817
5909.81 1897
5910.54 1984
5911.26 1988
5911.99 1869
5912.71 1838
5913.44 1817
5914.16 1801
5914.89 1875
5915.62 1922
5916.34 1942
5917.07 1847
5917.79 1878
5918.52 1886
5919.25 1916
5919.97 1957
5920.70 1939
5921.42 1942
5922.15 1882
5922.88 1843
5923.60 1897
5924.33 1966
5925.05 1869
5925.78 1850
5926.51 1959
5927.23 1794
5927.96 1840
5928.69 1836
5929.41 1893
5930.14 1870
5930.87 1922
5931.59 1908
5932.32 1966
5933.05 1946
5933.77 2058
5934.50 2012
5935.23 1901
5935.95 1991
5936.68 2009
5937.41 2047
5938.14 1949
5938.86 1943
5939.59 2069
5940.32 2175
5941.04 2168
5941.77 2161
5942.50 2255
5943.23 2268
5943.95 2232
5944.68 2319
5945.41 2495
5946.14 2334
5946.87 2333
5947.59 2531
5948.32 2400
5949.05 2385
5949.78 2432
5950.50 2379
5951.23 2383
5951.96 2319
5952.69 2340
5953.42 2417
5954.14 2346
5954.87 2485
5955.60 2571
5956.33 2610
5957.06 2644
5957.79 2713
5958.51 2843
5959.24 2830
5959.97 2712
5960.70 2669
5961.43 2726
5962.16 2652
5962.88 2671
5963.61 2715
5964.34 2820
5965.07 2708
5965.80 2608
5966.53 2761
5967.26 2728
5967.99 2703
5968.72 2514
5969.44 2826
5970.17 3138
5970.90 3158
5971.63 3407
5972.36 3748
5973.09 3803
5973.82 3941
5974.55 3818
5975.28 3769
5976.01 3646
5976.74 3535
5977.47 3402
5978.20 3207
5978.93 3085
5979.66 3026
5980.39 3157
5981.12 3096
5981.85 2872
5982.58 3122
5983.31 2956
5984.04 2857
5984.77 3000
5985.50 3129
5986.23 3164
5986.96 3348
5987.69 3330
5988.42 3101
5989.15 3375
5989.88 3338
5990.61 3388
5991.34 3251
5992.07 3377
5992.80 3393
5993.53 3448
5994.26 3265
5994.99 3317
5995.72 3388
5996.45 3372
5997.18 3384
5997.91 3392
5998.64 3367
5999.37 3584
6000.11 3529
6000.84 3441
6001.57 3413
6002.30 3484
6003.03 3577
6003.76 3265
6004.49 3324
6005.22 3482
6005.95 3398
6006.69 3319
6007.42 3315
6008.15 3234
6008.88 3228
6009.61 3204
6010.34 3379
6011.07 3461
6011.81 3415
6012.54 3563
6013.27 3935
6014.00 4180
6014.73 4587
6015.46 4870
6016.20 5321
6016.93 5781
6017.66 6204
6018.39 6163
6019.12 6252
6019.86 6290
6020.59 5931
6021.32 5583
6022.05 5337
6022.79 5021
6023.52 4837
6024.25 4289
6024.98 3854
6025.72 3643
6026.45 3217
6027.18 3342
6027.91 3119
6028.65 2959
6029.38 2954
6030.11 2967
6030.84 2614
6031.58 2772
6032.31 2940
6033.04 2837
6033.78 2698
6034.51 2600
6035.24 2546
6035.98 2620
6036.71 2553
6037.44 2709
6038.17 2652
6038.91 2676
6039.64 2645
6040.37 2561
6041.11 2596
6041.84 2614
6042.58 2584
6043.31 2748
6044.04 2615
6044.78 2768
6045.51 2741
6046.24 2752
6046.98 2804
6047.71 2848
6048.44 2866
6049.18 2844
6049.91 2899
6050.65 3034
6051.38 2978
6052.11 3038
6052.85 3026
6053.58 2944
6054.32 2928
6055.05 2954
6055.79 3032
6056.52 3115
6057.25 3029
6057.99 3058
6058.72 3047
6059.46 3114
6060.19 2988
6060.93 3082
6061.66 3042
6062.40 2906
6063.13 2807
6063.87 2897
6064.60 2762
6065.34 2923
6066.07 2851
6066.81 2801
6067.54 2801
6068.28 2779
6069.01 2887
6069.75 2668
6070.48 2728
6071.22 2842
6071.95 2838
6072.69 2860
6073.42 2737
6074.16 2757
6074.89 2656
6075.63 2587
6076.36 2686
6077.10 2571
6077.84 2509
6078.57 2508
6079.31 2412
6080.04 2420
6080.78 2449
6081.51 2650
6082.25 2733
6082.99 2513
6083.72 2552
6084.46 2560
6085.20 2619
6085.93 2647
6086.67 2522
6087.40 2524
6088.14 2431
6088.88 2500
6089.61 2585
6090.35 2563
6091.09 2542
6091.82 2663
6092.56 2500
6093.30 2384
6094.03 2328
6094.77 2437
6095.51 2482
6096.24 2412
6096.98 2443
6097.72 2487
6098.45 2665
6099.19 2524
6099.93 2515
6100.66 2553
6101.40 2469
6102.14 2468
6102.87 2473
6103.61 2434
6104.35 2409
6105.09 2278
6105.82 2367
6106.56 2428
6107.30 2325
6108.04 2446
6108.77 2325
6109.51 2410
6110.25 2332
6110.99 2257
6111.72 2359
6112.46 2474
6113.20 2394
6113.94 2477
6114.68 2523
6115.41 2654
6116.15 2533
6116.89 2465
6117.63 2504
6118.37 2464
6119.10 2499
6119.84 2567
6120.58 2550
6121.32 2482
6122.06 2475
6122.80 2633
6123.53 2579
6124.27 2674
6125.01 2697
6125.75 2555
6126.49 2503
6127.23 2536
6127.97 2571
6128.70 2547
6129.44 2597
6130.18 2562
6130.92 2679
6131.66 2607
6132.40 2789
6133.14 2839
6133.88 2783
6134.62 2682
6135.35 2606
6136.09 2743
6136.83 2684
6137.57 2839
6138.31 2894
6139.05 2795
6139.79 2871
6140.53 2827
6141.27 2939
6142.01 2730
6142.75 2794
6143.49 2777
6144.23 2767
6144.97 2966
6145.71 2824
6146.45 2833
6147.19 2879
6147.93 2784
6148.67 2907
6149.41 3050
6150.15 3104
6150.89 3130
6151.63 2993
6152.37 2960
6153.11 3176
6153.85 3155
6154.59 2971
6155.33 3037
6156.07 3151
6156.81 3184
6157.55 3201
6158.29 3066
6159.03 3107
6159.77 3268
6160.51 3262
6161.25 3431
6161.99 3578
6162.73 3420
6163.47 3346
6164.22 3475
6164.96 3357
6165.70 3423
6166.44 3430
6167.18 3529
6167.92 3670
6168.66 3869
6169.40 3989
6170.14 4215
6170.89 4491
6171.63 4474
6172.37 4503
6173.11 4861
6173.85 5066
6174.59 5143
6175.33 5055
6176.08 4958
6176.82 4791
6177.56 4746
6178.30 4589
6179.04 4670
6179.78 4654
6180.53 4386
6181.27 4336
6182.01 4449
6182.75 4415
6183.49 4379
6184.24 4597
6184.98 4480
6185.72 4571
6186.46 4663
6187.20 4675
6187.95 4867
6188.69 4892
6189.43 4885
6190.17 4976
6190.92 4695
6191.66 4929
6192.40 4958
6193.14 4953
6193.89 4878
6194.63 4998
6195.37 5133
6196.12 5344
6196.86 5555
6197.60 5626
6198.34 5744
6199.09 5884
6199.83 6138
6200.57 6190
6201.32 6364
6202.06 6326
6202.80 6149
6203.55 6086
6204.29 6254
6205.03 6157
6205.78 6131
6206.52 6306
6207.26 6493
6208.01 6490
6208.75 6824
6209.49 7318
6210.24 8097
6210.98 9563
6211.72 11404
6212.47 13249
6213.21 15998
6213.96 18982
6214.70 21746
6215.44 23188
6216.19 24280
6216.93 24455
6217.68 24030
6218.42 22576
6219.16 20599
6219.91 17809
6220.65 15056
6221.40 12709
6222.14 10854
6222.89 9502
6223.63 8048
6224.37 7253
6225.12 6558
6225.86 6572
6226.61 6140
6227.35 6280
6228.10 6696
6228.84 6978
6229.59 7183
6230.33 7523
6231.08 8061
6231.82 8350
6232.57 8358
6233.31 8215
6234.06 7689
6234.80 6869
6235.55 6313
6236.29 5780
6237.04 5404
6237.78 4929
6238.53 4528
6239.27 4336
6240.02 4409
6240.76 4338
6241.51 4311
6242.26 4274
6243.00 4389
6243.75 4363
6244.49 4410
6245.24 4371
6245.98 4601
6246.73 4817
6247.48 4777
6248.22 4701
6248.97 4789
6249.71 4765
6250.46 4787
6251.21 4894
6251.95 4969
6252.70 5164
6253.44 5277
6254.19 5419
6254.94 5631
6255.68 5883
6256.43 5895
6257.18 5775
6257.92 5494
6258.67 5353
6259.42 5201
6260.16 4992
6260.91 4857
6261.66 4753
6262.40 4772
6263.15 4899
6263.90 4975
6264.64 4942
6265.39 4905
6266.14 4981
6266.88 4761
6267.63 4815
6268.38 4733
6269.13 4801
6269.87 4689
6270.62 4624
6271.37 4468
6272.11 4586
6272.86 4746
6273.61 4812
6274.36 4870
6275.10 4660
6275.85 4787
6276.60 4825
6277.35 4581
6278.10 4695
6278.84 4624
6279.59 4768
6280.34 4951
6281.09 5213
6281.83 5265
6282.58 5229
6283.33 5193
6284.08 5350
6284.83 5476
6285.57 5440
6286.32 5296
6287.07 4963
6287.82 4545
6288.57 4470
6289.32 4224
6290.06 3945
6290.81 3991
6291.56 4048
6292.31 4031
6293.06 3786
6293.81 3750
6294.56 3839
6295.30 3910
6296.05 3806
6296.80 3787
6297.55 3821
6298.30 3831
6299.05 3705
6299.80 3627
6300.55 3627
6301.30 3688
6302.05 3774
6302.79 3555
6303.54 3442
6304.29 3228
6305.04 3266
6305.79 3382
6306.54 3325
6307.29 3412
6308.04 3277
6308.79 3422
6309.54 3385
6310.29 3345
6311.04 3269
6311.79 3342
6312.54 3172
6313.29 3098
6314.04 3166
6314.79 3188
6315.54 3326
6316.29 3230
6317.04 3262
6317.79 3214
6318.54 3338
6319.29 3467
6320.04 3230
6320.79 3381
6321.54 3291
6322.29 3230
6323.04 3290
6323.79 3540
6324.54 3273
6325.29 3212
6326.04 3038
6326.79 2939
6327.54 2978
6328.29 2919
6329.04 2902
6329.79 2782
6330.55 2759
6331.30 2800
6332.05 2655
6332.80 2750
6333.55 2725
6334.30 2695
6335.05 2705
6335.80 2778
6336.55 2771
6337.30 2774
6338.06 2603
6338.81 2710
6339.56 2818
6340.31 2772
6341.06 2680
6341.81 2746
6342.56 2782
6343.32 2742
6344.07 2621
6344.82 2719
6345.57 2644
6346.32 2806
6347.07 2735
6347.83 2609
6348.58 2593
6349.33 2513
6350.08 2602
6350.83 2688
6351.59 2689
6352.34 2564
6353.09 2547
6353.84 2578
6354.60 2538
6355.35 2786
6356.10 2806
6356.85 2849
6357.61 2668
6358.36 2779
6359.11 2818
6359.86 2856
6360.62 3045
6361.37 2933
6362.12 3011
6362.87 2879
6363.63 2708
6364.38 2695
6365.13 2716
6365.88 2724
6366.64 2775
6367.39 2796
6368.14 2761
6368.90 2579
6369.65 2542
6370.40 2664
6371.16 2614
6371.91 2538
6372.66 2633
6373.42 2518
6374.17 2684
6374.92 2599
6375.68 2582
6376.43 2708
6377.18 2683
6377.94 2654
6378.69 2558
6379.45 2595
6380.20 2569
6380.95 2567
6381.71 2455
6382.46 2433
6383.21 2511
6383.97 2582
6384.72 2520
6385.48 2433
6386.23 2548
6386.98 2534
6387.74 2564
6388.49 2544
6389.25 2672
6390.00 2557
6390.76 2496
6391.51 2587
6392.27 2480
6393.02 2573
6393.77 2666
6394.53 2654
6395.28 2685
6396.04 2731
6396.79 2687
6397.55 3011
6398.30 2805
6399.06 2612
6399.81 2755
6400.57 2527
6401.32 2552
6402.08 2581
6402.83 2516
6403.59 2474
6404.34 2442
6405.10 2403
6405.85 2372
6406.61 2358
6407.36 2320
6408.12 2292
6408.88 2311
6409.63 2348
6410.39 2353
6411.14 2485
6411.90 2463
6412.65 2429
6413.41 2254
6414.16 2252
6414.92 2395
6415.68 2414
6416.43 2296
6417.19 2346
6417.94 2406
6418.70 2315
6419.46 2417
6420.21 2385
6420.97 2441
6421.73 2280
6422.48 2184
6423.24 2251
6423.99 2350
6424.75 2473
6425.51 2301
6426.26 2319
6427.02 2158
6427.78 2239
6428.53 2408
6429.29 2359
6430.05 2318
6430.80 2363
6431.56 2315
6432.32 2388
6433.07 2373
6433.83 2497
6434.59 2369
6435.34 2241
6436.10 2273
6436.86 2312
6437.62 2315
6438.37 2354
6439.13 2364
6439.89 2351
6440.65 2354
6441.40 2391
6442.16 2298
6442.92 2382
6443.68 2445
6444.43 2322
6445.19 2330
6445.95 2357
6446.71 2402
6447.46 2472
6448.22 2314
6448.98 2410
6449.74 2499
6450.49 2428
6451.25 2320
6452.01 2344
6452.77 2309
6453.53 2328
6454.29 2351
6455.04 2498
6455.80 2437
6456.56 2445
6457.32 2563
6458.08 2485
6458.84 2433
6459.59 2506
6460.35 2488
6461.11 2597
6461.87 2513
6462.63 2506
6463.39 2535
6464.15 2555
6464.90 2460
6465.66 2530
6466.42 2508
6467.18 2479
6467.94 2602
6468.70 2526
6469.46 2567
6470.22 2704
6470.98 2731
6471.73 2699
6472.49 2845
6473.25 2715
6474.01 2769
6474.77 2794
6475.53 2741
6476.29 2947
6477.05 2885
6477.81 2849
6478.57 2831
6479.33 2843
6480.09 2791
6480.85 2970
6481.61 3006
6482.37 3040
6483.13 3004
6483.89 3017
6484.65 2997
6485.41 2933
6486.17 2934
6486.93 2974
6487.69 3078
6488.45 3012
6489.21 3123
6489.97 3194
6490.73 3198
6491.49 3313
6492.25 3267
6493.01 3268
6493.77 3284
6494.53 3427
6495.29 3555
6496.05 3504
6496.81 3532
6497.57 3711
6498.33 3739
6499.10 4069
6499.86 4308
6500.62 4410
6501.38 4414
6502.14 4356
6502.90 4290
6503.66 4238
6504.42 4283
6505.18 4313
6505.94 4450
6506.71 4253
6507.47 4339
6508.23 4378
6508.99 4411
6509.75 4289
6510.51 4455
6511.27 4615
6512.04 4670
6512.80 4579
6513.56 5028
6514.32 5130
6515.08 5303
6515.84 5329
6516.61 5386
6517.37 5404
6518.13 5431
6518.89 5443
6519.65 5322
6520.42 5236
6521.18 5207
6521.94 5222
6522.70 5309
6523.46 5237
6524.23 5549
6524.99 5724
6525.75 5764
6526.51 5914
6527.28 6186
6528.04 6453
6528.80 6723
6529.56 6609
6530.33 6918
6531.09 7181
6531.85 7250
6532.61 7489
6533.38 7662
6534.14 7741
6534.90 7911
6535.67 7885
6536.43 7963
6537.19 8350
6537.95 8540
6538.72 9318
6539.48 10803
6540.24 12818
6541.01 15058
6541.77 17734
6542.53 20459
6543.30 22170
6544.06 23030
6544.82 22956
6545.59 21909
6546.35 19605
6547.11 17113
6547.88 14233
6548.64 11865
6549.41 9992
6550.17 8253
6550.93 6935
6551.70 6215
6552.46 5641
6553.22 5203
6553.99 4842
6554.75 4707
6555.52 4693
6556.28 4591
6557.05 4494
6557.81 4549
6558.57 4450
6559.34 4309
6560.10 4271
6560.87 4303
6561.63 4087
6562.40 4076
6563.16 3851
6563.92 3838
6564.69 3782
6565.45 3796
6566.22 3878
6566.98 3977
6567.75 4069
6568.51 4270
6569.28 4339
6570.04 4486
6570.81 4418
6571.57 4446
6572.34 4629
6573.10 4629
6573.87 4534
6574.63 4494
6575.40 4229
6576.16 4452
6576.93 4375
6577.69 4484
6578.46 4638
6579.23 4786
6579.99 4811
6580.76 4937
6581.52 4955
6582.29 5155
6583.05 5433
6583.82 5596
6584.59 5469
6585.35 5715
6586.12 5806
6586.88 5902
6587.65 5943
6588.41 5727
6589.18 5695
6589.95 5671
6590.71 5292
6591.48 5128
6592.25 5061
6593.01 5073
6593.78 5204
6594.54 5255
6595.31 5305
6596.08 5399
6596.84 5510
6597.61 5636
6598.38 5741
6599.14 6079
6599.91 6575
6600.68 6999
6601.44 6940
6602.21 6854
6602.98 7090
6603.74 6814
6604.51 6756
6605.28 6390
6606.05 5978
6606.81 5578
6607.58 5339
6608.35 4942
6609.11 4931
6609.88 4534
6610.65 4282
6611.42 4277
6612.18 4208
6612.95 4235
6613.72 4239
6614.49 4345
6615.25 4230
6616.02 4076
6616.79 4131
6617.56 4110
6618.32 3942
6619.09 4027
6619.86 3890
6620.63 3816
6621.40 3751
6622.16 3800
6622.93 3842
6623.70 3542
6624.47 3585
6625.24 3411
6626.00 3649
6626.77 3724
6627.54 3727
6628.31 3619
6629.08 3672
6629.85 3713
6630.61 3564
6631.38 3606
6632.15 3534
6632.92 3627
6633.69 3519
6634.46 3483
6635.23 3486
6635.99 3596
6636.76 3494
6637.53 3673
6638.30 3910
6639.07 4227
6639.84 4356
6640.61 4464
6641.38 4523
6642.15 4714
6642.92 4753
6643.68 4862
6644.45 4604
6645.22 4174
6645.99 4174
6646.76 3966
6647.53 3805
6648.30 3492
6649.07 3298
6649.84 3267
6650.61 3265
6651.38 3273
6652.15 3389
6652.92 3301
6653.69 3395
6654.46 3298
6655.23 3231
6656.00 3481
6656.77 3441
6657.54 3489
6658.31 3447
6659.08 3350
6659.85 3353
6660.62 3391
6661.39 3392
6662.16 3252
6662.93 3174
6663.70 3135
6664.47 3014
6665.24 3029
6666.01 2967
6666.78 2921
6667.55 2983
6668.32 2948
6669.09 3000
6669.86 3145
6670.64 3170
6671.41 3126
6672.18 3233
6672.95 3165
6673.72 3098
6674.49 3150
6675.26 3072
6676.03 3027
6676.80 2972
6677.57 3043
6678.35 3215
6679.12 3205
6679.89 2873
6680.66 2934
6681.43 2995
6682.20 3088
6682.97 3193
6683.75 3022
6684.52 2981
6685.29 3043
6686.06 3203
6686.83 3187
6687.60 3129
6688.38 3158
6689.15 3195
6689.92 3360
6690.69 3480
6691.46 3514
6692.24 3482
6693.01 3509
6693.78 3498
6694.55 3387
6695.32 3460
6696.10 3145
6696.87 3135
6697.64 2979
6698.41 3006
6699.19 3012
6699.96 2872
6700.73 2889
6701.50 2767
6702.28 2716
6703.05 2781
6703.82 2798
6704.59 2721
6705.37 2563
6706.14 2692
6706.91 2759
6707.69 2786
6708.46 2947
6709.23 2933
6710.00 2889
6710.78 2865
6711.55 2931
6712.32 2938
6713.10 2698
6713.87 2789
6714.64 2777
6715.42 2755
6716.19 2826
6716.96 2811
6717.74 2698
6718.51 2699
6719.28 2535
6720.06 2470
6720.83 2573
6721.61 2712
6722.38 2510
6723.15 2469
6723.93 2443
6724.70 2500
6725.47 2410
6726.25 2355
6727.02 2499
6727.80 2354
6728.57 2505
6729.35 2492
6730.12 2602
6730.89 2477
6731.67 2470
6732.44 2500
6733.22 2337
6733.99 2494
6734.77 2489
6735.54 2461
6736.31 2578
6737.09 2543
6737.86 2522
6738.64 2514
6739.41 2372
6740.19 2423
6740.96 2487
6741.74 2534
6742.51 2544
6743.29 2476
6744.06 2504
6744.84 2511
6745.61 2588
6746.39 2646
6747.16 2683
6747.94 2546
6748.71 2557
6749.49 2549
6750.26 2544
6751.04 2494
6751.82 2624
6752.59 2601
6753.37 2676
6754.14 2650
6754.92 2727
6755.69 2859
6756.47 2948
6757.25 2890
6758.02 2944
6758.80 2876
6759.57 2979
6760.35 2891
6761.12 2760
6761.90 2745
6762.68 2579
6763.45 2455
6764.23 2450
6765.01 2494
6765.78 2334
6766.56 2294
6767.33 2453
6768.11 2560
6768.89 2480
6769.66 2499
6770.44 2449
6771.22 2344
6771.99 2493
6772.77 2483
6773.55 2504
6774.32 2431
6775.10 2501
6775.88 2431
6776.65 2327
6777.43 2325
6778.21 2341
6778.99 2271
6779.76 2382
6780.54 2389
6781.32 2385
6782.09 2513
6782.87 2358
6783.65 2441
6784.43 2486
6785.20 2521
6785.98 2594
6786.76 2601
6787.54 2473
6788.31 2573
6789.09 2561
6789.87 2625
6790.65 2601
6791.42 2663
6792.20 2541
6792.98 2537
6793.76 2334
6794.54 2323
6795.31 2374
6796.09 2244
6796.87 2214
6797.65 2191
6798.43 2140
6799.20 2342
6799.98 2359
6800.76 2225
6801.54 2357
6802.32 2234
6803.10 2272
6803.87 2322
6804.65 2263
6805.43 2246
6806.21 2269
6806.99 2232
6807.77 2200
6808.55 2396
6809.32 2414
6810.10 2374
6810.88 2257
6811.66 2312
6812.44 2433
6813.22 2352
6814.00 2280
6814.78 2315
6815.56 2288
6816.34 2391
6817.11 2327
6817.89 2339
6818.67 2248
6819.45 2314
6820.23 2388
6821.01 2303
6821.79 2311
6822.57 2368
6823.35 2213
6824.13 2252
6824.91 2349
6825.69 2286
6826.47 2348
6827.25 2353
6828.03 2453
6828.81 2389
6829.59 2478
6830.37 2316
6831.15 2414
6831.93 2449
6832.71 2449
6833.49 2328
6834.27 2320
6835.05 2437
6835.83 2298
6836.61 2187
6837.39 2271
6838.17 2387
6838.95 2354
6839.73 2316
6840.51 2315
6841.29 2221
6842.07 2289
6842.85 2365
6843.63 2230
6844.42 2270
6845.20 2380
6845.98 2223
6846.76 2286
6847.54 2179
6848.32 2303
6849.10 2364
6849.88 2376
6850.66 2344
6851.44 2374
6852.23 2594
6853.01 2714
6853.79 2852
6854.57 3069
6855.35 3339
6856.13 3889
6856.91 4344
6857.70 4786
6858.48 4780
6859.26 4954
6860.04 4871
6860.82 4556
6861.60 4180
6862.39 3692
6863.17 3340
6863.95 3215
6864.73 2980
6865.51 2679
6866.30 2711
6867.08 2767
6867.86 2758
6868.64 2777
6869.42 2770
6870.21 2832
6870.99 2718
6871.77 2947
6872.55 3070
6873.34 3064
6874.12 3272
6874.90 3264
6875.68 3228
6876.47 3214
6877.25 3116
6878.03 3001
6878.81 2962
6879.60 2654
6880.38 2629
6881.16 2598
6881.95 2533
6882.73 2636
6883.51 2664
6884.29 2699
6885.08 2632
6885.86 2756
6886.64 2998
6887.43 2900
6888.21 2995
6888.99 3013
6889.78 3117
6890.56 3127
6891.34 3223
6892.13 3465
6892.91 3600
6893.69 3786
6894.48 3816
6895.26 4024
6896.05 4192
6896.83 3959
6897.61 3815
6898.40 3701
6899.18 3326
6899.97 3199
6900.75 3085
6901.53 3082
6902.32 3135
6903.10 3212
6903.89 3232
6904.67 3232
6905.45 3184
6906.24 3134
6907.02 3088
6907.81 3013
6908.59 3260
6909.38 3155
6910.16 3134
6910.95 3076
6911.73 3004
6912.51 3024
6913.30 3106
6914.08 3174
6914.87 3016
6915.65 3052
6916.44 2936
6917.22 2994
6918.01 2990
6918.79 2834
6919.58 2737
6920.36 2783
6921.15 2851
6921.93 2674
6922.72 2661
6923.50 2680
6924.29 2845
6925.08 2866
6925.86 2882
6926.65 2848
6927.43 2767
6928.22 2791
6929.00 2747
6929.79 2862
6930.57 2818
6931.36 2954
6932.15 3038
6932.93 3046
6933.72 3055
6934.50 3155
6935.29 2966
6936.08 2978
6936.86 3015
6937.65 2994
6938.43 3101
6939.22 3051
6940.01 3137
6940.79 3240
6941.58 3356
6942.37 3297
6943.15 3348
6943.94 3375
6944.72 3332
6945.51 3188
6946.30 3359
6947.08 3359
6947.87 3438
6948.66 3583
6949.44 3573
6950.23 3698
6951.02 3794
6951.80 3706
6952.59 3762
6953.38 3687
6954.17 3746
6954.95 3874
6955.74 3806
6956.53 3815
6957.31 3955
6958.10 3904
6958.89 3755
6959.68 3817
6960.46 3840
6961.25 4084
6962.04 4098
6962.83 4147
6963.61 4104
6964.40 4163
6965.19 4297
6965.98 4332
6966.76 4249
6967.55 4198
6968.34 4250
6969.13 4175
6969.92 4220
6970.70 4289
6971.49 4242
6972.28 4168
6973.07 4301
6973.86 4372
6974.64 4528
6975.43 4561
6976.22 4733
6977.01 4825
6977.80 4626
6978.59 4810
6979.37 4788
6980.16 4892
6980.95 4902
6981.74 4714
6982.53 4969
6983.32 5010
6984.11 5065
6984.90 5232
6985.68 5232
6986.47 5641
6987.26 5986
6988.05 6658
6988.84 7331
6989.63 8108
6990.42 9556
6991.21 10946
6992.00 12137
6992.79 13119
6993.57 13694
6994.36 13413
6995.15 12988
6995.94 12016
6996.73 11005
6997.52 9671
6998.31 8533
6999.10 7778
6999.89 7111
7000.68 6676
7001.47 6615
7002.26 7271
7003.05 7306
7003.84 8344
7004.63 9718
7005.42 10893
7006.21 12130
7007.00 13146
7007.79 14071
7008.58 13911
7009.37 13258
7010.16 12198
7010.95 10854
7011.74 9374
7012.53 8061
7013.32 6832
7014.11 6012
7014.90 5380
7015.69 4941
7016.48 4598
7017.27 4645
7018.06 4759
7018.85 4686
7019.65 4855
7020.44 4918
7021.23 4934
7022.02 5122
7022.81 4981
7023.60 4860
7024.39 4755
7025.18 4408
7025.97 4364
7026.76 4200
7027.56 3927
7028.35 3809
7029.14 3718
7029.93 3738
7030.72 3825
7031.51 3766
7032.30 3867
7033.09 3887
7033.89 3703
7034.68 3853
7035.47 3861
7036.26 3734
7037.05 3700
7037.84 3581
7038.64 3503
7039.43 3243
7040.22 3383
7041.01 3527
7041.80 3582
7042.60 3487
7043.39 3573
7044.18 3513
7044.97 3595
7045.76 3785
7046.56 3918
7047.35 4003
7048.14 4013
7048.93 3992
7049.73 3947
7050.52 3918
7051.31 3842
7052.10 3760
7052.90 3758
7053.69 3876
7054.48 3798
7055.27 3956
7056.07 4173
7056.86 4156
7057.65 4335
7058.45 4468
7059.24 4342
7060.03 4417
7060.83 4197
7061.62 3914
7062.41 3822
7063.20 3775
7064.00 3755
7064.79 3508
7065.58 3662
7066.38 3607
7067.17 3516
7067.96 3411
7068.76 3398
7069.55 3481
7070.35 3426
7071.14 3652
7071.93 3637
7072.73 3507
7073.52 3558
7074.31 3585
7075.11 3559
7075.90 3573
7076.70 3669
7077.49 3805
7078.28 3637
7079.08 3576
7079.87 3741
7080.67 3749
7081.46 3430
7082.25 3441
7083.05 3488
7083.84 3414
7084.64 3337
7085.43 3354
7086.23 3370
7087.02 3428
7087.82 3337
7088.61 3393
7089.41 3574
7090.20 3821
7090.99 4001
7091.79 4448
7092.58 4744
7093.38 5298
7094.17 5660
7094.97 5898
7095.76 6118
7096.56 6268
7097.35 6109
7098.15 5848
7098.94 5440
7099.74 4622
7100.54 4324
7101.33 3875
7102.13 3433
7102.92 3159
7103.72 3078
7104.51 2932
7105.31 2792
7106.10 2761
7106.90 2793
7107.70 2790
7108.49 2871
7109.29 2701
7110.08 2832
7110.88 2806
7111.67 2797
7112.47 2753
7113.27 2609
7114.06 2547
7114.86 2594
7115.65 2550
7116.45 2444
7117.25 2353
7118.04 2367
7118.84 2387
7119.64 2395
7120.43 2316
7121.23 2397
7122.03 2293
7122.82 2332
7123.62 2388
7124.41 2475
7125.21 2440
7126.01 2429
7126.81 2434
7127.60 2413
7128.40 2334
7129.20 2328
7129.99 2329
7130.79 2314
7131.59 2469
7132.38 2411
7133.18 2394
7133.98 2505
7134.78 2428
7135.57 2273
7136.37 2431
7137.17 2428
7137.96 2416
7138.76 2385
7139.56 2425
7140.36 2463
7141.15 2418
7141.95 2425
7142.75 2413
7143.55 2419
7144.35 2415
7145.14 2334
7145.94 2415
7146.74 2383
7147.54 2390
7148.33 2524
7149.13 2509
7149.93 2539
7150.73 2569
7151.53 2512
7152.33 2447
7153.12 2579
7153.92 2640
7154.72 2511
7155.52 2417
7156.32 2377
7157.12 2418
7157.91 2382
7158.71 2383
7159.51 2294
7160.31 2303
7161.11 2357
7161.91 2322
7162.71 2443
7163.50 2365
7164.30 2318
7165.10 2255
7165.90 2361
7166.70 2368
7167.50 2394
7168.30 2268
7169.10 2260
7169.90 2279
7170.70 2107
7171.50 2083
7172.29 2191
7173.09 2242
7173.89 2309
7174.69 2186
7175.49 2143
7176.29 2238
7177.09 2070
7177.89 2027
7178.69 2157
7179.49 2184
7180.29 2143
7181.09 2190
7181.89 2119
7182.69 2008
7183.49 2018
7184.29 2112
7185.09 2227
7185.89 2093
7186.69 2195
7187.49 2222
7188.29 2308
7189.09 2347
7189.89 2311
7190.69 2350
7191.49 2283
7192.29 2331
7193.09 2238
7193.89 2159
7194.69 2302
7195.49 2091
7196.29 2055
7197.10 1989
7197.90 1987
7198.70 2013
7199.50 1998
7200.30 2039
7201.10 1952
7201.90 1932
7202.70 1971
7203.50 1922
7204.30 1979
7205.11 2029
7205.91 2026
7206.71 2084
7207.51 2130
7208.31 1945
7209.11 2006
7209.91 1952
7210.71 1839
7211.52 1854
7212.32 1912
7213.12 1831
7213.92 1939
7214.72 1924
7215.52 1848
7216.33 1874
7217.13 1939
7217.93 1824
7218.73 1876
7219.53 1831
7220.34 1899
7221.14 1979
7221.94 1982
7222.74 1922
7223.54 1901
7224.35 1865
7225.15 1942
7225.95 1956
7226.75 1935
7227.56 1852
7228.36 1876
7229.16 1966
7229.96 2020
7230.77 1892
7231.57 1889
7232.37 1860
7233.17 1810
7233.98 1930
7234.78 1993
7235.58 1846
7236.38 1936
7237.19 2001
7237.99 2066
7238.79 1987
7239.60 2086
7240.40 2099
7241.20 2107
7242.01 2125
7242.81 2186
7243.61 2279
7244.42 2351
7245.22 2300
7246.02 2239
7246.83 2352
7247.63 2402
7248.43 2372
7249.24 2479
7250.04 2287
7250.84 2196
7251.65 2299
7252.45 2332
7253.26 2221
7254.06 2267
7254.86 2291
7255.67 2164
7256.47 2267
7257.28 2334
7258.08 2450
7258.88 2278
7259.69 2271
7260.49 2471
7261.30 2437
7262.10 2335
7262.90 2296
7263.71 2419
7264.51 2237
7265.32 2298
7266.12 2447
7266.93 2358
7267.73 2391
7268.54 2444
7269.34 2416
7270.15 2463
7270.95 2467
7271.76 2583
7272.56 2577
7273.37 2656
7274.17 2663
7274.98 2774
7275.78 2803
7276.59 2842
7277.39 2928
7278.20 2880
7279.00 2989
7279.81 2889
7280.61 2864
7281.42 2962
7282.22 2949
7283.03 3037
7283.83 3077
7284.64 3088
7285.45 3135
7286.25 3264
7287.06 3751
7287.86 4130
7288.67 4614
7289.47 5352
7290.28 6237
7291.09 6987
7291.89 7773
7292.70 8035
7293.50 7830
7294.31 7371
7295.12 6927
7295.92 6074
7296.73 5354
7297.53 4972
7298.34 4513
7299.15 3859
7299.95 3533
7300.76 3307
7301.57 3315
7302.37 3247
7303.18 3185
7303.99 3115
7304.79 2939
7305.60 2966
7306.41 3032
7307.21 2992
7308.02 3105
7308.83 3062
7309.63 2971
7310.44 3042
7311.25 3196
7312.06 3207
7312.86 3314
7313.67 3287
7314.48 3312
7315.28 3683
7316.09 3942
7316.90 4168
7317.71 4323
7318.51 4395
7319.32 4352
7320.13 4435
7320.94 4384
7321.74 4273
7322.55 4137
7323.36 4078
7324.17 4144
7324.97 4248
7325.78 4525
7326.59 4646
7327.40 5081
7328.21 5427
7329.01 5653
7329.82 5406
7330.63 5125
7331.44 5239
7332.25 4912
7333.06 4195
7333.86 3839
7334.67 3774
7335.48 3510
7336.29 3255
7337.10 3134
7337.91 3126
7338.71 2899
7339.52 3025
7340.33 3120
7341.14 2983
7341.95 2995
7342.76 3092
7343.57 3252
7344.38 3304
7345.18 3304
7345.99 3395
7346.80 3236
7347.61 3223
7348.42 3192
7349.23 3112
7350.04 3217
7350.85 3165
7351.66 3194
7352.47 3220
7353.28 3239
7354.09 3064
7354.89 3104
7355.70 3090
7356.51 3016
7357.32 3080
7358.13 2906
7358.94 2751
7359.75 2686
7360.56 2880
7361.37 2861
7362.18 2953
7362.99 3035
7363.80 2876
7364.61 2901
7365.42 3022
7366.23 2981
7367.04 3022
7367.85 3033
7368.66 3165
7369.47 3142
7370.28 3172
7371.09 3165
7371.90 3180
7372.71 3240
7373.52 3163
7374.33 3230
7375.15 3227
7375.96 3199
7376.77 3243
7377.58 3165
7378.39 3163
7379.20 3200
7380.01 3162
7380.82 3153
7381.63 3294
7382.44 3320
7383.25 3494
7384.06 3658
7384.88 3841
7385.69 3903
7386.50 4576
7387.31 4887
7388.12 5102
7388.93 5220
7389.74 5363
7390.55 5226
7391.37 5239
7392.18 4765
7392.99 4531
7393.80 4066
7394.61 3857
7395.42 3666
7396.24 3331
7397.05 3111
7397.86 3195
7398.67 3073
7399.48 3108
7400.30 3104
7401.11 3217
7401.92 3337
7402.73 3186
7403.54 3346
7404.36 3612
7405.17 3886
7405.98 4137
7406.79 4228
7407.60 4316
7408.42 4469
7409.23 4709
7410.04 4477
7410.85 4338
7411.67 4266
7412.48 4106
7413.29 3977
7414.11 3788
7414.92 3539
7415.73 3699
7416.54 3369
7417.36 3376
7418.17 3444
7418.98 3170
7419.80 3090
7420.61 2847
7421.42 2761
7422.23 2686
7423.05 2592
7423.86 2471
7424.67 2461
7425.49 2494
7426.30 2619
7427.11 2496
7427.93 2471
7428.74 2459
7429.56 2392
7430.37 2301
7431.18 2245
7432.00 2204
7432.81 2255
7433.62 2248
7434.44 2377
7435.25 2356
7436.07 2396
7436.88 2291
7437.69 2319
7438.51 2305
7439.32 2221
7440.14 2281
7440.95 2228
7441.76 2254
7442.58 2196
7443.39 2140
7444.21 2153
7445.02 2120
7445.84 2105
7446.65 2250
7447.46 2281
7448.28 2276
7449.09 2177
7449.91 2269
7450.72 2361
7451.54 2308
7452.35 2203
7453.17 2198
7453.98 2186
7454.80 2058
7455.61 2142
7456.43 2017
7457.24 2131
7458.06 2148
7458.87 2174
7459.69 2042
7460.50 2029
7461.32 2067
7462.13 2141
7462.95 2142
7463.77 2245
7464.58 2104
7465.40 2079
7466.21 2123
7467.03 2069
7467.84 2168
7468.66 2052
7469.47 2065
7470.29 2042
7471.11 1996
7471.92 2076
7472.74 2042
7473.55 2003
7474.37 1995
7475.19 2035
7476.00 2023
7476.82 2049
7477.63 2034
7478.45 2013
7479.27 1989
7480.08 1984
7480.90 2043
7481.72 1982
7482.53 1893
7483.35 1912
7484.17 1912
7484.98 1811
7485.80 1820
7486.62 1776
7487.43 1797
7488.25 1801
7489.07 1928
7489.88 1826
7490.70 1699
7491.52 1799
7492.33 1894
7493.15 1824
7493.97 1764
7494.78 1720
7495.60 1773
7496.42 1749
7497.24 1747
7498.05 1686
7498.87 1864
7499.69 1719
7500.51 1720
7501.32 1747
7502.14 1729
7502.96 1721
7503.78 1694
7504.59 1717
7505.41 1629
7506.23 1651
7507.05 1704
7507.86 1750
7508.68 1626
7509.50 1683
7510.32 1765
7511.14 1687
7511.95 1601
7512.77 1702
7513.59 1718
7514.41 1720
7515.23 1712
7516.05 1606
7516.86 1566
7517.68 1542
7518.50 1648
7519.32 1720
7520.14 1695
7520.96 1603
7521.78 1645
7522.59 1597
7523.41 1648
7524.23 1538
7525.05 1539
7525.87 1670
7526.69 1699
7527.51 1637
7528.33 1591
7529.14 1636
7529.96 1681
7530.78 1617
7531.60 1529
7532.42 1557
7533.24 1641
7534.06 1599
7534.88 1508
7535.70 1595
7536.52 1569
7537.34 1648
7538.16 1656
7538.98 1690
7539.80 1527
7540.62 1534
7541.44 1578
7542.25 1569
7543.07 1591
7543.89 1586
7544.71 1593
7545.53 1644
7546.35 1628
7547.17 1625
7547.99 1642
7548.81 1665
7549.63 1636
7550.45 1535
7551.27 1746
7552.09 1707
7552.92 1716
7553.74 1627
7554.56 1595
7555.38 1640
7556.20 1581
7557.02 1657
7557.84 1688
7558.66 1709
7559.48 1709
7560.30 1653
7561.12 1633
7561.94 1631
7562.76 1618
7563.58 1662
7564.40 1713
7565.23 1696
7566.05 1789
7566.87 1756
7567.69 1692
7568.51 1755
7569.33 1709
7570.15 1700
7570.97 1677
7571.79 1685
7572.62 1627
7573.44 1694
7574.26 1669
7575.08 1682
7575.90 1658
7576.72 1689
7577.55 1729
7578.37 1690
7579.19 1630
7580.01 1711
7580.83 1714
7581.65 1726
7582.48 1665
7583.30 1721
7584.12 1643
7584.94 1812
7585.76 1655
7586.59 1792
7587.41 1764
7588.23 1710
7589.05 1746
7589.88 1601
7590.70 1740
7591.52 1758
7592.34 1781
7593.16 1804
7593.99 1913
7594.81 1988
7595.63 1998
7596.46 1942
7597.28 1927
7598.10 1897
7598.92 1959
7599.75 1958
7600.57 1931
7601.39 1853
7602.22 1813
7603.04 1818
7603.86 1788
7604.68 1818
7605.51 1909
7606.33 1970
7607.15 1972
7607.98 2007
7608.80 2160
7609.62 2201
7610.45 2121
7611.27 2319
7612.09 2558
7612.92 2495
7613.74 2521
7614.57 2467
7615.39 2363
7616.21 2286
7617.04 2136
7617.86 2132
7618.68 2071
7619.51 2050
7620.33 1855
7621.16 1950
7621.98 1968
7622.80 2051
7623.63 2152
7624.45 2177
7625.28 2183
7626.10 2198
7626.93 2391
7627.75 2257
7628.57 2240
7629.40 2170
7630.22 2278
7631.05 2083
7631.87 2118
7632.70 2186
7633.52 2056
7634.35 2205
7635.17 2193
7636.00 2344
7636.82 2355
7637.65 2516
7638.47 2644
7639.30 2850
7640.12 3179
7640.95 3026
7641.77 2846
7642.60 2716
7643.42 2530
7644.25 2339
7645.07 2354
7645.90 2074
7646.72 1964
7647.55 1757
7648.37 1864
7649.20 1843
7650.02 1783
7650.85 1696
7651.68 1664
7652.50 1694
7653.33 1690
7654.15 1707
7654.98 1844
7655.81 1797
7656.63 1746
7657.46 1712
7658.28 1790
7659.11 1772
7659.94 1751
7660.76 1649
7661.59 1558
7662.41 1590
7663.24 1596
7664.07 1545
7664.89 1521
7665.72 1525
7666.55 1635
7667.37 1537
7668.20 1536
7669.03 1483
7669.85 1551
7670.68 1508
7671.51 1534
7672.33 1504
7673.16 1542
7673.99 1573
7674.81 1541
7675.64 1530
7676.47 1601
7677.29 1590
7678.12 1564
7678.95 1581
7679.78 1575
7680.60 1565
7681.43 1495
7682.26 1440
7683.08 1512
7683.91 1571
7684.74 1551
7685.57 1550
7686.39 1566
7687.22 1590
7688.05 1553
7688.88 1584
7689.70 1552
7690.53 1334
7691.36 1425
7692.19 1574
7693.02 1529
7693.84 1583
7694.67 1603
7695.50 1525
7696.33 1619
7697.16 1569
7697.98 1476
7698.81 1491
7699.64 1490
7700.47 1562
7701.30 1569
7702.13 1501
7702.95 1432
7703.78 1504
7704.61 1593
7705.44 1690
7706.27 1582
7707.10 1604
7707.93 1590
7708.75 1621
7709.58 1640
7710.41 1647
7711.24 1660
7712.07 1649
7712.90 1614
7713.73 1548
7714.56 1575
7715.39 1552
7716.22 1615
7717.04 1521
7717.87 1440
7718.70 1513
7719.53 1595
7720.36 1547
7721.19 1473
7722.02 1536
7722.85 1536
7723.68 1535
7724.51 1599
7725.34 1638
7726.17 1559
7727.00 1568
7727.83 1520
7728.66 1468
7729.49 1522
7730.32 1543
7731.15 1581
7731.98 1545
7732.81 1555
7733.64 1578
7734.47 1466
7735.30 1490
7736.13 1465
7736.96 1544
7737.79 1499
7738.62 1642
7739.45 1596
7740.28 1615
7741.11 1620
7741.94 1692
7742.77 1597
7743.60 1469
7744.43 1560
7745.26 1561
7746.09 1532
7746.93 1452
7747.76 1570
7748.59 1585
7749.42 1630
7750.25 1600
7751.08 1574
7751.91 1787
7752.74 1863
7753.57 1928
7754.40 2141
7755.24 2334
7756.07 2267
7756.90 2252
7757.73 2175
7758.56 2130
7759.39 2122
7760.22 1863
7761.06 1837
7761.89 1822
7762.72 1755
7763.55 1710
7764.38 1695
7765.21 1815
7766.05 1844
7766.88 1891
7767.71 1845
7768.54 1862
7769.37 1758
7770.21 1710
7771.04 1841
7771.87 1719
7772.70 1703
7773.53 1576
7774.37 1609
7775.20 1630
7776.03 1554
7776.86 1420
7777.70 1438
7778.53 1476
7779.36 1434
7780.19 1453
7781.03 1457
7781.86 1520
7782.69 1441
7783.52 1501
7784.36 1493
7785.19 1518
7786.02 1575
7786.86 1536
7787.69 1500
7788.52 1522
7789.36 1478
7790.19 1581
7791.02 1558
7791.85 1565
7792.69 1561
7793.52 1489
7794.35 1461
7795.19 1513
7796.02 1520
7796.86 1502
7797.69 1542
7798.52 1455
7799.36 1397
7800.19 1556
7801.02 1487
7801.86 1449
7802.69 1512
7803.52 1519
7804.36 1559
7805.19 1541
7806.03 1521
7806.86 1603
7807.69 1631
7808.53 1551
7809.36 1492
7810.20 1529
7811.03 1609
7811.87 1582
7812.70 1534
7813.53 1512
7814.37 1544
7815.20 1599
7816.04 1528
7816.87 1563
7817.71 1582
7818.54 1554
7819.38 1620
7820.21 1737
7821.05 1738
7821.88 1801
7822.72 1826
7823.55 1866
7824.39 1979
7825.22 1852
7826.06 1922
7826.89 1980
7827.73 1856
7828.56 1837
7829.40 1769
7830.23 1691
7831.07 1679
7831.90 1707
7832.74 1700
7833.57 1845
7834.41 1706
7835.24 1710
7836.08 1666
7836.91 1814
7837.75 1745
7838.59 1630
7839.42 1691
7840.26 1684
7841.09 1755
7841.93 1833
7842.77 1900
7843.60 1857
7844.44 1807
7845.27 1769
7846.11 1772
7846.95 1838
7847.78 1732
7848.62 1784
7849.45 1799
7850.29 1653
7851.13 1765
7851.96 1675
7852.80 1624
7853.64 1547
7854.47 1533
7855.31 1542
7856.15 1658
7856.98 1585
7857.82 1545
7858.66 1594
7859.49 1587
7860.33 1617
7861.17 1632
7862.00 1664
7862.84 1502
7863.68 1557
7864.52 1610
7865.35 1510
7866.19 1527
7867.03 1604
7867.86 1610
7868.70 1582
7869.54 1623
7870.38 1609
7871.21 1590
7872.05 1548
7872.89 1576
7873.73 1554
7874.56 1542
7875.40 1444
7876.24 1635
7877.08 1602
7877.92 1573
7878.75 1539
7879.59 1545
7880.43 1577
7881.27 1471
7882.10 1503
7882.94 1594
7883.78 1585
7884.62 1647
7885.46 1722
7886.30 1679
7887.13 1609
7887.97 1570
7888.81 1720
7889.65 1724
7890.49 1565
7891.33 1652
7892.16 1648
7893.00 1561
7893.84 1544
7894.68 1552
7895.52 1592
7896.36 1647
7897.20 1538
7898.04 1553
7898.88 1620
7899.71 1596
7900.55 1645
7901.39 1628
7902.23 1618
7903.07 1596
7903.91 1652
7904.75 1678
7905.59 1629
7906.43 1734
7907.27 1664
7908.11 1708
7908.95 1624
7909.79 1584
7910.62 1615
7911.46 1626
7912.30 1680
7913.14 1569
7913.98 1549
7914.82 1496
7915.66 1538
7916.50 1479
7917.34 1475
7918.18 1470
7919.02 1599
7919.86 1593
7920.70 1599
7921.54 1708
7922.38 1780
7923.22 1762
7924.06 1803
7924.90 1800
7925.74 1882
7926.58 1865
7927.43 1869
7928.27 1763
7929.11 1673
7929.95 1548
7930.79 1472
7931.63 1572
7932.47 1460
7933.31 1411
7934.15 1360
7934.99 1408
7935.83 1470
7936.67 1388
7937.51 1466
7938.36 1390
7939.20 1416
7940.04 1368
7940.88 1380
7941.72 1433
7942.56 1408
7943.40 1391
7944.24 1451
7945.09 1420
7945.93 1402
7946.77 1450
7947.61 1434
7948.45 1455
7949.29 1465
7950.13 1393
7950.98 1430
7951.82 1621
7952.66 1509
7953.50 1480
7954.34 1527
7955.19 1525
7956.03 1477
7956.87 1460
7957.71 1447
7958.55 1483
7959.40 1461
7960.24 1442
7961.08 1416
7961.92 1478
7962.76 1490
7963.61 1591
7964.45 1534
7965.29 1367
7966.13 1391
7966.98 1437
7967.82 1544
7968.66 1531
7969.50 1520
7970.35 1508
7971.19 1565
7972.03 1583
7972.88 1505
7973.72 1542
7974.56 1676
7975.40 1605
7976.25 1589
7977.09 1642
7977.93 1763
7978.78 1582
7979.62 1595
7980.46 1491
7981.31 1353
7982.15 1477
7982.99 1392
7983.84 1403
7984.68 1412
7985.52 1415
7986.37 1449
7987.21 1438
7988.06 1336
7988.90 1298
7989.74 1420
7990.59 1391
7991.43 1457
7992.27 1422
7993.12 1384
7993.96 1386
7994.81 1333
7995.65 1340
7996.49 1324
7997.34 1327
7998.18 1379
7999.03 1392
7999.87 1326
8000.72 1320
8001.56 1270
8002.40 1276
8003.25 1318
8004.09 1344
8004.94 1347
8005.78 1419
8006.63 1307
8007.47 1309
8008.32 1489
8009.16 1394
8010.01 1330
8010.85 1401
8011.70 1334
8012.54 1267
8013.39 1293
8014.23 1286
8015.08 1248
8015.92 1220
8016.77 1272
8017.61 1299
8018.46 1334
8019.30 1209
8020.15 1238
8020.99 1194
8021.84 1130
8022.68 1218
8023.53 1230
8024.38 1202
8025.22 1264
8026.07 1211
8026.91 1172
8027.76 1198
8028.60 1248
8029.45 1275
8030.30 1338
8031.14 1312
8031.99 1255
8032.83 1265
8033.68 1261
8034.53 1195
8035.37 1279
8036.22 1284
8037.06 1209
8037.91 1156
8038.76 1275
8039.60 1269
8040.45 1396
8041.30 1202
8042.14 1224
8042.99 1270
8043.84 1289
8044.68 1254
8045.53 1246
8046.38 1204
8047.22 1284
8048.07 1208
8048.92 1251
8049.76 1258
8050.61 1254
8051.46 1200
8052.30 1214
8053.15 1147
8054.00 1232
8054.85 1335
8055.69 1222
8056.54 1178
8057.39 1194
8058.24 1234
8059.08 1232
8059.93 1168
8060.78 1145
8061.63 1248
8062.47 1253
8063.32 1215
8064.17 1241
8065.02 1184
8065.86 1223
8066.71 1161
8067.56 1168
8068.41 1258
8069.26 1270
8070.10 1200
8070.95 1153
8071.80 1219
8072.65 1167
8073.50 1150
8074.34 1174
8075.19 1133
8076.04 1196
8076.89 1242
8077.74 1168
8078.59 1208
8079.43 1244
8080.28 1245
8081.13 1205
8081.98 1137
8082.83 1166
8083.68 1227
8084.53 1217
8085.37 1165
8086.22 1143
8087.07 1155
8087.92 1207
8088.77 1208
8089.62 1183
8090.47 1124
8091.32 1156
8092.17 1230
8093.02 1258
8093.87 1226
8094.71 1242
8095.56 1254
8096.41 1245
8097.26 1237
8098.11 1216
8098.96 1204
8099.81 1122
8100.66 1170
8101.51 1135
8102.36 1213
8103.21 1175
8104.06 1212
8104.91 1154
8105.76 1230
8106.61 1174
8107.46 1177
8108.31 1178
8109.16 1176
8110.01 1179
8110.86 1151
8111.71 1105
8112.56 1097
8113.41 1139
8114.26 1177
8115.11 1142
8115.96 1164
8116.81 1099
8117.66 1192
8118.51 1241
8119.36 1243
8120.21 1157
8121.06 1194
8121.92 1176
8122.77 1238
8123.62 1232
8124.47 1246
8125.32 1323
8126.17 1264
8127.02 1219
8127.87 1245
8128.72 1288
8129.57 1194
8130.43 1199
8131.28 1256
8132.13 1307
8132.98 1292
8133.83 1229
8134.68 1244
8135.53 1257
8136.38 1221
8137.24 1174
8138.09 1146
8138.94 1226
8139.79 1329
8140.64 1334
8141.49 1211
8142.35 1161
8143.20 1251
8144.05 1146
8144.90 1173
8145.75 1246
8146.61 1310
8147.46 1325
8148.31 1290
8149.16 1281
8150.01 1244
8150.87 1374
8151.72 1369
8152.57 1325
8153.42 1304
8154.28 1278
8155.13 1375
8155.98 1262
8156.83 1362
8157.69 1368
8158.54 1383
8159.39 1387
8160.24 1287
8161.10 1278
8161.95 1392
8162.80 1570
8163.66 1553
8164.51 1641
8165.36 1520
8166.21 1466
8167.07 1489
8167.92 1243
8168.77 1318
8169.63 1260
8170.48 1335
8171.33 1381
8172.19 1322
8173.04 1322
8173.89 1335
8174.75 1311
8175.60 1330
8176.46 1328
8177.31 1287
8178.16 1230
8179.02 1261
8179.87 1244
8180.72 1316
8181.58 1275
8182.43 1194
8183.29 1188
8184.14 1171
8184.99 1287
8185.85 1276
8186.70 1177
8187.56 1169
8188.41 1154
8189.26 1180
8190.12 1318
8190.97 1189
8191.83 1114
8192.68 1155
8193.54 1152
8194.39 1236
8195.25 1194
8196.10 1146
8196.95 1131
8197.81 1135
8198.66 1205
8199.52 1171
8200.37 1136
8201.23 1221
8202.08 1156
8202.94 1163
8203.79 1132
8204.65 1134
8205.50 1233
8206.36 1293
8207.21 1128
8208.07 1051
8208.92 1102
8209.78 1161
8210.64 1159
8211.49 1144
8212.35 1212
8213.20 1156
8214.06 1210
8214.91 1264
8215.77 1168
8216.62 1210
8217.48 1195
8218.34 1168
8219.19 1220
8220.05 1219
8220.90 1286
8221.76 1280
8222.61 1333
8223.47 1312
8224.33 1336
8225.18 1345
8226.04 1286
8226.90 1337
8227.75 1434
8228.61 1561
8229.46 1552
8230.32 1585
8231.18 1566
8232.03 1593
8232.89 1648
8233.75 1564
8234.60 1471
8235.46 1477
8236.32 1346
8237.17 1278
8238.03 1316
8238.89 1280
8239.74 1279
8240.60 1275
8241.46 1291
8242.32 1178
8243.17 1251
8244.03 1275
8244.89 1280
8245.74 1207
8246.60 1254
8247.46 1233
8248.32 1230
8249.17 1223
8250.03 1160
8250.89 1190
8251.75 1237
8252.60 1145
8253.46 1218
8254.32 1294
8255.18 1251
8256.03 1241
8256.89 1182
8257.75 1303
8258.61 1358
8259.47 1297
8260.32 1227
8261.18 1190
8262.04 1234
8262.90 1210
8263.76 1170
8264.61 1166
8265.47 1134
8266.33 1101
8267.19 1219
8268.05 1223
8268.91 1180
8269.76 1147
8270.62 1179
8271.48 1165
8272.34 1084
8273.20 1097
8274.06 1169
8274.92 1167
8275.77 1133
8276.63 1227
8277.49 1220
8278.35 1166
8279.21 1177
8280.07 1148
8280.93 1123
8281.79 1160
8282.65 1190
8283.51 1240
8284.36 1145
8285.22 1195
8286.08 1253
8286.94 1230
8287.80 1140
8288.66 1119
8289.52 1216
8290.38 1121
8291.24 1219
8292.10 1194
8292.96 1158
8293.82 1275
8294.68 1283
8295.54 1217
8296.40 1201
8297.26 1249
8298.12 1232
8298.98 1289
8299.84 1234
8300.70 1233
8301.56 1230
8302.42 1237
8303.28 1266
8304.14 1327
8305.00 1235
8305.86 1266
8306.72 1149
8307.58 1180
8308.44 1265
8309.30 1274
8310.16 1193
8311.02 1210
8311.88 1245
8312.74 1236
8313.60 1193
8314.46 1207
8315.33 1244
8316.19 1254
8317.05 1288
8317.91 1244
8318.77 1300
8319.63 1291
8320.49 1225
8321.35 1201
8322.21 1216
8323.08 1175
8323.94 1302
8324.80 1280
8325.66 1313
8326.52 1289
8327.38 1243
8328.24 1289
8329.10 1178
8329.97 1219
8330.83 1310
8331.69 1291
8332.55 1282
8333.41 1306
8334.28 1291
8335.14 1213
8336.00 1221
8336.86 1271
8337.72 1302
8338.58 1247
8339.45 1347
8340.31 1362
8341.17 1259
8342.03 1278
8342.90 1198
8343.76 1219
8344.62 1217
8345.48 1244
8346.35 1235
8347.21 1248
8348.07 1225
8348.93 1340
8349.80 1261
8350.66 1231
8351.52 1236
8352.38 1226
8353.25 1277
8354.11 1272
8354.97 1248
8355.83 1292
8356.70 1267
8357.56 1255
8358.42 1262
8359.29 1244
8360.15 1208
8361.01 1244
8361.88 1256
8362.74 1224
8363.60 1249
8364.47 1335
8365.33 1362
8366.19 1284
8367.06 1358
8367.92 1389
8368.78 1393
8369.65 1342
8370.51 1324
8371.38 1301
8372.24 1416
8373.10 1413
8373.97 1328
8374.83 1371
8375.69 1367
8376.56 1340
8377.42 1372
8378.29 1305
8379.15 1435
8380.01 1402
8380.88 1381
8381.74 1380
8382.61 1422
8383.47 1370
8384.34 1317
8385.20 1351
8386.07 1445
8386.93 1414
8387.79 1360
8388.66 1379
8389.52 1467
8390.39 1521
8391.25 1422
8392.12 1456
8392.98 1488
8393.85 1496
8394.71 1468
8395.58 1517
8396.44 1549
8397.31 1523
8398.17 1583
8399.04 1561
8399.90 1543
8400.77 1478
8401.63 1513
8402.50 1630
8403.36 1594
8404.23 1517
8405.10 1606
8405.96 1574
8406.83 1573
8407.69 1598
8408.56 1602
8409.42 1677
8410.29 1616
8411.15 1679
8412.02 1630
8412.89 1673
8413.75 1731
8414.62 1701
8415.48 1701
8416.35 1660
8417.22 1720
8418.08 1738
8418.95 1746
8419.82 1748
8420.68 1819
8421.55 1777
8422.41 1741
8423.28 1856
8424.15 1820
8425.01 1840
8425.88 1829
8426.75 1859
8427.61 1969
8428.48 1977
8429.35 1984
8430.21 1957
8431.08 2089
8431.95 2122
8432.81 2034
8433.68 2172
8434.55 2185
8435.41 2121
8436.28 2210
8437.15 2242
8438.02 2210
8438.88 2248
8439.75 2286
8440.62 2306
8441.49 2269
8442.35 2330
8443.22 2442
8444.09 2456
8444.96 2628
8445.82 2604
8446.69 2571
8447.56 2716
8448.43 2821
8449.29 2809
8450.16 2876
8451.03 2907
8451.90 2934
8452.77 3055
8453.63 2805
8454.50 2866
8455.37 3010
8456.24 3005
8457.11 2891
8457.97 3003
8458.84 3107
8459.71 3289
8460.58 3653
8461.45 3810
8462.32 4366
8463.18 5011
8464.05 5345
8464.92 5760
8465.79 6020
8466.66 5902
8467.53 5765
8468.40 5370
8469.26 4958
8470.13 4849
8471.00 4463
8471.87 4059
8472.74 4020
8473.61 4103
8474.48 4396
8475.35 4943
8476.22 5947
8477.09 6974
8477.95 8119
8478.82 8878
8479.69 9258
8480.56 9188
8481.43 8690
8482.30 7759
8483.17 6713
8484.04 5497
8484.91 4872
8485.78 4303
8486.65 3604
8487.52 3238
8488.39 3004
8489.26 2763
8490.13 2635
8491.00 2571
8491.87 2500
8492.74 2548
8493.61 2374
8494.48 2406
8495.35 2466
8496.22 2552
8497.09 2459
8497.96 2308
8498.83 2339
8499.70 2351
8500.57 2197
8501.44 2256
8502.31 2264
8503.18 2144
8504.05 2258
8504.92 2304
8505.79 2345
8506.66 2251
8507.53 2264
8508.41 2201
8509.28 2238
8510.15 2142
8511.02 2169
8511.89 2158
8512.76 2162
8513.63 2170
8514.50 2239
8515.37 2374
8516.24 2495
8517.12 2485
8517.99 2469
8518.86 2414
8519.73 2528
8520.60 2553
8521.47 2405
8522.34 2268
8523.22 2223
8524.09 2152
8524.96 2167
8525.83 2295
8526.70 2280
8527.57 2280
8528.45 2261
8529.32 2089
8530.19 2073
8531.06 2205
8531.93 2211
8532.81 2186
8533.68 2238
8534.55 2255
8535.42 2243
8536.29 2393
8537.17 2427
8538.04 2385
8538.91 2380
8539.78 2401
8540.66 2406
8541.53 2374
8542.40 2554
8543.27 2520
8544.15 2423
8545.02 2509
8545.89 2397
8546.76 2440
8547.64 2462
8548.51 2471
8549.38 2405
8550.26 2461
8551.13 2348
8552.00 2350
8552.87 2297
8553.75 2265
8554.62 2183
8555.49 2186
8556.37 2370
8557.24 2344
8558.11 2384
8558.99 2453
8559.86 2655
8560.73 2702
8561.61 2861
8562.48 2940
8563.36 3007
8564.23 2989
8565.10 2962
8565.98 2658
8566.85 2563
8567.72 2452
8568.60 2248
8569.47 2188
8570.35 2098
8571.22 2007
8572.09 1916
8572.97 1875
8573.84 1820
8574.72 1859
8575.59 1818
8576.46 1852
8577.34 1790
8578.21 1798
8579.09 1832
8579.96 1794
8580.84 1814
8581.71 1761
8582.59 1788
8583.46 1759
8584.34 1761
8585.21 1742
8586.08 1605
8586.96 1560
8587.83 1634
8588.71 1664
8589.58 1608
8590.46 1613
8591.33 1765
8592.21 1688
8593.08 1600
8593.96 1712
8594.83 1735
8595.71 1612
8596.59 1716
8597.46 1754
8598.34 1692
8599.21 1643
8600.09 1642
8600.96 1748
8601.84 1680
8602.71 1649
8603.59 1629
8604.46 1627
8605.34 1633
8606.22 1585
8607.09 1566
8607.97 1613
8608.84 1714
8609.72 1679
8610.60 1705
8611.47 1673
8612.35 1692
8613.22 1638
8614.10 1654
8614.98 1665
8615.85 1711
8616.73 1668
8617.61 1654
8618.48 1709
8619.36 1763
8620.24 1708
8621.11 1713
8621.99 1739
8622.87 1874
8623.74 1736
8624.62 1739
8625.50 1811
8626.37 1864
8627.25 1752
8628.13 1697
8629.00 1705
8629.88 1760
8630.76 1795
8631.63 1784
8632.51 1780
8633.39 1806
8634.27 1757
8635.14 1816
8636.02 1849
8636.90 1845
8637.77 1770
8638.65 1795
8639.53 1902
8640.41 1788
8641.28 1741
8642.16 1733
8643.04 1866
8643.92 1939
8644.80 1847
8645.67 1796
8646.55 1856
8647.43 1884
8648.31 1822
8649.19 1840
8650.06 1977
8650.94 1990
8651.82 1937
8652.70 2001
8653.58 2069
8654.45 2094
8655.33 2070
8656.21 2095
8657.09 2071
8657.97 2154
8658.85 2146
8659.72 2156
8660.60 2109
8661.48 2044
8662.36 2057
8663.24 2155
8664.12 2148
8665.00 2051
8665.88 2083
8666.75 2224
8667.63 2141
8668.51 2058
8669.39 2166
8670.27 2056
8671.15 2040
8672.03 2052
8672.91 2136
8673.79 2228
8674.67 2251
8675.55 2153
8676.42 2257
8677.30 2392
8678.18 2322
8679.06 2497
8679.94 2544
8680.82 2740
8681.70 2814
8682.58 3081
8683.46 3212
8684.34 3201
8685.22 2933
8686.10 2963
8686.98 2797
8687.86 2666
8688.74 2643
8689.62 2603
8690.50 2414
8691.38 2391
8692.26 2408
8693.14 2419
8694.02 2472
8694.90 2469
8695.78 2604
8696.66 2925
8697.54 3435
8698.42 3929
8699.30 4632
8700.18 5166
8701.07 5609
8701.95 5790
8702.83 5614
8703.71 5412
8704.59 4961
8705.47 4504
8706.35 3847
8707.23 3389
8708.11 3003
8708.99 2703
8709.87 2431
8710.75 2307
8711.64 2226
8712.52 2067
8713.40 1969
8714.28 1959
8715.16 1960
8716.04 1869
8716.92 1867
8717.81 1847
8718.69 1814
8719.57 1791
8720.45 1681
8721.33 1768
8722.21 1722
8723.10 1688
8723.98 1646
8724.86 1601
8725.74 1538
8726.62 1609
8727.50 1667
8728.39 1752
8729.27 1756
8730.15 1781
8731.03 1730
8731.91 1742
8732.80 1742
8733.68 1739
8734.56 1807
8735.44 1853
8736.33 1916
8737.21 1873
8738.09 1891
8738.97 1936
8739.86 1974
8740.74 1955
8741.62 1867
8742.50 1801
8743.39 1852
8744.27 1653
8745.15 1703
8746.04 1718
8746.92 1756
8747.80 1610
8748.68 1681
8749.57 1612
8750.45 1553
8751.33 1580
8752.22 1631
8753.10 1606
8753.98 1661
8754.87 1637
8755.75 1650
8756.63 1692
8757.52 1714
8758.40 1636
8759.28 1685
8760.17 1682
8761.05 1684
8761.94 1648
8762.82 1664
8763.70 1740
8764.59 1781
8765.47 1917
8766.36 1923
8767.24 1811
8768.12 1803
8769.01 1897
8769.89 1872
8770.78 1819
8771.66 1827
8772.54 1743
8773.43 1810
8774.31 1727
8775.20 1667
8776.08 1770
8776.97 1820
8777.85 1790
8778.73 1771
8779.62 1756
8780.50 1714
8781.39 1739
8782.27 1718
8783.16 1698
8784.04 1773
8784.93 1761
8785.81 1690
8786.70 1685
8787.58 1727
8788.47 1640
8789.35 1623
8790.24 1637
8791.12 1606
8792.01 1719
8792.89 1644
8793.78 1670
8794.66 1658
8795.55 1685
8796.44 1785
8797.32 1706
8798.21 1635
8799.09 1664
8799.98 1616
8800.86 1768
8801.75 1811
8802.63 1707
8803.52 1756
8804.41 1692
8805.29 1693
8806.18 1704
8807.06 1611
8807.95 1678
8808.84 1666
8809.72 1595
8810.61 1603
8811.49 1644
8812.38 1672
8813.27 1650
8814.15 1569
8815.04 1572
8815.93 1594
8816.81 1567
8817.70 1656
8818.59 1568
8819.47 1524
8820.36 1671
8821.25 1561
8822.13 1548
8823.02 1513
8823.91 1446
8824.79 1422
8825.68 1507
8826.57 1610
8827.45 1560
8828.34 1463
8829.23 1480
8830.12 1533
8831.00 1500
8831.89 1577
8832.78 1570
8833.66 1571
8834.55 1508
8835.44 1453
8836.33 1408
8837.21 1491
8838.10 1446
8838.99 1539
8839.88 1450
8840.76 1413
8841.65 1380
8842.54 1473
8843.43 1424
8844.32 1461
8845.20 1489
8846.09 1325
8846.98 1409
8847.87 1357
8848.76 1371
8849.64 1356
8850.53 1364
8851.42 1471
8852.31 1395
8853.20 1382
8854.09 1354
8854.97 1389
8855.86 1380
8856.75 1354
8857.64 1260
8858.53 1182
8859.42 1246
8860.30 1221
8861.19 1190
8862.08 1291
8862.97 1241
8863.86 1245
8864.75 1242
8865.64 1176
8866.53 1250
8867.42 1229
8868.30 1267
8869.19 1254
8870.08 1262
8870.97 1244
8871.86 1235
8872.75 1205
8873.64 1250
8874.53 1222
8875.42 1319
8876.31 1314
8877.20 1283
8878.09 1250
8878.98 1286
8879.87 1231
8880.76 1208
8881.65 1223
8882.54 1189
8883.43 1173
8884.32 1156
8885.21 1122
8886.10 1107
8886.99 1164
8887.88 1167
8888.77 1173
8889.66 1102
8890.55 1192
8891.44 1166
8892.33 1120
8893.22 1208
8894.11 1175
8895.00 1215
8895.89 1170
8896.78 1133
8897.67 1186
8898.56 1155
8899.45 1067
8900.34 1105
8901.23 1129
8902.12 1054
8903.01 1111
8903.90 1118
8904.79 1045
8905.69 1105
8906.58 1226
8907.47 1131
8908.36 1116
8909.25 1175
8910.14 1150
8911.03 1138
8911.92 1093
8912.82 1094
8913.71 1147
8914.60 1124
8915.49 1196
8916.38 1154
8917.27 1084
8918.16 1158
8919.06 1126
8919.95 1220
8920.84 1164
8921.73 1200
8922.62 1181
8923.51 1125
8924.41 1227
8925.30 1107
8926.19 1113
8927.08 1107
8927.97 1078
8928.87 1109
8929.76 1129
8930.65 1100
8931.54 1066
8932.43 1094
8933.33 1095
8934.22 1091
8935.11 1121
8936.00 1088
8936.90 1119
8937.79 1003
8938.68 1051
8939.57 1030
8940.47 1018
8941.36 1058
8942.25 955
8943.15 1044
8944.04 1023
8944.93 1052
8945.82 1068
8946.72 993
8947.61 1050
8948.50 1052
8949.40 1091
8950.29 995
8951.18 982
8952.08 1068
8952.97 1070
8953.86 1061
8954.76 1064
8955.65 1078
8956.54 1076
8957.44 1059
8958.33 1029
8959.22 1058
8960.12 1036
8961.01 1050
8961.91 1041
8962.80 1022
8963.69 1023
8964.59 1027
8965.48 1095
8966.37 974
8967.27 986
8968.16 1045
8969.06 1080
8969.95 988
8970.85 1050
8971.74 1088
8972.63 1076
8973.53 1079
8974.42 974
8975.32 1013
8976.21 1055
8977.11 1074
8978.00 1024
8978.90 1056
8979.79 1008
8980.68 1004
8981.58 1041
8982.47 1005
8983.37 991
8984.26 986
8985.16 1041
8986.05 1084
8986.95 1029
8987.84 1036
8988.74 1044
8989.63 1073
8990.53 1031
8991.42 954
8992.32 965
8993.22 1023
8994.11 974
8995.01 1057
8995.90 1006
8996.80 948
8997.69 1016
8998.59 994
8999.48 964
9000.38 949
9001.28 964
9002.17 937
9003.07 975
9003.96 988
9004.86 979
9005.75 986
9006.65 989
9007.55 986
9008.44 990
9009.34 921
9010.23 973
9011.13 940
9012.03 990
9012.92 1025
9013.82 979
9014.72 942
9015.61 956
9016.51 998
9017.41 937
9018.30 915
9019.20 954
9020.10 937
9020.99 962
9021.89 954
9022.79 1028
9023.68 995
9024.58 934
9025.48 975
9026.37 926
9027.27 909
9028.17 872
9029.06 940
9029.96 1016
9030.86 965
9031.76 1006
9032.65 941
9033.55 929
9034.45 981
9035.35 954
9036.24 938
9037.14 949
9038.04 1064
9038.94 986
9039.83 941
9040.73 931
9041.63 916
9042.53 929
9043.42 997
9044.32 979
9045.22 978
9046.12 990
9047.02 959
9047.91 1030
9048.81 969
9049.71 1030
9050.61 930
9051.51 947
9052.41 1072
9053.30 946
9054.20 960
9055.10 959
9056.00 998
9056.90 979
9057.80 964
9058.69 907
9059.59 983
9060.49 990
9061.39 945
9062.29 972
9063.19 1002
9064.09 990
9064.99 971
9065.88 975
9066.78 1039
9067.68 952
9068.58 902
9069.48 1029
9070.38 1011
9071.28 985
9072.18 1001
9073.08 1019
9073.98 999
9074.88 983
9075.78 1002
9076.68 1013
9077.58 974
9078.47 981
9079.37 1011
9080.27 993
9081.17 986
9082.07 982
9082.97 997
9083.87 972
9084.77 941
9085.67 898
9086.57 1012
9087.47 964
9088.37 929
9089.27 980
9090.17 973
9091.07 907
9091.97 921
9092.87 922
9093.77 919
9094.67 920
9095.58 953
9096.48 1010
9097.38 998
9098.28 1018
9099.18 984
9100.08 971
9100.98 959
9101.88 978
9102.78 969
9103.68 1037
9104.58 987
9105.48 1034
9106.38 997
9107.28 957
9108.19 1011
9109.09 955
9109.99 943
9110.89 971
9111.79 915
9112.69 959
9113.59 938
9114.49 914
9115.40 873
9116.30 943
9117.20 952
9118.10 942
9119.00 936
9119.90 916
9120.81 952
9121.71 995
9122.61 925
9123.51 928
9124.41 952
9125.31 957
9126.22 955
9127.12 936
9128.02 904
9128.92 934
9129.82 934
9130.73 923
9131.63 967
9132.53 935
9133.43 942
9134.34 964
9135.24 942
9136.14 924
9137.04 936
9137.95 852
9138.85 936
9139.75 880
9140.65 880
9141.56 919
9142.46 896
9143.36 906
9144.26 891
9145.17 903
9146.07 951
9146.97 943
9147.88 938
9148.78 907
9149.68 922
9150.59 961
9151.49 983
9152.39 939
9153.29 857
9154.20 898
9155.10 932
9156.01 921
9156.91 924
9157.81 890
9158.72 857
9159.62 925
9160.52 926
9161.43 889
9162.33 858
9163.23 918
9164.14 911
9165.04 986
9165.95 1083
9166.85 984
9167.75 930
9168.66 839
9169.56 948
9170.47 972
9171.37 943
9172.27 1016
9173.18 932
9174.08 872
9174.99 860
9175.89 977
9176.80 906
9177.70 871
9178.60 835
9179.51 920
9180.41 926
9181.32 891
9182.22 907
9183.13 879
9184.03 933
9184.94 931
9185.84 877
9186.75 933
9187.65 918
9188.56 957
9189.46 886
9190.37 942
9191.27 832
9192.18 903
9193.08 934
9193.99 970
9194.89 987
9195.80 951
9196.71 1016
9197.61 910
9198.52 891
9199.42 913
9200.33 949
9201.23 930
9202.14 940
9203.04 985
9203.95 986
9204.86 945
9205.76 932
9206.67 1033
9207.57 1080
9208.48 1040
9209.39 1111
9210.29 1154
9211.20 1148
9212.10 1121
9213.01 1067
9213.92 989
9214.82 965
9215.73 1049
9216.64 1027
9217.54 955
9218.45 909
9219.36 919
9220.26 972
9221.17 950
9222.08 932
9222.98 973
9223.89 999
9224.80 1023
9225.70 1083
9226.61 1066
9227.52 1063
9228.42 1079
9229.33 1077
9230.24 1094
9231.14 985
9232.05 992
9232.96 995
9233.87 912
9234.77 927
9235.68 865
9236.59 894
9237.50 947
9238.40 925
9239.31 961
9240.22 971
9241.13 965
9242.03 902
9242.94 922
9243.85 964
9244.76 960
9245.66 988
9246.57 955
9247.48 899
9248.39 893
9249.30 963
9250.20 910
9251.11 940
9252.02 920
9252.93 915
9253.84 893
9254.75 1013
9255.65 954
9256.56 951
9257.47 1012
9258.38 902
9259.29 905
9260.20 961
9261.10 899
9262.01 853
9262.92 887
9263.83 887
9264.74 950
9265.65 902
9266.56 889
9267.47 892
9268.37 884
9269.28 913
9270.19 853
9271.10 861
9272.01 927
9272.92 904
9273.83 934
9274.74 908
9275.65 896
9276.56 923
9277.47 962
9278.38 864
9279.29 906
9280.20 923
9281.11 912
9282.01 907
9282.92 939
9283.83 942
9284.74 901
9285.65 906
9286.56 957
9287.47 1030
9288.38 988
9289.29 883
9290.20 929
9291.11 990
9292.02 934
9292.93 919
9293.84 948
9294.75 950
9295.66 868
9296.57 846
9297.49 961
9298.40 953
9299.31 877
9300.22 909
9301.13 893
9302.04 914
9302.95 876
9303.86 914
9304.77 996
9305.68 909
9306.59 910
9307.50 940
9308.41 1003
9309.32 946
9310.24 995
9311.15 1031
9312.06 927
9312.97 938
9313.88 1018
9314.79 982
9315.70 1015
9316.61 995
9317.53 1012
9318.44 1085
9319.35 1052
9320.26 1024
9321.17 1045
9322.08 1057
9322.99 1052
9323.91 1072
9324.82 998
9325.73 992
9326.64 995
9327.55 1016
9328.46 998
9329.38 891
9330.29 943
9331.20 921
9332.11 886
9333.03 876
9333.94 934
9334.85 891
9335.76 958
9336.67 921
9337.59 942
9338.50 888
9339.41 930
9340.32 985
9341.24 941
9342.15 959
9343.06 985
9343.97 972
9344.89 959
9345.80 942
9346.71 906
9347.63 951
9348.54 868
9349.45 885
9350.36 985
9351.28 983
9352.19 1000
9353.10 1000
9354.02 1043
9354.93 970
9355.84 989
9356.76 1040
9357.67 975
9358.58 976
9359.50 982
9360.41 1037
9361.32 1058
9362.24 921
9363.15 981
9364.06 958
9364.98 926
9365.89 978
9366.81 1015
9367.72 971
9368.63 896
9369.55 1003
9370.46 1012
9371.38 950
9372.29 979
9373.20 1010
9374.12 971
9375.03 938
9375.95 972
9376.86 911
9377.77 986
9378.69 908
9379.60 958
9380.52 1022
9381.43 1054
9382.35 1088
9383.26 1040
9384.18 1015
9385.09 1019
9386.01 959
9386.92 999
9387.83 956
9388.75 1076
9389.66 1057
9390.58 1034
9391.49 994
9392.41 1031
9393.32 991
9394.24 1082
9395.16 1067
9396.07 1086
9396.99 1054
9397.90 1122
9398.82 1155
9399.73 1186
9400.65 1106
9401.56 1227
9402.48 1184
9403.39 1204
9404.31 1161
9405.22 1166
9406.14 1140
9407.06 1265
9407.97 1201
9408.89 1067
9409.80 1106
9410.72 1154
9411.64 1126
9412.55 1028
9413.47 1045
9414.38 1083
9415.30 1076
9416.22 1095
9417.13 1160
9418.05 1070
9418.97 1103
9419.88 1032
9420.80 989
9421.71 970
9422.63 1011
9423.55 1040
9424.46 1113
9425.38 1141
9426.30 1030
9427.21 1089
9428.13 1126
9429.05 990
9429.96 1094
9430.88 1062
9431.80 1022
9432.72 1058
9433.63 995
9434.55 1043
9435.47 1004
9436.38 1022
9437.30 996
9438.22 988
9439.14 1041
9440.05 1079
9440.97 1113
9441.89 1059
9442.81 1101
9443.72 1142
9444.64 1144
9445.56 1138
9446.48 1142
9447.39 1223
9448.31 1181
9449.23 1192
9450.15 1189
9451.07 1161
9451.98 1133
9452.90 1073
9453.82 1203
9454.74 1239
9455.66 1233
9456.57 1237
9457.49 1191
9458.41 1276
9459.33 1340
9460.25 1368
9461.16 1428
9462.08 1468
9463.00 1510
9463.92 1579
9464.84 1615
9465.76 1521
9466.68 1427
9467.59 1277
9468.51 1267
9469.43 1354
9470.35 1236
9471.27 1174
9472.19 1171
9473.11 1122
9474.03 1158
9474.95 1224
9475.87 1253
9476.78 1224
9477.70 1173
9478.62 1210
9479.54 1193
9480.46 1130
9481.38 1184
9482.30 1212
9483.22 1243
9484.14 1100
9485.06 1130
9485.98 1175
9486.90 1143
9487.82 1223
9488.74 1175
9489.66 1202
9490.58 1290
9491.50 1249
9492.42 1202
9493.34 1265
9494.26 1243
9495.18 1251
9496.10 1181
9497.02 1193
9497.94 1198
9498.86 1185
9499.78 1187
9500.70 1148
9501.62 1142
9502.54 1177
9503.46 1157
9504.38 1098
9505.30 1132
9506.22 1131
9507.14 1130
9508.06 1215
9508.98 1149
9509.90 1213
9510.82 1187
9511.75 1129
9512.67 1093
9513.59 1128
9514.51 1083
9515.43 1078
9516.35 1169
9517.27 1190
9518.19 1202
9519.11 1278
9520.03 1275
9520.96 1309
9521.88 1255
9522.80 1244
9523.72 1214
9524.64 1265
9525.56 1294
9526.48 1312
9527.41 1286
9528.33 1278
9529.25 1310
9530.17 1319
9531.09 1252
9532.02 1259
9532.94 1285
9533.86 1352
9534.78 1305
9535.70 1330
9536.63 1422
9537.55 1443
9538.47 1499
9539.39 1500
9540.31 1584
9541.24 1687
9542.16 1788
9543.08 1740
9544.00 1824
9544.93 1698
9545.85 1735
9546.77 1618
9547.69 1542
9548.62 1471
9549.54 1365
9550.46 1314
9551.38 1344
9552.31 1389
9553.23 1300
9554.15 1277
9555.08 1244
9556.00 1254
9556.92 1405
9557.84 1295
9558.77 1296
9559.69 1287
9560.61 1282
9561.54 1277
9562.46 1187
9563.38 1227
9564.31 1278
9565.23 1272
9566.15 1256
9567.08 1288
9568.00 1340
9568.93 1286
9569.85 1260
9570.77 1334
9571.70 1352
9572.62 1372
9573.54 1298
9574.47 1313
9575.39 1250
9576.32 1232
9577.24 1258
9578.16 1261
9579.09 1212
9580.01 1124
9580.94 1133
9581.86 1241
9582.78 1253
9583.71 1122
9584.63 1141
9585.56 1159
9586.48 1184
9587.41 1207
9588.33 1204
9589.26 1189
9590.18 1119
9591.11 1065
9592.03 1096
9592.96 1140
9593.88 1146
9594.80 1185
9595.73 1216
9596.65 1123
9597.58 1109
9598.50 1142
9599.43 1264
9600.35 1312
9601.28 1205
9602.21 1197
9603.13 1238
9604.06 1217
9604.98 1205
9605.91 1180
9606.83 1251
9607.76 1296
9608.68 1259
9609.61 1257
9610.53 1195
9611.46 1185
9612.39 1177
9613.31 1172
9614.24 1195
9615.16 1304
9616.09 1306
9617.02 1273
9617.94 1311
9618.87 1280
9619.79 1324
9620.72 1386
9621.65 1290
9622.57 1309
9623.50 1367
9624.42 1415
9625.35 1322
9626.28 1250
9627.20 1325
9628.13 1303
9629.06 1337
9629.98 1372
9630.91 1361
9631.84 1344
9632.76 1454
9633.69 1468
9634.62 1415
9635.54 1369
9636.47 1360
9637.40 1455
9638.32 1526
9639.25 1482
9640.18 1546
9641.11 1510
9642.03 1526
9642.96 1540
9643.89 1511
9644.81 1644
9645.74 1698
9646.67 1743
9647.60 1681
9648.52 1734
9649.45 1746
9650.38 1713
9651.31 1606
9652.23 1676
9653.16 1728
9654.09 1796
9655.02 1934
9655.95 2006
9656.87 2135
9657.80 2179
9658.73 2188
9659.66 2263
9660.58 2265
9661.51 2228
9662.44 2139
9663.37 2027
9664.30 2075
9665.23 1935
9666.15 1879
9667.08 1798
9668.01 1782
9668.94 1750
9669.87 1743
9670.80 1698
9671.73 1714
9672.65 1751
9673.58 1608
9674.51 1684
9675.44 1698
9676.37 1866
9677.30 1858
9678.23 1804
9679.16 1778
9680.08 1708
9681.01 1693
9681.94 1731
9682.87 1816
9683.80 1755
9684.73 1752
9685.66 1785
9686.59 1751
9687.52 1852
9688.45 1931
9689.38 1894
9690.31 1925
9691.24 1907
9692.17 2003
9693.09 1915
9694.02 1845
9694.95 1886
9695.88 1844
9696.81 1836
9697.74 1812
9698.67 1854
9699.60 1844
9700.53 1901
9701.46 1988
9702.39 1931
9703.32 2037
9704.25 2039
9705.18 1962
9706.11 2046
9707.04 2059
9707.97 2041
9708.91 2111
9709.84 2105
9710.77 2126
9711.70 2142
9712.63 2021
9713.56 1953
9714.49 1826
9715.42 1773
9716.35 1817
9717.28 1845
9718.21 1840
9719.14 1779
9720.07 1853
9721.00 1893
9721.93 1824
9722.87 1835
9723.80 1805
9724.73 1763
9725.66 1781
9726.59 1705
9727.52 1708
9728.45 1667
9729.38 1656
9730.32 1698
9731.25 1743
9732.18 1634
9733.11 1650
9734.04 1640
9734.97 1651
9735.91 1600
9736.84 1628
9737.77 1602
9738.70 1667
9739.63 1680
9740.56 1677
9741.50 1647
9742.43 1645
9743.36 1659
9744.29 1668
9745.22 1606
9746.16 1557
9747.09 1533
9748.02 1612
9748.95 1557
9749.89 1528
9750.82 1545
9751.75 1556
9752.68 1508
9753.62 1379
9754.55 1413
9755.48 1480
9756.41 1469
9757.35 1482
9758.28 1530
9759.21 1508
9760.14 1453
9761.08 1476
9762.01 1497
9762.94 1556
9763.88 1469
9764.81 1476
9765.74 1425
9766.68 1465
9767.61 1452
9768.54 1533
9769.48 1562
9770.41 1498
9771.34 1511
9772.28 1487
9773.21 1456
9774.14 1479
9775.08 1490
9776.01 1535
9776.94 1533
9777.88 1579
9778.81 1516
9779.74 1429
9780.68 1548
9781.61 1448
9782.55 1531
9783.48 1549
9784.41 1512
9785.35 1545
9786.28 1584
9787.22 1647
9788.15 1663
9789.08 1675
9790.02 1620
9790.95 1793
9791.89 1823
9792.82 1761
9793.76 1706
9794.69 1662
9795.63 1657
9796.56 1583
9797.49 1585
9798.43 1629
9799.36 1555
9800.30 1547
9801.23 1477
9802.17 1412
9803.10 1439
9804.04 1418
9804.97 1594
9805.91 1530
9806.84 1521
9807.78 1552
9808.71 1602
9809.65 1551
9810.58 1500
9811.52 1561
9812.45 1519
9813.39 1416
9814.33 1457
9815.26 1370
9816.20 1265
9817.13 1313
9818.07 1325
9819.00 1306
9819.94 1271
9820.87 1331
9821.81 1367
9822.75 1370
9823.68 1361
9824.62 1308
9825.55 1263
9826.49 1279
9827.43 1315
9828.36 1296
9829.30 1237
9830.23 1237
9831.17 1258
9832.11 1246
9833.04 1169
9833.98 1130
9834.92 1231
9835.85 1290
9836.79 1228
9837.73 1168
9838.66 1198
9839.60 1200
9840.54 1256
9841.47 1337
9842.41 1263
9843.35 1138
9844.28 1286
9845.22 1178
9846.16 1239
9847.09 1221
9848.03 1318
9848.97 1295
9849.90 1356
9850.84 1235
9851.78 1205
9852.72 1230
9853.65 1294
9854.59 1224
9855.53 1229
9856.47 1203
9857.40 1262
9858.34 1341
9859.28 1295
9860.22 1270
9861.15 1255
9862.09 1264
9863.03 1279
9863.97 1408
9864.90 1327
9865.84 1334
9866.78 1180
9867.72 1209
9868.66 1283
9869.59 1234
9870.53 1262
9871.47 1253
9872.41 1198
9873.35 1240
9874.29 1173
9875.22 1181
9876.16 1185
9877.10 1198
9878.04 1216
9878.98 1222
9879.92 1202
9880.85 1178
9881.79 1157
9882.73 1234
9883.67 1228
9884.61 1153
9885.55 1191
9886.49 1244
9887.43 1237
9888.37 1254
9889.30 1241
9890.24 1189
9891.18 1184
9892.12 1250
9893.06 1229
9894.00 1176
9894.94 1168
9895.88 1127
9896.82 1128
9897.76 1172
9898.70 1206
9899.64 1185
9900.58 1218
9901.52 1142
9902.45 1105
9903.39 1167
9904.33 1143
9905.27 1203
9906.21 1083
9907.15 1138
9908.09 1090
9909.03 1068
9909.97 1132
9910.91 1106
9911.85 1072
9912.79 1111
9913.73 1170
9914.67 1123
9915.61 1173
9916.55 1161
9917.49 1165
9918.44 1198
9919.38 1146
9920.32 1220
9921.26 1200
9922.20 1184
9923.14 1085
9924.08 1095
9925.02 1165
9925.96 1211
9926.90 1159
9927.84 1238
9928.78 1192
9929.72 1240
9930.66 1294
9931.61 1352
9932.55 1335
9933.49 1420
9934.43 1527
9935.37 1584
9936.31 1778
9937.25 1845
9938.19 1802
9939.14 1829
9940.08 1783
9941.02 1646
9941.96 1500
9942.90 1527
9943.84 1386
9944.78 1429
9945.73 1335
9946.67 1237
9947.61 1245
9948.55 1253
9949.49 1211
9950.44 1315
9951.38 1261
9952.32 1244
9953.26 1224
9954.20 1265
9955.15 1268
9956.09 1271
9957.03 1264
9957.97 1186
9958.91 1167
9959.86 1152
9960.80 1162
9961.74 1153
9962.68 1158
9963.63 1113
9964.57 1141
9965.51 1192
9966.45 1148
9967.40 1061
9968.34 1160
9969.28 1148
9970.23 1081
9971.17 1066
9972.11 1100
9973.05 1085
9974.00 977
9974.94 1062
9975.88 1007
9976.83 1063
9977.77 1033
9978.71 992
9979.66 1019
9980.60 1055
9981.54 1116
9982.49 984
9983.43 952
9984.37 1017
9985.32 962
9986.26 973
9987.20 1059
9988.15 1024
9989.09 1014
9990.04 1021
9990.98 981
9991.92 940
9992.87 996
9993.81 1002
9994.76 1025
9995.70 1045
9996.64 946
9997.59 954
9998.53 1058
9999.48 1015
10000.42 968
10001.36 1016
10002.31 980
10003.25 975
10004.20 1006
10005.14 965
10006.09 942
10007.03 1003
10007.98 993
10008.92 1014
10009.87 985
10010.81 1003
10011.76 999
10012.70 944
10013.64 970
10014.59 979
10015.53 1009
10016.48 1024
10017.43 1058
10018.37 1008
10019.32 954
10020.26 978
10021.21 1008
10022.15 928
10023.10 973
10024.04 986
10024.99 988
10025.93 976
10026.88 977
10027.82 983
10028.77 969
10029.72 933
10030.66 977
10031.61 974
10032.55 931
10033.50 943
10034.44 968
10035.39 1008
10036.34 978
10037.28 948
10038.23 1006
10039.17 1008
10040.12 973
10041.07 955
10042.01 928
10042.96 1017
10043.91 991
10044.85 929
10045.80 975
10046.74 968
10047.69 977
10048.64 955
10049.58 987
10050.53 901
10051.48 875
10052.42 901
10053.37 868
10054.32 919
10055.27 971
10056.21 931
10057.16 884
10058.11 879
10059.05 917
10060.00 898
10060.95 892
10061.89 891
10062.84 872
10063.79 893
10064.74 958
10065.68 844
10066.63 847
10067.58 939
10068.53 914
10069.47 853
10070.42 823
10071.37 926
10072.32 951
10073.26 929
10074.21 901
10075.16 910
10076.11 907
10077.06 924
10078.00 994
10078.95 944
10079.90 850
10080.85 863
10081.80 917
10082.74 1006
10083.69 966
10084.64 929
10085.59 1017
10086.54 971
10087.49 941
10088.43 896
10089.38 854
10090.33 862
10091.28 839
10092.23 906
10093.18 902
10094.13 877
10095.07 929
10096.02 897
10096.97 903
10097.92 980
10098.87 902
10099.82 846
10100.77 883
10101.72 925
10102.67 935
10103.61 896
10104.56 934
10105.51 945
10106.46 880
10107.41 894
10108.36 911
10109.31 859
10110.26 890
10111.21 922
10112.16 855
10113.11 901
10114.06 948
10115.01 879
10115.96 888
10116.91 876
10117.86 878
10118.81 823
10119.76 832
10120.71 874
10121.66 882
10122.61 929
10123.56 876
10124.51 835
10125.46 868
10126.41 911
10127.36 922
10128.31 918
10129.26 912
10130.21 861
10131.16 815
10132.11 811
10133.06 823
10134.01 847
10134.96 869
10135.91 923
10136.86 855
10137.81 876
10138.76 856
10139.72 891
10140.67 939
10141.62 896
10142.57 995
10143.52 883
10144.47 871
10145.42 803
10146.37 866
10147.32 896
10148.28 921
10149.23 874
10150.18 877
10151.13 843
10152.08 864
10153.03 861
10153.98 848
10154.94 892
10155.89 930
10156.84 938
10157.79 895
10158.74 910
10159.69 924
10160.65 891
10161.60 867
10162.55 873
10163.50 881
10164.45 890
10165.41 915
10166.36 847
10167.31 893
10168.26 876
10169.21 944
10170.17 878
10171.12 869
10172.07 916
10173.02 928
10173.98 916
10174.93 953
10175.88 968
10176.83 920
10177.79 940
10178.74 985
10179.69 962
10180.64 966
10181.60 976
10182.55 947
10183.50 961
10184.46 964
10185.41 942
10186.36 944
10187.32 922
10188.27 981
10189.22 1002
10190.18 930
10191.13 965
10192.08 1008
10193.03 1016
10193.99 938
10194.94 943
10195.90 958
10196.85 1000
10197.80 961
10198.76 979
10199.71 1043
10200.66 962
10201.62 1045
10202.57 948
10203.52 1002
10204.48 1014
10205.43 993
10206.39 962
10207.34 973
10208.29 966
10209.25 1024
10210.20 1073
10211.16 1045
10212.11 1015
10213.07 1092
10214.02 1091
10214.97 1127
10215.93 1126
10216.88 1178
10217.84 1192
10218.79 1164
10219.75 1054
10220.70 1093
10221.66 1144
10222.61 1094
10223.57 1048
10224.52 1029
10225.48 1017
10226.43 946
10227.39 1047
10228.34 1009
10229.30 1074
10230.25 1075
10231.21 1062
10232.16 1067
10233.12 1066
10234.07 1027
10235.03 997
10235.98 1042
10236.94 1040
10237.89 1043
10238.85 1018
10239.80 1101
10240.76 1122
10241.72 1111
10242.67 1167
10243.63 1221
10244.58 1262
10245.54 1304
10246.49 1324
10247.45 1355
10248.41 1213
10249.36 1245
10250.32 1282
10251.27 1239
10252.23 1162
10253.19 1119
10254.14 1093
10255.10 1053
10256.06 1044
10257.01 1029
10257.97 1082
10258.92 1085
10259.88 1056
10260.84 1062
10261.79 1066
10262.75 1041
10263.71 1079
10264.66 1036
10265.62 1048
10266.58 938
10267.53 1016
10268.49 982
10269.45 1001
10270.41 955
10271.36 918
10272.32 998
10273.28 933
10274.23 1008
10275.19 938
10276.15 945
10277.11 986
10278.06 915
10279.02 897
10279.98 901
10280.94 942
10281.89 928
10282.85 911
10283.81 929
10284.77 924
10285.72 889
10286.68 879
10287.64 861
10288.60 828
10289.55 843
10290.51 839
10291.47 847
10292.43 892
10293.39 918
10294.34 812
10295.30 905
10296.26 854
10297.22 822
10298.18 780
10299.14 870
10300.09 913
10301.05 885
10302.01 928
10302.97 886
10303.93 901
10304.89 893
10305.85 861
10306.80 896
10307.76 906
10308.72 842
10309.68 908
10310.64 904
10311.60 905
10312.56 908
10313.52 948
10314.47 885
10315.43 900
10316.39 823
10317.35 785
10318.31 847
10319.27 942
10320.23 887
10321.19 899
10322.15 915
10323.11 875
10324.07 902
10325.03 982
10325.99 919
10326.95 882
10327.91 886
10328.87 935
10329.83 918
10330.79 994
10331.75 915
10332.71 889
10333.67 876
10334.63 839
10335.59 878
10336.55 950
10337.51 938
10338.47 1009
10339.43 951
10340.39 944
10341.35 957
10342.31 944
10343.27 940
10344.23 868
10345.19 850
10346.15 879
10347.11 905
10348.07 904
10349.03 831
10349.99 902
10350.95 901
10351.91 865
10352.87 845
10353.83 837
10354.79 831
10355.76 858
10356.72 822
10357.68 859
10358.64 875
10359.60 954
10360.56 905
10361.52 835
10362.48 864
10363.45 814
10364.41 856
10365.37 870
10366.33 853
10367.29 847
10368.25 920
10369.21 863
10370.18 850
10371.14 865
10372.10 835
10373.06 857
10374.02 875
10374.98 854
10375.95 839
10376.91 823
10377.87 828
10378.83 795
10379.79 785
10380.76 765
10381.72 795
10382.68 789
10383.64 821
10384.61 844
10385.57 865
10386.53 829
10387.49 862
10388.46 851
10389.42 791
10390.38 796
10391.34 795
10392.31 868
10393.27 853
10394.23 860
10395.19 830
10396.16 800
10397.12 828
10398.08 783
10399.05 762
10400.01 860
10400.97 858
10401.93 817
10402.90 789
10403.86 770
10404.82 808
10405.79 849
10406.75 824
10407.71 887
10408.68 888
10409.64 862
10410.60 888
10411.57 887
10412.53 797
10413.50 837
10414.46 847
10415.42 859
10416.39 908
10417.35 890
10418.31 912
10419.28 930
10420.24 925
10421.21 941
10422.17 950
10423.13 958
10424.10 995
10425.06 1040
10426.03 1071
10426.99 1102
10427.96 1204
10428.92 1277
10429.88 1261
10430.85 1257
10431.81 1265
10432.78 1204
10433.74 1189
10434.71 1182
10435.67 1206
10436.64 1042
10437.60 995
10438.57 944
10439.53 937
10440.50 961
10441.46 944
10442.43 951
10443.39 865
10444.36 843
10445.32 866
10446.29 847
10447.25 787
10448.22 797
10449.18 771
10450.15 797
10451.11 816
10452.08 861
10453.04 909
10454.01 788
10454.97 790
10455.94 854
10456.91 843
10457.87 868
10458.84 816
10459.80 766
10460.77 797
10461.73 814
10462.70 758
10463.67 811
10464.63 765
10465.60 841
10466.56 860
10467.53 874
10468.50 804
10469.46 765
10470.43 766
10471.40 814
10472.36 750
10473.33 743
10474.30 769
10475.26 815
10476.23 798
10477.19 807
10478.16 813
10479.13 842
10480.09 760
10481.06 730
10482.03 798
10483.00 737
10483.96 729
10484.93 732
10485.90 773
10486.86 845
10487.83 771
10488.80 725
10489.76 806
10490.73 798
10491.70 853
10492.67 827
10493.63 836
10494.60 806
10495.57 754
10496.54 789
10497.50 865
10498.47 789
10499.44 814
10500.41 844
10501.37 803
10502.34 776
10503.31 796
10504.28 775
10505.25 812
10506.21 834
10507.18 837
10508.15 803
10509.12 829
10510.09 737
10511.05 791
10512.02 797
10512.99 831
10513.96 851
10514.93 836
10515.90 824
10516.86 815
10517.83 785
10518.80 805
10519.77 888
10520.74 820
10521.71 794
10522.68 861
10523.64 816
10524.61 792
10525.58 847
10526.55 823
10527.52 873
10528.49 828
10529.46 843
10530.43 835
10531.40 812
10532.36 808
10533.33 809
10534.30 824
10535.27 838
10536.24 815
10537.21 822
10538.18 800
10539.15 815
10540.12 798
10541.09 748
10542.06 788
10543.03 829
10544.00 803
10544.97 829
10545.94 766
10546.91 777
10547.88 816
10548.85 833
10549.82 825
10550.79 739
10551.76 806
10552.73 800
10553.70 849
10554.67 799
10555.64 795
10556.61 823
10557.58 863
10558.55 836
10559.52 823
10560.49 827
10561.46 891
10562.43 872
10563.40 860
10564.37 876
10565.34 940
10566.31 897
10567.28 919
10568.25 1007
10569.23 1025
10570.20 983
10571.17 1076
10572.14 1071
10573.11 1060
10574.08 1069
10575.05 1062
10576.02 1030
10576.99 967
10577.96 878
10578.94 938
10579.91 906
10580.88 938
10581.85 851
10582.82 892
10583.79 920
10584.76 854
10585.74 772
10586.71 782
10587.68 867
10588.65 838
10589.62 813
10590.60 851
10591.57 841
10592.54 851
10593.51 854
10594.48 897
10595.45 882
10596.43 955
10597.40 973
10598.37 935
10599.34 898
10600.32 934
10601.29 942
10602.26 957
10603.23 920
10604.21 950
10605.18 1019
10606.15 900
10607.12 908
10608.10 912
10609.07 897
10610.04 914
10611.01 879
10611.99 767
10612.96 840
10613.93 835
10614.91 762
10615.88 843
10616.85 857
10617.82 801
10618.80 833
10619.77 847
10620.74 842
10621.72 784
10622.69 831
10623.66 814
10624.64 837
10625.61 873
10626.58 868
10627.56 885
10628.53 818
10629.51 865
10630.48 819
10631.45 838
10632.43 869
10633.40 853
10634.37 886
10635.35 843
10636.32 864
10637.30 889
10638.27 940
10639.24 891
10640.22 916
10641.19 860
10642.17 853
10643.14 869
10644.11 917
10645.09 961
10646.06 966
10647.04 1041
10648.01 1054
10648.99 1071
10649.96 1056
10650.94 1065
10651.91 1060
10652.89 1019
10653.86 995
10654.83 913
10655.81 985
10656.78 935
10657.76 953
10658.73 933
10659.71 898
10660.68 817
10661.66 856
10662.63 829
10663.61 904
10664.59 857
10665.56 801
10666.54 853
10667.51 872
10668.49 811
10669.46 833
10670.44 850
10671.41 885
10672.39 856
10673.36 783
10674.34 781
10675.32 837
10676.29 836
10677.27 802
10678.24 792
10679.22 833
10680.19 822
10681.17 763
10682.15 758
10683.12 764
10684.10 795
10685.08 813
10686.05 810
10687.03 847
10688.00 833
10688.98 831
10689.96 863
10690.93 876
10691.91 869
10692.89 818
10693.86 796
10694.84 783
10695.82 813
10696.79 890
10697.77 893
10698.75 813
10699.72 859
10700.70 827
10701.68 801
10702.65 780
10703.63 822
10704.61 732
10705.59 738
10706.56 806
10707.54 771
10708.52 793
10709.49 809
10710.47 769
10711.45 765
10712.43 766
10713.40 791
10714.38 755
10715.36 761
10716.34 745
10717.31 714
10718.29 755
10719.27 745
10720.25 733
10721.22 787
10722.20 723
10723.18 783
10724.16 735
10725.14 775
10726.11 792
10727.09 778
10728.07 745
10729.05 743
10730.03 781
10731.01 730
10731.98 715
10732.96 691
10733.94 722
10734.92 761
10735.90 785
10736.88 786
10737.85 753
10738.83 743
10739.81 828
10740.79 775
10741.77 798
10742.75 872
10743.73 775
10744.71 790
10745.69 856
10746.66 818
10747.64 764
10748.62 750
10749.60 723
10750.58 766
10751.56 775
10752.54 782
10753.52 789
10754.50 767
10755.48 746
10756.46 745
10757.44 734
10758.42 727
10759.39 735
10760.37 753
10761.35 774
10762.33 722
10763.31 778
10764.29 751
10765.27 753
10766.25 745
10767.23 786
10768.21 790
10769.19 753
10770.17 755
10771.15 759
10772.13 726
10773.11 787
10774.09 727
10775.07 722
10776.05 668
10777.03 754
10778.02 708
10779.00 717
10779.98 786
10780.96 736
10781.94 779
10782.92 767
10783.90 778
10784.88 784
10785.86 796
10786.84 801
10787.82 771
10788.80 713
10789.78 766
10790.76 743
10791.75 762
10792.73 811
10793.71 856
10794.69 804
10795.67 808
10796.65 787
10797.63 811
10798.61 762
10799.60 819
10800.58 724
10801.56 762
10802.54 754
10803.52 766
10804.50 772
10805.49 743
10806.47 717
10807.45 758
10808.43 726
10809.41 725
10810.39 776
10811.38 758
10812.36 730
10813.34 694
10814.32 742
10815.30 729
10816.29 763
10817.27 716
10818.25 758
10819.23 815
10820.22 729
10821.20 737
10822.18 765
10823.16 764
10824.15 832
10825.13 751
10826.11 769
10827.09 750
10828.08 743
10829.06 787
10830.04 757
10831.02 827
10832.01 782
10832.99 725
10833.97 810
10834.96 793
10835.94 739
10836.92 722
10837.91 747
10838.89 780
10839.87 726
10840.85 811
10841.84 790
10842.82 787
10843.81 789
10844.79 798
10845.77 779
10846.76 764
10847.74 812
10848.72 855
10849.71 826
10850.69 790
10851.67 864
10852.66 883
10853.64 839
10854.63 809
10855.61 865
10856.59 828
10857.58 818
10858.56 822
10859.55 760
10860.53 811
10861.51 793
10862.50 867
10863.48 824
10864.47 784
10865.45 828
10866.44 839
10867.42 805
10868.41 791
10869.39 829
10870.37 855
10871.36 805
10872.34 842
10873.33 839
10874.31 849
10875.30 911
10876.28 855
10877.27 819
10878.25 855
10879.24 919
10880.22 866
10881.21 873
10882.19 898
10883.18 922
10884.16 978
10885.15 924
10886.13 855
10887.12 836
10888.11 859
10889.09 873
10890.08 900
10891.06 922
10892.05 902
10893.03 934
10894.02 960
10895.00 919
10895.99 929
10896.98 905
10897.96 915
10898.95 956
10899.93 946
10900.92 934
10901.91 986
10902.89 977
10903.88 959
10904.86 968
10905.85 1021
10906.84 969
10907.82 956
10908.81 974
10909.80 943
10910.78 1015
10911.77 1025
10912.76 988
10913.74 1077
10914.73 1040
10915.72 1004
10916.70 1045
10917.69 1007
10918.68 1076
10919.66 1096
10920.65 1052
10921.64 1050
10922.62 1043
10923.61 1067
10924.60 1049
10925.58 1119
10926.57 1109
10927.56 1079
10928.55 1158
10929.53 1198
10930.52 1114
10931.51 1125
10932.50 1157
10933.48 1139
10934.47 1160
10935.46 1106
10936.45 1192
10937.43 1199
10938.42 1106
10939.41 1179
10940.40 1136
10941.38 1070
10942.37 1102
10943.36 1109
10944.35 1202
10945.34 1239
10946.32 1279
10947.31 1278
10948.30 1244
10949.29 1284
10950.28 1339
10951.27 1305
10952.25 1413
10953.24 1487
10954.23 1454
10955.22 1449
10956.21 1504
10957.20 1429
10958.18 1376
10959.17 1412
10960.16 1431
10961.15 1429
10962.14 1453
10963.13 1471
10964.12 1456
10965.11 1510
10966.10 1665
10967.08 1579
10968.07 1662
10969.06 1693
10970.05 1729
10971.04 1699
10972.03 1723
10973.02 1677
10974.01 1586
10975.00 1563
10975.99 1515
10976.98 1477
10977.97 1541
10978.96 1501
10979.95 1449
10980.94 1448
10981.92 1464
10982.91 1439
10983.90 1431
10984.89 1419
10985.88 1473
10986.87 1440
10987.86 1463
10988.85 1370
10989.84 1456
10990.83 1513
10991.82 1471
10992.81 1535
10993.80 1449
10994.79 1505
10995.78 1552
10996.78 1448
10997.77 1440
10998.76 1436
10999.75 1535
11000.74 1512
11001.73 1517
11002.72 1608
11003.71 1701
11004.70 1760
11005.69 1839
11006.68 1897
11007.67 2121
11008.66 2210
11009.65 2305
11010.64 2352
11011.64 2299
11012.63 2283
11013.62 2271
11014.61 2198
11015.60 2021
11016.59 1867
11017.58 1744
11018.57 1707
11019.57 1612
11020.56 1562
11021.55 1500
11022.54 1492
11023.53 1491
11024.52 1500
11025.51 1476
11026.51 1419
11027.50 1461
11028.49 1370
11029.48 1273
11030.47 1366
11031.47 1308
11032.46 1342
11033.45 1320
11034.44 1258
11035.43 1171
11036.43 1272
11037.42 1385
11038.41 1294
11039.40 1250
11040.39 1200
11041.39 1213
11042.38 1283
11043.37 1210
11044.36 1088
11045.36 1143
11046.35 1187
11047.34 1110
11048.34 1157
11049.33 1214
11050.32 1119
11051.31 1158
11052.31 1127
11053.30 1056
11054.29 1024
11055.29 1137
11056.28 1051
11057.27 975
11058.26 1049
11059.26 1036
11060.25 1071
11061.24 1055
11062.24 1005
11063.23 995
11064.22 1070
11065.22 1036
11066.21 1015
11067.20 1089
11068.20 1005
11069.19 1033
11070.19 1015
11071.18 1010
11072.17 1007
11073.17 1069
11074.16 1025
11075.15 996
11076.15 968
11077.14 1023
11078.14 986
11079.13 934
11080.12 948
11081.12 902
11082.11 1064
11083.11 1081
11084.10 1040
11085.10 986
11086.09 1029
11087.08 1063
11088.08 1022
11089.07 1020
11090.07 1021
11091.06 1003
11092.06 971
11093.05 978
11094.05 976
11095.04 1021
11096.04 1059
11097.03 1010
11098.03 1000
11099.02 1017
11100.02 990
11101.01 988
11102.01 994
11103.00 984
11104.00 994
11104.99 905
11105.99 926
11106.98 1014
11107.98 988
11108.97 912
11109.97 929
11110.96 989
11111.96 960
11112.95 975
11113.95 933
11114.95 978
11115.94 906
11116.94 934
11117.93 909
11118.93 955
11119.93 923
11120.92 928
11121.92 947
11122.91 966
11123.91 896
11124.91 928
11125.90 967
11126.90 897
11127.89 902
11128.89 921
11129.89 1005
11130.88 939
11131.88 943
11132.88 886
11133.87 888
11134.87 921
11135.87 996
11136.86 1011
11137.86 931
11138.86 974
11139.85 971
11140.85 1007
11141.85 1008
11142.84 976
11143.84 946
11144.84 960
11145.83 903
11146.83 937
11147.83 915
11148.83 860
11149.82 972
11150.82 934
11151.82 908
11152.82 920
11153.81 971
11154.81 962
11155.81 943
11156.80 929
11157.80 949
11158.80 918
11159.80 968
11160.80 960
11161.79 907
11162.79 876
11163.79 932
11164.79 900
11165.78 946
11166.78 876
11167.78 885
11168.78 896
11169.78 848
11170.78 873
11171.77 857
11172.77 880
11173.77 863
11174.77 913
11175.77 907
11176.77 864
11177.76 841
11178.76 796
11179.76 815
11180.76 901
11181.76 898
11182.76 848
11183.76 843
11184.75 857
11185.75 858
11186.75 846
11187.75 833
11188.75 856
11189.75 860
11190.75 846
11191.75 844
11192.75 834
11193.75 861
11194.75 798
11195.74 794
11196.74 763
11197.74 817
11198.74 832
11199.74 809
11200.74 806
11201.74 838
11202.74 928
11203.74 917
11204.74 827
11205.74 842
11206.74 846
11207.74 871
11208.74 879
11209.74 826
11210.74 825
11211.74 816
11212.74 860
11213.74 914
11214.74 860
11215.74 846
11216.74 797
11217.74 799
11218.74 823
11219.74 861
11220.74 839
11221.74 814
11222.74 875
11223.74 827
11224.74 832
11225.74 856
11226.74 888
11227.75 785
11228.75 777
11229.75 786
11230.75 778
11231.75 809
11232.75 808
11233.75 831
11234.75 857
11235.75 784
11236.75 822
11237.76 855
11238.76 838
11239.76 856
11240.76 863
11241.76 892
11242.76 890
11243.76 892
11244.76 929
11245.77 908
11246.77 817
11247.77 879
11248.77 904
11249.77 868
11250.77 857
11251.78 903
11252.78 928
11253.78 842
11254.78 860
11255.78 814
11256.79 821
11257.79 852
11258.79 866
11259.79 868
11260.79 860
11261.80 821
11262.80 869
11263.80 819
11264.80 858
11265.81 831
11266.81 841
11267.81 872
11268.81 895
11269.82 845
11270.82 849
11271.82 883
11272.82 857
11273.83 831
11274.83 893
11275.83 909
11276.84 870
11277.84 878
11278.84 869
11279.85 879
11280.85 873
11281.85 915
11282.85 890
11283.86 864
11284.86 921
11285.86 935
11286.87 952
11287.87 935
11288.87 1003
11289.88 1016
11290.88 1059
11291.89 1037
11292.89 976
11293.89 909
11294.90 937
11295.90 934
11296.90 961
11297.91 928
11298.91 923
11299.92 879
11300.92 869
11301.92 850
11302.93 890
11303.93 889
11304.94 905
11305.94 844
11306.94 865
11307.95 960
11308.95 909
11309.96 938
11310.96 938
11311.97 932
11312.97 922
11313.98 922
11314.98 959
11315.98 923
11316.99 892
11317.99 932
11319.00 992
11320.00 952
11321.01 973
11322.01 1078
11323.02 1109
11324.02 1069
11325.03 1085
11326.03 1033
11327.04 1030
11328.04 1073
11329.05 1038
11330.05 995
11331.06 927
11332.07 908
11333.07 911
11334.08 917
11335.08 933
11336.09 888
11337.09 913
11338.10 884
11339.10 887
11340.11 828
11341.12 830
11342.12 881
11343.13 866
11344.13 912
11345.14 864
11346.15 857
11347.15 863
11348.16 945
11349.16 885
11350.17 923
11351.18 991
11352.18 985
11353.19 928
11354.20 917
11355.20 930
11356.21 897
11357.21 862
11358.22 864
11359.23 908
11360.23 878
11361.24 854
11362.25 797
11363.25 796
11364.26 823
11365.27 842
11366.28 837
11367.28 922
11368.29 892
11369.30 830
11370.30 862
11371.31 853
11372.32 832
11373.32 837
11374.33 864
11375.34 836
11376.35 858
11377.35 814
11378.36 851
11379.37 851
11380.38 837
11381.38 872
11382.39 829
11383.40 871
11384.41 854
11385.41 802
11386.42 818
11387.43 844
11388.44 865
11389.45 885
11390.45 849
11391.46 834
11392.47 872
11393.48 893
11394.49 882
11395.49 879
11396.50 799
11397.51 876
11398.52 905
11399.53 870
11400.54 880
11401.55 844
11402.55 873
11403.56 810
11404.57 880
11405.58 937
11406.59 892
11407.60 886
11408.61 929
11409.61 851
11410.62 864
11411.63 913
11412.64 863
11413.65 830
11414.66 843
11415.67 878
11416.68 904
11417.69 868
11418.70 816
11419.71 875
11420.71 895
11421.72 863
11422.73 890
11423.74 878
11424.75 839
11425.76 896
11426.77 901
11427.78 892
11428.79 888
11429.80 879
11430.81 880
11431.82 882
11432.83 898
11433.84 900
11434.85 831
11435.86 884
11436.87 960
11437.88 971
11438.89 940
11439.90 951
11440.91 914
11441.92 888
11442.93 926
11443.94 939
11444.95 1006
11445.96 985
11446.97 963
11447.98 942
11448.99 937
11450.00 976
11451.01 954
11452.03 984
11453.04 963
11454.05 988
11455.06 983
11456.07 951
11457.08 982
11458.09 997
11459.10 980
11460.11 998
11461.12 1044
11462.14 1015
11463.15 997
11464.16 989
11465.17 998
11466.18 975
11467.19 1049
11468.20 1015
11469.21 968
11470.23 996
11471.24 959
11472.25 963
11473.26 1040
11474.27 1097
11475.28 1086
11476.30 1134
11477.31 1056
11478.32 1065
11479.33 1023
11480.34 1088
11481.36 1141
11482.37 1098
11483.38 1073
11484.39 1039
11485.40 1055
11486.42 982
11487.43 1039
11488.44 1004
11489.45 1065
11490.47 1017
11491.48 1042
11492.49 1001
11493.50 1038
11494.52 1034
11495.53 1080
11496.54 1086
11497.55 1039
11498.57 1075
11499.58 1088
11500.59 1032
11501.61 997
11502.62 1071
11503.63 1087
11504.64 1079
11505.66 1084
11506.67 1099
11507.68 1149
11508.70 1123
11509.71 1140
11510.72 1182
11511.74 1166
11512.75 1146
11513.76 1080
11514.78 1116
11515.79 1151
11516.80 1140
11517.82 1167
11518.83 1106
11519.84 1081
11520.86 1123
11521.87 1093
11522.89 1133
11523.90 1151
11524.91 1164
11525.93 1222
11526.94 1207
11527.96 1170
11528.97 1174
11529.98 1226
11531.00 1222
11532.01 1247
11533.03 1309
11534.04 1320
11535.06 1383
11536.07 1292
11537.08 1264
11538.10 1268
11539.11 1310
11540.13 1270
11541.14 1370
11542.16 1351
11543.17 1249
11544.19 1305
11545.20 1354
11546.22 1444
11547.23 1355
11548.25 1393
11549.26 1438
11550.28 1348
11551.29 1399
11552.31 1445
11553.32 1492
11554.34 1580
11555.35 1535
11556.37 1410
11557.38 1507
11558.40 1485
11559.41 1570
11560.43 1507
11561.45 1574
11562.46 1574
11563.48 1649
11564.49 1703
11565.51 1705
11566.52 1631
11567.54 1703
11568.56 1792
11569.57 1771
11570.59 1778
11571.60 1781
11572.62 1808
11573.64 1886
11574.65 1886
11575.67 1887
11576.68 1968
11577.70 1964
11578.72 2005
11579.73 1959
11580.75 2089
11581.77 2064
11582.78 2169
11583.80 2222
11584.82 2268
11585.83 2279
11586.85 2316
11587.87 2382
11588.88 2535
11589.90 2621
11590.92 2745
11591.93 2801
11592.95 2771
11593.97 2944
11594.98 3047
11596.00 3024
11597.02 3085
11598.03 3214
11599.05 3233
11600.07 3329
11601.09 3572
11602.10 3630
11603.12 3923
11604.14 4457
11605.16 4785
11606.17 5368
11607.19 6000
11608.21 6545
11609.23 6830
11610.24 7324
11611.26 7451
11612.28 7254
11613.30 7066
11614.32 6398
11615.33 5909
11616.35 5392
11617.37 4849
11618.39 4244
11619.41 3852
11620.42 3612
11621.44 3429
11622.46 3065
11623.48 2999
11624.50 2904
11625.51 2794
11626.53 2664
11627.55 2696
11628.57 2561
11629.59 2420
11630.61 2317
11631.63 2306
11632.64 2230
11633.66 2222
11634.68 2136
11635.70 2143
11636.72 2033
11637.74 2025
11638.76 1892
11639.78 1928
11640.80 1900
11641.81 1865
11642.83 1841
11643.85 1803
11644.87 1767
11645.89 1773
11646.91 1730
11647.93 1690
11648.95 1746
11649.97 1696
11650.99 1687
11652.01 1618
11653.03 1658
11654.05 1595
11655.07 1512
11656.09 1506
11657.11 1441
11658.13 1388
11659.15 1442
11660.17 1415
11661.19 1452
11662.21 1528
11663.23 1542
11664.25 1468
11665.27 1458
11666.29 1505
11667.31 1432
11668.33 1446
11669.35 1507
11670.37 1492
11671.39 1532
11672.41 1488
11673.43 1410
11674.45 1425
11675.47 1532
11676.49 1501
11677.51 1486
11678.53 1502
11679.55 1570
11680.57 1665
11681.59 1630
11682.61 1567
11683.64 1624
11684.66 1690
11685.68 1695
11686.70 1746
11687.72 1761
11688.74 1699
11689.76 1726
11690.78 1694
11691.80 1768
11692.83 1687
11693.85 1747
11694.87 1698
11695.89 1665
11696.91 1699
11697.93 1661
11698.95 1601
11699.98 1618
11701.00 1683
11702.02 1680
11703.04 1600
11704.06 1545
11705.08 1577
11706.11 1559
11707.13 1581
11708.15 1617
11709.17 1488
11710.19 1506
11711.22 1514
11712.24 1508
11713.26 1461
11714.28 1482
11715.31 1456
11716.33 1431
11717.35 1412
11718.37 1397
11719.40 1402
11720.42 1410
11721.44 1398
11722.46 1364
11723.49 1368
11724.51 1371
11725.53 1314
11726.55 1305
11727.58 1294
11728.60 1223
11729.62 1240
11730.65 1221
11731.67 1266
11732.69 1232
11733.71 1253
11734.74 1277
11735.76 1236
11736.78 1254
11737.81 1191
11738.83 1194
11739.85 1154
11740.88 1264
11741.90 1164
11742.92 1177
11743.95 1176
11744.97 1187
11746.00 1203
11747.02 1137
11748.04 1184
11749.07 1141
11750.09 1163
11751.11 1199
11752.14 1150
11753.16 1151
11754.19 1147
11755.21 1183
11756.23 1180
11757.26 1220
11758.28 1180
11759.31 1129
11760.33 1158
11761.36 1118
11762.38 1091
11763.40 1091
11764.43 1125
11765.45 1094
11766.48 1168
11767.50 1108
11768.53 1050
11769.55 1083
11770.58 1050
11771.60 1080
11772.63 984
11773.65 1068
11774.68 1058
11775.70 1053
11776.73 1000
11777.75 993
11778.78 987
11779.80 1037
11780.83 1016
11781.85 1000
11782.88 1011
11783.90 1007
11784.93 1002
11785.95 1007
11786.98 993
11788.00 964
11789.03 976
11790.05 1028
11791.08 963
11792.11 928
11793.13 937
11794.16 958
11795.18 991
11796.21 944
11797.23 952
11798.26 905
11799.29 914
11800.31 923
11801.34 918
11802.36 978
11803.39 971
11804.42 974
11805.44 954
11806.47 963
11807.50 860
11808.52 909
11809.55 918
11810.57 925
11811.60 887
11812.63 858
11813.65 854
11814.68 937
11815.71 906
11816.73 915
11817.76 827
11818.79 891
11819.81 897
11820.84 896
11821.87 881
11822.90 824
11823.92 881
11824.95 949
11825.98 884
11827.00 885
11828.03 899
11829.06 881
11830.09 891
11831.11 849
11832.14 885
11833.17 884
11834.20 900
11835.22 904
11836.25 831
11837.28 815
11838.31 933
11839.33 979
11840.36 910
11841.39 857
11842.42 820
11843.45 894
11844.47 866
11845.50 881
11846.53 861
11847.56 858
11848.59 852
11849.61 858
11850.64 816
11851.67 833
11852.70 884
11853.73 873
11854.75 851
11855.78 794
11856.81 871
11857.84 835
11858.87 867
11859.90 921
11860.93 827
11861.95 880
11862.98 915
11864.01 922
11865.04 837
11866.07 884
11867.10 879
11868.13 864
11869.16 857
11870.19 859
11871.21 851
11872.24 831
11873.27 895
11874.30 900
11875.33 823
11876.36 854
11877.39 869
11878.42 864
11879.45 831
11880.48 857
11881.51 814
11882.54 885
11883.57 847
11884.60 901
11885.63 898
11886.66 854
11887.69 882
11888.72 860
11889.75 874
11890.78 920
11891.81 900
11892.84 862
11893.87 906
11894.90 919
11895.93 882
11896.96 940
11897.99 948
11899.02 923
11900.05 985
11901.08 995
11902.11 940
11903.14 891
11904.17 942
11905.20 935
11906.23 880
11907.26 943
11908.29 975
11909.32 957
11910.35 1048
11911.38 1029
11912.42 1045
11913.45 1030
11914.48 1009
11915.51 1019
11916.54 946
11917.57 994
11918.60 994
11919.63 1045
11920.66 972
11921.70 980
11922.73 985
11923.76 939
11924.79 967
11925.82 1002
11926.85 1054
11927.88 1036
11928.92 1056
11929.95 1000
11930.98 1025
11932.01 1013
11933.04 1026
11934.07 1048
11935.11 1037
11936.14 1101
11937.17 1071
11938.20 1107
11939.23 1162
11940.27 1257
11941.30 1191
11942.33 1252
11943.36 1256
11944.40 1313
11945.43 1250
11946.46 1359
11947.49 1309
11948.53 1164
11949.56 1144
11950.59 1151
11951.62 1050
11952.66 1008
11953.69 976
11954.72 1006
11955.75 999
11956.79 888
11957.82 954
11958.85 983
11959.88 932
11960.92 947
11961.95 899
11962.98 937
11964.02 948
11965.05 882
11966.08 880
11967.12 897
11968.15 824
11969.18 899
11970.22 866
11971.25 927
11972.28 887
11973.32 864
11974.35 888
11975.38 877
11976.42 857
11977.45 842
11978.49 867
11979.52 921
11980.55 878
11981.59 877
11982.62 849
11983.66 846
11984.69 856
11985.72 822
11986.76 891
11987.79 907
11988.83 840
11989.86 875
11990.89 912
11991.93 936
11992.96 904
11994.00 928
11995.03 900
11996.07 845
11997.10 843
11998.14 882
11999.17 843
12000.20 850
12001.24 827
12002.27 918
12003.31 891
12004.34 870
12005.38 906
12006.41 896
12007.45 938
12008.48 899
12009.52 866
12010.55 922
12011.59 866
12012.62 896
12013.66 894
12014.70 943
12015.73 884
12016.77 855
12017.80 895
12018.84 920
12019.87 991
12020.91 981
12021.94 977
12022.98 1003
12024.02 1001
12025.05 943
12026.09 949
12027.12 959
12028.16 1048
12029.19 1016
12030.23 991
12031.27 971
12032.30 985
12033.34 1003
12034.37 985
12035.41 962
12036.45 987
12037.48 950
12038.52 989
12039.56 1075
12040.59 991
12041.63 940
12042.67 981
12043.70 926
12044.74 873
12045.78 889
12046.81 954
12047.85 976
12048.89 989
12049.92 970
12050.96 966
12052.00 945
12053.03 935
12054.07 951
12055.11 954
12056.14 946
12057.18 913
12058.22 974
12059.26 988
12060.29 893
12061.33 876
12062.37 965
12063.41 957
12064.44 925
12065.48 920
12066.52 934
12067.56 966
12068.59 927
12069.63 920
12070.67 910
12071.71 947
12072.74 933
12073.78 957
12074.82 888
12075.86 853
12076.90 897
12077.93 915
12078.97 868
12080.01 884
12081.05 867
12082.09 934
12083.13 959
12084.16 982
12085.20 877
12086.24 912
12087.28 904
12088.32 1007
12089.36 927
12090.39 906
12091.43 943
12092.47 976
12093.51 924
12094.55 881
12095.59 891
12096.63 947
12097.67 982
12098.70 983
12099.74 990
12100.78 933
12101.82 937
12102.86 917
12103.90 930
12104.94 943
12105.98 943
12107.02 964
12108.06 976
12109.10 977
12110.14 947
12111.18 912
12112.22 955
12113.25 957
12114.29 979
12115.33 972
12116.37 975
12117.41 938
12118.45 917
12119.49 975
12120.53 950
12121.57 908
12122.61 897
12123.65 942
12124.69 900
12125.73 879
12126.77 872
12127.81 835
12128.85 826
12129.89 819
12130.93 881
12131.97 840
12133.02 828
12134.06 801
12135.10 863
12136.14 904
12137.18 833
12138.22 814
12139.26 850
12140.30 798
12141.34 816
12142.38 862
12143.42 811
12144.46 828
12145.50 796
12146.54 807
12147.59 795
12148.63 807
12149.67 831
12150.71 798
12151.75 802
12152.79 797
12153.83 764
12154.87 828
12155.92 797
12156.96 726
12158.00 785
12159.04 768
12160.08 750
12161.12 777
12162.17 765
12163.21 744
12164.25 760
12165.29 823
12166.33 768
12167.37 771
12168.42 769
12169.46 765
12170.50 742
12171.54 774
12172.58 790
12173.63 787
12174.67 773
12175.71 749
12176.75 757
12177.80 736
12178.84 726
12179.88 790
12180.92 757
12181.97 772
12183.01 800
12184.05 786
12185.09 770
12186.14 765
12187.18 812
12188.22 791
12189.26 766
12190.31 758
12191.35 802
12192.39 814
12193.44 780
12194.48 771
12195.52 761
12196.57 781
12197.61 749
12198.65 775
12199.70 784
12200.74 744
12201.78 756
12202.83 747
12203.87 768
12204.91 782
12205.96 747
12207.00 787
12208.04 790
12209.09 816
12210.13 786
12211.17 726
12212.22 780
12213.26 754
12214.31 803
12215.35 767
12216.39 799
12217.44 816
12218.48 857
12219.53 777
12220.57 794
12221.61 785
12222.66 811
12223.70 817
12224.75 824
12225.79 805
12226.84 757
12227.88 752
12228.93 786
12229.97 842
12231.01 815
12232.06 777
12233.10 747
12234.15 808
12235.19 781
12236.24 756
12237.28 802
12238.33 784
12239.37 825
12240.42 812
12241.46 783
12242.51 850
12243.55 813
12244.60 784
12245.64 766
12246.69 815
12247.74 851
12248.78 810
12249.83 789
12250.87 832
12251.92 781
12252.96 776
12254.01 804
12255.05 809
12256.10 795
12257.15 762
12258.19 802
12259.24 782
12260.28 791
12261.33 774
12262.37 766
12263.42 716
12264.47 749
12265.51 807
12266.56 760
12267.61 704
12268.65 734
12269.70 759
12270.74 797
12271.79 759
12272.84 725
12273.88 763
12274.93 735
12275.98 742
12277.02 774
12278.07 739
12279.12 670
12280.16 748
12281.21 703
12282.26 726
12283.30 657
12284.35 748
12285.40 718
12286.44 698
12287.49 724
12288.54 704
12289.59 766
12290.63 760
12291.68 762
12292.73 733
12293.77 767
12294.82 743
12295.87 729
12296.92 756
12297.96 748
12299.01 746
12300.06 723
12301.11 742
12302.15 729
12303.20 679
12304.25 667
12305.30 761
12306.35 731
12307.39 732
12308.44 703
12309.49 693
12310.54 712
12311.59 742
12312.63 697
12313.68 660
12314.73 770
12315.78 728
12316.83 715
12317.88 705
12318.92 722
12319.97 724
12321.02 726
12322.07 710
12323.12 730
12324.17 768
12325.21 713
12326.26 760
12327.31 735
12328.36 717
12329.41 745
12330.46 698
12331.51 745
12332.56 718
12333.61 730
12334.65 682
12335.70 690
12336.75 759
12337.80 733
12338.85 677
12339.90 651
12340.95 705
12342.00 700
12343.05 705
12344.10 697
12345.15 704
12346.20 713
12347.25 746
12348.30 678
12349.35 692
12350.40 749
12351.45 749
12352.50 719
12353.55 649
12354.60 721
12355.65 691
12356.70 731
12357.75 689
12358.80 695
12359.85 715
12360.90 697
12361.95 707
12363.00 682
12364.05 701
12365.10 717
12366.15 694
12367.20 667
12368.25 698
12369.30 677
12370.35 722
12371.40 771
12372.45 735
12373.50 675
12374.55 704
12375.60 696
12376.65 681
12377.70 695
12378.76 706
12379.81 702
12380.86 749
12381.91 682
12382.96 693
12384.01 711
12385.06 672
12386.11 718
12387.17 764
12388.22 739
12389.27 686
12390.32 655
12391.37 663
12392.42 721
12393.47 726
12394.53 685
12395.58 682
12396.63 699
12397.68 746
12398.73 706
12399.78 706
12400.84 721
12401.89 724
12402.94 798
12403.99 732
12405.04 773
12406.10 792
12407.15 736
12408.20 761
12409.25 734
12410.31 749
12411.36 704
12412.41 706
12413.46 729
12414.51 800
12415.57 757
12416.62 706
12417.67 732
12418.72 722
12419.78 827
12420.83 762
12421.88 771
12422.94 730
12423.99 766
12425.04 741
12426.09 774
12427.15 698
12428.20 771
12429.25 714
12430.31 721
12431.36 711
12432.41 712
12433.47 750
12434.52 778
12435.57 750
12436.63 730
12437.68 716
12438.73 782
12439.79 781
12440.84 764
12441.89 756
12442.95 733
12444.00 728
12445.06 759
12446.11 808
12447.16 756
12448.22 724
12449.27 755
12450.33 708
12451.38 762
12452.43 776
12453.49 757
12454.54 717
12455.60 737
12456.65 759
12457.70 795
12458.76 762
12459.81 730
12460.87 737
12461.92 718
12462.98 797
12464.03 754
12465.09 784
12466.14 747
12467.19 800
12468.25 764
12469.30 754
12470.36 791
12471.41 792
12472.47 728
12473.52 757
12474.58 808
12475.63 786
12476.69 754
12477.74 760
12478.80 771
12479.85 782
12480.91 818
12481.97 759
12483.02 771
12484.08 735
12485.13 814
12486.19 836
12487.24 875
12488.30 946
12489.35 941
12490.41 837
12491.47 945
12492.52 947
12493.58 913
12494.63 934
12495.69 1014
12496.74 977
12497.80 969
12498.86 1056
12499.91 1108
12500.97 1237
12502.03 1290
12503.08 1322
12504.14 1412
12505.19 1481
12506.25 1580
12507.31 1643
12508.36 1560
12509.42 1466
12510.48 1408
12511.53 1417
12512.59 1354
12513.65 1263
12514.70 1259
12515.76 1193
12516.82 1080
12517.87 1045
12518.93 993
12519.99 978
12521.04 955
12522.10 943
12523.16 956
12524.22 925
12525.27 882
12526.33 809
12527.39 859
12528.44 877
12529.50 871
12530.56 891
12531.62 843
12532.67 825
12533.73 777
12534.79 758
12535.85 815
12536.90 824
12537.96 792
12539.02 766
12540.08 779
12541.14 797
12542.19 758
12543.25 775
12544.31 791
12545.37 776
12546.43 844
12547.48 792
12548.54 758
12549.60 768
12550.66 780
12551.72 752
12552.77 802
12553.83 836
12554.89 754
12555.95 722
12557.01 721
12558.07 733
12559.13 759
12560.18 815
12561.24 838
12562.30 835
12563.36 747
12564.42 790
12565.48 738
12566.54 798
12567.60 766
12568.65 828
12569.71 837
12570.77 853
12571.83 835
12572.89 841
12573.95 823
12575.01 865
12576.07 859
12577.13 890
12578.19 894
12579.25 893
12580.31 926
12581.37 913
12582.43 959
12583.49 911
12584.55 968
12585.60 979
12586.66 1028
12587.72 1025
12588.78 1022
12589.84 1061
12590.90 1018
12591.96 1023
12593.02 1000
12594.08 963
12595.14 889
12596.20 969
12597.26 895
12598.32 928
12599.39 920
12600.45 921
12601.51 871
12602.57 868
12603.63 978
12604.69 985
12605.75 877
12606.81 882
12607.87 892
12608.93 866
12609.99 858
12611.05 802
12612.11 804
12613.17 844
12614.23 938
12615.30 888
12616.36 822
12617.42 772
12618.48 763
12619.54 758
12620.60 749
12621.66 755
12622.72 706
12623.78 755
12624.85 799
12625.91 688
12626.97 732
12628.03 755
12629.09 772
12630.15 727
12631.22 728
12632.28 731
12633.34 766
12634.40 720
12635.46 744
12636.52 724
12637.59 669
12638.65 689
12639.71 709
12640.77 733
12641.83 710
12642.90 713
12643.96 725
12645.02 691
12646.08 710
12647.14 672
12648.21 685
12649.27 715
12650.33 703
12651.39 692
12652.46 700
12653.52 710
12654.58 705
12655.65 740
12656.71 711
12657.77 709
12658.83 761
12659.90 789
12660.96 759
12662.02 756
12663.09 765
12664.15 764
12665.21 730
12666.27 702
12667.34 720
12668.40 776
12669.46 789
12670.53 734
12671.59 791
12672.65 766
12673.72 771
12674.78 762
12675.84 806
12676.91 786
12677.97 801
12679.04 783
12680.10 742
12681.16 688
12682.23 678
12683.29 754
12684.35 752
12685.42 749
12686.48 764
12687.55 766
12688.61 728
12689.67 709
12690.74 747
12691.80 740
12692.87 773
12693.93 753
12695.00 746
12696.06 745
12697.12 771
12698.19 760
12699.25 756
12700.32 742
12701.38 737
12702.45 708
12703.51 781
12704.58 784
12705.64 754
12706.71 743
12707.77 792
12708.84 774
12709.90 774
12710.97 740
12712.03 812
12713.10 788
12714.16 827
12715.23 749
12716.29 729
12717.36 751
12718.42 796
12719.49 822
12720.55 789
12721.62 774
12722.68 794
12723.75 733
12724.81 717
12725.88 693
12726.95 741
12728.01 755
12729.08 731
12730.14 696
12731.21 683
12732.28 750
12733.34 777
12734.41 770
12735.47 736
12736.54 720
12737.61 788
12738.67 812
12739.74 757
12740.80 712
12741.87 708
12742.94 720
12744.00 732
12745.07 702
12746.14 752
12747.20 753
12748.27 739
12749.34 717
12750.40 668
12751.47 718
12752.54 751
12753.60 747
12754.67 724
12755.74 768
12756.80 777
12757.87 720
12758.94 722
12760.00 704
12761.07 693
12762.14 655
12763.21 712
12764.27 710
12765.34 690
12766.41 707
12767.47 685
12768.54 732
12769.61 731
12770.68 708
12771.74 714
12772.81 723
12773.88 681
12774.95 629
12776.02 666
12777.08 662
12778.15 628
12779.22 625
12780.29 683
12781.35 663
12782.42 664
12783.49 670
12784.56 731
12785.63 701
12786.70 705
12787.76 703
12788.83 647
12789.90 633
12790.97 678
12792.04 697
12793.11 671
12794.17 669
12795.24 640
12796.31 634
12797.38 599
12798.45 661
12799.52 614
12800.59 637
12801.65 644
12802.72 638
12803.79 614
12804.86 589
12805.93 729
12807.00 719
12808.07 683
12809.14 671
12810.21 673
12811.28 698
12812.34 726
12813.41 671
12814.48 633
12815.55 670
12816.62 683
12817.69 642
12818.76 606
12819.83 636
12820.90 671
12821.97 668
12823.04 663
12824.11 674
12825.18 662
12826.25 663
12827.32 675
12828.39 635
12829.46 642
12830.53 687
12831.60 690
12832.67 646
12833.74 609
12834.81 623
12835.88 671
12836.95 639
12838.02 617
12839.09 597
12840.16 626
12841.23 612
12842.30 651
12843.37 661
12844.44 633
12845.51 678
12846.58 710
12847.66 643
12848.73 652
12849.80 658
12850.87 614
12851.94 640
12853.01 638
12854.08 641
12855.15 594
12856.22 630
12857.29 642
12858.36 627
12859.44 691
12860.51 690
12861.58 653
12862.65 651
12863.72 642
12864.79 660
12865.86 663
12866.94 669
12868.01 666
12869.08 576
12870.15 607
12871.22 632
12872.29 613
12873.37 584
12874.44 610
12875.51 616
12876.58 623
12877.65 633
12878.73 623
12879.80 627
12880.87 635
12881.94 638
12883.01 607
12884.09 588
12885.16 627
12886.23 626
12887.30 616
12888.38 600
12889.45 593
12890.52 627
12891.59 624
12892.67 676
12893.74 601
12894.81 609
12895.88 620
12896.96 581
12898.03 526
12899.10 559
12900.18 549
12901.25 616
12902.32 612
12903.39 579
12904.47 594
12905.54 581
12906.61 607
12907.69 575
12908.76 563
12909.83 605
12910.91 592
12911.98 556
12913.05 604
12914.13 614
12915.20 635
12916.28 635
12917.35 611
12918.42 613
12919.50 554
12920.57 558
12921.64 603
12922.72 604
12923.79 601
12924.87 590
12925.94 621
12927.01 578
12928.09 591
12929.16 559
12930.24 584
12931.31 604
12932.38 646
12933.46 647
12934.53 604
12935.61 574
12936.68 607
12937.76 598
12938.83 539
12939.91 571
12940.98 629
12942.05 619
12943.13 645
12944.20 578
12945.28 593
12946.35 585
12947.43 586
12948.50 575
12949.58 578
12950.65 606
12951.73 577
12952.80 553
12953.88 605
12954.95 565
12956.03 613
12957.10 643
12958.18 596
12959.26 583
12960.33 603
12961.41 611
12962.48 557
12963.56 555
12964.63 626
12965.71 596
12966.78 588
12967.86 613
12968.94 589
12970.01 600
12971.09 631
12972.16 589
12973.24 634
12974.32 566
12975.39 580
12976.47 637
12977.54 614
12978.62 578
12979.70 598
12980.77 580
12981.85 623
12982.93 550
12984.00 588
12985.08 576
12986.15 586
12987.23 578
12988.31 610
12989.38 648
12990.46 610
12991.54 643
12992.61 658
12993.69 628
12994.77 618
12995.85 656
12996.92 656
12998.00 638
12999.08 587
13000.15 610
13001.23 623
13002.31 584
13003.38 645
13004.46 660
13005.54 710
13006.62 684
13007.69 658
13008.77 663
13009.85 629
13010.93 644
13012.00 635
13013.08 596
13014.16 702
13015.24 653
13016.32 626
13017.39 633
13018.47 656
13019.55 614
13020.63 630
13021.70 622
13022.78 588
13023.86 585
13024.94 633
13026.02 623
13027.10 673
13028.17 722
13029.25 635
13030.33 628
13031.41 610
13032.49 654
13033.57 690
13034.64 638
13035.72 610
13036.80 623
13037.88 635
13038.96 620
13040.04 644
13041.12 607
13042.19 613
13043.27 567
13044.35 621
13045.43 630
13046.51 695
13047.59 660
13048.67 675
13049.75 682
13050.83 583
13051.91 632
13052.99 645
13054.06 677
13055.14 612
13056.22 648
13057.30 616
13058.38 667
13059.46 676
13060.54 671
13061.62 594
13062.70 641
13063.78 656
13064.86 649
13065.94 610
13067.02 667
13068.10 699
13069.18 661
13070.26 715
13071.34 679
13072.42 672
13073.50 700
13074.58 684
13075.66 673
13076.74 629
13077.82 670
13078.90 639
13079.98 641
13081.06 644
13082.14 614
13083.22 590
13084.30 639
13085.38 605
13086.47 650
13087.55 672
13088.63 618
13089.71 626
13090.79 625
13091.87 608
13092.95 606
13094.03 670
13095.11 638
13096.19 617
13097.27 645
13098.36 606
13099.44 591
13100.52 567
13101.60 616
13102.68 622
13103.76 629
13104.84 620
13105.93 628
13107.01 629
13108.09 586
13109.17 615
13110.25 651
13111.33 612
13112.42 592
13113.50 586
13114.58 641
13115.66 605
13116.74 584
13117.82 631
13118.91 658
13119.99 599
13121.07 603
13122.15 638
13123.23 604
13124.32 591
13125.40 583
13126.48 581
13127.56 623
13128.65 592
13129.73 612
13130.81 550
13131.89 569
13132.98 563
13134.06 601
13135.14 567
13136.22 573
13137.31 590
13138.39 592
13139.47 576
13140.56 537
13141.64 594
13142.72 613
13143.81 587
13144.89 561
13145.97 552
13147.05 557
13148.14 545
13149.22 598
13150.30 607
13151.39 598
13152.47 581
13153.55 605
13154.64 570
13155.72 547
13156.81 600
13157.89 636
13158.97 573
13160.06 587
13161.14 581
13162.22 554
13163.31 552
13164.39 618
13165.48 599
13166.56 588
13167.64 621
13168.73 560
13169.81 607
13170.90 577
13171.98 584
13173.06 611
13174.15 550
13175.23 566
13176.32 645
13177.40 592
13178.49 535
13179.57 547
13180.66 587
13181.74 561
13182.82 582
13183.91 567
13184.99 566
13186.08 584
13187.16 560
13188.25 601
13189.33 584
13190.42 553
13191.50 621
13192.59 576
13193.67 582
13194.76 562
13195.84 625
13196.93 601
13198.01 585
13199.10 548
13200.19 555
13201.27 643
13202.36 578
13203.44 572
13204.53 562
13205.61 580
13206.70 556
13207.78 563
13208.87 533
13209.96 530
13211.04 554
13212.13 564
13213.21 565
13214.30 583
13215.38 616
13216.47 584
13217.56 608
13218.64 602
13219.73 601
13220.82 578
13221.90 578
13222.99 575
13224.07 589
13225.16 560
13226.25 574
13227.33 601
13228.42 570
13229.51 579
13230.59 577
13231.68 608
13232.77 546
13233.85 534
13234.94 614
13236.03 634
13237.11 630
13238.20 594
13239.29 581
13240.38 602
13241.46 545
13242.55 558
13243.64 594
13244.72 630
13245.81 622
13246.90 553
13247.99 612
13249.07 569
13250.16 635
13251.25 559
13252.34 534
13253.42 548
13254.51 558
13255.60 553
13256.69 611
13257.77 587
13258.86 591
13259.95 552
13261.04 554
13262.13 615
13263.21 594
13264.30 576
13265.39 536
13266.48 549
13267.57 578
13268.65 538
13269.74 552
13270.83 578
13271.92 579
13273.01 583
13274.10 569
13275.18 629
13276.27 572
13277.36 619
13278.45 607
13279.54 598
13280.63 634
13281.72 552
13282.80 582
13283.89 602
13284.98 541
13286.07 565
13287.16 591
13288.25 609
13289.34 616
13290.43 598
13291.52 613
13292.61 577
13293.69 609
13294.78 600
13295.87 604
13296.96 635
13298.05 607
13299.14 585
13300.23 626
13301.32 606
13302.41 553
13303.50 599
13304.59 621
13305.68 606
13306.77 600
13307.86 603
13308.95 628
13310.04 566
13311.13 598
13312.22 607
13313.31 653
13314.40 685
13315.49 642
13316.58 638
13317.67 595
13318.76 627
13319.85 661
13320.94 618
13322.03 607
13323.12 583
13324.21 634
13325.30 619
13326.39 685
13327.48 608
13328.57 611
13329.66 625
13330.75 640
13331.85 634
13332.94 635
13334.03 639
13335.12 616
13336.21 654
13337.30 613
13338.39 652
13339.48 638
13340.57 623
13341.66 649
13342.76 613
13343.85 641
13344.94 677
13346.03 665
13347.12 639
13348.21 650
13349.30 573
13350.40 611
13351.49 657
13352.58 675
13353.67 633
13354.76 633
13355.85 690
13356.95 661
13358.04 681
13359.13 625
13360.22 648
13361.31 661
13362.41 640
13363.50 645
13364.59 683
13365.68 620
13366.77 666
13367.87 673
13368.96 679
13370.05 631
13371.14 678
13372.24 628
13373.33 691
13374.42 649
13375.51 684
13376.61 729
13377.70 768
13378.79 675
13379.88 681
13380.98 669
13382.07 697
13383.16 725
13384.26 635
13385.35 640
13386.44 659
13387.54 667
13388.63 645
13389.72 673
13390.81 642
13391.91 677
13393.00 632
13394.09 597
13395.19 583
13396.28 631
13397.37 659
13398.47 629
13399.56 584
13400.66 617
13401.75 609
13402.84 646
13403.94 553
13405.03 575
13406.12 606
13407.22 615
13408.31 582
13409.41 592
13410.50 600
13411.59 581
13412.69 613
13413.78 614
13414.88 627
13415.97 621
13417.07 602
13418.16 593
13419.25 580
13420.35 581
13421.44 588
13422.54 621
13423.63 613
13424.73 580
13425.82 576
13426.92 577
13428.01 602
13429.11 638
13430.20 593
13431.29 617
13432.39 624
13433.48 619
13434.58 592
13435.67 629
13436.77 578
13437.86 586
13438.96 644
13440.06 631
13441.15 612
13442.25 631
13443.34 607
13444.44 615
13445.53 593
13446.63 593
13447.72 604
13448.82 635
13449.91 635
13451.01 601
13452.11 579
13453.20 602
13454.30 648
13455.39 638
13456.49 671
13457.59 615
13458.68 595
13459.78 595
13460.87 587
13461.97 611
13463.07 625
13464.16 681
13465.26 656
13466.35 643
13467.45 656
13468.55 645
13469.64 690
13470.74 681
13471.84 599
13472.93 642
13474.03 703
13475.13 648
13476.22 647
13477.32 641
13478.42 656
13479.51 649
13480.61 662
13481.71 639
13482.80 615
13483.90 661
13485.00 606
13486.10 625
13487.19 612
13488.29 692
13489.39 685
13490.48 687
13491.58 692
13492.68 669
13493.78 646
13494.87 684
13495.97 662
13497.07 643
13498.17 699
13499.26 700
13500.36 664
13501.46 665
13502.56 652
13503.65 667
13504.75 658
13505.85 730
13506.95 648
13508.05 690
13509.14 659
13510.24 654
13511.34 705
13512.44 743
13513.54 771
13514.64 758
13515.73 773
13516.83 741
13517.93 734
13519.03 739
13520.13 677
13521.23 701
13522.32 659
13523.42 735
13524.52 715
13525.62 678
13526.72 639
13527.82 640
13528.92 653
13530.02 618
13531.12 656
13532.21 644
13533.31 623
13534.41 618
13535.51 641
13536.61 638
13537.71 638
13538.81 625
13539.91 597
13541.01 637
13542.11 621
13543.21 607
13544.31 573
13545.41 576
13546.50 598
13547.60 616
13548.70 641
13549.80 638
13550.90 635
13552.00 620
13553.10 559
13554.20 584
13555.30 627
13556.40 584
13557.50 603
13558.60 546
13559.70 567
13560.80 613
13561.90 614
13563.00 605
13564.10 595
13565.20 584
13566.30 550
13567.41 563
13568.51 570
13569.61 564
13570.71 553
13571.81 612
13572.91 624
13574.01 632
13575.11 612
13576.21 553
13577.31 550
13578.41 581
13579.51 603
13580.61 596
13581.71 574
13582.82 583
13583.92 575
13585.02 589
13586.12 598
13587.22 617
13588.32 555
13589.42 579
13590.52 538
13591.63 582
13592.73 594
13593.83 646
13594.93 603
13596.03 606
13597.13 610
13598.24 575
13599.34 549
13600.44 571
13601.54 650
13602.64 606
13603.74 598
13604.85 611
13605.95 585
13607.05 572
13608.15 603
13609.25 600
13610.36 586
13611.46 643
13612.56 604
13613.66 637
13614.77 626
13615.87 583
13616.97 637
13618.07 675
13619.18 593
13620.28 589
13621.38 613
13622.48 618
13623.59 626
13624.69 579
13625.79 593
13626.89 589
13628.00 562
13629.10 603
13630.20 593
13631.31 576
13632.41 568
13633.51 601
13634.62 616
13635.72 594
13636.82 612
13637.93 591
13639.03 608
13640.13 548
13641.24 570
13642.34 643
13643.44 650
13644.55 603
13645.65 621
13646.75 620
13647.86 601
13648.96 570
13650.06 596
13651.17 572
13652.27 569
13653.38 612
13654.48 610
13655.58 576
13656.69 549
13657.79 597
13658.90 610
13660.00 604
13661.10 565
13662.21 625
13663.31 613
13664.42 589
13665.52 608
13666.63 649
13667.73 593
13668.84 599
13669.94 626
13671.04 599
13672.15 565
13673.25 594
13674.36 603
13675.46 594
13676.57 601
13677.67 558
13678.78 622
13679.88 587
13680.99 554
13682.09 559
13683.20 592
13684.30 574
13685.41 578
13686.51 543
13687.62 567
13688.72 557
13689.83 569
13690.94 544
13692.04 556
13693.15 616
13694.25 661
13695.36 656
13696.46 632
13697.57 589
13698.67 605
13699.78 649
13700.89 628
13701.99 602
13703.10 580
13704.20 614
13705.31 568
13706.42 590
13707.52 607
13708.63 599
13709.73 675
13710.84 665
13711.95 621
13713.05 614
13714.16 626
13715.27 579
13716.37 564
13717.48 585
13718.59 610
13719.69 599
13720.80 611
13721.91 631
13723.01 653
13724.12 704
13725.23 651
13726.33 680
13727.44 628
13728.55 667
13729.65 710
13730.76 657
13731.87 669
13732.98 709
13734.08 697
13735.19 655
13736.30 667
13737.40 717
13738.51 712
13739.62 741
13740.73 745
13741.83 760
13742.94 663
13744.05 688
13745.16 701
13746.26 680
13747.37 734
13748.48 692
13749.59 728
13750.70 700
13751.80 668
13752.91 692
13754.02 715
13755.13 743
13756.24 734
13757.34 726
13758.45 745
13759.56 752
13760.67 756
13761.78 783
13762.88 754
13763.99 769
13765.10 748
13766.21 780
13767.32 795
13768.43 831
13769.54 807
13770.64 753
13771.75 824
13772.86 816
13773.97 843
13775.08 859
13776.19 891
13777.30 919
13778.41 906
13779.52 912
13780.62 962
13781.73 1037
13782.84 975
13783.95 1049
13785.06 1089
13786.17 1062
13787.28 1054
13788.39 1025
13789.50 1009
13790.61 974
13791.72 995
13792.83 899
13793.94 904
13795.05 875
13796.16 887
13797.27 799
13798.38 827
13799.49 795
13800.60 765
13801.71 750
13802.82 787
13803.93 770
13805.04 742
13806.15 799
13807.26 756
13808.37 753
13809.48 739
13810.59 714
13811.70 714
13812.81 742
13813.92 726
13815.03 715
13816.14 733
13817.25 716
13818.36 693
13819.47 725
13820.58 719
13821.69 768
13822.80 738
13823.91 725
13825.02 722
13826.13 706
13827.25 788
13828.36 762
13829.47 692
13830.58 695
13831.69 703
13832.80 676
13833.91 710
13835.02 673
13836.13 709
13837.25 707
13838.36 713
13839.47 723
13840.58 727
13841.69 684
13842.80 663
13843.91 667
13845.03 637
13846.14 737
13847.25 717
13848.36 697
13849.47 670
13850.59 665
13851.70 645
13852.81 716
13853.92 692
13855.03 645
13856.15 703
13857.26 703
13858.37 672
13859.48 679
13860.59 645
13861.71 676
13862.82 737
13863.93 709
13865.04 715
13866.16 768
13867.27 754
13868.38 743
13869.49 730
13870.61 794
13871.72 799
13872.83 760
13873.95 758
13875.06 802
13876.17 758
13877.28 733
13878.40 724
13879.51 794
13880.62 782
13881.74 751
13882.85 755
13883.96 766
13885.08 751
13886.19 752
13887.30 755
13888.42 769
13889.53 775
13890.64 712
13891.76 702
13892.87 703
13893.98 692
13895.10 691
13896.21 755
13897.33 709
13898.44 726
13899.55 697
13900.67 718
13901.78 681
13902.89 731
13904.01 691
13905.12 706
13906.24 724
13907.35 728
13908.47 766
13909.58 720
13910.69 739
13911.81 660
13912.92 730
13914.04 699
13915.15 695
13916.27 672
13917.38 723
13918.50 676
13919.61 707
13920.72 635
13921.84 657
13922.95 707
13924.07 654
13925.18 660
13926.30 638
13927.41 653
13928.53 675
13929.64 651
13930.76 632
13931.87 632
13932.99 644
13934.10 694
13935.22 628
13936.34 664
13937.45 629
13938.57 638
13939.68 669
13940.80 671
13941.91 676
13943.03 665
13944.14 660
13945.26 643
13946.38 617
13947.49 645
13948.61 653
13949.72 650
13950.84 608
13951.95 628
13953.07 682
13954.19 672
13955.30 705
13956.42 596
13957.53 618
13958.65 664
13959.77 661
13960.88 641
13962.00 644
13963.12 692
13964.23 664
13965.35 641
13966.47 635
13967.58 631
13968.70 626
13969.82 625
13970.93 682
13972.05 675
13973.17 621
13974.28 646
13975.40 650
13976.52 636
13977.63 707
13978.75 674
13979.87 636
13980.99 628
13982.10 628
13983.22 669
13984.34 652
13985.45 645
13986.57 674
13987.69 653
13988.81 599
13989.92 583
13991.04 656
13992.16 656
13993.28 664
13994.39 631
13995.51 670
13996.63 715
13997.75 636
13998.87 646
13999.98 656
14001.10 681
14002.22 645
14003.34 647
14004.46 617
14005.57 697
14006.69 705
14007.81 676
14008.93 642
14010.05 614
14011.16 647
14012.28 682
14013.40 669
14014.52 676
14015.64 694
14016.76 705
14017.88 680
14018.99 655
14020.11 666
14021.23 651
14022.35 650
14023.47 672
14024.59 703
14025.71 721
14026.83 706
14027.94 690
14029.06 668
14030.18 678
14031.30 722
14032.42 749
14033.54 757
14034.66 760
14035.78 748
14036.90 710
14038.02 721
14039.14 769
14040.26 733
14041.38 754
14042.50 690
14043.62 693
14044.74 700
14045.86 667
14046.97 653
14048.09 676
14049.21 700
14050.33 636
14051.45 623
14052.57 599
14053.69 642
14054.81 680
14055.93 606
14057.05 629
14058.17 703
14059.30 679
14060.42 712
14061.54 716
14062.66 661
14063.78 687
14064.90 630
14066.02 627
14067.14 651
14068.26 672
14069.38 674
14070.50 682
14071.62 676
14072.74 664
14073.86 630
14074.98 645
14076.10 627
14077.23 655
14078.35 661
14079.47 658
14080.59 703
14081.71 718
14082.83 705
14083.95 708
14085.07 730
14086.19 712
14087.32 763
14088.44 674
14089.56 750
14090.68 699
14091.80 723
14092.92 766
14094.05 723
14095.17 714
14096.29 705
14097.41 761
14098.53 753
14099.65 727
14100.78 783
14101.90 850
14103.02 802
14104.14 819
14105.26 825
14106.39 820
14107.51 871
14108.63 832
14109.75 891
14110.88 862
14112.00 848
14113.12 858
14114.24 837
14115.37 842
14116.49 879
14117.61 807
14118.73 772
14119.86 816
14120.98 755
14122.10 717
14123.22 654
14124.35 661
14125.47 698
14126.59 695
14127.72 647
14128.84 678
14129.96 715
14131.09 688
14132.21 698
14133.33 661
14134.45 595
14135.58 590
14136.70 598
14137.82 612
14138.95 606
14140.07 621
14141.20 582
14142.32 629
14143.44 645
14144.57 636
14145.69 588
14146.81 592
14147.94 590
14149.06 617
14150.19 628
14151.31 607
14152.43 623
14153.56 602
14154.68 587
14155.81 571
14156.93 516
14158.05 580
14159.18 583
14160.30 567
14161.43 569
14162.55 552
14163.68 624
14164.80 606
14165.92 584
14167.05 583
14168.17 573
14169.30 592
14170.42 579
14171.55 611
14172.67 560
14173.80 599
14174.92 592
14176.05 567
14177.17 565
14178.30 596
14179.42 564
14180.55 572
14181.67 568
14182.80 561
14183.92 609
14185.05 535
14186.17 531
14187.30 568
14188.42 584
14189.55 604
14190.67 562
14191.80 576
14192.93 568
14194.05 555
14195.18 560
14196.30 557
14197.43 538
14198.55 555
14199.68 563
14200.81 551
14201.93 549
14203.06 597
14204.18 554
14205.31 550
14206.44 584
14207.56 550
14208.69 565
14209.82 588
14210.94 561
14212.07 545
14213.19 565
14214.32 589
14215.45 581
14216.57 537
14217.70 524
14218.83 568
14219.95 523
14221.08 504
14222.21 547
14223.33 539
14224.46 529
14225.59 510
14226.71 543
14227.84 543
14228.97 525
14230.10 525
14231.22 510
14232.35 523
14233.48 511
14234.60 510
14235.73 543
14236.86 544
14237.99 501
14239.11 519
14240.24 533
14241.37 507
14242.50 515
14243.62 550
14244.75 544
14245.88 514
14247.01 562
14248.13 525
14249.26 487
14250.39 505
14251.52 506
14252.65 491
14253.77 543
14254.90 517
14256.03 493
14257.16 482
14258.29 512
14259.42 536
14260.54 562
14261.67 525
14262.80 523
14263.93 528
14265.06 562
14266.19 551
14267.31 526
14268.44 494
14269.57 540
14270.70 489
14271.83 537
14272.96 517
14274.09 510
14275.22 541
14276.34 515
14277.47 544
14278.60 495
14279.73 482
14280.86 494
14281.99 523
14283.12 529
14284.25 531
14285.38 517
14286.51 503
14287.64 539
14288.76 496
14289.89 494
14291.02 548
14292.15 560
14293.28 494
14294.41 509
14295.54 533
14296.67 536
14297.80 513
14298.93 484
14300.06 521
14301.19 469
14302.32 520
14303.45 505
14304.58 513
14305.71 492
14306.84 511
14307.97 488
14309.10 477
14310.23 448
14311.36 503
14312.49 527
14313.62 529
14314.75 528
14315.88 506
14317.01 517
14318.15 531
14319.28 501
14320.41 468
14321.54 447
14322.67 498
14323.80 472
14324.93 451
14326.06 454
14327.19 465
14328.32 445
14329.45 471
14330.58 498
14331.72 469
14332.85 449
14333.98 471
14335.11 465
14336.24 440
14337.37 482
14338.50 480
14339.63 465
14340.77 484
14341.90 494
14343.03 464
14344.16 448
14345.29 440
14346.42 480
14347.56 497
14348.69 460
14349.82 433
14350.95 462
14352.08 507
14353.21 485
14354.35 488
14355.48 482
14356.61 481
14357.74 476
14358.88 463
14360.01 485
14361.14 467
14362.27 458
14363.40 530
14364.54 484
14365.67 458
14366.80 471
14367.93 490
14369.07 490
14370.20 455
14371.33 495
14372.46 502
14373.60 467
14374.73 504
14375.86 489
14377.00 514
14378.13 473
14379.26 498
14380.39 462
14381.53 466
14382.66 468
14383.79 501
14384.93 467
14386.06 465
14387.19 456
14388.33 460
14389.46 463
14390.59 483
14391.73 495
14392.86 484
14393.99 474
14395.13 452
14396.26 477
14397.40 436
14398.53 467
14399.66 506
14400.80 487
14401.93 512
14403.06 485
14404.20 466
14405.33 487
14406.47 509
14407.60 478
14408.74 499
14409.87 447
14411.00 486
14412.14 429
14413.27 479
14414.41 435
14415.54 460
14416.68 487
14417.81 508
14418.94 509
14420.08 488
14421.21 489
14422.35 491
14423.48 511
14424.62 501
14425.75 516
14426.89 533
14428.02 502
14429.16 491
14430.29 483
14431.43 470
14432.56 502
14433.70 485
14434.83 500
14435.97 478
14437.10 506
14438.24 474
14439.37 472
14440.51 543
14441.64 506
14442.78 530
14443.92 529
14445.05 538
14446.19 573
14447.32 514
14448.46 485
14449.59 498
14450.73 512
14451.87 549
14453.00 556
14454.14 498
14455.27 473
14456.41 474
14457.55 497
14458.68 507
14459.82 511
14460.95 513
14462.09 542
14463.23 500
14464.36 554
14465.50 559
14466.64 539
14467.77 503
14468.91 508
14470.05 500
14471.18 534
14472.32 584
14473.46 604
14474.59 574
14475.73 511
14476.87 536
14478.00 581
14479.14 573
14480.28 579
14481.41 597
14482.55 628
14483.69 576
14484.83 600
14485.96 620
14487.10 612
14488.24 543
14489.37 595
14490.51 583
14491.65 553
14492.79 578
14493.92 583
14495.06 581
14496.20 546
14497.34 574
14498.47 602
14499.61 598
14500.75 572
14501.89 564
14503.03 541
14504.16 528
14505.30 556
14506.44 509
14507.58 550
14508.72 538
14509.85 491
14510.99 527
14512.13 538
14513.27 534
14514.41 527
14515.55 539
14516.68 510
14517.82 523
14518.96 513
14520.10 515
14521.24 506
14522.38 534
14523.51 504
14524.65 463
14525.79 477
14526.93 525
14528.07 452
14529.21 443
14530.35 501
14531.49 508
14532.63 488
14533.76 498
14534.90 453
14536.04 472
14537.18 440
14538.32 448
14539.46 509
14540.60 503
14541.74 452
14542.88 479
14544.02 505
14545.16 473
14546.30 442
14547.44 470
14548.58 443
14549.72 482
14550.86 477
14552.00 500
14553.14 494
14554.28 504
14555.42 514
14556.56 494
14557.70 477
14558.84 505
14559.98 469
14561.12 507
14562.26 457
14563.40 470
14564.54 484
14565.68 468
14566.82 490
14567.96 478
14569.10 523
14570.24 487
14571.38 467
14572.52 477
14573.66 464
14574.80 498
14575.94 459
14577.08 474
14578.22 479
14579.36 495
14580.51 482
14581.65 487
14582.79 457
14583.93 483
14585.07 544
14586.21 502
14587.35 469
14588.49 473
14589.63 515
14590.78 493
14591.92 488
14593.06 502
14594.20 521
14595.34 518
14596.48 500
14597.62 523
14598.77 524
14599.91 543
14601.05 539
14602.19 517
14603.33 480
14604.48 489
14605.62 526
14606.76 510
14607.90 521
14609.04 504
14610.19 530
14611.33 586
14612.47 515
14613.61 558
14614.75 516
14615.90 514
14617.04 494
14618.18 500
14619.32 527
14620.47 473
14621.61 480
14622.75 544
14623.89 514
14625.04 510
14626.18 509
14627.32 534
14628.46 531
14629.61 475
14630.75 538
14631.89 546
14633.04 559
14634.18 564
14635.32 517
14636.47 543
14637.61 548
14638.75 584
14639.89 540
14641.04 593
14642.18 563
14643.32 649
14644.47 565
14645.61 581
14646.76 594
14647.90 609
14649.04 587
14650.19 620
14651.33 645
14652.47 627
14653.62 586
14654.76 579
14655.90 589
14657.05 599
14658.19 560
14659.34 515
14660.48 495
14661.62 563
14662.77 533
14663.91 500
14665.06 550
14666.20 527
14667.35 508
14668.49 521
14669.63 529
14670.78 532
14671.92 506
14673.07 496
14674.21 491
14675.36 461
14676.50 490
14677.65 496
14678.79 532
14679.94 484
14681.08 486
14682.23 521
14683.37 542
14684.52 512
14685.66 475
14686.81 494
14687.95 451
14689.10 530
14690.24 505
14691.39 464
14692.53 511
14693.68 485
14694.82 488
14695.97 473
14697.11 475
14698.26 514
14699.41 487
14700.55 499
14701.70 491
14702.84 446
14703.99 459
14705.13 478
14706.28 480
14707.43 444
14708.57 482
14709.72 423
14710.86 479
14712.01 474
14713.16 483
14714.30 454
14715.45 428
14716.59 435
14717.74 477
14718.89 473
14720.03 455
14721.18 491
14722.33 445
14723.47 444
14724.62 484
14725.77 465
14726.91 481
14728.06 493
14729.21 465
14730.35 479
14731.50 475
14732.65 475
14733.79 478
14734.94 504
14736.09 517
14737.23 488
14738.38 448
14739.53 470
14740.68 469
14741.82 476
14742.97 527
14744.12 518
14745.26 525
14746.41 520
14747.56 475
14748.71 454
14749.85 462
14751.00 474
14752.15 501
14753.30 486
14754.45 490
14755.59 497
14756.74 510
14757.89 524
14759.04 501
14760.18 513
14761.33 528
14762.48 543
14763.63 527
14764.78 513
14765.92 483
14767.07 526
14768.22 511
14769.37 492
14770.52 496
14771.67 521
14772.81 540
14773.96 524
14775.11 491
14776.26 531
14777.41 545
14778.56 533
14779.71 523
14780.86 485
14782.00 510
14783.15 570
14784.30 554
14785.45 516
14786.60 517
14787.75 550
14788.90 518
14790.05 626
14791.20 576
14792.35 527
14793.49 561
14794.64 524
14795.79 544
14796.94 583
14798.09 583
14799.24 636
14800.39 603
14801.54 659
14802.69 603
14803.84 614
14804.99 629
14806.14 666
14807.29 664
14808.44 694
14809.59 637
14810.74 634
14811.89 605
14813.04 620
14814.19 605
14815.34 636
14816.49 702
14817.64 632
14818.79 597
14819.94 592
14821.09 611
14822.24 588
14823.39 552
14824.54 584
14825.69 571
14826.84 588
14827.99 571
14829.14 632
14830.29 588
14831.44 565
14832.60 598
14833.75 579
14834.90 561
14836.05 530
14837.20 526
14838.35 536
14839.50 533
14840.65 494
14841.80 524
14842.95 555
14844.11 519
14845.26 520
14846.41 525
14847.56 494
14848.71 504
14849.86 479
14851.01 516
14852.17 479
14853.32 484
14854.47 469
14855.62 502
14856.77 463
14857.92 453
14859.08 456
14860.23 469
14861.38 495
14862.53 448
14863.68 432
14864.84 436
14865.99 432
14867.14 436
14868.29 443
14869.44 446
14870.60 439
14871.75 458
14872.90 433
14874.05 457
14875.21 458
14876.36 462
14877.51 429
14878.66 444
14879.82 453
14880.97 487
14882.12 396
14883.27 428
14884.43 427
14885.58 425
14886.73 427
14887.89 481
14889.04 436
14890.19 439
14891.34 414
14892.50 447
14893.65 414
14894.80 423
14895.96 388
14897.11 440
14898.26 464
14899.42 453
14900.57 480
14901.72 467
14902.88 450
14904.03 434
14905.18 442
14906.34 428
14907.49 451
14908.65 416
14909.80 423
14910.95 441
14912.11 427
14913.26 433
14914.41 425
14915.57 468
14916.72 464
14917.88 417
14919.03 433
14920.18 444
14921.34 442
14922.49 435
14923.65 464
14924.80 492
14925.96 439
14927.11 459
14928.27 428
14929.42 437
14930.57 461
14931.73 450
14932.88 451
14934.04 448
14935.19 432
14936.35 410
14937.50 442
14938.66 469
14939.81 479
14940.97 469
14942.12 413
14943.28 467
14944.43 471
14945.59 466
14946.74 438
14947.90 406
14949.05 438
14950.21 443
14951.36 450
14952.52 439
14953.68 422
14954.83 425
14955.99 425
14957.14 407
14958.30 422
14959.45 465
14960.61 438
14961.77 426
14962.92 387
14964.08 426
14965.23 434
14966.39 408
14967.54 418
14968.70 387
14969.86 431
14971.01 443
14972.17 440
14973.33 416
14974.48 411
14975.64 385
14976.79 424
14977.95 432
14979.11 432
14980.26 410
14981.42 418
14982.58 446
14983.73 387
14984.89 436
14986.05 471
14987.20 440
14988.36 363
14989.52 375
14990.67 397
14991.83 370
14992.99 379
14994.15 392
14995.30 400
14996.46 393
14997.62 419
14998.77 430
14999.93 459
15001.09 396
15002.25 416
15003.40 381
15004.56 445
15005.72 421
15006.88 401
15008.03 395
15009.19 393
15010.35 420
15011.51 434
15012.66 418
15013.82 364
15014.98 319
15016.14 385
15017.30 384
15018.45 385
15019.61 376
15020.77 383
15021.93 388
15023.09 352
15024.24 368
15025.40 370
15026.56 443
15027.72 402
15028.88 400
15030.04 428
15031.19 372
15032.35 387
15033.51 359
15034.67 369
15035.83 374
15036.99 387
15038.15 395
15039.30 385
15040.46 403
15041.62 399
15042.78 406
15043.94 390
15045.10 400
15046.26 387
15047.42 378
15048.58 394
15049.74 337
15050.90 365
15052.05 340
15053.21 374
15054.37 367
15055.53 413
15056.69 365
15057.85 388
15059.01 401
15060.17 387
15061.33 381
15062.49 351
15063.65 388
15064.81 407
15065.97 331
15067.13 357
15068.29 357
15069.45 377
15070.61 364
15071.77 395
15072.93 381
15074.09 367
15075.25 366
15076.41 342
15077.57 383
15078.73 359
15079.89 404
15081.05 390
15082.21 371
15083.37 397
15084.53 396
15085.69 368
15086.85 356
15088.01 362
15089.18 381
15090.34 396
15091.50 352
15092.66 342
15093.82 358
15094.98 382
15096.14 367
15097.30 350
15098.46 360
15099.62 386
15100.78 381
15101.95 395
15103.11 373
15104.27 355
15105.43 384
15106.59 404
15107.75 372
15108.91 368
15110.08 371
15111.24 407
15112.40 375
15113.56 393
15114.72 391
15115.88 383
15117.05 410
15118.21 395
15119.37 347
15120.53 367
15121.69 378
15122.86 413
15124.02 384
15125.18 393
15126.34 377
15127.50 393
15128.67 399
15129.83 370
15130.99 378
15132.15 373
15133.32 366
15134.48 382
15135.64 372
15136.80 368
15137.97 368
15139.13 359
15140.29 395
15141.45 392
15142.62 368
15143.78 352
15144.94 367
15146.11 362
15147.27 395
15148.43 382
15149.59 396
15150.76 365
15151.92 379
15153.08 365
15154.25 355
15155.41 372
15156.57 352
15157.74 373
15158.90 329
15160.06 358
15161.23 372
15162.39 336
15163.55 334
15164.72 335
15165.88 362
15167.05 367
15168.21 389
15169.37 335
15170.54 346
15171.70 386
15172.86 414
15174.03 370
15175.19 409
15176.36 381
15177.52 402
15178.69 386
15179.85 387
15181.01 386
15182.18 367
15183.34 346
15184.51 364
15185.67 344
15186.84 350
15188.00 345
15189.16 351
15190.33 372
15191.49 349
15192.66 351
15193.82 367
15194.99 338
15196.15 333
15197.32 372
15198.48 388
15199.65 379
15200.81 339
15201.98 354
15203.14 344
15204.31 368
15205.47 387
15206.64 399
15207.80 383
15208.97 397
15210.13 367
15211.30 373
15212.47 365
15213.63 346
15214.80 361
15215.96 406
15217.13 373
15218.29 346
15219.46 365
15220.62 375
15221.79 391
15222.96 375
15224.12 396
15225.29 394
15226.45 386
15227.62 387
15228.79 413
15229.95 431
15231.12 403
15232.29 395
15233.45 362
15234.62 366
15235.78 386
15236.95 433
15238.12 433
15239.28 415
15240.45 399
15241.62 442
15242.78 426
15243.95 440
15245.12 450
15246.28 389
15247.45 426
15248.62 430
15249.78 390
15250.95 390
15252.12 404
15253.28 403
15254.45 411
15255.62 353
15256.79 375
15257.95 396
15259.12 373
15260.29 397
15261.46 419
15262.62 418
15263.79 422
15264.96 361
15266.13 367
15267.29 400
15268.46 406
15269.63 383
15270.80 393
15271.96 394
15273.13 369
15274.30 386
15275.47 369
15276.64 332
15277.80 372
15278.97 369
15280.14 366
15281.31 341
15282.48 403
15283.64 351
15284.81 365
15285.98 409
15287.15 368
15288.32 351
15289.49 387
15290.65 375
15291.82 367
15292.99 365
15294.16 363
15295.33 351
15296.50 327
15297.67 360
15298.83 333
15300.00 376
15301.17 371
15302.34 384
15303.51 372
15304.68 363
15305.85 342
15307.02 353
15308.19 337
15309.36 372
15310.52 343
15311.69 367
15312.86 321
15314.03 347
15315.20 358
15316.37 352
15317.54 371
15318.71 394
15319.88 385
15321.05 350
15322.22 352
15323.39 374
15324.56 368
15325.73 354
15326.90 353
15328.07 361
15329.24 370
15330.41 373
15331.58 365
15332.75 379
15333.92 380
15335.09 378
15336.26 396
15337.43 362
15338.60 360
15339.77 366
15340.94 346
15342.11 398
15343.28 340
15344.45 336
15345.62 408
15346.79 377
15347.96 362
15349.13 357
15350.31 368
15351.48 390
15352.65 373
15353.82 388
15354.99 391
15356.16 359
15357.33 391
15358.50 400
15359.67 361
15360.84 374
15362.02 384
15363.19 369
15364.36 370
15365.53 380
15366.70 355
15367.87 371
15369.04 370
15370.21 381
15371.39 403
15372.56 347
15373.73 363
15374.90 370
15376.07 374
15377.24 370
15378.42 341
15379.59 377
15380.76 396
15381.93 388
15383.10 347
15384.28 387
15385.45 404
15386.62 386
15387.79 386
15388.97 360
15390.14 395
15391.31 378
15392.48 376
15393.65 367
15394.83 353
15396.00 375
15397.17 401
15398.34 356
15399.52 362
15400.69 341
15401.86 356
15403.04 377
15404.21 405
15405.38 351
15406.55 381
15407.73 401
15408.90 390
15410.07 375
15411.25 368
15412.42 377
15413.59 376
15414.77 391
15415.94 362
15417.11 364
15418.29 375
15419.46 403
15420.63 374
15421.81 366
15422.98 370
15424.15 355
15425.33 347
15426.50 381
15427.67 400
15428.85 330
15430.02 337
15431.20 337
15432.37 342
15433.54 370
15434.72 354
15435.89 323
15437.07 369
15438.24 352
15439.41 363
15440.59 369
15441.76 356
15442.94 388
15444.11 360
15445.29 368
15446.46 353
15447.63 365
15448.81 345
15449.98 350
15451.16 355
15452.33 377
15453.51 418
15454.68 345
15455.86 396
15457.03 376
15458.21 374
15459.38 311
15460.56 319
15461.73 347
15462.91 340
15464.08 370
15465.26 390
15466.43 386
15467.61 395
15468.78 352
15469.96 352
15471.13 325
15472.31 332
15473.48 329
15474.66 336
15475.83 379
15477.01 348
15478.19 378
15479.36 379
15480.54 364
15481.71 372
15482.89 329
15484.06 376
15485.24 333
15486.42 318
15487.59 343
15488.77 343
15489.94 364
15491.12 334
15492.30 337
15493.47 337
15494.65 348
15495.83 336
15497.00 368
15498.18 365
15499.36 364
15500.53 357
15501.71 361
15502.88 364
15504.06 344
15505.24 365
15506.41 374
15507.59 340
15508.77 337
15509.95 358
15511.12 352
15512.30 342
15513.48 385
15514.65 334
15515.83 350
15517.01 393
15518.18 391
15519.36 351
15520.54 340
15521.72 339
15522.89 345
15524.07 350
15525.25 333
15526.43 348
15527.60 325
15528.78 302
15529.96 306
15531.14 334
15532.31 331
15533.49 344
15534.67 338
15535.85 376
15537.03 367
15538.20 375
15539.38 345
15540.56 379
15541.74 318
15542.92 376
15544.09 337
15545.27 325
15546.45 352
15547.63 371
15548.81 361
15549.98 384
15551.16 327
15552.34 329
15553.52 357
15554.70 314
15555.88 333
15557.06 361
15558.23 371
15559.41 367
15560.59 360
15561.77 365
15562.95 348
15564.13 361
15565.31 369
15566.49 357
15567.67 354
15568.84 382
15570.02 356
15571.20 346
15572.38 356
15573.56 351
15574.74 344
15575.92 368
15577.10 376
15578.28 345
15579.46 363
15580.64 386
15581.82 411
15583.00 359
15584.18 370
15585.36 328
15586.54 330
15587.72 362
15588.90 391
15590.08 369
15591.26 359
15592.44 336
15593.62 389
15594.80 359
15595.98 355
15597.16 393
15598.34 397
15599.52 386
15600.70 343
15601.88 354
15603.06 384
15604.24 365
15605.42 340
15606.60 351
15607.78 322
15608.96 378
15610.14 373
15611.32 374
15612.50 361
15613.68 371
15614.86 403
15616.05 353
15617.23 383
15618.41 396
15619.59 389
15620.77 409
15621.95 389
15623.13 399
15624.31 420
15625.49 365
15626.68 418
15627.86 425
15629.04 407
15630.22 411
15631.40 405
15632.58 389
15633.76 365
15634.95 396
15636.13 371
15637.31 417
15638.49 417
15639.67 446
15640.85 394
15642.04 402
15643.22 387
15644.40 335
15645.58 357
15646.76 384
15647.95 386
15649.13 399
15650.31 418
15651.49 375
15652.67 407
15653.86 393
15655.04 422
15656.22 394
15657.40 411
15658.59 384
15659.77 363
15660.95 402
15662.13 425
15663.32 429
15664.50 446
15665.68 423
15666.87 459
15668.05 453
15669.23 401
15670.41 447
15671.60 459
15672.78 494
15673.96 478
15675.15 528
15676.33 491
15677.51 477
15678.70 450
15679.88 482
15681.06 423
15682.25 372
15683.43 415
15684.61 422
15685.80 383
15686.98 444
15688.16 476
15689.35 469
15690.53 459
15691.72 455
15692.90 447
15694.08 441
15695.27 471
15696.45 402
15697.63 362
15698.82 369
15700.00 405
15701.19 428
15702.37 431
15703.56 402
15704.74 394
15705.92 426
15707.11 466
15708.29 462
15709.48 408
15710.66 414
15711.85 398
15713.03 376
15714.21 407
15715.40 412
15716.58 454
15717.77 419
15718.95 440
15720.14 434
15721.32 402
15722.51 447
15723.69 418
15724.88 408
15726.06 413
15727.25 451
15728.43 429
15729.62 412
15730.80 410
15731.99 405
15733.17 378
15734.36 428
15735.55 447
15736.73 427
15737.92 458
15739.10 426
15740.29 426
15741.47 455
15742.66 438
15743.84 441
15745.03 469
15746.22 431
15747.40 440
15748.59 425
15749.77 490
15750.96 469
15752.15 436
15753.33 427
15754.52 417
15755.70 416
15756.89 423
15758.08 474
15759.26 482
15760.45 416
15761.64 434
15762.82 421
15764.01 440
15765.20 416
15766.38 428
15767.57 470
15768.76 442
15769.94 449
15771.13 417
15772.32 408
15773.50 469
15774.69 450
15775.88 442
15777.06 426
15778.25 415
15779.44 444
15780.62 438
15781.81 404
15783.00 414
15784.19 430
15785.37 406
15786.56 412
15787.75 440
15788.94 452
15790.12 398
15791.31 438
15792.50 435
15793.69 424
15794.87 444
15796.06 444
15797.25 459
15798.44 440
15799.62 387
15800.81 427
15802.00 431
15803.19 414
15804.38 421
15805.56 384
15806.75 414
15807.94 415
15809.13 437
15810.32 447
15811.50 433
15812.69 373
15813.88 396
15815.07 412
15816.26 410
15817.45 381
15818.64 371
15819.82 399
15821.01 416
15822.20 396
15823.39 407
15824.58 405
15825.77 390
15826.96 390
15828.15 388
15829.33 436
15830.52 389
15831.71 405
15832.90 412
15834.09 392
15835.28 411
15836.47 412
15837.66 383
15838.85 414
15840.04 400
15841.23 396
15842.42 413
15843.61 370
15844.79 372
15845.98 365
15847.17 374
15848.36 416
15849.55 397
15850.74 387
15851.93 379
15853.12 404
15854.31 358
15855.50 370
15856.69 389
15857.88 349
15859.07 399
15860.26 375
15861.45 425
15862.64 407
15863.83 389
15865.02 406
15866.21 422
15867.40 349
15868.60 363
15869.79 415
15870.98 386
15872.17 402
15873.36 388
15874.55 394
15875.74 415
15876.93 393
15878.12 405
15879.31 417
15880.50 405
15881.69 392
15882.88 407
15884.07 392
15885.27 393
15886.46 400
15887.65 388
15888.84 395
15890.03 372
15891.22 388
15892.41 375
15893.60 369
15894.80 381
15895.99 358
15897.18 368
15898.37 407
15899.56 396
15900.75 415
15901.95 401
15903.14 414
15904.33 400
15905.52 402
15906.71 409
15907.90 398
15909.10 408
15910.29 381
15911.48 410
15912.67 428
15913.86 438
15915.06 396
15916.25 407
15917.44 409
15918.63 434
15919.83 396
15921.02 402
15922.21 388
15923.40 380
15924.60 398
15925.79 424
15926.98 381
15928.17 374
15929.37 412
15930.56 439
15931.75 467
15932.94 441
15934.14 436
15935.33 440
15936.52 397
15937.72 417
15938.91 391
15940.10 376
15941.30 410
15942.49 416
15943.68 406
15944.88 388
15946.07 414
15947.26 430
15948.46 425
15949.65 410
15950.84 435
15952.04 380
15953.23 444
15954.42 428
15955.62 418
15956.81 420
15958.01 390
15959.20 387
15960.39 381
15961.59 382
15962.78 408
15963.97 387
15965.17 373
15966.36 377
15967.56 347
15968.75 366
15969.95 359
15971.14 373
15972.33 387
15973.53 360
15974.72 352
15975.92 365
15977.11 349
15978.31 386
15979.50 355
15980.70 365
15981.89 373
15983.09 392
15984.28 365
15985.47 374
15986.67 364
15987.86 366
15989.06 411
15990.25 386
15991.45 355
15992.64 344
15993.84 386
15995.03 402
15996.23 411
15997.43 354
15998.62 348
15999.82 348
16001.01 378
16002.21 373
16003.40 345
16004.60 353
16005.79 359
16006.99 375
16008.18 369
16009.38 375
16010.58 355
16011.77 394
16012.97 354
16014.16 339
16015.36 345
16016.56 354
16017.75 360
16018.95 310
16020.14 333
16021.34 356
16022.54 357
16023.73 380
16024.93 351
16026.13 367
16027.32 346
16028.52 354
16029.71 361
16030.91 353
16032.11 363
16033.30 375
16034.50 342
16035.70 337
16036.89 392
16038.09 350
16039.29 350
16040.49 327
16041.68 326
16042.88 361
16044.08 378
16045.27 368
16046.47 336
16047.67 340
16048.86 333
16050.06 364
16051.26 358
16052.46 312
16053.65 356
16054.85 346
16056.05 321
16057.25 312
16058.44 325
16059.64 314
16060.84 371
16062.04 353
16063.23 335
16064.43 369
16065.63 329
16066.83 348
16068.03 349
16069.22 349
16070.42 373
16071.62 324
16072.82 306
16074.02 324
16075.21 353
16076.41 326
16077.61 321
16078.81 316
16080.01 352
16081.21 334
16082.40 313
16083.60 336
16084.80 332
16086.00 369
16087.20 336
16088.40 344
16089.60 341
16090.79 357
16091.99 338
16093.19 326
16094.39 336
16095.59 333
16096.79 372
16097.99 327
16099.19 314
16100.39 320
16101.59 351
16102.78 405
16103.98 374
16105.18 372
16106.38 335
16107.58 354
16108.78 336
16109.98 307
16111.18 329
16112.38 335
16113.58 359
16114.78 332
16115.98 332
16117.18 344
16118.38 352
16119.58 319
16120.78 310
16121.98 336
16123.18 335
16124.38 341
16125.58 294
16126.78 294
16127.98 334
16129.18 317
16130.38 335
16131.58 360
16132.78 325
16133.98 330
16135.18 350
16136.38 321
16137.58 327
16138.78 339
16139.98 334
16141.18 338
16142.38 319
16143.58 316
16144.79 338
16145.99 312
16147.19 360
16148.39 350
16149.59 311
16150.79 343
16151.99 342
16153.19 326
16154.39 344
16155.59 313
16156.80 318
16158.00 307
16159.20 315
16160.40 333
16161.60 308
16162.80 314
16164.00 328
16165.21 333
16166.41 304
16167.61 298
16168.81 315
16170.01 318
16171.21 305
16172.42 296
16173.62 328
16174.82 298
16176.02 299
16177.22 331
16178.43 329
16179.63 365
16180.83 380
16182.03 343
16183.23 355
16184.44 321
16185.64 346
16186.84 373
16188.04 334
16189.25 331
16190.45 321
16191.65 285
16192.85 294
16194.06 348
16195.26 347
16196.46 320
16197.66 288
16198.87 300
16200.07 335
16201.27 354
16202.48 316
16203.68 330
16204.88 346
16206.09 357
16207.29 337
16208.49 326
16209.69 339
16210.90 373
16212.10 359
16213.30 314
16214.51 326
16215.71 366
16216.91 343
16218.12 322
16219.32 325
16220.53 333
16221.73 323
16222.93 336
16224.14 326
16225.34 327
16226.54 326
16227.75 320
16228.95 341
16230.16 341
16231.36 357
16232.56 371
16233.77 331
16234.97 362
16236.18 347
16237.38 355
16238.59 341
16239.79 374
16240.99 357
16242.20 361
16243.40 352
16244.61 342
16245.81 373
16247.02 347
16248.22 361
16249.43 334
16250.63 329
16251.84 359
16253.04 355
16254.24 347
16255.45 345
16256.65 318
16257.86 357
16259.06 373
16260.27 408
16261.48 365
16262.68 329
16263.89 336
16265.09 375
16266.30 342
16267.50 336
16268.71 361
16269.91 362
16271.12 362
16272.32 350
16273.53 359
16274.73 358
16275.94 374
16277.15 390
16278.35 393
16279.56 348
16280.76 355
16281.97 376
16283.18 374
16284.38 404
16285.59 395
16286.79 347
16288.00 322
16289.21 381
16290.41 359
16291.62 383
16292.82 374
16294.03 417
16295.24 380
16296.44 363
16297.65 402
16298.86 366
16300.06 379
16301.27 377
16302.48 353
16303.68 359
16304.89 378
16306.10 345
16307.30 377
16308.51 390
16309.72 373
16310.92 351
16312.13 381
16313.34 373
16314.55 421
16315.75 399
16316.96 372
16318.17 407
16319.37 397
16320.58 423
16321.79 415
16323.00 423
16324.20 404
16325.41 391
16326.62 394
16327.83 374
16329.03 395
16330.24 419
16331.45 429
16332.66 411
16333.87 373
16335.07 362
16336.28 410
16337.49 389
16338.70 384
16339.90 363
16341.11 401
16342.32 423
16343.53 412
16344.74 398
16345.95 392
16347.15 396
16348.36 437
16349.57 370
16350.78 384
16351.99 355
16353.20 373
16354.40 339
16355.61 331
16356.82 327
16358.03 368
16359.24 355
16360.45 374
16361.66 338
16362.87 328
16364.08 364
16365.28 355
16366.49 345
16367.70 310
16368.91 342
16370.12 348
16371.33 342
16372.54 309
16373.75 318
16374.96 327
16376.17 357
16377.38 352
16378.59 330
16379.80 319
16381.01 352
16382.21 369
16383.42 303
16384.63 290
16385.84 313
16387.05 323
16388.26 319
16389.47 307
16390.68 319
16391.89 336
16393.10 312
16394.31 284
16395.52 312
16396.73 290
16397.94 306
16399.15 334
16400.36 294
16401.57 348
16402.79 326
16404.00 285
16405.21 286
16406.42 310
16407.63 336
16408.84 322
16410.05 339
16411.26 323
16412.47 322
16413.68 322
16414.89 320
16416.10 311
16417.31 303
16418.52 328
16419.74 351
16420.95 318
16422.16 326
16423.37 337
16424.58 335
16425.79 331
16427.00 318
16428.21 306
16429.42 332
16430.64 340
16431.85 298
16433.06 327
16434.27 301
16435.48 291
16436.69 319
16437.91 319
16439.12 314
16440.33 335
16441.54 298
16442.75 288
16443.96 335
16445.18 291
16446.39 314
16447.60 319
16448.81 350
16450.02 302
16451.24 309
16452.45 317
16453.66 314
16454.87 285
16456.09 342
16457.30 310
16458.51 337
16459.72 315
16460.94 286
16462.15 311
16463.36 296
16464.57 296
16465.79 257
16467.00 281
16468.21 313
16469.43 333
16470.64 315
16471.85 277
16473.06 305
16474.28 329
16475.49 338
16476.70 280
16477.92 301
16479.13 317
16480.34 298
16481.56 266
16482.77 312
16483.98 326
16485.20 295
16486.41 289
16487.62 304
16488.84 292
16490.05 291
16491.26 325
16492.48 308
16493.69 270
16494.91 272
16496.12 335
16497.33 320
16498.55 297
16499.76 278
16500.97 281
16502.19 331
16503.40 357
16504.62 294
16505.83 278
16507.05 290
16508.26 294
16509.47 313
16510.69 313
16511.90 268
16513.12 248
16514.33 300
16515.55 303
16516.76 314
16517.98 305
16519.19 325
16520.41 297
16521.62 284
16522.83 302
16524.05 323
16525.26 282
16526.48 306
16527.69 270
16528.91 308
16530.12 255
16531.34 279
16532.55 322
16533.77 293
16534.99 265
16536.20 275
16537.42 265
16538.63 338
16539.85 325
16541.06 311
16542.28 298
16543.49 302
16544.71 296
16545.92 294
16547.14 281
16548.36 278
16549.57 304
16550.79 306
16552.00 302
16553.22 290
16554.44 325
16555.65 310
16556.87 350
16558.08 325
16559.30 323
16560.52 328
16561.73 315
16562.95 320
16564.17 331
16565.38 308
16566.60 287
16567.81 304
16569.03 340
16570.25 328
16571.46 266
16572.68 294
16573.90 279
16575.11 289
16576.33 322
16577.55 314
16578.76 304
16579.98 315
16581.20 279
16582.42 281
16583.63 315
16584.85 282
16586.07 315
16587.28 315
16588.50 299
16589.72 263
16590.94 277
16592.15 280
16593.37 273
16594.59 282
16595.81 284
16597.02 291
16598.24 290
16599.46 297
16600.68 295
16601.89 278
16603.11 258
16604.33 312
16605.55 291
16606.77 263
16607.98 295
16609.20 272
16610.42 278
16611.64 298
16612.86 287
16614.07 309
16615.29 286
16616.51 280
16617.73 295
16618.95 302
16620.17 320
16621.38 326
16622.60 323
16623.82 315
16625.04 291
16626.26 281
16627.48 296
16628.70 309
16629.91 298
16631.13 279
16632.35 271
16633.57 278
16634.79 295
16636.01 282
16637.23 250
16638.45 306
16639.67 286
16640.89 308
16642.10 291
16643.32 302
16644.54 288
16645.76 265
16646.98 287
16648.20 280
16649.42 286
16650.64 324
16651.86 301
16653.08 251
16654.30 282
16655.52 308
16656.74 307
16657.96 300
16659.18 316
16660.40 291
16661.62 263
16662.84 262
16664.06 282
16665.28 284
16666.50 266
16667.72 293
16668.94 250
16670.16 251
16671.38 281
16672.60 268
16673.82 274
16675.04 263
16676.26 305
16677.48 269
16678.70 289
16679.92 292
16681.14 318
16682.36 298
16683.58 272
16684.80 266
16686.03 276
16687.25 271
16688.47 277
16689.69 298
16690.91 313
16692.13 310
16693.35 289
16694.57 239
16695.79 245
16697.02 261
16698.24 299
16699.46 282
16700.68 277
16701.90 268
16703.12 300
16704.34 291
16705.57 296
16706.79 258
16708.01 298
16709.23 313
16710.45 327
16711.67 279
16712.90 265
16714.12 308
16715.34 277
16716.56 267
16717.78 264
16719.01 319
16720.23 273
16721.45 294
16722.67 282
16723.89 302
16725.12 281
16726.34 297
16727.56 313
16728.78 317
16730.01 309
16731.23 301
16732.45 319
16733.67 290
16734.90 265
16736.12 293
16737.34 306
16738.56 284
16739.79 302
16741.01 286
16742.23 311
16743.46 297
16744.68 293
16745.90 287
16747.12 288
16748.35 268
16749.57 288
16750.79 305
16752.02 307
16753.24 286
16754.46 272
16755.69 277
16756.91 284
16758.13 277
16759.36 292
16760.58 297
16761.80 293
16763.03 293
16764.25 279
16765.48 263
16766.70 292
16767.92 284
16769.15 261
16770.37 315
16771.60 303
16772.82 278
16774.04 285
16775.27 273
16776.49 258
16777.72 283
16778.94 324
16780.16 283
16781.39 291
16782.61 298
16783.84 281
16785.06 249
16786.29 286
16787.51 255
16788.74 281
16789.96 283
16791.18 294
16792.41 274
16793.63 287
16794.86 286
16796.08 278
16797.31 277
16798.53 279
16799.76 281
16800.98 291
16802.21 330
16803.43 269
16804.66 238
16805.88 241
16807.11 297
16808.33 266
16809.56 277
16810.79 301
16812.01 279
16813.24 287
16814.46 283
16815.69 308
16816.91 284
16818.14 290
16819.36 292
16820.59 311
16821.82 279
16823.04 287
16824.27 250
16825.49 264
16826.72 285
16827.95 282
16829.17 299
16830.40 302
16831.62 289
16832.85 282
16834.08 304
16835.30 291
16836.53 322
16837.76 306
16838.98 254
16840.21 312
16841.44 250
16842.66 261
16843.89 271
16845.11 257
16846.34 271
16847.57 298
16848.80 296
16850.02 293
16851.25 311
16852.48 295
16853.70 309
16854.93 319
16856.16 284
16857.38 307
16858.61 272
16859.84 283
16861.07 276
16862.29 292
16863.52 296
16864.75 340
16865.97 315
16867.20 290
16868.43 319
16869.66 280
16870.89 311
16872.11 319
16873.34 305
16874.57 264
16875.80 311
16877.02 316
16878.25 307
16879.48 304
16880.71 313
16881.94 301
16883.16 325
16884.39 329
16885.62 347
16886.85 339
16888.08 304
16889.30 283
16890.53 313
16891.76 318
16892.99 329
16894.22 319
16895.45 291
16896.67 285
16897.90 302
16899.13 283
16900.36 325
16901.59 332
16902.82 299
16904.05 316
16905.28 325
16906.50 309
16907.73 320
16908.96 370
16910.19 285
16911.42 291
16912.65 323
16913.88 306
16915.11 313
16916.34 315
16917.57 346
16918.80 336
16920.03 335
16921.26 315
16922.48 320
16923.71 309
16924.94 285
16926.17 352
16927.40 311
16928.63 306
16929.86 301
16931.09 335
16932.32 299
16933.55 294
16934.78 294
16936.01 314
16937.24 326
16938.47 312
16939.70 276
16940.93 273
16942.16 274
16943.39 313
16944.62 291
16945.85 307
16947.08 311
16948.31 310
16949.54 297
16950.78 309
16952.01 273
16953.24 273
16954.47 303
16955.70 278
16956.93 280
16958.16 303
16959.39 296
16960.62 286
16961.85 275
16963.08 258
16964.31 293
16965.54 260
16966.78 287
16968.01 295
16969.24 266
16970.47 307
16971.70 283
16972.93 258
16974.16 248
16975.39 296
16976.63 303
16977.86 289
16979.09 251
16980.32 252
16981.55 243
16982.78 259
16984.02 282
16985.25 284
16986.48 293
16987.71 286
16988.94 311
16990.18 279
16991.41 274
16992.64 267
16993.87 271
16995.10 291
16996.34 245
16997.57 240
16998.80 273
17000.03 283
17001.26 263
17002.50 284
17003.73 282
17004.96 288
17006.19 310
17007.43 258
17008.66 300
17009.89 284
17011.12 311
17012.36 260
17013.59 278
17014.82 271
17016.06 253
17017.29 256
17018.52 269
17019.76 286
17020.99 304
17022.22 270
17023.45 254
17024.69 264
17025.92 261
17027.15 295
17028.39 295
17029.62 256
17030.85 282
17032.09 306
17033.32 266
17034.55 255
17035.79 262
17037.02 256
17038.26 278
17039.49 259
17040.72 288
17041.96 299
17043.19 283
17044.43 299
17045.66 305
17046.89 273
17048.13 270
17049.36 282
17050.60 265
17051.83 295
17053.06 276
17054.30 296
17055.53 329
17056.77 284
17058.00 270
17059.24 269
17060.47 271
17061.70 326
17062.94 301
17064.17 239
17065.41 232
17066.64 252
17067.88 267
17069.11 295
17070.35 284
17071.58 259
17072.82 281
17074.05 268
17075.29 258
17076.52 308
17077.76 324
17078.99 295
17080.23 274
17081.46 248
17082.70 302
17083.93 251
17085.17 257
17086.41 275
17087.64 272
17088.88 275
17090.11 291
17091.35 263
17092.58 252
17093.82 255
17095.05 250
17096.29 230
17097.53 259
17098.76 266
17100.00 228
17101.23 249
17102.47 255
17103.71 278
17104.94 259
17106.18 269
17107.41 279
17108.65 264
17109.89 246
17111.12 252
17112.36 274
17113.60 250
17114.83 264
17116.07 256
17117.31 303
17118.54 286
17119.78 251
17121.02 269
17122.25 258
17123.49 257
17124.73 276
17125.96 277
17127.20 302
17128.44 298
17129.67 295
17130.91 267
17132.15 262
17133.39 279
17134.62 281
17135.86 283
17137.10 247
17138.33 308
17139.57 254
17140.81 275
17142.05 264
17143.28 270
17144.52 263
17145.76 297
17147.00 260
17148.23 232
17149.47 277
17150.71 300
17151.95 289
17153.19 278
17154.42 263
17155.66 262
17156.90 245
17158.14 273
17159.38 272
17160.61 294
17161.85 278
17163.09 276
17164.33 296
17165.57 292
17166.81 253
17168.04 275
17169.28 277
17170.52 263
17171.76 267
17173.00 267
17174.24 255
17175.47 249
17176.71 252
17177.95 287
17179.19 261
17180.43 268
17181.67 256
17182.91 250
17184.15 263
17185.39 249
17186.62 270
17187.86 267
17189.10 281
17190.34 256
17191.58 279
17192.82 261
17194.06 240
17195.30 236
17196.54 261
17197.78 257
17199.02 284
17200.26 284
17201.50 257
17202.74 267
17203.98 273
17205.22 280
17206.46 269
17207.70 247
17208.94 286
17210.18 300
17211.42 247
17212.66 270
17213.90 279
17215.14 260
17216.38 256
17217.62 282
17218.86 259
17220.10 261
17221.34 250
17222.58 236
17223.82 258
17225.06 265
17226.30 235
17227.54 246
17228.78 241
17230.02 247
17231.26 259
17232.50 263
17233.74 253
17234.98 263
17236.22 264
17237.47 243
17238.71 230
17239.95 274
17241.19 267
17242.43 270
17243.67 245
17244.91 258
17246.15 267
17247.39 255
17248.64 259
17249.88 258
17251.12 289
17252.36 262
17253.60 274
17254.84 242
17256.08 223
17257.33 265
17258.57 244
17259.81 242
17261.05 242
17262.29 224
17263.54 239
17264.78 269
17266.02 271
17267.26 246
17268.50 301
17269.75 290
17270.99 254
17272.23 282
17273.47 263
17274.71 214
17275.96 226
17277.20 271
17278.44 239
17279.68 261
17280.93 242
17282.17 229
17283.41 254
17284.65 251
17285.90 243
17287.14 255
17288.38 284
17289.62 254
17290.87 224
17292.11 223
17293.35 238
17294.60 240
17295.84 237
17297.08 262
17298.33 243
17299.57 276
17300.81 241
17302.05 263
17303.30 260
17304.54 248
17305.78 233
17307.03 275
17308.27 222
17309.52 249
17310.76 258
17312.00 251
17313.25 242
17314.49 237
17315.73 281
17316.98 261
17318.22 274
17319.47 259
17320.71 233
17321.95 224
17323.20 224
17324.44 263
17325.69 278
17326.93 253
17328.17 256
17329.42 264
17330.66 260
17331.91 220
17333.15 242
17334.40 256
17335.64 231
17336.88 268
17338.13 237
17339.37 247
17340.62 238
17341.86 257
17343.11 245
17344.35 261
17345.60 208
17346.84 274
17348.09 247
17349.33 255
17350.58 262
17351.82 270
17353.07 271
17354.31 254
17355.56 236
17356.80 256
17358.05 245
17359.29 275
17360.54 289
17361.78 248
17363.03 253
17364.27 260
17365.52 260
17366.77 245
17368.01 252
17369.26 251
17370.50 271
17371.75 275
17372.99 267
17374.24 264
17375.49 261
17376.73 254
17377.98 253
17379.22 247
17380.47 245
17381.72 272
17382.96 269
17384.21 249
17385.45 247
17386.70 255
17387.95 256
17389.19 251
17390.44 255
17391.69 261
17392.93 241
17394.18 235
17395.43 228
17396.67 233
17397.92 207
17399.17 222
17400.41 283
17401.66 263
17402.91 264
17404.15 211
17405.40 232
17406.65 256
17407.89 241
17409.14 237
17410.39 235
17411.64 239
17412.88 241
17414.13 247
17415.38 219
17416.63 255
17417.87 237
17419.12 297
17420.37 266
17421.62 234
17422.86 233
17424.11 256
17425.36 240
17426.61 244
17427.85 252
17429.10 233
17430.35 261
17431.60 216
17432.85 233
17434.09 231
17435.34 244
17436.59 290
17437.84 253
17439.09 261
17440.33 293
17441.58 254
17442.83 251
17444.08 270
17445.33 272
17446.58 263
17447.82 262
17449.07 229
17450.32 236
17451.57 282
17452.82 276
17454.07 277
17455.32 262
17456.57 283
17457.81 252
17459.06 249
17460.31 256
17461.56 234
17462.81 239
17464.06 248
17465.31 243
17466.56 233
17467.81 249
17469.06 270
17470.30 263
17471.55 224
17472.80 246
17474.05 219
17475.30 246
17476.55 240
17477.80 259
17479.05 232
17480.30 254
17481.55 242
17482.80 271
17484.05 234
17485.30 220
17486.55 248
17487.80 240
17489.05 295
17490.30 253
17491.55 257
17492.80 253
17494.05 250
17495.30 244
17496.55 251
17497.80 239
17499.05 246
17500.30 274
17501.55 240
17502.80 268
17504.05 267
17505.30 258
17506.55 233
17507.80 239
17509.06 261
17510.31 289
17511.56 281
17512.81 262
17514.06 248
17515.31 251
17516.56 257
17517.81 257
17519.06 242
17520.31 248
17521.56 254
17522.82 258
17524.07 217
17525.32 242
17526.57 267
17527.82 242
17529.07 255
17530.32 254
17531.58 248
17532.83 241
17534.08 223
17535.33 243
17536.58 249
17537.83 265
17539.09 269
17540.34 262
17541.59 274
17542.84 261
17544.09 217
17545.35 265
17546.60 245
17547.85 233
17549.10 246
17550.35 273
17551.61 270
17552.86 274
17554.11 273
17555.36 267
17556.62 250
17557.87 240
17559.12 239
17560.37 271
17561.63 284
17562.88 266
17564.13 273
17565.38 260
17566.64 245
17567.89 238
17569.14 270
17570.39 228
17571.65 254
17572.90 243
17574.15 266
17575.41 244
17576.66 248
17577.91 239
17579.17 257
17580.42 276
17581.67 280
17582.93 275
17584.18 262
17585.43 289
17586.69 261
17587.94 247
17589.19 223
17590.45 275
17591.70 248
17592.95 271
17594.21 237
17595.46 238
17596.72 257
17597.97 246
17599.22 214
17600.48 226
17601.73 231
17602.99 250
17604.24 267
17605.49 275
17606.75 269
17608.00 259
17609.26 262
17610.51 279
17611.76 251
17613.02 266
17614.27 257
17615.53 262
17616.78 312
17618.04 276
17619.29 318
17620.55 277
17621.80 277
17623.06 256
17624.31 248
17625.57 262
17626.82 252
17628.08 259
17629.33 264
17630.59 218
17631.84 276
17633.10 236
17634.35 267
17635.61 242
17636.86 247
17638.12 248
17639.37 242
17640.63 253
17641.88 225
17643.14 262
17644.39 260
17645.65 235
17646.91 227
17648.16 264
17649.42 249
17650.67 263
17651.93 285
17653.18 247
17654.44 256
17655.70 237
17656.95 261
17658.21 242
17659.46 259
17660.72 251
17661.98 273
17663.23 271
17664.49 249
17665.75 249
17667.00 250
17668.26 266
17669.51 251
17670.77 256
17672.03 246
17673.28 256
17674.54 260
17675.80 231
17677.05 240
17678.31 247
17679.57 283
17680.82 239
17682.08 229
17683.34 256
17684.60 252
17685.85 264
17687.11 257
17688.37 250
17689.62 250
17690.88 260
17692.14 286
17693.40 263
17694.65 253
17695.91 256
17697.17 281
17698.42 270
17699.68 239
17700.94 240
17702.20 236
17703.46 237
17704.71 268
17705.97 277
17707.23 280
17708.49 260
17709.74 247
17711.00 240
17712.26 253
17713.52 278
17714.78 263
17716.03 253
17717.29 236
17718.55 245
17719.81 260
17721.07 253
17722.33 266
17723.58 254
17724.84 235
17726.10 263
17727.36 248
17728.62 262
17729.88 251
17731.13 241
17732.39 273
17733.65 269
17734.91 253
17736.17 271
17737.43 256
17738.69 254
17739.95 276
17741.21 263
17742.46 241
17743.72 248
17744.98 237
17746.24 236
17747.50 202
17748.76 250
17750.02 256
17751.28 260
17752.54 242
17753.80 246
17755.06 251
17756.32 271
17757.58 245
17758.84 241
17760.10 277
17761.36 249
17762.61 266
17763.87 223
17765.13 260
17766.39 256
17767.65 230
17768.91 260
17770.17 254
17771.43 259
17772.69 231
17773.95 250
17775.21 256
17776.48 254
17777.74 261
17779.00 274
17780.26 258
17781.52 248
17782.78 228
17784.04 240
17785.30 263
17786.56 261
17787.82 275
17789.08 254
17790.34 234
17791.60 226
17792.86 279
17794.12 266
17795.38 253
17796.65 248
17797.91 252
17799.17 286
17800.43 284
17801.69 247
17802.95 265
17804.21 273
17805.47 236
17806.73 268
17808.00 250
17809.26 237
17810.52 266
17811.78 278
17813.04 264
17814.30 288
17815.56 273
17816.83 278
17818.09 239
17819.35 248
17820.61 229
17821.87 279
17823.14 251
17824.40 246
17825.66 294
17826.92 278
17828.18 292
17829.45 271
17830.71 266
17831.97 227
17833.23 250
17834.49 244
17835.76 242
17837.02 260
17838.28 245
17839.54 237
17840.81 233
17842.07 235
17843.33 259
17844.59 266
17845.86 240
17847.12 262
17848.38 238
17849.65 243
17850.91 252
17852.17 276
17853.43 289
17854.70 223
17855.96 240
17857.22 257
17858.49 243
17859.75 266
17861.01 279
17862.28 270
17863.54 274
17864.80 247
17866.07 254
17867.33 229
17868.59 219
17869.86 250
17871.12 249
17872.38 261
17873.65 289
17874.91 271
17876.18 261
17877.44 259
17878.70 272
17879.97 245
17881.23 278
17882.50 290
17883.76 249
17885.02 248
17886.29 235
17887.55 281
17888.82 257
17890.08 247
17891.35 262
17892.61 236
17893.87 256
17895.14 261
17896.40 250
17897.67 266
17898.93 236
17900.20 233
17901.46 219
17902.73 234
17903.99 239
17905.26 238
17906.52 213
17907.79 217
17909.05 244
17910.32 245
17911.58 236
17912.85 254
17914.11 228
17915.38 228
17916.64 220
17917.91 235
17919.17 243
17920.44 236
17921.70 239
17922.97 259
17924.23 252
17925.50 245
17926.76 221
17928.03 268
17929.30 255
17930.56 262
17931.83 243
17933.09 252
17934.36 235
17935.62 277
17936.89 250
17938.16 245
17939.42 235
17940.69 231
17941.96 247
17943.22 210
17944.49 191
17945.75 218
17947.02 251
17948.29 250
17949.55 227
17950.82 214
17952.09 230
17953.35 257
17954.62 232
17955.89 207
17957.15 232
17958.42 258
17959.69 235
17960.95 219
17962.22 207
17963.49 230
17964.75 230
17966.02 259
17967.29 227
17968.55 251
17969.82 273
17971.09 243
17972.36 244
17973.62 266
17974.89 236
17976.16 245
17977.42 246
17978.69 237
17979.96 210
17981.23 230
17982.49 225
17983.76 273
17985.03 247
17986.30 236
17987.57 275
17988.83 260
17990.10 230
17991.37 247
17992.64 234
17993.90 242
17995.17 235
17996.44 261
17997.71 249
17998.98 232
18000.25 245
18001.51 227
18002.78 228
18004.05 248
18005.32 230
18006.59 253
18007.86 250
18009.12 276
18010.39 239
18011.66 244
18012.93 229
18014.20 239
18015.47 227
18016.74 253
18018.00 260
18019.27 269
18020.54 253
18021.81 255
18023.08 260
18024.35 244
18025.62 276
18026.89 255
18028.16 229
18029.43 232
18030.69 239
18031.96 295
18033.23 267
18034.50 246
18035.77 234
18037.04 261
18038.31 261
18039.58 229
18040.85 217
18042.12 256
18043.39 272
18044.66 262
18045.93 244
18047.20 240
18048.47 285
18049.74 234
18051.01 225
18052.28 250
18053.55 239
18054.82 254
18056.09 244
18057.36 234
18058.63 240
18059.90 262
18061.17 249
18062.44 250
18063.71 228
18064.98 285
18066.25 250
18067.52 241
18068.79 217
18070.06 232
18071.33 262
18072.61 278
18073.88 262
18075.15 212
18076.42 235
18077.69 245
18078.96 256
18080.23 225
18081.50 209
18082.77 214
18084.04 223
18085.32 259
18086.59 248
18087.86 237
18089.13 234
18090.40 255
18091.67 208
18092.94 218
18094.22 228
18095.49 258
18096.76 252
18098.03 227
18099.30 185
18100.57 237
18101.85 269
18103.12 269
18104.39 237
18105.66 229
18106.93 252
18108.20 262
18109.48 247
18110.75 244
18112.02 239
18113.29 277
18114.57 271
18115.84 268
18117.11 236
18118.38 272
18119.65 268
18120.93 269
18122.20 276
18123.47 297
18124.74 266
18126.02 250
18127.29 260
18128.56 238
18129.84 266
18131.11 268
18132.38 288
18133.65 278
18134.93 245
18136.20 261
18137.47 285
18138.75 239
18140.02 220
18141.29 251
18142.57 251
18143.84 286
18145.11 282
18146.39 260
18147.66 268
18148.93 255
18150.21 275
18151.48 261
18152.75 252
18154.03 253
18155.30 250
18156.57 249
18157.85 281
18159.12 258
18160.40 233
18161.67 257
18162.94 248
18164.22 239
18165.49 252
18166.77 263
18168.04 244
18169.31 256
18170.59 237
18171.86 248
18173.14 285
18174.41 258
18175.68 234
18176.96 224
18178.23 240
18179.51 271
18180.78 307
18182.06 272
18183.33 266
18184.61 271
18185.88 264
18187.16 263
18188.43 243
18189.71 227
18190.98 279
18192.26 260
18193.53 273
18194.81 265
18196.08 253
18197.36 264
18198.63 261
18199.91 234
18201.18 253
18202.46 259
18203.73 265
18205.01 274
18206.28 271
18207.56 266
18208.83 237
18210.11 264
18211.39 262
18212.66 211
18213.94 244
18215.21 238
18216.49 268
18217.76 233
18219.04 241
18220.32 251
18221.59 262
18222.87 225
18224.14 248
18225.42 252
18226.70 255
18227.97 257
18229.25 223
18230.53 211
18231.80 235
18233.08 259
18234.35 251
18235.63 227
18236.91 242
18238.18 241
18239.46 241
18240.74 248
18242.01 253
18243.29 257
18244.57 246
18245.84 245
18247.12 240
18248.40 225
18249.68 235
18250.95 223
18252.23 243
18253.51 262
18254.78 256
18256.06 234
18257.34 254
18258.62 241
18259.89 250
18261.17 253
18262.45 229
18263.72 239
18265.00 264
18266.28 247
18267.56 240
18268.84 219
18270.11 250
18271.39 257
18272.67 267
18273.95 253
18275.22 231
18276.50 280
18277.78 263
18279.06 273
18280.34 237
18281.61 241
18282.89 276
18284.17 244
18285.45 243
18286.73 257
18288.01 245
18289.28 277
18290.56 263
18291.84 237
18293.12 230
18294.40 210
18295.68 242
18296.95 256
18298.23 247
18299.51 222
18300.79 250
18302.07 225
18303.35 268
18304.63 254
18305.91 259
18307.19 255
18308.46 249
18309.74 284
18311.02 244
18312.30 260
18313.58 255
18314.86 266
18316.14 251
18317.42 233
18318.70 250
18319.98 225
18321.26 225
18322.54 236
18323.82 201
18325.10 238
18326.38 267
18327.66 230
18328.94 242
18330.22 257
18331.50 243
18332.77 231
18334.05 233
18335.33 244
18336.61 276
18337.90 239
18339.18 236
18340.46 239
18341.74 242
18343.02 226
18344.30 235
18345.58 221
18346.86 232
18348.14 229
18349.42 224
18350.70 274
18351.98 276
18353.26 251
18354.54 256
18355.82 279
18357.10 253
18358.38 234
18359.66 235
18360.94 230
18362.22 221
18363.51 232
18364.79 232
18366.07 241
18367.35 232
18368.63 234
18369.91 253
18371.19 233
18372.47 226
18373.76 221
18375.04 262
18376.32 239
18377.60 250
18378.88 237
18380.16 231
18381.44 228
18382.73 240
18384.01 232
18385.29 237
18386.57 245
18387.85 246
18389.13 209
18390.42 209
18391.70 194
18392.98 238
18394.26 275
18395.54 291
18396.83 214
18398.11 223
18399.39 219
18400.67 220
18401.96 233
18403.24 244
18404.52 234
18405.80 255
18407.09 262
18408.37 243
18409.65 228
18410.93 237
18412.22 224
18413.50 229
18414.78 241
18416.06 231
18417.35 223
18418.63 234
18419.91 271
18421.20 233
18422.48 238
18423.76 234
18425.05 233
18426.33 232
18427.61 249
18428.89 249
18430.18 234
18431.46 239
18432.74 265
18434.03 258
18435.31 260
18436.60 210
18437.88 242
18439.16 239
18440.45 228
18441.73 257
18443.01 232
18444.30 239
18445.58 225
18446.87 233
18448.15 239
18449.43 242
18450.72 230
18452.00 243
18453.29 225
18454.57 228
18455.85 213
18457.14 243
18458.42 246
18459.71 270
18460.99 242
18462.28 249
18463.56 248
18464.84 236
18466.13 240
18467.41 215
18468.70 222
18469.98 228
18471.27 252
18472.55 216
18473.84 238
18475.12 255
18476.41 253
18477.69 233
18478.98 240
18480.26 257
18481.55 244
18482.83 254
18484.12 264
18485.40 296
18486.69 248
18487.97 229
18489.26 220
18490.54 239
18491.83 270
18493.11 246
18494.40 244
18495.69 250
18496.97 233
18498.26 222
18499.54 257
18500.83 259
18502.11 244
18503.40 227
18504.69 258
18505.97 273
18507.26 255
18508.54 254
18509.83 257
18511.12 252
18512.40 259
18513.69 246
18514.98 236
18516.26 223
18517.55 233
18518.83 243
18520.12 217
18521.41 246
18522.69 250
18523.98 289
18525.27 267
18526.55 249
18527.84 252
18529.13 257
18530.41 276
18531.70 258
18532.99 257
18534.27 226
18535.56 258
18536.85 235
18538.14 236
18539.42 235
18540.71 258
18542.00 270
18543.28 283
18544.57 236
18545.86 218
18547.15 232
18548.43 230
18549.72 240
18551.01 230
18552.30 240
18553.58 217
18554.87 217
18556.16 254
18557.45 241
18558.73 230
18560.02 240
18561.31 249
18562.60 270
18563.89 235
18565.17 238
18566.46 254
18567.75 247
18569.04 247
18570.33 256
18571.62 219
18572.90 252
18574.19 260
18575.48 250
18576.77 224
18578.06 235
18579.35 242
18580.63 255
18581.92 256
18583.21 229
18584.50 279
18585.79 297
18587.08 258
18588.37 278
18589.66 260
18590.94 247
18592.23 270
18593.52 265
18594.81 270
18596.10 257
18597.39 230
18598.68 247
18599.97 291
18601.26 255
18602.55 242
18603.84 268
18605.13 271
18606.41 265
18607.70 250
18608.99 262
18610.28 246
18611.57 251
18612.86 217
18614.15 263
18615.44 243
18616.73 269
18618.02 270
18619.31 246
18620.60 260
18621.89 254
18623.18 279
18624.47 269
18625.76 263
18627.05 259
18628.34 246
18629.63 263
18630.92 278
18632.21 257
18633.50 269
18634.79 267
18636.08 276
18637.37 259
18638.67 245
18639.96 250
18641.25 271
18642.54 252
18643.83 226
18645.12 234
18646.41 250
18647.70 289
18648.99 259
18650.28 235
18651.57 216
18652.86 258
18654.16 233
18655.45 248
18656.74 256
18658.03 255
18659.32 258
18660.61 276
18661.90 249
18663.19 230
18664.49 260
18665.78 240
18667.07 267
18668.36 241
18669.65 232
18670.94 267
18672.24 248
18673.53 270
18674.82 264
18676.11 268
18677.40 258
18678.70 250
18679.99 253
18681.28 222
18682.57 242
18683.86 276
18685.16 261
18686.45 278
18687.74 246
18689.03 274
18690.33 251
18691.62 252
18692.91 229
18694.20 257
18695.50 246
18696.79 281
18698.08 240
18699.37 274
18700.67 261
18701.96 213
18703.25 239
18704.54 242
18705.84 243
18707.13 229
18708.42 202
18709.72 281
18711.01 262
18712.30 240
18713.60 222
18714.89 227
18716.18 247
18717.48 263
18718.77 236
18720.06 243
18721.36 240
18722.65 271
18723.94 278
18725.24 237
18726.53 237
18727.82 251
18729.12 271
18730.41 240
18731.70 272
18733.00 243
18734.29 254
18735.59 263
18736.88 229
18738.17 218
18739.47 209
18740.76 209
18742.06 236
18743.35 227
18744.64 258
18745.94 270
18747.23 262
18748.53 242
18749.82 226
18751.12 231
18752.41 259
18753.71 254
18755.00 244
18756.30 229
18757.59 244
18758.88 251
18760.18 251
18761.47 248
18762.77 244
18764.06 232
18765.36 246
18766.65 223
18767.95 234
18769.24 262
18770.54 254
18771.83 247
18773.13 228
18774.43 249
18775.72 219
18777.02 237
18778.31 275
18779.61 244
18780.90 226
18782.20 231
18783.49 237
18784.79 217
18786.08 236
18787.38 258
18788.68 245
18789.97 249
18791.27 261
18792.56 240
18793.86 256
18795.16 245
18796.45 231
18797.75 227
18799.04 230
18800.34 186
18801.64 226
18802.93 257
18804.23 239
18805.53 203
18806.82 217
18808.12 230
18809.41 235
18810.71 242
18812.01 245
18813.30 245
18814.60 233
18815.90 212
18817.19 226
18818.49 235
18819.79 238
18821.09 237
18822.38 222
18823.68 228
18824.98 251
18826.27 255
18827.57 239
18828.87 228
18830.16 260
18831.46 233
18832.76 279
18834.06 247
18835.35 227
18836.65 248
18837.95 256
18839.25 247
18840.54 237
18841.84 235
18843.14 249
18844.44 250
18845.73 255
18847.03 236
18848.33 232
18849.63 245
18850.93 235
18852.22 230
18853.52 249
18854.82 290
18856.12 256
18857.42 235
18858.71 242
18860.01 232
18861.31 274
18862.61 234
18863.91 217
18865.21 207
18866.50 219
18867.80 220
18869.10 254
18870.40 228
18871.70 221
18873.00 237
18874.30 225
18875.60 214
18876.89 215
18878.19 235
18879.49 255
18880.79 253
18882.09 228
18883.39 232
18884.69 196
18885.99 222
18887.29 223
18888.59 246
18889.88 246
18891.18 211
18892.48 253
18893.78 265
18895.08 256
18896.38 224
18897.68 223
18898.98 234
18900.28 228
18901.58 246
18902.88 215
18904.18 234
18905.48 238
18906.78 230
18908.08 213
18909.38 221
18910.68 232
18911.98 241
18913.28 251
18914.58 220
18915.88 214
18917.18 235
18918.48 246
18919.78 245
18921.08 234
18922.38 232
18923.68 232
18924.98 232
18926.28 227
18927.58 237
18928.88 252
18930.18 222
18931.49 227
18932.79 220
18934.09 221
18935.39 265
18936.69 238
18937.99 222
18939.29 236
18940.59 237
18941.89 241
18943.19 242
18944.49 231
18945.80 216
18947.10 218
18948.40 231
18949.70 247
18951.00 244
18952.30 259
18953.60 261
18954.91 250
18956.21 254
18957.51 252
18958.81 261
18960.11 281
18961.41 232
18962.72 215
18964.02 231
18965.32 241
18966.62 227
18967.92 257
18969.23 221
18970.53 227
18971.83 215
18973.13 245
18974.43 229
18975.74 254
18977.04 251
18978.34 247
18979.64 233
18980.95 240
18982.25 218
18983.55 241
18984.85 236
18986.16 229
18987.46 230
18988.76 226
18990.06 234
18991.37 241
18992.67 210
18993.97 230
18995.28 241
18996.58 247
18997.88 251
18999.18 231
19000.49 242
19001.79 263
19003.09 267
19004.40 237
19005.70 200
19007.00 254
19008.31 246
19009.61 240
19010.91 211
19012.22 226
19013.52 208
19014.82 235
19016.13 210
19017.43 205
19018.74 201
19020.04 212
19021.34 235
19022.65 255
19023.95 243
19025.25 209
19026.56 220
19027.86 208
19029.17 217
19030.47 200
19031.77 220
19033.08 239
19034.38 241
19035.69 237
19036.99 240
19038.30 261
19039.60 233
19040.91 223
19042.21 185
19043.51 223
19044.82 224
19046.12 244
19047.43 224
19048.73 233
19050.04 239
19051.34 245
19052.65 220
19053.95 230
19055.26 212
19056.56 194
19057.87 223
19059.17 215
19060.48 229
19061.78 225
19063.09 247
19064.39 237
19065.70 215
19067.00 230
19068.31 242
19069.62 219
19070.92 225
19072.23 206
19073.53 241
19074.84 212
19076.14 213
19077.45 187
19078.75 192
19080.06 223
19081.37 238
19082.67 237
19083.98 196
19085.28 235
19086.59 233
19087.90 200
19089.20 207
19090.51 228
19091.82 240
19093.12 233
19094.43 242
19095.73 214
19097.04 253
19098.35 270
19099.65 226
19100.96 212
19102.27 215
19103.57 205
19104.88 227
19106.19 259
19107.49 250
19108.80 227
19110.11 252
19111.41 232
19112.72 233
19114.03 207
19115.33 218
19116.64 239
19117.95 227
19119.26 197
19120.56 177
19121.87 237
19123.18 245
19124.49 232
19125.79 215
19127.10 220
19128.41 259
19129.72 231
19131.02 210
19132.33 204
19133.64 208
19134.95 237
19136.25 252
19137.56 238
19138.87 215
19140.18 220
19141.49 251
19142.79 215
19144.10 212
19145.41 224
19146.72 253
19148.03 231
19149.33 223
19150.64 201
19151.95 226
19153.26 218
19154.57 221
19155.88 208
19157.18 216
19158.49 215
19159.80 210
19161.11 219
19162.42 207
19163.73 253
19165.04 240
19166.34 218
19167.65 183
19168.96 214
19170.27 235
19171.58 224
19172.89 237
19174.20 218
19175.51 224
19176.82 230
19178.13 243
19179.43 224
19180.74 230
19182.05 197
19183.36 229
19184.67 237
19185.98 233
19187.29 259
19188.60 256
19189.91 261
19191.22 214
19192.53 233
19193.84 215
19195.15 211
19196.46 191
19197.77 211
19199.08 249
19200.39 216
19201.70 227
19203.01 247
19204.32 241
19205.63 205
19206.94 213
19208.25 229
19209.56 201
19210.87 239
19212.18 235
19213.49 192
19214.80 210
19216.11 226
19217.42 225
19218.73 223
19220.04 203
19221.35 196
19222.66 237
19223.98 214
19225.29 196
19226.60 197
19227.91 222
19229.22 206
19230.53 211
19231.84 217
19233.15 204
19234.46 211
19235.77 203
19237.09 181
19238.40 226
19239.71 212
19241.02 225
19242.33 210
19243.64 198
19244.95 245
19246.27 201
19247.58 234
19248.89 195
19250.20 210
19251.51 188
19252.82 188
19254.14 209
19255.45 191
19256.76 238
19258.07 217
19259.38 209
19260.70 231
19262.01 206
19263.32 226
19264.63 231
19265.94 215
19267.26 195
19268.57 202
19269.88 235
19271.19 218
19272.51 254
19273.82 234
19275.13 216
19276.44 216
19277.76 234
19279.07 213
19280.38 200
19281.69 203
19283.01 230
19284.32 216
19285.63 199
19286.94 231
19288.26 206
19289.57 243
19290.88 237
19292.20 236
19293.51 218
19294.82 237
19296.14 217
19297.45 235
19298.76 217
19300.08 219
19301.39 210
19302.70 202
19304.02 229
19305.33 193
19306.64 199
19307.96 225
19309.27 213
19310.59 226
19311.90 199
19313.21 205
19314.53 206
19315.84 224
19317.15 210
19318.47 205
19319.78 218
19321.10 221
19322.41 219
19323.72 215
19325.04 209
19326.35 214
19327.67 181
19328.98 209
19330.30 211
19331.61 224
19332.93 213
19334.24 181
19335.55 205
19336.87 239
19338.18 236
19339.50 248
19340.81 224
19342.13 219
19343.44 228
19344.76 234
19346.07 219
19347.39 234
19348.70 215
19350.02 194
19351.33 223
19352.65 216
19353.96 221
19355.28 217
19356.59 232
19357.91 195
19359.22 247
19360.54 216
19361.86 223
19363.17 209
19364.49 242
19365.80 205
19367.12 248
19368.43 226
19369.75 212
19371.06 196
19372.38 210
19373.70 207
19375.01 194
19376.33 209
19377.64 203
19378.96 223
19380.28 231
19381.59 213
19382.91 205
19384.23 207
19385.54 229
19386.86 213
19388.17 218
19389.49 218
19390.81 204
19392.12 208
19393.44 212
19394.76 225
19396.07 232
19397.39 198
19398.71 209
19400.02 200
19401.34 213
19402.66 212
19403.97 239
19405.29 225
19406.61 228
19407.93 246
19409.24 237
19410.56 239
19411.88 188
19413.19 218
19414.51 212
19415.83 264
19417.15 239
19418.46 233
19419.78 227
19421.10 246
19422.42 216
19423.73 227
19425.05 212
19426.37 221
19427.69 221
19429.00 198
19430.32 226
19431.64 210
19432.96 199
19434.28 187
19435.59 196
19436.91 220
19438.23 212
19439.55 194
19440.87 194
19442.18 194
19443.50 218
19444.82 202
19446.14 201
19447.46 220
19448.78 224
19450.09 247
19451.41 174
19452.73 227
19454.05 200
19455.37 188
19456.69 184
19458.01 235
19459.33 231
19460.64 237
19461.96 221
19463.28 183
19464.60 185
19465.92 210
19467.24 251
19468.56 236
19469.88 206
19471.20 188
19472.52 180
19473.83 194
19475.15 227
19476.47 202
19477.79 233
19479.11 233
19480.43 190
19481.75 214
19483.07 240
19484.39 246
19485.71 224
19487.03 225
19488.35 224
19489.67 223
19490.99 221
19492.31 226
19493.63 206
19494.95 220
19496.27 231
19497.59 221
19498.91 201
19500.23 208
19501.55 218
19502.87 245
19504.19 229
19505.51 196
19506.83 225
19508.15 235
19509.47 251
19510.79 225
19512.11 200
19513.43 207
19514.75 226
19516.08 213
19517.40 190
19518.72 214
19520.04 191
19521.36 197
19522.68 223
19524.00 249
19525.32 179
19526.64 208
19527.96 218
19529.29 232
19530.61 231
19531.93 228
19533.25 204
19534.57 219
19535.89 223
19537.21 220
19538.53 195
19539.86 251
19541.18 203
19542.50 205
19543.82 207
19545.14 220
19546.46 237
19547.79 213
19549.11 219
19550.43 198
19551.75 208
19553.07 185
19554.40 208
19555.72 197
19557.04 213
19558.36 192
19559.68 224
19561.01 173
19562.33 221
19563.65 219
19564.97 206
19566.30 203
19567.62 203
19568.94 231
19570.26 231
19571.59 215
19572.91 198
19574.23 182
19575.55 199
19576.88 213
19578.20 192
19579.52 203
19580.85 209
19582.17 245
19583.49 212
19584.82 185
19586.14 195
19587.46 226
19588.78 221
19590.11 186
19591.43 222
19592.75 227
19594.08 203
19595.40 211
19596.72 217
19598.05 194
19599.37 220
19600.70 209
19602.02 202
19603.34 206
19604.67 238
19605.99 228
19607.31 223
19608.64 233
19609.96 234
19611.29 233
19612.61 214
19613.93 191
19615.26 203
19616.58 215
19617.91 208
19619.23 203
19620.55 204
19621.88 238
19623.20 240
19624.53 225
19625.85 223
19627.18 230
19628.50 229
19629.83 216
19631.15 204
19632.48 191
19633.80 193
19635.12 213
19636.45 203
19637.77 183
19639.10 209
19640.42 233
19641.75 220
19643.07 195
19644.40 227
19645.72 220
19647.05 222
19648.37 221
19649.70 192
19651.03 228
19652.35 197
19653.68 210
19655.00 203
19656.33 221
19657.65 183
19658.98 193
19660.30 202
19661.63 198
19662.96 173
19664.28 212
19665.61 218
19666.93 217
19668.26 219
19669.58 211
19670.91 223
19672.24 183
19673.56 195
19674.89 220
19676.21 207
19677.54 215
19678.87 226
19680.19 182
19681.52 189
19682.85 224
19684.17 210
19685.50 204
19686.83 183
19688.15 190
19689.48 205
19690.81 177
19692.13 180
19693.46 185
19694.79 242
19696.11 241
19697.44 171
19698.77 169
19700.09 211
19701.42 242
19702.75 247
19704.07 222
19705.40 194
19706.73 226
19708.06 224
19709.38 218
19710.71 205
19712.04 207
19713.37 229
19714.69 211
19716.02 196
19717.35 195
19718.68 185
19720.00 215
19721.33 218
19722.66 210
19723.99 176
19725.31 196
19726.64 190
19727.97 189
19729.30 199
19730.63 194
19731.95 188
19733.28 218
19734.61 198
19735.94 198
19737.27 184
19738.59 198
19739.92 220
19741.25 200
19742.58 214
19743.91 204
19745.24 195
19746.57 176
19747.89 195
19749.22 206
19750.55 193
19751.88 194
19753.21 180
19754.54 221
19755.87 211
19757.20 221
19758.52 179
19759.85 189
19761.18 186
19762.51 213
19763.84 214
19765.17 206
19766.50 206
19767.83 195
19769.16 222
19770.49 235
19771.82 213
19773.15 207
19774.47 208
19775.80 215
19777.13 199
19778.46 221
19779.79 230
19781.12 198
19782.45 195
19783.78 206
19785.11 216
19786.44 252
19787.77 210
19789.10 187
19790.43 189
19791.76 163
19793.09 183
19794.42 188
19795.75 175
19797.08 196
19798.41 204
19799.74 221
19801.07 179
19802.40 174
19803.73 207
19805.07 210
19806.40 212
19807.73 191
19809.06 213
19810.39 209
19811.72 224
19813.05 209
19814.38 191
19815.71 193
19817.04 207
19818.37 258
19819.70 209
19821.03 205
19822.37 208
19823.70 234
19825.03 198
19826.36 213
19827.69 207
19829.02 212
19830.35 238
19831.68 203
19833.02 196
19834.35 214
19835.68 204
19837.01 216
19838.34 213
19839.67 218
19841.01 191
19842.34 218
19843.67 236
19845.00 219
19846.33 206
19847.67 211
19849.00 223
19850.33 209
19851.66 184
19852.99 192
19854.33 197
19855.66 215
19856.99 203
19858.32 226
19859.65 208
19860.99 212
19862.32 247
19863.65 217
19864.98 243
19866.32 229
19867.65 231
19868.98 231
19870.32 221
19871.65 207
19872.98 208
19874.31 206
19875.65 190
19876.98 203
19878.31 218
19879.65 206
19880.98 207
19882.31 222
19883.64 212
19884.98 180
19886.31 233
19887.64 197
19888.98 198
19890.31 205
19891.64 199
19892.98 209
19894.31 219
19895.65 208
19896.98 189
19898.31 218
19899.65 230
19900.98 226
19902.31 179
19903.65 200
19904.98 194
19906.32 200
19907.65 192
19908.98 202
19910.32 200
19911.65 229
19912.99 236
19914.32 192
19915.65 185
19916.99 219
19918.32 208
19919.66 199
19920.99 204
19922.33 188
19923.66 204
19924.99 225
19926.33 201
19927.66 196
19929.00 212
19930.33 202
19931.67 183
19933.00 188
19934.34 208
19935.67 200
19937.01 204
19938.34 214
19939.68 193
19941.01 197
19942.35 200
19943.68 212
19945.02 226
19946.35 214
19947.69 193
19949.02 226
19950.36 184
19951.70 184
19953.03 192
19954.37 192
19955.70 204
19957.04 216
19958.37 215
19959.71 214
19961.04 204
19962.38 201
19963.72 212
19965.05 193
19966.39 236
19967.72 234
19969.06 200
19970.40 200
19971.73 173
19973.07 190
19974.40 221
19975.74 207
19977.08 203
19978.41 195
19979.75 176
19981.09 210
19982.42 180
19983.76 192
19985.10 170
19986.43 188
19987.77 202
19989.11 213
19990.44 229
19991.78 217
19993.12 223
19994.45 227
19995.79 238
19997.13 213
19998.46 199
19999.80 219
20001.14 216
20002.48 202
20003.81 194
20005.15 215
20006.49 211
20007.82 199
20009.16 200
20010.50 200
20011.84 242
20013.17 210
20014.51 224
20015.85 224
20017.19 211
20018.52 211
20019.86 204
20021.20 190
20022.54 211
20023.88 211
20025.21 182
20026.55 169
20027.89 177
20029.23 192
20030.57 234
20031.90 205
20033.24 195
20034.58 188
20035.92 229
20037.26 238
20038.60 229
20039.93 211
20041.27 180
20042.61 226
20043.95 236
20045.29 192
20046.63 195
20047.97 199
20049.30 195
20050.64 216
20051.98 234
20053.32 188
20054.66 211
20056.00 206
20057.34 235
20058.68 197
20060.02 176
20061.35 227
20062.69 208
20064.03 213
20065.37 199
20066.71 198
20068.05 217
20069.39 234
20070.73 224
20072.07 203
20073.41 210
20074.75 216
20076.09 208
20077.43 212
20078.77 207
20080.11 210
20081.45 219
20082.79 219
20084.13 214
20085.47 200
20086.81 223
20088.15 221
20089.49 195
20090.83 226
20092.17 227
20093.51 208
20094.85 223
20096.19 184
20097.53 196
20098.87 202
20100.21 199
20101.55 222
20102.89 193
20104.23 184
20105.57 203
20106.91 226
20108.25 190
20109.59 170
20110.93 206
20112.27 226
20113.62 207
20114.96 231
20116.30 199
20117.64 207
20118.98 219
20120.32 180
20121.66 207
20123.00 197
20124.34 195
20125.69 176
20127.03 203
20128.37 199
20129.71 197
20131.05 210
20132.39 210
20133.73 197
20135.08 193
20136.42 177
20137.76 201
20139.10 221
20140.44 194
