# Supplementary material for: MALDI-TOF MS typing enables the classification of brewing yeasts of the genus Saccharomyces to major beer styles
Source: PLoS One. 2017 Aug 9;12(8):e0181694. doi: 10.1371/journal.pone.0181694 (PMC5549903; doi:10.1371/journal.pone.0181694)
Supplement: S1 File — The directory includes 90 raw files and was zipped to “.zip”; the folder has three strains with 30 spectra per strain; S1 Text explains the raw files with an example and Table 1 represents the yeast strains used within the experiment. (ZIP) [file pone.0181694.s004.zip › 1-3/30252-148-OG-Alt-Alt-YPG-18h-E-E_2015-08-11__0_D4_1.dat]

2000.98 5198
2001.40 5033
2001.82 4894
2002.25 5062
2002.67 5172
2003.09 5180
2003.51 4971
2003.93 4765
2004.35 4596
2004.78 4948
2005.20 4959
2005.62 4634
2006.04 4627
2006.47 4500
2006.89 4986
2007.31 5044
2007.73 4958
2008.16 4844
2008.58 4947
2009.00 4961
2009.42 4898
2009.85 4676
2010.27 5031
2010.69 5023
2011.11 4924
2011.54 4807
2011.96 4995
2012.38 5109
2012.80 5088
2013.23 4866
2013.65 4808
2014.07 4864
2014.50 4543
2014.92 4536
2015.34 4542
2015.77 4250
2016.19 4413
2016.61 4613
2017.04 4303
2017.46 4222
2017.88 4154
2018.31 4398
2018.73 4475
2019.15 4419
2019.58 4327
2020.00 4692
2020.42 4838
2020.85 4430
2021.27 4766
2021.70 4615
2022.12 4869
2022.54 4936
2022.97 4958
2023.39 4768
2023.82 4509
2024.24 4822
2024.66 4992
2025.09 4678
2025.51 4607
2025.94 4776
2026.36 4722
2026.79 4755
2027.21 4473
2027.63 4686
2028.06 4466
2028.48 4489
2028.91 4414
2029.33 4697
2029.76 4628
2030.18 4600
2030.61 4388
2031.03 4061
2031.46 4188
2031.88 4353
2032.31 4367
2032.73 4569
2033.16 4552
2033.58 4092
2034.01 4306
2034.43 4397
2034.86 4464
2035.28 4316
2035.71 4328
2036.13 4416
2036.56 4517
2036.98 4665
2037.41 4433
2037.84 4634
2038.26 4426
2038.69 4664
2039.11 4667
2039.54 4741
2039.96 4697
2040.39 4683
2040.82 4732
2041.24 4857
2041.67 4682
2042.09 4911
2042.52 5270
2042.95 5043
2043.37 4713
2043.80 5081
2044.22 5210
2044.65 5102
2045.08 4943
2045.50 5063
2045.93 4913
2046.36 4822
2046.78 4899
2047.21 4732
2047.64 4911
2048.06 4988
2048.49 4859
2048.92 4885
2049.34 4828
2049.77 4763
2050.20 4536
2050.62 4732
2051.05 4777
2051.48 4651
2051.90 4598
2052.33 4615
2052.76 4725
2053.18 4818
2053.61 5077
2054.04 4788
2054.47 4854
2054.89 4617
2055.32 4632
2055.75 4910
2056.18 4900
2056.60 4741
2057.03 4559
2057.46 4506
2057.89 4717
2058.31 4591
2058.74 4273
2059.17 4098
2059.60 4433
2060.03 4641
2060.45 4561
2060.88 4437
2061.31 4709
2061.74 4732
2062.17 4448
2062.59 4408
2063.02 4685
2063.45 4459
2063.88 4857
2064.31 4585
2064.73 4359
2065.16 4649
2065.59 4683
2066.02 4925
2066.45 5086
2066.88 5258
2067.31 5031
2067.73 5236
2068.16 5536
2068.59 5621
2069.02 5869
2069.45 5996
2069.88 5350
2070.31 5233
2070.74 5418
2071.17 5327
2071.59 4996
2072.02 5305
2072.45 5284
2072.88 5478
2073.31 5263
2073.74 4991
2074.17 4941
2074.60 5108
2075.03 5142
2075.46 5033
2075.89 4981
2076.32 5249
2076.75 5215
2077.18 5029
2077.61 5000
2078.04 5158
2078.47 5071
2078.89 5019
2079.32 5485
2079.75 5328
2080.18 5640
2080.61 5825
2081.04 6245
2081.47 6406
2081.90 6668
2082.34 6749
2082.77 6896
2083.20 7270
2083.63 7102
2084.06 7263
2084.49 7355
2084.92 7000
2085.35 6545
2085.78 6464
2086.21 6318
2086.64 6074
2087.07 5796
2087.50 5368
2087.93 5061
2088.36 4963
2088.79 4790
2089.22 4977
2089.65 4939
2090.09 4800
2090.52 4851
2090.95 4843
2091.38 4848
2091.81 4883
2092.24 4817
2092.67 4917
2093.10 4824
2093.54 4910
2093.97 4761
2094.40 4572
2094.83 4657
2095.26 4845
2095.69 4778
2096.12 4719
2096.56 4987
2096.99 4978
2097.42 5116
2097.85 5012
2098.28 5004
2098.71 5025
2099.15 4833
2099.58 4921
2100.01 5014
2100.44 5102
2100.87 4925
2101.31 4908
2101.74 4704
2102.17 4641
2102.60 4589
2103.04 4464
2103.47 4538
2103.90 4343
2104.33 4403
2104.77 4467
2105.20 4513
2105.63 4541
2106.06 4456
2106.50 4365
2106.93 4305
2107.36 4577
2107.79 4699
2108.23 4765
2108.66 4923
2109.09 4812
2109.53 4880
2109.96 5039
2110.39 5371
2110.82 5428
2111.26 5137
2111.69 5251
2112.12 5235
2112.56 5299
2112.99 5255
2113.42 5260
2113.86 4937
2114.29 4954
2114.72 4766
2115.16 4706
2115.59 4662
2116.03 4619
2116.46 4450
2116.89 4387
2117.33 4035
2117.76 4377
2118.19 4599
2118.63 4545
2119.06 4364
2119.50 4565
2119.93 4544
2120.36 4641
2120.80 4482
2121.23 4512
2121.67 4765
2122.10 4835
2122.54 5081
2122.97 4874
2123.40 5122
2123.84 5007
2124.27 5037
2124.71 4826
2125.14 5035
2125.58 4928
2126.01 4608
2126.45 4659
2126.88 4505
2127.32 4705
2127.75 4373
2128.19 4794
2128.62 4778
2129.06 4629
2129.49 4264
2129.93 4354
2130.36 4651
2130.80 4588
2131.23 4566
2131.67 4452
2132.10 4371
2132.54 4406
2132.97 4612
2133.41 4739
2133.84 4758
2134.28 4843
2134.71 4802
2135.15 4702
2135.59 5032
2136.02 5012
2136.46 5116
2136.89 5005
2137.33 4903
2137.76 5097
2138.20 5197
2138.64 5231
2139.07 5171
2139.51 5285
2139.94 5315
2140.38 5419
2140.82 5221
2141.25 5471
2141.69 5463
2142.13 5243
2142.56 4980
2143.00 4980
2143.43 4808
2143.87 4862
2144.31 4655
2144.74 4855
2145.18 4745
2145.62 4367
2146.05 4392
2146.49 4421
2146.93 4535
2147.36 4376
2147.80 4384
2148.24 4362
2148.68 4489
2149.11 4550
2149.55 4763
2149.99 4848
2150.42 4952
2150.86 4959
2151.30 5097
2151.74 5072
2152.17 5599
2152.61 5927
2153.05 5904
2153.49 5767
2153.92 5733
2154.36 5843
2154.80 6009
2155.24 6056
2155.67 5569
2156.11 5396
2156.55 5634
2156.99 5415
2157.42 5203
2157.86 5184
2158.30 4847
2158.74 4931
2159.18 5151
2159.61 5165
2160.05 4991
2160.49 4931
2160.93 4995
2161.37 4889
2161.81 4937
2162.24 4895
2162.68 4828
2163.12 4833
2163.56 4657
2164.00 4802
2164.44 4882
2164.87 4903
2165.31 5023
2165.75 4967
2166.19 5134
2166.63 5440
2167.07 5094
2167.51 4874
2167.95 5072
2168.39 5037
2168.82 5210
2169.26 5231
2169.70 4942
2170.14 5062
2170.58 5289
2171.02 5090
2171.46 5277
2171.90 5347
2172.34 5551
2172.78 5385
2173.22 5344
2173.66 5416
2174.10 5447
2174.54 5267
2174.98 5105
2175.42 5452
2175.85 5363
2176.29 5327
2176.73 5393
2177.17 5940
2177.61 5703
2178.05 5399
2178.49 5742
2178.93 5803
2179.37 5828
2179.81 5627
2180.25 5581
2180.69 5970
2181.14 5799
2181.58 5641
2182.02 5886
2182.46 5621
2182.90 5699
2183.34 5553
2183.78 5362
2184.22 5598
2184.66 5368
2185.10 5232
2185.54 5169
2185.98 5120
2186.42 4912
2186.86 5122
2187.30 4856
2187.74 4632
2188.19 4785
2188.63 4846
2189.07 4800
2189.51 4783
2189.95 5137
2190.39 5038
2190.83 4926
2191.27 5317
2191.72 5095
2192.16 5284
2192.60 5223
2193.04 5094
2193.48 5138
2193.92 5202
2194.36 5052
2194.81 5114
2195.25 5132
2195.69 5185
2196.13 4924
2196.57 4996
2197.01 5157
2197.46 5271
2197.90 5147
2198.34 5496
2198.78 5448
2199.22 5141
2199.67 5286
2200.11 5402
2200.55 5275
2200.99 4989
2201.44 5063
2201.88 4983
2202.32 4816
2202.76 4897
2203.21 5126
2203.65 5000
2204.09 4588
2204.53 4611
2204.98 4718
2205.42 4596
2205.86 4642
2206.30 4765
2206.75 4690
2207.19 4923
2207.63 4870
2208.08 4890
2208.52 5105
2208.96 4848
2209.41 4802
2209.85 5195
2210.29 5236
2210.73 5339
2211.18 5402
2211.62 5234
2212.06 5247
2212.51 5243
2212.95 5702
2213.40 5918
2213.84 5359
2214.28 5395
2214.73 5421
2215.17 5494
2215.61 5189
2216.06 4978
2216.50 4978
2216.95 4758
2217.39 4994
2217.83 4960
2218.28 4755
2218.72 4419
2219.17 4732
2219.61 4783
2220.05 4503
2220.50 4538
2220.94 4800
2221.39 4821
2221.83 5002
2222.28 4877
2222.72 5065
2223.16 4740
2223.61 4687
2224.05 4707
2224.50 4764
2224.94 4956
2225.39 5026
2225.83 5148
2226.28 5312
2226.72 4966
2227.17 5250
2227.61 5359
2228.06 5416
2228.50 5601
2228.95 5473
2229.39 5416
2229.84 5724
2230.28 5642
2230.73 5518
2231.17 5481
2231.62 5432
2232.06 5443
2232.51 5612
2232.95 5486
2233.40 5412
2233.85 5428
2234.29 5501
2234.74 5321
2235.18 5314
2235.63 5629
2236.07 5463
2236.52 5402
2236.97 5805
2237.41 5675
2237.86 5681
2238.30 5577
2238.75 5396
2239.20 5523
2239.64 5544
2240.09 5429
2240.53 5287
2240.98 5272
2241.43 5314
2241.87 5467
2242.32 5219
2242.77 5171
2243.21 5428
2243.66 5179
2244.11 4984
2244.55 4805
2245.00 5046
2245.45 4808
2245.89 4660
2246.34 4985
2246.79 4787
2247.23 4541
2247.68 4749
2248.13 4713
2248.57 4601
2249.02 4507
2249.47 4544
2249.92 4662
2250.36 4610
2250.81 4690
2251.26 4631
2251.70 4581
2252.15 4732
2252.60 4570
2253.05 4821
2253.49 5041
2253.94 4991
2254.39 4859
2254.84 4873
2255.28 4609
2255.73 4440
2256.18 4664
2256.63 4726
2257.08 4663
2257.52 4588
2257.97 4717
2258.42 4675
2258.87 4583
2259.32 4614
2259.76 4572
2260.21 4767
2260.66 4481
2261.11 4624
2261.56 4563
2262.01 4788
2262.45 4804
2262.90 4884
2263.35 5305
2263.80 5650
2264.25 5444
2264.70 5890
2265.15 6460
2265.59 6542
2266.04 6698
2266.49 6866
2266.94 6763
2267.39 6885
2267.84 6712
2268.29 6841
2268.74 6720
2269.19 6717
2269.63 6594
2270.08 6609
2270.53 6703
2270.98 6834
2271.43 6762
2271.88 6531
2272.33 6300
2272.78 5944
2273.23 6109
2273.68 6169
2274.13 5869
2274.58 5647
2275.03 5780
2275.48 5834
2275.93 5661
2276.38 5502
2276.83 5282
2277.28 5232
2277.73 5263
2278.18 5332
2278.63 5191
2279.08 5087
2279.53 5092
2279.98 5193
2280.43 5216
2280.88 5007
2281.33 5135
2281.78 5498
2282.23 5527
2282.68 5768
2283.13 5426
2283.58 5575
2284.03 5986
2284.48 6227
2284.93 5882
2285.38 6414
2285.83 6426
2286.28 6394
2286.73 6158
2287.19 5841
2287.64 6207
2288.09 5650
2288.54 5771
2288.99 5578
2289.44 5209
2289.89 5363
2290.34 5323
2290.79 5641
2291.25 5755
2291.70 6070
2292.15 6476
2292.60 6617
2293.05 6812
2293.50 7349
2293.95 7733
2294.41 7684
2294.86 7905
2295.31 7984
2295.76 7850
2296.21 7912
2296.66 7860
2297.12 7972
2297.57 7732
2298.02 7650
2298.47 7633
2298.92 7286
2299.38 6975
2299.83 7001
2300.28 6787
2300.73 6385
2301.18 6268
2301.64 5885
2302.09 5573
2302.54 5549
2302.99 5555
2303.45 5389
2303.90 5187
2304.35 5043
2304.80 5200
2305.26 5123
2305.71 5294
2306.16 5217
2306.61 5162
2307.07 5106
2307.52 5092
2307.97 5233
2308.43 5204
2308.88 5195
2309.33 5244
2309.79 5091
2310.24 5156
2310.69 5411
2311.15 5365
2311.60 5747
2312.05 5787
2312.51 5641
2312.96 5944
2313.41 5853
2313.87 5958
2314.32 5802
2314.77 5640
2315.23 5879
2315.68 5789
2316.13 5486
2316.59 5660
2317.04 5541
2317.49 5298
2317.95 5286
2318.40 5515
2318.86 5416
2319.31 5151
2319.76 5103
2320.22 5110
2320.67 5234
2321.13 5373
2321.58 5452
2322.04 5391
2322.49 5535
2322.94 5718
2323.40 5326
2323.85 5310
2324.31 5211
2324.76 5631
2325.22 5640
2325.67 5805
2326.13 5897
2326.58 5645
2327.04 5399
2327.49 5861
2327.95 6116
2328.40 5511
2328.86 5545
2329.31 5742
2329.77 5611
2330.22 5673
2330.68 5938
2331.13 6054
2331.59 5930
2332.04 6152
2332.50 6257
2332.95 6435
2333.41 6066
2333.86 6146
2334.32 6054
2334.77 6103
2335.23 5995
2335.69 5683
2336.14 5731
2336.60 5596
2337.05 5489
2337.51 5580
2337.96 5656
2338.42 5683
2338.88 5811
2339.33 5493
2339.79 5606
2340.24 5915
2340.70 6276
2341.16 6538
2341.61 6783
2342.07 7150
2342.52 7471
2342.98 7971
2343.44 8229
2343.89 8251
2344.35 8197
2344.81 8237
2345.26 8225
2345.72 7782
2346.18 7857
2346.63 7569
2347.09 7493
2347.55 7135
2348.00 7164
2348.46 7063
2348.92 6899
2349.37 6917
2349.83 6781
2350.29 6611
2350.75 6778
2351.20 6488
2351.66 6042
2352.12 6315
2352.57 6206
2353.03 6151
2353.49 5993
2353.95 5886
2354.40 5690
2354.86 6206
2355.32 6035
2355.78 5729
2356.23 5693
2356.69 5654
2357.15 5605
2357.61 5334
2358.07 5672
2358.52 5588
2358.98 5285
2359.44 5291
2359.90 5136
2360.36 5236
2360.81 5202
2361.27 4932
2361.73 5254
2362.19 5347
2362.65 5472
2363.10 5623
2363.56 5708
2364.02 6065
2364.48 5951
2364.94 5775
2365.40 5702
2365.86 5597
2366.31 5903
2366.77 5961
2367.23 6042
2367.69 5923
2368.15 5797
2368.61 5965
2369.07 5965
2369.53 6438
2369.98 6523
2370.44 6562
2370.90 6589
2371.36 6576
2371.82 6875
2372.28 7068
2372.74 7006
2373.20 6891
2373.66 6571
2374.12 6448
2374.58 6315
2375.04 6071
2375.50 6079
2375.95 5922
2376.41 5870
2376.87 5763
2377.33 5723
2377.79 5542
2378.25 5634
2378.71 5356
2379.17 5726
2379.63 5784
2380.09 5638
2380.55 5750
2381.01 5600
2381.47 5968
2381.93 5884
2382.39 5562
2382.85 5660
2383.31 5947
2383.77 5708
2384.23 5702
2384.69 5606
2385.15 5413
2385.62 5475
2386.08 5622
2386.54 5366
2387.00 5282
2387.46 5309
2387.92 5582
2388.38 5551
2388.84 5220
2389.30 5297
2389.76 5280
2390.22 5039
2390.68 4918
2391.14 5060
2391.61 5498
2392.07 5345
2392.53 5240
2392.99 5363
2393.45 5387
2393.91 5354
2394.37 5188
2394.83 5179
2395.30 5031
2395.76 5085
2396.22 5096
2396.68 5348
2397.14 5074
2397.60 4962
2398.07 5076
2398.53 5313
2398.99 5211
2399.45 5298
2399.91 5444
2400.37 5249
2400.84 5052
2401.30 5291
2401.76 5300
2402.22 5032
2402.68 4847
2403.15 4939
2403.61 5060
2404.07 5017
2404.53 4830
2405.00 4713
2405.46 4702
2405.92 4652
2406.38 4887
2406.85 4940
2407.31 4732
2407.77 4948
2408.23 5030
2408.70 4979
2409.16 5243
2409.62 5238
2410.08 4978
2410.55 5058
2411.01 5351
2411.47 5162
2411.94 5025
2412.40 5132
2412.86 5240
2413.33 5035
2413.79 4944
2414.25 4888
2414.72 4788
2415.18 4744
2415.64 4738
2416.11 4961
2416.57 5202
2417.03 5101
2417.50 5231
2417.96 5514
2418.42 5855
2418.89 6070
2419.35 5940
2419.81 5933
2420.28 6520
2420.74 6564
2421.21 6827
2421.67 7256
2422.13 7401
2422.60 7615
2423.06 7432
2423.53 7030
2423.99 7159
2424.45 7124
2424.92 7118
2425.38 7160
2425.85 6824
2426.31 6710
2426.78 6655
2427.24 6581
2427.71 6543
2428.17 6224
2428.63 6064
2429.10 5940
2429.56 5930
2430.03 6201
2430.49 5947
2430.96 5728
2431.42 5597
2431.89 5530
2432.35 5733
2432.82 5748
2433.28 5725
2433.75 5500
2434.21 5580
2434.68 5590
2435.14 5472
2435.61 5666
2436.07 5873
2436.54 5707
2437.01 5840
2437.47 6116
2437.94 5806
2438.40 6003
2438.87 6059
2439.33 5845
2439.80 6032
2440.26 6309
2440.73 6516
2441.20 6856
2441.66 7182
2442.13 7867
2442.59 7639
2443.06 8264
2443.53 8609
2443.99 9012
2444.46 8987
2444.92 8581
2445.39 8511
2445.86 8493
2446.32 8373
2446.79 7355
2447.26 7113
2447.72 6763
2448.19 6043
2448.66 5829
2449.12 5835
2449.59 5387
2450.05 5065
2450.52 5032
2450.99 4926
2451.46 4765
2451.92 4837
2452.39 5043
2452.86 4902
2453.32 4835
2453.79 4914
2454.26 5028
2454.72 4998
2455.19 5081
2455.66 4947
2456.13 5011
2456.59 5296
2457.06 5111
2457.53 4954
2458.00 5021
2458.46 4963
2458.93 5261
2459.40 5079
2459.87 5162
2460.33 5233
2460.80 5105
2461.27 5453
2461.74 5462
2462.20 5323
2462.67 5204
2463.14 5296
2463.61 5044
2464.08 4890
2464.54 5168
2465.01 4914
2465.48 5037
2465.95 5122
2466.42 4874
2466.88 5043
2467.35 5140
2467.82 5040
2468.29 4842
2468.76 5532
2469.23 5560
2469.70 5483
2470.16 5464
2470.63 5277
2471.10 5348
2471.57 5183
2472.04 5421
2472.51 5374
2472.98 5379
2473.44 5348
2473.91 5294
2474.38 4870
2474.85 4911
2475.32 5070
2475.79 5090
2476.26 4828
2476.73 4577
2477.20 4664
2477.67 4654
2478.14 4481
2478.61 4783
2479.08 4893
2479.54 4967
2480.01 5185
2480.48 5445
2480.95 5430
2481.42 5976
2481.89 6416
2482.36 6628
2482.83 6630
2483.30 6732
2483.77 6922
2484.24 7103
2484.71 7064
2485.18 6990
2485.65 6329
2486.12 6199
2486.59 6419
2487.06 6039
2487.53 5986
2488.00 5685
2488.47 5301
2488.94 5649
2489.41 5674
2489.88 5349
2490.35 5338
2490.83 5325
2491.30 5239
2491.77 5479
2492.24 5235
2492.71 5276
2493.18 5435
2493.65 5184
2494.12 4950
2494.59 4992
2495.06 5151
2495.53 5081
2496.00 5316
2496.48 5365
2496.95 5605
2497.42 5693
2497.89 5833
2498.36 5867
2498.83 5765
2499.30 5685
2499.77 5732
2500.25 6098
2500.72 5707
2501.19 5457
2501.66 5488
2502.13 5541
2502.60 5108
2503.07 5177
2503.55 4980
2504.02 4907
2504.49 4590
2504.96 4602
2505.43 4568
2505.91 4770
2506.38 4939
2506.85 5025
2507.32 5054
2507.79 5078
2508.27 4920
2508.74 4943
2509.21 5088
2509.68 5682
2510.16 5715
2510.63 5861
2511.10 5831
2511.57 6165
2512.05 6394
2512.52 6571
2512.99 6945
2513.46 6943
2513.94 6572
2514.41 6806
2514.88 6717
2515.35 6349
2515.83 6599
2516.30 6516
2516.77 6010
2517.25 5960
2517.72 5873
2518.19 5732
2518.67 5410
2519.14 5522
2519.61 5771
2520.09 5740
2520.56 5468
2521.03 5487
2521.51 5556
2521.98 5378
2522.45 5262
2522.93 5375
2523.40 5418
2523.87 5378
2524.35 4974
2524.82 5331
2525.29 5135
2525.77 5039
2526.24 5232
2526.72 5093
2527.19 5130
2527.66 5471
2528.14 5446
2528.61 5083
2529.09 5324
2529.56 5540
2530.03 5283
2530.51 5256
2530.98 5340
2531.46 5437
2531.93 5354
2532.41 5272
2532.88 5078
2533.36 5081
2533.83 5073
2534.31 5063
2534.78 5194
2535.25 4781
2535.73 4901
2536.20 4808
2536.68 4908
2537.15 4972
2537.63 5201
2538.10 5237
2538.58 5270
2539.05 5328
2539.53 5430
2540.00 5435
2540.48 5160
2540.95 5275
2541.43 5402
2541.91 5194
2542.38 5427
2542.86 5336
2543.33 5476
2543.81 5510
2544.28 5602
2544.76 5560
2545.23 5706
2545.71 5486
2546.19 5277
2546.66 5461
2547.14 5378
2547.61 5254
2548.09 5438
2548.56 5815
2549.04 5946
2549.52 5782
2549.99 5980
2550.47 6049
2550.95 6523
2551.42 6545
2551.90 6620
2552.37 6586
2552.85 6479
2553.33 6583
2553.80 6981
2554.28 6924
2554.76 6610
2555.23 7038
2555.71 7099
2556.19 6855
2556.66 6952
2557.14 7151
2557.62 7816
2558.09 8202
2558.57 8220
2559.05 9094
2559.52 8886
2560.00 8879
2560.48 8842
2560.96 9050
2561.43 8878
2561.91 8283
2562.39 7614
2562.86 7155
2563.34 6808
2563.82 6145
2564.30 5605
2564.77 5607
2565.25 5590
2565.73 5293
2566.21 4974
2566.68 4950
2567.16 5029
2567.64 4871
2568.12 4938
2568.60 4790
2569.07 4923
2569.55 4991
2570.03 4810
2570.51 4785
2570.99 4971
2571.46 5153
2571.94 5055
2572.42 4711
2572.90 4737
2573.38 4583
2573.85 4567
2574.33 4796
2574.81 5015
2575.29 5131
2575.77 4911
2576.25 4827
2576.73 4702
2577.20 5036
2577.68 4911
2578.16 4796
2578.64 4935
2579.12 4786
2579.60 4762
2580.08 4892
2580.56 4864
2581.04 4863
2581.51 4790
2581.99 4925
2582.47 4877
2582.95 4834
2583.43 5005
2583.91 5038
2584.39 5040
2584.87 5013
2585.35 4979
2585.83 4683
2586.31 5087
2586.79 5295
2587.27 5267
2587.75 4979
2588.23 5027
2588.71 5112
2589.18 5222
2589.66 5114
2590.14 4822
2590.62 5001
2591.10 4895
2591.58 5021
2592.06 5002
2592.54 4907
2593.02 4849
2593.50 5005
2593.98 5215
2594.47 5145
2594.95 5338
2595.43 5333
2595.91 5455
2596.39 5697
2596.87 5624
2597.35 5866
2597.83 6123
2598.31 6182
2598.79 6132
2599.27 6272
2599.75 6177
2600.23 6497
2600.71 6275
2601.19 6350
2601.67 5973
2602.16 5686
2602.64 5535
2603.12 5537
2603.60 5089
2604.08 5089
2604.56 5137
2605.04 4880
2605.52 4921
2606.00 4791
2606.49 4658
2606.97 4661
2607.45 4590
2607.93 4714
2608.41 4853
2608.89 5129
2609.37 5177
2609.86 5123
2610.34 5279
2610.82 5217
2611.30 5611
2611.78 5834
2612.27 5938
2612.75 6128
2613.23 6050
2613.71 6240
2614.19 6513
2614.68 6547
2615.16 6371
2615.64 6269
2616.12 6298
2616.60 6189
2617.09 6245
2617.57 5994
2618.05 6172
2618.53 5919
2619.02 5926
2619.50 5820
2619.98 5538
2620.46 5598
2620.95 5631
2621.43 5445
2621.91 5299
2622.40 5475
2622.88 5406
2623.36 5436
2623.84 5230
2624.33 4987
2624.81 5044
2625.29 5113
2625.78 5338
2626.26 5418
2626.74 5511
2627.23 5686
2627.71 5478
2628.19 5538
2628.68 5477
2629.16 5351
2629.64 5172
2630.13 5422
2630.61 5452
2631.09 5253
2631.58 5207
2632.06 5219
2632.54 5272
2633.03 5024
2633.51 4783
2634.00 4859
2634.48 5122
2634.96 5063
2635.45 5148
2635.93 5033
2636.42 4945
2636.90 5173
2637.38 5041
2637.87 4994
2638.35 5057
2638.84 4889
2639.32 5236
2639.81 5064
2640.29 4756
2640.78 4801
2641.26 4995
2641.74 5154
2642.23 5268
2642.71 5091
2643.20 5352
2643.68 5628
2644.17 5680
2644.65 5612
2645.14 5372
2645.62 5407
2646.11 5839
2646.59 5560
2647.08 5445
2647.56 5330
2648.05 5532
2648.53 5265
2649.02 4944
2649.50 4580
2649.99 4749
2650.48 4975
2650.96 4970
2651.45 4823
2651.93 4752
2652.42 4771
2652.90 4710
2653.39 4757
2653.87 4678
2654.36 4603
2654.85 5229
2655.33 4947
2655.82 4670
2656.30 4653
2656.79 4983
2657.28 4887
2657.76 5035
2658.25 4859
2658.73 4628
2659.22 4739
2659.71 4819
2660.19 4912
2660.68 4976
2661.17 4827
2661.65 4669
2662.14 4449
2662.62 4528
2663.11 4870
2663.60 4637
2664.08 4875
2664.57 5065
2665.06 4849
2665.55 5017
2666.03 5012
2666.52 5047
2667.01 5284
2667.49 5190
2667.98 5115
2668.47 5081
2668.95 5242
2669.44 5290
2669.93 5141
2670.42 5060
2670.90 5278
2671.39 5315
2671.88 5268
2672.36 5212
2672.85 5489
2673.34 5642
2673.83 5319
2674.31 5595
2674.80 5622
2675.29 5739
2675.78 6015
2676.27 6072
2676.75 6286
2677.24 6425
2677.73 6311
2678.22 6175
2678.71 6246
2679.19 6219
2679.68 6067
2680.17 6172
2680.66 5718
2681.15 5969
2681.63 6413
2682.12 6585
2682.61 6548
2683.10 6870
2683.59 6635
2684.08 6685
2684.56 7087
2685.05 7278
2685.54 7463
2686.03 7586
2686.52 7803
2687.01 7956
2687.50 8078
2687.99 7971
2688.47 8463
2688.96 8134
2689.45 7564
2689.94 7545
2690.43 7368
2690.92 7103
2691.41 6587
2691.90 6253
2692.39 6029
2692.88 5898
2693.37 5836
2693.85 5541
2694.34 5445
2694.83 5048
2695.32 4890
2695.81 5231
2696.30 5453
2696.79 5789
2697.28 5793
2697.77 5529
2698.26 5659
2698.75 5974
2699.24 6199
2699.73 6336
2700.22 6609
2700.71 6484
2701.20 6241
2701.69 6624
2702.18 6918
2702.67 6707
2703.16 6503
2703.65 6644
2704.14 6602
2704.63 6866
2705.12 6841
2705.61 6679
2706.10 6942
2706.59 6688
2707.08 6611
2707.58 6369
2708.07 6183
2708.56 6157
2709.05 5889
2709.54 5529
2710.03 5531
2710.52 5535
2711.01 5386
2711.50 5346
2711.99 5355
2712.48 5195
2712.98 4926
2713.47 4900
2713.96 4904
2714.45 4880
2714.94 5224
2715.43 5249
2715.92 4959
2716.41 5066
2716.91 5085
2717.40 5045
2717.89 4744
2718.38 4957
2718.87 5044
2719.36 5126
2719.86 5054
2720.35 4745
2720.84 5097
2721.33 4717
2721.82 4962
2722.31 5000
2722.81 4968
2723.30 5017
2723.79 4954
2724.28 5473
2724.77 5482
2725.27 5561
2725.76 5545
2726.25 5508
2726.74 5673
2727.24 5460
2727.73 5391
2728.22 5252
2728.71 5075
2729.21 5163
2729.70 5154
2730.19 4805
2730.68 5052
2731.18 5054
2731.67 4816
2732.16 4846
2732.66 4840
2733.15 4990
2733.64 4728
2734.13 4875
2734.63 5045
2735.12 4849
2735.61 5054
2736.11 4919
2736.60 4965
2737.09 5075
2737.59 5336
2738.08 4989
2738.57 4945
2739.07 5392
2739.56 5379
2740.05 5220
2740.55 5223
2741.04 5446
2741.54 5470
2742.03 5872
2742.52 5625
2743.02 5649
2743.51 5495
2744.00 5450
2744.50 5437
2744.99 5544
2745.49 4810
2745.98 4786
2746.47 4958
2746.97 4680
2747.46 4586
2747.96 4412
2748.45 4400
2748.95 4471
2749.44 4464
2749.93 4435
2750.43 4541
2750.92 4613
2751.42 4617
2751.91 4764
2752.41 4686
2752.90 4905
2753.40 4896
2753.89 4872
2754.39 4819
2754.88 5133
2755.38 5046
2755.87 4958
2756.37 4881
2756.86 5000
2757.36 5388
2757.85 5334
2758.35 5304
2758.84 5619
2759.34 5468
2759.83 5422
2760.33 5516
2760.82 5655
2761.32 5539
2761.81 5080
2762.31 5129
2762.81 5249
2763.30 4981
2763.80 5106
2764.29 5021
2764.79 4670
2765.28 4802
2765.78 4764
2766.28 4902
2766.77 4720
2767.27 4839
2767.76 5003
2768.26 4893
2768.76 4925
2769.25 4912
2769.75 4752
2770.25 4781
2770.74 4671
2771.24 4503
2771.73 4814
2772.23 4728
2772.73 4884
2773.22 4788
2773.72 5039
2774.22 4906
2774.71 4742
2775.21 5036
2775.71 5103
2776.20 5067
2776.70 5032
2777.20 4925
2777.69 5040
2778.19 5215
2778.69 5272
2779.19 5267
2779.68 5496
2780.18 5666
2780.68 5552
2781.17 5517
2781.67 5745
2782.17 5636
2782.67 5498
2783.16 5491
2783.66 5608
2784.16 5246
2784.66 5291
2785.15 5266
2785.65 5373
2786.15 5198
2786.65 5217
2787.15 5222
2787.64 5245
2788.14 5222
2788.64 5271
2789.14 5128
2789.63 4983
2790.13 5008
2790.63 5147
2791.13 5053
2791.63 5020
2792.13 4862
2792.62 4961
2793.12 5157
2793.62 5011
2794.12 4896
2794.62 5058
2795.12 5009
2795.61 5175
2796.11 5386
2796.61 5483
2797.11 5782
2797.61 6334
2798.11 6717
2798.61 7515
2799.11 8101
2799.60 8657
2800.10 9509
2800.60 10161
2801.10 10512
2801.60 10962
2802.10 10753
2802.60 10858
2803.10 10388
2803.60 10020
2804.10 9528
2804.60 9425
2805.10 8687
2805.59 8335
2806.09 7782
2806.59 7308
2807.09 6940
2807.59 7066
2808.09 7613
2808.59 7466
2809.09 7953
2809.59 8244
2810.09 8948
2810.59 9826
2811.09 10495
2811.59 10895
2812.09 11552
2812.59 12016
2813.09 12438
2813.59 12308
2814.09 11897
2814.59 11118
2815.09 10362
2815.59 9623
2816.09 8476
2816.59 7960
2817.09 7491
2817.59 6943
2818.09 6603
2818.60 6314
2819.10 6276
2819.60 6071
2820.10 6246
2820.60 6137
2821.10 6213
2821.60 6346
2822.10 6538
2822.60 6797
2823.10 6555
2823.60 6980
2824.10 6845
2824.61 7027
2825.11 6867
2825.61 6956
2826.11 6953
2826.61 6656
2827.11 6483
2827.61 6641
2828.12 6504
2828.62 6735
2829.12 6786
2829.62 6808
2830.12 6718
2830.62 6689
2831.12 6483
2831.63 6380
2832.13 6218
2832.63 6207
2833.13 6001
2833.63 5756
2834.14 5880
2834.64 5607
2835.14 5541
2835.64 5437
2836.14 5461
2836.65 5521
2837.15 5351
2837.65 5525
2838.15 5732
2838.66 5785
2839.16 5665
2839.66 5846
2840.16 5909
2840.67 5896
2841.17 6098
2841.67 5885
2842.17 5912
2842.68 5881
2843.18 5756
2843.68 5662
2844.18 5698
2844.69 5473
2845.19 5285
2845.69 5074
2846.20 4993
2846.70 5290
2847.20 5319
2847.71 5246
2848.21 5213
2848.71 5298
2849.22 5640
2849.72 5501
2850.22 5981
2850.73 6145
2851.23 6208
2851.73 6190
2852.24 6080
2852.74 5814
2853.24 5972
2853.75 6112
2854.25 6090
2854.75 5847
2855.26 5628
2855.76 5442
2856.27 5375
2856.77 5628
2857.27 5251
2857.78 5122
2858.28 5332
2858.79 5278
2859.29 5413
2859.80 5229
2860.30 5213
2860.80 5327
2861.31 5206
2861.81 5550
2862.32 5313
2862.82 5391
2863.33 5362
2863.83 5507
2864.34 5320
2864.84 5458
2865.34 5631
2865.85 5522
2866.35 5621
2866.86 5331
2867.36 5357
2867.87 5192
2868.37 4987
2868.88 5157
2869.38 5173
2869.89 5106
2870.39 5021
2870.90 4916
2871.41 4971
2871.91 5020
2872.42 5197
2872.92 5486
2873.43 4995
2873.93 4924
2874.44 5212
2874.94 5115
2875.45 5146
2875.95 5259
2876.46 5368
2876.97 5487
2877.47 5446
2877.98 5494
2878.48 5599
2878.99 5679
2879.50 5605
2880.00 5729
2880.51 5550
2881.01 5870
2881.52 5917
2882.03 6079
2882.53 6414
2883.04 6353
2883.54 6751
2884.05 7204
2884.56 7116
2885.06 7383
2885.57 7438
2886.08 7665
2886.58 7828
2887.09 8489
2887.60 8178
2888.10 8221
2888.61 8475
2889.12 8406
2889.62 8904
2890.13 8886
2890.64 8916
2891.15 9135
2891.65 9502
2892.16 9371
2892.67 9141
2893.17 8988
2893.68 8348
2894.19 7839
2894.70 7407
2895.20 6819
2895.71 6825
2896.22 6628
2896.73 6014
2897.23 6021
2897.74 5863
2898.25 6073
2898.76 6037
2899.26 6342
2899.77 6353
2900.28 6643
2900.79 6283
2901.29 6592
2901.80 6843
2902.31 6652
2902.82 6442
2903.33 6665
2903.83 6982
2904.34 7009
2904.85 6720
2905.36 7041
2905.87 7243
2906.38 7100
2906.88 7082
2907.39 7318
2907.90 7247
2908.41 6704
2908.92 6574
2909.43 6594
2909.94 6672
2910.44 6530
2910.95 6311
2911.46 6251
2911.97 6024
2912.48 5752
2912.99 5896
2913.50 5661
2914.01 5732
2914.52 5741
2915.02 5419
2915.53 5658
2916.04 5671
2916.55 5562
2917.06 5630
2917.57 5715
2918.08 5942
2918.59 5777
2919.10 5569
2919.61 5575
2920.12 5625
2920.63 5689
2921.14 5896
2921.65 5833
2922.16 5566
2922.67 5591
2923.18 5510
2923.69 5778
2924.20 5790
2924.71 6186
2925.22 6366
2925.73 7189
2926.24 7873
2926.75 8556
2927.26 9171
2927.77 10171
2928.28 10890
2928.79 11658
2929.30 12419
2929.81 12981
2930.32 12571
2930.83 12144
2931.34 12239
2931.85 11574
2932.36 10066
2932.87 9413
2933.38 8621
2933.89 8021
2934.40 7254
2934.91 6543
2935.42 6132
2935.94 5608
2936.45 5338
2936.96 5379
2937.47 5253
2937.98 5344
2938.49 5385
2939.00 5346
2939.51 5413
2940.02 5532
2940.54 5458
2941.05 5090
2941.56 5370
2942.07 5481
2942.58 5440
2943.09 5476
2943.61 5425
2944.12 5492
2944.63 5499
2945.14 5506
2945.65 5448
2946.16 5536
2946.68 5446
2947.19 5499
2947.70 5960
2948.21 6327
2948.72 6587
2949.24 6330
2949.75 6433
2950.26 7274
2950.77 7251
2951.28 6807
2951.80 6648
2952.31 6788
2952.82 6636
2953.33 6485
2953.85 6350
2954.36 6054
2954.87 6030
2955.38 5992
2955.90 5887
2956.41 6060
2956.92 5959
2957.43 5692
2957.95 5818
2958.46 6042
2958.97 5711
2959.49 5636
2960.00 5651
2960.51 5784
2961.03 5886
2961.54 5749
2962.05 6045
2962.57 6082
2963.08 6288
2963.59 6276
2964.11 6330
2964.62 6403
2965.13 6924
2965.65 6855
2966.16 6853
2966.67 6663
2967.19 6581
2967.70 6544
2968.21 6419
2968.73 6007
2969.24 5998
2969.76 5814
2970.27 5922
2970.78 5696
2971.30 5299
2971.81 5340
2972.33 5309
2972.84 5123
2973.35 5097
2973.87 5022
2974.38 5298
2974.90 5382
2975.41 5271
2975.92 5163
2976.44 5057
2976.95 5041
2977.47 5077
2977.98 5039
2978.50 4929
2979.01 4870
2979.53 4859
2980.04 4646
2980.56 4660
2981.07 5164
2981.59 5324
2982.10 4951
2982.62 4919
2983.13 4909
2983.65 5152
2984.16 5387
2984.68 5358
2985.19 5318
2985.71 5302
2986.22 5266
2986.74 5549
2987.25 5528
2987.77 5483
2988.28 5653
2988.80 5862
2989.31 5664
2989.83 5966
2990.35 5918
2990.86 5713
2991.38 5642
2991.89 5348
2992.41 5485
2992.92 5943
2993.44 5583
2993.96 5348
2994.47 5599
2994.99 5852
2995.50 5739
2996.02 5746
2996.54 5661
2997.05 5784
2997.57 6193
2998.09 6187
2998.60 6400
2999.12 6724
2999.64 7252
3000.15 6889
3000.67 7264
3001.18 7527
3001.70 7648
3002.22 7813
3002.73 7861
3003.25 7889
3003.77 7803
3004.29 7584
3004.80 7819
3005.32 7608
3005.84 7580
3006.35 7586
3006.87 7285
3007.39 7155
3007.90 7108
3008.42 7119
3008.94 7143
3009.46 6424
3009.97 6684
3010.49 6612
3011.01 6321
3011.53 5994
3012.04 5805
3012.56 5635
3013.08 5553
3013.60 5467
3014.11 5300
3014.63 5595
3015.15 5558
3015.67 5263
3016.18 5436
3016.70 5516
3017.22 5469
3017.74 5795
3018.26 5700
3018.77 5578
3019.29 5658
3019.81 5644
3020.33 5997
3020.85 6153
3021.37 6226
3021.88 6346
3022.40 6304
3022.92 6297
3023.44 6370
3023.96 6664
3024.48 6653
3025.00 6325
3025.51 6258
3026.03 6436
3026.55 6393
3027.07 6801
3027.59 6916
3028.11 6623
3028.63 6820
3029.15 7069
3029.67 7139
3030.18 6980
3030.70 6695
3031.22 6811
3031.74 6877
3032.26 6685
3032.78 6342
3033.30 6088
3033.82 5696
3034.34 5874
3034.86 5769
3035.38 5697
3035.90 5559
3036.42 5679
3036.94 5563
3037.46 5542
3037.98 5483
3038.50 5784
3039.02 5963
3039.54 5989
3040.06 5728
3040.58 5860
3041.10 5582
3041.62 5777
3042.14 5680
3042.66 5858
3043.18 5647
3043.70 5672
3044.22 5405
3044.74 5223
3045.26 5630
3045.78 5322
3046.30 5258
3046.82 5338
3047.34 5369
3047.86 5182
3048.38 5120
3048.90 5266
3049.42 5164
3049.94 5384
3050.46 5036
3050.98 5033
3051.50 5063
3052.03 4974
3052.55 4941
3053.07 4946
3053.59 5252
3054.11 4998
3054.63 4864
3055.15 4758
3055.67 4812
3056.19 4722
3056.72 4943
3057.24 4964
3057.76 4938
3058.28 5019
3058.80 4932
3059.32 4848
3059.84 4904
3060.37 5086
3060.89 4879
3061.41 4842
3061.93 4734
3062.45 4835
3062.98 4591
3063.50 4608
3064.02 5062
3064.54 4777
3065.06 4746
3065.59 5144
3066.11 4964
3066.63 4563
3067.15 4947
3067.67 5175
3068.20 5077
3068.72 5189
3069.24 5476
3069.76 5485
3070.29 5372
3070.81 5182
3071.33 5146
3071.85 5133
3072.38 5357
3072.90 5375
3073.42 5413
3073.95 5370
3074.47 5167
3074.99 5458
3075.51 5592
3076.04 5283
3076.56 5443
3077.08 5653
3077.61 5789
3078.13 6082
3078.65 6025
3079.18 6191
3079.70 6132
3080.22 5962
3080.75 6080
3081.27 5931
3081.79 5998
3082.32 5843
3082.84 5943
3083.36 5907
3083.89 6122
3084.41 6204
3084.93 6420
3085.46 6261
3085.98 6230
3086.51 6688
3087.03 6126
3087.55 5941
3088.08 6182
3088.60 6179
3089.13 6038
3089.65 6051
3090.17 6083
3090.70 6148
3091.22 6254
3091.75 6135
3092.27 5931
3092.80 5953
3093.32 5920
3093.85 6124
3094.37 6073
3094.89 6040
3095.42 5744
3095.94 5863
3096.47 6135
3096.99 5928
3097.52 5968
3098.04 5799
3098.57 6150
3099.09 6161
3099.62 6424
3100.14 6591
3100.67 6402
3101.19 7124
3101.72 7056
3102.24 7309
3102.77 7927
3103.29 8536
3103.82 9125
3104.34 9767
3104.87 11443
3105.40 13337
3105.92 13520
3106.45 14726
3106.97 16191
3107.50 17310
3108.02 17453
3108.55 16896
3109.08 15904
3109.60 15092
3110.13 14077
3110.65 12459
3111.18 11092
3111.70 10413
3112.23 9910
3112.76 9404
3113.28 9030
3113.81 9401
3114.34 9643
3114.86 9625
3115.39 9840
3115.91 9780
3116.44 9461
3116.97 9508
3117.49 9263
3118.02 8718
3118.55 8092
3119.07 7827
3119.60 7466
3120.13 7364
3120.65 6708
3121.18 6623
3121.71 6174
3122.23 6074
3122.76 6018
3123.29 6055
3123.82 6181
3124.34 6015
3124.87 6303
3125.40 6347
3125.92 5885
3126.45 5968
3126.98 6421
3127.51 6199
3128.03 5913
3128.56 6091
3129.09 6165
3129.62 5954
3130.14 5923
3130.67 5942
3131.20 5896
3131.73 5948
3132.25 6168
3132.78 5979
3133.31 6006
3133.84 6000
3134.37 5770
3134.89 5996
3135.42 5954
3135.95 5633
3136.48 5667
3137.01 5603
3137.53 5545
3138.06 5290
3138.59 5723
3139.12 5710
3139.65 5663
3140.18 5935
3140.70 5725
3141.23 5949
3141.76 6149
3142.29 6492
3142.82 6337
3143.35 6000
3143.88 5997
3144.40 5808
3144.93 5720
3145.46 5398
3145.99 5722
3146.52 5918
3147.05 5551
3147.58 5508
3148.11 5637
3148.64 6251
3149.17 5675
3149.70 5774
3150.22 6233
3150.75 6589
3151.28 6463
3151.81 6341
3152.34 6501
3152.87 6670
3153.40 6421
3153.93 6293
3154.46 6190
3154.99 5945
3155.52 6065
3156.05 5902
3156.58 5746
3157.11 5824
3157.64 5810
3158.17 5793
3158.70 5508
3159.23 5424
3159.76 5635
3160.29 5696
3160.82 5306
3161.35 5399
3161.88 5700
3162.41 5978
3162.94 5670
3163.47 5572
3164.00 5552
3164.53 5763
3165.06 5492
3165.59 5479
3166.12 5253
3166.65 5041
3167.18 5316
3167.72 5111
3168.25 5084
3168.78 5034
3169.31 5142
3169.84 5184
3170.37 5192
3170.90 5300
3171.43 5207
3171.96 5075
3172.49 5026
3173.03 4899
3173.56 5144
3174.09 5010
3174.62 5032
3175.15 5200
3175.68 5007
3176.21 5014
3176.74 5256
3177.28 4999
3177.81 5161
3178.34 5446
3178.87 5790
3179.40 5686
3179.93 5781
3180.47 6009
3181.00 5777
3181.53 5796
3182.06 6040
3182.59 5718
3183.13 5509
3183.66 5535
3184.19 5693
3184.72 5412
3185.25 5324
3185.79 5596
3186.32 5306
3186.85 5387
3187.38 5402
3187.92 5170
3188.45 5178
3188.98 5340
3189.51 5281
3190.05 5418
3190.58 5123
3191.11 5069
3191.64 5207
3192.18 5041
3192.71 5339
3193.24 4945
3193.78 5098
3194.31 4999
3194.84 5144
3195.38 4966
3195.91 4899
3196.44 5121
3196.97 5095
3197.51 5058
3198.04 5415
3198.57 5152
3199.11 5463
3199.64 5511
3200.17 5546
3200.71 5643
3201.24 5471
3201.78 5582
3202.31 5629
3202.84 5566
3203.38 5714
3203.91 5690
3204.44 5652
3204.98 5642
3205.51 5811
3206.05 5815
3206.58 6044
3207.11 6132
3207.65 6520
3208.18 6291
3208.72 5924
3209.25 5929
3209.78 6052
3210.32 6026
3210.85 5855
3211.39 5641
3211.92 5889
3212.46 5993
3212.99 5853
3213.53 5907
3214.06 5914
3214.59 5933
3215.13 6065
3215.66 6111
3216.20 5811
3216.73 5814
3217.27 5800
3217.80 5873
3218.34 5884
3218.87 5584
3219.41 5402
3219.94 5197
3220.48 5466
3221.01 5584
3221.55 5550
3222.08 5415
3222.62 5439
3223.16 5525
3223.69 5392
3224.23 5453
3224.76 5469
3225.30 5532
3225.83 5566
3226.37 5556
3226.90 5472
3227.44 5465
3227.98 5573
3228.51 5871
3229.05 5782
3229.58 5641
3230.12 5833
3230.66 5888
3231.19 5736
3231.73 5820
3232.26 5555
3232.80 5531
3233.34 5396
3233.87 5251
3234.41 5469
3234.95 5332
3235.48 5215
3236.02 5607
3236.55 5687
3237.09 5495
3237.63 5542
3238.16 5615
3238.70 5485
3239.24 5419
3239.77 5683
3240.31 5470
3240.85 5642
3241.38 5853
3241.92 5933
3242.46 5832
3243.00 6026
3243.53 5918
3244.07 5929
3244.61 6091
3245.14 6097
3245.68 5794
3246.22 5851
3246.76 5802
3247.29 5890
3247.83 5681
3248.37 5539
3248.91 5481
3249.44 5651
3249.98 6051
3250.52 5670
3251.06 5570
3251.59 5578
3252.13 5517
3252.67 5584
3253.21 5762
3253.75 6061
3254.28 5699
3254.82 5831
3255.36 6025
3255.90 6049
3256.44 6031
3256.97 6162
3257.51 6063
3258.05 6266
3258.59 6314
3259.13 6347
3259.67 6409
3260.20 6587
3260.74 6607
3261.28 6921
3261.82 7245
3262.36 7214
3262.90 7308
3263.44 7617
3263.97 7978
3264.51 8214
3265.05 8373
3265.59 8512
3266.13 8770
3266.67 9308
3267.21 10164
3267.75 11117
3268.29 11122
3268.83 11825
3269.36 12275
3269.90 13241
3270.44 13925
3270.98 14614
3271.52 15147
3272.06 15120
3272.60 14998
3273.14 14388
3273.68 12825
3274.22 11796
3274.76 10818
3275.30 9719
3275.84 8669
3276.38 8399
3276.92 7777
3277.46 7386
3278.00 6979
3278.54 6796
3279.08 6972
3279.62 6991
3280.16 6837
3280.70 6890
3281.24 7137
3281.78 6967
3282.32 7018
3282.86 6992
3283.40 7335
3283.94 7115
3284.48 6954
3285.02 7013
3285.56 7292
3286.10 7190
3286.64 7153
3287.18 7273
3287.72 7899
3288.26 7792
3288.81 7989
3289.35 8147
3289.89 7826
3290.43 7789
3290.97 8186
3291.51 8357
3292.05 8499
3292.59 8140
3293.13 8299
3293.67 8261
3294.22 8216
3294.76 8285
3295.30 8839
3295.84 9465
3296.38 9611
3296.92 10062
3297.46 10843
3298.01 11458
3298.55 11781
3299.09 12422
3299.63 12512
3300.17 12683
3300.71 13092
3301.26 12933
3301.80 12198
3302.34 11361
3302.88 10725
3303.42 10437
3303.97 9572
3304.51 8939
3305.05 8610
3305.59 8428
3306.13 8085
3306.68 7850
3307.22 7758
3307.76 7585
3308.30 7445
3308.85 7575
3309.39 7668
3309.93 7659
3310.47 7187
3311.02 7498
3311.56 7528
3312.10 7492
3312.64 7447
3313.19 7176
3313.73 7520
3314.27 7683
3314.82 7378
3315.36 7202
3315.90 6925
3316.45 7034
3316.99 7246
3317.53 7344
3318.07 7363
3318.62 7476
3319.16 7833
3319.70 7974
3320.25 8158
3320.79 8566
3321.34 8618
3321.88 8591
3322.42 8842
3322.97 9135
3323.51 9307
3324.05 9707
3324.60 10210
3325.14 10494
3325.68 10682
3326.23 10304
3326.77 10398
3327.32 10505
3327.86 10417
3328.40 10188
3328.95 10137
3329.49 9750
3330.04 9334
3330.58 9039
3331.13 8909
3331.67 8866
3332.21 8753
3332.76 8565
3333.30 8753
3333.85 9212
3334.39 9777
3334.94 11118
3335.48 12613
3336.03 15353
3336.57 18311
3337.12 20934
3337.66 24560
3338.21 28838
3338.75 32410
3339.30 35913
3339.84 38527
3340.39 40483
3340.93 41584
3341.48 42046
3342.02 41592
3342.57 40523
3343.11 38683
3343.66 35339
3344.20 32039
3344.75 27650
3345.29 23246
3345.84 19680
3346.38 16678
3346.93 14463
3347.47 12736
3348.02 11701
3348.57 10689
3349.11 9845
3349.66 9604
3350.20 9571
3350.75 9216
3351.30 9175
3351.84 9616
3352.39 9690
3352.93 9923
3353.48 10491
3354.03 10691
3354.57 11370
3355.12 11976
3355.66 12376
3356.21 12642
3356.76 13218
3357.30 13346
3357.85 13560
3358.40 13209
3358.94 12701
3359.49 12320
3360.04 11759
3360.58 11293
3361.13 10648
3361.68 10217
3362.22 9531
3362.77 8815
3363.32 8666
3363.86 8552
3364.41 8212
3364.96 7856
3365.50 7513
3366.05 7603
3366.60 7638
3367.15 7819
3367.69 8049
3368.24 8221
3368.79 8105
3369.34 8089
3369.88 8584
3370.43 8619
3370.98 8735
3371.53 8957
3372.07 8397
3372.62 8479
3373.17 8431
3373.72 8346
3374.26 8115
3374.81 7961
3375.36 8258
3375.91 8175
3376.46 8332
3377.00 8490
3377.55 8337
3378.10 8698
3378.65 8891
3379.20 8664
3379.74 8747
3380.29 8703
3380.84 8490
3381.39 8113
3381.94 8093
3382.49 7678
3383.04 7897
3383.58 7816
3384.13 7730
3384.68 7635
3385.23 7870
3385.78 7850
3386.33 8122
3386.88 8279
3387.43 8618
3387.97 8624
3388.52 8782
3389.07 8350
3389.62 8574
3390.17 8473
3390.72 7864
3391.27 7689
3391.82 7898
3392.37 7375
3392.92 7143
3393.47 7085
3394.01 6956
3394.56 6685
3395.11 6774
3395.66 6707
3396.21 6413
3396.76 6272
3397.31 6114
3397.86 6000
3398.41 6184
3398.96 6154
3399.51 6078
3400.06 6146
3400.61 5833
3401.16 5663
3401.71 5770
3402.26 6028
3402.81 5912
3403.36 6260
3403.91 6191
3404.46 6161
3405.01 5985
3405.56 5666
3406.11 5945
3406.66 5826
3407.21 5915
3407.76 5865
3408.32 6044
3408.87 5639
3409.42 5391
3409.97 5652
3410.52 5621
3411.07 5712
3411.62 5599
3412.17 5285
3412.72 5399
3413.27 5431
3413.82 5775
3414.37 5475
3414.93 5655
3415.48 5881
3416.03 6101
3416.58 5903
3417.13 6069
3417.68 6169
3418.23 6251
3418.78 6032
3419.34 6038
3419.89 6111
3420.44 6152
3420.99 5858
3421.54 5797
3422.09 5666
3422.65 5533
3423.20 5827
3423.75 5817
3424.30 5631
3424.85 5879
3425.40 5765
3425.96 5782
3426.51 5887
3427.06 5765
3427.61 6113
3428.17 6276
3428.72 6073
3429.27 6214
3429.82 6094
3430.37 5774
3430.93 5915
3431.48 6094
3432.03 5952
3432.58 5614
3433.14 5580
3433.69 5682
3434.24 5976
3434.79 5712
3435.35 5696
3435.90 5568
3436.45 5608
3437.01 5772
3437.56 5472
3438.11 5587
3438.66 5625
3439.22 5693
3439.77 5729
3440.32 5582
3440.88 5502
3441.43 5700
3441.98 5657
3442.54 5870
3443.09 5597
3443.64 5779
3444.20 5536
3444.75 5690
3445.30 5835
3445.86 5528
3446.41 5417
3446.97 5268
3447.52 5441
3448.07 5336
3448.63 5413
3449.18 5328
3449.73 5337
3450.29 5397
3450.84 5491
3451.40 5411
3451.95 5650
3452.50 5326
3453.06 5309
3453.61 5427
3454.17 5498
3454.72 5321
3455.28 5173
3455.83 5347
3456.38 5151
3456.94 5603
3457.49 5280
3458.05 5055
3458.60 5159
3459.16 5077
3459.71 5353
3460.27 5190
3460.82 5190
3461.38 5328
3461.93 5210
3462.49 5012
3463.04 5223
3463.60 5075
3464.15 5100
3464.71 5262
3465.26 5187
3465.82 5529
3466.37 5459
3466.93 5211
3467.48 5138
3468.04 5326
3468.59 5338
3469.15 5344
3469.70 5508
3470.26 5236
3470.82 5569
3471.37 5512
3471.93 5547
3472.48 5382
3473.04 5591
3473.59 5399
3474.15 5351
3474.71 5637
3475.26 5837
3475.82 5898
3476.37 5330
3476.93 5702
3477.49 5857
3478.04 5928
3478.60 5703
3479.16 5819
3479.71 6085
3480.27 5762
3480.82 5901
3481.38 5885
3481.94 5762
3482.49 6011
3483.05 6206
3483.61 6147
3484.16 6203
3484.72 6290
3485.28 6266
3485.83 6337
3486.39 6222
3486.95 6625
3487.50 6541
3488.06 6215
3488.62 6079
3489.18 6222
3489.73 6340
3490.29 6419
3490.85 6873
3491.40 7126
3491.96 7082
3492.52 7262
3493.08 7802
3493.63 8693
3494.19 9029
3494.75 9776
3495.31 10267
3495.86 11062
3496.42 11280
3496.98 11208
3497.54 11416
3498.09 11454
3498.65 11366
3499.21 11083
3499.77 10557
3500.33 10601
3500.88 10375
3501.44 11269
3502.00 11134
3502.56 11735
3503.12 12705
3503.67 12767
3504.23 13743
3504.79 14922
3505.35 14788
3505.91 15397
3506.47 15931
3507.03 16912
3507.58 17490
3508.14 17950
3508.70 18341
3509.26 18584
3509.82 19199
3510.38 19403
3510.94 18640
3511.49 18029
3512.05 16868
3512.61 15768
3513.17 14421
3513.73 13523
3514.29 11824
3514.85 10509
3515.41 9901
3515.97 8911
3516.53 8147
3517.09 7839
3517.64 7638
3518.20 7112
3518.76 6764
3519.32 6575
3519.88 6843
3520.44 6774
3521.00 6821
3521.56 6822
3522.12 7198
3522.68 7411
3523.24 7249
3523.80 7547
3524.36 7865
3524.92 8001
3525.48 7821
3526.04 7740
3526.60 8368
3527.16 8611
3527.72 8637
3528.28 8500
3528.84 8290
3529.40 8401
3529.96 8019
3530.52 8223
3531.08 7895
3531.64 7378
3532.20 7171
3532.76 6748
3533.32 6507
3533.89 6083
3534.45 6157
3535.01 5887
3535.57 5936
3536.13 6335
3536.69 6063
3537.25 6204
3537.81 5996
3538.37 6243
3538.93 6290
3539.49 6068
3540.06 6157
3540.62 6323
3541.18 6229
3541.74 6135
3542.30 6078
3542.86 6150
3543.42 6576
3543.98 6641
3544.55 6800
3545.11 6771
3545.67 6855
3546.23 6868
3546.79 7605
3547.35 8114
3547.92 7935
3548.48 8129
3549.04 7709
3549.60 7332
3550.16 7422
3550.72 7016
3551.29 6646
3551.85 6170
3552.41 6230
3552.97 6219
3553.54 5825
3554.10 5813
3554.66 5504
3555.22 5695
3555.78 5980
3556.35 5839
3556.91 5370
3557.47 5426
3558.03 5665
3558.60 5285
3559.16 5337
3559.72 5425
3560.29 5298
3560.85 5500
3561.41 5378
3561.97 5535
3562.54 5477
3563.10 5216
3563.66 5484
3564.23 5467
3564.79 5688
3565.35 5517
3565.91 5252
3566.48 5342
3567.04 5610
3567.60 5583
3568.17 5409
3568.73 5287
3569.29 5644
3569.86 5463
3570.42 5323
3570.99 5204
3571.55 5256
3572.11 5308
3572.68 4883
3573.24 5069
3573.80 4924
3574.37 4880
3574.93 5055
3575.50 4929
3576.06 5042
3576.62 5029
3577.19 5227
3577.75 5295
3578.32 5331
3578.88 5381
3579.44 5388
3580.01 5453
3580.57 5483
3581.14 5767
3581.70 5409
3582.27 5418
3582.83 5552
3583.40 5507
3583.96 5347
3584.52 5701
3585.09 5592
3585.65 5420
3586.22 5348
3586.78 5226
3587.35 5285
3587.91 5269
3588.48 5153
3589.04 5132
3589.61 4916
3590.17 4894
3590.74 4922
3591.30 5066
3591.87 5174
3592.43 5102
3593.00 5250
3593.56 5146
3594.13 5066
3594.70 4945
3595.26 5273
3595.83 5358
3596.39 5006
3596.96 5089
3597.52 5105
3598.09 5259
3598.65 5367
3599.22 5048
3599.79 5303
3600.35 5371
3600.92 5158
3601.48 5350
3602.05 5456
3602.62 5484
3603.18 5667
3603.75 5838
3604.32 5977
3604.88 5899
3605.45 6178
3606.01 6289
3606.58 6081
3607.15 5999
3607.71 6000
3608.28 6080
3608.85 5853
3609.41 5798
3609.98 5821
3610.55 5568
3611.11 5160
3611.68 5236
3612.25 5161
3612.81 5238
3613.38 5091
3613.95 4737
3614.51 4770
3615.08 4963
3615.65 5085
3616.22 5144
3616.78 5542
3617.35 6195
3617.92 6684
3618.48 7625
3619.05 8717
3619.62 10128
3620.19 11677
3620.75 13718
3621.32 15171
3621.89 17141
3622.46 18894
3623.02 19270
3623.59 19834
3624.16 19665
3624.73 18969
3625.30 17551
3625.86 16158
3626.43 14107
3627.00 11989
3627.57 10720
3628.14 9329
3628.70 8000
3629.27 7265
3629.84 6698
3630.41 6185
3630.98 5936
3631.55 5662
3632.11 5660
3632.68 5570
3633.25 5417
3633.82 5286
3634.39 5351
3634.96 5330
3635.52 5000
3636.09 5367
3636.66 5301
3637.23 5161
3637.80 5053
3638.37 5011
3638.94 4948
3639.51 5095
3640.08 5100
3640.64 5267
3641.21 5062
3641.78 5520
3642.35 5895
3642.92 6166
3643.49 6542
3644.06 7147
3644.63 7685
3645.20 7943
3645.77 8469
3646.34 8803
3646.91 8961
3647.48 9099
3648.05 9029
3648.62 9083
3649.19 8723
3649.76 8485
3650.33 8304
3650.90 8042
3651.47 7966
3652.03 7615
3652.60 7379
3653.17 7659
3653.75 7655
3654.32 7602
3654.89 7483
3655.46 7361
3656.03 7302
3656.60 7269
3657.17 7383
3657.74 7390
3658.31 7782
3658.88 7409
3659.45 7714
3660.02 7622
3660.59 7560
3661.16 7892
3661.73 8168
3662.30 8166
3662.87 8184
3663.44 8052
3664.01 8232
3664.59 7993
3665.16 8166
3665.73 7831
3666.30 7649
3666.87 7456
3667.44 7223
3668.01 7122
3668.58 6946
3669.15 6545
3669.73 7033
3670.30 6846
3670.87 6623
3671.44 6694
3672.01 6795
3672.58 6703
3673.15 6892
3673.73 6869
3674.30 6398
3674.87 6205
3675.44 6504
3676.01 6275
3676.58 6033
3677.16 6250
3677.73 6480
3678.30 6164
3678.87 6140
3679.44 6233
3680.02 6176
3680.59 6283
3681.16 6129
3681.73 6101
3682.31 5997
3682.88 5993
3683.45 5799
3684.02 5556
3684.60 5748
3685.17 5565
3685.74 5629
3686.31 5492
3686.89 5718
3687.46 5881
3688.03 5647
3688.60 5836
3689.18 6113
3689.75 6157
3690.32 6591
3690.90 7167
3691.47 7435
3692.04 7976
3692.61 8182
3693.19 8732
3693.76 9057
3694.33 9154
3694.91 9381
3695.48 9483
3696.05 9302
3696.63 9044
3697.20 8354
3697.77 7875
3698.35 7389
3698.92 7029
3699.50 6665
3700.07 6560
3700.64 6298
3701.22 6291
3701.79 6099
3702.36 6413
3702.94 6220
3703.51 6265
3704.09 6375
3704.66 6417
3705.23 6301
3705.81 6686
3706.38 6772
3706.96 6782
3707.53 6422
3708.11 6255
3708.68 6452
3709.25 6046
3709.83 6188
3710.40 6269
3710.98 6394
3711.55 6239
3712.13 6095
3712.70 5865
3713.28 6096
3713.85 6271
3714.43 6309
3715.00 5930
3715.58 5934
3716.15 6183
3716.73 6177
3717.30 5792
3717.88 5845
3718.45 5853
3719.03 5904
3719.60 6007
3720.18 5769
3720.75 5912
3721.33 5831
3721.90 5982
3722.48 5896
3723.05 6107
3723.63 5963
3724.20 5818
3724.78 5732
3725.36 5627
3725.93 5830
3726.51 5400
3727.08 5480
3727.66 5304
3728.23 5202
3728.81 5183
3729.39 5324
3729.96 5370
3730.54 5443
3731.11 5099
3731.69 5101
3732.27 5379
3732.84 5746
3733.42 6114
3734.00 5935
3734.57 6319
3735.15 6720
3735.72 7362
3736.30 7621
3736.88 7908
3737.45 8544
3738.03 8867
3738.61 8934
3739.18 8673
3739.76 8385
3740.34 8042
3740.92 7791
3741.49 7505
3742.07 7166
3742.65 6776
3743.22 6178
3743.80 6059
3744.38 5834
3744.95 5324
3745.53 5259
3746.11 5372
3746.69 5184
3747.26 5038
3747.84 5235
3748.42 5393
3749.00 5323
3749.57 5025
3750.15 5102
3750.73 5415
3751.31 5733
3751.88 5852
3752.46 5596
3753.04 5456
3753.62 5544
3754.19 5743
3754.77 5412
3755.35 5451
3755.93 5458
3756.51 5252
3757.08 4918
3757.66 4807
3758.24 4866
3758.82 4983
3759.40 4901
3759.98 4630
3760.55 4680
3761.13 4866
3761.71 4920
3762.29 4854
3762.87 4928
3763.45 5140
3764.03 5195
3764.60 5501
3765.18 5603
3765.76 5589
3766.34 5565
3766.92 5642
3767.50 5571
3768.08 5328
3768.66 5680
3769.24 5748
3769.81 5723
3770.39 5296
3770.97 5060
3771.55 5146
3772.13 5206
3772.71 5012
3773.29 5294
3773.87 5094
3774.45 5044
3775.03 5080
3775.61 5188
3776.19 5028
3776.77 5077
3777.35 5045
3777.93 4853
3778.51 4880
3779.09 4906
3779.67 4712
3780.25 4811
3780.83 4833
3781.41 4729
3781.99 4632
3782.57 4651
3783.15 4549
3783.73 4587
3784.31 4608
3784.89 4673
3785.47 4607
3786.05 4675
3786.63 4676
3787.21 4427
3787.79 4550
3788.37 4511
3788.95 4677
3789.53 4546
3790.11 4455
3790.69 4590
3791.27 4398
3791.85 4386
3792.43 4320
3793.01 4739
3793.59 4647
3794.18 4660
3794.76 4679
3795.34 4761
3795.92 4778
3796.50 4703
3797.08 4765
3797.66 4776
3798.24 4787
3798.83 4849
3799.41 4923
3799.99 4801
3800.57 4852
3801.15 5091
3801.73 4626
3802.31 4641
3802.90 4600
3803.48 4925
3804.06 4998
3804.64 5059
3805.22 5365
3805.80 5582
3806.39 5641
3806.97 6054
3807.55 6101
3808.13 6043
3808.71 6007
3809.30 5952
3809.88 5958
3810.46 5983
3811.04 6030
3811.63 6141
3812.21 6284
3812.79 6334
3813.37 6470
3813.95 6524
3814.54 6756
3815.12 7089
3815.70 6904
3816.29 6851
3816.87 6779
3817.45 7147
3818.03 7125
3818.62 7208
3819.20 7294
3819.78 7799
3820.36 7835
3820.95 7540
3821.53 7393
3822.11 6967
3822.70 6550
3823.28 6167
3823.86 5988
3824.45 5946
3825.03 5619
3825.61 5609
3826.20 5379
3826.78 5221
3827.36 4965
3827.95 5167
3828.53 5002
3829.11 5120
3829.70 5202
3830.28 5124
3830.87 5089
3831.45 5182
3832.03 5162
3832.62 5270
3833.20 5465
3833.79 5555
3834.37 5444
3834.95 5455
3835.54 5547
3836.12 5280
3836.71 5430
3837.29 5621
3837.87 5701
3838.46 5517
3839.04 5466
3839.63 5164
3840.21 5186
3840.80 5075
3841.38 4954
3841.97 4871
3842.55 5025
3843.13 4857
3843.72 4766
3844.30 4888
3844.89 4874
3845.47 5055
3846.06 5088
3846.64 4925
3847.23 4814
3847.81 5106
3848.40 4733
3848.98 4877
3849.57 4977
3850.15 4946
3850.74 4709
3851.33 4773
3851.91 4997
3852.50 4924
3853.08 5017
3853.67 5043
3854.25 4839
3854.84 5051
3855.42 4968
3856.01 5153
3856.60 5126
3857.18 5032
3857.77 5132
3858.35 5380
3858.94 5300
3859.52 5207
3860.11 5708
3860.70 6038
3861.28 6403
3861.87 7107
3862.45 7693
3863.04 8416
3863.63 9980
3864.21 10956
3864.80 12362
3865.39 13585
3865.97 14248
3866.56 15422
3867.15 16120
3867.73 16350
3868.32 16257
3868.91 16060
3869.49 15266
3870.08 13678
3870.67 13096
3871.25 12296
3871.84 11020
3872.43 9823
3873.01 8993
3873.60 8059
3874.19 7736
3874.77 7281
3875.36 7390
3875.95 6634
3876.54 6435
3877.12 6754
3877.71 6821
3878.30 6676
3878.89 6660
3879.47 6577
3880.06 6717
3880.65 6540
3881.24 6527
3881.82 6364
3882.41 6134
3883.00 6002
3883.59 5779
3884.17 5680
3884.76 5549
3885.35 5518
3885.94 5466
3886.53 5260
3887.11 4973
3887.70 5057
3888.29 4790
3888.88 4909
3889.47 4709
3890.05 4917
3890.64 4911
3891.23 5103
3891.82 5380
3892.41 5419
3893.00 5280
3893.59 5630
3894.17 5931
3894.76 5923
3895.35 5857
3895.94 6088
3896.53 6137
3897.12 5894
3897.71 5877
3898.30 5755
3898.88 5746
3899.47 5789
3900.06 5643
3900.65 5494
3901.24 5508
3901.83 5428
3902.42 5569
3903.01 5636
3903.60 5669
3904.19 5631
3904.78 5746
3905.37 5716
3905.95 5682
3906.54 6138
3907.13 6063
3907.72 5831
3908.31 5569
3908.90 5475
3909.49 5306
3910.08 5320
3910.67 5413
3911.26 5315
3911.85 5393
3912.44 5192
3913.03 5100
3913.62 5023
3914.21 4894
3914.80 4854
3915.39 4844
3915.98 4768
3916.57 4702
3917.16 4731
3917.75 4790
3918.34 4493
3918.93 4334
3919.52 4783
3920.12 4802
3920.71 4683
3921.30 4901
3921.89 4916
3922.48 4880
3923.07 4804
3923.66 4602
3924.25 4645
3924.84 4816
3925.43 4762
3926.02 4559
3926.61 4514
3927.20 4734
3927.80 4690
3928.39 4541
3928.98 4427
3929.57 4567
3930.16 4785
3930.75 4390
3931.34 4547
3931.94 4690
3932.53 4869
3933.12 4799
3933.71 5018
3934.30 4980
3934.89 4867
3935.48 4928
3936.08 4960
3936.67 5150
3937.26 4966
3937.85 4727
3938.44 4668
3939.04 4461
3939.63 4461
3940.22 4385
3940.81 4154
3941.40 4172
3942.00 4369
3942.59 4481
3943.18 4503
3943.77 4394
3944.37 4502
3944.96 4332
3945.55 4394
3946.14 4368
3946.74 4187
3947.33 4456
3947.92 4443
3948.51 4575
3949.11 4550
3949.70 4246
3950.29 4358
3950.88 4703
3951.48 4392
3952.07 4428
3952.66 4295
3953.26 4089
3953.85 4260
3954.44 4245
3955.04 4389
3955.63 4166
3956.22 4224
3956.82 4139
3957.41 4279
3958.00 4191
3958.60 4010
3959.19 4124
3959.78 4121
3960.38 4116
3960.97 4410
3961.56 4497
3962.16 4532
3962.75 4497
3963.34 4415
3963.94 4582
3964.53 4595
3965.13 4357
3965.72 4216
3966.31 4208
3966.91 4194
3967.50 4059
3968.10 3940
3968.69 3986
3969.28 4133
3969.88 3983
3970.47 4247
3971.07 4172
3971.66 4305
3972.26 4225
3972.85 4322
3973.45 4265
3974.04 4289
3974.63 4266
3975.23 4361
3975.82 4461
3976.42 4373
3977.01 4159
3977.61 4017
3978.20 4255
3978.80 4172
3979.39 4230
3979.99 4001
3980.58 4226
3981.18 4392
3981.77 4292
3982.37 4391
3982.96 4109
3983.56 4305
3984.15 4393
3984.75 4301
3985.35 4357
3985.94 4468
3986.54 4452
3987.13 4353
3987.73 4412
3988.32 4538
3988.92 4477
3989.51 4741
3990.11 4633
3990.71 4805
3991.30 4915
3991.90 4620
3992.49 4427
3993.09 4509
3993.69 4225
3994.28 4411
3994.88 4557
3995.47 4560
3996.07 4675
3996.67 4511
3997.26 4390
3997.86 4372
3998.46 4323
3999.05 4523
3999.65 4324
4000.25 4441
4000.84 4464
4001.44 4454
4002.04 4368
4002.63 4495
4003.23 4558
4003.83 4410
4004.42 4432
4005.02 4559
4005.62 4606
4006.21 4459
4006.81 4468
4007.41 4737
4008.01 4555
4008.60 4771
4009.20 4825
4009.80 4832
4010.39 5062
4010.99 5026
4011.59 4993
4012.19 5099
4012.78 5144
4013.38 4934
4013.98 4840
4014.58 5118
4015.17 5061
4015.77 5183
4016.37 5111
4016.97 5174
4017.57 5569
4018.16 5554
4018.76 5791
4019.36 5870
4019.96 6101
4020.56 6429
4021.15 6570
4021.75 6830
4022.35 7051
4022.95 7098
4023.55 6939
4024.14 6532
4024.74 6407
4025.34 6166
4025.94 6053
4026.54 5497
4027.14 5465
4027.74 5324
4028.33 5268
4028.93 5103
4029.53 5503
4030.13 5271
4030.73 5175
4031.33 5347
4031.93 5370
4032.53 5357
4033.12 5567
4033.72 5495
4034.32 5371
4034.92 5596
4035.52 5488
4036.12 5311
4036.72 5331
4037.32 5298
4037.92 5095
4038.52 4914
4039.12 4982
4039.72 5045
4040.32 4571
4040.92 4687
4041.52 4655
4042.12 4841
4042.71 4851
4043.31 4574
4043.91 4499
4044.51 4360
4045.11 4576
4045.71 4478
4046.31 4413
4046.91 4304
4047.51 4253
4048.11 4354
4048.71 4319
4049.31 4483
4049.91 4400
4050.52 4398
4051.12 4269
4051.72 4268
4052.32 4364
4052.92 4576
4053.52 4544
4054.12 4634
4054.72 4650
4055.32 4520
4055.92 4576
4056.52 4708
4057.12 4911
4057.72 4828
4058.32 4667
4058.92 4696
4059.52 4765
4060.13 4504
4060.73 4659
4061.33 4516
4061.93 4344
4062.53 4046
4063.13 3988
4063.73 4019
4064.33 3829
4064.94 3840
4065.54 3702
4066.14 3730
4066.74 4064
4067.34 3733
4067.94 3719
4068.54 3982
4069.15 3699
4069.75 3723
4070.35 3731
4070.95 3589
4071.55 3813
4072.16 4033
4072.76 3739
4073.36 3862
4073.96 3959
4074.56 3722
4075.17 3834
4075.77 3935
4076.37 3821
4076.97 3658
4077.57 3830
4078.18 3977
4078.78 4004
4079.38 4130
4079.98 3998
4080.59 4033
4081.19 3971
4081.79 4111
4082.39 4052
4083.00 4035
4083.60 4058
4084.20 3929
4084.81 3945
4085.41 3810
4086.01 3849
4086.61 3966
4087.22 3949
4087.82 3900
4088.42 4153
4089.03 4029
4089.63 3941
4090.23 3884
4090.84 3775
4091.44 3971
4092.04 3927
4092.65 3710
4093.25 3747
4093.85 3803
4094.46 3683
4095.06 3884
4095.66 3821
4096.27 3781
4096.87 3752
4097.48 3744
4098.08 4008
4098.68 4110
4099.29 3938
4099.89 3989
4100.49 3944
4101.10 4067
4101.70 4189
4102.31 4010
4102.91 4032
4103.52 3799
4104.12 3626
4104.72 3803
4105.33 3846
4105.93 3907
4106.54 3657
4107.14 3539
4107.75 3633
4108.35 3789
4108.96 3754
4109.56 3541
4110.16 3655
4110.77 3845
4111.37 3828
4111.98 3778
4112.58 3729
4113.19 3623
4113.79 3779
4114.40 3635
4115.00 3807
4115.61 3766
4116.21 3941
4116.82 3931
4117.42 3707
4118.03 3728
4118.64 3854
4119.24 3775
4119.85 3586
4120.45 3880
4121.06 3698
4121.66 3654
4122.27 3864
4122.87 3954
4123.48 3816
4124.09 3667
4124.69 3895
4125.30 4035
4125.90 3881
4126.51 3971
4127.11 3893
4127.72 3977
4128.33 4000
4128.93 4060
4129.54 3882
4130.14 3927
4130.75 4161
4131.36 4081
4131.96 3974
4132.57 3983
4133.18 3967
4133.78 4002
4134.39 3874
4135.00 3916
4135.60 3802
4136.21 3679
4136.82 3951
4137.42 3859
4138.03 3958
4138.64 4031
4139.24 4189
4139.85 4075
4140.46 4137
4141.06 4161
4141.67 4386
4142.28 4415
4142.88 4709
4143.49 4942
4144.10 5061
4144.71 5150
4145.31 5127
4145.92 5105
4146.53 5135
4147.14 5275
4147.74 5158
4148.35 5160
4148.96 4960
4149.57 4724
4150.17 4530
4150.78 4380
4151.39 4353
4152.00 4104
4152.60 4049
4153.21 4015
4153.82 3821
4154.43 4023
4155.04 3799
4155.64 3855
4156.25 3949
4156.86 3757
4157.47 3663
4158.08 3876
4158.69 3953
4159.29 3625
4159.90 3500
4160.51 3828
4161.12 3737
4161.73 3783
4162.34 3920
4162.94 4002
4163.55 3884
4164.16 3913
4164.77 4016
4165.38 4012
4165.99 3931
4166.60 4108
4167.21 4153
4167.81 4178
4168.42 4082
4169.03 4334
4169.64 4327
4170.25 4255
4170.86 4404
4171.47 4349
4172.08 4331
4172.69 4344
4173.30 4295
4173.91 4139
4174.52 4303
4175.13 4227
4175.74 4079
4176.34 4157
4176.95 4132
4177.56 4325
4178.17 4261
4178.78 4036
4179.39 4365
4180.00 4636
4180.61 4765
4181.22 4740
4181.83 4737
4182.44 4663
4183.05 4942
4183.66 4943
4184.27 4559
4184.88 4410
4185.49 4364
4186.10 4265
4186.71 4233
4187.32 4147
4187.93 4178
4188.55 4095
4189.16 4020
4189.77 4020
4190.38 3953
4190.99 3905
4191.60 3948
4192.21 3981
4192.82 3948
4193.43 4030
4194.04 4025
4194.65 4037
4195.26 3958
4195.87 4341
4196.49 4481
4197.10 4641
4197.71 4899
4198.32 5127
4198.93 5377
4199.54 5179
4200.15 5168
4200.76 5257
4201.38 5272
4201.99 5023
4202.60 5173
4203.21 4911
4203.82 4641
4204.43 4549
4205.04 4371
4205.66 4327
4206.27 4406
4206.88 4469
4207.49 4472
4208.10 4490
4208.72 4330
4209.33 4403
4209.94 4405
4210.55 4581
4211.16 4441
4211.78 4353
4212.39 4279
4213.00 4554
4213.61 4418
4214.22 4401
4214.84 4758
4215.45 4581
4216.06 4409
4216.67 4323
4217.29 4606
4217.90 4581
4218.51 4475
4219.13 4754
4219.74 5038
4220.35 5011
4220.96 4862
4221.58 5056
4222.19 5546
4222.80 5860
4223.42 6069
4224.03 6530
4224.64 6710
4225.25 7247
4225.87 7797
4226.48 8263
4227.09 8633
4227.71 9266
4228.32 9538
4228.93 9614
4229.55 9441
4230.16 9436
4230.77 9149
4231.39 9267
4232.00 9445
4232.62 9356
4233.23 9088
4233.84 9222
4234.46 9055
4235.07 9059
4235.68 9453
4236.30 9293
4236.91 9442
4237.53 9394
4238.14 9448
4238.75 9655
4239.37 10097
4239.98 10284
4240.60 10538
4241.21 10604
4241.83 10189
4242.44 9878
4243.05 8980
4243.67 8782
4244.28 7710
4244.90 7001
4245.51 6444
4246.13 6288
4246.74 6748
4247.36 6472
4247.97 5853
4248.59 5870
4249.20 5578
4249.82 5741
4250.43 5758
4251.05 5565
4251.66 5691
4252.28 5763
4252.89 5950
4253.51 5786
4254.12 5626
4254.74 5724
4255.35 5383
4255.97 5480
4256.58 5447
4257.20 5414
4257.81 5331
4258.43 5220
4259.05 5112
4259.66 5037
4260.28 5034
4260.89 4994
4261.51 5152
4262.12 5081
4262.74 4947
4263.36 5137
4263.97 4749
4264.59 4606
4265.20 4813
4265.82 4788
4266.44 4797
4267.05 4878
4267.67 4813
4268.28 4742
4268.90 4752
4269.52 4780
4270.13 4583
4270.75 4598
4271.37 5014
4271.98 4915
4272.60 4889
4273.22 4745
4273.83 4839
4274.45 4827
4275.07 4918
4275.68 4714
4276.30 4957
4276.92 4978
4277.53 5114
4278.15 5203
4278.77 5396
4279.38 5758
4280.00 6046
4280.62 5948
4281.24 6140
4281.85 6390
4282.47 6467
4283.09 6511
4283.70 6118
4284.32 6062
4284.94 5831
4285.56 5408
4286.17 4983
4286.79 4815
4287.41 4700
4288.03 4621
4288.65 4529
4289.26 4422
4289.88 4244
4290.50 4125
4291.12 4347
4291.73 4018
4292.35 4064
4292.97 4163
4293.59 4244
4294.21 4163
4294.83 4006
4295.44 3954
4296.06 4009
4296.68 4163
4297.30 4073
4297.92 3992
4298.54 4068
4299.15 3926
4299.77 3916
4300.39 4030
4301.01 3951
4301.63 4030
4302.25 4174
4302.87 4073
4303.48 4173
4304.10 4012
4304.72 4059
4305.34 4162
4305.96 4187
4306.58 4187
4307.20 4075
4307.82 4080
4308.44 4236
4309.06 4177
4309.67 4164
4310.29 4159
4310.91 4030
4311.53 4117
4312.15 4392
4312.77 4217
4313.39 4294
4314.01 4356
4314.63 4126
4315.25 4215
4315.87 4321
4316.49 4373
4317.11 4326
4317.73 4235
4318.35 4169
4318.97 4124
4319.59 4271
4320.21 4404
4320.83 4320
4321.45 4233
4322.07 4310
4322.69 4222
4323.31 4149
4323.93 4304
4324.55 4401
4325.17 4575
4325.79 4659
4326.41 4653
4327.03 4818
4327.65 5033
4328.27 5103
4328.89 5169
4329.51 5385
4330.13 5395
4330.76 5462
4331.38 5374
4332.00 5135
4332.62 5058
4333.24 4950
4333.86 4857
4334.48 4638
4335.10 4490
4335.72 4356
4336.34 4323
4336.97 4332
4337.59 4461
4338.21 4469
4338.83 4248
4339.45 4498
4340.07 4566
4340.69 4716
4341.31 4887
4341.94 4953
4342.56 4930
4343.18 5257
4343.80 5106
4344.42 5074
4345.04 5108
4345.67 5144
4346.29 5131
4346.91 4900
4347.53 5136
4348.15 5732
4348.78 5914
4349.40 6609
4350.02 7398
4350.64 8205
4351.26 8573
4351.89 8964
4352.51 9596
4353.13 9472
4353.75 9004
4354.38 8864
4355.00 8463
4355.62 7613
4356.24 6845
4356.87 6554
4357.49 6011
4358.11 5282
4358.74 4923
4359.36 5010
4359.98 4839
4360.60 4867
4361.23 4655
4361.85 4616
4362.47 4476
4363.10 4505
4363.72 4614
4364.34 4620
4364.97 4638
4365.59 4634
4366.21 4588
4366.83 4730
4367.46 4338
4368.08 4536
4368.71 4757
4369.33 4515
4369.95 4500
4370.58 4425
4371.20 4689
4371.82 4475
4372.45 4266
4373.07 4377
4373.69 4068
4374.32 4006
4374.94 4074
4375.57 4127
4376.19 3899
4376.81 3898
4377.44 3983
4378.06 3833
4378.69 3939
4379.31 4034
4379.94 3917
4380.56 3933
4381.18 3891
4381.81 3892
4382.43 4063
4383.06 3958
4383.68 4032
4384.31 3954
4384.93 4097
4385.56 4297
4386.18 4130
4386.81 4329
4387.43 4081
4388.05 4085
4388.68 4144
4389.30 4062
4389.93 3918
4390.55 4014
4391.18 4023
4391.81 3989
4392.43 3928
4393.06 4112
4393.68 3924
4394.31 3919
4394.93 3845
4395.56 3904
4396.18 3815
4396.81 4030
4397.43 4091
4398.06 3880
4398.68 4166
4399.31 4166
4399.94 4162
4400.56 4136
4401.19 4211
4401.81 4177
4402.44 3870
4403.06 4055
4403.69 4071
4404.32 4006
4404.94 4229
4405.57 4338
4406.20 4032
4406.82 3934
4407.45 3875
4408.07 4106
4408.70 4221
4409.33 4019
4409.95 4190
4410.58 4130
4411.21 4122
4411.83 4298
4412.46 4459
4413.09 4584
4413.71 4614
4414.34 4464
4414.97 4516
4415.59 4348
4416.22 4374
4416.85 4246
4417.47 4299
4418.10 4035
4418.73 4048
4419.35 4091
4419.98 4111
4420.61 4017
4421.24 3773
4421.86 4091
4422.49 4230
4423.12 3979
4423.75 3981
4424.37 4126
4425.00 4153
4425.63 4091
4426.26 4067
4426.88 3937
4427.51 3881
4428.14 3740
4428.77 3664
4429.39 3836
4430.02 3637
4430.65 3684
4431.28 3558
4431.91 3604
4432.53 3426
4433.16 3519
4433.79 3460
4434.42 3476
4435.05 3437
4435.67 3525
4436.30 3638
4436.93 3532
4437.56 3394
4438.19 3607
4438.82 3461
4439.44 3516
4440.07 3691
4440.70 3588
4441.33 3490
4441.96 3481
4442.59 3578
4443.22 3590
4443.85 3602
4444.47 3565
4445.10 3418
4445.73 3391
4446.36 3508
4446.99 3426
4447.62 3405
4448.25 3450
4448.88 3428
4449.51 3556
4450.14 3535
4450.77 3562
4451.39 3524
4452.02 3634
4452.65 3861
4453.28 3751
4453.91 3753
4454.54 3934
4455.17 3848
4455.80 3684
4456.43 3772
4457.06 3723
4457.69 3687
4458.32 3586
4458.95 3639
4459.58 3748
4460.21 3637
4460.84 3480
4461.47 3535
4462.10 3556
4462.73 3553
4463.36 3660
4463.99 3621
4464.62 3396
4465.25 3448
4465.88 3313
4466.51 3300
4467.14 3469
4467.77 3285
4468.40 3365
4469.03 3335
4469.67 3158
4470.30 3202
4470.93 3251
4471.56 3297
4472.19 3372
4472.82 3479
4473.45 3214
4474.08 3126
4474.71 3323
4475.34 3314
4475.97 3322
4476.61 3271
4477.24 3319
4477.87 3091
4478.50 3155
4479.13 3233
4479.76 3296
4480.39 3271
4481.02 3292
4481.66 3308
4482.29 3298
4482.92 3405
4483.55 3315
4484.18 3282
4484.81 3350
4485.45 3471
4486.08 3471
4486.71 3494
4487.34 3525
4487.97 3433
4488.61 3534
4489.24 3629
4489.87 3732
4490.50 3732
4491.13 3778
4491.77 3670
4492.40 3692
4493.03 3638
4493.66 3644
4494.30 3522
4494.93 3555
4495.56 3769
4496.19 3645
4496.83 3507
4497.46 3644
4498.09 3584
4498.72 3578
4499.36 3511
4499.99 3591
4500.62 3542
4501.25 3634
4501.89 3760
4502.52 3597
4503.15 3556
4503.79 3831
4504.42 4021
4505.05 4023
4505.69 3859
4506.32 4041
4506.95 4208
4507.59 4078
4508.22 4170
4508.85 3957
4509.49 4155
4510.12 4233
4510.75 4049
4511.39 3968
4512.02 4066
4512.65 4121
4513.29 4066
4513.92 3995
4514.56 4037
4515.19 3904
4515.82 4152
4516.46 4074
4517.09 4285
4517.73 4073
4518.36 4022
4518.99 4117
4519.63 4003
4520.26 4263
4520.90 4194
4521.53 3863
4522.16 4120
4522.80 4004
4523.43 3848
4524.07 3802
4524.70 3701
4525.34 3827
4525.97 3812
4526.61 4022
4527.24 4062
4527.88 3889
4528.51 4073
4529.15 4396
4529.78 4614
4530.42 5007
4531.05 5382
4531.69 6068
4532.32 7001
4532.96 7564
4533.59 8932
4534.23 10337
4534.86 11676
4535.50 13128
4536.13 14228
4536.77 15424
4537.40 15964
4538.04 16426
4538.67 16138
4539.31 15163
4539.94 13878
4540.58 12388
4541.22 10597
4541.85 9238
4542.49 7995
4543.12 6732
4543.76 6154
4544.40 5435
4545.03 4878
4545.67 4589
4546.30 4470
4546.94 4209
4547.58 4337
4548.21 4156
4548.85 4138
4549.48 4366
4550.12 4344
4550.76 4512
4551.39 4540
4552.03 4779
4552.67 4828
4553.30 4991
4553.94 5255
4554.58 5137
4555.21 4975
4555.85 4919
4556.49 4645
4557.12 4639
4557.76 4421
4558.40 4455
4559.03 4328
4559.67 4150
4560.31 3986
4560.94 4077
4561.58 3949
4562.22 4031
4562.86 4112
4563.49 4094
4564.13 3858
4564.77 3935
4565.41 4117
4566.04 4310
4566.68 4304
4567.32 4191
4567.96 4355
4568.59 4480
4569.23 4596
4569.87 4546
4570.51 4479
4571.14 4520
4571.78 4664
4572.42 4728
4573.06 4668
4573.70 4686
4574.33 4691
4574.97 4916
4575.61 4742
4576.25 4695
4576.89 4598
4577.52 4576
4578.16 4417
4578.80 4403
4579.44 4284
4580.08 4117
4580.72 4001
4581.35 3956
4581.99 4028
4582.63 4109
4583.27 3847
4583.91 3780
4584.55 3804
4585.19 3781
4585.83 4057
4586.46 3992
4587.10 4047
4587.74 3916
4588.38 3934
4589.02 3882
4589.66 4112
4590.30 4128
4590.94 3832
4591.58 3879
4592.22 4163
4592.85 4385
4593.49 4178
4594.13 3986
4594.77 4158
4595.41 4214
4596.05 4596
4596.69 4759
4597.33 4553
4597.97 4406
4598.61 4598
4599.25 4543
4599.89 4214
4600.53 4266
4601.17 4323
4601.81 4101
4602.45 3967
4603.09 3909
4603.73 3905
4604.37 3821
4605.01 3923
4605.65 3836
4606.29 4202
4606.93 4441
4607.57 4384
4608.21 4306
4608.85 4649
4609.49 4843
4610.13 4684
4610.77 4936
4611.41 4885
4612.05 4993
4612.70 4813
4613.34 4803
4613.98 4647
4614.62 4489
4615.26 4586
4615.90 4748
4616.54 4554
4617.18 4374
4617.82 4339
4618.46 4160
4619.10 4000
4619.75 3938
4620.39 4102
4621.03 3990
4621.67 3907
4622.31 3818
4622.95 3809
4623.59 3710
4624.24 3802
4624.88 3738
4625.52 3889
4626.16 3862
4626.80 3666
4627.44 3819
4628.09 3915
4628.73 3851
4629.37 3671
4630.01 3620
4630.65 3515
4631.29 3445
4631.94 3508
4632.58 3556
4633.22 3616
4633.86 3496
4634.51 3793
4635.15 3853
4635.79 3532
4636.43 3564
4637.07 3717
4637.72 3878
4638.36 4216
4639.00 4179
4639.64 4069
4640.29 4204
4640.93 4043
4641.57 4297
4642.21 4355
4642.86 4273
4643.50 4227
4644.14 4237
4644.79 4265
4645.43 4153
4646.07 4214
4646.72 4125
4647.36 4035
4648.00 3881
4648.64 3899
4649.29 3861
4649.93 3863
4650.57 3872
4651.22 3845
4651.86 3845
4652.50 3927
4653.15 4016
4653.79 4143
4654.44 4229
4655.08 4450
4655.72 4684
4656.37 4850
4657.01 5139
4657.65 5242
4658.30 5299
4658.94 5295
4659.59 5331
4660.23 5156
4660.87 4916
4661.52 4769
4662.16 4719
4662.81 4552
4663.45 4244
4664.09 4219
4664.74 4125
4665.38 3968
4666.03 3874
4666.67 3729
4667.32 3818
4667.96 3801
4668.61 3782
4669.25 3729
4669.89 3628
4670.54 3764
4671.18 3686
4671.83 3703
4672.47 3679
4673.12 3605
4673.76 3557
4674.41 3690
4675.05 3576
4675.70 3538
4676.34 3795
4676.99 3653
4677.63 3658
4678.28 3750
4678.92 3790
4679.57 3624
4680.22 3679
4680.86 3833
4681.51 3565
4682.15 3647
4682.80 3659
4683.44 3535
4684.09 3597
4684.73 3747
4685.38 3715
4686.03 3792
4686.67 3905
4687.32 3802
4687.96 3866
4688.61 3781
4689.25 3770
4689.90 3727
4690.55 3751
4691.19 3824
4691.84 3765
4692.49 3776
4693.13 3711
4693.78 3676
4694.42 3850
4695.07 3689
4695.72 3663
4696.36 3646
4697.01 3529
4697.66 3512
4698.30 3673
4698.95 3815
4699.60 3951
4700.24 3916
4700.89 3769
4701.54 3890
4702.18 3975
4702.83 4093
4703.48 4150
4704.12 4570
4704.77 4639
4705.42 4726
4706.07 4641
4706.71 4514
4707.36 4415
4708.01 4475
4708.66 4247
4709.30 4158
4709.95 4189
4710.60 3896
4711.24 3915
4711.89 3759
4712.54 3861
4713.19 4033
4713.84 3818
4714.48 3864
4715.13 4011
4715.78 3990
4716.43 3783
4717.07 3938
4717.72 4139
4718.37 3738
4719.02 3727
4719.67 3891
4720.31 3592
4720.96 3765
4721.61 3821
4722.26 3922
4722.91 3858
4723.56 3779
4724.20 4146
4724.85 4334
4725.50 4232
4726.15 4367
4726.80 4557
4727.45 4633
4728.10 4866
4728.74 4905
4729.39 4757
4730.04 4971
4730.69 5093
4731.34 4893
4731.99 4730
4732.64 4754
4733.29 4559
4733.94 4517
4734.58 4446
4735.23 4298
4735.88 4003
4736.53 3843
4737.18 3858
4737.83 3873
4738.48 3778
4739.13 3685
4739.78 3592
4740.43 3615
4741.08 3745
4741.73 3577
4742.38 3764
4743.03 3762
4743.68 3961
4744.33 3974
4744.98 3777
4745.63 3863
4746.28 3977
4746.93 3823
4747.58 3927
4748.23 3916
4748.88 3828
4749.53 4096
4750.18 3970
4750.83 3964
4751.48 3965
4752.13 3810
4752.78 3792
4753.43 3744
4754.08 3901
4754.73 3888
4755.38 3936
4756.03 3766
4756.68 4107
4757.33 4140
4757.98 4201
4758.63 4355
4759.28 4417
4759.93 4023
4760.59 4068
4761.24 3993
4761.89 3976
4762.54 3842
4763.19 3855
4763.84 3791
4764.49 3868
4765.14 4045
4765.79 4038
4766.45 4121
4767.10 4065
4767.75 4262
4768.40 4353
4769.05 4582
4769.70 4808
4770.35 4857
4771.01 4800
4771.66 4853
4772.31 5022
4772.96 5199
4773.61 5023
4774.26 4671
4774.92 4496
4775.57 4144
4776.22 4089
4776.87 4145
4777.52 3903
4778.18 3849
4778.83 3907
4779.48 4056
4780.13 3713
4780.79 3716
4781.44 3826
4782.09 3850
4782.74 3905
4783.40 3778
4784.05 4190
4784.70 4236
4785.35 3917
4786.01 4218
4786.66 4130
4787.31 4075
4787.96 3857
4788.62 3833
4789.27 3717
4789.92 3689
4790.58 3778
4791.23 3657
4791.88 3771
4792.53 3673
4793.19 3530
4793.84 3515
4794.49 3705
4795.15 3603
4795.80 3384
4796.45 3583
4797.11 3547
4797.76 3652
4798.41 3523
4799.07 3533
4799.72 3558
4800.37 3563
4801.03 3685
4801.68 3511
4802.34 3483
4802.99 3527
4803.64 3770
4804.30 3575
4804.95 3613
4805.61 3741
4806.26 3640
4806.91 3493
4807.57 3568
4808.22 3564
4808.88 3393
4809.53 3617
4810.18 3751
4810.84 3594
4811.49 3319
4812.15 3509
4812.80 3686
4813.46 3604
4814.11 3766
4814.77 3730
4815.42 3722
4816.07 3534
4816.73 3704
4817.38 3529
4818.04 3400
4818.69 3577
4819.35 3588
4820.00 3771
4820.66 3762
4821.31 3707
4821.97 3728
4822.62 3827
4823.28 3890
4823.93 4147
4824.59 3966
4825.24 4339
4825.90 4091
4826.56 4268
4827.21 4479
4827.87 4681
4828.52 4666
4829.18 4691
4829.83 4867
4830.49 5204
4831.14 5267
4831.80 5123
4832.46 5144
4833.11 5193
4833.77 4946
4834.42 4820
4835.08 4855
4835.74 4757
4836.39 4826
4837.05 4973
4837.70 4971
4838.36 5049
4839.02 5378
4839.67 5608
4840.33 5920
4840.99 6158
4841.64 6787
4842.30 7153
4842.96 6926
4843.61 7420
4844.27 7131
4844.92 6951
4845.58 7323
4846.24 7054
4846.90 6250
4847.55 5928
4848.21 5627
4848.87 5512
4849.52 5179
4850.18 4935
4850.84 4802
4851.49 4821
4852.15 4813
4852.81 4811
4853.47 4969
4854.12 4968
4854.78 5086
4855.44 5089
4856.09 5079
4856.75 4983
4857.41 5202
4858.07 5112
4858.72 4912
4859.38 4757
4860.04 5020
4860.70 5236
4861.36 5045
4862.01 4887
4862.67 4759
4863.33 4848
4863.99 4720
4864.64 4717
4865.30 4617
4865.96 4850
4866.62 4922
4867.28 4715
4867.94 5050
4868.59 5114
4869.25 4956
4869.91 4979
4870.57 5023
4871.23 5116
4871.89 5178
4872.54 5368
4873.20 4975
4873.86 4846
4874.52 4835
4875.18 4576
4875.84 4697
4876.50 4568
4877.16 4353
4877.81 4385
4878.47 4618
4879.13 4693
4879.79 4746
4880.45 4502
4881.11 4613
4881.77 4866
4882.43 4803
4883.09 4768
4883.75 4514
4884.41 4722
4885.06 4764
4885.72 4658
4886.38 4438
4887.04 4365
4887.70 4334
4888.36 4430
4889.02 4263
4889.68 4097
4890.34 4073
4891.00 4216
4891.66 4357
4892.32 4252
4892.98 4292
4893.64 4585
4894.30 4671
4894.96 4745
4895.62 4854
4896.28 4884
4896.94 4911
4897.60 4932
4898.26 5084
4898.92 4991
4899.58 4887
4900.24 4670
4900.90 4577
4901.56 4504
4902.22 4611
4902.88 4623
4903.54 4569
4904.21 4789
4904.87 4684
4905.53 4813
4906.19 5051
4906.85 4800
4907.51 4801
4908.17 4640
4908.83 4572
4909.49 4639
4910.15 4343
4910.81 4240
4911.48 4214
4912.14 4032
4912.80 4211
4913.46 3979
4914.12 4036
4914.78 3975
4915.44 3986
4916.11 3839
4916.77 3720
4917.43 3723
4918.09 3762
4918.75 3880
4919.41 4027
4920.07 3939
4920.74 3768
4921.40 3476
4922.06 3629
4922.72 3513
4923.38 3459
4924.05 3543
4924.71 3570
4925.37 3585
4926.03 3624
4926.69 3452
4927.36 3524
4928.02 3486
4928.68 3571
4929.34 3479
4930.01 3407
4930.67 3436
4931.33 3506
4931.99 3525
4932.66 3542
4933.32 3505
4933.98 3510
4934.64 3509
4935.31 3536
4935.97 3493
4936.63 3637
4937.30 3732
4937.96 3508
4938.62 3669
4939.28 3761
4939.95 3809
4940.61 3734
4941.27 3606
4941.94 3561
4942.60 3660
4943.26 3711
4943.93 3742
4944.59 3625
4945.25 3900
4945.92 3724
4946.58 3692
4947.24 3725
4947.91 3583
4948.57 3699
4949.23 3434
4949.90 3523
4950.56 3529
4951.23 3611
4951.89 3453
4952.55 3589
4953.22 3576
4953.88 3352
4954.55 3363
4955.21 3289
4955.87 3263
4956.54 3406
4957.20 3409
4957.87 3349
4958.53 3385
4959.20 3555
4959.86 3367
4960.52 3431
4961.19 3359
4961.85 3558
4962.52 3471
4963.18 3478
4963.85 3417
4964.51 3328
4965.18 3515
4965.84 3472
4966.51 3629
4967.17 3696
4967.84 4061
4968.50 4251
4969.17 4393
4969.83 4127
4970.50 4261
4971.16 4501
4971.83 4436
4972.49 4307
4973.16 4232
4973.82 4194
4974.49 4075
4975.15 3992
4975.82 3765
4976.48 3722
4977.15 3730
4977.82 3807
4978.48 3695
4979.15 3708
4979.81 4065
4980.48 3795
4981.14 3798
4981.81 3782
4982.48 3727
4983.14 3732
4983.81 3621
4984.47 3640
4985.14 3712
4985.81 3718
4986.47 3629
4987.14 3664
4987.81 3883
4988.47 3867
4989.14 4137
4989.80 4221
4990.47 4202
4991.14 4255
4991.80 4441
4992.47 4443
4993.14 4236
4993.80 4201
4994.47 4063
4995.14 3726
4995.80 3845
4996.47 3841
4997.14 3624
4997.80 3531
4998.47 3391
4999.14 3423
4999.81 3596
5000.47 3494
5001.14 3476
5001.81 3464
5002.47 3386
5003.14 3350
5003.81 3369
5004.48 3446
5005.14 3428
5005.81 3553
5006.48 3329
5007.15 3405
5007.81 3390
5008.48 3605
5009.15 3585
5009.82 3545
5010.49 3488
5011.15 3635
5011.82 3755
5012.49 3690
5013.16 3873
5013.83 3835
5014.49 3752
5015.16 3721
5015.83 3720
5016.50 3908
5017.17 3988
5017.83 3759
5018.50 3721
5019.17 3887
5019.84 4002
5020.51 3901
5021.18 4105
5021.84 4192
5022.51 4319
5023.18 4606
5023.85 4756
5024.52 5409
5025.19 5966
5025.86 6498
5026.53 7321
5027.19 7927
5027.86 8541
5028.53 9050
5029.20 9029
5029.87 9016
5030.54 8859
5031.21 8144
5031.88 7418
5032.55 6889
5033.22 5950
5033.89 5576
5034.56 4992
5035.23 4548
5035.89 4253
5036.56 4016
5037.23 3747
5037.90 3702
5038.57 3591
5039.24 3578
5039.91 3554
5040.58 3597
5041.25 3592
5041.92 3384
5042.59 3537
5043.26 3594
5043.93 3782
5044.60 3768
5045.27 3649
5045.94 3544
5046.61 3528
5047.28 3642
5047.95 3734
5048.62 3605
5049.29 3737
5049.96 3649
5050.63 3532
5051.31 3543
5051.98 3440
5052.65 3620
5053.32 3505
5053.99 3476
5054.66 3612
5055.33 3538
5056.00 3691
5056.67 3754
5057.34 3602
5058.01 3508
5058.68 3575
5059.35 3413
5060.03 3279
5060.70 3234
5061.37 3304
5062.04 3257
5062.71 3317
5063.38 3210
5064.05 3331
5064.72 3358
5065.40 3578
5066.07 3469
5066.74 3521
5067.41 3554
5068.08 3462
5068.75 3545
5069.43 3406
5070.10 3551
5070.77 3490
5071.44 3437
5072.11 3712
5072.79 3408
5073.46 3282
5074.13 3362
5074.80 3494
5075.47 3351
5076.15 3356
5076.82 3294
5077.49 3461
5078.16 3265
5078.83 3309
5079.51 3536
5080.18 3493
5080.85 3722
5081.52 3747
5082.20 3638
5082.87 3569
5083.54 3660
5084.22 3934
5084.89 3943
5085.56 4029
5086.23 3872
5086.91 3815
5087.58 3733
5088.25 3596
5088.93 3525
5089.60 3451
5090.27 3529
5090.94 3466
5091.62 3543
5092.29 3499
5092.96 3425
5093.64 3445
5094.31 3679
5094.98 3909
5095.66 3720
5096.33 3752
5097.00 3945
5097.68 3902
5098.35 3797
5099.03 3768
5099.70 3841
5100.37 3820
5101.05 3488
5101.72 3429
5102.39 3570
5103.07 3554
5103.74 3470
5104.42 3521
5105.09 3495
5105.77 3467
5106.44 3487
5107.11 3555
5107.79 3597
5108.46 3655
5109.14 3768
5109.81 3798
5110.49 4035
5111.16 4040
5111.83 3975
5112.51 3840
5113.18 3724
5113.86 3641
5114.53 3718
5115.21 3720
5115.88 3497
5116.56 3315
5117.23 3434
5117.91 3549
5118.58 3467
5119.26 3276
5119.93 3393
5120.61 3590
5121.28 3509
5121.96 3699
5122.63 3629
5123.31 3847
5123.98 4097
5124.66 4110
5125.33 4267
5126.01 4266
5126.69 4300
5127.36 4174
5128.04 4100
5128.71 4106
5129.39 3927
5130.06 3737
5130.74 3808
5131.42 3866
5132.09 3642
5132.77 3736
5133.44 3769
5134.12 3753
5134.79 3658
5135.47 3674
5136.15 3679
5136.82 3635
5137.50 3628
5138.18 3661
5138.85 3756
5139.53 3665
5140.20 3687
5140.88 3676
5141.56 3662
5142.23 3600
5142.91 3590
5143.59 3544
5144.26 3722
5144.94 3553
5145.62 3482
5146.29 3467
5146.97 3457
5147.65 3431
5148.33 3286
5149.00 3344
5149.68 3164
5150.36 3059
5151.03 3103
5151.71 3003
5152.39 2981
5153.06 2976
5153.74 2982
5154.42 3031
5155.10 3049
5155.77 3076
5156.45 3189
5157.13 3190
5157.81 3202
5158.48 3117
5159.16 3013
5159.84 3106
5160.52 3060
5161.20 3008
5161.87 3001
5162.55 2874
5163.23 3101
5163.91 3187
5164.58 3235
5165.26 3070
5165.94 3092
5166.62 3054
5167.30 2922
5167.98 2994
5168.65 2996
5169.33 2955
5170.01 2968
5170.69 3059
5171.37 3055
5172.05 3348
5172.72 3444
5173.40 3336
5174.08 3209
5174.76 3294
5175.44 3326
5176.12 3186
5176.80 3074
5177.48 3112
5178.15 3088
5178.83 2924
5179.51 3033
5180.19 3221
5180.87 3117
5181.55 3239
5182.23 3143
5182.91 3182
5183.59 3107
5184.27 3156
5184.95 3161
5185.63 3109
5186.30 2975
5186.98 2854
5187.66 3033
5188.34 2965
5189.02 2991
5189.70 2919
5190.38 2823
5191.06 2861
5191.74 2923
5192.42 2956
5193.10 2995
5193.78 2993
5194.46 2931
5195.14 2830
5195.82 2846
5196.50 2948
5197.18 2912
5197.86 2801
5198.54 2917
5199.22 2894
5199.90 2817
5200.58 2845
5201.26 2905
5201.94 3070
5202.62 3169
5203.31 3089
5203.99 2838
5204.67 2942
5205.35 2874
5206.03 2956
5206.71 3041
5207.39 2920
5208.07 3175
5208.75 3290
5209.43 3093
5210.11 3322
5210.79 3381
5211.48 3366
5212.16 3347
5212.84 3498
5213.52 3409
5214.20 3726
5214.88 3901
5215.56 3933
5216.24 4015
5216.93 4181
5217.61 4042
5218.29 4052
5218.97 3985
5219.65 3765
5220.33 3682
5221.02 3625
5221.70 3775
5222.38 3816
5223.06 3641
5223.74 3661
5224.42 3734
5225.11 3468
5225.79 3555
5226.47 3507
5227.15 3535
5227.83 3638
5228.52 3498
5229.20 3445
5229.88 3441
5230.56 3439
5231.25 3300
5231.93 3346
5232.61 3326
5233.29 3154
5233.98 3111
5234.66 3080
5235.34 3180
5236.02 3136
5236.71 3002
5237.39 3097
5238.07 3190
5238.76 3142
5239.44 3129
5240.12 3093
5240.80 3133
5241.49 3179
5242.17 3242
5242.85 3122
5243.54 3157
5244.22 3235
5244.90 3235
5245.59 3135
5246.27 3156
5246.95 3243
5247.64 3422
5248.32 3332
5249.00 3190
5249.69 3087
5250.37 3051
5251.05 3205
5251.74 3344
5252.42 3434
5253.11 3413
5253.79 3725
5254.47 3527
5255.16 3605
5255.84 3683
5256.53 3571
5257.21 3572
5257.89 3740
5258.58 3545
5259.26 3381
5259.95 3348
5260.63 3345
5261.32 3172
5262.00 3254
5262.68 3283
5263.37 3433
5264.05 3442
5264.74 3116
5265.42 3244
5266.11 3598
5266.79 3491
5267.48 3446
5268.16 3474
5268.85 3374
5269.53 3565
5270.22 3685
5270.90 3551
5271.59 3521
5272.27 3435
5272.96 3431
5273.64 3516
5274.33 3482
5275.01 3525
5275.70 3424
5276.38 3120
5277.07 3420
5277.75 3390
5278.44 3383
5279.12 3343
5279.81 3291
5280.49 3289
5281.18 3364
5281.87 3236
5282.55 3446
5283.24 3589
5283.92 3657
5284.61 3726
5285.30 3986
5285.98 4123
5286.67 4463
5287.35 4673
5288.04 4469
5288.73 4590
5289.41 4571
5290.10 4236
5290.78 4284
5291.47 4207
5292.16 3913
5292.84 3752
5293.53 3712
5294.22 3488
5294.90 3336
5295.59 3548
5296.28 3564
5296.96 3471
5297.65 3392
5298.34 3514
5299.02 3639
5299.71 3691
5300.40 3740
5301.08 4076
5301.77 3846
5302.46 3815
5303.14 3791
5303.83 3979
5304.52 3673
5305.21 3799
5305.89 4083
5306.58 3878
5307.27 3817
5307.96 3970
5308.64 3831
5309.33 3967
5310.02 4025
5310.71 3814
5311.39 3889
5312.08 3819
5312.77 3762
5313.46 3951
5314.14 3911
5314.83 3894
5315.52 4137
5316.21 3827
5316.89 3878
5317.58 3966
5318.27 3726
5318.96 3739
5319.65 3800
5320.34 3724
5321.02 3659
5321.71 3672
5322.40 3840
5323.09 3863
5323.78 3922
5324.47 3790
5325.15 3917
5325.84 4295
5326.53 4282
5327.22 4132
5327.91 4093
5328.60 4028
5329.29 3954
5329.97 4088
5330.66 3876
5331.35 3788
5332.04 3915
5332.73 3729
5333.42 3755
5334.11 3742
5334.80 3758
5335.49 3775
5336.18 3627
5336.87 3676
5337.55 3717
5338.24 3854
5338.93 3929
5339.62 3950
5340.31 3832
5341.00 3784
5341.69 3962
5342.38 3998
5343.07 4140
5343.76 4272
5344.45 4218
5345.14 4065
5345.83 4385
5346.52 4366
5347.21 4530
5347.90 4875
5348.59 5087
5349.28 5010
5349.97 4784
5350.66 4933
5351.35 4948
5352.04 5283
5352.73 5758
5353.42 6191
5354.11 6649
5354.80 7100
5355.49 7755
5356.18 8388
5356.87 9024
5357.56 9134
5358.25 9461
5358.94 8704
5359.64 8281
5360.33 7849
5361.02 7230
5361.71 6340
5362.40 5739
5363.09 4949
5363.78 4692
5364.47 4424
5365.16 4102
5365.85 3964
5366.55 3750
5367.24 3764
5367.93 3879
5368.62 3843
5369.31 3680
5370.00 3720
5370.69 3919
5371.38 3925
5372.08 3694
5372.77 3748
5373.46 3740
5374.15 3687
5374.84 3832
5375.53 3874
5376.23 3822
5376.92 3578
5377.61 3402
5378.30 3383
5378.99 3405
5379.69 3327
5380.38 3305
5381.07 3322
5381.76 3417
5382.45 3459
5383.15 3475
5383.84 3468
5384.53 3294
5385.22 3203
5385.92 3107
5386.61 3197
5387.30 3252
5387.99 3235
5388.69 3220
5389.38 3269
5390.07 3209
5390.76 3182
5391.46 3232
5392.15 3226
5392.84 3477
5393.54 3410
5394.23 3388
5394.92 3816
5395.61 3704
5396.31 3811
5397.00 3774
5397.69 3703
5398.39 3893
5399.08 3737
5399.77 3822
5400.47 3777
5401.16 3615
5401.85 3663
5402.55 3561
5403.24 3364
5403.93 3378
5404.63 3189
5405.32 3250
5406.02 3275
5406.71 3187
5407.40 3299
5408.10 3388
5408.79 3395
5409.48 3428
5410.18 3265
5410.87 3425
5411.57 3650
5412.26 3377
5412.95 3378
5413.65 3300
5414.34 3385
5415.04 3441
5415.73 3275
5416.43 3382
5417.12 3441
5417.82 3347
5418.51 3384
5419.20 3138
5419.90 3134
5420.59 3026
5421.29 3114
5421.98 3194
5422.68 3275
5423.37 3164
5424.07 3294
5424.76 3389
5425.46 3430
5426.15 3468
5426.85 3535
5427.54 3406
5428.24 3437
5428.93 3407
5429.63 3455
5430.32 3448
5431.02 3424
5431.71 3405
5432.41 3364
5433.10 3288
5433.80 3441
5434.50 3270
5435.19 3205
5435.89 3212
5436.58 3262
5437.28 3238
5437.97 3362
5438.67 3219
5439.37 3302
5440.06 3305
5440.76 3337
5441.45 3605
5442.15 3640
5442.85 3582
5443.54 3593
5444.24 3641
5444.93 3681
5445.63 3773
5446.33 3624
5447.02 3489
5447.72 3497
5448.42 3665
5449.11 3749
5449.81 3810
5450.51 3843
5451.20 4028
5451.90 4171
5452.60 4337
5453.29 4447
5453.99 4459
5454.69 4516
5455.38 4748
5456.08 4679
5456.78 4315
5457.47 4510
5458.17 4309
5458.87 4052
5459.57 3918
5460.26 3809
5460.96 3611
5461.66 3624
5462.35 3551
5463.05 3646
5463.75 3647
5464.45 3554
5465.14 3568
5465.84 3732
5466.54 3670
5467.24 3844
5467.93 3952
5468.63 4245
5469.33 4207
5470.03 4276
5470.73 4241
5471.42 4179
5472.12 4186
5472.82 4269
5473.52 4253
5474.22 4059
5474.91 3890
5475.61 4012
5476.31 4001
5477.01 3868
5477.71 3883
5478.40 4176
5479.10 4125
5479.80 4165
5480.50 4103
5481.20 4182
5481.90 4412
5482.60 4246
5483.29 4320
5483.99 4662
5484.69 4784
5485.39 4982
5486.09 5108
5486.79 5507
5487.49 5077
5488.19 5273
5488.89 5399
5489.58 5177
5490.28 5020
5490.98 4735
5491.68 4817
5492.38 4554
5493.08 4670
5493.78 4533
5494.48 4790
5495.18 4760
5495.88 4654
5496.58 4449
5497.28 4779
5497.98 4786
5498.68 4705
5499.38 4648
5500.08 4808
5500.78 4812
5501.48 4961
5502.18 5164
5502.88 5269
5503.58 5375
5504.28 5562
5504.98 6292
5505.68 7081
5506.38 7786
5507.08 7711
5507.78 8196
5508.48 8148
5509.18 7811
5509.88 7615
5510.58 6930
5511.28 6353
5511.98 5982
5512.68 5661
5513.38 5527
5514.08 5279
5514.78 5457
5515.48 5444
5516.18 5171
5516.88 4966
5517.58 4876
5518.28 4802
5518.99 4631
5519.69 4760
5520.39 4698
5521.09 4660
5521.79 4567
5522.49 4545
5523.19 4118
5523.89 4493
5524.59 4653
5525.30 4641
5526.00 4626
5526.70 4556
5527.40 4509
5528.10 4430
5528.80 4384
5529.50 4361
5530.21 4253
5530.91 4048
5531.61 3794
5532.31 3853
5533.01 3684
5533.72 3614
5534.42 3501
5535.12 3627
5535.82 3601
5536.52 3698
5537.23 3620
5537.93 3497
5538.63 3455
5539.33 3320
5540.03 3413
5540.74 3463
5541.44 3413
5542.14 3443
5542.84 3401
5543.55 3413
5544.25 3402
5544.95 3248
5545.65 3374
5546.36 3392
5547.06 3433
5547.76 3430
5548.47 3286
5549.17 3309
5549.87 3277
5550.57 3348
5551.28 3342
5551.98 3576
5552.68 3415
5553.39 3550
5554.09 3515
5554.79 3567
5555.50 3409
5556.20 3480
5556.90 3559
5557.61 3440
5558.31 3263
5559.01 3202
5559.72 3158
5560.42 3077
5561.12 3269
5561.83 3092
5562.53 3337
5563.23 3289
5563.94 3189
5564.64 3094
5565.35 3129
5566.05 3125
5566.75 3340
5567.46 3307
5568.16 3181
5568.87 3448
5569.57 3627
5570.27 3677
5570.98 3697
5571.68 3541
5572.39 3513
5573.09 3512
5573.80 3693
5574.50 3634
5575.21 3406
5575.91 3502
5576.61 3613
5577.32 3388
5578.02 3478
5578.73 3555
5579.43 3446
5580.14 3436
5580.84 3667
5581.55 3485
5582.25 3592
5582.96 3622
5583.66 3388
5584.37 3501
5585.07 3497
5585.78 3670
5586.48 3325
5587.19 3352
5587.89 3296
5588.60 3299
5589.30 3250
5590.01 3184
5590.72 3229
5591.42 3084
5592.13 3149
5592.83 3314
5593.54 3055
5594.24 3187
5594.95 3086
5595.66 3008
5596.36 2954
5597.07 3021
5597.77 3054
5598.48 2862
5599.18 2692
5599.89 3029
5600.60 3177
5601.30 3072
5602.01 2928
5602.72 2996
5603.42 3060
5604.13 3123
5604.83 3114
5605.54 3031
5606.25 2889
5606.95 2973
5607.66 2844
5608.37 2886
5609.07 2999
5609.78 3053
5610.49 2871
5611.19 2917
5611.90 2844
5612.61 2953
5613.31 2850
5614.02 2962
5614.73 2843
5615.44 2827
5616.14 2815
5616.85 2859
5617.56 3103
5618.26 3074
5618.97 3050
5619.68 3042
5620.39 3075
5621.09 3124
5621.80 3181
5622.51 3095
5623.22 3158
5623.92 3037
5624.63 3026
5625.34 2966
5626.05 2968
5626.75 2998
5627.46 3019
5628.17 3059
5628.88 2956
5629.59 2924
5630.29 2927
5631.00 2972
5631.71 2979
5632.42 3036
5633.13 3032
5633.83 3178
5634.54 3113
5635.25 3132
5635.96 3297
5636.67 3376
5637.38 3247
5638.08 3159
5638.79 3390
5639.50 3144
5640.21 3240
5640.92 3301
5641.63 3361
5642.34 3388
5643.05 3362
5643.75 3387
5644.46 3663
5645.17 3838
5645.88 3963
5646.59 3985
5647.30 4047
5648.01 4137
5648.72 4141
5649.43 3874
5650.14 3926
5650.85 3973
5651.55 3807
5652.26 3597
5652.97 3658
5653.68 3668
5654.39 3317
5655.10 3332
5655.81 3365
5656.52 3401
5657.23 3445
5657.94 3262
5658.65 3239
5659.36 3254
5660.07 3608
5660.78 3745
5661.49 3710
5662.20 3853
5662.91 3968
5663.62 4027
5664.33 4031
5665.04 3935
5665.75 3934
5666.46 4047
5667.17 3944
5667.88 3566
5668.59 3558
5669.30 3481
5670.01 3354
5670.72 3294
5671.43 3248
5672.14 3420
5672.85 3562
5673.57 3623
5674.28 3582
5674.99 3501
5675.70 3488
5676.41 3487
5677.12 3527
5677.83 3611
5678.54 3803
5679.25 3637
5679.96 3607
5680.68 3366
5681.39 3474
5682.10 3359
5682.81 3368
5683.52 3205
5684.23 3192
5684.94 3136
5685.65 3150
5686.37 3211
5687.08 3351
5687.79 3203
5688.50 3258
5689.21 3346
5689.92 3247
5690.64 3110
5691.35 3129
5692.06 3005
5692.77 3209
5693.48 3009
5694.20 3043
5694.91 3056
5695.62 3063
5696.33 3080
5697.04 3122
5697.76 3038
5698.47 3146
5699.18 3029
5699.89 3089
5700.61 3169
5701.32 3054
5702.03 3081
5702.74 3018
5703.46 3036
5704.17 2993
5704.88 2968
5705.59 3002
5706.31 2890
5707.02 2978
5707.73 3090
5708.45 3018
5709.16 2989
5709.87 2954
5710.58 3062
5711.30 3191
5712.01 3208
5712.72 3075
5713.44 3016
5714.15 2889
5714.86 3190
5715.58 3054
5716.29 3045
5717.00 3011
5717.72 3100
5718.43 3105
5719.14 2998
5719.86 2967
5720.57 3019
5721.28 3187
5722.00 3068
5722.71 3139
5723.43 3160
5724.14 3139
5724.85 2944
5725.57 3052
5726.28 3002
5727.00 3114
5727.71 3253
5728.42 3268
5729.14 3340
5729.85 3368
5730.57 3620
5731.28 3862
5732.00 4005
5732.71 3937
5733.42 4402
5734.14 4735
5734.85 4974
5735.57 4756
5736.28 4855
5737.00 4761
5737.71 4545
5738.43 4495
5739.14 3998
5739.86 3794
5740.57 3728
5741.29 3723
5742.00 3598
5742.72 3336
5743.43 3455
5744.15 3495
5744.86 3442
5745.58 3258
5746.29 3265
5747.01 3324
5747.72 3354
5748.44 3386
5749.15 3463
5749.87 3310
5750.58 3360
5751.30 3384
5752.02 3234
5752.73 3497
5753.45 3634
5754.16 3657
5754.88 3464
5755.59 3568
5756.31 3805
5757.03 3946
5757.74 4200
5758.46 4597
5759.17 4766
5759.89 4968
5760.61 5185
5761.32 5569
5762.04 5532
5762.76 5255
5763.47 5183
5764.19 5058
5764.90 4922
5765.62 4338
5766.34 4216
5767.05 4147
5767.77 3922
5768.49 3841
5769.20 3733
5769.92 3736
5770.64 3599
5771.35 3703
5772.07 3693
5772.79 3772
5773.51 3633
5774.22 3826
5774.94 3976
5775.66 3731
5776.37 3866
5777.09 4116
5777.81 3966
5778.53 3950
5779.24 3880
5779.96 3946
5780.68 3989
5781.39 4060
5782.11 4165
5782.83 4225
5783.55 4286
5784.26 4380
5784.98 4287
5785.70 4364
5786.42 4385
5787.14 4540
5787.85 4606
5788.57 4752
5789.29 4619
5790.01 4626
5790.73 4835
5791.44 4865
5792.16 4914
5792.88 4636
5793.60 4577
5794.32 4871
5795.03 4992
5795.75 5082
5796.47 5273
5797.19 5568
5797.91 5798
5798.63 6107
5799.35 6121
5800.06 6335
5800.78 6566
5801.50 6752
5802.22 7414
5802.94 8811
5803.66 10058
5804.38 11747
5805.10 13567
5805.81 15520
5806.53 17513
5807.25 18835
5807.97 19954
5808.69 18789
5809.41 17417
5810.13 15703
5810.85 14173
5811.57 12359
5812.29 10305
5813.01 9203
5813.73 8805
5814.45 8354
5815.17 8068
5815.88 7974
5816.60 7779
5817.32 7824
5818.04 7606
5818.76 7588
5819.48 7267
5820.20 7144
5820.92 7091
5821.64 7415
5822.36 7300
5823.08 7216
5823.80 6892
5824.52 6661
5825.24 6510
5825.96 6425
5826.68 5996
5827.40 5896
5828.12 5673
5828.84 5459
5829.57 5494
5830.29 5209
5831.01 5125
5831.73 5121
5832.45 4895
5833.17 4759
5833.89 4618
5834.61 4571
5835.33 4589
5836.05 4625
5836.77 4632
5837.49 4557
5838.21 4383
5838.94 4290
5839.66 4348
5840.38 4354
5841.10 4208
5841.82 4104
5842.54 4095
5843.26 4118
5843.98 4189
5844.70 4207
5845.43 4211
5846.15 4115
5846.87 4012
5847.59 3982
5848.31 4059
5849.03 3880
5849.76 3840
5850.48 3833
5851.20 3784
5851.92 3619
5852.64 3804
5853.36 3758
5854.09 3620
5854.81 3668
5855.53 3569
5856.25 3712
5856.97 3581
5857.70 3560
5858.42 3590
5859.14 3530
5859.86 3625
5860.59 3608
5861.31 3653
5862.03 3719
5862.75 3591
5863.48 3589
5864.20 3704
5864.92 3738
5865.64 3565
5866.37 3574
5867.09 3565
5867.81 3575
5868.54 3538
5869.26 3543
5869.98 3427
5870.70 3594
5871.43 3507
5872.15 3509
5872.87 3484
5873.60 3482
5874.32 3388
5875.04 3506
5875.77 3463
5876.49 3460
5877.21 3423
5877.94 3543
5878.66 3618
5879.38 3761
5880.11 3691
5880.83 3629
5881.55 3850
5882.28 3723
5883.00 3541
5883.73 3452
5884.45 3602
5885.17 3568
5885.90 3643
5886.62 3634
5887.34 3368
5888.07 3419
5888.79 3653
5889.52 3528
5890.24 3452
5890.97 3645
5891.69 3734
5892.41 3631
5893.14 3757
5893.86 3577
5894.59 3439
5895.31 3459
5896.04 3379
5896.76 3359
5897.49 3156
5898.21 3183
5898.93 3400
5899.66 3086
5900.38 3128
5901.11 3180
5901.83 3405
5902.56 3340
5903.28 3392
5904.01 3294
5904.73 3141
5905.46 3110
5906.18 3041
5906.91 3046
5907.64 3125
5908.36 3305
5909.09 3425
5909.81 3269
5910.54 3173
5911.26 3032
5911.99 3013
5912.71 3237
5913.44 3080
5914.16 3043
5914.89 3149
5915.62 2979
5916.34 3005
5917.07 3058
5917.79 3152
5918.52 3264
5919.25 3160
5919.97 3121
5920.70 3077
5921.42 3099
5922.15 3127
5922.88 3209
5923.60 3125
5924.33 3173
5925.05 3147
5925.78 3220
5926.51 3261
5927.23 3291
5927.96 3197
5928.69 3093
5929.41 3046
5930.14 2992
5930.87 3112
5931.59 3166
5932.32 3378
5933.05 3121
5933.77 3178
5934.50 3194
5935.23 3247
5935.95 3405
5936.68 3324
5937.41 3297
5938.14 3427
5938.86 3355
5939.59 3425
5940.32 3400
5941.04 3382
5941.77 3527
5942.50 3661
5943.23 3664
5943.95 3698
5944.68 3708
5945.41 3667
5946.14 3561
5946.87 3638
5947.59 3652
5948.32 3709
5949.05 3907
5949.78 3896
5950.50 3815
5951.23 3843
5951.96 4125
5952.69 3794
5953.42 3827
5954.14 3682
5954.87 3738
5955.60 3948
5956.33 4019
5957.06 3927
5957.79 4088
5958.51 4384
5959.24 4362
5959.97 4385
5960.70 4437
5961.43 4283
5962.16 4165
5962.88 4249
5963.61 4273
5964.34 4241
5965.07 4332
5965.80 4394
5966.53 4430
5967.26 4375
5967.99 4258
5968.72 4344
5969.44 4552
5970.17 4851
5970.90 5027
5971.63 5194
5972.36 5492
5973.09 5922
5973.82 6128
5974.55 6387
5975.28 6377
5976.01 6203
5976.74 6075
5977.47 5766
5978.20 5547
5978.93 5190
5979.66 5054
5980.39 5003
5981.12 5085
5981.85 4924
5982.58 5043
5983.31 4784
5984.04 4823
5984.77 5005
5985.50 4879
5986.23 5129
5986.96 5104
5987.69 5243
5988.42 5172
5989.15 5181
5989.88 5284
5990.61 5321
5991.34 5310
5992.07 5374
5992.80 5369
5993.53 5516
5994.26 5336
5994.99 5204
5995.72 5103
5996.45 5334
5997.18 5233
5997.91 5343
5998.64 5293
5999.37 5270
6000.11 5288
6000.84 5338
6001.57 5499
6002.30 5295
6003.03 5130
6003.76 5386
6004.49 5394
6005.22 5230
6005.95 5132
6006.69 5360
6007.42 5384
6008.15 5126
6008.88 5103
6009.61 5326
6010.34 5225
6011.07 5250
6011.81 5448
6012.54 5722
6013.27 6134
6014.00 6330
6014.73 7080
6015.46 7785
6016.20 8516
6016.93 9247
6017.66 9658
6018.39 9723
6019.12 9970
6019.86 10142
6020.59 9180
6021.32 8775
6022.05 8465
6022.79 7934
6023.52 7372
6024.25 6908
6024.98 6611
6025.72 6191
6026.45 6029
6027.18 5554
6027.91 5244
6028.65 5069
6029.38 5079
6030.11 4789
6030.84 4915
6031.58 4779
6032.31 4731
6033.04 4674
6033.78 4720
6034.51 4869
6035.24 4692
6035.98 4515
6036.71 4595
6037.44 4386
6038.17 4412
6038.91 4573
6039.64 4498
6040.37 4645
6041.11 4517
6041.84 4502
6042.58 4332
6043.31 4429
6044.04 4570
6044.78 4444
6045.51 4571
6046.24 4558
6046.98 4598
6047.71 4426
6048.44 4435
6049.18 4482
6049.91 4460
6050.65 4732
6051.38 4526
6052.11 4401
6052.85 4506
6053.58 4737
6054.32 4941
6055.05 4777
6055.79 4581
6056.52 4793
6057.25 4904
6057.99 4815
6058.72 4761
6059.46 5014
6060.19 5093
6060.93 4799
6061.66 4759
6062.40 4606
6063.13 4623
6063.87 4523
6064.60 4548
6065.34 4485
6066.07 4463
6066.81 4425
6067.54 4377
6068.28 4424
6069.01 4266
6069.75 4408
6070.48 4455
6071.22 4400
6071.95 4427
6072.69 4226
6073.42 4181
6074.16 4254
6074.89 4381
6075.63 4296
6076.36 4265
6077.10 4218
6077.84 4070
6078.57 3887
6079.31 3963
6080.04 3902
6080.78 4009
6081.51 3965
6082.25 4069
6082.99 3948
6083.72 4032
6084.46 4083
6085.20 3873
6085.93 3940
6086.67 4071
6087.40 4199
6088.14 4168
6088.88 4227
6089.61 4114
6090.35 4036
6091.09 4038
6091.82 4008
6092.56 3978
6093.30 4101
6094.03 3818
6094.77 3827
6095.51 3917
6096.24 3857
6096.98 3773
6097.72 3896
6098.45 4094
6099.19 4174
6099.93 4168
6100.66 4110
6101.40 4065
6102.14 3872
6102.87 3867
6103.61 3718
6104.35 3790
6105.09 3758
6105.82 3694
6106.56 3749
6107.30 3869
6108.04 3836
6108.77 3826
6109.51 3955
6110.25 3641
6110.99 3540
6111.72 3886
6112.46 3945
6113.20 3988
6113.94 3749
6114.68 3915
6115.41 3965
6116.15 4120
6116.89 3943
6117.63 4002
6118.37 4171
6119.10 4103
6119.84 3975
6120.58 4058
6121.32 3999
6122.06 4191
6122.80 4177
6123.53 4116
6124.27 4007
6125.01 4140
6125.75 4196
6126.49 4110
6127.23 4238
6127.97 4389
6128.70 4221
6129.44 4234
6130.18 4307
6130.92 4424
6131.66 4581
6132.40 4265
6133.14 4424
6133.88 4320
6134.62 4233
6135.35 4279
6136.09 4381
6136.83 4325
6137.57 4428
6138.31 4558
6139.05 4462
6139.79 4419
6140.53 4373
6141.27 4293
6142.01 4425
6142.75 4397
6143.49 4371
6144.23 4623
6144.97 4445
6145.71 4473
6146.45 4550
6147.19 4135
6147.93 4278
6148.67 4313
6149.41 4446
6150.15 4427
6150.89 4443
6151.63 4467
6152.37 4736
6153.11 4678
6153.85 4769
6154.59 4708
6155.33 4564
6156.07 4775
6156.81 4637
6157.55 4848
6158.29 4865
6159.03 4986
6159.77 4995
6160.51 5030
6161.25 5012
6161.99 4973
6162.73 5096
6163.47 5211
6164.22 5090
6164.96 5068
6165.70 5092
6166.44 5126
6167.18 5371
6167.92 5583
6168.66 5619
6169.40 5715
6170.14 6126
6170.89 6395
6171.63 6662
6172.37 6879
6173.11 7099
6173.85 7321
6174.59 7449
6175.33 7471
6176.08 7571
6176.82 7230
6177.56 7289
6178.30 7382
6179.04 7009
6179.78 6763
6180.53 6710
6181.27 6713
6182.01 6540
6182.75 6691
6183.49 6802
6184.24 6660
6184.98 6587
6185.72 6774
6186.46 6518
6187.20 6933
6187.95 7191
6188.69 7154
6189.43 7519
6190.17 7445
6190.92 7484
6191.66 7310
6192.40 7229
6193.14 7267
6193.89 7604
6194.63 7632
6195.37 7740
6196.12 7832
6196.86 7715
6197.60 8166
6198.34 8259
6199.09 8690
6199.83 9036
6200.57 9060
6201.32 9129
6202.06 9335
6202.80 9454
6203.55 9156
6204.29 8906
6205.03 8806
6205.78 9144
6206.52 9294
6207.26 9273
6208.01 9326
6208.75 9357
6209.49 10114
6210.24 11133
6210.98 12596
6211.72 14577
6212.47 17321
6213.21 20921
6213.96 25497
6214.70 29059
6215.44 32225
6216.19 34607
6216.93 35508
6217.68 35083
6218.42 33672
6219.16 31302
6219.91 28225
6220.65 24654
6221.40 20934
6222.14 17828
6222.89 14961
6223.63 12895
6224.37 11449
6225.12 10460
6225.86 9750
6226.61 9407
6227.35 9546
6228.10 9936
6228.84 10270
6229.59 10851
6230.33 11454
6231.08 11964
6231.82 12468
6232.57 12198
6233.31 12262
6234.06 11753
6234.80 11119
6235.55 10405
6236.29 9405
6237.04 8532
6237.78 7822
6238.53 7255
6239.27 6677
6240.02 6750
6240.76 6490
6241.51 6440
6242.26 6492
6243.00 6445
6243.75 6551
6244.49 6708
6245.24 6612
6245.98 6885
6246.73 6853
6247.48 7042
6248.22 7221
6248.97 7520
6249.71 7406
6250.46 7240
6251.21 7382
6251.95 7497
6252.70 7737
6253.44 7927
6254.19 8318
6254.94 9005
6255.68 8774
6256.43 9117
6257.18 9128
6257.92 8739
6258.67 8457
6259.42 8132
6260.16 8016
6260.91 7990
6261.66 7864
6262.40 7576
6263.15 7731
6263.90 7841
6264.64 7844
6265.39 7790
6266.14 7776
6266.88 7562
6267.63 7391
6268.38 7135
6269.13 7267
6269.87 7153
6270.62 7034
6271.37 7069
6272.11 7145
6272.86 6963
6273.61 7102
6274.36 7276
6275.10 7433
6275.85 7465
6276.60 7534
6277.35 7415
6278.10 7254
6278.84 7344
6279.59 7469
6280.34 7582
6281.09 7580
6281.83 7872
6282.58 8266
6283.33 8352
6284.08 8757
6284.83 8736
6285.57 8377
6286.32 8354
6287.07 8010
6287.82 7635
6288.57 7041
6289.32 6566
6290.06 6462
6290.81 6060
6291.56 6055
6292.31 6232
6293.06 5965
6293.81 5861
6294.56 5879
6295.30 5953
6296.05 6040
6296.80 5995
6297.55 6005
6298.30 6269
6299.05 5861
6299.80 5949
6300.55 5929
6301.30 5867
6302.05 5689
6302.79 5879
6303.54 5742
6304.29 5673
6305.04 5641
6305.79 5310
6306.54 5428
6307.29 5386
6308.04 5578
6308.79 5542
6309.54 5295
6310.29 5193
6311.04 5282
6311.79 5307
6312.54 5251
6313.29 5403
6314.04 5401
6314.79 5203
6315.54 5216
6316.29 5165
6317.04 5229
6317.79 5149
6318.54 5153
6319.29 5265
6320.04 5168
6320.79 5260
6321.54 5236
6322.29 5181
6323.04 5210
6323.79 5121
6324.54 5224
6325.29 5086
6326.04 5047
6326.79 4913
6327.54 4911
6328.29 4760
6329.04 4455
6329.79 4476
6330.55 4555
6331.30 4544
6332.05 4314
6332.80 4450
6333.55 4501
6334.30 4629
6335.05 4530
6335.80 4495
6336.55 4462
6337.30 4541
6338.06 4407
6338.81 4302
6339.56 4210
6340.31 4336
6341.06 4253
6341.81 4147
6342.56 4332
6343.32 4323
6344.07 4248
6344.82 4123
6345.57 4286
6346.32 4269
6347.07 4349
6347.83 4151
6348.58 4383
6349.33 4370
6350.08 4133
6350.83 4183
6351.59 4373
6352.34 4227
6353.09 4320
6353.84 4125
6354.60 4082
6355.35 4047
6356.10 4263
6356.85 4369
6357.61 4407
6358.36 4649
6359.11 4636
6359.86 4829
6360.62 4858
6361.37 4880
6362.12 4826
6362.87 4785
6363.63 4674
6364.38 4913
6365.13 4553
6365.88 4342
6366.64 4513
6367.39 4451
6368.14 4306
6368.90 4091
6369.65 4211
6370.40 4292
6371.16 4380
6371.91 4453
6372.66 4351
6373.42 4382
6374.17 4543
6374.92 4371
6375.68 4716
6376.43 4560
6377.18 4477
6377.94 4470
6378.69 4541
6379.45 4506
6380.20 4338
6380.95 4368
6381.71 4231
6382.46 4150
6383.21 4163
6383.97 4236
6384.72 4250
6385.48 4319
6386.23 4190
6386.98 4130
6387.74 4278
6388.49 4321
6389.25 4322
6390.00 4280
6390.76 4298
6391.51 4249
6392.27 4212
6393.02 4177
6393.77 4244
6394.53 4356
6395.28 4399
6396.04 4609
6396.79 4539
6397.55 4401
6398.30 4445
6399.06 4614
6399.81 4542
6400.57 4521
6401.32 4358
6402.08 4346
6402.83 4116
6403.59 4049
6404.34 4155
6405.10 4079
6405.85 3872
6406.61 3855
6407.36 3995
6408.12 4134
6408.88 4002
6409.63 3924
6410.39 3827
6411.14 3890
6411.90 3864
6412.65 3961
6413.41 4000
6414.16 4012
6414.92 4343
6415.68 4331
6416.43 4328
6417.19 4353
6417.94 4345
6418.70 4117
6419.46 4180
6420.21 4094
6420.97 3967
6421.73 4011
6422.48 4142
6423.24 3899
6423.99 3889
6424.75 3855
6425.51 3960
6426.26 4065
6427.02 3888
6427.78 3980
6428.53 3951
6429.29 3924
6430.05 3905
6430.80 3976
6431.56 4080
6432.32 3889
6433.07 3916
6433.83 3818
6434.59 3925
6435.34 3630
6436.10 3872
6436.86 3876
6437.62 3737
6438.37 3758
6439.13 3778
6439.89 3865
6440.65 3902
6441.40 3901
6442.16 3593
6442.92 3791
6443.68 4031
6444.43 3937
6445.19 3986
6445.95 4026
6446.71 3896
6447.46 4154
6448.22 4113
6448.98 4125
6449.74 4140
6450.49 3989
6451.25 4014
6452.01 4061
6452.77 3969
6453.53 3996
6454.29 4026
6455.04 3935
6455.80 3949
6456.56 4013
6457.32 4106
6458.08 4019
6458.84 4127
6459.59 3963
6460.35 3997
6461.11 3936
6461.87 4002
6462.63 4191
6463.39 4135
6464.15 4120
6464.90 4050
6465.66 4033
6466.42 4265
6467.18 4254
6467.94 4111
6468.70 4109
6469.46 4153
6470.22 3991
6470.98 4171
6471.73 4224
6472.49 4199
6473.25 4326
6474.01 4365
6474.77 4398
6475.53 4241
6476.29 4262
6477.05 4404
6477.81 4439
6478.57 4561
6479.33 4571
6480.09 4555
6480.85 4713
6481.61 4679
6482.37 4617
6483.13 4786
6483.89 4734
6484.65 4688
6485.41 4829
6486.17 4821
6486.93 4899
6487.69 4826
6488.45 4951
6489.21 4836
6489.97 4795
6490.73 4833
6491.49 4928
6492.25 5012
6493.01 5104
6493.77 5246
6494.53 5198
6495.29 5204
6496.05 5357
6496.81 5379
6497.57 5569
6498.33 6013
6499.10 6192
6499.86 6361
6500.62 6780
6501.38 6692
6502.14 6494
6502.90 6620
6503.66 6881
6504.42 6420
6505.18 6537
6505.94 6314
6506.71 6428
6507.47 6482
6508.23 6609
6508.99 6308
6509.75 6749
6510.51 6876
6511.27 7085
6512.04 7275
6512.80 7337
6513.56 7319
6514.32 7564
6515.08 7842
6515.84 7978
6516.61 8116
6517.37 8119
6518.13 8239
6518.89 8469
6519.65 8232
6520.42 7937
6521.18 7892
6521.94 7837
6522.70 8006
6523.46 8019
6524.23 8130
6524.99 8173
6525.75 8289
6526.51 8618
6527.28 8877
6528.04 9151
6528.80 9622
6529.56 9660
6530.33 9878
6531.09 10147
6531.85 10507
6532.61 10905
6533.38 11176
6534.14 11512
6534.90 11538
6535.67 11681
6536.43 11335
6537.19 11697
6537.95 12082
6538.72 13104
6539.48 14297
6540.24 16623
6541.01 19815
6541.77 23244
6542.53 26322
6543.30 29087
6544.06 31227
6544.82 31217
6545.59 30669
6546.35 28841
6547.11 25948
6547.88 22727
6548.64 19369
6549.41 16000
6550.17 13709
6550.93 11657
6551.70 10194
6552.46 9152
6553.22 8122
6553.99 7484
6554.75 7206
6555.52 7103
6556.28 7086
6557.05 6988
6557.81 6699
6558.57 6656
6559.34 6533
6560.10 6318
6560.87 6394
6561.63 6245
6562.40 6141
6563.16 5818
6563.92 5878
6564.69 5761
6565.45 5596
6566.22 5906
6566.98 5881
6567.75 5696
6568.51 6040
6569.28 6188
6570.04 6394
6570.81 6633
6571.57 6981
6572.34 7110
6573.10 7124
6573.87 6875
6574.63 7036
6575.40 6786
6576.16 6495
6576.93 6320
6577.69 6453
6578.46 6738
6579.23 6729
6579.99 6937
6580.76 7337
6581.52 7443
6582.29 7630
6583.05 8060
6583.82 8060
6584.59 8031
6585.35 8483
6586.12 8692
6586.88 8857
6587.65 8831
6588.41 8903
6589.18 8688
6589.95 8634
6590.71 8644
6591.48 8190
6592.25 8041
6593.01 7958
6593.78 8000
6594.54 7944
6595.31 7764
6596.08 7585
6596.84 8180
6597.61 8481
6598.38 8724
6599.14 9166
6599.91 9407
6600.68 9515
6601.44 10044
6602.21 10148
6602.98 10278
6603.74 10434
6604.51 10221
6605.28 9815
6606.05 9510
6606.81 8815
6607.58 8199
6608.35 7785
6609.11 7339
6609.88 6959
6610.65 6877
6611.42 6729
6612.18 6495
6612.95 6595
6613.72 6550
6614.49 6581
6615.25 6439
6616.02 6471
6616.79 6382
6617.56 6331
6618.32 6041
6619.09 5833
6619.86 5876
6620.63 5765
6621.40 5752
6622.16 5856
6622.93 5743
6623.70 5486
6624.47 5475
6625.24 5396
6626.00 5711
6626.77 5687
6627.54 5834
6628.31 5890
6629.08 5638
6629.85 5762
6630.61 5693
6631.38 5637
6632.15 5689
6632.92 5675
6633.69 5633
6634.46 5588
6635.23 5495
6635.99 5533
6636.76 5407
6637.53 5633
6638.30 5956
6639.07 6082
6639.84 6388
6640.61 6702
6641.38 6879
6642.15 6877
6642.92 6951
6643.68 7254
6644.45 6921
6645.22 6579
6645.99 6337
6646.76 6071
6647.53 5899
6648.30 5634
6649.07 5428
6649.84 5326
6650.61 5288
6651.38 5070
6652.15 5016
6652.92 5222
6653.69 5253
6654.46 5111
6655.23 5220
6656.00 5278
6656.77 5263
6657.54 5402
6658.31 5350
6659.08 5395
6659.85 5568
6660.62 5169
6661.39 5194
6662.16 5137
6662.93 5179
6663.70 5028
6664.47 4996
6665.24 4957
6666.01 4877
6666.78 4982
6667.55 4741
6668.32 4828
6669.09 4858
6669.86 4855
6670.64 4858
6671.41 4928
6672.18 4728
6672.95 4723
6673.72 4801
6674.49 4882
6675.26 4949
6676.03 5057
6676.80 4948
6677.57 4710
6678.35 4936
6679.12 4966
6679.89 4930
6680.66 4814
6681.43 4877
6682.20 5058
6682.97 5003
6683.75 4770
6684.52 4708
6685.29 4671
6686.06 4850
6686.83 5111
6687.60 5000
6688.38 5270
6689.15 5375
6689.92 5594
6690.69 5907
6691.46 6168
6692.24 6412
6693.01 6449
6693.78 6382
6694.55 6580
6695.32 6384
6696.10 6167
6696.87 6012
6697.64 5683
6698.41 5610
6699.19 5300
6699.96 5162
6700.73 4888
6701.50 4547
6702.28 4602
6703.05 4607
6703.82 4537
6704.59 4445
6705.37 4630
6706.14 4682
6706.91 4741
6707.69 4859
6708.46 5021
6709.23 4864
6710.00 4783
6710.78 4726
6711.55 4780
6712.32 4848
6713.10 4888
6713.87 4694
6714.64 4657
6715.42 4576
6716.19 4592
6716.96 4666
6717.74 4611
6718.51 4475
6719.28 4301
6720.06 4408
6720.83 4427
6721.61 4368
6722.38 4228
6723.15 4221
6723.93 4125
6724.70 3984
6725.47 4212
6726.25 4249
6727.02 4130
6727.80 4126
6728.57 4180
6729.35 4320
6730.12 4198
6730.89 4245
6731.67 4226
6732.44 4072
6733.22 4048
6733.99 3985
6734.77 4152
6735.54 4305
6736.31 4245
6737.09 4005
6737.86 4020
6738.64 4183
6739.41 4157
6740.19 4037
6740.96 4264
6741.74 4289
6742.51 4264
6743.29 4413
6744.06 4550
6744.84 4422
6745.61 4396
6746.39 4472
6747.16 4271
6747.94 4395
6748.71 4449
6749.49 4327
6750.26 4478
6751.04 4357
6751.82 4287
6752.59 4543
6753.37 4463
6754.14 4415
6754.92 4447
6755.69 4712
6756.47 4758
6757.25 4894
6758.02 5216
6758.80 5136
6759.57 5255
6760.35 5078
6761.12 5006
6761.90 4974
6762.68 4944
6763.45 4668
6764.23 4347
6765.01 4413
6765.78 4294
6766.56 4261
6767.33 4256
6768.11 4138
6768.89 4076
6769.66 4194
6770.44 4266
6771.22 4317
6771.99 4194
6772.77 4120
6773.55 4322
6774.32 4349
6775.10 4394
6775.88 4336
6776.65 4188
6777.43 4103
6778.21 4059
6778.99 4027
6779.76 4109
6780.54 3996
6781.32 4090
6782.09 4050
6782.87 4036
6783.65 4159
6784.43 4380
6785.20 4284
6785.98 4410
6786.76 4481
6787.54 4666
6788.31 4622
6789.09 4565
6789.87 4607
6790.65 4521
6791.42 4417
6792.20 4316
6792.98 4467
6793.76 4182
6794.54 4151
6795.31 4007
6796.09 4001
6796.87 3962
6797.65 4112
6798.43 4106
6799.20 3994
6799.98 4044
6800.76 4019
6801.54 3926
6802.32 4080
6803.10 4185
6803.87 4275
6804.65 4522
6805.43 4693
6806.21 4900
6806.99 4939
6807.77 5235
6808.55 5421
6809.32 5396
6810.10 5400
6810.88 5156
6811.66 5215
6812.44 5185
6813.22 4918
6814.00 4840
6814.78 4617
6815.56 4534
6816.34 4458
6817.11 4344
6817.89 4334
6818.67 4146
6819.45 4167
6820.23 3964
6821.01 4159
6821.79 4278
6822.57 4411
6823.35 4382
6824.13 4306
6824.91 4383
6825.69 4435
6826.47 4339
6827.25 4066
6828.03 4134
6828.81 4211
6829.59 4172
6830.37 4226
6831.15 4012
6831.93 3872
6832.71 4015
6833.49 3987
6834.27 4141
6835.05 4263
6835.83 4061
6836.61 4027
6837.39 4066
6838.17 4154
6838.95 4074
6839.73 4129
6840.51 4142
6841.29 4151
6842.07 4196
6842.85 4080
6843.63 3911
6844.42 3918
6845.20 4016
6845.98 3987
6846.76 4060
6847.54 4022
6848.32 4026
6849.10 4041
6849.88 4089
6850.66 3931
6851.44 4134
6852.23 4133
6853.01 4499
6853.79 4800
6854.57 5039
6855.35 5664
6856.13 6564
6856.91 7107
6857.70 7762
6858.48 8049
6859.26 8139
6860.04 7979
6860.82 7789
6861.60 7348
6862.39 6641
6863.17 6238
6863.95 5943
6864.73 5318
6865.51 5028
6866.30 4865
6867.08 4806
6867.86 4639
6868.64 4666
6869.42 4520
6870.21 4641
6870.99 4819
6871.77 4921
6872.55 5300
6873.34 5556
6874.12 5405
6874.90 5536
6875.68 5777
6876.47 5485
6877.25 5197
6878.03 5042
6878.81 4992
6879.60 4822
6880.38 4747
6881.16 4680
6881.95 4409
6882.73 4373
6883.51 4417
6884.29 4542
6885.08 4548
6885.86 4682
6886.64 4799
6887.43 4944
6888.21 4972
6888.99 5062
6889.78 5317
6890.56 5580
6891.34 5539
6892.13 5601
6892.91 5932
6893.69 6435
6894.48 6739
6895.26 7142
6896.05 7184
6896.83 7144
6897.61 7210
6898.40 6635
6899.18 6399
6899.97 6075
6900.75 5926
6901.53 5902
6902.32 5549
6903.10 5437
6903.89 5408
6904.67 5430
6905.45 5544
6906.24 5649
6907.02 5526
6907.81 5550
6908.59 5651
6909.38 5735
6910.16 5467
6910.95 5473
6911.73 5646
6912.51 5783
6913.30 6021
6914.08 5929
6914.87 6184
6915.65 6309
6916.44 6286
6917.22 6235
6918.01 6120
6918.79 5793
6919.58 5561
6920.36 5206
6921.15 5098
6921.93 4966
6922.72 5010
6923.50 5131
6924.29 5234
6925.08 5122
6925.86 5024
6926.65 5098
6927.43 5079
6928.22 5103
6929.00 5080
6929.79 4997
6930.57 4995
6931.36 4928
6932.15 5103
6932.93 5097
6933.72 5241
6934.50 5247
6935.29 5358
6936.08 5341
6936.86 5298
6937.65 5349
6938.43 5419
6939.22 5812
6940.01 5889
6940.79 5923
6941.58 6229
6942.37 6305
6943.15 6242
6943.94 6008
6944.72 5778
6945.51 5740
6946.30 5853
6947.08 5551
6947.87 5416
6948.66 5610
6949.44 5836
6950.23 6001
6951.02 6018
6951.80 6186
6952.59 6037
6953.38 6137
6954.17 6285
6954.95 6599
6955.74 6460
6956.53 6258
6957.31 6190
6958.10 6323
6958.89 6356
6959.68 6308
6960.46 6362
6961.25 6355
6962.04 6220
6962.83 6390
6963.61 6232
6964.40 6414
6965.19 6413
6965.98 6576
6966.76 6702
6967.55 6434
6968.34 6326
6969.13 6496
6969.92 6505
6970.70 6466
6971.49 6385
6972.28 6385
6973.07 6557
6973.86 6522
6974.64 6684
6975.43 6717
6976.22 7005
6977.01 7114
6977.80 7013
6978.59 7126
6979.37 7169
6980.16 7357
6980.95 7253
6981.74 7324
6982.53 7272
6983.32 7608
6984.11 7656
6984.90 7692
6985.68 8198
6986.47 8482
6987.26 8809
6988.05 9494
6988.84 9946
6989.63 10774
6990.42 12171
6991.21 13597
6992.00 15347
6992.79 16404
6993.57 17705
6994.36 18103
6995.15 17864
6995.94 16941
6996.73 15856
6997.52 14537
6998.31 12849
6999.10 11564
6999.89 10543
7000.68 9721
7001.47 9517
7002.26 9563
7003.05 10135
7003.84 11056
7004.63 12058
7005.42 13410
7006.21 15099
7007.00 16651
7007.79 17590
7008.58 18005
7009.37 17883
7010.16 17232
7010.95 15892
7011.74 14340
7012.53 12615
7013.32 11089
7014.11 10080
7014.90 8668
7015.69 7810
7016.48 7581
7017.27 7360
7018.06 7036
7018.85 7283
7019.65 7309
7020.44 7461
7021.23 7414
7022.02 7529
7022.81 7456
7023.60 7374
7024.39 7527
7025.18 7092
7025.97 6742
7026.76 6322
7027.56 6317
7028.35 6121
7029.14 5758
7029.93 5563
7030.72 5578
7031.51 5507
7032.30 5678
7033.09 5761
7033.89 5717
7034.68 5774
7035.47 5802
7036.26 5805
7037.05 5726
7037.84 5624
7038.64 5697
7039.43 5474
7040.22 5542
7041.01 5409
7041.80 5407
7042.60 5299
7043.39 5248
7044.18 5261
7044.97 5290
7045.76 5420
7046.56 5597
7047.35 5770
7048.14 5730
7048.93 5615
7049.73 6015
7050.52 6121
7051.31 5978
7052.10 5755
7052.90 5718
7053.69 5868
7054.48 5899
7055.27 6116
7056.07 6409
7056.86 6825
7057.65 7039
7058.45 7165
7059.24 7225
7060.03 7035
7060.83 6921
7061.62 6779
7062.41 6214
7063.20 5916
7064.00 5752
7064.79 5689
7065.58 5502
7066.38 5528
7067.17 5307
7067.96 5197
7068.76 5168
7069.55 5283
7070.35 5472
7071.14 5435
7071.93 5437
7072.73 5415
7073.52 5467
7074.31 5656
7075.11 5594
7075.90 5448
7076.70 5349
7077.49 5419
7078.28 5533
7079.08 5830
7079.87 5725
7080.67 5589
7081.46 5494
7082.25 5459
7083.05 5236
7083.84 5236
7084.64 5363
7085.43 5476
7086.23 5288
7087.02 5173
7087.82 5276
7088.61 5457
7089.41 5604
7090.20 5920
7090.99 6284
7091.79 6866
7092.58 7337
7093.38 8192
7094.17 8837
7094.97 9472
7095.76 10155
7096.56 10202
7097.35 9987
7098.15 9355
7098.94 8909
7099.74 8108
7100.54 7400
7101.33 6828
7102.13 6262
7102.92 5758
7103.72 5373
7104.51 5161
7105.31 4939
7106.10 4837
7106.90 4895
7107.70 4686
7108.49 4705
7109.29 4681
7110.08 4627
7110.88 4629
7111.67 4591
7112.47 4461
7113.27 4329
7114.06 4279
7114.86 4166
7115.65 4121
7116.45 4060
7117.25 4013
7118.04 3989
7118.84 3758
7119.64 3758
7120.43 3848
7121.23 3792
7122.03 3855
7122.82 4024
7123.62 4155
7124.41 4101
7125.21 4001
7126.01 3930
7126.81 3958
7127.60 3746
7128.40 3844
7129.20 3769
7129.99 3760
7130.79 3813
7131.59 3745
7132.38 3797
7133.18 3984
7133.98 3886
7134.78 3894
7135.57 3816
7136.37 3892
7137.17 4054
7137.96 4215
7138.76 3963
7139.56 4017
7140.36 4204
7141.15 4202
7141.95 4051
7142.75 3855
7143.55 3835
7144.35 3881
7145.14 3910
7145.94 3728
7146.74 3782
7147.54 3949
7148.33 3857
7149.13 3873
7149.93 4001
7150.73 4103
7151.53 4125
7152.33 4128
7153.12 4063
7153.92 4018
7154.72 3929
7155.52 3816
7156.32 3836
7157.12 4018
7157.91 4112
7158.71 4121
7159.51 3852
7160.31 3857
7161.11 3945
7161.91 3715
7162.71 3882
7163.50 3812
7164.30 3829
7165.10 3838
7165.90 3848
7166.70 3662
7167.50 3594
7168.30 3766
7169.10 3717
7169.90 3660
7170.70 3676
7171.50 3635
7172.29 3648
7173.09 3669
7173.89 3602
7174.69 3450
7175.49 3691
7176.29 3595
7177.09 3496
7177.89 3757
7178.69 3616
7179.49 3555
7180.29 3472
7181.09 3567
7181.89 3471
7182.69 3559
7183.49 3315
7184.29 3314
7185.09 3408
7185.89 3383
7186.69 3518
7187.49 3677
7188.29 3569
7189.09 3798
7189.89 3798
7190.69 3935
7191.49 4055
7192.29 3976
7193.09 4060
7193.89 3928
7194.69 3889
7195.49 3648
7196.29 3600
7197.10 3494
7197.90 3441
7198.70 3461
7199.50 3277
7200.30 3289
7201.10 3378
7201.90 3436
7202.70 3043
7203.50 3147
7204.30 3320
7205.11 3254
7205.91 3286
7206.71 3467
7207.51 3364
7208.31 3253
7209.11 3307
7209.91 3361
7210.71 3372
7211.52 3383
7212.32 3267
7213.12 3383
7213.92 3310
7214.72 3241
7215.52 3360
7216.33 3275
7217.13 3360
7217.93 3414
7218.73 3438
7219.53 3340
7220.34 3322
7221.14 3323
7221.94 3561
7222.74 3734
7223.54 3483
7224.35 3486
7225.15 3443
7225.95 3569
7226.75 3490
7227.56 3417
7228.36 3616
7229.16 3517
7229.96 3392
7230.77 3500
7231.57 3520
7232.37 3436
7233.17 3428
7233.98 3439
7234.78 3478
7235.58 3605
7236.38 3694
7237.19 3701
7237.99 3592
7238.79 3682
7239.60 3840
7240.40 3670
7241.20 3846
7242.01 3682
7242.81 3637
7243.61 3824
7244.42 3825
7245.22 4051
7246.02 4032
7246.83 4231
7247.63 4186
7248.43 4296
7249.24 4290
7250.04 4239
7250.84 4244
7251.65 4098
7252.45 4090
7253.26 4011
7254.06 3936
7254.86 3855
7255.67 3969
7256.47 4051
7257.28 4004
7258.08 4006
7258.88 4002
7259.69 4120
7260.49 4067
7261.30 4156
7262.10 4063
7262.90 4206
7263.71 4108
7264.51 3925
7265.32 4010
7266.12 4008
7266.93 4073
7267.73 4105
7268.54 4346
7269.34 4309
7270.15 4365
7270.95 4341
7271.76 4454
7272.56 4388
7273.37 4629
7274.17 4661
7274.98 4794
7275.78 4618
7276.59 4715
7277.39 4945
7278.20 4870
7279.00 4872
7279.81 5009
7280.61 4984
7281.42 4986
7282.22 4954
7283.03 5025
7283.83 4921
7284.64 5292
7285.45 5561
7286.25 5653
7287.06 5958
7287.86 6760
7288.67 7686
7289.47 8632
7290.28 10102
7291.09 11501
7291.89 12684
7292.70 13355
7293.50 13686
7294.31 13039
7295.12 12542
7295.92 11504
7296.73 9976
7297.53 8810
7298.34 7773
7299.15 7099
7299.95 6343
7300.76 6169
7301.57 5892
7302.37 5673
7303.18 5322
7303.99 5312
7304.79 5266
7305.60 5239
7306.41 5418
7307.21 5217
7308.02 5170
7308.83 5267
7309.63 5203
7310.44 5142
7311.25 5283
7312.06 5440
7312.86 5639
7313.67 5796
7314.48 5809
7315.28 6028
7316.09 6638
7316.90 6813
7317.71 7273
7318.51 7872
7319.32 7909
7320.13 8407
7320.94 7883
7321.74 7438
7322.55 7195
7323.36 7107
7324.17 7133
7324.97 7188
7325.78 7614
7326.59 8168
7327.40 8622
7328.21 9316
7329.01 9444
7329.82 9464
7330.63 9433
7331.44 9081
7332.25 8603
7333.06 8045
7333.86 7460
7334.67 6738
7335.48 6370
7336.29 6136
7337.10 5683
7337.91 5275
7338.71 5139
7339.52 5012
7340.33 5149
7341.14 5082
7341.95 5339
7342.76 5251
7343.57 5436
7344.38 5709
7345.18 5715
7345.99 5725
7346.80 5657
7347.61 5735
7348.42 5471
7349.23 5428
7350.04 5473
7350.85 5235
7351.66 5336
7352.47 5384
7353.28 5257
7354.09 5264
7354.89 5280
7355.70 5254
7356.51 5206
7357.32 5204
7358.13 5172
7358.94 4898
7359.75 4919
7360.56 5187
7361.37 4928
7362.18 4743
7362.99 4854
7363.80 4904
7364.61 4889
7365.42 5040
7366.23 4960
7367.04 4963
7367.85 5058
7368.66 4912
7369.47 5097
7370.28 5301
7371.09 5312
7371.90 5401
7372.71 5529
7373.52 5546
7374.33 5628
7375.15 5517
7375.96 5578
7376.77 5504
7377.58 5438
7378.39 5455
7379.20 5669
7380.01 5533
7380.82 5590
7381.63 5577
7382.44 5573
7383.25 5833
7384.06 5992
7384.88 6554
7385.69 6832
7386.50 7545
7387.31 8208
7388.12 8744
7388.93 9006
7389.74 9187
7390.55 9284
7391.37 9236
7392.18 8576
7392.99 8040
7393.80 7630
7394.61 6988
7395.42 6287
7396.24 5992
7397.05 5855
7397.86 5585
7398.67 5485
7399.48 5423
7400.30 5269
7401.11 5210
7401.92 5343
7402.73 5536
7403.54 5644
7404.36 6051
7405.17 6404
7405.98 6576
7406.79 6846
7407.60 7379
7408.42 7583
7409.23 7858
7410.04 7755
7410.85 7388
7411.67 7174
7412.48 6985
7413.29 6829
7414.11 6752
7414.92 6569
7415.73 6421
7416.54 6135
7417.36 6029
7418.17 5711
7418.98 5592
7419.80 5224
7420.61 4846
7421.42 4904
7422.23 4808
7423.05 4549
7423.86 4506
7424.67 4321
7425.49 4392
7426.30 4320
7427.11 4187
7427.93 3989
7428.74 4098
7429.56 4006
7430.37 3982
7431.18 3938
7432.00 4115
7432.81 4111
7433.62 3827
7434.44 3925
7435.25 3897
7436.07 3924
7436.88 3798
7437.69 3655
7438.51 3719
7439.32 3717
7440.14 3784
7440.95 3809
7441.76 3810
7442.58 3654
7443.39 3597
7444.21 3580
7445.02 3737
7445.84 3751
7446.65 3683
7447.46 3727
7448.28 3660
7449.09 3689
7449.91 3743
7450.72 3614
7451.54 3731
7452.35 3741
7453.17 3696
7453.98 3649
7454.80 3653
7455.61 3565
7456.43 3551
7457.24 3472
7458.06 3333
7458.87 3376
7459.69 3478
7460.50 3492
7461.32 3602
7462.13 3384
7462.95 3367
7463.77 3394
7464.58 3452
7465.40 3548
7466.21 3599
7467.03 3571
7467.84 3594
7468.66 3519
7469.47 3445
7470.29 3545
7471.11 3495
7471.92 3540
7472.74 3559
7473.55 3585
7474.37 3352
7475.19 3519
7476.00 3473
7476.82 3654
7477.63 3590
7478.45 3554
7479.27 3459
7480.08 3539
7480.90 3432
7481.72 3381
7482.53 3278
7483.35 3304
7484.17 3169
7484.98 3103
7485.80 3177
7486.62 3127
7487.43 3085
7488.25 3084
7489.07 3132
7489.88 3082
7490.70 3045
7491.52 3132
7492.33 3170
7493.15 2991
7493.97 3037
7494.78 3108
7495.60 3103
7496.42 2928
7497.24 2890
7498.05 2809
7498.87 2972
7499.69 2921
7500.51 2853
7501.32 2893
7502.14 2844
7502.96 2858
7503.78 2888
7504.59 2923
7505.41 2941
7506.23 2983
7507.05 2839
7507.86 2836
7508.68 2777
7509.50 2852
7510.32 2894
7511.14 2884
7511.95 2698
7512.77 2686
7513.59 2819
7514.41 2830
7515.23 2683
7516.05 2658
7516.86 2719
7517.68 2666
7518.50 2666
7519.32 2755
7520.14 2685
7520.96 2669
7521.78 2736
7522.59 2842
7523.41 2899
7524.23 2693
7525.05 2673
7525.87 2667
7526.69 2788
7527.51 2661
7528.33 2723
7529.14 2786
7529.96 2745
7530.78 2865
7531.60 2673
7532.42 2675
7533.24 2661
7534.06 2732
7534.88 2750
7535.70 2725
7536.52 2718
7537.34 2912
7538.16 2786
7538.98 2871
7539.80 2931
7540.62 2761
7541.44 2638
7542.25 2679
7543.07 2749
7543.89 2829
7544.71 2702
7545.53 2855
7546.35 2891
7547.17 2777
7547.99 2900
7548.81 2865
7549.63 2851
7550.45 2927
7551.27 2943
7552.09 2867
7552.92 2952
7553.74 3008
7554.56 2914
7555.38 3017
7556.20 2946
7557.02 2941
7557.84 2983
7558.66 2982
7559.48 2855
7560.30 2943
7561.12 2983
7561.94 3121
7562.76 2933
7563.58 2948
7564.40 2970
7565.23 2955
7566.05 2979
7566.87 2918
7567.69 3118
7568.51 3008
7569.33 2977
7570.15 2951
7570.97 3058
7571.79 2958
7572.62 3022
7573.44 2962
7574.26 3051
7575.08 3030
7575.90 3101
7576.72 3122
7577.55 3095
7578.37 3004
7579.19 3089
7580.01 3048
7580.83 3056
7581.65 3083
7582.48 3042
7583.30 3115
7584.12 3155
7584.94 3176
7585.76 3267
7586.59 3204
7587.41 3040
7588.23 3113
7589.05 3162
7589.88 3038
7590.70 3182
7591.52 3235
7592.34 3315
7593.16 3503
7593.99 3578
7594.81 3581
7595.63 3549
7596.46 3653
7597.28 3837
7598.10 3685
7598.92 3555
7599.75 3604
7600.57 3630
7601.39 3728
7602.22 3515
7603.04 3563
7603.86 3529
7604.68 3628
7605.51 3637
7606.33 3577
7607.15 3748
7607.98 3892
7608.80 3905
7609.62 4198
7610.45 4367
7611.27 4589
7612.09 4941
7612.92 5043
7613.74 5039
7614.57 5035
7615.39 5108
7616.21 4980
7617.04 4784
7617.86 4646
7618.68 4406
7619.51 4375
7620.33 4183
7621.16 4243
7621.98 4136
7622.80 4128
7623.63 4246
7624.45 4425
7625.28 4573
7626.10 4738
7626.93 4803
7627.75 4732
7628.57 4914
7629.40 4679
7630.22 4500
7631.05 4471
7631.87 4451
7632.70 4367
7633.52 4252
7634.35 4327
7635.17 4511
7636.00 4682
7636.82 4779
7637.65 5087
7638.47 5393
7639.30 5835
7640.12 6279
7640.95 6451
7641.77 6352
7642.60 6164
7643.42 5641
7644.25 5427
7645.07 5017
7645.90 4597
7646.72 4485
7647.55 4227
7648.37 3760
7649.20 3649
7650.02 3365
7650.85 3427
7651.68 3357
7652.50 3330
7653.33 3440
7654.15 3625
7654.98 3638
7655.81 3610
7656.63 3514
7657.46 3555
7658.28 3460
7659.11 3269
7659.94 3335
7660.76 3219
7661.59 3134
7662.41 2940
7663.24 2920
7664.07 2839
7664.89 2845
7665.72 2946
7666.55 2810
7667.37 2846
7668.20 2866
7669.03 3018
7669.85 2854
7670.68 2870
7671.51 2857
7672.33 2852
7673.16 2895
7673.99 2895
7674.81 2875
7675.64 2832
7676.47 2828
7677.29 2689
7678.12 2795
7678.95 2779
7679.78 2726
7680.60 2825
7681.43 2877
7682.26 2791
7683.08 2734
7683.91 2757
7684.74 2664
7685.57 2799
7686.39 2675
7687.22 2817
7688.05 2833
7688.88 2764
7689.70 2819
7690.53 2860
7691.36 2870
7692.19 2961
7693.02 2842
7693.84 3038
7694.67 3032
7695.50 2928
7696.33 2914
7697.16 3104
7697.98 3161
7698.81 3059
7699.64 2932
7700.47 2781
7701.30 2912
7702.13 2901
7702.95 2842
7703.78 2864
7704.61 2999
7705.44 3052
7706.27 3093
7707.10 3075
7707.93 3162
7708.75 3175
7709.58 3223
7710.41 3225
7711.24 3166
7712.07 3120
7712.90 2989
7713.73 2944
7714.56 2892
7715.39 2866
7716.22 2819
7717.04 2798
7717.87 2731
7718.70 2830
7719.53 2814
7720.36 2895
7721.19 2765
7722.02 2830
7722.85 2727
7723.68 2747
7724.51 2729
7725.34 2819
7726.17 2722
7727.00 2666
7727.83 2647
7728.66 2675
7729.49 2679
7730.32 2685
7731.15 2570
7731.98 2563
7732.81 2648
7733.64 2578
7734.47 2557
7735.30 2675
7736.13 2814
7736.96 2615
7737.79 2727
7738.62 2566
7739.45 2584
7740.28 2569
7741.11 2470
7741.94 2644
7742.77 2680
7743.60 2573
7744.43 2718
7745.26 2599
7746.09 2623
7746.93 2612
7747.76 2683
7748.59 2724
7749.42 2747
7750.25 2746
7751.08 2750
7751.91 2872
7752.74 3072
7753.57 3272
7754.40 3401
7755.24 3601
7756.07 3835
7756.90 3859
7757.73 3856
7758.56 3617
7759.39 3454
7760.22 3377
7761.06 3290
7761.89 3193
7762.72 3152
7763.55 3022
7764.38 2985
7765.21 3097
7766.05 3079
7766.88 3043
7767.71 3152
7768.54 3049
7769.37 3142
7770.21 2943
7771.04 2866
7771.87 2999
7772.70 3053
7773.53 3014
7774.37 2878
7775.20 2877
7776.03 2813
7776.86 2679
7777.70 2627
7778.53 2584
7779.36 2627
7780.19 2531
7781.03 2672
7781.86 2660
7782.69 2541
7783.52 2655
7784.36 2663
7785.19 2747
7786.02 2608
7786.86 2554
7787.69 2644
7788.52 2526
7789.36 2428
7790.19 2566
7791.02 2639
7791.85 2658
7792.69 2712
7793.52 2622
7794.35 2587
7795.19 2701
7796.02 2545
7796.86 2561
7797.69 2621
7798.52 2704
7799.36 2655
7800.19 2593
7801.02 2582
7801.86 2532
7802.69 2643
7803.52 2636
7804.36 2684
7805.19 2631
7806.03 2709
7806.86 2876
7807.69 2732
7808.53 2809
7809.36 2768
7810.20 2930
7811.03 2943
7811.87 2851
7812.70 2827
7813.53 2958
7814.37 2864
7815.20 2847
7816.04 2916
7816.87 2843
7817.71 2787
7818.54 3025
7819.38 2901
7820.21 2903
7821.05 3141
7821.88 3264
7822.72 3350
7823.55 3498
7824.39 3512
7825.22 3531
7826.06 3532
7826.89 3429
7827.73 3305
7828.56 3271
7829.40 3349
7830.23 3256
7831.07 3359
7831.90 3266
7832.74 3184
7833.57 3459
7834.41 3595
7835.24 3640
7836.08 3564
7836.91 3600
7837.75 3457
7838.59 3426
7839.42 3376
7840.26 3511
7841.09 3574
7841.93 3556
7842.77 3710
7843.60 3497
7844.44 3365
7845.27 3489
7846.11 3417
7846.95 3397
7847.78 3239
7848.62 3220
7849.45 3274
7850.29 3205
7851.13 3135
7851.96 3141
7852.80 3053
7853.64 2996
7854.47 3030
7855.31 2910
7856.15 2791
7856.98 2893
7857.82 2839
7858.66 3038
7859.49 2966
7860.33 2818
7861.17 2912
7862.00 2943
7862.84 3010
7863.68 2957
7864.52 2782
7865.35 2858
7866.19 2942
7867.03 3057
7867.86 3028
7868.70 3056
7869.54 3046
7870.38 3128
7871.21 3086
7872.05 3045
7872.89 2887
7873.73 2924
7874.56 3009
7875.40 2939
7876.24 2993
7877.08 3008
7877.92 2956
7878.75 3001
7879.59 2907
7880.43 2898
7881.27 2838
7882.10 2975
7882.94 3221
7883.78 3366
7884.62 3445
7885.46 3497
7886.30 3665
7887.13 3780
7887.97 3772
7888.81 3821
7889.65 3654
7890.49 3330
7891.33 3475
7892.16 3328
7893.00 3250
7893.84 3257
7894.68 3338
7895.52 3346
7896.36 3128
7897.20 3297
7898.04 3372
7898.88 3520
7899.71 3493
7900.55 3608
7901.39 3695
7902.23 3559
7903.07 3382
7903.91 3453
7904.75 3319
7905.59 3283
7906.43 3316
7907.27 3233
7908.11 3333
7908.95 3308
7909.79 3272
7910.62 3169
7911.46 3085
7912.30 2989
7913.14 2952
7913.98 2979
7914.82 3065
7915.66 2983
7916.50 2876
7917.34 2971
7918.18 2859
7919.02 3082
7919.86 2993
7920.70 2794
7921.54 2930
7922.38 2941
7923.22 3098
7924.06 3247
7924.90 3302
7925.74 3213
7926.58 3288
7927.43 3205
7928.27 3335
7929.11 3081
7929.95 3025
7930.79 3019
7931.63 2752
7932.47 2765
7933.31 2743
7934.15 2672
7934.99 2571
7935.83 2556
7936.67 2609
7937.51 2630
7938.36 2508
7939.20 2602
7940.04 2762
7940.88 2660
7941.72 2556
7942.56 2615
7943.40 2654
7944.24 2726
7945.09 2756
7945.93 2579
7946.77 2561
7947.61 2535
7948.45 2681
7949.29 2713
7950.13 2656
7950.98 2719
7951.82 2791
7952.66 2723
7953.50 2797
7954.34 2828
7955.19 2725
7956.03 2893
7956.87 2742
7957.71 2853
7958.55 2978
7959.40 3044
7960.24 3005
7961.08 3018
7961.92 3073
7962.76 3126
7963.61 3407
7964.45 3365
7965.29 3173
7966.13 3244
7966.98 3192
7967.82 3279
7968.66 3239
7969.50 3184
7970.35 3238
7971.19 3196
7972.03 3222
7972.88 3265
7973.72 3107
7974.56 3296
7975.40 3239
7976.25 3353
7977.09 3414
7977.93 3304
7978.78 3244
7979.62 3156
7980.46 3047
7981.31 3016
7982.15 3168
7982.99 3005
7983.84 2895
7984.68 2893
7985.52 2958
7986.37 2723
7987.21 2703
7988.06 2669
7988.90 2765
7989.74 2603
7990.59 2605
7991.43 2747
7992.27 2557
7993.12 2640
7993.96 2625
7994.81 2550
7995.65 2643
7996.49 2541
7997.34 2529
7998.18 2642
7999.03 2720
7999.87 2624
8000.72 2544
8001.56 2534
8002.40 2486
8003.25 2369
8004.09 2518
8004.94 2386
8005.78 2393
8006.63 2432
8007.47 2477
8008.32 2610
8009.16 2397
8010.01 2628
8010.85 2598
8011.70 2370
8012.54 2517
8013.39 2427
8014.23 2352
8015.08 2287
8015.92 2308
8016.77 2224
8017.61 2111
8018.46 2151
8019.30 2201
8020.15 2224
8020.99 2154
8021.84 2279
8022.68 2298
8023.53 2181
8024.38 2177
8025.22 2351
8026.07 2182
8026.91 2136
8027.76 2163
8028.60 2178
8029.45 2240
8030.30 2214
8031.14 2198
8031.99 2242
8032.83 2145
8033.68 2130
8034.53 2057
8035.37 2115
8036.22 2175
8037.06 2260
8037.91 2242
8038.76 2423
8039.60 2335
8040.45 2163
8041.30 2236
8042.14 2272
8042.99 2326
8043.84 2274
8044.68 2218
8045.53 2250
8046.38 2187
8047.22 2215
8048.07 2282
8048.92 2151
8049.76 2080
8050.61 1994
8051.46 2025
8052.30 2116
8053.15 2143
8054.00 2128
8054.85 2083
8055.69 2135
8056.54 2091
8057.39 2133
8058.24 2061
8059.08 2055
8059.93 2204
8060.78 2175
8061.63 2120
8062.47 2044
8063.32 2154
8064.17 2088
8065.02 2149
8065.86 2158
8066.71 2141
8067.56 2154
8068.41 2087
8069.26 2137
8070.10 2114
8070.95 2007
8071.80 1969
8072.65 2084
8073.50 2086
8074.34 2061
8075.19 1956
8076.04 2026
8076.89 2116
8077.74 2134
8078.59 2053
8079.43 2128
8080.28 2068
8081.13 2007
8081.98 2084
8082.83 2101
8083.68 1943
8084.53 1964
8085.37 1962
8086.22 1958
8087.07 1942
8087.92 1985
8088.77 2105
8089.62 2083
8090.47 1927
8091.32 2006
8092.17 1959
8093.02 1965
8093.87 2050
8094.71 1952
8095.56 2073
8096.41 2059
8097.26 2181
8098.11 2106
8098.96 2105
8099.81 2093
8100.66 2024
8101.51 1984
8102.36 2091
8103.21 2045
8104.06 1855
8104.91 1993
8105.76 2055
8106.61 2005
8107.46 2103
8108.31 2080
8109.16 2054
8110.01 2106
8110.86 2080
8111.71 2098
8112.56 2143
8113.41 2093
8114.26 2022
8115.11 2044
8115.96 1957
8116.81 1968
8117.66 1934
8118.51 1929
8119.36 2099
8120.21 1999
8121.06 2065
8121.92 1971
8122.77 1938
8123.62 2037
8124.47 2085
8125.32 2098
8126.17 2020
8127.02 2093
8127.87 2015
8128.72 2150
8129.57 2147
8130.43 2196
8131.28 2060
8132.13 1976
8132.98 2088
8133.83 2067
8134.68 2061
8135.53 2070
8136.38 2049
8137.24 2017
8138.09 1989
8138.94 2015
8139.79 2186
8140.64 2099
8141.49 2115
8142.35 2184
8143.20 2141
8144.05 2201
8144.90 2245
8145.75 2173
8146.61 2127
8147.46 2212
8148.31 2259
8149.16 2205
8150.01 2214
8150.87 2229
8151.72 2253
8152.57 2220
8153.42 2149
8154.28 2192
8155.13 2127
8155.98 2206
8156.83 2340
8157.69 2387
8158.54 2350
8159.39 2247
8160.24 2378
8161.10 2419
8161.95 2429
8162.80 2382
8163.66 2574
8164.51 2798
8165.36 2630
8166.21 2618
8167.07 2662
8167.92 2587
8168.77 2478
8169.63 2471
8170.48 2447
8171.33 2292
8172.19 2102
8173.04 2147
8173.89 2250
8174.75 2294
8175.60 2184
8176.46 2141
8177.31 2124
8178.16 2108
8179.02 2045
8179.87 2098
8180.72 2117
8181.58 2110
8182.43 2102
8183.29 2155
8184.14 2188
8184.99 2126
8185.85 2021
8186.70 1958
8187.56 1839
8188.41 1999
8189.26 1962
8190.12 1994
8190.97 1959
8191.83 2009
8192.68 1918
8193.54 1913
8194.39 1971
8195.25 1925
8196.10 1900
8196.95 1938
8197.81 1937
8198.66 1974
8199.52 1887
8200.37 1999
8201.23 1953
8202.08 1981
8202.94 1989
8203.79 1923
8204.65 1942
8205.50 1943
8206.36 1906
8207.21 1877
8208.07 1901
8208.92 2009
8209.78 2025
8210.64 1929
8211.49 1975
8212.35 1943
8213.20 2010
8214.06 2060
8214.91 2048
8215.77 2021
8216.62 1951
8217.48 1889
8218.34 2040
8219.19 2087
8220.05 2002
8220.90 1991
8221.76 1890
8222.61 2007
8223.47 2014
8224.33 2079
8225.18 2177
8226.04 2323
8226.90 2297
8227.75 2322
8228.61 2509
8229.46 2699
8230.32 2685
8231.18 2609
8232.03 2619
8232.89 2651
8233.75 2606
8234.60 2419
8235.46 2360
8236.32 2287
8237.17 2281
8238.03 2323
8238.89 2252
8239.74 2119
8240.60 2060
8241.46 2039
8242.32 2004
8243.17 2103
8244.03 2065
8244.89 1971
8245.74 1965
8246.60 1950
8247.46 1910
8248.32 1991
8249.17 2025
8250.03 2037
8250.89 2050
8251.75 2055
8252.60 1943
8253.46 1952
8254.32 2123
8255.18 2119
8256.03 2083
8256.89 2125
8257.75 2007
8258.61 2065
8259.47 2079
8260.32 2047
8261.18 2039
8262.04 1984
8262.90 2046
8263.76 2034
8264.61 1975
8265.47 1919
8266.33 1850
8267.19 1922
8268.05 1955
8268.91 1900
8269.76 1892
8270.62 1921
8271.48 1932
8272.34 1985
8273.20 1870
8274.06 1885
8274.92 1894
8275.77 1963
8276.63 1972
8277.49 1916
8278.35 1901
8279.21 1889
8280.07 1968
8280.93 1940
8281.79 1950
8282.65 1916
8283.51 1963
8284.36 2094
8285.22 2001
8286.08 2040
8286.94 1977
8287.80 1962
8288.66 2108
8289.52 1988
8290.38 2003
8291.24 1972
8292.10 1984
8292.96 2120
8293.82 2038
8294.68 1927
8295.54 1941
8296.40 1953
8297.26 2046
8298.12 2093
8298.98 2022
8299.84 2027
8300.70 2041
8301.56 2134
8302.42 2155
8303.28 2056
8304.14 2052
8305.00 2025
8305.86 2042
8306.72 2016
8307.58 2011
8308.44 2050
8309.30 2035
8310.16 2021
8311.02 2136
8311.88 2054
8312.74 2090
8313.60 2113
8314.46 2023
8315.33 1992
8316.19 2176
8317.05 2070
8317.91 2029
8318.77 2035
8319.63 2025
8320.49 2027
8321.35 1997
8322.21 1940
8323.08 2021
8323.94 2132
8324.80 2065
8325.66 2072
8326.52 2088
8327.38 2112
8328.24 2152
8329.10 2080
8329.97 2100
8330.83 2118
8331.69 2165
8332.55 2192
8333.41 2123
8334.28 2099
8335.14 2126
8336.00 2081
8336.86 2070
8337.72 2051
8338.58 2083
8339.45 2065
8340.31 2145
8341.17 2111
8342.03 1943
8342.90 2097
8343.76 2107
8344.62 2021
8345.48 1993
8346.35 2111
8347.21 2093
8348.07 2019
8348.93 2077
8349.80 2018
8350.66 2168
8351.52 2095
8352.38 2055
8353.25 2107
8354.11 2023
8354.97 2074
8355.83 1971
8356.70 1987
8357.56 2087
8358.42 2020
8359.29 2037
8360.15 2098
8361.01 2105
8361.88 2092
8362.74 2089
8363.60 2141
8364.47 2092
8365.33 2001
8366.19 2089
8367.06 2152
8367.92 2197
8368.78 2183
8369.65 2161
8370.51 2140
8371.38 2138
8372.24 2116
8373.10 2177
8373.97 2246
8374.83 2214
8375.69 2359
8376.56 2254
8377.42 2278
8378.29 2438
8379.15 2312
8380.01 2305
8380.88 2246
8381.74 2389
8382.61 2242
8383.47 2227
8384.34 2176
8385.20 2218
8386.07 2185
8386.93 2312
8387.79 2225
8388.66 2321
8389.52 2355
8390.39 2273
8391.25 2253
8392.12 2325
8392.98 2378
8393.85 2286
8394.71 2504
8395.58 2456
8396.44 2453
8397.31 2490
8398.17 2392
8399.04 2482
8399.90 2407
8400.77 2513
8401.63 2496
8402.50 2528
8403.36 2591
8404.23 2570
8405.10 2598
8405.96 2558
8406.83 2573
8407.69 2551
8408.56 2614
8409.42 2570
8410.29 2677
8411.15 2694
8412.02 2776
8412.89 2694
8413.75 2640
8414.62 2596
8415.48 2748
8416.35 2704
8417.22 2739
8418.08 2852
8418.95 2789
8419.82 2843
8420.68 2806
8421.55 2859
8422.41 2822
8423.28 3030
8424.15 3188
8425.01 2989
8425.88 3027
8426.75 3100
8427.61 3109
8428.48 3083
8429.35 2959
8430.21 3196
8431.08 3286
8431.95 3356
8432.81 3313
8433.68 3539
8434.55 3481
8435.41 3534
8436.28 3486
8437.15 3550
8438.02 3553
8438.88 3477
8439.75 3505
8440.62 3735
8441.49 3684
8442.35 3755
8443.22 3821
8444.09 3834
8444.96 3919
8445.82 4069
8446.69 4250
8447.56 4282
8448.43 4582
8449.29 4773
8450.16 4794
8451.03 4981
8451.90 4994
8452.77 5056
8453.63 5226
8454.50 5149
8455.37 5230
8456.24 5060
8457.11 5081
8457.97 5275
8458.84 5225
8459.71 5596
8460.58 5945
8461.45 6533
8462.32 6926
8463.18 7484
8464.05 8466
8464.92 8984
8465.79 9376
8466.66 9682
8467.53 9729
8468.40 9554
8469.26 9042
8470.13 8793
8471.00 8470
8471.87 7783
8472.74 7311
8473.61 6995
8474.48 7328
8475.35 7989
8476.22 8993
8477.09 10201
8477.95 11453
8478.82 12683
8479.69 13268
8480.56 13661
8481.43 13307
8482.30 12310
8483.17 11185
8484.04 10014
8484.91 8669
8485.78 7587
8486.65 6630
8487.52 6068
8488.39 5544
8489.26 5094
8490.13 4645
8491.00 4448
8491.87 4275
8492.74 4231
8493.61 4021
8494.48 4003
8495.35 4101
8496.22 4086
8497.09 4079
8497.96 4011
8498.83 4055
8499.70 3835
8500.57 3766
8501.44 3734
8502.31 3811
8503.18 3725
8504.05 3690
8504.92 3755
8505.79 3650
8506.66 3677
8507.53 3625
8508.41 3673
8509.28 3600
8510.15 3577
8511.02 3513
8511.89 3578
8512.76 3514
8513.63 3749
8514.50 3900
8515.37 3833
8516.24 3797
8517.12 3909
8517.99 3930
8518.86 4009
8519.73 4028
8520.60 3925
8521.47 3908
8522.34 3705
8523.22 3473
8524.09 3475
8524.96 3597
8525.83 3481
8526.70 3487
8527.57 3626
8528.45 3601
8529.32 3607
8530.19 3559
8531.06 3533
8531.93 3512
8532.81 3580
8533.68 3769
8534.55 3685
8535.42 3615
8536.29 3766
8537.17 3821
8538.04 3868
8538.91 3986
8539.78 3957
8540.66 4008
8541.53 4006
8542.40 3924
8543.27 4000
8544.15 4037
8545.02 4008
8545.89 4170
8546.76 4077
8547.64 4024
8548.51 4009
8549.38 3921
8550.26 3951
8551.13 3873
8552.00 3771
8552.87 3801
8553.75 3646
8554.62 3781
8555.49 3736
8556.37 3804
8557.24 3797
8558.11 3913
8558.99 4164
8559.86 4277
8560.73 4555
8561.61 4836
8562.48 5147
8563.36 5444
8564.23 5580
8565.10 5339
8565.98 5022
8566.85 4829
8567.72 4534
8568.60 4243
8569.47 3967
8570.35 3762
8571.22 3516
8572.09 3400
8572.97 3334
8573.84 3275
8574.72 3164
8575.59 3126
8576.46 2927
8577.34 3041
8578.21 3091
8579.09 3064
8579.96 3152
8580.84 3006
8581.71 2890
8582.59 2939
8583.46 2944
8584.34 2920
8585.21 2793
8586.08 2837
8586.96 2812
8587.83 2752
8588.71 2708
8589.58 2700
8590.46 2821
8591.33 2681
8592.21 2822
8593.08 2678
8593.96 2609
8594.83 2741
8595.71 2662
8596.59 2695
8597.46 2636
8598.34 2629
8599.21 2628
8600.09 2703
8600.96 2643
8601.84 2661
8602.71 2654
8603.59 2582
8604.46 2676
8605.34 2780
8606.22 2793
8607.09 2704
8607.97 2666
8608.84 2756
8609.72 2756
8610.60 2686
8611.47 2857
8612.35 2769
8613.22 2766
8614.10 2903
8614.98 2797
8615.85 2802
8616.73 2820
8617.61 2795
8618.48 2811
8619.36 2812
8620.24 2856
8621.11 2857
8621.99 2824
8622.87 2837
8623.74 2829
8624.62 2786
8625.50 2841
8626.37 2757
8627.25 2825
8628.13 2824
8629.00 2831
8629.88 2887
8630.76 2926
8631.63 2929
8632.51 2921
8633.39 2991
8634.27 3105
8635.14 3082
8636.02 3110
8636.90 3144
8637.77 3045
8638.65 3068
8639.53 2964
8640.41 2847
8641.28 2864
8642.16 2873
8643.04 2903
8643.92 3027
8644.80 2834
8645.67 2691
8646.55 2804
8647.43 2879
8648.31 2947
8649.19 2999
8650.06 3100
8650.94 3188
8651.82 3288
8652.70 3202
8653.58 3135
8654.45 3182
8655.33 3194
8656.21 3259
8657.09 3306
8657.97 3294
8658.85 3454
8659.72 3256
8660.60 3208
8661.48 3178
8662.36 3155
8663.24 3259
8664.12 3272
8665.00 3156
8665.88 3187
8666.75 3273
8667.63 3232
8668.51 3297
8669.39 3319
8670.27 3323
8671.15 3182
8672.03 3196
8672.91 3191
8673.79 3189
8674.67 3252
8675.55 3325
8676.42 3408
8677.30 3300
8678.18 3454
8679.06 3676
8679.94 3740
8680.82 4017
8681.70 4186
8682.58 4269
8683.46 4330
8684.34 4247
8685.22 4268
8686.10 4489
8686.98 4269
8687.86 4011
8688.74 3850
8689.62 3768
8690.50 3710
8691.38 3743
8692.26 3670
8693.14 3702
8694.02 3606
8694.90 3829
8695.78 3955
8696.66 4407
8697.54 4837
8698.42 5560
8699.30 6454
8700.18 7134
8701.07 7835
8701.95 8323
8702.83 8356
8703.71 8390
8704.59 8028
8705.47 7308
8706.35 6553
8707.23 5849
8708.11 5155
8708.99 4649
8709.87 4201
8710.75 3799
8711.64 3551
8712.52 3426
8713.40 3097
8714.28 3032
8715.16 3055
8716.04 2962
8716.92 2915
8717.81 2898
8718.69 2871
8719.57 2766
8720.45 2704
8721.33 2623
8722.21 2601
8723.10 2684
8723.98 2668
8724.86 2616
8725.74 2533
8726.62 2444
8727.50 2547
8728.39 2539
8729.27 2711
8730.15 2635
8731.03 2633
8731.91 2702
8732.80 2727
8733.68 2807
8734.56 2642
8735.44 2681
8736.33 2853
8737.21 2870
8738.09 2822
8738.97 2781
8739.86 2951
8740.74 2960
8741.62 2895
8742.50 2847
8743.39 2784
8744.27 2640
8745.15 2724
8746.04 2639
8746.92 2488
8747.80 2620
8748.68 2595
8749.57 2565
8750.45 2517
8751.33 2492
8752.22 2502
8753.10 2507
8753.98 2509
8754.87 2507
8755.75 2512
8756.63 2505
8757.52 2496
8758.40 2583
8759.28 2604
8760.17 2640
8761.05 2572
8761.94 2641
8762.82 2644
8763.70 2639
8764.59 2833
8765.47 2878
8766.36 2975
8767.24 2949
8768.12 2911
8769.01 3020
8769.89 3017
8770.78 2957
8771.66 3022
8772.54 2915
8773.43 2920
8774.31 3016
8775.20 2890
8776.08 2900
8776.97 2937
8777.85 2811
8778.73 2908
8779.62 2873
8780.50 2920
8781.39 2843
8782.27 2818
8783.16 2925
8784.04 2803
8784.93 2768
8785.81 2745
8786.70 2819
8787.58 2714
8788.47 2773
8789.35 2765
8790.24 2702
8791.12 2696
8792.01 2757
8792.89 2777
8793.78 2708
8794.66 2653
8795.55 2695
8796.44 2675
8797.32 2575
8798.21 2497
8799.09 2527
8799.98 2735
8800.86 2777
8801.75 2706
8802.63 2721
8803.52 2699
8804.41 2668
8805.29 2708
8806.18 2715
8807.06 2824
8807.95 2777
8808.84 2754
8809.72 2630
8810.61 2536
8811.49 2516
8812.38 2604
8813.27 2564
8814.15 2617
8815.04 2571
8815.93 2549
8816.81 2581
8817.70 2697
8818.59 2735
8819.47 2659
8820.36 2568
8821.25 2615
8822.13 2663
8823.02 2619
8823.91 2559
8824.79 2484
8825.68 2294
8826.57 2381
8827.45 2504
8828.34 2525
8829.23 2449
8830.12 2430
8831.00 2410
8831.89 2513
8832.78 2549
8833.66 2548
8834.55 2538
8835.44 2637
8836.33 2514
8837.21 2456
8838.10 2518
8838.99 2410
8839.88 2467
8840.76 2415
8841.65 2324
8842.54 2251
8843.43 2462
8844.32 2419
8845.20 2416
8846.09 2318
8846.98 2410
8847.87 2310
8848.76 2330
8849.64 2412
8850.53 2349
8851.42 2373
8852.31 2293
8853.20 2292
8854.09 2286
8854.97 2246
8855.86 2280
8856.75 2186
8857.64 2175
8858.53 2314
8859.42 2181
8860.30 2090
8861.19 2036
8862.08 2183
8862.97 2146
8863.86 2178
8864.75 2123
8865.64 2018
8866.53 2067
8867.42 2135
8868.30 2047
8869.19 2137
8870.08 2056
8870.97 1990
8871.86 2045
8872.75 2030
8873.64 2046
8874.53 2038
8875.42 2086
8876.31 2095
8877.20 2033
8878.09 2031
8878.98 1961
8879.87 2073
8880.76 1982
8881.65 1889
8882.54 2009
8883.43 1964
8884.32 1929
8885.21 2045
8886.10 1959
8886.99 1958
8887.88 1927
8888.77 1863
8889.66 1981
8890.55 1940
8891.44 1953
8892.33 1949
8893.22 1945
8894.11 1980
8895.00 2034
8895.89 1952
8896.78 1966
8897.67 1888
8898.56 1889
8899.45 1935
8900.34 1860
8901.23 1852
8902.12 1807
8903.01 1868
8903.90 1892
8904.79 1931
8905.69 1915
8906.58 1902
8907.47 1892
8908.36 1928
8909.25 1860
8910.14 1976
8911.03 1920
8911.92 1952
8912.82 1922
8913.71 1907
8914.60 1910
8915.49 1948
8916.38 1829
8917.27 1834
8918.16 1848
8919.06 1911
8919.95 1780
8920.84 1859
8921.73 1864
8922.62 1807
8923.51 1885
8924.41 1864
8925.30 1792
8926.19 1827
8927.08 1850
8927.97 1787
8928.87 1782
8929.76 1801
8930.65 1774
8931.54 1806
8932.43 1769
8933.33 1804
8934.22 1816
8935.11 1716
8936.00 1713
8936.90 1681
8937.79 1631
8938.68 1719
8939.57 1738
8940.47 1716
8941.36 1671
8942.25 1654
8943.15 1616
8944.04 1678
8944.93 1729
8945.82 1706
8946.72 1652
8947.61 1654
8948.50 1726
8949.40 1698
8950.29 1666
8951.18 1605
8952.08 1623
8952.97 1730
8953.86 1644
8954.76 1608
8955.65 1674
8956.54 1722
8957.44 1644
8958.33 1620
8959.22 1693
8960.12 1635
8961.01 1768
8961.91 1714
8962.80 1736
8963.69 1752
8964.59 1672
8965.48 1599
8966.37 1663
8967.27 1713
8968.16 1736
8969.06 1692
8969.95 1634
8970.85 1693
8971.74 1678
8972.63 1656
8973.53 1707
8974.42 1649
8975.32 1722
8976.21 1857
8977.11 1734
8978.00 1701
8978.90 1725
8979.79 1637
8980.68 1620
8981.58 1593
8982.47 1778
8983.37 1739
8984.26 1639
8985.16 1741
8986.05 1620
8986.95 1676
8987.84 1618
8988.74 1656
8989.63 1672
8990.53 1672
8991.42 1657
8992.32 1726
8993.22 1604
8994.11 1584
8995.01 1619
8995.90 1626
8996.80 1637
8997.69 1679
8998.59 1516
8999.48 1562
9000.38 1613
9001.28 1644
9002.17 1574
9003.07 1588
9003.96 1636
9004.86 1608
9005.75 1689
9006.65 1661
9007.55 1652
9008.44 1648
9009.34 1552
9010.23 1588
9011.13 1595
9012.03 1565
9012.92 1662
9013.82 1670
9014.72 1584
9015.61 1539
9016.51 1602
9017.41 1553
9018.30 1601
9019.20 1528
9020.10 1554
9020.99 1500
9021.89 1566
9022.79 1549
9023.68 1610
9024.58 1551
9025.48 1552
9026.37 1541
9027.27 1646
9028.17 1616
9029.06 1553
9029.96 1552
9030.86 1529
9031.76 1585
9032.65 1539
9033.55 1613
9034.45 1547
9035.35 1462
9036.24 1479
9037.14 1479
9038.04 1505
9038.94 1521
9039.83 1549
9040.73 1448
9041.63 1540
9042.53 1540
9043.42 1549
9044.32 1538
9045.22 1591
9046.12 1666
9047.02 1554
9047.91 1565
9048.81 1672
9049.71 1541
9050.61 1547
9051.51 1607
9052.41 1582
9053.30 1515
9054.20 1495
9055.10 1592
9056.00 1527
9056.90 1538
9057.80 1627
9058.69 1576
9059.59 1560
9060.49 1601
9061.39 1636
9062.29 1635
9063.19 1654
9064.09 1635
9064.99 1667
9065.88 1659
9066.78 1620
9067.68 1621
9068.58 1758
9069.48 1698
9070.38 1677
9071.28 1689
9072.18 1682
9073.08 1607
9073.98 1693
9074.88 1629
9075.78 1676
9076.68 1697
9077.58 1742
9078.47 1739
9079.37 1615
9080.27 1629
9081.17 1632
9082.07 1679
9082.97 1756
9083.87 1637
9084.77 1641
9085.67 1672
9086.57 1697
9087.47 1663
9088.37 1690
9089.27 1795
9090.17 1792
9091.07 1684
9091.97 1781
9092.87 1674
9093.77 1686
9094.67 1630
9095.58 1719
9096.48 1636
9097.38 1619
9098.28 1624
9099.18 1750
9100.08 1714
9100.98 1679
9101.88 1739
9102.78 1749
9103.68 1758
9104.58 1707
9105.48 1583
9106.38 1632
9107.28 1671
9108.19 1641
9109.09 1657
9109.99 1577
9110.89 1566
9111.79 1686
9112.69 1548
9113.59 1622
9114.49 1603
9115.40 1534
9116.30 1583
9117.20 1585
9118.10 1606
9119.00 1526
9119.90 1600
9120.81 1517
9121.71 1480
9122.61 1409
9123.51 1501
9124.41 1621
9125.31 1502
9126.22 1527
9127.12 1587
9128.02 1552
9128.92 1595
9129.82 1568
9130.73 1569
9131.63 1607
9132.53 1513
9133.43 1479
9134.34 1593
9135.24 1525
9136.14 1506
9137.04 1477
9137.95 1491
9138.85 1509
9139.75 1430
9140.65 1484
9141.56 1468
9142.46 1587
9143.36 1582
9144.26 1531
9145.17 1455
9146.07 1425
9146.97 1559
9147.88 1577
9148.78 1524
9149.68 1522
9150.59 1509
9151.49 1548
9152.39 1636
9153.29 1593
9154.20 1507
9155.10 1549
9156.01 1515
9156.91 1503
9157.81 1446
9158.72 1460
9159.62 1454
9160.52 1524
9161.43 1462
9162.33 1509
9163.23 1554
9164.14 1546
9165.04 1513
9165.95 1474
9166.85 1475
9167.75 1464
9168.66 1581
9169.56 1523
9170.47 1536
9171.37 1536
9172.27 1516
9173.18 1422
9174.08 1430
9174.99 1438
9175.89 1576
9176.80 1541
9177.70 1495
9178.60 1561
9179.51 1520
9180.41 1478
9181.32 1406
9182.22 1499
9183.13 1521
9184.03 1519
9184.94 1555
9185.84 1504
9186.75 1514
9187.65 1424
9188.56 1529
9189.46 1509
9190.37 1552
9191.27 1556
9192.18 1544
9193.08 1505
9193.99 1566
9194.89 1555
9195.80 1579
9196.71 1518
9197.61 1624
9198.52 1570
9199.42 1563
9200.33 1571
9201.23 1559
9202.14 1608
9203.04 1554
9203.95 1578
9204.86 1689
9205.76 1652
9206.67 1641
9207.57 1815
9208.48 1815
9209.39 1727
9210.29 1717
9211.20 1732
9212.10 1712
9213.01 1748
9213.92 1659
9214.82 1632
9215.73 1576
9216.64 1666
9217.54 1590
9218.45 1587
9219.36 1526
9220.26 1479
9221.17 1584
9222.08 1595
9222.98 1590
9223.89 1679
9224.80 1723
9225.70 1633
9226.61 1699
9227.52 1670
9228.42 1646
9229.33 1692
9230.24 1719
9231.14 1753
9232.05 1684
9232.96 1641
9233.87 1638
9234.77 1632
9235.68 1575
9236.59 1498
9237.50 1503
9238.40 1587
9239.31 1514
9240.22 1601
9241.13 1609
9242.03 1592
9242.94 1526
9243.85 1469
9244.76 1526
9245.66 1615
9246.57 1608
9247.48 1537
9248.39 1451
9249.30 1501
9250.20 1582
9251.11 1480
9252.02 1428
9252.93 1518
9253.84 1544
9254.75 1488
9255.65 1626
9256.56 1514
9257.47 1520
9258.38 1520
9259.29 1536
9260.20 1541
9261.10 1496
9262.01 1519
9262.92 1509
9263.83 1539
9264.74 1476
9265.65 1448
9266.56 1433
9267.47 1478
9268.37 1499
9269.28 1493
9270.19 1532
9271.10 1398
9272.01 1532
9272.92 1497
9273.83 1509
9274.74 1550
9275.65 1510
9276.56 1493
9277.47 1509
9278.38 1476
9279.29 1528
9280.20 1592
9281.11 1603
9282.01 1565
9282.92 1523
9283.83 1592
9284.74 1592
9285.65 1595
9286.56 1590
9287.47 1602
9288.38 1584
9289.29 1550
9290.20 1618
9291.11 1583
9292.02 1501
9292.93 1469
9293.84 1424
9294.75 1515
9295.66 1518
9296.57 1569
9297.49 1598
9298.40 1517
9299.31 1483
9300.22 1607
9301.13 1531
9302.04 1629
9302.95 1611
9303.86 1691
9304.77 1653
9305.68 1676
9306.59 1648
9307.50 1688
9308.41 1687
9309.32 1568
9310.24 1712
9311.15 1690
9312.06 1674
9312.97 1696
9313.88 1669
9314.79 1694
9315.70 1599
9316.61 1685
9317.53 1814
9318.44 1886
9319.35 1970
9320.26 2002
9321.17 1946
9322.08 1884
9322.99 1896
9323.91 1857
9324.82 1807
9325.73 1742
9326.64 1780
9327.55 1761
9328.46 1706
9329.38 1638
9330.29 1691
9331.20 1741
9332.11 1667
9333.03 1704
9333.94 1639
9334.85 1624
9335.76 1577
9336.67 1630
9337.59 1599
9338.50 1540
9339.41 1537
9340.32 1609
9341.24 1532
9342.15 1616
9343.06 1648
9343.97 1628
9344.89 1683
9345.80 1690
9346.71 1669
9347.63 1648
9348.54 1627
9349.45 1550
9350.36 1586
9351.28 1727
9352.19 1692
9353.10 1620
9354.02 1590
9354.93 1665
9355.84 1635
9356.76 1709
9357.67 1664
9358.58 1573
9359.50 1577
9360.41 1674
9361.32 1644
9362.24 1636
9363.15 1597
9364.06 1693
9364.98 1789
9365.89 1643
9366.81 1537
9367.72 1560
9368.63 1612
9369.55 1658
9370.46 1686
9371.38 1592
9372.29 1630
9373.20 1580
9374.12 1638
9375.03 1692
9375.95 1701
9376.86 1674
9377.77 1695
9378.69 1614
9379.60 1699
9380.52 1634
9381.43 1634
9382.35 1665
9383.26 1615
9384.18 1625
9385.09 1681
9386.01 1644
9386.92 1665
9387.83 1697
9388.75 1684
9389.66 1760
9390.58 1796
9391.49 1794
9392.41 1718
9393.32 1752
9394.24 1821
9395.16 1850
9396.07 1783
9396.99 1848
9397.90 1921
9398.82 2005
9399.73 2032
9400.65 1998
9401.56 2012
9402.48 2094
9403.39 2132
9404.31 2053
9405.22 2136
9406.14 2174
9407.06 2191
9407.97 2164
9408.89 2098
9409.80 2111
9410.72 1977
9411.64 1976
9412.55 2024
9413.47 1938
9414.38 1845
9415.30 1880
9416.22 1908
9417.13 1947
9418.05 1928
9418.97 1791
9419.88 1848
9420.80 1899
9421.71 1887
9422.63 1878
9423.55 1776
9424.46 1887
9425.38 1919
9426.30 1797
9427.21 1821
9428.13 1838
9429.05 1822
9429.96 1784
9430.88 1805
9431.80 1853
9432.72 1888
9433.63 1837
9434.55 1914
9435.47 1929
9436.38 1847
9437.30 1773
9438.22 1840
9439.14 1883
9440.05 1872
9440.97 1973
9441.89 1930
9442.81 1957
9443.72 2045
9444.64 2073
9445.56 2002
9446.48 1959
9447.39 1966
9448.31 1904
9449.23 1860
9450.15 1890
9451.07 2001
9451.98 2019
9452.90 1967
9453.82 2004
9454.74 2034
9455.66 2018
9456.57 2080
9457.49 2001
9458.41 2067
9459.33 2164
9460.25 2404
9461.16 2425
9462.08 2505
9463.00 2545
9463.92 2638
9464.84 2587
9465.76 2481
9466.68 2391
9467.59 2363
9468.51 2304
9469.43 2302
9470.35 2111
9471.27 2038
9472.19 2090
9473.11 2061
9474.03 2000
9474.95 1959
9475.87 1924
9476.78 1910
9477.70 2081
9478.62 2002
9479.54 1926
9480.46 1916
9481.38 1899
9482.30 1902
9483.22 1943
9484.14 2060
9485.06 1978
9485.98 2085
9486.90 1993
9487.82 1976
9488.74 2091
9489.66 2187
9490.58 2151
9491.50 2144
9492.42 2167
9493.34 2195
9494.26 2118
9495.18 2118
9496.10 2088
9497.02 2008
9497.94 2120
9498.86 2029
9499.78 2061
9500.70 2069
9501.62 1950
9502.54 1912
9503.46 1914
9504.38 1917
9505.30 1871
9506.22 1847
9507.14 1826
9508.06 1878
9508.98 1812
9509.90 1947
9510.82 1951
9511.75 1869
9512.67 1850
9513.59 1782
9514.51 1861
9515.43 1923
9516.35 1992
9517.27 1974
9518.19 1956
9519.11 1952
9520.03 1942
9520.96 1920
9521.88 1993
9522.80 1908
9523.72 2052
9524.64 2094
9525.56 2092
9526.48 2077
9527.41 2182
9528.33 2176
9529.25 2060
9530.17 2066
9531.09 2167
9532.02 2119
9532.94 2079
9533.86 2106
9534.78 2154
9535.70 2202
9536.63 2301
9537.55 2391
9538.47 2390
9539.39 2616
9540.31 2663
9541.24 2776
9542.16 2772
9543.08 2977
9544.00 2973
9544.93 2921
9545.85 2874
9546.77 2829
9547.69 2646
9548.62 2518
9549.54 2498
9550.46 2361
9551.38 2271
9552.31 2318
9553.23 2260
9554.15 2131
9555.08 2059
9556.00 2192
9556.92 2170
9557.84 2035
9558.77 1985
9559.69 2000
9560.61 2031
9561.54 2082
9562.46 2019
9563.38 2096
9564.31 2077
9565.23 2063
9566.15 2055
9567.08 2106
9568.00 2168
9568.93 2247
9569.85 2221
9570.77 2109
9571.70 2143
9572.62 2169
9573.54 2214
9574.47 2122
9575.39 2124
9576.32 2113
9577.24 1996
9578.16 2021
9579.09 2005
9580.01 2012
9580.94 2037
9581.86 1985
9582.78 1918
9583.71 1942
9584.63 1883
9585.56 1917
9586.48 1897
9587.41 1950
9588.33 1814
9589.26 1935
9590.18 1862
9591.11 1867
9592.03 1848
9592.96 1891
9593.88 1897
9594.80 1828
9595.73 1843
9596.65 1819
9597.58 1939
9598.50 2050
9599.43 1946
9600.35 1943
9601.28 2003
9602.21 1965
9603.13 1918
9604.06 1981
9604.98 2001
9605.91 2015
9606.83 2028
9607.76 1947
9608.68 1944
9609.61 2020
9610.53 2036
9611.46 2073
9612.39 2115
9613.31 2074
9614.24 1998
9615.16 2109
9616.09 2170
9617.02 2168
9617.94 2129
9618.87 2133
9619.79 2159
9620.72 2201
9621.65 2176
9622.57 2217
9623.50 2269
9624.42 2199
9625.35 2300
9626.28 2288
9627.20 2236
9628.13 2135
9629.06 2174
9629.98 2251
9630.91 2318
9631.84 2362
9632.76 2412
9633.69 2422
9634.62 2341
9635.54 2321
9636.47 2358
9637.40 2412
9638.32 2534
9639.25 2510
9640.18 2490
9641.11 2553
9642.03 2608
9642.96 2684
9643.89 2801
9644.81 2817
9645.74 2774
9646.67 2910
9647.60 2845
9648.52 2939
9649.45 2896
9650.38 2932
9651.31 2956
9652.23 2958
9653.16 2965
9654.09 3200
9655.02 3201
9655.95 3279
9656.87 3388
9657.80 3580
9658.73 3649
9659.66 3791
9660.58 3754
9661.51 3567
9662.44 3532
9663.37 3518
9664.30 3484
9665.23 3237
9666.15 3158
9667.08 3050
9668.01 2986
9668.94 2904
9669.87 2908
9670.80 2787
9671.73 2804
9672.65 2913
9673.58 2838
9674.51 2837
9675.44 2819
9676.37 2820
9677.30 2823
9678.23 2892
9679.16 2781
9680.08 2909
9681.01 2836
9681.94 2803
9682.87 2861
9683.80 2818
9684.73 2917
9685.66 2948
9686.59 2971
9687.52 2987
9688.45 3093
9689.38 3129
9690.31 3145
9691.24 3137
9692.17 3118
9693.09 3260
9694.02 3212
9694.95 3244
9695.88 3152
9696.81 3163
9697.74 3059
9698.67 3068
9699.60 3199
9700.53 3244
9701.46 3323
9702.39 3354
9703.32 3427
9704.25 3284
9705.18 3248
9706.11 3459
9707.04 3478
9707.97 3361
9708.91 3368
9709.84 3553
9710.77 3416
9711.70 3447
9712.63 3264
9713.56 3275
9714.49 3207
9715.42 3129
9716.35 3052
9717.28 3032
9718.21 2989
9719.14 3060
9720.07 3154
9721.00 3065
9721.93 3056
9722.87 3005
9723.80 3028
9724.73 3053
9725.66 2960
9726.59 2993
9727.52 2976
9728.45 3028
9729.38 2801
9730.32 2756
9731.25 2776
9732.18 2773
9733.11 2768
9734.04 2774
9734.97 2810
9735.91 2871
9736.84 2852
9737.77 2838
9738.70 2759
9739.63 2763
9740.56 2838
9741.50 2866
9742.43 2804
9743.36 2804
9744.29 2863
9745.22 2746
9746.16 2584
9747.09 2700
9748.02 2586
9748.95 2659
9749.89 2659
9750.82 2662
9751.75 2637
9752.68 2649
9753.62 2617
9754.55 2668
9755.48 2676
9756.41 2583
9757.35 2659
9758.28 2677
9759.21 2618
9760.14 2578
9761.08 2659
9762.01 2574
9762.94 2516
9763.88 2688
9764.81 2525
9765.74 2595
9766.68 2611
9767.61 2510
9768.54 2578
9769.48 2604
9770.41 2561
9771.34 2541
9772.28 2621
9773.21 2631
9774.14 2618
9775.08 2690
9776.01 2630
9776.94 2655
9777.88 2601
9778.81 2682
9779.74 2576
9780.68 2655
9781.61 2652
9782.55 2657
9783.48 2707
9784.41 2701
9785.35 2777
9786.28 2825
9787.22 2890
9788.15 3023
9789.08 2978
9790.02 2960
9790.95 3119
9791.89 3186
9792.82 3164
9793.76 3211
9794.69 3232
9795.63 3186
9796.56 3091
9797.49 2989
9798.43 3014
9799.36 2825
9800.30 2753
9801.23 2812
9802.17 2712
9803.10 2701
9804.04 2689
9804.97 2837
9805.91 2894
9806.84 2796
9807.78 2863
9808.71 2893
9809.65 2883
9810.58 2772
9811.52 2851
9812.45 2879
9813.39 2762
9814.33 2675
9815.26 2659
9816.20 2556
9817.13 2449
9818.07 2559
9819.00 2500
9819.94 2438
9820.87 2421
9821.81 2330
9822.75 2285
9823.68 2310
9824.62 2320
9825.55 2328
9826.49 2270
9827.43 2218
9828.36 2242
9829.30 2305
9830.23 2228
9831.17 2111
9832.11 2216
9833.04 2229
9833.98 2147
9834.92 2150
9835.85 2252
9836.79 2107
9837.73 2205
9838.66 2289
9839.60 2269
9840.54 2117
9841.47 2168
9842.41 2192
9843.35 2176
9844.28 2117
9845.22 2014
9846.16 2101
9847.09 2150
9848.03 2080
9848.97 2126
9849.90 2113
9850.84 2155
9851.78 2183
9852.72 2135
9853.65 2255
9854.59 2340
9855.53 2257
9856.47 2208
9857.40 2198
9858.34 2206
9859.28 2230
9860.22 2235
9861.15 2241
9862.09 2191
9863.03 2151
9863.97 2152
9864.90 2255
9865.84 2209
9866.78 2192
9867.72 2263
9868.66 2179
9869.59 2197
9870.53 2214
9871.47 2124
9872.41 2140
9873.35 2166
9874.29 2164
9875.22 2166
9876.16 2099
9877.10 2085
9878.04 2158
9878.98 2026
9879.92 2123
9880.85 2153
9881.79 2097
9882.73 2129
9883.67 2156
9884.61 2079
9885.55 2156
9886.49 2127
9887.43 2097
9888.37 2139
9889.30 2117
9890.24 2057
9891.18 1926
9892.12 2040
9893.06 2147
9894.00 2198
9894.94 2062
9895.88 2068
9896.82 2048
9897.76 2082
9898.70 2147
9899.64 1968
9900.58 1980
9901.52 2117
9902.45 2001
9903.39 1998
9904.33 1993
9905.27 2043
9906.21 2009
9907.15 1993
9908.09 1934
9909.03 2031
9909.97 2020
9910.91 1971
9911.85 2080
9912.79 1985
9913.73 1974
9914.67 2049
9915.61 2139
9916.55 1979
9917.49 1963
9918.44 2122
9919.38 2100
9920.32 2097
9921.26 2214
9922.20 2195
9923.14 2088
9924.08 2126
9925.02 2173
9925.96 2135
9926.90 2161
9927.84 2206
9928.78 2099
9929.72 2136
9930.66 2218
9931.61 2252
9932.55 2407
9933.49 2569
9934.43 2782
9935.37 2981
9936.31 3199
9937.25 3387
9938.19 3533
9939.14 3479
9940.08 3378
9941.02 3119
9941.96 3039
9942.90 3016
9943.84 2826
9944.78 2742
9945.73 2646
9946.67 2417
9947.61 2340
9948.55 2306
9949.49 2190
9950.44 2235
9951.38 2222
9952.32 2225
9953.26 2274
9954.20 2273
9955.15 2384
9956.09 2322
9957.03 2314
9957.97 2315
9958.91 2209
9959.86 2100
9960.80 2102
9961.74 2077
9962.68 1995
9963.63 1969
9964.57 1967
9965.51 2021
9966.45 1980
9967.40 1867
9968.34 1876
9969.28 1882
9970.23 1847
9971.17 1822
9972.11 1781
9973.05 1792
9974.00 1869
9974.94 1815
9975.88 1768
9976.83 1826
9977.77 1786
9978.71 1801
9979.66 1740
9980.60 1752
9981.54 1886
9982.49 1837
9983.43 1833
9984.37 1809
9985.32 1831
9986.26 1867
9987.20 1817
9988.15 1781
9989.09 1870
9990.04 1820
9990.98 1751
9991.92 1693
9992.87 1726
9993.81 1814
9994.76 1718
9995.70 1677
9996.64 1703
9997.59 1739
9998.53 1773
9999.48 1810
10000.42 1744
10001.36 1801
10002.31 1712
10003.25 1728
10004.20 1722
10005.14 1663
10006.09 1734
10007.03 1728
10007.98 1689
10008.92 1745
10009.87 1764
10010.81 1675
10011.76 1630
10012.70 1706
10013.64 1791
10014.59 1800
10015.53 1762
10016.48 1769
10017.43 1713
10018.37 1632
10019.32 1650
10020.26 1745
10021.21 1683
10022.15 1695
10023.10 1774
10024.04 1682
10024.99 1782
10025.93 1742
10026.88 1699
10027.82 1651
10028.77 1752
10029.72 1755
10030.66 1675
10031.61 1670
10032.55 1730
10033.50 1714
10034.44 1729
10035.39 1670
10036.34 1653
10037.28 1685
10038.23 1737
10039.17 1740
10040.12 1644
10041.07 1692
10042.01 1695
10042.96 1680
10043.91 1648
10044.85 1682
10045.80 1696
10046.74 1749
10047.69 1661
10048.64 1644
10049.58 1607
10050.53 1613
10051.48 1616
10052.42 1619
10053.37 1593
10054.32 1597
10055.27 1598
10056.21 1531
10057.16 1555
10058.11 1611
10059.05 1625
10060.00 1593
10060.95 1602
10061.89 1579
10062.84 1517
10063.79 1560
10064.74 1573
10065.68 1529
10066.63 1547
10067.58 1572
10068.53 1557
10069.47 1622
10070.42 1658
10071.37 1542
10072.32 1516
10073.26 1546
10074.21 1549
10075.16 1552
10076.11 1512
10077.06 1464
10078.00 1509
10078.95 1490
10079.90 1556
10080.85 1607
10081.80 1554
10082.74 1607
10083.69 1511
10084.64 1458
10085.59 1513
10086.54 1602
10087.49 1546
10088.43 1610
10089.38 1590
10090.33 1603
10091.28 1547
10092.23 1510
10093.18 1565
10094.13 1467
10095.07 1493
10096.02 1557
10096.97 1484
10097.92 1602
10098.87 1575
10099.82 1588
10100.77 1561
10101.72 1532
10102.67 1657
10103.61 1651
10104.56 1568
10105.51 1530
10106.46 1592
10107.41 1641
10108.36 1641
10109.31 1592
10110.26 1645
10111.21 1566
10112.16 1548
10113.11 1492
10114.06 1501
10115.01 1517
10115.96 1626
10116.91 1574
10117.86 1565
10118.81 1554
10119.76 1466
10120.71 1555
10121.66 1471
10122.61 1591
10123.56 1618
10124.51 1527
10125.46 1493
10126.41 1451
10127.36 1517
10128.31 1511
10129.26 1509
10130.21 1532
10131.16 1530
10132.11 1520
10133.06 1551
10134.01 1558
10134.96 1554
10135.91 1554
10136.86 1541
10137.81 1510
10138.76 1525
10139.72 1535
10140.67 1604
10141.62 1581
10142.57 1517
10143.52 1549
10144.47 1571
10145.42 1534
10146.37 1562
10147.32 1552
10148.28 1660
10149.23 1626
10150.18 1594
10151.13 1591
10152.08 1620
10153.03 1652
10153.98 1670
10154.94 1666
10155.89 1581
10156.84 1567
10157.79 1578
10158.74 1645
10159.69 1749
10160.65 1740
10161.60 1709
10162.55 1704
10163.50 1598
10164.45 1605
10165.41 1705
10166.36 1688
10167.31 1715
10168.26 1716
10169.21 1717
10170.17 1659
10171.12 1726
10172.07 1754
10173.02 1687
10173.98 1682
10174.93 1733
10175.88 1738
10176.83 1738
10177.79 1736
10178.74 1767
10179.69 1754
10180.64 1812
10181.60 1782
10182.55 1791
10183.50 1749
10184.46 1842
10185.41 1846
10186.36 1815
10187.32 1819
10188.27 1827
10189.22 1806
10190.18 1837
10191.13 1875
10192.08 1874
10193.03 1832
10193.99 1866
10194.94 1915
10195.90 1895
10196.85 1894
10197.80 1993
10198.76 1999
10199.71 1956
10200.66 1962
10201.62 1994
10202.57 2086
10203.52 2007
10204.48 1956
10205.43 1988
10206.39 1996
10207.34 2016
10208.29 2099
10209.25 2072
10210.20 2098
10211.16 2131
10212.11 2211
10213.07 2282
10214.02 2408
10214.97 2583
10215.93 2516
10216.88 2650
10217.84 2632
10218.79 2712
10219.75 2663
10220.70 2705
10221.66 2638
10222.61 2464
10223.57 2379
10224.52 2276
10225.48 2288
10226.43 2219
10227.39 2293
10228.34 2252
10229.30 2111
10230.25 2105
10231.21 2136
10232.16 2132
10233.12 2167
10234.07 2070
10235.03 2178
10235.98 2215
10236.94 2252
10237.89 2080
10238.85 2157
10239.80 2130
10240.76 2211
10241.72 2280
10242.67 2401
10243.63 2358
10244.58 2608
10245.54 2624
10246.49 2677
10247.45 2668
10248.41 2747
10249.36 2670
10250.32 2553
10251.27 2410
10252.23 2311
10253.19 2321
10254.14 2193
10255.10 2089
10256.06 2115
10257.01 2067
10257.97 2037
10258.92 1991
10259.88 1928
10260.84 2034
10261.79 2037
10262.75 2027
10263.71 2027
10264.66 2017
10265.62 1958
10266.58 2009
10267.53 1947
10268.49 1858
10269.45 1876
10270.41 1774
10271.36 1733
10272.32 1828
10273.28 1797
10274.23 1759
10275.19 1718
10276.15 1666
10277.11 1718
10278.06 1779
10279.02 1725
10279.98 1777
10280.94 1687
10281.89 1706
10282.85 1709
10283.81 1794
10284.77 1748
10285.72 1731
10286.68 1688
10287.64 1671
10288.60 1647
10289.55 1665
10290.51 1617
10291.47 1626
10292.43 1700
10293.39 1619
10294.34 1597
10295.30 1697
10296.26 1699
10297.22 1719
10298.18 1521
10299.14 1512
10300.09 1583
10301.05 1609
10302.01 1628
10302.97 1645
10303.93 1680
10304.89 1649
10305.85 1549
10306.80 1581
10307.76 1647
10308.72 1612
10309.68 1595
10310.64 1622
10311.60 1637
10312.56 1667
10313.52 1686
10314.47 1605
10315.43 1587
10316.39 1635
10317.35 1576
10318.31 1535
10319.27 1540
10320.23 1631
10321.19 1622
10322.15 1573
10323.11 1607
10324.07 1538
10325.03 1538
10325.99 1501
10326.95 1555
10327.91 1526
10328.87 1526
10329.83 1491
10330.79 1572
10331.75 1582
10332.71 1548
10333.67 1541
10334.63 1578
10335.59 1611
10336.55 1597
10337.51 1660
10338.47 1623
10339.43 1670
10340.39 1680
10341.35 1718
10342.31 1676
10343.27 1589
10344.23 1627
10345.19 1546
10346.15 1536
10347.11 1546
10348.07 1481
10349.03 1444
10349.99 1449
10350.95 1447
10351.91 1459
10352.87 1535
10353.83 1548
10354.79 1564
10355.76 1605
10356.72 1539
10357.68 1581
10358.64 1636
10359.60 1643
10360.56 1572
10361.52 1520
10362.48 1537
10363.45 1509
10364.41 1492
10365.37 1566
10366.33 1432
10367.29 1480
10368.25 1547
10369.21 1473
10370.18 1509
10371.14 1398
10372.10 1470
10373.06 1514
10374.02 1468
10374.98 1498
10375.95 1493
10376.91 1462
10377.87 1426
10378.83 1439
10379.79 1439
10380.76 1433
10381.72 1437
10382.68 1461
10383.64 1397
10384.61 1416
10385.57 1529
10386.53 1462
10387.49 1444
10388.46 1453
10389.42 1453
10390.38 1404
10391.34 1506
10392.31 1448
10393.27 1414
10394.23 1489
10395.19 1513
10396.16 1412
10397.12 1482
10398.08 1423
10399.05 1488
10400.01 1459
10400.97 1432
10401.93 1446
10402.90 1477
10403.86 1562
10404.82 1520
10405.79 1497
10406.75 1507
10407.71 1462
10408.68 1549
10409.64 1532
10410.60 1541
10411.57 1548
10412.53 1536
10413.50 1619
10414.46 1656
10415.42 1643
10416.39 1598
10417.35 1646
10418.31 1604
10419.28 1634
10420.24 1706
10421.21 1730
10422.17 1710
10423.13 1785
10424.10 1787
10425.06 1918
10426.03 2048
10426.99 2250
10427.96 2370
10428.92 2321
10429.88 2499
10430.85 2379
10431.81 2452
10432.78 2350
10433.74 2291
10434.71 2193
10435.67 2113
10436.64 2135
10437.60 1888
10438.57 1899
10439.53 1755
10440.50 1672
10441.46 1648
10442.43 1614
10443.39 1627
10444.36 1597
10445.32 1588
10446.29 1557
10447.25 1465
10448.22 1506
10449.18 1490
10450.15 1535
10451.11 1486
10452.08 1426
10453.04 1466
10454.01 1449
10454.97 1431
10455.94 1509
10456.91 1363
10457.87 1345
10458.84 1415
10459.80 1424
10460.77 1438
10461.73 1485
10462.70 1420
10463.67 1420
10464.63 1456
10465.60 1320
10466.56 1338
10467.53 1448
10468.50 1480
10469.46 1454
10470.43 1485
10471.40 1368
10472.36 1348
10473.33 1392
10474.30 1404
10475.26 1307
10476.23 1341
10477.19 1331
10478.16 1319
10479.13 1344
10480.09 1383
10481.06 1346
10482.03 1336
10483.00 1319
10483.96 1332
10484.93 1370
10485.90 1432
10486.86 1348
10487.83 1352
10488.80 1368
10489.76 1350
10490.73 1435
10491.70 1359
10492.67 1387
10493.63 1417
10494.60 1379
10495.57 1473
10496.54 1420
10497.50 1391
10498.47 1405
10499.44 1382
10500.41 1342
10501.37 1410
10502.34 1351
10503.31 1349
10504.28 1475
10505.25 1485
10506.21 1474
10507.18 1540
10508.15 1478
10509.12 1500
10510.09 1439
10511.05 1508
10512.02 1490
10512.99 1545
10513.96 1497
10514.93 1492
10515.90 1483
10516.86 1419
10517.83 1485
10518.80 1497
10519.77 1485
10520.74 1480
10521.71 1452
10522.68 1480
10523.64 1411
10524.61 1484
10525.58 1502
10526.55 1532
10527.52 1501
10528.49 1483
10529.46 1425
10530.43 1463
10531.40 1435
10532.36 1413
10533.33 1431
10534.30 1404
10535.27 1539
10536.24 1482
10537.21 1479
10538.18 1446
10539.15 1456
10540.12 1409
10541.09 1419
10542.06 1495
10543.03 1512
10544.00 1441
10544.97 1492
10545.94 1435
10546.91 1508
10547.88 1498
10548.85 1442
10549.82 1546
10550.79 1461
10551.76 1440
10552.73 1460
10553.70 1589
10554.67 1575
10555.64 1551
10556.61 1546
10557.58 1537
10558.55 1499
10559.52 1427
10560.49 1549
10561.46 1504
10562.43 1540
10563.40 1538
10564.37 1528
10565.34 1657
10566.31 1722
10567.28 1752
10568.25 1959
10569.23 1954
10570.20 2140
10571.17 2044
10572.14 2168
10573.11 2245
10574.08 2254
10575.05 2196
10576.02 2119
10576.99 2029
10577.96 1952
10578.94 1909
10579.91 1844
10580.88 1709
10581.85 1583
10582.82 1586
10583.79 1675
10584.76 1586
10585.74 1622
10586.71 1610
10587.68 1605
10588.65 1562
10589.62 1481
10590.60 1514
10591.57 1557
10592.54 1567
10593.51 1553
10594.48 1538
10595.45 1632
10596.43 1664
10597.40 1653
10598.37 1760
10599.34 1680
10600.32 1649
10601.29 1680
10602.26 1685
10603.23 1620
10604.21 1662
10605.18 1633
10606.15 1629
10607.12 1607
10608.10 1592
10609.07 1553
10610.04 1569
10611.01 1624
10611.99 1632
10612.96 1502
10613.93 1515
10614.91 1456
10615.88 1471
10616.85 1459
10617.82 1462
10618.80 1488
10619.77 1478
10620.74 1406
10621.72 1473
10622.69 1453
10623.66 1416
10624.64 1434
10625.61 1412
10626.58 1417
10627.56 1466
10628.53 1490
10629.51 1484
10630.48 1485
10631.45 1475
10632.43 1512
10633.40 1426
10634.37 1483
10635.35 1487
10636.32 1469
10637.30 1419
10638.27 1490
10639.24 1495
10640.22 1430
10641.19 1513
10642.17 1531
10643.14 1510
10644.11 1561
10645.09 1632
10646.06 1631
10647.04 1743
10648.01 1771
10648.99 1830
10649.96 1881
10650.94 1704
10651.91 1797
10652.89 1810
10653.86 1747
10654.83 1692
10655.81 1671
10656.78 1678
10657.76 1636
10658.73 1570
10659.71 1517
10660.68 1543
10661.66 1448
10662.63 1564
10663.61 1493
10664.59 1458
10665.56 1457
10666.54 1483
10667.51 1436
10668.49 1419
10669.46 1411
10670.44 1447
10671.41 1416
10672.39 1473
10673.36 1473
10674.34 1403
10675.32 1437
10676.29 1424
10677.27 1371
10678.24 1428
10679.22 1407
10680.19 1368
10681.17 1373
10682.15 1407
10683.12 1346
10684.10 1336
10685.08 1360
10686.05 1460
10687.03 1485
10688.00 1461
10688.98 1407
10689.96 1428
10690.93 1375
10691.91 1427
10692.89 1485
10693.86 1360
10694.84 1377
10695.82 1442
10696.79 1369
10697.77 1390
10698.75 1348
10699.72 1342
10700.70 1300
10701.68 1376
10702.65 1435
10703.63 1340
10704.61 1305
10705.59 1296
10706.56 1335
10707.54 1333
10708.52 1288
10709.49 1364
10710.47 1297
10711.45 1299
10712.43 1335
10713.40 1285
10714.38 1297
10715.36 1284
10716.34 1249
10717.31 1284
10718.29 1248
10719.27 1381
10720.25 1354
10721.22 1308
10722.20 1308
10723.18 1343
10724.16 1363
10725.14 1397
10726.11 1318
10727.09 1322
10728.07 1353
10729.05 1257
10730.03 1245
10731.01 1270
10731.98 1349
10732.96 1297
10733.94 1264
10734.92 1342
10735.90 1288
10736.88 1307
10737.85 1279
10738.83 1277
10739.81 1306
10740.79 1276
10741.77 1314
10742.75 1263
10743.73 1293
10744.71 1316
10745.69 1353
10746.66 1344
10747.64 1380
10748.62 1339
10749.60 1315
10750.58 1282
10751.56 1343
10752.54 1417
10753.52 1357
10754.50 1341
10755.48 1281
10756.46 1277
10757.44 1343
10758.42 1330
10759.39 1338
10760.37 1290
10761.35 1356
10762.33 1277
10763.31 1389
10764.29 1349
10765.27 1306
10766.25 1327
10767.23 1278
10768.21 1263
10769.19 1256
10770.17 1346
10771.15 1339
10772.13 1321
10773.11 1361
10774.09 1359
10775.07 1251
10776.05 1339
10777.03 1338
10778.02 1321
10779.00 1319
10779.98 1273
10780.96 1339
10781.94 1371
10782.92 1428
10783.90 1428
10784.88 1417
10785.86 1523
10786.84 1518
10787.82 1466
10788.80 1530
10789.78 1581
10790.76 1545
10791.75 1555
10792.73 1639
10793.71 1534
10794.69 1527
10795.67 1539
10796.65 1515
10797.63 1504
10798.61 1399
10799.60 1369
10800.58 1455
10801.56 1421
10802.54 1373
10803.52 1332
10804.50 1408
10805.49 1389
10806.47 1363
10807.45 1424
10808.43 1352
10809.41 1351
10810.39 1354
10811.38 1361
10812.36 1372
10813.34 1374
10814.32 1412
10815.30 1339
10816.29 1316
10817.27 1346
10818.25 1303
10819.23 1260
10820.22 1343
10821.20 1273
10822.18 1301
10823.16 1219
10824.15 1273
10825.13 1371
10826.11 1334
10827.09 1311
10828.08 1298
10829.06 1400
10830.04 1341
10831.02 1336
10832.01 1347
10832.99 1404
10833.97 1357
10834.96 1361
10835.94 1311
10836.92 1359
10837.91 1371
10838.89 1320
10839.87 1387
10840.85 1412
10841.84 1348
10842.82 1325
10843.81 1390
10844.79 1398
10845.77 1427
10846.76 1421
10847.74 1464
10848.72 1443
10849.71 1491
10850.69 1506
10851.67 1550
10852.66 1524
10853.64 1399
10854.63 1475
10855.61 1469
10856.59 1394
10857.58 1388
10858.56 1446
10859.55 1475
10860.53 1463
10861.51 1433
10862.50 1410
10863.48 1408
10864.47 1401
10865.45 1489
10866.44 1412
10867.42 1391
10868.41 1429
10869.39 1409
10870.37 1432
10871.36 1559
10872.34 1469
10873.33 1468
10874.31 1481
10875.30 1579
10876.28 1440
10877.27 1423
10878.25 1470
10879.24 1443
10880.22 1425
10881.21 1485
10882.19 1495
10883.18 1462
10884.16 1497
10885.15 1568
10886.13 1611
10887.12 1545
10888.11 1531
10889.09 1446
10890.08 1517
10891.06 1507
10892.05 1544
10893.03 1498
10894.02 1496
10895.00 1521
10895.99 1573
10896.98 1650
10897.96 1608
10898.95 1590
10899.93 1594
10900.92 1646
10901.91 1624
10902.89 1523
10903.88 1541
10904.86 1665
10905.85 1750
10906.84 1681
10907.82 1594
10908.81 1712
10909.80 1638
10910.78 1685
10911.77 1705
10912.76 1722
10913.74 1652
10914.73 1680
10915.72 1707
10916.70 1730
10917.69 1724
10918.68 1752
10919.66 1742
10920.65 1768
10921.64 1748
10922.62 1845
10923.61 1736
10924.60 1751
10925.58 1734
10926.57 1761
10927.56 1740
10928.55 1801
10929.53 1749
10930.52 1777
10931.51 1905
10932.50 1916
10933.48 1935
10934.47 1874
10935.46 1845
10936.45 1944
10937.43 1840
10938.42 1845
10939.41 1809
10940.40 1840
10941.38 1916
10942.37 1950
10943.36 1920
10944.35 1851
10945.34 1846
10946.32 1974
10947.31 2049
10948.30 2061
10949.29 2064
10950.28 2144
10951.27 2249
10952.25 2368
10953.24 2286
10954.23 2384
10955.22 2323
10956.21 2355
10957.20 2373
10958.18 2344
10959.17 2378
10960.16 2280
10961.15 2336
10962.14 2367
10963.13 2425
10964.12 2492
10965.11 2496
10966.10 2532
10967.08 2626
10968.07 2750
10969.06 2767
10970.05 2770
10971.04 2796
10972.03 2814
10973.02 2802
10974.01 2595
10975.00 2594
10975.99 2645
10976.98 2397
10977.97 2416
10978.96 2350
10979.95 2336
10980.94 2336
10981.92 2395
10982.91 2438
10983.90 2348
10984.89 2229
10985.88 2254
10986.87 2326
10987.86 2332
10988.85 2348
10989.84 2278
10990.83 2379
10991.82 2332
10992.81 2508
10993.80 2446
10994.79 2437
10995.78 2351
10996.78 2494
10997.77 2449
10998.76 2461
10999.75 2458
11000.74 2530
11001.73 2620
11002.72 2629
11003.71 2745
11004.70 2886
11005.69 2968
11006.68 3138
11007.67 3363
11008.66 3643
11009.65 3854
11010.64 3943
11011.64 3993
11012.63 3906
11013.62 3851
11014.61 3587
11015.60 3463
11016.59 3233
11017.58 2965
11018.57 2927
11019.57 2773
11020.56 2712
11021.55 2614
11022.54 2441
11023.53 2406
11024.52 2441
11025.51 2262
11026.51 2307
11027.50 2356
11028.49 2454
11029.48 2281
11030.47 2253
11031.47 2290
11032.46 2177
11033.45 2107
11034.44 2195
11035.43 2211
11036.43 2090
11037.42 2139
11038.41 2070
11039.40 2026
11040.39 2144
11041.39 2080
11042.38 2019
11043.37 1990
11044.36 2030
11045.36 1981
11046.35 2023
11047.34 2066
11048.34 1977
11049.33 1916
11050.32 1974
11051.31 1842
11052.31 1888
11053.30 1899
11054.29 1868
11055.29 1826
11056.28 1799
11057.27 1837
11058.26 1888
11059.26 1846
11060.25 1843
11061.24 1850
11062.24 1790
11063.23 1827
11064.22 1801
11065.22 1826
11066.21 1762
11067.20 1823
11068.20 1769
11069.19 1762
11070.19 1744
11071.18 1733
11072.17 1727
11073.17 1691
11074.16 1714
11075.15 1751
11076.15 1785
11077.14 1762
11078.14 1730
11079.13 1717
11080.12 1736
11081.12 1681
11082.11 1686
11083.11 1709
11084.10 1759
11085.10 1725
11086.09 1716
11087.08 1727
11088.08 1735
11089.07 1842
11090.07 1780
11091.06 1696
11092.06 1702
11093.05 1736
11094.05 1727
11095.04 1669
11096.04 1614
11097.03 1687
11098.03 1682
11099.02 1707
11100.02 1772
11101.01 1689
11102.01 1696
11103.00 1674
11104.00 1642
11104.99 1678
11105.99 1646
11106.98 1659
11107.98 1625
11108.97 1675
11109.97 1725
11110.96 1685
11111.96 1669
11112.95 1681
11113.95 1685
11114.95 1721
11115.94 1652
11116.94 1641
11117.93 1663
11118.93 1642
11119.93 1637
11120.92 1611
11121.92 1642
11122.91 1608
11123.91 1637
11124.91 1636
11125.90 1662
11126.90 1646
11127.89 1655
11128.89 1693
11129.89 1736
11130.88 1758
11131.88 1769
11132.88 1703
11133.87 1735
11134.87 1812
11135.87 1894
11136.86 1903
11137.86 1948
11138.86 1919
11139.85 1925
11140.85 1771
11141.85 1869
11142.84 1872
11143.84 1742
11144.84 1829
11145.83 1750
11146.83 1738
11147.83 1777
11148.83 1719
11149.82 1776
11150.82 1787
11151.82 1785
11152.82 1737
11153.81 1803
11154.81 1808
11155.81 1771
11156.80 1792
11157.80 1805
11158.80 1834
11159.80 1844
11160.80 1799
11161.79 1713
11162.79 1706
11163.79 1689
11164.79 1667
11165.78 1718
11166.78 1683
11167.78 1599
11168.78 1584
11169.78 1572
11170.78 1599
11171.77 1541
11172.77 1608
11173.77 1571
11174.77 1549
11175.77 1496
11176.77 1491
11177.76 1541
11178.76 1550
11179.76 1551
11180.76 1583
11181.76 1551
11182.76 1560
11183.76 1638
11184.75 1580
11185.75 1599
11186.75 1525
11187.75 1490
11188.75 1544
11189.75 1551
11190.75 1582
11191.75 1527
11192.75 1566
11193.75 1614
11194.75 1501
11195.74 1579
11196.74 1508
11197.74 1464
11198.74 1571
11199.74 1560
11200.74 1570
11201.74 1580
11202.74 1572
11203.74 1615
11204.74 1551
11205.74 1548
11206.74 1543
11207.74 1599
11208.74 1667
11209.74 1609
11210.74 1565
11211.74 1527
11212.74 1605
11213.74 1554
11214.74 1522
11215.74 1458
11216.74 1511
11217.74 1634
11218.74 1578
11219.74 1634
11220.74 1539
11221.74 1582
11222.74 1580
11223.74 1566
11224.74 1517
11225.74 1514
11226.74 1563
11227.75 1573
11228.75 1524
11229.75 1532
11230.75 1537
11231.75 1477
11232.75 1539
11233.75 1559
11234.75 1540
11235.75 1560
11236.75 1532
11237.76 1531
11238.76 1543
11239.76 1520
11240.76 1560
11241.76 1569
11242.76 1559
11243.76 1584
11244.76 1632
11245.77 1659
11246.77 1581
11247.77 1639
11248.77 1613
11249.77 1598
11250.77 1640
11251.78 1549
11252.78 1576
11253.78 1634
11254.78 1558
11255.78 1522
11256.79 1489
11257.79 1592
11258.79 1578
11259.79 1586
11260.79 1555
11261.80 1536
11262.80 1567
11263.80 1538
11264.80 1599
11265.81 1660
11266.81 1611
11267.81 1576
11268.81 1508
11269.82 1584
11270.82 1643
11271.82 1713
11272.82 1655
11273.83 1654
11274.83 1722
11275.83 1705
11276.84 1696
11277.84 1687
11278.84 1726
11279.85 1706
11280.85 1748
11281.85 1806
11282.85 1879
11283.86 1834
11284.86 1920
11285.86 1963
11286.87 2018
11287.87 2071
11288.87 2179
11289.88 2139
11290.88 2180
11291.89 2251
11292.89 2210
11293.89 2180
11294.90 2170
11295.90 2027
11296.90 1941
11297.91 1984
11298.91 1813
11299.92 1833
11300.92 1899
11301.92 1772
11302.93 1678
11303.93 1706
11304.94 1692
11305.94 1678
11306.94 1749
11307.95 1719
11308.95 1722
11309.96 1680
11310.96 1679
11311.97 1674
11312.97 1688
11313.98 1673
11314.98 1648
11315.98 1610
11316.99 1715
11317.99 1701
11319.00 1725
11320.00 1698
11321.01 1736
11322.01 1842
11323.02 1860
11324.02 1952
11325.03 1907
11326.03 1947
11327.04 1874
11328.04 1871
11329.05 1856
11330.05 1741
11331.06 1811
11332.07 1801
11333.07 1773
11334.08 1687
11335.08 1653
11336.09 1659
11337.09 1738
11338.10 1656
11339.10 1667
11340.11 1596
11341.12 1524
11342.12 1526
11343.13 1599
11344.13 1616
11345.14 1605
11346.15 1526
11347.15 1619
11348.16 1543
11349.16 1553
11350.17 1644
11351.18 1644
11352.18 1650
11353.19 1664
11354.20 1697
11355.20 1614
11356.21 1638
11357.21 1530
11358.22 1553
11359.23 1583
11360.23 1535
11361.24 1523
11362.25 1514
11363.25 1542
11364.26 1571
11365.27 1540
11366.28 1538
11367.28 1592
11368.29 1549
11369.30 1555
11370.30 1572
11371.31 1605
11372.32 1575
11373.32 1539
11374.33 1584
11375.34 1588
11376.35 1518
11377.35 1451
11378.36 1553
11379.37 1734
11380.38 1510
11381.38 1473
11382.39 1514
11383.40 1586
11384.41 1533
11385.41 1470
11386.42 1491
11387.43 1503
11388.44 1544
11389.45 1508
11390.45 1450
11391.46 1525
11392.47 1517
11393.48 1452
11394.49 1469
11395.49 1497
11396.50 1470
11397.51 1517
11398.52 1591
11399.53 1584
11400.54 1496
11401.55 1532
11402.55 1485
11403.56 1527
11404.57 1497
11405.58 1478
11406.59 1479
11407.60 1470
11408.61 1500
11409.61 1489
11410.62 1510
11411.63 1592
11412.64 1502
11413.65 1508
11414.66 1481
11415.67 1512
11416.68 1565
11417.69 1589
11418.70 1504
11419.71 1580
11420.71 1537
11421.72 1508
11422.73 1498
11423.74 1433
11424.75 1549
11425.76 1495
11426.77 1450
11427.78 1464
11428.79 1530
11429.80 1489
11430.81 1549
11431.82 1580
11432.83 1573
11433.84 1630
11434.85 1534
11435.86 1521
11436.87 1536
11437.88 1564
11438.89 1581
11439.90 1592
11440.91 1531
11441.92 1540
11442.93 1538
11443.94 1539
11444.95 1542
11445.96 1553
11446.97 1592
11447.98 1589
11448.99 1563
11450.00 1518
11451.01 1547
11452.03 1623
11453.04 1629
11454.05 1592
11455.06 1599
11456.07 1566
11457.08 1629
11458.09 1610
11459.10 1668
11460.11 1628
11461.12 1583
11462.14 1686
11463.15 1598
11464.16 1616
11465.17 1659
11466.18 1584
11467.19 1671
11468.20 1714
11469.21 1718
11470.23 1668
11471.24 1653
11472.25 1631
11473.26 1612
11474.27 1603
11475.28 1711
11476.30 1687
11477.31 1690
11478.32 1682
11479.33 1781
11480.34 1722
11481.36 1740
11482.37 1779
11483.38 1754
11484.39 1709
11485.40 1602
11486.42 1640
11487.43 1630
11488.44 1710
11489.45 1676
11490.47 1687
11491.48 1748
11492.49 1767
11493.50 1767
11494.52 1692
11495.53 1730
11496.54 1687
11497.55 1704
11498.57 1734
11499.58 1776
11500.59 1761
11501.61 1757
11502.62 1703
11503.63 1705
11504.64 1678
11505.66 1756
11506.67 1748
11507.68 1692
11508.70 1853
11509.71 1861
11510.72 1861
11511.74 1812
11512.75 1746
11513.76 1800
11514.78 1713
11515.79 1851
11516.80 1887
11517.82 1860
11518.83 1803
11519.84 1770
11520.86 1779
11521.87 1752
11522.89 1781
11523.90 1929
11524.91 1823
11525.93 1898
11526.94 1898
11527.96 1899
11528.97 1982
11529.98 1928
11531.00 1892
11532.01 1929
11533.03 1877
11534.04 1828
11535.06 1906
11536.07 1889
11537.08 1954
11538.10 1953
11539.11 2064
11540.13 2055
11541.14 2022
11542.16 2030
11543.17 2064
11544.19 2118
11545.20 2040
11546.22 2059
11547.23 2164
11548.25 2190
11549.26 2151
11550.28 2200
11551.29 2191
11552.31 2178
11553.32 2184
11554.34 2286
11555.35 2369
11556.37 2241
11557.38 2382
11558.40 2354
11559.41 2399
11560.43 2421
11561.45 2452
11562.46 2559
11563.48 2613
11564.49 2723
11565.51 2741
11566.52 2820
11567.54 2802
11568.56 2869
11569.57 2835
11570.59 2872
11571.60 2865
11572.62 2914
11573.64 2989
11574.65 2963
11575.67 2932
11576.68 2989
11577.70 3149
11578.72 3144
11579.73 3161
11580.75 3080
11581.77 3253
11582.78 3288
11583.80 3450
11584.82 3581
11585.83 3608
11586.85 3672
11587.87 3834
11588.88 3852
11589.90 4133
11590.92 4285
11591.93 4440
11592.95 4563
11593.97 4704
11594.98 4800
11596.00 4716
11597.02 4977
11598.03 5244
11599.05 5188
11600.07 5390
11601.09 5881
11602.10 6138
11603.12 6500
11604.14 7104
11605.16 7740
11606.17 8883
11607.19 9460
11608.21 9945
11609.23 10716
11610.24 11152
11611.26 11425
11612.28 11451
11613.30 11124
11614.32 10672
11615.33 10171
11616.35 9023
11617.37 8431
11618.39 7755
11619.41 7039
11620.42 6442
11621.44 5870
11622.46 5520
11623.48 5273
11624.50 5105
11625.51 4771
11626.53 4585
11627.55 4310
11628.57 4264
11629.59 4149
11630.61 3840
11631.63 3791
11632.64 3783
11633.66 3590
11634.68 3431
11635.70 3390
11636.72 3370
11637.74 3190
11638.76 3122
11639.78 3011
11640.80 2889
11641.81 2920
11642.83 2857
11643.85 2810
11644.87 2788
11645.89 2688
11646.91 2780
11647.93 2768
11648.95 2605
11649.97 2498
11650.99 2488
11652.01 2529
11653.03 2514
11654.05 2541
11655.07 2463
11656.09 2385
11657.11 2403
11658.13 2337
11659.15 2277
11660.17 2158
11661.19 2159
11662.21 2231
11663.23 2318
11664.25 2230
11665.27 2316
11666.29 2229
11667.31 2246
11668.33 2232
11669.35 2206
11670.37 2299
11671.39 2271
11672.41 2200
11673.43 2312
11674.45 2278
11675.47 2241
11676.49 2266
11677.51 2236
11678.53 2289
11679.55 2330
11680.57 2378
11681.59 2424
11682.61 2463
11683.64 2359
11684.66 2467
11685.68 2500
11686.70 2492
11687.72 2541
11688.74 2531
11689.76 2565
11690.78 2574
11691.80 2589
11692.83 2574
11693.85 2619
11694.87 2633
11695.89 2628
11696.91 2635
11697.93 2499
11698.95 2560
11699.98 2599
11701.00 2454
11702.02 2533
11703.04 2463
11704.06 2458
11705.08 2481
11706.11 2507
11707.13 2439
11708.15 2389
11709.17 2413
11710.19 2405
11711.22 2404
11712.24 2273
11713.26 2227
11714.28 2301
11715.31 2269
11716.33 2338
11717.35 2255
11718.37 2215
11719.40 2302
11720.42 2274
11721.44 2102
11722.46 2125
11723.49 2147
11724.51 2085
11725.53 2039
11726.55 1967
11727.58 1974
11728.60 2002
11729.62 1926
11730.65 1861
11731.67 1910
11732.69 1996
11733.71 1977
11734.74 1932
11735.76 1887
11736.78 1909
11737.81 1862
11738.83 1816
11739.85 1848
11740.88 1844
11741.90 1833
11742.92 1831
11743.95 1750
11744.97 1740
11746.00 1773
11747.02 1825
11748.04 1788
11749.07 1804
11750.09 1903
11751.11 1816
11752.14 1824
11753.16 1789
11754.19 1903
11755.21 1807
11756.23 1852
11757.26 1867
11758.28 1902
11759.31 1870
11760.33 1810
11761.36 1777
11762.38 1700
11763.40 1806
11764.43 1810
11765.45 1675
11766.48 1660
11767.50 1777
11768.53 1644
11769.55 1711
11770.58 1725
11771.60 1653
11772.63 1684
11773.65 1603
11774.68 1581
11775.70 1679
11776.73 1642
11777.75 1629
11778.78 1622
11779.80 1668
11780.83 1626
11781.85 1600
11782.88 1602
11783.90 1572
11784.93 1568
11785.95 1542
11786.98 1628
11788.00 1592
11789.03 1571
11790.05 1508
11791.08 1553
11792.11 1565
11793.13 1542
11794.16 1538
11795.18 1475
11796.21 1490
11797.23 1510
11798.26 1523
11799.29 1519
11800.31 1542
11801.34 1484
11802.36 1566
11803.39 1481
11804.42 1495
11805.44 1537
11806.47 1445
11807.50 1431
11808.52 1451
11809.55 1436
11810.57 1434
11811.60 1417
11812.63 1388
11813.65 1415
11814.68 1432
11815.71 1471
11816.73 1449
11817.76 1442
11818.79 1433
11819.81 1465
11820.84 1427
11821.87 1385
11822.90 1373
11823.92 1448
11824.95 1432
11825.98 1446
11827.00 1405
11828.03 1409
11829.06 1411
11830.09 1429
11831.11 1448
11832.14 1463
11833.17 1458
11834.20 1450
11835.22 1473
11836.25 1457
11837.28 1464
11838.31 1480
11839.33 1440
11840.36 1468
11841.39 1489
11842.42 1513
11843.45 1497
11844.47 1434
11845.50 1474
11846.53 1479
11847.56 1377
11848.59 1461
11849.61 1468
11850.64 1443
11851.67 1447
11852.70 1392
11853.73 1421
11854.75 1368
11855.78 1403
11856.81 1275
11857.84 1446
11858.87 1429
11859.90 1371
11860.93 1378
11861.95 1380
11862.98 1377
11864.01 1434
11865.04 1468
11866.07 1404
11867.10 1439
11868.13 1357
11869.16 1345
11870.19 1358
11871.21 1357
11872.24 1367
11873.27 1329
11874.30 1407
11875.33 1365
11876.36 1410
11877.39 1350
11878.42 1250
11879.45 1377
11880.48 1392
11881.51 1320
11882.54 1418
11883.57 1412
11884.60 1397
11885.63 1376
11886.66 1339
11887.69 1443
11888.72 1382
11889.75 1392
11890.78 1418
11891.81 1381
11892.84 1387
11893.87 1460
11894.90 1451
11895.93 1452
11896.96 1395
11897.99 1414
11899.02 1441
11900.05 1551
11901.08 1524
11902.11 1472
11903.14 1542
11904.17 1567
11905.20 1603
11906.23 1554
11907.26 1478
11908.29 1531
11909.32 1541
11910.35 1582
11911.38 1579
11912.42 1569
11913.45 1700
11914.48 1613
11915.51 1601
11916.54 1664
11917.57 1699
11918.60 1690
11919.63 1678
11920.66 1591
11921.70 1678
11922.73 1663
11923.76 1712
11924.79 1619
11925.82 1693
11926.85 1662
11927.88 1711
11928.92 1685
11929.95 1689
11930.98 1692
11932.01 1656
11933.04 1740
11934.07 1613
11935.11 1673
11936.14 1802
11937.17 1756
11938.20 1757
11939.23 1876
11940.27 1858
11941.30 1950
11942.33 1953
11943.36 2044
11944.40 2044
11945.43 1988
11946.46 2061
11947.49 1995
11948.53 1870
11949.56 1829
11950.59 1819
11951.62 1779
11952.66 1845
11953.69 1717
11954.72 1642
11955.75 1668
11956.79 1646
11957.82 1721
11958.85 1724
11959.88 1632
11960.92 1595
11961.95 1684
11962.98 1660
11964.02 1553
11965.05 1489
11966.08 1557
11967.12 1516
11968.15 1434
11969.18 1448
11970.22 1475
11971.25 1511
11972.28 1520
11973.32 1521
11974.35 1559
11975.38 1481
11976.42 1485
11977.45 1494
11978.49 1476
11979.52 1504
11980.55 1520
11981.59 1535
11982.62 1548
11983.66 1538
11984.69 1536
11985.72 1522
11986.76 1522
11987.79 1575
11988.83 1568
11989.86 1523
11990.89 1499
11991.93 1483
11992.96 1590
11994.00 1553
11995.03 1593
11996.07 1616
11997.10 1560
11998.14 1562
11999.17 1583
12000.20 1604
12001.24 1598
12002.27 1649
12003.31 1596
12004.34 1578
12005.38 1585
12006.41 1537
12007.45 1687
12008.48 1629
12009.52 1569
12010.55 1602
12011.59 1706
12012.62 1653
12013.66 1562
12014.70 1597
12015.73 1624
12016.77 1723
12017.80 1720
12018.84 1660
12019.87 1670
12020.91 1682
12021.94 1754
12022.98 1858
12024.02 1775
12025.05 1864
12026.09 1860
12027.12 1933
12028.16 1960
12029.19 2039
12030.23 1977
12031.27 2004
12032.30 1947
12033.34 1982
12034.37 1935
12035.41 1925
12036.45 1901
12037.48 1904
12038.52 1939
12039.56 1918
12040.59 1863
12041.63 1937
12042.67 1892
12043.70 1815
12044.74 1813
12045.78 1857
12046.81 1765
12047.85 1800
12048.89 1775
12049.92 1744
12050.96 1695
12052.00 1732
12053.03 1776
12054.07 1731
12055.11 1674
12056.14 1668
12057.18 1719
12058.22 1714
12059.26 1689
12060.29 1736
12061.33 1777
12062.37 1701
12063.41 1695
12064.44 1658
12065.48 1691
12066.52 1692
12067.56 1566
12068.59 1609
12069.63 1668
12070.67 1594
12071.71 1595
12072.74 1536
12073.78 1560
12074.82 1629
12075.86 1633
12076.90 1730
12077.93 1645
12078.97 1670
12080.01 1622
12081.05 1719
12082.09 1596
12083.13 1615
12084.16 1561
12085.20 1619
12086.24 1637
12087.28 1623
12088.32 1577
12089.36 1553
12090.39 1574
12091.43 1595
12092.47 1623
12093.51 1545
12094.55 1532
12095.59 1520
12096.63 1595
12097.67 1591
12098.70 1532
12099.74 1650
12100.78 1691
12101.82 1687
12102.86 1628
12103.90 1508
12104.94 1598
12105.98 1648
12107.02 1548
12108.06 1532
12109.10 1561
12110.14 1579
12111.18 1651
12112.22 1631
12113.25 1603
12114.29 1573
12115.33 1557
12116.37 1549
12117.41 1631
12118.45 1554
12119.49 1528
12120.53 1544
12121.57 1548
12122.61 1455
12123.65 1504
12124.69 1424
12125.73 1509
12126.77 1526
12127.81 1461
12128.85 1435
12129.89 1471
12130.93 1399
12131.97 1421
12133.02 1414
12134.06 1337
12135.10 1428
12136.14 1405
12137.18 1418
12138.22 1326
12139.26 1421
12140.30 1388
12141.34 1441
12142.38 1395
12143.42 1422
12144.46 1470
12145.50 1393
12146.54 1372
12147.59 1329
12148.63 1362
12149.67 1384
12150.71 1346
12151.75 1305
12152.79 1321
12153.83 1304
12154.87 1318
12155.92 1280
12156.96 1301
12158.00 1337
12159.04 1298
12160.08 1343
12161.12 1404
12162.17 1360
12163.21 1324
12164.25 1336
12165.29 1310
12166.33 1281
12167.37 1263
12168.42 1311
12169.46 1314
12170.50 1317
12171.54 1368
12172.58 1331
12173.63 1304
12174.67 1350
12175.71 1337
12176.75 1400
12177.80 1357
12178.84 1326
12179.88 1287
12180.92 1241
12181.97 1295
12183.01 1270
12184.05 1257
12185.09 1282
12186.14 1315
12187.18 1280
12188.22 1278
12189.26 1253
12190.31 1302
12191.35 1239
12192.39 1203
12193.44 1215
12194.48 1273
12195.52 1249
12196.57 1230
12197.61 1307
12198.65 1289
12199.70 1280
12200.74 1266
12201.78 1292
12202.83 1252
12203.87 1301
12204.91 1351
12205.96 1280
12207.00 1264
12208.04 1291
12209.09 1251
12210.13 1299
12211.17 1345
12212.22 1294
12213.26 1303
12214.31 1313
12215.35 1318
12216.39 1352
12217.44 1281
12218.48 1387
12219.53 1351
12220.57 1288
12221.61 1302
12222.66 1268
12223.70 1302
12224.75 1349
12225.79 1368
12226.84 1370
12227.88 1344
12228.93 1372
12229.97 1345
12231.01 1298
12232.06 1329
12233.10 1344
12234.15 1302
12235.19 1345
12236.24 1391
12237.28 1429
12238.33 1388
12239.37 1448
12240.42 1438
12241.46 1353
12242.51 1353
12243.55 1414
12244.60 1364
12245.64 1375
12246.69 1398
12247.74 1322
12248.78 1339
12249.83 1281
12250.87 1372
12251.92 1401
12252.96 1336
12254.01 1393
12255.05 1352
12256.10 1439
12257.15 1353
12258.19 1344
12259.24 1417
12260.28 1291
12261.33 1322
12262.37 1385
12263.42 1316
12264.47 1326
12265.51 1438
12266.56 1371
12267.61 1273
12268.65 1218
12269.70 1282
12270.74 1303
12271.79 1309
12272.84 1301
12273.88 1327
12274.93 1234
12275.98 1248
12277.02 1283
12278.07 1241
12279.12 1256
12280.16 1193
12281.21 1151
12282.26 1204
12283.30 1269
12284.35 1220
12285.40 1195
12286.44 1222
12287.49 1164
12288.54 1180
12289.59 1214
12290.63 1218
12291.68 1192
12292.73 1198
12293.77 1194
12294.82 1153
12295.87 1183
12296.92 1175
12297.96 1269
12299.01 1206
12300.06 1216
12301.11 1136
12302.15 1212
12303.20 1187
12304.25 1208
12305.30 1162
12306.35 1254
12307.39 1247
12308.44 1200
12309.49 1138
12310.54 1129
12311.59 1124
12312.63 1157
12313.68 1276
12314.73 1198
12315.78 1156
12316.83 1203
12317.88 1195
12318.92 1188
12319.97 1124
12321.02 1164
12322.07 1101
12323.12 1142
12324.17 1203
12325.21 1174
12326.26 1158
12327.31 1246
12328.36 1177
12329.41 1145
12330.46 1160
12331.51 1215
12332.56 1213
12333.61 1213
12334.65 1170
12335.70 1187
12336.75 1172
12337.80 1163
12338.85 1144
12339.90 1259
12340.95 1143
12342.00 1189
12343.05 1147
12344.10 1186
12345.15 1163
12346.20 1165
12347.25 1126
12348.30 1101
12349.35 1174
12350.40 1155
12351.45 1157
12352.50 1138
12353.55 1111
12354.60 1101
12355.65 1166
12356.70 1091
12357.75 1134
12358.80 1145
12359.85 1221
12360.90 1197
12361.95 1095
12363.00 1108
12364.05 1177
12365.10 1130
12366.15 1131
12367.20 1156
12368.25 1170
12369.30 1203
12370.35 1136
12371.40 1100
12372.45 1201
12373.50 1187
12374.55 1140
12375.60 1174
12376.65 1217
12377.70 1176
12378.76 1194
12379.81 1162
12380.86 1121
12381.91 1155
12382.96 1219
12384.01 1187
12385.06 1214
12386.11 1212
12387.17 1226
12388.22 1154
12389.27 1190
12390.32 1179
12391.37 1227
12392.42 1222
12393.47 1192
12394.53 1226
12395.58 1205
12396.63 1132
12397.68 1227
12398.73 1155
12399.78 1158
12400.84 1194
12401.89 1304
12402.94 1278
12403.99 1265
12405.04 1294
12406.10 1192
12407.15 1194
12408.20 1193
12409.25 1194
12410.31 1176
12411.36 1190
12412.41 1141
12413.46 1161
12414.51 1238
12415.57 1268
12416.62 1211
12417.67 1224
12418.72 1214
12419.78 1191
12420.83 1238
12421.88 1271
12422.94 1198
12423.99 1217
12425.04 1233
12426.09 1235
12427.15 1237
12428.20 1182
12429.25 1161
12430.31 1154
12431.36 1169
12432.41 1277
12433.47 1185
12434.52 1227
12435.57 1194
12436.63 1208
12437.68 1212
12438.73 1191
12439.79 1222
12440.84 1186
12441.89 1157
12442.95 1196
12444.00 1195
12445.06 1199
12446.11 1274
12447.16 1250
12448.22 1285
12449.27 1230
12450.33 1206
12451.38 1235
12452.43 1225
12453.49 1192
12454.54 1186
12455.60 1212
12456.65 1213
12457.70 1271
12458.76 1279
12459.81 1249
12460.87 1245
12461.92 1223
12462.98 1204
12464.03 1253
12465.09 1299
12466.14 1250
12467.19 1310
12468.25 1225
12469.30 1211
12470.36 1243
12471.41 1217
12472.47 1219
12473.52 1295
12474.58 1323
12475.63 1309
12476.69 1246
12477.74 1287
12478.80 1291
12479.85 1318
12480.91 1269
12481.97 1288
12483.02 1366
12484.08 1454
12485.13 1462
12486.19 1469
12487.24 1490
12488.30 1472
12489.35 1453
12490.41 1519
12491.47 1463
12492.52 1448
12493.58 1573
12494.63 1547
12495.69 1619
12496.74 1680
12497.80 1681
12498.86 1734
12499.91 1888
12500.97 1975
12502.03 2119
12503.08 2199
12504.14 2344
12505.19 2389
12506.25 2506
12507.31 2479
12508.36 2532
12509.42 2548
12510.48 2456
12511.53 2295
12512.59 2240
12513.65 2154
12514.70 2055
12515.76 1891
12516.82 1847
12517.87 1852
12518.93 1670
12519.99 1618
12521.04 1624
12522.10 1585
12523.16 1525
12524.22 1439
12525.27 1459
12526.33 1467
12527.39 1424
12528.44 1427
12529.50 1364
12530.56 1391
12531.62 1396
12532.67 1360
12533.73 1385
12534.79 1328
12535.85 1360
12536.90 1299
12537.96 1366
12539.02 1411
12540.08 1314
12541.14 1343
12542.19 1367
12543.25 1305
12544.31 1299
12545.37 1296
12546.43 1248
12547.48 1299
12548.54 1300
12549.60 1303
12550.66 1292
12551.72 1250
12552.77 1177
12553.83 1274
12554.89 1289
12555.95 1217
12557.01 1237
12558.07 1276
12559.13 1294
12560.18 1273
12561.24 1250
12562.30 1265
12563.36 1250
12564.42 1231
12565.48 1258
12566.54 1276
12567.60 1296
12568.65 1307
12569.71 1314
12570.77 1358
12571.83 1292
12572.89 1273
12573.95 1279
12575.01 1356
12576.07 1290
12577.13 1399
12578.19 1381
12579.25 1346
12580.31 1494
12581.37 1495
12582.43 1440
12583.49 1545
12584.55 1604
12585.60 1671
12586.66 1679
12587.72 1652
12588.78 1729
12589.84 1638
12590.90 1607
12591.96 1539
12593.02 1669
12594.08 1619
12595.14 1601
12596.20 1661
12597.26 1609
12598.32 1598
12599.39 1602
12600.45 1580
12601.51 1600
12602.57 1595
12603.63 1625
12604.69 1685
12605.75 1633
12606.81 1534
12607.87 1553
12608.93 1525
12609.99 1435
12611.05 1474
12612.11 1414
12613.17 1370
12614.23 1356
12615.30 1477
12616.36 1389
12617.42 1328
12618.48 1288
12619.54 1279
12620.60 1236
12621.66 1284
12622.72 1299
12623.78 1246
12624.85 1227
12625.91 1266
12626.97 1210
12628.03 1192
12629.09 1235
12630.15 1198
12631.22 1146
12632.28 1128
12633.34 1156
12634.40 1162
12635.46 1211
12636.52 1110
12637.59 1203
12638.65 1274
12639.71 1228
12640.77 1230
12641.83 1222
12642.90 1231
12643.96 1183
12645.02 1252
12646.08 1256
12647.14 1209
12648.21 1185
12649.27 1234
12650.33 1227
12651.39 1244
12652.46 1283
12653.52 1190
12654.58 1163
12655.65 1220
12656.71 1219
12657.77 1242
12658.83 1245
12659.90 1236
12660.96 1266
12662.02 1355
12663.09 1310
12664.15 1276
12665.21 1282
12666.27 1358
12667.34 1325
12668.40 1271
12669.46 1338
12670.53 1318
12671.59 1258
12672.65 1206
12673.72 1303
12674.78 1287
12675.84 1250
12676.91 1206
12677.97 1220
12679.04 1257
12680.10 1240
12681.16 1223
12682.23 1257
12683.29 1332
12684.35 1213
12685.42 1227
12686.48 1241
12687.55 1284
12688.61 1276
12689.67 1246
12690.74 1255
12691.80 1246
12692.87 1162
12693.93 1236
12695.00 1274
12696.06 1311
12697.12 1323
12698.19 1286
12699.25 1242
12700.32 1341
12701.38 1297
12702.45 1260
12703.51 1236
12704.58 1245
12705.64 1285
12706.71 1238
12707.77 1300
12708.84 1268
12709.90 1282
12710.97 1258
12712.03 1244
12713.10 1314
12714.16 1269
12715.23 1308
12716.29 1345
12717.36 1296
12718.42 1262
12719.49 1249
12720.55 1246
12721.62 1300
12722.68 1227
12723.75 1205
12724.81 1301
12725.88 1282
12726.95 1277
12728.01 1256
12729.08 1246
12730.14 1238
12731.21 1317
12732.28 1238
12733.34 1194
12734.41 1255
12735.47 1234
12736.54 1298
12737.61 1305
12738.67 1241
12739.74 1287
12740.80 1279
12741.87 1258
12742.94 1266
12744.00 1274
12745.07 1242
12746.14 1278
12747.20 1289
12748.27 1297
12749.34 1307
12750.40 1274
12751.47 1281
12752.54 1250
12753.60 1224
12754.67 1258
12755.74 1259
12756.80 1293
12757.87 1293
12758.94 1303
12760.00 1263
12761.07 1182
12762.14 1219
12763.21 1203
12764.27 1253
12765.34 1198
12766.41 1132
12767.47 1240
12768.54 1265
12769.61 1254
12770.68 1190
12771.74 1150
12772.81 1196
12773.88 1154
12774.95 1130
12776.02 1131
12777.08 1186
12778.15 1193
12779.22 1172
12780.29 1183
12781.35 1135
12782.42 1123
12783.49 1151
12784.56 1200
12785.63 1173
12786.70 1196
12787.76 1158
12788.83 1124
12789.90 1151
12790.97 1085
12792.04 1173
12793.11 1189
12794.17 1194
12795.24 1122
12796.31 1091
12797.38 1115
12798.45 1128
12799.52 1134
12800.59 1200
12801.65 1169
12802.72 1108
12803.79 1090
12804.86 1100
12805.93 1187
12807.00 1189
12808.07 1132
12809.14 1141
12810.21 1142
12811.28 1169
12812.34 1114
12813.41 1184
12814.48 1160
12815.55 1112
12816.62 1139
12817.69 1221
12818.76 1214
12819.83 1179
12820.90 1143
12821.97 1160
12823.04 1179
12824.11 1199
12825.18 1166
12826.25 1223
12827.32 1280
12828.39 1233
12829.46 1181
12830.53 1210
12831.60 1202
12832.67 1203
12833.74 1253
12834.81 1231
12835.88 1179
12836.95 1257
12838.02 1233
12839.09 1188
12840.16 1210
12841.23 1112
12842.30 1095
12843.37 1153
12844.44 1207
12845.51 1241
12846.58 1199
12847.66 1147
12848.73 1120
12849.80 1140
12850.87 1119
12851.94 1156
12853.01 1197
12854.08 1132
12855.15 1093
12856.22 1099
12857.29 1113
12858.36 1122
12859.44 1083
12860.51 1077
12861.58 1059
12862.65 1092
12863.72 1057
12864.79 1123
12865.86 1179
12866.94 1120
12868.01 1083
12869.08 1058
12870.15 1051
12871.22 1032
12872.29 1032
12873.37 1080
12874.44 1114
12875.51 1067
12876.58 1044
12877.65 1069
12878.73 1004
12879.80 1020
12880.87 1112
12881.94 1056
12883.01 1042
12884.09 1063
12885.16 1008
12886.23 1047
12887.30 1027
12888.38 1051
12889.45 1000
12890.52 1015
12891.59 1045
12892.67 1106
12893.74 1043
12894.81 1102
12895.88 1047
12896.96 1002
12898.03 996
12899.10 1045
12900.18 1091
12901.25 1077
12902.32 1095
12903.39 982
12904.47 1044
12905.54 1077
12906.61 1055
12907.69 1039
12908.76 1062
12909.83 1024
12910.91 1034
12911.98 1112
12913.05 1050
12914.13 994
12915.20 1047
12916.28 1070
12917.35 964
12918.42 952
12919.50 986
12920.57 1040
12921.64 993
12922.72 962
12923.79 968
12924.87 988
12925.94 1032
12927.01 990
12928.09 960
12929.16 1050
12930.24 1006
12931.31 1008
12932.38 1007
12933.46 1015
12934.53 981
12935.61 985
12936.68 1019
12937.76 1013
12938.83 989
12939.91 1031
12940.98 1024
12942.05 1010
12943.13 1019
12944.20 1019
12945.28 1026
12946.35 1046
12947.43 1020
12948.50 984
12949.58 1049
12950.65 1002
12951.73 1019
12952.80 1018
12953.88 1006
12954.95 960
12956.03 1009
12957.10 1012
12958.18 966
12959.26 1001
12960.33 1001
12961.41 1045
12962.48 988
12963.56 958
12964.63 987
12965.71 1027
12966.78 1007
12967.86 989
12968.94 942
12970.01 973
12971.09 1019
12972.16 1002
12973.24 943
12974.32 998
12975.39 1035
12976.47 974
12977.54 1010
12978.62 974
12979.70 984
12980.77 964
12981.85 965
12982.93 1018
12984.00 955
12985.08 977
12986.15 909
12987.23 991
12988.31 994
12989.38 1012
12990.46 1012
12991.54 979
12992.61 934
12993.69 994
12994.77 1006
12995.85 1037
12996.92 983
12998.00 985
12999.08 1020
13000.15 990
13001.23 989
13002.31 1002
13003.38 1034
13004.46 1025
13005.54 1028
13006.62 1004
13007.69 1015
13008.77 1031
13009.85 1071
13010.93 1110
13012.00 1010
13013.08 1061
13014.16 1046
13015.24 1061
13016.32 1035
13017.39 1088
13018.47 1050
13019.55 1039
13020.63 1052
13021.70 993
13022.78 1057
13023.86 1023
13024.94 1027
13026.02 1051
13027.10 1060
13028.17 1043
13029.25 1068
13030.33 1072
13031.41 970
13032.49 977
13033.57 1065
13034.64 1070
13035.72 1066
13036.80 1036
13037.88 1044
13038.96 1043
13040.04 1042
13041.12 1031
13042.19 1076
13043.27 1112
13044.35 1101
13045.43 1030
13046.51 1023
13047.59 1092
13048.67 1052
13049.75 1085
13050.83 1088
13051.91 1076
13052.99 1060
13054.06 996
13055.14 1030
13056.22 1007
13057.30 979
13058.38 1015
13059.46 1064
13060.54 1055
13061.62 1067
13062.70 1047
13063.78 1092
13064.86 1028
13065.94 1032
13067.02 1047
13068.10 1080
13069.18 1144
13070.26 1012
13071.34 1059
13072.42 996
13073.50 961
13074.58 1030
13075.66 1060
13076.74 1034
13077.82 1097
13078.90 1034
13079.98 1030
13081.06 1052
13082.14 1055
13083.22 1053
13084.30 1042
13085.38 1085
13086.47 979
13087.55 1017
13088.63 1046
13089.71 969
13090.79 975
13091.87 976
13092.95 1030
13094.03 1009
13095.11 948
13096.19 1001
13097.27 971
13098.36 1056
13099.44 1022
13100.52 968
13101.60 997
13102.68 1002
13103.76 1046
13104.84 996
13105.93 934
13107.01 939
13108.09 974
13109.17 983
13110.25 986
13111.33 1035
13112.42 963
13113.50 955
13114.58 950
13115.66 936
13116.74 919
13117.82 933
13118.91 957
13119.99 958
13121.07 890
13122.15 951
13123.23 954
13124.32 926
13125.40 933
13126.48 923
13127.56 897
13128.65 974
13129.73 948
13130.81 945
13131.89 947
13132.98 922
13134.06 971
13135.14 955
13136.22 949
13137.31 946
13138.39 983
13139.47 950
13140.56 928
13141.64 887
13142.72 931
13143.81 954
13144.89 954
13145.97 962
13147.05 963
13148.14 981
13149.22 996
13150.30 889
13151.39 893
13152.47 987
13153.55 935
13154.64 904
13155.72 912
13156.81 971
13157.89 949
13158.97 919
13160.06 914
13161.14 951
13162.22 919
13163.31 936
13164.39 939
13165.48 899
13166.56 920
13167.64 912
13168.73 928
13169.81 932
13170.90 924
13171.98 972
13173.06 929
13174.15 899
13175.23 911
13176.32 946
13177.40 945
13178.49 884
13179.57 924
13180.66 901
13181.74 930
13182.82 906
13183.91 919
13184.99 894
13186.08 933
13187.16 901
13188.25 932
13189.33 920
13190.42 876
13191.50 887
13192.59 896
13193.67 974
13194.76 904
13195.84 880
13196.93 945
13198.01 888
13199.10 919
13200.19 959
13201.27 921
13202.36 900
13203.44 935
13204.53 892
13205.61 882
13206.70 928
13207.78 896
13208.87 943
13209.96 935
13211.04 929
13212.13 875
13213.21 975
13214.30 880
13215.38 904
13216.47 946
13217.56 877
13218.64 935
13219.73 955
13220.82 970
13221.90 918
13222.99 912
13224.07 971
13225.16 933
13226.25 901
13227.33 882
13228.42 899
13229.51 933
13230.59 982
13231.68 941
13232.77 982
13233.85 950
13234.94 944
13236.03 930
13237.11 956
13238.20 933
13239.29 948
13240.38 970
13241.46 953
13242.55 913
13243.64 960
13244.72 944
13245.81 902
13246.90 901
13247.99 880
13249.07 941
13250.16 937
13251.25 969
13252.34 930
13253.42 923
13254.51 895
13255.60 891
13256.69 911
13257.77 909
13258.86 947
13259.95 954
13261.04 953
13262.13 944
13263.21 907
13264.30 953
13265.39 892
13266.48 930
13267.57 938
13268.65 939
13269.74 927
13270.83 869
13271.92 882
13273.01 897
13274.10 914
13275.18 921
13276.27 881
13277.36 903
13278.45 882
13279.54 941
13280.63 1015
13281.72 983
13282.80 981
13283.89 974
13284.98 1024
13286.07 977
13287.16 923
13288.25 960
13289.34 963
13290.43 967
13291.52 900
13292.61 945
13293.69 985
13294.78 1028
13295.87 1080
13296.96 1058
13298.05 977
13299.14 1024
13300.23 1060
13301.32 1027
13302.41 937
13303.50 956
13304.59 1011
13305.68 1023
13306.77 1004
13307.86 1044
13308.95 1016
13310.04 948
13311.13 1029
13312.22 984
13313.31 968
13314.40 1023
13315.49 1021
13316.58 1010
13317.67 1047
13318.76 997
13319.85 955
13320.94 1035
13322.03 1035
13323.12 1012
13324.21 1011
13325.30 1039
13326.39 1089
13327.48 1047
13328.57 927
13329.66 1017
13330.75 1022
13331.85 1026
13332.94 1017
13334.03 1047
13335.12 1032
13336.21 1034
13337.30 1060
13338.39 1075
13339.48 1030
13340.57 1002
13341.66 961
13342.76 1027
13343.85 1048
13344.94 1001
13346.03 1005
13347.12 1003
13348.21 1064
13349.30 1009
13350.40 1043
13351.49 1047
13352.58 1026
13353.67 1060
13354.76 1161
13355.85 1040
13356.95 1018
13358.04 1015
13359.13 1133
13360.22 1042
13361.31 1107
13362.41 1105
13363.50 1058
13364.59 1075
13365.68 1013
13366.77 1018
13367.87 1018
13368.96 1065
13370.05 1069
13371.14 1077
13372.24 1049
13373.33 1089
13374.42 1060
13375.51 1095
13376.61 1078
13377.70 1151
13378.79 1174
13379.88 1164
13380.98 1142
13382.07 1152
13383.16 1089
13384.26 1131
13385.35 1106
13386.44 1107
13387.54 1084
13388.63 1026
13389.72 1050
13390.81 1038
13391.91 1047
13393.00 1055
13394.09 1078
13395.19 1033
13396.28 1049
13397.37 1038
13398.47 1008
13399.56 1043
13400.66 1049
13401.75 995
13402.84 970
13403.94 980
13405.03 975
13406.12 990
13407.22 933
13408.31 967
13409.41 955
13410.50 946
13411.59 948
13412.69 922
13413.78 920
13414.88 971
13415.97 906
13417.07 926
13418.16 990
13419.25 989
13420.35 970
13421.44 941
13422.54 953
13423.63 941
13424.73 936
13425.82 890
13426.92 921
13428.01 928
13429.11 930
13430.20 913
13431.29 957
13432.39 934
13433.48 926
13434.58 979
13435.67 975
13436.77 1000
13437.86 1031
13438.96 926
13440.06 959
13441.15 992
13442.25 966
13443.34 967
13444.44 1027
13445.53 933
13446.63 939
13447.72 923
13448.82 911
13449.91 964
13451.01 939
13452.11 982
13453.20 946
13454.30 962
13455.39 1006
13456.49 1009
13457.59 973
13458.68 969
13459.78 1007
13460.87 1030
13461.97 993
13463.07 1024
13464.16 985
13465.26 968
13466.35 1037
13467.45 973
13468.55 994
13469.64 1038
13470.74 1049
13471.84 1025
13472.93 1056
13474.03 1028
13475.13 1041
13476.22 1055
13477.32 1110
13478.42 1049
13479.51 1042
13480.61 1028
13481.71 1022
13482.80 1025
13483.90 1026
13485.00 1041
13486.10 1035
13487.19 1055
13488.29 1036
13489.39 1081
13490.48 1065
13491.58 1027
13492.68 1033
13493.78 1062
13494.87 1043
13495.97 1088
13497.07 1119
13498.17 1045
13499.26 1045
13500.36 1043
13501.46 1129
13502.56 1121
13503.65 1118
13504.75 1087
13505.85 1172
13506.95 1203
13508.05 1149
13509.14 1217
13510.24 1141
13511.34 1213
13512.44 1187
13513.54 1089
13514.64 1133
13515.73 1157
13516.83 1178
13517.93 1172
13519.03 1174
13520.13 1174
13521.23 1100
13522.32 1135
13523.42 1118
13524.52 1134
13525.62 1064
13526.72 1039
13527.82 1036
13528.92 1058
13530.02 1048
13531.12 1137
13532.21 1088
13533.31 984
13534.41 983
13535.51 1024
13536.61 973
13537.71 982
13538.81 992
13539.91 969
13541.01 1012
13542.11 1029
13543.21 955
13544.31 989
13545.41 967
13546.50 984
13547.60 953
13548.70 940
13549.80 995
13550.90 964
13552.00 965
13553.10 985
13554.20 979
13555.30 984
13556.40 1043
13557.50 925
13558.60 947
13559.70 893
13560.80 901
13561.90 928
13563.00 920
13564.10 886
13565.20 930
13566.30 906
13567.41 965
13568.51 922
13569.61 905
13570.71 919
13571.81 970
13572.91 964
13574.01 918
13575.11 944
13576.21 981
13577.31 964
13578.41 993
13579.51 980
13580.61 973
13581.71 926
13582.82 950
13583.92 944
13585.02 877
13586.12 936
13587.22 957
13588.32 961
13589.42 962
13590.52 968
13591.63 921
13592.73 959
13593.83 975
13594.93 958
13596.03 1016
13597.13 931
13598.24 967
13599.34 949
13600.44 923
13601.54 1000
13602.64 983
13603.74 1012
13604.85 1065
13605.95 963
13607.05 918
13608.15 978
13609.25 925
13610.36 908
13611.46 943
13612.56 979
13613.66 1000
13614.77 987
13615.87 957
13616.97 949
13618.07 994
13619.18 979
13620.28 939
13621.38 960
13622.48 1010
13623.59 1035
13624.69 1019
13625.79 1006
13626.89 990
13628.00 1019
13629.10 1030
13630.20 1016
13631.31 998
13632.41 999
13633.51 1068
13634.62 1017
13635.72 985
13636.82 917
13637.93 978
13639.03 991
13640.13 1019
13641.24 1022
13642.34 992
13643.44 967
13644.55 974
13645.65 1020
13646.75 1021
13647.86 1022
13648.96 1013
13650.06 1000
13651.17 1018
13652.27 986
13653.38 948
13654.48 993
13655.58 1016
13656.69 989
13657.79 1019
13658.90 989
13660.00 1030
13661.10 949
13662.21 968
13663.31 983
13664.42 1031
13665.52 1052
13666.63 1022
13667.73 998
13668.84 922
13669.94 933
13671.04 1010
13672.15 978
13673.25 941
13674.36 1001
13675.46 1001
13676.57 1012
13677.67 1001
13678.78 911
13679.88 958
13680.99 979
13682.09 1011
13683.20 1007
13684.30 978
13685.41 1055
13686.51 1046
13687.62 1020
13688.72 1015
13689.83 969
13690.94 980
13692.04 997
13693.15 1062
13694.25 972
13695.36 1018
13696.46 1027
13697.57 1026
13698.67 1038
13699.78 1043
13700.89 1062
13701.99 1083
13703.10 1098
13704.20 1004
13705.31 954
13706.42 984
13707.52 1022
13708.63 1041
13709.73 987
13710.84 997
13711.95 1086
13713.05 1112
13714.16 1001
13715.27 1065
13716.37 1049
13717.48 1069
13718.59 1103
13719.69 1050
13720.80 1066
13721.91 1053
13723.01 1033
13724.12 1082
13725.23 1110
13726.33 1125
13727.44 1113
13728.55 1098
13729.65 1123
13730.76 1186
13731.87 1151
13732.98 1157
13734.08 1206
13735.19 1188
13736.30 1200
13737.40 1221
13738.51 1300
13739.62 1220
13740.73 1214
13741.83 1185
13742.94 1172
13744.05 1186
13745.16 1276
13746.26 1230
13747.37 1286
13748.48 1274
13749.59 1277
13750.70 1295
13751.80 1314
13752.91 1320
13754.02 1333
13755.13 1333
13756.24 1332
13757.34 1363
13758.45 1393
13759.56 1341
13760.67 1356
13761.78 1380
13762.88 1341
13763.99 1394
13765.10 1422
13766.21 1427
13767.32 1465
13768.43 1467
13769.54 1507
13770.64 1554
13771.75 1529
13772.86 1511
13773.97 1547
13775.08 1606
13776.19 1631
13777.30 1698
13778.41 1782
13779.52 1686
13780.62 1762
13781.73 1841
13782.84 1898
13783.95 1842
13785.06 1845
13786.17 1848
13787.28 1919
13788.39 1851
13789.50 1924
13790.61 1904
13791.72 1829
13792.83 1738
13793.94 1846
13795.05 1713
13796.16 1627
13797.27 1639
13798.38 1706
13799.49 1664
13800.60 1526
13801.71 1553
13802.82 1555
13803.93 1572
13805.04 1506
13806.15 1540
13807.26 1486
13808.37 1503
13809.48 1547
13810.59 1503
13811.70 1507
13812.81 1542
13813.92 1606
13815.03 1536
13816.14 1535
13817.25 1546
13818.36 1476
13819.47 1571
13820.58 1603
13821.69 1623
13822.80 1655
13823.91 1581
13825.02 1605
13826.13 1723
13827.25 1705
13828.36 1647
13829.47 1627
13830.58 1621
13831.69 1578
13832.80 1622
13833.91 1635
13835.02 1553
13836.13 1596
13837.25 1583
13838.36 1488
13839.47 1508
13840.58 1528
13841.69 1562
13842.80 1506
13843.91 1458
13845.03 1434
13846.14 1425
13847.25 1458
13848.36 1403
13849.47 1413
13850.59 1405
13851.70 1424
13852.81 1449
13853.92 1464
13855.03 1328
13856.15 1387
13857.26 1423
13858.37 1361
13859.48 1379
13860.59 1383
13861.71 1394
13862.82 1398
13863.93 1432
13865.04 1500
13866.16 1461
13867.27 1408
13868.38 1420
13869.49 1484
13870.61 1480
13871.72 1506
13872.83 1507
13873.95 1517
13875.06 1551
13876.17 1591
13877.28 1528
13878.40 1591
13879.51 1559
13880.62 1578
13881.74 1501
13882.85 1515
13883.96 1500
13885.08 1503
13886.19 1497
13887.30 1564
13888.42 1445
13889.53 1451
13890.64 1454
13891.76 1477
13892.87 1444
13893.98 1417
13895.10 1401
13896.21 1349
13897.33 1425
13898.44 1433
13899.55 1411
13900.67 1380
13901.78 1399
13902.89 1376
13904.01 1390
13905.12 1405
13906.24 1445
13907.35 1431
13908.47 1379
13909.58 1421
13910.69 1459
13911.81 1447
13912.92 1416
13914.04 1444
13915.15 1375
13916.27 1372
13917.38 1381
13918.50 1409
13919.61 1374
13920.72 1289
13921.84 1416
13922.95 1350
13924.07 1277
13925.18 1278
13926.30 1339
13927.41 1280
13928.53 1286
13929.64 1309
13930.76 1279
13931.87 1266
13932.99 1306
13934.10 1296
13935.22 1239
13936.34 1210
13937.45 1251
13938.57 1263
13939.68 1238
13940.80 1174
13941.91 1240
13943.03 1265
13944.14 1259
13945.26 1212
13946.38 1200
13947.49 1186
13948.61 1172
13949.72 1208
13950.84 1177
13951.95 1235
13953.07 1250
13954.19 1217
13955.30 1234
13956.42 1140
13957.53 1168
13958.65 1211
13959.77 1214
13960.88 1163
13962.00 1186
13963.12 1213
13964.23 1179
13965.35 1231
13966.47 1236
13967.58 1175
13968.70 1232
13969.82 1170
13970.93 1172
13972.05 1188
13973.17 1215
13974.28 1150
13975.40 1091
13976.52 1168
13977.63 1163
13978.75 1166
13979.87 1171
13980.99 1144
13982.10 1136
13983.22 1082
13984.34 1110
13985.45 1080
13986.57 1135
13987.69 1107
13988.81 1179
13989.92 1166
13991.04 1113
13992.16 1203
13993.28 1138
13994.39 1072
13995.51 1129
13996.63 1152
13997.75 1217
13998.87 1165
13999.98 1164
14001.10 1151
14002.22 1143
14003.34 1149
14004.46 1184
14005.57 1164
14006.69 1184
14007.81 1188
14008.93 1123
14010.05 1142
14011.16 1126
14012.28 1158
14013.40 1150
14014.52 1154
14015.64 1131
14016.76 1171
14017.88 1261
14018.99 1218
14020.11 1171
14021.23 1211
14022.35 1240
14023.47 1210
14024.59 1213
14025.71 1238
14026.83 1282
14027.94 1271
14029.06 1236
14030.18 1241
14031.30 1254
14032.42 1253
14033.54 1191
14034.66 1225
14035.78 1208
14036.90 1172
14038.02 1246
14039.14 1242
14040.26 1219
14041.38 1216
14042.50 1220
14043.62 1280
14044.74 1251
14045.86 1154
14046.97 1240
14048.09 1204
14049.21 1205
14050.33 1155
14051.45 1228
14052.57 1140
14053.69 1151
14054.81 1138
14055.93 1138
14057.05 1099
14058.17 1082
14059.30 1091
14060.42 1154
14061.54 1214
14062.66 1159
14063.78 1165
14064.90 1134
14066.02 1170
14067.14 1165
14068.26 1161
14069.38 1199
14070.50 1160
14071.62 1183
14072.74 1186
14073.86 1206
14074.98 1131
14076.10 1195
14077.23 1132
14078.35 1120
14079.47 1164
14080.59 1190
14081.71 1186
14082.83 1200
14083.95 1145
14085.07 1167
14086.19 1208
14087.32 1193
14088.44 1199
14089.56 1217
14090.68 1266
14091.80 1235
14092.92 1336
14094.05 1360
14095.17 1236
14096.29 1233
14097.41 1256
14098.53 1320
14099.65 1291
14100.78 1331
14101.90 1319
14103.02 1343
14104.14 1308
14105.26 1337
14106.39 1346
14107.51 1355
14108.63 1331
14109.75 1447
14110.88 1451
14112.00 1419
14113.12 1426
14114.24 1434
14115.37 1405
14116.49 1409
14117.61 1460
14118.73 1422
14119.86 1379
14120.98 1269
14122.10 1313
14123.22 1286
14124.35 1264
14125.47 1285
14126.59 1262
14127.72 1200
14128.84 1118
14129.96 1109
14131.09 1170
14132.21 1132
14133.33 1090
14134.45 1093
14135.58 1093
14136.70 1098
14137.82 1106
14138.95 1098
14140.07 1136
14141.20 1088
14142.32 1049
14143.44 1064
14144.57 1075
14145.69 1081
14146.81 1059
14147.94 1102
14149.06 1004
14150.19 1022
14151.31 1003
14152.43 1013
14153.56 975
14154.68 1015
14155.81 987
14156.93 1025
14158.05 1019
14159.18 1029
14160.30 1048
14161.43 1037
14162.55 1060
14163.68 1049
14164.80 1047
14165.92 1064
14167.05 1054
14168.17 1024
14169.30 953
14170.42 972
14171.55 1065
14172.67 1041
14173.80 1002
14174.92 1050
14176.05 1028
14177.17 1043
14178.30 1015
14179.42 1045
14180.55 1019
14181.67 1093
14182.80 1050
14183.92 1040
14185.05 1033
14186.17 1100
14187.30 1141
14188.42 1102
14189.55 1004
14190.67 993
14191.80 1038
14192.93 1031
14194.05 1022
14195.18 1049
14196.30 1057
14197.43 1010
14198.55 996
14199.68 1007
14200.81 1053
14201.93 1032
14203.06 1040
14204.18 1016
14205.31 1011
14206.44 971
14207.56 985
14208.69 980
14209.82 1005
14210.94 999
14212.07 1026
14213.19 1046
14214.32 986
14215.45 957
14216.57 936
14217.70 962
14218.83 952
14219.95 996
14221.08 922
14222.21 968
14223.33 986
14224.46 963
14225.59 993
14226.71 897
14227.84 962
14228.97 914
14230.10 914
14231.22 930
14232.35 982
14233.48 901
14234.60 946
14235.73 923
14236.86 883
14237.99 917
14239.11 913
14240.24 956
14241.37 886
14242.50 887
14243.62 949
14244.75 916
14245.88 953
14247.01 943
14248.13 897
14249.26 917
14250.39 900
14251.52 904
14252.65 908
14253.77 904
14254.90 915
14256.03 928
14257.16 917
14258.29 929
14259.42 896
14260.54 868
14261.67 884
14262.80 912
14263.93 952
14265.06 923
14266.19 924
14267.31 989
14268.44 966
14269.57 915
14270.70 941
14271.83 929
14272.96 890
14274.09 901
14275.22 888
14276.34 929
14277.47 914
14278.60 934
14279.73 948
14280.86 922
14281.99 915
14283.12 914
14284.25 880
14285.38 858
14286.51 939
14287.64 927
14288.76 899
14289.89 900
14291.02 857
14292.15 872
14293.28 932
14294.41 888
14295.54 836
14296.67 904
14297.80 868
14298.93 826
14300.06 857
14301.19 868
14302.32 866
14303.45 836
14304.58 853
14305.71 878
14306.84 842
14307.97 835
14309.10 849
14310.23 865
14311.36 892
14312.49 825
14313.62 894
14314.75 836
14315.88 812
14317.01 907
14318.15 907
14319.28 876
14320.41 836
14321.54 911
14322.67 874
14323.80 837
14324.93 770
14326.06 881
14327.19 897
14328.32 850
14329.45 822
14330.58 902
14331.72 857
14332.85 833
14333.98 813
14335.11 819
14336.24 796
14337.37 815
14338.50 803
14339.63 828
14340.77 819
14341.90 773
14343.03 814
14344.16 808
14345.29 866
14346.42 858
14347.56 800
14348.69 845
14349.82 820
14350.95 916
14352.08 907
14353.21 825
14354.35 798
14355.48 861
14356.61 827
14357.74 763
14358.88 760
14360.01 805
14361.14 820
14362.27 801
14363.40 788
14364.54 819
14365.67 867
14366.80 855
14367.93 809
14369.07 839
14370.20 828
14371.33 822
14372.46 850
14373.60 912
14374.73 886
14375.86 863
14377.00 831
14378.13 827
14379.26 799
14380.39 825
14381.53 840
14382.66 809
14383.79 797
14384.93 842
14386.06 863
14387.19 850
14388.33 817
14389.46 863
14390.59 842
14391.73 850
14392.86 816
14393.99 843
14395.13 867
14396.26 832
14397.40 798
14398.53 898
14399.66 887
14400.80 856
14401.93 901
14403.06 877
14404.20 909
14405.33 847
14406.47 844
14407.60 898
14408.74 872
14409.87 811
14411.00 869
14412.14 869
14413.27 864
14414.41 895
14415.54 872
14416.68 866
14417.81 875
14418.94 915
14420.08 911
14421.21 853
14422.35 912
14423.48 870
14424.62 818
14425.75 883
14426.89 899
14428.02 928
14429.16 890
14430.29 946
14431.43 916
14432.56 907
14433.70 913
14434.83 883
14435.97 952
14437.10 978
14438.24 980
14439.37 959
14440.51 988
14441.64 1026
14442.78 1026
14443.92 1008
14445.05 1035
14446.19 1014
14447.32 963
14448.46 974
14449.59 1026
14450.73 1049
14451.87 960
14453.00 948
14454.14 1074
14455.27 1059
14456.41 1057
14457.55 1006
14458.68 1002
14459.82 1028
14460.95 973
14462.09 981
14463.23 1022
14464.36 1021
14465.50 982
14466.64 1019
14467.77 1023
14468.91 997
14470.05 1046
14471.18 1029
14472.32 1001
14473.46 1021
14474.59 1033
14475.73 1057
14476.87 1039
14478.00 1041
14479.14 1029
14480.28 1019
14481.41 1037
14482.55 1097
14483.69 1092
14484.83 1089
14485.96 1093
14487.10 1089
14488.24 1121
14489.37 1096
14490.51 1039
14491.65 1088
14492.79 1131
14493.92 1159
14495.06 1094
14496.20 1030
14497.34 1074
14498.47 1037
14499.61 972
14500.75 1047
14501.89 1041
14503.03 1065
14504.16 1058
14505.30 1063
14506.44 992
14507.58 1037
14508.72 1016
14509.85 962
14510.99 993
14512.13 965
14513.27 980
14514.41 963
14515.55 1016
14516.68 968
14517.82 939
14518.96 919
14520.10 963
14521.24 955
14522.38 919
14523.51 893
14524.65 889
14525.79 897
14526.93 883
14528.07 870
14529.21 938
14530.35 858
14531.49 856
14532.63 858
14533.76 852
14534.90 861
14536.04 804
14537.18 841
14538.32 843
14539.46 855
14540.60 844
14541.74 942
14542.88 847
14544.02 853
14545.16 830
14546.30 844
14547.44 799
14548.58 822
14549.72 823
14550.86 848
14552.00 862
14553.14 870
14554.28 784
14555.42 822
14556.56 877
14557.70 825
14558.84 821
14559.98 835
14561.12 787
14562.26 856
14563.40 881
14564.54 860
14565.68 835
14566.82 864
14567.96 911
14569.10 843
14570.24 850
14571.38 868
14572.52 872
14573.66 895
14574.80 909
14575.94 880
14577.08 882
14578.22 895
14579.36 877
14580.51 898
14581.65 893
14582.79 826
14583.93 840
14585.07 837
14586.21 807
14587.35 833
14588.49 849
14589.63 930
14590.78 855
14591.92 858
14593.06 868
14594.20 865
14595.34 847
14596.48 899
14597.62 912
14598.77 870
14599.91 872
14601.05 898
14602.19 857
14603.33 890
14604.48 872
14605.62 841
14606.76 940
14607.90 935
14609.04 883
14610.19 921
14611.33 893
14612.47 890
14613.61 907
14614.75 888
14615.90 894
14617.04 924
14618.18 891
14619.32 897
14620.47 885
14621.61 925
14622.75 891
14623.89 889
14625.04 920
14626.18 905
14627.32 936
14628.46 897
14629.61 948
14630.75 969
14631.89 996
14633.04 906
14634.18 969
14635.32 1000
14636.47 976
14637.61 968
14638.75 919
14639.89 913
14641.04 978
14642.18 948
14643.32 981
14644.47 1018
14645.61 1015
14646.76 991
14647.90 965
14649.04 1005
14650.19 1059
14651.33 1007
14652.47 945
14653.62 921
14654.76 1007
14655.90 1005
14657.05 989
14658.19 939
14659.34 923
14660.48 945
14661.62 972
14662.77 973
14663.91 920
14665.06 946
14666.20 952
14667.35 927
14668.49 826
14669.63 859
14670.78 843
14671.92 868
14673.07 824
14674.21 869
14675.36 872
14676.50 837
14677.65 859
14678.79 856
14679.94 873
14681.08 793
14682.23 853
14683.37 894
14684.52 808
14685.66 786
14686.81 858
14687.95 805
14689.10 830
14690.24 877
14691.39 779
14692.53 789
14693.68 831
14694.82 849
14695.97 757
14697.11 779
14698.26 840
14699.41 832
14700.55 786
14701.70 811
14702.84 812
14703.99 838
14705.13 888
14706.28 830
14707.43 775
14708.57 789
14709.72 793
14710.86 774
14712.01 781
14713.16 778
14714.30 802
14715.45 827
14716.59 785
14717.74 747
14718.89 812
14720.03 802
14721.18 829
14722.33 765
14723.47 795
14724.62 747
14725.77 788
14726.91 752
14728.06 778
14729.21 819
14730.35 875
14731.50 824
14732.65 785
14733.79 833
14734.94 818
14736.09 786
14737.23 760
14738.38 774
14739.53 819
14740.68 828
14741.82 836
14742.97 848
14744.12 770
14745.26 800
14746.41 800
14747.56 859
14748.71 825
14749.85 803
14751.00 801
14752.15 827
14753.30 843
14754.45 822
14755.59 858
14756.74 857
14757.89 916
14759.04 863
14760.18 810
14761.33 880
14762.48 780
14763.63 787
14764.78 803
14765.92 873
14767.07 852
14768.22 788
14769.37 817
14770.52 895
14771.67 884
14772.81 900
14773.96 925
14775.11 883
14776.26 867
14777.41 889
14778.56 891
14779.71 850
14780.86 853
14782.00 949
14783.15 893
14784.30 902
14785.45 911
14786.60 934
14787.75 897
14788.90 927
14790.05 949
14791.20 920
14792.35 927
14793.49 945
14794.64 1009
14795.79 997
14796.94 1026
14798.09 1008
14799.24 951
14800.39 989
14801.54 1053
14802.69 1037
14803.84 1021
14804.99 1096
14806.14 1135
14807.29 1070
14808.44 1049
14809.59 1073
14810.74 1054
14811.89 1095
14813.04 1126
14814.19 1095
14815.34 1079
14816.49 1073
14817.64 1063
14818.79 1069
14819.94 1080
14821.09 1070
14822.24 1095
14823.39 1060
14824.54 1038
14825.69 1039
14826.84 1007
14827.99 944
14829.14 960
14830.29 1012
14831.44 896
14832.60 949
14833.75 926
14834.90 972
14836.05 917
14837.20 928
14838.35 930
14839.50 918
14840.65 859
14841.80 905
14842.95 849
14844.11 853
14845.26 899
14846.41 905
14847.56 856
14848.71 788
14849.86 786
14851.01 813
14852.17 803
14853.32 787
14854.47 829
14855.62 811
14856.77 741
14857.92 770
14859.08 775
14860.23 790
14861.38 797
14862.53 813
14863.68 766
14864.84 799
14865.99 788
14867.14 752
14868.29 777
14869.44 772
14870.60 775
14871.75 765
14872.90 767
14874.05 798
14875.21 775
14876.36 748
14877.51 690
14878.66 685
14879.82 715
14880.97 698
14882.12 758
14883.27 742
14884.43 727
14885.58 766
14886.73 750
14887.89 783
14889.04 693
14890.19 715
14891.34 724
14892.50 722
14893.65 732
14894.80 725
14895.96 718
14897.11 743
14898.26 721
14899.42 690
14900.57 779
14901.72 731
14902.88 696
14904.03 734
14905.18 747
14906.34 713
14907.49 758
14908.65 754
14909.80 708
14910.95 725
14912.11 691
14913.26 726
14914.41 718
14915.57 708
14916.72 773
14917.88 730
14919.03 734
14920.18 713
14921.34 678
14922.49 725
14923.65 755
14924.80 757
14925.96 707
14927.11 712
14928.27 734
14929.42 762
14930.57 737
14931.73 739
14932.88 758
14934.04 723
14935.19 748
14936.35 729
14937.50 670
14938.66 712
14939.81 714
14940.97 695
14942.12 686
14943.28 736
14944.43 686
14945.59 720
14946.74 710
14947.90 730
14949.05 750
14950.21 757
14951.36 723
14952.52 714
14953.68 729
14954.83 728
14955.99 727
14957.14 713
14958.30 700
14959.45 724
14960.61 711
14961.77 741
14962.92 754
14964.08 719
14965.23 688
14966.39 699
14967.54 710
14968.70 754
14969.86 717
14971.01 682
14972.17 700
14973.33 741
14974.48 710
14975.64 677
14976.79 667
14977.95 699
14979.11 716
14980.26 704
14981.42 699
14982.58 675
14983.73 697
14984.89 738
14986.05 692
14987.20 608
14988.36 631
14989.52 658
14990.67 683
14991.83 704
14992.99 651
14994.15 676
14995.30 684
14996.46 655
14997.62 632
14998.77 627
14999.93 639
15001.09 660
15002.25 723
15003.40 679
15004.56 642
15005.72 658
15006.88 675
15008.03 619
15009.19 581
15010.35 625
15011.51 655
15012.66 621
15013.82 646
15014.98 625
15016.14 632
15017.30 657
15018.45 666
15019.61 638
15020.77 621
15021.93 633
15023.09 640
15024.24 610
15025.40 592
15026.56 598
15027.72 621
15028.88 652
15030.04 603
15031.19 618
15032.35 599
15033.51 634
15034.67 616
15035.83 565
15036.99 655
15038.15 668
15039.30 641
15040.46 578
15041.62 598
15042.78 599
15043.94 652
15045.10 634
15046.26 609
15047.42 581
15048.58 644
15049.74 639
15050.90 643
15052.05 631
15053.21 579
15054.37 612
15055.53 693
15056.69 676
15057.85 589
15059.01 655
15060.17 665
15061.33 674
15062.49 661
15063.65 611
15064.81 627
15065.97 626
15067.13 652
15068.29 604
15069.45 630
15070.61 637
15071.77 586
15072.93 575
15074.09 589
15075.25 598
15076.41 693
15077.57 688
15078.73 652
15079.89 624
15081.05 672
15082.21 638
15083.37 599
15084.53 610
15085.69 632
15086.85 631
15088.01 596
15089.18 654
15090.34 596
15091.50 628
15092.66 615
15093.82 619
15094.98 642
15096.14 626
15097.30 618
15098.46 593
15099.62 547
15100.78 638
15101.95 666
15103.11 641
15104.27 643
15105.43 659
15106.59 621
15107.75 623
15108.91 604
15110.08 606
15111.24 636
15112.40 624
15113.56 612
15114.72 650
15115.88 600
15117.05 600
15118.21 584
15119.37 580
15120.53 576
15121.69 605
15122.86 645
15124.02 581
15125.18 634
15126.34 644
15127.50 635
15128.67 592
15129.83 597
15130.99 604
15132.15 609
15133.32 638
15134.48 643
15135.64 611
15136.80 605
15137.97 636
15139.13 605
15140.29 618
15141.45 692
15142.62 653
15143.78 647
15144.94 617
15146.11 656
15147.27 583
15148.43 592
15149.59 652
15150.76 644
15151.92 602
15153.08 594
15154.25 623
15155.41 625
15156.57 633
15157.74 579
15158.90 597
15160.06 643
15161.23 595
15162.39 635
15163.55 634
15164.72 632
15165.88 624
15167.05 604
15168.21 646
15169.37 628
15170.54 622
15171.70 633
15172.86 603
15174.03 609
15175.19 650
15176.36 633
15177.52 628
15178.69 663
15179.85 630
15181.01 646
15182.18 627
15183.34 628
15184.51 605
15185.67 634
15186.84 658
15188.00 642
15189.16 635
15190.33 616
15191.49 617
15192.66 638
15193.82 639
15194.99 645
15196.15 673
15197.32 646
15198.48 641
15199.65 679
15200.81 715
15201.98 657
15203.14 710
15204.31 753
15205.47 815
15206.64 733
15207.80 724
15208.97 720
15210.13 753
15211.30 692
15212.47 714
15213.63 691
15214.80 699
15215.96 681
15217.13 702
15218.29 768
15219.46 707
15220.62 700
15221.79 734
15222.96 763
15224.12 704
15225.29 674
15226.45 742
15227.62 751
15228.79 728
15229.95 743
15231.12 762
15232.29 781
15233.45 772
15234.62 769
15235.78 783
15236.95 809
15238.12 844
15239.28 741
15240.45 750
15241.62 838
15242.78 870
15243.95 909
15245.12 878
15246.28 818
15247.45 885
15248.62 834
15249.78 827
15250.95 829
15252.12 804
15253.28 833
15254.45 843
15255.62 750
15256.79 748
15257.95 771
15259.12 806
15260.29 791
15261.46 796
15262.62 775
15263.79 760
15264.96 763
15266.13 733
15267.29 753
15268.46 707
15269.63 763
15270.80 731
15271.96 677
15273.13 691
15274.30 724
15275.47 670
15276.64 698
15277.80 673
15278.97 666
15280.14 708
15281.31 662
15282.48 659
15283.64 711
15284.81 705
15285.98 677
15287.15 686
15288.32 712
15289.49 641
15290.65 683
15291.82 676
15292.99 633
15294.16 671
15295.33 670
15296.50 668
15297.67 682
15298.83 641
15300.00 650
15301.17 689
15302.34 654
15303.51 628
15304.68 625
15305.85 653
15307.02 716
15308.19 704
15309.36 671
15310.52 647
15311.69 657
15312.86 662
15314.03 660
15315.20 663
15316.37 624
15317.54 697
15318.71 675
15319.88 655
15321.05 648
15322.22 688
15323.39 633
15324.56 605
15325.73 681
15326.90 668
15328.07 652
15329.24 678
15330.41 713
15331.58 657
15332.75 667
15333.92 687
15335.09 680
15336.26 626
15337.43 685
15338.60 660
15339.77 634
15340.94 671
15342.11 646
15343.28 646
15344.45 660
15345.62 647
15346.79 696
15347.96 685
15349.13 661
15350.31 686
15351.48 670
15352.65 666
15353.82 687
15354.99 635
15356.16 617
15357.33 677
15358.50 663
15359.67 651
15360.84 661
15362.02 667
15363.19 627
15364.36 658
15365.53 651
15366.70 674
15367.87 680
15369.04 719
15370.21 722
15371.39 696
15372.56 705
15373.73 711
15374.90 765
15376.07 699
15377.24 666
15378.42 707
15379.59 680
15380.76 683
15381.93 708
15383.10 676
15384.28 722
15385.45 709
15386.62 704
15387.79 695
15388.97 671
15390.14 673
15391.31 674
15392.48 674
15393.65 674
15394.83 687
15396.00 713
15397.17 748
15398.34 683
15399.52 675
15400.69 748
15401.86 741
15403.04 722
15404.21 679
15405.38 697
15406.55 772
15407.73 746
15408.90 705
15410.07 690
15411.25 716
15412.42 704
15413.59 678
15414.77 694
15415.94 698
15417.11 740
15418.29 679
15419.46 734
15420.63 706
15421.81 688
15422.98 670
15424.15 666
15425.33 659
15426.50 697
15427.67 691
15428.85 712
15430.02 653
15431.20 661
15432.37 644
15433.54 652
15434.72 653
15435.89 710
15437.07 686
15438.24 652
15439.41 651
15440.59 625
15441.76 642
15442.94 678
15444.11 710
15445.29 667
15446.46 647
15447.63 632
15448.81 638
15449.98 619
15451.16 616
15452.33 589
15453.51 630
15454.68 648
15455.86 580
15457.03 608
15458.21 626
15459.38 630
15460.56 607
15461.73 630
15462.91 613
15464.08 605
15465.26 636
15466.43 665
15467.61 662
15468.78 615
15469.96 680
15471.13 633
15472.31 658
15473.48 634
15474.66 607
15475.83 621
15477.01 609
15478.19 618
15479.36 610
15480.54 621
15481.71 669
15482.89 644
15484.06 611
15485.24 556
15486.42 596
15487.59 631
15488.77 594
15489.94 606
15491.12 633
15492.30 607
15493.47 624
15494.65 601
15495.83 578
15497.00 603
15498.18 575
15499.36 574
15500.53 564
15501.71 625
15502.88 627
15504.06 614
15505.24 630
15506.41 556
15507.59 591
15508.77 591
15509.95 614
15511.12 597
15512.30 593
15513.48 604
15514.65 603
15515.83 597
15517.01 610
15518.18 618
15519.36 635
15520.54 629
15521.72 657
15522.89 602
15524.07 624
15525.25 604
15526.43 584
15527.60 604
15528.78 630
15529.96 626
15531.14 585
15532.31 637
15533.49 619
15534.67 598
15535.85 630
15537.03 602
15538.20 618
15539.38 605
15540.56 596
15541.74 609
15542.92 620
15544.09 657
15545.27 639
15546.45 622
15547.63 601
15548.81 618
15549.98 593
15551.16 608
15552.34 619
15553.52 587
15554.70 572
15555.88 584
15557.06 579
15558.23 580
15559.41 691
15560.59 712
15561.77 669
15562.95 662
15564.13 632
15565.31 674
15566.49 657
15567.67 647
15568.84 646
15570.02 667
15571.20 684
15572.38 698
15573.56 644
15574.74 627
15575.92 604
15577.10 610
15578.28 647
15579.46 637
15580.64 598
15581.82 629
15583.00 695
15584.18 711
15585.36 685
15586.54 604
15587.72 680
15588.90 686
15590.08 722
15591.26 675
15592.44 690
15593.62 679
15594.80 676
15595.98 677
15597.16 664
15598.34 618
15599.52 664
15600.70 658
15601.88 712
15603.06 681
15604.24 684
15605.42 694
15606.60 705
15607.78 708
15608.96 698
15610.14 744
15611.32 721
15612.50 750
15613.68 737
15614.86 691
15616.05 700
15617.23 714
15618.41 755
15619.59 754
15620.77 762
15621.95 730
15623.13 764
15624.31 747
15625.49 730
15626.68 749
15627.86 798
15629.04 820
15630.22 800
15631.40 802
15632.58 782
15633.76 780
15634.95 759
15636.13 766
15637.31 781
15638.49 754
15639.67 813
15640.85 821
15642.04 748
15643.22 762
15644.40 758
15645.58 797
15646.76 797
15647.95 837
15649.13 809
15650.31 869
15651.49 811
15652.67 806
15653.86 894
15655.04 876
15656.22 874
15657.40 825
15658.59 855
15659.77 892
15660.95 826
15662.13 864
15663.32 913
15664.50 876
15665.68 873
15666.87 925
15668.05 904
15669.23 949
15670.41 889
15671.60 937
15672.78 899
15673.96 855
15675.15 811
15676.33 885
15677.51 927
15678.70 905
15679.88 908
15681.06 904
15682.25 920
15683.43 898
15684.61 889
15685.80 917
15686.98 900
15688.16 867
15689.35 881
15690.53 838
15691.72 872
15692.90 885
15694.08 913
15695.27 846
15696.45 792
15697.63 819
15698.82 817
15700.00 865
15701.19 834
15702.37 840
15703.56 823
15704.74 824
15705.92 839
15707.11 832
15708.29 861
15709.48 875
15710.66 900
15711.85 866
15713.03 849
15714.21 843
15715.40 871
15716.58 879
15717.77 865
15718.95 862
15720.14 866
15721.32 866
15722.51 891
15723.69 854
15724.88 884
15726.06 959
15727.25 897
15728.43 922
15729.62 881
15730.80 947
15731.99 910
15733.17 918
15734.36 943
15735.55 960
15736.73 923
15737.92 950
15739.10 966
15740.29 949
15741.47 951
15742.66 1006
15743.84 942
15745.03 963
15746.22 885
15747.40 916
15748.59 960
15749.77 970
15750.96 943
15752.15 926
15753.33 992
15754.52 1002
15755.70 1014
15756.89 982
15758.08 963
15759.26 995
15760.45 1063
15761.64 962
15762.82 958
15764.01 1010
15765.20 1007
15766.38 1031
15767.57 1090
15768.76 1090
15769.94 1087
15771.13 1026
15772.32 1042
15773.50 1088
15774.69 1059
15775.88 1053
15777.06 1056
15778.25 1011
15779.44 1020
15780.62 1003
15781.81 992
15783.00 1012
15784.19 1014
15785.37 988
15786.56 971
15787.75 1020
15788.94 963
15790.12 957
15791.31 974
15792.50 1003
15793.69 993
15794.87 964
15796.06 1005
15797.25 947
15798.44 1001
15799.62 1017
15800.81 935
15802.00 958
15803.19 904
15804.38 920
15805.56 897
15806.75 923
15807.94 874
15809.13 889
15810.32 880
15811.50 894
15812.69 900
15813.88 918
15815.07 820
15816.26 856
15817.45 886
15818.64 834
15819.82 795
15821.01 838
15822.20 893
15823.39 817
15824.58 841
15825.77 787
15826.96 832
15828.15 847
15829.33 788
15830.52 777
15831.71 799
15832.90 821
15834.09 886
15835.28 796
15836.47 793
15837.66 801
15838.85 823
15840.04 743
15841.23 787
15842.42 755
15843.61 790
15844.79 809
15845.98 787
15847.17 855
15848.36 800
15849.55 761
15850.74 828
15851.93 801
15853.12 770
15854.31 736
15855.50 791
15856.69 738
15857.88 734
15859.07 788
15860.26 787
15861.45 796
15862.64 835
15863.83 846
15865.02 720
15866.21 765
15867.40 814
15868.60 837
15869.79 789
15870.98 781
15872.17 805
15873.36 775
15874.55 792
15875.74 777
15876.93 788
15878.12 801
15879.31 817
15880.50 809
15881.69 788
15882.88 781
15884.07 815
15885.27 855
15886.46 857
15887.65 865
15888.84 838
15890.03 825
15891.22 856
15892.41 873
15893.60 841
15894.80 850
15895.99 813
15897.18 812
15898.37 845
15899.56 813
15900.75 832
15901.95 865
15903.14 907
15904.33 851
15905.52 868
15906.71 881
15907.90 917
15909.10 897
15910.29 873
15911.48 910
15912.67 931
15913.86 926
15915.06 971
15916.25 954
15917.44 1037
15918.63 974
15919.83 897
15921.02 939
15922.21 922
15923.40 1002
15924.60 945
15925.79 917
15926.98 939
15928.17 964
15929.37 932
15930.56 949
15931.75 940
15932.94 938
15934.14 916
15935.33 895
15936.52 909
15937.72 919
15938.91 929
15940.10 941
15941.30 966
15942.49 927
15943.68 944
15944.88 873
15946.07 904
15947.26 873
15948.46 984
15949.65 944
15950.84 912
15952.04 920
15953.23 933
15954.42 906
15955.62 897
15956.81 856
15958.01 845
15959.20 792
15960.39 815
15961.59 749
15962.78 830
15963.97 815
15965.17 822
15966.36 761
15967.56 738
15968.75 750
15969.95 753
15971.14 749
15972.33 736
15973.53 812
15974.72 773
15975.92 744
15977.11 705
15978.31 707
15979.50 708
15980.70 673
15981.89 701
15983.09 648
15984.28 677
15985.47 683
15986.67 696
15987.86 715
15989.06 701
15990.25 707
15991.45 682
15992.64 670
15993.84 681
15995.03 669
15996.23 644
15997.43 699
15998.62 658
15999.82 694
16001.01 673
16002.21 658
16003.40 659
16004.60 666
16005.79 646
16006.99 671
16008.18 653
16009.38 668
16010.58 683
16011.77 657
16012.97 586
16014.16 688
16015.36 692
16016.56 644
16017.75 660
16018.95 674
16020.14 686
16021.34 652
16022.54 646
16023.73 639
16024.93 613
16026.13 648
16027.32 654
16028.52 655
16029.71 632
16030.91 645
16032.11 641
16033.30 662
16034.50 659
16035.70 642
16036.89 595
16038.09 656
16039.29 600
16040.49 673
16041.68 620
16042.88 618
16044.08 630
16045.27 638
16046.47 554
16047.67 575
16048.86 622
16050.06 591
16051.26 611
16052.46 590
16053.65 628
16054.85 638
16056.05 636
16057.25 670
16058.44 624
16059.64 618
16060.84 642
16062.04 619
16063.23 577
16064.43 571
16065.63 590
16066.83 597
16068.03 645
16069.22 656
16070.42 616
16071.62 573
16072.82 576
16074.02 642
16075.21 606
16076.41 634
16077.61 607
16078.81 613
16080.01 581
16081.21 621
16082.40 625
16083.60 617
16084.80 584
16086.00 606
16087.20 579
16088.40 567
16089.60 579
16090.79 566
16091.99 616
16093.19 595
16094.39 596
16095.59 604
16096.79 607
16097.99 580
16099.19 612
16100.39 598
16101.59 577
16102.78 608
16103.98 593
16105.18 580
16106.38 550
16107.58 563
16108.78 562
16109.98 597
16111.18 585
16112.38 565
16113.58 585
16114.78 565
16115.98 549
16117.18 568
16118.38 547
16119.58 537
16120.78 562
16121.98 588
16123.18 575
16124.38 581
16125.58 623
16126.78 607
16127.98 570
16129.18 603
16130.38 607
16131.58 540
16132.78 542
16133.98 541
16135.18 556
16136.38 527
16137.58 572
16138.78 515
16139.98 538
16141.18 582
16142.38 543
16143.58 550
16144.79 584
16145.99 563
16147.19 563
16148.39 531
16149.59 515
16150.79 569
16151.99 521
16153.19 573
16154.39 571
16155.59 542
16156.80 527
16158.00 534
16159.20 529
16160.40 494
16161.60 506
16162.80 537
16164.00 565
16165.21 552
16166.41 522
16167.61 549
16168.81 571
16170.01 556
16171.21 596
16172.42 532
16173.62 526
16174.82 562
16176.02 570
16177.22 556
16178.43 566
16179.63 566
16180.83 540
16182.03 522
16183.23 511
16184.44 560
16185.64 557
16186.84 546
16188.04 556
16189.25 557
16190.45 553
16191.65 527
16192.85 544
16194.06 542
16195.26 560
16196.46 533
16197.66 546
16198.87 549
16200.07 574
16201.27 568
16202.48 564
16203.68 551
16204.88 547
16206.09 567
16207.29 530
16208.49 531
16209.69 537
16210.90 584
16212.10 572
16213.30 569
16214.51 579
16215.71 609
16216.91 558
16218.12 574
16219.32 593
16220.53 631
16221.73 553
16222.93 549
16224.14 570
16225.34 602
16226.54 575
16227.75 620
16228.95 567
16230.16 549
16231.36 550
16232.56 528
16233.77 571
16234.97 590
16236.18 555
16237.38 570
16238.59 572
16239.79 593
16240.99 562
16242.20 547
16243.40 591
16244.61 528
16245.81 559
16247.02 582
16248.22 575
16249.43 572
16250.63 584
16251.84 590
16253.04 610
16254.24 571
16255.45 576
16256.65 561
16257.86 554
16259.06 573
16260.27 590
16261.48 585
16262.68 553
16263.89 574
16265.09 584
16266.30 620
16267.50 633
16268.71 600
16269.91 602
16271.12 631
16272.32 600
16273.53 646
16274.73 617
16275.94 628
16277.15 614
16278.35 589
16279.56 608
16280.76 632
16281.97 614
16283.18 615
16284.38 661
16285.59 647
16286.79 640
16288.00 618
16289.21 656
16290.41 616
16291.62 615
16292.82 663
16294.03 649
16295.24 669
16296.44 623
16297.65 624
16298.86 627
16300.06 652
16301.27 672
16302.48 610
16303.68 692
16304.89 644
16306.10 660
16307.30 662
16308.51 656
16309.72 660
16310.92 695
16312.13 660
16313.34 633
16314.55 668
16315.75 638
16316.96 646
16318.17 608
16319.37 654
16320.58 631
16321.79 722
16323.00 673
16324.20 646
16325.41 663
16326.62 696
16327.83 680
16329.03 650
16330.24 668
16331.45 647
16332.66 680
16333.87 666
16335.07 696
16336.28 647
16337.49 623
16338.70 646
16339.90 691
16341.11 656
16342.32 637
16343.53 657
16344.74 625
16345.95 662
16347.15 617
16348.36 591
16349.57 565
16350.78 599
16351.99 559
16353.20 564
16354.40 562
16355.61 613
16356.82 589
16358.03 622
16359.24 629
16360.45 580
16361.66 542
16362.87 584
16364.08 630
16365.28 563
16366.49 560
16367.70 577
16368.91 593
16370.12 573
16371.33 557
16372.54 551
16373.75 570
16374.96 535
16376.17 540
16377.38 539
16378.59 517
16379.80 515
16381.01 532
16382.21 525
16383.42 499
16384.63 553
16385.84 581
16387.05 561
16388.26 537
16389.47 545
16390.68 516
16391.89 527
16393.10 518
16394.31 505
16395.52 476
16396.73 508
16397.94 558
16399.15 569
16400.36 533
16401.57 490
16402.79 526
16404.00 562
16405.21 536
16406.42 519
16407.63 534
16408.84 504
16410.05 539
16411.26 501
16412.47 522
16413.68 535
16414.89 507
16416.10 483
16417.31 555
16418.52 546
16419.74 516
16420.95 529
16422.16 518
16423.37 501
16424.58 533
16425.79 546
16427.00 533
16428.21 499
16429.42 472
16430.64 549
16431.85 481
16433.06 509
16434.27 497
16435.48 498
16436.69 489
16437.91 521
16439.12 498
16440.33 509
16441.54 541
16442.75 511
16443.96 524
16445.18 489
16446.39 551
16447.60 530
16448.81 573
16450.02 550
16451.24 542
16452.45 539
16453.66 508
16454.87 535
16456.09 523
16457.30 487
16458.51 541
16459.72 514
16460.94 503
16462.15 521
16463.36 535
16464.57 497
16465.79 503
16467.00 524
16468.21 573
16469.43 527
16470.64 508
16471.85 488
16473.06 504
16474.28 483
16475.49 478
16476.70 463
16477.92 541
16479.13 502
16480.34 529
16481.56 509
16482.77 481
16483.98 469
16485.20 531
16486.41 524
16487.62 529
16488.84 523
16490.05 518
16491.26 551
16492.48 485
16493.69 440
16494.91 496
16496.12 501
16497.33 472
16498.55 509
16499.76 478
16500.97 493
16502.19 466
16503.40 514
16504.62 461
16505.83 457
16507.05 497
16508.26 487
16509.47 461
16510.69 494
16511.90 483
16513.12 524
16514.33 506
16515.55 508
16516.76 506
16517.98 489
16519.19 459
16520.41 503
16521.62 526
16522.83 510
16524.05 490
16525.26 496
16526.48 528
16527.69 511
16528.91 530
16530.12 485
16531.34 501
16532.55 489
16533.77 479
16534.99 459
16536.20 478
16537.42 440
16538.63 480
16539.85 500
16541.06 532
16542.28 488
16543.49 497
16544.71 500
16545.92 465
16547.14 510
16548.36 459
16549.57 493
16550.79 550
16552.00 533
16553.22 528
16554.44 484
16555.65 486
16556.87 509
16558.08 485
16559.30 443
16560.52 473
16561.73 462
16562.95 503
16564.17 512
16565.38 505
16566.60 495
16567.81 489
16569.03 511
16570.25 497
16571.46 524
16572.68 507
16573.90 472
16575.11 529
16576.33 552
16577.55 504
16578.76 489
16579.98 512
16581.20 504
16582.42 471
16583.63 498
16584.85 496
16586.07 494
16587.28 480
16588.50 487
16589.72 471
16590.94 517
16592.15 468
16593.37 490
16594.59 523
16595.81 526
16597.02 533
16598.24 502
16599.46 522
16600.68 489
16601.89 483
16603.11 521
16604.33 529
16605.55 495
16606.77 490
16607.98 478
16609.20 545
16610.42 510
16611.64 513
16612.86 496
16614.07 524
16615.29 498
16616.51 550
16617.73 527
16618.95 515
16620.17 506
16621.38 475
16622.60 449
16623.82 407
16625.04 457
16626.26 442
16627.48 461
16628.70 484
16629.91 510
16631.13 460
16632.35 443
16633.57 466
16634.79 440
16636.01 478
16637.23 453
16638.45 475
16639.67 482
16640.89 484
16642.10 503
16643.32 460
16644.54 474
16645.76 464
16646.98 466
16648.20 436
16649.42 455
16650.64 475
16651.86 453
16653.08 425
16654.30 446
16655.52 472
16656.74 470
16657.96 461
16659.18 505
16660.40 471
16661.62 465
16662.84 450
16664.06 476
16665.28 441
16666.50 466
16667.72 421
16668.94 420
16670.16 450
16671.38 482
16672.60 435
16673.82 448
16675.04 495
16676.26 450
16677.48 479
16678.70 485
16679.92 508
16681.14 433
16682.36 441
16683.58 465
16684.80 434
16686.03 453
16687.25 465
16688.47 464
16689.69 442
16690.91 470
16692.13 436
16693.35 468
16694.57 473
16695.79 428
16697.02 440
16698.24 466
16699.46 477
16700.68 445
16701.90 426
16703.12 456
16704.34 510
16705.57 480
16706.79 457
16708.01 486
16709.23 490
16710.45 491
16711.67 491
16712.90 443
16714.12 419
16715.34 452
16716.56 481
16717.78 435
16719.01 409
16720.23 436
16721.45 465
16722.67 456
16723.89 440
16725.12 409
16726.34 495
16727.56 471
16728.78 507
16730.01 440
16731.23 449
16732.45 435
16733.67 457
16734.90 422
16736.12 455
16737.34 518
16738.56 431
16739.79 424
16741.01 436
16742.23 433
16743.46 467
16744.68 496
16745.90 429
16747.12 448
16748.35 522
16749.57 524
16750.79 509
16752.02 459
16753.24 473
16754.46 460
16755.69 474
16756.91 451
16758.13 443
16759.36 475
16760.58 457
16761.80 462
16763.03 453
16764.25 454
16765.48 448
16766.70 449
16767.92 443
16769.15 463
16770.37 461
16771.60 465
16772.82 442
16774.04 480
16775.27 420
16776.49 428
16777.72 453
16778.94 441
16780.16 442
16781.39 445
16782.61 473
16783.84 469
16785.06 388
16786.29 469
16787.51 463
16788.74 465
16789.96 470
16791.18 444
16792.41 446
16793.63 462
16794.86 431
16796.08 438
16797.31 422
16798.53 465
16799.76 477
16800.98 391
16802.21 429
16803.43 424
16804.66 462
16805.88 451
16807.11 460
16808.33 435
16809.56 453
16810.79 428
16812.01 439
16813.24 481
16814.46 430
16815.69 449
16816.91 481
16818.14 453
16819.36 410
16820.59 412
16821.82 472
16823.04 454
16824.27 422
16825.49 436
16826.72 465
16827.95 477
16829.17 435
16830.40 444
16831.62 459
16832.85 463
16834.08 506
16835.30 459
16836.53 466
16837.76 487
16838.98 489
16840.21 486
16841.44 484
16842.66 456
16843.89 500
16845.11 441
16846.34 475
16847.57 467
16848.80 481
16850.02 509
16851.25 490
16852.48 487
16853.70 490
16854.93 476
16856.16 435
16857.38 489
16858.61 484
16859.84 489
16861.07 499
16862.29 501
16863.52 531
16864.75 471
16865.97 486
16867.20 494
16868.43 503
16869.66 465
16870.89 451
16872.11 511
16873.34 527
16874.57 489
16875.80 500
16877.02 512
16878.25 511
16879.48 533
16880.71 528
16881.94 515
16883.16 525
16884.39 535
16885.62 545
16886.85 552
16888.08 492
16889.30 523
16890.53 594
16891.76 555
16892.99 612
16894.22 609
16895.45 586
16896.67 581
16897.90 599
16899.13 605
16900.36 573
16901.59 561
16902.82 552
16904.05 569
16905.28 562
16906.50 588
16907.73 570
16908.96 549
16910.19 603
16911.42 632
16912.65 592
16913.88 543
16915.11 554
16916.34 572
16917.57 590
16918.80 542
16920.03 506
16921.26 548
16922.48 554
16923.71 561
16924.94 512
16926.17 540
16927.40 555
16928.63 503
16929.86 526
16931.09 496
16932.32 492
16933.55 509
16934.78 478
16936.01 457
16937.24 471
16938.47 448
16939.70 518
16940.93 482
16942.16 471
16943.39 469
16944.62 466
16945.85 493
16947.08 495
16948.31 460
16949.54 478
16950.78 485
16952.01 456
16953.24 489
16954.47 484
16955.70 452
16956.93 440
16958.16 481
16959.39 458
16960.62 428
16961.85 457
16963.08 447
16964.31 489
16965.54 520
16966.78 492
16968.01 462
16969.24 477
16970.47 473
16971.70 446
16972.93 460
16974.16 445
16975.39 451
16976.63 478
16977.86 426
16979.09 428
16980.32 432
16981.55 433
16982.78 476
16984.02 419
16985.25 429
16986.48 446
16987.71 410
16988.94 420
16990.18 436
16991.41 492
16992.64 475
16993.87 439
16995.10 452
16996.34 424
16997.57 406
16998.80 446
17000.03 441
17001.26 405
17002.50 408
17003.73 435
17004.96 460
17006.19 451
17007.43 416
17008.66 447
17009.89 509
17011.12 483
17012.36 430
17013.59 455
17014.82 489
17016.06 431
17017.29 484
17018.52 456
17019.76 447
17020.99 505
17022.22 468
17023.45 435
17024.69 449
17025.92 425
17027.15 413
17028.39 421
17029.62 432
17030.85 460
17032.09 434
17033.32 459
17034.55 440
17035.79 424
17037.02 494
17038.26 509
17039.49 462
17040.72 473
17041.96 462
17043.19 473
17044.43 427
17045.66 426
17046.89 412
17048.13 418
17049.36 415
17050.60 437
17051.83 443
17053.06 445
17054.30 465
17055.53 473
17056.77 455
17058.00 426
17059.24 401
17060.47 459
17061.70 461
17062.94 442
17064.17 435
17065.41 417
17066.64 431
17067.88 425
17069.11 424
17070.35 422
17071.58 401
17072.82 422
17074.05 391
17075.29 382
17076.52 425
17077.76 444
17078.99 471
17080.23 463
17081.46 477
17082.70 431
17083.93 427
17085.17 440
17086.41 414
17087.64 441
17088.88 424
17090.11 440
17091.35 420
17092.58 423
17093.82 453
17095.05 429
17096.29 412
17097.53 463
17098.76 494
17100.00 443
17101.23 442
17102.47 428
17103.71 436
17104.94 421
17106.18 466
17107.41 497
17108.65 450
17109.89 417
17111.12 461
17112.36 405
17113.60 427
17114.83 417
17116.07 434
17117.31 445
17118.54 407
17119.78 427
17121.02 409
17122.25 437
17123.49 382
17124.73 428
17125.96 418
17127.20 383
17128.44 458
17129.67 479
17130.91 437
17132.15 452
17133.39 423
17134.62 463
17135.86 407
17137.10 374
17138.33 399
17139.57 406
17140.81 442
17142.05 396
17143.28 421
17144.52 394
17145.76 423
17147.00 388
17148.23 431
17149.47 398
17150.71 420
17151.95 385
17153.19 420
17154.42 437
17155.66 416
17156.90 416
17158.14 393
17159.38 406
17160.61 429
17161.85 430
17163.09 432
17164.33 415
17165.57 423
17166.81 421
17168.04 389
17169.28 426
17170.52 422
17171.76 420
17173.00 441
17174.24 471
17175.47 451
17176.71 417
17177.95 420
17179.19 408
17180.43 435
17181.67 435
17182.91 440
17184.15 427
17185.39 408
17186.62 386
17187.86 388
17189.10 395
17190.34 415
17191.58 436
17192.82 410
17194.06 427
17195.30 372
17196.54 372
17197.78 418
17199.02 403
17200.26 437
17201.50 381
17202.74 366
17203.98 397
17205.22 387
17206.46 382
17207.70 365
17208.94 420
17210.18 406
17211.42 430
17212.66 417
17213.90 392
17215.14 402
17216.38 356
17217.62 399
17218.86 396
17220.10 415
17221.34 401
17222.58 413
17223.82 395
17225.06 422
17226.30 393
17227.54 395
17228.78 399
17230.02 380
17231.26 439
17232.50 357
17233.74 395
17234.98 396
17236.22 420
17237.47 410
17238.71 384
17239.95 399
17241.19 428
17242.43 376
17243.67 425
17244.91 398
17246.15 389
17247.39 402
17248.64 376
17249.88 355
17251.12 374
17252.36 394
17253.60 389
17254.84 395
17256.08 407
17257.33 391
17258.57 388
17259.81 394
17261.05 384
17262.29 403
17263.54 396
17264.78 392
17266.02 428
17267.26 387
17268.50 400
17269.75 428
17270.99 359
17272.23 409
17273.47 379
17274.71 430
17275.96 409
17277.20 377
17278.44 438
17279.68 392
17280.93 394
17282.17 398
17283.41 434
17284.65 392
17285.90 383
17287.14 398
17288.38 399
17289.62 386
17290.87 392
17292.11 409
17293.35 382
17294.60 389
17295.84 413
17297.08 404
17298.33 371
17299.57 423
17300.81 439
17302.05 407
17303.30 405
17304.54 450
17305.78 413
17307.03 388
17308.27 400
17309.52 352
17310.76 397
17312.00 381
17313.25 414
17314.49 417
17315.73 376
17316.98 393
17318.22 412
17319.47 424
17320.71 407
17321.95 376
17323.20 388
17324.44 396
17325.69 420
17326.93 406
17328.17 404
17329.42 409
17330.66 381
17331.91 390
17333.15 397
17334.40 378
17335.64 388
17336.88 384
17338.13 396
17339.37 366
17340.62 390
17341.86 368
17343.11 384
17344.35 397
17345.60 389
17346.84 368
17348.09 387
17349.33 394
17350.58 430
17351.82 391
17353.07 383
17354.31 375
17355.56 424
17356.80 435
17358.05 383
17359.29 382
17360.54 407
17361.78 372
17363.03 381
17364.27 380
17365.52 344
17366.77 370
17368.01 400
17369.26 357
17370.50 360
17371.75 336
17372.99 363
17374.24 407
17375.49 374
17376.73 354
17377.98 377
17379.22 373
17380.47 408
17381.72 362
17382.96 377
17384.21 369
17385.45 361
17386.70 397
17387.95 373
17389.19 392
17390.44 374
17391.69 408
17392.93 370
17394.18 371
17395.43 390
17396.67 412
17397.92 419
17399.17 379
17400.41 361
17401.66 385
17402.91 414
17404.15 380
17405.40 399
17406.65 413
17407.89 436
17409.14 385
17410.39 356
17411.64 387
17412.88 383
17414.13 389
17415.38 386
17416.63 427
17417.87 369
17419.12 384
17420.37 400
17421.62 428
17422.86 385
17424.11 385
17425.36 408
17426.61 397
17427.85 352
17429.10 384
17430.35 423
17431.60 406
17432.85 397
17434.09 436
17435.34 418
17436.59 357
17437.84 389
17439.09 408
17440.33 435
17441.58 379
17442.83 398
17444.08 393
17445.33 404
17446.58 410
17447.82 422
17449.07 367
17450.32 401
17451.57 395
17452.82 362
17454.07 373
17455.32 358
17456.57 396
17457.81 427
17459.06 411
17460.31 397
17461.56 409
17462.81 376
17464.06 405
17465.31 375
17466.56 390
17467.81 375
17469.06 347
17470.30 356
17471.55 370
17472.80 386
17474.05 415
17475.30 397
17476.55 432
17477.80 419
17479.05 408
17480.30 404
17481.55 365
17482.80 404
17484.05 348
17485.30 391
17486.55 411
17487.80 451
17489.05 382
17490.30 404
17491.55 375
17492.80 373
17494.05 389
17495.30 383
17496.55 430
17497.80 415
17499.05 414
17500.30 397
17501.55 411
17502.80 374
17504.05 375
17505.30 335
17506.55 368
17507.80 369
17509.06 366
17510.31 404
17511.56 372
17512.81 362
17514.06 377
17515.31 397
17516.56 394
17517.81 419
17519.06 397
17520.31 395
17521.56 381
17522.82 378
17524.07 382
17525.32 380
17526.57 379
17527.82 381
17529.07 400
17530.32 399
17531.58 404
17532.83 393
17534.08 388
17535.33 410
17536.58 419
17537.83 383
17539.09 385
17540.34 406
17541.59 393
17542.84 371
17544.09 436
17545.35 386
17546.60 413
17547.85 428
17549.10 411
17550.35 415
17551.61 427
17552.86 422
17554.11 384
17555.36 455
17556.62 437
17557.87 394
17559.12 394
17560.37 419
17561.63 387
17562.88 384
17564.13 411
17565.38 395
17566.64 394
17567.89 370
17569.14 368
17570.39 358
17571.65 375
17572.90 374
17574.15 385
17575.41 403
17576.66 390
17577.91 409
17579.17 411
17580.42 426
17581.67 418
17582.93 421
17584.18 414
17585.43 408
17586.69 405
17587.94 401
17589.19 406
17590.45 383
17591.70 384
17592.95 370
17594.21 388
17595.46 408
17596.72 418
17597.97 391
17599.22 401
17600.48 410
17601.73 414
17602.99 424
17604.24 404
17605.49 407
17606.75 407
17608.00 398
17609.26 457
17610.51 458
17611.76 422
17613.02 387
17614.27 396
17615.53 411
17616.78 405
17618.04 384
17619.29 424
17620.55 412
17621.80 402
17623.06 402
17624.31 394
17625.57 397
17626.82 395
17628.08 427
17629.33 361
17630.59 416
17631.84 447
17633.10 375
17634.35 388
17635.61 410
17636.86 427
17638.12 468
17639.37 426
17640.63 426
17641.88 412
17643.14 429
17644.39 419
17645.65 439
17646.91 402
17648.16 395
17649.42 400
17650.67 378
17651.93 409
17653.18 400
17654.44 430
17655.70 448
17656.95 412
17658.21 399
17659.46 391
17660.72 386
17661.98 413
17663.23 421
17664.49 380
17665.75 425
17667.00 436
17668.26 427
17669.51 455
17670.77 442
17672.03 436
17673.28 439
17674.54 393
17675.80 425
17677.05 437
17678.31 400
17679.57 375
17680.82 385
17682.08 409
17683.34 407
17684.60 420
17685.85 429
17687.11 438
17688.37 427
17689.62 403
17690.88 405
17692.14 417
17693.40 413
17694.65 417
17695.91 410
17697.17 393
17698.42 390
17699.68 415
17700.94 432
17702.20 386
17703.46 426
17704.71 400
17705.97 403
17707.23 391
17708.49 399
17709.74 415
17711.00 388
17712.26 394
17713.52 400
17714.78 391
17716.03 400
17717.29 397
17718.55 381
17719.81 377
17721.07 394
17722.33 385
17723.58 372
17724.84 381
17726.10 401
17727.36 379
17728.62 419
17729.88 421
17731.13 398
17732.39 424
17733.65 379
17734.91 417
17736.17 377
17737.43 410
17738.69 377
17739.95 387
17741.21 417
17742.46 421
17743.72 423
17744.98 391
17746.24 370
17747.50 419
17748.76 382
17750.02 378
17751.28 372
17752.54 386
17753.80 380
17755.06 366
17756.32 410
17757.58 408
17758.84 386
17760.10 400
17761.36 395
17762.61 378
17763.87 394
17765.13 409
17766.39 395
17767.65 405
17768.91 454
17770.17 398
17771.43 437
17772.69 400
17773.95 410
17775.21 376
17776.48 384
17777.74 398
17779.00 396
17780.26 406
17781.52 401
17782.78 445
17784.04 444
17785.30 404
17786.56 372
17787.82 383
17789.08 401
17790.34 371
17791.60 366
17792.86 381
17794.12 403
17795.38 420
17796.65 406
17797.91 426
17799.17 387
17800.43 388
17801.69 414
17802.95 405
17804.21 397
17805.47 414
17806.73 421
17808.00 434
17809.26 427
17810.52 423
17811.78 367
17813.04 418
17814.30 409
17815.56 383
17816.83 351
17818.09 381
17819.35 383
17820.61 407
17821.87 392
17823.14 409
17824.40 387
17825.66 427
17826.92 402
17828.18 396
17829.45 387
17830.71 390
17831.97 428
17833.23 392
17834.49 405
17835.76 396
17837.02 382
17838.28 354
17839.54 387
17840.81 369
17842.07 402
17843.33 398
17844.59 403
17845.86 361
17847.12 350
17848.38 348
17849.65 379
17850.91 405
17852.17 343
17853.43 342
17854.70 380
17855.96 376
17857.22 426
17858.49 417
17859.75 394
17861.01 354
17862.28 433
17863.54 405
17864.80 393
17866.07 375
17867.33 364
17868.59 395
17869.86 403
17871.12 372
17872.38 370
17873.65 392
17874.91 375
17876.18 370
17877.44 379
17878.70 382
17879.97 364
17881.23 370
17882.50 396
17883.76 412
17885.02 390
17886.29 364
17887.55 368
17888.82 363
17890.08 388
17891.35 359
17892.61 351
17893.87 380
17895.14 397
17896.40 377
17897.67 374
17898.93 389
17900.20 359
17901.46 379
17902.73 378
17903.99 348
17905.26 371
17906.52 356
17907.79 354
17909.05 327
17910.32 397
17911.58 372
17912.85 371
17914.11 371
17915.38 406
17916.64 359
17917.91 385
17919.17 370
17920.44 380
17921.70 363
17922.97 301
17924.23 332
17925.50 350
17926.76 373
17928.03 350
17929.30 361
17930.56 386
17931.83 381
17933.09 342
17934.36 334
17935.62 362
17936.89 349
17938.16 350
17939.42 357
17940.69 399
17941.96 354
17943.22 348
17944.49 326
17945.75 379
17947.02 377
17948.29 400
17949.55 388
17950.82 351
17952.09 382
17953.35 360
17954.62 373
17955.89 401
17957.15 402
17958.42 407
17959.69 378
17960.95 355
17962.22 364
17963.49 357
17964.75 380
17966.02 382
17967.29 394
17968.55 421
17969.82 372
17971.09 355
17972.36 358
17973.62 370
17974.89 386
17976.16 350
17977.42 345
17978.69 365
17979.96 351
17981.23 339
17982.49 386
17983.76 387
17985.03 380
17986.30 381
17987.57 368
17988.83 363
17990.10 306
17991.37 354
17992.64 376
17993.90 424
17995.17 350
17996.44 369
17997.71 398
17998.98 355
18000.25 326
18001.51 312
18002.78 349
18004.05 356
18005.32 411
18006.59 363
18007.86 360
18009.12 395
18010.39 410
18011.66 377
18012.93 379
18014.20 373
18015.47 346
18016.74 367
18018.00 371
18019.27 352
18020.54 349
18021.81 373
18023.08 370
18024.35 360
18025.62 371
18026.89 384
18028.16 343
18029.43 375
18030.69 371
18031.96 348
18033.23 342
18034.50 396
18035.77 411
18037.04 376
18038.31 408
18039.58 387
18040.85 367
18042.12 342
18043.39 351
18044.66 380
18045.93 344
18047.20 401
18048.47 391
18049.74 390
18051.01 394
18052.28 372
18053.55 377
18054.82 380
18056.09 368
18057.36 389
18058.63 364
18059.90 369
18061.17 357
18062.44 346
18063.71 365
18064.98 370
18066.25 366
18067.52 384
18068.79 402
18070.06 401
18071.33 395
18072.61 370
18073.88 347
18075.15 321
18076.42 380
18077.69 378
18078.96 368
18080.23 344
18081.50 330
18082.77 366
18084.04 371
18085.32 403
18086.59 393
18087.86 366
18089.13 394
18090.40 433
18091.67 383
18092.94 354
18094.22 334
18095.49 381
18096.76 404
18098.03 362
18099.30 345
18100.57 339
18101.85 371
18103.12 376
18104.39 386
18105.66 390
18106.93 392
18108.20 393
18109.48 392
18110.75 368
18112.02 363
18113.29 421
18114.57 411
18115.84 370
18117.11 390
18118.38 374
18119.65 375
18120.93 421
18122.20 407
18123.47 351
18124.74 384
18126.02 389
18127.29 347
18128.56 361
18129.84 381
18131.11 405
18132.38 383
18133.65 402
18134.93 385
18136.20 419
18137.47 402
18138.75 448
18140.02 387
18141.29 430
18142.57 414
18143.84 400
18145.11 389
18146.39 367
18147.66 365
18148.93 414
18150.21 421
18151.48 411
18152.75 403
18154.03 376
18155.30 392
18156.57 401
18157.85 357
18159.12 346
18160.40 377
18161.67 411
18162.94 375
18164.22 373
18165.49 349
18166.77 367
18168.04 381
18169.31 360
18170.59 348
18171.86 395
18173.14 387
18174.41 350
18175.68 384
18176.96 392
18178.23 367
18179.51 387
18180.78 372
18182.06 394
18183.33 368
18184.61 382
18185.88 415
18187.16 366
18188.43 376
18189.71 378
18190.98 369
18192.26 381
18193.53 373
18194.81 382
18196.08 397
18197.36 391
18198.63 397
18199.91 370
18201.18 357
18202.46 365
18203.73 368
18205.01 385
18206.28 367
18207.56 375
18208.83 361
18210.11 351
18211.39 396
18212.66 365
18213.94 368
18215.21 417
18216.49 357
18217.76 362
18219.04 352
18220.32 345
18221.59 364
18222.87 378
18224.14 388
18225.42 383
18226.70 363
18227.97 344
18229.25 379
18230.53 378
18231.80 358
18233.08 403
18234.35 348
18235.63 368
18236.91 380
18238.18 383
18239.46 384
18240.74 370
18242.01 371
18243.29 349
18244.57 346
18245.84 382
18247.12 376
18248.40 351
18249.68 330
18250.95 387
18252.23 371
18253.51 375
18254.78 359
18256.06 374
18257.34 374
18258.62 375
18259.89 384
18261.17 403
18262.45 351
18263.72 365
18265.00 368
18266.28 389
18267.56 377
18268.84 374
18270.11 361
18271.39 350
18272.67 372
18273.95 355
18275.22 381
18276.50 366
18277.78 356
18279.06 380
18280.34 357
18281.61 377
18282.89 363
18284.17 395
18285.45 370
18286.73 378
18288.01 373
18289.28 355
18290.56 373
18291.84 353
18293.12 364
18294.40 371
18295.68 394
18296.95 364
18298.23 373
18299.51 388
18300.79 363
18302.07 365
18303.35 371
18304.63 375
18305.91 383
18307.19 382
18308.46 370
18309.74 332
18311.02 327
18312.30 409
18313.58 383
18314.86 356
18316.14 328
18317.42 296
18318.70 342
18319.98 382
18321.26 385
18322.54 347
18323.82 357
18325.10 363
18326.38 389
18327.66 381
18328.94 360
18330.22 393
18331.50 393
18332.77 372
18334.05 353
18335.33 368
18336.61 374
18337.90 354
18339.18 373
18340.46 372
18341.74 348
18343.02 333
18344.30 355
18345.58 366
18346.86 368
18348.14 356
18349.42 387
18350.70 405
18351.98 341
18353.26 327
18354.54 371
18355.82 373
18357.10 353
18358.38 349
18359.66 389
18360.94 364
18362.22 355
18363.51 333
18364.79 374
18366.07 361
18367.35 367
18368.63 329
18369.91 358
18371.19 357
18372.47 357
18373.76 347
18375.04 348
18376.32 350
18377.60 378
18378.88 359
18380.16 360
18381.44 381
18382.73 359
18384.01 409
18385.29 374
18386.57 375
18387.85 359
18389.13 405
18390.42 351
18391.70 361
18392.98 383
18394.26 375
18395.54 341
18396.83 370
18398.11 346
18399.39 362
18400.67 369
18401.96 366
18403.24 360
18404.52 345
18405.80 358
18407.09 336
18408.37 361
18409.65 348
18410.93 339
18412.22 339
18413.50 378
18414.78 370
18416.06 358
18417.35 367
18418.63 339
18419.91 349
18421.20 358
18422.48 372
18423.76 357
18425.05 348
18426.33 360
18427.61 354
18428.89 373
18430.18 335
18431.46 357
18432.74 410
18434.03 319
18435.31 347
18436.60 400
18437.88 445
18439.16 361
18440.45 389
18441.73 360
18443.01 342
18444.30 349
18445.58 367
18446.87 367
18448.15 356
18449.43 348
18450.72 363
18452.00 347
18453.29 324
18454.57 322
18455.85 357
18457.14 375
18458.42 345
18459.71 353
18460.99 354
18462.28 382
18463.56 330
18464.84 343
18466.13 334
18467.41 355
18468.70 374
18469.98 384
18471.27 397
18472.55 367
18473.84 370
18475.12 386
18476.41 398
18477.69 373
18478.98 390
18480.26 386
18481.55 361
18482.83 394
18484.12 353
18485.40 354
18486.69 365
18487.97 359
18489.26 377
18490.54 343
18491.83 348
18493.11 381
18494.40 383
18495.69 322
18496.97 356
18498.26 373
18499.54 401
18500.83 388
18502.11 388
18503.40 346
18504.69 384
18505.97 372
18507.26 356
18508.54 331
18509.83 333
18511.12 334
18512.40 332
18513.69 363
18514.98 330
18516.26 386
18517.55 410
18518.83 405
18520.12 367
18521.41 376
18522.69 401
18523.98 360
18525.27 348
18526.55 376
18527.84 386
18529.13 375
18530.41 355
18531.70 387
18532.99 361
18534.27 359
18535.56 366
18536.85 391
18538.14 349
18539.42 360
18540.71 359
18542.00 377
18543.28 382
18544.57 382
18545.86 348
18547.15 334
18548.43 369
18549.72 391
18551.01 369
18552.30 371
18553.58 345
18554.87 371
18556.16 402
18557.45 352
18558.73 388
18560.02 376
18561.31 360
18562.60 390
18563.89 377
18565.17 363
18566.46 361
18567.75 352
18569.04 372
18570.33 403
18571.62 439
18572.90 422
18574.19 400
18575.48 375
18576.77 400
18578.06 394
18579.35 409
18580.63 395
18581.92 401
18583.21 400
18584.50 422
18585.79 430
18587.08 396
18588.37 409
18589.66 412
18590.94 440
18592.23 410
18593.52 387
18594.81 390
18596.10 373
18597.39 386
18598.68 410
18599.97 438
18601.26 405
18602.55 456
18603.84 430
18605.13 428
18606.41 375
18607.70 392
18608.99 409
18610.28 396
18611.57 386
18612.86 393
18614.15 428
18615.44 383
18616.73 412
18618.02 432
18619.31 441
18620.60 401
18621.89 439
18623.18 434
18624.47 414
18625.76 429
18627.05 454
18628.34 434
18629.63 416
18630.92 445
18632.21 421
18633.50 435
18634.79 413
18636.08 436
18637.37 420
18638.67 465
18639.96 428
18641.25 400
18642.54 439
18643.83 423
18645.12 428
18646.41 414
18647.70 396
18648.99 434
18650.28 406
18651.57 431
18652.86 411
18654.16 420
18655.45 414
18656.74 371
18658.03 403
18659.32 405
18660.61 385
18661.90 380
18663.19 402
18664.49 398
18665.78 381
18667.07 414
18668.36 405
18669.65 400
18670.94 393
18672.24 403
18673.53 415
18674.82 403
18676.11 349
18677.40 371
18678.70 388
18679.99 388
18681.28 380
18682.57 391
18683.86 378
18685.16 391
18686.45 409
18687.74 398
18689.03 366
18690.33 395
18691.62 354
18692.91 366
18694.20 426
18695.50 350
18696.79 375
18698.08 347
18699.37 347
18700.67 336
18701.96 354
18703.25 374
18704.54 355
18705.84 359
18707.13 370
18708.42 371
18709.72 371
18711.01 432
18712.30 352
18713.60 390
18714.89 409
18716.18 435
18717.48 401
18718.77 375
18720.06 354
18721.36 370
18722.65 337
18723.94 396
18725.24 363
18726.53 379
18727.82 384
18729.12 371
18730.41 385
18731.70 365
18733.00 375
18734.29 383
18735.59 376
18736.88 346
18738.17 363
18739.47 410
18740.76 354
18742.06 359
18743.35 385
18744.64 388
18745.94 381
18747.23 396
18748.53 362
18749.82 369
18751.12 386
18752.41 374
18753.71 360
18755.00 382
18756.30 349
18757.59 311
18758.88 361
18760.18 343
18761.47 342
18762.77 385
18764.06 406
18765.36 361
18766.65 367
18767.95 346
18769.24 363
18770.54 383
18771.83 383
18773.13 388
18774.43 363
18775.72 352
18777.02 355
18778.31 368
18779.61 340
18780.90 344
18782.20 330
18783.49 371
18784.79 382
18786.08 387
18787.38 387
18788.68 364
18789.97 389
18791.27 384
18792.56 348
18793.86 366
18795.16 363
18796.45 378
18797.75 349
18799.04 385
18800.34 335
18801.64 357
18802.93 355
18804.23 389
18805.53 359
18806.82 368
18808.12 391
18809.41 361
18810.71 373
18812.01 341
18813.30 345
18814.60 380
18815.90 358
18817.19 331
18818.49 349
18819.79 377
18821.09 392
18822.38 388
18823.68 379
18824.98 417
18826.27 363
18827.57 362
18828.87 394
18830.16 394
18831.46 350
18832.76 364
18834.06 387
18835.35 367
18836.65 353
18837.95 404
18839.25 393
18840.54 399
18841.84 383
18843.14 401
18844.44 389
18845.73 418
18847.03 381
18848.33 380
18849.63 346
18850.93 360
18852.22 414
18853.52 382
18854.82 377
18856.12 384
18857.42 368
18858.71 355
18860.01 352
18861.31 390
18862.61 398
18863.91 438
18865.21 376
18866.50 394
18867.80 359
18869.10 379
18870.40 379
18871.70 401
18873.00 358
18874.30 333
18875.60 379
18876.89 346
18878.19 342
18879.49 387
18880.79 381
18882.09 358
18883.39 347
18884.69 354
18885.99 334
18887.29 351
18888.59 359
18889.88 354
18891.18 377
18892.48 348
18893.78 398
18895.08 336
18896.38 374
18897.68 362
18898.98 365
18900.28 351
18901.58 369
18902.88 370
18904.18 369
18905.48 351
18906.78 350
18908.08 338
18909.38 370
18910.68 368
18911.98 373
18913.28 355
18914.58 342
18915.88 341
18917.18 357
18918.48 362
18919.78 344
18921.08 360
18922.38 351
18923.68 353
18924.98 338
18926.28 314
18927.58 369
18928.88 381
18930.18 366
18931.49 341
18932.79 352
18934.09 351
18935.39 363
18936.69 341
18937.99 379
18939.29 369
18940.59 334
18941.89 331
18943.19 339
18944.49 351
18945.80 336
18947.10 355
18948.40 368
18949.70 377
18951.00 367
18952.30 342
18953.60 350
18954.91 367
18956.21 334
18957.51 331
18958.81 353
18960.11 420
18961.41 368
18962.72 376
18964.02 346
18965.32 321
18966.62 309
18967.92 356
18969.23 377
18970.53 338
18971.83 397
18973.13 383
18974.43 358
18975.74 362
18977.04 343
18978.34 368
18979.64 352
18980.95 343
18982.25 306
18983.55 346
18984.85 340
18986.16 362
18987.46 329
18988.76 350
18990.06 349
18991.37 351
18992.67 307
18993.97 312
18995.28 315
18996.58 365
18997.88 357
18999.18 322
19000.49 342
19001.79 301
19003.09 336
19004.40 364
19005.70 367
19007.00 385
19008.31 390
19009.61 363
19010.91 332
19012.22 332
19013.52 368
19014.82 330
19016.13 335
19017.43 323
19018.74 318
19020.04 358
19021.34 367
19022.65 336
19023.95 321
19025.25 322
19026.56 370
19027.86 363
19029.17 332
19030.47 357
19031.77 326
19033.08 336
19034.38 323
19035.69 364
19036.99 322
19038.30 317
19039.60 346
19040.91 333
19042.21 329
19043.51 303
19044.82 329
19046.12 364
19047.43 328
19048.73 349
19050.04 336
19051.34 363
19052.65 349
19053.95 329
19055.26 346
19056.56 314
19057.87 342
19059.17 398
19060.48 321
19061.78 336
19063.09 319
19064.39 343
19065.70 377
19067.00 339
19068.31 342
19069.62 337
19070.92 344
19072.23 341
19073.53 309
19074.84 331
19076.14 348
19077.45 332
19078.75 318
19080.06 355
19081.37 368
19082.67 363
19083.98 360
19085.28 324
19086.59 299
19087.90 310
19089.20 308
19090.51 311
19091.82 301
19093.12 296
19094.43 304
19095.73 319
19097.04 302
19098.35 313
19099.65 305
19100.96 320
19102.27 310
19103.57 305
19104.88 314
19106.19 348
19107.49 328
19108.80 355
19110.11 306
19111.41 370
19112.72 331
19114.03 342
19115.33 322
19116.64 329
19117.95 354
19119.26 305
19120.56 329
19121.87 341
19123.18 361
19124.49 348
19125.79 296
19127.10 350
19128.41 329
19129.72 294
19131.02 326
19132.33 361
19133.64 369
19134.95 315
19136.25 315
19137.56 326
19138.87 327
19140.18 316
19141.49 323
19142.79 341
19144.10 332
19145.41 346
19146.72 346
19148.03 347
19149.33 346
19150.64 306
19151.95 314
19153.26 341
19154.57 325
19155.88 325
19157.18 315
19158.49 310
19159.80 346
19161.11 332
19162.42 314
19163.73 338
19165.04 311
19166.34 323
19167.65 303
19168.96 278
19170.27 309
19171.58 306
19172.89 309
19174.20 350
19175.51 329
19176.82 337
19178.13 315
19179.43 320
19180.74 306
19182.05 301
19183.36 310
19184.67 371
19185.98 330
19187.29 317
19188.60 344
19189.91 346
19191.22 334
19192.53 318
19193.84 325
19195.15 308
19196.46 323
19197.77 357
19199.08 320
19200.39 330
19201.70 325
19203.01 334
19204.32 310
19205.63 313
19206.94 295
19208.25 313
19209.56 324
19210.87 329
19212.18 344
19213.49 336
19214.80 351
19216.11 350
19217.42 365
19218.73 334
19220.04 304
19221.35 326
19222.66 333
19223.98 342
19225.29 293
19226.60 332
19227.91 319
19229.22 334
19230.53 304
19231.84 301
19233.15 350
19234.46 338
19235.77 347
19237.09 322
19238.40 341
19239.71 303
19241.02 318
19242.33 312
19243.64 344
19244.95 321
19246.27 339
19247.58 321
19248.89 359
19250.20 314
19251.51 317
19252.82 322
19254.14 328
19255.45 350
19256.76 345
19258.07 338
19259.38 310
19260.70 336
19262.01 324
19263.32 359
19264.63 348
19265.94 332
19267.26 343
19268.57 340
19269.88 327
19271.19 310
19272.51 341
19273.82 367
19275.13 342
19276.44 331
19277.76 343
19279.07 340
19280.38 338
19281.69 343
19283.01 342
19284.32 313
19285.63 312
19286.94 296
19288.26 313
19289.57 348
19290.88 321
19292.20 320
19293.51 325
19294.82 309
19296.14 302
19297.45 351
19298.76 364
19300.08 306
19301.39 320
19302.70 324
19304.02 316
19305.33 327
19306.64 318
19307.96 305
19309.27 315
19310.59 328
19311.90 326
19313.21 334
19314.53 335
19315.84 322
19317.15 316
19318.47 301
19319.78 320
19321.10 312
19322.41 331
19323.72 321
19325.04 338
19326.35 322
19327.67 311
19328.98 314
19330.30 315
19331.61 331
19332.93 338
19334.24 326
19335.55 320
19336.87 304
19338.18 306
19339.50 290
19340.81 314
19342.13 360
19343.44 327
19344.76 314
19346.07 313
19347.39 354
19348.70 283
19350.02 303
19351.33 325
19352.65 275
19353.96 309
19355.28 347
19356.59 333
19357.91 335
19359.22 332
19360.54 341
19361.86 353
19363.17 297
19364.49 310
19365.80 351
19367.12 326
19368.43 324
19369.75 304
19371.06 313
19372.38 336
19373.70 308
19375.01 308
19376.33 290
19377.64 300
19378.96 289
19380.28 296
19381.59 375
19382.91 308
19384.23 308
19385.54 330
19386.86 298
19388.17 302
19389.49 312
19390.81 345
19392.12 342
19393.44 312
19394.76 296
19396.07 336
19397.39 346
19398.71 340
19400.02 332
19401.34 350
19402.66 329
19403.97 323
19405.29 315
19406.61 338
19407.93 334
19409.24 324
19410.56 330
19411.88 360
19413.19 322
19414.51 304
19415.83 331
19417.15 300
19418.46 305
19419.78 311
19421.10 314
19422.42 313
19423.73 309
19425.05 324
19426.37 312
19427.69 291
19429.00 286
19430.32 324
19431.64 323
19432.96 304
19434.28 339
19435.59 330
19436.91 321
19438.23 326
19439.55 342
19440.87 347
19442.18 359
19443.50 374
19444.82 363
19446.14 308
19447.46 324
19448.78 351
19450.09 327
19451.41 305
19452.73 321
19454.05 325
19455.37 289
19456.69 303
19458.01 297
19459.33 319
19460.64 348
19461.96 359
19463.28 333
19464.60 306
19465.92 341
19467.24 314
19468.56 362
19469.88 355
19471.20 367
19472.52 346
19473.83 373
19475.15 307
19476.47 291
19477.79 349
19479.11 334
19480.43 343
19481.75 348
19483.07 297
19484.39 321
19485.71 301
19487.03 330
19488.35 329
19489.67 347
19490.99 297
19492.31 294
19493.63 305
19494.95 322
19496.27 325
19497.59 313
19498.91 348
19500.23 340
19501.55 313
19502.87 311
19504.19 319
19505.51 342
19506.83 320
19508.15 322
19509.47 327
19510.79 347
19512.11 338
19513.43 321
19514.75 307
19516.08 308
19517.40 345
19518.72 338
19520.04 332
19521.36 339
19522.68 329
19524.00 335
19525.32 344
19526.64 314
19527.96 303
19529.29 306
19530.61 337
19531.93 335
19533.25 293
19534.57 334
19535.89 276
19537.21 282
19538.53 315
19539.86 340
19541.18 313
19542.50 303
19543.82 312
19545.14 329
19546.46 346
19547.79 292
19549.11 314
19550.43 324
19551.75 328
19553.07 340
19554.40 311
19555.72 296
19557.04 327
19558.36 335
19559.68 361
19561.01 333
19562.33 284
19563.65 294
19564.97 318
19566.30 289
19567.62 289
19568.94 316
19570.26 334
19571.59 300
19572.91 313
19574.23 313
19575.55 362
19576.88 332
19578.20 344
19579.52 325
19580.85 313
19582.17 308
19583.49 348
19584.82 352
19586.14 280
19587.46 320
19588.78 317
19590.11 309
19591.43 325
19592.75 322
19594.08 299
19595.40 313
19596.72 305
19598.05 300
19599.37 285
19600.70 285
19602.02 318
19603.34 307
19604.67 330
19605.99 306
19607.31 314
19608.64 328
19609.96 301
19611.29 308
19612.61 310
19613.93 360
19615.26 345
19616.58 315
19617.91 340
19619.23 328
19620.55 316
19621.88 320
19623.20 337
19624.53 305
19625.85 286
19627.18 348
19628.50 324
19629.83 296
19631.15 325
19632.48 318
19633.80 308
19635.12 305
19636.45 325
19637.77 317
19639.10 337
19640.42 330
19641.75 296
19643.07 291
19644.40 314
19645.72 358
19647.05 364
19648.37 314
19649.70 339
19651.03 322
19652.35 295
19653.68 292
19655.00 278
19656.33 317
19657.65 304
19658.98 293
19660.30 321
19661.63 318
19662.96 326
19664.28 306
19665.61 324
19666.93 327
19668.26 308
19669.58 321
19670.91 328
19672.24 310
19673.56 306
19674.89 338
19676.21 338
19677.54 303
19678.87 293
19680.19 323
19681.52 300
19682.85 319
19684.17 313
19685.50 293
19686.83 325
19688.15 323
19689.48 345
19690.81 330
19692.13 302
19693.46 286
19694.79 333
19696.11 358
19697.44 309
19698.77 325
19700.09 319
19701.42 351
19702.75 312
19704.07 311
19705.40 314
19706.73 328
19708.06 332
19709.38 336
19710.71 295
19712.04 320
19713.37 363
19714.69 344
19716.02 303
19717.35 325
19718.68 344
19720.00 335
19721.33 299
19722.66 269
19723.99 314
19725.31 318
19726.64 335
19727.97 322
19729.30 291
19730.63 325
19731.95 334
19733.28 376
19734.61 343
19735.94 311
19737.27 310
19738.59 302
19739.92 339
19741.25 304
19742.58 305
19743.91 314
19745.24 289
19746.57 294
19747.89 301
19749.22 311
19750.55 330
19751.88 318
19753.21 290
19754.54 273
19755.87 308
19757.20 313
19758.52 328
19759.85 313
19761.18 292
19762.51 284
19763.84 317
19765.17 323
19766.50 303
19767.83 300
19769.16 308
19770.49 301
19771.82 292
19773.15 288
19774.47 308
19775.80 290
19777.13 294
19778.46 289
19779.79 270
19781.12 307
19782.45 308
19783.78 319
19785.11 299
19786.44 323
19787.77 304
19789.10 299
19790.43 289
19791.76 324
19793.09 340
19794.42 316
19795.75 299
19797.08 321
19798.41 273
19799.74 285
19801.07 296
19802.40 279
19803.73 315
19805.07 332
19806.40 297
19807.73 303
19809.06 338
19810.39 345
19811.72 276
19813.05 313
19814.38 295
19815.71 293
19817.04 367
19818.37 328
19819.70 313
19821.03 330
19822.37 317
19823.70 299
19825.03 314
19826.36 298
19827.69 324
19829.02 335
19830.35 352
19831.68 321
19833.02 319
19834.35 281
19835.68 327
19837.01 327
19838.34 334
19839.67 328
19841.01 324
19842.34 345
19843.67 328
19845.00 338
19846.33 337
19847.67 332
19849.00 327
19850.33 317
19851.66 339
19852.99 339
19854.33 336
19855.66 305
19856.99 345
19858.32 328
19859.65 282
19860.99 329
19862.32 317
19863.65 289
19864.98 334
19866.32 303
19867.65 282
19868.98 296
19870.32 310
19871.65 324
19872.98 347
19874.31 325
19875.65 298
19876.98 332
19878.31 317
19879.65 306
19880.98 292
19882.31 314
19883.64 336
19884.98 330
19886.31 325
19887.64 314
19888.98 284
19890.31 250
19891.64 299
19892.98 343
19894.31 294
19895.65 331
19896.98 330
19898.31 301
19899.65 303
19900.98 309
19902.31 324
19903.65 309
19904.98 311
19906.32 313
19907.65 333
19908.98 329
19910.32 329
19911.65 321
19912.99 303
19914.32 284
19915.65 260
19916.99 289
19918.32 295
19919.66 293
19920.99 284
19922.33 300
19923.66 296
19924.99 302
19926.33 301
19927.66 308
19929.00 276
19930.33 289
19931.67 299
19933.00 307
19934.34 289
19935.67 279
19937.01 336
19938.34 314
19939.68 298
19941.01 307
19942.35 290
19943.68 298
19945.02 284
19946.35 296
19947.69 283
19949.02 336
19950.36 292
19951.70 293
19953.03 330
19954.37 303
19955.70 301
19957.04 292
19958.37 320
19959.71 310
19961.04 347
19962.38 379
19963.72 323
19965.05 278
19966.39 283
19967.72 324
19969.06 296
19970.40 340
19971.73 309
19973.07 297
19974.40 315
19975.74 274
19977.08 290
19978.41 293
19979.75 310
19981.09 286
19982.42 279
19983.76 302
19985.10 277
19986.43 313
19987.77 307
19989.11 277
19990.44 296
19991.78 294
19993.12 316
19994.45 280
19995.79 287
19997.13 302
19998.46 287
19999.80 300
20001.14 315
20002.48 297
20003.81 303
20005.15 278
20006.49 314
20007.82 320
20009.16 305
20010.50 332
20011.84 304
20013.17 315
20014.51 305
20015.85 315
20017.19 318
20018.52 320
20019.86 290
20021.20 299
20022.54 322
20023.88 298
20025.21 295
20026.55 309
20027.89 300
20029.23 303
20030.57 323
20031.90 295
20033.24 293
20034.58 320
20035.92 318
20037.26 289
20038.60 323
20039.93 302
20041.27 304
20042.61 317
20043.95 303
20045.29 291
20046.63 305
20047.97 340
20049.30 307
20050.64 282
20051.98 292
20053.32 320
20054.66 303
20056.00 342
20057.34 291
20058.68 312
20060.02 291
20061.35 311
20062.69 327
20064.03 301
20065.37 310
20066.71 316
20068.05 317
20069.39 280
20070.73 278
20072.07 297
20073.41 319
20074.75 322
20076.09 263
20077.43 279
20078.77 335
20080.11 337
20081.45 352
20082.79 347
20084.13 305
20085.47 330
20086.81 315
20088.15 315
20089.49 301
20090.83 313
20092.17 321
20093.51 345
20094.85 312
20096.19 288
20097.53 289
20098.87 342
20100.21 331
20101.55 342
20102.89 306
20104.23 311
20105.57 293
20106.91 325
20108.25 335
20109.59 311
20110.93 351
20112.27 368
20113.62 317
20114.96 314
20116.30 303
20117.64 350
20118.98 322
20120.32 299
20121.66 331
20123.00 300
20124.34 296
20125.69 289
20127.03 278
20128.37 303
20129.71 284
20131.05 305
20132.39 332
20133.73 337
20135.08 303
20136.42 294
20137.76 331
20139.10 291
20140.44 273
