# Supplementary material for: MALDI-TOF MS typing enables the classification of brewing yeasts of the genus Saccharomyces to major beer styles
Source: PLoS One. 2017 Aug 9;12(8):e0181694. doi: 10.1371/journal.pone.0181694 (PMC5549903; doi:10.1371/journal.pone.0181694)
Supplement: S1 File — The directory includes 90 raw files and was zipped to “.zip”; the folder has three strains with 30 spectra per strain; S1 Text explains the raw files with an example and Table 1 represents the yeast strains used within the experiment. (ZIP) [file pone.0181694.s004.zip › 1-3/30251-127-OG-WB-WB-YPG-18h-E-E_2015-07-16_3_0_A6_1.dat]

2000.53 783
2000.95 835
2001.37 899
2001.79 938
2002.21 766
2002.64 670
2003.06 642
2003.48 688
2003.90 658
2004.32 602
2004.75 572
2005.17 543
2005.59 620
2006.01 711
2006.43 708
2006.86 604
2007.28 592
2007.70 648
2008.12 668
2008.55 816
2008.97 687
2009.39 684
2009.81 641
2010.24 561
2010.66 720
2011.08 629
2011.50 659
2011.93 662
2012.35 504
2012.77 562
2013.20 620
2013.62 555
2014.04 646
2014.46 672
2014.89 720
2015.31 616
2015.73 568
2016.16 554
2016.58 658
2017.00 642
2017.43 651
2017.85 742
2018.27 549
2018.70 519
2019.12 640
2019.54 640
2019.97 780
2020.39 614
2020.82 634
2021.24 672
2021.66 639
2022.09 642
2022.51 628
2022.94 566
2023.36 622
2023.78 692
2024.21 660
2024.63 590
2025.06 662
2025.48 652
2025.90 534
2026.33 655
2026.75 625
2027.18 591
2027.60 566
2028.03 581
2028.45 608
2028.88 652
2029.30 613
2029.72 645
2030.15 569
2030.57 651
2031.00 723
2031.42 621
2031.85 616
2032.27 693
2032.70 611
2033.12 579
2033.55 578
2033.97 642
2034.40 674
2034.82 613
2035.25 604
2035.67 731
2036.10 734
2036.52 719
2036.95 624
2037.38 546
2037.80 689
2038.23 594
2038.65 586
2039.08 604
2039.50 551
2039.93 648
2040.36 732
2040.78 689
2041.21 697
2041.63 673
2042.06 694
2042.48 521
2042.91 578
2043.34 585
2043.76 737
2044.19 695
2044.62 606
2045.04 578
2045.47 779
2045.89 832
2046.32 757
2046.75 608
2047.17 585
2047.60 648
2048.03 683
2048.45 603
2048.88 670
2049.31 627
2049.73 621
2050.16 786
2050.59 834
2051.01 729
2051.44 743
2051.87 727
2052.29 826
2052.72 700
2053.15 827
2053.58 859
2054.00 960
2054.43 909
2054.86 860
2055.28 782
2055.71 754
2056.14 800
2056.57 858
2056.99 893
2057.42 837
2057.85 686
2058.28 712
2058.71 794
2059.13 785
2059.56 751
2059.99 831
2060.42 838
2060.84 758
2061.27 739
2061.70 638
2062.13 782
2062.56 718
2062.98 731
2063.41 793
2063.84 849
2064.27 1021
2064.70 1097
2065.13 1053
2065.55 1087
2065.98 956
2066.41 1042
2066.84 1046
2067.27 1058
2067.70 939
2068.13 847
2068.55 935
2068.98 908
2069.41 885
2069.84 760
2070.27 763
2070.70 647
2071.13 609
2071.56 779
2071.99 710
2072.41 708
2072.84 770
2073.27 683
2073.70 776
2074.13 746
2074.56 787
2074.99 772
2075.42 867
2075.85 742
2076.28 800
2076.71 856
2077.14 698
2077.57 711
2078.00 755
2078.43 682
2078.86 676
2079.29 651
2079.72 681
2080.15 723
2080.58 587
2081.01 574
2081.44 490
2081.87 688
2082.30 773
2082.73 684
2083.16 630
2083.59 690
2084.02 770
2084.45 702
2084.88 625
2085.31 573
2085.74 668
2086.17 639
2086.60 646
2087.03 711
2087.46 594
2087.89 637
2088.32 675
2088.75 731
2089.18 680
2089.62 704
2090.05 812
2090.48 660
2090.91 686
2091.34 678
2091.77 717
2092.20 663
2092.63 597
2093.06 588
2093.49 641
2093.93 635
2094.36 708
2094.79 588
2095.22 551
2095.65 569
2096.08 607
2096.52 562
2096.95 641
2097.38 543
2097.81 543
2098.24 556
2098.67 600
2099.11 526
2099.54 559
2099.97 614
2100.40 563
2100.83 561
2101.27 522
2101.70 602
2102.13 523
2102.56 465
2102.99 533
2103.43 572
2103.86 614
2104.29 629
2104.72 596
2105.16 580
2105.59 604
2106.02 648
2106.45 740
2106.89 699
2107.32 739
2107.75 724
2108.19 778
2108.62 723
2109.05 584
2109.48 649
2109.92 690
2110.35 750
2110.78 710
2111.22 637
2111.65 718
2112.08 592
2112.52 610
2112.95 582
2113.38 622
2113.82 590
2114.25 653
2114.68 630
2115.12 666
2115.55 586
2115.98 492
2116.42 599
2116.85 561
2117.28 541
2117.72 547
2118.15 646
2118.59 559
2119.02 661
2119.45 695
2119.89 604
2120.32 567
2120.76 708
2121.19 698
2121.62 596
2122.06 580
2122.49 616
2122.93 638
2123.36 529
2123.80 547
2124.23 573
2124.66 524
2125.10 627
2125.53 540
2125.97 492
2126.40 535
2126.84 572
2127.27 685
2127.71 599
2128.14 521
2128.58 545
2129.01 506
2129.45 578
2129.88 591
2130.32 519
2130.75 566
2131.19 636
2131.62 683
2132.06 671
2132.49 622
2132.93 570
2133.36 643
2133.80 595
2134.23 629
2134.67 636
2135.11 626
2135.54 611
2135.98 640
2136.41 703
2136.85 767
2137.28 631
2137.72 644
2138.16 628
2138.59 611
2139.03 548
2139.46 734
2139.90 701
2140.34 614
2140.77 603
2141.21 499
2141.64 563
2142.08 542
2142.52 693
2142.95 674
2143.39 504
2143.83 529
2144.26 557
2144.70 624
2145.14 642
2145.57 593
2146.01 635
2146.45 575
2146.88 541
2147.32 578
2147.76 505
2148.19 645
2148.63 651
2149.07 634
2149.50 683
2149.94 680
2150.38 636
2150.81 675
2151.25 715
2151.69 596
2152.13 713
2152.56 689
2153.00 676
2153.44 661
2153.88 781
2154.31 787
2154.75 764
2155.19 735
2155.63 754
2156.06 739
2156.50 705
2156.94 650
2157.38 735
2157.82 729
2158.25 659
2158.69 692
2159.13 672
2159.57 715
2160.01 643
2160.44 730
2160.88 631
2161.32 672
2161.76 658
2162.20 658
2162.63 644
2163.07 633
2163.51 692
2163.95 615
2164.39 614
2164.83 524
2165.27 580
2165.70 648
2166.14 768
2166.58 704
2167.02 613
2167.46 580
2167.90 550
2168.34 635
2168.78 613
2169.22 589
2169.65 684
2170.09 810
2170.53 721
2170.97 729
2171.41 755
2171.85 799
2172.29 765
2172.73 773
2173.17 961
2173.61 1113
2174.05 907
2174.49 950
2174.93 942
2175.37 778
2175.81 787
2176.25 745
2176.69 881
2177.13 808
2177.57 743
2178.01 815
2178.45 644
2178.89 606
2179.33 640
2179.77 737
2180.21 639
2180.65 630
2181.09 742
2181.53 703
2181.97 624
2182.41 580
2182.85 521
2183.29 561
2183.73 549
2184.17 699
2184.61 701
2185.05 608
2185.49 618
2185.93 692
2186.37 697
2186.81 735
2187.25 645
2187.69 622
2188.14 611
2188.58 624
2189.02 722
2189.46 793
2189.90 671
2190.34 730
2190.78 689
2191.22 720
2191.66 660
2192.11 659
2192.55 749
2192.99 730
2193.43 743
2193.87 745
2194.31 697
2194.76 708
2195.20 764
2195.64 663
2196.08 744
2196.52 696
2196.96 732
2197.41 705
2197.85 835
2198.29 852
2198.73 733
2199.17 666
2199.62 610
2200.06 677
2200.50 733
2200.94 820
2201.38 774
2201.83 709
2202.27 573
2202.71 698
2203.15 592
2203.60 666
2204.04 721
2204.48 679
2204.92 704
2205.37 616
2205.81 512
2206.25 522
2206.70 533
2207.14 593
2207.58 635
2208.02 623
2208.47 657
2208.91 608
2209.35 603
2209.80 597
2210.24 553
2210.68 673
2211.13 646
2211.57 686
2212.01 619
2212.46 620
2212.90 709
2213.34 800
2213.79 592
2214.23 586
2214.67 707
2215.12 506
2215.56 633
2216.00 640
2216.45 566
2216.89 647
2217.34 535
2217.78 549
2218.22 592
2218.67 577
2219.11 562
2219.56 646
2220.00 725
2220.44 626
2220.89 678
2221.33 597
2221.78 557
2222.22 625
2222.67 627
2223.11 596
2223.55 729
2224.00 665
2224.44 575
2224.89 508
2225.33 676
2225.78 761
2226.22 714
2226.67 643
2227.11 694
2227.56 651
2228.00 687
2228.45 700
2228.89 683
2229.34 723
2229.78 726
2230.23 771
2230.67 547
2231.12 511
2231.56 598
2232.01 729
2232.45 642
2232.90 637
2233.35 623
2233.79 617
2234.24 497
2234.68 621
2235.13 659
2235.57 594
2236.02 612
2236.46 731
2236.91 635
2237.36 601
2237.80 605
2238.25 551
2238.69 528
2239.14 560
2239.59 558
2240.03 462
2240.48 549
2240.92 536
2241.37 538
2241.82 522
2242.26 551
2242.71 534
2243.16 621
2243.60 528
2244.05 546
2244.50 625
2244.94 545
2245.39 547
2245.84 553
2246.28 511
2246.73 641
2247.18 617
2247.62 547
2248.07 560
2248.52 552
2248.96 574
2249.41 524
2249.86 644
2250.31 603
2250.75 647
2251.20 617
2251.65 604
2252.10 587
2252.54 582
2252.99 508
2253.44 572
2253.89 621
2254.33 585
2254.78 588
2255.23 542
2255.68 565
2256.12 538
2256.57 535
2257.02 579
2257.47 518
2257.91 465
2258.36 528
2258.81 606
2259.26 602
2259.71 553
2260.16 601
2260.60 670
2261.05 691
2261.50 732
2261.95 752
2262.40 732
2262.84 743
2263.29 667
2263.74 661
2264.19 780
2264.64 703
2265.09 648
2265.54 684
2265.98 638
2266.43 711
2266.88 663
2267.33 569
2267.78 584
2268.23 582
2268.68 602
2269.13 622
2269.58 612
2270.03 702
2270.47 571
2270.92 594
2271.37 584
2271.82 680
2272.27 653
2272.72 509
2273.17 534
2273.62 500
2274.07 486
2274.52 618
2274.97 635
2275.42 608
2275.87 571
2276.32 530
2276.77 616
2277.22 656
2277.67 601
2278.12 571
2278.57 666
2279.02 597
2279.47 593
2279.92 614
2280.37 698
2280.82 704
2281.27 658
2281.72 578
2282.17 594
2282.62 531
2283.07 571
2283.52 516
2283.97 373
2284.42 516
2284.87 627
2285.32 496
2285.77 545
2286.22 515
2286.67 551
2287.13 609
2287.58 619
2288.03 639
2288.48 670
2288.93 725
2289.38 665
2289.83 636
2290.28 672
2290.73 836
2291.18 817
2291.64 853
2292.09 805
2292.54 880
2292.99 855
2293.44 711
2293.89 605
2294.34 657
2294.80 653
2295.25 600
2295.70 660
2296.15 665
2296.60 592
2297.05 584
2297.51 497
2297.96 537
2298.41 586
2298.86 492
2299.31 485
2299.77 568
2300.22 551
2300.67 614
2301.12 581
2301.57 526
2302.03 599
2302.48 512
2302.93 556
2303.38 622
2303.84 612
2304.29 562
2304.74 509
2305.19 631
2305.65 580
2306.10 508
2306.55 520
2307.01 610
2307.46 547
2307.91 567
2308.36 597
2308.82 561
2309.27 615
2309.72 567
2310.18 517
2310.63 535
2311.08 471
2311.54 618
2311.99 601
2312.44 569
2312.90 598
2313.35 578
2313.80 613
2314.26 586
2314.71 595
2315.16 609
2315.62 643
2316.07 697
2316.52 693
2316.98 692
2317.43 652
2317.88 630
2318.34 611
2318.79 701
2319.25 638
2319.70 670
2320.15 687
2320.61 652
2321.06 619
2321.52 539
2321.97 622
2322.43 578
2322.88 549
2323.33 606
2323.79 769
2324.24 970
2324.70 992
2325.15 982
2325.61 971
2326.06 1295
2326.52 1003
2326.97 872
2327.43 816
2327.88 880
2328.34 948
2328.79 644
2329.25 592
2329.70 637
2330.16 560
2330.61 591
2331.07 522
2331.52 586
2331.98 626
2332.43 621
2332.89 523
2333.34 557
2333.80 612
2334.25 629
2334.71 663
2335.16 644
2335.62 627
2336.08 641
2336.53 529
2336.99 622
2337.44 608
2337.90 612
2338.35 634
2338.81 703
2339.27 599
2339.72 574
2340.18 626
2340.63 672
2341.09 689
2341.55 539
2342.00 527
2342.46 491
2342.91 594
2343.37 601
2343.83 629
2344.28 530
2344.74 501
2345.20 479
2345.65 537
2346.11 511
2346.57 469
2347.02 529
2347.48 485
2347.94 577
2348.39 539
2348.85 578
2349.31 584
2349.76 640
2350.22 566
2350.68 449
2351.14 495
2351.59 502
2352.05 570
2352.51 556
2352.96 537
2353.42 529
2353.88 593
2354.34 593
2354.79 539
2355.25 432
2355.71 445
2356.17 558
2356.62 570
2357.08 634
2357.54 456
2358.00 486
2358.46 539
2358.91 568
2359.37 547
2359.83 416
2360.29 557
2360.74 529
2361.20 545
2361.66 600
2362.12 570
2362.58 666
2363.04 541
2363.49 576
2363.95 530
2364.41 612
2364.87 456
2365.33 424
2365.79 447
2366.24 528
2366.70 499
2367.16 469
2367.62 585
2368.08 503
2368.54 577
2369.00 614
2369.46 613
2369.91 661
2370.37 548
2370.83 498
2371.29 555
2371.75 531
2372.21 553
2372.67 596
2373.13 518
2373.59 696
2374.05 741
2374.51 738
2374.97 715
2375.42 733
2375.88 642
2376.34 749
2376.80 823
2377.26 891
2377.72 801
2378.18 674
2378.64 608
2379.10 668
2379.56 615
2380.02 591
2380.48 610
2380.94 617
2381.40 553
2381.86 524
2382.32 568
2382.78 538
2383.24 532
2383.70 556
2384.16 492
2384.62 509
2385.08 579
2385.54 521
2386.00 539
2386.47 606
2386.93 509
2387.39 505
2387.85 520
2388.31 445
2388.77 498
2389.23 448
2389.69 484
2390.15 479
2390.61 495
2391.07 560
2391.53 466
2391.99 514
2392.46 575
2392.92 513
2393.38 659
2393.84 661
2394.30 512
2394.76 565
2395.22 653
2395.68 561
2396.15 613
2396.61 658
2397.07 629
2397.53 668
2397.99 585
2398.45 506
2398.92 503
2399.38 643
2399.84 552
2400.30 578
2400.76 548
2401.23 548
2401.69 541
2402.15 545
2402.61 592
2403.07 636
2403.54 495
2404.00 432
2404.46 516
2404.92 510
2405.38 531
2405.85 486
2406.31 468
2406.77 446
2407.23 471
2407.70 520
2408.16 589
2408.62 511
2409.08 413
2409.55 564
2410.01 510
2410.47 488
2410.94 565
2411.40 456
2411.86 516
2412.32 551
2412.79 534
2413.25 507
2413.71 415
2414.18 459
2414.64 547
2415.10 563
2415.57 611
2416.03 587
2416.49 608
2416.96 619
2417.42 532
2417.88 639
2418.35 674
2418.81 560
2419.28 657
2419.74 602
2420.20 593
2420.67 579
2421.13 556
2421.59 556
2422.06 538
2422.52 527
2422.99 481
2423.45 472
2423.91 457
2424.38 456
2424.84 492
2425.31 562
2425.77 576
2426.24 520
2426.70 662
2427.16 573
2427.63 532
2428.09 581
2428.56 525
2429.02 449
2429.49 533
2429.95 578
2430.42 545
2430.88 462
2431.35 539
2431.81 503
2432.28 550
2432.74 611
2433.21 577
2433.67 568
2434.14 521
2434.60 492
2435.07 483
2435.53 488
2436.00 562
2436.46 500
2436.93 524
2437.39 535
2437.86 519
2438.32 527
2438.79 550
2439.26 557
2439.72 592
2440.19 491
2440.65 435
2441.12 477
2441.58 480
2442.05 582
2442.52 531
2442.98 603
2443.45 593
2443.91 545
2444.38 517
2444.85 488
2445.31 490
2445.78 441
2446.24 391
2446.71 454
2447.18 492
2447.64 502
2448.11 569
2448.58 523
2449.04 531
2449.51 521
2449.98 536
2450.44 497
2450.91 628
2451.38 473
2451.84 409
2452.31 422
2452.78 529
2453.24 478
2453.71 467
2454.18 459
2454.64 446
2455.11 396
2455.58 494
2456.05 448
2456.51 460
2456.98 499
2457.45 481
2457.92 575
2458.38 591
2458.85 508
2459.32 596
2459.79 519
2460.25 515
2460.72 493
2461.19 473
2461.66 503
2462.12 498
2462.59 523
2463.06 487
2463.53 469
2464.00 463
2464.46 473
2464.93 533
2465.40 532
2465.87 492
2466.34 580
2466.80 515
2467.27 550
2467.74 581
2468.21 501
2468.68 561
2469.15 646
2469.61 436
2470.08 512
2470.55 401
2471.02 503
2471.49 565
2471.96 586
2472.43 475
2472.89 558
2473.36 511
2473.83 531
2474.30 480
2474.77 509
2475.24 531
2475.71 571
2476.18 508
2476.65 496
2477.12 462
2477.59 425
2478.05 533
2478.52 560
2478.99 428
2479.46 472
2479.93 467
2480.40 451
2480.87 488
2481.34 537
2481.81 560
2482.28 469
2482.75 487
2483.22 500
2483.69 497
2484.16 510
2484.63 458
2485.10 424
2485.57 463
2486.04 407
2486.51 558
2486.98 438
2487.45 451
2487.92 517
2488.39 497
2488.86 458
2489.33 510
2489.80 490
2490.27 581
2490.74 514
2491.21 648
2491.68 540
2492.15 500
2492.62 539
2493.10 482
2493.57 503
2494.04 608
2494.51 526
2494.98 530
2495.45 492
2495.92 478
2496.39 442
2496.86 540
2497.33 554
2497.80 535
2498.28 473
2498.75 491
2499.22 488
2499.69 474
2500.16 468
2500.63 491
2501.10 424
2501.58 450
2502.05 467
2502.52 471
2502.99 440
2503.46 507
2503.93 553
2504.41 557
2504.88 594
2505.35 564
2505.82 547
2506.29 630
2506.76 606
2507.24 526
2507.71 632
2508.18 611
2508.65 535
2509.13 454
2509.60 514
2510.07 548
2510.54 540
2511.01 447
2511.49 519
2511.96 472
2512.43 508
2512.90 535
2513.38 608
2513.85 531
2514.32 568
2514.80 575
2515.27 563
2515.74 487
2516.21 497
2516.69 551
2517.16 481
2517.63 460
2518.11 471
2518.58 470
2519.05 505
2519.53 542
2520.00 530
2520.47 574
2520.95 471
2521.42 492
2521.89 465
2522.37 505
2522.84 464
2523.31 553
2523.79 573
2524.26 526
2524.73 526
2525.21 480
2525.68 499
2526.16 581
2526.63 547
2527.10 479
2527.58 471
2528.05 569
2528.52 467
2529.00 457
2529.47 576
2529.95 565
2530.42 529
2530.90 521
2531.37 548
2531.84 591
2532.32 586
2532.79 539
2533.27 569
2533.74 519
2534.22 426
2534.69 490
2535.17 574
2535.64 467
2536.12 483
2536.59 535
2537.07 584
2537.54 591
2538.02 582
2538.49 551
2538.97 526
2539.44 510
2539.92 443
2540.39 521
2540.87 485
2541.34 494
2541.82 618
2542.29 662
2542.77 530
2543.24 513
2543.72 540
2544.19 434
2544.67 470
2545.14 472
2545.62 563
2546.10 612
2546.57 581
2547.05 612
2547.52 681
2548.00 528
2548.47 455
2548.95 582
2549.43 538
2549.90 634
2550.38 539
2550.86 506
2551.33 561
2551.81 597
2552.28 607
2552.76 588
2553.24 514
2553.71 462
2554.19 478
2554.67 573
2555.14 508
2555.62 531
2556.10 515
2556.57 517
2557.05 482
2557.53 416
2558.00 444
2558.48 471
2558.96 403
2559.43 428
2559.91 471
2560.39 548
2560.86 480
2561.34 525
2561.82 519
2562.30 500
2562.77 479
2563.25 499
2563.73 454
2564.21 416
2564.68 473
2565.16 505
2565.64 507
2566.12 603
2566.59 536
2567.07 568
2567.55 466
2568.03 464
2568.50 458
2568.98 491
2569.46 590
2569.94 559
2570.42 566
2570.89 628
2571.37 546
2571.85 420
2572.33 476
2572.81 371
2573.28 417
2573.76 427
2574.24 432
2574.72 421
2575.20 494
2575.68 530
2576.15 512
2576.63 425
2577.11 432
2577.59 424
2578.07 426
2578.55 468
2579.03 459
2579.50 505
2579.98 581
2580.46 522
2580.94 506
2581.42 456
2581.90 554
2582.38 456
2582.86 401
2583.34 408
2583.82 538
2584.30 500
2584.77 431
2585.25 527
2585.73 450
2586.21 424
2586.69 511
2587.17 504
2587.65 480
2588.13 553
2588.61 498
2589.09 403
2589.57 570
2590.05 487
2590.53 474
2591.01 540
2591.49 532
2591.97 447
2592.45 519
2592.93 508
2593.41 543
2593.89 459
2594.37 393
2594.85 399
2595.33 485
2595.81 506
2596.29 538
2596.77 479
2597.25 451
2597.73 532
2598.21 428
2598.69 485
2599.17 598
2599.65 497
2600.14 550
2600.62 484
2601.10 573
2601.58 632
2602.06 535
2602.54 464
2603.02 533
2603.50 529
2603.98 487
2604.46 475
2604.95 464
2605.43 541
2605.91 507
2606.39 681
2606.87 479
2607.35 540
2607.83 520
2608.31 458
2608.80 519
2609.28 514
2609.76 431
2610.24 459
2610.72 394
2611.20 427
2611.69 426
2612.17 396
2612.65 430
2613.13 477
2613.61 477
2614.10 481
2614.58 445
2615.06 459
2615.54 421
2616.02 419
2616.51 495
2616.99 490
2617.47 463
2617.95 463
2618.44 451
2618.92 505
2619.40 441
2619.88 444
2620.37 503
2620.85 528
2621.33 476
2621.81 492
2622.30 565
2622.78 595
2623.26 486
2623.75 400
2624.23 531
2624.71 483
2625.19 454
2625.68 451
2626.16 462
2626.64 557
2627.13 399
2627.61 402
2628.09 504
2628.58 558
2629.06 389
2629.54 400
2630.03 544
2630.51 580
2630.99 567
2631.48 596
2631.96 563
2632.45 647
2632.93 633
2633.41 651
2633.90 627
2634.38 624
2634.86 714
2635.35 635
2635.83 505
2636.32 509
2636.80 542
2637.28 468
2637.77 535
2638.25 569
2638.74 494
2639.22 515
2639.71 553
2640.19 492
2640.68 460
2641.16 400
2641.64 449
2642.13 426
2642.61 394
2643.10 500
2643.58 413
2644.07 409
2644.55 431
2645.04 415
2645.52 469
2646.01 461
2646.49 495
2646.98 390
2647.46 380
2647.95 416
2648.43 527
2648.92 458
2649.40 513
2649.89 497
2650.37 472
2650.86 456
2651.34 463
2651.83 454
2652.32 411
2652.80 412
2653.29 428
2653.77 490
2654.26 465
2654.74 467
2655.23 413
2655.72 377
2656.20 514
2656.69 550
2657.17 495
2657.66 396
2658.15 425
2658.63 470
2659.12 515
2659.60 493
2660.09 534
2660.58 529
2661.06 494
2661.55 463
2662.04 478
2662.52 506
2663.01 428
2663.49 462
2663.98 455
2664.47 517
2664.95 457
2665.44 548
2665.93 443
2666.42 526
2666.90 485
2667.39 410
2667.88 491
2668.36 605
2668.85 503
2669.34 508
2669.82 556
2670.31 523
2670.80 506
2671.29 501
2671.77 519
2672.26 431
2672.75 562
2673.24 504
2673.72 487
2674.21 591
2674.70 459
2675.19 555
2675.67 503
2676.16 580
2676.65 460
2677.14 457
2677.62 476
2678.11 489
2678.60 517
2679.09 475
2679.58 419
2680.06 430
2680.55 455
2681.04 468
2681.53 476
2682.02 437
2682.51 458
2682.99 500
2683.48 422
2683.97 372
2684.46 474
2684.95 386
2685.44 406
2685.92 381
2686.41 423
2686.90 383
2687.39 433
2687.88 460
2688.37 350
2688.86 389
2689.35 468
2689.83 414
2690.32 404
2690.81 425
2691.30 469
2691.79 566
2692.28 354
2692.77 415
2693.26 437
2693.75 448
2694.24 462
2694.73 492
2695.22 475
2695.71 459
2696.20 453
2696.68 449
2697.17 414
2697.66 399
2698.15 415
2698.64 411
2699.13 475
2699.62 464
2700.11 444
2700.60 498
2701.09 484
2701.58 468
2702.07 571
2702.56 545
2703.05 444
2703.54 465
2704.03 487
2704.52 537
2705.01 520
2705.50 626
2706.00 475
2706.49 525
2706.98 460
2707.47 476
2707.96 496
2708.45 380
2708.94 412
2709.43 445
2709.92 444
2710.41 461
2710.90 511
2711.39 471
2711.88 381
2712.37 414
2712.87 482
2713.36 487
2713.85 566
2714.34 504
2714.83 365
2715.32 436
2715.81 490
2716.30 474
2716.80 469
2717.29 364
2717.78 387
2718.27 373
2718.76 415
2719.25 477
2719.75 404
2720.24 469
2720.73 535
2721.22 544
2721.71 543
2722.20 577
2722.70 535
2723.19 543
2723.68 587
2724.17 621
2724.66 606
2725.16 531
2725.65 579
2726.14 637
2726.63 561
2727.13 445
2727.62 498
2728.11 527
2728.60 559
2729.10 591
2729.59 562
2730.08 584
2730.57 552
2731.07 460
2731.56 536
2732.05 407
2732.54 521
2733.04 531
2733.53 549
2734.02 634
2734.52 558
2735.01 404
2735.50 484
2736.00 434
2736.49 495
2736.98 517
2737.47 539
2737.97 594
2738.46 613
2738.95 626
2739.45 719
2739.94 548
2740.44 617
2740.93 633
2741.42 691
2741.92 621
2742.41 564
2742.90 573
2743.40 620
2743.89 645
2744.39 520
2744.88 518
2745.37 504
2745.87 560
2746.36 469
2746.86 457
2747.35 513
2747.84 532
2748.34 515
2748.83 491
2749.33 583
2749.82 582
2750.32 448
2750.81 470
2751.30 451
2751.80 459
2752.29 497
2752.79 411
2753.28 411
2753.78 550
2754.27 523
2754.77 523
2755.26 511
2755.76 471
2756.25 421
2756.75 414
2757.24 382
2757.74 450
2758.23 522
2758.73 518
2759.22 464
2759.72 528
2760.21 514
2760.71 452
2761.20 486
2761.70 452
2762.20 421
2762.69 378
2763.19 460
2763.68 451
2764.18 581
2764.67 575
2765.17 553
2765.67 473
2766.16 410
2766.66 363
2767.15 430
2767.65 429
2768.14 424
2768.64 484
2769.14 494
2769.63 547
2770.13 570
2770.63 528
2771.12 496
2771.62 586
2772.11 610
2772.61 544
2773.11 459
2773.60 468
2774.10 455
2774.60 469
2775.09 533
2775.59 590
2776.09 593
2776.58 536
2777.08 485
2777.58 545
2778.07 468
2778.57 506
2779.07 560
2779.57 535
2780.06 496
2780.56 478
2781.06 511
2781.55 509
2782.05 380
2782.55 375
2783.05 501
2783.54 478
2784.04 444
2784.54 519
2785.04 524
2785.53 591
2786.03 536
2786.53 524
2787.03 502
2787.52 545
2788.02 512
2788.52 466
2789.02 455
2789.52 471
2790.01 513
2790.51 548
2791.01 569
2791.51 535
2792.01 559
2792.50 489
2793.00 535
2793.50 494
2794.00 467
2794.50 422
2795.00 444
2795.50 484
2795.99 431
2796.49 444
2796.99 473
2797.49 546
2797.99 473
2798.49 454
2798.99 507
2799.48 495
2799.98 520
2800.48 623
2800.98 593
2801.48 579
2801.98 526
2802.48 520
2802.98 574
2803.48 551
2803.98 520
2804.48 436
2804.97 462
2805.47 469
2805.97 424
2806.47 502
2806.97 526
2807.47 528
2807.97 489
2808.47 565
2808.97 467
2809.47 501
2809.97 441
2810.47 467
2810.97 449
2811.47 449
2811.97 380
2812.47 410
2812.97 462
2813.47 485
2813.97 396
2814.47 481
2814.97 462
2815.47 442
2815.97 434
2816.47 383
2816.97 510
2817.47 503
2817.97 457
2818.47 474
2818.97 501
2819.47 565
2819.98 558
2820.48 452
2820.98 427
2821.48 437
2821.98 541
2822.48 562
2822.98 616
2823.48 582
2823.98 542
2824.48 519
2824.98 460
2825.49 462
2825.99 499
2826.49 484
2826.99 436
2827.49 400
2827.99 439
2828.49 491
2828.99 496
2829.50 491
2830.00 527
2830.50 454
2831.00 399
2831.50 489
2832.00 544
2832.51 460
2833.01 404
2833.51 452
2834.01 540
2834.51 473
2835.02 352
2835.52 460
2836.02 433
2836.52 478
2837.02 483
2837.53 501
2838.03 533
2838.53 511
2839.03 535
2839.54 521
2840.04 480
2840.54 483
2841.04 499
2841.55 510
2842.05 499
2842.55 467
2843.05 509
2843.56 564
2844.06 489
2844.56 404
2845.07 490
2845.57 531
2846.07 484
2846.57 474
2847.08 532
2847.58 432
2848.08 494
2848.59 448
2849.09 431
2849.59 436
2850.10 411
2850.60 427
2851.10 420
2851.61 457
2852.11 458
2852.61 509
2853.12 592
2853.62 413
2854.12 495
2854.63 357
2855.13 516
2855.64 424
2856.14 439
2856.64 502
2857.15 492
2857.65 429
2858.16 416
2858.66 469
2859.16 529
2859.67 504
2860.17 423
2860.68 466
2861.18 503
2861.69 401
2862.19 379
2862.69 335
2863.20 434
2863.70 424
2864.21 359
2864.71 470
2865.22 470
2865.72 465
2866.23 475
2866.73 566
2867.24 447
2867.74 380
2868.25 456
2868.75 396
2869.26 394
2869.76 421
2870.27 434
2870.77 500
2871.28 456
2871.78 346
2872.29 419
2872.79 474
2873.30 430
2873.80 474
2874.31 440
2874.81 520
2875.32 489
2875.83 525
2876.33 512
2876.84 565
2877.34 582
2877.85 443
2878.35 446
2878.86 479
2879.37 614
2879.87 501
2880.38 375
2880.88 413
2881.39 462
2881.90 448
2882.40 439
2882.91 417
2883.41 443
2883.92 381
2884.43 403
2884.93 399
2885.44 463
2885.95 466
2886.45 440
2886.96 431
2887.47 466
2887.97 501
2888.48 459
2888.99 472
2889.49 436
2890.00 502
2890.51 428
2891.01 479
2891.52 512
2892.03 541
2892.54 525
2893.04 631
2893.55 683
2894.06 675
2894.56 765
2895.07 814
2895.58 810
2896.09 884
2896.59 749
2897.10 762
2897.61 737
2898.12 807
2898.62 827
2899.13 685
2899.64 647
2900.15 567
2900.65 500
2901.16 649
2901.67 554
2902.18 531
2902.69 557
2903.19 534
2903.70 517
2904.21 546
2904.72 438
2905.23 539
2905.73 486
2906.24 484
2906.75 553
2907.26 451
2907.77 416
2908.28 506
2908.79 485
2909.29 462
2909.80 461
2910.31 487
2910.82 650
2911.33 502
2911.84 458
2912.35 443
2912.85 477
2913.36 543
2913.87 455
2914.38 400
2914.89 463
2915.40 471
2915.91 514
2916.42 455
2916.93 453
2917.44 481
2917.95 545
2918.45 473
2918.96 506
2919.47 469
2919.98 455
2920.49 509
2921.00 416
2921.51 507
2922.02 499
2922.53 475
2923.04 393
2923.55 439
2924.06 412
2924.57 497
2925.08 517
2925.59 558
2926.10 495
2926.61 404
2927.12 410
2927.63 425
2928.14 483
2928.65 431
2929.16 495
2929.67 556
2930.18 515
2930.69 585
2931.20 497
2931.71 520
2932.22 570
2932.73 486
2933.25 636
2933.76 578
2934.27 608
2934.78 530
2935.29 533
2935.80 581
2936.31 474
2936.82 490
2937.33 553
2937.84 470
2938.35 581
2938.87 509
2939.38 522
2939.89 510
2940.40 562
2940.91 574
2941.42 534
2941.93 541
2942.44 463
2942.96 452
2943.47 598
2943.98 483
2944.49 386
2945.00 420
2945.51 461
2946.03 472
2946.54 529
2947.05 497
2947.56 468
2948.07 429
2948.59 541
2949.10 439
2949.61 458
2950.12 411
2950.63 439
2951.15 465
2951.66 415
2952.17 411
2952.68 463
2953.19 558
2953.71 439
2954.22 357
2954.73 410
2955.24 401
2955.76 432
2956.27 521
2956.78 518
2957.30 471
2957.81 399
2958.32 515
2958.83 537
2959.35 529
2959.86 551
2960.37 505
2960.89 537
2961.40 479
2961.91 432
2962.43 522
2962.94 481
2963.45 519
2963.96 453
2964.48 493
2964.99 537
2965.51 459
2966.02 489
2966.53 501
2967.05 573
2967.56 585
2968.07 487
2968.59 418
2969.10 381
2969.61 349
2970.13 508
2970.64 626
2971.16 583
2971.67 447
2972.18 471
2972.70 440
2973.21 454
2973.73 520
2974.24 472
2974.75 593
2975.27 502
2975.78 475
2976.30 561
2976.81 513
2977.33 485
2977.84 506
2978.36 617
2978.87 597
2979.38 526
2979.90 469
2980.41 493
2980.93 620
2981.44 593
2981.96 579
2982.47 623
2982.99 629
2983.50 616
2984.02 625
2984.53 591
2985.05 519
2985.56 568
2986.08 577
2986.59 612
2987.11 665
2987.63 632
2988.14 700
2988.66 699
2989.17 624
2989.69 717
2990.20 614
2990.72 661
2991.23 672
2991.75 722
2992.27 706
2992.78 725
2993.30 726
2993.81 666
2994.33 770
2994.84 733
2995.36 666
2995.88 675
2996.39 816
2996.91 781
2997.43 835
2997.94 802
2998.46 706
2998.97 778
2999.49 885
3000.01 769
3000.52 872
3001.04 1122
3001.56 1228
3002.07 1392
3002.59 1704
3003.11 1953
3003.62 2176
3004.14 2368
3004.66 2517
3005.17 3098
3005.69 3139
3006.21 3071
3006.72 3162
3007.24 3069
3007.76 2567
3008.28 2193
3008.79 1699
3009.31 1407
3009.83 1133
3010.34 1108
3010.86 968
3011.38 849
3011.90 950
3012.41 823
3012.93 806
3013.45 716
3013.97 762
3014.48 801
3015.00 742
3015.52 770
3016.04 695
3016.56 725
3017.07 762
3017.59 812
3018.11 852
3018.63 810
3019.15 669
3019.66 715
3020.18 834
3020.70 758
3021.22 789
3021.74 851
3022.26 718
3022.77 776
3023.29 890
3023.81 863
3024.33 832
3024.85 861
3025.37 715
3025.88 637
3026.40 678
3026.92 663
3027.44 635
3027.96 658
3028.48 632
3029.00 571
3029.52 637
3030.04 725
3030.55 669
3031.07 598
3031.59 568
3032.11 527
3032.63 652
3033.15 609
3033.67 573
3034.19 530
3034.71 665
3035.23 689
3035.75 616
3036.27 530
3036.79 565
3037.31 591
3037.83 591
3038.35 512
3038.87 459
3039.39 494
3039.91 532
3040.42 544
3040.94 613
3041.46 614
3041.98 540
3042.50 554
3043.03 541
3043.55 548
3044.07 581
3044.59 506
3045.11 656
3045.63 583
3046.15 627
3046.67 727
3047.19 632
3047.71 584
3048.23 589
3048.75 595
3049.27 574
3049.79 511
3050.31 544
3050.83 532
3051.35 445
3051.87 486
3052.39 569
3052.92 467
3053.44 503
3053.96 585
3054.48 538
3055.00 526
3055.52 457
3056.04 472
3056.56 433
3057.09 449
3057.61 636
3058.13 569
3058.65 468
3059.17 550
3059.69 603
3060.21 528
3060.74 629
3061.26 549
3061.78 636
3062.30 681
3062.82 595
3063.34 735
3063.87 632
3064.39 621
3064.91 608
3065.43 571
3065.95 563
3066.48 774
3067.00 689
3067.52 597
3068.04 582
3068.57 623
3069.09 595
3069.61 684
3070.13 640
3070.66 566
3071.18 600
3071.70 624
3072.22 575
3072.75 623
3073.27 689
3073.79 674
3074.31 586
3074.84 579
3075.36 600
3075.88 684
3076.41 723
3076.93 703
3077.45 665
3077.97 735
3078.50 605
3079.02 687
3079.54 766
3080.07 805
3080.59 854
3081.11 989
3081.64 830
3082.16 782
3082.68 863
3083.21 870
3083.73 831
3084.26 908
3084.78 801
3085.30 718
3085.83 742
3086.35 734
3086.87 752
3087.40 753
3087.92 779
3088.45 773
3088.97 603
3089.49 684
3090.02 748
3090.54 750
3091.07 713
3091.59 696
3092.11 796
3092.64 792
3093.16 806
3093.69 926
3094.21 726
3094.74 766
3095.26 867
3095.79 1089
3096.31 1072
3096.84 1063
3097.36 969
3097.89 953
3098.41 1072
3098.93 1148
3099.46 1384
3099.98 1626
3100.51 2080
3101.03 2377
3101.56 2972
3102.09 3641
3102.61 4172
3103.14 5347
3103.66 5576
3104.19 5741
3104.71 6240
3105.24 5902
3105.76 5189
3106.29 4521
3106.81 4028
3107.34 3123
3107.86 2711
3108.39 2062
3108.92 1691
3109.44 1535
3109.97 1541
3110.49 1420
3111.02 1467
3111.55 1464
3112.07 1321
3112.60 1341
3113.12 1292
3113.65 1337
3114.18 1314
3114.70 1163
3115.23 1114
3115.75 1050
3116.28 961
3116.81 908
3117.33 889
3117.86 931
3118.39 940
3118.91 823
3119.44 843
3119.97 947
3120.49 869
3121.02 798
3121.55 933
3122.07 963
3122.60 827
3123.13 947
3123.65 1069
3124.18 875
3124.71 836
3125.24 766
3125.76 833
3126.29 754
3126.82 721
3127.34 793
3127.87 614
3128.40 730
3128.93 657
3129.45 633
3129.98 620
3130.51 678
3131.04 554
3131.56 579
3132.09 710
3132.62 606
3133.15 560
3133.68 629
3134.20 538
3134.73 508
3135.26 562
3135.79 681
3136.32 595
3136.84 515
3137.37 551
3137.90 516
3138.43 594
3138.96 581
3139.48 555
3140.01 612
3140.54 622
3141.07 564
3141.60 659
3142.13 610
3142.66 665
3143.18 500
3143.71 505
3144.24 571
3144.77 506
3145.30 503
3145.83 574
3146.36 561
3146.89 550
3147.41 540
3147.94 762
3148.47 713
3149.00 498
3149.53 518
3150.06 576
3150.59 711
3151.12 711
3151.65 700
3152.18 542
3152.71 586
3153.24 561
3153.77 557
3154.30 487
3154.82 577
3155.35 604
3155.88 569
3156.41 577
3156.94 585
3157.47 601
3158.00 594
3158.53 575
3159.06 626
3159.59 702
3160.12 681
3160.65 528
3161.18 662
3161.71 647
3162.24 578
3162.77 594
3163.30 655
3163.83 608
3164.37 630
3164.90 552
3165.43 515
3165.96 494
3166.49 510
3167.02 513
3167.55 475
3168.08 452
3168.61 486
3169.14 515
3169.67 576
3170.20 541
3170.73 569
3171.26 586
3171.80 552
3172.33 486
3172.86 550
3173.39 558
3173.92 604
3174.45 619
3174.98 594
3175.51 762
3176.05 619
3176.58 596
3177.11 648
3177.64 584
3178.17 572
3178.70 592
3179.23 559
3179.77 569
3180.30 587
3180.83 511
3181.36 486
3181.89 475
3182.43 546
3182.96 525
3183.49 441
3184.02 476
3184.55 463
3185.09 518
3185.62 518
3186.15 470
3186.68 407
3187.21 486
3187.75 581
3188.28 472
3188.81 509
3189.34 544
3189.88 623
3190.41 511
3190.94 499
3191.47 562
3192.01 521
3192.54 507
3193.07 554
3193.61 461
3194.14 466
3194.67 494
3195.20 513
3195.74 491
3196.27 555
3196.80 740
3197.34 605
3197.87 536
3198.40 511
3198.94 511
3199.47 513
3200.00 560
3200.54 610
3201.07 553
3201.60 510
3202.14 558
3202.67 507
3203.21 468
3203.74 598
3204.27 581
3204.81 576
3205.34 572
3205.87 515
3206.41 471
3206.94 471
3207.48 492
3208.01 519
3208.54 500
3209.08 488
3209.61 557
3210.15 555
3210.68 600
3211.22 619
3211.75 526
3212.28 523
3212.82 616
3213.35 680
3213.89 554
3214.42 473
3214.96 533
3215.49 573
3216.03 510
3216.56 471
3217.10 534
3217.63 620
3218.17 619
3218.70 519
3219.24 510
3219.77 511
3220.31 492
3220.84 550
3221.38 608
3221.91 549
3222.45 587
3222.98 604
3223.52 550
3224.05 603
3224.59 705
3225.12 703
3225.66 719
3226.19 652
3226.73 652
3227.27 667
3227.80 675
3228.34 769
3228.87 726
3229.41 668
3229.94 601
3230.48 707
3231.02 633
3231.55 680
3232.09 698
3232.62 597
3233.16 625
3233.70 714
3234.23 606
3234.77 567
3235.31 657
3235.84 677
3236.38 696
3236.91 802
3237.45 901
3237.99 759
3238.52 876
3239.06 923
3239.60 882
3240.13 701
3240.67 764
3241.21 740
3241.75 705
3242.28 826
3242.82 804
3243.36 700
3243.89 758
3244.43 820
3244.97 856
3245.50 834
3246.04 811
3246.58 879
3247.12 922
3247.65 957
3248.19 938
3248.73 933
3249.27 988
3249.80 914
3250.34 813
3250.88 821
3251.42 844
3251.95 767
3252.49 712
3253.03 707
3253.57 799
3254.11 887
3254.64 865
3255.18 935
3255.72 765
3256.26 837
3256.80 874
3257.33 1025
3257.87 1002
3258.41 1071
3258.95 1152
3259.49 1088
3260.02 1145
3260.56 1434
3261.10 1793
3261.64 2008
3262.18 2374
3262.72 2592
3263.26 2940
3263.79 3080
3264.33 3231
3264.87 3282
3265.41 3264
3265.95 3472
3266.49 3706
3267.03 3648
3267.57 3759
3268.11 3472
3268.64 3699
3269.18 3320
3269.72 3006
3270.26 2861
3270.80 2315
3271.34 2019
3271.88 1743
3272.42 1562
3272.96 1368
3273.50 1306
3274.04 1355
3274.58 1098
3275.12 1073
3275.66 1116
3276.20 1069
3276.74 1164
3277.28 914
3277.82 885
3278.36 970
3278.90 973
3279.44 925
3279.98 1005
3280.52 978
3281.06 1100
3281.60 1082
3282.14 1040
3282.68 1103
3283.22 1028
3283.76 1005
3284.30 862
3284.84 890
3285.38 1097
3285.92 954
3286.46 907
3287.00 1014
3287.54 1125
3288.08 1063
3288.62 1078
3289.16 992
3289.70 1089
3290.24 1094
3290.79 829
3291.33 982
3291.87 984
3292.41 1099
3292.95 1184
3293.49 1179
3294.03 1316
3294.57 1319
3295.11 1550
3295.66 1636
3296.20 1563
3296.74 1694
3297.28 1824
3297.82 1763
3298.36 1722
3298.90 1507
3299.45 1347
3299.99 1493
3300.53 1306
3301.07 1149
3301.61 1187
3302.16 1225
3302.70 1087
3303.24 1112
3303.78 1153
3304.32 1382
3304.87 1359
3305.41 1325
3305.95 1143
3306.49 1071
3307.03 1072
3307.58 929
3308.12 977
3308.66 952
3309.20 1104
3309.75 1038
3310.29 929
3310.83 752
3311.37 682
3311.92 815
3312.46 804
3313.00 886
3313.54 860
3314.09 969
3314.63 855
3315.17 879
3315.72 951
3316.26 1045
3316.80 968
3317.35 1057
3317.89 1208
3318.43 1201
3318.97 1203
3319.52 1066
3320.06 1102
3320.60 865
3321.15 889
3321.69 845
3322.23 878
3322.78 873
3323.32 700
3323.87 686
3324.41 686
3324.95 648
3325.50 762
3326.04 825
3326.58 735
3327.13 748
3327.67 760
3328.22 743
3328.76 651
3329.30 741
3329.85 769
3330.39 814
3330.94 751
3331.48 723
3332.03 832
3332.57 795
3333.11 963
3333.66 1107
3334.20 1351
3334.75 1541
3335.29 1620
3335.84 1600
3336.38 1808
3336.93 1943
3337.47 1940
3338.02 1865
3338.56 1708
3339.11 1645
3339.65 1517
3340.20 1472
3340.74 1210
3341.29 1095
3341.83 1038
3342.38 957
3342.92 918
3343.47 760
3344.01 713
3344.56 737
3345.10 724
3345.65 741
3346.19 582
3346.74 695
3347.28 734
3347.83 625
3348.38 757
3348.92 760
3349.47 870
3350.01 871
3350.56 760
3351.10 762
3351.65 787
3352.20 884
3352.74 841
3353.29 730
3353.83 742
3354.38 777
3354.93 659
3355.47 764
3356.02 672
3356.56 675
3357.11 702
3357.66 739
3358.20 665
3358.75 655
3359.30 688
3359.84 687
3360.39 608
3360.94 583
3361.48 668
3362.03 699
3362.58 639
3363.12 707
3363.67 673
3364.22 693
3364.76 824
3365.31 698
3365.86 679
3366.41 667
3366.95 744
3367.50 730
3368.05 546
3368.59 625
3369.14 588
3369.69 670
3370.24 760
3370.78 671
3371.33 718
3371.88 681
3372.43 561
3372.97 683
3373.52 720
3374.07 839
3374.62 704
3375.17 744
3375.71 659
3376.26 711
3376.81 754
3377.36 783
3377.91 675
3378.45 588
3379.00 559
3379.55 685
3380.10 696
3380.65 654
3381.19 651
3381.74 551
3382.29 622
3382.84 552
3383.39 495
3383.94 548
3384.49 575
3385.03 539
3385.58 628
3386.13 610
3386.68 571
3387.23 487
3387.78 583
3388.33 507
3388.88 444
3389.42 502
3389.97 534
3390.52 527
3391.07 586
3391.62 567
3392.17 473
3392.72 508
3393.27 508
3393.82 507
3394.37 518
3394.92 457
3395.47 544
3396.02 516
3396.57 489
3397.11 460
3397.66 466
3398.21 491
3398.76 394
3399.31 403
3399.86 523
3400.41 503
3400.96 490
3401.51 482
3402.06 536
3402.61 507
3403.16 469
3403.71 457
3404.26 442
3404.81 454
3405.36 416
3405.91 421
3406.46 488
3407.02 401
3407.57 424
3408.12 529
3408.67 469
3409.22 504
3409.77 396
3410.32 546
3410.87 510
3411.42 506
3411.97 494
3412.52 606
3413.07 631
3413.62 556
3414.17 472
3414.73 494
3415.28 455
3415.83 539
3416.38 604
3416.93 518
3417.48 503
3418.03 532
3418.58 490
3419.14 541
3419.69 545
3420.24 454
3420.79 491
3421.34 548
3421.89 531
3422.44 576
3423.00 663
3423.55 702
3424.10 692
3424.65 712
3425.20 706
3425.76 849
3426.31 878
3426.86 734
3427.41 691
3427.96 648
3428.52 739
3429.07 749
3429.62 683
3430.17 653
3430.72 536
3431.28 632
3431.83 669
3432.38 589
3432.93 631
3433.49 659
3434.04 517
3434.59 510
3435.14 642
3435.70 556
3436.25 561
3436.80 681
3437.36 705
3437.91 610
3438.46 613
3439.01 684
3439.57 655
3440.12 585
3440.67 620
3441.23 616
3441.78 615
3442.33 545
3442.89 528
3443.44 615
3443.99 696
3444.55 640
3445.10 555
3445.65 658
3446.21 615
3446.76 586
3447.31 596
3447.87 609
3448.42 572
3448.98 639
3449.53 569
3450.08 507
3450.64 551
3451.19 492
3451.75 591
3452.30 559
3452.85 562
3453.41 643
3453.96 648
3454.52 493
3455.07 515
3455.62 595
3456.18 559
3456.73 569
3457.29 504
3457.84 552
3458.40 582
3458.95 498
3459.51 562
3460.06 613
3460.62 658
3461.17 672
3461.72 619
3462.28 605
3462.83 653
3463.39 610
3463.94 546
3464.50 537
3465.05 649
3465.61 672
3466.17 603
3466.72 592
3467.28 621
3467.83 638
3468.39 697
3468.94 700
3469.50 556
3470.05 724
3470.61 687
3471.16 752
3471.72 815
3472.27 833
3472.83 873
3473.39 767
3473.94 884
3474.50 917
3475.05 757
3475.61 704
3476.17 784
3476.72 808
3477.28 864
3477.83 720
3478.39 722
3478.95 657
3479.50 680
3480.06 654
3480.61 679
3481.17 676
3481.73 741
3482.28 874
3482.84 770
3483.40 849
3483.95 1057
3484.51 1040
3485.07 991
3485.62 890
3486.18 918
3486.74 1047
3487.29 1172
3487.85 1240
3488.41 1521
3488.97 1680
3489.52 1925
3490.08 2540
3490.64 3352
3491.19 3921
3491.75 4594
3492.31 5272
3492.87 5572
3493.42 5999
3493.98 6227
3494.54 6045
3495.09 5167
3495.65 4387
3496.21 3526
3496.77 3191
3497.33 2462
3497.88 1903
3498.44 1847
3499.00 1798
3499.56 1625
3500.11 1637
3500.67 1633
3501.23 1649
3501.79 1590
3502.35 1617
3502.90 1696
3503.46 1721
3504.02 1796
3504.58 1913
3505.14 1965
3505.70 2014
3506.25 1944
3506.81 2114
3507.37 1812
3507.93 1977
3508.49 1592
3509.05 1510
3509.61 1425
3510.16 1399
3510.72 1227
3511.28 1182
3511.84 1045
3512.40 1074
3512.96 1113
3513.52 1122
3514.08 825
3514.63 855
3515.19 795
3515.75 907
3516.31 864
3516.87 814
3517.43 684
3517.99 750
3518.55 747
3519.11 725
3519.67 647
3520.23 623
3520.79 811
3521.35 630
3521.91 721
3522.47 874
3523.03 713
3523.59 798
3524.15 798
3524.71 681
3525.26 722
3525.82 737
3526.38 844
3526.94 792
3527.50 684
3528.07 602
3528.63 551
3529.19 647
3529.75 713
3530.31 738
3530.87 783
3531.43 746
3531.99 716
3532.55 726
3533.11 724
3533.67 612
3534.23 696
3534.79 684
3535.35 718
3535.91 692
3536.47 625
3537.03 617
3537.59 549
3538.15 609
3538.72 692
3539.28 639
3539.84 578
3540.40 645
3540.96 600
3541.52 641
3542.08 686
3542.64 694
3543.20 620
3543.77 505
3544.33 672
3544.89 625
3545.45 647
3546.01 633
3546.57 617
3547.14 562
3547.70 645
3548.26 614
3548.82 602
3549.38 584
3549.94 538
3550.51 566
3551.07 521
3551.63 595
3552.19 599
3552.75 634
3553.32 536
3553.88 447
3554.44 514
3555.00 541
3555.56 443
3556.13 448
3556.69 514
3557.25 569
3557.81 590
3558.38 682
3558.94 529
3559.50 431
3560.06 482
3560.63 564
3561.19 518
3561.75 529
3562.32 610
3562.88 496
3563.44 507
3564.00 563
3564.57 634
3565.13 705
3565.69 562
3566.26 528
3566.82 553
3567.38 629
3567.95 619
3568.51 666
3569.07 495
3569.64 584
3570.20 600
3570.76 545
3571.33 543
3571.89 516
3572.45 499
3573.02 473
3573.58 434
3574.15 455
3574.71 499
3575.27 673
3575.84 613
3576.40 619
3576.96 677
3577.53 710
3578.09 815
3578.66 869
3579.22 736
3579.79 752
3580.35 717
3580.91 645
3581.48 706
3582.04 608
3582.61 603
3583.17 602
3583.74 593
3584.30 493
3584.87 571
3585.43 542
3585.99 526
3586.56 543
3587.12 503
3587.69 522
3588.25 490
3588.82 511
3589.38 492
3589.95 475
3590.51 408
3591.08 591
3591.64 516
3592.21 490
3592.77 520
3593.34 470
3593.91 476
3594.47 381
3595.04 374
3595.60 435
3596.17 425
3596.73 451
3597.30 484
3597.86 488
3598.43 452
3599.00 465
3599.56 459
3600.13 451
3600.69 469
3601.26 462
3601.82 491
3602.39 528
3602.96 530
3603.52 402
3604.09 420
3604.65 357
3605.22 430
3605.79 482
3606.35 426
3606.92 396
3607.49 421
3608.05 396
3608.62 393
3609.19 502
3609.75 480
3610.32 361
3610.89 452
3611.45 445
3612.02 452
3612.59 384
3613.15 391
3613.72 425
3614.29 442
3614.85 402
3615.42 318
3615.99 396
3616.55 437
3617.12 403
3617.69 448
3618.26 398
3618.82 379
3619.39 362
3619.96 440
3620.53 440
3621.09 422
3621.66 498
3622.23 439
3622.80 458
3623.36 462
3623.93 442
3624.50 483
3625.07 556
3625.63 636
3626.20 421
3626.77 410
3627.34 489
3627.91 532
3628.47 436
3629.04 356
3629.61 380
3630.18 432
3630.75 494
3631.31 381
3631.88 415
3632.45 489
3633.02 411
3633.59 396
3634.16 391
3634.73 317
3635.29 334
3635.86 472
3636.43 409
3637.00 337
3637.57 467
3638.14 574
3638.71 583
3639.28 612
3639.84 565
3640.41 485
3640.98 525
3641.55 584
3642.12 469
3642.69 508
3643.26 411
3643.83 489
3644.40 584
3644.97 590
3645.54 494
3646.11 472
3646.67 586
3647.24 496
3647.81 500
3648.38 460
3648.95 535
3649.52 586
3650.09 524
3650.66 703
3651.23 630
3651.80 667
3652.37 733
3652.94 719
3653.51 640
3654.08 740
3654.65 769
3655.22 646
3655.79 605
3656.36 641
3656.93 627
3657.50 634
3658.07 614
3658.64 590
3659.21 550
3659.78 608
3660.35 694
3660.93 555
3661.50 531
3662.07 612
3662.64 704
3663.21 733
3663.78 723
3664.35 766
3664.92 860
3665.49 934
3666.06 981
3666.63 906
3667.20 1028
3667.78 1040
3668.35 966
3668.92 825
3669.49 853
3670.06 738
3670.63 710
3671.20 597
3671.77 638
3672.35 613
3672.92 490
3673.49 609
3674.06 584
3674.63 599
3675.20 565
3675.78 607
3676.35 628
3676.92 570
3677.49 530
3678.06 613
3678.64 691
3679.21 621
3679.78 600
3680.35 502
3680.92 538
3681.50 519
3682.07 508
3682.64 583
3683.21 609
3683.79 526
3684.36 474
3684.93 517
3685.50 493
3686.07 398
3686.65 500
3687.22 517
3687.79 494
3688.37 528
3688.94 583
3689.51 541
3690.08 491
3690.66 516
3691.23 519
3691.80 463
3692.38 528
3692.95 625
3693.52 606
3694.10 364
3694.67 424
3695.24 455
3695.81 441
3696.39 503
3696.96 507
3697.54 444
3698.11 436
3698.68 578
3699.26 463
3699.83 438
3700.40 608
3700.98 490
3701.55 501
3702.12 486
3702.70 405
3703.27 430
3703.85 418
3704.42 490
3704.99 479
3705.57 448
3706.14 554
3706.72 477
3707.29 443
3707.86 428
3708.44 481
3709.01 571
3709.59 450
3710.16 467
3710.74 559
3711.31 593
3711.89 405
3712.46 401
3713.03 540
3713.61 552
3714.18 475
3714.76 581
3715.33 486
3715.91 432
3716.48 484
3717.06 416
3717.63 493
3718.21 499
3718.78 412
3719.36 491
3719.93 514
3720.51 584
3721.08 493
3721.66 457
3722.23 469
3722.81 446
3723.39 433
3723.96 428
3724.54 455
3725.11 362
3725.69 448
3726.26 471
3726.84 510
3727.41 411
3727.99 423
3728.57 515
3729.14 498
3729.72 558
3730.29 433
3730.87 477
3731.45 587
3732.02 508
3732.60 595
3733.17 521
3733.75 605
3734.33 614
3734.90 504
3735.48 523
3736.06 492
3736.63 574
3737.21 532
3737.79 510
3738.36 405
3738.94 415
3739.52 447
3740.09 474
3740.67 416
3741.25 433
3741.82 428
3742.40 444
3742.98 436
3743.55 445
3744.13 450
3744.71 459
3745.28 492
3745.86 448
3746.44 424
3747.02 368
3747.59 494
3748.17 445
3748.75 459
3749.33 489
3749.90 390
3750.48 414
3751.06 416
3751.64 492
3752.21 527
3752.79 471
3753.37 421
3753.95 434
3754.52 471
3755.10 386
3755.68 412
3756.26 461
3756.84 446
3757.41 433
3757.99 500
3758.57 465
3759.15 500
3759.73 497
3760.31 356
3760.88 400
3761.46 458
3762.04 433
3762.62 438
3763.20 384
3763.78 508
3764.35 410
3764.93 452
3765.51 407
3766.09 372
3766.67 415
3767.25 479
3767.83 434
3768.41 397
3768.99 485
3769.56 508
3770.14 484
3770.72 577
3771.30 470
3771.88 465
3772.46 519
3773.04 535
3773.62 518
3774.20 419
3774.78 434
3775.36 498
3775.94 367
3776.52 359
3777.10 437
3777.67 457
3778.25 459
3778.83 505
3779.41 501
3779.99 397
3780.57 481
3781.15 448
3781.73 463
3782.31 412
3782.89 414
3783.47 473
3784.05 451
3784.63 400
3785.21 464
3785.79 489
3786.37 394
3786.95 388
3787.54 520
3788.12 531
3788.70 501
3789.28 466
3789.86 485
3790.44 441
3791.02 444
3791.60 453
3792.18 484
3792.76 451
3793.34 410
3793.92 443
3794.50 426
3795.08 351
3795.66 436
3796.25 488
3796.83 532
3797.41 556
3797.99 576
3798.57 544
3799.15 540
3799.73 547
3800.31 612
3800.90 629
3801.48 521
3802.06 584
3802.64 543
3803.22 516
3803.80 524
3804.39 509
3804.97 603
3805.55 555
3806.13 513
3806.71 399
3807.29 495
3807.88 579
3808.46 539
3809.04 504
3809.62 578
3810.20 570
3810.79 531
3811.37 581
3811.95 615
3812.53 653
3813.12 636
3813.70 548
3814.28 562
3814.86 677
3815.45 658
3816.03 755
3816.61 630
3817.19 639
3817.78 584
3818.36 670
3818.94 768
3819.52 605
3820.11 464
3820.69 482
3821.27 513
3821.86 449
3822.44 413
3823.02 403
3823.61 439
3824.19 447
3824.77 439
3825.36 392
3825.94 440
3826.52 469
3827.11 527
3827.69 366
3828.27 508
3828.86 447
3829.44 414
3830.02 444
3830.61 408
3831.19 471
3831.77 439
3832.36 402
3832.94 376
3833.53 411
3834.11 397
3834.69 436
3835.28 446
3835.86 442
3836.45 437
3837.03 456
3837.61 485
3838.20 451
3838.78 503
3839.37 394
3839.95 355
3840.54 427
3841.12 418
3841.70 455
3842.29 441
3842.87 468
3843.46 465
3844.04 491
3844.63 466
3845.21 424
3845.80 445
3846.38 426
3846.97 337
3847.55 346
3848.14 329
3848.72 322
3849.31 338
3849.89 286
3850.48 338
3851.06 462
3851.65 462
3852.23 476
3852.82 408
3853.40 395
3853.99 461
3854.58 446
3855.16 343
3855.75 462
3856.33 438
3856.92 409
3857.50 397
3858.09 338
3858.68 452
3859.26 482
3859.85 373
3860.43 428
3861.02 410
3861.60 443
3862.19 499
3862.78 488
3863.36 460
3863.95 402
3864.54 468
3865.12 411
3865.71 484
3866.29 467
3866.88 511
3867.47 528
3868.05 500
3868.64 466
3869.23 488
3869.81 563
3870.40 460
3870.99 408
3871.57 461
3872.16 418
3872.75 371
3873.33 447
3873.92 450
3874.51 524
3875.10 453
3875.68 473
3876.27 450
3876.86 384
3877.44 425
3878.03 449
3878.62 495
3879.21 487
3879.79 422
3880.38 333
3880.97 411
3881.56 409
3882.14 410
3882.73 404
3883.32 428
3883.91 450
3884.49 366
3885.08 436
3885.67 435
3886.26 414
3886.85 367
3887.43 401
3888.02 447
3888.61 443
3889.20 390
3889.79 400
3890.38 389
3890.96 391
3891.55 365
3892.14 387
3892.73 422
3893.32 480
3893.91 430
3894.49 401
3895.08 447
3895.67 434
3896.26 382
3896.85 397
3897.44 426
3898.03 446
3898.61 442
3899.20 404
3899.79 414
3900.38 448
3900.97 474
3901.56 443
3902.15 467
3902.74 515
3903.33 449
3903.92 544
3904.51 496
3905.09 522
3905.68 481
3906.27 499
3906.86 511
3907.45 518
3908.04 515
3908.63 508
3909.22 518
3909.81 566
3910.40 499
3910.99 497
3911.58 561
3912.17 491
3912.76 464
3913.35 501
3913.94 465
3914.53 490
3915.12 549
3915.71 607
3916.30 559
3916.89 569
3917.48 450
3918.07 432
3918.66 399
3919.25 392
3919.84 518
3920.43 487
3921.02 387
3921.61 464
3922.20 418
3922.80 524
3923.39 462
3923.98 348
3924.57 433
3925.16 433
3925.75 455
3926.34 478
3926.93 388
3927.52 415
3928.11 403
3928.70 324
3929.30 329
3929.89 376
3930.48 395
3931.07 315
3931.66 330
3932.25 349
3932.84 361
3933.44 271
3934.03 414
3934.62 437
3935.21 370
3935.80 431
3936.39 449
3936.98 448
3937.58 452
3938.17 572
3938.76 539
3939.35 473
3939.94 556
3940.54 595
3941.13 495
3941.72 400
3942.31 411
3942.90 576
3943.50 497
3944.09 529
3944.68 487
3945.27 529
3945.87 484
3946.46 414
3947.05 512
3947.64 586
3948.24 453
3948.83 349
3949.42 381
3950.01 448
3950.61 465
3951.20 466
3951.79 532
3952.39 469
3952.98 461
3953.57 474
3954.16 434
3954.76 398
3955.35 431
3955.94 471
3956.54 394
3957.13 368
3957.72 343
3958.32 401
3958.91 557
3959.50 459
3960.10 395
3960.69 474
3961.28 447
3961.88 390
3962.47 446
3963.07 443
3963.66 408
3964.25 486
3964.85 565
3965.44 483
3966.03 507
3966.63 505
3967.22 602
3967.82 611
3968.41 643
3969.00 577
3969.60 491
3970.19 516
3970.79 506
3971.38 497
3971.98 522
3972.57 537
3973.17 506
3973.76 577
3974.35 542
3974.95 499
3975.54 590
3976.14 627
3976.73 859
3977.33 822
3977.92 823
3978.52 857
3979.11 976
3979.71 782
3980.30 649
3980.90 658
3981.49 670
3982.09 612
3982.68 553
3983.28 580
3983.87 616
3984.47 632
3985.06 676
3985.66 595
3986.25 586
3986.85 676
3987.45 646
3988.04 513
3988.64 586
3989.23 537
3989.83 503
3990.42 526
3991.02 449
3991.62 473
3992.21 394
3992.81 501
3993.40 549
3994.00 505
3994.60 494
3995.19 433
3995.79 415
3996.38 430
3996.98 465
3997.58 499
3998.17 548
3998.77 466
3999.37 416
3999.96 418
4000.56 503
4001.15 533
4001.75 473
4002.35 449
4002.94 464
4003.54 448
4004.14 459
4004.73 388
4005.33 401
4005.93 454
4006.53 397
4007.12 436
4007.72 423
4008.32 401
4008.91 386
4009.51 439
4010.11 468
4010.71 604
4011.30 466
4011.90 499
4012.50 601
4013.10 573
4013.69 549
4014.29 403
4014.89 419
4015.49 428
4016.08 450
4016.68 483
4017.28 457
4017.88 472
4018.47 509
4019.07 421
4019.67 436
4020.27 453
4020.87 471
4021.46 539
4022.06 620
4022.66 702
4023.26 452
4023.86 525
4024.45 494
4025.05 466
4025.65 507
4026.25 609
4026.85 553
4027.45 544
4028.05 497
4028.64 541
4029.24 567
4029.84 774
4030.44 747
4031.04 644
4031.64 701
4032.24 671
4032.84 611
4033.43 724
4034.03 632
4034.63 753
4035.23 712
4035.83 669
4036.43 759
4037.03 689
4037.63 629
4038.23 585
4038.83 557
4039.43 514
4040.03 423
4040.63 391
4041.22 415
4041.82 420
4042.42 493
4043.02 572
4043.62 502
4044.22 368
4044.82 435
4045.42 464
4046.02 405
4046.62 382
4047.22 481
4047.82 528
4048.42 472
4049.02 446
4049.62 379
4050.22 351
4050.82 393
4051.42 396
4052.02 361
4052.62 365
4053.22 391
4053.83 473
4054.43 500
4055.03 370
4055.63 296
4056.23 401
4056.83 487
4057.43 480
4058.03 375
4058.63 428
4059.23 313
4059.83 302
4060.43 478
4061.03 505
4061.64 402
4062.24 354
4062.84 296
4063.44 423
4064.04 402
4064.64 412
4065.24 431
4065.84 426
4066.45 430
4067.05 433
4067.65 408
4068.25 390
4068.85 467
4069.45 470
4070.05 422
4070.66 464
4071.26 426
4071.86 373
4072.46 395
4073.06 352
4073.67 420
4074.27 467
4074.87 471
4075.47 382
4076.07 453
4076.68 508
4077.28 440
4077.88 435
4078.48 391
4079.09 387
4079.69 426
4080.29 410
4080.89 333
4081.50 324
4082.10 446
4082.70 415
4083.30 436
4083.91 375
4084.51 376
4085.11 349
4085.71 415
4086.32 426
4086.92 433
4087.52 411
4088.13 398
4088.73 379
4089.33 405
4089.94 481
4090.54 430
4091.14 429
4091.74 452
4092.35 492
4092.95 454
4093.55 336
4094.16 376
4094.76 322
4095.37 363
4095.97 469
4096.57 412
4097.18 330
4097.78 316
4098.38 393
4098.99 385
4099.59 323
4100.20 435
4100.80 438
4101.40 394
4102.01 348
4102.61 448
4103.22 440
4103.82 399
4104.42 399
4105.03 362
4105.63 501
4106.24 509
4106.84 488
4107.45 443
4108.05 398
4108.65 344
4109.26 362
4109.86 386
4110.47 454
4111.07 396
4111.68 396
4112.28 354
4112.89 434
4113.49 431
4114.10 376
4114.70 397
4115.31 420
4115.91 442
4116.52 483
4117.12 353
4117.73 434
4118.33 458
4118.94 449
4119.54 443
4120.15 354
4120.75 373
4121.36 377
4121.97 407
4122.57 433
4123.18 412
4123.78 372
4124.39 369
4124.99 359
4125.60 387
4126.21 391
4126.81 399
4127.42 407
4128.02 343
4128.63 366
4129.24 379
4129.84 434
4130.45 510
4131.05 463
4131.66 389
4132.27 400
4132.87 455
4133.48 445
4134.08 388
4134.69 392
4135.30 355
4135.90 385
4136.51 429
4137.12 459
4137.72 413
4138.33 401
4138.94 378
4139.54 375
4140.15 373
4140.76 386
4141.37 432
4141.97 447
4142.58 442
4143.19 495
4143.79 481
4144.40 534
4145.01 461
4145.61 475
4146.22 429
4146.83 394
4147.44 497
4148.04 452
4148.65 413
4149.26 372
4149.87 389
4150.47 328
4151.08 383
4151.69 373
4152.30 443
4152.91 411
4153.51 413
4154.12 435
4154.73 464
4155.34 506
4155.94 478
4156.55 434
4157.16 440
4157.77 535
4158.38 555
4158.99 500
4159.59 625
4160.20 698
4160.81 711
4161.42 623
4162.03 610
4162.64 555
4163.24 542
4163.85 473
4164.46 514
4165.07 463
4165.68 347
4166.29 422
4166.90 435
4167.51 392
4168.11 394
4168.72 438
4169.33 465
4169.94 427
4170.55 448
4171.16 503
4171.77 459
4172.38 435
4172.99 365
4173.60 414
4174.21 373
4174.81 421
4175.42 424
4176.03 355
4176.64 329
4177.25 413
4177.86 388
4178.47 469
4179.08 371
4179.69 337
4180.30 353
4180.91 380
4181.52 370
4182.13 446
4182.74 430
4183.35 352
4183.96 379
4184.57 371
4185.18 422
4185.79 407
4186.40 388
4187.01 417
4187.62 413
4188.23 423
4188.84 440
4189.45 344
4190.06 293
4190.67 379
4191.29 402
4191.90 494
4192.51 478
4193.12 473
4193.73 434
4194.34 428
4194.95 457
4195.56 505
4196.17 496
4196.78 409
4197.39 448
4198.00 459
4198.62 431
4199.23 392
4199.84 388
4200.45 433
4201.06 428
4201.67 403
4202.28 522
4202.89 501
4203.51 418
4204.12 430
4204.73 376
4205.34 413
4205.95 443
4206.56 438
4207.18 346
4207.79 296
4208.40 331
4209.01 394
4209.62 413
4210.24 372
4210.85 403
4211.46 402
4212.07 413
4212.68 397
4213.30 393
4213.91 431
4214.52 422
4215.13 428
4215.74 444
4216.36 467
4216.97 450
4217.58 500
4218.19 482
4218.81 452
4219.42 513
4220.03 414
4220.65 450
4221.26 427
4221.87 450
4222.48 477
4223.10 478
4223.71 460
4224.32 403
4224.94 455
4225.55 440
4226.16 417
4226.78 403
4227.39 478
4228.00 417
4228.61 459
4229.23 563
4229.84 526
4230.46 411
4231.07 473
4231.68 597
4232.30 542
4232.91 533
4233.52 632
4234.14 612
4234.75 566
4235.36 607
4235.98 581
4236.59 678
4237.21 593
4237.82 571
4238.43 618
4239.05 556
4239.66 610
4240.28 569
4240.89 553
4241.50 473
4242.12 476
4242.73 429
4243.35 467
4243.96 452
4244.58 371
4245.19 346
4245.81 410
4246.42 408
4247.03 418
4247.65 510
4248.26 565
4248.88 532
4249.49 468
4250.11 414
4250.72 451
4251.34 456
4251.95 474
4252.57 436
4253.18 464
4253.80 434
4254.41 395
4255.03 404
4255.64 398
4256.26 353
4256.88 386
4257.49 451
4258.11 386
4258.72 379
4259.34 402
4259.95 415
4260.57 381
4261.18 399
4261.80 388
4262.42 416
4263.03 387
4263.65 414
4264.26 416
4264.88 344
4265.49 383
4266.11 420
4266.73 418
4267.34 423
4267.96 424
4268.58 453
4269.19 459
4269.81 474
4270.42 539
4271.04 488
4271.66 473
4272.27 438
4272.89 463
4273.51 533
4274.12 606
4274.74 511
4275.36 480
4275.97 461
4276.59 482
4277.21 561
4277.82 688
4278.44 644
4279.06 582
4279.67 591
4280.29 588
4280.91 534
4281.53 465
4282.14 442
4282.76 475
4283.38 494
4283.99 397
4284.61 428
4285.23 464
4285.85 413
4286.46 353
4287.08 427
4287.70 488
4288.32 566
4288.93 496
4289.55 478
4290.17 554
4290.79 489
4291.41 452
4292.02 482
4292.64 459
4293.26 510
4293.88 436
4294.50 362
4295.11 422
4295.73 373
4296.35 474
4296.97 481
4297.59 353
4298.21 416
4298.82 403
4299.44 435
4300.06 445
4300.68 399
4301.30 357
4301.92 355
4302.53 387
4303.15 434
4303.77 481
4304.39 327
4305.01 360
4305.63 367
4306.25 436
4306.87 344
4307.49 410
4308.10 453
4308.72 432
4309.34 413
4309.96 349
4310.58 447
4311.20 449
4311.82 381
4312.44 383
4313.06 418
4313.68 470
4314.30 448
4314.92 415
4315.54 485
4316.16 395
4316.78 503
4317.40 484
4318.02 560
4318.64 496
4319.26 509
4319.88 512
4320.50 484
4321.11 497
4321.74 517
4322.36 464
4322.98 533
4323.60 612
4324.22 527
4324.84 493
4325.46 483
4326.08 583
4326.70 572
4327.32 533
4327.94 626
4328.56 632
4329.18 687
4329.80 565
4330.42 544
4331.04 597
4331.66 589
4332.28 622
4332.90 759
4333.52 666
4334.15 613
4334.77 650
4335.39 710
4336.01 728
4336.63 793
4337.25 844
4337.87 897
4338.49 941
4339.11 973
4339.74 1041
4340.36 1083
4340.98 1067
4341.60 1065
4342.22 877
4342.84 1014
4343.46 1140
4344.09 1242
4344.71 1455
4345.33 1920
4345.95 2477
4346.57 2803
4347.19 2945
4347.82 3195
4348.44 3186
4349.06 3170
4349.68 3070
4350.30 2694
4350.93 2372
4351.55 1894
4352.17 1567
4352.79 1191
4353.42 1049
4354.04 901
4354.66 818
4355.28 916
4355.91 834
4356.53 864
4357.15 781
4357.77 667
4358.40 776
4359.02 845
4359.64 813
4360.26 800
4360.89 816
4361.51 773
4362.13 811
4362.76 845
4363.38 753
4364.00 698
4364.62 719
4365.25 587
4365.87 531
4366.49 599
4367.12 623
4367.74 680
4368.36 681
4368.99 668
4369.61 608
4370.23 587
4370.86 562
4371.48 534
4372.11 540
4372.73 526
4373.35 537
4373.98 514
4374.60 580
4375.22 497
4375.85 504
4376.47 593
4377.10 605
4377.72 626
4378.34 638
4378.97 543
4379.59 635
4380.22 551
4380.84 654
4381.47 587
4382.09 541
4382.71 603
4383.34 660
4383.96 671
4384.59 712
4385.21 543
4385.84 597
4386.46 574
4387.09 559
4387.71 547
4388.34 444
4388.96 482
4389.59 562
4390.21 606
4390.84 481
4391.46 363
4392.09 447
4392.71 654
4393.34 498
4393.96 490
4394.59 497
4395.21 455
4395.84 528
4396.46 442
4397.09 442
4397.71 476
4398.34 457
4398.96 552
4399.59 528
4400.22 443
4400.84 456
4401.47 517
4402.09 481
4402.72 566
4403.34 504
4403.97 465
4404.60 422
4405.22 493
4405.85 407
4406.47 480
4407.10 488
4407.73 451
4408.35 383
4408.98 508
4409.61 453
4410.23 451
4410.86 461
4411.48 413
4412.11 473
4412.74 469
4413.36 473
4413.99 456
4414.62 477
4415.24 493
4415.87 430
4416.50 438
4417.12 361
4417.75 395
4418.38 408
4419.01 481
4419.63 460
4420.26 480
4420.89 391
4421.51 405
4422.14 412
4422.77 475
4423.40 379
4424.02 425
4424.65 428
4425.28 475
4425.91 460
4426.53 465
4427.16 413
4427.79 385
4428.42 375
4429.04 343
4429.67 395
4430.30 459
4430.93 453
4431.55 427
4432.18 325
4432.81 361
4433.44 541
4434.07 554
4434.69 566
4435.32 543
4435.95 494
4436.58 522
4437.21 584
4437.84 591
4438.46 457
4439.09 448
4439.72 479
4440.35 447
4440.98 430
4441.61 563
4442.24 465
4442.86 411
4443.49 474
4444.12 445
4444.75 520
4445.38 487
4446.01 406
4446.64 576
4447.27 459
4447.90 493
4448.52 576
4449.15 556
4449.78 541
4450.41 462
4451.04 547
4451.67 477
4452.30 509
4452.93 564
4453.56 601
4454.19 601
4454.82 624
4455.45 607
4456.08 615
4456.71 625
4457.34 692
4457.97 736
4458.60 720
4459.23 675
4459.86 639
4460.49 542
4461.12 523
4461.75 618
4462.38 454
4463.01 506
4463.64 437
4464.27 490
4464.90 533
4465.53 573
4466.16 555
4466.79 512
4467.42 529
4468.05 500
4468.68 446
4469.31 479
4469.94 445
4470.57 533
4471.20 494
4471.83 483
4472.46 449
4473.09 404
4473.72 428
4474.35 455
4474.99 429
4475.62 404
4476.25 423
4476.88 443
4477.51 473
4478.14 532
4478.77 464
4479.40 483
4480.03 381
4480.67 414
4481.30 460
4481.93 478
4482.56 509
4483.19 411
4483.82 517
4484.46 589
4485.09 533
4485.72 493
4486.35 470
4486.98 550
4487.61 530
4488.25 594
4488.88 452
4489.51 543
4490.14 440
4490.77 498
4491.41 502
4492.04 504
4492.67 521
4493.30 550
4493.94 468
4494.57 481
4495.20 537
4495.83 551
4496.46 503
4497.10 495
4497.73 554
4498.36 563
4498.99 622
4499.63 778
4500.26 725
4500.89 757
4501.53 897
4502.16 984
4502.79 998
4503.42 1021
4504.06 830
4504.69 788
4505.32 733
4505.96 726
4506.59 686
4507.22 730
4507.86 650
4508.49 625
4509.12 552
4509.76 489
4510.39 500
4511.02 584
4511.66 530
4512.29 618
4512.92 604
4513.56 561
4514.19 525
4514.83 468
4515.46 488
4516.09 493
4516.73 476
4517.36 498
4517.99 444
4518.63 508
4519.26 468
4519.90 453
4520.53 471
4521.17 398
4521.80 470
4522.43 432
4523.07 402
4523.70 488
4524.34 485
4524.97 504
4525.61 500
4526.24 444
4526.88 421
4527.51 443
4528.14 499
4528.78 500
4529.41 471
4530.05 455
4530.68 451
4531.32 456
4531.95 517
4532.59 562
4533.22 502
4533.86 530
4534.49 460
4535.13 556
4535.76 545
4536.40 400
4537.04 509
4537.67 609
4538.31 580
4538.94 444
4539.58 536
4540.21 455
4540.85 471
4541.48 528
4542.12 522
4542.76 481
4543.39 460
4544.03 427
4544.66 442
4545.30 461
4545.93 352
4546.57 425
4547.21 439
4547.84 473
4548.48 386
4549.11 403
4549.75 455
4550.39 503
4551.02 545
4551.66 485
4552.30 446
4552.93 458
4553.57 479
4554.21 371
4554.84 426
4555.48 495
4556.12 451
4556.75 488
4557.39 415
4558.03 365
4558.66 362
4559.30 354
4559.94 423
4560.57 372
4561.21 447
4561.85 409
4562.48 444
4563.12 362
4563.76 314
4564.40 332
4565.03 454
4565.67 476
4566.31 501
4566.95 415
4567.58 342
4568.22 399
4568.86 518
4569.50 442
4570.13 448
4570.77 450
4571.41 443
4572.05 414
4572.68 367
4573.32 395
4573.96 342
4574.60 357
4575.24 463
4575.87 421
4576.51 368
4577.15 438
4577.79 459
4578.43 442
4579.06 405
4579.70 423
4580.34 396
4580.98 427
4581.62 468
4582.26 447
4582.90 484
4583.53 444
4584.17 466
4584.81 488
4585.45 477
4586.09 599
4586.73 637
4587.37 585
4588.01 485
4588.64 601
4589.28 658
4589.92 625
4590.56 797
4591.20 980
4591.84 1062
4592.48 1271
4593.12 1121
4593.76 1071
4594.40 1052
4595.04 898
4595.68 795
4596.31 648
4596.95 757
4597.59 605
4598.23 627
4598.87 618
4599.51 552
4600.15 582
4600.79 617
4601.43 611
4602.07 459
4602.71 447
4603.35 507
4603.99 585
4604.63 575
4605.27 560
4605.91 555
4606.55 553
4607.19 505
4607.83 538
4608.47 554
4609.11 432
4609.75 476
4610.39 474
4611.03 498
4611.68 455
4612.32 603
4612.96 511
4613.60 479
4614.24 462
4614.88 509
4615.52 498
4616.16 433
4616.80 548
4617.44 626
4618.08 574
4618.72 555
4619.36 494
4620.01 525
4620.65 537
4621.29 474
4621.93 523
4622.57 561
4623.21 521
4623.85 512
4624.50 562
4625.14 564
4625.78 470
4626.42 415
4627.06 498
4627.70 493
4628.34 513
4628.99 514
4629.63 537
4630.27 548
4630.91 588
4631.55 494
4632.20 522
4632.84 613
4633.48 696
4634.12 670
4634.76 562
4635.41 703
4636.05 752
4636.69 656
4637.33 583
4637.98 556
4638.62 643
4639.26 666
4639.90 603
4640.55 675
4641.19 666
4641.83 581
4642.47 565
4643.12 620
4643.76 586
4644.40 566
4645.04 523
4645.69 505
4646.33 503
4646.97 671
4647.62 543
4648.26 457
4648.90 435
4649.55 454
4650.19 498
4650.83 473
4651.48 483
4652.12 419
4652.76 446
4653.41 467
4654.05 436
4654.69 471
4655.34 425
4655.98 443
4656.62 452
4657.27 441
4657.91 492
4658.55 506
4659.20 429
4659.84 391
4660.49 461
4661.13 396
4661.77 419
4662.42 343
4663.06 434
4663.71 459
4664.35 477
4664.99 424
4665.64 413
4666.28 482
4666.93 457
4667.57 455
4668.22 428
4668.86 487
4669.51 471
4670.15 472
4670.79 475
4671.44 483
4672.08 470
4672.73 528
4673.37 416
4674.02 382
4674.66 380
4675.31 467
4675.95 391
4676.60 397
4677.24 368
4677.89 450
4678.53 459
4679.18 505
4679.82 502
4680.47 444
4681.12 526
4681.76 513
4682.41 459
4683.05 507
4683.70 419
4684.34 434
4684.99 475
4685.63 436
4686.28 431
4686.93 487
4687.57 497
4688.22 481
4688.86 516
4689.51 467
4690.15 470
4690.80 509
4691.45 485
4692.09 468
4692.74 440
4693.39 424
4694.03 484
4694.68 685
4695.32 664
4695.97 612
4696.62 554
4697.26 539
4697.91 731
4698.56 899
4699.20 916
4699.85 1020
4700.50 1136
4701.14 1198
4701.79 1073
4702.44 870
4703.08 812
4703.73 822
4704.38 706
4705.02 622
4705.67 574
4706.32 582
4706.97 595
4707.61 593
4708.26 571
4708.91 562
4709.55 552
4710.20 528
4710.85 643
4711.50 611
4712.14 623
4712.79 648
4713.44 629
4714.09 542
4714.73 602
4715.38 449
4716.03 602
4716.68 564
4717.33 487
4717.97 457
4718.62 450
4719.27 440
4719.92 487
4720.57 428
4721.21 496
4721.86 538
4722.51 533
4723.16 565
4723.81 486
4724.45 517
4725.10 481
4725.75 432
4726.40 447
4727.05 461
4727.70 501
4728.35 525
4728.99 509
4729.64 496
4730.29 484
4730.94 569
4731.59 586
4732.24 390
4732.89 362
4733.54 433
4734.19 520
4734.83 454
4735.48 459
4736.13 442
4736.78 452
4737.43 398
4738.08 458
4738.73 426
4739.38 405
4740.03 385
4740.68 415
4741.33 424
4741.98 445
4742.63 502
4743.28 445
4743.93 458
4744.58 459
4745.23 476
4745.87 549
4746.52 469
4747.17 470
4747.82 533
4748.47 501
4749.12 410
4749.77 507
4750.42 580
4751.08 645
4751.73 677
4752.38 666
4753.03 693
4753.68 738
4754.33 634
4754.98 704
4755.63 728
4756.28 618
4756.93 662
4757.58 609
4758.23 582
4758.88 510
4759.53 469
4760.18 472
4760.83 541
4761.48 455
4762.13 518
4762.79 568
4763.44 438
4764.09 428
4764.74 389
4765.39 354
4766.04 405
4766.69 372
4767.34 394
4767.99 457
4768.65 454
4769.30 438
4769.95 400
4770.60 428
4771.25 394
4771.90 382
4772.56 444
4773.21 471
4773.86 456
4774.51 440
4775.16 420
4775.81 411
4776.47 394
4777.12 421
4777.77 425
4778.42 428
4779.07 420
4779.73 438
4780.38 461
4781.03 447
4781.68 449
4782.34 406
4782.99 348
4783.64 407
4784.29 389
4784.94 480
4785.60 445
4786.25 435
4786.90 422
4787.56 480
4788.21 456
4788.86 508
4789.51 451
4790.17 587
4790.82 615
4791.47 562
4792.13 645
4792.78 637
4793.43 565
4794.08 583
4794.74 599
4795.39 564
4796.04 527
4796.70 499
4797.35 438
4798.00 470
4798.66 504
4799.31 463
4799.96 476
4800.62 456
4801.27 414
4801.93 339
4802.58 372
4803.23 433
4803.89 438
4804.54 504
4805.19 511
4805.85 449
4806.50 416
4807.16 365
4807.81 409
4808.46 502
4809.12 421
4809.77 461
4810.43 486
4811.08 528
4811.73 473
4812.39 456
4813.04 457
4813.70 509
4814.35 474
4815.01 523
4815.66 508
4816.32 526
4816.97 600
4817.63 592
4818.28 555
4818.94 480
4819.59 509
4820.24 501
4820.90 469
4821.55 455
4822.21 555
4822.86 503
4823.52 554
4824.18 545
4824.83 468
4825.49 491
4826.14 538
4826.80 513
4827.45 543
4828.11 613
4828.76 568
4829.42 526
4830.07 597
4830.73 583
4831.38 603
4832.04 611
4832.70 646
4833.35 599
4834.01 551
4834.66 588
4835.32 703
4835.98 655
4836.63 725
4837.29 721
4837.94 764
4838.60 685
4839.26 639
4839.91 621
4840.57 684
4841.22 666
4841.88 646
4842.54 742
4843.19 665
4843.85 707
4844.51 810
4845.16 761
4845.82 658
4846.48 707
4847.13 683
4847.79 615
4848.45 682
4849.10 773
4849.76 735
4850.42 692
4851.07 783
4851.73 661
4852.39 755
4853.05 804
4853.70 876
4854.36 779
4855.02 811
4855.68 920
4856.33 944
4856.99 999
4857.65 1047
4858.30 1275
4858.96 1378
4859.62 1453
4860.28 1410
4860.94 1347
4861.59 1233
4862.25 1102
4862.91 1023
4863.57 873
4864.22 896
4864.88 905
4865.54 966
4866.20 1020
4866.86 973
4867.51 918
4868.17 1088
4868.83 1111
4869.49 1055
4870.15 945
4870.81 998
4871.46 1023
4872.12 956
4872.78 959
4873.44 908
4874.10 948
4874.76 809
4875.41 827
4876.07 868
4876.73 894
4877.39 900
4878.05 805
4878.71 917
4879.37 1084
4880.03 1082
4880.69 1095
4881.34 1062
4882.00 1022
4882.66 818
4883.32 860
4883.98 773
4884.64 643
4885.30 688
4885.96 778
4886.62 703
4887.28 650
4887.94 735
4888.60 655
4889.26 634
4889.92 826
4890.58 812
4891.24 757
4891.89 805
4892.55 773
4893.21 779
4893.87 904
4894.53 817
4895.19 711
4895.85 612
4896.51 692
4897.17 703
4897.83 704
4898.49 718
4899.16 661
4899.82 748
4900.48 817
4901.14 807
4901.80 840
4902.46 763
4903.12 743
4903.78 746
4904.44 666
4905.10 578
4905.76 580
4906.42 539
4907.08 573
4907.74 579
4908.40 673
4909.06 578
4909.72 534
4910.39 560
4911.05 611
4911.71 550
4912.37 521
4913.03 573
4913.69 711
4914.35 715
4915.01 574
4915.68 572
4916.34 590
4917.00 573
4917.66 513
4918.32 551
4918.98 574
4919.64 565
4920.31 548
4920.97 474
4921.63 464
4922.29 539
4922.95 524
4923.62 440
4924.28 446
4924.94 432
4925.60 523
4926.26 538
4926.93 609
4927.59 544
4928.25 455
4928.91 540
4929.57 515
4930.24 430
4930.90 439
4931.56 429
4932.22 417
4932.89 411
4933.55 474
4934.21 513
4934.87 502
4935.54 483
4936.20 374
4936.86 436
4937.53 480
4938.19 420
4938.85 394
4939.51 451
4940.18 453
4940.84 511
4941.50 517
4942.17 477
4942.83 459
4943.49 471
4944.16 347
4944.82 379
4945.48 402
4946.15 326
4946.81 425
4947.47 476
4948.14 393
4948.80 438
4949.46 495
4950.13 469
4950.79 422
4951.45 425
4952.12 464
4952.78 477
4953.45 390
4954.11 414
4954.77 488
4955.44 407
4956.10 443
4956.77 427
4957.43 455
4958.09 463
4958.76 403
4959.42 416
4960.09 469
4960.75 434
4961.42 511
4962.08 486
4962.75 480
4963.41 561
4964.07 572
4964.74 520
4965.40 577
4966.07 764
4966.73 776
4967.40 644
4968.06 604
4968.73 580
4969.39 571
4970.06 474
4970.72 529
4971.39 483
4972.05 471
4972.72 407
4973.38 531
4974.05 491
4974.71 455
4975.38 432
4976.05 520
4976.71 552
4977.38 552
4978.04 506
4978.71 558
4979.37 477
4980.04 413
4980.70 510
4981.37 483
4982.04 526
4982.70 450
4983.37 443
4984.03 485
4984.70 535
4985.37 484
4986.03 356
4986.70 468
4987.36 453
4988.03 407
4988.70 468
4989.36 496
4990.03 525
4990.70 454
4991.36 525
4992.03 480
4992.69 395
4993.36 496
4994.03 569
4994.69 531
4995.36 472
4996.03 419
4996.69 491
4997.36 472
4998.03 431
4998.70 378
4999.36 396
5000.03 472
5000.70 367
5001.36 430
5002.03 342
5002.70 414
5003.37 370
5004.03 454
5004.70 418
5005.37 335
5006.03 405
5006.70 374
5007.37 334
5008.04 306
5008.70 338
5009.37 396
5010.04 410
5010.71 368
5011.38 430
5012.04 439
5012.71 387
5013.38 361
5014.05 472
5014.72 439
5015.38 473
5016.05 461
5016.72 394
5017.39 440
5018.06 414
5018.72 383
5019.39 406
5020.06 382
5020.73 438
5021.40 403
5022.07 388
5022.73 378
5023.40 364
5024.07 470
5024.74 489
5025.41 454
5026.08 465
5026.75 411
5027.42 396
5028.08 416
5028.75 429
5029.42 444
5030.09 470
5030.76 369
5031.43 478
5032.10 436
5032.77 365
5033.44 477
5034.11 449
5034.78 455
5035.45 469
5036.11 452
5036.78 465
5037.45 451
5038.12 410
5038.79 427
5039.46 455
5040.13 437
5040.80 435
5041.47 435
5042.14 432
5042.81 454
5043.48 433
5044.15 487
5044.82 422
5045.49 436
5046.16 471
5046.83 439
5047.50 493
5048.17 555
5048.84 379
5049.51 337
5050.18 385
5050.85 408
5051.52 359
5052.19 302
5052.86 346
5053.54 453
5054.21 420
5054.88 373
5055.55 412
5056.22 395
5056.89 352
5057.56 441
5058.23 401
5058.90 416
5059.57 392
5060.24 448
5060.91 404
5061.59 433
5062.26 414
5062.93 402
5063.60 459
5064.27 387
5064.94 437
5065.61 373
5066.28 374
5066.96 326
5067.63 388
5068.30 380
5068.97 402
5069.64 420
5070.31 421
5070.99 401
5071.66 350
5072.33 413
5073.00 402
5073.67 376
5074.35 424
5075.02 447
5075.69 412
5076.36 447
5077.03 455
5077.71 504
5078.38 513
5079.05 626
5079.72 556
5080.39 476
5081.07 529
5081.74 592
5082.41 486
5083.08 484
5083.76 481
5084.43 464
5085.10 473
5085.78 416
5086.45 494
5087.12 449
5087.79 357
5088.47 504
5089.14 540
5089.81 427
5090.49 434
5091.16 434
5091.83 468
5092.51 581
5093.18 586
5093.85 494
5094.52 441
5095.20 616
5095.87 512
5096.54 558
5097.22 515
5097.89 437
5098.57 477
5099.24 439
5099.91 479
5100.59 467
5101.26 525
5101.93 631
5102.61 526
5103.28 559
5103.96 547
5104.63 504
5105.30 596
5105.98 645
5106.65 579
5107.33 583
5108.00 569
5108.67 580
5109.35 528
5110.02 484
5110.70 444
5111.37 490
5112.05 531
5112.72 518
5113.40 436
5114.07 410
5114.74 458
5115.42 430
5116.09 442
5116.77 468
5117.44 434
5118.12 495
5118.79 552
5119.47 547
5120.14 579
5120.82 600
5121.49 489
5122.17 429
5122.84 424
5123.52 471
5124.19 429
5124.87 397
5125.54 426
5126.22 433
5126.90 441
5127.57 467
5128.25 417
5128.92 459
5129.60 426
5130.27 473
5130.95 458
5131.62 439
5132.30 364
5132.98 399
5133.65 414
5134.33 473
5135.00 392
5135.68 392
5136.36 408
5137.03 376
5137.71 491
5138.38 389
5139.06 399
5139.74 367
5140.41 478
5141.09 394
5141.77 397
5142.44 407
5143.12 416
5143.80 409
5144.47 371
5145.15 390
5145.83 383
5146.50 321
5147.18 347
5147.86 335
5148.53 368
5149.21 384
5149.89 428
5150.56 339
5151.24 334
5151.92 315
5152.60 413
5153.27 427
5153.95 343
5154.63 414
5155.30 381
5155.98 427
5156.66 367
5157.34 329
5158.01 339
5158.69 344
5159.37 323
5160.05 327
5160.72 368
5161.40 369
5162.08 327
5162.76 369
5163.44 348
5164.11 370
5164.79 357
5165.47 407
5166.15 429
5166.83 424
5167.50 432
5168.18 433
5168.86 367
5169.54 358
5170.22 432
5170.89 385
5171.57 385
5172.25 414
5172.93 356
5173.61 381
5174.29 368
5174.97 349
5175.64 375
5176.32 420
5177.00 379
5177.68 368
5178.36 400
5179.04 455
5179.72 369
5180.40 381
5181.08 456
5181.75 457
5182.43 478
5183.11 428
5183.79 477
5184.47 486
5185.15 479
5185.83 490
5186.51 363
5187.19 318
5187.87 328
5188.55 371
5189.23 346
5189.91 333
5190.59 353
5191.27 336
5191.95 357
5192.63 387
5193.31 383
5193.98 443
5194.66 385
5195.34 337
5196.02 344
5196.70 334
5197.38 410
5198.07 420
5198.75 377
5199.43 378
5200.11 445
5200.79 473
5201.47 467
5202.15 391
5202.83 354
5203.51 459
5204.19 434
5204.87 403
5205.55 383
5206.23 371
5206.91 437
5207.59 408
5208.27 398
5208.95 439
5209.63 449
5210.31 443
5211.00 420
5211.68 431
5212.36 402
5213.04 513
5213.72 588
5214.40 493
5215.08 510
5215.76 505
5216.45 497
5217.13 581
5217.81 584
5218.49 557
5219.17 574
5219.85 632
5220.53 586
5221.22 575
5221.90 622
5222.58 586
5223.26 564
5223.94 587
5224.62 579
5225.31 651
5225.99 604
5226.67 513
5227.35 517
5228.03 547
5228.72 543
5229.40 446
5230.08 479
5230.76 535
5231.45 534
5232.13 455
5232.81 509
5233.49 568
5234.18 481
5234.86 487
5235.54 600
5236.22 492
5236.91 484
5237.59 481
5238.27 466
5238.95 476
5239.64 543
5240.32 475
5241.00 409
5241.69 442
5242.37 401
5243.05 410
5243.73 379
5244.42 482
5245.10 489
5245.78 423
5246.47 493
5247.15 417
5247.83 446
5248.52 424
5249.20 554
5249.88 579
5250.57 548
5251.25 543
5251.94 552
5252.62 663
5253.30 607
5253.99 621
5254.67 541
5255.35 544
5256.04 524
5256.72 483
5257.41 540
5258.09 557
5258.77 501
5259.46 493
5260.14 565
5260.83 631
5261.51 618
5262.20 701
5262.88 630
5263.56 711
5264.25 658
5264.93 658
5265.62 433
5266.30 433
5266.99 465
5267.67 441
5268.36 354
5269.04 543
5269.73 495
5270.41 466
5271.10 523
5271.78 578
5272.47 557
5273.15 497
5273.84 492
5274.52 481
5275.21 446
5275.89 405
5276.58 392
5277.26 477
5277.95 471
5278.63 455
5279.32 500
5280.00 445
5280.69 525
5281.37 475
5282.06 375
5282.75 443
5283.43 479
5284.12 499
5284.80 498
5285.49 448
5286.17 439
5286.86 417
5287.55 453
5288.23 451
5288.92 479
5289.60 445
5290.29 402
5290.98 372
5291.66 460
5292.35 396
5293.04 332
5293.72 427
5294.41 493
5295.10 508
5295.78 468
5296.47 448
5297.15 432
5297.84 505
5298.53 419
5299.21 400
5299.90 533
5300.59 512
5301.28 507
5301.96 469
5302.65 467
5303.34 531
5304.02 572
5304.71 558
5305.40 515
5306.08 482
5306.77 388
5307.46 467
5308.15 466
5308.83 463
5309.52 410
5310.21 390
5310.90 504
5311.58 581
5312.27 600
5312.96 536
5313.65 556
5314.33 598
5315.02 554
5315.71 438
5316.40 495
5317.09 520
5317.77 561
5318.46 471
5319.15 549
5319.84 640
5320.53 569
5321.21 651
5321.90 677
5322.59 635
5323.28 545
5323.97 478
5324.65 559
5325.34 556
5326.03 456
5326.72 473
5327.41 475
5328.10 427
5328.79 485
5329.47 439
5330.16 386
5330.85 453
5331.54 382
5332.23 423
5332.92 445
5333.61 352
5334.30 436
5334.99 434
5335.67 426
5336.36 402
5337.05 409
5337.74 354
5338.43 360
5339.12 456
5339.81 362
5340.50 399
5341.19 385
5341.88 326
5342.57 415
5343.26 384
5343.95 410
5344.64 353
5345.33 462
5346.02 435
5346.71 404
5347.40 409
5348.09 444
5348.78 436
5349.47 468
5350.16 438
5350.85 405
5351.54 398
5352.23 426
5352.92 491
5353.61 420
5354.30 378
5354.99 374
5355.68 393
5356.37 368
5357.06 333
5357.75 345
5358.44 357
5359.13 345
5359.82 388
5360.51 446
5361.20 438
5361.89 448
5362.58 416
5363.27 361
5363.97 368
5364.66 486
5365.35 427
5366.04 457
5366.73 406
5367.42 443
5368.11 378
5368.80 389
5369.49 366
5370.19 368
5370.88 409
5371.57 371
5372.26 420
5372.95 432
5373.64 397
5374.33 373
5375.03 444
5375.72 397
5376.41 419
5377.10 345
5377.79 337
5378.49 437
5379.18 442
5379.87 403
5380.56 341
5381.25 423
5381.95 412
5382.64 333
5383.33 382
5384.02 402
5384.71 401
5385.41 376
5386.10 410
5386.79 330
5387.48 365
5388.18 369
5388.87 390
5389.56 411
5390.25 373
5390.95 360
5391.64 368
5392.33 456
5393.02 478
5393.72 387
5394.41 379
5395.10 397
5395.80 383
5396.49 386
5397.18 379
5397.88 329
5398.57 367
5399.26 351
5399.95 384
5400.65 297
5401.34 304
5402.03 337
5402.73 305
5403.42 348
5404.12 413
5404.81 368
5405.50 356
5406.20 353
5406.89 344
5407.58 365
5408.28 428
5408.97 409
5409.66 354
5410.36 399
5411.05 426
5411.75 473
5412.44 366
5413.13 439
5413.83 446
5414.52 404
5415.22 440
5415.91 471
5416.61 461
5417.30 408
5417.99 473
5418.69 458
5419.38 486
5420.08 432
5420.77 365
5421.47 352
5422.16 373
5422.86 246
5423.55 423
5424.25 486
5424.94 402
5425.64 394
5426.33 335
5427.03 394
5427.72 419
5428.42 436
5429.11 403
5429.81 428
5430.50 439
5431.20 399
5431.89 397
5432.59 431
5433.28 388
5433.98 430
5434.67 404
5435.37 510
5436.06 517
5436.76 455
5437.46 614
5438.15 637
5438.85 540
5439.54 551
5440.24 581
5440.93 647
5441.63 576
5442.33 552
5443.02 524
5443.72 433
5444.41 566
5445.11 490
5445.81 524
5446.50 560
5447.20 529
5447.90 534
5448.59 579
5449.29 544
5449.98 645
5450.68 583
5451.38 549
5452.07 507
5452.77 467
5453.47 496
5454.16 473
5454.86 575
5455.56 544
5456.25 471
5456.95 499
5457.65 548
5458.35 520
5459.04 577
5459.74 482
5460.44 524
5461.13 603
5461.83 572
5462.53 592
5463.23 559
5463.92 520
5464.62 510
5465.32 618
5466.02 526
5466.71 574
5467.41 613
5468.11 569
5468.81 524
5469.50 621
5470.20 600
5470.90 669
5471.60 704
5472.29 598
5472.99 623
5473.69 639
5474.39 666
5475.09 706
5475.78 832
5476.48 663
5477.18 718
5477.88 852
5478.58 968
5479.28 1112
5479.97 1117
5480.67 1376
5481.37 1501
5482.07 1498
5482.77 1417
5483.47 1388
5484.17 1359
5484.86 1262
5485.56 1258
5486.26 1110
5486.96 1112
5487.66 1105
5488.36 979
5489.06 1057
5489.76 992
5490.45 962
5491.15 870
5491.85 1020
5492.55 987
5493.25 1060
5493.95 1028
5494.65 1195
5495.35 1134
5496.05 1138
5496.75 1190
5497.45 1280
5498.15 1375
5498.85 1486
5499.55 1823
5500.25 2038
5500.95 2205
5501.65 2712
5502.35 2943
5503.04 2840
5503.74 2775
5504.44 2819
5505.14 2503
5505.84 2080
5506.54 1727
5507.24 1485
5507.94 1291
5508.65 1150
5509.35 1096
5510.05 953
5510.75 895
5511.45 1005
5512.15 925
5512.85 914
5513.55 942
5514.25 994
5514.95 977
5515.65 1003
5516.35 865
5517.05 829
5517.75 847
5518.45 797
5519.15 920
5519.85 879
5520.56 755
5521.26 751
5521.96 693
5522.66 806
5523.36 794
5524.06 718
5524.76 699
5525.46 615
5526.16 542
5526.87 607
5527.57 633
5528.27 607
5528.97 590
5529.67 572
5530.37 577
5531.07 614
5531.78 626
5532.48 587
5533.18 630
5533.88 568
5534.58 616
5535.29 606
5535.99 616
5536.69 585
5537.39 574
5538.09 528
5538.80 526
5539.50 495
5540.20 501
5540.90 580
5541.60 585
5542.31 528
5543.01 529
5543.71 552
5544.41 553
5545.12 526
5545.82 561
5546.52 539
5547.22 524
5547.93 501
5548.63 557
5549.33 603
5550.04 456
5550.74 449
5551.44 450
5552.14 485
5552.85 457
5553.55 416
5554.25 488
5554.96 546
5555.66 514
5556.36 453
5557.07 457
5557.77 454
5558.47 555
5559.18 489
5559.88 456
5560.58 497
5561.29 535
5561.99 549
5562.69 560
5563.40 581
5564.10 626
5564.80 605
5565.51 509
5566.21 503
5566.92 581
5567.62 521
5568.32 497
5569.03 452
5569.73 456
5570.44 552
5571.14 530
5571.84 449
5572.55 402
5573.25 486
5573.96 474
5574.66 511
5575.37 585
5576.07 554
5576.78 561
5577.48 536
5578.18 478
5578.89 473
5579.59 405
5580.30 455
5581.00 379
5581.71 404
5582.41 403
5583.12 388
5583.82 406
5584.53 446
5585.23 472
5585.94 424
5586.64 452
5587.35 443
5588.05 438
5588.76 408
5589.46 504
5590.17 401
5590.88 354
5591.58 419
5592.29 378
5592.99 412
5593.70 416
5594.40 392
5595.11 375
5595.81 371
5596.52 356
5597.23 348
5597.93 433
5598.64 466
5599.34 465
5600.05 512
5600.76 552
5601.46 514
5602.17 419
5602.87 384
5603.58 519
5604.29 514
5604.99 444
5605.70 494
5606.41 544
5607.11 533
5607.82 410
5608.52 430
5609.23 335
5609.94 436
5610.64 443
5611.35 413
5612.06 425
5612.76 434
5613.47 488
5614.18 424
5614.89 433
5615.59 468
5616.30 391
5617.01 415
5617.71 414
5618.42 529
5619.13 464
5619.84 402
5620.54 424
5621.25 401
5621.96 396
5622.66 463
5623.37 476
5624.08 492
5624.79 403
5625.49 402
5626.20 451
5626.91 482
5627.62 496
5628.33 550
5629.03 442
5629.74 543
5630.45 565
5631.16 485
5631.87 482
5632.57 509
5633.28 480
5633.99 519
5634.70 521
5635.41 499
5636.11 445
5636.82 372
5637.53 448
5638.24 503
5638.95 449
5639.66 448
5640.36 565
5641.07 488
5641.78 431
5642.49 462
5643.20 524
5643.91 469
5644.62 484
5645.33 504
5646.03 472
5646.74 468
5647.45 516
5648.16 534
5648.87 431
5649.58 490
5650.29 483
5651.00 468
5651.71 439
5652.42 416
5653.13 394
5653.84 416
5654.54 469
5655.25 533
5655.96 503
5656.67 548
5657.38 572
5658.09 741
5658.80 765
5659.51 652
5660.22 584
5660.93 636
5661.64 526
5662.35 650
5663.06 593
5663.77 481
5664.48 543
5665.19 494
5665.90 435
5666.61 534
5667.32 423
5668.03 453
5668.74 450
5669.45 503
5670.16 470
5670.87 410
5671.58 487
5672.29 509
5673.01 459
5673.72 419
5674.43 428
5675.14 359
5675.85 390
5676.56 397
5677.27 354
5677.98 359
5678.69 427
5679.40 418
5680.11 466
5680.82 493
5681.54 475
5682.25 439
5682.96 548
5683.67 426
5684.38 387
5685.09 450
5685.80 560
5686.51 474
5687.23 459
5687.94 439
5688.65 479
5689.36 400
5690.07 439
5690.78 433
5691.50 389
5692.21 438
5692.92 372
5693.63 361
5694.34 398
5695.06 336
5695.77 349
5696.48 408
5697.19 412
5697.90 379
5698.62 376
5699.33 345
5700.04 366
5700.75 402
5701.46 384
5702.18 454
5702.89 387
5703.60 311
5704.31 372
5705.03 366
5705.74 341
5706.45 341
5707.17 353
5707.88 370
5708.59 343
5709.30 311
5710.02 388
5710.73 392
5711.44 321
5712.16 328
5712.87 365
5713.58 334
5714.30 369
5715.01 356
5715.72 345
5716.43 290
5717.15 337
5717.86 350
5718.58 383
5719.29 324
5720.00 367
5720.72 429
5721.43 380
5722.14 363
5722.86 371
5723.57 326
5724.28 348
5725.00 356
5725.71 391
5726.43 409
5727.14 425
5727.85 398
5728.57 431
5729.28 424
5730.00 429
5730.71 471
5731.42 390
5732.14 455
5732.85 435
5733.57 405
5734.28 404
5735.00 383
5735.71 371
5736.43 359
5737.14 353
5737.85 345
5738.57 398
5739.28 345
5740.00 368
5740.71 399
5741.43 275
5742.14 352
5742.86 377
5743.57 352
5744.29 345
5745.00 303
5745.72 324
5746.43 336
5747.15 322
5747.86 282
5748.58 299
5749.30 344
5750.01 303
5750.73 394
5751.44 399
5752.16 377
5752.87 342
5753.59 319
5754.30 409
5755.02 332
5755.74 346
5756.45 347
5757.17 363
5757.88 370
5758.60 323
5759.31 348
5760.03 342
5760.75 299
5761.46 390
5762.18 337
5762.90 308
5763.61 274
5764.33 275
5765.04 277
5765.76 343
5766.48 370
5767.19 317
5767.91 316
5768.63 337
5769.34 339
5770.06 245
5770.78 303
5771.49 302
5772.21 306
5772.93 272
5773.64 290
5774.36 288
5775.08 360
5775.79 317
5776.51 351
5777.23 288
5777.95 271
5778.66 290
5779.38 310
5780.10 353
5780.81 304
5781.53 380
5782.25 432
5782.97 361
5783.68 287
5784.40 249
5785.12 321
5785.84 310
5786.55 379
5787.27 346
5787.99 365
5788.71 341
5789.43 337
5790.14 270
5790.86 354
5791.58 335
5792.30 342
5793.02 337
5793.73 312
5794.45 341
5795.17 294
5795.89 373
5796.61 391
5797.33 323
5798.04 348
5798.76 345
5799.48 324
5800.20 394
5800.92 414
5801.64 448
5802.36 479
5803.07 542
5803.79 572
5804.51 556
5805.23 514
5805.95 530
5806.67 409
5807.39 418
5808.11 471
5808.82 412
5809.54 392
5810.26 391
5810.98 323
5811.70 347
5812.42 391
5813.14 368
5813.86 321
5814.58 334
5815.30 340
5816.02 413
5816.74 396
5817.46 429
5818.18 414
5818.90 374
5819.62 346
5820.34 383
5821.06 396
5821.78 336
5822.50 415
5823.22 475
5823.94 419
5824.66 373
5825.38 371
5826.10 417
5826.82 376
5827.54 358
5828.26 336
5828.98 352
5829.70 356
5830.42 325
5831.14 338
5831.86 386
5832.58 322
5833.30 380
5834.02 415
5834.74 418
5835.46 389
5836.18 398
5836.90 385
5837.62 340
5838.34 347
5839.07 313
5839.79 365
5840.51 454
5841.23 392
5841.95 390
5842.67 349
5843.39 377
5844.11 371
5844.83 364
5845.56 370
5846.28 399
5847.00 484
5847.72 377
5848.44 384
5849.16 349
5849.88 377
5850.61 402
5851.33 381
5852.05 422
5852.77 388
5853.49 429
5854.22 439
5854.94 433
5855.66 419
5856.38 369
5857.10 390
5857.83 400
5858.55 432
5859.27 415
5859.99 354
5860.71 364
5861.44 411
5862.16 409
5862.88 401
5863.60 471
5864.33 452
5865.05 405
5865.77 378
5866.49 452
5867.22 453
5867.94 456
5868.66 448
5869.38 478
5870.11 441
5870.83 489
5871.55 482
5872.28 504
5873.00 394
5873.72 330
5874.45 357
5875.17 424
5875.89 423
5876.62 382
5877.34 380
5878.06 382
5878.79 373
5879.51 377
5880.23 432
5880.96 411
5881.68 325
5882.40 330
5883.13 453
5883.85 396
5884.57 499
5885.30 457
5886.02 436
5886.75 364
5887.47 430
5888.19 440
5888.92 508
5889.64 442
5890.37 397
5891.09 393
5891.81 421
5892.54 420
5893.26 391
5893.99 366
5894.71 357
5895.44 314
5896.16 337
5896.88 406
5897.61 372
5898.33 377
5899.06 442
5899.78 538
5900.51 379
5901.23 407
5901.96 371
5902.68 384
5903.41 407
5904.13 429
5904.86 425
5905.58 450
5906.31 359
5907.03 392
5907.76 395
5908.48 410
5909.21 439
5909.93 478
5910.66 433
5911.38 419
5912.11 426
5912.83 426
5913.56 424
5914.29 468
5915.01 474
5915.74 515
5916.46 502
5917.19 530
5917.91 459
5918.64 469
5919.37 454
5920.09 456
5920.82 505
5921.54 487
5922.27 450
5923.00 446
5923.72 425
5924.45 536
5925.17 495
5925.90 438
5926.63 409
5927.35 498
5928.08 520
5928.81 632
5929.53 575
5930.26 586
5930.99 565
5931.71 495
5932.44 583
5933.17 571
5933.89 621
5934.62 552
5935.35 666
5936.07 623
5936.80 596
5937.53 599
5938.25 590
5938.98 658
5939.71 721
5940.44 736
5941.16 800
5941.89 809
5942.62 578
5943.35 625
5944.07 687
5944.80 794
5945.53 840
5946.26 817
5946.98 849
5947.71 799
5948.44 827
5949.17 866
5949.89 755
5950.62 808
5951.35 984
5952.08 1178
5952.80 1147
5953.53 1234
5954.26 1281
5954.99 1256
5955.72 1315
5956.45 1212
5957.17 1220
5957.90 1210
5958.63 1151
5959.36 1150
5960.09 1137
5960.82 1210
5961.54 1174
5962.27 1223
5963.00 1161
5963.73 1301
5964.46 1285
5965.19 1376
5965.92 1418
5966.64 1475
5967.37 1662
5968.10 1912
5968.83 2077
5969.56 2394
5970.29 2080
5971.02 1903
5971.75 1781
5972.48 1552
5973.21 1379
5973.93 1368
5974.66 1434
5975.39 1261
5976.12 1355
5976.85 1436
5977.58 1444
5978.31 1419
5979.04 1348
5979.77 1484
5980.50 1518
5981.23 1567
5981.96 1667
5982.69 1674
5983.42 1667
5984.15 1678
5984.88 1765
5985.61 1746
5986.34 1638
5987.07 1567
5987.80 1619
5988.53 1601
5989.26 1662
5989.99 1721
5990.72 1521
5991.45 1515
5992.18 1755
5992.91 1698
5993.64 1650
5994.37 1696
5995.10 1669
5995.83 1643
5996.56 1717
5997.29 1765
5998.02 1616
5998.75 1684
5999.49 1775
6000.22 1665
6000.95 1763
6001.68 1782
6002.41 1862
6003.14 1806
6003.87 1819
6004.60 1689
6005.33 1645
6006.06 1650
6006.80 1576
6007.53 1713
6008.26 1777
6008.99 2261
6009.72 2629
6010.45 2988
6011.18 3314
6011.92 4107
6012.65 4542
6013.38 5256
6014.11 5783
6014.84 6250
6015.57 6492
6016.31 6275
6017.04 6000
6017.77 5678
6018.50 5171
6019.23 4353
6019.97 3898
6020.70 3312
6021.43 2611
6022.16 2109
6022.89 1891
6023.63 1669
6024.36 1668
6025.09 1561
6025.82 1406
6026.56 1341
6027.29 1299
6028.02 1251
6028.75 1303
6029.49 1273
6030.22 1070
6030.95 1074
6031.68 1065
6032.42 1099
6033.15 1119
6033.88 1088
6034.62 1035
6035.35 1080
6036.08 1042
6036.81 1065
6037.55 1058
6038.28 1129
6039.01 1244
6039.75 1060
6040.48 1199
6041.21 1297
6041.95 1201
6042.68 1258
6043.41 1272
6044.15 1240
6044.88 1351
6045.61 1254
6046.35 1293
6047.08 1313
6047.82 1326
6048.55 1410
6049.28 1343
6050.02 1439
6050.75 1463
6051.49 1718
6052.22 1959
6052.95 1972
6053.69 2090
6054.42 2135
6055.16 2053
6055.89 2090
6056.62 1948
6057.36 1742
6058.09 1666
6058.83 1503
6059.56 1461
6060.30 1382
6061.03 1328
6061.77 1338
6062.50 1288
6063.23 1316
6063.97 1249
6064.70 1201
6065.44 1203
6066.17 1093
6066.91 1094
6067.64 1120
6068.38 1161
6069.11 1221
6069.85 1151
6070.58 1158
6071.32 1229
6072.05 1129
6072.79 1035
6073.52 1114
6074.26 997
6075.00 1037
6075.73 1025
6076.47 1026
6077.20 961
6077.94 969
6078.67 905
6079.41 889
6080.14 904
6080.88 955
6081.62 869
6082.35 934
6083.09 941
6083.82 938
6084.56 948
6085.30 798
6086.03 816
6086.77 768
6087.50 795
6088.24 896
6088.98 887
6089.71 890
6090.45 839
6091.19 854
6091.92 923
6092.66 918
6093.39 918
6094.13 868
6094.87 948
6095.60 991
6096.34 893
6097.08 952
6097.81 928
6098.55 947
6099.29 889
6100.03 790
6100.76 769
6101.50 824
6102.24 775
6102.97 779
6103.71 755
6104.45 744
6105.18 808
6105.92 741
6106.66 781
6107.40 759
6108.13 749
6108.87 798
6109.61 762
6110.35 679
6111.08 699
6111.82 752
6112.56 828
6113.30 725
6114.03 766
6114.77 819
6115.51 781
6116.25 782
6116.99 839
6117.72 785
6118.46 780
6119.20 760
6119.94 799
6120.68 807
6121.41 760
6122.15 815
6122.89 802
6123.63 868
6124.37 832
6125.11 805
6125.84 795
6126.58 778
6127.32 872
6128.06 879
6128.80 931
6129.54 977
6130.28 990
6131.02 898
6131.75 882
6132.49 957
6133.23 1084
6133.97 1005
6134.71 928
6135.45 947
6136.19 1028
6136.93 998
6137.67 910
6138.41 964
6139.14 923
6139.88 981
6140.62 947
6141.36 934
6142.10 932
6142.84 966
6143.58 921
6144.32 867
6145.06 882
6145.80 925
6146.54 953
6147.28 881
6148.02 900
6148.76 818
6149.50 848
6150.24 838
6150.98 928
6151.72 862
6152.46 877
6153.20 928
6153.94 840
6154.68 864
6155.42 888
6156.16 979
6156.90 1100
6157.64 974
6158.38 1119
6159.12 1008
6159.86 966
6160.60 1064
6161.34 1037
6162.08 1023
6162.82 1151
6163.57 1088
6164.31 1126
6165.05 1173
6165.79 1262
6166.53 1338
6167.27 1592
6168.01 1570
6168.75 1648
6169.49 1679
6170.23 1704
6170.98 1515
6171.72 1463
6172.46 1474
6173.20 1519
6173.94 1381
6174.68 1391
6175.42 1394
6176.16 1366
6176.91 1371
6177.65 1203
6178.39 1247
6179.13 1295
6179.87 1276
6180.61 1309
6181.36 1288
6182.10 1289
6182.84 1389
6183.58 1456
6184.32 1410
6185.07 1452
6185.81 1565
6186.55 1467
6187.29 1479
6188.03 1554
6188.78 1524
6189.52 1664
6190.26 1579
6191.00 1540
6191.75 1713
6192.49 1757
6193.23 1701
6193.97 1808
6194.72 1839
6195.46 1866
6196.20 1891
6196.94 1889
6197.69 2017
6198.43 2078
6199.17 1938
6199.92 1944
6200.66 1904
6201.40 1882
6202.15 2042
6202.89 2140
6203.63 2028
6204.37 2090
6205.12 2490
6205.86 3088
6206.60 3901
6207.35 4821
6208.09 6219
6208.83 7861
6209.58 9717
6210.32 11152
6211.07 12203
6211.81 12098
6212.55 11956
6213.30 11485
6214.04 10251
6214.78 8819
6215.53 7375
6216.27 5940
6217.02 5003
6217.76 3948
6218.50 3253
6219.25 2847
6219.99 2523
6220.74 2298
6221.48 2142
6222.22 1880
6222.97 2020
6223.71 1932
6224.46 2096
6225.20 2114
6225.95 2220
6226.69 2222
6227.44 2090
6228.18 1981
6228.92 2033
6229.67 1931
6230.41 1726
6231.16 1533
6231.90 1427
6232.65 1383
6233.39 1153
6234.14 1107
6234.88 1176
6235.63 1201
6236.37 1194
6237.12 1287
6237.86 1424
6238.61 1534
6239.35 1742
6240.10 1915
6240.85 2169
6241.59 2282
6242.34 2341
6243.08 2252
6243.83 2116
6244.57 1964
6245.32 1777
6246.06 1669
6246.81 1571
6247.56 1480
6248.30 1450
6249.05 1547
6249.79 1549
6250.54 1522
6251.29 1539
6252.03 1449
6252.78 1442
6253.52 1273
6254.27 1327
6255.02 1354
6255.76 1250
6256.51 1326
6257.26 1351
6258.00 1360
6258.75 1418
6259.49 1294
6260.24 1176
6260.99 1260
6261.73 1270
6262.48 1255
6263.23 1147
6263.97 1040
6264.72 1105
6265.47 1097
6266.21 1075
6266.96 1120
6267.71 1116
6268.46 1131
6269.20 1174
6269.95 1133
6270.70 1075
6271.44 1127
6272.19 1060
6272.94 961
6273.69 1148
6274.43 1082
6275.18 1049
6275.93 1092
6276.68 1079
6277.42 998
6278.17 911
6278.92 1010
6279.67 1108
6280.41 961
6281.16 946
6281.91 962
6282.66 956
6283.41 1036
6284.15 891
6284.90 863
6285.65 868
6286.40 885
6287.15 825
6287.89 931
6288.64 904
6289.39 895
6290.14 868
6290.89 818
6291.64 822
6292.38 839
6293.13 845
6293.88 712
6294.63 742
6295.38 773
6296.13 755
6296.88 756
6297.62 753
6298.37 723
6299.12 727
6299.87 697
6300.62 787
6301.37 730
6302.12 688
6302.87 656
6303.62 647
6304.37 728
6305.11 725
6305.86 710
6306.61 637
6307.36 624
6308.11 725
6308.86 702
6309.61 717
6310.36 781
6311.11 855
6311.86 879
6312.61 934
6313.36 821
6314.11 863
6314.86 844
6315.61 796
6316.36 803
6317.11 765
6317.86 746
6318.61 697
6319.36 728
6320.11 690
6320.86 680
6321.61 743
6322.36 684
6323.11 662
6323.86 637
6324.61 654
6325.36 651
6326.11 650
6326.86 595
6327.61 644
6328.36 634
6329.11 586
6329.86 600
6330.61 617
6331.37 517
6332.12 553
6332.87 608
6333.62 590
6334.37 590
6335.12 607
6335.87 637
6336.62 583
6337.37 620
6338.12 586
6338.88 550
6339.63 566
6340.38 555
6341.13 523
6341.88 506
6342.63 517
6343.38 533
6344.14 584
6344.89 623
6345.64 587
6346.39 657
6347.14 662
6347.89 621
6348.65 637
6349.40 666
6350.15 682
6350.90 735
6351.65 758
6352.41 739
6353.16 761
6353.91 872
6354.66 911
6355.41 727
6356.17 755
6356.92 786
6357.67 866
6358.42 717
6359.18 725
6359.93 666
6360.68 689
6361.43 683
6362.19 647
6362.94 674
6363.69 624
6364.44 599
6365.20 610
6365.95 617
6366.70 610
6367.46 515
6368.21 588
6368.96 579
6369.71 589
6370.47 565
6371.22 665
6371.97 636
6372.73 680
6373.48 634
6374.23 578
6374.99 694
6375.74 600
6376.49 556
6377.25 558
6378.00 578
6378.75 610
6379.51 533
6380.26 566
6381.02 637
6381.77 631
6382.52 646
6383.28 722
6384.03 659
6384.78 591
6385.54 620
6386.29 613
6387.05 654
6387.80 544
6388.56 564
6389.31 534
6390.06 505
6390.82 519
6391.57 527
6392.33 525
6393.08 545
6393.84 540
6394.59 480
6395.34 547
6396.10 566
6396.85 561
6397.61 542
6398.36 510
6399.12 602
6399.87 560
6400.63 596
6401.38 599
6402.14 595
6402.89 595
6403.65 551
6404.40 568
6405.16 571
6405.91 502
6406.67 556
6407.42 575
6408.18 620
6408.93 646
6409.69 669
6410.45 707
6411.20 754
6411.96 713
6412.71 683
6413.47 654
6414.22 544
6414.98 583
6415.73 571
6416.49 632
6417.25 549
6418.00 557
6418.76 563
6419.51 516
6420.27 536
6421.03 593
6421.78 663
6422.54 590
6423.29 565
6424.05 543
6424.81 567
6425.56 534
6426.32 507
6427.08 586
6427.83 579
6428.59 507
6429.35 543
6430.10 522
6430.86 534
6431.62 566
6432.37 572
6433.13 545
6433.89 601
6434.64 550
6435.40 542
6436.16 509
6436.91 513
6437.67 500
6438.43 543
6439.19 502
6439.94 523
6440.70 562
6441.46 578
6442.21 579
6442.97 504
6443.73 602
6444.49 532
6445.24 566
6446.00 610
6446.76 589
6447.52 531
6448.28 554
6449.03 560
6449.79 536
6450.55 505
6451.31 493
6452.06 532
6452.82 530
6453.58 591
6454.34 536
6455.10 501
6455.85 495
6456.61 640
6457.37 631
6458.13 664
6458.89 623
6459.65 623
6460.40 591
6461.16 698
6461.92 679
6462.68 642
6463.44 699
6464.20 601
6464.96 589
6465.71 592
6466.47 692
6467.23 657
6467.99 653
6468.75 674
6469.51 789
6470.27 681
6471.03 704
6471.79 677
6472.54 618
6473.30 724
6474.06 740
6474.82 723
6475.58 781
6476.34 703
6477.10 742
6477.86 743
6478.62 692
6479.38 653
6480.14 756
6480.90 809
6481.66 733
6482.42 668
6483.18 813
6483.94 805
6484.70 875
6485.46 885
6486.22 827
6486.98 844
6487.74 854
6488.50 906
6489.26 911
6490.02 886
6490.78 957
6491.54 938
6492.30 973
6493.06 994
6493.82 1126
6494.58 1176
6495.34 1235
6496.10 1161
6496.86 1184
6497.62 1247
6498.38 1282
6499.14 1238
6499.90 1242
6500.66 1274
6501.42 1288
6502.19 1233
6502.95 1157
6503.71 1143
6504.47 1231
6505.23 1220
6505.99 1183
6506.75 1343
6507.51 1291
6508.27 1384
6509.04 1434
6509.80 1332
6510.56 1384
6511.32 1432
6512.08 1438
6512.84 1460
6513.60 1440
6514.37 1531
6515.13 1673
6515.89 1568
6516.65 1486
6517.41 1480
6518.17 1431
6518.94 1581
6519.70 1692
6520.46 1758
6521.22 1681
6521.98 1793
6522.75 1827
6523.51 1843
6524.27 2134
6525.03 2502
6525.79 2649
6526.56 3086
6527.32 3363
6528.08 3655
6528.84 4124
6529.61 4215
6530.37 4660
6531.13 4453
6531.89 4394
6532.66 4132
6533.42 3960
6534.18 3798
6534.94 4090
6535.71 4664
6536.47 5351
6537.23 6061
6538.00 6792
6538.76 7098
6539.52 7449
6540.29 6931
6541.05 6144
6541.81 5346
6542.57 4411
6543.34 3600
6544.10 2939
6544.86 2562
6545.63 2210
6546.39 1924
6547.16 1654
6547.92 1521
6548.68 1417
6549.45 1257
6550.21 1180
6550.97 1217
6551.74 1177
6552.50 1162
6553.26 1187
6554.03 1145
6554.79 1222
6555.56 1236
6556.32 1278
6557.08 1185
6557.85 1167
6558.61 1096
6559.38 1111
6560.14 1163
6560.91 1162
6561.67 1198
6562.43 1156
6563.20 1248
6563.96 1250
6564.73 1427
6565.49 1507
6566.26 1549
6567.02 1391
6567.79 1419
6568.55 1425
6569.32 1414
6570.08 1445
6570.85 1462
6571.61 1369
6572.38 1340
6573.14 1376
6573.91 1395
6574.67 1403
6575.44 1432
6576.20 1375
6576.97 1373
6577.73 1422
6578.50 1507
6579.26 1601
6580.03 1473
6580.79 1507
6581.56 1528
6582.32 1571
6583.09 1501
6583.86 1498
6584.62 1333
6585.39 1334
6586.15 1435
6586.92 1400
6587.68 1324
6588.45 1377
6589.22 1456
6589.98 1508
6590.75 1554
6591.51 1632
6592.28 1709
6593.05 1853
6593.81 2167
6594.58 2436
6595.35 2582
6596.11 2700
6596.88 2792
6597.64 2843
6598.41 2779
6599.18 2485
6599.94 2368
6600.71 2115
6601.48 1959
6602.24 1743
6603.01 1606
6603.78 1592
6604.54 1514
6605.31 1443
6606.08 1458
6606.85 1438
6607.61 1429
6608.38 1511
6609.15 1606
6609.91 1637
6610.68 1788
6611.45 1809
6612.22 1755
6612.98 1619
6613.75 1712
6614.52 1478
6615.28 1364
6616.05 1376
6616.82 1305
6617.59 1178
6618.36 1109
6619.12 1141
6619.89 1088
6620.66 1102
6621.43 1053
6622.19 1072
6622.96 1079
6623.73 1016
6624.50 1037
6625.27 1041
6626.03 980
6626.80 1010
6627.57 1014
6628.34 1089
6629.11 981
6629.88 993
6630.64 1080
6631.41 1131
6632.18 1289
6632.95 1221
6633.72 1353
6634.49 1401
6635.25 1542
6636.02 1572
6636.79 1670
6637.56 1672
6638.33 1610
6639.10 1519
6639.87 1407
6640.64 1318
6641.41 1266
6642.17 1326
6642.94 1246
6643.71 1075
6644.48 982
6645.25 948
6646.02 938
6646.79 976
6647.56 926
6648.33 961
6649.10 1028
6649.87 967
6650.64 969
6651.41 993
6652.18 1102
6652.95 1028
6653.71 1068
6654.48 1093
6655.25 1086
6656.02 1083
6656.79 1132
6657.56 1048
6658.33 1142
6659.10 1240
6659.87 1163
6660.64 1103
6661.41 1001
6662.18 969
6662.95 970
6663.72 931
6664.50 984
6665.27 980
6666.04 952
6666.81 1033
6667.58 976
6668.35 974
6669.12 1009
6669.89 972
6670.66 1056
6671.43 1066
6672.20 974
6672.97 1032
6673.74 987
6674.51 1034
6675.28 1036
6676.06 1041
6676.83 1034
6677.60 994
6678.37 1033
6679.14 978
6679.91 997
6680.68 989
6681.45 1074
6682.22 1103
6683.00 1075
6683.77 1151
6684.54 1299
6685.31 1419
6686.08 1551
6686.85 1527
6687.63 1498
6688.40 1477
6689.17 1380
6689.94 1232
6690.71 1141
6691.48 1149
6692.26 1028
6693.03 1032
6693.80 1012
6694.57 1006
6695.34 946
6696.12 968
6696.89 908
6697.66 871
6698.43 901
6699.21 944
6699.98 971
6700.75 901
6701.52 920
6702.30 1014
6703.07 1024
6703.84 1014
6704.61 967
6705.39 937
6706.16 981
6706.93 923
6707.70 874
6708.48 883
6709.25 808
6710.02 906
6710.80 865
6711.57 907
6712.34 881
6713.12 894
6713.89 825
6714.66 826
6715.44 806
6716.21 830
6716.98 808
6717.76 894
6718.53 881
6719.30 884
6720.08 788
6720.85 909
6721.62 824
6722.40 829
6723.17 833
6723.94 917
6724.72 882
6725.49 845
6726.27 851
6727.04 851
6727.81 901
6728.59 897
6729.36 836
6730.14 924
6730.91 833
6731.68 925
6732.46 847
6733.23 916
6734.01 971
6734.78 922
6735.56 979
6736.33 950
6737.10 987
6737.88 1017
6738.65 948
6739.43 962
6740.20 934
6740.98 1026
6741.75 984
6742.53 1067
6743.30 1128
6744.08 1053
6744.85 983
6745.63 993
6746.40 966
6747.18 999
6747.95 1066
6748.73 1104
6749.50 1169
6750.28 1203
6751.05 1395
6751.83 1376
6752.60 1543
6753.38 1808
6754.16 1843
6754.93 1888
6755.71 1882
6756.48 1801
6757.26 1628
6758.03 1436
6758.81 1381
6759.59 1255
6760.36 1232
6761.14 1044
6761.91 1103
6762.69 1140
6763.46 1038
6764.24 1057
6765.02 1005
6765.79 1020
6766.57 1053
6767.35 1098
6768.12 916
6768.90 1021
6769.67 1051
6770.45 936
6771.23 971
6772.00 863
6772.78 914
6773.56 949
6774.33 947
6775.11 897
6775.89 924
6776.66 945
6777.44 865
6778.22 901
6778.99 803
6779.77 757
6780.55 805
6781.33 822
6782.10 718
6782.88 799
6783.66 832
6784.43 808
6785.21 819
6785.99 685
6786.77 698
6787.54 696
6788.32 716
6789.10 800
6789.88 794
6790.65 824
6791.43 844
6792.21 730
6792.99 730
6793.76 767
6794.54 762
6795.32 715
6796.10 714
6796.88 795
6797.65 793
6798.43 771
6799.21 721
6799.99 756
6800.77 781
6801.55 750
6802.32 773
6803.10 884
6803.88 840
6804.66 963
6805.44 1047
6806.22 1084
6806.99 1090
6807.77 931
6808.55 1030
6809.33 1046
6810.11 936
6810.89 879
6811.67 848
6812.44 852
6813.22 864
6814.00 902
6814.78 772
6815.56 904
6816.34 888
6817.12 895
6817.90 793
6818.68 833
6819.46 863
6820.24 884
6821.02 884
6821.79 796
6822.57 850
6823.35 799
6824.13 788
6824.91 781
6825.69 807
6826.47 783
6827.25 744
6828.03 757
6828.81 764
6829.59 820
6830.37 748
6831.15 720
6831.93 821
6832.71 797
6833.49 914
6834.27 862
6835.05 722
6835.83 702
6836.61 747
6837.39 723
6838.17 750
6838.95 796
6839.73 719
6840.51 689
6841.29 797
6842.07 809
6842.85 770
6843.64 805
6844.42 770
6845.20 697
6845.98 656
6846.76 738
6847.54 667
6848.32 775
6849.10 803
6849.88 1008
6850.66 1147
6851.44 1315
6852.23 1423
6853.01 1460
6853.79 1550
6854.57 1426
6855.35 1536
6856.13 1449
6856.91 1307
6857.69 1160
6858.48 903
6859.26 867
6860.04 894
6860.82 818
6861.60 812
6862.38 853
6863.17 845
6863.95 821
6864.73 827
6865.51 817
6866.29 899
6867.07 951
6867.86 902
6868.64 891
6869.42 908
6870.20 959
6870.99 926
6871.77 918
6872.55 963
6873.33 881
6874.11 913
6874.90 849
6875.68 832
6876.46 812
6877.24 849
6878.03 964
6878.81 899
6879.59 1032
6880.38 1041
6881.16 1061
6881.94 1050
6882.72 1106
6883.51 1133
6884.29 1191
6885.07 1281
6885.86 1318
6886.64 1593
6887.42 1829
6888.20 2015
6888.99 2420
6889.77 2610
6890.55 2797
6891.34 2889
6892.12 2701
6892.90 2303
6893.69 1973
6894.47 1884
6895.26 1499
6896.04 1428
6896.82 1231
6897.61 1149
6898.39 1177
6899.17 1095
6899.96 1052
6900.74 1110
6901.53 1054
6902.31 1108
6903.09 1185
6903.88 1150
6904.66 1113
6905.45 1057
6906.23 1012
6907.01 1091
6907.80 1131
6908.58 1046
6909.37 1010
6910.15 1000
6910.94 981
6911.72 899
6912.51 953
6913.29 887
6914.07 876
6914.86 872
6915.64 905
6916.43 857
6917.21 948
6918.00 972
6918.78 877
6919.57 883
6920.35 904
6921.14 926
6921.92 898
6922.71 818
6923.49 934
6924.28 888
6925.06 858
6925.85 932
6926.64 923
6927.42 892
6928.21 941
6928.99 948
6929.78 1022
6930.56 926
6931.35 928
6932.13 1009
6932.92 1069
6933.71 1014
6934.49 1024
6935.28 1047
6936.06 1086
6936.85 1199
6937.63 1091
6938.42 1119
6939.21 1188
6939.99 1088
6940.78 1212
6941.57 1268
6942.35 1196
6943.14 1441
6943.92 1543
6944.71 1449
6945.50 1611
6946.28 1605
6947.07 1639
6947.86 1719
6948.64 1818
6949.43 1979
6950.22 1919
6951.00 1932
6951.79 1923
6952.58 1677
6953.36 1705
6954.15 1641
6954.94 1541
6955.72 1419
6956.51 1360
6957.30 1334
6958.09 1493
6958.87 1429
6959.66 1452
6960.45 1384
6961.24 1326
6962.02 1328
6962.81 1379
6963.60 1427
6964.38 1417
6965.17 1471
6965.96 1366
6966.75 1467
6967.54 1529
6968.32 1480
6969.11 1676
6969.90 1779
6970.69 1838
6971.47 1924
6972.26 2118
6973.05 2110
6973.84 1983
6974.63 1965
6975.41 1947
6976.20 1957
6976.99 1778
6977.78 1712
6978.57 1868
6979.36 1872
6980.14 2018
6980.93 2180
6981.72 2282
6982.51 2695
6983.30 3416
6984.09 4421
6984.88 5766
6985.66 7145
6986.45 8732
6987.24 9943
6988.03 10721
6988.82 11363
6989.61 10696
6990.40 9579
6991.19 8484
6991.98 7156
6992.76 5701
6993.55 4706
6994.34 3791
6995.13 3047
6995.92 2490
6996.71 2172
6997.50 2109
6998.29 1847
6999.08 1785
6999.87 1740
7000.66 1727
7001.45 1687
7002.24 1650
7003.03 1620
7003.82 1606
7004.61 1546
7005.40 1552
7006.19 1427
7006.98 1396
7007.77 1299
7008.56 1157
7009.35 1211
7010.14 1244
7010.93 1028
7011.72 941
7012.51 1038
7013.30 1115
7014.09 1214
7014.88 1253
7015.67 1349
7016.46 1264
7017.25 1224
7018.04 1295
7018.83 1243
7019.62 1259
7020.41 1191
7021.20 1159
7021.99 1206
7022.78 1239
7023.57 1253
7024.37 1317
7025.16 1413
7025.95 1233
7026.74 1241
7027.53 1301
7028.32 1213
7029.11 1271
7029.90 1198
7030.69 1126
7031.49 1141
7032.28 1142
7033.07 1185
7033.86 1064
7034.65 1050
7035.44 1086
7036.23 1042
7037.03 1123
7037.82 1066
7038.61 1095
7039.40 1102
7040.19 1094
7040.98 1183
7041.78 1269
7042.57 1306
7043.36 1419
7044.15 1340
7044.94 1391
7045.74 1399
7046.53 1333
7047.32 1543
7048.11 1620
7048.91 1783
7049.70 1976
7050.49 2167
7051.28 2406
7052.08 2644
7052.87 2618
7053.66 2633
7054.45 2478
7055.25 2135
7056.04 1744
7056.83 1620
7057.62 1482
7058.42 1386
7059.21 1303
7060.00 1374
7060.80 1323
7061.59 1289
7062.38 1267
7063.17 1247
7063.97 1317
7064.76 1199
7065.55 1321
7066.35 1215
7067.14 1231
7067.93 1240
7068.73 1219
7069.52 1193
7070.31 1151
7071.11 1082
7071.90 1008
7072.69 993
7073.49 1032
7074.28 1027
7075.08 940
7075.87 901
7076.66 843
7077.46 866
7078.25 926
7079.05 868
7079.84 865
7080.63 829
7081.43 785
7082.22 946
7083.02 859
7083.81 802
7084.60 801
7085.40 743
7086.19 783
7086.99 889
7087.78 783
7088.58 735
7089.37 730
7090.17 811
7090.96 771
7091.76 867
7092.55 792
7093.34 687
7094.14 746
7094.93 746
7095.73 691
7096.52 710
7097.32 752
7098.11 734
7098.91 616
7099.70 626
7100.50 614
7101.29 715
7102.09 733
7102.89 690
7103.68 693
7104.48 681
7105.27 626
7106.07 611
7106.86 605
7107.66 555
7108.45 569
7109.25 621
7110.05 646
7110.84 624
7111.64 620
7112.43 680
7113.23 599
7114.02 646
7114.82 623
7115.62 682
7116.41 778
7117.21 683
7118.00 721
7118.80 697
7119.60 645
7120.39 622
7121.19 652
7121.99 643
7122.78 591
7123.58 627
7124.38 617
7125.17 669
7125.97 754
7126.77 640
7127.56 525
7128.36 571
7129.16 663
7129.95 698
7130.75 606
7131.55 650
7132.34 737
7133.14 664
7133.94 717
7134.73 688
7135.53 735
7136.33 690
7137.13 678
7137.92 672
7138.72 651
7139.52 580
7140.32 576
7141.11 552
7141.91 533
7142.71 579
7143.51 592
7144.30 552
7145.10 525
7145.90 491
7146.70 551
7147.49 574
7148.29 537
7149.09 616
7149.89 619
7150.69 531
7151.48 521
7152.28 532
7153.08 500
7153.88 498
7154.68 509
7155.47 455
7156.27 501
7157.07 491
7157.87 568
7158.67 626
7159.47 625
7160.27 562
7161.06 594
7161.86 568
7162.66 457
7163.46 497
7164.26 523
7165.06 503
7165.86 445
7166.66 459
7167.45 496
7168.25 446
7169.05 522
7169.85 532
7170.65 482
7171.45 444
7172.25 492
7173.05 481
7173.85 481
7174.65 506
7175.45 486
7176.25 462
7177.04 491
7177.84 550
7178.64 507
7179.44 464
7180.24 423
7181.04 404
7181.84 420
7182.64 420
7183.44 439
7184.24 527
7185.04 479
7185.84 427
7186.64 472
7187.44 515
7188.24 483
7189.04 421
7189.84 408
7190.64 451
7191.44 429
7192.24 377
7193.04 401
7193.84 481
7194.64 415
7195.44 425
7196.25 450
7197.05 485
7197.85 475
7198.65 355
7199.45 406
7200.25 408
7201.05 430
7201.85 415
7202.65 361
7203.45 454
7204.25 432
7205.05 415
7205.86 394
7206.66 407
7207.46 353
7208.26 434
7209.06 489
7209.86 440
7210.66 421
7211.46 473
7212.27 456
7213.07 473
7213.87 455
7214.67 460
7215.47 426
7216.27 389
7217.07 509
7217.88 491
7218.68 484
7219.48 486
7220.28 495
7221.08 501
7221.89 530
7222.69 533
7223.49 505
7224.29 482
7225.09 518
7225.90 484
7226.70 455
7227.50 445
7228.30 427
7229.11 452
7229.91 437
7230.71 488
7231.51 498
7232.32 456
7233.12 435
7233.92 446
7234.72 433
7235.53 421
7236.33 472
7237.13 482
7237.93 478
7238.74 423
7239.54 373
7240.34 428
7241.15 409
7241.95 364
7242.75 424
7243.56 431
7244.36 430
7245.16 480
7245.97 390
7246.77 397
7247.57 329
7248.38 429
7249.18 424
7249.98 398
7250.79 412
7251.59 451
7252.39 402
7253.20 480
7254.00 436
7254.81 381
7255.61 389
7256.41 431
7257.22 456
7258.02 442
7258.82 392
7259.63 448
7260.43 420
7261.24 529
7262.04 492
7262.85 514
7263.65 495
7264.45 486
7265.26 505
7266.06 509
7266.87 484
7267.67 423
7268.48 391
7269.28 480
7270.09 423
7270.89 470
7271.70 428
7272.50 447
7273.30 489
7274.11 445
7274.91 422
7275.72 447
7276.52 447
7277.33 445
7278.13 441
7278.94 432
7279.74 400
7280.55 459
7281.36 502
7282.16 445
7282.97 530
7283.77 641
7284.58 701
7285.38 681
7286.19 689
7286.99 696
7287.80 718
7288.60 667
7289.41 620
7290.22 592
7291.02 536
7291.83 572
7292.63 469
7293.44 437
7294.25 509
7295.05 479
7295.86 488
7296.66 516
7297.47 495
7298.28 460
7299.08 507
7299.89 505
7300.70 531
7301.50 500
7302.31 483
7303.11 492
7303.92 466
7304.73 441
7305.53 421
7306.34 407
7307.15 404
7307.95 516
7308.76 498
7309.57 400
7310.37 488
7311.18 479
7311.99 559
7312.80 514
7313.60 535
7314.41 541
7315.22 575
7316.02 655
7316.83 658
7317.64 751
7318.45 743
7319.25 963
7320.06 1188
7320.87 1251
7321.68 1228
7322.48 1148
7323.29 1194
7324.10 1004
7324.91 805
7325.71 770
7326.52 689
7327.33 691
7328.14 596
7328.95 565
7329.75 581
7330.56 659
7331.37 582
7332.18 633
7332.99 513
7333.79 577
7334.60 662
7335.41 566
7336.22 602
7337.03 609
7337.84 574
7338.64 516
7339.45 518
7340.26 496
7341.07 511
7341.88 570
7342.69 528
7343.50 486
7344.30 492
7345.11 411
7345.92 446
7346.73 425
7347.54 485
7348.35 460
7349.16 461
7349.97 484
7350.78 461
7351.58 489
7352.39 446
7353.20 433
7354.01 487
7354.82 523
7355.63 391
7356.44 399
7357.25 465
7358.06 448
7358.87 437
7359.68 412
7360.49 442
7361.30 407
7362.11 447
7362.92 403
7363.73 423
7364.54 372
7365.35 433
7366.16 385
7366.97 373
7367.78 343
7368.59 408
7369.40 412
7370.21 391
7371.02 379
7371.83 359
7372.64 388
7373.45 463
7374.26 399
7375.07 330
7375.88 439
7376.69 392
7377.50 398
7378.31 394
7379.12 376
7379.93 462
7380.74 409
7381.55 416
7382.37 411
7383.18 464
7383.99 522
7384.80 478
7385.61 435
7386.42 446
7387.23 416
7388.04 398
7388.85 412
7389.67 423
7390.48 388
7391.29 334
7392.10 462
7392.91 443
7393.72 408
7394.53 388
7395.35 421
7396.16 362
7396.97 347
7397.78 417
7398.59 383
7399.40 334
7400.22 332
7401.03 412
7401.84 385
7402.65 341
7403.46 419
7404.28 381
7405.09 383
7405.90 402
7406.71 378
7407.52 398
7408.34 387
7409.15 390
7409.96 360
7410.77 371
7411.59 386
7412.40 403
7413.21 395
7414.02 360
7414.84 391
7415.65 379
7416.46 347
7417.27 384
7418.09 349
7418.90 335
7419.71 340
7420.53 359
7421.34 344
7422.15 320
7422.97 372
7423.78 396
7424.59 409
7425.40 407
7426.22 330
7427.03 315
7427.84 326
7428.66 317
7429.47 381
7430.28 396
7431.10 398
7431.91 393
7432.73 452
7433.54 467
7434.35 460
7435.17 447
7435.98 352
7436.79 370
7437.61 424
7438.42 370
7439.24 461
7440.05 441
7440.86 393
7441.68 413
7442.49 386
7443.31 389
7444.12 454
7444.94 479
7445.75 439
7446.56 398
7447.38 340
7448.19 295
7449.01 370
7449.82 422
7450.64 374
7451.45 339
7452.27 412
7453.08 362
7453.90 415
7454.71 380
7455.52 365
7456.34 394
7457.15 403
7457.97 421
7458.78 357
7459.60 337
7460.42 407
7461.23 383
7462.05 428
7462.86 492
7463.68 519
7464.49 468
7465.31 527
7466.12 509
7466.94 490
7467.75 430
7468.57 425
7469.38 364
7470.20 362
7471.02 423
7471.83 385
7472.65 381
7473.46 475
7474.28 430
7475.10 481
7475.91 518
7476.73 469
7477.54 450
7478.36 419
7479.18 416
7479.99 361
7480.81 427
7481.62 466
7482.44 475
7483.26 445
7484.07 463
7484.89 430
7485.71 398
7486.52 376
7487.34 397
7488.16 391
7488.97 364
7489.79 363
7490.61 385
7491.42 351
7492.24 350
7493.06 390
7493.87 422
7494.69 392
7495.51 378
7496.33 358
7497.14 379
7497.96 397
7498.78 344
7499.59 384
7500.41 360
7501.23 393
7502.05 414
7502.86 330
7503.68 336
7504.50 303
7505.32 350
7506.13 340
7506.95 297
7507.77 323
7508.59 369
7509.40 382
7510.22 349
7511.04 390
7511.86 406
7512.68 354
7513.49 327
7514.31 327
7515.13 328
7515.95 283
7516.77 333
7517.59 305
7518.40 403
7519.22 331
7520.04 315
7520.86 367
7521.68 397
7522.50 424
7523.31 433
7524.13 351
7524.95 283
7525.77 317
7526.59 347
7527.41 339
7528.23 385
7529.05 328
7529.86 349
7530.68 331
7531.50 353
7532.32 339
7533.14 314
7533.96 294
7534.78 341
7535.60 302
7536.42 316
7537.24 308
7538.06 331
7538.88 334
7539.70 338
7540.51 358
7541.33 398
7542.15 402
7542.97 312
7543.79 289
7544.61 285
7545.43 303
7546.25 309
7547.07 347
7547.89 404
7548.71 313
7549.53 367
7550.35 356
7551.17 303
7551.99 289
7552.81 294
7553.63 346
7554.45 340
7555.27 306
7556.09 351
7556.91 334
7557.73 329
7558.56 343
7559.38 332
7560.20 387
7561.02 327
7561.84 356
7562.66 319
7563.48 314
7564.30 311
7565.12 303
7565.94 300
7566.76 273
7567.58 323
7568.40 304
7569.23 347
7570.05 361
7570.87 292
7571.69 312
7572.51 353
7573.33 361
7574.15 350
7574.97 363
7575.80 354
7576.62 327
7577.44 329
7578.26 329
7579.08 346
7579.90 348
7580.73 412
7581.55 377
7582.37 302
7583.19 327
7584.01 356
7584.83 406
7585.66 365
7586.48 364
7587.30 381
7588.12 351
7588.95 424
7589.77 434
7590.59 363
7591.41 384
7592.23 420
7593.06 410
7593.88 424
7594.70 447
7595.52 453
7596.35 470
7597.17 448
7597.99 450
7598.81 511
7599.64 472
7600.46 450
7601.28 504
7602.11 502
7602.93 472
7603.75 452
7604.57 497
7605.40 533
7606.22 538
7607.04 558
7607.87 529
7608.69 556
7609.51 523
7610.34 494
7611.16 506
7611.98 444
7612.81 467
7613.63 500
7614.45 520
7615.28 438
7616.10 510
7616.92 579
7617.75 606
7618.57 592
7619.40 635
7620.22 698
7621.04 702
7621.87 623
7622.69 611
7623.52 619
7624.34 585
7625.16 539
7625.99 536
7626.81 544
7627.64 563
7628.46 506
7629.28 487
7630.11 516
7630.93 652
7631.76 652
7632.58 687
7633.41 661
7634.23 625
7635.06 740
7635.88 658
7636.71 647
7637.53 544
7638.36 531
7639.18 541
7640.01 464
7640.83 483
7641.66 452
7642.48 397
7643.31 375
7644.13 436
7644.96 398
7645.78 388
7646.61 390
7647.43 396
7648.26 493
7649.08 457
7649.91 424
7650.73 455
7651.56 470
7652.38 464
7653.21 417
7654.04 352
7654.86 386
7655.69 371
7656.51 346
7657.34 415
7658.16 365
7658.99 412
7659.82 394
7660.64 416
7661.47 414
7662.29 429
7663.12 407
7663.95 364
7664.77 363
7665.60 378
7666.43 375
7667.25 357
7668.08 391
7668.91 317
7669.73 282
7670.56 330
7671.38 327
7672.21 286
7673.04 310
7673.87 358
7674.69 345
7675.52 342
7676.35 374
7677.17 350
7678.00 364
7678.83 367
7679.65 352
7680.48 338
7681.31 322
7682.13 349
7682.96 313
7683.79 388
7684.62 326
7685.44 355
7686.27 311
7687.10 369
7687.93 363
7688.75 347
7689.58 354
7690.41 354
7691.24 329
7692.06 326
7692.89 349
7693.72 303
7694.55 349
7695.38 349
7696.20 330
7697.03 336
7697.86 330
7698.69 343
7699.52 332
7700.34 350
7701.17 341
7702.00 354
7702.83 364
7703.66 357
7704.49 351
7705.31 321
7706.14 296
7706.97 332
7707.80 375
7708.63 403
7709.46 367
7710.29 320
7711.11 315
7711.94 336
7712.77 381
7713.60 357
7714.43 357
7715.26 327
7716.09 348
7716.92 347
7717.75 359
7718.58 345
7719.40 278
7720.23 293
7721.06 322
7721.89 282
7722.72 332
7723.55 321
7724.38 327
7725.21 306
7726.04 276
7726.87 250
7727.70 280
7728.53 312
7729.36 298
7730.19 320
7731.02 301
7731.85 300
7732.68 322
7733.51 328
7734.34 330
7735.17 267
7736.00 305
7736.83 310
7737.66 285
7738.49 280
7739.32 285
7740.15 310
7740.98 295
7741.81 331
7742.64 308
7743.47 289
7744.30 310
7745.13 328
7745.96 310
7746.79 304
7747.62 332
7748.45 319
7749.29 272
7750.12 306
7750.95 361
7751.78 365
7752.61 306
7753.44 284
7754.27 360
7755.10 321
7755.93 261
7756.76 319
7757.60 383
7758.43 285
7759.26 278
7760.09 313
7760.92 285
7761.75 341
7762.58 297
7763.42 270
7764.25 325
7765.08 281
7765.91 297
7766.74 337
7767.57 266
7768.41 245
7769.24 338
7770.07 313
7770.90 294
7771.73 312
7772.57 325
7773.40 276
7774.23 297
7775.06 293
7775.90 288
7776.73 336
7777.56 324
7778.39 287
7779.22 262
7780.06 279
7780.89 321
7781.72 368
7782.55 346
7783.39 298
7784.22 277
7785.05 334
7785.89 302
7786.72 329
7787.55 331
7788.38 373
7789.22 319
7790.05 325
7790.88 297
7791.72 352
7792.55 319
7793.38 371
7794.22 326
7795.05 318
7795.88 351
7796.72 341
7797.55 357
7798.38 357
7799.22 367
7800.05 395
7800.88 309
7801.72 370
7802.55 361
7803.38 378
7804.22 376
7805.05 387
7805.89 410
7806.72 476
7807.55 454
7808.39 395
7809.22 407
7810.06 434
7810.89 482
7811.72 489
7812.56 567
7813.39 546
7814.23 588
7815.06 502
7815.89 639
7816.73 526
7817.56 499
7818.40 596
7819.23 642
7820.07 603
7820.90 564
7821.74 560
7822.57 579
7823.41 571
7824.24 588
7825.08 603
7825.91 659
7826.75 729
7827.58 765
7828.42 757
7829.25 995
7830.09 938
7830.92 861
7831.76 716
7832.59 673
7833.43 681
7834.26 762
7835.10 801
7835.93 839
7836.77 901
7837.60 882
7838.44 715
7839.28 782
7840.11 783
7840.95 694
7841.78 585
7842.62 570
7843.45 515
7844.29 547
7845.13 543
7845.96 520
7846.80 534
7847.63 533
7848.47 509
7849.31 601
7850.14 542
7850.98 499
7851.82 527
7852.65 569
7853.49 563
7854.32 530
7855.16 496
7856.00 545
7856.83 506
7857.67 542
7858.51 509
7859.34 567
7860.18 555
7861.02 615
7861.85 646
7862.69 630
7863.53 660
7864.37 633
7865.20 593
7866.04 601
7866.88 607
7867.71 650
7868.55 603
7869.39 534
7870.23 570
7871.06 527
7871.90 555
7872.74 661
7873.57 613
7874.41 694
7875.25 656
7876.09 861
7876.93 778
7877.76 955
7878.60 1152
7879.44 1037
7880.28 1097
7881.11 1141
7881.95 1069
7882.79 1011
7883.63 856
7884.47 844
7885.30 935
7886.14 912
7886.98 912
7887.82 782
7888.66 787
7889.50 723
7890.33 830
7891.17 870
7892.01 960
7892.85 892
7893.69 934
7894.53 949
7895.36 850
7896.20 776
7897.04 821
7897.88 739
7898.72 667
7899.56 578
7900.40 565
7901.24 615
7902.08 573
7902.91 617
7903.75 530
7904.59 554
7905.43 544
7906.27 574
7907.11 641
7907.95 491
7908.79 507
7909.63 550
7910.47 483
7911.31 445
7912.15 495
7912.99 544
7913.83 454
7914.67 470
7915.50 491
7916.34 513
7917.18 469
7918.02 520
7918.86 501
7919.70 462
7920.54 506
7921.38 488
7922.22 489
7923.06 429
7923.90 475
7924.74 483
7925.58 465
7926.42 409
7927.27 428
7928.11 413
7928.95 431
7929.79 392
7930.63 389
7931.47 397
7932.31 416
7933.15 398
7933.99 388
7934.83 383
7935.67 422
7936.51 433
7937.35 462
7938.19 413
7939.03 403
7939.88 466
7940.72 451
7941.56 375
7942.40 427
7943.24 405
7944.08 439
7944.92 432
7945.76 415
7946.60 466
7947.45 386
7948.29 400
7949.13 413
7949.97 410
7950.81 438
7951.65 391
7952.50 417
7953.34 474
7954.18 542
7955.02 544
7955.86 582
7956.70 559
7957.55 644
7958.39 635
7959.23 574
7960.07 561
7960.91 562
7961.76 564
7962.60 506
7963.44 455
7964.28 477
7965.13 523
7965.97 500
7966.81 524
7967.65 598
7968.50 575
7969.34 544
7970.18 546
7971.02 526
7971.87 561
7972.71 578
7973.55 546
7974.39 519
7975.24 493
7976.08 454
7976.92 454
7977.77 456
7978.61 410
7979.45 410
7980.30 426
7981.14 432
7981.98 367
7982.83 352
7983.67 416
7984.51 378
7985.36 375
7986.20 395
7987.04 401
7987.89 385
7988.73 327
7989.57 397
7990.42 377
7991.26 366
7992.10 353
7992.95 360
7993.79 391
7994.64 361
7995.48 327
7996.32 298
7997.17 342
7998.01 376
7998.86 334
7999.70 308
8000.54 336
8001.39 321
8002.23 302
8003.08 296
8003.92 305
8004.77 321
8005.61 264
8006.45 306
8007.30 317
8008.14 335
8008.99 244
8009.83 344
8010.68 345
8011.52 318
8012.37 297
8013.21 326
8014.06 315
8014.90 316
8015.75 375
8016.59 298
8017.44 353
8018.28 355
8019.13 329
8019.97 279
8020.82 299
8021.66 293
8022.51 339
8023.35 325
8024.20 323
8025.05 314
8025.89 245
8026.74 260
8027.58 314
8028.43 299
8029.27 259
8030.12 267
8030.96 281
8031.81 293
8032.66 247
8033.50 293
8034.35 279
8035.19 273
8036.04 285
8036.89 284
8037.73 279
8038.58 260
8039.43 254
8040.27 304
8041.12 319
8041.96 318
8042.81 323
8043.66 282
8044.50 330
8045.35 302
8046.20 291
8047.04 277
8047.89 358
8048.74 336
8049.58 347
8050.43 316
8051.28 251
8052.12 295
8052.97 318
8053.82 338
8054.67 315
8055.51 325
8056.36 332
8057.21 250
8058.05 294
8058.90 271
8059.75 267
8060.60 264
8061.44 276
8062.29 239
8063.14 290
8063.99 282
8064.83 240
8065.68 273
8066.53 345
8067.38 295
8068.22 295
8069.07 289
8069.92 248
8070.77 239
8071.62 274
8072.46 304
8073.31 294
8074.16 237
8075.01 289
8075.86 280
8076.71 259
8077.55 267
8078.40 291
8079.25 290
8080.10 274
8080.95 309
8081.80 244
8082.64 269
8083.49 231
8084.34 267
8085.19 253
8086.04 265
8086.89 248
8087.74 248
8088.58 249
8089.43 233
8090.28 248
8091.13 243
8091.98 299
8092.83 263
8093.68 276
8094.53 249
8095.38 244
8096.23 240
8097.08 205
8097.93 244
8098.77 284
8099.62 238
8100.47 254
8101.32 271
8102.17 254
8103.02 262
8103.87 267
8104.72 255
8105.57 259
8106.42 320
8107.27 261
8108.12 267
8108.97 205
8109.82 227
8110.67 258
8111.52 288
8112.37 256
8113.22 281
8114.07 296
8114.92 262
8115.77 289
8116.62 251
8117.47 216
8118.32 262
8119.17 287
8120.02 268
8120.87 255
8121.72 283
8122.58 284
8123.43 257
8124.28 284
8125.13 288
8125.98 302
8126.83 294
8127.68 276
8128.53 291
8129.38 257
8130.23 295
8131.08 306
8131.94 315
8132.79 277
8133.64 237
8134.49 313
8135.34 346
8136.19 289
8137.04 320
8137.89 334
8138.75 310
8139.60 298
8140.45 288
8141.30 284
8142.15 339
8143.00 325
8143.86 292
8144.71 295
8145.56 338
8146.41 356
8147.26 333
8148.12 391
8148.97 400
8149.82 410
8150.67 351
8151.52 424
8152.38 383
8153.23 360
8154.08 385
8154.93 426
8155.78 518
8156.64 554
8157.49 587
8158.34 627
8159.19 576
8160.05 602
8160.90 548
8161.75 406
8162.61 392
8163.46 387
8164.31 351
8165.16 375
8166.02 378
8166.87 406
8167.72 394
8168.58 360
8169.43 344
8170.28 323
8171.14 378
8171.99 389
8172.84 389
8173.70 343
8174.55 361
8175.40 357
8176.26 401
8177.11 348
8177.96 334
8178.82 311
8179.67 301
8180.52 278
8181.38 321
8182.23 288
8183.08 292
8183.94 300
8184.79 301
8185.65 274
8186.50 356
8187.35 312
8188.21 306
8189.06 277
8189.92 250
8190.77 247
8191.63 249
8192.48 297
8193.33 251
8194.19 254
8195.04 234
8195.90 278
8196.75 322
8197.61 271
8198.46 260
8199.32 282
8200.17 249
8201.02 266
8201.88 232
8202.73 235
8203.59 213
8204.44 254
8205.30 235
8206.15 256
8207.01 215
8207.86 198
8208.72 237
8209.57 231
8210.43 230
8211.29 257
8212.14 247
8213.00 255
8213.85 279
8214.71 269
8215.56 290
8216.42 259
8217.27 244
8218.13 272
8218.98 243
8219.84 232
8220.70 255
8221.55 286
8222.41 241
8223.26 258
8224.12 260
8224.98 249
8225.83 267
8226.69 248
8227.54 211
8228.40 275
8229.26 284
8230.11 267
8230.97 302
8231.83 315
8232.68 248
8233.54 276
8234.39 287
8235.25 286
8236.11 271
8236.96 239
8237.82 273
8238.68 250
8239.53 257
8240.39 274
8241.25 258
8242.11 275
8242.96 251
8243.82 232
8244.68 196
8245.53 292
8246.39 283
8247.25 287
8248.10 266
8248.96 243
8249.82 237
8250.68 221
8251.53 198
8252.39 197
8253.25 236
8254.11 230
8254.96 217
8255.82 227
8256.68 266
8257.54 207
8258.39 228
8259.25 211
8260.11 210
8260.97 240
8261.83 259
8262.68 256
8263.54 267
8264.40 237
8265.26 272
8266.12 277
8266.97 269
8267.83 264
8268.69 253
8269.55 274
8270.41 250
8271.27 252
8272.12 222
8272.98 302
8273.84 267
8274.70 278
8275.56 257
8276.42 261
8277.28 314
8278.13 281
8278.99 269
8279.85 276
8280.71 305
8281.57 274
8282.43 254
8283.29 298
8284.15 294
8285.01 273
8285.87 292
8286.72 318
8287.58 328
8288.44 333
8289.30 311
8290.16 307
8291.02 267
8291.88 297
8292.74 287
8293.60 395
8294.46 408
8295.32 403
8296.18 428
8297.04 385
8297.90 410
8298.76 375
8299.62 362
8300.48 342
8301.34 360
8302.20 374
8303.06 359
8303.92 325
8304.78 260
8305.64 278
8306.50 312
8307.36 320
8308.22 272
8309.08 296
8309.94 320
8310.80 294
8311.66 254
8312.52 286
8313.38 274
8314.24 243
8315.10 241
8315.96 225
8316.83 249
8317.69 252
8318.55 276
8319.41 255
8320.27 272
8321.13 249
8321.99 289
8322.85 223
8323.71 187
8324.57 219
8325.44 243
8326.30 267
8327.16 243
8328.02 209
8328.88 252
8329.74 290
8330.60 266
8331.47 216
8332.33 212
8333.19 200
8334.05 219
8334.91 218
8335.77 219
8336.64 251
8337.50 245
8338.36 270
8339.22 300
8340.08 274
8340.94 261
8341.81 256
8342.67 259
8343.53 251
8344.39 258
8345.26 257
8346.12 250
8346.98 234
8347.84 229
8348.71 274
8349.57 274
8350.43 259
8351.29 224
8352.16 202
8353.02 235
8353.88 244
8354.74 233
8355.61 288
8356.47 227
8357.33 211
8358.19 227
8359.06 251
8359.92 273
8360.78 234
8361.65 255
8362.51 251
8363.37 233
8364.24 246
8365.10 252
8365.96 260
8366.83 255
8367.69 295
8368.55 309
8369.42 239
8370.28 240
8371.14 273
8372.01 249
8372.87 211
8373.73 237
8374.60 204
8375.46 187
8376.33 261
8377.19 245
8378.05 209
8378.92 244
8379.78 215
8380.65 173
8381.51 172
8382.37 226
8383.24 255
8384.10 242
8384.97 282
8385.83 257
8386.70 253
8387.56 246
8388.42 257
8389.29 280
8390.15 243
8391.02 244
8391.88 294
8392.75 270
8393.61 285
8394.48 247
8395.34 229
8396.21 264
8397.07 206
8397.94 265
8398.80 250
8399.67 219
8400.53 246
8401.40 251
8402.26 281
8403.13 243
8403.99 250
8404.86 268
8405.72 251
8406.59 218
8407.45 246
8408.32 266
8409.19 240
8410.05 243
8410.92 247
8411.78 284
8412.65 292
8413.51 275
8414.38 263
8415.25 269
8416.11 279
8416.98 264
8417.84 274
8418.71 288
8419.58 252
8420.44 304
8421.31 244
8422.17 251
8423.04 234
8423.91 260
8424.77 318
8425.64 339
8426.51 270
8427.37 286
8428.24 336
8429.11 334
8429.97 353
8430.84 284
8431.71 299
8432.57 386
8433.44 335
8434.31 334
8435.17 286
8436.04 314
8436.91 327
8437.77 293
8438.64 276
8439.51 346
8440.38 371
8441.24 422
8442.11 402
8442.98 438
8443.84 525
8444.71 557
8445.58 623
8446.45 547
8447.31 534
8448.18 584
8449.05 549
8449.92 532
8450.78 534
8451.65 460
8452.52 434
8453.39 441
8454.26 431
8455.12 455
8455.99 467
8456.86 394
8457.73 397
8458.60 462
8459.46 399
8460.33 368
8461.20 377
8462.07 484
8462.94 436
8463.81 439
8464.67 441
8465.54 457
8466.41 408
8467.28 411
8468.15 437
8469.02 504
8469.89 558
8470.75 610
8471.62 646
8472.49 722
8473.36 703
8474.23 766
8475.10 693
8475.97 603
8476.84 560
8477.71 498
8478.57 424
8479.44 420
8480.31 378
8481.18 345
8482.05 366
8482.92 328
8483.79 327
8484.66 304
8485.53 282
8486.40 335
8487.27 329
8488.14 322
8489.01 298
8489.88 305
8490.75 341
8491.62 339
8492.49 312
8493.36 337
8494.23 350
8495.10 315
8495.97 309
8496.84 382
8497.71 350
8498.58 326
8499.45 309
8500.32 345
8501.19 300
8502.06 365
8502.93 359
8503.80 319
8504.67 273
8505.54 271
8506.41 324
8507.28 322
8508.15 318
8509.02 341
8509.89 356
8510.76 326
8511.63 324
8512.51 316
8513.38 336
8514.25 326
8515.12 317
8515.99 346
8516.86 333
8517.73 332
8518.60 332
8519.47 319
8520.35 307
8521.22 297
8522.09 293
8522.96 375
8523.83 282
8524.70 293
8525.57 278
8526.45 345
8527.32 296
8528.19 322
8529.06 317
8529.93 306
8530.80 319
8531.68 370
8532.55 302
8533.42 328
8534.29 368
8535.16 340
8536.04 334
8536.91 283
8537.78 315
8538.65 372
8539.52 405
8540.40 381
8541.27 392
8542.14 428
8543.01 326
8543.89 326
8544.76 301
8545.63 307
8546.50 320
8547.38 342
8548.25 323
8549.12 296
8549.99 307
8550.87 338
8551.74 351
8552.61 366
8553.49 400
8554.36 404
8555.23 465
8556.11 494
8556.98 528
8557.85 575
8558.73 494
8559.60 462
8560.47 488
8561.35 379
8562.22 355
8563.09 365
8563.97 361
8564.84 318
8565.71 308
8566.59 263
8567.46 318
8568.33 311
8569.21 300
8570.08 308
8570.96 298
8571.83 290
8572.70 292
8573.58 277
8574.45 331
8575.33 321
8576.20 272
8577.07 259
8577.95 322
8578.82 342
8579.70 299
8580.57 270
8581.45 272
8582.32 293
8583.19 329
8584.07 349
8584.94 351
8585.82 322
8586.69 274
8587.57 274
8588.44 281
8589.32 300
8590.19 281
8591.07 294
8591.94 262
8592.82 255
8593.69 301
8594.57 287
8595.44 275
8596.32 282
8597.19 292
8598.07 305
8598.94 313
8599.82 339
8600.69 291
8601.57 326
8602.44 301
8603.32 304
8604.20 257
8605.07 298
8605.95 334
8606.82 339
8607.70 308
8608.57 328
8609.45 290
8610.33 338
8611.20 293
8612.08 291
8612.95 334
8613.83 331
8614.71 317
8615.58 333
8616.46 299
8617.33 332
8618.21 357
8619.09 330
8619.96 357
8620.84 338
8621.72 338
8622.59 344
8623.47 313
8624.35 332
8625.22 324
8626.10 352
8626.98 396
8627.85 349
8628.73 355
8629.61 438
8630.48 386
8631.36 354
8632.24 347
8633.11 337
8633.99 352
8634.87 357
8635.74 352
8636.62 355
8637.50 409
8638.38 387
8639.25 374
8640.13 368
8641.01 408
8641.89 394
8642.76 437
8643.64 431
8644.52 418
8645.40 405
8646.27 459
8647.15 449
8648.03 495
8648.91 578
8649.79 565
8650.66 566
8651.54 575
8652.42 503
8653.30 487
8654.18 551
8655.05 520
8655.93 551
8656.81 531
8657.69 555
8658.57 653
8659.45 593
8660.32 544
8661.20 540
8662.08 574
8662.96 604
8663.84 576
8664.72 547
8665.60 516
8666.47 588
8667.35 581
8668.23 589
8669.11 589
8669.99 610
8670.87 655
8671.75 716
8672.63 761
8673.51 829
8674.38 928
8675.26 978
8676.14 1057
8677.02 1136
8677.90 1089
8678.78 1039
8679.66 1124
8680.54 1132
8681.42 1009
8682.30 1020
8683.18 1022
8684.06 915
8684.94 794
8685.82 808
8686.70 812
8687.58 858
8688.46 910
8689.34 946
8690.22 1164
8691.10 1469
8691.98 1886
8692.86 2359
8693.74 2855
8694.62 3370
8695.50 3565
8696.38 3474
8697.26 3175
8698.14 2857
8699.02 2409
8699.90 1966
8700.78 1682
8701.66 1337
8702.54 1100
8703.42 898
8704.30 816
8705.18 814
8706.06 705
8706.94 703
8707.82 677
8708.71 594
8709.59 548
8710.47 564
8711.35 535
8712.23 529
8713.11 498
8713.99 539
8714.87 452
8715.75 513
8716.64 442
8717.52 380
8718.40 406
8719.28 408
8720.16 481
8721.04 455
8721.92 539
8722.81 490
8723.69 479
8724.57 500
8725.45 482
8726.33 455
8727.21 405
8728.10 453
8728.98 467
8729.86 435
8730.74 529
8731.62 492
8732.51 517
8733.39 506
8734.27 499
8735.15 451
8736.03 457
8736.92 444
8737.80 428
8738.68 449
8739.56 403
8740.45 385
8741.33 387
8742.21 349
8743.09 371
8743.98 394
8744.86 409
8745.74 425
8746.63 392
8747.51 385
8748.39 427
8749.27 438
8750.16 378
8751.04 441
8751.92 446
8752.81 395
8753.69 403
8754.57 370
8755.46 415
8756.34 477
8757.22 502
8758.11 488
8758.99 498
8759.87 495
8760.76 509
8761.64 498
8762.52 504
8763.41 470
8764.29 514
8765.17 477
8766.06 453
8766.94 480
8767.83 465
8768.71 449
8769.59 434
8770.48 473
8771.36 485
8772.25 528
8773.13 520
8774.01 571
8774.90 517
8775.78 449
8776.67 446
8777.55 479
8778.44 502
8779.32 449
8780.20 396
8781.09 360
8781.97 328
8782.86 345
8783.74 396
8784.63 333
8785.51 335
8786.40 345
8787.28 393
8788.17 361
8789.05 341
8789.94 385
8790.82 384
8791.71 368
8792.59 328
8793.48 365
8794.36 374
8795.25 318
8796.13 306
8797.02 365
8797.90 327
8798.79 363
8799.67 339
8800.56 316
8801.45 330
8802.33 379
8803.22 365
8804.10 365
8804.99 366
8805.87 365
8806.76 348
8807.65 405
8808.53 364
8809.42 367
8810.30 326
8811.19 339
8812.08 305
8812.96 301
8813.85 297
8814.73 337
8815.62 321
8816.51 305
8817.39 319
8818.28 350
8819.17 311
8820.05 312
8820.94 315
8821.83 326
8822.71 303
8823.60 332
8824.49 314
8825.37 280
8826.26 319
8827.15 314
8828.03 309
8828.92 314
8829.81 337
8830.69 295
8831.58 312
8832.47 312
8833.36 323
8834.24 306
8835.13 292
8836.02 258
8836.90 279
8837.79 264
8838.68 349
8839.57 311
8840.45 299
8841.34 279
8842.23 274
8843.12 292
8844.01 292
8844.89 259
8845.78 268
8846.67 329
8847.56 280
8848.44 327
8849.33 287
8850.22 266
8851.11 276
8852.00 295
8852.88 294
8853.77 258
8854.66 250
8855.55 266
8856.44 246
8857.33 262
8858.21 246
8859.10 238
8859.99 232
8860.88 262
8861.77 253
8862.66 284
8863.55 286
8864.43 289
8865.32 230
8866.21 303
8867.10 295
8867.99 252
8868.88 262
8869.77 312
8870.66 282
8871.55 260
8872.44 231
8873.32 235
8874.21 272
8875.10 269
8875.99 233
8876.88 202
8877.77 221
8878.66 223
8879.55 278
8880.44 288
8881.33 303
8882.22 259
8883.11 263
8884.00 262
8884.89 243
8885.78 288
8886.67 324
8887.56 330
8888.45 267
8889.34 269
8890.23 241
8891.12 265
8892.01 243
8892.90 270
8893.79 234
8894.68 276
8895.57 278
8896.46 221
8897.35 235
8898.24 246
8899.13 243
8900.02 219
8900.91 241
8901.80 264
8902.69 232
8903.58 240
8904.47 214
8905.36 258
8906.26 237
8907.15 250
8908.04 213
8908.93 244
8909.82 213
8910.71 179
8911.60 233
8912.49 225
8913.38 238
8914.28 207
8915.17 220
8916.06 209
8916.95 213
8917.84 257
8918.73 244
8919.62 228
8920.52 218
8921.41 182
8922.30 205
8923.19 221
8924.08 236
8924.97 229
8925.87 238
8926.76 184
8927.65 209
8928.54 215
8929.43 212
8930.33 253
8931.22 214
8932.11 205
8933.00 221
8933.89 214
8934.79 227
8935.68 201
8936.57 223
8937.46 233
8938.36 219
8939.25 230
8940.14 211
8941.03 184
8941.93 222
8942.82 218
8943.71 268
8944.60 239
8945.50 169
8946.39 182
8947.28 229
8948.18 227
8949.07 156
8949.96 160
8950.85 209
8951.75 277
8952.64 211
8953.53 186
8954.43 199
8955.32 212
8956.21 166
8957.11 198
8958.00 229
8958.89 204
8959.79 201
8960.68 227
8961.57 247
8962.47 231
8963.36 206
8964.26 216
8965.15 218
8966.04 213
8966.94 235
8967.83 221
8968.73 190
8969.62 195
8970.51 228
8971.41 197
8972.30 212
8973.20 212
8974.09 239
8974.98 230
8975.88 237
8976.77 183
8977.67 166
8978.56 215
8979.46 214
8980.35 231
8981.25 199
8982.14 182
8983.03 209
8983.93 231
8984.82 231
8985.72 238
8986.61 180
8987.51 201
8988.40 217
8989.30 201
8990.19 193
8991.09 199
8991.98 220
8992.88 212
8993.77 180
8994.67 203
8995.56 243
8996.46 234
8997.36 188
8998.25 237
8999.15 218
9000.04 191
9000.94 199
9001.83 182
9002.73 207
9003.62 250
9004.52 221
9005.42 269
9006.31 224
9007.21 233
9008.10 255
9009.00 202
9009.90 207
9010.79 235
9011.69 219
9012.58 224
9013.48 250
9014.38 245
9015.27 226
9016.17 230
9017.07 214
9017.96 212
9018.86 184
9019.76 177
9020.65 157
9021.55 193
9022.44 197
9023.34 169
9024.24 209
9025.14 212
9026.03 241
9026.93 232
9027.83 202
9028.72 191
9029.62 169
9030.52 164
9031.41 200
9032.31 204
9033.21 255
9034.11 219
9035.00 268
9035.90 209
9036.80 183
9037.69 207
9038.59 241
9039.49 267
9040.39 209
9041.28 239
9042.18 219
9043.08 234
9043.98 249
9044.88 229
9045.77 191
9046.67 178
9047.57 166
9048.47 183
9049.36 252
9050.26 205
9051.16 222
9052.06 197
9052.96 246
9053.86 214
9054.75 226
9055.65 246
9056.55 251
9057.45 214
9058.35 227
9059.25 238
9060.14 262
9061.04 216
9061.94 234
9062.84 232
9063.74 196
9064.64 217
9065.54 227
9066.44 226
9067.33 214
9068.23 204
9069.13 241
9070.03 211
9070.93 246
9071.83 233
9072.73 237
9073.63 275
9074.53 227
9075.43 227
9076.33 251
9077.22 271
9078.12 277
9079.02 255
9079.92 263
9080.82 286
9081.72 251
9082.62 222
9083.52 222
9084.42 245
9085.32 258
9086.22 290
9087.12 271
9088.02 269
9088.92 270
9089.82 327
9090.72 284
9091.62 310
9092.52 276
9093.42 279
9094.32 296
9095.22 278
9096.12 242
9097.02 208
9097.92 214
9098.82 256
9099.72 208
9100.62 226
9101.52 215
9102.43 237
9103.33 237
9104.23 226
9105.13 205
9106.03 195
9106.93 232
9107.83 235
9108.73 219
9109.63 221
9110.53 206
9111.43 218
9112.33 214
9113.24 217
9114.14 240
9115.04 224
9115.94 233
9116.84 202
9117.74 170
9118.64 187
9119.55 202
9120.45 188
9121.35 246
9122.25 257
9123.15 214
9124.05 206
9124.96 229
9125.86 214
9126.76 204
9127.66 225
9128.56 226
9129.46 205
9130.37 182
9131.27 195
9132.17 219
9133.07 228
9133.97 203
9134.88 247
9135.78 228
9136.68 226
9137.58 202
9138.49 210
9139.39 228
9140.29 247
9141.19 190
9142.10 170
9143.00 219
9143.90 216
9144.80 219
9145.71 198
9146.61 203
9147.51 222
9148.42 168
9149.32 193
9150.22 218
9151.12 220
9152.03 212
9152.93 200
9153.83 247
9154.74 203
9155.64 205
9156.54 237
9157.45 210
9158.35 202
9159.25 166
9160.16 165
9161.06 222
9161.96 176
9162.87 212
9163.77 265
9164.68 221
9165.58 225
9166.48 183
9167.39 199
9168.29 187
9169.19 201
9170.10 188
9171.00 186
9171.91 170
9172.81 180
9173.72 196
9174.62 200
9175.52 192
9176.43 205
9177.33 177
9178.24 210
9179.14 161
9180.05 196
9180.95 188
9181.85 238
9182.76 238
9183.66 177
9184.57 163
9185.47 229
9186.38 232
9187.28 198
9188.19 196
9189.09 194
9190.00 213
9190.90 182
9191.81 231
9192.71 226
9193.62 224
9194.52 186
9195.43 219
9196.33 177
9197.24 202
9198.14 214
9199.05 214
9199.96 196
9200.86 229
9201.77 202
9202.67 235
9203.58 235
9204.48 240
9205.39 196
9206.29 219
9207.20 204
9208.11 177
9209.01 206
9209.92 187
9210.82 177
9211.73 178
9212.64 207
9213.54 172
9214.45 181
9215.35 168
9216.26 204
9217.17 202
9218.07 174
9218.98 216
9219.89 234
9220.79 210
9221.70 214
9222.61 185
9223.51 227
9224.42 204
9225.33 194
9226.23 219
9227.14 159
9228.05 201
9228.95 169
9229.86 196
9230.77 167
9231.67 213
9232.58 225
9233.49 193
9234.40 199
9235.30 206
9236.21 195
9237.12 211
9238.02 206
9238.93 208
9239.84 174
9240.75 156
9241.65 190
9242.56 179
9243.47 164
9244.38 234
9245.28 185
9246.19 185
9247.10 180
9248.01 174
9248.92 209
9249.82 220
9250.73 195
9251.64 187
9252.55 194
9253.46 208
9254.36 158
9255.27 147
9256.18 211
9257.09 186
9258.00 207
9258.90 221
9259.81 214
9260.72 211
9261.63 166
9262.54 192
9263.45 199
9264.36 208
9265.26 221
9266.17 184
9267.08 178
9267.99 192
9268.90 205
9269.81 194
9270.72 202
9271.63 208
9272.54 198
9273.44 232
9274.35 212
9275.26 195
9276.17 177
9277.08 151
9277.99 142
9278.90 140
9279.81 176
9280.72 194
9281.63 199
9282.54 182
9283.45 176
9284.36 207
9285.27 212
9286.18 199
9287.09 200
9288.00 220
9288.91 191
9289.82 155
9290.73 184
9291.64 197
9292.55 197
9293.46 218
9294.37 198
9295.28 230
9296.19 247
9297.10 210
9298.01 186
9298.92 143
9299.83 196
9300.74 194
9301.65 243
9302.56 247
9303.47 247
9304.38 256
9305.29 219
9306.20 220
9307.11 220
9308.02 256
9308.93 266
9309.84 262
9310.75 266
9311.67 268
9312.58 312
9313.49 231
9314.40 240
9315.31 240
9316.22 235
9317.13 226
9318.04 178
9318.95 201
9319.87 206
9320.78 225
9321.69 242
9322.60 227
9323.51 206
9324.42 185
9325.34 247
9326.25 209
9327.16 220
9328.07 222
9328.98 187
9329.89 248
9330.81 239
9331.72 223
9332.63 225
9333.54 255
9334.45 210
9335.37 238
9336.28 217
9337.19 199
9338.10 270
9339.01 263
9339.93 250
9340.84 199
9341.75 226
9342.66 239
9343.58 246
9344.49 239
9345.40 204
9346.31 206
9347.23 234
9348.14 247
9349.05 214
9349.97 171
9350.88 191
9351.79 193
9352.70 183
9353.62 184
9354.53 177
9355.44 166
9356.36 188
9357.27 201
9358.18 208
9359.10 229
9360.01 191
9360.92 191
9361.84 197
9362.75 194
9363.66 181
9364.58 186
9365.49 187
9366.40 200
9367.32 169
9368.23 177
9369.15 255
9370.06 206
9370.97 175
9371.89 191
9372.80 192
9373.71 175
9374.63 182
9375.54 135
9376.46 174
9377.37 143
9378.29 174
9379.20 212
9380.11 230
9381.03 166
9381.94 226
9382.86 202
9383.77 169
9384.69 186
9385.60 219
9386.51 217
9387.43 179
9388.34 183
9389.26 169
9390.17 214
9391.09 221
9392.00 172
9392.92 160
9393.83 189
9394.75 199
9395.66 189
9396.58 196
9397.49 162
9398.41 216
9399.32 239
9400.24 195
9401.15 199
9402.07 162
9402.99 177
9403.90 209
9404.82 200
9405.73 179
9406.65 202
9407.56 216
9408.48 221
9409.39 208
9410.31 190
9411.23 199
9412.14 207
9413.06 191
9413.97 200
9414.89 198
9415.81 189
9416.72 194
9417.64 209
9418.55 216
9419.47 188
9420.39 194
9421.30 195
9422.22 195
9423.14 177
9424.05 229
9424.97 175
9425.89 163
9426.80 217
9427.72 201
9428.64 165
9429.55 176
9430.47 195
9431.39 147
9432.30 203
9433.22 218
9434.14 200
9435.05 185
9435.97 183
9436.89 189
9437.80 206
9438.72 177
9439.64 169
9440.56 179
9441.47 203
9442.39 195
9443.31 186
9444.23 183
9445.14 158
9446.06 183
9446.98 171
9447.90 179
9448.81 195
9449.73 186
9450.65 204
9451.57 202
9452.48 203
9453.40 231
9454.32 256
9455.24 210
9456.16 179
9457.07 225
9457.99 256
9458.91 273
9459.83 196
9460.75 213
9461.66 223
9462.58 214
9463.50 200
9464.42 198
9465.34 170
9466.26 166
9467.18 208
9468.09 184
9469.01 192
9469.93 170
9470.85 203
9471.77 158
9472.69 181
9473.61 170
9474.53 158
9475.44 193
9476.36 196
9477.28 182
9478.20 192
9479.12 172
9480.04 174
9480.96 169
9481.88 215
9482.80 177
9483.72 199
9484.64 215
9485.56 190
9486.47 201
9487.39 216
9488.31 201
9489.23 186
9490.15 190
9491.07 179
9491.99 171
9492.91 154
9493.83 135
9494.75 148
9495.67 183
9496.59 203
9497.51 206
9498.43 203
9499.35 178
9500.27 183
9501.19 223
9502.11 171
9503.03 202
9503.95 187
9504.87 166
9505.79 151
9506.71 166
9507.64 170
9508.56 198
9509.48 173
9510.40 196
9511.32 180
9512.24 182
9513.16 222
9514.08 196
9515.00 205
9515.92 206
9516.84 202
9517.76 182
9518.68 197
9519.61 198
9520.53 234
9521.45 215
9522.37 190
9523.29 185
9524.21 203
9525.13 200
9526.05 186
9526.98 185
9527.90 213
9528.82 208
9529.74 185
9530.66 176
9531.58 215
9532.51 187
9533.43 213
9534.35 228
9535.27 216
9536.19 235
9537.11 211
9538.04 246
9538.96 199
9539.88 191
9540.80 198
9541.73 226
9542.65 211
9543.57 223
9544.49 210
9545.41 206
9546.34 194
9547.26 215
9548.18 162
9549.10 161
9550.03 182
9550.95 209
9551.87 235
9552.79 223
9553.72 196
9554.64 203
9555.56 197
9556.49 231
9557.41 204
9558.33 184
9559.25 198
9560.18 222
9561.10 245
9562.02 178
9562.95 189
9563.87 205
9564.79 191
9565.72 194
9566.64 196
9567.56 190
9568.49 187
9569.41 181
9570.33 149
9571.26 178
9572.18 228
9573.11 192
9574.03 222
9574.95 229
9575.88 196
9576.80 237
9577.72 204
9578.65 196
9579.57 217
9580.50 199
9581.42 204
9582.34 216
9583.27 183
9584.19 198
9585.12 227
9586.04 208
9586.97 204
9587.89 198
9588.81 181
9589.74 193
9590.66 242
9591.59 232
9592.51 235
9593.44 251
9594.36 197
9595.29 179
9596.21 174
9597.14 194
9598.06 203
9598.99 236
9599.91 210
9600.84 219
9601.76 230
9602.69 259
9603.61 233
9604.54 249
9605.46 239
9606.39 262
9607.31 296
9608.24 239
9609.16 256
9610.09 262
9611.01 235
9611.94 213
9612.87 251
9613.79 214
9614.72 222
9615.64 279
9616.57 231
9617.49 248
9618.42 255
9619.35 301
9620.27 253
9621.20 253
9622.12 222
9623.05 238
9623.98 247
9624.90 255
9625.83 272
9626.76 261
9627.68 264
9628.61 280
9629.53 257
9630.46 251
9631.39 247
9632.31 278
9633.24 268
9634.17 283
9635.09 268
9636.02 323
9636.95 320
9637.87 349
9638.80 340
9639.73 303
9640.65 294
9641.58 290
9642.51 246
9643.44 260
9644.36 264
9645.29 304
9646.22 330
9647.14 308
9648.07 336
9649.00 327
9649.93 384
9650.85 357
9651.78 341
9652.71 334
9653.64 346
9654.56 400
9655.49 418
9656.42 363
9657.35 404
9658.27 383
9659.20 328
9660.13 401
9661.06 375
9661.99 315
9662.91 349
9663.84 394
9664.77 340
9665.70 403
9666.63 481
9667.56 417
9668.48 383
9669.41 459
9670.34 473
9671.27 485
9672.20 434
9673.13 416
9674.05 430
9674.98 419
9675.91 423
9676.84 386
9677.77 390
9678.70 431
9679.63 405
9680.56 439
9681.48 445
9682.41 461
9683.34 409
9684.27 403
9685.20 412
9686.13 429
9687.06 481
9687.99 443
9688.92 455
9689.85 465
9690.78 443
9691.71 500
9692.63 525
9693.56 471
9694.49 422
9695.42 495
9696.35 465
9697.28 449
9698.21 522
9699.14 533
9700.07 435
9701.00 520
9701.93 527
9702.86 517
9703.79 549
9704.72 544
9705.65 531
9706.58 562
9707.51 511
9708.44 528
9709.37 495
9710.30 464
9711.23 534
9712.16 569
9713.09 585
9714.02 656
9714.95 674
9715.89 761
9716.82 759
9717.75 726
9718.68 701
9719.61 784
9720.54 772
9721.47 683
9722.40 634
9723.33 685
9724.26 587
9725.19 524
9726.12 504
9727.06 451
9727.99 475
9728.92 514
9729.85 495
9730.78 516
9731.71 502
9732.64 505
9733.57 552
9734.51 583
9735.44 565
9736.37 522
9737.30 553
9738.23 538
9739.16 518
9740.10 502
9741.03 424
9741.96 446
9742.89 450
9743.82 449
9744.75 451
9745.69 377
9746.62 419
9747.55 405
9748.48 384
9749.41 391
9750.35 437
9751.28 466
9752.21 383
9753.14 368
9754.08 399
9755.01 397
9755.94 355
9756.87 411
9757.81 389
9758.74 431
9759.67 431
9760.60 333
9761.54 358
9762.47 390
9763.40 393
9764.34 370
9765.27 343
9766.20 339
9767.13 351
9768.07 376
9769.00 403
9769.93 359
9770.87 365
9771.80 371
9772.73 338
9773.67 347
9774.60 366
9775.53 365
9776.47 355
9777.40 325
9778.33 341
9779.27 338
9780.20 351
9781.14 368
9782.07 448
9783.00 464
9783.94 468
9784.87 428
9785.80 455
9786.74 458
9787.67 430
9788.61 409
9789.54 421
9790.47 444
9791.41 399
9792.34 440
9793.28 422
9794.21 374
9795.15 396
9796.08 394
9797.01 445
9797.95 447
9798.88 441
9799.82 467
9800.75 486
9801.69 502
9802.62 480
9803.56 495
9804.49 434
9805.43 375
9806.36 354
9807.30 365
9808.23 337
9809.17 357
9810.10 338
9811.04 345
9811.97 308
9812.91 253
9813.84 323
9814.78 321
9815.71 297
9816.65 294
9817.58 327
9818.52 332
9819.46 275
9820.39 300
9821.33 300
9822.26 286
9823.20 299
9824.13 247
9825.07 283
9826.00 276
9826.94 274
9827.88 267
9828.81 285
9829.75 264
9830.68 299
9831.62 278
9832.56 337
9833.49 303
9834.43 345
9835.37 343
9836.30 295
9837.24 262
9838.17 318
9839.11 322
9840.05 316
9840.98 306
9841.92 246
9842.86 265
9843.79 307
9844.73 296
9845.67 293
9846.60 278
9847.54 280
9848.48 283
9849.42 268
9850.35 284
9851.29 247
9852.23 268
9853.16 262
9854.10 242
9855.04 292
9855.98 315
9856.91 273
9857.85 263
9858.79 268
9859.72 280
9860.66 277
9861.60 289
9862.54 257
9863.47 290
9864.41 296
9865.35 283
9866.29 302
9867.23 313
9868.16 316
9869.10 351
9870.04 277
9870.98 297
9871.92 286
9872.85 243
9873.79 286
9874.73 275
9875.67 256
9876.61 258
9877.54 272
9878.48 294
9879.42 292
9880.36 281
9881.30 287
9882.24 265
9883.18 261
9884.11 233
9885.05 270
9885.99 280
9886.93 259
9887.87 263
9888.81 273
9889.75 273
9890.69 232
9891.62 258
9892.56 272
9893.50 251
9894.44 251
9895.38 232
9896.32 212
9897.26 251
9898.20 205
9899.14 246
9900.08 262
9901.02 271
9901.96 280
9902.90 255
9903.83 262
9904.77 326
9905.71 290
9906.65 262
9907.59 291
9908.53 274
9909.47 260
9910.41 238
9911.35 292
9912.29 275
9913.23 277
9914.17 255
9915.11 291
9916.05 258
9916.99 263
9917.93 253
9918.87 286
9919.81 310
9920.75 259
9921.69 288
9922.64 249
9923.58 284
9924.52 321
9925.46 311
9926.40 374
9927.34 432
9928.28 504
9929.22 606
9930.16 615
9931.10 638
9932.04 580
9932.98 543
9933.92 478
9934.87 460
9935.81 453
9936.75 384
9937.69 381
9938.63 336
9939.57 290
9940.51 329
9941.45 290
9942.39 299
9943.34 268
9944.28 286
9945.22 270
9946.16 324
9947.10 313
9948.04 291
9948.99 289
9949.93 264
9950.87 298
9951.81 312
9952.75 299
9953.69 266
9954.64 328
9955.58 237
9956.52 278
9957.46 295
9958.41 256
9959.35 303
9960.29 277
9961.23 264
9962.17 249
9963.12 227
9964.06 242
9965.00 278
9965.94 304
9966.89 265
9967.83 287
9968.77 254
9969.71 260
9970.66 254
9971.60 231
9972.54 254
9973.49 256
9974.43 245
9975.37 289
9976.31 287
9977.26 294
9978.20 292
9979.14 285
9980.09 261
9981.03 256
9981.97 241
9982.92 287
9983.86 245
9984.80 241
9985.75 243
9986.69 227
9987.63 271
9988.58 283
9989.52 245
9990.46 257
9991.41 228
9992.35 256
9993.30 222
9994.24 243
9995.18 272
9996.13 214
9997.07 229
9998.02 269
9998.96 233
9999.90 224
10000.85 217
10001.79 201
10002.74 262
10003.68 253
10004.62 225
10005.57 237
10006.51 237
10007.46 222
10008.40 212
10009.35 201
10010.29 241
10011.24 239
10012.18 212
10013.13 240
10014.07 250
10015.01 202
10015.96 206
10016.90 202
10017.85 202
10018.79 219
10019.74 213
10020.68 205
10021.63 197
10022.58 200
10023.52 184
10024.47 218
10025.41 235
10026.36 260
10027.30 239
10028.25 213
10029.19 240
10030.14 255
10031.08 212
10032.03 204
10032.98 250
10033.92 265
10034.87 264
10035.81 225
10036.76 236
10037.70 207
10038.65 201
10039.60 229
10040.54 195
10041.49 205
10042.43 185
10043.38 199
10044.33 241
10045.27 205
10046.22 199
10047.17 239
10048.11 229
10049.06 198
10050.00 237
10050.95 226
10051.90 196
10052.84 246
10053.79 209
10054.74 192
10055.68 212
10056.63 190
10057.58 197
10058.52 243
10059.47 259
10060.42 263
10061.37 237
10062.31 240
10063.26 256
10064.21 232
10065.15 262
10066.10 222
10067.05 215
10068.00 197
10068.94 216
10069.89 191
10070.84 173
10071.79 147
10072.73 192
10073.68 209
10074.63 215
10075.58 216
10076.52 205
10077.47 241
10078.42 233
10079.37 190
10080.32 194
10081.26 188
10082.21 218
10083.16 213
10084.11 176
10085.06 196
10086.00 209
10086.95 199
10087.90 193
10088.85 234
10089.80 224
10090.75 207
10091.69 169
10092.64 198
10093.59 213
10094.54 181
10095.49 196
10096.44 166
10097.39 168
10098.33 222
10099.28 204
10100.23 230
10101.18 191
10102.13 198
10103.08 207
10104.03 209
10104.98 200
10105.93 189
10106.87 247
10107.82 219
10108.77 230
10109.72 247
10110.67 222
10111.62 230
10112.57 194
10113.52 231
10114.47 224
10115.42 239
10116.37 244
10117.32 244
10118.27 201
10119.22 243
10120.17 222
10121.12 226
10122.07 199
10123.02 214
10123.97 198
10124.92 193
10125.87 199
10126.82 207
10127.77 189
10128.72 218
10129.67 186
10130.62 164
10131.57 191
10132.52 187
10133.47 186
10134.42 232
10135.37 222
10136.32 215
10137.27 194
10138.22 176
10139.17 226
10140.12 190
10141.07 173
10142.02 189
10142.98 191
10143.93 224
10144.88 211
10145.83 230
10146.78 221
10147.73 210
10148.68 198
10149.63 180
10150.58 202
10151.54 229
10152.49 211
10153.44 222
10154.39 234
10155.34 260
10156.29 193
10157.24 247
10158.20 250
10159.15 252
10160.10 248
10161.05 249
10162.00 208
10162.95 239
10163.91 234
10164.86 251
10165.81 246
10166.76 291
10167.71 273
10168.67 267
10169.62 255
10170.57 261
10171.52 238
10172.47 344
10173.43 249
10174.38 220
10175.33 220
10176.28 251
10177.24 285
10178.19 235
10179.14 256
10180.09 271
10181.05 264
10182.00 236
10182.95 305
10183.90 331
10184.86 327
10185.81 312
10186.76 296
10187.72 316
10188.67 347
10189.62 363
10190.58 373
10191.53 401
10192.48 349
10193.43 341
10194.39 311
10195.34 331
10196.29 362
10197.25 295
10198.20 362
10199.16 365
10200.11 371
10201.06 396
10202.02 388
10202.97 376
10203.92 398
10204.88 502
10205.83 543
10206.78 505
10207.74 594
10208.69 625
10209.65 641
10210.60 636
10211.55 603
10212.51 549
10213.46 509
10214.42 514
10215.37 420
10216.33 432
10217.28 413
10218.23 363
10219.19 396
10220.14 380
10221.10 403
10222.05 351
10223.01 355
10223.96 371
10224.92 361
10225.87 337
10226.83 340
10227.78 337
10228.74 337
10229.69 320
10230.65 327
10231.60 320
10232.56 302
10233.51 300
10234.47 310
10235.42 358
10236.38 328
10237.33 322
10238.29 351
10239.24 412
10240.20 377
10241.15 389
10242.11 363
10243.06 333
10244.02 322
10244.98 334
10245.93 323
10246.89 307
10247.84 277
10248.80 316
10249.75 293
10250.71 274
10251.67 287
10252.62 232
10253.58 269
10254.53 271
10255.49 260
10256.45 276
10257.40 258
10258.36 217
10259.32 191
10260.27 252
10261.23 256
10262.18 234
10263.14 295
10264.10 215
10265.05 214
10266.01 226
10266.97 219
10267.92 220
10268.88 219
10269.84 253
10270.79 250
10271.75 269
10272.71 260
10273.67 237
10274.62 221
10275.58 219
10276.54 201
10277.49 259
10278.45 223
10279.41 206
10280.37 207
10281.32 248
10282.28 251
10283.24 231
10284.19 259
10285.15 209
10286.11 180
10287.07 218
10288.03 267
10288.98 214
10289.94 228
10290.90 240
10291.86 232
10292.81 236
10293.77 199
10294.73 208
10295.69 164
10296.65 186
10297.60 193
10298.56 215
10299.52 219
10300.48 220
10301.44 250
10302.40 214
10303.35 200
10304.31 187
10305.27 174
10306.23 208
10307.19 200
10308.15 198
10309.10 215
10310.06 211
10311.02 178
10311.98 185
10312.94 212
10313.90 209
10314.86 191
10315.82 208
10316.78 224
10317.73 178
10318.69 223
10319.65 226
10320.61 240
10321.57 174
10322.53 192
10323.49 181
10324.45 192
10325.41 165
10326.37 201
10327.33 222
10328.29 177
10329.25 169
10330.21 207
10331.17 211
10332.13 252
10333.09 251
10334.04 222
10335.00 211
10335.96 213
10336.92 196
10337.88 197
10338.84 215
10339.80 196
10340.76 209
10341.72 200
10342.68 227
10343.65 178
10344.61 194
10345.57 200
10346.53 177
10347.49 203
10348.45 206
10349.41 203
10350.37 197
10351.33 175
10352.29 181
10353.25 193
10354.21 168
10355.17 188
10356.13 194
10357.09 177
10358.05 207
10359.02 223
10359.98 204
10360.94 182
10361.90 215
10362.86 214
10363.82 188
10364.78 248
10365.74 228
10366.70 179
10367.67 176
10368.63 166
10369.59 218
10370.55 204
10371.51 214
10372.47 224
10373.43 195
10374.40 206
10375.36 175
10376.32 185
10377.28 150
10378.24 160
10379.21 214
10380.17 198
10381.13 211
10382.09 193
10383.05 174
10384.02 204
10384.98 186
10385.94 193
10386.90 174
10387.86 155
10388.83 183
10389.79 190
10390.75 196
10391.71 177
10392.68 157
10393.64 162
10394.60 166
10395.56 158
10396.53 187
10397.49 154
10398.45 180
10399.42 192
10400.38 182
10401.34 143
10402.30 166
10403.27 164
10404.23 158
10405.19 202
10406.16 168
10407.12 164
10408.08 143
10409.05 135
10410.01 151
10410.97 138
10411.94 153
10412.90 131
10413.86 146
10414.83 176
10415.79 157
10416.75 182
10417.72 163
10418.68 187
10419.65 174
10420.61 181
10421.57 183
10422.54 171
10423.50 180
10424.46 168
10425.43 155
10426.39 181
10427.36 152
10428.32 154
10429.29 161
10430.25 168
10431.21 173
10432.18 174
10433.14 185
10434.11 157
10435.07 165
10436.04 157
10437.00 155
10437.97 138
10438.93 148
10439.90 150
10440.86 147
10441.82 158
10442.79 139
10443.75 182
10444.72 182
10445.68 166
10446.65 189
10447.61 157
10448.58 182
10449.54 157
10450.51 159
10451.48 182
10452.44 156
10453.41 180
10454.37 182
10455.34 186
10456.30 181
10457.27 188
10458.23 141
10459.20 144
10460.16 174
10461.13 135
10462.10 163
10463.06 151
10464.03 161
10464.99 125
10465.96 133
10466.93 151
10467.89 206
10468.86 155
10469.82 157
10470.79 155
10471.76 152
10472.72 151
10473.69 141
10474.65 132
10475.62 152
10476.59 174
10477.55 168
10478.52 156
10479.49 120
10480.45 128
10481.42 162
10482.39 166
10483.35 168
10484.32 170
10485.29 154
10486.25 137
10487.22 148
10488.19 162
10489.15 139
10490.12 161
10491.09 162
10492.06 160
10493.02 165
10493.99 174
10494.96 169
10495.92 132
10496.89 123
10497.86 124
10498.83 153
10499.79 159
10500.76 156
10501.73 152
10502.70 152
10503.66 161
10504.63 143
10505.60 142
10506.57 132
10507.54 130
10508.50 132
10509.47 126
10510.44 103
10511.41 122
10512.38 140
10513.34 127
10514.31 150
10515.28 192
10516.25 144
10517.22 134
10518.19 148
10519.15 166
10520.12 142
10521.09 166
10522.06 136
10523.03 143
10524.00 126
10524.96 127
10525.93 144
10526.90 129
10527.87 170
10528.84 146
10529.81 171
10530.78 118
10531.75 137
10532.72 160
10533.68 193
10534.65 160
10535.62 156
10536.59 193
10537.56 159
10538.53 148
10539.50 140
10540.47 132
10541.44 147
10542.41 172
10543.38 136
10544.35 145
10545.32 178
10546.29 166
10547.26 154
10548.23 136
10549.20 147
10550.17 126
10551.13 141
10552.10 123
10553.07 127
10554.04 123
10555.01 166
10555.98 165
10556.96 173
10557.93 172
10558.90 153
10559.87 134
10560.84 136
10561.81 168
10562.78 174
10563.75 179
10564.72 228
10565.69 210
10566.66 181
10567.63 165
10568.60 169
10569.57 189
10570.54 170
10571.51 177
10572.48 155
10573.45 151
10574.42 143
10575.40 159
10576.37 145
10577.34 144
10578.31 164
10579.28 179
10580.25 166
10581.22 160
10582.19 147
10583.17 154
10584.14 172
10585.11 196
10586.08 166
10587.05 168
10588.02 164
10588.99 140
10589.97 154
10590.94 154
10591.91 171
10592.88 193
10593.85 179
10594.82 186
10595.80 179
10596.77 154
10597.74 174
10598.71 188
10599.68 148
10600.66 139
10601.63 174
10602.60 198
10603.57 172
10604.55 145
10605.52 152
10606.49 177
10607.46 141
10608.44 145
10609.41 154
10610.38 132
10611.35 159
10612.33 180
10613.30 193
10614.27 159
10615.24 133
10616.22 171
10617.19 138
10618.16 156
10619.14 167
10620.11 167
10621.08 207
10622.05 167
10623.03 161
10624.00 142
10624.97 179
10625.95 167
10626.92 170
10627.89 166
10628.87 161
10629.84 152
10630.81 154
10631.79 174
10632.76 190
10633.74 185
10634.71 164
10635.68 169
10636.66 192
10637.63 223
10638.60 237
10639.58 199
10640.55 249
10641.53 267
10642.50 267
10643.47 245
10644.45 246
10645.42 228
10646.40 218
10647.37 216
10648.35 159
10649.32 173
10650.29 163
10651.27 155
10652.24 170
10653.22 173
10654.19 185
10655.17 167
10656.14 171
10657.12 187
10658.09 152
10659.07 163
10660.04 125
10661.02 145
10661.99 169
10662.97 166
10663.94 148
10664.92 164
10665.89 165
10666.87 150
10667.84 161
10668.82 165
10669.79 160
10670.77 157
10671.74 201
10672.72 145
10673.69 163
10674.67 148
10675.65 177
10676.62 170
10677.60 143
10678.57 142
10679.55 151
10680.52 173
10681.50 131
10682.48 165
10683.45 177
10684.43 138
10685.40 142
10686.38 160
10687.36 182
10688.33 172
10689.31 150
10690.28 157
10691.26 117
10692.24 155
10693.21 170
10694.19 143
10695.17 154
10696.14 160
10697.12 165
10698.10 145
10699.07 152
10700.05 136
10701.03 99
10702.00 131
10702.98 156
10703.96 147
10704.93 122
10705.91 117
10706.89 141
10707.86 144
10708.84 136
10709.82 124
10710.80 148
10711.77 125
10712.75 147
10713.73 178
10714.70 138
10715.68 172
10716.66 140
10717.64 131
10718.61 160
10719.59 124
10720.57 140
10721.55 193
10722.53 169
10723.50 132
10724.48 139
10725.46 132
10726.44 170
10727.41 181
10728.39 200
10729.37 159
10730.35 147
10731.33 154
10732.31 128
10733.28 137
10734.26 177
10735.24 156
10736.22 127
10737.20 134
10738.17 181
10739.15 141
10740.13 155
10741.11 144
10742.09 161
10743.07 147
10744.05 137
10745.03 144
10746.00 136
10746.98 152
10747.96 132
10748.94 129
10749.92 167
10750.90 159
10751.88 190
10752.86 164
10753.84 146
10754.82 151
10755.79 153
10756.77 150
10757.75 187
10758.73 161
10759.71 143
10760.69 146
10761.67 138
10762.65 167
10763.63 162
10764.61 160
10765.59 163
10766.57 178
10767.55 151
10768.53 137
10769.51 152
10770.49 130
10771.47 186
10772.45 169
10773.43 157
10774.41 158
10775.39 149
10776.37 139
10777.35 162
10778.33 167
10779.31 150
10780.29 176
10781.27 179
10782.25 154
10783.23 179
10784.21 160
10785.19 158
10786.17 186
10787.15 186
10788.13 161
10789.12 152
10790.10 146
10791.08 145
10792.06 156
10793.04 169
10794.02 146
10795.00 172
10795.98 175
10796.96 180
10797.94 167
10798.93 139
10799.91 153
10800.89 147
10801.87 142
10802.85 159
10803.83 124
10804.81 146
10805.80 169
10806.78 186
10807.76 174
10808.74 165
10809.72 128
10810.70 154
10811.69 139
10812.67 162
10813.65 152
10814.63 160
10815.61 189
10816.59 167
10817.58 199
10818.56 158
10819.54 115
10820.52 151
10821.51 183
10822.49 172
10823.47 164
10824.45 153
10825.43 141
10826.42 150
10827.40 151
10828.38 147
10829.37 152
10830.35 173
10831.33 167
10832.31 128
10833.30 158
10834.28 207
10835.26 199
10836.24 164
10837.23 140
10838.21 159
10839.19 192
10840.18 183
10841.16 153
10842.14 197
10843.13 168
10844.11 172
10845.09 190
10846.08 153
10847.06 134
10848.04 177
10849.03 197
10850.01 180
10850.99 172
10851.98 210
10852.96 184
10853.94 177
10854.93 185
10855.91 143
10856.90 150
10857.88 207
10858.86 177
10859.85 162
10860.83 158
10861.82 171
10862.80 209
10863.78 194
10864.77 189
10865.75 231
10866.74 206
10867.72 182
10868.71 204
10869.69 172
10870.67 164
10871.66 170
10872.64 231
10873.63 195
10874.61 144
10875.60 178
10876.58 197
10877.57 162
10878.55 199
10879.54 177
10880.52 175
10881.51 209
10882.49 259
10883.48 191
10884.46 182
10885.45 202
10886.43 243
10887.42 200
10888.40 215
10889.39 202
10890.37 225
10891.36 215
10892.34 226
10893.33 248
10894.32 223
10895.30 236
10896.29 215
10897.27 218
10898.26 225
10899.24 220
10900.23 242
10901.22 237
10902.20 241
10903.19 257
10904.17 268
10905.16 275
10906.15 270
10907.13 243
10908.12 192
10909.10 238
10910.09 264
10911.08 267
10912.06 242
10913.05 228
10914.04 273
10915.02 309
10916.01 287
10917.00 259
10917.98 291
10918.97 302
10919.96 321
10920.94 314
10921.93 313
10922.92 257
10923.90 287
10924.89 287
10925.88 281
10926.86 301
10927.85 293
10928.84 300
10929.82 306
10930.81 318
10931.80 297
10932.79 315
10933.77 318
10934.76 281
10935.75 281
10936.74 322
10937.72 342
10938.71 313
10939.70 339
10940.69 375
10941.67 360
10942.66 354
10943.65 348
10944.64 343
10945.63 353
10946.61 384
10947.60 340
10948.59 377
10949.58 381
10950.57 391
10951.55 434
10952.54 455
10953.53 457
10954.52 457
10955.51 541
10956.49 552
10957.48 601
10958.47 629
10959.46 680
10960.45 714
10961.44 781
10962.43 788
10963.41 810
10964.40 763
10965.39 727
10966.38 694
10967.37 637
10968.36 564
10969.35 552
10970.34 554
10971.33 548
10972.31 487
10973.30 465
10974.29 472
10975.28 464
10976.27 466
10977.26 493
10978.25 472
10979.24 483
10980.23 489
10981.22 440
10982.21 471
10983.20 453
10984.19 480
10985.18 508
10986.17 492
10987.16 466
10988.15 488
10989.14 502
10990.13 547
10991.12 535
10992.11 501
10993.10 503
10994.09 606
10995.08 618
10996.07 681
10997.06 761
10998.05 913
10999.04 993
11000.03 1149
11001.02 1274
11002.01 1340
11003.00 1306
11003.99 1396
11004.98 1327
11005.97 1184
11006.96 1107
11007.95 911
11008.94 825
11009.93 704
11010.92 593
11011.91 552
11012.91 530
11013.90 506
11014.89 471
11015.88 453
11016.87 500
11017.86 493
11018.85 467
11019.84 474
11020.83 432
11021.83 422
11022.82 389
11023.81 399
11024.80 375
11025.79 352
11026.78 340
11027.77 333
11028.77 366
11029.76 360
11030.75 362
11031.74 366
11032.73 394
11033.72 390
11034.72 419
11035.71 378
11036.70 325
11037.69 377
11038.68 356
11039.68 373
11040.67 347
11041.66 399
11042.65 356
11043.65 351
11044.64 378
11045.63 320
11046.62 315
11047.62 288
11048.61 308
11049.60 276
11050.59 291
11051.59 309
11052.58 305
11053.57 298
11054.56 281
11055.56 296
11056.55 296
11057.54 267
11058.54 293
11059.53 305
11060.52 261
11061.51 292
11062.51 316
11063.50 323
11064.49 314
11065.49 364
11066.48 320
11067.47 341
11068.47 319
11069.46 300
11070.45 302
11071.45 297
11072.44 300
11073.44 352
11074.43 317
11075.42 247
11076.42 278
11077.41 293
11078.40 330
11079.40 315
11080.39 308
11081.39 315
11082.38 316
11083.37 273
11084.37 292
11085.36 307
11086.36 261
11087.35 240
11088.35 281
11089.34 326
11090.33 318
11091.33 294
11092.32 264
11093.32 267
11094.31 285
11095.31 308
11096.30 248
11097.30 238
11098.29 250
11099.29 270
11100.28 304
11101.28 275
11102.27 259
11103.27 265
11104.26 287
11105.26 265
11106.25 254
11107.25 248
11108.24 270
11109.24 246
11110.23 253
11111.23 277
11112.22 243
11113.22 291
11114.21 275
11115.21 282
11116.20 259
11117.20 255
11118.20 273
11119.19 253
11120.19 237
11121.18 243
11122.18 245
11123.17 274
11124.17 257
11125.17 266
11126.16 283
11127.16 259
11128.15 263
11129.15 319
11130.15 306
11131.14 316
11132.14 336
11133.14 317
11134.13 245
11135.13 241
11136.13 247
11137.12 269
11138.12 268
11139.11 240
11140.11 207
11141.11 228
11142.10 234
11143.10 217
11144.10 257
11145.10 252
11146.09 254
11147.09 228
11148.09 207
11149.08 229
11150.08 258
11151.08 255
11152.07 229
11153.07 245
11154.07 201
11155.07 255
11156.06 270
11157.06 233
11158.06 236
11159.06 215
11160.05 264
11161.05 273
11162.05 221
11163.05 226
11164.04 225
11165.04 242
11166.04 238
11167.04 261
11168.04 256
11169.03 246
11170.03 237
11171.03 246
11172.03 222
11173.03 236
11174.02 278
11175.02 262
11176.02 256
11177.02 273
11178.02 242
11179.02 216
11180.01 217
11181.01 229
11182.01 250
11183.01 241
11184.01 244
11185.01 273
11186.00 260
11187.00 235
11188.00 226
11189.00 246
11190.00 221
11191.00 264
11192.00 278
11193.00 271
11194.00 257
11195.00 305
11195.99 263
11196.99 282
11197.99 279
11198.99 246
11199.99 265
11200.99 264
11201.99 253
11202.99 268
11203.99 291
11204.99 240
11205.99 266
11206.99 313
11207.99 290
11208.99 294
11209.99 270
11210.99 254
11211.99 281
11212.99 290
11213.99 273
11214.99 266
11215.99 235
11216.99 285
11217.99 225
11218.99 241
11219.99 238
11220.99 249
11221.99 221
11222.99 199
11223.99 196
11224.99 216
11225.99 199
11226.99 186
11227.99 214
11228.99 216
11229.99 205
11230.99 205
11231.99 223
11232.99 185
11233.99 162
11235.00 226
11236.00 202
11237.00 161
11238.00 179
11239.00 195
11240.00 183
11241.00 196
11242.00 182
11243.00 206
11244.01 177
11245.01 178
11246.01 176
11247.01 167
11248.01 201
11249.01 177
11250.01 164
11251.02 188
11252.02 214
11253.02 180
11254.02 176
11255.02 174
11256.02 208
11257.03 191
11258.03 172
11259.03 203
11260.03 171
11261.03 188
11262.04 184
11263.04 198
11264.04 201
11265.04 165
11266.05 148
11267.05 153
11268.05 177
11269.05 198
11270.05 243
11271.06 209
11272.06 211
11273.06 242
11274.07 183
11275.07 192
11276.07 201
11277.07 171
11278.08 200
11279.08 263
11280.08 226
11281.08 197
11282.09 212
11283.09 194
11284.09 184
11285.10 216
11286.10 232
11287.10 192
11288.11 201
11289.11 198
11290.11 182
11291.12 187
11292.12 204
11293.12 199
11294.13 174
11295.13 173
11296.13 196
11297.14 194
11298.14 190
11299.15 198
11300.15 183
11301.15 206
11302.16 191
11303.16 186
11304.16 203
11305.17 171
11306.17 170
11307.18 211
11308.18 243
11309.19 205
11310.19 234
11311.19 188
11312.20 198
11313.20 224
11314.21 243
11315.21 246
11316.22 266
11317.22 296
11318.23 246
11319.23 253
11320.23 236
11321.24 229
11322.24 208
11323.25 189
11324.25 176
11325.26 195
11326.26 210
11327.27 161
11328.27 153
11329.28 140
11330.28 191
11331.29 184
11332.29 190
11333.30 211
11334.30 168
11335.31 174
11336.32 182
11337.32 161
11338.33 197
11339.33 174
11340.34 138
11341.34 165
11342.35 190
11343.35 149
11344.36 171
11345.37 176
11346.37 159
11347.38 158
11348.38 197
11349.39 151
11350.40 128
11351.40 133
11352.41 154
11353.41 172
11354.42 158
11355.43 150
11356.43 144
11357.44 199
11358.45 187
11359.45 169
11360.46 147
11361.46 143
11362.47 225
11363.48 149
11364.48 140
11365.49 172
11366.50 214
11367.51 193
11368.51 170
11369.52 129
11370.53 144
11371.53 178
11372.54 133
11373.55 124
11374.55 131
11375.56 165
11376.57 148
11377.58 164
11378.58 167
11379.59 159
11380.60 155
11381.60 172
11382.61 143
11383.62 170
11384.63 152
11385.63 149
11386.64 160
11387.65 139
11388.66 166
11389.67 144
11390.67 154
11391.68 160
11392.69 163
11393.70 162
11394.71 189
11395.71 172
11396.72 167
11397.73 145
11398.74 160
11399.75 170
11400.75 165
11401.76 138
11402.77 161
11403.78 168
11404.79 174
11405.80 176
11406.80 165
11407.81 179
11408.82 162
11409.83 148
11410.84 157
11411.85 168
11412.86 156
11413.87 155
11414.87 181
11415.88 175
11416.89 144
11417.90 128
11418.91 159
11419.92 147
11420.93 138
11421.94 152
11422.95 168
11423.96 155
11424.97 142
11425.98 159
11426.98 133
11427.99 191
11429.00 159
11430.01 141
11431.02 129
11432.03 145
11433.04 152
11434.05 162
11435.06 157
11436.07 135
11437.08 143
11438.09 171
11439.10 174
11440.11 150
11441.12 171
11442.13 197
11443.14 178
11444.15 153
11445.16 168
11446.17 157
11447.18 174
11448.19 138
11449.20 152
11450.21 155
11451.22 164
11452.23 156
11453.25 139
11454.26 160
11455.27 176
11456.28 125
11457.29 178
11458.30 147
11459.31 150
11460.32 132
11461.33 145
11462.34 169
11463.35 148
11464.36 182
11465.38 140
11466.39 158
11467.40 175
11468.41 144
11469.42 153
11470.43 120
11471.44 163
11472.46 157
11473.47 152
11474.48 151
11475.49 153
11476.50 131
11477.51 158
11478.52 139
11479.54 156
11480.55 160
11481.56 159
11482.57 158
11483.58 134
11484.60 136
11485.61 134
11486.62 142
11487.63 140
11488.64 124
11489.66 146
11490.67 131
11491.68 150
11492.69 167
11493.71 122
11494.72 147
11495.73 140
11496.74 146
11497.76 109
11498.77 146
11499.78 156
11500.79 115
11501.81 125
11502.82 124
11503.83 149
11504.84 158
11505.86 135
11506.87 112
11507.88 145
11508.90 149
11509.91 129
11510.92 111
11511.94 133
11512.95 124
11513.96 117
11514.98 102
11515.99 134
11517.00 132
11518.02 144
11519.03 111
11520.04 114
11521.06 145
11522.07 143
11523.08 126
11524.10 119
11525.11 119
11526.13 143
11527.14 113
11528.15 132
11529.17 147
11530.18 122
11531.20 137
11532.21 143
11533.22 140
11534.24 122
11535.25 141
11536.27 142
11537.28 133
11538.29 159
11539.31 146
11540.32 124
11541.34 137
11542.35 125
11543.37 122
11544.38 181
11545.40 172
11546.41 152
11547.43 134
11548.44 144
11549.46 149
11550.47 154
11551.49 148
11552.50 130
11553.52 110
11554.53 153
11555.55 140
11556.56 151
11557.58 127
11558.59 132
11559.61 139
11560.62 135
11561.64 127
11562.65 161
11563.67 174
11564.68 154
11565.70 142
11566.71 152
11567.73 112
11568.75 139
11569.76 142
11570.78 147
11571.79 165
11572.81 134
11573.83 109
11574.84 104
11575.86 133
11576.87 147
11577.89 164
11578.91 127
11579.92 180
11580.94 151
11581.95 118
11582.97 166
11583.99 132
11585.00 130
11586.02 142
11587.04 168
11588.05 183
11589.07 166
11590.09 150
11591.10 143
11592.12 150
11593.14 165
11594.15 171
11595.17 149
11596.19 141
11597.20 161
11598.22 174
11599.24 185
11600.25 202
11601.27 199
11602.29 214
11603.31 209
11604.32 203
11605.34 215
11606.36 225
11607.38 190
11608.39 215
11609.41 203
11610.43 204
11611.45 171
11612.46 212
11613.48 178
11614.50 184
11615.52 146
11616.53 136
11617.55 131
11618.57 144
11619.59 160
11620.61 153
11621.62 162
11622.64 153
11623.66 166
11624.68 148
11625.70 156
11626.71 146
11627.73 161
11628.75 162
11629.77 136
11630.79 121
11631.81 109
11632.82 139
11633.84 127
11634.86 131
11635.88 139
11636.90 146
11637.92 119
11638.94 108
11639.96 129
11640.97 134
11641.99 127
11643.01 121
11644.03 137
11645.05 130
11646.07 128
11647.09 133
11648.11 126
11649.13 114
11650.15 107
11651.17 171
11652.18 131
11653.20 140
11654.22 141
11655.24 156
11656.26 129
11657.28 112
11658.30 111
11659.32 120
11660.34 104
11661.36 134
11662.38 129
11663.40 141
11664.42 143
11665.44 122
11666.46 120
11667.48 126
11668.50 139
11669.52 144
11670.54 135
11671.56 124
11672.58 129
11673.60 114
11674.62 131
11675.64 163
11676.66 116
11677.68 111
11678.70 115
11679.72 125
11680.74 110
11681.77 125
11682.79 102
11683.81 150
11684.83 124
11685.85 110
11686.87 114
11687.89 118
11688.91 124
11689.93 127
11690.95 111
11691.97 131
11693.00 118
11694.02 128
11695.04 122
11696.06 129
11697.08 134
11698.10 122
11699.12 115
11700.14 126
11701.17 147
11702.19 145
11703.21 106
11704.23 150
11705.25 135
11706.27 123
11707.30 134
11708.32 129
11709.34 112
11710.36 118
11711.38 132
11712.41 130
11713.43 114
11714.45 132
11715.47 136
11716.49 142
11717.52 140
11718.54 158
11719.56 138
11720.58 155
11721.61 141
11722.63 139
11723.65 105
11724.67 139
11725.70 121
11726.72 100
11727.74 142
11728.76 128
11729.79 146
11730.81 120
11731.83 131
11732.86 124
11733.88 108
11734.90 116
11735.92 110
11736.95 143
11737.97 168
11738.99 149
11740.02 131
11741.04 138
11742.06 146
11743.09 170
11744.11 124
11745.13 119
11746.16 124
11747.18 164
11748.20 142
11749.23 139
11750.25 156
11751.27 117
11752.30 135
11753.32 119
11754.35 127
11755.37 137
11756.39 121
11757.42 99
11758.44 102
11759.47 130
11760.49 111
11761.51 112
11762.54 112
11763.56 108
11764.59 110
11765.61 120
11766.64 128
11767.66 151
11768.68 111
11769.71 125
11770.73 169
11771.76 148
11772.78 123
11773.81 112
11774.83 137
11775.86 151
11776.88 116
11777.91 168
11778.93 133
11779.96 152
11780.98 136
11782.01 126
11783.03 146
11784.06 133
11785.08 138
11786.11 140
11787.13 147
11788.16 116
11789.18 153
11790.21 128
11791.23 131
11792.26 128
11793.28 123
11794.31 104
11795.34 126
11796.36 114
11797.39 131
11798.41 127
11799.44 174
11800.46 153
11801.49 145
11802.52 142
11803.54 119
11804.57 126
11805.59 164
11806.62 169
11807.65 149
11808.67 143
11809.70 152
11810.73 161
11811.75 172
11812.78 154
11813.80 170
11814.83 161
11815.86 117
11816.88 137
11817.91 150
11818.94 127
11819.96 142
11820.99 136
11822.02 146
11823.04 156
11824.07 154
11825.10 120
11826.13 119
11827.15 146
11828.18 149
11829.21 165
11830.23 161
11831.26 167
11832.29 135
11833.32 175
11834.34 161
11835.37 145
11836.40 157
11837.42 136
11838.45 136
11839.48 169
11840.51 157
11841.54 161
11842.56 150
11843.59 152
11844.62 145
11845.65 179
11846.67 132
11847.70 135
11848.73 153
11849.76 138
11850.79 148
11851.81 155
11852.84 154
11853.87 196
11854.90 149
11855.93 121
11856.95 162
11857.98 146
11859.01 191
11860.04 184
11861.07 152
11862.10 154
11863.13 177
11864.15 190
11865.18 145
11866.21 143
11867.24 200
11868.27 200
11869.30 195
11870.33 200
11871.36 202
11872.38 226
11873.41 232
11874.44 213
11875.47 207
11876.50 200
11877.53 209
11878.56 201
11879.59 168
11880.62 193
11881.65 228
11882.68 240
11883.71 207
11884.74 182
11885.77 213
11886.80 211
11887.82 233
11888.85 270
11889.88 274
11890.91 251
11891.94 244
11892.97 272
11894.00 234
11895.03 239
11896.06 280
11897.09 255
11898.12 278
11899.15 300
11900.18 292
11901.21 358
11902.24 352
11903.27 339
11904.31 352
11905.34 433
11906.37 376
11907.40 331
11908.43 328
11909.46 355
11910.49 368
11911.52 329
11912.55 311
11913.58 292
11914.61 309
11915.64 366
11916.67 323
11917.70 322
11918.73 345
11919.77 341
11920.80 307
11921.83 286
11922.86 316
11923.89 305
11924.92 309
11925.95 378
11926.98 359
11928.02 361
11929.05 405
11930.08 430
11931.11 499
11932.14 527
11933.17 545
11934.21 522
11935.24 567
11936.27 564
11937.30 518
11938.33 494
11939.36 464
11940.40 436
11941.43 366
11942.46 351
11943.49 395
11944.52 342
11945.56 324
11946.59 296
11947.62 274
11948.65 277
11949.69 258
11950.72 244
11951.75 266
11952.78 260
11953.82 237
11954.85 220
11955.88 269
11956.91 257
11957.95 234
11958.98 216
11960.01 223
11961.04 257
11962.08 284
11963.11 281
11964.14 251
11965.18 264
11966.21 247
11967.24 250
11968.27 221
11969.31 254
11970.34 206
11971.37 230
11972.41 246
11973.44 217
11974.47 237
11975.51 235
11976.54 209
11977.58 209
11978.61 200
11979.64 249
11980.68 227
11981.71 217
11982.74 212
11983.78 177
11984.81 192
11985.85 224
11986.88 179
11987.91 190
11988.95 185
11989.98 188
11991.02 202
11992.05 196
11993.08 204
11994.12 235
11995.15 182
11996.19 204
11997.22 232
11998.26 194
11999.29 217
12000.32 197
12001.36 199
12002.39 242
12003.43 205
12004.46 210
12005.50 203
12006.53 234
12007.57 243
12008.60 216
12009.64 248
12010.67 195
12011.71 200
12012.74 213
12013.78 241
12014.81 264
12015.85 243
12016.88 239
12017.92 228
12018.95 253
12019.99 269
12021.02 263
12022.06 264
12023.10 254
12024.13 276
12025.17 275
12026.20 243
12027.24 243
12028.27 265
12029.31 249
12030.34 240
12031.38 261
12032.42 280
12033.45 225
12034.49 222
12035.52 257
12036.56 261
12037.60 269
12038.63 216
12039.67 228
12040.71 242
12041.74 231
12042.78 237
12043.81 230
12044.85 203
12045.89 258
12046.92 234
12047.96 231
12049.00 238
12050.03 208
12051.07 218
12052.11 232
12053.14 228
12054.18 239
12055.22 248
12056.25 240
12057.29 271
12058.33 263
12059.37 246
12060.40 257
12061.44 293
12062.48 235
12063.51 248
12064.55 248
12065.59 231
12066.63 218
12067.66 233
12068.70 227
12069.74 251
12070.78 265
12071.81 227
12072.85 264
12073.89 262
12074.93 279
12075.97 284
12077.00 271
12078.04 246
12079.08 251
12080.12 270
12081.15 275
12082.19 227
12083.23 254
12084.27 289
12085.31 260
12086.35 270
12087.38 301
12088.42 313
12089.46 292
12090.50 317
12091.54 293
12092.58 299
12093.61 316
12094.65 306
12095.69 291
12096.73 326
12097.77 289
12098.81 292
12099.85 323
12100.89 337
12101.92 393
12102.96 397
12104.00 385
12105.04 402
12106.08 358
12107.12 397
12108.16 406
12109.20 415
12110.24 397
12111.28 361
12112.32 320
12113.36 290
12114.39 264
12115.43 288
12116.47 246
12117.51 236
12118.55 228
12119.59 191
12120.63 207
12121.67 210
12122.71 156
12123.75 199
12124.79 261
12125.83 221
12126.87 218
12127.91 206
12128.95 224
12129.99 192
12131.03 215
12132.07 188
12133.11 230
12134.15 203
12135.19 174
12136.23 188
12137.27 173
12138.31 161
12139.35 200
12140.40 181
12141.44 154
12142.48 161
12143.52 154
12144.56 184
12145.60 173
12146.64 163
12147.68 156
12148.72 181
12149.76 166
12150.80 186
12151.84 194
12152.89 187
12153.93 154
12154.97 163
12156.01 152
12157.05 203
12158.09 168
12159.13 164
12160.17 191
12161.22 178
12162.26 132
12163.30 180
12164.34 201
12165.38 186
12166.42 156
12167.47 152
12168.51 165
12169.55 195
12170.59 162
12171.63 152
12172.67 175
12173.72 206
12174.76 197
12175.80 182
12176.84 188
12177.89 171
12178.93 175
12179.97 206
12181.01 182
12182.05 203
12183.10 177
12184.14 173
12185.18 179
12186.22 165
12187.27 153
12188.31 164
12189.35 168
12190.39 167
12191.44 180
12192.48 161
12193.52 178
12194.57 177
12195.61 196
12196.65 183
12197.69 201
12198.74 170
12199.78 156
12200.82 173
12201.87 165
12202.91 161
12203.95 172
12205.00 207
12206.04 186
12207.08 191
12208.13 186
12209.17 187
12210.21 159
12211.26 126
12212.30 164
12213.35 180
12214.39 177
12215.43 174
12216.48 177
12217.52 192
12218.56 163
12219.61 189
12220.65 199
12221.70 179
12222.74 200
12223.78 160
12224.83 177
12225.87 200
12226.92 208
12227.96 188
12229.01 191
12230.05 215
12231.10 201
12232.14 170
12233.18 178
12234.23 199
12235.27 159
12236.32 189
12237.36 184
12238.41 172
12239.45 186
12240.50 171
12241.54 169
12242.59 176
12243.63 213
12244.68 185
12245.72 193
12246.77 194
12247.81 155
12248.86 167
12249.90 163
12250.95 151
12251.99 176
12253.04 197
12254.08 194
12255.13 173
12256.18 195
12257.22 154
12258.27 139
12259.31 160
12260.36 156
12261.40 158
12262.45 172
12263.50 140
12264.54 142
12265.59 153
12266.63 204
12267.68 190
12268.73 130
12269.77 122
12270.82 152
12271.86 167
12272.91 162
12273.96 126
12275.00 150
12276.05 135
12277.10 168
12278.14 167
12279.19 143
12280.23 180
12281.28 184
12282.33 165
12283.37 160
12284.42 164
12285.47 156
12286.52 173
12287.56 165
12288.61 158
12289.66 164
12290.70 160
12291.75 154
12292.80 155
12293.84 129
12294.89 141
12295.94 178
12296.99 168
12298.03 146
12299.08 155
12300.13 132
12301.18 166
12302.22 154
12303.27 117
12304.32 145
12305.37 178
12306.41 181
12307.46 155
12308.51 151
12309.56 149
12310.60 164
12311.65 143
12312.70 120
12313.75 142
12314.80 156
12315.84 134
12316.89 157
12317.94 120
12318.99 153
12320.04 135
12321.09 153
12322.13 121
12323.18 150
12324.23 154
12325.28 127
12326.33 136
12327.38 135
12328.42 123
12329.47 130
12330.52 122
12331.57 122
12332.62 122
12333.67 125
12334.72 163
12335.77 137
12336.82 151
12337.86 125
12338.91 145
12339.96 136
12341.01 120
12342.06 158
12343.11 133
12344.16 133
12345.21 163
12346.26 126
12347.31 158
12348.36 146
12349.41 156
12350.46 151
12351.51 120
12352.56 137
12353.60 133
12354.65 120
12355.70 130
12356.75 133
12357.80 179
12358.85 150
12359.90 110
12360.95 143
12362.00 149
12363.05 156
12364.10 131
12365.15 136
12366.20 149
12367.25 143
12368.31 152
12369.36 164
12370.41 157
12371.46 127
12372.51 136
12373.56 164
12374.61 146
12375.66 160
12376.71 163
12377.76 170
12378.81 133
12379.86 143
12380.91 168
12381.96 140
12383.01 142
12384.07 128
12385.12 120
12386.17 157
12387.22 154
12388.27 156
12389.32 151
12390.37 137
12391.42 139
12392.47 140
12393.53 145
12394.58 159
12395.63 141
12396.68 163
12397.73 159
12398.78 162
12399.84 163
12400.89 138
12401.94 135
12402.99 163
12404.04 168
12405.09 174
12406.15 169
12407.20 182
12408.25 165
12409.30 147
12410.35 150
12411.41 164
12412.46 163
12413.51 146
12414.56 152
12415.62 177
12416.67 166
12417.72 157
12418.77 177
12419.83 192
12420.88 195
12421.93 205
12422.98 177
12424.04 186
12425.09 204
12426.14 166
12427.19 187
12428.25 190
12429.30 168
12430.35 207
12431.41 205
12432.46 215
12433.51 230
12434.57 184
12435.62 206
12436.67 220
12437.72 209
12438.78 202
12439.83 221
12440.88 161
12441.94 205
12442.99 178
12444.05 193
12445.10 173
12446.15 170
12447.21 201
12448.26 187
12449.31 184
12450.37 205
12451.42 171
12452.48 176
12453.53 199
12454.58 189
12455.64 198
12456.69 203
12457.75 195
12458.80 221
12459.85 229
12460.91 221
12461.96 217
12463.02 237
12464.07 259
12465.13 247
12466.18 226
12467.23 201
12468.29 255
12469.34 259
12470.40 302
12471.45 314
12472.51 360
12473.56 397
12474.62 386
12475.67 446
12476.73 615
12477.78 702
12478.84 745
12479.89 725
12480.95 769
12482.00 748
12483.06 675
12484.11 650
12485.17 552
12486.22 528
12487.28 461
12488.33 381
12489.39 371
12490.45 386
12491.50 305
12492.56 247
12493.61 244
12494.67 288
12495.72 248
12496.78 235
12497.84 260
12498.89 244
12499.95 236
12501.00 256
12502.06 214
12503.11 243
12504.17 255
12505.23 242
12506.28 185
12507.34 199
12508.40 236
12509.45 229
12510.51 210
12511.56 222
12512.62 221
12513.68 225
12514.73 211
12515.79 196
12516.85 215
12517.90 225
12518.96 207
12520.02 174
12521.07 184
12522.13 193
12523.19 208
12524.24 166
12525.30 175
12526.36 178
12527.42 180
12528.47 173
12529.53 158
12530.59 163
12531.64 170
12532.70 192
12533.76 198
12534.82 162
12535.87 153
12536.93 166
12537.99 193
12539.05 195
12540.10 181
12541.16 147
12542.22 161
12543.28 186
12544.34 214
12545.39 173
12546.45 155
12547.51 151
12548.57 166
12549.62 205
12550.68 165
12551.74 190
12552.80 191
12553.86 182
12554.92 181
12555.97 229
12557.03 213
12558.09 221
12559.15 181
12560.21 192
12561.27 232
12562.32 207
12563.38 192
12564.44 197
12565.50 225
12566.56 206
12567.62 237
12568.68 222
12569.74 217
12570.79 191
12571.85 189
12572.91 174
12573.97 186
12575.03 188
12576.09 193
12577.15 201
12578.21 162
12579.27 171
12580.33 167
12581.39 175
12582.45 195
12583.50 139
12584.56 175
12585.62 159
12586.68 184
12587.74 185
12588.80 191
12589.86 192
12590.92 187
12591.98 165
12593.04 171
12594.10 185
12595.16 197
12596.22 188
12597.28 183
12598.34 156
12599.40 155
12600.46 168
12601.52 195
12602.58 177
12603.64 148
12604.70 147
12605.76 178
12606.82 147
12607.88 179
12608.94 170
12610.01 160
12611.07 152
12612.13 184
12613.19 148
12614.25 150
12615.31 174
12616.37 212
12617.43 217
12618.49 208
12619.55 184
12620.61 208
12621.67 229
12622.74 182
12623.80 178
12624.86 200
12625.92 209
12626.98 169
12628.04 143
12629.10 147
12630.16 199
12631.23 176
12632.29 156
12633.35 134
12634.41 131
12635.47 157
12636.53 149
12637.60 172
12638.66 170
12639.72 161
12640.78 146
12641.84 150
12642.90 191
12643.97 135
12645.03 113
12646.09 131
12647.15 172
12648.22 203
12649.28 174
12650.34 145
12651.40 143
12652.46 170
12653.53 127
12654.59 161
12655.65 149
12656.71 165
12657.78 163
12658.84 147
12659.90 145
12660.96 150
12662.03 128
12663.09 146
12664.15 138
12665.22 151
12666.28 133
12667.34 146
12668.41 163
12669.47 141
12670.53 158
12671.59 142
12672.66 163
12673.72 115
12674.78 109
12675.85 136
12676.91 139
12677.97 148
12679.04 136
12680.10 159
12681.16 140
12682.23 170
12683.29 156
12684.36 134
12685.42 162
12686.48 146
12687.55 145
12688.61 147
12689.67 117
12690.74 131
12691.80 135
12692.87 128
12693.93 131
12695.00 150
12696.06 159
12697.12 130
12698.19 156
12699.25 137
12700.32 177
12701.38 151
12702.45 171
12703.51 168
12704.57 159
12705.64 158
12706.70 145
12707.77 154
12708.83 158
12709.90 157
12710.96 162
12712.03 186
12713.09 173
12714.16 149
12715.22 127
12716.29 160
12717.35 126
12718.42 130
12719.48 125
12720.55 151
12721.61 155
12722.68 143
12723.74 133
12724.81 127
12725.87 169
12726.94 178
12728.01 176
12729.07 150
12730.14 161
12731.20 159
12732.27 156
12733.33 158
12734.40 151
12735.47 155
12736.53 167
12737.60 166
12738.66 176
12739.73 116
12740.80 148
12741.86 150
12742.93 173
12743.99 168
12745.06 157
12746.13 166
12747.19 130
12748.26 125
12749.33 139
12750.39 134
12751.46 163
12752.53 126
12753.59 159
12754.66 203
12755.73 160
12756.79 129
12757.86 142
12758.93 151
12759.99 140
12761.06 135
12762.13 150
12763.19 115
12764.26 155
12765.33 162
12766.39 131
12767.46 164
12768.53 158
12769.60 151
12770.66 141
12771.73 126
12772.80 139
12773.87 122
12774.93 122
12776.00 148
12777.07 118
12778.14 132
12779.20 120
12780.27 132
12781.34 117
12782.41 132
12783.47 152
12784.54 135
12785.61 118
12786.68 139
12787.75 125
12788.81 128
12789.88 131
12790.95 135
12792.02 143
12793.09 153
12794.16 125
12795.22 130
12796.29 134
12797.36 117
12798.43 103
12799.50 132
12800.57 123
12801.64 120
12802.70 127
12803.77 119
12804.84 126
12805.91 133
12806.98 128
12808.05 133
12809.12 167
12810.19 139
12811.25 156
12812.32 147
12813.39 151
12814.46 139
12815.53 156
12816.60 163
12817.67 156
12818.74 170
12819.81 135
12820.88 189
12821.95 159
12823.02 172
12824.09 150
12825.16 145
12826.23 140
12827.30 153
12828.36 177
12829.43 140
12830.50 117
12831.57 137
12832.64 126
12833.71 166
12834.78 134
12835.85 150
12836.92 125
12837.99 119
12839.06 142
12840.13 124
12841.21 114
12842.28 136
12843.35 160
12844.42 144
12845.49 120
12846.56 120
12847.63 145
12848.70 143
12849.77 123
12850.84 131
12851.91 112
12852.98 126
12854.05 149
12855.12 118
12856.19 131
12857.26 120
12858.34 122
12859.41 140
12860.48 120
12861.55 110
12862.62 127
12863.69 121
12864.76 137
12865.83 133
12866.91 115
12867.98 116
12869.05 117
12870.12 101
12871.19 92
12872.26 108
12873.33 118
12874.41 112
12875.48 97
12876.55 115
12877.62 112
12878.69 126
12879.76 112
12880.84 132
12881.91 119
12882.98 125
12884.05 103
12885.12 92
12886.20 99
12887.27 112
12888.34 126
12889.41 126
12890.49 133
12891.56 116
12892.63 116
12893.70 127
12894.78 142
12895.85 103
12896.92 108
12897.99 124
12899.07 146
12900.14 110
12901.21 116
12902.28 116
12903.36 133
12904.43 111
12905.50 126
12906.58 138
12907.65 147
12908.72 111
12909.80 99
12910.87 127
12911.94 132
12913.02 126
12914.09 101
12915.16 118
12916.24 124
12917.31 106
12918.38 107
12919.46 87
12920.53 106
12921.60 103
12922.68 106
12923.75 118
12924.82 123
12925.90 116
12926.97 145
12928.05 144
12929.12 117
12930.19 132
12931.27 124
12932.34 112
12933.42 120
12934.49 125
12935.56 102
12936.64 125
12937.71 129
12938.79 120
12939.86 102
12940.94 123
12942.01 115
12943.08 119
12944.16 116
12945.23 130
12946.31 112
12947.38 126
12948.46 134
12949.53 117
12950.61 123
12951.68 99
12952.76 112
12953.83 122
12954.91 114
12955.98 97
12957.06 113
12958.13 131
12959.21 108
12960.28 106
12961.36 124
12962.43 132
12963.51 126
12964.58 120
12965.66 124
12966.74 97
12967.81 89
12968.89 123
12969.96 106
12971.04 126
12972.11 126
12973.19 117
12974.27 107
12975.34 108
12976.42 135
12977.49 121
12978.57 106
12979.65 122
12980.72 115
12981.80 110
12982.87 110
12983.95 115
12985.03 122
12986.10 90
12987.18 126
12988.26 105
12989.33 113
12990.41 123
12991.48 137
12992.56 112
12993.64 104
12994.71 98
12995.79 106
12996.87 126
12997.94 124
12999.02 114
13000.10 114
13001.18 112
13002.25 120
13003.33 133
13004.41 126
13005.48 104
13006.56 104
13007.64 103
13008.72 115
13009.79 105
13010.87 123
13011.95 109
13013.02 97
13014.10 128
13015.18 121
13016.26 122
13017.33 105
13018.41 92
13019.49 113
13020.57 107
13021.65 112
13022.72 93
13023.80 84
13024.88 110
13025.96 106
13027.04 92
13028.11 90
13029.19 107
13030.27 136
13031.35 129
13032.43 107
13033.50 108
13034.58 105
13035.66 112
13036.74 109
13037.82 105
13038.90 109
13039.98 102
13041.05 129
13042.13 102
13043.21 102
13044.29 110
13045.37 114
13046.45 126
13047.53 151
13048.61 111
13049.68 120
13050.76 113
13051.84 113
13052.92 128
13054.00 107
13055.08 110
13056.16 142
13057.24 89
13058.32 89
13059.40 101
13060.48 118
13061.56 116
13062.64 111
13063.71 102
13064.79 88
13065.87 109
13066.95 101
13068.03 83
13069.11 108
13070.19 116
13071.27 123
13072.35 108
13073.43 111
13074.51 111
13075.59 105
13076.67 115
13077.75 107
13078.83 110
13079.91 102
13080.99 120
13082.07 134
13083.15 137
13084.23 121
13085.31 125
13086.40 119
13087.48 104
13088.56 99
13089.64 93
13090.72 94
13091.80 128
13092.88 109
13093.96 78
13095.04 120
13096.12 135
13097.20 96
13098.28 104
13099.36 87
13100.45 107
13101.53 99
13102.61 119
13103.69 133
13104.77 119
13105.85 113
13106.93 125
13108.01 137
13109.10 114
13110.18 104
13111.26 113
13112.34 130
13113.42 115
13114.50 104
13115.58 87
13116.67 100
13117.75 110
13118.83 122
13119.91 123
13120.99 118
13122.08 128
13123.16 126
13124.24 133
13125.32 94
13126.40 104
13127.49 108
13128.57 134
13129.65 111
13130.73 109
13131.82 105
13132.90 140
13133.98 134
13135.06 103
13136.15 96
13137.23 131
13138.31 126
13139.39 128
13140.48 98
13141.56 104
13142.64 98
13143.72 113
13144.81 96
13145.89 97
13146.97 90
13148.06 107
13149.14 105
13150.22 115
13151.31 96
13152.39 124
13153.47 113
13154.56 112
13155.64 103
13156.72 98
13157.81 94
13158.89 113
13159.97 108
13161.06 124
13162.14 126
13163.22 96
13164.31 111
13165.39 120
13166.47 122
13167.56 108
13168.64 117
13169.73 142
13170.81 129
13171.89 132
13172.98 97
13174.06 109
13175.15 106
13176.23 111
13177.31 118
13178.40 132
13179.48 108
13180.57 114
13181.65 132
13182.74 113
13183.82 135
13184.91 106
13185.99 136
13187.07 99
13188.16 108
13189.24 121
13190.33 116
13191.41 131
13192.50 133
13193.58 106
13194.67 114
13195.75 143
13196.84 122
13197.92 126
13199.01 122
13200.09 108
13201.18 120
13202.26 127
13203.35 103
13204.44 97
13205.52 106
13206.61 124
13207.69 114
13208.78 106
13209.86 124
13210.95 153
13212.03 132
13213.12 121
13214.21 118
13215.29 132
13216.38 121
13217.46 123
13218.55 144
13219.63 104
13220.72 145
13221.81 153
13222.89 126
13223.98 107
13225.07 125
13226.15 127
13227.24 127
13228.32 126
13229.41 128
13230.50 129
13231.58 121
13232.67 136
13233.76 136
13234.84 107
13235.93 118
13237.02 126
13238.10 125
13239.19 97
13240.28 125
13241.36 126
13242.45 132
13243.54 136
13244.62 126
13245.71 130
13246.80 132
13247.89 95
13248.97 106
13250.06 141
13251.15 143
13252.23 130
13253.32 145
13254.41 120
13255.50 130
13256.58 140
13257.67 154
13258.76 142
13259.85 149
13260.94 182
13262.02 149
13263.11 128
13264.20 153
13265.29 143
13266.37 152
13267.46 179
13268.55 170
13269.64 164
13270.73 165
13271.81 183
13272.90 161
13273.99 158
13275.08 172
13276.17 167
13277.26 155
13278.34 115
13279.43 126
13280.52 131
13281.61 144
13282.70 133
13283.79 144
13284.88 151
13285.96 168
13287.05 159
13288.14 162
13289.23 200
13290.32 164
13291.41 189
13292.50 166
13293.59 165
13294.68 178
13295.76 163
13296.85 152
13297.94 148
13299.03 163
13300.12 172
13301.21 136
13302.30 137
13303.39 149
13304.48 176
13305.57 183
13306.66 198
13307.75 242
13308.84 251
13309.93 221
13311.02 222
13312.11 201
13313.20 227
13314.29 238
13315.38 207
13316.47 245
13317.56 191
13318.65 218
13319.74 198
13320.83 187
13321.92 182
13323.01 188
13324.10 180
13325.19 201
13326.28 177
13327.37 204
13328.46 204
13329.55 238
13330.64 160
13331.73 203
13332.82 206
13333.91 179
13335.00 175
13336.09 190
13337.18 217
13338.27 207
13339.37 210
13340.46 204
13341.55 183
13342.64 207
13343.73 223
13344.82 185
13345.91 196
13347.00 208
13348.09 183
13349.19 222
13350.28 194
13351.37 245
13352.46 203
13353.55 281
13354.64 223
13355.73 183
13356.83 199
13357.92 190
13359.01 220
13360.10 227
13361.19 224
13362.28 249
13363.38 252
13364.47 236
13365.56 252
13366.65 281
13367.74 289
13368.84 260
13369.93 282
13371.02 287
13372.11 282
13373.21 278
13374.30 270
13375.39 271
13376.48 230
13377.58 241
13378.67 286
13379.76 226
13380.85 222
13381.95 178
13383.04 202
13384.13 210
13385.22 201
13386.32 242
13387.41 204
13388.50 213
13389.60 211
13390.69 207
13391.78 201
13392.87 161
13393.97 183
13395.06 193
13396.15 181
13397.25 182
13398.34 185
13399.43 180
13400.53 194
13401.62 181
13402.71 190
13403.81 228
13404.90 165
13406.00 176
13407.09 204
13408.18 166
13409.28 166
13410.37 169
13411.46 182
13412.56 164
13413.65 185
13414.75 159
13415.84 162
13416.93 198
13418.03 199
13419.12 190
13420.22 180
13421.31 182
13422.41 188
13423.50 182
13424.59 191
13425.69 163
13426.78 182
13427.88 182
13428.97 161
13430.07 166
13431.16 160
13432.26 200
13433.35 198
13434.45 171
13435.54 216
13436.64 216
13437.73 203
13438.82 229
13439.92 220
13441.02 224
13442.11 207
13443.21 206
13444.30 197
13445.40 221
13446.49 216
13447.59 258
13448.68 263
13449.78 201
13450.87 220
13451.97 240
13453.06 230
13454.16 239
13455.25 216
13456.35 253
13457.45 248
13458.54 226
13459.64 239
13460.73 244
13461.83 252
13462.93 269
13464.02 260
13465.12 278
13466.21 248
13467.31 277
13468.41 310
13469.50 292
13470.60 277
13471.70 279
13472.79 292
13473.89 289
13474.98 259
13476.08 222
13477.18 265
13478.27 262
13479.37 257
13480.47 286
13481.56 286
13482.66 256
13483.76 270
13484.85 285
13485.95 295
13487.05 271
13488.15 293
13489.24 317
13490.34 285
13491.44 345
13492.53 334
13493.63 345
13494.73 338
13495.83 335
13496.92 358
13498.02 362
13499.12 364
13500.22 359
13501.31 377
13502.41 411
13503.51 419
13504.61 461
13505.70 396
13506.80 407
13507.90 450
13509.00 395
13510.09 378
13511.19 365
13512.29 364
13513.39 329
13514.49 325
13515.58 318
13516.68 327
13517.78 285
13518.88 293
13519.98 303
13521.08 276
13522.17 253
13523.27 253
13524.37 235
13525.47 242
13526.57 275
13527.67 278
13528.77 245
13529.86 268
13530.96 270
13532.06 248
13533.16 226
13534.26 262
13535.36 224
13536.46 234
13537.56 251
13538.66 235
13539.75 213
13540.85 190
13541.95 205
13543.05 200
13544.15 178
13545.25 220
13546.35 197
13547.45 198
13548.55 217
13549.65 180
13550.75 166
13551.85 180
13552.95 181
13554.05 186
13555.15 183
13556.25 203
13557.35 214
13558.45 176
13559.55 168
13560.65 208
13561.75 178
13562.85 168
13563.95 179
13565.05 193
13566.15 178
13567.25 214
13568.35 168
13569.45 153
13570.55 190
13571.65 181
13572.75 198
13573.85 216
13574.95 188
13576.05 176
13577.15 202
13578.25 173
13579.35 170
13580.45 201
13581.55 197
13582.65 193
13583.75 175
13584.86 193
13585.96 184
13587.06 217
13588.16 201
13589.26 211
13590.36 198
13591.46 180
13592.56 194
13593.66 193
13594.77 202
13595.87 181
13596.97 169
13598.07 183
13599.17 181
13600.27 178
13601.37 189
13602.48 202
13603.58 173
13604.68 162
13605.78 208
13606.88 175
13607.99 182
13609.09 187
13610.19 180
13611.29 218
13612.39 202
13613.50 185
13614.60 190
13615.70 183
13616.80 228
13617.90 227
13619.01 221
13620.11 172
13621.21 184
13622.31 217
13623.42 192
13624.52 191
13625.62 233
13626.72 187
13627.83 212
13628.93 197
13630.03 194
13631.13 223
13632.24 235
13633.34 196
13634.44 190
13635.55 190
13636.65 190
13637.75 225
13638.86 205
13639.96 213
13641.06 192
13642.17 207
13643.27 235
13644.37 247
13645.48 235
13646.58 231
13647.68 194
13648.79 197
13649.89 207
13650.99 208
13652.10 173
13653.20 181
13654.30 183
13655.41 192
13656.51 181
13657.62 149
13658.72 157
13659.82 184
13660.93 166
13662.03 175
13663.14 175
13664.24 179
13665.34 162
13666.45 166
13667.55 165
13668.66 159
13669.76 165
13670.87 173
13671.97 183
13673.07 170
13674.18 184
13675.28 202
13676.39 177
13677.49 203
13678.60 179
13679.70 139
13680.81 181
13681.91 174
13683.02 171
13684.12 181
13685.23 179
13686.33 197
13687.44 182
13688.54 199
13689.65 199
13690.75 192
13691.86 184
13692.96 178
13694.07 197
13695.17 171
13696.28 162
13697.39 193
13698.49 173
13699.60 176
13700.70 172
13701.81 197
13702.91 208
13704.02 199
13705.13 199
13706.23 197
13707.34 190
13708.44 195
13709.55 205
13710.65 169
13711.76 242
13712.87 216
13713.97 187
13715.08 163
13716.19 185
13717.29 186
13718.40 210
13719.50 217
13720.61 198
13721.72 200
13722.82 214
13723.93 211
13725.04 237
13726.14 222
13727.25 204
13728.36 254
13729.46 244
13730.57 260
13731.68 240
13732.78 265
13733.89 264
13735.00 251
13736.11 249
13737.21 222
13738.32 260
13739.43 264
13740.53 263
13741.64 263
13742.75 266
13743.86 237
13744.96 227
13746.07 252
13747.18 281
13748.29 258
13749.39 260
13750.50 276
13751.61 292
13752.72 306
13753.82 305
13754.93 308
13756.04 289
13757.15 292
13758.26 330
13759.36 293
13760.47 314
13761.58 303
13762.69 303
13763.80 355
13764.91 367
13766.01 375
13767.12 406
13768.23 396
13769.34 481
13770.45 585
13771.56 557
13772.66 582
13773.77 626
13774.88 646
13775.99 610
13777.10 622
13778.21 616
13779.32 657
13780.42 622
13781.53 558
13782.64 568
13783.75 522
13784.86 461
13785.97 440
13787.08 393
13788.19 412
13789.30 351
13790.41 329
13791.52 348
13792.63 292
13793.73 357
13794.84 324
13795.95 307
13797.06 328
13798.17 285
13799.28 292
13800.39 290
13801.50 253
13802.61 318
13803.72 279
13804.83 276
13805.94 239
13807.05 273
13808.16 308
13809.27 278
13810.38 247
13811.49 287
13812.60 228
13813.71 235
13814.82 232
13815.93 244
13817.04 226
13818.15 212
13819.26 210
13820.37 233
13821.48 235
13822.59 223
13823.71 230
13824.82 212
13825.93 226
13827.04 279
13828.15 224
13829.26 249
13830.37 234
13831.48 223
13832.59 192
13833.70 221
13834.81 196
13835.92 227
13837.04 231
13838.15 208
13839.26 189
13840.37 182
13841.48 199
13842.59 232
13843.70 248
13844.81 204
13845.93 221
13847.04 227
13848.15 230
13849.26 214
13850.37 243
13851.48 254
13852.60 263
13853.71 237
13854.82 192
13855.93 228
13857.04 214
13858.16 272
13859.27 239
13860.38 234
13861.49 207
13862.60 236
13863.72 269
13864.83 238
13865.94 249
13867.05 264
13868.17 262
13869.28 261
13870.39 235
13871.50 248
13872.62 278
13873.73 275
13874.84 262
13875.95 240
13877.07 256
13878.18 262
13879.29 293
13880.40 217
13881.52 255
13882.63 289
13883.74 297
13884.86 291
13885.97 239
13887.08 336
13888.20 321
13889.31 294
13890.42 313
13891.54 334
13892.65 312
13893.76 300
13894.88 319
13895.99 330
13897.10 395
13898.22 332
13899.33 382
13900.44 370
13901.56 357
13902.67 330
13903.79 319
13904.90 326
13906.01 291
13907.13 276
13908.24 280
13909.36 282
13910.47 293
13911.58 253
13912.70 244
13913.81 245
13914.93 220
13916.04 207
13917.16 234
13918.27 254
13919.38 222
13920.50 268
13921.61 237
13922.73 249
13923.84 250
13924.96 233
13926.07 227
13927.19 227
13928.30 252
13929.42 231
13930.53 217
13931.65 223
13932.76 237
13933.88 254
13934.99 223
13936.11 264
13937.22 236
13938.34 267
13939.45 274
13940.57 237
13941.68 250
13942.80 263
13943.91 282
13945.03 241
13946.14 210
13947.26 202
13948.38 235
13949.49 219
13950.61 229
13951.72 198
13952.84 228
13953.95 234
13955.07 212
13956.19 246
13957.30 187
13958.42 226
13959.53 218
13960.65 232
13961.77 211
13962.88 207
13964.00 225
13965.11 213
13966.23 226
13967.35 207
13968.46 224
13969.58 219
13970.70 210
13971.81 217
13972.93 204
13974.05 231
13975.16 250
13976.28 269
13977.40 244
13978.51 197
13979.63 214
13980.75 212
13981.86 193
13982.98 212
13984.10 217
13985.22 235
13986.33 207
13987.45 210
13988.57 233
13989.68 216
13990.80 213
13991.92 227
13993.04 215
13994.15 188
13995.27 203
13996.39 202
13997.51 198
13998.62 173
13999.74 205
14000.86 191
14001.98 208
14003.10 224
14004.21 186
14005.33 189
14006.45 211
14007.57 225
14008.68 214
14009.80 224
14010.92 201
14012.04 176
14013.16 216
14014.28 230
14015.39 216
14016.51 187
14017.63 215
14018.75 193
14019.87 210
14020.99 205
14022.10 215
14023.22 199
14024.34 200
14025.46 199
14026.58 182
14027.70 188
14028.82 205
14029.94 206
14031.05 213
14032.17 203
14033.29 212
14034.41 190
14035.53 201
14036.65 189
14037.77 179
14038.89 195
14040.01 176
14041.13 158
14042.25 192
14043.37 224
14044.49 188
14045.60 226
14046.72 214
14047.84 218
14048.96 228
14050.08 215
14051.20 183
14052.32 227
14053.44 222
14054.56 214
14055.68 196
14056.80 238
14057.92 203
14059.04 208
14060.16 228
14061.28 206
14062.40 243
14063.52 227
14064.64 258
14065.76 261
14066.88 266
14068.00 280
14069.12 270
14070.25 295
14071.37 261
14072.49 253
14073.61 268
14074.73 254
14075.85 302
14076.97 295
14078.09 307
14079.21 296
14080.33 276
14081.45 278
14082.57 302
14083.69 304
14084.82 324
14085.94 326
14087.06 339
14088.18 363
14089.30 362
14090.42 377
14091.54 387
14092.66 379
14093.79 362
14094.91 404
14096.03 442
14097.15 506
14098.27 435
14099.39 482
14100.52 507
14101.64 453
14102.76 499
14103.88 509
14105.00 525
14106.12 496
14107.25 412
14108.37 412
14109.49 385
14110.61 413
14111.74 389
14112.86 370
14113.98 315
14115.10 286
14116.22 276
14117.35 309
14118.47 297
14119.59 281
14120.71 294
14121.84 267
14122.96 273
14124.08 283
14125.20 264
14126.33 253
14127.45 228
14128.57 244
14129.70 264
14130.82 268
14131.94 250
14133.06 253
14134.19 226
14135.31 257
14136.43 221
14137.56 206
14138.68 204
14139.80 210
14140.93 190
14142.05 203
14143.17 207
14144.30 195
14145.42 231
14146.54 198
14147.67 177
14148.79 189
14149.91 246
14151.04 212
14152.16 187
14153.29 185
14154.41 177
14155.53 185
14156.66 197
14157.78 178
14158.91 181
14160.03 172
14161.15 237
14162.28 193
14163.40 182
14164.53 179
14165.65 192
14166.78 225
14167.90 208
14169.02 204
14170.15 207
14171.27 165
14172.40 179
14173.52 196
14174.65 206
14175.77 208
14176.90 198
14178.02 205
14179.15 200
14180.27 217
14181.40 184
14182.52 206
14183.65 199
14184.77 209
14185.90 205
14187.02 193
14188.15 195
14189.27 182
14190.40 194
14191.52 195
14192.65 186
14193.77 218
14194.90 216
14196.02 197
14197.15 191
14198.27 191
14199.40 179
14200.53 155
14201.65 181
14202.78 200
14203.90 175
14205.03 176
14206.16 186
14207.28 190
14208.41 190
14209.53 185
14210.66 176
14211.79 144
14212.91 169
14214.04 177
14215.16 157
14216.29 219
14217.42 195
14218.54 203
14219.67 180
14220.80 162
14221.92 159
14223.05 189
14224.18 168
14225.30 180
14226.43 172
14227.56 188
14228.68 200
14229.81 165
14230.94 154
14232.06 154
14233.19 162
14234.32 149
14235.44 164
14236.57 170
14237.70 168
14238.83 188
14239.95 146
14241.08 186
14242.21 161
14243.34 156
14244.46 158
14245.59 171
14246.72 187
14247.85 147
14248.97 147
14250.10 161
14251.23 165
14252.36 186
14253.48 149
14254.61 131
14255.74 162
14256.87 178
14258.00 171
14259.12 189
14260.25 159
14261.38 142
14262.51 123
14263.64 173
14264.76 170
14265.89 134
14267.02 151
14268.15 147
14269.28 154
14270.41 156
14271.53 139
14272.66 162
14273.79 170
14274.92 172
14276.05 177
14277.18 173
14278.31 148
14279.44 139
14280.56 135
14281.69 132
14282.82 176
14283.95 137
14285.08 160
14286.21 156
14287.34 178
14288.47 163
14289.60 159
14290.73 146
14291.86 144
14292.98 142
14294.11 108
14295.24 120
14296.37 129
14297.50 122
14298.63 117
14299.76 136
14300.89 132
14302.02 143
14303.15 130
14304.28 159
14305.41 140
14306.54 139
14307.67 136
14308.80 170
14309.93 177
14311.06 137
14312.19 125
14313.32 138
14314.45 139
14315.58 127
14316.71 129
14317.84 139
14318.97 143
14320.10 164
14321.23 154
14322.36 146
14323.49 152
14324.62 147
14325.76 128
14326.89 133
14328.02 107
14329.15 114
14330.28 129
14331.41 121
14332.54 134
14333.67 140
14334.80 127
14335.93 121
14337.06 99
14338.20 123
14339.33 124
14340.46 124
14341.59 116
14342.72 108
14343.85 120
14344.98 124
14346.12 116
14347.25 127
14348.38 142
14349.51 132
14350.64 98
14351.77 109
14352.90 113
14354.04 151
14355.17 121
14356.30 103
14357.43 114
14358.56 119
14359.70 128
14360.83 127
14361.96 145
14363.09 103
14364.22 118
14365.36 113
14366.49 115
14367.62 122
14368.75 103
14369.89 140
14371.02 121
14372.15 104
14373.28 110
14374.42 139
14375.55 141
14376.68 108
14377.81 85
14378.95 102
14380.08 174
14381.21 145
14382.35 110
14383.48 125
14384.61 106
14385.74 119
14386.88 142
14388.01 154
14389.14 117
14390.28 113
14391.41 127
14392.54 105
14393.68 103
14394.81 100
14395.94 121
14397.08 97
14398.21 119
14399.34 113
14400.48 130
14401.61 149
14402.75 137
14403.88 158
14405.01 109
14406.15 137
14407.28 123
14408.41 148
14409.55 149
14410.68 97
14411.82 119
14412.95 116
14414.08 139
14415.22 138
14416.35 119
14417.49 125
14418.62 114
14419.76 126
14420.89 122
14422.02 140
14423.16 123
14424.29 115
14425.43 145
14426.56 131
14427.70 133
14428.83 108
14429.97 121
14431.10 129
14432.24 119
14433.37 150
14434.51 122
14435.64 116
14436.78 118
14437.91 120
14439.05 119
14440.18 147
14441.32 120
14442.45 121
14443.59 137
14444.72 171
14445.86 117
14446.99 130
14448.13 115
14449.27 121
14450.40 118
14451.54 156
14452.67 138
14453.81 110
14454.94 133
14456.08 110
14457.22 128
14458.35 125
14459.49 119
14460.62 129
14461.76 150
14462.90 121
14464.03 110
14465.17 154
14466.30 133
14467.44 130
14468.58 97
14469.71 108
14470.85 126
14471.99 140
14473.12 119
14474.26 115
14475.40 110
14476.53 133
14477.67 121
14478.81 124
14479.94 123
14481.08 118
14482.22 109
14483.35 142
14484.49 136
14485.63 138
14486.76 104
14487.90 104
14489.04 125
14490.17 143
14491.31 147
14492.45 118
14493.59 120
14494.72 128
14495.86 134
14497.00 124
14498.14 128
14499.27 128
14500.41 116
14501.55 121
14502.69 126
14503.82 136
14504.96 125
14506.10 104
14507.24 127
14508.37 131
14509.51 121
14510.65 137
14511.79 111
14512.93 101
14514.06 144
14515.20 161
14516.34 130
14517.48 106
14518.62 139
14519.76 134
14520.89 144
14522.03 156
14523.17 119
14524.31 137
14525.45 142
14526.59 120
14527.73 137
14528.86 135
14530.00 163
14531.14 157
14532.28 135
14533.42 150
14534.56 154
14535.70 137
14536.84 136
14537.98 108
14539.11 123
14540.25 144
14541.39 127
14542.53 148
14543.67 155
14544.81 135
14545.95 135
14547.09 127
14548.23 133
14549.37 117
14550.51 121
14551.65 138
14552.79 136
14553.93 146
14555.07 115
14556.21 100
14557.35 122
14558.49 122
14559.63 151
14560.77 122
14561.91 114
14563.05 116
14564.19 107
14565.33 131
14566.47 125
14567.61 138
14568.75 134
14569.89 160
14571.03 139
14572.17 126
14573.31 146
14574.45 115
14575.59 168
14576.73 144
14577.87 136
14579.01 121
14580.15 130
14581.29 151
14582.43 132
14583.57 142
14584.71 141
14585.85 135
14587.00 155
14588.14 121
14589.28 166
14590.42 165
14591.56 164
14592.70 158
14593.84 137
14594.98 153
14596.12 165
14597.27 155
14598.41 121
14599.55 130
14600.69 153
14601.83 146
14602.97 168
14604.12 142
14605.26 142
14606.40 157
14607.54 134
14608.68 157
14609.82 162
14610.97 187
14612.11 176
14613.25 129
14614.39 145
14615.53 143
14616.68 170
14617.82 164
14618.96 189
14620.10 215
14621.25 174
14622.39 163
14623.53 188
14624.67 215
14625.81 176
14626.96 178
14628.10 221
14629.24 262
14630.39 246
14631.53 245
14632.67 213
14633.81 226
14634.96 252
14636.10 244
14637.24 261
14638.38 301
14639.53 269
14640.67 244
14641.81 259
14642.96 268
14644.10 217
14645.24 233
14646.39 205
14647.53 211
14648.67 181
14649.82 169
14650.96 167
14652.10 170
14653.25 174
14654.39 177
14655.53 156
14656.68 154
14657.82 170
14658.97 178
14660.11 189
14661.25 189
14662.40 158
14663.54 153
14664.69 163
14665.83 169
14666.97 170
14668.12 154
14669.26 164
14670.41 125
14671.55 120
14672.69 123
14673.84 135
14674.98 147
14676.13 149
14677.27 134
14678.42 114
14679.56 124
14680.71 128
14681.85 128
14683.00 129
14684.14 134
14685.29 131
14686.43 116
14687.57 104
14688.72 121
14689.86 153
14691.01 119
14692.15 100
14693.30 102
14694.45 106
14695.59 104
14696.74 114
14697.88 110
14699.03 117
14700.17 105
14701.32 114
14702.46 97
14703.61 105
14704.75 96
14705.90 108
14707.04 103
14708.19 99
14709.34 107
14710.48 144
14711.63 108
14712.77 109
14713.92 99
14715.07 117
14716.21 112
14717.36 115
14718.50 121
14719.65 120
14720.80 102
14721.94 112
14723.09 112
14724.24 95
14725.38 123
14726.53 112
14727.67 98
14728.82 102
14729.97 115
14731.11 132
14732.26 104
14733.41 99
14734.55 88
14735.70 104
14736.85 98
14737.99 106
14739.14 100
14740.29 105
14741.44 110
14742.58 97
14743.73 92
14744.88 98
14746.02 107
14747.17 116
14748.32 126
14749.47 91
14750.61 92
14751.76 124
14752.91 117
14754.06 112
14755.20 88
14756.35 94
14757.50 94
14758.65 112
14759.79 112
14760.94 101
14762.09 94
14763.24 95
14764.38 110
14765.53 103
14766.68 109
14767.83 100
14768.98 103
14770.13 91
14771.27 87
14772.42 93
14773.57 101
14774.72 94
14775.87 98
14777.01 107
14778.16 103
14779.31 105
14780.46 93
14781.61 106
14782.76 99
14783.91 118
14785.05 114
14786.20 108
14787.35 85
14788.50 76
14789.65 90
14790.80 94
14791.95 80
14793.10 95
14794.25 95
14795.39 123
14796.54 96
14797.69 85
14798.84 84
14799.99 90
14801.14 116
14802.29 105
14803.44 106
14804.59 108
14805.74 94
14806.89 91
14808.04 86
14809.19 107
14810.34 105
14811.49 95
14812.64 91
14813.79 84
14814.94 111
14816.09 93
14817.24 92
14818.39 84
14819.54 116
14820.69 96
14821.84 82
14822.99 108
14824.14 100
14825.29 91
14826.44 97
14827.59 93
14828.74 75
14829.89 81
14831.04 101
14832.19 99
14833.34 80
14834.49 91
14835.64 92
14836.79 74
14837.94 70
14839.09 100
14840.24 94
14841.40 81
14842.55 94
14843.70 71
14844.85 95
14846.00 86
14847.15 83
14848.30 74
14849.45 98
14850.60 86
14851.76 99
14852.91 90
14854.06 68
14855.21 81
14856.36 120
14857.51 82
14858.66 81
14859.82 72
14860.97 75
14862.12 114
14863.27 89
14864.42 96
14865.57 83
14866.73 76
14867.88 96
14869.03 89
14870.18 80
14871.33 87
14872.49 87
14873.64 101
14874.79 114
14875.94 98
14877.10 80
14878.25 74
14879.40 76
14880.55 86
14881.71 104
14882.86 106
14884.01 90
14885.16 97
14886.32 100
14887.47 96
14888.62 74
14889.77 76
14890.93 67
14892.08 68
14893.23 85
14894.39 96
14895.54 94
14896.69 96
14897.84 84
14899.00 85
14900.15 109
14901.30 75
14902.46 65
14903.61 80
14904.76 85
14905.92 90
14907.07 79
14908.22 91
14909.38 94
14910.53 87
14911.69 94
14912.84 87
14913.99 95
14915.15 72
14916.30 83
14917.45 103
14918.61 94
14919.76 74
14920.92 86
14922.07 99
14923.22 99
14924.38 92
14925.53 75
14926.69 95
14927.84 108
14928.99 102
14930.15 90
14931.30 113
14932.46 86
14933.61 108
14934.77 93
14935.92 90
14937.08 88
14938.23 87
14939.39 115
14940.54 108
14941.70 101
14942.85 83
14944.00 100
14945.16 124
14946.31 83
14947.47 73
14948.62 95
14949.78 106
14950.94 99
14952.09 115
14953.25 94
14954.40 75
14955.56 101
14956.71 110
14957.87 106
14959.02 96
14960.18 114
14961.33 104
14962.49 120
14963.64 142
14964.80 124
14965.96 133
14967.11 98
14968.27 108
14969.42 140
14970.58 111
14971.74 101
14972.89 123
14974.05 99
14975.20 135
14976.36 130
14977.52 124
14978.67 158
14979.83 108
14980.98 138
14982.14 97
14983.30 85
14984.45 84
14985.61 94
14986.77 109
14987.92 85
14989.08 108
14990.24 86
14991.39 106
14992.55 95
14993.71 85
14994.86 100
14996.02 105
14997.18 90
14998.33 74
14999.49 73
15000.65 73
15001.81 95
15002.96 97
15004.12 92
15005.28 94
15006.43 87
15007.59 102
15008.75 94
15009.91 69
15011.06 92
15012.22 82
15013.38 116
15014.54 86
15015.69 104
15016.85 63
15018.01 77
15019.17 80
15020.33 63
15021.48 59
15022.64 71
15023.80 89
15024.96 82
15026.12 83
15027.27 110
15028.43 88
15029.59 102
15030.75 83
15031.91 76
15033.07 68
15034.22 87
15035.38 74
15036.54 73
15037.70 82
15038.86 86
15040.02 67
15041.17 65
15042.33 101
15043.49 100
15044.65 73
15045.81 66
15046.97 81
15048.13 77
15049.29 80
15050.45 86
15051.60 81
15052.76 69
15053.92 70
15055.08 63
15056.24 59
15057.40 76
15058.56 83
15059.72 107
15060.88 79
15062.04 77
15063.20 91
15064.36 90
15065.52 85
15066.68 81
15067.84 86
15069.00 79
15070.16 57
15071.32 63
15072.48 81
15073.63 84
15074.79 93
15075.95 77
15077.11 75
15078.27 67
15079.44 91
15080.60 93
15081.76 75
15082.92 57
15084.08 62
15085.24 73
15086.40 86
15087.56 82
15088.72 70
15089.88 80
15091.04 84
15092.20 75
15093.36 59
15094.52 61
15095.68 60
15096.84 76
15098.00 86
15099.16 74
15100.32 63
15101.49 82
15102.65 63
15103.81 70
15104.97 97
15106.13 61
15107.29 71
15108.45 69
15109.61 73
15110.78 93
15111.94 67
15113.10 58
15114.26 67
15115.42 74
15116.58 102
15117.74 72
15118.91 78
15120.07 86
15121.23 77
15122.39 59
15123.55 61
15124.71 77
15125.88 64
15127.04 104
15128.20 70
15129.36 65
15130.52 54
15131.69 60
15132.85 80
15134.01 104
15135.17 74
15136.34 68
15137.50 66
15138.66 89
15139.82 70
15140.99 73
15142.15 84
15143.31 63
15144.47 89
15145.64 69
15146.80 69
15147.96 78
15149.12 83
15150.29 85
15151.45 92
15152.61 93
15153.78 86
15154.94 78
15156.10 78
15157.27 81
15158.43 101
15159.59 71
15160.75 83
15161.92 86
15163.08 66
15164.24 80
15165.41 91
15166.57 80
15167.74 74
15168.90 80
15170.06 92
15171.23 89
15172.39 81
15173.55 85
15174.72 81
15175.88 97
15177.05 97
15178.21 100
15179.37 99
15180.54 77
15181.70 73
15182.87 76
15184.03 83
15185.19 68
15186.36 70
15187.52 71
15188.69 86
15189.85 90
15191.02 90
15192.18 66
15193.34 101
15194.51 85
15195.67 95
15196.84 95
15198.00 91
15199.17 98
15200.33 90
15201.50 92
15202.66 81
15203.83 101
15204.99 102
15206.16 108
15207.32 87
15208.49 96
15209.65 82
15210.82 79
15211.98 96
15213.15 90
15214.31 99
15215.48 116
15216.64 108
15217.81 105
15218.97 99
15220.14 133
15221.31 131
15222.47 120
15223.64 103
15224.80 111
15225.97 82
15227.13 98
15228.30 124
15229.47 104
15230.63 107
15231.80 119
15232.96 127
15234.13 129
15235.30 115
15236.46 128
15237.63 124
15238.79 148
15239.96 152
15241.13 145
15242.29 135
15243.46 107
15244.63 124
15245.79 148
15246.96 148
15248.13 127
15249.29 102
15250.46 112
15251.63 89
15252.79 87
15253.96 95
15255.13 111
15256.29 123
15257.46 76
15258.63 82
15259.80 84
15260.96 104
15262.13 86
15263.30 75
15264.46 76
15265.63 98
15266.80 92
15267.97 83
15269.13 97
15270.30 92
15271.47 87
15272.64 79
15273.80 88
15274.97 92
15276.14 91
15277.31 106
15278.47 102
15279.64 83
15280.81 80
15281.98 79
15283.15 106
15284.31 88
15285.48 78
15286.65 78
15287.82 113
15288.99 100
15290.15 84
15291.32 68
15292.49 93
15293.66 81
15294.83 72
15296.00 89
15297.16 95
15298.33 95
15299.50 87
15300.67 93
15301.84 71
15303.01 113
15304.18 87
15305.35 72
15306.51 85
15307.68 93
15308.85 102
15310.02 97
15311.19 89
15312.36 86
15313.53 79
15314.70 92
15315.87 87
15317.04 71
15318.21 79
15319.37 68
15320.54 83
15321.71 99
15322.88 81
15324.05 102
15325.22 81
15326.39 94
15327.56 75
15328.73 60
15329.90 71
15331.07 100
15332.24 97
15333.41 87
15334.58 73
15335.75 96
15336.92 100
15338.09 67
15339.26 82
15340.43 86
15341.60 88
15342.77 119
15343.94 81
15345.11 73
15346.28 93
15347.45 77
15348.62 95
15349.79 94
15350.96 109
15352.13 100
15353.31 95
15354.48 92
15355.65 80
15356.82 72
15357.99 75
15359.16 84
15360.33 97
15361.50 90
15362.67 85
15363.84 85
15365.01 83
15366.19 90
15367.36 89
15368.53 99
15369.70 123
15370.87 95
15372.04 74
15373.21 96
15374.38 83
15375.56 88
15376.73 97
15377.90 81
15379.07 94
15380.24 91
15381.41 70
15382.59 88
15383.76 97
15384.93 69
15386.10 99
15387.27 88
15388.45 88
15389.62 87
15390.79 89
15391.96 80
15393.13 69
15394.31 78
15395.48 86
15396.65 88
15397.82 82
15399.00 76
15400.17 94
15401.34 73
15402.51 75
15403.69 75
15404.86 73
15406.03 71
15407.20 84
15408.38 74
15409.55 89
15410.72 68
15411.89 83
15413.07 95
15414.24 91
15415.41 86
15416.59 78
15417.76 60
15418.93 106
15420.11 106
15421.28 78
15422.45 83
15423.63 87
15424.80 83
15425.97 75
15427.15 77
15428.32 77
15429.49 73
15430.67 68
15431.84 90
15433.01 70
15434.19 74
15435.36 73
15436.54 71
15437.71 70
15438.88 82
15440.06 104
15441.23 90
15442.41 84
15443.58 80
15444.75 81
15445.93 66
15447.10 76
15448.28 78
15449.45 66
15450.63 81
15451.80 55
15452.97 53
15454.15 63
15455.32 61
15456.50 60
15457.67 70
15458.85 66
15460.02 69
15461.20 87
15462.37 77
15463.55 76
15464.72 75
15465.90 70
15467.07 85
15468.25 80
15469.42 73
15470.60 97
15471.77 93
15472.95 62
15474.12 61
15475.30 89
15476.47 95
15477.65 73
15478.82 92
15480.00 70
15481.17 83
15482.35 76
15483.53 70
15484.70 74
15485.88 83
15487.05 93
15488.23 90
15489.40 98
15490.58 85
15491.76 88
15492.93 65
15494.11 77
15495.28 68
15496.46 83
15497.64 89
15498.81 86
15499.99 78
15501.17 68
15502.34 77
15503.52 84
15504.69 91
15505.87 80
15507.05 105
15508.22 94
15509.40 96
15510.58 76
15511.75 88
15512.93 84
15514.11 91
15515.28 98
15516.46 80
15517.64 92
15518.81 91
15519.99 70
15521.17 85
15522.35 96
15523.52 78
15524.70 67
15525.88 96
15527.05 82
15528.23 90
15529.41 84
15530.59 76
15531.76 90
15532.94 79
15534.12 89
15535.30 84
15536.47 102
15537.65 102
15538.83 108
15540.01 74
15541.19 78
15542.36 96
15543.54 90
15544.72 90
15545.90 106
15547.08 74
15548.25 98
15549.43 83
15550.61 81
15551.79 73
15552.97 94
15554.14 106
15555.32 121
15556.50 86
15557.68 83
15558.86 89
15560.04 80
15561.22 73
15562.39 84
15563.57 83
15564.75 81
15565.93 90
15567.11 85
15568.29 81
15569.47 86
15570.65 90
15571.82 116
15573.00 117
15574.18 112
15575.36 93
15576.54 89
15577.72 94
15578.90 94
15580.08 93
15581.26 105
15582.44 102
15583.62 99
15584.80 88
15585.98 72
15587.16 110
15588.34 105
15589.51 104
15590.69 98
15591.87 97
15593.05 96
15594.23 86
15595.41 93
15596.59 131
15597.77 121
15598.95 125
15600.13 117
15601.31 131
15602.49 110
15603.67 112
15604.85 128
15606.03 136
15607.21 118
15608.40 99
15609.58 93
15610.76 134
15611.94 128
15613.12 121
15614.30 109
15615.48 132
15616.66 148
15617.84 146
15619.02 109
15620.20 133
15621.38 142
15622.56 156
15623.74 161
15624.93 133
15626.11 122
15627.29 159
15628.47 146
15629.65 159
15630.83 126
15632.01 150
15633.19 146
15634.37 154
15635.56 161
15636.74 141
15637.92 168
15639.10 159
15640.28 133
15641.46 161
15642.65 212
15643.83 210
15645.01 178
15646.19 151
15647.37 160
15648.55 168
15649.74 178
15650.92 205
15652.10 184
15653.28 188
15654.46 184
15655.65 217
15656.83 215
15658.01 224
15659.19 204
15660.38 215
15661.56 208
15662.74 192
15663.92 180
15665.11 192
15666.29 192
15667.47 218
15668.65 198
15669.84 197
15671.02 204
15672.20 210
15673.38 208
15674.57 193
15675.75 187
15676.93 189
15678.12 157
15679.30 177
15680.48 189
15681.67 179
15682.85 184
15684.03 171
15685.22 147
15686.40 168
15687.58 163
15688.77 178
15689.95 182
15691.13 159
15692.32 152
15693.50 139
15694.68 170
15695.87 179
15697.05 154
15698.23 175
15699.42 202
15700.60 199
15701.79 159
15702.97 165
15704.15 169
15705.34 178
15706.52 156
15707.71 189
15708.89 194
15710.07 207
15711.26 181
15712.44 183
15713.63 198
15714.81 212
15716.00 197
15717.18 201
15718.37 188
15719.55 197
15720.73 204
15721.92 175
15723.10 175
15724.29 162
15725.47 190
15726.66 196
15727.84 180
15729.03 161
15730.21 176
15731.40 193
15732.58 175
15733.77 208
15734.95 196
15736.14 173
15737.32 183
15738.51 211
15739.69 182
15740.88 181
15742.07 172
15743.25 187
15744.44 199
15745.62 222
15746.81 219
15747.99 273
15749.18 204
15750.36 216
15751.55 229
15752.74 223
15753.92 211
15755.11 186
15756.29 259
15757.48 246
15758.67 268
15759.85 253
15761.04 247
15762.22 242
15763.41 226
15764.60 236
15765.78 218
15766.97 223
15768.16 226
15769.34 252
15770.53 250
15771.72 262
15772.90 236
15774.09 213
15775.28 201
15776.46 212
15777.65 223
15778.84 233
15780.02 193
15781.21 248
15782.40 226
15783.58 215
15784.77 208
15785.96 222
15787.14 255
15788.33 236
15789.52 220
15790.71 196
15791.89 183
15793.08 176
15794.27 168
15795.46 187
15796.64 179
15797.83 210
15799.02 174
15800.21 126
15801.39 161
15802.58 160
15803.77 171
15804.96 169
15806.14 152
15807.33 145
15808.52 123
15809.71 134
15810.90 160
15812.08 159
15813.27 114
15814.46 109
15815.65 113
15816.84 160
15818.03 163
15819.21 142
15820.40 132
15821.59 149
15822.78 149
15823.97 159
15825.16 144
15826.35 111
15827.53 94
15828.72 121
15829.91 149
15831.10 133
15832.29 128
15833.48 132
15834.67 130
15835.86 130
15837.04 126
15838.23 131
15839.42 111
15840.61 132
15841.80 107
15842.99 99
15844.18 106
15845.37 139
15846.56 119
15847.75 118
15848.94 123
15850.13 137
15851.32 126
15852.51 120
15853.70 124
15854.89 144
15856.07 134
15857.26 156
15858.45 124
15859.64 149
15860.83 138
15862.02 111
15863.21 122
15864.40 118
15865.59 107
15866.78 126
15867.97 130
15869.16 109
15870.36 110
15871.55 113
15872.74 143
15873.93 146
15875.12 144
15876.31 139
15877.50 126
15878.69 128
15879.88 154
15881.07 126
15882.26 127
15883.45 130
15884.64 131
15885.83 131
15887.02 132
15888.21 125
15889.41 142
15890.60 152
15891.79 128
15892.98 125
15894.17 125
15895.36 133
15896.55 100
15897.74 127
15898.93 129
15900.13 134
15901.32 155
15902.51 140
15903.70 117
15904.89 153
15906.08 147
15907.28 141
15908.47 146
15909.66 152
15910.85 129
15912.04 142
15913.23 147
15914.43 131
15915.62 141
15916.81 148
15918.00 137
15919.19 151
15920.39 148
15921.58 132
15922.77 130
15923.96 157
15925.16 169
15926.35 137
15927.54 127
15928.73 139
15929.93 143
15931.12 147
15932.31 109
15933.50 160
15934.70 136
15935.89 142
15937.08 145
15938.27 147
15939.47 147
15940.66 136
15941.85 146
15943.05 130
15944.24 141
15945.43 131
15946.63 139
15947.82 113
15949.01 95
15950.21 104
15951.40 108
15952.59 97
15953.79 98
15954.98 119
15956.17 101
15957.37 127
15958.56 129
15959.75 109
15960.95 101
15962.14 103
15963.33 116
15964.53 100
15965.72 102
15966.92 95
15968.11 83
15969.30 97
15970.50 100
15971.69 106
15972.89 113
15974.08 111
15975.27 83
15976.47 98
15977.66 84
15978.86 97
15980.05 91
15981.25 83
15982.44 98
15983.63 90
15984.83 82
15986.02 78
15987.22 93
15988.41 77
15989.61 75
15990.80 87
15992.00 86
15993.19 103
15994.39 78
15995.58 83
15996.78 99
15997.97 99
15999.17 83
16000.36 82
16001.56 103
16002.75 78
16003.95 63
16005.14 73
16006.34 78
16007.53 109
16008.73 82
16009.93 82
16011.12 100
16012.32 96
16013.51 81
16014.71 79
16015.90 104
16017.10 76
16018.30 85
16019.49 86
16020.69 127
16021.88 88
16023.08 65
16024.28 91
16025.47 104
16026.67 79
16027.86 93
16029.06 75
16030.26 74
16031.45 85
16032.65 82
16033.85 66
16035.04 72
16036.24 87
16037.43 105
16038.63 95
16039.83 78
16041.02 85
16042.22 91
16043.42 81
16044.61 104
16045.81 80
16047.01 99
16048.21 92
16049.40 86
16050.60 79
16051.80 52
16052.99 72
16054.19 80
16055.39 77
16056.59 86
16057.78 91
16058.98 83
16060.18 72
16061.37 78
16062.57 76
16063.77 76
16064.97 70
16066.16 86
16067.36 53
16068.56 75
16069.76 90
16070.96 97
16072.15 90
16073.35 67
16074.55 62
16075.75 83
16076.95 70
16078.14 85
16079.34 85
16080.54 64
16081.74 70
16082.94 74
16084.13 97
16085.33 63
16086.53 70
16087.73 76
16088.93 75
16090.13 94
16091.33 97
16092.52 91
16093.72 83
16094.92 79
16096.12 74
16097.32 60
16098.52 65
16099.72 72
16100.92 50
16102.11 76
16103.31 60
16104.51 80
16105.71 72
16106.91 71
16108.11 72
16109.31 63
16110.51 84
16111.71 65
16112.91 60
16114.11 93
16115.31 94
16116.51 50
16117.70 66
16118.90 81
16120.10 53
16121.30 82
16122.50 72
16123.70 68
16124.90 50
16126.10 91
16127.30 85
16128.50 62
16129.70 73
16130.90 80
16132.10 78
16133.30 67
16134.50 78
16135.70 49
16136.90 77
16138.10 97
16139.30 92
16140.50 75
16141.71 64
16142.91 70
16144.11 65
16145.31 76
16146.51 82
16147.71 69
16148.91 73
16150.11 63
16151.31 76
16152.51 80
16153.71 79
16154.91 81
16156.11 81
16157.31 80
16158.52 90
16159.72 61
16160.92 70
16162.12 69
16163.32 87
16164.52 67
16165.72 73
16166.92 72
16168.13 56
16169.33 60
16170.53 68
16171.73 72
16172.93 68
16174.13 85
16175.34 72
16176.54 83
16177.74 82
16178.94 72
16180.14 83
16181.34 82
16182.55 76
16183.75 84
16184.95 68
16186.15 84
16187.35 74
16188.56 63
16189.76 62
16190.96 70
16192.16 81
16193.37 75
16194.57 74
16195.77 66
16196.97 75
16198.18 80
16199.38 79
16200.58 92
16201.78 79
16202.99 85
16204.19 82
16205.39 74
16206.60 67
16207.80 78
16209.00 78
16210.20 81
16211.41 79
16212.61 86
16213.81 95
16215.02 70
16216.22 80
16217.42 76
16218.63 72
16219.83 88
16221.03 76
16222.24 73
16223.44 83
16224.64 88
16225.85 86
16227.05 102
16228.25 97
16229.46 82
16230.66 81
16231.87 69
16233.07 97
16234.27 97
16235.48 88
16236.68 87
16237.89 81
16239.09 87
16240.29 82
16241.50 97
16242.70 80
16243.91 94
16245.11 120
16246.31 106
16247.52 74
16248.72 92
16249.93 94
16251.13 80
16252.34 74
16253.54 57
16254.75 80
16255.95 103
16257.16 110
16258.36 92
16259.57 96
16260.77 103
16261.97 90
16263.18 68
16264.38 68
16265.59 92
16266.80 93
16268.00 88
16269.21 101
16270.41 102
16271.62 107
16272.82 107
16274.03 82
16275.23 112
16276.44 119
16277.64 109
16278.85 97
16280.05 114
16281.26 123
16282.47 100
16283.67 100
16284.88 113
16286.08 99
16287.29 108
16288.49 103
16289.70 110
16290.91 112
16292.11 103
16293.32 115
16294.52 102
16295.73 107
16296.94 98
16298.14 119
16299.35 121
16300.56 129
16301.76 120
16302.97 115
16304.18 111
16305.38 117
16306.59 118
16307.79 127
16309.00 100
16310.21 133
16311.42 126
16312.62 120
16313.83 126
16315.04 137
16316.24 115
16317.45 109
16318.66 107
16319.86 122
16321.07 124
16322.28 99
16323.49 106
16324.69 119
16325.90 96
16327.11 136
16328.31 122
16329.52 93
16330.73 84
16331.94 72
16333.14 102
16334.35 96
16335.56 91
16336.77 84
16337.98 108
16339.18 99
16340.39 92
16341.60 92
16342.81 95
16344.01 96
16345.22 104
16346.43 75
16347.64 73
16348.85 84
16350.05 84
16351.26 101
16352.47 84
16353.68 70
16354.89 82
16356.10 73
16357.30 82
16358.51 86
16359.72 80
16360.93 67
16362.14 74
16363.35 80
16364.56 75
16365.77 78
16366.97 76
16368.18 94
16369.39 76
16370.60 82
16371.81 71
16373.02 57
16374.23 71
16375.44 84
16376.65 79
16377.86 62
16379.06 65
16380.27 73
16381.48 82
16382.69 56
16383.90 73
16385.11 76
16386.32 67
16387.53 65
16388.74 67
16389.95 79
16391.16 55
16392.37 89
16393.58 72
16394.79 64
16396.00 59
16397.21 76
16398.42 84
16399.63 69
16400.84 62
16402.05 75
16403.26 74
16404.47 85
16405.68 97
16406.89 67
16408.10 60
16409.31 88
16410.52 87
16411.73 83
16412.94 74
16414.15 83
16415.36 65
16416.57 81
16417.78 80
16419.00 72
16420.21 82
16421.42 80
16422.63 70
16423.84 91
16425.05 87
16426.26 90
16427.47 77
16428.68 92
16429.89 71
16431.11 75
16432.32 98
16433.53 62
16434.74 69
16435.95 77
16437.16 58
16438.37 66
16439.59 55
16440.80 72
16442.01 69
16443.22 75
16444.43 89
16445.64 86
16446.86 83
16448.07 76
16449.28 65
16450.49 52
16451.70 82
16452.91 94
16454.13 94
16455.34 69
16456.55 64
16457.76 75
16458.98 55
16460.19 90
16461.40 69
16462.61 64
16463.82 66
16465.04 79
16466.25 80
16467.46 79
16468.67 101
16469.89 70
16471.10 68
16472.31 86
16473.53 77
16474.74 72
16475.95 59
16477.16 52
16478.38 55
16479.59 82
16480.80 81
16482.02 81
16483.23 59
16484.44 51
16485.66 66
16486.87 55
16488.08 87
16489.30 84
16490.51 76
16491.72 65
16492.94 71
16494.15 67
16495.36 53
16496.58 66
16497.79 66
16499.00 73
16500.22 70
16501.43 63
16502.65 84
16503.86 68
16505.07 61
16506.29 84
16507.50 68
16508.71 88
16509.93 64
16511.14 66
16512.36 74
16513.57 74
16514.79 65
16516.00 65
16517.21 65
16518.43 54
16519.64 54
16520.86 68
16522.07 70
16523.29 69
16524.50 62
16525.72 73
16526.93 59
16528.15 59
16529.36 57
16530.58 69
16531.79 64
16533.01 82
16534.22 89
16535.44 73
16536.65 72
16537.87 63
16539.08 88
16540.30 70
16541.51 79
16542.73 82
16543.94 93
16545.16 62
16546.37 54
16547.59 58
16548.80 69
16550.02 67
16551.24 64
16552.45 74
16553.67 63
16554.88 68
16556.10 77
16557.31 74
16558.53 60
16559.75 52
16560.96 69
16562.18 63
16563.39 73
16564.61 66
16565.83 78
16567.04 68
16568.26 85
16569.47 71
16570.69 69
16571.91 80
16573.12 73
16574.34 68
16575.56 88
16576.77 79
16577.99 82
16579.21 85
16580.42 82
16581.64 98
16582.86 68
16584.07 67
16585.29 66
16586.51 78
16587.72 81
16588.94 99
16590.16 83
16591.38 73
16592.59 83
16593.81 71
16595.03 73
16596.24 72
16597.46 76
16598.68 91
16599.90 94
16601.11 70
16602.33 75
16603.55 78
16604.77 73
16605.98 92
16607.20 103
16608.42 76
16609.64 73
16610.86 86
16612.07 73
16613.29 65
16614.51 52
16615.73 62
16616.95 65
16618.16 74
16619.38 57
16620.60 76
16621.82 66
16623.04 59
16624.25 73
16625.47 80
16626.69 62
16627.91 48
16629.13 75
16630.35 69
16631.57 63
16632.78 61
16634.00 82
16635.22 81
16636.44 69
16637.66 64
16638.88 63
16640.10 71
16641.32 77
16642.53 69
16643.75 88
16644.97 73
16646.19 60
16647.41 59
16648.63 55
16649.85 69
16651.07 54
16652.29 69
16653.51 72
16654.73 73
16655.95 60
16657.17 54
16658.39 50
16659.61 52
16660.83 62
16662.04 59
16663.26 53
16664.48 62
16665.70 51
16666.92 44
16668.14 53
16669.36 62
16670.58 64
16671.80 78
16673.02 45
16674.24 61
16675.46 67
16676.68 64
16677.91 67
16679.13 66
16680.35 71
16681.57 53
16682.79 69
16684.01 69
16685.23 56
16686.45 51
16687.67 61
16688.89 70
16690.11 64
16691.33 60
16692.55 62
16693.77 63
16694.99 59
16696.21 54
16697.44 52
16698.66 69
16699.88 61
16701.10 65
16702.32 61
16703.54 60
16704.76 67
16705.98 80
16707.21 53
16708.43 48
16709.65 49
16710.87 71
16712.09 65
16713.31 66
16714.53 44
16715.76 50
16716.98 67
16718.20 59
16719.42 48
16720.64 53
16721.87 63
16723.09 69
16724.31 68
16725.53 59
16726.75 62
16727.98 66
16729.20 60
16730.42 63
16731.64 45
16732.86 65
16734.09 67
16735.31 64
16736.53 50
16737.75 65
16738.98 69
16740.20 66
16741.42 53
16742.64 54
16743.87 52
16745.09 64
16746.31 62
16747.54 52
16748.76 59
16749.98 70
16751.20 73
16752.43 72
16753.65 83
16754.87 69
16756.10 98
16757.32 66
16758.54 57
16759.77 58
16760.99 66
16762.21 39
16763.44 45
16764.66 70
16765.88 57
16767.11 75
16768.33 54
16769.55 60
16770.78 51
16772.00 69
16773.23 57
16774.45 58
16775.67 53
16776.90 43
16778.12 67
16779.35 47
16780.57 60
16781.79 77
16783.02 66
16784.24 72
16785.47 58
16786.69 51
16787.91 65
16789.14 76
16790.36 73
16791.59 65
16792.81 50
16794.04 58
16795.26 53
16796.49 65
16797.71 66
16798.94 59
16800.16 63
16801.38 59
16802.61 54
16803.83 68
16805.06 80
16806.28 70
16807.51 58
16808.73 52
16809.96 57
16811.18 57
16812.41 58
16813.64 59
16814.86 68
16816.09 71
16817.31 53
16818.54 48
16819.76 70
16820.99 72
16822.21 65
16823.44 67
16824.66 62
16825.89 60
16827.12 99
16828.34 64
16829.57 65
16830.79 82
16832.02 79
16833.25 89
16834.47 67
16835.70 56
16836.92 59
16838.15 74
16839.38 67
16840.60 63
16841.83 65
16843.06 95
16844.28 88
16845.51 81
16846.73 82
16847.96 89
16849.19 66
16850.41 89
16851.64 104
16852.87 99
16854.09 78
16855.32 79
16856.55 114
16857.77 102
16859.00 74
16860.23 80
16861.46 92
16862.68 84
16863.91 92
16865.14 95
16866.36 96
16867.59 108
16868.82 103
16870.05 93
16871.27 93
16872.50 114
16873.73 103
16874.96 107
16876.18 115
16877.41 147
16878.64 127
16879.87 106
16881.09 121
16882.32 124
16883.55 122
16884.78 119
16886.01 115
16887.23 131
16888.46 153
16889.69 132
16890.92 123
16892.15 121
16893.37 130
16894.60 143
16895.83 137
16897.06 115
16898.29 122
16899.51 118
16900.74 121
16901.97 122
16903.20 103
16904.43 104
16905.66 102
16906.89 111
16908.12 117
16909.34 76
16910.57 79
16911.80 105
16913.03 96
16914.26 100
16915.49 105
16916.72 99
16917.95 92
16919.18 86
16920.40 104
16921.63 90
16922.86 84
16924.09 96
16925.32 93
16926.55 84
16927.78 70
16929.01 59
16930.24 76
16931.47 86
16932.70 85
16933.93 75
16935.16 72
16936.39 94
16937.62 100
16938.85 83
16940.08 80
16941.31 79
16942.54 72
16943.77 72
16945.00 86
16946.23 48
16947.46 63
16948.69 69
16949.92 70
16951.15 65
16952.38 82
16953.61 84
16954.84 96
16956.07 78
16957.30 76
16958.53 78
16959.76 74
16960.99 76
16962.22 59
16963.45 51
16964.68 83
16965.92 90
16967.15 93
16968.38 94
16969.61 103
16970.84 96
16972.07 89
16973.30 64
16974.53 71
16975.76 88
16976.99 84
16978.23 79
16979.46 84
16980.69 56
16981.92 68
16983.15 106
16984.38 73
16985.61 120
16986.85 79
16988.08 70
16989.31 76
16990.54 96
16991.77 78
16993.00 76
16994.24 71
16995.47 79
16996.70 66
16997.93 56
16999.16 61
17000.40 94
17001.63 70
17002.86 68
17004.09 68
17005.32 84
17006.56 89
17007.79 72
17009.02 69
17010.25 58
17011.49 84
17012.72 58
17013.95 57
17015.18 75
17016.42 71
17017.65 61
17018.88 83
17020.12 65
17021.35 59
17022.58 71
17023.81 58
17025.05 71
17026.28 62
17027.51 53
17028.75 69
17029.98 72
17031.21 75
17032.45 69
17033.68 73
17034.91 61
17036.15 73
17037.38 62
17038.61 54
17039.85 76
17041.08 79
17042.31 65
17043.55 83
17044.78 58
17046.01 54
17047.25 68
17048.48 81
17049.72 61
17050.95 85
17052.18 64
17053.42 67
17054.65 69
17055.89 65
17057.12 86
17058.35 60
17059.59 55
17060.82 59
17062.06 51
17063.29 49
17064.53 71
17065.76 69
17066.99 61
17068.23 55
17069.46 69
17070.70 71
17071.93 51
17073.17 64
17074.40 54
17075.64 53
17076.87 56
17078.11 58
17079.34 58
17080.58 53
17081.81 47
17083.05 66
17084.28 64
17085.52 59
17086.75 64
17087.99 57
17089.22 33
17090.46 59
17091.69 59
17092.93 59
17094.16 64
17095.40 58
17096.64 65
17097.87 59
17099.11 46
17100.34 58
17101.58 82
17102.81 64
17104.05 62
17105.29 60
17106.52 55
17107.76 83
17108.99 57
17110.23 40
17111.47 52
17112.70 80
17113.94 61
17115.17 38
17116.41 37
17117.65 51
17118.88 70
17120.12 54
17121.36 63
17122.59 56
17123.83 61
17125.07 61
17126.30 53
17127.54 56
17128.78 54
17130.01 68
17131.25 84
17132.49 67
17133.72 52
17134.96 63
17136.20 48
17137.43 54
17138.67 55
17139.91 63
17141.15 73
17142.38 80
17143.62 66
17144.86 45
17146.10 37
17147.33 59
17148.57 58
17149.81 53
17151.05 54
17152.28 61
17153.52 52
17154.76 86
17156.00 54
17157.23 58
17158.47 59
17159.71 82
17160.95 61
17162.19 67
17163.42 60
17164.66 64
17165.90 63
17167.14 61
17168.38 55
17169.61 51
17170.85 71
17172.09 86
17173.33 64
17174.57 68
17175.81 51
17177.04 53
17178.28 73
17179.52 74
17180.76 52
17182.00 55
17183.24 59
17184.48 71
17185.71 56
17186.95 71
17188.19 52
17189.43 43
17190.67 67
17191.91 53
17193.15 44
17194.39 50
17195.63 50
17196.87 43
17198.11 44
17199.34 57
17200.58 76
17201.82 62
17203.06 54
17204.30 57
17205.54 64
17206.78 60
17208.02 46
17209.26 62
17210.50 54
17211.74 62
17212.98 62
17214.22 72
17215.46 52
17216.70 46
17217.94 55
17219.18 75
17220.42 59
17221.66 56
17222.90 59
17224.14 56
17225.38 65
17226.62 57
17227.86 64
17229.10 56
17230.34 54
17231.58 64
17232.82 46
17234.06 58
17235.30 57
17236.54 65
17237.78 53
17239.03 57
17240.27 60
17241.51 55
17242.75 51
17243.99 55
17245.23 57
17246.47 56
17247.71 69
17248.95 56
17250.19 63
17251.43 57
17252.68 67
17253.92 63
17255.16 49
17256.40 47
17257.64 59
17258.88 55
17260.12 52
17261.37 66
17262.61 47
17263.85 58
17265.09 50
17266.33 68
17267.57 84
17268.82 72
17270.06 63
17271.30 60
17272.54 60
17273.78 42
17275.03 50
17276.27 49
17277.51 55
17278.75 59
17279.99 62
17281.24 62
17282.48 60
17283.72 53
17284.96 62
17286.21 41
17287.45 54
17288.69 59
17289.93 56
17291.18 62
17292.42 59
17293.66 44
17294.90 32
17296.15 56
17297.39 53
17298.63 45
17299.88 57
17301.12 54
17302.36 51
17303.60 53
17304.85 46
17306.09 64
17307.33 55
17308.58 50
17309.82 60
17311.06 59
17312.31 49
17313.55 52
17314.79 78
17316.04 67
17317.28 66
17318.52 49
17319.77 66
17321.01 60
17322.26 42
17323.50 39
17324.74 42
17325.99 45
17327.23 51
17328.48 50
17329.72 45
17330.96 42
17332.21 50
17333.45 46
17334.70 70
17335.94 55
17337.18 51
17338.43 61
17339.67 48
17340.92 49
17342.16 58
17343.41 48
17344.65 61
17345.90 51
17347.14 48
17348.38 61
17349.63 55
17350.87 44
17352.12 45
17353.36 61
17354.61 43
17355.85 54
17357.10 59
17358.34 67
17359.59 50
17360.83 43
17362.08 35
17363.32 51
17364.57 45
17365.81 57
17367.06 43
17368.31 61
17369.55 68
17370.80 52
17372.04 52
17373.29 53
17374.53 43
17375.78 63
17377.02 55
17378.27 48
17379.52 55
17380.76 73
17382.01 45
17383.25 39
17384.50 46
17385.75 60
17386.99 53
17388.24 47
17389.48 45
17390.73 39
17391.98 76
17393.22 49
17394.47 51
17395.71 49
17396.96 55
17398.21 55
17399.45 60
17400.70 49
17401.95 57
17403.19 70
17404.44 47
17405.69 43
17406.93 59
17408.18 64
17409.43 52
17410.67 50
17411.92 58
17413.17 50
17414.42 67
17415.66 67
17416.91 51
17418.16 51
17419.40 63
17420.65 57
17421.90 65
17423.15 44
17424.39 39
17425.64 58
17426.89 55
17428.14 58
17429.38 60
17430.63 48
17431.88 60
17433.13 57
17434.37 53
17435.62 55
17436.87 68
17438.12 58
17439.37 51
17440.61 47
17441.86 62
17443.11 63
17444.36 51
17445.61 57
17446.85 42
17448.10 40
17449.35 64
17450.60 70
17451.85 52
17453.10 56
17454.34 74
17455.59 54
17456.84 41
17458.09 52
17459.34 53
17460.59 51
17461.84 49
17463.09 36
17464.33 49
17465.58 42
17466.83 62
17468.08 46
17469.33 53
17470.58 46
17471.83 45
17473.08 59
17474.33 46
17475.58 45
17476.83 50
17478.07 62
17479.32 62
17480.57 47
17481.82 41
17483.07 63
17484.32 54
17485.57 33
17486.82 41
17488.07 60
17489.32 64
17490.57 59
17491.82 50
17493.07 49
17494.32 52
17495.57 49
17496.82 50
17498.07 55
17499.32 50
17500.57 63
17501.82 76
17503.07 84
17504.32 70
17505.57 61
17506.82 53
17508.07 54
17509.32 54
17510.57 50
17511.82 68
17513.07 56
17514.32 56
17515.58 55
17516.83 72
17518.08 71
17519.33 50
17520.58 68
17521.83 64
17523.08 41
17524.33 57
17525.58 76
17526.83 55
17528.08 68
17529.34 71
17530.59 60
17531.84 52
17533.09 75
17534.34 58
17535.59 63
17536.84 73
17538.09 40
17539.35 54
17540.60 57
17541.85 59
17543.10 59
17544.35 88
17545.60 63
17546.86 65
17548.11 64
17549.36 62
17550.61 78
17551.86 95
17553.12 58
17554.37 69
17555.62 56
17556.87 82
17558.12 58
17559.38 52
17560.63 51
17561.88 60
17563.13 68
17564.39 57
17565.64 56
17566.89 57
17568.14 50
17569.40 43
17570.65 43
17571.90 54
17573.15 47
17574.41 76
17575.66 73
17576.91 48
17578.17 57
17579.42 57
17580.67 52
17581.92 66
17583.18 53
17584.43 55
17585.68 47
17586.94 49
17588.19 48
17589.44 58
17590.70 62
17591.95 78
17593.20 68
17594.46 53
17595.71 48
17596.97 51
17598.22 71
17599.47 67
17600.73 63
17601.98 70
17603.23 60
17604.49 39
17605.74 62
17607.00 64
17608.25 71
17609.50 66
17610.76 70
17612.01 56
17613.27 57
17614.52 54
17615.77 67
17617.03 73
17618.28 69
17619.54 51
17620.79 57
17622.05 70
17623.30 55
17624.56 50
17625.81 49
17627.06 55
17628.32 59
17629.57 60
17630.83 52
17632.08 39
17633.34 57
17634.59 65
17635.85 68
17637.10 50
17638.36 58
17639.61 58
17640.87 64
17642.12 36
17643.38 48
17644.63 44
17645.89 63
17647.15 59
17648.40 59
17649.66 53
17650.91 41
17652.17 52
17653.42 43
17654.68 45
17655.93 40
17657.19 32
17658.45 57
17659.70 41
17660.96 50
17662.21 56
17663.47 47
17664.73 56
17665.98 48
17667.24 50
17668.49 58
17669.75 51
17671.01 44
17672.26 56
17673.52 47
17674.77 60
17676.03 41
17677.29 41
17678.54 49
17679.80 45
17681.06 48
17682.31 66
17683.57 66
17684.83 50
17686.08 59
17687.34 65
17688.60 59
17689.85 55
17691.11 56
17692.37 51
17693.63 56
17694.88 53
17696.14 43
17697.40 50
17698.65 59
17699.91 58
17701.17 52
17702.43 50
17703.68 47
17704.94 47
17706.20 62
17707.46 55
17708.71 44
17709.97 56
17711.23 58
17712.49 57
17713.74 48
17715.00 49
17716.26 49
17717.52 46
17718.78 52
17720.03 49
17721.29 54
17722.55 45
17723.81 63
17725.07 59
17726.32 43
17727.58 47
17728.84 38
17730.10 56
17731.36 48
17732.62 44
17733.87 55
17735.13 54
17736.39 67
17737.65 60
17738.91 43
17740.17 63
17741.43 55
17742.69 58
17743.94 56
17745.20 39
17746.46 40
17747.72 36
17748.98 48
17750.24 61
17751.50 59
17752.76 54
17754.02 47
17755.28 51
17756.53 41
17757.79 40
17759.05 41
17760.31 64
17761.57 53
17762.83 63
17764.09 41
17765.35 55
17766.61 62
17767.87 34
17769.13 57
17770.39 52
17771.65 79
17772.91 65
17774.17 42
17775.43 46
17776.69 56
17777.95 52
17779.21 44
17780.47 49
17781.73 45
17782.99 63
17784.25 57
17785.51 47
17786.77 62
17788.03 66
17789.29 56
17790.55 67
17791.81 51
17793.07 35
17794.33 52
17795.59 47
17796.86 51
17798.12 48
17799.38 40
17800.64 51
17801.90 58
17803.16 48
17804.42 41
17805.68 42
17806.94 37
17808.20 36
17809.47 44
17810.73 48
17811.99 47
17813.25 43
17814.51 45
17815.77 60
17817.03 43
17818.29 45
17819.56 45
17820.82 59
17822.08 43
17823.34 44
17824.60 36
17825.86 37
17827.13 46
17828.39 47
17829.65 43
17830.91 43
17832.17 52
17833.44 40
17834.70 57
17835.96 43
17837.22 40
17838.48 50
17839.75 46
17841.01 52
17842.27 43
17843.53 45
17844.80 52
17846.06 43
17847.32 41
17848.58 41
17849.85 40
17851.11 63
17852.37 60
17853.63 65
17854.90 60
17856.16 38
17857.42 60
17858.69 49
17859.95 44
17861.21 45
17862.47 38
17863.74 55
17865.00 54
17866.26 41
17867.53 60
17868.79 45
17870.05 60
17871.32 57
17872.58 35
17873.84 46
17875.11 62
17876.37 58
17877.63 40
17878.90 42
17880.16 52
17881.43 47
17882.69 44
17883.95 35
17885.22 61
17886.48 51
17887.74 55
17889.01 52
17890.27 42
17891.54 49
17892.80 49
17894.07 54
17895.33 42
17896.59 40
17897.86 44
17899.12 51
17900.39 42
17901.65 43
17902.92 56
17904.18 41
17905.44 43
17906.71 44
17907.97 39
17909.24 40
17910.50 48
17911.77 49
17913.03 61
17914.30 36
17915.56 52
17916.83 49
17918.09 48
17919.36 60
17920.62 49
17921.89 45
17923.15 44
17924.42 49
17925.68 43
17926.95 46
17928.21 46
17929.48 61
17930.75 62
17932.01 44
17933.28 59
17934.54 44
17935.81 36
17937.07 42
17938.34 46
17939.61 50
17940.87 68
17942.14 40
17943.40 36
17944.67 34
17945.93 53
17947.20 59
17948.47 46
17949.73 33
17951.00 46
17952.27 50
17953.53 54
17954.80 63
17956.06 51
17957.33 33
17958.60 44
17959.86 50
17961.13 49
17962.40 46
17963.66 58
17964.93 58
17966.20 48
17967.46 61
17968.73 45
17970.00 48
17971.26 37
17972.53 38
17973.80 47
17975.07 53
17976.33 58
17977.60 69
17978.87 64
17980.13 46
17981.40 31
17982.67 39
17983.94 51
17985.20 40
17986.47 38
17987.74 48
17989.01 63
17990.27 50
17991.54 48
17992.81 50
17994.08 38
17995.34 46
17996.61 40
17997.88 34
17999.15 53
18000.42 50
18001.68 40
18002.95 40
18004.22 33
18005.49 37
18006.76 46
18008.02 56
18009.29 58
18010.56 34
18011.83 51
18013.10 62
18014.37 54
18015.63 56
18016.90 41
18018.17 59
18019.44 31
18020.71 56
18021.98 52
18023.25 57
18024.51 59
18025.78 34
18027.05 44
18028.32 31
18029.59 52
18030.86 40
18032.13 41
18033.40 46
18034.67 50
18035.94 31
18037.20 54
18038.47 33
18039.74 48
18041.01 45
18042.28 57
18043.55 54
18044.82 49
18046.09 31
18047.36 40
18048.63 56
18049.90 62
18051.17 54
18052.44 41
18053.71 38
18054.98 48
18056.25 35
18057.52 40
18058.79 22
18060.06 31
18061.33 43
18062.60 41
18063.87 43
18065.14 31
18066.41 47
18067.68 39
18068.95 44
18070.22 36
18071.49 56
18072.76 55
18074.03 47
18075.30 27
18076.57 36
18077.84 35
18079.11 60
18080.39 47
18081.66 35
18082.93 49
18084.20 58
18085.47 36
18086.74 42
18088.01 35
18089.28 40
18090.55 57
18091.82 51
18093.10 72
18094.37 45
18095.64 31
18096.91 53
18098.18 52
18099.45 47
18100.72 51
18102.00 47
18103.27 70
18104.54 52
18105.81 37
18107.08 35
18108.35 44
18109.63 38
18110.90 49
18112.17 32
18113.44 40
18114.71 68
18115.98 50
18117.26 36
18118.53 44
18119.80 44
18121.07 45
18122.35 45
18123.62 37
18124.89 49
18126.16 42
18127.43 45
18128.71 47
18129.98 47
18131.25 49
18132.52 37
18133.80 54
18135.07 54
18136.34 43
18137.62 39
18138.89 56
18140.16 57
18141.43 52
18142.71 38
18143.98 42
18145.25 47
18146.53 41
18147.80 51
18149.07 50
18150.35 43
18151.62 47
18152.89 42
18154.17 37
18155.44 52
18156.71 39
18157.99 44
18159.26 38
18160.53 45
18161.81 42
18163.08 39
18164.35 38
18165.63 52
18166.90 50
18168.18 41
18169.45 48
18170.72 44
18172.00 42
18173.27 58
18174.55 33
18175.82 47
18177.09 39
18178.37 51
18179.64 61
18180.92 45
18182.19 38
18183.47 37
18184.74 38
18186.01 55
18187.29 50
18188.56 47
18189.84 48
18191.11 57
18192.39 46
18193.66 40
18194.94 41
18196.21 40
18197.49 33
18198.76 39
18200.04 49
18201.31 61
18202.59 55
18203.86 34
18205.14 50
18206.41 50
18207.69 48
18208.96 47
18210.24 47
18211.51 37
18212.79 34
18214.06 42
18215.34 30
18216.62 51
18217.89 54
18219.17 38
18220.44 43
18221.72 41
18222.99 47
18224.27 34
18225.55 39
18226.82 49
18228.10 43
18229.37 60
18230.65 56
18231.93 60
18233.20 35
18234.48 54
18235.75 37
18237.03 49
18238.31 43
18239.58 54
18240.86 46
18242.14 46
18243.41 43
18244.69 27
18245.97 40
18247.24 44
18248.52 49
18249.80 48
18251.07 55
18252.35 63
18253.63 47
18254.90 50
18256.18 47
18257.46 73
18258.73 36
18260.01 38
18261.29 51
18262.57 44
18263.84 46
18265.12 27
18266.40 29
18267.67 41
18268.95 44
18270.23 44
18271.51 40
18272.78 64
18274.06 54
18275.34 47
18276.62 48
18277.89 56
18279.17 30
18280.45 45
18281.73 39
18283.01 38
18284.28 34
18285.56 45
18286.84 37
18288.12 34
18289.40 43
18290.67 48
18291.95 47
18293.23 50
18294.51 51
18295.79 50
18297.07 41
18298.34 35
18299.62 36
18300.90 44
18302.18 48
18303.46 53
18304.74 59
18306.02 47
18307.29 50
18308.57 53
18309.85 48
18311.13 62
18312.41 43
18313.69 64
18314.97 62
18316.25 47
18317.53 49
18318.80 66
18320.08 68
18321.36 42
18322.64 39
18323.92 28
18325.20 39
18326.48 47
18327.76 48
18329.04 40
18330.32 42
18331.60 57
18332.88 37
18334.16 42
18335.44 45
18336.72 44
18338.00 40
18339.28 44
18340.56 34
18341.84 37
18343.12 41
18344.40 43
18345.68 43
18346.96 43
18348.24 43
18349.52 56
18350.80 46
18352.08 33
18353.36 47
18354.64 45
18355.92 62
18357.20 52
18358.48 43
18359.76 52
18361.04 39
18362.32 53
18363.60 51
18364.88 39
18366.16 47
18367.45 40
18368.73 39
18370.01 42
18371.29 51
18372.57 40
18373.85 33
18375.13 49
18376.41 50
18377.69 53
18378.98 34
18380.26 50
18381.54 60
18382.82 52
18384.10 55
18385.38 45
18386.66 45
18387.95 63
18389.23 55
18390.51 49
18391.79 55
18393.07 47
18394.35 41
18395.64 40
18396.92 41
18398.20 52
18399.48 40
18400.76 59
18402.05 49
18403.33 61
18404.61 47
18405.89 55
18407.17 56
18408.46 54
18409.74 69
18411.02 53
18412.30 48
18413.59 44
18414.87 43
18416.15 32
18417.43 49
18418.72 57
18420.00 58
18421.28 39
18422.56 48
18423.85 55
18425.13 41
18426.41 39
18427.70 61
18428.98 54
18430.26 59
18431.54 65
18432.83 59
18434.11 42
18435.39 40
18436.68 48
18437.96 50
18439.24 42
18440.53 58
18441.81 45
18443.09 62
18444.38 55
18445.66 63
18446.95 45
18448.23 60
18449.51 28
18450.80 45
18452.08 41
18453.36 31
18454.65 49
18455.93 39
18457.22 32
18458.50 47
18459.78 39
18461.07 49
18462.35 51
18463.64 33
18464.92 32
18466.21 39
18467.49 45
18468.77 57
18470.06 57
18471.34 54
18472.63 59
18473.91 49
18475.20 28
18476.48 44
18477.77 37
18479.05 34
18480.34 45
18481.62 60
18482.91 44
18484.19 40
18485.47 38
18486.76 41
18488.04 52
18489.33 43
18490.62 41
18491.90 65
18493.19 43
18494.47 31
18495.76 40
18497.04 38
18498.33 42
18499.61 37
18500.90 45
18502.18 54
18503.47 57
18504.75 48
18506.04 63
18507.33 48
18508.61 57
18509.90 55
18511.18 41
18512.47 31
18513.76 47
18515.04 58
18516.33 49
18517.61 40
18518.90 35
18520.19 48
18521.47 52
18522.76 71
18524.04 53
18525.33 56
18526.62 83
18527.90 50
18529.19 46
18530.48 36
18531.76 52
18533.05 54
18534.34 44
18535.62 45
18536.91 47
18538.20 44
18539.48 51
18540.77 50
18542.06 44
18543.34 47
18544.63 61
18545.92 42
18547.21 40
18548.49 55
18549.78 47
18551.07 46
18552.36 50
18553.64 41
18554.93 42
18556.22 40
18557.50 39
18558.79 32
18560.08 50
18561.37 38
18562.66 50
18563.94 50
18565.23 54
18566.52 49
18567.81 50
18569.09 49
18570.38 48
18571.67 50
18572.96 39
18574.25 60
18575.53 57
18576.82 44
18578.11 48
18579.40 56
18580.69 47
18581.98 49
18583.26 47
18584.55 62
18585.84 39
18587.13 53
18588.42 53
18589.71 30
18590.99 47
18592.28 41
18593.57 50
18594.86 51
18596.15 53
18597.44 56
18598.73 64
18600.02 64
18601.31 45
18602.59 43
18603.88 60
18605.17 73
18606.46 39
18607.75 42
18609.04 42
18610.33 70
18611.62 58
18612.91 39
18614.20 62
18615.49 57
18616.78 41
18618.07 59
18619.36 51
18620.65 42
18621.94 56
18623.23 67
18624.52 46
18625.81 42
18627.10 57
18628.39 79
18629.68 86
18630.97 47
18632.26 49
18633.55 55
18634.84 50
18636.13 47
18637.42 56
18638.71 52
18640.00 56
18641.29 47
18642.58 29
18643.87 40
18645.16 52
18646.45 43
18647.74 45
18649.03 43
18650.32 49
18651.61 36
18652.90 39
18654.19 34
18655.48 58
18656.78 48
18658.07 56
18659.36 54
18660.65 40
18661.94 39
18663.23 39
18664.52 46
18665.81 50
18667.10 49
18668.40 57
18669.69 40
18670.98 63
18672.27 60
18673.56 35
18674.85 51
18676.14 48
18677.44 56
18678.73 46
18680.02 38
18681.31 41
18682.60 40
18683.90 44
18685.19 49
18686.48 48
18687.77 58
18689.06 55
18690.36 74
18691.65 60
18692.94 50
18694.23 56
18695.52 48
18696.82 45
18698.11 46
18699.40 44
18700.69 54
18701.99 51
18703.28 46
18704.57 41
18705.86 47
18707.16 42
18708.45 50
18709.74 41
18711.04 67
18712.33 38
18713.62 46
18714.91 47
18716.21 40
18717.50 31
18718.79 34
18720.09 28
18721.38 56
18722.67 39
18723.97 41
18725.26 28
18726.55 30
18727.85 51
18729.14 41
18730.43 49
18731.73 48
18733.02 55
18734.31 41
18735.61 57
18736.90 49
18738.19 32
18739.49 34
18740.78 44
18742.08 43
18743.37 42
18744.66 42
18745.96 53
18747.25 44
18748.55 43
18749.84 43
18751.13 41
18752.43 40
18753.72 47
18755.02 36
18756.31 40
18757.61 40
18758.90 36
18760.20 50
18761.49 37
18762.78 44
18764.08 54
18765.37 35
18766.67 33
18767.96 44
18769.26 43
18770.55 34
18771.85 62
18773.14 62
18774.44 65
18775.73 52
18777.03 46
18778.32 23
18779.62 34
18780.91 31
18782.21 59
18783.50 34
18784.80 50
18786.10 47
18787.39 44
18788.69 50
18789.98 46
18791.28 48
18792.57 58
18793.87 43
18795.16 53
18796.46 31
18797.76 31
18799.05 41
18800.35 43
18801.64 53
18802.94 50
18804.24 47
18805.53 39
18806.83 54
18808.12 40
18809.42 35
18810.72 47
18812.01 37
18813.31 45
18814.61 54
18815.90 34
18817.20 39
18818.50 32
18819.79 43
18821.09 36
18822.39 41
18823.68 55
18824.98 46
18826.28 38
18827.57 35
18828.87 51
18830.17 34
18831.46 41
18832.76 45
18834.06 58
18835.35 42
18836.65 35
18837.95 32
18839.25 30
18840.54 50
18841.84 33
18843.14 40
18844.44 45
18845.73 34
18847.03 28
18848.33 33
18849.63 37
18850.92 56
18852.22 61
18853.52 44
18854.82 44
18856.11 40
18857.41 43
18858.71 30
18860.01 39
18861.31 49
18862.60 48
18863.90 40
18865.20 45
18866.50 41
18867.80 35
18869.10 44
18870.39 43
18871.69 41
18872.99 33
18874.29 34
18875.59 50
18876.89 48
18878.18 44
18879.48 44
18880.78 41
18882.08 40
18883.38 52
18884.68 43
18885.98 42
18887.28 47
18888.57 52
18889.87 45
18891.17 44
18892.47 44
18893.77 36
18895.07 42
18896.37 45
18897.67 39
18898.97 38
18900.27 37
18901.57 52
18902.87 28
18904.17 35
18905.47 53
18906.76 38
18908.06 35
18909.36 46
18910.66 43
18911.96 37
18913.26 51
18914.56 41
18915.86 31
18917.16 31
18918.46 31
18919.76 44
18921.06 46
18922.36 37
18923.66 29
18924.96 35
18926.26 55
18927.56 52
18928.86 44
18930.17 36
18931.47 38
18932.77 40
18934.07 41
18935.37 46
18936.67 38
18937.97 41
18939.27 38
18940.57 38
18941.87 30
18943.17 34
18944.47 38
18945.77 36
18947.07 37
18948.38 52
18949.68 38
18950.98 46
18952.28 57
18953.58 46
18954.88 36
18956.18 43
18957.48 48
18958.79 44
18960.09 32
18961.39 30
18962.69 40
18963.99 43
18965.29 31
18966.59 39
18967.90 39
18969.20 49
18970.50 33
18971.80 44
18973.10 30
18974.41 33
18975.71 46
18977.01 44
18978.31 42
18979.61 37
18980.92 38
18982.22 27
18983.52 35
18984.82 30
18986.12 49
18987.43 58
18988.73 58
18990.03 38
18991.33 45
18992.64 54
18993.94 50
18995.24 45
18996.54 45
18997.85 44
18999.15 45
19000.45 50
19001.76 40
19003.06 54
19004.36 40
19005.66 49
19006.97 53
19008.27 45
19009.57 43
19010.88 42
19012.18 35
19013.48 32
19014.79 38
19016.09 39
19017.39 54
19018.70 55
19020.00 46
19021.30 36
19022.61 50
19023.91 51
19025.22 31
19026.52 40
19027.82 29
19029.13 33
19030.43 44
19031.73 39
19033.04 21
19034.34 44
19035.65 36
19036.95 39
19038.25 45
19039.56 47
19040.86 58
19042.17 41
19043.47 31
19044.78 34
19046.08 49
19047.38 46
19048.69 38
19049.99 49
19051.30 39
19052.60 35
19053.91 35
19055.21 43
19056.52 35
19057.82 36
19059.13 55
19060.43 44
19061.74 40
19063.04 47
19064.35 33
19065.65 47
19066.96 47
19068.26 44
19069.57 39
19070.87 40
19072.18 45
19073.48 47
19074.79 42
19076.09 42
19077.40 37
19078.70 51
19080.01 35
19081.32 52
19082.62 50
19083.93 47
19085.23 46
19086.54 29
19087.84 44
19089.15 37
19090.46 39
19091.76 34
19093.07 49
19094.37 34
19095.68 38
19096.99 23
19098.29 33
19099.60 46
19100.90 39
19102.21 39
19103.52 40
19104.82 39
19106.13 47
19107.44 49
19108.74 52
19110.05 50
19111.36 35
19112.66 49
19113.97 42
19115.28 49
19116.58 43
19117.89 30
19119.20 37
19120.50 39
19121.81 33
19123.12 49
19124.43 42
19125.73 36
19127.04 40
19128.35 44
19129.65 44
19130.96 47
19132.27 39
19133.58 48
19134.88 42
19136.19 52
19137.50 54
19138.81 69
19140.11 37
19141.42 37
19142.73 35
19144.04 34
19145.34 36
19146.65 43
19147.96 35
19149.27 49
19150.58 44
19151.88 37
19153.19 34
19154.50 39
19155.81 46
19157.12 46
19158.42 45
19159.73 47
19161.04 36
19162.35 49
19163.66 54
19164.97 36
19166.28 32
19167.58 32
19168.89 47
19170.20 51
19171.51 49
19172.82 44
19174.13 35
19175.44 46
19176.75 70
19178.05 41
19179.36 43
19180.67 38
19181.98 50
19183.29 39
19184.60 41
19185.91 34
19187.22 27
19188.53 49
19189.84 47
19191.15 35
19192.46 42
19193.76 38
19195.07 49
19196.38 40
19197.69 40
19199.00 28
19200.31 36
19201.62 50
19202.93 50
19204.24 33
19205.55 35
19206.86 40
19208.17 45
19209.48 45
19210.79 33
19212.10 25
19213.41 30
19214.72 37
19216.03 20
19217.34 40
19218.65 38
19219.96 28
19221.27 37
19222.58 38
19223.89 37
19225.20 48
19226.52 37
19227.83 35
19229.14 36
19230.45 39
19231.76 39
19233.07 35
19234.38 35
19235.69 31
19237.00 43
19238.31 39
19239.62 27
19240.93 47
19242.25 38
19243.56 30
19244.87 27
19246.18 34
19247.49 44
19248.80 70
19250.11 41
19251.42 47
19252.74 36
19254.05 30
19255.36 38
19256.67 25
19257.98 27
19259.29 41
19260.61 50
19261.92 45
19263.23 36
19264.54 34
19265.85 40
19267.17 51
19268.48 43
19269.79 46
19271.10 39
19272.41 43
19273.73 44
19275.04 40
19276.35 29
19277.66 41
19278.98 34
19280.29 20
19281.60 32
19282.91 32
19284.23 45
19285.54 50
19286.85 38
19288.16 43
19289.48 37
19290.79 54
19292.10 57
19293.41 43
19294.73 36
19296.04 27
19297.35 39
19298.67 30
19299.98 45
19301.29 52
19302.61 50
19303.92 40
19305.23 39
19306.55 26
19307.86 41
19309.17 35
19310.49 32
19311.80 36
19313.11 33
19314.43 35
19315.74 35
19317.05 39
19318.37 35
19319.68 34
19320.99 26
19322.31 35
19323.62 33
19324.94 38
19326.25 31
19327.56 36
19328.88 32
19330.19 26
19331.51 43
19332.82 46
19334.14 39
19335.45 38
19336.76 36
19338.08 43
19339.39 34
19340.71 46
19342.02 42
19343.34 36
19344.65 41
19345.97 40
19347.28 46
19348.59 40
19349.91 33
19351.22 34
19352.54 50
19353.85 44
19355.17 46
19356.48 41
19357.80 48
19359.11 63
19360.43 47
19361.74 45
19363.06 32
19364.38 33
19365.69 40
19367.01 45
19368.32 51
19369.64 32
19370.95 27
19372.27 44
19373.58 49
19374.90 54
19376.21 45
19377.53 50
19378.85 36
19380.16 38
19381.48 30
19382.79 38
19384.11 30
19385.43 29
19386.74 32
19388.06 39
19389.37 37
19390.69 40
19392.01 50
19393.32 46
19394.64 44
19395.96 36
19397.27 43
19398.59 27
19399.91 34
19401.22 38
19402.54 39
19403.85 33
19405.17 40
19406.49 39
19407.80 44
19409.12 37
19410.44 45
19411.76 29
19413.07 31
19414.39 47
19415.71 42
19417.02 27
19418.34 30
19419.66 39
19420.98 25
19422.29 37
19423.61 37
19424.93 28
19426.24 50
19427.56 49
19428.88 29
19430.20 23
19431.51 42
19432.83 46
19434.15 46
19435.47 52
19436.79 37
19438.10 36
19439.42 39
19440.74 44
19442.06 33
19443.37 39
19444.69 29
19446.01 39
19447.33 35
19448.65 46
19449.97 33
19451.28 33
19452.60 44
19453.92 40
19455.24 49
19456.56 43
19457.88 32
19459.19 40
19460.51 47
19461.83 36
19463.15 34
19464.47 49
19465.79 45
19467.11 43
19468.42 33
19469.74 41
19471.06 44
19472.38 35
19473.70 41
19475.02 41
19476.34 39
19477.66 36
19478.98 44
19480.30 30
19481.62 33
19482.93 38
19484.25 23
19485.57 39
19486.89 41
19488.21 49
19489.53 29
19490.85 44
19492.17 57
19493.49 65
19494.81 37
19496.13 33
19497.45 37
19498.77 37
19500.09 36
19501.41 38
19502.73 39
19504.05 51
19505.37 47
19506.69 46
19508.01 39
19509.33 51
19510.65 42
19511.97 37
19513.29 30
19514.61 31
19515.93 42
19517.25 46
19518.57 31
19519.89 26
19521.21 31
19522.54 55
19523.86 38
19525.18 30
19526.50 33
19527.82 41
19529.14 36
19530.46 25
19531.78 43
19533.10 36
19534.42 41
19535.74 44
19537.07 50
19538.39 30
19539.71 31
19541.03 33
19542.35 35
19543.67 36
19544.99 33
19546.31 32
19547.64 39
19548.96 50
19550.28 38
19551.60 39
19552.92 28
19554.24 30
19555.57 31
19556.89 46
19558.21 33
19559.53 48
19560.85 34
19562.18 43
19563.50 48
19564.82 37
19566.14 33
19567.46 41
19568.79 53
19570.11 35
19571.43 35
19572.75 37
19574.08 33
19575.40 29
19576.72 31
19578.04 32
19579.37 34
19580.69 50
19582.01 22
19583.33 29
19584.66 30
19585.98 47
19587.30 40
19588.63 39
19589.95 48
19591.27 37
19592.59 42
19593.92 48
19595.24 33
19596.56 39
19597.89 46
19599.21 42
19600.53 37
19601.86 30
19603.18 29
19604.50 31
19605.83 49
19607.15 36
19608.47 37
19609.80 29
19611.12 40
19612.45 46
19613.77 48
19615.09 40
19616.42 35
19617.74 55
19619.06 41
19620.39 43
19621.71 58
19623.04 45
19624.36 50
19625.69 47
19627.01 27
19628.33 33
19629.66 46
19630.98 43
19632.31 37
19633.63 38
19634.96 44
19636.28 46
19637.60 52
19638.93 48
19640.25 45
19641.58 45
19642.90 48
19644.23 42
19645.55 40
19646.88 42
19648.20 35
19649.53 33
19650.85 42
19652.18 37
19653.50 25
19654.83 56
19656.15 46
19657.48 36
19658.80 34
19660.13 44
19661.45 42
19662.78 38
19664.11 56
19665.43 39
19666.76 40
19668.08 36
19669.41 53
19670.73 61
19672.06 42
19673.39 44
19674.71 41
19676.04 34
19677.36 36
19678.69 32
19680.01 44
19681.34 38
19682.67 18
19683.99 21
19685.32 41
19686.65 44
19687.97 44
19689.30 38
19690.62 33
19691.95 33
19693.28 55
19694.60 36
19695.93 30
19697.26 39
19698.58 47
19699.91 27
19701.24 26
19702.56 37
19703.89 38
19705.22 65
19706.54 46
19707.87 33
19709.20 33
19710.53 41
19711.85 51
19713.18 40
19714.51 38
19715.83 47
19717.16 35
19718.49 39
19719.82 35
19721.14 41
19722.47 33
19723.80 48
19725.13 46
19726.45 46
19727.78 43
19729.11 34
19730.44 30
19731.76 34
19733.09 29
19734.42 48
19735.75 40
19737.08 41
19738.40 40
19739.73 45
19741.06 46
19742.39 32
19743.72 49
19745.04 44
19746.37 34
19747.70 34
19749.03 42
19750.36 30
19751.69 32
19753.01 43
19754.34 36
19755.67 43
19757.00 41
19758.33 44
19759.66 53
19760.99 37
19762.31 43
19763.64 38
19764.97 40
19766.30 41
19767.63 34
19768.96 46
19770.29 43
19771.62 35
19772.95 36
19774.28 42
19775.60 51
19776.93 47
19778.26 29
19779.59 35
19780.92 31
19782.25 47
19783.58 50
19784.91 43
19786.24 39
19787.57 43
19788.90 44
19790.23 31
19791.56 43
19792.89 45
19794.22 25
19795.55 43
19796.88 46
19798.21 56
19799.54 45
19800.87 41
19802.20 30
19803.53 33
19804.86 27
19806.19 42
19807.52 43
19808.85 33
19810.18 40
19811.51 23
19812.84 23
19814.17 29
19815.50 34
19816.83 34
19818.16 49
19819.49 37
19820.83 24
19822.16 31
19823.49 33
19824.82 46
19826.15 23
19827.48 25
19828.81 39
19830.14 30
19831.47 27
19832.80 48
19834.14 38
19835.47 39
19836.80 39
19838.13 37
19839.46 38
19840.79 31
19842.12 21
19843.46 29
19844.79 26
19846.12 39
19847.45 56
19848.78 48
19850.11 54
19851.45 25
19852.78 27
19854.11 43
19855.44 26
19856.77 43
19858.11 23
19859.44 44
19860.77 40
19862.10 40
19863.43 37
19864.77 28
19866.10 42
19867.43 51
19868.76 42
19870.10 23
19871.43 36
19872.76 23
19874.09 33
19875.43 42
19876.76 27
19878.09 41
19879.42 48
19880.76 37
19882.09 34
19883.42 36
19884.75 33
19886.09 58
19887.42 44
19888.75 46
19890.09 35
19891.42 36
19892.75 39
19894.09 28
19895.42 38
19896.75 24
19898.09 28
19899.42 41
19900.75 43
19902.09 35
19903.42 40
19904.75 64
19906.09 33
19907.42 37
19908.75 36
19910.09 43
19911.42 52
19912.76 33
19914.09 41
19915.42 30
19916.76 36
19918.09 55
19919.43 53
19920.76 31
19922.09 29
19923.43 42
19924.76 40
19926.10 26
19927.43 30
19928.77 27
19930.10 34
19931.43 40
19932.77 37
19934.10 26
19935.44 41
19936.77 40
19938.11 37
19939.44 33
19940.78 27
19942.11 46
19943.45 35
19944.78 35
19946.12 33
19947.45 36
19948.79 44
19950.12 30
19951.46 35
19952.79 31
19954.13 45
19955.46 39
19956.80 29
19958.13 30
19959.47 44
19960.80 41
19962.14 26
19963.48 23
19964.81 35
19966.15 37
19967.48 38
19968.82 47
19970.15 43
19971.49 50
19972.83 41
19974.16 41
19975.50 30
19976.83 42
19978.17 36
19979.51 35
19980.84 24
19982.18 34
19983.51 35
19984.85 35
19986.19 40
19987.52 44
19988.86 53
19990.20 55
19991.53 49
19992.87 39
19994.21 44
19995.54 28
19996.88 35
19998.22 35
19999.55 42
20000.89 47
20002.23 34
20003.56 52
20004.90 47
20006.24 52
20007.57 46
20008.91 47
20010.25 34
20011.59 31
20012.92 36
20014.26 56
20015.60 34
20016.94 44
20018.27 38
20019.61 38
20020.95 43
20022.28 36
20023.62 34
20024.96 48
20026.30 56
20027.64 45
20028.97 40
20030.31 35
20031.65 38
20032.99 27
20034.32 21
20035.66 26
20037.00 30
20038.34 35
20039.68 42
20041.02 31
20042.35 33
20043.69 42
20045.03 39
20046.37 27
20047.71 40
20049.05 51
20050.38 46
20051.72 37
20053.06 40
20054.40 44
20055.74 38
20057.08 28
20058.42 34
20059.75 62
20061.09 43
20062.43 26
20063.77 38
20065.11 45
20066.45 43
20067.79 44
20069.13 25
20070.47 31
20071.81 41
20073.14 40
20074.48 49
20075.82 42
20077.16 45
20078.50 37
20079.84 43
20081.18 49
20082.52 43
20083.86 42
20085.20 50
20086.54 59
20087.88 42
20089.22 28
20090.56 32
20091.90 41
20093.24 35
20094.58 34
20095.92 45
20097.26 42
20098.60 43
20099.94 33
20101.28 37
20102.62 32
20103.96 41
20105.30 37
20106.64 37
20107.98 29
20109.32 49
20110.66 45
20112.00 27
20113.34 39
20114.68 41
20116.02 33
20117.36 38
20118.71 50
20120.05 44
20121.39 37
20122.73 45
20124.07 70
20125.41 42
20126.75 32
20128.09 37
20129.43 39
20130.77 29
20132.12 28
20133.46 27
20134.80 46
20136.14 42
20137.48 37
20138.82 36
20140.16 42
20141.51 30
20142.85 36
20144.19 38
20145.53 28
