# Supplementary material for: MALDI-TOF MS typing enables the classification of brewing yeasts of the genus Saccharomyces to major beer styles
Source: PLoS One. 2017 Aug 9;12(8):e0181694. doi: 10.1371/journal.pone.0181694 (PMC5549903; doi:10.1371/journal.pone.0181694)
Supplement: S1 File — The directory includes 90 raw files and was zipped to “.zip”; the folder has three strains with 30 spectra per strain; S1 Text explains the raw files with an example and Table 1 represents the yeast strains used within the experiment. (ZIP) [file pone.0181694.s004.zip › 1-3/30252-148-OG-Alt-Alt-YPG-18h-E-E_2015-08-10__0_G6_1.dat]

2000.98 3436
2001.40 3327
2001.82 3480
2002.25 3505
2002.67 3226
2003.09 3430
2003.51 3527
2003.93 3507
2004.35 3617
2004.78 3527
2005.20 3404
2005.62 3247
2006.04 3343
2006.47 3204
2006.89 3157
2007.31 3247
2007.73 3107
2008.16 3156
2008.58 3117
2009.00 3079
2009.42 3115
2009.85 3081
2010.27 3359
2010.69 3377
2011.11 3137
2011.54 3115
2011.96 3101
2012.38 3135
2012.80 3065
2013.23 2919
2013.65 3144
2014.07 2957
2014.50 3012
2014.92 3007
2015.34 2754
2015.77 2943
2016.19 3262
2016.61 3117
2017.04 3037
2017.46 3240
2017.88 3166
2018.31 3024
2018.73 2964
2019.15 3062
2019.58 3268
2020.00 3285
2020.42 3161
2020.85 3159
2021.27 3222
2021.70 3300
2022.12 3363
2022.54 3178
2022.97 3045
2023.39 3065
2023.82 2966
2024.24 3205
2024.66 3169
2025.09 3195
2025.51 3213
2025.94 3138
2026.36 3065
2026.79 2828
2027.21 2957
2027.63 3059
2028.06 3097
2028.48 2995
2028.91 2866
2029.33 2917
2029.76 3059
2030.18 2971
2030.61 2838
2031.03 2741
2031.46 2662
2031.88 2978
2032.31 3143
2032.73 2949
2033.16 2961
2033.58 2980
2034.01 3053
2034.43 2758
2034.86 2765
2035.28 2736
2035.71 2929
2036.13 2864
2036.56 2818
2036.98 3008
2037.41 3058
2037.84 3147
2038.26 3013
2038.69 3275
2039.11 3071
2039.54 3070
2039.96 3364
2040.39 3145
2040.82 3049
2041.24 3274
2041.67 3167
2042.09 3313
2042.52 3154
2042.95 3301
2043.37 3329
2043.80 3032
2044.22 3095
2044.65 3056
2045.08 2939
2045.50 2829
2045.93 3016
2046.36 2852
2046.78 2969
2047.21 3016
2047.64 2990
2048.06 2923
2048.49 3368
2048.92 2988
2049.34 2970
2049.77 3160
2050.20 3269
2050.62 3378
2051.05 2925
2051.48 2964
2051.90 2977
2052.33 2792
2052.76 2956
2053.18 2987
2053.61 3061
2054.04 3070
2054.47 3196
2054.89 3134
2055.32 3000
2055.75 3106
2056.18 3035
2056.60 2971
2057.03 3156
2057.46 3019
2057.89 3215
2058.31 3086
2058.74 3202
2059.17 3187
2059.60 2964
2060.03 2946
2060.45 3033
2060.88 3024
2061.31 3000
2061.74 2970
2062.17 2979
2062.59 3059
2063.02 3119
2063.45 3150
2063.88 3129
2064.31 3174
2064.73 3027
2065.16 2972
2065.59 2925
2066.02 3062
2066.45 3007
2066.88 3003
2067.31 3310
2067.73 3261
2068.16 3294
2068.59 3216
2069.02 3377
2069.45 3352
2069.88 3390
2070.31 3299
2070.74 3201
2071.17 3212
2071.59 3251
2072.02 3065
2072.45 3328
2072.88 3427
2073.31 3338
2073.74 3016
2074.17 2996
2074.60 3106
2075.03 3260
2075.46 3387
2075.89 3362
2076.32 3323
2076.75 3385
2077.18 3271
2077.61 3109
2078.04 3204
2078.47 3335
2078.89 3513
2079.32 3422
2079.75 3616
2080.18 3747
2080.61 3632
2081.04 3772
2081.47 3999
2081.90 3902
2082.34 3914
2082.77 3917
2083.20 4139
2083.63 3982
2084.06 4084
2084.49 3918
2084.92 3881
2085.35 3701
2085.78 3245
2086.21 3263
2086.64 3205
2087.07 3257
2087.50 3190
2087.93 3140
2088.36 3370
2088.79 3103
2089.22 2940
2089.65 3050
2090.09 3061
2090.52 3057
2090.95 3203
2091.38 3042
2091.81 3083
2092.24 3044
2092.67 2883
2093.10 2696
2093.54 2980
2093.97 3212
2094.40 2989
2094.83 3064
2095.26 3037
2095.69 2984
2096.12 2979
2096.56 3280
2096.99 3097
2097.42 3146
2097.85 2980
2098.28 3121
2098.71 2977
2099.15 2895
2099.58 3094
2100.01 3342
2100.44 3150
2100.87 3056
2101.31 3067
2101.74 3212
2102.17 3221
2102.60 3025
2103.04 3338
2103.47 3161
2103.90 2870
2104.33 3004
2104.77 3008
2105.20 2949
2105.63 3032
2106.06 3080
2106.50 2652
2106.93 3028
2107.36 2922
2107.79 3191
2108.23 3212
2108.66 3092
2109.09 3277
2109.53 3320
2109.96 3377
2110.39 3377
2110.82 3210
2111.26 3322
2111.69 3086
2112.12 3067
2112.56 3120
2112.99 3209
2113.42 3180
2113.86 2982
2114.29 3180
2114.72 3032
2115.16 2932
2115.59 2951
2116.03 3037
2116.46 2934
2116.89 3150
2117.33 3000
2117.76 3132
2118.19 3035
2118.63 2994
2119.06 3013
2119.50 2823
2119.93 3121
2120.36 3256
2120.80 3089
2121.23 3195
2121.67 3206
2122.10 3288
2122.54 3355
2122.97 3266
2123.40 3047
2123.84 3155
2124.27 3284
2124.71 3181
2125.14 2969
2125.58 3197
2126.01 3116
2126.45 3283
2126.88 3113
2127.32 3059
2127.75 2988
2128.19 2995
2128.62 2989
2129.06 3130
2129.49 3198
2129.93 3036
2130.36 2848
2130.80 2760
2131.23 2868
2131.67 3058
2132.10 3154
2132.54 3051
2132.97 3123
2133.41 2965
2133.84 3037
2134.28 3056
2134.71 3306
2135.15 3383
2135.59 3179
2136.02 3174
2136.46 3281
2136.89 3303
2137.33 3114
2137.76 3011
2138.20 3065
2138.64 2975
2139.07 2923
2139.51 3072
2139.94 3245
2140.38 3101
2140.82 2924
2141.25 3032
2141.69 3098
2142.13 2980
2142.56 3053
2143.00 3097
2143.43 2757
2143.87 3145
2144.31 3121
2144.74 3003
2145.18 2879
2145.62 2937
2146.05 2855
2146.49 3086
2146.93 2897
2147.36 3146
2147.80 3054
2148.24 3191
2148.68 3288
2149.11 3117
2149.55 3186
2149.99 3172
2150.42 3151
2150.86 3165
2151.30 3476
2151.74 3420
2152.17 3397
2152.61 3281
2153.05 3572
2153.49 3587
2153.92 3455
2154.36 3481
2154.80 3341
2155.24 3586
2155.67 3505
2156.11 3150
2156.55 3229
2156.99 3232
2157.42 3044
2157.86 3075
2158.30 2895
2158.74 2950
2159.18 3345
2159.61 3237
2160.05 3149
2160.49 3061
2160.93 3097
2161.37 3235
2161.81 2977
2162.24 3110
2162.68 3122
2163.12 3068
2163.56 3173
2164.00 3025
2164.44 3346
2164.87 3174
2165.31 2941
2165.75 3299
2166.19 3116
2166.63 3284
2167.07 3279
2167.51 3114
2167.95 3200
2168.39 3163
2168.82 3141
2169.26 3189
2169.70 3138
2170.14 3256
2170.58 3208
2171.02 3170
2171.46 3279
2171.90 3331
2172.34 3151
2172.78 3011
2173.22 3252
2173.66 3215
2174.10 3248
2174.54 3230
2174.98 3379
2175.42 3567
2175.85 3484
2176.29 3289
2176.73 3191
2177.17 3181
2177.61 3342
2178.05 3332
2178.49 3440
2178.93 3587
2179.37 3555
2179.81 3504
2180.25 3484
2180.69 3143
2181.14 3305
2181.58 3281
2182.02 3238
2182.46 3145
2182.90 3216
2183.34 3154
2183.78 2963
2184.22 3068
2184.66 3116
2185.10 3201
2185.54 3230
2185.98 3023
2186.42 2907
2186.86 2827
2187.30 2780
2187.74 3120
2188.19 3210
2188.63 3050
2189.07 2998
2189.51 3078
2189.95 3171
2190.39 3065
2190.83 3081
2191.27 3173
2191.72 3119
2192.16 3253
2192.60 3107
2193.04 2923
2193.48 3091
2193.92 3200
2194.36 3416
2194.81 3211
2195.25 3190
2195.69 3127
2196.13 3291
2196.57 3290
2197.01 3357
2197.46 3117
2197.90 3139
2198.34 3339
2198.78 3407
2199.22 3386
2199.67 3361
2200.11 3334
2200.55 3352
2200.99 3241
2201.44 3290
2201.88 3363
2202.32 3239
2202.76 3091
2203.21 3137
2203.65 3042
2204.09 3140
2204.53 3077
2204.98 3138
2205.42 3160
2205.86 3166
2206.30 3290
2206.75 3154
2207.19 3131
2207.63 2992
2208.08 3015
2208.52 3143
2208.96 3213
2209.41 3195
2209.85 3073
2210.29 3167
2210.73 3410
2211.18 2991
2211.62 3132
2212.06 3385
2212.51 3582
2212.95 3418
2213.40 3348
2213.84 3397
2214.28 3645
2214.73 3597
2215.17 3388
2215.61 3303
2216.06 3325
2216.50 3171
2216.95 3243
2217.39 3114
2217.83 3365
2218.28 3439
2218.72 3218
2219.17 3101
2219.61 3098
2220.05 3167
2220.50 3187
2220.94 2873
2221.39 2892
2221.83 2938
2222.28 3144
2222.72 3361
2223.16 3338
2223.61 3192
2224.05 3117
2224.50 3035
2224.94 3250
2225.39 3159
2225.83 3212
2226.28 3122
2226.72 3228
2227.17 3248
2227.61 3400
2228.06 3479
2228.50 3403
2228.95 3464
2229.39 3517
2229.84 3255
2230.28 3397
2230.73 3504
2231.17 3502
2231.62 3492
2232.06 3325
2232.51 3383
2232.95 3499
2233.40 3318
2233.85 3518
2234.29 3328
2234.74 3543
2235.18 3522
2235.63 3259
2236.07 3160
2236.52 3362
2236.97 3134
2237.41 3327
2237.86 3366
2238.30 3232
2238.75 3258
2239.20 3285
2239.64 2909
2240.09 3010
2240.53 3470
2240.98 3212
2241.43 3207
2241.87 3436
2242.32 3409
2242.77 3066
2243.21 3058
2243.66 2913
2244.11 2905
2244.55 3216
2245.00 3120
2245.45 2930
2245.89 2871
2246.34 2918
2246.79 3036
2247.23 3082
2247.68 3181
2248.13 3076
2248.57 3126
2249.02 3358
2249.47 3239
2249.92 3209
2250.36 3132
2250.81 3049
2251.26 3071
2251.70 3276
2252.15 3210
2252.60 3010
2253.05 3141
2253.49 3358
2253.94 3277
2254.39 3329
2254.84 3103
2255.28 3214
2255.73 3126
2256.18 3136
2256.63 3286
2257.08 3072
2257.52 3226
2257.97 3420
2258.42 3293
2258.87 2996
2259.32 3086
2259.76 3248
2260.21 2939
2260.66 3085
2261.11 3185
2261.56 3173
2262.01 3231
2262.45 3246
2262.90 3129
2263.35 3185
2263.80 3685
2264.25 3519
2264.70 3448
2265.15 3588
2265.59 3769
2266.04 3666
2266.49 4035
2266.94 3753
2267.39 3728
2267.84 3866
2268.29 3983
2268.74 3731
2269.19 3484
2269.63 3594
2270.08 3592
2270.53 3744
2270.98 3761
2271.43 3446
2271.88 3351
2272.33 3509
2272.78 3465
2273.23 3203
2273.68 3111
2274.13 3435
2274.58 3394
2275.03 3315
2275.48 3341
2275.93 3426
2276.38 3448
2276.83 3283
2277.28 3481
2277.73 3341
2278.18 3161
2278.63 3172
2279.08 3368
2279.53 3063
2279.98 3148
2280.43 3217
2280.88 3197
2281.33 3333
2281.78 3407
2282.23 3473
2282.68 3374
2283.13 3632
2283.58 3773
2284.03 3758
2284.48 3749
2284.93 3642
2285.38 3476
2285.83 3428
2286.28 3267
2286.73 3303
2287.19 3176
2287.64 3315
2288.09 3296
2288.54 3289
2288.99 3380
2289.44 3379
2289.89 3397
2290.34 3657
2290.79 3751
2291.25 3778
2291.70 3720
2292.15 3873
2292.60 4058
2293.05 4130
2293.50 4198
2293.95 4311
2294.41 4480
2294.86 4088
2295.31 4099
2295.76 4413
2296.21 4421
2296.66 4124
2297.12 3706
2297.57 3649
2298.02 3679
2298.47 3879
2298.92 3969
2299.38 3640
2299.83 3382
2300.28 3549
2300.73 3483
2301.18 3380
2301.64 3376
2302.09 3320
2302.54 3341
2302.99 3410
2303.45 3348
2303.90 3200
2304.35 3304
2304.80 3284
2305.26 3209
2305.71 3118
2306.16 3273
2306.61 3036
2307.07 3199
2307.52 3415
2307.97 3115
2308.43 3263
2308.88 3238
2309.33 3434
2309.79 3544
2310.24 3439
2310.69 3408
2311.15 3341
2311.60 3454
2312.05 3408
2312.51 3588
2312.96 3461
2313.41 3298
2313.87 3581
2314.32 3661
2314.77 3415
2315.23 3459
2315.68 3271
2316.13 3291
2316.59 3300
2317.04 3282
2317.49 3233
2317.95 3378
2318.40 3325
2318.86 3282
2319.31 3158
2319.76 3361
2320.22 3534
2320.67 3555
2321.13 3463
2321.58 3311
2322.04 3398
2322.49 3370
2322.94 3502
2323.40 3551
2323.85 3600
2324.31 3435
2324.76 3588
2325.22 3633
2325.67 3597
2326.13 3516
2326.58 3443
2327.04 3572
2327.49 3569
2327.95 3546
2328.40 3481
2328.86 3494
2329.31 3645
2329.77 3331
2330.22 3441
2330.68 3636
2331.13 3451
2331.59 3556
2332.04 3806
2332.50 3666
2332.95 3696
2333.41 3627
2333.86 3441
2334.32 3662
2334.77 3568
2335.23 3543
2335.69 3354
2336.14 3435
2336.60 3381
2337.05 3522
2337.51 3612
2337.96 3566
2338.42 3776
2338.88 3463
2339.33 3787
2339.79 3832
2340.24 3882
2340.70 4078
2341.16 3986
2341.61 4196
2342.07 4275
2342.52 4180
2342.98 4250
2343.44 4212
2343.89 4245
2344.35 4191
2344.81 3919
2345.26 4179
2345.72 4010
2346.18 4129
2346.63 4177
2347.09 4108
2347.55 3895
2348.00 4144
2348.46 4052
2348.92 3917
2349.37 3836
2349.83 3794
2350.29 3786
2350.75 3716
2351.20 3672
2351.66 3777
2352.12 3588
2352.57 3555
2353.03 3435
2353.49 3351
2353.95 3392
2354.40 3407
2354.86 3223
2355.32 3257
2355.78 3513
2356.23 3464
2356.69 3457
2357.15 3366
2357.61 3432
2358.07 3370
2358.52 3030
2358.98 3327
2359.44 3412
2359.90 3466
2360.36 3337
2360.81 3263
2361.27 3393
2361.73 3463
2362.19 3810
2362.65 3404
2363.10 3378
2363.56 3319
2364.02 3271
2364.48 3526
2364.94 3573
2365.40 3412
2365.86 3399
2366.31 3427
2366.77 3542
2367.23 3801
2367.69 3625
2368.15 3709
2368.61 3925
2369.07 3771
2369.53 3739
2369.98 3836
2370.44 3899
2370.90 3620
2371.36 3770
2371.82 3974
2372.28 3861
2372.74 3729
2373.20 3759
2373.66 3446
2374.12 3453
2374.58 3411
2375.04 3133
2375.50 3033
2375.95 3382
2376.41 3366
2376.87 3457
2377.33 3373
2377.79 3347
2378.25 3321
2378.71 3475
2379.17 3666
2379.63 3502
2380.09 3755
2380.55 3637
2381.01 3510
2381.47 3643
2381.93 3468
2382.39 3559
2382.85 3528
2383.31 3592
2383.77 3840
2384.23 3650
2384.69 3614
2385.15 3522
2385.62 3584
2386.08 3558
2386.54 3464
2387.00 3210
2387.46 3362
2387.92 3313
2388.38 3293
2388.84 3238
2389.30 3194
2389.76 3193
2390.22 3171
2390.68 3011
2391.14 3123
2391.61 3245
2392.07 3178
2392.53 3246
2392.99 3317
2393.45 3459
2393.91 3370
2394.37 3252
2394.83 3153
2395.30 3074
2395.76 3038
2396.22 3397
2396.68 3419
2397.14 3233
2397.60 3211
2398.07 3295
2398.53 3287
2398.99 3342
2399.45 3364
2399.91 3270
2400.37 3138
2400.84 3170
2401.30 3253
2401.76 3243
2402.22 3214
2402.68 3211
2403.15 3073
2403.61 2915
2404.07 3180
2404.53 3222
2405.00 3281
2405.46 3200
2405.92 3212
2406.38 3394
2406.85 3259
2407.31 3079
2407.77 3055
2408.23 3019
2408.70 3377
2409.16 3442
2409.62 3434
2410.08 3360
2410.55 3404
2411.01 3540
2411.47 3461
2411.94 3176
2412.40 3321
2412.86 3301
2413.33 3228
2413.79 3061
2414.25 3312
2414.72 3287
2415.18 3280
2415.64 3414
2416.11 3214
2416.57 3156
2417.03 3445
2417.50 3403
2417.96 3450
2418.42 3469
2418.89 3644
2419.35 3750
2419.81 3766
2420.28 3723
2420.74 3850
2421.21 3690
2421.67 3843
2422.13 3867
2422.60 4104
2423.06 3814
2423.53 3909
2423.99 3842
2424.45 3841
2424.92 4040
2425.38 3984
2425.85 3706
2426.31 3830
2426.78 3793
2427.24 3287
2427.71 3657
2428.17 3628
2428.63 3532
2429.10 3365
2429.56 3343
2430.03 3328
2430.49 3361
2430.96 3301
2431.42 3318
2431.89 3406
2432.35 3087
2432.82 3289
2433.28 3516
2433.75 3294
2434.21 3315
2434.68 3288
2435.14 3455
2435.61 3336
2436.07 3153
2436.54 3609
2437.01 3309
2437.47 3146
2437.94 3108
2438.40 3250
2438.87 3383
2439.33 3518
2439.80 3491
2440.26 3331
2440.73 3623
2441.20 3730
2441.66 3771
2442.13 3815
2442.59 3841
2443.06 3839
2443.53 3797
2443.99 3644
2444.46 3552
2444.92 3438
2445.39 3503
2445.86 3449
2446.32 3526
2446.79 3299
2447.26 3350
2447.72 3471
2448.19 3328
2448.66 3268
2449.12 3194
2449.59 3142
2450.05 3125
2450.52 3162
2450.99 3096
2451.46 3339
2451.92 3146
2452.39 3113
2452.86 2902
2453.32 2789
2453.79 3039
2454.26 3178
2454.72 2960
2455.19 3052
2455.66 3120
2456.13 2996
2456.59 3052
2457.06 3192
2457.53 3105
2458.00 3141
2458.46 3071
2458.93 2988
2459.40 3054
2459.87 3231
2460.33 3227
2460.80 3347
2461.27 3258
2461.74 3176
2462.20 3113
2462.67 3413
2463.14 3193
2463.61 3272
2464.08 3398
2464.54 3154
2465.01 3069
2465.48 3111
2465.95 2919
2466.42 3012
2466.88 3138
2467.35 3219
2467.82 3217
2468.29 3297
2468.76 3096
2469.23 3124
2469.70 3384
2470.16 3208
2470.63 3274
2471.10 3196
2471.57 3193
2472.04 3199
2472.51 3178
2472.98 3319
2473.44 3057
2473.91 3035
2474.38 3003
2474.85 3060
2475.32 3057
2475.79 3072
2476.26 3092
2476.73 3162
2477.20 3076
2477.67 3013
2478.14 3189
2478.61 3206
2479.08 3228
2479.54 3283
2480.01 3527
2480.48 3495
2480.95 3558
2481.42 3579
2481.89 3612
2482.36 3960
2482.83 3610
2483.30 3734
2483.77 3644
2484.24 3403
2484.71 3473
2485.18 3608
2485.65 3676
2486.12 3313
2486.59 3381
2487.06 3136
2487.53 3213
2488.00 3038
2488.47 3215
2488.94 3209
2489.41 3185
2489.88 3313
2490.35 3248
2490.83 3177
2491.30 3066
2491.77 3135
2492.24 3266
2492.71 3231
2493.18 3289
2493.65 3223
2494.12 3156
2494.59 3210
2495.06 3268
2495.53 3300
2496.00 3253
2496.48 3306
2496.95 3163
2497.42 3515
2497.89 3478
2498.36 3383
2498.83 3231
2499.30 3067
2499.77 3151
2500.25 3183
2500.72 3127
2501.19 3217
2501.66 3335
2502.13 3068
2502.60 2995
2503.07 3005
2503.55 3038
2504.02 3048
2504.49 3031
2504.96 2882
2505.43 3213
2505.91 3167
2506.38 2944
2506.85 3080
2507.32 3230
2507.79 3358
2508.27 3364
2508.74 3491
2509.21 3638
2509.68 3323
2510.16 3415
2510.63 3450
2511.10 3654
2511.57 3645
2512.05 3633
2512.52 3505
2512.99 3561
2513.46 3510
2513.94 3416
2514.41 3487
2514.88 3462
2515.35 3402
2515.83 3423
2516.30 3376
2516.77 3301
2517.25 3591
2517.72 3265
2518.19 3290
2518.67 3154
2519.14 3336
2519.61 3613
2520.09 3563
2520.56 3543
2521.03 3405
2521.51 3235
2521.98 3371
2522.45 3249
2522.93 3039
2523.40 3256
2523.87 3207
2524.35 3169
2524.82 3349
2525.29 3423
2525.77 3311
2526.24 3519
2526.72 3478
2527.19 3112
2527.66 3204
2528.14 3404
2528.61 3313
2529.09 3456
2529.56 3329
2530.03 3137
2530.51 3286
2530.98 3469
2531.46 3438
2531.93 3069
2532.41 3219
2532.88 3205
2533.36 3069
2533.83 3299
2534.31 3275
2534.78 3436
2535.25 3105
2535.73 3003
2536.20 3076
2536.68 3079
2537.15 3184
2537.63 3217
2538.10 3307
2538.58 3137
2539.05 3008
2539.53 3325
2540.00 3312
2540.48 3241
2540.95 2983
2541.43 3420
2541.91 3433
2542.38 3336
2542.86 3228
2543.33 3265
2543.81 3327
2544.28 3186
2544.76 3232
2545.23 3153
2545.71 3213
2546.19 3203
2546.66 3315
2547.14 3467
2547.61 3576
2548.09 3327
2548.56 3464
2549.04 3548
2549.52 3662
2549.99 3663
2550.47 3629
2550.95 3813
2551.42 3885
2551.90 3939
2552.37 3983
2552.85 4196
2553.33 4038
2553.80 3728
2554.28 3816
2554.76 3827
2555.23 3861
2555.71 3854
2556.19 4161
2556.66 4074
2557.14 4309
2557.62 4344
2558.09 4120
2558.57 4158
2559.05 4065
2559.52 4172
2560.00 4317
2560.48 3944
2560.96 3724
2561.43 3577
2561.91 3709
2562.39 3465
2562.86 3443
2563.34 3604
2563.82 3269
2564.30 3602
2564.77 3308
2565.25 3192
2565.73 3094
2566.21 2973
2566.68 3186
2567.16 3269
2567.64 3130
2568.12 3125
2568.60 3271
2569.07 3365
2569.55 3245
2570.03 3030
2570.51 2973
2570.99 3176
2571.46 2922
2571.94 3006
2572.42 3056
2572.90 2961
2573.38 3184
2573.85 3050
2574.33 3176
2574.81 3355
2575.29 3191
2575.77 3136
2576.25 3174
2576.73 3268
2577.20 3319
2577.68 3181
2578.16 3083
2578.64 3253
2579.12 3327
2579.60 3221
2580.08 3285
2580.56 3296
2581.04 3182
2581.51 3194
2581.99 3415
2582.47 3354
2582.95 3317
2583.43 3339
2583.91 3252
2584.39 3288
2584.87 3230
2585.35 3241
2585.83 3284
2586.31 3231
2586.79 3319
2587.27 3170
2587.75 3294
2588.23 3369
2588.71 3231
2589.18 3127
2589.66 3178
2590.14 3379
2590.62 3269
2591.10 3310
2591.58 3274
2592.06 3317
2592.54 3187
2593.02 3229
2593.50 3441
2593.98 3479
2594.47 3441
2594.95 3590
2595.43 3604
2595.91 3691
2596.39 3454
2596.87 3341
2597.35 3604
2597.83 3403
2598.31 3346
2598.79 3709
2599.27 3644
2599.75 3705
2600.23 3660
2600.71 3400
2601.19 3385
2601.67 3333
2602.16 3198
2602.64 3269
2603.12 3163
2603.60 3006
2604.08 3170
2604.56 3087
2605.04 3111
2605.52 3042
2606.00 2992
2606.49 3067
2606.97 3200
2607.45 2985
2607.93 3180
2608.41 3194
2608.89 3296
2609.37 3359
2609.86 3412
2610.34 3391
2610.82 3361
2611.30 3130
2611.78 3299
2612.27 3317
2612.75 3468
2613.23 3360
2613.71 3381
2614.19 3297
2614.68 3529
2615.16 3609
2615.64 3421
2616.12 3387
2616.60 3304
2617.09 3214
2617.57 3219
2618.05 3327
2618.53 3207
2619.02 3364
2619.50 3509
2619.98 3361
2620.46 3294
2620.95 3255
2621.43 3463
2621.91 3217
2622.40 3046
2622.88 3321
2623.36 3378
2623.84 3277
2624.33 3125
2624.81 3146
2625.29 3278
2625.78 3106
2626.26 3136
2626.74 3236
2627.23 3355
2627.71 3328
2628.19 3228
2628.68 3300
2629.16 3276
2629.64 3329
2630.13 3324
2630.61 3238
2631.09 3231
2631.58 3168
2632.06 3302
2632.54 3284
2633.03 3356
2633.51 3226
2634.00 3458
2634.48 3382
2634.96 3298
2635.45 3513
2635.93 3347
2636.42 3088
2636.90 3110
2637.38 3316
2637.87 3249
2638.35 3346
2638.84 3381
2639.32 3247
2639.81 3116
2640.29 3057
2640.78 3211
2641.26 3351
2641.74 3251
2642.23 3241
2642.71 3079
2643.20 3410
2643.68 3344
2644.17 3235
2644.65 3314
2645.14 3288
2645.62 3428
2646.11 3435
2646.59 3176
2647.08 3175
2647.56 3378
2648.05 3092
2648.53 3283
2649.02 3129
2649.50 2952
2649.99 3054
2650.48 3263
2650.96 3120
2651.45 3280
2651.93 3118
2652.42 3040
2652.90 3321
2653.39 3419
2653.87 3438
2654.36 3409
2654.85 3277
2655.33 3169
2655.82 3089
2656.30 3064
2656.79 3136
2657.28 3111
2657.76 3200
2658.25 3334
2658.73 3240
2659.22 3199
2659.71 3211
2660.19 3400
2660.68 3232
2661.17 3061
2661.65 3162
2662.14 3083
2662.62 3230
2663.11 3186
2663.60 3194
2664.08 3213
2664.57 3330
2665.06 3183
2665.55 3249
2666.03 3344
2666.52 3522
2667.01 3209
2667.49 3254
2667.98 3226
2668.47 3369
2668.95 3343
2669.44 3364
2669.93 3402
2670.42 3323
2670.90 3202
2671.39 3199
2671.88 3304
2672.36 3227
2672.85 3350
2673.34 3431
2673.83 3436
2674.31 3406
2674.80 3467
2675.29 3625
2675.78 3873
2676.27 3760
2676.75 3743
2677.24 3675
2677.73 3640
2678.22 3838
2678.71 3896
2679.19 3696
2679.68 3861
2680.17 3847
2680.66 3754
2681.15 3588
2681.63 3651
2682.12 3560
2682.61 3776
2683.10 3917
2683.59 3769
2684.08 3890
2684.56 3817
2685.05 3795
2685.54 3952
2686.03 3710
2686.52 3759
2687.01 3765
2687.50 3846
2687.99 3653
2688.47 3378
2688.96 3430
2689.45 3609
2689.94 3564
2690.43 3536
2690.92 3435
2691.41 3312
2691.90 3335
2692.39 3182
2692.88 3272
2693.37 3356
2693.85 3368
2694.34 3250
2694.83 3395
2695.32 3223
2695.81 3404
2696.30 3347
2696.79 3428
2697.28 3616
2697.77 3369
2698.26 3486
2698.75 3409
2699.24 3387
2699.73 3593
2700.22 3634
2700.71 3833
2701.20 3769
2701.69 3771
2702.18 3535
2702.67 3660
2703.16 3564
2703.65 3447
2704.14 3418
2704.63 3626
2705.12 3487
2705.61 3696
2706.10 3579
2706.59 3716
2707.08 3635
2707.58 3355
2708.07 3275
2708.56 3341
2709.05 3448
2709.54 3251
2710.03 3155
2710.52 3201
2711.01 3353
2711.50 3342
2711.99 3319
2712.48 3240
2712.98 3333
2713.47 3130
2713.96 3303
2714.45 3236
2714.94 3312
2715.43 3393
2715.92 3264
2716.41 3116
2716.91 3321
2717.40 3187
2717.89 3191
2718.38 3252
2718.87 3171
2719.36 3272
2719.86 3236
2720.35 3509
2720.84 3532
2721.33 3489
2721.82 3502
2722.31 3455
2722.81 3435
2723.30 3265
2723.79 3270
2724.28 3506
2724.77 3443
2725.27 3437
2725.76 3516
2726.25 3619
2726.74 3486
2727.24 3250
2727.73 3161
2728.22 3301
2728.71 3069
2729.21 3290
2729.70 3004
2730.19 3081
2730.68 3115
2731.18 3163
2731.67 3118
2732.16 3190
2732.66 3118
2733.15 3350
2733.64 3239
2734.13 3130
2734.63 3283
2735.12 3278
2735.61 3131
2736.11 3008
2736.60 3180
2737.09 3088
2737.59 3175
2738.08 3203
2738.57 3418
2739.07 3446
2739.56 3526
2740.05 3501
2740.55 3327
2741.04 3549
2741.54 3405
2742.03 3318
2742.52 3330
2743.02 3310
2743.51 3370
2744.00 3233
2744.50 3166
2744.99 3189
2745.49 3121
2745.98 3247
2746.47 3168
2746.97 3168
2747.46 2962
2747.96 2996
2748.45 3048
2748.95 3172
2749.44 3239
2749.93 3022
2750.43 3054
2750.92 3082
2751.42 3084
2751.91 3202
2752.41 3278
2752.90 3087
2753.40 3158
2753.89 3115
2754.39 3175
2754.88 3387
2755.38 3326
2755.87 3360
2756.37 3174
2756.86 3346
2757.36 3310
2757.85 3386
2758.35 3482
2758.84 3539
2759.34 3440
2759.83 3223
2760.33 3312
2760.82 3269
2761.32 3339
2761.81 3376
2762.31 3056
2762.81 3054
2763.30 3011
2763.80 2993
2764.29 3142
2764.79 3187
2765.28 3150
2765.78 3217
2766.28 3196
2766.77 3090
2767.27 3047
2767.76 2953
2768.26 2962
2768.76 3232
2769.25 3312
2769.75 3218
2770.25 3463
2770.74 3320
2771.24 3245
2771.73 3063
2772.23 3106
2772.73 3227
2773.22 3204
2773.72 3018
2774.22 3077
2774.71 3209
2775.21 3185
2775.71 3353
2776.20 3451
2776.70 3290
2777.20 3353
2777.69 3326
2778.19 3549
2778.69 3351
2779.19 3524
2779.68 3329
2780.18 3294
2780.68 3407
2781.17 3420
2781.67 3261
2782.17 3365
2782.67 3294
2783.16 3375
2783.66 3224
2784.16 3355
2784.66 3450
2785.15 3273
2785.65 3281
2786.15 3253
2786.65 3567
2787.15 3551
2787.64 3377
2788.14 3355
2788.64 3108
2789.14 3242
2789.63 3411
2790.13 3232
2790.63 3196
2791.13 3243
2791.63 3102
2792.13 3265
2792.62 3243
2793.12 3146
2793.62 3217
2794.12 3493
2794.62 3456
2795.12 3480
2795.61 3590
2796.11 3773
2796.61 4071
2797.11 4034
2797.61 4400
2798.11 4446
2798.61 4766
2799.11 5108
2799.60 5199
2800.10 5117
2800.60 5119
2801.10 5206
2801.60 4954
2802.10 4919
2802.60 4673
2803.10 4848
2803.60 4476
2804.10 4017
2804.60 4030
2805.10 3868
2805.59 3731
2806.09 3575
2806.59 3830
2807.09 3958
2807.59 3747
2808.09 3850
2808.59 3895
2809.09 3899
2809.59 4052
2810.09 4032
2810.59 4287
2811.09 4244
2811.59 4211
2812.09 4354
2812.59 4522
2813.09 4476
2813.59 3964
2814.09 3924
2814.59 3986
2815.09 3924
2815.59 3698
2816.09 3413
2816.59 3416
2817.09 3649
2817.59 3422
2818.09 3320
2818.60 3354
2819.10 3373
2819.60 3356
2820.10 3385
2820.60 3544
2821.10 3490
2821.60 3563
2822.10 3603
2822.60 3509
2823.10 3392
2823.60 3671
2824.10 3344
2824.61 3588
2825.11 3618
2825.61 3637
2826.11 3639
2826.61 3853
2827.11 3832
2827.61 3707
2828.12 3677
2828.62 4009
2829.12 3686
2829.62 3743
2830.12 3873
2830.62 3719
2831.12 3542
2831.63 3636
2832.13 3590
2832.63 3532
2833.13 3370
2833.63 3248
2834.14 3510
2834.64 3562
2835.14 3621
2835.64 3435
2836.14 3358
2836.65 3627
2837.15 3642
2837.65 3581
2838.15 3401
2838.66 3579
2839.16 3460
2839.66 3666
2840.16 3526
2840.67 3395
2841.17 3497
2841.67 3438
2842.17 3410
2842.68 3282
2843.18 3171
2843.68 3371
2844.18 3658
2844.69 3472
2845.19 3255
2845.69 3287
2846.20 3262
2846.70 3376
2847.20 3272
2847.71 3393
2848.21 3400
2848.71 3369
2849.22 3496
2849.72 3751
2850.22 3462
2850.73 3570
2851.23 3364
2851.73 3427
2852.24 3660
2852.74 3500
2853.24 3481
2853.75 3383
2854.25 3492
2854.75 3507
2855.26 3120
2855.76 3143
2856.27 3211
2856.77 3241
2857.27 3134
2857.78 3217
2858.28 3195
2858.79 3389
2859.29 3326
2859.80 3352
2860.30 3207
2860.80 3200
2861.31 3454
2861.81 3505
2862.32 3295
2862.82 3355
2863.33 3348
2863.83 3148
2864.34 3171
2864.84 3084
2865.34 3189
2865.85 3272
2866.35 3143
2866.86 3206
2867.36 3137
2867.87 3115
2868.37 3285
2868.88 3258
2869.38 3211
2869.89 3146
2870.39 3233
2870.90 3400
2871.41 3435
2871.91 3302
2872.42 3318
2872.92 3349
2873.43 3296
2873.93 3563
2874.44 3509
2874.94 3294
2875.45 3436
2875.95 3679
2876.46 3730
2876.97 3557
2877.47 3412
2877.98 3455
2878.48 3421
2878.99 3405
2879.50 3525
2880.00 3558
2880.51 3447
2881.01 3653
2881.52 3422
2882.03 3659
2882.53 3923
2883.04 3907
2883.54 3986
2884.05 4037
2884.56 4131
2885.06 3815
2885.57 3658
2886.08 3902
2886.58 3928
2887.09 4026
2887.60 4081
2888.10 4087
2888.61 4129
2889.12 4121
2889.62 4212
2890.13 4026
2890.64 4095
2891.15 4166
2891.65 4295
2892.16 4053
2892.67 4107
2893.17 3998
2893.68 3729
2894.19 3612
2894.70 3829
2895.20 3550
2895.71 3459
2896.22 3726
2896.73 3754
2897.23 3618
2897.74 3582
2898.25 3480
2898.76 3562
2899.26 3466
2899.77 3409
2900.28 3353
2900.79 3439
2901.29 3691
2901.80 3698
2902.31 3654
2902.82 3673
2903.33 3919
2903.83 3769
2904.34 3787
2904.85 3949
2905.36 4065
2905.87 3879
2906.38 3736
2906.88 3802
2907.39 3770
2907.90 3884
2908.41 3987
2908.92 3909
2909.43 3698
2909.94 3763
2910.44 3714
2910.95 3536
2911.46 3725
2911.97 3596
2912.48 3721
2912.99 3458
2913.50 3427
2914.01 3601
2914.52 3614
2915.02 3306
2915.53 3252
2916.04 3187
2916.55 3369
2917.06 3666
2917.57 3690
2918.08 3618
2918.59 3717
2919.10 3678
2919.61 3436
2920.12 3509
2920.63 3539
2921.14 3541
2921.65 3505
2922.16 3478
2922.67 3816
2923.18 3754
2923.69 3983
2924.20 4111
2924.71 4319
2925.22 4381
2925.73 4698
2926.24 5026
2926.75 5539
2927.26 5563
2927.77 5836
2928.28 5888
2928.79 5828
2929.30 5839
2929.81 5771
2930.32 5848
2930.83 5265
2931.34 5127
2931.85 4494
2932.36 4205
2932.87 4102
2933.38 3834
2933.89 3558
2934.40 3549
2934.91 3439
2935.42 3430
2935.94 3373
2936.45 3405
2936.96 3487
2937.47 3501
2937.98 3424
2938.49 3270
2939.00 3302
2939.51 3436
2940.02 3432
2940.54 3528
2941.05 3608
2941.56 3460
2942.07 3491
2942.58 3530
2943.09 3443
2943.61 3369
2944.12 3380
2944.63 3273
2945.14 3291
2945.65 3463
2946.16 3772
2946.68 3738
2947.19 3516
2947.70 3752
2948.21 3899
2948.72 3859
2949.24 3827
2949.75 4023
2950.26 4047
2950.77 3926
2951.28 3661
2951.80 3724
2952.31 3900
2952.82 3800
2953.33 3719
2953.85 3771
2954.36 3633
2954.87 3703
2955.38 3701
2955.90 4030
2956.41 3924
2956.92 3709
2957.43 3657
2957.95 3509
2958.46 3595
2958.97 3629
2959.49 3689
2960.00 3523
2960.51 3501
2961.03 3828
2961.54 3779
2962.05 3709
2962.57 3650
2963.08 3834
2963.59 3926
2964.11 3717
2964.62 3962
2965.13 3972
2965.65 4032
2966.16 3705
2966.67 3480
2967.19 3829
2967.70 3690
2968.21 3783
2968.73 3842
2969.24 3585
2969.76 3502
2970.27 3406
2970.78 3582
2971.30 3652
2971.81 3434
2972.33 3523
2972.84 3393
2973.35 3354
2973.87 3605
2974.38 3307
2974.90 3172
2975.41 3384
2975.92 3245
2976.44 3362
2976.95 3387
2977.47 3192
2977.98 3462
2978.50 3347
2979.01 3480
2979.53 3592
2980.04 3374
2980.56 3311
2981.07 3320
2981.59 3196
2982.10 3239
2982.62 3497
2983.13 3294
2983.65 3295
2984.16 3449
2984.68 3256
2985.19 3391
2985.71 3328
2986.22 3517
2986.74 3583
2987.25 3544
2987.77 3447
2988.28 3567
2988.80 3385
2989.31 3321
2989.83 3583
2990.35 3588
2990.86 3720
2991.38 3496
2991.89 3243
2992.41 3278
2992.92 3379
2993.44 3541
2993.96 3684
2994.47 3503
2994.99 3455
2995.50 3482
2996.02 3551
2996.54 3546
2997.05 3501
2997.57 3659
2998.09 3797
2998.60 3753
2999.12 3753
2999.64 3715
3000.15 3819
3000.67 4138
3001.18 3959
3001.70 3804
3002.22 3846
3002.73 3935
3003.25 3869
3003.77 4023
3004.29 3874
3004.80 3837
3005.32 3864
3005.84 3802
3006.35 3921
3006.87 4052
3007.39 3818
3007.90 3798
3008.42 3711
3008.94 3881
3009.46 3795
3009.97 3781
3010.49 3456
3011.01 3318
3011.53 3458
3012.04 3498
3012.56 3505
3013.08 3487
3013.60 3313
3014.11 3348
3014.63 3267
3015.15 3230
3015.67 3583
3016.18 3660
3016.70 3282
3017.22 3268
3017.74 3424
3018.26 3540
3018.77 3482
3019.29 3287
3019.81 3426
3020.33 3438
3020.85 3379
3021.37 3512
3021.88 3435
3022.40 3604
3022.92 3553
3023.44 3612
3023.96 3852
3024.48 3670
3025.00 3774
3025.51 3853
3026.03 3836
3026.55 3635
3027.07 3760
3027.59 3732
3028.11 3901
3028.63 3805
3029.15 3915
3029.67 3742
3030.18 3533
3030.70 3718
3031.22 3596
3031.74 3557
3032.26 3408
3032.78 3452
3033.30 3502
3033.82 3421
3034.34 3222
3034.86 3244
3035.38 3327
3035.90 3364
3036.42 3344
3036.94 3349
3037.46 3506
3037.98 3344
3038.50 3349
3039.02 3288
3039.54 3397
3040.06 3690
3040.58 3460
3041.10 3660
3041.62 3712
3042.14 3319
3042.66 3370
3043.18 3467
3043.70 3446
3044.22 3305
3044.74 3270
3045.26 3163
3045.78 3270
3046.30 3293
3046.82 3216
3047.34 3259
3047.86 3417
3048.38 3457
3048.90 3340
3049.42 3447
3049.94 3398
3050.46 3224
3050.98 3309
3051.50 3301
3052.03 3326
3052.55 3369
3053.07 3362
3053.59 3267
3054.11 3263
3054.63 3404
3055.15 3247
3055.67 3335
3056.19 3085
3056.72 3247
3057.24 3297
3057.76 2955
3058.28 3212
3058.80 3166
3059.32 3111
3059.84 3023
3060.37 3084
3060.89 3262
3061.41 3307
3061.93 3367
3062.45 3088
3062.98 3127
3063.50 3341
3064.02 3312
3064.54 3224
3065.06 3388
3065.59 3494
3066.11 3241
3066.63 3500
3067.15 3464
3067.67 3350
3068.20 3204
3068.72 3436
3069.24 3430
3069.76 3416
3070.29 3303
3070.81 3231
3071.33 3310
3071.85 3345
3072.38 3372
3072.90 3570
3073.42 3533
3073.95 3554
3074.47 3716
3074.99 3315
3075.51 3482
3076.04 3605
3076.56 3753
3077.08 3746
3077.61 3776
3078.13 3674
3078.65 3713
3079.18 3462
3079.70 3449
3080.22 3617
3080.75 3663
3081.27 3582
3081.79 3982
3082.32 3818
3082.84 3689
3083.36 3768
3083.89 3799
3084.41 3675
3084.93 3767
3085.46 3693
3085.98 3684
3086.51 3771
3087.03 3989
3087.55 3811
3088.08 3964
3088.60 3841
3089.13 3616
3089.65 3693
3090.17 3560
3090.70 3584
3091.22 3482
3091.75 3644
3092.27 3577
3092.80 3699
3093.32 3438
3093.85 3701
3094.37 3994
3094.89 3690
3095.42 3646
3095.94 3754
3096.47 3856
3096.99 3948
3097.52 3995
3098.04 3681
3098.57 3968
3099.09 4057
3099.62 3995
3100.14 4099
3100.67 4094
3101.19 4169
3101.72 4265
3102.24 4541
3102.77 4676
3103.29 4995
3103.82 5512
3104.34 5668
3104.87 6118
3105.40 6544
3105.92 6984
3106.45 7030
3106.97 6845
3107.50 6626
3108.02 6468
3108.55 6076
3109.08 5724
3109.60 5401
3110.13 4721
3110.65 4668
3111.18 4673
3111.70 4830
3112.23 4785
3112.76 4696
3113.28 5095
3113.81 5291
3114.34 5208
3114.86 5386
3115.39 5447
3115.91 4974
3116.44 4943
3116.97 4445
3117.49 4509
3118.02 4388
3118.55 4298
3119.07 4151
3119.60 3924
3120.13 3771
3120.65 3989
3121.18 4065
3121.71 3913
3122.23 4109
3122.76 3840
3123.29 4085
3123.82 4157
3124.34 3787
3124.87 3797
3125.40 3966
3125.92 3922
3126.45 3720
3126.98 3760
3127.51 3880
3128.03 3929
3128.56 4007
3129.09 3792
3129.62 3919
3130.14 3653
3130.67 3870
3131.20 3993
3131.73 3574
3132.25 3707
3132.78 3755
3133.31 3798
3133.84 3576
3134.37 3567
3134.89 3511
3135.42 3526
3135.95 3660
3136.48 3884
3137.01 3650
3137.53 3589
3138.06 3929
3138.59 3612
3139.12 3433
3139.65 3354
3140.18 3484
3140.70 3552
3141.23 3763
3141.76 3719
3142.29 3717
3142.82 3553
3143.35 3485
3143.88 3470
3144.40 3535
3144.93 3373
3145.46 3502
3145.99 3684
3146.52 3487
3147.05 3341
3147.58 3368
3148.11 3635
3148.64 3716
3149.17 3614
3149.70 3961
3150.22 3823
3150.75 3781
3151.28 3781
3151.81 3734
3152.34 3900
3152.87 3760
3153.40 3768
3153.93 3748
3154.46 3549
3154.99 3539
3155.52 3389
3156.05 3422
3156.58 3593
3157.11 3462
3157.64 3338
3158.17 3513
3158.70 3675
3159.23 3655
3159.76 3486
3160.29 3382
3160.82 3577
3161.35 3533
3161.88 3395
3162.41 3241
3162.94 3345
3163.47 3429
3164.00 3267
3164.53 3341
3165.06 3369
3165.59 3265
3166.12 3522
3166.65 3167
3167.18 2991
3167.72 3333
3168.25 3464
3168.78 3351
3169.31 3441
3169.84 3413
3170.37 3517
3170.90 3210
3171.43 3245
3171.96 3215
3172.49 3291
3173.03 3520
3173.56 3267
3174.09 3434
3174.62 3264
3175.15 3224
3175.68 3241
3176.21 3381
3176.74 3580
3177.28 3677
3177.81 3485
3178.34 3523
3178.87 3599
3179.40 3439
3179.93 3509
3180.47 3660
3181.00 3590
3181.53 3488
3182.06 3546
3182.59 3414
3183.13 3450
3183.66 3516
3184.19 3474
3184.72 3388
3185.25 3366
3185.79 3272
3186.32 3352
3186.85 3426
3187.38 3297
3187.92 3371
3188.45 3650
3188.98 3429
3189.51 3484
3190.05 3533
3190.58 3673
3191.11 3503
3191.64 3523
3192.18 3517
3192.71 3652
3193.24 3606
3193.78 3362
3194.31 3497
3194.84 3589
3195.38 3487
3195.91 3464
3196.44 3678
3196.97 3625
3197.51 3505
3198.04 3807
3198.57 3861
3199.11 3906
3199.64 3801
3200.17 3713
3200.71 3702
3201.24 3634
3201.78 3531
3202.31 3619
3202.84 3507
3203.38 3744
3203.91 3743
3204.44 3852
3204.98 3795
3205.51 3713
3206.05 3669
3206.58 3679
3207.11 3792
3207.65 3639
3208.18 3678
3208.72 3817
3209.25 3741
3209.78 3960
3210.32 4073
3210.85 4200
3211.39 4314
3211.92 4068
3212.46 4042
3212.99 4168
3213.53 4205
3214.06 4059
3214.59 4201
3215.13 4141
3215.66 4058
3216.20 4077
3216.73 3911
3217.27 3969
3217.80 3770
3218.34 3735
3218.87 3709
3219.41 3743
3219.94 3749
3220.48 3726
3221.01 3703
3221.55 3679
3222.08 3761
3222.62 3776
3223.16 3570
3223.69 3529
3224.23 3893
3224.76 3804
3225.30 3904
3225.83 3653
3226.37 3862
3226.90 3694
3227.44 3782
3227.98 3889
3228.51 3724
3229.05 3606
3229.58 3856
3230.12 4155
3230.66 3712
3231.19 3741
3231.73 3997
3232.26 3871
3232.80 3719
3233.34 3764
3233.87 3852
3234.41 3748
3234.95 3790
3235.48 3695
3236.02 3751
3236.55 3789
3237.09 3823
3237.63 3976
3238.16 4092
3238.70 3905
3239.24 4079
3239.77 4175
3240.31 4295
3240.85 4168
3241.38 4000
3241.92 3789
3242.46 3864
3243.00 4029
3243.53 4029
3244.07 4068
3244.61 3853
3245.14 3926
3245.68 4076
3246.22 4084
3246.76 4474
3247.29 4034
3247.83 3863
3248.37 4167
3248.91 4067
3249.44 4107
3249.98 4156
3250.52 4388
3251.06 4275
3251.59 4246
3252.13 4024
3252.67 4151
3253.21 4218
3253.75 4337
3254.28 4074
3254.82 4065
3255.36 4221
3255.90 4270
3256.44 4327
3256.97 4338
3257.51 4406
3258.05 4599
3258.59 4640
3259.13 4365
3259.67 4231
3260.20 4345
3260.74 4551
3261.28 4606
3261.82 4613
3262.36 4851
3262.90 5003
3263.44 5004
3263.97 5147
3264.51 5213
3265.05 5259
3265.59 5184
3266.13 5476
3266.67 5700
3267.21 5778
3267.75 6329
3268.29 6794
3268.83 6781
3269.36 6980
3269.90 7405
3270.44 7159
3270.98 7158
3271.52 6737
3272.06 6857
3272.60 6608
3273.14 6131
3273.68 5813
3274.22 5489
3274.76 5213
3275.30 5165
3275.84 4956
3276.38 4499
3276.92 4477
3277.46 4593
3278.00 5182
3278.54 4971
3279.08 5068
3279.62 5123
3280.16 5041
3280.70 5079
3281.24 5142
3281.78 5076
3282.32 4934
3282.86 5164
3283.40 5183
3283.94 5081
3284.48 5224
3285.02 5252
3285.56 5072
3286.10 5452
3286.64 5529
3287.18 5388
3287.72 5074
3288.26 5292
3288.81 5272
3289.35 5001
3289.89 5236
3290.43 5454
3290.97 5575
3291.51 5412
3292.05 5394
3292.59 5391
3293.13 5624
3293.67 5425
3294.22 5768
3294.76 6006
3295.30 6418
3295.84 6323
3296.38 6279
3296.92 6747
3297.46 7036
3298.01 7157
3298.55 7256
3299.09 7127
3299.63 6728
3300.17 6267
3300.71 6212
3301.26 6077
3301.80 6178
3302.34 5904
3302.88 5613
3303.42 5500
3303.97 5196
3304.51 5260
3305.05 5270
3305.59 5158
3306.13 5437
3306.68 5475
3307.22 5301
3307.76 5186
3308.30 5287
3308.85 5080
3309.39 5228
3309.93 5117
3310.47 5389
3311.02 5278
3311.56 5385
3312.10 5263
3312.64 4987
3313.19 5326
3313.73 5441
3314.27 5271
3314.82 5499
3315.36 5141
3315.90 5386
3316.45 5502
3316.99 5287
3317.53 5562
3318.07 5468
3318.62 5672
3319.16 5814
3319.70 6063
3320.25 5914
3320.79 6087
3321.34 6318
3321.88 6361
3322.42 6316
3322.97 6787
3323.51 7115
3324.05 7120
3324.60 7189
3325.14 7306
3325.68 6935
3326.23 6737
3326.77 6572
3327.32 6716
3327.86 6550
3328.40 6680
3328.95 6304
3329.49 6048
3330.04 6249
3330.58 6138
3331.13 6031
3331.67 6270
3332.21 6184
3332.76 6269
3333.30 6971
3333.85 7813
3334.39 8744
3334.94 9832
3335.48 11163
3336.03 13262
3336.57 14750
3337.12 16068
3337.66 17860
3338.21 19754
3338.75 20577
3339.30 21267
3339.84 21628
3340.39 21447
3340.93 19698
3341.48 18417
3342.02 16971
3342.57 15004
3343.11 12944
3343.66 11097
3344.20 9593
3344.75 8324
3345.29 7771
3345.84 7064
3346.38 6355
3346.93 5840
3347.47 5779
3348.02 5456
3348.57 5609
3349.11 5598
3349.66 5457
3350.20 5561
3350.75 6296
3351.30 6555
3351.84 6522
3352.39 6727
3352.93 7342
3353.48 7266
3354.03 7702
3354.57 7486
3355.12 7487
3355.66 7682
3356.21 7304
3356.76 6903
3357.30 6790
3357.85 6929
3358.40 6883
3358.94 6037
3359.49 5923
3360.04 5592
3360.58 5393
3361.13 5619
3361.68 5611
3362.22 5414
3362.77 5269
3363.32 5218
3363.86 5100
3364.41 5088
3364.96 5130
3365.50 5142
3366.05 5159
3366.60 5289
3367.15 5303
3367.69 5548
3368.24 5564
3368.79 5346
3369.34 5202
3369.88 5077
3370.43 5412
3370.98 5644
3371.53 5531
3372.07 5441
3372.62 5492
3373.17 5580
3373.72 5631
3374.26 5772
3374.81 5778
3375.36 5589
3375.91 5625
3376.46 5698
3377.00 5695
3377.55 5476
3378.10 5609
3378.65 5651
3379.20 5607
3379.74 5488
3380.29 5169
3380.84 5111
3381.39 4959
3381.94 4979
3382.49 4988
3383.04 5184
3383.58 5126
3384.13 5034
3384.68 5204
3385.23 5485
3385.78 5424
3386.33 5276
3386.88 5254
3387.43 5164
3387.97 5092
3388.52 5067
3389.07 4831
3389.62 4792
3390.17 4692
3390.72 4536
3391.27 4527
3391.82 4486
3392.37 4548
3392.92 4348
3393.47 4240
3394.01 4302
3394.56 4401
3395.11 4304
3395.66 3919
3396.21 4029
3396.76 4022
3397.31 4070
3397.86 4009
3398.41 3989
3398.96 3878
3399.51 3829
3400.06 3709
3400.61 3564
3401.16 3954
3401.71 3830
3402.26 3612
3402.81 3755
3403.36 3790
3403.91 3625
3404.46 3590
3405.01 3666
3405.56 3734
3406.11 3555
3406.66 3647
3407.21 3585
3407.76 3462
3408.32 3651
3408.87 3637
3409.42 3792
3409.97 3743
3410.52 3709
3411.07 3738
3411.62 3850
3412.17 3899
3412.72 3806
3413.27 3871
3413.82 3639
3414.37 3815
3414.93 4108
3415.48 4078
3416.03 3844
3416.58 3941
3417.13 3846
3417.68 3734
3418.23 3791
3418.78 3824
3419.34 3868
3419.89 3788
3420.44 3735
3420.99 3744
3421.54 3616
3422.09 3843
3422.65 3669
3423.20 3490
3423.75 3581
3424.30 3550
3424.85 3711
3425.40 3773
3425.96 3659
3426.51 3791
3427.06 3761
3427.61 3812
3428.17 3652
3428.72 3756
3429.27 3819
3429.82 3534
3430.37 3524
3430.93 3550
3431.48 3524
3432.03 3517
3432.58 3688
3433.14 3667
3433.69 3529
3434.24 3617
3434.79 3506
3435.35 3350
3435.90 3379
3436.45 3579
3437.01 3462
3437.56 3450
3438.11 3612
3438.66 3505
3439.22 3433
3439.77 3312
3440.32 3474
3440.88 3542
3441.43 3647
3441.98 3577
3442.54 3484
3443.09 3664
3443.64 3498
3444.20 3473
3444.75 3585
3445.30 3497
3445.86 3257
3446.41 3400
3446.97 3271
3447.52 3250
3448.07 3446
3448.63 3501
3449.18 3447
3449.73 3702
3450.29 3527
3450.84 3425
3451.40 3391
3451.95 3530
3452.50 3447
3453.06 3356
3453.61 3400
3454.17 3311
3454.72 3490
3455.28 3464
3455.83 3591
3456.38 3600
3456.94 3685
3457.49 3357
3458.05 3419
3458.60 3388
3459.16 3258
3459.71 3316
3460.27 3199
3460.82 3318
3461.38 3435
3461.93 3336
3462.49 3476
3463.04 3552
3463.60 3480
3464.15 3329
3464.71 3485
3465.26 3699
3465.82 3653
3466.37 3570
3466.93 3534
3467.48 3602
3468.04 3495
3468.59 3399
3469.15 3506
3469.70 3707
3470.26 3571
3470.82 3578
3471.37 3469
3471.93 3493
3472.48 3474
3473.04 3475
3473.59 3545
3474.15 3628
3474.71 3604
3475.26 3683
3475.82 3572
3476.37 3759
3476.93 3816
3477.49 3694
3478.04 3685
3478.60 3815
3479.16 3623
3479.71 3643
3480.27 4093
3480.82 4032
3481.38 3644
3481.94 3929
3482.49 3868
3483.05 3824
3483.61 4052
3484.16 3888
3484.72 3812
3485.28 3741
3485.83 3995
3486.39 3915
3486.95 4005
3487.50 3893
3488.06 3835
3488.62 4039
3489.18 4198
3489.73 4197
3490.29 4001
3490.85 4076
3491.40 4542
3491.96 4658
3492.52 4820
3493.08 5037
3493.63 5193
3494.19 5501
3494.75 5971
3495.31 5926
3495.86 5964
3496.42 5561
3496.98 5475
3497.54 5684
3498.09 5678
3498.65 5759
3499.21 5820
3499.77 5713
3500.33 5785
3500.88 5881
3501.44 6252
3502.00 6770
3502.56 6591
3503.12 6798
3503.67 6798
3504.23 6586
3504.79 6599
3505.35 6429
3505.91 6914
3506.47 6961
3507.03 6539
3507.58 6593
3508.14 6179
3508.70 6081
3509.26 6462
3509.82 6250
3510.38 6426
3510.94 6453
3511.49 6053
3512.05 5561
3512.61 5326
3513.17 4780
3513.73 4714
3514.29 4699
3514.85 4268
3515.41 4114
3515.97 4096
3516.53 4139
3517.09 4055
3517.64 4015
3518.20 4025
3518.76 4079
3519.32 4059
3519.88 4095
3520.44 4191
3521.00 4323
3521.56 4592
3522.12 4521
3522.68 4519
3523.24 4400
3523.80 4460
3524.36 4666
3524.92 4662
3525.48 4526
3526.04 4706
3526.60 4653
3527.16 4855
3527.72 4696
3528.28 4677
3528.84 4580
3529.40 4602
3529.96 4449
3530.52 4448
3531.08 4217
3531.64 3932
3532.20 3893
3532.76 3805
3533.32 3652
3533.89 3729
3534.45 3665
3535.01 3644
3535.57 3810
3536.13 3795
3536.69 3663
3537.25 3707
3537.81 3840
3538.37 3552
3538.93 3564
3539.49 3785
3540.06 3877
3540.62 3792
3541.18 3841
3541.74 3817
3542.30 3813
3542.86 4048
3543.42 3827
3543.98 3948
3544.55 4194
3545.11 4142
3545.67 4014
3546.23 3989
3546.79 4083
3547.35 4127
3547.92 4051
3548.48 4142
3549.04 3962
3549.60 3675
3550.16 3809
3550.72 3709
3551.29 3966
3551.85 3609
3552.41 3720
3552.97 3603
3553.54 3573
3554.10 3600
3554.66 3574
3555.22 3721
3555.78 3489
3556.35 3459
3556.91 3406
3557.47 3370
3558.03 3335
3558.60 3313
3559.16 3314
3559.72 3394
3560.29 3317
3560.85 3486
3561.41 3562
3561.97 3410
3562.54 3567
3563.10 3376
3563.66 3745
3564.23 3708
3564.79 3549
3565.35 3445
3565.91 3338
3566.48 3203
3567.04 3531
3567.60 3406
3568.17 3418
3568.73 3405
3569.29 3441
3569.86 3285
3570.42 3156
3570.99 3126
3571.55 3179
3572.11 3251
3572.68 3438
3573.24 3207
3573.80 3146
3574.37 3069
3574.93 3323
3575.50 3237
3576.06 3426
3576.62 3604
3577.19 3366
3577.75 3469
3578.32 3491
3578.88 3188
3579.44 3264
3580.01 3426
3580.57 3481
3581.14 3513
3581.70 3378
3582.27 3428
3582.83 3446
3583.40 3412
3583.96 3396
3584.52 3371
3585.09 3258
3585.65 3266
3586.22 3375
3586.78 3300
3587.35 3364
3587.91 3194
3588.48 3130
3589.04 3282
3589.61 3253
3590.17 3271
3590.74 3396
3591.30 3299
3591.87 3347
3592.43 3325
3593.00 3302
3593.56 3363
3594.13 3239
3594.70 3183
3595.26 3433
3595.83 3387
3596.39 3524
3596.96 3610
3597.52 3515
3598.09 3511
3598.65 3533
3599.22 3390
3599.79 3354
3600.35 3393
3600.92 3653
3601.48 3426
3602.05 3752
3602.62 3595
3603.18 3529
3603.75 3569
3604.32 3494
3604.88 3469
3605.45 3532
3606.01 3662
3606.58 3512
3607.15 3528
3607.71 3413
3608.28 3587
3608.85 3588
3609.41 3486
3609.98 3424
3610.55 3392
3611.11 3195
3611.68 3201
3612.25 3191
3612.81 3067
3613.38 3177
3613.95 3510
3614.51 3363
3615.08 3290
3615.65 3629
3616.22 3817
3616.78 3814
3617.35 4375
3617.92 4829
3618.48 5378
3619.05 5975
3619.62 6593
3620.19 6887
3620.75 7662
3621.32 7470
3621.89 7789
3622.46 7850
3623.02 7405
3623.59 7155
3624.16 6669
3624.73 6002
3625.30 5599
3625.86 5107
3626.43 4985
3627.00 4430
3627.57 4067
3628.14 3861
3628.70 3600
3629.27 3553
3629.84 3575
3630.41 3490
3630.98 3393
3631.55 3213
3632.11 3310
3632.68 3259
3633.25 3313
3633.82 3448
3634.39 3372
3634.96 3356
3635.52 3379
3636.09 3270
3636.66 3371
3637.23 3446
3637.80 3288
3638.37 3268
3638.94 3355
3639.51 3656
3640.08 3542
3640.64 3608
3641.21 3529
3641.78 3654
3642.35 3713
3642.92 3787
3643.49 3708
3644.06 3959
3644.63 3924
3645.20 3985
3645.77 4032
3646.34 4120
3646.91 4226
3647.48 4369
3648.05 4366
3648.62 4279
3649.19 4291
3649.76 4245
3650.33 4272
3650.90 4177
3651.47 3937
3652.03 4155
3652.60 3891
3653.17 3995
3653.75 4139
3654.32 4193
3654.89 4042
3655.46 4187
3656.03 4275
3656.60 4242
3657.17 4542
3657.74 4558
3658.31 4390
3658.88 4365
3659.45 4060
3660.02 4316
3660.59 4463
3661.16 4451
3661.73 4396
3662.30 4322
3662.87 4202
3663.44 4077
3664.01 4006
3664.59 4110
3665.16 4023
3665.73 3967
3666.30 3826
3666.87 3750
3667.44 3665
3668.01 3505
3668.58 3556
3669.15 3582
3669.73 3757
3670.30 3736
3670.87 3855
3671.44 3762
3672.01 3826
3672.58 3727
3673.15 3604
3673.73 3721
3674.30 3584
3674.87 3864
3675.44 3793
3676.01 3778
3676.58 3827
3677.16 3721
3677.73 3674
3678.30 3663
3678.87 3709
3679.44 3415
3680.02 3512
3680.59 3723
3681.16 3924
3681.73 3843
3682.31 3617
3682.88 3565
3683.45 3549
3684.02 3526
3684.60 3566
3685.17 3621
3685.74 3643
3686.31 3838
3686.89 3581
3687.46 3597
3688.03 3542
3688.60 3582
3689.18 3690
3689.75 3801
3690.32 3874
3690.90 4022
3691.47 4095
3692.04 4207
3692.61 4276
3693.19 3942
3693.76 3995
3694.33 4128
3694.91 4128
3695.48 3875
3696.05 3734
3696.63 3830
3697.20 3802
3697.77 3810
3698.35 3727
3698.92 3653
3699.50 3534
3700.07 3670
3700.64 3472
3701.22 3396
3701.79 3411
3702.36 3453
3702.94 3397
3703.51 3328
3704.09 3671
3704.66 3562
3705.23 3329
3705.81 3334
3706.38 3658
3706.96 3586
3707.53 3592
3708.11 3735
3708.68 3686
3709.25 3575
3709.83 3614
3710.40 3696
3710.98 3533
3711.55 3710
3712.13 3836
3712.70 3761
3713.28 3564
3713.85 3639
3714.43 3556
3715.00 3489
3715.58 3387
3716.15 3634
3716.73 3733
3717.30 3584
3717.88 3610
3718.45 3494
3719.03 3455
3719.60 3502
3720.18 3719
3720.75 3567
3721.33 3217
3721.90 3437
3722.48 3579
3723.05 3414
3723.63 3364
3724.20 3169
3724.78 3245
3725.36 3259
3725.93 3251
3726.51 3171
3727.08 3261
3727.66 3415
3728.23 3194
3728.81 3320
3729.39 3235
3729.96 3469
3730.54 3527
3731.11 3614
3731.69 3704
3732.27 3688
3732.84 3664
3733.42 4122
3734.00 4404
3734.57 4334
3735.15 4238
3735.72 4632
3736.30 4865
3736.88 4627
3737.45 4431
3738.03 4274
3738.61 4432
3739.18 4339
3739.76 4142
3740.34 3915
3740.92 3862
3741.49 3694
3742.07 3607
3742.65 3380
3743.22 3392
3743.80 3289
3744.38 3399
3744.95 3450
3745.53 3069
3746.11 3110
3746.69 3526
3747.26 3607
3747.84 3360
3748.42 3468
3749.00 3568
3749.57 3612
3750.15 3594
3750.73 3759
3751.31 3577
3751.88 3523
3752.46 3609
3753.04 3683
3753.62 3383
3754.19 3313
3754.77 3330
3755.35 3439
3755.93 3333
3756.51 3048
3757.08 3225
3757.66 3150
3758.24 3166
3758.82 3025
3759.40 3088
3759.98 3162
3760.55 3212
3761.13 3164
3761.71 3316
3762.29 3390
3762.87 3434
3763.45 3418
3764.03 3411
3764.60 3466
3765.18 3452
3765.76 3347
3766.34 3546
3766.92 3621
3767.50 3359
3768.08 3377
3768.66 3207
3769.24 3256
3769.81 3445
3770.39 3466
3770.97 3303
3771.55 3402
3772.13 3235
3772.71 3117
3773.29 3295
3773.87 3404
3774.45 3425
3775.03 3523
3775.61 3270
3776.19 3341
3776.77 3265
3777.35 3513
3777.93 3264
3778.51 3341
3779.09 3425
3779.67 3168
3780.25 3116
3780.83 2982
3781.41 2953
3781.99 3164
3782.57 3147
3783.15 3040
3783.73 2980
3784.31 2942
3784.89 2973
3785.47 3051
3786.05 3263
3786.63 3182
3787.21 2986
3787.79 3013
3788.37 2975
3788.95 3055
3789.53 2755
3790.11 3034
3790.69 2989
3791.27 3053
3791.85 3152
3792.43 3173
3793.01 3103
3793.59 3068
3794.18 3003
3794.76 2963
3795.34 3189
3795.92 3229
3796.50 3234
3797.08 3290
3797.66 3086
3798.24 3012
3798.83 2932
3799.41 2906
3799.99 3235
3800.57 3062
3801.15 3229
3801.73 3195
3802.31 3069
3802.90 3138
3803.48 2998
3804.06 2906
3804.64 3035
3805.22 3185
3805.80 3112
3806.39 2931
3806.97 3051
3807.55 3200
3808.13 3131
3808.71 3052
3809.30 3332
3809.88 3433
3810.46 3342
3811.04 3333
3811.63 3326
3812.21 3406
3812.79 3169
3813.37 3522
3813.95 3439
3814.54 3404
3815.12 3416
3815.70 3483
3816.29 3255
3816.87 3390
3817.45 3412
3818.03 3403
3818.62 3248
3819.20 3144
3819.78 3221
3820.36 3170
3820.95 3014
3821.53 3138
3822.11 3365
3822.70 3440
3823.28 2998
3823.86 3175
3824.45 3198
3825.03 2976
3825.61 3048
3826.20 3080
3826.78 2996
3827.36 3154
3827.95 2954
3828.53 3104
3829.11 3096
3829.70 3034
3830.28 3148
3830.87 3235
3831.45 3387
3832.03 3282
3832.62 3099
3833.20 3277
3833.79 3273
3834.37 3199
3834.95 3267
3835.54 3362
3836.12 3186
3836.71 2971
3837.29 3105
3837.87 3295
3838.46 3158
3839.04 3087
3839.63 3171
3840.21 3116
3840.80 3141
3841.38 3247
3841.97 3294
3842.55 3294
3843.13 2988
3843.72 3053
3844.30 3333
3844.89 3224
3845.47 3003
3846.06 3064
3846.64 3133
3847.23 3140
3847.81 3010
3848.40 3129
3848.98 3041
3849.57 3119
3850.15 3185
3850.74 3200
3851.33 3293
3851.91 3227
3852.50 3218
3853.08 3257
3853.67 3267
3854.25 3267
3854.84 2982
3855.42 3099
3856.01 3345
3856.60 3238
3857.18 3337
3857.77 3301
3858.35 3398
3858.94 3256
3859.52 3450
3860.11 3561
3860.70 3970
3861.28 4549
3861.87 4697
3862.45 5327
3863.04 5674
3863.63 5991
3864.21 6419
3864.80 6385
3865.39 6245
3865.97 6604
3866.56 6865
3867.15 6714
3867.73 6457
3868.32 6214
3868.91 5697
3869.49 5140
3870.08 5109
3870.67 4779
3871.25 4619
3871.84 4169
3872.43 3934
3873.01 3799
3873.60 3626
3874.19 3651
3874.77 3689
3875.36 3616
3875.95 3638
3876.54 3582
3877.12 3655
3877.71 3815
3878.30 3652
3878.89 3596
3879.47 3746
3880.06 3577
3880.65 3420
3881.24 3607
3881.82 3290
3882.41 3280
3883.00 3175
3883.59 3170
3884.17 3349
3884.76 3066
3885.35 3351
3885.94 3344
3886.53 3390
3887.11 3286
3887.70 3324
3888.29 3437
3888.88 3395
3889.47 3526
3890.05 3747
3890.64 3580
3891.23 3744
3891.82 3698
3892.41 3884
3893.00 3787
3893.59 3832
3894.17 3814
3894.76 3978
3895.35 4042
3895.94 3968
3896.53 3969
3897.12 3826
3897.71 3942
3898.30 3847
3898.88 3894
3899.47 3651
3900.06 3564
3900.65 3624
3901.24 3807
3901.83 3568
3902.42 3645
3903.01 3825
3903.60 4003
3904.19 3852
3904.78 3709
3905.37 3671
3905.95 3783
3906.54 3478
3907.13 3604
3907.72 3459
3908.31 3305
3908.90 3420
3909.49 3275
3910.08 3245
3910.67 3176
3911.26 3078
3911.85 3108
3912.44 3174
3913.03 3135
3913.62 3254
3914.21 2894
3914.80 2982
3915.39 3097
3915.98 3070
3916.57 3155
3917.16 3111
3917.75 3076
3918.34 3331
3918.93 3176
3919.52 3203
3920.12 3138
3920.71 3043
3921.30 3052
3921.89 3207
3922.48 3092
3923.07 2916
3923.66 3032
3924.25 3110
3924.84 3119
3925.43 2895
3926.02 2971
3926.61 3156
3927.20 3070
3927.80 3003
3928.39 2865
3928.98 3054
3929.57 3110
3930.16 3148
3930.75 3092
3931.34 3226
3931.94 3218
3932.53 3241
3933.12 3089
3933.71 3093
3934.30 3411
3934.89 3265
3935.48 3246
3936.08 3212
3936.67 3115
3937.26 3156
3937.85 3089
3938.44 3083
3939.04 3099
3939.63 3232
3940.22 3153
3940.81 3217
3941.40 3004
3942.00 2917
3942.59 2965
3943.18 3132
3943.77 3126
3944.37 3093
3944.96 2957
3945.55 3016
3946.14 2901
3946.74 2922
3947.33 2925
3947.92 3068
3948.51 2863
3949.11 3025
3949.70 2977
3950.29 2955
3950.88 2884
3951.48 2894
3952.07 2860
3952.66 3042
3953.26 3029
3953.85 2918
3954.44 2976
3955.04 2894
3955.63 2870
3956.22 2870
3956.82 2981
3957.41 2949
3958.00 2893
3958.60 2889
3959.19 2925
3959.78 2917
3960.38 2889
3960.97 2847
3961.56 2922
3962.16 3010
3962.75 2841
3963.34 2835
3963.94 2844
3964.53 2984
3965.13 2916
3965.72 2877
3966.31 2751
3966.91 2854
3967.50 2877
3968.10 2820
3968.69 2871
3969.28 3086
3969.88 3073
3970.47 2912
3971.07 2902
3971.66 2995
3972.26 3020
3972.85 2962
3973.45 2929
3974.04 2934
3974.63 2987
3975.23 2838
3975.82 2810
3976.42 2879
3977.01 2774
3977.61 2884
3978.20 2937
3978.80 2913
3979.39 3077
3979.99 2992
3980.58 2974
3981.18 2966
3981.77 2800
3982.37 2730
3982.96 2943
3983.56 3041
3984.15 2866
3984.75 3056
3985.35 2881
3985.94 2783
3986.54 2978
3987.13 3030
3987.73 2935
3988.32 3083
3988.92 3032
3989.51 3073
3990.11 2907
3990.71 2999
3991.30 2883
3991.90 3020
3992.49 3124
3993.09 3008
3993.69 2995
3994.28 3022
3994.88 2932
3995.47 2807
3996.07 3027
3996.67 2969
3997.26 3016
3997.86 3114
3998.46 3033
3999.05 2898
3999.65 2801
4000.25 2968
4000.84 3040
4001.44 3228
4002.04 3014
4002.63 2898
4003.23 2763
4003.83 3033
4004.42 3009
4005.02 2999
4005.62 2917
4006.21 2970
4006.81 2954
4007.41 2965
4008.01 3059
4008.60 3030
4009.20 2973
4009.80 3146
4010.39 3203
4010.99 3124
4011.59 3082
4012.19 3227
4012.78 2962
4013.38 2930
4013.98 2984
4014.58 3095
4015.17 3101
4015.77 3108
4016.37 3126
4016.97 3427
4017.57 3576
4018.16 3620
4018.76 3537
4019.36 3409
4019.96 3584
4020.56 3777
4021.15 3747
4021.75 3852
4022.35 3670
4022.95 3446
4023.55 3551
4024.14 3530
4024.74 3410
4025.34 3464
4025.94 3136
4026.54 3239
4027.14 3294
4027.74 3280
4028.33 3208
4028.93 3164
4029.53 3056
4030.13 3124
4030.73 3297
4031.33 3293
4031.93 3297
4032.53 3339
4033.12 3168
4033.72 3236
4034.32 3278
4034.92 3348
4035.52 3350
4036.12 3252
4036.72 3176
4037.32 3157
4037.92 3190
4038.52 3164
4039.12 3002
4039.72 3033
4040.32 2941
4040.92 2837
4041.52 2833
4042.12 2882
4042.71 2808
4043.31 2869
4043.91 2747
4044.51 2991
4045.11 3032
4045.71 2855
4046.31 3011
4046.91 2764
4047.51 2932
4048.11 3056
4048.71 2915
4049.31 3134
4049.91 3059
4050.52 3067
4051.12 2991
4051.72 2982
4052.32 3135
4052.92 3130
4053.52 2999
4054.12 3076
4054.72 2828
4055.32 2938
4055.92 3077
4056.52 3119
4057.12 3087
4057.72 3047
4058.32 3147
4058.92 2962
4059.52 2947
4060.13 2967
4060.73 2887
4061.33 2783
4061.93 2816
4062.53 2825
4063.13 2841
4063.73 2806
4064.33 2992
4064.94 2865
4065.54 2939
4066.14 2968
4066.74 2837
4067.34 2765
4067.94 2773
4068.54 2957
4069.15 2770
4069.75 2655
4070.35 2904
4070.95 2825
4071.55 2800
4072.16 2842
4072.76 2750
4073.36 2760
4073.96 2696
4074.56 2675
4075.17 2731
4075.77 2722
4076.37 2695
4076.97 2731
4077.57 2780
4078.18 2866
4078.78 2766
4079.38 2672
4079.98 2688
4080.59 2658
4081.19 2791
4081.79 2744
4082.39 2847
4083.00 2642
4083.60 2620
4084.20 2776
4084.81 2884
4085.41 2763
4086.01 2786
4086.61 2923
4087.22 2825
4087.82 2818
4088.42 2684
4089.03 2745
4089.63 2814
4090.23 2709
4090.84 2706
4091.44 2803
4092.04 2790
4092.65 2780
4093.25 2852
4093.85 2839
4094.46 2763
4095.06 2778
4095.66 2841
4096.27 2802
4096.87 2838
4097.48 2748
4098.08 2696
4098.68 2768
4099.29 2612
4099.89 2475
4100.49 2563
4101.10 2669
4101.70 2823
4102.31 2760
4102.91 2690
4103.52 2702
4104.12 2761
4104.72 2688
4105.33 2643
4105.93 2659
4106.54 2691
4107.14 2660
4107.75 2648
4108.35 2564
4108.96 2604
4109.56 2441
4110.16 2586
4110.77 2602
4111.37 2633
4111.98 2668
4112.58 2692
4113.19 2523
4113.79 2691
4114.40 2767
4115.00 2735
4115.61 2739
4116.21 2775
4116.82 2682
4117.42 2585
4118.03 2682
4118.64 2730
4119.24 2800
4119.85 2767
4120.45 2593
4121.06 2706
4121.66 2600
4122.27 2687
4122.87 2626
4123.48 2715
4124.09 2769
4124.69 2755
4125.30 2603
4125.90 2686
4126.51 2816
4127.11 2785
4127.72 2895
4128.33 2663
4128.93 2670
4129.54 2768
4130.14 2788
4130.75 2675
4131.36 2610
4131.96 2716
4132.57 2717
4133.18 2800
4133.78 2679
4134.39 2729
4135.00 2742
4135.60 2722
4136.21 2744
4136.82 2782
4137.42 2945
4138.03 2703
4138.64 2713
4139.24 2818
4139.85 2877
4140.46 2917
4141.06 2872
4141.67 2974
4142.28 2985
4142.88 3077
4143.49 3124
4144.10 2943
4144.71 3001
4145.31 3041
4145.92 2981
4146.53 3109
4147.14 3151
4147.74 3023
4148.35 2774
4148.96 2942
4149.57 2924
4150.17 2722
4150.78 2682
4151.39 2780
4152.00 2836
4152.60 2631
4153.21 2614
4153.82 2669
4154.43 2662
4155.04 2490
4155.64 2528
4156.25 2633
4156.86 2664
4157.47 2754
4158.08 2678
4158.69 2858
4159.29 2746
4159.90 2719
4160.51 2598
4161.12 2766
4161.73 2782
4162.34 2602
4162.94 2639
4163.55 2789
4164.16 2658
4164.77 2840
4165.38 2883
4165.99 2957
4166.60 2924
4167.21 2921
4167.81 2791
4168.42 2900
4169.03 2980
4169.64 2832
4170.25 2771
4170.86 2813
4171.47 2893
4172.08 2797
4172.69 2675
4173.30 2687
4173.91 2638
4174.52 2786
4175.13 2849
4175.74 2991
4176.34 2927
4176.95 2838
4177.56 2796
4178.17 2910
4178.78 2839
4179.39 2972
4180.00 3144
4180.61 3058
4181.22 3041
4181.83 3141
4182.44 2977
4183.05 2912
4183.66 2840
4184.27 2650
4184.88 2803
4185.49 2803
4186.10 2844
4186.71 2873
4187.32 2906
4187.93 2822
4188.55 2825
4189.16 2706
4189.77 2656
4190.38 2766
4190.99 2848
4191.60 2819
4192.21 2907
4192.82 2840
4193.43 2878
4194.04 2961
4194.65 3007
4195.26 3053
4195.87 3033
4196.49 2931
4197.10 3163
4197.71 3232
4198.32 3160
4198.93 3088
4199.54 3203
4200.15 3282
4200.76 3241
4201.38 3008
4201.99 2940
4202.60 2990
4203.21 3102
4203.82 3024
4204.43 2910
4205.04 2814
4205.66 2780
4206.27 2892
4206.88 2942
4207.49 2883
4208.10 2790
4208.72 2863
4209.33 3103
4209.94 2841
4210.55 2882
4211.16 2867
4211.78 2984
4212.39 2788
4213.00 2837
4213.61 2983
4214.22 3098
4214.84 3210
4215.45 3036
4216.06 2973
4216.67 3043
4217.29 3192
4217.90 3166
4218.51 3287
4219.13 3313
4219.74 3348
4220.35 3214
4220.96 3372
4221.58 3627
4222.19 3602
4222.80 3637
4223.42 3871
4224.03 4073
4224.64 4164
4225.25 4156
4225.87 4577
4226.48 4611
4227.09 4626
4227.71 4682
4228.32 4532
4228.93 4594
4229.55 4456
4230.16 4341
4230.77 4306
4231.39 4159
4232.00 3971
4232.62 3919
4233.23 4103
4233.84 4059
4234.46 3961
4235.07 3924
4235.68 4263
4236.30 4176
4236.91 4251
4237.53 4306
4238.14 4488
4238.75 4577
4239.37 4551
4239.98 4466
4240.60 4194
4241.21 4100
4241.83 4012
4242.44 3776
4243.05 3914
4243.67 3714
4244.28 3527
4244.90 3450
4245.51 3286
4246.13 3471
4246.74 3169
4247.36 3064
4247.97 3406
4248.59 3378
4249.20 3373
4249.82 3389
4250.43 3388
4251.05 3400
4251.66 3266
4252.28 3320
4252.89 3402
4253.51 3338
4254.12 3361
4254.74 3242
4255.35 3262
4255.97 3377
4256.58 3502
4257.20 3377
4257.81 3352
4258.43 3318
4259.05 3177
4259.66 3259
4260.28 3457
4260.89 3259
4261.51 3243
4262.12 3041
4262.74 2940
4263.36 3200
4263.97 3089
4264.59 3088
4265.20 3032
4265.82 3108
4266.44 3096
4267.05 3141
4267.67 3062
4268.28 3012
4268.90 3137
4269.52 3203
4270.13 3216
4270.75 3266
4271.37 3225
4271.98 3180
4272.60 3079
4273.22 3075
4273.83 2942
4274.45 3048
4275.07 3107
4275.68 3224
4276.30 3273
4276.92 3409
4277.53 3525
4278.15 3294
4278.77 3532
4279.38 3430
4280.00 3580
4280.62 3504
4281.24 3451
4281.85 3424
4282.47 3299
4283.09 3312
4283.70 3142
4284.32 2963
4284.94 2868
4285.56 2929
4286.17 2750
4286.79 2850
4287.41 2933
4288.03 2984
4288.65 3093
4289.26 3063
4289.88 2859
4290.50 2737
4291.12 2893
4291.73 2846
4292.35 3012
4292.97 2846
4293.59 2769
4294.21 2783
4294.83 2772
4295.44 2888
4296.06 2720
4296.68 2696
4297.30 2722
4297.92 2785
4298.54 2841
4299.15 2918
4299.77 2935
4300.39 2680
4301.01 2832
4301.63 2737
4302.25 2746
4302.87 2749
4303.48 2801
4304.10 2885
4304.72 2707
4305.34 2759
4305.96 2874
4306.58 2789
4307.20 2873
4307.82 2987
4308.44 2983
4309.06 2910
4309.67 2950
4310.29 3008
4310.91 2920
4311.53 2836
4312.15 2959
4312.77 2945
4313.39 2785
4314.01 2916
4314.63 3018
4315.25 2863
4315.87 2953
4316.49 2918
4317.11 2979
4317.73 2867
4318.35 2756
4318.97 2810
4319.59 2991
4320.21 2975
4320.83 3057
4321.45 2972
4322.07 3173
4322.69 2996
4323.31 2937
4323.93 3233
4324.55 3122
4325.17 3228
4325.79 3077
4326.41 3023
4327.03 3155
4327.65 3179
4328.27 3204
4328.89 3204
4329.51 3381
4330.13 3195
4330.76 3252
4331.38 3153
4332.00 2966
4332.62 3065
4333.24 3118
4333.86 2987
4334.48 2975
4335.10 3132
4335.72 2997
4336.34 3135
4336.97 3244
4337.59 3323
4338.21 3051
4338.83 2965
4339.45 3293
4340.07 3371
4340.69 3333
4341.31 3425
4341.94 3290
4342.56 3356
4343.18 3314
4343.80 3443
4344.42 3502
4345.04 3660
4345.67 3770
4346.29 3818
4346.91 3981
4347.53 4314
4348.15 4643
4348.78 4860
4349.40 5053
4350.02 5417
4350.64 5327
4351.26 5227
4351.89 5114
4352.51 5089
4353.13 5010
4353.75 4317
4354.38 4298
4355.00 4079
4355.62 3827
4356.24 3521
4356.87 3367
4357.49 3264
4358.11 3273
4358.74 3141
4359.36 2962
4359.98 3299
4360.60 3272
4361.23 3251
4361.85 3182
4362.47 3196
4363.10 3382
4363.72 3235
4364.34 3169
4364.97 3081
4365.59 3131
4366.21 3124
4366.83 3186
4367.46 3108
4368.08 2965
4368.71 3103
4369.33 3192
4369.95 3086
4370.58 2991
4371.20 3094
4371.82 3322
4372.45 3008
4373.07 2886
4373.69 2968
4374.32 2898
4374.94 2817
4375.57 2727
4376.19 2742
4376.81 2902
4377.44 2690
4378.06 2735
4378.69 2778
4379.31 3010
4379.94 2884
4380.56 2787
4381.18 2849
4381.81 2907
4382.43 3002
4383.06 2935
4383.68 2988
4384.31 2684
4384.93 2736
4385.56 2638
4386.18 2787
4386.81 2744
4387.43 2673
4388.05 2713
4388.68 2797
4389.30 2713
4389.93 2928
4390.55 2957
4391.18 2803
4391.81 2767
4392.43 2938
4393.06 2772
4393.68 2736
4394.31 2841
4394.93 2805
4395.56 2551
4396.18 2632
4396.81 2771
4397.43 2612
4398.06 2612
4398.68 2580
4399.31 2595
4399.94 2688
4400.56 2661
4401.19 2752
4401.81 2579
4402.44 2625
4403.06 2813
4403.69 2829
4404.32 2699
4404.94 2784
4405.57 2784
4406.20 2644
4406.82 2731
4407.45 2785
4408.07 2862
4408.70 2748
4409.33 2730
4409.95 2909
4410.58 2794
4411.21 2819
4411.83 2817
4412.46 2844
4413.09 2935
4413.71 2954
4414.34 3161
4414.97 3080
4415.59 2894
4416.22 2919
4416.85 2705
4417.47 2653
4418.10 2743
4418.73 2753
4419.35 2678
4419.98 2599
4420.61 2615
4421.24 2801
4421.86 2787
4422.49 2685
4423.12 2629
4423.75 2752
4424.37 2541
4425.00 2733
4425.63 2657
4426.26 2539
4426.88 2517
4427.51 2622
4428.14 2545
4428.77 2545
4429.39 2492
4430.02 2585
4430.65 2626
4431.28 2506
4431.91 2446
4432.53 2523
4433.16 2430
4433.79 2648
4434.42 2517
4435.05 2526
4435.67 2474
4436.30 2664
4436.93 2610
4437.56 2560
4438.19 2604
4438.82 2599
4439.44 2620
4440.07 2521
4440.70 2552
4441.33 2455
4441.96 2601
4442.59 2655
4443.22 2857
4443.85 2768
4444.47 2485
4445.10 2573
4445.73 2630
4446.36 2501
4446.99 2616
4447.62 2714
4448.25 2699
4448.88 2571
4449.51 2640
4450.14 2656
4450.77 2717
4451.39 2672
4452.02 2712
4452.65 2724
4453.28 2775
4453.91 2651
4454.54 2715
4455.17 2737
4455.80 2817
4456.43 2681
4457.06 2633
4457.69 2744
4458.32 2689
4458.95 2739
4459.58 2737
4460.21 2638
4460.84 2757
4461.47 2787
4462.10 2818
4462.73 2648
4463.36 2561
4463.99 2536
4464.62 2460
4465.25 2437
4465.88 2425
4466.51 2384
4467.14 2503
4467.77 2408
4468.40 2591
4469.03 2486
4469.67 2497
4470.30 2543
4470.93 2485
4471.56 2535
4472.19 2480
4472.82 2565
4473.45 2483
4474.08 2528
4474.71 2476
4475.34 2426
4475.97 2408
4476.61 2436
4477.24 2434
4477.87 2415
4478.50 2459
4479.13 2372
4479.76 2348
4480.39 2584
4481.02 2507
4481.66 2527
4482.29 2645
4482.92 2639
4483.55 2690
4484.18 2719
4484.81 2697
4485.45 2648
4486.08 2415
4486.71 2497
4487.34 2597
4487.97 2534
4488.61 2501
4489.24 2697
4489.87 2789
4490.50 2683
4491.13 2770
4491.77 2742
4492.40 2638
4493.03 2688
4493.66 2773
4494.30 2791
4494.93 2611
4495.56 2579
4496.19 2775
4496.83 2738
4497.46 2716
4498.09 2723
4498.72 2624
4499.36 2572
4499.99 2705
4500.62 2714
4501.25 2744
4501.89 2920
4502.52 2864
4503.15 2907
4503.79 2832
4504.42 2805
4505.05 2795
4505.69 2830
4506.32 2798
4506.95 2739
4507.59 2899
4508.22 2834
4508.85 2948
4509.49 2662
4510.12 2843
4510.75 2953
4511.39 2792
4512.02 2935
4512.65 2866
4513.29 2813
4513.92 2706
4514.56 2815
4515.19 2786
4515.82 2867
4516.46 2916
4517.09 2808
4517.73 2877
4518.36 3057
4518.99 2934
4519.63 2842
4520.26 2894
4520.90 2889
4521.53 2886
4522.16 2932
4522.80 2939
4523.43 2792
4524.07 2877
4524.70 3007
4525.34 2838
4525.97 2947
4526.61 2993
4527.24 2887
4527.88 3158
4528.51 3170
4529.15 3340
4529.78 3528
4530.42 3762
4531.05 4159
4531.69 4732
4532.32 5288
4532.96 5511
4533.59 5891
4534.23 6252
4534.86 6565
4535.50 6766
4536.13 6741
4536.77 6991
4537.40 6843
4538.04 6159
4538.67 5610
4539.31 5383
4539.94 4736
4540.58 4143
4541.22 3884
4541.85 3577
4542.49 3269
4543.12 2919
4543.76 2830
4544.40 2844
4545.03 2937
4545.67 2928
4546.30 2815
4546.94 3082
4547.58 2977
4548.21 2856
4548.85 2886
4549.48 2741
4550.12 2818
4550.76 2906
4551.39 3043
4552.03 3266
4552.67 2915
4553.30 2836
4553.94 2876
4554.58 3048
4555.21 2939
4555.85 3046
4556.49 3046
4557.12 2900
4557.76 2883
4558.40 2944
4559.03 2939
4559.67 2947
4560.31 3038
4560.94 3052
4561.58 3003
4562.22 3035
4562.86 3120
4563.49 3144
4564.13 3240
4564.77 3254
4565.41 3316
4566.04 3302
4566.68 3276
4567.32 3385
4567.96 3356
4568.59 3445
4569.23 3391
4569.87 3378
4570.51 3304
4571.14 3443
4571.78 3559
4572.42 3480
4573.06 3483
4573.70 3471
4574.33 3382
4574.97 3430
4575.61 3392
4576.25 3579
4576.89 3249
4577.52 3055
4578.16 3111
4578.80 3144
4579.44 3030
4580.08 3085
4580.72 3044
4581.35 2969
4581.99 2855
4582.63 2970
4583.27 2736
4583.91 2875
4584.55 3009
4585.19 3046
4585.83 2960
4586.46 2887
4587.10 2900
4587.74 2895
4588.38 2913
4589.02 2772
4589.66 2839
4590.30 2755
4590.94 2949
4591.58 2880
4592.22 3040
4592.85 3054
4593.49 3181
4594.13 3174
4594.77 3335
4595.41 3276
4596.05 2977
4596.69 3024
4597.33 2952
4597.97 2892
4598.61 2874
4599.25 2846
4599.89 2840
4600.53 2756
4601.17 2832
4601.81 2733
4602.45 2739
4603.09 2799
4603.73 2785
4604.37 2768
4605.01 2841
4605.65 2796
4606.29 2765
4606.93 2765
4607.57 2814
4608.21 2887
4608.85 3037
4609.49 2800
4610.13 2841
4610.77 2936
4611.41 2923
4612.05 2943
4612.70 3041
4613.34 2963
4613.98 2909
4614.62 2985
4615.26 2925
4615.90 2727
4616.54 2684
4617.18 2842
4617.82 2767
4618.46 2861
4619.10 2889
4619.75 2835
4620.39 2785
4621.03 2622
4621.67 2532
4622.31 2773
4622.95 2719
4623.59 2594
4624.24 2520
4624.88 2670
4625.52 2822
4626.16 2705
4626.80 2720
4627.44 2588
4628.09 2564
4628.73 2714
4629.37 2593
4630.01 2546
4630.65 2623
4631.29 2633
4631.94 2645
4632.58 2838
4633.22 2681
4633.86 2488
4634.51 2577
4635.15 2715
4635.79 2592
4636.43 2560
4637.07 2818
4637.72 2622
4638.36 2881
4639.00 2759
4639.64 2861
4640.29 3069
4640.93 2912
4641.57 2995
4642.21 3063
4642.86 3087
4643.50 3154
4644.14 3006
4644.79 2807
4645.43 2775
4646.07 2653
4646.72 2776
4647.36 2775
4648.00 2838
4648.64 2912
4649.29 2694
4649.93 2655
4650.57 2869
4651.22 2753
4651.86 2735
4652.50 2964
4653.15 2907
4653.79 3061
4654.44 3119
4655.08 3178
4655.72 3191
4656.37 3216
4657.01 3280
4657.65 3421
4658.30 3220
4658.94 2976
4659.59 3125
4660.23 3030
4660.87 2753
4661.52 2917
4662.16 2833
4662.81 2684
4663.45 2656
4664.09 2610
4664.74 2538
4665.38 2568
4666.03 2687
4666.67 2788
4667.32 2430
4667.96 2645
4668.61 2641
4669.25 2577
4669.89 2437
4670.54 2488
4671.18 2643
4671.83 2621
4672.47 2559
4673.12 2540
4673.76 2665
4674.41 2611
4675.05 2534
4675.70 2551
4676.34 2654
4676.99 2703
4677.63 2811
4678.28 2794
4678.92 2697
4679.57 2586
4680.22 2662
4680.86 2650
4681.51 2686
4682.15 2715
4682.80 2745
4683.44 2693
4684.09 2733
4684.73 2757
4685.38 2615
4686.03 2827
4686.67 2705
4687.32 2745
4687.96 2795
4688.61 2892
4689.25 2821
4689.90 2648
4690.55 2610
4691.19 2640
4691.84 2615
4692.49 2647
4693.13 2782
4693.78 2704
4694.42 2757
4695.07 2814
4695.72 2581
4696.36 2561
4697.01 2678
4697.66 2722
4698.30 2700
4698.95 2628
4699.60 2722
4700.24 2806
4700.89 2884
4701.54 2928
4702.18 2747
4702.83 2690
4703.48 2701
4704.12 2684
4704.77 2809
4705.42 2901
4706.07 2789
4706.71 2745
4707.36 2737
4708.01 2692
4708.66 2718
4709.30 2824
4709.95 2675
4710.60 2579
4711.24 2594
4711.89 2625
4712.54 2518
4713.19 2591
4713.84 2607
4714.48 2749
4715.13 2737
4715.78 2745
4716.43 2714
4717.07 2720
4717.72 2814
4718.37 2742
4719.02 2633
4719.67 2774
4720.31 2827
4720.96 2734
4721.61 2581
4722.26 2648
4722.91 2704
4723.56 2759
4724.20 2928
4724.85 2866
4725.50 3011
4726.15 2974
4726.80 2896
4727.45 2775
4728.10 2972
4728.74 2869
4729.39 3121
4730.04 3012
4730.69 2890
4731.34 2852
4731.99 2672
4732.64 2779
4733.29 2883
4733.94 2636
4734.58 2508
4735.23 2627
4735.88 2780
4736.53 2618
4737.18 2547
4737.83 2372
4738.48 2513
4739.13 2635
4739.78 2615
4740.43 2627
4741.08 2590
4741.73 2576
4742.38 2627
4743.03 2569
4743.68 2797
4744.33 2664
4744.98 2619
4745.63 2543
4746.28 2590
4746.93 2565
4747.58 2463
4748.23 2679
4748.88 2501
4749.53 2410
4750.18 2754
4750.83 2824
4751.48 2832
4752.13 2808
4752.78 2782
4753.43 2927
4754.08 2801
4754.73 2699
4755.38 2882
4756.03 2763
4756.68 2821
4757.33 2997
4757.98 2961
4758.63 2852
4759.28 2693
4759.93 2613
4760.59 2683
4761.24 2695
4761.89 2676
4762.54 2650
4763.19 2772
4763.84 2808
4764.49 2672
4765.14 2708
4765.79 2795
4766.45 2765
4767.10 2940
4767.75 3043
4768.40 2840
4769.05 2825
4769.70 2823
4770.35 2873
4771.01 2778
4771.66 2765
4772.31 2688
4772.96 2757
4773.61 2819
4774.26 2607
4774.92 2705
4775.57 2548
4776.22 2674
4776.87 2560
4777.52 2569
4778.18 2669
4778.83 2632
4779.48 2561
4780.13 2467
4780.79 2666
4781.44 2497
4782.09 2598
4782.74 2648
4783.40 2519
4784.05 2503
4784.70 2787
4785.35 2839
4786.01 2710
4786.66 2766
4787.31 2690
4787.96 2597
4788.62 2573
4789.27 2689
4789.92 2667
4790.58 2599
4791.23 2780
4791.88 2706
4792.53 2640
4793.19 2557
4793.84 2627
4794.49 2709
4795.15 2670
4795.80 2636
4796.45 2640
4797.11 2591
4797.76 2583
4798.41 2589
4799.07 2408
4799.72 2593
4800.37 2612
4801.03 2577
4801.68 2507
4802.34 2609
4802.99 2753
4803.64 2675
4804.30 2557
4804.95 2599
4805.61 2625
4806.26 2622
4806.91 2670
4807.57 2675
4808.22 2597
4808.88 2542
4809.53 2570
4810.18 2634
4810.84 2493
4811.49 2703
4812.15 2703
4812.80 2680
4813.46 2501
4814.11 2556
4814.77 2786
4815.42 2588
4816.07 2517
4816.73 2546
4817.38 2641
4818.04 2642
4818.69 2485
4819.35 2479
4820.00 2579
4820.66 2680
4821.31 2648
4821.97 2655
4822.62 2751
4823.28 2826
4823.93 2776
4824.59 2697
4825.24 2808
4825.90 2809
4826.56 2909
4827.21 2926
4827.87 2945
4828.52 2812
4829.18 2830
4829.83 3001
4830.49 3157
4831.14 2883
4831.80 2912
4832.46 2927
4833.11 2834
4833.77 2915
4834.42 2891
4835.08 2918
4835.74 2902
4836.39 2932
4837.05 2891
4837.70 2981
4838.36 3324
4839.02 3427
4839.67 3447
4840.33 3470
4840.99 3574
4841.64 3801
4842.30 3641
4842.96 3614
4843.61 3605
4844.27 3383
4844.92 3329
4845.58 3096
4846.24 3215
4846.90 3214
4847.55 3041
4848.21 3024
4848.87 2976
4849.52 2985
4850.18 2971
4850.84 2850
4851.49 3023
4852.15 3093
4852.81 3012
4853.47 3065
4854.12 3078
4854.78 2982
4855.44 2879
4856.09 3112
4856.75 3137
4857.41 3152
4858.07 2972
4858.72 2852
4859.38 2914
4860.04 2976
4860.70 2843
4861.36 2913
4862.01 3023
4862.67 2963
4863.33 2840
4863.99 2871
4864.64 3183
4865.30 2964
4865.96 3147
4866.62 3001
4867.28 3113
4867.94 3241
4868.59 3129
4869.25 3152
4869.91 2916
4870.57 3116
4871.23 3041
4871.89 3018
4872.54 2934
4873.20 3109
4873.86 2966
4874.52 2847
4875.18 2999
4875.84 3036
4876.50 2983
4877.16 2956
4877.81 2831
4878.47 2897
4879.13 3079
4879.79 2837
4880.45 2900
4881.11 2771
4881.77 2881
4882.43 2905
4883.09 2865
4883.75 3006
4884.41 2938
4885.06 2838
4885.72 2894
4886.38 2881
4887.04 2930
4887.70 2830
4888.36 2674
4889.02 2800
4889.68 2713
4890.34 2655
4891.00 2804
4891.66 2849
4892.32 2836
4892.98 2724
4893.64 2765
4894.30 2825
4894.96 2861
4895.62 2947
4896.28 2753
4896.94 2706
4897.60 2713
4898.26 2620
4898.92 2544
4899.58 2635
4900.24 2624
4900.90 2660
4901.56 2746
4902.22 2722
4902.88 2649
4903.54 2644
4904.21 2662
4904.87 2613
4905.53 2542
4906.19 2596
4906.85 2519
4907.51 2393
4908.17 2504
4908.83 2541
4909.49 2491
4910.15 2618
4910.81 2735
4911.48 2638
4912.14 2592
4912.80 2616
4913.46 2602
4914.12 2554
4914.78 2428
4915.44 2457
4916.11 2481
4916.77 2355
4917.43 2522
4918.09 2412
4918.75 2388
4919.41 2286
4920.07 2357
4920.74 2381
4921.40 2550
4922.06 2542
4922.72 2607
4923.38 2374
4924.05 2432
4924.71 2407
4925.37 2339
4926.03 2356
4926.69 2385
4927.36 2374
4928.02 2640
4928.68 2542
4929.34 2467
4930.01 2472
4930.67 2403
4931.33 2357
4931.99 2415
4932.66 2446
4933.32 2523
4933.98 2463
4934.64 2391
4935.31 2252
4935.97 2395
4936.63 2459
4937.30 2522
4937.96 2485
4938.62 2389
4939.28 2343
4939.95 2359
4940.61 2466
4941.27 2489
4941.94 2423
4942.60 2545
4943.26 2431
4943.93 2543
4944.59 2382
4945.25 2350
4945.92 2550
4946.58 2594
4947.24 2458
4947.91 2426
4948.57 2317
4949.23 2491
4949.90 2343
4950.56 2383
4951.23 2376
4951.89 2488
4952.55 2364
4953.22 2425
4953.88 2434
4954.55 2484
4955.21 2441
4955.87 2380
4956.54 2466
4957.20 2497
4957.87 2451
4958.53 2523
4959.20 2406
4959.86 2388
4960.52 2529
4961.19 2555
4961.85 2398
4962.52 2344
4963.18 2324
4963.85 2390
4964.51 2589
4965.18 2616
4965.84 2466
4966.51 2530
4967.17 2418
4967.84 2399
4968.50 2624
4969.17 2489
4969.83 2565
4970.50 2515
4971.16 2521
4971.83 2513
4972.49 2484
4973.16 2380
4973.82 2429
4974.49 2516
4975.15 2471
4975.82 2713
4976.48 2590
4977.15 2575
4977.82 2482
4978.48 2514
4979.15 2590
4979.81 2768
4980.48 2631
4981.14 2502
4981.81 2492
4982.48 2647
4983.14 2637
4983.81 2659
4984.47 2575
4985.14 2548
4985.81 2599
4986.47 2402
4987.14 2619
4987.81 2909
4988.47 2685
4989.14 2705
4989.80 2701
4990.47 2602
4991.14 2641
4991.80 2722
4992.47 2671
4993.14 2645
4993.80 2655
4994.47 2713
4995.14 2554
4995.80 2328
4996.47 2447
4997.14 2449
4997.80 2563
4998.47 2509
4999.14 2471
4999.81 2515
5000.47 2494
5001.14 2439
5001.81 2509
5002.47 2521
5003.14 2461
5003.81 2521
5004.48 2549
5005.14 2604
5005.81 2557
5006.48 2448
5007.15 2495
5007.81 2566
5008.48 2577
5009.15 2609
5009.82 2586
5010.49 2618
5011.15 2622
5011.82 2662
5012.49 2656
5013.16 2519
5013.83 2551
5014.49 2697
5015.16 2750
5015.83 2599
5016.50 2734
5017.17 2808
5017.83 2612
5018.50 2683
5019.17 2590
5019.84 2828
5020.51 2699
5021.18 2741
5021.84 2989
5022.51 3121
5023.18 3365
5023.85 3481
5024.52 3414
5025.19 3348
5025.86 3900
5026.53 3991
5027.19 3988
5027.86 4264
5028.53 4047
5029.20 3754
5029.87 3727
5030.54 3384
5031.21 3228
5031.88 3147
5032.55 3009
5033.22 2896
5033.89 2757
5034.56 2698
5035.23 2607
5035.89 2494
5036.56 2483
5037.23 2449
5037.90 2493
5038.57 2460
5039.24 2469
5039.91 2625
5040.58 2587
5041.25 2599
5041.92 2528
5042.59 2596
5043.26 2654
5043.93 2709
5044.60 2618
5045.27 2571
5045.94 2610
5046.61 2628
5047.28 2590
5047.95 2585
5048.62 2602
5049.29 2556
5049.96 2465
5050.63 2411
5051.31 2392
5051.98 2544
5052.65 2463
5053.32 2539
5053.99 2390
5054.66 2498
5055.33 2639
5056.00 2535
5056.67 2574
5057.34 2580
5058.01 2376
5058.68 2460
5059.35 2395
5060.03 2409
5060.70 2593
5061.37 2673
5062.04 2587
5062.71 2620
5063.38 2612
5064.05 2578
5064.72 2559
5065.40 2586
5066.07 2575
5066.74 2508
5067.41 2722
5068.08 2661
5068.75 2717
5069.43 2586
5070.10 2549
5070.77 2511
5071.44 2498
5072.11 2415
5072.79 2420
5073.46 2518
5074.13 2375
5074.80 2464
5075.47 2461
5076.15 2372
5076.82 2583
5077.49 2622
5078.16 2537
5078.83 2538
5079.51 2599
5080.18 2515
5080.85 2657
5081.52 2474
5082.20 2554
5082.87 2527
5083.54 2489
5084.22 2562
5084.89 2410
5085.56 2600
5086.23 2360
5086.91 2414
5087.58 2398
5088.25 2480
5088.93 2547
5089.60 2415
5090.27 2559
5090.94 2465
5091.62 2518
5092.29 2526
5092.96 2599
5093.64 2459
5094.31 2545
5094.98 2514
5095.66 2475
5096.33 2483
5097.00 2559
5097.68 2715
5098.35 2636
5099.03 2643
5099.70 2586
5100.37 2629
5101.05 2527
5101.72 2534
5102.39 2464
5103.07 2406
5103.74 2684
5104.42 2604
5105.09 2587
5105.77 2538
5106.44 2516
5107.11 2391
5107.79 2508
5108.46 2568
5109.14 2444
5109.81 2551
5110.49 2540
5111.16 2440
5111.83 2457
5112.51 2387
5113.18 2406
5113.86 2574
5114.53 2512
5115.21 2487
5115.88 2418
5116.56 2345
5117.23 2469
5117.91 2572
5118.58 2537
5119.26 2527
5119.93 2443
5120.61 2453
5121.28 2560
5121.96 2524
5122.63 2656
5123.31 2626
5123.98 2564
5124.66 2577
5125.33 2415
5126.01 2614
5126.69 2643
5127.36 2448
5128.04 2559
5128.71 2419
5129.39 2520
5130.06 2438
5130.74 2520
5131.42 2354
5132.09 2500
5132.77 2585
5133.44 2543
5134.12 2473
5134.79 2405
5135.47 2326
5136.15 2309
5136.82 2373
5137.50 2377
5138.18 2359
5138.85 2547
5139.53 2347
5140.20 2338
5140.88 2421
5141.56 2420
5142.23 2450
5142.91 2466
5143.59 2381
5144.26 2356
5144.94 2280
5145.62 2257
5146.29 2473
5146.97 2339
5147.65 2445
5148.33 2319
5149.00 2313
5149.68 2414
5150.36 2436
5151.03 2252
5151.71 2226
5152.39 2312
5153.06 2317
5153.74 2461
5154.42 2487
5155.10 2286
5155.77 2415
5156.45 2368
5157.13 2172
5157.81 2276
5158.48 2324
5159.16 2291
5159.84 2379
5160.52 2363
5161.20 2301
5161.87 2198
5162.55 2314
5163.23 2252
5163.91 2319
5164.58 2355
5165.26 2279
5165.94 2179
5166.62 2329
5167.30 2346
5167.98 2331
5168.65 2280
5169.33 2275
5170.01 2391
5170.69 2282
5171.37 2344
5172.05 2298
5172.72 2364
5173.40 2304
5174.08 2453
5174.76 2271
5175.44 2244
5176.12 2281
5176.80 2258
5177.48 2328
5178.15 2300
5178.83 2286
5179.51 2314
5180.19 2204
5180.87 2088
5181.55 2162
5182.23 2195
5182.91 2206
5183.59 2290
5184.27 2225
5184.95 2201
5185.63 2293
5186.30 2272
5186.98 2159
5187.66 2124
5188.34 2251
5189.02 2184
5189.70 2308
5190.38 2104
5191.06 2207
5191.74 2357
5192.42 2192
5193.10 2129
5193.78 2192
5194.46 2167
5195.14 2191
5195.82 2223
5196.50 2229
5197.18 2208
5197.86 2229
5198.54 2279
5199.22 2374
5199.90 2281
5200.58 2127
5201.26 2211
5201.94 2331
5202.62 2384
5203.31 2366
5203.99 2392
5204.67 2178
5205.35 2323
5206.03 2273
5206.71 2095
5207.39 2121
5208.07 2309
5208.75 2322
5209.43 2186
5210.11 2229
5210.79 2407
5211.48 2479
5212.16 2435
5212.84 2369
5213.52 2385
5214.20 2377
5214.88 2438
5215.56 2483
5216.24 2464
5216.93 2335
5217.61 2169
5218.29 2299
5218.97 2559
5219.65 2436
5220.33 2270
5221.02 2351
5221.70 2423
5222.38 2439
5223.06 2361
5223.74 2242
5224.42 2332
5225.11 2254
5225.79 2192
5226.47 2450
5227.15 2406
5227.83 2492
5228.52 2369
5229.20 2255
5229.88 2177
5230.56 2210
5231.25 2269
5231.93 2176
5232.61 2214
5233.29 2353
5233.98 2363
5234.66 2368
5235.34 2406
5236.02 2366
5236.71 2151
5237.39 2289
5238.07 2362
5238.76 2288
5239.44 2351
5240.12 2302
5240.80 2293
5241.49 2353
5242.17 2383
5242.85 2322
5243.54 2320
5244.22 2382
5244.90 2439
5245.59 2392
5246.27 2330
5246.95 2384
5247.64 2381
5248.32 2273
5249.00 2151
5249.69 2196
5250.37 2303
5251.05 2415
5251.74 2479
5252.42 2368
5253.11 2383
5253.79 2349
5254.47 2456
5255.16 2418
5255.84 2428
5256.53 2193
5257.21 2291
5257.89 2307
5258.58 2130
5259.26 2139
5259.95 2219
5260.63 2341
5261.32 2147
5262.00 2221
5262.68 2299
5263.37 2208
5264.05 2193
5264.74 2254
5265.42 2220
5266.11 2262
5266.79 2309
5267.48 2417
5268.16 2323
5268.85 2264
5269.53 2454
5270.22 2515
5270.90 2545
5271.59 2565
5272.27 2400
5272.96 2327
5273.64 2255
5274.33 2278
5275.01 2332
5275.70 2307
5276.38 2280
5277.07 2351
5277.75 2403
5278.44 2501
5279.12 2376
5279.81 2381
5280.49 2424
5281.18 2604
5281.87 2588
5282.55 2409
5283.24 2518
5283.92 2532
5284.61 2648
5285.30 2744
5285.98 2743
5286.67 2694
5287.35 2524
5288.04 2565
5288.73 2770
5289.41 2529
5290.10 2374
5290.78 2404
5291.47 2350
5292.16 2341
5292.84 2402
5293.53 2366
5294.22 2360
5294.90 2370
5295.59 2387
5296.28 2395
5296.96 2260
5297.65 2338
5298.34 2419
5299.02 2405
5299.71 2520
5300.40 2537
5301.08 2420
5301.77 2530
5302.46 2636
5303.14 2634
5303.83 2656
5304.52 2425
5305.21 2532
5305.89 2545
5306.58 2538
5307.27 2512
5307.96 2468
5308.64 2399
5309.33 2500
5310.02 2466
5310.71 2402
5311.39 2516
5312.08 2368
5312.77 2383
5313.46 2669
5314.14 2587
5314.83 2586
5315.52 2581
5316.21 2536
5316.89 2417
5317.58 2515
5318.27 2478
5318.96 2438
5319.65 2490
5320.34 2710
5321.02 2646
5321.71 2672
5322.40 2537
5323.09 2609
5323.78 2759
5324.47 2779
5325.15 2650
5325.84 2685
5326.53 2698
5327.22 2638
5327.91 2714
5328.60 2598
5329.29 2629
5329.97 2512
5330.66 2552
5331.35 2562
5332.04 2570
5332.73 2734
5333.42 2529
5334.11 2404
5334.80 2433
5335.49 2614
5336.18 2881
5336.87 2658
5337.55 2795
5338.24 2785
5338.93 2740
5339.62 2685
5340.31 2649
5341.00 2591
5341.69 2685
5342.38 2776
5343.07 2776
5343.76 2865
5344.45 2811
5345.14 2924
5345.83 2910
5346.52 2867
5347.21 2995
5347.90 3044
5348.59 3031
5349.28 3213
5349.97 3243
5350.66 3194
5351.35 3542
5352.04 3709
5352.73 3871
5353.42 4033
5354.11 4083
5354.80 4090
5355.49 4389
5356.18 4407
5356.87 4208
5357.56 4284
5358.25 4022
5358.94 3729
5359.64 3471
5360.33 3151
5361.02 3012
5361.71 2931
5362.40 2885
5363.09 2853
5363.78 2725
5364.47 2572
5365.16 2584
5365.85 2632
5366.55 2650
5367.24 2686
5367.93 2716
5368.62 2611
5369.31 2597
5370.00 2526
5370.69 2559
5371.38 2598
5372.08 2658
5372.77 2611
5373.46 2701
5374.15 2585
5374.84 2589
5375.53 2533
5376.23 2429
5376.92 2162
5377.61 2291
5378.30 2287
5378.99 2484
5379.69 2610
5380.38 2677
5381.07 2531
5381.76 2462
5382.45 2418
5383.15 2397
5383.84 2459
5384.53 2579
5385.22 2604
5385.92 2439
5386.61 2472
5387.30 2526
5387.99 2545
5388.69 2498
5389.38 2533
5390.07 2478
5390.76 2511
5391.46 2640
5392.15 2634
5392.84 2606
5393.54 2603
5394.23 2662
5394.92 2740
5395.61 2643
5396.31 2583
5397.00 2605
5397.69 2502
5398.39 2571
5399.08 2629
5399.77 2399
5400.47 2456
5401.16 2490
5401.85 2387
5402.55 2379
5403.24 2397
5403.93 2495
5404.63 2519
5405.32 2471
5406.02 2502
5406.71 2469
5407.40 2474
5408.10 2539
5408.79 2402
5409.48 2563
5410.18 2539
5410.87 2530
5411.57 2358
5412.26 2544
5412.95 2560
5413.65 2412
5414.34 2391
5415.04 2428
5415.73 2521
5416.43 2433
5417.12 2242
5417.82 2230
5418.51 2426
5419.20 2536
5419.90 2234
5420.59 2337
5421.29 2414
5421.98 2296
5422.68 2329
5423.37 2374
5424.07 2450
5424.76 2474
5425.46 2618
5426.15 2621
5426.85 2490
5427.54 2436
5428.24 2533
5428.93 2500
5429.63 2364
5430.32 2434
5431.02 2411
5431.71 2450
5432.41 2541
5433.10 2461
5433.80 2501
5434.50 2623
5435.19 2452
5435.89 2515
5436.58 2512
5437.28 2542
5437.97 2351
5438.67 2449
5439.37 2629
5440.06 2515
5440.76 2532
5441.45 2581
5442.15 2547
5442.85 2626
5443.54 2596
5444.24 2541
5444.93 2487
5445.63 2496
5446.33 2623
5447.02 2677
5447.72 2793
5448.42 2759
5449.11 2772
5449.81 2722
5450.51 2873
5451.20 2898
5451.90 2960
5452.60 3161
5453.29 2999
5453.99 3034
5454.69 3020
5455.38 2841
5456.08 2784
5456.78 2759
5457.47 2603
5458.17 2562
5458.87 2610
5459.57 2515
5460.26 2443
5460.96 2627
5461.66 2643
5462.35 2543
5463.05 2573
5463.75 2717
5464.45 2627
5465.14 2717
5465.84 2612
5466.54 2567
5467.24 2750
5467.93 2720
5468.63 2696
5469.33 2672
5470.03 2730
5470.73 2695
5471.42 2595
5472.12 2539
5472.82 2673
5473.52 2731
5474.22 2624
5474.91 2720
5475.61 2818
5476.31 2725
5477.01 2611
5477.71 2863
5478.40 2876
5479.10 2782
5479.80 2801
5480.50 2813
5481.20 2831
5481.90 2793
5482.60 2926
5483.29 2943
5483.99 3089
5484.69 3261
5485.39 3162
5486.09 3078
5486.79 3087
5487.49 3092
5488.19 3136
5488.89 3122
5489.58 3067
5490.28 3071
5490.98 3153
5491.68 3091
5492.38 2971
5493.08 2874
5493.78 3019
5494.48 2996
5495.18 2925
5495.88 2959
5496.58 3091
5497.28 3131
5497.98 3092
5498.68 2975
5499.38 3050
5500.08 3252
5500.78 3134
5501.48 3206
5502.18 3511
5502.88 3651
5503.58 3811
5504.28 4179
5504.98 4022
5505.68 4085
5506.38 4060
5507.08 3806
5507.78 3749
5508.48 3470
5509.18 3432
5509.88 3282
5510.58 3204
5511.28 3213
5511.98 3019
5512.68 3038
5513.38 3123
5514.08 3170
5514.78 2967
5515.48 3035
5516.18 2984
5516.88 2932
5517.58 2724
5518.28 2942
5518.99 2999
5519.69 2977
5520.39 2868
5521.09 2979
5521.79 2812
5522.49 2905
5523.19 2727
5523.89 2682
5524.59 2771
5525.30 2797
5526.00 2763
5526.70 2705
5527.40 2817
5528.10 2799
5528.80 2592
5529.50 2508
5530.21 2611
5530.91 2597
5531.61 2560
5532.31 2764
5533.01 2584
5533.72 2494
5534.42 2462
5535.12 2648
5535.82 2575
5536.52 2453
5537.23 2403
5537.93 2471
5538.63 2503
5539.33 2363
5540.03 2310
5540.74 2401
5541.44 2491
5542.14 2355
5542.84 2359
5543.55 2498
5544.25 2567
5544.95 2531
5545.65 2526
5546.36 2493
5547.06 2384
5547.76 2140
5548.47 2259
5549.17 2385
5549.87 2202
5550.57 2300
5551.28 2423
5551.98 2342
5552.68 2377
5553.39 2528
5554.09 2382
5554.79 2453
5555.50 2339
5556.20 2338
5556.90 2210
5557.61 2209
5558.31 2377
5559.01 2393
5559.72 2369
5560.42 2345
5561.12 2398
5561.83 2335
5562.53 2298
5563.23 2284
5563.94 2163
5564.64 2236
5565.35 2277
5566.05 2300
5566.75 2415
5567.46 2400
5568.16 2465
5568.87 2445
5569.57 2393
5570.27 2433
5570.98 2422
5571.68 2418
5572.39 2360
5573.09 2342
5573.80 2398
5574.50 2304
5575.21 2303
5575.91 2193
5576.61 2315
5577.32 2206
5578.02 2266
5578.73 2294
5579.43 2386
5580.14 2438
5580.84 2366
5581.55 2410
5582.25 2426
5582.96 2370
5583.66 2438
5584.37 2310
5585.07 2288
5585.78 2206
5586.48 2349
5587.19 2444
5587.89 2366
5588.60 2252
5589.30 2255
5590.01 2227
5590.72 2227
5591.42 2197
5592.13 2186
5592.83 2125
5593.54 2252
5594.24 2288
5594.95 2119
5595.66 2163
5596.36 2236
5597.07 2143
5597.77 2175
5598.48 2350
5599.18 2406
5599.89 2291
5600.60 2150
5601.30 2064
5602.01 2059
5602.72 2388
5603.42 2341
5604.13 2175
5604.83 2173
5605.54 2129
5606.25 2087
5606.95 2137
5607.66 2197
5608.37 2325
5609.07 2248
5609.78 2244
5610.49 2213
5611.19 2199
5611.90 1991
5612.61 2072
5613.31 2137
5614.02 2264
5614.73 2184
5615.44 2079
5616.14 2050
5616.85 2172
5617.56 2286
5618.26 2092
5618.97 2033
5619.68 2237
5620.39 2286
5621.09 2261
5621.80 2239
5622.51 2228
5623.22 2230
5623.92 2275
5624.63 2138
5625.34 2011
5626.05 2192
5626.75 2275
5627.46 2132
5628.17 2262
5628.88 2252
5629.59 2181
5630.29 2064
5631.00 2109
5631.71 2161
5632.42 2219
5633.13 2224
5633.83 2206
5634.54 2335
5635.25 2360
5635.96 2201
5636.67 2151
5637.38 2113
5638.08 2194
5638.79 2170
5639.50 2280
5640.21 2248
5640.92 2314
5641.63 2325
5642.34 2119
5643.05 2130
5643.75 2164
5644.46 2329
5645.17 2383
5645.88 2258
5646.59 2134
5647.30 2262
5648.01 2371
5648.72 2298
5649.43 2231
5650.14 2148
5650.85 2236
5651.55 2197
5652.26 2190
5652.97 2212
5653.68 2202
5654.39 2290
5655.10 2184
5655.81 2210
5656.52 2355
5657.23 2286
5657.94 2377
5658.65 2238
5659.36 2256
5660.07 2409
5660.78 2428
5661.49 2354
5662.20 2365
5662.91 2300
5663.62 2407
5664.33 2412
5665.04 2344
5665.75 2387
5666.46 2210
5667.17 2330
5667.88 2359
5668.59 2355
5669.30 2213
5670.01 2282
5670.72 2282
5671.43 2266
5672.14 2454
5672.85 2403
5673.57 2328
5674.28 2430
5674.99 2391
5675.70 2312
5676.41 2391
5677.12 2382
5677.83 2306
5678.54 2419
5679.25 2304
5679.96 2287
5680.68 2257
5681.39 2029
5682.10 2170
5682.81 2254
5683.52 2224
5684.23 2372
5684.94 2277
5685.65 2309
5686.37 2367
5687.08 2270
5687.79 2150
5688.50 2276
5689.21 2111
5689.92 2158
5690.64 2147
5691.35 2174
5692.06 2189
5692.77 2229
5693.48 2372
5694.20 2169
5694.91 2181
5695.62 2295
5696.33 2398
5697.04 2405
5697.76 2168
5698.47 2152
5699.18 2187
5699.89 2201
5700.61 2229
5701.32 2131
5702.03 2184
5702.74 2190
5703.46 2279
5704.17 2373
5704.88 2056
5705.59 2119
5706.31 2236
5707.02 2154
5707.73 2285
5708.45 2273
5709.16 2248
5709.87 2263
5710.58 2212
5711.30 2105
5712.01 2012
5712.72 2258
5713.44 2243
5714.15 2164
5714.86 2007
5715.58 2164
5716.29 2207
5717.00 2287
5717.72 2328
5718.43 2383
5719.14 2298
5719.86 2207
5720.57 2264
5721.28 2212
5722.00 2366
5722.71 2296
5723.43 2381
5724.14 2150
5724.85 2206
5725.57 2259
5726.28 2186
5727.00 2195
5727.71 2324
5728.42 2257
5729.14 2325
5729.85 2274
5730.57 2230
5731.28 2377
5732.00 2398
5732.71 2337
5733.42 2276
5734.14 2193
5734.85 2340
5735.57 2330
5736.28 2321
5737.00 2376
5737.71 2322
5738.43 2372
5739.14 2307
5739.86 2358
5740.57 2264
5741.29 2328
5742.00 2286
5742.72 2309
5743.43 2282
5744.15 2383
5744.86 2404
5745.58 2403
5746.29 2367
5747.01 2245
5747.72 2249
5748.44 2329
5749.15 2397
5749.87 2398
5750.58 2392
5751.30 2325
5752.02 2375
5752.73 2475
5753.45 2461
5754.16 2481
5754.88 2413
5755.59 2490
5756.31 2583
5757.03 2614
5757.74 2650
5758.46 2700
5759.17 2800
5759.89 2804
5760.61 2794
5761.32 2702
5762.04 2700
5762.76 2726
5763.47 2627
5764.19 2570
5764.90 2463
5765.62 2555
5766.34 2531
5767.05 2528
5767.77 2516
5768.49 2331
5769.20 2552
5769.92 2661
5770.64 2452
5771.35 2461
5772.07 2534
5772.79 2456
5773.51 2528
5774.22 2610
5774.94 2505
5775.66 2512
5776.37 2562
5777.09 2694
5777.81 2600
5778.53 2623
5779.24 2617
5779.96 2751
5780.68 2617
5781.39 2675
5782.11 2787
5782.83 2719
5783.55 2793
5784.26 2674
5784.98 2892
5785.70 2776
5786.42 2724
5787.14 2797
5787.85 2759
5788.57 2738
5789.29 2752
5790.01 2943
5790.73 2734
5791.44 2841
5792.16 2931
5792.88 3069
5793.60 3045
5794.32 3083
5795.03 3170
5795.75 3143
5796.47 3320
5797.19 3142
5797.91 3268
5798.63 3331
5799.35 3335
5800.06 3446
5800.78 3814
5801.50 4275
5802.22 4797
5802.94 5155
5803.66 5751
5804.38 6503
5805.10 6532
5805.81 6651
5806.53 6617
5807.25 6213
5807.97 5731
5808.69 5123
5809.41 4783
5810.13 4767
5810.85 4044
5811.57 4030
5812.29 4130
5813.01 3899
5813.73 4025
5814.45 3964
5815.17 3929
5815.88 3897
5816.60 3652
5817.32 3612
5818.04 3751
5818.76 3805
5819.48 3793
5820.20 3863
5820.92 3856
5821.64 3732
5822.36 3653
5823.08 3768
5823.80 3630
5824.52 3724
5825.24 3499
5825.96 3381
5826.68 3374
5827.40 3306
5828.12 3192
5828.84 3108
5829.57 3266
5830.29 3182
5831.01 3136
5831.73 3110
5832.45 3093
5833.17 3130
5833.89 3032
5834.61 3103
5835.33 3006
5836.05 2967
5836.77 3027
5837.49 2870
5838.21 2831
5838.94 2876
5839.66 2857
5840.38 2839
5841.10 2860
5841.82 2940
5842.54 2766
5843.26 2737
5843.98 2693
5844.70 2630
5845.43 2734
5846.15 2767
5846.87 2704
5847.59 2659
5848.31 2609
5849.03 2726
5849.76 2767
5850.48 2583
5851.20 2591
5851.92 2592
5852.64 2675
5853.36 2663
5854.09 2768
5854.81 2575
5855.53 2450
5856.25 2620
5856.97 2531
5857.70 2525
5858.42 2590
5859.14 2511
5859.86 2569
5860.59 2574
5861.31 2545
5862.03 2642
5862.75 2777
5863.48 2755
5864.20 2795
5864.92 2742
5865.64 2621
5866.37 2493
5867.09 2578
5867.81 2658
5868.54 2515
5869.26 2512
5869.98 2569
5870.70 2624
5871.43 2633
5872.15 2572
5872.87 2531
5873.60 2511
5874.32 2464
5875.04 2663
5875.77 2635
5876.49 2619
5877.21 2624
5877.94 2443
5878.66 2523
5879.38 2477
5880.11 2440
5880.83 2564
5881.55 2510
5882.28 2546
5883.00 2558
5883.73 2497
5884.45 2478
5885.17 2522
5885.90 2543
5886.62 2505
5887.34 2524
5888.07 2456
5888.79 2452
5889.52 2431
5890.24 2452
5890.97 2479
5891.69 2653
5892.41 2516
5893.14 2477
5893.86 2433
5894.59 2309
5895.31 2328
5896.04 2428
5896.76 2488
5897.49 2486
5898.21 2384
5898.93 2475
5899.66 2427
5900.38 2451
5901.11 2524
5901.83 2476
5902.56 2416
5903.28 2402
5904.01 2425
5904.73 2362
5905.46 2493
5906.18 2563
5906.91 2412
5907.64 2366
5908.36 2424
5909.09 2530
5909.81 2481
5910.54 2423
5911.26 2442
5911.99 2512
5912.71 2589
5913.44 2498
5914.16 2418
5914.89 2380
5915.62 2492
5916.34 2410
5917.07 2458
5917.79 2577
5918.52 2510
5919.25 2499
5919.97 2539
5920.70 2523
5921.42 2587
5922.15 2484
5922.88 2463
5923.60 2532
5924.33 2550
5925.05 2607
5925.78 2677
5926.51 2612
5927.23 2622
5927.96 2569
5928.69 2581
5929.41 2568
5930.14 2561
5930.87 2579
5931.59 2591
5932.32 2604
5933.05 2683
5933.77 2643
5934.50 2725
5935.23 2706
5935.95 2665
5936.68 2680
5937.41 2721
5938.14 2725
5938.86 2622
5939.59 2815
5940.32 2743
5941.04 2764
5941.77 2788
5942.50 2713
5943.23 2661
5943.95 2933
5944.68 2800
5945.41 2828
5946.14 2897
5946.87 2893
5947.59 2946
5948.32 2956
5949.05 2915
5949.78 2824
5950.50 2836
5951.23 2825
5951.96 2984
5952.69 3206
5953.42 3108
5954.14 3194
5954.87 2958
5955.60 3125
5956.33 3253
5957.06 3195
5957.79 3275
5958.51 3156
5959.24 3243
5959.97 3042
5960.70 3266
5961.43 3312
5962.16 3217
5962.88 3227
5963.61 3294
5964.34 3190
5965.07 3312
5965.80 3251
5966.53 3350
5967.26 3305
5967.99 3379
5968.72 3654
5969.44 3719
5970.17 3861
5970.90 3856
5971.63 3996
5972.36 3972
5973.09 3932
5973.82 3786
5974.55 3844
5975.28 3500
5976.01 3687
5976.74 3770
5977.47 3564
5978.20 3732
5978.93 3601
5979.66 3581
5980.39 3568
5981.12 3530
5981.85 3609
5982.58 3577
5983.31 3606
5984.04 3692
5984.77 3605
5985.50 3579
5986.23 3634
5986.96 3544
5987.69 3573
5988.42 3623
5989.15 3626
5989.88 3621
5990.61 3625
5991.34 3620
5992.07 3621
5992.80 3609
5993.53 3552
5994.26 3465
5994.99 3672
5995.72 3653
5996.45 3670
5997.18 3784
5997.91 3710
5998.64 3664
5999.37 3661
6000.11 3729
6000.84 3693
6001.57 3706
6002.30 3662
6003.03 3643
6003.76 3666
6004.49 3621
6005.22 3610
6005.95 3653
6006.69 3594
6007.42 3591
6008.15 3540
6008.88 3549
6009.61 3611
6010.34 3655
6011.07 3887
6011.81 3744
6012.54 3857
6013.27 4188
6014.00 4380
6014.73 4680
6015.46 4732
6016.20 4844
6016.93 4822
6017.66 4911
6018.39 4899
6019.12 4697
6019.86 4725
6020.59 4534
6021.32 4381
6022.05 4250
6022.79 3973
6023.52 3819
6024.25 3820
6024.98 3528
6025.72 3487
6026.45 3291
6027.18 3509
6027.91 3374
6028.65 3155
6029.38 3267
6030.11 3173
6030.84 3163
6031.58 3281
6032.31 3321
6033.04 3203
6033.78 3251
6034.51 3136
6035.24 3045
6035.98 3177
6036.71 3179
6037.44 3112
6038.17 3169
6038.91 3183
6039.64 3185
6040.37 3253
6041.11 3287
6041.84 3117
6042.58 3423
6043.31 3405
6044.04 3245
6044.78 3151
6045.51 3149
6046.24 3361
6046.98 3314
6047.71 3342
6048.44 3493
6049.18 3491
6049.91 3374
6050.65 3426
6051.38 3585
6052.11 3450
6052.85 3261
6053.58 3542
6054.32 3585
6055.05 3607
6055.79 3482
6056.52 3624
6057.25 3609
6057.99 3485
6058.72 3491
6059.46 3665
6060.19 3492
6060.93 3448
6061.66 3511
6062.40 3521
6063.13 3435
6063.87 3482
6064.60 3422
6065.34 3483
6066.07 3541
6066.81 3460
6067.54 3445
6068.28 3307
6069.01 3259
6069.75 3330
6070.48 3451
6071.22 3426
6071.95 3387
6072.69 3342
6073.42 3253
6074.16 3323
6074.89 3418
6075.63 3215
6076.36 3411
6077.10 3284
6077.84 3209
6078.57 3245
6079.31 3167
6080.04 3086
6080.78 3097
6081.51 3080
6082.25 3213
6082.99 3154
6083.72 3294
6084.46 3236
6085.20 3193
6085.93 3251
6086.67 3288
6087.40 3189
6088.14 3368
6088.88 3060
6089.61 3195
6090.35 3314
6091.09 3267
6091.82 3269
6092.56 3175
6093.30 3147
6094.03 3253
6094.77 3205
6095.51 3221
6096.24 3188
6096.98 3180
6097.72 3271
6098.45 3174
6099.19 3209
6099.93 3341
6100.66 3385
6101.40 3039
6102.14 3146
6102.87 3326
6103.61 3206
6104.35 3157
6105.09 3181
6105.82 3182
6106.56 3128
6107.30 3152
6108.04 3451
6108.77 3265
6109.51 3098
6110.25 3223
6110.99 3260
6111.72 3284
6112.46 3317
6113.20 3316
6113.94 3293
6114.68 3346
6115.41 3280
6116.15 3240
6116.89 3287
6117.63 3335
6118.37 3295
6119.10 3340
6119.84 3325
6120.58 3404
6121.32 3332
6122.06 3388
6122.80 3437
6123.53 3335
6124.27 3421
6125.01 3355
6125.75 3351
6126.49 3424
6127.23 3502
6127.97 3619
6128.70 3528
6129.44 3506
6130.18 3485
6130.92 3428
6131.66 3377
6132.40 3431
6133.14 3607
6133.88 3580
6134.62 3681
6135.35 3467
6136.09 3578
6136.83 3339
6137.57 3524
6138.31 3482
6139.05 3621
6139.79 3630
6140.53 3598
6141.27 3565
6142.01 3652
6142.75 3719
6143.49 3627
6144.23 3641
6144.97 3618
6145.71 3750
6146.45 3622
6147.19 3737
6147.93 3717
6148.67 3750
6149.41 3954
6150.15 3870
6150.89 3794
6151.63 3824
6152.37 3964
6153.11 4065
6153.85 4032
6154.59 4134
6155.33 4196
6156.07 4012
6156.81 3961
6157.55 4001
6158.29 4060
6159.03 3960
6159.77 3896
6160.51 3955
6161.25 3806
6161.99 3975
6162.73 3830
6163.47 4080
6164.22 4004
6164.96 4172
6165.70 4248
6166.44 4355
6167.18 4558
6167.92 4556
6168.66 4668
6169.40 4647
6170.14 4999
6170.89 5178
6171.63 5122
6172.37 5250
6173.11 5318
6173.85 5389
6174.59 5097
6175.33 5090
6176.08 5002
6176.82 4962
6177.56 5095
6178.30 5071
6179.04 5001
6179.78 4879
6180.53 4852
6181.27 4765
6182.01 4853
6182.75 4766
6183.49 4795
6184.24 4855
6184.98 4875
6185.72 4862
6186.46 4926
6187.20 5238
6187.95 5410
6188.69 5457
6189.43 5210
6190.17 5167
6190.92 5174
6191.66 5413
6192.40 5361
6193.14 5265
6193.89 5387
6194.63 5457
6195.37 5582
6196.12 5670
6196.86 5775
6197.60 5877
6198.34 6036
6199.09 6154
6199.83 6270
6200.57 5946
6201.32 5815
6202.06 5940
6202.80 6065
6203.55 5954
6204.29 5882
6205.03 5880
6205.78 5862
6206.52 6200
6207.26 6234
6208.01 6360
6208.75 6773
6209.49 7316
6210.24 8223
6210.98 9241
6211.72 10414
6212.47 11434
6213.21 13051
6213.96 14011
6214.70 14615
6215.44 14537
6216.19 14166
6216.93 13436
6217.68 12302
6218.42 10425
6219.16 9376
6219.91 8190
6220.65 7539
6221.40 6789
6222.14 6356
6222.89 5853
6223.63 5632
6224.37 5562
6225.12 5624
6225.86 5693
6226.61 5846
6227.35 6069
6228.10 6060
6228.84 6352
6229.59 6560
6230.33 6780
6231.08 6882
6231.82 6693
6232.57 6385
6233.31 6143
6234.06 5553
6234.80 5240
6235.55 4944
6236.29 4812
6237.04 4578
6237.78 4614
6238.53 4419
6239.27 4396
6240.02 4528
6240.76 4466
6241.51 4286
6242.26 4283
6243.00 4542
6243.75 4607
6244.49 4602
6245.24 4675
6245.98 4846
6246.73 4764
6247.48 4798
6248.22 4859
6248.97 5006
6249.71 4888
6250.46 4990
6251.21 5018
6251.95 5016
6252.70 5213
6253.44 5330
6254.19 5295
6254.94 5324
6255.68 5251
6256.43 4994
6257.18 4953
6257.92 4535
6258.67 4718
6259.42 4671
6260.16 4627
6260.91 4686
6261.66 4738
6262.40 4605
6263.15 4520
6263.90 4752
6264.64 4622
6265.39 4959
6266.14 4699
6266.88 4627
6267.63 4392
6268.38 4448
6269.13 4501
6269.87 4637
6270.62 4500
6271.37 4463
6272.11 4393
6272.86 4389
6273.61 4505
6274.36 4248
6275.10 4398
6275.85 4342
6276.60 4309
6277.35 4409
6278.10 4293
6278.84 4354
6279.59 4319
6280.34 4295
6281.09 4324
6281.83 4376
6282.58 4396
6283.33 4311
6284.08 4143
6284.83 4310
6285.57 4067
6286.32 3781
6287.07 3838
6287.82 3919
6288.57 3575
6289.32 3814
6290.06 3848
6290.81 3714
6291.56 3607
6292.31 3723
6293.06 3835
6293.81 3642
6294.56 3791
6295.30 3725
6296.05 3728
6296.80 3701
6297.55 3762
6298.30 3473
6299.05 3578
6299.80 3622
6300.55 3349
6301.30 3412
6302.05 3484
6302.79 3355
6303.54 3286
6304.29 3497
6305.04 3526
6305.79 3447
6306.54 3507
6307.29 3575
6308.04 3506
6308.79 3471
6309.54 3487
6310.29 3352
6311.04 3375
6311.79 3504
6312.54 3328
6313.29 3407
6314.04 3279
6314.79 3326
6315.54 3282
6316.29 3199
6317.04 3297
6317.79 3320
6318.54 3240
6319.29 3285
6320.04 3355
6320.79 3388
6321.54 3289
6322.29 3385
6323.04 3319
6323.79 3309
6324.54 3198
6325.29 3172
6326.04 3237
6326.79 3069
6327.54 2978
6328.29 3048
6329.04 2997
6329.79 3150
6330.55 3060
6331.30 3026
6332.05 2939
6332.80 2951
6333.55 3050
6334.30 3095
6335.05 3067
6335.80 3013
6336.55 2915
6337.30 2893
6338.06 2846
6338.81 3006
6339.56 3033
6340.31 3011
6341.06 2920
6341.81 2931
6342.56 2880
6343.32 2796
6344.07 2964
6344.82 2908
6345.57 2816
6346.32 2858
6347.07 2814
6347.83 2908
6348.58 2901
6349.33 2860
6350.08 2810
6350.83 2856
6351.59 3028
6352.34 2861
6353.09 2829
6353.84 2759
6354.60 2912
6355.35 3098
6356.10 3023
6356.85 3038
6357.61 2981
6358.36 2995
6359.11 2971
6359.86 3168
6360.62 3169
6361.37 3147
6362.12 3203
6362.87 3033
6363.63 2906
6364.38 2839
6365.13 2771
6365.88 2889
6366.64 2791
6367.39 2893
6368.14 2970
6368.90 2894
6369.65 3054
6370.40 3129
6371.16 3030
6371.91 3027
6372.66 2882
6373.42 2870
6374.17 3011
6374.92 3138
6375.68 2919
6376.43 2880
6377.18 2786
6377.94 2880
6378.69 3015
6379.45 2795
6380.20 2873
6380.95 2890
6381.71 2751
6382.46 2748
6383.21 2855
6383.97 2811
6384.72 2779
6385.48 2906
6386.23 2914
6386.98 2901
6387.74 2903
6388.49 2857
6389.25 2840
6390.00 2860
6390.76 2897
6391.51 2820
6392.27 3000
6393.02 2894
6393.77 3019
6394.53 2831
6395.28 2983
6396.04 3008
6396.79 2938
6397.55 2925
6398.30 2793
6399.06 2801
6399.81 2970
6400.57 2849
6401.32 2853
6402.08 2600
6402.83 2610
6403.59 2756
6404.34 2835
6405.10 2773
6405.85 2684
6406.61 2722
6407.36 2619
6408.12 2725
6408.88 2711
6409.63 2650
6410.39 2851
6411.14 2832
6411.90 2826
6412.65 2918
6413.41 2901
6414.16 2727
6414.92 2740
6415.68 2916
6416.43 2894
6417.19 2881
6417.94 2861
6418.70 2792
6419.46 2782
6420.21 2749
6420.97 2941
6421.73 2784
6422.48 2740
6423.24 2736
6423.99 2980
6424.75 2797
6425.51 2753
6426.26 2901
6427.02 2813
6427.78 2896
6428.53 2808
6429.29 2801
6430.05 2931
6430.80 2892
6431.56 2815
6432.32 2956
6433.07 2882
6433.83 2817
6434.59 2784
6435.34 2899
6436.10 2982
6436.86 2938
6437.62 2850
6438.37 3087
6439.13 2970
6439.89 2831
6440.65 2856
6441.40 3080
6442.16 2996
6442.92 2925
6443.68 2862
6444.43 2871
6445.19 2980
6445.95 2986
6446.71 2940
6447.46 2921
6448.22 2810
6448.98 2901
6449.74 2938
6450.49 2919
6451.25 2935
6452.01 2899
6452.77 2993
6453.53 3024
6454.29 2984
6455.04 3089
6455.80 3149
6456.56 3008
6457.32 3009
6458.08 3057
6458.84 3025
6459.59 3145
6460.35 3163
6461.11 3162
6461.87 3188
6462.63 3192
6463.39 3300
6464.15 3203
6464.90 3258
6465.66 3423
6466.42 3300
6467.18 3283
6467.94 3268
6468.70 3307
6469.46 3357
6470.22 3432
6470.98 3254
6471.73 3252
6472.49 3276
6473.25 3307
6474.01 3438
6474.77 3488
6475.53 3246
6476.29 3496
6477.05 3466
6477.81 3450
6478.57 3460
6479.33 3567
6480.09 3647
6480.85 3555
6481.61 3573
6482.37 3539
6483.13 3622
6483.89 3559
6484.65 3664
6485.41 3632
6486.17 3804
6486.93 3873
6487.69 3883
6488.45 3692
6489.21 3619
6489.97 3801
6490.73 3815
6491.49 3909
6492.25 3786
6493.01 3926
6493.77 4064
6494.53 4202
6495.29 4192
6496.05 4200
6496.81 4270
6497.57 4301
6498.33 4245
6499.10 4507
6499.86 4582
6500.62 4766
6501.38 4748
6502.14 4511
6502.90 4421
6503.66 4513
6504.42 4590
6505.18 4621
6505.94 4581
6506.71 4460
6507.47 4404
6508.23 4517
6508.99 4717
6509.75 4785
6510.51 5078
6511.27 5075
6512.04 5063
6512.80 5122
6513.56 5104
6514.32 5146
6515.08 5166
6515.84 5138
6516.61 5244
6517.37 5330
6518.13 5195
6518.89 5015
6519.65 5179
6520.42 5253
6521.18 5244
6521.94 5328
6522.70 5429
6523.46 5308
6524.23 5338
6524.99 5715
6525.75 5807
6526.51 6074
6527.28 5842
6528.04 5992
6528.80 6104
6529.56 6426
6530.33 6429
6531.09 6397
6531.85 6539
6532.61 6642
6533.38 6257
6534.14 6300
6534.90 6372
6535.67 6496
6536.43 6687
6537.19 7064
6537.95 7856
6538.72 9048
6539.48 9882
6540.24 11286
6541.01 12715
6541.77 13734
6542.53 14334
6543.30 13598
6544.06 12885
6544.82 12167
6545.59 10897
6546.35 9403
6547.11 8181
6547.88 7112
6548.64 6440
6549.41 5747
6550.17 5340
6550.93 5085
6551.70 5063
6552.46 4840
6553.22 4868
6553.99 4730
6554.75 4736
6555.52 4629
6556.28 4596
6557.05 4663
6557.81 4704
6558.57 4458
6559.34 4393
6560.10 4556
6560.87 4421
6561.63 4309
6562.40 4437
6563.16 4503
6563.92 4242
6564.69 4378
6565.45 4437
6566.22 4421
6566.98 4791
6567.75 4700
6568.51 4717
6569.28 4756
6570.04 4867
6570.81 4874
6571.57 4916
6572.34 5065
6573.10 4909
6573.87 4934
6574.63 4870
6575.40 4891
6576.16 4811
6576.93 4965
6577.69 5107
6578.46 5227
6579.23 5300
6579.99 5571
6580.76 5731
6581.52 5569
6582.29 5589
6583.05 5462
6583.82 5548
6584.59 5542
6585.35 5559
6586.12 5434
6586.88 5553
6587.65 5526
6588.41 5371
6589.18 5208
6589.95 5068
6590.71 5117
6591.48 5021
6592.25 5047
6593.01 5002
6593.78 5090
6594.54 4971
6595.31 5112
6596.08 5349
6596.84 5468
6597.61 5477
6598.38 5475
6599.14 5738
6599.91 5672
6600.68 5563
6601.44 5404
6602.21 5542
6602.98 5445
6603.74 5306
6604.51 5252
6605.28 5090
6606.05 4857
6606.81 4778
6607.58 4666
6608.35 4592
6609.11 4429
6609.88 4463
6610.65 4555
6611.42 4331
6612.18 4190
6612.95 4307
6613.72 4436
6614.49 4395
6615.25 4426
6616.02 4225
6616.79 4008
6617.56 4123
6618.32 4108
6619.09 4101
6619.86 3988
6620.63 4074
6621.40 4174
6622.16 4118
6622.93 4054
6623.70 4069
6624.47 4091
6625.24 3978
6626.00 3848
6626.77 3971
6627.54 3976
6628.31 3865
6629.08 3975
6629.85 4031
6630.61 3928
6631.38 3852
6632.15 3840
6632.92 3806
6633.69 3977
6634.46 3907
6635.23 3899
6635.99 3931
6636.76 4093
6637.53 4034
6638.30 4029
6639.07 4260
6639.84 4316
6640.61 4255
6641.38 4127
6642.15 4161
6642.92 4179
6643.68 4185
6644.45 3862
6645.22 3890
6645.99 3672
6646.76 3553
6647.53 3500
6648.30 3597
6649.07 3481
6649.84 3486
6650.61 3383
6651.38 3457
6652.15 3480
6652.92 3628
6653.69 3551
6654.46 3411
6655.23 3465
6656.00 3432
6656.77 3382
6657.54 3541
6658.31 3455
6659.08 3422
6659.85 3424
6660.62 3443
6661.39 3339
6662.16 3241
6662.93 3149
6663.70 3088
6664.47 3123
6665.24 3221
6666.01 3162
6666.78 3280
6667.55 3249
6668.32 3314
6669.09 3104
6669.86 3107
6670.64 3188
6671.41 3100
6672.18 3161
6672.95 3217
6673.72 3351
6674.49 3240
6675.26 3172
6676.03 3181
6676.80 3204
6677.57 3297
6678.35 3247
6679.12 3280
6679.89 3394
6680.66 3262
6681.43 3205
6682.20 3154
6682.97 3202
6683.75 3115
6684.52 3008
6685.29 3256
6686.06 3209
6686.83 3209
6687.60 3181
6688.38 3268
6689.15 3467
6689.92 3379
6690.69 3388
6691.46 3423
6692.24 3333
6693.01 3201
6693.78 3004
6694.55 3097
6695.32 3186
6696.10 2968
6696.87 2980
6697.64 3020
6698.41 2993
6699.19 2988
6699.96 3044
6700.73 3007
6701.50 2968
6702.28 2942
6703.05 2900
6703.82 3052
6704.59 2946
6705.37 2957
6706.14 2899
6706.91 2890
6707.69 3008
6708.46 2934
6709.23 2872
6710.00 2952
6710.78 2827
6711.55 2816
6712.32 2980
6713.10 2954
6713.87 2984
6714.64 2928
6715.42 2943
6716.19 2829
6716.96 2700
6717.74 2844
6718.51 2841
6719.28 2771
6720.06 2817
6720.83 2894
6721.61 2917
6722.38 2822
6723.15 2660
6723.93 2603
6724.70 2629
6725.47 2644
6726.25 2709
6727.02 2772
6727.80 2714
6728.57 2703
6729.35 2733
6730.12 2686
6730.89 2704
6731.67 2751
6732.44 2652
6733.22 2786
6733.99 2617
6734.77 2570
6735.54 2741
6736.31 2655
6737.09 2695
6737.86 2664
6738.64 2705
6739.41 2746
6740.19 2635
6740.96 2604
6741.74 2556
6742.51 2581
6743.29 2749
6744.06 2756
6744.84 2778
6745.61 2710
6746.39 2843
6747.16 2702
6747.94 2600
6748.71 2793
6749.49 2804
6750.26 2559
6751.04 2606
6751.82 2700
6752.59 2731
6753.37 2889
6754.14 2789
6754.92 2811
6755.69 2814
6756.47 2872
6757.25 3037
6758.02 2944
6758.80 2995
6759.57 2896
6760.35 2912
6761.12 2798
6761.90 2814
6762.68 2822
6763.45 2668
6764.23 2734
6765.01 2689
6765.78 2685
6766.56 2608
6767.33 2721
6768.11 2607
6768.89 2690
6769.66 2631
6770.44 2663
6771.22 2680
6771.99 2655
6772.77 2702
6773.55 2733
6774.32 2728
6775.10 2701
6775.88 2722
6776.65 2661
6777.43 2656
6778.21 2605
6778.99 2586
6779.76 2485
6780.54 2516
6781.32 2631
6782.09 2601
6782.87 2595
6783.65 2690
6784.43 2667
6785.20 2486
6785.98 2532
6786.76 2658
6787.54 2771
6788.31 2787
6789.09 2794
6789.87 2655
6790.65 2651
6791.42 2478
6792.20 2471
6792.98 2510
6793.76 2533
6794.54 2541
6795.31 2583
6796.09 2608
6796.87 2568
6797.65 2450
6798.43 2596
6799.20 2537
6799.98 2424
6800.76 2450
6801.54 2518
6802.32 2528
6803.10 2558
6803.87 2543
6804.65 2593
6805.43 2659
6806.21 2583
6806.99 2587
6807.77 2591
6808.55 2573
6809.32 2489
6810.10 2612
6810.88 2762
6811.66 2713
6812.44 2589
6813.22 2502
6814.00 2513
6814.78 2521
6815.56 2622
6816.34 2646
6817.11 2591
6817.89 2546
6818.67 2582
6819.45 2659
6820.23 2596
6821.01 2671
6821.79 2631
6822.57 2644
6823.35 2624
6824.13 2601
6824.91 2634
6825.69 2594
6826.47 2617
6827.25 2458
6828.03 2595
6828.81 2604
6829.59 2588
6830.37 2548
6831.15 2498
6831.93 2509
6832.71 2484
6833.49 2624
6834.27 2583
6835.05 2615
6835.83 2653
6836.61 2596
6837.39 2577
6838.17 2501
6838.95 2554
6839.73 2551
6840.51 2645
6841.29 2661
6842.07 2595
6842.85 2631
6843.63 2645
6844.42 2562
6845.20 2582
6845.98 2596
6846.76 2631
6847.54 2634
6848.32 2513
6849.10 2612
6849.88 2612
6850.66 2653
6851.44 2631
6852.23 2714
6853.01 2847
6853.79 2908
6854.57 3039
6855.35 3248
6856.13 3394
6856.91 3401
6857.70 3495
6858.48 3447
6859.26 3442
6860.04 3501
6860.82 3371
6861.60 3270
6862.39 3026
6863.17 2901
6863.95 2932
6864.73 2989
6865.51 3036
6866.30 3022
6867.08 2878
6867.86 2964
6868.64 3040
6869.42 3251
6870.21 3109
6870.99 3112
6871.77 3282
6872.55 3359
6873.34 3298
6874.12 3338
6874.90 3256
6875.68 3165
6876.47 3264
6877.25 3026
6878.03 2993
6878.81 3022
6879.60 2906
6880.38 2955
6881.16 2895
6881.95 3014
6882.73 2983
6883.51 3046
6884.29 3238
6885.08 3276
6885.86 3316
6886.64 3194
6887.43 3350
6888.21 3573
6888.99 3473
6889.78 3616
6890.56 3551
6891.34 3621
6892.13 3944
6892.91 4158
6893.69 4171
6894.48 4049
6895.26 3978
6896.05 3897
6896.83 3724
6897.61 3702
6898.40 3556
6899.18 3412
6899.97 3553
6900.75 3488
6901.53 3487
6902.32 3428
6903.10 3549
6903.89 3381
6904.67 3496
6905.45 3425
6906.24 3613
6907.02 3576
6907.81 3454
6908.59 3432
6909.38 3493
6910.16 3586
6910.95 3604
6911.73 3612
6912.51 3436
6913.30 3296
6914.08 3376
6914.87 3415
6915.65 3306
6916.44 3310
6917.22 3360
6918.01 3492
6918.79 3634
6919.58 3522
6920.36 3428
6921.15 3537
6921.93 3381
6922.72 3370
6923.50 3403
6924.29 3418
6925.08 3587
6925.86 3484
6926.65 3407
6927.43 3510
6928.22 3442
6929.00 3561
6929.79 3639
6930.57 3650
6931.36 3611
6932.15 3734
6932.93 3627
6933.72 3624
6934.50 3806
6935.29 3779
6936.08 3873
6936.86 3833
6937.65 3786
6938.43 4019
6939.22 3827
6940.01 3840
6940.79 3834
6941.58 3989
6942.37 4277
6943.15 4104
6943.94 3988
6944.72 3951
6945.51 3956
6946.30 4199
6947.08 4105
6947.87 4301
6948.66 4289
6949.44 4278
6950.23 4332
6951.02 4376
6951.80 4357
6952.59 4389
6953.38 4556
6954.17 4464
6954.95 4492
6955.74 4381
6956.53 4493
6957.31 4514
6958.10 4372
6958.89 4455
6959.68 4628
6960.46 4520
6961.25 4606
6962.04 4779
6962.83 4706
6963.61 4687
6964.40 4783
6965.19 4814
6965.98 4799
6966.76 4968
6967.55 4844
6968.34 4855
6969.13 4757
6969.92 4662
6970.70 4732
6971.49 5070
6972.28 4893
6973.07 4870
6973.86 5047
6974.64 5101
6975.43 5173
6976.22 5359
6977.01 5132
6977.80 5181
6978.59 5199
6979.37 5158
6980.16 5476
6980.95 5390
6981.74 5346
6982.53 5339
6983.32 5540
6984.11 5639
6984.90 5560
6985.68 5765
6986.47 6179
6987.26 6723
6988.05 7364
6988.84 8155
6989.63 8614
6990.42 9029
6991.21 9610
6992.00 9780
6992.79 10045
6993.57 9820
6994.36 9078
6995.15 8457
6995.94 7773
6996.73 7062
6997.52 6670
6998.31 6309
6999.10 6184
6999.89 6129
7000.68 6470
7001.47 6650
7002.26 7142
7003.05 7850
7003.84 8772
7004.63 9410
7005.42 9825
7006.21 10028
7007.00 9852
7007.79 9685
7008.58 9238
7009.37 8494
7010.16 7756
7010.95 7071
7011.74 6133
7012.53 5286
7013.32 5163
7014.11 4940
7014.90 4739
7015.69 4762
7016.48 4665
7017.27 4724
7018.06 4789
7018.85 5015
7019.65 5018
7020.44 5131
7021.23 5008
7022.02 4890
7022.81 4813
7023.60 4719
7024.39 4694
7025.18 4530
7025.97 4197
7026.76 4269
7027.56 4300
7028.35 4177
7029.14 4219
7029.93 4256
7030.72 4238
7031.51 4318
7032.30 4160
7033.09 4285
7033.89 4229
7034.68 4140
7035.47 4193
7036.26 3989
7037.05 3948
7037.84 3846
7038.64 3908
7039.43 3889
7040.22 3762
7041.01 4093
7041.80 4267
7042.60 4311
7043.39 4117
7044.18 4006
7044.97 4098
7045.76 4018
7046.56 4118
7047.35 4043
7048.14 4133
7048.93 4056
7049.73 4050
7050.52 3908
7051.31 3797
7052.10 3841
7052.90 3981
7053.69 3968
7054.48 4227
7055.27 4118
7056.07 4049
7056.86 4199
7057.65 4169
7058.45 4036
7059.24 3960
7060.03 3619
7060.83 3765
7061.62 3827
7062.41 3695
7063.20 3807
7064.00 3759
7064.79 3716
7065.58 3563
7066.38 3554
7067.17 3535
7067.96 3448
7068.76 3478
7069.55 3650
7070.35 3613
7071.14 3438
7071.93 3604
7072.73 3450
7073.52 3545
7074.31 3654
7075.11 3544
7075.90 3439
7076.70 3496
7077.49 3450
7078.28 3556
7079.08 3490
7079.87 3493
7080.67 3549
7081.46 3437
7082.25 3327
7083.05 3368
7083.84 3318
7084.64 3326
7085.43 3227
7086.23 3205
7087.02 3287
7087.82 3256
7088.61 3240
7089.41 3420
7090.20 3643
7090.99 3729
7091.79 3723
7092.58 3998
7093.38 4231
7094.17 4362
7094.97 4261
7095.76 4235
7096.56 4205
7097.35 3705
7098.15 3510
7098.94 3319
7099.74 3092
7100.54 2979
7101.33 2935
7102.13 2938
7102.92 2856
7103.72 2823
7104.51 2719
7105.31 2772
7106.10 2867
7106.90 2812
7107.70 2772
7108.49 2886
7109.29 2880
7110.08 2721
7110.88 2620
7111.67 2694
7112.47 2725
7113.27 2581
7114.06 2456
7114.86 2568
7115.65 2495
7116.45 2461
7117.25 2580
7118.04 2575
7118.84 2515
7119.64 2495
7120.43 2602
7121.23 2559
7122.03 2581
7122.82 2635
7123.62 2564
7124.41 2436
7125.21 2507
7126.01 2658
7126.81 2567
7127.60 2493
7128.40 2474
7129.20 2572
7129.99 2570
7130.79 2572
7131.59 2596
7132.38 2605
7133.18 2688
7133.98 2487
7134.78 2510
7135.57 2598
7136.37 2579
7137.17 2557
7137.96 2545
7138.76 2415
7139.56 2481
7140.36 2577
7141.15 2492
7141.95 2537
7142.75 2524
7143.55 2495
7144.35 2503
7145.14 2522
7145.94 2591
7146.74 2507
7147.54 2407
7148.33 2502
7149.13 2509
7149.93 2443
7150.73 2408
7151.53 2518
7152.33 2559
7153.12 2425
7153.92 2394
7154.72 2484
7155.52 2411
7156.32 2452
7157.12 2376
7157.91 2396
7158.71 2405
7159.51 2305
7160.31 2306
7161.11 2465
7161.91 2430
7162.71 2377
7163.50 2328
7164.30 2446
7165.10 2283
7165.90 2231
7166.70 2167
7167.50 2279
7168.30 2201
7169.10 2275
7169.90 2404
7170.70 2346
7171.50 2363
7172.29 2229
7173.09 2202
7173.89 2199
7174.69 2203
7175.49 2133
7176.29 2155
7177.09 2185
7177.89 2318
7178.69 2170
7179.49 2164
7180.29 2122
7181.09 2134
7181.89 2149
7182.69 2136
7183.49 2136
7184.29 2140
7185.09 2127
7185.89 2319
7186.69 2239
7187.49 2193
7188.29 2211
7189.09 2204
7189.89 2174
7190.69 2272
7191.49 2176
7192.29 2312
7193.09 2068
7193.89 2089
7194.69 2029
7195.49 2071
7196.29 2127
7197.10 2063
7197.90 2070
7198.70 1996
7199.50 2071
7200.30 2186
7201.10 2078
7201.90 2064
7202.70 2077
7203.50 2163
7204.30 2067
7205.11 2149
7205.91 2096
7206.71 2021
7207.51 2041
7208.31 2041
7209.11 2150
7209.91 2058
7210.71 1883
7211.52 2056
7212.32 2036
7213.12 2054
7213.92 2004
7214.72 2029
7215.52 2125
7216.33 1998
7217.13 2026
7217.93 1966
7218.73 2143
7219.53 2129
7220.34 2076
7221.14 2105
7221.94 2097
7222.74 2036
7223.54 2026
7224.35 1973
7225.15 1963
7225.95 2089
7226.75 2180
7227.56 2127
7228.36 2155
7229.16 2171
7229.96 2073
7230.77 2087
7231.57 2074
7232.37 2117
7233.17 2040
7233.98 2020
7234.78 2103
7235.58 2097
7236.38 2060
7237.19 2128
7237.99 2168
7238.79 2206
7239.60 2152
7240.40 2061
7241.20 2182
7242.01 2179
7242.81 2198
7243.61 2107
7244.42 2151
7245.22 2292
7246.02 2319
7246.83 2320
7247.63 2270
7248.43 2230
7249.24 2286
7250.04 2135
7250.84 2238
7251.65 2183
7252.45 2156
7253.26 2159
7254.06 2233
7254.86 2153
7255.67 2151
7256.47 2194
7257.28 2272
7258.08 2235
7258.88 2254
7259.69 2327
7260.49 2333
7261.30 2308
7262.10 2392
7262.90 2287
7263.71 2320
7264.51 2423
7265.32 2305
7266.12 2217
7266.93 2209
7267.73 2274
7268.54 2292
7269.34 2329
7270.15 2255
7270.95 2323
7271.76 2397
7272.56 2418
7273.37 2544
7274.17 2435
7274.98 2503
7275.78 2525
7276.59 2350
7277.39 2445
7278.20 2393
7279.00 2430
7279.81 2447
7280.61 2551
7281.42 2442
7282.22 2462
7283.03 2620
7283.83 2686
7284.64 2839
7285.45 2840
7286.25 2851
7287.06 3019
7287.86 3404
7288.67 3471
7289.47 3535
7290.28 3929
7291.09 4176
7291.89 3839
7292.70 3963
7293.50 3761
7294.31 3468
7295.12 3313
7295.92 3162
7296.73 2896
7297.53 2723
7298.34 2592
7299.15 2623
7299.95 2622
7300.76 2586
7301.57 2720
7302.37 2619
7303.18 2572
7303.99 2534
7304.79 2584
7305.60 2750
7306.41 2758
7307.21 2693
7308.02 2609
7308.83 2518
7309.63 2590
7310.44 2609
7311.25 2586
7312.06 2619
7312.86 2672
7313.67 3082
7314.48 3228
7315.28 3272
7316.09 3257
7316.90 3430
7317.71 3298
7318.51 3300
7319.32 3280
7320.13 3053
7320.94 3104
7321.74 3057
7322.55 3066
7323.36 3189
7324.17 3286
7324.97 3385
7325.78 3472
7326.59 3507
7327.40 3716
7328.21 3460
7329.01 3479
7329.82 3429
7330.63 3101
7331.44 3008
7332.25 3032
7333.06 2836
7333.86 2924
7334.67 2859
7335.48 2716
7336.29 2669
7337.10 2669
7337.91 2805
7338.71 2721
7339.52 2802
7340.33 2793
7341.14 2738
7341.95 2654
7342.76 2749
7343.57 2781
7344.38 2645
7345.18 2668
7345.99 2621
7346.80 2664
7347.61 2630
7348.42 2576
7349.23 2723
7350.04 2754
7350.85 2605
7351.66 2610
7352.47 2789
7353.28 2730
7354.09 2609
7354.89 2804
7355.70 2678
7356.51 2640
7357.32 2434
7358.13 2519
7358.94 2574
7359.75 2499
7360.56 2492
7361.37 2535
7362.18 2546
7362.99 2570
7363.80 2682
7364.61 2623
7365.42 2540
7366.23 2605
7367.04 2648
7367.85 2761
7368.66 2691
7369.47 2591
7370.28 2553
7371.09 2527
7371.90 2684
7372.71 2626
7373.52 2520
7374.33 2541
7375.15 2625
7375.96 2731
7376.77 2689
7377.58 2732
7378.39 2653
7379.20 2634
7380.01 2673
7380.82 2717
7381.63 2723
7382.44 2680
7383.25 2868
7384.06 2848
7384.88 2930
7385.69 3046
7386.50 3243
7387.31 3283
7388.12 3209
7388.93 3155
7389.74 2970
7390.55 2879
7391.37 2978
7392.18 2851
7392.99 2589
7393.80 2504
7394.61 2576
7395.42 2446
7396.24 2467
7397.05 2419
7397.86 2443
7398.67 2516
7399.48 2496
7400.30 2617
7401.11 2621
7401.92 2754
7402.73 2788
7403.54 2642
7404.36 2899
7405.17 2976
7405.98 2926
7406.79 2873
7407.60 2971
7408.42 3035
7409.23 2910
7410.04 2844
7410.85 2864
7411.67 2656
7412.48 2697
7413.29 2670
7414.11 2593
7414.92 2380
7415.73 2413
7416.54 2461
7417.36 2540
7418.17 2400
7418.98 2303
7419.80 2269
7420.61 2309
7421.42 2320
7422.23 2276
7423.05 2283
7423.86 2358
7424.67 2228
7425.49 2255
7426.30 2099
7427.11 2195
7427.93 2305
7428.74 2159
7429.56 2141
7430.37 2107
7431.18 2116
7432.00 2151
7432.81 2099
7433.62 2058
7434.44 2074
7435.25 2027
7436.07 1984
7436.88 2037
7437.69 2050
7438.51 1998
7439.32 1928
7440.14 1938
7440.95 2073
7441.76 2009
7442.58 2039
7443.39 2008
7444.21 2037
7445.02 2119
7445.84 2176
7446.65 2107
7447.46 2137
7448.28 2038
7449.09 2100
7449.91 2078
7450.72 1997
7451.54 1935
7452.35 1894
7453.17 1976
7453.98 2042
7454.80 2085
7455.61 1981
7456.43 1883
7457.24 1853
7458.06 1971
7458.87 1986
7459.69 1799
7460.50 1829
7461.32 1972
7462.13 1911
7462.95 1987
7463.77 2011
7464.58 1835
7465.40 1918
7466.21 1911
7467.03 1875
7467.84 1943
7468.66 1948
7469.47 2016
7470.29 1852
7471.11 1915
7471.92 1818
7472.74 1850
7473.55 1771
7474.37 1781
7475.19 1838
7476.00 1855
7476.82 1835
7477.63 1909
7478.45 1835
7479.27 1848
7480.08 1861
7480.90 1867
7481.72 1940
7482.53 1798
7483.35 1851
7484.17 1788
7484.98 1910
7485.80 1772
7486.62 1853
7487.43 1740
7488.25 1695
7489.07 1809
7489.88 1806
7490.70 1828
7491.52 1813
7492.33 1742
7493.15 1778
7493.97 1824
7494.78 1774
7495.60 1763
7496.42 1889
7497.24 1817
7498.05 1821
7498.87 1895
7499.69 1822
7500.51 1753
7501.32 1717
7502.14 1692
7502.96 1749
7503.78 1794
7504.59 1741
7505.41 1699
7506.23 1662
7507.05 1743
7507.86 1704
7508.68 1712
7509.50 1716
7510.32 1625
7511.14 1632
7511.95 1657
7512.77 1633
7513.59 1636
7514.41 1715
7515.23 1612
7516.05 1621
7516.86 1659
7517.68 1814
7518.50 1727
7519.32 1688
7520.14 1677
7520.96 1552
7521.78 1692
7522.59 1781
7523.41 1738
7524.23 1658
7525.05 1630
7525.87 1602
7526.69 1615
7527.51 1736
7528.33 1711
7529.14 1775
7529.96 1729
7530.78 1730
7531.60 1656
7532.42 1763
7533.24 1639
7534.06 1648
7534.88 1673
7535.70 1634
7536.52 1538
7537.34 1687
7538.16 1616
7538.98 1566
7539.80 1646
7540.62 1687
7541.44 1554
7542.25 1596
7543.07 1623
7543.89 1577
7544.71 1603
7545.53 1632
7546.35 1652
7547.17 1667
7547.99 1622
7548.81 1614
7549.63 1683
7550.45 1593
7551.27 1596
7552.09 1571
7552.92 1707
7553.74 1707
7554.56 1771
7555.38 1695
7556.20 1547
7557.02 1718
7557.84 1608
7558.66 1602
7559.48 1676
7560.30 1728
7561.12 1712
7561.94 1600
7562.76 1569
7563.58 1601
7564.40 1709
7565.23 1655
7566.05 1572
7566.87 1608
7567.69 1619
7568.51 1673
7569.33 1691
7570.15 1689
7570.97 1643
7571.79 1609
7572.62 1654
7573.44 1717
7574.26 1637
7575.08 1609
7575.90 1688
7576.72 1617
7577.55 1623
7578.37 1762
7579.19 1654
7580.01 1624
7580.83 1596
7581.65 1626
7582.48 1682
7583.30 1554
7584.12 1715
7584.94 1736
7585.76 1561
7586.59 1593
7587.41 1663
7588.23 1552
7589.05 1647
7589.88 1727
7590.70 1624
7591.52 1608
7592.34 1639
7593.16 1723
7593.99 1804
7594.81 1739
7595.63 1868
7596.46 1710
7597.28 1756
7598.10 1667
7598.92 1760
7599.75 1614
7600.57 1611
7601.39 1631
7602.22 1649
7603.04 1693
7603.86 1608
7604.68 1622
7605.51 1733
7606.33 1743
7607.15 1770
7607.98 1781
7608.80 1758
7609.62 1767
7610.45 1685
7611.27 1821
7612.09 1857
7612.92 1819
7613.74 1812
7614.57 1687
7615.39 1643
7616.21 1708
7617.04 1606
7617.86 1660
7618.68 1731
7619.51 1719
7620.33 1698
7621.16 1874
7621.98 1863
7622.80 1893
7623.63 1855
7624.45 1828
7625.28 1832
7626.10 1754
7626.93 1767
7627.75 1902
7628.57 1945
7629.40 1700
7630.22 1725
7631.05 1687
7631.87 1739
7632.70 1811
7633.52 1875
7634.35 1928
7635.17 1864
7636.00 1798
7636.82 1772
7637.65 1792
7638.47 1824
7639.30 1940
7640.12 1862
7640.95 1743
7641.77 1870
7642.60 1792
7643.42 1741
7644.25 1734
7645.07 1701
7645.90 1633
7646.72 1664
7647.55 1606
7648.37 1624
7649.20 1671
7650.02 1741
7650.85 1674
7651.68 1622
7652.50 1691
7653.33 1654
7654.15 1644
7654.98 1654
7655.81 1651
7656.63 1622
7657.46 1557
7658.28 1687
7659.11 1592
7659.94 1463
7660.76 1476
7661.59 1542
7662.41 1565
7663.24 1614
7664.07 1569
7664.89 1490
7665.72 1564
7666.55 1483
7667.37 1460
7668.20 1434
7669.03 1472
7669.85 1580
7670.68 1697
7671.51 1588
7672.33 1552
7673.16 1561
7673.99 1621
7674.81 1508
7675.64 1525
7676.47 1506
7677.29 1621
7678.12 1558
7678.95 1442
7679.78 1524
7680.60 1539
7681.43 1540
7682.26 1517
7683.08 1523
7683.91 1584
7684.74 1527
7685.57 1593
7686.39 1568
7687.22 1567
7688.05 1460
7688.88 1562
7689.70 1579
7690.53 1632
7691.36 1595
7692.19 1568
7693.02 1513
7693.84 1522
7694.67 1530
7695.50 1630
7696.33 1565
7697.16 1521
7697.98 1477
7698.81 1531
7699.64 1564
7700.47 1578
7701.30 1496
7702.13 1610
7702.95 1558
7703.78 1497
7704.61 1557
7705.44 1454
7706.27 1524
7707.10 1584
7707.93 1646
7708.75 1581
7709.58 1601
7710.41 1578
7711.24 1582
7712.07 1630
7712.90 1576
7713.73 1579
7714.56 1495
7715.39 1475
7716.22 1506
7717.04 1576
7717.87 1452
7718.70 1518
7719.53 1558
7720.36 1574
7721.19 1574
7722.02 1543
7722.85 1590
7723.68 1505
7724.51 1528
7725.34 1599
7726.17 1615
7727.00 1512
7727.83 1521
7728.66 1528
7729.49 1406
7730.32 1540
7731.15 1595
7731.98 1599
7732.81 1548
7733.64 1495
7734.47 1507
7735.30 1531
7736.13 1572
7736.96 1529
7737.79 1617
7738.62 1687
7739.45 1541
7740.28 1598
7741.11 1618
7741.94 1523
7742.77 1596
7743.60 1525
7744.43 1642
7745.26 1650
7746.09 1680
7746.93 1755
7747.76 1634
7748.59 1755
7749.42 1619
7750.25 1684
7751.08 1692
7751.91 1636
7752.74 1801
7753.57 1786
7754.40 1897
7755.24 1900
7756.07 1871
7756.90 1815
7757.73 1697
7758.56 1720
7759.39 1714
7760.22 1647
7761.06 1716
7761.89 1759
7762.72 1720
7763.55 1673
7764.38 1746
7765.21 1773
7766.05 1861
7766.88 1708
7767.71 1645
7768.54 1629
7769.37 1698
7770.21 1672
7771.04 1732
7771.87 1594
7772.70 1556
7773.53 1608
7774.37 1617
7775.20 1568
7776.03 1580
7776.86 1530
7777.70 1569
7778.53 1574
7779.36 1613
7780.19 1543
7781.03 1624
7781.86 1609
7782.69 1530
7783.52 1473
7784.36 1536
7785.19 1661
7786.02 1629
7786.86 1649
7787.69 1599
7788.52 1533
7789.36 1513
7790.19 1554
7791.02 1526
7791.85 1536
7792.69 1554
7793.52 1705
7794.35 1567
7795.19 1679
7796.02 1707
7796.86 1605
7797.69 1594
7798.52 1573
7799.36 1669
7800.19 1583
7801.02 1589
7801.86 1695
7802.69 1660
7803.52 1633
7804.36 1630
7805.19 1658
7806.03 1720
7806.86 1666
7807.69 1684
7808.53 1769
7809.36 1755
7810.20 1649
7811.03 1709
7811.87 1679
7812.70 1595
7813.53 1603
7814.37 1593
7815.20 1714
7816.04 1662
7816.87 1674
7817.71 1773
7818.54 1739
7819.38 1852
7820.21 1806
7821.05 1813
7821.88 1839
7822.72 1853
7823.55 1839
7824.39 1886
7825.22 1868
7826.06 1872
7826.89 1817
7827.73 1776
7828.56 1855
7829.40 1847
7830.23 1762
7831.07 1751
7831.90 1921
7832.74 1823
7833.57 1865
7834.41 1889
7835.24 1824
7836.08 1759
7836.91 1800
7837.75 1820
7838.59 1932
7839.42 1854
7840.26 1814
7841.09 1936
7841.93 1949
7842.77 1993
7843.60 1772
7844.44 1805
7845.27 1811
7846.11 1756
7846.95 1712
7847.78 1765
7848.62 1777
7849.45 1770
7850.29 1731
7851.13 1722
7851.96 1755
7852.80 1656
7853.64 1652
7854.47 1684
7855.31 1714
7856.15 1668
7856.98 1658
7857.82 1737
7858.66 1711
7859.49 1757
7860.33 1652
7861.17 1636
7862.00 1657
7862.84 1519
7863.68 1580
7864.52 1693
7865.35 1788
7866.19 1850
7867.03 1872
7867.86 1753
7868.70 1650
7869.54 1710
7870.38 1668
7871.21 1755
7872.05 1750
7872.89 1763
7873.73 1682
7874.56 1601
7875.40 1716
7876.24 1858
7877.08 1722
7877.92 1638
7878.75 1641
7879.59 1732
7880.43 1792
7881.27 1923
7882.10 1876
7882.94 1846
7883.78 1838
7884.62 1852
7885.46 1788
7886.30 1882
7887.13 1870
7887.97 1685
7888.81 1742
7889.65 1908
7890.49 1657
7891.33 1744
7892.16 1832
7893.00 1777
7893.84 1753
7894.68 1810
7895.52 1733
7896.36 1710
7897.20 1679
7898.04 1739
7898.88 1766
7899.71 1792
7900.55 1733
7901.39 1713
7902.23 1796
7903.07 1878
7903.91 1838
7904.75 1789
7905.59 1747
7906.43 1695
7907.27 1701
7908.11 1776
7908.95 1764
7909.79 1723
7910.62 1807
7911.46 1750
7912.30 1717
7913.14 1644
7913.98 1636
7914.82 1637
7915.66 1631
7916.50 1620
7917.34 1648
7918.18 1641
7919.02 1685
7919.86 1585
7920.70 1594
7921.54 1749
7922.38 1783
7923.22 1825
7924.06 1671
7924.90 1650
7925.74 1771
7926.58 1801
7927.43 1737
7928.27 1608
7929.11 1625
7929.95 1736
7930.79 1587
7931.63 1496
7932.47 1529
7933.31 1694
7934.15 1639
7934.99 1544
7935.83 1495
7936.67 1454
7937.51 1551
7938.36 1527
7939.20 1563
7940.04 1512
7940.88 1521
7941.72 1557
7942.56 1551
7943.40 1550
7944.24 1520
7945.09 1490
7945.93 1543
7946.77 1424
7947.61 1462
7948.45 1474
7949.29 1529
7950.13 1601
7950.98 1605
7951.82 1571
7952.66 1609
7953.50 1639
7954.34 1553
7955.19 1596
7956.03 1564
7956.87 1537
7957.71 1547
7958.55 1524
7959.40 1566
7960.24 1507
7961.08 1568
7961.92 1588
7962.76 1569
7963.61 1481
7964.45 1539
7965.29 1544
7966.13 1536
7966.98 1489
7967.82 1447
7968.66 1442
7969.50 1604
7970.35 1622
7971.19 1524
7972.03 1601
7972.88 1515
7973.72 1545
7974.56 1641
7975.40 1646
7976.25 1596
7977.09 1652
7977.93 1607
7978.78 1526
7979.62 1483
7980.46 1598
7981.31 1547
7982.15 1415
7982.99 1465
7983.84 1544
7984.68 1550
7985.52 1514
7986.37 1502
7987.21 1444
7988.06 1371
7988.90 1519
7989.74 1492
7990.59 1449
7991.43 1517
7992.27 1392
7993.12 1388
7993.96 1463
7994.81 1458
7995.65 1558
7996.49 1449
7997.34 1406
7998.18 1347
7999.03 1387
7999.87 1356
8000.72 1469
8001.56 1449
8002.40 1387
8003.25 1379
8004.09 1461
8004.94 1450
8005.78 1403
8006.63 1400
8007.47 1479
8008.32 1469
8009.16 1468
8010.01 1459
8010.85 1399
8011.70 1461
8012.54 1363
8013.39 1378
8014.23 1413
8015.08 1370
8015.92 1361
8016.77 1373
8017.61 1386
8018.46 1554
8019.30 1315
8020.15 1381
8020.99 1368
8021.84 1386
8022.68 1394
8023.53 1409
8024.38 1404
8025.22 1460
8026.07 1393
8026.91 1339
8027.76 1415
8028.60 1427
8029.45 1426
8030.30 1342
8031.14 1393
8031.99 1349
8032.83 1280
8033.68 1243
8034.53 1215
8035.37 1341
8036.22 1397
8037.06 1323
8037.91 1324
8038.76 1300
8039.60 1279
8040.45 1262
8041.30 1272
8042.14 1256
8042.99 1303
8043.84 1357
8044.68 1356
8045.53 1403
8046.38 1283
8047.22 1334
8048.07 1288
8048.92 1279
8049.76 1341
8050.61 1290
8051.46 1221
8052.30 1267
8053.15 1351
8054.00 1222
8054.85 1273
8055.69 1270
8056.54 1310
8057.39 1305
8058.24 1295
8059.08 1344
8059.93 1279
8060.78 1272
8061.63 1391
8062.47 1343
8063.32 1263
8064.17 1286
8065.02 1262
8065.86 1346
8066.71 1285
8067.56 1293
8068.41 1337
8069.26 1311
8070.10 1348
8070.95 1391
8071.80 1360
8072.65 1209
8073.50 1326
8074.34 1362
8075.19 1302
8076.04 1306
8076.89 1410
8077.74 1321
8078.59 1374
8079.43 1327
8080.28 1274
8081.13 1325
8081.98 1229
8082.83 1261
8083.68 1297
8084.53 1357
8085.37 1340
8086.22 1319
8087.07 1301
8087.92 1222
8088.77 1329
8089.62 1305
8090.47 1288
8091.32 1350
8092.17 1356
8093.02 1228
8093.87 1288
8094.71 1284
8095.56 1283
8096.41 1307
8097.26 1281
8098.11 1373
8098.96 1357
8099.81 1308
8100.66 1223
8101.51 1254
8102.36 1284
8103.21 1243
8104.06 1235
8104.91 1264
8105.76 1264
8106.61 1324
8107.46 1264
8108.31 1290
8109.16 1264
8110.01 1306
8110.86 1270
8111.71 1131
8112.56 1273
8113.41 1277
8114.26 1280
8115.11 1288
8115.96 1225
8116.81 1301
8117.66 1253
8118.51 1276
8119.36 1315
8120.21 1279
8121.06 1256
8121.92 1379
8122.77 1386
8123.62 1269
8124.47 1290
8125.32 1214
8126.17 1330
8127.02 1355
8127.87 1322
8128.72 1301
8129.57 1329
8130.43 1296
8131.28 1295
8132.13 1302
8132.98 1374
8133.83 1379
8134.68 1447
8135.53 1306
8136.38 1312
8137.24 1343
8138.09 1287
8138.94 1323
8139.79 1305
8140.64 1269
8141.49 1320
8142.35 1348
8143.20 1319
8144.05 1274
8144.90 1336
8145.75 1397
8146.61 1330
8147.46 1306
8148.31 1333
8149.16 1307
8150.01 1309
8150.87 1400
8151.72 1436
8152.57 1432
8153.42 1458
8154.28 1456
8155.13 1430
8155.98 1345
8156.83 1383
8157.69 1431
8158.54 1445
8159.39 1423
8160.24 1457
8161.10 1506
8161.95 1459
8162.80 1504
8163.66 1480
8164.51 1454
8165.36 1343
8166.21 1376
8167.07 1450
8167.92 1408
8168.77 1426
8169.63 1363
8170.48 1388
8171.33 1451
8172.19 1332
8173.04 1286
8173.89 1291
8174.75 1384
8175.60 1309
8176.46 1412
8177.31 1385
8178.16 1317
8179.02 1344
8179.87 1437
8180.72 1374
8181.58 1438
8182.43 1363
8183.29 1280
8184.14 1318
8184.99 1270
8185.85 1285
8186.70 1283
8187.56 1270
8188.41 1247
8189.26 1257
8190.12 1255
8190.97 1250
8191.83 1227
8192.68 1381
8193.54 1275
8194.39 1397
8195.25 1407
8196.10 1322
8196.95 1304
8197.81 1216
8198.66 1303
8199.52 1319
8200.37 1286
8201.23 1307
8202.08 1304
8202.94 1338
8203.79 1275
8204.65 1245
8205.50 1316
8206.36 1409
8207.21 1237
8208.07 1253
8208.92 1222
8209.78 1274
8210.64 1277
8211.49 1303
8212.35 1294
8213.20 1285
8214.06 1395
8214.91 1421
8215.77 1350
8216.62 1331
8217.48 1382
8218.34 1301
8219.19 1254
8220.05 1252
8220.90 1237
8221.76 1313
8222.61 1314
8223.47 1259
8224.33 1355
8225.18 1380
8226.04 1373
8226.90 1453
8227.75 1545
8228.61 1418
8229.46 1456
8230.32 1536
8231.18 1402
8232.03 1399
8232.89 1335
8233.75 1340
8234.60 1280
8235.46 1324
8236.32 1380
8237.17 1334
8238.03 1331
8238.89 1278
8239.74 1324
8240.60 1398
8241.46 1347
8242.32 1266
8243.17 1272
8244.03 1357
8244.89 1301
8245.74 1290
8246.60 1251
8247.46 1288
8248.32 1313
8249.17 1324
8250.03 1265
8250.89 1313
8251.75 1255
8252.60 1350
8253.46 1300
8254.32 1378
8255.18 1336
8256.03 1346
8256.89 1321
8257.75 1253
8258.61 1304
8259.47 1276
8260.32 1253
8261.18 1219
8262.04 1237
8262.90 1265
8263.76 1323
8264.61 1297
8265.47 1265
8266.33 1334
8267.19 1271
8268.05 1278
8268.91 1284
8269.76 1263
8270.62 1289
8271.48 1271
8272.34 1336
8273.20 1241
8274.06 1226
8274.92 1305
8275.77 1266
8276.63 1238
8277.49 1276
8278.35 1356
8279.21 1328
8280.07 1291
8280.93 1287
8281.79 1281
8282.65 1368
8283.51 1348
8284.36 1347
8285.22 1269
8286.08 1244
8286.94 1291
8287.80 1353
8288.66 1310
8289.52 1308
8290.38 1214
8291.24 1172
8292.10 1348
8292.96 1299
8293.82 1263
8294.68 1280
8295.54 1251
8296.40 1270
8297.26 1326
8298.12 1367
8298.98 1429
8299.84 1286
8300.70 1285
8301.56 1210
8302.42 1252
8303.28 1310
8304.14 1232
8305.00 1352
8305.86 1335
8306.72 1372
8307.58 1295
8308.44 1285
8309.30 1362
8310.16 1467
8311.02 1423
8311.88 1414
8312.74 1463
8313.60 1344
8314.46 1280
8315.33 1324
8316.19 1333
8317.05 1264
8317.91 1289
8318.77 1309
8319.63 1311
8320.49 1426
8321.35 1298
8322.21 1356
8323.08 1350
8323.94 1314
8324.80 1380
8325.66 1378
8326.52 1367
8327.38 1403
8328.24 1310
8329.10 1371
8329.97 1451
8330.83 1448
8331.69 1476
8332.55 1486
8333.41 1381
8334.28 1290
8335.14 1334
8336.00 1238
8336.86 1276
8337.72 1353
8338.58 1352
8339.45 1380
8340.31 1320
8341.17 1332
8342.03 1379
8342.90 1387
8343.76 1297
8344.62 1329
8345.48 1375
8346.35 1346
8347.21 1328
8348.07 1337
8348.93 1410
8349.80 1340
8350.66 1388
8351.52 1371
8352.38 1383
8353.25 1374
8354.11 1422
8354.97 1331
8355.83 1380
8356.70 1362
8357.56 1362
8358.42 1451
8359.29 1372
8360.15 1294
8361.01 1347
8361.88 1312
8362.74 1354
8363.60 1343
8364.47 1325
8365.33 1432
8366.19 1325
8367.06 1353
8367.92 1362
8368.78 1375
8369.65 1419
8370.51 1439
8371.38 1459
8372.24 1562
8373.10 1490
8373.97 1388
8374.83 1448
8375.69 1433
8376.56 1494
8377.42 1456
8378.29 1484
8379.15 1527
8380.01 1442
8380.88 1464
8381.74 1448
8382.61 1439
8383.47 1467
8384.34 1562
8385.20 1431
8386.07 1508
8386.93 1523
8387.79 1583
8388.66 1564
8389.52 1548
8390.39 1496
8391.25 1551
8392.12 1624
8392.98 1504
8393.85 1521
8394.71 1644
8395.58 1576
8396.44 1483
8397.31 1561
8398.17 1519
8399.04 1637
8399.90 1589
8400.77 1470
8401.63 1618
8402.50 1574
8403.36 1604
8404.23 1612
8405.10 1572
8405.96 1525
8406.83 1600
8407.69 1582
8408.56 1656
8409.42 1686
8410.29 1671
8411.15 1668
8412.02 1693
8412.89 1762
8413.75 1769
8414.62 1759
8415.48 1743
8416.35 1798
8417.22 1718
8418.08 1706
8418.95 1769
8419.82 1778
8420.68 1669
8421.55 1794
8422.41 1700
8423.28 1768
8424.15 1816
8425.01 1850
8425.88 1868
8426.75 1916
8427.61 1850
8428.48 1797
8429.35 1863
8430.21 1790
8431.08 1847
8431.95 1957
8432.81 1990
8433.68 1920
8434.55 1946
8435.41 2044
8436.28 2103
8437.15 2174
8438.02 2049
8438.88 2014
8439.75 2101
8440.62 2149
8441.49 2160
8442.35 2154
8443.22 2101
8444.09 2269
8444.96 2300
8445.82 2223
8446.69 2385
8447.56 2376
8448.43 2404
8449.29 2435
8450.16 2534
8451.03 2408
8451.90 2498
8452.77 2482
8453.63 2427
8454.50 2528
8455.37 2450
8456.24 2473
8457.11 2450
8457.97 2520
8458.84 2618
8459.71 2743
8460.58 2921
8461.45 3164
8462.32 3480
8463.18 3583
8464.05 3720
8464.92 3616
8465.79 3461
8466.66 3323
8467.53 3122
8468.40 3164
8469.26 2865
8470.13 2777
8471.00 2636
8471.87 2774
8472.74 2997
8473.61 3170
8474.48 3718
8475.35 4144
8476.22 4744
8477.09 5125
8477.95 5405
8478.82 5218
8479.69 4857
8480.56 4551
8481.43 3999
8482.30 3529
8483.17 3139
8484.04 2760
8484.91 2610
8485.78 2388
8486.65 2256
8487.52 2130
8488.39 2140
8489.26 2125
8490.13 2078
8491.00 2142
8491.87 2064
8492.74 2137
8493.61 2289
8494.48 2279
8495.35 2167
8496.22 2188
8497.09 2088
8497.96 2110
8498.83 2021
8499.70 2151
8500.57 2122
8501.44 2072
8502.31 2170
8503.18 2196
8504.05 2201
8504.92 2161
8505.79 2197
8506.66 2056
8507.53 2124
8508.41 2137
8509.28 2138
8510.15 2037
8511.02 2093
8511.89 2185
8512.76 2250
8513.63 2415
8514.50 2385
8515.37 2471
8516.24 2547
8517.12 2499
8517.99 2415
8518.86 2382
8519.73 2242
8520.60 2157
8521.47 2215
8522.34 2270
8523.22 2261
8524.09 2202
8524.96 2292
8525.83 2246
8526.70 2166
8527.57 2229
8528.45 2147
8529.32 2141
8530.19 2130
8531.06 2131
8531.93 2243
8532.81 2204
8533.68 2313
8534.55 2298
8535.42 2318
8536.29 2294
8537.17 2331
8538.04 2332
8538.91 2289
8539.78 2352
8540.66 2427
8541.53 2334
8542.40 2365
8543.27 2336
8544.15 2346
8545.02 2361
8545.89 2327
8546.76 2283
8547.64 2332
8548.51 2246
8549.38 2348
8550.26 2193
8551.13 2314
8552.00 2298
8552.87 2320
8553.75 2296
8554.62 2262
8555.49 2277
8556.37 2303
8557.24 2401
8558.11 2431
8558.99 2478
8559.86 2525
8560.73 2567
8561.61 2622
8562.48 2498
8563.36 2428
8564.23 2399
8565.10 2271
8565.98 2258
8566.85 2147
8567.72 2093
8568.60 2043
8569.47 2022
8570.35 1946
8571.22 1971
8572.09 2036
8572.97 2028
8573.84 1925
8574.72 1939
8575.59 1900
8576.46 1883
8577.34 1916
8578.21 2008
8579.09 2025
8579.96 1873
8580.84 1827
8581.71 1856
8582.59 1859
8583.46 1878
8584.34 1907
8585.21 1841
8586.08 1805
8586.96 1873
8587.83 1943
8588.71 1905
8589.58 1911
8590.46 1790
8591.33 1867
8592.21 1892
8593.08 1866
8593.96 1872
8594.83 1897
8595.71 1869
8596.59 1878
8597.46 1867
8598.34 1844
8599.21 1930
8600.09 1910
8600.96 1818
8601.84 1867
8602.71 1913
8603.59 1858
8604.46 1825
8605.34 1871
8606.22 1903
8607.09 1905
8607.97 1890
8608.84 1888
8609.72 1820
8610.60 1904
8611.47 1889
8612.35 1916
8613.22 1846
8614.10 1920
8614.98 1905
8615.85 1958
8616.73 1956
8617.61 2059
8618.48 1989
8619.36 1929
8620.24 1961
8621.11 1876
8621.99 1922
8622.87 1965
8623.74 2059
8624.62 2010
8625.50 1967
8626.37 1916
8627.25 2034
8628.13 2152
8629.00 2031
8629.88 2047
8630.76 2164
8631.63 2086
8632.51 2096
8633.39 2129
8634.27 2015
8635.14 2091
8636.02 2167
8636.90 2033
8637.77 2124
8638.65 2099
8639.53 2085
8640.41 2218
8641.28 2221
8642.16 2129
8643.04 2040
8643.92 2057
8644.80 2170
8645.67 2146
8646.55 2173
8647.43 2155
8648.31 2144
8649.19 2212
8650.06 2247
8650.94 2261
8651.82 2306
8652.70 2348
8653.58 2331
8654.45 2357
8655.33 2301
8656.21 2300
8657.09 2454
8657.97 2320
8658.85 2373
8659.72 2570
8660.60 2437
8661.48 2369
8662.36 2336
8663.24 2400
8664.12 2406
8665.00 2341
8665.88 2446
8666.75 2473
8667.63 2450
8668.51 2314
8669.39 2362
8670.27 2508
8671.15 2463
8672.03 2378
8672.91 2447
8673.79 2532
8674.67 2571
8675.55 2683
8676.42 2640
8677.30 2759
8678.18 2761
8679.06 2850
8679.94 3032
8680.82 3136
8681.70 3151
8682.58 3131
8683.46 3122
8684.34 3067
8685.22 2994
8686.10 3005
8686.98 2886
8687.86 2731
8688.74 2798
8689.62 2753
8690.50 2763
8691.38 2549
8692.26 2555
8693.14 2720
8694.02 2796
8694.90 3057
8695.78 3397
8696.66 3783
8697.54 4327
8698.42 4735
8699.30 4997
8700.18 5426
8701.07 5220
8701.95 5119
8702.83 4581
8703.71 3973
8704.59 3689
8705.47 3148
8706.35 2736
8707.23 2618
8708.11 2527
8708.99 2430
8709.87 2192
8710.75 2189
8711.64 2119
8712.52 2084
8713.40 1985
8714.28 2040
8715.16 2039
8716.04 2088
8716.92 2052
8717.81 2023
8718.69 1963
8719.57 2050
8720.45 1986
8721.33 2023
8722.21 1964
8723.10 1904
8723.98 1928
8724.86 1963
8725.74 1953
8726.62 1969
8727.50 2080
8728.39 2071
8729.27 1986
8730.15 1943
8731.03 1970
8731.91 1952
8732.80 2009
8733.68 2082
8734.56 1961
8735.44 2039
8736.33 2029
8737.21 2122
8738.09 2067
8738.97 2055
8739.86 1945
8740.74 2011
8741.62 1939
8742.50 1891
8743.39 1945
8744.27 1911
8745.15 1843
8746.04 1867
8746.92 1856
8747.80 1806
8748.68 1836
8749.57 1793
8750.45 1828
8751.33 1759
8752.22 1718
8753.10 1772
8753.98 1760
8754.87 1752
8755.75 1691
8756.63 1754
8757.52 1761
8758.40 1766
8759.28 1854
8760.17 1804
8761.05 1871
8761.94 1832
8762.82 1805
8763.70 1851
8764.59 1919
8765.47 1936
8766.36 1940
8767.24 1800
8768.12 1786
8769.01 1801
8769.89 1777
8770.78 1833
8771.66 1811
8772.54 1771
8773.43 1863
8774.31 1881
8775.20 1901
8776.08 1857
8776.97 1806
8777.85 1801
8778.73 1682
8779.62 1574
8780.50 1580
8781.39 1612
8782.27 1753
8783.16 1734
8784.04 1715
8784.93 1696
8785.81 1587
8786.70 1645
8787.58 1629
8788.47 1658
8789.35 1628
8790.24 1650
8791.12 1613
8792.01 1635
8792.89 1647
8793.78 1665
8794.66 1554
8795.55 1516
8796.44 1621
8797.32 1613
8798.21 1567
8799.09 1507
8799.98 1593
8800.86 1522
8801.75 1544
8802.63 1591
8803.52 1493
8804.41 1590
8805.29 1564
8806.18 1525
8807.06 1578
8807.95 1571
8808.84 1474
8809.72 1493
8810.61 1558
8811.49 1547
8812.38 1505
8813.27 1462
8814.15 1498
8815.04 1449
8815.93 1354
8816.81 1373
8817.70 1417
8818.59 1357
8819.47 1439
8820.36 1408
8821.25 1391
8822.13 1431
8823.02 1393
8823.91 1470
8824.79 1428
8825.68 1341
8826.57 1392
8827.45 1429
8828.34 1359
8829.23 1428
8830.12 1521
8831.00 1439
8831.89 1310
8832.78 1349
8833.66 1362
8834.55 1343
8835.44 1344
8836.33 1390
8837.21 1289
8838.10 1224
8838.99 1330
8839.88 1262
8840.76 1307
8841.65 1346
8842.54 1268
8843.43 1302
8844.32 1304
8845.20 1360
8846.09 1258
8846.98 1300
8847.87 1312
8848.76 1304
8849.64 1314
8850.53 1366
8851.42 1330
8852.31 1329
8853.20 1225
8854.09 1215
8854.97 1268
8855.86 1306
8856.75 1299
8857.64 1318
8858.53 1278
8859.42 1331
8860.30 1305
8861.19 1293
8862.08 1286
8862.97 1257
8863.86 1269
8864.75 1244
8865.64 1189
8866.53 1162
8867.42 1268
8868.30 1287
8869.19 1279
8870.08 1221
8870.97 1249
8871.86 1347
8872.75 1309
8873.64 1230
8874.53 1254
8875.42 1293
8876.31 1213
8877.20 1202
8878.09 1152
8878.98 1183
8879.87 1174
8880.76 1186
8881.65 1137
8882.54 1134
8883.43 1121
8884.32 1181
8885.21 1230
8886.10 1251
8886.99 1290
8887.88 1176
8888.77 1176
8889.66 1246
8890.55 1196
8891.44 1242
8892.33 1177
8893.22 1179
8894.11 1209
8895.00 1174
8895.89 1133
8896.78 1129
8897.67 1137
8898.56 1138
8899.45 1197
8900.34 1169
8901.23 1085
8902.12 1143
8903.01 1186
8903.90 1208
8904.79 1126
8905.69 1106
8906.58 1156
8907.47 1088
8908.36 1199
8909.25 1126
8910.14 1077
8911.03 1095
8911.92 1129
8912.82 1124
8913.71 1067
8914.60 1072
8915.49 1144
8916.38 1149
8917.27 1175
8918.16 1103
8919.06 1177
8919.95 1144
8920.84 1099
8921.73 1116
8922.62 1154
8923.51 1144
8924.41 1167
8925.30 1095
8926.19 1078
8927.08 1028
8927.97 1068
8928.87 1092
8929.76 1031
8930.65 1042
8931.54 1134
8932.43 1101
8933.33 1065
8934.22 1204
8935.11 1131
8936.00 1123
8936.90 1091
8937.79 1084
8938.68 1077
8939.57 1018
8940.47 1036
8941.36 1093
8942.25 1164
8943.15 1136
8944.04 1114
8944.93 1135
8945.82 1054
8946.72 1053
8947.61 1083
8948.50 982
8949.40 1008
8950.29 1135
8951.18 1080
8952.08 1110
8952.97 1099
8953.86 981
8954.76 1022
8955.65 1009
8956.54 1103
8957.44 1060
8958.33 1080
8959.22 1052
8960.12 1026
8961.01 1051
8961.91 1055
8962.80 1059
8963.69 1014
8964.59 1021
8965.48 1086
8966.37 1101
8967.27 1116
8968.16 1062
8969.06 1042
8969.95 1084
8970.85 1036
8971.74 1084
8972.63 1078
8973.53 1070
8974.42 984
8975.32 1006
8976.21 1044
8977.11 1132
8978.00 1051
8978.90 1104
8979.79 1027
8980.68 1049
8981.58 1099
8982.47 1046
8983.37 1090
8984.26 1082
8985.16 977
8986.05 1025
8986.95 1054
8987.84 1040
8988.74 1054
8989.63 1049
8990.53 1034
8991.42 1055
8992.32 972
8993.22 1017
8994.11 1014
8995.01 1133
8995.90 999
8996.80 981
8997.69 1044
8998.59 1052
8999.48 994
9000.38 989
9001.28 1058
9002.17 1024
9003.07 1070
9003.96 1030
9004.86 1066
9005.75 1034
9006.65 956
9007.55 1036
9008.44 1159
9009.34 1144
9010.23 1040
9011.13 1063
9012.03 1091
9012.92 1069
9013.82 1085
9014.72 1042
9015.61 1012
9016.51 1022
9017.41 963
9018.30 1003
9019.20 1032
9020.10 1005
9020.99 981
9021.89 990
9022.79 970
9023.68 1045
9024.58 1071
9025.48 1021
9026.37 1083
9027.27 994
9028.17 953
9029.06 981
9029.96 931
9030.86 987
9031.76 1048
9032.65 1029
9033.55 1013
9034.45 1006
9035.35 967
9036.24 976
9037.14 937
9038.04 1020
9038.94 1001
9039.83 964
9040.73 1001
9041.63 1004
9042.53 1088
9043.42 959
9044.32 995
9045.22 912
9046.12 1053
9047.02 982
9047.91 980
9048.81 995
9049.71 1000
9050.61 979
9051.51 962
9052.41 1016
9053.30 1006
9054.20 993
9055.10 946
9056.00 1013
9056.90 1017
9057.80 1045
9058.69 994
9059.59 973
9060.49 1002
9061.39 1035
9062.29 1031
9063.19 1020
9064.09 1096
9064.99 1060
9065.88 1040
9066.78 1086
9067.68 1006
9068.58 988
9069.48 1028
9070.38 1027
9071.28 996
9072.18 1016
9073.08 1057
9073.98 962
9074.88 966
9075.78 1055
9076.68 1044
9077.58 1093
9078.47 1034
9079.37 985
9080.27 1077
9081.17 1127
9082.07 963
9082.97 1015
9083.87 1065
9084.77 1042
9085.67 1016
9086.57 1079
9087.47 1056
9088.37 1104
9089.27 1064
9090.17 1022
9091.07 1074
9091.97 1035
9092.87 998
9093.77 1063
9094.67 1020
9095.58 981
9096.48 1001
9097.38 1017
9098.28 976
9099.18 989
9100.08 1039
9100.98 1030
9101.88 1050
9102.78 1063
9103.68 996
9104.58 1058
9105.48 1080
9106.38 1068
9107.28 976
9108.19 1000
9109.09 1085
9109.99 1029
9110.89 1030
9111.79 1029
9112.69 1021
9113.59 1017
9114.49 989
9115.40 938
9116.30 942
9117.20 990
9118.10 1012
9119.00 1042
9119.90 1009
9120.81 934
9121.71 974
9122.61 1041
9123.51 970
9124.41 973
9125.31 997
9126.22 1062
9127.12 998
9128.02 953
9128.92 1000
9129.82 1022
9130.73 1047
9131.63 1025
9132.53 1015
9133.43 976
9134.34 1025
9135.24 1086
9136.14 975
9137.04 966
9137.95 1041
9138.85 1060
9139.75 1026
9140.65 1063
9141.56 996
9142.46 955
9143.36 1008
9144.26 993
9145.17 1064
9146.07 987
9146.97 1062
9147.88 1015
9148.78 952
9149.68 992
9150.59 979
9151.49 1042
9152.39 1008
9153.29 935
9154.20 976
9155.10 893
9156.01 988
9156.91 1025
9157.81 1029
9158.72 1068
9159.62 1085
9160.52 970
9161.43 961
9162.33 973
9163.23 984
9164.14 1053
9165.04 1041
9165.95 966
9166.85 986
9167.75 951
9168.66 971
9169.56 925
9170.47 953
9171.37 929
9172.27 1060
9173.18 1030
9174.08 937
9174.99 969
9175.89 956
9176.80 993
9177.70 963
9178.60 960
9179.51 997
9180.41 995
9181.32 1057
9182.22 1023
9183.13 1027
9184.03 1056
9184.94 927
9185.84 1013
9186.75 919
9187.65 979
9188.56 960
9189.46 981
9190.37 1002
9191.27 1005
9192.18 999
9193.08 1026
9193.99 999
9194.89 1026
9195.80 1028
9196.71 981
9197.61 984
9198.52 958
9199.42 913
9200.33 1034
9201.23 1037
9202.14 939
9203.04 993
9203.95 1028
9204.86 999
9205.76 975
9206.67 1127
9207.57 1119
9208.48 1084
9209.39 1083
9210.29 1064
9211.20 1074
9212.10 1009
9213.01 1162
9213.92 1103
9214.82 1015
9215.73 1067
9216.64 951
9217.54 908
9218.45 970
9219.36 985
9220.26 992
9221.17 1003
9222.08 1047
9222.98 1101
9223.89 1121
9224.80 1071
9225.70 1037
9226.61 1043
9227.52 1035
9228.42 1073
9229.33 1060
9230.24 1009
9231.14 1011
9232.05 1007
9232.96 950
9233.87 1010
9234.77 984
9235.68 1025
9236.59 924
9237.50 956
9238.40 1024
9239.31 994
9240.22 963
9241.13 959
9242.03 990
9242.94 1018
9243.85 986
9244.76 993
9245.66 1008
9246.57 1045
9247.48 1077
9248.39 1016
9249.30 976
9250.20 986
9251.11 996
9252.02 1016
9252.93 1016
9253.84 1043
9254.75 983
9255.65 979
9256.56 952
9257.47 981
9258.38 1052
9259.29 1019
9260.20 962
9261.10 977
9262.01 935
9262.92 948
9263.83 929
9264.74 931
9265.65 1015
9266.56 1007
9267.47 985
9268.37 969
9269.28 1026
9270.19 969
9271.10 981
9272.01 926
9272.92 962
9273.83 990
9274.74 1081
9275.65 966
9276.56 950
9277.47 934
9278.38 1044
9279.29 1106
9280.20 1072
9281.11 988
9282.01 1022
9282.92 948
9283.83 961
9284.74 984
9285.65 951
9286.56 1041
9287.47 992
9288.38 1113
9289.29 1053
9290.20 1027
9291.11 991
9292.02 895
9292.93 939
9293.84 983
9294.75 1027
9295.66 1031
9296.57 1017
9297.49 954
9298.40 927
9299.31 1046
9300.22 1050
9301.13 1063
9302.04 1049
9302.95 925
9303.86 992
9304.77 1065
9305.68 1024
9306.59 1070
9307.50 1018
9308.41 989
9309.32 1050
9310.24 1006
9311.15 1059
9312.06 996
9312.97 1080
9313.88 1038
9314.79 1058
9315.70 1081
9316.61 1037
9317.53 1050
9318.44 1048
9319.35 1080
9320.26 1072
9321.17 1112
9322.08 1096
9322.99 1040
9323.91 1028
9324.82 937
9325.73 1005
9326.64 1053
9327.55 1017
9328.46 1012
9329.38 1044
9330.29 995
9331.20 1092
9332.11 1018
9333.03 988
9333.94 1003
9334.85 974
9335.76 916
9336.67 939
9337.59 995
9338.50 985
9339.41 936
9340.32 923
9341.24 950
9342.15 973
9343.06 1068
9343.97 1083
9344.89 1029
9345.80 1049
9346.71 956
9347.63 1028
9348.54 1094
9349.45 1050
9350.36 1013
9351.28 1038
9352.19 1034
9353.10 1034
9354.02 1060
9354.93 1013
9355.84 1024
9356.76 1033
9357.67 1002
9358.58 1024
9359.50 1003
9360.41 975
9361.32 988
9362.24 1039
9363.15 1072
9364.06 1026
9364.98 1009
9365.89 1022
9366.81 1062
9367.72 1045
9368.63 1089
9369.55 1075
9370.46 1046
9371.38 1108
9372.29 1066
9373.20 1038
9374.12 1005
9375.03 1040
9375.95 1049
9376.86 1019
9377.77 1045
9378.69 1118
9379.60 1038
9380.52 1027
9381.43 1102
9382.35 1116
9383.26 1039
9384.18 1080
9385.09 1065
9386.01 1092
9386.92 1108
9387.83 1078
9388.75 1087
9389.66 1033
9390.58 1043
9391.49 1144
9392.41 1143
9393.32 1080
9394.24 1133
9395.16 1093
9396.07 1072
9396.99 1024
9397.90 1045
9398.82 1131
9399.73 1082
9400.65 1133
9401.56 1145
9402.48 1198
9403.39 1175
9404.31 1117
9405.22 1117
9406.14 1086
9407.06 1182
9407.97 1175
9408.89 1077
9409.80 1041
9410.72 1070
9411.64 1121
9412.55 1059
9413.47 997
9414.38 1034
9415.30 1092
9416.22 1040
9417.13 1019
9418.05 1091
9418.97 1122
9419.88 1117
9420.80 1079
9421.71 1051
9422.63 1108
9423.55 1108
9424.46 1093
9425.38 1050
9426.30 1102
9427.21 1157
9428.13 1143
9429.05 1143
9429.96 1146
9430.88 1075
9431.80 1115
9432.72 1108
9433.63 1087
9434.55 1078
9435.47 1074
9436.38 1089
9437.30 1083
9438.22 1247
9439.14 1173
9440.05 1177
9440.97 1206
9441.89 1129
9442.81 1169
9443.72 1146
9444.64 1174
9445.56 1183
9446.48 1183
9447.39 1123
9448.31 1221
9449.23 1108
9450.15 1140
9451.07 1123
9451.98 1117
9452.90 1124
9453.82 1137
9454.74 1122
9455.66 1115
9456.57 1154
9457.49 1241
9458.41 1231
9459.33 1239
9460.25 1280
9461.16 1287
9462.08 1297
9463.00 1307
9463.92 1194
9464.84 1230
9465.76 1143
9466.68 1187
9467.59 1303
9468.51 1236
9469.43 1228
9470.35 1261
9471.27 1203
9472.19 1128
9473.11 1153
9474.03 1200
9474.95 1142
9475.87 1165
9476.78 1110
9477.70 1212
9478.62 1175
9479.54 1234
9480.46 1148
9481.38 1058
9482.30 1164
9483.22 1129
9484.14 1214
9485.06 1260
9485.98 1160
9486.90 1254
9487.82 1253
9488.74 1224
9489.66 1223
9490.58 1174
9491.50 1184
9492.42 1228
9493.34 1189
9494.26 1222
9495.18 1185
9496.10 1197
9497.02 1270
9497.94 1234
9498.86 1231
9499.78 1235
9500.70 1144
9501.62 1133
9502.54 1136
9503.46 1169
9504.38 1209
9505.30 1131
9506.22 1228
9507.14 1200
9508.06 1205
9508.98 1170
9509.90 1223
9510.82 1183
9511.75 1144
9512.67 1201
9513.59 1131
9514.51 1176
9515.43 1077
9516.35 1155
9517.27 1166
9518.19 1176
9519.11 1158
9520.03 1187
9520.96 1152
9521.88 1146
9522.80 1318
9523.72 1214
9524.64 1194
9525.56 1239
9526.48 1156
9527.41 1258
9528.33 1294
9529.25 1267
9530.17 1183
9531.09 1243
9532.02 1303
9532.94 1203
9533.86 1238
9534.78 1173
9535.70 1215
9536.63 1338
9537.55 1337
9538.47 1413
9539.39 1331
9540.31 1476
9541.24 1382
9542.16 1384
9543.08 1363
9544.00 1403
9544.93 1340
9545.85 1384
9546.77 1397
9547.69 1257
9548.62 1350
9549.54 1387
9550.46 1253
9551.38 1223
9552.31 1247
9553.23 1320
9554.15 1242
9555.08 1289
9556.00 1273
9556.92 1312
9557.84 1227
9558.77 1222
9559.69 1250
9560.61 1219
9561.54 1280
9562.46 1279
9563.38 1190
9564.31 1324
9565.23 1310
9566.15 1294
9567.08 1305
9568.00 1285
9568.93 1303
9569.85 1301
9570.77 1330
9571.70 1272
9572.62 1288
9573.54 1278
9574.47 1238
9575.39 1283
9576.32 1231
9577.24 1215
9578.16 1196
9579.09 1189
9580.01 1259
9580.94 1227
9581.86 1172
9582.78 1162
9583.71 1276
9584.63 1300
9585.56 1287
9586.48 1252
9587.41 1173
9588.33 1264
9589.26 1221
9590.18 1226
9591.11 1203
9592.03 1288
9592.96 1287
9593.88 1278
9594.80 1279
9595.73 1265
9596.65 1323
9597.58 1269
9598.50 1261
9599.43 1262
9600.35 1221
9601.28 1282
9602.21 1366
9603.13 1297
9604.06 1291
9604.98 1211
9605.91 1263
9606.83 1355
9607.76 1293
9608.68 1285
9609.61 1288
9610.53 1316
9611.46 1346
9612.39 1204
9613.31 1302
9614.24 1349
9615.16 1321
9616.09 1339
9617.02 1335
9617.94 1309
9618.87 1314
9619.79 1422
9620.72 1448
9621.65 1378
9622.57 1299
9623.50 1371
9624.42 1405
9625.35 1443
9626.28 1419
9627.20 1420
9628.13 1480
9629.06 1473
9629.98 1455
9630.91 1391
9631.84 1408
9632.76 1423
9633.69 1338
9634.62 1351
9635.54 1441
9636.47 1449
9637.40 1414
9638.32 1495
9639.25 1540
9640.18 1539
9641.11 1408
9642.03 1446
9642.96 1415
9643.89 1481
9644.81 1569
9645.74 1510
9646.67 1493
9647.60 1538
9648.52 1554
9649.45 1513
9650.38 1519
9651.31 1444
9652.23 1448
9653.16 1492
9654.09 1560
9655.02 1633
9655.95 1621
9656.87 1601
9657.80 1613
9658.73 1628
9659.66 1700
9660.58 1529
9661.51 1570
9662.44 1660
9663.37 1532
9664.30 1502
9665.23 1483
9666.15 1560
9667.08 1564
9668.01 1514
9668.94 1595
9669.87 1559
9670.80 1472
9671.73 1468
9672.65 1463
9673.58 1544
9674.51 1539
9675.44 1496
9676.37 1413
9677.30 1525
9678.23 1607
9679.16 1537
9680.08 1540
9681.01 1564
9681.94 1555
9682.87 1496
9683.80 1523
9684.73 1554
9685.66 1635
9686.59 1555
9687.52 1615
9688.45 1598
9689.38 1681
9690.31 1663
9691.24 1642
9692.17 1591
9693.09 1607
9694.02 1648
9694.95 1644
9695.88 1613
9696.81 1626
9697.74 1642
9698.67 1548
9699.60 1558
9700.53 1582
9701.46 1669
9702.39 1744
9703.32 1709
9704.25 1668
9705.18 1610
9706.11 1630
9707.04 1602
9707.97 1703
9708.91 1709
9709.84 1616
9710.77 1556
9711.70 1654
9712.63 1691
9713.56 1614
9714.49 1507
9715.42 1500
9716.35 1620
9717.28 1430
9718.21 1536
9719.14 1571
9720.07 1576
9721.00 1593
9721.93 1565
9722.87 1575
9723.80 1607
9724.73 1520
9725.66 1544
9726.59 1565
9727.52 1541
9728.45 1613
9729.38 1493
9730.32 1477
9731.25 1601
9732.18 1546
9733.11 1477
9734.04 1499
9734.97 1542
9735.91 1487
9736.84 1501
9737.77 1546
9738.70 1551
9739.63 1509
9740.56 1482
9741.50 1517
9742.43 1517
9743.36 1501
9744.29 1467
9745.22 1449
9746.16 1482
9747.09 1469
9748.02 1383
9748.95 1353
9749.89 1306
9750.82 1398
9751.75 1357
9752.68 1368
9753.62 1401
9754.55 1401
9755.48 1342
9756.41 1360
9757.35 1298
9758.28 1304
9759.21 1380
9760.14 1327
9761.08 1388
9762.01 1325
9762.94 1264
9763.88 1417
9764.81 1365
9765.74 1348
9766.68 1281
9767.61 1365
9768.54 1395
9769.48 1376
9770.41 1320
9771.34 1345
9772.28 1311
9773.21 1344
9774.14 1345
9775.08 1319
9776.01 1392
9776.94 1351
9777.88 1302
9778.81 1338
9779.74 1374
9780.68 1366
9781.61 1336
9782.55 1361
9783.48 1292
9784.41 1317
9785.35 1409
9786.28 1409
9787.22 1312
9788.15 1338
9789.08 1330
9790.02 1294
9790.95 1277
9791.89 1392
9792.82 1386
9793.76 1318
9794.69 1396
9795.63 1348
9796.56 1302
9797.49 1199
9798.43 1235
9799.36 1240
9800.30 1207
9801.23 1320
9802.17 1352
9803.10 1285
9804.04 1315
9804.97 1255
9805.91 1250
9806.84 1208
9807.78 1264
9808.71 1257
9809.65 1284
9810.58 1274
9811.52 1218
9812.45 1289
9813.39 1270
9814.33 1246
9815.26 1232
9816.20 1192
9817.13 1293
9818.07 1256
9819.00 1228
9819.94 1277
9820.87 1232
9821.81 1269
9822.75 1204
9823.68 1242
9824.62 1283
9825.55 1206
9826.49 1232
9827.43 1190
9828.36 1194
9829.30 1149
9830.23 1134
9831.17 1187
9832.11 1214
9833.04 1157
9833.98 1068
9834.92 1188
9835.85 1122
9836.79 1153
9837.73 1178
9838.66 1170
9839.60 1142
9840.54 1120
9841.47 1164
9842.41 1096
9843.35 1040
9844.28 1152
9845.22 1147
9846.16 1134
9847.09 1137
9848.03 1160
9848.97 1140
9849.90 1154
9850.84 1106
9851.78 1194
9852.72 1277
9853.65 1162
9854.59 1164
9855.53 1139
9856.47 1085
9857.40 1090
9858.34 1126
9859.28 1160
9860.22 1160
9861.15 1116
9862.09 1115
9863.03 1167
9863.97 1174
9864.90 1142
9865.84 1136
9866.78 1116
9867.72 1134
9868.66 1107
9869.59 1166
9870.53 1123
9871.47 1117
9872.41 1155
9873.35 1107
9874.29 1087
9875.22 1098
9876.16 1126
9877.10 1171
9878.04 1114
9878.98 1104
9879.92 1119
9880.85 1136
9881.79 1079
9882.73 1131
9883.67 1097
9884.61 1127
9885.55 1154
9886.49 1099
9887.43 1128
9888.37 1152
9889.30 1115
9890.24 1068
9891.18 1110
9892.12 1139
9893.06 1165
9894.00 1094
9894.94 1097
9895.88 1104
9896.82 1085
9897.76 1048
9898.70 1059
9899.64 1053
9900.58 1107
9901.52 1021
9902.45 1023
9903.39 1071
9904.33 1092
9905.27 1185
9906.21 1058
9907.15 1075
9908.09 1066
9909.03 1040
9909.97 1097
9910.91 1092
9911.85 1114
9912.79 1081
9913.73 1046
9914.67 1135
9915.61 1097
9916.55 1075
9917.49 1059
9918.44 1095
9919.38 1131
9920.32 1108
9921.26 1156
9922.20 1185
9923.14 1117
9924.08 1124
9925.02 1149
9925.96 1166
9926.90 1086
9927.84 1094
9928.78 1087
9929.72 1105
9930.66 1172
9931.61 1201
9932.55 1299
9933.49 1365
9934.43 1405
9935.37 1425
9936.31 1387
9937.25 1487
9938.19 1457
9939.14 1428
9940.08 1366
9941.02 1236
9941.96 1242
9942.90 1230
9943.84 1198
9944.78 1140
9945.73 1137
9946.67 1126
9947.61 1124
9948.55 1053
9949.49 1097
9950.44 1116
9951.38 1182
9952.32 1192
9953.26 1074
9954.20 1112
9955.15 1182
9956.09 1174
9957.03 1114
9957.97 1117
9958.91 1112
9959.86 1150
9960.80 1130
9961.74 1113
9962.68 1125
9963.63 1063
9964.57 1122
9965.51 1164
9966.45 1058
9967.40 1017
9968.34 1104
9969.28 1060
9970.23 1008
9971.17 1030
9972.11 1081
9973.05 1080
9974.00 1017
9974.94 1116
9975.88 1018
9976.83 1113
9977.77 1150
9978.71 1086
9979.66 1112
9980.60 1070
9981.54 1060
9982.49 1020
9983.43 991
9984.37 1040
9985.32 1071
9986.26 1014
9987.20 1026
9988.15 1030
9989.09 989
9990.04 992
9990.98 1053
9991.92 1050
9992.87 1092
9993.81 1045
9994.76 1099
9995.70 1094
9996.64 1068
9997.59 1067
9998.53 1029
9999.48 960
10000.42 1059
10001.36 1055
10002.31 986
10003.25 996
10004.20 1002
10005.14 1001
10006.09 1112
10007.03 1040
10007.98 1028
10008.92 1001
10009.87 1025
10010.81 1082
10011.76 1072
10012.70 1060
10013.64 995
10014.59 1059
10015.53 1013
10016.48 1032
10017.43 1014
10018.37 1018
10019.32 1021
10020.26 965
10021.21 995
10022.15 920
10023.10 974
10024.04 989
10024.99 1002
10025.93 1036
10026.88 979
10027.82 1012
10028.77 998
10029.72 956
10030.66 940
10031.61 978
10032.55 993
10033.50 1057
10034.44 950
10035.39 923
10036.34 947
10037.28 950
10038.23 965
10039.17 954
10040.12 926
10041.07 935
10042.01 976
10042.96 1014
10043.91 985
10044.85 1032
10045.80 1009
10046.74 937
10047.69 981
10048.64 938
10049.58 982
10050.53 957
10051.48 978
10052.42 880
10053.37 986
10054.32 971
10055.27 963
10056.21 915
10057.16 937
10058.11 915
10059.05 991
10060.00 956
10060.95 991
10061.89 982
10062.84 992
10063.79 968
10064.74 903
10065.68 914
10066.63 917
10067.58 928
10068.53 889
10069.47 964
10070.42 964
10071.37 966
10072.32 956
10073.26 907
10074.21 862
10075.16 848
10076.11 932
10077.06 962
10078.00 937
10078.95 946
10079.90 994
10080.85 981
10081.80 999
10082.74 1025
10083.69 959
10084.64 920
10085.59 985
10086.54 942
10087.49 875
10088.43 931
10089.38 950
10090.33 878
10091.28 907
10092.23 942
10093.18 932
10094.13 888
10095.07 920
10096.02 923
10096.97 864
10097.92 871
10098.87 913
10099.82 979
10100.77 1020
10101.72 939
10102.67 899
10103.61 820
10104.56 914
10105.51 952
10106.46 964
10107.41 919
10108.36 927
10109.31 921
10110.26 959
10111.21 953
10112.16 936
10113.11 924
10114.06 914
10115.01 884
10115.96 900
10116.91 872
10117.86 901
10118.81 843
10119.76 871
10120.71 890
10121.66 919
10122.61 917
10123.56 943
10124.51 966
10125.46 944
10126.41 945
10127.36 936
10128.31 966
10129.26 993
10130.21 991
10131.16 982
10132.11 901
10133.06 957
10134.01 884
10134.96 911
10135.91 897
10136.86 930
10137.81 896
10138.76 930
10139.72 944
10140.67 987
10141.62 973
10142.57 870
10143.52 885
10144.47 973
10145.42 948
10146.37 953
10147.32 940
10148.28 946
10149.23 966
10150.18 1013
10151.13 977
10152.08 961
10153.03 997
10153.98 1014
10154.94 950
10155.89 948
10156.84 942
10157.79 906
10158.74 980
10159.69 937
10160.65 858
10161.60 975
10162.55 986
10163.50 893
10164.45 910
10165.41 926
10166.36 999
10167.31 982
10168.26 971
10169.21 925
10170.17 999
10171.12 997
10172.07 958
10173.02 994
10173.98 1009
10174.93 1046
10175.88 977
10176.83 876
10177.79 978
10178.74 1029
10179.69 1006
10180.64 994
10181.60 972
10182.55 1016
10183.50 960
10184.46 1017
10185.41 1027
10186.36 940
10187.32 949
10188.27 956
10189.22 981
10190.18 974
10191.13 1028
10192.08 1026
10193.03 1056
10193.99 1016
10194.94 996
10195.90 1010
10196.85 1051
10197.80 1032
10198.76 948
10199.71 943
10200.66 1047
10201.62 1061
10202.57 995
10203.52 1028
10204.48 985
10205.43 1041
10206.39 1101
10207.34 1031
10208.29 1023
10209.25 1006
10210.20 1041
10211.16 1112
10212.11 1134
10213.07 1124
10214.02 1074
10214.97 1170
10215.93 1085
10216.88 1145
10217.84 1274
10218.79 1125
10219.75 1175
10220.70 1096
10221.66 1084
10222.61 1112
10223.57 1033
10224.52 1027
10225.48 971
10226.43 972
10227.39 1049
10228.34 1028
10229.30 943
10230.25 1012
10231.21 1037
10232.16 1087
10233.12 1071
10234.07 1003
10235.03 1068
10235.98 977
10236.94 1014
10237.89 1057
10238.85 1007
10239.80 1025
10240.76 1071
10241.72 1148
10242.67 1062
10243.63 1059
10244.58 1146
10245.54 1188
10246.49 1295
10247.45 1137
10248.41 1133
10249.36 1114
10250.32 1089
10251.27 1134
10252.23 1077
10253.19 1020
10254.14 1000
10255.10 1021
10256.06 997
10257.01 1020
10257.97 950
10258.92 952
10259.88 994
10260.84 954
10261.79 982
10262.75 1012
10263.71 1082
10264.66 1022
10265.62 1008
10266.58 1012
10267.53 965
10268.49 964
10269.45 946
10270.41 1026
10271.36 946
10272.32 944
10273.28 949
10274.23 977
10275.19 994
10276.15 973
10277.11 934
10278.06 943
10279.02 985
10279.98 929
10280.94 931
10281.89 957
10282.85 918
10283.81 909
10284.77 943
10285.72 940
10286.68 989
10287.64 958
10288.60 908
10289.55 972
10290.51 954
10291.47 862
10292.43 959
10293.39 929
10294.34 876
10295.30 885
10296.26 901
10297.22 896
10298.18 858
10299.14 901
10300.09 946
10301.05 1002
10302.01 942
10302.97 875
10303.93 917
10304.89 897
10305.85 962
10306.80 850
10307.76 879
10308.72 879
10309.68 966
10310.64 934
10311.60 830
10312.56 771
10313.52 873
10314.47 856
10315.43 846
10316.39 917
10317.35 913
10318.31 950
10319.27 876
10320.23 891
10321.19 947
10322.15 919
10323.11 926
10324.07 895
10325.03 904
10325.99 868
10326.95 861
10327.91 935
10328.87 885
10329.83 859
10330.79 875
10331.75 952
10332.71 942
10333.67 906
10334.63 927
10335.59 900
10336.55 941
10337.51 868
10338.47 905
10339.43 856
10340.39 846
10341.35 854
10342.31 860
10343.27 903
10344.23 906
10345.19 926
10346.15 880
10347.11 902
10348.07 882
10349.03 914
10349.99 893
10350.95 889
10351.91 831
10352.87 826
10353.83 784
10354.79 806
10355.76 817
10356.72 866
10357.68 833
10358.64 876
10359.60 852
10360.56 869
10361.52 844
10362.48 813
10363.45 904
10364.41 842
10365.37 887
10366.33 828
10367.29 760
10368.25 857
10369.21 835
10370.18 858
10371.14 826
10372.10 819
10373.06 858
10374.02 883
10374.98 835
10375.95 806
10376.91 832
10377.87 827
10378.83 857
10379.79 782
10380.76 792
10381.72 819
10382.68 825
10383.64 843
10384.61 811
10385.57 848
10386.53 836
10387.49 873
10388.46 897
10389.42 899
10390.38 819
10391.34 877
10392.31 891
10393.27 916
10394.23 887
10395.19 852
10396.16 864
10397.12 809
10398.08 845
10399.05 852
10400.01 868
10400.97 899
10401.93 843
10402.90 849
10403.86 848
10404.82 901
10405.79 790
10406.75 764
10407.71 873
10408.68 922
10409.64 896
10410.60 874
10411.57 945
10412.53 915
10413.50 830
10414.46 910
10415.42 877
10416.39 923
10417.35 1005
10418.31 891
10419.28 857
10420.24 888
10421.21 964
10422.17 921
10423.13 988
10424.10 1000
10425.06 1006
10426.03 914
10426.99 964
10427.96 1038
10428.92 1038
10429.88 970
10430.85 974
10431.81 920
10432.78 926
10433.74 973
10434.71 918
10435.67 969
10436.64 892
10437.60 872
10438.57 889
10439.53 841
10440.50 779
10441.46 781
10442.43 831
10443.39 844
10444.36 822
10445.32 868
10446.29 825
10447.25 829
10448.22 854
10449.18 931
10450.15 842
10451.11 844
10452.08 855
10453.04 893
10454.01 891
10454.97 841
10455.94 858
10456.91 893
10457.87 827
10458.84 852
10459.80 907
10460.77 826
10461.73 819
10462.70 804
10463.67 739
10464.63 801
10465.60 827
10466.56 881
10467.53 866
10468.50 778
10469.46 871
10470.43 899
10471.40 862
10472.36 852
10473.33 834
10474.30 765
10475.26 784
10476.23 803
10477.19 872
10478.16 816
10479.13 806
10480.09 823
10481.06 875
10482.03 790
10483.00 851
10483.96 810
10484.93 809
10485.90 836
10486.86 799
10487.83 882
10488.80 815
10489.76 757
10490.73 783
10491.70 824
10492.67 840
10493.63 827
10494.60 852
10495.57 877
10496.54 858
10497.50 776
10498.47 807
10499.44 764
10500.41 760
10501.37 858
10502.34 849
10503.31 834
10504.28 830
10505.25 847
10506.21 835
10507.18 828
10508.15 842
10509.12 852
10510.09 885
10511.05 821
10512.02 835
10512.99 845
10513.96 805
10514.93 789
10515.90 870
10516.86 850
10517.83 869
10518.80 838
10519.77 831
10520.74 854
10521.71 832
10522.68 830
10523.64 812
10524.61 802
10525.58 813
10526.55 780
10527.52 809
10528.49 805
10529.46 887
10530.43 837
10531.40 838
10532.36 855
10533.33 817
10534.30 812
10535.27 814
10536.24 836
10537.21 825
10538.18 843
10539.15 830
10540.12 876
10541.09 963
10542.06 885
10543.03 850
10544.00 805
10544.97 817
10545.94 863
10546.91 875
10547.88 824
10548.85 839
10549.82 900
10550.79 861
10551.76 835
10552.73 874
10553.70 871
10554.67 882
10555.64 847
10556.61 902
10557.58 897
10558.55 836
10559.52 848
10560.49 842
10561.46 888
10562.43 888
10563.40 940
10564.37 876
10565.34 885
10566.31 938
10567.28 894
10568.25 939
10569.23 996
10570.20 942
10571.17 958
10572.14 919
10573.11 922
10574.08 983
10575.05 942
10576.02 909
10576.99 918
10577.96 952
10578.94 860
10579.91 878
10580.88 849
10581.85 836
10582.82 830
10583.79 859
10584.76 879
10585.74 916
10586.71 880
10587.68 828
10588.65 937
10589.62 874
10590.60 866
10591.57 908
10592.54 881
10593.51 833
10594.48 819
10595.45 911
10596.43 893
10597.40 868
10598.37 844
10599.34 910
10600.32 905
10601.29 844
10602.26 928
10603.23 852
10604.21 882
10605.18 900
10606.15 885
10607.12 841
10608.10 868
10609.07 858
10610.04 825
10611.01 843
10611.99 839
10612.96 810
10613.93 866
10614.91 849
10615.88 861
10616.85 850
10617.82 801
10618.80 850
10619.77 878
10620.74 798
10621.72 830
10622.69 783
10623.66 863
10624.64 906
10625.61 882
10626.58 909
10627.56 865
10628.53 869
10629.51 928
10630.48 905
10631.45 946
10632.43 982
10633.40 913
10634.37 904
10635.35 853
10636.32 874
10637.30 909
10638.27 884
10639.24 867
10640.22 919
10641.19 913
10642.17 896
10643.14 919
10644.11 986
10645.09 1037
10646.06 897
10647.04 971
10648.01 1017
10648.99 968
10649.96 955
10650.94 963
10651.91 929
10652.89 1010
10653.86 961
10654.83 908
10655.81 947
10656.78 880
10657.76 920
10658.73 913
10659.71 882
10660.68 852
10661.66 897
10662.63 849
10663.61 897
10664.59 854
10665.56 832
10666.54 865
10667.51 911
10668.49 877
10669.46 868
10670.44 936
10671.41 877
10672.39 920
10673.36 899
10674.34 927
10675.32 894
10676.29 941
10677.27 893
10678.24 830
10679.22 881
10680.19 839
10681.17 886
10682.15 856
10683.12 832
10684.10 878
10685.08 851
10686.05 847
10687.03 854
10688.00 876
10688.98 922
10689.96 860
10690.93 895
10691.91 960
10692.89 939
10693.86 968
10694.84 880
10695.82 871
10696.79 860
10697.77 943
10698.75 943
10699.72 831
10700.70 853
10701.68 820
10702.65 907
10703.63 827
10704.61 865
10705.59 875
10706.56 877
10707.54 904
10708.52 918
10709.49 807
10710.47 851
10711.45 818
10712.43 883
10713.40 906
10714.38 911
10715.36 785
10716.34 806
10717.31 857
10718.29 862
10719.27 785
10720.25 841
10721.22 838
10722.20 943
10723.18 883
10724.16 876
10725.14 810
10726.11 866
10727.09 854
10728.07 871
10729.05 841
10730.03 853
10731.01 799
10731.98 816
10732.96 854
10733.94 785
10734.92 824
10735.90 826
10736.88 835
10737.85 812
10738.83 769
10739.81 821
10740.79 859
10741.77 836
10742.75 830
10743.73 812
10744.71 887
10745.69 846
10746.66 887
10747.64 908
10748.62 842
10749.60 901
10750.58 854
10751.56 869
10752.54 832
10753.52 922
10754.50 907
10755.48 899
10756.46 843
10757.44 865
10758.42 829
10759.39 869
10760.37 841
10761.35 818
10762.33 896
10763.31 913
10764.29 900
10765.27 845
10766.25 889
10767.23 882
10768.21 855
10769.19 820
10770.17 873
10771.15 952
10772.13 798
10773.11 886
10774.09 842
10775.07 821
10776.05 820
10777.03 858
10778.02 854
10779.00 865
10779.98 833
10780.96 840
10781.94 849
10782.92 828
10783.90 878
10784.88 843
10785.86 853
10786.84 932
10787.82 891
10788.80 887
10789.78 941
10790.76 833
10791.75 914
10792.73 863
10793.71 897
10794.69 902
10795.67 920
10796.65 914
10797.63 900
10798.61 855
10799.60 842
10800.58 874
10801.56 915
10802.54 882
10803.52 887
10804.50 865
10805.49 873
10806.47 823
10807.45 784
10808.43 850
10809.41 900
10810.39 856
10811.38 882
10812.36 912
10813.34 850
10814.32 856
10815.30 925
10816.29 903
10817.27 916
10818.25 845
10819.23 915
10820.22 905
10821.20 946
10822.18 884
10823.16 902
10824.15 882
10825.13 871
10826.11 803
10827.09 911
10828.08 889
10829.06 892
10830.04 915
10831.02 905
10832.01 908
10832.99 892
10833.97 989
10834.96 903
10835.94 907
10836.92 915
10837.91 934
10838.89 956
10839.87 896
10840.85 884
10841.84 948
10842.82 894
10843.81 1048
10844.79 977
10845.77 953
10846.76 994
10847.74 946
10848.72 943
10849.71 948
10850.69 928
10851.67 928
10852.66 924
10853.64 935
10854.63 994
10855.61 977
10856.59 941
10857.58 983
10858.56 953
10859.55 961
10860.53 959
10861.51 927
10862.50 1052
10863.48 982
10864.47 992
10865.45 982
10866.44 950
10867.42 1010
10868.41 1031
10869.39 1047
10870.37 993
10871.36 1022
10872.34 1041
10873.33 961
10874.31 1022
10875.30 1019
10876.28 935
10877.27 959
10878.25 1051
10879.24 1015
10880.22 986
10881.21 1014
10882.19 1076
10883.18 1027
10884.16 1088
10885.15 1056
10886.13 1070
10887.12 1053
10888.11 1112
10889.09 1112
10890.08 1064
10891.06 1072
10892.05 1072
10893.03 1102
10894.02 1186
10895.00 1121
10895.99 1178
10896.98 1131
10897.96 1112
10898.95 1115
10899.93 1093
10900.92 1118
10901.91 1119
10902.89 1126
10903.88 1053
10904.86 1123
10905.85 1077
10906.84 1136
10907.82 1076
10908.81 1150
10909.80 1136
10910.78 1170
10911.77 1187
10912.76 1167
10913.74 1167
10914.73 1163
10915.72 1255
10916.70 1204
10917.69 1107
10918.68 1156
10919.66 1226
10920.65 1214
10921.64 1227
10922.62 1258
10923.61 1288
10924.60 1369
10925.58 1198
10926.57 1180
10927.56 1267
10928.55 1209
10929.53 1133
10930.52 1240
10931.51 1284
10932.50 1232
10933.48 1158
10934.47 1178
10935.46 1245
10936.45 1300
10937.43 1195
10938.42 1255
10939.41 1234
10940.40 1247
10941.38 1309
10942.37 1331
10943.36 1333
10944.35 1396
10945.34 1327
10946.32 1334
10947.31 1422
10948.30 1398
10949.29 1442
10950.28 1357
10951.27 1352
10952.25 1365
10953.24 1511
10954.23 1451
10955.22 1391
10956.21 1383
10957.20 1379
10958.18 1420
10959.17 1367
10960.16 1342
10961.15 1416
10962.14 1368
10963.13 1453
10964.12 1394
10965.11 1527
10966.10 1492
10967.08 1672
10968.07 1606
10969.06 1562
10970.05 1534
10971.04 1589
10972.03 1604
10973.02 1451
10974.01 1484
10975.00 1478
10975.99 1369
10976.98 1335
10977.97 1407
10978.96 1361
10979.95 1412
10980.94 1415
10981.92 1403
10982.91 1500
10983.90 1509
10984.89 1462
10985.88 1458
10986.87 1434
10987.86 1425
10988.85 1401
10989.84 1464
10990.83 1464
10991.82 1494
10992.81 1454
10993.80 1510
10994.79 1520
10995.78 1467
10996.78 1475
10997.77 1440
10998.76 1396
10999.75 1520
11000.74 1494
11001.73 1541
11002.72 1509
11003.71 1539
11004.70 1656
11005.69 1758
11006.68 1849
11007.67 1891
11008.66 1986
11009.65 2018
11010.64 1966
11011.64 1911
11012.63 1859
11013.62 1783
11014.61 1739
11015.60 1572
11016.59 1468
11017.58 1426
11018.57 1462
11019.57 1281
11020.56 1270
11021.55 1406
11022.54 1364
11023.53 1429
11024.52 1401
11025.51 1386
11026.51 1456
11027.50 1435
11028.49 1358
11029.48 1283
11030.47 1283
11031.47 1326
11032.46 1319
11033.45 1317
11034.44 1183
11035.43 1198
11036.43 1264
11037.42 1285
11038.41 1294
11039.40 1232
11040.39 1285
11041.39 1318
11042.38 1289
11043.37 1263
11044.36 1237
11045.36 1239
11046.35 1184
11047.34 1300
11048.34 1230
11049.33 1175
11050.32 1168
11051.31 1273
11052.31 1254
11053.30 1140
11054.29 1253
11055.29 1219
11056.28 1179
11057.27 1152
11058.26 1126
11059.26 1090
11060.25 1085
11061.24 1108
11062.24 1072
11063.23 1042
11064.22 1133
11065.22 1147
11066.21 1152
11067.20 1144
11068.20 1149
11069.19 1107
11070.19 1149
11071.18 1134
11072.17 1161
11073.17 1164
11074.16 1173
11075.15 1093
11076.15 1137
11077.14 1157
11078.14 1091
11079.13 1154
11080.12 1089
11081.12 1155
11082.11 1139
11083.11 1159
11084.10 1134
11085.10 1094
11086.09 1158
11087.08 1116
11088.08 1108
11089.07 1084
11090.07 1110
11091.06 1109
11092.06 1114
11093.05 1108
11094.05 1085
11095.04 1072
11096.04 1037
11097.03 1069
11098.03 1006
11099.02 1001
11100.02 1002
11101.01 1088
11102.01 1118
11103.00 1115
11104.00 1038
11104.99 1075
11105.99 1052
11106.98 1119
11107.98 1101
11108.97 1061
11109.97 1041
11110.96 1070
11111.96 1070
11112.95 1104
11113.95 1123
11114.95 1057
11115.94 991
11116.94 1024
11117.93 1108
11118.93 1080
11119.93 1050
11120.92 1091
11121.92 1019
11122.91 1003
11123.91 991
11124.91 1057
11125.90 1009
11126.90 1046
11127.89 955
11128.89 962
11129.89 987
11130.88 1030
11131.88 1074
11132.88 1003
11133.87 988
11134.87 1131
11135.87 1057
11136.86 1066
11137.86 1026
11138.86 976
11139.85 1095
11140.85 1013
11141.85 1004
11142.84 1008
11143.84 930
11144.84 1008
11145.83 998
11146.83 958
11147.83 1012
11148.83 987
11149.82 1022
11150.82 960
11151.82 1039
11152.82 931
11153.81 956
11154.81 1008
11155.81 984
11156.80 961
11157.80 917
11158.80 949
11159.80 968
11160.80 1001
11161.79 922
11162.79 965
11163.79 937
11164.79 965
11165.78 952
11166.78 950
11167.78 940
11168.78 964
11169.78 945
11170.78 910
11171.77 946
11172.77 996
11173.77 953
11174.77 890
11175.77 914
11176.77 943
11177.76 918
11178.76 992
11179.76 1039
11180.76 899
11181.76 908
11182.76 922
11183.76 918
11184.75 941
11185.75 925
11186.75 939
11187.75 957
11188.75 916
11189.75 966
11190.75 980
11191.75 928
11192.75 945
11193.75 929
11194.75 931
11195.74 938
11196.74 917
11197.74 896
11198.74 941
11199.74 924
11200.74 929
11201.74 901
11202.74 965
11203.74 940
11204.74 904
11205.74 885
11206.74 910
11207.74 947
11208.74 877
11209.74 959
11210.74 954
11211.74 975
11212.74 965
11213.74 981
11214.74 949
11215.74 934
11216.74 917
11217.74 882
11218.74 929
11219.74 981
11220.74 917
11221.74 868
11222.74 864
11223.74 944
11224.74 921
11225.74 995
11226.74 1004
11227.75 887
11228.75 919
11229.75 890
11230.75 907
11231.75 851
11232.75 881
11233.75 953
11234.75 907
11235.75 915
11236.75 872
11237.76 914
11238.76 959
11239.76 918
11240.76 876
11241.76 944
11242.76 980
11243.76 919
11244.76 911
11245.77 913
11246.77 898
11247.77 947
11248.77 916
11249.77 956
11250.77 875
11251.78 880
11252.78 897
11253.78 963
11254.78 841
11255.78 841
11256.79 883
11257.79 945
11258.79 862
11259.79 810
11260.79 874
11261.80 851
11262.80 858
11263.80 930
11264.80 951
11265.81 922
11266.81 893
11267.81 903
11268.81 884
11269.82 937
11270.82 910
11271.82 963
11272.82 935
11273.83 833
11274.83 923
11275.83 981
11276.84 982
11277.84 956
11278.84 864
11279.85 885
11280.85 890
11281.85 928
11282.85 961
11283.86 967
11284.86 1020
11285.86 1018
11286.87 960
11287.87 980
11288.87 929
11289.88 964
11290.88 976
11291.89 971
11292.89 949
11293.89 985
11294.90 903
11295.90 901
11296.90 935
11297.91 885
11298.91 889
11299.92 900
11300.92 968
11301.92 900
11302.93 964
11303.93 1001
11304.94 933
11305.94 913
11306.94 933
11307.95 938
11308.95 969
11309.96 949
11310.96 939
11311.97 1015
11312.97 886
11313.98 910
11314.98 902
11315.98 987
11316.99 959
11317.99 1001
11319.00 1054
11320.00 1054
11321.01 995
11322.01 997
11323.02 1037
11324.02 1052
11325.03 1007
11326.03 957
11327.04 948
11328.04 1038
11329.05 960
11330.05 925
11331.06 966
11332.07 918
11333.07 898
11334.08 920
11335.08 968
11336.09 951
11337.09 932
11338.10 956
11339.10 951
11340.11 936
11341.12 966
11342.12 880
11343.13 912
11344.13 899
11345.14 925
11346.15 963
11347.15 987
11348.16 959
11349.16 929
11350.17 878
11351.18 953
11352.18 946
11353.19 948
11354.20 982
11355.20 953
11356.21 951
11357.21 959
11358.22 974
11359.23 974
11360.23 921
11361.24 867
11362.25 899
11363.25 948
11364.26 936
11365.27 890
11366.28 888
11367.28 926
11368.29 964
11369.30 935
11370.30 975
11371.31 912
11372.32 936
11373.32 937
11374.33 926
11375.34 979
11376.35 988
11377.35 933
11378.36 915
11379.37 895
11380.38 920
11381.38 972
11382.39 925
11383.40 950
11384.41 927
11385.41 927
11386.42 927
11387.43 931
11388.44 931
11389.45 986
11390.45 1030
11391.46 985
11392.47 927
11393.48 916
11394.49 1003
11395.49 934
11396.50 974
11397.51 927
11398.52 942
11399.53 947
11400.54 966
11401.55 936
11402.55 917
11403.56 977
11404.57 1002
11405.58 1019
11406.59 975
11407.60 1033
11408.61 978
11409.61 933
11410.62 918
11411.63 990
11412.64 969
11413.65 954
11414.66 931
11415.67 1004
11416.68 982
11417.69 968
11418.70 953
11419.71 921
11420.71 972
11421.72 995
11422.73 1060
11423.74 1038
11424.75 1002
11425.76 1020
11426.77 1004
11427.78 1063
11428.79 993
11429.80 990
11430.81 1029
11431.82 1042
11432.83 995
11433.84 969
11434.85 992
11435.86 1052
11436.87 998
11437.88 1037
11438.89 1026
11439.90 1091
11440.91 1081
11441.92 997
11442.93 1003
11443.94 988
11444.95 1064
11445.96 1056
11446.97 987
11447.98 979
11448.99 994
11450.00 1043
11451.01 999
11452.03 1016
11453.04 1030
11454.05 1119
11455.06 1145
11456.07 1093
11457.08 1112
11458.09 1093
11459.10 1016
11460.11 1051
11461.12 1113
11462.14 1059
11463.15 1095
11464.16 1092
11465.17 1169
11466.18 1068
11467.19 1007
11468.20 1137
11469.21 1112
11470.23 1091
11471.24 1136
11472.25 1143
11473.26 1118
11474.27 1159
11475.28 1111
11476.30 1133
11477.31 1102
11478.32 1060
11479.33 1063
11480.34 1076
11481.36 1085
11482.37 1159
11483.38 1105
11484.39 1177
11485.40 1111
11486.42 1093
11487.43 1202
11488.44 1184
11489.45 1128
11490.47 1148
11491.48 1215
11492.49 1170
11493.50 1159
11494.52 1084
11495.53 1129
11496.54 1119
11497.55 1133
11498.57 1171
11499.58 1176
11500.59 1182
11501.61 1176
11502.62 1214
11503.63 1179
11504.64 1143
11505.66 1168
11506.67 1240
11507.68 1287
11508.70 1243
11509.71 1211
11510.72 1274
11511.74 1203
11512.75 1199
11513.76 1210
11514.78 1183
11515.79 1165
11516.80 1169
11517.82 1203
11518.83 1189
11519.84 1272
11520.86 1285
11521.87 1222
11522.89 1262
11523.90 1277
11524.91 1195
11525.93 1267
11526.94 1282
11527.96 1254
11528.97 1247
11529.98 1241
11531.00 1324
11532.01 1329
11533.03 1286
11534.04 1331
11535.06 1400
11536.07 1367
11537.08 1347
11538.10 1325
11539.11 1391
11540.13 1466
11541.14 1466
11542.16 1409
11543.17 1388
11544.19 1330
11545.20 1430
11546.22 1441
11547.23 1402
11548.25 1368
11549.26 1451
11550.28 1535
11551.29 1461
11552.31 1446
11553.32 1434
11554.34 1512
11555.35 1449
11556.37 1446
11557.38 1566
11558.40 1521
11559.41 1604
11560.43 1620
11561.45 1592
11562.46 1571
11563.48 1642
11564.49 1693
11565.51 1669
11566.52 1678
11567.54 1605
11568.56 1614
11569.57 1670
11570.59 1625
11571.60 1748
11572.62 1696
11573.64 1732
11574.65 1782
11575.67 1754
11576.68 1703
11577.70 1764
11578.72 1830
11579.73 1867
11580.75 1911
11581.77 1799
11582.78 1908
11583.80 1958
11584.82 1945
11585.83 1920
11586.85 2029
11587.87 2110
11588.88 2131
11589.90 2137
11590.92 2137
11591.93 2285
11592.95 2427
11593.97 2378
11594.98 2366
11596.00 2289
11597.02 2357
11598.03 2443
11599.05 2469
11600.07 2565
11601.09 2566
11602.10 2540
11603.12 2842
11604.14 3223
11605.16 3501
11606.17 3857
11607.19 4316
11608.21 4555
11609.23 4832
11610.24 4741
11611.26 4531
11612.28 4445
11613.30 4003
11614.32 3627
11615.33 3255
11616.35 2952
11617.37 2639
11618.39 2451
11619.41 2312
11620.42 2186
11621.44 2144
11622.46 2219
11623.48 2168
11624.50 2144
11625.51 2154
11626.53 2124
11627.55 2107
11628.57 1981
11629.59 1990
11630.61 1886
11631.63 1817
11632.64 1833
11633.66 1795
11634.68 1895
11635.70 1778
11636.72 1763
11637.74 1796
11638.76 1797
11639.78 1793
11640.80 1745
11641.81 1788
11642.83 1706
11643.85 1752
11644.87 1705
11645.89 1803
11646.91 1751
11647.93 1789
11648.95 1738
11649.97 1641
11650.99 1675
11652.01 1647
11653.03 1564
11654.05 1584
11655.07 1477
11656.09 1530
11657.11 1566
11658.13 1454
11659.15 1447
11660.17 1496
11661.19 1492
11662.21 1510
11663.23 1556
11664.25 1588
11665.27 1616
11666.29 1541
11667.31 1527
11668.33 1529
11669.35 1602
11670.37 1604
11671.39 1492
11672.41 1664
11673.43 1615
11674.45 1595
11675.47 1571
11676.49 1517
11677.51 1666
11678.53 1568
11679.55 1553
11680.57 1543
11681.59 1573
11682.61 1622
11683.64 1724
11684.66 1742
11685.68 1727
11686.70 1651
11687.72 1770
11688.74 1734
11689.76 1744
11690.78 1748
11691.80 1767
11692.83 1693
11693.85 1704
11694.87 1750
11695.89 1681
11696.91 1567
11697.93 1677
11698.95 1595
11699.98 1609
11701.00 1743
11702.02 1644
11703.04 1583
11704.06 1546
11705.08 1512
11706.11 1531
11707.13 1548
11708.15 1526
11709.17 1500
11710.19 1489
11711.22 1555
11712.24 1474
11713.26 1443
11714.28 1526
11715.31 1537
11716.33 1540
11717.35 1510
11718.37 1462
11719.40 1424
11720.42 1407
11721.44 1392
11722.46 1351
11723.49 1339
11724.51 1395
11725.53 1422
11726.55 1397
11727.58 1355
11728.60 1337
11729.62 1330
11730.65 1338
11731.67 1269
11732.69 1258
11733.71 1204
11734.74 1167
11735.76 1254
11736.78 1212
11737.81 1169
11738.83 1148
11739.85 1230
11740.88 1252
11741.90 1271
11742.92 1201
11743.95 1218
11744.97 1208
11746.00 1154
11747.02 1154
11748.04 1270
11749.07 1242
11750.09 1210
11751.11 1196
11752.14 1122
11753.16 1154
11754.19 1191
11755.21 1172
11756.23 1169
11757.26 1146
11758.28 1084
11759.31 1187
11760.33 1146
11761.36 1162
11762.38 1162
11763.40 1100
11764.43 1061
11765.45 1104
11766.48 1081
11767.50 1109
11768.53 1062
11769.55 1074
11770.58 1109
11771.60 1066
11772.63 1085
11773.65 1101
11774.68 1138
11775.70 1030
11776.73 1100
11777.75 1122
11778.78 1046
11779.80 1029
11780.83 1098
11781.85 1039
11782.88 1008
11783.90 1029
11784.93 1080
11785.95 1062
11786.98 1086
11788.00 1040
11789.03 994
11790.05 1038
11791.08 1052
11792.11 1058
11793.13 987
11794.16 1025
11795.18 1078
11796.21 1069
11797.23 1065
11798.26 1037
11799.29 964
11800.31 992
11801.34 981
11802.36 986
11803.39 990
11804.42 1046
11805.44 1002
11806.47 1010
11807.50 1033
11808.52 1013
11809.55 960
11810.57 933
11811.60 994
11812.63 965
11813.65 1034
11814.68 1059
11815.71 1006
11816.73 985
11817.76 987
11818.79 923
11819.81 971
11820.84 922
11821.87 914
11822.90 999
11823.92 938
11824.95 923
11825.98 1004
11827.00 972
11828.03 983
11829.06 997
11830.09 932
11831.11 984
11832.14 1011
11833.17 967
11834.20 966
11835.22 963
11836.25 968
11837.28 1070
11838.31 1007
11839.33 904
11840.36 908
11841.39 886
11842.42 929
11843.45 983
11844.47 1043
11845.50 1025
11846.53 946
11847.56 951
11848.59 931
11849.61 972
11850.64 926
11851.67 977
11852.70 920
11853.73 951
11854.75 914
11855.78 898
11856.81 994
11857.84 966
11858.87 933
11859.90 959
11860.93 992
11861.95 971
11862.98 953
11864.01 961
11865.04 899
11866.07 926
11867.10 959
11868.13 983
11869.16 963
11870.19 955
11871.21 993
11872.24 1007
11873.27 979
11874.30 1053
11875.33 1009
11876.36 956
11877.39 964
11878.42 927
11879.45 926
11880.48 938
11881.51 1053
11882.54 1027
11883.57 953
11884.60 931
11885.63 962
11886.66 970
11887.69 953
11888.72 982
11889.75 935
11890.78 1020
11891.81 1011
11892.84 976
11893.87 923
11894.90 979
11895.93 990
11896.96 922
11897.99 953
11899.02 1014
11900.05 1014
11901.08 974
11902.11 975
11903.14 1003
11904.17 960
11905.20 1034
11906.23 1041
11907.26 1040
11908.29 1059
11909.32 1059
11910.35 1065
11911.38 1045
11912.42 1028
11913.45 1030
11914.48 970
11915.51 1023
11916.54 945
11917.57 1025
11918.60 980
11919.63 1087
11920.66 1040
11921.70 1028
11922.73 1009
11923.76 1013
11924.79 1008
11925.82 1066
11926.85 1072
11927.88 1027
11928.92 1025
11929.95 951
11930.98 1017
11932.01 998
11933.04 1067
11934.07 1061
11935.11 1072
11936.14 1125
11937.17 1091
11938.20 1207
11939.23 1211
11940.27 1286
11941.30 1168
11942.33 1281
11943.36 1237
11944.40 1157
11945.43 1218
11946.46 1219
11947.49 1170
11948.53 1116
11949.56 1073
11950.59 1052
11951.62 955
11952.66 945
11953.69 974
11954.72 949
11955.75 1018
11956.79 991
11957.82 984
11958.85 1005
11959.88 1038
11960.92 948
11961.95 874
11962.98 983
11964.02 1008
11965.05 965
11966.08 955
11967.12 944
11968.15 1015
11969.18 990
11970.22 1008
11971.25 988
11972.28 931
11973.32 911
11974.35 897
11975.38 972
11976.42 932
11977.45 974
11978.49 938
11979.52 938
11980.55 918
11981.59 899
11982.62 979
11983.66 963
11984.69 1001
11985.72 995
11986.76 1012
11987.79 1004
11988.83 932
11989.86 943
11990.89 925
11991.93 951
11992.96 991
11994.00 1033
11995.03 985
11996.07 953
11997.10 942
11998.14 981
11999.17 971
12000.20 967
12001.24 901
12002.27 935
12003.31 955
12004.34 928
12005.38 874
12006.41 942
12007.45 914
12008.48 958
12009.52 929
12010.55 871
12011.59 872
12012.62 907
12013.66 889
12014.70 938
12015.73 964
12016.77 939
12017.80 998
12018.84 956
12019.87 890
12020.91 980
12021.94 1050
12022.98 1028
12024.02 963
12025.05 954
12026.09 983
12027.12 1040
12028.16 992
12029.19 950
12030.23 907
12031.27 883
12032.30 926
12033.34 943
12034.37 955
12035.41 979
12036.45 925
12037.48 988
12038.52 927
12039.56 990
12040.59 957
12041.63 883
12042.67 911
12043.70 881
12044.74 943
12045.78 942
12046.81 913
12047.85 969
12048.89 1022
12049.92 927
12050.96 958
12052.00 940
12053.03 874
12054.07 925
12055.11 973
12056.14 973
12057.18 970
12058.22 914
12059.26 965
12060.29 904
12061.33 872
12062.37 900
12063.41 929
12064.44 960
12065.48 928
12066.52 969
12067.56 962
12068.59 927
12069.63 891
12070.67 944
12071.71 893
12072.74 868
12073.78 903
12074.82 937
12075.86 899
12076.90 855
12077.93 908
12078.97 941
12080.01 911
12081.05 938
12082.09 927
12083.13 925
12084.16 939
12085.20 928
12086.24 882
12087.28 892
12088.32 936
12089.36 948
12090.39 950
12091.43 951
12092.47 881
12093.51 865
12094.55 868
12095.59 969
12096.63 960
12097.67 964
12098.70 942
12099.74 935
12100.78 927
12101.82 926
12102.86 926
12103.90 976
12104.94 963
12105.98 838
12107.02 898
12108.06 941
12109.10 937
12110.14 1003
12111.18 948
12112.22 981
12113.25 928
12114.29 902
12115.33 887
12116.37 905
12117.41 927
12118.45 891
12119.49 863
12120.53 896
12121.57 905
12122.61 890
12123.65 900
12124.69 886
12125.73 822
12126.77 830
12127.81 868
12128.85 826
12129.89 821
12130.93 848
12131.97 838
12133.02 903
12134.06 878
12135.10 873
12136.14 800
12137.18 818
12138.22 859
12139.26 840
12140.30 804
12141.34 802
12142.38 780
12143.42 847
12144.46 850
12145.50 854
12146.54 893
12147.59 917
12148.63 847
12149.67 880
12150.71 857
12151.75 838
12152.79 903
12153.83 829
12154.87 810
12155.92 811
12156.96 801
12158.00 815
12159.04 784
12160.08 818
12161.12 827
12162.17 849
12163.21 807
12164.25 841
12165.29 828
12166.33 823
12167.37 816
12168.42 802
12169.46 807
12170.50 753
12171.54 796
12172.58 843
12173.63 786
12174.67 802
12175.71 789
12176.75 868
12177.80 825
12178.84 759
12179.88 785
12180.92 812
12181.97 820
12183.01 834
12184.05 810
12185.09 819
12186.14 874
12187.18 819
12188.22 805
12189.26 844
12190.31 785
12191.35 829
12192.39 811
12193.44 808
12194.48 765
12195.52 839
12196.57 827
12197.61 790
12198.65 767
12199.70 782
12200.74 867
12201.78 794
12202.83 754
12203.87 798
12204.91 813
12205.96 809
12207.00 821
12208.04 799
12209.09 779
12210.13 777
12211.17 774
12212.22 798
12213.26 787
12214.31 838
12215.35 825
12216.39 829
12217.44 764
12218.48 753
12219.53 772
12220.57 800
12221.61 766
12222.66 774
12223.70 789
12224.75 828
12225.79 744
12226.84 719
12227.88 768
12228.93 717
12229.97 808
12231.01 789
12232.06 794
12233.10 810
12234.15 772
12235.19 790
12236.24 796
12237.28 786
12238.33 799
12239.37 822
12240.42 884
12241.46 853
12242.51 807
12243.55 803
12244.60 787
12245.64 803
12246.69 816
12247.74 770
12248.78 757
12249.83 757
12250.87 840
12251.92 803
12252.96 816
12254.01 800
12255.05 753
12256.10 777
12257.15 767
12258.19 749
12259.24 754
12260.28 755
12261.33 747
12262.37 756
12263.42 722
12264.47 755
12265.51 698
12266.56 732
12267.61 774
12268.65 733
12269.70 720
12270.74 794
12271.79 782
12272.84 753
12273.88 762
12274.93 730
12275.98 726
12277.02 766
12278.07 793
12279.12 731
12280.16 701
12281.21 727
12282.26 778
12283.30 753
12284.35 708
12285.40 716
12286.44 743
12287.49 742
12288.54 705
12289.59 709
12290.63 762
12291.68 724
12292.73 790
12293.77 750
12294.82 737
12295.87 767
12296.92 756
12297.96 841
12299.01 765
12300.06 719
12301.11 700
12302.15 789
12303.20 733
12304.25 740
12305.30 719
12306.35 695
12307.39 705
12308.44 706
12309.49 739
12310.54 743
12311.59 711
12312.63 731
12313.68 761
12314.73 702
12315.78 736
12316.83 730
12317.88 757
12318.92 709
12319.97 701
12321.02 724
12322.07 761
12323.12 772
12324.17 717
12325.21 719
12326.26 724
12327.31 772
12328.36 808
12329.41 736
12330.46 671
12331.51 722
12332.56 736
12333.61 682
12334.65 697
12335.70 699
12336.75 695
12337.80 765
12338.85 731
12339.90 757
12340.95 740
12342.00 724
12343.05 729
12344.10 738
12345.15 736
12346.20 797
12347.25 756
12348.30 724
12349.35 708
12350.40 689
12351.45 744
12352.50 698
12353.55 745
12354.60 745
12355.65 722
12356.70 758
12357.75 715
12358.80 760
12359.85 742
12360.90 656
12361.95 665
12363.00 719
12364.05 676
12365.10 711
12366.15 749
12367.20 778
12368.25 733
12369.30 738
12370.35 768
12371.40 718
12372.45 717
12373.50 697
12374.55 728
12375.60 785
12376.65 785
12377.70 752
12378.76 734
12379.81 760
12380.86 685
12381.91 735
12382.96 741
12384.01 723
12385.06 695
12386.11 716
12387.17 745
12388.22 726
12389.27 737
12390.32 766
12391.37 712
12392.42 733
12393.47 763
12394.53 687
12395.58 740
12396.63 740
12397.68 686
12398.73 711
12399.78 739
12400.84 692
12401.89 693
12402.94 728
12403.99 745
12405.04 723
12406.10 704
12407.15 776
12408.20 811
12409.25 737
12410.31 750
12411.36 773
12412.41 769
12413.46 735
12414.51 759
12415.57 762
12416.62 743
12417.67 699
12418.72 742
12419.78 672
12420.83 752
12421.88 791
12422.94 757
12423.99 719
12425.04 782
12426.09 765
12427.15 726
12428.20 813
12429.25 830
12430.31 784
12431.36 741
12432.41 763
12433.47 748
12434.52 760
12435.57 733
12436.63 753
12437.68 761
12438.73 750
12439.79 753
12440.84 676
12441.89 743
12442.95 747
12444.00 722
12445.06 768
12446.11 801
12447.16 833
12448.22 766
12449.27 712
12450.33 746
12451.38 750
12452.43 801
12453.49 807
12454.54 725
12455.60 718
12456.65 775
12457.70 774
12458.76 682
12459.81 737
12460.87 736
12461.92 757
12462.98 765
12464.03 807
12465.09 822
12466.14 731
12467.19 752
12468.25 747
12469.30 783
12470.36 806
12471.41 760
12472.47 729
12473.52 708
12474.58 737
12475.63 747
12476.69 786
12477.74 797
12478.80 821
12479.85 775
12480.91 723
12481.97 736
12483.02 756
12484.08 763
12485.13 761
12486.19 783
12487.24 828
12488.30 785
12489.35 834
12490.41 824
12491.47 834
12492.52 793
12493.58 847
12494.63 836
12495.69 773
12496.74 804
12497.80 887
12498.86 929
12499.91 890
12500.97 966
12502.03 964
12503.08 1091
12504.14 1215
12505.19 1174
12506.25 1150
12507.31 1142
12508.36 1140
12509.42 1102
12510.48 1065
12511.53 1018
12512.59 965
12513.65 907
12514.70 832
12515.76 830
12516.82 751
12517.87 741
12518.93 857
12519.99 831
12521.04 753
12522.10 819
12523.16 808
12524.22 866
12525.27 784
12526.33 778
12527.39 802
12528.44 875
12529.50 788
12530.56 784
12531.62 755
12532.67 767
12533.73 794
12534.79 792
12535.85 769
12536.90 722
12537.96 776
12539.02 827
12540.08 881
12541.14 794
12542.19 762
12543.25 764
12544.31 856
12545.37 772
12546.43 791
12547.48 852
12548.54 793
12549.60 810
12550.66 805
12551.72 868
12552.77 814
12553.83 799
12554.89 798
12555.95 761
12557.01 785
12558.07 766
12559.13 789
12560.18 742
12561.24 776
12562.30 804
12563.36 789
12564.42 745
12565.48 785
12566.54 825
12567.60 862
12568.65 856
12569.71 844
12570.77 771
12571.83 808
12572.89 815
12573.95 793
12575.01 767
12576.07 781
12577.13 804
12578.19 800
12579.25 832
12580.31 793
12581.37 880
12582.43 893
12583.49 933
12584.55 917
12585.60 874
12586.66 927
12587.72 914
12588.78 942
12589.84 877
12590.90 883
12591.96 850
12593.02 820
12594.08 842
12595.14 839
12596.20 845
12597.26 827
12598.32 827
12599.39 867
12600.45 918
12601.51 840
12602.57 855
12603.63 787
12604.69 860
12605.75 803
12606.81 856
12607.87 800
12608.93 756
12609.99 800
12611.05 728
12612.11 740
12613.17 749
12614.23 794
12615.30 783
12616.36 786
12617.42 754
12618.48 806
12619.54 772
12620.60 780
12621.66 741
12622.72 710
12623.78 725
12624.85 736
12625.91 743
12626.97 697
12628.03 722
12629.09 778
12630.15 739
12631.22 742
12632.28 755
12633.34 732
12634.40 716
12635.46 769
12636.52 736
12637.59 745
12638.65 701
12639.71 657
12640.77 648
12641.83 678
12642.90 690
12643.96 688
12645.02 720
12646.08 740
12647.14 707
12648.21 685
12649.27 713
12650.33 761
12651.39 720
12652.46 760
12653.52 764
12654.58 750
12655.65 797
12656.71 734
12657.77 748
12658.83 751
12659.90 751
12660.96 743
12662.02 747
12663.09 789
12664.15 731
12665.21 704
12666.27 741
12667.34 783
12668.40 770
12669.46 749
12670.53 764
12671.59 731
12672.65 742
12673.72 774
12674.78 748
12675.84 733
12676.91 764
12677.97 776
12679.04 685
12680.10 733
12681.16 740
12682.23 706
12683.29 713
12684.35 738
12685.42 694
12686.48 687
12687.55 779
12688.61 743
12689.67 700
12690.74 757
12691.80 766
12692.87 714
12693.93 734
12695.00 759
12696.06 783
12697.12 790
12698.19 728
12699.25 765
12700.32 813
12701.38 695
12702.45 678
12703.51 699
12704.58 697
12705.64 751
12706.71 718
12707.77 691
12708.84 759
12709.90 774
12710.97 779
12712.03 705
12713.10 715
12714.16 759
12715.23 749
12716.29 792
12717.36 770
12718.42 711
12719.49 696
12720.55 707
12721.62 662
12722.68 666
12723.75 755
12724.81 722
12725.88 728
12726.95 663
12728.01 662
12729.08 716
12730.14 718
12731.21 751
12732.28 668
12733.34 714
12734.41 761
12735.47 739
12736.54 685
12737.61 658
12738.67 702
12739.74 738
12740.80 770
12741.87 706
12742.94 720
12744.00 738
12745.07 674
12746.14 736
12747.20 693
12748.27 685
12749.34 712
12750.40 704
12751.47 688
12752.54 670
12753.60 701
12754.67 650
12755.74 763
12756.80 714
12757.87 676
12758.94 648
12760.00 634
12761.07 647
12762.14 690
12763.21 660
12764.27 627
12765.34 663
12766.41 642
12767.47 631
12768.54 634
12769.61 671
12770.68 639
12771.74 710
12772.81 710
12773.88 663
12774.95 660
12776.02 625
12777.08 657
12778.15 679
12779.22 578
12780.29 631
12781.35 661
12782.42 618
12783.49 598
12784.56 656
12785.63 652
12786.70 604
12787.76 626
12788.83 586
12789.90 604
12790.97 621
12792.04 615
12793.11 631
12794.17 674
12795.24 627
12796.31 689
12797.38 627
12798.45 618
12799.52 624
12800.59 642
12801.65 690
12802.72 621
12803.79 635
12804.86 635
12805.93 626
12807.00 663
12808.07 673
12809.14 630
12810.21 619
12811.28 651
12812.34 642
12813.41 563
12814.48 623
12815.55 622
12816.62 641
12817.69 657
12818.76 670
12819.83 592
12820.90 603
12821.97 663
12823.04 652
12824.11 634
12825.18 621
12826.25 670
12827.32 645
12828.39 653
12829.46 694
12830.53 684
12831.60 668
12832.67 626
12833.74 711
12834.81 658
12835.88 625
12836.95 581
12838.02 627
12839.09 629
12840.16 586
12841.23 633
12842.30 635
12843.37 656
12844.44 627
12845.51 618
12846.58 650
12847.66 587
12848.73 570
12849.80 603
12850.87 628
12851.94 624
12853.01 577
12854.08 603
12855.15 607
12856.22 630
12857.29 597
12858.36 625
12859.44 632
12860.51 625
12861.58 618
12862.65 569
12863.72 599
12864.79 600
12865.86 591
12866.94 598
12868.01 609
12869.08 549
12870.15 617
12871.22 638
12872.29 600
12873.37 592
12874.44 586
12875.51 621
12876.58 598
12877.65 627
12878.73 633
12879.80 585
12880.87 643
12881.94 619
12883.01 602
12884.09 650
12885.16 619
12886.23 549
12887.30 586
12888.38 622
12889.45 589
12890.52 565
12891.59 584
12892.67 612
12893.74 617
12894.81 570
12895.88 636
12896.96 609
12898.03 567
12899.10 593
12900.18 615
12901.25 591
12902.32 548
12903.39 604
12904.47 525
12905.54 495
12906.61 575
12907.69 553
12908.76 533
12909.83 528
12910.91 525
12911.98 569
12913.05 599
12914.13 600
12915.20 567
12916.28 548
12917.35 573
12918.42 556
12919.50 548
12920.57 558
12921.64 587
12922.72 639
12923.79 620
12924.87 545
12925.94 620
12927.01 647
12928.09 631
12929.16 586
12930.24 519
12931.31 546
12932.38 575
12933.46 560
12934.53 586
12935.61 580
12936.68 598
12937.76 579
12938.83 582
12939.91 570
12940.98 605
12942.05 574
12943.13 600
12944.20 556
12945.28 517
12946.35 552
12947.43 603
12948.50 592
12949.58 570
12950.65 595
12951.73 582
12952.80 639
12953.88 583
12954.95 545
12956.03 589
12957.10 564
12958.18 608
12959.26 599
12960.33 576
12961.41 661
12962.48 623
12963.56 587
12964.63 551
12965.71 574
12966.78 574
12967.86 567
12968.94 559
12970.01 580
12971.09 590
12972.16 554
12973.24 571
12974.32 519
12975.39 559
12976.47 575
12977.54 588
12978.62 631
12979.70 614
12980.77 586
12981.85 585
12982.93 579
12984.00 562
12985.08 587
12986.15 578
12987.23 597
12988.31 603
12989.38 597
12990.46 593
12991.54 588
12992.61 563
12993.69 646
12994.77 576
12995.85 603
12996.92 598
12998.00 611
12999.08 630
13000.15 652
13001.23 520
13002.31 544
13003.38 580
13004.46 636
13005.54 569
13006.62 555
13007.69 591
13008.77 611
13009.85 618
13010.93 638
13012.00 632
13013.08 582
13014.16 619
13015.24 579
13016.32 550
13017.39 587
13018.47 584
13019.55 603
13020.63 587
13021.70 590
13022.78 567
13023.86 584
13024.94 572
13026.02 578
13027.10 594
13028.17 596
13029.25 601
13030.33 640
13031.41 598
13032.49 571
13033.57 587
13034.64 608
13035.72 622
13036.80 613
13037.88 585
13038.96 612
13040.04 647
13041.12 609
13042.19 642
13043.27 605
13044.35 581
13045.43 564
13046.51 575
13047.59 568
13048.67 622
13049.75 662
13050.83 618
13051.91 642
13052.99 616
13054.06 565
13055.14 579
13056.22 574
13057.30 643
13058.38 654
13059.46 654
13060.54 599
13061.62 633
13062.70 684
13063.78 641
13064.86 613
13065.94 576
13067.02 605
13068.10 624
13069.18 598
13070.26 595
13071.34 556
13072.42 639
13073.50 635
13074.58 578
13075.66 566
13076.74 599
13077.82 614
13078.90 567
13079.98 584
13081.06 587
13082.14 596
13083.22 533
13084.30 498
13085.38 569
13086.47 572
13087.55 558
13088.63 578
13089.71 564
13090.79 526
13091.87 549
13092.95 617
13094.03 594
13095.11 609
13096.19 533
13097.27 564
13098.36 583
13099.44 540
13100.52 550
13101.60 531
13102.68 529
13103.76 544
13104.84 523
13105.93 549
13107.01 523
13108.09 542
13109.17 582
13110.25 535
13111.33 555
13112.42 562
13113.50 531
13114.58 626
13115.66 604
13116.74 548
13117.82 587
13118.91 564
13119.99 544
13121.07 578
13122.15 505
13123.23 575
13124.32 542
13125.40 598
13126.48 558
13127.56 584
13128.65 576
13129.73 580
13130.81 594
13131.89 544
13132.98 533
13134.06 590
13135.14 568
13136.22 602
13137.31 564
13138.39 591
13139.47 558
13140.56 537
13141.64 579
13142.72 551
13143.81 544
13144.89 553
13145.97 562
13147.05 569
13148.14 573
13149.22 565
13150.30 535
13151.39 521
13152.47 572
13153.55 633
13154.64 631
13155.72 559
13156.81 555
13157.89 579
13158.97 554
13160.06 494
13161.14 469
13162.22 512
13163.31 542
13164.39 534
13165.48 556
13166.56 556
13167.64 552
13168.73 560
13169.81 568
13170.90 545
13171.98 565
13173.06 565
13174.15 552
13175.23 577
13176.32 557
13177.40 550
13178.49 582
13179.57 604
13180.66 621
13181.74 527
13182.82 523
13183.91 560
13184.99 568
13186.08 580
13187.16 575
13188.25 597
13189.33 561
13190.42 574
13191.50 597
13192.59 522
13193.67 530
13194.76 536
13195.84 521
13196.93 561
13198.01 529
13199.10 535
13200.19 569
13201.27 587
13202.36 619
13203.44 589
13204.53 537
13205.61 554
13206.70 561
13207.78 547
13208.87 519
13209.96 574
13211.04 552
13212.13 504
13213.21 538
13214.30 574
13215.38 573
13216.47 567
13217.56 547
13218.64 523
13219.73 585
13220.82 604
13221.90 563
13222.99 590
13224.07 594
13225.16 622
13226.25 528
13227.33 548
13228.42 529
13229.51 537
13230.59 539
13231.68 634
13232.77 556
13233.85 474
13234.94 541
13236.03 590
13237.11 528
13238.20 514
13239.29 529
13240.38 563
13241.46 590
13242.55 559
13243.64 536
13244.72 582
13245.81 546
13246.90 539
13247.99 553
13249.07 516
13250.16 584
13251.25 603
13252.34 583
13253.42 511
13254.51 574
13255.60 544
13256.69 602
13257.77 582
13258.86 583
13259.95 533
13261.04 561
13262.13 580
13263.21 603
13264.30 531
13265.39 568
13266.48 573
13267.57 609
13268.65 624
13269.74 569
13270.83 554
13271.92 592
13273.01 548
13274.10 547
13275.18 568
13276.27 575
13277.36 608
13278.45 575
13279.54 550
13280.63 562
13281.72 603
13282.80 580
13283.89 559
13284.98 625
13286.07 614
13287.16 570
13288.25 620
13289.34 552
13290.43 556
13291.52 539
13292.61 558
13293.69 560
13294.78 581
13295.87 589
13296.96 535
13298.05 539
13299.14 575
13300.23 587
13301.32 622
13302.41 607
13303.50 598
13304.59 606
13305.68 568
13306.77 564
13307.86 588
13308.95 589
13310.04 622
13311.13 564
13312.22 579
13313.31 602
13314.40 588
13315.49 572
13316.58 600
13317.67 629
13318.76 574
13319.85 582
13320.94 564
13322.03 592
13323.12 635
13324.21 591
13325.30 609
13326.39 628
13327.48 673
13328.57 636
13329.66 571
13330.75 594
13331.85 568
13332.94 606
13334.03 627
13335.12 595
13336.21 642
13337.30 613
13338.39 668
13339.48 597
13340.57 603
13341.66 576
13342.76 617
13343.85 583
13344.94 582
13346.03 656
13347.12 672
13348.21 567
13349.30 574
13350.40 616
13351.49 590
13352.58 609
13353.67 614
13354.76 594
13355.85 578
13356.95 593
13358.04 599
13359.13 565
13360.22 588
13361.31 635
13362.41 593
13363.50 639
13364.59 628
13365.68 646
13366.77 619
13367.87 622
13368.96 625
13370.05 597
13371.14 621
13372.24 639
13373.33 626
13374.42 664
13375.51 650
13376.61 682
13377.70 644
13378.79 664
13379.88 651
13380.98 615
13382.07 677
13383.16 628
13384.26 567
13385.35 640
13386.44 677
13387.54 622
13388.63 595
13389.72 608
13390.81 626
13391.91 626
13393.00 572
13394.09 544
13395.19 555
13396.28 574
13397.37 609
13398.47 600
13399.56 631
13400.66 599
13401.75 595
13402.84 630
13403.94 604
13405.03 592
13406.12 551
13407.22 612
13408.31 577
13409.41 556
13410.50 597
13411.59 602
13412.69 633
13413.78 606
13414.88 586
13415.97 648
13417.07 604
13418.16 599
13419.25 601
13420.35 586
13421.44 577
13422.54 607
13423.63 546
13424.73 572
13425.82 566
13426.92 607
13428.01 626
13429.11 617
13430.20 621
13431.29 583
13432.39 580
13433.48 577
13434.58 570
13435.67 602
13436.77 558
13437.86 622
13438.96 600
13440.06 553
13441.15 543
13442.25 588
13443.34 583
13444.44 604
13445.53 587
13446.63 646
13447.72 609
13448.82 610
13449.91 588
13451.01 586
13452.11 555
13453.20 564
13454.30 620
13455.39 603
13456.49 638
13457.59 618
13458.68 564
13459.78 553
13460.87 606
13461.97 631
13463.07 620
13464.16 654
13465.26 614
13466.35 576
13467.45 603
13468.55 616
13469.64 685
13470.74 613
13471.84 579
13472.93 623
13474.03 652
13475.13 637
13476.22 615
13477.32 626
13478.42 652
13479.51 624
13480.61 585
13481.71 605
13482.80 626
13483.90 601
13485.00 604
13486.10 638
13487.19 676
13488.29 645
13489.39 626
13490.48 644
13491.58 621
13492.68 609
13493.78 673
13494.87 615
13495.97 602
13497.07 623
13498.17 670
13499.26 656
13500.36 706
13501.46 655
13502.56 678
13503.65 670
13504.75 634
13505.85 622
13506.95 642
13508.05 709
13509.14 698
13510.24 696
13511.34 687
13512.44 648
13513.54 615
13514.64 653
13515.73 710
13516.83 692
13517.93 647
13519.03 647
13520.13 643
13521.23 604
13522.32 664
13523.42 668
13524.52 647
13525.62 611
13526.72 654
13527.82 638
13528.92 594
13530.02 597
13531.12 603
13532.21 571
13533.31 609
13534.41 564
13535.51 604
13536.61 573
13537.71 581
13538.81 617
13539.91 588
13541.01 630
13542.11 575
13543.21 598
13544.31 615
13545.41 555
13546.50 585
13547.60 582
13548.70 547
13549.80 576
13550.90 586
13552.00 584
13553.10 581
13554.20 575
13555.30 582
13556.40 615
13557.50 606
13558.60 599
13559.70 565
13560.80 540
13561.90 560
13563.00 605
13564.10 569
13565.20 571
13566.30 582
13567.41 603
13568.51 615
13569.61 585
13570.71 614
13571.81 672
13572.91 653
13574.01 558
13575.11 589
13576.21 622
13577.31 619
13578.41 615
13579.51 527
13580.61 528
13581.71 582
13582.82 573
13583.92 579
13585.02 549
13586.12 586
13587.22 556
13588.32 516
13589.42 551
13590.52 621
13591.63 585
13592.73 610
13593.83 635
13594.93 609
13596.03 566
13597.13 549
13598.24 581
13599.34 564
13600.44 610
13601.54 612
13602.64 625
13603.74 614
13604.85 596
13605.95 598
13607.05 594
13608.15 571
13609.25 620
13610.36 578
13611.46 536
13612.56 547
13613.66 572
13614.77 537
13615.87 621
13616.97 587
13618.07 644
13619.18 626
13620.28 573
13621.38 622
13622.48 611
13623.59 603
13624.69 608
13625.79 605
13626.89 610
13628.00 563
13629.10 559
13630.20 552
13631.31 553
13632.41 633
13633.51 597
13634.62 602
13635.72 596
13636.82 664
13637.93 682
13639.03 605
13640.13 640
13641.24 567
13642.34 595
13643.44 588
13644.55 618
13645.65 603
13646.75 679
13647.86 581
13648.96 593
13650.06 599
13651.17 574
13652.27 606
13653.38 633
13654.48 707
13655.58 599
13656.69 621
13657.79 590
13658.90 609
13660.00 573
13661.10 593
13662.21 623
13663.31 582
13664.42 572
13665.52 618
13666.63 555
13667.73 581
13668.84 559
13669.94 601
13671.04 633
13672.15 548
13673.25 533
13674.36 561
13675.46 579
13676.57 596
13677.67 574
13678.78 565
13679.88 574
13680.99 570
13682.09 574
13683.20 583
13684.30 537
13685.41 584
13686.51 590
13687.62 653
13688.72 655
13689.83 613
13690.94 603
13692.04 626
13693.15 600
13694.25 653
13695.36 692
13696.46 657
13697.57 591
13698.67 593
13699.78 624
13700.89 654
13701.99 643
13703.10 636
13704.20 672
13705.31 672
13706.42 606
13707.52 597
13708.63 649
13709.73 636
13710.84 641
13711.95 615
13713.05 605
13714.16 663
13715.27 686
13716.37 623
13717.48 645
13718.59 694
13719.69 681
13720.80 644
13721.91 637
13723.01 610
13724.12 650
13725.23 724
13726.33 707
13727.44 664
13728.55 709
13729.65 730
13730.76 673
13731.87 733
13732.98 750
13734.08 690
13735.19 707
13736.30 695
13737.40 737
13738.51 719
13739.62 689
13740.73 687
13741.83 718
13742.94 699
13744.05 685
13745.16 775
13746.26 729
13747.37 695
13748.48 693
13749.59 707
13750.70 744
13751.80 682
13752.91 693
13754.02 672
13755.13 733
13756.24 746
13757.34 751
13758.45 723
13759.56 708
13760.67 757
13761.78 733
13762.88 728
13763.99 720
13765.10 709
13766.21 741
13767.32 686
13768.43 748
13769.54 786
13770.64 791
13771.75 816
13772.86 856
13773.97 840
13775.08 841
13776.19 811
13777.30 866
13778.41 879
13779.52 891
13780.62 905
13781.73 860
13782.84 927
13783.95 972
13785.06 957
13786.17 939
13787.28 960
13788.39 905
13789.50 931
13790.61 886
13791.72 928
13792.83 893
13793.94 868
13795.05 780
13796.16 837
13797.27 771
13798.38 732
13799.49 739
13800.60 724
13801.71 749
13802.82 701
13803.93 700
13805.04 729
13806.15 778
13807.26 776
13808.37 716
13809.48 729
13810.59 723
13811.70 753
13812.81 712
13813.92 684
13815.03 717
13816.14 741
13817.25 690
13818.36 749
13819.47 779
13820.58 817
13821.69 774
13822.80 721
13823.91 735
13825.02 709
13826.13 742
13827.25 753
13828.36 692
13829.47 734
13830.58 664
13831.69 679
13832.80 697
13833.91 726
13835.02 664
13836.13 699
13837.25 704
13838.36 689
13839.47 701
13840.58 701
13841.69 664
13842.80 660
13843.91 678
13845.03 637
13846.14 660
13847.25 665
13848.36 659
13849.47 669
13850.59 650
13851.70 691
13852.81 658
13853.92 677
13855.03 702
13856.15 611
13857.26 739
13858.37 706
13859.48 638
13860.59 722
13861.71 682
13862.82 698
13863.93 737
13865.04 652
13866.16 719
13867.27 717
13868.38 679
13869.49 721
13870.61 706
13871.72 729
13872.83 711
13873.95 731
13875.06 726
13876.17 778
13877.28 759
13878.40 794
13879.51 843
13880.62 769
13881.74 735
13882.85 689
13883.96 697
13885.08 639
13886.19 742
13887.30 701
13888.42 641
13889.53 691
13890.64 713
13891.76 720
13892.87 718
13893.98 706
13895.10 706
13896.21 667
13897.33 644
13898.44 691
13899.55 726
13900.67 664
13901.78 705
13902.89 713
13904.01 702
13905.12 736
13906.24 687
13907.35 709
13908.47 808
13909.58 703
13910.69 711
13911.81 722
13912.92 677
13914.04 676
13915.15 707
13916.27 662
13917.38 684
13918.50 698
13919.61 684
13920.72 637
13921.84 648
13922.95 672
13924.07 650
13925.18 636
13926.30 680
13927.41 681
13928.53 676
13929.64 677
13930.76 672
13931.87 684
13932.99 687
13934.10 725
13935.22 704
13936.34 689
13937.45 668
13938.57 658
13939.68 693
13940.80 631
13941.91 623
13943.03 653
13944.14 603
13945.26 607
13946.38 596
13947.49 629
13948.61 640
13949.72 641
13950.84 639
13951.95 627
13953.07 611
13954.19 659
13955.30 673
13956.42 650
13957.53 669
13958.65 635
13959.77 613
13960.88 680
13962.00 626
13963.12 563
13964.23 553
13965.35 656
13966.47 616
13967.58 671
13968.70 674
13969.82 633
13970.93 640
13972.05 630
13973.17 664
13974.28 632
13975.40 660
13976.52 673
13977.63 603
13978.75 603
13979.87 631
13980.99 673
13982.10 645
13983.22 620
13984.34 626
13985.45 601
13986.57 601
13987.69 666
13988.81 613
13989.92 591
13991.04 627
13992.16 659
13993.28 671
13994.39 679
13995.51 634
13996.63 648
13997.75 608
13998.87 604
13999.98 634
14001.10 661
14002.22 647
14003.34 646
14004.46 667
14005.57 626
14006.69 615
14007.81 610
14008.93 659
14010.05 690
14011.16 688
14012.28 604
14013.40 707
14014.52 638
14015.64 653
14016.76 652
14017.88 700
14018.99 663
14020.11 614
14021.23 645
14022.35 610
14023.47 648
14024.59 704
14025.71 651
14026.83 647
14027.94 608
14029.06 604
14030.18 645
14031.30 612
14032.42 623
14033.54 666
14034.66 633
14035.78 655
14036.90 696
14038.02 684
14039.14 675
14040.26 681
14041.38 668
14042.50 644
14043.62 623
14044.74 722
14045.86 711
14046.97 658
14048.09 669
14049.21 639
14050.33 654
14051.45 624
14052.57 632
14053.69 567
14054.81 618
14055.93 628
14057.05 658
14058.17 631
14059.30 685
14060.42 623
14061.54 619
14062.66 601
14063.78 687
14064.90 661
14066.02 643
14067.14 609
14068.26 665
14069.38 624
14070.50 652
14071.62 665
14072.74 628
14073.86 623
14074.98 638
14076.10 588
14077.23 613
14078.35 702
14079.47 661
14080.59 640
14081.71 581
14082.83 648
14083.95 672
14085.07 644
14086.19 619
14087.32 613
14088.44 624
14089.56 613
14090.68 606
14091.80 621
14092.92 612
14094.05 689
14095.17 641
14096.29 632
14097.41 721
14098.53 680
14099.65 675
14100.78 724
14101.90 704
14103.02 715
14104.14 735
14105.26 721
14106.39 663
14107.51 680
14108.63 684
14109.75 731
14110.88 719
14112.00 745
14113.12 738
14114.24 716
14115.37 629
14116.49 680
14117.61 714
14118.73 682
14119.86 644
14120.98 655
14122.10 618
14123.22 648
14124.35 645
14125.47 617
14126.59 625
14127.72 594
14128.84 581
14129.96 570
14131.09 607
14132.21 598
14133.33 609
14134.45 583
14135.58 587
14136.70 557
14137.82 565
14138.95 560
14140.07 565
14141.20 633
14142.32 602
14143.44 612
14144.57 622
14145.69 559
14146.81 563
14147.94 623
14149.06 585
14150.19 631
14151.31 620
14152.43 622
14153.56 617
14154.68 650
14155.81 613
14156.93 605
14158.05 589
14159.18 560
14160.30 564
14161.43 548
14162.55 596
14163.68 565
14164.80 602
14165.92 563
14167.05 590
14168.17 557
14169.30 553
14170.42 579
14171.55 592
14172.67 633
14173.80 586
14174.92 565
14176.05 600
14177.17 541
14178.30 499
14179.42 550
14180.55 552
14181.67 599
14182.80 507
14183.92 523
14185.05 598
14186.17 596
14187.30 528
14188.42 567
14189.55 531
14190.67 590
14191.80 586
14192.93 584
14194.05 595
14195.18 548
14196.30 558
14197.43 515
14198.55 558
14199.68 521
14200.81 526
14201.93 520
14203.06 513
14204.18 536
14205.31 528
14206.44 564
14207.56 539
14208.69 520
14209.82 531
14210.94 553
14212.07 514
14213.19 522
14214.32 537
14215.45 505
14216.57 514
14217.70 559
14218.83 506
14219.95 549
14221.08 502
14222.21 528
14223.33 552
14224.46 521
14225.59 498
14226.71 507
14227.84 516
14228.97 490
14230.10 538
14231.22 510
14232.35 546
14233.48 488
14234.60 525
14235.73 541
14236.86 489
14237.99 491
14239.11 546
14240.24 525
14241.37 523
14242.50 488
14243.62 530
14244.75 553
14245.88 508
14247.01 470
14248.13 442
14249.26 496
14250.39 513
14251.52 493
14252.65 494
14253.77 524
14254.90 525
14256.03 485
14257.16 504
14258.29 516
14259.42 507
14260.54 492
14261.67 509
14262.80 504
14263.93 478
14265.06 473
14266.19 503
14267.31 547
14268.44 494
14269.57 530
14270.70 510
14271.83 481
14272.96 491
14274.09 501
14275.22 506
14276.34 504
14277.47 470
14278.60 472
14279.73 438
14280.86 471
14281.99 482
14283.12 506
14284.25 514
14285.38 517
14286.51 443
14287.64 477
14288.76 467
14289.89 511
14291.02 439
14292.15 488
14293.28 467
14294.41 494
14295.54 483
14296.67 520
14297.80 500
14298.93 448
14300.06 436
14301.19 471
14302.32 496
14303.45 420
14304.58 423
14305.71 478
14306.84 522
14307.97 532
14309.10 485
14310.23 463
14311.36 464
14312.49 452
14313.62 473
14314.75 498
14315.88 477
14317.01 470
14318.15 508
14319.28 489
14320.41 536
14321.54 450
14322.67 437
14323.80 456
14324.93 495
14326.06 470
14327.19 486
14328.32 522
14329.45 482
14330.58 458
14331.72 459
14332.85 435
14333.98 457
14335.11 474
14336.24 447
14337.37 410
14338.50 479
14339.63 466
14340.77 484
14341.90 501
14343.03 472
14344.16 480
14345.29 468
14346.42 474
14347.56 441
14348.69 466
14349.82 427
14350.95 443
14352.08 508
14353.21 432
14354.35 447
14355.48 453
14356.61 461
14357.74 475
14358.88 474
14360.01 494
14361.14 418
14362.27 444
14363.40 459
14364.54 419
14365.67 462
14366.80 496
14367.93 477
14369.07 461
14370.20 437
14371.33 458
14372.46 456
14373.60 444
14374.73 467
14375.86 497
14377.00 465
14378.13 485
14379.26 488
14380.39 526
14381.53 465
14382.66 448
14383.79 478
14384.93 456
14386.06 456
14387.19 421
14388.33 438
14389.46 492
14390.59 425
14391.73 432
14392.86 451
14393.99 498
14395.13 464
14396.26 421
14397.40 401
14398.53 400
14399.66 410
14400.80 460
14401.93 472
14403.06 445
14404.20 427
14405.33 449
14406.47 442
14407.60 480
14408.74 506
14409.87 423
14411.00 416
14412.14 443
14413.27 437
14414.41 432
14415.54 476
14416.68 445
14417.81 367
14418.94 401
14420.08 438
14421.21 429
14422.35 481
14423.48 438
14424.62 399
14425.75 472
14426.89 453
14428.02 413
14429.16 439
14430.29 412
14431.43 431
14432.56 455
14433.70 449
14434.83 436
14435.97 456
14437.10 473
14438.24 493
14439.37 472
14440.51 413
14441.64 465
14442.78 499
14443.92 480
14445.05 480
14446.19 482
14447.32 489
14448.46 450
14449.59 496
14450.73 466
14451.87 464
14453.00 470
14454.14 461
14455.27 416
14456.41 448
14457.55 430
14458.68 441
14459.82 484
14460.95 493
14462.09 516
14463.23 481
14464.36 466
14465.50 407
14466.64 474
14467.77 481
14468.91 449
14470.05 408
14471.18 446
14472.32 523
14473.46 454
14474.59 448
14475.73 485
14476.87 491
14478.00 502
14479.14 473
14480.28 456
14481.41 444
14482.55 482
14483.69 506
14484.83 513
14485.96 532
14487.10 475
14488.24 499
14489.37 544
14490.51 532
14491.65 449
14492.79 533
14493.92 532
14495.06 478
14496.20 491
14497.34 485
14498.47 507
14499.61 518
14500.75 493
14501.89 453
14503.03 461
14504.16 505
14505.30 496
14506.44 429
14507.58 437
14508.72 465
14509.85 468
14510.99 518
14512.13 468
14513.27 432
14514.41 484
14515.55 478
14516.68 563
14517.82 510
14518.96 450
14520.10 417
14521.24 446
14522.38 465
14523.51 448
14524.65 473
14525.79 472
14526.93 464
14528.07 448
14529.21 417
14530.35 447
14531.49 432
14532.63 454
14533.76 409
14534.90 412
14536.04 452
14537.18 463
14538.32 445
14539.46 410
14540.60 441
14541.74 445
14542.88 423
14544.02 417
14545.16 431
14546.30 433
14547.44 464
14548.58 489
14549.72 431
14550.86 419
14552.00 418
14553.14 429
14554.28 447
14555.42 425
14556.56 444
14557.70 461
14558.84 456
14559.98 481
14561.12 475
14562.26 408
14563.40 414
14564.54 448
14565.68 444
14566.82 434
14567.96 430
14569.10 462
14570.24 475
14571.38 438
14572.52 456
14573.66 470
14574.80 459
14575.94 477
14577.08 438
14578.22 467
14579.36 457
14580.51 475
14581.65 423
14582.79 432
14583.93 446
14585.07 473
14586.21 475
14587.35 440
14588.49 467
14589.63 476
14590.78 482
14591.92 454
14593.06 498
14594.20 462
14595.34 436
14596.48 456
14597.62 465
14598.77 497
14599.91 472
14601.05 502
14602.19 467
14603.33 444
14604.48 437
14605.62 463
14606.76 435
14607.90 414
14609.04 426
14610.19 447
14611.33 443
14612.47 470
14613.61 488
14614.75 478
14615.90 460
14617.04 480
14618.18 460
14619.32 460
14620.47 494
14621.61 496
14622.75 480
14623.89 488
14625.04 455
14626.18 482
14627.32 484
14628.46 483
14629.61 489
14630.75 467
14631.89 456
14633.04 507
14634.18 450
14635.32 503
14636.47 493
14637.61 486
14638.75 486
14639.89 478
14641.04 406
14642.18 460
14643.32 505
14644.47 512
14645.61 539
14646.76 507
14647.90 516
14649.04 567
14650.19 561
14651.33 540
14652.47 519
14653.62 505
14654.76 495
14655.90 504
14657.05 507
14658.19 518
14659.34 450
14660.48 487
14661.62 468
14662.77 460
14663.91 478
14665.06 451
14666.20 478
14667.35 462
14668.49 473
14669.63 482
14670.78 492
14671.92 487
14673.07 454
14674.21 447
14675.36 425
14676.50 482
14677.65 426
14678.79 494
14679.94 443
14681.08 447
14682.23 424
14683.37 447
14684.52 434
14685.66 504
14686.81 490
14687.95 506
14689.10 487
14690.24 493
14691.39 452
14692.53 456
14693.68 471
14694.82 463
14695.97 448
14697.11 423
14698.26 420
14699.41 430
14700.55 410
14701.70 393
14702.84 416
14703.99 430
14705.13 418
14706.28 469
14707.43 450
14708.57 448
14709.72 461
14710.86 409
14712.01 413
14713.16 448
14714.30 434
14715.45 451
14716.59 448
14717.74 438
14718.89 442
14720.03 438
14721.18 466
14722.33 423
14723.47 401
14724.62 465
14725.77 430
14726.91 455
14728.06 446
14729.21 442
14730.35 451
14731.50 444
14732.65 420
14733.79 423
14734.94 433
14736.09 440
14737.23 435
14738.38 422
14739.53 386
14740.68 448
14741.82 454
14742.97 411
14744.12 418
14745.26 401
14746.41 440
14747.56 459
14748.71 413
14749.85 428
14751.00 415
14752.15 457
14753.30 500
14754.45 453
14755.59 391
14756.74 411
14757.89 446
14759.04 412
14760.18 402
14761.33 403
14762.48 477
14763.63 454
14764.78 422
14765.92 413
14767.07 434
14768.22 498
14769.37 412
14770.52 407
14771.67 422
14772.81 423
14773.96 428
14775.11 421
14776.26 414
14777.41 422
14778.56 400
14779.71 434
14780.86 478
14782.00 455
14783.15 436
14784.30 462
14785.45 443
14786.60 472
14787.75 517
14788.90 482
14790.05 409
14791.20 434
14792.35 430
14793.49 471
14794.64 488
14795.79 478
14796.94 505
14798.09 465
14799.24 450
14800.39 472
14801.54 472
14802.69 467
14803.84 441
14804.99 467
14806.14 512
14807.29 517
14808.44 498
14809.59 507
14810.74 438
14811.89 473
14813.04 464
14814.19 502
14815.34 482
14816.49 468
14817.64 481
14818.79 441
14819.94 484
14821.09 443
14822.24 439
14823.39 421
14824.54 447
14825.69 427
14826.84 432
14827.99 405
14829.14 417
14830.29 414
14831.44 409
14832.60 445
14833.75 471
14834.90 430
14836.05 432
14837.20 426
14838.35 409
14839.50 400
14840.65 369
14841.80 381
14842.95 438
14844.11 421
14845.26 423
14846.41 462
14847.56 431
14848.71 403
14849.86 398
14851.01 408
14852.17 397
14853.32 355
14854.47 363
14855.62 382
14856.77 455
14857.92 402
14859.08 410
14860.23 410
14861.38 380
14862.53 407
14863.68 377
14864.84 443
14865.99 428
14867.14 385
14868.29 373
14869.44 363
14870.60 418
14871.75 404
14872.90 414
14874.05 356
14875.21 354
14876.36 390
14877.51 412
14878.66 413
14879.82 395
14880.97 357
14882.12 396
14883.27 417
14884.43 381
14885.58 376
14886.73 379
14887.89 394
14889.04 404
14890.19 363
14891.34 408
14892.50 394
14893.65 362
14894.80 393
14895.96 434
14897.11 436
14898.26 426
14899.42 386
14900.57 315
14901.72 357
14902.88 390
14904.03 407
14905.18 393
14906.34 370
14907.49 372
14908.65 375
14909.80 404
14910.95 377
14912.11 374
14913.26 412
14914.41 412
14915.57 402
14916.72 387
14917.88 406
14919.03 374
14920.18 362
14921.34 399
14922.49 348
14923.65 351
14924.80 365
14925.96 395
14927.11 368
14928.27 352
14929.42 381
14930.57 360
14931.73 373
14932.88 396
14934.04 380
14935.19 341
14936.35 353
14937.50 388
14938.66 355
14939.81 370
14940.97 398
14942.12 384
14943.28 378
14944.43 395
14945.59 408
14946.74 383
14947.90 331
14949.05 328
14950.21 398
14951.36 408
14952.52 435
14953.68 380
14954.83 369
14955.99 330
14957.14 356
14958.30 383
14959.45 376
14960.61 417
14961.77 368
14962.92 389
14964.08 407
14965.23 354
14966.39 370
14967.54 351
14968.70 354
14969.86 358
14971.01 339
14972.17 312
14973.33 405
14974.48 377
14975.64 391
14976.79 346
14977.95 337
14979.11 383
14980.26 393
14981.42 349
14982.58 350
14983.73 349
14984.89 393
14986.05 393
14987.20 349
14988.36 310
14989.52 332
14990.67 351
14991.83 354
14992.99 374
14994.15 338
14995.30 333
14996.46 328
14997.62 363
14998.77 317
14999.93 348
15001.09 392
15002.25 376
15003.40 347
15004.56 352
15005.72 352
15006.88 407
15008.03 374
15009.19 338
15010.35 300
15011.51 326
15012.66 355
15013.82 340
15014.98 360
15016.14 358
15017.30 367
15018.45 390
15019.61 351
15020.77 326
15021.93 329
15023.09 345
15024.24 352
15025.40 338
15026.56 329
15027.72 350
15028.88 353
15030.04 365
15031.19 386
15032.35 363
15033.51 371
15034.67 336
15035.83 338
15036.99 326
15038.15 313
15039.30 353
15040.46 361
15041.62 341
15042.78 381
15043.94 365
15045.10 340
15046.26 337
15047.42 385
15048.58 364
15049.74 352
15050.90 302
15052.05 297
15053.21 349
15054.37 299
15055.53 357
15056.69 336
15057.85 324
15059.01 331
15060.17 377
15061.33 389
15062.49 338
15063.65 303
15064.81 333
15065.97 320
15067.13 342
15068.29 342
15069.45 290
15070.61 328
15071.77 358
15072.93 361
15074.09 357
15075.25 361
15076.41 325
15077.57 333
15078.73 336
15079.89 317
15081.05 289
15082.21 307
15083.37 316
15084.53 364
15085.69 341
15086.85 334
15088.01 310
15089.18 311
15090.34 362
15091.50 352
15092.66 318
15093.82 335
15094.98 326
15096.14 321
15097.30 364
15098.46 334
15099.62 321
15100.78 311
15101.95 331
15103.11 313
15104.27 333
15105.43 290
15106.59 319
15107.75 319
15108.91 307
15110.08 308
15111.24 356
15112.40 339
15113.56 316
15114.72 341
15115.88 326
15117.05 310
15118.21 328
15119.37 336
15120.53 327
15121.69 311
15122.86 328
15124.02 303
15125.18 340
15126.34 348
15127.50 382
15128.67 364
15129.83 373
15130.99 318
15132.15 309
15133.32 341
15134.48 325
15135.64 358
15136.80 354
15137.97 368
15139.13 340
15140.29 306
15141.45 332
15142.62 344
15143.78 344
15144.94 350
15146.11 326
15147.27 320
15148.43 353
15149.59 375
15150.76 378
15151.92 319
15153.08 295
15154.25 386
15155.41 368
15156.57 314
15157.74 342
15158.90 331
15160.06 323
15161.23 326
15162.39 326
15163.55 323
15164.72 318
15165.88 336
15167.05 336
15168.21 289
15169.37 352
15170.54 301
15171.70 342
15172.86 348
15174.03 367
15175.19 326
15176.36 328
15177.52 364
15178.69 341
15179.85 309
15181.01 313
15182.18 339
15183.34 344
15184.51 324
15185.67 408
15186.84 338
15188.00 343
15189.16 316
15190.33 285
15191.49 335
15192.66 318
15193.82 314
15194.99 327
15196.15 358
15197.32 330
15198.48 300
15199.65 334
15200.81 368
15201.98 350
15203.14 342
15204.31 325
15205.47 332
15206.64 345
15207.80 310
15208.97 332
15210.13 364
15211.30 311
15212.47 323
15213.63 340
15214.80 385
15215.96 358
15217.13 366
15218.29 366
15219.46 326
15220.62 325
15221.79 291
15222.96 316
15224.12 311
15225.29 316
15226.45 335
15227.62 339
15228.79 356
15229.95 338
15231.12 340
15232.29 306
15233.45 364
15234.62 311
15235.78 316
15236.95 324
15238.12 357
15239.28 349
15240.45 331
15241.62 328
15242.78 346
15243.95 381
15245.12 325
15246.28 364
15247.45 317
15248.62 344
15249.78 371
15250.95 363
15252.12 367
15253.28 365
15254.45 363
15255.62 378
15256.79 359
15257.95 341
15259.12 337
15260.29 328
15261.46 330
15262.62 336
15263.79 325
15264.96 339
15266.13 326
15267.29 332
15268.46 357
15269.63 376
15270.80 382
15271.96 317
15273.13 302
15274.30 319
15275.47 323
15276.64 338
15277.80 328
15278.97 317
15280.14 303
15281.31 313
15282.48 340
15283.64 340
15284.81 326
15285.98 349
15287.15 349
15288.32 334
15289.49 327
15290.65 351
15291.82 380
15292.99 345
15294.16 285
15295.33 319
15296.50 321
15297.67 353
15298.83 304
15300.00 315
15301.17 317
15302.34 292
15303.51 312
15304.68 308
15305.85 355
15307.02 367
15308.19 349
15309.36 321
15310.52 335
15311.69 321
15312.86 365
15314.03 326
15315.20 304
15316.37 304
15317.54 317
15318.71 328
15319.88 325
15321.05 331
15322.22 334
15323.39 334
15324.56 294
15325.73 310
15326.90 308
15328.07 317
15329.24 360
15330.41 362
15331.58 358
15332.75 348
15333.92 367
15335.09 315
15336.26 318
15337.43 342
15338.60 355
15339.77 322
15340.94 339
15342.11 304
15343.28 311
15344.45 326
15345.62 349
15346.79 357
15347.96 379
15349.13 364
15350.31 311
15351.48 323
15352.65 326
15353.82 324
15354.99 298
15356.16 301
15357.33 308
15358.50 321
15359.67 305
15360.84 368
15362.02 302
15363.19 350
15364.36 340
15365.53 316
15366.70 307
15367.87 373
15369.04 338
15370.21 366
15371.39 335
15372.56 322
15373.73 336
15374.90 330
15376.07 341
15377.24 287
15378.42 311
15379.59 327
15380.76 350
15381.93 341
15383.10 350
15384.28 282
15385.45 337
15386.62 328
15387.79 315
15388.97 324
15390.14 330
15391.31 341
15392.48 338
15393.65 343
15394.83 347
15396.00 359
15397.17 339
15398.34 312
15399.52 311
15400.69 360
15401.86 341
15403.04 360
15404.21 337
15405.38 326
15406.55 337
15407.73 337
15408.90 307
15410.07 321
15411.25 309
15412.42 313
15413.59 345
15414.77 355
15415.94 327
15417.11 335
15418.29 378
15419.46 367
15420.63 371
15421.81 317
15422.98 329
15424.15 342
15425.33 320
15426.50 330
15427.67 381
15428.85 340
15430.02 353
15431.20 374
15432.37 338
15433.54 327
15434.72 340
15435.89 329
15437.07 336
15438.24 334
15439.41 368
15440.59 351
15441.76 343
15442.94 347
15444.11 338
15445.29 310
15446.46 362
15447.63 344
15448.81 335
15449.98 311
15451.16 315
15452.33 293
15453.51 345
15454.68 359
15455.86 339
15457.03 320
15458.21 318
15459.38 363
15460.56 339
15461.73 336
15462.91 314
15464.08 314
15465.26 326
15466.43 332
15467.61 320
15468.78 342
15469.96 351
15471.13 329
15472.31 332
15473.48 309
15474.66 343
15475.83 351
15477.01 393
15478.19 350
15479.36 294
15480.54 309
15481.71 311
15482.89 353
15484.06 310
15485.24 326
15486.42 318
15487.59 336
15488.77 322
15489.94 356
15491.12 337
15492.30 329
15493.47 344
15494.65 356
15495.83 350
15497.00 316
15498.18 345
15499.36 317
15500.53 326
15501.71 335
15502.88 348
15504.06 353
15505.24 332
15506.41 340
15507.59 310
15508.77 335
15509.95 375
15511.12 344
15512.30 327
15513.48 321
15514.65 399
15515.83 348
15517.01 353
15518.18 346
15519.36 328
15520.54 359
15521.72 314
15522.89 354
15524.07 378
15525.25 330
15526.43 331
15527.60 325
15528.78 343
15529.96 325
15531.14 369
15532.31 341
15533.49 380
15534.67 323
15535.85 371
15537.03 331
15538.20 352
15539.38 332
15540.56 374
15541.74 354
15542.92 328
15544.09 331
15545.27 333
15546.45 357
15547.63 336
15548.81 347
15549.98 357
15551.16 332
15552.34 394
15553.52 354
15554.70 339
15555.88 350
15557.06 349
15558.23 364
15559.41 385
15560.59 348
15561.77 353
15562.95 376
15564.13 404
15565.31 327
15566.49 309
15567.67 393
15568.84 391
15570.02 348
15571.20 338
15572.38 354
15573.56 348
15574.74 316
15575.92 325
15577.10 319
15578.28 346
15579.46 372
15580.64 362
15581.82 330
15583.00 363
15584.18 447
15585.36 385
15586.54 378
15587.72 345
15588.90 362
15590.08 365
15591.26 387
15592.44 379
15593.62 390
15594.80 386
15595.98 343
15597.16 369
15598.34 378
15599.52 356
15600.70 324
15601.88 344
15603.06 387
15604.24 396
15605.42 363
15606.60 392
15607.78 399
15608.96 388
15610.14 356
15611.32 405
15612.50 390
15613.68 378
15614.86 393
15616.05 383
15617.23 374
15618.41 375
15619.59 400
15620.77 374
15621.95 360
15623.13 436
15624.31 411
15625.49 409
15626.68 384
15627.86 380
15629.04 390
15630.22 446
15631.40 434
15632.58 428
15633.76 371
15634.95 367
15636.13 396
15637.31 416
15638.49 410
15639.67 348
15640.85 400
15642.04 425
15643.22 414
15644.40 409
15645.58 426
15646.76 432
15647.95 415
15649.13 451
15650.31 402
15651.49 383
15652.67 441
15653.86 389
15655.04 398
15656.22 376
15657.40 436
15658.59 432
15659.77 456
15660.95 411
15662.13 409
15663.32 449
15664.50 436
15665.68 394
15666.87 409
15668.05 447
15669.23 413
15670.41 417
15671.60 399
15672.78 424
15673.96 453
15675.15 448
15676.33 418
15677.51 432
15678.70 424
15679.88 444
15681.06 396
15682.25 387
15683.43 384
15684.61 437
15685.80 460
15686.98 409
15688.16 414
15689.35 463
15690.53 426
15691.72 426
15692.90 402
15694.08 453
15695.27 463
15696.45 439
15697.63 405
15698.82 436
15700.00 387
15701.19 388
15702.37 406
15703.56 428
15704.74 408
15705.92 395
15707.11 394
15708.29 432
15709.48 460
15710.66 409
15711.85 436
15713.03 502
15714.21 429
15715.40 403
15716.58 388
15717.77 413
15718.95 465
15720.14 445
15721.32 460
15722.51 446
15723.69 444
15724.88 404
15726.06 412
15727.25 408
15728.43 415
15729.62 447
15730.80 478
15731.99 469
15733.17 464
15734.36 433
15735.55 441
15736.73 452
15737.92 442
15739.10 471
15740.29 466
15741.47 452
15742.66 425
15743.84 436
15745.03 448
15746.22 403
15747.40 447
15748.59 468
15749.77 437
15750.96 422
15752.15 445
15753.33 411
15754.52 445
15755.70 457
15756.89 444
15758.08 423
15759.26 426
15760.45 494
15761.64 476
15762.82 432
15764.01 436
15765.20 450
15766.38 476
15767.57 460
15768.76 498
15769.94 481
15771.13 447
15772.32 487
15773.50 425
15774.69 469
15775.88 445
15777.06 465
15778.25 489
15779.44 470
15780.62 457
15781.81 442
15783.00 448
15784.19 453
15785.37 430
15786.56 454
15787.75 470
15788.94 419
15790.12 452
15791.31 440
15792.50 438
15793.69 474
15794.87 457
15796.06 429
15797.25 434
15798.44 432
15799.62 437
15800.81 453
15802.00 444
15803.19 411
15804.38 399
15805.56 385
15806.75 433
15807.94 442
15809.13 429
15810.32 436
15811.50 432
15812.69 399
15813.88 367
15815.07 417
15816.26 412
15817.45 412
15818.64 435
15819.82 380
15821.01 379
15822.20 361
15823.39 364
15824.58 356
15825.77 382
15826.96 402
15828.15 394
15829.33 421
15830.52 400
15831.71 401
15832.90 394
15834.09 404
15835.28 430
15836.47 377
15837.66 417
15838.85 406
15840.04 385
15841.23 389
15842.42 320
15843.61 372
15844.79 380
15845.98 399
15847.17 375
15848.36 341
15849.55 380
15850.74 442
15851.93 378
15853.12 369
15854.31 376
15855.50 375
15856.69 378
15857.88 388
15859.07 443
15860.26 389
15861.45 391
15862.64 451
15863.83 407
15865.02 383
15866.21 351
15867.40 389
15868.60 367
15869.79 387
15870.98 372
15872.17 373
15873.36 366
15874.55 336
15875.74 345
15876.93 362
15878.12 388
15879.31 368
15880.50 378
15881.69 378
15882.88 403
15884.07 373
15885.27 346
15886.46 359
15887.65 362
15888.84 411
15890.03 367
15891.22 377
15892.41 376
15893.60 383
15894.80 381
15895.99 384
15897.18 365
15898.37 381
15899.56 339
15900.75 358
15901.95 348
15903.14 372
15904.33 328
15905.52 350
15906.71 380
15907.90 406
15909.10 383
15910.29 355
15911.48 386
15912.67 398
15913.86 407
15915.06 368
15916.25 345
15917.44 333
15918.63 397
15919.83 386
15921.02 392
15922.21 346
15923.40 403
15924.60 351
15925.79 407
15926.98 395
15928.17 406
15929.37 370
15930.56 327
15931.75 370
15932.94 340
15934.14 366
15935.33 388
15936.52 368
15937.72 386
15938.91 344
15940.10 325
15941.30 354
15942.49 349
15943.68 336
15944.88 362
15946.07 366
15947.26 382
15948.46 390
15949.65 363
15950.84 394
15952.04 401
15953.23 389
15954.42 365
15955.62 384
15956.81 347
15958.01 329
15959.20 282
15960.39 332
15961.59 368
15962.78 363
15963.97 381
15965.17 399
15966.36 344
15967.56 383
15968.75 320
15969.95 287
15971.14 379
15972.33 350
15973.53 319
15974.72 338
15975.92 326
15977.11 354
15978.31 289
15979.50 333
15980.70 317
15981.89 303
15983.09 306
15984.28 366
15985.47 359
15986.67 371
15987.86 375
15989.06 324
15990.25 309
15991.45 279
15992.64 337
15993.84 317
15995.03 302
15996.23 335
15997.43 335
15998.62 287
15999.82 301
16001.01 324
16002.21 317
16003.40 316
16004.60 307
16005.79 333
16006.99 326
16008.18 333
16009.38 356
16010.58 320
16011.77 352
16012.97 348
16014.16 343
16015.36 303
16016.56 310
16017.75 333
16018.95 342
16020.14 334
16021.34 334
16022.54 312
16023.73 311
16024.93 321
16026.13 313
16027.32 347
16028.52 370
16029.71 330
16030.91 311
16032.11 303
16033.30 338
16034.50 340
16035.70 328
16036.89 334
16038.09 320
16039.29 344
16040.49 336
16041.68 340
16042.88 303
16044.08 280
16045.27 279
16046.47 279
16047.67 302
16048.86 330
16050.06 372
16051.26 342
16052.46 343
16053.65 303
16054.85 302
16056.05 356
16057.25 320
16058.44 329
16059.64 298
16060.84 338
16062.04 349
16063.23 346
16064.43 361
16065.63 306
16066.83 330
16068.03 347
16069.22 317
16070.42 301
16071.62 305
16072.82 326
16074.02 338
16075.21 312
16076.41 315
16077.61 301
16078.81 317
16080.01 301
16081.21 279
16082.40 317
16083.60 310
16084.80 297
16086.00 286
16087.20 299
16088.40 303
16089.60 302
16090.79 338
16091.99 302
16093.19 288
16094.39 253
16095.59 301
16096.79 307
16097.99 315
16099.19 262
16100.39 303
16101.59 288
16102.78 308
16103.98 311
16105.18 311
16106.38 286
16107.58 319
16108.78 340
16109.98 311
16111.18 310
16112.38 317
16113.58 298
16114.78 338
16115.98 332
16117.18 278
16118.38 335
16119.58 298
16120.78 296
16121.98 317
16123.18 321
16124.38 308
16125.58 302
16126.78 315
16127.98 307
16129.18 334
16130.38 244
16131.58 303
16132.78 306
16133.98 312
16135.18 305
16136.38 304
16137.58 275
16138.78 294
16139.98 309
16141.18 332
16142.38 340
16143.58 307
16144.79 290
16145.99 271
16147.19 279
16148.39 318
16149.59 319
16150.79 295
16151.99 281
16153.19 319
16154.39 298
16155.59 307
16156.80 263
16158.00 272
16159.20 299
16160.40 325
16161.60 300
16162.80 260
16164.00 309
16165.21 296
16166.41 255
16167.61 260
16168.81 294
16170.01 299
16171.21 293
16172.42 318
16173.62 313
16174.82 297
16176.02 298
16177.22 295
16178.43 285
16179.63 307
16180.83 297
16182.03 324
16183.23 314
16184.44 278
16185.64 298
16186.84 259
16188.04 283
16189.25 311
16190.45 271
16191.65 253
16192.85 269
16194.06 326
16195.26 332
16196.46 316
16197.66 288
16198.87 293
16200.07 322
16201.27 282
16202.48 291
16203.68 296
16204.88 275
16206.09 302
16207.29 284
16208.49 270
16209.69 310
16210.90 343
16212.10 350
16213.30 282
16214.51 277
16215.71 307
16216.91 321
16218.12 323
16219.32 310
16220.53 294
16221.73 290
16222.93 328
16224.14 309
16225.34 272
16226.54 300
16227.75 298
16228.95 298
16230.16 310
16231.36 329
16232.56 306
16233.77 311
16234.97 297
16236.18 326
16237.38 314
16238.59 290
16239.79 362
16240.99 314
16242.20 297
16243.40 281
16244.61 337
16245.81 339
16247.02 354
16248.22 324
16249.43 306
16250.63 302
16251.84 309
16253.04 311
16254.24 282
16255.45 316
16256.65 324
16257.86 314
16259.06 313
16260.27 291
16261.48 319
16262.68 324
16263.89 345
16265.09 293
16266.30 321
16267.50 359
16268.71 336
16269.91 299
16271.12 309
16272.32 325
16273.53 314
16274.73 323
16275.94 352
16277.15 325
16278.35 317
16279.56 346
16280.76 358
16281.97 293
16283.18 328
16284.38 327
16285.59 330
16286.79 322
16288.00 318
16289.21 318
16290.41 315
16291.62 329
16292.82 294
16294.03 342
16295.24 349
16296.44 352
16297.65 270
16298.86 304
16300.06 306
16301.27 324
16302.48 322
16303.68 353
16304.89 295
16306.10 350
16307.30 349
16308.51 351
16309.72 330
16310.92 290
16312.13 323
16313.34 300
16314.55 314
16315.75 327
16316.96 364
16318.17 353
16319.37 362
16320.58 347
16321.79 323
16323.00 332
16324.20 352
16325.41 386
16326.62 325
16327.83 337
16329.03 317
16330.24 338
16331.45 318
16332.66 330
16333.87 330
16335.07 339
16336.28 328
16337.49 326
16338.70 294
16339.90 315
16341.11 305
16342.32 330
16343.53 339
16344.74 306
16345.95 310
16347.15 327
16348.36 280
16349.57 303
16350.78 337
16351.99 286
16353.20 339
16354.40 310
16355.61 314
16356.82 290
16358.03 339
16359.24 293
16360.45 304
16361.66 315
16362.87 326
16364.08 310
16365.28 319
16366.49 322
16367.70 308
16368.91 307
16370.12 294
16371.33 299
16372.54 344
16373.75 323
16374.96 299
16376.17 289
16377.38 315
16378.59 304
16379.80 288
16381.01 256
16382.21 322
16383.42 336
16384.63 279
16385.84 287
16387.05 261
16388.26 278
16389.47 310
16390.68 282
16391.89 297
16393.10 291
16394.31 264
16395.52 287
16396.73 307
16397.94 291
16399.15 336
16400.36 325
16401.57 293
16402.79 267
16404.00 323
16405.21 321
16406.42 304
16407.63 315
16408.84 304
16410.05 341
16411.26 305
16412.47 295
16413.68 272
16414.89 282
16416.10 340
16417.31 321
16418.52 348
16419.74 298
16420.95 284
16422.16 268
16423.37 315
16424.58 300
16425.79 312
16427.00 317
16428.21 306
16429.42 284
16430.64 283
16431.85 334
16433.06 275
16434.27 278
16435.48 283
16436.69 260
16437.91 295
16439.12 296
16440.33 304
16441.54 303
16442.75 283
16443.96 303
16445.18 234
16446.39 272
16447.60 277
16448.81 256
16450.02 281
16451.24 279
16452.45 272
16453.66 274
16454.87 275
16456.09 282
16457.30 298
16458.51 301
16459.72 249
16460.94 291
16462.15 271
16463.36 318
16464.57 249
16465.79 241
16467.00 270
16468.21 288
16469.43 300
16470.64 282
16471.85 279
16473.06 266
16474.28 254
16475.49 271
16476.70 259
16477.92 265
16479.13 267
16480.34 297
16481.56 306
16482.77 298
16483.98 295
16485.20 268
16486.41 285
16487.62 260
16488.84 253
16490.05 263
16491.26 299
16492.48 273
16493.69 263
16494.91 276
16496.12 264
16497.33 251
16498.55 241
16499.76 266
16500.97 275
16502.19 270
16503.40 239
16504.62 249
16505.83 289
16507.05 272
16508.26 277
16509.47 256
16510.69 290
16511.90 256
16513.12 253
16514.33 263
16515.55 253
16516.76 265
16517.98 237
16519.19 269
16520.41 270
16521.62 284
16522.83 265
16524.05 271
16525.26 267
16526.48 267
16527.69 249
16528.91 226
16530.12 269
16531.34 257
16532.55 240
16533.77 308
16534.99 284
16536.20 291
16537.42 278
16538.63 245
16539.85 258
16541.06 308
16542.28 296
16543.49 248
16544.71 260
16545.92 263
16547.14 251
16548.36 275
16549.57 250
16550.79 258
16552.00 276
16553.22 295
16554.44 289
16555.65 275
16556.87 294
16558.08 312
16559.30 314
16560.52 262
16561.73 280
16562.95 272
16564.17 251
16565.38 264
16566.60 299
16567.81 288
16569.03 266
16570.25 248
16571.46 269
16572.68 307
16573.90 286
16575.11 290
16576.33 239
16577.55 284
16578.76 282
16579.98 276
16581.20 267
16582.42 277
16583.63 252
16584.85 268
16586.07 269
16587.28 250
16588.50 228
16589.72 256
16590.94 253
16592.15 254
16593.37 230
16594.59 223
16595.81 257
16597.02 247
16598.24 242
16599.46 276
16600.68 233
16601.89 258
16603.11 257
16604.33 266
16605.55 297
16606.77 262
16607.98 292
16609.20 287
16610.42 273
16611.64 291
16612.86 266
16614.07 243
16615.29 284
16616.51 267
16617.73 283
16618.95 271
16620.17 256
16621.38 244
16622.60 283
16623.82 272
16625.04 261
16626.26 260
16627.48 263
16628.70 281
16629.91 276
16631.13 245
16632.35 221
16633.57 230
16634.79 237
16636.01 256
16637.23 291
16638.45 279
16639.67 251
16640.89 231
16642.10 308
16643.32 288
16644.54 252
16645.76 259
16646.98 249
16648.20 259
16649.42 278
16650.64 274
16651.86 296
16653.08 240
16654.30 253
16655.52 255
16656.74 246
16657.96 273
16659.18 234
16660.40 259
16661.62 254
16662.84 254
16664.06 297
16665.28 273
16666.50 271
16667.72 238
16668.94 227
16670.16 251
16671.38 242
16672.60 244
16673.82 303
16675.04 267
16676.26 250
16677.48 222
16678.70 217
16679.92 228
16681.14 281
16682.36 273
16683.58 253
16684.80 273
16686.03 265
16687.25 265
16688.47 278
16689.69 259
16690.91 290
16692.13 252
16693.35 235
16694.57 254
16695.79 257
16697.02 232
16698.24 256
16699.46 249
16700.68 252
16701.90 249
16703.12 243
16704.34 289
16705.57 237
16706.79 268
16708.01 253
16709.23 229
16710.45 238
16711.67 294
16712.90 330
16714.12 265
16715.34 224
16716.56 249
16717.78 261
16719.01 249
16720.23 271
16721.45 232
16722.67 234
16723.89 220
16725.12 236
16726.34 263
16727.56 244
16728.78 273
16730.01 258
16731.23 252
16732.45 283
16733.67 272
16734.90 248
16736.12 260
16737.34 273
16738.56 260
16739.79 221
16741.01 231
16742.23 260
16743.46 206
16744.68 214
16745.90 210
16747.12 276
16748.35 253
16749.57 257
16750.79 274
16752.02 242
16753.24 256
16754.46 247
16755.69 299
16756.91 296
16758.13 252
16759.36 241
16760.58 218
16761.80 225
16763.03 310
16764.25 331
16765.48 308
16766.70 285
16767.92 282
16769.15 251
16770.37 251
16771.60 273
16772.82 274
16774.04 264
16775.27 241
16776.49 241
16777.72 231
16778.94 243
16780.16 236
16781.39 237
16782.61 281
16783.84 280
16785.06 256
16786.29 264
16787.51 244
16788.74 243
16789.96 283
16791.18 220
16792.41 245
16793.63 260
16794.86 274
16796.08 248
16797.31 266
16798.53 270
16799.76 292
16800.98 266
16802.21 243
16803.43 254
16804.66 260
16805.88 305
16807.11 292
16808.33 260
16809.56 242
16810.79 296
16812.01 255
16813.24 238
16814.46 254
16815.69 243
16816.91 255
16818.14 282
16819.36 251
16820.59 266
16821.82 265
16823.04 286
16824.27 249
16825.49 255
16826.72 242
16827.95 246
16829.17 270
16830.40 246
16831.62 244
16832.85 252
16834.08 304
16835.30 248
16836.53 233
16837.76 218
16838.98 264
16840.21 260
16841.44 278
16842.66 249
16843.89 239
16845.11 256
16846.34 259
16847.57 251
16848.80 250
16850.02 259
16851.25 259
16852.48 271
16853.70 271
16854.93 259
16856.16 264
16857.38 291
16858.61 274
16859.84 239
16861.07 266
16862.29 273
16863.52 302
16864.75 266
16865.97 283
16867.20 271
16868.43 274
16869.66 267
16870.89 289
16872.11 228
16873.34 241
16874.57 239
16875.80 279
16877.02 252
16878.25 238
16879.48 321
16880.71 268
16881.94 280
16883.16 292
16884.39 305
16885.62 281
16886.85 260
16888.08 268
16889.30 269
16890.53 267
16891.76 260
16892.99 286
16894.22 283
16895.45 260
16896.67 281
16897.90 269
16899.13 256
16900.36 259
16901.59 263
16902.82 239
16904.05 295
16905.28 271
16906.50 239
16907.73 261
16908.96 259
16910.19 288
16911.42 288
16912.65 290
16913.88 259
16915.11 268
16916.34 278
16917.57 253
16918.80 270
16920.03 269
16921.26 272
16922.48 288
16923.71 236
16924.94 241
16926.17 288
16927.40 328
16928.63 314
16929.86 272
16931.09 264
16932.32 241
16933.55 279
16934.78 278
16936.01 255
16937.24 264
16938.47 257
16939.70 255
16940.93 242
16942.16 244
16943.39 252
16944.62 234
16945.85 228
16947.08 257
16948.31 249
16949.54 256
16950.78 272
16952.01 229
16953.24 255
16954.47 249
16955.70 252
16956.93 230
16958.16 273
16959.39 271
16960.62 246
16961.85 254
16963.08 262
16964.31 256
16965.54 246
16966.78 251
16968.01 245
16969.24 240
16970.47 260
16971.70 274
16972.93 259
16974.16 248
16975.39 275
16976.63 270
16977.86 261
16979.09 257
16980.32 260
16981.55 232
16982.78 275
16984.02 290
16985.25 288
16986.48 278
16987.71 243
16988.94 256
16990.18 233
16991.41 240
16992.64 237
16993.87 281
16995.10 268
16996.34 250
16997.57 245
16998.80 239
17000.03 260
17001.26 316
17002.50 252
17003.73 256
17004.96 241
17006.19 257
17007.43 221
17008.66 248
17009.89 256
17011.12 275
17012.36 237
17013.59 266
17014.82 251
17016.06 245
17017.29 232
17018.52 238
17019.76 253
17020.99 248
17022.22 259
17023.45 249
17024.69 216
17025.92 229
17027.15 265
17028.39 228
17029.62 257
17030.85 218
17032.09 199
17033.32 230
17034.55 255
17035.79 264
17037.02 205
17038.26 217
17039.49 222
17040.72 243
17041.96 241
17043.19 182
17044.43 218
17045.66 261
17046.89 237
17048.13 248
17049.36 228
17050.60 229
17051.83 266
17053.06 268
17054.30 249
17055.53 214
17056.77 255
17058.00 235
17059.24 227
17060.47 281
17061.70 255
17062.94 220
17064.17 263
17065.41 208
17066.64 247
17067.88 251
17069.11 242
17070.35 241
17071.58 251
17072.82 244
17074.05 232
17075.29 227
17076.52 207
17077.76 218
17078.99 282
17080.23 250
17081.46 254
17082.70 208
17083.93 247
17085.17 235
17086.41 244
17087.64 224
17088.88 261
17090.11 231
17091.35 243
17092.58 258
17093.82 231
17095.05 224
17096.29 256
17097.53 246
17098.76 212
17100.00 232
17101.23 240
17102.47 241
17103.71 260
17104.94 244
17106.18 215
17107.41 215
17108.65 220
17109.89 229
17111.12 260
17112.36 294
17113.60 271
17114.83 252
17116.07 256
17117.31 232
17118.54 254
17119.78 260
17121.02 275
17122.25 200
17123.49 199
17124.73 246
17125.96 235
17127.20 234
17128.44 254
17129.67 252
17130.91 229
17132.15 261
17133.39 240
17134.62 248
17135.86 259
17137.10 253
17138.33 277
17139.57 247
17140.81 227
17142.05 223
17143.28 213
17144.52 216
17145.76 239
17147.00 250
17148.23 272
17149.47 252
17150.71 241
17151.95 216
17153.19 209
17154.42 199
17155.66 218
17156.90 275
17158.14 258
17159.38 234
17160.61 211
17161.85 237
17163.09 241
17164.33 242
17165.57 209
17166.81 213
17168.04 245
17169.28 231
17170.52 211
17171.76 229
17173.00 245
17174.24 255
17175.47 217
17176.71 206
17177.95 214
17179.19 265
17180.43 211
17181.67 198
17182.91 202
17184.15 217
17185.39 253
17186.62 227
17187.86 253
17189.10 238
17190.34 190
17191.58 215
17192.82 238
17194.06 271
17195.30 234
17196.54 228
17197.78 232
17199.02 214
17200.26 240
17201.50 203
17202.74 263
17203.98 233
17205.22 229
17206.46 244
17207.70 246
17208.94 260
17210.18 232
17211.42 248
17212.66 240
17213.90 241
17215.14 255
17216.38 234
17217.62 242
17218.86 200
17220.10 219
17221.34 239
17222.58 213
17223.82 208
17225.06 226
17226.30 248
17227.54 257
17228.78 218
17230.02 233
17231.26 273
17232.50 247
17233.74 259
17234.98 235
17236.22 244
17237.47 222
17238.71 243
17239.95 228
17241.19 203
17242.43 238
17243.67 208
17244.91 223
17246.15 227
17247.39 214
17248.64 236
17249.88 247
17251.12 241
17252.36 229
17253.60 205
17254.84 212
17256.08 233
17257.33 208
17258.57 220
17259.81 212
17261.05 221
17262.29 213
17263.54 230
17264.78 209
17266.02 190
17267.26 209
17268.50 220
17269.75 251
17270.99 240
17272.23 205
17273.47 229
17274.71 245
17275.96 223
17277.20 216
17278.44 206
17279.68 209
17280.93 233
17282.17 217
17283.41 205
17284.65 220
17285.90 229
17287.14 241
17288.38 212
17289.62 235
17290.87 234
17292.11 216
17293.35 220
17294.60 267
17295.84 229
17297.08 218
17298.33 264
17299.57 247
17300.81 258
17302.05 216
17303.30 215
17304.54 226
17305.78 231
17307.03 205
17308.27 195
17309.52 215
17310.76 219
17312.00 242
17313.25 233
17314.49 233
17315.73 234
17316.98 221
17318.22 218
17319.47 229
17320.71 184
17321.95 224
17323.20 217
17324.44 237
17325.69 229
17326.93 234
17328.17 215
17329.42 205
17330.66 256
17331.91 233
17333.15 225
17334.40 231
17335.64 192
17336.88 216
17338.13 229
17339.37 209
17340.62 205
17341.86 202
17343.11 207
17344.35 237
17345.60 212
17346.84 222
17348.09 247
17349.33 216
17350.58 203
17351.82 224
17353.07 245
17354.31 219
17355.56 202
17356.80 249
17358.05 222
17359.29 213
17360.54 223
17361.78 219
17363.03 223
17364.27 242
17365.52 227
17366.77 203
17368.01 239
17369.26 215
17370.50 202
17371.75 183
17372.99 202
17374.24 231
17375.49 207
17376.73 211
17377.98 249
17379.22 235
17380.47 228
17381.72 235
17382.96 237
17384.21 238
17385.45 218
17386.70 230
17387.95 198
17389.19 185
17390.44 220
17391.69 194
17392.93 243
17394.18 220
17395.43 223
17396.67 240
17397.92 192
17399.17 221
17400.41 200
17401.66 226
17402.91 232
17404.15 241
17405.40 226
17406.65 222
17407.89 232
17409.14 214
17410.39 240
17411.64 221
17412.88 214
17414.13 225
17415.38 213
17416.63 214
17417.87 223
17419.12 192
17420.37 229
17421.62 244
17422.86 221
17424.11 229
17425.36 195
17426.61 239
17427.85 223
17429.10 213
17430.35 222
17431.60 217
17432.85 208
17434.09 197
17435.34 211
17436.59 210
17437.84 188
17439.09 227
17440.33 242
17441.58 263
17442.83 260
17444.08 222
17445.33 220
17446.58 191
17447.82 178
17449.07 260
17450.32 196
17451.57 234
17452.82 232
17454.07 197
17455.32 213
17456.57 209
17457.81 249
17459.06 224
17460.31 209
17461.56 223
17462.81 228
17464.06 218
17465.31 191
17466.56 206
17467.81 226
17469.06 204
17470.30 198
17471.55 200
17472.80 234
17474.05 270
17475.30 233
17476.55 219
17477.80 195
17479.05 248
17480.30 238
17481.55 227
17482.80 215
17484.05 239
17485.30 219
17486.55 241
17487.80 233
17489.05 209
17490.30 196
17491.55 222
17492.80 218
17494.05 221
17495.30 214
17496.55 210
17497.80 186
17499.05 222
17500.30 239
17501.55 224
17502.80 239
17504.05 219
17505.30 221
17506.55 210
17507.80 208
17509.06 233
17510.31 267
17511.56 238
17512.81 232
17514.06 211
17515.31 223
17516.56 209
17517.81 205
17519.06 214
17520.31 194
17521.56 205
17522.82 218
17524.07 218
17525.32 207
17526.57 218
17527.82 210
17529.07 180
17530.32 206
17531.58 218
17532.83 222
17534.08 205
17535.33 203
17536.58 214
17537.83 248
17539.09 224
17540.34 210
17541.59 206
17542.84 214
17544.09 196
17545.35 226
17546.60 219
17547.85 224
17549.10 225
17550.35 230
17551.61 215
17552.86 239
17554.11 229
17555.36 211
17556.62 208
17557.87 207
17559.12 198
17560.37 220
17561.63 216
17562.88 256
17564.13 238
17565.38 235
17566.64 227
17567.89 208
17569.14 170
17570.39 209
17571.65 218
17572.90 264
17574.15 226
17575.41 233
17576.66 257
17577.91 229
17579.17 201
17580.42 232
17581.67 245
17582.93 221
17584.18 240
17585.43 235
17586.69 241
17587.94 244
17589.19 246
17590.45 243
17591.70 208
17592.95 234
17594.21 218
17595.46 216
17596.72 230
17597.97 260
17599.22 257
17600.48 224
17601.73 258
17602.99 253
17604.24 231
17605.49 231
17606.75 244
17608.00 250
17609.26 249
17610.51 222
17611.76 228
17613.02 198
17614.27 219
17615.53 222
17616.78 219
17618.04 222
17619.29 220
17620.55 209
17621.80 210
17623.06 211
17624.31 234
17625.57 198
17626.82 219
17628.08 205
17629.33 214
17630.59 235
17631.84 230
17633.10 216
17634.35 229
17635.61 208
17636.86 221
17638.12 246
17639.37 214
17640.63 207
17641.88 243
17643.14 255
17644.39 233
17645.65 201
17646.91 211
17648.16 230
17649.42 241
17650.67 234
17651.93 244
17653.18 211
17654.44 221
17655.70 226
17656.95 239
17658.21 231
17659.46 242
17660.72 220
17661.98 243
17663.23 188
17664.49 199
17665.75 236
17667.00 229
17668.26 202
17669.51 188
17670.77 210
17672.03 181
17673.28 221
17674.54 198
17675.80 190
17677.05 239
17678.31 254
17679.57 227
17680.82 214
17682.08 216
17683.34 201
17684.60 214
17685.85 193
17687.11 226
17688.37 233
17689.62 209
17690.88 226
17692.14 219
17693.40 238
17694.65 197
17695.91 217
17697.17 244
17698.42 223
17699.68 203
17700.94 209
17702.20 230
17703.46 202
17704.71 209
17705.97 192
17707.23 214
17708.49 216
17709.74 230
17711.00 209
17712.26 201
17713.52 215
17714.78 252
17716.03 213
17717.29 231
17718.55 215
17719.81 207
17721.07 208
17722.33 208
17723.58 197
17724.84 240
17726.10 231
17727.36 220
17728.62 206
17729.88 237
17731.13 224
17732.39 236
17733.65 245
17734.91 223
17736.17 208
17737.43 205
17738.69 226
17739.95 239
17741.21 207
17742.46 244
17743.72 225
17744.98 237
17746.24 220
17747.50 188
17748.76 209
17750.02 202
17751.28 226
17752.54 221
17753.80 200
17755.06 227
17756.32 226
17757.58 236
17758.84 177
17760.10 219
17761.36 231
17762.61 208
17763.87 212
17765.13 177
17766.39 239
17767.65 197
17768.91 224
17770.17 226
17771.43 205
17772.69 189
17773.95 196
17775.21 229
17776.48 222
17777.74 202
17779.00 213
17780.26 202
17781.52 183
17782.78 219
17784.04 193
17785.30 210
17786.56 239
17787.82 253
17789.08 192
17790.34 174
17791.60 247
17792.86 232
17794.12 233
17795.38 232
17796.65 205
17797.91 217
17799.17 254
17800.43 224
17801.69 222
17802.95 228
17804.21 222
17805.47 243
17806.73 198
17808.00 246
17809.26 235
17810.52 230
17811.78 269
17813.04 226
17814.30 218
17815.56 205
17816.83 192
17818.09 202
17819.35 226
17820.61 204
17821.87 208
17823.14 216
17824.40 228
17825.66 256
17826.92 207
17828.18 232
17829.45 219
17830.71 253
17831.97 228
17833.23 203
17834.49 210
17835.76 216
17837.02 201
17838.28 195
17839.54 197
17840.81 196
17842.07 182
17843.33 222
17844.59 232
17845.86 203
17847.12 223
17848.38 198
17849.65 205
17850.91 219
17852.17 194
17853.43 221
17854.70 218
17855.96 233
17857.22 212
17858.49 216
17859.75 218
17861.01 209
17862.28 164
17863.54 193
17864.80 203
17866.07 218
17867.33 204
17868.59 224
17869.86 229
17871.12 198
17872.38 192
17873.65 195
17874.91 227
17876.18 222
17877.44 227
17878.70 234
17879.97 218
17881.23 194
17882.50 194
17883.76 183
17885.02 194
17886.29 211
17887.55 236
17888.82 198
17890.08 196
17891.35 205
17892.61 243
17893.87 211
17895.14 193
17896.40 214
17897.67 218
17898.93 255
17900.20 200
17901.46 178
17902.73 198
17903.99 205
17905.26 201
17906.52 220
17907.79 214
17909.05 225
17910.32 224
17911.58 222
17912.85 208
17914.11 209
17915.38 223
17916.64 196
17917.91 198
17919.17 193
17920.44 260
17921.70 242
17922.97 269
17924.23 239
17925.50 221
17926.76 237
17928.03 219
17929.30 185
17930.56 218
17931.83 211
17933.09 220
17934.36 216
17935.62 235
17936.89 184
17938.16 211
17939.42 215
17940.69 206
17941.96 229
17943.22 243
17944.49 219
17945.75 213
17947.02 207
17948.29 194
17949.55 196
17950.82 252
17952.09 263
17953.35 212
17954.62 213
17955.89 202
17957.15 224
17958.42 209
17959.69 203
17960.95 204
17962.22 206
17963.49 213
17964.75 221
17966.02 203
17967.29 213
17968.55 236
17969.82 238
17971.09 243
17972.36 223
17973.62 220
17974.89 216
17976.16 209
17977.42 203
17978.69 205
17979.96 205
17981.23 213
17982.49 231
17983.76 188
17985.03 183
17986.30 193
17987.57 233
17988.83 217
17990.10 217
17991.37 216
17992.64 209
17993.90 218
17995.17 202
17996.44 221
17997.71 217
17998.98 202
18000.25 221
18001.51 218
18002.78 229
18004.05 186
18005.32 216
18006.59 212
18007.86 224
18009.12 233
18010.39 245
18011.66 209
18012.93 204
18014.20 176
18015.47 198
18016.74 196
18018.00 226
18019.27 203
18020.54 253
18021.81 226
18023.08 219
18024.35 198
18025.62 185
18026.89 200
18028.16 226
18029.43 217
18030.69 213
18031.96 225
18033.23 194
18034.50 210
18035.77 215
18037.04 192
18038.31 189
18039.58 213
18040.85 216
18042.12 201
18043.39 206
18044.66 219
18045.93 227
18047.20 227
18048.47 210
18049.74 192
18051.01 232
18052.28 223
18053.55 190
18054.82 222
18056.09 236
18057.36 223
18058.63 203
18059.90 194
18061.17 176
18062.44 186
18063.71 192
18064.98 193
18066.25 214
18067.52 189
18068.79 218
18070.06 220
18071.33 214
18072.61 224
18073.88 214
18075.15 247
18076.42 242
18077.69 216
18078.96 248
18080.23 247
18081.50 205
18082.77 230
18084.04 221
18085.32 235
18086.59 225
18087.86 190
18089.13 199
18090.40 191
18091.67 205
18092.94 195
18094.22 190
18095.49 199
18096.76 191
18098.03 197
18099.30 200
18100.57 223
18101.85 240
18103.12 238
18104.39 203
18105.66 220
18106.93 192
18108.20 184
18109.48 205
18110.75 225
18112.02 205
18113.29 223
18114.57 228
18115.84 229
18117.11 222
18118.38 200
18119.65 212
18120.93 206
18122.20 244
18123.47 236
18124.74 232
18126.02 210
18127.29 206
18128.56 198
18129.84 221
18131.11 210
18132.38 208
18133.65 232
18134.93 219
18136.20 193
18137.47 183
18138.75 217
18140.02 234
18141.29 216
18142.57 222
18143.84 216
18145.11 223
18146.39 191
18147.66 215
18148.93 247
18150.21 232
18151.48 207
18152.75 234
18154.03 228
18155.30 266
18156.57 218
18157.85 226
18159.12 222
18160.40 204
18161.67 222
18162.94 213
18164.22 212
18165.49 199
18166.77 211
18168.04 180
18169.31 196
18170.59 223
18171.86 241
18173.14 240
18174.41 198
18175.68 224
18176.96 211
18178.23 225
18179.51 224
18180.78 225
18182.06 222
18183.33 215
18184.61 208
18185.88 238
18187.16 229
18188.43 200
18189.71 222
18190.98 262
18192.26 208
18193.53 200
18194.81 187
18196.08 189
18197.36 203
18198.63 221
18199.91 222
18201.18 240
18202.46 258
18203.73 231
18205.01 223
18206.28 222
18207.56 192
18208.83 208
18210.11 202
18211.39 189
18212.66 215
18213.94 226
18215.21 267
18216.49 209
18217.76 221
18219.04 248
18220.32 233
18221.59 242
18222.87 231
18224.14 208
18225.42 226
18226.70 218
18227.97 196
18229.25 244
18230.53 227
18231.80 212
18233.08 248
18234.35 234
18235.63 243
18236.91 208
18238.18 210
18239.46 192
18240.74 179
18242.01 187
18243.29 217
18244.57 194
18245.84 201
18247.12 231
18248.40 236
18249.68 245
18250.95 234
18252.23 265
18253.51 273
18254.78 222
18256.06 230
18257.34 215
18258.62 208
18259.89 219
18261.17 205
18262.45 208
18263.72 253
18265.00 269
18266.28 206
18267.56 216
18268.84 231
18270.11 231
18271.39 200
18272.67 206
18273.95 199
18275.22 218
18276.50 208
18277.78 218
18279.06 248
18280.34 187
18281.61 177
18282.89 192
18284.17 214
18285.45 196
18286.73 232
18288.01 237
18289.28 225
18290.56 205
18291.84 207
18293.12 205
18294.40 218
18295.68 202
18296.95 188
18298.23 228
18299.51 210
18300.79 193
18302.07 233
18303.35 188
18304.63 205
18305.91 180
18307.19 168
18308.46 242
18309.74 189
18311.02 176
18312.30 208
18313.58 198
18314.86 191
18316.14 189
18317.42 225
18318.70 250
18319.98 194
18321.26 191
18322.54 205
18323.82 196
18325.10 231
18326.38 206
18327.66 199
18328.94 236
18330.22 217
18331.50 236
18332.77 237
18334.05 217
18335.33 206
18336.61 199
18337.90 213
18339.18 208
18340.46 201
18341.74 223
18343.02 220
18344.30 217
18345.58 244
18346.86 202
18348.14 202
18349.42 215
18350.70 171
18351.98 205
18353.26 236
18354.54 248
18355.82 227
18357.10 220
18358.38 227
18359.66 251
18360.94 212
18362.22 218
18363.51 230
18364.79 223
18366.07 213
18367.35 207
18368.63 232
18369.91 210
18371.19 217
18372.47 222
18373.76 223
18375.04 205
18376.32 216
18377.60 190
18378.88 202
18380.16 180
18381.44 177
18382.73 210
18384.01 218
18385.29 224
18386.57 213
18387.85 191
18389.13 183
18390.42 192
18391.70 241
18392.98 236
18394.26 218
18395.54 191
18396.83 204
18398.11 196
18399.39 177
18400.67 197
18401.96 190
18403.24 170
18404.52 174
18405.80 218
18407.09 229
18408.37 224
18409.65 214
18410.93 212
18412.22 204
18413.50 235
18414.78 234
18416.06 228
18417.35 189
18418.63 192
18419.91 211
18421.20 218
18422.48 220
18423.76 216
18425.05 201
18426.33 202
18427.61 233
18428.89 199
18430.18 190
18431.46 206
18432.74 211
18434.03 222
18435.31 196
18436.60 193
18437.88 208
18439.16 213
18440.45 237
18441.73 200
18443.01 202
18444.30 180
18445.58 196
18446.87 220
18448.15 207
18449.43 237
18450.72 197
18452.00 212
18453.29 199
18454.57 192
18455.85 188
18457.14 208
18458.42 233
18459.71 217
18460.99 228
18462.28 218
18463.56 207
18464.84 214
18466.13 204
18467.41 192
18468.70 187
18469.98 212
18471.27 183
18472.55 214
18473.84 213
18475.12 214
18476.41 206
18477.69 215
18478.98 177
18480.26 201
18481.55 207
18482.83 193
18484.12 190
18485.40 206
18486.69 196
18487.97 221
18489.26 206
18490.54 231
18491.83 191
18493.11 196
18494.40 196
18495.69 216
18496.97 227
18498.26 198
18499.54 218
18500.83 181
18502.11 221
18503.40 250
18504.69 244
18505.97 196
18507.26 197
18508.54 204
18509.83 177
18511.12 181
18512.40 163
18513.69 225
18514.98 239
18516.26 234
18517.55 223
18518.83 216
18520.12 215
18521.41 245
18522.69 204
18523.98 240
18525.27 226
18526.55 198
18527.84 182
18529.13 190
18530.41 206
18531.70 201
18532.99 212
18534.27 195
18535.56 205
18536.85 245
18538.14 238
18539.42 205
18540.71 188
18542.00 220
18543.28 233
18544.57 191
18545.86 224
18547.15 201
18548.43 221
18549.72 175
18551.01 209
18552.30 235
18553.58 219
18554.87 226
18556.16 208
18557.45 241
18558.73 271
18560.02 232
18561.31 201
18562.60 212
18563.89 187
18565.17 219
18566.46 223
18567.75 232
18569.04 219
18570.33 205
18571.62 226
18572.90 222
18574.19 209
18575.48 216
18576.77 230
18578.06 265
18579.35 248
18580.63 239
18581.92 219
18583.21 214
18584.50 234
18585.79 219
18587.08 223
18588.37 236
18589.66 238
18590.94 226
18592.23 218
18593.52 228
18594.81 269
18596.10 247
18597.39 234
18598.68 237
18599.97 221
18601.26 255
18602.55 255
18603.84 238
18605.13 223
18606.41 241
18607.70 218
18608.99 225
18610.28 226
18611.57 225
18612.86 179
18614.15 236
18615.44 260
18616.73 227
18618.02 237
18619.31 218
18620.60 228
18621.89 213
18623.18 251
18624.47 253
18625.76 234
18627.05 220
18628.34 239
18629.63 226
18630.92 225
18632.21 213
18633.50 252
18634.79 230
18636.08 229
18637.37 229
18638.67 235
18639.96 227
18641.25 243
18642.54 217
18643.83 242
18645.12 213
18646.41 223
18647.70 226
18648.99 220
18650.28 245
18651.57 228
18652.86 205
18654.16 225
18655.45 244
18656.74 235
18658.03 214
18659.32 264
18660.61 238
18661.90 223
18663.19 219
18664.49 218
18665.78 204
18667.07 234
18668.36 227
18669.65 196
18670.94 192
18672.24 227
18673.53 247
18674.82 195
18676.11 220
18677.40 217
18678.70 197
18679.99 183
18681.28 233
18682.57 202
18683.86 198
18685.16 242
18686.45 250
18687.74 212
18689.03 204
18690.33 212
18691.62 247
18692.91 260
18694.20 219
18695.50 211
18696.79 188
18698.08 208
18699.37 211
18700.67 200
18701.96 206
18703.25 187
18704.54 196
18705.84 205
18707.13 220
18708.42 186
18709.72 187
18711.01 198
18712.30 219
18713.60 223
18714.89 202
18716.18 176
18717.48 190
18718.77 204
18720.06 210
18721.36 191
18722.65 201
18723.94 194
18725.24 199
18726.53 226
18727.82 201
18729.12 186
18730.41 205
18731.70 205
18733.00 222
18734.29 231
18735.59 200
18736.88 187
18738.17 199
18739.47 219
18740.76 195
18742.06 229
18743.35 200
18744.64 203
18745.94 229
18747.23 203
18748.53 218
18749.82 207
18751.12 201
18752.41 208
18753.71 195
18755.00 200
18756.30 206
18757.59 189
18758.88 205
18760.18 176
18761.47 222
18762.77 181
18764.06 203
18765.36 209
18766.65 184
18767.95 200
18769.24 205
18770.54 206
18771.83 186
18773.13 176
18774.43 214
18775.72 228
18777.02 199
18778.31 197
18779.61 191
18780.90 228
18782.20 194
18783.49 213
18784.79 191
18786.08 174
18787.38 179
18788.68 205
18789.97 207
18791.27 184
18792.56 202
18793.86 195
18795.16 197
18796.45 176
18797.75 198
18799.04 213
18800.34 220
18801.64 216
18802.93 209
18804.23 181
18805.53 194
18806.82 189
18808.12 204
18809.41 218
18810.71 204
18812.01 197
18813.30 223
18814.60 216
18815.90 233
18817.19 195
18818.49 211
18819.79 225
18821.09 200
18822.38 172
18823.68 180
18824.98 172
18826.27 192
18827.57 200
18828.87 200
18830.16 184
18831.46 192
18832.76 203
18834.06 186
18835.35 196
18836.65 201
18837.95 201
18839.25 195
18840.54 222
18841.84 206
18843.14 200
18844.44 219
18845.73 245
18847.03 223
18848.33 220
18849.63 219
18850.93 201
18852.22 200
18853.52 226
18854.82 215
18856.12 217
18857.42 223
18858.71 192
18860.01 197
18861.31 201
18862.61 221
18863.91 194
18865.21 167
18866.50 206
18867.80 187
18869.10 188
18870.40 179
18871.70 199
18873.00 182
18874.30 191
18875.60 178
18876.89 177
18878.19 203
18879.49 220
18880.79 222
18882.09 204
18883.39 191
18884.69 211
18885.99 246
18887.29 187
18888.59 183
18889.88 196
18891.18 226
18892.48 194
18893.78 202
18895.08 189
18896.38 183
18897.68 185
18898.98 182
18900.28 199
18901.58 164
18902.88 169
18904.18 210
18905.48 186
18906.78 185
18908.08 201
18909.38 182
18910.68 211
18911.98 224
18913.28 197
18914.58 211
18915.88 226
18917.18 245
18918.48 233
18919.78 208
18921.08 207
18922.38 226
18923.68 198
18924.98 228
18926.28 208
18927.58 211
18928.88 205
18930.18 188
18931.49 218
18932.79 236
18934.09 236
18935.39 193
18936.69 194
18937.99 206
18939.29 215
18940.59 195
18941.89 205
18943.19 225
18944.49 205
18945.80 206
18947.10 190
18948.40 264
18949.70 229
18951.00 186
18952.30 213
18953.60 235
18954.91 213
18956.21 210
18957.51 195
18958.81 205
18960.11 216
18961.41 196
18962.72 216
18964.02 244
18965.32 203
18966.62 210
18967.92 179
18969.23 190
18970.53 209
18971.83 219
18973.13 183
18974.43 205
18975.74 193
18977.04 223
18978.34 213
18979.64 218
18980.95 188
18982.25 206
18983.55 173
18984.85 177
18986.16 200
18987.46 205
18988.76 211
18990.06 195
18991.37 204
18992.67 215
18993.97 214
18995.28 217
18996.58 178
18997.88 214
18999.18 207
19000.49 208
19001.79 227
19003.09 218
19004.40 202
19005.70 184
19007.00 211
19008.31 202
19009.61 204
19010.91 227
19012.22 217
19013.52 183
19014.82 203
19016.13 204
19017.43 203
19018.74 208
19020.04 190
19021.34 203
19022.65 217
19023.95 210
19025.25 181
19026.56 185
19027.86 192
19029.17 205
19030.47 169
19031.77 183
19033.08 152
19034.38 193
19035.69 198
19036.99 206
19038.30 170
19039.60 171
19040.91 231
19042.21 215
19043.51 215
19044.82 196
19046.12 198
19047.43 196
19048.73 199
19050.04 200
19051.34 174
19052.65 204
19053.95 191
19055.26 195
19056.56 185
19057.87 196
19059.17 213
19060.48 183
19061.78 183
19063.09 168
19064.39 217
19065.70 202
19067.00 204
19068.31 202
19069.62 207
19070.92 205
19072.23 188
19073.53 207
19074.84 236
19076.14 214
19077.45 223
19078.75 201
19080.06 211
19081.37 215
19082.67 175
19083.98 184
19085.28 190
19086.59 165
19087.90 210
19089.20 247
19090.51 234
19091.82 190
19093.12 205
19094.43 202
19095.73 199
19097.04 181
19098.35 185
19099.65 226
19100.96 171
19102.27 167
19103.57 201
19104.88 206
19106.19 194
19107.49 202
19108.80 189
19110.11 209
19111.41 215
19112.72 198
19114.03 231
19115.33 178
19116.64 203
19117.95 228
19119.26 210
19120.56 172
19121.87 189
19123.18 191
19124.49 213
19125.79 204
19127.10 193
19128.41 187
19129.72 205
19131.02 216
19132.33 183
19133.64 162
19134.95 194
19136.25 200
19137.56 188
19138.87 188
19140.18 207
19141.49 178
19142.79 201
19144.10 185
19145.41 171
19146.72 202
19148.03 185
19149.33 187
19150.64 164
19151.95 194
19153.26 183
19154.57 194
19155.88 198
19157.18 208
19158.49 204
19159.80 176
19161.11 199
19162.42 189
19163.73 188
19165.04 179
19166.34 204
19167.65 209
19168.96 169
19170.27 158
19171.58 194
19172.89 206
19174.20 235
19175.51 166
19176.82 174
19178.13 191
19179.43 211
19180.74 175
19182.05 214
19183.36 195
19184.67 227
19185.98 194
19187.29 184
19188.60 238
19189.91 233
19191.22 222
19192.53 200
19193.84 175
19195.15 169
19196.46 191
19197.77 191
19199.08 185
19200.39 183
19201.70 194
19203.01 184
19204.32 208
19205.63 198
19206.94 190
19208.25 185
19209.56 193
19210.87 230
19212.18 213
19213.49 209
19214.80 238
19216.11 230
19217.42 250
19218.73 181
19220.04 192
19221.35 208
19222.66 205
19223.98 216
19225.29 231
19226.60 172
19227.91 183
19229.22 200
19230.53 168
19231.84 179
19233.15 169
19234.46 169
19235.77 201
19237.09 213
19238.40 184
19239.71 171
19241.02 203
19242.33 194
19243.64 218
19244.95 206
19246.27 210
19247.58 181
19248.89 176
19250.20 202
19251.51 180
19252.82 182
19254.14 202
19255.45 194
19256.76 197
19258.07 174
19259.38 182
19260.70 214
19262.01 185
19263.32 198
19264.63 158
19265.94 196
19267.26 187
19268.57 202
19269.88 198
19271.19 199
19272.51 197
19273.82 192
19275.13 217
19276.44 204
19277.76 207
19279.07 193
19280.38 227
19281.69 188
19283.01 212
19284.32 212
19285.63 183
19286.94 181
19288.26 163
19289.57 178
19290.88 179
19292.20 194
19293.51 192
19294.82 198
19296.14 225
19297.45 202
19298.76 204
19300.08 172
19301.39 182
19302.70 195
19304.02 197
19305.33 180
19306.64 194
19307.96 194
19309.27 195
19310.59 207
19311.90 168
19313.21 164
19314.53 187
19315.84 188
19317.15 198
19318.47 176
19319.78 193
19321.10 219
19322.41 221
19323.72 208
19325.04 166
19326.35 191
19327.67 183
19328.98 182
19330.30 181
19331.61 185
19332.93 216
19334.24 206
19335.55 179
19336.87 175
19338.18 202
19339.50 165
19340.81 191
19342.13 199
19343.44 193
19344.76 176
19346.07 187
19347.39 161
19348.70 137
19350.02 203
19351.33 199
19352.65 188
19353.96 167
19355.28 191
19356.59 202
19357.91 190
19359.22 195
19360.54 206
19361.86 210
19363.17 201
19364.49 148
19365.80 188
19367.12 180
19368.43 172
19369.75 193
19371.06 172
19372.38 191
19373.70 212
19375.01 198
19376.33 199
19377.64 178
19378.96 171
19380.28 165
19381.59 208
19382.91 226
19384.23 198
19385.54 186
19386.86 223
19388.17 220
19389.49 204
19390.81 201
19392.12 187
19393.44 227
19394.76 189
19396.07 213
19397.39 195
19398.71 216
19400.02 221
19401.34 180
19402.66 159
19403.97 191
19405.29 218
19406.61 213
19407.93 206
19409.24 176
19410.56 172
19411.88 185
19413.19 188
19414.51 181
19415.83 208
19417.15 209
19418.46 205
19419.78 208
19421.10 187
19422.42 197
19423.73 195
19425.05 135
19426.37 161
19427.69 195
19429.00 227
19430.32 218
19431.64 215
19432.96 187
19434.28 198
19435.59 192
19436.91 202
19438.23 229
19439.55 189
19440.87 166
19442.18 202
19443.50 184
19444.82 212
19446.14 203
19447.46 205
19448.78 171
19450.09 218
19451.41 198
19452.73 161
19454.05 192
19455.37 201
19456.69 170
19458.01 207
19459.33 166
19460.64 200
19461.96 206
19463.28 199
19464.60 191
19465.92 183
19467.24 194
19468.56 180
19469.88 195
19471.20 186
19472.52 193
19473.83 198
19475.15 215
19476.47 184
19477.79 194
19479.11 184
19480.43 170
19481.75 183
19483.07 190
19484.39 168
19485.71 206
19487.03 190
19488.35 185
19489.67 179
19490.99 187
19492.31 216
19493.63 207
19494.95 217
19496.27 198
19497.59 176
19498.91 171
19500.23 193
19501.55 225
19502.87 197
19504.19 190
19505.51 194
19506.83 205
19508.15 181
19509.47 160
19510.79 163
19512.11 163
19513.43 205
19514.75 195
19516.08 165
19517.40 182
19518.72 188
19520.04 211
19521.36 197
19522.68 194
19524.00 215
19525.32 207
19526.64 165
19527.96 191
19529.29 191
19530.61 171
19531.93 183
19533.25 152
19534.57 159
19535.89 185
19537.21 196
19538.53 198
19539.86 186
19541.18 191
19542.50 182
19543.82 188
19545.14 186
19546.46 174
19547.79 174
19549.11 187
19550.43 187
19551.75 177
19553.07 204
19554.40 193
19555.72 207
19557.04 204
19558.36 199
19559.68 172
19561.01 185
19562.33 174
19563.65 169
19564.97 171
19566.30 181
19567.62 191
19568.94 189
19570.26 197
19571.59 190
19572.91 208
19574.23 182
19575.55 164
19576.88 158
19578.20 209
19579.52 173
19580.85 215
19582.17 177
19583.49 194
19584.82 222
19586.14 168
19587.46 171
19588.78 180
19590.11 184
19591.43 213
19592.75 189
19594.08 173
19595.40 192
19596.72 184
19598.05 161
19599.37 181
19600.70 191
19602.02 181
19603.34 246
19604.67 204
19605.99 160
19607.31 157
19608.64 196
19609.96 166
19611.29 169
19612.61 209
19613.93 174
19615.26 199
19616.58 185
19617.91 206
19619.23 210
19620.55 175
19621.88 188
19623.20 205
19624.53 179
19625.85 173
19627.18 197
19628.50 196
19629.83 183
19631.15 169
19632.48 170
19633.80 162
19635.12 200
19636.45 153
19637.77 180
19639.10 203
19640.42 221
19641.75 186
19643.07 212
19644.40 178
19645.72 181
19647.05 165
19648.37 184
19649.70 185
19651.03 170
19652.35 166
19653.68 181
19655.00 175
19656.33 204
19657.65 186
19658.98 185
19660.30 191
19661.63 179
19662.96 190
19664.28 191
19665.61 202
19666.93 176
19668.26 211
19669.58 187
19670.91 186
19672.24 164
19673.56 207
19674.89 188
19676.21 170
19677.54 163
19678.87 202
19680.19 205
19681.52 178
19682.85 158
19684.17 171
19685.50 219
19686.83 224
19688.15 205
19689.48 158
19690.81 163
19692.13 216
19693.46 189
19694.79 145
19696.11 182
19697.44 204
19698.77 177
19700.09 198
19701.42 180
19702.75 176
19704.07 192
19705.40 175
19706.73 183
19708.06 203
19709.38 191
19710.71 179
19712.04 202
19713.37 205
19714.69 208
19716.02 196
19717.35 225
19718.68 164
19720.00 174
19721.33 176
19722.66 175
19723.99 153
19725.31 182
19726.64 172
19727.97 187
19729.30 173
19730.63 162
19731.95 174
19733.28 182
19734.61 169
19735.94 174
19737.27 223
19738.59 168
19739.92 163
19741.25 171
19742.58 181
19743.91 189
19745.24 193
19746.57 181
19747.89 201
19749.22 180
19750.55 204
19751.88 186
19753.21 173
19754.54 178
19755.87 210
19757.20 224
19758.52 171
19759.85 187
19761.18 208
19762.51 170
19763.84 174
19765.17 197
19766.50 221
19767.83 159
19769.16 197
19770.49 195
19771.82 223
19773.15 207
19774.47 229
19775.80 205
19777.13 159
19778.46 163
19779.79 162
19781.12 158
19782.45 186
19783.78 194
19785.11 189
19786.44 216
19787.77 189
19789.10 170
19790.43 174
19791.76 185
19793.09 194
19794.42 172
19795.75 172
19797.08 194
19798.41 181
19799.74 160
19801.07 164
19802.40 187
19803.73 199
19805.07 192
19806.40 163
19807.73 140
19809.06 154
19810.39 144
19811.72 153
19813.05 168
19814.38 167
19815.71 179
19817.04 183
19818.37 199
19819.70 194
19821.03 140
19822.37 160
19823.70 201
19825.03 169
19826.36 185
19827.69 183
19829.02 185
19830.35 158
19831.68 172
19833.02 196
19834.35 192
19835.68 182
19837.01 169
19838.34 161
19839.67 216
19841.01 212
19842.34 178
19843.67 168
19845.00 190
19846.33 178
19847.67 182
19849.00 190
19850.33 167
19851.66 207
19852.99 176
19854.33 194
19855.66 167
19856.99 189
19858.32 182
19859.65 192
19860.99 175
19862.32 169
19863.65 186
19864.98 159
19866.32 197
19867.65 182
19868.98 183
19870.32 172
19871.65 167
19872.98 186
19874.31 203
19875.65 205
19876.98 179
19878.31 174
19879.65 180
19880.98 202
19882.31 191
19883.64 215
19884.98 198
19886.31 172
19887.64 186
19888.98 186
19890.31 177
19891.64 198
19892.98 202
19894.31 204
19895.65 162
19896.98 175
19898.31 187
19899.65 177
19900.98 193
19902.31 202
19903.65 197
19904.98 179
19906.32 182
19907.65 170
19908.98 153
19910.32 171
19911.65 175
19912.99 150
19914.32 173
19915.65 195
19916.99 181
19918.32 210
19919.66 197
19920.99 212
19922.33 176
19923.66 181
19924.99 190
19926.33 191
19927.66 213
19929.00 180
19930.33 148
19931.67 179
19933.00 183
19934.34 212
19935.67 190
19937.01 159
19938.34 162
19939.68 170
19941.01 154
19942.35 174
19943.68 188
19945.02 199
19946.35 165
19947.69 172
19949.02 203
19950.36 211
19951.70 182
19953.03 179
19954.37 195
19955.70 190
19957.04 184
19958.37 145
19959.71 172
19961.04 207
19962.38 202
19963.72 172
19965.05 215
19966.39 174
19967.72 205
19969.06 206
19970.40 170
19971.73 173
19973.07 176
19974.40 205
19975.74 195
19977.08 184
19978.41 153
19979.75 185
19981.09 184
19982.42 184
19983.76 200
19985.10 172
19986.43 164
19987.77 169
19989.11 186
19990.44 185
19991.78 186
19993.12 196
19994.45 216
19995.79 197
19997.13 186
19998.46 190
19999.80 204
20001.14 200
20002.48 158
20003.81 146
20005.15 175
20006.49 221
20007.82 188
20009.16 172
20010.50 193
20011.84 197
20013.17 196
20014.51 175
20015.85 201
20017.19 172
20018.52 187
20019.86 196
20021.20 190
20022.54 196
20023.88 189
20025.21 189
20026.55 187
20027.89 179
20029.23 208
20030.57 224
20031.90 192
20033.24 159
20034.58 186
20035.92 168
20037.26 191
20038.60 233
20039.93 195
20041.27 186
20042.61 195
20043.95 172
20045.29 181
20046.63 174
20047.97 173
20049.30 188
20050.64 167
20051.98 182
20053.32 177
20054.66 188
20056.00 172
20057.34 203
20058.68 169
20060.02 192
20061.35 168
20062.69 194
20064.03 204
20065.37 171
20066.71 185
20068.05 185
20069.39 198
20070.73 193
20072.07 190
20073.41 187
20074.75 178
20076.09 216
20077.43 183
20078.77 159
20080.11 204
20081.45 225
20082.79 200
20084.13 204
20085.47 183
20086.81 183
20088.15 211
20089.49 225
20090.83 184
20092.17 198
20093.51 176
20094.85 212
20096.19 211
20097.53 203
20098.87 175
20100.21 196
20101.55 205
20102.89 204
20104.23 191
20105.57 209
20106.91 153
20108.25 184
20109.59 184
20110.93 216
20112.27 189
20113.62 207
20114.96 162
20116.30 174
20117.64 215
20118.98 196
20120.32 245
20121.66 191
20123.00 184
20124.34 190
20125.69 159
20127.03 161
20128.37 200
20129.71 214
20131.05 212
20132.39 168
20133.73 197
20135.08 195
20136.42 188
20137.76 178
20139.10 172
20140.44 212
