# Supplementary material for: MALDI-TOF MS typing enables the classification of brewing yeasts of the genus Saccharomyces to major beer styles
Source: PLoS One. 2017 Aug 9;12(8):e0181694. doi: 10.1371/journal.pone.0181694 (PMC5549903; doi:10.1371/journal.pone.0181694)
Supplement: S2 File — The directory includes 90 raw files and was zipped to “.zip”; the folder has three strains with 30 spectra per strain; S1 Text explains the raw files with an example and Table 1 represents the yeast strains used within the experiment. (ZIP) [file pone.0181694.s005.zip]

Archive with 91 entries (90 files):
- 4-6/
- 4-6/30253-149-OG-WB-WB-YPG-18h-E-E_2015-07-14_1_0_D1_1.dat
- 4-6/30254-165-OG-Koe-Ale-YPG-18h-E-E_2015-10-20__0_B5_1.dat
- 4-6/30253-149-OG-WB-WB-YPG-18h-E-E_2015-07-07__0_A4_1.dat
- 4-6/30254-165-OG-Koe-Ale-YPG-18h-E-E_2015-10-08__0_E5_1.dat
- 4-6/30255-175-OG-WB-WB-YPG-18h-E-E_2015-07-24__0_A4_1.dat
- 4-6/30255-175-OG-WB-WB-YPG-18h-E-E_2015-07-15_2_0_A11_1.dat
- 4-6/30255-175-OG-WB-WB-YPG-18h-E-E_2015-07-17_1_0_A10_1.dat
- 4-6/30255-175-OG-WB-WB-YPG-18h-E-E_2015-07-22_2_0_F5_1.dat
- 4-6/30253-149-OG-WB-WB-YPG-18h-E-E_2015-07-16_2_0_A8_1.dat
- 4-6/30253-149-OG-WB-WB-YPG-18h-E-E_2015-07-10_1_0_A4_1.dat
- 4-6/30253-149-OG-WB-WB-YPG-18h-E-E_2015-07-15_2_0_A8_1.dat
- 4-6/30254-165-OG-Koe-Ale-YPG-18h-E-E_2015-10-12__0_E6_1.dat
- 4-6/30254-165-OG-Koe-Ale-YPG-18h-E-E_2015-10-09__0_B4_1.dat
- 4-6/30254-165-OG-Koe-Ale-YPG-18h-E-E_2015-10-10__0_B6_1.dat
- 4-6/30254-165-OG-Koe-Ale-YPG-18h-E-E_2015-10-20__0_B4_1.dat
- 4-6/30255-175-OG-WB-WB-YPG-18h-E-E_2015-07-22_3_0_F6_1.dat
- 4-6/30255-175-OG-WB-WB-YPG-18h-E-E_2015-07-14_3_0_D6_1.dat
- 4-6/30253-149-OG-WB-WB-YPG-18h-E-E_2015-07-10_2_0_A5_1.dat
- 4-6/30254-165-OG-Koe-Ale-YPG-18h-E-E_2015-10-10__0_B5_1.dat
- 4-6/30255-175-OG-WB-WB-YPG-18h-E-E_2015-07-17_3_0_A12_1.dat
- 4-6/30255-175-OG-WB-WB-YPG-18h-E-E_2015-07-17_2_0_A11_1.dat
- 4-6/30254-165-OG-Koe-Ale-YPG-18h-E-E_2015-10-11__0_E5_1.dat
- 4-6/30254-165-OG-Koe-Ale-YPG-18h-E-E_2015-10-20__0_B6_1.dat
- 4-6/30255-175-OG-WB-WB-YPG-18h-E-E_2015-07-21__0_B4_1.dat
- 4-6/30254-165-OG-Koe-Ale-YPG-18h-E-E_2015-10-21__0_B5_1.dat
- 4-6/30253-149-OG-WB-WB-YPG-18h-E-E_2015-07-10_3_0_A6_1.dat
- 4-6/30255-175-OG-WB-WB-YPG-18h-E-E_2015-07-24__0_A5_1.dat
- 4-6/30255-175-OG-WB-WB-YPG-18h-E-E_2015-07-13_1_0_A10_1.dat
- 4-6/30253-149-OG-WB-WB-YPG-18h-E-E_2015-07-13_1_0_A7_1.dat
- 4-6/30253-149-OG-WB-WB-YPG-18h-E-E_2015-07-14_3_0_D3_1.dat
- 4-6/30255-175-OG-WB-WB-YPG-18h-E-E_2015-07-13_3_0_A12_1.dat
- 4-6/30253-149-OG-WB-WB-YPG-18h-E-E_2015-07-08_3_0_A6_1.dat
- 4-6/30253-149-OG-WB-WB-YPG-18h-E-E_2015-07-06_2_0_A5_1.dat
- 4-6/30255-175-OG-WB-WB-YPG-18h-E-E_2015-07-16_3_0_A12_1.dat
- 4-6/30254-165-OG-Koe-Ale-YPG-18h-E-E_2015-10-07__0_B5_1.dat
- 4-6/30255-175-OG-WB-WB-YPG-18h-E-E_2015-07-21__0_B6_1.dat
- 4-6/30255-175-OG-WB-WB-YPG-18h-E-E_2015-07-14_2_0_D5_1.dat
- 4-6/30253-149-OG-WB-WB-YPG-18h-E-E_2015-07-06_3_0_A6_1.dat
- 4-6/30254-165-OG-Koe-Ale-YPG-18h-E-E_2015-10-11__0_E4_1.dat
- 4-6/30254-165-OG-Koe-Ale-YPG-18h-E-E_2015-10-21__0_B6_1.dat
- 4-6/30255-175-OG-WB-WB-YPG-18h-E-E_2015-07-16_2_0_A11_1.dat
- 4-6/30255-175-OG-WB-WB-YPG-18h-E-E_2015-07-15_3_0_A12_1.dat
- 4-6/30253-149-OG-WB-WB-YPG-18h-E-E_2015-07-06_1_0_A4_1.dat
- 4-6/30255-175-OG-WB-WB-YPG-18h-E-E_2015-07-24__0_A6_1.dat
- 4-6/30255-175-OG-WB-WB-YPG-18h-E-E_2015-07-20_1_0_A10_1.dat
- 4-6/30254-165-OG-Koe-Ale-YPG-18h-E-E_2015-10-09__0_B6_1.dat
- 4-6/30253-149-OG-WB-WB-YPG-18h-E-E_2015-07-07__0_A6_1.dat
- 4-6/30255-175-OG-WB-WB-YPG-18h-E-E_2015-07-23_1_0_B4_1.dat
- 4-6/30253-149-OG-WB-WB-YPG-18h-E-E_2015-07-09_3_0_B6_1.dat
- 4-6/30253-149-OG-WB-WB-YPG-18h-E-E_2015-07-16_1_0_A7_1.dat
- 4-6/30254-165-OG-Koe-Ale-YPG-18h-E-E_2015-10-08__0_E6_1.dat
- 4-6/30254-165-OG-Koe-Ale-YPG-18h-E-E_2015-10-11__0_E6_1.dat
- 4-6/30253-149-OG-WB-WB-YPG-18h-E-E_2015-07-17_1_0_A7_1.dat
- 4-6/30255-175-OG-WB-WB-YPG-18h-E-E_2015-07-14_1_0_D4_1.dat
- 4-6/30254-165-OG-Koe-Ale-YPG-18h-E-E_2015-10-16__0_B4_1.dat
- 4-6/30253-149-OG-WB-WB-YPG-18h-E-E_2015-07-08_2_0_A5_1.dat
- 4-6/30254-165-OG-Koe-Ale-YPG-18h-E-E_2015-10-12__0_E5_1.dat
- 4-6/30254-165-OG-Koe-Ale-YPG-18h-E-E_2015-10-16__0_B5_1.dat
- 4-6/30254-165-OG-Koe-Ale-YPG-18h-E-E_2015-10-22__0_E6_2.dat
- 4-6/30253-149-OG-WB-WB-YPG-18h-E-E_2015-07-09_1_0_B4_1.dat
- 4-6/30253-149-OG-WB-WB-YPG-18h-E-E_2015-07-16_3_0_A9_1.dat
- 4-6/30254-165-OG-Koe-Ale-YPG-18h-E-E_2015-10-09__0_B5_1.dat
- 4-6/30254-165-OG-Koe-Ale-YPG-18h-E-E_2015-10-08__0_E4_1.dat
- 4-6/30255-175-OG-WB-WB-YPG-18h-E-E_2015-07-22_1_0_F4_1.dat
- 4-6/30253-149-OG-WB-WB-YPG-18h-E-E_2015-07-15_3_0_A9_1.dat
- 4-6/30255-175-OG-WB-WB-YPG-18h-E-E_2015-07-23_2_0_B5_1.dat
- 4-6/30254-165-OG-Koe-Ale-YPG-18h-E-E_2015-10-22__0_E5_2.dat
- 4-6/30253-149-OG-WB-WB-YPG-18h-E-E_2015-07-14_2_0_D2_1.dat
- 4-6/30253-149-OG-WB-WB-YPG-18h-E-E_2015-07-15_1_0_A7_1.dat
- 4-6/30253-149-OG-WB-WB-YPG-18h-E-E_2015-07-13_2_0_A8_1.dat
- 4-6/30253-149-OG-WB-WB-YPG-18h-E-E_2015-07-09_2_0_B5_1.dat
- 4-6/30255-175-OG-WB-WB-YPG-18h-E-E_2015-07-20_2_0_A11_1.dat
- 4-6/30255-175-OG-WB-WB-YPG-18h-E-E_2015-07-21__0_B5_1.dat
- 4-6/30254-165-OG-Koe-Ale-YPG-18h-E-E_2015-10-10__0_B4_1.dat
- 4-6/30255-175-OG-WB-WB-YPG-18h-E-E_2015-07-20_3_0_A12_1.dat
- 4-6/30254-165-OG-Koe-Ale-YPG-18h-E-E_2015-10-12__0_E4_1.dat
- 4-6/30253-149-OG-WB-WB-YPG-18h-E-E_2015-07-08_1_0_A4_1.dat
- 4-6/30253-149-OG-WB-WB-YPG-18h-E-E_2015-07-17_3_0_A9_1.dat
- 4-6/30253-149-OG-WB-WB-YPG-18h-E-E_2015-07-13_3_0_A9_1.dat
- 4-6/30255-175-OG-WB-WB-YPG-18h-E-E_2015-07-13_2_0_A11_1.dat
- 4-6/30253-149-OG-WB-WB-YPG-18h-E-E_2015-07-07__0_A5_1.dat
- 4-6/30254-165-OG-Koe-Ale-YPG-18h-E-E_2015-10-16__0_B6_1.dat
- 4-6/30254-165-OG-Koe-Ale-YPG-18h-E-E_2015-10-07__0_B6_1.dat
- 4-6/30254-165-OG-Koe-Ale-YPG-18h-E-E_2015-10-22__0_E4_1.dat
- 4-6/30255-175-OG-WB-WB-YPG-18h-E-E_2015-07-15_1_0_A10_1.dat
- 4-6/30254-165-OG-Koe-Ale-YPG-18h-E-E_2015-10-07__0_B4_1.dat
- 4-6/30253-149-OG-WB-WB-YPG-18h-E-E_2015-07-17_2_0_A8_1.dat
- 4-6/30254-165-OG-Koe-Ale-YPG-18h-E-E_2015-10-21__0_B4_1.dat
- 4-6/30255-175-OG-WB-WB-YPG-18h-E-E_2015-07-16_1_0_A10_1.dat
- 4-6/30255-175-OG-WB-WB-YPG-18h-E-E_2015-07-23_3_0_B6_1.dat
