# Supplementary material for: MALDI-TOF MS typing enables the classification of brewing yeasts of the genus Saccharomyces to major beer styles
Source: PLoS One. 2017 Aug 9;12(8):e0181694. doi: 10.1371/journal.pone.0181694 (PMC5549903; doi:10.1371/journal.pone.0181694)
Supplement: S2 File — The directory includes 90 raw files and was zipped to “.zip”; the folder has three strains with 30 spectra per strain; S1 Text explains the raw files with an example and Table 1 represents the yeast strains used within the experiment. (ZIP) [file pone.0181694.s005.zip › 4-6/30253-149-OG-WB-WB-YPG-18h-E-E_2015-07-14_1_0_D1_1.dat]

2000.53 1409
2000.95 1466
2001.37 1471
2001.79 1324
2002.21 1206
2002.64 1278
2003.06 1187
2003.48 1183
2003.90 1341
2004.32 1457
2004.75 1329
2005.17 1144
2005.59 1251
2006.01 1325
2006.43 1153
2006.86 1112
2007.28 1335
2007.70 1314
2008.12 1301
2008.55 1264
2008.97 1198
2009.39 1172
2009.81 1191
2010.24 1239
2010.66 1216
2011.08 1232
2011.50 1170
2011.93 1136
2012.35 958
2012.77 1005
2013.20 1127
2013.62 1017
2014.04 973
2014.46 1119
2014.89 1080
2015.31 971
2015.73 1054
2016.16 1171
2016.58 1055
2017.00 1159
2017.43 1172
2017.85 1187
2018.27 1165
2018.70 1138
2019.12 1201
2019.54 1156
2019.97 1135
2020.39 1250
2020.82 1295
2021.24 1225
2021.66 1078
2022.09 1245
2022.51 1107
2022.94 1031
2023.36 1143
2023.78 1201
2024.21 1198
2024.63 1083
2025.06 945
2025.48 1128
2025.90 1142
2026.33 1075
2026.75 1149
2027.18 1141
2027.60 984
2028.03 1032
2028.45 1075
2028.88 1180
2029.30 1056
2029.72 1054
2030.15 921
2030.57 906
2031.00 948
2031.42 1031
2031.85 1133
2032.27 1235
2032.70 1121
2033.12 1135
2033.55 1189
2033.97 1325
2034.40 1182
2034.82 1215
2035.25 967
2035.67 959
2036.10 1189
2036.52 1165
2036.95 1061
2037.38 1012
2037.80 1178
2038.23 1172
2038.65 1138
2039.08 1112
2039.50 1057
2039.93 1093
2040.36 1201
2040.78 1106
2041.21 1015
2041.63 1001
2042.06 1181
2042.48 1099
2042.91 1041
2043.34 1103
2043.76 1250
2044.19 1095
2044.62 1120
2045.04 1153
2045.47 1130
2045.89 1163
2046.32 1181
2046.75 1179
2047.17 1292
2047.60 1174
2048.03 1276
2048.45 1338
2048.88 1134
2049.31 1064
2049.73 1263
2050.16 1219
2050.59 1252
2051.01 1185
2051.44 1342
2051.87 1428
2052.29 1293
2052.72 1302
2053.15 1410
2053.58 1630
2054.00 1592
2054.43 1469
2054.86 1502
2055.28 1419
2055.71 1452
2056.14 1391
2056.57 1216
2056.99 1301
2057.42 1326
2057.85 1189
2058.28 1221
2058.71 1376
2059.13 1415
2059.56 1241
2059.99 1309
2060.42 1278
2060.84 1288
2061.27 1219
2061.70 1330
2062.13 1358
2062.56 1229
2062.98 1215
2063.41 1479
2063.84 1396
2064.27 1569
2064.70 1623
2065.13 1451
2065.55 1476
2065.98 1581
2066.41 1580
2066.84 1602
2067.27 1524
2067.70 1457
2068.13 1247
2068.55 1360
2068.98 1542
2069.41 1359
2069.84 1195
2070.27 983
2070.70 1049
2071.13 1152
2071.56 1261
2071.99 1336
2072.41 1177
2072.84 1242
2073.27 1171
2073.70 1266
2074.13 1440
2074.56 1417
2074.99 1507
2075.42 1389
2075.85 1578
2076.28 1463
2076.71 1590
2077.14 1460
2077.57 1411
2078.00 1350
2078.43 1320
2078.86 1379
2079.29 1231
2079.72 1144
2080.15 1224
2080.58 1235
2081.01 1163
2081.44 1210
2081.87 1215
2082.30 1207
2082.73 1081
2083.16 1153
2083.59 1105
2084.02 1174
2084.45 1107
2084.88 1028
2085.31 1180
2085.74 1269
2086.17 1196
2086.60 1059
2087.03 1118
2087.46 1140
2087.89 1107
2088.32 1210
2088.75 1134
2089.18 1165
2089.62 1241
2090.05 1260
2090.48 1224
2090.91 1148
2091.34 1157
2091.77 1192
2092.20 1163
2092.63 1048
2093.06 1148
2093.49 947
2093.93 1081
2094.36 1034
2094.79 982
2095.22 1028
2095.65 1226
2096.08 1023
2096.52 1149
2096.95 1128
2097.38 1139
2097.81 912
2098.24 994
2098.67 1028
2099.11 1140
2099.54 892
2099.97 983
2100.40 1069
2100.83 1076
2101.27 949
2101.70 913
2102.13 918
2102.56 1016
2102.99 1081
2103.43 1095
2103.86 1021
2104.29 1012
2104.72 1077
2105.16 1076
2105.59 1091
2106.02 1055
2106.45 1138
2106.89 1133
2107.32 1104
2107.75 1335
2108.19 1197
2108.62 1091
2109.05 1218
2109.48 1026
2109.92 1263
2110.35 1242
2110.78 1101
2111.22 1027
2111.65 961
2112.08 1021
2112.52 1029
2112.95 1025
2113.38 1052
2113.82 1106
2114.25 1002
2114.68 993
2115.12 905
2115.55 987
2115.98 1174
2116.42 1191
2116.85 1135
2117.28 1055
2117.72 1140
2118.15 1068
2118.59 1030
2119.02 1035
2119.45 975
2119.89 1009
2120.32 1098
2120.76 1036
2121.19 998
2121.62 1008
2122.06 1072
2122.49 1061
2122.93 900
2123.36 904
2123.80 863
2124.23 894
2124.66 984
2125.10 932
2125.53 950
2125.97 1031
2126.40 1174
2126.84 1058
2127.27 1024
2127.71 1029
2128.14 1061
2128.58 1058
2129.01 1137
2129.45 1119
2129.88 1036
2130.32 855
2130.75 995
2131.19 1054
2131.62 1072
2132.06 1232
2132.49 1213
2132.93 1046
2133.36 1102
2133.80 1138
2134.23 1129
2134.67 1099
2135.11 921
2135.54 1068
2135.98 1089
2136.41 1049
2136.85 1034
2137.28 987
2137.72 1150
2138.16 1029
2138.59 934
2139.03 1092
2139.46 962
2139.90 1084
2140.34 1159
2140.77 1010
2141.21 1076
2141.64 1105
2142.08 984
2142.52 876
2142.95 996
2143.39 1017
2143.83 971
2144.26 965
2144.70 1069
2145.14 1084
2145.57 985
2146.01 1084
2146.45 1020
2146.88 969
2147.32 1124
2147.76 1073
2148.19 1066
2148.63 1148
2149.07 1149
2149.50 1235
2149.94 1272
2150.38 1233
2150.81 1277
2151.25 1322
2151.69 1147
2152.13 1140
2152.56 1093
2153.00 1170
2153.44 1181
2153.88 1144
2154.31 1318
2154.75 1276
2155.19 1100
2155.63 1281
2156.06 1303
2156.50 1322
2156.94 1148
2157.38 1078
2157.82 1254
2158.25 1316
2158.69 1140
2159.13 1103
2159.57 1073
2160.01 1112
2160.44 1170
2160.88 1109
2161.32 1153
2161.76 1243
2162.20 1163
2162.63 1031
2163.07 1176
2163.51 1348
2163.95 1251
2164.39 1315
2164.83 1156
2165.27 1087
2165.70 974
2166.14 1102
2166.58 1076
2167.02 934
2167.46 934
2167.90 1047
2168.34 1178
2168.78 1038
2169.22 1025
2169.65 1117
2170.09 1195
2170.53 1189
2170.97 1198
2171.41 1169
2171.85 1187
2172.29 1189
2172.73 1284
2173.17 1197
2173.61 1376
2174.05 1110
2174.49 1243
2174.93 1343
2175.37 1345
2175.81 1526
2176.25 1333
2176.69 1335
2177.13 1368
2177.57 1316
2178.01 1298
2178.45 1285
2178.89 1243
2179.33 1247
2179.77 1089
2180.21 1125
2180.65 1112
2181.09 1053
2181.53 1038
2181.97 1035
2182.41 987
2182.85 1057
2183.29 1046
2183.73 1049
2184.17 995
2184.61 946
2185.05 976
2185.49 1000
2185.93 1066
2186.37 1187
2186.81 938
2187.25 1108
2187.69 1187
2188.14 1192
2188.58 1005
2189.02 1140
2189.46 1109
2189.90 1037
2190.34 1100
2190.78 1237
2191.22 1290
2191.66 1326
2192.11 1105
2192.55 1118
2192.99 1131
2193.43 1285
2193.87 1265
2194.31 1211
2194.76 1368
2195.20 1248
2195.64 1341
2196.08 1193
2196.52 1134
2196.96 1132
2197.41 1243
2197.85 1082
2198.29 1112
2198.73 1231
2199.17 1159
2199.62 1162
2200.06 1259
2200.50 1244
2200.94 1249
2201.38 1173
2201.83 1232
2202.27 1252
2202.71 1229
2203.15 1229
2203.60 1313
2204.04 1144
2204.48 1123
2204.92 1309
2205.37 1231
2205.81 1177
2206.25 1143
2206.70 1182
2207.14 1205
2207.58 1151
2208.02 1049
2208.47 1024
2208.91 1008
2209.35 1059
2209.80 1157
2210.24 1023
2210.68 1051
2211.13 997
2211.57 1149
2212.01 1048
2212.46 916
2212.90 983
2213.34 1055
2213.79 1148
2214.23 996
2214.67 1061
2215.12 1175
2215.56 1162
2216.00 1124
2216.45 1088
2216.89 1141
2217.34 1163
2217.78 1104
2218.22 1179
2218.67 1121
2219.11 1109
2219.56 1199
2220.00 1033
2220.44 1031
2220.89 1263
2221.33 1062
2221.78 1137
2222.22 1210
2222.67 1367
2223.11 1323
2223.55 1239
2224.00 1254
2224.44 1349
2224.89 1290
2225.33 1284
2225.78 1244
2226.22 1168
2226.67 1188
2227.11 1249
2227.56 1216
2228.00 1285
2228.45 1321
2228.89 1193
2229.34 1107
2229.78 1072
2230.23 1207
2230.67 1318
2231.12 1169
2231.56 1252
2232.01 1300
2232.45 1362
2232.90 1257
2233.35 1154
2233.79 1159
2234.24 1166
2234.68 1122
2235.13 1241
2235.57 1164
2236.02 1132
2236.46 1229
2236.91 1190
2237.36 1021
2237.80 1154
2238.25 1189
2238.69 1147
2239.14 1126
2239.59 942
2240.03 1007
2240.48 1040
2240.92 977
2241.37 1042
2241.82 1082
2242.26 907
2242.71 862
2243.16 868
2243.60 971
2244.05 980
2244.50 1075
2244.94 1001
2245.39 1022
2245.84 1131
2246.28 1014
2246.73 1051
2247.18 1044
2247.62 1064
2248.07 1016
2248.52 976
2248.96 1050
2249.41 1052
2249.86 1059
2250.31 1173
2250.75 1079
2251.20 1036
2251.65 990
2252.10 923
2252.54 1146
2252.99 1244
2253.44 1131
2253.89 1044
2254.33 943
2254.78 1003
2255.23 883
2255.68 917
2256.12 929
2256.57 1032
2257.02 983
2257.47 1016
2257.91 871
2258.36 985
2258.81 952
2259.26 957
2259.71 1094
2260.16 1093
2260.60 1150
2261.05 1108
2261.50 1313
2261.95 1300
2262.40 1125
2262.84 1181
2263.29 1279
2263.74 1314
2264.19 1278
2264.64 1100
2265.09 1326
2265.54 1298
2265.98 1162
2266.43 1130
2266.88 1177
2267.33 1206
2267.78 1156
2268.23 1097
2268.68 1295
2269.13 999
2269.58 1027
2270.03 1077
2270.47 1142
2270.92 1045
2271.37 1062
2271.82 1083
2272.27 1168
2272.72 1245
2273.17 1212
2273.62 1158
2274.07 1180
2274.52 1175
2274.97 945
2275.42 940
2275.87 1010
2276.32 1005
2276.77 1039
2277.22 1014
2277.67 1016
2278.12 1027
2278.57 1172
2279.02 1093
2279.47 1060
2279.92 1103
2280.37 994
2280.82 1077
2281.27 1134
2281.72 1073
2282.17 1002
2282.62 1128
2283.07 1065
2283.52 1020
2283.97 1057
2284.42 1001
2284.87 1064
2285.32 1004
2285.77 1078
2286.22 1046
2286.67 1046
2287.13 1037
2287.58 1187
2288.03 1205
2288.48 1274
2288.93 1288
2289.38 1498
2289.83 1621
2290.28 1671
2290.73 1720
2291.18 1979
2291.64 1940
2292.09 1734
2292.54 1610
2292.99 1389
2293.44 1417
2293.89 1254
2294.34 1259
2294.80 1083
2295.25 1086
2295.70 1163
2296.15 1150
2296.60 1232
2297.05 1085
2297.51 1149
2297.96 1129
2298.41 938
2298.86 820
2299.31 900
2299.77 1032
2300.22 932
2300.67 1004
2301.12 976
2301.57 1024
2302.03 879
2302.48 857
2302.93 975
2303.38 903
2303.84 1003
2304.29 1105
2304.74 1137
2305.19 1096
2305.65 1103
2306.10 1108
2306.55 1110
2307.01 1062
2307.46 1088
2307.91 1144
2308.36 1169
2308.82 1162
2309.27 1129
2309.72 1123
2310.18 1118
2310.63 1048
2311.08 1160
2311.54 1173
2311.99 1152
2312.44 1201
2312.90 1162
2313.35 1158
2313.80 1250
2314.26 1225
2314.71 1242
2315.16 1360
2315.62 1249
2316.07 1113
2316.52 1054
2316.98 1110
2317.43 1125
2317.88 1053
2318.34 1056
2318.79 1098
2319.25 1050
2319.70 1056
2320.15 1326
2320.61 1233
2321.06 1232
2321.52 1205
2321.97 1132
2322.43 1192
2322.88 1059
2323.33 1159
2323.79 1181
2324.24 1327
2324.70 1346
2325.15 1372
2325.61 1457
2326.06 1184
2326.52 1431
2326.97 1475
2327.43 1503
2327.88 1275
2328.34 1291
2328.79 1113
2329.25 1277
2329.70 1210
2330.16 1089
2330.61 1137
2331.07 970
2331.52 1091
2331.98 1103
2332.43 992
2332.89 1116
2333.34 1172
2333.80 1072
2334.25 1103
2334.71 1137
2335.16 1213
2335.62 1177
2336.08 1086
2336.53 962
2336.99 1094
2337.44 1053
2337.90 1010
2338.35 961
2338.81 1095
2339.27 996
2339.72 958
2340.18 921
2340.63 994
2341.09 1055
2341.55 1095
2342.00 877
2342.46 977
2342.91 980
2343.37 951
2343.83 960
2344.28 831
2344.74 941
2345.20 1011
2345.65 1049
2346.11 951
2346.57 920
2347.02 971
2347.48 930
2347.94 886
2348.39 1020
2348.85 974
2349.31 962
2349.76 886
2350.22 931
2350.68 978
2351.14 827
2351.59 948
2352.05 918
2352.51 884
2352.96 857
2353.42 912
2353.88 849
2354.34 864
2354.79 922
2355.25 923
2355.71 1029
2356.17 990
2356.62 893
2357.08 994
2357.54 1012
2358.00 972
2358.46 943
2358.91 950
2359.37 984
2359.83 1034
2360.29 1069
2360.74 1111
2361.20 1149
2361.66 977
2362.12 1008
2362.58 1064
2363.04 1039
2363.49 1059
2363.95 962
2364.41 990
2364.87 1183
2365.33 989
2365.79 1088
2366.24 1149
2366.70 1018
2367.16 1039
2367.62 1163
2368.08 1020
2368.54 1119
2369.00 1032
2369.46 1077
2369.91 1085
2370.37 975
2370.83 958
2371.29 986
2371.75 961
2372.21 1173
2372.67 1152
2373.13 980
2373.59 1046
2374.05 1177
2374.51 1167
2374.97 1196
2375.42 1208
2375.88 1237
2376.34 1133
2376.80 1157
2377.26 1207
2377.72 1210
2378.18 1221
2378.64 1138
2379.10 1114
2379.56 1048
2380.02 959
2380.48 916
2380.94 1044
2381.40 936
2381.86 1058
2382.32 1058
2382.78 1088
2383.24 1030
2383.70 919
2384.16 948
2384.62 1068
2385.08 1064
2385.54 973
2386.00 874
2386.47 914
2386.93 921
2387.39 1024
2387.85 1099
2388.31 1022
2388.77 1027
2389.23 1070
2389.69 1075
2390.15 997
2390.61 986
2391.07 990
2391.53 965
2391.99 1061
2392.46 1133
2392.92 1188
2393.38 1011
2393.84 1031
2394.30 1027
2394.76 1225
2395.22 1076
2395.68 970
2396.15 1040
2396.61 923
2397.07 1015
2397.53 1119
2397.99 985
2398.45 1061
2398.92 1133
2399.38 1028
2399.84 916
2400.30 1015
2400.76 937
2401.23 926
2401.69 955
2402.15 975
2402.61 966
2403.07 954
2403.54 907
2404.00 944
2404.46 998
2404.92 936
2405.38 854
2405.85 863
2406.31 919
2406.77 910
2407.23 968
2407.70 972
2408.16 918
2408.62 941
2409.08 956
2409.55 901
2410.01 845
2410.47 866
2410.94 930
2411.40 796
2411.86 1017
2412.32 1077
2412.79 1042
2413.25 961
2413.71 903
2414.18 957
2414.64 919
2415.10 1026
2415.57 983
2416.03 991
2416.49 927
2416.96 1071
2417.42 1044
2417.88 1022
2418.35 1097
2418.81 1081
2419.28 1047
2419.74 1073
2420.20 963
2420.67 1040
2421.13 1055
2421.59 942
2422.06 954
2422.52 941
2422.99 972
2423.45 1031
2423.91 1020
2424.38 904
2424.84 903
2425.31 944
2425.77 837
2426.24 835
2426.70 864
2427.16 882
2427.63 946
2428.09 932
2428.56 915
2429.02 979
2429.49 1008
2429.95 911
2430.42 954
2430.88 892
2431.35 824
2431.81 934
2432.28 820
2432.74 889
2433.21 842
2433.67 947
2434.14 1012
2434.60 1017
2435.07 1020
2435.53 1008
2436.00 859
2436.46 895
2436.93 874
2437.39 894
2437.86 885
2438.32 859
2438.79 957
2439.26 1005
2439.72 1000
2440.19 984
2440.65 978
2441.12 1017
2441.58 1085
2442.05 1054
2442.52 1093
2442.98 1040
2443.45 1033
2443.91 1065
2444.38 1071
2444.85 1066
2445.31 1040
2445.78 919
2446.24 912
2446.71 933
2447.18 996
2447.64 908
2448.11 888
2448.58 961
2449.04 807
2449.51 931
2449.98 934
2450.44 900
2450.91 796
2451.38 942
2451.84 1053
2452.31 946
2452.78 1040
2453.24 854
2453.71 814
2454.18 959
2454.64 917
2455.11 984
2455.58 825
2456.05 861
2456.51 830
2456.98 832
2457.45 867
2457.92 870
2458.38 715
2458.85 847
2459.32 871
2459.79 821
2460.25 881
2460.72 914
2461.19 1024
2461.66 964
2462.12 998
2462.59 1025
2463.06 1008
2463.53 832
2464.00 830
2464.46 908
2464.93 995
2465.40 1054
2465.87 918
2466.34 854
2466.80 929
2467.27 866
2467.74 847
2468.21 900
2468.68 901
2469.15 934
2469.61 934
2470.08 932
2470.55 1063
2471.02 866
2471.49 859
2471.96 775
2472.43 823
2472.89 801
2473.36 861
2473.83 960
2474.30 844
2474.77 898
2475.24 890
2475.71 840
2476.18 873
2476.65 1021
2477.12 841
2477.59 825
2478.05 862
2478.52 816
2478.99 802
2479.46 753
2479.93 686
2480.40 735
2480.87 793
2481.34 814
2481.81 855
2482.28 807
2482.75 862
2483.22 908
2483.69 918
2484.16 928
2484.63 910
2485.10 1023
2485.57 1047
2486.04 1017
2486.51 835
2486.98 894
2487.45 889
2487.92 926
2488.39 923
2488.86 912
2489.33 1055
2489.80 972
2490.27 994
2490.74 1029
2491.21 1057
2491.68 911
2492.15 1013
2492.62 968
2493.10 862
2493.57 874
2494.04 847
2494.51 846
2494.98 859
2495.45 952
2495.92 931
2496.39 837
2496.86 862
2497.33 832
2497.80 892
2498.28 926
2498.75 952
2499.22 905
2499.69 811
2500.16 779
2500.63 794
2501.10 995
2501.58 934
2502.05 856
2502.52 859
2502.99 981
2503.46 957
2503.93 925
2504.41 997
2504.88 950
2505.35 1018
2505.82 863
2506.29 848
2506.76 907
2507.24 972
2507.71 896
2508.18 853
2508.65 843
2509.13 976
2509.60 958
2510.07 988
2510.54 1007
2511.01 992
2511.49 1058
2511.96 1052
2512.43 998
2512.90 1030
2513.38 942
2513.85 969
2514.32 1058
2514.80 1012
2515.27 1079
2515.74 1015
2516.21 930
2516.69 943
2517.16 931
2517.63 962
2518.11 958
2518.58 857
2519.05 885
2519.53 920
2520.00 962
2520.47 926
2520.95 921
2521.42 918
2521.89 1025
2522.37 884
2522.84 990
2523.31 886
2523.79 846
2524.26 853
2524.73 871
2525.21 964
2525.68 1053
2526.16 1066
2526.63 1046
2527.10 1072
2527.58 1263
2528.05 1171
2528.52 1075
2529.00 1044
2529.47 1115
2529.95 1081
2530.42 1069
2530.90 1039
2531.37 965
2531.84 948
2532.32 909
2532.79 971
2533.27 963
2533.74 881
2534.22 944
2534.69 988
2535.17 950
2535.64 937
2536.12 953
2536.59 939
2537.07 1023
2537.54 913
2538.02 929
2538.49 1009
2538.97 936
2539.44 956
2539.92 989
2540.39 920
2540.87 932
2541.34 987
2541.82 1005
2542.29 860
2542.77 995
2543.24 899
2543.72 875
2544.19 972
2544.67 1002
2545.14 869
2545.62 989
2546.10 1100
2546.57 1096
2547.05 1094
2547.52 1008
2548.00 839
2548.47 1063
2548.95 1068
2549.43 1006
2549.90 1045
2550.38 1070
2550.86 1043
2551.33 1162
2551.81 944
2552.28 1063
2552.76 1041
2553.24 958
2553.71 1030
2554.19 1022
2554.67 1081
2555.14 1016
2555.62 989
2556.10 1173
2556.57 1011
2557.05 868
2557.53 820
2558.00 807
2558.48 944
2558.96 988
2559.43 950
2559.91 841
2560.39 848
2560.86 841
2561.34 866
2561.82 871
2562.30 908
2562.77 809
2563.25 802
2563.73 863
2564.21 979
2564.68 824
2565.16 811
2565.64 892
2566.12 896
2566.59 920
2567.07 874
2567.55 843
2568.03 963
2568.50 817
2568.98 871
2569.46 914
2569.94 795
2570.42 856
2570.89 845
2571.37 861
2571.85 856
2572.33 912
2572.81 861
2573.28 1007
2573.76 801
2574.24 740
2574.72 739
2575.20 901
2575.68 976
2576.15 845
2576.63 786
2577.11 754
2577.59 809
2578.07 815
2578.55 748
2579.03 870
2579.50 1079
2579.98 842
2580.46 831
2580.94 799
2581.42 937
2581.90 835
2582.38 857
2582.86 946
2583.34 838
2583.82 765
2584.30 852
2584.77 861
2585.25 802
2585.73 808
2586.21 832
2586.69 879
2587.17 942
2587.65 1008
2588.13 1062
2588.61 1042
2589.09 944
2589.57 879
2590.05 856
2590.53 797
2591.01 799
2591.49 935
2591.97 1067
2592.45 943
2592.93 901
2593.41 972
2593.89 812
2594.37 825
2594.85 961
2595.33 984
2595.81 880
2596.29 850
2596.77 943
2597.25 930
2597.73 875
2598.21 825
2598.69 826
2599.17 852
2599.65 820
2600.14 805
2600.62 850
2601.10 902
2601.58 857
2602.06 914
2602.54 866
2603.02 817
2603.50 864
2603.98 890
2604.46 857
2604.95 857
2605.43 817
2605.91 874
2606.39 914
2606.87 896
2607.35 959
2607.83 927
2608.31 906
2608.80 962
2609.28 866
2609.76 873
2610.24 881
2610.72 914
2611.20 865
2611.69 864
2612.17 985
2612.65 924
2613.13 828
2613.61 756
2614.10 731
2614.58 826
2615.06 886
2615.54 936
2616.02 899
2616.51 885
2616.99 908
2617.47 887
2617.95 999
2618.44 1108
2618.92 986
2619.40 1031
2619.88 1038
2620.37 975
2620.85 857
2621.33 908
2621.81 948
2622.30 1079
2622.78 1006
2623.26 986
2623.75 929
2624.23 908
2624.71 825
2625.19 936
2625.68 972
2626.16 1025
2626.64 1007
2627.13 817
2627.61 943
2628.09 1084
2628.58 948
2629.06 949
2629.54 909
2630.03 864
2630.51 943
2630.99 1061
2631.48 1102
2631.96 1103
2632.45 1061
2632.93 1185
2633.41 1188
2633.90 1288
2634.38 1137
2634.86 1013
2635.35 1052
2635.83 1021
2636.32 1023
2636.80 1001
2637.28 1154
2637.77 953
2638.25 938
2638.74 953
2639.22 975
2639.71 962
2640.19 807
2640.68 809
2641.16 910
2641.64 902
2642.13 856
2642.61 878
2643.10 856
2643.58 794
2644.07 768
2644.55 666
2645.04 854
2645.52 925
2646.01 755
2646.49 890
2646.98 840
2647.46 868
2647.95 950
2648.43 846
2648.92 763
2649.40 843
2649.89 867
2650.37 790
2650.86 898
2651.34 814
2651.83 839
2652.32 885
2652.80 874
2653.29 759
2653.77 719
2654.26 882
2654.74 811
2655.23 759
2655.72 870
2656.20 801
2656.69 882
2657.17 915
2657.66 774
2658.15 872
2658.63 830
2659.12 788
2659.60 788
2660.09 889
2660.58 955
2661.06 855
2661.55 874
2662.04 752
2662.52 701
2663.01 801
2663.49 861
2663.98 866
2664.47 801
2664.95 816
2665.44 911
2665.93 880
2666.42 869
2666.90 917
2667.39 864
2667.88 844
2668.36 923
2668.85 766
2669.34 750
2669.82 850
2670.31 936
2670.80 898
2671.29 946
2671.77 824
2672.26 880
2672.75 1009
2673.24 985
2673.72 1076
2674.21 1121
2674.70 1083
2675.19 1083
2675.67 1083
2676.16 1029
2676.65 1062
2677.14 1059
2677.62 1041
2678.11 1011
2678.60 1010
2679.09 1007
2679.58 948
2680.06 765
2680.55 769
2681.04 920
2681.53 964
2682.02 856
2682.51 786
2682.99 798
2683.48 851
2683.97 955
2684.46 892
2684.95 826
2685.44 875
2685.92 899
2686.41 962
2686.90 854
2687.39 860
2687.88 794
2688.37 774
2688.86 807
2689.35 819
2689.83 807
2690.32 806
2690.81 857
2691.30 787
2691.79 818
2692.28 741
2692.77 745
2693.26 843
2693.75 756
2694.24 822
2694.73 883
2695.22 831
2695.71 874
2696.20 851
2696.68 858
2697.17 881
2697.66 889
2698.15 781
2698.64 800
2699.13 797
2699.62 808
2700.11 881
2700.60 894
2701.09 799
2701.58 856
2702.07 828
2702.56 975
2703.05 934
2703.54 896
2704.03 899
2704.52 832
2705.01 863
2705.50 763
2706.00 914
2706.49 862
2706.98 935
2707.47 951
2707.96 947
2708.45 831
2708.94 885
2709.43 833
2709.92 780
2710.41 850
2710.90 721
2711.39 823
2711.88 864
2712.37 874
2712.87 881
2713.36 928
2713.85 835
2714.34 750
2714.83 818
2715.32 883
2715.81 733
2716.30 750
2716.80 909
2717.29 853
2717.78 754
2718.27 823
2718.76 803
2719.25 831
2719.75 859
2720.24 892
2720.73 887
2721.22 929
2721.71 889
2722.20 1005
2722.70 891
2723.19 943
2723.68 1057
2724.17 1084
2724.66 971
2725.16 1016
2725.65 912
2726.14 1037
2726.63 1115
2727.13 1018
2727.62 894
2728.11 1071
2728.60 1093
2729.10 991
2729.59 859
2730.08 863
2730.57 807
2731.07 813
2731.56 916
2732.05 927
2732.54 965
2733.04 944
2733.53 857
2734.02 867
2734.52 979
2735.01 929
2735.50 1018
2736.00 1193
2736.49 1089
2736.98 924
2737.47 984
2737.97 927
2738.46 1078
2738.95 900
2739.45 935
2739.94 1152
2740.44 970
2740.93 829
2741.42 901
2741.92 948
2742.41 965
2742.90 960
2743.40 1120
2743.89 1009
2744.39 957
2744.88 905
2745.37 879
2745.87 812
2746.36 748
2746.86 822
2747.35 752
2747.84 737
2748.34 825
2748.83 795
2749.33 825
2749.82 966
2750.32 911
2750.81 775
2751.30 704
2751.80 755
2752.29 805
2752.79 903
2753.28 876
2753.78 873
2754.27 898
2754.77 745
2755.26 763
2755.76 910
2756.25 848
2756.75 756
2757.24 771
2757.74 843
2758.23 931
2758.73 841
2759.22 882
2759.72 849
2760.21 769
2760.71 844
2761.20 714
2761.70 752
2762.20 935
2762.69 953
2763.19 919
2763.68 801
2764.18 851
2764.67 942
2765.17 879
2765.67 877
2766.16 978
2766.66 1009
2767.15 970
2767.65 890
2768.14 887
2768.64 776
2769.14 773
2769.63 818
2770.13 781
2770.63 811
2771.12 855
2771.62 854
2772.11 917
2772.61 1016
2773.11 994
2773.60 1055
2774.10 968
2774.60 945
2775.09 1037
2775.59 1033
2776.09 1182
2776.58 1043
2777.08 1006
2777.58 1022
2778.07 1047
2778.57 1034
2779.07 1028
2779.57 1022
2780.06 925
2780.56 956
2781.06 921
2781.55 887
2782.05 900
2782.55 823
2783.05 843
2783.54 895
2784.04 770
2784.54 833
2785.04 750
2785.53 757
2786.03 708
2786.53 780
2787.03 771
2787.52 785
2788.02 856
2788.52 801
2789.02 838
2789.52 987
2790.01 1051
2790.51 833
2791.01 1007
2791.51 1090
2792.01 1066
2792.50 901
2793.00 878
2793.50 968
2794.00 797
2794.50 968
2795.00 1076
2795.50 988
2795.99 889
2796.49 864
2796.99 900
2797.49 982
2797.99 936
2798.49 968
2798.99 951
2799.48 844
2799.98 915
2800.48 964
2800.98 899
2801.48 898
2801.98 887
2802.48 894
2802.98 862
2803.48 959
2803.98 853
2804.48 771
2804.97 799
2805.47 830
2805.97 866
2806.47 855
2806.97 860
2807.47 850
2807.97 751
2808.47 844
2808.97 886
2809.47 850
2809.97 844
2810.47 702
2810.97 825
2811.47 956
2811.97 796
2812.47 761
2812.97 796
2813.47 817
2813.97 697
2814.47 721
2814.97 735
2815.47 807
2815.97 801
2816.47 806
2816.97 786
2817.47 895
2817.97 836
2818.47 825
2818.97 751
2819.47 736
2819.98 842
2820.48 743
2820.98 758
2821.48 791
2821.98 869
2822.48 845
2822.98 863
2823.48 839
2823.98 834
2824.48 807
2824.98 768
2825.49 680
2825.99 682
2826.49 853
2826.99 890
2827.49 828
2827.99 832
2828.49 857
2828.99 807
2829.50 912
2830.00 816
2830.50 806
2831.00 842
2831.50 889
2832.00 907
2832.51 844
2833.01 758
2833.51 810
2834.01 880
2834.51 810
2835.02 869
2835.52 880
2836.02 923
2836.52 753
2837.02 869
2837.53 930
2838.03 830
2838.53 826
2839.03 928
2839.54 959
2840.04 939
2840.54 949
2841.04 819
2841.55 872
2842.05 789
2842.55 822
2843.05 842
2843.56 688
2844.06 782
2844.56 755
2845.07 783
2845.57 838
2846.07 906
2846.57 850
2847.08 1003
2847.58 894
2848.08 868
2848.59 764
2849.09 823
2849.59 770
2850.10 840
2850.60 782
2851.10 781
2851.61 768
2852.11 746
2852.61 936
2853.12 936
2853.62 829
2854.12 926
2854.63 1081
2855.13 981
2855.64 848
2856.14 867
2856.64 850
2857.15 907
2857.65 893
2858.16 895
2858.66 837
2859.16 904
2859.67 905
2860.17 772
2860.68 854
2861.18 730
2861.69 713
2862.19 955
2862.69 969
2863.20 841
2863.70 782
2864.21 745
2864.71 727
2865.22 758
2865.72 813
2866.23 679
2866.73 706
2867.24 689
2867.74 817
2868.25 772
2868.75 819
2869.26 869
2869.76 873
2870.27 749
2870.77 776
2871.28 777
2871.78 830
2872.29 768
2872.79 796
2873.30 906
2873.80 908
2874.31 877
2874.81 994
2875.32 970
2875.83 1012
2876.33 1025
2876.84 975
2877.34 859
2877.85 912
2878.35 856
2878.86 904
2879.37 834
2879.87 907
2880.38 915
2880.88 1001
2881.39 828
2881.90 760
2882.40 888
2882.91 923
2883.41 869
2883.92 814
2884.43 855
2884.93 991
2885.44 888
2885.95 887
2886.45 850
2886.96 931
2887.47 1003
2887.97 1041
2888.48 983
2888.99 754
2889.49 805
2890.00 815
2890.51 973
2891.01 1090
2891.52 1105
2892.03 1103
2892.54 940
2893.04 1003
2893.55 914
2894.06 926
2894.56 924
2895.07 1085
2895.58 953
2896.09 1010
2896.59 946
2897.10 862
2897.61 1002
2898.12 955
2898.62 781
2899.13 858
2899.64 1049
2900.15 991
2900.65 924
2901.16 889
2901.67 796
2902.18 807
2902.69 784
2903.19 747
2903.70 803
2904.21 951
2904.72 886
2905.23 912
2905.73 785
2906.24 856
2906.75 908
2907.26 811
2907.77 877
2908.28 920
2908.79 931
2909.29 947
2909.80 843
2910.31 875
2910.82 1012
2911.33 836
2911.84 909
2912.35 874
2912.85 902
2913.36 924
2913.87 853
2914.38 947
2914.89 962
2915.40 1025
2915.91 969
2916.42 859
2916.93 833
2917.44 877
2917.95 1009
2918.45 981
2918.96 881
2919.47 829
2919.98 743
2920.49 860
2921.00 985
2921.51 826
2922.02 834
2922.53 899
2923.04 914
2923.55 845
2924.06 839
2924.57 860
2925.08 954
2925.59 868
2926.10 862
2926.61 868
2927.12 871
2927.63 911
2928.14 956
2928.65 829
2929.16 842
2929.67 929
2930.18 924
2930.69 767
2931.20 772
2931.71 817
2932.22 873
2932.73 902
2933.25 926
2933.76 947
2934.27 901
2934.78 817
2935.29 904
2935.80 949
2936.31 1020
2936.82 970
2937.33 1010
2937.84 1009
2938.35 955
2938.87 956
2939.38 1079
2939.89 1060
2940.40 1069
2940.91 1013
2941.42 1006
2941.93 1020
2942.44 931
2942.96 963
2943.47 986
2943.98 959
2944.49 964
2945.00 941
2945.51 856
2946.03 856
2946.54 787
2947.05 817
2947.56 774
2948.07 946
2948.59 739
2949.10 856
2949.61 838
2950.12 842
2950.63 801
2951.15 848
2951.66 849
2952.17 650
2952.68 739
2953.19 750
2953.71 790
2954.22 975
2954.73 862
2955.24 849
2955.76 875
2956.27 880
2956.78 869
2957.30 869
2957.81 949
2958.32 914
2958.83 787
2959.35 950
2959.86 877
2960.37 908
2960.89 883
2961.40 827
2961.91 812
2962.43 804
2962.94 826
2963.45 845
2963.96 950
2964.48 900
2964.99 920
2965.51 790
2966.02 926
2966.53 984
2967.05 912
2967.56 835
2968.07 789
2968.59 857
2969.10 891
2969.61 832
2970.13 746
2970.64 824
2971.16 930
2971.67 845
2972.18 939
2972.70 832
2973.21 922
2973.73 905
2974.24 898
2974.75 887
2975.27 761
2975.78 924
2976.30 986
2976.81 902
2977.33 941
2977.84 964
2978.36 1107
2978.87 1012
2979.38 947
2979.90 949
2980.41 1075
2980.93 1003
2981.44 973
2981.96 986
2982.47 1130
2982.99 1088
2983.50 1063
2984.02 1091
2984.53 1131
2985.05 1120
2985.56 1193
2986.08 1032
2986.59 1149
2987.11 1117
2987.63 1110
2988.14 1060
2988.66 1237
2989.17 1169
2989.69 1192
2990.20 1312
2990.72 1296
2991.23 1238
2991.75 1109
2992.27 1121
2992.78 1296
2993.30 1358
2993.81 1328
2994.33 1297
2994.84 1296
2995.36 1324
2995.88 1374
2996.39 1541
2996.91 1468
2997.43 1491
2997.94 1459
2998.46 1435
2998.97 1477
2999.49 1633
3000.01 1691
3000.52 1636
3001.04 1637
3001.56 1797
3002.07 2367
3002.59 2652
3003.11 3066
3003.62 3487
3004.14 3886
3004.66 4283
3005.17 4473
3005.69 4847
3006.21 4655
3006.72 4502
3007.24 4547
3007.76 3925
3008.28 3598
3008.79 3205
3009.31 2886
3009.83 2252
3010.34 2198
3010.86 1859
3011.38 1623
3011.90 1540
3012.41 1561
3012.93 1386
3013.45 1335
3013.97 1264
3014.48 1208
3015.00 1209
3015.52 1368
3016.04 1364
3016.56 1471
3017.07 1446
3017.59 1354
3018.11 1239
3018.63 1325
3019.15 1257
3019.66 1243
3020.18 1273
3020.70 1265
3021.22 1199
3021.74 1119
3022.26 1182
3022.77 1358
3023.29 1183
3023.81 1178
3024.33 1389
3024.85 1339
3025.37 1127
3025.88 1217
3026.40 1142
3026.92 1082
3027.44 1166
3027.96 1039
3028.48 989
3029.00 963
3029.52 1042
3030.04 1055
3030.55 1007
3031.07 1057
3031.59 984
3032.11 1097
3032.63 926
3033.15 889
3033.67 949
3034.19 1082
3034.71 949
3035.23 978
3035.75 890
3036.27 990
3036.79 1009
3037.31 958
3037.83 933
3038.35 931
3038.87 869
3039.39 909
3039.91 981
3040.42 1027
3040.94 1017
3041.46 1007
3041.98 1025
3042.50 1013
3043.03 1106
3043.55 1010
3044.07 1014
3044.59 1079
3045.11 1071
3045.63 1002
3046.15 907
3046.67 859
3047.19 905
3047.71 1037
3048.23 976
3048.75 906
3049.27 940
3049.79 1034
3050.31 970
3050.83 1004
3051.35 953
3051.87 841
3052.39 887
3052.92 912
3053.44 826
3053.96 870
3054.48 902
3055.00 896
3055.52 825
3056.04 761
3056.56 937
3057.09 905
3057.61 944
3058.13 926
3058.65 966
3059.17 1056
3059.69 971
3060.21 942
3060.74 853
3061.26 771
3061.78 809
3062.30 856
3062.82 803
3063.34 896
3063.87 996
3064.39 946
3064.91 980
3065.43 1005
3065.95 1078
3066.48 1157
3067.00 1154
3067.52 1012
3068.04 907
3068.57 917
3069.09 916
3069.61 938
3070.13 1027
3070.66 915
3071.18 944
3071.70 866
3072.22 804
3072.75 830
3073.27 879
3073.79 1031
3074.31 1079
3074.84 913
3075.36 1056
3075.88 1085
3076.41 988
3076.93 1103
3077.45 1209
3077.97 1216
3078.50 1256
3079.02 1348
3079.54 1225
3080.07 1349
3080.59 1355
3081.11 1400
3081.64 1388
3082.16 1460
3082.68 1495
3083.21 1415
3083.73 1552
3084.26 1290
3084.78 1243
3085.30 1378
3085.83 1440
3086.35 1327
3086.87 1309
3087.40 1188
3087.92 1384
3088.45 1170
3088.97 1230
3089.49 1210
3090.02 1218
3090.54 1295
3091.07 1214
3091.59 1291
3092.11 1277
3092.64 1293
3093.16 1493
3093.69 1505
3094.21 1505
3094.74 1421
3095.26 1624
3095.79 1630
3096.31 1769
3096.84 1714
3097.36 1667
3097.89 1753
3098.41 1843
3098.93 2108
3099.46 2283
3099.98 2789
3100.51 3449
3101.03 4436
3101.56 5458
3102.09 5862
3102.61 6398
3103.14 7305
3103.66 7683
3104.19 7450
3104.71 7807
3105.24 7764
3105.76 6721
3106.29 5622
3106.81 4845
3107.34 4400
3107.86 3806
3108.39 3242
3108.92 2510
3109.44 2257
3109.97 2319
3110.49 2124
3111.02 1890
3111.55 1898
3112.07 1911
3112.60 1846
3113.12 1625
3113.65 1643
3114.18 1762
3114.70 1754
3115.23 1673
3115.75 1328
3116.28 1524
3116.81 1400
3117.33 1430
3117.86 1387
3118.39 1350
3118.91 1251
3119.44 1326
3119.97 1445
3120.49 1389
3121.02 1370
3121.55 1331
3122.07 1444
3122.60 1337
3123.13 1444
3123.65 1418
3124.18 1385
3124.71 1355
3125.24 1222
3125.76 1067
3126.29 1288
3126.82 1210
3127.34 1170
3127.87 1203
3128.40 989
3128.93 1170
3129.45 995
3129.98 1066
3130.51 1111
3131.04 1005
3131.56 1021
3132.09 1077
3132.62 1000
3133.15 991
3133.68 1025
3134.20 946
3134.73 1041
3135.26 976
3135.79 1033
3136.32 1021
3136.84 951
3137.37 860
3137.90 975
3138.43 950
3138.96 830
3139.48 900
3140.01 967
3140.54 1024
3141.07 957
3141.60 903
3142.13 1055
3142.66 983
3143.18 929
3143.71 786
3144.24 833
3144.77 942
3145.30 894
3145.83 969
3146.36 937
3146.89 949
3147.41 1057
3147.94 1028
3148.47 1020
3149.00 1036
3149.53 1029
3150.06 1036
3150.59 1146
3151.12 1151
3151.65 1012
3152.18 1253
3152.71 1196
3153.24 1079
3153.77 1027
3154.30 1009
3154.82 1035
3155.35 1001
3155.88 924
3156.41 939
3156.94 1058
3157.47 1113
3158.00 1107
3158.53 975
3159.06 949
3159.59 991
3160.12 1101
3160.65 1046
3161.18 1021
3161.71 1033
3162.24 1053
3162.77 949
3163.30 1089
3163.83 1047
3164.37 895
3164.90 841
3165.43 897
3165.96 874
3166.49 950
3167.02 977
3167.55 846
3168.08 831
3168.61 889
3169.14 945
3169.67 988
3170.20 909
3170.73 993
3171.26 1028
3171.80 899
3172.33 935
3172.86 1086
3173.39 998
3173.92 1159
3174.45 1102
3174.98 1214
3175.51 1088
3176.05 1088
3176.58 1077
3177.11 1076
3177.64 1098
3178.17 1003
3178.70 934
3179.23 1049
3179.77 894
3180.30 817
3180.83 741
3181.36 804
3181.89 942
3182.43 936
3182.96 885
3183.49 905
3184.02 763
3184.55 898
3185.09 965
3185.62 976
3186.15 826
3186.68 852
3187.21 842
3187.75 820
3188.28 889
3188.81 943
3189.34 1099
3189.88 941
3190.41 894
3190.94 919
3191.47 847
3192.01 793
3192.54 807
3193.07 857
3193.61 1010
3194.14 916
3194.67 997
3195.20 784
3195.74 872
3196.27 801
3196.80 769
3197.34 818
3197.87 813
3198.40 959
3198.94 978
3199.47 1044
3200.00 1073
3200.54 1046
3201.07 1084
3201.60 979
3202.14 1058
3202.67 981
3203.21 934
3203.74 993
3204.27 1011
3204.81 909
3205.34 1044
3205.87 1100
3206.41 1006
3206.94 973
3207.48 926
3208.01 1057
3208.54 1044
3209.08 1060
3209.61 1137
3210.15 1153
3210.68 1109
3211.22 957
3211.75 1033
3212.28 1210
3212.82 1203
3213.35 1111
3213.89 1043
3214.42 1007
3214.96 998
3215.49 1038
3216.03 898
3216.56 981
3217.10 1046
3217.63 972
3218.17 913
3218.70 928
3219.24 1069
3219.77 921
3220.31 935
3220.84 1000
3221.38 1051
3221.91 1042
3222.45 1105
3222.98 1244
3223.52 1130
3224.05 1199
3224.59 1098
3225.12 1334
3225.66 1376
3226.19 1403
3226.73 1290
3227.27 1189
3227.80 1202
3228.34 1167
3228.87 1124
3229.41 1133
3229.94 1166
3230.48 1130
3231.02 1092
3231.55 1140
3232.09 1212
3232.62 1278
3233.16 1162
3233.70 1198
3234.23 1223
3234.77 1281
3235.31 1227
3235.84 1225
3236.38 1171
3236.91 1211
3237.45 1112
3237.99 1112
3238.52 1099
3239.06 1085
3239.60 1300
3240.13 1313
3240.67 1283
3241.21 1376
3241.75 1391
3242.28 1358
3242.82 1373
3243.36 1406
3243.89 1451
3244.43 1389
3244.97 1236
3245.50 1309
3246.04 1396
3246.58 1283
3247.12 1217
3247.65 1333
3248.19 1345
3248.73 1492
3249.27 1455
3249.80 1412
3250.34 1399
3250.88 1332
3251.42 1472
3251.95 1388
3252.49 1313
3253.03 1383
3253.57 1389
3254.11 1412
3254.64 1393
3255.18 1534
3255.72 1713
3256.26 1760
3256.80 1595
3257.33 1571
3257.87 1809
3258.41 1903
3258.95 2043
3259.49 2301
3260.02 2601
3260.56 2595
3261.10 2879
3261.64 3041
3262.18 3157
3262.72 3503
3263.26 3804
3263.79 4358
3264.33 4661
3264.87 5123
3265.41 5097
3265.95 5281
3266.49 5845
3267.03 6290
3267.57 6523
3268.11 6298
3268.64 5934
3269.18 5207
3269.72 4752
3270.26 4247
3270.80 4036
3271.34 3300
3271.88 2862
3272.42 2509
3272.96 2255
3273.50 2017
3274.04 2014
3274.58 2085
3275.12 1836
3275.66 1850
3276.20 1708
3276.74 1752
3277.28 1686
3277.82 1726
3278.36 1558
3278.90 1563
3279.44 1658
3279.98 1680
3280.52 1666
3281.06 1545
3281.60 1589
3282.14 1456
3282.68 1416
3283.22 1489
3283.76 1581
3284.30 1495
3284.84 1656
3285.38 1645
3285.92 1679
3286.46 1666
3287.00 1671
3287.54 1699
3288.08 1663
3288.62 1460
3289.16 1451
3289.70 1544
3290.24 1508
3290.79 1601
3291.33 1593
3291.87 1666
3292.41 1814
3292.95 2052
3293.49 2093
3294.03 2038
3294.57 2109
3295.11 2450
3295.66 2592
3296.20 2744
3296.74 2729
3297.28 2585
3297.82 2544
3298.36 2508
3298.90 2384
3299.45 2010
3299.99 2056
3300.53 2167
3301.07 2047
3301.61 1849
3302.16 1803
3302.70 1845
3303.24 1767
3303.78 1768
3304.32 1829
3304.87 1744
3305.41 1716
3305.95 1678
3306.49 1499
3307.03 1627
3307.58 1578
3308.12 1265
3308.66 1340
3309.20 1318
3309.75 1268
3310.29 1238
3310.83 1313
3311.37 1335
3311.92 1266
3312.46 1356
3313.00 1476
3313.54 1418
3314.09 1394
3314.63 1689
3315.17 1799
3315.72 1471
3316.26 1479
3316.80 1737
3317.35 1687
3317.89 1561
3318.43 1514
3318.97 1478
3319.52 1449
3320.06 1392
3320.60 1331
3321.15 1560
3321.69 1493
3322.23 1382
3322.78 1333
3323.32 1343
3323.87 1344
3324.41 1334
3324.95 1470
3325.50 1170
3326.04 1229
3326.58 1245
3327.13 1267
3327.67 1393
3328.22 1320
3328.76 1363
3329.30 1266
3329.85 1197
3330.39 1293
3330.94 1537
3331.48 1731
3332.03 2145
3332.57 2347
3333.11 2858
3333.66 3217
3334.20 3681
3334.75 4007
3335.29 4548
3335.84 4709
3336.38 5061
3336.93 4937
3337.47 4656
3338.02 4669
3338.56 4699
3339.11 4035
3339.65 3635
3340.20 3066
3340.74 2646
3341.29 2498
3341.83 2059
3342.38 1808
3342.92 1715
3343.47 1561
3344.01 1439
3344.56 1473
3345.10 1447
3345.65 1309
3346.19 1297
3346.74 1208
3347.28 1334
3347.83 1338
3348.38 1408
3348.92 1157
3349.47 1195
3350.01 1287
3350.56 1173
3351.10 1235
3351.65 1168
3352.20 1248
3352.74 1355
3353.29 1340
3353.83 1201
3354.38 1085
3354.93 1153
3355.47 1059
3356.02 1032
3356.56 1239
3357.11 1130
3357.66 1106
3358.20 1215
3358.75 1111
3359.30 1024
3359.84 1168
3360.39 1129
3360.94 1124
3361.48 1128
3362.03 1082
3362.58 1067
3363.12 1026
3363.67 1000
3364.22 1123
3364.76 1118
3365.31 1093
3365.86 1039
3366.41 1091
3366.95 931
3367.50 988
3368.05 1085
3368.59 1086
3369.14 1102
3369.69 1073
3370.24 1047
3370.78 1079
3371.33 1242
3371.88 1127
3372.43 1148
3372.97 1198
3373.52 1046
3374.07 1051
3374.62 1018
3375.17 1128
3375.71 1144
3376.26 1155
3376.81 1071
3377.36 964
3377.91 1006
3378.45 918
3379.00 958
3379.55 974
3380.10 930
3380.65 889
3381.19 876
3381.74 821
3382.29 825
3382.84 960
3383.39 846
3383.94 832
3384.49 844
3385.03 868
3385.58 876
3386.13 818
3386.68 864
3387.23 907
3387.78 878
3388.33 801
3388.88 827
3389.42 913
3389.97 913
3390.52 960
3391.07 761
3391.62 867
3392.17 906
3392.72 889
3393.27 827
3393.82 890
3394.37 945
3394.92 915
3395.47 807
3396.02 989
3396.57 859
3397.11 912
3397.66 954
3398.21 915
3398.76 848
3399.31 867
3399.86 883
3400.41 912
3400.96 978
3401.51 976
3402.06 926
3402.61 899
3403.16 845
3403.71 821
3404.26 824
3404.81 868
3405.36 835
3405.91 848
3406.46 894
3407.02 764
3407.57 834
3408.12 918
3408.67 824
3409.22 741
3409.77 756
3410.32 877
3410.87 902
3411.42 853
3411.97 864
3412.52 860
3413.07 898
3413.62 944
3414.17 909
3414.73 1054
3415.28 1151
3415.83 1031
3416.38 897
3416.93 946
3417.48 976
3418.03 985
3418.58 843
3419.14 891
3419.69 945
3420.24 1006
3420.79 1023
3421.34 1087
3421.89 1067
3422.44 1138
3423.00 1207
3423.55 1194
3424.10 1239
3424.65 1183
3425.20 1324
3425.76 1238
3426.31 1290
3426.86 1368
3427.41 1199
3427.96 1218
3428.52 1183
3429.07 988
3429.62 1029
3430.17 981
3430.72 893
3431.28 977
3431.83 1011
3432.38 951
3432.93 902
3433.49 1024
3434.04 973
3434.59 913
3435.14 923
3435.70 923
3436.25 922
3436.80 853
3437.36 930
3437.91 763
3438.46 970
3439.01 807
3439.57 828
3440.12 813
3440.67 899
3441.23 988
3441.78 949
3442.33 923
3442.89 1068
3443.44 934
3443.99 938
3444.55 926
3445.10 1069
3445.65 897
3446.21 899
3446.76 877
3447.31 921
3447.87 819
3448.42 903
3448.98 901
3449.53 898
3450.08 983
3450.64 906
3451.19 1008
3451.75 879
3452.30 878
3452.85 985
3453.41 915
3453.96 954
3454.52 1058
3455.07 1027
3455.62 1013
3456.18 930
3456.73 842
3457.29 873
3457.84 1034
3458.40 945
3458.95 935
3459.51 1020
3460.06 965
3460.62 1025
3461.17 911
3461.72 1046
3462.28 1035
3462.83 1092
3463.39 1020
3463.94 1023
3464.50 1016
3465.05 949
3465.61 1048
3466.17 991
3466.72 999
3467.28 987
3467.83 1061
3468.39 1227
3468.94 1237
3469.50 1298
3470.05 1217
3470.61 1165
3471.16 1425
3471.72 1352
3472.27 1380
3472.83 1431
3473.39 1226
3473.94 1417
3474.50 1303
3475.05 1298
3475.61 1208
3476.17 1307
3476.72 1274
3477.28 1348
3477.83 1306
3478.39 1345
3478.95 1378
3479.50 1447
3480.06 1142
3480.61 1233
3481.17 1448
3481.73 1408
3482.28 1372
3482.84 1392
3483.40 1433
3483.95 1569
3484.51 1734
3485.07 1634
3485.62 1557
3486.18 1742
3486.74 1747
3487.29 1846
3487.85 2065
3488.41 2612
3488.97 3134
3489.52 3740
3490.08 4417
3490.64 5410
3491.19 6355
3491.75 7009
3492.31 7767
3492.87 8021
3493.42 8176
3493.98 8035
3494.54 6957
3495.09 6233
3495.65 5799
3496.21 5148
3496.77 4186
3497.33 3449
3497.88 3170
3498.44 2904
3499.00 2667
3499.56 2785
3500.11 2569
3500.67 2588
3501.23 2459
3501.79 2457
3502.35 2400
3502.90 2260
3503.46 2341
3504.02 2570
3504.58 2553
3505.14 2268
3505.70 2294
3506.25 2517
3506.81 2373
3507.37 2333
3507.93 2208
3508.49 2121
3509.05 2014
3509.61 1885
3510.16 1728
3510.72 1698
3511.28 1669
3511.84 1665
3512.40 1541
3512.96 1313
3513.52 1285
3514.08 1429
3514.63 1310
3515.19 1277
3515.75 1161
3516.31 1085
3516.87 1073
3517.43 1209
3517.99 1140
3518.55 1066
3519.11 1055
3519.67 1069
3520.23 1079
3520.79 1039
3521.35 1097
3521.91 1202
3522.47 1157
3523.03 1164
3523.59 1066
3524.15 1018
3524.71 934
3525.26 1167
3525.82 1134
3526.38 1003
3526.94 1103
3527.50 1265
3528.07 1227
3528.63 1136
3529.19 990
3529.75 988
3530.31 1030
3530.87 1130
3531.43 1128
3531.99 1026
3532.55 1002
3533.11 1009
3533.67 1057
3534.23 976
3534.79 943
3535.35 1103
3535.91 1100
3536.47 966
3537.03 1069
3537.59 1103
3538.15 971
3538.72 917
3539.28 856
3539.84 973
3540.40 946
3540.96 957
3541.52 1079
3542.08 1090
3542.64 999
3543.20 938
3543.77 924
3544.33 1056
3544.89 902
3545.45 891
3546.01 1017
3546.57 998
3547.14 932
3547.70 1008
3548.26 988
3548.82 1018
3549.38 995
3549.94 884
3550.51 985
3551.07 1078
3551.63 890
3552.19 1010
3552.75 921
3553.32 843
3553.88 941
3554.44 988
3555.00 843
3555.56 796
3556.13 899
3556.69 867
3557.25 894
3557.81 815
3558.38 816
3558.94 827
3559.50 898
3560.06 883
3560.63 919
3561.19 857
3561.75 824
3562.32 926
3562.88 972
3563.44 837
3564.00 900
3564.57 900
3565.13 911
3565.69 797
3566.26 859
3566.82 954
3567.38 970
3567.95 868
3568.51 842
3569.07 755
3569.64 845
3570.20 841
3570.76 850
3571.33 855
3571.89 824
3572.45 836
3573.02 877
3573.58 840
3574.15 883
3574.71 936
3575.27 918
3575.84 944
3576.40 947
3576.96 919
3577.53 1028
3578.09 1080
3578.66 1085
3579.22 991
3579.79 1017
3580.35 964
3580.91 927
3581.48 1029
3582.04 1028
3582.61 886
3583.17 966
3583.74 834
3584.30 864
3584.87 865
3585.43 920
3585.99 910
3586.56 910
3587.12 922
3587.69 848
3588.25 851
3588.82 940
3589.38 876
3589.95 849
3590.51 802
3591.08 916
3591.64 975
3592.21 872
3592.77 869
3593.34 772
3593.91 879
3594.47 907
3595.04 878
3595.60 868
3596.17 1003
3596.73 983
3597.30 877
3597.86 901
3598.43 844
3599.00 828
3599.56 813
3600.13 818
3600.69 795
3601.26 743
3601.82 787
3602.39 841
3602.96 803
3603.52 765
3604.09 834
3604.65 874
3605.22 750
3605.79 744
3606.35 660
3606.92 800
3607.49 876
3608.05 848
3608.62 723
3609.19 831
3609.75 749
3610.32 623
3610.89 699
3611.45 674
3612.02 704
3612.59 701
3613.15 723
3613.72 773
3614.29 791
3614.85 744
3615.42 786
3615.99 766
3616.55 850
3617.12 835
3617.69 714
3618.26 860
3618.82 791
3619.39 817
3619.96 859
3620.53 885
3621.09 768
3621.66 781
3622.23 862
3622.80 924
3623.36 808
3623.93 770
3624.50 817
3625.07 825
3625.63 927
3626.20 727
3626.77 799
3627.34 746
3627.91 808
3628.47 758
3629.04 772
3629.61 777
3630.18 796
3630.75 824
3631.31 808
3631.88 749
3632.45 713
3633.02 767
3633.59 750
3634.16 737
3634.73 740
3635.29 833
3635.86 761
3636.43 936
3637.00 857
3637.57 897
3638.14 908
3638.71 943
3639.28 818
3639.84 730
3640.41 786
3640.98 1001
3641.55 945
3642.12 920
3642.69 775
3643.26 981
3643.83 934
3644.40 906
3644.97 937
3645.54 927
3646.11 997
3646.67 879
3647.24 949
3647.81 852
3648.38 835
3648.95 856
3649.52 900
3650.09 868
3650.66 886
3651.23 964
3651.80 966
3652.37 977
3652.94 913
3653.51 961
3654.08 1017
3654.65 1000
3655.22 827
3655.79 863
3656.36 829
3656.93 911
3657.50 901
3658.07 794
3658.64 854
3659.21 946
3659.78 893
3660.35 897
3660.93 919
3661.50 888
3662.07 836
3662.64 814
3663.21 843
3663.78 881
3664.35 1049
3664.92 1065
3665.49 1201
3666.06 1361
3666.63 1124
3667.20 1231
3667.78 1324
3668.35 1223
3668.92 1130
3669.49 940
3670.06 918
3670.63 999
3671.20 933
3671.77 969
3672.35 832
3672.92 852
3673.49 776
3674.06 721
3674.63 749
3675.20 753
3675.78 846
3676.35 919
3676.92 834
3677.49 843
3678.06 860
3678.64 770
3679.21 876
3679.78 811
3680.35 837
3680.92 866
3681.50 903
3682.07 776
3682.64 834
3683.21 818
3683.79 856
3684.36 812
3684.93 754
3685.50 887
3686.07 845
3686.65 850
3687.22 841
3687.79 893
3688.37 820
3688.94 854
3689.51 861
3690.08 888
3690.66 865
3691.23 828
3691.80 803
3692.38 851
3692.95 789
3693.52 730
3694.10 828
3694.67 677
3695.24 786
3695.81 773
3696.39 748
3696.96 855
3697.54 723
3698.11 689
3698.68 745
3699.26 807
3699.83 766
3700.40 747
3700.98 741
3701.55 766
3702.12 795
3702.70 836
3703.27 822
3703.85 824
3704.42 828
3704.99 890
3705.57 818
3706.14 841
3706.72 688
3707.29 741
3707.86 856
3708.44 891
3709.01 708
3709.59 763
3710.16 883
3710.74 914
3711.31 815
3711.89 655
3712.46 840
3713.03 806
3713.61 825
3714.18 901
3714.76 932
3715.33 946
3715.91 769
3716.48 690
3717.06 809
3717.63 900
3718.21 736
3718.78 790
3719.36 797
3719.93 835
3720.51 782
3721.08 839
3721.66 832
3722.23 752
3722.81 653
3723.39 812
3723.96 793
3724.54 574
3725.11 640
3725.69 722
3726.26 851
3726.84 889
3727.41 794
3727.99 793
3728.57 813
3729.14 760
3729.72 804
3730.29 730
3730.87 825
3731.45 774
3732.02 772
3732.60 771
3733.17 780
3733.75 808
3734.33 804
3734.90 885
3735.48 794
3736.06 866
3736.63 840
3737.21 751
3737.79 774
3738.36 668
3738.94 774
3739.52 884
3740.09 790
3740.67 714
3741.25 756
3741.82 676
3742.40 763
3742.98 698
3743.55 642
3744.13 754
3744.71 699
3745.28 688
3745.86 743
3746.44 739
3747.02 664
3747.59 747
3748.17 685
3748.75 706
3749.33 813
3749.90 787
3750.48 771
3751.06 784
3751.64 807
3752.21 766
3752.79 672
3753.37 677
3753.95 667
3754.52 715
3755.10 717
3755.68 805
3756.26 867
3756.84 831
3757.41 817
3757.99 751
3758.57 794
3759.15 814
3759.73 760
3760.31 741
3760.88 737
3761.46 825
3762.04 804
3762.62 708
3763.20 760
3763.78 783
3764.35 713
3764.93 766
3765.51 715
3766.09 790
3766.67 844
3767.25 700
3767.83 749
3768.41 861
3768.99 791
3769.56 666
3770.14 742
3770.72 772
3771.30 776
3771.88 867
3772.46 712
3773.04 735
3773.62 850
3774.20 872
3774.78 751
3775.36 786
3775.94 813
3776.52 839
3777.10 716
3777.67 767
3778.25 716
3778.83 756
3779.41 651
3779.99 735
3780.57 676
3781.15 669
3781.73 649
3782.31 765
3782.89 742
3783.47 753
3784.05 729
3784.63 753
3785.21 726
3785.79 724
3786.37 682
3786.95 747
3787.54 798
3788.12 762
3788.70 782
3789.28 806
3789.86 767
3790.44 790
3791.02 681
3791.60 656
3792.18 734
3792.76 692
3793.34 785
3793.92 750
3794.50 792
3795.08 749
3795.66 740
3796.25 738
3796.83 773
3797.41 764
3797.99 756
3798.57 870
3799.15 859
3799.73 748
3800.31 809
3800.90 806
3801.48 858
3802.06 821
3802.64 961
3803.22 922
3803.80 780
3804.39 823
3804.97 858
3805.55 758
3806.13 758
3806.71 919
3807.29 833
3807.88 907
3808.46 857
3809.04 1035
3809.62 861
3810.20 927
3810.79 895
3811.37 836
3811.95 836
3812.53 958
3813.12 894
3813.70 803
3814.28 814
3814.86 824
3815.45 811
3816.03 842
3816.61 940
3817.19 791
3817.78 916
3818.36 822
3818.94 796
3819.52 799
3820.11 800
3820.69 745
3821.27 761
3821.86 770
3822.44 771
3823.02 644
3823.61 717
3824.19 682
3824.77 607
3825.36 607
3825.94 695
3826.52 759
3827.11 731
3827.69 668
3828.27 707
3828.86 721
3829.44 645
3830.02 721
3830.61 697
3831.19 647
3831.77 677
3832.36 739
3832.94 642
3833.53 712
3834.11 742
3834.69 763
3835.28 655
3835.86 654
3836.45 667
3837.03 649
3837.61 716
3838.20 723
3838.78 671
3839.37 700
3839.95 674
3840.54 743
3841.12 786
3841.70 694
3842.29 675
3842.87 728
3843.46 670
3844.04 578
3844.63 567
3845.21 596
3845.80 638
3846.38 590
3846.97 627
3847.55 668
3848.14 631
3848.72 680
3849.31 710
3849.89 670
3850.48 689
3851.06 718
3851.65 597
3852.23 619
3852.82 649
3853.40 617
3853.99 592
3854.58 591
3855.16 688
3855.75 654
3856.33 656
3856.92 702
3857.50 660
3858.09 712
3858.68 733
3859.26 750
3859.85 666
3860.43 874
3861.02 753
3861.60 770
3862.19 799
3862.78 886
3863.36 810
3863.95 798
3864.54 742
3865.12 769
3865.71 720
3866.29 690
3866.88 863
3867.47 852
3868.05 911
3868.64 854
3869.23 789
3869.81 704
3870.40 704
3870.99 641
3871.57 657
3872.16 675
3872.75 751
3873.33 742
3873.92 747
3874.51 696
3875.10 861
3875.68 774
3876.27 684
3876.86 763
3877.44 732
3878.03 824
3878.62 627
3879.21 674
3879.79 690
3880.38 755
3880.97 680
3881.56 696
3882.14 628
3882.73 680
3883.32 598
3883.91 613
3884.49 685
3885.08 642
3885.67 725
3886.26 731
3886.85 722
3887.43 747
3888.02 740
3888.61 776
3889.20 811
3889.79 790
3890.38 730
3890.96 748
3891.55 772
3892.14 795
3892.73 801
3893.32 890
3893.91 738
3894.49 736
3895.08 667
3895.67 733
3896.26 805
3896.85 680
3897.44 730
3898.03 781
3898.61 731
3899.20 790
3899.79 796
3900.38 770
3900.97 715
3901.56 758
3902.15 778
3902.74 846
3903.33 773
3903.92 827
3904.51 862
3905.09 813
3905.68 908
3906.27 974
3906.86 841
3907.45 839
3908.04 827
3908.63 874
3909.22 929
3909.81 717
3910.40 822
3910.99 919
3911.58 775
3912.17 817
3912.76 810
3913.35 720
3913.94 649
3914.53 729
3915.12 759
3915.71 745
3916.30 693
3916.89 741
3917.48 794
3918.07 685
3918.66 692
3919.25 719
3919.84 733
3920.43 844
3921.02 847
3921.61 649
3922.20 755
3922.80 730
3923.39 667
3923.98 674
3924.57 728
3925.16 672
3925.75 679
3926.34 726
3926.93 718
3927.52 676
3928.11 585
3928.70 712
3929.30 735
3929.89 511
3930.48 619
3931.07 695
3931.66 670
3932.25 714
3932.84 640
3933.44 524
3934.03 585
3934.62 579
3935.21 554
3935.80 640
3936.39 653
3936.98 670
3937.58 736
3938.17 723
3938.76 869
3939.35 603
3939.94 632
3940.54 788
3941.13 799
3941.72 759
3942.31 769
3942.90 741
3943.50 912
3944.09 876
3944.68 798
3945.27 715
3945.87 726
3946.46 709
3947.05 718
3947.64 618
3948.24 757
3948.83 738
3949.42 716
3950.01 650
3950.61 721
3951.20 665
3951.79 687
3952.39 661
3952.98 743
3953.57 709
3954.16 671
3954.76 702
3955.35 750
3955.94 752
3956.54 714
3957.13 550
3957.72 613
3958.32 695
3958.91 682
3959.50 790
3960.10 831
3960.69 778
3961.28 806
3961.88 750
3962.47 697
3963.07 706
3963.66 733
3964.25 679
3964.85 705
3965.44 836
3966.03 809
3966.63 710
3967.22 794
3967.82 864
3968.41 844
3969.00 797
3969.60 811
3970.19 714
3970.79 627
3971.38 742
3971.98 667
3972.57 813
3973.17 879
3973.76 960
3974.35 934
3974.95 876
3975.54 916
3976.14 881
3976.73 855
3977.33 1065
3977.92 1116
3978.52 901
3979.11 1067
3979.71 1148
3980.30 1044
3980.90 974
3981.49 866
3982.09 860
3982.68 924
3983.28 975
3983.87 868
3984.47 889
3985.06 946
3985.66 922
3986.25 838
3986.85 816
3987.45 992
3988.04 1031
3988.64 908
3989.23 871
3989.83 857
3990.42 1007
3991.02 968
3991.62 871
3992.21 943
3992.81 1009
3993.40 956
3994.00 1012
3994.60 919
3995.19 848
3995.79 871
3996.38 950
3996.98 978
3997.58 885
3998.17 912
3998.77 940
3999.37 869
3999.96 752
4000.56 751
4001.15 741
4001.75 858
4002.35 923
4002.94 814
4003.54 887
4004.14 811
4004.73 746
4005.33 749
4005.93 713
4006.53 714
4007.12 730
4007.72 691
4008.32 787
4008.91 752
4009.51 892
4010.11 800
4010.71 809
4011.30 814
4011.90 857
4012.50 737
4013.10 753
4013.69 813
4014.29 819
4014.89 766
4015.49 799
4016.08 814
4016.68 727
4017.28 769
4017.88 813
4018.47 772
4019.07 826
4019.67 876
4020.27 836
4020.87 728
4021.46 858
4022.06 933
4022.66 736
4023.26 762
4023.86 742
4024.45 884
4025.05 786
4025.65 773
4026.25 890
4026.85 918
4027.45 960
4028.05 1003
4028.64 1016
4029.24 1030
4029.84 1063
4030.44 1048
4031.04 1031
4031.64 944
4032.24 1136
4032.84 1144
4033.43 1007
4034.03 1022
4034.63 1139
4035.23 1078
4035.83 1053
4036.43 855
4037.03 987
4037.63 944
4038.23 888
4038.83 902
4039.43 797
4040.03 719
4040.63 708
4041.22 765
4041.82 761
4042.42 841
4043.02 806
4043.62 815
4044.22 785
4044.82 824
4045.42 837
4046.02 778
4046.62 748
4047.22 727
4047.82 724
4048.42 655
4049.02 742
4049.62 720
4050.22 729
4050.82 683
4051.42 770
4052.02 775
4052.62 699
4053.22 719
4053.83 719
4054.43 692
4055.03 676
4055.63 617
4056.23 694
4056.83 683
4057.43 630
4058.03 794
4058.63 770
4059.23 801
4059.83 725
4060.43 630
4061.03 638
4061.64 724
4062.24 700
4062.84 699
4063.44 663
4064.04 674
4064.64 680
4065.24 699
4065.84 692
4066.45 677
4067.05 710
4067.65 720
4068.25 655
4068.85 660
4069.45 602
4070.05 757
4070.66 702
4071.26 653
4071.86 548
4072.46 679
4073.06 640
4073.67 614
4074.27 586
4074.87 541
4075.47 690
4076.07 678
4076.68 691
4077.28 729
4077.88 603
4078.48 723
4079.09 596
4079.69 668
4080.29 765
4080.89 675
4081.50 669
4082.10 601
4082.70 620
4083.30 661
4083.91 703
4084.51 634
4085.11 726
4085.71 725
4086.32 753
4086.92 693
4087.52 695
4088.13 695
4088.73 680
4089.33 710
4089.94 707
4090.54 718
4091.14 774
4091.74 883
4092.35 688
4092.95 619
4093.55 640
4094.16 688
4094.76 709
4095.37 638
4095.97 678
4096.57 693
4097.18 637
4097.78 611
4098.38 662
4098.99 671
4099.59 658
4100.20 627
4100.80 718
4101.40 745
4102.01 718
4102.61 677
4103.22 639
4103.82 676
4104.42 681
4105.03 757
4105.63 762
4106.24 701
4106.84 709
4107.45 745
4108.05 788
4108.65 734
4109.26 704
4109.86 721
4110.47 760
4111.07 756
4111.68 723
4112.28 723
4112.89 727
4113.49 711
4114.10 666
4114.70 716
4115.31 727
4115.91 684
4116.52 794
4117.12 752
4117.73 616
4118.33 632
4118.94 615
4119.54 630
4120.15 628
4120.75 578
4121.36 601
4121.97 674
4122.57 734
4123.18 631
4123.78 588
4124.39 659
4124.99 599
4125.60 585
4126.21 582
4126.81 669
4127.42 625
4128.02 604
4128.63 681
4129.24 655
4129.84 697
4130.45 625
4131.05 564
4131.66 633
4132.27 660
4132.87 682
4133.48 664
4134.08 671
4134.69 679
4135.30 641
4135.90 722
4136.51 679
4137.12 661
4137.72 751
4138.33 696
4138.94 660
4139.54 691
4140.15 717
4140.76 790
4141.37 848
4141.97 760
4142.58 747
4143.19 743
4143.79 680
4144.40 693
4145.01 788
4145.61 805
4146.22 722
4146.83 673
4147.44 740
4148.04 827
4148.65 807
4149.26 642
4149.87 682
4150.47 727
4151.08 674
4151.69 638
4152.30 712
4152.91 664
4153.51 654
4154.12 710
4154.73 706
4155.34 624
4155.94 625
4156.55 685
4157.16 716
4157.77 658
4158.38 632
4158.99 646
4159.59 745
4160.20 754
4160.81 696
4161.42 643
4162.03 674
4162.64 699
4163.24 746
4163.85 763
4164.46 714
4165.07 647
4165.68 624
4166.29 630
4166.90 684
4167.51 636
4168.11 640
4168.72 708
4169.33 759
4169.94 799
4170.55 653
4171.16 598
4171.77 590
4172.38 606
4172.99 647
4173.60 604
4174.21 737
4174.81 675
4175.42 669
4176.03 732
4176.64 710
4177.25 647
4177.86 689
4178.47 747
4179.08 797
4179.69 777
4180.30 610
4180.91 655
4181.52 661
4182.13 668
4182.74 705
4183.35 605
4183.96 602
4184.57 617
4185.18 678
4185.79 605
4186.40 635
4187.01 609
4187.62 762
4188.23 579
4188.84 600
4189.45 610
4190.06 608
4190.67 726
4191.29 710
4191.90 782
4192.51 865
4193.12 775
4193.73 702
4194.34 811
4194.95 828
4195.56 776
4196.17 772
4196.78 774
4197.39 779
4198.00 812
4198.62 844
4199.23 760
4199.84 740
4200.45 699
4201.06 767
4201.67 688
4202.28 634
4202.89 673
4203.51 675
4204.12 646
4204.73 654
4205.34 760
4205.95 744
4206.56 696
4207.18 770
4207.79 721
4208.40 750
4209.01 711
4209.62 662
4210.24 721
4210.85 671
4211.46 612
4212.07 806
4212.68 806
4213.30 781
4213.91 718
4214.52 718
4215.13 761
4215.74 828
4216.36 828
4216.97 811
4217.58 765
4218.19 699
4218.81 740
4219.42 756
4220.03 799
4220.65 776
4221.26 758
4221.87 764
4222.48 774
4223.10 733
4223.71 710
4224.32 777
4224.94 651
4225.55 722
4226.16 732
4226.78 800
4227.39 779
4228.00 651
4228.61 727
4229.23 876
4229.84 954
4230.46 836
4231.07 772
4231.68 874
4232.30 982
4232.91 1136
4233.52 1239
4234.14 1209
4234.75 1230
4235.36 1259
4235.98 1365
4236.59 1141
4237.21 1094
4237.82 1059
4238.43 1130
4239.05 1088
4239.66 1043
4240.28 1004
4240.89 889
4241.50 759
4242.12 733
4242.73 760
4243.35 805
4243.96 798
4244.58 798
4245.19 742
4245.81 747
4246.42 790
4247.03 726
4247.65 767
4248.26 826
4248.88 865
4249.49 888
4250.11 757
4250.72 744
4251.34 742
4251.95 843
4252.57 638
4253.18 718
4253.80 704
4254.41 811
4255.03 939
4255.64 752
4256.26 704
4256.88 735
4257.49 685
4258.11 704
4258.72 640
4259.34 655
4259.95 797
4260.57 738
4261.18 650
4261.80 729
4262.42 695
4263.03 720
4263.65 812
4264.26 632
4264.88 770
4265.49 786
4266.11 732
4266.73 777
4267.34 864
4267.96 848
4268.58 737
4269.19 699
4269.81 757
4270.42 808
4271.04 740
4271.66 752
4272.27 795
4272.89 666
4273.51 720
4274.12 654
4274.74 657
4275.36 671
4275.97 723
4276.59 636
4277.21 704
4277.82 759
4278.44 717
4279.06 729
4279.67 671
4280.29 728
4280.91 711
4281.53 773
4282.14 769
4282.76 737
4283.38 666
4283.99 716
4284.61 692
4285.23 688
4285.85 646
4286.46 662
4287.08 659
4287.70 650
4288.32 650
4288.93 641
4289.55 731
4290.17 769
4290.79 756
4291.41 726
4292.02 822
4292.64 781
4293.26 669
4293.88 723
4294.50 763
4295.11 730
4295.73 704
4296.35 730
4296.97 695
4297.59 646
4298.21 653
4298.82 756
4299.44 687
4300.06 678
4300.68 717
4301.30 677
4301.92 732
4302.53 637
4303.15 618
4303.77 763
4304.39 838
4305.01 679
4305.63 644
4306.25 681
4306.87 777
4307.49 698
4308.10 736
4308.72 671
4309.34 691
4309.96 679
4310.58 699
4311.20 825
4311.82 647
4312.44 687
4313.06 700
4313.68 673
4314.30 702
4314.92 717
4315.54 770
4316.16 757
4316.78 732
4317.40 733
4318.02 783
4318.64 737
4319.26 641
4319.88 726
4320.50 822
4321.11 831
4321.74 738
4322.36 737
4322.98 810
4323.60 882
4324.22 763
4324.84 953
4325.46 884
4326.08 792
4326.70 881
4327.32 809
4327.94 976
4328.56 966
4329.18 962
4329.80 948
4330.42 999
4331.04 980
4331.66 978
4332.28 1059
4332.90 995
4333.52 1034
4334.15 1139
4334.77 1203
4335.39 1382
4336.01 1310
4336.63 1400
4337.25 1565
4337.87 1635
4338.49 1808
4339.11 1889
4339.74 1751
4340.36 1667
4340.98 1611
4341.60 1462
4342.22 1645
4342.84 1637
4343.46 1824
4344.09 1922
4344.71 2311
4345.33 2572
4345.95 2775
4346.57 2895
4347.19 3059
4347.82 2962
4348.44 3059
4349.06 2866
4349.68 2443
4350.30 2390
4350.93 2410
4351.55 1963
4352.17 1768
4352.79 1524
4353.42 1443
4354.04 1253
4354.66 1128
4355.28 1084
4355.91 1049
4356.53 1017
4357.15 1043
4357.77 1184
4358.40 1134
4359.02 1075
4359.64 992
4360.26 995
4360.89 1040
4361.51 1038
4362.13 964
4362.76 1043
4363.38 1016
4364.00 922
4364.62 948
4365.25 946
4365.87 923
4366.49 984
4367.12 851
4367.74 931
4368.36 827
4368.99 851
4369.61 892
4370.23 951
4370.86 877
4371.48 775
4372.11 752
4372.73 819
4373.35 809
4373.98 819
4374.60 869
4375.22 908
4375.85 884
4376.47 801
4377.10 778
4377.72 826
4378.34 792
4378.97 794
4379.59 772
4380.22 863
4380.84 915
4381.47 890
4382.09 886
4382.71 847
4383.34 819
4383.96 853
4384.59 819
4385.21 780
4385.84 775
4386.46 734
4387.09 715
4387.71 800
4388.34 652
4388.96 774
4389.59 839
4390.21 731
4390.84 750
4391.46 715
4392.09 671
4392.71 675
4393.34 821
4393.96 691
4394.59 642
4395.21 802
4395.84 781
4396.46 716
4397.09 664
4397.71 766
4398.34 760
4398.96 740
4399.59 669
4400.22 713
4400.84 738
4401.47 690
4402.09 661
4402.72 724
4403.34 785
4403.97 714
4404.60 731
4405.22 733
4405.85 791
4406.47 813
4407.10 753
4407.73 795
4408.35 843
4408.98 808
4409.61 791
4410.23 806
4410.86 808
4411.48 724
4412.11 703
4412.74 768
4413.36 774
4413.99 738
4414.62 715
4415.24 700
4415.87 724
4416.50 825
4417.12 746
4417.75 729
4418.38 732
4419.01 687
4419.63 631
4420.26 678
4420.89 688
4421.51 776
4422.14 739
4422.77 729
4423.40 710
4424.02 641
4424.65 693
4425.28 750
4425.91 569
4426.53 525
4427.16 679
4427.79 659
4428.42 617
4429.04 695
4429.67 641
4430.30 687
4430.93 628
4431.55 598
4432.18 676
4432.81 668
4433.44 695
4434.07 715
4434.69 702
4435.32 666
4435.95 772
4436.58 693
4437.21 799
4437.84 744
4438.46 710
4439.09 760
4439.72 818
4440.35 821
4440.98 796
4441.61 775
4442.24 793
4442.86 750
4443.49 621
4444.12 690
4444.75 669
4445.38 731
4446.01 824
4446.64 680
4447.27 833
4447.90 847
4448.52 757
4449.15 873
4449.78 763
4450.41 757
4451.04 802
4451.67 739
4452.30 709
4452.93 795
4453.56 784
4454.19 888
4454.82 917
4455.45 837
4456.08 880
4456.71 835
4457.34 871
4457.97 938
4458.60 893
4459.23 714
4459.86 835
4460.49 829
4461.12 687
4461.75 637
4462.38 666
4463.01 688
4463.64 748
4464.27 796
4464.90 684
4465.53 718
4466.16 603
4466.79 650
4467.42 659
4468.05 762
4468.68 864
4469.31 684
4469.94 792
4470.57 790
4471.20 700
4471.83 615
4472.46 731
4473.09 704
4473.72 685
4474.35 658
4474.99 616
4475.62 602
4476.25 698
4476.88 721
4477.51 683
4478.14 771
4478.77 778
4479.40 761
4480.03 759
4480.67 822
4481.30 792
4481.93 729
4482.56 646
4483.19 674
4483.82 786
4484.46 813
4485.09 808
4485.72 919
4486.35 776
4486.98 746
4487.61 776
4488.25 789
4488.88 811
4489.51 831
4490.14 775
4490.77 702
4491.41 768
4492.04 648
4492.67 640
4493.30 680
4493.94 726
4494.57 717
4495.20 686
4495.83 737
4496.46 743
4497.10 782
4497.73 817
4498.36 876
4498.99 945
4499.63 1102
4500.26 1097
4500.89 1030
4501.53 1127
4502.16 1078
4502.79 993
4503.42 1143
4504.06 1231
4504.69 1066
4505.32 1101
4505.96 1055
4506.59 991
4507.22 831
4507.86 906
4508.49 1003
4509.12 867
4509.76 838
4510.39 822
4511.02 765
4511.66 838
4512.29 813
4512.92 745
4513.56 772
4514.19 758
4514.83 770
4515.46 746
4516.09 614
4516.73 649
4517.36 765
4517.99 742
4518.63 726
4519.26 817
4519.90 731
4520.53 635
4521.17 739
4521.80 732
4522.43 667
4523.07 768
4523.70 715
4524.34 715
4524.97 787
4525.61 594
4526.24 726
4526.88 761
4527.51 809
4528.14 707
4528.78 881
4529.41 798
4530.05 673
4530.68 744
4531.32 824
4531.95 890
4532.59 758
4533.22 692
4533.86 797
4534.49 775
4535.13 739
4535.76 810
4536.40 823
4537.04 874
4537.67 980
4538.31 868
4538.94 821
4539.58 836
4540.21 870
4540.85 840
4541.48 822
4542.12 772
4542.76 721
4543.39 749
4544.03 681
4544.66 614
4545.30 645
4545.93 770
4546.57 643
4547.21 728
4547.84 705
4548.48 603
4549.11 613
4549.75 602
4550.39 650
4551.02 660
4551.66 592
4552.30 596
4552.93 571
4553.57 618
4554.21 628
4554.84 733
4555.48 715
4556.12 671
4556.75 598
4557.39 654
4558.03 653
4558.66 669
4559.30 664
4559.94 669
4560.57 637
4561.21 642
4561.85 646
4562.48 623
4563.12 624
4563.76 650
4564.40 642
4565.03 595
4565.67 539
4566.31 654
4566.95 708
4567.58 652
4568.22 644
4568.86 646
4569.50 648
4570.13 597
4570.77 673
4571.41 662
4572.05 615
4572.68 628
4573.32 717
4573.96 704
4574.60 616
4575.24 549
4575.87 631
4576.51 699
4577.15 643
4577.79 630
4578.43 725
4579.06 705
4579.70 640
4580.34 601
4580.98 801
4581.62 763
4582.26 744
4582.90 758
4583.53 717
4584.17 621
4584.81 724
4585.45 714
4586.09 746
4586.73 739
4587.37 758
4588.01 808
4588.64 854
4589.28 815
4589.92 971
4590.56 1141
4591.20 1058
4591.84 1036
4592.48 1178
4593.12 1092
4593.76 1066
4594.40 1157
4595.04 1062
4595.68 977
4596.31 865
4596.95 887
4597.59 788
4598.23 725
4598.87 712
4599.51 780
4600.15 711
4600.79 821
4601.43 714
4602.07 791
4602.71 706
4603.35 748
4603.99 758
4604.63 756
4605.27 669
4605.91 727
4606.55 690
4607.19 763
4607.83 760
4608.47 751
4609.11 708
4609.75 756
4610.39 696
4611.03 743
4611.68 695
4612.32 717
4612.96 751
4613.60 728
4614.24 707
4614.88 734
4615.52 660
4616.16 700
4616.80 762
4617.44 704
4618.08 652
4618.72 639
4619.36 611
4620.01 646
4620.65 720
4621.29 772
4621.93 688
4622.57 601
4623.21 637
4623.85 638
4624.50 723
4625.14 698
4625.78 634
4626.42 598
4627.06 642
4627.70 667
4628.34 697
4628.99 679
4629.63 848
4630.27 723
4630.91 603
4631.55 701
4632.20 771
4632.84 801
4633.48 780
4634.12 771
4634.76 750
4635.41 809
4636.05 774
4636.69 892
4637.33 948
4637.98 790
4638.62 753
4639.26 783
4639.90 786
4640.55 771
4641.19 715
4641.83 784
4642.47 798
4643.12 692
4643.76 816
4644.40 735
4645.04 765
4645.69 781
4646.33 725
4646.97 619
4647.62 606
4648.26 738
4648.90 702
4649.55 748
4650.19 709
4650.83 621
4651.48 636
4652.12 641
4652.76 631
4653.41 721
4654.05 675
4654.69 730
4655.34 630
4655.98 594
4656.62 661
4657.27 585
4657.91 618
4658.55 590
4659.20 646
4659.84 637
4660.49 681
4661.13 714
4661.77 653
4662.42 727
4663.06 727
4663.71 699
4664.35 688
4664.99 691
4665.64 627
4666.28 674
4666.93 781
4667.57 643
4668.22 558
4668.86 652
4669.51 778
4670.15 742
4670.79 662
4671.44 654
4672.08 638
4672.73 647
4673.37 612
4674.02 615
4674.66 614
4675.31 569
4675.95 694
4676.60 645
4677.24 649
4677.89 683
4678.53 720
4679.18 748
4679.82 751
4680.47 720
4681.12 709
4681.76 706
4682.41 675
4683.05 577
4683.70 558
4684.34 772
4684.99 764
4685.63 708
4686.28 660
4686.93 613
4687.57 652
4688.22 667
4688.86 687
4689.51 698
4690.15 730
4690.80 654
4691.45 672
4692.09 692
4692.74 662
4693.39 660
4694.03 679
4694.68 700
4695.32 639
4695.97 694
4696.62 850
4697.26 957
4697.91 933
4698.56 1008
4699.20 1054
4699.85 1031
4700.50 971
4701.14 983
4701.79 948
4702.44 936
4703.08 863
4703.73 1037
4704.38 844
4705.02 826
4705.67 795
4706.32 702
4706.97 811
4707.61 786
4708.26 725
4708.91 743
4709.55 830
4710.20 814
4710.85 780
4711.50 779
4712.14 778
4712.79 787
4713.44 769
4714.09 744
4714.73 758
4715.38 734
4716.03 748
4716.68 677
4717.33 717
4717.97 736
4718.62 719
4719.27 672
4719.92 760
4720.57 627
4721.21 716
4721.86 798
4722.51 663
4723.16 702
4723.81 655
4724.45 713
4725.10 842
4725.75 690
4726.40 746
4727.05 738
4727.70 765
4728.35 894
4728.99 833
4729.64 729
4730.29 773
4730.94 866
4731.59 706
4732.24 780
4732.89 731
4733.54 696
4734.19 739
4734.83 700
4735.48 699
4736.13 665
4736.78 666
4737.43 653
4738.08 631
4738.73 693
4739.38 774
4740.03 713
4740.68 787
4741.33 748
4741.98 773
4742.63 756
4743.28 736
4743.93 838
4744.58 720
4745.23 737
4745.87 853
4746.52 780
4747.17 828
4747.82 905
4748.47 899
4749.12 902
4749.77 1004
4750.42 1040
4751.08 1132
4751.73 1006
4752.38 1051
4753.03 1250
4753.68 1130
4754.33 1152
4754.98 1135
4755.63 946
4756.28 936
4756.93 978
4757.58 919
4758.23 868
4758.88 769
4759.53 791
4760.18 762
4760.83 754
4761.48 745
4762.13 753
4762.79 754
4763.44 800
4764.09 712
4764.74 714
4765.39 696
4766.04 813
4766.69 736
4767.34 910
4767.99 917
4768.65 842
4769.30 832
4769.95 824
4770.60 782
4771.25 730
4771.90 780
4772.56 741
4773.21 824
4773.86 847
4774.51 739
4775.16 672
4775.81 738
4776.47 766
4777.12 757
4777.77 764
4778.42 764
4779.07 816
4779.73 823
4780.38 898
4781.03 685
4781.68 779
4782.34 790
4782.99 828
4783.64 745
4784.29 664
4784.94 688
4785.60 673
4786.25 785
4786.90 824
4787.56 743
4788.21 854
4788.86 849
4789.51 868
4790.17 979
4790.82 1007
4791.47 1012
4792.13 1036
4792.78 1033
4793.43 1028
4794.08 1007
4794.74 1069
4795.39 1008
4796.04 905
4796.70 1004
4797.35 972
4798.00 944
4798.66 933
4799.31 855
4799.96 910
4800.62 853
4801.27 875
4801.93 889
4802.58 890
4803.23 852
4803.89 873
4804.54 732
4805.19 748
4805.85 750
4806.50 779
4807.16 822
4807.81 723
4808.46 673
4809.12 764
4809.77 730
4810.43 820
4811.08 989
4811.73 840
4812.39 731
4813.04 800
4813.70 834
4814.35 851
4815.01 845
4815.66 720
4816.32 806
4816.97 852
4817.63 806
4818.28 859
4818.94 955
4819.59 943
4820.24 963
4820.90 865
4821.55 938
4822.21 839
4822.86 958
4823.52 963
4824.18 1057
4824.83 960
4825.49 998
4826.14 1030
4826.80 1050
4827.45 944
4828.11 949
4828.76 1021
4829.42 1073
4830.07 1132
4830.73 1007
4831.38 1149
4832.04 1134
4832.70 1200
4833.35 1125
4834.01 1260
4834.66 1295
4835.32 1172
4835.98 1282
4836.63 1214
4837.29 1278
4837.94 1280
4838.60 1310
4839.26 1339
4839.91 1314
4840.57 1452
4841.22 1349
4841.88 1237
4842.54 1362
4843.19 1318
4843.85 1502
4844.51 1550
4845.16 1560
4845.82 1648
4846.48 1653
4847.13 1716
4847.79 1823
4848.45 1866
4849.10 2120
4849.76 2505
4850.42 2866
4851.07 2823
4851.73 2727
4852.39 2527
4853.05 2485
4853.70 2540
4854.36 2277
4855.02 2370
4855.68 2390
4856.33 2400
4856.99 2548
4857.65 2550
4858.30 2635
4858.96 2690
4859.62 2739
4860.28 2959
4860.94 2717
4861.59 2227
4862.25 2122
4862.91 2162
4863.57 2241
4864.22 2091
4864.88 2014
4865.54 2151
4866.20 2029
4866.86 2048
4867.51 2162
4868.17 2222
4868.83 2197
4869.49 2086
4870.15 2009
4870.81 1749
4871.46 1606
4872.12 1582
4872.78 1566
4873.44 1758
4874.10 1613
4874.76 1597
4875.41 1641
4876.07 1779
4876.73 1628
4877.39 1487
4878.05 1333
4878.71 1344
4879.37 1550
4880.03 1572
4880.69 1427
4881.34 1425
4882.00 1248
4882.66 1274
4883.32 1271
4883.98 1177
4884.64 1124
4885.30 1147
4885.96 1204
4886.62 1230
4887.28 1110
4887.94 1217
4888.60 1278
4889.26 1302
4889.92 1205
4890.58 1357
4891.24 1418
4891.89 1285
4892.55 1247
4893.21 1375
4893.87 1340
4894.53 1204
4895.19 1160
4895.85 1084
4896.51 944
4897.17 1005
4897.83 933
4898.49 1030
4899.16 1078
4899.82 1008
4900.48 1042
4901.14 949
4901.80 1049
4902.46 1020
4903.12 952
4903.78 895
4904.44 942
4905.10 977
4905.76 935
4906.42 816
4907.08 815
4907.74 889
4908.40 937
4909.06 865
4909.72 870
4910.39 874
4911.05 865
4911.71 937
4912.37 914
4913.03 846
4913.69 881
4914.35 889
4915.01 802
4915.68 752
4916.34 756
4917.00 834
4917.66 843
4918.32 793
4918.98 777
4919.64 942
4920.31 914
4920.97 831
4921.63 908
4922.29 898
4922.95 842
4923.62 816
4924.28 849
4924.94 804
4925.60 745
4926.26 773
4926.93 837
4927.59 758
4928.25 678
4928.91 763
4929.57 814
4930.24 774
4930.90 884
4931.56 865
4932.22 840
4932.89 861
4933.55 788
4934.21 787
4934.87 758
4935.54 675
4936.20 719
4936.86 699
4937.53 701
4938.19 867
4938.85 710
4939.51 687
4940.18 719
4940.84 714
4941.50 727
4942.17 687
4942.83 752
4943.49 732
4944.16 755
4944.82 691
4945.48 702
4946.15 704
4946.81 637
4947.47 706
4948.14 725
4948.80 700
4949.46 682
4950.13 755
4950.79 581
4951.45 656
4952.12 651
4952.78 738
4953.45 691
4954.11 694
4954.77 798
4955.44 705
4956.10 628
4956.77 771
4957.43 710
4958.09 681
4958.76 584
4959.42 654
4960.09 678
4960.75 770
4961.42 628
4962.08 646
4962.75 763
4963.41 792
4964.07 906
4964.74 840
4965.40 891
4966.07 905
4966.73 831
4967.40 740
4968.06 797
4968.73 803
4969.39 819
4970.06 768
4970.72 750
4971.39 758
4972.05 837
4972.72 806
4973.38 776
4974.05 750
4974.71 801
4975.38 770
4976.05 749
4976.71 852
4977.38 737
4978.04 704
4978.71 772
4979.37 727
4980.04 729
4980.70 680
4981.37 768
4982.04 663
4982.70 568
4983.37 602
4984.03 655
4984.70 761
4985.37 736
4986.03 744
4986.70 790
4987.36 715
4988.03 776
4988.70 745
4989.36 701
4990.03 737
4990.70 839
4991.36 802
4992.03 702
4992.69 828
4993.36 795
4994.03 740
4994.69 705
4995.36 825
4996.03 728
4996.69 669
4997.36 688
4998.03 655
4998.70 628
4999.36 573
5000.03 620
5000.70 553
5001.36 605
5002.03 515
5002.70 607
5003.37 620
5004.03 559
5004.70 597
5005.37 538
5006.03 550
5006.70 609
5007.37 560
5008.04 491
5008.70 564
5009.37 554
5010.04 646
5010.71 606
5011.38 640
5012.04 656
5012.71 604
5013.38 763
5014.05 702
5014.72 653
5015.38 670
5016.05 707
5016.72 679
5017.39 708
5018.06 658
5018.72 630
5019.39 684
5020.06 669
5020.73 633
5021.40 661
5022.07 589
5022.73 683
5023.40 676
5024.07 659
5024.74 647
5025.41 712
5026.08 672
5026.75 650
5027.42 655
5028.08 639
5028.75 570
5029.42 681
5030.09 740
5030.76 695
5031.43 712
5032.10 641
5032.77 585
5033.44 639
5034.11 668
5034.78 662
5035.45 650
5036.11 587
5036.78 573
5037.45 577
5038.12 619
5038.79 682
5039.46 710
5040.13 638
5040.80 609
5041.47 582
5042.14 546
5042.81 653
5043.48 605
5044.15 547
5044.82 602
5045.49 582
5046.16 629
5046.83 574
5047.50 637
5048.17 679
5048.84 661
5049.51 607
5050.18 584
5050.85 553
5051.52 671
5052.19 610
5052.86 623
5053.54 597
5054.21 537
5054.88 624
5055.55 580
5056.22 542
5056.89 600
5057.56 589
5058.23 555
5058.90 572
5059.57 578
5060.24 583
5060.91 586
5061.59 666
5062.26 530
5062.93 613
5063.60 613
5064.27 649
5064.94 571
5065.61 583
5066.28 556
5066.96 574
5067.63 643
5068.30 594
5068.97 606
5069.64 634
5070.31 564
5070.99 525
5071.66 641
5072.33 690
5073.00 719
5073.67 667
5074.35 610
5075.02 623
5075.69 529
5076.36 580
5077.03 664
5077.71 628
5078.38 671
5079.05 748
5079.72 717
5080.39 605
5081.07 754
5081.74 854
5082.41 767
5083.08 706
5083.76 665
5084.43 670
5085.10 639
5085.78 605
5086.45 643
5087.12 715
5087.79 707
5088.47 690
5089.14 721
5089.81 690
5090.49 667
5091.16 672
5091.83 734
5092.51 812
5093.18 818
5093.85 757
5094.52 751
5095.20 756
5095.87 779
5096.54 748
5097.22 731
5097.89 675
5098.57 716
5099.24 645
5099.91 601
5100.59 600
5101.26 631
5101.93 632
5102.61 650
5103.28 632
5103.96 641
5104.63 690
5105.30 788
5105.98 733
5106.65 682
5107.33 701
5108.00 718
5108.67 599
5109.35 701
5110.02 694
5110.70 614
5111.37 660
5112.05 642
5112.72 611
5113.40 631
5114.07 625
5114.74 694
5115.42 661
5116.09 656
5116.77 624
5117.44 691
5118.12 788
5118.79 760
5119.47 733
5120.14 646
5120.82 689
5121.49 576
5122.17 625
5122.84 612
5123.52 619
5124.19 624
5124.87 660
5125.54 605
5126.22 618
5126.90 644
5127.57 646
5128.25 535
5128.92 615
5129.60 609
5130.27 637
5130.95 665
5131.62 686
5132.30 655
5132.98 642
5133.65 673
5134.33 656
5135.00 632
5135.68 572
5136.36 668
5137.03 600
5137.71 562
5138.38 611
5139.06 629
5139.74 591
5140.41 549
5141.09 544
5141.77 617
5142.44 620
5143.12 591
5143.80 530
5144.47 538
5145.15 497
5145.83 531
5146.50 552
5147.18 527
5147.86 541
5148.53 587
5149.21 561
5149.89 415
5150.56 513
5151.24 656
5151.92 621
5152.60 580
5153.27 634
5153.95 611
5154.63 510
5155.30 545
5155.98 586
5156.66 629
5157.34 544
5158.01 617
5158.69 566
5159.37 573
5160.05 613
5160.72 499
5161.40 498
5162.08 552
5162.76 604
5163.44 504
5164.11 615
5164.79 634
5165.47 573
5166.15 506
5166.83 546
5167.50 653
5168.18 636
5168.86 629
5169.54 532
5170.22 474
5170.89 516
5171.57 590
5172.25 630
5172.93 592
5173.61 579
5174.29 583
5174.97 564
5175.64 595
5176.32 546
5177.00 578
5177.68 672
5178.36 593
5179.04 632
5179.72 624
5180.40 689
5181.08 676
5181.75 661
5182.43 613
5183.11 680
5183.79 611
5184.47 580
5185.15 645
5185.83 574
5186.51 562
5187.19 563
5187.87 497
5188.55 534
5189.23 552
5189.91 588
5190.59 646
5191.27 556
5191.95 537
5192.63 468
5193.31 557
5193.98 561
5194.66 538
5195.34 509
5196.02 542
5196.70 544
5197.38 581
5198.07 603
5198.75 618
5199.43 597
5200.11 563
5200.79 556
5201.47 557
5202.15 620
5202.83 494
5203.51 607
5204.19 626
5204.87 569
5205.55 503
5206.23 557
5206.91 571
5207.59 485
5208.27 511
5208.95 584
5209.63 612
5210.31 664
5211.00 689
5211.68 635
5212.36 619
5213.04 550
5213.72 592
5214.40 562
5215.08 600
5215.76 611
5216.45 617
5217.13 631
5217.81 572
5218.49 606
5219.17 633
5219.85 663
5220.53 546
5221.22 603
5221.90 594
5222.58 492
5223.26 562
5223.94 642
5224.62 540
5225.31 568
5225.99 545
5226.67 523
5227.35 505
5228.03 506
5228.72 584
5229.40 588
5230.08 618
5230.76 544
5231.45 607
5232.13 593
5232.81 657
5233.49 656
5234.18 628
5234.86 618
5235.54 541
5236.22 591
5236.91 652
5237.59 586
5238.27 633
5238.95 633
5239.64 584
5240.32 554
5241.00 525
5241.69 586
5242.37 544
5243.05 507
5243.73 534
5244.42 579
5245.10 571
5245.78 692
5246.47 566
5247.15 529
5247.83 598
5248.52 648
5249.20 524
5249.88 574
5250.57 591
5251.25 571
5251.94 603
5252.62 591
5253.30 622
5253.99 663
5254.67 571
5255.35 568
5256.04 521
5256.72 545
5257.41 535
5258.09 487
5258.77 548
5259.46 603
5260.14 609
5260.83 573
5261.51 572
5262.20 549
5262.88 588
5263.56 540
5264.25 550
5264.93 610
5265.62 659
5266.30 732
5266.99 814
5267.67 763
5268.36 642
5269.04 687
5269.73 628
5270.41 642
5271.10 666
5271.78 623
5272.47 589
5273.15 611
5273.84 571
5274.52 547
5275.21 493
5275.89 524
5276.58 573
5277.26 483
5277.95 591
5278.63 592
5279.32 572
5280.00 665
5280.69 623
5281.37 663
5282.06 595
5282.75 530
5283.43 598
5284.12 602
5284.80 552
5285.49 601
5286.17 479
5286.86 562
5287.55 586
5288.23 642
5288.92 667
5289.60 622
5290.29 557
5290.98 668
5291.66 513
5292.35 595
5293.04 551
5293.72 615
5294.41 581
5295.10 554
5295.78 630
5296.47 568
5297.15 595
5297.84 684
5298.53 580
5299.21 507
5299.90 560
5300.59 528
5301.28 525
5301.96 567
5302.65 628
5303.34 659
5304.02 654
5304.71 626
5305.40 618
5306.08 711
5306.77 644
5307.46 630
5308.15 578
5308.83 558
5309.52 547
5310.21 667
5310.90 615
5311.58 648
5312.27 626
5312.96 668
5313.65 698
5314.33 752
5315.02 645
5315.71 595
5316.40 638
5317.09 688
5317.77 736
5318.46 674
5319.15 690
5319.84 810
5320.53 984
5321.21 891
5321.90 952
5322.59 825
5323.28 777
5323.97 829
5324.65 707
5325.34 589
5326.03 511
5326.72 706
5327.41 699
5328.10 642
5328.79 604
5329.47 534
5330.16 594
5330.85 610
5331.54 667
5332.23 621
5332.92 583
5333.61 619
5334.30 539
5334.99 592
5335.67 525
5336.36 541
5337.05 557
5337.74 553
5338.43 607
5339.12 675
5339.81 665
5340.50 602
5341.19 654
5341.88 636
5342.57 697
5343.26 660
5343.95 595
5344.64 577
5345.33 589
5346.02 631
5346.71 621
5347.40 593
5348.09 566
5348.78 559
5349.47 550
5350.16 724
5350.85 726
5351.54 574
5352.23 578
5352.92 581
5353.61 559
5354.30 599
5354.99 537
5355.68 516
5356.37 465
5357.06 494
5357.75 463
5358.44 562
5359.13 579
5359.82 600
5360.51 592
5361.20 572
5361.89 558
5362.58 653
5363.27 566
5363.97 558
5364.66 578
5365.35 505
5366.04 526
5366.73 531
5367.42 595
5368.11 609
5368.80 578
5369.49 644
5370.19 666
5370.88 738
5371.57 630
5372.26 535
5372.95 614
5373.64 569
5374.33 644
5375.03 663
5375.72 526
5376.41 523
5377.10 522
5377.79 571
5378.49 601
5379.18 522
5379.87 566
5380.56 513
5381.25 539
5381.95 633
5382.64 554
5383.33 570
5384.02 652
5384.71 571
5385.41 564
5386.10 561
5386.79 561
5387.48 562
5388.18 630
5388.87 669
5389.56 649
5390.25 653
5390.95 651
5391.64 698
5392.33 674
5393.02 666
5393.72 692
5394.41 614
5395.10 616
5395.80 578
5396.49 624
5397.18 626
5397.88 501
5398.57 501
5399.26 578
5399.95 561
5400.65 490
5401.34 479
5402.03 588
5402.73 574
5403.42 562
5404.12 617
5404.81 522
5405.50 500
5406.20 599
5406.89 654
5407.58 617
5408.28 646
5408.97 642
5409.66 607
5410.36 600
5411.05 556
5411.75 571
5412.44 608
5413.13 535
5413.83 634
5414.52 602
5415.22 553
5415.91 602
5416.61 681
5417.30 681
5417.99 638
5418.69 582
5419.38 586
5420.08 592
5420.77 612
5421.47 502
5422.16 579
5422.86 595
5423.55 627
5424.25 620
5424.94 617
5425.64 675
5426.33 719
5427.03 692
5427.72 667
5428.42 713
5429.11 643
5429.81 598
5430.50 636
5431.20 746
5431.89 688
5432.59 762
5433.28 677
5433.98 675
5434.67 837
5435.37 753
5436.06 705
5436.76 761
5437.46 793
5438.15 853
5438.85 741
5439.54 620
5440.24 687
5440.93 789
5441.63 739
5442.33 705
5443.02 679
5443.72 735
5444.41 794
5445.11 802
5445.81 849
5446.50 947
5447.20 939
5447.90 883
5448.59 868
5449.29 969
5449.98 942
5450.68 968
5451.38 921
5452.07 969
5452.77 900
5453.47 883
5454.16 920
5454.86 833
5455.56 782
5456.25 806
5456.95 779
5457.65 823
5458.35 787
5459.04 772
5459.74 815
5460.44 774
5461.13 833
5461.83 822
5462.53 809
5463.23 886
5463.92 950
5464.62 927
5465.32 906
5466.02 931
5466.71 978
5467.41 821
5468.11 865
5468.81 970
5469.50 865
5470.20 883
5470.90 899
5471.60 929
5472.29 1012
5472.99 1089
5473.69 1158
5474.39 983
5475.09 1138
5475.78 1123
5476.48 1214
5477.18 1221
5477.88 1367
5478.58 1534
5479.28 1528
5479.97 1701
5480.67 1990
5481.37 2118
5482.07 2176
5482.77 2135
5483.47 2009
5484.17 1757
5484.86 1673
5485.56 1663
5486.26 1498
5486.96 1488
5487.66 1376
5488.36 1327
5489.06 1253
5489.76 1335
5490.45 1231
5491.15 1299
5491.85 1476
5492.55 1417
5493.25 1467
5493.95 1430
5494.65 1456
5495.35 1432
5496.05 1582
5496.75 1560
5497.45 1733
5498.15 1900
5498.85 2139
5499.55 2488
5500.25 3039
5500.95 3510
5501.65 3596
5502.35 3301
5503.04 3566
5503.74 3106
5504.44 2910
5505.14 2652
5505.84 2185
5506.54 2010
5507.24 1651
5507.94 1479
5508.65 1351
5509.35 1237
5510.05 1239
5510.75 1173
5511.45 1184
5512.15 1200
5512.85 1088
5513.55 1055
5514.25 1120
5514.95 1108
5515.65 1114
5516.35 1099
5517.05 1224
5517.75 1129
5518.45 1213
5519.15 1009
5519.85 966
5520.56 1032
5521.26 904
5521.96 908
5522.66 902
5523.36 937
5524.06 931
5524.76 778
5525.46 796
5526.16 717
5526.87 843
5527.57 792
5528.27 720
5528.97 845
5529.67 746
5530.37 744
5531.07 957
5531.78 744
5532.48 857
5533.18 956
5533.88 823
5534.58 767
5535.29 717
5535.99 823
5536.69 779
5537.39 802
5538.09 878
5538.80 814
5539.50 753
5540.20 647
5540.90 658
5541.60 792
5542.31 780
5543.01 761
5543.71 696
5544.41 745
5545.12 669
5545.82 722
5546.52 748
5547.22 676
5547.93 582
5548.63 625
5549.33 709
5550.04 777
5550.74 698
5551.44 706
5552.14 711
5552.85 727
5553.55 784
5554.25 680
5554.96 685
5555.66 638
5556.36 625
5557.07 724
5557.77 671
5558.47 741
5559.18 697
5559.88 686
5560.58 660
5561.29 644
5561.99 730
5562.69 708
5563.40 770
5564.10 724
5564.80 742
5565.51 753
5566.21 818
5566.92 781
5567.62 762
5568.32 705
5569.03 694
5569.73 687
5570.44 662
5571.14 676
5571.84 701
5572.55 721
5573.25 711
5573.96 694
5574.66 747
5575.37 597
5576.07 626
5576.78 722
5577.48 708
5578.18 651
5578.89 637
5579.59 672
5580.30 622
5581.00 580
5581.71 620
5582.41 618
5583.12 619
5583.82 647
5584.53 655
5585.23 679
5585.94 610
5586.64 610
5587.35 571
5588.05 645
5588.76 611
5589.46 563
5590.17 630
5590.88 637
5591.58 616
5592.29 615
5592.99 611
5593.70 572
5594.40 579
5595.11 632
5595.81 641
5596.52 590
5597.23 548
5597.93 523
5598.64 561
5599.34 630
5600.05 663
5600.76 570
5601.46 470
5602.17 486
5602.87 599
5603.58 595
5604.29 567
5604.99 602
5605.70 582
5606.41 600
5607.11 586
5607.82 513
5608.52 623
5609.23 624
5609.94 637
5610.64 590
5611.35 614
5612.06 618
5612.76 722
5613.47 603
5614.18 581
5614.89 543
5615.59 645
5616.30 613
5617.01 601
5617.71 597
5618.42 582
5619.13 623
5619.84 640
5620.54 510
5621.25 607
5621.96 590
5622.66 616
5623.37 592
5624.08 612
5624.79 612
5625.49 642
5626.20 641
5626.91 619
5627.62 639
5628.33 569
5629.03 557
5629.74 615
5630.45 673
5631.16 627
5631.87 637
5632.57 689
5633.28 784
5633.99 636
5634.70 627
5635.41 593
5636.11 588
5636.82 570
5637.53 649
5638.24 687
5638.95 656
5639.66 655
5640.36 619
5641.07 631
5641.78 602
5642.49 595
5643.20 643
5643.91 568
5644.62 644
5645.33 670
5646.03 630
5646.74 539
5647.45 593
5648.16 715
5648.87 706
5649.58 638
5650.29 676
5651.00 634
5651.71 662
5652.42 618
5653.13 619
5653.84 674
5654.54 681
5655.25 688
5655.96 724
5656.67 835
5657.38 798
5658.09 805
5658.80 858
5659.51 860
5660.22 883
5660.93 889
5661.64 858
5662.35 765
5663.06 813
5663.77 779
5664.48 699
5665.19 725
5665.90 677
5666.61 614
5667.32 590
5668.03 595
5668.74 665
5669.45 646
5670.16 583
5670.87 687
5671.58 643
5672.29 572
5673.01 627
5673.72 708
5674.43 649
5675.14 582
5675.85 627
5676.56 641
5677.27 632
5677.98 647
5678.69 577
5679.40 590
5680.11 568
5680.82 619
5681.54 611
5682.25 562
5682.96 614
5683.67 726
5684.38 773
5685.09 662
5685.80 657
5686.51 708
5687.23 661
5687.94 605
5688.65 544
5689.36 590
5690.07 577
5690.78 569
5691.50 588
5692.21 544
5692.92 552
5693.63 575
5694.34 558
5695.06 561
5695.77 684
5696.48 513
5697.19 554
5697.90 634
5698.62 546
5699.33 595
5700.04 556
5700.75 545
5701.46 544
5702.18 567
5702.89 536
5703.60 586
5704.31 569
5705.03 591
5705.74 548
5706.45 547
5707.17 557
5707.88 525
5708.59 573
5709.30 542
5710.02 483
5710.73 572
5711.44 625
5712.16 605
5712.87 564
5713.58 548
5714.30 577
5715.01 524
5715.72 555
5716.43 642
5717.15 626
5717.86 587
5718.58 575
5719.29 542
5720.00 603
5720.72 563
5721.43 568
5722.14 524
5722.86 528
5723.57 506
5724.28 574
5725.00 603
5725.71 627
5726.43 620
5727.14 535
5727.85 649
5728.57 646
5729.28 635
5730.00 575
5730.71 593
5731.42 604
5732.14 588
5732.85 619
5733.57 620
5734.28 606
5735.00 592
5735.71 527
5736.43 567
5737.14 612
5737.85 616
5738.57 574
5739.28 530
5740.00 564
5740.71 587
5741.43 551
5742.14 655
5742.86 508
5743.57 489
5744.29 571
5745.00 583
5745.72 510
5746.43 532
5747.15 534
5747.86 572
5748.58 517
5749.30 590
5750.01 515
5750.73 559
5751.44 551
5752.16 538
5752.87 533
5753.59 554
5754.30 590
5755.02 569
5755.74 548
5756.45 528
5757.17 602
5757.88 586
5758.60 561
5759.31 598
5760.03 572
5760.75 503
5761.46 533
5762.18 520
5762.90 470
5763.61 475
5764.33 593
5765.04 576
5765.76 574
5766.48 529
5767.19 552
5767.91 542
5768.63 568
5769.34 468
5770.06 550
5770.78 594
5771.49 567
5772.21 593
5772.93 510
5773.64 584
5774.36 558
5775.08 500
5775.79 494
5776.51 554
5777.23 550
5777.95 586
5778.66 499
5779.38 572
5780.10 561
5780.81 537
5781.53 529
5782.25 583
5782.97 593
5783.68 572
5784.40 543
5785.12 616
5785.84 573
5786.55 540
5787.27 609
5787.99 532
5788.71 607
5789.43 572
5790.14 600
5790.86 614
5791.58 593
5792.30 512
5793.02 509
5793.73 665
5794.45 628
5795.17 647
5795.89 561
5796.61 597
5797.33 637
5798.04 645
5798.76 653
5799.48 748
5800.20 774
5800.92 659
5801.64 768
5802.36 767
5803.07 816
5803.79 875
5804.51 850
5805.23 900
5805.95 842
5806.67 841
5807.39 806
5808.11 668
5808.82 686
5809.54 715
5810.26 624
5810.98 631
5811.70 667
5812.42 757
5813.14 718
5813.86 604
5814.58 636
5815.30 630
5816.02 700
5816.74 685
5817.46 641
5818.18 663
5818.90 700
5819.62 696
5820.34 715
5821.06 671
5821.78 642
5822.50 636
5823.22 602
5823.94 617
5824.66 582
5825.38 615
5826.10 609
5826.82 650
5827.54 762
5828.26 654
5828.98 573
5829.70 633
5830.42 673
5831.14 633
5831.86 647
5832.58 638
5833.30 597
5834.02 681
5834.74 650
5835.46 634
5836.18 640
5836.90 794
5837.62 630
5838.34 591
5839.07 653
5839.79 672
5840.51 621
5841.23 587
5841.95 573
5842.67 567
5843.39 684
5844.11 716
5844.83 691
5845.56 721
5846.28 709
5847.00 752
5847.72 725
5848.44 769
5849.16 809
5849.88 703
5850.61 704
5851.33 668
5852.05 692
5852.77 748
5853.49 785
5854.22 795
5854.94 789
5855.66 721
5856.38 743
5857.10 665
5857.83 679
5858.55 665
5859.27 628
5859.99 689
5860.71 649
5861.44 637
5862.16 696
5862.88 728
5863.60 733
5864.33 816
5865.05 787
5865.77 760
5866.49 829
5867.22 799
5867.94 789
5868.66 757
5869.38 804
5870.11 790
5870.83 707
5871.55 691
5872.28 678
5873.00 689
5873.72 705
5874.45 777
5875.17 836
5875.89 756
5876.62 696
5877.34 628
5878.06 664
5878.79 696
5879.51 687
5880.23 699
5880.96 761
5881.68 689
5882.40 725
5883.13 927
5883.85 970
5884.57 889
5885.30 806
5886.02 895
5886.75 854
5887.47 812
5888.19 848
5888.92 866
5889.64 783
5890.37 698
5891.09 658
5891.81 813
5892.54 773
5893.26 746
5893.99 795
5894.71 689
5895.44 740
5896.16 772
5896.88 767
5897.61 821
5898.33 774
5899.06 814
5899.78 795
5900.51 830
5901.23 764
5901.96 806
5902.68 780
5903.41 829
5904.13 738
5904.86 664
5905.58 665
5906.31 725
5907.03 793
5907.76 810
5908.48 791
5909.21 830
5909.93 747
5910.66 774
5911.38 794
5912.11 830
5912.83 905
5913.56 832
5914.29 942
5915.01 920
5915.74 963
5916.46 923
5917.19 955
5917.91 861
5918.64 889
5919.37 874
5920.09 942
5920.82 985
5921.54 1005
5922.27 898
5923.00 908
5923.72 943
5924.45 922
5925.17 989
5925.90 1060
5926.63 1097
5927.35 1120
5928.08 1072
5928.81 1043
5929.53 1102
5930.26 1072
5930.99 1045
5931.71 1113
5932.44 1068
5933.17 1140
5933.89 1160
5934.62 1236
5935.35 1153
5936.07 1116
5936.80 1207
5937.53 1158
5938.25 1249
5938.98 1320
5939.71 1201
5940.44 1288
5941.16 1384
5941.89 1313
5942.62 1359
5943.35 1326
5944.07 1446
5944.80 1672
5945.53 1568
5946.26 1592
5946.98 1639
5947.71 1728
5948.44 1708
5949.17 1824
5949.89 1931
5950.62 2091
5951.35 2333
5952.08 2300
5952.80 2433
5953.53 2359
5954.26 2454
5954.99 2433
5955.72 2412
5956.45 2325
5957.17 2365
5957.90 2347
5958.63 2562
5959.36 2388
5960.09 2389
5960.82 2428
5961.54 2494
5962.27 2528
5963.00 2447
5963.73 2599
5964.46 2564
5965.19 2624
5965.92 3114
5966.64 3438
5967.37 3587
5968.10 3545
5968.83 3719
5969.56 3709
5970.29 3682
5971.02 3671
5971.75 3367
5972.48 3122
5973.21 3049
5973.93 3105
5974.66 2992
5975.39 2874
5976.12 3069
5976.85 3080
5977.58 3044
5978.31 3124
5979.04 3269
5979.77 3394
5980.50 3398
5981.23 3458
5981.96 3602
5982.69 3505
5983.42 3637
5984.15 3752
5984.88 3833
5985.61 3776
5986.34 3677
5987.07 3467
5987.80 3396
5988.53 3498
5989.26 3529
5989.99 3512
5990.72 3724
5991.45 3744
5992.18 3777
5992.91 3780
5993.64 3691
5994.37 3868
5995.10 3824
5995.83 4197
5996.56 4249
5997.29 4133
5998.02 4237
5998.75 4378
5999.49 4386
6000.22 4503
6000.95 4339
6001.68 4383
6002.41 4312
6003.14 4259
6003.87 3898
6004.60 3871
6005.33 3849
6006.06 3897
6006.80 3947
6007.53 4180
6008.26 4531
6008.99 5045
6009.72 5891
6010.45 6766
6011.18 8181
6011.92 10017
6012.65 11856
6013.38 13021
6014.11 14069
6014.84 15094
6015.57 14986
6016.31 14403
6017.04 13732
6017.77 12438
6018.50 11155
6019.23 9672
6019.97 8027
6020.70 6504
6021.43 5550
6022.16 4775
6022.89 4169
6023.63 3683
6024.36 3272
6025.09 3255
6025.82 2896
6026.56 2907
6027.29 2678
6028.02 2502
6028.75 2723
6029.49 2600
6030.22 2333
6030.95 2311
6031.68 2354
6032.42 2233
6033.15 2073
6033.88 1977
6034.62 2131
6035.35 1962
6036.08 1987
6036.81 2016
6037.55 1966
6038.28 2100
6039.01 2289
6039.75 2185
6040.48 2219
6041.21 2421
6041.95 2462
6042.68 2466
6043.41 2403
6044.15 2365
6044.88 2489
6045.61 2518
6046.35 2413
6047.08 2534
6047.82 2481
6048.55 2712
6049.28 2705
6050.02 2793
6050.75 2947
6051.49 3230
6052.22 3661
6052.95 3813
6053.69 3773
6054.42 3778
6055.16 3834
6055.89 3730
6056.62 3664
6057.36 3425
6058.09 3349
6058.83 3174
6059.56 3181
6060.30 2912
6061.03 2768
6061.77 2765
6062.50 2685
6063.23 2633
6063.97 2640
6064.70 2529
6065.44 2521
6066.17 2646
6066.91 2505
6067.64 2458
6068.38 2465
6069.11 2324
6069.85 2257
6070.58 2142
6071.32 2328
6072.05 2311
6072.79 2356
6073.52 2109
6074.26 2250
6075.00 2135
6075.73 2019
6076.47 2086
6077.20 2135
6077.94 2122
6078.67 1956
6079.41 1854
6080.14 1942
6080.88 1988
6081.62 1880
6082.35 1906
6083.09 1820
6083.82 1794
6084.56 1653
6085.30 1787
6086.03 1701
6086.77 1719
6087.50 1693
6088.24 1746
6088.98 1602
6089.71 1595
6090.45 1700
6091.19 1749
6091.92 1728
6092.66 1856
6093.39 1799
6094.13 1711
6094.87 1763
6095.60 1685
6096.34 1638
6097.08 1594
6097.81 1494
6098.55 1597
6099.29 1487
6100.03 1514
6100.76 1435
6101.50 1557
6102.24 1574
6102.97 1416
6103.71 1477
6104.45 1543
6105.18 1531
6105.92 1383
6106.66 1396
6107.40 1385
6108.13 1324
6108.87 1312
6109.61 1435
6110.35 1497
6111.08 1474
6111.82 1465
6112.56 1400
6113.30 1383
6114.03 1474
6114.77 1638
6115.51 1536
6116.25 1664
6116.99 1627
6117.72 1517
6118.46 1517
6119.20 1513
6119.94 1478
6120.68 1501
6121.41 1450
6122.15 1538
6122.89 1546
6123.63 1531
6124.37 1510
6125.11 1548
6125.84 1419
6126.58 1476
6127.32 1586
6128.06 1655
6128.80 1620
6129.54 1576
6130.28 1657
6131.02 1640
6131.75 1586
6132.49 1457
6133.23 1553
6133.97 1676
6134.71 1606
6135.45 1629
6136.19 1615
6136.93 1669
6137.67 1653
6138.41 1715
6139.14 1720
6139.88 1703
6140.62 1765
6141.36 1742
6142.10 1766
6142.84 1758
6143.58 1834
6144.32 1655
6145.06 1740
6145.80 1832
6146.54 1876
6147.28 1856
6148.02 1759
6148.76 1720
6149.50 1782
6150.24 1842
6150.98 1767
6151.72 1778
6152.46 1824
6153.20 1826
6153.94 1937
6154.68 1855
6155.42 1848
6156.16 1962
6156.90 2041
6157.64 2160
6158.38 2204
6159.12 2159
6159.86 2153
6160.60 2207
6161.34 2171
6162.08 2388
6162.82 2275
6163.57 2432
6164.31 2612
6165.05 2905
6165.79 3056
6166.53 3271
6167.27 3336
6168.01 3528
6168.75 3627
6169.49 3545
6170.23 3308
6170.98 3412
6171.72 3370
6172.46 3327
6173.20 3225
6173.94 3140
6174.68 3060
6175.42 3045
6176.16 2851
6176.91 2857
6177.65 2989
6178.39 2995
6179.13 2949
6179.87 3039
6180.61 2996
6181.36 3117
6182.10 2965
6182.84 3028
6183.58 3139
6184.32 3143
6185.07 3267
6185.81 3319
6186.55 3396
6187.29 3305
6188.03 3516
6188.78 3415
6189.52 3517
6190.26 3602
6191.00 3663
6191.75 3829
6192.49 4069
6193.23 4217
6193.97 4236
6194.72 4402
6195.46 4409
6196.20 4426
6196.94 4623
6197.69 4754
6198.43 4575
6199.17 4471
6199.92 4400
6200.66 4135
6201.40 4358
6202.15 4530
6202.89 4772
6203.63 5146
6204.37 5734
6205.12 6861
6205.86 8465
6206.60 10688
6207.35 13418
6208.09 16487
6208.83 19500
6209.58 22344
6210.32 23107
6211.07 23786
6211.81 23418
6212.55 22555
6213.30 20847
6214.04 18076
6214.78 15878
6215.53 13173
6216.27 10665
6217.02 8728
6217.76 7297
6218.50 5839
6219.25 5026
6219.99 4614
6220.74 4250
6221.48 3859
6222.22 3622
6222.97 3508
6223.71 3674
6224.46 3510
6225.20 3419
6225.95 3439
6226.69 3262
6227.44 3067
6228.18 2875
6228.92 2763
6229.67 2473
6230.41 2179
6231.16 2140
6231.90 2040
6232.65 2049
6233.39 1850
6234.14 1964
6234.88 2050
6235.63 1990
6236.37 1983
6237.12 2147
6237.86 2197
6238.61 2385
6239.35 2542
6240.10 2426
6240.85 2686
6241.59 2595
6242.34 2551
6243.08 2534
6243.83 2451
6244.57 2382
6245.32 2345
6246.06 2386
6246.81 2378
6247.56 2262
6248.30 2374
6249.05 2521
6249.79 2510
6250.54 2475
6251.29 2464
6252.03 2335
6252.78 2370
6253.52 2321
6254.27 2303
6255.02 2310
6255.76 2460
6256.51 2436
6257.26 2268
6258.00 2307
6258.75 2250
6259.49 2408
6260.24 2235
6260.99 2225
6261.73 2234
6262.48 2299
6263.23 2088
6263.97 2179
6264.72 2252
6265.47 2176
6266.21 2100
6266.96 2044
6267.71 2165
6268.46 2025
6269.20 1932
6269.95 2023
6270.70 2178
6271.44 2215
6272.19 2211
6272.94 2158
6273.69 2030
6274.43 2189
6275.18 2108
6275.93 2027
6276.68 2069
6277.42 2076
6278.17 1973
6278.92 1860
6279.67 1911
6280.41 1987
6281.16 1981
6281.91 1914
6282.66 1931
6283.41 1856
6284.15 1781
6284.90 1723
6285.65 1734
6286.40 1633
6287.15 1639
6287.89 1575
6288.64 1598
6289.39 1535
6290.14 1566
6290.89 1625
6291.64 1538
6292.38 1502
6293.13 1455
6293.88 1437
6294.63 1407
6295.38 1382
6296.13 1335
6296.88 1435
6297.62 1330
6298.37 1212
6299.12 1301
6299.87 1335
6300.62 1264
6301.37 1203
6302.12 1200
6302.87 1202
6303.62 1184
6304.37 1157
6305.11 1208
6305.86 1193
6306.61 1309
6307.36 1316
6308.11 1214
6308.86 1328
6309.61 1225
6310.36 1250
6311.11 1317
6311.86 1288
6312.61 1427
6313.36 1329
6314.11 1371
6314.86 1382
6315.61 1395
6316.36 1392
6317.11 1277
6317.86 1310
6318.61 1342
6319.36 1249
6320.11 1272
6320.86 1355
6321.61 1251
6322.36 1268
6323.11 1249
6323.86 1186
6324.61 1117
6325.36 1181
6326.11 1148
6326.86 1105
6327.61 1201
6328.36 1182
6329.11 1127
6329.86 1142
6330.61 1091
6331.37 1031
6332.12 1112
6332.87 1075
6333.62 1117
6334.37 1143
6335.12 991
6335.87 1075
6336.62 1090
6337.37 1185
6338.12 1112
6338.88 1188
6339.63 1136
6340.38 1163
6341.13 1154
6341.88 1225
6342.63 1115
6343.38 1160
6344.14 1178
6344.89 1095
6345.64 1096
6346.39 1126
6347.14 1167
6347.89 1093
6348.65 1046
6349.40 1059
6350.15 1193
6350.90 1147
6351.65 1279
6352.41 1378
6353.16 1254
6353.91 1325
6354.66 1465
6355.41 1521
6356.17 1576
6356.92 1438
6357.67 1401
6358.42 1389
6359.18 1350
6359.93 1180
6360.68 1082
6361.43 1161
6362.19 1234
6362.94 1246
6363.69 1186
6364.44 1078
6365.20 1030
6365.95 1098
6366.70 1093
6367.46 1073
6368.21 1139
6368.96 1106
6369.71 1082
6370.47 1164
6371.22 1089
6371.97 1126
6372.73 1067
6373.48 1044
6374.23 1004
6374.99 914
6375.74 1063
6376.49 1082
6377.25 1000
6378.00 1078
6378.75 1046
6379.51 1127
6380.26 1239
6381.02 1206
6381.77 1295
6382.52 1247
6383.28 1135
6384.03 1268
6384.78 1206
6385.54 1086
6386.29 1022
6387.05 1096
6387.80 1068
6388.56 1009
6389.31 1011
6390.06 1052
6390.82 1006
6391.57 964
6392.33 1019
6393.08 1038
6393.84 1009
6394.59 1091
6395.34 1046
6396.10 1033
6396.85 1112
6397.61 1002
6398.36 1069
6399.12 965
6399.87 1097
6400.63 1038
6401.38 1086
6402.14 989
6402.89 1005
6403.65 894
6404.40 977
6405.16 896
6405.91 1041
6406.67 1172
6407.42 1215
6408.18 1267
6408.93 1233
6409.69 1219
6410.45 1330
6411.20 1293
6411.96 1124
6412.71 1179
6413.47 1143
6414.22 1035
6414.98 1083
6415.73 1013
6416.49 1072
6417.25 1076
6418.00 989
6418.76 1004
6419.51 993
6420.27 939
6421.03 997
6421.78 1016
6422.54 1032
6423.29 1080
6424.05 1068
6424.81 1067
6425.56 1066
6426.32 993
6427.08 1049
6427.83 1002
6428.59 1049
6429.35 1038
6430.10 1043
6430.86 1080
6431.62 1030
6432.37 1106
6433.13 1051
6433.89 1071
6434.64 1074
6435.40 1099
6436.16 1160
6436.91 1040
6437.67 993
6438.43 1086
6439.19 1008
6439.94 1023
6440.70 1122
6441.46 1029
6442.21 1080
6442.97 1005
6443.73 1045
6444.49 1081
6445.24 1148
6446.00 1092
6446.76 1127
6447.52 1089
6448.28 1107
6449.03 1193
6449.79 1223
6450.55 1188
6451.31 1116
6452.06 1137
6452.82 1188
6453.58 1116
6454.34 1149
6455.10 1154
6455.85 1329
6456.61 1294
6457.37 1214
6458.13 1310
6458.89 1371
6459.65 1287
6460.40 1257
6461.16 1469
6461.92 1300
6462.68 1380
6463.44 1321
6464.20 1324
6464.96 1264
6465.71 1404
6466.47 1463
6467.23 1416
6467.99 1346
6468.75 1380
6469.51 1423
6470.27 1324
6471.03 1388
6471.79 1404
6472.54 1456
6473.30 1574
6474.06 1549
6474.82 1640
6475.58 1611
6476.34 1675
6477.10 1630
6477.86 1682
6478.62 1711
6479.38 1746
6480.14 1667
6480.90 1747
6481.66 1703
6482.42 1804
6483.18 1949
6483.94 1846
6484.70 2037
6485.46 1907
6486.22 1851
6486.98 1801
6487.74 1958
6488.50 2164
6489.26 2002
6490.02 2143
6490.78 2227
6491.54 2253
6492.30 2385
6493.06 2632
6493.82 2570
6494.58 2685
6495.34 2805
6496.10 2994
6496.86 3028
6497.62 2930
6498.38 2896
6499.14 2928
6499.90 2876
6500.66 2666
6501.42 2835
6502.19 2872
6502.95 2917
6503.71 2868
6504.47 2945
6505.23 3016
6505.99 3029
6506.75 3092
6507.51 3012
6508.27 3036
6509.04 3234
6509.80 3300
6510.56 3353
6511.32 3259
6512.08 3548
6512.84 3548
6513.60 3585
6514.37 3537
6515.13 3579
6515.89 3808
6516.65 3848
6517.41 3579
6518.17 3749
6518.94 3719
6519.70 3934
6520.46 3961
6521.22 4149
6521.98 4336
6522.75 4574
6523.51 4757
6524.27 5144
6525.03 5630
6525.79 6259
6526.56 6683
6527.32 7129
6528.08 7902
6528.84 8463
6529.61 8448
6530.37 8321
6531.13 8347
6531.89 8500
6532.66 8702
6533.42 9492
6534.18 10957
6534.94 12251
6535.71 14128
6536.47 16392
6537.23 17222
6538.00 17848
6538.76 18156
6539.52 17499
6540.29 15935
6541.05 14174
6541.81 12115
6542.57 10243
6543.34 8519
6544.10 6987
6544.86 5875
6545.63 4885
6546.39 4215
6547.16 3734
6547.92 3510
6548.68 3536
6549.45 3285
6550.21 2984
6550.97 2942
6551.74 2955
6552.50 2917
6553.26 2834
6554.03 2704
6554.79 2663
6555.56 2559
6556.32 2499
6557.08 2461
6557.85 2481
6558.61 2366
6559.38 2325
6560.14 2228
6560.91 2201
6561.67 2397
6562.43 2461
6563.20 2605
6563.96 2763
6564.73 2909
6565.49 2997
6566.26 2884
6567.02 3007
6567.79 2980
6568.55 3019
6569.32 3080
6570.08 2881
6570.85 2755
6571.61 2798
6572.38 2938
6573.14 2969
6573.91 3101
6574.67 3138
6575.44 3094
6576.20 3215
6576.97 3382
6577.73 3421
6578.50 3416
6579.26 3420
6580.03 3397
6580.79 3432
6581.56 3114
6582.32 3311
6583.09 3306
6583.86 3272
6584.62 3349
6585.39 3289
6586.15 3164
6586.92 3298
6587.68 3267
6588.45 3378
6589.22 3505
6589.98 3619
6590.75 3791
6591.51 4120
6592.28 4424
6593.05 4623
6593.81 4882
6594.58 5307
6595.35 5829
6596.11 5991
6596.88 6207
6597.64 5858
6598.41 5451
6599.18 5249
6599.94 4804
6600.71 4427
6601.48 3905
6602.24 3745
6603.01 3508
6603.78 3379
6604.54 3077
6605.31 3053
6606.08 3122
6606.85 3092
6607.61 3318
6608.38 3513
6609.15 3499
6609.91 3508
6610.68 3523
6611.45 3385
6612.22 3420
6612.98 3234
6613.75 3063
6614.52 2814
6615.28 2630
6616.05 2397
6616.82 2391
6617.59 2357
6618.36 2301
6619.12 2226
6619.89 2344
6620.66 2253
6621.43 2248
6622.19 2035
6622.96 2032
6623.73 1982
6624.50 2080
6625.27 2207
6626.03 2100
6626.80 1954
6627.57 1729
6628.34 1805
6629.11 1948
6629.88 1939
6630.64 1979
6631.41 2074
6632.18 2231
6632.95 2378
6633.72 2693
6634.49 2848
6635.25 2817
6636.02 2919
6636.79 2959
6637.56 2828
6638.33 2723
6639.10 2688
6639.87 2480
6640.64 2272
6641.41 2175
6642.17 2191
6642.94 1966
6643.71 2027
6644.48 1962
6645.25 1968
6646.02 1953
6646.79 1973
6647.56 1972
6648.33 1846
6649.10 1892
6649.87 1874
6650.64 1817
6651.41 1712
6652.18 1923
6652.95 1840
6653.71 1828
6654.48 1846
6655.25 1952
6656.02 1905
6656.79 2019
6657.56 1909
6658.33 1901
6659.10 2040
6659.87 1955
6660.64 1985
6661.41 1829
6662.18 1942
6662.95 1817
6663.72 1802
6664.50 1815
6665.27 1814
6666.04 1883
6666.81 1757
6667.58 1826
6668.35 1816
6669.12 1786
6669.89 1777
6670.66 1727
6671.43 1762
6672.20 1683
6672.97 1793
6673.74 1819
6674.51 1864
6675.28 1893
6676.06 1741
6676.83 1746
6677.60 1740
6678.37 1809
6679.14 1979
6679.91 1923
6680.68 1919
6681.45 1901
6682.22 2018
6683.00 2233
6683.77 2130
6684.54 2399
6685.31 2609
6686.08 2549
6686.85 2559
6687.63 2502
6688.40 2330
6689.17 2285
6689.94 2118
6690.71 1977
6691.48 1858
6692.26 1785
6693.03 1744
6693.80 1685
6694.57 1621
6695.34 1668
6696.12 1480
6696.89 1524
6697.66 1551
6698.43 1636
6699.21 1633
6699.98 1638
6700.75 1597
6701.52 1652
6702.30 1567
6703.07 1570
6703.84 1525
6704.61 1599
6705.39 1580
6706.16 1520
6706.93 1513
6707.70 1608
6708.48 1570
6709.25 1519
6710.02 1671
6710.80 1683
6711.57 1559
6712.34 1452
6713.12 1501
6713.89 1479
6714.66 1450
6715.44 1390
6716.21 1407
6716.98 1393
6717.76 1444
6718.53 1406
6719.30 1451
6720.08 1410
6720.85 1382
6721.62 1435
6722.40 1373
6723.17 1493
6723.94 1506
6724.72 1466
6725.49 1404
6726.27 1376
6727.04 1346
6727.81 1398
6728.59 1302
6729.36 1362
6730.14 1340
6730.91 1427
6731.68 1624
6732.46 1563
6733.23 1543
6734.01 1458
6734.78 1550
6735.56 1557
6736.33 1595
6737.10 1668
6737.88 1667
6738.65 1653
6739.43 1535
6740.20 1513
6740.98 1563
6741.75 1497
6742.53 1535
6743.30 1568
6744.08 1647
6744.85 1681
6745.63 1823
6746.40 1743
6747.18 1745
6747.95 1840
6748.73 1825
6749.50 1907
6750.28 2024
6751.05 2085
6751.83 2301
6752.60 2597
6753.38 2635
6754.16 2816
6754.93 2671
6755.71 2706
6756.48 2410
6757.26 2441
6758.03 2261
6758.81 2106
6759.59 1912
6760.36 1750
6761.14 1865
6761.91 1739
6762.69 1558
6763.46 1579
6764.24 1632
6765.02 1527
6765.79 1501
6766.57 1499
6767.35 1474
6768.12 1504
6768.90 1456
6769.67 1564
6770.45 1481
6771.23 1385
6772.00 1426
6772.78 1439
6773.56 1347
6774.33 1388
6775.11 1391
6775.89 1364
6776.66 1350
6777.44 1400
6778.22 1319
6778.99 1323
6779.77 1319
6780.55 1321
6781.33 1265
6782.10 1279
6782.88 1326
6783.66 1254
6784.43 1354
6785.21 1270
6785.99 1310
6786.77 1242
6787.54 1239
6788.32 1183
6789.10 1109
6789.88 1025
6790.65 1163
6791.43 1157
6792.21 1106
6792.99 1099
6793.76 1114
6794.54 1125
6795.32 1126
6796.10 1160
6796.88 1091
6797.65 1085
6798.43 1220
6799.21 1201
6799.99 1102
6800.77 1052
6801.55 1201
6802.32 1165
6803.10 1065
6803.88 1152
6804.66 1265
6805.44 1394
6806.22 1228
6806.99 1097
6807.77 1102
6808.55 1204
6809.33 1163
6810.11 1157
6810.89 1149
6811.67 1188
6812.44 1154
6813.22 1157
6814.00 1107
6814.78 1177
6815.56 1174
6816.34 1208
6817.12 1159
6817.90 1110
6818.68 1212
6819.46 1227
6820.24 1142
6821.02 1103
6821.79 1192
6822.57 1266
6823.35 1246
6824.13 1088
6824.91 1008
6825.69 1168
6826.47 1087
6827.25 1153
6828.03 1185
6828.81 1222
6829.59 1186
6830.37 1167
6831.15 1120
6831.93 1154
6832.71 1146
6833.49 1213
6834.27 1135
6835.05 1276
6835.83 1279
6836.61 1253
6837.39 1178
6838.17 1191
6838.95 1112
6839.73 1148
6840.51 1140
6841.29 1155
6842.07 1175
6842.85 1144
6843.64 1092
6844.42 1090
6845.20 1124
6845.98 1201
6846.76 1351
6847.54 1538
6848.32 1628
6849.10 1876
6849.88 2356
6850.66 2625
6851.44 2854
6852.23 2966
6853.01 3072
6853.79 3271
6854.57 3085
6855.35 2816
6856.13 2415
6856.91 2233
6857.69 2073
6858.48 1725
6859.26 1617
6860.04 1541
6860.82 1475
6861.60 1411
6862.38 1337
6863.17 1315
6863.95 1268
6864.73 1279
6865.51 1345
6866.29 1507
6867.07 1501
6867.86 1484
6868.64 1511
6869.42 1391
6870.20 1419
6870.99 1366
6871.77 1382
6872.55 1412
6873.33 1377
6874.11 1396
6874.90 1410
6875.68 1431
6876.46 1345
6877.24 1445
6878.03 1419
6878.81 1459
6879.59 1590
6880.38 1665
6881.16 1729
6881.94 1730
6882.72 1663
6883.51 1673
6884.29 1902
6885.07 1884
6885.86 2030
6886.64 2214
6887.42 2480
6888.20 2727
6888.99 3124
6889.77 3418
6890.55 3385
6891.34 3194
6892.12 3130
6892.90 2814
6893.69 2491
6894.47 2296
6895.26 2143
6896.04 1859
6896.82 1876
6897.61 1884
6898.39 1930
6899.17 1761
6899.96 1795
6900.74 1666
6901.53 1721
6902.31 1755
6903.09 1757
6903.88 1801
6904.66 1810
6905.45 1906
6906.23 1694
6907.01 1682
6907.80 1750
6908.58 1689
6909.37 1618
6910.15 1702
6910.94 1653
6911.72 1512
6912.51 1579
6913.29 1604
6914.07 1588
6914.86 1474
6915.64 1499
6916.43 1622
6917.21 1571
6918.00 1507
6918.78 1596
6919.57 1639
6920.35 1519
6921.14 1568
6921.92 1547
6922.71 1587
6923.49 1571
6924.28 1559
6925.06 1610
6925.85 1609
6926.64 1522
6927.42 1665
6928.21 1683
6928.99 1778
6929.78 1743
6930.56 1669
6931.35 1653
6932.13 1742
6932.92 1826
6933.71 1775
6934.49 1779
6935.28 1764
6936.06 1778
6936.85 1740
6937.63 1911
6938.42 1924
6939.21 1947
6939.99 2074
6940.78 2363
6941.57 2505
6942.35 2536
6943.14 2630
6943.92 2808
6944.71 2973
6945.50 3180
6946.28 3086
6947.07 3211
6947.86 2943
6948.64 2924
6949.43 3102
6950.22 3004
6951.00 2851
6951.79 2789
6952.58 2757
6953.36 2669
6954.15 2632
6954.94 2536
6955.72 2570
6956.51 2544
6957.30 2564
6958.09 2692
6958.87 2544
6959.66 2427
6960.45 2655
6961.24 2593
6962.02 2707
6962.81 2557
6963.60 2648
6964.38 2716
6965.17 2801
6965.96 2749
6966.75 3000
6967.54 3257
6968.32 3437
6969.11 3732
6969.90 3950
6970.69 3879
6971.47 4201
6972.26 4246
6973.05 4290
6973.84 4343
6974.63 4036
6975.41 4234
6976.20 4194
6976.99 4040
6977.78 4103
6978.57 4311
6979.36 4260
6980.14 4520
6980.93 5091
6981.72 6127
6982.51 7669
6983.30 9592
6984.09 11924
6984.88 14651
6985.66 17512
6986.45 19940
6987.24 21340
6988.03 21702
6988.82 21002
6989.61 19355
6990.40 17528
6991.19 15413
6991.98 12523
6992.76 10268
6993.55 8373
6994.34 7007
6995.13 5988
6995.92 5058
6996.71 4325
6997.50 3804
6998.29 3467
6999.08 3435
6999.87 3178
7000.66 3100
7001.45 3048
7002.24 2925
7003.03 2862
7003.82 2702
7004.61 2511
7005.40 2543
7006.19 2293
7006.98 2142
7007.77 1960
7008.56 1815
7009.35 1776
7010.14 1792
7010.93 1713
7011.72 1784
7012.51 1928
7013.30 1994
7014.09 2039
7014.88 2172
7015.67 2228
7016.46 2288
7017.25 2183
7018.04 2045
7018.83 1998
7019.62 2025
7020.41 2034
7021.20 1938
7021.99 2022
7022.78 2004
7023.57 2067
7024.37 2206
7025.16 2241
7025.95 2143
7026.74 2154
7027.53 2141
7028.32 2054
7029.11 2147
7029.90 1956
7030.69 1825
7031.49 1820
7032.28 1828
7033.07 1749
7033.86 1795
7034.65 1735
7035.44 1827
7036.23 1827
7037.03 1798
7037.82 1779
7038.61 1776
7039.40 1875
7040.19 1981
7040.98 2054
7041.78 2081
7042.57 2044
7043.36 2182
7044.15 2369
7044.94 2308
7045.74 2238
7046.53 2399
7047.32 2330
7048.11 2440
7048.91 2689
7049.70 2763
7050.49 2873
7051.28 2960
7052.08 3143
7052.87 3208
7053.66 2946
7054.45 2760
7055.25 2521
7056.04 2429
7056.83 2357
7057.62 2165
7058.42 2212
7059.21 2025
7060.00 1994
7060.80 1860
7061.59 1879
7062.38 1945
7063.17 1908
7063.97 1848
7064.76 1772
7065.55 1771
7066.35 1796
7067.14 1860
7067.93 1796
7068.73 1746
7069.52 1601
7070.31 1691
7071.11 1562
7071.90 1530
7072.69 1513
7073.49 1442
7074.28 1347
7075.08 1376
7075.87 1288
7076.66 1330
7077.46 1212
7078.25 1273
7079.05 1282
7079.84 1232
7080.63 1298
7081.43 1330
7082.22 1188
7083.02 1207
7083.81 1301
7084.60 1250
7085.40 1202
7086.19 1240
7086.99 1236
7087.78 1211
7088.58 1154
7089.37 1279
7090.17 1263
7090.96 1116
7091.76 1147
7092.55 1143
7093.34 1259
7094.14 1195
7094.93 1112
7095.73 1167
7096.52 1035
7097.32 1094
7098.11 1092
7098.91 1120
7099.70 1111
7100.50 1120
7101.29 1110
7102.09 1076
7102.89 1111
7103.68 986
7104.48 994
7105.27 1066
7106.07 1035
7106.86 1009
7107.66 994
7108.45 942
7109.25 931
7110.05 916
7110.84 1018
7111.64 929
7112.43 897
7113.23 956
7114.02 973
7114.82 1009
7115.62 934
7116.41 1050
7117.21 1029
7118.00 1029
7118.80 1059
7119.60 1067
7120.39 904
7121.19 884
7121.99 925
7122.78 898
7123.58 966
7124.38 964
7125.17 947
7125.97 902
7126.77 927
7127.56 1001
7128.36 1051
7129.16 1047
7129.95 1047
7130.75 1094
7131.55 1050
7132.34 1056
7133.14 1062
7133.94 1043
7134.73 1081
7135.53 1118
7136.33 953
7137.13 957
7137.92 940
7138.72 901
7139.52 955
7140.32 881
7141.11 878
7141.91 810
7142.71 864
7143.51 868
7144.30 931
7145.10 971
7145.90 957
7146.70 856
7147.49 748
7148.29 766
7149.09 764
7149.89 811
7150.69 779
7151.48 857
7152.28 819
7153.08 779
7153.88 805
7154.68 877
7155.47 837
7156.27 882
7157.07 966
7157.87 905
7158.67 931
7159.47 939
7160.27 859
7161.06 877
7161.86 877
7162.66 872
7163.46 777
7164.26 841
7165.06 760
7165.86 684
7166.66 669
7167.45 641
7168.25 687
7169.05 728
7169.85 784
7170.65 795
7171.45 786
7172.25 713
7173.05 694
7173.85 798
7174.65 739
7175.45 728
7176.25 766
7177.04 743
7177.84 667
7178.64 797
7179.44 755
7180.24 742
7181.04 683
7181.84 638
7182.64 678
7183.44 721
7184.24 756
7185.04 711
7185.84 773
7186.64 815
7187.44 766
7188.24 695
7189.04 597
7189.84 675
7190.64 689
7191.44 623
7192.24 664
7193.04 662
7193.84 634
7194.64 653
7195.44 636
7196.25 699
7197.05 691
7197.85 698
7198.65 680
7199.45 704
7200.25 716
7201.05 692
7201.85 719
7202.65 671
7203.45 673
7204.25 611
7205.05 670
7205.86 663
7206.66 664
7207.46 619
7208.26 651
7209.06 697
7209.86 586
7210.66 562
7211.46 621
7212.27 618
7213.07 601
7213.87 689
7214.67 645
7215.47 772
7216.27 744
7217.07 692
7217.88 694
7218.68 683
7219.48 605
7220.28 658
7221.08 601
7221.89 577
7222.69 626
7223.49 615
7224.29 606
7225.09 653
7225.90 567
7226.70 636
7227.50 655
7228.30 586
7229.11 700
7229.91 601
7230.71 660
7231.51 697
7232.32 620
7233.12 580
7233.92 610
7234.72 640
7235.53 624
7236.33 645
7237.13 680
7237.93 618
7238.74 634
7239.54 630
7240.34 639
7241.15 653
7241.95 643
7242.75 614
7243.56 588
7244.36 611
7245.16 613
7245.97 692
7246.77 656
7247.57 630
7248.38 648
7249.18 655
7249.98 684
7250.79 721
7251.59 713
7252.39 631
7253.20 661
7254.00 741
7254.81 620
7255.61 628
7256.41 718
7257.22 683
7258.02 696
7258.82 719
7259.63 723
7260.43 736
7261.24 785
7262.04 761
7262.85 788
7263.65 839
7264.45 865
7265.26 739
7266.06 822
7266.87 760
7267.67 740
7268.48 746
7269.28 712
7270.09 741
7270.89 696
7271.70 729
7272.50 746
7273.30 787
7274.11 727
7274.91 776
7275.72 772
7276.52 748
7277.33 729
7278.13 729
7278.94 795
7279.74 788
7280.55 777
7281.36 821
7282.16 901
7282.97 1067
7283.77 1163
7284.58 1280
7285.38 1320
7286.19 1480
7286.99 1445
7287.80 1418
7288.60 1280
7289.41 1222
7290.22 1226
7291.02 1071
7291.83 968
7292.63 875
7293.44 835
7294.25 843
7295.05 875
7295.86 842
7296.66 745
7297.47 774
7298.28 836
7299.08 824
7299.89 855
7300.70 873
7301.50 786
7302.31 922
7303.11 865
7303.92 824
7304.73 831
7305.53 791
7306.34 776
7307.15 869
7307.95 791
7308.76 860
7309.57 920
7310.37 948
7311.18 892
7311.99 871
7312.80 836
7313.60 912
7314.41 915
7315.22 1002
7316.02 1117
7316.83 1096
7317.64 1129
7318.45 1436
7319.25 1558
7320.06 1659
7320.87 1493
7321.68 1424
7322.48 1444
7323.29 1341
7324.10 1314
7324.91 1179
7325.71 1156
7326.52 1044
7327.33 970
7328.14 940
7328.95 933
7329.75 914
7330.56 823
7331.37 798
7332.18 853
7332.99 863
7333.79 917
7334.60 884
7335.41 916
7336.22 901
7337.03 897
7337.84 823
7338.64 840
7339.45 790
7340.26 807
7341.07 802
7341.88 822
7342.69 919
7343.50 796
7344.30 779
7345.11 782
7345.92 698
7346.73 737
7347.54 691
7348.35 726
7349.16 837
7349.97 822
7350.78 730
7351.58 673
7352.39 699
7353.20 689
7354.01 674
7354.82 670
7355.63 640
7356.44 637
7357.25 685
7358.06 672
7358.87 726
7359.68 667
7360.49 682
7361.30 668
7362.11 635
7362.92 603
7363.73 664
7364.54 725
7365.35 634
7366.16 609
7366.97 642
7367.78 585
7368.59 618
7369.40 581
7370.21 689
7371.02 668
7371.83 651
7372.64 625
7373.45 595
7374.26 607
7375.07 606
7375.88 628
7376.69 673
7377.50 651
7378.31 642
7379.12 658
7379.93 626
7380.74 703
7381.55 713
7382.37 652
7383.18 641
7383.99 629
7384.80 623
7385.61 672
7386.42 665
7387.23 620
7388.04 597
7388.85 621
7389.67 602
7390.48 698
7391.29 619
7392.10 634
7392.91 713
7393.72 666
7394.53 628
7395.35 654
7396.16 607
7396.97 619
7397.78 629
7398.59 623
7399.40 601
7400.22 661
7401.03 656
7401.84 590
7402.65 557
7403.46 600
7404.28 582
7405.09 628
7405.90 643
7406.71 670
7407.52 639
7408.34 538
7409.15 624
7409.96 579
7410.77 553
7411.59 554
7412.40 629
7413.21 569
7414.02 587
7414.84 555
7415.65 606
7416.46 616
7417.27 607
7418.09 543
7418.90 550
7419.71 566
7420.53 627
7421.34 588
7422.15 603
7422.97 590
7423.78 627
7424.59 607
7425.40 638
7426.22 541
7427.03 564
7427.84 617
7428.66 656
7429.47 557
7430.28 635
7431.10 627
7431.91 651
7432.73 743
7433.54 680
7434.35 624
7435.17 618
7435.98 692
7436.79 644
7437.61 711
7438.42 693
7439.24 622
7440.05 691
7440.86 625
7441.68 658
7442.49 651
7443.31 638
7444.12 654
7444.94 661
7445.75 637
7446.56 593
7447.38 642
7448.19 621
7449.01 617
7449.82 601
7450.64 697
7451.45 660
7452.27 587
7453.08 567
7453.90 612
7454.71 581
7455.52 633
7456.34 614
7457.15 561
7457.97 526
7458.78 504
7459.60 539
7460.42 570
7461.23 558
7462.05 634
7462.86 653
7463.68 620
7464.49 621
7465.31 565
7466.12 487
7466.94 584
7467.75 620
7468.57 569
7469.38 551
7470.20 563
7471.02 630
7471.83 684
7472.65 591
7473.46 590
7474.28 586
7475.10 528
7475.91 557
7476.73 598
7477.54 542
7478.36 617
7479.18 643
7479.99 591
7480.81 546
7481.62 602
7482.44 588
7483.26 560
7484.07 645
7484.89 591
7485.71 555
7486.52 556
7487.34 543
7488.16 571
7488.97 603
7489.79 570
7490.61 603
7491.42 606
7492.24 610
7493.06 557
7493.87 470
7494.69 601
7495.51 577
7496.33 494
7497.14 474
7497.96 560
7498.78 518
7499.59 528
7500.41 472
7501.23 462
7502.05 572
7502.86 524
7503.68 557
7504.50 524
7505.32 573
7506.13 479
7506.95 451
7507.77 542
7508.59 580
7509.40 502
7510.22 516
7511.04 590
7511.86 531
7512.68 556
7513.49 477
7514.31 517
7515.13 502
7515.95 506
7516.77 539
7517.59 529
7518.40 562
7519.22 551
7520.04 571
7520.86 560
7521.68 544
7522.50 586
7523.31 550
7524.13 482
7524.95 523
7525.77 539
7526.59 508
7527.41 448
7528.23 462
7529.05 572
7529.86 545
7530.68 500
7531.50 536
7532.32 546
7533.14 535
7533.96 491
7534.78 477
7535.60 527
7536.42 507
7537.24 496
7538.06 472
7538.88 515
7539.70 604
7540.51 529
7541.33 490
7542.15 587
7542.97 543
7543.79 567
7544.61 505
7545.43 536
7546.25 538
7547.07 505
7547.89 582
7548.71 537
7549.53 566
7550.35 514
7551.17 529
7551.99 485
7552.81 495
7553.63 500
7554.45 512
7555.27 494
7556.09 514
7556.91 535
7557.73 535
7558.56 566
7559.38 573
7560.20 588
7561.02 525
7561.84 539
7562.66 502
7563.48 544
7564.30 606
7565.12 603
7565.94 532
7566.76 484
7567.58 512
7568.40 510
7569.23 482
7570.05 532
7570.87 528
7571.69 581
7572.51 484
7573.33 517
7574.15 557
7574.97 527
7575.80 491
7576.62 523
7577.44 551
7578.26 545
7579.08 521
7579.90 543
7580.73 560
7581.55 585
7582.37 524
7583.19 561
7584.01 490
7584.83 549
7585.66 601
7586.48 587
7587.30 516
7588.12 567
7588.95 591
7589.77 548
7590.59 538
7591.41 569
7592.23 604
7593.06 563
7593.88 568
7594.70 579
7595.52 586
7596.35 607
7597.17 602
7597.99 620
7598.81 579
7599.64 562
7600.46 563
7601.28 617
7602.11 633
7602.93 634
7603.75 617
7604.57 690
7605.40 699
7606.22 728
7607.04 711
7607.87 697
7608.69 669
7609.51 692
7610.34 706
7611.16 796
7611.98 647
7612.81 607
7613.63 630
7614.45 648
7615.28 724
7616.10 672
7616.92 731
7617.75 772
7618.57 709
7619.40 753
7620.22 823
7621.04 790
7621.87 758
7622.69 615
7623.52 627
7624.34 672
7625.16 608
7625.99 674
7626.81 684
7627.64 723
7628.46 723
7629.28 667
7630.11 700
7630.93 750
7631.76 691
7632.58 743
7633.41 790
7634.23 723
7635.06 784
7635.88 721
7636.71 719
7637.53 698
7638.36 675
7639.18 622
7640.01 615
7640.83 594
7641.66 535
7642.48 571
7643.31 592
7644.13 507
7644.96 596
7645.78 580
7646.61 494
7647.43 535
7648.26 550
7649.08 558
7649.91 495
7650.73 479
7651.56 537
7652.38 567
7653.21 558
7654.04 470
7654.86 471
7655.69 554
7656.51 559
7657.34 509
7658.16 460
7658.99 524
7659.82 500
7660.64 489
7661.47 486
7662.29 523
7663.12 567
7663.95 544
7664.77 483
7665.60 512
7666.43 493
7667.25 451
7668.08 508
7668.91 490
7669.73 510
7670.56 602
7671.38 492
7672.21 495
7673.04 543
7673.87 527
7674.69 433
7675.52 434
7676.35 469
7677.17 498
7678.00 459
7678.83 456
7679.65 460
7680.48 502
7681.31 498
7682.13 468
7682.96 481
7683.79 488
7684.62 546
7685.44 520
7686.27 502
7687.10 484
7687.93 452
7688.75 468
7689.58 512
7690.41 496
7691.24 483
7692.06 452
7692.89 454
7693.72 503
7694.55 440
7695.38 409
7696.20 430
7697.03 476
7697.86 527
7698.69 512
7699.52 491
7700.34 509
7701.17 495
7702.00 483
7702.83 451
7703.66 467
7704.49 474
7705.31 533
7706.14 468
7706.97 483
7707.80 520
7708.63 497
7709.46 509
7710.29 484
7711.11 522
7711.94 488
7712.77 530
7713.60 462
7714.43 424
7715.26 455
7716.09 418
7716.92 476
7717.75 457
7718.58 535
7719.40 441
7720.23 449
7721.06 514
7721.89 494
7722.72 426
7723.55 471
7724.38 562
7725.21 479
7726.04 450
7726.87 516
7727.70 505
7728.53 503
7729.36 437
7730.19 501
7731.02 483
7731.85 435
7732.68 446
7733.51 445
7734.34 510
7735.17 433
7736.00 421
7736.83 445
7737.66 476
7738.49 451
7739.32 471
7740.15 443
7740.98 454
7741.81 491
7742.64 456
7743.47 530
7744.30 469
7745.13 528
7745.96 540
7746.79 533
7747.62 467
7748.45 472
7749.29 541
7750.12 515
7750.95 541
7751.78 556
7752.61 478
7753.44 568
7754.27 565
7755.10 495
7755.93 519
7756.76 458
7757.60 451
7758.43 504
7759.26 450
7760.09 429
7760.92 476
7761.75 493
7762.58 522
7763.42 500
7764.25 560
7765.08 577
7765.91 545
7766.74 466
7767.57 563
7768.41 536
7769.24 531
7770.07 479
7770.90 495
7771.73 542
7772.57 525
7773.40 468
7774.23 525
7775.06 575
7775.90 539
7776.73 481
7777.56 548
7778.39 548
7779.22 595
7780.06 573
7780.89 524
7781.72 553
7782.55 574
7783.39 532
7784.22 547
7785.05 543
7785.89 436
7786.72 486
7787.55 471
7788.38 434
7789.22 474
7790.05 505
7790.88 527
7791.72 511
7792.55 484
7793.38 509
7794.22 527
7795.05 543
7795.88 540
7796.72 511
7797.55 544
7798.38 579
7799.22 615
7800.05 567
7800.88 518
7801.72 521
7802.55 501
7803.38 578
7804.22 570
7805.05 519
7805.89 541
7806.72 570
7807.55 527
7808.39 604
7809.22 597
7810.06 579
7810.89 585
7811.72 602
7812.56 669
7813.39 661
7814.23 689
7815.06 748
7815.89 821
7816.73 797
7817.56 762
7818.40 837
7819.23 817
7820.07 747
7820.90 793
7821.74 771
7822.57 705
7823.41 680
7824.24 666
7825.08 652
7825.91 692
7826.75 688
7827.58 711
7828.42 729
7829.25 695
7830.09 704
7830.92 749
7831.76 788
7832.59 711
7833.43 722
7834.26 683
7835.10 625
7835.93 672
7836.77 805
7837.60 743
7838.44 652
7839.28 692
7840.11 766
7840.95 696
7841.78 660
7842.62 655
7843.45 700
7844.29 597
7845.13 619
7845.96 635
7846.80 612
7847.63 638
7848.47 621
7849.31 586
7850.14 626
7850.98 601
7851.82 616
7852.65 585
7853.49 649
7854.32 681
7855.16 624
7856.00 613
7856.83 675
7857.67 656
7858.51 665
7859.34 703
7860.18 758
7861.02 729
7861.85 649
7862.69 687
7863.53 652
7864.37 615
7865.20 664
7866.04 679
7866.88 634
7867.71 615
7868.55 688
7869.39 688
7870.23 676
7871.06 646
7871.90 624
7872.74 666
7873.57 663
7874.41 615
7875.25 655
7876.09 641
7876.93 733
7877.76 799
7878.60 794
7879.44 753
7880.28 794
7881.11 801
7881.95 837
7882.79 851
7883.63 723
7884.47 722
7885.30 747
7886.14 684
7886.98 710
7887.82 736
7888.66 710
7889.50 696
7890.33 674
7891.17 653
7892.01 701
7892.85 725
7893.69 680
7894.53 661
7895.36 603
7896.20 613
7897.04 645
7897.88 635
7898.72 582
7899.56 546
7900.40 633
7901.24 604
7902.08 586
7902.91 588
7903.75 599
7904.59 586
7905.43 693
7906.27 589
7907.11 566
7907.95 560
7908.79 563
7909.63 544
7910.47 513
7911.31 584
7912.15 540
7912.99 450
7913.83 599
7914.67 611
7915.50 667
7916.34 618
7917.18 628
7918.02 644
7918.86 731
7919.70 782
7920.54 726
7921.38 780
7922.22 672
7923.06 668
7923.90 774
7924.74 705
7925.58 613
7926.42 563
7927.27 578
7928.11 490
7928.95 552
7929.79 490
7930.63 511
7931.47 548
7932.31 616
7933.15 593
7933.99 593
7934.83 512
7935.67 497
7936.51 585
7937.35 519
7938.19 526
7939.03 592
7939.88 600
7940.72 563
7941.56 524
7942.40 564
7943.24 593
7944.08 566
7944.92 509
7945.76 487
7946.60 590
7947.45 578
7948.29 550
7949.13 559
7949.97 561
7950.81 514
7951.65 512
7952.50 555
7953.34 575
7954.18 594
7955.02 621
7955.86 572
7956.70 585
7957.55 624
7958.39 596
7959.23 561
7960.07 539
7960.91 577
7961.76 582
7962.60 578
7963.44 651
7964.28 689
7965.13 574
7965.97 581
7966.81 639
7967.65 735
7968.50 697
7969.34 696
7970.18 765
7971.02 714
7971.87 695
7972.71 675
7973.55 635
7974.39 569
7975.24 546
7976.08 555
7976.92 537
7977.77 561
7978.61 491
7979.45 524
7980.30 511
7981.14 535
7981.98 530
7982.83 539
7983.67 563
7984.51 555
7985.36 496
7986.20 483
7987.04 512
7987.89 518
7988.73 519
7989.57 527
7990.42 516
7991.26 536
7992.10 540
7992.95 528
7993.79 464
7994.64 514
7995.48 464
7996.32 512
7997.17 500
7998.01 556
7998.86 468
7999.70 528
8000.54 485
8001.39 444
8002.23 479
8003.08 501
8003.92 458
8004.77 450
8005.61 472
8006.45 495
8007.30 417
8008.14 418
8008.99 456
8009.83 473
8010.68 505
8011.52 457
8012.37 384
8013.21 449
8014.06 482
8014.90 447
8015.75 444
8016.59 467
8017.44 425
8018.28 438
8019.13 455
8019.97 419
8020.82 499
8021.66 468
8022.51 440
8023.35 490
8024.20 449
8025.05 433
8025.89 395
8026.74 451
8027.58 464
8028.43 438
8029.27 425
8030.12 440
8030.96 446
8031.81 460
8032.66 430
8033.50 453
8034.35 439
8035.19 460
8036.04 451
8036.89 470
8037.73 439
8038.58 483
8039.43 486
8040.27 431
8041.12 422
8041.96 462
8042.81 472
8043.66 448
8044.50 385
8045.35 435
8046.20 462
8047.04 442
8047.89 413
8048.74 486
8049.58 474
8050.43 562
8051.28 441
8052.12 492
8052.97 499
8053.82 553
8054.67 476
8055.51 475
8056.36 424
8057.21 471
8058.05 500
8058.90 463
8059.75 464
8060.60 482
8061.44 529
8062.29 409
8063.14 450
8063.99 406
8064.83 401
8065.68 415
8066.53 449
8067.38 468
8068.22 423
8069.07 420
8069.92 394
8070.77 365
8071.62 456
8072.46 421
8073.31 430
8074.16 452
8075.01 443
8075.86 431
8076.71 483
8077.55 429
8078.40 437
8079.25 422
8080.10 471
8080.95 490
8081.80 449
8082.64 428
8083.49 396
8084.34 417
8085.19 451
8086.04 442
8086.89 447
8087.74 445
8088.58 469
8089.43 476
8090.28 448
8091.13 449
8091.98 457
8092.83 439
8093.68 431
8094.53 470
8095.38 513
8096.23 401
8097.08 388
8097.93 419
8098.77 451
8099.62 488
8100.47 454
8101.32 469
8102.17 461
8103.02 408
8103.87 483
8104.72 503
8105.57 479
8106.42 453
8107.27 460
8108.12 500
8108.97 469
8109.82 475
8110.67 430
8111.52 512
8112.37 508
8113.22 469
8114.07 436
8114.92 434
8115.77 457
8116.62 417
8117.47 443
8118.32 544
8119.17 464
8120.02 498
8120.87 454
8121.72 478
8122.58 492
8123.43 460
8124.28 482
8125.13 511
8125.98 512
8126.83 497
8127.68 509
8128.53 514
8129.38 416
8130.23 458
8131.08 430
8131.94 489
8132.79 529
8133.64 502
8134.49 481
8135.34 523
8136.19 476
8137.04 490
8137.89 480
8138.75 441
8139.60 488
8140.45 475
8141.30 471
8142.15 497
8143.00 531
8143.86 523
8144.71 582
8145.56 544
8146.41 562
8147.26 558
8148.12 527
8148.97 566
8149.82 560
8150.67 566
8151.52 579
8152.38 579
8153.23 570
8154.08 602
8154.93 612
8155.78 680
8156.64 714
8157.49 792
8158.34 660
8159.19 681
8160.05 579
8160.90 577
8161.75 614
8162.61 533
8163.46 557
8164.31 588
8165.16 591
8166.02 531
8166.87 521
8167.72 485
8168.58 496
8169.43 475
8170.28 450
8171.14 491
8171.99 519
8172.84 491
8173.70 529
8174.55 446
8175.40 491
8176.26 521
8177.11 512
8177.96 501
8178.82 459
8179.67 582
8180.52 508
8181.38 502
8182.23 464
8183.08 472
8183.94 472
8184.79 536
8185.65 504
8186.50 401
8187.35 416
8188.21 480
8189.06 484
8189.92 492
8190.77 453
8191.63 419
8192.48 430
8193.33 419
8194.19 473
8195.04 423
8195.90 437
8196.75 387
8197.61 403
8198.46 385
8199.32 412
8200.17 472
8201.02 498
8201.88 425
8202.73 434
8203.59 476
8204.44 463
8205.30 442
8206.15 485
8207.01 426
8207.86 465
8208.72 441
8209.57 469
8210.43 458
8211.29 417
8212.14 456
8213.00 419
8213.85 439
8214.71 419
8215.56 471
8216.42 490
8217.27 454
8218.13 500
8218.98 507
8219.84 450
8220.70 479
8221.55 495
8222.41 472
8223.26 505
8224.12 487
8224.98 502
8225.83 453
8226.69 457
8227.54 455
8228.40 453
8229.26 410
8230.11 396
8230.97 432
8231.83 417
8232.68 417
8233.54 471
8234.39 439
8235.25 401
8236.11 390
8236.96 387
8237.82 400
8238.68 442
8239.53 491
8240.39 435
8241.25 410
8242.11 397
8242.96 352
8243.82 449
8244.68 432
8245.53 393
8246.39 344
8247.25 370
8248.10 377
8248.96 427
8249.82 412
8250.68 405
8251.53 420
8252.39 394
8253.25 427
8254.11 368
8254.96 402
8255.82 443
8256.68 410
8257.54 398
8258.39 377
8259.25 452
8260.11 501
8260.97 408
8261.83 384
8262.68 413
8263.54 451
8264.40 420
8265.26 396
8266.12 391
8266.97 357
8267.83 388
8268.69 402
8269.55 434
8270.41 413
8271.27 386
8272.12 405
8272.98 394
8273.84 387
8274.70 368
8275.56 412
8276.42 402
8277.28 463
8278.13 429
8278.99 406
8279.85 452
8280.71 400
8281.57 430
8282.43 437
8283.29 398
8284.15 414
8285.01 365
8285.87 371
8286.72 423
8287.58 422
8288.44 429
8289.30 468
8290.16 444
8291.02 435
8291.88 450
8292.74 424
8293.60 502
8294.46 530
8295.32 469
8296.18 549
8297.04 493
8297.90 441
8298.76 502
8299.62 519
8300.48 464
8301.34 462
8302.20 402
8303.06 436
8303.92 430
8304.78 453
8305.64 451
8306.50 406
8307.36 427
8308.22 445
8309.08 473
8309.94 467
8310.80 400
8311.66 510
8312.52 449
8313.38 431
8314.24 425
8315.10 480
8315.96 470
8316.83 441
8317.69 410
8318.55 440
8319.41 512
8320.27 451
8321.13 455
8321.99 423
8322.85 431
8323.71 403
8324.57 416
8325.44 404
8326.30 392
8327.16 431
8328.02 414
8328.88 404
8329.74 402
8330.60 384
8331.47 430
8332.33 435
8333.19 400
8334.05 415
8334.91 398
8335.77 406
8336.64 444
8337.50 393
8338.36 415
8339.22 425
8340.08 421
8340.94 451
8341.81 443
8342.67 425
8343.53 481
8344.39 478
8345.26 454
8346.12 476
8346.98 493
8347.84 459
8348.71 457
8349.57 439
8350.43 415
8351.29 433
8352.16 414
8353.02 397
8353.88 472
8354.74 494
8355.61 475
8356.47 407
8357.33 415
8358.19 431
8359.06 454
8359.92 446
8360.78 418
8361.65 465
8362.51 468
8363.37 462
8364.24 486
8365.10 440
8365.96 475
8366.83 481
8367.69 413
8368.55 439
8369.42 479
8370.28 429
8371.14 418
8372.01 504
8372.87 448
8373.73 366
8374.60 397
8375.46 405
8376.33 420
8377.19 376
8378.05 381
8378.92 423
8379.78 445
8380.65 435
8381.51 412
8382.37 438
8383.24 429
8384.10 460
8384.97 431
8385.83 481
8386.70 446
8387.56 370
8388.42 434
8389.29 410
8390.15 417
8391.02 437
8391.88 428
8392.75 527
8393.61 468
8394.48 401
8395.34 368
8396.21 404
8397.07 482
8397.94 426
8398.80 445
8399.67 450
8400.53 445
8401.40 449
8402.26 481
8403.13 416
8403.99 419
8404.86 473
8405.72 478
8406.59 449
8407.45 481
8408.32 490
8409.19 439
8410.05 417
8410.92 441
8411.78 479
8412.65 499
8413.51 483
8414.38 479
8415.25 512
8416.11 485
8416.98 438
8417.84 423
8418.71 462
8419.58 470
8420.44 524
8421.31 512
8422.17 459
8423.04 569
8423.91 531
8424.77 571
8425.64 507
8426.51 553
8427.37 575
8428.24 508
8429.11 558
8429.97 613
8430.84 580
8431.71 553
8432.57 576
8433.44 583
8434.31 594
8435.17 575
8436.04 565
8436.91 579
8437.77 592
8438.64 534
8439.51 578
8440.38 650
8441.24 521
8442.11 603
8442.98 660
8443.84 682
8444.71 709
8445.58 739
8446.45 765
8447.31 681
8448.18 656
8449.05 658
8449.92 700
8450.78 740
8451.65 706
8452.52 696
8453.39 707
8454.26 750
8455.12 751
8455.99 789
8456.86 824
8457.73 773
8458.60 803
8459.46 876
8460.33 850
8461.20 786
8462.07 722
8462.94 694
8463.81 682
8464.67 739
8465.54 786
8466.41 810
8467.28 915
8468.15 1055
8469.02 1284
8469.89 1588
8470.75 1871
8471.62 2043
8472.49 2203
8473.36 2053
8474.23 1928
8475.10 1867
8475.97 1659
8476.84 1317
8477.71 1134
8478.57 990
8479.44 862
8480.31 844
8481.18 714
8482.05 690
8482.92 593
8483.79 622
8484.66 613
8485.53 589
8486.40 635
8487.27 577
8488.14 575
8489.01 557
8489.88 545
8490.75 520
8491.62 578
8492.49 557
8493.36 534
8494.23 522
8495.10 493
8495.97 471
8496.84 487
8497.71 529
8498.58 527
8499.45 516
8500.32 481
8501.19 555
8502.06 546
8502.93 559
8503.80 526
8504.67 487
8505.54 526
8506.41 543
8507.28 529
8508.15 543
8509.02 554
8509.89 623
8510.76 580
8511.63 559
8512.51 561
8513.38 548
8514.25 534
8515.12 544
8515.99 575
8516.86 612
8517.73 654
8518.60 557
8519.47 573
8520.35 594
8521.22 516
8522.09 520
8522.96 541
8523.83 573
8524.70 507
8525.57 630
8526.45 567
8527.32 534
8528.19 527
8529.06 577
8529.93 619
8530.80 619
8531.68 583
8532.55 598
8533.42 598
8534.29 504
8535.16 612
8536.04 605
8536.91 661
8537.78 635
8538.65 602
8539.52 631
8540.40 631
8541.27 680
8542.14 585
8543.01 565
8543.89 628
8544.76 608
8545.63 623
8546.50 590
8547.38 611
8548.25 616
8549.12 643
8549.99 695
8550.87 647
8551.74 618
8552.61 661
8553.49 765
8554.36 699
8555.23 625
8556.11 641
8556.98 730
8557.85 686
8558.73 644
8559.60 673
8560.47 629
8561.35 602
8562.22 620
8563.09 561
8563.97 539
8564.84 571
8565.71 527
8566.59 576
8567.46 608
8568.33 630
8569.21 581
8570.08 623
8570.96 568
8571.83 571
8572.70 595
8573.58 596
8574.45 538
8575.33 514
8576.20 562
8577.07 505
8577.95 511
8578.82 552
8579.70 551
8580.57 582
8581.45 654
8582.32 568
8583.19 580
8584.07 574
8584.94 504
8585.82 523
8586.69 519
8587.57 515
8588.44 571
8589.32 541
8590.19 552
8591.07 580
8591.94 552
8592.82 519
8593.69 533
8594.57 546
8595.44 566
8596.32 613
8597.19 630
8598.07 591
8598.94 582
8599.82 578
8600.69 548
8601.57 573
8602.44 642
8603.32 630
8604.20 630
8605.07 658
8605.95 624
8606.82 573
8607.70 537
8608.57 604
8609.45 636
8610.33 602
8611.20 600
8612.08 620
8612.95 710
8613.83 656
8614.71 672
8615.58 699
8616.46 703
8617.33 615
8618.21 609
8619.09 757
8619.96 676
8620.84 695
8621.72 684
8622.59 665
8623.47 714
8624.35 707
8625.22 722
8626.10 757
8626.98 767
8627.85 685
8628.73 713
8629.61 746
8630.48 798
8631.36 810
8632.24 772
8633.11 744
8633.99 862
8634.87 899
8635.74 841
8636.62 842
8637.50 879
8638.38 814
8639.25 845
8640.13 885
8641.01 935
8641.89 860
8642.76 910
8643.64 863
8644.52 922
8645.40 888
8646.27 1005
8647.15 1071
8648.03 1001
8648.91 1011
8649.79 997
8650.66 1090
8651.54 1113
8652.42 1096
8653.30 1083
8654.18 1088
8655.05 1141
8655.93 1081
8656.81 1091
8657.69 1083
8658.57 1104
8659.45 1157
8660.32 1145
8661.20 1146
8662.08 1168
8662.96 1090
8663.84 1184
8664.72 1213
8665.60 1193
8666.47 1225
8667.35 1237
8668.23 1213
8669.11 1253
8669.99 1351
8670.87 1485
8671.75 1548
8672.63 1749
8673.51 2049
8674.38 2354
8675.26 2530
8676.14 2580
8677.02 2821
8677.90 2812
8678.78 2630
8679.66 2495
8680.54 2361
8681.42 2069
8682.30 1885
8683.18 1685
8684.06 1618
8684.94 1570
8685.82 1489
8686.70 1533
8687.58 1600
8688.46 1660
8689.34 1935
8690.22 2308
8691.10 2764
8691.98 3317
8692.86 3832
8693.74 4330
8694.62 4615
8695.50 4523
8696.38 4386
8697.26 3943
8698.14 3401
8699.02 2951
8699.90 2627
8700.78 2127
8701.66 1783
8702.54 1581
8703.42 1346
8704.30 1329
8705.18 1263
8706.06 1161
8706.94 1036
8707.82 1065
8708.71 1069
8709.59 1012
8710.47 895
8711.35 881
8712.23 910
8713.11 874
8713.99 834
8714.87 839
8715.75 766
8716.64 795
8717.52 760
8718.40 773
8719.28 732
8720.16 790
8721.04 771
8721.92 754
8722.81 735
8723.69 748
8724.57 764
8725.45 781
8726.33 761
8727.21 757
8728.10 776
8728.98 768
8729.86 774
8730.74 859
8731.62 783
8732.51 844
8733.39 802
8734.27 835
8735.15 809
8736.03 790
8736.92 726
8737.80 695
8738.68 753
8739.56 759
8740.45 700
8741.33 706
8742.21 710
8743.09 691
8743.98 729
8744.86 735
8745.74 745
8746.63 725
8747.51 775
8748.39 757
8749.27 815
8750.16 750
8751.04 793
8751.92 780
8752.81 788
8753.69 816
8754.57 800
8755.46 846
8756.34 924
8757.22 918
8758.11 861
8758.99 863
8759.87 896
8760.76 857
8761.64 850
8762.52 864
8763.41 776
8764.29 875
8765.17 885
8766.06 858
8766.94 848
8767.83 783
8768.71 819
8769.59 841
8770.48 845
8771.36 848
8772.25 931
8773.13 856
8774.01 883
8774.90 796
8775.78 787
8776.67 804
8777.55 780
8778.44 685
8779.32 654
8780.20 696
8781.09 656
8781.97 702
8782.86 749
8783.74 700
8784.63 690
8785.51 728
8786.40 694
8787.28 651
8788.17 624
8789.05 629
8789.94 613
8790.82 613
8791.71 644
8792.59 624
8793.48 632
8794.36 617
8795.25 566
8796.13 616
8797.02 630
8797.90 633
8798.79 581
8799.67 546
8800.56 614
8801.45 642
8802.33 599
8803.22 583
8804.10 602
8804.99 621
8805.87 641
8806.76 650
8807.65 627
8808.53 644
8809.42 679
8810.30 651
8811.19 592
8812.08 572
8812.96 512
8813.85 528
8814.73 517
8815.62 567
8816.51 558
8817.39 507
8818.28 505
8819.17 510
8820.05 566
8820.94 465
8821.83 561
8822.71 578
8823.60 551
8824.49 544
8825.37 471
8826.26 434
8827.15 465
8828.03 443
8828.92 488
8829.81 501
8830.69 562
8831.58 537
8832.47 567
8833.36 541
8834.24 501
8835.13 456
8836.02 556
8836.90 504
8837.79 599
8838.68 531
8839.57 526
8840.45 585
8841.34 512
8842.23 496
8843.12 473
8844.01 448
8844.89 469
8845.78 463
8846.67 478
8847.56 456
8848.44 455
8849.33 453
8850.22 504
8851.11 466
8852.00 493
8852.88 542
8853.77 486
8854.66 474
8855.55 462
8856.44 498
8857.33 519
8858.21 426
8859.10 419
8859.99 490
8860.88 434
8861.77 452
8862.66 455
8863.55 433
8864.43 479
8865.32 523
8866.21 530
8867.10 463
8867.99 473
8868.88 430
8869.77 461
8870.66 489
8871.55 392
8872.44 431
8873.32 403
8874.21 428
8875.10 444
8875.99 389
8876.88 423
8877.77 462
8878.66 414
8879.55 352
8880.44 458
8881.33 475
8882.22 428
8883.11 384
8884.00 425
8884.89 446
8885.78 463
8886.67 422
8887.56 415
8888.45 435
8889.34 469
8890.23 433
8891.12 420
8892.01 400
8892.90 398
8893.79 429
8894.68 420
8895.57 364
8896.46 418
8897.35 398
8898.24 425
8899.13 440
8900.02 431
8900.91 427
8901.80 411
8902.69 357
8903.58 373
8904.47 437
8905.36 399
8906.26 394
8907.15 374
8908.04 334
8908.93 398
8909.82 401
8910.71 336
8911.60 398
8912.49 365
8913.38 354
8914.28 396
8915.17 407
8916.06 377
8916.95 412
8917.84 416
8918.73 353
8919.62 408
8920.52 448
8921.41 378
8922.30 388
8923.19 363
8924.08 342
8924.97 372
8925.87 360
8926.76 381
8927.65 412
8928.54 425
8929.43 392
8930.33 342
8931.22 333
8932.11 343
8933.00 390
8933.89 404
8934.79 447
8935.68 390
8936.57 390
8937.46 372
8938.36 409
8939.25 415
8940.14 366
8941.03 417
8941.93 366
8942.82 389
8943.71 387
8944.60 394
8945.50 367
8946.39 353
8947.28 377
8948.18 384
8949.07 408
8949.96 406
8950.85 417
8951.75 341
8952.64 325
8953.53 365
8954.43 343
8955.32 311
8956.21 350
8957.11 401
8958.00 367
8958.89 359
8959.79 401
8960.68 393
8961.57 390
8962.47 393
8963.36 375
8964.26 435
8965.15 376
8966.04 309
8966.94 362
8967.83 375
8968.73 420
8969.62 411
8970.51 421
8971.41 398
8972.30 438
8973.20 366
8974.09 369
8974.98 392
8975.88 381
8976.77 434
8977.67 397
8978.56 394
8979.46 347
8980.35 409
8981.25 468
8982.14 347
8983.03 358
8983.93 386
8984.82 388
8985.72 364
8986.61 382
8987.51 430
8988.40 414
8989.30 360
8990.19 345
8991.09 328
8991.98 356
8992.88 385
8993.77 365
8994.67 348
8995.56 391
8996.46 369
8997.36 403
8998.25 404
8999.15 390
9000.04 362
9000.94 389
9001.83 379
9002.73 400
9003.62 408
9004.52 376
9005.42 391
9006.31 351
9007.21 335
9008.10 336
9009.00 350
9009.90 363
9010.79 371
9011.69 362
9012.58 373
9013.48 339
9014.38 338
9015.27 381
9016.17 336
9017.07 338
9017.96 323
9018.86 313
9019.76 360
9020.65 343
9021.55 290
9022.44 364
9023.34 382
9024.24 313
9025.14 345
9026.03 345
9026.93 352
9027.83 337
9028.72 377
9029.62 407
9030.52 370
9031.41 409
9032.31 355
9033.21 359
9034.11 372
9035.00 375
9035.90 390
9036.80 398
9037.69 328
9038.59 328
9039.49 354
9040.39 396
9041.28 390
9042.18 407
9043.08 410
9043.98 373
9044.88 356
9045.77 335
9046.67 386
9047.57 367
9048.47 399
9049.36 399
9050.26 366
9051.16 373
9052.06 347
9052.96 378
9053.86 374
9054.75 399
9055.65 415
9056.55 401
9057.45 371
9058.35 367
9059.25 405
9060.14 366
9061.04 343
9061.94 365
9062.84 352
9063.74 398
9064.64 423
9065.54 353
9066.44 366
9067.33 440
9068.23 396
9069.13 340
9070.03 363
9070.93 366
9071.83 393
9072.73 378
9073.63 406
9074.53 383
9075.43 405
9076.33 351
9077.22 366
9078.12 467
9079.02 427
9079.92 457
9080.82 435
9081.72 371
9082.62 390
9083.52 367
9084.42 340
9085.32 341
9086.22 361
9087.12 308
9088.02 354
9088.92 373
9089.82 379
9090.72 384
9091.62 397
9092.52 372
9093.42 374
9094.32 444
9095.22 393
9096.12 389
9097.02 373
9097.92 388
9098.82 384
9099.72 340
9100.62 372
9101.52 389
9102.43 417
9103.33 412
9104.23 412
9105.13 352
9106.03 334
9106.93 340
9107.83 364
9108.73 380
9109.63 349
9110.53 359
9111.43 342
9112.33 370
9113.24 397
9114.14 364
9115.04 351
9115.94 382
9116.84 387
9117.74 384
9118.64 377
9119.55 340
9120.45 361
9121.35 361
9122.25 347
9123.15 329
9124.05 359
9124.96 355
9125.86 326
9126.76 364
9127.66 332
9128.56 380
9129.46 342
9130.37 355
9131.27 357
9132.17 356
9133.07 332
9133.97 319
9134.88 352
9135.78 354
9136.68 379
9137.58 334
9138.49 355
9139.39 337
9140.29 356
9141.19 387
9142.10 368
9143.00 370
9143.90 348
9144.80 362
9145.71 330
9146.61 320
9147.51 355
9148.42 341
9149.32 345
9150.22 351
9151.12 366
9152.03 336
9152.93 338
9153.83 359
9154.74 367
9155.64 379
9156.54 337
9157.45 340
9158.35 356
9159.25 380
9160.16 402
9161.06 384
9161.96 306
9162.87 295
9163.77 375
9164.68 344
9165.58 370
9166.48 356
9167.39 350
9168.29 374
9169.19 374
9170.10 344
9171.00 333
9171.91 343
9172.81 397
9173.72 434
9174.62 391
9175.52 356
9176.43 339
9177.33 368
9178.24 390
9179.14 370
9180.05 336
9180.95 369
9181.85 324
9182.76 311
9183.66 344
9184.57 342
9185.47 347
9186.38 370
9187.28 362
9188.19 378
9189.09 360
9190.00 352
9190.90 385
9191.81 346
9192.71 368
9193.62 346
9194.52 298
9195.43 343
9196.33 359
9197.24 338
9198.14 366
9199.05 376
9199.96 358
9200.86 360
9201.77 383
9202.67 353
9203.58 392
9204.48 406
9205.39 387
9206.29 389
9207.20 370
9208.11 342
9209.01 386
9209.92 392
9210.82 450
9211.73 352
9212.64 342
9213.54 351
9214.45 346
9215.35 328
9216.26 327
9217.17 323
9218.07 342
9218.98 326
9219.89 350
9220.79 387
9221.70 378
9222.61 395
9223.51 358
9224.42 332
9225.33 354
9226.23 349
9227.14 347
9228.05 346
9228.95 344
9229.86 358
9230.77 391
9231.67 368
9232.58 395
9233.49 370
9234.40 300
9235.30 358
9236.21 372
9237.12 361
9238.02 403
9238.93 353
9239.84 384
9240.75 387
9241.65 326
9242.56 327
9243.47 324
9244.38 338
9245.28 350
9246.19 338
9247.10 353
9248.01 365
9248.92 353
9249.82 377
9250.73 304
9251.64 336
9252.55 342
9253.46 363
9254.36 347
9255.27 331
9256.18 315
9257.09 343
9258.00 324
9258.90 365
9259.81 323
9260.72 320
9261.63 344
9262.54 306
9263.45 334
9264.36 362
9265.26 348
9266.17 368
9267.08 361
9267.99 340
9268.90 324
9269.81 321
9270.72 368
9271.63 330
9272.54 298
9273.44 283
9274.35 311
9275.26 350
9276.17 365
9277.08 338
9277.99 336
9278.90 367
9279.81 340
9280.72 312
9281.63 357
9282.54 381
9283.45 339
9284.36 311
9285.27 383
9286.18 386
9287.09 343
9288.00 333
9288.91 319
9289.82 300
9290.73 374
9291.64 388
9292.55 336
9293.46 328
9294.37 293
9295.28 327
9296.19 319
9297.10 354
9298.01 358
9298.92 387
9299.83 349
9300.74 335
9301.65 320
9302.56 381
9303.47 360
9304.38 372
9305.29 386
9306.20 425
9307.11 363
9308.02 360
9308.93 338
9309.84 417
9310.75 421
9311.67 381
9312.58 386
9313.49 357
9314.40 371
9315.31 396
9316.22 398
9317.13 396
9318.04 376
9318.95 403
9319.87 421
9320.78 425
9321.69 405
9322.60 325
9323.51 347
9324.42 377
9325.34 338
9326.25 330
9327.16 392
9328.07 346
9328.98 341
9329.89 369
9330.81 388
9331.72 383
9332.63 361
9333.54 363
9334.45 360
9335.37 347
9336.28 382
9337.19 414
9338.10 353
9339.01 341
9339.93 350
9340.84 343
9341.75 392
9342.66 373
9343.58 340
9344.49 416
9345.40 345
9346.31 354
9347.23 364
9348.14 382
9349.05 401
9349.97 365
9350.88 374
9351.79 362
9352.70 339
9353.62 373
9354.53 369
9355.44 338
9356.36 339
9357.27 338
9358.18 383
9359.10 376
9360.01 410
9360.92 313
9361.84 351
9362.75 369
9363.66 346
9364.58 351
9365.49 347
9366.40 355
9367.32 353
9368.23 389
9369.15 343
9370.06 383
9370.97 365
9371.89 352
9372.80 344
9373.71 325
9374.63 316
9375.54 383
9376.46 405
9377.37 307
9378.29 290
9379.20 290
9380.11 334
9381.03 387
9381.94 385
9382.86 403
9383.77 361
9384.69 353
9385.60 338
9386.51 396
9387.43 379
9388.34 341
9389.26 390
9390.17 359
9391.09 331
9392.00 358
9392.92 407
9393.83 400
9394.75 444
9395.66 407
9396.58 393
9397.49 382
9398.41 423
9399.32 376
9400.24 333
9401.15 382
9402.07 445
9402.99 395
9403.90 356
9404.82 341
9405.73 357
9406.65 307
9407.56 358
9408.48 340
9409.39 337
9410.31 416
9411.23 337
9412.14 381
9413.06 409
9413.97 383
9414.89 389
9415.81 355
9416.72 331
9417.64 363
9418.55 383
9419.47 364
9420.39 382
9421.30 383
9422.22 333
9423.14 377
9424.05 354
9424.97 390
9425.89 375
9426.80 396
9427.72 373
9428.64 370
9429.55 373
9430.47 371
9431.39 386
9432.30 443
9433.22 413
9434.14 401
9435.05 409
9435.97 395
9436.89 406
9437.80 419
9438.72 381
9439.64 367
9440.56 355
9441.47 402
9442.39 402
9443.31 388
9444.23 425
9445.14 425
9446.06 416
9446.98 447
9447.90 394
9448.81 399
9449.73 407
9450.65 392
9451.57 439
9452.48 498
9453.40 551
9454.32 487
9455.24 522
9456.16 623
9457.07 612
9457.99 559
9458.91 504
9459.83 484
9460.75 420
9461.66 435
9462.58 452
9463.50 437
9464.42 382
9465.34 408
9466.26 458
9467.18 399
9468.09 391
9469.01 415
9469.93 379
9470.85 429
9471.77 429
9472.69 453
9473.61 400
9474.53 371
9475.44 402
9476.36 407
9477.28 365
9478.20 416
9479.12 398
9480.04 424
9480.96 429
9481.88 443
9482.80 452
9483.72 436
9484.64 451
9485.56 408
9486.47 457
9487.39 495
9488.31 416
9489.23 480
9490.15 427
9491.07 428
9491.99 425
9492.91 478
9493.83 499
9494.75 447
9495.67 415
9496.59 448
9497.51 410
9498.43 426
9499.35 422
9500.27 376
9501.19 423
9502.11 414
9503.03 419
9503.95 425
9504.87 416
9505.79 430
9506.71 438
9507.64 463
9508.56 390
9509.48 414
9510.40 477
9511.32 421
9512.24 458
9513.16 482
9514.08 446
9515.00 470
9515.92 481
9516.84 452
9517.76 470
9518.68 432
9519.61 510
9520.53 512
9521.45 513
9522.37 512
9523.29 465
9524.21 516
9525.13 455
9526.05 465
9526.98 462
9527.90 504
9528.82 511
9529.74 540
9530.66 543
9531.58 565
9532.51 652
9533.43 608
9534.35 714
9535.27 667
9536.19 770
9537.11 730
9538.04 672
9538.96 623
9539.88 603
9540.80 665
9541.73 616
9542.65 597
9543.57 531
9544.49 606
9545.41 573
9546.34 461
9547.26 524
9548.18 497
9549.10 579
9550.03 485
9550.95 505
9551.87 512
9552.79 456
9553.72 482
9554.64 531
9555.56 512
9556.49 509
9557.41 486
9558.33 448
9559.25 482
9560.18 538
9561.10 567
9562.02 643
9562.95 614
9563.87 695
9564.79 650
9565.72 561
9566.64 555
9567.56 504
9568.49 524
9569.41 573
9570.33 519
9571.26 491
9572.18 537
9573.11 575
9574.03 533
9574.95 545
9575.88 475
9576.80 542
9577.72 542
9578.65 574
9579.57 485
9580.50 504
9581.42 547
9582.34 570
9583.27 496
9584.19 532
9585.12 506
9586.04 516
9586.97 529
9587.89 522
9588.81 530
9589.74 579
9590.66 564
9591.59 581
9592.51 556
9593.44 582
9594.36 574
9595.29 612
9596.21 597
9597.14 596
9598.06 610
9598.99 588
9599.91 574
9600.84 604
9601.76 644
9602.69 628
9603.61 623
9604.54 646
9605.46 646
9606.39 654
9607.31 696
9608.24 693
9609.16 696
9610.09 662
9611.01 662
9611.94 672
9612.87 708
9613.79 711
9614.72 720
9615.64 696
9616.57 663
9617.49 686
9618.42 692
9619.35 694
9620.27 704
9621.20 701
9622.12 739
9623.05 692
9623.98 651
9624.90 776
9625.83 827
9626.76 818
9627.68 791
9628.61 782
9629.53 784
9630.46 747
9631.39 862
9632.31 839
9633.24 789
9634.17 829
9635.09 843
9636.02 815
9636.95 863
9637.87 836
9638.80 823
9639.73 972
9640.65 1004
9641.58 945
9642.51 944
9643.44 982
9644.36 891
9645.29 936
9646.22 1015
9647.14 986
9648.07 985
9649.00 1052
9649.93 1105
9650.85 1103
9651.78 1066
9652.71 1095
9653.64 1154
9654.56 1171
9655.49 1140
9656.42 1170
9657.35 1156
9658.27 1231
9659.20 1138
9660.13 1168
9661.06 1228
9661.99 1244
9662.91 1224
9663.84 1220
9664.77 1032
9665.70 1187
9666.63 1214
9667.56 1143
9668.48 1221
9669.41 1298
9670.34 1254
9671.27 1381
9672.20 1392
9673.13 1335
9674.05 1384
9674.98 1403
9675.91 1503
9676.84 1450
9677.77 1298
9678.70 1458
9679.63 1433
9680.56 1393
9681.48 1452
9682.41 1552
9683.34 1696
9684.27 1673
9685.20 1687
9686.13 1659
9687.06 1600
9687.99 1624
9688.92 1591
9689.85 1736
9690.78 1672
9691.71 1735
9692.63 1733
9693.56 1772
9694.49 1854
9695.42 1841
9696.35 1914
9697.28 2060
9698.21 2307
9699.14 2660
9700.07 2876
9701.00 2858
9701.93 2946
9702.86 3092
9703.79 2808
9704.72 2621
9705.65 2528
9706.58 2288
9707.51 2068
9708.44 1920
9709.37 1917
9710.30 1799
9711.23 1795
9712.16 1853
9713.09 1974
9714.02 2073
9714.95 2145
9715.89 2170
9716.82 2425
9717.75 2337
9718.68 2307
9719.61 2225
9720.54 2067
9721.47 1863
9722.40 1881
9723.33 1778
9724.26 1551
9725.19 1487
9726.12 1495
9727.06 1431
9727.99 1445
9728.92 1383
9729.85 1352
9730.78 1391
9731.71 1469
9732.64 1557
9733.57 1548
9734.51 1478
9735.44 1488
9736.37 1472
9737.30 1481
9738.23 1370
9739.16 1270
9740.10 1252
9741.03 1153
9741.96 1229
9742.89 1200
9743.82 1090
9744.75 1219
9745.69 1113
9746.62 1023
9747.55 1087
9748.48 1010
9749.41 945
9750.35 970
9751.28 1008
9752.21 941
9753.14 977
9754.08 952
9755.01 913
9755.94 904
9756.87 887
9757.81 945
9758.74 939
9759.67 907
9760.60 870
9761.54 990
9762.47 1031
9763.40 974
9764.34 894
9765.27 948
9766.20 924
9767.13 923
9768.07 871
9769.00 903
9769.93 918
9770.87 961
9771.80 1000
9772.73 964
9773.67 965
9774.60 894
9775.53 899
9776.47 970
9777.40 982
9778.33 1046
9779.27 1097
9780.20 1073
9781.14 1056
9782.07 1045
9783.00 1109
9783.94 1137
9784.87 1098
9785.80 1021
9786.74 990
9787.67 1030
9788.61 1001
9789.54 1005
9790.47 1003
9791.41 971
9792.34 914
9793.28 917
9794.21 949
9795.15 975
9796.08 933
9797.01 881
9797.95 893
9798.88 937
9799.82 911
9800.75 898
9801.69 970
9802.62 889
9803.56 864
9804.49 878
9805.43 866
9806.36 833
9807.30 834
9808.23 793
9809.17 752
9810.10 765
9811.04 735
9811.97 714
9812.91 684
9813.84 656
9814.78 725
9815.71 698
9816.65 722
9817.58 779
9818.52 768
9819.46 714
9820.39 722
9821.33 701
9822.26 664
9823.20 654
9824.13 709
9825.07 725
9826.00 658
9826.94 652
9827.88 678
9828.81 667
9829.75 614
9830.68 618
9831.62 690
9832.56 679
9833.49 667
9834.43 624
9835.37 677
9836.30 674
9837.24 620
9838.17 661
9839.11 634
9840.05 632
9840.98 650
9841.92 613
9842.86 649
9843.79 621
9844.73 672
9845.67 633
9846.60 638
9847.54 641
9848.48 588
9849.42 616
9850.35 570
9851.29 587
9852.23 653
9853.16 660
9854.10 616
9855.04 599
9855.98 644
9856.91 580
9857.85 568
9858.79 621
9859.72 703
9860.66 689
9861.60 659
9862.54 645
9863.47 650
9864.41 631
9865.35 639
9866.29 583
9867.23 600
9868.16 594
9869.10 637
9870.04 620
9870.98 636
9871.92 582
9872.85 577
9873.79 623
9874.73 537
9875.67 518
9876.61 549
9877.54 519
9878.48 561
9879.42 551
9880.36 573
9881.30 600
9882.24 609
9883.18 612
9884.11 592
9885.05 629
9885.99 594
9886.93 539
9887.87 557
9888.81 541
9889.75 571
9890.69 555
9891.62 567
9892.56 551
9893.50 512
9894.44 505
9895.38 522
9896.32 544
9897.26 501
9898.20 473
9899.14 583
9900.08 543
9901.02 493
9901.96 535
9902.90 585
9903.83 522
9904.77 544
9905.71 556
9906.65 509
9907.59 506
9908.53 539
9909.47 463
9910.41 518
9911.35 558
9912.29 562
9913.23 581
9914.17 576
9915.11 535
9916.05 542
9916.99 529
9917.93 552
9918.87 531
9919.81 529
9920.75 516
9921.69 559
9922.64 535
9923.58 562
9924.52 637
9925.46 739
9926.40 817
9927.34 857
9928.28 921
9929.22 1011
9930.16 966
9931.10 950
9932.04 832
9932.98 836
9933.92 762
9934.87 728
9935.81 620
9936.75 649
9937.69 620
9938.63 581
9939.57 609
9940.51 563
9941.45 504
9942.39 509
9943.34 518
9944.28 537
9945.22 543
9946.16 543
9947.10 493
9948.04 460
9948.99 475
9949.93 522
9950.87 546
9951.81 534
9952.75 553
9953.69 513
9954.64 531
9955.58 482
9956.52 468
9957.46 509
9958.41 521
9959.35 533
9960.29 515
9961.23 490
9962.17 462
9963.12 495
9964.06 430
9965.00 424
9965.94 487
9966.89 564
9967.83 579
9968.77 448
9969.71 466
9970.66 469
9971.60 470
9972.54 421
9973.49 447
9974.43 491
9975.37 447
9976.31 449
9977.26 486
9978.20 426
9979.14 519
9980.09 478
9981.03 446
9981.97 495
9982.92 479
9983.86 499
9984.80 483
9985.75 426
9986.69 476
9987.63 459
9988.58 452
9989.52 441
9990.46 521
9991.41 496
9992.35 504
9993.30 466
9994.24 495
9995.18 455
9996.13 461
9997.07 480
9998.02 466
9998.96 462
9999.90 429
10000.85 484
10001.79 504
10002.74 519
10003.68 461
10004.62 421
10005.57 415
10006.51 450
10007.46 430
10008.40 453
10009.35 416
10010.29 429
10011.24 431
10012.18 476
10013.13 442
10014.07 381
10015.01 421
10015.96 426
10016.90 428
10017.85 429
10018.79 450
10019.74 416
10020.68 439
10021.63 367
10022.58 467
10023.52 438
10024.47 404
10025.41 402
10026.36 396
10027.30 450
10028.25 408
10029.19 445
10030.14 502
10031.08 450
10032.03 405
10032.98 432
10033.92 393
10034.87 404
10035.81 429
10036.76 392
10037.70 420
10038.65 401
10039.60 405
10040.54 417
10041.49 403
10042.43 440
10043.38 427
10044.33 402
10045.27 397
10046.22 416
10047.17 440
10048.11 408
10049.06 342
10050.00 358
10050.95 365
10051.90 419
10052.84 435
10053.79 385
10054.74 336
10055.68 418
10056.63 425
10057.58 363
10058.52 406
10059.47 463
10060.42 441
10061.37 434
10062.31 371
10063.26 406
10064.21 417
10065.15 388
10066.10 399
10067.05 430
10068.00 415
10068.94 393
10069.89 396
10070.84 391
10071.79 368
10072.73 388
10073.68 422
10074.63 388
10075.58 405
10076.52 411
10077.47 398
10078.42 379
10079.37 392
10080.32 371
10081.26 391
10082.21 341
10083.16 357
10084.11 380
10085.06 396
10086.00 390
10086.95 380
10087.90 381
10088.85 351
10089.80 382
10090.75 376
10091.69 385
10092.64 392
10093.59 348
10094.54 382
10095.49 359
10096.44 349
10097.39 342
10098.33 338
10099.28 395
10100.23 390
10101.18 344
10102.13 356
10103.08 395
10104.03 358
10104.98 389
10105.93 348
10106.87 360
10107.82 412
10108.77 393
10109.72 336
10110.67 379
10111.62 365
10112.57 330
10113.52 366
10114.47 365
10115.42 318
10116.37 348
10117.32 392
10118.27 375
10119.22 320
10120.17 373
10121.12 362
10122.07 325
10123.02 363
10123.97 365
10124.92 339
10125.87 381
10126.82 365
10127.77 368
10128.72 407
10129.67 337
10130.62 368
10131.57 357
10132.52 346
10133.47 403
10134.42 372
10135.37 386
10136.32 362
10137.27 397
10138.22 360
10139.17 332
10140.12 311
10141.07 380
10142.02 391
10142.98 368
10143.93 378
10144.88 375
10145.83 394
10146.78 424
10147.73 367
10148.68 348
10149.63 359
10150.58 337
10151.54 378
10152.49 372
10153.44 396
10154.39 413
10155.34 411
10156.29 398
10157.24 383
10158.20 361
10159.15 391
10160.10 399
10161.05 369
10162.00 342
10162.95 418
10163.91 391
10164.86 339
10165.81 379
10166.76 361
10167.71 386
10168.67 388
10169.62 360
10170.57 353
10171.52 400
10172.47 382
10173.43 415
10174.38 385
10175.33 337
10176.28 337
10177.24 435
10178.19 425
10179.14 354
10180.09 385
10181.05 383
10182.00 397
10182.95 431
10183.90 343
10184.86 407
10185.81 363
10186.76 406
10187.72 396
10188.67 403
10189.62 363
10190.58 406
10191.53 402
10192.48 421
10193.43 420
10194.39 410
10195.34 386
10196.29 425
10197.25 458
10198.20 408
10199.16 373
10200.11 399
10201.06 410
10202.02 477
10202.97 410
10203.92 444
10204.88 470
10205.83 433
10206.78 446
10207.74 516
10208.69 562
10209.65 522
10210.60 489
10211.55 506
10212.51 436
10213.46 409
10214.42 401
10215.37 420
10216.33 438
10217.28 380
10218.23 365
10219.19 384
10220.14 391
10221.10 397
10222.05 393
10223.01 434
10223.96 443
10224.92 412
10225.87 377
10226.83 362
10227.78 367
10228.74 411
10229.69 394
10230.65 445
10231.60 447
10232.56 456
10233.51 481
10234.47 446
10235.42 441
10236.38 425
10237.33 471
10238.29 507
10239.24 488
10240.20 437
10241.15 446
10242.11 455
10243.06 455
10244.02 464
10244.98 395
10245.93 373
10246.89 339
10247.84 379
10248.80 400
10249.75 347
10250.71 394
10251.67 415
10252.62 392
10253.58 360
10254.53 349
10255.49 351
10256.45 393
10257.40 399
10258.36 351
10259.32 341
10260.27 333
10261.23 354
10262.18 348
10263.14 328
10264.10 357
10265.05 367
10266.01 300
10266.97 283
10267.92 318
10268.88 356
10269.84 306
10270.79 337
10271.75 333
10272.71 343
10273.67 368
10274.62 387
10275.58 347
10276.54 355
10277.49 364
10278.45 352
10279.41 368
10280.37 340
10281.32 346
10282.28 347
10283.24 333
10284.19 353
10285.15 351
10286.11 300
10287.07 321
10288.03 336
10288.98 350
10289.94 337
10290.90 304
10291.86 334
10292.81 344
10293.77 400
10294.73 360
10295.69 346
10296.65 352
10297.60 371
10298.56 340
10299.52 340
10300.48 343
10301.44 353
10302.40 337
10303.35 287
10304.31 305
10305.27 309
10306.23 340
10307.19 333
10308.15 349
10309.10 351
10310.06 316
10311.02 329
10311.98 335
10312.94 327
10313.90 348
10314.86 321
10315.82 345
10316.78 339
10317.73 354
10318.69 352
10319.65 373
10320.61 388
10321.57 344
10322.53 337
10323.49 359
10324.45 386
10325.41 347
10326.37 352
10327.33 334
10328.29 361
10329.25 362
10330.21 389
10331.17 408
10332.13 370
10333.09 385
10334.04 395
10335.00 362
10335.96 378
10336.92 364
10337.88 385
10338.84 347
10339.80 309
10340.76 326
10341.72 303
10342.68 325
10343.65 354
10344.61 375
10345.57 365
10346.53 364
10347.49 311
10348.45 323
10349.41 318
10350.37 339
10351.33 291
10352.29 343
10353.25 349
10354.21 294
10355.17 367
10356.13 424
10357.09 313
10358.05 377
10359.02 347
10359.98 367
10360.94 383
10361.90 354
10362.86 326
10363.82 339
10364.78 365
10365.74 346
10366.70 343
10367.67 330
10368.63 327
10369.59 340
10370.55 340
10371.51 327
10372.47 309
10373.43 315
10374.40 310
10375.36 296
10376.32 304
10377.28 277
10378.24 334
10379.21 350
10380.17 342
10381.13 323
10382.09 325
10383.05 309
10384.02 293
10384.98 294
10385.94 298
10386.90 323
10387.86 336
10388.83 323
10389.79 323
10390.75 297
10391.71 313
10392.68 313
10393.64 285
10394.60 283
10395.56 277
10396.53 295
10397.49 346
10398.45 306
10399.42 262
10400.38 332
10401.34 312
10402.30 311
10403.27 291
10404.23 328
10405.19 305
10406.16 307
10407.12 303
10408.08 297
10409.05 313
10410.01 316
10410.97 285
10411.94 289
10412.90 305
10413.86 283
10414.83 279
10415.79 283
10416.75 277
10417.72 286
10418.68 302
10419.65 322
10420.61 321
10421.57 323
10422.54 277
10423.50 305
10424.46 321
10425.43 326
10426.39 316
10427.36 274
10428.32 275
10429.29 293
10430.25 290
10431.21 282
10432.18 274
10433.14 265
10434.11 258
10435.07 277
10436.04 303
10437.00 275
10437.97 283
10438.93 267
10439.90 273
10440.86 303
10441.82 245
10442.79 246
10443.75 239
10444.72 231
10445.68 262
10446.65 262
10447.61 239
10448.58 236
10449.54 338
10450.51 292
10451.48 311
10452.44 302
10453.41 284
10454.37 276
10455.34 289
10456.30 277
10457.27 275
10458.23 296
10459.20 322
10460.16 295
10461.13 297
10462.10 266
10463.06 297
10464.03 314
10464.99 287
10465.96 293
10466.93 284
10467.89 249
10468.86 267
10469.82 264
10470.79 288
10471.76 240
10472.72 299
10473.69 272
10474.65 230
10475.62 247
10476.59 262
10477.55 296
10478.52 237
10479.49 262
10480.45 234
10481.42 275
10482.39 288
10483.35 274
10484.32 310
10485.29 298
10486.25 286
10487.22 306
10488.19 287
10489.15 302
10490.12 268
10491.09 278
10492.06 278
10493.02 321
10493.99 261
10494.96 271
10495.92 253
10496.89 263
10497.86 297
10498.83 286
10499.79 289
10500.76 244
10501.73 245
10502.70 248
10503.66 249
10504.63 267
10505.60 218
10506.57 255
10507.54 267
10508.50 260
10509.47 280
10510.44 276
10511.41 275
10512.38 257
10513.34 285
10514.31 279
10515.28 261
10516.25 255
10517.22 282
10518.19 245
10519.15 291
10520.12 270
10521.09 259
10522.06 254
10523.03 240
10524.00 269
10524.96 282
10525.93 228
10526.90 251
10527.87 251
10528.84 250
10529.81 265
10530.78 212
10531.75 242
10532.72 263
10533.68 260
10534.65 277
10535.62 303
10536.59 294
10537.56 260
10538.53 273
10539.50 267
10540.47 269
10541.44 268
10542.41 284
10543.38 288
10544.35 322
10545.32 298
10546.29 241
10547.26 291
10548.23 276
10549.20 296
10550.17 291
10551.13 341
10552.10 282
10553.07 274
10554.04 291
10555.01 339
10555.98 297
10556.96 263
10557.93 317
10558.90 319
10559.87 278
10560.84 305
10561.81 296
10562.78 271
10563.75 264
10564.72 262
10565.69 317
10566.66 262
10567.63 256
10568.60 295
10569.57 285
10570.54 289
10571.51 270
10572.48 283
10573.45 263
10574.42 306
10575.40 310
10576.37 290
10577.34 258
10578.31 279
10579.28 295
10580.25 264
10581.22 243
10582.19 296
10583.17 336
10584.14 297
10585.11 280
10586.08 313
10587.05 320
10588.02 324
10588.99 321
10589.97 321
10590.94 328
10591.91 277
10592.88 283
10593.85 284
10594.82 290
10595.80 305
10596.77 332
10597.74 310
10598.71 285
10599.68 332
10600.66 310
10601.63 287
10602.60 295
10603.57 324
10604.55 283
10605.52 331
10606.49 343
10607.46 301
10608.44 307
10609.41 276
10610.38 281
10611.35 273
10612.33 272
10613.30 293
10614.27 281
10615.24 264
10616.22 280
10617.19 280
10618.16 300
10619.14 302
10620.11 303
10621.08 303
10622.05 288
10623.03 340
10624.00 332
10624.97 328
10625.95 356
10626.92 333
10627.89 266
10628.87 313
10629.84 323
10630.81 323
10631.79 314
10632.76 360
10633.74 365
10634.71 345
10635.68 363
10636.66 400
10637.63 395
10638.60 425
10639.58 437
10640.55 424
10641.53 497
10642.50 435
10643.47 430
10644.45 453
10645.42 370
10646.40 373
10647.37 386
10648.35 326
10649.32 357
10650.29 290
10651.27 285
10652.24 301
10653.22 305
10654.19 283
10655.17 277
10656.14 319
10657.12 321
10658.09 305
10659.07 281
10660.04 275
10661.02 258
10661.99 244
10662.97 277
10663.94 266
10664.92 274
10665.89 275
10666.87 294
10667.84 337
10668.82 288
10669.79 277
10670.77 288
10671.74 314
10672.72 289
10673.69 302
10674.67 265
10675.65 251
10676.62 299
10677.60 287
10678.57 304
10679.55 306
10680.52 324
10681.50 296
10682.48 281
10683.45 294
10684.43 270
10685.40 281
10686.38 284
10687.36 320
10688.33 310
10689.31 341
10690.28 294
10691.26 294
10692.24 268
10693.21 251
10694.19 286
10695.17 274
10696.14 254
10697.12 284
10698.10 275
10699.07 275
10700.05 266
10701.03 267
10702.00 267
10702.98 294
10703.96 300
10704.93 299
10705.91 285
10706.89 287
10707.86 275
10708.84 280
10709.82 257
10710.80 286
10711.77 257
10712.75 251
10713.73 261
10714.70 281
10715.68 296
10716.66 283
10717.64 321
10718.61 289
10719.59 313
10720.57 330
10721.55 349
10722.53 333
10723.50 295
10724.48 273
10725.46 275
10726.44 273
10727.41 269
10728.39 280
10729.37 292
10730.35 252
10731.33 278
10732.31 283
10733.28 304
10734.26 288
10735.24 291
10736.22 289
10737.20 234
10738.17 266
10739.15 295
10740.13 271
10741.11 252
10742.09 259
10743.07 261
10744.05 248
10745.03 263
10746.00 275
10746.98 294
10747.96 304
10748.94 267
10749.92 282
10750.90 280
10751.88 275
10752.86 277
10753.84 279
10754.82 277
10755.79 249
10756.77 270
10757.75 284
10758.73 278
10759.71 255
10760.69 302
10761.67 281
10762.65 302
10763.63 274
10764.61 258
10765.59 297
10766.57 294
10767.55 308
10768.53 253
10769.51 278
10770.49 297
10771.47 310
10772.45 269
10773.43 290
10774.41 282
10775.39 285
10776.37 311
10777.35 315
10778.33 289
10779.31 277
10780.29 288
10781.27 289
10782.25 311
10783.23 305
10784.21 312
10785.19 265
10786.17 295
10787.15 346
10788.13 310
10789.12 255
10790.10 291
10791.08 323
10792.06 264
10793.04 278
10794.02 313
10795.00 323
10795.98 276
10796.96 290
10797.94 291
10798.93 274
10799.91 274
10800.89 278
10801.87 270
10802.85 293
10803.83 360
10804.81 296
10805.80 334
10806.78 355
10807.76 311
10808.74 340
10809.72 321
10810.70 348
10811.69 311
10812.67 353
10813.65 306
10814.63 300
10815.61 325
10816.59 305
10817.58 338
10818.56 348
10819.54 353
10820.52 331
10821.51 348
10822.49 324
10823.47 358
10824.45 294
10825.43 333
10826.42 356
10827.40 318
10828.38 342
10829.37 347
10830.35 341
10831.33 308
10832.31 335
10833.30 313
10834.28 316
10835.26 368
10836.24 340
10837.23 335
10838.21 361
10839.19 387
10840.18 357
10841.16 354
10842.14 346
10843.13 336
10844.11 331
10845.09 333
10846.08 354
10847.06 365
10848.04 336
10849.03 343
10850.01 404
10850.99 401
10851.98 346
10852.96 368
10853.94 353
10854.93 383
10855.91 386
10856.90 423
10857.88 396
10858.86 397
10859.85 350
10860.83 351
10861.82 375
10862.80 364
10863.78 318
10864.77 340
10865.75 411
10866.74 425
10867.72 419
10868.71 445
10869.69 383
10870.67 416
10871.66 391
10872.64 405
10873.63 459
10874.61 412
10875.60 410
10876.58 429
10877.57 428
10878.55 401
10879.54 386
10880.52 403
10881.51 450
10882.49 408
10883.48 483
10884.46 458
10885.45 443
10886.43 474
10887.42 460
10888.40 415
10889.39 436
10890.37 453
10891.36 502
10892.34 448
10893.33 414
10894.32 439
10895.30 479
10896.29 512
10897.27 473
10898.26 437
10899.24 471
10900.23 460
10901.22 517
10902.20 531
10903.19 555
10904.17 513
10905.16 547
10906.15 485
10907.13 498
10908.12 533
10909.10 526
10910.09 530
10911.08 536
10912.06 578
10913.05 554
10914.04 567
10915.02 552
10916.01 613
10917.00 644
10917.98 619
10918.97 626
10919.96 618
10920.94 596
10921.93 640
10922.92 645
10923.90 640
10924.89 602
10925.88 614
10926.86 604
10927.85 645
10928.84 615
10929.82 632
10930.81 654
10931.80 611
10932.79 625
10933.77 638
10934.76 688
10935.75 720
10936.74 708
10937.72 700
10938.71 669
10939.70 740
10940.69 699
10941.67 698
10942.66 754
10943.65 792
10944.64 769
10945.63 723
10946.61 735
10947.60 809
10948.59 791
10949.58 770
10950.57 844
10951.55 815
10952.54 876
10953.53 903
10954.52 972
10955.51 1013
10956.49 1093
10957.48 1177
10958.47 1242
10959.46 1234
10960.45 1374
10961.44 1412
10962.43 1421
10963.41 1380
10964.40 1165
10965.39 1084
10966.38 1086
10967.37 1119
10968.36 1085
10969.35 993
10970.34 945
10971.33 939
10972.31 909
10973.30 907
10974.29 892
10975.28 917
10976.27 862
10977.26 851
10978.25 881
10979.24 900
10980.23 851
10981.22 830
10982.21 843
10983.20 916
10984.19 932
10985.18 939
10986.17 938
10987.16 858
10988.15 854
10989.14 904
10990.13 931
10991.12 926
10992.11 954
10993.10 911
10994.09 956
10995.08 1133
10996.07 1261
10997.06 1379
10998.05 1591
10999.04 1683
11000.03 1827
11001.02 1991
11002.01 2002
11003.00 2197
11003.99 2005
11004.98 1917
11005.97 1818
11006.96 1674
11007.95 1458
11008.94 1203
11009.93 1160
11010.92 1112
11011.91 1102
11012.91 899
11013.90 878
11014.89 902
11015.88 788
11016.87 802
11017.86 817
11018.85 758
11019.84 745
11020.83 700
11021.83 679
11022.82 651
11023.81 664
11024.80 590
11025.79 593
11026.78 593
11027.77 643
11028.77 605
11029.76 624
11030.75 577
11031.74 583
11032.73 585
11033.72 598
11034.72 589
11035.71 580
11036.70 534
11037.69 572
11038.68 604
11039.68 557
11040.67 612
11041.66 605
11042.65 587
11043.65 549
11044.64 512
11045.63 530
11046.62 522
11047.62 548
11048.61 522
11049.60 471
11050.59 469
11051.59 502
11052.58 513
11053.57 495
11054.56 508
11055.56 487
11056.55 476
11057.54 473
11058.54 482
11059.53 473
11060.52 489
11061.51 459
11062.51 453
11063.50 497
11064.49 466
11065.49 507
11066.48 505
11067.47 477
11068.47 511
11069.46 518
11070.45 500
11071.45 480
11072.44 522
11073.44 471
11074.43 490
11075.42 490
11076.42 513
11077.41 463
11078.40 432
11079.40 448
11080.39 518
11081.39 519
11082.38 501
11083.37 554
11084.37 537
11085.36 510
11086.36 449
11087.35 493
11088.35 503
11089.34 491
11090.33 472
11091.33 533
11092.32 534
11093.32 568
11094.31 524
11095.31 450
11096.30 412
11097.30 429
11098.29 474
11099.29 503
11100.28 467
11101.28 473
11102.27 429
11103.27 427
11104.26 472
11105.26 527
11106.25 511
11107.25 443
11108.24 429
11109.24 440
11110.23 436
11111.23 435
11112.22 424
11113.22 403
11114.21 413
11115.21 472
11116.20 408
11117.20 381
11118.20 374
11119.19 373
11120.19 376
11121.18 362
11122.18 309
11123.17 341
11124.17 350
11125.17 390
11126.16 381
11127.16 402
11128.15 372
11129.15 377
11130.15 410
11131.14 420
11132.14 393
11133.14 374
11134.13 371
11135.13 399
11136.13 345
11137.12 366
11138.12 335
11139.11 371
11140.11 374
11141.11 355
11142.10 374
11143.10 326
11144.10 359
11145.10 367
11146.09 304
11147.09 330
11148.09 366
11149.08 395
11150.08 403
11151.08 393
11152.07 359
11153.07 350
11154.07 337
11155.07 354
11156.06 343
11157.06 345
11158.06 321
11159.06 282
11160.05 310
11161.05 314
11162.05 318
11163.05 339
11164.04 311
11165.04 298
11166.04 344
11167.04 325
11168.04 311
11169.03 334
11170.03 354
11171.03 322
11172.03 329
11173.03 321
11174.02 350
11175.02 320
11176.02 316
11177.02 313
11178.02 348
11179.02 316
11180.01 295
11181.01 297
11182.01 340
11183.01 355
11184.01 288
11185.01 329
11186.00 323
11187.00 346
11188.00 320
11189.00 341
11190.00 322
11191.00 357
11192.00 355
11193.00 360
11194.00 277
11195.00 332
11195.99 362
11196.99 354
11197.99 350
11198.99 325
11199.99 350
11200.99 344
11201.99 323
11202.99 293
11203.99 299
11204.99 299
11205.99 335
11206.99 304
11207.99 292
11208.99 320
11209.99 360
11210.99 321
11211.99 333
11212.99 308
11213.99 274
11214.99 328
11215.99 346
11216.99 319
11217.99 319
11218.99 294
11219.99 330
11220.99 271
11221.99 290
11222.99 283
11223.99 293
11224.99 281
11225.99 298
11226.99 306
11227.99 229
11228.99 276
11229.99 302
11230.99 329
11231.99 287
11232.99 308
11233.99 322
11235.00 294
11236.00 266
11237.00 313
11238.00 287
11239.00 311
11240.00 289
11241.00 283
11242.00 248
11243.00 311
11244.01 302
11245.01 311
11246.01 268
11247.01 285
11248.01 302
11249.01 304
11250.01 262
11251.02 284
11252.02 284
11253.02 306
11254.02 277
11255.02 304
11256.02 260
11257.03 267
11258.03 296
11259.03 262
11260.03 286
11261.03 303
11262.04 295
11263.04 305
11264.04 308
11265.04 293
11266.05 330
11267.05 275
11268.05 304
11269.05 286
11270.05 322
11271.06 321
11272.06 299
11273.06 280
11274.07 283
11275.07 298
11276.07 316
11277.07 315
11278.08 315
11279.08 274
11280.08 305
11281.08 330
11282.09 329
11283.09 314
11284.09 305
11285.10 317
11286.10 308
11287.10 284
11288.11 285
11289.11 312
11290.11 335
11291.12 319
11292.12 296
11293.12 292
11294.13 292
11295.13 270
11296.13 277
11297.14 299
11298.14 306
11299.15 305
11300.15 327
11301.15 347
11302.16 348
11303.16 364
11304.16 328
11305.17 340
11306.17 326
11307.18 313
11308.18 316
11309.19 363
11310.19 375
11311.19 444
11312.20 395
11313.20 452
11314.21 474
11315.21 442
11316.22 507
11317.22 517
11318.23 453
11319.23 485
11320.23 443
11321.24 371
11322.24 340
11323.25 349
11324.25 334
11325.26 272
11326.26 280
11327.27 296
11328.27 341
11329.28 329
11330.28 294
11331.29 302
11332.29 263
11333.30 307
11334.30 290
11335.31 258
11336.32 265
11337.32 292
11338.33 270
11339.33 248
11340.34 271
11341.34 298
11342.35 233
11343.35 271
11344.36 295
11345.37 287
11346.37 308
11347.38 297
11348.38 259
11349.39 251
11350.40 265
11351.40 263
11352.41 249
11353.41 281
11354.42 300
11355.43 278
11356.43 289
11357.44 257
11358.45 254
11359.45 275
11360.46 272
11361.46 309
11362.47 250
11363.48 287
11364.48 285
11365.49 260
11366.50 242
11367.51 266
11368.51 237
11369.52 233
11370.53 299
11371.53 278
11372.54 242
11373.55 263
11374.55 265
11375.56 257
11376.57 271
11377.58 262
11378.58 254
11379.59 260
11380.60 237
11381.60 307
11382.61 249
11383.62 258
11384.63 306
11385.63 333
11386.64 266
11387.65 256
11388.66 261
11389.67 276
11390.67 311
11391.68 313
11392.69 258
11393.70 247
11394.71 274
11395.71 252
11396.72 252
11397.73 293
11398.74 268
11399.75 269
11400.75 272
11401.76 247
11402.77 271
11403.78 267
11404.79 304
11405.80 239
11406.80 233
11407.81 276
11408.82 276
11409.83 236
11410.84 229
11411.85 245
11412.86 283
11413.87 292
11414.87 281
11415.88 254
11416.89 282
11417.90 290
11418.91 331
11419.92 274
11420.93 291
11421.94 273
11422.95 277
11423.96 285
11424.97 274
11425.98 294
11426.98 281
11427.99 246
11429.00 280
11430.01 283
11431.02 246
11432.03 279
11433.04 293
11434.05 275
11435.06 272
11436.07 255
11437.08 258
11438.09 228
11439.10 290
11440.11 269
11441.12 254
11442.13 253
11443.14 281
11444.15 270
11445.16 249
11446.17 243
11447.18 261
11448.19 287
11449.20 261
11450.21 266
11451.22 250
11452.23 311
11453.25 296
11454.26 262
11455.27 222
11456.28 231
11457.29 231
11458.30 267
11459.31 270
11460.32 284
11461.33 259
11462.34 269
11463.35 297
11464.36 283
11465.38 265
11466.39 237
11467.40 271
11468.41 268
11469.42 281
11470.43 258
11471.44 231
11472.46 264
11473.47 268
11474.48 276
11475.49 284
11476.50 261
11477.51 246
11478.52 249
11479.54 258
11480.55 283
11481.56 289
11482.57 296
11483.58 252
11484.60 280
11485.61 297
11486.62 260
11487.63 278
11488.64 255
11489.66 238
11490.67 242
11491.68 267
11492.69 256
11493.71 274
11494.72 271
11495.73 247
11496.74 241
11497.76 237
11498.77 255
11499.78 285
11500.79 276
11501.81 272
11502.82 297
11503.83 282
11504.84 312
11505.86 319
11506.87 272
11507.88 253
11508.90 232
11509.91 260
11510.92 251
11511.94 259
11512.95 233
11513.96 250
11514.98 275
11515.99 242
11517.00 243
11518.02 240
11519.03 263
11520.04 259
11521.06 225
11522.07 265
11523.08 300
11524.10 270
11525.11 224
11526.13 275
11527.14 269
11528.15 242
11529.17 281
11530.18 249
11531.20 264
11532.21 246
11533.22 249
11534.24 256
11535.25 270
11536.27 274
11537.28 272
11538.29 247
11539.31 243
11540.32 253
11541.34 233
11542.35 287
11543.37 302
11544.38 261
11545.40 297
11546.41 277
11547.43 281
11548.44 272
11549.46 265
11550.47 253
11551.49 265
11552.50 264
11553.52 268
11554.53 286
11555.55 240
11556.56 274
11557.58 275
11558.59 269
11559.61 280
11560.62 248
11561.64 266
11562.65 229
11563.67 250
11564.68 255
11565.70 250
11566.71 255
11567.73 268
11568.75 297
11569.76 271
11570.78 246
11571.79 265
11572.81 248
11573.83 250
11574.84 289
11575.86 331
11576.87 284
11577.89 266
11578.91 293
11579.92 266
11580.94 289
11581.95 332
11582.97 266
11583.99 272
11585.00 286
11586.02 307
11587.04 321
11588.05 288
11589.07 332
11590.09 300
11591.10 355
11592.12 347
11593.14 347
11594.15 323
11595.17 354
11596.19 323
11597.20 340
11598.22 375
11599.24 377
11600.25 397
11601.27 368
11602.29 441
11603.31 438
11604.32 463
11605.34 481
11606.36 485
11607.38 459
11608.39 498
11609.41 479
11610.43 441
11611.45 485
11612.46 410
11613.48 390
11614.50 311
11615.52 310
11616.53 319
11617.55 308
11618.57 287
11619.59 288
11620.61 283
11621.62 318
11622.64 294
11623.66 312
11624.68 301
11625.70 295
11626.71 257
11627.73 276
11628.75 284
11629.77 267
11630.79 256
11631.81 227
11632.82 248
11633.84 303
11634.86 242
11635.88 255
11636.90 256
11637.92 245
11638.94 262
11639.96 214
11640.97 221
11641.99 235
11643.01 252
11644.03 260
11645.05 286
11646.07 248
11647.09 231
11648.11 295
11649.13 259
11650.15 286
11651.17 264
11652.18 258
11653.20 279
11654.22 274
11655.24 245
11656.26 226
11657.28 239
11658.30 237
11659.32 229
11660.34 274
11661.36 292
11662.38 256
11663.40 228
11664.42 218
11665.44 236
11666.46 255
11667.48 294
11668.50 242
11669.52 219
11670.54 253
11671.56 240
11672.58 289
11673.60 281
11674.62 266
11675.64 250
11676.66 261
11677.68 293
11678.70 263
11679.72 291
11680.74 277
11681.77 249
11682.79 258
11683.81 251
11684.83 257
11685.85 291
11686.87 274
11687.89 247
11688.91 268
11689.93 265
11690.95 241
11691.97 240
11693.00 282
11694.02 307
11695.04 255
11696.06 230
11697.08 257
11698.10 263
11699.12 264
11700.14 278
11701.17 253
11702.19 274
11703.21 253
11704.23 261
11705.25 282
11706.27 277
11707.30 306
11708.32 289
11709.34 303
11710.36 291
11711.38 252
11712.41 256
11713.43 252
11714.45 220
11715.47 250
11716.49 240
11717.52 216
11718.54 232
11719.56 243
11720.58 286
11721.61 259
11722.63 264
11723.65 286
11724.67 251
11725.70 257
11726.72 285
11727.74 265
11728.76 273
11729.79 248
11730.81 285
11731.83 265
11732.86 285
11733.88 292
11734.90 273
11735.92 284
11736.95 274
11737.97 229
11738.99 265
11740.02 294
11741.04 248
11742.06 276
11743.09 292
11744.11 278
11745.13 263
11746.16 248
11747.18 250
11748.20 238
11749.23 244
11750.25 233
11751.27 268
11752.30 249
11753.32 278
11754.35 264
11755.37 248
11756.39 245
11757.42 257
11758.44 282
11759.47 265
11760.49 290
11761.51 251
11762.54 254
11763.56 227
11764.59 242
11765.61 219
11766.64 279
11767.66 277
11768.68 273
11769.71 265
11770.73 306
11771.76 275
11772.78 294
11773.81 270
11774.83 221
11775.86 285
11776.88 295
11777.91 295
11778.93 299
11779.96 285
11780.98 265
11782.01 273
11783.03 271
11784.06 271
11785.08 278
11786.11 306
11787.13 269
11788.16 286
11789.18 244
11790.21 309
11791.23 284
11792.26 276
11793.28 269
11794.31 274
11795.34 328
11796.36 294
11797.39 249
11798.41 252
11799.44 282
11800.46 320
11801.49 329
11802.52 300
11803.54 306
11804.57 304
11805.59 348
11806.62 295
11807.65 305
11808.67 310
11809.70 303
11810.73 292
11811.75 332
11812.78 293
11813.80 303
11814.83 334
11815.86 298
11816.88 263
11817.91 298
11818.94 333
11819.96 315
11820.99 322
11822.02 332
11823.04 331
11824.07 297
11825.10 292
11826.13 302
11827.15 289
11828.18 267
11829.21 287
11830.23 285
11831.26 336
11832.29 349
11833.32 331
11834.34 315
11835.37 311
11836.40 325
11837.42 316
11838.45 323
11839.48 300
11840.51 307
11841.54 317
11842.56 307
11843.59 342
11844.62 330
11845.65 327
11846.67 372
11847.70 353
11848.73 350
11849.76 353
11850.79 348
11851.81 389
11852.84 360
11853.87 364
11854.90 374
11855.93 359
11856.95 380
11857.98 377
11859.01 370
11860.04 390
11861.07 357
11862.10 396
11863.13 412
11864.15 429
11865.18 352
11866.21 379
11867.24 415
11868.27 437
11869.30 430
11870.33 439
11871.36 387
11872.38 392
11873.41 423
11874.44 408
11875.47 469
11876.50 445
11877.53 453
11878.56 497
11879.59 477
11880.62 462
11881.65 438
11882.68 476
11883.71 537
11884.74 522
11885.77 472
11886.80 456
11887.82 521
11888.85 518
11889.88 534
11890.91 541
11891.94 526
11892.97 586
11894.00 574
11895.03 502
11896.06 615
11897.09 601
11898.12 617
11899.15 571
11900.18 622
11901.21 688
11902.24 748
11903.27 662
11904.31 727
11905.34 795
11906.37 768
11907.40 696
11908.43 701
11909.46 749
11910.49 677
11911.52 633
11912.55 663
11913.58 634
11914.61 618
11915.64 656
11916.67 649
11917.70 635
11918.73 583
11919.77 637
11920.80 638
11921.83 600
11922.86 621
11923.89 633
11924.92 592
11925.95 681
11926.98 760
11928.02 766
11929.05 787
11930.08 891
11931.11 934
11932.14 1029
11933.17 1071
11934.21 1176
11935.24 1137
11936.27 1077
11937.30 1012
11938.33 1010
11939.36 911
11940.40 852
11941.43 738
11942.46 713
11943.49 672
11944.52 655
11945.56 605
11946.59 580
11947.62 571
11948.65 609
11949.69 560
11950.72 526
11951.75 585
11952.78 469
11953.82 475
11954.85 444
11955.88 479
11956.91 469
11957.95 443
11958.98 461
11960.01 449
11961.04 432
11962.08 504
11963.11 456
11964.14 481
11965.18 423
11966.21 461
11967.24 428
11968.27 448
11969.31 477
11970.34 445
11971.37 455
11972.41 404
11973.44 422
11974.47 424
11975.51 427
11976.54 447
11977.58 458
11978.61 436
11979.64 406
11980.68 456
11981.71 484
11982.74 439
11983.78 420
11984.81 427
11985.85 423
11986.88 425
11987.91 400
11988.95 403
11989.98 433
11991.02 458
11992.05 474
11993.08 474
11994.12 448
11995.15 451
11996.19 422
11997.22 411
11998.26 430
11999.29 458
12000.32 436
12001.36 444
12002.39 433
12003.43 476
12004.46 485
12005.50 488
12006.53 442
12007.57 447
12008.60 483
12009.64 459
12010.67 452
12011.71 405
12012.74 444
12013.78 511
12014.81 532
12015.85 484
12016.88 522
12017.92 552
12018.95 524
12019.99 482
12021.02 462
12022.06 449
12023.10 489
12024.13 476
12025.17 479
12026.20 536
12027.24 459
12028.27 497
12029.31 545
12030.34 500
12031.38 505
12032.42 533
12033.45 507
12034.49 482
12035.52 458
12036.56 490
12037.60 548
12038.63 493
12039.67 505
12040.71 491
12041.74 502
12042.78 465
12043.81 431
12044.85 493
12045.89 493
12046.92 508
12047.96 516
12049.00 457
12050.03 453
12051.07 502
12052.11 520
12053.14 563
12054.18 537
12055.22 516
12056.25 516
12057.29 442
12058.33 489
12059.37 518
12060.40 511
12061.44 538
12062.48 553
12063.51 535
12064.55 479
12065.59 558
12066.63 524
12067.66 501
12068.70 482
12069.74 516
12070.78 543
12071.81 547
12072.85 579
12073.89 576
12074.93 561
12075.97 567
12077.00 606
12078.04 588
12079.08 549
12080.12 590
12081.15 584
12082.19 529
12083.23 521
12084.27 567
12085.31 615
12086.35 569
12087.38 587
12088.42 611
12089.46 616
12090.50 630
12091.54 627
12092.58 619
12093.61 639
12094.65 614
12095.69 670
12096.73 661
12097.77 695
12098.81 735
12099.85 753
12100.89 817
12101.92 855
12102.96 904
12104.00 927
12105.04 956
12106.08 1004
12107.12 965
12108.16 945
12109.20 911
12110.24 929
12111.28 833
12112.32 742
12113.36 663
12114.39 618
12115.43 619
12116.47 639
12117.51 589
12118.55 542
12119.59 501
12120.63 523
12121.67 503
12122.71 438
12123.75 469
12124.79 435
12125.83 473
12126.87 429
12127.91 444
12128.95 382
12129.99 393
12131.03 418
12132.07 424
12133.11 386
12134.15 398
12135.19 404
12136.23 405
12137.27 379
12138.31 430
12139.35 406
12140.40 413
12141.44 389
12142.48 382
12143.52 390
12144.56 408
12145.60 421
12146.64 381
12147.68 331
12148.72 361
12149.76 382
12150.80 390
12151.84 414
12152.89 381
12153.93 376
12154.97 324
12156.01 325
12157.05 354
12158.09 394
12159.13 417
12160.17 361
12161.22 319
12162.26 302
12163.30 363
12164.34 361
12165.38 360
12166.42 366
12167.47 367
12168.51 402
12169.55 356
12170.59 328
12171.63 351
12172.67 384
12173.72 409
12174.76 368
12175.80 375
12176.84 325
12177.89 356
12178.93 384
12179.97 402
12181.01 368
12182.05 376
12183.10 369
12184.14 403
12185.18 381
12186.22 360
12187.27 391
12188.31 405
12189.35 399
12190.39 346
12191.44 348
12192.48 344
12193.52 339
12194.57 373
12195.61 365
12196.65 363
12197.69 417
12198.74 370
12199.78 357
12200.82 366
12201.87 364
12202.91 362
12203.95 353
12205.00 349
12206.04 338
12207.08 337
12208.13 374
12209.17 383
12210.21 384
12211.26 361
12212.30 392
12213.35 355
12214.39 358
12215.43 375
12216.48 324
12217.52 326
12218.56 360
12219.61 375
12220.65 378
12221.70 343
12222.74 392
12223.78 375
12224.83 367
12225.87 430
12226.92 369
12227.96 357
12229.01 378
12230.05 334
12231.10 372
12232.14 383
12233.18 364
12234.23 413
12235.27 330
12236.32 331
12237.36 320
12238.41 343
12239.45 368
12240.50 382
12241.54 339
12242.59 279
12243.63 295
12244.68 285
12245.72 336
12246.77 325
12247.81 347
12248.86 360
12249.90 337
12250.95 302
12251.99 324
12253.04 333
12254.08 367
12255.13 329
12256.18 312
12257.22 392
12258.27 342
12259.31 325
12260.36 322
12261.40 311
12262.45 323
12263.50 302
12264.54 308
12265.59 276
12266.63 276
12267.68 276
12268.73 328
12269.77 325
12270.82 284
12271.86 319
12272.91 306
12273.96 296
12275.00 268
12276.05 261
12277.10 306
12278.14 332
12279.19 293
12280.23 298
12281.28 293
12282.33 301
12283.37 278
12284.42 308
12285.47 384
12286.52 354
12287.56 314
12288.61 316
12289.66 264
12290.70 310
12291.75 294
12292.80 334
12293.84 322
12294.89 266
12295.94 263
12296.99 271
12298.03 271
12299.08 272
12300.13 259
12301.18 292
12302.22 295
12303.27 282
12304.32 286
12305.37 285
12306.41 291
12307.46 264
12308.51 303
12309.56 298
12310.60 323
12311.65 317
12312.70 300
12313.75 304
12314.80 314
12315.84 302
12316.89 296
12317.94 262
12318.99 250
12320.04 272
12321.09 287
12322.13 266
12323.18 267
12324.23 258
12325.28 268
12326.33 303
12327.38 306
12328.42 283
12329.47 246
12330.52 270
12331.57 291
12332.62 264
12333.67 268
12334.72 272
12335.77 262
12336.82 279
12337.86 298
12338.91 303
12339.96 267
12341.01 282
12342.06 266
12343.11 284
12344.16 285
12345.21 282
12346.26 304
12347.31 288
12348.36 281
12349.41 298
12350.46 312
12351.51 296
12352.56 295
12353.60 279
12354.65 269
12355.70 269
12356.75 237
12357.80 262
12358.85 272
12359.90 299
12360.95 248
12362.00 259
12363.05 276
12364.10 242
12365.15 252
12366.20 258
12367.25 260
12368.31 268
12369.36 271
12370.41 338
12371.46 307
12372.51 275
12373.56 335
12374.61 304
12375.66 293
12376.71 336
12377.76 258
12378.81 305
12379.86 297
12380.91 287
12381.96 284
12383.01 290
12384.07 326
12385.12 269
12386.17 309
12387.22 297
12388.27 271
12389.32 320
12390.37 267
12391.42 273
12392.47 262
12393.53 266
12394.58 294
12395.63 310
12396.68 324
12397.73 290
12398.78 292
12399.84 262
12400.89 291
12401.94 324
12402.99 307
12404.04 299
12405.09 296
12406.15 302
12407.20 267
12408.25 275
12409.30 335
12410.35 287
12411.41 286
12412.46 282
12413.51 298
12414.56 320
12415.62 316
12416.67 355
12417.72 312
12418.77 283
12419.83 326
12420.88 270
12421.93 298
12422.98 309
12424.04 312
12425.09 300
12426.14 311
12427.19 327
12428.25 303
12429.30 314
12430.35 343
12431.41 291
12432.46 303
12433.51 325
12434.57 293
12435.62 326
12436.67 331
12437.72 350
12438.78 347
12439.83 308
12440.88 312
12441.94 331
12442.99 317
12444.05 294
12445.10 329
12446.15 290
12447.21 297
12448.26 340
12449.31 329
12450.37 316
12451.42 369
12452.48 352
12453.53 340
12454.58 364
12455.64 332
12456.69 343
12457.75 340
12458.80 321
12459.85 337
12460.91 356
12461.96 391
12463.02 363
12464.07 385
12465.13 393
12466.18 423
12467.23 389
12468.29 404
12469.34 445
12470.40 420
12471.45 425
12472.51 477
12473.56 537
12474.62 540
12475.67 587
12476.73 666
12477.78 737
12478.84 770
12479.89 783
12480.95 794
12482.00 767
12483.06 758
12484.11 734
12485.17 696
12486.22 595
12487.28 585
12488.33 492
12489.39 551
12490.45 488
12491.50 406
12492.56 413
12493.61 417
12494.67 425
12495.72 367
12496.78 340
12497.84 358
12498.89 356
12499.95 351
12501.00 390
12502.06 379
12503.11 368
12504.17 339
12505.23 357
12506.28 315
12507.34 371
12508.40 325
12509.45 366
12510.51 321
12511.56 289
12512.62 329
12513.68 362
12514.73 358
12515.79 305
12516.85 334
12517.90 337
12518.96 330
12520.02 318
12521.07 289
12522.13 274
12523.19 293
12524.24 318
12525.30 328
12526.36 287
12527.42 311
12528.47 352
12529.53 334
12530.59 351
12531.64 330
12532.70 361
12533.76 321
12534.82 349
12535.87 310
12536.93 295
12537.99 314
12539.05 351
12540.10 338
12541.16 343
12542.22 327
12543.28 326
12544.34 328
12545.39 332
12546.45 358
12547.51 355
12548.57 378
12549.62 329
12550.68 335
12551.74 392
12552.80 414
12553.86 378
12554.92 378
12555.97 458
12557.03 472
12558.09 459
12559.15 463
12560.21 437
12561.27 432
12562.32 443
12563.38 407
12564.44 405
12565.50 395
12566.56 408
12567.62 387
12568.68 361
12569.74 382
12570.79 356
12571.85 336
12572.91 340
12573.97 314
12575.03 344
12576.09 369
12577.15 356
12578.21 375
12579.27 354
12580.33 381
12581.39 385
12582.45 359
12583.50 338
12584.56 389
12585.62 340
12586.68 367
12587.74 332
12588.80 317
12589.86 346
12590.92 325
12591.98 343
12593.04 300
12594.10 329
12595.16 345
12596.22 300
12597.28 295
12598.34 320
12599.40 295
12600.46 308
12601.52 255
12602.58 296
12603.64 348
12604.70 342
12605.76 356
12606.82 294
12607.88 311
12608.94 305
12610.01 292
12611.07 314
12612.13 328
12613.19 292
12614.25 281
12615.31 286
12616.37 318
12617.43 332
12618.49 345
12619.55 332
12620.61 372
12621.67 352
12622.74 374
12623.80 326
12624.86 316
12625.92 332
12626.98 293
12628.04 323
12629.10 344
12630.16 330
12631.23 343
12632.29 357
12633.35 333
12634.41 319
12635.47 301
12636.53 270
12637.60 287
12638.66 316
12639.72 301
12640.78 292
12641.84 298
12642.90 321
12643.97 289
12645.03 296
12646.09 299
12647.15 317
12648.22 307
12649.28 246
12650.34 286
12651.40 306
12652.46 290
12653.53 321
12654.59 311
12655.65 307
12656.71 270
12657.78 279
12658.84 275
12659.90 301
12660.96 282
12662.03 263
12663.09 276
12664.15 288
12665.22 304
12666.28 317
12667.34 288
12668.41 274
12669.47 280
12670.53 296
12671.59 256
12672.66 268
12673.72 300
12674.78 286
12675.85 249
12676.91 252
12677.97 269
12679.04 257
12680.10 281
12681.16 284
12682.23 294
12683.29 287
12684.36 301
12685.42 312
12686.48 263
12687.55 261
12688.61 255
12689.67 300
12690.74 279
12691.80 294
12692.87 316
12693.93 322
12695.00 296
12696.06 282
12697.12 299
12698.19 325
12699.25 305
12700.32 317
12701.38 336
12702.45 334
12703.51 280
12704.57 333
12705.64 348
12706.70 331
12707.77 315
12708.83 325
12709.90 299
12710.96 289
12712.03 319
12713.09 354
12714.16 330
12715.22 329
12716.29 293
12717.35 322
12718.42 309
12719.48 313
12720.55 363
12721.61 320
12722.68 332
12723.74 291
12724.81 298
12725.87 300
12726.94 289
12728.01 298
12729.07 286
12730.14 288
12731.20 352
12732.27 314
12733.33 302
12734.40 281
12735.47 271
12736.53 332
12737.60 296
12738.66 309
12739.73 312
12740.80 355
12741.86 352
12742.93 326
12743.99 290
12745.06 290
12746.13 296
12747.19 303
12748.26 296
12749.33 270
12750.39 276
12751.46 324
12752.53 305
12753.59 295
12754.66 296
12755.73 238
12756.79 221
12757.86 246
12758.93 286
12759.99 285
12761.06 277
12762.13 272
12763.19 272
12764.26 262
12765.33 275
12766.39 253
12767.46 284
12768.53 274
12769.60 310
12770.66 276
12771.73 264
12772.80 255
12773.87 245
12774.93 255
12776.00 241
12777.07 237
12778.14 245
12779.20 226
12780.27 250
12781.34 276
12782.41 264
12783.47 279
12784.54 257
12785.61 275
12786.68 248
12787.75 266
12788.81 268
12789.88 307
12790.95 291
12792.02 261
12793.09 259
12794.16 276
12795.22 260
12796.29 225
12797.36 256
12798.43 265
12799.50 284
12800.57 273
12801.64 254
12802.70 247
12803.77 230
12804.84 256
12805.91 267
12806.98 236
12808.05 289
12809.12 255
12810.19 245
12811.25 262
12812.32 261
12813.39 246
12814.46 244
12815.53 243
12816.60 268
12817.67 234
12818.74 233
12819.81 273
12820.88 287
12821.95 244
12823.02 271
12824.09 231
12825.16 254
12826.23 230
12827.30 262
12828.36 233
12829.43 241
12830.50 231
12831.57 249
12832.64 227
12833.71 214
12834.78 220
12835.85 210
12836.92 288
12837.99 284
12839.06 214
12840.13 260
12841.21 271
12842.28 260
12843.35 225
12844.42 241
12845.49 228
12846.56 216
12847.63 245
12848.70 206
12849.77 216
12850.84 228
12851.91 240
12852.98 222
12854.05 256
12855.12 244
12856.19 263
12857.26 239
12858.34 212
12859.41 237
12860.48 243
12861.55 248
12862.62 251
12863.69 237
12864.76 222
12865.83 247
12866.91 214
12867.98 211
12869.05 265
12870.12 247
12871.19 254
12872.26 235
12873.33 231
12874.41 240
12875.48 247
12876.55 224
12877.62 247
12878.69 216
12879.76 221
12880.84 218
12881.91 262
12882.98 251
12884.05 252
12885.12 237
12886.20 244
12887.27 202
12888.34 228
12889.41 222
12890.49 200
12891.56 220
12892.63 230
12893.70 250
12894.78 216
12895.85 214
12896.92 264
12897.99 246
12899.07 251
12900.14 267
12901.21 269
12902.28 243
12903.36 257
12904.43 263
12905.50 232
12906.58 241
12907.65 263
12908.72 246
12909.80 233
12910.87 204
12911.94 218
12913.02 207
12914.09 207
12915.16 226
12916.24 236
12917.31 233
12918.38 219
12919.46 183
12920.53 207
12921.60 218
12922.68 235
12923.75 231
12924.82 253
12925.90 242
12926.97 211
12928.05 248
12929.12 223
12930.19 194
12931.27 184
12932.34 236
12933.42 251
12934.49 242
12935.56 204
12936.64 213
12937.71 219
12938.79 217
12939.86 210
12940.94 211
12942.01 217
12943.08 229
12944.16 233
12945.23 225
12946.31 218
12947.38 250
12948.46 239
12949.53 246
12950.61 243
12951.68 222
12952.76 224
12953.83 252
12954.91 220
12955.98 213
12957.06 233
12958.13 241
12959.21 237
12960.28 198
12961.36 245
12962.43 246
12963.51 237
12964.58 241
12965.66 241
12966.74 231
12967.81 246
12968.89 266
12969.96 255
12971.04 255
12972.11 265
12973.19 272
12974.27 252
12975.34 204
12976.42 210
12977.49 218
12978.57 267
12979.65 246
12980.72 249
12981.80 237
12982.87 231
12983.95 247
12985.03 243
12986.10 238
12987.18 270
12988.26 247
12989.33 243
12990.41 231
12991.48 258
12992.56 248
12993.64 258
12994.71 253
12995.79 253
12996.87 232
12997.94 252
12999.02 273
13000.10 232
13001.18 248
13002.25 264
13003.33 251
13004.41 249
13005.48 250
13006.56 257
13007.64 250
13008.72 227
13009.79 274
13010.87 282
13011.95 282
13013.02 263
13014.10 231
13015.18 234
13016.26 207
13017.33 240
13018.41 244
13019.49 251
13020.57 227
13021.65 243
13022.72 270
13023.80 247
13024.88 258
13025.96 248
13027.04 247
13028.11 231
13029.19 232
13030.27 249
13031.35 263
13032.43 235
13033.50 245
13034.58 234
13035.66 239
13036.74 266
13037.82 278
13038.90 273
13039.98 283
13041.05 277
13042.13 246
13043.21 244
13044.29 251
13045.37 226
13046.45 260
13047.53 247
13048.61 216
13049.68 269
13050.76 226
13051.84 250
13052.92 219
13054.00 230
13055.08 275
13056.16 267
13057.24 274
13058.32 246
13059.40 257
13060.48 230
13061.56 251
13062.64 240
13063.71 266
13064.79 276
13065.87 237
13066.95 287
13068.03 259
13069.11 277
13070.19 261
13071.27 247
13072.35 226
13073.43 257
13074.51 273
13075.59 304
13076.67 282
13077.75 273
13078.83 270
13079.91 227
13080.99 245
13082.07 284
13083.15 270
13084.23 258
13085.31 275
13086.40 264
13087.48 280
13088.56 244
13089.64 253
13090.72 231
13091.80 258
13092.88 291
13093.96 289
13095.04 248
13096.12 218
13097.20 222
13098.28 230
13099.36 252
13100.45 230
13101.53 214
13102.61 268
13103.69 260
13104.77 264
13105.85 249
13106.93 247
13108.01 217
13109.10 268
13110.18 245
13111.26 233
13112.34 244
13113.42 281
13114.50 271
13115.58 246
13116.67 273
13117.75 258
13118.83 254
13119.91 281
13120.99 282
13122.08 207
13123.16 233
13124.24 277
13125.32 259
13126.40 252
13127.49 285
13128.57 292
13129.65 266
13130.73 249
13131.82 243
13132.90 260
13133.98 254
13135.06 271
13136.15 304
13137.23 248
13138.31 267
13139.39 308
13140.48 271
13141.56 234
13142.64 237
13143.72 282
13144.81 256
13145.89 272
13146.97 259
13148.06 232
13149.14 260
13150.22 264
13151.31 273
13152.39 270
13153.47 263
13154.56 283
13155.64 257
13156.72 305
13157.81 271
13158.89 236
13159.97 268
13161.06 278
13162.14 236
13163.22 259
13164.31 277
13165.39 283
13166.47 300
13167.56 262
13168.64 288
13169.73 271
13170.81 271
13171.89 297
13172.98 301
13174.06 311
13175.15 291
13176.23 276
13177.31 305
13178.40 284
13179.48 298
13180.57 265
13181.65 293
13182.74 274
13183.82 293
13184.91 290
13185.99 273
13187.07 278
13188.16 278
13189.24 336
13190.33 312
13191.41 313
13192.50 317
13193.58 299
13194.67 274
13195.75 332
13196.84 330
13197.92 340
13199.01 307
13200.09 296
13201.18 313
13202.26 317
13203.35 335
13204.44 271
13205.52 268
13206.61 290
13207.69 302
13208.78 274
13209.86 276
13210.95 302
13212.03 301
13213.12 311
13214.21 283
13215.29 250
13216.38 280
13217.46 305
13218.55 252
13219.63 302
13220.72 286
13221.81 309
13222.89 309
13223.98 294
13225.07 305
13226.15 318
13227.24 268
13228.32 242
13229.41 275
13230.50 279
13231.58 275
13232.67 282
13233.76 285
13234.84 314
13235.93 289
13237.02 310
13238.10 307
13239.19 290
13240.28 290
13241.36 322
13242.45 315
13243.54 320
13244.62 311
13245.71 321
13246.80 367
13247.89 320
13248.97 329
13250.06 314
13251.15 306
13252.23 311
13253.32 325
13254.41 339
13255.50 300
13256.58 303
13257.67 327
13258.76 338
13259.85 352
13260.94 344
13262.02 388
13263.11 377
13264.20 322
13265.29 348
13266.37 317
13267.46 331
13268.55 350
13269.64 372
13270.73 368
13271.81 329
13272.90 346
13273.99 366
13275.08 375
13276.17 364
13277.26 381
13278.34 410
13279.43 357
13280.52 357
13281.61 365
13282.70 392
13283.79 398
13284.88 385
13285.96 409
13287.05 384
13288.14 410
13289.23 386
13290.32 358
13291.41 427
13292.50 397
13293.59 385
13294.68 387
13295.76 413
13296.85 416
13297.94 423
13299.03 406
13300.12 405
13301.21 410
13302.30 391
13303.39 415
13304.48 440
13305.57 424
13306.66 418
13307.75 451
13308.84 436
13309.93 497
13311.02 456
13312.11 441
13313.20 491
13314.29 492
13315.38 529
13316.47 510
13317.56 457
13318.65 451
13319.74 481
13320.83 511
13321.92 478
13323.01 419
13324.10 460
13325.19 436
13326.28 439
13327.37 449
13328.46 479
13329.55 518
13330.64 501
13331.73 507
13332.82 493
13333.91 528
13335.00 539
13336.09 474
13337.18 540
13338.27 548
13339.37 540
13340.46 465
13341.55 501
13342.64 515
13343.73 508
13344.82 523
13345.91 525
13347.00 520
13348.09 548
13349.19 531
13350.28 525
13351.37 499
13352.46 536
13353.55 548
13354.64 559
13355.73 549
13356.83 529
13357.92 526
13359.01 515
13360.10 528
13361.19 552
13362.28 577
13363.38 648
13364.47 594
13365.56 603
13366.65 626
13367.74 682
13368.84 714
13369.93 668
13371.02 681
13372.11 655
13373.21 642
13374.30 670
13375.39 648
13376.48 600
13377.58 573
13378.67 615
13379.76 604
13380.85 573
13381.95 524
13383.04 543
13384.13 523
13385.22 490
13386.32 494
13387.41 471
13388.50 497
13389.60 475
13390.69 472
13391.78 466
13392.87 470
13393.97 492
13395.06 472
13396.15 454
13397.25 440
13398.34 431
13399.43 467
13400.53 460
13401.62 428
13402.71 419
13403.81 413
13404.90 412
13406.00 426
13407.09 425
13408.18 430
13409.28 448
13410.37 422
13411.46 406
13412.56 423
13413.65 449
13414.75 450
13415.84 440
13416.93 442
13418.03 449
13419.12 452
13420.22 453
13421.31 438
13422.41 422
13423.50 456
13424.59 436
13425.69 420
13426.78 388
13427.88 399
13428.97 423
13430.07 448
13431.16 419
13432.26 440
13433.35 449
13434.45 484
13435.54 474
13436.64 477
13437.73 434
13438.82 446
13439.92 459
13441.02 461
13442.11 458
13443.21 484
13444.30 462
13445.40 415
13446.49 463
13447.59 465
13448.68 536
13449.78 467
13450.87 494
13451.97 499
13453.06 542
13454.16 514
13455.25 560
13456.35 555
13457.45 626
13458.54 584
13459.64 606
13460.73 565
13461.83 577
13462.93 564
13464.02 594
13465.12 563
13466.21 621
13467.31 569
13468.41 660
13469.50 644
13470.60 614
13471.70 616
13472.79 669
13473.89 616
13474.98 587
13476.08 581
13477.18 630
13478.27 580
13479.37 551
13480.47 555
13481.56 581
13482.66 650
13483.76 612
13484.85 611
13485.95 613
13487.05 607
13488.15 611
13489.24 651
13490.34 631
13491.44 628
13492.53 648
13493.63 682
13494.73 654
13495.83 701
13496.92 726
13498.02 758
13499.12 771
13500.22 787
13501.31 797
13502.41 857
13503.51 834
13504.61 813
13505.70 869
13506.80 890
13507.90 945
13509.00 909
13510.09 857
13511.19 771
13512.29 787
13513.39 732
13514.49 707
13515.58 706
13516.68 647
13517.78 609
13518.88 611
13519.98 595
13521.08 568
13522.17 536
13523.27 561
13524.37 555
13525.47 500
13526.57 562
13527.67 503
13528.77 461
13529.86 487
13530.96 487
13532.06 466
13533.16 420
13534.26 505
13535.36 484
13536.46 468
13537.56 457
13538.66 421
13539.75 453
13540.85 429
13541.95 447
13543.05 499
13544.15 411
13545.25 389
13546.35 398
13547.45 408
13548.55 389
13549.65 407
13550.75 405
13551.85 404
13552.95 424
13554.05 403
13555.15 415
13556.25 407
13557.35 405
13558.45 433
13559.55 416
13560.65 399
13561.75 412
13562.85 360
13563.95 363
13565.05 371
13566.15 405
13567.25 396
13568.35 378
13569.45 368
13570.55 350
13571.65 414
13572.75 405
13573.85 374
13574.95 360
13576.05 375
13577.15 398
13578.25 412
13579.35 405
13580.45 387
13581.55 394
13582.65 421
13583.75 416
13584.86 365
13585.96 354
13587.06 351
13588.16 333
13589.26 378
13590.36 364
13591.46 379
13592.56 380
13593.66 411
13594.77 388
13595.87 368
13596.97 389
13598.07 354
13599.17 346
13600.27 400
13601.37 368
13602.48 343
13603.58 360
13604.68 367
13605.78 386
13606.88 382
13607.99 339
13609.09 370
13610.19 427
13611.29 409
13612.39 375
13613.50 368
13614.60 349
13615.70 421
13616.80 369
13617.90 334
13619.01 339
13620.11 407
13621.21 406
13622.31 361
13623.42 340
13624.52 365
13625.62 384
13626.72 399
13627.83 378
13628.93 349
13630.03 386
13631.13 397
13632.24 376
13633.34 344
13634.44 336
13635.55 356
13636.65 371
13637.75 363
13638.86 332
13639.96 319
13641.06 332
13642.17 363
13643.27 315
13644.37 375
13645.48 375
13646.58 373
13647.68 327
13648.79 345
13649.89 343
13650.99 365
13652.10 363
13653.20 336
13654.30 347
13655.41 331
13656.51 307
13657.62 330
13658.72 345
13659.82 324
13660.93 375
13662.03 383
13663.14 363
13664.24 310
13665.34 340
13666.45 333
13667.55 357
13668.66 304
13669.76 338
13670.87 350
13671.97 331
13673.07 331
13674.18 321
13675.28 369
13676.39 368
13677.49 349
13678.60 342
13679.70 305
13680.81 328
13681.91 347
13683.02 364
13684.12 335
13685.23 339
13686.33 334
13687.44 351
13688.54 315
13689.65 275
13690.75 304
13691.86 320
13692.96 349
13694.07 369
13695.17 334
13696.28 356
13697.39 357
13698.49 378
13699.60 364
13700.70 367
13701.81 371
13702.91 369
13704.02 403
13705.13 372
13706.23 349
13707.34 346
13708.44 362
13709.55 381
13710.65 375
13711.76 391
13712.87 387
13713.97 416
13715.08 342
13716.19 332
13717.29 385
13718.40 372
13719.50 381
13720.61 420
13721.72 391
13722.82 386
13723.93 421
13725.04 412
13726.14 427
13727.25 459
13728.36 478
13729.46 439
13730.57 449
13731.68 433
13732.78 454
13733.89 453
13735.00 425
13736.11 468
13737.21 458
13738.32 432
13739.43 446
13740.53 502
13741.64 476
13742.75 464
13743.86 486
13744.96 486
13746.07 546
13747.18 489
13748.29 432
13749.39 484
13750.50 479
13751.61 531
13752.72 518
13753.82 524
13754.93 515
13756.04 547
13757.15 532
13758.26 600
13759.36 602
13760.47 604
13761.58 595
13762.69 562
13763.80 629
13764.91 661
13766.01 637
13767.12 700
13768.23 728
13769.34 757
13770.45 763
13771.56 932
13772.66 946
13773.77 918
13774.88 955
13775.99 986
13777.10 962
13778.21 1018
13779.32 978
13780.42 958
13781.53 860
13782.64 877
13783.75 837
13784.86 752
13785.97 727
13787.08 651
13788.19 638
13789.30 637
13790.41 554
13791.52 590
13792.63 574
13793.73 551
13794.84 493
13795.95 481
13797.06 503
13798.17 489
13799.28 493
13800.39 465
13801.50 430
13802.61 462
13803.72 426
13804.83 389
13805.94 425
13807.05 407
13808.16 435
13809.27 460
13810.38 437
13811.49 435
13812.60 393
13813.71 404
13814.82 422
13815.93 433
13817.04 416
13818.15 372
13819.26 391
13820.37 359
13821.48 354
13822.59 329
13823.71 332
13824.82 357
13825.93 369
13827.04 352
13828.15 319
13829.26 338
13830.37 352
13831.48 358
13832.59 342
13833.70 342
13834.81 373
13835.92 350
13837.04 349
13838.15 336
13839.26 358
13840.37 379
13841.48 351
13842.59 343
13843.70 309
13844.81 329
13845.93 331
13847.04 325
13848.15 379
13849.26 381
13850.37 343
13851.48 344
13852.60 334
13853.71 371
13854.82 317
13855.93 347
13857.04 317
13858.16 356
13859.27 378
13860.38 366
13861.49 388
13862.60 382
13863.72 400
13864.83 388
13865.94 373
13867.05 354
13868.17 359
13869.28 401
13870.39 378
13871.50 368
13872.62 357
13873.73 357
13874.84 347
13875.95 413
13877.07 347
13878.18 372
13879.29 385
13880.40 390
13881.52 371
13882.63 383
13883.74 407
13884.86 396
13885.97 401
13887.08 355
13888.20 377
13889.31 416
13890.42 391
13891.54 337
13892.65 368
13893.76 415
13894.88 381
13895.99 411
13897.10 425
13898.22 453
13899.33 422
13900.44 325
13901.56 407
13902.67 392
13903.79 385
13904.90 356
13906.01 336
13907.13 376
13908.24 376
13909.36 336
13910.47 324
13911.58 326
13912.70 372
13913.81 366
13914.93 304
13916.04 355
13917.16 382
13918.27 345
13919.38 295
13920.50 356
13921.61 312
13922.73 338
13923.84 342
13924.96 363
13926.07 348
13927.19 348
13928.30 309
13929.42 304
13930.53 322
13931.65 321
13932.76 331
13933.88 319
13934.99 340
13936.11 323
13937.22 326
13938.34 319
13939.45 356
13940.57 374
13941.68 367
13942.80 338
13943.91 325
13945.03 323
13946.14 319
13947.26 286
13948.38 317
13949.49 347
13950.61 320
13951.72 334
13952.84 368
13953.95 349
13955.07 336
13956.19 338
13957.30 317
13958.42 336
13959.53 307
13960.65 362
13961.77 364
13962.88 356
13964.00 332
13965.11 334
13966.23 317
13967.35 302
13968.46 314
13969.58 317
13970.70 315
13971.81 364
13972.93 312
13974.05 315
13975.16 323
13976.28 352
13977.40 367
13978.51 313
13979.63 307
13980.75 301
13981.86 351
13982.98 303
13984.10 298
13985.22 272
13986.33 319
13987.45 339
13988.57 351
13989.68 347
13990.80 286
13991.92 328
13993.04 337
13994.15 295
13995.27 321
13996.39 366
13997.51 332
13998.62 321
13999.74 292
14000.86 296
14001.98 329
14003.10 313
14004.21 299
14005.33 287
14006.45 304
14007.57 315
14008.68 316
14009.80 323
14010.92 294
14012.04 267
14013.16 288
14014.28 329
14015.39 328
14016.51 290
14017.63 302
14018.75 296
14019.87 298
14020.99 312
14022.10 302
14023.22 324
14024.34 298
14025.46 335
14026.58 276
14027.70 296
14028.82 298
14029.94 327
14031.05 342
14032.17 317
14033.29 293
14034.41 324
14035.53 321
14036.65 346
14037.77 308
14038.89 297
14040.01 333
14041.13 330
14042.25 357
14043.37 334
14044.49 367
14045.60 348
14046.72 311
14047.84 368
14048.96 363
14050.08 383
14051.20 386
14052.32 334
14053.44 350
14054.56 355
14055.68 408
14056.80 390
14057.92 358
14059.04 391
14060.16 443
14061.28 428
14062.40 384
14063.52 385
14064.64 420
14065.76 397
14066.88 420
14068.00 438
14069.12 419
14070.25 441
14071.37 452
14072.49 406
14073.61 403
14074.73 454
14075.85 437
14076.97 509
14078.09 474
14079.21 478
14080.33 451
14081.45 493
14082.57 488
14083.69 482
14084.82 513
14085.94 535
14087.06 516
14088.18 494
14089.30 534
14090.42 539
14091.54 560
14092.66 601
14093.79 529
14094.91 593
14096.03 583
14097.15 640
14098.27 645
14099.39 683
14100.52 668
14101.64 656
14102.76 699
14103.88 710
14105.00 661
14106.12 590
14107.25 567
14108.37 564
14109.49 581
14110.61 525
14111.74 543
14112.86 473
14113.98 433
14115.10 418
14116.22 410
14117.35 412
14118.47 409
14119.59 429
14120.71 417
14121.84 408
14122.96 407
14124.08 389
14125.20 437
14126.33 408
14127.45 374
14128.57 341
14129.70 379
14130.82 374
14131.94 408
14133.06 372
14134.19 325
14135.31 356
14136.43 323
14137.56 340
14138.68 331
14139.80 310
14140.93 347
14142.05 330
14143.17 348
14144.30 320
14145.42 328
14146.54 356
14147.67 335
14148.79 333
14149.91 300
14151.04 291
14152.16 358
14153.29 344
14154.41 308
14155.53 311
14156.66 321
14157.78 336
14158.91 339
14160.03 287
14161.15 271
14162.28 314
14163.40 338
14164.53 341
14165.65 327
14166.78 300
14167.90 309
14169.02 314
14170.15 279
14171.27 329
14172.40 354
14173.52 304
14174.65 300
14175.77 322
14176.90 328
14178.02 347
14179.15 298
14180.27 286
14181.40 304
14182.52 321
14183.65 315
14184.77 298
14185.90 315
14187.02 337
14188.15 325
14189.27 280
14190.40 299
14191.52 319
14192.65 311
14193.77 311
14194.90 261
14196.02 308
14197.15 315
14198.27 299
14199.40 315
14200.53 319
14201.65 298
14202.78 296
14203.90 296
14205.03 268
14206.16 267
14207.28 281
14208.41 291
14209.53 269
14210.66 300
14211.79 310
14212.91 266
14214.04 271
14215.16 273
14216.29 279
14217.42 280
14218.54 285
14219.67 262
14220.80 255
14221.92 263
14223.05 281
14224.18 282
14225.30 287
14226.43 296
14227.56 272
14228.68 275
14229.81 260
14230.94 306
14232.06 267
14233.19 272
14234.32 275
14235.44 291
14236.57 255
14237.70 294
14238.83 274
14239.95 287
14241.08 285
14242.21 269
14243.34 274
14244.46 286
14245.59 294
14246.72 262
14247.85 279
14248.97 286
14250.10 275
14251.23 262
14252.36 273
14253.48 249
14254.61 248
14255.74 251
14256.87 281
14258.00 247
14259.12 259
14260.25 236
14261.38 269
14262.51 246
14263.64 262
14264.76 251
14265.89 244
14267.02 258
14268.15 222
14269.28 248
14270.41 258
14271.53 258
14272.66 247
14273.79 197
14274.92 243
14276.05 258
14277.18 294
14278.31 276
14279.44 250
14280.56 239
14281.69 262
14282.82 273
14283.95 245
14285.08 234
14286.21 218
14287.34 265
14288.47 223
14289.60 246
14290.73 229
14291.86 234
14292.98 241
14294.11 240
14295.24 210
14296.37 188
14297.50 245
14298.63 248
14299.76 233
14300.89 255
14302.02 241
14303.15 221
14304.28 244
14305.41 240
14306.54 245
14307.67 216
14308.80 223
14309.93 247
14311.06 241
14312.19 249
14313.32 238
14314.45 234
14315.58 220
14316.71 250
14317.84 228
14318.97 218
14320.10 208
14321.23 237
14322.36 248
14323.49 224
14324.62 225
14325.76 188
14326.89 184
14328.02 204
14329.15 202
14330.28 234
14331.41 234
14332.54 185
14333.67 219
14334.80 206
14335.93 223
14337.06 206
14338.20 201
14339.33 225
14340.46 218
14341.59 242
14342.72 199
14343.85 210
14344.98 234
14346.12 189
14347.25 197
14348.38 181
14349.51 193
14350.64 186
14351.77 201
14352.90 182
14354.04 192
14355.17 199
14356.30 205
14357.43 239
14358.56 195
14359.70 199
14360.83 200
14361.96 230
14363.09 197
14364.22 195
14365.36 210
14366.49 214
14367.62 201
14368.75 201
14369.89 166
14371.02 196
14372.15 174
14373.28 195
14374.42 196
14375.55 195
14376.68 190
14377.81 178
14378.95 227
14380.08 212
14381.21 206
14382.35 192
14383.48 183
14384.61 163
14385.74 204
14386.88 246
14388.01 178
14389.14 193
14390.28 213
14391.41 202
14392.54 185
14393.68 173
14394.81 230
14395.94 200
14397.08 188
14398.21 208
14399.34 180
14400.48 169
14401.61 175
14402.75 166
14403.88 175
14405.01 202
14406.15 220
14407.28 192
14408.41 186
14409.55 151
14410.68 185
14411.82 211
14412.95 225
14414.08 215
14415.22 207
14416.35 236
14417.49 206
14418.62 198
14419.76 199
14420.89 192
14422.02 191
14423.16 194
14424.29 223
14425.43 229
14426.56 199
14427.70 199
14428.83 212
14429.97 183
14431.10 212
14432.24 217
14433.37 189
14434.51 191
14435.64 184
14436.78 188
14437.91 197
14439.05 187
14440.18 191
14441.32 225
14442.45 210
14443.59 173
14444.72 209
14445.86 193
14446.99 192
14448.13 191
14449.27 197
14450.40 212
14451.54 215
14452.67 203
14453.81 214
14454.94 175
14456.08 197
14457.22 209
14458.35 213
14459.49 165
14460.62 218
14461.76 215
14462.90 204
14464.03 206
14465.17 202
14466.30 215
14467.44 208
14468.58 198
14469.71 189
14470.85 141
14471.99 199
14473.12 208
14474.26 165
14475.40 169
14476.53 183
14477.67 209
14478.81 220
14479.94 196
14481.08 209
14482.22 223
14483.35 194
14484.49 233
14485.63 229
14486.76 181
14487.90 193
14489.04 200
14490.17 198
14491.31 236
14492.45 216
14493.59 200
14494.72 207
14495.86 182
14497.00 181
14498.14 206
14499.27 222
14500.41 226
14501.55 186
14502.69 223
14503.82 222
14504.96 220
14506.10 194
14507.24 223
14508.37 226
14509.51 227
14510.65 224
14511.79 218
14512.93 198
14514.06 216
14515.20 227
14516.34 198
14517.48 227
14518.62 224
14519.76 210
14520.89 220
14522.03 245
14523.17 235
14524.31 252
14525.45 246
14526.59 253
14527.73 234
14528.86 245
14530.00 257
14531.14 219
14532.28 228
14533.42 216
14534.56 213
14535.70 222
14536.84 221
14537.98 216
14539.11 195
14540.25 195
14541.39 249
14542.53 169
14543.67 208
14544.81 239
14545.95 220
14547.09 225
14548.23 214
14549.37 234
14550.51 236
14551.65 210
14552.79 206
14553.93 238
14555.07 190
14556.21 224
14557.35 236
14558.49 253
14559.63 231
14560.77 235
14561.91 245
14563.05 253
14564.19 224
14565.33 236
14566.47 229
14567.61 243
14568.75 263
14569.89 246
14571.03 255
14572.17 294
14573.31 251
14574.45 222
14575.59 214
14576.73 215
14577.87 226
14579.01 234
14580.15 260
14581.29 258
14582.43 248
14583.57 239
14584.71 256
14585.85 237
14587.00 234
14588.14 265
14589.28 274
14590.42 291
14591.56 266
14592.70 299
14593.84 307
14594.98 268
14596.12 276
14597.27 279
14598.41 262
14599.55 303
14600.69 279
14601.83 272
14602.97 261
14604.12 278
14605.26 270
14606.40 296
14607.54 296
14608.68 258
14609.82 289
14610.97 274
14612.11 294
14613.25 296
14614.39 290
14615.53 302
14616.68 297
14617.82 334
14618.96 343
14620.10 333
14621.25 315
14622.39 352
14623.53 335
14624.67 376
14625.81 374
14626.96 353
14628.10 362
14629.24 366
14630.39 372
14631.53 349
14632.67 402
14633.81 437
14634.96 417
14636.10 442
14637.24 482
14638.38 400
14639.53 409
14640.67 425
14641.81 439
14642.96 419
14644.10 383
14645.24 360
14646.39 364
14647.53 366
14648.67 360
14649.82 338
14650.96 322
14652.10 335
14653.25 328
14654.39 290
14655.53 294
14656.68 276
14657.82 280
14658.97 261
14660.11 297
14661.25 290
14662.40 272
14663.54 275
14664.69 261
14665.83 259
14666.97 248
14668.12 246
14669.26 251
14670.41 236
14671.55 236
14672.69 252
14673.84 219
14674.98 273
14676.13 289
14677.27 270
14678.42 248
14679.56 214
14680.71 219
14681.85 236
14683.00 221
14684.14 239
14685.29 230
14686.43 212
14687.57 229
14688.72 229
14689.86 224
14691.01 252
14692.15 209
14693.30 200
14694.45 193
14695.59 207
14696.74 220
14697.88 182
14699.03 202
14700.17 224
14701.32 211
14702.46 214
14703.61 198
14704.75 186
14705.90 204
14707.04 205
14708.19 217
14709.34 243
14710.48 209
14711.63 225
14712.77 182
14713.92 184
14715.07 200
14716.21 182
14717.36 218
14718.50 193
14719.65 234
14720.80 200
14721.94 223
14723.09 217
14724.24 214
14725.38 266
14726.53 208
14727.67 194
14728.82 204
14729.97 227
14731.11 208
14732.26 192
14733.41 226
14734.55 204
14735.70 193
14736.85 195
14737.99 208
14739.14 183
14740.29 206
14741.44 218
14742.58 180
14743.73 203
14744.88 213
14746.02 198
14747.17 205
14748.32 192
14749.47 200
14750.61 226
14751.76 239
14752.91 202
14754.06 206
14755.20 192
14756.35 178
14757.50 193
14758.65 200
14759.79 233
14760.94 208
14762.09 209
14763.24 177
14764.38 176
14765.53 192
14766.68 204
14767.83 185
14768.98 178
14770.13 170
14771.27 197
14772.42 223
14773.57 185
14774.72 202
14775.87 192
14777.01 181
14778.16 180
14779.31 180
14780.46 161
14781.61 173
14782.76 143
14783.91 167
14785.05 184
14786.20 180
14787.35 191
14788.50 187
14789.65 160
14790.80 172
14791.95 156
14793.10 171
14794.25 152
14795.39 196
14796.54 175
14797.69 165
14798.84 181
14799.99 187
14801.14 157
14802.29 182
14803.44 183
14804.59 182
14805.74 180
14806.89 162
14808.04 190
14809.19 179
14810.34 194
14811.49 167
14812.64 174
14813.79 181
14814.94 143
14816.09 162
14817.24 168
14818.39 155
14819.54 177
14820.69 200
14821.84 164
14822.99 178
14824.14 186
14825.29 166
14826.44 194
14827.59 155
14828.74 165
14829.89 169
14831.04 172
14832.19 160
14833.34 151
14834.49 173
14835.64 169
14836.79 168
14837.94 165
14839.09 148
14840.24 160
14841.40 161
14842.55 143
14843.70 151
14844.85 166
14846.00 167
14847.15 165
14848.30 158
14849.45 177
14850.60 160
14851.76 151
14852.91 148
14854.06 176
14855.21 189
14856.36 197
14857.51 178
14858.66 174
14859.82 167
14860.97 153
14862.12 159
14863.27 173
14864.42 198
14865.57 176
14866.73 156
14867.88 184
14869.03 164
14870.18 151
14871.33 192
14872.49 190
14873.64 145
14874.79 150
14875.94 165
14877.10 158
14878.25 146
14879.40 174
14880.55 179
14881.71 174
14882.86 183
14884.01 182
14885.16 193
14886.32 179
14887.47 160
14888.62 160
14889.77 171
14890.93 173
14892.08 157
14893.23 123
14894.39 154
14895.54 193
14896.69 203
14897.84 160
14899.00 185
14900.15 151
14901.30 163
14902.46 168
14903.61 184
14904.76 168
14905.92 170
14907.07 177
14908.22 167
14909.38 140
14910.53 141
14911.69 182
14912.84 177
14913.99 162
14915.15 154
14916.30 175
14917.45 172
14918.61 164
14919.76 183
14920.92 173
14922.07 168
14923.22 175
14924.38 184
14925.53 207
14926.69 161
14927.84 167
14928.99 184
14930.15 183
14931.30 178
14932.46 156
14933.61 166
14934.77 162
14935.92 153
14937.08 169
14938.23 156
14939.39 170
14940.54 165
14941.70 157
14942.85 194
14944.00 168
14945.16 173
14946.31 149
14947.47 182
14948.62 182
14949.78 189
14950.94 160
14952.09 151
14953.25 151
14954.40 183
14955.56 185
14956.71 205
14957.87 199
14959.02 173
14960.18 186
14961.33 217
14962.49 183
14963.64 200
14964.80 219
14965.96 217
14967.11 205
14968.27 188
14969.42 217
14970.58 183
14971.74 201
14972.89 211
14974.05 238
14975.20 192
14976.36 173
14977.52 200
14978.67 188
14979.83 183
14980.98 213
14982.14 185
14983.30 187
14984.45 199
14985.61 182
14986.77 195
14987.92 179
14989.08 174
14990.24 167
14991.39 157
14992.55 184
14993.71 152
14994.86 154
14996.02 173
14997.18 175
14998.33 197
14999.49 161
15000.65 159
15001.81 187
15002.96 154
15004.12 164
15005.28 133
15006.43 169
15007.59 187
15008.75 179
15009.91 176
15011.06 164
15012.22 180
15013.38 195
15014.54 188
15015.69 172
15016.85 164
15018.01 167
15019.17 162
15020.33 159
15021.48 149
15022.64 184
15023.80 163
15024.96 144
15026.12 160
15027.27 133
15028.43 148
15029.59 158
15030.75 151
15031.91 159
15033.07 171
15034.22 144
15035.38 162
15036.54 151
15037.70 150
15038.86 164
15040.02 131
15041.17 114
15042.33 161
15043.49 151
15044.65 136
15045.81 141
15046.97 157
15048.13 151
15049.29 154
15050.45 156
15051.60 117
15052.76 124
15053.92 166
15055.08 138
15056.24 145
15057.40 112
15058.56 137
15059.72 182
15060.88 161
15062.04 132
15063.20 122
15064.36 158
15065.52 157
15066.68 161
15067.84 129
15069.00 123
15070.16 119
15071.32 122
15072.48 127
15073.63 116
15074.79 160
15075.95 153
15077.11 146
15078.27 155
15079.44 150
15080.60 148
15081.76 154
15082.92 150
15084.08 150
15085.24 152
15086.40 165
15087.56 148
15088.72 143
15089.88 138
15091.04 150
15092.20 146
15093.36 143
15094.52 133
15095.68 151
15096.84 163
15098.00 128
15099.16 164
15100.32 149
15101.49 151
15102.65 166
15103.81 163
15104.97 165
15106.13 134
15107.29 121
15108.45 140
15109.61 136
15110.78 138
15111.94 142
15113.10 140
15114.26 140
15115.42 145
15116.58 136
15117.74 113
15118.91 124
15120.07 129
15121.23 140
15122.39 155
15123.55 158
15124.71 161
15125.88 168
15127.04 139
15128.20 133
15129.36 154
15130.52 139
15131.69 120
15132.85 121
15134.01 120
15135.17 124
15136.34 131
15137.50 138
15138.66 147
15139.82 136
15140.99 150
15142.15 171
15143.31 157
15144.47 150
15145.64 151
15146.80 131
15147.96 162
15149.12 140
15150.29 165
15151.45 148
15152.61 161
15153.78 151
15154.94 161
15156.10 137
15157.27 139
15158.43 142
15159.59 155
15160.75 139
15161.92 152
15163.08 132
15164.24 138
15165.41 134
15166.57 132
15167.74 122
15168.90 153
15170.06 135
15171.23 145
15172.39 111
15173.55 127
15174.72 143
15175.88 164
15177.05 156
15178.21 146
15179.37 148
15180.54 160
15181.70 181
15182.87 150
15184.03 122
15185.19 140
15186.36 161
15187.52 160
15188.69 149
15189.85 172
15191.02 164
15192.18 154
15193.34 147
15194.51 149
15195.67 160
15196.84 160
15198.00 129
15199.17 133
15200.33 141
15201.50 155
15202.66 151
15203.83 159
15204.99 135
15206.16 137
15207.32 135
15208.49 139
15209.65 143
15210.82 165
15211.98 155
15213.15 169
15214.31 145
15215.48 149
15216.64 174
15217.81 194
15218.97 171
15220.14 169
15221.31 173
15222.47 155
15223.64 171
15224.80 171
15225.97 183
15227.13 157
15228.30 192
15229.47 192
15230.63 179
15231.80 193
15232.96 164
15234.13 158
15235.30 169
15236.46 171
15237.63 163
15238.79 161
15239.96 148
15241.13 145
15242.29 162
15243.46 144
15244.63 141
15245.79 152
15246.96 179
15248.13 159
15249.29 147
15250.46 152
15251.63 140
15252.79 149
15253.96 175
15255.13 143
15256.29 156
15257.46 160
15258.63 165
15259.80 148
15260.96 159
15262.13 162
15263.30 161
15264.46 152
15265.63 133
15266.80 165
15267.97 134
15269.13 145
15270.30 135
15271.47 142
15272.64 160
15273.80 137
15274.97 157
15276.14 154
15277.31 150
15278.47 161
15279.64 180
15280.81 177
15281.98 142
15283.15 149
15284.31 152
15285.48 157
15286.65 146
15287.82 126
15288.99 138
15290.15 121
15291.32 124
15292.49 146
15293.66 117
15294.83 141
15296.00 136
15297.16 175
15298.33 167
15299.50 134
15300.67 133
15301.84 147
15303.01 164
15304.18 150
15305.35 151
15306.51 134
15307.68 137
15308.85 146
15310.02 148
15311.19 146
15312.36 163
15313.53 160
15314.70 148
15315.87 161
15317.04 159
15318.21 176
15319.37 164
15320.54 164
15321.71 147
15322.88 152
15324.05 156
15325.22 125
15326.39 127
15327.56 132
15328.73 157
15329.90 110
15331.07 139
15332.24 148
15333.41 147
15334.58 138
15335.75 146
15336.92 155
15338.09 135
15339.26 111
15340.43 134
15341.60 177
15342.77 156
15343.94 170
15345.11 118
15346.28 138
15347.45 140
15348.62 157
15349.79 180
15350.96 190
15352.13 144
15353.31 148
15354.48 141
15355.65 148
15356.82 159
15357.99 152
15359.16 164
15360.33 143
15361.50 128
15362.67 148
15363.84 126
15365.01 134
15366.19 142
15367.36 169
15368.53 168
15369.70 147
15370.87 175
15372.04 142
15373.21 143
15374.38 162
15375.56 143
15376.73 136
15377.90 149
15379.07 124
15380.24 136
15381.41 104
15382.59 129
15383.76 138
15384.93 130
15386.10 134
15387.27 131
15388.45 179
15389.62 172
15390.79 133
15391.96 131
15393.13 142
15394.31 129
15395.48 155
15396.65 119
15397.82 122
15399.00 147
15400.17 158
15401.34 144
15402.51 148
15403.69 135
15404.86 139
15406.03 176
15407.20 147
15408.38 129
15409.55 131
15410.72 144
15411.89 141
15413.07 157
15414.24 141
15415.41 156
15416.59 132
15417.76 158
15418.93 121
15420.11 149
15421.28 144
15422.45 161
15423.63 164
15424.80 127
15425.97 145
15427.15 150
15428.32 148
15429.49 131
15430.67 133
15431.84 185
15433.01 157
15434.19 154
15435.36 114
15436.54 100
15437.71 113
15438.88 145
15440.06 126
15441.23 111
15442.41 148
15443.58 134
15444.75 145
15445.93 137
15447.10 155
15448.28 129
15449.45 159
15450.63 162
15451.80 126
15452.97 149
15454.15 140
15455.32 124
15456.50 143
15457.67 141
15458.85 119
15460.02 120
15461.20 130
15462.37 156
15463.55 148
15464.72 140
15465.90 151
15467.07 161
15468.25 140
15469.42 131
15470.60 127
15471.77 128
15472.95 156
15474.12 162
15475.30 149
15476.47 147
15477.65 118
15478.82 130
15480.00 143
15481.17 152
15482.35 130
15483.53 128
15484.70 136
15485.88 169
15487.05 121
15488.23 120
15489.40 116
15490.58 148
15491.76 146
15492.93 140
15494.11 125
15495.28 157
15496.46 152
15497.64 127
15498.81 148
15499.99 146
15501.17 130
15502.34 132
15503.52 160
15504.69 134
15505.87 139
15507.05 150
15508.22 180
15509.40 132
15510.58 128
15511.75 157
15512.93 164
15514.11 152
15515.28 147
15516.46 155
15517.64 144
15518.81 150
15519.99 124
15521.17 123
15522.35 147
15523.52 132
15524.70 134
15525.88 168
15527.05 127
15528.23 148
15529.41 149
15530.59 150
15531.76 159
15532.94 119
15534.12 137
15535.30 170
15536.47 126
15537.65 162
15538.83 166
15540.01 151
15541.19 149
15542.36 139
15543.54 132
15544.72 149
15545.90 165
15547.08 156
15548.25 144
15549.43 138
15550.61 154
15551.79 158
15552.97 156
15554.14 155
15555.32 173
15556.50 153
15557.68 142
15558.86 122
15560.04 112
15561.22 136
15562.39 165
15563.57 176
15564.75 141
15565.93 142
15567.11 161
15568.29 150
15569.47 139
15570.65 133
15571.82 176
15573.00 207
15574.18 186
15575.36 156
15576.54 161
15577.72 154
15578.90 135
15580.08 137
15581.26 165
15582.44 188
15583.62 177
15584.80 169
15585.98 182
15587.16 163
15588.34 167
15589.51 174
15590.69 175
15591.87 193
15593.05 167
15594.23 156
15595.41 190
15596.59 177
15597.77 156
15598.95 171
15600.13 157
15601.31 165
15602.49 162
15603.67 180
15604.85 172
15606.03 166
15607.21 154
15608.40 204
15609.58 203
15610.76 172
15611.94 213
15613.12 179
15614.30 178
15615.48 178
15616.66 183
15617.84 173
15619.02 210
15620.20 207
15621.38 189
15622.56 203
15623.74 174
15624.93 202
15626.11 186
15627.29 174
15628.47 144
15629.65 208
15630.83 203
15632.01 211
15633.19 196
15634.37 190
15635.56 215
15636.74 210
15637.92 226
15639.10 183
15640.28 262
15641.46 237
15642.65 219
15643.83 211
15645.01 200
15646.19 239
15647.37 224
15648.55 189
15649.74 189
15650.92 241
15652.10 249
15653.28 237
15654.46 211
15655.65 233
15656.83 246
15658.01 257
15659.19 237
15660.38 225
15661.56 207
15662.74 234
15663.92 245
15665.11 211
15666.29 245
15667.47 240
15668.65 256
15669.84 265
15671.02 215
15672.20 228
15673.38 245
15674.57 232
15675.75 223
15676.93 191
15678.12 211
15679.30 215
15680.48 197
15681.67 210
15682.85 229
15684.03 209
15685.22 223
15686.40 246
15687.58 219
15688.77 247
15689.95 267
15691.13 263
15692.32 200
15693.50 228
15694.68 234
15695.87 225
15697.05 252
15698.23 220
15699.42 206
15700.60 216
15701.79 237
15702.97 229
15704.15 232
15705.34 238
15706.52 225
15707.71 220
15708.89 249
15710.07 237
15711.26 238
15712.44 282
15713.63 239
15714.81 216
15716.00 222
15717.18 249
15718.37 229
15719.55 245
15720.73 241
15721.92 244
15723.10 259
15724.29 262
15725.47 237
15726.66 248
15727.84 225
15729.03 239
15730.21 236
15731.40 242
15732.58 251
15733.77 253
15734.95 236
15736.14 258
15737.32 232
15738.51 218
15739.69 227
15740.88 209
15742.07 226
15743.25 206
15744.44 253
15745.62 243
15746.81 255
15747.99 261
15749.18 234
15750.36 243
15751.55 244
15752.74 264
15753.92 223
15755.11 254
15756.29 215
15757.48 228
15758.67 236
15759.85 258
15761.04 247
15762.22 263
15763.41 261
15764.60 267
15765.78 245
15766.97 220
15768.16 234
15769.34 258
15770.53 254
15771.72 225
15772.90 216
15774.09 218
15775.28 224
15776.46 189
15777.65 235
15778.84 245
15780.02 233
15781.21 218
15782.40 216
15783.58 199
15784.77 189
15785.96 234
15787.14 226
15788.33 215
15789.52 197
15790.71 207
15791.89 233
15793.08 214
15794.27 184
15795.46 218
15796.64 226
15797.83 217
15799.02 218
15800.21 224
15801.39 209
15802.58 186
15803.77 198
15804.96 178
15806.14 176
15807.33 243
15808.52 175
15809.71 165
15810.90 176
15812.08 191
15813.27 203
15814.46 187
15815.65 190
15816.84 196
15818.03 225
15819.21 197
15820.40 205
15821.59 173
15822.78 183
15823.97 170
15825.16 216
15826.35 151
15827.53 167
15828.72 162
15829.91 194
15831.10 198
15832.29 178
15833.48 193
15834.67 171
15835.86 178
15837.04 203
15838.23 193
15839.42 222
15840.61 219
15841.80 214
15842.99 174
15844.18 171
15845.37 189
15846.56 189
15847.75 215
15848.94 217
15850.13 158
15851.32 197
15852.51 217
15853.70 197
15854.89 148
15856.07 178
15857.26 159
15858.45 190
15859.64 174
15860.83 169
15862.02 175
15863.21 166
15864.40 194
15865.59 238
15866.78 212
15867.97 179
15869.16 221
15870.36 219
15871.55 200
15872.74 157
15873.93 137
15875.12 158
15876.31 163
15877.50 168
15878.69 178
15879.88 188
15881.07 181
15882.26 185
15883.45 193
15884.64 214
15885.83 216
15887.02 210
15888.21 189
15889.41 169
15890.60 173
15891.79 192
15892.98 208
15894.17 213
15895.36 189
15896.55 206
15897.74 207
15898.93 169
15900.13 205
15901.32 195
15902.51 184
15903.70 199
15904.89 244
15906.08 190
15907.28 202
15908.47 221
15909.66 209
15910.85 220
15912.04 214
15913.23 171
15914.43 180
15915.62 195
15916.81 207
15918.00 205
15919.19 186
15920.39 181
15921.58 186
15922.77 217
15923.96 169
15925.16 192
15926.35 175
15927.54 198
15928.73 219
15929.93 210
15931.12 226
15932.31 211
15933.50 227
15934.70 183
15935.89 213
15937.08 217
15938.27 198
15939.47 203
15940.66 211
15941.85 210
15943.05 197
15944.24 177
15945.43 211
15946.63 229
15947.82 233
15949.01 191
15950.21 191
15951.40 162
15952.59 185
15953.79 169
15954.98 185
15956.17 184
15957.37 158
15958.56 159
15959.75 157
15960.95 183
15962.14 156
15963.33 147
15964.53 137
15965.72 137
15966.92 144
15968.11 121
15969.30 167
15970.50 185
15971.69 151
15972.89 147
15974.08 151
15975.27 183
15976.47 156
15977.66 157
15978.86 148
15980.05 113
15981.25 152
15982.44 137
15983.63 138
15984.83 131
15986.02 173
15987.22 161
15988.41 152
15989.61 146
15990.80 136
15992.00 150
15993.19 130
15994.39 147
15995.58 166
15996.78 173
15997.97 168
15999.17 176
16000.36 164
16001.56 119
16002.75 144
16003.95 167
16005.14 150
16006.34 133
16007.53 160
16008.73 136
16009.93 140
16011.12 129
16012.32 145
16013.51 179
16014.71 143
16015.90 133
16017.10 143
16018.30 128
16019.49 156
16020.69 155
16021.88 131
16023.08 159
16024.28 132
16025.47 134
16026.67 133
16027.86 146
16029.06 131
16030.26 113
16031.45 146
16032.65 141
16033.85 136
16035.04 136
16036.24 145
16037.43 151
16038.63 173
16039.83 132
16041.02 134
16042.22 172
16043.42 132
16044.61 138
16045.81 157
16047.01 157
16048.21 144
16049.40 139
16050.60 155
16051.80 143
16052.99 169
16054.19 131
16055.39 134
16056.59 123
16057.78 141
16058.98 123
16060.18 122
16061.37 154
16062.57 135
16063.77 142
16064.97 145
16066.16 126
16067.36 124
16068.56 120
16069.76 156
16070.96 132
16072.15 150
16073.35 152
16074.55 131
16075.75 151
16076.95 134
16078.14 133
16079.34 130
16080.54 120
16081.74 127
16082.94 173
16084.13 151
16085.33 133
16086.53 133
16087.73 122
16088.93 140
16090.13 145
16091.33 132
16092.52 118
16093.72 120
16094.92 115
16096.12 113
16097.32 123
16098.52 151
16099.72 136
16100.92 135
16102.11 120
16103.31 129
16104.51 141
16105.71 147
16106.91 129
16108.11 157
16109.31 134
16110.51 116
16111.71 118
16112.91 104
16114.11 123
16115.31 128
16116.51 115
16117.70 149
16118.90 137
16120.10 123
16121.30 132
16122.50 132
16123.70 154
16124.90 122
16126.10 127
16127.30 144
16128.50 143
16129.70 132
16130.90 165
16132.10 141
16133.30 140
16134.50 129
16135.70 148
16136.90 155
16138.10 115
16139.30 139
16140.50 153
16141.71 131
16142.91 138
16144.11 139
16145.31 128
16146.51 125
16147.71 155
16148.91 165
16150.11 140
16151.31 158
16152.51 167
16153.71 146
16154.91 129
16156.11 136
16157.31 149
16158.52 133
16159.72 158
16160.92 118
16162.12 138
16163.32 142
16164.52 147
16165.72 147
16166.92 105
16168.13 132
16169.33 135
16170.53 117
16171.73 147
16172.93 147
16174.13 138
16175.34 128
16176.54 127
16177.74 119
16178.94 116
16180.14 131
16181.34 132
16182.55 139
16183.75 144
16184.95 143
16186.15 137
16187.35 112
16188.56 112
16189.76 145
16190.96 151
16192.16 160
16193.37 159
16194.57 148
16195.77 117
16196.97 121
16198.18 114
16199.38 121
16200.58 107
16201.78 133
16202.99 148
16204.19 128
16205.39 126
16206.60 144
16207.80 136
16209.00 149
16210.20 145
16211.41 142
16212.61 154
16213.81 152
16215.02 151
16216.22 142
16217.42 167
16218.63 156
16219.83 166
16221.03 134
16222.24 154
16223.44 164
16224.64 142
16225.85 138
16227.05 128
16228.25 154
16229.46 142
16230.66 167
16231.87 174
16233.07 151
16234.27 149
16235.48 155
16236.68 144
16237.89 133
16239.09 139
16240.29 144
16241.50 170
16242.70 172
16243.91 146
16245.11 134
16246.31 136
16247.52 145
16248.72 180
16249.93 153
16251.13 156
16252.34 173
16253.54 174
16254.75 194
16255.95 188
16257.16 172
16258.36 165
16259.57 174
16260.77 138
16261.97 150
16263.18 172
16264.38 165
16265.59 144
16266.80 124
16268.00 165
16269.21 185
16270.41 188
16271.62 176
16272.82 176
16274.03 145
16275.23 149
16276.44 139
16277.64 173
16278.85 182
16280.05 193
16281.26 165
16282.47 189
16283.67 173
16284.88 168
16286.08 193
16287.29 192
16288.49 195
16289.70 170
16290.91 140
16292.11 184
16293.32 177
16294.52 204
16295.73 186
16296.94 220
16298.14 206
16299.35 202
16300.56 205
16301.76 217
16302.97 181
16304.18 194
16305.38 203
16306.59 202
16307.79 193
16309.00 186
16310.21 212
16311.42 189
16312.62 190
16313.83 197
16315.04 209
16316.24 199
16317.45 197
16318.66 205
16319.86 186
16321.07 170
16322.28 188
16323.49 184
16324.69 171
16325.90 161
16327.11 170
16328.31 160
16329.52 136
16330.73 160
16331.94 165
16333.14 155
16334.35 153
16335.56 175
16336.77 156
16337.98 159
16339.18 150
16340.39 172
16341.60 154
16342.81 150
16344.01 147
16345.22 158
16346.43 157
16347.64 139
16348.85 150
16350.05 167
16351.26 154
16352.47 129
16353.68 142
16354.89 130
16356.10 129
16357.30 147
16358.51 129
16359.72 134
16360.93 137
16362.14 153
16363.35 154
16364.56 109
16365.77 126
16366.97 125
16368.18 147
16369.39 151
16370.60 154
16371.81 136
16373.02 112
16374.23 122
16375.44 139
16376.65 136
16377.86 136
16379.06 145
16380.27 131
16381.48 131
16382.69 130
16383.90 165
16385.11 130
16386.32 124
16387.53 137
16388.74 134
16389.95 115
16391.16 103
16392.37 154
16393.58 138
16394.79 100
16396.00 102
16397.21 151
16398.42 151
16399.63 138
16400.84 129
16402.05 120
16403.26 132
16404.47 136
16405.68 101
16406.89 110
16408.10 119
16409.31 134
16410.52 138
16411.73 171
16412.94 142
16414.15 171
16415.36 149
16416.57 129
16417.78 121
16419.00 145
16420.21 154
16421.42 135
16422.63 112
16423.84 127
16425.05 163
16426.26 185
16427.47 138
16428.68 130
16429.89 105
16431.11 129
16432.32 125
16433.53 120
16434.74 114
16435.95 148
16437.16 134
16438.37 126
16439.59 115
16440.80 138
16442.01 132
16443.22 140
16444.43 122
16445.64 129
16446.86 129
16448.07 136
16449.28 139
16450.49 123
16451.70 117
16452.91 128
16454.13 122
16455.34 121
16456.55 119
16457.76 102
16458.98 139
16460.19 141
16461.40 119
16462.61 111
16463.82 106
16465.04 132
16466.25 123
16467.46 100
16468.67 109
16469.89 134
16471.10 136
16472.31 126
16473.53 133
16474.74 136
16475.95 109
16477.16 120
16478.38 146
16479.59 137
16480.80 114
16482.02 87
16483.23 117
16484.44 112
16485.66 124
16486.87 124
16488.08 132
16489.30 116
16490.51 106
16491.72 108
16492.94 115
16494.15 119
16495.36 137
16496.58 99
16497.79 107
16499.00 109
16500.22 103
16501.43 112
16502.65 103
16503.86 115
16505.07 142
16506.29 111
16507.50 121
16508.71 139
16509.93 134
16511.14 148
16512.36 131
16513.57 135
16514.79 144
16516.00 120
16517.21 121
16518.43 125
16519.64 145
16520.86 142
16522.07 116
16523.29 136
16524.50 138
16525.72 143
16526.93 109
16528.15 131
16529.36 133
16530.58 126
16531.79 139
16533.01 121
16534.22 133
16535.44 119
16536.65 134
16537.87 126
16539.08 114
16540.30 108
16541.51 121
16542.73 132
16543.94 137
16545.16 106
16546.37 125
16547.59 116
16548.80 131
16550.02 138
16551.24 110
16552.45 113
16553.67 106
16554.88 139
16556.10 137
16557.31 143
16558.53 141
16559.75 119
16560.96 132
16562.18 134
16563.39 137
16564.61 137
16565.83 135
16567.04 138
16568.26 133
16569.47 118
16570.69 127
16571.91 155
16573.12 140
16574.34 126
16575.56 122
16576.77 129
16577.99 144
16579.21 107
16580.42 113
16581.64 159
16582.86 162
16584.07 178
16585.29 162
16586.51 106
16587.72 140
16588.94 150
16590.16 108
16591.38 115
16592.59 127
16593.81 164
16595.03 133
16596.24 139
16597.46 114
16598.68 123
16599.90 114
16601.11 111
16602.33 111
16603.55 130
16604.77 116
16605.98 137
16607.20 111
16608.42 115
16609.64 133
16610.86 110
16612.07 130
16613.29 129
16614.51 122
16615.73 117
16616.95 149
16618.16 124
16619.38 139
16620.60 126
16621.82 100
16623.04 98
16624.25 117
16625.47 116
16626.69 95
16627.91 115
16629.13 112
16630.35 125
16631.57 126
16632.78 103
16634.00 122
16635.22 108
16636.44 129
16637.66 100
16638.88 113
16640.10 121
16641.32 128
16642.53 129
16643.75 112
16644.97 120
16646.19 121
16647.41 106
16648.63 119
16649.85 142
16651.07 121
16652.29 114
16653.51 137
16654.73 130
16655.95 132
16657.17 109
16658.39 126
16659.61 120
16660.83 140
16662.04 123
16663.26 129
16664.48 119
16665.70 126
16666.92 145
16668.14 135
16669.36 122
16670.58 128
16671.80 118
16673.02 128
16674.24 134
16675.46 116
16676.68 146
16677.91 130
16679.13 141
16680.35 127
16681.57 131
16682.79 109
16684.01 154
16685.23 123
16686.45 112
16687.67 116
16688.89 135
16690.11 120
16691.33 109
16692.55 84
16693.77 126
16694.99 113
16696.21 143
16697.44 125
16698.66 133
16699.88 120
16701.10 117
16702.32 127
16703.54 105
16704.76 109
16705.98 139
16707.21 130
16708.43 108
16709.65 120
16710.87 101
16712.09 74
16713.31 108
16714.53 124
16715.76 116
16716.98 113
16718.20 111
16719.42 119
16720.64 115
16721.87 115
16723.09 110
16724.31 135
16725.53 104
16726.75 136
16727.98 134
16729.20 122
16730.42 117
16731.64 117
16732.86 106
16734.09 113
16735.31 119
16736.53 125
16737.75 108
16738.98 136
16740.20 117
16741.42 103
16742.64 106
16743.87 117
16745.09 129
16746.31 111
16747.54 113
16748.76 122
16749.98 102
16751.20 105
16752.43 114
16753.65 106
16754.87 127
16756.10 106
16757.32 118
16758.54 106
16759.77 111
16760.99 103
16762.21 132
16763.44 122
16764.66 123
16765.88 120
16767.11 101
16768.33 115
16769.55 126
16770.78 108
16772.00 94
16773.23 118
16774.45 97
16775.67 93
16776.90 106
16778.12 116
16779.35 130
16780.57 114
16781.79 119
16783.02 136
16784.24 110
16785.47 100
16786.69 108
16787.91 121
16789.14 128
16790.36 117
16791.59 122
16792.81 129
16794.04 124
16795.26 145
16796.49 117
16797.71 123
16798.94 140
16800.16 131
16801.38 110
16802.61 104
16803.83 133
16805.06 126
16806.28 125
16807.51 119
16808.73 122
16809.96 98
16811.18 84
16812.41 114
16813.64 101
16814.86 107
16816.09 122
16817.31 130
16818.54 133
16819.76 140
16820.99 136
16822.21 98
16823.44 131
16824.66 126
16825.89 141
16827.12 121
16828.34 119
16829.57 102
16830.79 111
16832.02 120
16833.25 141
16834.47 154
16835.70 138
16836.92 147
16838.15 109
16839.38 120
16840.60 144
16841.83 135
16843.06 122
16844.28 134
16845.51 115
16846.73 113
16847.96 137
16849.19 136
16850.41 102
16851.64 123
16852.87 115
16854.09 108
16855.32 119
16856.55 126
16857.77 128
16859.00 131
16860.23 140
16861.46 113
16862.68 158
16863.91 143
16865.14 136
16866.36 124
16867.59 121
16868.82 152
16870.05 151
16871.27 154
16872.50 136
16873.73 135
16874.96 136
16876.18 142
16877.41 170
16878.64 158
16879.87 124
16881.09 162
16882.32 152
16883.55 166
16884.78 152
16886.01 175
16887.23 198
16888.46 185
16889.69 137
16890.92 153
16892.15 182
16893.37 182
16894.60 173
16895.83 137
16897.06 150
16898.29 165
16899.51 176
16900.74 170
16901.97 173
16903.20 135
16904.43 142
16905.66 118
16906.89 130
16908.12 126
16909.34 141
16910.57 128
16911.80 140
16913.03 138
16914.26 127
16915.49 122
16916.72 146
16917.95 146
16919.18 136
16920.40 128
16921.63 113
16922.86 118
16924.09 104
16925.32 111
16926.55 119
16927.78 139
16929.01 143
16930.24 141
16931.47 157
16932.70 141
16933.93 122
16935.16 116
16936.39 116
16937.62 106
16938.85 120
16940.08 119
16941.31 119
16942.54 115
16943.77 117
16945.00 124
16946.23 165
16947.46 116
16948.69 108
16949.92 112
16951.15 86
16952.38 93
16953.61 95
16954.84 112
16956.07 126
16957.30 121
16958.53 111
16959.76 112
16960.99 100
16962.22 135
16963.45 148
16964.68 138
16965.92 136
16967.15 130
16968.38 146
16969.61 106
16970.84 99
16972.07 130
16973.30 131
16974.53 120
16975.76 115
16976.99 138
16978.23 110
16979.46 120
16980.69 145
16981.92 130
16983.15 117
16984.38 118
16985.61 130
16986.85 119
16988.08 102
16989.31 112
16990.54 124
16991.77 115
16993.00 111
16994.24 131
16995.47 137
16996.70 132
16997.93 151
16999.16 117
17000.40 118
17001.63 139
17002.86 165
17004.09 131
17005.32 122
17006.56 132
17007.79 109
17009.02 119
17010.25 126
17011.49 138
17012.72 132
17013.95 133
17015.18 147
17016.42 147
17017.65 120
17018.88 133
17020.12 129
17021.35 152
17022.58 124
17023.81 109
17025.05 118
17026.28 119
17027.51 126
17028.75 104
17029.98 99
17031.21 113
17032.45 131
17033.68 105
17034.91 113
17036.15 127
17037.38 118
17038.61 108
17039.85 136
17041.08 118
17042.31 94
17043.55 105
17044.78 121
17046.01 111
17047.25 122
17048.48 107
17049.72 112
17050.95 111
17052.18 92
17053.42 122
17054.65 162
17055.89 129
17057.12 121
17058.35 110
17059.59 123
17060.82 124
17062.06 102
17063.29 96
17064.53 106
17065.76 118
17066.99 113
17068.23 115
17069.46 76
17070.70 103
17071.93 124
17073.17 122
17074.40 111
17075.64 108
17076.87 123
17078.11 118
17079.34 122
17080.58 129
17081.81 121
17083.05 102
17084.28 100
17085.52 117
17086.75 109
17087.99 90
17089.22 124
17090.46 113
17091.69 106
17092.93 89
17094.16 106
17095.40 125
17096.64 102
17097.87 103
17099.11 92
17100.34 111
17101.58 115
17102.81 110
17104.05 124
17105.29 107
17106.52 120
17107.76 99
17108.99 95
17110.23 96
17111.47 110
17112.70 97
17113.94 102
17115.17 109
17116.41 123
17117.65 114
17118.88 108
17120.12 125
17121.36 128
17122.59 131
17123.83 132
17125.07 92
17126.30 95
17127.54 84
17128.78 94
17130.01 109
17131.25 87
17132.49 98
17133.72 104
17134.96 102
17136.20 93
17137.43 95
17138.67 105
17139.91 113
17141.15 105
17142.38 102
17143.62 83
17144.86 107
17146.10 89
17147.33 74
17148.57 90
17149.81 101
17151.05 113
17152.28 120
17153.52 102
17154.76 98
17156.00 111
17157.23 109
17158.47 108
17159.71 121
17160.95 91
17162.19 90
17163.42 118
17164.66 109
17165.90 95
17167.14 117
17168.38 106
17169.61 112
17170.85 108
17172.09 107
17173.33 112
17174.57 88
17175.81 102
17177.04 104
17178.28 112
17179.52 114
17180.76 128
17182.00 135
17183.24 136
17184.48 106
17185.71 114
17186.95 102
17188.19 102
17189.43 109
17190.67 91
17191.91 115
17193.15 96
17194.39 102
17195.63 130
17196.87 110
17198.11 124
17199.34 92
17200.58 106
17201.82 119
17203.06 103
17204.30 114
17205.54 92
17206.78 112
17208.02 101
17209.26 114
17210.50 102
17211.74 107
17212.98 100
17214.22 117
17215.46 102
17216.70 127
17217.94 120
17219.18 108
17220.42 97
17221.66 99
17222.90 123
17224.14 120
17225.38 123
17226.62 145
17227.86 118
17229.10 115
17230.34 111
17231.58 112
17232.82 110
17234.06 105
17235.30 96
17236.54 97
17237.78 91
17239.03 96
17240.27 95
17241.51 96
17242.75 98
17243.99 98
17245.23 91
17246.47 110
17247.71 92
17248.95 103
17250.19 99
17251.43 105
17252.68 94
17253.92 121
17255.16 112
17256.40 109
17257.64 77
17258.88 92
17260.12 113
17261.37 121
17262.61 104
17263.85 101
17265.09 95
17266.33 85
17267.57 95
17268.82 127
17270.06 76
17271.30 94
17272.54 89
17273.78 96
17275.03 88
17276.27 102
17277.51 82
17278.75 94
17279.99 85
17281.24 100
17282.48 126
17283.72 85
17284.96 85
17286.21 115
17287.45 100
17288.69 88
17289.93 97
17291.18 92
17292.42 84
17293.66 89
17294.90 88
17296.15 87
17297.39 101
17298.63 103
17299.88 119
17301.12 97
17302.36 96
17303.60 74
17304.85 72
17306.09 68
17307.33 85
17308.58 90
17309.82 112
17311.06 112
17312.31 87
17313.55 98
17314.79 97
17316.04 96
17317.28 100
17318.52 97
17319.77 90
17321.01 92
17322.26 89
17323.50 92
17324.74 92
17325.99 104
17327.23 103
17328.48 115
17329.72 110
17330.96 97
17332.21 111
17333.45 102
17334.70 115
17335.94 104
17337.18 109
17338.43 99
17339.67 87
17340.92 106
17342.16 94
17343.41 98
17344.65 103
17345.90 86
17347.14 107
17348.38 102
17349.63 105
17350.87 103
17352.12 101
17353.36 102
17354.61 92
17355.85 87
17357.10 86
17358.34 120
17359.59 77
17360.83 86
17362.08 94
17363.32 123
17364.57 96
17365.81 110
17367.06 98
17368.31 107
17369.55 113
17370.80 103
17372.04 98
17373.29 123
17374.53 99
17375.78 103
17377.02 93
17378.27 104
17379.52 95
17380.76 99
17382.01 98
17383.25 76
17384.50 85
17385.75 89
17386.99 91
17388.24 98
17389.48 90
17390.73 96
17391.98 112
17393.22 126
17394.47 91
17395.71 97
17396.96 111
17398.21 111
17399.45 128
17400.70 107
17401.95 94
17403.19 96
17404.44 110
17405.69 94
17406.93 117
17408.18 110
17409.43 104
17410.67 96
17411.92 97
17413.17 96
17414.42 137
17415.66 98
17416.91 104
17418.16 92
17419.40 107
17420.65 135
17421.90 125
17423.15 102
17424.39 70
17425.64 94
17426.89 103
17428.14 118
17429.38 92
17430.63 106
17431.88 116
17433.13 130
17434.37 104
17435.62 105
17436.87 124
17438.12 105
17439.37 110
17440.61 98
17441.86 93
17443.11 92
17444.36 103
17445.61 93
17446.85 94
17448.10 112
17449.35 117
17450.60 127
17451.85 109
17453.10 92
17454.34 111
17455.59 101
17456.84 112
17458.09 100
17459.34 109
17460.59 90
17461.84 106
17463.09 128
17464.33 86
17465.58 113
17466.83 99
17468.08 114
17469.33 105
17470.58 120
17471.83 125
17473.08 109
17474.33 114
17475.58 114
17476.83 116
17478.07 125
17479.32 127
17480.57 111
17481.82 135
17483.07 116
17484.32 94
17485.57 119
17486.82 104
17488.07 111
17489.32 113
17490.57 112
17491.82 124
17493.07 114
17494.32 139
17495.57 106
17496.82 133
17498.07 121
17499.32 117
17500.57 111
17501.82 115
17503.07 135
17504.32 104
17505.57 95
17506.82 124
17508.07 106
17509.32 143
17510.57 124
17511.82 103
17513.07 113
17514.32 123
17515.58 129
17516.83 133
17518.08 108
17519.33 111
17520.58 141
17521.83 134
17523.08 146
17524.33 140
17525.58 110
17526.83 132
17528.08 150
17529.34 145
17530.59 142
17531.84 132
17533.09 126
17534.34 116
17535.59 136
17536.84 140
17538.09 112
17539.35 115
17540.60 117
17541.85 141
17543.10 122
17544.35 107
17545.60 126
17546.86 124
17548.11 121
17549.36 110
17550.61 112
17551.86 109
17553.12 158
17554.37 147
17555.62 150
17556.87 117
17558.12 117
17559.38 118
17560.63 133
17561.88 138
17563.13 137
17564.39 123
17565.64 120
17566.89 115
17568.14 105
17569.40 129
17570.65 123
17571.90 141
17573.15 153
17574.41 142
17575.66 124
17576.91 123
17578.17 119
17579.42 121
17580.67 139
17581.92 127
17583.18 138
17584.43 122
17585.68 152
17586.94 114
17588.19 131
17589.44 144
17590.70 137
17591.95 114
17593.20 153
17594.46 133
17595.71 111
17596.97 121
17598.22 123
17599.47 119
17600.73 128
17601.98 115
17603.23 140
17604.49 123
17605.74 105
17607.00 111
17608.25 117
17609.50 124
17610.76 109
17612.01 139
17613.27 118
17614.52 129
17615.77 137
17617.03 124
17618.28 133
17619.54 128
17620.79 135
17622.05 122
17623.30 123
17624.56 117
17625.81 136
17627.06 101
17628.32 117
17629.57 114
17630.83 101
17632.08 109
17633.34 102
17634.59 124
17635.85 104
17637.10 85
17638.36 103
17639.61 100
17640.87 136
17642.12 93
17643.38 104
17644.63 107
17645.89 93
17647.15 99
17648.40 98
17649.66 117
17650.91 111
17652.17 103
17653.42 100
17654.68 93
17655.93 83
17657.19 120
17658.45 91
17659.70 85
17660.96 100
17662.21 108
17663.47 108
17664.73 99
17665.98 111
17667.24 107
17668.49 104
17669.75 80
17671.01 113
17672.26 84
17673.52 123
17674.77 134
17676.03 119
17677.29 94
17678.54 100
17679.80 89
17681.06 123
17682.31 93
17683.57 89
17684.83 104
17686.08 134
17687.34 120
17688.60 111
17689.85 110
17691.11 80
17692.37 91
17693.63 102
17694.88 91
17696.14 90
17697.40 105
17698.65 85
17699.91 74
17701.17 92
17702.43 93
17703.68 116
17704.94 109
17706.20 97
17707.46 92
17708.71 117
17709.97 101
17711.23 85
17712.49 114
17713.74 98
17715.00 106
17716.26 94
17717.52 90
17718.78 82
17720.03 98
17721.29 95
17722.55 88
17723.81 95
17725.07 100
17726.32 93
17727.58 68
17728.84 91
17730.10 75
17731.36 103
17732.62 102
17733.87 93
17735.13 95
17736.39 101
17737.65 107
17738.91 114
17740.17 123
17741.43 111
17742.69 93
17743.94 76
17745.20 93
17746.46 81
17747.72 88
17748.98 84
17750.24 90
17751.50 100
17752.76 111
17754.02 107
17755.28 105
17756.53 86
17757.79 94
17759.05 102
17760.31 116
17761.57 113
17762.83 84
17764.09 75
17765.35 87
17766.61 72
17767.87 86
17769.13 87
17770.39 100
17771.65 90
17772.91 108
17774.17 114
17775.43 115
17776.69 100
17777.95 89
17779.21 98
17780.47 105
17781.73 113
17782.99 90
17784.25 99
17785.51 117
17786.77 91
17788.03 76
17789.29 89
17790.55 87
17791.81 92
17793.07 72
17794.33 97
17795.59 93
17796.86 97
17798.12 108
17799.38 102
17800.64 119
17801.90 120
17803.16 89
17804.42 84
17805.68 96
17806.94 101
17808.20 81
17809.47 70
17810.73 101
17811.99 94
17813.25 91
17814.51 89
17815.77 94
17817.03 92
17818.29 105
17819.56 94
17820.82 93
17822.08 88
17823.34 97
17824.60 107
17825.86 97
17827.13 100
17828.39 97
17829.65 119
17830.91 97
17832.17 87
17833.44 117
17834.70 112
17835.96 100
17837.22 98
17838.48 90
17839.75 110
17841.01 89
17842.27 105
17843.53 101
17844.80 92
17846.06 82
17847.32 103
17848.58 99
17849.85 88
17851.11 97
17852.37 80
17853.63 101
17854.90 78
17856.16 106
17857.42 105
17858.69 83
17859.95 80
17861.21 98
17862.47 95
17863.74 85
17865.00 90
17866.26 82
17867.53 82
17868.79 96
17870.05 95
17871.32 88
17872.58 95
17873.84 108
17875.11 87
17876.37 89
17877.63 96
17878.90 92
17880.16 94
17881.43 99
17882.69 117
17883.95 75
17885.22 98
17886.48 86
17887.74 90
17889.01 91
17890.27 83
17891.54 85
17892.80 86
17894.07 92
17895.33 83
17896.59 95
17897.86 106
17899.12 99
17900.39 88
17901.65 75
17902.92 104
17904.18 81
17905.44 73
17906.71 105
17907.97 104
17909.24 105
17910.50 120
17911.77 110
17913.03 118
17914.30 112
17915.56 92
17916.83 100
17918.09 93
17919.36 88
17920.62 90
17921.89 105
17923.15 75
17924.42 83
17925.68 112
17926.95 86
17928.21 80
17929.48 73
17930.75 65
17932.01 75
17933.28 94
17934.54 84
17935.81 78
17937.07 104
17938.34 119
17939.61 120
17940.87 89
17942.14 106
17943.40 75
17944.67 104
17945.93 96
17947.20 95
17948.47 77
17949.73 107
17951.00 113
17952.27 91
17953.53 108
17954.80 83
17956.06 105
17957.33 103
17958.60 96
17959.86 91
17961.13 91
17962.40 84
17963.66 77
17964.93 103
17966.20 106
17967.46 96
17968.73 91
17970.00 104
17971.26 104
17972.53 113
17973.80 100
17975.07 95
17976.33 111
17977.60 103
17978.87 78
17980.13 96
17981.40 104
17982.67 87
17983.94 74
17985.20 85
17986.47 94
17987.74 92
17989.01 97
17990.27 98
17991.54 104
17992.81 102
17994.08 115
17995.34 91
17996.61 121
17997.88 97
17999.15 86
18000.42 88
18001.68 85
18002.95 94
18004.22 81
18005.49 76
18006.76 76
18008.02 79
18009.29 120
18010.56 120
18011.83 102
18013.10 85
18014.37 78
18015.63 78
18016.90 103
18018.17 86
18019.44 77
18020.71 127
18021.98 106
18023.25 82
18024.51 96
18025.78 94
18027.05 92
18028.32 93
18029.59 72
18030.86 82
18032.13 108
18033.40 86
18034.67 77
18035.94 99
18037.20 103
18038.47 87
18039.74 90
18041.01 91
18042.28 96
18043.55 101
18044.82 109
18046.09 100
18047.36 101
18048.63 89
18049.90 90
18051.17 103
18052.44 98
18053.71 62
18054.98 68
18056.25 91
18057.52 82
18058.79 88
18060.06 76
18061.33 109
18062.60 87
18063.87 96
18065.14 80
18066.41 83
18067.68 82
18068.95 93
18070.22 82
18071.49 83
18072.76 86
18074.03 89
18075.30 106
18076.57 84
18077.84 84
18079.11 103
18080.39 85
18081.66 98
18082.93 85
18084.20 112
18085.47 84
18086.74 101
18088.01 85
18089.28 90
18090.55 94
18091.82 92
18093.10 95
18094.37 98
18095.64 98
18096.91 104
18098.18 93
18099.45 93
18100.72 71
18102.00 79
18103.27 98
18104.54 97
18105.81 86
18107.08 99
18108.35 107
18109.63 87
18110.90 124
18112.17 88
18113.44 95
18114.71 92
18115.98 80
18117.26 100
18118.53 82
18119.80 110
18121.07 93
18122.35 72
18123.62 88
18124.89 87
18126.16 93
18127.43 112
18128.71 86
18129.98 96
18131.25 93
18132.52 95
18133.80 125
18135.07 111
18136.34 85
18137.62 101
18138.89 97
18140.16 116
18141.43 68
18142.71 105
18143.98 91
18145.25 104
18146.53 100
18147.80 99
18149.07 93
18150.35 107
18151.62 84
18152.89 93
18154.17 63
18155.44 89
18156.71 109
18157.99 117
18159.26 93
18160.53 100
18161.81 107
18163.08 87
18164.35 87
18165.63 88
18166.90 119
18168.18 108
18169.45 87
18170.72 101
18172.00 113
18173.27 97
18174.55 94
18175.82 81
18177.09 74
18178.37 84
18179.64 88
18180.92 117
18182.19 122
18183.47 95
18184.74 87
18186.01 95
18187.29 90
18188.56 83
18189.84 85
18191.11 96
18192.39 88
18193.66 82
18194.94 89
18196.21 108
18197.49 77
18198.76 71
18200.04 71
18201.31 72
18202.59 67
18203.86 102
18205.14 107
18206.41 79
18207.69 104
18208.96 71
18210.24 75
18211.51 83
18212.79 74
18214.06 102
18215.34 101
18216.62 75
18217.89 82
18219.17 84
18220.44 83
18221.72 72
18222.99 89
18224.27 90
18225.55 92
18226.82 82
18228.10 69
18229.37 88
18230.65 84
18231.93 102
18233.20 94
18234.48 90
18235.75 102
18237.03 83
18238.31 72
18239.58 89
18240.86 60
18242.14 68
18243.41 70
18244.69 90
18245.97 86
18247.24 66
18248.52 71
18249.80 87
18251.07 97
18252.35 103
18253.63 105
18254.90 89
18256.18 123
18257.46 115
18258.73 89
18260.01 108
18261.29 97
18262.57 108
18263.84 74
18265.12 109
18266.40 98
18267.67 86
18268.95 75
18270.23 98
18271.51 105
18272.78 95
18274.06 114
18275.34 78
18276.62 95
18277.89 93
18279.17 94
18280.45 93
18281.73 89
18283.01 104
18284.28 93
18285.56 78
18286.84 81
18288.12 88
18289.40 89
18290.67 75
18291.95 93
18293.23 106
18294.51 97
18295.79 92
18297.07 71
18298.34 97
18299.62 103
18300.90 94
18302.18 80
18303.46 104
18304.74 107
18306.02 92
18307.29 90
18308.57 98
18309.85 77
18311.13 97
18312.41 94
18313.69 84
18314.97 93
18316.25 110
18317.53 91
18318.80 93
18320.08 114
18321.36 118
18322.64 98
18323.92 98
18325.20 98
18326.48 73
18327.76 90
18329.04 100
18330.32 91
18331.60 109
18332.88 103
18334.16 88
18335.44 102
18336.72 88
18338.00 86
18339.28 104
18340.56 92
18341.84 93
18343.12 80
18344.40 90
18345.68 97
18346.96 96
18348.24 100
18349.52 83
18350.80 107
18352.08 108
18353.36 89
18354.64 105
18355.92 94
18357.20 71
18358.48 99
18359.76 73
18361.04 100
18362.32 86
18363.60 95
18364.88 95
18366.16 115
18367.45 120
18368.73 113
18370.01 97
18371.29 100
18372.57 107
18373.85 86
18375.13 97
18376.41 119
18377.69 117
18378.98 93
18380.26 107
18381.54 98
18382.82 94
18384.10 113
18385.38 92
18386.66 81
18387.95 103
18389.23 97
18390.51 106
18391.79 121
18393.07 95
18394.35 87
18395.64 98
18396.92 107
18398.20 102
18399.48 79
18400.76 109
18402.05 89
18403.33 97
18404.61 84
18405.89 73
18407.17 94
18408.46 80
18409.74 104
18411.02 113
18412.30 106
18413.59 103
18414.87 98
18416.15 89
18417.43 74
18418.72 94
18420.00 109
18421.28 100
18422.56 107
18423.85 79
18425.13 110
18426.41 102
18427.70 88
18428.98 109
18430.26 108
18431.54 78
18432.83 88
18434.11 86
18435.39 99
18436.68 88
18437.96 109
18439.24 109
18440.53 95
18441.81 113
18443.09 112
18444.38 107
18445.66 91
18446.95 91
18448.23 88
18449.51 102
18450.80 102
18452.08 97
18453.36 83
18454.65 99
18455.93 108
18457.22 77
18458.50 64
18459.78 84
18461.07 85
18462.35 77
18463.64 74
18464.92 75
18466.21 88
18467.49 80
18468.77 91
18470.06 87
18471.34 84
18472.63 109
18473.91 102
18475.20 78
18476.48 79
18477.77 90
18479.05 83
18480.34 87
18481.62 92
18482.91 75
18484.19 74
18485.47 95
18486.76 89
18488.04 93
18489.33 78
18490.62 65
18491.90 86
18493.19 84
18494.47 75
18495.76 85
18497.04 103
18498.33 81
18499.61 87
18500.90 82
18502.18 80
18503.47 80
18504.75 101
18506.04 108
18507.33 101
18508.61 78
18509.90 92
18511.18 80
18512.47 84
18513.76 82
18515.04 99
18516.33 84
18517.61 72
18518.90 95
18520.19 94
18521.47 86
18522.76 81
18524.04 89
18525.33 98
18526.62 68
18527.90 81
18529.19 98
18530.48 90
18531.76 96
18533.05 115
18534.34 88
18535.62 83
18536.91 85
18538.20 98
18539.48 95
18540.77 86
18542.06 98
18543.34 80
18544.63 73
18545.92 72
18547.21 88
18548.49 96
18549.78 104
18551.07 75
18552.36 79
18553.64 78
18554.93 81
18556.22 79
18557.50 111
18558.79 83
18560.08 72
18561.37 71
18562.66 92
18563.94 77
18565.23 84
18566.52 91
18567.81 99
18569.09 79
18570.38 86
18571.67 75
18572.96 96
18574.25 103
18575.53 87
18576.82 67
18578.11 76
18579.40 114
18580.69 95
18581.98 84
18583.26 76
18584.55 67
18585.84 69
18587.13 83
18588.42 84
18589.71 80
18590.99 89
18592.28 82
18593.57 81
18594.86 104
18596.15 105
18597.44 104
18598.73 86
18600.02 89
18601.31 122
18602.59 96
18603.88 84
18605.17 94
18606.46 85
18607.75 104
18609.04 96
18610.33 83
18611.62 91
18612.91 91
18614.20 88
18615.49 83
18616.78 94
18618.07 110
18619.36 82
18620.65 91
18621.94 75
18623.23 80
18624.52 102
18625.81 104
18627.10 76
18628.39 98
18629.68 112
18630.97 97
18632.26 103
18633.55 93
18634.84 58
18636.13 80
18637.42 91
18638.71 69
18640.00 80
18641.29 83
18642.58 95
18643.87 98
18645.16 78
18646.45 81
18647.74 77
18649.03 74
18650.32 85
18651.61 103
18652.90 114
18654.19 92
18655.48 107
18656.78 94
18658.07 88
18659.36 72
18660.65 79
18661.94 99
18663.23 74
18664.52 101
18665.81 97
18667.10 115
18668.40 83
18669.69 70
18670.98 81
18672.27 97
18673.56 84
18674.85 103
18676.14 100
18677.44 93
18678.73 110
18680.02 97
18681.31 88
18682.60 91
18683.90 99
18685.19 92
18686.48 76
18687.77 88
18689.06 97
18690.36 90
18691.65 83
18692.94 81
18694.23 95
18695.52 83
18696.82 102
18698.11 76
18699.40 80
18700.69 71
18701.99 87
18703.28 84
18704.57 111
18705.86 90
18707.16 82
18708.45 82
18709.74 82
18711.04 71
18712.33 67
18713.62 81
18714.91 54
18716.21 81
18717.50 80
18718.79 79
18720.09 84
18721.38 83
18722.67 69
18723.97 89
18725.26 83
18726.55 113
18727.85 82
18729.14 100
18730.43 101
18731.73 94
18733.02 82
18734.31 92
18735.61 97
18736.90 91
18738.19 99
18739.49 89
18740.78 73
18742.08 105
18743.37 66
18744.66 96
18745.96 90
18747.25 85
18748.55 96
18749.84 84
18751.13 74
18752.43 67
18753.72 91
18755.02 98
18756.31 74
18757.61 78
18758.90 92
18760.20 97
18761.49 103
18762.78 76
18764.08 76
18765.37 80
18766.67 84
18767.96 84
18769.26 76
18770.55 87
18771.85 91
18773.14 109
18774.44 91
18775.73 89
18777.03 75
18778.32 86
18779.62 103
18780.91 81
18782.21 70
18783.50 70
18784.80 74
18786.10 67
18787.39 88
18788.69 84
18789.98 94
18791.28 87
18792.57 111
18793.87 90
18795.16 87
18796.46 86
18797.76 95
18799.05 89
18800.35 82
18801.64 79
18802.94 72
18804.24 101
18805.53 89
18806.83 76
18808.12 95
18809.42 95
18810.72 81
18812.01 69
18813.31 96
18814.61 76
18815.90 82
18817.20 81
18818.50 90
18819.79 70
18821.09 74
18822.39 69
18823.68 86
18824.98 52
18826.28 74
18827.57 68
18828.87 80
18830.17 74
18831.46 63
18832.76 78
18834.06 99
18835.35 88
18836.65 94
18837.95 63
18839.25 81
18840.54 78
18841.84 75
18843.14 66
18844.44 79
18845.73 76
18847.03 102
18848.33 95
18849.63 98
18850.92 84
18852.22 86
18853.52 93
18854.82 86
18856.11 78
18857.41 86
18858.71 83
18860.01 80
18861.31 96
18862.60 76
18863.90 70
18865.20 89
18866.50 96
18867.80 85
18869.10 67
18870.39 80
18871.69 103
18872.99 77
18874.29 63
18875.59 91
18876.89 77
18878.18 67
18879.48 88
18880.78 90
18882.08 71
18883.38 86
18884.68 94
18885.98 81
18887.28 84
18888.57 72
18889.87 79
18891.17 93
18892.47 84
18893.77 76
18895.07 87
18896.37 72
18897.67 82
18898.97 81
18900.27 78
18901.57 94
18902.87 89
18904.17 76
18905.47 74
18906.76 66
18908.06 72
18909.36 96
18910.66 67
18911.96 71
18913.26 81
18914.56 79
18915.86 80
18917.16 72
18918.46 81
18919.76 114
18921.06 105
18922.36 85
18923.66 66
18924.96 97
18926.26 79
18927.56 85
18928.86 67
18930.17 74
18931.47 89
18932.77 77
18934.07 91
18935.37 93
18936.67 88
18937.97 82
18939.27 97
18940.57 88
18941.87 74
18943.17 79
18944.47 66
18945.77 71
18947.07 84
18948.38 79
18949.68 100
18950.98 89
18952.28 64
18953.58 65
18954.88 84
18956.18 82
18957.48 80
18958.79 91
18960.09 90
18961.39 83
18962.69 100
18963.99 99
18965.29 74
18966.59 93
18967.90 84
18969.20 84
18970.50 71
18971.80 70
18973.10 83
18974.41 75
18975.71 97
18977.01 96
18978.31 87
18979.61 99
18980.92 110
18982.22 96
18983.52 110
18984.82 82
18986.12 83
18987.43 68
18988.73 77
18990.03 58
18991.33 76
18992.64 80
18993.94 68
18995.24 73
18996.54 74
18997.85 82
18999.15 65
19000.45 71
19001.76 94
19003.06 73
19004.36 78
19005.66 85
19006.97 68
19008.27 74
19009.57 65
19010.88 61
19012.18 78
19013.48 86
19014.79 80
19016.09 95
19017.39 64
19018.70 77
19020.00 75
19021.30 80
19022.61 92
19023.91 79
19025.22 78
19026.52 73
19027.82 71
19029.13 102
19030.43 62
19031.73 94
19033.04 90
19034.34 100
19035.65 79
19036.95 98
19038.25 79
19039.56 69
19040.86 86
19042.17 75
19043.47 78
19044.78 73
19046.08 88
19047.38 65
19048.69 81
19049.99 77
19051.30 81
19052.60 82
19053.91 85
19055.21 72
19056.52 85
19057.82 88
19059.13 97
19060.43 87
19061.74 66
19063.04 96
19064.35 91
19065.65 83
19066.96 87
19068.26 94
19069.57 73
19070.87 93
19072.18 90
19073.48 109
19074.79 95
19076.09 111
19077.40 94
19078.70 80
19080.01 74
19081.32 90
19082.62 103
19083.93 93
19085.23 80
19086.54 62
19087.84 80
19089.15 95
19090.46 75
19091.76 77
19093.07 63
19094.37 63
19095.68 82
19096.99 84
19098.29 65
19099.60 64
19100.90 86
19102.21 63
19103.52 67
19104.82 63
19106.13 75
19107.44 85
19108.74 74
19110.05 60
19111.36 71
19112.66 104
19113.97 73
19115.28 86
19116.58 81
19117.89 63
19119.20 96
19120.50 96
19121.81 93
19123.12 83
19124.43 78
19125.73 84
19127.04 59
19128.35 74
19129.65 70
19130.96 61
19132.27 94
19133.58 93
19134.88 83
19136.19 82
19137.50 75
19138.81 81
19140.11 92
19141.42 89
19142.73 78
19144.04 85
19145.34 84
19146.65 82
19147.96 84
19149.27 73
19150.58 90
19151.88 77
19153.19 92
19154.50 91
19155.81 106
19157.12 82
19158.42 82
19159.73 80
19161.04 76
19162.35 66
19163.66 89
19164.97 84
19166.28 82
19167.58 77
19168.89 87
19170.20 89
19171.51 97
19172.82 74
19174.13 88
19175.44 96
19176.75 85
19178.05 82
19179.36 79
19180.67 68
19181.98 82
19183.29 83
19184.60 81
19185.91 80
19187.22 90
19188.53 89
19189.84 103
19191.15 86
19192.46 83
19193.76 97
19195.07 81
19196.38 70
19197.69 63
19199.00 94
19200.31 94
19201.62 100
19202.93 82
19204.24 68
19205.55 86
19206.86 85
19208.17 93
19209.48 87
19210.79 82
19212.10 82
19213.41 100
19214.72 73
19216.03 75
19217.34 87
19218.65 90
19219.96 95
19221.27 65
19222.58 66
19223.89 79
19225.20 93
19226.52 92
19227.83 68
19229.14 100
19230.45 81
19231.76 69
19233.07 69
19234.38 81
19235.69 79
19237.00 67
19238.31 109
19239.62 85
19240.93 77
19242.25 71
19243.56 108
19244.87 90
19246.18 61
19247.49 71
19248.80 80
19250.11 77
19251.42 89
19252.74 68
19254.05 98
19255.36 96
19256.67 79
19257.98 88
19259.29 73
19260.61 97
19261.92 102
19263.23 89
19264.54 72
19265.85 60
19267.17 75
19268.48 62
19269.79 71
19271.10 89
19272.41 78
19273.73 94
19275.04 79
19276.35 98
19277.66 97
19278.98 74
19280.29 66
19281.60 79
19282.91 59
19284.23 68
19285.54 95
19286.85 84
19288.16 66
19289.48 63
19290.79 92
19292.10 80
19293.41 67
19294.73 96
19296.04 95
19297.35 90
19298.67 97
19299.98 90
19301.29 97
19302.61 84
19303.92 84
19305.23 77
19306.55 76
19307.86 76
19309.17 81
19310.49 77
19311.80 77
19313.11 60
19314.43 68
19315.74 73
19317.05 75
19318.37 83
19319.68 82
19320.99 80
19322.31 80
19323.62 77
19324.94 101
19326.25 88
19327.56 86
19328.88 63
19330.19 104
19331.51 92
19332.82 88
19334.14 82
19335.45 97
19336.76 94
19338.08 84
19339.39 63
19340.71 83
19342.02 69
19343.34 71
19344.65 68
19345.97 82
19347.28 77
19348.59 81
19349.91 90
19351.22 82
19352.54 79
19353.85 92
19355.17 69
19356.48 73
19357.80 64
19359.11 76
19360.43 90
19361.74 92
19363.06 69
19364.38 92
19365.69 71
19367.01 76
19368.32 76
19369.64 84
19370.95 70
19372.27 86
19373.58 85
19374.90 79
19376.21 82
19377.53 81
19378.85 95
19380.16 80
19381.48 80
19382.79 83
19384.11 84
19385.43 95
19386.74 80
19388.06 90
19389.37 89
19390.69 78
19392.01 89
19393.32 107
19394.64 62
19395.96 89
19397.27 77
19398.59 91
19399.91 79
19401.22 66
19402.54 65
19403.85 77
19405.17 87
19406.49 67
19407.80 85
19409.12 92
19410.44 102
19411.76 94
19413.07 90
19414.39 74
19415.71 96
19417.02 94
19418.34 86
19419.66 91
19420.98 70
19422.29 80
19423.61 82
19424.93 67
19426.24 99
19427.56 96
19428.88 78
19430.20 82
19431.51 82
19432.83 89
19434.15 82
19435.47 87
19436.79 97
19438.10 91
19439.42 81
19440.74 88
19442.06 80
19443.37 78
19444.69 91
19446.01 97
19447.33 105
19448.65 94
19449.97 83
19451.28 87
19452.60 96
19453.92 100
19455.24 96
19456.56 66
19457.88 81
19459.19 93
19460.51 76
19461.83 99
19463.15 95
19464.47 93
19465.79 66
19467.11 69
19468.42 101
19469.74 68
19471.06 72
19472.38 64
19473.70 110
19475.02 79
19476.34 95
19477.66 80
19478.98 72
19480.30 73
19481.62 72
19482.93 96
19484.25 111
19485.57 85
19486.89 94
19488.21 102
19489.53 82
19490.85 85
19492.17 93
19493.49 100
19494.81 70
19496.13 69
19497.45 90
19498.77 87
19500.09 86
19501.41 91
19502.73 85
19504.05 76
19505.37 88
19506.69 97
19508.01 87
19509.33 70
19510.65 73
19511.97 94
19513.29 79
19514.61 87
19515.93 70
19517.25 83
19518.57 81
19519.89 66
19521.21 80
19522.54 80
19523.86 91
19525.18 80
19526.50 75
19527.82 69
19529.14 108
19530.46 82
19531.78 78
19533.10 86
19534.42 89
19535.74 77
19537.07 90
19538.39 96
19539.71 80
19541.03 85
19542.35 96
19543.67 82
19544.99 84
19546.31 89
19547.64 97
19548.96 87
19550.28 88
19551.60 76
19552.92 80
19554.24 77
19555.57 80
19556.89 81
19558.21 75
19559.53 92
19560.85 77
19562.18 86
19563.50 81
19564.82 90
19566.14 100
19567.46 91
19568.79 93
19570.11 78
19571.43 66
19572.75 76
19574.08 82
19575.40 89
19576.72 85
19578.04 85
19579.37 68
19580.69 77
19582.01 100
19583.33 87
19584.66 80
19585.98 92
19587.30 88
19588.63 92
19589.95 95
19591.27 93
19592.59 95
19593.92 90
19595.24 105
19596.56 100
19597.89 66
19599.21 86
19600.53 88
19601.86 84
19603.18 76
19604.50 85
19605.83 80
19607.15 78
19608.47 83
19609.80 82
19611.12 74
19612.45 83
19613.77 78
19615.09 88
19616.42 87
19617.74 67
19619.06 89
19620.39 68
19621.71 64
19623.04 68
19624.36 40
19625.69 78
19627.01 67
19628.33 79
19629.66 73
19630.98 63
19632.31 87
19633.63 86
19634.96 69
19636.28 89
19637.60 109
19638.93 98
19640.25 108
19641.58 95
19642.90 70
19644.23 80
19645.55 99
19646.88 65
19648.20 82
19649.53 73
19650.85 74
19652.18 78
19653.50 84
19654.83 82
19656.15 92
19657.48 98
19658.80 98
19660.13 93
19661.45 70
19662.78 67
19664.11 88
19665.43 88
19666.76 114
19668.08 109
19669.41 86
19670.73 90
19672.06 95
19673.39 94
19674.71 105
19676.04 99
19677.36 94
19678.69 98
19680.01 80
19681.34 88
19682.67 95
19683.99 87
19685.32 84
19686.65 68
19687.97 70
19689.30 81
19690.62 83
19691.95 86
19693.28 78
19694.60 105
19695.93 82
19697.26 112
19698.58 86
19699.91 84
19701.24 97
19702.56 92
19703.89 99
19705.22 73
19706.54 93
19707.87 95
19709.20 93
19710.53 84
19711.85 96
19713.18 92
19714.51 107
19715.83 81
19717.16 84
19718.49 89
19719.82 100
19721.14 91
19722.47 88
19723.80 91
19725.13 90
19726.45 93
19727.78 100
19729.11 85
19730.44 77
19731.76 74
19733.09 92
19734.42 90
19735.75 83
19737.08 83
19738.40 74
19739.73 80
19741.06 82
19742.39 97
19743.72 99
19745.04 84
19746.37 89
19747.70 113
19749.03 110
19750.36 87
19751.69 80
19753.01 82
19754.34 106
19755.67 81
19757.00 74
19758.33 61
19759.66 60
19760.99 74
19762.31 66
19763.64 68
19764.97 84
19766.30 100
19767.63 63
19768.96 78
19770.29 93
19771.62 70
19772.95 69
19774.28 87
19775.60 79
19776.93 74
19778.26 109
19779.59 61
19780.92 78
19782.25 84
19783.58 112
19784.91 97
19786.24 95
19787.57 84
19788.90 75
19790.23 58
19791.56 93
19792.89 94
19794.22 79
19795.55 68
19796.88 109
19798.21 87
19799.54 82
19800.87 96
19802.20 87
19803.53 97
19804.86 105
19806.19 83
19807.52 66
19808.85 76
19810.18 108
19811.51 94
19812.84 80
19814.17 72
19815.50 78
19816.83 69
19818.16 80
19819.49 83
19820.83 100
19822.16 93
19823.49 78
19824.82 83
19826.15 75
19827.48 101
19828.81 86
19830.14 80
19831.47 67
19832.80 67
19834.14 70
19835.47 67
19836.80 78
19838.13 86
19839.46 61
19840.79 71
19842.12 83
19843.46 68
19844.79 70
19846.12 83
19847.45 85
19848.78 88
19850.11 80
19851.45 83
19852.78 67
19854.11 71
19855.44 90
19856.77 85
19858.11 93
19859.44 80
19860.77 78
19862.10 56
19863.43 106
19864.77 89
19866.10 76
19867.43 79
19868.76 82
19870.10 83
19871.43 87
19872.76 73
19874.09 80
19875.43 89
19876.76 64
19878.09 82
19879.42 107
19880.76 80
19882.09 77
19883.42 75
19884.75 57
19886.09 82
19887.42 89
19888.75 83
19890.09 71
19891.42 86
19892.75 61
19894.09 65
19895.42 90
19896.75 77
19898.09 68
19899.42 70
19900.75 74
19902.09 91
19903.42 108
19904.75 87
19906.09 87
19907.42 78
19908.75 62
19910.09 74
19911.42 78
19912.76 73
19914.09 85
19915.42 107
19916.76 80
19918.09 91
19919.43 77
19920.76 80
19922.09 77
19923.43 78
19924.76 81
19926.10 66
19927.43 77
19928.77 89
19930.10 76
19931.43 63
19932.77 74
19934.10 78
19935.44 65
19936.77 96
19938.11 78
19939.44 98
19940.78 93
19942.11 77
19943.45 75
19944.78 71
19946.12 103
19947.45 94
19948.79 82
19950.12 86
19951.46 90
19952.79 92
19954.13 84
19955.46 76
19956.80 66
19958.13 81
19959.47 97
19960.80 70
19962.14 63
19963.48 60
19964.81 72
19966.15 84
19967.48 81
19968.82 103
19970.15 87
19971.49 92
19972.83 73
19974.16 71
19975.50 73
19976.83 73
19978.17 82
19979.51 91
19980.84 64
19982.18 91
19983.51 83
19984.85 93
19986.19 66
19987.52 87
19988.86 91
19990.20 74
19991.53 77
19992.87 90
19994.21 89
19995.54 91
19996.88 73
19998.22 105
19999.55 86
20000.89 80
20002.23 94
20003.56 72
20004.90 92
20006.24 84
20007.57 90
20008.91 86
20010.25 88
20011.59 83
20012.92 95
20014.26 79
20015.60 87
20016.94 98
20018.27 86
20019.61 85
20020.95 91
20022.28 89
20023.62 70
20024.96 65
20026.30 85
20027.64 80
20028.97 80
20030.31 91
20031.65 96
20032.99 74
20034.32 73
20035.66 69
20037.00 108
20038.34 81
20039.68 103
20041.02 114
20042.35 84
20043.69 85
20045.03 79
20046.37 80
20047.71 86
20049.05 99
20050.38 98
20051.72 90
20053.06 89
20054.40 87
20055.74 78
20057.08 77
20058.42 90
20059.75 86
20061.09 84
20062.43 63
20063.77 76
20065.11 72
20066.45 82
20067.79 107
20069.13 88
20070.47 86
20071.81 90
20073.14 78
20074.48 72
20075.82 84
20077.16 73
20078.50 85
20079.84 114
20081.18 101
20082.52 87
20083.86 109
20085.20 84
20086.54 74
20087.88 115
20089.22 92
20090.56 83
20091.90 84
20093.24 66
20094.58 83
20095.92 93
20097.26 86
20098.60 69
20099.94 70
20101.28 87
20102.62 76
20103.96 77
20105.30 89
20106.64 66
20107.98 85
20109.32 67
20110.66 81
20112.00 86
20113.34 77
20114.68 87
20116.02 104
20117.36 100
20118.71 69
20120.05 96
20121.39 97
20122.73 72
20124.07 82
20125.41 86
20126.75 75
20128.09 83
20129.43 80
20130.77 75
20132.12 88
20133.46 86
20134.80 81
20136.14 97
20137.48 93
20138.82 73
20140.16 107
20141.51 74
20142.85 90
20144.19 78
20145.53 98
