# Supplementary material for: MALDI-TOF MS typing enables the classification of brewing yeasts of the genus Saccharomyces to major beer styles
Source: PLoS One. 2017 Aug 9;12(8):e0181694. doi: 10.1371/journal.pone.0181694 (PMC5549903; doi:10.1371/journal.pone.0181694)
Supplement: S2 File — The directory includes 90 raw files and was zipped to “.zip”; the folder has three strains with 30 spectra per strain; S1 Text explains the raw files with an example and Table 1 represents the yeast strains used within the experiment. (ZIP) [file pone.0181694.s005.zip › 4-6/30254-165-OG-Koe-Ale-YPG-18h-E-E_2015-10-20__0_B5_1.dat]

1999.81 6453
2000.23 6664
2000.65 6554
2001.07 6434
2001.50 6487
2001.92 6258
2002.34 6655
2002.76 6509
2003.18 6277
2003.60 6403
2004.03 6447
2004.45 6326
2004.87 6345
2005.29 6239
2005.71 6384
2006.14 6324
2006.56 6545
2006.98 6611
2007.40 6625
2007.83 6782
2008.25 6772
2008.67 6659
2009.09 6701
2009.52 6989
2009.94 6927
2010.36 6985
2010.78 6812
2011.21 6941
2011.63 6764
2012.05 6763
2012.48 6706
2012.90 6349
2013.32 6127
2013.74 6076
2014.17 5973
2014.59 6100
2015.01 6099
2015.44 6290
2015.86 6292
2016.28 6082
2016.71 6447
2017.13 6664
2017.55 6992
2017.98 6909
2018.40 7107
2018.82 7078
2019.25 7117
2019.67 7317
2020.09 7215
2020.52 7001
2020.94 7225
2021.37 7175
2021.79 6930
2022.21 6907
2022.64 6813
2023.06 6628
2023.48 6704
2023.91 6539
2024.33 6266
2024.76 6145
2025.18 6542
2025.61 6828
2026.03 6366
2026.45 6489
2026.88 6452
2027.30 6327
2027.73 6256
2028.15 6486
2028.58 6560
2029.00 6537
2029.43 6361
2029.85 6073
2030.28 6197
2030.70 6459
2031.12 6495
2031.55 6664
2031.97 6408
2032.40 6484
2032.82 6639
2033.25 6463
2033.67 6378
2034.10 6557
2034.52 6712
2034.95 6762
2035.38 6471
2035.80 6481
2036.23 6589
2036.65 6519
2037.08 6594
2037.50 6797
2037.93 6648
2038.35 6977
2038.78 6960
2039.20 6701
2039.63 6989
2040.06 6933
2040.48 6896
2040.91 6868
2041.33 6826
2041.76 6778
2042.19 6455
2042.61 6215
2043.04 6524
2043.46 6616
2043.89 6626
2044.32 6418
2044.74 6309
2045.17 6249
2045.59 6279
2046.02 5981
2046.45 6132
2046.87 6132
2047.30 6087
2047.73 6414
2048.15 6487
2048.58 6359
2049.01 6250
2049.43 6448
2049.86 6378
2050.29 6339
2050.71 6520
2051.14 6529
2051.57 6422
2051.99 6531
2052.42 6834
2052.85 6455
2053.28 6349
2053.70 6267
2054.13 6427
2054.56 6374
2054.99 6294
2055.41 6260
2055.84 6241
2056.27 5981
2056.69 6200
2057.12 6469
2057.55 6416
2057.98 6364
2058.41 6374
2058.83 6252
2059.26 6596
2059.69 6556
2060.12 6586
2060.54 6498
2060.97 6513
2061.40 6572
2061.83 6584
2062.26 6544
2062.68 6550
2063.11 6585
2063.54 6747
2063.97 6610
2064.40 6657
2064.83 6787
2065.25 6487
2065.68 6754
2066.11 6779
2066.54 6744
2066.97 6843
2067.40 6811
2067.82 6456
2068.25 6677
2068.68 6369
2069.11 6403
2069.54 6241
2069.97 6337
2070.40 6323
2070.83 6081
2071.26 5952
2071.68 6074
2072.11 5998
2072.54 6191
2072.97 5979
2073.40 6048
2073.83 6246
2074.26 6073
2074.69 6118
2075.12 6582
2075.55 6635
2075.98 6417
2076.41 6674
2076.84 6564
2077.27 6502
2077.70 6638
2078.13 6837
2078.55 6719
2078.98 6688
2079.41 6718
2079.84 6709
2080.27 6751
2080.70 6976
2081.13 7088
2081.56 6655
2081.99 6619
2082.42 6544
2082.85 6351
2083.29 6467
2083.72 6503
2084.15 6447
2084.58 6373
2085.01 6180
2085.44 6157
2085.87 6360
2086.30 6385
2086.73 6295
2087.16 6129
2087.59 6477
2088.02 6533
2088.45 6431
2088.88 6486
2089.31 6366
2089.74 6301
2090.17 6442
2090.61 6290
2091.04 6408
2091.47 6555
2091.90 6619
2092.33 6575
2092.76 6634
2093.19 6268
2093.62 6100
2094.06 6327
2094.49 6307
2094.92 6366
2095.35 6260
2095.78 6286
2096.21 6248
2096.64 6216
2097.08 5964
2097.51 6084
2097.94 6308
2098.37 6397
2098.80 6171
2099.24 6270
2099.67 6271
2100.10 6261
2100.53 6307
2100.96 6225
2101.40 6243
2101.83 6084
2102.26 6095
2102.69 6200
2103.12 6210
2103.56 6233
2103.99 6129
2104.42 6352
2104.85 6437
2105.29 6320
2105.72 6439
2106.15 6370
2106.58 6291
2107.02 6629
2107.45 6602
2107.88 6659
2108.31 6825
2108.75 6600
2109.18 6598
2109.61 6494
2110.05 6389
2110.48 6090
2110.91 6270
2111.35 6307
2111.78 6086
2112.21 6062
2112.65 6463
2113.08 6369
2113.51 6448
2113.95 6289
2114.38 6338
2114.81 6210
2115.25 6018
2115.68 6135
2116.11 5934
2116.55 6105
2116.98 5849
2117.41 5931
2117.85 5822
2118.28 5809
2118.72 6166
2119.15 6088
2119.58 6137
2120.02 6281
2120.45 6151
2120.89 6273
2121.32 6391
2121.75 6322
2122.19 6152
2122.62 6363
2123.06 6345
2123.49 6234
2123.93 6555
2124.36 6492
2124.79 6583
2125.23 6356
2125.66 6477
2126.10 6378
2126.53 6232
2126.97 6189
2127.40 6215
2127.84 6459
2128.27 6373
2128.71 6398
2129.14 6472
2129.58 6554
2130.01 6580
2130.45 6530
2130.88 6662
2131.32 6851
2131.75 6734
2132.19 6710
2132.62 7153
2133.06 7111
2133.49 6978
2133.93 6965
2134.37 7165
2134.80 7399
2135.24 7519
2135.67 7650
2136.11 7927
2136.54 8002
2136.98 7726
2137.41 7536
2137.85 7522
2138.29 7281
2138.72 7175
2139.16 7038
2139.59 7176
2140.03 6613
2140.47 6582
2140.90 6188
2141.34 6313
2141.78 6421
2142.21 6236
2142.65 6184
2143.08 6222
2143.52 6461
2143.96 6327
2144.39 6123
2144.83 5893
2145.27 6108
2145.70 6236
2146.14 6393
2146.58 6552
2147.01 6619
2147.45 6640
2147.89 6776
2148.32 7121
2148.76 7301
2149.20 7632
2149.64 7872
2150.07 7734
2150.51 7995
2150.95 8137
2151.38 8160
2151.82 8228
2152.26 7774
2152.70 7937
2153.13 7632
2153.57 7134
2154.01 6735
2154.45 6640
2154.88 6500
2155.32 6151
2155.76 6135
2156.20 6196
2156.63 6414
2157.07 6234
2157.51 6219
2157.95 6487
2158.39 6350
2158.82 6098
2159.26 6329
2159.70 6403
2160.14 6496
2160.58 6592
2161.01 6278
2161.45 6437
2161.89 6501
2162.33 6789
2162.77 6546
2163.21 6451
2163.64 6748
2164.08 6573
2164.52 6632
2164.96 6790
2165.40 6532
2165.84 6773
2166.28 6472
2166.71 6507
2167.15 6620
2167.59 6623
2168.03 6594
2168.47 6673
2168.91 6950
2169.35 6742
2169.79 6752
2170.23 6670
2170.67 6669
2171.10 7089
2171.54 7271
2171.98 7092
2172.42 7028
2172.86 7571
2173.30 7220
2173.74 7037
2174.18 7067
2174.62 6902
2175.06 7065
2175.50 7125
2175.94 7176
2176.38 6998
2176.82 7076
2177.26 7169
2177.70 7205
2178.14 7271
2178.58 7045
2179.02 7101
2179.46 6955
2179.90 6958
2180.34 6961
2180.78 6684
2181.22 6838
2181.66 6820
2182.10 6499
2182.54 6303
2182.98 6241
2183.42 6544
2183.86 6350
2184.30 6248
2184.74 6379
2185.18 6355
2185.62 6313
2186.06 6365
2186.51 6328
2186.95 6538
2187.39 6721
2187.83 6857
2188.27 6917
2188.71 7209
2189.15 7071
2189.59 7147
2190.03 7036
2190.47 6852
2190.92 6891
2191.36 6966
2191.80 6765
2192.24 6842
2192.68 6649
2193.12 6803
2193.56 6775
2194.01 6883
2194.45 6964
2194.89 6828
2195.33 7004
2195.77 6800
2196.21 7117
2196.66 7284
2197.10 7221
2197.54 7226
2197.98 7043
2198.42 6929
2198.87 6990
2199.31 6759
2199.75 6669
2200.19 6350
2200.63 6527
2201.08 6548
2201.52 6534
2201.96 6615
2202.40 6755
2202.85 6602
2203.29 6548
2203.73 6680
2204.17 7147
2204.62 7151
2205.06 6991
2205.50 7190
2205.94 7423
2206.39 7439
2206.83 7606
2207.27 7602
2207.71 7561
2208.16 7417
2208.60 7502
2209.04 7538
2209.49 7562
2209.93 7327
2210.37 7388
2210.82 7278
2211.26 7457
2211.70 7086
2212.15 7128
2212.59 7152
2213.03 7205
2213.48 7000
2213.92 6761
2214.36 6780
2214.81 6904
2215.25 6509
2215.69 6735
2216.14 6801
2216.58 6448
2217.03 6504
2217.47 6490
2217.91 6432
2218.36 6155
2218.80 6117
2219.25 6193
2219.69 6246
2220.13 6189
2220.58 6326
2221.02 6087
2221.47 6515
2221.91 6587
2222.36 6476
2222.80 6576
2223.24 6550
2223.69 6735
2224.13 6841
2224.58 7154
2225.02 7205
2225.47 7191
2225.91 7218
2226.36 7419
2226.80 7779
2227.25 7512
2227.69 7628
2228.14 7624
2228.58 7771
2229.03 7600
2229.47 7642
2229.92 7653
2230.36 7766
2230.81 8063
2231.25 8018
2231.70 8065
2232.14 7979
2232.59 8017
2233.03 8357
2233.48 8384
2233.93 8140
2234.37 7800
2234.82 7417
2235.26 7613
2235.71 7424
2236.15 7443
2236.60 7680
2237.05 7475
2237.49 7208
2237.94 7003
2238.38 6773
2238.83 6809
2239.28 6583
2239.72 6222
2240.17 6482
2240.61 6352
2241.06 6404
2241.51 6411
2241.95 6119
2242.40 6402
2242.85 6479
2243.29 6281
2243.74 6169
2244.19 6282
2244.63 6194
2245.08 6167
2245.52 6417
2245.97 6246
2246.42 6199
2246.87 6293
2247.31 6269
2247.76 6302
2248.21 6335
2248.65 6041
2249.10 5782
2249.55 6076
2249.99 6272
2250.44 6212
2250.89 6176
2251.34 6257
2251.78 6639
2252.23 6748
2252.68 6702
2253.13 6657
2253.57 6373
2254.02 6331
2254.47 6122
2254.92 6164
2255.36 6186
2255.81 6208
2256.26 5992
2256.71 6127
2257.15 6140
2257.60 6040
2258.05 6069
2258.50 6011
2258.95 5960
2259.39 6024
2259.84 6272
2260.29 6450
2260.74 6582
2261.19 6518
2261.64 6738
2262.08 6704
2262.53 6587
2262.98 6788
2263.43 6869
2263.88 6787
2264.33 6758
2264.77 6702
2265.22 6719
2265.67 6456
2266.12 6579
2266.57 6608
2267.02 6640
2267.47 6706
2267.92 6780
2268.37 6950
2268.81 6935
2269.26 7156
2269.71 7321
2270.16 7284
2270.61 7379
2271.06 7429
2271.51 7536
2271.96 7498
2272.41 7378
2272.86 7354
2273.31 7189
2273.76 7175
2274.21 6913
2274.66 6805
2275.11 6616
2275.55 6510
2276.00 6672
2276.45 6469
2276.90 6411
2277.35 6345
2277.80 6252
2278.25 6576
2278.70 6538
2279.15 6322
2279.60 6205
2280.05 6352
2280.50 6411
2280.95 6469
2281.40 6203
2281.85 6155
2282.31 6284
2282.76 6425
2283.21 6349
2283.66 6167
2284.11 6470
2284.56 6328
2285.01 6274
2285.46 6652
2285.91 6541
2286.36 6766
2286.81 7253
2287.26 7597
2287.71 7801
2288.16 7930
2288.61 8326
2289.07 9054
2289.52 9575
2289.97 9996
2290.42 10359
2290.87 10720
2291.32 11127
2291.77 11199
2292.22 10981
2292.68 10997
2293.13 11193
2293.58 10905
2294.03 10261
2294.48 9745
2294.93 9062
2295.38 8938
2295.84 8475
2296.29 8206
2296.74 8158
2297.19 7999
2297.64 7764
2298.10 7691
2298.55 7374
2299.00 7219
2299.45 7002
2299.90 6955
2300.36 6900
2300.81 6728
2301.26 6689
2301.71 6371
2302.16 6568
2302.62 6354
2303.07 6297
2303.52 6617
2303.97 6639
2304.43 6499
2304.88 6469
2305.33 6380
2305.78 6457
2306.24 6837
2306.69 6703
2307.14 7101
2307.60 7061
2308.05 7382
2308.50 7711
2308.95 7886
2309.41 8026
2309.86 8420
2310.31 8413
2310.77 8235
2311.22 8213
2311.67 8158
2312.13 8101
2312.58 8004
2313.03 7855
2313.49 7869
2313.94 7412
2314.39 7306
2314.85 7174
2315.30 7069
2315.75 6931
2316.21 7032
2316.66 6824
2317.11 6953
2317.57 6955
2318.02 7076
2318.48 7012
2318.93 6989
2319.38 7251
2319.84 7280
2320.29 7213
2320.75 7469
2321.20 7548
2321.66 7209
2322.11 7274
2322.56 7140
2323.02 6987
2323.47 7049
2323.93 7128
2324.38 6832
2324.84 7055
2325.29 7188
2325.74 6975
2326.20 6995
2326.65 7202
2327.11 7317
2327.56 7463
2328.02 7639
2328.47 7524
2328.93 7670
2329.38 7613
2329.84 7572
2330.29 7716
2330.75 7700
2331.20 7774
2331.66 7832
2332.11 7589
2332.57 7364
2333.02 7226
2333.48 7233
2333.94 7107
2334.39 6896
2334.85 6917
2335.30 6753
2335.76 6744
2336.21 6702
2336.67 6950
2337.12 6730
2337.58 6406
2338.04 6446
2338.49 6475
2338.95 6355
2339.40 6430
2339.86 6511
2340.32 6501
2340.77 6481
2341.23 6363
2341.68 6354
2342.14 6289
2342.60 6112
2343.05 6542
2343.51 6549
2343.97 6644
2344.42 6499
2344.88 6533
2345.34 6933
2345.79 6731
2346.25 7095
2346.71 7395
2347.16 7359
2347.62 7303
2348.08 7342
2348.53 7400
2348.99 7138
2349.45 7310
2349.90 7314
2350.36 7115
2350.82 6813
2351.27 7100
2351.73 6985
2352.19 6939
2352.65 6672
2353.10 6752
2353.56 6866
2354.02 7015
2354.48 6958
2354.93 6892
2355.39 6986
2355.85 6973
2356.31 6976
2356.76 6757
2357.22 6809
2357.68 7151
2358.14 7006
2358.59 7129
2359.05 6999
2359.51 6899
2359.97 7047
2360.43 7256
2360.88 7085
2361.34 7171
2361.80 7136
2362.26 7078
2362.72 7026
2363.17 7053
2363.63 7052
2364.09 7042
2364.55 7235
2365.01 7413
2365.47 7050
2365.92 7325
2366.38 7438
2366.84 7292
2367.30 7315
2367.76 7239
2368.22 7356
2368.68 7287
2369.14 6960
2369.59 6898
2370.05 6883
2370.51 6970
2370.97 6822
2371.43 6657
2371.89 6778
2372.35 6563
2372.81 6539
2373.27 6542
2373.73 6612
2374.19 6782
2374.65 6616
2375.10 6891
2375.56 7127
2376.02 6798
2376.48 7002
2376.94 6846
2377.40 6939
2377.86 6874
2378.32 6588
2378.78 6538
2379.24 6939
2379.70 6786
2380.16 6948
2380.62 6936
2381.08 6711
2381.54 6906
2382.00 6940
2382.46 6917
2382.92 6671
2383.38 6727
2383.84 6656
2384.30 6695
2384.76 6554
2385.22 6681
2385.68 6715
2386.14 6606
2386.60 6598
2387.07 6548
2387.53 6598
2387.99 6883
2388.45 7057
2388.91 7352
2389.37 7319
2389.83 7423
2390.29 7508
2390.75 7589
2391.21 7362
2391.67 7341
2392.13 7333
2392.60 7292
2393.06 7355
2393.52 7392
2393.98 7250
2394.44 7025
2394.90 7043
2395.36 6860
2395.82 6692
2396.29 6565
2396.75 6691
2397.21 6440
2397.67 6456
2398.13 6570
2398.59 6609
2399.06 6587
2399.52 6540
2399.98 6633
2400.44 6413
2400.90 6459
2401.37 6687
2401.83 6473
2402.29 6410
2402.75 6608
2403.21 6507
2403.68 6528
2404.14 6508
2404.60 6426
2405.06 6319
2405.52 6549
2405.99 6637
2406.45 6639
2406.91 6540
2407.37 6582
2407.84 6506
2408.30 6585
2408.76 6644
2409.22 6344
2409.69 6470
2410.15 6349
2410.61 6527
2411.08 6334
2411.54 6387
2412.00 6563
2412.47 6457
2412.93 6529
2413.39 6707
2413.85 6506
2414.32 6305
2414.78 6558
2415.24 6690
2415.71 7026
2416.17 7033
2416.63 6971
2417.10 6892
2417.56 6919
2418.02 6860
2418.49 6877
2418.95 6872
2419.42 6893
2419.88 6823
2420.34 6801
2420.81 6957
2421.27 6692
2421.73 6766
2422.20 6665
2422.66 6779
2423.13 6820
2423.59 6855
2424.06 6669
2424.52 6389
2424.98 6405
2425.45 6488
2425.91 6468
2426.38 6242
2426.84 6495
2427.31 6422
2427.77 6466
2428.23 6476
2428.70 6275
2429.16 6409
2429.63 6178
2430.09 6120
2430.56 6301
2431.02 6268
2431.49 6317
2431.95 6269
2432.42 6214
2432.88 6374
2433.35 6405
2433.81 6305
2434.28 6592
2434.74 6717
2435.21 6484
2435.67 6348
2436.14 6463
2436.60 6676
2437.07 6676
2437.53 6825
2438.00 6765
2438.47 7106
2438.93 6999
2439.40 7227
2439.86 7280
2440.33 7095
2440.79 7198
2441.26 7313
2441.73 7220
2442.19 7167
2442.66 7303
2443.12 7212
2443.59 7278
2444.05 7133
2444.52 7214
2444.99 7069
2445.45 6870
2445.92 6906
2446.39 6798
2446.85 6452
2447.32 6441
2447.78 6495
2448.25 6452
2448.72 6475
2449.18 6562
2449.65 6390
2450.12 6375
2450.58 6362
2451.05 6459
2451.52 6358
2451.98 6443
2452.45 6566
2452.92 6444
2453.39 6353
2453.85 6552
2454.32 6461
2454.79 6503
2455.25 6326
2455.72 6505
2456.19 6782
2456.65 6794
2457.12 6437
2457.59 6530
2458.06 6503
2458.52 6458
2458.99 6461
2459.46 6266
2459.93 6293
2460.39 6289
2460.86 6503
2461.33 6364
2461.80 6299
2462.27 6557
2462.73 6489
2463.20 6298
2463.67 6565
2464.14 6405
2464.60 6278
2465.07 6358
2465.54 6488
2466.01 6432
2466.48 6548
2466.95 6535
2467.41 6748
2467.88 7001
2468.35 6598
2468.82 6257
2469.29 6517
2469.76 6659
2470.22 6362
2470.69 6444
2471.16 6414
2471.63 6209
2472.10 6152
2472.57 6173
2473.04 6110
2473.51 6236
2473.97 6197
2474.44 6066
2474.91 6205
2475.38 5919
2475.85 6093
2476.32 6339
2476.79 6160
2477.26 5985
2477.73 6258
2478.20 6282
2478.67 6067
2479.13 6121
2479.60 5939
2480.07 5939
2480.54 5882
2481.01 5975
2481.48 6036
2481.95 6059
2482.42 6043
2482.89 6186
2483.36 6024
2483.83 6125
2484.30 6063
2484.77 6189
2485.24 6148
2485.71 6392
2486.18 6636
2486.65 6540
2487.12 6623
2487.59 6697
2488.06 6705
2488.53 6627
2489.00 6583
2489.47 6729
2489.94 6754
2490.41 6958
2490.88 7211
2491.35 7344
2491.83 7227
2492.30 7504
2492.77 7529
2493.24 7530
2493.71 7753
2494.18 7866
2494.65 7834
2495.12 8091
2495.59 7721
2496.06 7525
2496.53 7579
2497.00 7557
2497.48 7189
2497.95 7147
2498.42 6992
2498.89 6882
2499.36 6699
2499.83 6485
2500.30 6496
2500.77 6222
2501.25 5925
2501.72 6012
2502.19 6069
2502.66 6017
2503.13 6060
2503.60 6246
2504.08 6303
2504.55 6349
2505.02 6138
2505.49 5927
2505.96 6172
2506.44 6362
2506.91 6168
2507.38 6127
2507.85 6075
2508.32 6120
2508.80 6342
2509.27 6323
2509.74 6458
2510.21 6557
2510.68 6359
2511.16 6250
2511.63 6440
2512.10 6460
2512.57 6528
2513.05 6422
2513.52 6774
2513.99 6892
2514.47 6628
2514.94 6733
2515.41 6835
2515.88 6661
2516.36 6451
2516.83 6614
2517.30 6860
2517.78 6965
2518.25 6884
2518.72 6794
2519.19 6851
2519.67 7016
2520.14 6821
2520.61 6713
2521.09 6672
2521.56 6449
2522.03 6574
2522.51 6712
2522.98 6759
2523.46 6574
2523.93 6472
2524.40 6359
2524.88 6310
2525.35 6614
2525.82 6615
2526.30 6525
2526.77 6736
2527.25 7186
2527.72 7187
2528.19 6844
2528.67 7058
2529.14 7412
2529.62 6855
2530.09 6783
2530.56 6856
2531.04 6670
2531.51 7029
2531.99 6848
2532.46 6622
2532.94 6508
2533.41 6631
2533.89 6838
2534.36 6717
2534.83 6693
2535.31 6798
2535.78 6722
2536.26 6630
2536.73 6559
2537.21 6664
2537.68 6461
2538.16 6633
2538.63 6551
2539.11 6675
2539.58 6820
2540.06 6918
2540.53 6645
2541.01 6798
2541.48 6818
2541.96 6545
2542.43 6717
2542.91 7020
2543.39 6719
2543.86 6642
2544.34 6730
2544.81 6719
2545.29 6722
2545.76 6583
2546.24 6620
2546.71 6720
2547.19 6728
2547.67 6654
2548.14 6538
2548.62 6410
2549.09 6805
2549.57 6708
2550.05 6575
2550.52 6674
2551.00 6409
2551.47 6490
2551.95 6650
2552.43 6731
2552.90 6825
2553.38 6841
2553.86 6857
2554.33 6773
2554.81 6497
2555.29 6725
2555.76 6967
2556.24 6872
2556.72 6830
2557.19 6612
2557.67 6501
2558.15 6597
2558.62 6727
2559.10 6543
2559.58 6451
2560.05 6573
2560.53 6706
2561.01 6375
2561.48 6552
2561.96 6360
2562.44 6193
2562.92 6425
2563.39 6520
2563.87 6290
2564.35 6290
2564.83 6408
2565.30 6265
2565.78 6245
2566.26 6194
2566.74 6241
2567.21 6017
2567.69 6073
2568.17 6313
2568.65 6251
2569.12 6308
2569.60 6133
2570.08 6096
2570.56 6073
2571.04 6080
2571.51 6084
2571.99 6165
2572.47 6230
2572.95 6238
2573.43 6176
2573.91 6181
2574.38 5952
2574.86 6072
2575.34 6092
2575.82 6055
2576.30 6044
2576.78 6247
2577.25 6149
2577.73 6065
2578.21 6125
2578.69 5947
2579.17 5966
2579.65 6261
2580.13 6210
2580.61 6090
2581.09 6113
2581.56 6099
2582.04 5948
2582.52 5970
2583.00 6015
2583.48 6127
2583.96 6070
2584.44 6092
2584.92 6120
2585.40 6114
2585.88 6004
2586.36 6286
2586.84 6181
2587.32 6160
2587.79 6403
2588.27 6543
2588.75 6452
2589.23 6390
2589.71 6506
2590.19 6621
2590.67 6704
2591.15 6601
2591.63 6579
2592.11 6775
2592.59 6813
2593.07 6503
2593.55 6710
2594.03 6942
2594.51 6851
2594.99 6633
2595.47 6556
2595.95 6421
2596.43 6497
2596.92 6265
2597.40 6315
2597.88 6273
2598.36 6034
2598.84 6069
2599.32 5891
2599.80 5950
2600.28 5957
2600.76 6010
2601.24 5931
2601.72 6002
2602.20 5907
2602.68 5803
2603.16 5729
2603.65 5867
2604.13 6082
2604.61 6143
2605.09 6156
2605.57 6154
2606.05 6250
2606.53 6248
2607.01 6023
2607.50 6157
2607.98 6173
2608.46 6235
2608.94 6219
2609.42 6186
2609.90 6064
2610.38 5990
2610.87 6034
2611.35 6177
2611.83 6195
2612.31 6104
2612.79 6041
2613.28 6222
2613.76 6287
2614.24 6227
2614.72 6506
2615.20 6077
2615.69 6364
2616.17 6382
2616.65 6498
2617.13 6302
2617.62 6390
2618.10 6558
2618.58 6625
2619.06 6997
2619.54 6652
2620.03 6432
2620.51 6551
2620.99 6250
2621.48 6339
2621.96 6367
2622.44 6140
2622.92 6107
2623.41 6175
2623.89 6192
2624.37 6421
2624.86 6459
2625.34 6030
2625.82 6164
2626.30 6166
2626.79 6382
2627.27 6204
2627.75 6459
2628.24 6429
2628.72 6621
2629.20 6659
2629.69 6836
2630.17 6898
2630.65 7210
2631.14 7277
2631.62 7575
2632.11 7560
2632.59 7615
2633.07 7560
2633.56 7648
2634.04 7237
2634.52 7150
2635.01 7111
2635.49 6941
2635.98 6790
2636.46 6651
2636.94 6417
2637.43 6378
2637.91 6459
2638.40 6446
2638.88 6551
2639.37 6373
2639.85 6170
2640.33 6206
2640.82 6209
2641.30 6151
2641.79 6068
2642.27 6297
2642.76 6429
2643.24 6409
2643.73 6321
2644.21 6517
2644.70 6471
2645.18 6235
2645.67 6399
2646.15 6192
2646.64 6411
2647.12 6435
2647.61 6421
2648.09 6621
2648.58 6740
2649.06 6885
2649.55 7130
2650.03 6935
2650.52 6670
2651.00 6852
2651.49 6932
2651.97 6837
2652.46 6856
2652.95 6944
2653.43 7276
2653.92 7216
2654.40 7520
2654.89 7564
2655.37 7784
2655.86 7891
2656.35 8012
2656.83 8036
2657.32 8102
2657.80 8115
2658.29 7723
2658.78 7664
2659.26 7518
2659.75 7319
2660.23 7024
2660.72 6880
2661.21 6538
2661.69 6481
2662.18 6275
2662.67 6436
2663.15 6429
2663.64 6371
2664.13 6331
2664.61 6347
2665.10 6340
2665.59 6337
2666.07 6082
2666.56 6180
2667.05 6311
2667.53 6224
2668.02 6047
2668.51 6055
2668.99 6231
2669.48 6262
2669.97 6409
2670.46 6423
2670.94 6133
2671.43 6304
2671.92 6683
2672.40 6676
2672.89 7014
2673.38 7319
2673.87 7609
2674.35 8081
2674.84 8129
2675.33 8002
2675.82 8203
2676.31 8652
2676.79 8499
2677.28 8466
2677.77 8089
2678.26 7832
2678.74 7882
2679.23 7667
2679.72 7303
2680.21 6891
2680.70 6782
2681.18 6815
2681.67 6640
2682.16 6596
2682.65 6412
2683.14 6390
2683.63 6420
2684.11 6450
2684.60 6171
2685.09 6496
2685.58 6550
2686.07 6306
2686.56 6271
2687.05 6093
2687.53 6027
2688.02 6254
2688.51 6255
2689.00 6330
2689.49 6137
2689.98 5934
2690.47 6040
2690.96 6023
2691.45 5947
2691.94 6085
2692.42 6350
2692.91 6389
2693.40 6270
2693.89 6079
2694.38 5943
2694.87 6248
2695.36 6501
2695.85 6364
2696.34 6135
2696.83 5959
2697.32 6080
2697.81 6154
2698.30 6082
2698.79 6196
2699.28 6161
2699.77 6296
2700.26 6457
2700.75 6455
2701.24 6457
2701.73 6651
2702.22 6841
2702.71 6798
2703.20 6789
2703.69 6820
2704.18 6739
2704.67 6867
2705.16 6988
2705.65 6774
2706.14 6609
2706.63 6489
2707.12 6498
2707.61 6505
2708.10 6178
2708.59 5860
2709.08 5849
2709.57 6010
2710.06 6024
2710.56 5923
2711.05 5892
2711.54 6001
2712.03 6082
2712.52 6168
2713.01 6180
2713.50 6283
2713.99 6243
2714.48 6103
2714.98 5995
2715.47 6319
2715.96 6176
2716.45 6052
2716.94 6123
2717.43 5777
2717.92 5796
2718.42 5948
2718.91 5899
2719.40 5807
2719.89 5924
2720.38 5659
2720.87 5925
2721.37 5985
2721.86 6046
2722.35 6064
2722.84 5942
2723.33 6092
2723.82 6099
2724.32 5871
2724.81 5980
2725.30 6011
2725.79 5852
2726.29 5562
2726.78 5865
2727.27 5950
2727.76 5803
2728.26 5797
2728.75 5870
2729.24 5831
2729.73 6013
2730.23 5965
2730.72 6221
2731.21 6172
2731.70 6385
2732.20 6597
2732.69 6606
2733.18 6611
2733.67 6563
2734.17 6491
2734.66 6595
2735.15 6934
2735.65 6765
2736.14 6758
2736.63 6570
2737.13 6542
2737.62 6318
2738.11 6283
2738.61 6263
2739.10 6392
2739.59 6472
2740.09 6184
2740.58 6160
2741.07 6097
2741.57 6124
2742.06 6054
2742.55 5778
2743.05 5853
2743.54 5845
2744.04 6033
2744.53 5874
2745.02 5770
2745.52 6019
2746.01 5902
2746.51 5946
2747.00 6336
2747.49 5920
2747.99 6039
2748.48 6090
2748.98 6043
2749.47 5953
2749.97 6055
2750.46 6176
2750.96 6117
2751.45 5981
2751.94 6118
2752.44 5991
2752.93 6020
2753.43 6124
2753.92 6317
2754.42 6446
2754.91 6513
2755.41 6280
2755.90 6208
2756.40 6192
2756.89 6363
2757.39 6429
2757.88 6514
2758.38 6445
2758.87 6460
2759.37 6294
2759.86 6555
2760.36 6583
2760.85 6304
2761.35 6325
2761.84 6489
2762.34 6329
2762.84 6275
2763.33 6321
2763.83 6384
2764.32 6354
2764.82 6319
2765.31 6326
2765.81 6249
2766.31 6284
2766.80 6373
2767.30 6369
2767.79 6130
2768.29 6217
2768.79 6260
2769.28 6322
2769.78 6346
2770.27 6332
2770.77 6476
2771.27 6432
2771.76 6424
2772.26 6414
2772.76 6567
2773.25 6886
2773.75 7134
2774.25 7407
2774.74 7406
2775.24 7849
2775.74 8227
2776.23 8480
2776.73 8597
2777.23 8454
2777.72 8612
2778.22 8764
2778.72 8656
2779.21 8347
2779.71 8045
2780.21 7822
2780.71 7144
2781.20 7150
2781.70 6953
2782.20 6634
2782.69 6544
2783.19 6352
2783.69 6309
2784.19 6361
2784.68 6122
2785.18 6169
2785.68 6235
2786.18 6272
2786.67 6304
2787.17 6044
2787.67 6008
2788.17 5917
2788.67 5786
2789.16 5837
2789.66 5797
2790.16 5700
2790.66 5701
2791.16 5746
2791.65 5970
2792.15 5854
2792.65 5788
2793.15 5921
2793.65 5914
2794.14 6055
2794.64 6156
2795.14 6245
2795.64 6289
2796.14 6317
2796.64 6350
2797.14 6575
2797.63 6584
2798.13 6510
2798.63 6397
2799.13 6244
2799.63 6273
2800.13 6299
2800.63 6233
2801.13 6066
2801.63 6010
2802.12 6071
2802.62 6005
2803.12 5887
2803.62 5924
2804.12 5911
2804.62 5880
2805.12 6114
2805.62 6366
2806.12 5974
2806.62 6001
2807.12 6008
2807.62 6032
2808.12 6212
2808.62 6434
2809.12 6696
2809.62 6715
2810.12 6826
2810.62 6819
2811.12 6712
2811.61 6853
2812.11 7123
2812.61 7100
2813.11 6825
2813.62 6695
2814.12 6991
2814.62 6775
2815.12 6436
2815.62 6550
2816.12 6262
2816.62 6524
2817.12 6529
2817.62 6281
2818.12 6509
2818.62 6334
2819.12 6338
2819.62 6166
2820.12 6110
2820.62 6326
2821.12 6301
2821.62 5859
2822.12 5886
2822.62 6274
2823.13 6240
2823.63 6172
2824.13 6163
2824.63 6057
2825.13 6037
2825.63 5759
2826.13 5812
2826.63 5807
2827.13 5795
2827.64 6027
2828.14 5797
2828.64 5740
2829.14 5991
2829.64 5726
2830.14 5810
2830.64 5822
2831.15 5941
2831.65 5726
2832.15 5663
2832.65 5728
2833.15 5912
2833.65 5738
2834.16 5906
2834.66 6208
2835.16 6111
2835.66 6280
2836.16 6283
2836.67 6185
2837.17 6202
2837.67 6302
2838.17 6411
2838.68 6326
2839.18 6248
2839.68 6308
2840.18 6070
2840.69 6085
2841.19 6097
2841.69 6207
2842.19 6255
2842.70 6358
2843.20 6314
2843.70 6334
2844.20 6134
2844.71 6103
2845.21 6119
2845.71 6387
2846.22 6447
2846.72 6567
2847.22 6770
2847.73 6868
2848.23 7000
2848.73 7019
2849.23 7235
2849.74 7064
2850.24 7194
2850.74 7286
2851.25 6957
2851.75 6933
2852.26 6892
2852.76 6733
2853.26 6711
2853.77 6444
2854.27 6258
2854.77 6463
2855.28 6466
2855.78 6543
2856.28 6513
2856.79 6337
2857.29 6175
2857.80 6307
2858.30 6300
2858.80 6311
2859.31 6314
2859.81 6405
2860.32 6257
2860.82 6146
2861.33 5958
2861.83 5916
2862.33 6050
2862.84 5980
2863.34 6040
2863.85 6023
2864.35 5949
2864.86 5940
2865.36 5860
2865.87 5952
2866.37 6054
2866.88 5946
2867.38 5900
2867.89 6194
2868.39 6187
2868.90 6207
2869.40 6300
2869.91 6187
2870.41 6461
2870.92 6555
2871.42 6512
2871.93 6705
2872.43 6716
2872.94 6929
2873.44 6998
2873.95 7022
2874.45 7190
2874.96 7221
2875.46 7003
2875.97 7131
2876.48 7448
2876.98 7399
2877.49 7142
2877.99 6965
2878.50 7019
2879.00 7093
2879.51 6900
2880.02 6851
2880.52 6910
2881.03 6783
2881.53 6793
2882.04 6663
2882.55 6691
2883.05 6778
2883.56 6806
2884.07 6799
2884.57 6602
2885.08 6781
2885.59 6724
2886.09 6469
2886.60 6433
2887.10 6627
2887.61 6564
2888.12 6511
2888.62 6653
2889.13 6770
2889.64 6513
2890.15 6652
2890.65 6568
2891.16 6573
2891.67 6611
2892.17 6522
2892.68 6257
2893.19 6488
2893.69 6552
2894.20 6237
2894.71 6448
2895.22 6563
2895.72 6628
2896.23 6685
2896.74 6917
2897.25 6907
2897.75 6958
2898.26 6912
2898.77 6988
2899.28 6991
2899.78 6601
2900.29 6806
2900.80 7037
2901.31 7132
2901.81 7246
2902.32 7128
2902.83 7184
2903.34 7386
2903.85 7224
2904.35 7204
2904.86 7386
2905.37 7563
2905.88 7645
2906.39 7496
2906.90 7247
2907.40 7174
2907.91 7377
2908.42 7291
2908.93 7244
2909.44 6886
2909.95 6940
2910.46 6829
2910.96 6745
2911.47 6490
2911.98 6475
2912.49 6623
2913.00 6448
2913.51 6456
2914.02 6445
2914.53 6584
2915.04 6410
2915.54 6539
2916.05 6194
2916.56 6187
2917.07 6262
2917.58 6096
2918.09 6127
2918.60 6146
2919.11 6127
2919.62 6058
2920.13 6106
2920.64 5925
2921.15 6070
2921.66 5824
2922.17 5946
2922.68 6101
2923.19 5956
2923.70 5934
2924.21 6004
2924.72 6024
2925.23 5867
2925.74 5836
2926.25 5897
2926.76 5930
2927.27 6015
2927.78 6011
2928.29 5939
2928.80 5669
2929.31 5682
2929.82 5917
2930.33 5686
2930.84 5736
2931.35 5855
2931.86 5802
2932.37 5987
2932.88 6197
2933.39 6164
2933.90 5943
2934.41 5931
2934.92 6088
2935.43 6092
2935.94 6379
2936.45 6398
2936.97 6368
2937.48 6471
2937.99 6509
2938.50 6587
2939.01 6839
2939.52 6920
2940.03 6936
2940.54 6893
2941.05 7085
2941.57 7063
2942.08 6793
2942.59 6599
2943.10 6794
2943.61 6814
2944.12 7077
2944.63 6824
2945.15 7165
2945.66 7113
2946.17 6961
2946.68 7378
2947.19 7512
2947.71 7592
2948.22 7318
2948.73 7025
2949.24 7259
2949.75 7035
2950.27 6997
2950.78 6632
2951.29 6426
2951.80 6352
2952.31 6092
2952.83 6050
2953.34 5988
2953.85 5867
2954.36 5797
2954.88 6169
2955.39 6114
2955.90 6144
2956.41 5930
2956.93 6176
2957.44 6075
2957.95 6027
2958.47 6088
2958.98 6203
2959.49 6205
2960.00 6139
2960.52 6078
2961.03 6305
2961.54 6512
2962.06 6374
2962.57 6516
2963.08 6549
2963.60 6328
2964.11 6134
2964.62 6157
2965.14 6174
2965.65 5998
2966.16 6123
2966.68 6048
2967.19 6070
2967.70 5869
2968.22 5827
2968.73 5734
2969.24 5736
2969.76 5828
2970.27 5820
2970.79 5834
2971.30 5682
2971.81 5757
2972.33 5812
2972.84 5795
2973.36 5843
2973.87 5959
2974.38 5620
2974.90 5755
2975.41 5994
2975.93 6042
2976.44 5989
2976.96 6224
2977.47 6066
2977.99 6326
2978.50 6117
2979.01 6145
2979.53 6038
2980.04 6238
2980.56 6339
2981.07 6161
2981.59 5967
2982.10 6004
2982.62 6020
2983.13 6304
2983.65 6390
2984.16 6290
2984.68 6340
2985.19 6281
2985.71 6398
2986.22 6635
2986.74 6581
2987.25 6618
2987.77 6668
2988.28 6660
2988.80 6649
2989.32 6591
2989.83 6630
2990.35 6533
2990.86 6467
2991.38 6140
2991.89 6109
2992.41 6195
2992.92 6133
2993.44 6145
2993.96 6171
2994.47 6284
2994.99 6811
2995.50 6696
2996.02 7215
2996.54 7385
2997.05 7310
2997.57 7575
2998.09 7881
2998.60 7680
2999.12 7654
2999.63 7743
3000.15 7752
3000.67 7513
3001.18 7279
3001.70 7588
3002.22 7267
3002.73 7301
3003.25 7560
3003.77 7536
3004.28 7492
3004.80 7722
3005.32 8078
3005.83 7861
3006.35 7917
3006.87 7749
3007.39 7734
3007.90 7438
3008.42 6820
3008.94 6525
3009.45 6427
3009.97 6379
3010.49 6381
3011.01 6245
3011.52 6213
3012.04 6109
3012.56 6187
3013.08 6219
3013.59 6074
3014.11 6295
3014.63 6502
3015.15 6546
3015.66 6724
3016.18 6742
3016.70 6541
3017.22 7094
3017.74 6975
3018.25 7119
3018.77 7079
3019.29 7362
3019.81 7454
3020.33 7376
3020.84 7363
3021.36 7303
3021.88 7249
3022.40 7132
3022.92 7303
3023.44 7170
3023.95 7118
3024.47 7003
3024.99 6900
3025.51 6727
3026.03 6751
3026.55 6529
3027.07 6600
3027.58 6781
3028.10 6638
3028.62 6622
3029.14 6691
3029.66 6648
3030.18 6421
3030.70 6529
3031.22 6405
3031.74 6225
3032.26 6233
3032.77 6191
3033.29 6380
3033.81 6265
3034.33 6329
3034.85 6306
3035.37 6263
3035.89 6413
3036.41 6427
3036.93 6427
3037.45 6461
3037.97 6421
3038.49 6371
3039.01 6379
3039.53 6494
3040.05 6504
3040.57 6421
3041.09 6279
3041.61 6278
3042.13 6113
3042.65 6167
3043.17 6125
3043.69 6085
3044.21 6045
3044.73 6162
3045.25 6217
3045.77 6236
3046.29 6373
3046.81 6241
3047.33 6311
3047.85 6272
3048.37 6283
3048.89 6180
3049.41 6139
3049.93 6109
3050.45 5761
3050.98 5881
3051.50 6112
3052.02 5802
3052.54 5781
3053.06 5951
3053.58 5894
3054.10 5998
3054.62 6035
3055.14 5836
3055.66 5874
3056.19 5893
3056.71 6058
3057.23 6102
3057.75 5984
3058.27 6050
3058.79 6088
3059.31 5951
3059.84 5895
3060.36 6161
3060.88 5885
3061.40 5967
3061.92 6021
3062.44 6135
3062.97 6021
3063.49 6296
3064.01 6221
3064.53 6151
3065.05 6319
3065.58 6133
3066.10 6336
3066.62 6492
3067.14 6310
3067.66 6290
3068.19 6365
3068.71 6245
3069.23 6498
3069.75 6273
3070.28 6188
3070.80 6139
3071.32 6144
3071.84 6124
3072.37 5823
3072.89 6016
3073.41 6008
3073.93 5769
3074.46 5823
3074.98 5916
3075.50 6018
3076.03 6160
3076.55 6011
3077.07 6177
3077.59 6281
3078.12 6342
3078.64 6544
3079.16 6606
3079.69 6736
3080.21 6780
3080.73 6939
3081.26 6865
3081.78 7001
3082.30 6854
3082.83 6832
3083.35 6734
3083.87 6802
3084.40 6710
3084.92 6629
3085.45 6478
3085.97 6513
3086.49 6349
3087.02 6292
3087.54 6292
3088.06 6303
3088.59 6314
3089.11 6143
3089.64 6105
3090.16 6390
3090.68 6180
3091.21 6069
3091.73 5717
3092.26 5810
3092.78 6041
3093.31 6054
3093.83 5967
3094.36 6073
3094.88 5883
3095.40 6025
3095.93 6230
3096.45 6364
3096.98 6168
3097.50 6151
3098.03 6305
3098.55 6278
3099.08 6159
3099.60 6208
3100.13 6234
3100.65 6461
3101.18 6649
3101.70 6645
3102.23 6933
3102.75 6999
3103.28 7257
3103.80 7332
3104.33 7623
3104.85 7513
3105.38 7587
3105.90 7054
3106.43 7198
3106.96 6823
3107.48 6252
3108.01 6135
3108.53 6139
3109.06 5780
3109.58 5763
3110.11 5733
3110.64 5633
3111.16 5808
3111.69 5707
3112.21 5612
3112.74 5548
3113.27 5769
3113.79 5803
3114.32 5792
3114.84 5902
3115.37 5794
3115.90 5946
3116.42 5771
3116.95 5784
3117.48 5710
3118.00 5645
3118.53 5739
3119.06 5550
3119.58 5496
3120.11 5589
3120.64 5694
3121.16 5733
3121.69 5833
3122.22 5828
3122.74 5653
3123.27 5743
3123.80 5766
3124.32 5767
3124.85 5827
3125.38 5657
3125.90 5789
3126.43 5783
3126.96 5704
3127.49 5622
3128.01 5715
3128.54 5612
3129.07 5764
3129.60 5611
3130.12 5570
3130.65 5552
3131.18 5785
3131.71 6030
3132.23 5850
3132.76 5781
3133.29 5701
3133.82 5701
3134.35 5850
3134.87 5689
3135.40 5447
3135.93 5556
3136.46 5422
3136.99 5433
3137.51 5472
3138.04 5518
3138.57 5574
3139.10 5735
3139.63 5672
3140.15 5572
3140.68 5656
3141.21 5487
3141.74 5583
3142.27 5572
3142.80 5580
3143.33 5480
3143.85 5385
3144.38 5566
3144.91 5857
3145.44 5786
3145.97 5815
3146.50 5992
3147.03 6233
3147.56 6739
3148.08 6698
3148.61 6885
3149.14 7138
3149.67 7143
3150.20 7323
3150.73 7532
3151.26 7271
3151.79 7123
3152.32 7099
3152.85 7002
3153.38 6976
3153.91 6752
3154.44 6688
3154.97 6446
3155.50 6293
3156.03 6360
3156.56 6218
3157.08 6091
3157.61 6090
3158.14 5978
3158.67 6017
3159.20 6078
3159.73 6108
3160.26 6355
3160.79 6154
3161.32 6145
3161.85 6040
3162.39 5962
3162.92 5910
3163.45 6069
3163.98 6217
3164.51 5945
3165.04 5759
3165.57 5836
3166.10 5832
3166.63 5805
3167.16 5496
3167.69 5487
3168.22 5858
3168.75 5886
3169.28 5852
3169.81 5847
3170.34 5792
3170.87 5922
3171.41 5954
3171.94 5958
3172.47 5975
3173.00 6040
3173.53 6191
3174.06 6109
3174.59 6014
3175.12 6195
3175.65 6207
3176.19 6186
3176.72 6064
3177.25 6232
3177.78 6079
3178.31 6164
3178.84 5984
3179.38 6054
3179.91 6205
3180.44 5981
3180.97 5905
3181.50 5884
3182.03 5887
3182.57 5671
3183.10 6017
3183.63 6090
3184.16 5877
3184.69 5723
3185.23 5810
3185.76 5775
3186.29 5938
3186.82 5978
3187.36 5672
3187.89 6020
3188.42 6002
3188.95 6012
3189.49 5950
3190.02 6007
3190.55 5984
3191.08 5880
3191.62 5952
3192.15 5985
3192.68 6141
3193.21 5972
3193.75 5810
3194.28 5731
3194.81 5905
3195.35 5991
3195.88 5749
3196.41 5817
3196.94 6006
3197.48 5832
3198.01 5909
3198.54 5839
3199.08 6002
3199.61 6165
3200.14 6229
3200.68 6220
3201.21 6573
3201.74 6594
3202.28 7123
3202.81 6961
3203.35 6846
3203.88 6953
3204.41 6889
3204.95 6612
3205.48 6716
3206.01 6323
3206.55 6521
3207.08 6605
3207.62 6448
3208.15 6686
3208.68 7019
3209.22 7216
3209.75 7421
3210.29 7848
3210.82 8290
3211.36 8338
3211.89 8498
3212.42 8650
3212.96 8833
3213.49 8927
3214.03 8571
3214.56 8110
3215.10 7777
3215.63 7572
3216.17 7448
3216.70 7051
3217.24 6585
3217.77 6351
3218.31 6433
3218.84 6221
3219.38 6272
3219.91 6544
3220.45 6759
3220.98 6939
3221.52 7090
3222.05 7474
3222.59 7594
3223.12 7803
3223.66 7899
3224.19 8005
3224.73 8134
3225.26 8463
3225.80 8439
3226.33 7927
3226.87 7927
3227.41 7780
3227.94 7433
3228.48 7102
3229.01 6711
3229.55 6610
3230.08 6456
3230.62 6334
3231.16 6103
3231.69 6054
3232.23 5973
3232.76 6041
3233.30 6026
3233.84 5929
3234.37 6035
3234.91 6025
3235.45 6312
3235.98 6458
3236.52 6691
3237.05 6794
3237.59 6912
3238.13 7009
3238.66 7000
3239.20 7416
3239.74 7416
3240.27 7465
3240.81 7484
3241.35 7614
3241.88 7603
3242.42 7238
3242.96 7291
3243.50 6877
3244.03 6398
3244.57 6699
3245.11 6358
3245.64 6212
3246.18 6262
3246.72 6194
3247.26 6360
3247.79 6540
3248.33 6468
3248.87 6499
3249.40 6480
3249.94 6569
3250.48 6786
3251.02 6745
3251.56 6914
3252.09 6794
3252.63 6553
3253.17 6340
3253.71 6671
3254.24 6632
3254.78 6338
3255.32 6529
3255.86 6513
3256.40 6317
3256.93 6284
3257.47 6479
3258.01 6662
3258.55 6850
3259.09 6966
3259.63 7156
3260.16 7589
3260.70 7913
3261.24 8041
3261.78 8401
3262.32 8103
3262.86 8431
3263.39 8584
3263.93 8638
3264.47 8498
3265.01 8159
3265.55 7820
3266.09 7626
3266.63 7284
3267.17 7373
3267.71 6975
3268.24 6853
3268.78 6962
3269.32 6774
3269.86 6488
3270.40 6269
3270.94 6324
3271.48 6521
3272.02 6070
3272.56 6244
3273.10 6417
3273.64 6286
3274.18 6451
3274.72 6237
3275.26 6119
3275.80 6524
3276.34 6554
3276.87 6531
3277.41 6398
3277.95 6548
3278.49 6775
3279.03 6599
3279.57 6623
3280.11 6412
3280.65 6540
3281.19 6527
3281.73 6579
3282.27 6380
3282.81 6516
3283.36 6345
3283.90 6508
3284.44 6566
3284.98 6655
3285.52 6684
3286.06 6550
3286.60 6962
3287.14 6750
3287.68 6735
3288.22 6706
3288.76 6678
3289.30 6713
3289.84 6651
3290.38 6352
3290.92 6000
3291.46 5963
3292.01 6180
3292.55 6079
3293.09 6183
3293.63 6490
3294.17 6517
3294.71 6455
3295.25 6519
3295.79 6573
3296.34 6808
3296.88 6748
3297.42 6647
3297.96 6538
3298.50 6623
3299.04 6728
3299.58 6609
3300.13 6462
3300.67 6486
3301.21 6418
3301.75 6353
3302.29 6298
3302.83 6516
3303.38 6248
3303.92 6365
3304.46 6210
3305.00 6146
3305.54 6308
3306.09 6014
3306.63 5931
3307.17 5873
3307.71 6133
3308.26 6089
3308.80 6010
3309.34 6012
3309.88 5852
3310.43 5942
3310.97 5821
3311.51 5902
3312.05 5940
3312.60 6045
3313.14 5990
3313.68 6141
3314.22 6154
3314.77 6149
3315.31 6298
3315.85 6399
3316.40 6417
3316.94 6297
3317.48 6070
3318.03 6103
3318.57 6231
3319.11 6156
3319.65 6182
3320.20 6146
3320.74 6355
3321.28 6146
3321.83 6148
3322.37 6234
3322.92 6529
3323.46 6301
3324.00 6286
3324.55 6350
3325.09 6331
3325.63 6286
3326.18 6049
3326.72 6165
3327.27 6182
3327.81 6409
3328.35 6142
3328.90 5938
3329.44 5974
3329.99 5887
3330.53 5769
3331.07 5569
3331.62 5642
3332.16 5645
3332.71 5810
3333.25 6067
3333.80 6048
3334.34 6070
3334.88 6137
3335.43 6356
3335.97 6316
3336.52 6546
3337.06 6476
3337.61 6676
3338.15 6615
3338.70 6473
3339.24 6487
3339.79 6657
3340.33 6582
3340.88 6359
3341.42 6240
3341.97 6254
3342.51 6125
3343.06 5974
3343.60 5776
3344.15 5931
3344.69 5935
3345.24 6010
3345.78 5943
3346.33 5895
3346.87 5881
3347.42 6052
3347.97 6158
3348.51 6329
3349.06 6224
3349.60 6366
3350.15 6249
3350.69 6187
3351.24 6328
3351.79 6306
3352.33 6210
3352.88 6199
3353.42 6157
3353.97 6142
3354.52 5857
3355.06 5690
3355.61 5771
3356.15 5606
3356.70 5650
3357.25 5539
3357.79 5443
3358.34 5566
3358.89 5437
3359.43 5440
3359.98 5515
3360.53 5471
3361.07 5656
3361.62 5399
3362.17 5438
3362.71 5292
3363.26 5249
3363.81 5467
3364.35 5348
3364.90 5385
3365.45 5495
3365.99 5373
3366.54 5345
3367.09 5372
3367.64 5466
3368.18 5651
3368.73 5652
3369.28 5620
3369.82 5839
3370.37 5734
3370.92 5807
3371.47 5951
3372.01 6065
3372.56 6161
3373.11 5911
3373.66 5708
3374.21 5628
3374.75 5658
3375.30 5640
3375.85 5517
3376.40 5235
3376.94 5244
3377.49 5409
3378.04 5250
3378.59 5175
3379.14 5149
3379.68 5228
3380.23 5128
3380.78 5267
3381.33 5274
3381.88 5099
3382.43 5147
3382.97 5032
3383.52 5086
3384.07 5226
3384.62 5216
3385.17 5233
3385.72 5149
3386.27 5343
3386.81 5097
3387.36 5218
3387.91 5335
3388.46 5300
3389.01 5241
3389.56 5411
3390.11 5365
3390.66 5484
3391.21 5507
3391.76 5389
3392.30 5565
3392.85 5451
3393.40 5348
3393.95 5453
3394.50 5341
3395.05 5238
3395.60 5186
3396.15 5187
3396.70 5301
3397.25 5195
3397.80 5197
3398.35 5026
3398.90 5242
3399.45 5383
3400.00 5336
3400.55 5323
3401.10 5292
3401.65 5302
3402.20 5401
3402.75 5270
3403.30 5166
3403.85 5232
3404.40 5282
3404.95 5144
3405.50 5352
3406.05 5468
3406.60 5391
3407.15 5109
3407.70 5146
3408.25 5138
3408.80 5306
3409.35 5120
3409.90 5273
3410.45 5180
3411.00 5147
3411.55 5025
3412.10 5196
3412.66 5215
3413.21 5270
3413.76 5267
3414.31 5030
3414.86 5163
3415.41 5159
3415.96 5245
3416.51 5227
3417.06 5338
3417.61 5174
3418.17 5153
3418.72 5165
3419.27 5120
3419.82 5173
3420.37 5350
3420.92 5313
3421.47 5007
3422.03 5138
3422.58 5290
3423.13 5337
3423.68 5291
3424.23 5441
3424.78 5396
3425.34 5310
3425.89 5396
3426.44 5492
3426.99 5340
3427.54 5468
3428.10 5611
3428.65 5517
3429.20 5138
3429.75 5224
3430.31 5468
3430.86 5477
3431.41 5499
3431.96 5304
3432.51 5136
3433.07 5448
3433.62 5520
3434.17 5368
3434.72 5279
3435.28 5318
3435.83 5202
3436.38 5184
3436.94 5350
3437.49 5503
3438.04 5383
3438.59 5365
3439.15 5502
3439.70 5312
3440.25 5318
3440.81 5374
3441.36 5288
3441.91 5359
3442.47 5381
3443.02 5131
3443.57 5227
3444.13 5158
3444.68 5340
3445.23 5389
3445.79 5212
3446.34 5147
3446.89 5010
3447.45 4981
3448.00 4986
3448.55 5009
3449.11 5143
3449.66 4999
3450.22 4969
3450.77 4998
3451.32 5042
3451.88 5041
3452.43 5009
3452.99 5020
3453.54 5023
3454.09 4994
3454.65 5178
3455.20 5234
3455.76 5225
3456.31 5161
3456.87 5155
3457.42 5215
3457.97 5052
3458.53 5386
3459.08 5408
3459.64 5478
3460.19 5259
3460.75 5384
3461.30 5423
3461.86 5697
3462.41 5722
3462.97 5538
3463.52 5672
3464.08 5929
3464.63 5685
3465.19 5820
3465.74 5931
3466.30 5744
3466.85 5816
3467.41 5960
3467.96 5978
3468.52 5951
3469.07 5797
3469.63 5661
3470.18 5889
3470.74 6032
3471.30 6063
3471.85 6050
3472.41 6014
3472.96 6098
3473.52 6219
3474.07 6051
3474.63 6178
3475.19 5989
3475.74 5832
3476.30 5766
3476.85 5929
3477.41 6177
3477.97 6131
3478.52 6028
3479.08 6181
3479.63 6416
3480.19 6205
3480.75 6482
3481.30 6205
3481.86 6189
3482.42 6296
3482.97 6329
3483.53 6494
3484.08 6250
3484.64 6124
3485.20 6323
3485.75 6476
3486.31 6550
3486.87 6771
3487.43 6946
3487.98 7368
3488.54 7574
3489.10 7610
3489.65 7995
3490.21 8512
3490.77 8996
3491.32 9156
3491.88 9572
3492.44 9775
3493.00 9612
3493.55 10095
3494.11 9999
3494.67 9605
3495.23 9305
3495.78 8972
3496.34 8637
3496.90 8866
3497.46 8953
3498.01 8971
3498.57 9451
3499.13 9744
3499.69 10368
3500.24 11274
3500.80 12209
3501.36 13357
3501.92 14238
3502.48 15632
3503.03 17204
3503.59 18792
3504.15 21004
3504.71 22386
3505.27 23771
3505.83 25045
3506.38 25959
3506.94 26008
3507.50 25220
3508.06 23924
3508.62 21818
3509.18 19493
3509.74 17110
3510.29 15161
3510.85 13248
3511.41 11544
3511.97 10112
3512.53 9215
3513.09 8599
3513.65 7854
3514.21 7363
3514.76 7093
3515.32 6994
3515.88 6697
3516.44 6566
3517.00 6541
3517.56 6442
3518.12 6112
3518.68 6172
3519.24 5920
3519.80 5915
3520.36 5940
3520.92 5938
3521.48 5771
3522.04 5836
3522.60 5524
3523.16 5489
3523.71 5806
3524.27 5848
3524.83 5698
3525.39 5932
3525.95 6008
3526.51 5817
3527.07 5921
3527.63 6039
3528.19 6195
3528.75 6050
3529.31 6078
3529.87 6068
3530.44 6386
3531.00 6369
3531.56 6219
3532.12 6292
3532.68 6615
3533.24 6773
3533.80 6734
3534.36 6669
3534.92 6935
3535.48 7067
3536.04 6691
3536.60 6698
3537.16 6593
3537.72 6787
3538.28 6789
3538.84 6635
3539.41 6596
3539.97 6713
3540.53 6626
3541.09 6914
3541.65 6911
3542.21 7222
3542.77 7253
3543.33 7045
3543.89 7277
3544.46 7383
3545.02 7415
3545.58 7427
3546.14 7252
3546.70 7046
3547.26 6821
3547.83 6464
3548.39 6572
3548.95 6493
3549.51 5993
3550.07 5660
3550.63 5614
3551.20 5600
3551.76 5796
3552.32 5611
3552.88 5649
3553.44 5401
3554.01 5300
3554.57 5400
3555.13 5238
3555.69 5102
3556.26 5256
3556.82 5251
3557.38 5308
3557.94 5475
3558.50 5378
3559.07 5526
3559.63 5450
3560.19 5553
3560.76 5644
3561.32 5804
3561.88 5744
3562.44 5700
3563.01 5697
3563.57 5854
3564.13 5776
3564.70 5985
3565.26 5735
3565.82 5821
3566.38 5737
3566.95 5600
3567.51 5693
3568.07 5766
3568.64 5456
3569.20 5448
3569.76 5565
3570.33 5697
3570.89 5596
3571.45 5677
3572.02 5564
3572.58 5665
3573.15 5569
3573.71 5601
3574.27 5532
3574.84 5558
3575.40 5813
3575.96 5731
3576.53 5780
3577.09 5764
3577.66 5688
3578.22 5729
3578.78 5857
3579.35 5968
3579.91 6094
3580.48 5971
3581.04 5918
3581.61 5951
3582.17 5951
3582.73 5785
3583.30 5755
3583.86 5737
3584.43 5727
3584.99 5817
3585.56 5713
3586.12 5506
3586.69 5589
3587.25 5364
3587.82 5504
3588.38 5339
3588.95 5245
3589.51 5353
3590.08 5167
3590.64 4917
3591.21 4905
3591.77 5183
3592.34 5124
3592.90 5110
3593.47 5038
3594.03 5051
3594.60 5062
3595.16 5172
3595.73 5045
3596.29 5210
3596.86 5219
3597.42 5324
3597.99 5113
3598.56 5202
3599.12 5212
3599.69 5336
3600.25 5525
3600.82 5343
3601.38 5396
3601.95 5391
3602.52 5432
3603.08 5421
3603.65 5445
3604.21 5410
3604.78 5199
3605.35 5051
3605.91 4951
3606.48 4949
3607.05 5025
3607.61 5259
3608.18 4909
3608.74 5014
3609.31 4854
3609.88 5073
3610.44 5080
3611.01 4941
3611.58 4889
3612.14 4982
3612.71 4964
3613.28 4922
3613.84 4942
3614.41 4995
3614.98 5013
3615.55 5158
3616.11 5293
3616.68 5465
3617.25 5521
3617.81 5429
3618.38 5860
3618.95 5976
3619.52 5703
3620.08 6031
3620.65 5807
3621.22 5825
3621.79 6086
3622.35 6024
3622.92 5943
3623.49 5554
3624.06 5401
3624.62 5465
3625.19 5411
3625.76 5222
3626.33 5169
3626.89 5162
3627.46 5170
3628.03 4985
3628.60 4807
3629.17 4919
3629.73 5010
3630.30 5010
3630.87 5216
3631.44 5208
3632.01 5152
3632.58 5335
3633.14 5293
3633.71 5137
3634.28 5308
3634.85 5429
3635.42 5591
3635.99 5479
3636.56 5513
3637.12 5537
3637.69 5455
3638.26 5482
3638.83 5380
3639.40 5229
3639.97 5308
3640.54 5465
3641.11 5281
3641.67 5300
3642.24 5232
3642.81 5337
3643.38 5241
3643.95 5285
3644.52 5287
3645.09 5180
3645.66 5319
3646.23 5090
3646.80 5043
3647.37 5173
3647.94 4898
3648.51 5031
3649.08 4990
3649.65 4864
3650.22 4973
3650.79 4985
3651.36 5153
3651.93 5178
3652.50 5052
3653.06 5212
3653.63 5096
3654.20 5282
3654.77 5116
3655.35 5073
3655.92 5246
3656.49 4952
3657.06 4925
3657.63 4996
3658.20 5173
3658.77 5089
3659.34 4852
3659.91 4928
3660.48 4998
3661.05 4912
3661.62 4953
3662.19 5038
3662.76 5050
3663.33 4887
3663.90 4940
3664.47 5068
3665.04 4954
3665.61 4901
3666.19 5100
3666.76 5178
3667.33 5130
3667.90 5000
3668.47 4998
3669.04 4805
3669.61 4913
3670.18 4772
3670.75 4732
3671.33 4855
3671.90 4866
3672.47 4821
3673.04 5007
3673.61 4971
3674.18 4997
3674.76 5069
3675.33 5157
3675.90 5282
3676.47 5203
3677.04 4984
3677.61 5162
3678.19 5214
3678.76 4846
3679.33 5006
3679.90 4996
3680.47 4844
3681.05 4583
3681.62 4538
3682.19 4706
3682.76 4720
3683.33 4570
3683.91 4677
3684.48 4686
3685.05 4611
3685.62 4751
3686.20 4580
3686.77 4636
3687.34 4621
3687.91 4578
3688.49 4724
3689.06 4536
3689.63 4635
3690.21 4947
3690.78 4823
3691.35 4645
3691.92 4482
3692.50 4633
3693.07 4809
3693.64 4979
3694.22 4929
3694.79 4732
3695.36 4681
3695.94 4608
3696.51 4752
3697.08 4554
3697.66 4588
3698.23 4565
3698.80 4575
3699.38 4626
3699.95 4585
3700.52 4535
3701.10 4539
3701.67 4765
3702.24 4758
3702.82 4738
3703.39 4499
3703.97 4719
3704.54 4639
3705.11 4659
3705.69 4736
3706.26 4776
3706.84 4665
3707.41 4715
3707.98 4802
3708.56 4664
3709.13 4527
3709.71 4650
3710.28 4813
3710.86 4606
3711.43 4606
3712.01 4643
3712.58 4677
3713.15 4583
3713.73 4433
3714.30 4573
3714.88 4449
3715.45 4652
3716.03 4615
3716.60 4488
3717.18 4370
3717.75 4425
3718.33 4378
3718.90 4410
3719.48 4504
3720.05 4524
3720.63 4432
3721.20 4418
3721.78 4418
3722.35 4271
3722.93 4247
3723.51 4533
3724.08 4371
3724.66 4232
3725.23 4274
3725.81 4409
3726.38 4418
3726.96 4344
3727.53 4420
3728.11 4496
3728.69 4494
3729.26 4469
3729.84 4529
3730.41 4336
3730.99 4527
3731.57 4669
3732.14 4629
3732.72 4625
3733.29 4670
3733.87 4756
3734.45 4639
3735.02 4621
3735.60 4387
3736.18 4573
3736.75 4562
3737.33 4540
3737.90 4373
3738.48 4375
3739.06 4417
3739.63 4222
3740.21 4409
3740.79 4368
3741.36 4354
3741.94 4380
3742.52 4516
3743.10 4421
3743.67 4444
3744.25 4648
3744.83 4603
3745.40 4561
3745.98 4552
3746.56 4397
3747.13 4406
3747.71 4441
3748.29 4534
3748.87 4380
3749.44 4463
3750.02 4342
3750.60 4378
3751.18 4333
3751.75 4431
3752.33 4406
3752.91 4451
3753.49 4449
3754.06 4270
3754.64 4342
3755.22 4300
3755.80 4260
3756.38 4240
3756.95 4122
3757.53 4146
3758.11 4361
3758.69 4287
3759.27 4076
3759.84 4313
3760.42 4436
3761.00 4237
3761.58 4176
3762.16 4300
3762.74 4432
3763.32 4568
3763.89 4623
3764.47 4602
3765.05 4515
3765.63 4562
3766.21 4602
3766.79 4437
3767.37 4467
3767.94 4338
3768.52 4323
3769.10 4369
3769.68 4414
3770.26 4556
3770.84 4504
3771.42 4732
3772.00 4530
3772.58 4435
3773.16 4457
3773.74 4465
3774.31 4518
3774.89 4524
3775.47 4396
3776.05 4424
3776.63 4538
3777.21 4457
3777.79 4473
3778.37 4361
3778.95 4490
3779.53 4451
3780.11 4451
3780.69 4436
3781.27 4377
3781.85 4491
3782.43 4353
3783.01 4411
3783.59 4435
3784.17 4550
3784.75 4503
3785.33 4408
3785.91 4208
3786.49 4244
3787.07 4418
3787.65 4644
3788.23 4564
3788.81 4486
3789.39 4393
3789.97 4590
3790.55 4602
3791.13 4710
3791.71 4657
3792.30 4662
3792.88 4848
3793.46 4888
3794.04 4810
3794.62 4878
3795.20 4921
3795.78 5010
3796.36 4992
3796.94 5069
3797.52 5125
3798.10 5127
3798.69 4782
3799.27 4821
3799.85 4998
3800.43 5413
3801.01 5345
3801.59 5193
3802.17 5362
3802.76 5363
3803.34 5276
3803.92 5114
3804.50 5211
3805.08 5373
3805.66 5379
3806.25 5450
3806.83 5225
3807.41 5206
3807.99 5413
3808.57 5388
3809.16 5486
3809.74 5492
3810.32 5320
3810.90 5375
3811.48 5316
3812.07 5359
3812.65 5355
3813.23 5308
3813.81 5311
3814.39 5533
3814.98 5678
3815.56 5548
3816.14 5662
3816.72 5776
3817.31 5734
3817.89 5711
3818.47 5497
3819.06 5512
3819.64 5044
3820.22 4976
3820.80 4841
3821.39 4731
3821.97 4944
3822.55 4844
3823.14 4798
3823.72 4584
3824.30 4242
3824.89 4518
3825.47 4684
3826.05 4517
3826.64 4441
3827.22 4204
3827.80 4340
3828.39 4433
3828.97 4439
3829.55 4367
3830.14 4164
3830.72 4299
3831.30 4521
3831.89 4374
3832.47 4165
3833.05 4211
3833.64 4287
3834.22 4235
3834.81 4213
3835.39 4380
3835.97 4461
3836.56 4333
3837.14 4252
3837.73 4192
3838.31 4223
3838.90 4338
3839.48 4344
3840.06 4215
3840.65 4054
3841.23 4197
3841.82 4180
3842.40 4202
3842.99 4180
3843.57 4010
3844.16 4105
3844.74 4096
3845.33 4076
3845.91 4113
3846.50 4144
3847.08 4182
3847.66 4026
3848.25 4097
3848.83 4184
3849.42 4322
3850.00 4173
3850.59 4288
3851.18 4283
3851.76 4228
3852.35 4323
3852.93 4528
3853.52 4361
3854.10 4376
3854.69 4283
3855.27 4512
3855.86 4378
3856.44 4193
3857.03 4315
3857.62 4172
3858.20 4153
3858.79 4084
3859.37 4101
3859.96 3946
3860.54 4103
3861.13 4313
3861.72 4150
3862.30 4078
3862.89 4052
3863.47 4044
3864.06 4053
3864.65 4064
3865.23 4006
3865.82 4217
3866.41 4037
3866.99 3949
3867.58 3945
3868.17 3994
3868.75 4048
3869.34 4044
3869.93 4116
3870.51 4174
3871.10 4075
3871.69 4306
3872.27 4320
3872.86 4150
3873.45 4059
3874.03 4183
3874.62 4308
3875.21 4298
3875.79 4398
3876.38 4218
3876.97 4123
3877.56 4160
3878.14 4277
3878.73 4074
3879.32 4069
3879.90 4129
3880.49 4243
3881.08 4150
3881.67 4139
3882.25 4052
3882.84 3927
3883.43 3911
3884.02 3830
3884.61 3932
3885.19 3835
3885.78 3721
3886.37 3781
3886.96 3746
3887.54 3754
3888.13 3822
3888.72 3796
3889.31 3887
3889.90 3906
3890.48 4006
3891.07 3968
3891.66 4114
3892.25 4055
3892.84 3983
3893.43 3971
3894.01 4043
3894.60 4241
3895.19 4224
3895.78 4124
3896.37 4049
3896.96 4151
3897.55 4236
3898.14 4375
3898.72 4228
3899.31 4001
3899.90 4156
3900.49 4195
3901.08 4151
3901.67 4048
3902.26 4092
3902.85 4176
3903.44 4061
3904.03 3962
3904.61 4140
3905.20 4007
3905.79 3864
3906.38 3902
3906.97 4051
3907.56 4074
3908.15 4058
3908.74 3936
3909.33 3893
3909.92 3757
3910.51 3748
3911.10 3881
3911.69 3828
3912.28 3750
3912.87 3699
3913.46 3752
3914.05 3735
3914.64 3622
3915.23 3752
3915.82 3693
3916.41 3615
3917.00 3644
3917.59 3874
3918.18 3844
3918.77 3922
3919.36 3800
3919.95 3881
3920.54 4015
3921.13 3966
3921.72 3912
3922.31 3920
3922.90 4029
3923.49 3981
3924.08 3999
3924.68 4088
3925.27 4081
3925.86 4106
3926.45 3917
3927.04 3885
3927.63 4044
3928.22 3874
3928.81 3866
3929.40 4000
3929.99 3975
3930.59 3836
3931.18 3782
3931.77 3838
3932.36 3687
3932.95 3675
3933.54 3686
3934.13 3830
3934.73 3783
3935.32 3701
3935.91 3744
3936.50 3674
3937.09 3969
3937.68 4059
3938.28 3887
3938.87 3916
3939.46 3990
3940.05 3859
3940.64 4049
3941.23 4068
3941.83 4036
3942.42 3948
3943.01 4031
3943.60 4163
3944.20 3940
3944.79 3994
3945.38 3955
3945.97 4017
3946.56 3921
3947.16 3919
3947.75 3940
3948.34 3990
3948.94 3784
3949.53 3614
3950.12 3701
3950.71 3792
3951.31 3823
3951.90 3757
3952.49 3857
3953.08 3810
3953.68 3739
3954.27 3807
3954.86 3830
3955.46 3969
3956.05 4059
3956.64 4159
3957.24 4103
3957.83 4078
3958.42 4152
3959.02 4312
3959.61 4195
3960.20 4067
3960.80 3946
3961.39 4019
3961.98 3914
3962.58 3954
3963.17 4048
3963.76 4059
3964.36 4118
3964.95 4027
3965.55 3908
3966.14 3924
3966.73 4160
3967.33 3989
3967.92 4168
3968.52 3913
3969.11 3939
3969.70 3973
3970.30 3907
3970.89 3902
3971.49 3810
3972.08 3860
3972.68 3888
3973.27 3925
3973.86 3939
3974.46 3768
3975.05 3870
3975.65 3776
3976.24 3907
3976.84 4051
3977.43 4168
3978.03 4140
3978.62 4039
3979.22 4140
3979.81 4214
3980.41 4334
3981.00 4477
3981.60 4476
3982.19 4401
3982.79 4217
3983.38 4220
3983.98 4307
3984.57 4185
3985.17 4144
3985.76 4172
3986.36 4177
3986.95 4122
3987.55 4068
3988.14 4191
3988.74 4029
3989.34 4307
3989.93 4238
3990.53 4099
3991.12 4113
3991.72 4169
3992.31 4303
3992.91 4221
3993.51 4319
3994.10 4492
3994.70 4416
3995.29 4786
3995.89 4703
3996.49 4885
3997.08 4823
3997.68 4864
3998.28 4799
3998.87 4674
3999.47 4330
4000.06 4392
4000.66 4466
4001.26 4361
4001.85 4261
4002.45 4271
4003.05 4083
4003.64 4110
4004.24 4080
4004.84 4047
4005.43 4005
4006.03 4029
4006.63 4005
4007.22 4027
4007.82 4209
4008.42 4328
4009.02 4456
4009.61 4315
4010.21 4225
4010.81 4044
4011.40 4149
4012.00 4204
4012.60 4050
4013.20 4094
4013.79 3988
4014.39 4020
4014.99 4106
4015.59 4099
4016.18 4059
4016.78 4110
4017.38 3909
4017.98 4088
4018.58 4053
4019.17 3992
4019.77 4020
4020.37 4013
4020.97 4062
4021.56 4069
4022.16 4035
4022.76 4116
4023.36 4229
4023.96 4221
4024.56 4169
4025.15 4267
4025.75 4400
4026.35 4441
4026.95 4499
4027.55 4604
4028.15 4721
4028.74 4751
4029.34 4994
4029.94 4737
4030.54 4677
4031.14 4749
4031.74 4594
4032.34 4524
4032.94 4506
4033.53 4342
4034.13 4242
4034.73 4296
4035.33 4135
4035.93 4072
4036.53 3767
4037.13 3778
4037.73 3787
4038.33 3701
4038.93 3745
4039.53 3901
4040.13 3967
4040.72 3726
4041.32 3779
4041.92 3792
4042.52 3521
4043.12 3622
4043.72 3687
4044.32 3854
4044.92 3895
4045.52 3769
4046.12 3906
4046.72 3730
4047.32 3800
4047.92 3899
4048.52 4000
4049.12 4036
4049.72 3888
4050.32 3945
4050.92 3985
4051.52 3788
4052.12 4012
4052.72 4008
4053.32 3894
4053.92 4069
4054.52 4036
4055.13 3964
4055.73 4117
4056.33 3954
4056.93 3874
4057.53 3779
4058.13 3918
4058.73 3822
4059.33 3566
4059.93 3822
4060.53 3853
4061.13 3744
4061.73 3660
4062.33 3731
4062.94 3931
4063.54 3764
4064.14 3731
4064.74 3912
4065.34 3915
4065.94 4026
4066.54 3982
4067.14 3960
4067.75 4110
4068.35 4024
4068.95 3969
4069.55 4074
4070.15 4055
4070.75 3985
4071.36 3903
4071.96 3890
4072.56 3863
4073.16 3712
4073.76 3731
4074.36 3695
4074.97 3739
4075.57 3990
4076.17 3972
4076.77 3962
4077.38 4099
4077.98 4010
4078.58 3930
4079.18 3895
4079.78 4081
4080.39 3924
4080.99 3895
4081.59 3891
4082.19 3931
4082.80 3963
4083.40 3901
4084.00 4030
4084.60 3925
4085.21 3684
4085.81 3559
4086.41 3604
4087.02 3704
4087.62 3779
4088.22 3718
4088.82 3703
4089.43 3652
4090.03 3575
4090.63 3653
4091.24 3758
4091.84 3861
4092.44 3704
4093.05 3764
4093.65 3814
4094.25 3804
4094.86 3764
4095.46 3779
4096.06 3588
4096.67 3707
4097.27 3853
4097.88 3567
4098.48 3712
4099.08 3735
4099.69 3846
4100.29 3751
4100.89 3544
4101.50 3733
4102.10 3878
4102.71 3809
4103.31 3855
4103.91 3801
4104.52 3749
4105.12 3867
4105.73 3878
4106.33 3779
4106.94 3743
4107.54 3764
4108.14 3796
4108.75 4005
4109.35 3808
4109.96 3781
4110.56 3768
4111.17 3777
4111.77 3824
4112.38 3758
4112.98 3882
4113.59 3962
4114.19 3832
4114.80 3793
4115.40 3665
4116.01 3913
4116.61 3809
4117.22 3866
4117.82 3953
4118.43 4122
4119.03 3941
4119.64 3877
4120.24 3981
4120.85 4001
4121.45 3971
4122.06 3983
4122.66 4078
4123.27 3892
4123.88 3873
4124.48 3816
4125.09 3785
4125.69 3897
4126.30 3777
4126.90 3852
4127.51 3970
4128.12 3773
4128.72 3789
4129.33 3973
4129.93 4131
4130.54 4150
4131.15 4188
4131.75 4248
4132.36 4250
4132.96 4386
4133.57 4252
4134.18 4493
4134.78 4442
4135.39 4644
4136.00 4543
4136.60 4580
4137.21 4791
4137.82 4642
4138.42 4618
4139.03 4861
4139.64 5119
4140.24 5241
4140.85 5224
4141.46 5344
4142.06 5534
4142.67 5648
4143.28 5915
4143.89 5859
4144.49 5812
4145.10 5903
4145.71 5535
4146.31 5482
4146.92 5415
4147.53 5222
4148.14 4873
4148.74 4653
4149.35 4687
4149.96 4540
4150.57 4333
4151.17 4315
4151.78 4236
4152.39 4041
4153.00 3900
4153.60 3925
4154.21 3859
4154.82 3801
4155.43 3771
4156.04 3775
4156.64 3756
4157.25 3776
4157.86 3743
4158.47 3880
4159.08 3918
4159.68 3866
4160.29 3747
4160.90 3869
4161.51 3900
4162.12 3965
4162.73 3991
4163.33 4067
4163.94 4197
4164.55 4239
4165.16 4326
4165.77 4469
4166.38 4351
4166.99 4562
4167.60 4502
4168.20 4511
4168.81 4410
4169.42 4376
4170.03 4349
4170.64 4386
4171.25 4195
4171.86 4266
4172.47 4327
4173.08 4364
4173.69 4163
4174.29 4444
4174.90 4526
4175.51 4459
4176.12 4425
4176.73 4518
4177.34 4713
4177.95 4484
4178.56 4480
4179.17 4487
4179.78 4451
4180.39 4454
4181.00 4512
4181.61 4529
4182.22 4497
4182.83 4401
4183.44 4194
4184.05 4316
4184.66 4303
4185.27 4203
4185.88 4213
4186.49 4166
4187.10 4135
4187.71 3902
4188.32 3958
4188.93 4096
4189.54 4108
4190.15 4084
4190.76 4139
4191.37 4179
4191.98 4257
4192.59 4299
4193.20 4272
4193.82 4404
4194.43 4379
4195.04 4522
4195.65 4509
4196.26 4677
4196.87 4558
4197.48 4590
4198.09 4593
4198.70 4640
4199.31 4461
4199.93 4434
4200.54 4386
4201.15 4596
4201.76 4415
4202.37 4181
4202.98 4210
4203.59 4310
4204.20 4479
4204.82 4348
4205.43 4285
4206.04 4122
4206.65 4023
4207.26 3845
4207.87 4036
4208.49 4064
4209.10 4108
4209.71 4209
4210.32 4090
4210.93 4024
4211.55 4093
4212.16 4087
4212.77 4082
4213.38 4225
4213.99 4097
4214.61 4012
4215.22 4038
4215.83 4100
4216.44 4264
4217.06 4409
4217.67 4547
4218.28 4722
4218.89 4718
4219.51 4888
4220.12 4995
4220.73 5260
4221.34 5272
4221.96 5288
4222.57 5156
4223.18 4932
4223.80 4890
4224.41 4560
4225.02 4287
4225.63 4260
4226.25 4292
4226.86 4137
4227.47 4222
4228.09 4142
4228.70 4177
4229.31 4218
4229.93 4228
4230.54 4234
4231.15 4252
4231.77 4422
4232.38 4501
4232.99 4587
4233.61 4710
4234.22 4787
4234.83 4990
4235.45 5115
4236.06 5067
4236.68 5017
4237.29 5014
4237.90 4886
4238.52 4784
4239.13 4670
4239.75 4541
4240.36 4320
4240.97 4320
4241.59 4303
4242.20 4225
4242.82 4216
4243.43 4195
4244.05 4348
4244.66 4394
4245.27 4539
4245.89 4530
4246.50 4587
4247.12 4636
4247.73 4744
4248.35 4862
4248.96 4940
4249.58 4852
4250.19 4748
4250.81 4647
4251.42 4634
4252.04 4538
4252.65 4376
4253.27 4278
4253.88 4238
4254.50 4254
4255.11 4165
4255.73 4046
4256.34 4118
4256.96 4262
4257.57 4258
4258.19 4208
4258.80 4249
4259.42 4244
4260.03 4118
4260.65 4075
4261.27 4232
4261.88 4287
4262.50 4232
4263.11 3992
4263.73 3965
4264.34 4174
4264.96 4100
4265.58 4146
4266.19 4061
4266.81 4090
4267.42 4023
4268.04 4084
4268.66 3957
4269.27 3984
4269.89 3961
4270.51 3937
4271.12 4027
4271.74 4151
4272.35 4032
4272.97 3822
4273.59 3914
4274.20 4068
4274.82 4099
4275.44 4219
4276.05 4303
4276.67 4580
4277.29 4634
4277.90 4650
4278.52 4749
4279.14 4730
4279.76 4586
4280.37 4484
4280.99 4524
4281.61 4469
4282.22 4100
4282.84 3989
4283.46 3933
4284.07 3886
4284.69 4009
4285.31 3837
4285.93 3856
4286.54 3775
4287.16 3799
4287.78 3866
4288.40 3695
4289.01 3709
4289.63 3666
4290.25 3544
4290.87 3619
4291.49 3532
4292.10 3777
4292.72 3638
4293.34 3573
4293.96 3692
4294.58 3610
4295.19 3517
4295.81 3611
4296.43 3707
4297.05 3644
4297.67 3624
4298.28 3571
4298.90 3734
4299.52 4020
4300.14 3913
4300.76 3785
4301.38 3558
4301.99 3584
4302.61 3708
4303.23 3836
4303.85 3762
4304.47 3672
4305.09 3771
4305.71 3651
4306.33 3600
4306.94 3650
4307.56 3598
4308.18 3574
4308.80 3583
4309.42 3423
4310.04 3449
4310.66 3477
4311.28 3423
4311.90 3446
4312.52 3395
4313.14 3409
4313.76 3470
4314.38 3530
4314.99 3534
4315.61 3427
4316.23 3334
4316.85 3349
4317.47 3353
4318.09 3288
4318.71 3431
4319.33 3457
4319.95 3524
4320.57 3398
4321.19 3230
4321.81 3291
4322.43 3272
4323.05 3264
4323.67 3268
4324.29 3243
4324.91 3357
4325.53 3487
4326.15 3500
4326.77 3528
4327.39 3509
4328.01 3350
4328.63 3399
4329.26 3454
4329.88 3333
4330.50 3391
4331.12 3241
4331.74 3372
4332.36 3312
4332.98 3258
4333.60 3217
4334.22 3237
4334.84 3366
4335.46 3304
4336.08 3307
4336.70 3492
4337.33 3173
4337.95 3252
4338.57 3414
4339.19 3301
4339.81 3346
4340.43 3250
4341.05 3232
4341.67 3287
4342.30 3179
4342.92 3401
4343.54 3621
4344.16 3721
4344.78 3774
4345.40 3886
4346.03 3987
4346.65 3843
4347.27 4089
4347.89 4086
4348.51 4042
4349.14 4074
4349.76 4055
4350.38 3841
4351.00 3812
4351.62 3770
4352.25 3598
4352.87 3672
4353.49 3651
4354.11 3374
4354.73 3389
4355.36 3359
4355.98 3352
4356.60 3510
4357.22 3563
4357.85 3386
4358.47 3389
4359.09 3264
4359.71 3328
4360.34 3359
4360.96 3367
4361.58 3443
4362.21 3475
4362.83 3423
4363.45 3297
4364.07 3286
4364.70 3336
4365.32 3339
4365.94 3378
4366.57 3223
4367.19 3262
4367.81 3241
4368.44 3260
4369.06 3205
4369.68 3250
4370.31 3312
4370.93 3248
4371.55 3220
4372.18 3233
4372.80 3223
4373.43 3152
4374.05 3132
4374.67 3188
4375.30 3241
4375.92 3165
4376.54 3191
4377.17 3267
4377.79 3432
4378.42 3304
4379.04 3133
4379.66 3251
4380.29 3502
4380.91 3614
4381.54 3416
4382.16 3404
4382.79 3614
4383.41 3420
4384.03 3333
4384.66 3373
4385.28 3331
4385.91 3411
4386.53 3361
4387.16 3163
4387.78 3337
4388.41 3403
4389.03 3527
4389.66 3515
4390.28 3434
4390.91 3405
4391.53 3412
4392.16 3392
4392.78 3279
4393.41 3238
4394.03 3325
4394.66 3268
4395.28 3170
4395.91 3108
4396.53 3301
4397.16 3261
4397.78 3267
4398.41 3169
4399.03 3041
4399.66 3185
4400.29 3301
4400.91 3231
4401.54 3341
4402.16 3358
4402.79 3375
4403.41 3428
4404.04 3330
4404.67 3386
4405.29 3258
4405.92 3352
4406.54 3243
4407.17 3249
4407.80 3269
4408.42 3120
4409.05 3233
4409.67 2952
4410.30 2897
4410.93 3193
4411.55 3149
4412.18 3020
4412.81 3020
4413.43 2986
4414.06 3044
4414.69 3136
4415.31 3134
4415.94 3064
4416.57 3055
4417.19 3093
4417.82 3150
4418.45 3001
4419.07 3009
4419.70 3014
4420.33 3076
4420.95 3156
4421.58 3134
4422.21 2984
4422.84 2913
4423.46 3026
4424.09 3047
4424.72 3142
4425.35 2962
4425.97 3076
4426.60 2977
4427.23 2933
4427.86 3142
4428.48 3125
4429.11 2945
4429.74 2931
4430.37 3003
4430.99 3137
4431.62 3120
4432.25 3166
4432.88 3137
4433.51 3217
4434.13 3272
4434.76 3212
4435.39 3171
4436.02 3204
4436.65 3156
4437.27 3035
4437.90 2927
4438.53 3156
4439.16 3228
4439.79 3032
4440.42 3247
4441.04 3099
4441.67 2984
4442.30 2984
4442.93 3095
4443.56 3046
4444.19 3037
4444.82 3163
4445.44 3101
4446.07 3115
4446.70 3133
4447.33 3202
4447.96 3155
4448.59 3242
4449.22 3183
4449.85 3228
4450.48 3278
4451.11 3174
4451.74 3083
4452.36 3149
4452.99 3218
4453.62 3116
4454.25 2991
4454.88 3007
4455.51 2996
4456.14 3013
4456.77 2962
4457.40 2963
4458.03 3038
4458.66 3094
4459.29 3026
4459.92 3153
4460.55 3061
4461.18 2875
4461.81 3052
4462.44 3111
4463.07 3062
4463.70 2912
4464.33 2931
4464.96 2821
4465.59 2942
4466.22 3022
4466.85 3013
4467.48 2958
4468.11 3027
4468.74 2973
4469.37 2816
4470.00 2908
4470.63 2900
4471.26 3036
4471.89 2983
4472.53 2991
4473.16 2888
4473.79 2869
4474.42 2966
4475.05 2989
4475.68 3119
4476.31 3038
4476.94 2965
4477.57 2979
4478.20 2915
4478.83 2911
4479.47 2971
4480.10 2980
4480.73 2943
4481.36 3084
4481.99 3071
4482.62 3148
4483.25 3007
4483.89 3022
4484.52 2932
4485.15 3003
4485.78 2948
4486.41 3020
4487.04 2954
4487.68 3006
4488.31 3047
4488.94 3075
4489.57 2947
4490.20 3065
4490.84 2946
4491.47 2962
4492.10 2931
4492.73 2914
4493.36 3083
4494.00 2949
4494.63 3093
4495.26 3066
4495.89 3022
4496.53 3066
4497.16 2959
4497.79 2886
4498.42 2874
4499.06 2911
4499.69 2950
4500.32 2992
4500.95 3037
4501.59 3050
4502.22 3027
4502.85 3079
4503.48 3039
4504.12 3070
4504.75 3142
4505.38 3123
4506.02 3104
4506.65 3039
4507.28 3217
4507.92 3050
4508.55 3056
4509.18 2990
4509.82 2878
4510.45 2966
4511.08 2908
4511.72 2909
4512.35 2973
4512.98 2904
4513.62 2971
4514.25 3104
4514.88 3085
4515.52 2979
4516.15 2999
4516.79 3069
4517.42 3154
4518.05 3172
4518.69 2982
4519.32 2912
4519.96 3009
4520.59 2957
4521.22 3035
4521.86 2918
4522.49 2873
4523.13 2978
4523.76 2997
4524.40 3073
4525.03 3090
4525.66 3050
4526.30 2956
4526.93 2987
4527.57 2949
4528.20 2951
4528.84 2924
4529.47 2976
4530.11 2948
4530.74 2984
4531.38 2945
4532.01 2917
4532.65 3104
4533.28 3146
4533.92 3027
4534.55 3145
4535.19 2937
4535.82 2839
4536.46 2794
4537.09 2839
4537.73 2882
4538.36 3010
4539.00 2935
4539.63 2953
4540.27 2991
4540.90 2899
4541.54 2860
4542.18 2842
4542.81 2982
4543.45 2927
4544.08 2936
4544.72 3126
4545.35 3083
4545.99 3034
4546.63 3008
4547.26 3006
4547.90 2891
4548.53 2955
4549.17 2944
4549.81 2980
4550.44 2942
4551.08 2884
4551.72 2907
4552.35 2885
4552.99 2893
4553.62 2883
4554.26 2909
4554.90 2983
4555.53 2948
4556.17 2862
4556.81 2813
4557.44 2803
4558.08 2910
4558.72 2977
4559.35 2926
4559.99 2941
4560.63 3064
4561.26 2862
4561.90 2845
4562.54 2805
4563.18 2911
4563.81 2855
4564.45 2887
4565.09 2965
4565.72 2911
4566.36 3046
4567.00 3004
4567.64 3083
4568.27 2992
4568.91 3017
4569.55 2920
4570.19 2967
4570.82 2845
4571.46 2910
4572.10 2900
4572.74 2769
4573.38 2829
4574.01 2732
4574.65 2726
4575.29 2676
4575.93 2749
4576.56 2820
4577.20 2913
4577.84 2913
4578.48 2841
4579.12 2849
4579.76 2951
4580.39 2891
4581.03 3085
4581.67 3009
4582.31 2869
4582.95 2767
4583.59 2816
4584.22 3032
4584.86 3011
4585.50 3080
4586.14 2987
4586.78 2961
4587.42 2722
4588.06 2954
4588.70 2998
4589.33 2884
4589.97 2951
4590.61 2920
4591.25 2950
4591.89 2921
4592.53 3030
4593.17 3086
4593.81 3026
4594.45 3015
4595.09 3005
4595.73 2868
4596.37 2954
4597.00 2851
4597.64 2869
4598.28 2803
4598.92 2776
4599.56 2889
4600.20 2961
4600.84 3028
4601.48 3068
4602.12 3180
4602.76 3426
4603.40 3349
4604.04 3333
4604.68 3519
4605.32 3553
4605.96 3660
4606.60 3634
4607.24 3543
4607.88 3574
4608.52 3567
4609.16 3362
4609.80 3183
4610.44 3228
4611.08 3254
4611.72 3038
4612.36 3027
4613.01 3071
4613.65 3091
4614.29 3088
4614.93 3038
4615.57 3038
4616.21 3011
4616.85 2913
4617.49 3042
4618.13 3034
4618.77 2975
4619.41 2995
4620.05 3026
4620.70 3029
4621.34 2989
4621.98 2909
4622.62 2740
4623.26 2878
4623.90 3034
4624.54 2977
4625.18 2925
4625.83 2944
4626.47 2827
4627.11 2814
4627.75 2812
4628.39 2937
4629.03 2945
4629.68 2926
4630.32 3008
4630.96 2903
4631.60 2911
4632.24 2897
4632.88 2844
4633.53 2817
4634.17 2863
4634.81 2760
4635.45 2898
4636.10 2998
4636.74 2781
4637.38 2955
4638.02 2849
4638.66 2831
4639.31 3037
4639.95 2865
4640.59 2871
4641.23 2971
4641.88 2876
4642.52 2976
4643.16 2853
4643.80 2865
4644.45 3112
4645.09 3019
4645.73 3019
4646.38 2960
4647.02 2899
4647.66 3069
4648.30 2970
4648.95 2961
4649.59 2942
4650.23 2935
4650.88 2879
4651.52 2950
4652.16 2927
4652.81 2868
4653.45 2870
4654.09 2829
4654.74 2785
4655.38 2737
4656.02 2789
4656.67 2863
4657.31 3015
4657.96 3003
4658.60 3038
4659.24 3078
4659.89 3162
4660.53 3050
4661.17 3125
4661.82 3191
4662.46 3271
4663.11 3186
4663.75 3328
4664.39 3207
4665.04 3139
4665.68 3047
4666.33 3024
4666.97 2988
4667.62 2936
4668.26 2894
4668.90 2793
4669.55 2896
4670.19 2838
4670.84 2754
4671.48 2819
4672.13 2809
4672.77 2796
4673.42 2735
4674.06 2738
4674.71 2683
4675.35 2620
4676.00 2750
4676.64 2673
4677.29 2620
4677.93 2665
4678.58 2782
4679.22 2644
4679.87 2719
4680.51 2820
4681.16 2736
4681.80 2801
4682.45 2803
4683.09 2941
4683.74 2969
4684.38 2790
4685.03 2800
4685.68 2861
4686.32 2823
4686.97 2789
4687.61 2769
4688.26 2945
4688.90 2849
4689.55 2794
4690.20 2784
4690.84 2913
4691.49 2844
4692.13 2744
4692.78 2716
4693.43 2560
4694.07 2656
4694.72 2713
4695.36 2819
4696.01 2771
4696.66 2909
4697.30 2967
4697.95 2851
4698.60 2825
4699.24 2868
4699.89 3067
4700.54 3057
4701.18 3080
4701.83 2945
4702.48 2905
4703.12 3082
4703.77 3079
4704.42 2963
4705.06 3042
4705.71 3052
4706.36 3039
4707.00 3056
4707.65 3024
4708.30 3240
4708.95 3301
4709.59 3338
4710.24 3357
4710.89 3344
4711.54 3369
4712.18 3333
4712.83 3263
4713.48 3282
4714.13 3128
4714.77 3015
4715.42 2967
4716.07 2904
4716.72 2747
4717.36 2782
4718.01 2645
4718.66 2737
4719.31 2882
4719.96 2911
4720.60 2930
4721.25 2864
4721.90 2835
4722.55 2761
4723.20 2863
4723.84 2883
4724.49 2872
4725.14 2726
4725.79 2775
4726.44 2833
4727.09 2673
4727.73 2708
4728.38 2886
4729.03 2765
4729.68 2682
4730.33 2741
4730.98 2689
4731.63 2802
4732.27 2787
4732.92 2739
4733.57 2779
4734.22 2755
4734.87 2798
4735.52 2720
4736.17 2671
4736.82 2853
4737.47 2772
4738.12 2903
4738.77 2705
4739.41 2710
4740.06 2776
4740.71 3002
4741.36 2815
4742.01 2670
4742.66 2746
4743.31 2773
4743.96 2719
4744.61 2779
4745.26 2818
4745.91 2853
4746.56 2907
4747.21 2776
4747.86 2742
4748.51 2819
4749.16 2825
4749.81 2876
4750.46 3045
4751.11 3036
4751.76 3214
4752.41 3188
4753.06 3235
4753.71 3068
4754.36 3006
4755.01 3201
4755.66 3052
4756.31 2893
4756.96 2892
4757.61 2812
4758.26 2817
4758.91 2793
4759.56 2757
4760.22 2646
4760.87 2729
4761.52 2614
4762.17 2547
4762.82 2585
4763.47 2572
4764.12 2627
4764.77 2657
4765.42 2761
4766.07 2795
4766.72 2686
4767.38 2620
4768.03 2690
4768.68 2766
4769.33 2565
4769.98 2724
4770.63 2634
4771.28 2667
4771.94 2607
4772.59 2597
4773.24 2599
4773.89 2499
4774.54 2587
4775.19 2600
4775.85 2599
4776.50 2692
4777.15 2665
4777.80 2646
4778.45 2602
4779.11 2667
4779.76 2511
4780.41 2534
4781.06 2571
4781.71 2453
4782.37 2577
4783.02 2629
4783.67 2744
4784.32 2697
4784.98 2558
4785.63 2534
4786.28 2526
4786.93 2530
4787.59 2616
4788.24 2618
4788.89 2644
4789.54 2651
4790.20 2548
4790.85 2503
4791.50 2590
4792.15 2667
4792.81 2566
4793.46 2643
4794.11 2611
4794.77 2577
4795.42 2583
4796.07 2546
4796.73 2520
4797.38 2599
4798.03 2708
4798.69 2778
4799.34 2679
4799.99 2588
4800.65 2593
4801.30 2630
4801.95 2551
4802.61 2567
4803.26 2503
4803.91 2577
4804.57 2709
4805.22 2670
4805.88 2579
4806.53 2587
4807.18 2528
4807.84 2570
4808.49 2647
4809.15 2548
4809.80 2610
4810.45 2508
4811.11 2575
4811.76 2660
4812.42 2594
4813.07 2801
4813.73 2656
4814.38 2717
4815.03 2663
4815.69 2678
4816.34 2796
4817.00 2924
4817.65 2816
4818.31 2755
4818.96 2820
4819.62 2874
4820.27 2906
4820.93 2833
4821.58 2868
4822.24 2876
4822.89 2918
4823.55 2960
4824.20 3008
4824.86 3057
4825.51 3086
4826.17 3097
4826.82 3147
4827.48 3128
4828.13 3057
4828.79 3152
4829.44 3119
4830.10 2861
4830.75 2929
4831.41 3003
4832.07 2960
4832.72 3043
4833.38 2930
4834.03 3095
4834.69 3138
4835.34 3204
4836.00 3123
4836.66 3130
4837.31 3153
4837.97 3202
4838.62 3092
4839.28 3030
4839.94 2929
4840.59 2964
4841.25 2962
4841.91 2767
4842.56 2839
4843.22 2949
4843.87 2918
4844.53 2884
4845.19 2992
4845.84 2885
4846.50 2830
4847.16 2894
4847.81 2895
4848.47 3069
4849.13 3110
4849.78 3077
4850.44 3088
4851.10 2956
4851.75 2857
4852.41 2924
4853.07 2937
4853.73 2763
4854.38 2822
4855.04 2898
4855.70 2888
4856.35 2945
4857.01 2901
4857.67 2847
4858.33 2965
4858.98 3189
4859.64 3226
4860.30 3131
4860.96 3236
4861.61 3198
4862.27 3347
4862.93 3256
4863.59 3267
4864.25 3461
4864.90 3404
4865.56 3259
4866.22 3329
4866.88 3335
4867.54 3369
4868.19 3165
4868.85 3137
4869.51 3107
4870.17 2999
4870.83 2976
4871.48 3039
4872.14 3138
4872.80 2986
4873.46 3054
4874.12 3015
4874.78 2977
4875.43 3171
4876.09 3088
4876.75 3117
4877.41 3129
4878.07 3007
4878.73 3010
4879.39 2901
4880.05 2873
4880.70 2853
4881.36 2945
4882.02 2818
4882.68 2781
4883.34 2968
4884.00 2855
4884.66 2865
4885.32 2833
4885.98 2901
4886.64 2872
4887.30 2803
4887.96 2798
4888.62 3010
4889.27 2993
4889.93 2927
4890.59 2881
4891.25 2949
4891.91 3076
4892.57 3098
4893.23 3108
4893.89 3248
4894.55 3254
4895.21 3297
4895.87 3232
4896.53 3236
4897.19 3193
4897.85 3208
4898.51 3248
4899.17 3331
4899.83 3312
4900.49 3363
4901.15 3447
4901.81 3464
4902.47 3336
4903.13 3369
4903.79 3234
4904.46 3176
4905.12 3025
4905.78 2992
4906.44 2939
4907.10 2874
4907.76 2900
4908.42 2984
4909.08 2865
4909.74 2892
4910.40 2894
4911.06 2788
4911.72 2798
4912.38 2935
4913.05 2962
4913.71 2788
4914.37 2754
4915.03 2800
4915.69 2762
4916.35 2705
4917.01 2758
4917.67 2753
4918.34 2785
4919.00 2726
4919.66 2613
4920.32 2585
4920.98 2603
4921.64 2682
4922.31 2630
4922.97 2716
4923.63 2847
4924.29 2750
4924.95 2619
4925.62 2683
4926.28 2632
4926.94 2739
4927.60 2700
4928.26 2728
4928.93 2691
4929.59 2561
4930.25 2627
4930.91 2734
4931.57 2665
4932.24 2565
4932.90 2750
4933.56 2574
4934.22 2565
4934.89 2611
4935.55 2661
4936.21 2660
4936.88 2634
4937.54 2578
4938.20 2645
4938.86 2654
4939.53 2529
4940.19 2594
4940.85 2628
4941.52 2581
4942.18 2542
4942.84 2615
4943.50 2524
4944.17 2588
4944.83 2476
4945.49 2520
4946.16 2373
4946.82 2503
4947.48 2539
4948.15 2374
4948.81 2289
4949.47 2390
4950.14 2534
4950.80 2523
4951.47 2405
4952.13 2402
4952.79 2546
4953.46 2611
4954.12 2555
4954.78 2580
4955.45 2654
4956.11 2647
4956.78 2716
4957.44 2617
4958.10 2639
4958.77 2592
4959.43 2629
4960.10 2678
4960.76 2688
4961.43 2599
4962.09 2606
4962.76 2714
4963.42 2906
4964.08 3000
4964.75 2791
4965.41 2831
4966.08 2848
4966.74 2914
4967.41 2794
4968.07 2669
4968.74 2705
4969.40 2788
4970.07 2699
4970.73 2718
4971.40 2687
4972.06 2537
4972.73 2543
4973.39 2620
4974.06 2704
4974.72 2724
4975.39 2723
4976.05 2690
4976.72 2622
4977.38 2498
4978.05 2574
4978.71 2554
4979.38 2440
4980.05 2601
4980.71 2431
4981.38 2544
4982.04 2588
4982.71 2612
4983.37 2629
4984.04 2590
4984.71 2524
4985.37 2591
4986.04 2684
4986.70 2640
4987.37 2604
4988.04 2475
4988.70 2523
4989.37 2545
4990.04 2493
4990.70 2580
4991.37 2622
4992.03 2535
4992.70 2492
4993.37 2553
4994.03 2567
4994.70 2438
4995.37 2568
4996.03 2567
4996.70 2606
4997.37 2729
4998.03 2616
4998.70 2504
4999.37 2487
5000.03 2520
5000.70 2587
5001.37 2492
5002.04 2401
5002.70 2479
5003.37 2453
5004.04 2460
5004.70 2312
5005.37 2404
5006.04 2433
5006.71 2370
5007.37 2487
5008.04 2536
5008.71 2562
5009.38 2502
5010.04 2542
5010.71 2449
5011.38 2350
5012.05 2449
5012.71 2367
5013.38 2537
5014.05 2362
5014.72 2360
5015.39 2362
5016.05 2483
5016.72 2436
5017.39 2422
5018.06 2319
5018.73 2298
5019.39 2269
5020.06 2358
5020.73 2375
5021.40 2270
5022.07 2443
5022.74 2412
5023.41 2474
5024.07 2476
5024.74 2474
5025.41 2536
5026.08 2462
5026.75 2339
5027.42 2430
5028.09 2376
5028.75 2411
5029.42 2598
5030.09 2463
5030.76 2478
5031.43 2506
5032.10 2447
5032.77 2380
5033.44 2397
5034.11 2423
5034.78 2557
5035.45 2506
5036.12 2393
5036.78 2394
5037.45 2397
5038.12 2438
5038.79 2426
5039.46 2546
5040.13 2414
5040.80 2370
5041.47 2460
5042.14 2581
5042.81 2556
5043.48 2571
5044.15 2528
5044.82 2434
5045.49 2573
5046.16 2460
5046.83 2447
5047.50 2523
5048.17 2511
5048.84 2504
5049.51 2526
5050.18 2478
5050.85 2382
5051.52 2429
5052.19 2405
5052.86 2368
5053.53 2281
5054.20 2267
5054.87 2297
5055.55 2319
5056.22 2326
5056.89 2202
5057.56 2242
5058.23 2381
5058.90 2347
5059.57 2487
5060.24 2439
5060.91 2383
5061.58 2478
5062.25 2441
5062.93 2465
5063.60 2589
5064.27 2392
5064.94 2359
5065.61 2507
5066.28 2473
5066.95 2570
5067.62 2317
5068.30 2430
5068.97 2397
5069.64 2364
5070.31 2320
5070.98 2295
5071.65 2463
5072.33 2505
5073.00 2382
5073.67 2244
5074.34 2244
5075.01 2301
5075.68 2298
5076.36 2257
5077.03 2432
5077.70 2345
5078.37 2303
5079.05 2430
5079.72 2396
5080.39 2353
5081.06 2353
5081.73 2365
5082.41 2356
5083.08 2294
5083.75 2459
5084.42 2464
5085.10 2525
5085.77 2508
5086.44 2321
5087.12 2433
5087.79 2488
5088.46 2431
5089.13 2479
5089.81 2449
5090.48 2512
5091.15 2512
5091.83 2639
5092.50 2649
5093.17 2543
5093.84 2504
5094.52 2343
5095.19 2410
5095.86 2374
5096.54 2415
5097.21 2450
5097.88 2438
5098.56 2400
5099.23 2409
5099.91 2320
5100.58 2334
5101.25 2367
5101.93 2291
5102.60 2342
5103.27 2437
5103.95 2464
5104.62 2456
5105.30 2418
5105.97 2390
5106.64 2422
5107.32 2439
5107.99 2437
5108.67 2407
5109.34 2362
5110.01 2308
5110.69 2308
5111.36 2360
5112.04 2408
5112.71 2412
5113.39 2263
5114.06 2247
5114.74 2318
5115.41 2406
5116.08 2383
5116.76 2400
5117.43 2313
5118.11 2375
5118.78 2430
5119.46 2481
5120.13 2463
5120.81 2314
5121.48 2345
5122.16 2404
5122.83 2399
5123.51 2398
5124.18 2277
5124.86 2341
5125.53 2423
5126.21 2372
5126.88 2418
5127.56 2408
5128.24 2405
5128.91 2227
5129.59 2415
5130.26 2347
5130.94 2304
5131.61 2329
5132.29 2411
5132.96 2396
5133.64 2346
5134.32 2298
5134.99 2331
5135.67 2326
5136.34 2353
5137.02 2360
5137.70 2272
5138.37 2396
5139.05 2354
5139.72 2292
5140.40 2324
5141.08 2274
5141.75 2410
5142.43 2463
5143.11 2532
5143.78 2513
5144.46 2434
5145.14 2469
5145.81 2419
5146.49 2319
5147.17 2289
5147.84 2306
5148.52 2242
5149.20 2237
5149.87 2212
5150.55 2327
5151.23 2400
5151.90 2337
5152.58 2347
5153.26 2340
5153.94 2286
5154.61 2259
5155.29 2207
5155.97 2301
5156.64 2404
5157.32 2341
5158.00 2223
5158.68 2299
5159.35 2235
5160.03 2338
5160.71 2374
5161.39 2239
5162.06 2292
5162.74 2244
5163.42 2282
5164.10 2338
5164.78 2163
5165.45 2102
5166.13 2255
5166.81 2285
5167.49 2204
5168.17 2215
5168.84 2282
5169.52 2240
5170.20 2224
5170.88 2263
5171.56 2295
5172.23 2187
5172.91 2087
5173.59 2166
5174.27 2274
5174.95 2255
5175.63 2222
5176.31 2239
5176.98 2136
5177.66 2130
5178.34 2336
5179.02 2315
5179.70 2265
5180.38 2269
5181.06 2264
5181.74 2292
5182.42 2254
5183.09 2273
5183.77 2234
5184.45 2252
5185.13 2275
5185.81 2275
5186.49 2296
5187.17 2277
5187.85 2200
5188.53 2268
5189.21 2300
5189.89 2309
5190.57 2287
5191.25 2153
5191.93 2225
5192.61 2234
5193.29 2246
5193.97 2126
5194.64 2141
5195.32 2194
5196.00 2177
5196.68 2232
5197.36 2372
5198.04 2299
5198.72 2383
5199.40 2331
5200.08 2363
5200.77 2259
5201.45 2298
5202.13 2379
5202.81 2416
5203.49 2406
5204.17 2409
5204.85 2331
5205.53 2379
5206.21 2434
5206.89 2428
5207.57 2519
5208.25 2525
5208.93 2451
5209.61 2543
5210.29 2533
5210.97 2610
5211.65 2634
5212.34 2485
5213.02 2414
5213.70 2361
5214.38 2484
5215.06 2412
5215.74 2385
5216.42 2321
5217.10 2412
5217.78 2320
5218.47 2357
5219.15 2405
5219.83 2420
5220.51 2291
5221.19 2357
5221.87 2340
5222.56 2346
5223.24 2326
5223.92 2288
5224.60 2360
5225.28 2292
5225.96 2271
5226.65 2225
5227.33 2292
5228.01 2362
5228.69 2272
5229.37 2243
5230.06 2338
5230.74 2261
5231.42 2295
5232.10 2291
5232.79 2324
5233.47 2388
5234.15 2350
5234.83 2391
5235.51 2241
5236.20 2286
5236.88 2344
5237.56 2379
5238.25 2458
5238.93 2462
5239.61 2629
5240.29 2587
5240.98 2519
5241.66 2555
5242.34 2573
5243.03 2532
5243.71 2380
5244.39 2402
5245.07 2400
5245.76 2366
5246.44 2319
5247.12 2243
5247.81 2248
5248.49 2272
5249.17 2223
5249.86 2275
5250.54 2265
5251.22 2359
5251.91 2391
5252.59 2405
5253.28 2427
5253.96 2358
5254.64 2289
5255.33 2261
5256.01 2268
5256.69 2276
5257.38 2271
5258.06 2297
5258.75 2378
5259.43 2262
5260.11 2255
5260.80 2323
5261.48 2300
5262.17 2227
5262.85 2205
5263.53 2365
5264.22 2344
5264.90 2301
5265.59 2271
5266.27 2202
5266.96 2364
5267.64 2385
5268.33 2424
5269.01 2399
5269.70 2373
5270.38 2327
5271.07 2398
5271.75 2292
5272.44 2260
5273.12 2274
5273.80 2288
5274.49 2199
5275.18 2316
5275.86 2298
5276.55 2268
5277.23 2097
5277.92 2161
5278.60 2342
5279.29 2303
5279.97 2291
5280.66 2271
5281.34 2403
5282.03 2265
5282.71 2421
5283.40 2426
5284.08 2347
5284.77 2332
5285.46 2190
5286.14 2201
5286.83 2207
5287.51 2268
5288.20 2259
5288.89 2335
5289.57 2140
5290.26 2198
5290.94 2290
5291.63 2227
5292.32 2205
5293.00 2262
5293.69 2155
5294.38 2173
5295.06 2187
5295.75 2163
5296.43 2209
5297.12 2205
5297.81 2250
5298.49 2266
5299.18 2311
5299.87 2281
5300.55 2345
5301.24 2307
5301.93 2391
5302.61 2383
5303.30 2307
5303.99 2392
5304.68 2428
5305.36 2364
5306.05 2346
5306.74 2277
5307.42 2476
5308.11 2373
5308.80 2292
5309.49 2257
5310.17 2279
5310.86 2258
5311.55 2245
5312.23 2249
5312.92 2305
5313.61 2227
5314.30 2257
5314.99 2216
5315.67 2181
5316.36 2315
5317.05 2360
5317.74 2348
5318.42 2153
5319.11 2297
5319.80 2267
5320.49 2301
5321.18 2284
5321.86 2178
5322.55 2065
5323.24 2206
5323.93 2306
5324.62 2255
5325.31 2191
5325.99 2194
5326.68 2200
5327.37 2151
5328.06 2181
5328.75 2226
5329.44 2240
5330.12 2230
5330.81 2296
5331.50 2253
5332.19 2192
5332.88 2161
5333.57 2181
5334.26 2171
5334.95 2190
5335.64 2265
5336.32 2167
5337.01 2199
5337.70 2073
5338.39 2179
5339.08 2262
5339.77 2232
5340.46 2268
5341.15 2267
5341.84 2157
5342.53 2229
5343.22 2179
5343.91 2219
5344.60 2365
5345.29 2315
5345.98 2366
5346.67 2388
5347.36 2358
5348.04 2408
5348.73 2633
5349.42 2611
5350.11 2424
5350.80 2562
5351.49 2549
5352.18 2480
5352.87 2376
5353.56 2271
5354.25 2284
5354.95 2274
5355.64 2278
5356.33 2163
5357.02 2193
5357.71 2253
5358.40 2130
5359.09 2314
5359.78 2260
5360.47 2238
5361.16 2371
5361.85 2254
5362.54 2232
5363.23 2254
5363.92 2356
5364.61 2242
5365.30 2198
5365.99 2304
5366.69 2209
5367.38 2192
5368.07 2208
5368.76 2152
5369.45 2020
5370.14 2158
5370.83 2204
5371.52 2144
5372.22 2130
5372.91 2248
5373.60 2201
5374.29 2314
5374.98 2192
5375.67 2251
5376.36 2234
5377.06 2345
5377.75 2340
5378.44 2368
5379.13 2396
5379.82 2489
5380.52 2308
5381.21 2427
5381.90 2474
5382.59 2367
5383.28 2318
5383.98 2352
5384.67 2218
5385.36 2214
5386.05 2250
5386.74 2331
5387.44 2201
5388.13 2150
5388.82 2242
5389.51 2234
5390.21 2249
5390.90 2215
5391.59 2360
5392.28 2198
5392.98 2216
5393.67 2258
5394.36 2180
5395.06 2134
5395.75 2216
5396.44 2187
5397.13 2176
5397.83 2099
5398.52 2225
5399.21 2157
5399.91 2156
5400.60 2130
5401.29 1983
5401.99 2155
5402.68 2120
5403.37 2009
5404.07 2073
5404.76 2150
5405.45 2240
5406.15 2223
5406.84 2180
5407.53 2233
5408.23 2286
5408.92 2274
5409.61 2226
5410.31 2195
5411.00 2313
5411.70 2133
5412.39 2123
5413.08 2202
5413.78 2090
5414.47 2166
5415.17 2179
5415.86 2117
5416.55 2172
5417.25 2128
5417.94 2182
5418.64 2220
5419.33 2138
5420.03 2285
5420.72 2182
5421.42 2192
5422.11 2215
5422.80 2284
5423.50 2271
5424.19 2198
5424.89 2312
5425.58 2233
5426.28 2166
5426.97 2286
5427.67 2326
5428.36 2240
5429.06 2218
5429.75 2230
5430.45 2185
5431.14 2108
5431.84 2234
5432.53 2352
5433.23 2301
5433.92 2339
5434.62 2242
5435.31 2351
5436.01 2390
5436.71 2543
5437.40 2587
5438.10 2520
5438.79 2486
5439.49 2572
5440.18 2539
5440.88 2433
5441.58 2206
5442.27 2319
5442.97 2303
5443.66 2341
5444.36 2412
5445.06 2357
5445.75 2330
5446.45 2333
5447.14 2386
5447.84 2294
5448.54 2258
5449.23 2367
5449.93 2316
5450.63 2286
5451.32 2319
5452.02 2185
5452.71 2225
5453.41 2318
5454.11 2308
5454.80 2259
5455.50 2397
5456.20 2432
5456.89 2334
5457.59 2161
5458.29 2312
5458.99 2292
5459.68 2363
5460.38 2427
5461.08 2332
5461.77 2276
5462.47 2247
5463.17 2248
5463.86 2329
5464.56 2257
5465.26 2244
5465.96 2293
5466.65 2304
5467.35 2213
5468.05 2274
5468.75 2284
5469.44 2328
5470.14 2225
5470.84 2274
5471.54 2320
5472.24 2355
5472.93 2251
5473.63 2266
5474.33 2322
5475.03 2255
5475.72 2268
5476.42 2343
5477.12 2336
5477.82 2500
5478.52 2499
5479.22 2557
5479.91 2607
5480.61 2641
5481.31 2713
5482.01 2836
5482.71 2839
5483.41 2881
5484.10 2729
5484.80 2652
5485.50 2635
5486.20 2720
5486.90 2637
5487.60 2569
5488.30 2527
5488.99 2407
5489.69 2478
5490.39 2481
5491.09 2534
5491.79 2491
5492.49 2572
5493.19 2623
5493.89 2606
5494.59 2621
5495.29 2582
5495.99 2635
5496.69 2645
5497.38 2692
5498.08 2739
5498.78 2835
5499.48 2913
5500.18 2897
5500.88 3091
5501.58 3171
5502.28 3228
5502.98 3258
5503.68 3171
5504.38 3146
5505.08 3040
5505.78 2883
5506.48 2877
5507.18 2812
5507.88 2607
5508.58 2730
5509.28 2567
5509.98 2451
5510.68 2531
5511.38 2403
5512.08 2419
5512.78 2467
5513.48 2326
5514.18 2416
5514.88 2450
5515.58 2473
5516.28 2376
5516.98 2442
5517.69 2447
5518.39 2441
5519.09 2284
5519.79 2335
5520.49 2317
5521.19 2288
5521.89 2339
5522.59 2244
5523.29 2200
5523.99 2330
5524.69 2365
5525.40 2252
5526.10 2092
5526.80 2237
5527.50 2247
5528.20 2257
5528.90 2208
5529.60 2248
5530.31 2193
5531.01 2199
5531.71 2242
5532.41 2147
5533.11 2226
5533.81 2123
5534.51 2145
5535.22 2074
5535.92 2086
5536.62 2149
5537.32 2236
5538.02 2167
5538.73 2116
5539.43 2240
5540.13 2170
5540.83 2025
5541.53 2106
5542.24 2089
5542.94 2000
5543.64 2115
5544.34 2065
5545.05 2083
5545.75 2070
5546.45 2164
5547.15 2159
5547.86 2074
5548.56 2089
5549.26 2141
5549.96 2160
5550.67 2040
5551.37 2000
5552.07 2106
5552.78 2147
5553.48 2157
5554.18 2052
5554.88 2121
5555.59 2218
5556.29 1977
5556.99 2031
5557.70 2102
5558.40 2083
5559.10 2085
5559.81 2132
5560.51 2142
5561.21 2130
5561.92 2156
5562.62 2139
5563.32 2231
5564.03 2199
5564.73 2117
5565.44 2166
5566.14 2118
5566.84 2032
5567.55 2223
5568.25 2173
5568.95 2070
5569.66 2034
5570.36 1976
5571.07 2043
5571.77 2097
5572.47 1967
5573.18 2004
5573.88 2047
5574.59 2125
5575.29 2101
5576.00 2206
5576.70 2038
5577.40 2002
5578.11 2110
5578.81 2012
5579.52 2054
5580.22 2177
5580.93 2085
5581.63 2072
5582.34 2015
5583.04 2040
5583.75 2047
5584.45 2006
5585.16 2028
5585.86 1996
5586.57 2032
5587.27 2072
5587.98 2042
5588.68 2084
5589.39 2118
5590.09 2096
5590.80 1966
5591.50 2016
5592.21 1996
5592.91 2131
5593.62 2148
5594.33 2017
5595.03 2015
5595.74 1955
5596.44 2046
5597.15 2056
5597.85 2008
5598.56 1935
5599.27 1995
5599.97 1865
5600.68 1937
5601.38 2021
5602.09 2033
5602.79 2013
5603.50 1977
5604.21 2065
5604.91 1930
5605.62 2000
5606.33 2041
5607.03 1915
5607.74 1960
5608.45 1971
5609.15 2012
5609.86 2010
5610.56 1950
5611.27 2005
5611.98 1960
5612.68 2057
5613.39 1835
5614.10 1914
5614.80 2011
5615.51 2094
5616.22 2086
5616.93 2058
5617.63 2049
5618.34 1991
5619.05 1898
5619.75 1927
5620.46 1927
5621.17 1923
5621.88 1899
5622.58 1971
5623.29 1999
5624.00 2040
5624.70 2029
5625.41 1929
5626.12 1939
5626.83 1959
5627.54 2014
5628.24 2053
5628.95 2069
5629.66 2040
5630.37 2052
5631.07 2080
5631.78 1974
5632.49 1920
5633.20 1951
5633.91 2075
5634.61 1953
5635.32 1973
5636.03 1863
5636.74 1935
5637.45 1950
5638.15 2011
5638.86 2045
5639.57 2055
5640.28 2098
5640.99 2012
5641.70 2011
5642.41 2025
5643.11 2222
5643.82 2132
5644.53 2096
5645.24 2046
5645.95 1962
5646.66 2040
5647.37 2082
5648.08 1994
5648.78 1936
5649.49 2077
5650.20 1992
5650.91 1960
5651.62 2032
5652.33 2035
5653.04 1979
5653.75 2031
5654.46 2042
5655.17 2036
5655.88 2105
5656.59 2097
5657.30 2092
5658.00 2045
5658.71 2066
5659.42 2012
5660.13 1963
5660.84 2044
5661.55 2074
5662.26 2090
5662.97 2008
5663.68 1968
5664.39 2054
5665.10 2004
5665.81 1972
5666.52 1945
5667.23 2019
5667.94 1996
5668.65 1934
5669.36 1985
5670.07 1916
5670.78 2003
5671.49 1963
5672.20 1869
5672.92 1938
5673.63 1905
5674.34 1915
5675.05 1894
5675.76 1790
5676.47 1985
5677.18 1919
5677.89 1947
5678.60 1931
5679.31 1874
5680.02 1933
5680.73 1970
5681.44 1929
5682.16 1908
5682.87 1742
5683.58 1918
5684.29 1975
5685.00 1894
5685.71 1897
5686.42 1846
5687.13 1891
5687.85 1910
5688.56 1852
5689.27 1905
5689.98 1855
5690.69 1881
5691.40 1931
5692.11 1901
5692.83 1806
5693.54 1853
5694.25 1807
5694.96 1960
5695.67 1866
5696.39 1880
5697.10 1816
5697.81 1926
5698.52 1859
5699.23 1875
5699.95 1831
5700.66 1848
5701.37 1881
5702.08 1802
5702.80 1902
5703.51 1848
5704.22 1824
5704.93 1878
5705.64 1860
5706.36 1884
5707.07 1862
5707.78 1932
5708.50 2009
5709.21 1816
5709.92 1831
5710.63 1909
5711.35 1760
5712.06 1836
5712.77 1927
5713.49 1810
5714.20 1859
5714.91 1843
5715.62 1898
5716.34 1887
5717.05 1807
5717.76 1879
5718.48 1875
5719.19 1864
5719.90 1890
5720.62 1901
5721.33 1830
5722.05 1951
5722.76 1956
5723.47 1916
5724.19 1959
5724.90 1837
5725.61 1934
5726.33 1865
5727.04 1873
5727.76 1905
5728.47 1953
5729.18 1953
5729.90 1864
5730.61 1854
5731.33 1896
5732.04 1871
5732.75 1898
5733.47 1935
5734.18 1884
5734.90 1865
5735.61 1830
5736.33 1878
5737.04 1917
5737.75 1878
5738.47 1804
5739.18 1794
5739.90 1798
5740.61 1796
5741.33 1709
5742.04 1685
5742.76 1762
5743.47 1849
5744.19 1816
5744.90 1789
5745.62 1838
5746.33 1800
5747.05 1837
5747.76 1743
5748.48 1773
5749.19 1785
5749.91 1725
5750.62 1718
5751.34 1765
5752.05 1728
5752.77 1727
5753.49 1706
5754.20 1862
5754.92 1894
5755.63 1871
5756.35 1867
5757.06 1793
5757.78 1770
5758.50 1833
5759.21 1861
5759.93 1805
5760.64 1811
5761.36 1822
5762.07 1848
5762.79 1821
5763.51 1850
5764.22 1854
5764.94 1871
5765.66 1768
5766.37 1818
5767.09 1920
5767.80 1913
5768.52 1880
5769.24 1846
5769.95 1892
5770.67 1945
5771.39 1908
5772.10 2006
5772.82 1934
5773.54 1916
5774.25 1926
5774.97 1944
5775.69 1965
5776.41 1835
5777.12 1943
5777.84 1876
5778.56 1847
5779.27 1830
5779.99 1901
5780.71 1982
5781.42 1875
5782.14 1829
5782.86 1872
5783.58 1884
5784.29 1851
5785.01 1792
5785.73 1827
5786.45 1861
5787.16 1898
5787.88 1843
5788.60 1875
5789.32 1811
5790.04 1772
5790.75 1845
5791.47 1878
5792.19 1828
5792.91 1829
5793.62 1839
5794.34 1810
5795.06 1783
5795.78 1728
5796.50 1807
5797.22 1899
5797.93 1842
5798.65 1834
5799.37 1923
5800.09 1938
5800.81 1882
5801.53 1831
5802.24 1849
5802.96 1841
5803.68 1772
5804.40 1959
5805.12 1894
5805.84 1849
5806.56 1885
5807.28 1899
5807.99 1948
5808.71 1913
5809.43 1874
5810.15 1880
5810.87 1901
5811.59 1814
5812.31 1799
5813.03 1857
5813.75 2036
5814.47 2001
5815.19 1930
5815.90 1876
5816.62 2041
5817.34 2068
5818.06 2051
5818.78 2160
5819.50 2028
5820.22 1987
5820.94 2012
5821.66 2024
5822.38 2055
5823.10 2046
5823.82 2064
5824.54 2029
5825.26 1950
5825.98 1923
5826.70 1933
5827.42 1904
5828.14 1939
5828.86 1923
5829.58 1889
5830.30 1866
5831.02 1858
5831.74 1906
5832.46 1895
5833.18 1864
5833.90 1856
5834.62 1892
5835.35 1843
5836.07 1857
5836.79 1949
5837.51 1931
5838.23 1873
5838.95 1924
5839.67 2001
5840.39 1849
5841.11 1825
5841.83 1942
5842.55 1920
5843.27 1909
5844.00 1866
5844.72 1903
5845.44 1790
5846.16 1890
5846.88 1820
5847.60 1806
5848.32 1828
5849.04 1767
5849.77 1859
5850.49 1728
5851.21 1890
5851.93 1907
5852.65 1818
5853.37 1826
5854.10 1919
5854.82 1838
5855.54 1900
5856.26 1988
5856.98 1888
5857.71 1821
5858.43 1905
5859.15 1982
5859.87 1844
5860.59 1863
5861.32 1889
5862.04 2009
5862.76 1876
5863.48 1978
5864.21 1991
5864.93 1906
5865.65 1916
5866.37 1955
5867.10 1975
5867.82 1897
5868.54 1937
5869.26 1802
5869.99 1829
5870.71 1912
5871.43 1895
5872.15 1896
5872.88 1924
5873.60 1905
5874.32 1866
5875.05 1896
5875.77 1904
5876.49 1902
5877.22 1934
5877.94 1935
5878.66 1892
5879.39 1948
5880.11 1993
5880.83 1961
5881.56 1943
5882.28 1914
5883.00 1924
5883.73 1930
5884.45 1929
5885.17 1991
5885.90 2166
5886.62 1984
5887.34 2028
5888.07 2037
5888.79 2047
5889.52 2097
5890.24 1972
5890.96 2008
5891.69 2058
5892.41 2053
5893.14 1984
5893.86 1986
5894.58 2033
5895.31 2070
5896.03 2054
5896.76 1978
5897.48 1941
5898.21 2025
5898.93 1966
5899.66 2094
5900.38 2172
5901.11 2272
5901.83 2412
5902.55 2360
5903.28 2522
5904.00 2470
5904.73 2392
5905.45 2456
5906.18 2554
5906.90 2362
5907.63 2308
5908.35 2217
5909.08 2173
5909.80 2230
5910.53 2141
5911.25 2097
5911.98 2163
5912.71 1915
5913.43 1857
5914.16 1891
5914.88 1968
5915.61 1947
5916.33 1968
5917.06 1937
5917.78 1975
5918.51 2043
5919.24 2111
5919.96 2059
5920.69 1921
5921.41 1945
5922.14 1908
5922.87 2024
5923.59 2101
5924.32 2007
5925.04 2107
5925.77 2061
5926.50 2008
5927.22 2071
5927.95 2142
5928.67 2195
5929.40 2018
5930.13 2005
5930.85 2114
5931.58 2195
5932.31 2123
5933.03 2074
5933.76 2104
5934.49 2097
5935.21 2072
5935.94 2164
5936.67 2130
5937.39 2125
5938.12 2113
5938.85 2192
5939.58 2071
5940.30 2196
5941.03 2247
5941.76 2174
5942.48 2194
5943.21 2241
5943.94 2253
5944.67 2370
5945.39 2345
5946.12 2413
5946.85 2258
5947.58 2386
5948.30 2390
5949.03 2425
5949.76 2367
5950.49 2405
5951.21 2365
5951.94 2427
5952.67 2483
5953.40 2607
5954.12 2569
5954.85 2541
5955.58 2579
5956.31 2572
5957.04 2590
5957.76 2647
5958.49 2768
5959.22 2723
5959.95 2751
5960.68 2790
5961.41 2794
5962.13 2619
5962.86 2640
5963.59 2758
5964.32 2653
5965.05 2560
5965.78 2735
5966.51 2790
5967.23 2751
5967.96 2856
5968.69 2874
5969.42 2924
5970.15 2947
5970.88 2802
5971.61 2848
5972.34 2754
5973.07 2769
5973.79 2742
5974.52 2635
5975.25 2666
5975.98 2677
5976.71 2649
5977.44 2863
5978.17 2867
5978.90 2852
5979.63 2828
5980.36 2948
5981.09 2957
5981.82 2974
5982.55 2872
5983.28 3102
5984.01 3098
5984.74 3002
5985.47 3178
5986.20 2995
5986.93 2890
5987.66 3091
5988.39 3165
5989.12 3107
5989.85 3093
5990.58 3097
5991.31 3201
5992.04 3311
5992.77 3304
5993.50 3208
5994.23 3256
5994.96 3117
5995.69 3154
5996.42 3259
5997.15 3213
5997.88 3188
5998.61 3197
5999.34 3135
6000.07 3139
6000.80 3194
6001.53 3144
6002.26 3161
6003.00 3078
6003.73 3013
6004.46 3135
6005.19 3089
6005.92 3113
6006.65 3056
6007.38 3037
6008.11 3201
6008.84 3361
6009.58 3499
6010.31 3831
6011.04 4067
6011.77 4370
6012.50 4465
6013.23 4934
6013.96 5098
6014.70 5215
6015.43 5324
6016.16 5285
6016.89 4974
6017.62 4631
6018.35 4276
6019.09 4030
6019.82 3887
6020.55 3476
6021.28 3211
6022.01 2951
6022.75 2924
6023.48 2921
6024.21 2779
6024.94 2647
6025.67 2632
6026.41 2625
6027.14 2599
6027.87 2563
6028.60 2551
6029.34 2711
6030.07 2765
6030.80 2604
6031.53 2614
6032.27 2493
6033.00 2553
6033.73 2580
6034.47 2510
6035.20 2479
6035.93 2482
6036.66 2553
6037.40 2480
6038.13 2533
6038.86 2520
6039.60 2625
6040.33 2742
6041.06 2726
6041.80 2649
6042.53 2725
6043.26 2733
6044.00 2824
6044.73 2878
6045.46 3036
6046.20 3085
6046.93 3185
6047.66 3206
6048.40 3048
6049.13 3056
6049.86 3146
6050.60 2987
6051.33 2863
6052.07 2744
6052.80 2735
6053.53 2806
6054.27 2720
6055.00 2772
6055.74 2731
6056.47 2633
6057.20 2616
6057.94 2518
6058.67 2466
6059.41 2497
6060.14 2426
6060.88 2387
6061.61 2586
6062.34 2546
6063.08 2469
6063.81 2505
6064.55 2442
6065.28 2477
6066.02 2416
6066.75 2433
6067.49 2413
6068.22 2411
6068.96 2330
6069.69 2404
6070.43 2269
6071.16 2258
6071.90 2378
6072.63 2359
6073.37 2270
6074.10 2356
6074.84 2325
6075.57 2245
6076.31 2326
6077.04 2336
6077.78 2425
6078.52 2300
6079.25 2340
6079.99 2400
6080.72 2413
6081.46 2262
6082.19 2322
6082.93 2330
6083.66 2241
6084.40 2281
6085.14 2317
6085.87 2391
6086.61 2271
6087.34 2290
6088.08 2279
6088.82 2287
6089.55 2365
6090.29 2365
6091.02 2343
6091.76 2243
6092.50 2260
6093.23 2298
6093.97 2214
6094.71 2195
6095.44 2200
6096.18 2178
6096.92 2277
6097.65 2295
6098.39 2271
6099.13 2225
6099.86 2171
6100.60 2174
6101.34 2177
6102.07 2222
6102.81 2237
6103.55 2155
6104.28 2153
6105.02 2169
6105.76 2204
6106.50 2158
6107.23 2114
6107.97 2171
6108.71 2159
6109.45 2081
6110.18 2040
6110.92 2093
6111.66 2139
6112.40 2140
6113.13 2157
6113.87 2215
6114.61 2159
6115.35 2024
6116.08 2110
6116.82 2175
6117.56 2162
6118.30 2130
6119.03 2118
6119.77 2191
6120.51 2120
6121.25 2147
6121.99 2128
6122.73 2093
6123.46 2203
6124.20 2288
6124.94 2105
6125.68 2045
6126.42 2123
6127.15 2208
6127.89 2282
6128.63 2205
6129.37 2174
6130.11 2245
6130.85 2224
6131.59 2209
6132.33 2252
6133.06 2225
6133.80 2372
6134.54 2348
6135.28 2394
6136.02 2330
6136.76 2293
6137.50 2365
6138.24 2415
6138.98 2350
6139.71 2323
6140.45 2389
6141.19 2344
6141.93 2276
6142.67 2256
6143.41 2371
6144.15 2398
6144.89 2311
6145.63 2255
6146.37 2227
6147.11 2337
6147.85 2383
6148.59 2353
6149.33 2149
6150.07 2214
6150.81 2197
6151.55 2247
6152.29 2291
6153.03 2244
6153.77 2188
6154.51 2107
6155.25 2158
6155.99 2186
6156.73 2189
6157.47 2138
6158.21 2214
6158.95 2207
6159.69 2188
6160.43 2133
6161.17 2151
6161.91 2101
6162.65 2041
6163.39 2188
6164.13 2226
6164.87 2207
6165.61 2249
6166.35 2370
6167.10 2349
6167.84 2333
6168.58 2288
6169.32 2394
6170.06 2410
6170.80 2437
6171.54 2550
6172.28 2427
6173.02 2374
6173.77 2374
6174.51 2383
6175.25 2340
6175.99 2306
6176.73 2339
6177.47 2400
6178.21 2289
6178.96 2231
6179.70 2218
6180.44 2197
6181.18 2210
6181.92 2327
6182.66 2308
6183.41 2315
6184.15 2305
6184.89 2291
6185.63 2358
6186.37 2318
6187.11 2309
6187.86 2370
6188.60 2418
6189.34 2390
6190.08 2331
6190.83 2415
6191.57 2448
6192.31 2338
6193.05 2620
6193.80 2603
6194.54 2666
6195.28 2577
6196.02 2442
6196.77 2564
6197.51 2551
6198.25 2420
6198.99 2517
6199.74 2536
6200.48 2533
6201.22 2545
6201.96 2560
6202.71 2525
6203.45 2667
6204.19 2694
6204.94 2704
6205.68 2933
6206.42 3203
6207.17 3532
6207.91 3873
6208.65 4384
6209.40 4765
6210.14 5005
6210.88 5256
6211.63 5330
6212.37 5241
6213.11 4950
6213.86 4559
6214.60 4325
6215.34 3921
6216.09 3388
6216.83 3176
6217.58 2924
6218.32 2658
6219.06 2518
6219.81 2372
6220.55 2283
6221.30 2299
6222.04 2254
6222.78 2180
6223.53 2238
6224.27 2195
6225.02 2208
6225.76 2339
6226.51 2310
6227.25 2301
6228.00 2323
6228.74 2273
6229.48 2405
6230.23 2413
6230.97 2374
6231.72 2289
6232.46 2320
6233.21 2341
6233.95 2216
6234.70 2235
6235.44 2354
6236.19 2392
6236.93 2342
6237.68 2367
6238.42 2216
6239.17 2236
6239.91 2370
6240.66 2274
6241.40 2194
6242.15 2258
6242.89 2271
6243.64 2369
6244.38 2447
6245.13 2449
6245.88 2469
6246.62 2589
6247.37 2832
6248.11 2971
6248.86 3038
6249.60 3145
6250.35 3368
6251.10 3406
6251.84 3216
6252.59 3021
6253.33 2938
6254.08 2682
6254.83 2605
6255.57 2563
6256.32 2357
6257.06 2263
6257.81 2306
6258.56 2313
6259.30 2299
6260.05 2343
6260.80 2279
6261.54 2299
6262.29 2417
6263.04 2429
6263.78 2368
6264.53 2456
6265.28 2374
6266.02 2440
6266.77 2398
6267.52 2362
6268.26 2372
6269.01 2379
6269.76 2271
6270.50 2364
6271.25 2426
6272.00 2308
6272.75 2261
6273.49 2194
6274.24 2055
6274.99 2199
6275.73 2137
6276.48 2162
6277.23 2160
6277.98 2150
6278.72 2178
6279.47 2151
6280.22 2043
6280.97 2038
6281.71 2048
6282.46 2140
6283.21 2181
6283.96 2177
6284.71 2170
6285.45 2127
6286.20 2172
6286.95 2331
6287.70 2369
6288.45 2304
6289.19 2334
6289.94 2305
6290.69 2387
6291.44 2278
6292.19 2375
6292.94 2347
6293.68 2170
6294.43 2116
6295.18 2030
6295.93 2143
6296.68 2027
6297.43 2011
6298.18 2046
6298.92 2108
6299.67 1984
6300.42 1902
6301.17 2001
6301.92 2020
6302.67 2052
6303.42 1931
6304.17 1996
6304.92 2069
6305.66 2099
6306.41 2043
6307.16 2033
6307.91 1992
6308.66 2059
6309.41 2166
6310.16 2171
6310.91 2069
6311.66 2048
6312.41 2083
6313.16 2093
6313.91 2060
6314.66 2011
6315.41 2071
6316.16 1985
6316.91 1972
6317.66 1946
6318.41 1955
6319.16 1980
6319.91 2139
6320.66 2080
6321.41 2102
6322.16 2033
6322.91 2111
6323.66 2090
6324.41 2076
6325.16 1910
6325.91 1957
6326.66 1984
6327.41 2025
6328.16 1962
6328.91 2034
6329.66 2068
6330.41 2105
6331.16 2129
6331.91 1988
6332.66 2027
6333.41 2166
6334.16 2017
6334.91 2024
6335.67 2158
6336.42 2030
6337.17 2023
6337.92 2023
6338.67 2123
6339.42 2042
6340.17 1937
6340.92 1923
6341.67 2010
6342.43 2040
6343.18 2055
6343.93 2058
6344.68 2143
6345.43 2088
6346.18 2016
6346.93 2132
6347.69 2172
6348.44 2263
6349.19 2281
6349.94 2255
6350.69 2314
6351.45 2352
6352.20 2372
6352.95 2448
6353.70 2552
6354.45 2701
6355.20 2500
6355.96 2497
6356.71 2403
6357.46 2449
6358.21 2417
6358.97 2312
6359.72 2370
6360.47 2232
6361.22 2304
6361.98 2214
6362.73 2272
6363.48 2227
6364.23 2232
6364.99 2157
6365.74 2153
6366.49 2223
6367.24 2299
6368.00 2294
6368.75 2232
6369.50 2334
6370.26 2339
6371.01 2247
6371.76 2355
6372.51 2335
6373.27 2250
6374.02 2234
6374.77 2189
6375.53 2226
6376.28 2224
6377.03 2256
6377.79 2237
6378.54 2145
6379.29 2088
6380.05 2120
6380.80 1977
6381.56 2002
6382.31 2031
6383.06 2073
6383.82 2081
6384.57 2003
6385.32 2093
6386.08 2027
6386.83 2068
6387.59 2033
6388.34 1856
6389.09 1907
6389.85 2066
6390.60 1975
6391.36 1949
6392.11 1923
6392.86 2009
6393.62 1913
6394.37 1834
6395.13 1806
6395.88 1908
6396.64 1896
6397.39 1962
6398.15 1918
6398.90 1847
6399.66 1969
6400.41 1979
6401.16 1943
6401.92 1996
6402.67 1960
6403.43 1957
6404.18 1919
6404.94 1910
6405.69 1926
6406.45 1864
6407.20 1861
6407.96 1936
6408.72 1926
6409.47 1903
6410.23 1860
6410.98 2101
6411.74 1935
6412.49 1762
6413.25 1842
6414.00 1832
6414.76 1867
6415.51 1953
6416.27 1899
6417.03 1888
6417.78 1830
6418.54 1799
6419.29 1880
6420.05 1796
6420.80 1857
6421.56 1813
6422.32 1973
6423.07 1940
6423.83 1989
6424.59 1851
6425.34 1876
6426.10 1956
6426.85 1970
6427.61 1915
6428.37 1865
6429.12 1850
6429.88 1913
6430.64 1842
6431.39 1769
6432.15 1903
6432.91 1894
6433.66 1917
6434.42 1804
6435.18 1955
6435.93 1942
6436.69 1849
6437.45 1837
6438.20 1902
6438.96 1883
6439.72 1923
6440.47 1943
6441.23 1884
6441.99 1970
6442.75 1949
6443.50 1940
6444.26 1971
6445.02 1837
6445.78 1858
6446.53 1960
6447.29 1876
6448.05 1912
6448.81 1932
6449.56 1922
6450.32 1955
6451.08 2041
6451.84 1911
6452.59 2015
6453.35 2009
6454.11 2090
6454.87 2051
6455.63 1980
6456.38 2050
6457.14 2012
6457.90 2069
6458.66 2123
6459.42 2081
6460.17 2044
6460.93 2107
6461.69 2009
6462.45 2020
6463.21 1968
6463.97 2041
6464.73 1980
6465.48 2064
6466.24 2109
6467.00 2000
6467.76 2045
6468.52 2110
6469.28 2150
6470.04 2118
6470.80 2135
6471.55 2096
6472.31 2196
6473.07 2131
6473.83 2058
6474.59 2110
6475.35 2106
6476.11 2196
6476.87 2239
6477.63 2231
6478.39 2230
6479.15 2329
6479.91 2297
6480.66 2275
6481.42 2300
6482.18 2338
6482.94 2275
6483.70 2321
6484.46 2360
6485.22 2344
6485.98 2393
6486.74 2454
6487.50 2415
6488.26 2326
6489.02 2331
6489.78 2352
6490.54 2485
6491.30 2489
6492.06 2479
6492.82 2480
6493.58 2475
6494.34 2546
6495.10 2655
6495.86 2619
6496.62 2601
6497.38 2699
6498.14 2687
6498.91 2694
6499.67 2568
6500.43 2707
6501.19 2771
6501.95 2737
6502.71 2830
6503.47 2785
6504.23 2757
6504.99 2794
6505.75 2761
6506.51 2752
6507.27 2752
6508.04 2845
6508.80 2768
6509.56 2773
6510.32 2831
6511.08 3049
6511.84 2959
6512.60 3010
6513.36 3000
6514.13 3007
6514.89 2905
6515.65 3044
6516.41 2970
6517.17 2930
6517.93 2857
6518.69 2908
6519.46 2939
6520.22 2953
6520.98 2976
6521.74 3032
6522.50 3196
6523.27 3354
6524.03 3651
6524.79 4008
6525.55 4238
6526.31 4443
6527.08 4681
6527.84 4903
6528.60 4968
6529.36 4974
6530.13 5001
6530.89 4951
6531.65 4631
6532.41 4319
6533.18 4135
6533.94 3829
6534.70 3752
6535.46 3668
6536.23 3537
6536.99 3544
6537.75 3539
6538.51 3559
6539.28 3376
6540.04 3301
6540.80 3198
6541.57 3215
6542.33 2970
6543.09 2775
6543.86 2691
6544.62 2772
6545.38 2644
6546.15 2475
6546.91 2602
6547.67 2617
6548.44 2605
6549.20 2523
6549.96 2463
6550.73 2432
6551.49 2549
6552.25 2500
6553.02 2495
6553.78 2603
6554.54 2594
6555.31 2613
6556.07 2654
6556.84 2570
6557.60 2587
6558.36 2708
6559.13 2791
6559.89 2810
6560.66 2630
6561.42 2725
6562.18 2764
6562.95 2736
6563.71 2870
6564.48 2890
6565.24 2877
6566.01 2966
6566.77 2980
6567.54 2949
6568.30 2931
6569.06 2924
6569.83 2809
6570.59 2888
6571.36 2843
6572.12 2821
6572.89 2712
6573.65 2779
6574.42 2844
6575.18 2754
6575.95 2741
6576.71 2862
6577.48 2924
6578.24 2806
6579.01 2910
6579.77 2857
6580.54 2873
6581.31 2902
6582.07 2818
6582.84 2807
6583.60 2858
6584.37 2880
6585.13 2749
6585.90 2771
6586.66 2856
6587.43 2879
6588.20 2781
6588.96 2834
6589.73 2899
6590.49 2941
6591.26 3048
6592.02 3189
6592.79 3237
6593.56 3270
6594.32 3369
6595.09 3610
6595.86 3593
6596.62 3567
6597.39 3599
6598.15 3551
6598.92 3365
6599.69 3138
6600.45 2979
6601.22 2799
6601.99 2714
6602.75 2758
6603.52 2744
6604.29 2570
6605.05 2512
6605.82 2538
6606.59 2564
6607.35 2596
6608.12 2643
6608.89 2690
6609.65 2655
6610.42 2682
6611.19 2721
6611.96 2695
6612.72 2797
6613.49 2770
6614.26 2703
6615.02 2529
6615.79 2540
6616.56 2563
6617.33 2469
6618.09 2461
6618.86 2406
6619.63 2496
6620.40 2444
6621.16 2461
6621.93 2462
6622.70 2441
6623.47 2355
6624.24 2371
6625.00 2451
6625.77 2494
6626.54 2536
6627.31 2501
6628.08 2376
6628.84 2442
6629.61 2380
6630.38 2399
6631.15 2515
6631.92 2538
6632.68 2538
6633.45 2697
6634.22 2720
6634.99 2836
6635.76 2851
6636.53 2887
6637.30 2770
6638.06 2717
6638.83 2724
6639.60 2756
6640.37 2645
6641.14 2646
6641.91 2582
6642.68 2520
6643.45 2515
6644.22 2314
6644.98 2443
6645.75 2454
6646.52 2410
6647.29 2341
6648.06 2442
6648.83 2344
6649.60 2386
6650.37 2468
6651.14 2572
6651.91 2531
6652.68 2504
6653.45 2533
6654.22 2675
6654.99 2631
6655.76 2568
6656.53 2482
6657.30 2439
6658.06 2563
6658.83 2513
6659.60 2379
6660.37 2375
6661.14 2273
6661.91 2253
6662.68 2233
6663.45 2316
6664.22 2228
6665.00 2139
6665.77 2129
6666.54 2130
6667.31 2154
6668.08 2189
6668.85 2191
6669.62 2219
6670.39 2255
6671.16 2337
6671.93 2255
6672.70 2345
6673.47 2335
6674.24 2220
6675.01 2262
6675.78 2319
6676.55 2161
6677.32 2124
6678.10 2177
6678.87 2133
6679.64 2191
6680.41 2190
6681.18 2236
6681.95 2214
6682.72 2166
6683.49 2202
6684.26 2212
6685.04 2170
6685.81 2289
6686.58 2338
6687.35 2356
6688.12 2316
6688.89 2364
6689.67 2437
6690.44 2391
6691.21 2201
6691.98 2140
6692.75 2117
6693.52 2162
6694.30 2201
6695.07 2125
6695.84 2093
6696.61 2143
6697.38 2112
6698.16 2034
6698.93 2035
6699.70 2118
6700.47 2070
6701.25 2062
6702.02 2076
6702.79 2024
6703.56 1910
6704.33 2053
6705.11 1939
6705.88 1968
6706.65 2007
6707.43 2018
6708.20 1954
6708.97 2003
6709.74 2036
6710.52 1967
6711.29 1945
6712.06 1918
6712.84 1858
6713.61 1851
6714.38 1959
6715.15 1985
6715.93 1988
6716.70 1920
6717.47 1937
6718.25 2042
6719.02 1984
6719.79 1887
6720.57 1875
6721.34 1932
6722.11 1906
6722.89 2002
6723.66 2059
6724.43 1979
6725.21 1952
6725.98 1949
6726.76 1942
6727.53 1825
6728.30 1746
6729.08 1758
6729.85 1798
6730.63 1730
6731.40 1715
6732.17 1776
6732.95 1894
6733.72 1871
6734.50 1800
6735.27 1912
6736.04 1911
6736.82 1778
6737.59 1697
6738.37 1802
6739.14 1849
6739.92 1827
6740.69 1790
6741.47 1765
6742.24 1956
6743.02 1839
6743.79 1867
6744.57 1901
6745.34 1730
6746.12 1789
6746.89 1875
6747.66 1834
6748.44 1923
6749.22 1854
6749.99 1897
6750.77 1886
6751.54 1800
6752.32 1802
6753.09 1875
6753.87 1913
6754.64 1908
6755.42 1853
6756.19 1763
6756.97 1808
6757.74 1901
6758.52 1864
6759.29 1794
6760.07 1827
6760.85 1854
6761.62 1908
6762.40 1832
6763.17 1815
6763.95 1831
6764.73 1826
6765.50 1836
6766.28 1794
6767.05 1763
6767.83 1781
6768.61 1828
6769.38 1827
6770.16 1790
6770.94 1749
6771.71 1741
6772.49 1822
6773.26 1826
6774.04 1931
6774.82 1849
6775.59 1842
6776.37 1911
6777.15 1824
6777.92 1827
6778.70 1839
6779.48 1999
6780.25 2051
6781.03 2023
6781.81 2035
6782.59 1990
6783.36 1978
6784.14 1903
6784.92 1971
6785.69 1930
6786.47 1813
6787.25 1852
6788.03 1840
6788.80 1823
6789.58 1766
6790.36 1759
6791.13 1708
6791.91 1737
6792.69 1820
6793.47 1811
6794.25 1774
6795.02 1738
6795.80 1670
6796.58 1671
6797.36 1650
6798.13 1733
6798.91 1696
6799.69 1732
6800.47 1741
6801.25 1667
6802.02 1797
6802.80 1861
6803.58 1750
6804.36 1776
6805.14 1857
6805.92 1764
6806.69 1822
6807.47 1872
6808.25 1898
6809.03 1869
6809.81 1778
6810.59 1826
6811.36 1803
6812.14 1727
6812.92 1682
6813.70 1776
6814.48 1827
6815.26 1794
6816.04 1797
6816.82 1786
6817.60 1717
6818.37 1710
6819.15 1851
6819.93 1756
6820.71 1773
6821.49 1763
6822.27 1798
6823.05 1803
6823.83 1855
6824.61 1760
6825.39 1817
6826.17 1814
6826.95 1722
6827.73 1728
6828.51 1824
6829.29 1747
6830.07 1743
6830.85 1734
6831.63 1655
6832.40 1746
6833.18 1781
6833.96 1727
6834.74 1740
6835.52 1777
6836.30 1725
6837.08 1774
6837.87 1719
6838.65 1747
6839.43 1746
6840.21 1729
6840.99 1667
6841.77 1770
6842.55 1716
6843.33 1757
6844.11 1725
6844.89 1770
6845.67 1726
6846.45 1784
6847.23 1755
6848.01 1900
6848.79 2043
6849.57 2161
6850.35 2323
6851.13 2547
6851.92 2532
6852.70 2687
6853.48 2707
6854.26 2650
6855.04 2612
6855.82 2559
6856.60 2361
6857.38 2243
6858.16 2109
6858.95 2029
6859.73 1882
6860.51 1804
6861.29 1737
6862.07 1708
6862.85 1699
6863.64 1687
6864.42 1621
6865.20 1718
6865.98 1824
6866.76 1694
6867.54 1719
6868.33 1726
6869.11 1769
6869.89 1793
6870.67 1786
6871.45 1763
6872.24 1743
6873.02 1670
6873.80 1735
6874.58 1682
6875.36 1634
6876.15 1721
6876.93 1699
6877.71 1738
6878.49 1685
6879.28 1755
6880.06 1806
6880.84 1761
6881.62 1795
6882.41 1830
6883.19 1820
6883.97 1787
6884.76 1782
6885.54 1802
6886.32 1812
6887.10 1913
6887.89 1933
6888.67 1989
6889.45 2022
6890.24 1976
6891.02 1995
6891.80 1865
6892.59 1866
6893.37 1898
6894.15 1780
6894.94 1795
6895.72 1892
6896.50 1883
6897.29 1906
6898.07 1933
6898.85 1954
6899.64 1952
6900.42 1908
6901.21 1856
6901.99 1862
6902.77 1875
6903.56 1832
6904.34 1850
6905.12 1913
6905.91 1968
6906.69 1863
6907.48 1896
6908.26 1858
6909.05 1903
6909.83 1906
6910.61 1827
6911.40 1880
6912.18 1861
6912.97 1819
6913.75 1732
6914.54 1848
6915.32 1830
6916.11 1899
6916.89 1897
6917.67 1899
6918.46 1924
6919.24 1901
6920.03 1871
6920.81 1846
6921.60 1861
6922.38 1853
6923.17 1828
6923.95 1847
6924.74 2012
6925.52 1912
6926.31 1963
6927.09 2031
6927.88 1895
6928.67 1920
6929.45 1888
6930.24 1882
6931.02 1935
6931.81 2058
6932.59 1959
6933.38 1920
6934.16 1898
6934.95 1936
6935.74 1953
6936.52 1886
6937.31 1922
6938.09 2026
6938.88 2031
6939.66 2002
6940.45 2070
6941.24 2185
6942.02 2189
6942.81 2205
6943.59 2224
6944.38 2248
6945.17 2344
6945.95 2326
6946.74 2515
6947.53 2421
6948.31 2403
6949.10 2462
6949.89 2548
6950.67 2446
6951.46 2369
6952.25 2338
6953.03 2346
6953.82 2449
6954.61 2496
6955.39 2385
6956.18 2485
6956.97 2631
6957.75 2530
6958.54 2444
6959.33 2462
6960.11 2549
6960.90 2592
6961.69 2555
6962.48 2512
6963.26 2471
6964.05 2554
6964.84 2589
6965.63 2497
6966.41 2592
6967.20 2680
6967.99 2677
6968.78 2708
6969.56 2708
6970.35 2750
6971.14 2760
6971.93 2934
6972.71 2909
6973.50 2987
6974.29 2941
6975.08 2868
6975.87 2943
6976.65 2894
6977.44 2918
6978.23 2844
6979.02 3061
6979.81 3143
6980.60 3226
6981.38 3455
6982.17 3711
6982.96 3950
6983.75 4239
6984.54 4850
6985.33 5482
6986.11 5812
6986.90 6389
6987.69 6524
6988.48 6582
6989.27 6280
6990.06 5835
6990.85 5551
6991.64 5004
6992.42 4431
6993.21 4093
6994.00 3697
6994.79 3570
6995.58 3498
6996.37 3634
6997.16 3722
6997.95 4119
6998.74 4526
6999.53 4837
7000.32 5354
7001.11 5609
7001.90 5813
7002.68 5944
7003.47 5560
7004.26 5364
7005.05 4757
7005.84 4347
7006.63 3913
7007.42 3534
7008.21 3197
7009.00 3020
7009.79 2838
7010.58 2643
7011.37 2576
7012.16 2473
7012.95 2474
7013.74 2515
7014.53 2523
7015.32 2609
7016.11 2633
7016.90 2577
7017.69 2617
7018.48 2536
7019.27 2571
7020.07 2401
7020.86 2397
7021.65 2415
7022.44 2403
7023.23 2518
7024.02 2562
7024.81 2515
7025.60 2529
7026.39 2517
7027.18 2476
7027.97 2529
7028.76 2582
7029.55 2534
7030.35 2531
7031.14 2445
7031.93 2445
7032.72 2362
7033.51 2220
7034.30 2333
7035.09 2182
7035.88 2233
7036.68 2217
7037.47 2301
7038.26 2333
7039.05 2391
7039.84 2412
7040.63 2400
7041.43 2385
7042.22 2351
7043.01 2333
7043.80 2330
7044.59 2277
7045.38 2267
7046.18 2327
7046.97 2287
7047.76 2189
7048.55 2226
7049.35 2277
7050.14 2342
7050.93 2320
7051.72 2374
7052.51 2439
7053.31 2371
7054.10 2242
7054.89 2234
7055.68 2179
7056.48 2066
7057.27 2153
7058.06 2147
7058.85 2084
7059.65 2097
7060.44 2033
7061.23 2041
7062.03 2065
7062.82 2101
7063.61 2079
7064.40 2176
7065.20 2141
7065.99 2091
7066.78 2027
7067.58 2058
7068.37 2022
7069.16 1970
7069.96 1930
7070.75 1896
7071.54 1937
7072.34 1943
7073.13 1906
7073.92 1815
7074.72 1857
7075.51 1825
7076.30 1795
7077.10 1761
7077.89 1808
7078.69 1809
7079.48 1832
7080.27 1859
7081.07 1835
7081.86 1798
7082.66 1807
7083.45 1782
7084.24 1756
7085.04 1776
7085.83 1761
7086.63 1734
7087.42 1715
7088.21 1762
7089.01 1700
7089.80 1688
7090.60 1734
7091.39 1743
7092.19 1596
7092.98 1590
7093.78 1749
7094.57 1598
7095.37 1622
7096.16 1659
7096.96 1585
7097.75 1550
7098.55 1643
7099.34 1675
7100.14 1575
7100.93 1614
7101.73 1670
7102.52 1656
7103.32 1610
7104.11 1534
7104.91 1521
7105.70 1560
7106.50 1539
7107.29 1530
7108.09 1506
7108.88 1482
7109.68 1493
7110.47 1609
7111.27 1591
7112.07 1538
7112.86 1531
7113.66 1546
7114.45 1514
7115.25 1513
7116.04 1562
7116.84 1478
7117.64 1490
7118.43 1486
7119.23 1506
7120.02 1506
7120.82 1469
7121.62 1391
7122.41 1503
7123.21 1488
7124.01 1485
7124.80 1446
7125.60 1479
7126.40 1499
7127.19 1529
7127.99 1432
7128.79 1510
7129.58 1525
7130.38 1482
7131.18 1499
7131.97 1465
7132.77 1499
7133.57 1465
7134.36 1408
7135.16 1425
7135.96 1493
7136.75 1484
7137.55 1500
7138.35 1521
7139.14 1511
7139.94 1413
7140.74 1407
7141.54 1486
7142.33 1490
7143.13 1503
7143.93 1530
7144.73 1522
7145.52 1554
7146.32 1524
7147.12 1540
7147.92 1500
7148.71 1447
7149.51 1379
7150.31 1426
7151.11 1429
7151.91 1462
7152.70 1431
7153.50 1413
7154.30 1432
7155.10 1418
7155.90 1441
7156.69 1503
7157.49 1376
7158.29 1348
7159.09 1386
7159.89 1479
7160.69 1434
7161.48 1406
7162.28 1388
7163.08 1355
7163.88 1379
7164.68 1364
7165.48 1320
7166.28 1324
7167.07 1372
7167.87 1322
7168.67 1430
7169.47 1398
7170.27 1425
7171.07 1476
7171.87 1423
7172.67 1377
7173.47 1444
7174.27 1469
7175.06 1451
7175.86 1398
7176.66 1385
7177.46 1313
7178.26 1359
7179.06 1356
7179.86 1403
7180.66 1417
7181.46 1323
7182.26 1399
7183.06 1317
7183.86 1351
7184.66 1356
7185.46 1428
7186.26 1388
7187.06 1414
7187.86 1446
7188.66 1427
7189.46 1402
7190.26 1406
7191.06 1418
7191.86 1337
7192.66 1253
7193.46 1310
7194.26 1373
7195.06 1399
7195.86 1393
7196.66 1308
7197.46 1371
7198.26 1441
7199.06 1360
7199.86 1315
7200.66 1378
7201.46 1310
7202.26 1304
7203.06 1374
7203.87 1329
7204.67 1314
7205.47 1276
7206.27 1292
7207.07 1354
7207.87 1388
7208.67 1368
7209.47 1308
7210.27 1289
7211.07 1379
7211.88 1312
7212.68 1314
7213.48 1347
7214.28 1299
7215.08 1339
7215.88 1278
7216.68 1299
7217.49 1329
7218.29 1351
7219.09 1325
7219.89 1319
7220.69 1340
7221.49 1381
7222.30 1363
7223.10 1322
7223.90 1238
7224.70 1281
7225.50 1371
7226.31 1362
7227.11 1257
7227.91 1338
7228.71 1352
7229.51 1311
7230.32 1311
7231.12 1379
7231.92 1352
7232.72 1311
7233.53 1370
7234.33 1306
7235.13 1307
7235.93 1317
7236.74 1363
7237.54 1407
7238.34 1425
7239.14 1408
7239.95 1409
7240.75 1502
7241.55 1489
7242.36 1541
7243.16 1510
7243.96 1465
7244.77 1460
7245.57 1474
7246.37 1409
7247.17 1387
7247.98 1402
7248.78 1360
7249.58 1437
7250.39 1384
7251.19 1383
7251.99 1299
7252.80 1343
7253.60 1364
7254.41 1346
7255.21 1353
7256.01 1328
7256.82 1312
7257.62 1387
7258.42 1265
7259.23 1367
7260.03 1392
7260.84 1368
7261.64 1370
7262.44 1293
7263.25 1335
7264.05 1382
7264.86 1269
7265.66 1311
7266.46 1329
7267.27 1335
7268.07 1320
7268.88 1390
7269.68 1343
7270.49 1309
7271.29 1280
7272.10 1370
7272.90 1375
7273.71 1354
7274.51 1360
7275.31 1316
7276.12 1403
7276.92 1412
7277.73 1442
7278.53 1398
7279.34 1336
7280.14 1349
7280.95 1413
7281.75 1536
7282.56 1499
7283.37 1600
7284.17 1608
7284.98 1715
7285.78 1732
7286.59 1766
7287.39 1737
7288.20 1800
7289.00 1675
7289.81 1586
7290.61 1580
7291.42 1494
7292.23 1445
7293.03 1432
7293.84 1450
7294.64 1442
7295.45 1348
7296.25 1311
7297.06 1343
7297.87 1318
7298.67 1335
7299.48 1365
7300.28 1391
7301.09 1403
7301.90 1384
7302.70 1434
7303.51 1396
7304.32 1342
7305.12 1412
7305.93 1372
7306.74 1381
7307.54 1416
7308.35 1414
7309.16 1394
7309.96 1450
7310.77 1399
7311.58 1422
7312.38 1355
7313.19 1404
7314.00 1390
7314.80 1461
7315.61 1475
7316.42 1420
7317.22 1417
7318.03 1420
7318.84 1451
7319.65 1459
7320.45 1548
7321.26 1571
7322.07 1592
7322.88 1657
7323.68 1592
7324.49 1603
7325.30 1496
7326.11 1486
7326.91 1383
7327.72 1358
7328.53 1474
7329.34 1447
7330.14 1373
7330.95 1405
7331.76 1370
7332.57 1424
7333.38 1366
7334.18 1332
7334.99 1348
7335.80 1384
7336.61 1390
7337.42 1366
7338.22 1437
7339.03 1395
7339.84 1345
7340.65 1390
7341.46 1366
7342.27 1359
7343.07 1353
7343.88 1418
7344.69 1385
7345.50 1345
7346.31 1422
7347.12 1293
7347.93 1307
7348.74 1361
7349.54 1421
7350.35 1371
7351.16 1367
7351.97 1379
7352.78 1355
7353.59 1369
7354.40 1278
7355.21 1308
7356.02 1281
7356.83 1280
7357.64 1190
7358.45 1331
7359.25 1279
7360.06 1359
7360.87 1316
7361.68 1347
7362.49 1301
7363.30 1266
7364.11 1249
7364.92 1294
7365.73 1268
7366.54 1285
7367.35 1315
7368.16 1317
7368.97 1352
7369.78 1393
7370.59 1352
7371.40 1336
7372.21 1351
7373.02 1326
7373.83 1345
7374.64 1327
7375.45 1304
7376.26 1281
7377.07 1313
7377.88 1314
7378.69 1299
7379.50 1298
7380.31 1364
7381.13 1390
7381.94 1325
7382.75 1344
7383.56 1320
7384.37 1380
7385.18 1417
7385.99 1316
7386.80 1302
7387.61 1261
7388.42 1265
7389.23 1268
7390.05 1259
7390.86 1283
7391.67 1273
7392.48 1204
7393.29 1205
7394.10 1168
7394.91 1250
7395.72 1242
7396.54 1233
7397.35 1285
7398.16 1312
7398.97 1333
7399.78 1407
7400.59 1405
7401.41 1418
7402.22 1433
7403.03 1448
7403.84 1445
7404.65 1359
7405.46 1344
7406.28 1410
7407.09 1401
7407.90 1294
7408.71 1303
7409.52 1386
7410.34 1313
7411.15 1250
7411.96 1237
7412.77 1276
7413.59 1230
7414.40 1200
7415.21 1207
7416.02 1233
7416.84 1240
7417.65 1221
7418.46 1217
7419.27 1235
7420.09 1247
7420.90 1193
7421.71 1199
7422.53 1158
7423.34 1220
7424.15 1245
7424.96 1302
7425.78 1197
7426.59 1195
7427.40 1258
7428.22 1304
7429.03 1272
7429.84 1273
7430.66 1199
7431.47 1192
7432.28 1181
7433.10 1153
7433.91 1236
7434.72 1279
7435.54 1256
7436.35 1316
7437.17 1221
7437.98 1182
7438.79 1257
7439.61 1284
7440.42 1261
7441.23 1279
7442.05 1221
7442.86 1210
7443.68 1204
7444.49 1188
7445.30 1205
7446.12 1203
7446.93 1189
7447.75 1167
7448.56 1141
7449.38 1107
7450.19 1183
7451.00 1233
7451.82 1127
7452.63 1129
7453.45 1273
7454.26 1273
7455.08 1196
7455.89 1147
7456.71 1130
7457.52 1180
7458.34 1229
7459.15 1296
7459.97 1263
7460.78 1296
7461.60 1276
7462.41 1216
7463.23 1259
7464.04 1271
7464.86 1222
7465.67 1258
7466.49 1302
7467.30 1306
7468.12 1194
7468.93 1251
7469.75 1286
7470.56 1257
7471.38 1279
7472.20 1224
7473.01 1187
7473.83 1215
7474.64 1212
7475.46 1207
7476.27 1218
7477.09 1238
7477.91 1313
7478.72 1274
7479.54 1255
7480.35 1157
7481.17 1255
7481.99 1204
7482.80 1275
7483.62 1196
7484.44 1259
7485.25 1241
7486.07 1228
7486.88 1239
7487.70 1195
7488.52 1228
7489.33 1271
7490.15 1281
7490.97 1231
7491.78 1279
7492.60 1264
7493.42 1224
7494.23 1155
7495.05 1194
7495.87 1225
7496.69 1194
7497.50 1216
7498.32 1159
7499.14 1171
7499.95 1201
7500.77 1176
7501.59 1272
7502.40 1197
7503.22 1126
7504.04 1234
7504.86 1204
7505.67 1210
7506.49 1192
7507.31 1203
7508.13 1245
7508.94 1230
7509.76 1253
7510.58 1214
7511.40 1182
7512.22 1127
7513.03 1208
7513.85 1172
7514.67 1203
7515.49 1189
7516.31 1193
7517.12 1149
7517.94 1108
7518.76 1214
7519.58 1225
7520.40 1265
7521.21 1199
7522.03 1167
7522.85 1250
7523.67 1306
7524.49 1257
7525.31 1260
7526.12 1292
7526.94 1220
7527.76 1233
7528.58 1225
7529.40 1252
7530.22 1361
7531.04 1271
7531.86 1263
7532.67 1150
7533.49 1240
7534.31 1246
7535.13 1271
7535.95 1269
7536.77 1281
7537.59 1311
7538.41 1293
7539.23 1275
7540.05 1310
7540.87 1316
7541.69 1358
7542.51 1296
7543.32 1347
7544.14 1381
7544.96 1348
7545.78 1383
7546.60 1354
7547.42 1273
7548.24 1272
7549.06 1297
7549.88 1346
7550.70 1320
7551.52 1313
7552.34 1301
7553.16 1257
7553.98 1353
7554.80 1362
7555.62 1322
7556.44 1269
7557.26 1288
7558.08 1341
7558.90 1392
7559.72 1393
7560.54 1398
7561.36 1429
7562.19 1492
7563.01 1460
7563.83 1399
7564.65 1442
7565.47 1427
7566.29 1482
7567.11 1429
7567.93 1425
7568.75 1507
7569.57 1494
7570.39 1422
7571.21 1472
7572.03 1489
7572.86 1408
7573.68 1405
7574.50 1385
7575.32 1463
7576.14 1414
7576.96 1405
7577.78 1368
7578.60 1377
7579.43 1453
7580.25 1433
7581.07 1369
7581.89 1393
7582.71 1463
7583.53 1397
7584.36 1345
7585.18 1478
7586.00 1412
7586.82 1486
7587.64 1512
7588.47 1569
7589.29 1586
7590.11 1548
7590.93 1570
7591.75 1552
7592.58 1582
7593.40 1621
7594.22 1628
7595.04 1617
7595.86 1527
7596.69 1522
7597.51 1584
7598.33 1589
7599.15 1595
7599.98 1666
7600.80 1686
7601.62 1763
7602.45 1787
7603.27 1821
7604.09 1934
7604.91 1912
7605.74 1988
7606.56 2111
7607.38 2055
7608.21 2118
7609.03 2047
7609.85 1907
7610.67 1809
7611.50 1668
7612.32 1680
7613.14 1685
7613.97 1655
7614.79 1627
7615.61 1685
7616.44 1668
7617.26 1698
7618.08 1741
7618.91 1729
7619.73 1721
7620.56 1682
7621.38 1564
7622.20 1530
7623.03 1615
7623.85 1616
7624.67 1586
7625.50 1611
7626.32 1649
7627.15 1709
7627.97 1719
7628.80 1751
7629.62 1896
7630.44 1969
7631.27 2027
7632.09 2187
7632.92 2126
7633.74 2139
7634.57 2199
7635.39 2132
7636.21 2083
7637.04 1926
7637.86 1805
7638.69 1680
7639.51 1697
7640.34 1565
7641.16 1480
7641.99 1418
7642.81 1465
7643.64 1368
7644.46 1390
7645.29 1424
7646.11 1354
7646.94 1339
7647.76 1409
7648.59 1414
7649.41 1400
7650.24 1433
7651.06 1354
7651.89 1277
7652.71 1352
7653.54 1292
7654.37 1321
7655.19 1300
7656.02 1305
7656.84 1294
7657.67 1297
7658.49 1235
7659.32 1273
7660.14 1305
7660.97 1318
7661.80 1364
7662.62 1342
7663.45 1332
7664.27 1310
7665.10 1273
7665.93 1251
7666.75 1291
7667.58 1392
7668.41 1395
7669.23 1448
7670.06 1344
7670.88 1334
7671.71 1376
7672.54 1319
7673.36 1311
7674.19 1302
7675.02 1300
7675.84 1273
7676.67 1227
7677.50 1314
7678.32 1250
7679.15 1237
7679.98 1227
7680.81 1209
7681.63 1284
7682.46 1294
7683.29 1285
7684.11 1272
7684.94 1230
7685.77 1224
7686.59 1258
7687.42 1235
7688.25 1209
7689.08 1246
7689.90 1270
7690.73 1299
7691.56 1328
7692.39 1320
7693.21 1350
7694.04 1305
7694.87 1304
7695.70 1308
7696.53 1243
7697.35 1287
7698.18 1261
7699.01 1264
7699.84 1240
7700.66 1217
7701.49 1165
7702.32 1199
7703.15 1198
7703.98 1164
7704.81 1214
7705.63 1275
7706.46 1287
7707.29 1228
7708.12 1170
7708.95 1148
7709.78 1152
7710.60 1153
7711.43 1224
7712.26 1111
7713.09 1198
7713.92 1120
7714.75 1102
7715.58 1108
7716.41 1179
7717.23 1141
7718.06 1150
7718.89 1173
7719.72 1140
7720.55 1155
7721.38 1122
7722.21 1164
7723.04 1147
7723.87 1179
7724.70 1112
7725.53 1088
7726.36 1182
7727.18 1177
7728.01 1080
7728.84 1120
7729.67 1135
7730.50 1148
7731.33 1135
7732.16 1136
7732.99 1113
7733.82 1110
7734.65 1123
7735.48 1040
7736.31 1141
7737.14 1125
7737.97 1078
7738.80 1062
7739.63 1140
7740.46 1140
7741.29 1220
7742.12 1125
7742.95 1168
7743.78 1160
7744.61 1135
7745.44 1113
7746.27 1174
7747.10 1136
7747.94 1171
7748.77 1188
7749.60 1202
7750.43 1200
7751.26 1157
7752.09 1155
7752.92 1160
7753.75 1147
7754.58 1199
7755.41 1139
7756.24 1079
7757.07 1039
7757.91 1070
7758.74 1095
7759.57 1128
7760.40 1151
7761.23 1092
7762.06 1106
7762.89 1084
7763.72 1054
7764.56 1129
7765.39 1061
7766.22 1058
7767.05 1059
7767.88 1051
7768.71 1090
7769.55 1028
7770.38 1046
7771.21 1061
7772.04 1021
7772.87 1005
7773.70 1059
7774.54 1084
7775.37 1102
7776.20 1072
7777.03 1036
7777.86 1035
7778.70 1119
7779.53 1155
7780.36 1111
7781.19 1078
7782.03 1071
7782.86 1120
7783.69 1093
7784.52 1113
7785.36 1082
7786.19 1144
7787.02 1116
7787.85 1116
7788.69 1104
7789.52 1029
7790.35 1107
7791.19 1075
7792.02 1085
7792.85 1084
7793.68 1055
7794.52 1112
7795.35 1046
7796.18 1032
7797.02 1092
7797.85 1117
7798.68 1150
7799.52 1085
7800.35 1072
7801.18 1133
7802.02 1098
7802.85 1090
7803.68 1126
7804.52 1088
7805.35 1074
7806.18 1109
7807.02 1165
7807.85 1159
7808.69 1139
7809.52 1144
7810.35 1153
7811.19 1081
7812.02 1180
7812.86 1170
7813.69 1143
7814.52 1209
7815.36 1165
7816.19 1106
7817.03 1195
7817.86 1136
7818.70 1160
7819.53 1189
7820.36 1150
7821.20 1145
7822.03 1050
7822.87 1121
7823.70 1114
7824.54 1134
7825.37 1172
7826.21 1069
7827.04 1230
7827.88 1189
7828.71 1176
7829.55 1233
7830.38 1148
7831.22 1135
7832.05 1175
7832.89 1212
7833.72 1161
7834.56 1208
7835.39 1145
7836.23 1145
7837.06 1158
7837.90 1193
7838.73 1137
7839.57 1177
7840.40 1118
7841.24 1153
7842.07 1125
7842.91 1115
7843.75 1138
7844.58 1177
7845.42 1204
7846.25 1238
7847.09 1274
7847.93 1207
7848.76 1224
7849.60 1262
7850.43 1214
7851.27 1229
7852.11 1258
7852.94 1282
7853.78 1273
7854.61 1223
7855.45 1284
7856.29 1253
7857.12 1326
7857.96 1333
7858.80 1340
7859.63 1527
7860.47 1589
7861.31 1574
7862.14 1603
7862.98 1510
7863.82 1384
7864.65 1424
7865.49 1362
7866.33 1273
7867.16 1323
7868.00 1349
7868.84 1331
7869.67 1299
7870.51 1283
7871.35 1274
7872.19 1243
7873.02 1267
7873.86 1328
7874.70 1317
7875.53 1350
7876.37 1391
7877.21 1476
7878.05 1449
7878.88 1473
7879.72 1504
7880.56 1555
7881.40 1462
7882.24 1403
7883.07 1265
7883.91 1283
7884.75 1313
7885.59 1284
7886.42 1208
7887.26 1280
7888.10 1338
7888.94 1301
7889.78 1236
7890.62 1201
7891.45 1269
7892.29 1324
7893.13 1312
7893.97 1266
7894.81 1324
7895.65 1228
7896.48 1198
7897.32 1268
7898.16 1245
7899.00 1284
7899.84 1341
7900.68 1302
7901.52 1252
7902.35 1291
7903.19 1330
7904.03 1272
7904.87 1195
7905.71 1193
7906.55 1216
7907.39 1198
7908.23 1139
7909.07 1161
7909.91 1161
7910.75 1152
7911.58 1174
7912.42 1162
7913.26 1101
7914.10 1059
7914.94 1062
7915.78 1084
7916.62 1125
7917.46 1108
7918.30 1164
7919.14 1110
7919.98 1127
7920.82 1151
7921.66 1175
7922.50 1181
7923.34 1154
7924.18 1053
7925.02 1096
7925.86 1121
7926.70 1139
7927.54 1062
7928.38 1059
7929.22 1153
7930.06 1096
7930.90 1074
7931.74 1071
7932.58 1123
7933.42 1056
7934.26 1072
7935.10 1054
7935.94 1091
7936.78 1135
7937.62 1150
7938.47 1141
7939.31 1085
7940.15 1081
7940.99 1095
7941.83 1071
7942.67 1095
7943.51 1108
7944.35 1003
7945.19 1040
7946.03 1034
7946.88 1027
7947.72 1064
7948.56 1040
7949.40 1129
7950.24 1100
7951.08 1048
7951.92 1073
7952.76 1135
7953.61 1141
7954.45 1090
7955.29 1172
7956.13 1200
7956.97 1165
7957.81 1235
7958.66 1155
7959.50 1107
7960.34 1051
7961.18 1063
7962.02 1099
7962.87 1026
7963.71 992
7964.55 1024
7965.39 1058
7966.23 1056
7967.08 1050
7967.92 1008
7968.76 1045
7969.60 1036
7970.45 1039
7971.29 1086
7972.13 1027
7972.97 965
7973.82 1011
7974.66 1061
7975.50 1069
7976.34 1028
7977.19 997
7978.03 1030
7978.87 1031
7979.72 1018
7980.56 1058
7981.40 1064
7982.24 994
7983.09 970
7983.93 1013
7984.77 1017
7985.62 996
7986.46 984
7987.30 958
7988.15 1039
7988.99 982
7989.83 998
7990.68 1013
7991.52 996
7992.36 1039
7993.21 941
7994.05 949
7994.90 987
7995.74 987
7996.58 977
7997.43 1023
7998.27 961
7999.11 1002
7999.96 980
8000.80 984
8001.65 950
8002.49 1034
8003.34 1015
8004.18 999
8005.02 1032
8005.87 1013
8006.71 964
8007.56 976
8008.40 1005
8009.25 915
8010.09 1002
8010.93 1053
8011.78 1014
8012.62 904
8013.47 949
8014.31 912
8015.16 986
8016.00 982
8016.85 935
8017.69 961
8018.54 960
8019.38 959
8020.23 986
8021.07 1061
8021.92 1003
8022.76 965
8023.61 920
8024.45 940
8025.30 976
8026.14 945
8026.99 941
8027.83 930
8028.68 933
8029.53 948
8030.37 936
8031.22 945
8032.06 938
8032.91 989
8033.75 987
8034.60 969
8035.45 918
8036.29 972
8037.14 948
8037.98 884
8038.83 978
8039.68 900
8040.52 984
8041.37 951
8042.21 939
8043.06 942
8043.91 916
8044.75 954
8045.60 973
8046.45 960
8047.29 965
8048.14 940
8048.99 888
8049.83 877
8050.68 936
8051.53 936
8052.37 997
8053.22 931
8054.07 949
8054.91 949
8055.76 916
8056.61 894
8057.45 981
8058.30 922
8059.15 943
8060.00 903
8060.84 912
8061.69 923
8062.54 989
8063.38 876
8064.23 929
8065.08 983
8065.93 951
8066.77 926
8067.62 928
8068.47 885
8069.32 920
8070.16 924
8071.01 935
8071.86 893
8072.71 897
8073.56 903
8074.40 933
8075.25 895
8076.10 888
8076.95 914
8077.80 898
8078.64 913
8079.49 942
8080.34 962
8081.19 950
8082.04 969
8082.89 944
8083.73 969
8084.58 948
8085.43 929
8086.28 923
8087.13 946
8087.98 955
8088.82 1019
8089.67 1028
8090.52 970
8091.37 971
8092.22 928
8093.07 994
8093.92 935
8094.77 902
8095.62 934
8096.46 906
8097.31 918
8098.16 946
8099.01 984
8099.86 1001
8100.71 1032
8101.56 974
8102.41 969
8103.26 1015
8104.11 967
8104.96 1007
8105.81 909
8106.66 980
8107.51 952
8108.36 991
8109.21 961
8110.06 952
8110.91 932
8111.76 974
8112.61 1026
8113.46 980
8114.31 936
8115.16 1042
8116.01 979
8116.86 985
8117.71 1001
8118.56 992
8119.41 983
8120.26 956
8121.11 999
8121.96 998
8122.81 988
8123.66 990
8124.51 1004
8125.36 1020
8126.21 1036
8127.06 1093
8127.91 1066
8128.76 1064
8129.61 1062
8130.46 1088
8131.31 1049
8132.17 1051
8133.02 1065
8133.87 1106
8134.72 1154
8135.57 1176
8136.42 1180
8137.27 1167
8138.12 1150
8138.97 1155
8139.83 1082
8140.68 1134
8141.53 1155
8142.38 1207
8143.23 1156
8144.08 1243
8144.94 1234
8145.79 1216
8146.64 1230
8147.49 1320
8148.34 1336
8149.19 1267
8150.05 1317
8150.90 1276
8151.75 1305
8152.60 1303
8153.45 1389
8154.31 1479
8155.16 1553
8156.01 1663
8156.86 1603
8157.71 1524
8158.57 1511
8159.42 1424
8160.27 1334
8161.12 1363
8161.98 1297
8162.83 1190
8163.68 1164
8164.53 1117
8165.39 1044
8166.24 1105
8167.09 1106
8167.95 1171
8168.80 1141
8169.65 1144
8170.50 1146
8171.36 1085
8172.21 1088
8173.06 1077
8173.92 1077
8174.77 1068
8175.62 1130
8176.48 1098
8177.33 1033
8178.18 1100
8179.04 1048
8179.89 999
8180.74 987
8181.60 1040
8182.45 1022
8183.30 982
8184.16 1016
8185.01 1046
8185.86 1023
8186.72 1049
8187.57 1042
8188.43 994
8189.28 938
8190.13 1009
8190.99 1007
8191.84 998
8192.70 958
8193.55 998
8194.40 1001
8195.26 943
8196.11 967
8196.97 955
8197.82 1028
8198.68 1010
8199.53 959
8200.39 984
8201.24 925
8202.09 913
8202.95 1013
8203.80 978
8204.66 935
8205.51 942
8206.37 971
8207.22 950
8208.08 929
8208.93 945
8209.79 1013
8210.64 990
8211.50 960
8212.35 1012
8213.21 947
8214.06 997
8214.92 1027
8215.77 975
8216.63 944
8217.49 1014
8218.34 994
8219.20 956
8220.05 928
8220.91 959
8221.76 928
8222.62 947
8223.47 928
8224.33 967
8225.19 972
8226.04 935
8226.90 959
8227.75 940
8228.61 1015
8229.47 1049
8230.32 989
8231.18 959
8232.03 917
8232.89 944
8233.75 918
8234.60 938
8235.46 907
8236.32 880
8237.17 924
8238.03 916
8238.88 901
8239.74 896
8240.60 850
8241.45 919
8242.31 1028
8243.17 972
8244.02 999
8244.88 955
8245.74 973
8246.60 910
8247.45 919
8248.31 945
8249.17 846
8250.02 902
8250.88 901
8251.74 886
8252.59 898
8253.45 879
8254.31 906
8255.17 919
8256.02 966
8256.88 890
8257.74 852
8258.60 933
8259.45 903
8260.31 858
8261.17 883
8262.03 831
8262.89 865
8263.74 902
8264.60 914
8265.46 969
8266.32 888
8267.17 919
8268.03 858
8268.89 867
8269.75 927
8270.61 900
8271.47 927
8272.32 878
8273.18 950
8274.04 941
8274.90 901
8275.76 880
8276.62 895
8277.47 853
8278.33 864
8279.19 943
8280.05 940
8280.91 876
8281.77 882
8282.63 887
8283.48 883
8284.34 886
8285.20 871
8286.06 971
8286.92 986
8287.78 878
8288.64 823
8289.50 903
8290.36 959
8291.22 972
8292.08 919
8292.94 962
8293.79 901
8294.65 879
8295.51 897
8296.37 875
8297.23 868
8298.09 853
8298.95 911
8299.81 922
8300.67 888
8301.53 899
8302.39 932
8303.25 953
8304.11 913
8304.97 888
8305.83 895
8306.69 963
8307.55 912
8308.41 912
8309.27 961
8310.13 940
8310.99 925
8311.85 883
8312.71 896
8313.57 846
8314.43 921
8315.29 919
8316.15 950
8317.01 976
8317.88 1029
8318.74 959
8319.60 946
8320.46 910
8321.32 923
8322.18 920
8323.04 918
8323.90 900
8324.76 894
8325.62 839
8326.48 833
8327.34 865
8328.21 896
8329.07 940
8329.93 931
8330.79 920
8331.65 965
8332.51 873
8333.37 860
8334.24 848
8335.10 869
8335.96 884
8336.82 977
8337.68 906
8338.54 883
8339.41 895
8340.27 970
8341.13 899
8341.99 915
8342.85 970
8343.71 981
8344.58 1004
8345.44 916
8346.30 966
8347.16 886
8348.02 941
8348.89 947
8349.75 962
8350.61 923
8351.47 941
8352.34 991
8353.20 909
8354.06 900
8354.92 929
8355.79 964
8356.65 944
8357.51 943
8358.37 981
8359.24 871
8360.10 889
8360.96 915
8361.83 913
8362.69 925
8363.55 863
8364.41 934
8365.28 899
8366.14 928
8367.00 850
8367.87 893
8368.73 937
8369.59 925
8370.46 966
8371.32 979
8372.18 954
8373.05 999
8373.91 966
8374.77 911
8375.64 947
8376.50 923
8377.37 1009
8378.23 924
8379.09 989
8379.96 980
8380.82 983
8381.68 1063
8382.55 1016
8383.41 958
8384.28 991
8385.14 1051
8386.01 997
8386.87 938
8387.73 911
8388.60 905
8389.46 923
8390.33 937
8391.19 1010
8392.06 1053
8392.92 941
8393.78 962
8394.65 985
8395.51 1022
8396.38 1014
8397.24 991
8398.11 992
8398.97 1020
8399.84 963
8400.70 1009
8401.57 1024
8402.43 1011
8403.30 980
8404.16 968
8405.03 973
8405.89 1018
8406.76 1018
8407.62 1005
8408.49 973
8409.35 995
8410.22 964
8411.08 945
8411.95 947
8412.82 1067
8413.68 1016
8414.55 1017
8415.41 1078
8416.28 1060
8417.14 1038
8418.01 1048
8418.88 1049
8419.74 1022
8420.61 1022
8421.47 1004
8422.34 1074
8423.21 1041
8424.07 1057
8424.94 1050
8425.80 1023
8426.67 1061
8427.54 1156
8428.40 1087
8429.27 1095
8430.14 1138
8431.00 1098
8431.87 1186
8432.74 1118
8433.60 1167
8434.47 1153
8435.34 1162
8436.20 1214
8437.07 1183
8437.94 1144
8438.80 1240
8439.67 1285
8440.54 1269
8441.40 1282
8442.27 1261
8443.14 1302
8444.00 1363
8444.87 1308
8445.74 1380
8446.61 1369
8447.47 1341
8448.34 1378
8449.21 1428
8450.08 1410
8450.94 1362
8451.81 1340
8452.68 1394
8453.55 1441
8454.41 1485
8455.28 1523
8456.15 1529
8457.02 1622
8457.88 1725
8458.75 1692
8459.62 1667
8460.49 1619
8461.36 1593
8462.22 1593
8463.09 1528
8463.96 1511
8464.83 1565
8465.70 1474
8466.57 1519
8467.43 1600
8468.30 1660
8469.17 1812
8470.04 1969
8470.91 2331
8471.78 2397
8472.65 2428
8473.51 2403
8474.38 2171
8475.25 2111
8476.12 2007
8476.99 1820
8477.86 1749
8478.73 1585
8479.60 1469
8480.46 1425
8481.33 1402
8482.20 1379
8483.07 1291
8483.94 1266
8484.81 1290
8485.68 1262
8486.55 1220
8487.42 1270
8488.29 1342
8489.16 1264
8490.03 1307
8490.90 1292
8491.77 1189
8492.64 1308
8493.51 1305
8494.37 1317
8495.24 1326
8496.11 1294
8496.98 1287
8497.85 1364
8498.72 1354
8499.59 1364
8500.46 1283
8501.33 1309
8502.20 1281
8503.07 1321
8503.94 1312
8504.82 1343
8505.69 1350
8506.56 1353
8507.43 1393
8508.30 1431
8509.17 1453
8510.04 1441
8510.91 1490
8511.78 1467
8512.65 1495
8513.52 1487
8514.39 1432
8515.26 1457
8516.13 1508
8517.00 1488
8517.87 1421
8518.75 1475
8519.62 1387
8520.49 1472
8521.36 1412
8522.23 1375
8523.10 1373
8523.97 1342
8524.84 1384
8525.71 1445
8526.59 1361
8527.46 1437
8528.33 1479
8529.20 1470
8530.07 1479
8530.94 1469
8531.82 1484
8532.69 1490
8533.56 1555
8534.43 1544
8535.30 1555
8536.17 1534
8537.05 1565
8537.92 1602
8538.79 1553
8539.66 1528
8540.53 1564
8541.41 1510
8542.28 1545
8543.15 1535
8544.02 1542
8544.90 1505
8545.77 1440
8546.64 1429
8547.51 1493
8548.39 1501
8549.26 1414
8550.13 1489
8551.00 1571
8551.88 1717
8552.75 1814
8553.62 2065
8554.49 2288
8555.37 2493
8556.24 2622
8557.11 2462
8557.99 2375
8558.86 2360
8559.73 2150
8560.60 1949
8561.48 1762
8562.35 1624
8563.22 1458
8564.10 1383
8564.97 1274
8565.84 1214
8566.72 1224
8567.59 1268
8568.46 1241
8569.34 1229
8570.21 1233
8571.09 1214
8571.96 1162
8572.83 1197
8573.71 1206
8574.58 1201
8575.45 1208
8576.33 1219
8577.20 1230
8578.08 1211
8578.95 1099
8579.82 1205
8580.70 1149
8581.57 1151
8582.45 1156
8583.32 1095
8584.20 1128
8585.07 1198
8585.94 1159
8586.82 1118
8587.69 1169
8588.57 1206
8589.44 1174
8590.32 1166
8591.19 1201
8592.07 1235
8592.94 1180
8593.82 1180
8594.69 1269
8595.57 1327
8596.44 1249
8597.32 1196
8598.19 1164
8599.07 1249
8599.94 1188
8600.82 1128
8601.69 1136
8602.57 1142
8603.44 1136
8604.32 1168
8605.19 1185
8606.07 1172
8606.94 1147
8607.82 1171
8608.69 1180
8609.57 1211
8610.45 1182
8611.32 1098
8612.20 1168
8613.07 1192
8613.95 1091
8614.82 1114
8615.70 1167
8616.58 1220
8617.45 1174
8618.33 1158
8619.21 1191
8620.08 1141
8620.96 1190
8621.83 1194
8622.71 1143
8623.59 1127
8624.46 1150
8625.34 1142
8626.22 1150
8627.09 1173
8627.97 1105
8628.85 1141
8629.72 1083
8630.60 1126
8631.48 1152
8632.35 1097
8633.23 1141
8634.11 1086
8634.98 1141
8635.86 1143
8636.74 1153
8637.61 1087
8638.49 1106
8639.37 1090
8640.24 1104
8641.12 1071
8642.00 1070
8642.88 1104
8643.75 1108
8644.63 1095
8645.51 1100
8646.39 1029
8647.26 1078
8648.14 1113
8649.02 1107
8649.90 1104
8650.77 1037
8651.65 1081
8652.53 1061
8653.41 1072
8654.29 1072
8655.16 1081
8656.04 1099
8656.92 1111
8657.80 1112
8658.68 1021
8659.55 1058
8660.43 1039
8661.31 994
8662.19 997
8663.07 1033
8663.95 972
8664.82 1001
8665.70 942
8666.58 1026
8667.46 1038
8668.34 1030
8669.22 1005
8670.10 1064
8670.97 1074
8671.85 1098
8672.73 1119
8673.61 1099
8674.49 1100
8675.37 1127
8676.25 1064
8677.13 1109
8678.01 1149
8678.88 1150
8679.76 1097
8680.64 1147
8681.52 1048
8682.40 1069
8683.28 1003
8684.16 1043
8685.04 1039
8685.92 1005
8686.80 1092
8687.68 1042
8688.56 1095
8689.44 1138
8690.32 1197
8691.20 1307
8692.08 1387
8692.96 1465
8693.84 1489
8694.72 1535
8695.60 1473
8696.48 1429
8697.36 1429
8698.24 1307
8699.12 1325
8700.00 1182
8700.88 1070
8701.76 1054
8702.64 1009
8703.52 931
8704.40 955
8705.28 950
8706.16 929
8707.04 953
8707.92 970
8708.80 999
8709.68 976
8710.56 967
8711.44 1002
8712.33 940
8713.21 951
8714.09 998
8714.97 953
8715.85 961
8716.73 1020
8717.61 958
8718.49 932
8719.37 936
8720.25 954
8721.14 958
8722.02 969
8722.90 982
8723.78 888
8724.66 952
8725.54 948
8726.42 938
8727.31 945
8728.19 916
8729.07 973
8729.95 913
8730.83 968
8731.72 944
8732.60 960
8733.48 968
8734.36 931
8735.24 900
8736.12 899
8737.01 955
8737.89 891
8738.77 908
8739.65 933
8740.54 928
8741.42 955
8742.30 953
8743.18 936
8744.07 914
8744.95 949
8745.83 938
8746.71 923
8747.60 939
8748.48 1002
8749.36 974
8750.24 971
8751.13 897
8752.01 939
8752.89 983
8753.77 954
8754.66 977
8755.54 985
8756.42 972
8757.31 1020
8758.19 1118
8759.07 1085
8759.96 1129
8760.84 1177
8761.72 1095
8762.61 1113
8763.49 1083
8764.37 1060
8765.26 1052
8766.14 1041
8767.02 988
8767.91 973
8768.79 899
8769.68 969
8770.56 946
8771.44 938
8772.33 960
8773.21 952
8774.09 912
8774.98 881
8775.86 918
8776.75 910
8777.63 900
8778.52 887
8779.40 838
8780.28 872
8781.17 879
8782.05 808
8782.94 800
8783.82 878
8784.71 838
8785.59 899
8786.47 872
8787.36 829
8788.24 805
8789.13 820
8790.01 817
8790.90 814
8791.78 841
8792.67 792
8793.55 839
8794.44 817
8795.32 876
8796.21 815
8797.09 873
8797.98 870
8798.86 863
8799.75 793
8800.63 793
8801.52 837
8802.41 806
8803.29 803
8804.18 817
8805.06 867
8805.95 804
8806.83 786
8807.72 805
8808.60 818
8809.49 802
8810.38 779
8811.26 833
8812.15 825
8813.03 797
8813.92 742
8814.81 832
8815.69 888
8816.58 815
8817.46 853
8818.35 853
8819.24 824
8820.12 780
8821.01 784
8821.89 790
8822.78 801
8823.67 830
8824.55 808
8825.44 851
8826.33 807
8827.21 809
8828.10 840
8828.99 840
8829.87 894
8830.76 850
8831.65 824
8832.53 774
8833.42 787
8834.31 850
8835.20 829
8836.08 780
8836.97 829
8837.86 831
8838.74 781
8839.63 823
8840.52 793
8841.41 804
8842.29 817
8843.18 749
8844.07 773
8844.96 698
8845.84 767
8846.73 750
8847.62 758
8848.51 803
8849.39 724
8850.28 742
8851.17 739
8852.06 728
8852.95 685
8853.83 738
8854.72 708
8855.61 725
8856.50 775
8857.39 738
8858.27 801
8859.16 774
8860.05 770
8860.94 755
8861.83 733
8862.72 735
8863.60 733
8864.49 761
8865.38 753
8866.27 824
8867.16 798
8868.05 755
8868.94 710
8869.83 689
8870.71 755
8871.60 756
8872.49 692
8873.38 708
8874.27 754
8875.16 747
8876.05 761
8876.94 746
8877.83 792
8878.72 752
8879.60 703
8880.49 725
8881.38 782
8882.27 694
8883.16 727
8884.05 739
8884.94 718
8885.83 700
8886.72 707
8887.61 734
8888.50 714
8889.39 722
8890.28 697
8891.17 742
8892.06 724
8892.95 682
8893.84 736
8894.73 713
8895.62 701
8896.51 740
8897.40 715
8898.29 680
8899.18 718
8900.07 712
8900.96 794
8901.85 724
8902.74 758
8903.63 726
8904.52 722
8905.41 740
8906.30 723
8907.19 714
8908.08 722
8908.98 719
8909.87 744
8910.76 700
8911.65 732
8912.54 712
8913.43 721
8914.32 712
8915.21 734
8916.10 651
8916.99 761
8917.89 721
8918.78 673
8919.67 677
8920.56 714
8921.45 730
8922.34 731
8923.23 733
8924.13 663
8925.02 736
8925.91 674
8926.80 673
8927.69 727
8928.58 676
8929.48 678
8930.37 664
8931.26 642
8932.15 675
8933.04 622
8933.93 701
8934.83 728
8935.72 674
8936.61 691
8937.50 628
8938.40 689
8939.29 666
8940.18 657
8941.07 734
8941.96 682
8942.86 633
8943.75 675
8944.64 707
8945.53 705
8946.43 684
8947.32 706
8948.21 677
8949.11 685
8950.00 680
8950.89 608
8951.78 665
8952.68 624
8953.57 664
8954.46 625
8955.36 630
8956.25 677
8957.14 671
8958.04 736
8958.93 627
8959.82 603
8960.72 642
8961.61 625
8962.50 657
8963.40 695
8964.29 643
8965.18 631
8966.08 670
8966.97 677
8967.86 667
8968.76 711
8969.65 686
8970.54 660
8971.44 681
8972.33 653
8973.23 655
8974.12 633
8975.01 661
8975.91 699
8976.80 709
8977.70 679
8978.59 623
8979.49 634
8980.38 610
8981.27 635
8982.17 631
8983.06 654
8983.96 664
8984.85 648
8985.75 624
8986.64 619
8987.54 652
8988.43 601
8989.33 642
8990.22 631
8991.12 682
8992.01 628
8992.90 676
8993.80 643
8994.69 608
8995.59 659
8996.49 596
8997.38 624
8998.28 615
8999.17 627
9000.07 629
9000.96 683
9001.86 703
9002.75 680
9003.65 641
9004.54 643
9005.44 615
9006.33 603
9007.23 642
9008.13 622
9009.02 656
9009.92 613
9010.81 595
9011.71 631
9012.60 655
9013.50 644
9014.40 624
9015.29 618
9016.19 615
9017.09 628
9017.98 632
9018.88 624
9019.77 577
9020.67 643
9021.57 675
9022.46 662
9023.36 648
9024.26 615
9025.15 619
9026.05 660
9026.95 698
9027.84 709
9028.74 661
9029.64 668
9030.53 679
9031.43 637
9032.33 646
9033.22 657
9034.12 697
9035.02 677
9035.91 658
9036.81 632
9037.71 637
9038.61 679
9039.50 730
9040.40 659
9041.30 629
9042.20 626
9043.09 686
9043.99 706
9044.89 674
9045.79 642
9046.68 636
9047.58 661
9048.48 684
9049.38 621
9050.27 608
9051.17 605
9052.07 664
9052.97 678
9053.87 668
9054.76 624
9055.66 620
9056.56 676
9057.46 621
9058.36 596
9059.25 643
9060.15 657
9061.05 632
9061.95 606
9062.85 650
9063.75 626
9064.64 609
9065.54 668
9066.44 645
9067.34 640
9068.24 651
9069.14 647
9070.04 612
9070.94 684
9071.83 660
9072.73 671
9073.63 667
9074.53 648
9075.43 666
9076.33 671
9077.23 671
9078.13 648
9079.03 647
9079.93 612
9080.83 663
9081.72 668
9082.62 650
9083.52 677
9084.42 658
9085.32 670
9086.22 640
9087.12 625
9088.02 701
9088.92 628
9089.82 655
9090.72 633
9091.62 632
9092.52 652
9093.42 659
9094.32 653
9095.22 699
9096.12 680
9097.02 661
9097.92 628
9098.82 678
9099.72 644
9100.62 654
9101.52 701
9102.42 635
9103.32 594
9104.22 606
9105.12 679
9106.02 644
9106.92 643
9107.83 662
9108.73 593
9109.63 604
9110.53 590
9111.43 588
9112.33 583
9113.23 576
9114.13 608
9115.03 652
9115.93 607
9116.83 611
9117.74 636
9118.64 624
9119.54 612
9120.44 588
9121.34 606
9122.24 615
9123.14 636
9124.04 637
9124.95 608
9125.85 616
9126.75 610
9127.65 594
9128.55 635
9129.45 605
9130.36 610
9131.26 601
9132.16 658
9133.06 635
9133.96 652
9134.87 622
9135.77 642
9136.67 619
9137.57 622
9138.47 571
9139.38 584
9140.28 614
9141.18 607
9142.08 638
9142.99 609
9143.89 609
9144.79 604
9145.69 661
9146.60 555
9147.50 596
9148.40 618
9149.30 623
9150.21 690
9151.11 651
9152.01 611
9152.92 611
9153.82 630
9154.72 624
9155.62 621
9156.53 635
9157.43 624
9158.33 617
9159.24 571
9160.14 518
9161.04 567
9161.95 618
9162.85 609
9163.75 606
9164.66 650
9165.56 596
9166.46 652
9167.37 652
9168.27 598
9169.17 617
9170.08 606
9170.98 589
9171.89 525
9172.79 573
9173.69 560
9174.60 630
9175.50 633
9176.41 631
9177.31 597
9178.21 591
9179.12 549
9180.02 600
9180.93 619
9181.83 587
9182.74 567
9183.64 663
9184.54 640
9185.45 559
9186.35 529
9187.26 556
9188.16 679
9189.07 629
9189.97 636
9190.88 619
9191.78 601
9192.69 596
9193.59 595
9194.50 608
9195.40 594
9196.31 568
9197.21 559
9198.12 575
9199.02 585
9199.93 624
9200.83 631
9201.74 668
9202.64 650
9203.55 593
9204.45 610
9205.36 640
9206.26 598
9207.17 580
9208.08 580
9208.98 579
9209.89 603
9210.79 558
9211.70 591
9212.60 643
9213.51 627
9214.42 581
9215.32 609
9216.23 553
9217.13 578
9218.04 621
9218.95 575
9219.85 607
9220.76 631
9221.66 618
9222.57 578
9223.48 598
9224.38 601
9225.29 612
9226.20 611
9227.10 583
9228.01 577
9228.92 594
9229.82 583
9230.73 520
9231.64 566
9232.54 569
9233.45 584
9234.36 589
9235.26 576
9236.17 599
9237.08 596
9237.99 605
9238.89 601
9239.80 525
9240.71 549
9241.61 571
9242.52 622
9243.43 608
9244.34 594
9245.24 584
9246.15 581
9247.06 599
9247.97 605
9248.87 563
9249.78 568
9250.69 615
9251.60 627
9252.50 601
9253.41 601
9254.32 577
9255.23 579
9256.14 561
9257.04 534
9257.95 573
9258.86 560
9259.77 566
9260.68 598
9261.59 589
9262.49 602
9263.40 575
9264.31 588
9265.22 623
9266.13 592
9267.04 593
9267.94 554
9268.85 593
9269.76 612
9270.67 612
9271.58 602
9272.49 619
9273.40 664
9274.31 634
9275.21 595
9276.12 620
9277.03 575
9277.94 596
9278.85 619
9279.76 595
9280.67 575
9281.58 599
9282.49 646
9283.40 591
9284.31 603
9285.22 597
9286.12 571
9287.03 588
9287.94 615
9288.85 572
9289.76 624
9290.67 581
9291.58 595
9292.49 609
9293.40 592
9294.31 665
9295.22 604
9296.13 550
9297.04 575
9297.95 599
9298.86 594
9299.77 598
9300.68 570
9301.59 522
9302.50 609
9303.41 601
9304.32 597
9305.23 599
9306.14 604
9307.05 658
9307.96 663
9308.88 668
9309.79 631
9310.70 655
9311.61 641
9312.52 672
9313.43 639
9314.34 669
9315.25 657
9316.16 616
9317.07 672
9317.98 622
9318.89 673
9319.81 686
9320.72 684
9321.63 639
9322.54 625
9323.45 580
9324.36 620
9325.27 560
9326.18 618
9327.10 612
9328.01 624
9328.92 585
9329.83 611
9330.74 672
9331.65 616
9332.57 580
9333.48 596
9334.39 624
9335.30 606
9336.21 643
9337.12 625
9338.04 625
9338.95 635
9339.86 671
9340.77 649
9341.69 688
9342.60 647
9343.51 664
9344.42 641
9345.33 613
9346.25 580
9347.16 640
9348.07 682
9348.98 616
9349.90 630
9350.81 596
9351.72 543
9352.63 600
9353.55 619
9354.46 598
9355.37 590
9356.29 581
9357.20 584
9358.11 592
9359.02 650
9359.94 617
9360.85 609
9361.76 590
9362.68 589
9363.59 599
9364.50 596
9365.42 572
9366.33 608
9367.24 603
9368.16 565
9369.07 606
9369.98 599
9370.90 601
9371.81 648
9372.73 603
9373.64 631
9374.55 625
9375.47 613
9376.38 602
9377.29 595
9378.21 629
9379.12 578
9380.04 625
9380.95 628
9381.86 582
9382.78 563
9383.69 587
9384.61 608
9385.52 585
9386.44 576
9387.35 552
9388.26 572
9389.18 600
9390.09 625
9391.01 651
9391.92 610
9392.84 613
9393.75 692
9394.67 700
9395.58 631
9396.50 625
9397.41 600
9398.33 658
9399.24 659
9400.16 662
9401.07 644
9401.99 614
9402.90 603
9403.82 597
9404.73 628
9405.65 629
9406.56 601
9407.48 600
9408.39 621
9409.31 632
9410.22 594
9411.14 600
9412.06 626
9412.97 605
9413.89 697
9414.80 671
9415.72 649
9416.63 639
9417.55 679
9418.47 633
9419.38 635
9420.30 649
9421.21 620
9422.13 614
9423.05 636
9423.96 630
9424.88 667
9425.80 636
9426.71 648
9427.63 613
9428.54 608
9429.46 613
9430.38 615
9431.29 638
9432.21 602
9433.13 566
9434.04 659
9434.96 660
9435.88 629
9436.79 594
9437.71 680
9438.63 643
9439.55 659
9440.46 643
9441.38 633
9442.30 582
9443.21 635
9444.13 621
9445.05 595
9445.96 655
9446.88 624
9447.80 632
9448.72 631
9449.63 645
9450.55 643
9451.47 688
9452.39 667
9453.30 657
9454.22 701
9455.14 702
9456.06 718
9456.98 719
9457.89 676
9458.81 683
9459.73 676
9460.65 600
9461.57 613
9462.48 599
9463.40 607
9464.32 584
9465.24 592
9466.16 656
9467.07 638
9467.99 604
9468.91 591
9469.83 601
9470.75 576
9471.67 574
9472.58 636
9473.50 568
9474.42 601
9475.34 584
9476.26 638
9477.18 613
9478.10 599
9479.02 615
9479.93 677
9480.85 665
9481.77 626
9482.69 647
9483.61 621
9484.53 659
9485.45 643
9486.37 674
9487.29 609
9488.21 602
9489.13 623
9490.05 660
9490.97 643
9491.88 613
9492.80 599
9493.72 629
9494.64 674
9495.56 610
9496.48 622
9497.40 572
9498.32 610
9499.24 660
9500.16 584
9501.08 658
9502.00 580
9502.92 595
9503.84 616
9504.76 597
9505.68 611
9506.60 606
9507.52 623
9508.44 631
9509.36 618
9510.28 621
9511.20 647
9512.12 632
9513.05 614
9513.97 621
9514.89 644
9515.81 614
9516.73 626
9517.65 618
9518.57 634
9519.49 632
9520.41 606
9521.33 598
9522.25 629
9523.17 598
9524.09 581
9525.02 659
9525.94 669
9526.86 656
9527.78 663
9528.70 642
9529.62 638
9530.54 684
9531.46 693
9532.39 704
9533.31 689
9534.23 713
9535.15 678
9536.07 711
9536.99 722
9537.92 710
9538.84 729
9539.76 695
9540.68 633
9541.60 678
9542.53 628
9543.45 612
9544.37 612
9545.29 600
9546.21 595
9547.14 626
9548.06 656
9548.98 621
9549.90 666
9550.82 633
9551.75 642
9552.67 617
9553.59 629
9554.51 632
9555.44 635
9556.36 640
9557.28 656
9558.21 641
9559.13 659
9560.05 656
9560.97 650
9561.90 657
9562.82 637
9563.74 619
9564.67 675
9565.59 683
9566.51 626
9567.43 603
9568.36 605
9569.28 656
9570.20 624
9571.13 612
9572.05 621
9572.97 670
9573.90 669
9574.82 657
9575.74 675
9576.67 689
9577.59 634
9578.52 653
9579.44 694
9580.36 643
9581.29 645
9582.21 636
9583.13 636
9584.06 648
9584.98 683
9585.91 678
9586.83 622
9587.76 688
9588.68 704
9589.60 700
9590.53 681
9591.45 690
9592.38 704
9593.30 712
9594.23 706
9595.15 694
9596.07 637
9597.00 653
9597.92 672
9598.85 713
9599.77 669
9600.70 701
9601.62 708
9602.55 661
9603.47 674
9604.40 666
9605.32 675
9606.25 676
9607.17 752
9608.10 697
9609.02 686
9609.95 712
9610.87 755
9611.80 700
9612.72 685
9613.65 717
9614.57 714
9615.50 679
9616.43 679
9617.35 731
9618.28 728
9619.20 736
9620.13 742
9621.05 755
9621.98 733
9622.91 680
9623.83 779
9624.76 775
9625.68 806
9626.61 772
9627.54 774
9628.46 752
9629.39 775
9630.31 744
9631.24 762
9632.17 818
9633.09 884
9634.02 847
9634.95 816
9635.87 852
9636.80 887
9637.72 876
9638.65 913
9639.58 863
9640.50 877
9641.43 903
9642.36 935
9643.28 870
9644.21 849
9645.14 823
9646.07 860
9646.99 874
9647.92 849
9648.85 860
9649.77 890
9650.70 925
9651.63 922
9652.56 903
9653.48 920
9654.41 886
9655.34 893
9656.26 866
9657.19 837
9658.12 780
9659.05 825
9659.98 838
9660.90 848
9661.83 791
9662.76 801
9663.69 784
9664.61 825
9665.54 805
9666.47 868
9667.40 858
9668.33 846
9669.25 893
9670.18 852
9671.11 854
9672.04 849
9672.97 836
9673.89 810
9674.82 798
9675.75 785
9676.68 833
9677.61 786
9678.54 786
9679.47 818
9680.39 816
9681.32 901
9682.25 778
9683.18 838
9684.11 842
9685.04 859
9685.97 861
9686.90 886
9687.82 836
9688.75 867
9689.68 900
9690.61 907
9691.54 896
9692.47 938
9693.40 914
9694.33 944
9695.26 915
9696.19 888
9697.12 881
9698.05 920
9698.98 923
9699.90 885
9700.83 826
9701.76 941
9702.69 921
9703.62 939
9704.55 973
9705.48 909
9706.41 923
9707.34 897
9708.27 898
9709.20 861
9710.13 867
9711.06 906
9711.99 861
9712.92 819
9713.85 844
9714.78 855
9715.71 881
9716.64 899
9717.57 853
9718.50 840
9719.44 867
9720.37 831
9721.30 853
9722.23 846
9723.16 829
9724.09 865
9725.02 847
9725.95 828
9726.88 797
9727.81 819
9728.74 866
9729.67 814
9730.60 794
9731.54 855
9732.47 826
9733.40 828
9734.33 821
9735.26 850
9736.19 816
9737.12 852
9738.05 867
9738.99 838
9739.92 801
9740.85 899
9741.78 866
9742.71 857
9743.64 871
9744.57 855
9745.51 835
9746.44 844
9747.37 840
9748.30 841
9749.23 830
9750.17 845
9751.10 845
9752.03 834
9752.96 928
9753.89 860
9754.83 826
9755.76 881
9756.69 846
9757.62 875
9758.56 836
9759.49 859
9760.42 857
9761.35 895
9762.29 875
9763.22 922
9764.15 961
9765.08 916
9766.02 877
9766.95 914
9767.88 945
9768.81 925
9769.75 941
9770.68 902
9771.61 875
9772.55 905
9773.48 928
9774.41 969
9775.35 938
9776.28 965
9777.21 961
9778.14 997
9779.08 971
9780.01 958
9780.94 1033
9781.88 1041
9782.81 1005
9783.75 1002
9784.68 996
9785.61 1034
9786.55 1082
9787.48 1016
9788.41 996
9789.35 1023
9790.28 981
9791.22 919
9792.15 897
9793.08 842
9794.02 922
9794.95 927
9795.89 889
9796.82 864
9797.75 992
9798.69 1035
9799.62 1094
9800.56 1117
9801.49 1094
9802.43 1026
9803.36 982
9804.29 975
9805.23 917
9806.16 861
9807.10 840
9808.03 832
9808.97 806
9809.90 781
9810.84 718
9811.77 755
9812.71 749
9813.64 759
9814.58 787
9815.51 724
9816.45 758
9817.38 810
9818.32 759
9819.25 785
9820.19 760
9821.12 747
9822.06 764
9822.99 789
9823.93 749
9824.87 783
9825.80 800
9826.74 806
9827.67 778
9828.61 788
9829.54 791
9830.48 795
9831.42 741
9832.35 736
9833.29 758
9834.22 776
9835.16 830
9836.10 757
9837.03 854
9837.97 759
9838.90 809
9839.84 816
9840.78 806
9841.71 778
9842.65 847
9843.59 835
9844.52 825
9845.46 780
9846.40 775
9847.33 784
9848.27 792
9849.20 829
9850.14 779
9851.08 777
9852.02 770
9852.95 802
9853.89 787
9854.83 756
9855.76 773
9856.70 799
9857.64 824
9858.57 740
9859.51 763
9860.45 822
9861.39 814
9862.32 805
9863.26 800
9864.20 819
9865.14 828
9866.07 823
9867.01 774
9867.95 780
9868.89 790
9869.82 834
9870.76 821
9871.70 753
9872.64 769
9873.57 758
9874.51 760
9875.45 768
9876.39 812
9877.33 820
9878.26 841
9879.20 841
9880.14 771
9881.08 779
9882.02 807
9882.96 745
9883.89 802
9884.83 808
9885.77 760
9886.71 787
9887.65 811
9888.59 744
9889.52 719
9890.46 780
9891.40 770
9892.34 745
9893.28 729
9894.22 729
9895.16 767
9896.10 754
9897.03 692
9897.97 772
9898.91 761
9899.85 755
9900.79 772
9901.73 758
9902.67 696
9903.61 784
9904.55 770
9905.49 731
9906.43 741
9907.37 778
9908.31 779
9909.25 753
9910.18 752
9911.12 776
9912.06 715
9913.00 758
9913.94 770
9914.88 775
9915.82 773
9916.76 793
9917.70 791
9918.64 754
9919.58 790
9920.52 728
9921.46 824
9922.40 829
9923.34 846
9924.28 948
9925.22 974
9926.16 1078
9927.10 1206
9928.05 1338
9928.99 1365
9929.93 1330
9930.87 1264
9931.81 1255
9932.75 1143
9933.69 1055
9934.63 946
9935.57 914
9936.51 873
9937.45 853
9938.39 813
9939.33 793
9940.27 792
9941.22 760
9942.16 748
9943.10 776
9944.04 742
9944.98 737
9945.92 760
9946.86 717
9947.80 744
9948.75 730
9949.69 750
9950.63 756
9951.57 738
9952.51 722
9953.45 755
9954.40 720
9955.34 744
9956.28 769
9957.22 770
9958.16 732
9959.10 723
9960.05 757
9960.99 710
9961.93 681
9962.87 687
9963.81 748
9964.76 760
9965.70 737
9966.64 767
9967.58 758
9968.53 803
9969.47 798
9970.41 875
9971.35 853
9972.30 848
9973.24 834
9974.18 887
9975.12 809
9976.07 779
9977.01 769
9977.95 752
9978.89 690
9979.84 709
9980.78 689
9981.72 763
9982.67 694
9983.61 670
9984.55 660
9985.50 682
9986.44 734
9987.38 689
9988.33 708
9989.27 713
9990.21 741
9991.16 706
9992.10 693
9993.04 668
9993.99 716
9994.93 714
9995.87 736
9996.82 720
9997.76 701
9998.70 680
9999.65 740
10000.59 706
10001.54 728
10002.48 716
10003.42 710
10004.37 721
10005.31 719
10006.26 728
10007.20 727
10008.14 718
10009.09 672
10010.03 691
10010.98 696
10011.92 744
10012.87 652
10013.81 691
10014.76 718
10015.70 711
10016.64 710
10017.59 693
10018.53 708
10019.48 716
10020.42 712
10021.37 696
10022.31 709
10023.26 705
10024.20 649
10025.15 667
10026.09 673
10027.04 666
10027.98 714
10028.93 679
10029.87 647
10030.82 681
10031.76 672
10032.71 638
10033.66 612
10034.60 610
10035.55 612
10036.49 659
10037.44 635
10038.38 632
10039.33 600
10040.27 643
10041.22 639
10042.17 676
10043.11 656
10044.06 644
10045.00 664
10045.95 641
10046.90 669
10047.84 635
10048.79 626
10049.73 626
10050.68 643
10051.63 592
10052.57 639
10053.52 583
10054.47 619
10055.41 602
10056.36 629
10057.31 626
10058.25 652
10059.20 643
10060.15 611
10061.09 566
10062.04 593
10062.99 623
10063.93 615
10064.88 612
10065.83 591
10066.77 576
10067.72 590
10068.67 619
10069.61 596
10070.56 595
10071.51 614
10072.46 603
10073.40 587
10074.35 545
10075.30 579
10076.25 632
10077.19 664
10078.14 524
10079.09 580
10080.04 595
10080.98 596
10081.93 569
10082.88 564
10083.83 545
10084.77 552
10085.72 609
10086.67 599
10087.62 604
10088.57 540
10089.51 557
10090.46 578
10091.41 630
10092.36 565
10093.31 601
10094.26 557
10095.20 610
10096.15 577
10097.10 574
10098.05 553
10099.00 558
10099.95 550
10100.89 547
10101.84 558
10102.79 555
10103.74 597
10104.69 580
10105.64 549
10106.59 556
10107.54 578
10108.49 540
10109.43 598
10110.38 531
10111.33 592
10112.28 590
10113.23 572
10114.18 512
10115.13 558
10116.08 532
10117.03 547
10117.98 548
10118.93 566
10119.88 597
10120.83 599
10121.78 576
10122.72 544
10123.67 529
10124.62 534
10125.57 551
10126.52 554
10127.47 576
10128.42 532
10129.37 542
10130.32 529
10131.27 564
10132.22 547
10133.17 539
10134.12 543
10135.07 552
10136.02 559
10136.97 496
10137.92 543
10138.88 557
10139.83 588
10140.78 564
10141.73 560
10142.68 518
10143.63 554
10144.58 588
10145.53 586
10146.48 535
10147.43 537
10148.38 565
10149.33 535
10150.28 548
10151.23 565
10152.19 564
10153.14 549
10154.09 569
10155.04 567
10155.99 549
10156.94 548
10157.89 568
10158.84 580
10159.80 535
10160.75 564
10161.70 562
10162.65 583
10163.60 601
10164.55 594
10165.50 564
10166.46 541
10167.41 625
10168.36 612
10169.31 586
10170.26 599
10171.21 556
10172.17 609
10173.12 548
10174.07 560
10175.02 602
10175.98 615
10176.93 646
10177.88 611
10178.83 573
10179.78 601
10180.74 576
10181.69 600
10182.64 604
10183.59 600
10184.55 612
10185.50 613
10186.45 645
10187.40 607
10188.36 633
10189.31 632
10190.26 624
10191.22 630
10192.17 650
10193.12 646
10194.07 676
10195.03 655
10195.98 656
10196.93 646
10197.89 598
10198.84 622
10199.79 616
10200.75 651
10201.70 604
10202.65 668
10203.61 622
10204.56 642
10205.51 651
10206.47 680
10207.42 703
10208.37 771
10209.33 783
10210.28 755
10211.24 711
10212.19 718
10213.14 737
10214.10 752
10215.05 710
10216.00 630
10216.96 651
10217.91 648
10218.87 661
10219.82 660
10220.78 641
10221.73 645
10222.68 652
10223.64 608
10224.59 590
10225.55 632
10226.50 586
10227.46 586
10228.41 585
10229.37 564
10230.32 602
10231.27 606
10232.23 592
10233.18 603
10234.14 597
10235.09 585
10236.05 589
10237.00 600
10237.96 642
10238.91 664
10239.87 654
10240.82 620
10241.78 646
10242.73 601
10243.69 574
10244.65 542
10245.60 604
10246.56 593
10247.51 548
10248.47 592
10249.42 589
10250.38 566
10251.33 519
10252.29 536
10253.25 542
10254.20 561
10255.16 567
10256.11 596
10257.07 587
10258.02 557
10258.98 575
10259.94 577
10260.89 519
10261.85 566
10262.81 576
10263.76 541
10264.72 537
10265.67 549
10266.63 546
10267.59 561
10268.54 552
10269.50 550
10270.46 556
10271.41 587
10272.37 576
10273.33 531
10274.28 547
10275.24 526
10276.20 519
10277.15 532
10278.11 535
10279.07 544
10280.02 546
10280.98 578
10281.94 565
10282.90 522
10283.85 550
10284.81 553
10285.77 536
10286.72 556
10287.68 471
10288.64 542
10289.60 582
10290.55 534
10291.51 483
10292.47 558
10293.43 538
10294.38 523
10295.34 508
10296.30 508
10297.26 543
10298.22 531
10299.17 554
10300.13 506
10301.09 519
10302.05 557
10303.01 553
10303.96 515
10304.92 559
10305.88 537
10306.84 553
10307.80 515
10308.75 538
10309.71 514
10310.67 504
10311.63 481
10312.59 494
10313.55 515
10314.51 540
10315.46 518
10316.42 491
10317.38 505
10318.34 531
10319.30 519
10320.26 540
10321.22 535
10322.18 473
10323.14 488
10324.09 469
10325.05 535
10326.01 487
10326.97 511
10327.93 534
10328.89 520
10329.85 503
10330.81 479
10331.77 483
10332.73 525
10333.69 546
10334.65 480
10335.61 531
10336.57 550
10337.53 507
10338.49 475
10339.45 518
10340.40 540
10341.36 492
10342.32 462
10343.28 480
10344.24 485
10345.20 460
10346.16 534
10347.12 503
10348.08 465
10349.05 463
10350.01 507
10350.97 510
10351.93 504
10352.89 438
10353.85 503
10354.81 514
10355.77 504
10356.73 517
10357.69 506
10358.65 486
10359.61 486
10360.57 525
10361.53 490
10362.49 506
10363.45 524
10364.41 532
10365.38 467
10366.34 489
10367.30 488
10368.26 468
10369.22 521
10370.18 514
10371.14 478
10372.10 519
10373.06 543
10374.03 488
10374.99 482
10375.95 478
10376.91 528
10377.87 492
10378.83 521
10379.80 468
10380.76 468
10381.72 501
10382.68 463
10383.64 449
10384.60 499
10385.57 494
10386.53 509
10387.49 462
10388.45 458
10389.41 460
10390.38 475
10391.34 521
10392.30 512
10393.26 473
10394.23 444
10395.19 475
10396.15 477
10397.11 519
10398.07 497
10399.04 483
10400.00 494
10400.96 482
10401.93 528
10402.89 521
10403.85 514
10404.81 489
10405.78 517
10406.74 505
10407.70 501
10408.67 515
10409.63 497
10410.59 494
10411.55 494
10412.52 524
10413.48 545
10414.44 522
10415.41 491
10416.37 602
10417.33 574
10418.30 600
10419.26 621
10420.22 621
10421.19 610
10422.15 664
10423.12 613
10424.08 595
10425.04 579
10426.01 553
10426.97 514
10427.93 545
10428.90 567
10429.86 513
10430.83 501
10431.79 472
10432.75 503
10433.72 470
10434.68 458
10435.65 502
10436.61 472
10437.58 481
10438.54 498
10439.50 492
10440.47 474
10441.43 459
10442.40 501
10443.36 512
10444.33 455
10445.29 463
10446.26 473
10447.22 475
10448.19 475
10449.15 482
10450.12 476
10451.08 448
10452.05 493
10453.01 483
10453.98 435
10454.94 433
10455.91 448
10456.87 458
10457.84 472
10458.80 535
10459.77 532
10460.73 455
10461.70 431
10462.66 511
10463.63 483
10464.59 459
10465.56 455
10466.53 460
10467.49 493
10468.46 477
10469.42 469
10470.39 453
10471.35 461
10472.32 428
10473.29 441
10474.25 481
10475.22 464
10476.18 462
10477.15 474
10478.12 440
10479.08 482
10480.05 470
10481.02 477
10481.98 488
10482.95 457
10483.91 457
10484.88 473
10485.85 490
10486.81 440
10487.78 455
10488.75 442
10489.71 496
10490.68 483
10491.65 467
10492.61 465
10493.58 476
10494.55 510
10495.52 462
10496.48 452
10497.45 465
10498.42 492
10499.38 509
10500.35 510
10501.32 467
10502.29 499
10503.25 474
10504.22 458
10505.19 414
10506.16 480
10507.12 475
10508.09 507
10509.06 438
10510.03 473
10510.99 467
10511.96 443
10512.93 495
10513.90 480
10514.87 440
10515.83 456
10516.80 451
10517.77 427
10518.74 449
10519.71 464
10520.67 461
10521.64 469
10522.61 442
10523.58 484
10524.55 460
10525.51 457
10526.48 449
10527.45 446
10528.42 460
10529.39 468
10530.36 469
10531.33 432
10532.29 475
10533.26 452
10534.23 457
10535.20 422
10536.17 466
10537.14 476
10538.11 452
10539.08 437
10540.05 420
10541.01 406
10541.98 429
10542.95 466
10543.92 493
10544.89 495
10545.86 477
10546.83 459
10547.80 497
10548.77 505
10549.74 484
10550.71 485
10551.68 485
10552.65 432
10553.62 442
10554.59 445
10555.56 429
10556.53 468
10557.50 480
10558.47 470
10559.44 498
10560.41 522
10561.38 540
10562.35 502
10563.32 475
10564.29 533
10565.26 543
10566.23 534
10567.20 509
10568.17 501
10569.14 468
10570.11 470
10571.08 463
10572.05 502
10573.02 522
10573.99 488
10574.96 456
10575.93 387
10576.90 445
10577.87 495
10578.84 427
10579.82 475
10580.79 480
10581.76 458
10582.73 480
10583.70 460
10584.67 429
10585.64 445
10586.61 510
10587.58 490
10588.56 470
10589.53 428
10590.50 410
10591.47 454
10592.44 426
10593.41 459
10594.38 501
10595.36 469
10596.33 456
10597.30 456
10598.27 458
10599.24 449
10600.21 480
10601.19 457
10602.16 474
10603.13 462
10604.10 436
10605.07 454
10606.05 467
10607.02 421
10607.99 484
10608.96 469
10609.93 463
10610.91 467
10611.88 439
10612.85 426
10613.82 412
10614.80 425
10615.77 478
10616.74 522
10617.71 485
10618.69 445
10619.66 442
10620.63 455
10621.61 484
10622.58 430
10623.55 474
10624.52 501
10625.50 466
10626.47 491
10627.44 513
10628.42 475
10629.39 458
10630.36 462
10631.34 446
10632.31 484
10633.28 454
10634.26 460
10635.23 451
10636.20 497
10637.18 465
10638.15 468
10639.12 491
10640.10 489
10641.07 461
10642.04 429
10643.02 512
10643.99 515
10644.97 484
10645.94 485
10646.91 493
10647.89 463
10648.86 460
10649.84 476
10650.81 503
10651.78 469
10652.76 504
10653.73 454
10654.71 483
10655.68 418
10656.66 457
10657.63 479
10658.60 452
10659.58 438
10660.55 417
10661.53 477
10662.50 449
10663.48 480
10664.45 440
10665.43 428
10666.40 501
10667.38 456
10668.35 433
10669.33 442
10670.30 449
10671.28 442
10672.25 421
10673.23 432
10674.20 438
10675.18 507
10676.15 496
10677.13 417
10678.10 435
10679.08 411
10680.05 481
10681.03 425
10682.01 396
10682.98 444
10683.96 473
10684.93 418
10685.91 407
10686.88 403
10687.86 443
10688.84 485
10689.81 464
10690.79 425
10691.76 461
10692.74 469
10693.72 459
10694.69 414
10695.67 419
10696.64 455
10697.62 450
10698.60 440
10699.57 461
10700.55 464
10701.53 449
10702.50 457
10703.48 467
10704.46 429
10705.43 434
10706.41 477
10707.39 440
10708.36 424
10709.34 418
10710.32 446
10711.29 429
10712.27 451
10713.25 475
10714.22 472
10715.20 428
10716.18 430
10717.16 414
10718.13 405
10719.11 455
10720.09 460
10721.07 422
10722.04 414
10723.02 416
10724.00 416
10724.98 387
10725.95 381
10726.93 394
10727.91 435
10728.89 443
10729.86 468
10730.84 478
10731.82 425
10732.80 464
10733.78 450
10734.75 444
10735.73 459
10736.71 457
10737.69 463
10738.67 440
10739.64 427
10740.62 427
10741.60 420
10742.58 432
10743.56 455
10744.54 442
10745.51 471
10746.49 418
10747.47 421
10748.45 394
10749.43 425
10750.41 387
10751.39 414
10752.36 442
10753.34 483
10754.32 423
10755.30 425
10756.28 454
10757.26 452
10758.24 475
10759.22 430
10760.20 425
10761.18 435
10762.15 431
10763.13 452
10764.11 468
10765.09 446
10766.07 458
10767.05 468
10768.03 458
10769.01 454
10769.99 486
10770.97 446
10771.95 498
10772.93 507
10773.91 476
10774.89 421
10775.87 486
10776.85 451
10777.83 406
10778.81 447
10779.79 444
10780.77 471
10781.75 442
10782.73 422
10783.71 441
10784.69 464
10785.67 422
10786.65 419
10787.63 448
10788.61 388
10789.59 408
10790.57 426
10791.55 465
10792.53 484
10793.51 448
10794.49 473
10795.47 491
10796.46 437
10797.44 434
10798.42 464
10799.40 426
10800.38 450
10801.36 453
10802.34 449
10803.32 471
10804.30 489
10805.28 432
10806.27 429
10807.25 426
10808.23 447
10809.21 419
10810.19 475
10811.17 471
10812.15 478
10813.14 462
10814.12 490
10815.10 452
10816.08 432
10817.06 471
10818.04 499
10819.03 469
10820.01 474
10820.99 500
10821.97 483
10822.95 465
10823.94 476
10824.92 528
10825.90 452
10826.88 446
10827.86 461
10828.85 481
10829.83 436
10830.81 472
10831.79 488
10832.78 471
10833.76 457
10834.74 436
10835.72 433
10836.71 457
10837.69 451
10838.67 485
10839.65 459
10840.64 448
10841.62 470
10842.60 506
10843.59 479
10844.57 438
10845.55 481
10846.54 486
10847.52 502
10848.50 478
10849.48 461
10850.47 481
10851.45 453
10852.43 470
10853.42 460
10854.40 475
10855.39 471
10856.37 490
10857.35 446
10858.34 455
10859.32 481
10860.30 492
10861.29 490
10862.27 491
10863.25 510
10864.24 523
10865.22 522
10866.21 507
10867.19 489
10868.17 494
10869.16 510
10870.14 498
10871.13 507
10872.11 511
10873.10 485
10874.08 512
10875.06 516
10876.05 451
10877.03 491
10878.02 529
10879.00 529
10879.99 509
10880.97 506
10881.96 507
10882.94 546
10883.93 529
10884.91 513
10885.89 503
10886.88 549
10887.86 570
10888.85 532
10889.83 558
10890.82 529
10891.80 501
10892.79 531
10893.78 525
10894.76 503
10895.75 482
10896.73 509
10897.72 542
10898.70 547
10899.69 536
10900.67 524
10901.66 517
10902.64 533
10903.63 546
10904.62 545
10905.60 541
10906.59 582
10907.57 547
10908.56 552
10909.54 591
10910.53 574
10911.52 581
10912.50 602
10913.49 573
10914.48 526
10915.46 562
10916.45 562
10917.43 560
10918.42 550
10919.41 633
10920.39 575
10921.38 557
10922.37 580
10923.35 584
10924.34 582
10925.33 535
10926.31 622
10927.30 582
10928.29 578
10929.27 595
10930.26 611
10931.25 627
10932.23 616
10933.22 601
10934.21 606
10935.19 584
10936.18 604
10937.17 583
10938.16 641
10939.14 603
10940.13 641
10941.12 664
10942.11 640
10943.09 654
10944.08 608
10945.07 631
10946.06 631
10947.04 647
10948.03 628
10949.02 601
10950.01 637
10950.99 688
10951.98 673
10952.97 669
10953.96 734
10954.95 712
10955.93 704
10956.92 719
10957.91 716
10958.90 832
10959.89 823
10960.87 813
10961.86 762
10962.85 774
10963.84 717
10964.83 712
10965.82 711
10966.81 713
10967.79 714
10968.78 689
10969.77 688
10970.76 675
10971.75 660
10972.74 641
10973.73 701
10974.71 693
10975.70 661
10976.69 653
10977.68 643
10978.67 672
10979.66 726
10980.65 667
10981.64 648
10982.63 703
10983.62 701
10984.61 714
10985.60 691
10986.58 703
10987.57 730
10988.56 681
10989.55 663
10990.54 697
10991.53 683
10992.52 719
10993.51 757
10994.50 736
10995.49 769
10996.48 810
10997.47 837
10998.46 910
10999.45 916
11000.44 939
11001.43 946
11002.42 960
11003.41 964
11004.40 884
11005.39 861
11006.38 822
11007.37 754
11008.36 712
11009.35 675
11010.34 666
11011.33 636
11012.33 643
11013.32 651
11014.31 615
11015.30 574
11016.29 608
11017.28 580
11018.27 594
11019.26 603
11020.25 577
11021.24 633
11022.23 613
11023.22 617
11024.22 610
11025.21 638
11026.20 635
11027.19 624
11028.18 684
11029.17 638
11030.16 681
11031.15 661
11032.15 589
11033.14 627
11034.13 642
11035.12 666
11036.11 620
11037.10 643
11038.10 621
11039.09 627
11040.08 635
11041.07 637
11042.06 578
11043.06 577
11044.05 582
11045.04 628
11046.03 558
11047.02 513
11048.02 544
11049.01 539
11050.00 554
11050.99 538
11051.98 541
11052.98 545
11053.97 562
11054.96 569
11055.95 543
11056.95 535
11057.94 531
11058.93 581
11059.93 574
11060.92 528
11061.91 518
11062.90 546
11063.90 611
11064.89 569
11065.88 568
11066.88 518
11067.87 516
11068.86 514
11069.86 549
11070.85 541
11071.84 508
11072.83 492
11073.83 563
11074.82 558
11075.82 531
11076.81 526
11077.80 583
11078.80 551
11079.79 522
11080.78 494
11081.78 516
11082.77 551
11083.76 548
11084.76 533
11085.75 501
11086.75 527
11087.74 580
11088.73 540
11089.73 499
11090.72 502
11091.72 553
11092.71 582
11093.70 600
11094.70 528
11095.69 543
11096.69 523
11097.68 517
11098.68 511
11099.67 536
11100.67 513
11101.66 508
11102.65 553
11103.65 519
11104.64 550
11105.64 561
11106.63 534
11107.63 503
11108.62 579
11109.62 578
11110.61 538
11111.61 574
11112.60 522
11113.60 538
11114.59 550
11115.59 554
11116.58 547
11117.58 542
11118.57 518
11119.57 544
11120.57 524
11121.56 532
11122.56 560
11123.55 578
11124.55 598
11125.54 626
11126.54 588
11127.54 625
11128.53 624
11129.53 535
11130.52 577
11131.52 583
11132.51 602
11133.51 543
11134.51 549
11135.50 576
11136.50 536
11137.50 546
11138.49 545
11139.49 517
11140.48 531
11141.48 532
11142.48 537
11143.47 496
11144.47 471
11145.47 492
11146.46 518
11147.46 532
11148.46 560
11149.45 526
11150.45 535
11151.45 545
11152.44 541
11153.44 498
11154.44 473
11155.43 468
11156.43 433
11157.43 479
11158.43 459
11159.42 472
11160.42 499
11161.42 480
11162.41 478
11163.41 471
11164.41 484
11165.41 512
11166.40 467
11167.40 452
11168.40 474
11169.40 445
11170.39 433
11171.39 458
11172.39 456
11173.39 449
11174.39 487
11175.38 460
11176.38 414
11177.38 452
11178.38 438
11179.38 430
11180.37 463
11181.37 471
11182.37 489
11183.37 449
11184.37 471
11185.37 511
11186.36 502
11187.36 514
11188.36 529
11189.36 482
11190.36 482
11191.36 458
11192.35 480
11193.35 454
11194.35 438
11195.35 402
11196.35 449
11197.35 479
11198.35 476
11199.35 458
11200.35 446
11201.34 460
11202.34 492
11203.34 506
11204.34 510
11205.34 475
11206.34 480
11207.34 504
11208.34 474
11209.34 455
11210.34 463
11211.34 519
11212.34 506
11213.34 467
11214.34 423
11215.34 466
11216.34 464
11217.34 438
11218.34 427
11219.34 404
11220.34 443
11221.34 463
11222.34 439
11223.34 454
11224.34 450
11225.34 440
11226.34 447
11227.34 428
11228.34 448
11229.34 391
11230.34 430
11231.34 433
11232.34 429
11233.34 412
11234.34 428
11235.34 437
11236.34 447
11237.34 461
11238.34 406
11239.34 443
11240.34 436
11241.34 445
11242.34 429
11243.35 434
11244.35 462
11245.35 463
11246.35 444
11247.35 450
11248.35 461
11249.35 472
11250.35 448
11251.35 451
11252.36 433
11253.36 431
11254.36 430
11255.36 420
11256.36 445
11257.36 427
11258.37 449
11259.37 430
11260.37 426
11261.37 420
11262.37 394
11263.37 442
11264.38 448
11265.38 460
11266.38 419
11267.38 409
11268.38 407
11269.39 474
11270.39 459
11271.39 417
11272.39 444
11273.39 459
11274.40 460
11275.40 470
11276.40 437
11277.40 484
11278.41 446
11279.41 447
11280.41 452
11281.41 489
11282.42 492
11283.42 452
11284.42 476
11285.43 441
11286.43 500
11287.43 464
11288.43 469
11289.44 436
11290.44 452
11291.44 435
11292.45 451
11293.45 426
11294.45 386
11295.46 403
11296.46 388
11297.46 423
11298.47 387
11299.47 413
11300.47 433
11301.48 440
11302.48 392
11303.48 435
11304.49 435
11305.49 422
11306.49 382
11307.50 392
11308.50 400
11309.51 421
11310.51 420
11311.51 428
11312.52 456
11313.52 460
11314.53 447
11315.53 439
11316.53 461
11317.54 417
11318.54 412
11319.55 408
11320.55 451
11321.56 436
11322.56 409
11323.57 390
11324.57 427
11325.57 386
11326.58 391
11327.58 359
11328.59 394
11329.59 403
11330.60 424
11331.60 429
11332.61 382
11333.61 405
11334.62 359
11335.62 395
11336.63 398
11337.63 398
11338.64 405
11339.64 405
11340.65 411
11341.65 393
11342.66 388
11343.66 402
11344.67 401
11345.68 410
11346.68 383
11347.69 409
11348.69 390
11349.70 434
11350.70 403
11351.71 376
11352.72 357
11353.72 363
11354.73 378
11355.73 360
11356.74 380
11357.75 386
11358.75 401
11359.76 389
11360.76 377
11361.77 373
11362.78 415
11363.78 395
11364.79 460
11365.80 410
11366.80 353
11367.81 381
11368.81 388
11369.82 345
11370.83 367
11371.83 338
11372.84 314
11373.85 364
11374.85 374
11375.86 353
11376.87 397
11377.88 412
11378.88 424
11379.89 401
11380.90 365
11381.90 372
11382.91 384
11383.92 390
11384.92 357
11385.93 365
11386.94 379
11387.95 348
11388.95 347
11389.96 360
11390.97 376
11391.98 370
11392.98 365
11393.99 352
11395.00 401
11396.01 424
11397.02 388
11398.02 363
11399.03 383
11400.04 385
11401.05 378
11402.05 375
11403.06 408
11404.07 356
11405.08 375
11406.09 365
11407.10 381
11408.10 364
11409.11 401
11410.12 394
11411.13 397
11412.14 367
11413.15 382
11414.15 371
11415.16 386
11416.17 407
11417.18 390
11418.19 378
11419.20 390
11420.21 406
11421.22 367
11422.22 367
11423.23 356
11424.24 361
11425.25 343
11426.26 372
11427.27 387
11428.28 359
11429.29 364
11430.30 336
11431.31 367
11432.32 372
11433.32 381
11434.33 373
11435.34 393
11436.35 384
11437.36 402
11438.37 394
11439.38 366
11440.39 354
11441.40 390
11442.41 372
11443.42 369
11444.43 377
11445.44 364
11446.45 349
11447.46 389
11448.47 377
11449.48 358
11450.49 359
11451.50 383
11452.51 390
11453.52 387
11454.53 395
11455.54 375
11456.55 375
11457.56 354
11458.57 354
11459.58 367
11460.59 374
11461.61 376
11462.62 346
11463.63 350
11464.64 365
11465.65 383
11466.66 377
11467.67 345
11468.68 364
11469.69 380
11470.70 357
11471.71 396
11472.73 384
11473.74 386
11474.75 374
11475.76 411
11476.77 392
11477.78 346
11478.79 342
11479.80 332
11480.82 350
11481.83 361
11482.84 331
11483.85 344
11484.86 344
11485.87 359
11486.89 360
11487.90 315
11488.91 338
11489.92 323
11490.93 360
11491.95 355
11492.96 379
11493.97 343
11494.98 345
11495.99 338
11497.01 344
11498.02 341
11499.03 341
11500.04 354
11501.05 343
11502.07 311
11503.08 303
11504.09 354
11505.10 361
11506.12 371
11507.13 357
11508.14 361
11509.16 333
11510.17 395
11511.18 387
11512.19 361
11513.21 337
11514.22 331
11515.23 296
11516.25 354
11517.26 357
11518.27 334
11519.29 363
11520.30 327
11521.31 331
11522.33 338
11523.34 344
11524.35 330
11525.37 340
11526.38 333
11527.39 345
11528.41 338
11529.42 343
11530.43 332
11531.45 342
11532.46 378
11533.47 322
11534.49 324
11535.50 338
11536.52 339
11537.53 313
11538.54 345
11539.56 348
11540.57 338
11541.59 344
11542.60 362
11543.61 321
11544.63 342
11545.64 386
11546.66 366
11547.67 361
11548.69 385
11549.70 380
11550.72 338
11551.73 375
11552.75 341
11553.76 361
11554.77 331
11555.79 360
11556.80 359
11557.82 328
11558.83 333
11559.85 344
11560.86 383
11561.88 364
11562.89 330
11563.91 277
11564.92 322
11565.94 342
11566.95 368
11567.97 345
11568.99 352
11570.00 327
11571.02 350
11572.03 349
11573.05 333
11574.06 316
11575.08 352
11576.09 350
11577.11 369
11578.13 342
11579.14 326
11580.16 349
11581.17 330
11582.19 344
11583.21 281
11584.22 347
11585.24 325
11586.25 331
11587.27 353
11588.29 356
11589.30 343
11590.32 329
11591.33 343
11592.35 357
11593.37 338
11594.38 333
11595.40 327
11596.42 336
11597.43 341
11598.45 365
11599.47 374
11600.48 343
11601.50 334
11602.52 333
11603.53 346
11604.55 363
11605.57 328
11606.59 367
11607.60 327
11608.62 355
11609.64 361
11610.65 382
11611.67 342
11612.69 348
11613.71 341
11614.72 349
11615.74 304
11616.76 354
11617.78 350
11618.79 361
11619.81 370
11620.83 376
11621.85 375
11622.86 333
11623.88 344
11624.90 347
11625.92 359
11626.94 342
11627.95 384
11628.97 346
11629.99 358
11631.01 335
11632.03 344
11633.04 372
11634.06 382
11635.08 325
11636.10 320
11637.12 327
11638.14 361
11639.15 338
11640.17 341
11641.19 347
11642.21 324
11643.23 357
11644.25 318
11645.27 322
11646.28 318
11647.30 299
11648.32 299
11649.34 321
11650.36 346
11651.38 313
11652.40 281
11653.42 309
11654.44 347
11655.45 325
11656.47 340
11657.49 293
11658.51 327
11659.53 316
11660.55 342
11661.57 293
11662.59 301
11663.61 324
11664.63 349
11665.65 313
11666.67 340
11667.69 325
11668.71 338
11669.73 348
11670.75 345
11671.77 381
11672.79 339
11673.81 341
11674.83 351
11675.85 317
11676.87 317
11677.89 316
11678.91 340
11679.93 355
11680.95 352
11681.97 322
11682.99 384
11684.01 357
11685.03 328
11686.05 355
11687.07 345
11688.09 359
11689.11 373
11690.13 349
11691.15 327
11692.17 363
11693.20 371
11694.22 339
11695.24 351
11696.26 326
11697.28 364
11698.30 355
11699.32 322
11700.34 329
11701.36 351
11702.38 346
11703.41 330
11704.43 337
11705.45 334
11706.47 348
11707.49 331
11708.51 394
11709.53 361
11710.56 330
11711.58 328
11712.60 351
11713.62 354
11714.64 321
11715.66 295
11716.69 335
11717.71 334
11718.73 350
11719.75 344
11720.77 343
11721.80 349
11722.82 370
11723.84 375
11724.86 306
11725.88 370
11726.91 338
11727.93 368
11728.95 354
11729.97 351
11731.00 320
11732.02 320
11733.04 344
11734.06 340
11735.09 344
11736.11 343
11737.13 345
11738.16 334
11739.18 349
11740.20 359
11741.22 355
11742.25 317
11743.27 318
11744.29 335
11745.32 341
11746.34 336
11747.36 398
11748.39 372
11749.41 331
11750.43 372
11751.46 351
11752.48 342
11753.50 330
11754.53 328
11755.55 372
11756.57 383
11757.60 385
11758.62 375
11759.64 371
11760.67 367
11761.69 361
11762.72 326
11763.74 325
11764.76 327
11765.79 339
11766.81 331
11767.84 343
11768.86 378
11769.88 358
11770.91 374
11771.93 384
11772.96 360
11773.98 354
11775.01 372
11776.03 354
11777.05 319
11778.08 403
11779.10 375
11780.13 362
11781.15 379
11782.18 363
11783.20 351
11784.23 345
11785.25 380
11786.28 377
11787.30 387
11788.33 367
11789.35 413
11790.38 385
11791.40 367
11792.43 382
11793.45 393
11794.48 381
11795.50 337
11796.53 352
11797.55 416
11798.58 392
11799.60 391
11800.63 395
11801.65 385
11802.68 388
11803.71 432
11804.73 402
11805.76 354
11806.78 335
11807.81 376
11808.84 400
11809.86 369
11810.89 354
11811.91 350
11812.94 375
11813.97 343
11814.99 342
11816.02 337
11817.04 342
11818.07 353
11819.10 326
11820.12 377
11821.15 340
11822.18 371
11823.20 380
11824.23 397
11825.25 387
11826.28 360
11827.31 358
11828.33 373
11829.36 364
11830.39 342
11831.42 363
11832.44 395
11833.47 434
11834.50 390
11835.52 383
11836.55 351
11837.58 384
11838.60 335
11839.63 350
11840.66 363
11841.69 384
11842.71 365
11843.74 380
11844.77 336
11845.80 332
11846.82 351
11847.85 368
11848.88 384
11849.91 369
11850.93 365
11851.96 386
11852.99 377
11854.02 365
11855.05 372
11856.07 419
11857.10 410
11858.13 360
11859.16 390
11860.19 381
11861.21 416
11862.24 372
11863.27 376
11864.30 364
11865.33 365
11866.35 429
11867.38 368
11868.41 367
11869.44 375
11870.47 429
11871.50 366
11872.53 359
11873.55 375
11874.58 368
11875.61 357
11876.64 374
11877.67 389
11878.70 359
11879.73 374
11880.76 340
11881.79 382
11882.81 351
11883.84 385
11884.87 410
11885.90 390
11886.93 376
11887.96 416
11888.99 404
11890.02 404
11891.05 406
11892.08 380
11893.11 361
11894.14 432
11895.17 412
11896.20 408
11897.23 418
11898.26 426
11899.29 426
11900.32 381
11901.35 363
11902.38 416
11903.41 395
11904.44 385
11905.47 383
11906.50 390
11907.53 376
11908.56 425
11909.59 391
11910.62 416
11911.65 394
11912.68 430
11913.71 388
11914.74 380
11915.77 372
11916.80 408
11917.83 430
11918.86 476
11919.89 429
11920.92 417
11921.95 397
11922.98 399
11924.01 396
11925.05 392
11926.08 394
11927.11 446
11928.14 430
11929.17 447
11930.20 437
11931.23 450
11932.26 477
11933.29 473
11934.33 493
11935.36 485
11936.39 463
11937.42 438
11938.45 441
11939.48 424
11940.51 436
11941.55 452
11942.58 398
11943.61 406
11944.64 361
11945.67 372
11946.70 404
11947.74 386
11948.77 363
11949.80 385
11950.83 358
11951.86 393
11952.90 387
11953.93 344
11954.96 374
11955.99 420
11957.03 410
11958.06 388
11959.09 394
11960.12 424
11961.16 375
11962.19 402
11963.22 381
11964.25 347
11965.29 378
11966.32 376
11967.35 405
11968.38 394
11969.42 387
11970.45 415
11971.48 370
11972.52 382
11973.55 397
11974.58 390
11975.61 390
11976.65 402
11977.68 386
11978.71 384
11979.75 400
11980.78 421
11981.81 407
11982.85 368
11983.88 361
11984.91 376
11985.95 382
11986.98 414
11988.02 373
11989.05 345
11990.08 373
11991.12 387
11992.15 348
11993.18 379
11994.22 382
11995.25 396
11996.29 339
11997.32 377
11998.35 374
11999.39 360
12000.42 414
12001.46 412
12002.49 399
12003.53 390
12004.56 401
12005.59 385
12006.63 390
12007.66 380
12008.70 403
12009.73 431
12010.77 400
12011.80 404
12012.84 398
12013.87 367
12014.91 386
12015.94 403
12016.98 397
12018.01 402
12019.05 367
12020.08 359
12021.12 404
12022.15 449
12023.19 432
12024.22 392
12025.26 419
12026.29 360
12027.33 341
12028.36 384
12029.40 372
12030.43 381
12031.47 390
12032.50 359
12033.54 375
12034.58 355
12035.61 374
12036.65 364
12037.68 383
12038.72 390
12039.75 387
12040.79 402
12041.83 344
12042.86 347
12043.90 392
12044.93 363
12045.97 387
12047.01 373
12048.04 378
12049.08 395
12050.12 372
12051.15 380
12052.19 364
12053.22 358
12054.26 320
12055.30 376
12056.33 389
12057.37 397
12058.41 391
12059.44 417
12060.48 359
12061.52 345
12062.55 349
12063.59 386
12064.63 393
12065.67 358
12066.70 362
12067.74 352
12068.78 353
12069.81 326
12070.85 371
12071.89 388
12072.93 342
12073.96 331
12075.00 345
12076.04 376
12077.08 372
12078.11 370
12079.15 353
12080.19 358
12081.23 380
12082.26 353
12083.30 369
12084.34 375
12085.38 356
12086.41 351
12087.45 347
12088.49 318
12089.53 361
12090.57 366
12091.60 380
12092.64 352
12093.68 343
12094.72 366
12095.76 352
12096.80 360
12097.83 318
12098.87 344
12099.91 366
12100.95 377
12101.99 334
12103.03 341
12104.07 361
12105.10 365
12106.14 325
12107.18 304
12108.22 334
12109.26 363
12110.30 339
12111.34 333
12112.38 317
12113.42 328
12114.45 330
12115.49 336
12116.53 354
12117.57 361
12118.61 330
12119.65 331
12120.69 328
12121.73 393
12122.77 381
12123.81 344
12124.85 335
12125.89 329
12126.93 350
12127.97 313
12129.01 331
12130.05 354
12131.09 353
12132.13 330
12133.17 351
12134.21 369
12135.25 363
12136.29 340
12137.33 363
12138.37 339
12139.41 313
12140.45 315
12141.49 312
12142.53 281
12143.57 320
12144.61 344
12145.65 304
12146.69 339
12147.73 322
12148.77 340
12149.81 322
12150.85 336
12151.89 306
12152.93 325
12153.97 337
12155.01 349
12156.05 337
12157.10 348
12158.14 294
12159.18 315
12160.22 376
12161.26 366
12162.30 340
12163.34 337
12164.38 356
12165.42 358
12166.47 330
12167.51 308
12168.55 348
12169.59 322
12170.63 327
12171.67 337
12172.71 323
12173.76 328
12174.80 362
12175.84 339
12176.88 337
12177.92 365
12178.96 355
12180.01 369
12181.05 304
12182.09 343
12183.13 304
12184.17 339
12185.22 340
12186.26 325
12187.30 337
12188.34 341
12189.39 333
12190.43 352
12191.47 355
12192.51 323
12193.56 327
12194.60 339
12195.64 348
12196.68 367
12197.73 345
12198.77 337
12199.81 374
12200.85 325
12201.90 311
12202.94 307
12203.98 302
12205.03 331
12206.07 338
12207.11 329
12208.16 350
12209.20 351
12210.24 315
12211.28 366
12212.33 329
12213.37 319
12214.41 340
12215.46 326
12216.50 319
12217.55 337
12218.59 337
12219.63 344
12220.68 336
12221.72 316
12222.76 339
12223.81 346
12224.85 319
12225.89 324
12226.94 300
12227.98 283
12229.03 313
12230.07 323
12231.11 337
12232.16 300
12233.20 345
12234.25 354
12235.29 307
12236.34 304
12237.38 349
12238.42 357
12239.47 343
12240.51 318
12241.56 330
12242.60 382
12243.65 365
12244.69 336
12245.74 344
12246.78 350
12247.83 395
12248.87 395
12249.92 356
12250.96 334
12252.01 356
12253.05 334
12254.10 357
12255.14 327
12256.19 309
12257.23 348
12258.28 357
12259.32 341
12260.37 332
12261.41 321
12262.46 332
12263.50 361
12264.55 328
12265.59 327
12266.64 316
12267.69 331
12268.73 342
12269.78 318
12270.82 326
12271.87 349
12272.92 321
12273.96 350
12275.01 344
12276.05 332
12277.10 320
12278.15 323
12279.19 351
12280.24 334
12281.28 298
12282.33 332
12283.38 362
12284.42 348
12285.47 352
12286.52 350
12287.56 342
12288.61 348
12289.66 321
12290.70 332
12291.75 332
12292.80 345
12293.84 323
12294.89 307
12295.94 318
12296.98 310
12298.03 330
12299.08 358
12300.12 348
12301.17 330
12302.22 344
12303.27 313
12304.31 314
12305.36 341
12306.41 333
12307.45 316
12308.50 336
12309.55 334
12310.60 349
12311.64 352
12312.69 328
12313.74 327
12314.79 297
12315.83 327
12316.88 324
12317.93 291
12318.98 338
12320.03 332
12321.07 315
12322.12 330
12323.17 312
12324.22 366
12325.27 341
12326.31 323
12327.36 306
12328.41 304
12329.46 314
12330.51 326
12331.56 315
12332.60 306
12333.65 325
12334.70 326
12335.75 332
12336.80 330
12337.85 309
12338.90 354
12339.94 344
12340.99 327
12342.04 301
12343.09 352
12344.14 368
12345.19 338
12346.24 337
12347.29 338
12348.34 312
12349.38 416
12350.43 362
12351.48 334
12352.53 351
12353.58 349
12354.63 375
12355.68 372
12356.73 327
12357.78 341
12358.83 357
12359.88 359
12360.93 364
12361.98 355
12363.03 344
12364.08 356
12365.13 342
12366.18 358
12367.23 318
12368.28 339
12369.33 373
12370.38 402
12371.43 344
12372.48 312
12373.53 318
12374.58 355
12375.63 341
12376.68 380
12377.73 340
12378.78 344
12379.83 362
12380.88 391
12381.93 379
12382.98 342
12384.03 361
12385.08 352
12386.13 355
12387.18 331
12388.23 305
12389.29 372
12390.34 370
12391.39 327
12392.44 345
12393.49 347
12394.54 338
12395.59 384
12396.64 416
12397.69 327
12398.74 393
12399.80 346
12400.85 325
12401.90 352
12402.95 371
12404.00 374
12405.05 346
12406.10 347
12407.16 366
12408.21 356
12409.26 348
12410.31 380
12411.36 372
12412.42 361
12413.47 374
12414.52 357
12415.57 383
12416.62 366
12417.67 377
12418.73 385
12419.78 383
12420.83 353
12421.88 388
12422.94 393
12423.99 365
12425.04 378
12426.09 395
12427.15 420
12428.20 362
12429.25 383
12430.30 397
12431.36 404
12432.41 370
12433.46 387
12434.51 417
12435.57 395
12436.62 390
12437.67 416
12438.73 410
12439.78 432
12440.83 398
12441.88 404
12442.94 392
12443.99 383
12445.04 368
12446.10 378
12447.15 412
12448.20 395
12449.26 418
12450.31 418
12451.36 418
12452.42 415
12453.47 416
12454.52 380
12455.58 401
12456.63 421
12457.69 431
12458.74 423
12459.79 413
12460.85 432
12461.90 465
12462.96 444
12464.01 418
12465.06 429
12466.12 444
12467.17 453
12468.23 429
12469.28 406
12470.33 411
12471.39 461
12472.44 454
12473.50 479
12474.55 490
12475.61 522
12476.66 516
12477.72 541
12478.77 508
12479.82 507
12480.88 545
12481.93 556
12482.99 541
12484.04 548
12485.10 558
12486.15 562
12487.21 618
12488.26 595
12489.32 657
12490.37 722
12491.43 762
12492.48 809
12493.54 841
12494.59 891
12495.65 949
12496.71 1014
12497.76 963
12498.82 909
12499.87 914
12500.93 892
12501.98 853
12503.04 738
12504.09 687
12505.15 600
12506.21 534
12507.26 549
12508.32 511
12509.37 478
12510.43 509
12511.49 488
12512.54 458
12513.60 455
12514.65 457
12515.71 483
12516.77 464
12517.82 489
12518.88 483
12519.94 491
12520.99 441
12522.05 468
12523.11 450
12524.16 501
12525.22 475
12526.27 484
12527.33 486
12528.39 474
12529.45 490
12530.50 432
12531.56 465
12532.62 460
12533.67 469
12534.73 514
12535.79 491
12536.84 463
12537.90 461
12538.96 436
12540.02 491
12541.07 447
12542.13 439
12543.19 434
12544.24 438
12545.30 408
12546.36 417
12547.42 418
12548.47 421
12549.53 460
12550.59 470
12551.65 449
12552.71 450
12553.76 476
12554.82 472
12555.88 449
12556.94 478
12558.00 463
12559.05 513
12560.11 515
12561.17 497
12562.23 487
12563.29 523
12564.34 538
12565.40 531
12566.46 521
12567.52 542
12568.58 534
12569.64 563
12570.69 582
12571.75 594
12572.81 566
12573.87 645
12574.93 648
12575.99 647
12577.05 677
12578.11 652
12579.16 629
12580.22 630
12581.28 556
12582.34 594
12583.40 613
12584.46 588
12585.52 541
12586.58 497
12587.64 524
12588.70 546
12589.76 523
12590.81 488
12591.87 476
12592.93 503
12593.99 501
12595.05 472
12596.11 473
12597.17 476
12598.23 483
12599.29 534
12600.35 528
12601.41 508
12602.47 532
12603.53 471
12604.59 480
12605.65 464
12606.71 450
12607.77 471
12608.83 495
12609.89 446
12610.95 455
12612.01 468
12613.07 489
12614.13 504
12615.19 475
12616.25 476
12617.31 466
12618.37 497
12619.43 460
12620.50 483
12621.56 500
12622.62 485
12623.68 468
12624.74 465
12625.80 459
12626.86 475
12627.92 461
12628.98 462
12630.04 441
12631.10 464
12632.17 450
12633.23 461
12634.29 460
12635.35 485
12636.41 463
12637.47 483
12638.53 495
12639.59 524
12640.66 465
12641.72 516
12642.78 490
12643.84 532
12644.90 478
12645.96 487
12647.03 484
12648.09 490
12649.15 460
12650.21 507
12651.27 518
12652.34 535
12653.40 524
12654.46 540
12655.52 527
12656.58 565
12657.65 532
12658.71 506
12659.77 498
12660.83 490
12661.89 523
12662.96 477
12664.02 534
12665.08 540
12666.14 463
12667.21 510
12668.27 496
12669.33 530
12670.40 556
12671.46 524
12672.52 516
12673.58 491
12674.65 495
12675.71 480
12676.77 510
12677.84 471
12678.90 506
12679.96 509
12681.02 549
12682.09 528
12683.15 532
12684.21 560
12685.28 516
12686.34 558
12687.40 507
12688.47 553
12689.53 539
12690.60 585
12691.66 551
12692.72 558
12693.79 585
12694.85 606
12695.91 601
12696.98 579
12698.04 630
12699.11 650
12700.17 641
12701.23 678
12702.30 692
12703.36 668
12704.43 692
12705.49 704
12706.55 659
12707.62 660
12708.68 637
12709.75 635
12710.81 641
12711.88 600
12712.94 599
12714.01 592
12715.07 547
12716.13 597
12717.20 570
12718.26 541
12719.33 525
12720.39 548
12721.46 527
12722.52 531
12723.59 527
12724.65 517
12725.72 531
12726.78 516
12727.85 567
12728.91 518
12729.98 546
12731.04 577
12732.11 559
12733.18 571
12734.24 570
12735.31 545
12736.37 546
12737.44 555
12738.50 537
12739.57 535
12740.63 520
12741.70 566
12742.77 524
12743.83 467
12744.90 533
12745.96 521
12747.03 507
12748.09 429
12749.16 480
12750.23 522
12751.29 475
12752.36 474
12753.43 438
12754.49 416
12755.56 453
12756.62 473
12757.69 430
12758.76 452
12759.82 487
12760.89 442
12761.96 439
12763.02 440
12764.09 428
12765.16 442
12766.22 413
12767.29 416
12768.36 408
12769.42 423
12770.49 450
12771.56 417
12772.62 400
12773.69 414
12774.76 441
12775.83 421
12776.89 417
12777.96 418
12779.03 425
12780.10 391
12781.16 423
12782.23 440
12783.30 447
12784.37 416
12785.43 439
12786.50 415
12787.57 407
12788.64 415
12789.70 432
12790.77 447
12791.84 413
12792.91 413
12793.97 383
12795.04 426
12796.11 431
12797.18 403
12798.25 412
12799.31 388
12800.38 418
12801.45 417
12802.52 418
12803.59 398
12804.66 412
12805.72 397
12806.79 390
12807.86 392
12808.93 405
12810.00 425
12811.07 427
12812.14 418
12813.20 402
12814.27 375
12815.34 388
12816.41 400
12817.48 416
12818.55 395
12819.62 364
12820.69 411
12821.76 392
12822.83 384
12823.89 422
12824.96 406
12826.03 396
12827.10 390
12828.17 371
12829.24 367
12830.31 365
12831.38 379
12832.45 400
12833.52 352
12834.59 424
12835.66 405
12836.73 361
12837.80 381
12838.87 394
12839.94 383
12841.01 379
12842.08 380
12843.15 366
12844.22 399
12845.29 379
12846.36 368
12847.43 381
12848.50 357
12849.57 358
12850.64 399
12851.71 393
12852.78 387
12853.85 376
12854.92 367
12855.99 354
12857.06 370
12858.13 403
12859.20 377
12860.27 355
12861.34 393
12862.41 338
12863.48 317
12864.56 316
12865.63 348
12866.70 367
12867.77 340
12868.84 342
12869.91 319
12870.98 333
12872.05 323
12873.12 319
12874.20 322
12875.27 326
12876.34 349
12877.41 377
12878.48 338
12879.55 335
12880.62 352
12881.70 310
12882.77 337
12883.84 368
12884.91 365
12885.98 375
12887.05 338
12888.13 344
12889.20 317
12890.27 304
12891.34 326
12892.41 323
12893.49 315
12894.56 333
12895.63 308
12896.70 326
12897.77 308
12898.85 301
12899.92 324
12900.99 314
12902.06 309
12903.14 310
12904.21 321
12905.28 297
12906.35 309
12907.43 334
12908.50 324
12909.57 313
12910.64 306
12911.72 310
12912.79 309
12913.86 310
12914.94 321
12916.01 347
12917.08 317
12918.16 359
12919.23 344
12920.30 317
12921.37 339
12922.45 308
12923.52 318
12924.59 336
12925.67 292
12926.74 291
12927.82 287
12928.89 310
12929.96 364
12931.04 332
12932.11 341
12933.18 312
12934.26 331
12935.33 312
12936.40 289
12937.48 316
12938.55 331
12939.63 328
12940.70 308
12941.77 333
12942.85 335
12943.92 319
12945.00 287
12946.07 302
12947.15 298
12948.22 324
12949.29 335
12950.37 314
12951.44 308
12952.52 322
12953.59 329
12954.67 340
12955.74 318
12956.82 311
12957.89 340
12958.97 301
12960.04 332
12961.12 296
12962.19 301
12963.27 266
12964.34 295
12965.42 318
12966.49 294
12967.57 284
12968.64 301
12969.72 331
12970.79 337
12971.87 336
12972.94 312
12974.02 330
12975.09 294
12976.17 299
12977.24 337
12978.32 321
12979.40 330
12980.47 286
12981.55 299
12982.62 293
12983.70 350
12984.77 343
12985.85 308
12986.93 332
12988.00 277
12989.08 306
12990.15 329
12991.23 297
12992.31 290
12993.38 330
12994.46 345
12995.54 308
12996.61 310
12997.69 320
12998.76 318
12999.84 312
13000.92 314
13001.99 299
13003.07 327
13004.15 310
13005.22 295
13006.30 294
13007.38 280
13008.45 300
13009.53 306
13010.61 326
13011.69 295
13012.76 273
13013.84 292
13014.92 291
13015.99 300
13017.07 315
13018.15 295
13019.23 287
13020.30 313
13021.38 280
13022.46 272
13023.54 287
13024.61 289
13025.69 297
13026.77 300
13027.85 308
13028.92 318
13030.00 301
13031.08 314
13032.16 294
13033.23 358
13034.31 301
13035.39 308
13036.47 322
13037.55 276
13038.62 298
13039.70 309
13040.78 326
13041.86 321
13042.94 309
13044.02 331
13045.09 289
13046.17 275
13047.25 301
13048.33 292
13049.41 306
13050.49 323
13051.57 313
13052.64 339
13053.72 315
13054.80 324
13055.88 318
13056.96 340
13058.04 353
13059.12 355
13060.20 279
13061.27 355
13062.35 318
13063.43 317
13064.51 290
13065.59 328
13066.67 284
13067.75 325
13068.83 351
13069.91 296
13070.99 299
13072.07 291
13073.15 304
13074.23 274
13075.31 299
13076.39 285
13077.47 308
13078.55 263
13079.63 295
13080.71 273
13081.79 279
13082.86 284
13083.94 263
13085.02 274
13086.11 279
13087.19 283
13088.27 307
13089.35 297
13090.43 254
13091.51 269
13092.59 291
13093.67 301
13094.75 294
13095.83 308
13096.91 299
13097.99 309
13099.07 282
13100.15 286
13101.23 268
13102.31 287
13103.39 252
13104.47 297
13105.55 274
13106.63 273
13107.72 276
13108.80 268
13109.88 291
13110.96 281
13112.04 296
13113.12 248
13114.20 261
13115.28 303
13116.37 303
13117.45 272
13118.53 262
13119.61 283
13120.69 287
13121.77 310
13122.85 254
13123.94 254
13125.02 272
13126.10 298
13127.18 283
13128.26 298
13129.34 261
13130.43 290
13131.51 292
13132.59 272
13133.67 305
13134.75 311
13135.84 280
13136.92 284
13138.00 271
13139.08 268
13140.17 253
13141.25 267
13142.33 305
13143.41 250
13144.49 290
13145.58 298
13146.66 286
13147.74 276
13148.83 269
13149.91 272
13150.99 306
13152.07 304
13153.16 303
13154.24 292
13155.32 302
13156.41 270
13157.49 285
13158.57 294
13159.65 257
13160.74 297
13161.82 285
13162.90 282
13163.99 279
13165.07 268
13166.15 305
13167.24 281
13168.32 267
13169.40 313
13170.49 276
13171.57 291
13172.66 275
13173.74 262
13174.82 276
13175.91 302
13176.99 286
13178.07 265
13179.16 291
13180.24 296
13181.33 290
13182.41 263
13183.49 299
13184.58 266
13185.66 297
13186.75 287
13187.83 256
13188.91 280
13190.00 257
13191.08 285
13192.17 278
13193.25 261
13194.34 247
13195.42 258
13196.51 257
13197.59 293
13198.68 278
13199.76 260
13200.85 246
13201.93 261
13203.02 265
13204.10 264
13205.19 285
13206.27 279
13207.36 264
13208.44 264
13209.53 306
13210.61 271
13211.70 266
13212.78 269
13213.87 252
13214.95 234
13216.04 265
13217.12 270
13218.21 270
13219.29 263
13220.38 286
13221.47 287
13222.55 277
13223.64 262
13224.72 269
13225.81 299
13226.89 281
13227.98 277
13229.07 259
13230.15 256
13231.24 276
13232.32 279
13233.41 298
13234.50 284
13235.58 256
13236.67 266
13237.76 289
13238.84 306
13239.93 256
13241.01 257
13242.10 295
13243.19 315
13244.27 273
13245.36 240
13246.45 262
13247.53 276
13248.62 278
13249.71 285
13250.79 286
13251.88 289
13252.97 292
13254.06 271
13255.14 268
13256.23 256
13257.32 256
13258.40 264
13259.49 249
13260.58 285
13261.67 287
13262.75 260
13263.84 256
13264.93 268
13266.02 275
13267.10 299
13268.19 279
13269.28 275
13270.37 258
13271.45 282
13272.54 284
13273.63 268
13274.72 290
13275.80 319
13276.89 286
13277.98 276
13279.07 292
13280.16 316
13281.24 258
13282.33 303
13283.42 277
13284.51 298
13285.60 312
13286.69 265
13287.77 276
13288.86 285
13289.95 318
13291.04 286
13292.13 295
13293.22 313
13294.31 298
13295.39 300
13296.48 331
13297.57 294
13298.66 255
13299.75 290
13300.84 292
13301.93 300
13303.02 288
13304.11 317
13305.19 324
13306.28 273
13307.37 315
13308.46 286
13309.55 274
13310.64 302
13311.73 323
13312.82 287
13313.91 306
13315.00 268
13316.09 316
13317.18 273
13318.27 292
13319.36 293
13320.45 252
13321.54 305
13322.63 277
13323.72 293
13324.81 286
13325.90 302
13326.99 295
13328.08 304
13329.17 319
13330.26 287
13331.35 307
13332.44 280
13333.53 347
13334.62 307
13335.71 273
13336.80 300
13337.89 320
13338.98 279
13340.07 272
13341.16 297
13342.25 316
13343.34 302
13344.43 321
13345.52 266
13346.61 293
13347.70 300
13348.79 311
13349.89 307
13350.98 288
13352.07 300
13353.16 333
13354.25 307
13355.34 269
13356.43 263
13357.52 284
13358.61 275
13359.71 299
13360.80 283
13361.89 280
13362.98 259
13364.07 304
13365.16 316
13366.26 287
13367.35 330
13368.44 320
13369.53 292
13370.62 298
13371.71 295
13372.81 316
13373.90 326
13374.99 310
13376.08 313
13377.17 298
13378.27 316
13379.36 305
13380.45 295
13381.54 304
13382.63 320
13383.73 280
13384.82 269
13385.91 270
13387.00 251
13388.10 293
13389.19 273
13390.28 281
13391.37 263
13392.47 269
13393.56 278
13394.65 268
13395.75 264
13396.84 264
13397.93 248
13399.02 257
13400.12 261
13401.21 245
13402.30 252
13403.40 259
13404.49 242
13405.58 269
13406.68 271
13407.77 281
13408.86 255
13409.96 290
13411.05 270
13412.14 251
13413.24 260
13414.33 256
13415.42 288
13416.52 275
13417.61 274
13418.70 262
13419.80 267
13420.89 228
13421.99 289
13423.08 288
13424.17 248
13425.27 261
13426.36 244
13427.46 289
13428.55 271
13429.64 282
13430.74 293
13431.83 275
13432.93 283
13434.02 251
13435.12 236
13436.21 251
13437.30 280
13438.40 307
13439.49 250
13440.59 279
13441.68 244
13442.78 286
13443.87 283
13444.97 258
13446.06 255
13447.16 279
13448.25 279
13449.35 266
13450.44 271
13451.54 252
13452.63 281
13453.73 281
13454.82 273
13455.92 281
13457.01 283
13458.11 307
13459.20 263
13460.30 261
13461.39 263
13462.49 272
13463.59 267
13464.68 220
13465.78 262
13466.87 298
13467.97 258
13469.06 292
13470.16 248
13471.26 260
13472.35 277
13473.45 294
13474.54 289
13475.64 304
13476.74 283
13477.83 243
13478.93 257
13480.03 281
13481.12 280
13482.22 316
13483.31 282
13484.41 278
13485.51 271
13486.60 257
13487.70 248
13488.80 274
13489.89 273
13490.99 247
13492.09 274
13493.18 275
13494.28 271
13495.38 283
13496.47 288
13497.57 268
13498.67 276
13499.77 291
13500.86 256
13501.96 240
13503.06 272
13504.15 266
13505.25 271
13506.35 245
13507.45 266
13508.54 274
13509.64 276
13510.74 249
13511.84 245
13512.93 247
13514.03 253
13515.13 258
13516.23 286
13517.32 250
13518.42 256
13519.52 260
13520.62 265
13521.72 252
13522.81 256
13523.91 253
13525.01 248
13526.11 242
13527.21 261
13528.30 267
13529.40 276
13530.50 245
13531.60 244
13532.70 286
13533.80 218
13534.89 253
13535.99 259
13537.09 264
13538.19 234
13539.29 251
13540.39 237
13541.49 261
13542.58 255
13543.68 259
13544.78 265
13545.88 236
13546.98 242
13548.08 251
13549.18 246
13550.28 257
13551.38 258
13552.48 235
13553.58 267
13554.67 241
13555.77 237
13556.87 236
13557.97 255
13559.07 272
13560.17 263
13561.27 230
13562.37 264
13563.47 283
13564.57 256
13565.67 247
13566.77 247
13567.87 255
13568.97 241
13570.07 248
13571.17 258
13572.27 281
13573.37 254
13574.47 249
13575.57 266
13576.67 252
13577.77 247
13578.87 279
13579.97 244
13581.07 255
13582.17 264
13583.27 260
13584.37 253
13585.47 238
13586.57 266
13587.67 219
13588.77 237
13589.88 270
13590.98 249
13592.08 234
13593.18 277
13594.28 258
13595.38 238
13596.48 284
13597.58 267
13598.68 275
13599.78 234
13600.88 250
13601.99 247
13603.09 250
13604.19 246
13605.29 284
13606.39 253
13607.49 247
13608.59 243
13609.70 252
13610.80 281
13611.90 258
13613.00 240
13614.10 230
13615.20 259
13616.31 237
13617.41 256
13618.51 228
13619.61 239
13620.71 230
13621.82 233
13622.92 209
13624.02 236
13625.12 240
13626.22 252
13627.33 228
13628.43 217
13629.53 231
13630.63 233
13631.74 254
13632.84 260
13633.94 231
13635.04 252
13636.15 266
13637.25 218
13638.35 270
13639.45 260
13640.56 256
13641.66 234
13642.76 256
13643.87 248
13644.97 218
13646.07 224
13647.17 261
13648.28 274
13649.38 270
13650.48 237
13651.59 245
13652.69 248
13653.79 251
13654.90 228
13656.00 263
13657.10 265
13658.21 257
13659.31 246
13660.41 229
13661.52 230
13662.62 235
13663.72 243
13664.83 248
13665.93 219
13667.04 224
13668.14 254
13669.24 273
13670.35 223
13671.45 218
13672.56 252
13673.66 231
13674.76 247
13675.87 250
13676.97 269
13678.08 247
13679.18 263
13680.29 225
13681.39 238
13682.49 241
13683.60 278
13684.70 267
13685.81 250
13686.91 245
13688.02 236
13689.12 257
13690.23 237
13691.33 232
13692.44 237
13693.54 230
13694.65 244
13695.75 203
13696.86 240
13697.96 223
13699.07 233
13700.17 251
13701.28 245
13702.38 224
13703.49 215
13704.59 235
13705.70 235
13706.80 244
13707.91 256
13709.02 260
13710.12 241
13711.23 244
13712.33 233
13713.44 250
13714.54 258
13715.65 225
13716.76 223
13717.86 253
13718.97 252
13720.07 259
13721.18 258
13722.29 264
13723.39 223
13724.50 218
13725.60 247
13726.71 254
13727.82 248
13728.92 249
13730.03 253
13731.14 275
13732.24 241
13733.35 247
13734.46 258
13735.56 237
13736.67 218
13737.78 288
13738.88 263
13739.99 246
13741.10 259
13742.20 225
13743.31 228
13744.42 234
13745.52 270
13746.63 243
13747.74 244
13748.84 228
13749.95 263
13751.06 234
13752.17 255
13753.27 256
13754.38 260
13755.49 232
13756.60 251
13757.70 246
13758.81 267
13759.92 277
13761.03 238
13762.13 249
13763.24 276
13764.35 278
13765.46 269
13766.57 288
13767.67 263
13768.78 283
13769.89 259
13771.00 277
13772.11 284
13773.21 251
13774.32 269
13775.43 269
13776.54 289
13777.65 253
13778.75 236
13779.86 265
13780.97 259
13782.08 243
13783.19 319
13784.30 248
13785.41 252
13786.51 261
13787.62 259
13788.73 220
13789.84 246
13790.95 240
13792.06 266
13793.17 233
13794.28 271
13795.39 245
13796.49 245
13797.60 228
13798.71 219
13799.82 235
13800.93 247
13802.04 265
13803.15 230
13804.26 242
13805.37 247
13806.48 254
13807.59 240
13808.70 241
13809.81 257
13810.92 266
13812.03 276
13813.14 260
13814.25 246
13815.36 237
13816.47 266
13817.58 254
13818.69 248
13819.80 250
13820.91 259
13822.02 274
13823.13 254
13824.24 243
13825.35 242
13826.46 244
13827.57 267
13828.68 255
13829.79 240
13830.90 245
13832.01 226
13833.12 243
13834.23 241
13835.34 274
13836.45 265
13837.56 266
13838.67 264
13839.78 222
13840.89 226
13842.01 272
13843.12 259
13844.23 253
13845.34 232
13846.45 216
13847.56 238
13848.67 281
13849.78 291
13850.89 242
13852.01 254
13853.12 257
13854.23 268
13855.34 270
13856.45 244
13857.56 223
13858.67 256
13859.79 248
13860.90 229
13862.01 245
13863.12 257
13864.23 310
13865.34 252
13866.46 216
13867.57 260
13868.68 273
13869.79 264
13870.90 226
13872.02 245
13873.13 267
13874.24 238
13875.35 270
13876.47 234
13877.58 234
13878.69 265
13879.80 261
13880.92 261
13882.03 247
13883.14 256
13884.25 219
13885.37 247
13886.48 235
13887.59 212
13888.70 255
13889.82 287
13890.93 270
13892.04 258
13893.16 246
13894.27 268
13895.38 305
13896.49 262
13897.61 272
13898.72 235
13899.83 265
13900.95 263
13902.06 262
13903.17 254
13904.29 256
13905.40 255
13906.51 243
13907.63 239
13908.74 264
13909.85 252
13910.97 260
13912.08 259
13913.20 229
13914.31 245
13915.42 225
13916.54 244
13917.65 252
13918.77 235
13919.88 219
13920.99 235
13922.11 241
13923.22 257
13924.34 281
13925.45 264
13926.56 237
13927.68 228
13928.79 221
13929.91 246
13931.02 248
13932.14 251
13933.25 252
13934.37 258
13935.48 263
13936.60 239
13937.71 253
13938.83 259
13939.94 241
13941.05 270
13942.17 269
13943.28 226
13944.40 248
13945.51 236
13946.63 232
13947.75 241
13948.86 230
13949.98 253
13951.09 245
13952.21 242
13953.32 208
13954.44 226
13955.55 254
13956.67 242
13957.78 242
13958.90 242
13960.01 237
13961.13 251
13962.25 249
13963.36 231
13964.48 233
13965.59 238
13966.71 253
13967.83 254
13968.94 233
13970.06 222
13971.17 283
13972.29 229
13973.41 243
13974.52 209
13975.64 262
13976.75 242
13977.87 217
13978.99 221
13980.10 202
13981.22 222
13982.34 239
13983.45 269
13984.57 241
13985.69 204
13986.80 241
13987.92 236
13989.04 245
13990.15 253
13991.27 223
13992.39 233
13993.50 238
13994.62 248
13995.74 254
13996.86 205
13997.97 237
13999.09 267
14000.21 247
14001.33 231
14002.44 222
14003.56 247
14004.68 269
14005.79 236
14006.91 252
14008.03 245
14009.15 261
14010.27 252
14011.38 230
14012.50 232
14013.62 257
14014.74 262
14015.85 248
14016.97 241
14018.09 239
14019.21 257
14020.33 262
14021.44 235
14022.56 220
14023.68 228
14024.80 236
14025.92 242
14027.04 243
14028.15 228
14029.27 216
14030.39 276
14031.51 267
14032.63 217
14033.75 251
14034.86 249
14035.98 255
14037.10 261
14038.22 214
14039.34 230
14040.46 244
14041.58 233
14042.70 258
14043.82 226
14044.93 246
14046.05 285
14047.17 243
14048.29 229
14049.41 216
14050.53 247
14051.65 249
14052.77 249
14053.89 234
14055.01 221
14056.13 239
14057.25 254
14058.37 255
14059.49 236
14060.61 252
14061.73 269
14062.85 271
14063.97 252
14065.09 255
14066.20 242
14067.32 269
14068.44 268
14069.56 243
14070.68 216
14071.81 268
14072.93 284
14074.05 285
14075.17 231
14076.29 247
14077.41 245
14078.53 253
14079.65 265
14080.77 299
14081.89 283
14083.01 289
14084.13 254
14085.25 237
14086.37 258
14087.49 265
14088.61 287
14089.73 270
14090.85 253
14091.97 245
14093.10 247
14094.22 267
14095.34 256
14096.46 263
14097.58 260
14098.70 284
14099.82 272
14100.94 278
14102.07 274
14103.19 277
14104.31 266
14105.43 292
14106.55 270
14107.67 282
14108.79 243
14109.92 242
14111.04 229
14112.16 271
14113.28 244
14114.40 242
14115.52 236
14116.65 243
14117.77 253
14118.89 237
14120.01 235
14121.13 253
14122.26 278
14123.38 249
14124.50 240
14125.62 252
14126.75 252
14127.87 234
14128.99 232
14130.11 240
14131.24 235
14132.36 252
14133.48 240
14134.60 240
14135.73 259
14136.85 223
14137.97 251
14139.09 239
14140.22 237
14141.34 225
14142.46 239
14143.59 244
14144.71 232
14145.83 214
14146.95 216
14148.08 231
14149.20 221
14150.32 209
14151.45 223
14152.57 229
14153.69 242
14154.82 247
14155.94 257
14157.06 242
14158.19 256
14159.31 229
14160.44 266
14161.56 256
14162.68 249
14163.81 214
14164.93 246
14166.05 231
14167.18 241
14168.30 212
14169.43 200
14170.55 213
14171.67 256
14172.80 264
14173.92 230
14175.05 223
14176.17 211
14177.30 224
14178.42 208
14179.54 208
14180.67 213
14181.79 272
14182.92 240
14184.04 202
14185.17 209
14186.29 247
14187.42 246
14188.54 253
14189.67 245
14190.79 230
14191.92 247
14193.04 234
14194.17 221
14195.29 254
14196.42 254
14197.54 225
14198.67 208
14199.79 201
14200.92 230
14202.04 244
14203.17 243
14204.29 214
14205.42 213
14206.54 244
14207.67 246
14208.79 234
14209.92 220
14211.05 202
14212.17 240
14213.30 236
14214.42 245
14215.55 232
14216.67 219
14217.80 225
14218.93 238
14220.05 230
14221.18 225
14222.30 221
14223.43 266
14224.56 219
14225.68 231
14226.81 204
14227.94 219
14229.06 230
14230.19 214
14231.32 196
14232.44 215
14233.57 233
14234.70 216
14235.82 215
14236.95 231
14238.08 236
14239.20 211
14240.33 221
14241.46 220
14242.58 225
14243.71 243
14244.84 252
14245.96 217
14247.09 197
14248.22 239
14249.34 237
14250.47 236
14251.60 202
14252.73 207
14253.85 230
14254.98 236
14256.11 250
14257.24 222
14258.36 205
14259.49 232
14260.62 224
14261.75 227
14262.87 222
14264.00 237
14265.13 211
14266.26 201
14267.39 200
14268.51 233
14269.64 234
14270.77 210
14271.90 199
14273.03 228
14274.15 234
14275.28 230
14276.41 237
14277.54 208
14278.67 205
14279.80 206
14280.92 202
14282.05 214
14283.18 181
14284.31 201
14285.44 193
14286.57 197
14287.70 196
14288.82 206
14289.95 212
14291.08 221
14292.21 226
14293.34 209
14294.47 200
14295.60 211
14296.73 192
14297.86 192
14298.99 224
14300.11 220
14301.24 197
14302.37 235
14303.50 219
14304.63 192
14305.76 214
14306.89 180
14308.02 192
14309.15 203
14310.28 250
14311.41 204
14312.54 192
14313.67 205
14314.80 200
14315.93 200
14317.06 218
14318.19 192
14319.32 228
14320.45 226
14321.58 240
14322.71 200
14323.84 229
14324.97 224
14326.10 196
14327.23 194
14328.36 209
14329.49 209
14330.62 252
14331.75 204
14332.88 214
14334.01 208
14335.14 199
14336.27 220
14337.40 209
14338.53 220
14339.66 218
14340.79 209
14341.93 190
14343.06 188
14344.19 193
14345.32 194
14346.45 200
14347.58 207
14348.71 204
14349.84 222
14350.97 205
14352.11 195
14353.24 214
14354.37 198
14355.50 172
14356.63 207
14357.76 195
14358.89 207
14360.03 208
14361.16 191
14362.29 179
14363.42 198
14364.55 238
14365.68 216
14366.82 209
14367.95 214
14369.08 193
14370.21 200
14371.34 201
14372.48 186
14373.61 195
14374.74 194
14375.87 204
14377.00 203
14378.14 232
14379.27 191
14380.40 198
14381.53 177
14382.67 193
14383.80 186
14384.93 211
14386.06 203
14387.20 189
14388.33 208
14389.46 208
14390.59 247
14391.73 226
14392.86 211
14393.99 237
14395.13 194
14396.26 208
14397.39 236
14398.53 207
14399.66 193
14400.79 211
14401.92 199
14403.06 201
14404.19 199
14405.32 194
14406.46 194
14407.59 197
14408.72 193
14409.86 206
14410.99 226
14412.13 225
14413.26 214
14414.39 178
14415.53 206
14416.66 243
14417.79 245
14418.93 219
14420.06 203
14421.20 212
14422.33 205
14423.46 206
14424.60 197
14425.73 223
14426.87 240
14428.00 211
14429.14 216
14430.27 218
14431.40 217
14432.54 198
14433.67 222
14434.81 248
14435.94 199
14437.08 233
14438.21 219
14439.35 217
14440.48 193
14441.62 223
14442.75 224
14443.88 203
14445.02 212
14446.15 232
14447.29 216
14448.42 203
14449.56 199
14450.70 192
14451.83 230
14452.97 222
14454.10 197
14455.24 195
14456.37 209
14457.51 230
14458.64 261
14459.78 252
14460.91 252
14462.05 226
14463.18 237
14464.32 228
14465.46 214
14466.59 203
14467.73 231
14468.86 245
14470.00 251
14471.14 227
14472.27 235
14473.41 217
14474.54 197
14475.68 253
14476.82 223
14477.95 226
14479.09 214
14480.22 241
14481.36 237
14482.50 253
14483.63 230
14484.77 238
14485.91 221
14487.04 210
14488.18 239
14489.32 214
14490.45 232
14491.59 209
14492.73 216
14493.86 215
14495.00 197
14496.14 185
14497.27 225
14498.41 227
14499.55 203
14500.69 192
14501.82 205
14502.96 197
14504.10 203
14505.23 217
14506.37 225
14507.51 200
14508.65 235
14509.78 248
14510.92 221
14512.06 196
14513.20 213
14514.33 229
14515.47 205
14516.61 192
14517.75 190
14518.89 225
14520.02 206
14521.16 187
14522.30 196
14523.44 194
14524.57 214
14525.71 195
14526.85 216
14527.99 173
14529.13 187
14530.27 197
14531.40 231
14532.54 213
14533.68 173
14534.82 188
14535.96 211
14537.10 211
14538.23 208
14539.37 197
14540.51 226
14541.65 201
14542.79 173
14543.93 193
14545.07 203
14546.21 196
14547.35 204
14548.48 211
14549.62 209
14550.76 202
14551.90 190
14553.04 205
14554.18 235
14555.32 238
14556.46 207
14557.60 223
14558.74 215
14559.88 216
14561.02 215
14562.16 229
14563.30 214
14564.43 222
14565.57 230
14566.71 207
14567.85 206
14568.99 203
14570.13 206
14571.27 208
14572.41 208
14573.55 177
14574.69 202
14575.83 207
14576.97 227
14578.11 208
14579.25 204
14580.39 236
14581.53 206
14582.67 224
14583.81 219
14584.96 186
14586.10 203
14587.24 220
14588.38 184
14589.52 225
14590.66 229
14591.80 222
14592.94 221
14594.08 184
14595.22 210
14596.36 207
14597.50 228
14598.64 203
14599.78 212
14600.93 195
14602.07 236
14603.21 224
14604.35 207
14605.49 209
14606.63 208
14607.77 228
14608.91 232
14610.06 187
14611.20 179
14612.34 214
14613.48 205
14614.62 215
14615.76 213
14616.91 197
14618.05 219
14619.19 228
14620.33 201
14621.47 224
14622.61 211
14623.76 233
14624.90 227
14626.04 227
14627.18 228
14628.32 230
14629.47 246
14630.61 226
14631.75 218
14632.89 233
14634.04 216
14635.18 216
14636.32 254
14637.46 213
14638.61 194
14639.75 223
14640.89 235
14642.03 226
14643.18 193
14644.32 225
14645.46 220
14646.60 232
14647.75 220
14648.89 200
14650.03 213
14651.18 222
14652.32 211
14653.46 219
14654.61 191
14655.75 193
14656.89 207
14658.03 203
14659.18 190
14660.32 204
14661.46 216
14662.61 181
14663.75 205
14664.90 206
14666.04 178
14667.18 185
14668.33 225
14669.47 186
14670.61 204
14671.76 166
14672.90 197
14674.05 205
14675.19 184
14676.33 192
14677.48 210
14678.62 213
14679.77 201
14680.91 233
14682.05 210
14683.20 190
14684.34 225
14685.49 214
14686.63 199
14687.78 201
14688.92 180
14690.06 219
14691.21 195
14692.35 187
14693.50 199
14694.64 217
14695.79 194
14696.93 175
14698.08 193
14699.22 215
14700.37 195
14701.51 203
14702.66 188
14703.80 193
14704.95 213
14706.09 201
14707.24 188
14708.38 184
14709.53 180
14710.67 194
14711.82 205
14712.96 193
14714.11 174
14715.26 178
14716.40 201
14717.55 175
14718.69 188
14719.84 171
14720.98 219
14722.13 201
14723.28 197
14724.42 222
14725.57 196
14726.71 208
14727.86 181
14729.01 180
14730.15 199
14731.30 197
14732.44 204
14733.59 178
14734.74 189
14735.88 260
14737.03 215
14738.18 198
14739.32 196
14740.47 182
14741.61 245
14742.76 196
14743.91 176
14745.05 205
14746.20 178
14747.35 211
14748.49 203
14749.64 194
14750.79 197
14751.94 199
14753.08 195
14754.23 154
14755.38 154
14756.52 158
14757.67 193
14758.82 184
14759.97 180
14761.11 189
14762.26 217
14763.41 206
14764.55 188
14765.70 173
14766.85 191
14768.00 207
14769.15 217
14770.29 189
14771.44 176
14772.59 193
14773.74 217
14774.88 228
14776.03 176
14777.18 193
14778.33 204
14779.48 204
14780.62 192
14781.77 182
14782.92 184
14784.07 196
14785.22 187
14786.36 204
14787.51 183
14788.66 172
14789.81 193
14790.96 183
14792.11 196
14793.26 193
14794.40 230
14795.55 190
14796.70 192
14797.85 181
14799.00 172
14800.15 208
14801.30 175
14802.45 193
14803.59 171
14804.74 161
14805.89 186
14807.04 176
14808.19 172
14809.34 183
14810.49 182
14811.64 209
14812.79 165
14813.94 152
14815.09 161
14816.24 200
14817.39 198
14818.53 176
14819.68 186
14820.83 201
14821.98 202
14823.13 171
14824.28 149
14825.43 187
14826.58 193
14827.73 188
14828.88 188
14830.03 173
14831.18 185
14832.33 190
14833.48 191
14834.63 187
14835.78 176
14836.93 177
14838.08 194
14839.23 210
14840.38 188
14841.53 177
14842.69 179
14843.84 173
14844.99 156
14846.14 168
14847.29 176
14848.44 184
14849.59 170
14850.74 179
14851.89 153
14853.04 163
14854.19 187
14855.34 185
14856.49 158
14857.65 159
14858.80 151
14859.95 192
14861.10 169
14862.25 167
14863.40 171
14864.55 168
14865.70 177
14866.86 192
14868.01 158
14869.16 168
14870.31 164
14871.46 175
14872.61 173
14873.77 172
14874.92 197
14876.07 192
14877.22 178
14878.37 180
14879.52 177
14880.68 193
14881.83 177
14882.98 185
14884.13 186
14885.28 197
14886.44 178
14887.59 190
14888.74 181
14889.89 178
14891.05 170
14892.20 202
14893.35 207
14894.50 189
14895.66 183
14896.81 193
14897.96 171
14899.11 172
14900.27 182
14901.42 171
14902.57 168
14903.72 206
14904.88 202
14906.03 186
14907.18 184
14908.34 166
14909.49 202
14910.64 164
14911.80 161
14912.95 187
14914.10 187
14915.26 222
14916.41 191
14917.56 194
14918.72 205
14919.87 183
14921.02 169
14922.18 178
14923.33 195
14924.48 162
14925.64 165
14926.79 205
14927.94 179
14929.10 203
14930.25 206
14931.41 197
14932.56 203
14933.71 171
14934.87 202
14936.02 195
14937.18 184
14938.33 194
14939.48 202
14940.64 210
14941.79 165
14942.95 186
14944.10 201
14945.26 199
14946.41 204
14947.57 190
14948.72 182
14949.87 170
14951.03 193
14952.18 190
14953.34 169
14954.49 179
14955.65 191
14956.80 171
14957.96 165
14959.11 168
14960.27 175
14961.42 194
14962.58 187
14963.73 198
14964.89 197
14966.04 182
14967.20 181
14968.36 198
14969.51 168
14970.67 185
14971.82 196
14972.98 191
14974.13 190
14975.29 181
14976.44 181
14977.60 179
14978.76 171
14979.91 158
14981.07 177
14982.22 175
14983.38 170
14984.53 181
14985.69 193
14986.85 189
14988.00 178
14989.16 168
14990.32 179
14991.47 186
14992.63 179
14993.78 184
14994.94 157
14996.10 191
14997.25 196
14998.41 179
14999.57 189
15000.72 164
15001.88 158
15003.04 148
15004.19 167
15005.35 165
15006.51 173
15007.66 162
15008.82 154
15009.98 170
15011.13 161
15012.29 167
15013.45 170
15014.61 171
15015.76 157
15016.92 178
15018.08 187
15019.23 179
15020.39 180
15021.55 167
15022.71 152
15023.86 162
15025.02 136
15026.18 146
15027.34 154
15028.49 164
15029.65 159
15030.81 177
15031.97 142
15033.13 172
15034.28 145
15035.44 187
15036.60 175
15037.76 171
15038.92 142
15040.07 151
15041.23 196
15042.39 205
15043.55 186
15044.71 177
15045.87 157
15047.02 162
15048.18 180
15049.34 152
15050.50 148
15051.66 179
15052.82 217
15053.98 161
15055.13 157
15056.29 145
15057.45 157
15058.61 178
15059.77 149
15060.93 153
15062.09 155
15063.25 149
15064.40 176
15065.56 198
15066.72 167
15067.88 175
15069.04 176
15070.20 163
15071.36 144
15072.52 151
15073.68 112
15074.84 172
15076.00 166
15077.16 158
15078.32 168
15079.48 145
15080.64 150
15081.80 144
15082.96 192
15084.12 166
15085.28 166
15086.44 183
15087.60 162
15088.76 187
15089.92 156
15091.08 183
15092.24 175
15093.40 160
15094.56 142
15095.72 152
15096.88 164
15098.04 176
15099.20 152
15100.36 159
15101.52 166
15102.68 152
15103.84 129
15105.00 144
15106.16 178
15107.32 160
15108.48 141
15109.64 154
15110.80 159
15111.96 168
15113.13 149
15114.29 173
15115.45 164
15116.61 183
15117.77 181
15118.93 194
15120.09 172
15121.25 149
15122.42 161
15123.58 184
15124.74 163
15125.90 159
15127.06 137
15128.22 140
15129.38 161
15130.55 159
15131.71 150
15132.87 156
15134.03 165
15135.19 157
15136.35 139
15137.52 156
15138.68 172
15139.84 167
15141.00 170
15142.16 169
15143.33 145
15144.49 157
15145.65 162
15146.81 186
15147.97 190
15149.14 180
15150.30 172
15151.46 160
15152.62 174
15153.79 155
15154.95 153
15156.11 154
15157.27 153
15158.44 152
15159.60 154
15160.76 173
15161.93 152
15163.09 154
15164.25 186
15165.41 170
15166.58 164
15167.74 169
15168.90 182
15170.07 174
15171.23 152
15172.39 145
15173.56 131
15174.72 169
15175.88 163
15177.05 161
15178.21 162
15179.37 165
15180.54 183
15181.70 175
15182.86 197
15184.03 154
15185.19 188
15186.36 161
15187.52 163
15188.68 175
15189.85 158
15191.01 170
15192.17 172
15193.34 178
15194.50 148
15195.67 171
15196.83 166
15198.00 155
15199.16 161
15200.32 171
15201.49 180
15202.65 186
15203.82 162
15204.98 193
15206.15 151
15207.31 144
15208.48 164
15209.64 172
15210.80 144
15211.97 161
15213.13 159
15214.30 162
15215.46 147
15216.63 157
15217.79 154
15218.96 169
15220.12 171
15221.29 174
15222.45 174
15223.62 142
15224.78 163
15225.95 163
15227.11 169
15228.28 153
15229.45 146
15230.61 166
15231.78 147
15232.94 195
15234.11 185
15235.27 184
15236.44 156
15237.60 184
15238.77 164
15239.94 188
15241.10 175
15242.27 146
15243.43 142
15244.60 155
15245.77 183
15246.93 179
15248.10 165
15249.26 163
15250.43 153
15251.60 177
15252.76 159
15253.93 177
15255.10 166
15256.26 160
15257.43 147
15258.60 170
15259.76 150
15260.93 151
15262.10 169
15263.26 184
15264.43 166
15265.60 167
15266.76 160
15267.93 178
15269.10 180
15270.26 155
15271.43 151
15272.60 170
15273.76 168
15274.93 178
15276.10 158
15277.27 146
15278.43 137
15279.60 158
15280.77 155
15281.94 148
15283.10 141
15284.27 160
15285.44 158
15286.61 166
15287.77 170
15288.94 169
15290.11 154
15291.28 143
15292.44 168
15293.61 173
15294.78 153
15295.95 165
15297.12 148
15298.28 157
15299.45 174
15300.62 161
15301.79 161
15302.96 153
15304.12 164
15305.29 160
15306.46 159
15307.63 189
15308.80 152
15309.97 151
15311.14 157
15312.30 157
15313.47 146
15314.64 162
15315.81 162
15316.98 173
15318.15 173
15319.32 194
15320.49 174
15321.65 152
15322.82 154
15323.99 164
15325.16 156
15326.33 162
15327.50 139
15328.67 167
15329.84 145
15331.01 153
15332.18 160
15333.35 155
15334.52 170
15335.69 151
15336.85 177
15338.02 147
15339.19 161
15340.36 165
15341.53 138
15342.70 152
15343.87 183
15345.04 157
15346.21 158
15347.38 152
15348.55 132
15349.72 164
15350.89 174
15352.06 153
15353.23 133
15354.40 155
15355.57 157
15356.74 160
15357.91 142
15359.08 165
15360.25 158
15361.43 153
15362.60 159
15363.77 154
15364.94 133
15366.11 122
15367.28 163
15368.45 147
15369.62 149
15370.79 170
15371.96 173
15373.13 160
15374.30 134
15375.47 169
15376.65 157
15377.82 179
15378.99 177
15380.16 173
15381.33 170
15382.50 166
15383.67 187
15384.84 155
15386.02 158
15387.19 169
15388.36 180
15389.53 166
15390.70 170
15391.87 149
15393.04 177
15394.22 146
15395.39 141
15396.56 145
15397.73 129
15398.90 133
15400.08 153
15401.25 159
15402.42 143
15403.59 165
15404.76 144
15405.94 167
15407.11 176
15408.28 140
15409.45 164
15410.63 144
15411.80 155
15412.97 159
15414.14 157
15415.31 178
15416.49 173
15417.66 157
15418.83 124
15420.01 139
15421.18 164
15422.35 160
15423.52 141
15424.70 155
15425.87 156
15427.04 154
15428.22 172
15429.39 164
15430.56 144
15431.73 156
15432.91 175
15434.08 155
15435.25 138
15436.43 141
15437.60 199
15438.77 191
15439.95 169
15441.12 168
15442.30 180
15443.47 147
15444.64 183
15445.82 174
15446.99 156
15448.16 145
15449.34 147
15450.51 166
15451.69 147
15452.86 176
15454.03 170
15455.21 167
15456.38 165
15457.56 174
15458.73 160
15459.90 154
15461.08 185
15462.25 169
15463.43 176
15464.60 174
15465.78 157
15466.95 178
15468.12 190
15469.30 165
15470.47 168
15471.65 190
15472.82 199
15474.00 187
15475.17 149
15476.35 157
15477.52 182
15478.70 168
15479.87 161
15481.05 170
15482.22 204
15483.40 213
15484.57 172
15485.75 166
15486.92 177
15488.10 169
15489.27 155
15490.45 174
15491.62 141
15492.80 150
15493.98 185
15495.15 172
15496.33 147
15497.50 162
15498.68 157
15499.85 183
15501.03 184
15502.21 204
15503.38 163
15504.56 154
15505.73 184
15506.91 178
15508.09 154
15509.26 150
15510.44 174
15511.61 203
15512.79 189
15513.97 166
15515.14 149
15516.32 202
15517.50 176
15518.67 181
15519.85 193
15521.02 168
15522.20 180
15523.38 180
15524.55 157
15525.73 171
15526.91 173
15528.09 175
15529.26 165
15530.44 171
15531.62 164
15532.79 175
15533.97 165
15535.15 173
15536.32 177
15537.50 193
15538.68 173
15539.86 161
15541.03 184
15542.21 190
15543.39 181
15544.57 163
15545.74 174
15546.92 185
15548.10 172
15549.28 172
15550.45 177
15551.63 183
15552.81 162
15553.99 170
15555.16 186
15556.34 189
15557.52 169
15558.70 185
15559.88 193
15561.05 177
15562.23 195
15563.41 165
15564.59 162
15565.77 168
15566.95 176
15568.12 189
15569.30 182
15570.48 186
15571.66 203
15572.84 197
15574.02 182
15575.19 188
15576.37 204
15577.55 208
15578.73 223
15579.91 192
15581.09 181
15582.27 179
15583.45 177
15584.62 216
15585.80 244
15586.98 187
15588.16 178
15589.34 163
15590.52 188
15591.70 193
15592.88 180
15594.06 199
15595.24 197
15596.42 197
15597.60 167
15598.78 186
15599.96 196
15601.14 201
15602.31 179
15603.49 206
15604.67 206
15605.85 179
15607.03 183
15608.21 195
15609.39 207
15610.57 201
15611.75 219
15612.93 210
15614.11 205
15615.29 174
15616.47 189
15617.65 174
15618.83 199
15620.01 197
15621.19 178
15622.38 181
15623.56 201
15624.74 186
15625.92 181
15627.10 197
15628.28 196
15629.46 209
15630.64 197
15631.82 205
15633.00 193
15634.18 217
15635.36 199
15636.54 230
15637.72 197
15638.91 218
15640.09 226
15641.27 236
15642.45 203
15643.63 177
15644.81 208
15645.99 215
15647.17 189
15648.36 194
15649.54 215
15650.72 203
15651.90 225
15653.08 228
15654.26 228
15655.44 228
15656.63 219
15657.81 221
15658.99 223
15660.17 233
15661.35 225
15662.54 224
15663.72 215
15664.90 250
15666.08 229
15667.26 230
15668.45 212
15669.63 241
15670.81 224
15671.99 232
15673.17 224
15674.36 236
15675.54 227
15676.72 253
15677.90 233
15679.09 234
15680.27 198
15681.45 231
15682.63 252
15683.82 273
15685.00 271
15686.18 246
15687.37 240
15688.55 257
15689.73 257
15690.91 256
15692.10 268
15693.28 268
15694.46 253
15695.65 243
15696.83 289
15698.01 284
15699.20 284
15700.38 264
15701.56 252
15702.75 280
15703.93 265
15705.11 279
15706.30 257
15707.48 274
15708.66 288
15709.85 307
15711.03 280
15712.22 318
15713.40 296
15714.58 275
15715.77 319
15716.95 308
15718.14 323
15719.32 319
15720.50 299
15721.69 321
15722.87 293
15724.06 292
15725.24 305
15726.43 302
15727.61 316
15728.79 307
15729.98 308
15731.16 308
15732.35 273
15733.53 277
15734.72 242
15735.90 239
15737.09 258
15738.27 261
15739.46 253
15740.64 285
15741.83 278
15743.01 280
15744.20 259
15745.38 266
15746.57 247
15747.75 277
15748.94 286
15750.12 267
15751.31 281
15752.49 258
15753.68 240
15754.86 286
15756.05 291
15757.23 275
15758.42 269
15759.60 277
15760.79 289
15761.98 259
15763.16 260
15764.35 262
15765.53 294
15766.72 280
15767.90 261
15769.09 228
15770.28 251
15771.46 212
15772.65 225
15773.83 254
15775.02 221
15776.21 218
15777.39 220
15778.58 242
15779.77 232
15780.95 228
15782.14 253
15783.33 254
15784.51 227
15785.70 230
15786.89 247
15788.07 232
15789.26 240
15790.45 240
15791.63 219
15792.82 214
15794.01 193
15795.19 225
15796.38 232
15797.57 219
15798.75 238
15799.94 232
15801.13 220
15802.32 237
15803.50 239
15804.69 248
15805.88 232
15807.06 219
15808.25 211
15809.44 238
15810.63 233
15811.81 221
15813.00 239
15814.19 223
15815.38 217
15816.57 215
15817.75 217
15818.94 240
15820.13 229
15821.32 215
15822.50 217
15823.69 207
15824.88 222
15826.07 216
15827.26 193
15828.44 221
15829.63 218
15830.82 202
15832.01 210
15833.20 202
15834.39 239
15835.57 257
15836.76 237
15837.95 210
15839.14 214
15840.33 229
15841.52 249
15842.71 216
15843.90 218
15845.08 199
15846.27 203
15847.46 218
15848.65 237
15849.84 214
15851.03 209
15852.22 218
15853.41 220
15854.60 213
15855.79 206
15856.97 244
15858.16 201
15859.35 204
15860.54 197
15861.73 248
15862.92 222
15864.11 226
15865.30 195
15866.49 203
15867.68 203
15868.87 225
15870.06 188
15871.25 202
15872.44 186
15873.63 182
15874.82 197
15876.01 179
15877.20 202
15878.39 172
15879.58 203
15880.77 209
15881.96 190
15883.15 219
15884.34 200
15885.53 223
15886.72 199
15887.91 219
15889.10 200
15890.29 210
15891.48 204
15892.67 195
15893.86 203
15895.05 196
15896.24 199
15897.44 210
15898.63 230
15899.82 236
15901.01 213
15902.20 221
15903.39 194
15904.58 207
15905.77 204
15906.96 220
15908.15 201
15909.35 196
15910.54 195
15911.73 194
15912.92 207
15914.11 188
15915.30 196
15916.49 217
15917.69 203
15918.88 189
15920.07 199
15921.26 214
15922.45 197
15923.64 178
15924.84 211
15926.03 177
15927.22 181
15928.41 178
15929.60 203
15930.80 197
15931.99 162
15933.18 197
15934.37 209
15935.56 223
15936.76 195
15937.95 173
15939.14 174
15940.33 197
15941.53 204
15942.72 176
15943.91 191
15945.10 172
15946.30 191
15947.49 198
15948.68 185
15949.87 188
15951.07 196
15952.26 200
15953.45 208
15954.65 185
15955.84 192
15957.03 184
15958.22 213
15959.42 186
15960.61 174
15961.80 189
15963.00 183
15964.19 209
15965.38 183
15966.58 187
15967.77 164
15968.96 200
15970.16 194
15971.35 195
15972.54 147
15973.74 210
15974.93 183
15976.13 194
15977.32 146
15978.51 173
15979.71 189
15980.90 165
15982.09 178
15983.29 173
15984.48 168
15985.68 194
15986.87 168
15988.06 164
15989.26 167
15990.45 148
15991.65 178
15992.84 166
15994.04 159
15995.23 152
15996.43 179
15997.62 178
15998.81 164
16000.01 148
16001.20 164
16002.40 179
16003.59 191
16004.79 175
16005.98 174
16007.18 161
16008.37 150
16009.57 193
16010.76 167
16011.96 158
16013.15 159
16014.35 173
16015.54 150
16016.74 155
16017.93 150
16019.13 189
16020.32 180
16021.52 170
16022.72 158
16023.91 166
16025.11 168
16026.30 168
16027.50 154
16028.69 171
16029.89 165
16031.08 167
16032.28 179
16033.48 157
16034.67 166
16035.87 158
16037.06 169
16038.26 179
16039.46 184
16040.65 176
16041.85 155
16043.05 163
16044.24 158
16045.44 167
16046.63 165
16047.83 152
16049.03 164
16050.22 171
16051.42 137
16052.62 144
16053.81 162
16055.01 154
16056.21 144
16057.40 161
16058.60 160
16059.80 170
16060.99 167
16062.19 179
16063.39 162
16064.58 135
16065.78 165
16066.98 163
16068.18 163
16069.37 151
16070.57 165
16071.77 164
16072.97 179
16074.16 158
16075.36 161
16076.56 159
16077.76 173
16078.95 147
16080.15 166
16081.35 170
16082.55 152
16083.74 165
16084.94 152
16086.14 170
16087.34 148
16088.53 151
16089.73 149
16090.93 147
16092.13 158
16093.33 149
16094.53 158
16095.72 185
16096.92 176
16098.12 172
16099.32 138
16100.52 171
16101.72 161
16102.91 171
16104.11 163
16105.31 166
16106.51 184
16107.71 168
16108.91 154
16110.11 161
16111.30 157
16112.50 168
16113.70 158
16114.90 148
16116.10 149
16117.30 154
16118.50 152
16119.70 174
16120.90 164
16122.10 189
16123.29 158
16124.49 168
16125.69 157
16126.89 160
16128.09 180
16129.29 178
16130.49 176
16131.69 162
16132.89 155
16134.09 187
16135.29 170
16136.49 166
16137.69 162
16138.89 168
16140.09 183
16141.29 161
16142.49 167
16143.69 163
16144.89 155
16146.09 167
16147.29 168
16148.49 164
16149.69 146
16150.89 155
16152.09 160
16153.29 152
16154.49 181
16155.69 185
16156.89 161
16158.09 160
16159.29 172
16160.49 151
16161.69 142
16162.89 185
16164.09 166
16165.30 181
16166.50 155
16167.70 173
16168.90 151
16170.10 193
16171.30 160
16172.50 182
16173.70 144
16174.90 167
16176.10 154
16177.31 178
16178.51 178
16179.71 172
16180.91 199
16182.11 176
16183.31 167
16184.51 174
16185.72 177
16186.92 167
16188.12 169
16189.32 176
16190.52 179
16191.72 166
16192.93 181
16194.13 178
16195.33 184
16196.53 175
16197.73 171
16198.94 164
16200.14 166
16201.34 165
16202.54 148
16203.74 176
16204.95 164
16206.15 185
16207.35 184
16208.55 227
16209.76 186
16210.96 162
16212.16 183
16213.36 183
16214.57 184
16215.77 192
16216.97 235
16218.17 225
16219.38 185
16220.58 203
16221.78 202
16222.99 225
16224.19 200
16225.39 206
16226.59 206
16227.80 177
16229.00 203
16230.20 190
16231.41 184
16232.61 181
16233.81 204
16235.02 226
16236.22 200
16237.42 202
16238.63 203
16239.83 213
16241.04 191
16242.24 184
16243.44 202
16244.65 215
16245.85 198
16247.05 212
16248.26 211
16249.46 224
16250.67 210
16251.87 239
16253.07 209
16254.28 206
16255.48 227
16256.69 225
16257.89 228
16259.09 217
16260.30 235
16261.50 216
16262.71 236
16263.91 213
16265.12 237
16266.32 220
16267.53 233
16268.73 229
16269.94 212
16271.14 256
16272.34 218
16273.55 241
16274.75 246
16275.96 224
16277.16 230
16278.37 229
16279.57 203
16280.78 249
16281.98 237
16283.19 261
16284.39 267
16285.60 216
16286.81 215
16288.01 233
16289.22 216
16290.42 218
16291.63 261
16292.83 205
16294.04 220
16295.24 218
16296.45 248
16297.66 222
16298.86 247
16300.07 249
16301.27 279
16302.48 266
16303.68 286
16304.89 222
16306.10 241
16307.30 256
16308.51 263
16309.71 268
16310.92 246
16312.13 281
16313.33 256
16314.54 232
16315.75 216
16316.95 241
16318.16 264
16319.37 262
16320.57 202
16321.78 236
16322.99 216
16324.19 237
16325.40 231
16326.61 217
16327.81 187
16329.02 207
16330.23 205
16331.43 213
16332.64 197
16333.85 191
16335.05 222
16336.26 197
16337.47 200
16338.68 183
16339.88 218
16341.09 199
16342.30 204
16343.51 198
16344.71 195
16345.92 189
16347.13 188
16348.34 177
16349.54 168
16350.75 209
16351.96 187
16353.17 212
16354.37 197
16355.58 208
16356.79 220
16358.00 221
16359.21 188
16360.41 210
16361.62 204
16362.83 216
16364.04 187
16365.25 174
16366.45 200
16367.66 182
16368.87 210
16370.08 160
16371.29 166
16372.50 183
16373.71 174
16374.91 187
16376.12 193
16377.33 188
16378.54 186
16379.75 182
16380.96 195
16382.17 179
16383.38 167
16384.58 181
16385.79 188
16387.00 181
16388.21 166
16389.42 187
16390.63 169
16391.84 183
16393.05 183
16394.26 176
16395.47 172
16396.68 179
16397.89 156
16399.09 157
16400.30 154
16401.51 180
16402.72 178
16403.93 164
16405.14 171
16406.35 193
16407.56 198
16408.77 160
16409.98 180
16411.19 172
16412.40 198
16413.61 161
16414.82 181
16416.03 149
16417.24 180
16418.45 154
16419.66 162
16420.87 173
16422.08 193
16423.29 186
16424.50 168
16425.71 174
16426.92 150
16428.14 166
16429.35 171
16430.56 193
16431.77 161
16432.98 170
16434.19 165
16435.40 199
16436.61 193
16437.82 188
16439.03 161
16440.24 158
16441.45 154
16442.67 163
16443.88 146
16445.09 160
16446.30 159
16447.51 158
16448.72 186
16449.93 151
16451.14 186
16452.36 185
16453.57 177
16454.78 151
16455.99 171
16457.20 166
16458.41 167
16459.63 180
16460.84 152
16462.05 161
16463.26 158
16464.47 168
16465.68 149
16466.90 160
16468.11 139
16469.32 142
16470.53 153
16471.74 163
16472.96 134
16474.17 147
16475.38 167
16476.59 167
16477.81 158
16479.02 145
16480.23 180
16481.44 149
16482.66 172
16483.87 140
16485.08 163
16486.29 150
16487.51 136
16488.72 148
16489.93 156
16491.15 135
16492.36 149
16493.57 145
16494.78 163
16496.00 167
16497.21 175
16498.42 138
16499.64 130
16500.85 158
16502.06 141
16503.28 156
16504.49 162
16505.70 181
16506.92 151
16508.13 166
16509.34 144
16510.56 130
16511.77 129
16512.98 141
16514.20 167
16515.41 152
16516.63 156
16517.84 138
16519.05 140
16520.27 142
16521.48 141
16522.70 124
16523.91 143
16525.12 158
16526.34 149
16527.55 119
16528.77 158
16529.98 136
16531.20 144
16532.41 146
16533.62 132
16534.84 144
16536.05 150
16537.27 152
16538.48 122
16539.70 136
16540.91 138
16542.13 154
16543.34 154
16544.56 156
16545.77 148
16546.99 144
16548.20 139
16549.42 144
16550.63 151
16551.85 157
16553.06 151
16554.28 143
16555.49 148
16556.71 137
16557.92 177
16559.14 138
16560.35 160
16561.57 147
16562.78 139
16564.00 123
16565.21 136
16566.43 144
16567.65 142
16568.86 155
16570.08 125
16571.29 135
16572.51 142
16573.73 180
16574.94 144
16576.16 135
16577.37 134
16578.59 146
16579.81 121
16581.02 152
16582.24 126
16583.45 134
16584.67 157
16585.89 146
16587.10 161
16588.32 135
16589.54 123
16590.75 142
16591.97 139
16593.19 137
16594.40 146
16595.62 127
16596.84 157
16598.05 167
16599.27 132
16600.49 125
16601.70 144
16602.92 129
16604.14 115
16605.35 117
16606.57 133
16607.79 144
16609.01 142
16610.22 137
16611.44 148
16612.66 158
16613.88 147
16615.09 143
16616.31 129
16617.53 131
16618.75 120
16619.96 158
16621.18 173
16622.40 128
16623.62 139
16624.83 153
16626.05 155
16627.27 121
16628.49 132
16629.71 127
16630.92 137
16632.14 157
16633.36 122
16634.58 127
16635.80 136
16637.01 141
16638.23 131
16639.45 144
16640.67 124
16641.89 128
16643.11 156
16644.32 146
16645.54 142
16646.76 129
16647.98 125
16649.20 143
16650.42 130
16651.64 131
16652.86 121
16654.07 142
16655.29 143
16656.51 137
16657.73 117
16658.95 115
16660.17 137
16661.39 131
16662.61 137
16663.83 136
16665.05 152
16666.27 140
16667.48 141
16668.70 116
16669.92 124
16671.14 105
16672.36 129
16673.58 141
16674.80 133
16676.02 133
16677.24 148
16678.46 139
16679.68 137
16680.90 144
16682.12 133
16683.34 158
16684.56 142
16685.78 134
16687.00 140
16688.22 145
16689.44 139
16690.66 139
16691.88 124
16693.10 133
16694.32 138
16695.54 140
16696.76 156
16697.98 142
16699.20 143
16700.42 161
16701.64 150
16702.87 141
16704.09 142
16705.31 143
16706.53 149
16707.75 143
16708.97 127
16710.19 141
16711.41 151
16712.63 116
16713.85 133
16715.07 156
16716.30 150
16717.52 125
16718.74 127
16719.96 124
16721.18 126
16722.40 141
16723.62 129
16724.85 150
16726.07 130
16727.29 129
16728.51 139
16729.73 147
16730.95 123
16732.17 122
16733.40 138
16734.62 135
16735.84 143
16737.06 136
16738.28 138
16739.51 148
16740.73 136
16741.95 141
16743.17 130
16744.39 134
16745.62 144
16746.84 146
16748.06 149
16749.28 124
16750.51 155
16751.73 150
16752.95 150
16754.17 161
16755.40 165
16756.62 145
16757.84 137
16759.06 153
16760.29 156
16761.51 142
16762.73 142
16763.96 151
16765.18 141
16766.40 139
16767.62 142
16768.85 141
16770.07 152
16771.29 159
16772.52 146
16773.74 132
16774.96 144
16776.19 160
16777.41 147
16778.63 132
16779.86 129
16781.08 161
16782.30 156
16783.53 176
16784.75 139
16785.97 134
16787.20 141
16788.42 164
16789.65 163
16790.87 145
16792.09 150
16793.32 148
16794.54 138
16795.77 148
16796.99 177
16798.21 174
16799.44 147
16800.66 168
16801.89 145
16803.11 163
16804.34 131
16805.56 123
16806.78 146
16808.01 153
16809.23 172
16810.46 124
16811.68 172
16812.91 157
16814.13 173
16815.36 143
16816.58 156
16817.81 149
16819.03 173
16820.26 152
16821.48 152
16822.71 150
16823.93 147
16825.16 136
16826.38 161
16827.61 154
16828.83 155
16830.06 149
16831.28 155
16832.51 159
16833.73 155
16834.96 157
16836.19 138
16837.41 147
16838.64 164
16839.86 150
16841.09 176
16842.31 163
16843.54 139
16844.76 135
16845.99 151
16847.22 145
16848.44 152
16849.67 148
16850.89 163
16852.12 156
16853.35 159
16854.57 171
16855.80 138
16857.03 131
16858.25 152
16859.48 159
16860.71 143
16861.93 165
16863.16 169
16864.38 180
16865.61 171
16866.84 176
16868.06 182
16869.29 159
16870.52 158
16871.74 181
16872.97 175
16874.20 168
16875.43 138
16876.65 167
16877.88 162
16879.11 172
16880.33 156
16881.56 187
16882.79 164
16884.02 137
16885.24 165
16886.47 173
16887.70 165
16888.93 161
16890.15 166
16891.38 167
16892.61 178
16893.84 175
16895.06 145
16896.29 147
16897.52 160
16898.75 152
16899.97 173
16901.20 162
16902.43 148
16903.66 177
16904.89 158
16906.11 156
16907.34 149
16908.57 145
16909.80 145
16911.03 146
16912.26 159
16913.48 173
16914.71 155
16915.94 144
16917.17 146
16918.40 142
16919.63 134
16920.85 162
16922.08 141
16923.31 140
16924.54 139
16925.77 142
16927.00 135
16928.23 159
16929.46 145
16930.69 156
16931.91 149
16933.14 159
16934.37 142
16935.60 175
16936.83 181
16938.06 171
16939.29 163
16940.52 130
16941.75 139
16942.98 162
16944.21 158
16945.44 146
16946.67 150
16947.90 170
16949.13 150
16950.35 145
16951.58 151
16952.81 160
16954.04 148
16955.27 170
16956.50 132
16957.73 152
16958.96 157
16960.19 181
16961.42 178
16962.65 168
16963.88 172
16965.11 176
16966.34 174
16967.58 148
16968.81 150
16970.04 136
16971.27 172
16972.50 172
16973.73 157
16974.96 143
16976.19 157
16977.42 154
16978.65 143
16979.88 133
16981.11 152
16982.34 149
16983.57 144
16984.80 157
16986.04 127
16987.27 146
16988.50 171
16989.73 148
16990.96 157
16992.19 136
16993.42 146
16994.65 149
16995.88 166
16997.12 143
16998.35 135
16999.58 146
17000.81 158
17002.04 164
17003.27 145
17004.51 141
17005.74 163
17006.97 156
17008.20 154
17009.43 139
17010.66 153
17011.90 140
17013.13 146
17014.36 133
17015.59 148
17016.82 154
17018.06 146
17019.29 136
17020.52 140
17021.75 144
17022.99 115
17024.22 124
17025.45 167
17026.68 155
17027.92 130
17029.15 151
17030.38 123
17031.61 137
17032.85 141
17034.08 161
17035.31 137
17036.54 134
17037.78 150
17039.01 144
17040.24 156
17041.48 140
17042.71 191
17043.94 147
17045.18 155
17046.41 126
17047.64 167
17048.88 150
17050.11 160
17051.34 165
17052.58 141
17053.81 143
17055.04 146
17056.28 170
17057.51 146
17058.74 144
17059.98 152
17061.21 157
17062.44 155
17063.68 135
17064.91 130
17066.15 158
17067.38 142
17068.61 138
17069.85 154
17071.08 134
17072.32 122
17073.55 132
17074.78 147
17076.02 126
17077.25 137
17078.49 154
17079.72 136
17080.96 142
17082.19 126
17083.42 167
17084.66 159
17085.89 135
17087.13 136
17088.36 150
17089.60 153
17090.83 136
17092.07 136
17093.30 125
17094.54 133
17095.77 133
17097.01 119
17098.24 130
17099.48 110
17100.71 142
17101.95 137
17103.18 130
17104.42 147
17105.65 146
17106.89 137
17108.12 125
17109.36 128
17110.60 139
17111.83 172
17113.07 153
17114.30 134
17115.54 129
17116.77 146
17118.01 118
17119.25 113
17120.48 136
17121.72 152
17122.95 125
17124.19 119
17125.43 144
17126.66 130
17127.90 135
17129.13 115
17130.37 128
17131.61 122
17132.84 133
17134.08 123
17135.32 149
17136.55 117
17137.79 130
17139.02 134
17140.26 129
17141.50 146
17142.73 123
17143.97 129
17145.21 129
17146.44 109
17147.68 143
17148.92 148
17150.16 132
17151.39 128
17152.63 127
17153.87 142
17155.10 132
17156.34 136
17157.58 145
17158.82 133
17160.05 132
17161.29 144
17162.53 131
17163.76 123
17165.00 159
17166.24 146
17167.48 127
17168.72 115
17169.95 115
17171.19 149
17172.43 140
17173.67 127
17174.90 105
17176.14 128
17177.38 147
17178.62 150
17179.86 138
17181.09 131
17182.33 135
17183.57 138
17184.81 118
17186.05 133
17187.28 132
17188.52 132
17189.76 138
17191.00 137
17192.24 111
17193.48 115
17194.72 127
17195.95 128
17197.19 130
17198.43 124
17199.67 127
17200.91 132
17202.15 126
17203.39 133
17204.63 141
17205.86 146
17207.10 127
17208.34 132
17209.58 115
17210.82 127
17212.06 162
17213.30 135
17214.54 125
17215.78 133
17217.02 134
17218.26 132
17219.50 113
17220.74 99
17221.97 107
17223.21 131
17224.45 125
17225.69 108
17226.93 114
17228.17 115
17229.41 126
17230.65 109
17231.89 116
17233.13 125
17234.37 136
17235.61 135
17236.85 132
17238.09 113
17239.33 132
17240.57 142
17241.81 137
17243.05 127
17244.29 132
17245.53 119
17246.77 108
17248.02 117
17249.26 106
17250.50 114
17251.74 127
17252.98 124
17254.22 121
17255.46 103
17256.70 110
17257.94 112
17259.18 119
17260.42 117
17261.66 95
17262.90 118
17264.15 123
17265.39 105
17266.63 102
17267.87 97
17269.11 116
17270.35 118
17271.59 108
17272.83 119
17274.08 128
17275.32 106
17276.56 117
17277.80 118
17279.04 122
17280.28 120
17281.52 129
17282.77 100
17284.01 113
17285.25 119
17286.49 117
17287.73 105
17288.98 127
17290.22 118
17291.46 120
17292.70 119
17293.94 89
17295.19 115
17296.43 121
17297.67 125
17298.91 120
17300.16 130
17301.40 105
17302.64 117
17303.88 100
17305.13 120
17306.37 111
17307.61 112
17308.85 97
17310.10 118
17311.34 125
17312.58 110
17313.82 115
17315.07 136
17316.31 118
17317.55 125
17318.80 134
17320.04 110
17321.28 129
17322.53 137
17323.77 106
17325.01 126
17326.26 109
17327.50 120
17328.74 122
17329.99 102
17331.23 98
17332.47 112
17333.72 123
17334.96 128
17336.20 144
17337.45 115
17338.69 121
17339.93 121
17341.18 140
17342.42 126
17343.67 119
17344.91 109
17346.15 117
17347.40 117
17348.64 110
17349.89 107
17351.13 128
17352.37 129
17353.62 133
17354.86 101
17356.11 105
17357.35 123
17358.60 111
17359.84 104
17361.09 108
17362.33 116
17363.57 129
17364.82 122
17366.06 114
17367.31 126
17368.55 122
17369.80 132
17371.04 127
17372.29 129
17373.53 111
17374.78 114
17376.02 95
17377.27 128
17378.51 106
17379.76 111
17381.00 101
17382.25 112
17383.50 105
17384.74 114
17385.99 109
17387.23 107
17388.48 124
17389.72 120
17390.97 99
17392.21 120
17393.46 124
17394.71 112
17395.95 122
17397.20 120
17398.44 104
17399.69 100
17400.93 125
17402.18 122
17403.43 107
17404.67 112
17405.92 82
17407.17 114
17408.41 118
17409.66 110
17410.90 102
17412.15 116
17413.40 113
17414.64 104
17415.89 88
17417.14 104
17418.38 123
17419.63 102
17420.88 109
17422.12 112
17423.37 99
17424.62 109
17425.86 116
17427.11 105
17428.36 112
17429.60 102
17430.85 117
17432.10 130
17433.35 126
17434.59 125
17435.84 114
17437.09 122
17438.33 133
17439.58 103
17440.83 102
17442.08 107
17443.32 117
17444.57 105
17445.82 98
17447.07 109
17448.32 120
17449.56 109
17450.81 114
17452.06 104
17453.31 137
17454.55 108
17455.80 118
17457.05 107
17458.30 110
17459.55 108
17460.79 100
17462.04 133
17463.29 125
17464.54 121
17465.79 111
17467.04 103
17468.28 106
17469.53 94
17470.78 95
17472.03 98
17473.28 114
17474.53 116
17475.78 102
17477.02 110
17478.27 122
17479.52 116
17480.77 102
17482.02 112
17483.27 106
17484.52 110
17485.77 112
17487.02 103
17488.26 113
17489.51 106
17490.76 119
17492.01 127
17493.26 117
17494.51 116
17495.76 96
17497.01 96
17498.26 117
17499.51 91
17500.76 108
17502.01 109
17503.26 124
17504.51 112
17505.76 117
17507.01 109
17508.26 89
17509.51 116
17510.76 102
17512.01 110
17513.26 108
17514.51 103
17515.76 133
17517.01 104
17518.26 96
17519.51 107
17520.76 118
17522.01 99
17523.26 90
17524.51 107
17525.76 116
17527.01 84
17528.26 99
17529.51 109
17530.76 120
17532.01 112
17533.26 105
17534.51 106
17535.76 118
17537.01 102
17538.27 107
17539.52 117
17540.77 98
17542.02 100
17543.27 117
17544.52 116
17545.77 95
17547.02 105
17548.27 129
17549.53 117
17550.78 119
17552.03 100
17553.28 107
17554.53 105
17555.78 91
17557.03 114
17558.29 103
17559.54 97
17560.79 118
17562.04 100
17563.29 114
17564.54 102
17565.80 118
17567.05 121
17568.30 115
17569.55 127
17570.80 106
17572.06 135
17573.31 116
17574.56 104
17575.81 107
17577.07 116
17578.32 113
17579.57 114
17580.82 99
17582.08 125
17583.33 108
17584.58 114
17585.83 131
17587.09 112
17588.34 109
17589.59 110
17590.84 126
17592.10 111
17593.35 93
17594.60 126
17595.86 121
17597.11 108
17598.36 93
17599.61 104
17600.87 111
17602.12 124
17603.37 100
17604.63 107
17605.88 104
17607.13 115
17608.39 105
17609.64 102
17610.89 107
17612.15 92
17613.40 111
17614.66 124
17615.91 73
17617.16 108
17618.42 143
17619.67 130
17620.92 124
17622.18 96
17623.43 112
17624.69 115
17625.94 127
17627.19 110
17628.45 110
17629.70 105
17630.96 107
17632.21 132
17633.47 111
17634.72 98
17635.97 114
17637.23 109
17638.48 133
17639.74 93
17640.99 102
17642.25 115
17643.50 88
17644.76 119
17646.01 126
17647.27 119
17648.52 116
17649.78 104
17651.03 105
17652.28 126
17653.54 116
17654.80 107
17656.05 112
17657.31 106
17658.56 102
17659.82 115
17661.07 120
17662.33 102
17663.58 101
17664.84 96
17666.09 113
17667.35 116
17668.60 90
17669.86 94
17671.11 105
17672.37 97
17673.63 128
17674.88 128
17676.14 115
17677.39 131
17678.65 111
17679.91 101
17681.16 110
17682.42 121
17683.67 108
17684.93 96
17686.19 104
17687.44 124
17688.70 99
17689.95 93
17691.21 90
17692.47 92
17693.72 109
17694.98 105
17696.24 89
17697.49 83
17698.75 117
17700.01 104
17701.26 108
17702.52 96
17703.78 107
17705.03 97
17706.29 101
17707.55 100
17708.81 110
17710.06 99
17711.32 119
17712.58 90
17713.83 104
17715.09 88
17716.35 97
17717.61 115
17718.86 97
17720.12 110
17721.38 99
17722.63 112
17723.89 92
17725.15 94
17726.41 96
17727.67 91
17728.92 119
17730.18 127
17731.44 111
17732.70 97
17733.95 117
17735.21 105
17736.47 99
17737.73 79
17738.99 84
17740.24 92
17741.50 88
17742.76 83
17744.02 96
17745.28 99
17746.54 102
17747.79 109
17749.05 103
17750.31 110
17751.57 81
17752.83 110
17754.09 97
17755.35 92
17756.60 78
17757.86 129
17759.12 122
17760.38 99
17761.64 97
17762.90 112
17764.16 90
17765.42 91
17766.67 90
17767.93 107
17769.19 117
17770.45 125
17771.71 96
17772.97 98
17774.23 93
17775.49 92
17776.75 103
17778.01 101
17779.27 100
17780.53 93
17781.79 105
17783.05 107
17784.31 86
17785.57 95
17786.83 102
17788.09 127
17789.35 104
17790.61 99
17791.87 107
17793.13 101
17794.39 99
17795.65 121
17796.91 103
17798.17 97
17799.43 115
17800.69 77
17801.95 96
17803.21 93
17804.47 99
17805.73 95
17806.99 107
17808.25 75
17809.51 93
17810.77 115
17812.03 108
17813.29 91
17814.55 93
17815.81 101
17817.07 116
17818.33 106
17819.60 97
17820.86 87
17822.12 107
17823.38 107
17824.64 118
17825.90 106
17827.16 88
17828.42 99
17829.68 108
17830.95 114
17832.21 98
17833.47 103
17834.73 109
17835.99 108
17837.25 96
17838.51 82
17839.78 103
17841.04 80
17842.30 92
17843.56 111
17844.82 90
17846.08 97
17847.35 112
17848.61 98
17849.87 83
17851.13 86
17852.39 110
17853.66 112
17854.92 93
17856.18 110
17857.44 109
17858.71 86
17859.97 105
17861.23 101
17862.49 95
17863.76 75
17865.02 89
17866.28 92
17867.54 90
17868.81 89
17870.07 90
17871.33 101
17872.59 109
17873.86 104
17875.12 101
17876.38 97
17877.65 81
17878.91 80
17880.17 105
17881.44 119
17882.70 107
17883.96 84
17885.22 97
17886.49 108
17887.75 108
17889.01 88
17890.28 92
17891.54 98
17892.81 86
17894.07 84
17895.33 94
17896.60 87
17897.86 89
17899.12 85
17900.39 103
17901.65 112
17902.92 105
17904.18 102
17905.44 86
17906.71 99
17907.97 100
17909.24 102
17910.50 101
17911.76 83
17913.03 98
17914.29 99
17915.56 89
17916.82 87
17918.09 100
17919.35 104
17920.61 87
17921.88 91
17923.14 98
17924.41 105
17925.67 97
17926.94 83
17928.20 104
17929.47 92
17930.73 110
17932.00 103
17933.26 75
17934.53 103
17935.79 87
17937.06 134
17938.32 122
17939.59 122
17940.85 98
17942.12 116
17943.38 92
17944.65 88
17945.91 81
17947.18 92
17948.44 104
17949.71 98
17950.98 139
17952.24 119
17953.51 80
17954.77 76
17956.04 104
17957.30 89
17958.57 73
17959.84 73
17961.10 97
17962.37 90
17963.63 96
17964.90 91
17966.17 97
17967.43 94
17968.70 117
17969.96 107
17971.23 106
17972.50 84
17973.76 89
17975.03 118
17976.30 100
17977.56 107
17978.83 102
17980.10 91
17981.36 91
17982.63 87
17983.90 76
17985.16 94
17986.43 121
17987.70 107
17988.96 92
17990.23 82
17991.50 65
17992.76 83
17994.03 83
17995.30 83
17996.57 93
17997.83 97
17999.10 125
18000.37 86
18001.64 104
18002.90 89
18004.17 109
18005.44 111
18006.71 110
18007.97 101
18009.24 92
18010.51 112
18011.78 103
18013.04 106
18014.31 106
18015.58 117
18016.85 103
18018.12 112
18019.38 99
18020.65 96
18021.92 91
18023.19 99
18024.46 112
18025.72 97
18026.99 91
18028.26 95
18029.53 85
18030.80 88
18032.07 99
18033.33 110
18034.60 107
18035.87 90
18037.14 87
18038.41 85
18039.68 100
18040.95 81
18042.22 82
18043.48 89
18044.75 87
18046.02 93
18047.29 115
18048.56 108
18049.83 84
18051.10 91
18052.37 118
18053.64 114
18054.91 86
18056.17 70
18057.44 87
18058.71 110
18059.98 78
18061.25 80
18062.52 84
18063.79 95
18065.06 87
18066.33 96
18067.60 91
18068.87 100
18070.14 97
18071.41 98
18072.68 98
18073.95 94
18075.22 109
18076.49 105
18077.76 89
18079.03 73
18080.30 113
18081.57 103
18082.84 77
18084.11 83
18085.38 88
18086.65 73
18087.92 78
18089.19 92
18090.46 90
18091.73 82
18093.00 97
18094.27 80
18095.55 74
18096.82 71
18098.09 87
18099.36 107
18100.63 102
18101.90 91
18103.17 91
18104.44 98
18105.71 87
18106.98 85
18108.25 101
18109.53 91
18110.80 88
18112.07 82
18113.34 102
18114.61 93
18115.88 102
18117.15 91
18118.43 101
18119.70 102
18120.97 100
18122.24 99
18123.51 104
18124.78 82
18126.05 98
18127.33 119
18128.60 110
18129.87 95
18131.14 95
18132.41 103
18133.69 101
18134.96 92
18136.23 81
18137.50 115
18138.77 107
18140.05 103
18141.32 113
18142.59 104
18143.86 79
18145.14 108
18146.41 118
18147.68 89
18148.95 100
18150.23 87
18151.50 116
18152.77 108
18154.04 101
18155.32 73
18156.59 115
18157.86 104
18159.14 87
18160.41 95
18161.68 95
18162.96 88
18164.23 98
18165.50 99
18166.77 108
18168.05 88
18169.32 81
18170.59 109
18171.87 104
18173.14 74
18174.41 87
18175.69 114
18176.96 117
18178.24 85
18179.51 76
18180.78 94
18182.06 101
18183.33 102
18184.60 110
18185.88 67
18187.15 91
18188.43 93
18189.70 99
18190.97 103
18192.25 84
18193.52 80
18194.80 104
18196.07 86
18197.34 102
18198.62 95
18199.89 120
18201.17 101
18202.44 79
18203.72 77
18204.99 79
18206.27 99
18207.54 93
18208.82 107
18210.09 89
18211.36 86
18212.64 103
18213.91 91
18215.19 80
18216.46 79
18217.74 89
18219.01 100
18220.29 101
18221.56 107
18222.84 81
18224.11 94
18225.39 126
18226.67 86
18227.94 96
18229.22 105
18230.49 103
18231.77 84
18233.04 89
18234.32 78
18235.59 107
18236.87 107
18238.14 108
18239.42 99
18240.70 95
18241.97 89
18243.25 99
18244.52 79
18245.80 92
18247.08 79
18248.35 101
18249.63 107
18250.90 95
18252.18 76
18253.46 87
18254.73 89
18256.01 99
18257.29 109
18258.56 101
18259.84 103
18261.11 82
18262.39 111
18263.67 99
18264.94 83
18266.22 85
18267.50 111
18268.77 110
18270.05 86
18271.33 89
18272.61 87
18273.88 94
18275.16 87
18276.44 98
18277.71 87
18278.99 91
18280.27 99
18281.54 91
18282.82 74
18284.10 83
18285.38 107
18286.65 103
18287.93 120
18289.21 88
18290.49 97
18291.76 94
18293.04 111
18294.32 109
18295.60 73
18296.88 87
18298.15 111
18299.43 113
18300.71 110
18301.99 84
18303.26 94
18304.54 93
18305.82 105
18307.10 90
18308.38 97
18309.66 93
18310.93 91
18312.21 73
18313.49 86
18314.77 94
18316.05 94
18317.33 102
18318.60 82
18319.88 72
18321.16 86
18322.44 103
18323.72 81
18325.00 84
18326.28 109
18327.55 78
18328.83 83
18330.11 80
18331.39 81
18332.67 81
18333.95 103
18335.23 106
18336.51 88
18337.79 88
18339.07 87
18340.35 108
18341.62 110
18342.90 104
18344.18 105
18345.46 93
18346.74 78
18348.02 97
18349.30 108
18350.58 93
18351.86 70
18353.14 96
18354.42 94
18355.70 85
18356.98 86
18358.26 98
18359.54 94
18360.82 99
18362.10 83
18363.38 95
18364.66 85
18365.94 80
18367.22 104
18368.50 113
18369.78 79
18371.06 92
18372.34 111
18373.62 79
18374.90 97
18376.18 78
18377.46 95
18378.74 88
18380.03 107
18381.31 72
18382.59 86
18383.87 87
18385.15 76
18386.43 83
18387.71 71
18388.99 94
18390.27 89
18391.55 93
18392.83 103
18394.12 86
18395.40 87
18396.68 89
18397.96 95
18399.24 95
18400.52 84
18401.80 96
18403.08 102
18404.37 111
18405.65 85
18406.93 74
18408.21 92
18409.49 94
18410.77 93
18412.06 85
18413.34 91
18414.62 77
18415.90 94
18417.18 86
18418.47 96
18419.75 98
18421.03 108
18422.31 86
18423.59 98
18424.88 100
18426.16 106
18427.44 76
18428.72 88
18430.01 90
18431.29 98
18432.57 100
18433.85 95
18435.14 104
18436.42 73
18437.70 119
18438.98 103
18440.27 90
18441.55 91
18442.83 101
18444.12 97
18445.40 107
18446.68 73
18447.96 88
18449.25 110
18450.53 113
18451.81 96
18453.10 86
18454.38 105
18455.66 77
18456.95 88
18458.23 79
18459.51 77
18460.80 102
18462.08 100
18463.36 114
18464.65 117
18465.93 92
18467.22 99
18468.50 78
18469.78 75
18471.07 100
18472.35 104
18473.63 104
18474.92 98
18476.20 100
18477.49 96
18478.77 89
18480.05 83
18481.34 80
18482.62 95
18483.91 92
18485.19 80
18486.48 70
18487.76 93
18489.04 88
18490.33 110
18491.61 83
18492.90 85
18494.18 91
18495.47 101
18496.75 99
18498.04 104
18499.32 80
18500.61 81
18501.89 99
18503.18 109
18504.46 112
18505.75 93
18507.03 92
18508.32 78
18509.60 92
18510.89 94
18512.17 82
18513.46 98
18514.74 88
18516.03 96
18517.31 102
18518.60 94
18519.89 73
18521.17 94
18522.46 96
18523.74 76
18525.03 81
18526.31 97
18527.60 98
18528.89 87
18530.17 77
18531.46 93
18532.74 89
18534.03 98
18535.32 87
18536.60 104
18537.89 96
18539.17 78
18540.46 104
18541.75 91
18543.03 79
18544.32 91
18545.61 108
18546.89 81
18548.18 88
18549.47 87
18550.75 117
18552.04 77
18553.33 92
18554.61 86
18555.90 87
18557.19 96
18558.47 87
18559.76 91
18561.05 81
18562.33 88
18563.62 76
18564.91 121
18566.19 100
18567.48 82
18568.77 105
18570.06 83
18571.34 89
18572.63 87
18573.92 96
18575.21 111
18576.49 91
18577.78 90
18579.07 99
18580.36 89
18581.64 92
18582.93 98
18584.22 117
18585.51 107
18586.80 97
18588.08 101
18589.37 106
18590.66 90
18591.95 95
18593.24 106
18594.52 95
18595.81 84
18597.10 80
18598.39 106
18599.68 96
18600.96 84
18602.25 110
18603.54 119
18604.83 108
18606.12 96
18607.41 96
18608.70 82
18609.98 86
18611.27 108
18612.56 95
18613.85 86
18615.14 87
18616.43 89
18617.72 128
18619.01 89
18620.30 102
18621.58 96
18622.87 112
18624.16 114
18625.45 104
18626.74 101
18628.03 104
18629.32 115
18630.61 110
18631.90 105
18633.19 105
18634.48 111
18635.77 106
18637.06 107
18638.35 85
18639.64 87
18640.93 87
18642.22 93
18643.51 88
18644.80 99
18646.09 101
18647.38 91
18648.67 86
18649.96 104
18651.25 104
18652.54 112
18653.83 91
18655.12 99
18656.41 86
18657.70 76
18658.99 104
18660.28 94
18661.57 95
18662.86 73
18664.15 70
18665.44 93
18666.73 110
18668.02 98
18669.31 93
18670.60 96
18671.89 83
18673.18 93
18674.48 81
18675.77 95
18677.06 99
18678.35 91
18679.64 86
18680.93 78
18682.22 81
18683.51 85
18684.80 87
18686.10 86
18687.39 71
18688.68 90
18689.97 104
18691.26 99
18692.55 96
18693.84 96
18695.14 87
18696.43 83
18697.72 101
18699.01 99
18700.30 98
18701.60 77
18702.89 101
18704.18 96
18705.47 84
18706.76 70
18708.06 109
18709.35 101
18710.64 88
18711.93 86
18713.22 89
18714.52 105
18715.81 96
18717.10 78
18718.39 92
18719.69 105
18720.98 104
18722.27 109
18723.56 87
18724.86 92
18726.15 90
18727.44 101
18728.73 89
18730.03 94
18731.32 90
18732.61 101
18733.91 110
18735.20 106
18736.49 91
18737.79 85
18739.08 84
18740.37 88
18741.66 98
18742.96 87
18744.25 111
18745.54 95
18746.84 107
18748.13 91
18749.43 79
18750.72 80
18752.01 91
18753.31 84
18754.60 81
18755.89 87
18757.19 84
18758.48 90
18759.77 83
18761.07 97
18762.36 85
18763.66 105
18764.95 93
18766.24 107
18767.54 93
18768.83 106
18770.13 71
18771.42 87
18772.72 91
18774.01 91
18775.30 102
18776.60 86
18777.89 82
18779.19 67
18780.48 74
18781.78 97
18783.07 96
18784.37 80
18785.66 85
18786.96 84
18788.25 89
18789.55 78
18790.84 73
18792.14 92
18793.43 88
18794.73 102
18796.02 87
18797.32 105
18798.61 81
18799.91 100
18801.20 76
18802.50 89
18803.79 88
18805.09 94
18806.38 82
18807.68 94
18808.97 80
18810.27 82
18811.57 95
18812.86 79
18814.16 84
18815.45 89
18816.75 93
18818.05 91
18819.34 96
18820.64 73
18821.93 78
18823.23 88
18824.53 91
18825.82 84
18827.12 80
18828.41 95
18829.71 91
18831.01 99
18832.30 80
18833.60 78
18834.90 87
18836.19 72
18837.49 77
18838.79 91
18840.08 80
18841.38 79
18842.68 79
18843.97 84
18845.27 83
18846.57 96
18847.86 85
18849.16 91
18850.46 78
18851.75 91
18853.05 88
18854.35 87
18855.65 72
18856.94 93
18858.24 85
18859.54 78
18860.83 75
18862.13 78
18863.43 93
18864.73 95
18866.02 87
18867.32 72
18868.62 66
18869.92 83
18871.21 98
18872.51 111
18873.81 112
18875.11 85
18876.41 84
18877.70 83
18879.00 93
18880.30 73
18881.60 79
18882.90 106
18884.19 68
18885.49 89
18886.79 106
18888.09 106
18889.39 86
18890.69 90
18891.98 89
18893.28 93
18894.58 98
18895.88 84
18897.18 75
18898.48 77
18899.78 83
18901.07 113
18902.37 88
18903.67 89
18904.97 95
18906.27 96
18907.57 85
18908.87 103
18910.17 92
18911.47 78
18912.77 87
18914.06 110
18915.36 84
18916.66 77
18917.96 82
18919.26 86
18920.56 71
18921.86 74
18923.16 87
18924.46 70
18925.76 78
18927.06 76
18928.36 77
18929.66 70
18930.96 76
18932.26 91
18933.56 79
18934.86 75
18936.16 81
18937.46 85
18938.76 82
18940.06 92
18941.36 99
18942.66 87
18943.96 100
18945.26 72
18946.56 104
18947.86 96
18949.16 95
18950.46 81
18951.76 92
18953.06 92
18954.36 108
18955.66 110
18956.96 81
18958.26 96
18959.56 97
18960.87 86
18962.17 70
18963.47 90
18964.77 79
18966.07 90
18967.37 92
18968.67 95
18969.97 79
18971.27 78
18972.57 65
18973.88 80
18975.18 77
18976.48 74
18977.78 89
18979.08 94
18980.38 68
18981.68 85
18982.99 86
18984.29 93
18985.59 81
18986.89 76
18988.19 69
18989.49 76
18990.80 100
18992.10 85
18993.40 86
18994.70 79
18996.00 84
18997.31 81
18998.61 87
18999.91 75
19001.21 97
19002.51 77
19003.82 94
19005.12 74
19006.42 76
19007.72 80
19009.03 78
19010.33 102
19011.63 65
19012.93 79
19014.24 74
19015.54 87
19016.84 78
19018.15 65
19019.45 80
19020.75 83
19022.05 79
19023.36 78
19024.66 98
19025.96 78
19027.27 90
19028.57 82
19029.87 76
19031.18 74
19032.48 90
19033.78 93
19035.09 89
19036.39 73
19037.69 69
19039.00 72
19040.30 90
19041.60 81
19042.91 63
19044.21 76
19045.51 92
19046.82 83
19048.12 78
19049.43 82
19050.73 96
19052.03 73
19053.34 80
19054.64 86
19055.95 64
19057.25 69
19058.55 78
19059.86 104
19061.16 74
19062.47 82
19063.77 83
19065.08 81
19066.38 79
19067.68 57
19068.99 84
19070.29 82
19071.60 95
19072.90 80
19074.21 81
19075.51 89
19076.82 76
19078.12 73
19079.43 78
19080.73 79
19082.04 80
19083.34 84
19084.65 80
19085.95 74
19087.26 84
19088.56 67
19089.87 90
19091.17 88
19092.48 87
19093.78 89
19095.09 80
19096.39 90
19097.70 90
19099.00 93
19100.31 91
19101.62 84
19102.92 86
19104.23 78
19105.53 107
19106.84 73
19108.14 105
19109.45 88
19110.76 78
19112.06 67
19113.37 101
19114.67 96
19115.98 104
19117.29 90
19118.59 94
19119.90 82
19121.21 99
19122.51 101
19123.82 82
19125.13 75
19126.43 79
19127.74 88
19129.04 75
19130.35 70
19131.66 86
19132.96 84
19134.27 97
19135.58 81
19136.89 87
19138.19 104
19139.50 83
19140.81 96
19142.11 74
19143.42 93
19144.73 82
19146.03 96
19147.34 96
19148.65 66
19149.96 110
19151.26 93
19152.57 96
19153.88 99
19155.19 98
19156.49 107
19157.80 93
19159.11 94
19160.42 73
19161.72 82
19163.03 83
19164.34 84
19165.65 98
19166.96 68
19168.26 79
19169.57 94
19170.88 89
19172.19 86
19173.50 74
19174.80 77
19176.11 79
19177.42 71
19178.73 78
19180.04 72
19181.34 83
19182.65 94
19183.96 71
19185.27 71
19186.58 82
19187.89 106
19189.20 94
19190.50 94
19191.81 82
19193.12 87
19194.43 77
19195.74 84
19197.05 78
19198.36 77
19199.67 95
19200.98 77
19202.28 99
19203.59 68
19204.90 94
19206.21 106
19207.52 87
19208.83 83
19210.14 74
19211.45 73
19212.76 85
19214.07 90
19215.38 70
19216.69 69
19218.00 79
19219.31 103
19220.62 82
19221.93 74
19223.24 63
19224.55 87
19225.86 81
19227.17 89
19228.48 99
19229.79 81
19231.10 79
19232.41 91
19233.72 74
19235.03 98
19236.34 80
19237.65 103
19238.96 79
19240.27 77
19241.58 81
19242.89 84
19244.20 75
19245.51 66
19246.82 84
19248.13 76
19249.44 89
19250.75 68
19252.06 83
19253.37 73
19254.69 96
19256.00 98
19257.31 103
19258.62 79
19259.93 81
19261.24 104
19262.55 93
19263.86 84
19265.17 85
19266.49 79
19267.80 73
19269.11 92
19270.42 95
19271.73 75
19273.04 77
19274.35 86
19275.67 80
19276.98 93
19278.29 76
19279.60 88
19280.91 82
19282.22 95
19283.54 96
19284.85 81
19286.16 83
19287.47 84
19288.78 83
19290.10 77
19291.41 87
19292.72 73
19294.03 74
19295.34 74
19296.66 89
19297.97 70
19299.28 78
19300.59 80
19301.91 103
19303.22 74
19304.53 95
19305.84 80
19307.16 72
19308.47 83
19309.78 93
19311.10 76
19312.41 66
19313.72 79
19315.03 87
19316.35 69
19317.66 70
19318.97 85
19320.29 72
19321.60 83
19322.91 66
19324.23 75
19325.54 77
19326.85 85
19328.17 79
19329.48 70
19330.79 83
19332.11 73
19333.42 93
19334.73 66
19336.05 67
19337.36 68
19338.67 87
19339.99 94
19341.30 83
19342.62 70
19343.93 76
19345.24 95
19346.56 83
19347.87 91
19349.19 77
19350.50 86
19351.81 89
19353.13 104
19354.44 79
19355.76 75
19357.07 97
19358.39 113
19359.70 87
19361.02 81
19362.33 75
19363.64 91
19364.96 104
19366.27 96
19367.59 83
19368.90 81
19370.22 82
19371.53 67
19372.85 109
19374.16 91
19375.48 90
19376.79 82
19378.11 86
19379.42 77
19380.74 75
19382.05 83
19383.37 96
19384.68 96
19386.00 84
19387.31 93
19388.63 70
19389.95 88
19391.26 83
19392.58 94
19393.89 80
19395.21 79
19396.52 78
19397.84 69
19399.16 82
19400.47 83
19401.79 92
19403.10 80
19404.42 93
19405.73 79
19407.05 79
19408.37 85
19409.68 92
19411.00 81
19412.32 72
19413.63 93
19414.95 87
19416.26 87
19417.58 78
19418.90 83
19420.21 86
19421.53 86
19422.85 76
19424.16 66
19425.48 92
19426.80 90
19428.11 78
19429.43 85
19430.75 84
19432.06 68
19433.38 90
19434.70 87
19436.02 69
19437.33 67
19438.65 85
19439.97 68
19441.28 80
19442.60 81
19443.92 86
19445.24 87
19446.55 82
19447.87 79
19449.19 87
19450.51 80
19451.82 91
19453.14 72
19454.46 79
19455.78 72
19457.09 86
19458.41 94
19459.73 82
19461.05 83
19462.37 90
19463.68 84
19465.00 79
19466.32 84
19467.64 82
19468.96 80
19470.28 82
19471.59 84
19472.91 94
19474.23 72
19475.55 77
19476.87 69
19478.19 66
19479.50 83
19480.82 95
19482.14 83
19483.46 91
19484.78 82
19486.10 79
19487.42 75
19488.73 77
19490.05 75
19491.37 99
19492.69 105
19494.01 82
19495.33 82
19496.65 77
19497.97 66
19499.29 81
19500.61 85
19501.93 83
19503.25 93
19504.56 93
19505.88 79
19507.20 84
19508.52 73
19509.84 78
19511.16 77
19512.48 72
19513.80 81
19515.12 89
19516.44 96
19517.76 72
19519.08 68
19520.40 65
19521.72 76
19523.04 90
19524.36 79
19525.68 78
19527.00 75
19528.32 64
19529.64 62
19530.96 76
19532.28 62
19533.60 67
19534.92 81
19536.24 78
19537.56 60
19538.88 77
19540.20 76
19541.53 90
19542.85 78
19544.17 89
19545.49 80
19546.81 73
19548.13 69
19549.45 77
19550.77 98
19552.09 71
19553.41 86
19554.73 91
19556.06 78
19557.38 62
19558.70 73
19560.02 73
19561.34 83
19562.66 82
19563.98 79
19565.30 84
19566.63 80
19567.95 102
19569.27 79
19570.59 73
19571.91 103
19573.23 90
19574.56 93
19575.88 78
19577.20 67
19578.52 73
19579.84 79
19581.17 73
19582.49 66
19583.81 68
19585.13 81
19586.45 80
19587.78 72
19589.10 86
19590.42 81
19591.74 88
19593.07 76
19594.39 93
19595.71 67
19597.03 83
19598.36 76
19599.68 115
19601.00 75
19602.32 54
19603.65 79
19604.97 104
19606.29 82
19607.61 71
19608.94 80
19610.26 97
19611.58 68
19612.91 70
19614.23 73
19615.55 90
19616.88 72
19618.20 87
19619.52 67
19620.85 55
19622.17 74
19623.49 81
19624.82 86
19626.14 76
19627.46 76
19628.79 96
19630.11 89
19631.43 100
19632.76 83
19634.08 81
19635.41 67
19636.73 75
19638.05 71
19639.38 69
19640.70 67
19642.03 77
19643.35 85
19644.67 82
19646.00 70
19647.32 62
19648.65 78
19649.97 75
19651.29 61
19652.62 92
19653.94 76
19655.27 90
19656.59 73
19657.92 83
19659.24 93
19660.57 68
19661.89 69
19663.22 84
19664.54 75
19665.87 73
19667.19 80
19668.52 82
19669.84 79
19671.17 79
19672.49 74
19673.82 96
19675.14 75
19676.47 66
19677.79 74
19679.12 94
19680.44 67
19681.77 68
19683.09 64
19684.42 87
19685.74 89
19687.07 91
19688.39 83
19689.72 81
19691.05 71
19692.37 75
19693.70 80
19695.02 66
19696.35 82
19697.68 86
19699.00 70
19700.33 87
19701.65 63
19702.98 87
19704.31 70
19705.63 68
19706.96 89
19708.28 85
19709.61 80
19710.94 88
19712.26 87
19713.59 94
19714.92 81
19716.24 76
19717.57 86
19718.90 78
19720.22 71
19721.55 89
19722.88 85
19724.20 73
19725.53 77
19726.86 77
19728.18 87
19729.51 77
19730.84 77
19732.16 73
19733.49 89
19734.82 98
19736.15 78
19737.47 81
19738.80 89
19740.13 76
19741.46 79
19742.78 84
19744.11 79
19745.44 78
19746.77 99
19748.09 75
19749.42 60
19750.75 61
19752.08 73
19753.40 86
19754.73 87
19756.06 67
19757.39 54
19758.72 84
19760.04 73
19761.37 98
19762.70 98
19764.03 66
19765.36 81
19766.68 75
19768.01 99
19769.34 73
19770.67 62
19772.00 79
19773.33 89
19774.66 65
19775.98 76
19777.31 100
19778.64 74
19779.97 79
19781.30 74
19782.63 62
19783.96 92
19785.29 74
19786.61 80
19787.94 63
19789.27 61
19790.60 69
19791.93 61
19793.26 59
19794.59 67
19795.92 84
19797.25 97
19798.58 96
19799.91 79
19801.24 76
19802.56 76
19803.89 95
19805.22 81
19806.55 84
19807.88 74
19809.21 70
19810.54 91
19811.87 66
19813.20 75
19814.53 75
19815.86 75
19817.19 79
19818.52 90
19819.85 82
19821.18 75
19822.51 83
19823.84 82
19825.17 91
19826.50 75
19827.83 88
19829.16 83
19830.49 82
19831.82 82
19833.15 76
19834.49 62
19835.82 87
19837.15 85
19838.48 67
19839.81 77
19841.14 73
19842.47 66
19843.80 71
19845.13 79
19846.46 82
19847.79 73
19849.12 102
19850.46 95
19851.79 88
19853.12 72
19854.45 81
19855.78 107
19857.11 98
19858.44 67
19859.77 58
19861.11 84
19862.44 90
19863.77 81
19865.10 76
19866.43 81
19867.76 91
19869.09 74
19870.43 92
19871.76 80
19873.09 76
19874.42 74
19875.75 62
19877.09 83
19878.42 80
19879.75 73
19881.08 79
19882.41 65
19883.75 78
19885.08 76
19886.41 87
19887.74 78
19889.08 67
19890.41 78
19891.74 79
19893.07 80
19894.41 76
19895.74 78
19897.07 95
19898.40 87
19899.74 68
19901.07 70
19902.40 82
19903.73 78
19905.07 93
19906.40 96
19907.73 65
19909.07 64
19910.40 82
19911.73 80
19913.07 59
19914.40 61
19915.73 78
19917.07 86
19918.40 81
19919.73 63
19921.07 65
19922.40 96
19923.73 94
19925.07 93
19926.40 87
19927.73 76
19929.07 83
19930.40 79
19931.74 65
19933.07 83
19934.40 81
19935.74 90
19937.07 84
19938.40 78
19939.74 75
19941.07 88
19942.41 94
19943.74 77
19945.08 67
19946.41 83
19947.74 87
19949.08 78
19950.41 66
19951.75 75
19953.08 73
19954.42 88
19955.75 94
19957.09 73
19958.42 68
19959.76 75
19961.09 73
19962.42 107
19963.76 90
19965.09 105
19966.43 96
19967.76 111
19969.10 87
19970.43 70
19971.77 73
19973.11 90
19974.44 89
19975.78 79
19977.11 86
19978.45 82
19979.78 98
19981.12 97
19982.45 92
19983.79 98
19985.12 79
19986.46 105
19987.80 87
19989.13 86
19990.47 66
19991.80 87
19993.14 89
19994.47 78
19995.81 72
19997.15 79
19998.48 90
19999.82 81
20001.15 72
20002.49 79
20003.83 84
20005.16 91
20006.50 98
20007.84 76
20009.17 83
20010.51 84
20011.85 80
20013.18 82
20014.52 73
20015.85 73
20017.19 81
20018.53 94
20019.87 73
20021.20 72
20022.54 65
20023.88 80
20025.21 70
20026.55 91
20027.89 69
20029.22 77
20030.56 96
20031.90 79
20033.24 82
20034.57 95
20035.91 94
20037.25 102
20038.58 84
20039.92 67
20041.26 78
20042.60 89
20043.93 87
20045.27 84
20046.61 88
20047.95 80
20049.29 88
20050.62 75
20051.96 83
20053.30 90
20054.64 77
20055.97 90
20057.31 89
20058.65 91
20059.99 90
20061.33 79
20062.66 99
20064.00 93
20065.34 95
20066.68 77
20068.02 81
20069.36 87
20070.70 93
20072.03 81
20073.37 78
20074.71 73
20076.05 68
20077.39 82
20078.73 61
20080.07 58
20081.40 73
20082.74 67
20084.08 91
20085.42 73
20086.76 65
20088.10 78
20089.44 78
20090.78 96
20092.12 77
20093.46 70
20094.80 64
20096.13 85
20097.47 81
20098.81 67
20100.15 60
20101.49 78
20102.83 85
20104.17 82
20105.51 53
20106.85 68
20108.19 70
20109.53 97
20110.87 76
20112.21 68
20113.55 81
20114.89 88
20116.23 107
20117.57 92
20118.91 86
20120.25 82
20121.59 91
20122.93 68
20124.27 73
