# Supplementary material for: MALDI-TOF MS typing enables the classification of brewing yeasts of the genus Saccharomyces to major beer styles
Source: PLoS One. 2017 Aug 9;12(8):e0181694. doi: 10.1371/journal.pone.0181694 (PMC5549903; doi:10.1371/journal.pone.0181694)
Supplement: S2 File — The directory includes 90 raw files and was zipped to “.zip”; the folder has three strains with 30 spectra per strain; S1 Text explains the raw files with an example and Table 1 represents the yeast strains used within the experiment. (ZIP) [file pone.0181694.s005.zip › 4-6/30253-149-OG-WB-WB-YPG-18h-E-E_2015-07-07__0_A4_1.dat]

2000.10 2267
2000.52 2264
2000.94 2207
2001.36 2162
2001.78 2132
2002.21 2334
2002.63 2147
2003.05 2305
2003.47 2195
2003.89 2086
2004.32 1924
2004.74 2018
2005.16 2124
2005.58 2086
2006.00 1984
2006.43 2323
2006.85 2298
2007.27 2162
2007.69 2077
2008.12 2048
2008.54 2013
2008.96 2025
2009.38 2055
2009.81 2002
2010.23 1915
2010.65 2130
2011.08 1906
2011.50 1850
2011.92 1925
2012.34 1851
2012.77 1907
2013.19 2011
2013.61 1960
2014.04 1792
2014.46 1941
2014.88 2030
2015.31 1965
2015.73 1858
2016.15 1818
2016.58 1833
2017.00 2025
2017.42 2130
2017.85 1929
2018.27 1938
2018.69 2162
2019.12 2107
2019.54 2053
2019.96 2259
2020.39 2226
2020.81 2039
2021.23 1839
2021.66 1943
2022.08 2044
2022.51 2136
2022.93 1899
2023.35 1910
2023.78 1871
2024.20 1986
2024.63 2047
2025.05 1956
2025.48 1719
2025.90 1815
2026.32 1936
2026.75 1788
2027.17 1901
2027.60 1839
2028.02 1708
2028.45 1910
2028.87 1862
2029.30 1756
2029.72 1761
2030.15 1826
2030.57 1975
2031.00 2002
2031.42 1926
2031.85 1807
2032.27 1937
2032.70 2043
2033.12 2093
2033.55 2036
2033.97 2210
2034.40 2225
2034.82 2079
2035.25 1946
2035.67 1786
2036.10 1873
2036.52 1905
2036.95 2055
2037.37 1867
2037.80 2087
2038.22 2087
2038.65 2011
2039.08 1948
2039.50 2016
2039.93 1952
2040.35 1786
2040.78 1802
2041.21 2020
2041.63 1781
2042.06 1913
2042.48 1828
2042.91 1814
2043.34 1877
2043.76 1864
2044.19 1950
2044.61 1837
2045.04 1903
2045.47 2097
2045.89 1860
2046.32 1982
2046.75 1812
2047.17 1839
2047.60 1998
2048.03 2019
2048.45 2120
2048.88 2194
2049.31 1940
2049.73 1916
2050.16 2067
2050.59 2272
2051.01 2150
2051.44 2234
2051.87 2218
2052.29 1905
2052.72 1893
2053.15 2175
2053.58 2126
2054.00 2083
2054.43 2295
2054.86 2107
2055.29 2228
2055.71 2106
2056.14 2040
2056.57 2240
2057.00 2213
2057.42 2063
2057.85 2110
2058.28 2099
2058.71 2113
2059.13 2106
2059.56 2099
2059.99 2200
2060.42 2130
2060.85 2071
2061.27 2073
2061.70 2117
2062.13 2369
2062.56 2303
2062.99 2332
2063.41 2276
2063.84 2206
2064.27 2556
2064.70 2810
2065.13 3005
2065.56 2656
2065.98 2930
2066.41 2606
2066.84 2511
2067.27 2687
2067.70 2501
2068.13 2374
2068.56 2391
2068.99 2343
2069.41 2258
2069.84 2240
2070.27 2160
2070.70 2202
2071.13 1983
2071.56 2018
2071.99 2069
2072.42 1968
2072.85 2159
2073.28 2232
2073.71 2393
2074.13 2225
2074.56 2316
2074.99 2411
2075.42 2187
2075.85 2421
2076.28 2564
2076.71 2304
2077.14 2340
2077.57 2300
2078.00 2073
2078.43 2268
2078.86 2254
2079.29 2289
2079.72 2377
2080.15 1984
2080.58 1845
2081.01 2249
2081.44 2099
2081.87 1913
2082.30 1876
2082.73 2003
2083.16 1854
2083.59 1898
2084.02 1920
2084.45 1949
2084.88 1965
2085.31 1994
2085.74 1972
2086.17 1968
2086.61 2176
2087.04 2006
2087.47 2077
2087.90 2009
2088.33 2045
2088.76 1776
2089.19 1959
2089.62 1980
2090.05 1967
2090.48 1902
2090.91 2036
2091.35 2138
2091.78 2094
2092.21 1951
2092.64 2000
2093.07 1974
2093.50 2051
2093.93 2078
2094.36 1994
2094.80 1980
2095.23 1940
2095.66 1964
2096.09 1767
2096.52 1862
2096.95 1773
2097.39 1641
2097.82 1757
2098.25 1808
2098.68 1802
2099.11 1650
2099.55 1860
2099.98 1933
2100.41 1905
2100.84 1769
2101.27 1811
2101.71 1785
2102.14 1648
2102.57 1650
2103.00 1864
2103.43 1815
2103.87 1934
2104.30 1821
2104.73 1864
2105.16 1909
2105.60 1736
2106.03 1978
2106.46 2120
2106.90 2002
2107.33 2124
2107.76 2091
2108.19 2031
2108.63 1920
2109.06 1702
2109.49 1858
2109.93 1999
2110.36 1898
2110.79 1942
2111.23 1934
2111.66 2005
2112.09 1979
2112.52 1805
2112.96 1780
2113.39 1783
2113.83 1924
2114.26 1898
2114.69 2009
2115.13 1880
2115.56 1674
2115.99 1793
2116.43 1734
2116.86 1750
2117.29 1809
2117.73 1710
2118.16 1748
2118.60 1632
2119.03 1698
2119.46 1861
2119.90 1818
2120.33 1810
2120.77 1654
2121.20 1610
2121.63 1856
2122.07 1880
2122.50 1879
2122.94 1726
2123.37 1708
2123.81 1800
2124.24 1769
2124.68 1768
2125.11 1894
2125.54 1894
2125.98 2030
2126.41 1894
2126.85 1849
2127.28 1800
2127.72 1935
2128.15 1943
2128.59 1998
2129.02 1853
2129.46 2074
2129.89 2030
2130.33 2086
2130.76 2149
2131.20 2189
2131.63 2019
2132.07 1959
2132.51 1994
2132.94 2033
2133.38 2005
2133.81 2075
2134.25 1845
2134.68 1911
2135.12 2049
2135.55 2064
2135.99 1907
2136.43 1863
2136.86 1913
2137.30 1667
2137.73 1689
2138.17 2099
2138.60 1855
2139.04 1774
2139.48 2011
2139.91 1878
2140.35 1790
2140.79 2051
2141.22 1773
2141.66 1779
2142.09 1931
2142.53 1756
2142.97 1800
2143.40 1737
2143.84 1783
2144.28 1796
2144.71 1753
2145.15 1952
2145.59 1835
2146.02 1895
2146.46 1970
2146.90 1961
2147.33 1809
2147.77 2118
2148.21 2122
2148.64 2167
2149.08 2030
2149.52 2056
2149.96 2146
2150.39 2303
2150.83 2298
2151.27 2181
2151.70 2208
2152.14 2085
2152.58 2128
2153.02 2068
2153.45 2028
2153.89 1862
2154.33 2004
2154.77 2074
2155.20 2134
2155.64 2110
2156.08 2043
2156.52 2188
2156.96 2210
2157.39 2255
2157.83 2218
2158.27 2028
2158.71 2149
2159.15 2229
2159.58 2129
2160.02 2098
2160.46 2219
2160.90 2122
2161.34 2124
2161.78 1860
2162.21 1825
2162.65 1943
2163.09 1896
2163.53 2054
2163.97 2036
2164.41 2076
2164.84 1896
2165.28 1856
2165.72 1954
2166.16 1825
2166.60 1946
2167.04 1911
2167.48 2000
2167.92 1963
2168.36 1928
2168.79 2213
2169.23 2120
2169.67 2229
2170.11 2207
2170.55 2399
2170.99 2428
2171.43 2255
2171.87 2393
2172.31 2340
2172.75 2394
2173.19 2265
2173.63 2525
2174.07 2535
2174.51 2355
2174.95 2649
2175.39 2634
2175.83 2440
2176.27 2613
2176.70 2828
2177.14 2774
2177.58 2454
2178.02 2385
2178.46 2292
2178.90 2076
2179.34 2253
2179.79 2182
2180.23 2225
2180.67 2243
2181.11 2007
2181.55 1850
2181.99 1952
2182.43 1765
2182.87 1758
2183.31 1829
2183.75 1814
2184.19 1852
2184.63 2064
2185.07 2156
2185.51 2047
2185.95 1860
2186.39 1957
2186.83 1996
2187.27 2003
2187.72 2092
2188.16 2127
2188.60 2022
2189.04 1998
2189.48 1972
2189.92 2268
2190.36 2092
2190.80 2275
2191.24 2253
2191.69 1989
2192.13 2071
2192.57 2223
2193.01 2241
2193.45 2284
2193.89 2281
2194.34 2375
2194.78 2222
2195.22 2326
2195.66 2271
2196.10 2413
2196.54 2381
2196.99 2432
2197.43 2253
2197.87 2108
2198.31 1978
2198.75 2291
2199.20 2302
2199.64 2199
2200.08 1998
2200.52 1931
2200.96 2048
2201.41 2200
2201.85 2169
2202.29 2132
2202.73 2216
2203.18 2239
2203.62 2217
2204.06 2009
2204.50 2040
2204.95 2025
2205.39 2326
2205.83 2169
2206.28 2267
2206.72 2227
2207.16 1978
2207.60 2073
2208.05 2125
2208.49 2153
2208.93 1988
2209.38 2113
2209.82 2186
2210.26 2253
2210.71 2079
2211.15 1950
2211.59 1813
2212.04 2073
2212.48 2153
2212.92 2024
2213.37 2190
2213.81 2078
2214.25 1987
2214.70 2137
2215.14 2096
2215.59 1995
2216.03 2091
2216.47 1791
2216.92 1943
2217.36 1924
2217.80 2062
2218.25 1942
2218.69 2098
2219.14 2150
2219.58 2060
2220.03 2188
2220.47 2181
2220.91 2284
2221.36 2342
2221.80 2385
2222.25 2331
2222.69 2259
2223.14 2436
2223.58 2284
2224.03 2102
2224.47 2226
2224.91 2335
2225.36 2296
2225.80 2343
2226.25 2274
2226.69 2185
2227.14 2135
2227.58 2118
2228.03 2037
2228.47 2008
2228.92 2172
2229.36 2184
2229.81 2027
2230.25 2312
2230.70 2318
2231.15 2191
2231.59 2106
2232.04 2163
2232.48 2254
2232.93 2242
2233.37 2223
2233.82 2251
2234.26 2139
2234.71 2115
2235.15 2122
2235.60 1999
2236.05 1927
2236.49 2051
2236.94 2160
2237.38 1856
2237.83 2049
2238.28 1877
2238.72 1697
2239.17 1927
2239.61 1806
2240.06 1915
2240.51 1683
2240.95 1683
2241.40 1889
2241.85 1748
2242.29 1785
2242.74 1757
2243.19 1683
2243.63 1653
2244.08 1707
2244.53 1847
2244.97 1754
2245.42 1569
2245.87 1640
2246.31 1669
2246.76 1687
2247.21 1841
2247.65 1869
2248.10 1880
2248.55 1927
2248.99 1918
2249.44 1887
2249.89 1714
2250.34 1817
2250.78 1929
2251.23 1862
2251.68 1866
2252.13 2029
2252.57 2026
2253.02 1868
2253.47 1711
2253.92 1698
2254.36 1662
2254.81 1827
2255.26 1803
2255.71 1659
2256.15 1675
2256.60 1709
2257.05 1647
2257.50 1673
2257.95 1729
2258.39 1789
2258.84 1714
2259.29 1627
2259.74 1852
2260.19 1992
2260.63 2104
2261.08 2121
2261.53 2122
2261.98 2335
2262.43 2392
2262.88 2135
2263.32 1931
2263.77 1834
2264.22 2066
2264.67 2168
2265.12 1969
2265.57 1791
2266.02 2047
2266.47 2059
2266.91 1899
2267.36 1756
2267.81 1985
2268.26 2176
2268.71 2083
2269.16 2127
2269.61 2118
2270.06 2269
2270.51 2065
2270.96 2173
2271.41 2012
2271.86 2092
2272.30 2001
2272.75 1970
2273.20 2205
2273.65 2121
2274.10 1965
2274.55 2046
2275.00 2071
2275.45 2066
2275.90 1990
2276.35 2031
2276.80 2156
2277.25 2113
2277.70 1982
2278.15 1823
2278.60 1846
2279.05 1838
2279.50 1956
2279.95 1881
2280.40 1843
2280.85 1883
2281.30 1882
2281.75 1930
2282.20 1859
2282.65 1820
2283.10 1800
2283.55 1886
2284.00 1749
2284.46 1815
2284.91 1855
2285.36 1873
2285.81 1788
2286.26 1792
2286.71 1980
2287.16 2158
2287.61 2084
2288.06 2252
2288.51 2549
2288.96 2766
2289.42 2961
2289.87 3218
2290.32 3160
2290.77 3130
2291.22 3308
2291.67 3523
2292.12 3564
2292.57 3232
2293.03 3213
2293.48 3042
2293.93 2789
2294.38 2475
2294.83 2454
2295.28 2163
2295.74 2076
2296.19 2140
2296.64 1951
2297.09 2014
2297.54 2005
2297.99 1925
2298.45 1844
2298.90 1942
2299.35 1862
2299.80 1928
2300.25 1802
2300.71 1804
2301.16 1917
2301.61 1808
2302.06 1798
2302.52 1755
2302.97 1777
2303.42 1929
2303.87 1937
2304.33 1839
2304.78 1769
2305.23 1761
2305.68 1754
2306.14 1937
2306.59 2084
2307.04 1875
2307.50 1896
2307.95 1807
2308.40 1894
2308.85 2134
2309.31 2075
2309.76 2038
2310.21 2097
2310.67 2198
2311.12 2000
2311.57 2121
2312.03 2241
2312.48 2194
2312.93 2289
2313.39 2008
2313.84 1932
2314.29 1885
2314.75 1955
2315.20 1959
2315.66 2006
2316.11 1949
2316.56 1828
2317.02 1917
2317.47 1897
2317.92 1836
2318.38 2000
2318.83 2264
2319.29 2132
2319.74 2091
2320.19 2232
2320.65 2140
2321.10 2232
2321.56 2192
2322.01 2380
2322.47 2325
2322.92 2380
2323.37 2502
2323.83 2607
2324.28 2509
2324.74 2644
2325.19 2822
2325.65 2875
2326.10 2756
2326.56 2564
2327.01 2435
2327.47 2569
2327.92 2616
2328.38 2434
2328.83 2253
2329.29 2197
2329.74 2103
2330.20 2110
2330.65 1778
2331.11 1884
2331.56 2191
2332.02 2187
2332.47 2004
2332.93 1950
2333.38 2023
2333.84 2194
2334.29 2086
2334.75 2029
2335.21 1960
2335.66 1723
2336.12 1884
2336.57 2198
2337.03 1956
2337.48 1765
2337.94 1845
2338.40 1844
2338.85 1679
2339.31 1835
2339.76 1850
2340.22 1898
2340.68 1820
2341.13 1840
2341.59 1743
2342.04 1809
2342.50 1769
2342.96 1931
2343.41 1988
2343.87 1940
2344.33 1907
2344.78 1697
2345.24 1954
2345.70 2079
2346.15 1895
2346.61 1734
2347.07 1688
2347.52 1891
2347.98 1902
2348.44 1860
2348.89 1870
2349.35 1927
2349.81 1755
2350.26 1904
2350.72 1809
2351.18 1871
2351.64 1967
2352.09 1934
2352.55 1862
2353.01 1848
2353.47 1810
2353.92 1949
2354.38 1832
2354.84 1828
2355.30 1892
2355.75 1787
2356.21 1765
2356.67 1652
2357.13 1641
2357.58 1583
2358.04 1744
2358.50 1833
2358.96 2044
2359.42 1891
2359.87 1734
2360.33 1745
2360.79 1876
2361.25 1902
2361.71 1827
2362.16 1848
2362.62 1980
2363.08 1926
2363.54 1730
2364.00 1786
2364.46 1949
2364.91 1848
2365.37 1910
2365.83 1896
2366.29 1878
2366.75 1872
2367.21 1912
2367.67 1892
2368.13 1869
2368.58 1892
2369.04 2068
2369.50 1861
2369.96 1956
2370.42 1976
2370.88 2180
2371.34 2183
2371.80 2223
2372.26 2246
2372.72 2067
2373.17 2119
2373.63 1959
2374.09 2053
2374.55 2026
2375.01 2148
2375.47 2407
2375.93 2315
2376.39 2382
2376.85 2270
2377.31 2215
2377.77 2303
2378.23 2244
2378.69 2185
2379.15 2340
2379.61 2073
2380.07 2160
2380.53 2096
2380.99 2125
2381.45 2081
2381.91 1883
2382.37 1835
2382.83 1915
2383.29 1843
2383.75 1923
2384.21 1938
2384.67 1715
2385.13 1686
2385.59 1834
2386.05 1825
2386.51 1814
2386.97 2105
2387.43 2180
2387.90 1933
2388.36 1878
2388.82 1896
2389.28 2023
2389.74 1954
2390.20 1970
2390.66 2043
2391.12 2190
2391.58 1976
2392.04 2072
2392.51 2012
2392.97 2033
2393.43 2287
2393.89 2083
2394.35 1988
2394.81 2065
2395.27 2099
2395.73 1913
2396.20 1921
2396.66 1795
2397.12 1842
2397.58 1909
2398.04 2092
2398.50 2145
2398.97 1902
2399.43 1917
2399.89 1793
2400.35 1815
2400.81 1584
2401.28 1868
2401.74 1900
2402.20 1954
2402.66 1830
2403.12 1791
2403.59 1965
2404.05 1981
2404.51 1929
2404.97 1844
2405.44 1779
2405.90 1713
2406.36 1776
2406.82 1839
2407.29 1830
2407.75 1798
2408.21 1887
2408.67 1780
2409.14 1728
2409.60 1785
2410.06 1883
2410.52 1804
2410.99 1945
2411.45 1911
2411.91 1887
2412.38 1887
2412.84 1936
2413.30 1962
2413.77 1889
2414.23 1953
2414.69 2086
2415.16 2093
2415.62 1949
2416.08 1940
2416.55 1999
2417.01 2022
2417.47 2088
2417.94 2030
2418.40 1856
2418.86 2001
2419.33 2104
2419.79 1993
2420.26 1863
2420.72 2002
2421.18 1713
2421.65 1789
2422.11 1889
2422.58 1841
2423.04 1865
2423.50 1748
2423.97 1866
2424.43 1783
2424.90 1826
2425.36 1869
2425.83 1726
2426.29 1800
2426.75 1832
2427.22 1660
2427.68 1701
2428.15 1888
2428.61 1758
2429.08 1654
2429.54 1761
2430.01 1835
2430.47 1734
2430.94 1510
2431.40 1546
2431.87 1648
2432.33 1756
2432.80 1761
2433.26 1849
2433.73 1810
2434.19 1858
2434.66 1822
2435.12 1823
2435.59 1805
2436.05 1876
2436.52 1948
2436.98 1764
2437.45 2119
2437.91 1930
2438.38 1843
2438.85 1817
2439.31 1791
2439.78 1822
2440.24 1952
2440.71 2020
2441.17 2058
2441.64 2036
2442.11 2066
2442.57 1862
2443.04 1800
2443.50 1944
2443.97 1876
2444.44 2033
2444.90 1984
2445.37 1905
2445.83 1886
2446.30 2009
2446.77 1719
2447.23 1618
2447.70 1724
2448.17 1931
2448.63 1872
2449.10 1797
2449.57 1708
2450.03 1607
2450.50 1674
2450.97 1781
2451.43 1924
2451.90 1931
2452.37 1812
2452.83 1675
2453.30 1825
2453.77 1719
2454.24 1723
2454.70 1796
2455.17 1783
2455.64 1730
2456.10 1678
2456.57 1515
2457.04 1627
2457.51 1669
2457.97 1792
2458.44 1728
2458.91 1676
2459.38 1637
2459.84 1635
2460.31 1792
2460.78 1769
2461.25 1747
2461.71 1727
2462.18 1592
2462.65 1642
2463.12 1780
2463.59 1742
2464.05 1692
2464.52 1579
2464.99 1611
2465.46 1746
2465.93 1627
2466.39 1793
2466.86 1879
2467.33 1910
2467.80 1796
2468.27 1660
2468.74 1627
2469.20 1597
2469.67 1676
2470.14 1718
2470.61 1696
2471.08 1570
2471.55 1506
2472.02 1706
2472.49 1702
2472.95 1634
2473.42 1614
2473.89 1503
2474.36 1571
2474.83 1642
2475.30 1457
2475.77 1705
2476.24 1615
2476.71 1557
2477.18 1556
2477.65 1493
2478.11 1606
2478.58 1635
2479.05 1750
2479.52 1919
2479.99 1759
2480.46 1707
2480.93 1744
2481.40 1671
2481.87 1604
2482.34 1627
2482.81 1652
2483.28 1805
2483.75 1709
2484.22 1612
2484.69 1742
2485.16 1631
2485.63 1853
2486.10 1921
2486.57 1813
2487.04 1836
2487.51 1963
2487.98 1782
2488.45 1965
2488.92 1948
2489.39 1993
2489.86 1960
2490.33 1903
2490.80 2011
2491.27 1802
2491.74 1895
2492.22 1911
2492.69 1732
2493.16 1762
2493.63 1958
2494.10 2029
2494.57 1868
2495.04 1656
2495.51 1748
2495.98 1699
2496.45 1829
2496.92 1839
2497.40 1701
2497.87 1586
2498.34 1611
2498.81 1710
2499.28 1732
2499.75 1596
2500.22 1608
2500.70 1665
2501.17 1709
2501.64 1930
2502.11 1765
2502.58 1783
2503.05 1623
2503.53 1780
2504.00 1762
2504.47 1670
2504.94 1775
2505.41 1878
2505.88 1845
2506.36 1822
2506.83 1800
2507.30 1784
2507.77 1715
2508.25 1615
2508.72 1662
2509.19 1790
2509.66 1668
2510.13 1751
2510.61 1745
2511.08 1867
2511.55 2031
2512.02 1990
2512.50 2192
2512.97 2344
2513.44 2100
2513.91 1976
2514.39 2043
2514.86 1828
2515.33 1892
2515.81 1797
2516.28 1741
2516.75 1810
2517.23 1865
2517.70 1886
2518.17 1790
2518.64 1892
2519.12 1693
2519.59 1755
2520.06 1820
2520.54 1829
2521.01 1926
2521.48 1700
2521.96 1764
2522.43 1783
2522.91 1927
2523.38 1984
2523.85 1921
2524.33 2024
2524.80 1907
2525.27 1876
2525.75 1931
2526.22 1923
2526.70 2019
2527.17 2085
2527.64 2113
2528.12 2276
2528.59 2128
2529.07 2204
2529.54 2069
2530.01 2170
2530.49 2190
2530.96 1900
2531.44 1990
2531.91 1981
2532.39 1945
2532.86 1799
2533.33 1722
2533.81 1764
2534.28 1843
2534.76 1726
2535.23 1859
2535.71 1817
2536.18 1815
2536.66 1796
2537.13 2088
2537.61 1779
2538.08 1851
2538.56 2031
2539.03 2051
2539.51 1942
2539.98 1770
2540.46 1833
2540.93 1895
2541.41 1838
2541.88 1814
2542.36 1968
2542.84 1899
2543.31 1663
2543.79 1855
2544.26 1780
2544.74 1807
2545.21 1961
2545.69 1843
2546.16 1815
2546.64 1825
2547.12 1948
2547.59 2104
2548.07 2068
2548.54 2073
2549.02 2101
2549.50 1887
2549.97 1823
2550.45 1860
2550.92 1911
2551.40 1945
2551.88 1861
2552.35 1812
2552.83 1956
2553.31 1977
2553.78 2001
2554.26 1946
2554.74 1824
2555.21 1930
2555.69 1770
2556.17 1804
2556.64 1770
2557.12 1874
2557.60 1994
2558.07 1776
2558.55 1872
2559.03 1914
2559.50 1982
2559.98 1871
2560.46 1705
2560.93 1695
2561.41 1833
2561.89 1905
2562.37 1799
2562.84 1754
2563.32 1856
2563.80 1786
2564.28 1615
2564.75 1616
2565.23 1657
2565.71 1688
2566.19 1705
2566.66 1668
2567.14 1584
2567.62 1648
2568.10 1741
2568.57 1736
2569.05 1658
2569.53 1765
2570.01 1748
2570.49 1581
2570.96 1678
2571.44 1693
2571.92 1669
2572.40 1648
2572.88 1553
2573.36 1526
2573.83 1520
2574.31 1611
2574.79 1619
2575.27 1555
2575.75 1697
2576.23 1837
2576.70 1694
2577.18 1730
2577.66 1609
2578.14 1772
2578.62 1697
2579.10 1723
2579.58 1512
2580.06 1529
2580.54 1606
2581.01 1594
2581.49 1618
2581.97 1621
2582.45 1563
2582.93 1484
2583.41 1658
2583.89 1604
2584.37 1521
2584.85 1686
2585.33 1659
2585.81 1764
2586.29 1789
2586.77 1743
2587.25 1771
2587.72 1657
2588.20 1711
2588.68 1818
2589.16 1819
2589.64 1806
2590.12 1789
2590.60 1682
2591.08 1749
2591.56 1844
2592.04 1763
2592.52 1819
2593.00 1576
2593.48 1514
2593.96 1637
2594.44 1773
2594.92 1725
2595.40 1768
2595.89 1655
2596.37 1827
2596.85 1731
2597.33 1558
2597.81 1830
2598.29 1763
2598.77 1572
2599.25 1594
2599.73 1645
2600.21 1808
2600.69 1788
2601.17 1949
2601.65 1825
2602.13 1853
2602.62 1758
2603.10 1811
2603.58 1778
2604.06 1707
2604.54 1836
2605.02 1990
2605.50 2011
2605.98 1872
2606.46 1708
2606.95 1889
2607.43 1946
2607.91 1675
2608.39 1633
2608.87 1594
2609.35 1523
2609.84 1696
2610.32 1617
2610.80 1570
2611.28 1587
2611.76 1620
2612.24 1602
2612.73 1692
2613.21 1750
2613.69 1613
2614.17 1604
2614.65 1612
2615.14 1781
2615.62 1820
2616.10 1955
2616.58 1963
2617.07 1815
2617.55 1800
2618.03 1755
2618.51 1768
2619.00 1704
2619.48 1728
2619.96 1744
2620.44 1698
2620.93 1755
2621.41 1797
2621.89 1803
2622.37 1717
2622.86 1810
2623.34 1742
2623.82 1775
2624.31 1733
2624.79 1705
2625.27 1762
2625.76 1715
2626.24 1872
2626.72 1792
2627.20 1722
2627.69 1703
2628.17 1785
2628.66 1893
2629.14 1823
2629.62 1818
2630.11 1765
2630.59 2000
2631.07 2005
2631.56 1917
2632.04 1989
2632.52 1960
2633.01 2017
2633.49 2025
2633.98 1865
2634.46 2125
2634.94 2253
2635.43 2063
2635.91 1936
2636.40 1951
2636.88 1990
2637.36 1894
2637.85 1818
2638.33 2035
2638.82 1755
2639.30 1714
2639.79 1758
2640.27 1765
2640.75 1651
2641.24 1456
2641.72 1614
2642.21 1768
2642.69 1649
2643.18 1695
2643.66 1557
2644.15 1444
2644.63 1521
2645.12 1708
2645.60 1832
2646.09 1648
2646.57 1461
2647.06 1562
2647.54 1446
2648.03 1552
2648.51 1572
2649.00 1564
2649.48 1776
2649.97 1815
2650.45 1823
2650.94 1731
2651.43 1770
2651.91 1623
2652.40 1753
2652.88 1738
2653.37 1508
2653.85 1548
2654.34 1652
2654.82 1635
2655.31 1717
2655.80 1656
2656.28 1622
2656.77 1724
2657.25 1776
2657.74 1746
2658.23 1692
2658.71 1645
2659.20 1679
2659.69 1716
2660.17 1584
2660.66 1648
2661.14 1543
2661.63 1481
2662.12 1448
2662.60 1347
2663.09 1678
2663.58 1581
2664.06 1579
2664.55 1680
2665.04 1555
2665.52 1716
2666.01 1591
2666.50 1702
2666.98 1731
2667.47 1672
2667.96 1500
2668.45 1654
2668.93 1770
2669.42 1812
2669.91 1621
2670.39 1887
2670.88 1879
2671.37 1794
2671.86 1829
2672.34 1860
2672.83 1888
2673.32 2023
2673.81 2176
2674.29 2101
2674.78 1987
2675.27 2201
2675.76 2125
2676.24 2065
2676.73 2186
2677.22 2052
2677.71 2116
2678.20 1964
2678.68 1863
2679.17 1742
2679.66 1784
2680.15 1718
2680.64 1754
2681.12 1565
2681.61 1580
2682.10 1623
2682.59 1550
2683.08 1469
2683.57 1453
2684.05 1544
2684.54 1728
2685.03 1721
2685.52 1759
2686.01 1591
2686.50 1573
2686.99 1709
2687.47 1607
2687.96 1475
2688.45 1526
2688.94 1514
2689.43 1510
2689.92 1520
2690.41 1584
2690.90 1640
2691.39 1443
2691.88 1568
2692.37 1648
2692.85 1741
2693.34 1693
2693.83 1812
2694.32 1690
2694.81 1547
2695.30 1467
2695.79 1615
2696.28 1526
2696.77 1618
2697.26 1719
2697.75 1720
2698.24 1591
2698.73 1656
2699.22 1697
2699.71 1704
2700.20 1686
2700.69 1839
2701.18 1815
2701.67 1802
2702.16 1891
2702.65 1927
2703.14 1943
2703.63 1786
2704.12 1881
2704.61 1788
2705.10 1856
2705.59 1911
2706.08 1673
2706.57 1764
2707.06 1869
2707.55 1724
2708.04 1568
2708.53 1612
2709.03 1550
2709.52 1305
2710.01 1367
2710.50 1542
2710.99 1591
2711.48 1722
2711.97 1772
2712.46 1738
2712.95 1665
2713.44 1511
2713.94 1515
2714.43 1696
2714.92 1539
2715.41 1636
2715.90 1665
2716.39 1829
2716.88 1780
2717.38 1634
2717.87 1711
2718.36 1702
2718.85 1656
2719.34 1706
2719.83 1714
2720.32 1854
2720.82 1713
2721.31 1834
2721.80 1633
2722.29 1784
2722.78 1946
2723.28 1639
2723.77 1862
2724.26 1776
2724.75 1736
2725.25 1745
2725.74 1796
2726.23 1836
2726.72 1774
2727.21 1693
2727.71 1627
2728.20 1694
2728.69 1608
2729.18 1708
2729.68 1702
2730.17 1862
2730.66 1776
2731.16 1628
2731.65 1730
2732.14 1622
2732.63 1556
2733.13 1617
2733.62 1599
2734.11 1613
2734.61 1639
2735.10 1687
2735.59 1851
2736.08 1766
2736.58 1780
2737.07 1824
2737.56 1945
2738.06 1921
2738.55 1865
2739.05 1765
2739.54 1927
2740.03 2107
2740.53 2093
2741.02 2075
2741.51 2083
2742.01 2076
2742.50 1934
2742.99 1853
2743.49 1743
2743.98 1747
2744.48 1645
2744.97 1808
2745.46 1748
2745.96 1655
2746.45 1725
2746.95 1694
2747.44 1767
2747.93 1626
2748.43 1567
2748.92 1590
2749.42 1754
2749.91 1787
2750.41 1771
2750.90 1774
2751.40 1590
2751.89 1475
2752.39 1649
2752.88 1574
2753.37 1577
2753.87 1618
2754.36 1540
2754.86 1602
2755.35 1527
2755.85 1633
2756.34 1778
2756.84 1619
2757.33 1611
2757.83 1554
2758.32 1757
2758.82 1775
2759.32 1716
2759.81 1535
2760.31 1718
2760.80 1685
2761.30 1676
2761.79 1618
2762.29 1707
2762.78 1855
2763.28 1669
2763.77 1532
2764.27 1674
2764.77 1641
2765.26 1805
2765.76 1765
2766.25 1776
2766.75 1838
2767.25 1647
2767.74 1690
2768.24 1788
2768.73 1784
2769.23 1612
2769.73 1621
2770.22 1822
2770.72 1785
2771.22 1770
2771.71 1802
2772.21 1843
2772.70 1856
2773.20 1755
2773.70 1895
2774.19 1793
2774.69 1984
2775.19 2188
2775.68 2042
2776.18 1974
2776.68 2117
2777.17 2202
2777.67 2301
2778.17 2250
2778.67 2209
2779.16 2026
2779.66 1947
2780.16 1930
2780.65 1815
2781.15 1814
2781.65 1944
2782.15 1761
2782.64 1672
2783.14 1611
2783.64 1647
2784.14 1695
2784.63 1556
2785.13 1479
2785.63 1578
2786.13 1716
2786.62 1542
2787.12 1615
2787.62 1643
2788.12 1656
2788.62 1687
2789.11 1599
2789.61 1750
2790.11 1792
2790.61 1970
2791.11 1931
2791.60 1687
2792.10 1763
2792.60 1637
2793.10 1829
2793.60 1858
2794.10 1551
2794.59 1645
2795.09 1741
2795.59 1747
2796.09 1613
2796.59 1765
2797.09 1816
2797.59 1846
2798.08 1897
2798.58 1884
2799.08 2036
2799.58 2095
2800.08 1852
2800.58 1834
2801.08 2025
2801.58 1786
2802.08 1815
2802.58 1481
2803.07 1555
2803.57 1637
2804.07 1856
2804.57 1619
2805.07 1616
2805.57 1630
2806.07 1590
2806.57 1612
2807.07 1551
2807.57 1762
2808.07 1804
2808.57 1558
2809.07 1701
2809.57 1704
2810.07 1826
2810.57 1628
2811.07 1586
2811.57 1724
2812.07 1721
2812.57 1600
2813.07 1616
2813.57 1856
2814.07 1758
2814.57 1608
2815.07 1631
2815.57 1694
2816.07 1527
2816.57 1417
2817.07 1395
2817.57 1513
2818.07 1474
2818.57 1451
2819.07 1615
2819.57 1716
2820.07 1640
2820.57 1575
2821.07 1671
2821.58 1594
2822.08 1539
2822.58 1644
2823.08 1596
2823.58 1528
2824.08 1606
2824.58 1626
2825.08 1692
2825.58 1582
2826.09 1555
2826.59 1636
2827.09 1487
2827.59 1543
2828.09 1511
2828.59 1525
2829.09 1580
2829.60 1593
2830.10 1701
2830.60 1710
2831.10 1429
2831.60 1532
2832.10 1639
2832.61 1688
2833.11 1689
2833.61 1626
2834.11 1468
2834.61 1554
2835.12 1701
2835.62 1704
2836.12 1668
2836.62 1724
2837.12 1808
2837.63 1657
2838.13 1693
2838.63 1619
2839.13 1833
2839.64 1818
2840.14 1538
2840.64 1716
2841.14 1834
2841.65 1825
2842.15 1701
2842.65 1639
2843.15 1841
2843.66 1912
2844.16 1649
2844.66 1670
2845.17 1780
2845.67 1728
2846.17 1588
2846.67 1536
2847.18 1613
2847.68 1684
2848.18 1734
2848.69 1766
2849.19 1764
2849.69 1605
2850.20 1642
2850.70 1571
2851.20 1682
2851.71 1781
2852.21 1724
2852.72 1722
2853.22 1777
2853.72 1627
2854.23 1710
2854.73 1784
2855.23 1820
2855.74 1827
2856.24 1729
2856.75 1753
2857.25 1775
2857.75 1707
2858.26 1780
2858.76 1895
2859.27 1804
2859.77 1770
2860.27 1602
2860.78 1447
2861.28 1579
2861.79 1546
2862.29 1545
2862.80 1560
2863.30 1450
2863.81 1544
2864.31 1666
2864.81 1541
2865.32 1630
2865.82 1418
2866.33 1524
2866.83 1629
2867.34 1435
2867.84 1524
2868.35 1595
2868.85 1548
2869.36 1700
2869.86 1569
2870.37 1548
2870.87 1575
2871.38 1685
2871.89 1607
2872.39 1624
2872.90 1726
2873.40 1831
2873.91 1804
2874.41 1828
2874.92 1790
2875.42 1740
2875.93 1925
2876.43 1881
2876.94 1712
2877.45 1714
2877.95 1758
2878.46 1770
2878.96 1855
2879.47 1861
2879.98 1775
2880.48 1749
2880.99 1895
2881.49 1769
2882.00 1663
2882.51 1708
2883.01 1765
2883.52 1747
2884.03 1805
2884.53 1897
2885.04 1809
2885.54 1679
2886.05 1732
2886.56 1766
2887.06 1863
2887.57 1805
2888.08 1715
2888.58 1831
2889.09 1956
2889.60 1908
2890.11 1919
2890.61 1829
2891.12 1846
2891.63 1916
2892.13 1905
2892.64 1806
2893.15 1991
2893.65 2028
2894.16 2088
2894.67 2127
2895.18 2289
2895.68 2561
2896.19 2464
2896.70 2221
2897.21 2407
2897.71 2180
2898.22 2159
2898.73 2319
2899.24 2122
2899.74 1915
2900.25 2051
2900.76 2008
2901.27 1843
2901.78 1894
2902.28 1878
2902.79 1919
2903.30 1746
2903.81 1747
2904.32 1802
2904.82 1865
2905.33 1919
2905.84 2070
2906.35 1956
2906.86 1992
2907.37 2129
2907.87 1887
2908.38 1708
2908.89 1726
2909.40 1755
2909.91 1731
2910.42 1626
2910.93 1717
2911.44 1751
2911.94 1770
2912.45 1816
2912.96 1709
2913.47 1744
2913.98 1759
2914.49 1806
2915.00 1715
2915.51 1815
2916.02 1849
2916.53 1821
2917.03 1792
2917.54 1809
2918.05 1878
2918.56 1697
2919.07 1708
2919.58 1716
2920.09 1803
2920.60 1753
2921.11 1636
2921.62 1730
2922.13 1756
2922.64 1654
2923.15 1631
2923.66 1672
2924.17 1691
2924.68 1740
2925.19 1790
2925.70 1854
2926.21 1840
2926.72 1806
2927.23 1672
2927.74 1799
2928.25 1679
2928.76 1550
2929.27 1622
2929.78 1760
2930.29 1635
2930.80 1704
2931.31 1786
2931.82 1811
2932.33 1787
2932.84 1662
2933.35 1634
2933.86 1731
2934.38 1655
2934.89 1628
2935.40 1824
2935.91 1767
2936.42 1763
2936.93 1964
2937.44 1991
2937.95 2167
2938.46 2153
2938.97 2004
2939.49 2081
2940.00 2168
2940.51 1927
2941.02 1957
2941.53 2007
2942.04 1887
2942.55 1971
2943.07 2172
2943.58 1983
2944.09 1944
2944.60 1813
2945.11 1973
2945.62 1838
2946.14 1797
2946.65 1782
2947.16 1858
2947.67 1827
2948.18 1613
2948.70 1621
2949.21 1781
2949.72 1604
2950.23 1400
2950.74 1428
2951.26 1592
2951.77 1650
2952.28 1635
2952.79 1615
2953.31 1516
2953.82 1594
2954.33 1701
2954.84 1732
2955.36 1634
2955.87 1652
2956.38 1962
2956.89 1876
2957.41 1716
2957.92 1681
2958.43 1844
2958.94 1943
2959.46 1880
2959.97 1827
2960.48 1822
2961.00 1662
2961.51 1694
2962.02 1669
2962.54 1653
2963.05 1841
2963.56 1702
2964.08 1917
2964.59 1825
2965.10 1772
2965.62 1743
2966.13 1695
2966.64 1641
2967.16 1833
2967.67 1911
2968.18 1737
2968.70 1681
2969.21 1752
2969.73 1775
2970.24 1783
2970.75 1750
2971.27 1655
2971.78 1745
2972.30 1782
2972.81 1753
2973.32 2000
2973.84 2019
2974.35 1790
2974.87 1773
2975.38 1732
2975.90 1629
2976.41 1566
2976.92 1681
2977.44 1757
2977.95 1806
2978.47 1967
2978.98 1743
2979.50 1716
2980.01 1795
2980.53 1771
2981.04 1945
2981.56 1972
2982.07 2025
2982.59 2034
2983.10 2007
2983.62 2102
2984.13 2090
2984.65 2209
2985.16 2247
2985.68 2216
2986.19 1951
2986.71 2238
2987.22 2393
2987.74 2171
2988.25 2256
2988.77 2215
2989.29 2274
2989.80 2230
2990.32 2455
2990.83 2371
2991.35 2402
2991.86 2216
2992.38 2156
2992.89 2278
2993.41 2291
2993.93 2321
2994.44 2452
2994.96 2513
2995.47 2480
2995.99 2588
2996.51 2784
2997.02 2769
2997.54 2762
2998.06 2774
2998.57 2774
2999.09 3030
2999.60 3060
3000.12 3122
3000.64 3042
3001.15 3498
3001.67 3966
3002.19 4250
3002.70 4923
3003.22 5544
3003.74 5904
3004.25 6373
3004.77 6866
3005.29 7163
3005.81 7276
3006.32 7141
3006.84 7085
3007.36 6759
3007.87 6175
3008.39 5564
3008.91 5075
3009.43 4684
3009.94 4198
3010.46 3316
3010.98 3086
3011.49 3081
3012.01 2822
3012.53 2687
3013.05 2690
3013.57 2763
3014.08 2709
3014.60 2842
3015.12 2466
3015.64 2544
3016.15 2378
3016.67 2425
3017.19 2363
3017.71 2457
3018.23 2473
3018.74 2399
3019.26 2535
3019.78 2675
3020.30 2170
3020.82 2409
3021.33 2433
3021.85 2273
3022.37 2270
3022.89 2342
3023.41 2125
3023.93 2384
3024.45 2378
3024.96 2282
3025.48 2300
3026.00 2241
3026.52 2101
3027.04 2006
3027.56 2189
3028.08 2093
3028.60 1955
3029.11 2028
3029.63 2069
3030.15 1971
3030.67 2093
3031.19 1913
3031.71 1826
3032.23 1933
3032.75 2103
3033.27 2164
3033.79 2138
3034.31 2086
3034.83 2165
3035.35 2090
3035.86 2063
3036.38 2000
3036.90 2118
3037.42 2008
3037.94 1983
3038.46 2128
3038.98 2036
3039.50 1850
3040.02 1921
3040.54 1907
3041.06 1809
3041.58 1917
3042.10 1922
3042.62 2015
3043.14 1773
3043.66 1900
3044.18 1850
3044.70 1801
3045.22 1780
3045.74 1867
3046.27 1947
3046.79 2119
3047.31 1992
3047.83 1896
3048.35 1945
3048.87 1940
3049.39 1986
3049.91 1937
3050.43 1793
3050.95 1907
3051.47 1855
3051.99 1691
3052.51 1793
3053.03 1722
3053.56 1831
3054.08 1940
3054.60 1889
3055.12 1968
3055.64 1932
3056.16 1846
3056.68 1927
3057.20 2008
3057.73 1922
3058.25 1960
3058.77 2009
3059.29 2009
3059.81 1907
3060.33 1967
3060.86 1841
3061.38 1873
3061.90 1965
3062.42 1981
3062.94 1952
3063.46 1985
3063.99 1943
3064.51 1909
3065.03 2068
3065.55 2069
3066.07 1887
3066.60 1932
3067.12 2022
3067.64 2073
3068.16 1988
3068.69 2104
3069.21 2098
3069.73 2092
3070.25 2165
3070.78 1980
3071.30 1994
3071.82 1987
3072.34 2009
3072.87 1997
3073.39 2053
3073.91 2005
3074.43 2133
3074.96 2048
3075.48 2146
3076.00 2167
3076.53 2152
3077.05 2252
3077.57 2311
3078.10 2388
3078.62 2666
3079.14 2720
3079.66 2912
3080.19 2952
3080.71 2893
3081.23 2959
3081.76 3025
3082.28 3125
3082.81 3018
3083.33 2983
3083.85 3152
3084.38 2870
3084.90 2883
3085.42 2972
3085.95 2750
3086.47 2591
3087.00 2585
3087.52 2720
3088.04 2565
3088.57 2534
3089.09 2565
3089.62 2320
3090.14 2485
3090.66 2535
3091.19 2585
3091.71 2515
3092.24 2687
3092.76 2687
3093.29 2698
3093.81 2675
3094.33 2850
3094.86 2938
3095.38 2862
3095.91 3111
3096.43 3013
3096.96 3363
3097.48 3222
3098.01 3492
3098.53 3842
3099.06 4277
3099.58 5133
3100.11 5613
3100.63 6356
3101.16 7687
3101.68 9416
3102.21 11646
3102.73 12027
3103.26 13373
3103.78 14019
3104.31 14315
3104.83 13729
3105.36 13251
3105.89 12324
3106.41 11044
3106.94 9254
3107.46 8184
3107.99 6697
3108.51 5799
3109.04 4816
3109.57 4386
3110.09 4388
3110.62 4260
3111.14 3843
3111.67 4000
3112.19 3999
3112.72 3717
3113.25 3959
3113.77 3825
3114.30 3454
3114.83 3306
3115.35 3216
3115.88 3163
3116.40 2828
3116.93 2697
3117.46 3034
3117.98 2893
3118.51 2882
3119.04 2759
3119.56 2666
3120.09 2992
3120.62 3113
3121.14 3058
3121.67 3009
3122.20 2992
3122.72 2728
3123.25 3086
3123.78 2998
3124.31 2781
3124.83 2733
3125.36 2567
3125.89 2709
3126.41 2600
3126.94 2441
3127.47 2391
3128.00 2507
3128.52 2535
3129.05 2379
3129.58 2382
3130.11 2231
3130.63 2033
3131.16 2039
3131.69 2133
3132.22 2134
3132.74 2016
3133.27 2105
3133.80 2141
3134.33 2267
3134.86 2217
3135.38 2088
3135.91 2082
3136.44 1918
3136.97 1923
3137.50 2056
3138.03 1992
3138.55 1758
3139.08 1915
3139.61 1830
3140.14 1933
3140.67 2076
3141.20 2207
3141.72 2062
3142.25 2026
3142.78 1770
3143.31 1802
3143.84 2006
3144.37 2059
3144.90 1994
3145.42 2028
3145.95 1879
3146.48 1915
3147.01 2019
3147.54 2123
3148.07 2163
3148.60 2061
3149.13 2043
3149.66 2261
3150.19 2118
3150.72 2249
3151.24 2204
3151.77 2309
3152.30 2416
3152.83 2255
3153.36 2264
3153.89 2230
3154.42 2106
3154.95 2038
3155.48 2060
3156.01 2297
3156.54 2385
3157.07 2274
3157.60 2230
3158.13 2413
3158.66 2445
3159.19 2439
3159.72 2465
3160.25 2204
3160.78 2036
3161.31 2080
3161.84 2057
3162.37 2050
3162.90 1882
3163.43 1994
3163.96 2162
3164.49 2233
3165.02 2099
3165.55 2024
3166.08 2005
3166.61 1962
3167.15 1905
3167.68 1906
3168.21 2016
3168.74 1948
3169.27 2187
3169.80 1955
3170.33 1785
3170.86 1909
3171.39 1907
3171.92 1837
3172.45 1918
3172.99 1998
3173.52 2175
3174.05 2141
3174.58 2380
3175.11 2432
3175.64 2466
3176.17 2247
3176.70 2219
3177.24 2256
3177.77 2317
3178.30 2208
3178.83 2236
3179.36 2170
3179.89 1947
3180.43 1969
3180.96 1962
3181.49 1908
3182.02 1674
3182.55 1579
3183.09 1782
3183.62 2018
3184.15 1829
3184.68 1635
3185.21 1716
3185.75 1681
3186.28 1910
3186.81 1868
3187.34 1995
3187.88 2035
3188.41 1807
3188.94 1895
3189.47 1980
3190.01 1984
3190.54 1882
3191.07 1925
3191.60 1965
3192.14 1848
3192.67 1691
3193.20 1964
3193.74 1920
3194.27 1880
3194.80 1831
3195.33 1807
3195.87 2018
3196.40 1930
3196.93 2057
3197.47 1977
3198.00 2134
3198.53 1984
3199.07 2058
3199.60 2004
3200.13 1916
3200.67 2056
3201.20 2143
3201.73 2291
3202.27 2158
3202.80 2122
3203.33 2112
3203.87 2107
3204.40 1948
3204.94 2005
3205.47 1981
3206.00 2078
3206.54 2053
3207.07 2006
3207.61 2113
3208.14 2151
3208.67 2146
3209.21 2168
3209.74 2380
3210.28 2327
3210.81 2401
3211.35 2595
3211.88 2649
3212.41 2728
3212.95 2724
3213.48 2630
3214.02 2480
3214.55 2278
3215.09 2282
3215.62 2195
3216.16 2091
3216.69 2018
3217.23 2088
3217.76 1915
3218.30 1991
3218.83 2142
3219.37 2036
3219.90 2106
3220.44 2230
3220.97 2038
3221.51 2303
3222.04 1901
3222.58 2208
3223.11 2451
3223.65 2384
3224.18 2664
3224.72 2559
3225.25 2544
3225.79 2761
3226.33 2724
3226.86 2716
3227.40 2684
3227.93 2554
3228.47 2537
3229.00 2451
3229.54 2453
3230.08 2476
3230.61 2622
3231.15 2633
3231.68 2738
3232.22 2720
3232.76 2526
3233.29 2527
3233.83 2480
3234.36 2695
3234.90 2825
3235.44 2556
3235.97 2421
3236.51 2545
3237.05 2519
3237.58 2566
3238.12 2652
3238.66 2675
3239.19 2704
3239.73 2924
3240.27 2828
3240.80 2605
3241.34 2531
3241.88 2576
3242.41 2781
3242.95 2860
3243.49 2664
3244.03 2846
3244.56 2691
3245.10 2731
3245.64 2750
3246.17 2688
3246.71 3215
3247.25 3118
3247.79 3159
3248.32 3086
3248.86 2924
3249.40 3066
3249.94 3178
3250.47 2887
3251.01 2778
3251.55 3061
3252.09 3142
3252.62 3118
3253.16 3116
3253.70 2735
3254.24 3116
3254.78 2997
3255.31 3180
3255.85 3263
3256.39 3270
3256.93 3388
3257.47 3377
3258.00 3504
3258.54 3758
3259.08 4040
3259.62 4685
3260.16 5055
3260.70 5195
3261.24 5956
3261.77 6748
3262.31 6922
3262.85 7243
3263.39 8255
3263.93 8557
3264.47 9491
3265.01 10046
3265.54 10028
3266.08 10538
3266.62 11303
3267.16 11703
3267.70 11348
3268.24 11242
3268.78 11447
3269.32 10708
3269.86 9388
3270.40 8455
3270.94 8048
3271.48 6533
3272.01 5689
3272.55 4769
3273.09 4296
3273.63 3903
3274.17 3800
3274.71 3805
3275.25 3757
3275.79 3567
3276.33 3562
3276.87 3490
3277.41 3617
3277.95 3439
3278.49 3593
3279.03 3662
3279.57 3447
3280.11 3421
3280.65 3173
3281.19 3411
3281.73 3320
3282.27 3281
3282.81 3293
3283.35 3310
3283.89 3401
3284.43 3246
3284.97 3275
3285.51 3335
3286.05 3194
3286.59 3199
3287.14 3298
3287.68 3540
3288.22 3245
3288.76 3372
3289.30 3520
3289.84 3600
3290.38 3408
3290.92 3451
3291.46 3484
3292.00 3615
3292.54 3670
3293.09 4111
3293.63 4242
3294.17 4711
3294.71 4748
3295.25 5091
3295.79 4971
3296.33 5211
3296.87 5339
3297.42 5096
3297.96 5260
3298.50 4988
3299.04 4996
3299.58 4833
3300.12 4597
3300.67 4110
3301.21 3941
3301.75 3776
3302.29 3768
3302.83 4016
3303.38 3752
3303.92 3708
3304.46 3616
3305.00 3648
3305.54 3775
3306.09 3780
3306.63 3549
3307.17 3485
3307.71 3239
3308.25 3019
3308.80 3186
3309.34 2958
3309.88 3051
3310.42 2937
3310.97 2929
3311.51 2877
3312.05 2965
3312.60 3203
3313.14 3271
3313.68 3151
3314.22 3326
3314.77 3341
3315.31 3574
3315.85 3538
3316.40 3723
3316.94 3639
3317.48 3806
3318.03 3840
3318.57 4033
3319.11 3694
3319.65 3788
3320.20 4060
3320.74 3835
3321.29 3687
3321.83 3981
3322.37 3904
3322.92 3700
3323.46 3554
3324.00 3360
3324.55 3273
3325.09 3151
3325.63 3109
3326.18 3134
3326.72 3237
3327.27 3065
3327.81 3064
3328.35 3107
3328.90 3192
3329.44 3430
3329.99 3375
3330.53 3695
3331.07 4204
3331.62 5176
3332.16 6128
3332.71 7642
3333.25 8867
3333.80 10653
3334.34 12108
3334.89 13815
3335.43 15682
3335.97 16382
3336.52 16492
3337.06 16855
3337.61 16848
3338.15 16143
3338.70 14296
3339.24 12701
3339.79 10964
3340.33 9494
3340.88 8032
3341.42 6865
3341.97 6185
3342.51 5265
3343.06 4442
3343.60 3976
3344.15 3772
3344.69 3479
3345.24 3148
3345.79 3156
3346.33 3153
3346.88 2914
3347.42 3139
3347.97 3203
3348.51 2981
3349.06 3264
3349.61 3145
3350.15 3140
3350.70 3101
3351.24 3259
3351.79 3285
3352.33 3254
3352.88 3328
3353.43 3256
3353.97 3124
3354.52 3045
3355.07 3035
3355.61 2961
3356.16 2910
3356.70 2973
3357.25 2930
3357.80 2682
3358.34 2638
3358.89 2549
3359.44 2609
3359.98 2863
3360.53 2412
3361.08 2560
3361.62 2666
3362.17 2632
3362.72 2745
3363.26 2610
3363.81 2677
3364.36 2566
3364.90 2642
3365.45 2576
3366.00 2701
3366.55 2782
3367.09 2746
3367.64 2557
3368.19 2527
3368.73 2548
3369.28 2686
3369.83 2494
3370.38 2500
3370.92 2639
3371.47 3007
3372.02 2798
3372.57 2738
3373.11 3017
3373.66 3130
3374.21 3170
3374.76 2994
3375.31 2824
3375.85 2936
3376.40 2862
3376.95 2647
3377.50 2580
3378.05 2656
3378.59 2626
3379.14 2606
3379.69 2380
3380.24 2268
3380.79 2152
3381.33 2115
3381.88 2118
3382.43 2364
3382.98 2117
3383.53 1917
3384.08 2162
3384.63 2264
3385.17 2155
3385.72 2130
3386.27 2246
3386.82 2335
3387.37 2097
3387.92 2061
3388.47 2107
3389.02 2094
3389.57 2162
3390.11 2031
3390.66 1976
3391.21 2105
3391.76 2053
3392.31 2015
3392.86 1958
3393.41 2151
3393.96 2141
3394.51 1955
3395.06 2121
3395.61 2117
3396.16 2083
3396.71 2121
3397.26 2160
3397.81 2059
3398.36 2008
3398.91 1994
3399.45 2035
3400.00 1832
3400.55 1987
3401.10 1968
3401.65 1828
3402.20 1907
3402.75 1870
3403.30 2000
3403.85 1779
3404.41 1932
3404.96 1846
3405.51 1842
3406.06 1896
3406.61 2008
3407.16 2010
3407.71 1916
3408.26 1972
3408.81 1960
3409.36 2028
3409.91 1843
3410.46 1972
3411.01 2124
3411.56 2297
3412.11 2377
3412.66 2286
3413.21 2185
3413.77 2231
3414.32 2170
3414.87 2146
3415.42 2214
3415.97 2265
3416.52 2261
3417.07 2397
3417.62 2268
3418.17 2177
3418.73 2119
3419.28 2149
3419.83 2184
3420.38 2290
3420.93 2320
3421.48 2120
3422.04 2155
3422.59 2299
3423.14 2401
3423.69 2376
3424.24 2438
3424.79 2617
3425.35 2749
3425.90 2623
3426.45 2536
3427.00 2665
3427.55 2618
3428.11 2564
3428.66 2228
3429.21 2285
3429.76 2120
3430.31 2235
3430.87 2120
3431.42 2164
3431.97 2084
3432.52 2031
3433.08 2089
3433.63 1971
3434.18 1996
3434.73 1997
3435.29 2118
3435.84 2188
3436.39 2119
3436.95 2066
3437.50 2000
3438.05 1999
3438.60 2066
3439.16 2073
3439.71 2102
3440.26 2225
3440.82 2099
3441.37 2078
3441.92 2223
3442.48 2146
3443.03 2167
3443.58 2159
3444.14 2177
3444.69 2008
3445.24 2028
3445.80 2113
3446.35 1935
3446.90 1855
3447.46 1996
3448.01 2079
3448.57 2162
3449.12 1964
3449.67 1983
3450.23 2022
3450.78 2002
3451.34 2142
3451.89 1886
3452.44 2012
3453.00 2096
3453.55 2118
3454.11 2054
3454.66 2064
3455.21 2168
3455.77 2000
3456.32 2121
3456.88 2219
3457.43 2316
3457.99 2179
3458.54 2084
3459.10 2060
3459.65 2015
3460.20 2047
3460.76 2019
3461.31 2296
3461.87 2226
3462.42 2194
3462.98 2285
3463.53 2357
3464.09 2240
3464.64 2210
3465.20 2304
3465.75 2287
3466.31 2233
3466.86 2707
3467.42 2481
3467.98 2607
3468.53 2747
3469.09 2630
3469.64 2823
3470.20 2678
3470.75 2723
3471.31 2686
3471.86 2685
3472.42 2886
3472.98 2788
3473.53 2725
3474.09 2807
3474.64 2917
3475.20 2875
3475.75 2907
3476.31 2840
3476.87 2694
3477.42 3056
3477.98 2800
3478.53 2820
3479.09 3047
3479.65 3070
3480.20 3240
3480.76 3131
3481.32 3266
3481.87 3217
3482.43 3232
3482.99 3520
3483.54 3455
3484.10 3622
3484.66 3578
3485.21 3647
3485.77 3779
3486.33 3895
3486.88 4085
3487.44 4589
3488.00 5219
3488.55 6091
3489.11 6851
3489.67 7908
3490.22 9610
3490.78 10956
3491.34 12564
3491.90 13761
3492.45 14662
3493.01 15392
3493.57 15189
3494.13 15041
3494.68 14143
3495.24 12903
3495.80 11024
3496.36 9240
3496.91 8023
3497.47 7158
3498.03 6291
3498.59 5813
3499.14 5457
3499.70 5304
3500.26 5119
3500.82 5353
3501.38 5670
3501.93 5970
3502.49 6188
3503.05 6491
3503.61 6918
3504.17 7516
3504.73 7468
3505.28 7754
3505.84 7732
3506.40 7870
3506.96 7592
3507.52 7114
3508.08 6887
3508.63 6443
3509.19 6034
3509.75 5225
3510.31 4788
3510.87 4443
3511.43 4013
3511.99 3822
3512.55 3599
3513.10 3176
3513.66 3035
3514.22 3000
3514.78 2921
3515.34 2802
3515.90 2614
3516.46 2668
3517.02 2548
3517.58 2489
3518.14 2373
3518.70 2420
3519.26 2585
3519.81 2681
3520.37 2632
3520.93 2735
3521.49 2570
3522.05 2583
3522.61 2680
3523.17 2731
3523.73 2728
3524.29 2667
3524.85 2620
3525.41 2617
3525.97 2516
3526.53 2470
3527.09 2470
3527.65 2332
3528.21 2290
3528.77 2244
3529.33 2337
3529.89 2209
3530.45 2173
3531.01 2507
3531.57 2302
3532.13 2402
3532.69 2582
3533.26 2731
3533.82 2796
3534.38 2623
3534.94 2433
3535.50 2446
3536.06 2439
3536.62 2284
3537.18 2278
3537.74 2416
3538.30 2547
3538.86 2572
3539.42 2577
3539.99 2446
3540.55 2372
3541.11 2545
3541.67 2596
3542.23 2251
3542.79 2147
3543.35 2372
3543.91 2333
3544.48 2225
3545.04 2142
3545.60 2348
3546.16 2245
3546.72 2102
3547.28 2208
3547.84 2074
3548.41 2113
3548.97 2064
3549.53 2106
3550.09 2013
3550.65 1951
3551.22 1953
3551.78 1948
3552.34 1938
3552.90 1852
3553.46 1897
3554.03 1901
3554.59 1800
3555.15 1897
3555.71 1939
3556.28 1877
3556.84 1871
3557.40 1861
3557.96 1811
3558.53 1817
3559.09 1862
3559.65 1903
3560.21 1967
3560.78 2031
3561.34 1947
3561.90 1919
3562.46 2102
3563.03 1989
3563.59 1976
3564.15 2025
3564.72 2116
3565.28 1949
3565.84 1893
3566.41 1976
3566.97 2267
3567.53 2156
3568.10 2028
3568.66 2003
3569.22 1905
3569.79 1987
3570.35 2162
3570.91 1848
3571.48 1865
3572.04 1983
3572.60 1907
3573.17 2095
3573.73 2109
3574.29 2215
3574.86 2244
3575.42 2408
3575.99 2764
3576.55 2832
3577.11 2944
3577.68 2898
3578.24 2838
3578.81 2876
3579.37 2913
3579.93 2872
3580.50 2920
3581.06 2612
3581.63 2392
3582.19 2244
3582.76 2443
3583.32 2260
3583.89 2170
3584.45 2051
3585.01 1990
3585.58 1988
3586.14 1967
3586.71 1906
3587.27 1978
3587.84 2002
3588.40 1898
3588.97 1883
3589.53 1969
3590.10 1910
3590.66 1798
3591.23 1754
3591.79 1872
3592.36 1842
3592.92 1779
3593.49 1714
3594.05 1858
3594.62 1828
3595.19 1803
3595.75 1747
3596.32 1905
3596.88 1845
3597.45 1820
3598.01 1713
3598.58 1764
3599.14 1685
3599.71 1645
3600.28 1679
3600.84 1731
3601.41 1677
3601.97 1730
3602.54 1874
3603.11 1792
3603.67 1901
3604.24 1879
3604.80 1783
3605.37 1780
3605.94 1659
3606.50 1679
3607.07 1740
3607.64 1631
3608.20 1601
3608.77 1634
3609.34 1631
3609.90 1604
3610.47 1460
3611.04 1634
3611.60 1556
3612.17 1605
3612.74 1606
3613.30 1534
3613.87 1492
3614.44 1681
3615.00 1920
3615.57 1712
3616.14 1777
3616.70 1789
3617.27 1931
3617.84 2063
3618.41 1989
3618.97 2050
3619.54 2046
3620.11 2072
3620.68 1890
3621.24 2104
3621.81 1874
3622.38 1864
3622.95 1937
3623.51 2013
3624.08 1812
3624.65 1724
3625.22 1794
3625.78 1644
3626.35 1647
3626.92 1629
3627.49 1713
3628.06 1717
3628.62 1642
3629.19 1638
3629.76 1753
3630.33 1785
3630.90 1798
3631.47 1632
3632.03 1739
3632.60 1678
3633.17 1699
3633.74 1839
3634.31 1863
3634.88 1714
3635.44 1713
3636.01 1655
3636.58 1629
3637.15 1700
3637.72 1773
3638.29 1768
3638.86 1889
3639.43 1758
3639.99 1859
3640.56 1982
3641.13 2000
3641.70 1938
3642.27 2166
3642.84 2239
3643.41 2336
3643.98 2381
3644.55 2082
3645.12 1860
3645.69 1932
3646.26 1965
3646.83 1987
3647.40 1883
3647.96 1912
3648.53 1936
3649.10 2015
3649.67 2095
3650.24 2224
3650.81 2382
3651.38 2527
3651.95 2398
3652.52 2248
3653.09 2197
3653.66 2446
3654.23 2475
3654.80 2190
3655.37 2321
3655.94 2180
3656.51 2161
3657.08 2064
3657.65 1820
3658.22 2037
3658.80 1921
3659.37 1972
3659.94 1968
3660.51 2118
3661.08 1914
3661.65 1893
3662.22 2046
3662.79 2233
3663.36 2164
3663.93 2362
3664.50 2389
3665.07 2446
3665.64 2288
3666.21 2471
3666.79 2540
3667.36 2507
3667.93 2380
3668.50 2434
3669.07 2449
3669.64 2395
3670.21 2332
3670.78 2071
3671.36 1838
3671.93 1860
3672.50 2015
3673.07 1876
3673.64 1841
3674.21 1740
3674.78 1782
3675.36 1906
3675.93 1918
3676.50 1804
3677.07 1883
3677.64 1811
3678.22 1972
3678.79 2000
3679.36 1968
3679.93 1853
3680.50 1955
3681.08 1889
3681.65 1883
3682.22 1848
3682.79 1663
3683.37 1584
3683.94 1618
3684.51 1741
3685.08 1572
3685.65 1684
3686.23 1756
3686.80 1757
3687.37 1744
3687.95 1727
3688.52 1906
3689.09 1773
3689.66 1724
3690.24 1890
3690.81 1818
3691.38 1814
3691.96 1725
3692.53 1837
3693.10 1775
3693.67 1779
3694.25 1816
3694.82 1724
3695.39 1721
3695.97 1564
3696.54 1639
3697.11 1662
3697.69 1571
3698.26 1649
3698.83 1754
3699.41 1508
3699.98 1579
3700.56 1638
3701.13 1669
3701.70 1788
3702.28 1859
3702.85 1757
3703.42 1793
3704.00 1939
3704.57 1782
3705.15 1837
3705.72 1875
3706.29 2069
3706.87 2099
3707.44 1912
3708.02 1851
3708.59 1952
3709.17 1937
3709.74 1695
3710.31 1796
3710.89 1788
3711.46 1712
3712.04 1798
3712.61 2046
3713.19 2082
3713.76 1693
3714.34 1658
3714.91 1664
3715.49 1713
3716.06 1754
3716.64 1591
3717.21 1617
3717.79 1736
3718.36 1741
3718.94 1610
3719.51 1734
3720.09 1727
3720.66 1816
3721.24 1696
3721.81 1605
3722.39 1632
3722.96 1707
3723.54 1806
3724.11 1592
3724.69 1614
3725.27 1690
3725.84 1839
3726.42 1698
3726.99 1493
3727.57 1533
3728.14 1530
3728.72 1766
3729.30 1692
3729.87 1635
3730.45 1940
3731.02 1764
3731.60 1899
3732.18 1878
3732.75 1978
3733.33 1818
3733.90 1670
3734.48 1714
3735.06 1832
3735.63 2003
3736.21 1736
3736.79 1810
3737.36 1910
3737.94 1656
3738.52 1843
3739.09 1848
3739.67 1798
3740.25 1733
3740.82 1579
3741.40 1584
3741.98 1474
3742.55 1474
3743.13 1647
3743.71 1607
3744.28 1751
3744.86 1573
3745.44 1508
3746.02 1579
3746.59 1502
3747.17 1625
3747.75 1734
3748.32 1555
3748.90 1673
3749.48 1688
3750.06 1549
3750.63 1640
3751.21 1604
3751.79 1589
3752.37 1626
3752.95 1385
3753.52 1496
3754.10 1481
3754.68 1426
3755.26 1485
3755.83 1743
3756.41 1715
3756.99 1822
3757.57 1594
3758.15 1626
3758.72 1642
3759.30 1575
3759.88 1626
3760.46 1743
3761.04 1774
3761.62 1705
3762.19 1779
3762.77 1577
3763.35 1735
3763.93 1833
3764.51 1805
3765.09 1673
3765.67 1684
3766.25 1773
3766.82 1686
3767.40 1759
3767.98 1827
3768.56 1641
3769.14 1604
3769.72 1711
3770.30 1738
3770.88 1697
3771.46 1637
3772.03 1776
3772.61 1881
3773.19 1559
3773.77 1573
3774.35 1646
3774.93 1623
3775.51 1461
3776.09 1628
3776.67 1682
3777.25 1834
3777.83 1701
3778.41 1712
3778.99 1577
3779.57 1454
3780.15 1513
3780.73 1453
3781.31 1572
3781.89 1465
3782.47 1519
3783.05 1589
3783.63 1542
3784.21 1642
3784.79 1574
3785.37 1550
3785.95 1744
3786.53 1521
3787.11 1531
3787.69 1775
3788.27 1553
3788.85 1527
3789.43 1537
3790.01 1717
3790.59 1693
3791.17 1489
3791.75 1619
3792.33 1711
3792.92 1790
3793.50 1886
3794.08 1757
3794.66 1730
3795.24 1666
3795.82 1644
3796.40 1723
3796.98 1761
3797.56 1953
3798.14 1895
3798.73 1889
3799.31 1923
3799.89 2017
3800.47 2014
3801.05 1854
3801.63 1985
3802.21 2110
3802.80 2077
3803.38 2101
3803.96 2125
3804.54 2103
3805.12 2307
3805.70 2067
3806.29 2183
3806.87 2079
3807.45 2078
3808.03 2225
3808.61 2183
3809.20 2241
3809.78 2335
3810.36 2119
3810.94 2193
3811.52 2299
3812.11 2322
3812.69 2404
3813.27 2091
3813.85 2302
3814.44 2316
3815.02 2414
3815.60 2375
3816.18 2290
3816.77 2279
3817.35 2312
3817.93 2411
3818.51 2096
3819.10 1945
3819.68 1983
3820.26 1935
3820.85 1758
3821.43 1693
3822.01 1678
3822.59 1709
3823.18 1627
3823.76 1694
3824.34 1864
3824.93 1726
3825.51 1576
3826.09 1734
3826.68 1550
3827.26 1487
3827.84 1490
3828.43 1452
3829.01 1416
3829.59 1483
3830.18 1655
3830.76 1579
3831.35 1593
3831.93 1630
3832.51 1695
3833.10 1602
3833.68 1614
3834.26 1668
3834.85 1643
3835.43 1653
3836.02 1684
3836.60 1585
3837.19 1529
3837.77 1575
3838.35 1502
3838.94 1560
3839.52 1619
3840.11 1548
3840.69 1422
3841.28 1393
3841.86 1542
3842.44 1558
3843.03 1475
3843.61 1351
3844.20 1427
3844.78 1438
3845.37 1515
3845.95 1544
3846.54 1483
3847.12 1417
3847.71 1387
3848.29 1542
3848.88 1609
3849.46 1632
3850.05 1566
3850.63 1504
3851.22 1663
3851.80 1449
3852.39 1496
3852.97 1574
3853.56 1460
3854.15 1513
3854.73 1527
3855.32 1538
3855.90 1557
3856.49 1464
3857.07 1569
3857.66 1474
3858.25 1404
3858.83 1550
3859.42 1639
3860.00 1573
3860.59 1548
3861.17 1623
3861.76 1708
3862.35 1545
3862.93 1664
3863.52 1730
3864.11 1799
3864.69 1745
3865.28 1724
3865.86 1642
3866.45 1758
3867.04 1841
3867.62 1679
3868.21 1701
3868.80 1641
3869.38 1647
3869.97 1534
3870.56 1595
3871.14 1534
3871.73 1538
3872.32 1436
3872.90 1425
3873.49 1479
3874.08 1614
3874.66 1731
3875.25 1438
3875.84 1522
3876.43 1568
3877.01 1781
3877.60 1820
3878.19 1637
3878.78 1491
3879.36 1523
3879.95 1443
3880.54 1495
3881.13 1592
3881.71 1549
3882.30 1592
3882.89 1541
3883.48 1571
3884.06 1538
3884.65 1482
3885.24 1550
3885.83 1608
3886.41 1611
3887.00 1704
3887.59 1804
3888.18 1810
3888.77 1877
3889.35 1822
3889.94 1752
3890.53 1735
3891.12 1925
3891.71 2069
3892.30 1750
3892.88 1737
3893.47 1684
3894.06 1861
3894.65 1741
3895.24 1630
3895.83 1775
3896.42 1658
3897.00 1789
3897.59 1601
3898.18 1564
3898.77 1477
3899.36 1673
3899.95 1705
3900.54 1569
3901.13 1627
3901.72 1687
3902.31 1786
3902.89 1776
3903.48 1818
3904.07 1719
3904.66 1656
3905.25 1826
3905.84 1699
3906.43 1842
3907.02 1816
3907.61 1832
3908.20 1785
3908.79 1841
3909.38 1884
3909.97 1812
3910.56 1616
3911.15 1600
3911.74 1718
3912.33 1663
3912.92 1656
3913.51 1687
3914.10 1640
3914.69 1539
3915.28 1675
3915.87 1555
3916.46 1592
3917.05 1650
3917.64 1567
3918.23 1566
3918.82 1612
3919.41 1510
3920.00 1428
3920.59 1352
3921.18 1590
3921.77 1683
3922.36 1478
3922.95 1523
3923.54 1595
3924.13 1440
3924.72 1434
3925.32 1348
3925.91 1493
3926.50 1787
3927.09 1447
3927.68 1414
3928.27 1374
3928.86 1415
3929.45 1324
3930.04 1423
3930.63 1397
3931.23 1282
3931.82 1356
3932.41 1380
3933.00 1420
3933.59 1313
3934.18 1421
3934.77 1285
3935.37 1303
3935.96 1404
3936.55 1395
3937.14 1471
3937.73 1454
3938.33 1335
3938.92 1501
3939.51 1532
3940.10 1663
3940.69 1685
3941.28 1535
3941.88 1692
3942.47 1755
3943.06 1598
3943.65 1680
3944.25 1751
3944.84 1600
3945.43 1470
3946.02 1597
3946.62 1417
3947.21 1396
3947.80 1481
3948.39 1633
3948.99 1558
3949.58 1319
3950.17 1450
3950.76 1573
3951.36 1481
3951.95 1458
3952.54 1603
3953.14 1553
3953.73 1560
3954.32 1590
3954.91 1589
3955.51 1712
3956.10 1670
3956.69 1634
3957.29 1623
3957.88 1675
3958.47 1726
3959.07 1682
3959.66 1782
3960.25 1612
3960.85 1573
3961.44 1433
3962.03 1618
3962.63 1704
3963.22 1657
3963.82 1943
3964.41 1816
3965.00 1788
3965.60 1793
3966.19 1884
3966.79 1735
3967.38 2016
3967.97 1953
3968.57 1985
3969.16 1910
3969.76 1985
3970.35 1912
3970.94 2037
3971.54 2000
3972.13 1842
3972.73 1877
3973.32 1767
3973.92 1897
3974.51 1919
3975.11 1850
3975.70 2107
3976.29 2226
3976.89 2344
3977.48 2445
3978.08 2312
3978.67 2395
3979.27 2336
3979.86 2350
3980.46 2072
3981.05 2029
3981.65 2082
3982.24 2137
3982.84 2129
3983.43 2095
3984.03 1912
3984.62 1937
3985.22 2025
3985.82 1983
3986.41 2187
3987.01 2174
3987.60 2047
3988.20 2057
3988.79 1894
3989.39 1936
3989.98 2047
3990.58 1936
3991.18 1906
3991.77 2049
3992.37 1962
3992.96 1961
3993.56 1984
3994.16 1958
3994.75 1891
3995.35 1893
3995.94 1925
3996.54 2047
3997.14 1955
3997.73 2000
3998.33 1966
3998.93 1926
3999.52 2018
4000.12 2013
4000.71 1921
4001.31 1776
4001.91 1727
4002.50 1768
4003.10 1733
4003.70 1589
4004.29 1619
4004.89 1857
4005.49 1843
4006.09 1764
4006.68 1774
4007.28 1736
4007.88 1748
4008.47 1747
4009.07 1782
4009.67 1726
4010.27 1721
4010.86 1564
4011.46 1732
4012.06 1647
4012.65 1575
4013.25 1761
4013.85 1748
4014.45 1760
4015.04 1582
4015.64 1624
4016.24 1755
4016.84 1749
4017.44 1754
4018.03 1653
4018.63 1579
4019.23 1595
4019.83 1644
4020.42 1604
4021.02 1635
4021.62 1764
4022.22 1569
4022.82 1549
4023.42 1702
4024.01 1635
4024.61 1641
4025.21 1701
4025.81 1759
4026.41 1950
4027.01 1735
4027.60 1790
4028.20 1999
4028.80 1909
4029.40 1912
4030.00 1986
4030.60 2036
4031.20 1915
4031.79 1937
4032.39 1968
4032.99 2068
4033.59 2066
4034.19 2116
4034.79 2089
4035.39 2131
4035.99 2211
4036.59 2216
4037.19 2071
4037.79 1876
4038.38 1783
4038.98 1768
4039.58 1673
4040.18 1796
4040.78 1798
4041.38 1591
4041.98 1596
4042.58 1576
4043.18 1476
4043.78 1459
4044.38 1623
4044.98 1600
4045.58 1428
4046.18 1604
4046.78 1552
4047.38 1509
4047.98 1494
4048.58 1389
4049.18 1306
4049.78 1549
4050.38 1477
4050.98 1729
4051.58 1628
4052.18 1587
4052.78 1501
4053.38 1522
4053.98 1583
4054.58 1524
4055.18 1489
4055.78 1466
4056.38 1576
4056.99 1791
4057.59 1470
4058.19 1351
4058.79 1356
4059.39 1415
4059.99 1477
4060.59 1587
4061.19 1466
4061.79 1402
4062.39 1582
4062.99 1423
4063.60 1524
4064.20 1525
4064.80 1454
4065.40 1618
4066.00 1539
4066.60 1402
4067.20 1372
4067.81 1397
4068.41 1375
4069.01 1425
4069.61 1387
4070.21 1384
4070.81 1474
4071.42 1419
4072.02 1488
4072.62 1461
4073.22 1363
4073.82 1441
4074.42 1444
4075.03 1369
4075.63 1528
4076.23 1402
4076.83 1430
4077.44 1492
4078.04 1474
4078.64 1463
4079.24 1455
4079.84 1458
4080.45 1549
4081.05 1477
4081.65 1521
4082.25 1545
4082.86 1420
4083.46 1514
4084.06 1564
4084.67 1443
4085.27 1560
4085.87 1469
4086.47 1495
4087.08 1529
4087.68 1636
4088.28 1452
4088.89 1322
4089.49 1432
4090.09 1351
4090.69 1407
4091.30 1449
4091.90 1375
4092.50 1446
4093.11 1306
4093.71 1367
4094.31 1411
4094.92 1446
4095.52 1391
4096.13 1473
4096.73 1449
4097.33 1315
4097.94 1436
4098.54 1537
4099.14 1410
4099.75 1436
4100.35 1459
4100.96 1458
4101.56 1363
4102.16 1312
4102.77 1398
4103.37 1521
4103.98 1472
4104.58 1608
4105.18 1597
4105.79 1543
4106.39 1514
4107.00 1544
4107.60 1465
4108.21 1367
4108.81 1563
4109.42 1516
4110.02 1376
4110.62 1549
4111.23 1486
4111.83 1493
4112.44 1527
4113.04 1362
4113.65 1398
4114.25 1488
4114.86 1316
4115.46 1250
4116.07 1375
4116.67 1376
4117.28 1389
4117.88 1339
4118.49 1290
4119.09 1288
4119.70 1371
4120.31 1482
4120.91 1367
4121.52 1411
4122.12 1492
4122.73 1422
4123.33 1419
4123.94 1358
4124.54 1378
4125.15 1325
4125.76 1287
4126.36 1309
4126.97 1456
4127.57 1339
4128.18 1411
4128.79 1483
4129.39 1383
4130.00 1239
4130.60 1369
4131.21 1547
4131.82 1458
4132.42 1291
4133.03 1399
4133.63 1504
4134.24 1342
4134.85 1415
4135.45 1544
4136.06 1474
4136.67 1380
4137.27 1651
4137.88 1535
4138.49 1546
4139.09 1452
4139.70 1676
4140.31 1757
4140.91 1654
4141.52 1603
4142.13 1797
4142.74 1763
4143.34 1557
4143.95 1739
4144.56 1796
4145.16 1813
4145.77 1790
4146.38 1759
4146.99 1607
4147.59 1644
4148.20 1657
4148.81 1626
4149.42 1502
4150.02 1724
4150.63 1566
4151.24 1337
4151.85 1508
4152.45 1512
4153.06 1540
4153.67 1412
4154.28 1441
4154.88 1414
4155.49 1369
4156.10 1452
4156.71 1515
4157.32 1523
4157.93 1645
4158.53 1552
4159.14 1527
4159.75 1497
4160.36 1664
4160.97 1569
4161.57 1512
4162.18 1588
4162.79 1587
4163.40 1615
4164.01 1423
4164.62 1530
4165.23 1602
4165.83 1520
4166.44 1545
4167.05 1574
4167.66 1621
4168.27 1546
4168.88 1392
4169.49 1494
4170.10 1437
4170.71 1508
4171.32 1482
4171.92 1445
4172.53 1576
4173.14 1418
4173.75 1496
4174.36 1494
4174.97 1428
4175.58 1514
4176.19 1382
4176.80 1461
4177.41 1505
4178.02 1452
4178.63 1518
4179.24 1520
4179.85 1487
4180.46 1510
4181.07 1604
4181.68 1544
4182.29 1447
4182.90 1492
4183.51 1509
4184.12 1506
4184.73 1576
4185.34 1510
4185.95 1473
4186.56 1566
4187.17 1691
4187.78 1597
4188.39 1566
4189.00 1506
4189.61 1430
4190.22 1414
4190.83 1583
4191.44 1605
4192.05 1457
4192.66 1583
4193.27 1611
4193.88 1567
4194.49 1653
4195.10 1834
4195.72 1764
4196.33 1603
4196.94 1484
4197.55 1511
4198.16 1572
4198.77 1614
4199.38 1528
4199.99 1474
4200.60 1466
4201.22 1447
4201.83 1304
4202.44 1313
4203.05 1361
4203.66 1479
4204.27 1403
4204.88 1364
4205.50 1490
4206.11 1519
4206.72 1471
4207.33 1386
4207.94 1400
4208.55 1482
4209.17 1496
4209.78 1627
4210.39 1550
4211.00 1304
4211.61 1391
4212.23 1385
4212.84 1374
4213.45 1664
4214.06 1680
4214.68 1744
4215.29 1466
4215.90 1590
4216.51 1629
4217.12 1492
4217.74 1384
4218.35 1569
4218.96 1642
4219.58 1734
4220.19 1929
4220.80 1760
4221.41 1741
4222.03 1569
4222.64 1734
4223.25 1718
4223.86 1712
4224.48 1543
4225.09 1584
4225.70 1597
4226.32 1526
4226.93 1598
4227.54 1650
4228.16 1697
4228.77 1662
4229.38 1775
4230.00 1848
4230.61 1903
4231.22 2011
4231.84 2170
4232.45 2253
4233.06 2318
4233.68 2335
4234.29 2297
4234.91 2689
4235.52 2848
4236.13 2849
4236.75 2936
4237.36 2847
4237.97 2573
4238.59 2415
4239.20 2468
4239.82 2267
4240.43 1959
4241.05 1996
4241.66 1864
4242.27 1758
4242.89 1678
4243.50 1604
4244.12 1602
4244.73 1747
4245.35 1608
4245.96 1475
4246.57 1777
4247.19 1656
4247.80 1590
4248.42 1662
4249.03 1712
4249.65 1608
4250.26 1617
4250.88 1495
4251.49 1612
4252.11 1665
4252.72 1700
4253.34 1607
4253.95 1579
4254.57 1544
4255.18 1566
4255.80 1583
4256.41 1527
4257.03 1578
4257.64 1545
4258.26 1582
4258.88 1515
4259.49 1397
4260.11 1513
4260.72 1553
4261.34 1605
4261.95 1704
4262.57 1655
4263.19 1702
4263.80 1602
4264.42 1506
4265.03 1575
4265.65 1679
4266.26 1560
4266.88 1520
4267.50 1678
4268.11 1680
4268.73 1694
4269.35 1730
4269.96 1650
4270.58 1717
4271.19 1856
4271.81 1798
4272.43 1637
4273.04 1592
4273.66 1635
4274.28 1677
4274.89 1736
4275.51 2011
4276.13 2070
4276.74 2039
4277.36 1932
4277.98 1911
4278.59 1979
4279.21 1733
4279.83 1729
4280.45 1648
4281.06 1697
4281.68 1656
4282.30 1672
4282.91 1538
4283.53 1467
4284.15 1419
4284.77 1641
4285.38 1585
4286.00 1634
4286.62 1646
4287.24 1682
4287.85 1695
4288.47 1617
4289.09 1791
4289.71 1785
4290.32 1901
4290.94 2060
4291.56 1962
4292.18 1810
4292.80 1788
4293.41 1708
4294.03 1794
4294.65 1838
4295.27 1695
4295.89 1665
4296.50 1562
4297.12 1518
4297.74 1462
4298.36 1670
4298.98 1589
4299.60 1605
4300.21 1618
4300.83 1673
4301.45 1564
4302.07 1488
4302.69 1541
4303.31 1578
4303.93 1528
4304.54 1728
4305.16 1703
4305.78 1616
4306.40 1720
4307.02 1767
4307.64 1621
4308.26 1513
4308.88 1514
4309.50 1612
4310.12 1534
4310.73 1575
4311.35 1636
4311.97 1532
4312.59 1768
4313.21 1607
4313.83 1674
4314.45 1694
4315.07 1662
4315.69 1671
4316.31 1670
4316.93 1612
4317.55 1711
4318.17 1781
4318.79 1915
4319.41 1825
4320.03 1870
4320.65 1900
4321.27 1787
4321.89 1861
4322.51 1747
4323.13 1769
4323.75 1888
4324.37 2003
4324.99 2067
4325.61 2199
4326.23 2189
4326.85 2247
4327.47 2252
4328.09 2143
4328.71 2143
4329.33 2223
4329.95 2270
4330.57 2138
4331.19 2286
4331.81 2299
4332.44 2097
4333.06 2157
4333.68 2276
4334.30 2724
4334.92 2837
4335.54 2810
4336.16 3082
4336.78 3339
4337.40 3482
4338.02 3707
4338.65 3840
4339.27 3904
4339.89 3875
4340.51 3906
4341.13 3526
4341.75 3340
4342.37 3726
4342.99 4045
4343.62 4329
4344.24 5034
4344.86 5700
4345.48 6190
4346.10 6741
4346.73 7228
4347.35 7592
4347.97 7730
4348.59 7961
4349.21 7479
4349.83 6774
4350.46 5927
4351.08 5189
4351.70 4746
4352.32 3929
4352.95 3394
4353.57 3151
4354.19 2890
4354.81 2791
4355.43 2709
4356.06 2656
4356.68 2491
4357.30 2528
4357.93 2792
4358.55 2683
4359.17 2538
4359.79 2535
4360.42 2462
4361.04 2505
4361.66 2466
4362.28 2594
4362.91 2509
4363.53 2274
4364.15 2312
4364.78 2310
4365.40 2382
4366.02 1998
4366.65 1877
4367.27 2139
4367.89 1965
4368.52 1949
4369.14 1960
4369.76 1976
4370.39 1876
4371.01 1750
4371.63 1925
4372.26 1791
4372.88 1654
4373.50 1644
4374.13 1685
4374.75 1793
4375.38 1722
4376.00 1904
4376.62 1947
4377.25 1958
4377.87 1992
4378.50 1984
4379.12 1893
4379.74 1955
4380.37 2050
4380.99 1971
4381.62 1892
4382.24 1894
4382.87 1834
4383.49 2061
4384.11 2054
4384.74 2055
4385.36 1997
4385.99 1890
4386.61 1732
4387.24 1695
4387.86 1724
4388.49 1694
4389.11 1662
4389.74 1556
4390.36 1591
4390.99 1455
4391.61 1647
4392.24 1634
4392.86 1582
4393.49 1548
4394.11 1599
4394.74 1527
4395.36 1624
4395.99 1586
4396.61 1654
4397.24 1670
4397.86 1629
4398.49 1561
4399.12 1703
4399.74 1663
4400.37 1653
4400.99 1650
4401.62 1758
4402.24 1861
4402.87 1610
4403.50 1582
4404.12 1594
4404.75 1697
4405.37 1655
4406.00 1657
4406.62 1800
4407.25 1732
4407.88 1673
4408.50 1735
4409.13 1777
4409.76 1698
4410.38 1576
4411.01 1623
4411.64 1702
4412.26 1665
4412.89 1702
4413.51 1688
4414.14 1756
4414.77 1822
4415.39 1682
4416.02 1583
4416.65 1642
4417.28 1571
4417.90 1478
4418.53 1541
4419.16 1632
4419.78 1533
4420.41 1520
4421.04 1600
4421.66 1584
4422.29 1535
4422.92 1499
4423.55 1522
4424.17 1472
4424.80 1339
4425.43 1323
4426.06 1484
4426.68 1457
4427.31 1413
4427.94 1351
4428.57 1460
4429.19 1480
4429.82 1575
4430.45 1455
4431.08 1541
4431.70 1516
4432.33 1571
4432.96 1568
4433.59 1567
4434.22 1695
4434.84 1744
4435.47 1742
4436.10 1754
4436.73 1818
4437.36 1576
4437.99 1755
4438.61 1756
4439.24 1660
4439.87 1556
4440.50 1869
4441.13 1786
4441.76 1691
4442.38 1564
4443.01 1638
4443.64 1633
4444.27 1522
4444.90 1586
4445.53 1688
4446.16 1801
4446.79 1653
4447.42 1581
4448.04 1829
4448.67 1699
4449.30 1877
4449.93 1816
4450.56 1790
4451.19 1981
4451.82 1842
4452.45 1816
4453.08 1768
4453.71 1863
4454.34 1887
4454.97 1914
4455.60 1924
4456.23 1877
4456.86 2031
4457.48 2255
4458.11 1930
4458.74 1779
4459.37 1852
4460.00 1833
4460.63 1848
4461.26 1732
4461.89 1559
4462.52 1553
4463.15 1797
4463.78 1563
4464.41 1460
4465.04 1569
4465.67 1650
4466.30 1510
4466.94 1475
4467.57 1619
4468.20 1465
4468.83 1548
4469.46 1405
4470.09 1602
4470.72 1682
4471.35 1654
4471.98 1530
4472.61 1411
4473.24 1447
4473.87 1432
4474.50 1441
4475.13 1435
4475.76 1441
4476.40 1424
4477.03 1473
4477.66 1466
4478.29 1387
4478.92 1514
4479.55 1541
4480.18 1676
4480.81 1613
4481.45 1565
4482.08 1692
4482.71 1581
4483.34 1620
4483.97 1794
4484.60 1664
4485.23 1669
4485.87 1700
4486.50 1633
4487.13 1736
4487.76 1697
4488.39 1575
4489.03 1616
4489.66 1583
4490.29 1571
4490.92 1635
4491.55 1776
4492.19 1666
4492.82 1612
4493.45 1741
4494.08 1550
4494.71 1529
4495.35 1689
4495.98 1525
4496.61 1500
4497.24 1665
4497.88 1907
4498.51 1955
4499.14 2069
4499.77 2164
4500.41 2329
4501.04 2482
4501.67 2688
4502.31 2652
4502.94 2762
4503.57 2383
4504.20 2334
4504.84 2269
4505.47 2286
4506.10 2128
4506.74 2004
4507.37 1981
4508.00 1799
4508.64 1826
4509.27 1949
4509.90 1832
4510.54 1833
4511.17 1879
4511.80 1787
4512.44 1680
4513.07 1853
4513.70 1731
4514.34 1793
4514.97 1701
4515.61 1563
4516.24 1513
4516.87 1655
4517.51 1543
4518.14 1562
4518.78 1577
4519.41 1500
4520.04 1537
4520.68 1639
4521.31 1509
4521.95 1518
4522.58 1529
4523.21 1500
4523.85 1663
4524.48 1633
4525.12 1526
4525.75 1630
4526.39 1608
4527.02 1609
4527.66 1586
4528.29 1508
4528.93 1661
4529.56 1765
4530.20 1848
4530.83 1741
4531.46 1911
4532.10 1873
4532.73 1796
4533.37 1913
4534.00 1774
4534.64 1671
4535.28 1726
4535.91 1803
4536.55 1701
4537.18 1860
4537.82 1763
4538.45 1513
4539.09 1597
4539.72 1446
4540.36 1478
4540.99 1557
4541.63 1563
4542.26 1505
4542.90 1560
4543.54 1381
4544.17 1487
4544.81 1422
4545.44 1416
4546.08 1400
4546.72 1389
4547.35 1334
4547.99 1409
4548.62 1537
4549.26 1518
4549.90 1506
4550.53 1601
4551.17 1416
4551.80 1525
4552.44 1462
4553.08 1393
4553.71 1405
4554.35 1492
4554.99 1436
4555.62 1417
4556.26 1516
4556.90 1551
4557.53 1586
4558.17 1518
4558.81 1393
4559.44 1443
4560.08 1463
4560.72 1450
4561.35 1270
4561.99 1276
4562.63 1293
4563.27 1359
4563.90 1320
4564.54 1403
4565.18 1358
4565.81 1402
4566.45 1453
4567.09 1491
4567.73 1383
4568.36 1454
4569.00 1438
4569.64 1319
4570.28 1551
4570.91 1626
4571.55 1556
4572.19 1333
4572.83 1483
4573.47 1597
4574.10 1493
4574.74 1533
4575.38 1436
4576.02 1293
4576.66 1422
4577.29 1403
4577.93 1416
4578.57 1490
4579.21 1455
4579.85 1604
4580.49 1584
4581.12 1559
4581.76 1458
4582.40 1669
4583.04 1629
4583.68 1593
4584.32 1476
4584.95 1747
4585.59 1622
4586.23 1634
4586.87 1619
4587.51 1757
4588.15 1912
4588.79 1985
4589.43 2317
4590.07 2320
4590.70 2506
4591.34 2542
4591.98 2782
4592.62 3030
4593.26 2746
4593.90 2561
4594.54 2526
4595.18 2387
4595.82 2275
4596.46 2025
4597.10 1912
4597.74 1956
4598.38 1926
4599.02 1824
4599.66 1713
4600.30 1742
4600.93 1770
4601.57 1755
4602.21 1793
4602.85 1826
4603.49 1785
4604.13 1656
4604.77 1684
4605.41 1749
4606.05 1628
4606.69 1513
4607.33 1662
4607.97 1657
4608.62 1518
4609.26 1428
4609.90 1499
4610.54 1496
4611.18 1404
4611.82 1508
4612.46 1449
4613.10 1513
4613.74 1517
4614.38 1619
4615.02 1515
4615.66 1493
4616.30 1547
4616.94 1446
4617.58 1462
4618.22 1370
4618.87 1432
4619.51 1568
4620.15 1414
4620.79 1484
4621.43 1512
4622.07 1399
4622.71 1534
4623.35 1474
4624.00 1407
4624.64 1489
4625.28 1529
4625.92 1517
4626.56 1511
4627.20 1466
4627.84 1371
4628.49 1301
4629.13 1473
4629.77 1466
4630.41 1422
4631.05 1593
4631.69 1610
4632.34 1615
4632.98 1725
4633.62 1661
4634.26 1649
4634.91 1723
4635.55 1727
4636.19 1745
4636.83 1531
4637.47 1503
4638.12 1501
4638.76 1583
4639.40 1708
4640.04 1791
4640.69 1774
4641.33 1588
4641.97 1632
4642.61 1659
4643.26 1617
4643.90 1541
4644.54 1414
4645.18 1596
4645.83 1647
4646.47 1568
4647.11 1502
4647.76 1535
4648.40 1550
4649.04 1485
4649.69 1435
4650.33 1531
4650.97 1411
4651.62 1431
4652.26 1452
4652.90 1393
4653.55 1414
4654.19 1272
4654.83 1517
4655.48 1520
4656.12 1412
4656.76 1475
4657.41 1494
4658.05 1448
4658.69 1305
4659.34 1365
4659.98 1446
4660.63 1527
4661.27 1492
4661.91 1404
4662.56 1480
4663.20 1387
4663.85 1391
4664.49 1331
4665.13 1308
4665.78 1299
4666.42 1207
4667.07 1357
4667.71 1485
4668.36 1453
4669.00 1481
4669.64 1421
4670.29 1512
4670.93 1502
4671.58 1488
4672.22 1385
4672.87 1427
4673.51 1397
4674.16 1405
4674.80 1532
4675.45 1411
4676.09 1386
4676.74 1408
4677.38 1314
4678.03 1443
4678.67 1428
4679.32 1614
4679.96 1635
4680.61 1538
4681.25 1581
4681.90 1650
4682.54 1721
4683.19 1609
4683.84 1650
4684.48 1663
4685.13 1662
4685.77 1567
4686.42 1632
4687.06 1519
4687.71 1616
4688.36 1655
4689.00 1491
4689.65 1466
4690.29 1522
4690.94 1563
4691.58 1580
4692.23 1583
4692.88 1650
4693.52 1609
4694.17 1590
4694.82 1792
4695.46 1806
4696.11 1856
4696.75 1865
4697.40 2176
4698.05 2465
4698.69 2740
4699.34 2983
4699.99 3022
4700.63 3038
4701.28 2973
4701.93 2802
4702.57 2481
4703.22 2384
4703.87 2205
4704.51 2059
4705.16 1938
4705.81 1892
4706.46 1790
4707.10 1911
4707.75 1781
4708.40 1675
4709.04 1781
4709.69 1770
4710.34 1821
4710.99 1746
4711.63 1751
4712.28 1846
4712.93 1885
4713.58 1600
4714.22 1739
4714.87 1701
4715.52 1642
4716.17 1667
4716.81 1521
4717.46 1505
4718.11 1512
4718.76 1697
4719.41 1598
4720.05 1532
4720.70 1621
4721.35 1710
4722.00 1720
4722.65 1766
4723.29 1656
4723.94 1808
4724.59 1751
4725.24 1623
4725.89 1754
4726.54 1682
4727.18 1692
4727.83 1699
4728.48 1628
4729.13 1517
4729.78 1564
4730.43 1668
4731.08 1697
4731.73 1578
4732.37 1553
4733.02 1584
4733.67 1418
4734.32 1519
4734.97 1578
4735.62 1541
4736.27 1626
4736.92 1482
4737.57 1454
4738.22 1505
4738.86 1662
4739.51 1581
4740.16 1562
4740.81 1492
4741.46 1467
4742.11 1442
4742.76 1648
4743.41 1677
4744.06 1577
4744.71 1618
4745.36 1551
4746.01 1561
4746.66 1720
4747.31 1571
4747.96 1795
4748.61 1829
4749.26 2068
4749.91 2034
4750.56 2101
4751.21 2352
4751.86 2460
4752.51 2407
4753.16 2504
4753.81 2455
4754.46 2533
4755.11 2505
4755.76 2369
4756.41 2220
4757.06 1947
4757.71 1820
4758.36 1875
4759.01 1805
4759.67 1551
4760.32 1536
4760.97 1657
4761.62 1689
4762.27 1493
4762.92 1427
4763.57 1511
4764.22 1400
4764.87 1415
4765.52 1473
4766.17 1643
4766.83 1544
4767.48 1572
4768.13 1802
4768.78 1740
4769.43 1566
4770.08 1655
4770.73 1604
4771.39 1460
4772.04 1542
4772.69 1370
4773.34 1359
4773.99 1404
4774.64 1457
4775.30 1451
4775.95 1442
4776.60 1515
4777.25 1452
4777.90 1587
4778.56 1632
4779.21 1682
4779.86 1512
4780.51 1492
4781.16 1730
4781.82 1662
4782.47 1625
4783.12 1606
4783.77 1655
4784.43 1744
4785.08 1646
4785.73 1523
4786.38 1657
4787.04 1793
4787.69 1729
4788.34 1681
4788.99 1707
4789.65 1613
4790.30 1706
4790.95 1849
4791.60 1939
4792.26 2145
4792.91 1991
4793.56 1886
4794.22 1770
4794.87 1712
4795.52 1584
4796.18 1605
4796.83 1741
4797.48 1662
4798.14 1633
4798.79 1644
4799.44 1593
4800.10 1522
4800.75 1572
4801.40 1541
4802.06 1578
4802.71 1631
4803.36 1743
4804.02 1567
4804.67 1562
4805.33 1681
4805.98 1624
4806.63 1469
4807.29 1609
4807.94 1530
4808.59 1557
4809.25 1419
4809.90 1404
4810.56 1418
4811.21 1514
4811.87 1694
4812.52 1579
4813.17 1671
4813.83 1554
4814.48 1609
4815.14 1629
4815.79 1615
4816.45 1859
4817.10 1842
4817.76 1624
4818.41 1840
4819.07 1771
4819.72 1795
4820.38 1717
4821.03 1736
4821.69 1851
4822.34 1908
4823.00 1896
4823.65 1851
4824.31 1969
4824.96 2059
4825.62 2003
4826.27 1939
4826.93 2103
4827.58 2222
4828.24 1935
4828.89 1933
4829.55 2117
4830.20 1988
4830.86 2142
4831.51 2110
4832.17 2216
4832.83 2151
4833.48 2090
4834.14 2119
4834.79 2390
4835.45 2423
4836.10 2357
4836.76 2412
4837.42 2503
4838.07 2415
4838.73 2735
4839.39 2719
4840.04 2691
4840.70 2670
4841.35 2585
4842.01 2661
4842.67 2898
4843.32 2789
4843.98 2849
4844.64 2700
4845.29 2765
4845.95 2943
4846.61 3252
4847.26 3349
4847.92 3616
4848.58 3895
4849.23 4196
4849.89 4495
4850.55 4569
4851.20 4691
4851.86 4889
4852.52 5003
4853.17 4517
4853.83 4559
4854.49 4629
4855.15 4161
4855.80 4124
4856.46 4069
4857.12 4114
4857.78 4596
4858.43 4443
4859.09 4718
4859.75 4814
4860.41 4234
4861.06 4344
4861.72 4144
4862.38 3955
4863.04 3701
4863.69 3621
4864.35 3338
4865.01 3397
4865.67 3641
4866.33 3671
4866.98 3849
4867.64 3751
4868.30 3434
4868.96 3382
4869.62 3442
4870.27 3349
4870.93 3236
4871.59 3073
4872.25 3034
4872.91 3077
4873.57 2822
4874.22 2968
4874.88 2913
4875.54 2796
4876.20 3039
4876.86 2951
4877.52 2854
4878.18 3026
4878.83 3126
4879.49 3138
4880.15 2858
4880.81 2937
4881.47 2803
4882.13 2798
4882.79 2775
4883.45 2590
4884.11 2512
4884.77 2406
4885.43 2295
4886.08 2446
4886.74 2534
4887.40 2581
4888.06 2494
4888.72 2555
4889.38 2969
4890.04 2964
4890.70 2956
4891.36 2863
4892.02 2951
4892.68 2888
4893.34 2839
4894.00 2664
4894.66 2499
4895.32 2399
4895.98 2414
4896.64 2236
4897.30 2275
4897.96 2478
4898.62 2471
4899.28 2444
4899.94 2370
4900.60 2495
4901.26 2430
4901.92 2418
4902.58 2302
4903.24 2302
4903.90 2263
4904.56 2262
4905.22 2299
4905.88 2223
4906.55 2259
4907.21 2134
4907.87 1969
4908.53 2037
4909.19 2013
4909.85 1907
4910.51 1736
4911.17 1800
4911.83 1905
4912.49 1891
4913.15 1910
4913.82 1881
4914.48 1852
4915.14 1906
4915.80 1886
4916.46 1749
4917.12 1768
4917.78 1828
4918.44 1844
4919.11 1663
4919.77 1730
4920.43 1765
4921.09 1734
4921.75 1768
4922.41 1766
4923.08 1789
4923.74 1825
4924.40 1886
4925.06 1834
4925.72 1589
4926.39 1615
4927.05 1608
4927.71 1616
4928.37 1694
4929.03 1650
4929.70 1725
4930.36 1695
4931.02 1674
4931.68 1648
4932.35 1710
4933.01 1781
4933.67 1731
4934.33 1770
4935.00 1754
4935.66 1623
4936.32 1688
4936.98 1686
4937.65 1718
4938.31 1824
4938.97 1834
4939.64 1738
4940.30 1686
4940.96 1658
4941.62 1656
4942.29 1611
4942.95 1477
4943.61 1560
4944.28 1526
4944.94 1446
4945.60 1610
4946.27 1546
4946.93 1438
4947.59 1587
4948.26 1591
4948.92 1559
4949.58 1472
4950.25 1542
4950.91 1403
4951.58 1474
4952.24 1479
4952.90 1589
4953.57 1593
4954.23 1498
4954.90 1516
4955.56 1361
4956.22 1380
4956.89 1551
4957.55 1485
4958.22 1590
4958.88 1666
4959.54 1647
4960.21 1555
4960.87 1647
4961.54 1728
4962.20 1716
4962.87 1871
4963.53 2052
4964.19 2073
4964.86 1895
4965.52 1843
4966.19 1862
4966.85 1854
4967.52 1846
4968.18 1757
4968.85 1761
4969.51 1537
4970.18 1637
4970.84 1643
4971.51 1514
4972.17 1519
4972.84 1470
4973.50 1509
4974.17 1496
4974.83 1694
4975.50 1724
4976.16 1501
4976.83 1541
4977.50 1614
4978.16 1712
4978.83 1812
4979.49 1669
4980.16 1617
4980.82 1590
4981.49 1705
4982.15 1586
4982.82 1530
4983.49 1509
4984.15 1591
4984.82 1592
4985.48 1679
4986.15 1607
4986.82 1571
4987.48 1800
4988.15 1792
4988.81 1719
4989.48 1680
4990.15 1732
4990.81 1819
4991.48 1806
4992.15 1682
4992.81 1762
4993.48 1718
4994.15 1602
4994.81 1576
4995.48 1601
4996.15 1564
4996.81 1474
4997.48 1485
4998.15 1486
4998.81 1392
4999.48 1433
5000.15 1430
5000.81 1265
5001.48 1212
5002.15 1309
5002.82 1301
5003.48 1345
5004.15 1387
5004.82 1294
5005.48 1289
5006.15 1459
5006.82 1590
5007.49 1524
5008.15 1436
5008.82 1567
5009.49 1670
5010.16 1403
5010.82 1438
5011.49 1460
5012.16 1461
5012.83 1549
5013.50 1346
5014.16 1380
5014.83 1453
5015.50 1417
5016.17 1327
5016.84 1442
5017.50 1357
5018.17 1356
5018.84 1328
5019.51 1386
5020.18 1427
5020.84 1409
5021.51 1384
5022.18 1463
5022.85 1352
5023.52 1368
5024.19 1315
5024.86 1309
5025.52 1510
5026.19 1391
5026.86 1531
5027.53 1511
5028.20 1455
5028.87 1539
5029.54 1483
5030.21 1321
5030.88 1396
5031.54 1442
5032.21 1546
5032.88 1454
5033.55 1383
5034.22 1279
5034.89 1521
5035.56 1382
5036.23 1445
5036.90 1445
5037.57 1392
5038.24 1545
5038.91 1514
5039.58 1383
5040.25 1386
5040.92 1493
5041.59 1332
5042.26 1384
5042.92 1215
5043.59 1284
5044.26 1301
5044.93 1370
5045.60 1311
5046.27 1290
5046.94 1194
5047.61 1401
5048.29 1371
5048.96 1364
5049.63 1333
5050.30 1270
5050.97 1301
5051.64 1335
5052.31 1362
5052.98 1327
5053.65 1324
5054.32 1313
5054.99 1370
5055.66 1312
5056.33 1330
5057.00 1256
5057.67 1307
5058.34 1340
5059.01 1225
5059.68 1417
5060.36 1389
5061.03 1308
5061.70 1284
5062.37 1310
5063.04 1367
5063.71 1425
5064.38 1274
5065.05 1264
5065.73 1356
5066.40 1432
5067.07 1441
5067.74 1285
5068.41 1306
5069.08 1352
5069.75 1334
5070.43 1319
5071.10 1256
5071.77 1332
5072.44 1395
5073.11 1422
5073.78 1368
5074.46 1292
5075.13 1458
5075.80 1414
5076.47 1461
5077.14 1596
5077.82 1642
5078.49 1642
5079.16 1618
5079.83 1697
5080.51 1472
5081.18 1560
5081.85 1588
5082.52 1500
5083.20 1526
5083.87 1540
5084.54 1447
5085.21 1460
5085.89 1428
5086.56 1450
5087.23 1346
5087.90 1353
5088.58 1404
5089.25 1604
5089.92 1669
5090.60 1672
5091.27 1589
5091.94 1459
5092.61 1575
5093.29 1611
5093.96 1524
5094.63 1545
5095.31 1585
5095.98 1441
5096.65 1496
5097.33 1513
5098.00 1543
5098.67 1484
5099.35 1419
5100.02 1316
5100.70 1321
5101.37 1443
5102.04 1437
5102.72 1537
5103.39 1551
5104.06 1659
5104.74 1540
5105.41 1522
5106.09 1550
5106.76 1518
5107.43 1472
5108.11 1544
5108.78 1454
5109.46 1381
5110.13 1387
5110.81 1344
5111.48 1406
5112.15 1367
5112.83 1493
5113.50 1448
5114.18 1377
5114.85 1519
5115.53 1382
5116.20 1524
5116.88 1475
5117.55 1483
5118.23 1520
5118.90 1485
5119.58 1438
5120.25 1600
5120.93 1713
5121.60 1681
5122.28 1506
5122.95 1439
5123.63 1324
5124.30 1564
5124.98 1468
5125.65 1389
5126.33 1466
5127.00 1451
5127.68 1451
5128.35 1483
5129.03 1386
5129.70 1235
5130.38 1362
5131.06 1381
5131.73 1477
5132.41 1645
5133.08 1537
5133.76 1477
5134.43 1521
5135.11 1252
5135.79 1384
5136.46 1362
5137.14 1268
5137.81 1388
5138.49 1432
5139.17 1386
5139.84 1296
5140.52 1398
5141.20 1491
5141.87 1425
5142.55 1353
5143.22 1415
5143.90 1307
5144.58 1212
5145.25 1184
5145.93 1325
5146.61 1281
5147.28 1184
5147.96 1275
5148.64 1261
5149.31 1225
5149.99 1221
5150.67 1263
5151.35 1364
5152.02 1385
5152.70 1408
5153.38 1180
5154.05 1200
5154.73 1103
5155.41 1300
5156.09 1312
5156.76 1314
5157.44 1205
5158.12 1230
5158.80 1299
5159.47 1263
5160.15 1293
5160.83 1250
5161.51 1202
5162.18 1316
5162.86 1337
5163.54 1433
5164.22 1372
5164.89 1510
5165.57 1380
5166.25 1306
5166.93 1311
5167.61 1382
5168.28 1450
5168.96 1442
5169.64 1378
5170.32 1296
5171.00 1295
5171.68 1303
5172.35 1282
5173.03 1169
5173.71 1315
5174.39 1272
5175.07 1187
5175.75 1226
5176.43 1213
5177.10 1227
5177.78 1256
5178.46 1431
5179.14 1533
5179.82 1497
5180.50 1487
5181.18 1488
5181.86 1396
5182.53 1483
5183.21 1363
5183.89 1298
5184.57 1250
5185.25 1278
5185.93 1325
5186.61 1117
5187.29 1213
5187.97 1307
5188.65 1216
5189.33 1200
5190.01 1163
5190.69 1198
5191.37 1185
5192.05 1166
5192.73 1118
5193.41 1282
5194.09 1249
5194.77 1225
5195.45 1373
5196.12 1292
5196.80 1188
5197.48 1267
5198.17 1374
5198.85 1271
5199.53 1271
5200.21 1296
5200.89 1244
5201.57 1293
5202.25 1245
5202.93 1313
5203.61 1366
5204.29 1223
5204.97 1081
5205.65 1253
5206.33 1271
5207.01 1347
5207.69 1233
5208.37 1209
5209.05 1437
5209.73 1370
5210.41 1413
5211.09 1368
5211.78 1334
5212.46 1368
5213.14 1342
5213.82 1353
5214.50 1372
5215.18 1323
5215.86 1412
5216.54 1449
5217.22 1573
5217.91 1460
5218.59 1633
5219.27 1626
5219.95 1523
5220.63 1487
5221.31 1623
5222.00 1554
5222.68 1585
5223.36 1519
5224.04 1436
5224.72 1455
5225.40 1645
5226.09 1521
5226.77 1479
5227.45 1508
5228.13 1403
5228.81 1332
5229.50 1290
5230.18 1216
5230.86 1316
5231.54 1354
5232.22 1412
5232.91 1372
5233.59 1506
5234.27 1509
5234.95 1291
5235.64 1350
5236.32 1396
5237.00 1366
5237.68 1508
5238.37 1553
5239.05 1365
5239.73 1501
5240.42 1527
5241.10 1536
5241.78 1465
5242.46 1341
5243.15 1375
5243.83 1329
5244.51 1392
5245.20 1301
5245.88 1289
5246.56 1297
5247.25 1333
5247.93 1404
5248.61 1550
5249.30 1397
5249.98 1536
5250.66 1372
5251.35 1559
5252.03 1592
5252.71 1446
5253.40 1409
5254.08 1349
5254.77 1356
5255.45 1386
5256.13 1349
5256.82 1334
5257.50 1394
5258.18 1403
5258.87 1284
5259.55 1246
5260.24 1267
5260.92 1363
5261.61 1350
5262.29 1436
5262.97 1555
5263.66 1508
5264.34 1449
5265.03 1551
5265.71 1461
5266.40 1358
5267.08 1478
5267.76 1311
5268.45 1549
5269.13 1386
5269.82 1343
5270.50 1308
5271.19 1456
5271.87 1405
5272.56 1234
5273.24 1265
5273.93 1422
5274.61 1278
5275.30 1191
5275.98 1262
5276.67 1320
5277.35 1287
5278.04 1397
5278.72 1458
5279.41 1402
5280.10 1343
5280.78 1348
5281.47 1525
5282.15 1551
5282.84 1495
5283.52 1451
5284.21 1421
5284.89 1320
5285.58 1427
5286.27 1353
5286.95 1336
5287.64 1266
5288.32 1265
5289.01 1248
5289.70 1359
5290.38 1360
5291.07 1195
5291.75 1187
5292.44 1296
5293.13 1268
5293.81 1265
5294.50 1394
5295.19 1319
5295.87 1260
5296.56 1412
5297.24 1255
5297.93 1308
5298.62 1371
5299.30 1436
5299.99 1507
5300.68 1486
5301.36 1454
5302.05 1541
5302.74 1531
5303.43 1478
5304.11 1493
5304.80 1459
5305.49 1432
5306.17 1456
5306.86 1452
5307.55 1543
5308.24 1482
5308.92 1329
5309.61 1436
5310.30 1509
5310.98 1538
5311.67 1610
5312.36 1550
5313.05 1687
5313.73 1526
5314.42 1670
5315.11 1574
5315.80 1526
5316.49 1525
5317.17 1451
5317.86 1635
5318.55 1554
5319.24 1636
5319.92 1825
5320.61 1741
5321.30 1692
5321.99 1663
5322.68 1701
5323.37 1807
5324.05 1667
5324.74 1554
5325.43 1520
5326.12 1410
5326.81 1302
5327.50 1387
5328.18 1369
5328.87 1328
5329.56 1336
5330.25 1365
5330.94 1289
5331.63 1312
5332.32 1424
5333.01 1359
5333.69 1372
5334.38 1361
5335.07 1262
5335.76 1284
5336.45 1378
5337.14 1271
5337.83 1343
5338.52 1269
5339.21 1411
5339.90 1457
5340.59 1407
5341.27 1407
5341.96 1435
5342.65 1362
5343.34 1372
5344.03 1371
5344.72 1284
5345.41 1291
5346.10 1341
5346.79 1517
5347.48 1540
5348.17 1525
5348.86 1555
5349.55 1596
5350.24 1515
5350.93 1519
5351.62 1371
5352.31 1574
5353.00 1537
5353.69 1538
5354.38 1457
5355.07 1391
5355.76 1365
5356.45 1341
5357.14 1302
5357.83 1243
5358.52 1129
5359.21 1180
5359.90 1357
5360.60 1388
5361.29 1365
5361.98 1256
5362.67 1244
5363.36 1237
5364.05 1240
5364.74 1211
5365.43 1242
5366.12 1225
5366.81 1192
5367.50 1102
5368.19 1262
5368.89 1406
5369.58 1274
5370.27 1351
5370.96 1334
5371.65 1216
5372.34 1219
5373.03 1120
5373.73 1174
5374.42 1202
5375.11 1197
5375.80 1286
5376.49 1212
5377.18 1152
5377.87 1166
5378.57 1257
5379.26 1331
5379.95 1237
5380.64 1365
5381.33 1227
5382.03 1147
5382.72 1190
5383.41 1126
5384.10 1221
5384.79 1135
5385.49 1218
5386.18 1220
5386.87 1263
5387.56 1240
5388.26 1228
5388.95 1294
5389.64 1277
5390.33 1527
5391.03 1468
5391.72 1396
5392.41 1465
5393.10 1380
5393.80 1372
5394.49 1374
5395.18 1468
5395.88 1389
5396.57 1359
5397.26 1226
5397.95 1259
5398.65 1224
5399.34 1158
5400.03 1199
5400.73 1145
5401.42 1208
5402.11 1231
5402.81 1265
5403.50 1270
5404.19 1257
5404.89 1310
5405.58 1275
5406.27 1232
5406.97 1250
5407.66 1221
5408.36 1328
5409.05 1388
5409.74 1306
5410.44 1293
5411.13 1340
5411.82 1310
5412.52 1312
5413.21 1270
5413.91 1265
5414.60 1168
5415.29 1245
5415.99 1236
5416.68 1304
5417.38 1336
5418.07 1352
5418.77 1448
5419.46 1487
5420.15 1368
5420.85 1369
5421.54 1445
5422.24 1391
5422.93 1475
5423.63 1606
5424.32 1471
5425.02 1505
5425.71 1403
5426.41 1385
5427.10 1364
5427.80 1410
5428.49 1457
5429.19 1479
5429.88 1426
5430.58 1387
5431.27 1488
5431.97 1476
5432.66 1467
5433.36 1435
5434.05 1479
5434.75 1435
5435.44 1530
5436.14 1564
5436.83 1597
5437.53 1603
5438.23 1460
5438.92 1621
5439.62 1532
5440.31 1465
5441.01 1582
5441.70 1562
5442.40 1537
5443.10 1562
5443.79 1631
5444.49 1717
5445.18 1716
5445.88 1751
5446.58 1780
5447.27 1856
5447.97 1770
5448.67 1855
5449.36 1978
5450.06 2040
5450.75 1879
5451.45 1856
5452.15 1851
5452.84 1840
5453.54 1848
5454.24 1842
5454.93 1783
5455.63 1715
5456.33 1627
5457.02 1640
5457.72 1690
5458.42 1803
5459.11 1875
5459.81 1840
5460.51 1954
5461.21 1892
5461.90 1997
5462.60 1776
5463.30 1877
5463.99 2118
5464.69 2105
5465.39 1979
5466.09 2071
5466.78 2076
5467.48 2119
5468.18 2141
5468.88 2104
5469.57 2273
5470.27 2152
5470.97 2258
5471.67 2090
5472.37 2128
5473.06 2163
5473.76 2258
5474.46 2366
5475.16 2400
5475.85 2529
5476.55 2650
5477.25 2983
5477.95 3043
5478.65 3514
5479.35 3997
5480.04 4469
5480.74 4661
5481.44 4491
5482.14 4314
5482.84 4455
5483.54 4209
5484.23 3960
5484.93 3777
5485.63 3474
5486.33 3236
5487.03 3107
5487.73 2902
5488.43 2815
5489.13 3008
5489.82 3101
5490.52 3102
5491.22 2900
5491.92 2936
5492.62 3058
5493.32 3298
5494.02 3280
5494.72 3126
5495.42 3117
5496.12 3421
5496.82 3809
5497.52 4191
5498.21 4441
5498.91 5155
5499.61 5516
5500.31 6413
5501.01 6877
5501.71 7766
5502.41 7799
5503.11 7570
5503.81 6979
5504.51 6040
5505.21 5390
5505.91 4772
5506.61 4249
5507.31 3507
5508.01 3274
5508.71 3215
5509.41 3130
5510.11 3092
5510.81 3032
5511.51 2852
5512.21 2786
5512.91 2651
5513.61 2511
5514.31 2485
5515.01 2538
5515.72 2606
5516.42 2664
5517.12 2497
5517.82 2556
5518.52 2343
5519.22 2231
5519.92 2164
5520.62 2138
5521.32 2079
5522.02 2066
5522.72 1975
5523.42 1891
5524.13 2078
5524.83 1872
5525.53 1726
5526.23 1764
5526.93 1780
5527.63 1838
5528.33 1849
5529.03 1732
5529.74 1889
5530.44 1910
5531.14 1832
5531.84 1833
5532.54 1656
5533.24 1660
5533.95 1791
5534.65 1690
5535.35 1728
5536.05 1658
5536.75 1795
5537.45 1825
5538.16 1754
5538.86 1776
5539.56 1685
5540.26 1671
5540.96 1681
5541.67 1691
5542.37 1662
5543.07 1520
5543.77 1486
5544.48 1609
5545.18 1598
5545.88 1632
5546.58 1569
5547.29 1662
5547.99 1533
5548.69 1516
5549.39 1486
5550.10 1573
5550.80 1534
5551.50 1569
5552.21 1547
5552.91 1647
5553.61 1630
5554.31 1442
5555.02 1541
5555.72 1614
5556.42 1562
5557.13 1552
5557.83 1487
5558.53 1494
5559.24 1434
5559.94 1553
5560.64 1564
5561.35 1600
5562.05 1584
5562.75 1669
5563.46 1671
5564.16 1630
5564.86 1633
5565.57 1721
5566.27 1778
5566.98 1580
5567.68 1545
5568.38 1422
5569.09 1443
5569.79 1447
5570.50 1548
5571.20 1441
5571.90 1538
5572.61 1583
5573.31 1501
5574.02 1518
5574.72 1498
5575.42 1333
5576.13 1511
5576.83 1508
5577.54 1528
5578.24 1378
5578.95 1348
5579.65 1414
5580.36 1459
5581.06 1544
5581.77 1414
5582.47 1372
5583.18 1371
5583.88 1341
5584.59 1355
5585.29 1401
5586.00 1426
5586.70 1417
5587.41 1494
5588.11 1638
5588.82 1467
5589.52 1375
5590.23 1433
5590.93 1400
5591.64 1378
5592.34 1426
5593.05 1384
5593.75 1400
5594.46 1364
5595.16 1351
5595.87 1248
5596.58 1378
5597.28 1451
5597.99 1399
5598.69 1334
5599.40 1343
5600.10 1339
5600.81 1289
5601.52 1337
5602.22 1339
5602.93 1397
5603.64 1297
5604.34 1252
5605.05 1513
5605.75 1393
5606.46 1436
5607.17 1395
5607.87 1443
5608.58 1264
5609.29 1295
5609.99 1387
5610.70 1239
5611.41 1396
5612.11 1469
5612.82 1342
5613.53 1340
5614.23 1424
5614.94 1422
5615.65 1373
5616.35 1335
5617.06 1322
5617.77 1366
5618.47 1268
5619.18 1379
5619.89 1425
5620.60 1370
5621.30 1353
5622.01 1318
5622.72 1344
5623.42 1420
5624.13 1425
5624.84 1475
5625.55 1427
5626.25 1230
5626.96 1486
5627.67 1499
5628.38 1376
5629.09 1428
5629.79 1432
5630.50 1437
5631.21 1605
5631.92 1640
5632.62 1423
5633.33 1456
5634.04 1457
5634.75 1487
5635.46 1435
5636.16 1383
5636.87 1486
5637.58 1493
5638.29 1468
5639.00 1570
5639.71 1568
5640.41 1473
5641.12 1447
5641.83 1500
5642.54 1515
5643.25 1528
5643.96 1537
5644.67 1642
5645.38 1516
5646.08 1445
5646.79 1446
5647.50 1434
5648.21 1565
5648.92 1470
5649.63 1343
5650.34 1474
5651.05 1408
5651.76 1400
5652.47 1458
5653.17 1493
5653.88 1464
5654.59 1478
5655.30 1591
5656.01 1767
5656.72 1758
5657.43 1795
5658.14 2066
5658.85 1939
5659.56 1857
5660.27 1953
5660.98 1928
5661.69 1864
5662.40 1798
5663.11 1580
5663.82 1560
5664.53 1474
5665.24 1416
5665.95 1468
5666.66 1462
5667.37 1454
5668.08 1443
5668.79 1561
5669.50 1473
5670.21 1322
5670.92 1309
5671.63 1431
5672.34 1416
5673.05 1528
5673.76 1471
5674.47 1413
5675.18 1437
5675.89 1429
5676.60 1374
5677.31 1368
5678.03 1324
5678.74 1491
5679.45 1419
5680.16 1426
5680.87 1486
5681.58 1446
5682.29 1413
5683.00 1392
5683.71 1477
5684.42 1522
5685.14 1458
5685.85 1429
5686.56 1402
5687.27 1469
5687.98 1399
5688.69 1414
5689.40 1374
5690.12 1512
5690.83 1417
5691.54 1278
5692.25 1350
5692.96 1433
5693.67 1405
5694.39 1361
5695.10 1324
5695.81 1295
5696.52 1380
5697.23 1340
5697.95 1272
5698.66 1306
5699.37 1162
5700.08 1203
5700.79 1210
5701.51 1290
5702.22 1201
5702.93 1217
5703.64 1321
5704.36 1289
5705.07 1328
5705.78 1202
5706.49 1112
5707.21 1312
5707.92 1301
5708.63 1230
5709.35 1247
5710.06 1287
5710.77 1271
5711.48 1251
5712.20 1115
5712.91 1161
5713.62 1211
5714.34 1278
5715.05 1177
5715.76 1248
5716.48 1209
5717.19 1187
5717.90 1264
5718.61 1232
5719.33 1267
5720.04 1217
5720.76 1139
5721.47 1230
5722.18 1279
5722.90 1297
5723.61 1291
5724.32 1371
5725.04 1361
5725.75 1306
5726.46 1452
5727.18 1412
5727.89 1310
5728.61 1402
5729.32 1296
5730.03 1234
5730.75 1426
5731.46 1440
5732.18 1267
5732.89 1319
5733.61 1224
5734.32 1300
5735.03 1161
5735.75 1197
5736.46 1272
5737.18 1320
5737.89 1426
5738.61 1343
5739.32 1175
5740.04 1247
5740.75 1278
5741.47 1241
5742.18 1151
5742.89 1281
5743.61 1158
5744.32 1249
5745.04 1310
5745.75 1197
5746.47 1184
5747.19 1348
5747.90 1247
5748.62 1209
5749.33 1125
5750.05 1279
5750.76 1165
5751.48 1073
5752.19 1147
5752.91 1241
5753.62 1275
5754.34 1181
5755.05 1206
5755.77 1203
5756.49 1134
5757.20 1201
5757.92 1188
5758.63 1218
5759.35 1053
5760.06 1129
5760.78 1111
5761.50 1218
5762.21 1298
5762.93 1218
5763.65 1091
5764.36 1111
5765.08 1168
5765.79 1128
5766.51 1141
5767.23 1244
5767.94 1272
5768.66 1244
5769.38 1243
5770.09 1174
5770.81 1105
5771.53 1172
5772.24 1312
5772.96 1218
5773.68 1211
5774.39 1179
5775.11 1167
5775.83 1189
5776.54 1135
5777.26 1229
5777.98 1188
5778.69 1238
5779.41 1224
5780.13 1208
5780.85 1253
5781.56 1261
5782.28 1158
5783.00 1305
5783.72 1276
5784.43 1191
5785.15 1198
5785.87 1239
5786.59 1187
5787.30 1134
5788.02 1207
5788.74 1179
5789.46 1213
5790.17 1285
5790.89 1167
5791.61 1222
5792.33 1188
5793.05 1265
5793.76 1277
5794.48 1339
5795.20 1368
5795.92 1359
5796.64 1380
5797.35 1385
5798.07 1406
5798.79 1445
5799.51 1518
5800.23 1531
5800.95 1593
5801.66 1767
5802.38 1878
5803.10 1790
5803.82 1781
5804.54 1863
5805.26 1925
5805.98 1819
5806.70 1921
5807.41 1582
5808.13 1427
5808.85 1512
5809.57 1386
5810.29 1384
5811.01 1405
5811.73 1377
5812.45 1319
5813.17 1393
5813.89 1374
5814.61 1432
5815.32 1484
5816.04 1467
5816.76 1379
5817.48 1335
5818.20 1324
5818.92 1313
5819.64 1394
5820.36 1475
5821.08 1362
5821.80 1352
5822.52 1388
5823.24 1360
5823.96 1439
5824.68 1360
5825.40 1468
5826.12 1551
5826.84 1360
5827.56 1301
5828.28 1356
5829.00 1415
5829.72 1333
5830.44 1295
5831.16 1370
5831.88 1421
5832.60 1419
5833.32 1304
5834.04 1425
5834.76 1407
5835.48 1331
5836.21 1335
5836.93 1382
5837.65 1437
5838.37 1403
5839.09 1387
5839.81 1349
5840.53 1362
5841.25 1303
5841.97 1476
5842.69 1506
5843.41 1501
5844.14 1438
5844.86 1484
5845.58 1419
5846.30 1541
5847.02 1617
5847.74 1612
5848.46 1480
5849.18 1578
5849.91 1513
5850.63 1462
5851.35 1456
5852.07 1515
5852.79 1596
5853.51 1504
5854.24 1408
5854.96 1483
5855.68 1474
5856.40 1468
5857.12 1434
5857.85 1464
5858.57 1519
5859.29 1462
5860.01 1434
5860.73 1411
5861.46 1529
5862.18 1577
5862.90 1564
5863.62 1474
5864.35 1541
5865.07 1661
5865.79 1787
5866.51 1746
5867.24 1750
5867.96 1731
5868.68 1640
5869.40 1589
5870.13 1594
5870.85 1681
5871.57 1631
5872.29 1465
5873.02 1452
5873.74 1549
5874.46 1584
5875.19 1558
5875.91 1637
5876.63 1546
5877.36 1472
5878.08 1420
5878.80 1543
5879.53 1555
5880.25 1537
5880.97 1719
5881.70 1707
5882.42 1642
5883.14 1730
5883.87 1837
5884.59 1786
5885.31 1684
5886.04 1765
5886.76 1729
5887.49 1588
5888.21 1610
5888.93 1595
5889.66 1573
5890.38 1611
5891.11 1713
5891.83 1585
5892.55 1528
5893.28 1430
5894.00 1632
5894.73 1615
5895.45 1513
5896.17 1503
5896.90 1609
5897.62 1561
5898.35 1674
5899.07 1637
5899.80 1579
5900.52 1567
5901.25 1622
5901.97 1685
5902.70 1633
5903.42 1683
5904.15 1631
5904.87 1658
5905.60 1659
5906.32 1704
5907.05 1747
5907.77 1692
5908.50 1680
5909.22 1754
5909.95 1714
5910.67 1752
5911.40 1740
5912.12 1908
5912.85 1853
5913.57 1839
5914.30 1805
5915.02 1939
5915.75 1907
5916.47 1854
5917.20 1844
5917.93 1785
5918.65 1917
5919.38 1885
5920.10 1886
5920.83 1978
5921.55 2073
5922.28 1920
5923.01 1948
5923.73 1985
5924.46 1918
5925.18 2168
5925.91 2113
5926.64 2079
5927.36 2132
5928.09 2097
5928.82 2122
5929.54 2219
5930.27 2372
5931.00 2063
5931.72 2156
5932.45 2445
5933.18 2511
5933.90 2501
5934.63 2365
5935.36 2493
5936.08 2613
5936.81 2741
5937.54 2630
5938.26 2614
5938.99 2694
5939.72 2679
5940.44 2629
5941.17 2697
5941.90 2697
5942.63 2662
5943.35 2899
5944.08 3149
5944.81 3238
5945.53 3235
5946.26 3386
5946.99 3660
5947.72 3721
5948.44 3670
5949.17 3672
5949.90 3860
5950.63 4227
5951.36 4474
5952.08 4694
5952.81 5124
5953.54 5389
5954.27 5299
5954.99 5090
5955.72 4823
5956.45 4980
5957.18 4796
5957.91 4602
5958.63 4580
5959.36 4619
5960.09 4641
5960.82 4659
5961.55 4936
5962.28 4882
5963.00 4804
5963.73 5315
5964.46 5551
5965.19 5644
5965.92 6533
5966.65 7237
5967.38 7536
5968.11 7790
5968.83 8160
5969.56 7566
5970.29 7175
5971.02 6706
5971.75 6160
5972.48 6205
5973.21 6003
5973.94 5621
5974.67 5345
5975.40 5208
5976.12 5315
5976.85 5412
5977.58 5354
5978.31 5424
5979.04 5738
5979.77 5868
5980.50 6035
5981.23 5981
5981.96 6025
5982.69 6385
5983.42 6395
5984.15 6273
5984.88 6366
5985.61 6183
5986.34 6387
5987.07 6129
5987.80 6254
5988.53 6523
5989.26 6335
5989.99 6231
5990.72 6192
5991.45 6309
5992.18 6329
5992.91 6226
5993.64 6173
5994.37 6666
5995.10 6748
5995.83 6694
5996.56 6786
5997.29 6886
5998.02 6923
5998.75 6903
5999.48 7041
6000.21 6872
6000.95 6850
6001.68 7045
6002.41 6870
6003.14 6921
6003.87 6687
6004.60 6631
6005.33 6528
6006.06 6597
6006.79 6654
6007.52 7045
6008.26 7958
6008.99 8750
6009.72 9956
6010.45 11743
6011.18 13636
6011.91 14914
6012.64 16904
6013.38 18708
6014.11 19581
6014.84 20480
6015.57 20320
6016.30 19743
6017.03 18259
6017.77 16758
6018.50 14999
6019.23 12540
6019.96 10643
6020.69 9096
6021.42 8000
6022.16 6870
6022.89 6000
6023.62 5518
6024.35 5260
6025.09 4830
6025.82 4849
6026.55 4727
6027.28 4787
6028.02 4433
6028.75 4430
6029.48 4401
6030.21 4382
6030.95 4094
6031.68 4050
6032.41 4103
6033.14 3793
6033.88 4035
6034.61 3831
6035.34 3817
6036.07 3848
6036.81 3711
6037.54 3936
6038.27 4042
6039.01 4033
6039.74 4097
6040.47 3886
6041.21 4043
6041.94 4402
6042.67 4191
6043.41 4545
6044.14 4517
6044.87 4620
6045.61 4805
6046.34 4624
6047.07 4663
6047.81 4661
6048.54 4895
6049.27 4798
6050.01 5205
6050.74 5529
6051.48 5881
6052.21 6378
6052.94 6642
6053.68 6895
6054.41 6888
6055.15 6609
6055.88 6336
6056.61 5956
6057.35 5753
6058.08 5520
6058.82 5176
6059.55 4897
6060.29 4911
6061.02 4936
6061.75 4724
6062.49 4610
6063.22 4526
6063.96 4384
6064.69 4387
6065.43 4232
6066.16 4361
6066.90 4322
6067.63 4226
6068.37 4349
6069.10 4284
6069.84 4250
6070.57 4122
6071.31 3964
6072.04 3994
6072.78 3906
6073.51 3712
6074.25 3623
6074.98 3605
6075.72 3586
6076.45 3527
6077.19 3355
6077.92 3364
6078.66 3589
6079.39 3493
6080.13 3413
6080.87 3342
6081.60 3435
6082.34 3369
6083.07 3274
6083.81 3235
6084.54 3129
6085.28 2988
6086.02 3012
6086.75 3049
6087.49 2997
6088.22 2932
6088.96 3075
6089.70 2898
6090.43 2941
6091.17 2897
6091.91 3155
6092.64 2980
6093.38 2999
6094.11 3125
6094.85 3100
6095.59 3041
6096.32 3045
6097.06 3044
6097.80 2965
6098.53 2855
6099.27 2835
6100.01 2901
6100.74 2880
6101.48 2844
6102.22 2739
6102.96 2764
6103.69 2760
6104.43 2666
6105.17 2660
6105.90 2669
6106.64 2783
6107.38 2827
6108.12 2825
6108.85 2739
6109.59 2604
6110.33 2607
6111.06 2845
6111.80 2788
6112.54 2891
6113.28 2855
6114.01 2889
6114.75 2863
6115.49 3022
6116.23 3035
6116.97 3002
6117.70 2831
6118.44 2748
6119.18 2832
6119.92 2872
6120.66 2883
6121.39 2831
6122.13 2809
6122.87 2899
6123.61 2850
6124.35 3050
6125.08 2908
6125.82 2849
6126.56 2894
6127.30 3076
6128.04 3160
6128.78 3116
6129.52 3080
6130.25 3149
6130.99 3069
6131.73 3244
6132.47 3158
6133.21 3278
6133.95 3254
6134.69 3140
6135.43 3121
6136.16 3147
6136.90 3377
6137.64 3413
6138.38 3261
6139.12 3441
6139.86 3327
6140.60 3149
6141.34 3392
6142.08 3298
6142.82 3308
6143.56 3268
6144.30 3564
6145.04 3410
6145.77 3058
6146.51 3354
6147.25 3409
6147.99 3419
6148.73 3391
6149.47 3548
6150.21 3646
6150.95 3730
6151.69 3578
6152.43 3650
6153.17 3899
6153.91 3826
6154.65 3971
6155.39 3978
6156.13 3942
6156.87 4026
6157.61 4018
6158.35 4049
6159.09 4200
6159.83 4206
6160.58 4263
6161.32 4227
6162.06 4453
6162.80 5020
6163.54 5071
6164.28 5103
6165.02 5554
6165.76 5960
6166.50 6025
6167.24 6232
6167.98 6753
6168.72 6741
6169.46 6927
6170.20 6787
6170.95 6729
6171.69 6507
6172.43 6313
6173.17 6204
6173.91 5972
6174.65 5889
6175.39 5648
6176.13 5436
6176.88 5528
6177.62 5434
6178.36 5429
6179.10 5541
6179.84 5782
6180.58 5450
6181.33 5632
6182.07 5672
6182.81 6003
6183.55 6001
6184.29 6033
6185.03 6046
6185.78 6326
6186.52 6380
6187.26 6709
6188.00 6703
6188.74 6540
6189.49 6689
6190.23 6865
6190.97 7212
6191.71 7207
6192.46 7448
6193.20 7957
6193.94 8093
6194.68 8155
6195.43 8361
6196.17 8427
6196.91 8577
6197.65 8154
6198.40 8196
6199.14 8202
6199.88 8150
6200.62 8199
6201.37 8388
6202.11 8597
6202.85 8944
6203.60 9981
6204.34 11242
6205.08 12940
6205.83 15850
6206.57 20068
6207.31 23833
6208.06 28988
6208.80 33274
6209.54 36314
6210.29 37474
6211.03 38341
6211.77 37451
6212.52 35053
6213.26 32419
6214.00 29113
6214.75 24813
6215.49 20641
6216.23 17518
6216.98 14429
6217.72 12170
6218.47 10152
6219.21 8950
6219.95 8093
6220.70 7387
6221.44 7352
6222.19 7164
6222.93 7108
6223.67 6960
6224.42 7010
6225.16 7138
6225.91 7130
6226.65 7018
6227.40 6706
6228.14 6520
6228.89 6164
6229.63 5501
6230.37 4712
6231.12 4620
6231.86 4533
6232.61 4246
6233.35 4264
6234.10 4267
6234.84 4092
6235.59 4241
6236.33 4220
6237.08 4253
6237.82 4627
6238.57 4742
6239.31 4927
6240.06 5146
6240.80 5577
6241.55 5872
6242.29 5498
6243.04 5451
6243.79 5406
6244.53 5294
6245.28 5234
6246.02 4988
6246.77 5140
6247.51 5212
6248.26 5189
6249.00 5127
6249.75 5074
6250.50 5077
6251.24 4933
6251.99 4938
6252.73 4897
6253.48 4965
6254.23 4839
6254.97 4753
6255.72 4801
6256.46 4882
6257.21 4889
6257.96 4829
6258.70 4983
6259.45 4858
6260.20 4677
6260.94 4785
6261.69 4680
6262.44 4552
6263.18 4447
6263.93 4434
6264.68 4313
6265.42 4245
6266.17 4094
6266.92 4173
6267.66 4296
6268.41 4106
6269.16 4019
6269.90 4065
6270.65 3990
6271.40 3992
6272.14 4208
6272.89 4042
6273.64 3961
6274.39 3918
6275.13 3922
6275.88 3909
6276.63 3897
6277.38 3784
6278.12 3915
6278.87 3997
6279.62 4066
6280.37 3986
6281.11 3958
6281.86 3814
6282.61 3694
6283.36 3704
6284.10 3726
6284.85 3698
6285.60 3524
6286.35 3351
6287.10 3309
6287.84 3425
6288.59 3262
6289.34 3067
6290.09 3039
6290.84 2956
6291.59 3044
6292.33 2970
6293.08 2817
6293.83 2910
6294.58 2929
6295.33 2818
6296.08 2892
6296.82 2945
6297.57 2974
6298.32 2882
6299.07 2829
6299.82 2847
6300.57 2732
6301.32 2673
6302.07 2688
6302.81 2651
6303.56 2649
6304.31 2697
6305.06 2746
6305.81 2773
6306.56 2720
6307.31 2744
6308.06 2687
6308.81 2852
6309.56 2862
6310.31 2919
6311.06 2993
6311.81 3112
6312.56 3123
6313.30 3263
6314.05 3130
6314.80 3091
6315.55 3207
6316.30 2949
6317.05 3025
6317.80 2954
6318.55 2985
6319.30 2987
6320.05 2958
6320.80 2874
6321.55 2849
6322.30 2608
6323.05 2757
6323.80 2589
6324.55 2542
6325.30 2521
6326.05 2415
6326.80 2548
6327.56 2397
6328.31 2405
6329.06 2312
6329.81 2294
6330.56 2141
6331.31 2243
6332.06 2217
6332.81 2209
6333.56 2168
6334.31 2158
6335.06 2313
6335.81 2298
6336.56 2283
6337.31 2479
6338.07 2393
6338.82 2368
6339.57 2254
6340.32 2269
6341.07 2323
6341.82 2347
6342.57 2185
6343.32 2250
6344.08 2238
6344.83 2190
6345.58 2299
6346.33 2433
6347.08 2266
6347.83 2302
6348.58 2454
6349.34 2471
6350.09 2477
6350.84 2553
6351.59 2621
6352.34 2698
6353.10 2884
6353.85 2985
6354.60 3025
6355.35 2856
6356.10 2979
6356.86 3108
6357.61 2725
6358.36 2763
6359.11 2648
6359.87 2610
6360.62 2500
6361.37 2456
6362.12 2525
6362.87 2384
6363.63 2294
6364.38 2301
6365.13 2292
6365.89 2256
6366.64 2379
6367.39 2527
6368.14 2530
6368.90 2423
6369.65 2437
6370.40 2311
6371.16 2282
6371.91 2346
6372.66 2315
6373.41 2362
6374.17 2297
6374.92 2278
6375.67 2187
6376.43 2225
6377.18 2164
6377.93 2227
6378.69 2307
6379.44 2315
6380.19 2247
6380.95 2345
6381.70 2337
6382.46 2416
6383.21 2444
6383.96 2561
6384.72 2475
6385.47 2338
6386.22 2243
6386.98 2104
6387.73 2117
6388.49 2123
6389.24 2039
6389.99 2105
6390.75 1971
6391.50 2154
6392.26 2231
6393.01 2062
6393.77 2183
6394.52 2137
6395.28 2147
6396.03 2133
6396.78 2252
6397.54 2192
6398.29 2054
6399.05 2062
6399.80 2155
6400.56 2088
6401.31 2233
6402.07 2227
6402.82 2031
6403.58 2192
6404.33 2115
6405.09 2243
6405.84 2348
6406.60 2392
6407.35 2560
6408.11 2587
6408.86 2826
6409.62 2690
6410.37 2754
6411.13 2765
6411.88 2668
6412.64 2575
6413.39 2474
6414.15 2348
6414.91 2331
6415.66 2215
6416.42 2212
6417.17 2290
6417.93 2290
6418.68 2302
6419.44 2210
6420.20 2047
6420.95 2235
6421.71 2224
6422.46 2075
6423.22 2140
6423.98 2254
6424.73 2240
6425.49 2012
6426.24 2175
6427.00 2189
6427.76 2109
6428.51 2083
6429.27 2233
6430.03 2074
6430.78 2044
6431.54 2129
6432.30 2226
6433.05 2267
6433.81 2175
6434.57 2283
6435.32 2299
6436.08 2253
6436.84 2245
6437.59 2256
6438.35 2181
6439.11 2275
6439.87 2327
6440.62 2297
6441.38 2262
6442.14 2179
6442.89 2344
6443.65 2385
6444.41 2379
6445.17 2241
6445.92 2189
6446.68 2291
6447.44 2211
6448.20 2259
6448.95 2323
6449.71 2227
6450.47 2461
6451.23 2345
6451.98 2447
6452.74 2596
6453.50 2518
6454.26 2459
6455.02 2483
6455.77 2484
6456.53 2521
6457.29 2678
6458.05 2681
6458.81 2632
6459.56 2636
6460.32 2841
6461.08 2796
6461.84 2706
6462.60 2796
6463.36 2982
6464.11 2998
6464.87 2986
6465.63 2970
6466.39 3036
6467.15 3048
6467.91 3144
6468.67 3156
6469.43 3120
6470.18 3185
6470.94 3154
6471.70 3126
6472.46 3231
6473.22 3358
6473.98 3216
6474.74 3334
6475.50 3459
6476.26 3466
6477.02 3583
6477.77 3658
6478.53 3474
6479.29 3614
6480.05 3694
6480.81 3708
6481.57 3675
6482.33 3775
6483.09 3814
6483.85 3781
6484.61 3867
6485.37 3802
6486.13 3875
6486.89 3974
6487.65 4157
6488.41 4214
6489.17 4182
6489.93 4259
6490.69 4544
6491.45 4906
6492.21 4839
6492.97 4973
6493.73 5342
6494.49 5377
6495.25 5578
6496.01 5672
6496.77 5796
6497.53 5779
6498.29 5959
6499.05 5975
6499.81 5804
6500.57 5955
6501.33 5827
6502.10 5456
6502.86 5685
6503.62 5757
6504.38 5789
6505.14 5801
6505.90 5962
6506.66 6301
6507.42 6366
6508.18 6380
6508.94 6524
6509.71 6710
6510.47 6850
6511.23 6825
6511.99 6990
6512.75 7183
6513.51 7268
6514.27 6998
6515.03 7043
6515.80 7193
6516.56 7305
6517.32 7401
6518.08 7285
6518.84 7278
6519.60 7332
6520.37 7762
6521.13 8054
6521.89 8429
6522.65 8744
6523.41 9489
6524.18 10126
6524.94 10748
6525.70 11763
6526.46 13235
6527.22 14585
6527.99 15293
6528.75 15819
6529.51 16122
6530.27 16379
6531.04 15897
6531.80 15826
6532.56 16278
6533.32 17432
6534.09 18835
6534.85 20786
6535.61 24147
6536.37 27288
6537.14 29769
6537.90 30022
6538.66 30297
6539.42 28923
6540.19 26530
6540.95 23357
6541.71 19998
6542.48 16498
6543.24 13665
6544.00 11343
6544.77 9546
6545.53 8240
6546.29 7217
6547.06 6627
6547.82 6165
6548.58 5966
6549.35 5722
6550.11 5550
6550.87 5513
6551.64 5589
6552.40 5371
6553.16 5301
6553.93 5118
6554.69 5098
6555.46 5058
6556.22 4926
6556.98 4708
6557.75 4679
6558.51 4685
6559.28 4476
6560.04 4674
6560.80 4765
6561.57 4878
6562.33 4944
6563.10 5274
6563.86 5179
6564.63 5206
6565.39 5452
6566.15 5747
6566.92 5768
6567.68 5888
6568.45 5838
6569.21 5786
6569.98 5527
6570.74 5789
6571.51 5952
6572.27 5912
6573.04 6135
6573.80 6100
6574.57 6251
6575.33 6432
6576.10 6328
6576.86 6515
6577.63 6660
6578.39 6820
6579.16 6563
6579.92 6471
6580.69 6527
6581.45 6417
6582.22 6470
6582.98 6440
6583.75 6417
6584.51 6197
6585.28 6337
6586.05 6543
6586.81 6381
6587.58 6251
6588.34 6346
6589.11 6732
6589.87 6777
6590.64 6971
6591.41 7363
6592.17 7767
6592.94 8534
6593.70 8973
6594.47 9648
6595.24 10121
6596.00 10388
6596.77 10421
6597.54 10007
6598.30 9721
6599.07 9050
6599.83 8400
6600.60 7722
6601.37 7160
6602.13 6679
6602.90 6236
6603.67 5926
6604.43 5856
6605.20 5693
6605.97 5725
6606.73 5786
6607.50 5885
6608.27 5963
6609.04 6099
6609.80 6246
6610.57 6327
6611.34 6343
6612.10 6088
6612.87 5915
6613.64 5744
6614.40 5309
6615.17 4966
6615.94 4737
6616.71 4668
6617.47 4555
6618.24 4415
6619.01 4289
6619.78 4201
6620.54 4204
6621.31 4208
6622.08 4135
6622.85 4016
6623.62 4243
6624.38 4155
6625.15 3941
6625.92 3818
6626.69 3854
6627.46 3952
6628.22 4034
6628.99 3925
6629.76 3883
6630.53 4107
6631.30 4316
6632.06 4529
6632.83 4736
6633.60 5197
6634.37 5255
6635.14 5723
6635.91 5946
6636.67 5859
6637.44 5510
6638.21 5391
6638.98 5203
6639.75 4986
6640.52 4407
6641.29 4331
6642.06 4185
6642.83 4053
6643.59 4025
6644.36 4114
6645.13 3807
6645.90 3631
6646.67 3740
6647.44 3830
6648.21 3851
6648.98 3823
6649.75 3860
6650.52 3781
6651.29 3844
6652.06 3946
6652.82 3885
6653.59 4063
6654.36 4008
6655.13 4291
6655.90 4092
6656.67 4333
6657.44 4235
6658.21 4199
6658.98 3861
6659.75 3898
6660.52 3883
6661.29 3802
6662.06 3931
6662.83 3825
6663.60 3594
6664.37 3583
6665.14 3654
6665.91 3557
6666.68 3727
6667.45 3668
6668.22 3574
6668.99 3531
6669.77 3672
6670.54 3679
6671.31 3639
6672.08 3719
6672.85 3852
6673.62 3712
6674.39 3842
6675.16 3963
6675.93 3772
6676.70 3942
6677.47 3957
6678.24 3846
6679.01 3979
6679.79 3966
6680.56 4105
6681.33 4333
6682.10 4196
6682.87 4446
6683.64 4751
6684.41 5130
6685.18 5257
6685.96 5183
6686.73 5211
6687.50 5444
6688.27 5044
6689.04 4735
6689.81 4493
6690.58 4236
6691.36 3982
6692.13 3819
6692.90 3599
6693.67 3447
6694.44 3345
6695.22 3436
6695.99 3604
6696.76 3479
6697.53 3377
6698.30 3461
6699.08 3464
6699.85 3390
6700.62 3192
6701.39 3110
6702.17 3237
6702.94 3339
6703.71 3205
6704.48 3256
6705.26 3238
6706.03 3340
6706.80 3404
6707.57 3374
6708.35 3231
6709.12 3244
6709.89 3308
6710.66 3330
6711.44 3299
6712.21 3209
6712.98 3013
6713.76 3083
6714.53 3049
6715.30 2950
6716.08 2930
6716.85 2855
6717.62 2834
6718.39 2900
6719.17 2876
6719.94 2835
6720.71 2806
6721.49 2817
6722.26 2712
6723.04 2693
6723.81 2781
6724.58 2905
6725.36 2815
6726.13 2989
6726.90 2939
6727.68 2893
6728.45 3000
6729.23 3068
6730.00 3089
6730.77 3133
6731.55 3149
6732.32 3154
6733.10 3171
6733.87 3216
6734.64 3391
6735.42 3409
6736.19 3360
6736.97 3363
6737.74 3462
6738.52 3411
6739.29 3355
6740.06 3579
6740.84 3540
6741.61 3245
6742.39 3241
6743.16 3366
6743.94 3492
6744.71 3451
6745.49 3473
6746.26 3554
6747.04 3516
6747.81 3901
6748.59 3817
6749.36 3965
6750.14 4098
6750.91 4399
6751.69 4903
6752.46 5104
6753.24 5503
6754.01 5758
6754.79 5432
6755.56 5237
6756.34 4648
6757.12 4387
6757.89 4245
6758.67 3844
6759.44 3802
6760.22 3686
6760.99 3416
6761.77 3469
6762.55 3425
6763.32 3456
6764.10 3317
6764.87 3387
6765.65 3340
6766.43 3244
6767.20 3233
6767.98 3263
6768.75 3389
6769.53 3276
6770.31 3185
6771.08 3139
6771.86 3077
6772.64 2904
6773.41 2784
6774.19 2841
6774.96 2943
6775.74 2883
6776.52 2832
6777.29 2976
6778.07 2870
6778.85 2976
6779.62 2812
6780.40 2779
6781.18 2698
6781.96 2846
6782.73 2772
6783.51 2891
6784.29 2770
6785.06 2715
6785.84 2625
6786.62 2558
6787.40 2709
6788.17 2642
6788.95 2514
6789.73 2500
6790.50 2583
6791.28 2482
6792.06 2587
6792.84 2597
6793.61 2543
6794.39 2553
6795.17 2559
6795.95 2410
6796.73 2464
6797.50 2498
6798.28 2598
6799.06 2525
6799.84 2511
6800.62 2459
6801.39 2578
6802.17 2628
6802.95 2566
6803.73 2624
6804.51 2701
6805.28 2843
6806.06 2843
6806.84 2754
6807.62 2908
6808.40 3004
6809.18 2713
6809.95 2562
6810.73 2642
6811.51 2506
6812.29 2643
6813.07 2527
6813.85 2480
6814.63 2507
6815.41 2688
6816.18 2595
6816.96 2494
6817.74 2697
6818.52 2649
6819.30 2547
6820.08 2715
6820.86 2555
6821.64 2684
6822.42 2764
6823.20 2707
6823.98 2780
6824.76 2710
6825.54 2598
6826.31 2621
6827.09 2590
6827.87 2475
6828.65 2687
6829.43 2653
6830.21 2544
6830.99 2583
6831.77 2452
6832.55 2660
6833.33 2625
6834.11 2550
6834.89 2490
6835.67 2483
6836.45 2437
6837.23 2626
6838.01 2637
6838.79 2511
6839.57 2420
6840.35 2534
6841.13 2587
6841.91 2457
6842.69 2350
6843.47 2285
6844.25 2577
6845.04 2602
6845.82 2688
6846.60 2901
6847.38 3039
6848.16 3212
6848.94 3816
6849.72 4589
6850.50 4989
6851.28 5563
6852.06 6205
6852.84 6411
6853.62 6320
6854.41 5655
6855.19 5294
6855.97 4526
6856.75 4331
6857.53 3870
6858.31 3629
6859.09 3362
6859.87 3125
6860.66 3175
6861.44 2996
6862.22 2862
6863.00 2890
6863.78 3063
6864.56 3063
6865.35 3076
6866.13 3248
6866.91 3128
6867.69 3283
6868.47 3361
6869.25 3374
6870.04 3530
6870.82 3301
6871.60 3353
6872.38 3155
6873.16 3113
6873.95 3114
6874.73 2994
6875.51 2981
6876.29 3167
6877.08 3355
6877.86 3410
6878.64 3474
6879.42 3531
6880.21 3652
6880.99 3798
6881.77 3798
6882.55 3832
6883.34 3796
6884.12 4373
6884.90 4738
6885.69 4810
6886.47 5527
6887.25 6286
6888.03 7002
6888.82 7609
6889.60 8236
6890.38 8117
6891.17 7695
6891.95 6805
6892.73 6286
6893.52 5624
6894.30 5263
6895.08 4797
6895.87 4376
6896.65 3989
6897.43 3883
6898.22 3900
6899.00 3853
6899.78 3951
6900.57 3791
6901.35 4010
6902.14 3935
6902.92 3805
6903.70 3998
6904.49 4012
6905.27 3993
6906.06 3784
6906.84 3918
6907.62 3984
6908.41 3738
6909.19 3677
6909.98 3641
6910.76 3554
6911.54 3470
6912.33 3492
6913.11 3330
6913.90 3439
6914.68 3496
6915.47 3304
6916.25 3456
6917.04 3473
6917.82 3389
6918.61 3469
6919.39 3538
6920.18 3470
6920.96 3313
6921.75 3184
6922.53 3237
6923.32 3324
6924.10 3523
6924.89 3539
6925.67 3590
6926.46 3434
6927.24 3426
6928.03 3709
6928.81 3635
6929.60 3600
6930.38 3637
6931.17 3639
6931.95 3765
6932.74 3566
6933.52 3661
6934.31 3873
6935.10 3886
6935.88 3944
6936.67 3909
6937.45 4029
6938.24 4105
6939.02 4422
6939.81 4559
6940.60 4589
6941.38 4920
6942.17 5208
6942.95 5656
6943.74 6072
6944.53 6115
6945.31 6200
6946.10 6279
6946.89 6126
6947.67 6142
6948.46 6096
6949.25 6110
6950.03 5987
6950.82 5658
6951.61 5739
6952.39 5507
6953.18 5171
6953.97 5089
6954.75 5101
6955.54 5165
6956.33 5226
6957.11 5170
6957.90 5111
6958.69 5140
6959.47 5201
6960.26 5282
6961.05 5224
6961.84 5179
6962.62 5393
6963.41 5518
6964.20 5617
6964.98 5415
6965.77 5630
6966.56 5975
6967.35 6457
6968.13 6679
6968.92 6987
6969.71 7490
6970.50 7682
6971.28 8055
6972.07 7964
6972.86 8298
6973.65 8128
6974.44 7939
6975.22 8052
6976.01 7926
6976.80 8032
6977.59 8103
6978.38 8148
6979.16 8453
6979.95 8989
6980.74 10222
6981.53 11842
6982.32 13741
6983.11 17318
6983.89 21564
6984.68 25964
6985.47 29826
6986.26 33612
6987.05 35312
6987.84 35651
6988.63 33954
6989.41 31424
6990.20 27926
6990.99 24917
6991.78 20833
6992.57 16693
6993.36 13985
6994.15 11647
6994.94 9627
6995.73 8234
6996.52 7673
6997.30 6876
6998.09 6361
6998.88 6267
6999.67 6099
7000.46 5951
7001.25 5634
7002.04 5923
7002.83 5725
7003.62 5553
7004.41 5362
7005.20 4840
7005.99 4364
7006.78 4082
7007.57 3841
7008.36 3774
7009.15 3651
7009.94 3628
7010.73 3671
7011.52 3818
7012.31 3913
7013.10 4033
7013.89 4152
7014.68 4199
7015.47 4385
7016.26 4216
7017.05 4148
7017.84 4006
7018.63 4062
7019.42 4136
7020.21 4013
7021.00 3995
7021.79 4088
7022.58 4408
7023.37 4454
7024.16 4562
7024.95 4544
7025.75 4557
7026.54 4655
7027.33 4397
7028.12 4252
7028.91 4164
7029.70 4100
7030.49 4317
7031.28 4134
7032.07 3868
7032.86 3950
7033.66 3771
7034.45 3864
7035.24 3855
7036.03 3932
7036.82 3941
7037.61 4112
7038.40 4055
7039.20 4361
7039.99 4306
7040.78 4364
7041.57 4671
7042.36 4911
7043.15 4958
7043.95 4974
7044.74 5164
7045.53 5055
7046.32 5271
7047.11 5656
7047.91 6017
7048.70 6316
7049.49 7018
7050.28 7474
7051.07 7907
7051.87 7891
7052.66 7937
7053.45 7489
7054.24 6827
7055.04 6026
7055.83 5550
7056.62 5175
7057.41 4847
7058.21 4597
7059.00 4454
7059.79 4625
7060.58 4442
7061.38 4363
7062.17 4278
7062.96 4163
7063.76 4112
7064.55 4016
7065.34 4080
7066.14 3976
7066.93 3786
7067.72 3491
7068.51 3646
7069.31 3475
7070.10 3465
7070.89 3454
7071.69 3243
7072.48 3108
7073.28 3166
7074.07 3150
7074.86 3044
7075.66 2940
7076.45 2768
7077.24 2837
7078.04 2723
7078.83 2819
7079.62 2764
7080.42 2694
7081.21 2700
7082.01 2738
7082.80 2817
7083.59 2602
7084.39 2634
7085.18 2688
7085.98 2551
7086.77 2454
7087.57 2415
7088.36 2563
7089.15 2572
7089.95 2545
7090.74 2583
7091.54 2510
7092.33 2448
7093.13 2446
7093.92 2484
7094.72 2478
7095.51 2316
7096.31 2332
7097.10 2277
7097.89 2270
7098.69 2289
7099.48 2349
7100.28 2235
7101.07 2189
7101.87 2129
7102.66 2246
7103.46 2278
7104.26 2312
7105.05 2152
7105.85 2235
7106.64 2216
7107.44 2205
7108.23 2162
7109.03 1951
7109.82 2015
7110.62 2039
7111.41 2089
7112.21 2019
7113.01 2132
7113.80 2148
7114.60 2159
7115.39 2304
7116.19 2334
7116.98 2277
7117.78 2229
7118.58 2251
7119.37 2068
7120.17 2096
7120.97 2124
7121.76 2248
7122.56 2402
7123.35 2186
7124.15 2176
7124.95 2136
7125.74 2084
7126.54 2102
7127.34 2090
7128.13 2045
7128.93 2166
7129.73 2248
7130.52 2293
7131.32 2224
7132.12 2399
7132.91 2367
7133.71 2249
7134.51 2280
7135.30 2171
7136.10 2102
7136.90 2091
7137.69 2040
7138.49 1949
7139.29 1849
7140.09 1880
7140.88 1962
7141.68 2011
7142.48 1904
7143.28 1929
7144.07 1930
7144.87 1989
7145.67 1918
7146.47 1849
7147.26 1832
7148.06 1956
7148.86 1741
7149.66 1777
7150.45 1703
7151.25 1770
7152.05 1710
7152.85 1717
7153.65 1923
7154.44 1837
7155.24 1791
7156.04 1831
7156.84 1790
7157.64 1981
7158.43 1977
7159.23 1930
7160.03 1815
7160.83 1831
7161.63 1757
7162.43 1687
7163.22 1656
7164.02 1649
7164.82 1533
7165.62 1558
7166.42 1480
7167.22 1588
7168.02 1517
7168.82 1619
7169.61 1611
7170.41 1576
7171.21 1532
7172.01 1549
7172.81 1573
7173.61 1500
7174.41 1530
7175.21 1456
7176.01 1433
7176.81 1464
7177.61 1541
7178.41 1495
7179.20 1410
7180.00 1576
7180.80 1485
7181.60 1363
7182.40 1505
7183.20 1472
7184.00 1523
7184.80 1461
7185.60 1512
7186.40 1513
7187.20 1484
7188.00 1572
7188.80 1572
7189.60 1488
7190.40 1534
7191.20 1466
7192.00 1355
7192.80 1432
7193.60 1479
7194.40 1412
7195.20 1407
7196.00 1461
7196.80 1406
7197.60 1417
7198.40 1391
7199.20 1437
7200.00 1378
7200.81 1440
7201.61 1363
7202.41 1424
7203.21 1400
7204.01 1374
7204.81 1415
7205.61 1511
7206.41 1545
7207.21 1446
7208.01 1454
7208.81 1459
7209.61 1383
7210.42 1297
7211.22 1356
7212.02 1394
7212.82 1360
7213.62 1417
7214.42 1412
7215.22 1345
7216.03 1408
7216.83 1430
7217.63 1401
7218.43 1416
7219.23 1377
7220.03 1476
7220.83 1541
7221.64 1543
7222.44 1476
7223.24 1472
7224.04 1524
7224.84 1453
7225.65 1510
7226.45 1458
7227.25 1457
7228.05 1418
7228.85 1478
7229.66 1449
7230.46 1453
7231.26 1370
7232.06 1306
7232.87 1396
7233.67 1536
7234.47 1527
7235.27 1439
7236.08 1422
7236.88 1538
7237.68 1558
7238.48 1476
7239.29 1417
7240.09 1431
7240.89 1480
7241.70 1477
7242.50 1387
7243.30 1377
7244.10 1350
7244.91 1447
7245.71 1382
7246.51 1621
7247.32 1520
7248.12 1515
7248.92 1374
7249.73 1489
7250.53 1456
7251.33 1515
7252.14 1504
7252.94 1507
7253.74 1618
7254.55 1477
7255.35 1583
7256.15 1533
7256.96 1506
7257.76 1425
7258.57 1513
7259.37 1555
7260.17 1649
7260.98 1647
7261.78 1610
7262.59 1673
7263.39 1645
7264.19 1641
7265.00 1575
7265.80 1623
7266.61 1578
7267.41 1613
7268.22 1540
7269.02 1512
7269.82 1419
7270.63 1613
7271.43 1529
7272.24 1530
7273.04 1613
7273.85 1715
7274.65 1744
7275.46 1610
7276.26 1680
7277.07 1654
7277.87 1735
7278.68 1827
7279.48 1772
7280.29 1835
7281.09 1981
7281.90 2095
7282.70 2539
7283.51 2828
7284.31 2819
7285.12 3075
7285.92 3301
7286.73 3208
7287.53 3097
7288.34 2925
7289.14 2594
7289.95 2489
7290.76 2344
7291.56 2182
7292.37 2067
7293.17 2072
7293.98 1938
7294.78 1927
7295.59 1873
7296.40 1804
7297.20 1746
7298.01 1875
7298.81 1863
7299.62 1804
7300.43 1793
7301.23 1698
7302.04 1797
7302.84 1800
7303.65 1826
7304.46 1802
7305.26 1817
7306.07 1831
7306.88 1931
7307.68 1790
7308.49 1766
7309.30 1832
7310.10 1865
7310.91 1904
7311.72 2151
7312.52 2108
7313.33 2172
7314.14 2218
7314.94 2275
7315.75 2316
7316.56 2575
7317.37 2826
7318.17 3048
7318.98 3317
7319.79 3730
7320.59 3909
7321.40 3766
7322.21 3377
7323.02 3209
7323.82 2846
7324.63 2557
7325.44 2448
7326.25 2333
7327.05 2369
7327.86 2176
7328.67 1933
7329.48 1973
7330.28 2021
7331.09 1954
7331.90 1929
7332.71 1880
7333.52 2037
7334.32 2023
7335.13 1976
7335.94 1844
7336.75 1898
7337.56 1815
7338.36 1844
7339.17 1963
7339.98 1847
7340.79 1784
7341.60 1879
7342.41 1880
7343.22 1874
7344.02 1750
7344.83 1622
7345.64 1610
7346.45 1693
7347.26 1622
7348.07 1534
7348.88 1604
7349.68 1598
7350.49 1574
7351.30 1638
7352.11 1553
7352.92 1576
7353.73 1519
7354.54 1557
7355.35 1546
7356.16 1627
7356.97 1433
7357.78 1400
7358.59 1536
7359.39 1520
7360.20 1450
7361.01 1564
7361.82 1504
7362.63 1509
7363.44 1483
7364.25 1438
7365.06 1401
7365.87 1426
7366.68 1481
7367.49 1355
7368.30 1465
7369.11 1466
7369.92 1501
7370.73 1382
7371.54 1347
7372.35 1337
7373.16 1464
7373.97 1422
7374.78 1519
7375.59 1519
7376.40 1443
7377.21 1426
7378.02 1483
7378.83 1425
7379.64 1428
7380.45 1534
7381.26 1628
7382.08 1627
7382.89 1641
7383.70 1566
7384.51 1541
7385.32 1530
7386.13 1510
7386.94 1452
7387.75 1405
7388.56 1439
7389.37 1442
7390.18 1407
7391.00 1375
7391.81 1362
7392.62 1407
7393.43 1384
7394.24 1267
7395.05 1307
7395.86 1290
7396.67 1334
7397.49 1335
7398.30 1403
7399.11 1256
7399.92 1343
7400.73 1447
7401.54 1382
7402.36 1380
7403.17 1387
7403.98 1342
7404.79 1319
7405.60 1404
7406.42 1400
7407.23 1307
7408.04 1368
7408.85 1254
7409.66 1305
7410.48 1412
7411.29 1288
7412.10 1289
7412.91 1204
7413.73 1248
7414.54 1352
7415.35 1244
7416.16 1211
7416.98 1203
7417.79 1247
7418.60 1244
7419.41 1246
7420.23 1274
7421.04 1210
7421.85 1274
7422.66 1250
7423.48 1207
7424.29 1233
7425.10 1206
7425.92 1279
7426.73 1295
7427.54 1205
7428.36 1297
7429.17 1245
7429.98 1282
7430.80 1287
7431.61 1416
7432.42 1520
7433.24 1460
7434.05 1405
7434.86 1445
7435.68 1390
7436.49 1369
7437.30 1445
7438.12 1379
7438.93 1433
7439.74 1373
7440.56 1438
7441.37 1249
7442.19 1311
7443.00 1259
7443.81 1281
7444.63 1249
7445.44 1336
7446.26 1321
7447.07 1260
7447.89 1307
7448.70 1251
7449.51 1274
7450.33 1304
7451.14 1240
7451.96 1282
7452.77 1283
7453.59 1281
7454.40 1411
7455.22 1314
7456.03 1297
7456.85 1244
7457.66 1280
7458.47 1187
7459.29 1228
7460.10 1294
7460.92 1277
7461.73 1191
7462.55 1324
7463.36 1438
7464.18 1447
7464.99 1237
7465.81 1267
7466.63 1312
7467.44 1383
7468.26 1356
7469.07 1260
7469.89 1331
7470.70 1360
7471.52 1412
7472.33 1334
7473.15 1284
7473.96 1300
7474.78 1266
7475.60 1300
7476.41 1369
7477.23 1354
7478.04 1274
7478.86 1441
7479.68 1332
7480.49 1245
7481.31 1368
7482.12 1474
7482.94 1427
7483.76 1280
7484.57 1281
7485.39 1420
7486.21 1217
7487.02 1174
7487.84 1331
7488.65 1309
7489.47 1257
7490.29 1325
7491.10 1214
7491.92 1191
7492.74 1158
7493.55 1130
7494.37 1263
7495.19 1228
7496.01 1074
7496.82 1082
7497.64 1142
7498.46 1141
7499.27 1224
7500.09 1139
7500.91 1026
7501.72 1177
7502.54 1136
7503.36 1209
7504.18 1284
7504.99 1180
7505.81 1273
7506.63 1206
7507.45 1159
7508.26 1234
7509.08 1225
7509.90 1249
7510.72 1221
7511.53 1167
7512.35 1141
7513.17 1104
7513.99 1201
7514.81 1244
7515.62 1230
7516.44 1202
7517.26 1192
7518.08 1145
7518.90 1110
7519.71 1103
7520.53 1211
7521.35 1166
7522.17 1192
7522.99 1185
7523.81 1270
7524.62 1211
7525.44 1164
7526.26 1225
7527.08 1125
7527.90 1183
7528.72 1143
7529.54 1172
7530.35 1178
7531.17 1137
7531.99 1191
7532.81 1124
7533.63 1191
7534.45 1221
7535.27 1128
7536.09 1250
7536.91 1269
7537.73 1240
7538.54 1137
7539.36 1169
7540.18 1215
7541.00 1315
7541.82 1263
7542.64 1345
7543.46 1378
7544.28 1216
7545.10 1245
7545.92 1219
7546.74 1212
7547.56 1245
7548.38 1251
7549.20 1206
7550.02 1192
7550.84 1275
7551.66 1208
7552.48 1182
7553.30 1113
7554.12 1255
7554.94 1256
7555.76 1268
7556.58 1256
7557.40 1244
7558.22 1282
7559.04 1348
7559.86 1305
7560.68 1324
7561.50 1312
7562.32 1313
7563.14 1274
7563.96 1329
7564.78 1248
7565.60 1274
7566.42 1309
7567.24 1264
7568.07 1338
7568.89 1340
7569.71 1262
7570.53 1262
7571.35 1228
7572.17 1315
7572.99 1352
7573.81 1278
7574.63 1271
7575.45 1292
7576.28 1342
7577.10 1337
7577.92 1315
7578.74 1289
7579.56 1334
7580.38 1442
7581.20 1359
7582.03 1412
7582.85 1337
7583.67 1372
7584.49 1377
7585.31 1483
7586.13 1505
7586.96 1409
7587.78 1522
7588.60 1549
7589.42 1469
7590.24 1543
7591.07 1585
7591.89 1707
7592.71 1634
7593.53 1682
7594.35 1530
7595.18 1594
7596.00 1586
7596.82 1605
7597.64 1680
7598.47 1608
7599.29 1752
7600.11 1673
7600.93 1761
7601.76 1837
7602.58 1952
7603.40 1921
7604.22 2117
7605.05 2204
7605.87 2191
7606.69 2261
7607.52 2229
7608.34 2223
7609.16 2095
7609.99 1992
7610.81 2033
7611.63 2007
7612.45 1783
7613.28 1708
7614.10 1827
7614.92 1927
7615.75 1863
7616.57 2094
7617.40 2310
7618.22 2202
7619.04 2328
7619.87 2277
7620.69 2257
7621.51 2184
7622.34 1966
7623.16 2059
7623.98 1932
7624.81 1941
7625.63 1944
7626.46 1833
7627.28 1834
7628.10 1938
7628.93 1954
7629.75 2048
7630.58 2275
7631.40 2469
7632.23 2546
7633.05 2549
7633.87 2603
7634.70 2509
7635.52 2272
7636.35 2105
7637.17 2050
7638.00 1865
7638.82 1795
7639.65 1669
7640.47 1455
7641.30 1474
7642.12 1506
7642.95 1513
7643.77 1516
7644.59 1468
7645.42 1384
7646.24 1361
7647.07 1421
7647.90 1348
7648.72 1308
7649.55 1356
7650.37 1440
7651.20 1245
7652.02 1234
7652.85 1221
7653.67 1295
7654.50 1271
7655.32 1243
7656.15 1258
7656.97 1229
7657.80 1263
7658.63 1356
7659.45 1369
7660.28 1244
7661.10 1247
7661.93 1248
7662.76 1324
7663.58 1300
7664.41 1283
7665.23 1286
7666.06 1309
7666.89 1320
7667.71 1172
7668.54 1253
7669.36 1288
7670.19 1272
7671.02 1180
7671.84 1334
7672.67 1225
7673.50 1171
7674.32 1182
7675.15 1202
7675.98 1162
7676.80 1225
7677.63 1205
7678.46 1239
7679.28 1197
7680.11 1139
7680.94 1222
7681.76 1260
7682.59 1312
7683.42 1271
7684.25 1265
7685.07 1377
7685.90 1312
7686.73 1340
7687.55 1370
7688.38 1147
7689.21 1194
7690.04 1211
7690.86 1204
7691.69 1218
7692.52 1242
7693.35 1229
7694.17 1194
7695.00 1134
7695.83 1141
7696.66 1094
7697.48 1232
7698.31 1356
7699.14 1354
7699.97 1424
7700.80 1340
7701.62 1281
7702.45 1267
7703.28 1433
7704.11 1236
7704.94 1242
7705.77 1243
7706.59 1196
7707.42 1317
7708.25 1158
7709.08 1258
7709.91 1167
7710.74 1109
7711.56 1191
7712.39 1138
7713.22 1150
7714.05 1126
7714.88 1277
7715.71 1174
7716.54 1104
7717.37 1076
7718.19 1158
7719.02 1159
7719.85 1092
7720.68 1186
7721.51 1148
7722.34 1114
7723.17 1060
7724.00 1096
7724.83 1151
7725.66 1050
7726.49 1035
7727.32 1118
7728.14 1090
7728.97 1074
7729.80 1141
7730.63 1027
7731.46 1146
7732.29 1074
7733.12 1111
7733.95 1122
7734.78 1003
7735.61 1052
7736.44 1076
7737.27 1096
7738.10 1017
7738.93 982
7739.76 984
7740.59 1017
7741.42 1074
7742.25 933
7743.08 1053
7743.91 1040
7744.74 1107
7745.57 1109
7746.40 1206
7747.23 1257
7748.06 1215
7748.90 1172
7749.73 1157
7750.56 1214
7751.39 1222
7752.22 1110
7753.05 1130
7753.88 1104
7754.71 1078
7755.54 1035
7756.37 1098
7757.20 1099
7758.03 1106
7758.87 1083
7759.70 1030
7760.53 1105
7761.36 1086
7762.19 1048
7763.02 1104
7763.85 1262
7764.68 1197
7765.52 1027
7766.35 1085
7767.18 1095
7768.01 1104
7768.84 1042
7769.67 1114
7770.51 1098
7771.34 1085
7772.17 1159
7773.00 1198
7773.83 1133
7774.67 1108
7775.50 1223
7776.33 1113
7777.16 1013
7777.99 1036
7778.83 1032
7779.66 1163
7780.49 1121
7781.32 1037
7782.15 1002
7782.99 1019
7783.82 1080
7784.65 1121
7785.48 1129
7786.32 1177
7787.15 1195
7787.98 1079
7788.82 1014
7789.65 1121
7790.48 1203
7791.31 1201
7792.15 1118
7792.98 1139
7793.81 1226
7794.65 1260
7795.48 1232
7796.31 1253
7797.14 1333
7797.98 1287
7798.81 1307
7799.64 1272
7800.48 1271
7801.31 1214
7802.14 1175
7802.98 1278
7803.81 1332
7804.65 1391
7805.48 1430
7806.31 1419
7807.15 1403
7807.98 1374
7808.81 1422
7809.65 1340
7810.48 1412
7811.32 1570
7812.15 1599
7812.98 1534
7813.82 1538
7814.65 1588
7815.49 1735
7816.32 1722
7817.15 1801
7817.99 1817
7818.82 1847
7819.66 1703
7820.49 1720
7821.33 1658
7822.16 1708
7822.99 1788
7823.83 1676
7824.66 1775
7825.50 1812
7826.33 1981
7827.17 2049
7828.00 2191
7828.84 2041
7829.67 1955
7830.51 1919
7831.34 1812
7832.18 1816
7833.01 1815
7833.85 1814
7834.68 1921
7835.52 1915
7836.35 1898
7837.19 1811
7838.02 1906
7838.86 1716
7839.69 1674
7840.53 1715
7841.37 1712
7842.20 1692
7843.04 1656
7843.87 1641
7844.71 1668
7845.54 1516
7846.38 1484
7847.22 1457
7848.05 1441
7848.89 1402
7849.72 1443
7850.56 1377
7851.40 1390
7852.23 1468
7853.07 1526
7853.90 1464
7854.74 1508
7855.58 1504
7856.41 1628
7857.25 1570
7858.09 1706
7858.92 1860
7859.76 1816
7860.60 1896
7861.43 1771
7862.27 1604
7863.11 1601
7863.94 1673
7864.78 1532
7865.62 1444
7866.45 1507
7867.29 1519
7868.13 1529
7868.96 1395
7869.80 1396
7870.64 1522
7871.47 1605
7872.31 1684
7873.15 1728
7873.99 1760
7874.82 1758
7875.66 1866
7876.50 1853
7877.34 1828
7878.17 1980
7879.01 2205
7879.85 2021
7880.69 2059
7881.52 2027
7882.36 1894
7883.20 1856
7884.04 1871
7884.87 1720
7885.71 1802
7886.55 1755
7887.39 1677
7888.23 1666
7889.06 1650
7889.90 1656
7890.74 1693
7891.58 1853
7892.42 1789
7893.26 1780
7894.09 1649
7894.93 1558
7895.77 1569
7896.61 1465
7897.45 1516
7898.29 1448
7899.12 1559
7899.96 1588
7900.80 1478
7901.64 1454
7902.48 1403
7903.32 1446
7904.16 1424
7905.00 1371
7905.83 1309
7906.67 1325
7907.51 1315
7908.35 1285
7909.19 1366
7910.03 1221
7910.87 1345
7911.71 1274
7912.55 1273
7913.39 1296
7914.23 1320
7915.07 1306
7915.91 1301
7916.75 1459
7917.58 1493
7918.42 1539
7919.26 1449
7920.10 1448
7920.94 1500
7921.78 1485
7922.62 1497
7923.46 1364
7924.30 1239
7925.14 1361
7925.98 1246
7926.82 1277
7927.66 1279
7928.50 1149
7929.34 1159
7930.18 1234
7931.02 1212
7931.86 1194
7932.70 1272
7933.55 1380
7934.39 1260
7935.23 1142
7936.07 1199
7936.91 1303
7937.75 1297
7938.59 1244
7939.43 1220
7940.27 1310
7941.11 1234
7941.95 1241
7942.79 1247
7943.63 1192
7944.47 1308
7945.32 1323
7946.16 1280
7947.00 1326
7947.84 1254
7948.68 1263
7949.52 1407
7950.36 1341
7951.20 1389
7952.05 1436
7952.89 1569
7953.73 1548
7954.57 1665
7955.41 1642
7956.25 1533
7957.10 1583
7957.94 1677
7958.78 1591
7959.62 1622
7960.46 1619
7961.30 1562
7962.15 1545
7962.99 1538
7963.83 1490
7964.67 1626
7965.51 1674
7966.36 1724
7967.20 1808
7968.04 1933
7968.88 2093
7969.73 2085
7970.57 1873
7971.41 1857
7972.25 1653
7973.10 1555
7973.94 1474
7974.78 1443
7975.62 1562
7976.47 1389
7977.31 1363
7978.15 1313
7978.99 1343
7979.84 1285
7980.68 1380
7981.52 1343
7982.37 1316
7983.21 1271
7984.05 1280
7984.90 1164
7985.74 1229
7986.58 1257
7987.43 1231
7988.27 1170
7989.11 1220
7989.96 1212
7990.80 1197
7991.64 1174
7992.49 1097
7993.33 1004
7994.17 1116
7995.02 1135
7995.86 1156
7996.70 1187
7997.55 1193
7998.39 1173
7999.24 1106
8000.08 1157
8000.92 1018
8001.77 995
8002.61 1021
8003.46 1009
8004.30 971
8005.14 1029
8005.99 1039
8006.83 1087
8007.68 965
8008.52 1009
8009.37 1083
8010.21 996
8011.06 982
8011.90 1096
8012.74 1045
8013.59 1092
8014.43 1028
8015.28 1091
8016.12 978
8016.97 997
8017.81 932
8018.66 1055
8019.50 1026
8020.35 947
8021.19 1022
8022.04 1018
8022.88 1000
8023.73 973
8024.57 974
8025.42 947
8026.26 955
8027.11 908
8027.96 990
8028.80 994
8029.65 976
8030.49 969
8031.34 986
8032.18 1049
8033.03 1016
8033.87 1054
8034.72 1081
8035.57 974
8036.41 1015
8037.26 1039
8038.10 1014
8038.95 1090
8039.80 1015
8040.64 1035
8041.49 1016
8042.33 1036
8043.18 962
8044.03 914
8044.87 912
8045.72 926
8046.57 1069
8047.41 1026
8048.26 972
8049.11 989
8049.95 977
8050.80 986
8051.64 1070
8052.49 1112
8053.34 1061
8054.19 930
8055.03 976
8055.88 977
8056.73 930
8057.57 925
8058.42 1022
8059.27 950
8060.11 953
8060.96 939
8061.81 993
8062.66 1019
8063.50 951
8064.35 1015
8065.20 969
8066.05 945
8066.89 924
8067.74 1005
8068.59 903
8069.44 926
8070.28 924
8071.13 875
8071.98 960
8072.83 938
8073.67 877
8074.52 926
8075.37 977
8076.22 920
8077.07 936
8077.91 989
8078.76 977
8079.61 1026
8080.46 974
8081.31 953
8082.15 937
8083.00 947
8083.85 988
8084.70 938
8085.55 984
8086.40 827
8087.25 972
8088.09 907
8088.94 921
8089.79 919
8090.64 911
8091.49 960
8092.34 977
8093.19 886
8094.04 914
8094.88 973
8095.73 916
8096.58 975
8097.43 1008
8098.28 984
8099.13 976
8099.98 994
8100.83 967
8101.68 929
8102.53 920
8103.38 980
8104.23 1027
8105.07 949
8105.92 883
8106.77 869
8107.62 1023
8108.47 984
8109.32 934
8110.17 835
8111.02 922
8111.87 941
8112.72 949
8113.57 964
8114.42 975
8115.27 970
8116.12 1017
8116.97 1058
8117.82 1021
8118.67 962
8119.52 1047
8120.37 1036
8121.22 1050
8122.07 1008
8122.92 1139
8123.77 1073
8124.63 997
8125.48 1067
8126.33 1074
8127.18 1054
8128.03 1061
8128.88 1048
8129.73 1000
8130.58 1012
8131.43 1028
8132.28 1048
8133.13 1101
8133.98 1036
8134.83 1139
8135.69 1103
8136.54 1089
8137.39 1012
8138.24 1064
8139.09 1099
8139.94 1023
8140.79 1167
8141.64 1176
8142.50 1076
8143.35 1104
8144.20 1112
8145.05 1116
8145.90 1129
8146.75 1344
8147.61 1228
8148.46 1249
8149.31 1253
8150.16 1217
8151.01 1258
8151.86 1288
8152.72 1393
8153.57 1517
8154.42 1515
8155.27 1550
8156.13 1622
8156.98 1630
8157.83 1573
8158.68 1506
8159.53 1436
8160.39 1363
8161.24 1223
8162.09 1128
8162.94 1149
8163.80 1146
8164.65 1188
8165.50 1126
8166.35 1162
8167.21 1142
8168.06 1182
8168.91 1032
8169.77 1040
8170.62 1179
8171.47 1052
8172.32 1151
8173.18 1077
8174.03 1083
8174.88 1046
8175.74 1062
8176.59 1020
8177.44 951
8178.30 981
8179.15 1046
8180.00 956
8180.86 828
8181.71 917
8182.56 978
8183.42 968
8184.27 944
8185.12 938
8185.98 920
8186.83 1003
8187.69 880
8188.54 914
8189.39 981
8190.25 930
8191.10 1002
8191.96 883
8192.81 869
8193.66 948
8194.52 905
8195.37 910
8196.23 938
8197.08 843
8197.94 950
8198.79 933
8199.64 944
8200.50 877
8201.35 960
8202.21 957
8203.06 916
8203.92 893
8204.77 917
8205.63 931
8206.48 902
8207.34 923
8208.19 964
8209.05 891
8209.90 878
8210.76 932
8211.61 981
8212.47 913
8213.32 978
8214.18 980
8215.03 947
8215.89 891
8216.74 946
8217.60 874
8218.45 952
8219.31 980
8220.16 995
8221.02 989
8221.87 932
8222.73 983
8223.59 982
8224.44 908
8225.30 1055
8226.15 1026
8227.01 892
8227.87 882
8228.72 913
8229.58 882
8230.43 917
8231.29 887
8232.15 852
8233.00 860
8233.86 898
8234.71 909
8235.57 906
8236.43 931
8237.28 920
8238.14 920
8239.00 849
8239.85 956
8240.71 990
8241.57 857
8242.42 839
8243.28 864
8244.14 877
8244.99 833
8245.85 881
8246.71 891
8247.56 965
8248.42 842
8249.28 848
8250.13 866
8250.99 886
8251.85 903
8252.71 879
8253.56 893
8254.42 867
8255.28 912
8256.13 970
8256.99 875
8257.85 882
8258.71 877
8259.56 847
8260.42 838
8261.28 875
8262.14 933
8263.00 893
8263.85 875
8264.71 874
8265.57 985
8266.43 924
8267.28 884
8268.14 857
8269.00 893
8269.86 881
8270.72 809
8271.58 841
8272.43 868
8273.29 943
8274.15 931
8275.01 853
8275.87 860
8276.73 874
8277.58 891
8278.44 908
8279.30 864
8280.16 852
8281.02 831
8281.88 861
8282.74 889
8283.59 887
8284.45 846
8285.31 822
8286.17 846
8287.03 873
8287.89 853
8288.75 867
8289.61 889
8290.47 945
8291.33 1022
8292.18 1099
8293.04 1062
8293.90 1154
8294.76 1191
8295.62 1120
8296.48 1125
8297.34 1014
8298.20 1078
8299.06 961
8299.92 979
8300.78 1125
8301.64 1040
8302.50 1075
8303.36 1062
8304.22 1066
8305.08 973
8305.94 879
8306.80 1002
8307.66 941
8308.52 852
8309.38 985
8310.24 837
8311.10 927
8311.96 922
8312.82 988
8313.68 964
8314.54 998
8315.40 1079
8316.26 1052
8317.12 999
8317.98 1116
8318.84 1027
8319.70 979
8320.56 1001
8321.43 876
8322.29 910
8323.15 969
8324.01 956
8324.87 920
8325.73 837
8326.59 944
8327.45 958
8328.31 822
8329.17 895
8330.04 895
8330.90 889
8331.76 885
8332.62 855
8333.48 905
8334.34 923
8335.20 951
8336.07 959
8336.93 895
8337.79 880
8338.65 877
8339.51 873
8340.37 930
8341.24 895
8342.10 906
8342.96 949
8343.82 949
8344.68 1043
8345.54 982
8346.41 985
8347.27 972
8348.13 987
8348.99 916
8349.86 959
8350.72 1025
8351.58 972
8352.44 866
8353.31 873
8354.17 959
8355.03 992
8355.89 965
8356.76 945
8357.62 898
8358.48 879
8359.34 980
8360.21 950
8361.07 953
8361.93 866
8362.79 874
8363.66 868
8364.52 852
8365.38 878
8366.25 880
8367.11 861
8367.97 855
8368.84 903
8369.70 842
8370.56 883
8371.43 853
8372.29 873
8373.15 918
8374.02 912
8374.88 929
8375.74 940
8376.61 828
8377.47 831
8378.33 948
8379.20 904
8380.06 956
8380.93 949
8381.79 915
8382.65 899
8383.52 987
8384.38 974
8385.25 994
8386.11 1051
8386.97 999
8387.84 1031
8388.70 988
8389.57 962
8390.43 945
8391.30 868
8392.16 954
8393.02 1010
8393.89 974
8394.75 1027
8395.62 963
8396.48 985
8397.35 942
8398.21 960
8399.08 973
8399.94 1038
8400.81 1005
8401.67 1010
8402.54 982
8403.40 1040
8404.27 1059
8405.13 1032
8406.00 1007
8406.86 1113
8407.73 1040
8408.59 968
8409.46 980
8410.32 1049
8411.19 1108
8412.05 940
8412.92 1011
8413.78 1037
8414.65 1058
8415.52 1040
8416.38 1081
8417.25 1075
8418.11 1030
8418.98 1053
8419.84 1079
8420.71 1092
8421.58 1065
8422.44 1165
8423.31 1176
8424.17 1182
8425.04 1199
8425.91 1252
8426.77 1214
8427.64 1247
8428.51 1367
8429.37 1357
8430.24 1329
8431.10 1250
8431.97 1197
8432.84 1304
8433.70 1337
8434.57 1305
8435.44 1334
8436.30 1276
8437.17 1356
8438.04 1392
8438.90 1300
8439.77 1372
8440.64 1436
8441.51 1557
8442.37 1659
8443.24 1726
8444.11 1847
8444.97 1821
8445.84 1672
8446.71 1695
8447.58 1729
8448.44 1677
8449.31 1867
8450.18 1686
8451.04 1587
8451.91 1563
8452.78 1667
8453.65 1755
8454.51 1686
8455.38 1625
8456.25 1764
8457.12 1767
8457.99 1725
8458.85 1739
8459.72 1829
8460.59 1725
8461.46 1809
8462.33 1729
8463.19 1772
8464.06 1858
8464.93 1779
8465.80 1879
8466.67 1975
8467.53 2331
8468.40 2728
8469.27 3283
8470.14 3910
8471.01 4097
8471.88 4048
8472.75 4091
8473.61 3875
8474.48 3387
8475.35 3092
8476.22 2667
8477.09 2456
8477.96 2179
8478.83 1776
8479.70 1620
8480.56 1584
8481.43 1537
8482.30 1496
8483.17 1512
8484.04 1424
8484.91 1381
8485.78 1296
8486.65 1344
8487.52 1289
8488.39 1249
8489.26 1170
8490.13 1238
8491.00 1255
8491.87 1145
8492.73 1171
8493.60 1115
8494.47 1136
8495.34 1167
8496.21 1165
8497.08 1329
8497.95 1122
8498.82 1155
8499.69 1200
8500.56 1325
8501.43 1197
8502.30 1279
8503.17 1343
8504.04 1207
8504.91 1295
8505.78 1211
8506.65 1354
8507.52 1320
8508.39 1253
8509.27 1240
8510.14 1315
8511.01 1435
8511.88 1346
8512.75 1263
8513.62 1202
8514.49 1291
8515.36 1254
8516.23 1318
8517.10 1320
8517.97 1266
8518.84 1206
8519.71 1268
8520.59 1235
8521.46 1217
8522.33 1255
8523.20 1338
8524.07 1322
8524.94 1246
8525.81 1237
8526.68 1343
8527.55 1343
8528.43 1337
8529.30 1301
8530.17 1354
8531.04 1423
8531.91 1426
8532.78 1436
8533.66 1482
8534.53 1547
8535.40 1526
8536.27 1584
8537.14 1483
8538.01 1454
8538.89 1403
8539.76 1514
8540.63 1536
8541.50 1542
8542.38 1519
8543.25 1559
8544.12 1537
8544.99 1573
8545.86 1521
8546.74 1529
8547.61 1641
8548.48 1651
8549.35 1588
8550.23 1728
8551.10 1716
8551.97 1903
8552.84 2025
8553.72 2083
8554.59 2236
8555.46 2323
8556.34 2271
8557.21 2146
8558.08 1955
8558.95 1791
8559.83 1690
8560.70 1620
8561.57 1427
8562.45 1487
8563.32 1360
8564.19 1404
8565.07 1318
8565.94 1382
8566.81 1292
8567.69 1255
8568.56 1329
8569.43 1239
8570.31 1217
8571.18 1289
8572.05 1268
8572.93 1309
8573.80 1169
8574.68 1148
8575.55 1264
8576.42 1310
8577.30 1220
8578.17 1273
8579.05 1216
8579.92 1252
8580.79 1326
8581.67 1341
8582.54 1231
8583.42 1263
8584.29 1350
8585.16 1292
8586.04 1259
8586.91 1168
8587.79 1267
8588.66 1353
8589.54 1301
8590.41 1246
8591.29 1176
8592.16 1359
8593.04 1383
8593.91 1244
8594.78 1197
8595.66 1188
8596.53 1340
8597.41 1244
8598.28 1295
8599.16 1319
8600.03 1338
8600.91 1331
8601.78 1279
8602.66 1348
8603.54 1419
8604.41 1336
8605.29 1377
8606.16 1401
8607.04 1344
8607.91 1388
8608.79 1392
8609.66 1317
8610.54 1389
8611.41 1338
8612.29 1403
8613.17 1442
8614.04 1417
8614.92 1421
8615.79 1515
8616.67 1470
8617.55 1444
8618.42 1494
8619.30 1539
8620.17 1566
8621.05 1571
8621.93 1658
8622.80 1660
8623.68 1614
8624.55 1620
8625.43 1693
8626.31 1685
8627.18 1679
8628.06 1724
8628.94 1802
8629.81 1759
8630.69 1746
8631.57 1818
8632.44 1740
8633.32 1869
8634.20 1940
8635.07 2128
8635.95 2004
8636.83 1916
8637.71 1881
8638.58 1984
8639.46 1980
8640.34 1962
8641.21 1989
8642.09 2012
8642.97 2067
8643.85 2125
8644.72 2101
8645.60 2248
8646.48 2319
8647.35 2432
8648.23 2386
8649.11 2288
8649.99 2373
8650.87 2555
8651.74 2567
8652.62 2397
8653.50 2563
8654.38 2622
8655.25 2632
8656.13 2557
8657.01 2651
8657.89 2706
8658.77 2514
8659.64 2557
8660.52 2690
8661.40 2698
8662.28 2741
8663.16 2873
8664.04 2758
8664.91 2870
8665.79 2815
8666.67 2871
8667.55 2884
8668.43 2924
8669.31 3130
8670.19 3232
8671.06 3550
8671.94 3908
8672.82 4390
8673.70 4800
8674.58 5105
8675.46 5251
8676.34 5448
8677.22 5264
8678.10 5110
8678.97 4754
8679.85 4439
8680.73 4160
8681.61 3968
8682.49 3790
8683.37 3511
8684.25 3281
8685.13 3359
8686.01 3472
8686.89 3729
8687.77 4078
8688.65 4741
8689.53 5423
8690.41 6488
8691.29 7626
8692.17 8934
8693.05 10114
8693.93 10628
8694.81 10664
8695.69 9892
8696.57 8886
8697.45 8069
8698.33 6665
8699.21 5705
8700.09 4689
8700.97 3756
8701.85 3451
8702.73 3239
8703.61 2878
8704.49 2778
8705.37 2499
8706.25 2460
8707.13 2378
8708.01 2286
8708.89 2128
8709.77 2121
8710.65 2081
8711.53 2064
8712.41 1961
8713.29 1947
8714.17 1885
8715.06 1865
8715.94 1747
8716.82 1672
8717.70 1712
8718.58 1706
8719.46 1719
8720.34 1743
8721.22 1717
8722.10 1666
8722.99 1654
8723.87 1657
8724.75 1704
8725.63 1715
8726.51 1759
8727.39 1800
8728.27 1750
8729.16 1819
8730.04 1869
8730.92 1918
8731.80 1853
8732.68 1908
8733.56 1883
8734.45 1869
8735.33 1700
8736.21 1743
8737.09 1698
8737.97 1645
8738.86 1638
8739.74 1659
8740.62 1639
8741.50 1613
8742.39 1708
8743.27 1807
8744.15 1707
8745.03 1655
8745.92 1708
8746.80 1751
8747.68 1726
8748.56 1750
8749.45 1718
8750.33 1692
8751.21 1815
8752.09 1789
8752.98 1758
8753.86 1763
8754.74 1895
8755.63 1903
8756.51 1852
8757.39 2095
8758.27 2162
8759.16 2080
8760.04 2070
8760.92 2057
8761.81 2056
8762.69 2080
8763.57 2058
8764.46 1986
8765.34 1844
8766.22 1806
8767.11 1963
8767.99 1905
8768.88 1866
8769.76 1835
8770.64 1928
8771.53 1862
8772.41 1866
8773.29 1782
8774.18 1855
8775.06 1912
8775.95 1823
8776.83 1815
8777.71 1767
8778.60 1640
8779.48 1557
8780.37 1632
8781.25 1543
8782.14 1554
8783.02 1529
8783.90 1678
8784.79 1511
8785.67 1487
8786.56 1439
8787.44 1420
8788.33 1454
8789.21 1454
8790.10 1451
8790.98 1439
8791.87 1392
8792.75 1352
8793.64 1371
8794.52 1340
8795.41 1426
8796.29 1436
8797.18 1480
8798.06 1319
8798.95 1317
8799.83 1388
8800.72 1353
8801.60 1291
8802.49 1291
8803.37 1318
8804.26 1386
8805.14 1496
8806.03 1420
8806.91 1372
8807.80 1347
8808.69 1380
8809.57 1253
8810.46 1285
8811.34 1316
8812.23 1301
8813.11 1206
8814.00 1187
8814.89 1283
8815.77 1175
8816.66 1189
8817.54 1222
8818.43 1208
8819.32 1292
8820.20 1307
8821.09 1285
8821.98 1154
8822.86 1184
8823.75 1193
8824.64 1160
8825.52 1161
8826.41 1174
8827.29 1232
8828.18 1175
8829.07 1151
8829.95 1026
8830.84 1028
8831.73 1105
8832.62 1062
8833.50 1082
8834.39 1082
8835.28 1074
8836.16 1161
8837.05 1152
8837.94 1137
8838.82 1154
8839.71 1050
8840.60 1097
8841.49 1006
8842.37 1103
8843.26 1110
8844.15 1009
8845.04 1011
8845.92 1031
8846.81 1262
8847.70 1209
8848.59 1120
8849.47 1108
8850.36 1136
8851.25 1084
8852.14 1052
8853.03 989
8853.91 990
8854.80 1023
8855.69 1057
8856.58 1000
8857.47 967
8858.35 994
8859.24 1072
8860.13 1045
8861.02 986
8861.91 1017
8862.79 992
8863.68 968
8864.57 1024
8865.46 994
8866.35 1032
8867.24 1091
8868.13 998
8869.01 994
8869.90 991
8870.79 989
8871.68 927
8872.57 967
8873.46 907
8874.35 939
8875.24 934
8876.13 931
8877.01 850
8877.90 943
8878.79 1040
8879.68 974
8880.57 939
8881.46 962
8882.35 956
8883.24 971
8884.13 961
8885.02 881
8885.91 936
8886.80 944
8887.69 918
8888.58 974
8889.47 951
8890.36 917
8891.25 896
8892.14 892
8893.03 901
8893.92 922
8894.81 878
8895.70 884
8896.59 823
8897.48 860
8898.37 893
8899.26 892
8900.15 864
8901.04 881
8901.93 847
8902.82 884
8903.71 898
8904.60 933
8905.49 925
8906.38 871
8907.27 796
8908.16 840
8909.05 907
8909.94 847
8910.83 877
8911.72 920
8912.61 897
8913.51 917
8914.40 912
8915.29 884
8916.18 872
8917.07 829
8917.96 872
8918.85 840
8919.74 803
8920.63 845
8921.53 856
8922.42 835
8923.31 866
8924.20 869
8925.09 822
8925.98 854
8926.87 852
8927.77 846
8928.66 886
8929.55 885
8930.44 770
8931.33 786
8932.22 819
8933.12 828
8934.01 813
8934.90 807
8935.79 836
8936.68 822
8937.58 792
8938.47 822
8939.36 764
8940.25 795
8941.15 837
8942.04 850
8942.93 879
8943.82 842
8944.72 776
8945.61 831
8946.50 740
8947.39 799
8948.29 951
8949.18 867
8950.07 768
8950.96 753
8951.86 773
8952.75 806
8953.64 785
8954.54 757
8955.43 785
8956.32 801
8957.21 807
8958.11 762
8959.00 741
8959.89 788
8960.79 864
8961.68 833
8962.57 822
8963.47 850
8964.36 832
8965.25 814
8966.15 831
8967.04 806
8967.94 876
8968.83 919
8969.72 889
8970.62 848
8971.51 810
8972.40 855
8973.30 846
8974.19 862
8975.09 894
8975.98 902
8976.87 921
8977.77 850
8978.66 824
8979.56 780
8980.45 841
8981.35 886
8982.24 848
8983.13 909
8984.03 836
8984.92 883
8985.82 798
8986.71 731
8987.61 760
8988.50 792
8989.40 796
8990.29 791
8991.19 788
8992.08 786
8992.98 796
8993.87 745
8994.77 791
8995.66 815
8996.56 778
8997.45 781
8998.35 762
8999.24 759
9000.14 796
9001.03 783
9001.93 819
9002.82 821
9003.72 759
9004.61 823
9005.51 883
9006.40 811
9007.30 793
9008.19 843
9009.09 753
9009.99 802
9010.88 782
9011.78 766
9012.67 741
9013.57 790
9014.47 831
9015.36 779
9016.26 802
9017.15 686
9018.05 733
9018.95 762
9019.84 723
9020.74 690
9021.63 737
9022.53 758
9023.43 739
9024.32 710
9025.22 703
9026.12 763
9027.01 748
9027.91 830
9028.81 866
9029.70 826
9030.60 719
9031.50 788
9032.39 784
9033.29 725
9034.19 775
9035.08 775
9035.98 810
9036.88 781
9037.78 785
9038.67 923
9039.57 804
9040.47 745
9041.37 763
9042.26 834
9043.16 805
9044.06 825
9044.95 816
9045.85 811
9046.75 820
9047.65 832
9048.54 801
9049.44 795
9050.34 808
9051.24 821
9052.14 752
9053.03 788
9053.93 844
9054.83 842
9055.73 820
9056.63 839
9057.52 864
9058.42 894
9059.32 784
9060.22 804
9061.12 822
9062.02 861
9062.91 817
9063.81 796
9064.71 812
9065.61 820
9066.51 865
9067.41 790
9068.30 784
9069.20 813
9070.10 843
9071.00 817
9071.90 783
9072.80 842
9073.70 874
9074.60 880
9075.50 854
9076.39 807
9077.29 838
9078.19 875
9079.09 866
9079.99 811
9080.89 765
9081.79 762
9082.69 775
9083.59 753
9084.49 815
9085.39 812
9086.29 810
9087.19 839
9088.09 895
9088.99 965
9089.88 843
9090.78 850
9091.68 926
9092.58 887
9093.48 995
9094.38 869
9095.28 804
9096.18 796
9097.08 845
9097.98 884
9098.88 857
9099.78 778
9100.68 845
9101.59 839
9102.49 840
9103.39 836
9104.29 811
9105.19 893
9106.09 798
9106.99 758
9107.89 729
9108.79 725
9109.69 771
9110.59 758
9111.49 816
9112.39 796
9113.29 718
9114.19 789
9115.09 789
9116.00 755
9116.90 751
9117.80 777
9118.70 764
9119.60 730
9120.50 750
9121.40 738
9122.30 676
9123.21 685
9124.11 735
9125.01 747
9125.91 704
9126.81 727
9127.71 776
9128.61 822
9129.52 766
9130.42 743
9131.32 743
9132.22 739
9133.12 817
9134.02 848
9134.93 789
9135.83 777
9136.73 744
9137.63 708
9138.53 689
9139.44 710
9140.34 735
9141.24 772
9142.14 802
9143.05 736
9143.95 744
9144.85 773
9145.75 671
9146.66 709
9147.56 746
9148.46 743
9149.36 763
9150.27 713
9151.17 731
9152.07 745
9152.97 732
9153.88 768
9154.78 802
9155.68 708
9156.59 691
9157.49 778
9158.39 781
9159.30 740
9160.20 715
9161.10 778
9162.01 791
9162.91 777
9163.81 809
9164.72 785
9165.62 749
9166.52 741
9167.43 726
9168.33 692
9169.23 806
9170.14 779
9171.04 736
9171.94 745
9172.85 672
9173.75 696
9174.66 828
9175.56 757
9176.46 830
9177.37 750
9178.27 785
9179.18 780
9180.08 763
9180.98 782
9181.89 728
9182.79 699
9183.70 702
9184.60 783
9185.51 791
9186.41 784
9187.32 802
9188.22 815
9189.12 721
9190.03 728
9190.93 713
9191.84 724
9192.74 821
9193.65 724
9194.55 758
9195.46 733
9196.36 801
9197.27 866
9198.17 828
9199.08 786
9199.98 800
9200.89 813
9201.79 808
9202.70 847
9203.60 828
9204.51 852
9205.41 794
9206.32 711
9207.23 756
9208.13 739
9209.04 751
9209.94 740
9210.85 767
9211.75 757
9212.66 734
9213.57 725
9214.47 750
9215.38 811
9216.28 760
9217.19 766
9218.10 749
9219.00 809
9219.91 718
9220.81 790
9221.72 796
9222.63 742
9223.53 746
9224.44 685
9225.35 642
9226.25 736
9227.16 768
9228.06 740
9228.97 767
9229.88 793
9230.78 746
9231.69 738
9232.60 774
9233.50 857
9234.41 744
9235.32 780
9236.23 798
9237.13 754
9238.04 720
9238.95 761
9239.85 770
9240.76 736
9241.67 745
9242.57 776
9243.48 650
9244.39 685
9245.30 771
9246.20 711
9247.11 685
9248.02 768
9248.93 776
9249.83 702
9250.74 690
9251.65 736
9252.56 766
9253.47 697
9254.37 683
9255.28 705
9256.19 703
9257.10 694
9258.00 664
9258.91 682
9259.82 659
9260.73 678
9261.64 742
9262.55 735
9263.45 714
9264.36 716
9265.27 725
9266.18 698
9267.09 654
9268.00 724
9268.90 732
9269.81 736
9270.72 779
9271.63 690
9272.54 700
9273.45 717
9274.36 733
9275.27 700
9276.17 658
9277.08 697
9277.99 740
9278.90 659
9279.81 689
9280.72 773
9281.63 771
9282.54 813
9283.45 801
9284.36 722
9285.27 713
9286.17 688
9287.08 755
9287.99 711
9288.90 695
9289.81 762
9290.72 732
9291.63 713
9292.54 771
9293.45 752
9294.36 766
9295.27 753
9296.18 773
9297.09 764
9298.00 802
9298.91 753
9299.82 785
9300.73 790
9301.64 727
9302.55 849
9303.46 841
9304.37 762
9305.28 825
9306.19 737
9307.10 761
9308.01 792
9308.92 853
9309.83 871
9310.74 897
9311.66 994
9312.57 869
9313.48 829
9314.39 842
9315.30 876
9316.21 828
9317.12 800
9318.03 774
9318.94 781
9319.85 818
9320.76 745
9321.68 748
9322.59 778
9323.50 829
9324.41 753
9325.32 803
9326.23 790
9327.14 753
9328.05 743
9328.97 761
9329.88 866
9330.79 840
9331.70 797
9332.61 723
9333.52 736
9334.44 764
9335.35 722
9336.26 701
9337.17 741
9338.08 727
9339.00 782
9339.91 854
9340.82 836
9341.73 828
9342.64 826
9343.56 792
9344.47 774
9345.38 739
9346.29 777
9347.20 813
9348.12 789
9349.03 705
9349.94 663
9350.85 842
9351.77 762
9352.68 775
9353.59 729
9354.51 779
9355.42 729
9356.33 695
9357.24 656
9358.16 684
9359.07 726
9359.98 740
9360.90 774
9361.81 660
9362.72 652
9363.64 735
9364.55 793
9365.46 742
9366.37 687
9367.29 683
9368.20 783
9369.12 795
9370.03 807
9370.94 747
9371.86 754
9372.77 724
9373.68 793
9374.60 725
9375.51 754
9376.42 704
9377.34 734
9378.25 703
9379.17 719
9380.08 792
9380.99 756
9381.91 710
9382.82 761
9383.74 807
9384.65 776
9385.56 852
9386.48 875
9387.39 761
9388.31 788
9389.22 817
9390.14 760
9391.05 759
9391.97 777
9392.88 811
9393.79 907
9394.71 850
9395.62 866
9396.54 772
9397.45 808
9398.37 769
9399.28 833
9400.20 800
9401.11 836
9402.03 810
9402.94 821
9403.86 761
9404.77 747
9405.69 790
9406.60 778
9407.52 752
9408.44 768
9409.35 803
9410.27 762
9411.18 794
9412.10 796
9413.01 742
9413.93 764
9414.84 732
9415.76 737
9416.68 756
9417.59 790
9418.51 829
9419.42 845
9420.34 784
9421.25 801
9422.17 786
9423.09 765
9424.00 744
9424.92 737
9425.84 763
9426.75 754
9427.67 778
9428.58 760
9429.50 799
9430.42 796
9431.33 797
9432.25 824
9433.17 864
9434.08 783
9435.00 844
9435.92 822
9436.83 809
9437.75 823
9438.67 876
9439.58 849
9440.50 829
9441.42 797
9442.33 843
9443.25 858
9444.17 859
9445.09 852
9446.00 789
9446.92 889
9447.84 832
9448.76 927
9449.67 971
9450.59 972
9451.51 988
9452.42 1046
9453.34 1125
9454.26 1185
9455.18 1045
9456.10 1108
9457.01 1085
9457.93 1027
9458.85 994
9459.77 943
9460.68 911
9461.60 972
9462.52 937
9463.44 805
9464.36 814
9465.27 845
9466.19 805
9467.11 793
9468.03 810
9468.95 861
9469.87 873
9470.78 818
9471.70 834
9472.62 823
9473.54 893
9474.46 803
9475.38 770
9476.30 834
9477.21 895
9478.13 944
9479.05 882
9479.97 921
9480.89 868
9481.81 930
9482.73 931
9483.65 955
9484.57 881
9485.48 824
9486.40 936
9487.32 830
9488.24 898
9489.16 902
9490.08 852
9491.00 851
9491.92 857
9492.84 880
9493.76 813
9494.68 824
9495.60 905
9496.52 848
9497.44 808
9498.36 827
9499.28 874
9500.20 869
9501.12 790
9502.04 810
9502.96 808
9503.88 863
9504.80 815
9505.72 823
9506.64 900
9507.56 878
9508.48 822
9509.40 892
9510.32 936
9511.24 971
9512.16 857
9513.08 888
9514.00 920
9514.92 995
9515.84 972
9516.76 973
9517.68 935
9518.60 942
9519.52 912
9520.44 1003
9521.36 957
9522.29 835
9523.21 907
9524.13 939
9525.05 956
9525.97 1006
9526.89 991
9527.81 1038
9528.73 1116
9529.65 1154
9530.58 1066
9531.50 1173
9532.42 1218
9533.34 1243
9534.26 1248
9535.18 1202
9536.10 1198
9537.03 1125
9537.95 1074
9538.87 1189
9539.79 1177
9540.71 1081
9541.63 1043
9542.56 981
9543.48 951
9544.40 965
9545.32 947
9546.24 977
9547.17 927
9548.09 960
9549.01 1025
9549.93 1037
9550.86 991
9551.78 891
9552.70 934
9553.62 1001
9554.54 965
9555.47 1006
9556.39 971
9557.31 1002
9558.23 1063
9559.16 1054
9560.08 1112
9561.00 1004
9561.93 1035
9562.85 1134
9563.77 1146
9564.69 1181
9565.62 1022
9566.54 938
9567.46 984
9568.39 921
9569.31 925
9570.23 990
9571.16 1119
9572.08 1129
9573.00 991
9573.93 997
9574.85 1006
9575.77 981
9576.70 1040
9577.62 988
9578.54 1045
9579.47 1154
9580.39 1065
9581.32 1041
9582.24 1038
9583.16 1047
9584.09 1111
9585.01 1099
9585.93 1125
9586.86 1103
9587.78 1152
9588.71 1137
9589.63 1122
9590.56 1136
9591.48 1163
9592.40 1130
9593.33 1106
9594.25 1096
9595.18 1107
9596.10 1165
9597.03 1135
9597.95 1131
9598.87 1136
9599.80 1230
9600.72 1157
9601.65 1273
9602.57 1174
9603.50 1169
9604.42 1235
9605.35 1261
9606.27 1234
9607.20 1377
9608.12 1371
9609.05 1308
9609.97 1235
9610.90 1211
9611.82 1225
9612.75 1256
9613.67 1307
9614.60 1380
9615.53 1282
9616.45 1285
9617.38 1369
9618.30 1401
9619.23 1412
9620.15 1348
9621.08 1466
9622.00 1406
9622.93 1430
9623.86 1448
9624.78 1380
9625.71 1450
9626.63 1441
9627.56 1550
9628.49 1421
9629.41 1502
9630.34 1502
9631.26 1573
9632.19 1493
9633.12 1541
9634.04 1552
9634.97 1531
9635.90 1559
9636.82 1590
9637.75 1571
9638.67 1584
9639.60 1664
9640.53 1702
9641.45 1693
9642.38 1779
9643.31 1753
9644.23 1758
9645.16 1780
9646.09 1842
9647.02 1956
9647.94 1960
9648.87 2040
9649.80 1984
9650.72 2000
9651.65 2041
9652.58 2058
9653.50 2054
9654.43 2075
9655.36 2155
9656.29 2082
9657.21 2110
9658.14 2184
9659.07 2150
9660.00 2255
9660.92 2181
9661.85 2101
9662.78 2193
9663.71 2125
9664.63 2142
9665.56 2202
9666.49 2248
9667.42 2239
9668.35 2298
9669.27 2233
9670.20 2333
9671.13 2505
9672.06 2436
9672.99 2435
9673.92 2458
9674.84 2401
9675.77 2419
9676.70 2498
9677.63 2485
9678.56 2536
9679.49 2628
9680.41 2580
9681.34 2644
9682.27 2860
9683.20 2843
9684.13 2813
9685.06 2828
9685.99 2801
9686.91 2751
9687.84 2831
9688.77 2830
9689.70 2864
9690.63 2843
9691.56 2869
9692.49 2860
9693.42 3158
9694.35 3269
9695.28 3422
9696.21 3709
9697.13 4000
9698.06 4305
9698.99 4572
9699.92 5069
9700.85 5044
9701.78 4917
9702.71 4763
9703.64 4594
9704.57 4072
9705.50 3711
9706.43 3492
9707.36 3278
9708.29 3152
9709.22 3103
9710.15 3111
9711.08 3161
9712.01 3269
9712.94 3288
9713.87 3327
9714.80 3437
9715.73 3583
9716.66 3481
9717.59 3401
9718.52 3219
9719.45 3179
9720.38 2976
9721.31 2780
9722.24 2574
9723.17 2486
9724.10 2438
9725.04 2311
9725.97 2275
9726.90 2286
9727.83 2312
9728.76 2360
9729.69 2375
9730.62 2467
9731.55 2333
9732.48 2433
9733.41 2425
9734.34 2457
9735.28 2526
9736.21 2453
9737.14 2380
9738.07 2300
9739.00 2169
9739.93 2183
9740.86 2205
9741.79 2103
9742.73 2043
9743.66 1885
9744.59 1919
9745.52 1964
9746.45 1882
9747.38 1769
9748.32 1825
9749.25 1923
9750.18 1887
9751.11 1835
9752.04 1750
9752.98 1890
9753.91 1915
9754.84 1920
9755.77 1926
9756.70 1908
9757.64 1850
9758.57 1725
9759.50 1778
9760.43 1885
9761.37 1882
9762.30 1766
9763.23 1868
9764.16 1765
9765.10 1755
9766.03 1902
9766.96 1831
9767.89 1843
9768.83 1879
9769.76 1888
9770.69 1981
9771.63 1907
9772.56 1938
9773.49 1979
9774.42 1878
9775.36 2083
9776.29 2114
9777.22 2070
9778.16 2173
9779.09 2144
9780.02 2214
9780.96 2234
9781.89 2159
9782.82 2175
9783.76 2243
9784.69 2260
9785.62 2230
9786.56 2103
9787.49 2104
9788.42 1975
9789.36 1930
9790.29 1987
9791.23 1823
9792.16 1771
9793.09 1784
9794.03 1788
9794.96 1799
9795.90 1797
9796.83 1809
9797.76 1892
9798.70 2030
9799.63 1959
9800.57 1946
9801.50 1982
9802.44 1987
9803.37 1878
9804.30 1808
9805.24 1652
9806.17 1610
9807.11 1575
9808.04 1620
9808.98 1574
9809.91 1550
9810.85 1549
9811.78 1487
9812.72 1472
9813.65 1506
9814.59 1491
9815.52 1449
9816.46 1374
9817.39 1433
9818.33 1391
9819.26 1440
9820.20 1399
9821.13 1355
9822.07 1366
9823.00 1405
9823.94 1354
9824.87 1304
9825.81 1334
9826.74 1404
9827.68 1336
9828.62 1363
9829.55 1394
9830.49 1274
9831.42 1439
9832.36 1395
9833.29 1318
9834.23 1345
9835.17 1333
9836.10 1286
9837.04 1339
9837.97 1308
9838.91 1363
9839.85 1417
9840.78 1336
9841.72 1351
9842.66 1273
9843.59 1330
9844.53 1335
9845.46 1315
9846.40 1322
9847.34 1392
9848.27 1361
9849.21 1371
9850.15 1405
9851.08 1310
9852.02 1331
9852.96 1343
9853.89 1311
9854.83 1357
9855.77 1319
9856.71 1359
9857.64 1362
9858.58 1344
9859.52 1369
9860.45 1403
9861.39 1397
9862.33 1350
9863.26 1301
9864.20 1401
9865.14 1267
9866.08 1291
9867.01 1195
9867.95 1294
9868.89 1213
9869.83 1171
9870.76 1292
9871.70 1362
9872.64 1271
9873.58 1245
9874.52 1233
9875.45 1313
9876.39 1242
9877.33 1328
9878.27 1255
9879.21 1254
9880.14 1258
9881.08 1198
9882.02 1248
9882.96 1292
9883.90 1278
9884.83 1249
9885.77 1219
9886.71 1243
9887.65 1166
9888.59 1138
9889.53 1166
9890.46 1126
9891.40 1167
9892.34 1218
9893.28 1141
9894.22 1187
9895.16 1222
9896.10 1202
9897.04 1070
9897.98 1148
9898.91 1118
9899.85 1154
9900.79 1227
9901.73 1236
9902.67 1186
9903.61 1175
9904.55 1104
9905.49 1238
9906.43 1168
9907.37 1232
9908.31 1216
9909.25 1273
9910.19 1197
9911.12 1227
9912.06 1213
9913.00 1285
9913.94 1348
9914.88 1233
9915.82 1195
9916.76 1199
9917.70 1183
9918.64 1233
9919.58 1233
9920.52 1235
9921.46 1331
9922.40 1321
9923.34 1518
9924.28 1699
9925.22 1878
9926.16 2094
9927.10 2124
9928.04 2259
9928.98 2245
9929.92 2138
9930.87 2003
9931.81 1859
9932.75 1691
9933.69 1645
9934.63 1566
9935.57 1468
9936.51 1308
9937.45 1294
9938.39 1171
9939.33 1185
9940.27 1167
9941.21 1205
9942.15 1195
9943.10 1146
9944.04 1188
9944.98 1155
9945.92 1183
9946.86 1214
9947.80 1177
9948.74 1090
9949.68 1226
9950.63 1072
9951.57 1104
9952.51 1213
9953.45 1201
9954.39 1282
9955.33 1191
9956.27 1221
9957.22 1180
9958.16 1131
9959.10 1185
9960.04 1155
9960.98 1104
9961.93 1075
9962.87 1142
9963.81 1072
9964.75 1150
9965.69 1209
9966.64 1112
9967.58 1113
9968.52 1124
9969.46 1206
9970.41 1144
9971.35 1113
9972.29 1190
9973.23 1178
9974.18 1151
9975.12 1119
9976.06 1146
9977.00 1195
9977.95 1210
9978.89 1156
9979.83 1163
9980.77 1130
9981.72 1106
9982.66 1045
9983.60 1070
9984.55 1098
9985.49 1159
9986.43 1206
9987.38 1032
9988.32 1007
9989.26 1018
9990.21 1051
9991.15 1005
9992.09 1059
9993.04 1010
9993.98 1054
9994.92 1061
9995.87 1051
9996.81 1014
9997.75 1053
9998.70 1061
9999.64 1087
10000.58 1131
10001.53 1018
10002.47 1053
10003.42 1097
10004.36 1032
10005.30 1044
10006.25 1069
10007.19 1092
10008.14 1001
10009.08 1017
10010.02 1007
10010.97 1068
10011.91 1091
10012.86 1073
10013.80 1098
10014.75 1032
10015.69 976
10016.64 1035
10017.58 1014
10018.52 987
10019.47 1037
10020.41 1019
10021.36 985
10022.30 968
10023.25 977
10024.19 959
10025.14 936
10026.08 1012
10027.03 962
10027.97 985
10028.92 965
10029.86 939
10030.81 932
10031.75 925
10032.70 952
10033.64 873
10034.59 952
10035.54 1008
10036.48 998
10037.43 989
10038.37 998
10039.32 883
10040.26 899
10041.21 1033
10042.15 946
10043.10 870
10044.05 858
10044.99 880
10045.94 934
10046.88 984
10047.83 964
10048.78 881
10049.72 919
10050.67 917
10051.61 933
10052.56 915
10053.51 920
10054.45 939
10055.40 940
10056.35 977
10057.29 983
10058.24 941
10059.19 989
10060.13 1030
10061.08 959
10062.03 935
10062.97 964
10063.92 964
10064.87 900
10065.81 865
10066.76 904
10067.71 900
10068.65 922
10069.60 866
10070.55 912
10071.49 875
10072.44 906
10073.39 878
10074.34 859
10075.28 903
10076.23 901
10077.18 945
10078.13 917
10079.07 806
10080.02 874
10080.97 825
10081.92 770
10082.86 825
10083.81 812
10084.76 865
10085.71 870
10086.66 841
10087.60 819
10088.55 850
10089.50 825
10090.45 900
10091.39 949
10092.34 855
10093.29 836
10094.24 833
10095.19 838
10096.14 834
10097.08 809
10098.03 897
10098.98 911
10099.93 803
10100.88 848
10101.83 818
10102.78 892
10103.72 856
10104.67 819
10105.62 762
10106.57 761
10107.52 878
10108.47 828
10109.42 855
10110.37 828
10111.31 832
10112.26 860
10113.21 837
10114.16 831
10115.11 825
10116.06 814
10117.01 867
10117.96 853
10118.91 819
10119.86 831
10120.81 855
10121.76 886
10122.71 867
10123.66 887
10124.61 865
10125.55 827
10126.50 773
10127.45 759
10128.40 808
10129.35 879
10130.30 842
10131.25 826
10132.20 821
10133.15 741
10134.10 870
10135.05 917
10136.00 858
10136.95 882
10137.90 886
10138.85 815
10139.81 849
10140.76 833
10141.71 839
10142.66 857
10143.61 856
10144.56 809
10145.51 879
10146.46 900
10147.41 915
10148.36 922
10149.31 907
10150.26 927
10151.21 837
10152.16 885
10153.11 899
10154.07 927
10155.02 890
10155.97 909
10156.92 877
10157.87 859
10158.82 897
10159.77 919
10160.72 883
10161.68 839
10162.63 955
10163.58 878
10164.53 945
10165.48 929
10166.43 961
10167.38 897
10168.34 910
10169.29 884
10170.24 907
10171.19 894
10172.14 982
10173.10 920
10174.05 949
10175.00 942
10175.95 891
10176.90 1008
10177.86 1003
10178.81 989
10179.76 950
10180.71 989
10181.66 1041
10182.62 986
10183.57 954
10184.52 1023
10185.47 1099
10186.43 1131
10187.38 1041
10188.33 994
10189.28 1082
10190.24 1013
10191.19 1180
10192.14 1154
10193.10 999
10194.05 991
10195.00 1091
10195.95 1067
10196.91 1117
10197.86 1136
10198.81 1056
10199.77 1177
10200.72 1178
10201.67 1225
10202.63 1231
10203.58 1166
10204.53 1255
10205.49 1392
10206.44 1310
10207.39 1478
10208.35 1432
10209.30 1349
10210.25 1356
10211.21 1354
10212.16 1327
10213.12 1232
10214.07 1224
10215.02 1125
10215.98 1113
10216.93 1117
10217.88 1047
10218.84 1188
10219.79 1096
10220.75 1009
10221.70 1114
10222.66 1049
10223.61 1037
10224.56 1087
10225.52 1048
10226.47 1039
10227.43 1074
10228.38 1028
10229.34 970
10230.29 986
10231.25 1012
10232.20 974
10233.15 1009
10234.11 1146
10235.06 1043
10236.02 1005
10236.97 1071
10237.93 1098
10238.88 1006
10239.84 1016
10240.79 991
10241.75 961
10242.70 961
10243.66 940
10244.61 925
10245.57 871
10246.53 895
10247.48 889
10248.44 846
10249.39 827
10250.35 864
10251.30 864
10252.26 851
10253.21 815
10254.17 741
10255.13 840
10256.08 806
10257.04 781
10257.99 840
10258.95 804
10259.90 779
10260.86 833
10261.82 814
10262.77 766
10263.73 763
10264.69 796
10265.64 735
10266.60 744
10267.55 813
10268.51 779
10269.47 793
10270.42 795
10271.38 738
10272.34 776
10273.29 779
10274.25 781
10275.21 781
10276.16 777
10277.12 851
10278.08 866
10279.03 814
10279.99 793
10280.95 830
10281.90 826
10282.86 812
10283.82 793
10284.78 807
10285.73 846
10286.69 808
10287.65 733
10288.60 732
10289.56 789
10290.52 773
10291.48 779
10292.43 766
10293.39 819
10294.35 762
10295.31 788
10296.26 783
10297.22 874
10298.18 832
10299.14 824
10300.10 813
10301.05 731
10302.01 754
10302.97 760
10303.93 758
10304.89 764
10305.84 762
10306.80 806
10307.76 819
10308.72 765
10309.68 707
10310.63 740
10311.59 785
10312.55 728
10313.51 753
10314.47 783
10315.43 761
10316.39 752
10317.34 765
10318.30 753
10319.26 695
10320.22 735
10321.18 746
10322.14 807
10323.10 808
10324.06 752
10325.02 791
10325.97 837
10326.93 823
10327.89 808
10328.85 800
10329.81 857
10330.77 803
10331.73 778
10332.69 775
10333.65 758
10334.61 825
10335.57 857
10336.53 818
10337.49 763
10338.45 748
10339.41 711
10340.37 721
10341.32 744
10342.28 725
10343.24 728
10344.20 782
10345.16 728
10346.12 712
10347.08 715
10348.04 709
10349.00 767
10349.96 734
10350.92 777
10351.89 741
10352.85 707
10353.81 740
10354.77 681
10355.73 700
10356.69 726
10357.65 754
10358.61 837
10359.57 770
10360.53 717
10361.49 701
10362.45 768
10363.41 724
10364.37 753
10365.33 716
10366.29 801
10367.25 653
10368.22 704
10369.18 768
10370.14 771
10371.10 758
10372.06 697
10373.02 689
10373.98 703
10374.94 762
10375.91 695
10376.87 698
10377.83 694
10378.79 651
10379.75 730
10380.71 749
10381.67 702
10382.64 686
10383.60 732
10384.56 798
10385.52 706
10386.48 724
10387.45 712
10388.41 698
10389.37 698
10390.33 679
10391.29 695
10392.26 658
10393.22 682
10394.18 726
10395.14 713
10396.10 681
10397.07 629
10398.03 663
10398.99 695
10399.95 716
10400.92 695
10401.88 677
10402.84 660
10403.80 687
10404.77 645
10405.73 635
10406.69 651
10407.66 655
10408.62 644
10409.58 686
10410.54 675
10411.51 694
10412.47 652
10413.43 634
10414.40 660
10415.36 642
10416.32 654
10417.29 698
10418.25 617
10419.21 679
10420.18 751
10421.14 743
10422.10 669
10423.07 643
10424.03 623
10424.99 698
10425.96 657
10426.92 671
10427.89 611
10428.85 643
10429.81 626
10430.78 679
10431.74 639
10432.70 679
10433.67 660
10434.63 676
10435.60 651
10436.56 609
10437.53 651
10438.49 629
10439.45 563
10440.42 616
10441.38 626
10442.35 649
10443.31 628
10444.28 693
10445.24 644
10446.21 655
10447.17 626
10448.13 598
10449.10 598
10450.06 631
10451.03 640
10451.99 596
10452.96 617
10453.92 634
10454.89 639
10455.85 601
10456.82 601
10457.78 605
10458.75 560
10459.71 660
10460.68 602
10461.65 675
10462.61 595
10463.58 581
10464.54 539
10465.51 597
10466.47 582
10467.44 578
10468.40 600
10469.37 593
10470.34 620
10471.30 579
10472.27 591
10473.23 574
10474.20 588
10475.16 573
10476.13 608
10477.10 598
10478.06 647
10479.03 579
10480.00 577
10480.96 571
10481.93 584
10482.89 637
10483.86 594
10484.83 589
10485.79 588
10486.76 571
10487.73 574
10488.69 649
10489.66 580
10490.63 613
10491.59 615
10492.56 591
10493.53 570
10494.49 551
10495.46 616
10496.43 600
10497.39 605
10498.36 601
10499.33 586
10500.30 594
10501.26 622
10502.23 632
10503.20 615
10504.16 594
10505.13 581
10506.10 625
10507.07 659
10508.03 635
10509.00 606
10509.97 619
10510.94 635
10511.90 606
10512.87 586
10513.84 604
10514.81 591
10515.78 604
10516.74 600
10517.71 590
10518.68 528
10519.65 611
10520.62 614
10521.58 625
10522.55 608
10523.52 566
10524.49 568
10525.46 571
10526.42 584
10527.39 597
10528.36 547
10529.33 527
10530.30 578
10531.27 596
10532.24 605
10533.20 630
10534.17 646
10535.14 634
10536.11 595
10537.08 619
10538.05 633
10539.02 574
10539.99 587
10540.95 617
10541.92 571
10542.89 602
10543.86 590
10544.83 670
10545.80 615
10546.77 680
10547.74 679
10548.71 682
10549.68 632
10550.65 620
10551.62 571
10552.59 580
10553.56 590
10554.53 595
10555.49 665
10556.46 600
10557.43 584
10558.40 571
10559.37 608
10560.34 686
10561.31 760
10562.28 714
10563.25 671
10564.22 643
10565.19 666
10566.16 622
10567.13 613
10568.10 644
10569.07 636
10570.05 631
10571.02 660
10571.99 571
10572.96 573
10573.93 628
10574.90 693
10575.87 585
10576.84 597
10577.81 688
10578.78 591
10579.75 553
10580.72 553
10581.69 583
10582.66 621
10583.63 647
10584.61 617
10585.58 653
10586.55 631
10587.52 608
10588.49 659
10589.46 604
10590.43 566
10591.40 627
10592.38 603
10593.35 578
10594.32 617
10595.29 674
10596.26 666
10597.23 653
10598.20 606
10599.18 648
10600.15 646
10601.12 630
10602.09 687
10603.06 627
10604.03 657
10605.01 652
10605.98 587
10606.95 663
10607.92 664
10608.89 670
10609.87 660
10610.84 623
10611.81 574
10612.78 606
10613.76 680
10614.73 637
10615.70 609
10616.67 610
10617.65 641
10618.62 698
10619.59 718
10620.56 689
10621.54 728
10622.51 725
10623.48 663
10624.45 652
10625.43 696
10626.40 745
10627.37 637
10628.35 668
10629.32 609
10630.29 630
10631.27 683
10632.24 660
10633.21 717
10634.19 774
10635.16 759
10636.13 784
10637.11 849
10638.08 864
10639.05 893
10640.03 895
10641.00 937
10641.97 938
10642.95 844
10643.92 731
10644.89 742
10645.87 786
10646.84 753
10647.82 741
10648.79 695
10649.76 737
10650.74 628
10651.71 625
10652.69 662
10653.66 643
10654.63 667
10655.61 683
10656.58 628
10657.56 657
10658.53 667
10659.51 705
10660.48 628
10661.46 599
10662.43 585
10663.40 569
10664.38 612
10665.35 624
10666.33 642
10667.30 630
10668.28 667
10669.25 607
10670.23 687
10671.20 637
10672.18 618
10673.15 564
10674.13 593
10675.10 588
10676.08 604
10677.05 618
10678.03 610
10679.00 649
10679.98 602
10680.96 587
10681.93 627
10682.91 613
10683.88 639
10684.86 623
10685.83 641
10686.81 569
10687.78 601
10688.76 615
10689.74 586
10690.71 648
10691.69 563
10692.66 579
10693.64 592
10694.62 573
10695.59 586
10696.57 649
10697.54 646
10698.52 606
10699.50 606
10700.47 591
10701.45 619
10702.43 583
10703.40 578
10704.38 576
10705.36 581
10706.33 635
10707.31 620
10708.29 627
10709.26 611
10710.24 624
10711.22 659
10712.19 602
10713.17 599
10714.15 597
10715.12 579
10716.10 572
10717.08 585
10718.05 581
10719.03 640
10720.01 593
10720.99 556
10721.96 616
10722.94 631
10723.92 640
10724.90 647
10725.87 559
10726.85 595
10727.83 635
10728.81 678
10729.78 612
10730.76 609
10731.74 612
10732.72 652
10733.69 632
10734.67 618
10735.65 591
10736.63 613
10737.61 597
10738.58 622
10739.56 648
10740.54 640
10741.52 660
10742.50 636
10743.47 576
10744.45 648
10745.43 602
10746.41 564
10747.39 641
10748.37 593
10749.35 608
10750.32 632
10751.30 651
10752.28 620
10753.26 594
10754.24 655
10755.22 678
10756.20 614
10757.18 639
10758.15 701
10759.13 691
10760.11 666
10761.09 614
10762.07 629
10763.05 670
10764.03 670
10765.01 661
10765.99 618
10766.97 614
10767.95 572
10768.93 651
10769.91 671
10770.88 671
10771.86 649
10772.84 716
10773.82 731
10774.80 613
10775.78 621
10776.76 661
10777.74 661
10778.72 662
10779.70 679
10780.68 700
10781.66 682
10782.64 662
10783.62 697
10784.60 733
10785.58 694
10786.56 637
10787.54 620
10788.52 701
10789.50 681
10790.48 685
10791.47 686
10792.45 650
10793.43 659
10794.41 660
10795.39 696
10796.37 718
10797.35 677
10798.33 702
10799.31 706
10800.29 725
10801.27 619
10802.25 654
10803.23 774
10804.22 735
10805.20 700
10806.18 761
10807.16 780
10808.14 699
10809.12 724
10810.10 735
10811.08 720
10812.07 648
10813.05 729
10814.03 721
10815.01 686
10815.99 744
10816.97 713
10817.95 754
10818.94 687
10819.92 672
10820.90 710
10821.88 747
10822.86 723
10823.85 687
10824.83 756
10825.81 730
10826.79 700
10827.77 732
10828.76 759
10829.74 801
10830.72 742
10831.70 721
10832.68 707
10833.67 755
10834.65 760
10835.63 775
10836.61 791
10837.60 869
10838.58 781
10839.56 779
10840.55 732
10841.53 729
10842.51 804
10843.49 797
10844.48 733
10845.46 791
10846.44 784
10847.43 846
10848.41 859
10849.39 876
10850.37 829
10851.36 876
10852.34 881
10853.32 853
10854.31 834
10855.29 794
10856.27 830
10857.26 803
10858.24 806
10859.22 885
10860.21 900
10861.19 851
10862.18 843
10863.16 850
10864.14 827
10865.13 915
10866.11 858
10867.09 933
10868.08 897
10869.06 936
10870.05 951
10871.03 974
10872.01 912
10873.00 902
10873.98 1004
10874.97 958
10875.95 948
10876.94 983
10877.92 1017
10878.90 1033
10879.89 971
10880.87 959
10881.86 991
10882.84 1016
10883.83 1082
10884.81 1052
10885.80 1033
10886.78 1036
10887.77 1170
10888.75 1108
10889.74 1024
10890.72 1099
10891.71 1126
10892.69 1006
10893.68 1071
10894.66 1068
10895.65 1052
10896.63 1090
10897.62 1201
10898.60 1217
10899.59 1125
10900.57 1188
10901.56 1310
10902.54 1187
10903.53 1235
10904.52 1216
10905.50 1186
10906.49 1199
10907.47 1210
10908.46 1347
10909.44 1267
10910.43 1228
10911.42 1262
10912.40 1299
10913.39 1328
10914.37 1419
10915.36 1474
10916.35 1449
10917.33 1412
10918.32 1404
10919.31 1436
10920.29 1442
10921.28 1398
10922.26 1425
10923.25 1446
10924.24 1413
10925.22 1440
10926.21 1391
10927.20 1426
10928.18 1432
10929.17 1500
10930.16 1477
10931.14 1518
10932.13 1508
10933.12 1533
10934.10 1581
10935.09 1584
10936.08 1605
10937.07 1579
10938.05 1591
10939.04 1695
10940.03 1627
10941.01 1654
10942.00 1700
10942.99 1697
10943.98 1818
10944.96 1776
10945.95 1792
10946.94 1810
10947.93 1801
10948.91 1826
10949.90 1919
10950.89 2025
10951.88 2119
10952.86 2164
10953.85 2233
10954.84 2517
10955.83 2641
10956.82 2763
10957.80 2913
10958.79 2956
10959.78 3039
10960.77 2919
10961.76 2870
10962.75 2758
10963.73 2693
10964.72 2658
10965.71 2479
10966.70 2360
10967.69 2309
10968.68 2253
10969.66 2334
10970.65 2156
10971.64 2136
10972.63 2028
10973.62 2087
10974.61 1985
10975.60 1957
10976.58 2089
10977.57 2003
10978.56 2097
10979.55 2105
10980.54 2197
10981.53 2138
10982.52 2143
10983.51 2204
10984.50 2160
10985.49 2134
10986.48 2208
10987.47 2251
10988.45 2225
10989.44 2228
10990.43 2301
10991.42 2409
10992.41 2486
10993.40 2721
10994.39 3038
10995.38 3301
10996.37 3632
10997.36 3923
10998.35 4235
10999.34 4367
11000.33 4389
11001.32 4495
11002.31 4348
11003.30 4110
11004.29 3926
11005.28 3615
11006.27 3233
11007.26 2794
11008.25 2602
11009.24 2387
11010.23 2245
11011.22 2080
11012.21 1952
11013.20 1879
11014.19 1872
11015.18 1826
11016.18 1812
11017.17 1789
11018.16 1706
11019.15 1646
11020.14 1536
11021.13 1501
11022.12 1597
11023.11 1552
11024.10 1482
11025.09 1463
11026.08 1478
11027.08 1469
11028.07 1483
11029.06 1376
11030.05 1389
11031.04 1326
11032.03 1280
11033.02 1381
11034.01 1287
11035.01 1294
11036.00 1371
11036.99 1438
11037.98 1362
11038.97 1381
11039.96 1356
11040.96 1384
11041.95 1304
11042.94 1210
11043.93 1253
11044.92 1219
11045.92 1239
11046.91 1163
11047.90 1165
11048.89 1161
11049.88 1151
11050.88 1195
11051.87 1214
11052.86 1209
11053.85 1210
11054.85 1216
11055.84 1154
11056.83 1199
11057.82 1145
11058.82 1228
11059.81 1129
11060.80 1169
11061.79 1110
11062.79 1193
11063.78 1193
11064.77 1165
11065.76 1105
11066.76 1171
11067.75 1158
11068.74 1214
11069.74 1193
11070.73 1217
11071.72 1239
11072.72 1235
11073.71 1258
11074.70 1205
11075.70 1165
11076.69 1282
11077.68 1240
11078.68 1169
11079.67 1206
11080.66 1187
11081.66 1161
11082.65 1084
11083.64 1138
11084.64 1142
11085.63 1209
11086.62 1120
11087.62 1159
11088.61 1125
11089.61 1146
11090.60 1114
11091.59 1065
11092.59 1126
11093.58 1062
11094.58 1036
11095.57 1149
11096.57 1115
11097.56 1128
11098.55 1010
11099.55 1016
11100.54 1075
11101.54 1056
11102.53 1038
11103.53 1028
11104.52 1066
11105.52 1043
11106.51 1002
11107.51 1025
11108.50 957
11109.49 995
11110.49 998
11111.48 963
11112.48 949
11113.47 995
11114.47 986
11115.46 950
11116.46 945
11117.46 905
11118.45 873
11119.45 933
11120.44 990
11121.44 914
11122.43 977
11123.43 880
11124.42 897
11125.42 972
11126.41 942
11127.41 984
11128.41 965
11129.40 903
11130.40 949
11131.39 998
11132.39 975
11133.38 878
11134.38 831
11135.38 883
11136.37 861
11137.37 859
11138.36 781
11139.36 809
11140.36 791
11141.35 823
11142.35 869
11143.35 941
11144.34 862
11145.34 838
11146.34 891
11147.33 901
11148.33 850
11149.32 855
11150.32 888
11151.32 841
11152.31 800
11153.31 793
11154.31 768
11155.31 816
11156.30 845
11157.30 801
11158.30 875
11159.29 859
11160.29 867
11161.29 795
11162.28 867
11163.28 817
11164.28 853
11165.28 876
11166.27 773
11167.27 791
11168.27 740
11169.27 832
11170.26 788
11171.26 851
11172.26 833
11173.26 908
11174.25 845
11175.25 836
11176.25 794
11177.25 816
11178.25 857
11179.24 841
11180.24 781
11181.24 794
11182.24 767
11183.24 824
11184.23 888
11185.23 801
11186.23 865
11187.23 873
11188.23 911
11189.23 826
11190.22 846
11191.22 856
11192.22 896
11193.22 928
11194.22 842
11195.22 858
11196.22 809
11197.21 810
11198.21 859
11199.21 836
11200.21 802
11201.21 792
11202.21 853
11203.21 798
11204.21 835
11205.21 834
11206.21 827
11207.21 809
11208.20 801
11209.20 799
11210.20 840
11211.20 823
11212.20 753
11213.20 792
11214.20 750
11215.20 739
11216.20 767
11217.20 735
11218.20 687
11219.20 736
11220.20 734
11221.20 756
11222.20 724
11223.20 743
11224.20 767
11225.20 704
11226.20 711
11227.20 763
11228.20 711
11229.20 697
11230.20 733
11231.20 781
11232.20 697
11233.20 706
11234.20 711
11235.20 716
11236.20 709
11237.20 686
11238.20 708
11239.20 697
11240.20 750
11241.20 758
11242.21 685
11243.21 694
11244.21 706
11245.21 745
11246.21 731
11247.21 635
11248.21 690
11249.21 678
11250.21 700
11251.21 735
11252.22 737
11253.22 738
11254.22 714
11255.22 742
11256.22 777
11257.22 701
11258.22 739
11259.23 725
11260.23 702
11261.23 690
11262.23 761
11263.23 718
11264.23 712
11265.24 742
11266.24 742
11267.24 793
11268.24 743
11269.24 847
11270.25 664
11271.25 668
11272.25 747
11273.25 796
11274.25 851
11275.26 870
11276.26 758
11277.26 763
11278.26 752
11279.27 740
11280.27 732
11281.27 745
11282.27 772
11283.28 786
11284.28 762
11285.28 742
11286.28 742
11287.29 756
11288.29 777
11289.29 775
11290.29 825
11291.30 778
11292.30 749
11293.30 743
11294.31 763
11295.31 759
11296.31 692
11297.32 755
11298.32 745
11299.32 770
11300.33 780
11301.33 764
11302.33 705
11303.34 727
11304.34 723
11305.34 729
11306.35 805
11307.35 839
11308.35 841
11309.36 890
11310.36 973
11311.37 985
11312.37 1032
11313.37 1079
11314.38 1042
11315.38 965
11316.39 933
11317.39 926
11318.39 889
11319.40 846
11320.40 847
11321.41 888
11322.41 760
11323.42 754
11324.42 687
11325.42 664
11326.43 671
11327.43 691
11328.44 687
11329.44 688
11330.45 669
11331.45 730
11332.46 680
11333.46 640
11334.47 682
11335.47 677
11336.48 620
11337.48 634
11338.49 629
11339.49 657
11340.50 639
11341.50 661
11342.51 605
11343.51 590
11344.52 656
11345.52 701
11346.53 622
11347.53 587
11348.54 659
11349.55 659
11350.55 635
11351.56 551
11352.56 608
11353.57 670
11354.57 712
11355.58 622
11356.59 667
11357.59 612
11358.60 623
11359.60 592
11360.61 673
11361.62 684
11362.62 625
11363.63 677
11364.63 644
11365.64 596
11366.65 623
11367.65 606
11368.66 625
11369.67 615
11370.67 623
11371.68 652
11372.69 630
11373.69 625
11374.70 629
11375.71 638
11376.71 667
11377.72 620
11378.73 575
11379.73 617
11380.74 626
11381.75 627
11382.75 679
11383.76 628
11384.77 687
11385.78 651
11386.78 665
11387.79 704
11388.80 674
11389.80 659
11390.81 654
11391.82 671
11392.83 718
11393.83 693
11394.84 671
11395.85 639
11396.86 654
11397.86 726
11398.87 645
11399.88 651
11400.89 673
11401.90 712
11402.90 695
11403.91 605
11404.92 667
11405.93 648
11406.94 670
11407.94 659
11408.95 659
11409.96 650
11410.97 626
11411.98 682
11412.99 667
11413.99 678
11415.00 662
11416.01 600
11417.02 657
11418.03 689
11419.04 700
11420.04 610
11421.05 638
11422.06 637
11423.07 673
11424.08 682
11425.09 672
11426.10 607
11427.11 602
11428.12 654
11429.13 609
11430.13 688
11431.14 646
11432.15 666
11433.16 691
11434.17 646
11435.18 613
11436.19 662
11437.20 615
11438.21 595
11439.22 587
11440.23 622
11441.24 632
11442.25 637
11443.26 634
11444.27 644
11445.28 658
11446.29 640
11447.30 632
11448.31 582
11449.32 582
11450.33 615
11451.34 573
11452.35 644
11453.36 643
11454.37 615
11455.38 662
11456.39 652
11457.40 602
11458.41 630
11459.42 667
11460.43 674
11461.44 694
11462.45 634
11463.46 638
11464.47 646
11465.48 652
11466.49 611
11467.50 515
11468.51 624
11469.52 598
11470.54 601
11471.55 596
11472.56 599
11473.57 615
11474.58 600
11475.59 642
11476.60 564
11477.61 633
11478.62 626
11479.64 649
11480.65 650
11481.66 626
11482.67 631
11483.68 574
11484.69 557
11485.70 579
11486.72 559
11487.73 585
11488.74 605
11489.75 544
11490.76 556
11491.77 602
11492.79 657
11493.80 638
11494.81 696
11495.82 589
11496.83 602
11497.85 624
11498.86 622
11499.87 614
11500.88 587
11501.90 612
11502.91 575
11503.92 591
11504.93 600
11505.95 582
11506.96 555
11507.97 555
11508.98 574
11510.00 609
11511.01 582
11512.02 617
11513.03 546
11514.05 556
11515.06 542
11516.07 600
11517.09 601
11518.10 582
11519.11 551
11520.12 550
11521.14 552
11522.15 579
11523.16 580
11524.18 535
11525.19 580
11526.20 607
11527.22 604
11528.23 572
11529.24 591
11530.26 594
11531.27 596
11532.28 548
11533.30 590
11534.31 582
11535.33 570
11536.34 612
11537.35 564
11538.37 530
11539.38 606
11540.40 553
11541.41 591
11542.42 532
11543.44 599
11544.45 608
11545.47 582
11546.48 546
11547.49 571
11548.51 623
11549.52 568
11550.54 598
11551.55 540
11552.57 592
11553.58 627
11554.60 577
11555.61 576
11556.63 593
11557.64 616
11558.65 591
11559.67 634
11560.68 616
11561.70 641
11562.71 644
11563.73 644
11564.74 612
11565.76 574
11566.77 657
11567.79 629
11568.81 588
11569.82 608
11570.84 606
11571.85 590
11572.87 564
11573.88 590
11574.90 618
11575.91 592
11576.93 658
11577.94 650
11578.96 622
11579.98 657
11580.99 693
11582.01 665
11583.02 660
11584.04 647
11585.05 675
11586.07 640
11587.09 670
11588.10 675
11589.12 655
11590.14 708
11591.15 642
11592.17 646
11593.18 665
11594.20 702
11595.22 679
11596.23 695
11597.25 785
11598.27 793
11599.28 853
11600.30 873
11601.32 963
11602.33 1014
11603.35 992
11604.37 990
11605.38 980
11606.40 892
11607.42 944
11608.43 843
11609.45 805
11610.47 790
11611.49 739
11612.50 714
11613.52 729
11614.54 654
11615.55 647
11616.57 657
11617.59 709
11618.61 618
11619.62 673
11620.64 701
11621.66 606
11622.68 657
11623.69 604
11624.71 556
11625.73 585
11626.75 639
11627.77 611
11628.78 581
11629.80 536
11630.82 613
11631.84 597
11632.85 618
11633.87 586
11634.89 593
11635.91 630
11636.93 527
11637.95 584
11638.96 600
11639.98 627
11641.00 478
11642.02 577
11643.04 555
11644.06 590
11645.07 576
11646.09 588
11647.11 554
11648.13 568
11649.15 603
11650.17 524
11651.19 609
11652.21 609
11653.23 603
11654.24 545
11655.26 568
11656.28 542
11657.30 601
11658.32 588
11659.34 569
11660.36 558
11661.38 604
11662.40 645
11663.42 589
11664.44 548
11665.46 526
11666.48 590
11667.49 535
11668.51 618
11669.53 575
11670.55 600
11671.57 576
11672.59 565
11673.61 515
11674.63 559
11675.65 583
11676.67 591
11677.69 573
11678.71 607
11679.73 575
11680.75 586
11681.77 557
11682.79 544
11683.81 600
11684.83 590
11685.85 594
11686.88 626
11687.90 680
11688.92 508
11689.94 555
11690.96 556
11691.98 580
11693.00 592
11694.02 612
11695.04 622
11696.06 507
11697.08 589
11698.10 559
11699.12 609
11700.14 574
11701.17 545
11702.19 542
11703.21 625
11704.23 611
11705.25 653
11706.27 603
11707.29 596
11708.31 585
11709.34 569
11710.36 554
11711.38 581
11712.40 579
11713.42 617
11714.44 584
11715.46 587
11716.49 584
11717.51 559
11718.53 620
11719.55 518
11720.57 576
11721.60 601
11722.62 630
11723.64 647
11724.66 577
11725.68 553
11726.71 585
11727.73 604
11728.75 595
11729.77 605
11730.80 598
11731.82 601
11732.84 561
11733.86 613
11734.88 589
11735.91 590
11736.93 586
11737.95 589
11738.98 597
11740.00 562
11741.02 547
11742.04 608
11743.07 548
11744.09 614
11745.11 595
11746.14 586
11747.16 644
11748.18 572
11749.20 595
11750.23 635
11751.25 599
11752.27 578
11753.30 600
11754.32 560
11755.34 607
11756.37 609
11757.39 535
11758.41 562
11759.44 595
11760.46 617
11761.49 582
11762.51 622
11763.53 647
11764.56 634
11765.58 570
11766.60 571
11767.63 640
11768.65 638
11769.68 574
11770.70 596
11771.72 571
11772.75 677
11773.77 641
11774.80 702
11775.82 707
11776.85 638
11777.87 680
11778.90 663
11779.92 634
11780.94 599
11781.97 638
11782.99 678
11784.02 644
11785.04 678
11786.07 663
11787.09 671
11788.12 690
11789.14 668
11790.17 682
11791.19 670
11792.22 704
11793.24 710
11794.27 712
11795.29 731
11796.32 727
11797.34 704
11798.37 661
11799.39 663
11800.42 690
11801.44 710
11802.47 707
11803.49 724
11804.52 741
11805.55 707
11806.57 753
11807.60 727
11808.62 761
11809.65 754
11810.67 730
11811.70 715
11812.73 728
11813.75 801
11814.78 722
11815.80 720
11816.83 765
11817.86 796
11818.88 702
11819.91 686
11820.94 799
11821.96 818
11822.99 756
11824.01 719
11825.04 764
11826.07 750
11827.09 726
11828.12 814
11829.15 741
11830.17 759
11831.20 701
11832.23 721
11833.25 736
11834.28 759
11835.31 742
11836.33 797
11837.36 795
11838.39 840
11839.42 829
11840.44 765
11841.47 750
11842.50 846
11843.52 867
11844.55 884
11845.58 799
11846.61 807
11847.63 878
11848.66 894
11849.69 877
11850.72 872
11851.74 881
11852.77 818
11853.80 911
11854.83 940
11855.85 1022
11856.88 937
11857.91 927
11858.94 983
11859.97 953
11860.99 989
11862.02 994
11863.05 1033
11864.08 966
11865.11 985
11866.13 982
11867.16 1034
11868.19 1115
11869.22 1016
11870.25 1041
11871.28 1099
11872.30 1049
11873.33 1055
11874.36 1086
11875.39 1091
11876.42 1029
11877.45 1059
11878.48 1106
11879.51 1100
11880.53 1130
11881.56 1171
11882.59 1202
11883.62 1235
11884.65 1269
11885.68 1297
11886.71 1322
11887.74 1308
11888.77 1284
11889.80 1350
11890.83 1334
11891.85 1357
11892.88 1335
11893.91 1352
11894.94 1404
11895.97 1436
11897.00 1519
11898.03 1657
11899.06 1783
11900.09 1727
11901.12 1782
11902.15 1870
11903.18 1851
11904.21 1915
11905.24 1797
11906.27 1699
11907.30 1686
11908.33 1644
11909.36 1564
11910.39 1626
11911.42 1561
11912.45 1514
11913.48 1526
11914.51 1500
11915.54 1504
11916.57 1461
11917.60 1478
11918.63 1516
11919.66 1593
11920.69 1623
11921.73 1611
11922.76 1630
11923.79 1687
11924.82 1849
11925.85 1839
11926.88 2057
11927.91 2203
11928.94 2248
11929.97 2448
11931.00 2526
11932.03 2542
11933.07 2539
11934.10 2514
11935.13 2357
11936.16 2227
11937.19 2109
11938.22 2003
11939.25 1786
11940.28 1753
11941.32 1553
11942.35 1507
11943.38 1510
11944.41 1437
11945.44 1335
11946.47 1342
11947.51 1280
11948.54 1265
11949.57 1231
11950.60 1177
11951.63 1152
11952.66 1158
11953.70 1144
11954.73 1197
11955.76 1109
11956.79 1091
11957.83 1111
11958.86 1099
11959.89 1056
11960.92 1092
11961.95 1097
11962.99 983
11964.02 1037
11965.05 1026
11966.08 1068
11967.12 1085
11968.15 1011
11969.18 1163
11970.22 1032
11971.25 1061
11972.28 1021
11973.31 1024
11974.35 1020
11975.38 1051
11976.41 981
11977.45 1028
11978.48 1015
11979.51 1025
11980.55 1075
11981.58 1027
11982.61 1056
11983.64 1035
11984.68 1024
11985.71 995
11986.75 991
11987.78 1018
11988.81 1139
11989.85 1128
11990.88 1103
11991.91 1066
11992.95 1071
11993.98 1060
11995.01 1069
11996.05 1074
11997.08 1116
11998.12 1119
11999.15 1015
12000.18 1041
12001.22 1047
12002.25 1124
12003.29 1068
12004.32 1075
12005.35 1151
12006.39 1090
12007.42 1110
12008.46 1100
12009.49 1151
12010.53 1151
12011.56 1121
12012.60 1180
12013.63 1208
12014.67 1147
12015.70 1203
12016.73 1263
12017.77 1259
12018.80 1189
12019.84 1194
12020.87 1249
12021.91 1255
12022.94 1263
12023.98 1195
12025.01 1120
12026.05 1179
12027.08 1115
12028.12 1227
12029.15 1220
12030.19 1211
12031.23 1237
12032.26 1216
12033.30 1186
12034.33 1121
12035.37 1131
12036.40 1168
12037.44 1209
12038.47 1204
12039.51 1221
12040.55 1141
12041.58 1118
12042.62 1113
12043.65 1079
12044.69 1138
12045.73 1115
12046.76 1134
12047.80 1124
12048.83 1119
12049.87 1016
12050.91 1104
12051.94 1155
12052.98 1086
12054.01 1079
12055.05 1099
12056.09 1155
12057.12 1150
12058.16 1170
12059.20 1157
12060.23 1286
12061.27 1179
12062.31 1180
12063.34 1185
12064.38 1188
12065.42 1135
12066.45 1199
12067.49 1258
12068.53 1176
12069.57 1155
12070.60 1194
12071.64 1172
12072.68 1159
12073.71 1292
12074.75 1276
12075.79 1261
12076.83 1250
12077.86 1199
12078.90 1253
12079.94 1248
12080.98 1255
12082.01 1188
12083.05 1232
12084.09 1288
12085.13 1319
12086.16 1219
12087.20 1207
12088.24 1249
12089.28 1300
12090.32 1348
12091.35 1251
12092.39 1338
12093.43 1377
12094.47 1317
12095.51 1324
12096.54 1421
12097.58 1434
12098.62 1500
12099.66 1603
12100.70 1735
12101.74 1748
12102.77 1687
12103.81 1672
12104.85 1628
12105.89 1558
12106.93 1640
12107.97 1578
12109.01 1437
12110.04 1467
12111.08 1335
12112.12 1197
12113.16 1180
12114.20 1139
12115.24 1121
12116.28 1094
12117.32 1069
12118.36 1005
12119.39 999
12120.43 1006
12121.47 943
12122.51 931
12123.55 1000
12124.59 986
12125.63 896
12126.67 879
12127.71 938
12128.75 906
12129.79 892
12130.83 898
12131.87 808
12132.91 823
12133.95 896
12134.99 850
12136.03 906
12137.07 842
12138.11 872
12139.15 902
12140.19 897
12141.23 809
12142.27 817
12143.31 802
12144.35 758
12145.39 796
12146.43 857
12147.47 813
12148.51 887
12149.55 836
12150.59 857
12151.63 739
12152.67 813
12153.71 771
12154.75 769
12155.79 779
12156.83 758
12157.88 801
12158.92 808
12159.96 811
12161.00 753
12162.04 755
12163.08 848
12164.12 783
12165.16 806
12166.20 806
12167.24 805
12168.29 824
12169.33 782
12170.37 777
12171.41 824
12172.45 796
12173.49 785
12174.53 846
12175.58 813
12176.62 774
12177.66 781
12178.70 791
12179.74 822
12180.78 850
12181.83 807
12182.87 795
12183.91 812
12184.95 784
12185.99 776
12187.04 826
12188.08 833
12189.12 822
12190.16 819
12191.20 802
12192.25 781
12193.29 784
12194.33 816
12195.37 756
12196.42 731
12197.46 800
12198.50 850
12199.54 791
12200.59 712
12201.63 783
12202.67 845
12203.72 830
12204.76 793
12205.80 820
12206.84 838
12207.89 754
12208.93 791
12209.97 823
12211.02 802
12212.06 833
12213.10 785
12214.15 833
12215.19 763
12216.23 694
12217.28 731
12218.32 750
12219.36 791
12220.41 822
12221.45 773
12222.49 832
12223.54 857
12224.58 776
12225.62 797
12226.67 810
12227.71 787
12228.76 817
12229.80 815
12230.84 780
12231.89 763
12232.93 827
12233.98 820
12235.02 833
12236.06 808
12237.11 803
12238.15 802
12239.20 765
12240.24 782
12241.29 717
12242.33 744
12243.37 720
12244.42 761
12245.46 762
12246.51 729
12247.55 721
12248.60 733
12249.64 788
12250.69 737
12251.73 739
12252.78 758
12253.82 734
12254.87 736
12255.91 707
12256.96 647
12258.00 697
12259.05 714
12260.09 697
12261.14 701
12262.18 629
12263.23 698
12264.27 709
12265.32 725
12266.36 670
12267.41 667
12268.45 702
12269.50 711
12270.55 659
12271.59 698
12272.64 718
12273.68 700
12274.73 696
12275.77 675
12276.82 697
12277.87 731
12278.91 691
12279.96 724
12281.00 643
12282.05 653
12283.10 763
12284.14 714
12285.19 727
12286.24 769
12287.28 690
12288.33 657
12289.38 668
12290.42 640
12291.47 641
12292.51 695
12293.56 688
12294.61 704
12295.65 617
12296.70 655
12297.75 693
12298.80 690
12299.84 631
12300.89 666
12301.94 673
12302.98 652
12304.03 678
12305.08 673
12306.12 696
12307.17 686
12308.22 667
12309.27 654
12310.31 655
12311.36 673
12312.41 637
12313.46 649
12314.50 731
12315.55 645
12316.60 661
12317.65 602
12318.69 602
12319.74 631
12320.79 649
12321.84 708
12322.88 737
12323.93 624
12324.98 594
12326.03 635
12327.08 655
12328.12 599
12329.17 688
12330.22 709
12331.27 668
12332.32 596
12333.37 604
12334.41 641
12335.46 612
12336.51 628
12337.56 669
12338.61 665
12339.66 615
12340.71 668
12341.75 653
12342.80 720
12343.85 613
12344.90 646
12345.95 653
12347.00 640
12348.05 644
12349.10 692
12350.15 633
12351.19 672
12352.24 654
12353.29 672
12354.34 698
12355.39 687
12356.44 665
12357.49 606
12358.54 662
12359.59 708
12360.64 678
12361.69 671
12362.74 652
12363.79 668
12364.84 679
12365.89 651
12366.94 654
12367.99 625
12369.04 713
12370.09 696
12371.14 621
12372.18 645
12373.24 680
12374.29 723
12375.34 689
12376.39 723
12377.44 715
12378.49 703
12379.54 708
12380.59 696
12381.64 678
12382.69 691
12383.74 704
12384.79 725
12385.84 685
12386.89 672
12387.94 708
12388.99 676
12390.04 691
12391.09 717
12392.14 733
12393.19 659
12394.24 741
12395.30 717
12396.35 717
12397.40 738
12398.45 757
12399.50 759
12400.55 710
12401.60 701
12402.65 765
12403.70 721
12404.76 774
12405.81 749
12406.86 739
12407.91 733
12408.96 714
12410.01 760
12411.07 806
12412.12 741
12413.17 806
12414.22 799
12415.27 781
12416.32 762
12417.38 786
12418.43 712
12419.48 733
12420.53 710
12421.58 723
12422.64 725
12423.69 754
12424.74 756
12425.79 706
12426.84 767
12427.90 771
12428.95 754
12430.00 743
12431.05 743
12432.11 768
12433.16 791
12434.21 736
12435.26 796
12436.32 826
12437.37 735
12438.42 799
12439.48 800
12440.53 744
12441.58 732
12442.63 697
12443.69 738
12444.74 744
12445.79 772
12446.85 756
12447.90 726
12448.95 730
12450.01 836
12451.06 811
12452.11 804
12453.17 867
12454.22 881
12455.27 888
12456.33 833
12457.38 910
12458.43 866
12459.49 913
12460.54 884
12461.60 854
12462.65 904
12463.70 901
12464.76 940
12465.81 1011
12466.86 981
12467.92 1080
12468.97 1103
12470.03 1207
12471.08 1242
12472.14 1309
12473.19 1474
12474.24 1549
12475.30 1683
12476.35 1671
12477.41 1789
12478.46 1641
12479.52 1667
12480.57 1593
12481.63 1481
12482.68 1412
12483.73 1372
12484.79 1230
12485.84 1206
12486.90 1053
12487.95 989
12489.01 1023
12490.06 1042
12491.12 947
12492.17 964
12493.23 880
12494.28 857
12495.34 830
12496.39 886
12497.45 839
12498.51 852
12499.56 847
12500.62 832
12501.67 805
12502.73 843
12503.78 750
12504.84 780
12505.89 808
12506.95 861
12508.01 823
12509.06 822
12510.12 784
12511.17 864
12512.23 856
12513.28 746
12514.34 756
12515.40 804
12516.45 803
12517.51 791
12518.56 736
12519.62 738
12520.68 831
12521.73 776
12522.79 751
12523.85 745
12524.90 717
12525.96 698
12527.02 747
12528.07 774
12529.13 768
12530.19 743
12531.24 754
12532.30 687
12533.36 718
12534.41 777
12535.47 797
12536.53 801
12537.58 748
12538.64 770
12539.70 747
12540.75 803
12541.81 779
12542.87 771
12543.93 800
12544.98 873
12546.04 874
12547.10 925
12548.16 885
12549.21 883
12550.27 968
12551.33 893
12552.39 974
12553.44 1005
12554.50 1037
12555.56 1082
12556.62 1121
12557.67 1070
12558.73 1062
12559.79 1028
12560.85 1007
12561.91 1105
12562.96 971
12564.02 925
12565.08 897
12566.14 861
12567.20 919
12568.26 868
12569.31 842
12570.37 852
12571.43 831
12572.49 814
12573.55 784
12574.61 798
12575.66 846
12576.72 773
12577.78 807
12578.84 748
12579.90 728
12580.96 779
12582.02 769
12583.08 765
12584.13 718
12585.19 749
12586.25 734
12587.31 725
12588.37 709
12589.43 721
12590.49 744
12591.55 708
12592.61 751
12593.67 752
12594.73 755
12595.79 732
12596.85 691
12597.91 741
12598.96 698
12600.02 745
12601.08 765
12602.14 718
12603.20 685
12604.26 783
12605.32 745
12606.38 720
12607.44 677
12608.50 720
12609.56 743
12610.62 699
12611.68 677
12612.74 784
12613.80 760
12614.86 784
12615.92 811
12616.98 827
12618.04 853
12619.10 843
12620.17 778
12621.23 799
12622.29 855
12623.35 804
12624.41 762
12625.47 770
12626.53 768
12627.59 736
12628.65 703
12629.71 733
12630.77 668
12631.83 658
12632.89 684
12633.96 691
12635.02 742
12636.08 776
12637.14 710
12638.20 689
12639.26 709
12640.32 673
12641.38 727
12642.45 759
12643.51 714
12644.57 700
12645.63 703
12646.69 662
12647.75 669
12648.81 688
12649.88 682
12650.94 653
12652.00 700
12653.06 724
12654.12 731
12655.19 677
12656.25 722
12657.31 676
12658.37 643
12659.43 661
12660.50 727
12661.56 726
12662.62 741
12663.68 649
12664.75 660
12665.81 667
12666.87 640
12667.93 649
12668.99 713
12670.06 659
12671.12 653
12672.18 656
12673.25 710
12674.31 649
12675.37 668
12676.43 654
12677.50 646
12678.56 657
12679.62 651
12680.69 650
12681.75 650
12682.81 678
12683.87 678
12684.94 657
12686.00 649
12687.06 656
12688.13 671
12689.19 704
12690.25 681
12691.32 654
12692.38 689
12693.45 655
12694.51 681
12695.57 673
12696.64 681
12697.70 681
12698.76 662
12699.83 641
12700.89 731
12701.95 756
12703.02 709
12704.08 752
12705.15 705
12706.21 714
12707.28 720
12708.34 718
12709.40 715
12710.47 753
12711.53 721
12712.60 747
12713.66 695
12714.73 675
12715.79 695
12716.85 680
12717.92 705
12718.98 649
12720.05 626
12721.11 620
12722.18 716
12723.24 667
12724.31 690
12725.37 686
12726.44 676
12727.50 679
12728.57 724
12729.63 690
12730.70 616
12731.76 655
12732.83 687
12733.89 723
12734.96 715
12736.02 696
12737.09 718
12738.15 704
12739.22 659
12740.29 690
12741.35 682
12742.42 659
12743.48 606
12744.55 626
12745.61 580
12746.68 664
12747.74 629
12748.81 612
12749.88 605
12750.94 668
12752.01 589
12753.07 605
12754.14 633
12755.21 636
12756.27 652
12757.34 600
12758.41 541
12759.47 611
12760.54 647
12761.60 600
12762.67 598
12763.74 635
12764.80 662
12765.87 610
12766.94 609
12768.00 636
12769.07 609
12770.14 590
12771.20 571
12772.27 600
12773.34 543
12774.40 545
12775.47 570
12776.54 592
12777.61 555
12778.67 576
12779.74 563
12780.81 614
12781.87 552
12782.94 582
12784.01 618
12785.08 598
12786.14 581
12787.21 568
12788.28 590
12789.35 601
12790.41 648
12791.48 576
12792.55 601
12793.62 563
12794.69 587
12795.75 592
12796.82 616
12797.89 620
12798.96 668
12800.02 640
12801.09 585
12802.16 605
12803.23 599
12804.30 610
12805.37 607
12806.43 622
12807.50 612
12808.57 640
12809.64 637
12810.71 641
12811.78 633
12812.84 637
12813.91 622
12814.98 683
12816.05 675
12817.12 640
12818.19 664
12819.26 580
12820.33 644
12821.39 668
12822.46 645
12823.53 645
12824.60 593
12825.67 628
12826.74 631
12827.81 626
12828.88 623
12829.95 627
12831.02 603
12832.09 603
12833.16 599
12834.22 546
12835.29 607
12836.36 607
12837.43 613
12838.50 605
12839.57 547
12840.64 600
12841.71 597
12842.78 574
12843.85 534
12844.92 623
12845.99 585
12847.06 602
12848.13 568
12849.20 542
12850.27 516
12851.34 576
12852.41 590
12853.48 550
12854.55 566
12855.62 535
12856.69 581
12857.76 556
12858.83 529
12859.90 555
12860.97 565
12862.05 525
12863.12 587
12864.19 542
12865.26 563
12866.33 567
12867.40 555
12868.47 567
12869.54 541
12870.61 578
12871.68 599
12872.75 537
12873.82 507
12874.90 576
12875.97 551
12877.04 540
12878.11 518
12879.18 530
12880.25 560
12881.32 565
12882.40 556
12883.47 552
12884.54 552
12885.61 533
12886.68 536
12887.75 546
12888.82 535
12889.90 554
12890.97 540
12892.04 496
12893.11 532
12894.18 513
12895.26 532
12896.33 499
12897.40 568
12898.47 525
12899.54 535
12900.62 504
12901.69 470
12902.76 541
12903.83 541
12904.91 544
12905.98 512
12907.05 521
12908.12 529
12909.20 550
12910.27 495
12911.34 538
12912.41 539
12913.49 522
12914.56 542
12915.63 507
12916.71 494
12917.78 532
12918.85 529
12919.92 465
12921.00 500
12922.07 522
12923.14 544
12924.22 525
12925.29 520
12926.36 499
12927.44 537
12928.51 508
12929.58 488
12930.66 500
12931.73 532
12932.80 512
12933.88 553
12934.95 533
12936.02 489
12937.10 546
12938.17 547
12939.25 555
12940.32 581
12941.39 537
12942.47 536
12943.54 595
12944.62 553
12945.69 516
12946.76 511
12947.84 511
12948.91 499
12949.99 508
12951.06 530
12952.14 542
12953.21 518
12954.28 569
12955.36 564
12956.43 532
12957.51 541
12958.58 555
12959.66 549
12960.73 506
12961.81 551
12962.88 514
12963.96 529
12965.03 487
12966.11 510
12967.18 496
12968.26 537
12969.33 508
12970.41 540
12971.48 555
12972.56 542
12973.63 524
12974.71 487
12975.78 509
12976.86 535
12977.93 521
12979.01 518
12980.08 539
12981.16 526
12982.23 530
12983.31 576
12984.39 581
12985.46 531
12986.54 505
12987.61 518
12988.69 514
12989.77 549
12990.84 536
12991.92 495
12992.99 562
12994.07 569
12995.15 570
12996.22 561
12997.30 564
12998.37 524
12999.45 574
13000.53 604
13001.60 584
13002.68 581
13003.76 588
13004.83 510
13005.91 592
13006.99 596
13008.06 641
13009.14 593
13010.22 627
13011.29 575
13012.37 573
13013.45 570
13014.52 519
13015.60 552
13016.68 520
13017.75 519
13018.83 526
13019.91 540
13020.99 546
13022.06 604
13023.14 538
13024.22 539
13025.30 557
13026.37 582
13027.45 598
13028.53 584
13029.61 569
13030.68 578
13031.76 552
13032.84 638
13033.92 581
13034.99 576
13036.07 567
13037.15 612
13038.23 611
13039.31 561
13040.38 606
13041.46 570
13042.54 591
13043.62 609
13044.70 651
13045.77 559
13046.85 607
13047.93 602
13049.01 561
13050.09 583
13051.17 613
13052.24 595
13053.32 575
13054.40 554
13055.48 569
13056.56 534
13057.64 582
13058.72 555
13059.80 588
13060.87 591
13061.95 590
13063.03 607
13064.11 584
13065.19 568
13066.27 621
13067.35 632
13068.43 606
13069.51 622
13070.59 586
13071.67 593
13072.74 569
13073.82 594
13074.90 547
13075.98 627
13077.06 627
13078.14 580
13079.22 566
13080.30 547
13081.38 551
13082.46 546
13083.54 620
13084.62 605
13085.70 595
13086.78 651
13087.86 623
13088.94 637
13090.02 609
13091.10 565
13092.18 514
13093.26 591
13094.34 576
13095.42 596
13096.50 570
13097.58 585
13098.66 571
13099.74 597
13100.82 590
13101.90 582
13102.98 628
13104.07 589
13105.15 611
13106.23 582
13107.31 574
13108.39 608
13109.47 553
13110.55 593
13111.63 611
13112.71 520
13113.79 545
13114.87 554
13115.96 630
13117.04 593
13118.12 540
13119.20 549
13120.28 571
13121.36 560
13122.44 545
13123.52 566
13124.61 620
13125.69 596
13126.77 559
13127.85 582
13128.93 571
13130.01 608
13131.10 595
13132.18 619
13133.26 633
13134.34 611
13135.42 589
13136.51 573
13137.59 552
13138.67 577
13139.75 569
13140.83 563
13141.92 603
13143.00 569
13144.08 608
13145.16 598
13146.25 618
13147.33 618
13148.41 624
13149.49 593
13150.58 542
13151.66 580
13152.74 592
13153.82 600
13154.91 619
13155.99 589
13157.07 558
13158.15 595
13159.24 618
13160.32 643
13161.40 635
13162.49 647
13163.57 624
13164.65 658
13165.74 627
13166.82 662
13167.90 623
13168.99 541
13170.07 607
13171.15 615
13172.24 595
13173.32 570
13174.40 625
13175.49 615
13176.57 603
13177.65 608
13178.74 634
13179.82 627
13180.91 614
13181.99 568
13183.07 651
13184.16 632
13185.24 627
13186.32 632
13187.41 642
13188.49 665
13189.58 654
13190.66 679
13191.75 735
13192.83 681
13193.91 604
13195.00 625
13196.08 670
13197.17 676
13198.25 625
13199.34 656
13200.42 630
13201.51 652
13202.59 652
13203.68 628
13204.76 541
13205.85 680
13206.93 697
13208.01 656
13209.10 676
13210.18 592
13211.27 613
13212.36 680
13213.44 656
13214.53 678
13215.61 657
13216.70 593
13217.78 666
13218.87 676
13219.95 634
13221.04 657
13222.12 650
13223.21 641
13224.29 676
13225.38 698
13226.47 676
13227.55 670
13228.64 685
13229.72 683
13230.81 655
13231.89 664
13232.98 675
13234.07 674
13235.15 673
13236.24 735
13237.33 736
13238.41 731
13239.50 710
13240.58 707
13241.67 759
13242.76 728
13243.84 670
13244.93 684
13246.02 690
13247.10 692
13248.19 748
13249.28 764
13250.36 735
13251.45 709
13252.54 798
13253.62 788
13254.71 702
13255.80 726
13256.88 755
13257.97 758
13259.06 739
13260.14 767
13261.23 712
13262.32 796
13263.41 764
13264.49 775
13265.58 767
13266.67 804
13267.76 864
13268.84 797
13269.93 769
13271.02 811
13272.11 907
13273.19 845
13274.28 836
13275.37 847
13276.46 804
13277.54 832
13278.63 887
13279.72 904
13280.81 918
13281.90 869
13282.98 959
13284.07 831
13285.16 918
13286.25 868
13287.34 916
13288.42 904
13289.51 865
13290.60 896
13291.69 931
13292.78 930
13293.87 948
13294.95 865
13296.04 936
13297.13 936
13298.22 968
13299.31 1009
13300.40 946
13301.49 1041
13302.58 1089
13303.66 1069
13304.75 1049
13305.84 999
13306.93 1024
13308.02 1053
13309.11 1056
13310.20 1094
13311.29 1080
13312.38 1101
13313.47 1078
13314.55 1042
13315.64 1085
13316.73 1035
13317.82 1030
13318.91 1087
13320.00 1089
13321.09 1093
13322.18 1038
13323.27 1043
13324.36 1062
13325.45 1034
13326.54 1027
13327.63 1051
13328.72 1065
13329.81 1075
13330.90 1060
13331.99 1091
13333.08 1056
13334.17 1054
13335.26 1071
13336.35 1146
13337.44 1141
13338.53 1119
13339.62 1087
13340.71 1089
13341.80 1088
13342.89 1124
13343.98 1095
13345.07 1034
13346.16 1147
13347.25 1180
13348.35 1151
13349.44 1155
13350.53 1231
13351.62 1192
13352.71 1162
13353.80 1176
13354.89 1273
13355.98 1209
13357.07 1269
13358.16 1328
13359.26 1313
13360.35 1278
13361.44 1283
13362.53 1426
13363.62 1378
13364.71 1467
13365.80 1473
13366.89 1482
13367.99 1442
13369.08 1487
13370.17 1421
13371.26 1350
13372.35 1442
13373.44 1358
13374.54 1284
13375.63 1297
13376.72 1204
13377.81 1214
13378.90 1198
13380.00 1171
13381.09 1173
13382.18 1085
13383.27 1168
13384.36 1094
13385.46 1114
13386.55 1096
13387.64 1046
13388.73 993
13389.83 1026
13390.92 1016
13392.01 1009
13393.10 1017
13394.20 981
13395.29 958
13396.38 992
13397.47 1006
13398.57 1021
13399.66 1041
13400.75 1026
13401.84 1019
13402.94 922
13404.03 924
13405.12 916
13406.22 962
13407.31 959
13408.40 989
13409.50 931
13410.59 914
13411.68 938
13412.78 885
13413.87 903
13414.96 958
13416.06 956
13417.15 1014
13418.24 997
13419.34 895
13420.43 937
13421.52 930
13422.62 985
13423.71 947
13424.81 966
13425.90 1017
13426.99 1063
13428.09 1008
13429.18 1025
13430.27 981
13431.37 1040
13432.46 1041
13433.56 990
13434.65 992
13435.75 1066
13436.84 1076
13437.93 999
13439.03 1051
13440.12 1026
13441.22 1093
13442.31 1068
13443.41 1056
13444.50 1084
13445.60 1071
13446.69 1116
13447.79 1206
13448.88 1190
13449.98 1158
13451.07 1096
13452.17 1142
13453.26 1133
13454.36 1194
13455.45 1192
13456.55 1193
13457.64 1187
13458.74 1224
13459.83 1255
13460.93 1236
13462.02 1259
13463.12 1266
13464.21 1299
13465.31 1235
13466.40 1209
13467.50 1208
13468.59 1275
13469.69 1308
13470.79 1305
13471.88 1288
13472.98 1248
13474.07 1293
13475.17 1222
13476.27 1181
13477.36 1239
13478.46 1291
13479.55 1332
13480.65 1283
13481.75 1249
13482.84 1325
13483.94 1240
13485.03 1250
13486.13 1299
13487.23 1434
13488.32 1424
13489.42 1340
13490.52 1408
13491.61 1400
13492.71 1556
13493.81 1513
13494.90 1533
13496.00 1520
13497.10 1554
13498.19 1469
13499.29 1564
13500.39 1668
13501.48 1716
13502.58 1730
13503.68 1652
13504.77 1645
13505.87 1610
13506.97 1625
13508.07 1552
13509.16 1467
13510.26 1464
13511.36 1370
13512.46 1325
13513.55 1338
13514.65 1248
13515.75 1210
13516.85 1177
13517.94 1127
13519.04 1151
13520.14 1146
13521.24 1102
13522.33 1063
13523.43 1021
13524.53 1058
13525.63 1061
13526.73 1003
13527.82 1075
13528.92 1035
13530.02 1002
13531.12 1016
13532.22 1047
13533.31 962
13534.41 986
13535.51 1030
13536.61 970
13537.71 953
13538.81 950
13539.90 970
13541.00 1007
13542.10 927
13543.20 910
13544.30 915
13545.40 869
13546.50 902
13547.60 907
13548.69 827
13549.79 917
13550.89 865
13551.99 902
13553.09 910
13554.19 892
13555.29 846
13556.39 862
13557.49 841
13558.59 868
13559.69 890
13560.78 878
13561.88 833
13562.98 850
13564.08 889
13565.18 876
13566.28 872
13567.38 840
13568.48 851
13569.58 858
13570.68 883
13571.78 880
13572.88 919
13573.98 879
13575.08 875
13576.18 900
13577.28 866
13578.38 852
13579.48 871
13580.58 965
13581.68 859
13582.78 857
13583.88 835
13584.98 845
13586.08 857
13587.18 869
13588.28 810
13589.38 900
13590.48 887
13591.59 905
13592.69 884
13593.79 924
13594.89 807
13595.99 867
13597.09 877
13598.19 877
13599.29 876
13600.39 907
13601.49 931
13602.59 926
13603.69 854
13604.80 896
13605.90 904
13607.00 902
13608.10 886
13609.20 890
13610.30 882
13611.40 918
13612.51 907
13613.61 908
13614.71 895
13615.81 891
13616.91 838
13618.01 881
13619.11 900
13620.22 878
13621.32 912
13622.42 857
13623.52 859
13624.62 875
13625.73 883
13626.83 844
13627.93 877
13629.03 903
13630.13 847
13631.24 824
13632.34 877
13633.44 959
13634.54 929
13635.65 861
13636.75 837
13637.85 856
13638.95 906
13640.06 884
13641.16 909
13642.26 869
13643.36 862
13644.47 839
13645.57 841
13646.67 829
13647.78 842
13648.88 865
13649.98 853
13651.08 926
13652.19 860
13653.29 876
13654.39 843
13655.50 842
13656.60 883
13657.70 816
13658.81 862
13659.91 896
13661.01 831
13662.12 848
13663.22 880
13664.32 837
13665.43 891
13666.53 876
13667.63 888
13668.74 836
13669.84 778
13670.95 809
13672.05 836
13673.15 830
13674.26 889
13675.36 896
13676.47 802
13677.57 816
13678.67 800
13679.78 819
13680.88 877
13681.99 883
13683.09 864
13684.20 857
13685.30 824
13686.40 884
13687.51 894
13688.61 816
13689.72 813
13690.82 909
13691.93 866
13693.03 854
13694.14 856
13695.24 918
13696.35 927
13697.45 876
13698.56 921
13699.66 883
13700.77 940
13701.87 911
13702.98 905
13704.08 965
13705.19 1012
13706.29 959
13707.40 933
13708.50 923
13709.61 935
13710.71 969
13711.82 1024
13712.92 1040
13714.03 1013
13715.14 991
13716.24 1017
13717.35 1073
13718.45 1019
13719.56 1027
13720.66 1046
13721.77 1094
13722.88 1223
13723.98 1165
13725.09 1161
13726.19 1155
13727.30 1120
13728.41 1157
13729.51 1208
13730.62 1246
13731.73 1277
13732.83 1219
13733.94 1182
13735.04 1155
13736.15 1148
13737.26 1244
13738.36 1294
13739.47 1307
13740.58 1290
13741.68 1250
13742.79 1218
13743.90 1270
13745.00 1282
13746.11 1260
13747.22 1261
13748.32 1331
13749.43 1366
13750.54 1337
13751.65 1329
13752.75 1315
13753.86 1490
13754.97 1594
13756.07 1469
13757.18 1495
13758.29 1584
13759.40 1611
13760.50 1661
13761.61 1646
13762.72 1717
13763.83 1835
13764.93 1850
13766.04 2018
13767.15 2067
13768.26 2058
13769.37 2148
13770.47 2314
13771.58 2278
13772.69 2404
13773.80 2364
13774.91 2303
13776.01 2299
13777.12 2315
13778.23 2191
13779.34 2118
13780.45 2022
13781.55 1869
13782.66 1780
13783.77 1700
13784.88 1690
13785.99 1534
13787.10 1483
13788.20 1365
13789.31 1381
13790.42 1338
13791.53 1371
13792.64 1372
13793.75 1328
13794.86 1250
13795.97 1220
13797.07 1181
13798.18 1175
13799.29 1181
13800.40 1118
13801.51 1104
13802.62 1107
13803.73 1078
13804.84 1115
13805.95 1115
13807.06 1161
13808.17 1060
13809.28 1019
13810.39 1039
13811.49 1079
13812.60 1073
13813.71 1062
13814.82 1045
13815.93 1002
13817.04 986
13818.15 1047
13819.26 1035
13820.37 995
13821.48 973
13822.59 965
13823.70 941
13824.81 937
13825.92 950
13827.03 985
13828.14 954
13829.25 900
13830.36 943
13831.47 962
13832.58 895
13833.69 906
13834.80 969
13835.92 931
13837.03 872
13838.14 938
13839.25 932
13840.36 898
13841.47 860
13842.58 930
13843.69 901
13844.80 935
13845.91 947
13847.02 980
13848.13 958
13849.24 906
13850.36 841
13851.47 865
13852.58 954
13853.69 923
13854.80 932
13855.91 963
13857.02 925
13858.13 948
13859.25 960
13860.36 972
13861.47 938
13862.58 949
13863.69 953
13864.80 1027
13865.91 1029
13867.03 972
13868.14 959
13869.25 1041
13870.36 1000
13871.47 936
13872.59 1050
13873.70 1019
13874.81 932
13875.92 1007
13877.03 1033
13878.15 1009
13879.26 1007
13880.37 973
13881.48 1019
13882.60 1008
13883.71 1032
13884.82 1068
13885.93 1007
13887.05 981
13888.16 996
13889.27 1031
13890.38 1038
13891.50 1111
13892.61 1166
13893.72 1155
13894.83 1129
13895.95 1064
13897.06 1081
13898.17 1023
13899.29 1068
13900.40 1083
13901.51 1043
13902.63 1007
13903.74 974
13904.85 1066
13905.97 1018
13907.08 985
13908.19 941
13909.31 949
13910.42 916
13911.53 952
13912.65 971
13913.76 958
13914.87 932
13915.99 920
13917.10 897
13918.21 900
13919.33 914
13920.44 871
13921.56 913
13922.67 922
13923.78 891
13924.90 831
13926.01 897
13927.13 915
13928.24 931
13929.35 922
13930.47 901
13931.58 883
13932.70 910
13933.81 890
13934.93 851
13936.04 985
13937.16 906
13938.27 885
13939.38 928
13940.50 889
13941.61 830
13942.73 907
13943.84 906
13944.96 948
13946.07 937
13947.19 900
13948.30 902
13949.42 828
13950.53 832
13951.65 870
13952.76 843
13953.88 852
13954.99 871
13956.11 888
13957.23 921
13958.34 876
13959.46 880
13960.57 902
13961.69 841
13962.80 898
13963.92 876
13965.03 855
13966.15 798
13967.27 946
13968.38 860
13969.50 875
13970.61 914
13971.73 873
13972.84 893
13973.96 878
13975.08 892
13976.19 878
13977.31 891
13978.43 895
13979.54 852
13980.66 803
13981.77 900
13982.89 812
13984.01 782
13985.12 829
13986.24 828
13987.36 770
13988.47 821
13989.59 859
13990.71 831
13991.82 837
13992.94 871
13994.06 892
13995.17 877
13996.29 752
13997.41 844
13998.52 855
13999.64 839
14000.76 840
14001.88 875
14002.99 890
14004.11 901
14005.23 869
14006.34 853
14007.46 874
14008.58 830
14009.70 838
14010.81 796
14011.93 801
14013.05 834
14014.17 861
14015.28 827
14016.40 850
14017.52 841
14018.64 861
14019.76 833
14020.87 757
14021.99 822
14023.11 890
14024.23 879
14025.35 901
14026.46 893
14027.58 898
14028.70 916
14029.82 851
14030.94 881
14032.06 842
14033.17 874
14034.29 843
14035.41 879
14036.53 890
14037.65 896
14038.77 898
14039.88 935
14041.00 921
14042.12 914
14043.24 944
14044.36 956
14045.48 933
14046.60 927
14047.72 996
14048.84 997
14049.95 1038
14051.07 1072
14052.19 1024
14053.31 1094
14054.43 1036
14055.55 1048
14056.67 1055
14057.79 1097
14058.91 1080
14060.03 1132
14061.15 1105
14062.27 1122
14063.39 1067
14064.51 1124
14065.63 1154
14066.75 1147
14067.87 1112
14068.99 1195
14070.11 1241
14071.23 1185
14072.35 1257
14073.47 1269
14074.59 1283
14075.71 1264
14076.83 1305
14077.95 1284
14079.07 1376
14080.19 1305
14081.31 1331
14082.43 1349
14083.55 1374
14084.67 1438
14085.79 1528
14086.91 1542
14088.03 1565
14089.15 1550
14090.27 1591
14091.39 1650
14092.51 1596
14093.63 1670
14094.75 1752
14095.87 1750
14097.00 1774
14098.12 1789
14099.24 1816
14100.36 1829
14101.48 1806
14102.60 1743
14103.72 1584
14104.84 1620
14105.96 1521
14107.09 1435
14108.21 1437
14109.33 1386
14110.45 1349
14111.57 1214
14112.69 1213
14113.81 1148
14114.94 1115
14116.06 1082
14117.18 978
14118.30 1137
14119.42 1034
14120.55 997
14121.67 965
14122.79 1000
14123.91 1020
14125.03 987
14126.16 995
14127.28 978
14128.40 941
14129.52 911
14130.64 898
14131.77 941
14132.89 957
14134.01 928
14135.13 886
14136.26 899
14137.38 857
14138.50 858
14139.62 829
14140.75 839
14141.87 823
14142.99 854
14144.11 788
14145.24 796
14146.36 812
14147.48 810
14148.61 790
14149.73 812
14150.85 835
14151.98 870
14153.10 832
14154.22 802
14155.35 769
14156.47 803
14157.59 818
14158.72 803
14159.84 835
14160.96 817
14162.09 761
14163.21 780
14164.33 759
14165.46 774
14166.58 774
14167.70 785
14168.83 851
14169.95 882
14171.08 774
14172.20 783
14173.32 828
14174.45 835
14175.57 778
14176.70 771
14177.82 809
14178.94 756
14180.07 723
14181.19 786
14182.32 780
14183.44 826
14184.57 785
14185.69 772
14186.81 827
14187.94 855
14189.06 841
14190.19 843
14191.31 769
14192.44 782
14193.56 777
14194.69 789
14195.81 796
14196.94 791
14198.06 826
14199.19 821
14200.31 780
14201.44 794
14202.56 724
14203.69 776
14204.81 761
14205.94 773
14207.06 754
14208.19 736
14209.31 792
14210.44 815
14211.57 758
14212.69 755
14213.82 757
14214.94 724
14216.07 722
14217.19 745
14218.32 695
14219.44 694
14220.57 718
14221.70 723
14222.82 738
14223.95 742
14225.07 712
14226.20 694
14227.33 675
14228.45 710
14229.58 720
14230.71 719
14231.83 743
14232.96 766
14234.08 711
14235.21 696
14236.34 682
14237.46 725
14238.59 697
14239.72 662
14240.84 678
14241.97 720
14243.10 699
14244.22 752
14245.35 714
14246.48 670
14247.60 706
14248.73 634
14249.86 691
14250.99 611
14252.11 627
14253.24 682
14254.37 720
14255.49 653
14256.62 638
14257.75 694
14258.88 675
14260.00 646
14261.13 655
14262.26 684
14263.39 624
14264.51 643
14265.64 624
14266.77 619
14267.90 579
14269.02 664
14270.15 609
14271.28 643
14272.41 615
14273.54 666
14274.66 659
14275.79 592
14276.92 626
14278.05 636
14279.18 572
14280.30 568
14281.43 570
14282.56 541
14283.69 607
14284.82 628
14285.95 610
14287.07 632
14288.20 656
14289.33 541
14290.46 566
14291.59 583
14292.72 578
14293.85 567
14294.98 613
14296.10 588
14297.23 622
14298.36 581
14299.49 554
14300.62 571
14301.75 557
14302.88 616
14304.01 552
14305.14 562
14306.27 539
14307.39 611
14308.52 595
14309.65 574
14310.78 530
14311.91 570
14313.04 597
14314.17 592
14315.30 544
14316.43 546
14317.56 558
14318.69 547
14319.82 577
14320.95 540
14322.08 544
14323.21 572
14324.34 579
14325.47 615
14326.60 556
14327.73 551
14328.86 537
14329.99 540
14331.12 558
14332.25 580
14333.38 557
14334.51 569
14335.64 550
14336.77 536
14337.90 526
14339.03 538
14340.16 488
14341.29 485
14342.42 469
14343.56 513
14344.69 561
14345.82 560
14346.95 526
14348.08 512
14349.21 499
14350.34 525
14351.47 559
14352.60 531
14353.73 483
14354.87 486
14356.00 510
14357.13 504
14358.26 520
14359.39 514
14360.52 540
14361.65 544
14362.78 508
14363.92 474
14365.05 483
14366.18 520
14367.31 562
14368.44 515
14369.57 537
14370.71 593
14371.84 513
14372.97 521
14374.10 512
14375.23 522
14376.37 518
14377.50 487
14378.63 495
14379.76 535
14380.89 593
14382.03 528
14383.16 513
14384.29 512
14385.42 549
14386.56 519
14387.69 531
14388.82 543
14389.95 595
14391.09 525
14392.22 510
14393.35 516
14394.48 540
14395.62 507
14396.75 556
14397.88 540
14399.02 551
14400.15 510
14401.28 508
14402.41 514
14403.55 500
14404.68 506
14405.81 483
14406.95 510
14408.08 479
14409.21 479
14410.35 470
14411.48 493
14412.61 526
14413.75 536
14414.88 535
14416.01 551
14417.15 497
14418.28 498
14419.42 514
14420.55 482
14421.68 519
14422.82 470
14423.95 475
14425.08 458
14426.22 448
14427.35 503
14428.49 558
14429.62 488
14430.75 500
14431.89 537
14433.02 574
14434.16 537
14435.29 533
14436.43 501
14437.56 499
14438.69 539
14439.83 541
14440.96 573
14442.10 580
14443.23 551
14444.37 467
14445.50 508
14446.64 552
14447.77 516
14448.91 528
14450.04 510
14451.18 554
14452.31 556
14453.45 539
14454.58 501
14455.72 532
14456.85 465
14457.99 490
14459.12 497
14460.26 507
14461.39 494
14462.53 519
14463.66 521
14464.80 518
14465.94 467
14467.07 464
14468.21 559
14469.34 528
14470.48 528
14471.61 529
14472.75 518
14473.89 492
14475.02 530
14476.16 494
14477.29 504
14478.43 499
14479.57 525
14480.70 520
14481.84 538
14482.97 570
14484.11 551
14485.25 573
14486.38 532
14487.52 530
14488.66 522
14489.79 603
14490.93 548
14492.07 553
14493.20 525
14494.34 542
14495.48 516
14496.61 573
14497.75 563
14498.89 561
14500.02 593
14501.16 592
14502.30 541
14503.43 574
14504.57 528
14505.71 569
14506.84 566
14507.98 575
14509.12 628
14510.26 580
14511.39 595
14512.53 543
14513.67 544
14514.81 582
14515.94 636
14517.08 555
14518.22 580
14519.36 585
14520.49 574
14521.63 637
14522.77 643
14523.91 604
14525.05 648
14526.18 627
14527.32 601
14528.46 550
14529.60 532
14530.74 604
14531.87 614
14533.01 598
14534.15 630
14535.29 625
14536.43 551
14537.56 597
14538.70 582
14539.84 572
14540.98 546
14542.12 602
14543.26 624
14544.40 594
14545.53 617
14546.67 602
14547.81 615
14548.95 571
14550.09 602
14551.23 559
14552.37 606
14553.51 615
14554.65 555
14555.78 596
14556.92 617
14558.06 583
14559.20 634
14560.34 681
14561.48 656
14562.62 597
14563.76 573
14564.90 655
14566.04 619
14567.18 611
14568.32 598
14569.46 633
14570.60 646
14571.74 636
14572.88 681
14574.02 688
14575.16 657
14576.30 627
14577.44 596
14578.58 639
14579.72 681
14580.86 668
14582.00 642
14583.14 639
14584.28 639
14585.42 640
14586.56 716
14587.70 649
14588.84 714
14589.98 709
14591.12 703
14592.26 761
14593.40 763
14594.54 749
14595.68 727
14596.82 789
14597.96 764
14599.10 769
14600.24 750
14601.38 738
14602.52 772
14603.67 785
14604.81 750
14605.95 709
14607.09 789
14608.23 776
14609.37 813
14610.51 819
14611.65 776
14612.79 781
14613.94 834
14615.08 829
14616.22 853
14617.36 837
14618.50 852
14619.64 885
14620.79 896
14621.93 827
14623.07 889
14624.21 922
14625.35 950
14626.49 918
14627.64 972
14628.78 1021
14629.92 1020
14631.06 1012
14632.20 1046
14633.35 1019
14634.49 975
14635.63 1039
14636.77 997
14637.91 1068
14639.06 1004
14640.20 999
14641.34 890
14642.48 919
14643.63 896
14644.77 881
14645.91 785
14647.05 835
14648.20 771
14649.34 681
14650.48 737
14651.63 690
14652.77 713
14653.91 708
14655.05 653
14656.20 637
14657.34 687
14658.48 647
14659.63 634
14660.77 616
14661.91 615
14663.06 618
14664.20 639
14665.34 652
14666.49 580
14667.63 610
14668.77 602
14669.92 616
14671.06 631
14672.20 594
14673.35 594
14674.49 609
14675.64 586
14676.78 578
14677.92 571
14679.07 542
14680.21 574
14681.35 569
14682.50 540
14683.64 539
14684.79 527
14685.93 546
14687.08 510
14688.22 526
14689.36 525
14690.51 526
14691.65 568
14692.80 588
14693.94 532
14695.09 507
14696.23 522
14697.38 562
14698.52 521
14699.66 456
14700.81 532
14701.95 573
14703.10 549
14704.24 517
14705.39 567
14706.53 537
14707.68 505
14708.82 492
14709.97 509
14711.11 485
14712.26 507
14713.40 545
14714.55 555
14715.69 499
14716.84 530
14717.99 529
14719.13 508
14720.28 506
14721.42 521
14722.57 561
14723.71 522
14724.86 510
14726.00 496
14727.15 458
14728.30 537
14729.44 521
14730.59 480
14731.73 483
14732.88 514
14734.03 496
14735.17 506
14736.32 542
14737.46 509
14738.61 510
14739.76 544
14740.90 497
14742.05 464
14743.20 490
14744.34 508
14745.49 501
14746.64 463
14747.78 473
14748.93 448
14750.08 458
14751.22 471
14752.37 471
14753.52 452
14754.66 434
14755.81 444
14756.96 457
14758.10 480
14759.25 488
14760.40 483
14761.54 519
14762.69 520
14763.84 486
14764.99 473
14766.13 483
14767.28 450
14768.43 487
14769.58 459
14770.72 463
14771.87 452
14773.02 520
14774.17 485
14775.31 439
14776.46 466
14777.61 484
14778.76 501
14779.90 437
14781.05 457
14782.20 443
14783.35 441
14784.50 429
14785.64 443
14786.79 430
14787.94 470
14789.09 434
14790.24 439
14791.38 408
14792.53 426
14793.68 439
14794.83 429
14795.98 472
14797.13 442
14798.28 449
14799.42 505
14800.57 464
14801.72 467
14802.87 451
14804.02 420
14805.17 430
14806.32 467
14807.47 454
14808.61 445
14809.76 436
14810.91 460
14812.06 418
14813.21 435
14814.36 423
14815.51 469
14816.66 417
14817.81 467
14818.96 425
14820.11 413
14821.26 424
14822.41 464
14823.55 445
14824.70 492
14825.85 443
14827.00 414
14828.15 390
14829.30 445
14830.45 403
14831.60 395
14832.75 421
14833.90 375
14835.05 404
14836.20 404
14837.35 421
14838.50 406
14839.65 443
14840.80 412
14841.95 398
14843.10 391
14844.25 398
14845.40 392
14846.55 386
14847.70 439
14848.86 398
14850.01 381
14851.16 385
14852.31 427
14853.46 400
14854.61 383
14855.76 406
14856.91 404
14858.06 380
14859.21 403
14860.36 395
14861.51 406
14862.66 407
14863.82 391
14864.97 421
14866.12 414
14867.27 436
14868.42 364
14869.57 394
14870.72 436
14871.87 425
14873.03 403
14874.18 400
14875.33 387
14876.48 429
14877.63 443
14878.78 399
14879.94 431
14881.09 452
14882.24 455
14883.39 428
14884.54 400
14885.70 431
14886.85 460
14888.00 391
14889.15 419
14890.30 437
14891.46 403
14892.61 385
14893.76 425
14894.91 438
14896.06 403
14897.22 405
14898.37 390
14899.52 406
14900.67 409
14901.83 410
14902.98 397
14904.13 457
14905.28 433
14906.44 424
14907.59 389
14908.74 455
14909.90 375
14911.05 377
14912.20 449
14913.36 423
14914.51 436
14915.66 471
14916.81 429
14917.97 466
14919.12 494
14920.27 439
14921.43 506
14922.58 431
14923.73 427
14924.89 414
14926.04 419
14927.19 412
14928.35 464
14929.50 430
14930.66 443
14931.81 415
14932.96 472
14934.12 470
14935.27 464
14936.42 478
14937.58 418
14938.73 445
14939.89 448
14941.04 486
14942.19 439
14943.35 455
14944.50 424
14945.66 471
14946.81 475
14947.97 453
14949.12 396
14950.27 469
14951.43 439
14952.58 494
14953.74 491
14954.89 502
14956.05 507
14957.20 521
14958.36 490
14959.51 494
14960.67 490
14961.82 454
14962.98 504
14964.13 531
14965.29 515
14966.44 489
14967.60 480
14968.75 462
14969.91 489
14971.06 486
14972.22 465
14973.37 426
14974.53 454
14975.68 454
14976.84 475
14977.99 501
14979.15 446
14980.31 491
14981.46 482
14982.62 455
14983.77 434
14984.93 400
14986.08 390
14987.24 397
14988.40 437
14989.55 430
14990.71 432
14991.86 398
14993.02 418
14994.18 412
14995.33 408
14996.49 382
14997.65 433
14998.80 429
14999.96 437
15001.11 421
15002.27 422
15003.43 386
15004.58 398
15005.74 394
15006.90 428
15008.05 404
15009.21 379
15010.37 400
15011.52 402
15012.68 409
15013.84 363
15014.99 393
15016.15 348
15017.31 405
15018.47 359
15019.62 392
15020.78 392
15021.94 356
15023.09 393
15024.25 379
15025.41 363
15026.57 353
15027.72 369
15028.88 383
15030.04 357
15031.20 335
15032.35 365
15033.51 405
15034.67 381
15035.83 384
15036.98 381
15038.14 361
15039.30 347
15040.46 362
15041.62 366
15042.77 378
15043.93 357
15045.09 348
15046.25 344
15047.41 354
15048.57 385
15049.72 371
15050.88 358
15052.04 380
15053.20 342
15054.36 366
15055.52 352
15056.67 348
15057.83 339
15058.99 367
15060.15 368
15061.31 402
15062.47 399
15063.63 369
15064.79 400
15065.94 366
15067.10 339
15068.26 369
15069.42 386
15070.58 374
15071.74 370
15072.90 374
15074.06 392
15075.22 324
15076.38 344
15077.54 357
15078.70 374
15079.85 363
15081.01 340
15082.17 348
15083.33 351
15084.49 364
15085.65 359
15086.81 372
15087.97 379
15089.13 395
15090.29 366
15091.45 360
15092.61 366
15093.77 349
15094.93 359
15096.09 350
15097.25 399
15098.41 367
15099.57 348
15100.73 365
15101.89 378
15103.05 329
15104.21 392
15105.37 374
15106.53 410
15107.69 410
15108.86 386
15110.02 386
15111.18 400
15112.34 378
15113.50 397
15114.66 389
15115.82 406
15116.98 342
15118.14 335
15119.30 322
15120.46 355
15121.62 368
15122.79 400
15123.95 386
15125.11 322
15126.27 378
15127.43 372
15128.59 393
15129.75 392
15130.91 436
15132.08 369
15133.24 351
15134.40 392
15135.56 366
15136.72 369
15137.88 402
15139.05 378
15140.21 331
15141.37 396
15142.53 382
15143.69 395
15144.85 383
15146.02 403
15147.18 381
15148.34 382
15149.50 356
15150.66 379
15151.83 383
15152.99 363
15154.15 407
15155.31 422
15156.48 409
15157.64 379
15158.80 363
15159.96 414
15161.13 404
15162.29 405
15163.45 419
15164.61 428
15165.78 435
15166.94 421
15168.10 387
15169.27 357
15170.43 375
15171.59 422
15172.75 380
15173.92 429
15175.08 420
15176.24 454
15177.41 429
15178.57 436
15179.73 469
15180.90 438
15182.06 385
15183.22 422
15184.39 429
15185.55 451
15186.71 392
15187.88 396
15189.04 450
15190.21 483
15191.37 446
15192.53 412
15193.70 446
15194.86 442
15196.02 455
15197.19 413
15198.35 452
15199.52 412
15200.68 451
15201.84 458
15203.01 460
15204.17 427
15205.34 428
15206.50 435
15207.67 434
15208.83 473
15209.99 450
15211.16 442
15212.32 442
15213.49 447
15214.65 431
15215.82 440
15216.98 428
15218.15 454
15219.31 442
15220.48 444
15221.64 445
15222.81 455
15223.97 434
15225.14 494
15226.30 525
15227.47 517
15228.63 490
15229.80 470
15230.96 517
15232.13 536
15233.29 532
15234.46 537
15235.62 504
15236.79 462
15237.95 508
15239.12 461
15240.29 460
15241.45 512
15242.62 479
15243.78 438
15244.95 433
15246.11 503
15247.28 478
15248.45 488
15249.61 433
15250.78 456
15251.94 421
15253.11 447
15254.28 400
15255.44 405
15256.61 398
15257.78 397
15258.94 441
15260.11 426
15261.27 381
15262.44 433
15263.61 412
15264.77 389
15265.94 396
15267.11 393
15268.27 399
15269.44 367
15270.61 372
15271.77 346
15272.94 394
15274.11 407
15275.27 333
15276.44 421
15277.61 424
15278.78 392
15279.94 397
15281.11 427
15282.28 408
15283.44 388
15284.61 386
15285.78 414
15286.95 392
15288.11 397
15289.28 389
15290.45 399
15291.62 414
15292.78 374
15293.95 339
15295.12 367
15296.29 352
15297.46 384
15298.62 387
15299.79 398
15300.96 333
15302.13 337
15303.30 455
15304.46 364
15305.63 396
15306.80 382
15307.97 365
15309.14 372
15310.30 330
15311.47 328
15312.64 374
15313.81 385
15314.98 409
15316.15 371
15317.31 379
15318.48 367
15319.65 405
15320.82 387
15321.99 422
15323.16 412
15324.33 406
15325.50 394
15326.66 391
15327.83 407
15329.00 419
15330.17 433
15331.34 426
15332.51 375
15333.68 382
15334.85 381
15336.02 383
15337.19 373
15338.36 428
15339.53 384
15340.70 335
15341.86 378
15343.03 357
15344.20 370
15345.37 343
15346.54 380
15347.71 371
15348.88 369
15350.05 383
15351.22 398
15352.39 334
15353.56 365
15354.73 371
15355.90 406
15357.07 392
15358.24 367
15359.41 381
15360.58 358
15361.75 354
15362.92 401
15364.09 424
15365.26 402
15366.43 403
15367.60 360
15368.78 389
15369.95 391
15371.12 393
15372.29 422
15373.46 391
15374.63 385
15375.80 392
15376.97 435
15378.14 393
15379.31 358
15380.48 383
15381.65 421
15382.83 428
15384.00 391
15385.17 391
15386.34 417
15387.51 382
15388.68 385
15389.85 410
15391.02 437
15392.20 398
15393.37 390
15394.54 403
15395.71 426
15396.88 400
15398.05 424
15399.22 396
15400.40 387
15401.57 403
15402.74 355
15403.91 378
15405.08 402
15406.26 377
15407.43 373
15408.60 383
15409.77 378
15410.94 449
15412.12 387
15413.29 365
15414.46 362
15415.63 323
15416.81 383
15417.98 394
15419.15 416
15420.32 340
15421.50 362
15422.67 419
15423.84 354
15425.01 364
15426.19 348
15427.36 395
15428.53 400
15429.70 410
15430.88 394
15432.05 381
15433.22 339
15434.40 392
15435.57 366
15436.74 348
15437.92 357
15439.09 386
15440.26 394
15441.44 371
15442.61 354
15443.78 361
15444.96 381
15446.13 438
15447.30 381
15448.48 385
15449.65 390
15450.82 382
15452.00 349
15453.17 352
15454.34 367
15455.52 398
15456.69 403
15457.87 349
15459.04 337
15460.21 344
15461.39 355
15462.56 343
15463.74 347
15464.91 374
15466.08 371
15467.26 405
15468.43 339
15469.61 362
15470.78 376
15471.96 370
15473.13 398
15474.31 358
15475.48 352
15476.65 374
15477.83 358
15479.00 350
15480.18 352
15481.35 384
15482.53 378
15483.70 355
15484.88 363
15486.05 374
15487.23 340
15488.40 360
15489.58 360
15490.75 342
15491.93 385
15493.10 361
15494.28 361
15495.45 375
15496.63 362
15497.81 318
15498.98 352
15500.16 353
15501.33 366
15502.51 350
15503.68 364
15504.86 351
15506.03 329
15507.21 376
15508.39 389
15509.56 377
15510.74 353
15511.91 404
15513.09 409
15514.27 384
15515.44 374
15516.62 387
15517.79 373
15518.97 373
15520.15 390
15521.32 391
15522.50 366
15523.68 397
15524.85 395
15526.03 329
15527.21 425
15528.38 398
15529.56 412
15530.74 425
15531.91 394
15533.09 371
15534.27 353
15535.44 412
15536.62 406
15537.80 386
15538.97 374
15540.15 390
15541.33 393
15542.51 372
15543.68 380
15544.86 365
15546.04 408
15547.21 405
15548.39 396
15549.57 426
15550.75 403
15551.92 401
15553.10 432
15554.28 412
15555.46 422
15556.63 446
15557.81 404
15558.99 370
15560.17 422
15561.35 460
15562.52 477
15563.70 366
15564.88 386
15566.06 391
15567.24 452
15568.41 450
15569.59 419
15570.77 423
15571.95 422
15573.13 423
15574.30 459
15575.48 449
15576.66 490
15577.84 471
15579.02 433
15580.20 445
15581.38 404
15582.55 469
15583.73 481
15584.91 467
15586.09 457
15587.27 462
15588.45 504
15589.63 526
15590.81 433
15591.99 509
15593.16 471
15594.34 486
15595.52 515
15596.70 472
15597.88 478
15599.06 488
15600.24 471
15601.42 471
15602.60 491
15603.78 473
15604.96 481
15606.14 534
15607.32 576
15608.50 498
15609.68 547
15610.86 518
15612.04 570
15613.22 511
15614.40 544
15615.58 594
15616.76 496
15617.94 561
15619.12 597
15620.30 545
15621.48 568
15622.66 547
15623.84 540
15625.02 599
15626.20 584
15627.38 541
15628.56 607
15629.74 620
15630.92 613
15632.10 617
15633.28 593
15634.46 585
15635.64 551
15636.82 562
15638.00 644
15639.18 607
15640.36 582
15641.54 586
15642.73 627
15643.91 689
15645.09 666
15646.27 575
15647.45 657
15648.63 689
15649.81 688
15650.99 669
15652.17 677
15653.36 705
15654.54 616
15655.72 682
15656.90 716
15658.08 686
15659.26 709
15660.44 699
15661.63 664
15662.81 683
15663.99 700
15665.17 687
15666.35 673
15667.54 657
15668.72 654
15669.90 670
15671.08 666
15672.26 653
15673.45 677
15674.63 656
15675.81 643
15676.99 565
15678.17 611
15679.36 629
15680.54 680
15681.72 617
15682.90 577
15684.09 644
15685.27 633
15686.45 682
15687.63 647
15688.82 565
15690.00 603
15691.18 635
15692.36 613
15693.55 659
15694.73 635
15695.91 641
15697.10 649
15698.28 640
15699.46 619
15700.65 654
15701.83 600
15703.01 651
15704.20 693
15705.38 717
15706.56 644
15707.75 651
15708.93 679
15710.11 689
15711.30 685
15712.48 704
15713.66 731
15714.85 719
15716.03 725
15717.21 698
15718.40 735
15719.58 730
15720.77 708
15721.95 721
15723.13 745
15724.32 643
15725.50 663
15726.69 702
15727.87 659
15729.05 627
15730.24 649
15731.42 659
15732.61 667
15733.79 679
15734.98 624
15736.16 661
15737.34 642
15738.53 647
15739.71 700
15740.90 695
15742.08 686
15743.27 677
15744.45 739
15745.64 740
15746.82 702
15748.01 653
15749.19 717
15750.38 692
15751.56 675
15752.75 706
15753.93 670
15755.12 712
15756.30 713
15757.49 660
15758.67 756
15759.86 694
15761.04 699
15762.23 645
15763.42 687
15764.60 692
15765.79 675
15766.97 686
15768.16 644
15769.34 627
15770.53 617
15771.71 670
15772.90 678
15774.09 615
15775.27 641
15776.46 615
15777.64 606
15778.83 602
15780.02 613
15781.20 587
15782.39 572
15783.58 602
15784.76 580
15785.95 588
15787.13 580
15788.32 536
15789.51 544
15790.69 565
15791.88 628
15793.07 551
15794.25 535
15795.44 509
15796.63 527
15797.81 524
15799.00 531
15800.19 548
15801.37 605
15802.56 561
15803.75 534
15804.94 541
15806.12 543
15807.31 536
15808.50 505
15809.68 540
15810.87 548
15812.06 476
15813.25 478
15814.43 502
15815.62 542
15816.81 515
15818.00 528
15819.18 541
15820.37 546
15821.56 507
15822.75 524
15823.93 509
15825.12 509
15826.31 542
15827.50 509
15828.69 501
15829.87 512
15831.06 425
15832.25 503
15833.44 529
15834.63 535
15835.81 509
15837.00 497
15838.19 507
15839.38 515
15840.57 503
15841.76 497
15842.94 549
15844.13 541
15845.32 547
15846.51 556
15847.70 547
15848.89 520
15850.08 498
15851.27 500
15852.45 455
15853.64 511
15854.83 483
15856.02 486
15857.21 534
15858.40 511
15859.59 513
15860.78 517
15861.97 546
15863.16 461
15864.35 470
15865.53 530
15866.72 527
15867.91 534
15869.10 471
15870.29 546
15871.48 525
15872.67 522
15873.86 499
15875.05 540
15876.24 521
15877.43 564
15878.62 523
15879.81 533
15881.00 575
15882.19 532
15883.38 497
15884.57 477
15885.76 530
15886.95 580
15888.14 526
15889.33 572
15890.52 572
15891.71 550
15892.90 578
15894.09 589
15895.28 646
15896.47 615
15897.66 577
15898.85 587
15900.04 645
15901.24 604
15902.43 541
15903.62 618
15904.81 614
15906.00 589
15907.19 606
15908.38 609
15909.57 579
15910.76 608
15911.95 586
15913.14 592
15914.34 557
15915.53 585
15916.72 584
15917.91 566
15919.10 589
15920.29 588
15921.48 600
15922.68 554
15923.87 601
15925.06 627
15926.25 668
15927.44 632
15928.63 637
15929.83 631
15931.02 575
15932.21 581
15933.40 575
15934.59 530
15935.78 562
15936.98 603
15938.17 604
15939.36 542
15940.55 540
15941.74 473
15942.94 514
15944.13 523
15945.32 522
15946.51 530
15947.71 472
15948.90 500
15950.09 483
15951.28 443
15952.48 427
15953.67 466
15954.86 538
15956.05 441
15957.25 417
15958.44 461
15959.63 453
15960.83 442
15962.02 446
15963.21 447
15964.41 453
15965.60 432
15966.79 429
15967.98 380
15969.18 373
15970.37 478
15971.56 445
15972.76 404
15973.95 466
15975.14 445
15976.34 392
15977.53 414
15978.73 334
15979.92 423
15981.11 401
15982.31 450
15983.50 418
15984.69 375
15985.89 391
15987.08 395
15988.28 388
15989.47 377
15990.66 389
15991.86 366
15993.05 377
15994.25 366
15995.44 382
15996.63 365
15997.83 380
15999.02 363
16000.22 362
16001.41 378
16002.61 388
16003.80 373
16005.00 327
16006.19 336
16007.38 365
16008.58 330
16009.77 357
16010.97 370
16012.16 418
16013.36 391
16014.55 362
16015.75 369
16016.94 356
16018.14 372
16019.33 361
16020.53 398
16021.72 391
16022.92 378
16024.11 417
16025.31 426
16026.51 356
16027.70 370
16028.90 356
16030.09 375
16031.29 372
16032.48 411
16033.68 365
16034.87 366
16036.07 366
16037.27 374
16038.46 384
16039.66 336
16040.85 330
16042.05 373
16043.24 402
16044.44 362
16045.64 359
16046.83 377
16048.03 371
16049.23 378
16050.42 381
16051.62 376
16052.81 362
16054.01 346
16055.21 406
16056.40 373
16057.60 346
16058.80 346
16059.99 378
16061.19 361
16062.39 336
16063.58 373
16064.78 323
16065.98 348
16067.17 349
16068.37 367
16069.57 382
16070.77 379
16071.96 387
16073.16 349
16074.36 340
16075.55 356
16076.75 364
16077.95 370
16079.15 328
16080.34 357
16081.54 375
16082.74 376
16083.94 345
16085.13 350
16086.33 355
16087.53 334
16088.73 336
16089.92 345
16091.12 367
16092.32 391
16093.52 333
16094.71 346
16095.91 333
16097.11 362
16098.31 362
16099.51 368
16100.71 324
16101.90 347
16103.10 336
16104.30 331
16105.50 375
16106.70 351
16107.89 364
16109.09 389
16110.29 374
16111.49 338
16112.69 375
16113.89 335
16115.09 333
16116.28 366
16117.48 320
16118.68 327
16119.88 352
16121.08 317
16122.28 336
16123.48 339
16124.68 346
16125.88 327
16127.08 350
16128.27 363
16129.47 336
16130.67 328
16131.87 338
16133.07 338
16134.27 361
16135.47 334
16136.67 339
16137.87 348
16139.07 363
16140.27 329
16141.47 363
16142.67 348
16143.87 324
16145.07 317
16146.27 317
16147.47 327
16148.67 346
16149.87 304
16151.07 329
16152.27 324
16153.47 333
16154.67 350
16155.87 379
16157.07 343
16158.27 336
16159.47 346
16160.67 327
16161.87 355
16163.07 356
16164.27 366
16165.47 298
16166.67 333
16167.87 386
16169.07 376
16170.27 358
16171.47 359
16172.68 365
16173.88 383
16175.08 341
16176.28 353
16177.48 359
16178.68 355
16179.88 368
16181.08 373
16182.28 361
16183.48 349
16184.69 382
16185.89 370
16187.09 378
16188.29 327
16189.49 363
16190.69 373
16191.89 332
16193.10 348
16194.30 375
16195.50 356
16196.70 382
16197.90 387
16199.10 338
16200.31 383
16201.51 430
16202.71 372
16203.91 429
16205.11 355
16206.32 395
16207.52 413
16208.72 367
16209.92 350
16211.13 338
16212.33 373
16213.53 391
16214.73 379
16215.93 367
16217.14 374
16218.34 375
16219.54 383
16220.74 386
16221.95 371
16223.15 333
16224.35 331
16225.56 373
16226.76 373
16227.96 402
16229.16 385
16230.37 390
16231.57 349
16232.77 363
16233.98 371
16235.18 389
16236.38 405
16237.59 385
16238.79 370
16239.99 408
16241.20 417
16242.40 398
16243.60 421
16244.81 371
16246.01 392
16247.21 412
16248.42 412
16249.62 380
16250.82 402
16252.03 394
16253.23 420
16254.44 398
16255.64 424
16256.84 394
16258.05 418
16259.25 435
16260.46 445
16261.66 415
16262.86 415
16264.07 432
16265.27 422
16266.48 449
16267.68 424
16268.89 442
16270.09 440
16271.29 476
16272.50 429
16273.70 438
16274.91 410
16276.11 436
16277.32 453
16278.52 467
16279.73 466
16280.93 481
16282.14 475
16283.34 455
16284.55 503
16285.75 467
16286.96 472
16288.16 472
16289.37 500
16290.57 482
16291.78 501
16292.98 485
16294.19 488
16295.39 493
16296.60 495
16297.80 475
16299.01 500
16300.22 482
16301.42 504
16302.63 442
16303.83 456
16305.04 470
16306.24 521
16307.45 518
16308.66 484
16309.86 459
16311.07 461
16312.27 460
16313.48 430
16314.69 439
16315.89 441
16317.10 478
16318.30 491
16319.51 473
16320.72 479
16321.92 474
16323.13 449
16324.34 461
16325.54 388
16326.75 394
16327.96 462
16329.16 454
16330.37 371
16331.58 386
16332.78 378
16333.99 415
16335.20 378
16336.40 395
16337.61 414
16338.82 401
16340.02 347
16341.23 385
16342.44 378
16343.65 375
16344.85 370
16346.06 364
16347.27 358
16348.47 371
16349.68 395
16350.89 369
16352.10 403
16353.30 362
16354.51 368
16355.72 382
16356.93 358
16358.13 380
16359.34 356
16360.55 423
16361.76 359
16362.97 365
16364.17 349
16365.38 355
16366.59 354
16367.80 331
16369.01 350
16370.21 348
16371.42 358
16372.63 299
16373.84 349
16375.05 300
16376.26 340
16377.46 357
16378.67 385
16379.88 346
16381.09 304
16382.30 341
16383.51 348
16384.72 332
16385.92 348
16387.13 342
16388.34 319
16389.55 363
16390.76 333
16391.97 313
16393.18 350
16394.39 349
16395.60 345
16396.80 337
16398.01 323
16399.22 326
16400.43 347
16401.64 312
16402.85 316
16404.06 325
16405.27 329
16406.48 346
16407.69 353
16408.90 332
16410.11 332
16411.32 349
16412.53 348
16413.74 348
16414.95 335
16416.16 347
16417.37 339
16418.58 340
16419.79 320
16421.00 291
16422.21 322
16423.42 336
16424.63 299
16425.84 372
16427.05 311
16428.26 341
16429.47 326
16430.68 364
16431.89 337
16433.10 320
16434.31 288
16435.52 338
16436.73 335
16437.94 342
16439.15 329
16440.36 298
16441.57 352
16442.79 358
16444.00 337
16445.21 312
16446.42 301
16447.63 314
16448.84 361
16450.05 346
16451.26 340
16452.47 328
16453.68 308
16454.90 338
16456.11 326
16457.32 320
16458.53 318
16459.74 315
16460.95 295
16462.16 306
16463.38 274
16464.59 310
16465.80 330
16467.01 339
16468.22 333
16469.43 316
16470.65 348
16471.86 339
16473.07 328
16474.28 302
16475.49 301
16476.71 308
16477.92 316
16479.13 325
16480.34 306
16481.56 320
16482.77 330
16483.98 285
16485.19 335
16486.40 269
16487.62 292
16488.83 281
16490.04 301
16491.25 333
16492.47 340
16493.68 286
16494.89 284
16496.11 295
16497.32 306
16498.53 288
16499.74 289
16500.96 322
16502.17 319
16503.38 286
16504.60 290
16505.81 328
16507.02 293
16508.24 308
16509.45 312
16510.66 317
16511.88 314
16513.09 290
16514.30 311
16515.52 349
16516.73 316
16517.94 293
16519.16 307
16520.37 293
16521.58 314
16522.80 270
16524.01 284
16525.23 295
16526.44 325
16527.65 341
16528.87 337
16530.08 313
16531.30 330
16532.51 323
16533.72 307
16534.94 277
16536.15 285
16537.37 321
16538.58 292
16539.80 340
16541.01 276
16542.23 283
16543.44 293
16544.65 335
16545.87 339
16547.08 308
16548.30 304
16549.51 290
16550.73 309
16551.94 328
16553.16 338
16554.37 303
16555.59 311
16556.80 302
16558.02 315
16559.23 330
16560.45 287
16561.66 313
16562.88 275
16564.09 278
16565.31 313
16566.52 313
16567.74 335
16568.96 344
16570.17 336
16571.39 306
16572.60 315
16573.82 360
16575.03 327
16576.25 350
16577.47 317
16578.68 353
16579.90 336
16581.11 347
16582.33 317
16583.54 357
16584.76 343
16585.98 288
16587.19 308
16588.41 300
16589.63 349
16590.84 340
16592.06 314
16593.27 346
16594.49 317
16595.71 338
16596.92 325
16598.14 310
16599.36 327
16600.57 327
16601.79 328
16603.01 295
16604.22 302
16605.44 299
16606.66 340
16607.87 270
16609.09 277
16610.31 290
16611.53 302
16612.74 352
16613.96 316
16615.18 295
16616.39 312
16617.61 310
16618.83 316
16620.05 315
16621.26 314
16622.48 309
16623.70 336
16624.92 295
16626.13 299
16627.35 273
16628.57 290
16629.79 303
16631.00 323
16632.22 305
16633.44 295
16634.66 246
16635.88 307
16637.09 317
16638.31 333
16639.53 335
16640.75 360
16641.97 322
16643.18 312
16644.40 335
16645.62 276
16646.84 322
16648.06 318
16649.28 310
16650.49 279
16651.71 298
16652.93 304
16654.15 291
16655.37 292
16656.59 266
16657.81 260
16659.03 273
16660.24 298
16661.46 318
16662.68 264
16663.90 312
16665.12 302
16666.34 312
16667.56 308
16668.78 275
16670.00 311
16671.22 315
16672.43 300
16673.65 278
16674.87 282
16676.09 300
16677.31 278
16678.53 277
16679.75 273
16680.97 269
16682.19 278
16683.41 285
16684.63 272
16685.85 260
16687.07 287
16688.29 295
16689.51 245
16690.73 292
16691.95 306
16693.17 283
16694.39 285
16695.61 303
16696.83 269
16698.05 271
16699.27 269
16700.49 269
16701.71 274
16702.93 284
16704.15 285
16705.37 249
16706.59 261
16707.81 281
16709.03 277
16710.25 250
16711.48 277
16712.70 292
16713.92 298
16715.14 311
16716.36 276
16717.58 285
16718.80 284
16720.02 294
16721.24 296
16722.46 275
16723.68 306
16724.91 287
16726.13 268
16727.35 310
16728.57 254
16729.79 296
16731.01 284
16732.23 280
16733.46 264
16734.68 301
16735.90 309
16737.12 305
16738.34 307
16739.56 283
16740.79 295
16742.01 258
16743.23 274
16744.45 279
16745.67 305
16746.90 310
16748.12 283
16749.34 283
16750.56 338
16751.78 276
16753.01 293
16754.23 304
16755.45 308
16756.67 274
16757.90 284
16759.12 287
16760.34 301
16761.56 300
16762.79 254
16764.01 260
16765.23 318
16766.45 304
16767.68 275
16768.90 260
16770.12 272
16771.34 310
16772.57 338
16773.79 304
16775.01 258
16776.24 304
16777.46 293
16778.68 290
16779.91 261
16781.13 313
16782.35 268
16783.58 287
16784.80 261
16786.02 289
16787.25 327
16788.47 271
16789.69 256
16790.92 279
16792.14 291
16793.36 291
16794.59 283
16795.81 304
16797.04 336
16798.26 329
16799.48 300
16800.71 283
16801.93 274
16803.16 287
16804.38 269
16805.60 284
16806.83 317
16808.05 303
16809.28 286
16810.50 273
16811.73 320
16812.95 328
16814.17 318
16815.40 273
16816.62 329
16817.85 329
16819.07 298
16820.30 310
16821.52 279
16822.75 317
16823.97 331
16825.20 328
16826.42 329
16827.65 341
16828.87 337
16830.10 314
16831.32 320
16832.55 292
16833.77 295
16835.00 303
16836.22 323
16837.45 304
16838.67 322
16839.90 303
16841.12 359
16842.35 333
16843.57 293
16844.80 320
16846.03 346
16847.25 348
16848.48 301
16849.70 327
16850.93 359
16852.15 336
16853.38 388
16854.61 364
16855.83 328
16857.06 359
16858.28 387
16859.51 398
16860.74 362
16861.96 371
16863.19 397
16864.42 404
16865.64 388
16866.87 369
16868.09 425
16869.32 431
16870.55 392
16871.77 416
16873.00 448
16874.23 461
16875.45 481
16876.68 422
16877.91 433
16879.13 437
16880.36 413
16881.59 419
16882.82 414
16884.04 467
16885.27 465
16886.50 438
16887.72 481
16888.95 415
16890.18 403
16891.41 396
16892.63 423
16893.86 443
16895.09 394
16896.32 415
16897.54 407
16898.77 384
16900.00 370
16901.23 373
16902.45 362
16903.68 420
16904.91 414
16906.14 374
16907.36 362
16908.59 310
16909.82 329
16911.05 330
16912.28 340
16913.50 327
16914.73 340
16915.96 302
16917.19 353
16918.42 347
16919.65 323
16920.87 310
16922.10 323
16923.33 328
16924.56 317
16925.79 329
16927.02 314
16928.24 328
16929.47 345
16930.70 343
16931.93 318
16933.16 300
16934.39 300
16935.62 311
16936.85 321
16938.08 307
16939.30 334
16940.53 312
16941.76 331
16942.99 322
16944.22 309
16945.45 304
16946.68 304
16947.91 266
16949.14 287
16950.37 291
16951.60 273
16952.83 314
16954.06 323
16955.29 322
16956.52 331
16957.74 286
16958.97 316
16960.20 323
16961.43 289
16962.66 301
16963.89 306
16965.12 282
16966.35 298
16967.58 287
16968.81 302
16970.04 292
16971.27 308
16972.50 307
16973.74 339
16974.97 285
16976.20 330
16977.43 310
16978.66 312
16979.89 313
16981.12 350
16982.35 343
16983.58 307
16984.81 337
16986.04 306
16987.27 306
16988.50 276
16989.73 315
16990.96 324
16992.19 331
16993.43 324
16994.66 314
16995.89 276
16997.12 328
16998.35 317
16999.58 281
17000.81 288
17002.04 301
17003.28 306
17004.51 302
17005.74 286
17006.97 324
17008.20 281
17009.43 260
17010.66 316
17011.90 320
17013.13 305
17014.36 340
17015.59 295
17016.82 323
17018.05 340
17019.29 290
17020.52 304
17021.75 326
17022.98 313
17024.21 307
17025.45 273
17026.68 315
17027.91 275
17029.14 292
17030.38 292
17031.61 299
17032.84 268
17034.07 283
17035.31 286
17036.54 310
17037.77 292
17039.00 280
17040.24 256
17041.47 252
17042.70 255
17043.93 296
17045.17 276
17046.40 269
17047.63 285
17048.87 275
17050.10 271
17051.33 285
17052.57 302
17053.80 263
17055.03 284
17056.27 295
17057.50 246
17058.73 270
17059.97 282
17061.20 284
17062.43 258
17063.67 274
17064.90 245
17066.13 252
17067.37 286
17068.60 271
17069.83 286
17071.07 272
17072.30 262
17073.54 258
17074.77 270
17076.00 277
17077.24 254
17078.47 225
17079.71 217
17080.94 239
17082.17 265
17083.41 272
17084.64 238
17085.88 280
17087.11 314
17088.35 275
17089.58 262
17090.81 273
17092.05 240
17093.28 227
17094.52 232
17095.75 238
17096.99 259
17098.22 280
17099.46 268
17100.69 260
17101.93 236
17103.16 280
17104.40 272
17105.63 271
17106.87 236
17108.10 267
17109.34 259
17110.57 254
17111.81 243
17113.04 228
17114.28 268
17115.51 299
17116.75 256
17117.99 282
17119.22 239
17120.46 260
17121.69 282
17122.93 238
17124.16 225
17125.40 231
17126.64 262
17127.87 261
17129.11 260
17130.34 252
17131.58 250
17132.82 273
17134.05 273
17135.29 289
17136.52 268
17137.76 269
17139.00 265
17140.23 281
17141.47 244
17142.71 276
17143.94 274
17145.18 282
17146.41 271
17147.65 253
17148.89 259
17150.12 302
17151.36 269
17152.60 271
17153.83 276
17155.07 262
17156.31 277
17157.55 257
17158.78 267
17160.02 258
17161.26 247
17162.49 253
17163.73 224
17164.97 244
17166.21 292
17167.44 280
17168.68 276
17169.92 235
17171.15 245
17172.39 244
17173.63 283
17174.87 251
17176.10 230
17177.34 308
17178.58 262
17179.82 225
17181.06 251
17182.29 252
17183.53 258
17184.77 234
17186.01 219
17187.25 225
17188.48 245
17189.72 211
17190.96 241
17192.20 246
17193.44 222
17194.67 256
17195.91 284
17197.15 246
17198.39 244
17199.63 271
17200.87 254
17202.10 231
17203.34 234
17204.58 267
17205.82 260
17207.06 220
17208.30 275
17209.54 234
17210.78 276
17212.01 259
17213.25 221
17214.49 240
17215.73 274
17216.97 228
17218.21 240
17219.45 255
17220.69 285
17221.93 252
17223.17 278
17224.41 254
17225.65 280
17226.89 253
17228.12 274
17229.36 262
17230.60 258
17231.84 290
17233.08 276
17234.32 239
17235.56 264
17236.80 253
17238.04 225
17239.28 249
17240.52 208
17241.76 224
17243.00 248
17244.24 255
17245.48 221
17246.72 208
17247.96 248
17249.20 231
17250.44 222
17251.68 244
17252.92 221
17254.16 217
17255.40 250
17256.64 255
17257.89 240
17259.13 224
17260.37 247
17261.61 242
17262.85 235
17264.09 249
17265.33 256
17266.57 265
17267.81 224
17269.05 220
17270.29 256
17271.53 220
17272.78 249
17274.02 241
17275.26 251
17276.50 231
17277.74 259
17278.98 305
17280.22 227
17281.46 235
17282.71 258
17283.95 257
17285.19 264
17286.43 225
17287.67 239
17288.91 211
17290.16 207
17291.40 260
17292.64 230
17293.88 240
17295.12 264
17296.36 246
17297.61 226
17298.85 216
17300.09 218
17301.33 220
17302.58 235
17303.82 207
17305.06 215
17306.30 254
17307.54 241
17308.79 241
17310.03 227
17311.27 229
17312.51 259
17313.76 234
17315.00 224
17316.24 227
17317.48 232
17318.73 230
17319.97 250
17321.21 216
17322.46 243
17323.70 274
17324.94 210
17326.18 215
17327.43 214
17328.67 200
17329.91 230
17331.16 251
17332.40 255
17333.64 230
17334.89 249
17336.13 246
17337.37 243
17338.62 244
17339.86 240
17341.10 225
17342.35 211
17343.59 231
17344.84 255
17346.08 238
17347.32 224
17348.57 262
17349.81 227
17351.05 249
17352.30 207
17353.54 214
17354.79 239
17356.03 224
17357.27 225
17358.52 228
17359.76 236
17361.01 265
17362.25 274
17363.50 197
17364.74 186
17365.98 197
17367.23 259
17368.47 264
17369.72 246
17370.96 213
17372.21 241
17373.45 262
17374.70 239
17375.94 217
17377.19 237
17378.43 240
17379.68 242
17380.92 253
17382.17 236
17383.41 220
17384.66 259
17385.90 258
17387.15 231
17388.39 218
17389.64 239
17390.88 251
17392.13 251
17393.37 233
17394.62 239
17395.86 256
17397.11 230
17398.36 257
17399.60 250
17400.85 239
17402.09 249
17403.34 245
17404.58 269
17405.83 234
17407.08 240
17408.32 221
17409.57 239
17410.81 218
17412.06 245
17413.31 225
17414.55 228
17415.80 249
17417.05 241
17418.29 240
17419.54 234
17420.78 241
17422.03 229
17423.28 242
17424.52 292
17425.77 282
17427.02 241
17428.26 235
17429.51 235
17430.76 250
17432.00 259
17433.25 230
17434.50 251
17435.75 303
17436.99 258
17438.24 245
17439.49 228
17440.73 232
17441.98 265
17443.23 256
17444.48 275
17445.72 268
17446.97 256
17448.22 272
17449.46 248
17450.71 255
17451.96 247
17453.21 261
17454.45 264
17455.70 266
17456.95 264
17458.20 244
17459.45 246
17460.69 254
17461.94 223
17463.19 218
17464.44 247
17465.69 234
17466.93 231
17468.18 206
17469.43 229
17470.68 245
17471.93 268
17473.17 243
17474.42 326
17475.67 285
17476.92 245
17478.17 252
17479.42 250
17480.67 218
17481.91 244
17483.16 293
17484.41 318
17485.66 276
17486.91 251
17488.16 274
17489.41 245
17490.66 249
17491.90 284
17493.15 299
17494.40 272
17495.65 270
17496.90 290
17498.15 293
17499.40 259
17500.65 262
17501.90 284
17503.15 283
17504.40 292
17505.65 283
17506.90 315
17508.14 323
17509.39 294
17510.64 266
17511.89 287
17513.14 280
17514.39 254
17515.64 274
17516.89 299
17518.14 291
17519.39 298
17520.64 318
17521.89 271
17523.14 317
17524.39 325
17525.64 306
17526.89 284
17528.14 281
17529.39 314
17530.64 300
17531.89 287
17533.14 299
17534.40 297
17535.65 285
17536.90 291
17538.15 304
17539.40 307
17540.65 300
17541.90 294
17543.15 276
17544.40 283
17545.65 303
17546.90 316
17548.15 307
17549.40 286
17550.66 291
17551.91 294
17553.16 302
17554.41 300
17555.66 277
17556.91 272
17558.16 296
17559.41 277
17560.67 290
17561.92 297
17563.17 267
17564.42 255
17565.67 275
17566.92 309
17568.18 282
17569.43 271
17570.68 260
17571.93 279
17573.18 272
17574.43 278
17575.69 300
17576.94 294
17578.19 326
17579.44 291
17580.69 319
17581.95 313
17583.20 289
17584.45 286
17585.70 272
17586.96 300
17588.21 257
17589.46 266
17590.71 280
17591.97 284
17593.22 272
17594.47 286
17595.72 290
17596.98 271
17598.23 271
17599.48 279
17600.73 269
17601.99 314
17603.24 274
17604.49 286
17605.75 303
17607.00 269
17608.25 263
17609.51 312
17610.76 289
17612.01 266
17613.27 276
17614.52 275
17615.77 274
17617.03 269
17618.28 258
17619.53 250
17620.79 239
17622.04 280
17623.29 295
17624.55 241
17625.80 257
17627.05 284
17628.31 280
17629.56 239
17630.82 265
17632.07 320
17633.32 279
17634.58 239
17635.83 217
17637.09 234
17638.34 278
17639.60 241
17640.85 243
17642.10 269
17643.36 255
17644.61 270
17645.87 255
17647.12 240
17648.38 238
17649.63 234
17650.89 262
17652.14 240
17653.39 257
17654.65 256
17655.90 233
17657.16 254
17658.41 289
17659.67 249
17660.92 237
17662.18 272
17663.43 232
17664.69 198
17665.94 245
17667.20 276
17668.45 253
17669.71 221
17670.97 225
17672.22 242
17673.48 258
17674.73 218
17675.99 220
17677.24 223
17678.50 246
17679.75 252
17681.01 238
17682.27 245
17683.52 223
17684.78 251
17686.03 248
17687.29 233
17688.55 206
17689.80 220
17691.06 219
17692.31 219
17693.57 200
17694.83 205
17696.08 232
17697.34 233
17698.59 215
17699.85 231
17701.11 238
17702.36 256
17703.62 256
17704.88 248
17706.13 234
17707.39 242
17708.65 216
17709.90 218
17711.16 241
17712.42 222
17713.67 261
17714.93 218
17716.19 200
17717.44 221
17718.70 226
17719.96 214
17721.22 241
17722.47 252
17723.73 225
17724.99 250
17726.25 249
17727.50 240
17728.76 191
17730.02 242
17731.27 231
17732.53 234
17733.79 214
17735.05 248
17736.31 241
17737.56 242
17738.82 223
17740.08 212
17741.34 267
17742.59 231
17743.85 232
17745.11 227
17746.37 218
17747.63 238
17748.88 234
17750.14 249
17751.40 199
17752.66 230
17753.92 221
17755.18 263
17756.43 246
17757.69 221
17758.95 234
17760.21 257
17761.47 229
17762.73 268
17763.99 207
17765.24 228
17766.50 219
17767.76 249
17769.02 220
17770.28 203
17771.54 189
17772.80 217
17774.06 222
17775.32 212
17776.57 202
17777.83 189
17779.09 232
17780.35 194
17781.61 205
17782.87 213
17784.13 263
17785.39 237
17786.65 232
17787.91 224
17789.17 240
17790.43 203
17791.69 223
17792.95 214
17794.21 248
17795.47 243
17796.73 229
17797.99 197
17799.25 216
17800.51 233
17801.77 233
17803.03 212
17804.29 207
17805.55 222
17806.81 249
17808.07 241
17809.33 213
17810.59 211
17811.85 196
17813.11 207
17814.37 211
17815.63 239
17816.89 251
17818.15 235
17819.41 215
17820.67 220
17821.93 282
17823.19 216
17824.45 211
17825.71 233
17826.98 221
17828.24 188
17829.50 223
17830.76 228
17832.02 216
17833.28 196
17834.54 194
17835.80 232
17837.06 214
17838.33 238
17839.59 233
17840.85 230
17842.11 199
17843.37 222
17844.63 205
17845.89 209
17847.16 219
17848.42 238
17849.68 191
17850.94 232
17852.20 212
17853.46 231
17854.73 238
17855.99 218
17857.25 207
17858.51 221
17859.77 221
17861.04 198
17862.30 259
17863.56 240
17864.82 227
17866.09 196
17867.35 209
17868.61 236
17869.87 267
17871.14 186
17872.40 212
17873.66 204
17874.92 227
17876.19 236
17877.45 248
17878.71 204
17879.97 209
17881.24 240
17882.50 245
17883.76 252
17885.03 226
17886.29 222
17887.55 230
17888.81 199
17890.08 209
17891.34 212
17892.60 220
17893.87 228
17895.13 215
17896.39 206
17897.66 221
17898.92 200
17900.18 233
17901.45 204
17902.71 208
17903.97 214
17905.24 272
17906.50 244
17907.77 249
17909.03 233
17910.29 206
17911.56 185
17912.82 218
17914.09 206
17915.35 188
17916.61 261
17917.88 221
17919.14 233
17920.41 237
17921.67 233
17922.93 216
17924.20 264
17925.46 233
17926.73 219
17927.99 225
17929.26 213
17930.52 211
17931.79 194
17933.05 222
17934.32 226
17935.58 232
17936.84 214
17938.11 198
17939.37 232
17940.64 226
17941.90 201
17943.17 222
17944.43 196
17945.70 228
17946.96 232
17948.23 195
17949.50 212
17950.76 186
17952.03 212
17953.29 202
17954.56 210
17955.82 225
17957.09 205
17958.35 209
17959.62 243
17960.88 228
17962.15 203
17963.42 171
17964.68 223
17965.95 198
17967.21 239
17968.48 240
17969.74 226
17971.01 203
17972.28 233
17973.54 209
17974.81 206
17976.08 212
17977.34 199
17978.61 221
17979.87 176
17981.14 217
17982.41 222
17983.67 206
17984.94 190
17986.21 252
17987.47 229
17988.74 233
17990.01 254
17991.27 208
17992.54 232
17993.81 221
17995.07 197
17996.34 215
17997.61 210
17998.87 244
18000.14 220
18001.41 198
18002.68 216
18003.94 199
18005.21 199
18006.48 199
18007.74 204
18009.01 223
18010.28 202
18011.55 194
18012.81 217
18014.08 212
18015.35 220
18016.62 237
18017.88 214
18019.15 237
18020.42 214
18021.69 218
18022.96 217
18024.22 206
18025.49 242
18026.76 218
18028.03 206
18029.29 240
18030.56 188
18031.83 200
18033.10 209
18034.37 228
18035.64 240
18036.90 224
18038.17 209
18039.44 191
18040.71 213
18041.98 227
18043.25 202
18044.51 242
18045.78 234
18047.05 210
18048.32 215
18049.59 208
18050.86 229
18052.13 223
18053.40 216
18054.67 243
18055.93 201
18057.20 218
18058.47 223
18059.74 198
18061.01 188
18062.28 195
18063.55 189
18064.82 239
18066.09 193
18067.36 205
18068.63 211
18069.90 216
18071.17 185
18072.44 255
18073.70 238
18074.97 221
18076.24 199
18077.51 191
18078.78 210
18080.05 214
18081.32 233
18082.59 216
18083.86 236
18085.13 210
18086.40 206
18087.67 195
18088.94 230
18090.21 218
18091.48 216
18092.75 227
18094.02 216
18095.29 244
18096.57 225
18097.84 217
18099.11 221
18100.38 209
18101.65 213
18102.92 267
18104.19 251
18105.46 247
18106.73 217
18108.00 229
18109.27 227
18110.54 219
18111.81 215
18113.08 211
18114.36 195
18115.63 221
18116.90 230
18118.17 227
18119.44 242
18120.71 211
18121.98 222
18123.25 232
18124.53 258
18125.80 250
18127.07 258
18128.34 257
18129.61 236
18130.88 199
18132.16 195
18133.43 237
18134.70 212
18135.97 240
18137.24 261
18138.51 219
18139.79 186
18141.06 199
18142.33 201
18143.60 223
18144.87 259
18146.15 241
18147.42 221
18148.69 222
18149.96 223
18151.24 230
18152.51 198
18153.78 205
18155.05 209
18156.33 242
18157.60 210
18158.87 220
18160.14 210
18161.42 236
18162.69 246
18163.96 213
18165.23 210
18166.51 206
18167.78 190
18169.05 234
18170.33 221
18171.60 190
18172.87 197
18174.15 214
18175.42 219
18176.69 234
18177.97 252
18179.24 203
18180.51 238
18181.79 232
18183.06 213
18184.33 234
18185.61 232
18186.88 219
18188.15 236
18189.43 225
18190.70 196
18191.97 201
18193.25 201
18194.52 216
18195.80 200
18197.07 215
18198.34 215
18199.62 207
18200.89 180
18202.17 182
18203.44 196
18204.71 217
18205.99 229
18207.26 222
18208.54 196
18209.81 224
18211.09 219
18212.36 242
18213.64 222
18214.91 190
18216.18 189
18217.46 206
18218.73 210
18220.01 208
18221.28 227
18222.56 243
18223.83 201
18225.11 227
18226.38 207
18227.66 202
18228.93 220
18230.21 223
18231.48 205
18232.76 197
18234.03 203
18235.31 206
18236.58 211
18237.86 220
18239.14 194
18240.41 199
18241.69 214
18242.96 237
18244.24 249
18245.51 254
18246.79 229
18248.06 237
18249.34 195
18250.62 169
18251.89 187
18253.17 216
18254.44 211
18255.72 206
18257.00 258
18258.27 253
18259.55 252
18260.82 208
18262.10 219
18263.38 232
18264.65 220
18265.93 234
18267.21 228
18268.48 210
18269.76 235
18271.04 204
18272.31 225
18273.59 239
18274.87 196
18276.14 191
18277.42 210
18278.70 214
18279.97 213
18281.25 208
18282.53 211
18283.80 211
18285.08 203
18286.36 216
18287.63 220
18288.91 227
18290.19 228
18291.47 199
18292.74 213
18294.02 211
18295.30 211
18296.58 200
18297.85 207
18299.13 207
18300.41 226
18301.69 202
18302.96 211
18304.24 199
18305.52 194
18306.80 192
18308.07 202
18309.35 231
18310.63 229
18311.91 212
18313.19 209
18314.46 220
18315.74 209
18317.02 155
18318.30 184
18319.58 234
18320.86 184
18322.13 204
18323.41 198
18324.69 216
18325.97 193
18327.25 238
18328.53 210
18329.80 205
18331.08 225
18332.36 202
18333.64 211
18334.92 181
18336.20 204
18337.48 225
18338.76 237
18340.04 190
18341.31 182
18342.59 200
18343.87 208
18345.15 219
18346.43 195
18347.71 186
18348.99 207
18350.27 207
18351.55 202
18352.83 229
18354.11 235
18355.39 212
18356.67 181
18357.95 215
18359.22 226
18360.50 234
18361.78 220
18363.06 187
18364.34 176
18365.62 174
18366.90 195
18368.18 221
18369.46 191
18370.74 187
18372.02 208
18373.30 217
18374.58 204
18375.86 261
18377.14 216
18378.42 220
18379.71 269
18380.99 233
18382.27 200
18383.55 207
18384.83 247
18386.11 211
18387.39 187
18388.67 201
18389.95 255
18391.23 221
18392.51 201
18393.79 211
18395.07 231
18396.35 206
18397.63 212
18398.92 183
18400.20 202
18401.48 210
18402.76 220
18404.04 216
18405.32 196
18406.60 195
18407.88 215
18409.17 216
18410.45 213
18411.73 248
18413.01 241
18414.29 245
18415.57 238
18416.85 195
18418.14 206
18419.42 250
18420.70 212
18421.98 196
18423.26 191
18424.55 223
18425.83 275
18427.11 228
18428.39 211
18429.67 201
18430.96 213
18432.24 211
18433.52 227
18434.80 200
18436.08 199
18437.37 210
18438.65 237
18439.93 231
18441.21 181
18442.50 208
18443.78 218
18445.06 205
18446.34 199
18447.63 226
18448.91 219
18450.19 213
18451.48 215
18452.76 203
18454.04 216
18455.32 242
18456.61 260
18457.89 219
18459.17 195
18460.46 207
18461.74 201
18463.02 193
18464.31 203
18465.59 205
18466.87 219
18468.16 215
18469.44 223
18470.72 227
18472.01 233
18473.29 227
18474.57 220
18475.86 235
18477.14 187
18478.43 209
18479.71 179
18480.99 212
18482.28 212
18483.56 235
18484.85 190
18486.13 221
18487.41 206
18488.70 235
18489.98 204
18491.27 202
18492.55 201
18493.83 221
18495.12 213
18496.40 209
18497.69 196
18498.97 186
18500.26 208
18501.54 216
18502.83 233
18504.11 205
18505.40 226
18506.68 235
18507.97 202
18509.25 205
18510.54 225
18511.82 232
18513.11 222
18514.39 195
18515.68 209
18516.96 233
18518.25 192
18519.53 199
18520.82 209
18522.10 230
18523.39 211
18524.67 207
18525.96 236
18527.24 188
18528.53 164
18529.81 220
18531.10 206
18532.39 232
18533.67 215
18534.96 208
18536.24 197
18537.53 212
18538.81 213
18540.10 186
18541.39 202
18542.67 186
18543.96 166
18545.24 173
18546.53 213
18547.82 208
18549.10 251
18550.39 200
18551.68 234
18552.96 235
18554.25 220
18555.53 232
18556.82 201
18558.11 252
18559.39 233
18560.68 214
18561.97 234
18563.25 209
18564.54 197
18565.83 237
18567.12 215
18568.40 187
18569.69 220
18570.98 206
18572.26 176
18573.55 185
18574.84 196
18576.12 207
18577.41 237
18578.70 227
18579.99 189
18581.27 219
18582.56 195
18583.85 206
18585.14 254
18586.42 195
18587.71 263
18589.00 204
18590.29 229
18591.57 218
18592.86 231
18594.15 252
18595.44 220
18596.73 225
18598.01 206
18599.30 199
18600.59 251
18601.88 219
18603.17 222
18604.45 241
18605.74 230
18607.03 236
18608.32 234
18609.61 232
18610.90 212
18612.18 235
18613.47 226
18614.76 245
18616.05 263
18617.34 254
18618.63 219
18619.92 240
18621.20 236
18622.49 194
18623.78 226
18625.07 188
18626.36 220
18627.65 228
18628.94 262
18630.23 193
18631.52 215
18632.81 227
18634.09 200
18635.38 215
18636.67 209
18637.96 223
18639.25 201
18640.54 211
18641.83 213
18643.12 228
18644.41 202
18645.70 196
18646.99 203
18648.28 229
18649.57 228
18650.86 213
18652.15 248
18653.44 210
18654.73 198
18656.02 197
18657.31 224
18658.60 216
18659.89 210
18661.18 202
18662.47 202
18663.76 197
18665.05 205
18666.34 194
18667.63 226
18668.92 212
18670.21 245
18671.50 181
18672.79 195
18674.08 214
18675.37 185
18676.66 202
18677.95 232
18679.24 222
18680.54 211
18681.83 224
18683.12 209
18684.41 240
18685.70 183
18686.99 205
18688.28 212
18689.57 213
18690.86 192
18692.15 186
18693.45 220
18694.74 245
18696.03 213
18697.32 169
18698.61 199
18699.90 217
18701.19 217
18702.49 212
18703.78 225
18705.07 206
18706.36 197
18707.65 176
18708.94 176
18710.24 216
18711.53 238
18712.82 203
18714.11 203
18715.40 207
18716.70 218
18717.99 213
18719.28 205
18720.57 238
18721.86 183
18723.16 205
18724.45 215
18725.74 214
18727.03 189
18728.33 188
18729.62 216
18730.91 201
18732.20 171
18733.50 207
18734.79 200
18736.08 186
18737.37 213
18738.67 196
18739.96 212
18741.25 184
18742.55 181
18743.84 203
18745.13 188
18746.43 206
18747.72 197
18749.01 216
18750.31 225
18751.60 226
18752.89 242
18754.19 195
18755.48 181
18756.77 205
18758.07 206
18759.36 204
18760.65 203
18761.95 192
18763.24 200
18764.53 177
18765.83 179
18767.12 168
18768.42 172
18769.71 197
18771.00 174
18772.30 216
18773.59 206
18774.88 203
18776.18 175
18777.47 208
18778.77 198
18780.06 187
18781.36 213
18782.65 184
18783.94 169
18785.24 185
18786.53 173
18787.83 195
18789.12 214
18790.42 194
18791.71 177
18793.01 172
18794.30 171
18795.60 164
18796.89 190
18798.19 218
18799.48 181
18800.78 234
18802.07 224
18803.37 208
18804.66 191
18805.96 190
18807.25 193
18808.55 214
18809.84 197
18811.14 193
18812.43 168
18813.73 148
18815.02 191
18816.32 177
18817.61 227
18818.91 195
18820.21 209
18821.50 188
18822.80 201
18824.09 190
18825.39 205
18826.68 199
18827.98 194
18829.28 192
18830.57 169
18831.87 175
18833.16 190
18834.46 218
18835.76 190
18837.05 187
18838.35 196
18839.65 159
18840.94 175
18842.24 212
18843.53 186
18844.83 183
18846.13 191
18847.42 199
18848.72 162
18850.02 203
18851.31 193
18852.61 184
18853.91 203
18855.20 180
18856.50 198
18857.80 209
18859.10 184
18860.39 185
18861.69 213
18862.99 200
18864.28 192
18865.58 177
18866.88 185
18868.18 172
18869.47 194
18870.77 194
18872.07 177
18873.37 176
18874.66 171
18875.96 184
18877.26 157
18878.56 169
18879.85 181
18881.15 198
18882.45 171
18883.75 176
18885.04 193
18886.34 211
18887.64 212
18888.94 180
18890.24 175
18891.53 168
18892.83 192
18894.13 216
18895.43 193
18896.73 194
18898.03 203
18899.32 190
18900.62 185
18901.92 173
18903.22 189
18904.52 190
18905.82 198
18907.12 221
18908.41 203
18909.71 200
18911.01 199
18912.31 190
18913.61 198
18914.91 201
18916.21 214
18917.51 208
18918.80 237
18920.10 203
18921.40 184
18922.70 223
18924.00 184
18925.30 176
18926.60 177
18927.90 188
18929.20 220
18930.50 195
18931.80 187
18933.10 203
18934.40 208
18935.70 187
18937.00 208
18938.30 204
18939.60 192
18940.90 180
18942.20 165
18943.50 143
18944.79 167
18946.09 173
18947.39 193
18948.70 190
18950.00 168
18951.30 192
18952.60 175
18953.90 196
18955.20 206
18956.50 200
18957.80 183
18959.10 183
18960.40 226
18961.70 199
18963.00 218
18964.30 206
18965.60 207
18966.90 159
18968.20 169
18969.50 206
18970.80 216
18972.10 173
18973.40 171
18974.71 182
18976.01 193
18977.31 196
18978.61 203
18979.91 166
18981.21 164
18982.51 176
18983.81 180
18985.12 184
18986.42 166
18987.72 200
18989.02 161
18990.32 192
18991.62 189
18992.92 188
18994.23 225
18995.53 204
18996.83 193
18998.13 203
18999.43 214
19000.73 220
19002.04 189
19003.34 173
19004.64 172
19005.94 197
19007.24 194
19008.55 172
19009.85 215
19011.15 206
19012.45 189
19013.76 209
19015.06 189
19016.36 199
19017.66 212
19018.96 185
19020.27 212
19021.57 190
19022.87 175
19024.18 167
19025.48 209
19026.78 236
19028.08 203
19029.39 221
19030.69 202
19031.99 212
19033.30 182
19034.60 179
19035.90 198
19037.20 193
19038.51 193
19039.81 196
19041.11 161
19042.42 178
19043.72 197
19045.02 192
19046.33 185
19047.63 161
19048.93 166
19050.24 192
19051.54 172
19052.85 167
19054.15 178
19055.45 194
19056.76 199
19058.06 186
19059.36 199
19060.67 189
19061.97 198
19063.28 207
19064.58 180
19065.88 178
19067.19 202
19068.49 196
19069.80 181
19071.10 174
19072.41 182
19073.71 166
19075.01 163
19076.32 197
19077.62 159
19078.93 180
19080.23 163
19081.54 192
19082.84 189
19084.15 175
19085.45 203
19086.76 180
19088.06 209
19089.37 197
19090.67 202
19091.98 201
19093.28 186
19094.59 188
19095.89 188
19097.20 200
19098.50 198
19099.81 169
19101.11 193
19102.42 164
19103.72 182
19105.03 176
19106.33 198
19107.64 216
19108.94 188
19110.25 172
19111.56 186
19112.86 199
19114.17 170
19115.47 173
19116.78 176
19118.08 182
19119.39 153
19120.70 196
19122.00 179
19123.31 200
19124.61 230
19125.92 224
19127.23 204
19128.53 173
19129.84 179
19131.15 222
19132.45 234
19133.76 168
19135.06 226
19136.37 190
19137.68 188
19138.98 191
19140.29 202
19141.60 189
19142.90 200
19144.21 226
19145.52 214
19146.82 170
19148.13 176
19149.44 190
19150.75 185
19152.05 203
19153.36 201
19154.67 189
19155.97 209
19157.28 208
19158.59 181
19159.90 193
19161.20 222
19162.51 186
19163.82 185
19165.13 187
19166.43 202
19167.74 200
19169.05 168
19170.36 213
19171.66 198
19172.97 177
19174.28 190
19175.59 200
19176.89 203
19178.20 183
19179.51 210
19180.82 181
19182.13 207
19183.44 178
19184.74 169
19186.05 196
19187.36 242
19188.67 184
19189.98 177
19191.28 224
19192.59 211
19193.90 196
19195.21 165
19196.52 191
19197.83 169
19199.14 203
19200.44 163
19201.75 176
19203.06 173
19204.37 178
19205.68 194
19206.99 180
19208.30 193
19209.61 184
19210.92 181
19212.22 180
19213.53 198
19214.84 158
19216.15 177
19217.46 150
19218.77 181
19220.08 194
19221.39 188
19222.70 185
19224.01 189
19225.32 174
19226.63 174
19227.94 198
19229.25 206
19230.56 199
19231.87 190
19233.18 185
19234.49 205
19235.80 188
19237.11 166
19238.42 187
19239.73 187
19241.04 183
19242.35 185
19243.66 189
19244.97 232
19246.28 192
19247.59 172
19248.90 200
19250.21 210
19251.52 145
19252.83 155
19254.14 176
19255.45 181
19256.76 183
19258.07 201
19259.38 165
19260.69 162
19262.00 217
19263.31 215
19264.63 178
19265.94 176
19267.25 169
19268.56 191
19269.87 191
19271.18 195
19272.49 206
19273.80 201
19275.11 186
19276.43 177
19277.74 160
19279.05 166
19280.36 197
19281.67 194
19282.98 189
19284.29 173
19285.61 194
19286.92 193
19288.23 184
19289.54 183
19290.85 149
19292.16 183
19293.48 198
19294.79 210
19296.10 188
19297.41 182
19298.72 184
19300.04 195
19301.35 202
19302.66 218
19303.97 202
19305.29 182
19306.60 171
19307.91 204
19309.22 168
19310.53 166
19311.85 185
19313.16 207
19314.47 201
19315.78 187
19317.10 200
19318.41 209
19319.72 192
19321.04 209
19322.35 191
19323.66 169
19324.97 177
19326.29 168
19327.60 170
19328.91 165
19330.23 161
19331.54 182
19332.85 215
19334.17 170
19335.48 176
19336.79 182
19338.11 186
19339.42 213
19340.73 183
19342.05 208
19343.36 170
19344.67 190
19345.99 163
19347.30 243
19348.62 232
19349.93 199
19351.24 204
19352.56 216
19353.87 210
19355.18 185
19356.50 195
19357.81 199
19359.13 170
19360.44 180
19361.76 181
19363.07 175
19364.38 200
19365.70 189
19367.01 212
19368.33 192
19369.64 174
19370.96 248
19372.27 226
19373.58 205
19374.90 184
19376.21 209
19377.53 199
19378.84 205
19380.16 218
19381.47 220
19382.79 173
19384.10 175
19385.42 213
19386.73 241
19388.05 233
19389.36 209
19390.68 179
19391.99 188
19393.31 199
19394.62 202
19395.94 178
19397.26 187
19398.57 175
19399.89 191
19401.20 227
19402.52 178
19403.83 199
19405.15 200
19406.46 212
19407.78 172
19409.10 193
19410.41 199
19411.73 183
19413.04 188
19414.36 212
19415.68 193
19416.99 187
19418.31 209
19419.62 167
19420.94 184
19422.26 165
19423.57 194
19424.89 184
19426.21 209
19427.52 181
19428.84 182
19430.15 188
19431.47 172
19432.79 175
19434.10 208
19435.42 203
19436.74 194
19438.06 177
19439.37 162
19440.69 211
19442.01 197
19443.32 196
19444.64 180
19445.96 193
19447.27 197
19448.59 247
19449.91 218
19451.23 202
19452.54 167
19453.86 196
19455.18 179
19456.49 197
19457.81 210
19459.13 182
19460.45 196
19461.76 180
19463.08 186
19464.40 157
19465.72 180
19467.04 187
19468.35 187
19469.67 196
19470.99 193
19472.31 188
19473.63 192
19474.94 179
19476.26 175
19477.58 172
19478.90 197
19480.22 206
19481.53 193
19482.85 174
19484.17 206
19485.49 197
19486.81 178
19488.13 184
19489.44 188
19490.76 174
19492.08 168
19493.40 197
19494.72 174
19496.04 166
19497.36 177
19498.68 192
19499.99 169
19501.31 180
19502.63 200
19503.95 191
19505.27 185
19506.59 169
19507.91 206
19509.23 215
19510.55 196
19511.87 173
19513.19 186
19514.51 184
19515.82 174
19517.14 178
19518.46 203
19519.78 203
19521.10 198
19522.42 179
19523.74 212
19525.06 200
19526.38 201
19527.70 186
19529.02 193
19530.34 186
19531.66 160
19532.98 195
19534.30 160
19535.62 162
19536.94 174
19538.26 187
19539.58 182
19540.90 186
19542.22 210
19543.54 196
19544.86 180
19546.18 167
19547.50 185
19548.83 176
19550.15 182
19551.47 185
19552.79 226
19554.11 202
19555.43 189
19556.75 188
19558.07 197
19559.39 214
19560.71 213
19562.03 161
19563.35 196
19564.68 182
19566.00 190
19567.32 204
19568.64 193
19569.96 192
19571.28 190
19572.60 209
19573.92 195
19575.25 180
19576.57 175
19577.89 178
19579.21 167
19580.53 195
19581.85 210
19583.17 194
19584.50 193
19585.82 160
19587.14 184
19588.46 178
19589.78 203
19591.11 169
19592.43 187
19593.75 192
19595.07 209
19596.39 195
19597.72 178
19599.04 229
19600.36 217
19601.68 172
19603.01 181
19604.33 186
19605.65 229
19606.97 203
19608.30 187
19609.62 199
19610.94 206
19612.26 185
19613.59 148
19614.91 242
19616.23 200
19617.56 209
19618.88 202
19620.20 183
19621.52 163
19622.85 203
19624.17 215
19625.49 200
19626.82 191
19628.14 205
19629.46 209
19630.79 198
19632.11 220
19633.43 197
19634.76 209
19636.08 208
19637.40 198
19638.73 200
19640.05 177
19641.37 192
19642.70 195
19644.02 209
19645.35 217
19646.67 166
19647.99 189
19649.32 190
19650.64 205
19651.97 200
19653.29 205
19654.61 204
19655.94 191
19657.26 210
19658.59 179
19659.91 205
19661.23 219
19662.56 218
19663.88 197
19665.21 155
19666.53 182
19667.86 181
19669.18 202
19670.51 188
19671.83 232
19673.16 222
19674.48 223
19675.81 206
19677.13 204
19678.46 199
19679.78 207
19681.11 206
19682.43 188
19683.76 198
19685.08 179
19686.41 173
19687.73 190
19689.06 206
19690.38 167
19691.71 225
19693.03 203
19694.36 204
19695.68 193
19697.01 177
19698.33 190
19699.66 198
19700.99 219
19702.31 199
19703.64 206
19704.96 197
19706.29 217
19707.62 234
19708.94 217
19710.27 179
19711.59 181
19712.92 204
19714.25 214
19715.57 187
19716.90 176
19718.22 192
19719.55 208
19720.88 162
19722.20 169
19723.53 177
19724.86 170
19726.18 170
19727.51 201
19728.84 202
19730.16 195
19731.49 170
19732.82 195
19734.14 205
19735.47 177
19736.80 201
19738.12 205
19739.45 232
19740.78 198
19742.10 191
19743.43 170
19744.76 229
19746.09 196
19747.41 208
19748.74 216
19750.07 196
19751.40 202
19752.72 199
19754.05 225
19755.38 200
19756.71 173
19758.03 190
19759.36 181
19760.69 190
19762.02 201
19763.34 172
19764.67 191
19766.00 202
19767.33 161
19768.66 201
19769.98 206
19771.31 191
19772.64 188
19773.97 205
19775.30 178
19776.62 198
19777.95 205
19779.28 213
19780.61 186
19781.94 222
19783.27 192
19784.59 187
19785.92 158
19787.25 184
19788.58 197
19789.91 160
19791.24 211
19792.57 208
19793.90 198
19795.22 210
19796.55 209
19797.88 179
19799.21 215
19800.54 200
19801.87 204
19803.20 232
19804.53 198
19805.86 206
19807.19 209
19808.52 192
19809.84 221
19811.17 197
19812.50 208
19813.83 195
19815.16 190
19816.49 192
19817.82 202
19819.15 212
19820.48 206
19821.81 185
19823.14 179
19824.47 165
19825.80 188
19827.13 167
19828.46 171
19829.79 189
19831.12 178
19832.45 195
19833.78 183
19835.11 212
19836.44 179
19837.77 211
19839.10 202
19840.43 206
19841.76 171
19843.09 187
19844.42 173
19845.75 190
19847.09 189
19848.42 184
19849.75 178
19851.08 214
19852.41 190
19853.74 201
19855.07 198
19856.40 187
19857.73 206
19859.06 201
19860.39 194
19861.72 199
19863.06 183
19864.39 197
19865.72 181
19867.05 177
19868.38 166
19869.71 161
19871.04 192
19872.38 214
19873.71 206
19875.04 183
19876.37 179
19877.70 187
19879.03 212
19880.36 220
19881.70 223
19883.03 200
19884.36 198
19885.69 195
19887.02 175
19888.36 165
19889.69 188
19891.02 233
19892.35 161
19893.68 189
19895.02 189
19896.35 187
19897.68 198
19899.01 210
19900.35 172
19901.68 194
19903.01 200
19904.34 185
19905.68 190
19907.01 167
19908.34 168
19909.67 162
19911.01 216
19912.34 179
19913.67 160
19915.01 177
19916.34 189
19917.67 191
19919.00 173
19920.34 193
19921.67 176
19923.00 180
19924.34 181
19925.67 192
19927.00 170
19928.34 207
19929.67 204
19931.00 185
19932.34 195
19933.67 173
19935.00 189
19936.34 214
19937.67 190
19939.01 200
19940.34 165
19941.67 179
19943.01 196
19944.34 183
19945.67 171
19947.01 186
19948.34 179
19949.68 213
19951.01 214
19952.34 198
19953.68 205
19955.01 206
19956.35 190
19957.68 201
19959.02 201
19960.35 184
19961.68 190
19963.02 162
19964.35 195
19965.69 207
19967.02 228
19968.36 205
19969.69 205
19971.03 210
19972.36 224
19973.70 182
19975.03 201
19976.37 212
19977.70 188
19979.04 204
19980.37 219
19981.71 202
19983.04 220
19984.38 202
19985.71 190
19987.05 186
19988.38 154
19989.72 187
19991.05 207
19992.39 224
19993.73 193
19995.06 198
19996.40 203
19997.73 221
19999.07 212
20000.40 194
20001.74 210
20003.08 216
20004.41 200
20005.75 235
20007.08 199
20008.42 172
20009.76 200
20011.09 192
20012.43 208
20013.76 215
20015.10 185
20016.44 187
20017.77 158
20019.11 188
20020.45 225
20021.78 198
20023.12 190
20024.45 192
20025.79 194
20027.13 180
20028.46 189
20029.80 192
20031.14 183
20032.48 184
20033.81 184
20035.15 208
20036.49 186
20037.82 181
20039.16 182
20040.50 196
20041.83 175
20043.17 196
20044.51 184
20045.85 192
20047.18 188
20048.52 211
20049.86 210
20051.20 173
20052.53 187
20053.87 196
20055.21 178
20056.55 220
20057.88 185
20059.22 198
20060.56 192
20061.90 200
20063.23 200
20064.57 187
20065.91 184
20067.25 197
20068.59 169
20069.92 192
20071.26 208
20072.60 162
20073.94 186
20075.28 194
20076.62 178
20077.95 177
20079.29 213
20080.63 186
20081.97 189
20083.31 218
20084.65 219
20085.98 190
20087.32 174
20088.66 183
20090.00 202
20091.34 202
20092.68 218
20094.02 186
20095.36 228
20096.70 202
20098.03 192
20099.37 201
20100.71 178
20102.05 174
20103.39 188
20104.73 187
20106.07 177
20107.41 170
20108.75 152
20110.09 190
20111.43 176
20112.77 193
20114.11 233
20115.45 191
20116.79 217
20118.13 212
20119.46 194
20120.80 215
20122.14 165
20123.48 158
20124.82 214
20126.16 205
20127.50 207
20128.84 193
20130.18 182
20131.52 200
20132.86 197
20134.20 189
20135.55 202
