# Supplementary material for: MALDI-TOF MS typing enables the classification of brewing yeasts of the genus Saccharomyces to major beer styles
Source: PLoS One. 2017 Aug 9;12(8):e0181694. doi: 10.1371/journal.pone.0181694 (PMC5549903; doi:10.1371/journal.pone.0181694)
Supplement: S2 File — The directory includes 90 raw files and was zipped to “.zip”; the folder has three strains with 30 spectra per strain; S1 Text explains the raw files with an example and Table 1 represents the yeast strains used within the experiment. (ZIP) [file pone.0181694.s005.zip › 4-6/30254-165-OG-Koe-Ale-YPG-18h-E-E_2015-10-08__0_E5_1.dat]

2000.04 4645
2000.46 4747
2000.88 4590
2001.30 4607
2001.72 4681
2002.14 4622
2002.57 4588
2002.99 4501
2003.41 4424
2003.83 4656
2004.25 4700
2004.67 4656
2005.10 4581
2005.52 4669
2005.94 4578
2006.36 4355
2006.78 4423
2007.21 4762
2007.63 4836
2008.05 5097
2008.47 4875
2008.89 5259
2009.32 5471
2009.74 5206
2010.16 5174
2010.58 5520
2011.01 5347
2011.43 5306
2011.85 5379
2012.27 5132
2012.70 5177
2013.12 5164
2013.54 5018
2013.96 4898
2014.39 4660
2014.81 4622
2015.23 4626
2015.66 4640
2016.08 4492
2016.50 4551
2016.93 4582
2017.35 4517
2017.77 4669
2018.19 4824
2018.62 4809
2019.04 5093
2019.46 4801
2019.89 4971
2020.31 4983
2020.73 5003
2021.16 4793
2021.58 4878
2022.01 5024
2022.43 5339
2022.85 5157
2023.28 4890
2023.70 4854
2024.12 4723
2024.55 4963
2024.97 4511
2025.40 4653
2025.82 4667
2026.24 4671
2026.67 4310
2027.09 4430
2027.52 4556
2027.94 4518
2028.37 4760
2028.79 4612
2029.21 4609
2029.64 4575
2030.06 4640
2030.49 4520
2030.91 4459
2031.34 4870
2031.76 5035
2032.19 4848
2032.61 5295
2033.04 5080
2033.46 5421
2033.88 5767
2034.31 5572
2034.73 5547
2035.16 5581
2035.58 5671
2036.01 5597
2036.43 5543
2036.86 5234
2037.29 5668
2037.71 5298
2038.14 5129
2038.56 4911
2038.99 4957
2039.41 4959
2039.84 5089
2040.26 4923
2040.69 4949
2041.11 4825
2041.54 4829
2041.97 4901
2042.39 4810
2042.82 4716
2043.24 4631
2043.67 4577
2044.09 4735
2044.52 4716
2044.95 4593
2045.37 4561
2045.80 4622
2046.22 4487
2046.65 4559
2047.08 4464
2047.50 4444
2047.93 4420
2048.36 4609
2048.78 4518
2049.21 4598
2049.64 4788
2050.06 4830
2050.49 4684
2050.92 5121
2051.34 5199
2051.77 5058
2052.20 5021
2052.62 5047
2053.05 4917
2053.48 4880
2053.90 5062
2054.33 4805
2054.76 4548
2055.18 4524
2055.61 4481
2056.04 4842
2056.47 4889
2056.89 4516
2057.32 4108
2057.75 4326
2058.17 4322
2058.60 4371
2059.03 4418
2059.46 4354
2059.88 4525
2060.31 4421
2060.74 4429
2061.17 4356
2061.60 4532
2062.02 4456
2062.45 4673
2062.88 4859
2063.31 4928
2063.74 4730
2064.16 4659
2064.59 5177
2065.02 5345
2065.45 5079
2065.88 5155
2066.30 5392
2066.73 5355
2067.16 5538
2067.59 5573
2068.02 5494
2068.45 4986
2068.87 4960
2069.30 4920
2069.73 4996
2070.16 4834
2070.59 4946
2071.02 4927
2071.45 4632
2071.87 4853
2072.30 4650
2072.73 4639
2073.16 4677
2073.59 4640
2074.02 4624
2074.45 4740
2074.88 4902
2075.31 4902
2075.74 4773
2076.17 4737
2076.59 4740
2077.02 4762
2077.45 4805
2077.88 4688
2078.31 4639
2078.74 4609
2079.17 4765
2079.60 5010
2080.03 4856
2080.46 4884
2080.89 5259
2081.32 5107
2081.75 5307
2082.18 5509
2082.61 5466
2083.04 5140
2083.47 5219
2083.90 5273
2084.33 5023
2084.76 5056
2085.19 4832
2085.62 4993
2086.05 4704
2086.48 4789
2086.91 4716
2087.34 4407
2087.77 4262
2088.20 4589
2088.63 4706
2089.06 4818
2089.49 4860
2089.93 4817
2090.36 4913
2090.79 4630
2091.22 4413
2091.65 4504
2092.08 4563
2092.51 4879
2092.94 4692
2093.37 4584
2093.80 4911
2094.23 4683
2094.67 4492
2095.10 4581
2095.53 4741
2095.96 4543
2096.39 4592
2096.82 4315
2097.25 4389
2097.68 4543
2098.12 4440
2098.55 4700
2098.98 4468
2099.41 4348
2099.84 4652
2100.27 4416
2100.71 4436
2101.14 4247
2101.57 4275
2102.00 4298
2102.43 4438
2102.87 4422
2103.30 4459
2103.73 4610
2104.16 4814
2104.59 4662
2105.03 4663
2105.46 4570
2105.89 4614
2106.32 4737
2106.76 4812
2107.19 4563
2107.62 5017
2108.05 4745
2108.49 4776
2108.92 4852
2109.35 4797
2109.78 5051
2110.22 4735
2110.65 4628
2111.08 4706
2111.52 4722
2111.95 4506
2112.38 4665
2112.81 4760
2113.25 4521
2113.68 4343
2114.11 4375
2114.55 4255
2114.98 4066
2115.41 4286
2115.85 4328
2116.28 4164
2116.71 4332
2117.15 4551
2117.58 4129
2118.01 4323
2118.45 4542
2118.88 4505
2119.32 4330
2119.75 4516
2120.18 4532
2120.62 4172
2121.05 4327
2121.48 4472
2121.92 4453
2122.35 4749
2122.79 4921
2123.22 4869
2123.65 4619
2124.09 4618
2124.52 4462
2124.96 4675
2125.39 4698
2125.83 4483
2126.26 4360
2126.70 4716
2127.13 4678
2127.56 4446
2128.00 4300
2128.43 4437
2128.87 4364
2129.30 4414
2129.74 4498
2130.17 4373
2130.61 4411
2131.04 4499
2131.48 4874
2131.91 4904
2132.35 4708
2132.78 4762
2133.22 4551
2133.65 4521
2134.09 4641
2134.52 4574
2134.96 4567
2135.39 5017
2135.83 5000
2136.26 5052
2136.70 5132
2137.14 5397
2137.57 5532
2138.01 5317
2138.44 5058
2138.88 5010
2139.31 5184
2139.75 5183
2140.19 5018
2140.62 4881
2141.06 4784
2141.49 4658
2141.93 4824
2142.37 4579
2142.80 4437
2143.24 4402
2143.67 4365
2144.11 4502
2144.55 4225
2144.98 4257
2145.42 4447
2145.86 4520
2146.29 4416
2146.73 4444
2147.16 4427
2147.60 4517
2148.04 4389
2148.47 4538
2148.91 4704
2149.35 4708
2149.79 4765
2150.22 4989
2150.66 4943
2151.10 5074
2151.53 4925
2151.97 5227
2152.41 5241
2152.84 5044
2153.28 5215
2153.72 5024
2154.16 4782
2154.59 4650
2155.03 4638
2155.47 4289
2155.91 4597
2156.34 4465
2156.78 4507
2157.22 4510
2157.66 4425
2158.09 4581
2158.53 4481
2158.97 4632
2159.41 4717
2159.84 4507
2160.28 4698
2160.72 4830
2161.16 4830
2161.60 4610
2162.03 4713
2162.47 4849
2162.91 4984
2163.35 4651
2163.79 4587
2164.22 4694
2164.66 4927
2165.10 4701
2165.54 4634
2165.98 4830
2166.42 4584
2166.86 4888
2167.29 4785
2167.73 4562
2168.17 4583
2168.61 4670
2169.05 4483
2169.49 4477
2169.93 4621
2170.37 4667
2170.80 4693
2171.24 4826
2171.68 4779
2172.12 5042
2172.56 4659
2173.00 4631
2173.44 4635
2173.88 4546
2174.32 4370
2174.76 4646
2175.20 4834
2175.64 4674
2176.08 4772
2176.51 4896
2176.95 4752
2177.39 4657
2177.83 4900
2178.27 5058
2178.71 5028
2179.15 4875
2179.59 5060
2180.03 5068
2180.47 5148
2180.91 5026
2181.35 5179
2181.79 4930
2182.23 4767
2182.67 4584
2183.11 4516
2183.55 4645
2183.99 4539
2184.43 4465
2184.87 4397
2185.31 4521
2185.76 4555
2186.20 4541
2186.64 4444
2187.08 4383
2187.52 4260
2187.96 4552
2188.40 4701
2188.84 4543
2189.28 4682
2189.72 5018
2190.16 4631
2190.60 4864
2191.04 4962
2191.49 4948
2191.93 4807
2192.37 5004
2192.81 4653
2193.25 4523
2193.69 4549
2194.13 4515
2194.57 4507
2195.02 4708
2195.46 4698
2195.90 4526
2196.34 4534
2196.78 4811
2197.22 4866
2197.66 4875
2198.11 4796
2198.55 4632
2198.99 4878
2199.43 4769
2199.87 4626
2200.32 4676
2200.76 4557
2201.20 4711
2201.64 4522
2202.08 4350
2202.53 4374
2202.97 4400
2203.41 4393
2203.85 4334
2204.29 4338
2204.74 4615
2205.18 4957
2205.62 4760
2206.06 4811
2206.51 4823
2206.95 4995
2207.39 4981
2207.83 4832
2208.28 5121
2208.72 5198
2209.16 5016
2209.61 5099
2210.05 5256
2210.49 5345
2210.93 5233
2211.38 4897
2211.82 4652
2212.26 4606
2212.71 4583
2213.15 4592
2213.59 4683
2214.04 4770
2214.48 4624
2214.92 4367
2215.37 4697
2215.81 4757
2216.25 4650
2216.70 4500
2217.14 4475
2217.59 4431
2218.03 4315
2218.47 4429
2218.92 4632
2219.36 4646
2219.80 4865
2220.25 4348
2220.69 4418
2221.14 4710
2221.58 4792
2222.02 4633
2222.47 4558
2222.91 4744
2223.36 4578
2223.80 4695
2224.25 4831
2224.69 4558
2225.13 4832
2225.58 4918
2226.02 4745
2226.47 4903
2226.91 5125
2227.36 5223
2227.80 5472
2228.25 5306
2228.69 5438
2229.14 5661
2229.58 5191
2230.03 5310
2230.47 5216
2230.92 5340
2231.36 5712
2231.81 5541
2232.25 5540
2232.70 5332
2233.14 5316
2233.59 5201
2234.03 5305
2234.48 5311
2234.92 5626
2235.37 5814
2235.81 5506
2236.26 4963
2236.70 4950
2237.15 5126
2237.60 4977
2238.04 5128
2238.49 5018
2238.93 4827
2239.38 4748
2239.83 4775
2240.27 4425
2240.72 4481
2241.16 4328
2241.61 4290
2242.06 4347
2242.50 4369
2242.95 4480
2243.39 4501
2243.84 4370
2244.29 4235
2244.73 4236
2245.18 4220
2245.63 4500
2246.07 4353
2246.52 4360
2246.97 4108
2247.41 4151
2247.86 4308
2248.31 4345
2248.75 4352
2249.20 4423
2249.65 4443
2250.09 4273
2250.54 4485
2250.99 4198
2251.43 4398
2251.88 4623
2252.33 4492
2252.78 4375
2253.22 4302
2253.67 4186
2254.12 4645
2254.56 4596
2255.01 4485
2255.46 4418
2255.91 4511
2256.35 4610
2256.80 4466
2257.25 4532
2257.70 4478
2258.14 4372
2258.59 4338
2259.04 4425
2259.49 4510
2259.94 4207
2260.38 4240
2260.83 4322
2261.28 4322
2261.73 4490
2262.18 4445
2262.62 4553
2263.07 4358
2263.52 4528
2263.97 4685
2264.42 4987
2264.87 4941
2265.31 4513
2265.76 4706
2266.21 4781
2266.66 4806
2267.11 4774
2267.56 4465
2268.01 4407
2268.45 4475
2268.90 4577
2269.35 4670
2269.80 4956
2270.25 5051
2270.70 5109
2271.15 5234
2271.60 5356
2272.05 5529
2272.49 5525
2272.94 5247
2273.39 5348
2273.84 5339
2274.29 5156
2274.74 5305
2275.19 5017
2275.64 4602
2276.09 4752
2276.54 4891
2276.99 4704
2277.44 4532
2277.89 4404
2278.34 4567
2278.79 4466
2279.24 4644
2279.69 4645
2280.14 4483
2280.59 4537
2281.04 4575
2281.49 4693
2281.94 4569
2282.39 4362
2282.84 4299
2283.29 4212
2283.74 4289
2284.19 4543
2284.64 4451
2285.09 4657
2285.54 4788
2285.99 4570
2286.44 4482
2286.89 4374
2287.34 4517
2287.79 4580
2288.24 4991
2288.69 5115
2289.14 5368
2289.59 5670
2290.05 5949
2290.50 6273
2290.95 6493
2291.40 7164
2291.85 7637
2292.30 7586
2292.75 7551
2293.20 7849
2293.65 7709
2294.11 7537
2294.56 7124
2295.01 7052
2295.46 6902
2295.91 6376
2296.36 6118
2296.81 5609
2297.27 5307
2297.72 5011
2298.17 4914
2298.62 5143
2299.07 4969
2299.52 4880
2299.98 4918
2300.43 4354
2300.88 4682
2301.33 4662
2301.78 4788
2302.24 4792
2302.69 4465
2303.14 4639
2303.59 4568
2304.04 4444
2304.50 4572
2304.95 4481
2305.40 4296
2305.85 4490
2306.31 4619
2306.76 4447
2307.21 4546
2307.66 4732
2308.12 5006
2308.57 4946
2309.02 4933
2309.48 5269
2309.93 5348
2310.38 5421
2310.83 5991
2311.29 6000
2311.74 5586
2312.19 6009
2312.65 5999
2313.10 5600
2313.55 5498
2314.01 5507
2314.46 5606
2314.91 5354
2315.37 5037
2315.82 4859
2316.27 4860
2316.73 4811
2317.18 4759
2317.63 4604
2318.09 4706
2318.54 4814
2318.99 4848
2319.45 4693
2319.90 4858
2320.36 4841
2320.81 5043
2321.26 5096
2321.72 5121
2322.17 4849
2322.63 4736
2323.08 5024
2323.53 4979
2323.99 4673
2324.44 4571
2324.90 4548
2325.35 4644
2325.80 4627
2326.26 4595
2326.71 4509
2327.17 4823
2327.62 4896
2328.08 5054
2328.53 5104
2328.99 5219
2329.44 5294
2329.90 5372
2330.35 5332
2330.81 5221
2331.26 5517
2331.72 5225
2332.17 5310
2332.63 5145
2333.08 5089
2333.54 5236
2333.99 4990
2334.45 5085
2334.90 4744
2335.36 4861
2335.81 4732
2336.27 4690
2336.72 4414
2337.18 4628
2337.63 4673
2338.09 4554
2338.55 4389
2339.00 4395
2339.46 4575
2339.91 4602
2340.37 4577
2340.82 4642
2341.28 4594
2341.74 4500
2342.19 4166
2342.65 4211
2343.10 4255
2343.56 4267
2344.02 4187
2344.47 4250
2344.93 4396
2345.39 4504
2345.84 4534
2346.30 4446
2346.75 4525
2347.21 4655
2347.67 4677
2348.12 4579
2348.58 4827
2349.04 5127
2349.49 4922
2349.95 4629
2350.41 4790
2350.86 4977
2351.32 4881
2351.78 4819
2352.23 4713
2352.69 4693
2353.15 4625
2353.61 4880
2354.06 4635
2354.52 4587
2354.98 4856
2355.43 4844
2355.89 4704
2356.35 4507
2356.81 4605
2357.26 4859
2357.72 4829
2358.18 4763
2358.64 4613
2359.09 4513
2359.55 4466
2360.01 4617
2360.47 4415
2360.93 4477
2361.38 4693
2361.84 4593
2362.30 4472
2362.76 4638
2363.22 4938
2363.67 4756
2364.13 4765
2364.59 4616
2365.05 4921
2365.51 4840
2365.96 4767
2366.42 5066
2366.88 4901
2367.34 5163
2367.80 5086
2368.26 4902
2368.72 4958
2369.17 5156
2369.63 4796
2370.09 5005
2370.55 4725
2371.01 4651
2371.47 4740
2371.93 4639
2372.39 4709
2372.84 4839
2373.30 4538
2373.76 4572
2374.22 4826
2374.68 4984
2375.14 4958
2375.60 5021
2376.06 5048
2376.52 5192
2376.98 5217
2377.44 5099
2377.90 4916
2378.36 4893
2378.81 4710
2379.27 4856
2379.73 4884
2380.19 4524
2380.65 4794
2381.11 4621
2381.57 4395
2382.03 4557
2382.49 4580
2382.95 4592
2383.41 4423
2383.87 4383
2384.33 4514
2384.79 4453
2385.25 4482
2385.71 4281
2386.17 4502
2386.63 4480
2387.09 4499
2387.55 4454
2388.01 4586
2388.48 4721
2388.94 4617
2389.40 4743
2389.86 4948
2390.32 4790
2390.78 4914
2391.24 4907
2391.70 4858
2392.16 4873
2392.62 5113
2393.08 5065
2393.54 4909
2394.00 4695
2394.47 4891
2394.93 4732
2395.39 4670
2395.85 4764
2396.31 4550
2396.77 4627
2397.23 4536
2397.69 4452
2398.16 4602
2398.62 4471
2399.08 4437
2399.54 4472
2400.00 4139
2400.46 4344
2400.92 4387
2401.39 4507
2401.85 4220
2402.31 4299
2402.77 4140
2403.23 4392
2403.70 4328
2404.16 4408
2404.62 4267
2405.08 4127
2405.54 4384
2406.01 4478
2406.47 4636
2406.93 4509
2407.39 4790
2407.86 4588
2408.32 4440
2408.78 4604
2409.24 4509
2409.71 4513
2410.17 4562
2410.63 4441
2411.09 4298
2411.56 4512
2412.02 4382
2412.48 4348
2412.94 4168
2413.41 4256
2413.87 4541
2414.33 4259
2414.80 4424
2415.26 4615
2415.72 4452
2416.19 4763
2416.65 4717
2417.11 4550
2417.57 4699
2418.04 4772
2418.50 4801
2418.96 4624
2419.43 4593
2419.89 4663
2420.36 4648
2420.82 4724
2421.28 4986
2421.75 4637
2422.21 4641
2422.67 4693
2423.14 4680
2423.60 4496
2424.07 4534
2424.53 4364
2424.99 4454
2425.46 4549
2425.92 4309
2426.39 4317
2426.85 4333
2427.31 4217
2427.78 4285
2428.24 4240
2428.71 4358
2429.17 4216
2429.64 4621
2430.10 4405
2430.56 3957
2431.03 3998
2431.49 4029
2431.96 4388
2432.42 4410
2432.89 4123
2433.35 3907
2433.82 4048
2434.28 4126
2434.75 4267
2435.21 4162
2435.68 4149
2436.14 4292
2436.61 4369
2437.07 4343
2437.54 4553
2438.00 4351
2438.47 4422
2438.93 4326
2439.40 4439
2439.86 4565
2440.33 4802
2440.80 4926
2441.26 4854
2441.73 4728
2442.19 5046
2442.66 4729
2443.12 4732
2443.59 4962
2444.06 5285
2444.52 4984
2444.99 4808
2445.45 4741
2445.92 4932
2446.38 4540
2446.85 4751
2447.32 4580
2447.78 4808
2448.25 4672
2448.72 4380
2449.18 4321
2449.65 4216
2450.11 4244
2450.58 4112
2451.05 4131
2451.51 4377
2451.98 4205
2452.45 4372
2452.91 4303
2453.38 4268
2453.85 4359
2454.31 4299
2454.78 4599
2455.25 4453
2455.71 4321
2456.18 4413
2456.65 4445
2457.12 4394
2457.58 4459
2458.05 4271
2458.52 4307
2458.98 4401
2459.45 4506
2459.92 4441
2460.39 4345
2460.85 4424
2461.32 4341
2461.79 4431
2462.26 4302
2462.72 4129
2463.19 4543
2463.66 4314
2464.13 4249
2464.59 4510
2465.06 4648
2465.53 4277
2466.00 4054
2466.47 4220
2466.93 4191
2467.40 4256
2467.87 4598
2468.34 4498
2468.81 4195
2469.27 4223
2469.74 4282
2470.21 4361
2470.68 4379
2471.15 4409
2471.62 4111
2472.09 4424
2472.55 4406
2473.02 3946
2473.49 3965
2473.96 4237
2474.43 4267
2474.90 4046
2475.37 4200
2475.83 4224
2476.30 4097
2476.77 4218
2477.24 4394
2477.71 4452
2478.18 4375
2478.65 4295
2479.12 4484
2479.59 4268
2480.06 4502
2480.53 4294
2480.99 4320
2481.46 4332
2481.93 4328
2482.40 4349
2482.87 4476
2483.34 4310
2483.81 4279
2484.28 3997
2484.75 3844
2485.22 4071
2485.69 4094
2486.16 4252
2486.63 4233
2487.10 4185
2487.57 4157
2488.04 4295
2488.51 4198
2488.98 4373
2489.45 4431
2489.92 4705
2490.39 4427
2490.86 4149
2491.33 4345
2491.80 4497
2492.27 4490
2492.74 4562
2493.21 4797
2493.68 4479
2494.15 4475
2494.62 4697
2495.10 4585
2495.57 4918
2496.04 4790
2496.51 4789
2496.98 4907
2497.45 5042
2497.92 4881
2498.39 4893
2498.86 4833
2499.33 4715
2499.80 4552
2500.28 4240
2500.75 4384
2501.22 4144
2501.69 4026
2502.16 4320
2502.63 4323
2503.10 4101
2503.57 4460
2504.05 4137
2504.52 4118
2504.99 4102
2505.46 4011
2505.93 4148
2506.40 4289
2506.88 4120
2507.35 3920
2507.82 4303
2508.29 4321
2508.76 4215
2509.24 4106
2509.71 4158
2510.18 3970
2510.65 4381
2511.12 4344
2511.60 4348
2512.07 4401
2512.54 4522
2513.01 4473
2513.49 4559
2513.96 4554
2514.43 4699
2514.90 4657
2515.38 4447
2515.85 4688
2516.32 4838
2516.79 4696
2517.27 4817
2517.74 4684
2518.21 4526
2518.68 4481
2519.16 4681
2519.63 4563
2520.10 4521
2520.58 4695
2521.05 4673
2521.52 4532
2522.00 4374
2522.47 4575
2522.94 4734
2523.42 4328
2523.89 4363
2524.36 4249
2524.84 4275
2525.31 4318
2525.78 4268
2526.26 4470
2526.73 4466
2527.20 4566
2527.68 4469
2528.15 4594
2528.63 4615
2529.10 4746
2529.57 4719
2530.05 4671
2530.52 4687
2531.00 4692
2531.47 4768
2531.94 4553
2532.42 4392
2532.89 4447
2533.37 4603
2533.84 4604
2534.32 4431
2534.79 4242
2535.26 4375
2535.74 4247
2536.21 4374
2536.69 4576
2537.16 4558
2537.64 4301
2538.11 4236
2538.59 4145
2539.06 4441
2539.54 4549
2540.01 4409
2540.49 4268
2540.96 4224
2541.44 4464
2541.91 4434
2542.39 4303
2542.86 4277
2543.34 4427
2543.81 4620
2544.29 4666
2544.76 4395
2545.24 4210
2545.71 4382
2546.19 4573
2546.66 4250
2547.14 4344
2547.61 4401
2548.09 4459
2548.57 4292
2549.04 4235
2549.52 4400
2549.99 4354
2550.47 4576
2550.95 4843
2551.42 4932
2551.90 4754
2552.37 4936
2552.85 4676
2553.33 4841
2553.80 4705
2554.28 4534
2554.75 4616
2555.23 4751
2555.71 4884
2556.18 4675
2556.66 4590
2557.14 4468
2557.61 4527
2558.09 4666
2558.57 4764
2559.04 4759
2559.52 4641
2560.00 4332
2560.47 4397
2560.95 4493
2561.43 4242
2561.90 4216
2562.38 4395
2562.86 4257
2563.33 4190
2563.81 4391
2564.29 4243
2564.77 4336
2565.24 4319
2565.72 4235
2566.20 4186
2566.68 4036
2567.15 4070
2567.63 4010
2568.11 3934
2568.59 4297
2569.06 4075
2569.54 3951
2570.02 4068
2570.50 4076
2570.97 4144
2571.45 4178
2571.93 4127
2572.41 4069
2572.89 3971
2573.36 4021
2573.84 4101
2574.32 4206
2574.80 3989
2575.28 4016
2575.75 4215
2576.23 4084
2576.71 4109
2577.19 4023
2577.67 4194
2578.15 4242
2578.62 3831
2579.10 3890
2579.58 3911
2580.06 4025
2580.54 4065
2581.02 4178
2581.50 4069
2581.97 4223
2582.45 4124
2582.93 4108
2583.41 4095
2583.89 4212
2584.37 4249
2584.85 4345
2585.33 4133
2585.81 4134
2586.29 4079
2586.77 4009
2587.24 4197
2587.72 4199
2588.20 4136
2588.68 4257
2589.16 4301
2589.64 4151
2590.12 4195
2590.60 4164
2591.08 4338
2591.56 4450
2592.04 4298
2592.52 4404
2593.00 4179
2593.48 4444
2593.96 4482
2594.44 4468
2594.92 4504
2595.40 4340
2595.88 4081
2596.36 4280
2596.84 4546
2597.32 4363
2597.80 4015
2598.28 3952
2598.76 4086
2599.24 4020
2599.72 3724
2600.20 3902
2600.68 3927
2601.16 4152
2601.64 4299
2602.12 4029
2602.61 3895
2603.09 4011
2603.57 4047
2604.05 3977
2604.53 4203
2605.01 4285
2605.49 3885
2605.97 3932
2606.45 4081
2606.93 4310
2607.42 4146
2607.90 4068
2608.38 4139
2608.86 3885
2609.34 3968
2609.82 4057
2610.30 4092
2610.78 4076
2611.27 4161
2611.75 4216
2612.23 4233
2612.71 4145
2613.19 4097
2613.67 4010
2614.16 4087
2614.64 4112
2615.12 4218
2615.60 4162
2616.08 4199
2616.57 4253
2617.05 3922
2617.53 4124
2618.01 4493
2618.49 4640
2618.98 4354
2619.46 4227
2619.94 4262
2620.42 4630
2620.91 4268
2621.39 4264
2621.87 4159
2622.35 4226
2622.84 4261
2623.32 4021
2623.80 3976
2624.28 4143
2624.77 4042
2625.25 4115
2625.73 4164
2626.21 4376
2626.70 4495
2627.18 4144
2627.66 4183
2628.15 4210
2628.63 4248
2629.11 4292
2629.60 4402
2630.08 4530
2630.56 4659
2631.05 4774
2631.53 4483
2632.01 4591
2632.50 4915
2632.98 5251
2633.46 4927
2633.95 4719
2634.43 4826
2634.91 4650
2635.40 4442
2635.88 4631
2636.37 4555
2636.85 4291
2637.33 4345
2637.82 4237
2638.30 4204
2638.79 4261
2639.27 4121
2639.75 4012
2640.24 4040
2640.72 4170
2641.21 3943
2641.69 4392
2642.18 4204
2642.66 4051
2643.14 4045
2643.63 4323
2644.11 4316
2644.60 4321
2645.08 4216
2645.57 4020
2646.05 3905
2646.54 4291
2647.02 4236
2647.51 4232
2647.99 4266
2648.48 4673
2648.96 4321
2649.45 4415
2649.93 4348
2650.42 4470
2650.90 4314
2651.39 4333
2651.87 4650
2652.36 4241
2652.84 4143
2653.33 4195
2653.81 4219
2654.30 4552
2654.78 4506
2655.27 4379
2655.76 4319
2656.24 4441
2656.73 4499
2657.21 4486
2657.70 4570
2658.18 4240
2658.67 4323
2659.16 4453
2659.64 4461
2660.13 4317
2660.61 4280
2661.10 4264
2661.59 4169
2662.07 4093
2662.56 3955
2663.05 4291
2663.53 4264
2664.02 4411
2664.50 4400
2664.99 4058
2665.48 4203
2665.96 4148
2666.45 4242
2666.94 4364
2667.42 4230
2667.91 4194
2668.40 4402
2668.88 4159
2669.37 4197
2669.86 4289
2670.34 3994
2670.83 4200
2671.32 4434
2671.81 4472
2672.29 4277
2672.78 4583
2673.27 4665
2673.75 4746
2674.24 4905
2674.73 5295
2675.22 5303
2675.70 5363
2676.19 5540
2676.68 5772
2677.17 5728
2677.65 5757
2678.14 5533
2678.63 5325
2679.12 5224
2679.61 4947
2680.09 4571
2680.58 4739
2681.07 4598
2681.56 4387
2682.04 4284
2682.53 4401
2683.02 4187
2683.51 4196
2684.00 4203
2684.49 3835
2684.97 4059
2685.46 4110
2685.95 4216
2686.44 4255
2686.93 4042
2687.42 3984
2687.90 4000
2688.39 4097
2688.88 4054
2689.37 4056
2689.86 3967
2690.35 4096
2690.84 4261
2691.33 4460
2691.81 4169
2692.30 4275
2692.79 3995
2693.28 3807
2693.77 3994
2694.26 4150
2694.75 4142
2695.24 3926
2695.73 4032
2696.22 4052
2696.71 3980
2697.20 3957
2697.68 3795
2698.17 3912
2698.66 3984
2699.15 4112
2699.64 4228
2700.13 4040
2700.62 3921
2701.11 4196
2701.60 4121
2702.09 4166
2702.58 4241
2703.07 4394
2703.56 4439
2704.05 4512
2704.54 4436
2705.03 4480
2705.52 4308
2706.01 4574
2706.50 4426
2706.99 4244
2707.48 4272
2707.97 4090
2708.46 4175
2708.95 4142
2709.44 4285
2709.93 4280
2710.43 3962
2710.92 3790
2711.41 4198
2711.90 3973
2712.39 4011
2712.88 4357
2713.37 4373
2713.86 4305
2714.35 4054
2714.84 4173
2715.33 4324
2715.82 4231
2716.32 4338
2716.81 4231
2717.30 4005
2717.79 3955
2718.28 3976
2718.77 3858
2719.26 3947
2719.76 3948
2720.25 3930
2720.74 3893
2721.23 3725
2721.72 3789
2722.21 4284
2722.70 4382
2723.20 4135
2723.69 4252
2724.18 4367
2724.67 4099
2725.16 4009
2725.66 4185
2726.15 4163
2726.64 4120
2727.13 4158
2727.62 4136
2728.12 4229
2728.61 4040
2729.10 4013
2729.59 4079
2730.09 4220
2730.58 4219
2731.07 4049
2731.56 4357
2732.06 4345
2732.55 4469
2733.04 4463
2733.53 4619
2734.03 4670
2734.52 4700
2735.01 4585
2735.50 4567
2736.00 4600
2736.49 4493
2736.98 4378
2737.48 4261
2737.97 4101
2738.46 4210
2738.96 4230
2739.45 4133
2739.94 4355
2740.44 4017
2740.93 4085
2741.42 4192
2741.92 3832
2742.41 3984
2742.90 4136
2743.40 4077
2743.89 3862
2744.38 3853
2744.88 3727
2745.37 3863
2745.86 4028
2746.36 4015
2746.85 4126
2747.35 4030
2747.84 4014
2748.33 3837
2748.83 4013
2749.32 4105
2749.82 3923
2750.31 3947
2750.81 3828
2751.30 3798
2751.79 3830
2752.29 3946
2752.78 4190
2753.28 4114
2753.77 4170
2754.27 4206
2754.76 4069
2755.26 4207
2755.75 4115
2756.24 4290
2756.74 4334
2757.23 4460
2757.73 4357
2758.22 4014
2758.72 4058
2759.21 4137
2759.71 4170
2760.20 4185
2760.70 4372
2761.19 4223
2761.69 4225
2762.19 4202
2762.68 4445
2763.18 4204
2763.67 4289
2764.17 4376
2764.66 4350
2765.16 4444
2765.65 4157
2766.15 4167
2766.64 4152
2767.14 4483
2767.64 4159
2768.13 4197
2768.63 4080
2769.12 4099
2769.62 4205
2770.12 4187
2770.61 4131
2771.11 4253
2771.60 4152
2772.10 4256
2772.60 4162
2773.09 4399
2773.59 4492
2774.08 4726
2774.58 5182
2775.08 5257
2775.57 5366
2776.07 5613
2776.57 5976
2777.06 6033
2777.56 6248
2778.06 6501
2778.55 6684
2779.05 6304
2779.55 5976
2780.04 6073
2780.54 5715
2781.04 5677
2781.54 5394
2782.03 5131
2782.53 4820
2783.03 4632
2783.52 4616
2784.02 4598
2784.52 4419
2785.02 4469
2785.51 4310
2786.01 4017
2786.51 4052
2787.01 4198
2787.50 4282
2788.00 3998
2788.50 4154
2789.00 4052
2789.49 3857
2789.99 3936
2790.49 3979
2790.99 3865
2791.48 4016
2791.98 3931
2792.48 3962
2792.98 4044
2793.48 4100
2793.97 4108
2794.47 4190
2794.97 4155
2795.47 4190
2795.97 4053
2796.47 4085
2796.96 4065
2797.46 4166
2797.96 4309
2798.46 4289
2798.96 4194
2799.46 4429
2799.96 4146
2800.45 3982
2800.95 4008
2801.45 4170
2801.95 4112
2802.45 4005
2802.95 3853
2803.45 4072
2803.95 4067
2804.45 4105
2804.94 3975
2805.44 3930
2805.94 4063
2806.44 3989
2806.94 4195
2807.44 4281
2807.94 4329
2808.44 4327
2808.94 4539
2809.44 4519
2809.94 4541
2810.44 4616
2810.94 4505
2811.44 4670
2811.94 4665
2812.44 4955
2812.94 4648
2813.44 4750
2813.94 4749
2814.44 4366
2814.94 4362
2815.44 4442
2815.94 4487
2816.44 4318
2816.94 4656
2817.44 4367
2817.94 4141
2818.44 4193
2818.94 4156
2819.44 4203
2819.94 4166
2820.44 3989
2820.94 3868
2821.44 4034
2821.94 4057
2822.44 4145
2822.94 4076
2823.44 4080
2823.94 4029
2824.44 4085
2824.94 3950
2825.45 3979
2825.95 3982
2826.45 4099
2826.95 4073
2827.45 3983
2827.95 4066
2828.45 4229
2828.95 3883
2829.45 3684
2829.96 4082
2830.46 3809
2830.96 3916
2831.46 4076
2831.96 3897
2832.46 3702
2832.96 3982
2833.47 3859
2833.97 3818
2834.47 3829
2834.97 3923
2835.47 4158
2835.97 4124
2836.48 4314
2836.98 4170
2837.48 4125
2837.98 4212
2838.48 4215
2838.99 4275
2839.49 4280
2839.99 4207
2840.49 4227
2841.00 4081
2841.50 4137
2842.00 3883
2842.50 4147
2843.01 3886
2843.51 4057
2844.01 3926
2844.51 3846
2845.02 4076
2845.52 4393
2846.02 4251
2846.52 4418
2847.03 4457
2847.53 4380
2848.03 4253
2848.54 4345
2849.04 4625
2849.54 4595
2850.04 4578
2850.55 4789
2851.05 4567
2851.55 4628
2852.06 4582
2852.56 4590
2853.06 4411
2853.57 4446
2854.07 4193
2854.57 4184
2855.08 3835
2855.58 3996
2856.09 4162
2856.59 4172
2857.09 4199
2857.60 4076
2858.10 4020
2858.60 4170
2859.11 4159
2859.61 4107
2860.12 4073
2860.62 4061
2861.12 4112
2861.63 4161
2862.13 4021
2862.64 3855
2863.14 3734
2863.65 3735
2864.15 3896
2864.65 3892
2865.16 4080
2865.66 3939
2866.17 3896
2866.67 3991
2867.18 3933
2867.68 3935
2868.19 3909
2868.69 4152
2869.20 4109
2869.70 3950
2870.21 4128
2870.71 4049
2871.21 4114
2871.72 4192
2872.23 4539
2872.73 4659
2873.24 4650
2873.74 4705
2874.25 4723
2874.75 4883
2875.26 4858
2875.76 4832
2876.27 4895
2876.77 4941
2877.28 4793
2877.78 4784
2878.29 4750
2878.79 4774
2879.30 4555
2879.81 4571
2880.31 4405
2880.82 4553
2881.32 4496
2881.83 4385
2882.34 4413
2882.84 4509
2883.35 4711
2883.85 4348
2884.36 4470
2884.87 4408
2885.37 4493
2885.88 4444
2886.38 4163
2886.89 4441
2887.40 4448
2887.90 4723
2888.41 4599
2888.92 4512
2889.42 4559
2889.93 4318
2890.44 4405
2890.94 4426
2891.45 4525
2891.96 4431
2892.46 4195
2892.97 4276
2893.48 4283
2893.98 4185
2894.49 4290
2895.00 4572
2895.51 4178
2896.01 4411
2896.52 4225
2897.03 4449
2897.53 4519
2898.04 4614
2898.55 4445
2899.06 4495
2899.56 4455
2900.07 4484
2900.58 4600
2901.09 4482
2901.59 4685
2902.10 4682
2902.61 4765
2903.12 4671
2903.63 4734
2904.13 4892
2904.64 4715
2905.15 4802
2905.66 4971
2906.17 5172
2906.67 4825
2907.18 4998
2907.69 4721
2908.20 4926
2908.71 5021
2909.21 4747
2909.72 4671
2910.23 4510
2910.74 4588
2911.25 4646
2911.76 4412
2912.26 4466
2912.77 4448
2913.28 4546
2913.79 4523
2914.30 4241
2914.81 4143
2915.32 4359
2915.83 4501
2916.34 4407
2916.84 4228
2917.35 4219
2917.86 4194
2918.37 4161
2918.88 4044
2919.39 4129
2919.90 4308
2920.41 4016
2920.92 3890
2921.43 3779
2921.94 4081
2922.45 4088
2922.96 4039
2923.46 4130
2923.97 3836
2924.48 3770
2924.99 3855
2925.50 3670
2926.01 3977
2926.52 4225
2927.03 3914
2927.54 3789
2928.05 4007
2928.56 4130
2929.07 4234
2929.58 3875
2930.09 4077
2930.60 3922
2931.11 4245
2931.62 4176
2932.13 4058
2932.64 3957
2933.15 3798
2933.67 3781
2934.18 3863
2934.69 4067
2935.20 4095
2935.71 4130
2936.22 4242
2936.73 4244
2937.24 4173
2937.75 4391
2938.26 4261
2938.77 4465
2939.28 4667
2939.79 4403
2940.30 4346
2940.82 4222
2941.33 4333
2941.84 4411
2942.35 4389
2942.86 4549
2943.37 4496
2943.88 4563
2944.39 4522
2944.91 4573
2945.42 4713
2945.93 4570
2946.44 4561
2946.95 4824
2947.46 4896
2947.98 4502
2948.49 4477
2949.00 4688
2949.51 4631
2950.02 4474
2950.53 4655
2951.05 4312
2951.56 4387
2952.07 4223
2952.58 4142
2953.09 4175
2953.61 3908
2954.12 3926
2954.63 4053
2955.14 3962
2955.66 3972
2956.17 4110
2956.68 4214
2957.19 4005
2957.71 4113
2958.22 4107
2958.73 4251
2959.24 4382
2959.76 4221
2960.27 4521
2960.78 4623
2961.29 4292
2961.81 4286
2962.32 4341
2962.83 4308
2963.35 4170
2963.86 4430
2964.37 4312
2964.89 4031
2965.40 4103
2965.91 4273
2966.43 4156
2966.94 4073
2967.45 4021
2967.97 4063
2968.48 3984
2968.99 4102
2969.51 4103
2970.02 3817
2970.53 3845
2971.05 3873
2971.56 3654
2972.07 3662
2972.59 4020
2973.10 3932
2973.62 3699
2974.13 3868
2974.64 3745
2975.16 3860
2975.67 3868
2976.19 4052
2976.70 3913
2977.22 4172
2977.73 4265
2978.24 4112
2978.76 3898
2979.27 3823
2979.79 3993
2980.30 4208
2980.82 4118
2981.33 4200
2981.85 4157
2982.36 4094
2982.87 3911
2983.39 3924
2983.90 4036
2984.42 4177
2984.93 4303
2985.45 4385
2985.96 4403
2986.48 4418
2986.99 4169
2987.51 4301
2988.02 4349
2988.54 4413
2989.05 4325
2989.57 4253
2990.09 4141
2990.60 4165
2991.12 4098
2991.63 4063
2992.15 4100
2992.66 3821
2993.18 3954
2993.69 4102
2994.21 3993
2994.73 4062
2995.24 4293
2995.76 4398
2996.27 4470
2996.79 4519
2997.30 4505
2997.82 4687
2998.34 4899
2998.85 5051
2999.37 4850
2999.89 5276
3000.40 5064
3000.92 4746
3001.43 4680
3001.95 4510
3002.47 4653
3002.98 4478
3003.50 4400
3004.02 4512
3004.53 4578
3005.05 4513
3005.57 4328
3006.08 4671
3006.60 4670
3007.12 4406
3007.63 4473
3008.15 4261
3008.67 4208
3009.18 4064
3009.70 4249
3010.22 4143
3010.74 4012
3011.25 3931
3011.77 3818
3012.29 3831
3012.80 3653
3013.32 3708
3013.84 3742
3014.36 3971
3014.87 3855
3015.39 3988
3015.91 4143
3016.43 4163
3016.94 4215
3017.46 4105
3017.98 4292
3018.50 4108
3019.02 4086
3019.53 4547
3020.05 4564
3020.57 4574
3021.09 4670
3021.60 4429
3022.12 4538
3022.64 4365
3023.16 4533
3023.68 4585
3024.20 4516
3024.71 4430
3025.23 4704
3025.75 4440
3026.27 4334
3026.79 4166
3027.31 4256
3027.82 4416
3028.34 4260
3028.86 4269
3029.38 4135
3029.90 4257
3030.42 4348
3030.94 4315
3031.46 4217
3031.98 4221
3032.49 4155
3033.01 4316
3033.53 3949
3034.05 4230
3034.57 4300
3035.09 4417
3035.61 4321
3036.13 4373
3036.65 4371
3037.17 4188
3037.69 4272
3038.21 4185
3038.73 4435
3039.25 4416
3039.76 4170
3040.28 4177
3040.80 4108
3041.32 4103
3041.84 4098
3042.36 4032
3042.88 4085
3043.40 4177
3043.92 4214
3044.44 4067
3044.96 3939
3045.48 3925
3046.00 4020
3046.52 4011
3047.04 4047
3047.56 3913
3048.08 3845
3048.60 3952
3049.13 3929
3049.65 4028
3050.17 4008
3050.69 4030
3051.21 4013
3051.73 3996
3052.25 4105
3052.77 3852
3053.29 3735
3053.81 3852
3054.33 4100
3054.85 4127
3055.37 3959
3055.89 3859
3056.42 3730
3056.94 3804
3057.46 4082
3057.98 4001
3058.50 3914
3059.02 4164
3059.54 4081
3060.06 3905
3060.59 3970
3061.11 3995
3061.63 4128
3062.15 4082
3062.67 3942
3063.19 4274
3063.71 4032
3064.24 3883
3064.76 4175
3065.28 4310
3065.80 4274
3066.32 4183
3066.85 4132
3067.37 4043
3067.89 4139
3068.41 4091
3068.93 4028
3069.46 4071
3069.98 4182
3070.50 4442
3071.02 4219
3071.54 4232
3072.07 4271
3072.59 4229
3073.11 3997
3073.63 3926
3074.16 3912
3074.68 3831
3075.20 3810
3075.73 4034
3076.25 4148
3076.77 4240
3077.29 4428
3077.82 4376
3078.34 4554
3078.86 4506
3079.39 4324
3079.91 4610
3080.43 4811
3080.95 4845
3081.48 4647
3082.00 4812
3082.52 4926
3083.05 4844
3083.57 4559
3084.09 4355
3084.62 4341
3085.14 4380
3085.66 4429
3086.19 4299
3086.71 4175
3087.24 4340
3087.76 4518
3088.28 4242
3088.81 4475
3089.33 4205
3089.85 4303
3090.38 4164
3090.90 4414
3091.43 4175
3091.95 3966
3092.47 3892
3093.00 3880
3093.52 3990
3094.05 4144
3094.57 4104
3095.10 4027
3095.62 4085
3096.14 3931
3096.67 4010
3097.19 4080
3097.72 4223
3098.24 4077
3098.77 4087
3099.29 4053
3099.82 4062
3100.34 3959
3100.87 3764
3101.39 4117
3101.92 4193
3102.44 4044
3102.97 4129
3103.49 4021
3104.02 4204
3104.54 4519
3105.07 4334
3105.59 4488
3106.12 4534
3106.64 4467
3107.17 4449
3107.69 4216
3108.22 4064
3108.74 3991
3109.27 3992
3109.79 3908
3110.32 3681
3110.85 3797
3111.37 3688
3111.90 3829
3112.42 3990
3112.95 3828
3113.48 3954
3114.00 3995
3114.53 3756
3115.05 3759
3115.58 3899
3116.11 3892
3116.63 3983
3117.16 4091
3117.68 4080
3118.21 3657
3118.74 3783
3119.26 3970
3119.79 3848
3120.32 3771
3120.84 3772
3121.37 4061
3121.90 3692
3122.42 3558
3122.95 3801
3123.48 3775
3124.00 3799
3124.53 3832
3125.06 3859
3125.58 3693
3126.11 3958
3126.64 3953
3127.16 3739
3127.69 3840
3128.22 4109
3128.75 3877
3129.27 3543
3129.80 3483
3130.33 3799
3130.85 3849
3131.38 3852
3131.91 3860
3132.44 3831
3132.96 3852
3133.49 3794
3134.02 3729
3134.55 3937
3135.07 3797
3135.60 3912
3136.13 3951
3136.66 3937
3137.19 3916
3137.71 3757
3138.24 3706
3138.77 3726
3139.30 3722
3139.83 3727
3140.35 3775
3140.88 3841
3141.41 3783
3141.94 3736
3142.47 3941
3143.00 3859
3143.52 3644
3144.05 3501
3144.58 3722
3145.11 4009
3145.64 3768
3146.17 3953
3146.70 4225
3147.22 4214
3147.75 4269
3148.28 4470
3148.81 4503
3149.34 4541
3149.87 4664
3150.40 4540
3150.93 4590
3151.46 4845
3151.98 4784
3152.51 4516
3153.04 4312
3153.57 4457
3154.10 4493
3154.63 4155
3155.16 4315
3155.69 4257
3156.22 4221
3156.75 4192
3157.28 4285
3157.81 4024
3158.34 4104
3158.87 4137
3159.40 3960
3159.93 3925
3160.46 4006
3160.99 4066
3161.52 4182
3162.05 4239
3162.58 4145
3163.11 4115
3163.64 4005
3164.17 3993
3164.70 3939
3165.23 4048
3165.76 3875
3166.29 3871
3166.82 3842
3167.35 3788
3167.88 3924
3168.41 3605
3168.94 3606
3169.47 3562
3170.00 3644
3170.53 3716
3171.06 3742
3171.59 3935
3172.13 4187
3172.66 4137
3173.19 4366
3173.72 4423
3174.25 4348
3174.78 4456
3175.31 4566
3175.84 4413
3176.37 4456
3176.90 4360
3177.44 4406
3177.97 4463
3178.50 4540
3179.03 4432
3179.56 4155
3180.09 4227
3180.62 4111
3181.16 4043
3181.69 4176
3182.22 3993
3182.75 3775
3183.28 3972
3183.81 4215
3184.35 3921
3184.88 3845
3185.41 3896
3185.94 3772
3186.47 3766
3187.01 3769
3187.54 3797
3188.07 3670
3188.60 3663
3189.14 3839
3189.67 3906
3190.20 3987
3190.73 3847
3191.26 3758
3191.80 3854
3192.33 3931
3192.86 3697
3193.39 3916
3193.93 3878
3194.46 3800
3194.99 3792
3195.53 3664
3196.06 3852
3196.59 3674
3197.12 3608
3197.66 3740
3198.19 3827
3198.72 3779
3199.26 3864
3199.79 4004
3200.32 4016
3200.86 4110
3201.39 4201
3201.92 4398
3202.46 4460
3202.99 4416
3203.52 4378
3204.06 4373
3204.59 4187
3205.12 4393
3205.66 4314
3206.19 4205
3206.72 4240
3207.26 4005
3207.79 4085
3208.33 4119
3208.86 4002
3209.39 4125
3209.93 4376
3210.46 4284
3211.00 4308
3211.53 4328
3212.06 4667
3212.60 4776
3213.13 4674
3213.67 4699
3214.20 4831
3214.74 4824
3215.27 4669
3215.80 4537
3216.34 4227
3216.87 4300
3217.41 4279
3217.94 4235
3218.48 4139
3219.01 4188
3219.55 3977
3220.08 4054
3220.62 3918
3221.15 4231
3221.69 4193
3222.22 4312
3222.76 4687
3223.29 4857
3223.83 5047
3224.36 5104
3224.90 5198
3225.43 5385
3225.97 5567
3226.50 5157
3227.04 5304
3227.57 5016
3228.11 4654
3228.65 4600
3229.18 4640
3229.72 4286
3230.25 4321
3230.79 4250
3231.32 3992
3231.86 4018
3232.40 3785
3232.93 3855
3233.47 3937
3234.00 4031
3234.54 3912
3235.08 4036
3235.61 3999
3236.15 4221
3236.68 4173
3237.22 4169
3237.76 4288
3238.29 4155
3238.83 4274
3239.37 4509
3239.90 4450
3240.44 4848
3240.97 4562
3241.51 4561
3242.05 4430
3242.58 4418
3243.12 4424
3243.66 4408
3244.20 3984
3244.73 4166
3245.27 4164
3245.81 4151
3246.34 3920
3246.88 3751
3247.42 3876
3247.95 3871
3248.49 3914
3249.03 3856
3249.57 3904
3250.10 4175
3250.64 4233
3251.18 4183
3251.72 4290
3252.25 4197
3252.79 4417
3253.33 4452
3253.87 4385
3254.40 4411
3254.94 4097
3255.48 4259
3256.02 4430
3256.55 4228
3257.09 4134
3257.63 3869
3258.17 4157
3258.71 4243
3259.24 4471
3259.78 4515
3260.32 4497
3260.86 4571
3261.40 4578
3261.94 4419
3262.47 4788
3263.01 4746
3263.55 4711
3264.09 5024
3264.63 4853
3265.17 4758
3265.71 4812
3266.24 4647
3266.78 4476
3267.32 4526
3267.86 4554
3268.40 4325
3268.94 4134
3269.48 3890
3270.02 3865
3270.55 3970
3271.09 3972
3271.63 4139
3272.17 4088
3272.71 4039
3273.25 4135
3273.79 4228
3274.33 4328
3274.87 4180
3275.41 4101
3275.95 4075
3276.49 4148
3277.03 4018
3277.57 4146
3278.11 4156
3278.65 4192
3279.19 4205
3279.73 4260
3280.26 4521
3280.80 4564
3281.34 4341
3281.88 4294
3282.42 4244
3282.96 4351
3283.50 4417
3284.04 4567
3284.59 4638
3285.13 4858
3285.67 4757
3286.21 4853
3286.75 5274
3287.29 5546
3287.83 5646
3288.37 5025
3288.91 5277
3289.45 5235
3289.99 5041
3290.53 4811
3291.07 4490
3291.61 4451
3292.15 4450
3292.69 4243
3293.23 4096
3293.77 4272
3294.32 4374
3294.86 4099
3295.40 4131
3295.94 4489
3296.48 4476
3297.02 4404
3297.56 4282
3298.10 4370
3298.65 4242
3299.19 4095
3299.73 4005
3300.27 4188
3300.81 4372
3301.35 4367
3301.89 4288
3302.44 4339
3302.98 4190
3303.52 4110
3304.06 4156
3304.60 4103
3305.14 4092
3305.69 4204
3306.23 4141
3306.77 4053
3307.31 3979
3307.85 3965
3308.40 3879
3308.94 3988
3309.48 3855
3310.02 3809
3310.57 3911
3311.11 4039
3311.65 4099
3312.19 4010
3312.74 3881
3313.28 4071
3313.82 4256
3314.36 4159
3314.91 4244
3315.45 4223
3315.99 4038
3316.53 4308
3317.08 4327
3317.62 4430
3318.16 4260
3318.71 4164
3319.25 4210
3319.79 4319
3320.34 4112
3320.88 4101
3321.42 4302
3321.96 4214
3322.51 3948
3323.05 4073
3323.59 4109
3324.14 4223
3324.68 4263
3325.23 4236
3325.77 4240
3326.31 4441
3326.86 4356
3327.40 4340
3327.94 4139
3328.49 4171
3329.03 4200
3329.57 4098
3330.12 4098
3330.66 4066
3331.21 3929
3331.75 3794
3332.29 3897
3332.84 3697
3333.38 3504
3333.93 3505
3334.47 3491
3335.02 3624
3335.56 3792
3336.10 3752
3336.65 3808
3337.19 3835
3337.74 3771
3338.28 3869
3338.83 3688
3339.37 3734
3339.92 3873
3340.46 3885
3341.01 3760
3341.55 3713
3342.10 3916
3342.64 3641
3343.19 3920
3343.73 4031
3344.28 3867
3344.82 3717
3345.37 3960
3345.91 3991
3346.46 4053
3347.00 3683
3347.55 3827
3348.09 4085
3348.64 4019
3349.18 3940
3349.73 4041
3350.27 4025
3350.82 4060
3351.37 4076
3351.91 4225
3352.46 4094
3353.00 3944
3353.55 3949
3354.10 4022
3354.64 3903
3355.19 4085
3355.73 4065
3356.28 3689
3356.83 3798
3357.37 4002
3357.92 3971
3358.46 3776
3359.01 3824
3359.56 3801
3360.10 3808
3360.65 3967
3361.20 3773
3361.74 3644
3362.29 3570
3362.84 3730
3363.38 3340
3363.93 3590
3364.48 3762
3365.02 3687
3365.57 3638
3366.12 3883
3366.66 3761
3367.21 3775
3367.76 3744
3368.30 3870
3368.85 3965
3369.40 3807
3369.94 3970
3370.49 3944
3371.04 4003
3371.59 3769
3372.13 3767
3372.68 3918
3373.23 3945
3373.78 3807
3374.32 3903
3374.87 3684
3375.42 3534
3375.97 3731
3376.51 3612
3377.06 3571
3377.61 3474
3378.16 3509
3378.71 3535
3379.25 3499
3379.80 3369
3380.35 3360
3380.90 3509
3381.45 3479
3381.99 3419
3382.54 3358
3383.09 3408
3383.64 3647
3384.19 3721
3384.74 3518
3385.28 3683
3385.83 3604
3386.38 3494
3386.93 3505
3387.48 3549
3388.03 3750
3388.58 3706
3389.12 3822
3389.67 3931
3390.22 3646
3390.77 3824
3391.32 3811
3391.87 3534
3392.42 3912
3392.97 3897
3393.52 3929
3394.06 3812
3394.61 3566
3395.16 3525
3395.71 3529
3396.26 3543
3396.81 3522
3397.36 3450
3397.91 3546
3398.46 3532
3399.01 3654
3399.56 3641
3400.11 3475
3400.66 3654
3401.21 3868
3401.76 3917
3402.31 3666
3402.86 3698
3403.41 3626
3403.96 3535
3404.51 3821
3405.06 3776
3405.61 3753
3406.16 3785
3406.71 3659
3407.26 3657
3407.81 3573
3408.36 3709
3408.91 3533
3409.46 3709
3410.01 3541
3410.56 3415
3411.11 3408
3411.66 3519
3412.21 3372
3412.76 3425
3413.31 3751
3413.86 3691
3414.41 3709
3414.96 3646
3415.51 3496
3416.07 3508
3416.62 3575
3417.17 3706
3417.72 3617
3418.27 3622
3418.82 3565
3419.37 3720
3419.92 3666
3420.47 3454
3421.03 3401
3421.58 3454
3422.13 3515
3422.68 3512
3423.23 3542
3423.78 3574
3424.33 3666
3424.89 3625
3425.44 3596
3425.99 3539
3426.54 3516
3427.09 3619
3427.65 3603
3428.20 3519
3428.75 3576
3429.30 3675
3429.85 3637
3430.41 3643
3430.96 3394
3431.51 3500
3432.06 3527
3432.61 3362
3433.17 3510
3433.72 3580
3434.27 3629
3434.82 3489
3435.38 3686
3435.93 3778
3436.48 3720
3437.03 3757
3437.59 3852
3438.14 3740
3438.69 3886
3439.24 3709
3439.80 3724
3440.35 3854
3440.90 3770
3441.46 3690
3442.01 3555
3442.56 3680
3443.11 3675
3443.67 3573
3444.22 3650
3444.77 3550
3445.33 3661
3445.88 3560
3446.43 3613
3446.99 3526
3447.54 3390
3448.09 3659
3448.65 3597
3449.20 3628
3449.76 3649
3450.31 3663
3450.86 3505
3451.42 3407
3451.97 3305
3452.52 3466
3453.08 3586
3453.63 3429
3454.19 3502
3454.74 3550
3455.29 3781
3455.85 3727
3456.40 3497
3456.96 3381
3457.51 3526
3458.07 3781
3458.62 3745
3459.17 3623
3459.73 3858
3460.28 3694
3460.84 3750
3461.39 3780
3461.95 3775
3462.50 3780
3463.06 3806
3463.61 3810
3464.17 3807
3464.72 3836
3465.27 3837
3465.83 3655
3466.38 3692
3466.94 3772
3467.49 3975
3468.05 3605
3468.61 3798
3469.16 3885
3469.72 3806
3470.27 3675
3470.83 3807
3471.38 4118
3471.94 4177
3472.49 4060
3473.05 4041
3473.60 3974
3474.16 4029
3474.71 3974
3475.27 3907
3475.83 4013
3476.38 3955
3476.94 3766
3477.49 3861
3478.05 3970
3478.61 3906
3479.16 3997
3479.72 4128
3480.27 4169
3480.83 4276
3481.39 4056
3481.94 3935
3482.50 4050
3483.05 3777
3483.61 3966
3484.17 4022
3484.72 4004
3485.28 4133
3485.84 3822
3486.39 4253
3486.95 4410
3487.51 4298
3488.06 4286
3488.62 4484
3489.18 4607
3489.73 4821
3490.29 5009
3490.85 5077
3491.40 5324
3491.96 5111
3492.52 4934
3493.08 5210
3493.63 5374
3494.19 5502
3494.75 5310
3495.30 5237
3495.86 5118
3496.42 5067
3496.98 5036
3497.53 5078
3498.09 5413
3498.65 5504
3499.21 5462
3499.76 5357
3500.32 5802
3500.88 6567
3501.44 7467
3501.99 7849
3502.55 8831
3503.11 9730
3503.67 11111
3504.23 12887
3504.78 14324
3505.34 15897
3505.90 16955
3506.46 17710
3507.02 18748
3507.58 19082
3508.13 18078
3508.69 17676
3509.25 15907
3509.81 14142
3510.37 12268
3510.93 10636
3511.48 9514
3512.04 8280
3512.60 7183
3513.16 6319
3513.72 5894
3514.28 5347
3514.84 5209
3515.40 4837
3515.95 4818
3516.51 4643
3517.07 4512
3517.63 4449
3518.19 4424
3518.75 4460
3519.31 4553
3519.87 4245
3520.43 4466
3520.99 4612
3521.55 4344
3522.11 4205
3522.67 4293
3523.22 4324
3523.78 4273
3524.34 4298
3524.90 4183
3525.46 4189
3526.02 4180
3526.58 4462
3527.14 4353
3527.70 4343
3528.26 4315
3528.82 4385
3529.38 3943
3529.94 4177
3530.50 4480
3531.06 4323
3531.62 4067
3532.18 4269
3532.74 4376
3533.30 4118
3533.86 4177
3534.42 4422
3534.98 4372
3535.54 4194
3536.11 4328
3536.67 4554
3537.23 4467
3537.79 4487
3538.35 4350
3538.91 4356
3539.47 4184
3540.03 4276
3540.59 4530
3541.15 4535
3541.71 4560
3542.27 4394
3542.84 4772
3543.40 5065
3543.96 5205
3544.52 5490
3545.08 5370
3545.64 5321
3546.20 5295
3546.76 5110
3547.33 4807
3547.89 4776
3548.45 4677
3549.01 4551
3549.57 4268
3550.13 4308
3550.69 4383
3551.26 4221
3551.82 4068
3552.38 3717
3552.94 3538
3553.50 3740
3554.07 3984
3554.63 3814
3555.19 3567
3555.75 3553
3556.31 3411
3556.88 3503
3557.44 3666
3558.00 3640
3558.56 3609
3559.13 3735
3559.69 3840
3560.25 3883
3560.81 3896
3561.38 4061
3561.94 4203
3562.50 4078
3563.06 3992
3563.63 4094
3564.19 3944
3564.75 4083
3565.31 4048
3565.88 4139
3566.44 3959
3567.00 3885
3567.57 4103
3568.13 3980
3568.69 4019
3569.26 3794
3569.82 3913
3570.38 3756
3570.95 3640
3571.51 3665
3572.07 3714
3572.64 3642
3573.20 3704
3573.76 3893
3574.33 3873
3574.89 3790
3575.45 3902
3576.02 4151
3576.58 4111
3577.14 4323
3577.71 4289
3578.27 4164
3578.84 4472
3579.40 4299
3579.96 4356
3580.53 4735
3581.09 4749
3581.66 4475
3582.22 4355
3582.78 4497
3583.35 4241
3583.91 4364
3584.48 4215
3585.04 4282
3585.61 4170
3586.17 4300
3586.74 4185
3587.30 3866
3587.86 3659
3588.43 3849
3588.99 3939
3589.56 3929
3590.12 3756
3590.69 3808
3591.25 3317
3591.82 3778
3592.38 3791
3592.95 3822
3593.51 3656
3594.08 3658
3594.64 3605
3595.21 3571
3595.77 3605
3596.34 3784
3596.90 3583
3597.47 3702
3598.04 3790
3598.60 3893
3599.17 3858
3599.73 3855
3600.30 3890
3600.86 3891
3601.43 3991
3601.99 3968
3602.56 3724
3603.13 3778
3603.69 3569
3604.26 3491
3604.82 3739
3605.39 3550
3605.96 3526
3606.52 3397
3607.09 3495
3607.65 3716
3608.22 3763
3608.79 3387
3609.35 3344
3609.92 3479
3610.49 3585
3611.05 3459
3611.62 3479
3612.19 3418
3612.75 3422
3613.32 3510
3613.89 3438
3614.45 3587
3615.02 3447
3615.59 3659
3616.15 3712
3616.72 3824
3617.29 3870
3617.85 4048
3618.42 4227
3618.99 4023
3619.55 4118
3620.12 4338
3620.69 4659
3621.26 4477
3621.82 4346
3622.39 4254
3622.96 4146
3623.53 4036
3624.09 3965
3624.66 4085
3625.23 3880
3625.80 3733
3626.36 3443
3626.93 3590
3627.50 3590
3628.07 3634
3628.63 3568
3629.20 3654
3629.77 3534
3630.34 3409
3630.91 3444
3631.47 3402
3632.04 3727
3632.61 3601
3633.18 3726
3633.75 3829
3634.32 3793
3634.88 3957
3635.45 3853
3636.02 3952
3636.59 3818
3637.16 3818
3637.73 3876
3638.29 3859
3638.86 3875
3639.43 3824
3640.00 3747
3640.57 3712
3641.14 3686
3641.71 3548
3642.28 3644
3642.84 3538
3643.41 3559
3643.98 3830
3644.55 3640
3645.12 3608
3645.69 3778
3646.26 3796
3646.83 3735
3647.40 3830
3647.97 3650
3648.54 3568
3649.11 3671
3649.68 3503
3650.25 3736
3650.81 3772
3651.38 3875
3651.95 3881
3652.52 3883
3653.09 3659
3653.66 3790
3654.23 3846
3654.80 3701
3655.37 3546
3655.94 3738
3656.51 3736
3657.08 3739
3657.65 3658
3658.22 3670
3658.79 3513
3659.36 3501
3659.93 3492
3660.50 3447
3661.07 3480
3661.64 3330
3662.22 3569
3662.79 3413
3663.36 3579
3663.93 3521
3664.50 3607
3665.07 3647
3665.64 3609
3666.21 3496
3666.78 3404
3667.35 3303
3667.92 3472
3668.49 3733
3669.06 3269
3669.64 3228
3670.21 3443
3670.78 3407
3671.35 3349
3671.92 3285
3672.49 3316
3673.06 3322
3673.63 3525
3674.21 3593
3674.78 3542
3675.35 3690
3675.92 3750
3676.49 3870
3677.06 4002
3677.63 3800
3678.21 3824
3678.78 3784
3679.35 3928
3679.92 3825
3680.49 3567
3681.07 3620
3681.64 3504
3682.21 3612
3682.78 3649
3683.35 3342
3683.93 3368
3684.50 3397
3685.07 3460
3685.64 3617
3686.21 3443
3686.79 3324
3687.36 3404
3687.93 3487
3688.50 3461
3689.08 3396
3689.65 3079
3690.22 3314
3690.80 3416
3691.37 3337
3691.94 3221
3692.51 3251
3693.09 3346
3693.66 3214
3694.23 3289
3694.81 3264
3695.38 3122
3695.95 3020
3696.52 3036
3697.10 3353
3697.67 3153
3698.24 3178
3698.82 3303
3699.39 3232
3699.96 3252
3700.54 3128
3701.11 3230
3701.68 3183
3702.26 3276
3702.83 3179
3703.41 3196
3703.98 3153
3704.55 3348
3705.13 3265
3705.70 3466
3706.27 3427
3706.85 3290
3707.42 3309
3708.00 3359
3708.57 3320
3709.14 3285
3709.72 3537
3710.29 3377
3710.87 3457
3711.44 3584
3712.02 3258
3712.59 3405
3713.16 3323
3713.74 3317
3714.31 3241
3714.89 3316
3715.46 3228
3716.04 3093
3716.61 3099
3717.19 3220
3717.76 3268
3718.34 3241
3718.91 3215
3719.49 3029
3720.06 3243
3720.64 3176
3721.21 3340
3721.79 3117
3722.36 2950
3722.94 3031
3723.51 3102
3724.09 3208
3724.66 2990
3725.24 3005
3725.81 2991
3726.39 3182
3726.96 3124
3727.54 3053
3728.12 3301
3728.69 3297
3729.27 3098
3729.84 3191
3730.42 3167
3730.99 3192
3731.57 3332
3732.15 3392
3732.72 3456
3733.30 3378
3733.87 3443
3734.45 3281
3735.03 3199
3735.60 3033
3736.18 3109
3736.75 3187
3737.33 3275
3737.91 3152
3738.48 3215
3739.06 3078
3739.64 3056
3740.21 3132
3740.79 2934
3741.37 2966
3741.94 3205
3742.52 3197
3743.10 3212
3743.67 3040
3744.25 3056
3744.83 3071
3745.40 3068
3745.98 3187
3746.56 3223
3747.13 3216
3747.71 3171
3748.29 3207
3748.87 3310
3749.44 3173
3750.02 3225
3750.60 3235
3751.17 3180
3751.75 3124
3752.33 3085
3752.91 3129
3753.48 3055
3754.06 3102
3754.64 3133
3755.22 3035
3755.80 3171
3756.37 3139
3756.95 2987
3757.53 3133
3758.11 3192
3758.68 3171
3759.26 3097
3759.84 3230
3760.42 3203
3761.00 3042
3761.58 3231
3762.15 3234
3762.73 3315
3763.31 3220
3763.89 3232
3764.47 3265
3765.04 3078
3765.62 3176
3766.20 3254
3766.78 3164
3767.36 3072
3767.94 3023
3768.52 3236
3769.10 3145
3769.67 3238
3770.25 3222
3770.83 3101
3771.41 3266
3771.99 3266
3772.57 3222
3773.15 3286
3773.73 3484
3774.31 3401
3774.89 3241
3775.46 3318
3776.04 3489
3776.62 3352
3777.20 3083
3777.78 3077
3778.36 3077
3778.94 3151
3779.52 3121
3780.10 3062
3780.68 3258
3781.26 3161
3781.84 2991
3782.42 3079
3783.00 2987
3783.58 3064
3784.16 3110
3784.74 3136
3785.32 2991
3785.90 2918
3786.48 2994
3787.06 3006
3787.64 3000
3788.22 2864
3788.80 2971
3789.38 3201
3789.96 3025
3790.54 2914
3791.12 3040
3791.70 3271
3792.28 3280
3792.86 3323
3793.44 3385
3794.02 3482
3794.60 3657
3795.18 3479
3795.77 3628
3796.35 3745
3796.93 3454
3797.51 3569
3798.09 3578
3798.67 3492
3799.25 3533
3799.83 3652
3800.41 3768
3800.99 3642
3801.58 3741
3802.16 3964
3802.74 3845
3803.32 4025
3803.90 3791
3804.48 3868
3805.06 4004
3805.65 3905
3806.23 3873
3806.81 3887
3807.39 3951
3807.97 3934
3808.55 3978
3809.14 4056
3809.72 4134
3810.30 4178
3810.88 4229
3811.46 4159
3812.05 4138
3812.63 4338
3813.21 4566
3813.79 4437
3814.37 4166
3814.96 4005
3815.54 4194
3816.12 4387
3816.70 4342
3817.29 4147
3817.87 4067
3818.45 3919
3819.03 3984
3819.62 3766
3820.20 3646
3820.78 3747
3821.36 3866
3821.95 3697
3822.53 3524
3823.11 3440
3823.70 3476
3824.28 3482
3824.86 3249
3825.45 3277
3826.03 3508
3826.61 3485
3827.19 3307
3827.78 3120
3828.36 3167
3828.94 3270
3829.53 3302
3830.11 3215
3830.69 3279
3831.28 3212
3831.86 3055
3832.45 3165
3833.03 2945
3833.61 3081
3834.20 3235
3834.78 3047
3835.36 3195
3835.95 3127
3836.53 3319
3837.12 3200
3837.70 3078
3838.28 3063
3838.87 2957
3839.45 3072
3840.04 3125
3840.62 3181
3841.20 3041
3841.79 3018
3842.37 2911
3842.96 3205
3843.54 3071
3844.13 2950
3844.71 2848
3845.30 3061
3845.88 3010
3846.47 3031
3847.05 2918
3847.63 2819
3848.22 2897
3848.80 2970
3849.39 3007
3849.97 3052
3850.56 3167
3851.14 2903
3851.73 3002
3852.31 3265
3852.90 3154
3853.48 3288
3854.07 3248
3854.66 3139
3855.24 3193
3855.83 3280
3856.41 3080
3857.00 3032
3857.58 2973
3858.17 3122
3858.75 3059
3859.34 2909
3859.92 3151
3860.51 2962
3861.10 3004
3861.68 2985
3862.27 3088
3862.85 3009
3863.44 2868
3864.03 2743
3864.61 2786
3865.20 2784
3865.78 2907
3866.37 3055
3866.96 2993
3867.54 2994
3868.13 2981
3868.72 2873
3869.30 3106
3869.89 2978
3870.47 3042
3871.06 3013
3871.65 3033
3872.23 2967
3872.82 3102
3873.41 3018
3873.99 2971
3874.58 3139
3875.17 3204
3875.76 3044
3876.34 3186
3876.93 3038
3877.52 3317
3878.10 3262
3878.69 3072
3879.28 3114
3879.86 3120
3880.45 3139
3881.04 3154
3881.63 2978
3882.21 3008
3882.80 3066
3883.39 3008
3883.98 2835
3884.56 2872
3885.15 2749
3885.74 2852
3886.33 2731
3886.91 2822
3887.50 2837
3888.09 2915
3888.68 2914
3889.27 2854
3889.85 2700
3890.44 2885
3891.03 3055
3891.62 2940
3892.21 3103
3892.79 2956
3893.38 3073
3893.97 3176
3894.56 3116
3895.15 3219
3895.74 3143
3896.32 3308
3896.91 3361
3897.50 3210
3898.09 3066
3898.68 3094
3899.27 3194
3899.86 3197
3900.45 3120
3901.03 3165
3901.62 3506
3902.21 3142
3902.80 3067
3903.39 3063
3903.98 2923
3904.57 3024
3905.16 3010
3905.75 3127
3906.34 3132
3906.92 2988
3907.51 3061
3908.10 3019
3908.69 3078
3909.28 3059
3909.87 3009
3910.46 3098
3911.05 2983
3911.64 2924
3912.23 2732
3912.82 2801
3913.41 2805
3914.00 2835
3914.59 2895
3915.18 2838
3915.77 2887
3916.36 2929
3916.95 2834
3917.54 2797
3918.13 2954
3918.72 3054
3919.31 2954
3919.90 2980
3920.49 3039
3921.08 3015
3921.67 2993
3922.26 2955
3922.85 2970
3923.44 2951
3924.03 3054
3924.62 2841
3925.21 3078
3925.80 2879
3926.40 2852
3926.99 2888
3927.58 2801
3928.17 2880
3928.76 2833
3929.35 2868
3929.94 2865
3930.53 2699
3931.12 2785
3931.71 2944
3932.30 3019
3932.90 3053
3933.49 2771
3934.08 2765
3934.67 2611
3935.26 2603
3935.85 2750
3936.44 2804
3937.04 2858
3937.63 2791
3938.22 2689
3938.81 2955
3939.40 2961
3939.99 2975
3940.59 3084
3941.18 3043
3941.77 3134
3942.36 3158
3942.95 3134
3943.55 3080
3944.14 3075
3944.73 3193
3945.32 3196
3945.91 3031
3946.51 2963
3947.10 3063
3947.69 2909
3948.28 2828
3948.88 2809
3949.47 2772
3950.06 2979
3950.65 2997
3951.25 3113
3951.84 2977
3952.43 3043
3953.02 2995
3953.62 2956
3954.21 2907
3954.80 2852
3955.40 2907
3955.99 2971
3956.58 3116
3957.17 2922
3957.77 2903
3958.36 2977
3958.95 3139
3959.55 3148
3960.14 3134
3960.73 2998
3961.33 2879
3961.92 3072
3962.51 3120
3963.11 3163
3963.70 3070
3964.29 3020
3964.89 2939
3965.48 2905
3966.08 2857
3966.67 2880
3967.26 2859
3967.86 2921
3968.45 2919
3969.04 2804
3969.64 2778
3970.23 2894
3970.83 2917
3971.42 2726
3972.01 2859
3972.61 2741
3973.20 2730
3973.80 2778
3974.39 2711
3974.99 2549
3975.58 2811
3976.18 2775
3976.77 2788
3977.36 2780
3977.96 2682
3978.55 2689
3979.15 2982
3979.74 3005
3980.34 3057
3980.93 2984
3981.53 3118
3982.12 3010
3982.72 2979
3983.31 3142
3983.91 3184
3984.50 2937
3985.10 2787
3985.69 2935
3986.29 3017
3986.88 3023
3987.48 3070
3988.07 2962
3988.67 2976
3989.26 3054
3989.86 2900
3990.46 2978
3991.05 2995
3991.65 2918
3992.24 3022
3992.84 2992
3993.43 2971
3994.03 3123
3994.63 3082
3995.22 3286
3995.82 3561
3996.41 3354
3997.01 3495
3997.61 3527
3998.20 3412
3998.80 3499
3999.39 3594
3999.99 3351
4000.59 3422
4001.18 3452
4001.78 3151
4002.38 3158
4002.97 3138
4003.57 2964
4004.17 3061
4004.76 3032
4005.36 3084
4005.96 3074
4006.55 3001
4007.15 3008
4007.75 3160
4008.34 2977
4008.94 3222
4009.54 3293
4010.13 3210
4010.73 3150
4011.33 3198
4011.93 3079
4012.52 3264
4013.12 3343
4013.72 3233
4014.31 3015
4014.91 3166
4015.51 3117
4016.11 3125
4016.70 3197
4017.30 3329
4017.90 3412
4018.50 3190
4019.09 2926
4019.69 3094
4020.29 3213
4020.89 3195
4021.49 3422
4022.08 3305
4022.68 3195
4023.28 3192
4023.88 3369
4024.48 3415
4025.07 3546
4025.67 3681
4026.27 3892
4026.87 4229
4027.47 4214
4028.06 4760
4028.66 5228
4029.26 5231
4029.86 5167
4030.46 5336
4031.06 5445
4031.66 5584
4032.25 5286
4032.85 4913
4033.45 4468
4034.05 4092
4034.65 4054
4035.25 3958
4035.85 3545
4036.45 3451
4037.05 3411
4037.64 3160
4038.24 2960
4038.84 2931
4039.44 2905
4040.04 2922
4040.64 2952
4041.24 2974
4041.84 2925
4042.44 2911
4043.04 2793
4043.64 2687
4044.24 2618
4044.84 2680
4045.44 2885
4046.04 2976
4046.64 2865
4047.24 2905
4047.84 2892
4048.44 2906
4049.03 2866
4049.63 2876
4050.23 3071
4050.83 3032
4051.43 2940
4052.04 3001
4052.64 3035
4053.24 3103
4053.84 3349
4054.44 3146
4055.04 3079
4055.64 3128
4056.24 3130
4056.84 3151
4057.44 3158
4058.04 3236
4058.64 3154
4059.24 2900
4059.84 2867
4060.44 2986
4061.04 2945
4061.64 3119
4062.24 3217
4062.85 3095
4063.45 3054
4064.05 3078
4064.65 3039
4065.25 3176
4065.85 3327
4066.45 3255
4067.05 3181
4067.65 3128
4068.26 3133
4068.86 3283
4069.46 3474
4070.06 3446
4070.66 3282
4071.26 3344
4071.86 3060
4072.47 3080
4073.07 3045
4073.67 3085
4074.27 2958
4074.87 3092
4075.47 2886
4076.08 3001
4076.68 3070
4077.28 2911
4077.88 3005
4078.48 2903
4079.09 2892
4079.69 2859
4080.29 3050
4080.89 2927
4081.50 2772
4082.10 2702
4082.70 2838
4083.30 2993
4083.91 2964
4084.51 2943
4085.11 2877
4085.71 2950
4086.32 2967
4086.92 2861
4087.52 2734
4088.12 2674
4088.73 2720
4089.33 2746
4089.93 2984
4090.54 2827
4091.14 2870
4091.74 3040
4092.35 3012
4092.95 2868
4093.55 2949
4094.15 2877
4094.76 2912
4095.36 2820
4095.96 2889
4096.57 2884
4097.17 2809
4097.78 2894
4098.38 2905
4098.98 2944
4099.59 2855
4100.19 2822
4100.79 2747
4101.40 2827
4102.00 2601
4102.61 2842
4103.21 2857
4103.81 2804
4104.42 2896
4105.02 2964
4105.63 2861
4106.23 2919
4106.83 3026
4107.44 3005
4108.04 3141
4108.65 3128
4109.25 3088
4109.85 3107
4110.46 3082
4111.06 3032
4111.67 2993
4112.27 2892
4112.88 2983
4113.48 2693
4114.09 2576
4114.69 2895
4115.30 2867
4115.90 2931
4116.51 3045
4117.11 3060
4117.72 2783
4118.32 2849
4118.93 2912
4119.53 2857
4120.14 3022
4120.74 3058
4121.35 2858
4121.95 3014
4122.56 3088
4123.16 2961
4123.77 2876
4124.37 2909
4124.98 2996
4125.59 2739
4126.19 2706
4126.80 2739
4127.40 2879
4128.01 2766
4128.61 2727
4129.22 2801
4129.83 2817
4130.43 2993
4131.04 3106
4131.64 3092
4132.25 3103
4132.86 3067
4133.46 3045
4134.07 3092
4134.67 3210
4135.28 3218
4135.89 3293
4136.49 3437
4137.10 3377
4137.71 3547
4138.31 3378
4138.92 3570
4139.53 3527
4140.13 3608
4140.74 3835
4141.35 3809
4141.95 4206
4142.56 4417
4143.17 4153
4143.77 4543
4144.38 4541
4144.99 4481
4145.59 4402
4146.20 4479
4146.81 4372
4147.42 4036
4148.02 3634
4148.63 3586
4149.24 3416
4149.84 3364
4150.45 3128
4151.06 2961
4151.67 3054
4152.27 2962
4152.88 3121
4153.49 3119
4154.10 3091
4154.70 2728
4155.31 2862
4155.92 2828
4156.53 2781
4157.14 2931
4157.74 3068
4158.35 2983
4158.96 2895
4159.57 2857
4160.18 2843
4160.78 2847
4161.39 2823
4162.00 2936
4162.61 3035
4163.22 3152
4163.83 3068
4164.43 3030
4165.04 3126
4165.65 3124
4166.26 3377
4166.87 3052
4167.48 3115
4168.09 3205
4168.69 3226
4169.30 3169
4169.91 3046
4170.52 3252
4171.13 3484
4171.74 3288
4172.35 3221
4172.96 3345
4173.57 3350
4174.17 3383
4174.78 3484
4175.39 3365
4176.00 3409
4176.61 3619
4177.22 3573
4177.83 3451
4178.44 3472
4179.05 3484
4179.66 3452
4180.27 3428
4180.88 3515
4181.49 3535
4182.10 3230
4182.71 3113
4183.32 3043
4183.93 3193
4184.54 3151
4185.15 2903
4185.76 2911
4186.37 2868
4186.98 2997
4187.59 3033
4188.20 2926
4188.81 2935
4189.42 2943
4190.03 2905
4190.64 2926
4191.25 3003
4191.86 3102
4192.47 3102
4193.08 3174
4193.69 3284
4194.30 3237
4194.91 3280
4195.52 3372
4196.13 3432
4196.74 3450
4197.35 3504
4197.97 3654
4198.58 3569
4199.19 3354
4199.80 3382
4200.41 3498
4201.02 3340
4201.63 3454
4202.24 3385
4202.85 3221
4203.47 3158
4204.08 3032
4204.69 2945
4205.30 3059
4205.91 3034
4206.52 2961
4207.13 3052
4207.75 2980
4208.36 2845
4208.97 2620
4209.58 2885
4210.19 3007
4210.80 2824
4211.42 2868
4212.03 3001
4212.64 2863
4213.25 2832
4213.86 2924
4214.48 2819
4215.09 2915
4215.70 2999
4216.31 3019
4216.92 3012
4217.54 3119
4218.15 3299
4218.76 3245
4219.37 3255
4219.99 3581
4220.60 3708
4221.21 3858
4221.82 3797
4222.44 3632
4223.05 3593
4223.66 3633
4224.28 3588
4224.89 3386
4225.50 3143
4226.11 3272
4226.73 3043
4227.34 3083
4227.95 3163
4228.57 3065
4229.18 2999
4229.79 3186
4230.41 3286
4231.02 3164
4231.63 3263
4232.25 3415
4232.86 3569
4233.47 3514
4234.09 3417
4234.70 3427
4235.31 3416
4235.93 3446
4236.54 3500
4237.15 3533
4237.77 3548
4238.38 3468
4239.00 3234
4239.61 3288
4240.22 3178
4240.84 3143
4241.45 3001
4242.07 2999
4242.68 2946
4243.29 3142
4243.91 3098
4244.52 3017
4245.14 3123
4245.75 3130
4246.37 3104
4246.98 3236
4247.59 3085
4248.21 3163
4248.82 3359
4249.44 3300
4250.05 3185
4250.67 3264
4251.28 3278
4251.90 3218
4252.51 3079
4253.13 3128
4253.74 3055
4254.36 2887
4254.97 2912
4255.59 2996
4256.20 3032
4256.82 3079
4257.43 3066
4258.05 3079
4258.66 2945
4259.28 3008
4259.89 2975
4260.51 3051
4261.12 3018
4261.74 2858
4262.35 2925
4262.97 2819
4263.59 3077
4264.20 2973
4264.82 3036
4265.43 3025
4266.05 3202
4266.66 3192
4267.28 3205
4267.90 3097
4268.51 3227
4269.13 3031
4269.74 3029
4270.36 2976
4270.98 3204
4271.59 2906
4272.21 2863
4272.83 2966
4273.44 2889
4274.06 2887
4274.68 2858
4275.29 2967
4275.91 3084
4276.52 3090
4277.14 3087
4277.76 3004
4278.37 3265
4278.99 3200
4279.61 3217
4280.23 3309
4280.84 3085
4281.46 3122
4282.08 3050
4282.69 3141
4283.31 3038
4283.93 2870
4284.54 2760
4285.16 2728
4285.78 2881
4286.40 2779
4287.01 2870
4287.63 2944
4288.25 2979
4288.87 2806
4289.48 2797
4290.10 2742
4290.72 2815
4291.34 2642
4291.95 2746
4292.57 2762
4293.19 2623
4293.81 2764
4294.42 2809
4295.04 2910
4295.66 2807
4296.28 2788
4296.90 2797
4297.51 2911
4298.13 2900
4298.75 2847
4299.37 2888
4299.99 2765
4300.61 2841
4301.22 2958
4301.84 2797
4302.46 2878
4303.08 2871
4303.70 2901
4304.32 2883
4304.94 2754
4305.55 2871
4306.17 2931
4306.79 2899
4307.41 2867
4308.03 2759
4308.65 2701
4309.27 2820
4309.89 2773
4310.50 2794
4311.12 2818
4311.74 2628
4312.36 2567
4312.98 2608
4313.60 2727
4314.22 2571
4314.84 2481
4315.46 2636
4316.08 2597
4316.70 2617
4317.32 2744
4317.94 2593
4318.56 2516
4319.18 2487
4319.80 2603
4320.42 2636
4321.04 2615
4321.65 2496
4322.27 2509
4322.89 2491
4323.51 2420
4324.13 2498
4324.75 2610
4325.37 2565
4325.99 2500
4326.62 2421
4327.24 2534
4327.86 2679
4328.48 2579
4329.10 2508
4329.72 2524
4330.34 2805
4330.96 2620
4331.58 2509
4332.20 2439
4332.82 2662
4333.44 2737
4334.06 2472
4334.68 2574
4335.30 2478
4335.92 2424
4336.54 2368
4337.16 2557
4337.79 2529
4338.41 2423
4339.03 2394
4339.65 2472
4340.27 2439
4340.89 2324
4341.51 2416
4342.13 2648
4342.76 2509
4343.38 2473
4344.00 2565
4344.62 2611
4345.24 2590
4345.86 2611
4346.48 2885
4347.11 2852
4347.73 2663
4348.35 2750
4348.97 2667
4349.59 2711
4350.22 2875
4350.84 2775
4351.46 2731
4352.08 2654
4352.70 2524
4353.33 2601
4353.95 2460
4354.57 2505
4355.19 2495
4355.81 2354
4356.44 2410
4357.06 2603
4357.68 2634
4358.30 2377
4358.93 2350
4359.55 2427
4360.17 2470
4360.79 2403
4361.42 2495
4362.04 2503
4362.66 2610
4363.28 2471
4363.91 2476
4364.53 2587
4365.15 2479
4365.78 2405
4366.40 2455
4367.02 2416
4367.65 2458
4368.27 2511
4368.89 2400
4369.52 2302
4370.14 2298
4370.76 2324
4371.39 2136
4372.01 2350
4372.63 2329
4373.26 2376
4373.88 2446
4374.50 2440
4375.13 2364
4375.75 2537
4376.37 2434
4377.00 2442
4377.62 2486
4378.25 2351
4378.87 2495
4379.49 2559
4380.12 2713
4380.74 2563
4381.37 2632
4381.99 2526
4382.61 2612
4383.24 2598
4383.86 2537
4384.49 2490
4385.11 2425
4385.74 2390
4386.36 2246
4386.98 2320
4387.61 2469
4388.23 2486
4388.86 2320
4389.48 2494
4390.11 2654
4390.73 2439
4391.36 2417
4391.98 2471
4392.61 2593
4393.23 2378
4393.86 2436
4394.48 2565
4395.11 2524
4395.73 2479
4396.36 2416
4396.98 2410
4397.61 2321
4398.23 2238
4398.86 2321
4399.48 2414
4400.11 2356
4400.74 2385
4401.36 2433
4401.99 2316
4402.61 2351
4403.24 2488
4403.86 2333
4404.49 2375
4405.11 2476
4405.74 2390
4406.37 2339
4406.99 2264
4407.62 2247
4408.24 2493
4408.87 2420
4409.50 2264
4410.12 2377
4410.75 2349
4411.38 2440
4412.00 2382
4412.63 2427
4413.25 2386
4413.88 2409
4414.51 2334
4415.13 2241
4415.76 2178
4416.39 2196
4417.01 2354
4417.64 2309
4418.27 2288
4418.89 2397
4419.52 2453
4420.15 2426
4420.77 2282
4421.40 2308
4422.03 2285
4422.66 2353
4423.28 2223
4423.91 2311
4424.54 2158
4425.16 2187
4425.79 2339
4426.42 2337
4427.05 2292
4427.67 2347
4428.30 2368
4428.93 2357
4429.56 2359
4430.18 2446
4430.81 2402
4431.44 2426
4432.07 2356
4432.69 2522
4433.32 2376
4433.95 2378
4434.58 2345
4435.21 2357
4435.83 2514
4436.46 2457
4437.09 2394
4437.72 2367
4438.35 2316
4438.97 2133
4439.60 2151
4440.23 2138
4440.86 2270
4441.49 2292
4442.12 2368
4442.74 2359
4443.37 2137
4444.00 2171
4444.63 2324
4445.26 2476
4445.89 2279
4446.52 2369
4447.14 2439
4447.77 2460
4448.40 2496
4449.03 2452
4449.66 2474
4450.29 2641
4450.92 2506
4451.55 2549
4452.18 2382
4452.81 2388
4453.44 2407
4454.06 2325
4454.69 2196
4455.32 2135
4455.95 2382
4456.58 2407
4457.21 2236
4457.84 2202
4458.47 2271
4459.10 2337
4459.73 2201
4460.36 2176
4460.99 2178
4461.62 2297
4462.25 2246
4462.88 2232
4463.51 2282
4464.14 2129
4464.77 2191
4465.40 2253
4466.03 2121
4466.66 2304
4467.29 2232
4467.92 2236
4468.55 2319
4469.18 2407
4469.81 2445
4470.44 2393
4471.07 2349
4471.70 2308
4472.33 2247
4472.96 2332
4473.59 2439
4474.22 2254
4474.86 2169
4475.49 2237
4476.12 2131
4476.75 2016
4477.38 2033
4478.01 2017
4478.64 2201
4479.27 2240
4479.90 2244
4480.53 2325
4481.17 2302
4481.80 2219
4482.43 2013
4483.06 1959
4483.69 2057
4484.32 2177
4484.95 2337
4485.58 2411
4486.22 2319
4486.85 2257
4487.48 2273
4488.11 2236
4488.74 2055
4489.37 2183
4490.01 2194
4490.64 2303
4491.27 2315
4491.90 2373
4492.53 2407
4493.17 2336
4493.80 2179
4494.43 2257
4495.06 2224
4495.70 2263
4496.33 2157
4496.96 2156
4497.59 2324
4498.22 2233
4498.86 2190
4499.49 2317
4500.12 2390
4500.75 2282
4501.39 2112
4502.02 2159
4502.65 2240
4503.29 2291
4503.92 2347
4504.55 2476
4505.18 2472
4505.82 2464
4506.45 2416
4507.08 2390
4507.72 2370
4508.35 2278
4508.98 2282
4509.62 2447
4510.25 2246
4510.88 2235
4511.52 2106
4512.15 2156
4512.78 2234
4513.42 2246
4514.05 2298
4514.68 2146
4515.32 2038
4515.95 2228
4516.58 2272
4517.22 2207
4517.85 2263
4518.48 2264
4519.12 2180
4519.75 2250
4520.39 2256
4521.02 2505
4521.65 2293
4522.29 2319
4522.92 2134
4523.56 2134
4524.19 2291
4524.83 2291
4525.46 2377
4526.09 2174
4526.73 2211
4527.36 2289
4528.00 2237
4528.63 2472
4529.27 2314
4529.90 2345
4530.54 2342
4531.17 2376
4531.81 2322
4532.44 2167
4533.07 2483
4533.71 2282
4534.34 2314
4534.98 2301
4535.61 2245
4536.25 2175
4536.88 2204
4537.52 2377
4538.16 2192
4538.79 2288
4539.43 2213
4540.06 2075
4540.70 2233
4541.33 2196
4541.97 2269
4542.60 2129
4543.24 2227
4543.87 2380
4544.51 2327
4545.15 2246
4545.78 2504
4546.42 2545
4547.05 2242
4547.69 2319
4548.32 2423
4548.96 2375
4549.60 2259
4550.23 2232
4550.87 2292
4551.50 2254
4552.14 2059
4552.78 1902
4553.41 2130
4554.05 2198
4554.69 2179
4555.32 2173
4555.96 2044
4556.60 2024
4557.23 2058
4557.87 2076
4558.51 2086
4559.14 2172
4559.78 2155
4560.42 2141
4561.05 2210
4561.69 2131
4562.33 2347
4562.96 2323
4563.60 2247
4564.24 2189
4564.87 2033
4565.51 2175
4566.15 2207
4566.79 2284
4567.42 2252
4568.06 2103
4568.70 2113
4569.33 2206
4569.97 2186
4570.61 2253
4571.25 2252
4571.88 2241
4572.52 2294
4573.16 2331
4573.80 2172
4574.44 2156
4575.07 2139
4575.71 2290
4576.35 2209
4576.99 2051
4577.62 2180
4578.26 2294
4578.90 2279
4579.54 2380
4580.18 2390
4580.82 2318
4581.45 2271
4582.09 2256
4582.73 2126
4583.37 2260
4584.01 2357
4584.65 2342
4585.28 2235
4585.92 2126
4586.56 2293
4587.20 2451
4587.84 2293
4588.48 2095
4589.12 2232
4589.75 2390
4590.39 2199
4591.03 2078
4591.67 2136
4592.31 2341
4592.95 2213
4593.59 2320
4594.23 2316
4594.87 2161
4595.51 2193
4596.15 2273
4596.78 2255
4597.42 2119
4598.06 2049
4598.70 2299
4599.34 2247
4599.98 2242
4600.62 2135
4601.26 2257
4601.90 2393
4602.54 2447
4603.18 2525
4603.82 2706
4604.46 2651
4605.10 2696
4605.74 2812
4606.38 2870
4607.02 2800
4607.66 2718
4608.30 2711
4608.94 2669
4609.58 2607
4610.22 2452
4610.86 2449
4611.50 2645
4612.14 2512
4612.78 2501
4613.42 2283
4614.06 2358
4614.70 2482
4615.34 2440
4615.98 2538
4616.63 2580
4617.27 2608
4617.91 2508
4618.55 2392
4619.19 2310
4619.83 2339
4620.47 2331
4621.11 2529
4621.75 2348
4622.39 2133
4623.03 2172
4623.68 2112
4624.32 2191
4624.96 2108
4625.60 2051
4626.24 2160
4626.88 2344
4627.52 2212
4628.17 2219
4628.81 2066
4629.45 2329
4630.09 2185
4630.73 2059
4631.37 2093
4632.02 2058
4632.66 2195
4633.30 2208
4633.94 2154
4634.58 2089
4635.22 2189
4635.87 2159
4636.51 2160
4637.15 2126
4637.79 2144
4638.44 2025
4639.08 2166
4639.72 2178
4640.36 2310
4641.00 2226
4641.65 2191
4642.29 2290
4642.93 2172
4643.57 2308
4644.22 2283
4644.86 2255
4645.50 2425
4646.15 2279
4646.79 2197
4647.43 2387
4648.07 2325
4648.72 2474
4649.36 2404
4650.00 2395
4650.65 2401
4651.29 2280
4651.93 2291
4652.57 2217
4653.22 2270
4653.86 2199
4654.50 2166
4655.15 2353
4655.79 2062
4656.44 2128
4657.08 2103
4657.72 2187
4658.37 2240
4659.01 2188
4659.65 2351
4660.30 2348
4660.94 2380
4661.58 2302
4662.23 2430
4662.87 2286
4663.52 2277
4664.16 2354
4664.80 2208
4665.45 2324
4666.09 2141
4666.74 2169
4667.38 2089
4668.02 2103
4668.67 2011
4669.31 2078
4669.96 2024
4670.60 2129
4671.25 2102
4671.89 2025
4672.54 1971
4673.18 2151
4673.83 1963
4674.47 2006
4675.11 2173
4675.76 2182
4676.40 2057
4677.05 2082
4677.69 1924
4678.34 2078
4678.98 2011
4679.63 1935
4680.27 2116
4680.92 2056
4681.56 2125
4682.21 2208
4682.85 2232
4683.50 2226
4684.15 2200
4684.79 2314
4685.44 2240
4686.08 2243
4686.73 2149
4687.37 2178
4688.02 2093
4688.66 2183
4689.31 2096
4689.96 2109
4690.60 2180
4691.25 2044
4691.89 2091
4692.54 2072
4693.19 2198
4693.83 2170
4694.48 2247
4695.12 2137
4695.77 2127
4696.42 2125
4697.06 2189
4697.71 2198
4698.36 2222
4699.00 2169
4699.65 2035
4700.29 2080
4700.94 2132
4701.59 2164
4702.23 2199
4702.88 2012
4703.53 2119
4704.17 2061
4704.82 2173
4705.47 2097
4706.11 2097
4706.76 2351
4707.41 2325
4708.06 2470
4708.70 2491
4709.35 2492
4710.00 2537
4710.64 2566
4711.29 2507
4711.94 2479
4712.59 2409
4713.23 2498
4713.88 2319
4714.53 2345
4715.18 2180
4715.82 2223
4716.47 2182
4717.12 2153
4717.77 2118
4718.41 1999
4719.06 2026
4719.71 2140
4720.36 2196
4721.01 2077
4721.65 2112
4722.30 2061
4722.95 2128
4723.60 1982
4724.25 2019
4724.89 2141
4725.54 2171
4726.19 2085
4726.84 1952
4727.49 2045
4728.14 2084
4728.78 2022
4729.43 1978
4730.08 2331
4730.73 2089
4731.38 2134
4732.03 2160
4732.68 2227
4733.32 2173
4733.97 2159
4734.62 2189
4735.27 2171
4735.92 2230
4736.57 2202
4737.22 2108
4737.87 2012
4738.52 2156
4739.16 1966
4739.81 1916
4740.46 2067
4741.11 2126
4741.76 1959
4742.41 2088
4743.06 2118
4743.71 1977
4744.36 2074
4745.01 2202
4745.66 2328
4746.31 2257
4746.96 2349
4747.61 2364
4748.26 2414
4748.91 2346
4749.56 2440
4750.21 2692
4750.86 2585
4751.51 2504
4752.16 2558
4752.81 2671
4753.46 2701
4754.11 2827
4754.76 2659
4755.41 2636
4756.06 2654
4756.71 2522
4757.36 2458
4758.01 2338
4758.66 2162
4759.31 2135
4759.96 2145
4760.61 2166
4761.26 2041
4761.91 2101
4762.56 2136
4763.22 2153
4763.87 2049
4764.52 2066
4765.17 2135
4765.82 2096
4766.47 2029
4767.12 2013
4767.77 2061
4768.42 2095
4769.07 2048
4769.73 2153
4770.38 2044
4771.03 2062
4771.68 1965
4772.33 1924
4772.98 1952
4773.63 1927
4774.29 1877
4774.94 2017
4775.59 1930
4776.24 2094
4776.89 2130
4777.54 2119
4778.20 2071
4778.85 2073
4779.50 2043
4780.15 2144
4780.80 2009
4781.46 2052
4782.11 2034
4782.76 2012
4783.41 2082
4784.06 2154
4784.72 2142
4785.37 2042
4786.02 2201
4786.67 2127
4787.33 2110
4787.98 2187
4788.63 2069
4789.28 2005
4789.94 2127
4790.59 2010
4791.24 2101
4791.89 2158
4792.55 2028
4793.20 2045
4793.85 2003
4794.51 1903
4795.16 1927
4795.81 1927
4796.47 2016
4797.12 2146
4797.77 2065
4798.42 2127
4799.08 1901
4799.73 1928
4800.38 2013
4801.04 1910
4801.69 2076
4802.35 1974
4803.00 1968
4803.65 1821
4804.31 2015
4804.96 2002
4805.61 2012
4806.27 2062
4806.92 1926
4807.57 1859
4808.23 1948
4808.88 1879
4809.54 1923
4810.19 2028
4810.84 2056
4811.50 1935
4812.15 2098
4812.81 2042
4813.46 2030
4814.12 2090
4814.77 2060
4815.42 2047
4816.08 2077
4816.73 2022
4817.39 2094
4818.04 2136
4818.70 2181
4819.35 2285
4820.01 2289
4820.66 2346
4821.32 2350
4821.97 2475
4822.63 2235
4823.28 2290
4823.94 2143
4824.59 2243
4825.25 2212
4825.90 2244
4826.56 2306
4827.21 2256
4827.87 2261
4828.52 2190
4829.18 2187
4829.83 2210
4830.49 2261
4831.14 2196
4831.80 2285
4832.45 2363
4833.11 2393
4833.76 2322
4834.42 2275
4835.08 2310
4835.73 2395
4836.39 2232
4837.04 2276
4837.70 2424
4838.36 2333
4839.01 2325
4839.67 2190
4840.32 2241
4840.98 2203
4841.64 2237
4842.29 2174
4842.95 2100
4843.60 2136
4844.26 2099
4844.92 2121
4845.57 2135
4846.23 2189
4846.89 2144
4847.54 2085
4848.20 2175
4848.86 2072
4849.51 2236
4850.17 2225
4850.83 2109
4851.48 2202
4852.14 2192
4852.80 2089
4853.45 2122
4854.11 2167
4854.77 2154
4855.43 2016
4856.08 1917
4856.74 2059
4857.40 2151
4858.05 2123
4858.71 2085
4859.37 1989
4860.03 2275
4860.68 2149
4861.34 2158
4862.00 2360
4862.66 2419
4863.31 2259
4863.97 2294
4864.63 2513
4865.29 2359
4865.95 2276
4866.60 2425
4867.26 2401
4867.92 2390
4868.58 2318
4869.23 2444
4869.89 2241
4870.55 2254
4871.21 2255
4871.87 2163
4872.53 2253
4873.18 2160
4873.84 2266
4874.50 2168
4875.16 2170
4875.82 2209
4876.48 2138
4877.13 2099
4877.79 2158
4878.45 2145
4879.11 2218
4879.77 2217
4880.43 2153
4881.09 2283
4881.75 2086
4882.40 2023
4883.06 2095
4883.72 2036
4884.38 2178
4885.04 2042
4885.70 2159
4886.36 2212
4887.02 2150
4887.68 2177
4888.34 2188
4889.00 2236
4889.66 2343
4890.32 2458
4890.97 2482
4891.63 2360
4892.29 2392
4892.95 2617
4893.61 2748
4894.27 2598
4894.93 2597
4895.59 2614
4896.25 2500
4896.91 2517
4897.57 2542
4898.23 2468
4898.89 2512
4899.55 2587
4900.21 2693
4900.87 2835
4901.53 2774
4902.19 2663
4902.85 2829
4903.51 2756
4904.17 2577
4904.83 2559
4905.50 2493
4906.16 2497
4906.82 2347
4907.48 2375
4908.14 2407
4908.80 2438
4909.46 2496
4910.12 2303
4910.78 2402
4911.44 2483
4912.10 2429
4912.76 2303
4913.42 2318
4914.09 2351
4914.75 2339
4915.41 2270
4916.07 2202
4916.73 2105
4917.39 2127
4918.05 2118
4918.71 2107
4919.38 2172
4920.04 2051
4920.70 2204
4921.36 2151
4922.02 2194
4922.68 2079
4923.35 2045
4924.01 2013
4924.67 2082
4925.33 2007
4925.99 2105
4926.65 2125
4927.32 2140
4927.98 2177
4928.64 2190
4929.30 2174
4929.96 2112
4930.63 2093
4931.29 2120
4931.95 2044
4932.61 2083
4933.28 2061
4933.94 2145
4934.60 2069
4935.26 2094
4935.93 2030
4936.59 2115
4937.25 2152
4937.91 2172
4938.58 2154
4939.24 2079
4939.90 2155
4940.56 2143
4941.23 2102
4941.89 2062
4942.55 2058
4943.22 2008
4943.88 2003
4944.54 2053
4945.21 2024
4945.87 2007
4946.53 1953
4947.20 1854
4947.86 1906
4948.52 1963
4949.19 1949
4949.85 1839
4950.51 1875
4951.18 2106
4951.84 2039
4952.50 2031
4953.17 2054
4953.83 2056
4954.49 2104
4955.16 1941
4955.82 2063
4956.49 2177
4957.15 2050
4957.81 1999
4958.48 2047
4959.14 1981
4959.81 2002
4960.47 2104
4961.14 2172
4961.80 2175
4962.46 2403
4963.13 2444
4963.79 2595
4964.46 2631
4965.12 2529
4965.79 2362
4966.45 2512
4967.12 2607
4967.78 2452
4968.44 2546
4969.11 2500
4969.77 2341
4970.44 2194
4971.10 2321
4971.77 2374
4972.43 2420
4973.10 2371
4973.76 2396
4974.43 2397
4975.09 2475
4975.76 2413
4976.42 2477
4977.09 2423
4977.76 2205
4978.42 2319
4979.09 2304
4979.75 2275
4980.42 2172
4981.08 2175
4981.75 2284
4982.41 2237
4983.08 2152
4983.75 1975
4984.41 2076
4985.08 2090
4985.74 2169
4986.41 2085
4987.07 2176
4987.74 2173
4988.41 2208
4989.07 2230
4989.74 2286
4990.41 2011
4991.07 2031
4991.74 2002
4992.40 2045
4993.07 2101
4993.74 2125
4994.40 2239
4995.07 2136
4995.74 2056
4996.40 2124
4997.07 2189
4997.74 2160
4998.40 2163
4999.07 2178
4999.74 2267
5000.40 2165
5001.07 2080
5001.74 2118
5002.40 2053
5003.07 2058
5003.74 2108
5004.41 2065
5005.07 2015
5005.74 2018
5006.41 2053
5007.07 2085
5007.74 2056
5008.41 1917
5009.08 1943
5009.74 1913
5010.41 1930
5011.08 1986
5011.75 1980
5012.41 1958
5013.08 1932
5013.75 1979
5014.42 1887
5015.09 2027
5015.75 2011
5016.42 1968
5017.09 1878
5017.76 1923
5018.43 2012
5019.09 1896
5019.76 1943
5020.43 2016
5021.10 1903
5021.77 1930
5022.44 2107
5023.10 2020
5023.77 1845
5024.44 1842
5025.11 1970
5025.78 1957
5026.45 2051
5027.11 2022
5027.78 2018
5028.45 2048
5029.12 2051
5029.79 2075
5030.46 2141
5031.13 2051
5031.80 2070
5032.47 2098
5033.13 1947
5033.80 1980
5034.47 1927
5035.14 1901
5035.81 1886
5036.48 2012
5037.15 2003
5037.82 2043
5038.49 1979
5039.16 2001
5039.83 1936
5040.50 1897
5041.17 2069
5041.84 2054
5042.51 1994
5043.18 1973
5043.85 1977
5044.52 1927
5045.18 1921
5045.85 1920
5046.52 2051
5047.19 1884
5047.86 2049
5048.53 1952
5049.20 1914
5049.88 2049
5050.55 1941
5051.22 1881
5051.89 1789
5052.56 1905
5053.23 1962
5053.90 1844
5054.57 1799
5055.24 1851
5055.91 1899
5056.58 1922
5057.25 1864
5057.92 1789
5058.59 1897
5059.26 1886
5059.93 1988
5060.60 1969
5061.27 1965
5061.95 1954
5062.62 1890
5063.29 1802
5063.96 1938
5064.63 2056
5065.30 1969
5065.97 1997
5066.64 1927
5067.31 1868
5067.99 1987
5068.66 1880
5069.33 1932
5070.00 1938
5070.67 1997
5071.34 1871
5072.02 1896
5072.69 1883
5073.36 1886
5074.03 1809
5074.70 1850
5075.37 1874
5076.05 1857
5076.72 1800
5077.39 1906
5078.06 1836
5078.73 1792
5079.41 1907
5080.08 1904
5080.75 1926
5081.42 1949
5082.10 1855
5082.77 1929
5083.44 2039
5084.11 1943
5084.78 1939
5085.46 1950
5086.13 2010
5086.80 1910
5087.48 1832
5088.15 1848
5088.82 1866
5089.49 1851
5090.17 1864
5090.84 1889
5091.51 1898
5092.19 1911
5092.86 2040
5093.53 2111
5094.20 2009
5094.88 2083
5095.55 2069
5096.22 1874
5096.90 1843
5097.57 1812
5098.24 1871
5098.92 1834
5099.59 1914
5100.26 1880
5100.94 1829
5101.61 1735
5102.29 1836
5102.96 1885
5103.63 1760
5104.31 1823
5104.98 1745
5105.65 1769
5106.33 1846
5107.00 1883
5107.68 1889
5108.35 1903
5109.02 1870
5109.70 1891
5110.37 1986
5111.05 1907
5111.72 1795
5112.40 1847
5113.07 1977
5113.74 1946
5114.42 1909
5115.09 1935
5115.77 1883
5116.44 1793
5117.12 1790
5117.79 1943
5118.47 1902
5119.14 2044
5119.82 2066
5120.49 1979
5121.17 1958
5121.84 2011
5122.52 1958
5123.19 1911
5123.87 1994
5124.54 2080
5125.22 1928
5125.89 1867
5126.57 1831
5127.24 1877
5127.92 1868
5128.59 1952
5129.27 1868
5129.94 1798
5130.62 1895
5131.29 1970
5131.97 1884
5132.65 1936
5133.32 1972
5134.00 1947
5134.67 1916
5135.35 1857
5136.02 1932
5136.70 1885
5137.38 1921
5138.05 1896
5138.73 1911
5139.40 1876
5140.08 1848
5140.76 1890
5141.43 1958
5142.11 1919
5142.79 1906
5143.46 2037
5144.14 1965
5144.81 1919
5145.49 1931
5146.17 1952
5146.84 1756
5147.52 1736
5148.20 1779
5148.87 1837
5149.55 1831
5150.23 1875
5150.90 1734
5151.58 1768
5152.26 1794
5152.94 1846
5153.61 1905
5154.29 1798
5154.97 1746
5155.64 1862
5156.32 2004
5157.00 1817
5157.68 1891
5158.35 1877
5159.03 1846
5159.71 1866
5160.39 1771
5161.06 1794
5161.74 1832
5162.42 1727
5163.10 1764
5163.77 1846
5164.45 1851
5165.13 1820
5165.81 1675
5166.48 1740
5167.16 1774
5167.84 1695
5168.52 1713
5169.20 1730
5169.87 1657
5170.55 1778
5171.23 1711
5171.91 1691
5172.59 1651
5173.27 1740
5173.94 1741
5174.62 1761
5175.30 1786
5175.98 1700
5176.66 1798
5177.34 1871
5178.02 1698
5178.69 1682
5179.37 1833
5180.05 1736
5180.73 1884
5181.41 1888
5182.09 1854
5182.77 1955
5183.45 1816
5184.12 1899
5184.80 1858
5185.48 1768
5186.16 1746
5186.84 1826
5187.52 1843
5188.20 1854
5188.88 1839
5189.56 1767
5190.24 1751
5190.92 1818
5191.60 1841
5192.28 1786
5192.96 1723
5193.64 1870
5194.32 1858
5195.00 1831
5195.68 1591
5196.36 1784
5197.03 1791
5197.71 1710
5198.39 1767
5199.07 1621
5199.75 1712
5200.44 1679
5201.12 1735
5201.80 1681
5202.48 1796
5203.16 1868
5203.84 1724
5204.52 1750
5205.20 1867
5205.88 1814
5206.56 1824
5207.24 1946
5207.92 1978
5208.60 1944
5209.28 1931
5209.96 1994
5210.64 2004
5211.32 2011
5212.00 1841
5212.68 1923
5213.37 1978
5214.05 2038
5214.73 2069
5215.41 1972
5216.09 1990
5216.77 1877
5217.45 1889
5218.13 1740
5218.81 1909
5219.50 1894
5220.18 1959
5220.86 1827
5221.54 1858
5222.22 1786
5222.90 1676
5223.59 1679
5224.27 1662
5224.95 1811
5225.63 1726
5226.31 1724
5226.99 1727
5227.68 1806
5228.36 1842
5229.04 1851
5229.72 1736
5230.40 1834
5231.09 1805
5231.77 1831
5232.45 1772
5233.13 1844
5233.81 1942
5234.50 1921
5235.18 1957
5235.86 1824
5236.54 1786
5237.23 1947
5237.91 1967
5238.59 2014
5239.27 2030
5239.96 2084
5240.64 2111
5241.32 1945
5242.01 1832
5242.69 1864
5243.37 1932
5244.05 1851
5244.74 1826
5245.42 1883
5246.10 1768
5246.79 1793
5247.47 1788
5248.15 1883
5248.84 1785
5249.52 1692
5250.20 1763
5250.89 1812
5251.57 1844
5252.25 1759
5252.94 1801
5253.62 1728
5254.30 1857
5254.99 1832
5255.67 1777
5256.36 1798
5257.04 1829
5257.72 1739
5258.41 1830
5259.09 1727
5259.78 1733
5260.46 1679
5261.14 1684
5261.83 1782
5262.51 1774
5263.20 1770
5263.88 1745
5264.56 1817
5265.25 1739
5265.93 1752
5266.62 1870
5267.30 1894
5267.99 1892
5268.67 1883
5269.36 1820
5270.04 1926
5270.73 1950
5271.41 1916
5272.09 1992
5272.78 1962
5273.46 1878
5274.15 1883
5274.83 1757
5275.52 1716
5276.20 1758
5276.89 1796
5277.57 1784
5278.26 1829
5278.94 1832
5279.63 1620
5280.32 1904
5281.00 1991
5281.69 1867
5282.37 1975
5283.06 1943
5283.74 2046
5284.43 2044
5285.11 1973
5285.80 1956
5286.49 1877
5287.17 1914
5287.86 1877
5288.54 1793
5289.23 1716
5289.91 1714
5290.60 1690
5291.29 1682
5291.97 1817
5292.66 1766
5293.35 1707
5294.03 1772
5294.72 1877
5295.40 1771
5296.09 1751
5296.78 1720
5297.46 1754
5298.15 1777
5298.84 1712
5299.52 1736
5300.21 1720
5300.90 1716
5301.58 1685
5302.27 1845
5302.96 1899
5303.64 1876
5304.33 1865
5305.02 1778
5305.70 1729
5306.39 1668
5307.08 1773
5307.77 1718
5308.45 1703
5309.14 1748
5309.83 1746
5310.51 1687
5311.20 1731
5311.89 1704
5312.58 1965
5313.26 1887
5313.95 1714
5314.64 1718
5315.33 1710
5316.01 1671
5316.70 1843
5317.39 1725
5318.08 1741
5318.77 1737
5319.45 1729
5320.14 1771
5320.83 1648
5321.52 1725
5322.20 1840
5322.89 1783
5323.58 1746
5324.27 1666
5324.96 1813
5325.65 1811
5326.33 1717
5327.02 1615
5327.71 1678
5328.40 1593
5329.09 1598
5329.78 1676
5330.46 1718
5331.15 1676
5331.84 1637
5332.53 1737
5333.22 1867
5333.91 1775
5334.60 1669
5335.29 1687
5335.98 1704
5336.66 1693
5337.35 1664
5338.04 1683
5338.73 1765
5339.42 1732
5340.11 1683
5340.80 1699
5341.49 1787
5342.18 1797
5342.87 1876
5343.56 1812
5344.25 1804
5344.94 1721
5345.62 1609
5346.31 1753
5347.00 1786
5347.69 1852
5348.38 1823
5349.07 1781
5349.76 1733
5350.45 1914
5351.14 1892
5351.83 1908
5352.52 1904
5353.21 1878
5353.90 1899
5354.59 1873
5355.28 1778
5355.97 1702
5356.66 1758
5357.35 1699
5358.04 1660
5358.74 1716
5359.43 1815
5360.12 1854
5360.81 1811
5361.50 1637
5362.19 1795
5362.88 1724
5363.57 1780
5364.26 1859
5364.95 1736
5365.64 1730
5366.33 1773
5367.02 1867
5367.71 1819
5368.41 1854
5369.10 1750
5369.79 1665
5370.48 1708
5371.17 1777
5371.86 1780
5372.55 1741
5373.24 1690
5373.94 1816
5374.63 1762
5375.32 1757
5376.01 1903
5376.70 1788
5377.39 1738
5378.08 1727
5378.78 1831
5379.47 1880
5380.16 1844
5380.85 1777
5381.54 1768
5382.24 1842
5382.93 1740
5383.62 1712
5384.31 1773
5385.00 1728
5385.70 1605
5386.39 1823
5387.08 1737
5387.77 1709
5388.47 1711
5389.16 1739
5389.85 1811
5390.54 1829
5391.23 1877
5391.93 1670
5392.62 1787
5393.31 1722
5394.01 1670
5394.70 1626
5395.39 1737
5396.08 1789
5396.78 1670
5397.47 1566
5398.16 1545
5398.86 1716
5399.55 1593
5400.24 1598
5400.93 1491
5401.63 1594
5402.32 1631
5403.01 1685
5403.71 1730
5404.40 1739
5405.09 1692
5405.79 1722
5406.48 1838
5407.17 1764
5407.87 1657
5408.56 1813
5409.26 1880
5409.95 1896
5410.64 1737
5411.34 1780
5412.03 1748
5412.72 1729
5413.42 1602
5414.11 1600
5414.81 1679
5415.50 1623
5416.19 1704
5416.89 1663
5417.58 1797
5418.28 1624
5418.97 1604
5419.67 1678
5420.36 1746
5421.05 1780
5421.75 1720
5422.44 1796
5423.14 1612
5423.83 1631
5424.53 1671
5425.22 1688
5425.92 1813
5426.61 1589
5427.31 1607
5428.00 1710
5428.70 1825
5429.39 1702
5430.09 1633
5430.78 1705
5431.48 1757
5432.17 1658
5432.87 1594
5433.56 1705
5434.26 1743
5434.95 1793
5435.65 1808
5436.34 1711
5437.04 1746
5437.73 1678
5438.43 1707
5439.13 1798
5439.82 1887
5440.52 1752
5441.21 1662
5441.91 1648
5442.60 1743
5443.30 1624
5444.00 1601
5444.69 1654
5445.39 1687
5446.08 1735
5446.78 1807
5447.48 1720
5448.17 1725
5448.87 1783
5449.56 1675
5450.26 1612
5450.96 1649
5451.65 1725
5452.35 1710
5453.05 1664
5453.74 1688
5454.44 1585
5455.14 1576
5455.83 1650
5456.53 1736
5457.23 1565
5457.92 1611
5458.62 1643
5459.32 1627
5460.01 1643
5460.71 1592
5461.41 1671
5462.11 1598
5462.80 1559
5463.50 1549
5464.20 1636
5464.89 1663
5465.59 1520
5466.29 1661
5466.99 1585
5467.68 1674
5468.38 1672
5469.08 1598
5469.78 1619
5470.47 1725
5471.17 1656
5471.87 1543
5472.57 1567
5473.26 1645
5473.96 1514
5474.66 1467
5475.36 1411
5476.06 1562
5476.75 1704
5477.45 1660
5478.15 1679
5478.85 1723
5479.55 1585
5480.24 1788
5480.94 1729
5481.64 1696
5482.34 1569
5483.04 1566
5483.74 1619
5484.43 1796
5485.13 1751
5485.83 1588
5486.53 1641
5487.23 1705
5487.93 1638
5488.63 1605
5489.33 1685
5490.02 1783
5490.72 1717
5491.42 1705
5492.12 1638
5492.82 1608
5493.52 1673
5494.22 1620
5494.92 1614
5495.62 1630
5496.32 1622
5497.01 1674
5497.71 1644
5498.41 1617
5499.11 1672
5499.81 1512
5500.51 1650
5501.21 1747
5501.91 1733
5502.61 1810
5503.31 1899
5504.01 1974
5504.71 1877
5505.41 1807
5506.11 1692
5506.81 1720
5507.51 1778
5508.21 1701
5508.91 1720
5509.61 1585
5510.31 1647
5511.01 1727
5511.71 1638
5512.41 1641
5513.11 1666
5513.81 1618
5514.51 1608
5515.21 1622
5515.91 1739
5516.61 1649
5517.31 1581
5518.01 1729
5518.72 1618
5519.42 1648
5520.12 1714
5520.82 1539
5521.52 1634
5522.22 1553
5522.92 1619
5523.62 1701
5524.32 1762
5525.02 1707
5525.72 1717
5526.43 1666
5527.13 1729
5527.83 1722
5528.53 1695
5529.23 1757
5529.93 1698
5530.63 1715
5531.33 1589
5532.04 1586
5532.74 1652
5533.44 1674
5534.14 1582
5534.84 1500
5535.54 1527
5536.25 1531
5536.95 1637
5537.65 1618
5538.35 1650
5539.05 1673
5539.76 1601
5540.46 1552
5541.16 1511
5541.86 1434
5542.56 1524
5543.27 1615
5543.97 1546
5544.67 1584
5545.37 1528
5546.08 1568
5546.78 1671
5547.48 1744
5548.18 1519
5548.89 1641
5549.59 1622
5550.29 1544
5550.99 1579
5551.70 1532
5552.40 1516
5553.10 1555
5553.81 1629
5554.51 1616
5555.21 1501
5555.91 1538
5556.62 1661
5557.32 1614
5558.02 1500
5558.73 1576
5559.43 1599
5560.13 1616
5560.84 1678
5561.54 1670
5562.24 1702
5562.95 1706
5563.65 1825
5564.35 1855
5565.06 1808
5565.76 1851
5566.47 1887
5567.17 1708
5567.87 1685
5568.58 1736
5569.28 1719
5569.98 1778
5570.69 1621
5571.39 1609
5572.10 1557
5572.80 1606
5573.50 1530
5574.21 1572
5574.91 1599
5575.62 1558
5576.32 1651
5577.03 1552
5577.73 1658
5578.44 1629
5579.14 1608
5579.84 1631
5580.55 1651
5581.25 1623
5581.96 1696
5582.66 1655
5583.37 1466
5584.07 1552
5584.78 1605
5585.48 1619
5586.19 1634
5586.89 1702
5587.60 1615
5588.30 1599
5589.01 1656
5589.71 1575
5590.42 1588
5591.12 1591
5591.83 1568
5592.53 1488
5593.24 1457
5593.94 1587
5594.65 1531
5595.36 1525
5596.06 1584
5596.77 1533
5597.47 1528
5598.18 1538
5598.88 1671
5599.59 1538
5600.30 1518
5601.00 1566
5601.71 1586
5602.41 1535
5603.12 1571
5603.83 1582
5604.53 1588
5605.24 1605
5605.94 1638
5606.65 1510
5607.36 1493
5608.06 1496
5608.77 1548
5609.48 1523
5610.18 1423
5610.89 1497
5611.60 1529
5612.30 1537
5613.01 1514
5613.72 1458
5614.42 1422
5615.13 1533
5615.84 1505
5616.54 1524
5617.25 1507
5617.96 1508
5618.66 1498
5619.37 1452
5620.08 1559
5620.78 1460
5621.49 1595
5622.20 1481
5622.91 1530
5623.61 1471
5624.32 1496
5625.03 1524
5625.74 1503
5626.44 1427
5627.15 1473
5627.86 1452
5628.57 1455
5629.27 1501
5629.98 1491
5630.69 1528
5631.40 1470
5632.11 1545
5632.81 1455
5633.52 1535
5634.23 1466
5634.94 1526
5635.65 1419
5636.35 1500
5637.06 1460
5637.77 1429
5638.48 1488
5639.19 1474
5639.89 1510
5640.60 1478
5641.31 1463
5642.02 1529
5642.73 1559
5643.44 1439
5644.15 1539
5644.85 1511
5645.56 1470
5646.27 1428
5646.98 1490
5647.69 1579
5648.40 1473
5649.11 1494
5649.82 1481
5650.53 1540
5651.23 1409
5651.94 1463
5652.65 1397
5653.36 1555
5654.07 1559
5654.78 1574
5655.49 1452
5656.20 1422
5656.91 1439
5657.62 1550
5658.33 1677
5659.04 1608
5659.75 1575
5660.46 1539
5661.17 1535
5661.88 1463
5662.59 1453
5663.30 1415
5664.00 1585
5664.71 1572
5665.42 1558
5666.13 1514
5666.84 1478
5667.55 1457
5668.27 1517
5668.98 1537
5669.69 1368
5670.40 1501
5671.11 1481
5671.82 1447
5672.53 1426
5673.24 1460
5673.95 1406
5674.66 1430
5675.37 1417
5676.08 1403
5676.79 1378
5677.50 1629
5678.21 1543
5678.92 1572
5679.63 1505
5680.34 1451
5681.06 1384
5681.77 1394
5682.48 1433
5683.19 1427
5683.90 1459
5684.61 1426
5685.32 1318
5686.03 1408
5686.74 1393
5687.46 1386
5688.17 1382
5688.88 1383
5689.59 1377
5690.30 1368
5691.01 1517
5691.72 1473
5692.44 1414
5693.15 1435
5693.86 1467
5694.57 1450
5695.28 1496
5696.00 1479
5696.71 1366
5697.42 1396
5698.13 1365
5698.84 1427
5699.56 1410
5700.27 1570
5700.98 1521
5701.69 1468
5702.40 1515
5703.12 1538
5703.83 1497
5704.54 1499
5705.25 1428
5705.97 1326
5706.68 1404
5707.39 1408
5708.10 1431
5708.82 1420
5709.53 1478
5710.24 1406
5710.95 1428
5711.67 1416
5712.38 1451
5713.09 1425
5713.81 1426
5714.52 1428
5715.23 1494
5715.95 1429
5716.66 1414
5717.37 1433
5718.09 1277
5718.80 1306
5719.51 1323
5720.23 1509
5720.94 1510
5721.65 1442
5722.37 1346
5723.08 1432
5723.79 1412
5724.51 1376
5725.22 1507
5725.93 1484
5726.65 1435
5727.36 1376
5728.08 1378
5728.79 1414
5729.50 1442
5730.22 1428
5730.93 1453
5731.65 1421
5732.36 1349
5733.07 1403
5733.79 1391
5734.50 1382
5735.22 1386
5735.93 1401
5736.65 1371
5737.36 1324
5738.07 1402
5738.79 1441
5739.50 1516
5740.22 1369
5740.93 1297
5741.65 1452
5742.36 1444
5743.08 1300
5743.79 1279
5744.51 1320
5745.22 1286
5745.94 1322
5746.65 1297
5747.37 1371
5748.08 1380
5748.80 1363
5749.51 1494
5750.23 1313
5750.94 1357
5751.66 1349
5752.37 1366
5753.09 1347
5753.80 1306
5754.52 1361
5755.24 1468
5755.95 1357
5756.67 1387
5757.38 1378
5758.10 1402
5758.81 1464
5759.53 1411
5760.25 1424
5760.96 1301
5761.68 1365
5762.39 1430
5763.11 1447
5763.83 1477
5764.54 1479
5765.26 1383
5765.97 1427
5766.69 1411
5767.41 1390
5768.12 1408
5768.84 1364
5769.56 1371
5770.27 1414
5770.99 1337
5771.71 1415
5772.42 1449
5773.14 1478
5773.86 1519
5774.57 1461
5775.29 1411
5776.01 1480
5776.72 1461
5777.44 1370
5778.16 1439
5778.88 1445
5779.59 1464
5780.31 1417
5781.03 1362
5781.74 1402
5782.46 1359
5783.18 1428
5783.90 1436
5784.61 1331
5785.33 1389
5786.05 1363
5786.77 1355
5787.48 1355
5788.20 1349
5788.92 1305
5789.64 1280
5790.35 1380
5791.07 1357
5791.79 1284
5792.51 1282
5793.23 1462
5793.94 1314
5794.66 1310
5795.38 1392
5796.10 1363
5796.82 1391
5797.53 1406
5798.25 1388
5798.97 1359
5799.69 1328
5800.41 1411
5801.13 1524
5801.84 1483
5802.56 1499
5803.28 1515
5804.00 1429
5804.72 1510
5805.44 1507
5806.16 1418
5806.87 1429
5807.59 1625
5808.31 1588
5809.03 1483
5809.75 1498
5810.47 1458
5811.19 1536
5811.91 1497
5812.63 1496
5813.35 1495
5814.07 1543
5814.78 1497
5815.50 1567
5816.22 1628
5816.94 1652
5817.66 1623
5818.38 1609
5819.10 1688
5819.82 1705
5820.54 1728
5821.26 1688
5821.98 1675
5822.70 1654
5823.42 1665
5824.14 1807
5824.86 1666
5825.58 1563
5826.30 1601
5827.02 1624
5827.74 1617
5828.46 1561
5829.18 1559
5829.90 1475
5830.62 1391
5831.34 1518
5832.06 1579
5832.78 1573
5833.50 1391
5834.22 1447
5834.94 1495
5835.66 1491
5836.38 1494
5837.10 1370
5837.82 1450
5838.55 1447
5839.27 1441
5839.99 1457
5840.71 1426
5841.43 1435
5842.15 1480
5842.87 1483
5843.59 1503
5844.31 1397
5845.03 1379
5845.76 1377
5846.48 1393
5847.20 1393
5847.92 1433
5848.64 1448
5849.36 1375
5850.08 1350
5850.81 1363
5851.53 1294
5852.25 1460
5852.97 1431
5853.69 1410
5854.41 1450
5855.14 1447
5855.86 1379
5856.58 1359
5857.30 1456
5858.02 1418
5858.74 1448
5859.47 1442
5860.19 1385
5860.91 1408
5861.63 1491
5862.36 1444
5863.08 1462
5863.80 1359
5864.52 1472
5865.24 1476
5865.97 1541
5866.69 1485
5867.41 1391
5868.13 1448
5868.86 1353
5869.58 1410
5870.30 1429
5871.03 1389
5871.75 1315
5872.47 1391
5873.19 1395
5873.92 1350
5874.64 1262
5875.36 1398
5876.09 1341
5876.81 1299
5877.53 1326
5878.26 1305
5878.98 1376
5879.70 1438
5880.43 1474
5881.15 1426
5881.87 1392
5882.60 1328
5883.32 1306
5884.04 1420
5884.77 1367
5885.49 1375
5886.21 1530
5886.94 1488
5887.66 1513
5888.39 1425
5889.11 1420
5889.83 1440
5890.56 1410
5891.28 1311
5892.01 1386
5892.73 1514
5893.45 1495
5894.18 1515
5894.90 1372
5895.63 1475
5896.35 1428
5897.07 1398
5897.80 1391
5898.52 1400
5899.25 1464
5899.97 1466
5900.70 1399
5901.42 1543
5902.15 1559
5902.87 1651
5903.60 1631
5904.32 1749
5905.05 1687
5905.77 1655
5906.50 1580
5907.22 1633
5907.95 1526
5908.67 1557
5909.40 1513
5910.12 1316
5910.85 1364
5911.57 1527
5912.30 1496
5913.02 1474
5913.75 1459
5914.47 1441
5915.20 1418
5915.92 1402
5916.65 1350
5917.38 1436
5918.10 1324
5918.83 1309
5919.55 1310
5920.28 1336
5921.00 1415
5921.73 1421
5922.46 1476
5923.18 1397
5923.91 1381
5924.63 1382
5925.36 1405
5926.09 1429
5926.81 1468
5927.54 1374
5928.26 1335
5928.99 1330
5929.72 1422
5930.44 1404
5931.17 1395
5931.90 1352
5932.62 1315
5933.35 1445
5934.08 1555
5934.80 1458
5935.53 1466
5936.26 1456
5936.98 1526
5937.71 1500
5938.44 1557
5939.16 1464
5939.89 1384
5940.62 1488
5941.35 1416
5942.07 1451
5942.80 1405
5943.53 1483
5944.25 1500
5944.98 1490
5945.71 1505
5946.44 1496
5947.16 1532
5947.89 1525
5948.62 1477
5949.35 1411
5950.07 1346
5950.80 1409
5951.53 1528
5952.26 1523
5952.99 1525
5953.71 1558
5954.44 1479
5955.17 1510
5955.90 1600
5956.62 1468
5957.35 1442
5958.08 1526
5958.81 1601
5959.54 1589
5960.27 1583
5960.99 1649
5961.72 1588
5962.45 1522
5963.18 1426
5963.91 1408
5964.64 1483
5965.36 1452
5966.09 1413
5966.82 1364
5967.55 1453
5968.28 1545
5969.01 1593
5969.74 1477
5970.47 1540
5971.19 1584
5971.92 1666
5972.65 1610
5973.38 1420
5974.11 1424
5974.84 1483
5975.57 1499
5976.30 1566
5977.03 1523
5977.76 1548
5978.49 1424
5979.22 1621
5979.95 1564
5980.67 1616
5981.40 1574
5982.13 1545
5982.86 1551
5983.59 1517
5984.32 1589
5985.05 1573
5985.78 1681
5986.51 1808
5987.24 1670
5987.97 1679
5988.70 1644
5989.43 1685
5990.16 1766
5990.89 1728
5991.62 1756
5992.35 1750
5993.08 1758
5993.81 1669
5994.54 1614
5995.27 1683
5996.00 1725
5996.73 1698
5997.47 1694
5998.20 1752
5998.93 1642
5999.66 1677
6000.39 1689
6001.12 1631
6001.85 1656
6002.58 1662
6003.31 1672
6004.04 1673
6004.77 1637
6005.50 1673
6006.24 1704
6006.97 1664
6007.70 1680
6008.43 1767
6009.16 1792
6009.89 1740
6010.62 1869
6011.35 1941
6012.09 2062
6012.82 2123
6013.55 2148
6014.28 2004
6015.01 2096
6015.74 2090
6016.47 2118
6017.21 2127
6017.94 1922
6018.67 1854
6019.40 1936
6020.13 1756
6020.87 1699
6021.60 1664
6022.33 1602
6023.06 1603
6023.79 1570
6024.53 1483
6025.26 1614
6025.99 1615
6026.72 1550
6027.46 1481
6028.19 1571
6028.92 1544
6029.65 1680
6030.39 1508
6031.12 1470
6031.85 1579
6032.58 1537
6033.32 1491
6034.05 1360
6034.78 1446
6035.51 1482
6036.25 1545
6036.98 1525
6037.71 1473
6038.45 1578
6039.18 1572
6039.91 1544
6040.65 1541
6041.38 1529
6042.11 1675
6042.85 1650
6043.58 1611
6044.31 1620
6045.05 1606
6045.78 1710
6046.51 1648
6047.25 1612
6047.98 1808
6048.71 1901
6049.45 1816
6050.18 1750
6050.91 1708
6051.65 1600
6052.38 1598
6053.12 1701
6053.85 1539
6054.58 1426
6055.32 1420
6056.05 1567
6056.79 1595
6057.52 1531
6058.25 1488
6058.99 1492
6059.72 1573
6060.46 1409
6061.19 1395
6061.93 1517
6062.66 1394
6063.40 1320
6064.13 1459
6064.86 1510
6065.60 1476
6066.33 1520
6067.07 1482
6067.80 1487
6068.54 1496
6069.27 1469
6070.01 1501
6070.74 1396
6071.48 1389
6072.21 1351
6072.95 1447
6073.68 1381
6074.42 1455
6075.15 1471
6075.89 1494
6076.63 1448
6077.36 1421
6078.10 1479
6078.83 1502
6079.57 1449
6080.30 1433
6081.04 1458
6081.77 1396
6082.51 1503
6083.25 1457
6083.98 1551
6084.72 1510
6085.45 1536
6086.19 1538
6086.92 1476
6087.66 1376
6088.40 1468
6089.13 1477
6089.87 1483
6090.61 1531
6091.34 1423
6092.08 1536
6092.81 1488
6093.55 1489
6094.29 1490
6095.02 1400
6095.76 1392
6096.50 1376
6097.23 1479
6097.97 1567
6098.71 1416
6099.44 1334
6100.18 1388
6100.92 1436
6101.65 1443
6102.39 1482
6103.13 1392
6103.86 1384
6104.60 1352
6105.34 1424
6106.08 1424
6106.81 1393
6107.55 1364
6108.29 1378
6109.02 1409
6109.76 1441
6110.50 1423
6111.24 1302
6111.97 1435
6112.71 1401
6113.45 1351
6114.19 1462
6114.92 1365
6115.66 1416
6116.40 1389
6117.14 1518
6117.88 1505
6118.61 1517
6119.35 1384
6120.09 1388
6120.83 1431
6121.57 1528
6122.30 1471
6123.04 1489
6123.78 1454
6124.52 1472
6125.26 1470
6126.00 1478
6126.73 1465
6127.47 1521
6128.21 1519
6128.95 1518
6129.69 1467
6130.43 1493
6131.16 1494
6131.90 1401
6132.64 1474
6133.38 1487
6134.12 1398
6134.86 1347
6135.60 1362
6136.34 1433
6137.08 1499
6137.81 1389
6138.55 1502
6139.29 1525
6140.03 1545
6140.77 1541
6141.51 1508
6142.25 1451
6142.99 1474
6143.73 1537
6144.47 1592
6145.21 1496
6145.95 1528
6146.69 1552
6147.43 1465
6148.17 1459
6148.91 1436
6149.65 1562
6150.39 1467
6151.13 1557
6151.86 1518
6152.60 1520
6153.34 1529
6154.08 1486
6154.83 1609
6155.57 1528
6156.31 1618
6157.05 1563
6157.79 1553
6158.53 1619
6159.27 1445
6160.01 1436
6160.75 1552
6161.49 1566
6162.23 1578
6162.97 1570
6163.71 1543
6164.45 1483
6165.19 1417
6165.93 1494
6166.67 1470
6167.41 1481
6168.15 1520
6168.89 1468
6169.64 1458
6170.38 1502
6171.12 1474
6171.86 1548
6172.60 1508
6173.34 1449
6174.08 1529
6174.82 1439
6175.57 1498
6176.31 1487
6177.05 1455
6177.79 1505
6178.53 1411
6179.27 1499
6180.01 1498
6180.76 1401
6181.50 1425
6182.24 1345
6182.98 1451
6183.72 1497
6184.46 1371
6185.21 1355
6185.95 1380
6186.69 1393
6187.43 1377
6188.17 1377
6188.92 1423
6189.66 1338
6190.40 1443
6191.14 1487
6191.89 1514
6192.63 1464
6193.37 1405
6194.11 1437
6194.86 1425
6195.60 1503
6196.34 1583
6197.08 1572
6197.83 1450
6198.57 1394
6199.31 1481
6200.05 1474
6200.80 1478
6201.54 1453
6202.28 1422
6203.03 1531
6203.77 1479
6204.51 1464
6205.26 1572
6206.00 1662
6206.74 1709
6207.48 1792
6208.23 1809
6208.97 2006
6209.71 2136
6210.46 2294
6211.20 2314
6211.95 2265
6212.69 2283
6213.43 2180
6214.18 2204
6214.92 1999
6215.66 1831
6216.41 1785
6217.15 1664
6217.89 1524
6218.64 1507
6219.38 1534
6220.13 1642
6220.87 1570
6221.61 1530
6222.36 1439
6223.10 1376
6223.85 1389
6224.59 1429
6225.34 1502
6226.08 1481
6226.82 1480
6227.57 1461
6228.31 1526
6229.06 1485
6229.80 1525
6230.55 1504
6231.29 1437
6232.04 1476
6232.78 1434
6233.53 1466
6234.27 1558
6235.02 1489
6235.76 1436
6236.51 1425
6237.25 1489
6238.00 1393
6238.74 1434
6239.49 1429
6240.23 1482
6240.98 1484
6241.72 1482
6242.47 1527
6243.21 1459
6243.96 1471
6244.70 1460
6245.45 1481
6246.20 1508
6246.94 1532
6247.69 1490
6248.43 1594
6249.18 1572
6249.92 1768
6250.67 1882
6251.42 1787
6252.16 1711
6252.91 1621
6253.65 1576
6254.40 1541
6255.15 1518
6255.89 1514
6256.64 1396
6257.38 1434
6258.13 1353
6258.88 1419
6259.62 1436
6260.37 1510
6261.12 1469
6261.86 1443
6262.61 1548
6263.36 1554
6264.10 1472
6264.85 1447
6265.60 1605
6266.34 1501
6267.09 1426
6267.84 1541
6268.58 1495
6269.33 1469
6270.08 1379
6270.82 1455
6271.57 1435
6272.32 1371
6273.07 1363
6273.81 1352
6274.56 1373
6275.31 1370
6276.05 1509
6276.80 1330
6277.55 1375
6278.30 1392
6279.04 1405
6279.79 1412
6280.54 1396
6281.29 1386
6282.03 1385
6282.78 1348
6283.53 1364
6284.28 1421
6285.03 1380
6285.77 1367
6286.52 1489
6287.27 1484
6288.02 1337
6288.77 1325
6289.51 1280
6290.26 1395
6291.01 1454
6291.76 1514
6292.51 1411
6293.26 1471
6294.00 1398
6294.75 1412
6295.50 1311
6296.25 1334
6297.00 1347
6297.75 1420
6298.50 1454
6299.24 1429
6299.99 1282
6300.74 1423
6301.49 1442
6302.24 1363
6302.99 1392
6303.74 1349
6304.49 1391
6305.24 1367
6305.99 1367
6306.73 1418
6307.48 1354
6308.23 1333
6308.98 1422
6309.73 1315
6310.48 1463
6311.23 1424
6311.98 1419
6312.73 1333
6313.48 1297
6314.23 1321
6314.98 1361
6315.73 1407
6316.48 1292
6317.23 1307
6317.98 1276
6318.73 1281
6319.48 1285
6320.23 1361
6320.98 1371
6321.73 1328
6322.48 1351
6323.23 1360
6323.98 1396
6324.73 1305
6325.48 1360
6326.23 1322
6326.98 1323
6327.73 1368
6328.48 1236
6329.23 1259
6329.98 1186
6330.73 1342
6331.48 1375
6332.23 1299
6332.98 1285
6333.73 1363
6334.49 1344
6335.24 1233
6335.99 1334
6336.74 1368
6337.49 1319
6338.24 1275
6338.99 1314
6339.74 1231
6340.49 1280
6341.25 1192
6342.00 1247
6342.75 1294
6343.50 1307
6344.25 1290
6345.00 1290
6345.75 1274
6346.51 1305
6347.26 1279
6348.01 1303
6348.76 1307
6349.51 1315
6350.26 1312
6351.02 1223
6351.77 1297
6352.52 1345
6353.27 1347
6354.02 1292
6354.78 1268
6355.53 1304
6356.28 1464
6357.03 1423
6357.78 1344
6358.54 1305
6359.29 1427
6360.04 1367
6360.79 1280
6361.55 1294
6362.30 1342
6363.05 1311
6363.80 1229
6364.56 1282
6365.31 1392
6366.06 1310
6366.81 1241
6367.57 1314
6368.32 1304
6369.07 1396
6369.83 1365
6370.58 1470
6371.33 1370
6372.08 1362
6372.84 1377
6373.59 1375
6374.34 1324
6375.10 1274
6375.85 1304
6376.60 1275
6377.36 1234
6378.11 1236
6378.86 1336
6379.62 1306
6380.37 1326
6381.12 1291
6381.88 1285
6382.63 1333
6383.39 1316
6384.14 1292
6384.89 1296
6385.65 1346
6386.40 1320
6387.16 1360
6387.91 1278
6388.66 1290
6389.42 1296
6390.17 1397
6390.93 1372
6391.68 1266
6392.43 1156
6393.19 1285
6393.94 1279
6394.70 1267
6395.45 1165
6396.21 1204
6396.96 1235
6397.72 1266
6398.47 1216
6399.22 1252
6399.98 1267
6400.73 1315
6401.49 1268
6402.24 1216
6403.00 1230
6403.75 1216
6404.51 1376
6405.26 1266
6406.02 1194
6406.77 1224
6407.53 1317
6408.28 1281
6409.04 1253
6409.79 1299
6410.55 1207
6411.31 1192
6412.06 1185
6412.82 1263
6413.57 1287
6414.33 1186
6415.08 1168
6415.84 1163
6416.59 1127
6417.35 1224
6418.11 1281
6418.86 1174
6419.62 1186
6420.37 1205
6421.13 1218
6421.89 1180
6422.64 1251
6423.40 1210
6424.15 1348
6424.91 1346
6425.67 1232
6426.42 1169
6427.18 1262
6427.94 1242
6428.69 1255
6429.45 1186
6430.20 1198
6430.96 1160
6431.72 1125
6432.47 1156
6433.23 1205
6433.99 1167
6434.74 1260
6435.50 1223
6436.26 1210
6437.02 1280
6437.77 1228
6438.53 1280
6439.29 1195
6440.04 1223
6440.80 1164
6441.56 1167
6442.32 1262
6443.07 1263
6443.83 1253
6444.59 1205
6445.34 1285
6446.10 1260
6446.86 1234
6447.62 1198
6448.37 1248
6449.13 1201
6449.89 1208
6450.65 1166
6451.41 1096
6452.16 1121
6452.92 1252
6453.68 1246
6454.44 1260
6455.19 1271
6455.95 1195
6456.71 1245
6457.47 1289
6458.23 1293
6458.99 1288
6459.74 1226
6460.50 1229
6461.26 1275
6462.02 1268
6462.78 1263
6463.54 1226
6464.29 1311
6465.05 1122
6465.81 1169
6466.57 1232
6467.33 1176
6468.09 1282
6468.85 1229
6469.60 1183
6470.36 1178
6471.12 1219
6471.88 1277
6472.64 1317
6473.40 1200
6474.16 1235
6474.92 1283
6475.68 1337
6476.44 1288
6477.20 1368
6477.95 1298
6478.71 1330
6479.47 1332
6480.23 1228
6480.99 1291
6481.75 1312
6482.51 1310
6483.27 1220
6484.03 1220
6484.79 1268
6485.55 1293
6486.31 1348
6487.07 1405
6487.83 1310
6488.59 1246
6489.35 1271
6490.11 1263
6490.87 1280
6491.63 1326
6492.39 1296
6493.15 1273
6493.91 1308
6494.67 1349
6495.43 1493
6496.19 1417
6496.95 1343
6497.71 1267
6498.47 1369
6499.23 1330
6499.99 1336
6500.76 1223
6501.52 1302
6502.28 1338
6503.04 1439
6503.80 1327
6504.56 1316
6505.32 1341
6506.08 1369
6506.84 1505
6507.60 1396
6508.36 1362
6509.13 1411
6509.89 1410
6510.65 1390
6511.41 1428
6512.17 1327
6512.93 1348
6513.69 1466
6514.45 1363
6515.22 1392
6515.98 1293
6516.74 1413
6517.50 1404
6518.26 1384
6519.02 1372
6519.79 1413
6520.55 1454
6521.31 1536
6522.07 1543
6522.83 1494
6523.60 1590
6524.36 1698
6525.12 1709
6525.88 1855
6526.64 1866
6527.41 2023
6528.17 2173
6528.93 2042
6529.69 2108
6530.46 2068
6531.22 1923
6531.98 1765
6532.74 1717
6533.51 1761
6534.27 1661
6535.03 1617
6535.79 1554
6536.56 1548
6537.32 1436
6538.08 1352
6538.85 1412
6539.61 1379
6540.37 1431
6541.13 1527
6541.90 1321
6542.66 1324
6543.42 1406
6544.19 1468
6544.95 1395
6545.71 1439
6546.48 1363
6547.24 1364
6548.00 1401
6548.77 1414
6549.53 1348
6550.29 1307
6551.06 1319
6551.82 1328
6552.58 1376
6553.35 1268
6554.11 1300
6554.88 1503
6555.64 1402
6556.40 1410
6557.17 1380
6557.93 1297
6558.70 1330
6559.46 1359
6560.22 1443
6560.99 1428
6561.75 1421
6562.52 1398
6563.28 1493
6564.05 1444
6564.81 1488
6565.57 1500
6566.34 1484
6567.10 1474
6567.87 1390
6568.63 1327
6569.40 1446
6570.16 1506
6570.93 1460
6571.69 1443
6572.46 1394
6573.22 1469
6573.99 1466
6574.75 1412
6575.52 1468
6576.28 1518
6577.05 1404
6577.81 1422
6578.58 1466
6579.34 1484
6580.11 1569
6580.87 1586
6581.64 1540
6582.40 1569
6583.17 1530
6583.93 1640
6584.70 1536
6585.47 1528
6586.23 1607
6587.00 1463
6587.76 1495
6588.53 1486
6589.29 1495
6590.06 1490
6590.83 1430
6591.59 1499
6592.36 1566
6593.12 1640
6593.89 1727
6594.66 1795
6595.42 1689
6596.19 1651
6596.96 1729
6597.72 1630
6598.49 1609
6599.25 1563
6600.02 1502
6600.79 1447
6601.55 1471
6602.32 1493
6603.09 1509
6603.85 1485
6604.62 1392
6605.39 1438
6606.15 1545
6606.92 1535
6607.69 1479
6608.46 1551
6609.22 1645
6609.99 1575
6610.76 1605
6611.52 1633
6612.29 1575
6613.06 1591
6613.83 1573
6614.59 1561
6615.36 1558
6616.13 1465
6616.89 1476
6617.66 1542
6618.43 1415
6619.20 1474
6619.96 1492
6620.73 1382
6621.50 1418
6622.27 1528
6623.04 1531
6623.80 1637
6624.57 1588
6625.34 1571
6626.11 1596
6626.88 1514
6627.64 1532
6628.41 1533
6629.18 1600
6629.95 1519
6630.72 1521
6631.48 1497
6632.25 1551
6633.02 1646
6633.79 1655
6634.56 1729
6635.33 1693
6636.10 1704
6636.86 1775
6637.63 1822
6638.40 1892
6639.17 1743
6639.94 1736
6640.71 1634
6641.48 1569
6642.25 1598
6643.01 1450
6643.78 1443
6644.55 1457
6645.32 1501
6646.09 1468
6646.86 1411
6647.63 1412
6648.40 1389
6649.17 1429
6649.94 1405
6650.71 1352
6651.48 1450
6652.25 1532
6653.01 1525
6653.78 1511
6654.55 1577
6655.32 1578
6656.09 1486
6656.86 1318
6657.63 1376
6658.40 1382
6659.17 1392
6659.94 1392
6660.71 1303
6661.48 1310
6662.25 1378
6663.02 1382
6663.79 1349
6664.56 1281
6665.33 1280
6666.10 1291
6666.87 1379
6667.64 1392
6668.42 1405
6669.19 1316
6669.96 1370
6670.73 1330
6671.50 1337
6672.27 1330
6673.04 1430
6673.81 1334
6674.58 1370
6675.35 1428
6676.12 1349
6676.89 1249
6677.66 1278
6678.44 1292
6679.21 1292
6679.98 1319
6680.75 1299
6681.52 1328
6682.29 1257
6683.06 1349
6683.83 1341
6684.60 1424
6685.38 1389
6686.15 1339
6686.92 1444
6687.69 1312
6688.46 1313
6689.23 1338
6690.01 1332
6690.78 1329
6691.55 1367
6692.32 1351
6693.09 1291
6693.86 1315
6694.64 1227
6695.41 1200
6696.18 1207
6696.95 1201
6697.73 1234
6698.50 1205
6699.27 1223
6700.04 1186
6700.81 1264
6701.59 1297
6702.36 1209
6703.13 1236
6703.90 1221
6704.68 1267
6705.45 1258
6706.22 1172
6706.99 1138
6707.77 1230
6708.54 1245
6709.31 1186
6710.09 1355
6710.86 1259
6711.63 1163
6712.40 1274
6713.18 1382
6713.95 1235
6714.72 1275
6715.50 1224
6716.27 1250
6717.04 1284
6717.82 1181
6718.59 1307
6719.36 1271
6720.14 1208
6720.91 1118
6721.68 1141
6722.46 1147
6723.23 1161
6724.00 1236
6724.78 1186
6725.55 1255
6726.33 1231
6727.10 1240
6727.87 1146
6728.65 1175
6729.42 1216
6730.20 1175
6730.97 1229
6731.74 1185
6732.52 1159
6733.29 1219
6734.07 1182
6734.84 1045
6735.61 1140
6736.39 1124
6737.16 1138
6737.94 1197
6738.71 1265
6739.49 1185
6740.26 1184
6741.04 1215
6741.81 1087
6742.59 1121
6743.36 1138
6744.13 1199
6744.91 1159
6745.68 1143
6746.46 1195
6747.23 1105
6748.01 1032
6748.78 1110
6749.56 1138
6750.33 1103
6751.11 1076
6751.89 1146
6752.66 1166
6753.44 1076
6754.21 1129
6754.99 1106
6755.76 1111
6756.54 1220
6757.31 1138
6758.09 1080
6758.86 1115
6759.64 1066
6760.42 1026
6761.19 1032
6761.97 1070
6762.74 1161
6763.52 1110
6764.30 1109
6765.07 1145
6765.85 1098
6766.62 1093
6767.40 1166
6768.18 1247
6768.95 1173
6769.73 1134
6770.51 1181
6771.28 1195
6772.06 1202
6772.83 1132
6773.61 1215
6774.39 1192
6775.16 1167
6775.94 1220
6776.72 1198
6777.49 1195
6778.27 1227
6779.05 1282
6779.82 1320
6780.60 1287
6781.38 1351
6782.16 1392
6782.93 1355
6783.71 1287
6784.49 1274
6785.26 1252
6786.04 1210
6786.82 1203
6787.60 1200
6788.37 1052
6789.15 1080
6789.93 1159
6790.71 1098
6791.48 1157
6792.26 1225
6793.04 1060
6793.82 1040
6794.59 1037
6795.37 1005
6796.15 1099
6796.93 1155
6797.70 1112
6798.48 1160
6799.26 1068
6800.04 1093
6800.82 1208
6801.60 1091
6802.37 1043
6803.15 1087
6803.93 1155
6804.71 1103
6805.49 1116
6806.26 1085
6807.04 1091
6807.82 1147
6808.60 1220
6809.38 1138
6810.16 1076
6810.94 1010
6811.71 1043
6812.49 1103
6813.27 1066
6814.05 1078
6814.83 1133
6815.61 1117
6816.39 1137
6817.17 1116
6817.95 1051
6818.73 1120
6819.50 1107
6820.28 1116
6821.06 1120
6821.84 1115
6822.62 1095
6823.40 1092
6824.18 1094
6824.96 1006
6825.74 1070
6826.52 1107
6827.30 1080
6828.08 1080
6828.86 1071
6829.64 1133
6830.42 1129
6831.20 1119
6831.98 1075
6832.76 1102
6833.54 1077
6834.32 1068
6835.10 1116
6835.88 1116
6836.66 1118
6837.44 1095
6838.22 1056
6839.00 1067
6839.78 1095
6840.56 1098
6841.34 1072
6842.12 1096
6842.90 1015
6843.68 1017
6844.46 1066
6845.24 1087
6846.02 1076
6846.80 1076
6847.58 1121
6848.36 1101
6849.14 1213
6849.93 1230
6850.71 1186
6851.49 1309
6852.27 1315
6853.05 1264
6853.83 1401
6854.61 1419
6855.39 1318
6856.17 1236
6856.96 1190
6857.74 1343
6858.52 1309
6859.30 1123
6860.08 1130
6860.86 1153
6861.64 1122
6862.43 1053
6863.21 1052
6863.99 1075
6864.77 1065
6865.55 1073
6866.33 1063
6867.12 1033
6867.90 1046
6868.68 1142
6869.46 1103
6870.24 1093
6871.03 1042
6871.81 1119
6872.59 1103
6873.37 1039
6874.16 1010
6874.94 1065
6875.72 1094
6876.50 1103
6877.28 1103
6878.07 1029
6878.85 1175
6879.63 1146
6880.42 1165
6881.20 1076
6881.98 1077
6882.76 1184
6883.55 1123
6884.33 1107
6885.11 1120
6885.89 1142
6886.68 1117
6887.46 1130
6888.24 1168
6889.03 1173
6889.81 1081
6890.59 1163
6891.38 1115
6892.16 1120
6892.94 1095
6893.73 1133
6894.51 1186
6895.29 1129
6896.08 1104
6896.86 1038
6897.64 1087
6898.43 1111
6899.21 1109
6900.00 1100
6900.78 1053
6901.56 1154
6902.35 1105
6903.13 1127
6903.91 1070
6904.70 1020
6905.48 1148
6906.27 1077
6907.05 1039
6907.84 998
6908.62 1117
6909.40 1109
6910.19 1043
6910.97 1058
6911.76 1094
6912.54 1177
6913.33 1076
6914.11 1088
6914.90 1012
6915.68 1060
6916.46 1049
6917.25 1046
6918.03 931
6918.82 987
6919.60 1022
6920.39 1050
6921.17 1096
6921.96 1145
6922.74 1154
6923.53 1232
6924.31 1140
6925.10 1192
6925.88 1136
6926.67 1044
6927.45 1077
6928.24 1139
6929.03 1195
6929.81 1155
6930.60 1098
6931.38 1073
6932.17 1063
6932.95 1076
6933.74 1083
6934.52 1059
6935.31 1043
6936.10 1117
6936.88 1120
6937.67 1122
6938.45 1014
6939.24 1162
6940.03 1111
6940.81 1082
6941.60 1045
6942.38 1057
6943.17 1102
6943.96 1177
6944.74 1162
6945.53 1201
6946.32 1138
6947.10 1055
6947.89 1159
6948.68 1254
6949.46 1290
6950.25 1188
6951.03 1285
6951.82 1224
6952.61 1183
6953.40 1253
6954.18 1140
6954.97 1084
6955.76 1163
6956.54 1230
6957.33 1270
6958.12 1312
6958.90 1214
6959.69 1170
6960.48 1132
6961.27 1222
6962.05 1246
6962.84 1267
6963.63 1305
6964.41 1268
6965.20 1250
6965.99 1215
6966.78 1296
6967.56 1342
6968.35 1295
6969.14 1270
6969.93 1253
6970.72 1379
6971.50 1280
6972.29 1196
6973.08 1438
6973.87 1416
6974.66 1369
6975.44 1356
6976.23 1416
6977.02 1359
6977.81 1349
6978.60 1382
6979.38 1366
6980.17 1423
6980.96 1437
6981.75 1504
6982.54 1697
6983.33 1680
6984.11 1681
6984.90 1806
6985.69 1935
6986.48 1973
6987.27 2150
6988.06 2193
6988.85 2366
6989.64 2301
6990.42 2167
6991.21 2208
6992.00 2046
6992.79 1905
6993.58 1779
6994.37 1563
6995.16 1573
6995.95 1518
6996.74 1553
6997.53 1623
6998.32 1704
6999.10 1809
6999.89 1964
7000.68 2078
7001.47 2258
7002.26 2410
7003.05 2499
7003.84 2279
7004.63 2237
7005.42 2109
7006.21 1827
7007.00 1757
7007.79 1685
7008.58 1521
7009.37 1481
7010.16 1435
7010.95 1394
7011.74 1365
7012.53 1354
7013.32 1418
7014.11 1456
7014.90 1423
7015.69 1453
7016.48 1524
7017.27 1409
7018.06 1474
7018.85 1494
7019.64 1468
7020.43 1386
7021.23 1265
7022.02 1385
7022.81 1366
7023.60 1353
7024.39 1359
7025.18 1335
7025.97 1274
7026.76 1283
7027.55 1300
7028.34 1445
7029.13 1446
7029.93 1402
7030.72 1463
7031.51 1536
7032.30 1371
7033.09 1357
7033.88 1309
7034.67 1249
7035.46 1234
7036.26 1324
7037.05 1277
7037.84 1263
7038.63 1283
7039.42 1290
7040.21 1201
7041.01 1281
7041.80 1257
7042.59 1284
7043.38 1253
7044.17 1218
7044.97 1149
7045.76 1265
7046.55 1183
7047.34 1230
7048.13 1173
7048.93 1199
7049.72 1162
7050.51 1165
7051.30 1192
7052.09 1256
7052.89 1231
7053.68 1144
7054.47 1193
7055.26 1165
7056.06 1205
7056.85 1206
7057.64 1136
7058.44 1173
7059.23 1166
7060.02 1148
7060.81 1210
7061.61 1186
7062.40 1163
7063.19 1210
7063.99 1196
7064.78 1182
7065.57 1087
7066.37 1131
7067.16 1187
7067.95 1162
7068.74 1188
7069.54 1176
7070.33 1101
7071.13 1074
7071.92 1076
7072.71 1100
7073.51 1090
7074.30 1077
7075.09 1163
7075.89 1103
7076.68 1144
7077.47 1118
7078.27 1061
7079.06 1018
7079.86 1066
7080.65 1116
7081.44 1262
7082.24 1170
7083.03 1132
7083.83 1133
7084.62 1064
7085.41 1048
7086.21 1125
7087.00 1182
7087.80 1129
7088.59 1125
7089.39 1093
7090.18 1022
7090.98 1009
7091.77 1123
7092.56 1057
7093.36 1075
7094.15 1099
7094.95 1023
7095.74 1055
7096.54 1014
7097.33 1035
7098.13 1077
7098.92 1146
7099.72 1074
7100.51 1059
7101.31 999
7102.10 1017
7102.90 937
7103.69 973
7104.49 969
7105.29 1051
7106.08 1102
7106.88 1068
7107.67 961
7108.47 994
7109.26 964
7110.06 1022
7110.85 1074
7111.65 949
7112.45 987
7113.24 979
7114.04 932
7114.83 984
7115.63 980
7116.42 1013
7117.22 1031
7118.02 1022
7118.81 1023
7119.61 959
7120.41 969
7121.20 1033
7122.00 1026
7122.79 950
7123.59 934
7124.39 935
7125.18 983
7125.98 1044
7126.78 1054
7127.57 1041
7128.37 966
7129.17 1019
7129.96 1026
7130.76 991
7131.56 984
7132.35 958
7133.15 917
7133.95 985
7134.74 999
7135.54 945
7136.34 963
7137.14 891
7137.93 1014
7138.73 885
7139.53 995
7140.33 1004
7141.12 962
7141.92 939
7142.72 932
7143.51 982
7144.31 1027
7145.11 1050
7145.91 1063
7146.71 951
7147.50 1003
7148.30 998
7149.10 969
7149.90 939
7150.69 906
7151.49 1026
7152.29 1076
7153.09 1005
7153.89 890
7154.68 966
7155.48 970
7156.28 1019
7157.08 1034
7157.88 1034
7158.68 1008
7159.47 947
7160.27 941
7161.07 972
7161.87 977
7162.67 866
7163.47 994
7164.27 1018
7165.06 988
7165.86 933
7166.66 966
7167.46 966
7168.26 923
7169.06 968
7169.86 1026
7170.66 1012
7171.46 974
7172.25 1028
7173.05 1026
7173.85 997
7174.65 1030
7175.45 1004
7176.25 1043
7177.05 1032
7177.85 980
7178.65 973
7179.45 976
7180.25 943
7181.05 915
7181.85 872
7182.65 971
7183.45 986
7184.25 955
7185.05 876
7185.85 936
7186.65 929
7187.45 943
7188.25 903
7189.05 950
7189.85 903
7190.65 903
7191.45 943
7192.25 968
7193.05 944
7193.85 964
7194.65 903
7195.45 918
7196.25 897
7197.05 925
7197.85 910
7198.65 884
7199.45 919
7200.25 1002
7201.05 979
7201.85 1013
7202.65 914
7203.46 945
7204.26 950
7205.06 975
7205.86 955
7206.66 940
7207.46 947
7208.26 911
7209.06 942
7209.86 947
7210.66 953
7211.47 956
7212.27 880
7213.07 927
7213.87 892
7214.67 845
7215.47 867
7216.27 912
7217.08 934
7217.88 891
7218.68 859
7219.48 872
7220.28 846
7221.09 916
7221.89 906
7222.69 930
7223.49 924
7224.29 936
7225.10 901
7225.90 899
7226.70 966
7227.50 954
7228.30 951
7229.11 913
7229.91 819
7230.71 887
7231.51 902
7232.32 914
7233.12 840
7233.92 837
7234.72 874
7235.53 851
7236.33 793
7237.13 908
7237.93 844
7238.74 921
7239.54 867
7240.34 953
7241.15 936
7241.95 892
7242.75 924
7243.55 888
7244.36 865
7245.16 894
7245.96 841
7246.77 949
7247.57 940
7248.37 929
7249.18 954
7249.98 884
7250.78 878
7251.59 941
7252.39 909
7253.20 894
7254.00 889
7254.80 865
7255.61 852
7256.41 845
7257.21 931
7258.02 976
7258.82 793
7259.63 828
7260.43 807
7261.23 824
7262.04 848
7262.84 835
7263.65 907
7264.45 890
7265.26 906
7266.06 868
7266.86 800
7267.67 854
7268.47 883
7269.28 923
7270.08 893
7270.89 820
7271.69 874
7272.50 898
7273.30 929
7274.11 853
7274.91 838
7275.71 851
7276.52 855
7277.32 857
7278.13 850
7278.93 807
7279.74 878
7280.55 883
7281.35 880
7282.16 886
7282.96 807
7283.77 841
7284.57 823
7285.38 960
7286.18 929
7286.99 932
7287.79 921
7288.60 993
7289.40 914
7290.21 849
7291.02 780
7291.82 874
7292.63 862
7293.43 873
7294.24 810
7295.05 776
7295.85 856
7296.66 869
7297.46 872
7298.27 880
7299.08 870
7299.88 845
7300.69 960
7301.49 884
7302.30 869
7303.11 876
7303.91 905
7304.72 874
7305.53 909
7306.33 952
7307.14 979
7307.95 898
7308.75 970
7309.56 936
7310.37 838
7311.17 874
7311.98 888
7312.79 909
7313.59 779
7314.40 911
7315.21 973
7316.02 816
7316.82 810
7317.63 787
7318.44 859
7319.24 802
7320.05 783
7320.86 928
7321.67 959
7322.47 927
7323.28 953
7324.09 850
7324.90 896
7325.70 919
7326.51 942
7327.32 866
7328.13 889
7328.94 940
7329.74 845
7330.55 848
7331.36 845
7332.17 851
7332.98 878
7333.78 862
7334.59 792
7335.40 838
7336.21 821
7337.02 837
7337.82 835
7338.63 821
7339.44 828
7340.25 884
7341.06 871
7341.87 932
7342.68 841
7343.48 833
7344.29 856
7345.10 853
7345.91 860
7346.72 851
7347.53 866
7348.34 890
7349.15 864
7349.95 851
7350.76 836
7351.57 845
7352.38 867
7353.19 862
7354.00 831
7354.81 811
7355.62 810
7356.43 885
7357.24 875
7358.05 857
7358.86 883
7359.67 881
7360.48 833
7361.29 838
7362.09 801
7362.90 851
7363.71 936
7364.52 890
7365.33 881
7366.14 853
7366.95 849
7367.76 901
7368.57 853
7369.38 849
7370.19 891
7371.00 791
7371.81 807
7372.62 835
7373.43 849
7374.25 850
7375.06 864
7375.87 816
7376.68 854
7377.49 855
7378.30 862
7379.11 943
7379.92 949
7380.73 853
7381.54 831
7382.35 817
7383.16 806
7383.97 881
7384.78 869
7385.59 901
7386.41 859
7387.22 863
7388.03 830
7388.84 831
7389.65 800
7390.46 873
7391.27 794
7392.08 804
7392.89 896
7393.71 872
7394.52 824
7395.33 966
7396.14 863
7396.95 904
7397.76 848
7398.58 825
7399.39 927
7400.20 859
7401.01 929
7401.82 950
7402.63 951
7403.45 938
7404.26 1024
7405.07 849
7405.88 882
7406.69 886
7407.51 861
7408.32 922
7409.13 933
7409.94 916
7410.76 857
7411.57 899
7412.38 868
7413.19 756
7414.01 820
7414.82 825
7415.63 833
7416.44 836
7417.26 856
7418.07 817
7418.88 719
7419.69 772
7420.51 783
7421.32 813
7422.13 775
7422.95 798
7423.76 833
7424.57 827
7425.39 816
7426.20 838
7427.01 829
7427.83 797
7428.64 856
7429.45 848
7430.27 868
7431.08 813
7431.89 821
7432.71 755
7433.52 815
7434.33 806
7435.15 817
7435.96 790
7436.77 829
7437.59 827
7438.40 808
7439.22 839
7440.03 875
7440.84 808
7441.66 802
7442.47 770
7443.29 807
7444.10 758
7444.91 842
7445.73 865
7446.54 871
7447.36 797
7448.17 805
7448.99 824
7449.80 830
7450.62 874
7451.43 810
7452.24 801
7453.06 835
7453.87 849
7454.69 870
7455.50 846
7456.32 861
7457.13 817
7457.95 820
7458.76 900
7459.58 818
7460.39 828
7461.21 799
7462.02 765
7462.84 764
7463.65 822
7464.47 768
7465.28 831
7466.10 884
7466.92 846
7467.73 877
7468.55 866
7469.36 784
7470.18 785
7470.99 859
7471.81 954
7472.62 871
7473.44 851
7474.26 905
7475.07 854
7475.89 824
7476.70 865
7477.52 838
7478.34 908
7479.15 834
7479.97 871
7480.78 838
7481.60 817
7482.42 785
7483.23 842
7484.05 821
7484.87 815
7485.68 836
7486.50 876
7487.32 884
7488.13 810
7488.95 788
7489.76 881
7490.58 839
7491.40 808
7492.22 797
7493.03 875
7493.85 870
7494.67 878
7495.48 920
7496.30 863
7497.12 833
7497.93 833
7498.75 818
7499.57 823
7500.39 842
7501.20 831
7502.02 859
7502.84 865
7503.66 894
7504.47 871
7505.29 831
7506.11 894
7506.93 921
7507.74 850
7508.56 863
7509.38 841
7510.20 926
7511.01 833
7511.83 869
7512.65 854
7513.47 864
7514.29 861
7515.10 806
7515.92 898
7516.74 856
7517.56 847
7518.38 862
7519.19 842
7520.01 760
7520.83 781
7521.65 816
7522.47 844
7523.29 838
7524.11 881
7524.92 889
7525.74 887
7526.56 815
7527.38 845
7528.20 874
7529.02 806
7529.84 851
7530.66 854
7531.47 859
7532.29 820
7533.11 795
7533.93 857
7534.75 898
7535.57 834
7536.39 839
7537.21 880
7538.03 818
7538.85 891
7539.67 911
7540.49 880
7541.31 908
7542.12 985
7542.94 938
7543.76 964
7544.58 948
7545.40 846
7546.22 849
7547.04 831
7547.86 907
7548.68 907
7549.50 907
7550.32 881
7551.14 898
7551.96 876
7552.78 885
7553.60 941
7554.42 954
7555.24 885
7556.06 888
7556.88 918
7557.70 875
7558.52 880
7559.35 912
7560.17 889
7560.99 958
7561.81 1004
7562.63 953
7563.45 941
7564.27 965
7565.09 974
7565.91 947
7566.73 979
7567.55 945
7568.37 1013
7569.19 974
7570.02 1029
7570.84 1038
7571.66 973
7572.48 965
7573.30 898
7574.12 1008
7574.94 940
7575.76 948
7576.59 910
7577.41 921
7578.23 958
7579.05 920
7579.87 905
7580.69 929
7581.51 910
7582.34 981
7583.16 975
7583.98 1005
7584.80 972
7585.62 1006
7586.45 996
7587.27 1039
7588.09 1025
7588.91 1065
7589.73 1116
7590.56 1102
7591.38 1055
7592.20 1057
7593.02 1038
7593.85 1099
7594.67 1083
7595.49 1114
7596.31 1099
7597.14 1088
7597.96 1057
7598.78 1165
7599.60 1090
7600.43 1215
7601.25 1284
7602.07 1331
7602.89 1323
7603.72 1350
7604.54 1428
7605.36 1563
7606.19 1632
7607.01 1554
7607.83 1629
7608.66 1545
7609.48 1424
7610.30 1366
7611.12 1330
7611.95 1229
7612.77 1234
7613.59 1151
7614.42 1132
7615.24 1168
7616.07 1231
7616.89 1187
7617.71 1110
7618.54 1102
7619.36 1148
7620.18 1162
7621.01 1156
7621.83 1239
7622.66 1116
7623.48 1142
7624.30 1184
7625.13 1109
7625.95 1143
7626.78 1174
7627.60 1129
7628.42 1247
7629.25 1287
7630.07 1381
7630.90 1497
7631.72 1653
7632.55 1679
7633.37 1780
7634.19 1797
7635.02 1686
7635.84 1636
7636.67 1512
7637.49 1430
7638.32 1367
7639.14 1319
7639.97 1276
7640.79 1225
7641.62 1149
7642.44 1106
7643.27 1139
7644.09 1026
7644.92 1016
7645.74 1101
7646.57 1066
7647.39 1110
7648.22 1074
7649.04 1054
7649.87 1132
7650.70 996
7651.52 1067
7652.35 981
7653.17 949
7654.00 1005
7654.82 953
7655.65 968
7656.47 923
7657.30 920
7658.13 932
7658.95 943
7659.78 952
7660.60 1025
7661.43 986
7662.26 1027
7663.08 1001
7663.91 954
7664.73 1000
7665.56 987
7666.39 1011
7667.21 1019
7668.04 964
7668.87 992
7669.69 951
7670.52 1015
7671.35 1039
7672.17 972
7673.00 957
7673.83 987
7674.65 953
7675.48 964
7676.31 948
7677.13 932
7677.96 928
7678.79 998
7679.61 991
7680.44 958
7681.27 899
7682.09 861
7682.92 931
7683.75 965
7684.58 920
7685.40 908
7686.23 955
7687.06 938
7687.89 904
7688.71 920
7689.54 961
7690.37 880
7691.20 862
7692.02 831
7692.85 818
7693.68 875
7694.51 864
7695.33 963
7696.16 902
7696.99 909
7697.82 951
7698.65 924
7699.47 962
7700.30 918
7701.13 945
7701.96 916
7702.79 933
7703.62 854
7704.44 895
7705.27 896
7706.10 897
7706.93 902
7707.76 872
7708.59 888
7709.41 924
7710.24 839
7711.07 918
7711.90 864
7712.73 855
7713.56 864
7714.39 869
7715.22 852
7716.05 914
7716.87 886
7717.70 861
7718.53 947
7719.36 847
7720.19 876
7721.02 807
7721.85 844
7722.68 853
7723.51 747
7724.34 795
7725.17 885
7726.00 821
7726.83 799
7727.66 769
7728.48 834
7729.31 886
7730.14 764
7730.97 786
7731.80 809
7732.63 853
7733.46 766
7734.29 772
7735.12 790
7735.95 823
7736.78 830
7737.61 786
7738.44 800
7739.27 780
7740.10 910
7740.93 864
7741.77 811
7742.60 829
7743.43 868
7744.26 903
7745.09 819
7745.92 783
7746.75 789
7747.58 803
7748.41 896
7749.24 849
7750.07 770
7750.90 804
7751.73 797
7752.56 878
7753.39 768
7754.23 803
7755.06 832
7755.89 808
7756.72 807
7757.55 785
7758.38 716
7759.21 707
7760.04 776
7760.88 758
7761.71 768
7762.54 805
7763.37 812
7764.20 794
7765.03 807
7765.86 789
7766.70 742
7767.53 744
7768.36 759
7769.19 749
7770.02 708
7770.86 693
7771.69 712
7772.52 735
7773.35 759
7774.18 693
7775.02 741
7775.85 776
7776.68 791
7777.51 772
7778.34 745
7779.18 779
7780.01 813
7780.84 786
7781.67 780
7782.51 807
7783.34 763
7784.17 769
7785.00 753
7785.84 776
7786.67 771
7787.50 766
7788.34 764
7789.17 760
7790.00 806
7790.83 757
7791.67 775
7792.50 794
7793.33 793
7794.17 784
7795.00 769
7795.83 696
7796.67 759
7797.50 798
7798.33 809
7799.17 781
7800.00 755
7800.83 719
7801.67 739
7802.50 741
7803.33 770
7804.17 794
7805.00 745
7805.84 702
7806.67 768
7807.50 712
7808.34 777
7809.17 711
7810.01 725
7810.84 767
7811.67 787
7812.51 794
7813.34 754
7814.18 765
7815.01 735
7815.84 717
7816.68 825
7817.51 769
7818.35 808
7819.18 730
7820.02 724
7820.85 740
7821.69 764
7822.52 809
7823.36 799
7824.19 740
7825.03 713
7825.86 777
7826.69 736
7827.53 716
7828.36 722
7829.20 772
7830.03 809
7830.87 734
7831.71 804
7832.54 808
7833.38 865
7834.21 838
7835.05 804
7835.88 786
7836.72 724
7837.55 757
7838.39 717
7839.22 720
7840.06 746
7840.90 708
7841.73 757
7842.57 712
7843.40 752
7844.24 750
7845.07 797
7845.91 812
7846.75 775
7847.58 883
7848.42 794
7849.25 832
7850.09 849
7850.93 836
7851.76 792
7852.60 796
7853.44 877
7854.27 913
7855.11 824
7855.94 835
7856.78 898
7857.62 941
7858.45 913
7859.29 909
7860.13 943
7860.96 1000
7861.80 999
7862.64 981
7863.47 919
7864.31 910
7865.15 872
7865.99 894
7866.82 765
7867.66 868
7868.50 844
7869.33 785
7870.17 798
7871.01 810
7871.85 769
7872.68 804
7873.52 869
7874.36 876
7875.20 867
7876.03 847
7876.87 829
7877.71 925
7878.55 869
7879.38 954
7880.22 941
7881.06 865
7881.90 880
7882.74 859
7883.57 871
7884.41 718
7885.25 774
7886.09 801
7886.93 820
7887.76 833
7888.60 847
7889.44 847
7890.28 822
7891.12 855
7891.96 821
7892.79 830
7893.63 859
7894.47 824
7895.31 840
7896.15 854
7896.99 809
7897.83 803
7898.66 791
7899.50 782
7900.34 800
7901.18 871
7902.02 871
7902.86 829
7903.70 860
7904.54 905
7905.38 783
7906.21 759
7907.05 791
7907.89 769
7908.73 785
7909.57 788
7910.41 770
7911.25 778
7912.09 782
7912.93 742
7913.77 745
7914.61 794
7915.45 764
7916.29 702
7917.13 770
7917.97 831
7918.81 792
7919.65 792
7920.49 841
7921.33 802
7922.17 814
7923.01 757
7923.85 730
7924.69 768
7925.53 820
7926.37 723
7927.21 743
7928.05 747
7928.89 769
7929.73 755
7930.57 800
7931.41 817
7932.25 722
7933.09 722
7933.93 707
7934.77 708
7935.61 695
7936.45 736
7937.29 734
7938.14 778
7938.98 725
7939.82 719
7940.66 810
7941.50 737
7942.34 703
7943.18 707
7944.02 728
7944.86 755
7945.70 702
7946.55 740
7947.39 766
7948.23 705
7949.07 726
7949.91 720
7950.75 719
7951.59 730
7952.44 777
7953.28 717
7954.12 779
7954.96 705
7955.80 766
7956.65 717
7957.49 740
7958.33 759
7959.17 740
7960.01 683
7960.86 628
7961.70 737
7962.54 722
7963.38 761
7964.22 707
7965.07 705
7965.91 753
7966.75 770
7967.59 665
7968.44 706
7969.28 839
7970.12 820
7970.96 775
7971.81 741
7972.65 727
7973.49 735
7974.33 721
7975.18 673
7976.02 690
7976.86 682
7977.71 693
7978.55 739
7979.39 715
7980.23 708
7981.08 649
7981.92 689
7982.76 749
7983.61 712
7984.45 670
7985.29 669
7986.14 649
7986.98 696
7987.82 655
7988.67 738
7989.51 725
7990.36 681
7991.20 705
7992.04 681
7992.89 670
7993.73 687
7994.57 689
7995.42 709
7996.26 679
7997.11 683
7997.95 778
7998.79 688
7999.64 663
8000.48 727
8001.33 723
8002.17 637
8003.01 731
8003.86 785
8004.70 782
8005.55 711
8006.39 701
8007.24 714
8008.08 720
8008.93 618
8009.77 717
8010.62 686
8011.46 645
8012.30 713
8013.15 705
8013.99 722
8014.84 702
8015.68 717
8016.53 748
8017.37 739
8018.22 644
8019.06 731
8019.91 704
8020.76 648
8021.60 665
8022.45 710
8023.29 666
8024.14 644
8024.98 667
8025.83 698
8026.67 642
8027.52 604
8028.36 676
8029.21 715
8030.06 744
8030.90 725
8031.75 754
8032.59 705
8033.44 648
8034.28 678
8035.13 727
8035.98 714
8036.82 713
8037.67 729
8038.52 696
8039.36 730
8040.21 712
8041.05 718
8041.90 677
8042.75 658
8043.59 702
8044.44 710
8045.29 754
8046.13 636
8046.98 696
8047.83 749
8048.67 682
8049.52 623
8050.37 656
8051.21 688
8052.06 655
8052.91 656
8053.75 652
8054.60 683
8055.45 614
8056.30 629
8057.14 693
8057.99 695
8058.84 646
8059.68 601
8060.53 690
8061.38 679
8062.23 717
8063.07 690
8063.92 671
8064.77 749
8065.62 667
8066.46 724
8067.31 711
8068.16 676
8069.01 687
8069.85 664
8070.70 650
8071.55 654
8072.40 751
8073.25 673
8074.09 643
8074.94 636
8075.79 638
8076.64 700
8077.49 713
8078.34 723
8079.18 743
8080.03 721
8080.88 661
8081.73 696
8082.58 731
8083.43 727
8084.27 731
8085.12 764
8085.97 736
8086.82 757
8087.67 678
8088.52 693
8089.37 699
8090.22 659
8091.06 707
8091.91 628
8092.76 677
8093.61 730
8094.46 696
8095.31 690
8096.16 619
8097.01 616
8097.86 636
8098.71 659
8099.56 661
8100.41 692
8101.26 701
8102.11 691
8102.95 722
8103.80 696
8104.65 683
8105.50 719
8106.35 710
8107.20 697
8108.05 754
8108.90 658
8109.75 642
8110.60 714
8111.45 688
8112.30 655
8113.15 678
8114.00 663
8114.85 710
8115.70 654
8116.55 655
8117.40 676
8118.25 705
8119.10 697
8119.96 673
8120.81 673
8121.66 727
8122.51 713
8123.36 724
8124.21 730
8125.06 673
8125.91 703
8126.76 721
8127.61 774
8128.46 768
8129.31 720
8130.16 703
8131.02 709
8131.87 724
8132.72 758
8133.57 766
8134.42 698
8135.27 713
8136.12 763
8136.97 743
8137.83 676
8138.68 759
8139.53 747
8140.38 786
8141.23 800
8142.08 787
8142.93 818
8143.79 800
8144.64 768
8145.49 818
8146.34 826
8147.19 813
8148.05 811
8148.90 708
8149.75 810
8150.60 861
8151.45 796
8152.31 793
8153.16 827
8154.01 950
8154.86 928
8155.71 886
8156.57 959
8157.42 1042
8158.27 1010
8159.12 988
8159.98 905
8160.83 901
8161.68 847
8162.54 833
8163.39 835
8164.24 868
8165.09 811
8165.95 894
8166.80 860
8167.65 785
8168.51 788
8169.36 860
8170.21 902
8171.06 808
8171.92 820
8172.77 770
8173.62 783
8174.48 848
8175.33 810
8176.18 807
8177.04 816
8177.89 788
8178.74 767
8179.60 735
8180.45 769
8181.31 746
8182.16 749
8183.01 720
8183.87 730
8184.72 732
8185.57 756
8186.43 732
8187.28 721
8188.14 666
8188.99 644
8189.84 714
8190.70 788
8191.55 684
8192.41 677
8193.26 737
8194.12 757
8194.97 753
8195.83 723
8196.68 722
8197.53 741
8198.39 704
8199.24 779
8200.10 712
8200.95 684
8201.81 752
8202.66 730
8203.52 655
8204.37 680
8205.23 686
8206.08 726
8206.94 718
8207.79 694
8208.65 723
8209.50 708
8210.36 724
8211.21 743
8212.07 738
8212.92 668
8213.78 679
8214.63 737
8215.49 705
8216.34 637
8217.20 633
8218.06 683
8218.91 705
8219.77 685
8220.62 691
8221.48 696
8222.33 684
8223.19 760
8224.05 714
8224.90 655
8225.76 660
8226.61 728
8227.47 701
8228.33 684
8229.18 702
8230.04 645
8230.90 700
8231.75 648
8232.61 617
8233.46 660
8234.32 678
8235.18 687
8236.03 647
8236.89 631
8237.75 629
8238.60 719
8239.46 713
8240.32 687
8241.17 740
8242.03 689
8242.89 741
8243.74 735
8244.60 732
8245.46 747
8246.32 644
8247.17 594
8248.03 637
8248.89 706
8249.74 691
8250.60 682
8251.46 678
8252.32 667
8253.17 678
8254.03 683
8254.89 725
8255.75 774
8256.60 685
8257.46 666
8258.32 700
8259.18 736
8260.04 672
8260.89 672
8261.75 704
8262.61 644
8263.47 665
8264.32 676
8265.18 609
8266.04 641
8266.90 661
8267.76 656
8268.62 622
8269.47 649
8270.33 626
8271.19 697
8272.05 764
8272.91 658
8273.77 684
8274.62 726
8275.48 674
8276.34 651
8277.20 675
8278.06 795
8278.92 721
8279.78 678
8280.64 648
8281.49 611
8282.35 664
8283.21 623
8284.07 648
8284.93 715
8285.79 661
8286.65 650
8287.51 649
8288.37 650
8289.23 690
8290.09 721
8290.95 705
8291.80 671
8292.66 660
8293.52 702
8294.38 681
8295.24 695
8296.10 660
8296.96 707
8297.82 661
8298.68 686
8299.54 687
8300.40 685
8301.26 718
8302.12 665
8302.98 648
8303.84 710
8304.70 783
8305.56 745
8306.42 722
8307.28 672
8308.14 644
8309.00 666
8309.86 743
8310.72 689
8311.58 730
8312.44 739
8313.31 714
8314.17 687
8315.03 691
8315.89 694
8316.75 722
8317.61 721
8318.47 733
8319.33 699
8320.19 708
8321.05 710
8321.91 671
8322.77 680
8323.64 602
8324.50 657
8325.36 684
8326.22 701
8327.08 701
8327.94 711
8328.80 674
8329.66 704
8330.53 709
8331.39 717
8332.25 693
8333.11 644
8333.97 695
8334.83 659
8335.70 652
8336.56 683
8337.42 731
8338.28 692
8339.14 696
8340.00 667
8340.87 688
8341.73 676
8342.59 704
8343.45 784
8344.32 683
8345.18 683
8346.04 747
8346.90 719
8347.76 707
8348.63 712
8349.49 708
8350.35 678
8351.21 705
8352.08 656
8352.94 675
8353.80 665
8354.66 685
8355.53 683
8356.39 654
8357.25 737
8358.12 686
8358.98 638
8359.84 640
8360.71 670
8361.57 723
8362.43 708
8363.29 696
8364.16 742
8365.02 695
8365.88 687
8366.75 646
8367.61 687
8368.47 636
8369.34 662
8370.20 734
8371.06 793
8371.93 672
8372.79 707
8373.66 682
8374.52 705
8375.38 718
8376.25 754
8377.11 684
8377.97 731
8378.84 660
8379.70 666
8380.57 661
8381.43 666
8382.30 753
8383.16 727
8384.02 704
8384.89 681
8385.75 733
8386.62 674
8387.48 653
8388.35 699
8389.21 708
8390.07 663
8390.94 744
8391.80 731
8392.67 711
8393.53 713
8394.40 668
8395.26 649
8396.13 674
8396.99 639
8397.86 683
8398.72 661
8399.59 641
8400.45 580
8401.32 587
8402.18 734
8403.05 731
8403.91 702
8404.78 655
8405.64 740
8406.51 743
8407.37 738
8408.24 759
8409.11 795
8409.97 743
8410.84 684
8411.70 683
8412.57 647
8413.43 688
8414.30 746
8415.17 829
8416.03 722
8416.90 719
8417.76 733
8418.63 667
8419.50 659
8420.36 681
8421.23 732
8422.09 744
8422.96 682
8423.83 734
8424.69 715
8425.56 712
8426.43 711
8427.29 718
8428.16 688
8429.02 617
8429.89 631
8430.76 748
8431.62 731
8432.49 693
8433.36 667
8434.23 706
8435.09 724
8435.96 735
8436.83 729
8437.69 720
8438.56 726
8439.43 724
8440.29 777
8441.16 805
8442.03 773
8442.90 793
8443.76 833
8444.63 766
8445.50 737
8446.37 759
8447.23 764
8448.10 789
8448.97 818
8449.84 798
8450.70 785
8451.57 830
8452.44 834
8453.31 877
8454.17 849
8455.04 779
8455.91 850
8456.78 882
8457.65 958
8458.51 928
8459.38 951
8460.25 930
8461.12 973
8461.99 1033
8462.86 910
8463.72 868
8464.59 822
8465.46 858
8466.33 827
8467.20 821
8468.07 898
8468.93 899
8469.80 984
8470.67 1109
8471.54 1143
8472.41 1136
8473.28 1193
8474.15 1302
8475.02 1216
8475.89 1020
8476.75 1054
8477.62 987
8478.49 878
8479.36 847
8480.23 883
8481.10 822
8481.97 872
8482.84 861
8483.71 846
8484.58 816
8485.45 786
8486.32 825
8487.19 785
8488.06 765
8488.92 794
8489.79 769
8490.66 809
8491.53 805
8492.40 806
8493.27 799
8494.14 826
8495.01 828
8495.88 821
8496.75 769
8497.62 800
8498.49 858
8499.36 846
8500.23 817
8501.10 823
8501.97 842
8502.85 868
8503.72 786
8504.59 794
8505.46 809
8506.33 829
8507.20 844
8508.07 784
8508.94 789
8509.81 890
8510.68 878
8511.55 915
8512.42 838
8513.29 888
8514.16 903
8515.03 885
8515.91 883
8516.78 805
8517.65 803
8518.52 793
8519.39 840
8520.26 759
8521.13 766
8522.00 831
8522.88 828
8523.75 826
8524.62 780
8525.49 783
8526.36 830
8527.23 861
8528.10 825
8528.98 789
8529.85 841
8530.72 831
8531.59 851
8532.46 803
8533.34 806
8534.21 873
8535.08 878
8535.95 918
8536.82 832
8537.70 932
8538.57 928
8539.44 968
8540.31 966
8541.18 902
8542.06 930
8542.93 867
8543.80 879
8544.67 870
8545.55 799
8546.42 807
8547.29 911
8548.17 998
8549.04 874
8549.91 891
8550.78 922
8551.66 1000
8552.53 1072
8553.40 1110
8554.28 1198
8555.15 1384
8556.02 1514
8556.89 1563
8557.77 1520
8558.64 1431
8559.51 1291
8560.39 1215
8561.26 1149
8562.13 1057
8563.01 951
8563.88 884
8564.75 891
8565.63 831
8566.50 800
8567.38 828
8568.25 798
8569.12 857
8570.00 861
8570.87 796
8571.74 779
8572.62 717
8573.49 717
8574.37 785
8575.24 747
8576.11 785
8576.99 824
8577.86 757
8578.74 701
8579.61 720
8580.49 718
8581.36 737
8582.23 808
8583.11 752
8583.98 797
8584.86 814
8585.73 792
8586.61 722
8587.48 700
8588.36 764
8589.23 804
8590.11 766
8590.98 769
8591.86 781
8592.73 796
8593.61 733
8594.48 783
8595.36 837
8596.23 805
8597.11 759
8597.98 837
8598.86 777
8599.73 783
8600.61 736
8601.48 739
8602.36 654
8603.23 685
8604.11 736
8604.99 720
8605.86 743
8606.74 711
8607.61 686
8608.49 653
8609.36 695
8610.24 698
8611.12 754
8611.99 751
8612.87 706
8613.74 751
8614.62 789
8615.50 760
8616.37 727
8617.25 731
8618.12 691
8619.00 690
8619.88 783
8620.75 774
8621.63 745
8622.51 697
8623.38 703
8624.26 734
8625.14 712
8626.01 746
8626.89 701
8627.77 720
8628.64 755
8629.52 792
8630.40 740
8631.27 749
8632.15 778
8633.03 751
8633.90 780
8634.78 720
8635.66 678
8636.54 666
8637.41 721
8638.29 704
8639.17 753
8640.05 744
8640.92 689
8641.80 697
8642.68 726
8643.55 703
8644.43 666
8645.31 697
8646.19 680
8647.07 669
8647.94 729
8648.82 735
8649.70 754
8650.58 742
8651.45 658
8652.33 687
8653.21 691
8654.09 697
8654.97 673
8655.85 673
8656.72 630
8657.60 665
8658.48 654
8659.36 663
8660.24 662
8661.12 670
8661.99 711
8662.87 739
8663.75 675
8664.63 657
8665.51 685
8666.39 712
8667.27 698
8668.14 684
8669.02 689
8669.90 700
8670.78 661
8671.66 705
8672.54 700
8673.42 656
8674.30 655
8675.18 645
8676.06 660
8676.94 638
8677.81 624
8678.69 696
8679.57 680
8680.45 671
8681.33 689
8682.21 729
8683.09 619
8683.97 632
8684.85 628
8685.73 660
8686.61 659
8687.49 636
8688.37 575
8689.25 668
8690.13 747
8691.01 782
8691.89 732
8692.77 768
8693.65 809
8694.53 827
8695.41 851
8696.29 779
8697.17 705
8698.05 734
8698.93 742
8699.81 696
8700.69 658
8701.57 612
8702.45 674
8703.33 686
8704.21 616
8705.09 624
8705.98 627
8706.86 582
8707.74 604
8708.62 607
8709.50 619
8710.38 613
8711.26 600
8712.14 659
8713.02 614
8713.90 640
8714.79 638
8715.67 665
8716.55 645
8717.43 585
8718.31 627
8719.19 667
8720.07 627
8720.95 630
8721.84 656
8722.72 698
8723.60 688
8724.48 697
8725.36 682
8726.24 637
8727.13 621
8728.01 694
8728.89 637
8729.77 633
8730.65 643
8731.54 629
8732.42 640
8733.30 625
8734.18 642
8735.06 686
8735.95 647
8736.83 661
8737.71 684
8738.59 663
8739.48 574
8740.36 675
8741.24 599
8742.12 722
8743.01 679
8743.89 597
8744.77 660
8745.65 641
8746.54 649
8747.42 676
8748.30 640
8749.19 627
8750.07 643
8750.95 613
8751.83 613
8752.72 615
8753.60 638
8754.48 673
8755.37 659
8756.25 612
8757.13 649
8758.02 668
8758.90 676
8759.78 669
8760.67 669
8761.55 705
8762.43 737
8763.32 690
8764.20 695
8765.09 759
8765.97 711
8766.85 681
8767.74 634
8768.62 659
8769.51 654
8770.39 650
8771.27 698
8772.16 654
8773.04 633
8773.93 608
8774.81 683
8775.69 632
8776.58 603
8777.46 559
8778.35 605
8779.23 623
8780.12 622
8781.00 590
8781.89 668
8782.77 584
8783.65 580
8784.54 569
8785.42 575
8786.31 608
8787.19 604
8788.08 642
8788.96 581
8789.85 565
8790.73 593
8791.62 599
8792.50 579
8793.39 627
8794.27 562
8795.16 570
8796.04 560
8796.93 586
8797.82 571
8798.70 539
8799.59 568
8800.47 537
8801.36 599
8802.24 580
8803.13 521
8804.01 516
8804.90 555
8805.79 581
8806.67 628
8807.56 553
8808.44 606
8809.33 580
8810.22 565
8811.10 551
8811.99 534
8812.87 638
8813.76 579
8814.65 550
8815.53 611
8816.42 531
8817.30 488
8818.19 595
8819.08 557
8819.96 520
8820.85 556
8821.74 569
8822.62 580
8823.51 578
8824.40 536
8825.28 546
8826.17 552
8827.06 622
8827.94 548
8828.83 542
8829.72 521
8830.61 547
8831.49 578
8832.38 563
8833.27 588
8834.15 576
8835.04 613
8835.93 604
8836.82 573
8837.70 575
8838.59 619
8839.48 584
8840.37 521
8841.25 541
8842.14 579
8843.03 569
8843.92 571
8844.80 607
8845.69 564
8846.58 553
8847.47 548
8848.36 558
8849.24 544
8850.13 573
8851.02 526
8851.91 504
8852.80 550
8853.68 583
8854.57 565
8855.46 543
8856.35 570
8857.24 593
8858.13 581
8859.01 548
8859.90 550
8860.79 529
8861.68 488
8862.57 566
8863.46 552
8864.35 558
8865.23 571
8866.12 539
8867.01 536
8867.90 564
8868.79 561
8869.68 567
8870.57 563
8871.46 569
8872.35 552
8873.24 526
8874.12 510
8875.01 586
8875.90 571
8876.79 564
8877.68 567
8878.57 582
8879.46 578
8880.35 574
8881.24 581
8882.13 511
8883.02 530
8883.91 525
8884.80 547
8885.69 560
8886.58 524
8887.47 506
8888.36 544
8889.25 501
8890.14 490
8891.03 524
8891.92 537
8892.81 537
8893.70 529
8894.59 532
8895.48 487
8896.37 517
8897.26 469
8898.15 423
8899.04 501
8899.93 545
8900.82 503
8901.71 490
8902.60 515
8903.49 509
8904.38 461
8905.28 510
8906.17 526
8907.06 514
8907.95 526
8908.84 510
8909.73 536
8910.62 531
8911.51 537
8912.40 560
8913.29 578
8914.19 484
8915.08 553
8915.97 609
8916.86 612
8917.75 553
8918.64 546
8919.53 548
8920.43 500
8921.32 544
8922.21 489
8923.10 522
8923.99 522
8924.88 521
8925.78 493
8926.67 511
8927.56 501
8928.45 506
8929.34 467
8930.24 514
8931.13 525
8932.02 529
8932.91 488
8933.80 542
8934.70 502
8935.59 502
8936.48 499
8937.37 541
8938.27 538
8939.16 520
8940.05 533
8940.94 536
8941.84 559
8942.73 503
8943.62 517
8944.51 488
8945.41 546
8946.30 496
8947.19 533
8948.09 538
8948.98 467
8949.87 519
8950.77 496
8951.66 532
8952.55 524
8953.44 530
8954.34 528
8955.23 558
8956.12 542
8957.02 497
8957.91 495
8958.80 494
8959.70 488
8960.59 513
8961.49 512
8962.38 492
8963.27 456
8964.17 498
8965.06 473
8965.95 552
8966.85 540
8967.74 515
8968.64 526
8969.53 507
8970.42 578
8971.32 558
8972.21 572
8973.11 520
8974.00 524
8974.90 558
8975.79 501
8976.68 450
8977.58 505
8978.47 582
8979.37 540
8980.26 566
8981.16 499
8982.05 502
8982.95 479
8983.84 459
8984.74 487
8985.63 454
8986.52 477
8987.42 533
8988.31 585
8989.21 518
8990.10 427
8991.00 508
8991.89 518
8992.79 511
8993.69 503
8994.58 526
8995.48 480
8996.37 496
8997.27 494
8998.16 490
8999.06 486
8999.95 515
9000.85 529
9001.74 498
9002.64 491
9003.54 543
9004.43 556
9005.33 557
9006.22 529
9007.12 506
9008.01 528
9008.91 509
9009.81 495
9010.70 472
9011.60 515
9012.50 535
9013.39 526
9014.29 460
9015.18 503
9016.08 508
9016.98 460
9017.87 482
9018.77 481
9019.67 450
9020.56 446
9021.46 503
9022.36 505
9023.25 519
9024.15 524
9025.05 488
9025.94 502
9026.84 459
9027.74 508
9028.63 539
9029.53 523
9030.43 445
9031.32 464
9032.22 459
9033.12 434
9034.02 457
9034.91 458
9035.81 534
9036.71 525
9037.61 459
9038.50 476
9039.40 479
9040.30 467
9041.20 487
9042.09 474
9042.99 537
9043.89 530
9044.79 511
9045.68 478
9046.58 519
9047.48 486
9048.38 496
9049.28 457
9050.17 474
9051.07 469
9051.97 439
9052.87 459
9053.77 442
9054.66 493
9055.56 529
9056.46 502
9057.36 473
9058.26 494
9059.16 490
9060.06 498
9060.95 544
9061.85 511
9062.75 488
9063.65 488
9064.55 513
9065.45 509
9066.35 481
9067.25 520
9068.14 563
9069.04 539
9069.94 506
9070.84 447
9071.74 460
9072.64 468
9073.54 448
9074.44 502
9075.34 493
9076.24 484
9077.14 432
9078.04 498
9078.93 496
9079.83 463
9080.73 442
9081.63 465
9082.53 500
9083.43 484
9084.33 478
9085.23 520
9086.13 438
9087.03 425
9087.93 445
9088.83 467
9089.73 465
9090.63 457
9091.53 437
9092.43 507
9093.33 416
9094.23 456
9095.13 478
9096.03 468
9096.93 473
9097.83 515
9098.73 533
9099.63 484
9100.54 463
9101.44 508
9102.34 509
9103.24 503
9104.14 478
9105.04 474
9105.94 462
9106.84 468
9107.74 468
9108.64 445
9109.54 491
9110.44 504
9111.35 541
9112.25 518
9113.15 448
9114.05 497
9114.95 448
9115.85 436
9116.75 457
9117.65 512
9118.56 492
9119.46 452
9120.36 480
9121.26 554
9122.16 511
9123.06 488
9123.97 473
9124.87 483
9125.77 442
9126.67 491
9127.57 433
9128.47 423
9129.38 490
9130.28 458
9131.18 450
9132.08 483
9132.98 480
9133.89 468
9134.79 446
9135.69 448
9136.59 465
9137.50 488
9138.40 441
9139.30 473
9140.20 458
9141.11 420
9142.01 473
9142.91 504
9143.81 472
9144.72 466
9145.62 486
9146.52 491
9147.42 466
9148.33 454
9149.23 454
9150.13 453
9151.04 491
9151.94 465
9152.84 450
9153.75 465
9154.65 528
9155.55 487
9156.46 438
9157.36 494
9158.26 466
9159.17 487
9160.07 448
9160.97 445
9161.88 442
9162.78 451
9163.68 501
9164.59 477
9165.49 435
9166.40 422
9167.30 465
9168.20 472
9169.11 454
9170.01 446
9170.92 432
9171.82 463
9172.72 422
9173.63 435
9174.53 382
9175.44 419
9176.34 471
9177.24 510
9178.15 496
9179.05 441
9179.96 442
9180.86 454
9181.77 445
9182.67 428
9183.58 467
9184.48 474
9185.39 447
9186.29 492
9187.20 547
9188.10 507
9189.01 472
9189.91 459
9190.82 495
9191.72 467
9192.63 434
9193.53 426
9194.44 475
9195.34 427
9196.25 475
9197.15 490
9198.06 505
9198.96 492
9199.87 486
9200.77 432
9201.68 429
9202.58 499
9203.49 465
9204.40 499
9205.30 498
9206.21 500
9207.11 458
9208.02 456
9208.92 482
9209.83 448
9210.74 472
9211.64 435
9212.55 452
9213.45 485
9214.36 479
9215.27 459
9216.17 439
9217.08 471
9217.99 443
9218.89 456
9219.80 464
9220.71 453
9221.61 445
9222.52 461
9223.43 444
9224.33 463
9225.24 473
9226.15 440
9227.05 421
9227.96 456
9228.87 492
9229.77 467
9230.68 475
9231.59 456
9232.49 473
9233.40 486
9234.31 427
9235.22 406
9236.12 446
9237.03 437
9237.94 433
9238.84 437
9239.75 455
9240.66 458
9241.57 444
9242.47 438
9243.38 475
9244.29 456
9245.20 450
9246.11 421
9247.01 395
9247.92 411
9248.83 422
9249.74 428
9250.64 456
9251.55 497
9252.46 497
9253.37 488
9254.28 439
9255.19 391
9256.09 478
9257.00 457
9257.91 444
9258.82 436
9259.73 440
9260.64 471
9261.54 496
9262.45 484
9263.36 474
9264.27 444
9265.18 425
9266.09 472
9267.00 430
9267.90 468
9268.81 449
9269.72 460
9270.63 480
9271.54 443
9272.45 426
9273.36 419
9274.27 435
9275.18 396
9276.09 425
9277.00 461
9277.90 442
9278.81 451
9279.72 467
9280.63 459
9281.54 434
9282.45 457
9283.36 432
9284.27 417
9285.18 479
9286.09 459
9287.00 409
9287.91 413
9288.82 449
9289.73 482
9290.64 437
9291.55 412
9292.46 467
9293.37 446
9294.28 493
9295.19 498
9296.10 505
9297.01 433
9297.92 467
9298.83 496
9299.74 496
9300.65 461
9301.56 433
9302.47 470
9303.38 435
9304.29 447
9305.20 464
9306.12 513
9307.03 552
9307.94 485
9308.85 467
9309.76 473
9310.67 472
9311.58 456
9312.49 450
9313.40 430
9314.31 478
9315.22 493
9316.14 481
9317.05 494
9317.96 458
9318.87 509
9319.78 468
9320.69 458
9321.60 435
9322.52 476
9323.43 449
9324.34 449
9325.25 430
9326.16 438
9327.07 449
9327.99 455
9328.90 428
9329.81 401
9330.72 387
9331.63 448
9332.54 505
9333.46 478
9334.37 456
9335.28 441
9336.19 454
9337.11 430
9338.02 441
9338.93 435
9339.84 466
9340.75 448
9341.67 472
9342.58 463
9343.49 475
9344.40 427
9345.32 419
9346.23 467
9347.14 425
9348.06 396
9348.97 438
9349.88 437
9350.79 426
9351.71 436
9352.62 405
9353.53 443
9354.45 504
9355.36 451
9356.27 427
9357.19 437
9358.10 473
9359.01 463
9359.93 437
9360.84 444
9361.75 431
9362.67 434
9363.58 470
9364.49 489
9365.41 438
9366.32 460
9367.23 457
9368.15 427
9369.06 437
9369.97 410
9370.89 439
9371.80 437
9372.72 448
9373.63 434
9374.54 450
9375.46 410
9376.37 413
9377.29 495
9378.20 459
9379.12 426
9380.03 420
9380.94 473
9381.86 437
9382.77 428
9383.69 460
9384.60 464
9385.52 482
9386.43 450
9387.35 441
9388.26 501
9389.18 478
9390.09 482
9391.01 471
9391.92 498
9392.84 433
9393.75 484
9394.67 486
9395.58 461
9396.50 488
9397.41 449
9398.33 485
9399.24 408
9400.16 450
9401.07 419
9401.99 477
9402.90 440
9403.82 509
9404.73 499
9405.65 445
9406.56 475
9407.48 467
9408.40 477
9409.31 470
9410.23 463
9411.14 453
9412.06 432
9412.98 403
9413.89 387
9414.81 403
9415.72 480
9416.64 434
9417.56 447
9418.47 456
9419.39 431
9420.30 411
9421.22 463
9422.14 453
9423.05 430
9423.97 448
9424.89 456
9425.80 477
9426.72 470
9427.64 492
9428.55 469
9429.47 428
9430.39 443
9431.30 390
9432.22 420
9433.14 424
9434.05 427
9434.97 453
9435.89 444
9436.80 396
9437.72 425
9438.64 422
9439.56 442
9440.47 413
9441.39 420
9442.31 447
9443.23 447
9444.14 459
9445.06 455
9445.98 470
9446.90 419
9447.81 422
9448.73 469
9449.65 456
9450.57 432
9451.48 381
9452.40 435
9453.32 401
9454.24 411
9455.16 481
9456.07 475
9456.99 484
9457.91 478
9458.83 462
9459.75 425
9460.66 442
9461.58 418
9462.50 429
9463.42 416
9464.34 468
9465.26 462
9466.18 429
9467.09 406
9468.01 460
9468.93 434
9469.85 481
9470.77 440
9471.69 450
9472.61 493
9473.53 449
9474.44 476
9475.36 427
9476.28 441
9477.20 434
9478.12 414
9479.04 446
9479.96 471
9480.88 494
9481.80 451
9482.72 420
9483.64 454
9484.56 452
9485.47 470
9486.39 468
9487.31 447
9488.23 448
9489.15 471
9490.07 463
9490.99 446
9491.91 423
9492.83 432
9493.75 459
9494.67 474
9495.59 438
9496.51 438
9497.43 438
9498.35 453
9499.27 461
9500.19 447
9501.11 445
9502.03 444
9502.95 439
9503.87 423
9504.79 434
9505.71 417
9506.63 449
9507.56 434
9508.48 448
9509.40 473
9510.32 391
9511.24 432
9512.16 438
9513.08 429
9514.00 419
9514.92 478
9515.84 459
9516.76 435
9517.68 455
9518.61 457
9519.53 458
9520.45 454
9521.37 449
9522.29 462
9523.21 449
9524.13 481
9525.05 440
9525.98 458
9526.90 451
9527.82 465
9528.74 464
9529.66 438
9530.58 401
9531.50 429
9532.43 435
9533.35 404
9534.27 430
9535.19 456
9536.11 434
9537.04 389
9537.96 463
9538.88 473
9539.80 413
9540.72 462
9541.65 451
9542.57 444
9543.49 424
9544.41 421
9545.34 427
9546.26 397
9547.18 443
9548.10 448
9549.03 427
9549.95 414
9550.87 400
9551.79 443
9552.72 450
9553.64 452
9554.56 439
9555.48 432
9556.41 474
9557.33 457
9558.25 406
9559.18 402
9560.10 433
9561.02 460
9561.95 483
9562.87 453
9563.79 486
9564.72 457
9565.64 439
9566.56 468
9567.49 481
9568.41 421
9569.33 412
9570.26 448
9571.18 473
9572.10 450
9573.03 464
9573.95 435
9574.88 444
9575.80 422
9576.72 436
9577.65 435
9578.57 470
9579.49 436
9580.42 471
9581.34 492
9582.27 458
9583.19 441
9584.12 469
9585.04 433
9585.96 437
9586.89 474
9587.81 464
9588.74 452
9589.66 436
9590.59 444
9591.51 443
9592.44 473
9593.36 434
9594.29 426
9595.21 440
9596.14 474
9597.06 471
9597.98 459
9598.91 440
9599.83 460
9600.76 475
9601.68 487
9602.61 455
9603.54 482
9604.46 431
9605.39 526
9606.31 503
9607.24 483
9608.16 468
9609.09 472
9610.01 474
9610.94 464
9611.86 494
9612.79 502
9613.72 436
9614.64 492
9615.57 461
9616.49 432
9617.42 468
9618.34 532
9619.27 504
9620.20 440
9621.12 460
9622.05 539
9622.97 519
9623.90 481
9624.83 483
9625.75 499
9626.68 474
9627.61 461
9628.53 472
9629.46 537
9630.39 564
9631.31 501
9632.24 522
9633.16 527
9634.09 480
9635.02 542
9635.95 558
9636.87 573
9637.80 569
9638.73 585
9639.65 632
9640.58 603
9641.51 566
9642.43 566
9643.36 570
9644.29 563
9645.22 550
9646.14 527
9647.07 537
9648.00 607
9648.92 595
9649.85 595
9650.78 621
9651.71 610
9652.63 576
9653.56 605
9654.49 588
9655.42 715
9656.34 617
9657.27 578
9658.20 563
9659.13 512
9660.06 530
9660.98 531
9661.91 476
9662.84 521
9663.77 512
9664.70 524
9665.62 511
9666.55 507
9667.48 577
9668.41 588
9669.34 572
9670.27 597
9671.19 644
9672.12 597
9673.05 578
9673.98 545
9674.91 583
9675.84 547
9676.77 552
9677.70 606
9678.62 554
9679.55 545
9680.48 592
9681.41 538
9682.34 558
9683.27 552
9684.20 571
9685.13 553
9686.06 552
9686.99 598
9687.91 506
9688.84 526
9689.77 561
9690.70 616
9691.63 615
9692.56 585
9693.49 545
9694.42 557
9695.35 588
9696.28 574
9697.21 592
9698.14 545
9699.07 565
9700.00 542
9700.93 518
9701.86 538
9702.79 566
9703.72 545
9704.65 518
9705.58 568
9706.51 571
9707.44 561
9708.37 554
9709.30 540
9710.23 545
9711.16 541
9712.09 553
9713.02 539
9713.95 505
9714.88 563
9715.81 489
9716.74 512
9717.67 555
9718.61 558
9719.54 538
9720.47 546
9721.40 539
9722.33 524
9723.26 510
9724.19 509
9725.12 560
9726.05 552
9726.98 570
9727.92 593
9728.85 490
9729.78 540
9730.71 586
9731.64 544
9732.57 499
9733.50 509
9734.43 536
9735.37 569
9736.30 531
9737.23 513
9738.16 517
9739.09 574
9740.02 591
9740.96 604
9741.89 565
9742.82 631
9743.75 598
9744.68 578
9745.62 572
9746.55 554
9747.48 576
9748.41 571
9749.34 578
9750.28 582
9751.21 553
9752.14 570
9753.07 617
9754.01 614
9754.94 578
9755.87 610
9756.80 620
9757.74 591
9758.67 607
9759.60 593
9760.53 597
9761.47 606
9762.40 647
9763.33 641
9764.27 655
9765.20 654
9766.13 632
9767.07 650
9768.00 590
9768.93 598
9769.86 645
9770.80 627
9771.73 621
9772.66 680
9773.60 584
9774.53 641
9775.47 628
9776.40 693
9777.33 661
9778.27 658
9779.20 679
9780.13 682
9781.07 688
9782.00 694
9782.93 717
9783.87 749
9784.80 737
9785.74 752
9786.67 864
9787.60 906
9788.54 803
9789.47 762
9790.41 738
9791.34 734
9792.28 679
9793.21 639
9794.14 687
9795.08 666
9796.01 687
9796.95 684
9797.88 727
9798.82 797
9799.75 773
9800.69 839
9801.62 833
9802.56 792
9803.49 789
9804.42 820
9805.36 713
9806.29 670
9807.23 676
9808.16 664
9809.10 652
9810.03 594
9810.97 649
9811.91 594
9812.84 567
9813.78 655
9814.71 603
9815.65 594
9816.58 611
9817.52 641
9818.45 641
9819.39 564
9820.32 569
9821.26 573
9822.20 568
9823.13 567
9824.07 554
9825.00 586
9825.94 621
9826.87 561
9827.81 576
9828.75 567
9829.68 578
9830.62 567
9831.55 522
9832.49 557
9833.43 546
9834.36 562
9835.30 557
9836.24 547
9837.17 560
9838.11 544
9839.05 571
9839.98 539
9840.92 560
9841.86 602
9842.79 562
9843.73 564
9844.67 568
9845.60 606
9846.54 541
9847.48 516
9848.41 548
9849.35 603
9850.29 528
9851.22 539
9852.16 523
9853.10 547
9854.04 596
9854.97 576
9855.91 546
9856.85 528
9857.79 587
9858.72 590
9859.66 569
9860.60 510
9861.54 530
9862.47 563
9863.41 557
9864.35 548
9865.29 536
9866.22 597
9867.16 589
9868.10 569
9869.04 571
9869.98 600
9870.91 626
9871.85 606
9872.79 515
9873.73 546
9874.67 578
9875.60 601
9876.54 604
9877.48 611
9878.42 632
9879.36 627
9880.30 645
9881.24 642
9882.17 633
9883.11 640
9884.05 610
9884.99 602
9885.93 594
9886.87 631
9887.81 625
9888.74 603
9889.68 589
9890.62 596
9891.56 609
9892.50 560
9893.44 572
9894.38 591
9895.32 588
9896.26 564
9897.20 637
9898.14 614
9899.08 611
9900.01 644
9900.95 653
9901.89 594
9902.83 608
9903.77 585
9904.71 619
9905.65 569
9906.59 630
9907.53 619
9908.47 631
9909.41 704
9910.35 616
9911.29 637
9912.23 680
9913.17 642
9914.11 698
9915.05 642
9915.99 570
9916.93 645
9917.87 632
9918.81 641
9919.75 600
9920.69 599
9921.63 617
9922.57 668
9923.51 636
9924.46 749
9925.40 877
9926.34 1005
9927.28 1104
9928.22 1257
9929.16 1440
9930.10 1445
9931.04 1312
9931.98 1190
9932.92 1079
9933.86 975
9934.80 896
9935.75 781
9936.69 730
9937.63 683
9938.57 713
9939.51 684
9940.45 695
9941.39 634
9942.34 680
9943.28 644
9944.22 684
9945.16 706
9946.10 663
9947.04 677
9947.98 631
9948.93 668
9949.87 599
9950.81 576
9951.75 629
9952.69 532
9953.64 551
9954.58 613
9955.52 604
9956.46 635
9957.40 683
9958.35 643
9959.29 626
9960.23 617
9961.17 680
9962.12 645
9963.06 648
9964.00 624
9964.94 661
9965.89 659
9966.83 598
9967.77 588
9968.71 664
9969.66 691
9970.60 688
9971.54 727
9972.48 768
9973.43 765
9974.37 675
9975.31 673
9976.26 682
9977.20 682
9978.14 631
9979.09 623
9980.03 604
9980.97 581
9981.92 574
9982.86 605
9983.80 583
9984.75 552
9985.69 558
9986.63 578
9987.58 545
9988.52 570
9989.46 579
9990.41 545
9991.35 538
9992.30 547
9993.24 526
9994.18 527
9995.13 549
9996.07 564
9997.01 563
9997.96 607
9998.90 579
9999.85 609
10000.79 569
10001.74 557
10002.68 553
10003.62 582
10004.57 588
10005.51 618
10006.46 601
10007.40 579
10008.35 587
10009.29 556
10010.24 543
10011.18 557
10012.13 541
10013.07 562
10014.01 577
10014.96 554
10015.90 536
10016.85 517
10017.79 587
10018.74 562
10019.68 522
10020.63 544
10021.58 570
10022.52 542
10023.47 561
10024.41 520
10025.36 535
10026.30 495
10027.25 503
10028.19 539
10029.14 516
10030.08 526
10031.03 561
10031.98 551
10032.92 501
10033.87 502
10034.81 467
10035.76 456
10036.70 478
10037.65 503
10038.60 471
10039.54 479
10040.49 495
10041.43 461
10042.38 482
10043.33 481
10044.27 524
10045.22 496
10046.17 506
10047.11 490
10048.06 458
10049.01 451
10049.95 455
10050.90 452
10051.84 480
10052.79 539
10053.74 503
10054.69 472
10055.63 519
10056.58 523
10057.53 507
10058.47 515
10059.42 458
10060.37 463
10061.31 468
10062.26 495
10063.21 483
10064.16 481
10065.10 483
10066.05 474
10067.00 480
10067.94 447
10068.89 470
10069.84 521
10070.79 440
10071.73 436
10072.68 499
10073.63 520
10074.58 482
10075.53 472
10076.47 484
10077.42 463
10078.37 465
10079.32 434
10080.26 444
10081.21 463
10082.16 502
10083.11 504
10084.06 466
10085.01 461
10085.95 498
10086.90 527
10087.85 524
10088.80 431
10089.75 456
10090.70 466
10091.64 445
10092.59 448
10093.54 474
10094.49 425
10095.44 430
10096.39 466
10097.34 538
10098.28 507
10099.23 463
10100.18 436
10101.13 487
10102.08 460
10103.03 476
10103.98 428
10104.93 468
10105.88 454
10106.83 417
10107.78 443
10108.72 447
10109.67 435
10110.62 413
10111.57 429
10112.52 451
10113.47 437
10114.42 456
10115.37 449
10116.32 421
10117.27 436
10118.22 447
10119.17 464
10120.12 428
10121.07 439
10122.02 487
10122.97 511
10123.92 450
10124.87 402
10125.82 402
10126.77 454
10127.72 455
10128.67 412
10129.62 420
10130.57 429
10131.52 453
10132.47 492
10133.42 476
10134.37 461
10135.32 395
10136.27 460
10137.22 457
10138.18 460
10139.13 426
10140.08 444
10141.03 454
10141.98 405
10142.93 425
10143.88 458
10144.83 386
10145.78 426
10146.73 426
10147.68 456
10148.64 440
10149.59 459
10150.54 428
10151.49 448
10152.44 382
10153.39 408
10154.34 422
10155.30 432
10156.25 417
10157.20 440
10158.15 382
10159.10 394
10160.05 413
10161.01 404
10161.96 409
10162.91 447
10163.86 441
10164.81 439
10165.76 455
10166.72 376
10167.67 404
10168.62 427
10169.57 397
10170.53 438
10171.48 431
10172.43 432
10173.38 412
10174.33 395
10175.29 446
10176.24 454
10177.19 443
10178.14 451
10179.10 478
10180.05 472
10181.00 434
10181.96 426
10182.91 413
10183.86 417
10184.81 427
10185.77 420
10186.72 474
10187.67 435
10188.63 421
10189.58 417
10190.53 445
10191.49 382
10192.44 472
10193.39 430
10194.35 414
10195.30 423
10196.25 423
10197.21 449
10198.16 464
10199.11 426
10200.07 479
10201.02 421
10201.97 410
10202.93 463
10203.88 476
10204.84 522
10205.79 491
10206.74 484
10207.70 466
10208.65 523
10209.60 570
10210.56 578
10211.51 551
10212.47 527
10213.42 534
10214.38 584
10215.33 475
10216.28 439
10217.24 417
10218.19 482
10219.15 483
10220.10 462
10221.06 465
10222.01 442
10222.97 453
10223.92 412
10224.88 444
10225.83 457
10226.79 441
10227.74 472
10228.70 506
10229.65 455
10230.61 470
10231.56 451
10232.52 404
10233.47 489
10234.43 422
10235.38 470
10236.34 457
10237.29 452
10238.25 454
10239.20 427
10240.16 460
10241.11 444
10242.07 451
10243.03 474
10243.98 442
10244.94 470
10245.89 432
10246.85 512
10247.80 456
10248.76 439
10249.72 441
10250.67 485
10251.63 480
10252.58 434
10253.54 457
10254.50 439
10255.45 404
10256.41 462
10257.36 475
10258.32 386
10259.28 403
10260.23 426
10261.19 376
10262.15 394
10263.10 451
10264.06 423
10265.02 441
10265.97 444
10266.93 412
10267.89 374
10268.84 402
10269.80 449
10270.76 439
10271.71 431
10272.67 425
10273.63 401
10274.59 434
10275.54 442
10276.50 445
10277.46 399
10278.41 385
10279.37 399
10280.33 436
10281.29 441
10282.24 456
10283.20 433
10284.16 423
10285.12 407
10286.07 452
10287.03 422
10287.99 370
10288.95 431
10289.91 438
10290.86 434
10291.82 418
10292.78 420
10293.74 373
10294.70 391
10295.65 428
10296.61 450
10297.57 408
10298.53 448
10299.49 424
10300.44 417
10301.40 395
10302.36 360
10303.32 436
10304.28 418
10305.24 374
10306.20 393
10307.15 426
10308.11 439
10309.07 393
10310.03 430
10310.99 432
10311.95 404
10312.91 386
10313.87 388
10314.82 416
10315.78 400
10316.74 369
10317.70 375
10318.66 405
10319.62 392
10320.58 397
10321.54 381
10322.50 390
10323.46 376
10324.42 381
10325.38 415
10326.34 368
10327.29 393
10328.25 416
10329.21 422
10330.17 436
10331.13 374
10332.09 361
10333.05 362
10334.01 383
10334.97 395
10335.93 366
10336.89 353
10337.85 365
10338.81 416
10339.77 367
10340.73 424
10341.69 411
10342.65 361
10343.61 389
10344.57 422
10345.54 380
10346.50 400
10347.46 396
10348.42 418
10349.38 407
10350.34 404
10351.30 395
10352.26 394
10353.22 368
10354.18 478
10355.14 424
10356.10 382
10357.06 389
10358.02 400
10358.99 411
10359.95 383
10360.91 444
10361.87 443
10362.83 393
10363.79 388
10364.75 427
10365.71 374
10366.68 400
10367.64 383
10368.60 421
10369.56 389
10370.52 377
10371.48 395
10372.44 415
10373.41 391
10374.37 394
10375.33 399
10376.29 376
10377.25 406
10378.22 413
10379.18 400
10380.14 381
10381.10 394
10382.06 411
10383.03 440
10383.99 416
10384.95 424
10385.91 406
10386.88 402
10387.84 400
10388.80 384
10389.76 398
10390.72 388
10391.69 393
10392.65 448
10393.61 423
10394.58 428
10395.54 411
10396.50 422
10397.46 403
10398.43 340
10399.39 343
10400.35 350
10401.32 439
10402.28 403
10403.24 422
10404.20 439
10405.17 449
10406.13 422
10407.09 381
10408.06 440
10409.02 391
10409.98 398
10410.95 446
10411.91 396
10412.88 429
10413.84 398
10414.80 452
10415.77 442
10416.73 479
10417.69 460
10418.66 486
10419.62 608
10420.59 607
10421.55 602
10422.51 631
10423.48 555
10424.44 509
10425.41 532
10426.37 514
10427.33 465
10428.30 446
10429.26 421
10430.23 454
10431.19 411
10432.16 383
10433.12 374
10434.08 376
10435.05 396
10436.01 425
10436.98 386
10437.94 400
10438.91 379
10439.87 431
10440.84 410
10441.80 461
10442.77 385
10443.73 390
10444.70 377
10445.66 401
10446.63 404
10447.59 363
10448.56 380
10449.52 345
10450.49 378
10451.45 374
10452.42 369
10453.38 387
10454.35 383
10455.32 367
10456.28 372
10457.25 368
10458.21 376
10459.18 394
10460.14 412
10461.11 367
10462.08 354
10463.04 394
10464.01 401
10464.97 374
10465.94 394
10466.90 365
10467.87 357
10468.84 362
10469.80 374
10470.77 377
10471.74 365
10472.70 373
10473.67 353
10474.63 319
10475.60 369
10476.57 355
10477.53 361
10478.50 288
10479.47 312
10480.43 346
10481.40 353
10482.37 388
10483.33 391
10484.30 384
10485.27 358
10486.24 349
10487.20 357
10488.17 334
10489.14 338
10490.10 351
10491.07 376
10492.04 370
10493.01 351
10493.97 395
10494.94 419
10495.91 389
10496.87 358
10497.84 396
10498.81 343
10499.78 375
10500.74 349
10501.71 371
10502.68 371
10503.65 411
10504.62 386
10505.58 360
10506.55 350
10507.52 338
10508.49 363
10509.46 331
10510.42 373
10511.39 357
10512.36 399
10513.33 375
10514.30 367
10515.26 421
10516.23 352
10517.20 431
10518.17 384
10519.14 376
10520.11 408
10521.08 352
10522.04 384
10523.01 423
10523.98 381
10524.95 354
10525.92 359
10526.89 376
10527.86 337
10528.83 368
10529.79 378
10530.76 355
10531.73 372
10532.70 385
10533.67 379
10534.64 394
10535.61 407
10536.58 400
10537.55 421
10538.52 358
10539.49 386
10540.46 343
10541.43 363
10542.39 368
10543.36 362
10544.33 324
10545.30 317
10546.27 375
10547.24 351
10548.21 359
10549.18 436
10550.15 358
10551.12 354
10552.09 374
10553.06 364
10554.03 327
10555.00 324
10555.97 359
10556.94 354
10557.91 373
10558.88 388
10559.85 328
10560.82 383
10561.80 352
10562.77 368
10563.74 352
10564.71 397
10565.68 368
10566.65 383
10567.62 353
10568.59 376
10569.56 410
10570.53 382
10571.50 385
10572.47 366
10573.44 340
10574.41 360
10575.39 383
10576.36 375
10577.33 330
10578.30 333
10579.27 327
10580.24 335
10581.21 349
10582.18 329
10583.16 363
10584.13 369
10585.10 342
10586.07 382
10587.04 352
10588.01 369
10588.99 339
10589.96 283
10590.93 322
10591.90 339
10592.87 358
10593.84 319
10594.82 329
10595.79 337
10596.76 386
10597.73 345
10598.70 330
10599.68 346
10600.65 338
10601.62 322
10602.59 310
10603.57 359
10604.54 354
10605.51 317
10606.48 350
10607.46 331
10608.43 382
10609.40 410
10610.37 363
10611.35 367
10612.32 346
10613.29 330
10614.27 342
10615.24 343
10616.21 344
10617.18 330
10618.16 350
10619.13 312
10620.10 359
10621.08 344
10622.05 330
10623.02 320
10624.00 363
10624.97 352
10625.94 350
10626.92 354
10627.89 316
10628.86 325
10629.84 354
10630.81 323
10631.78 345
10632.76 338
10633.73 343
10634.71 361
10635.68 362
10636.65 352
10637.63 353
10638.60 389
10639.58 407
10640.55 359
10641.52 331
10642.50 355
10643.47 332
10644.45 392
10645.42 347
10646.39 302
10647.37 333
10648.34 342
10649.32 306
10650.29 342
10651.27 321
10652.24 315
10653.22 335
10654.19 326
10655.17 336
10656.14 310
10657.12 365
10658.09 345
10659.07 329
10660.04 361
10661.01 356
10661.99 353
10662.97 314
10663.94 344
10664.92 298
10665.89 322
10666.87 342
10667.84 318
10668.82 298
10669.79 357
10670.77 380
10671.74 385
10672.72 320
10673.69 356
10674.67 357
10675.65 320
10676.62 324
10677.60 306
10678.57 351
10679.55 324
10680.52 333
10681.50 339
10682.48 339
10683.45 341
10684.43 352
10685.40 360
10686.38 364
10687.36 311
10688.33 325
10689.31 324
10690.29 306
10691.26 314
10692.24 309
10693.22 331
10694.19 346
10695.17 304
10696.14 294
10697.12 314
10698.10 381
10699.08 331
10700.05 332
10701.03 292
10702.01 315
10702.98 300
10703.96 291
10704.94 318
10705.91 347
10706.89 302
10707.87 346
10708.85 360
10709.82 333
10710.80 359
10711.78 348
10712.75 345
10713.73 339
10714.71 318
10715.69 343
10716.66 366
10717.64 366
10718.62 341
10719.60 327
10720.57 349
10721.55 338
10722.53 330
10723.51 381
10724.49 378
10725.46 320
10726.44 359
10727.42 304
10728.40 322
10729.38 342
10730.35 332
10731.33 349
10732.31 371
10733.29 424
10734.27 384
10735.25 330
10736.22 338
10737.20 340
10738.18 274
10739.16 284
10740.14 295
10741.12 290
10742.10 306
10743.08 334
10744.05 360
10745.03 357
10746.01 362
10746.99 333
10747.97 338
10748.95 321
10749.93 304
10750.91 311
10751.89 349
10752.87 331
10753.84 305
10754.82 323
10755.80 314
10756.78 318
10757.76 315
10758.74 292
10759.72 292
10760.70 308
10761.68 350
10762.66 340
10763.64 347
10764.62 354
10765.60 325
10766.58 319
10767.56 358
10768.54 359
10769.52 307
10770.50 326
10771.48 336
10772.46 365
10773.44 284
10774.42 298
10775.40 340
10776.38 353
10777.36 348
10778.34 348
10779.32 350
10780.30 344
10781.28 304
10782.26 305
10783.24 295
10784.22 298
10785.20 353
10786.19 330
10787.17 322
10788.15 301
10789.13 361
10790.11 335
10791.09 344
10792.07 312
10793.05 339
10794.03 330
10795.01 323
10796.00 322
10796.98 306
10797.96 344
10798.94 321
10799.92 339
10800.90 277
10801.88 358
10802.86 360
10803.85 331
10804.83 328
10805.81 325
10806.79 341
10807.77 321
10808.75 327
10809.74 307
10810.72 304
10811.70 355
10812.68 309
10813.66 350
10814.65 331
10815.63 327
10816.61 339
10817.59 355
10818.57 329
10819.56 320
10820.54 347
10821.52 335
10822.50 366
10823.49 356
10824.47 360
10825.45 322
10826.43 322
10827.42 334
10828.40 328
10829.38 334
10830.36 320
10831.35 353
10832.33 337
10833.31 320
10834.30 338
10835.28 345
10836.26 332
10837.25 329
10838.23 337
10839.21 314
10840.19 331
10841.18 343
10842.16 299
10843.14 324
10844.13 338
10845.11 293
10846.09 336
10847.08 337
10848.06 353
10849.05 359
10850.03 367
10851.01 379
10852.00 352
10852.98 308
10853.96 332
10854.95 348
10855.93 359
10856.92 404
10857.90 310
10858.88 318
10859.87 335
10860.85 337
10861.84 355
10862.82 316
10863.80 322
10864.79 316
10865.77 303
10866.76 323
10867.74 344
10868.73 361
10869.71 343
10870.70 316
10871.68 338
10872.67 327
10873.65 353
10874.63 326
10875.62 370
10876.60 342
10877.59 339
10878.57 289
10879.56 344
10880.54 311
10881.53 367
10882.51 346
10883.50 342
10884.48 314
10885.47 314
10886.46 330
10887.44 282
10888.43 335
10889.41 337
10890.40 335
10891.38 336
10892.37 299
10893.35 324
10894.34 347
10895.33 335
10896.31 359
10897.30 354
10898.28 332
10899.27 346
10900.25 312
10901.24 331
10902.23 321
10903.21 341
10904.20 327
10905.18 330
10906.17 336
10907.16 333
10908.14 361
10909.13 359
10910.12 309
10911.10 319
10912.09 334
10913.08 311
10914.06 322
10915.05 311
10916.04 331
10917.02 336
10918.01 307
10919.00 297
10919.98 348
10920.97 312
10921.96 328
10922.94 297
10923.93 342
10924.92 317
10925.90 338
10926.89 363
10927.88 340
10928.87 336
10929.85 331
10930.84 328
10931.83 322
10932.82 320
10933.80 303
10934.79 357
10935.78 328
10936.77 286
10937.75 333
10938.74 313
10939.73 308
10940.72 361
10941.70 332
10942.69 308
10943.68 343
10944.67 368
10945.66 385
10946.64 344
10947.63 358
10948.62 340
10949.61 347
10950.60 346
10951.58 331
10952.57 329
10953.56 386
10954.55 377
10955.54 412
10956.53 339
10957.52 359
10958.50 384
10959.49 397
10960.48 425
10961.47 379
10962.46 361
10963.45 409
10964.44 389
10965.42 347
10966.41 353
10967.40 354
10968.39 365
10969.38 360
10970.37 351
10971.36 323
10972.35 338
10973.34 381
10974.33 335
10975.32 354
10976.31 314
10977.29 350
10978.28 355
10979.27 323
10980.26 319
10981.25 349
10982.24 358
10983.23 363
10984.22 353
10985.21 349
10986.20 391
10987.19 392
10988.18 346
10989.17 349
10990.16 389
10991.15 350
10992.14 351
10993.13 317
10994.12 369
10995.11 364
10996.10 341
10997.09 384
10998.08 407
10999.07 376
11000.06 409
11001.05 411
11002.05 386
11003.04 443
11004.03 443
11005.02 445
11006.01 409
11007.00 374
11007.99 378
11008.98 398
11009.97 360
11010.96 414
11011.95 352
11012.94 372
11013.94 370
11014.93 362
11015.92 363
11016.91 363
11017.90 359
11018.89 374
11019.88 392
11020.87 353
11021.87 390
11022.86 418
11023.85 357
11024.84 345
11025.83 336
11026.82 349
11027.81 399
11028.81 342
11029.80 366
11030.79 409
11031.78 447
11032.77 442
11033.77 385
11034.76 399
11035.75 344
11036.74 377
11037.73 400
11038.73 373
11039.72 397
11040.71 402
11041.70 367
11042.70 355
11043.69 359
11044.68 416
11045.67 365
11046.67 372
11047.66 388
11048.65 388
11049.64 400
11050.64 421
11051.63 380
11052.62 343
11053.61 344
11054.61 358
11055.60 401
11056.59 344
11057.59 372
11058.58 377
11059.57 357
11060.57 363
11061.56 331
11062.55 417
11063.55 371
11064.54 359
11065.53 334
11066.53 404
11067.52 381
11068.51 392
11069.51 339
11070.50 383
11071.49 327
11072.49 352
11073.48 333
11074.48 336
11075.47 355
11076.46 349
11077.46 373
11078.45 356
11079.45 367
11080.44 357
11081.43 353
11082.43 384
11083.42 414
11084.42 335
11085.41 355
11086.40 334
11087.40 405
11088.39 351
11089.39 371
11090.38 402
11091.38 388
11092.37 413
11093.37 424
11094.36 407
11095.36 381
11096.35 389
11097.35 358
11098.34 340
11099.34 349
11100.33 398
11101.33 399
11102.32 408
11103.32 347
11104.31 401
11105.31 355
11106.30 375
11107.30 394
11108.29 379
11109.29 351
11110.28 372
11111.28 406
11112.27 406
11113.27 396
11114.26 387
11115.26 371
11116.26 380
11117.25 424
11118.25 411
11119.24 418
11120.24 394
11121.24 426
11122.23 467
11123.23 464
11124.22 475
11125.22 522
11126.22 538
11127.21 588
11128.21 626
11129.20 594
11130.20 620
11131.20 642
11132.19 522
11133.19 540
11134.19 482
11135.18 465
11136.18 450
11137.18 432
11138.17 396
11139.17 384
11140.17 386
11141.16 391
11142.16 412
11143.16 406
11144.15 418
11145.15 395
11146.15 388
11147.14 443
11148.14 388
11149.14 438
11150.14 407
11151.13 419
11152.13 418
11153.13 390
11154.13 350
11155.12 369
11156.12 384
11157.12 380
11158.12 374
11159.11 376
11160.11 436
11161.11 355
11162.11 395
11163.10 367
11164.10 406
11165.10 377
11166.10 393
11167.10 361
11168.09 358
11169.09 364
11170.09 394
11171.09 396
11172.09 367
11173.08 353
11174.08 364
11175.08 324
11176.08 311
11177.08 320
11178.08 343
11179.08 358
11180.07 353
11181.07 356
11182.07 347
11183.07 354
11184.07 377
11185.07 335
11186.07 352
11187.06 342
11188.06 362
11189.06 363
11190.06 392
11191.06 380
11192.06 318
11193.06 330
11194.06 362
11195.06 371
11196.06 342
11197.06 329
11198.06 353
11199.05 319
11200.05 342
11201.05 337
11202.05 337
11203.05 306
11204.05 362
11205.05 408
11206.05 404
11207.05 342
11208.05 319
11209.05 327
11210.05 344
11211.05 356
11212.05 318
11213.05 345
11214.05 342
11215.05 343
11216.05 305
11217.05 355
11218.05 342
11219.05 309
11220.05 334
11221.05 357
11222.05 353
11223.05 335
11224.05 338
11225.06 317
11226.06 363
11227.06 328
11228.06 347
11229.06 335
11230.06 370
11231.06 335
11232.06 356
11233.06 378
11234.06 391
11235.06 326
11236.06 323
11237.07 404
11238.07 360
11239.07 336
11240.07 333
11241.07 370
11242.07 364
11243.07 356
11244.07 337
11245.08 332
11246.08 316
11247.08 313
11248.08 334
11249.08 321
11250.08 316
11251.09 316
11252.09 342
11253.09 297
11254.09 299
11255.09 285
11256.10 324
11257.10 315
11258.10 332
11259.10 308
11260.10 319
11261.11 322
11262.11 299
11263.11 331
11264.11 336
11265.11 307
11266.12 312
11267.12 308
11268.12 315
11269.12 350
11270.13 394
11271.13 344
11272.13 303
11273.14 375
11274.14 356
11275.14 352
11276.14 355
11277.15 335
11278.15 320
11279.15 384
11280.16 405
11281.16 354
11282.16 352
11283.17 341
11284.17 370
11285.17 333
11286.17 301
11287.18 287
11288.18 384
11289.18 336
11290.19 310
11291.19 302
11292.20 311
11293.20 299
11294.20 344
11295.21 307
11296.21 263
11297.21 317
11298.22 362
11299.22 336
11300.23 286
11301.23 327
11302.23 366
11303.24 364
11304.24 344
11305.25 352
11306.25 335
11307.25 306
11308.26 353
11309.26 324
11310.27 314
11311.27 354
11312.28 304
11313.28 311
11314.29 297
11315.29 315
11316.29 339
11317.30 339
11318.30 338
11319.31 338
11320.31 339
11321.32 356
11322.32 334
11323.33 298
11324.33 300
11325.34 293
11326.34 345
11327.35 330
11328.35 288
11329.36 304
11330.36 301
11331.37 326
11332.38 281
11333.38 310
11334.39 297
11335.39 280
11336.40 303
11337.40 287
11338.41 255
11339.41 300
11340.42 302
11341.43 330
11342.43 310
11343.44 279
11344.44 283
11345.45 286
11346.46 256
11347.46 268
11348.47 264
11349.47 304
11350.48 302
11351.49 292
11352.49 282
11353.50 251
11354.50 295
11355.51 306
11356.52 284
11357.52 299
11358.53 294
11359.54 321
11360.54 340
11361.55 317
11362.56 323
11363.56 337
11364.57 321
11365.58 301
11366.58 285
11367.59 278
11368.60 303
11369.61 287
11370.61 309
11371.62 330
11372.63 263
11373.63 310
11374.64 327
11375.65 287
11376.66 287
11377.66 320
11378.67 314
11379.68 315
11380.69 296
11381.69 285
11382.70 294
11383.71 293
11384.72 285
11385.72 261
11386.73 264
11387.74 274
11388.75 282
11389.76 278
11390.76 281
11391.77 271
11392.78 296
11393.79 298
11394.80 235
11395.80 290
11396.81 254
11397.82 298
11398.83 301
11399.84 301
11400.85 289
11401.85 301
11402.86 320
11403.87 326
11404.88 278
11405.89 289
11406.90 322
11407.91 336
11408.91 329
11409.92 288
11410.93 326
11411.94 315
11412.95 292
11413.96 270
11414.97 285
11415.98 287
11416.99 275
11418.00 282
11419.00 275
11420.01 310
11421.02 283
11422.03 305
11423.04 296
11424.05 294
11425.06 275
11426.07 258
11427.08 278
11428.09 297
11429.10 282
11430.11 276
11431.12 322
11432.13 281
11433.14 285
11434.15 305
11435.16 290
11436.17 266
11437.18 261
11438.19 298
11439.20 256
11440.21 262
11441.22 265
11442.23 268
11443.24 273
11444.25 268
11445.26 285
11446.27 305
11447.28 285
11448.29 270
11449.30 266
11450.31 259
11451.32 271
11452.33 293
11453.34 293
11454.36 269
11455.37 273
11456.38 309
11457.39 297
11458.40 291
11459.41 310
11460.42 289
11461.43 306
11462.44 265
11463.45 313
11464.47 264
11465.48 264
11466.49 254
11467.50 268
11468.51 276
11469.52 260
11470.53 293
11471.55 260
11472.56 243
11473.57 304
11474.58 338
11475.59 293
11476.60 255
11477.62 274
11478.63 288
11479.64 295
11480.65 245
11481.66 289
11482.68 284
11483.69 263
11484.70 301
11485.71 274
11486.72 268
11487.74 290
11488.75 295
11489.76 294
11490.77 279
11491.79 278
11492.80 312
11493.81 304
11494.82 292
11495.84 288
11496.85 266
11497.86 272
11498.87 280
11499.89 270
11500.90 254
11501.91 272
11502.93 266
11503.94 290
11504.95 280
11505.96 243
11506.98 245
11507.99 275
11509.00 287
11510.02 308
11511.03 320
11512.04 278
11513.06 268
11514.07 288
11515.08 280
11516.10 267
11517.11 285
11518.13 270
11519.14 267
11520.15 280
11521.17 280
11522.18 275
11523.19 278
11524.21 278
11525.22 299
11526.24 260
11527.25 252
11528.26 321
11529.28 283
11530.29 278
11531.31 287
11532.32 279
11533.33 244
11534.35 237
11535.36 254
11536.38 296
11537.39 290
11538.41 303
11539.42 274
11540.44 293
11541.45 254
11542.47 290
11543.48 315
11544.49 306
11545.51 290
11546.52 274
11547.54 281
11548.55 325
11549.57 299
11550.58 265
11551.60 270
11552.61 308
11553.63 306
11554.64 303
11555.66 291
11556.68 287
11557.69 294
11558.71 265
11559.72 279
11560.74 276
11561.75 291
11562.77 263
11563.78 259
11564.80 287
11565.82 303
11566.83 266
11567.85 265
11568.86 275
11569.88 317
11570.89 299
11571.91 277
11572.93 292
11573.94 265
11574.96 251
11575.97 245
11576.99 287
11578.01 294
11579.02 275
11580.04 269
11581.06 280
11582.07 285
11583.09 282
11584.11 267
11585.12 261
11586.14 312
11587.16 290
11588.17 283
11589.19 318
11590.21 310
11591.22 250
11592.24 285
11593.26 281
11594.27 268
11595.29 330
11596.31 281
11597.32 300
11598.34 268
11599.36 260
11600.38 308
11601.39 322
11602.41 292
11603.43 296
11604.45 319
11605.46 301
11606.48 307
11607.50 315
11608.52 326
11609.53 281
11610.55 259
11611.57 277
11612.59 286
11613.60 276
11614.62 256
11615.64 260
11616.66 263
11617.68 244
11618.69 291
11619.71 312
11620.73 301
11621.75 251
11622.77 284
11623.78 283
11624.80 272
11625.82 271
11626.84 291
11627.86 305
11628.88 264
11629.90 292
11630.91 269
11631.93 266
11632.95 273
11633.97 298
11634.99 292
11636.01 284
11637.03 286
11638.05 270
11639.06 291
11640.08 325
11641.10 277
11642.12 252
11643.14 286
11644.16 329
11645.18 280
11646.20 280
11647.22 271
11648.24 294
11649.26 278
11650.28 283
11651.30 259
11652.31 259
11653.33 304
11654.35 321
11655.37 298
11656.39 238
11657.41 269
11658.43 293
11659.45 286
11660.47 267
11661.49 273
11662.51 314
11663.53 308
11664.55 299
11665.57 248
11666.59 284
11667.61 266
11668.63 274
11669.65 290
11670.67 275
11671.69 264
11672.71 311
11673.73 258
11674.76 232
11675.78 243
11676.80 291
11677.82 295
11678.84 236
11679.86 284
11680.88 282
11681.90 260
11682.92 279
11683.94 238
11684.96 260
11685.98 288
11687.00 313
11688.03 300
11689.05 249
11690.07 281
11691.09 275
11692.11 272
11693.13 264
11694.15 256
11695.17 305
11696.20 290
11697.22 266
11698.24 238
11699.26 264
11700.28 271
11701.30 254
11702.33 315
11703.35 296
11704.37 279
11705.39 258
11706.41 264
11707.44 235
11708.46 265
11709.48 290
11710.50 264
11711.52 253
11712.55 259
11713.57 265
11714.59 273
11715.61 260
11716.63 271
11717.66 236
11718.68 293
11719.70 268
11720.72 293
11721.75 257
11722.77 273
11723.79 255
11724.82 248
11725.84 241
11726.86 293
11727.88 294
11728.91 302
11729.93 260
11730.95 270
11731.98 257
11733.00 264
11734.02 231
11735.04 255
11736.07 243
11737.09 263
11738.11 279
11739.14 265
11740.16 281
11741.18 254
11742.21 266
11743.23 231
11744.25 277
11745.28 288
11746.30 283
11747.33 277
11748.35 266
11749.37 253
11750.40 255
11751.42 256
11752.44 278
11753.47 268
11754.49 266
11755.52 263
11756.54 282
11757.57 236
11758.59 255
11759.61 242
11760.64 295
11761.66 265
11762.69 287
11763.71 260
11764.74 290
11765.76 250
11766.78 248
11767.81 239
11768.83 269
11769.86 260
11770.88 275
11771.91 257
11772.93 297
11773.96 277
11774.98 257
11776.01 263
11777.03 249
11778.06 287
11779.08 289
11780.11 243
11781.13 240
11782.16 285
11783.18 267
11784.21 281
11785.23 264
11786.26 268
11787.28 240
11788.31 248
11789.34 248
11790.36 262
11791.39 234
11792.41 250
11793.44 303
11794.46 259
11795.49 264
11796.52 239
11797.54 244
11798.57 232
11799.59 272
11800.62 231
11801.65 250
11802.67 276
11803.70 271
11804.72 227
11805.75 252
11806.78 263
11807.80 261
11808.83 260
11809.86 264
11810.88 256
11811.91 243
11812.93 257
11813.96 225
11814.99 269
11816.01 248
11817.04 252
11818.07 272
11819.10 253
11820.12 248
11821.15 268
11822.18 262
11823.20 263
11824.23 271
11825.26 233
11826.28 268
11827.31 266
11828.34 257
11829.37 264
11830.39 265
11831.42 256
11832.45 263
11833.48 245
11834.50 286
11835.53 243
11836.56 236
11837.59 230
11838.61 275
11839.64 290
11840.67 250
11841.70 246
11842.72 253
11843.75 246
11844.78 243
11845.81 294
11846.84 282
11847.86 271
11848.89 262
11849.92 262
11850.95 284
11851.98 268
11853.01 257
11854.03 273
11855.06 279
11856.09 270
11857.12 248
11858.15 272
11859.18 280
11860.20 225
11861.23 267
11862.26 255
11863.29 278
11864.32 246
11865.35 234
11866.38 264
11867.41 242
11868.44 274
11869.46 294
11870.49 271
11871.52 258
11872.55 242
11873.58 250
11874.61 251
11875.64 270
11876.67 294
11877.70 269
11878.73 237
11879.76 251
11880.79 266
11881.82 292
11882.85 273
11883.88 259
11884.91 257
11885.93 257
11886.96 211
11887.99 241
11889.02 256
11890.05 266
11891.08 290
11892.11 268
11893.14 244
11894.17 246
11895.20 240
11896.23 212
11897.26 253
11898.30 250
11899.33 284
11900.36 270
11901.39 274
11902.42 251
11903.45 267
11904.48 263
11905.51 258
11906.54 234
11907.57 246
11908.60 272
11909.63 257
11910.66 226
11911.69 295
11912.72 275
11913.75 293
11914.79 258
11915.82 247
11916.85 264
11917.88 258
11918.91 295
11919.94 273
11920.97 264
11922.00 240
11923.04 264
11924.07 265
11925.10 285
11926.13 240
11927.16 238
11928.19 251
11929.22 294
11930.26 270
11931.29 263
11932.32 264
11933.35 282
11934.38 260
11935.41 243
11936.45 227
11937.48 264
11938.51 283
11939.54 281
11940.58 286
11941.61 259
11942.64 277
11943.67 240
11944.70 255
11945.74 264
11946.77 290
11947.80 265
11948.83 242
11949.87 232
11950.90 217
11951.93 285
11952.96 269
11954.00 268
11955.03 241
11956.06 256
11957.09 229
11958.13 229
11959.16 245
11960.19 262
11961.23 219
11962.26 271
11963.29 266
11964.33 247
11965.36 239
11966.39 237
11967.43 255
11968.46 246
11969.49 248
11970.53 250
11971.56 236
11972.59 247
11973.63 253
11974.66 302
11975.69 240
11976.73 234
11977.76 278
11978.79 240
11979.83 268
11980.86 262
11981.90 229
11982.93 258
11983.96 251
11985.00 235
11986.03 220
11987.07 271
11988.10 253
11989.13 275
11990.17 248
11991.20 245
11992.24 258
11993.27 268
11994.31 265
11995.34 233
11996.38 253
11997.41 239
11998.44 258
11999.48 241
12000.51 230
12001.55 219
12002.58 240
12003.62 231
12004.65 251
12005.69 239
12006.72 235
12007.76 247
12008.79 212
12009.83 217
12010.86 273
12011.90 246
12012.93 253
12013.97 256
12015.00 235
12016.04 252
12017.08 255
12018.11 265
12019.15 247
12020.18 259
12021.22 228
12022.25 258
12023.29 235
12024.32 228
12025.36 217
12026.40 248
12027.43 228
12028.47 257
12029.50 238
12030.54 194
12031.58 260
12032.61 263
12033.65 233
12034.68 234
12035.72 255
12036.76 250
12037.79 257
12038.83 246
12039.87 232
12040.90 258
12041.94 245
12042.98 244
12044.01 234
12045.05 229
12046.09 271
12047.12 260
12048.16 250
12049.20 230
12050.23 224
12051.27 246
12052.31 246
12053.34 263
12054.38 241
12055.42 259
12056.45 224
12057.49 261
12058.53 245
12059.57 282
12060.60 291
12061.64 227
12062.68 255
12063.72 240
12064.75 236
12065.79 242
12066.83 258
12067.87 266
12068.90 238
12069.94 228
12070.98 241
12072.02 240
12073.06 248
12074.09 255
12075.13 271
12076.17 218
12077.21 250
12078.24 223
12079.28 226
12080.32 229
12081.36 236
12082.40 260
12083.44 236
12084.47 222
12085.51 200
12086.55 250
12087.59 235
12088.63 264
12089.67 217
12090.71 235
12091.74 225
12092.78 234
12093.82 244
12094.86 262
12095.90 249
12096.94 226
12097.98 259
12099.02 241
12100.05 241
12101.09 219
12102.13 216
12103.17 249
12104.21 220
12105.25 218
12106.29 291
12107.33 238
12108.37 221
12109.41 244
12110.45 237
12111.49 245
12112.53 206
12113.57 198
12114.61 229
12115.65 237
12116.69 220
12117.72 247
12118.76 200
12119.80 197
12120.84 216
12121.88 242
12122.92 232
12123.96 237
12125.00 198
12126.04 241
12127.08 205
12128.12 220
12129.17 190
12130.21 223
12131.25 252
12132.29 242
12133.33 227
12134.37 235
12135.41 218
12136.45 203
12137.49 202
12138.53 220
12139.57 202
12140.61 196
12141.65 236
12142.69 240
12143.73 204
12144.77 178
12145.82 221
12146.86 236
12147.90 221
12148.94 193
12149.98 210
12151.02 240
12152.06 232
12153.10 233
12154.15 257
12155.19 223
12156.23 260
12157.27 222
12158.31 229
12159.35 231
12160.39 234
12161.44 286
12162.48 223
12163.52 246
12164.56 219
12165.60 201
12166.64 220
12167.69 211
12168.73 234
12169.77 239
12170.81 250
12171.85 203
12172.90 219
12173.94 210
12174.98 247
12176.02 243
12177.07 264
12178.11 250
12179.15 230
12180.19 211
12181.24 234
12182.28 237
12183.32 232
12184.36 232
12185.41 229
12186.45 237
12187.49 243
12188.53 239
12189.58 232
12190.62 240
12191.66 215
12192.71 176
12193.75 211
12194.79 229
12195.84 245
12196.88 224
12197.92 230
12198.97 213
12200.01 241
12201.05 213
12202.10 226
12203.14 241
12204.18 250
12205.23 260
12206.27 236
12207.31 244
12208.36 261
12209.40 210
12210.44 222
12211.49 215
12212.53 225
12213.58 243
12214.62 202
12215.66 220
12216.71 219
12217.75 214
12218.80 205
12219.84 205
12220.88 230
12221.93 216
12222.97 204
12224.02 209
12225.06 221
12226.11 251
12227.15 251
12228.19 220
12229.24 208
12230.28 193
12231.33 201
12232.37 218
12233.42 235
12234.46 178
12235.51 223
12236.55 200
12237.60 221
12238.64 217
12239.69 181
12240.73 243
12241.78 263
12242.82 227
12243.87 198
12244.91 227
12245.96 234
12247.00 224
12248.05 203
12249.09 209
12250.14 219
12251.19 227
12252.23 229
12253.28 220
12254.32 213
12255.37 236
12256.41 237
12257.46 229
12258.51 223
12259.55 223
12260.60 213
12261.64 184
12262.69 236
12263.74 232
12264.78 235
12265.83 204
12266.87 227
12267.92 192
12268.97 200
12270.01 199
12271.06 229
12272.11 225
12273.15 207
12274.20 181
12275.24 198
12276.29 189
12277.34 206
12278.38 207
12279.43 219
12280.48 222
12281.52 221
12282.57 233
12283.62 223
12284.67 244
12285.71 226
12286.76 254
12287.81 229
12288.85 231
12289.90 218
12290.95 222
12292.00 227
12293.04 233
12294.09 213
12295.14 207
12296.18 256
12297.23 250
12298.28 222
12299.33 211
12300.38 197
12301.42 201
12302.47 224
12303.52 213
12304.57 223
12305.61 200
12306.66 198
12307.71 239
12308.76 210
12309.81 209
12310.85 221
12311.90 229
12312.95 242
12314.00 229
12315.05 202
12316.09 184
12317.14 222
12318.19 220
12319.24 202
12320.29 213
12321.34 234
12322.39 240
12323.43 207
12324.48 202
12325.53 224
12326.58 229
12327.63 205
12328.68 224
12329.73 226
12330.78 220
12331.82 246
12332.87 249
12333.92 230
12334.97 199
12336.02 211
12337.07 216
12338.12 219
12339.17 215
12340.22 216
12341.27 230
12342.32 224
12343.37 212
12344.42 196
12345.46 205
12346.51 255
12347.56 243
12348.61 223
12349.66 209
12350.71 170
12351.76 192
12352.81 205
12353.86 220
12354.91 230
12355.96 202
12357.01 200
12358.06 232
12359.11 204
12360.16 218
12361.21 197
12362.26 226
12363.31 201
12364.36 203
12365.41 222
12366.47 210
12367.52 194
12368.57 225
12369.62 221
12370.67 247
12371.72 217
12372.77 192
12373.82 195
12374.87 237
12375.92 227
12376.97 190
12378.02 199
12379.07 216
12380.12 213
12381.18 236
12382.23 225
12383.28 243
12384.33 249
12385.38 211
12386.43 205
12387.48 206
12388.53 194
12389.59 228
12390.64 197
12391.69 219
12392.74 218
12393.79 198
12394.84 219
12395.90 211
12396.95 214
12398.00 200
12399.05 217
12400.10 245
12401.15 211
12402.21 227
12403.26 259
12404.31 213
12405.36 221
12406.41 203
12407.47 228
12408.52 229
12409.57 230
12410.62 212
12411.68 204
12412.73 210
12413.78 216
12414.83 222
12415.89 206
12416.94 215
12417.99 216
12419.04 211
12420.10 224
12421.15 231
12422.20 192
12423.26 239
12424.31 202
12425.36 190
12426.41 216
12427.47 213
12428.52 232
12429.57 205
12430.63 203
12431.68 215
12432.73 229
12433.79 223
12434.84 229
12435.89 222
12436.95 203
12438.00 222
12439.05 225
12440.11 201
12441.16 249
12442.21 217
12443.27 226
12444.32 249
12445.38 209
12446.43 192
12447.48 230
12448.54 226
12449.59 188
12450.65 233
12451.70 219
12452.75 238
12453.81 204
12454.86 213
12455.92 254
12456.97 220
12458.02 223
12459.08 231
12460.13 221
12461.19 215
12462.24 207
12463.30 212
12464.35 214
12465.41 213
12466.46 248
12467.52 209
12468.57 213
12469.63 212
12470.68 221
12471.74 217
12472.79 218
12473.85 222
12474.90 234
12475.96 233
12477.01 238
12478.07 235
12479.12 234
12480.18 239
12481.23 238
12482.29 250
12483.34 239
12484.40 277
12485.45 249
12486.51 267
12487.56 232
12488.62 275
12489.68 259
12490.73 291
12491.79 256
12492.84 283
12493.90 271
12494.95 337
12496.01 325
12497.07 333
12498.12 327
12499.18 322
12500.23 362
12501.29 314
12502.35 315
12503.40 289
12504.46 323
12505.52 250
12506.57 249
12507.63 274
12508.69 246
12509.74 227
12510.80 269
12511.86 273
12512.91 242
12513.97 217
12515.03 212
12516.08 218
12517.14 247
12518.20 227
12519.25 234
12520.31 254
12521.37 273
12522.42 254
12523.48 204
12524.54 214
12525.60 233
12526.65 254
12527.71 216
12528.77 217
12529.82 218
12530.88 241
12531.94 209
12533.00 261
12534.05 211
12535.11 252
12536.17 244
12537.23 220
12538.29 232
12539.34 220
12540.40 250
12541.46 231
12542.52 260
12543.57 217
12544.63 205
12545.69 214
12546.75 233
12547.81 214
12548.87 227
12549.92 232
12550.98 239
12552.04 256
12553.10 236
12554.16 218
12555.22 242
12556.27 244
12557.33 222
12558.39 235
12559.45 201
12560.51 218
12561.57 221
12562.63 255
12563.68 208
12564.74 202
12565.80 240
12566.86 253
12567.92 236
12568.98 210
12570.04 229
12571.10 220
12572.16 258
12573.22 276
12574.28 256
12575.33 257
12576.39 269
12577.45 235
12578.51 262
12579.57 254
12580.63 264
12581.69 285
12582.75 246
12583.81 241
12584.87 267
12585.93 256
12586.99 245
12588.05 239
12589.11 229
12590.17 256
12591.23 194
12592.29 250
12593.35 217
12594.41 258
12595.47 236
12596.53 252
12597.59 250
12598.65 258
12599.71 221
12600.77 221
12601.83 244
12602.89 220
12603.95 236
12605.01 222
12606.07 220
12607.13 245
12608.20 236
12609.26 218
12610.32 224
12611.38 203
12612.44 191
12613.50 203
12614.56 235
12615.62 189
12616.68 243
12617.74 235
12618.81 252
12619.87 241
12620.93 223
12621.99 239
12623.05 222
12624.11 218
12625.17 232
12626.23 227
12627.30 210
12628.36 207
12629.42 166
12630.48 230
12631.54 235
12632.60 215
12633.67 223
12634.73 189
12635.79 255
12636.85 225
12637.91 228
12638.98 219
12640.04 239
12641.10 235
12642.16 243
12643.22 198
12644.29 205
12645.35 242
12646.41 235
12647.47 232
12648.54 235
12649.60 225
12650.66 204
12651.72 218
12652.79 200
12653.85 228
12654.91 216
12655.97 232
12657.04 201
12658.10 207
12659.16 207
12660.22 271
12661.29 226
12662.35 264
12663.41 229
12664.48 225
12665.54 234
12666.60 273
12667.67 229
12668.73 207
12669.79 206
12670.86 226
12671.92 284
12672.98 226
12674.05 217
12675.11 188
12676.17 237
12677.24 231
12678.30 216
12679.36 224
12680.43 247
12681.49 240
12682.56 212
12683.62 231
12684.68 227
12685.75 235
12686.81 237
12687.88 239
12688.94 227
12690.00 230
12691.07 214
12692.13 242
12693.20 229
12694.26 251
12695.33 217
12696.39 235
12697.45 255
12698.52 225
12699.58 232
12700.65 231
12701.71 233
12702.78 204
12703.84 266
12704.91 268
12705.97 261
12707.04 220
12708.10 256
12709.17 263
12710.23 225
12711.30 234
12712.36 244
12713.43 247
12714.49 236
12715.56 213
12716.62 183
12717.69 214
12718.75 213
12719.82 215
12720.88 188
12721.95 245
12723.02 222
12724.08 243
12725.15 232
12726.21 211
12727.28 206
12728.34 257
12729.41 242
12730.48 228
12731.54 218
12732.61 231
12733.67 255
12734.74 248
12735.81 255
12736.87 217
12737.94 239
12739.00 234
12740.07 225
12741.14 203
12742.20 201
12743.27 212
12744.34 231
12745.40 208
12746.47 204
12747.54 233
12748.60 222
12749.67 212
12750.74 206
12751.80 209
12752.87 203
12753.94 195
12755.00 179
12756.07 202
12757.14 194
12758.20 220
12759.27 215
12760.34 216
12761.40 205
12762.47 214
12763.54 208
12764.61 219
12765.67 179
12766.74 187
12767.81 223
12768.88 217
12769.94 212
12771.01 189
12772.08 194
12773.15 199
12774.21 236
12775.28 190
12776.35 205
12777.42 198
12778.49 205
12779.55 205
12780.62 223
12781.69 227
12782.76 211
12783.83 217
12784.89 194
12785.96 214
12787.03 223
12788.10 236
12789.17 218
12790.23 196
12791.30 212
12792.37 200
12793.44 183
12794.51 191
12795.58 215
12796.65 212
12797.71 215
12798.78 225
12799.85 214
12800.92 199
12801.99 204
12803.06 187
12804.13 211
12805.20 190
12806.27 213
12807.33 213
12808.40 186
12809.47 190
12810.54 187
12811.61 220
12812.68 213
12813.75 196
12814.82 197
12815.89 228
12816.96 195
12818.03 210
12819.10 208
12820.17 227
12821.24 210
12822.31 201
12823.38 247
12824.45 253
12825.52 209
12826.59 207
12827.66 208
12828.73 215
12829.80 224
12830.87 226
12831.94 215
12833.01 211
12834.08 231
12835.15 215
12836.22 206
12837.29 199
12838.36 204
12839.43 205
12840.50 207
12841.57 195
12842.64 193
12843.71 202
12844.78 202
12845.85 164
12846.92 187
12847.99 179
12849.06 217
12850.13 199
12851.21 217
12852.28 246
12853.35 218
12854.42 212
12855.49 235
12856.56 229
12857.63 207
12858.70 227
12859.77 192
12860.85 213
12861.92 215
12862.99 210
12864.06 196
12865.13 202
12866.20 202
12867.27 194
12868.35 219
12869.42 209
12870.49 203
12871.56 194
12872.63 197
12873.71 187
12874.78 190
12875.85 209
12876.92 229
12877.99 207
12879.07 200
12880.14 214
12881.21 200
12882.28 216
12883.35 191
12884.43 195
12885.50 181
12886.57 203
12887.64 210
12888.72 224
12889.79 224
12890.86 204
12891.93 197
12893.01 200
12894.08 179
12895.15 199
12896.22 197
12897.30 203
12898.37 199
12899.44 216
12900.52 205
12901.59 179
12902.66 160
12903.74 206
12904.81 220
12905.88 211
12906.96 213
12908.03 183
12909.10 228
12910.18 187
12911.25 198
12912.32 192
12913.40 192
12914.47 193
12915.54 220
12916.62 194
12917.69 190
12918.76 160
12919.84 208
12920.91 207
12921.99 177
12923.06 189
12924.13 213
12925.21 173
12926.28 195
12927.36 192
12928.43 190
12929.50 167
12930.58 200
12931.65 196
12932.73 185
12933.80 203
12934.88 202
12935.95 193
12937.02 200
12938.10 185
12939.17 204
12940.25 210
12941.32 238
12942.40 202
12943.47 202
12944.55 201
12945.62 197
12946.70 180
12947.77 170
12948.85 181
12949.92 185
12951.00 191
12952.07 190
12953.15 183
12954.22 164
12955.30 196
12956.37 191
12957.45 202
12958.52 176
12959.60 177
12960.68 187
12961.75 207
12962.83 178
12963.90 169
12964.98 179
12966.05 178
12967.13 179
12968.20 175
12969.28 176
12970.36 205
12971.43 180
12972.51 168
12973.58 158
12974.66 166
12975.74 197
12976.81 181
12977.89 181
12978.97 173
12980.04 184
12981.12 208
12982.19 184
12983.27 193
12984.35 195
12985.42 212
12986.50 183
12987.58 181
12988.65 184
12989.73 167
12990.81 163
12991.88 196
12992.96 176
12994.04 193
12995.11 168
12996.19 196
12997.27 197
12998.35 203
12999.42 187
13000.50 220
13001.58 230
13002.65 206
13003.73 191
13004.81 185
13005.89 184
13006.96 157
13008.04 175
13009.12 196
13010.20 198
13011.27 188
13012.35 205
13013.43 207
13014.51 175
13015.58 172
13016.66 203
13017.74 217
13018.82 172
13019.90 195
13020.97 200
13022.05 192
13023.13 172
13024.21 191
13025.29 207
13026.37 211
13027.44 189
13028.52 182
13029.60 213
13030.68 171
13031.76 200
13032.84 203
13033.91 173
13034.99 190
13036.07 199
13037.15 197
13038.23 179
13039.31 192
13040.39 207
13041.46 198
13042.54 197
13043.62 169
13044.70 187
13045.78 173
13046.86 160
13047.94 181
13049.02 204
13050.10 207
13051.18 167
13052.26 196
13053.34 189
13054.41 199
13055.49 175
13056.57 200
13057.65 222
13058.73 180
13059.81 178
13060.89 197
13061.97 196
13063.05 164
13064.13 227
13065.21 219
13066.29 181
13067.37 212
13068.45 193
13069.53 188
13070.61 188
13071.69 176
13072.77 199
13073.85 181
13074.93 192
13076.01 173
13077.09 188
13078.17 164
13079.25 175
13080.33 211
13081.41 179
13082.49 193
13083.58 199
13084.66 189
13085.74 187
13086.82 202
13087.90 193
13088.98 178
13090.06 188
13091.14 211
13092.22 172
13093.30 181
13094.38 208
13095.46 218
13096.55 185
13097.63 177
13098.71 164
13099.79 150
13100.87 158
13101.95 191
13103.03 196
13104.12 193
13105.20 186
13106.28 183
13107.36 176
13108.44 152
13109.52 177
13110.60 172
13111.69 154
13112.77 189
13113.85 194
13114.93 164
13116.01 164
13117.10 193
13118.18 173
13119.26 165
13120.34 182
13121.42 175
13122.51 192
13123.59 168
13124.67 182
13125.75 191
13126.84 205
13127.92 185
13129.00 187
13130.08 200
13131.17 168
13132.25 171
13133.33 182
13134.41 153
13135.50 156
13136.58 156
13137.66 176
13138.75 173
13139.83 188
13140.91 177
13141.99 195
13143.08 188
13144.16 181
13145.24 179
13146.33 197
13147.41 143
13148.49 161
13149.58 192
13150.66 163
13151.74 178
13152.83 197
13153.91 189
13154.99 148
13156.08 192
13157.16 193
13158.25 186
13159.33 197
13160.41 179
13161.50 175
13162.58 159
13163.66 181
13164.75 164
13165.83 181
13166.92 161
13168.00 176
13169.08 171
13170.17 184
13171.25 171
13172.34 192
13173.42 189
13174.51 203
13175.59 177
13176.67 184
13177.76 201
13178.84 176
13179.93 176
13181.01 181
13182.10 166
13183.18 177
13184.27 166
13185.35 188
13186.44 176
13187.52 176
13188.61 187
13189.69 200
13190.78 198
13191.86 167
13192.95 202
13194.03 192
13195.12 148
13196.20 190
13197.29 181
13198.37 198
13199.46 174
13200.54 184
13201.63 195
13202.72 159
13203.80 145
13204.89 155
13205.97 181
13207.06 164
13208.14 179
13209.23 191
13210.32 185
13211.40 154
13212.49 164
13213.57 157
13214.66 169
13215.75 176
13216.83 201
13217.92 205
13219.00 196
13220.09 155
13221.18 162
13222.26 173
13223.35 189
13224.44 183
13225.52 171
13226.61 173
13227.70 170
13228.78 150
13229.87 170
13230.96 153
13232.04 181
13233.13 159
13234.22 162
13235.30 199
13236.39 160
13237.48 195
13238.56 174
13239.65 151
13240.74 149
13241.82 150
13242.91 154
13244.00 166
13245.09 180
13246.17 187
13247.26 205
13248.35 192
13249.44 176
13250.52 182
13251.61 179
13252.70 146
13253.79 169
13254.87 187
13255.96 174
13257.05 144
13258.14 179
13259.23 183
13260.31 177
13261.40 167
13262.49 183
13263.58 168
13264.67 182
13265.75 176
13266.84 164
13267.93 179
13269.02 170
13270.11 194
13271.19 176
13272.28 161
13273.37 146
13274.46 162
13275.55 176
13276.64 177
13277.73 158
13278.81 161
13279.90 144
13280.99 157
13282.08 176
13283.17 181
13284.26 181
13285.35 201
13286.44 166
13287.53 144
13288.61 165
13289.70 178
13290.79 173
13291.88 166
13292.97 145
13294.06 184
13295.15 178
13296.24 168
13297.33 158
13298.42 186
13299.51 158
13300.60 169
13301.69 153
13302.78 175
13303.87 169
13304.96 178
13306.05 152
13307.14 161
13308.23 163
13309.32 180
13310.41 180
13311.50 150
13312.59 158
13313.68 166
13314.77 158
13315.86 162
13316.95 164
13318.04 158
13319.13 150
13320.22 164
13321.31 197
13322.40 175
13323.49 163
13324.58 156
13325.67 169
13326.76 180
13327.85 193
13328.94 160
13330.03 173
13331.12 189
13332.21 169
13333.31 145
13334.40 152
13335.49 165
13336.58 168
13337.67 175
13338.76 151
13339.85 173
13340.94 141
13342.03 165
13343.13 180
13344.22 169
13345.31 151
13346.40 153
13347.49 198
13348.58 178
13349.67 175
13350.77 132
13351.86 197
13352.95 178
13354.04 173
13355.13 160
13356.22 160
13357.32 185
13358.41 175
13359.50 175
13360.59 164
13361.68 155
13362.78 148
13363.87 163
13364.96 146
13366.05 184
13367.15 200
13368.24 178
13369.33 167
13370.42 179
13371.52 156
13372.61 193
13373.70 170
13374.79 155
13375.89 158
13376.98 140
13378.07 132
13379.16 136
13380.26 151
13381.35 122
13382.44 184
13383.54 152
13384.63 145
13385.72 151
13386.82 153
13387.91 180
13389.00 151
13390.09 137
13391.19 137
13392.28 153
13393.37 171
13394.47 157
13395.56 151
13396.66 156
13397.75 178
13398.84 165
13399.94 160
13401.03 179
13402.12 177
13403.22 174
13404.31 151
13405.40 157
13406.50 139
13407.59 169
13408.69 180
13409.78 178
13410.88 154
13411.97 133
13413.06 175
13414.16 155
13415.25 166
13416.35 159
13417.44 177
13418.53 174
13419.63 167
13420.72 151
13421.82 176
13422.91 154
13424.01 177
13425.10 193
13426.20 164
13427.29 146
13428.39 181
13429.48 174
13430.58 179
13431.67 158
13432.77 159
13433.86 177
13434.96 163
13436.05 160
13437.15 161
13438.24 180
13439.34 171
13440.43 177
13441.53 160
13442.62 158
13443.72 158
13444.81 154
13445.91 160
13447.01 150
13448.10 147
13449.20 168
13450.29 146
13451.39 156
13452.48 166
13453.58 155
13454.68 119
13455.77 135
13456.87 164
13457.96 157
13459.06 184
13460.16 170
13461.25 173
13462.35 172
13463.44 164
13464.54 158
13465.64 151
13466.73 197
13467.83 198
13468.93 167
13470.02 148
13471.12 166
13472.22 166
13473.31 169
13474.41 150
13475.51 133
13476.60 140
13477.70 159
13478.80 154
13479.89 140
13480.99 165
13482.09 162
13483.18 141
13484.28 162
13485.38 138
13486.48 157
13487.57 152
13488.67 128
13489.77 134
13490.87 163
13491.96 164
13493.06 148
13494.16 161
13495.26 136
13496.35 156
13497.45 178
13498.55 153
13499.65 147
13500.74 144
13501.84 171
13502.94 146
13504.04 158
13505.14 161
13506.23 164
13507.33 165
13508.43 177
13509.53 143
13510.63 159
13511.72 179
13512.82 155
13513.92 153
13515.02 147
13516.12 170
13517.22 174
13518.31 161
13519.41 171
13520.51 142
13521.61 138
13522.71 150
13523.81 138
13524.91 171
13526.01 161
13527.10 137
13528.20 155
13529.30 134
13530.40 128
13531.50 152
13532.60 157
13533.70 151
13534.80 166
13535.90 139
13537.00 139
13538.09 169
13539.19 160
13540.29 168
13541.39 173
13542.49 148
13543.59 157
13544.69 148
13545.79 145
13546.89 161
13547.99 165
13549.09 171
13550.19 174
13551.29 182
13552.39 153
13553.49 163
13554.59 133
13555.69 149
13556.79 143
13557.89 130
13558.99 160
13560.09 164
13561.19 149
13562.29 149
13563.39 169
13564.49 152
13565.59 203
13566.69 150
13567.79 117
13568.89 151
13569.99 179
13571.09 143
13572.20 162
13573.30 157
13574.40 174
13575.50 169
13576.60 138
13577.70 156
13578.80 139
13579.90 149
13581.00 144
13582.10 157
13583.20 149
13584.31 161
13585.41 142
13586.51 155
13587.61 140
13588.71 132
13589.81 142
13590.91 149
13592.02 156
13593.12 152
13594.22 141
13595.32 155
13596.42 166
13597.52 147
13598.63 151
13599.73 207
13600.83 194
13601.93 142
13603.03 167
13604.14 171
13605.24 168
13606.34 153
13607.44 160
13608.54 177
13609.65 138
13610.75 154
13611.85 151
13612.95 139
13614.06 167
13615.16 152
13616.26 150
13617.36 151
13618.47 155
13619.57 135
13620.67 138
13621.77 127
13622.88 164
13623.98 163
13625.08 157
13626.18 157
13627.29 139
13628.39 141
13629.49 162
13630.60 188
13631.70 167
13632.80 123
13633.91 156
13635.01 162
13636.11 148
13637.22 153
13638.32 155
13639.42 159
13640.53 152
13641.63 157
13642.73 138
13643.84 135
13644.94 156
13646.04 151
13647.15 147
13648.25 184
13649.36 170
13650.46 162
13651.56 153
13652.67 128
13653.77 118
13654.88 136
13655.98 180
13657.08 157
13658.19 134
13659.29 166
13660.40 161
13661.50 145
13662.60 157
13663.71 170
13664.81 130
13665.92 177
13667.02 151
13668.13 130
13669.23 128
13670.34 150
13671.44 155
13672.55 144
13673.65 149
13674.76 153
13675.86 166
13676.97 173
13678.07 123
13679.18 146
13680.28 156
13681.39 139
13682.49 142
13683.60 153
13684.70 148
13685.81 170
13686.91 164
13688.02 142
13689.12 114
13690.23 140
13691.33 164
13692.44 150
13693.55 146
13694.65 120
13695.76 140
13696.86 165
13697.97 170
13699.07 178
13700.18 155
13701.29 140
13702.39 170
13703.50 151
13704.60 119
13705.71 135
13706.82 149
13707.92 153
13709.03 127
13710.14 132
13711.24 135
13712.35 171
13713.45 155
13714.56 142
13715.67 147
13716.77 127
13717.88 152
13718.99 151
13720.09 150
13721.20 140
13722.31 150
13723.41 138
13724.52 134
13725.63 144
13726.74 160
13727.84 177
13728.95 155
13730.06 168
13731.16 142
13732.27 151
13733.38 144
13734.49 155
13735.59 153
13736.70 159
13737.81 137
13738.91 155
13740.02 157
13741.13 151
13742.24 127
13743.35 136
13744.45 157
13745.56 146
13746.67 164
13747.78 168
13748.88 150
13749.99 155
13751.10 168
13752.21 164
13753.32 181
13754.42 156
13755.53 179
13756.64 139
13757.75 144
13758.86 144
13759.97 170
13761.07 173
13762.18 170
13763.29 152
13764.40 162
13765.51 149
13766.62 167
13767.72 160
13768.83 155
13769.94 147
13771.05 168
13772.16 174
13773.27 131
13774.38 154
13775.49 134
13776.60 158
13777.70 172
13778.81 146
13779.92 146
13781.03 135
13782.14 149
13783.25 151
13784.36 152
13785.47 183
13786.58 141
13787.69 161
13788.80 157
13789.91 157
13791.02 151
13792.13 132
13793.24 169
13794.35 173
13795.45 151
13796.56 163
13797.67 147
13798.78 158
13799.89 158
13801.00 158
13802.11 164
13803.22 178
13804.33 161
13805.44 165
13806.55 139
13807.67 164
13808.78 135
13809.89 183
13811.00 138
13812.11 156
13813.22 147
13814.33 157
13815.44 156
13816.55 151
13817.66 142
13818.77 167
13819.88 162
13820.99 141
13822.10 139
13823.21 171
13824.32 165
13825.44 159
13826.55 130
13827.66 162
13828.77 158
13829.88 150
13830.99 169
13832.10 182
13833.21 168
13834.32 164
13835.44 164
13836.55 143
13837.66 158
13838.77 153
13839.88 158
13840.99 166
13842.10 145
13843.22 147
13844.33 150
13845.44 182
13846.55 144
13847.66 165
13848.78 145
13849.89 140
13851.00 143
13852.11 157
13853.22 144
13854.34 155
13855.45 154
13856.56 143
13857.67 126
13858.78 135
13859.90 158
13861.01 142
13862.12 138
13863.23 135
13864.35 121
13865.46 134
13866.57 153
13867.68 131
13868.80 145
13869.91 131
13871.02 163
13872.14 161
13873.25 152
13874.36 131
13875.47 146
13876.59 145
13877.70 144
13878.81 153
13879.93 151
13881.04 180
13882.15 146
13883.27 157
13884.38 140
13885.49 145
13886.61 148
13887.72 114
13888.83 130
13889.95 141
13891.06 160
13892.17 152
13893.29 184
13894.40 167
13895.52 156
13896.63 162
13897.74 159
13898.86 134
13899.97 137
13901.09 133
13902.20 147
13903.31 134
13904.43 133
13905.54 138
13906.66 158
13907.77 122
13908.89 130
13910.00 153
13911.11 146
13912.23 153
13913.34 160
13914.46 148
13915.57 113
13916.69 136
13917.80 131
13918.92 120
13920.03 128
13921.15 150
13922.26 168
13923.38 148
13924.49 130
13925.61 154
13926.72 170
13927.84 130
13928.95 145
13930.07 169
13931.18 188
13932.30 154
13933.41 136
13934.53 143
13935.64 151
13936.76 123
13937.87 153
13938.99 141
13940.10 156
13941.22 153
13942.34 171
13943.45 146
13944.57 146
13945.68 173
13946.80 147
13947.91 173
13949.03 161
13950.15 155
13951.26 148
13952.38 162
13953.49 136
13954.61 137
13955.73 138
13956.84 176
13957.96 156
13959.08 143
13960.19 177
13961.31 166
13962.43 156
13963.54 178
13964.66 164
13965.78 164
13966.89 171
13968.01 160
13969.13 155
13970.24 163
13971.36 153
13972.48 153
13973.59 153
13974.71 120
13975.83 150
13976.94 143
13978.06 133
13979.18 150
13980.30 159
13981.41 177
13982.53 145
13983.65 141
13984.76 141
13985.88 137
13987.00 174
13988.12 149
13989.23 146
13990.35 163
13991.47 146
13992.59 139
13993.71 141
13994.82 126
13995.94 150
13997.06 138
13998.18 147
13999.29 127
14000.41 122
14001.53 132
14002.65 151
14003.77 160
14004.88 155
14006.00 137
14007.12 148
14008.24 157
14009.36 172
14010.48 158
14011.59 139
14012.71 139
14013.83 140
14014.95 150
14016.07 120
14017.19 129
14018.31 143
14019.43 146
14020.54 152
14021.66 135
14022.78 122
14023.90 134
14025.02 143
14026.14 130
14027.26 144
14028.38 145
14029.50 142
14030.62 168
14031.73 140
14032.85 149
14033.97 129
14035.09 159
14036.21 138
14037.33 147
14038.45 139
14039.57 159
14040.69 143
14041.81 134
14042.93 130
14044.05 147
14045.17 135
14046.29 140
14047.41 153
14048.53 147
14049.65 131
14050.77 123
14051.89 136
14053.01 144
14054.13 128
14055.25 135
14056.37 142
14057.49 141
14058.61 128
14059.73 126
14060.85 155
14061.97 122
14063.09 133
14064.21 143
14065.33 158
14066.45 136
14067.57 139
14068.70 154
14069.82 165
14070.94 141
14072.06 158
14073.18 170
14074.30 147
14075.42 128
14076.54 148
14077.66 126
14078.78 152
14079.91 137
14081.03 136
14082.15 141
14083.27 144
14084.39 138
14085.51 143
14086.63 168
14087.75 147
14088.88 121
14090.00 127
14091.12 129
14092.24 118
14093.36 113
14094.48 123
14095.61 152
14096.73 168
14097.85 189
14098.97 162
14100.09 105
14101.22 110
14102.34 145
14103.46 157
14104.58 147
14105.71 115
14106.83 157
14107.95 154
14109.07 141
14110.19 130
14111.32 127
14112.44 124
14113.56 148
14114.68 131
14115.81 134
14116.93 158
14118.05 144
14119.18 164
14120.30 161
14121.42 122
14122.54 147
14123.67 167
14124.79 175
14125.91 155
14127.04 199
14128.16 153
14129.28 169
14130.41 145
14131.53 154
14132.65 134
14133.78 146
14134.90 136
14136.02 157
14137.15 162
14138.27 143
14139.39 159
14140.52 174
14141.64 156
14142.76 136
14143.89 141
14145.01 146
14146.13 147
14147.26 137
14148.38 136
14149.51 126
14150.63 135
14151.75 149
14152.88 149
14154.00 123
14155.13 139
14156.25 123
14157.38 138
14158.50 128
14159.62 148
14160.75 162
14161.87 166
14163.00 138
14164.12 126
14165.25 153
14166.37 138
14167.50 156
14168.62 144
14169.75 127
14170.87 126
14172.00 132
14173.12 144
14174.25 135
14175.37 114
14176.50 125
14177.62 130
14178.75 141
14179.87 123
14181.00 167
14182.12 155
14183.25 154
14184.37 149
14185.50 114
14186.62 137
14187.75 142
14188.87 132
14190.00 142
14191.13 160
14192.25 161
14193.38 174
14194.50 169
14195.63 123
14196.75 149
14197.88 156
14199.01 161
14200.13 160
14201.26 159
14202.38 153
14203.51 148
14204.64 147
14205.76 129
14206.89 127
14208.01 125
14209.14 136
14210.27 123
14211.39 128
14212.52 131
14213.65 148
14214.77 154
14215.90 143
14217.03 122
14218.15 136
14219.28 132
14220.41 139
14221.53 146
14222.66 156
14223.79 142
14224.91 172
14226.04 145
14227.17 140
14228.30 113
14229.42 131
14230.55 154
14231.68 121
14232.80 138
14233.93 154
14235.06 160
14236.19 136
14237.31 137
14238.44 125
14239.57 140
14240.70 165
14241.82 150
14242.95 119
14244.08 137
14245.21 131
14246.34 142
14247.46 163
14248.59 130
14249.72 148
14250.85 131
14251.98 133
14253.10 139
14254.23 151
14255.36 131
14256.49 137
14257.62 142
14258.74 143
14259.87 122
14261.00 144
14262.13 145
14263.26 135
14264.39 168
14265.52 138
14266.64 144
14267.77 133
14268.90 167
14270.03 141
14271.16 151
14272.29 127
14273.42 159
14274.55 157
14275.68 154
14276.80 135
14277.93 145
14279.06 136
14280.19 144
14281.32 138
14282.45 146
14283.58 165
14284.71 140
14285.84 145
14286.97 146
14288.10 139
14289.23 147
14290.36 142
14291.49 128
14292.62 148
14293.75 117
14294.87 140
14296.00 161
14297.13 131
14298.26 119
14299.39 121
14300.52 143
14301.65 128
14302.78 137
14303.91 138
14305.04 153
14306.17 130
14307.31 144
14308.44 129
14309.57 159
14310.70 124
14311.83 142
14312.96 138
14314.09 157
14315.22 145
14316.35 126
14317.48 150
14318.61 142
14319.74 136
14320.87 146
14322.00 164
14323.13 148
14324.26 147
14325.40 137
14326.53 131
14327.66 150
14328.79 144
14329.92 129
14331.05 137
14332.18 122
14333.31 153
14334.44 131
14335.58 139
14336.71 142
14337.84 127
14338.97 171
14340.10 140
14341.23 143
14342.37 123
14343.50 137
14344.63 166
14345.76 148
14346.89 123
14348.02 139
14349.16 139
14350.29 120
14351.42 122
14352.55 120
14353.68 149
14354.82 127
14355.95 139
14357.08 111
14358.21 134
14359.35 141
14360.48 140
14361.61 130
14362.74 129
14363.87 129
14365.01 137
14366.14 124
14367.27 130
14368.41 143
14369.54 136
14370.67 127
14371.80 129
14372.94 143
14374.07 133
14375.20 141
14376.34 138
14377.47 148
14378.60 141
14379.73 155
14380.87 137
14382.00 146
14383.13 141
14384.27 150
14385.40 135
14386.53 150
14387.67 139
14388.80 122
14389.93 156
14391.07 137
14392.20 161
14393.34 126
14394.47 113
14395.60 121
14396.74 117
14397.87 116
14399.00 133
14400.14 134
14401.27 153
14402.41 135
14403.54 149
14404.67 138
14405.81 140
14406.94 145
14408.08 125
14409.21 133
14410.35 125
14411.48 132
14412.61 112
14413.75 122
14414.88 132
14416.02 132
14417.15 126
14418.29 121
14419.42 134
14420.56 156
14421.69 147
14422.83 138
14423.96 178
14425.10 147
14426.23 115
14427.37 108
14428.50 129
14429.64 123
14430.77 149
14431.91 122
14433.04 154
14434.18 134
14435.31 146
14436.45 136
14437.58 149
14438.72 124
14439.85 131
14440.99 146
14442.13 159
14443.26 126
14444.40 113
14445.53 131
14446.67 121
14447.80 133
14448.94 131
14450.08 135
14451.21 138
14452.35 140
14453.48 119
14454.62 139
14455.76 154
14456.89 129
14458.03 144
14459.16 121
14460.30 141
14461.44 137
14462.57 139
14463.71 129
14464.85 117
14465.98 127
14467.12 128
14468.26 121
14469.39 121
14470.53 118
14471.67 139
14472.80 150
14473.94 113
14475.08 138
14476.21 157
14477.35 159
14478.49 146
14479.62 126
14480.76 134
14481.90 127
14483.04 132
14484.17 135
14485.31 96
14486.45 124
14487.59 140
14488.72 145
14489.86 108
14491.00 130
14492.14 138
14493.27 133
14494.41 139
14495.55 110
14496.69 144
14497.82 136
14498.96 178
14500.10 145
14501.24 142
14502.38 153
14503.51 147
14504.65 144
14505.79 131
14506.93 119
14508.07 138
14509.20 147
14510.34 129
14511.48 142
14512.62 152
14513.76 152
14514.90 144
14516.03 137
14517.17 140
14518.31 143
14519.45 120
14520.59 142
14521.73 118
14522.87 104
14524.01 136
14525.14 123
14526.28 124
14527.42 125
14528.56 141
14529.70 136
14530.84 121
14531.98 112
14533.12 109
14534.26 144
14535.40 147
14536.54 149
14537.67 139
14538.81 131
14539.95 139
14541.09 148
14542.23 128
14543.37 135
14544.51 158
14545.65 137
14546.79 135
14547.93 148
14549.07 120
14550.21 108
14551.35 119
14552.49 169
14553.63 123
14554.77 127
14555.91 117
14557.05 166
14558.19 114
14559.33 144
14560.47 138
14561.61 127
14562.75 113
14563.89 128
14565.03 140
14566.17 130
14567.31 119
14568.45 135
14569.60 134
14570.74 130
14571.88 126
14573.02 108
14574.16 130
14575.30 110
14576.44 149
14577.58 140
14578.72 147
14579.86 142
14581.00 125
14582.14 120
14583.29 136
14584.43 161
14585.57 141
14586.71 140
14587.85 110
14588.99 135
14590.13 125
14591.28 126
14592.42 142
14593.56 152
14594.70 154
14595.84 117
14596.98 123
14598.13 147
14599.27 157
14600.41 169
14601.55 136
14602.69 126
14603.83 156
14604.98 129
14606.12 154
14607.26 106
14608.40 121
14609.54 147
14610.69 163
14611.83 136
14612.97 136
14614.11 111
14615.26 151
14616.40 135
14617.54 102
14618.68 139
14619.83 140
14620.97 160
14622.11 129
14623.25 135
14624.40 120
14625.54 147
14626.68 137
14627.83 154
14628.97 113
14630.11 117
14631.25 121
14632.40 140
14633.54 140
14634.68 122
14635.83 131
14636.97 142
14638.11 132
14639.26 109
14640.40 138
14641.54 102
14642.69 150
14643.83 128
14644.97 130
14646.12 112
14647.26 131
14648.41 138
14649.55 126
14650.69 113
14651.84 130
14652.98 150
14654.13 132
14655.27 140
14656.41 133
14657.56 141
14658.70 116
14659.85 130
14660.99 112
14662.13 153
14663.28 143
14664.42 164
14665.57 122
14666.71 113
14667.86 137
14669.00 143
14670.14 139
14671.29 132
14672.43 138
14673.58 144
14674.72 149
14675.87 121
14677.01 111
14678.16 115
14679.30 126
14680.45 145
14681.59 141
14682.74 113
14683.88 144
14685.03 141
14686.17 138
14687.32 125
14688.46 111
14689.61 143
14690.75 128
14691.90 138
14693.05 112
14694.19 126
14695.34 131
14696.48 141
14697.63 120
14698.77 129
14699.92 127
14701.06 119
14702.21 153
14703.36 146
14704.50 130
14705.65 105
14706.79 127
14707.94 137
14709.09 127
14710.23 112
14711.38 116
14712.53 140
14713.67 127
14714.82 106
14715.96 126
14717.11 122
14718.26 139
14719.40 131
14720.55 111
14721.70 137
14722.84 144
14723.99 154
14725.14 130
14726.28 132
14727.43 134
14728.58 135
14729.72 110
14730.87 132
14732.02 106
14733.16 137
14734.31 121
14735.46 144
14736.61 141
14737.75 129
14738.90 142
14740.05 132
14741.20 140
14742.34 121
14743.49 128
14744.64 136
14745.79 138
14746.93 133
14748.08 141
14749.23 119
14750.38 129
14751.52 120
14752.67 104
14753.82 108
14754.97 133
14756.11 152
14757.26 129
14758.41 134
14759.56 148
14760.71 124
14761.86 139
14763.00 135
14764.15 122
14765.30 118
14766.45 111
14767.60 125
14768.74 92
14769.89 142
14771.04 128
14772.19 126
14773.34 146
14774.49 122
14775.64 144
14776.79 121
14777.93 125
14779.08 120
14780.23 130
14781.38 140
14782.53 133
14783.68 108
14784.83 128
14785.98 135
14787.13 149
14788.28 114
14789.42 118
14790.57 127
14791.72 127
14792.87 142
14794.02 115
14795.17 113
14796.32 136
14797.47 138
14798.62 152
14799.77 124
14800.92 130
14802.07 139
14803.22 119
14804.37 109
14805.52 113
14806.67 141
14807.82 162
14808.97 125
14810.12 129
14811.27 120
14812.42 131
14813.57 129
14814.72 110
14815.87 115
14817.02 117
14818.17 116
14819.32 125
14820.47 122
14821.62 123
14822.77 126
14823.92 135
14825.07 125
14826.22 132
14827.37 128
14828.52 131
14829.68 127
14830.83 135
14831.98 120
14833.13 128
14834.28 139
14835.43 133
14836.58 126
14837.73 123
14838.88 120
14840.03 130
14841.19 141
14842.34 140
14843.49 126
14844.64 144
14845.79 113
14846.94 136
14848.09 133
14849.25 122
14850.40 124
14851.55 144
14852.70 108
14853.85 134
14855.00 114
14856.16 132
14857.31 146
14858.46 132
14859.61 129
14860.76 132
14861.92 105
14863.07 130
14864.22 165
14865.37 134
14866.52 131
14867.68 108
14868.83 123
14869.98 115
14871.13 148
14872.29 121
14873.44 150
14874.59 148
14875.74 136
14876.90 123
14878.05 125
14879.20 136
14880.36 133
14881.51 122
14882.66 124
14883.81 106
14884.97 109
14886.12 133
14887.27 127
14888.43 127
14889.58 130
14890.73 145
14891.89 132
14893.04 114
14894.19 100
14895.35 110
14896.50 125
14897.65 136
14898.81 103
14899.96 130
14901.11 141
14902.27 153
14903.42 119
14904.57 102
14905.73 121
14906.88 126
14908.04 130
14909.19 95
14910.34 107
14911.50 106
14912.65 146
14913.81 105
14914.96 116
14916.11 142
14917.27 130
14918.42 144
14919.58 135
14920.73 129
14921.88 123
14923.04 135
14924.19 134
14925.35 111
14926.50 126
14927.66 117
14928.81 141
14929.97 132
14931.12 124
14932.28 130
14933.43 125
14934.59 135
14935.74 132
14936.90 125
14938.05 134
14939.21 121
14940.36 156
14941.52 124
14942.67 133
14943.83 118
14944.98 120
14946.14 143
14947.29 119
14948.45 140
14949.60 141
14950.76 130
14951.91 110
14953.07 110
14954.23 149
14955.38 126
14956.54 103
14957.69 127
14958.85 114
14960.00 145
14961.16 142
14962.32 100
14963.47 131
14964.63 130
14965.78 127
14966.94 105
14968.10 130
14969.25 107
14970.41 124
14971.57 113
14972.72 114
14973.88 119
14975.04 123
14976.19 137
14977.35 135
14978.50 127
14979.66 144
14980.82 122
14981.97 120
14983.13 109
14984.29 110
14985.45 118
14986.60 128
14987.76 103
14988.92 119
14990.07 117
14991.23 125
14992.39 98
14993.54 109
14994.70 125
14995.86 111
14997.02 120
14998.17 98
14999.33 122
15000.49 107
15001.65 124
15002.80 127
15003.96 129
15005.12 113
15006.28 111
15007.43 126
15008.59 123
15009.75 131
15010.91 113
15012.07 126
15013.22 131
15014.38 130
15015.54 105
15016.70 113
15017.86 110
15019.01 138
15020.17 109
15021.33 101
15022.49 138
15023.65 122
15024.81 138
15025.96 119
15027.12 103
15028.28 97
15029.44 104
15030.60 106
15031.76 128
15032.92 122
15034.07 111
15035.23 91
15036.39 103
15037.55 116
15038.71 127
15039.87 145
15041.03 118
15042.19 139
15043.35 118
15044.50 117
15045.66 107
15046.82 113
15047.98 114
15049.14 115
15050.30 129
15051.46 134
15052.62 131
15053.78 109
15054.94 122
15056.10 154
15057.26 137
15058.42 128
15059.58 126
15060.74 139
15061.90 141
15063.06 129
15064.22 130
15065.38 110
15066.54 119
15067.70 145
15068.86 134
15070.02 97
15071.18 132
15072.34 148
15073.50 155
15074.66 125
15075.82 110
15076.98 103
15078.14 113
15079.30 116
15080.46 116
15081.62 109
15082.78 135
15083.94 116
15085.10 122
15086.26 115
15087.42 107
15088.59 126
15089.75 115
15090.91 126
15092.07 142
15093.23 129
15094.39 129
15095.55 118
15096.71 98
15097.87 127
15099.04 130
15100.20 132
15101.36 129
15102.52 100
15103.68 118
15104.84 139
15106.00 144
15107.17 121
15108.33 110
15109.49 121
15110.65 116
15111.81 117
15112.97 130
15114.14 143
15115.30 121
15116.46 127
15117.62 110
15118.78 117
15119.95 111
15121.11 121
15122.27 132
15123.43 109
15124.59 104
15125.76 107
15126.92 122
15128.08 134
15129.24 124
15130.41 116
15131.57 111
15132.73 128
15133.89 135
15135.06 131
15136.22 142
15137.38 130
15138.54 107
15139.71 103
15140.87 120
15142.03 134
15143.20 131
15144.36 124
15145.52 111
15146.69 97
15147.85 107
15149.01 132
15150.17 128
15151.34 113
15152.50 111
15153.66 96
15154.83 114
15155.99 105
15157.16 120
15158.32 150
15159.48 117
15160.65 110
15161.81 150
15162.97 131
15164.14 116
15165.30 127
15166.46 125
15167.63 138
15168.79 119
15169.96 116
15171.12 106
15172.28 87
15173.45 121
15174.61 114
15175.78 118
15176.94 105
15178.11 110
15179.27 132
15180.43 107
15181.60 96
15182.76 116
15183.93 123
15185.09 137
15186.26 133
15187.42 119
15188.59 94
15189.75 105
15190.92 118
15192.08 124
15193.25 87
15194.41 120
15195.58 116
15196.74 107
15197.91 109
15199.07 100
15200.24 112
15201.40 103
15202.57 123
15203.73 124
15204.90 115
15206.06 112
15207.23 126
15208.39 128
15209.56 128
15210.72 102
15211.89 96
15213.06 133
15214.22 115
15215.39 124
15216.55 120
15217.72 134
15218.88 115
15220.05 120
15221.22 126
15222.38 117
15223.55 82
15224.71 127
15225.88 116
15227.05 143
15228.21 133
15229.38 130
15230.55 129
15231.71 141
15232.88 104
15234.05 116
15235.21 140
15236.38 147
15237.54 120
15238.71 104
15239.88 99
15241.04 107
15242.21 106
15243.38 115
15244.55 119
15245.71 108
15246.88 120
15248.05 119
15249.21 113
15250.38 112
15251.55 120
15252.71 128
15253.88 116
15255.05 124
15256.22 151
15257.38 111
15258.55 108
15259.72 109
15260.89 123
15262.05 122
15263.22 104
15264.39 117
15265.56 104
15266.72 114
15267.89 138
15269.06 111
15270.23 99
15271.40 110
15272.56 117
15273.73 143
15274.90 131
15276.07 105
15277.24 109
15278.40 128
15279.57 119
15280.74 123
15281.91 128
15283.08 104
15284.25 133
15285.41 101
15286.58 119
15287.75 112
15288.92 113
15290.09 131
15291.26 122
15292.43 95
15293.59 106
15294.76 135
15295.93 119
15297.10 112
15298.27 110
15299.44 106
15300.61 105
15301.78 115
15302.95 115
15304.12 124
15305.28 102
15306.45 119
15307.62 109
15308.79 106
15309.96 120
15311.13 121
15312.30 115
15313.47 127
15314.64 103
15315.81 105
15316.98 146
15318.15 117
15319.32 102
15320.49 111
15321.66 149
15322.83 120
15324.00 109
15325.17 95
15326.34 118
15327.51 112
15328.68 110
15329.85 108
15331.02 117
15332.19 119
15333.36 96
15334.53 124
15335.70 127
15336.87 111
15338.04 122
15339.21 116
15340.38 110
15341.55 132
15342.72 113
15343.89 117
15345.06 103
15346.23 121
15347.41 121
15348.58 120
15349.75 107
15350.92 99
15352.09 121
15353.26 123
15354.43 119
15355.60 113
15356.77 128
15357.94 115
15359.12 115
15360.29 138
15361.46 121
15362.63 83
15363.80 121
15364.97 128
15366.14 89
15367.32 115
15368.49 112
15369.66 128
15370.83 113
15372.00 132
15373.17 105
15374.35 139
15375.52 118
15376.69 122
15377.86 116
15379.03 126
15380.21 126
15381.38 129
15382.55 131
15383.72 87
15384.90 110
15386.07 117
15387.24 107
15388.41 122
15389.58 116
15390.76 110
15391.93 118
15393.10 101
15394.27 115
15395.45 108
15396.62 122
15397.79 99
15398.97 110
15400.14 124
15401.31 120
15402.48 102
15403.66 94
15404.83 114
15406.00 117
15407.18 129
15408.35 134
15409.52 130
15410.70 116
15411.87 136
15413.04 113
15414.22 149
15415.39 143
15416.56 142
15417.74 108
15418.91 112
15420.08 103
15421.26 116
15422.43 132
15423.60 132
15424.78 111
15425.95 103
15427.13 131
15428.30 129
15429.47 105
15430.65 100
15431.82 132
15433.00 101
15434.17 117
15435.34 106
15436.52 105
15437.69 122
15438.87 116
15440.04 117
15441.22 129
15442.39 122
15443.56 135
15444.74 135
15445.91 92
15447.09 112
15448.26 92
15449.44 138
15450.61 96
15451.79 94
15452.96 100
15454.14 119
15455.31 119
15456.49 112
15457.66 93
15458.84 111
15460.01 111
15461.19 115
15462.36 132
15463.54 94
15464.71 118
15465.89 98
15467.06 124
15468.24 123
15469.42 116
15470.59 110
15471.77 122
15472.94 109
15474.12 108
15475.29 112
15476.47 112
15477.64 134
15478.82 94
15480.00 121
15481.17 125
15482.35 120
15483.52 100
15484.70 104
15485.88 101
15487.05 116
15488.23 115
15489.41 129
15490.58 114
15491.76 119
15492.93 140
15494.11 111
15495.29 103
15496.46 107
15497.64 128
15498.82 126
15499.99 115
15501.17 112
15502.35 137
15503.52 140
15504.70 139
15505.88 114
15507.05 127
15508.23 107
15509.41 115
15510.59 121
15511.76 119
15512.94 122
15514.12 103
15515.29 123
15516.47 125
15517.65 109
15518.83 110
15520.00 120
15521.18 108
15522.36 115
15523.54 119
15524.71 107
15525.89 107
15527.07 131
15528.25 103
15529.42 120
15530.60 104
15531.78 93
15532.96 123
15534.14 94
15535.31 110
15536.49 134
15537.67 122
15538.85 131
15540.03 115
15541.20 123
15542.38 141
15543.56 142
15544.74 121
15545.92 134
15547.10 102
15548.27 109
15549.45 126
15550.63 124
15551.81 102
15552.99 109
15554.17 104
15555.35 137
15556.53 119
15557.70 118
15558.88 109
15560.06 130
15561.24 123
15562.42 133
15563.60 132
15564.78 131
15565.96 119
15567.14 111
15568.32 122
15569.50 83
15570.67 130
15571.85 125
15573.03 125
15574.21 123
15575.39 113
15576.57 96
15577.75 111
15578.93 102
15580.11 125
15581.29 116
15582.47 129
15583.65 131
15584.83 122
15586.01 122
15587.19 101
15588.37 114
15589.55 104
15590.73 128
15591.91 103
15593.09 135
15594.27 100
15595.45 113
15596.63 113
15597.81 122
15598.99 123
15600.17 105
15601.35 142
15602.53 100
15603.71 147
15604.90 116
15606.08 124
15607.26 114
15608.44 121
15609.62 102
15610.80 96
15611.98 115
15613.16 139
15614.34 111
15615.52 139
15616.70 129
15617.89 127
15619.07 116
15620.25 102
15621.43 132
15622.61 133
15623.79 116
15624.97 143
15626.15 137
15627.34 119
15628.52 144
15629.70 119
15630.88 142
15632.06 102
15633.24 136
15634.43 124
15635.61 103
15636.79 88
15637.97 122
15639.15 127
15640.34 107
15641.52 126
15642.70 120
15643.88 119
15645.06 130
15646.25 150
15647.43 111
15648.61 107
15649.79 119
15650.98 137
15652.16 113
15653.34 101
15654.52 139
15655.71 141
15656.89 145
15658.07 115
15659.25 118
15660.44 135
15661.62 139
15662.80 147
15663.98 129
15665.17 106
15666.35 121
15667.53 121
15668.72 142
15669.90 118
15671.08 127
15672.27 119
15673.45 145
15674.63 122
15675.82 109
15677.00 125
15678.18 131
15679.37 108
15680.55 150
15681.73 141
15682.92 144
15684.10 139
15685.28 139
15686.47 139
15687.65 126
15688.84 160
15690.02 161
15691.20 147
15692.39 153
15693.57 143
15694.76 158
15695.94 150
15697.12 150
15698.31 118
15699.49 147
15700.68 138
15701.86 134
15703.05 144
15704.23 183
15705.41 158
15706.60 149
15707.78 151
15708.97 138
15710.15 149
15711.34 162
15712.52 158
15713.71 150
15714.89 166
15716.08 172
15717.26 163
15718.45 141
15719.63 160
15720.82 157
15722.00 170
15723.19 157
15724.37 173
15725.56 186
15726.74 190
15727.93 178
15729.11 130
15730.30 140
15731.48 154
15732.67 146
15733.85 139
15735.04 155
15736.23 176
15737.41 156
15738.60 152
15739.78 169
15740.97 134
15742.15 171
15743.34 175
15744.53 141
15745.71 137
15746.90 146
15748.08 160
15749.27 158
15750.46 130
15751.64 128
15752.83 168
15754.02 149
15755.20 152
15756.39 143
15757.57 151
15758.76 145
15759.95 162
15761.13 167
15762.32 173
15763.51 158
15764.69 182
15765.88 155
15767.07 132
15768.25 140
15769.44 151
15770.63 158
15771.82 134
15773.00 132
15774.19 148
15775.38 157
15776.56 150
15777.75 175
15778.94 123
15780.13 138
15781.31 144
15782.50 141
15783.69 156
15784.88 140
15786.06 162
15787.25 160
15788.44 115
15789.63 115
15790.81 127
15792.00 145
15793.19 163
15794.38 133
15795.56 131
15796.75 151
15797.94 174
15799.13 126
15800.32 135
15801.50 135
15802.69 115
15803.88 151
15805.07 129
15806.26 138
15807.45 141
15808.63 150
15809.82 123
15811.01 131
15812.20 118
15813.39 124
15814.58 142
15815.77 132
15816.95 127
15818.14 118
15819.33 145
15820.52 151
15821.71 130
15822.90 136
15824.09 134
15825.28 124
15826.46 135
15827.65 140
15828.84 119
15830.03 103
15831.22 128
15832.41 128
15833.60 159
15834.79 160
15835.98 119
15837.17 144
15838.36 139
15839.55 145
15840.74 144
15841.93 138
15843.12 153
15844.31 112
15845.50 128
15846.69 133
15847.88 140
15849.07 150
15850.26 134
15851.45 101
15852.64 120
15853.83 123
15855.02 119
15856.21 150
15857.40 134
15858.59 134
15859.78 151
15860.97 118
15862.16 103
15863.35 127
15864.54 150
15865.73 123
15866.92 127
15868.11 119
15869.30 119
15870.49 134
15871.68 143
15872.87 109
15874.06 127
15875.25 132
15876.45 119
15877.64 123
15878.83 136
15880.02 103
15881.21 133
15882.40 115
15883.59 131
15884.78 109
15885.97 118
15887.17 125
15888.36 126
15889.55 126
15890.74 112
15891.93 132
15893.12 130
15894.31 119
15895.51 110
15896.70 127
15897.89 134
15899.08 142
15900.27 116
15901.46 138
15902.66 126
15903.85 134
15905.04 116
15906.23 124
15907.43 133
15908.62 132
15909.81 133
15911.00 114
15912.19 116
15913.39 125
15914.58 113
15915.77 114
15916.96 113
15918.16 115
15919.35 120
15920.54 134
15921.73 94
15922.93 96
15924.12 127
15925.31 119
15926.50 123
15927.70 116
15928.89 118
15930.08 93
15931.28 121
15932.47 140
15933.66 118
15934.86 111
15936.05 100
15937.24 125
15938.44 103
15939.63 120
15940.82 131
15942.02 133
15943.21 136
15944.40 99
15945.60 115
15946.79 138
15947.98 142
15949.18 129
15950.37 122
15951.56 112
15952.76 155
15953.95 139
15955.15 126
15956.34 97
15957.53 102
15958.73 141
15959.92 108
15961.12 95
15962.31 111
15963.50 110
15964.70 121
15965.89 112
15967.09 124
15968.28 146
15969.48 121
15970.67 115
15971.86 99
15973.06 127
15974.25 96
15975.45 106
15976.64 134
15977.84 122
15979.03 118
15980.23 105
15981.42 129
15982.62 120
15983.81 98
15985.01 94
15986.20 102
15987.40 115
15988.59 118
15989.79 114
15990.98 115
15992.18 117
15993.37 145
15994.57 143
15995.76 140
15996.96 128
15998.16 110
15999.35 116
16000.55 128
16001.74 123
16002.94 109
16004.13 124
16005.33 125
16006.53 101
16007.72 108
16008.92 108
16010.11 116
16011.31 119
16012.51 113
16013.70 121
16014.90 116
16016.09 96
16017.29 116
16018.49 102
16019.68 101
16020.88 98
16022.07 122
16023.27 104
16024.47 111
16025.66 120
16026.86 112
16028.06 97
16029.25 102
16030.45 118
16031.65 116
16032.84 133
16034.04 107
16035.24 121
16036.44 122
16037.63 99
16038.83 117
16040.03 110
16041.22 116
16042.42 95
16043.62 116
16044.82 117
16046.01 122
16047.21 115
16048.41 116
16049.60 114
16050.80 113
16052.00 130
16053.20 131
16054.39 118
16055.59 112
16056.79 110
16057.99 114
16059.19 111
16060.38 151
16061.58 120
16062.78 112
16063.98 106
16065.18 105
16066.37 99
16067.57 126
16068.77 112
16069.97 129
16071.17 106
16072.36 104
16073.56 106
16074.76 132
16075.96 114
16077.16 122
16078.36 128
16079.56 119
16080.75 115
16081.95 137
16083.15 102
16084.35 105
16085.55 98
16086.75 128
16087.95 122
16089.15 102
16090.34 108
16091.54 111
16092.74 129
16093.94 114
16095.14 94
16096.34 115
16097.54 140
16098.74 122
16099.94 113
16101.14 131
16102.34 100
16103.54 128
16104.74 108
16105.93 104
16107.13 102
16108.33 102
16109.53 107
16110.73 109
16111.93 111
16113.13 118
16114.33 120
16115.53 106
16116.73 116
16117.93 104
16119.13 102
16120.33 120
16121.53 113
16122.73 103
16123.93 126
16125.13 119
16126.33 119
16127.53 103
16128.73 113
16129.94 103
16131.14 105
16132.34 118
16133.54 121
16134.74 117
16135.94 104
16137.14 119
16138.34 130
16139.54 106
16140.74 120
16141.94 128
16143.14 123
16144.34 121
16145.55 121
16146.75 116
16147.95 119
16149.15 119
16150.35 96
16151.55 117
16152.75 111
16153.95 114
16155.15 115
16156.36 103
16157.56 118
16158.76 113
16159.96 122
16161.16 107
16162.36 114
16163.57 138
16164.77 131
16165.97 110
16167.17 123
16168.37 124
16169.58 107
16170.78 102
16171.98 100
16173.18 110
16174.38 120
16175.59 116
16176.79 98
16177.99 128
16179.19 124
16180.39 122
16181.60 145
16182.80 117
16184.00 110
16185.20 115
16186.41 121
16187.61 137
16188.81 106
16190.01 129
16191.22 116
16192.42 104
16193.62 117
16194.83 124
16196.03 124
16197.23 114
16198.43 118
16199.64 97
16200.84 137
16202.04 124
16203.25 122
16204.45 103
16205.65 110
16206.86 95
16208.06 113
16209.26 123
16210.47 122
16211.67 129
16212.87 109
16214.08 136
16215.28 118
16216.49 135
16217.69 144
16218.89 105
16220.10 110
16221.30 125
16222.50 121
16223.71 111
16224.91 121
16226.12 121
16227.32 141
16228.52 108
16229.73 106
16230.93 131
16232.14 152
16233.34 122
16234.55 140
16235.75 141
16236.95 131
16238.16 154
16239.36 130
16240.57 109
16241.77 108
16242.98 125
16244.18 118
16245.39 132
16246.59 103
16247.80 126
16249.00 118
16250.21 125
16251.41 115
16252.62 111
16253.82 127
16255.03 141
16256.23 149
16257.44 109
16258.64 128
16259.85 123
16261.05 146
16262.26 101
16263.46 117
16264.67 109
16265.87 152
16267.08 143
16268.29 135
16269.49 105
16270.70 108
16271.90 134
16273.11 133
16274.31 116
16275.52 143
16276.73 141
16277.93 135
16279.14 150
16280.34 132
16281.55 131
16282.76 137
16283.96 150
16285.17 142
16286.38 110
16287.58 125
16288.79 164
16289.99 153
16291.20 153
16292.41 119
16293.61 152
16294.82 158
16296.03 142
16297.23 121
16298.44 127
16299.65 138
16300.85 138
16302.06 128
16303.27 128
16304.47 147
16305.68 141
16306.89 150
16308.10 121
16309.30 134
16310.51 128
16311.72 145
16312.92 122
16314.13 140
16315.34 138
16316.55 142
16317.75 146
16318.96 128
16320.17 144
16321.38 135
16322.58 161
16323.79 127
16325.00 130
16326.21 122
16327.42 152
16328.62 143
16329.83 141
16331.04 125
16332.25 129
16333.46 136
16334.66 138
16335.87 117
16337.08 123
16338.29 135
16339.50 122
16340.70 112
16341.91 126
16343.12 118
16344.33 123
16345.54 119
16346.75 132
16347.96 117
16349.16 132
16350.37 120
16351.58 112
16352.79 121
16354.00 118
16355.21 129
16356.42 159
16357.63 141
16358.83 137
16360.04 109
16361.25 125
16362.46 118
16363.67 127
16364.88 117
16366.09 131
16367.30 124
16368.51 135
16369.72 122
16370.93 140
16372.14 144
16373.35 122
16374.56 121
16375.76 122
16376.97 109
16378.18 121
16379.39 110
16380.60 93
16381.81 94
16383.02 99
16384.23 127
16385.44 116
16386.65 119
16387.86 122
16389.07 131
16390.28 140
16391.49 125
16392.70 125
16393.91 99
16395.12 102
16396.33 119
16397.55 105
16398.76 115
16399.97 109
16401.18 130
16402.39 142
16403.60 102
16404.81 117
16406.02 109
16407.23 119
16408.44 104
16409.65 121
16410.86 111
16412.07 95
16413.28 113
16414.50 119
16415.71 111
16416.92 102
16418.13 122
16419.34 127
16420.55 117
16421.76 82
16422.97 128
16424.19 138
16425.40 116
16426.61 110
16427.82 124
16429.03 117
16430.24 117
16431.46 90
16432.67 104
16433.88 113
16435.09 119
16436.30 136
16437.51 132
16438.73 121
16439.94 119
16441.15 115
16442.36 104
16443.57 99
16444.79 114
16446.00 128
16447.21 136
16448.42 128
16449.64 90
16450.85 103
16452.06 123
16453.27 117
16454.49 93
16455.70 90
16456.91 104
16458.12 100
16459.34 108
16460.55 102
16461.76 105
16462.97 130
16464.19 115
16465.40 114
16466.61 95
16467.83 90
16469.04 109
16470.25 105
16471.47 113
16472.68 82
16473.89 119
16475.11 110
16476.32 94
16477.53 97
16478.75 119
16479.96 112
16481.17 109
16482.39 125
16483.60 105
16484.81 115
16486.03 109
16487.24 103
16488.45 107
16489.67 114
16490.88 151
16492.10 115
16493.31 114
16494.52 95
16495.74 107
16496.95 120
16498.17 124
16499.38 115
16500.59 118
16501.81 115
16503.02 109
16504.24 99
16505.45 103
16506.67 93
16507.88 107
16509.10 115
16510.31 92
16511.52 89
16512.74 105
16513.95 139
16515.17 120
16516.38 108
16517.60 87
16518.81 90
16520.03 113
16521.24 100
16522.46 86
16523.67 113
16524.89 111
16526.10 109
16527.32 108
16528.53 84
16529.75 115
16530.96 121
16532.18 112
16533.40 113
16534.61 107
16535.83 113
16537.04 125
16538.26 104
16539.47 89
16540.69 106
16541.91 119
16543.12 103
16544.34 98
16545.55 132
16546.77 103
16547.98 101
16549.20 90
16550.42 82
16551.63 111
16552.85 120
16554.07 125
16555.28 87
16556.50 97
16557.71 132
16558.93 126
16560.15 128
16561.36 105
16562.58 96
16563.80 109
16565.01 126
16566.23 107
16567.45 101
16568.66 112
16569.88 111
16571.10 111
16572.31 91
16573.53 94
16574.75 96
16575.96 120
16577.18 107
16578.40 107
16579.62 102
16580.83 107
16582.05 113
16583.27 108
16584.48 96
16585.70 111
16586.92 85
16588.14 129
16589.35 119
16590.57 97
16591.79 106
16593.01 104
16594.23 110
16595.44 105
16596.66 110
16597.88 122
16599.10 144
16600.31 106
16601.53 90
16602.75 96
16603.97 120
16605.19 116
16606.40 117
16607.62 116
16608.84 110
16610.06 112
16611.28 98
16612.50 118
16613.71 87
16614.93 112
16616.15 84
16617.37 112
16618.59 96
16619.81 113
16621.03 118
16622.24 125
16623.46 92
16624.68 94
16625.90 103
16627.12 112
16628.34 109
16629.56 95
16630.78 107
16632.00 97
16633.21 113
16634.43 101
16635.65 110
16636.87 110
16638.09 96
16639.31 107
16640.53 114
16641.75 72
16642.97 94
16644.19 93
16645.41 106
16646.63 77
16647.85 76
16649.07 104
16650.29 90
16651.51 93
16652.73 89
16653.95 91
16655.17 97
16656.39 107
16657.61 98
16658.83 108
16660.05 78
16661.27 107
16662.49 112
16663.71 130
16664.93 103
16666.15 104
16667.37 115
16668.59 98
16669.81 97
16671.03 93
16672.25 110
16673.47 114
16674.69 113
16675.91 99
16677.13 110
16678.35 90
16679.57 96
16680.80 92
16682.02 95
16683.24 99
16684.46 96
16685.68 87
16686.90 77
16688.12 98
16689.34 107
16690.56 102
16691.79 94
16693.01 100
16694.23 93
16695.45 96
16696.67 78
16697.89 101
16699.11 105
16700.34 103
16701.56 102
16702.78 105
16704.00 119
16705.22 98
16706.44 116
16707.67 113
16708.89 114
16710.11 97
16711.33 100
16712.55 79
16713.78 103
16715.00 83
16716.22 92
16717.44 113
16718.67 114
16719.89 116
16721.11 102
16722.33 98
16723.55 97
16724.78 97
16726.00 99
16727.22 117
16728.45 105
16729.67 95
16730.89 101
16732.11 106
16733.34 103
16734.56 92
16735.78 110
16737.00 90
16738.23 91
16739.45 97
16740.67 116
16741.90 107
16743.12 114
16744.34 115
16745.57 111
16746.79 78
16748.01 98
16749.24 95
16750.46 106
16751.68 95
16752.91 100
16754.13 90
16755.35 114
16756.58 127
16757.80 101
16759.03 101
16760.25 120
16761.47 126
16762.70 118
16763.92 130
16765.14 95
16766.37 119
16767.59 98
16768.82 104
16770.04 99
16771.27 104
16772.49 107
16773.71 90
16774.94 95
16776.16 111
16777.39 102
16778.61 112
16779.84 106
16781.06 113
16782.29 99
16783.51 94
16784.73 104
16785.96 80
16787.18 102
16788.41 93
16789.63 116
16790.86 95
16792.08 88
16793.31 116
16794.53 85
16795.76 102
16796.98 93
16798.21 95
16799.43 109
16800.66 88
16801.89 83
16803.11 94
16804.34 93
16805.56 104
16806.79 86
16808.01 94
16809.24 77
16810.46 100
16811.69 102
16812.91 117
16814.14 100
16815.37 97
16816.59 129
16817.82 98
16819.04 87
16820.27 97
16821.50 104
16822.72 115
16823.95 96
16825.17 95
16826.40 104
16827.63 119
16828.85 102
16830.08 94
16831.31 99
16832.53 91
16833.76 116
16834.99 112
16836.21 97
16837.44 97
16838.67 109
16839.89 140
16841.12 101
16842.35 97
16843.57 90
16844.80 139
16846.03 107
16847.25 95
16848.48 91
16849.71 113
16850.93 98
16852.16 101
16853.39 84
16854.62 104
16855.84 89
16857.07 106
16858.30 106
16859.53 84
16860.75 101
16861.98 87
16863.21 107
16864.44 101
16865.66 107
16866.89 101
16868.12 101
16869.35 115
16870.57 108
16871.80 84
16873.03 100
16874.26 101
16875.49 108
16876.71 110
16877.94 95
16879.17 103
16880.40 103
16881.63 118
16882.86 97
16884.08 104
16885.31 91
16886.54 112
16887.77 91
16889.00 107
16890.23 92
16891.45 108
16892.68 87
16893.91 121
16895.14 104
16896.37 108
16897.60 106
16898.83 94
16900.06 115
16901.29 96
16902.51 114
16903.74 96
16904.97 116
16906.20 120
16907.43 123
16908.66 102
16909.89 103
16911.12 110
16912.35 100
16913.58 98
16914.81 101
16916.04 98
16917.27 91
16918.50 102
16919.73 110
16920.95 104
16922.18 85
16923.41 114
16924.64 100
16925.87 129
16927.10 93
16928.33 102
16929.56 94
16930.79 103
16932.02 121
16933.25 119
16934.48 87
16935.71 77
16936.94 110
16938.18 95
16939.41 122
16940.64 90
16941.87 116
16943.10 97
16944.33 122
16945.56 88
16946.79 86
16948.02 81
16949.25 111
16950.48 102
16951.71 102
16952.94 84
16954.17 96
16955.40 121
16956.64 118
16957.87 96
16959.10 91
16960.33 114
16961.56 86
16962.79 107
16964.02 85
16965.25 106
16966.48 98
16967.72 88
16968.95 82
16970.18 113
16971.41 101
16972.64 99
16973.87 103
16975.11 103
16976.34 112
16977.57 137
16978.80 110
16980.03 109
16981.26 106
16982.50 95
16983.73 97
16984.96 90
16986.19 110
16987.42 97
16988.66 116
16989.89 101
16991.12 72
16992.35 88
16993.59 106
16994.82 91
16996.05 102
16997.28 111
16998.52 99
16999.75 89
17000.98 89
17002.21 115
17003.45 91
17004.68 110
17005.91 97
17007.14 119
17008.38 87
17009.61 113
17010.84 117
17012.08 103
17013.31 90
17014.54 80
17015.78 95
17017.01 97
17018.24 113
17019.47 80
17020.71 120
17021.94 96
17023.17 102
17024.41 88
17025.64 80
17026.88 92
17028.11 111
17029.34 99
17030.58 99
17031.81 99
17033.04 101
17034.28 103
17035.51 111
17036.75 102
17037.98 103
17039.21 137
17040.45 117
17041.68 106
17042.92 81
17044.15 101
17045.38 96
17046.62 105
17047.85 115
17049.09 96
17050.32 101
17051.56 109
17052.79 126
17054.02 82
17055.26 103
17056.49 102
17057.73 107
17058.96 112
17060.20 94
17061.43 86
17062.67 97
17063.90 110
17065.14 107
17066.37 96
17067.61 116
17068.84 111
17070.08 120
17071.31 123
17072.55 81
17073.78 103
17075.02 110
17076.25 118
17077.49 104
17078.72 113
17079.96 84
17081.20 117
17082.43 102
17083.67 83
17084.90 107
17086.14 113
17087.37 125
17088.61 114
17089.85 93
17091.08 73
17092.32 98
17093.55 95
17094.79 98
17096.03 71
17097.26 101
17098.50 89
17099.73 113
17100.97 76
17102.21 86
17103.44 103
17104.68 97
17105.92 113
17107.15 103
17108.39 96
17109.63 114
17110.86 101
17112.10 110
17113.34 95
17114.57 89
17115.81 109
17117.05 116
17118.28 101
17119.52 67
17120.76 70
17121.99 111
17123.23 131
17124.47 83
17125.70 94
17126.94 96
17128.18 92
17129.42 102
17130.65 80
17131.89 87
17133.13 76
17134.37 97
17135.60 78
17136.84 93
17138.08 87
17139.32 110
17140.55 109
17141.79 110
17143.03 86
17144.27 109
17145.50 109
17146.74 96
17147.98 92
17149.22 99
17150.46 106
17151.69 97
17152.93 104
17154.17 82
17155.41 104
17156.65 93
17157.89 117
17159.12 93
17160.36 90
17161.60 88
17162.84 113
17164.08 100
17165.32 83
17166.56 99
17167.79 111
17169.03 100
17170.27 81
17171.51 103
17172.75 79
17173.99 111
17175.23 96
17176.47 112
17177.70 103
17178.94 118
17180.18 89
17181.42 116
17182.66 101
17183.90 98
17185.14 81
17186.38 87
17187.62 105
17188.86 100
17190.10 91
17191.34 85
17192.58 104
17193.82 85
17195.06 102
17196.30 113
17197.54 105
17198.78 94
17200.01 108
17201.25 110
17202.49 100
17203.73 95
17204.97 87
17206.21 108
17207.45 120
17208.70 132
17209.94 98
17211.18 89
17212.42 93
17213.66 110
17214.90 86
17216.14 99
17217.38 97
17218.62 94
17219.86 97
17221.10 116
17222.34 90
17223.58 100
17224.82 107
17226.06 97
17227.30 90
17228.54 92
17229.78 93
17231.03 102
17232.27 100
17233.51 81
17234.75 95
17235.99 77
17237.23 101
17238.47 106
17239.71 89
17240.95 81
17242.20 102
17243.44 95
17244.68 84
17245.92 101
17247.16 78
17248.40 104
17249.65 108
17250.89 85
17252.13 76
17253.37 98
17254.61 93
17255.85 93
17257.10 81
17258.34 89
17259.58 87
17260.82 102
17262.06 70
17263.31 77
17264.55 100
17265.79 96
17267.03 102
17268.27 84
17269.52 86
17270.76 87
17272.00 104
17273.24 91
17274.49 100
17275.73 76
17276.97 73
17278.22 77
17279.46 104
17280.70 71
17281.94 86
17283.19 118
17284.43 87
17285.67 73
17286.91 84
17288.16 75
17289.40 84
17290.64 109
17291.89 85
17293.13 85
17294.37 80
17295.62 93
17296.86 71
17298.10 87
17299.35 97
17300.59 91
17301.83 112
17303.08 88
17304.32 95
17305.56 96
17306.81 101
17308.05 82
17309.30 102
17310.54 74
17311.78 79
17313.03 96
17314.27 85
17315.52 86
17316.76 98
17318.00 79
17319.25 86
17320.49 92
17321.74 81
17322.98 79
17324.23 104
17325.47 109
17326.71 81
17327.96 96
17329.20 99
17330.45 98
17331.69 86
17332.94 85
17334.18 89
17335.43 104
17336.67 82
17337.92 96
17339.16 80
17340.41 71
17341.65 97
17342.90 75
17344.14 91
17345.39 96
17346.63 115
17347.88 94
17349.12 83
17350.37 68
17351.61 86
17352.86 91
17354.10 94
17355.35 74
17356.59 104
17357.84 109
17359.08 95
17360.33 88
17361.58 78
17362.82 98
17364.07 99
17365.31 105
17366.56 77
17367.80 87
17369.05 75
17370.30 93
17371.54 100
17372.79 96
17374.03 77
17375.28 76
17376.53 95
17377.77 79
17379.02 73
17380.27 83
17381.51 91
17382.76 95
17384.01 101
17385.25 85
17386.50 86
17387.75 89
17388.99 89
17390.24 99
17391.49 89
17392.73 101
17393.98 104
17395.23 105
17396.47 75
17397.72 77
17398.97 99
17400.21 92
17401.46 95
17402.71 102
17403.96 73
17405.20 94
17406.45 97
17407.70 97
17408.94 89
17410.19 97
17411.44 98
17412.69 103
17413.93 65
17415.18 77
17416.43 102
17417.68 88
17418.93 77
17420.17 77
17421.42 97
17422.67 115
17423.92 97
17425.16 89
17426.41 92
17427.66 85
17428.91 90
17430.16 99
17431.41 88
17432.65 87
17433.90 102
17435.15 91
17436.40 81
17437.65 92
17438.90 96
17440.14 97
17441.39 98
17442.64 96
17443.89 77
17445.14 93
17446.39 77
17447.64 95
17448.88 98
17450.13 89
17451.38 79
17452.63 110
17453.88 91
17455.13 99
17456.38 82
17457.63 70
17458.88 97
17460.13 91
17461.38 96
17462.62 87
17463.87 99
17465.12 83
17466.37 86
17467.62 88
17468.87 81
17470.12 92
17471.37 87
17472.62 83
17473.87 77
17475.12 78
17476.37 86
17477.62 98
17478.87 82
17480.12 82
17481.37 100
17482.62 117
17483.87 90
17485.12 92
17486.37 81
17487.62 85
17488.87 92
17490.12 92
17491.37 82
17492.62 80
17493.87 96
17495.12 74
17496.37 80
17497.62 81
17498.87 74
17500.12 98
17501.38 93
17502.63 92
17503.88 92
17505.13 104
17506.38 87
17507.63 71
17508.88 87
17510.13 83
17511.38 80
17512.63 71
17513.89 90
17515.14 93
17516.39 80
17517.64 94
17518.89 85
17520.14 99
17521.39 92
17522.64 90
17523.90 73
17525.15 74
17526.40 82
17527.65 103
17528.90 92
17530.15 89
17531.41 83
17532.66 78
17533.91 93
17535.16 81
17536.41 85
17537.67 85
17538.92 86
17540.17 97
17541.42 90
17542.67 67
17543.93 71
17545.18 86
17546.43 102
17547.68 98
17548.94 77
17550.19 111
17551.44 93
17552.69 86
17553.95 75
17555.20 69
17556.45 100
17557.70 90
17558.96 94
17560.21 86
17561.46 91
17562.72 84
17563.97 96
17565.22 84
17566.47 73
17567.73 97
17568.98 76
17570.23 73
17571.49 77
17572.74 79
17573.99 101
17575.25 89
17576.50 91
17577.75 106
17579.01 92
17580.26 77
17581.51 88
17582.77 101
17584.02 98
17585.28 64
17586.53 91
17587.78 87
17589.04 76
17590.29 81
17591.54 98
17592.80 69
17594.05 90
17595.31 96
17596.56 87
17597.81 79
17599.07 85
17600.32 92
17601.58 94
17602.83 88
17604.09 89
17605.34 90
17606.60 79
17607.85 77
17609.10 95
17610.36 83
17611.61 88
17612.87 103
17614.12 82
17615.38 89
17616.63 82
17617.89 80
17619.14 87
17620.40 86
17621.65 78
17622.91 66
17624.16 66
17625.42 78
17626.67 68
17627.93 81
17629.18 77
17630.44 82
17631.69 92
17632.95 80
17634.21 88
17635.46 87
17636.72 95
17637.97 91
17639.23 86
17640.48 85
17641.74 91
17642.99 89
17644.25 68
17645.51 67
17646.76 92
17648.02 100
17649.27 102
17650.53 91
17651.79 79
17653.04 90
17654.30 93
17655.55 82
17656.81 78
17658.07 77
17659.32 73
17660.58 85
17661.84 82
17663.09 99
17664.35 96
17665.61 84
17666.86 80
17668.12 87
17669.38 83
17670.63 81
17671.89 92
17673.15 81
17674.40 87
17675.66 86
17676.92 79
17678.17 82
17679.43 80
17680.69 80
17681.95 88
17683.20 80
17684.46 77
17685.72 90
17686.98 91
17688.23 76
17689.49 78
17690.75 92
17692.01 90
17693.26 83
17694.52 76
17695.78 99
17697.04 92
17698.29 79
17699.55 71
17700.81 83
17702.07 89
17703.32 72
17704.58 78
17705.84 89
17707.10 61
17708.36 83
17709.62 79
17710.87 69
17712.13 75
17713.39 81
17714.65 94
17715.91 81
17717.17 61
17718.42 75
17719.68 103
17720.94 96
17722.20 85
17723.46 72
17724.72 71
17725.98 92
17727.23 81
17728.49 86
17729.75 88
17731.01 89
17732.27 94
17733.53 96
17734.79 92
17736.05 94
17737.31 77
17738.57 91
17739.82 83
17741.08 94
17742.34 79
17743.60 87
17744.86 93
17746.12 86
17747.38 90
17748.64 93
17749.90 87
17751.16 88
17752.42 87
17753.68 89
17754.94 77
17756.20 81
17757.46 82
17758.72 98
17759.98 120
17761.24 76
17762.50 107
17763.76 74
17765.02 105
17766.28 105
17767.54 94
17768.80 101
17770.06 103
17771.32 116
17772.58 71
17773.84 79
17775.10 86
17776.36 69
17777.62 91
17778.88 71
17780.14 88
17781.40 80
17782.67 93
17783.93 68
17785.19 91
17786.45 89
17787.71 90
17788.97 110
17790.23 76
17791.49 88
17792.75 62
17794.01 69
17795.28 79
17796.54 85
17797.80 73
17799.06 88
17800.32 95
17801.58 85
17802.84 79
17804.11 70
17805.37 72
17806.63 83
17807.89 99
17809.15 102
17810.41 85
17811.68 90
17812.94 88
17814.20 82
17815.46 68
17816.72 98
17817.99 94
17819.25 86
17820.51 96
17821.77 91
17823.03 100
17824.30 74
17825.56 64
17826.82 86
17828.08 89
17829.35 75
17830.61 72
17831.87 74
17833.13 67
17834.40 83
17835.66 90
17836.92 79
17838.18 75
17839.45 92
17840.71 97
17841.97 94
17843.24 95
17844.50 74
17845.76 96
17847.02 92
17848.29 79
17849.55 91
17850.81 77
17852.08 84
17853.34 92
17854.60 75
17855.87 86
17857.13 84
17858.39 96
17859.66 72
17860.92 89
17862.18 97
17863.45 91
17864.71 81
17865.98 72
17867.24 94
17868.50 82
17869.77 74
17871.03 86
17872.30 90
17873.56 80
17874.82 76
17876.09 89
17877.35 81
17878.62 72
17879.88 81
17881.14 80
17882.41 77
17883.67 93
17884.94 83
17886.20 87
17887.47 107
17888.73 72
17890.00 73
17891.26 75
17892.52 84
17893.79 80
17895.05 85
17896.32 86
17897.58 82
17898.85 105
17900.11 69
17901.38 81
17902.64 83
17903.91 90
17905.17 95
17906.44 83
17907.70 74
17908.97 78
17910.23 84
17911.50 81
17912.77 88
17914.03 81
17915.30 87
17916.56 102
17917.83 90
17919.09 88
17920.36 72
17921.62 99
17922.89 99
17924.16 89
17925.42 105
17926.69 77
17927.95 79
17929.22 83
17930.49 78
17931.75 88
17933.02 89
17934.28 80
17935.55 71
17936.82 80
17938.08 70
17939.35 104
17940.62 82
17941.88 90
17943.15 82
17944.42 75
17945.68 72
17946.95 89
17948.22 85
17949.48 85
17950.75 75
17952.02 93
17953.28 81
17954.55 82
17955.82 77
17957.08 88
17958.35 85
17959.62 76
17960.88 82
17962.15 78
17963.42 78
17964.69 91
17965.95 85
17967.22 81
17968.49 79
17969.76 83
17971.02 88
17972.29 88
17973.56 87
17974.83 86
17976.09 81
17977.36 76
17978.63 84
17979.90 71
17981.16 74
17982.43 86
17983.70 82
17984.97 71
17986.24 61
17987.50 84
17988.77 100
17990.04 71
17991.31 71
17992.58 75
17993.84 82
17995.11 98
17996.38 83
17997.65 70
17998.92 89
18000.19 81
18001.46 90
18002.72 69
18003.99 93
18005.26 92
18006.53 89
18007.80 72
18009.07 68
18010.34 66
18011.61 92
18012.87 89
18014.14 63
18015.41 71
18016.68 75
18017.95 88
18019.22 83
18020.49 69
18021.76 83
18023.03 74
18024.30 94
18025.57 90
18026.84 67
18028.11 84
18029.37 83
18030.64 95
18031.91 81
18033.18 58
18034.45 61
18035.72 81
18036.99 86
18038.26 78
18039.53 90
18040.80 84
18042.07 76
18043.34 69
18044.61 73
18045.88 87
18047.15 88
18048.42 98
18049.69 90
18050.96 52
18052.23 69
18053.50 87
18054.77 97
18056.05 83
18057.32 74
18058.59 86
18059.86 82
18061.13 81
18062.40 82
18063.67 69
18064.94 75
18066.21 96
18067.48 93
18068.75 80
18070.02 60
18071.29 79
18072.57 96
18073.84 94
18075.11 70
18076.38 70
18077.65 88
18078.92 88
18080.19 79
18081.46 87
18082.74 74
18084.01 83
18085.28 69
18086.55 77
18087.82 70
18089.09 67
18090.37 81
18091.64 101
18092.91 65
18094.18 72
18095.45 73
18096.72 80
18098.00 72
18099.27 82
18100.54 68
18101.81 91
18103.08 84
18104.36 84
18105.63 70
18106.90 85
18108.17 77
18109.45 72
18110.72 76
18111.99 69
18113.26 73
18114.54 86
18115.81 79
18117.08 81
18118.35 65
18119.63 78
18120.90 97
18122.17 74
18123.44 65
18124.72 96
18125.99 89
18127.26 83
18128.54 87
18129.81 74
18131.08 84
18132.36 97
18133.63 81
18134.90 53
18136.18 65
18137.45 76
18138.72 83
18140.00 86
18141.27 61
18142.54 65
18143.82 91
18145.09 89
18146.36 60
18147.64 77
18148.91 81
18150.19 73
18151.46 77
18152.73 79
18154.01 92
18155.28 84
18156.55 83
18157.83 59
18159.10 78
18160.38 80
18161.65 86
18162.93 84
18164.20 68
18165.47 80
18166.75 89
18168.02 99
18169.30 69
18170.57 69
18171.85 84
18173.12 89
18174.40 83
18175.67 72
18176.95 74
18178.22 97
18179.50 75
18180.77 80
18182.04 83
18183.32 75
18184.59 86
18185.87 82
18187.15 90
18188.42 73
18189.70 67
18190.97 91
18192.25 85
18193.52 90
18194.80 78
18196.07 69
18197.35 100
18198.62 76
18199.90 66
18201.17 93
18202.45 80
18203.73 66
18205.00 83
18206.28 80
18207.55 80
18208.83 66
18210.10 88
18211.38 90
18212.66 63
18213.93 78
18215.21 75
18216.48 66
18217.76 75
18219.04 78
18220.31 100
18221.59 76
18222.87 51
18224.14 72
18225.42 72
18226.70 85
18227.97 78
18229.25 70
18230.53 81
18231.80 77
18233.08 70
18234.36 75
18235.63 90
18236.91 98
18238.19 83
18239.46 78
18240.74 84
18242.02 88
18243.29 102
18244.57 72
18245.85 72
18247.13 78
18248.40 88
18249.68 86
18250.96 92
18252.24 65
18253.51 74
18254.79 85
18256.07 82
18257.35 67
18258.62 71
18259.90 74
18261.18 67
18262.46 88
18263.73 69
18265.01 74
18266.29 74
18267.57 94
18268.85 79
18270.12 74
18271.40 98
18272.68 74
18273.96 77
18275.24 72
18276.51 67
18277.79 91
18279.07 69
18280.35 76
18281.63 80
18282.91 90
18284.18 81
18285.46 74
18286.74 90
18288.02 78
18289.30 80
18290.58 78
18291.86 74
18293.14 94
18294.41 83
18295.69 81
18296.97 81
18298.25 87
18299.53 79
18300.81 92
18302.09 87
18303.37 83
18304.65 93
18305.93 79
18307.21 63
18308.49 91
18309.76 100
18311.04 98
18312.32 87
18313.60 82
18314.88 91
18316.16 90
18317.44 86
18318.72 64
18320.00 103
18321.28 85
18322.56 81
18323.84 90
18325.12 85
18326.40 105
18327.68 85
18328.96 80
18330.24 62
18331.52 73
18332.80 84
18334.08 81
18335.36 88
18336.64 77
18337.92 76
18339.20 85
18340.48 82
18341.76 78
18343.05 82
18344.33 89
18345.61 81
18346.89 77
18348.17 74
18349.45 76
18350.73 93
18352.01 86
18353.29 86
18354.57 63
18355.85 88
18357.13 90
18358.42 85
18359.70 81
18360.98 70
18362.26 75
18363.54 75
18364.82 89
18366.10 58
18367.38 64
18368.67 75
18369.95 110
18371.23 72
18372.51 80
18373.79 72
18375.07 83
18376.36 62
18377.64 84
18378.92 76
18380.20 75
18381.48 87
18382.77 66
18384.05 67
18385.33 74
18386.61 85
18387.89 71
18389.18 71
18390.46 60
18391.74 86
18393.02 87
18394.31 69
18395.59 66
18396.87 80
18398.15 80
18399.44 77
18400.72 79
18402.00 84
18403.28 75
18404.57 81
18405.85 80
18407.13 64
18408.41 56
18409.70 80
18410.98 90
18412.26 75
18413.55 71
18414.83 85
18416.11 88
18417.40 93
18418.68 89
18419.96 87
18421.25 83
18422.53 94
18423.81 77
18425.10 93
18426.38 74
18427.66 81
18428.95 75
18430.23 96
18431.51 69
18432.80 90
18434.08 58
18435.37 89
18436.65 73
18437.93 74
18439.22 85
18440.50 101
18441.79 62
18443.07 65
18444.35 70
18445.64 81
18446.92 96
18448.21 70
18449.49 76
18450.78 76
18452.06 97
18453.34 82
18454.63 81
18455.91 88
18457.20 77
18458.48 82
18459.77 82
18461.05 79
18462.34 74
18463.62 97
18464.91 88
18466.19 68
18467.48 75
18468.76 98
18470.05 81
18471.33 66
18472.62 72
18473.90 74
18475.19 61
18476.47 70
18477.76 72
18479.04 81
18480.33 76
18481.61 87
18482.90 90
18484.18 70
18485.47 61
18486.76 74
18488.04 88
18489.33 71
18490.61 69
18491.90 75
18493.18 81
18494.47 68
18495.76 76
18497.04 64
18498.33 63
18499.61 80
18500.90 72
18502.19 78
18503.47 75
18504.76 67
18506.05 73
18507.33 94
18508.62 69
18509.90 72
18511.19 69
18512.48 91
18513.76 67
18515.05 90
18516.34 77
18517.62 86
18518.91 87
18520.20 83
18521.48 93
18522.77 73
18524.06 78
18525.35 84
18526.63 62
18527.92 83
18529.21 96
18530.49 62
18531.78 66
18533.07 56
18534.36 82
18535.64 49
18536.93 75
18538.22 74
18539.50 81
18540.79 84
18542.08 80
18543.37 72
18544.66 86
18545.94 89
18547.23 88
18548.52 70
18549.81 86
18551.09 88
18552.38 72
18553.67 76
18554.96 80
18556.25 77
18557.53 74
18558.82 80
18560.11 88
18561.40 80
18562.69 66
18563.98 78
18565.26 84
18566.55 74
18567.84 83
18569.13 91
18570.42 78
18571.71 63
18572.99 86
18574.28 72
18575.57 85
18576.86 68
18578.15 76
18579.44 91
18580.73 88
18582.02 82
18583.31 79
18584.59 78
18585.88 86
18587.17 83
18588.46 79
18589.75 83
18591.04 73
18592.33 74
18593.62 66
18594.91 87
18596.20 91
18597.49 73
18598.78 79
18600.07 84
18601.36 83
18602.65 77
18603.94 70
18605.23 63
18606.52 86
18607.81 94
18609.09 81
18610.38 105
18611.67 84
18612.96 73
18614.25 73
18615.55 73
18616.84 85
18618.13 84
18619.42 81
18620.71 73
18622.00 91
18623.29 83
18624.58 83
18625.87 94
18627.16 62
18628.45 71
18629.74 67
18631.03 82
18632.32 81
18633.61 84
18634.90 98
18636.19 65
18637.48 102
18638.77 94
18640.07 74
18641.36 91
18642.65 83
18643.94 87
18645.23 70
18646.52 77
18647.81 70
18649.10 85
18650.40 81
18651.69 82
18652.98 76
18654.27 87
18655.56 101
18656.85 82
18658.14 86
18659.44 71
18660.73 93
18662.02 88
18663.31 71
18664.60 76
18665.89 63
18667.19 89
18668.48 77
18669.77 73
18671.06 64
18672.35 60
18673.65 69
18674.94 67
18676.23 85
18677.52 70
18678.82 85
18680.11 83
18681.40 89
18682.69 83
18683.99 75
18685.28 66
18686.57 61
18687.86 79
18689.16 82
18690.45 70
18691.74 82
18693.03 81
18694.33 100
18695.62 77
18696.91 73
18698.21 90
18699.50 95
18700.79 89
18702.09 84
18703.38 72
18704.67 67
18705.97 92
18707.26 80
18708.55 75
18709.85 70
18711.14 84
18712.43 101
18713.73 85
18715.02 66
18716.31 64
18717.61 95
18718.90 89
18720.19 99
18721.49 80
18722.78 81
18724.08 63
18725.37 74
18726.66 80
18727.96 88
18729.25 67
18730.55 107
18731.84 87
18733.13 70
18734.43 64
18735.72 83
18737.02 83
18738.31 83
18739.61 82
18740.90 69
18742.19 97
18743.49 76
18744.78 75
18746.08 63
18747.37 85
18748.67 80
18749.96 75
18751.26 75
18752.55 81
18753.85 94
18755.14 98
18756.44 70
18757.73 71
18759.03 84
18760.32 109
18761.62 81
18762.91 54
18764.21 69
18765.50 72
18766.80 105
18768.09 89
18769.39 66
18770.69 64
18771.98 86
18773.28 92
18774.57 83
18775.87 83
18777.16 63
18778.46 83
18779.76 77
18781.05 84
18782.35 72
18783.64 78
18784.94 86
18786.24 87
18787.53 60
18788.83 75
18790.12 74
18791.42 98
18792.72 68
18794.01 72
18795.31 66
18796.61 72
18797.90 101
18799.20 72
18800.49 67
18801.79 75
18803.09 101
18804.38 74
18805.68 85
18806.98 82
18808.28 76
18809.57 91
18810.87 86
18812.17 83
18813.46 67
18814.76 66
18816.06 72
18817.35 81
18818.65 77
18819.95 64
18821.25 74
18822.54 81
18823.84 66
18825.14 69
18826.44 82
18827.73 103
18829.03 67
18830.33 72
18831.63 53
18832.92 74
18834.22 91
18835.52 89
18836.82 81
18838.11 82
18839.41 95
18840.71 76
18842.01 88
18843.31 55
18844.60 81
18845.90 81
18847.20 93
18848.50 81
18849.80 72
18851.10 74
18852.39 81
18853.69 71
18854.99 77
18856.29 65
18857.59 87
18858.89 113
18860.18 85
18861.48 92
18862.78 70
18864.08 75
18865.38 76
18866.68 81
18867.98 69
18869.28 59
18870.58 75
18871.87 97
18873.17 83
18874.47 71
18875.77 72
18877.07 90
18878.37 80
18879.67 75
18880.97 64
18882.27 65
18883.57 93
18884.87 83
18886.17 68
18887.47 68
18888.77 66
18890.07 88
18891.36 105
18892.66 70
18893.96 59
18895.26 78
18896.56 77
18897.86 72
18899.16 69
18900.46 59
18901.76 88
18903.06 98
18904.36 83
18905.66 58
18906.96 64
18908.27 86
18909.57 78
18910.87 86
18912.17 63
18913.47 83
18914.77 84
18916.07 92
18917.37 78
18918.67 66
18919.97 73
18921.27 96
18922.57 91
18923.87 74
18925.17 52
18926.47 72
18927.77 94
18929.08 69
18930.38 89
18931.68 71
18932.98 68
18934.28 84
18935.58 89
18936.88 78
18938.18 72
18939.49 96
18940.79 93
18942.09 79
18943.39 70
18944.69 73
18945.99 92
18947.29 82
18948.60 79
18949.90 81
18951.20 77
18952.50 75
18953.80 77
18955.11 85
18956.41 66
18957.71 79
18959.01 74
18960.31 84
18961.62 101
18962.92 74
18964.22 83
18965.52 81
18966.82 79
18968.13 67
18969.43 72
18970.73 70
18972.03 90
18973.34 80
18974.64 67
18975.94 94
18977.24 83
18978.55 76
18979.85 90
18981.15 78
18982.46 71
18983.76 65
18985.06 99
18986.36 74
18987.67 60
18988.97 71
18990.27 82
18991.58 80
18992.88 72
18994.18 78
18995.49 82
18996.79 82
18998.09 66
18999.40 62
19000.70 71
19002.00 80
19003.31 80
19004.61 70
19005.91 74
19007.22 64
19008.52 81
19009.83 61
19011.13 73
19012.43 61
19013.74 59
19015.04 74
19016.34 71
19017.65 71
19018.95 62
19020.26 87
19021.56 67
19022.87 83
19024.17 60
19025.47 64
19026.78 59
19028.08 80
19029.39 70
19030.69 71
19032.00 68
19033.30 76
19034.61 79
19035.91 96
19037.22 51
19038.52 74
19039.82 90
19041.13 74
19042.43 59
19043.74 71
19045.04 64
19046.35 83
19047.65 101
19048.96 73
19050.26 80
19051.57 72
19052.88 81
19054.18 89
19055.49 73
19056.79 77
19058.10 87
19059.40 91
19060.71 60
19062.01 68
19063.32 64
19064.62 59
19065.93 79
19067.24 79
19068.54 60
19069.85 65
19071.15 74
19072.46 74
19073.77 71
19075.07 62
19076.38 71
19077.68 92
19078.99 72
19080.30 63
19081.60 76
19082.91 92
19084.22 81
19085.52 49
19086.83 74
19088.13 78
19089.44 72
19090.75 65
19092.05 71
19093.36 78
19094.67 73
19095.97 76
19097.28 86
19098.59 71
19099.90 101
19101.20 97
19102.51 75
19103.82 67
19105.12 67
19106.43 74
19107.74 80
19109.04 79
19110.35 75
19111.66 70
19112.97 84
19114.27 87
19115.58 67
19116.89 86
19118.20 90
19119.50 75
19120.81 73
19122.12 70
19123.43 66
19124.73 82
19126.04 93
19127.35 71
19128.66 76
19129.97 68
19131.27 81
19132.58 61
19133.89 66
19135.20 54
19136.51 78
19137.81 91
19139.12 87
19140.43 75
19141.74 71
19143.05 77
19144.36 73
19145.66 63
19146.97 77
19148.28 77
19149.59 89
19150.90 100
19152.21 66
19153.52 69
19154.83 66
19156.13 67
19157.44 59
19158.75 84
19160.06 97
19161.37 88
19162.68 65
19163.99 70
19165.30 84
19166.61 86
19167.92 76
19169.22 69
19170.53 71
19171.84 78
19173.15 63
19174.46 64
19175.77 82
19177.08 74
19178.39 74
19179.70 76
19181.01 76
19182.32 73
19183.63 85
19184.94 77
19186.25 52
19187.56 69
19188.87 74
19190.18 79
19191.49 70
19192.80 84
19194.11 84
19195.42 65
19196.73 58
19198.04 67
19199.35 81
19200.66 68
19201.97 73
19203.28 66
19204.59 85
19205.90 60
19207.21 57
19208.52 67
19209.83 73
19211.14 77
19212.46 81
19213.77 78
19215.08 60
19216.39 66
19217.70 82
19219.01 85
19220.32 73
19221.63 66
19222.94 76
19224.25 65
19225.57 68
19226.88 86
19228.19 65
19229.50 76
19230.81 86
19232.12 63
19233.43 78
19234.75 74
19236.06 62
19237.37 79
19238.68 66
19239.99 60
19241.30 65
19242.62 84
19243.93 88
19245.24 74
19246.55 72
19247.86 78
19249.18 76
19250.49 67
19251.80 82
19253.11 75
19254.42 66
19255.74 81
19257.05 68
19258.36 72
19259.67 66
19260.99 76
19262.30 84
19263.61 78
19264.92 62
19266.24 60
19267.55 71
19268.86 66
19270.17 75
19271.49 71
19272.80 66
19274.11 72
19275.42 73
19276.74 57
19278.05 91
19279.36 80
19280.68 90
19281.99 59
19283.30 71
19284.62 56
19285.93 76
19287.24 68
19288.56 91
19289.87 66
19291.18 67
19292.50 79
19293.81 69
19295.12 57
19296.44 76
19297.75 64
19299.06 79
19300.38 75
19301.69 76
19303.01 78
19304.32 64
19305.63 65
19306.95 61
19308.26 75
19309.58 82
19310.89 89
19312.20 68
19313.52 58
19314.83 58
19316.15 89
19317.46 99
19318.78 84
19320.09 92
19321.41 64
19322.72 99
19324.03 57
19325.35 71
19326.66 69
19327.98 59
19329.29 75
19330.61 82
19331.92 74
19333.24 63
19334.55 73
19335.87 77
19337.18 62
19338.50 68
19339.81 68
19341.13 67
19342.44 85
19343.76 63
19345.07 70
19346.39 60
19347.70 82
19349.02 67
19350.34 72
19351.65 74
19352.97 79
19354.28 78
19355.60 77
19356.91 62
19358.23 67
19359.54 76
19360.86 57
19362.18 87
19363.49 71
19364.81 65
19366.12 75
19367.44 76
19368.76 69
19370.07 67
19371.39 53
19372.71 78
19374.02 71
19375.34 60
19376.65 69
19377.97 63
19379.29 66
19380.60 74
19381.92 66
19383.24 46
19384.55 52
19385.87 67
19387.19 79
19388.50 61
19389.82 67
19391.14 64
19392.45 74
19393.77 62
19395.09 74
19396.41 78
19397.72 66
19399.04 75
19400.36 54
19401.67 68
19402.99 65
19404.31 72
19405.63 74
19406.94 73
19408.26 57
19409.58 61
19410.90 63
19412.21 64
19413.53 67
19414.85 63
19416.17 66
19417.48 76
19418.80 66
19420.12 56
19421.44 74
19422.76 63
19424.07 65
19425.39 59
19426.71 73
19428.03 64
19429.35 55
19430.66 78
19431.98 53
19433.30 62
19434.62 68
19435.94 99
19437.26 61
19438.57 67
19439.89 60
19441.21 59
19442.53 58
19443.85 69
19445.17 48
19446.49 72
19447.81 57
19449.12 73
19450.44 60
19451.76 62
19453.08 59
19454.40 84
19455.72 71
19457.04 65
19458.36 67
19459.68 68
19461.00 85
19462.32 77
19463.63 66
19464.95 70
19466.27 65
19467.59 80
19468.91 75
19470.23 56
19471.55 57
19472.87 68
19474.19 60
19475.51 62
19476.83 44
19478.15 70
19479.47 68
19480.79 61
19482.11 63
19483.43 65
19484.75 64
19486.07 88
19487.39 78
19488.71 56
19490.03 65
19491.35 67
19492.67 60
19493.99 73
19495.31 72
19496.63 68
19497.95 73
19499.27 62
19500.59 70
19501.91 50
19503.24 67
19504.56 89
19505.88 92
19507.20 78
19508.52 69
19509.84 75
19511.16 87
19512.48 64
19513.80 66
19515.12 61
19516.44 79
19517.77 65
19519.09 69
19520.41 74
19521.73 57
19523.05 88
19524.37 86
19525.69 81
19527.02 57
19528.34 70
19529.66 74
19530.98 84
19532.30 63
19533.62 76
19534.95 81
19536.27 84
19537.59 68
19538.91 65
19540.23 68
19541.56 69
19542.88 98
19544.20 75
19545.52 54
19546.84 57
19548.17 90
19549.49 79
19550.81 65
19552.13 53
19553.46 83
19554.78 77
19556.10 71
19557.42 85
19558.75 63
19560.07 88
19561.39 72
19562.71 77
19564.04 70
19565.36 64
19566.68 73
19568.00 91
19569.33 65
19570.65 65
19571.97 52
19573.30 77
19574.62 66
19575.94 97
19577.27 71
19578.59 71
19579.91 82
19581.24 73
19582.56 63
19583.88 70
19585.21 71
19586.53 60
19587.85 74
19589.18 74
19590.50 80
19591.82 66
19593.15 81
19594.47 65
19595.80 75
19597.12 62
19598.44 79
19599.77 75
19601.09 67
19602.42 52
19603.74 79
19605.06 79
19606.39 73
19607.71 68
19609.04 62
19610.36 87
19611.69 63
19613.01 89
19614.33 59
19615.66 61
19616.98 76
19618.31 86
19619.63 74
19620.96 54
19622.28 75
19623.61 78
19624.93 81
19626.26 57
19627.58 83
19628.91 80
19630.23 75
19631.56 72
19632.88 82
19634.21 80
19635.53 65
19636.86 86
19638.18 90
19639.51 58
19640.83 62
19642.16 98
19643.48 87
19644.81 62
19646.14 88
19647.46 76
19648.79 76
19650.11 64
19651.44 86
19652.76 77
19654.09 68
19655.42 68
19656.74 74
19658.07 81
19659.39 63
19660.72 79
19662.05 83
19663.37 72
19664.70 78
19666.02 75
19667.35 92
19668.68 73
19670.00 68
19671.33 72
19672.66 77
19673.98 60
19675.31 67
19676.64 74
19677.96 75
19679.29 75
19680.62 73
19681.94 67
19683.27 69
19684.60 73
19685.92 65
19687.25 88
19688.58 57
19689.90 76
19691.23 69
19692.56 96
19693.88 57
19695.21 59
19696.54 70
19697.87 85
19699.19 78
19700.52 62
19701.85 73
19703.18 69
19704.50 63
19705.83 68
19707.16 74
19708.49 70
19709.81 64
19711.14 74
19712.47 90
19713.80 68
19715.13 66
19716.45 68
19717.78 76
19719.11 56
19720.44 70
19721.77 71
19723.09 67
19724.42 63
19725.75 73
19727.08 82
19728.41 64
19729.74 76
19731.06 61
19732.39 75
19733.72 67
19735.05 76
19736.38 77
19737.71 79
19739.04 59
19740.36 80
19741.69 98
19743.02 82
19744.35 61
19745.68 76
19747.01 66
19748.34 66
19749.67 56
19751.00 70
19752.32 73
19753.65 65
19754.98 84
19756.31 88
19757.64 87
19758.97 62
19760.30 76
19761.63 81
19762.96 71
19764.29 61
19765.62 69
19766.95 90
19768.28 61
19769.61 75
19770.94 74
19772.27 88
19773.60 70
19774.93 85
19776.26 65
19777.59 77
19778.92 57
19780.25 83
19781.58 76
19782.91 57
19784.24 78
19785.57 78
19786.90 81
19788.23 63
19789.56 62
19790.89 57
19792.22 73
19793.55 64
19794.88 71
19796.21 58
19797.54 70
19798.87 62
19800.20 70
19801.53 60
19802.87 68
19804.20 62
19805.53 52
19806.86 68
19808.19 55
19809.52 77
19810.85 60
19812.18 62
19813.51 57
19814.85 64
19816.18 74
19817.51 98
19818.84 59
19820.17 69
19821.50 61
19822.83 63
19824.17 51
19825.50 66
19826.83 71
19828.16 58
19829.49 62
19830.82 70
19832.16 56
19833.49 55
19834.82 78
19836.15 89
19837.48 78
19838.82 49
19840.15 78
19841.48 62
19842.81 48
19844.14 61
19845.48 81
19846.81 80
19848.14 74
19849.47 75
19850.81 56
19852.14 64
19853.47 60
19854.80 78
19856.14 70
19857.47 77
19858.80 72
19860.14 87
19861.47 72
19862.80 76
19864.13 63
19865.47 77
19866.80 75
19868.13 71
19869.47 71
19870.80 65
19872.13 66
19873.47 59
19874.80 65
19876.13 76
19877.47 62
19878.80 44
19880.13 60
19881.47 64
19882.80 63
19884.13 64
19885.47 77
19886.80 74
19888.13 71
19889.47 60
19890.80 67
19892.14 65
19893.47 64
19894.80 67
19896.14 66
19897.47 61
19898.81 58
19900.14 80
19901.47 66
19902.81 62
19904.14 68
19905.48 73
19906.81 77
19908.15 54
19909.48 59
19910.81 58
19912.15 63
19913.48 61
19914.82 69
19916.15 63
19917.49 74
19918.82 66
19920.16 65
19921.49 45
19922.83 70
19924.16 74
19925.50 80
19926.83 67
19928.17 74
19929.50 75
19930.84 65
19932.17 80
19933.51 64
19934.84 54
19936.18 58
19937.51 74
19938.85 52
19940.18 60
19941.52 60
19942.86 70
19944.19 62
19945.53 57
19946.86 47
19948.20 68
19949.53 64
19950.87 61
19952.21 57
19953.54 61
19954.88 68
19956.21 73
19957.55 65
19958.89 51
19960.22 66
19961.56 60
19962.90 72
19964.23 66
19965.57 93
19966.90 69
19968.24 64
19969.58 82
19970.91 54
19972.25 56
19973.59 74
19974.92 77
19976.26 70
19977.60 66
19978.93 54
19980.27 80
19981.61 64
19982.94 68
19984.28 66
19985.62 60
19986.96 77
19988.29 66
19989.63 66
19990.97 73
19992.30 67
19993.64 65
19994.98 65
19996.32 70
19997.65 62
19998.99 69
20000.33 68
20001.67 52
20003.00 70
20004.34 60
20005.68 73
20007.02 75
20008.35 63
20009.69 62
20011.03 64
20012.37 77
20013.71 73
20015.04 78
20016.38 67
20017.72 63
20019.06 58
20020.40 72
20021.73 69
20023.07 68
20024.41 79
20025.75 89
20027.09 90
20028.43 73
20029.77 52
20031.10 67
20032.44 75
20033.78 76
20035.12 90
20036.46 73
20037.80 71
20039.14 72
20040.47 74
20041.81 67
20043.15 74
20044.49 91
20045.83 74
20047.17 73
20048.51 65
20049.85 73
20051.19 64
20052.53 66
20053.87 67
20055.21 71
20056.54 84
20057.88 80
20059.22 67
20060.56 64
20061.90 58
20063.24 54
20064.58 64
20065.92 69
20067.26 57
20068.60 80
20069.94 75
20071.28 52
20072.62 55
20073.96 60
20075.30 79
20076.64 72
20077.98 79
20079.32 65
20080.66 73
20082.00 63
20083.34 75
20084.68 64
20086.02 60
20087.36 79
20088.70 88
20090.04 70
20091.38 50
20092.73 81
20094.07 84
20095.41 81
20096.75 60
20098.09 54
20099.43 77
20100.77 69
20102.11 68
20103.45 77
20104.79 68
20106.13 67
20107.48 69
20108.82 75
20110.16 66
20111.50 46
20112.84 78
20114.18 88
20115.52 73
20116.86 66
20118.21 80
20119.55 69
20120.89 73
20122.23 67
20123.57 69
20124.91 66
20126.26 64
20127.60 81
20128.94 79
20130.28 82
20131.62 79
20132.96 68
20134.31 71
20135.65 60
