# Supplementary material for: MALDI-TOF MS typing enables the classification of brewing yeasts of the genus Saccharomyces to major beer styles
Source: PLoS One. 2017 Aug 9;12(8):e0181694. doi: 10.1371/journal.pone.0181694 (PMC5549903; doi:10.1371/journal.pone.0181694)
Supplement: S2 File — The directory includes 90 raw files and was zipped to “.zip”; the folder has three strains with 30 spectra per strain; S1 Text explains the raw files with an example and Table 1 represents the yeast strains used within the experiment. (ZIP) [file pone.0181694.s005.zip › 4-6/30255-175-OG-WB-WB-YPG-18h-E-E_2015-07-24__0_A4_1.dat]

2000.14 1317
2000.56 1389
2000.98 1251
2001.40 1185
2001.83 1252
2002.25 1286
2002.67 1295
2003.09 1160
2003.51 1104
2003.93 1166
2004.36 1060
2004.78 1218
2005.20 1348
2005.62 1273
2006.05 1267
2006.47 1217
2006.89 1304
2007.31 1298
2007.73 1439
2008.16 1447
2008.58 1433
2009.00 1286
2009.42 1360
2009.85 1413
2010.27 1238
2010.69 1291
2011.12 1208
2011.54 1211
2011.96 1196
2012.38 1249
2012.81 1134
2013.23 1162
2013.65 1087
2014.08 1178
2014.50 1129
2014.92 1165
2015.35 1164
2015.77 1072
2016.19 1124
2016.62 1267
2017.04 1397
2017.46 1292
2017.89 1199
2018.31 1272
2018.73 1633
2019.16 1588
2019.58 1399
2020.00 1277
2020.43 1465
2020.85 1453
2021.27 1360
2021.70 1386
2022.12 1324
2022.55 1131
2022.97 1310
2023.39 1363
2023.82 1185
2024.24 1197
2024.67 1169
2025.09 1084
2025.52 1121
2025.94 1218
2026.36 1188
2026.79 1178
2027.21 1241
2027.64 1186
2028.06 1244
2028.49 1189
2028.91 1061
2029.34 1151
2029.76 1013
2030.19 1177
2030.61 1170
2031.03 1188
2031.46 1320
2031.88 1119
2032.31 1235
2032.73 1368
2033.16 1250
2033.58 1123
2034.01 1276
2034.44 1283
2034.86 1250
2035.29 1290
2035.71 1364
2036.14 1327
2036.56 1219
2036.99 1283
2037.41 1277
2037.84 1170
2038.26 1263
2038.69 1259
2039.12 1243
2039.54 1402
2039.97 1263
2040.39 1280
2040.82 1202
2041.24 1200
2041.67 1348
2042.10 1227
2042.52 1169
2042.95 1047
2043.37 1178
2043.80 1091
2044.23 1247
2044.65 1123
2045.08 1094
2045.51 1271
2045.93 1175
2046.36 1157
2046.79 1234
2047.21 1256
2047.64 1326
2048.07 1221
2048.49 1288
2048.92 1284
2049.35 1261
2049.77 1280
2050.20 1163
2050.63 1249
2051.05 1312
2051.48 1257
2051.91 1114
2052.33 1214
2052.76 1200
2053.19 1242
2053.62 1155
2054.04 1118
2054.47 1191
2054.90 1286
2055.32 1247
2055.75 1192
2056.18 1274
2056.61 1315
2057.03 1241
2057.46 1257
2057.89 1207
2058.32 1131
2058.75 1107
2059.17 1174
2059.60 1227
2060.03 1341
2060.46 1317
2060.88 1331
2061.31 1334
2061.74 1314
2062.17 1418
2062.60 1310
2063.02 1382
2063.45 1481
2063.88 1381
2064.31 1439
2064.74 1349
2065.17 1220
2065.59 1359
2066.02 1359
2066.45 1432
2066.88 1425
2067.31 1250
2067.74 1258
2068.17 1273
2068.60 1442
2069.02 1395
2069.45 1271
2069.88 1250
2070.31 1268
2070.74 1155
2071.17 1312
2071.60 1247
2072.03 1337
2072.46 1232
2072.89 1284
2073.31 1258
2073.74 1161
2074.17 1207
2074.60 1230
2075.03 1208
2075.46 1189
2075.89 1172
2076.32 1300
2076.75 1288
2077.18 1336
2077.61 1389
2078.04 1267
2078.47 1342
2078.90 1508
2079.33 1503
2079.76 1362
2080.19 1357
2080.62 1353
2081.05 1287
2081.48 1255
2081.91 1207
2082.34 1210
2082.77 1204
2083.20 1150
2083.63 1141
2084.06 1310
2084.49 1220
2084.92 1195
2085.35 1220
2085.78 1183
2086.21 1162
2086.64 1303
2087.07 1106
2087.50 1159
2087.94 1244
2088.37 1202
2088.80 1087
2089.23 1077
2089.66 1123
2090.09 1244
2090.52 1307
2090.95 1267
2091.38 1288
2091.81 1211
2092.25 1190
2092.68 1186
2093.11 1184
2093.54 1391
2093.97 1217
2094.40 1057
2094.83 1124
2095.27 1099
2095.70 1112
2096.13 1119
2096.56 992
2096.99 1104
2097.42 1222
2097.86 1147
2098.29 1108
2098.72 1164
2099.15 1114
2099.58 1131
2100.01 1077
2100.45 1055
2100.88 1095
2101.31 999
2101.74 1055
2102.18 1172
2102.61 1277
2103.04 1187
2103.47 1157
2103.90 1137
2104.34 1280
2104.77 1330
2105.20 1275
2105.63 1113
2106.07 1179
2106.50 1304
2106.93 1286
2107.37 1210
2107.80 1208
2108.23 1207
2108.66 1187
2109.10 1014
2109.53 1193
2109.96 1015
2110.40 1069
2110.83 1093
2111.26 1152
2111.70 1126
2112.13 1120
2112.56 1261
2113.00 1246
2113.43 1224
2113.86 1166
2114.30 1067
2114.73 1143
2115.16 1206
2115.60 1177
2116.03 1069
2116.46 950
2116.90 1095
2117.33 979
2117.77 1062
2118.20 1172
2118.63 1083
2119.07 1187
2119.50 1222
2119.94 1089
2120.37 1107
2120.80 1125
2121.24 1162
2121.67 1148
2122.11 1279
2122.54 1246
2122.97 1304
2123.41 1291
2123.84 1144
2124.28 1076
2124.71 1244
2125.15 1216
2125.58 1237
2126.02 1194
2126.45 1228
2126.89 1081
2127.32 1177
2127.76 1254
2128.19 1284
2128.63 1344
2129.06 1382
2129.50 1463
2129.93 1354
2130.37 1197
2130.80 1408
2131.24 1413
2131.67 1437
2132.11 1210
2132.54 1293
2132.98 1338
2133.41 1153
2133.85 1168
2134.28 1282
2134.72 1268
2135.16 1396
2135.59 1413
2136.03 1347
2136.46 1104
2136.90 1188
2137.33 1236
2137.77 1249
2138.21 1254
2138.64 1176
2139.08 1210
2139.51 1248
2139.95 1189
2140.39 1199
2140.82 1117
2141.26 1172
2141.69 1262
2142.13 1264
2142.57 1305
2143.00 1137
2143.44 1162
2143.88 1197
2144.31 1091
2144.75 1207
2145.19 1257
2145.62 1212
2146.06 1171
2146.50 1139
2146.93 1150
2147.37 1253
2147.81 1415
2148.24 1353
2148.68 1502
2149.12 1646
2149.56 1581
2149.99 1589
2150.43 1409
2150.87 1577
2151.30 1565
2151.74 1436
2152.18 1406
2152.62 1455
2153.05 1334
2153.49 1365
2153.93 1259
2154.37 1161
2154.80 1273
2155.24 1384
2155.68 1186
2156.12 1168
2156.55 1168
2156.99 1145
2157.43 1214
2157.87 1365
2158.31 1340
2158.74 1217
2159.18 1122
2159.62 1098
2160.06 1171
2160.50 1326
2160.93 1229
2161.37 1298
2161.81 1336
2162.25 1228
2162.69 1154
2163.13 1315
2163.57 1339
2164.00 1303
2164.44 1231
2164.88 1218
2165.32 1183
2165.76 1245
2166.20 1337
2166.64 1287
2167.07 1168
2167.51 1223
2167.95 1244
2168.39 1409
2168.83 1405
2169.27 1335
2169.71 1371
2170.15 1253
2170.59 1287
2171.03 1449
2171.47 1310
2171.91 1462
2172.34 1421
2172.78 1546
2173.22 1429
2173.66 1611
2174.10 1656
2174.54 1865
2174.98 1729
2175.42 1539
2175.86 1589
2176.30 1557
2176.74 1526
2177.18 1559
2177.62 1454
2178.06 1464
2178.50 1479
2178.94 1538
2179.38 1394
2179.82 1344
2180.26 1281
2180.70 1269
2181.14 1263
2181.58 1124
2182.02 1228
2182.46 1299
2182.90 1221
2183.34 1229
2183.78 1066
2184.22 1185
2184.67 1190
2185.11 1336
2185.55 1094
2185.99 1105
2186.43 1227
2186.87 1388
2187.31 1401
2187.75 1339
2188.19 1273
2188.63 1311
2189.07 1386
2189.52 1193
2189.96 1154
2190.40 1101
2190.84 1188
2191.28 1205
2191.72 1310
2192.16 1399
2192.60 1362
2193.05 1370
2193.49 1333
2193.93 1508
2194.37 1489
2194.81 1483
2195.25 1353
2195.70 1588
2196.14 1591
2196.58 1574
2197.02 1374
2197.46 1552
2197.91 1476
2198.35 1326
2198.79 1406
2199.23 1331
2199.67 1333
2200.12 1335
2200.56 1374
2201.00 1414
2201.44 1358
2201.89 1497
2202.33 1417
2202.77 1275
2203.21 1369
2203.66 1329
2204.10 1151
2204.54 1339
2204.98 1384
2205.43 1436
2205.87 1331
2206.31 1439
2206.75 1405
2207.20 1368
2207.64 1469
2208.08 1466
2208.53 1480
2208.97 1426
2209.41 1466
2209.86 1435
2210.30 1298
2210.74 1291
2211.19 1437
2211.63 1302
2212.07 1310
2212.52 1388
2212.96 1519
2213.40 1353
2213.85 1205
2214.29 1330
2214.73 1269
2215.18 1350
2215.62 1436
2216.06 1392
2216.51 1317
2216.95 1261
2217.40 1352
2217.84 1360
2218.28 1327
2218.73 1236
2219.17 1326
2219.62 1367
2220.06 1370
2220.51 1312
2220.95 1349
2221.39 1305
2221.84 1432
2222.28 1439
2222.73 1378
2223.17 1283
2223.62 1429
2224.06 1540
2224.51 1513
2224.95 1438
2225.39 1498
2225.84 1484
2226.28 1565
2226.73 1514
2227.17 1565
2227.62 1575
2228.06 1426
2228.51 1437
2228.95 1508
2229.40 1436
2229.84 1296
2230.29 1385
2230.73 1356
2231.18 1404
2231.63 1358
2232.07 1468
2232.52 1554
2232.96 1428
2233.41 1503
2233.85 1641
2234.30 1521
2234.74 1486
2235.19 1371
2235.64 1272
2236.08 1357
2236.53 1362
2236.97 1266
2237.42 1318
2237.87 1361
2238.31 1231
2238.76 1225
2239.20 1203
2239.65 1146
2240.10 1178
2240.54 1229
2240.99 1160
2241.43 1153
2241.88 1114
2242.33 1205
2242.77 1254
2243.22 1234
2243.67 1126
2244.11 1107
2244.56 1236
2245.01 1257
2245.45 1263
2245.90 1250
2246.35 1097
2246.79 1122
2247.24 1359
2247.69 1162
2248.13 1167
2248.58 1215
2249.03 1121
2249.48 1155
2249.92 1124
2250.37 1146
2250.82 1134
2251.27 1173
2251.71 1175
2252.16 1364
2252.61 1161
2253.05 1150
2253.50 1168
2253.95 1263
2254.40 1214
2254.85 1253
2255.29 1229
2255.74 1185
2256.19 1121
2256.64 1088
2257.08 1129
2257.53 1180
2257.98 1126
2258.43 1131
2258.88 1250
2259.32 1081
2259.77 1191
2260.22 1257
2260.67 1136
2261.12 1333
2261.57 1458
2262.01 1337
2262.46 1294
2262.91 1374
2263.36 1504
2263.81 1251
2264.26 1402
2264.71 1308
2265.15 1215
2265.60 1329
2266.05 1273
2266.50 1133
2266.95 1262
2267.40 1327
2267.85 1298
2268.30 1290
2268.75 1378
2269.19 1402
2269.64 1413
2270.09 1364
2270.54 1450
2270.99 1722
2271.44 1515
2271.89 1682
2272.34 1669
2272.79 1619
2273.24 1426
2273.69 1419
2274.14 1374
2274.59 1379
2275.04 1499
2275.49 1443
2275.94 1459
2276.39 1269
2276.84 1300
2277.29 1266
2277.74 1212
2278.19 1136
2278.64 1110
2279.09 1116
2279.54 1109
2279.99 1186
2280.44 1199
2280.89 1263
2281.34 1233
2281.79 1289
2282.24 1258
2282.69 1286
2283.14 1186
2283.59 1169
2284.04 1130
2284.49 1260
2284.94 1231
2285.39 1216
2285.84 1423
2286.29 1342
2286.74 1348
2287.19 1431
2287.65 1731
2288.10 1862
2288.55 2047
2289.00 2118
2289.45 2360
2289.90 2677
2290.35 2671
2290.80 2876
2291.25 2848
2291.71 2626
2292.16 2523
2292.61 2378
2293.06 2240
2293.51 2196
2293.96 2112
2294.41 1758
2294.87 1830
2295.32 1601
2295.77 1467
2296.22 1308
2296.67 1376
2297.12 1221
2297.58 1286
2298.03 1177
2298.48 1198
2298.93 1431
2299.38 1271
2299.84 1251
2300.29 1271
2300.74 1271
2301.19 1376
2301.65 1319
2302.10 1233
2302.55 1316
2303.00 1316
2303.46 1252
2303.91 1112
2304.36 1089
2304.81 1402
2305.27 1249
2305.72 1219
2306.17 1271
2306.62 1284
2307.08 1305
2307.53 1246
2307.98 1432
2308.44 1474
2308.89 1523
2309.34 1625
2309.79 1735
2310.25 1517
2310.70 1487
2311.15 1490
2311.61 1454
2312.06 1563
2312.51 1462
2312.97 1457
2313.42 1641
2313.87 1508
2314.33 1489
2314.78 1342
2315.24 1474
2315.69 1531
2316.14 1486
2316.60 1437
2317.05 1354
2317.50 1450
2317.96 1473
2318.41 1422
2318.87 1545
2319.32 1435
2319.77 1327
2320.23 1649
2320.68 1580
2321.14 1444
2321.59 1482
2322.05 1477
2322.50 1631
2322.95 1638
2323.41 1693
2323.86 1650
2324.32 1608
2324.77 1709
2325.23 1779
2325.68 1610
2326.14 1588
2326.59 1799
2327.05 1822
2327.50 1681
2327.96 1517
2328.41 1435
2328.86 1365
2329.32 1355
2329.78 1309
2330.23 1447
2330.69 1475
2331.14 1266
2331.60 1424
2332.05 1368
2332.51 1465
2332.96 1203
2333.42 1161
2333.87 1198
2334.33 1319
2334.78 1221
2335.24 1187
2335.69 1389
2336.15 1383
2336.61 1288
2337.06 1316
2337.52 1197
2337.97 1249
2338.43 1297
2338.89 1233
2339.34 1330
2339.80 1280
2340.25 1276
2340.71 1313
2341.17 1244
2341.62 1270
2342.08 1357
2342.53 1214
2342.99 1207
2343.45 1391
2343.90 1186
2344.36 1225
2344.82 1341
2345.27 1394
2345.73 1178
2346.19 1241
2346.64 1360
2347.10 1438
2347.56 1468
2348.01 1323
2348.47 1227
2348.93 1258
2349.38 1354
2349.84 1292
2350.30 1351
2350.76 1239
2351.21 1236
2351.67 1250
2352.13 1326
2352.58 1197
2353.04 1341
2353.50 1244
2353.96 1093
2354.41 1190
2354.87 1188
2355.33 1185
2355.79 1213
2356.24 1369
2356.70 1295
2357.16 1195
2357.62 1211
2358.08 1186
2358.53 1331
2358.99 1355
2359.45 1296
2359.91 1281
2360.37 1343
2360.82 1346
2361.28 1210
2361.74 1293
2362.20 1383
2362.66 1435
2363.11 1274
2363.57 1404
2364.03 1395
2364.49 1272
2364.95 1256
2365.41 1363
2365.86 1285
2366.32 1180
2366.78 1255
2367.24 1320
2367.70 1308
2368.16 1349
2368.62 1206
2369.08 1338
2369.54 1392
2369.99 1345
2370.45 1224
2370.91 1249
2371.37 1402
2371.83 1311
2372.29 1516
2372.75 1381
2373.21 1477
2373.67 1664
2374.13 1443
2374.59 1465
2375.05 1661
2375.51 1380
2375.96 1387
2376.42 1299
2376.88 1330
2377.34 1404
2377.80 1564
2378.26 1549
2378.72 1297
2379.18 1191
2379.64 1171
2380.10 1290
2380.56 1265
2381.02 1320
2381.48 1172
2381.94 1112
2382.40 1100
2382.86 1198
2383.32 1168
2383.78 1367
2384.24 1316
2384.70 1251
2385.17 1309
2385.63 1258
2386.09 1237
2386.55 1244
2387.01 1372
2387.47 1277
2387.93 1271
2388.39 1443
2388.85 1470
2389.31 1417
2389.77 1454
2390.23 1398
2390.69 1323
2391.15 1202
2391.62 1355
2392.08 1334
2392.54 1424
2393.00 1393
2393.46 1257
2393.92 1246
2394.38 1498
2394.84 1383
2395.31 1276
2395.77 1346
2396.23 1322
2396.69 1426
2397.15 1313
2397.61 1172
2398.08 1166
2398.54 1233
2399.00 1309
2399.46 1212
2399.92 1223
2400.38 1174
2400.85 1206
2401.31 1176
2401.77 1173
2402.23 1216
2402.69 1203
2403.16 1238
2403.62 1343
2404.08 1262
2404.54 1332
2405.01 1207
2405.47 1263
2405.93 1305
2406.39 1309
2406.86 1112
2407.32 1140
2407.78 1150
2408.24 1137
2408.71 1147
2409.17 1221
2409.63 1162
2410.09 1313
2410.56 1306
2411.02 1162
2411.48 1215
2411.95 1345
2412.41 1423
2412.87 1324
2413.34 1123
2413.80 1247
2414.26 1290
2414.73 1378
2415.19 1293
2415.65 1293
2416.12 1208
2416.58 1347
2417.04 1318
2417.51 1478
2417.97 1404
2418.43 1319
2418.90 1189
2419.36 1281
2419.82 1187
2420.29 1201
2420.75 1145
2421.22 1200
2421.68 1321
2422.14 1213
2422.61 1204
2423.07 1247
2423.54 1333
2424.00 1279
2424.47 1210
2424.93 1227
2425.39 1138
2425.86 1307
2426.32 1312
2426.79 1222
2427.25 1272
2427.72 1250
2428.18 1165
2428.65 1247
2429.11 1174
2429.57 1242
2430.04 1258
2430.50 1192
2430.97 1221
2431.43 1293
2431.90 1292
2432.36 1292
2432.83 1241
2433.29 1242
2433.76 1264
2434.22 1271
2434.69 1226
2435.15 1393
2435.62 1340
2436.09 1352
2436.55 1263
2437.02 1289
2437.48 1308
2437.95 1175
2438.41 1190
2438.88 1180
2439.34 1264
2439.81 1338
2440.28 1370
2440.74 1471
2441.21 1346
2441.67 1368
2442.14 1310
2442.60 1409
2443.07 1385
2443.54 1458
2444.00 1322
2444.47 1185
2444.94 1201
2445.40 1217
2445.87 1168
2446.33 1270
2446.80 1252
2447.27 1257
2447.73 1229
2448.20 1234
2448.67 1134
2449.13 1113
2449.60 1172
2450.07 1247
2450.53 1046
2451.00 1232
2451.47 1264
2451.93 1115
2452.40 1135
2452.87 1263
2453.33 1109
2453.80 1160
2454.27 1134
2454.74 1086
2455.20 1087
2455.67 1174
2456.14 1258
2456.60 1148
2457.07 1186
2457.54 1136
2458.01 1223
2458.47 1003
2458.94 1124
2459.41 1088
2459.88 1088
2460.34 1040
2460.81 1146
2461.28 1113
2461.75 1029
2462.21 1068
2462.68 1199
2463.15 1205
2463.62 1213
2464.09 1126
2464.55 1181
2465.02 1260
2465.49 1282
2465.96 1243
2466.43 1159
2466.90 1176
2467.36 1138
2467.83 1188
2468.30 1108
2468.77 1286
2469.24 1299
2469.71 1281
2470.17 1248
2470.64 1203
2471.11 1169
2471.58 1217
2472.05 1127
2472.52 1053
2472.99 1270
2473.46 1170
2473.93 1155
2474.39 1285
2474.86 1124
2475.33 1117
2475.80 1142
2476.27 1132
2476.74 1070
2477.21 1161
2477.68 1133
2478.15 1135
2478.62 1234
2479.09 1279
2479.56 1079
2480.03 1145
2480.49 1128
2480.96 1193
2481.43 1173
2481.90 1219
2482.37 1176
2482.84 1208
2483.31 1143
2483.78 1223
2484.25 1191
2484.72 1305
2485.19 1297
2485.66 1217
2486.13 1415
2486.60 1365
2487.07 1581
2487.54 1512
2488.01 1354
2488.48 1383
2488.95 1435
2489.43 1458
2489.90 1425
2490.37 1525
2490.84 1535
2491.31 1225
2491.78 1362
2492.25 1380
2492.72 1477
2493.19 1398
2493.66 1330
2494.13 1302
2494.60 1197
2495.07 1176
2495.54 1290
2496.02 1436
2496.49 1336
2496.96 1200
2497.43 1174
2497.90 1213
2498.37 1218
2498.84 1135
2499.31 1076
2499.79 1227
2500.26 1170
2500.73 1209
2501.20 1204
2501.67 1188
2502.14 1140
2502.61 1185
2503.09 1183
2503.56 1201
2504.03 1321
2504.50 1258
2504.97 1297
2505.45 1241
2505.92 1113
2506.39 1147
2506.86 1308
2507.33 1426
2507.81 1322
2508.28 1259
2508.75 1362
2509.22 1393
2509.69 1412
2510.17 1666
2510.64 1817
2511.11 1730
2511.58 1746
2512.06 1597
2512.53 1467
2513.00 1687
2513.47 1673
2513.95 1624
2514.42 1512
2514.89 1460
2515.37 1457
2515.84 1421
2516.31 1226
2516.78 1247
2517.26 1394
2517.73 1505
2518.20 1310
2518.68 1215
2519.15 1276
2519.62 1219
2520.10 1204
2520.57 1196
2521.04 1290
2521.52 1360
2521.99 1238
2522.46 1227
2522.94 1254
2523.41 1256
2523.89 1192
2524.36 1142
2524.83 1173
2525.31 1307
2525.78 1217
2526.25 1333
2526.73 1293
2527.20 1300
2527.68 1352
2528.15 1360
2528.62 1406
2529.10 1345
2529.57 1257
2530.05 1321
2530.52 1369
2531.00 1424
2531.47 1514
2531.94 1304
2532.42 1266
2532.89 1275
2533.37 1214
2533.84 1348
2534.32 1398
2534.79 1296
2535.27 1263
2535.74 1215
2536.22 1323
2536.69 1188
2537.17 1257
2537.64 1285
2538.12 1352
2538.59 1407
2539.07 1294
2539.54 1303
2540.02 1214
2540.49 1241
2540.97 1282
2541.44 1370
2541.92 1291
2542.39 1606
2542.87 1443
2543.34 1250
2543.82 1283
2544.29 1361
2544.77 1557
2545.25 1466
2545.72 1424
2546.20 1403
2546.67 1639
2547.15 1624
2547.62 1668
2548.10 1612
2548.58 1686
2549.05 1801
2549.53 1771
2550.00 1813
2550.48 1585
2550.96 1619
2551.43 1638
2551.91 1576
2552.39 1436
2552.86 1390
2553.34 1508
2553.82 1462
2554.29 1425
2554.77 1499
2555.24 1552
2555.72 1476
2556.20 1397
2556.67 1475
2557.15 1404
2557.63 1334
2558.11 1456
2558.58 1344
2559.06 1308
2559.54 1235
2560.01 1352
2560.49 1349
2560.97 1185
2561.44 1170
2561.92 1135
2562.40 1227
2562.88 1237
2563.35 1342
2563.83 1307
2564.31 1137
2564.79 1250
2565.26 1152
2565.74 1199
2566.22 1110
2566.70 1267
2567.17 1220
2567.65 1197
2568.13 1248
2568.61 1108
2569.09 1149
2569.56 1177
2570.04 1239
2570.52 1163
2571.00 1108
2571.48 1082
2571.95 1149
2572.43 1295
2572.91 1230
2573.39 1276
2573.87 1250
2574.35 1161
2574.82 1171
2575.30 1251
2575.78 1272
2576.26 1186
2576.74 1335
2577.22 1296
2577.70 1238
2578.17 1164
2578.65 1267
2579.13 1259
2579.61 1330
2580.09 1230
2580.57 1295
2581.05 1351
2581.53 1289
2582.01 1220
2582.48 1200
2582.96 1113
2583.44 1166
2583.92 1295
2584.40 1257
2584.88 1073
2585.36 1240
2585.84 1159
2586.32 1244
2586.80 1277
2587.28 1383
2587.76 1275
2588.24 1271
2588.72 1268
2589.20 1317
2589.68 1306
2590.16 1440
2590.64 1205
2591.12 1266
2591.60 1241
2592.08 1217
2592.56 1168
2593.04 1214
2593.52 1296
2594.00 1141
2594.48 1150
2594.96 1170
2595.44 1121
2595.92 1042
2596.40 1114
2596.88 1195
2597.36 1278
2597.84 1196
2598.32 1156
2598.80 1227
2599.28 1208
2599.76 1164
2600.24 1134
2600.72 1105
2601.21 1214
2601.69 1148
2602.17 1157
2602.65 1072
2603.13 1121
2603.61 1243
2604.09 1267
2604.57 1255
2605.05 1144
2605.54 1135
2606.02 1130
2606.50 1133
2606.98 1264
2607.46 1211
2607.94 1338
2608.42 1323
2608.91 1291
2609.39 1319
2609.87 1262
2610.35 1358
2610.83 1172
2611.31 1205
2611.80 1252
2612.28 1186
2612.76 1166
2613.24 1032
2613.72 1030
2614.21 1066
2614.69 1098
2615.17 1230
2615.65 1162
2616.13 967
2616.62 1165
2617.10 1388
2617.58 1275
2618.06 1102
2618.55 1096
2619.03 1135
2619.51 1171
2619.99 1214
2620.48 1399
2620.96 1356
2621.44 1340
2621.92 1201
2622.41 1071
2622.89 1089
2623.37 1240
2623.86 1253
2624.34 1226
2624.82 1195
2625.31 1242
2625.79 1292
2626.27 1219
2626.75 1272
2627.24 1309
2627.72 1395
2628.20 1444
2628.69 1452
2629.17 1209
2629.66 1299
2630.14 1141
2630.62 1315
2631.11 1523
2631.59 1482
2632.07 1314
2632.56 1432
2633.04 1364
2633.52 1271
2634.01 1332
2634.49 1365
2634.98 1364
2635.46 1354
2635.94 1211
2636.43 1237
2636.91 1244
2637.40 1231
2637.88 1228
2638.37 1240
2638.85 1265
2639.33 1188
2639.82 1196
2640.30 1176
2640.79 1227
2641.27 1162
2641.76 1247
2642.24 1214
2642.73 1328
2643.21 1280
2643.70 1139
2644.18 1131
2644.67 1211
2645.15 1123
2645.64 1170
2646.12 1234
2646.61 1286
2647.09 1151
2647.58 1135
2648.06 1155
2648.55 1206
2649.03 1146
2649.52 1286
2650.00 1130
2650.49 1198
2650.97 1191
2651.46 1240
2651.94 1259
2652.43 1178
2652.92 1152
2653.40 1147
2653.89 1185
2654.37 1138
2654.86 1180
2655.34 1231
2655.83 1242
2656.32 1123
2656.80 1126
2657.29 1144
2657.77 1121
2658.26 1091
2658.75 1139
2659.23 1145
2659.72 1171
2660.21 1218
2660.69 1325
2661.18 1353
2661.66 1143
2662.15 1346
2662.64 1349
2663.12 1427
2663.61 1313
2664.10 1277
2664.58 1126
2665.07 1198
2665.56 1232
2666.04 1297
2666.53 1317
2667.02 1234
2667.50 1071
2667.99 1029
2668.48 1116
2668.97 1376
2669.45 1185
2669.94 1243
2670.43 1323
2670.91 1334
2671.40 1367
2671.89 1481
2672.38 1592
2672.86 1530
2673.35 1741
2673.84 1763
2674.33 1703
2674.81 1836
2675.30 1744
2675.79 1625
2676.28 1585
2676.77 1683
2677.25 1527
2677.74 1570
2678.23 1452
2678.72 1412
2679.21 1361
2679.69 1172
2680.18 1344
2680.67 1356
2681.16 1331
2681.65 1307
2682.13 1390
2682.62 1306
2683.11 1269
2683.60 1269
2684.09 1260
2684.58 1061
2685.07 1181
2685.55 1195
2686.04 1324
2686.53 1207
2687.02 1202
2687.51 1263
2688.00 1111
2688.49 1022
2688.98 1092
2689.46 1161
2689.95 1298
2690.44 1304
2690.93 1296
2691.42 1311
2691.91 1276
2692.40 1276
2692.89 1219
2693.38 1169
2693.87 1210
2694.36 1235
2694.85 1155
2695.34 1276
2695.83 1132
2696.31 1126
2696.80 1303
2697.29 1213
2697.78 1200
2698.27 1162
2698.76 1194
2699.25 1201
2699.74 1236
2700.23 1304
2700.72 1181
2701.21 1223
2701.70 1447
2702.19 1460
2702.68 1368
2703.17 1318
2703.66 1446
2704.15 1336
2704.64 1223
2705.13 1318
2705.63 1295
2706.12 1393
2706.61 1335
2707.10 1269
2707.59 1349
2708.08 1153
2708.57 1090
2709.06 1211
2709.55 1153
2710.04 1144
2710.53 1090
2711.02 1192
2711.51 1142
2712.01 1014
2712.50 1066
2712.99 1142
2713.48 1178
2713.97 1205
2714.46 1314
2714.95 1369
2715.44 1392
2715.93 1364
2716.43 1217
2716.92 1235
2717.41 1334
2717.90 1318
2718.39 1260
2718.88 1137
2719.38 1343
2719.87 1456
2720.36 1319
2720.85 1298
2721.34 1465
2721.83 1512
2722.33 1469
2722.82 1433
2723.31 1492
2723.80 1463
2724.30 1466
2724.79 1550
2725.28 1376
2725.77 1229
2726.26 1118
2726.76 1168
2727.25 1166
2727.74 1308
2728.23 1249
2728.73 1269
2729.22 1347
2729.71 1394
2730.20 1300
2730.70 1345
2731.19 1287
2731.68 1380
2732.18 1358
2732.67 1431
2733.16 1392
2733.65 1397
2734.15 1468
2734.64 1540
2735.13 1520
2735.63 1447
2736.12 1423
2736.61 1515
2737.11 1448
2737.60 1590
2738.09 1565
2738.59 1438
2739.08 1354
2739.57 1274
2740.07 1272
2740.56 1428
2741.05 1403
2741.55 1258
2742.04 1406
2742.54 1375
2743.03 1271
2743.52 1325
2744.02 1226
2744.51 1287
2745.00 1157
2745.50 1188
2745.99 1206
2746.49 1167
2746.98 1180
2747.48 1353
2747.97 1303
2748.46 1223
2748.96 1233
2749.45 1350
2749.95 1328
2750.44 1251
2750.94 1176
2751.43 1229
2751.93 1406
2752.42 1348
2752.91 1227
2753.41 1205
2753.90 1221
2754.40 1154
2754.89 1140
2755.39 1184
2755.88 1345
2756.38 1276
2756.87 1217
2757.37 1374
2757.86 1320
2758.36 1194
2758.85 1221
2759.35 1261
2759.85 1250
2760.34 1227
2760.84 1177
2761.33 1271
2761.83 1497
2762.32 1409
2762.82 1361
2763.31 1308
2763.81 1327
2764.31 1229
2764.80 1268
2765.30 1267
2765.79 1209
2766.29 1322
2766.78 1374
2767.28 1260
2767.78 1291
2768.27 1299
2768.77 1189
2769.27 1318
2769.76 1111
2770.26 1266
2770.75 1180
2771.25 1096
2771.75 1150
2772.24 1153
2772.74 1265
2773.24 1450
2773.73 1498
2774.23 1567
2774.73 1551
2775.22 1708
2775.72 1739
2776.22 1704
2776.71 1587
2777.21 1643
2777.71 1558
2778.20 1595
2778.70 1634
2779.20 1695
2779.70 1440
2780.19 1418
2780.69 1504
2781.19 1455
2781.68 1398
2782.18 1331
2782.68 1387
2783.18 1295
2783.67 1254
2784.17 1145
2784.67 1108
2785.17 1107
2785.66 1163
2786.16 1192
2786.66 1179
2787.16 1274
2787.66 1061
2788.15 1047
2788.65 1110
2789.15 1205
2789.65 1292
2790.14 1247
2790.64 1306
2791.14 1283
2791.64 1225
2792.14 1196
2792.64 1173
2793.13 1252
2793.63 1374
2794.13 1392
2794.63 1358
2795.13 1346
2795.63 1461
2796.12 1467
2796.62 1354
2797.12 1313
2797.62 1376
2798.12 1381
2798.62 1420
2799.12 1172
2799.62 1103
2800.12 1236
2800.61 1468
2801.11 1480
2801.61 1443
2802.11 1369
2802.61 1398
2803.11 1379
2803.61 1325
2804.11 1333
2804.61 1324
2805.11 1525
2805.61 1541
2806.11 1430
2806.61 1563
2807.11 1591
2807.60 1585
2808.10 1461
2808.60 1510
2809.10 1544
2809.60 1532
2810.10 1507
2810.60 1544
2811.10 1359
2811.60 1356
2812.10 1372
2812.60 1343
2813.10 1314
2813.60 1255
2814.10 1261
2814.60 1122
2815.10 1187
2815.60 1126
2816.10 1199
2816.61 1257
2817.11 1190
2817.61 1213
2818.11 1253
2818.61 1330
2819.11 1255
2819.61 1222
2820.11 1201
2820.61 1131
2821.11 1265
2821.61 1289
2822.11 1345
2822.61 1244
2823.11 1228
2823.62 1351
2824.12 1279
2824.62 1283
2825.12 1224
2825.62 1258
2826.12 1266
2826.62 1297
2827.12 1400
2827.63 1430
2828.13 1222
2828.63 1219
2829.13 1255
2829.63 1225
2830.13 1132
2830.63 1172
2831.14 1347
2831.64 1239
2832.14 1072
2832.64 1261
2833.14 1394
2833.65 1244
2834.15 1311
2834.65 1279
2835.15 1316
2835.65 1178
2836.16 1275
2836.66 1358
2837.16 1208
2837.66 1141
2838.16 1246
2838.67 1216
2839.17 1266
2839.67 1181
2840.17 1254
2840.68 1290
2841.18 1351
2841.68 1277
2842.19 1190
2842.69 1132
2843.19 1210
2843.69 1214
2844.20 1097
2844.70 1245
2845.20 1408
2845.71 1340
2846.21 1269
2846.71 1334
2847.21 1327
2847.72 1451
2848.22 1476
2848.72 1323
2849.23 1348
2849.73 1273
2850.23 1273
2850.74 1266
2851.24 1347
2851.74 1328
2852.25 1338
2852.75 1316
2853.26 1304
2853.76 1430
2854.26 1264
2854.77 1324
2855.27 1247
2855.77 1258
2856.28 1445
2856.78 1524
2857.29 1412
2857.79 1389
2858.29 1311
2858.80 1375
2859.30 1377
2859.81 1276
2860.31 1296
2860.82 1244
2861.32 1186
2861.82 1156
2862.33 1136
2862.83 1204
2863.34 1102
2863.84 1100
2864.35 1202
2864.85 1191
2865.36 1192
2865.86 1080
2866.37 1115
2866.87 1240
2867.38 1183
2867.88 1139
2868.39 1152
2868.89 1048
2869.40 1178
2869.90 1173
2870.41 1318
2870.91 1349
2871.42 1291
2871.92 1334
2872.43 1497
2872.93 1426
2873.44 1339
2873.94 1481
2874.45 1374
2874.95 1258
2875.46 1250
2875.97 1339
2876.47 1480
2876.98 1314
2877.48 1145
2877.99 1317
2878.49 1377
2879.00 1387
2879.51 1357
2880.01 1245
2880.52 1364
2881.03 1279
2881.53 1355
2882.04 1226
2882.54 1357
2883.05 1399
2883.56 1429
2884.06 1383
2884.57 1424
2885.08 1361
2885.58 1401
2886.09 1595
2886.60 1596
2887.10 1650
2887.61 1686
2888.12 1557
2888.62 1559
2889.13 1442
2889.64 1445
2890.14 1564
2890.65 1505
2891.16 1441
2891.66 1455
2892.17 1349
2892.68 1415
2893.18 1515
2893.69 1623
2894.20 1532
2894.71 1440
2895.21 1487
2895.72 1594
2896.23 1407
2896.74 1345
2897.24 1490
2897.75 1410
2898.26 1515
2898.77 1467
2899.27 1477
2899.78 1216
2900.29 1231
2900.80 1329
2901.31 1361
2901.81 1363
2902.32 1375
2902.83 1493
2903.34 1400
2903.85 1475
2904.35 1643
2904.86 1597
2905.37 1427
2905.88 1461
2906.39 1574
2906.90 1671
2907.40 1637
2907.91 1487
2908.42 1390
2908.93 1363
2909.44 1460
2909.95 1332
2910.46 1408
2910.96 1457
2911.47 1366
2911.98 1457
2912.49 1318
2913.00 1401
2913.51 1458
2914.02 1303
2914.53 1397
2915.04 1526
2915.54 1468
2916.05 1430
2916.56 1334
2917.07 1418
2917.58 1452
2918.09 1403
2918.60 1284
2919.11 1394
2919.62 1385
2920.13 1474
2920.64 1377
2921.15 1313
2921.66 1554
2922.17 1615
2922.68 1569
2923.19 1454
2923.70 1415
2924.21 1551
2924.72 1514
2925.23 1387
2925.74 1374
2926.25 1415
2926.76 1391
2927.27 1351
2927.78 1290
2928.29 1359
2928.80 1294
2929.31 1331
2929.82 1241
2930.33 1312
2930.84 1313
2931.35 1272
2931.86 1220
2932.37 1171
2932.88 1121
2933.39 1277
2933.90 1343
2934.41 1260
2934.92 1244
2935.44 1344
2935.95 1389
2936.46 1449
2936.97 1445
2937.48 1501
2937.99 1428
2938.50 1324
2939.01 1474
2939.52 1339
2940.04 1419
2940.55 1244
2941.06 1271
2941.57 1253
2942.08 1310
2942.59 1319
2943.10 1305
2943.62 1403
2944.13 1358
2944.64 1472
2945.15 1427
2945.66 1340
2946.17 1253
2946.69 1279
2947.20 1236
2947.71 1209
2948.22 1283
2948.73 1412
2949.25 1344
2949.76 1047
2950.27 1090
2950.78 1168
2951.29 1209
2951.81 1147
2952.32 1294
2952.83 1322
2953.34 1291
2953.86 1319
2954.37 1317
2954.88 1356
2955.39 1338
2955.91 1235
2956.42 1312
2956.93 1359
2957.45 1319
2957.96 1307
2958.47 1244
2958.98 1356
2959.50 1359
2960.01 1424
2960.52 1246
2961.04 1508
2961.55 1492
2962.06 1322
2962.58 1436
2963.09 1390
2963.60 1505
2964.12 1435
2964.63 1234
2965.14 1261
2965.66 1382
2966.17 1571
2966.68 1399
2967.20 1191
2967.71 1196
2968.22 1167
2968.74 1236
2969.25 1286
2969.77 1369
2970.28 1282
2970.79 1191
2971.31 1210
2971.82 1384
2972.34 1342
2972.85 1347
2973.36 1364
2973.88 1265
2974.39 1345
2974.91 1498
2975.42 1472
2975.94 1365
2976.45 1455
2976.96 1406
2977.48 1275
2977.99 1421
2978.51 1343
2979.02 1547
2979.54 1493
2980.05 1467
2980.57 1480
2981.08 1436
2981.60 1566
2982.11 1446
2982.63 1567
2983.14 1633
2983.66 1741
2984.17 1764
2984.69 1700
2985.20 1805
2985.72 1779
2986.23 1744
2986.75 1783
2987.26 1822
2987.78 1822
2988.29 1864
2988.81 1687
2989.32 1927
2989.84 2020
2990.36 1824
2990.87 1808
2991.39 1885
2991.90 1835
2992.42 1816
2992.94 2003
2993.45 1990
2993.97 1897
2994.48 1962
2995.00 2079
2995.51 2007
2996.03 1989
2996.55 2261
2997.06 2334
2997.58 1923
2998.10 2085
2998.61 2070
2999.13 2264
2999.65 2234
3000.16 2191
3000.68 2456
3001.19 2668
3001.71 2893
3002.23 3387
3002.74 3513
3003.26 3889
3003.78 4102
3004.30 4807
3004.81 4774
3005.33 4511
3005.85 4103
3006.36 4039
3006.88 4018
3007.40 3814
3007.91 3390
3008.43 3163
3008.95 2442
3009.47 2437
3009.98 2274
3010.50 1956
3011.02 1820
3011.54 1914
3012.05 1998
3012.57 1878
3013.09 1905
3013.61 1809
3014.12 1685
3014.64 1919
3015.16 1725
3015.68 1852
3016.19 1671
3016.71 1741
3017.23 1720
3017.75 1732
3018.27 1712
3018.78 1825
3019.30 1848
3019.82 1736
3020.34 1587
3020.86 1615
3021.38 1806
3021.89 1792
3022.41 1780
3022.93 1800
3023.45 1863
3023.97 1765
3024.49 1628
3025.01 1887
3025.52 1781
3026.04 1609
3026.56 1597
3027.08 1596
3027.60 1457
3028.12 1531
3028.64 1528
3029.16 1534
3029.67 1471
3030.19 1588
3030.71 1568
3031.23 1419
3031.75 1466
3032.27 1462
3032.79 1518
3033.31 1700
3033.83 1586
3034.35 1518
3034.87 1548
3035.39 1389
3035.91 1404
3036.43 1418
3036.95 1442
3037.47 1482
3037.99 1303
3038.50 1362
3039.02 1526
3039.54 1470
3040.06 1380
3040.58 1361
3041.10 1421
3041.62 1469
3042.14 1270
3042.66 1404
3043.18 1582
3043.70 1484
3044.23 1601
3044.75 1585
3045.27 1519
3045.79 1450
3046.31 1353
3046.83 1351
3047.35 1463
3047.87 1433
3048.39 1372
3048.91 1499
3049.43 1447
3049.95 1355
3050.47 1556
3050.99 1457
3051.51 1448
3052.03 1440
3052.56 1499
3053.08 1401
3053.60 1327
3054.12 1375
3054.64 1433
3055.16 1419
3055.68 1239
3056.20 1151
3056.72 1261
3057.25 1285
3057.77 1382
3058.29 1304
3058.81 1501
3059.33 1501
3059.85 1339
3060.38 1509
3060.90 1484
3061.42 1423
3061.94 1524
3062.46 1582
3062.98 1636
3063.51 1483
3064.03 1562
3064.55 1598
3065.07 1549
3065.59 1512
3066.12 1562
3066.64 1485
3067.16 1533
3067.68 1660
3068.21 1463
3068.73 1517
3069.25 1577
3069.77 1686
3070.30 1546
3070.82 1432
3071.34 1597
3071.86 1436
3072.39 1386
3072.91 1584
3073.43 1378
3073.95 1416
3074.48 1712
3075.00 1772
3075.52 1737
3076.05 1655
3076.57 1732
3077.09 1834
3077.61 1986
3078.14 1760
3078.66 2013
3079.18 2276
3079.71 2194
3080.23 2171
3080.75 2204
3081.28 1989
3081.80 2270
3082.32 2345
3082.85 2314
3083.37 2204
3083.90 2081
3084.42 2196
3084.94 2186
3085.47 2078
3085.99 2091
3086.51 2007
3087.04 1950
3087.56 1761
3088.09 1769
3088.61 1826
3089.13 1793
3089.66 1891
3090.18 1767
3090.71 1714
3091.23 1764
3091.76 1874
3092.28 1876
3092.80 2020
3093.33 2042
3093.85 1999
3094.38 2041
3094.90 1889
3095.43 2099
3095.95 2334
3096.48 2465
3097.00 2310
3097.53 2429
3098.05 2562
3098.58 2833
3099.10 3083
3099.63 3521
3100.15 4246
3100.68 5116
3101.20 5277
3101.73 5959
3102.25 6357
3102.78 6632
3103.30 7096
3103.83 7419
3104.35 6646
3104.88 5868
3105.40 5473
3105.93 4837
3106.45 4078
3106.98 3619
3107.51 3549
3108.03 3163
3108.56 3202
3109.08 2864
3109.61 2726
3110.13 2609
3110.66 2585
3111.19 2639
3111.71 2580
3112.24 2477
3112.76 2587
3113.29 2533
3113.82 2524
3114.34 2326
3114.87 2239
3115.40 1908
3115.92 2062
3116.45 2059
3116.98 2050
3117.50 2035
3118.03 2041
3118.55 1942
3119.08 2064
3119.61 2109
3120.13 2085
3120.66 1798
3121.19 1914
3121.72 1872
3122.24 1862
3122.77 1788
3123.30 1825
3123.82 1812
3124.35 1938
3124.88 1796
3125.40 1675
3125.93 1724
3126.46 1816
3126.99 1764
3127.51 1692
3128.04 1617
3128.57 1585
3129.10 1620
3129.62 1618
3130.15 1527
3130.68 1445
3131.21 1590
3131.73 1670
3132.26 1634
3132.79 1456
3133.32 1391
3133.85 1600
3134.37 1565
3134.90 1375
3135.43 1473
3135.96 1524
3136.49 1411
3137.01 1356
3137.54 1379
3138.07 1510
3138.60 1432
3139.13 1547
3139.65 1477
3140.18 1522
3140.71 1449
3141.24 1647
3141.77 1437
3142.30 1562
3142.83 1461
3143.35 1564
3143.88 1653
3144.41 1517
3144.94 1573
3145.47 1636
3146.00 1675
3146.53 1564
3147.06 1560
3147.59 1713
3148.11 1760
3148.64 1746
3149.17 1816
3149.70 1768
3150.23 1592
3150.76 1798
3151.29 1778
3151.82 1883
3152.35 1902
3152.88 1800
3153.41 1652
3153.94 1624
3154.47 1658
3155.00 1769
3155.53 1643
3156.06 1695
3156.59 1780
3157.12 1745
3157.65 1733
3158.18 1816
3158.71 1793
3159.24 1806
3159.77 1637
3160.30 1694
3160.83 1717
3161.36 1826
3161.89 1761
3162.42 1743
3162.95 1677
3163.48 1605
3164.01 1520
3164.54 1512
3165.07 1507
3165.60 1424
3166.13 1522
3166.66 1475
3167.19 1409
3167.72 1379
3168.25 1517
3168.78 1548
3169.31 1448
3169.85 1463
3170.38 1505
3170.91 1584
3171.44 1536
3171.97 1625
3172.50 1526
3173.03 1628
3173.56 1654
3174.09 1685
3174.63 1634
3175.16 1593
3175.69 1708
3176.22 1753
3176.75 1608
3177.28 1735
3177.81 1664
3178.35 1613
3178.88 1538
3179.41 1445
3179.94 1356
3180.47 1550
3181.00 1608
3181.54 1441
3182.07 1487
3182.60 1541
3183.13 1516
3183.66 1490
3184.20 1559
3184.73 1489
3185.26 1420
3185.79 1532
3186.33 1449
3186.86 1588
3187.39 1585
3187.92 1426
3188.46 1437
3188.99 1373
3189.52 1420
3190.05 1443
3190.59 1467
3191.12 1503
3191.65 1467
3192.18 1405
3192.72 1289
3193.25 1301
3193.78 1428
3194.32 1439
3194.85 1485
3195.38 1519
3195.91 1528
3196.45 1412
3196.98 1566
3197.51 1606
3198.05 1612
3198.58 1424
3199.11 1529
3199.65 1565
3200.18 1693
3200.71 1724
3201.25 1649
3201.78 1717
3202.32 1680
3202.85 1704
3203.38 1898
3203.92 1631
3204.45 1648
3204.98 1854
3205.52 1770
3206.05 1732
3206.59 1745
3207.12 1759
3207.65 1928
3208.19 2081
3208.72 2093
3209.26 2161
3209.79 2117
3210.32 2172
3210.86 2226
3211.39 2237
3211.93 2223
3212.46 2102
3213.00 2093
3213.53 2140
3214.07 1935
3214.60 1714
3215.14 1812
3215.67 1798
3216.20 1697
3216.74 1733
3217.27 1694
3217.81 1638
3218.34 1673
3218.88 1669
3219.41 1655
3219.95 1666
3220.48 1671
3221.02 1776
3221.56 1816
3222.09 1998
3222.63 2030
3223.16 1953
3223.70 2201
3224.23 2172
3224.77 2225
3225.30 2101
3225.84 2197
3226.37 2139
3226.91 2052
3227.45 2062
3227.98 1997
3228.52 1979
3229.05 1864
3229.59 1971
3230.12 1957
3230.66 2140
3231.20 2175
3231.73 1864
3232.27 1811
3232.81 2007
3233.34 2111
3233.88 2208
3234.41 2084
3234.95 2273
3235.49 2034
3236.02 2236
3236.56 2284
3237.10 2242
3237.63 2369
3238.17 2190
3238.71 2166
3239.24 2249
3239.78 2061
3240.32 1994
3240.85 2275
3241.39 1871
3241.93 2109
3242.46 2147
3243.00 2084
3243.54 2272
3244.07 2355
3244.61 2256
3245.15 2188
3245.69 2111
3246.22 2193
3246.76 2229
3247.30 2440
3247.84 2558
3248.37 2192
3248.91 2199
3249.45 2248
3249.99 2229
3250.52 2134
3251.06 2201
3251.60 2192
3252.14 2123
3252.67 2147
3253.21 2323
3253.75 2242
3254.29 2239
3254.83 2423
3255.36 2350
3255.90 2381
3256.44 2456
3256.98 2603
3257.52 2781
3258.05 2847
3258.59 3167
3259.13 3207
3259.67 3310
3260.21 3399
3260.75 3892
3261.29 4060
3261.82 4727
3262.36 5240
3262.90 5352
3263.44 5823
3263.98 5833
3264.52 6349
3265.06 6636
3265.60 6968
3266.13 7333
3266.67 7227
3267.21 6918
3267.75 6953
3268.29 6830
3268.83 6565
3269.37 5897
3269.91 5430
3270.45 4516
3270.99 3956
3271.53 3860
3272.07 3424
3272.60 3098
3273.14 3049
3273.68 2847
3274.22 3021
3274.76 2898
3275.30 3011
3275.84 3003
3276.38 2887
3276.92 2977
3277.46 2968
3278.00 2918
3278.54 2835
3279.08 2865
3279.62 2753
3280.16 2942
3280.70 2861
3281.24 2907
3281.78 2873
3282.32 2780
3282.86 2715
3283.40 2640
3283.94 2905
3284.48 2790
3285.02 2870
3285.56 2909
3286.11 2873
3286.65 2982
3287.19 3149
3287.73 2980
3288.27 2795
3288.81 3065
3289.35 3296
3289.89 3262
3290.43 3208
3290.97 3323
3291.51 3531
3292.05 3746
3292.60 3907
3293.14 4045
3293.68 4224
3294.22 4332
3294.76 4209
3295.30 4602
3295.84 4601
3296.38 4525
3296.93 4254
3297.47 4293
3298.01 4128
3298.55 3935
3299.09 3649
3299.63 3623
3300.18 3764
3300.72 3661
3301.26 3693
3301.80 3698
3302.34 3544
3302.89 3572
3303.43 3512
3303.97 3621
3304.51 3493
3305.05 3459
3305.60 3243
3306.14 3195
3306.68 3054
3307.22 3164
3307.76 3120
3308.31 2951
3308.85 2777
3309.39 2687
3309.93 2777
3310.48 2911
3311.02 2967
3311.56 3074
3312.11 2936
3312.65 2950
3313.19 3021
3313.73 3233
3314.28 3356
3314.82 3616
3315.36 3791
3315.91 3779
3316.45 3797
3316.99 4043
3317.53 4113
3318.08 4459
3318.62 4556
3319.16 4519
3319.71 4636
3320.25 5018
3320.79 4788
3321.34 4910
3321.88 4945
3322.43 4945
3322.97 4808
3323.51 4568
3324.06 4373
3324.60 4152
3325.14 4017
3325.69 4094
3326.23 4039
3326.78 3958
3327.32 4044
3327.86 4116
3328.41 4475
3328.95 4370
3329.50 4741
3330.04 5489
3330.58 6818
3331.13 8426
3331.67 10710
3332.22 13094
3332.76 16303
3333.31 19196
3333.85 21153
3334.39 22417
3334.94 23787
3335.48 24888
3336.03 25484
3336.57 25148
3337.12 24885
3337.66 24647
3338.21 22936
3338.75 20652
3339.30 18875
3339.84 15990
3340.39 13512
3340.93 11075
3341.48 8724
3342.02 7187
3342.57 6250
3343.11 5405
3343.66 4761
3344.20 4281
3344.75 4066
3345.29 3653
3345.84 3702
3346.39 3620
3346.93 3468
3347.48 3396
3348.02 3530
3348.57 3456
3349.11 3619
3349.66 3548
3350.21 3553
3350.75 3714
3351.30 3765
3351.84 3533
3352.39 3561
3352.94 3765
3353.48 3599
3354.03 3451
3354.57 3242
3355.12 3066
3355.67 2992
3356.21 3097
3356.76 3075
3357.31 2897
3357.85 2842
3358.40 2728
3358.94 2833
3359.49 2919
3360.04 2664
3360.58 2553
3361.13 2869
3361.68 3050
3362.22 3027
3362.77 3091
3363.32 3194
3363.87 3208
3364.41 3304
3364.96 3245
3365.51 3093
3366.05 3398
3366.60 3275
3367.15 3069
3367.70 2992
3368.24 3136
3368.79 2963
3369.34 3057
3369.88 2995
3370.43 2804
3370.98 2771
3371.53 2990
3372.07 3054
3372.62 3195
3373.17 3139
3373.72 3183
3374.27 3341
3374.81 3238
3375.36 3390
3375.91 3266
3376.46 2881
3377.01 2848
3377.55 2708
3378.10 2669
3378.65 2802
3379.20 2703
3379.75 2415
3380.29 2443
3380.84 2543
3381.39 2643
3381.94 2593
3382.49 2490
3383.04 2482
3383.58 2570
3384.13 2431
3384.68 2419
3385.23 2414
3385.78 2391
3386.33 2239
3386.88 2157
3387.43 2107
3387.97 2114
3388.52 2054
3389.07 1939
3389.62 1880
3390.17 1938
3390.72 1815
3391.27 1812
3391.82 1772
3392.37 1897
3392.92 1770
3393.47 1897
3394.02 1866
3394.56 1810
3395.11 1711
3395.66 1751
3396.21 1826
3396.76 1737
3397.31 1792
3397.86 1784
3398.41 1609
3398.96 1682
3399.51 1781
3400.06 1812
3400.61 1816
3401.16 1626
3401.71 1623
3402.26 1827
3402.81 1696
3403.36 1731
3403.91 1729
3404.46 1667
3405.01 1573
3405.56 1663
3406.11 1652
3406.66 1747
3407.21 1662
3407.76 1661
3408.32 1667
3408.87 1698
3409.42 1777
3409.97 1759
3410.52 1797
3411.07 1680
3411.62 1805
3412.17 1932
3412.72 1869
3413.27 1782
3413.82 1782
3414.37 1763
3414.93 1825
3415.48 1775
3416.03 1811
3416.58 1696
3417.13 1702
3417.68 1498
3418.23 1561
3418.78 1578
3419.34 1705
3419.89 1600
3420.44 1760
3420.99 1723
3421.54 1772
3422.09 1795
3422.65 1724
3423.20 1791
3423.75 1705
3424.30 1679
3424.85 1978
3425.40 1774
3425.96 1842
3426.51 1771
3427.06 1643
3427.61 1704
3428.16 1622
3428.72 1554
3429.27 1643
3429.82 1595
3430.37 1573
3430.93 1577
3431.48 1541
3432.03 1651
3432.58 1647
3433.14 1715
3433.69 1611
3434.24 1546
3434.79 1438
3435.35 1537
3435.90 1730
3436.45 1707
3437.00 1598
3437.56 1562
3438.11 1729
3438.66 1753
3439.22 1622
3439.77 1736
3440.32 1840
3440.88 1856
3441.43 1809
3441.98 1670
3442.54 1774
3443.09 1743
3443.64 1634
3444.20 1503
3444.75 1570
3445.30 1624
3445.86 1554
3446.41 1649
3446.96 1589
3447.52 1579
3448.07 1533
3448.63 1501
3449.18 1574
3449.73 1524
3450.29 1574
3450.84 1589
3451.39 1552
3451.95 1514
3452.50 1531
3453.06 1465
3453.61 1668
3454.17 1715
3454.72 1657
3455.27 1680
3455.83 1630
3456.38 1770
3456.94 1736
3457.49 1529
3458.05 1541
3458.60 1506
3459.16 1633
3459.71 1683
3460.27 1640
3460.82 1566
3461.37 1701
3461.93 1893
3462.48 1766
3463.04 1610
3463.59 1692
3464.15 1578
3464.70 1779
3465.26 1738
3465.82 1932
3466.37 1910
3466.93 1790
3467.48 1857
3468.04 1837
3468.59 1923
3469.15 2124
3469.70 2201
3470.26 2287
3470.81 2170
3471.37 2214
3471.92 2188
3472.48 2166
3473.04 2355
3473.59 2334
3474.15 2215
3474.70 2257
3475.26 2026
3475.82 2147
3476.37 2119
3476.93 2128
3477.48 2086
3478.04 2258
3478.60 2143
3479.15 2168
3479.71 2469
3480.27 2605
3480.82 2615
3481.38 2727
3481.93 2710
3482.49 2535
3483.05 2650
3483.60 2540
3484.16 2633
3484.72 2703
3485.27 2799
3485.83 2778
3486.39 2879
3486.94 3179
3487.50 3271
3488.06 4054
3488.62 5129
3489.17 5587
3489.73 6329
3490.29 6981
3490.84 7802
3491.40 8461
3491.96 9187
3492.52 9150
3493.07 8651
3493.63 8223
3494.19 7410
3494.75 6659
3495.30 6090
3495.86 5612
3496.42 4838
3496.98 4308
3497.53 4040
3498.09 3730
3498.65 3731
3499.21 3657
3499.76 3768
3500.32 3860
3500.88 4028
3501.44 4090
3502.00 3822
3502.56 3916
3503.11 4313
3503.67 4204
3504.23 4419
3504.79 4461
3505.35 4123
3505.90 4447
3506.46 4313
3507.02 4017
3507.58 3431
3508.14 3395
3508.70 3139
3509.26 2906
3509.81 2828
3510.37 2643
3510.93 2460
3511.49 2306
3512.05 2104
3512.61 1804
3513.17 2089
3513.73 1959
3514.29 1738
3514.84 1894
3515.40 1826
3515.96 1622
3516.52 1724
3517.08 1734
3517.64 1698
3518.20 1685
3518.76 1734
3519.32 1860
3519.88 1940
3520.44 1913
3521.00 1786
3521.56 1780
3522.12 1836
3522.68 1817
3523.24 1742
3523.80 1753
3524.36 1858
3524.92 1711
3525.48 1758
3526.04 1687
3526.60 1640
3527.16 1601
3527.72 1729
3528.28 1692
3528.84 1703
3529.40 1659
3529.96 1612
3530.52 1737
3531.08 1658
3531.64 1604
3532.20 1630
3532.76 1747
3533.32 1791
3533.88 1710
3534.44 1704
3535.00 1898
3535.56 1892
3536.12 1709
3536.68 1778
3537.25 1811
3537.81 1712
3538.37 1741
3538.93 1827
3539.49 1647
3540.05 1772
3540.61 1741
3541.17 1831
3541.73 1640
3542.30 1580
3542.86 1520
3543.42 1493
3543.98 1511
3544.54 1685
3545.10 1630
3545.66 1548
3546.23 1574
3546.79 1580
3547.35 1562
3547.91 1458
3548.47 1525
3549.03 1573
3549.60 1518
3550.16 1481
3550.72 1507
3551.28 1500
3551.84 1371
3552.41 1482
3552.97 1486
3553.53 1467
3554.09 1370
3554.65 1448
3555.22 1268
3555.78 1429
3556.34 1459
3556.90 1329
3557.47 1404
3558.03 1388
3558.59 1416
3559.15 1461
3559.72 1600
3560.28 1627
3560.84 1491
3561.41 1533
3561.97 1518
3562.53 1480
3563.09 1521
3563.66 1630
3564.22 1609
3564.78 1480
3565.35 1523
3565.91 1623
3566.47 1421
3567.04 1363
3567.60 1303
3568.16 1476
3568.73 1408
3569.29 1423
3569.85 1419
3570.42 1385
3570.98 1299
3571.54 1383
3572.11 1387
3572.67 1366
3573.23 1396
3573.80 1447
3574.36 1613
3574.93 1682
3575.49 1850
3576.05 1785
3576.62 1784
3577.18 1695
3577.75 1755
3578.31 1852
3578.87 1858
3579.44 1665
3580.00 1555
3580.57 1531
3581.13 1500
3581.70 1552
3582.26 1544
3582.82 1639
3583.39 1554
3583.95 1517
3584.52 1550
3585.08 1469
3585.65 1424
3586.21 1412
3586.78 1466
3587.34 1388
3587.91 1478
3588.47 1422
3589.04 1430
3589.60 1340
3590.17 1361
3590.73 1309
3591.30 1328
3591.86 1452
3592.43 1465
3592.99 1325
3593.56 1371
3594.12 1328
3594.69 1365
3595.25 1406
3595.82 1304
3596.39 1434
3596.95 1446
3597.52 1306
3598.08 1207
3598.65 1372
3599.21 1437
3599.78 1347
3600.35 1288
3600.91 1242
3601.48 1182
3602.04 1234
3602.61 1315
3603.18 1375
3603.74 1295
3604.31 1151
3604.87 1374
3605.44 1312
3606.01 1243
3606.57 1293
3607.14 1222
3607.71 1230
3608.27 1212
3608.84 1235
3609.41 1261
3609.97 1168
3610.54 1112
3611.11 1232
3611.67 1206
3612.24 1211
3612.81 1284
3613.37 1320
3613.94 1377
3614.51 1357
3615.07 1496
3615.64 1500
3616.21 1529
3616.77 1458
3617.34 1763
3617.91 1727
3618.48 1776
3619.04 1811
3619.61 1790
3620.18 1722
3620.75 1630
3621.31 1531
3621.88 1565
3622.45 1630
3623.02 1355
3623.58 1401
3624.15 1541
3624.72 1425
3625.29 1280
3625.86 1335
3626.42 1264
3626.99 1240
3627.56 1224
3628.13 1201
3628.70 1308
3629.26 1325
3629.83 1277
3630.40 1166
3630.97 1220
3631.54 1401
3632.10 1333
3632.67 1228
3633.24 1194
3633.81 1260
3634.38 1282
3634.95 1354
3635.52 1432
3636.08 1365
3636.65 1386
3637.22 1366
3637.79 1337
3638.36 1375
3638.93 1404
3639.50 1333
3640.07 1372
3640.64 1517
3641.20 1397
3641.77 1371
3642.34 1405
3642.91 1300
3643.48 1317
3644.05 1323
3644.62 1345
3645.19 1423
3645.76 1474
3646.33 1373
3646.90 1258
3647.47 1356
3648.04 1461
3648.61 1484
3649.18 1511
3649.75 1517
3650.32 1585
3650.89 1420
3651.46 1382
3652.03 1395
3652.60 1509
3653.17 1424
3653.74 1556
3654.31 1602
3654.88 1635
3655.45 1433
3656.02 1405
3656.59 1621
3657.16 1430
3657.73 1384
3658.30 1448
3658.87 1331
3659.44 1320
3660.01 1337
3660.58 1368
3661.15 1444
3661.72 1452
3662.29 1625
3662.86 1564
3663.43 1559
3664.00 1637
3664.58 1623
3665.15 1505
3665.72 1358
3666.29 1572
3666.86 1304
3667.43 1338
3668.00 1358
3668.57 1414
3669.14 1551
3669.72 1529
3670.29 1478
3670.86 1420
3671.43 1296
3672.00 1402
3672.57 1489
3673.14 1634
3673.72 1584
3674.29 1465
3674.86 1515
3675.43 1537
3676.00 1448
3676.57 1453
3677.15 1545
3677.72 1548
3678.29 1435
3678.86 1316
3679.43 1324
3680.01 1221
3680.58 1297
3681.15 1362
3681.72 1260
3682.29 1334
3682.87 1377
3683.44 1261
3684.01 1233
3684.58 1264
3685.16 1388
3685.73 1197
3686.30 1192
3686.87 1270
3687.45 1325
3688.02 1278
3688.59 1383
3689.17 1305
3689.74 1392
3690.31 1464
3690.88 1478
3691.46 1540
3692.03 1418
3692.60 1377
3693.18 1294
3693.75 1362
3694.32 1254
3694.90 1326
3695.47 1298
3696.04 1203
3696.62 1271
3697.19 1181
3697.76 1134
3698.34 1161
3698.91 1223
3699.48 1219
3700.06 1179
3700.63 1142
3701.21 1154
3701.78 1273
3702.35 1284
3702.93 1210
3703.50 1196
3704.07 1304
3704.65 1303
3705.22 1171
3705.80 1198
3706.37 1274
3706.95 1263
3707.52 1307
3708.09 1391
3708.67 1266
3709.24 1283
3709.82 1341
3710.39 1370
3710.97 1277
3711.54 1211
3712.11 1316
3712.69 1426
3713.26 1316
3713.84 1190
3714.41 1333
3714.99 1256
3715.56 1238
3716.14 1286
3716.71 1201
3717.29 1179
3717.86 1238
3718.44 1210
3719.01 1216
3719.59 1219
3720.16 1115
3720.74 1198
3721.31 1253
3721.89 1129
3722.47 1148
3723.04 1168
3723.62 1209
3724.19 1244
3724.77 1231
3725.34 1113
3725.92 1088
3726.49 1221
3727.07 1142
3727.65 1063
3728.22 1280
3728.80 1239
3729.37 1172
3729.95 1170
3730.53 1248
3731.10 1390
3731.68 1377
3732.25 1291
3732.83 1475
3733.41 1443
3733.98 1527
3734.56 1490
3735.14 1422
3735.71 1261
3736.29 1398
3736.86 1235
3737.44 1216
3738.02 1325
3738.59 1308
3739.17 1293
3739.75 1087
3740.32 1077
3740.90 1105
3741.48 1103
3742.06 1098
3742.63 1068
3743.21 1121
3743.79 1162
3744.36 1136
3744.94 1094
3745.52 1189
3746.09 1163
3746.67 1190
3747.25 1164
3747.83 1295
3748.40 1251
3748.98 1123
3749.56 1160
3750.14 1352
3750.71 1272
3751.29 1192
3751.87 1170
3752.45 1246
3753.03 1167
3753.60 1199
3754.18 1141
3754.76 1256
3755.34 1113
3755.91 1045
3756.49 982
3757.07 1052
3757.65 1100
3758.23 1232
3758.81 1063
3759.38 1191
3759.96 1302
3760.54 1217
3761.12 1172
3761.70 1217
3762.28 1181
3762.85 1203
3763.43 1230
3764.01 1255
3764.59 1352
3765.17 1165
3765.75 1176
3766.33 1127
3766.90 1067
3767.48 1224
3768.06 1310
3768.64 1177
3769.22 1157
3769.80 1062
3770.38 1220
3770.96 1316
3771.54 1279
3772.12 1174
3772.70 1340
3773.27 1300
3773.85 1231
3774.43 1175
3775.01 1082
3775.59 1205
3776.17 1085
3776.75 1122
3777.33 1058
3777.91 1201
3778.49 1154
3779.07 1117
3779.65 1033
3780.23 1069
3780.81 1088
3781.39 980
3781.97 1104
3782.55 1114
3783.13 1043
3783.71 1122
3784.29 1053
3784.87 1069
3785.45 970
3786.03 955
3786.61 1172
3787.19 1223
3787.77 1218
3788.35 1112
3788.93 1071
3789.51 992
3790.09 1074
3790.67 1012
3791.26 1112
3791.84 1147
3792.42 1162
3793.00 1317
3793.58 1283
3794.16 1303
3794.74 1090
3795.32 1116
3795.90 1266
3796.48 1176
3797.07 1183
3797.65 1153
3798.23 1201
3798.81 1096
3799.39 1015
3799.97 1086
3800.55 1103
3801.13 1065
3801.72 1054
3802.30 1185
3802.88 1120
3803.46 1147
3804.04 1282
3804.62 1318
3805.21 1373
3805.79 1222
3806.37 1210
3806.95 1345
3807.53 1496
3808.12 1412
3808.70 1393
3809.28 1394
3809.86 1363
3810.44 1386
3811.03 1483
3811.61 1297
3812.19 1285
3812.77 1328
3813.36 1482
3813.94 1323
3814.52 1259
3815.10 1369
3815.69 1359
3816.27 1234
3816.85 1223
3817.43 1224
3818.02 1325
3818.60 1240
3819.18 1174
3819.76 1214
3820.35 1159
3820.93 1187
3821.51 1181
3822.10 1215
3822.68 1125
3823.26 1157
3823.85 1141
3824.43 1098
3825.01 1177
3825.60 1164
3826.18 1124
3826.76 1158
3827.35 1086
3827.93 1078
3828.51 1089
3829.10 1071
3829.68 1098
3830.26 1020
3830.85 1050
3831.43 1174
3832.02 1168
3832.60 1206
3833.18 1166
3833.77 1153
3834.35 1281
3834.93 1167
3835.52 1236
3836.10 1147
3836.69 1036
3837.27 1138
3837.86 1194
3838.44 1196
3839.02 1120
3839.61 1069
3840.19 1235
3840.78 1155
3841.36 1222
3841.95 1197
3842.53 1114
3843.12 1071
3843.70 1142
3844.29 1225
3844.87 1176
3845.46 1266
3846.04 1118
3846.63 1067
3847.21 1063
3847.80 981
3848.38 1161
3848.97 1091
3849.55 1008
3850.14 1014
3850.72 1011
3851.31 1134
3851.89 1249
3852.48 1165
3853.06 1224
3853.65 1257
3854.23 1167
3854.82 1140
3855.40 1152
3855.99 1114
3856.58 1272
3857.16 1323
3857.75 1202
3858.33 1296
3858.92 1311
3859.50 1405
3860.09 1397
3860.68 1507
3861.26 1575
3861.85 1579
3862.43 1525
3863.02 1633
3863.61 1515
3864.19 1351
3864.78 1562
3865.37 1474
3865.95 1506
3866.54 1440
3867.13 1522
3867.71 1423
3868.30 1344
3868.89 1324
3869.47 1269
3870.06 1277
3870.65 1257
3871.23 1328
3871.82 1262
3872.41 1235
3872.99 1278
3873.58 1277
3874.17 1274
3874.75 1182
3875.34 1238
3875.93 1344
3876.52 1315
3877.10 1308
3877.69 1448
3878.28 1222
3878.86 1282
3879.45 1142
3880.04 1076
3880.63 1042
3881.21 1000
3881.80 1024
3882.39 1025
3882.98 966
3883.57 1037
3884.15 1076
3884.74 1262
3885.33 1216
3885.92 1281
3886.50 1341
3887.09 1263
3887.68 1331
3888.27 1367
3888.86 1364
3889.45 1382
3890.03 1444
3890.62 1309
3891.21 1466
3891.80 1394
3892.39 1428
3892.98 1335
3893.56 1365
3894.15 1392
3894.74 1253
3895.33 1264
3895.92 1393
3896.51 1260
3897.10 1257
3897.68 1303
3898.27 1085
3898.86 1100
3899.45 1242
3900.04 1304
3900.63 1247
3901.22 1279
3901.81 1259
3902.40 1279
3902.99 1223
3903.57 1222
3904.16 1137
3904.75 1229
3905.34 1186
3905.93 1142
3906.52 1214
3907.11 1106
3907.70 1134
3908.29 1200
3908.88 1184
3909.47 1144
3910.06 1072
3910.65 1113
3911.24 1194
3911.83 1246
3912.42 1117
3913.01 1064
3913.60 1120
3914.19 1084
3914.78 1148
3915.37 1106
3915.96 1075
3916.55 1007
3917.14 1103
3917.73 1078
3918.32 1103
3918.91 1143
3919.50 1102
3920.09 984
3920.68 1225
3921.27 1233
3921.86 1098
3922.45 1070
3923.05 1104
3923.64 1180
3924.23 1079
3924.82 1102
3925.41 1118
3926.00 1076
3926.59 1082
3927.18 1211
3927.77 1060
3928.36 996
3928.95 969
3929.55 1056
3930.14 1034
3930.73 1140
3931.32 1001
3931.91 1027
3932.50 1040
3933.09 1074
3933.69 1013
3934.28 906
3934.87 1075
3935.46 1048
3936.05 1073
3936.64 1113
3937.24 1074
3937.83 987
3938.42 1081
3939.01 1187
3939.60 1173
3940.20 1230
3940.79 1268
3941.38 1318
3941.97 1445
3942.56 1351
3943.16 1175
3943.75 1277
3944.34 1205
3944.93 1156
3945.53 1240
3946.12 1125
3946.71 1134
3947.30 1175
3947.90 1158
3948.49 1190
3949.08 1142
3949.67 1137
3950.27 1013
3950.86 1077
3951.45 1086
3952.05 1170
3952.64 1228
3953.23 1299
3953.82 1307
3954.42 1125
3955.01 1213
3955.60 1062
3956.20 1232
3956.79 1224
3957.38 1099
3957.98 1095
3958.57 1254
3959.16 1377
3959.76 1206
3960.35 1204
3960.94 1316
3961.54 1210
3962.13 1205
3962.73 1301
3963.32 1353
3963.91 1358
3964.51 1351
3965.10 1267
3965.69 1299
3966.29 1314
3966.88 1326
3967.48 1391
3968.07 1244
3968.66 1490
3969.26 1326
3969.85 1234
3970.45 1390
3971.04 1407
3971.64 1322
3972.23 1427
3972.82 1319
3973.42 1332
3974.01 1477
3974.61 1473
3975.20 1485
3975.80 1562
3976.39 1493
3976.99 1404
3977.58 1350
3978.18 1406
3978.77 1493
3979.37 1394
3979.96 1528
3980.56 1375
3981.15 1253
3981.75 1321
3982.34 1320
3982.94 1513
3983.53 1508
3984.13 1420
3984.72 1382
3985.32 1420
3985.91 1416
3986.51 1381
3987.11 1589
3987.70 1566
3988.30 1469
3988.89 1434
3989.49 1437
3990.08 1496
3990.68 1419
3991.28 1380
3991.87 1421
3992.47 1413
3993.06 1536
3993.66 1527
3994.26 1566
3994.85 1657
3995.45 1549
3996.04 1713
3996.64 1531
3997.24 1544
3997.83 1519
3998.43 1501
3999.03 1420
3999.62 1422
4000.22 1551
4000.81 1508
4001.41 1480
4002.01 1405
4002.60 1265
4003.20 1360
4003.80 1342
4004.40 1394
4004.99 1420
4005.59 1385
4006.19 1343
4006.78 1333
4007.38 1291
4007.98 1444
4008.57 1438
4009.17 1394
4009.77 1430
4010.37 1318
4010.96 1280
4011.56 1280
4012.16 1334
4012.76 1246
4013.35 1331
4013.95 1422
4014.55 1404
4015.15 1309
4015.74 1212
4016.34 1228
4016.94 1374
4017.54 1380
4018.13 1485
4018.73 1397
4019.33 1433
4019.93 1398
4020.53 1383
4021.12 1379
4021.72 1337
4022.32 1437
4022.92 1498
4023.52 1538
4024.12 1607
4024.71 1601
4025.31 1649
4025.91 1950
4026.51 1969
4027.11 2002
4027.71 2093
4028.30 2043
4028.90 1919
4029.50 1984
4030.10 1990
4030.70 1849
4031.30 1936
4031.90 1963
4032.50 1900
4033.10 1942
4033.69 1765
4034.29 1686
4034.89 1467
4035.49 1543
4036.09 1455
4036.69 1307
4037.29 1344
4037.89 1416
4038.49 1306
4039.09 1275
4039.69 1213
4040.29 1182
4040.89 1130
4041.49 1137
4042.08 1166
4042.68 1129
4043.28 1195
4043.88 1135
4044.48 1089
4045.08 1127
4045.68 1219
4046.28 1251
4046.88 1191
4047.48 1154
4048.08 1105
4048.68 1158
4049.28 1187
4049.88 1178
4050.48 1139
4051.08 1189
4051.69 1184
4052.29 1193
4052.89 1162
4053.49 1315
4054.09 1231
4054.69 1156
4055.29 1240
4055.89 1233
4056.49 1280
4057.09 1066
4057.69 1130
4058.29 1159
4058.89 1147
4059.49 1232
4060.09 1092
4060.70 1176
4061.30 1237
4061.90 1218
4062.50 1252
4063.10 1337
4063.70 1283
4064.30 1215
4064.90 1205
4065.51 1245
4066.11 1106
4066.71 1096
4067.31 1254
4067.91 1203
4068.51 1133
4069.11 1083
4069.72 1050
4070.32 1071
4070.92 1085
4071.52 1141
4072.12 1123
4072.73 1072
4073.33 1229
4073.93 1163
4074.53 1070
4075.13 1030
4075.74 1028
4076.34 1009
4076.94 983
4077.54 1029
4078.14 1056
4078.75 1031
4079.35 1039
4079.95 967
4080.55 947
4081.16 1021
4081.76 960
4082.36 1066
4082.96 998
4083.57 1051
4084.17 1099
4084.77 1105
4085.38 1154
4085.98 1124
4086.58 1038
4087.18 1046
4087.79 1069
4088.39 902
4088.99 1094
4089.60 1068
4090.20 1098
4090.80 1130
4091.41 1131
4092.01 1157
4092.61 1194
4093.22 1132
4093.82 1121
4094.42 1221
4095.03 1302
4095.63 1099
4096.23 1141
4096.84 1034
4097.44 1131
4098.05 1064
4098.65 1059
4099.25 1141
4099.86 1021
4100.46 1052
4101.06 1102
4101.67 1137
4102.27 1078
4102.88 1113
4103.48 1222
4104.09 1186
4104.69 1215
4105.29 1179
4105.90 1128
4106.50 1124
4107.11 1196
4107.71 1190
4108.32 1127
4108.92 1267
4109.53 1202
4110.13 1098
4110.74 1072
4111.34 1026
4111.94 1056
4112.55 1177
4113.15 1192
4113.76 1000
4114.36 932
4114.97 1024
4115.57 1081
4116.18 1086
4116.78 1066
4117.39 1071
4118.00 1040
4118.60 1035
4119.21 1072
4119.81 943
4120.42 941
4121.02 923
4121.63 1104
4122.23 1095
4122.84 1054
4123.44 1061
4124.05 1083
4124.66 1208
4125.26 1115
4125.87 1135
4126.47 1087
4127.08 1114
4127.68 1048
4128.29 978
4128.90 999
4129.50 1029
4130.11 1032
4130.72 1043
4131.32 1046
4131.93 987
4132.53 1052
4133.14 1086
4133.75 1142
4134.35 1160
4134.96 1253
4135.57 1285
4136.17 1174
4136.78 1208
4137.39 1314
4137.99 1271
4138.60 1244
4139.21 1318
4139.81 1264
4140.42 1288
4141.03 1289
4141.63 1288
4142.24 1265
4142.85 1200
4143.46 1283
4144.06 1230
4144.67 1353
4145.28 1212
4145.88 1178
4146.49 1260
4147.10 1164
4147.71 1108
4148.31 1045
4148.92 998
4149.53 1119
4150.14 1138
4150.74 994
4151.35 1068
4151.96 1096
4152.57 1039
4153.18 1069
4153.78 1076
4154.39 1082
4155.00 1090
4155.61 1027
4156.22 1149
4156.82 1192
4157.43 1076
4158.04 1055
4158.65 1014
4159.26 1116
4159.86 1196
4160.47 1151
4161.08 986
4161.69 1036
4162.30 1145
4162.91 1176
4163.52 1020
4164.12 1150
4164.73 1148
4165.34 1301
4165.95 1168
4166.56 1226
4167.17 1197
4167.78 1037
4168.39 1010
4168.99 1131
4169.60 1100
4170.21 1236
4170.82 1098
4171.43 1061
4172.04 1084
4172.65 1037
4173.26 959
4173.87 1132
4174.48 1202
4175.09 1243
4175.70 1239
4176.31 1123
4176.92 1114
4177.53 1192
4178.13 1103
4178.74 1114
4179.35 1109
4179.96 1151
4180.57 1199
4181.18 1081
4181.79 1144
4182.40 1109
4183.01 1060
4183.62 980
4184.23 1127
4184.84 1123
4185.45 1119
4186.06 1158
4186.67 1084
4187.29 1089
4187.90 1133
4188.51 1090
4189.12 1243
4189.73 1102
4190.34 1053
4190.95 1032
4191.56 1131
4192.17 1229
4192.78 1152
4193.39 1100
4194.00 1318
4194.61 1214
4195.22 1169
4195.83 1248
4196.45 1174
4197.06 1164
4197.67 1172
4198.28 1121
4198.89 1170
4199.50 1005
4200.11 1063
4200.72 1144
4201.33 1081
4201.95 1010
4202.56 1049
4203.17 1162
4203.78 1180
4204.39 1057
4205.00 1059
4205.62 1097
4206.23 1009
4206.84 1020
4207.45 1008
4208.06 1066
4208.67 1036
4209.29 1069
4209.90 1107
4210.51 1075
4211.12 979
4211.73 1064
4212.35 1150
4212.96 1188
4213.57 1037
4214.18 1144
4214.80 1252
4215.41 1211
4216.02 1380
4216.63 1216
4217.25 1236
4217.86 1244
4218.47 1330
4219.08 1269
4219.70 1202
4220.31 1272
4220.92 1408
4221.53 1355
4222.15 1235
4222.76 1303
4223.37 1313
4223.99 1342
4224.60 1279
4225.21 1312
4225.83 1402
4226.44 1433
4227.05 1499
4227.66 1381
4228.28 1354
4228.89 1344
4229.51 1480
4230.12 1395
4230.73 1380
4231.35 1479
4231.96 1594
4232.57 1742
4233.19 1831
4233.80 1780
4234.41 1780
4235.03 1767
4235.64 1831
4236.26 1853
4236.87 1806
4237.48 1852
4238.10 1573
4238.71 1430
4239.33 1327
4239.94 1274
4240.55 1357
4241.17 1192
4241.78 1171
4242.40 1143
4243.01 1108
4243.63 1201
4244.24 1296
4244.85 1101
4245.47 1146
4246.08 1089
4246.70 1188
4247.31 1214
4247.93 1220
4248.54 1136
4249.16 1224
4249.77 1181
4250.39 1161
4251.00 1223
4251.62 1153
4252.23 1263
4252.85 1301
4253.46 1228
4254.08 1162
4254.69 1153
4255.31 1148
4255.92 1206
4256.54 1088
4257.15 1176
4257.77 1255
4258.39 1230
4259.00 1174
4259.62 1175
4260.23 1149
4260.85 1120
4261.46 1263
4262.08 1346
4262.69 1360
4263.31 1386
4263.93 1278
4264.54 1272
4265.16 1257
4265.77 1248
4266.39 1302
4267.01 1163
4267.62 1222
4268.24 1284
4268.86 1262
4269.47 1212
4270.09 1168
4270.70 1181
4271.32 1305
4271.94 1297
4272.55 1356
4273.17 1281
4273.79 1252
4274.40 1197
4275.02 1160
4275.64 1147
4276.25 1237
4276.87 1148
4277.49 1004
4278.10 1149
4278.72 1296
4279.34 1150
4279.96 1064
4280.57 1154
4281.19 1054
4281.81 1133
4282.42 1036
4283.04 1002
4283.66 1003
4284.28 1087
4284.89 1041
4285.51 1113
4286.13 1141
4286.75 1137
4287.36 1107
4287.98 1005
4288.60 1076
4289.22 1087
4289.83 936
4290.45 1042
4291.07 1098
4291.69 1234
4292.31 1181
4292.92 1184
4293.54 1050
4294.16 1079
4294.78 1093
4295.40 1081
4296.01 968
4296.63 1198
4297.25 1096
4297.87 1173
4298.49 1144
4299.11 1237
4299.72 1150
4300.34 1115
4300.96 1124
4301.58 1216
4302.20 1232
4302.82 1281
4303.44 1142
4304.06 1138
4304.67 1089
4305.29 1150
4305.91 1210
4306.53 1283
4307.15 1194
4307.77 1163
4308.39 1112
4309.01 1084
4309.63 1231
4310.25 1292
4310.86 1231
4311.48 1227
4312.10 1247
4312.72 1277
4313.34 1207
4313.96 1127
4314.58 1111
4315.20 1051
4315.82 1120
4316.44 1177
4317.06 1138
4317.68 1237
4318.30 1178
4318.92 1183
4319.54 1198
4320.16 1327
4320.78 1314
4321.40 1419
4322.02 1382
4322.64 1403
4323.26 1340
4323.88 1427
4324.50 1412
4325.12 1421
4325.74 1426
4326.36 1432
4326.98 1423
4327.60 1474
4328.22 1629
4328.84 1567
4329.46 1562
4330.08 1510
4330.71 1577
4331.33 1550
4331.95 1696
4332.57 1774
4333.19 2009
4333.81 2262
4334.43 2301
4335.05 2518
4335.67 2660
4336.29 2766
4336.91 2940
4337.54 3065
4338.16 3174
4338.78 2886
4339.40 2866
4340.02 2707
4340.64 2570
4341.26 2497
4341.89 2651
4342.51 2671
4343.13 2807
4343.75 3138
4344.37 2985
4344.99 3314
4345.62 3772
4346.24 3583
4346.86 3655
4347.48 3572
4348.10 3463
4348.73 3500
4349.35 3362
4349.97 2837
4350.59 2444
4351.21 2431
4351.84 2000
4352.46 1748
4353.08 1728
4353.70 1701
4354.33 1770
4354.95 1776
4355.57 1685
4356.19 1643
4356.82 1656
4357.44 1591
4358.06 1567
4358.68 1615
4359.31 1492
4359.93 1406
4360.55 1483
4361.17 1670
4361.80 1668
4362.42 1467
4363.04 1382
4363.67 1454
4364.29 1324
4364.91 1361
4365.54 1393
4366.16 1334
4366.78 1422
4367.41 1355
4368.03 1195
4368.65 1261
4369.28 1355
4369.90 1293
4370.52 1099
4371.15 1108
4371.77 1181
4372.39 1148
4373.02 1283
4373.64 1232
4374.27 1132
4374.89 1323
4375.51 1348
4376.14 1334
4376.76 1362
4377.39 1243
4378.01 1310
4378.63 1233
4379.26 1309
4379.88 1300
4380.51 1292
4381.13 1124
4381.75 1140
4382.38 1340
4383.00 1288
4383.63 1203
4384.25 1429
4384.88 1294
4385.50 1150
4386.13 1235
4386.75 1240
4387.38 1115
4388.00 1241
4388.63 1201
4389.25 1146
4389.88 1184
4390.50 1138
4391.13 1131
4391.75 1111
4392.38 1124
4393.00 1050
4393.63 1058
4394.25 1297
4394.88 1127
4395.50 1124
4396.13 1182
4396.75 1170
4397.38 1169
4398.00 1147
4398.63 1253
4399.26 1130
4399.88 1195
4400.51 1202
4401.13 1192
4401.76 1201
4402.38 1194
4403.01 1206
4403.64 1196
4404.26 1272
4404.89 1200
4405.51 1172
4406.14 1140
4406.77 1182
4407.39 1187
4408.02 1127
4408.64 1099
4409.27 1112
4409.90 1207
4410.52 1170
4411.15 1265
4411.78 1195
4412.40 1284
4413.03 1367
4413.66 1160
4414.28 1225
4414.91 1412
4415.54 1209
4416.16 1156
4416.79 1164
4417.42 1219
4418.04 1218
4418.67 1266
4419.30 1146
4419.93 1099
4420.55 1051
4421.18 1190
4421.81 1149
4422.43 1114
4423.06 1040
4423.69 1055
4424.32 1074
4424.94 1049
4425.57 1002
4426.20 1049
4426.83 1013
4427.45 1048
4428.08 1002
4428.71 1065
4429.34 943
4429.96 963
4430.59 945
4431.22 1047
4431.85 1084
4432.48 1141
4433.10 1044
4433.73 1072
4434.36 1192
4434.99 1231
4435.62 1173
4436.24 1027
4436.87 1174
4437.50 1259
4438.13 1102
4438.76 1132
4439.39 1053
4440.02 1193
4440.64 1195
4441.27 1099
4441.90 1100
4442.53 1059
4443.16 997
4443.79 1044
4444.42 1194
4445.04 1085
4445.67 1090
4446.30 1103
4446.93 1245
4447.56 1213
4448.19 1201
4448.82 1228
4449.45 1251
4450.08 1279
4450.71 1273
4451.34 1173
4451.97 1157
4452.59 1067
4453.22 1064
4453.85 1181
4454.48 1343
4455.11 1486
4455.74 1347
4456.37 1388
4457.00 1301
4457.63 1240
4458.26 1284
4458.89 1301
4459.52 1317
4460.15 1199
4460.78 1298
4461.41 1148
4462.04 1017
4462.67 982
4463.30 1144
4463.93 1172
4464.56 1203
4465.19 1126
4465.82 1011
4466.45 1023
4467.08 1209
4467.71 1038
4468.34 996
4468.97 1052
4469.61 1047
4470.24 1049
4470.87 1057
4471.50 1149
4472.13 1085
4472.76 1093
4473.39 1097
4474.02 1124
4474.65 1051
4475.28 1034
4475.91 1057
4476.54 1150
4477.18 1189
4477.81 1117
4478.44 1190
4479.07 1032
4479.70 1064
4480.33 1086
4480.96 990
4481.59 1015
4482.23 1091
4482.86 1124
4483.49 1073
4484.12 1130
4484.75 1134
4485.38 1094
4486.02 1152
4486.65 1136
4487.28 1203
4487.91 1235
4488.54 1321
4489.18 1302
4489.81 1262
4490.44 1348
4491.07 1333
4491.70 1229
4492.34 1232
4492.97 1182
4493.60 1179
4494.23 1224
4494.87 1221
4495.50 1276
4496.13 1233
4496.76 1239
4497.40 1275
4498.03 1456
4498.66 1461
4499.29 1454
4499.93 1628
4500.56 1624
4501.19 1843
4501.82 1789
4502.46 1582
4503.09 1608
4503.72 1821
4504.36 1659
4504.99 1627
4505.62 1498
4506.26 1451
4506.89 1301
4507.52 1234
4508.16 1277
4508.79 1312
4509.42 1250
4510.06 1331
4510.69 1267
4511.32 1211
4511.96 1117
4512.59 1146
4513.22 1170
4513.86 1166
4514.49 1086
4515.13 1119
4515.76 1048
4516.39 1144
4517.03 1081
4517.66 1146
4518.30 1029
4518.93 1049
4519.56 1112
4520.20 1050
4520.83 1123
4521.47 1139
4522.10 1139
4522.73 1210
4523.37 1036
4524.00 1076
4524.64 1119
4525.27 1211
4525.91 1144
4526.54 1105
4527.18 1312
4527.81 1408
4528.45 1333
4529.08 1330
4529.72 1330
4530.35 1356
4530.99 1476
4531.62 1604
4532.26 1423
4532.89 1277
4533.53 1425
4534.16 1513
4534.80 1435
4535.43 1466
4536.07 1491
4536.70 1342
4537.34 1071
4537.97 1163
4538.61 1246
4539.24 1140
4539.88 1179
4540.51 1229
4541.15 1149
4541.79 1068
4542.42 1076
4543.06 1050
4543.69 1046
4544.33 1030
4544.96 982
4545.60 1046
4546.24 1020
4546.87 955
4547.51 1047
4548.14 1010
4548.78 1034
4549.42 1160
4550.05 1039
4550.69 1051
4551.33 1124
4551.96 1161
4552.60 1168
4553.24 1152
4553.87 1122
4554.51 1122
4555.15 1149
4555.78 1077
4556.42 1188
4557.06 1068
4557.69 1045
4558.33 1153
4558.97 1123
4559.60 1052
4560.24 1038
4560.88 1143
4561.51 1261
4562.15 1055
4562.79 987
4563.43 1020
4564.06 1038
4564.70 1087
4565.34 1106
4565.97 1084
4566.61 1116
4567.25 1075
4567.89 1179
4568.52 1181
4569.16 1172
4569.80 1174
4570.44 1018
4571.07 1112
4571.71 1107
4572.35 1159
4572.99 1141
4573.63 1138
4574.26 1085
4574.90 1154
4575.54 1202
4576.18 1184
4576.82 1103
4577.45 1125
4578.09 1083
4578.73 1052
4579.37 1043
4580.01 1152
4580.65 1298
4581.28 1211
4581.92 1080
4582.56 1030
4583.20 1184
4583.84 1144
4584.48 1068
4585.12 1118
4585.76 1155
4586.39 1173
4587.03 1217
4587.67 1252
4588.31 1552
4588.95 1454
4589.59 1650
4590.23 1741
4590.87 1666
4591.51 1489
4592.15 1599
4592.78 1681
4593.42 1621
4594.06 1573
4594.70 1331
4595.34 1392
4595.98 1355
4596.62 1274
4597.26 1206
4597.90 1281
4598.54 1233
4599.18 1202
4599.82 1189
4600.46 1285
4601.10 1178
4601.74 1195
4602.38 1150
4603.02 1271
4603.66 1097
4604.30 986
4604.94 1094
4605.58 1147
4606.22 1156
4606.86 1185
4607.50 1081
4608.14 1161
4608.78 1168
4609.42 1081
4610.06 1005
4610.70 1055
4611.34 905
4611.98 1024
4612.62 1061
4613.26 1172
4613.90 1157
4614.55 1142
4615.19 1183
4615.83 1192
4616.47 1075
4617.11 1106
4617.75 1114
4618.39 998
4619.03 1048
4619.67 1119
4620.31 1030
4620.96 849
4621.60 964
4622.24 1094
4622.88 1119
4623.52 1148
4624.16 1132
4624.80 1086
4625.44 919
4626.09 953
4626.73 1088
4627.37 1038
4628.01 1044
4628.65 1123
4629.29 1009
4629.94 1043
4630.58 1106
4631.22 933
4631.86 989
4632.50 1193
4633.15 1081
4633.79 1072
4634.43 1029
4635.07 1176
4635.72 1094
4636.36 1074
4637.00 1074
4637.64 1031
4638.28 1052
4638.93 1103
4639.57 1099
4640.21 1276
4640.85 1263
4641.50 1143
4642.14 1152
4642.78 1150
4643.43 1164
4644.07 1096
4644.71 977
4645.35 1118
4646.00 1152
4646.64 1058
4647.28 1030
4647.93 1057
4648.57 1115
4649.21 1086
4649.86 1111
4650.50 1206
4651.14 1102
4651.79 1109
4652.43 1042
4653.07 1097
4653.72 934
4654.36 975
4655.00 1063
4655.65 1068
4656.29 1213
4656.93 1087
4657.58 1017
4658.22 924
4658.87 873
4659.51 921
4660.15 896
4660.80 927
4661.44 1063
4662.09 962
4662.73 993
4663.37 1087
4664.02 1017
4664.66 1068
4665.31 950
4665.95 917
4666.59 890
4667.24 972
4667.88 991
4668.53 950
4669.17 902
4669.82 957
4670.46 955
4671.11 944
4671.75 899
4672.40 903
4673.04 910
4673.69 984
4674.33 979
4674.98 955
4675.62 851
4676.27 888
4676.91 969
4677.56 924
4678.20 1007
4678.85 1031
4679.49 985
4680.14 1037
4680.78 953
4681.43 1018
4682.07 1024
4682.72 1062
4683.36 1017
4684.01 885
4684.66 1093
4685.30 1071
4685.95 1058
4686.59 1161
4687.24 1113
4687.88 1071
4688.53 974
4689.18 1013
4689.82 1086
4690.47 1014
4691.11 1008
4691.76 1041
4692.41 1135
4693.05 1152
4693.70 1023
4694.34 1050
4694.99 1133
4695.64 1165
4696.28 1348
4696.93 1273
4697.58 1307
4698.22 1226
4698.87 1509
4699.52 1392
4700.16 1388
4700.81 1389
4701.46 1305
4702.10 1293
4702.75 1343
4703.40 1149
4704.04 1034
4704.69 1068
4705.34 1138
4705.99 1151
4706.63 1207
4707.28 1162
4707.93 1081
4708.57 1110
4709.22 1241
4709.87 1202
4710.52 1104
4711.16 1146
4711.81 1016
4712.46 1118
4713.11 1089
4713.75 1079
4714.40 1035
4715.05 937
4715.70 1014
4716.35 1088
4716.99 1135
4717.64 1084
4718.29 1134
4718.94 1127
4719.58 1160
4720.23 1133
4720.88 1067
4721.53 988
4722.18 905
4722.83 1063
4723.47 1156
4724.12 1091
4724.77 1126
4725.42 1180
4726.07 1144
4726.72 1133
4727.36 1095
4728.01 1129
4728.66 1141
4729.31 1082
4729.96 1116
4730.61 1146
4731.26 1106
4731.91 1110
4732.55 1097
4733.20 937
4733.85 1113
4734.50 1039
4735.15 961
4735.80 960
4736.45 980
4737.10 986
4737.75 1089
4738.40 1064
4739.05 1038
4739.70 1149
4740.35 1133
4740.99 1088
4741.64 1043
4742.29 1113
4742.94 1044
4743.59 1016
4744.24 1034
4744.89 1103
4745.54 1175
4746.19 1091
4746.84 1085
4747.49 1226
4748.14 1232
4748.79 1350
4749.44 1318
4750.09 1300
4750.74 1382
4751.39 1328
4752.04 1381
4752.69 1453
4753.34 1416
4753.99 1442
4754.64 1394
4755.29 1269
4755.95 1267
4756.60 1184
4757.25 1149
4757.90 1075
4758.55 1211
4759.20 1125
4759.85 1062
4760.50 1073
4761.15 1063
4761.80 1021
4762.45 1110
4763.10 1183
4763.75 1040
4764.41 1153
4765.06 1161
4765.71 1080
4766.36 1130
4767.01 1022
4767.66 1020
4768.31 1119
4768.97 1056
4769.62 1149
4770.27 1177
4770.92 1113
4771.57 1065
4772.22 1110
4772.87 1005
4773.53 1089
4774.18 1022
4774.83 1018
4775.48 1090
4776.13 1108
4776.79 1080
4777.44 1100
4778.09 1194
4778.74 1341
4779.39 1219
4780.05 1147
4780.70 1131
4781.35 1059
4782.00 978
4782.65 1231
4783.31 1058
4783.96 1112
4784.61 1230
4785.26 1087
4785.92 1028
4786.57 1099
4787.22 1087
4787.88 1168
4788.53 1169
4789.18 1210
4789.83 1116
4790.49 1049
4791.14 1215
4791.79 1137
4792.45 1112
4793.10 1112
4793.75 1093
4794.40 1168
4795.06 1156
4795.71 1158
4796.36 1088
4797.02 1159
4797.67 1172
4798.32 1108
4798.98 1077
4799.63 1051
4800.29 1270
4800.94 1220
4801.59 1155
4802.25 1157
4802.90 1135
4803.55 1316
4804.21 1098
4804.86 1158
4805.52 1138
4806.17 1113
4806.82 1173
4807.48 1140
4808.13 980
4808.79 1079
4809.44 1149
4810.09 1146
4810.75 1086
4811.40 1140
4812.06 1130
4812.71 1087
4813.37 1137
4814.02 1228
4814.67 1376
4815.33 1307
4815.98 1168
4816.64 1302
4817.29 1249
4817.95 1301
4818.60 1245
4819.26 1236
4819.91 1269
4820.57 1343
4821.22 1448
4821.88 1354
4822.53 1435
4823.19 1398
4823.84 1355
4824.50 1539
4825.15 1399
4825.81 1427
4826.46 1410
4827.12 1422
4827.77 1534
4828.43 1667
4829.09 1544
4829.74 1630
4830.40 1675
4831.05 1580
4831.71 1655
4832.36 1754
4833.02 1682
4833.68 1659
4834.33 1719
4834.99 1674
4835.64 1814
4836.30 1798
4836.96 1704
4837.61 1623
4838.27 1808
4838.92 1956
4839.58 1886
4840.24 1885
4840.89 2030
4841.55 2056
4842.21 2131
4842.86 2044
4843.52 2122
4844.17 2137
4844.83 2156
4845.49 2305
4846.14 2541
4846.80 2284
4847.46 2641
4848.11 2917
4848.77 3135
4849.43 3472
4850.09 3418
4850.74 3260
4851.40 3227
4852.06 3095
4852.71 3298
4853.37 2972
4854.03 2862
4854.69 2939
4855.34 2932
4856.00 2893
4856.66 3071
4857.31 3053
4857.97 3010
4858.63 3439
4859.29 3362
4859.94 2976
4860.60 3021
4861.26 2781
4861.92 2811
4862.58 2725
4863.23 2729
4863.89 2679
4864.55 2774
4865.21 3009
4865.87 2893
4866.52 2850
4867.18 2889
4867.84 2890
4868.50 2622
4869.16 2554
4869.81 2577
4870.47 2339
4871.13 2283
4871.79 2351
4872.45 2362
4873.11 2187
4873.77 2286
4874.42 2401
4875.08 2291
4875.74 2185
4876.40 2137
4877.06 2191
4877.72 2217
4878.38 2228
4879.03 2284
4879.69 2352
4880.35 2143
4881.01 2095
4881.67 2003
4882.33 1923
4882.99 1736
4883.65 1711
4884.31 1727
4884.97 1598
4885.63 1804
4886.29 1666
4886.95 1728
4887.60 1845
4888.26 1703
4888.92 1804
4889.58 1784
4890.24 1869
4890.90 1781
4891.56 1769
4892.22 1751
4892.88 1802
4893.54 1735
4894.20 1628
4894.86 1710
4895.52 1587
4896.18 1456
4896.84 1506
4897.50 1593
4898.16 1566
4898.82 1599
4899.48 1408
4900.14 1353
4900.80 1428
4901.46 1362
4902.12 1455
4902.79 1462
4903.45 1328
4904.11 1447
4904.77 1499
4905.43 1263
4906.09 1295
4906.75 1305
4907.41 1256
4908.07 1307
4908.73 1385
4909.39 1242
4910.05 1252
4910.71 1366
4911.38 1355
4912.04 1253
4912.70 1250
4913.36 1238
4914.02 1207
4914.68 1280
4915.34 1179
4916.00 1125
4916.67 1213
4917.33 1090
4917.99 1028
4918.65 1073
4919.31 1195
4919.97 1230
4920.64 1309
4921.30 1161
4921.96 1221
4922.62 1277
4923.28 1174
4923.94 1290
4924.61 1173
4925.27 1093
4925.93 1197
4926.59 1169
4927.26 1281
4927.92 1309
4928.58 1191
4929.24 1340
4929.90 1215
4930.57 1219
4931.23 1240
4931.89 1139
4932.55 1100
4933.22 1211
4933.88 1258
4934.54 1124
4935.20 1160
4935.87 1134
4936.53 1167
4937.19 1339
4937.86 1348
4938.52 1207
4939.18 1148
4939.84 1225
4940.51 1065
4941.17 1102
4941.83 1119
4942.50 1053
4943.16 1097
4943.82 1132
4944.49 1048
4945.15 961
4945.81 998
4946.48 1072
4947.14 1101
4947.80 1046
4948.47 1043
4949.13 1112
4949.79 1066
4950.46 1138
4951.12 1103
4951.79 1014
4952.45 1167
4953.11 1118
4953.78 1022
4954.44 955
4955.11 856
4955.77 953
4956.43 1068
4957.10 1035
4957.76 1082
4958.43 1148
4959.09 1101
4959.76 1076
4960.42 1071
4961.08 1052
4961.75 1104
4962.41 1097
4963.08 1178
4963.74 1276
4964.41 1247
4965.07 1159
4965.74 1099
4966.40 1238
4967.07 1167
4967.73 1190
4968.40 1202
4969.06 1118
4969.73 1117
4970.39 1126
4971.06 1156
4971.72 1025
4972.39 1017
4973.05 936
4973.72 1003
4974.38 1031
4975.05 980
4975.71 1162
4976.38 1116
4977.04 1027
4977.71 1124
4978.37 1085
4979.04 1048
4979.71 998
4980.37 994
4981.04 1053
4981.70 1091
4982.37 1004
4983.04 982
4983.70 1098
4984.37 1181
4985.03 1086
4985.70 1098
4986.37 1165
4987.03 1134
4987.70 1184
4988.36 1190
4989.03 1321
4989.70 1312
4990.36 1282
4991.03 1194
4991.70 1268
4992.36 1250
4993.03 1191
4993.70 1224
4994.36 1214
4995.03 1075
4995.70 975
4996.36 977
4997.03 977
4997.70 1106
4998.36 1045
4999.03 971
4999.70 963
5000.36 974
5001.03 976
5001.70 1035
5002.37 936
5003.03 1003
5003.70 984
5004.37 867
5005.03 883
5005.70 928
5006.37 1038
5007.04 1023
5007.70 1089
5008.37 1008
5009.04 1034
5009.71 941
5010.38 1064
5011.04 1184
5011.71 1061
5012.38 1134
5013.05 1118
5013.71 1099
5014.38 1098
5015.05 1081
5015.72 1006
5016.39 928
5017.06 1047
5017.72 1101
5018.39 1052
5019.06 1070
5019.73 1180
5020.40 1100
5021.07 1127
5021.73 1137
5022.40 1144
5023.07 1100
5023.74 1178
5024.41 1071
5025.08 1002
5025.75 1058
5026.41 1097
5027.08 1153
5027.75 1130
5028.42 1089
5029.09 1075
5029.76 1080
5030.43 949
5031.10 1010
5031.77 960
5032.44 919
5033.10 933
5033.77 997
5034.44 1012
5035.11 925
5035.78 1046
5036.45 1009
5037.12 932
5037.79 949
5038.46 911
5039.13 936
5039.80 912
5040.47 977
5041.14 837
5041.81 880
5042.48 976
5043.15 1011
5043.82 1048
5044.49 930
5045.16 1030
5045.83 1032
5046.50 970
5047.17 942
5047.84 1003
5048.51 943
5049.18 886
5049.85 938
5050.52 946
5051.19 1009
5051.86 949
5052.53 953
5053.20 972
5053.87 900
5054.54 1017
5055.21 916
5055.89 978
5056.56 1073
5057.23 1045
5057.90 936
5058.57 946
5059.24 1033
5059.91 1003
5060.58 901
5061.25 964
5061.92 980
5062.60 917
5063.27 916
5063.94 961
5064.61 982
5065.28 1070
5065.95 903
5066.62 903
5067.30 1036
5067.97 926
5068.64 928
5069.31 921
5069.98 953
5070.65 906
5071.33 877
5072.00 983
5072.67 911
5073.34 964
5074.01 932
5074.68 1025
5075.36 1061
5076.03 1034
5076.70 1091
5077.37 924
5078.05 912
5078.72 940
5079.39 958
5080.06 992
5080.73 1122
5081.41 996
5082.08 971
5082.75 983
5083.42 965
5084.10 951
5084.77 919
5085.44 1143
5086.12 1164
5086.79 1073
5087.46 1051
5088.13 1108
5088.81 1081
5089.48 1181
5090.15 1159
5090.83 1379
5091.50 1299
5092.17 1364
5092.85 1281
5093.52 1214
5094.19 1070
5094.87 1263
5095.54 1047
5096.21 1159
5096.89 1081
5097.56 1039
5098.23 1006
5098.91 1126
5099.58 1053
5100.25 989
5100.93 942
5101.60 981
5102.28 1022
5102.95 1042
5103.62 851
5104.30 923
5104.97 988
5105.65 1006
5106.32 969
5106.99 928
5107.67 980
5108.34 1008
5109.02 936
5109.69 982
5110.36 1015
5111.04 969
5111.71 927
5112.39 957
5113.06 964
5113.74 919
5114.41 828
5115.09 839
5115.76 895
5116.44 909
5117.11 976
5117.79 945
5118.46 992
5119.14 1067
5119.81 1150
5120.49 1069
5121.16 1036
5121.84 1053
5122.51 1001
5123.19 956
5123.86 946
5124.54 931
5125.21 934
5125.89 957
5126.56 879
5127.24 950
5127.91 1072
5128.59 1090
5129.27 1007
5129.94 1111
5130.62 971
5131.29 932
5131.97 981
5132.64 980
5133.32 911
5134.00 1033
5134.67 993
5135.35 990
5136.02 992
5136.70 976
5137.38 896
5138.05 1002
5138.73 968
5139.40 1020
5140.08 978
5140.76 986
5141.43 930
5142.11 893
5142.79 880
5143.46 897
5144.14 836
5144.82 840
5145.49 846
5146.17 879
5146.85 884
5147.52 928
5148.20 889
5148.88 915
5149.55 826
5150.23 959
5150.91 856
5151.59 776
5152.26 850
5152.94 821
5153.62 953
5154.29 924
5154.97 851
5155.65 750
5156.33 835
5157.00 894
5157.68 979
5158.36 982
5159.04 842
5159.71 880
5160.39 1024
5161.07 948
5161.75 896
5162.42 859
5163.10 850
5163.78 873
5164.46 908
5165.14 936
5165.81 1082
5166.49 913
5167.17 930
5167.85 890
5168.53 802
5169.21 830
5169.88 841
5170.56 778
5171.24 881
5171.92 913
5172.60 899
5173.28 922
5173.95 933
5174.63 970
5175.31 981
5175.99 913
5176.67 906
5177.35 1020
5178.03 1060
5178.71 1039
5179.38 1005
5180.06 990
5180.74 1015
5181.42 1015
5182.10 899
5182.78 910
5183.46 786
5184.14 855
5184.82 849
5185.50 960
5186.18 922
5186.86 840
5187.53 808
5188.21 797
5188.89 816
5189.57 818
5190.25 866
5190.93 938
5191.61 813
5192.29 839
5192.97 731
5193.65 847
5194.33 830
5195.01 863
5195.69 898
5196.37 841
5197.05 824
5197.73 846
5198.41 713
5199.09 827
5199.77 877
5200.45 906
5201.13 965
5201.81 778
5202.49 912
5203.17 936
5203.86 789
5204.54 924
5205.22 914
5205.90 884
5206.58 946
5207.26 877
5207.94 871
5208.62 990
5209.30 887
5209.98 832
5210.66 915
5211.34 997
5212.02 987
5212.71 891
5213.39 871
5214.07 872
5214.75 966
5215.43 904
5216.11 843
5216.79 1059
5217.47 994
5218.16 950
5218.84 982
5219.52 928
5220.20 1075
5220.88 945
5221.56 867
5222.25 882
5222.93 904
5223.61 947
5224.29 888
5224.97 979
5225.66 1005
5226.34 898
5227.02 766
5227.70 871
5228.38 920
5229.07 797
5229.75 914
5230.43 987
5231.11 955
5231.79 1011
5232.48 813
5233.16 891
5233.84 959
5234.52 982
5235.21 987
5235.89 870
5236.57 878
5237.26 980
5237.94 944
5238.62 1048
5239.30 984
5239.99 963
5240.67 946
5241.35 957
5242.04 925
5242.72 825
5243.40 927
5244.08 869
5244.77 820
5245.45 942
5246.13 958
5246.82 870
5247.50 840
5248.18 902
5248.87 945
5249.55 981
5250.24 926
5250.92 871
5251.60 877
5252.29 873
5252.97 993
5253.65 927
5254.34 933
5255.02 975
5255.71 864
5256.39 926
5257.07 897
5257.76 893
5258.44 856
5259.13 930
5259.81 945
5260.49 962
5261.18 1051
5261.86 1042
5262.55 1021
5263.23 1016
5263.92 944
5264.60 1028
5265.28 1062
5265.97 962
5266.65 957
5267.34 916
5268.02 960
5268.71 991
5269.39 935
5270.08 930
5270.76 1039
5271.45 991
5272.13 967
5272.82 1026
5273.50 892
5274.19 879
5274.87 975
5275.56 989
5276.24 927
5276.93 943
5277.61 955
5278.30 945
5278.98 928
5279.67 903
5280.36 1012
5281.04 1084
5281.73 995
5282.41 1005
5283.10 923
5283.78 937
5284.47 953
5285.16 935
5285.84 881
5286.53 955
5287.21 937
5287.90 890
5288.59 881
5289.27 798
5289.96 857
5290.64 873
5291.33 872
5292.02 876
5292.70 1032
5293.39 961
5294.08 927
5294.76 1006
5295.45 974
5296.13 908
5296.82 939
5297.51 1035
5298.19 1011
5298.88 1074
5299.57 1066
5300.25 1076
5300.94 1102
5301.63 1083
5302.32 1052
5303.00 1032
5303.69 980
5304.38 1161
5305.06 1077
5305.75 940
5306.44 1074
5307.13 1020
5307.81 1006
5308.50 1095
5309.19 955
5309.87 1064
5310.56 961
5311.25 1017
5311.94 958
5312.62 910
5313.31 909
5314.00 900
5314.69 1017
5315.38 1057
5316.06 1068
5316.75 1049
5317.44 1068
5318.13 1095
5318.82 1084
5319.50 1067
5320.19 1125
5320.88 1159
5321.57 1049
5322.26 925
5322.94 1061
5323.63 1003
5324.32 960
5325.01 1047
5325.70 976
5326.39 948
5327.07 996
5327.76 939
5328.45 941
5329.14 923
5329.83 961
5330.52 1029
5331.21 868
5331.90 901
5332.58 940
5333.27 1029
5333.96 1008
5334.65 939
5335.34 930
5336.03 995
5336.72 969
5337.41 969
5338.10 964
5338.79 1039
5339.48 944
5340.17 931
5340.86 977
5341.54 945
5342.23 986
5342.92 1065
5343.61 1043
5344.30 1033
5344.99 1031
5345.68 1069
5346.37 1137
5347.06 1145
5347.75 1063
5348.44 1098
5349.13 1152
5349.82 1252
5350.51 1192
5351.20 1328
5351.89 1329
5352.58 1218
5353.27 1278
5353.96 1085
5354.65 1118
5355.34 946
5356.03 964
5356.72 1071
5357.42 931
5358.11 912
5358.80 993
5359.49 985
5360.18 920
5360.87 933
5361.56 918
5362.25 887
5362.94 928
5363.63 885
5364.32 940
5365.01 997
5365.70 888
5366.40 885
5367.09 888
5367.78 981
5368.47 993
5369.16 921
5369.85 961
5370.54 867
5371.23 903
5371.93 1001
5372.62 856
5373.31 985
5374.00 977
5374.69 835
5375.38 878
5376.08 804
5376.77 905
5377.46 911
5378.15 931
5378.84 935
5379.53 815
5380.23 921
5380.92 846
5381.61 919
5382.30 880
5383.00 922
5383.69 849
5384.38 848
5385.07 819
5385.76 926
5386.46 896
5387.15 907
5387.84 1020
5388.53 841
5389.23 898
5389.92 975
5390.61 1111
5391.30 993
5392.00 911
5392.69 897
5393.38 924
5394.08 903
5394.77 922
5395.46 913
5396.15 969
5396.85 907
5397.54 935
5398.23 844
5398.93 877
5399.62 937
5400.31 1002
5401.01 993
5401.70 966
5402.39 909
5403.09 966
5403.78 935
5404.47 930
5405.17 932
5405.86 939
5406.56 864
5407.25 948
5407.94 956
5408.64 940
5409.33 1018
5410.02 1095
5410.72 980
5411.41 1014
5412.11 987
5412.80 913
5413.49 893
5414.19 954
5414.88 941
5415.58 950
5416.27 948
5416.97 1013
5417.66 933
5418.35 863
5419.05 1007
5419.74 1000
5420.44 988
5421.13 905
5421.83 879
5422.52 924
5423.22 957
5423.91 894
5424.61 1014
5425.30 965
5426.00 946
5426.69 896
5427.39 994
5428.08 960
5428.78 1072
5429.47 1076
5430.17 987
5430.86 989
5431.56 972
5432.25 936
5432.95 988
5433.64 984
5434.34 1060
5435.03 1020
5435.73 1085
5436.43 1080
5437.12 1024
5437.82 962
5438.51 1081
5439.21 1168
5439.90 1161
5440.60 1233
5441.30 1099
5441.99 1118
5442.69 1060
5443.38 1103
5444.08 1158
5444.78 1103
5445.47 1258
5446.17 1445
5446.86 1380
5447.56 1291
5448.26 1275
5448.95 1317
5449.65 1320
5450.35 1314
5451.04 1320
5451.74 1307
5452.44 1229
5453.13 1135
5453.83 1077
5454.53 1171
5455.22 1201
5455.92 1180
5456.62 1046
5457.31 1130
5458.01 1163
5458.71 1186
5459.40 1179
5460.10 1225
5460.80 1279
5461.50 1278
5462.19 1335
5462.89 1357
5463.59 1253
5464.29 1374
5464.98 1523
5465.68 1532
5466.38 1424
5467.08 1291
5467.77 1122
5468.47 1273
5469.17 1333
5469.87 1270
5470.56 1317
5471.26 1342
5471.96 1312
5472.66 1297
5473.36 1461
5474.05 1448
5474.75 1570
5475.45 1682
5476.15 1620
5476.85 1893
5477.54 1898
5478.24 2123
5478.94 2045
5479.64 2111
5480.34 2562
5481.04 2528
5481.73 2463
5482.43 2428
5483.13 2298
5483.83 2153
5484.53 1869
5485.23 1916
5485.93 1847
5486.62 1798
5487.32 1788
5488.02 1719
5488.72 1762
5489.42 1869
5490.12 1831
5490.82 1874
5491.52 1945
5492.22 1853
5492.92 1891
5493.62 1931
5494.31 1974
5495.01 1863
5495.71 1883
5496.41 2148
5497.11 2260
5497.81 2579
5498.51 2848
5499.21 3043
5499.91 3327
5500.61 3220
5501.31 3444
5502.01 3531
5502.71 3131
5503.41 2931
5504.11 2737
5504.81 2370
5505.51 1996
5506.21 1965
5506.91 1891
5507.61 1707
5508.31 1718
5509.01 1666
5509.71 1529
5510.41 1694
5511.11 1635
5511.81 1492
5512.51 1605
5513.21 1717
5513.91 1462
5514.61 1421
5515.31 1417
5516.01 1467
5516.72 1496
5517.42 1413
5518.12 1377
5518.82 1368
5519.52 1262
5520.22 1280
5520.92 1411
5521.62 1328
5522.32 1345
5523.02 1291
5523.73 1209
5524.43 1127
5525.13 1062
5525.83 1106
5526.53 1096
5527.23 1077
5527.93 1145
5528.63 1106
5529.34 1106
5530.04 1174
5530.74 1080
5531.44 1105
5532.14 1035
5532.84 1144
5533.55 1050
5534.25 1152
5534.95 1140
5535.65 1134
5536.35 1100
5537.06 1112
5537.76 1153
5538.46 1084
5539.16 1062
5539.86 1001
5540.57 1126
5541.27 974
5541.97 1057
5542.67 1114
5543.38 1004
5544.08 1167
5544.78 1174
5545.48 1041
5546.19 929
5546.89 1040
5547.59 913
5548.29 1098
5549.00 993
5549.70 957
5550.40 1096
5551.11 1046
5551.81 955
5552.51 1007
5553.21 1085
5553.92 1030
5554.62 1029
5555.32 1023
5556.03 1060
5556.73 1073
5557.43 967
5558.14 974
5558.84 965
5559.54 892
5560.25 936
5560.95 1053
5561.65 1051
5562.36 1169
5563.06 1064
5563.77 982
5564.47 1024
5565.17 1007
5565.88 880
5566.58 942
5567.28 948
5567.99 939
5568.69 1055
5569.40 977
5570.10 997
5570.80 893
5571.51 992
5572.21 1002
5572.92 921
5573.62 939
5574.33 963
5575.03 1015
5575.73 935
5576.44 926
5577.14 905
5577.85 934
5578.55 885
5579.26 905
5579.96 923
5580.67 941
5581.37 983
5582.08 991
5582.78 965
5583.49 913
5584.19 975
5584.90 891
5585.60 969
5586.31 900
5587.01 904
5587.72 1006
5588.42 955
5589.13 959
5589.83 906
5590.54 889
5591.24 883
5591.95 937
5592.66 813
5593.36 904
5594.07 880
5594.77 887
5595.48 840
5596.18 904
5596.89 995
5597.60 875
5598.30 955
5599.01 937
5599.71 935
5600.42 823
5601.13 832
5601.83 799
5602.54 795
5603.24 799
5603.95 895
5604.66 862
5605.36 890
5606.07 853
5606.78 899
5607.48 923
5608.19 848
5608.89 880
5609.60 892
5610.31 899
5611.01 948
5611.72 844
5612.43 788
5613.14 808
5613.84 905
5614.55 893
5615.26 886
5615.96 832
5616.67 820
5617.38 842
5618.08 944
5618.79 910
5619.50 897
5620.21 883
5620.91 829
5621.62 816
5622.33 862
5623.04 914
5623.74 857
5624.45 900
5625.16 952
5625.87 831
5626.57 926
5627.28 969
5627.99 1008
5628.70 824
5629.40 851
5630.11 945
5630.82 920
5631.53 893
5632.24 889
5632.94 1004
5633.65 971
5634.36 932
5635.07 870
5635.78 852
5636.49 925
5637.19 868
5637.90 832
5638.61 932
5639.32 1013
5640.03 934
5640.74 917
5641.44 880
5642.15 917
5642.86 942
5643.57 887
5644.28 928
5644.99 947
5645.70 814
5646.41 904
5647.12 910
5647.82 896
5648.53 822
5649.24 883
5649.95 886
5650.66 994
5651.37 967
5652.08 937
5652.79 978
5653.50 1097
5654.21 1033
5654.92 1038
5655.63 1023
5656.34 1132
5657.05 1161
5657.76 1230
5658.46 1282
5659.17 1169
5659.88 1146
5660.59 1208
5661.30 1251
5662.01 992
5662.72 996
5663.43 1037
5664.14 1015
5664.85 1064
5665.56 1020
5666.27 1013
5666.98 890
5667.69 860
5668.40 909
5669.12 925
5669.83 919
5670.54 973
5671.25 946
5671.96 924
5672.67 965
5673.38 856
5674.09 882
5674.80 967
5675.51 956
5676.22 950
5676.93 847
5677.64 835
5678.35 871
5679.06 876
5679.78 1016
5680.49 969
5681.20 949
5681.91 994
5682.62 961
5683.33 918
5684.04 887
5684.75 943
5685.47 1001
5686.18 933
5686.89 846
5687.60 856
5688.31 801
5689.02 862
5689.73 930
5690.45 874
5691.16 928
5691.87 948
5692.58 862
5693.29 882
5694.01 845
5694.72 939
5695.43 914
5696.14 915
5696.85 887
5697.57 887
5698.28 853
5698.99 897
5699.70 828
5700.41 824
5701.13 834
5701.84 839
5702.55 876
5703.26 893
5703.98 850
5704.69 864
5705.40 887
5706.11 826
5706.83 729
5707.54 862
5708.25 904
5708.97 904
5709.68 902
5710.39 877
5711.10 865
5711.82 859
5712.53 864
5713.24 843
5713.96 707
5714.67 834
5715.38 850
5716.10 879
5716.81 808
5717.52 901
5718.24 821
5718.95 867
5719.66 818
5720.38 844
5721.09 899
5721.80 885
5722.52 843
5723.23 831
5723.95 885
5724.66 941
5725.37 1047
5726.09 1023
5726.80 892
5727.52 852
5728.23 867
5728.94 941
5729.66 941
5730.37 991
5731.09 943
5731.80 893
5732.51 942
5733.23 907
5733.94 849
5734.66 810
5735.37 898
5736.09 831
5736.80 832
5737.52 825
5738.23 844
5738.95 880
5739.66 879
5740.38 829
5741.09 996
5741.81 1047
5742.52 949
5743.24 896
5743.95 817
5744.67 869
5745.38 899
5746.10 851
5746.81 931
5747.53 827
5748.24 819
5748.96 837
5749.67 859
5750.39 832
5751.10 745
5751.82 844
5752.53 830
5753.25 867
5753.97 860
5754.68 755
5755.40 759
5756.11 845
5756.83 893
5757.54 800
5758.26 740
5758.98 799
5759.69 855
5760.41 879
5761.12 868
5761.84 840
5762.56 878
5763.27 861
5763.99 834
5764.71 842
5765.42 865
5766.14 848
5766.85 857
5767.57 820
5768.29 839
5769.00 816
5769.72 801
5770.44 878
5771.15 894
5771.87 746
5772.59 905
5773.30 867
5774.02 870
5774.74 969
5775.46 905
5776.17 927
5776.89 984
5777.61 955
5778.32 937
5779.04 1020
5779.76 915
5780.48 832
5781.19 901
5781.91 904
5782.63 867
5783.35 909
5784.06 904
5784.78 997
5785.50 945
5786.22 896
5786.93 907
5787.65 988
5788.37 985
5789.09 902
5789.80 958
5790.52 840
5791.24 923
5791.96 905
5792.68 876
5793.39 1003
5794.11 1065
5794.83 1115
5795.55 1001
5796.27 936
5796.99 1082
5797.70 1163
5798.42 1271
5799.14 1213
5799.86 1297
5800.58 1367
5801.30 1511
5802.02 1432
5802.73 1620
5803.45 1603
5804.17 1555
5804.89 1358
5805.61 1276
5806.33 1211
5807.05 1291
5807.77 1069
5808.49 984
5809.20 1016
5809.92 1110
5810.64 1101
5811.36 1081
5812.08 1126
5812.80 1100
5813.52 1035
5814.24 1062
5814.96 1072
5815.68 1094
5816.40 1010
5817.12 1073
5817.84 1073
5818.56 1127
5819.28 1144
5820.00 1037
5820.72 1091
5821.44 1064
5822.16 1115
5822.88 1092
5823.60 1048
5824.32 1114
5825.04 956
5825.76 931
5826.48 945
5827.20 1116
5827.92 1040
5828.64 1099
5829.36 1065
5830.08 1015
5830.80 960
5831.52 911
5832.24 991
5832.96 1064
5833.68 1116
5834.40 1016
5835.12 879
5835.84 1002
5836.56 951
5837.28 1026
5838.00 1098
5838.73 947
5839.45 1048
5840.17 1007
5840.89 981
5841.61 1026
5842.33 972
5843.05 893
5843.77 987
5844.49 1053
5845.22 1043
5845.94 1019
5846.66 983
5847.38 978
5848.10 1168
5848.82 1157
5849.54 1142
5850.27 1100
5850.99 1160
5851.71 1055
5852.43 1038
5853.15 1009
5853.88 994
5854.60 1079
5855.32 1034
5856.04 1089
5856.76 1106
5857.49 1067
5858.21 1182
5858.93 1059
5859.65 975
5860.37 986
5861.10 1144
5861.82 1085
5862.54 1067
5863.26 1036
5863.99 1072
5864.71 1144
5865.43 1109
5866.15 1022
5866.88 1066
5867.60 1056
5868.32 1032
5869.04 1067
5869.77 1174
5870.49 1097
5871.21 1159
5871.94 1175
5872.66 1131
5873.38 1090
5874.11 1085
5874.83 1119
5875.55 1149
5876.27 1253
5877.00 1089
5877.72 1052
5878.44 1082
5879.17 1171
5879.89 1128
5880.62 1174
5881.34 1089
5882.06 1150
5882.79 1233
5883.51 1011
5884.23 1140
5884.96 1118
5885.68 1108
5886.40 1126
5887.13 1031
5887.85 1106
5888.58 1153
5889.30 1098
5890.02 1216
5890.75 1159
5891.47 1139
5892.20 1201
5892.92 1155
5893.65 1229
5894.37 1121
5895.09 1195
5895.82 1174
5896.54 1134
5897.27 1074
5897.99 1167
5898.72 1203
5899.44 1165
5900.17 1174
5900.89 1227
5901.62 1146
5902.34 1259
5903.07 1242
5903.79 1156
5904.52 1203
5905.24 1278
5905.97 1244
5906.69 1272
5907.42 1378
5908.14 1310
5908.87 1234
5909.59 1359
5910.32 1297
5911.04 1341
5911.77 1284
5912.49 1155
5913.22 1397
5913.94 1398
5914.67 1360
5915.40 1469
5916.12 1359
5916.85 1336
5917.57 1490
5918.30 1324
5919.02 1403
5919.75 1566
5920.48 1482
5921.20 1449
5921.93 1471
5922.65 1502
5923.38 1477
5924.11 1609
5924.83 1543
5925.56 1502
5926.29 1510
5927.01 1459
5927.74 1566
5928.47 1684
5929.19 1722
5929.92 1706
5930.64 1634
5931.37 1538
5932.10 1725
5932.82 1669
5933.55 1773
5934.28 1862
5935.01 1789
5935.73 1825
5936.46 1966
5937.19 1803
5937.91 1987
5938.64 2031
5939.37 2052
5940.09 2138
5940.82 2109
5941.55 2187
5942.28 2224
5943.00 2158
5943.73 2202
5944.46 2300
5945.19 2444
5945.91 2415
5946.64 2441
5947.37 2473
5948.10 2461
5948.82 2637
5949.55 2801
5950.28 2889
5951.01 3017
5951.73 3132
5952.46 3041
5953.19 3160
5953.92 3153
5954.65 3008
5955.38 2957
5956.10 3009
5956.83 3249
5957.56 3130
5958.29 3041
5959.02 3133
5959.74 3164
5960.47 3250
5961.20 3127
5961.93 3168
5962.66 3522
5963.39 3750
5964.12 3801
5964.84 3799
5965.57 4284
5966.30 4390
5967.03 4585
5967.76 4665
5968.49 4617
5969.22 4443
5969.95 4328
5970.68 4225
5971.40 4173
5972.13 4101
5972.86 3908
5973.59 3626
5974.32 3691
5975.05 3608
5975.78 3769
5976.51 3959
5977.24 3953
5977.97 3956
5978.70 3860
5979.43 3917
5980.16 3899
5980.89 3932
5981.62 4200
5982.35 4393
5983.08 4429
5983.81 4262
5984.54 4200
5985.27 4230
5986.00 4280
5986.73 4147
5987.46 4297
5988.19 4318
5988.92 4220
5989.65 4397
5990.38 4376
5991.11 4513
5991.84 4482
5992.57 4459
5993.30 4577
5994.03 4545
5994.76 4714
5995.49 4715
5996.22 4835
5996.95 4868
5997.68 4735
5998.41 4792
5999.14 4841
5999.87 4993
6000.60 4790
6001.34 4509
6002.07 4425
6002.80 4530
6003.53 4547
6004.26 4403
6004.99 4386
6005.72 4396
6006.45 4642
6007.18 4879
6007.92 5707
6008.65 6288
6009.38 6947
6010.11 7771
6010.84 8943
6011.57 10283
6012.30 11025
6013.04 12082
6013.77 12584
6014.50 12515
6015.23 12006
6015.96 11163
6016.69 10164
6017.43 9160
6018.16 8004
6018.89 6950
6019.62 6118
6020.35 5456
6021.09 4771
6021.82 4292
6022.55 3807
6023.28 3603
6024.02 3632
6024.75 3426
6025.48 3126
6026.21 3280
6026.94 3203
6027.68 2924
6028.41 3054
6029.14 3021
6029.88 2827
6030.61 2886
6031.34 2898
6032.07 2821
6032.81 2902
6033.54 2842
6034.27 2673
6035.01 2891
6035.74 2758
6036.47 2915
6037.20 2874
6037.94 3027
6038.67 3085
6039.40 2939
6040.14 3159
6040.87 3348
6041.60 3098
6042.34 3244
6043.07 3329
6043.80 3243
6044.54 3437
6045.27 3527
6046.00 3482
6046.74 3447
6047.47 3630
6048.21 3827
6048.94 3901
6049.67 4100
6050.41 4242
6051.14 4605
6051.88 4661
6052.61 4909
6053.34 4796
6054.08 4931
6054.81 4616
6055.55 4437
6056.28 4240
6057.01 4004
6057.75 3747
6058.48 3615
6059.22 3463
6059.95 3592
6060.69 3398
6061.42 3419
6062.16 3442
6062.89 3274
6063.63 3222
6064.36 3389
6065.09 3210
6065.83 3343
6066.56 3192
6067.30 3068
6068.03 3070
6068.77 3025
6069.50 2964
6070.24 2984
6070.97 2824
6071.71 2729
6072.45 2690
6073.18 2764
6073.92 2830
6074.65 2770
6075.39 2573
6076.12 2505
6076.86 2534
6077.59 2389
6078.33 2325
6079.06 2391
6079.80 2411
6080.54 2430
6081.27 2404
6082.01 2306
6082.74 2256
6083.48 2185
6084.21 2392
6084.95 2258
6085.69 2071
6086.42 2302
6087.16 2099
6087.90 2252
6088.63 2233
6089.37 2206
6090.10 2173
6090.84 2280
6091.58 2380
6092.31 2404
6093.05 2460
6093.79 2345
6094.52 2312
6095.26 2230
6096.00 2122
6096.73 2160
6097.47 2107
6098.21 2094
6098.94 2085
6099.68 1892
6100.42 1930
6101.15 2069
6101.89 2005
6102.63 1949
6103.37 1926
6104.10 1940
6104.84 1955
6105.58 1953
6106.31 1883
6107.05 2029
6107.79 1971
6108.53 1963
6109.26 1981
6110.00 2046
6110.74 1973
6111.48 2046
6112.21 2064
6112.95 1997
6113.69 1979
6114.43 1973
6115.17 2095
6115.90 1969
6116.64 1944
6117.38 1963
6118.12 2030
6118.85 2165
6119.59 2075
6120.33 2051
6121.07 2065
6121.81 2050
6122.55 1999
6123.28 2152
6124.02 2201
6124.76 2266
6125.50 2292
6126.24 2213
6126.98 2303
6127.71 2343
6128.45 2374
6129.19 2392
6129.93 2235
6130.67 2336
6131.41 2326
6132.15 2284
6132.89 2254
6133.63 2308
6134.36 2209
6135.10 2351
6135.84 2275
6136.58 2388
6137.32 2321
6138.06 2378
6138.80 2408
6139.54 2436
6140.28 2444
6141.02 2493
6141.76 2457
6142.50 2339
6143.24 2240
6143.97 2329
6144.71 2326
6145.45 2250
6146.19 2393
6146.93 2499
6147.67 2479
6148.41 2498
6149.15 2626
6149.89 2633
6150.63 2636
6151.37 2638
6152.11 2661
6152.85 2665
6153.59 2660
6154.33 2944
6155.07 2823
6155.81 2772
6156.55 2782
6157.29 2835
6158.03 2927
6158.78 2718
6159.52 2968
6160.26 3203
6161.00 3282
6161.74 3223
6162.48 3424
6163.22 3433
6163.96 3574
6164.70 3766
6165.44 4050
6166.18 4093
6166.92 4165
6167.66 4253
6168.41 4293
6169.15 4435
6169.89 4345
6170.63 4263
6171.37 4222
6172.11 4034
6172.85 3768
6173.59 3797
6174.34 3801
6175.08 3671
6175.82 3611
6176.56 3539
6177.30 3662
6178.04 3730
6178.78 3646
6179.53 3694
6180.27 3771
6181.01 3719
6181.75 3673
6182.49 3840
6183.24 4010
6183.98 4170
6184.72 4144
6185.46 4004
6186.20 4272
6186.95 4177
6187.69 4115
6188.43 4030
6189.17 4256
6189.91 4358
6190.66 4588
6191.40 4660
6192.14 4891
6192.88 5035
6193.63 5085
6194.37 5215
6195.11 5225
6195.85 5224
6196.60 5209
6197.34 5233
6198.08 5109
6198.83 5117
6199.57 5423
6200.31 5214
6201.05 5165
6201.80 5306
6202.54 5810
6203.28 6260
6204.03 7331
6204.77 8728
6205.51 10037
6206.26 12547
6207.00 14844
6207.74 17095
6208.49 19242
6209.23 19974
6209.97 20624
6210.72 20514
6211.46 19407
6212.21 17768
6212.95 15517
6213.69 13295
6214.44 11343
6215.18 9271
6215.92 7997
6216.67 6707
6217.41 5892
6218.16 5004
6218.90 4575
6219.64 4372
6220.39 4381
6221.13 4324
6221.88 4369
6222.62 4594
6223.37 4619
6224.11 4604
6224.85 4413
6225.60 4820
6226.34 4370
6227.09 4163
6227.83 4060
6228.58 4031
6229.32 3603
6230.07 3232
6230.81 3147
6231.56 3008
6232.30 2762
6233.05 2672
6233.79 2697
6234.54 2833
6235.28 2812
6236.03 2872
6236.77 2979
6237.52 3179
6238.26 3444
6239.01 3386
6239.75 3426
6240.50 3505
6241.24 3299
6241.99 3368
6242.73 3307
6243.48 3255
6244.22 3143
6244.97 3106
6245.72 3106
6246.46 2912
6247.21 3052
6247.95 3207
6248.70 3233
6249.45 3231
6250.19 3195
6250.94 3199
6251.68 3204
6252.43 3041
6253.18 3064
6253.92 3059
6254.67 2989
6255.41 3072
6256.16 3151
6256.91 3123
6257.65 3122
6258.40 3141
6259.15 3012
6259.89 2998
6260.64 2828
6261.39 2814
6262.13 2796
6262.88 2823
6263.63 2803
6264.37 2808
6265.12 2597
6265.87 2691
6266.61 2608
6267.36 2612
6268.11 2648
6268.85 2519
6269.60 2577
6270.35 2484
6271.10 2646
6271.84 2604
6272.59 2595
6273.34 2409
6274.08 2499
6274.83 2569
6275.58 2473
6276.33 2458
6277.07 2347
6277.82 2344
6278.57 2486
6279.32 2348
6280.07 2310
6280.81 2337
6281.56 2324
6282.31 2231
6283.06 2157
6283.80 2253
6284.55 2274
6285.30 2102
6286.05 2181
6286.80 2077
6287.54 1934
6288.29 1977
6289.04 2020
6289.79 2011
6290.54 1956
6291.29 1903
6292.03 1913
6292.78 1809
6293.53 1898
6294.28 1839
6295.03 1878
6295.78 1827
6296.53 1926
6297.28 1805
6298.02 1809
6298.77 1818
6299.52 1754
6300.27 1820
6301.02 1658
6301.77 1709
6302.52 1882
6303.27 1931
6304.02 1753
6304.77 1707
6305.51 1754
6306.26 1808
6307.01 1723
6307.76 1852
6308.51 1847
6309.26 1755
6310.01 1778
6310.76 1924
6311.51 1887
6312.26 2057
6313.01 2037
6313.76 1914
6314.51 1915
6315.26 1859
6316.01 1893
6316.76 1936
6317.51 1920
6318.26 1741
6319.01 1763
6319.76 1809
6320.51 1875
6321.26 1752
6322.01 1730
6322.76 1691
6323.51 1646
6324.26 1702
6325.01 1681
6325.76 1566
6326.51 1587
6327.26 1534
6328.01 1601
6328.76 1584
6329.51 1489
6330.26 1441
6331.02 1453
6331.77 1527
6332.52 1483
6333.27 1487
6334.02 1446
6334.77 1494
6335.52 1377
6336.27 1489
6337.02 1529
6337.77 1554
6338.53 1504
6339.28 1503
6340.03 1556
6340.78 1484
6341.53 1355
6342.28 1423
6343.03 1508
6343.78 1634
6344.54 1575
6345.29 1635
6346.04 1588
6346.79 1483
6347.54 1564
6348.29 1589
6349.05 1675
6349.80 1665
6350.55 1628
6351.30 1620
6352.05 1770
6352.81 1842
6353.56 1990
6354.31 1767
6355.06 1718
6355.82 1667
6356.57 1670
6357.32 1626
6358.07 1615
6358.82 1611
6359.58 1468
6360.33 1601
6361.08 1639
6361.83 1509
6362.59 1426
6363.34 1467
6364.09 1557
6364.85 1502
6365.60 1481
6366.35 1588
6367.10 1430
6367.86 1437
6368.61 1413
6369.36 1546
6370.12 1545
6370.87 1558
6371.62 1501
6372.38 1482
6373.13 1455
6373.88 1414
6374.64 1489
6375.39 1410
6376.14 1423
6376.90 1482
6377.65 1560
6378.40 1433
6379.16 1433
6379.91 1589
6380.66 1566
6381.42 1455
6382.17 1478
6382.92 1446
6383.68 1467
6384.43 1447
6385.19 1409
6385.94 1383
6386.69 1457
6387.45 1427
6388.20 1448
6388.96 1454
6389.71 1398
6390.47 1516
6391.22 1476
6391.97 1581
6392.73 1421
6393.48 1446
6394.24 1434
6394.99 1496
6395.75 1398
6396.50 1418
6397.26 1447
6398.01 1409
6398.77 1314
6399.52 1373
6400.28 1444
6401.03 1402
6401.79 1346
6402.54 1288
6403.30 1369
6404.05 1446
6404.81 1501
6405.56 1431
6406.32 1397
6407.07 1486
6407.83 1505
6408.58 1410
6409.34 1439
6410.09 1465
6410.85 1503
6411.60 1356
6412.36 1470
6413.11 1397
6413.87 1412
6414.63 1426
6415.38 1368
6416.14 1336
6416.89 1372
6417.65 1462
6418.41 1370
6419.16 1385
6419.92 1345
6420.67 1372
6421.43 1439
6422.19 1507
6422.94 1487
6423.70 1499
6424.45 1532
6425.21 1487
6425.97 1541
6426.72 1495
6427.48 1432
6428.24 1387
6428.99 1390
6429.75 1538
6430.51 1439
6431.26 1391
6432.02 1548
6432.78 1457
6433.53 1423
6434.29 1471
6435.05 1498
6435.80 1387
6436.56 1450
6437.32 1515
6438.08 1625
6438.83 1576
6439.59 1654
6440.35 1615
6441.10 1548
6441.86 1580
6442.62 1580
6443.38 1560
6444.13 1633
6444.89 1676
6445.65 1668
6446.41 1560
6447.16 1661
6447.92 1675
6448.68 1642
6449.44 1623
6450.19 1664
6450.95 1707
6451.71 1748
6452.47 1710
6453.23 1720
6453.98 1669
6454.74 1596
6455.50 1684
6456.26 1740
6457.02 1872
6457.78 1984
6458.53 1993
6459.29 1916
6460.05 1916
6460.81 1930
6461.57 1911
6462.33 1991
6463.08 2010
6463.84 2066
6464.60 2105
6465.36 2121
6466.12 2052
6466.88 2104
6467.64 2122
6468.40 2249
6469.15 2155
6469.91 2268
6470.67 2256
6471.43 2227
6472.19 2345
6472.95 2358
6473.71 2246
6474.47 2237
6475.23 2311
6475.99 2428
6476.75 2395
6477.51 2518
6478.26 2403
6479.02 2421
6479.78 2553
6480.54 2613
6481.30 2642
6482.06 2631
6482.82 2752
6483.58 2833
6484.34 2673
6485.10 2541
6485.86 2871
6486.62 2878
6487.38 2733
6488.14 2829
6488.90 2872
6489.66 2956
6490.42 3124
6491.18 3298
6491.94 3322
6492.70 3480
6493.46 3634
6494.22 3606
6494.98 3743
6495.74 3684
6496.51 3785
6497.27 3746
6498.03 3807
6498.79 3827
6499.55 3787
6500.31 3711
6501.07 3740
6501.83 3711
6502.59 3591
6503.35 3697
6504.11 3950
6504.87 4066
6505.64 4071
6506.40 4089
6507.16 4400
6507.92 4583
6508.68 4356
6509.44 4614
6510.20 4613
6510.96 4645
6511.73 4503
6512.49 4561
6513.25 4441
6514.01 4707
6514.77 4641
6515.53 4555
6516.29 4909
6517.06 4860
6517.82 5088
6518.58 5215
6519.34 5373
6520.10 5340
6520.87 5445
6521.63 5507
6522.39 5857
6523.15 6167
6523.91 6396
6524.68 6566
6525.44 7131
6526.20 7640
6526.96 7933
6527.73 8232
6528.49 8296
6529.25 8528
6530.01 8380
6530.78 8865
6531.54 8971
6532.30 9508
6533.06 10852
6533.83 12746
6534.59 14783
6535.35 16999
6536.11 18414
6536.88 19194
6537.64 19540
6538.40 18669
6539.17 17318
6539.93 15519
6540.69 13121
6541.46 10968
6542.22 9019
6542.98 7754
6543.74 6388
6544.51 5343
6545.27 4828
6546.04 4422
6546.80 3978
6547.56 3925
6548.33 3804
6549.09 3666
6549.85 3428
6550.62 3394
6551.38 3549
6552.14 3586
6552.91 3489
6553.67 3318
6554.44 3188
6555.20 3177
6555.96 2933
6556.73 2988
6557.49 2940
6558.26 2948
6559.02 2881
6559.78 3034
6560.55 3087
6561.31 3145
6562.08 3203
6562.84 3372
6563.61 3570
6564.37 3445
6565.14 3525
6565.90 3487
6566.66 3591
6567.43 3613
6568.19 3514
6568.96 3471
6569.72 3552
6570.49 3663
6571.25 3674
6572.02 3710
6572.78 3748
6573.55 3953
6574.31 4154
6575.08 4258
6575.84 4238
6576.61 4181
6577.37 4200
6578.14 4077
6578.90 4397
6579.67 4300
6580.44 4185
6581.20 4039
6581.97 4052
6582.73 4175
6583.50 4027
6584.26 4013
6585.03 3923
6585.79 3888
6586.56 4020
6587.33 4227
6588.09 4304
6588.86 4155
6589.62 4116
6590.39 4480
6591.16 4767
6591.92 4752
6592.69 5088
6593.45 5138
6594.22 5238
6594.99 5511
6595.75 5500
6596.52 5365
6597.29 5205
6598.05 5071
6598.82 4830
6599.59 4484
6600.35 4255
6601.12 4199
6601.89 3865
6602.65 3706
6603.42 3809
6604.19 3973
6604.95 3930
6605.72 3967
6606.49 3955
6607.25 4118
6608.02 4284
6608.79 4481
6609.55 4613
6610.32 4574
6611.09 4464
6611.86 4342
6612.62 4058
6613.39 3935
6614.16 3692
6614.93 3504
6615.69 3318
6616.46 3093
6617.23 2966
6618.00 2855
6618.76 2715
6619.53 2925
6620.30 2618
6621.07 2776
6621.83 2760
6622.60 2578
6623.37 2609
6624.14 2596
6624.91 2468
6625.67 2509
6626.44 2539
6627.21 2562
6627.98 2513
6628.75 2480
6629.52 2532
6630.28 2714
6631.05 2857
6631.82 2872
6632.59 3090
6633.36 3529
6634.13 3612
6634.90 3671
6635.66 3641
6636.43 3691
6637.20 3356
6637.97 3252
6638.74 3082
6639.51 2815
6640.28 2788
6641.05 2810
6641.81 2613
6642.58 2546
6643.35 2473
6644.12 2268
6644.89 2345
6645.66 2506
6646.43 2523
6647.20 2420
6647.97 2304
6648.74 2416
6649.51 2319
6650.28 2322
6651.05 2428
6651.82 2557
6652.59 2470
6653.35 2534
6654.12 2579
6654.89 2503
6655.66 2561
6656.43 2461
6657.20 2482
6657.97 2475
6658.74 2331
6659.51 2395
6660.28 2380
6661.05 2356
6661.82 2234
6662.59 2378
6663.36 2262
6664.13 2213
6664.91 2381
6665.68 2287
6666.45 2274
6667.22 2400
6667.99 2449
6668.76 2343
6669.53 2345
6670.30 2296
6671.07 2321
6671.84 2408
6672.61 2460
6673.38 2377
6674.15 2350
6674.92 2390
6675.69 2418
6676.47 2275
6677.24 2279
6678.01 2228
6678.78 2454
6679.55 2414
6680.32 2473
6681.09 2740
6681.86 2799
6682.64 2844
6683.41 2799
6684.18 3012
6684.95 3064
6685.72 2950
6686.49 2986
6687.26 2947
6688.04 2555
6688.81 2439
6689.58 2513
6690.35 2483
6691.12 2394
6691.90 2218
6692.67 2261
6693.44 2311
6694.21 2215
6694.98 2277
6695.76 2060
6696.53 2123
6697.30 2073
6698.07 2185
6698.84 2184
6699.62 1990
6700.39 2033
6701.16 1999
6701.93 1970
6702.71 2034
6703.48 2091
6704.25 2087
6705.02 1966
6705.80 2002
6706.57 2046
6707.34 1877
6708.12 1936
6708.89 1975
6709.66 1968
6710.43 1920
6711.21 1866
6711.98 1917
6712.75 1967
6713.53 1829
6714.30 1959
6715.07 1894
6715.85 1772
6716.62 1844
6717.39 1904
6718.17 1825
6718.94 1681
6719.71 1702
6720.49 1737
6721.26 1720
6722.03 1666
6722.81 1728
6723.58 1761
6724.36 1813
6725.13 1804
6725.90 1875
6726.68 1849
6727.45 1838
6728.23 1992
6729.00 1896
6729.77 1928
6730.55 1891
6731.32 1930
6732.10 2006
6732.87 2088
6733.64 2150
6734.42 1937
6735.19 1948
6735.97 1950
6736.74 1974
6737.52 2086
6738.29 2030
6739.07 1929
6739.84 1902
6740.62 1910
6741.39 1965
6742.16 2072
6742.94 2102
6743.71 2111
6744.49 2099
6745.26 2077
6746.04 2080
6746.81 2273
6747.59 2386
6748.36 2272
6749.14 2379
6749.92 2687
6750.69 2535
6751.47 2798
6752.24 3034
6753.02 3041
6753.79 3015
6754.57 2948
6755.34 3044
6756.12 2725
6756.89 2428
6757.67 2267
6758.45 2264
6759.22 2050
6760.00 2098
6760.77 2027
6761.55 1929
6762.33 1988
6763.10 1876
6763.88 1823
6764.65 1823
6765.43 1870
6766.21 1865
6766.98 1801
6767.76 1687
6768.53 1790
6769.31 1854
6770.09 1908
6770.86 1768
6771.64 1773
6772.42 1752
6773.19 1654
6773.97 1774
6774.75 1746
6775.52 1680
6776.30 1591
6777.08 1668
6777.85 1575
6778.63 1682
6779.41 1661
6780.18 1596
6780.96 1564
6781.74 1666
6782.52 1626
6783.29 1618
6784.07 1719
6784.85 1580
6785.62 1484
6786.40 1467
6787.18 1392
6787.96 1330
6788.73 1448
6789.51 1507
6790.29 1582
6791.07 1543
6791.84 1480
6792.62 1572
6793.40 1507
6794.18 1478
6794.96 1568
6795.73 1493
6796.51 1458
6797.29 1408
6798.07 1373
6798.85 1544
6799.62 1554
6800.40 1407
6801.18 1416
6801.96 1584
6802.74 1626
6803.51 1646
6804.29 1577
6805.07 1628
6805.85 1566
6806.63 1470
6807.41 1521
6808.19 1622
6808.96 1623
6809.74 1533
6810.52 1534
6811.30 1434
6812.08 1574
6812.86 1510
6813.64 1549
6814.42 1583
6815.20 1610
6815.97 1548
6816.75 1452
6817.53 1555
6818.31 1471
6819.09 1545
6819.87 1556
6820.65 1449
6821.43 1543
6822.21 1461
6822.99 1443
6823.77 1676
6824.55 1681
6825.33 1634
6826.11 1643
6826.89 1600
6827.67 1559
6828.44 1529
6829.22 1602
6830.00 1593
6830.78 1600
6831.56 1550
6832.34 1523
6833.12 1640
6833.90 1707
6834.68 1617
6835.46 1663
6836.24 1619
6837.03 1679
6837.81 1584
6838.59 1526
6839.37 1574
6840.15 1675
6840.93 1487
6841.71 1561
6842.49 1544
6843.27 1704
6844.05 1607
6844.83 1580
6845.61 1597
6846.39 1748
6847.17 1958
6847.95 2141
6848.73 2325
6849.52 2497
6850.30 2764
6851.08 2821
6851.86 2887
6852.64 2789
6853.42 2794
6854.20 2480
6854.98 2425
6855.76 2321
6856.55 2235
6857.33 2059
6858.11 1867
6858.89 1835
6859.67 1858
6860.45 1768
6861.23 1754
6862.02 1833
6862.80 1914
6863.58 1808
6864.36 1930
6865.14 1906
6865.93 2025
6866.71 2162
6867.49 2182
6868.27 2032
6869.05 2121
6869.84 2025
6870.62 2027
6871.40 1953
6872.18 1911
6872.96 1885
6873.75 1978
6874.53 2002
6875.31 2047
6876.09 2045
6876.88 2059
6877.66 2040
6878.44 2165
6879.22 2077
6880.01 2236
6880.79 2297
6881.57 2348
6882.36 2441
6883.14 2548
6883.92 2876
6884.70 3133
6885.49 3269
6886.27 3694
6887.05 4009
6887.84 4157
6888.62 4478
6889.40 4401
6890.19 4226
6890.97 3777
6891.75 3386
6892.54 3168
6893.32 3065
6894.10 2881
6894.89 2720
6895.67 2462
6896.45 2341
6897.24 2287
6898.02 2335
6898.81 2406
6899.59 2389
6900.37 2406
6901.16 2364
6901.94 2568
6902.73 2577
6903.51 2603
6904.29 2481
6905.08 2405
6905.86 2405
6906.65 2347
6907.43 2421
6908.21 2410
6909.00 2386
6909.78 2374
6910.57 2404
6911.35 2204
6912.14 2200
6912.92 2177
6913.71 2181
6914.49 2198
6915.27 2220
6916.06 2221
6916.84 2173
6917.63 2119
6918.41 2154
6919.20 2131
6919.98 2145
6920.77 2331
6921.55 2400
6922.34 2349
6923.12 2275
6923.91 2324
6924.69 2352
6925.48 2284
6926.27 2421
6927.05 2478
6927.84 2476
6928.62 2524
6929.41 2429
6930.19 2539
6930.98 2623
6931.76 2663
6932.55 2578
6933.34 2492
6934.12 2491
6934.91 2679
6935.69 2681
6936.48 2732
6937.26 2855
6938.05 3003
6938.84 3075
6939.62 3244
6940.41 3206
6941.20 3636
6941.98 3852
6942.77 3968
6943.55 4081
6944.34 4265
6945.13 4279
6945.91 4115
6946.70 3973
6947.49 4077
6948.27 3947
6949.06 3934
6949.85 3908
6950.63 3702
6951.42 3853
6952.21 3707
6952.99 3623
6953.78 3621
6954.57 3562
6955.35 3424
6956.14 3505
6956.93 3446
6957.72 3590
6958.50 3748
6959.29 3670
6960.08 3656
6960.86 3889
6961.65 3730
6962.44 3963
6963.23 4021
6964.01 3932
6964.80 4088
6965.59 4243
6966.38 4555
6967.16 4804
6967.95 4863
6968.74 4897
6969.53 5249
6970.32 5212
6971.10 5344
6971.89 5506
6972.68 5678
6973.47 5511
6974.26 5656
6975.04 5549
6975.83 5278
6976.62 5236
6977.41 5474
6978.20 5496
6978.98 5943
6979.77 6703
6980.56 7473
6981.35 8498
6982.14 10645
6982.93 12998
6983.72 15546
6984.50 18152
6985.29 20058
6986.08 21341
6986.87 21547
6987.66 20757
6988.45 19934
6989.24 17856
6990.03 15596
6990.81 13015
6991.60 10514
6992.39 8586
6993.18 7034
6993.97 6091
6994.76 5423
6995.55 4740
6996.34 4337
6997.13 4134
6997.92 3995
6998.71 4082
6999.50 4122
7000.29 4110
7001.08 4024
7001.87 4054
7002.65 3947
7003.44 3596
7004.23 3540
7005.02 3258
7005.81 3137
7006.60 2912
7007.39 2694
7008.18 2529
7008.97 2481
7009.76 2483
7010.55 2458
7011.34 2604
7012.13 2741
7012.92 2818
7013.71 2875
7014.50 3034
7015.30 3002
7016.09 2992
7016.88 2799
7017.67 2778
7018.46 2662
7019.25 2501
7020.04 2536
7020.83 2438
7021.62 2522
7022.41 2688
7023.20 2760
7023.99 2892
7024.78 2896
7025.57 2725
7026.37 2619
7027.16 2739
7027.95 2837
7028.74 2606
7029.53 2545
7030.32 2428
7031.11 2324
7031.90 2239
7032.69 2430
7033.49 2508
7034.28 2490
7035.07 2383
7035.86 2411
7036.65 2370
7037.44 2457
7038.24 2533
7039.03 2593
7039.82 2525
7040.61 2496
7041.40 2704
7042.19 2579
7042.99 2660
7043.78 2832
7044.57 2845
7045.36 2946
7046.15 2981
7046.95 3164
7047.74 3334
7048.53 3490
7049.32 3517
7050.12 3639
7050.91 3648
7051.70 3697
7052.49 3458
7053.29 3180
7054.08 2884
7054.87 2767
7055.66 2633
7056.46 2507
7057.25 2489
7058.04 2404
7058.83 2412
7059.63 2233
7060.42 2186
7061.21 2338
7062.01 2314
7062.80 2269
7063.59 2212
7064.39 2177
7065.18 2237
7065.97 2044
7066.77 2027
7067.56 2066
7068.35 2130
7069.15 1943
7069.94 1879
7070.73 1987
7071.53 1851
7072.32 1833
7073.11 1854
7073.91 1683
7074.70 1767
7075.49 1730
7076.29 1615
7077.08 1584
7077.88 1567
7078.67 1583
7079.46 1655
7080.26 1722
7081.05 1685
7081.85 1569
7082.64 1591
7083.43 1577
7084.23 1517
7085.02 1438
7085.82 1461
7086.61 1454
7087.41 1531
7088.20 1578
7089.00 1497
7089.79 1522
7090.58 1478
7091.38 1498
7092.17 1468
7092.97 1368
7093.76 1399
7094.56 1345
7095.35 1315
7096.15 1271
7096.94 1328
7097.74 1263
7098.53 1232
7099.33 1209
7100.12 1403
7100.92 1346
7101.71 1223
7102.51 1278
7103.30 1214
7104.10 1221
7104.89 1157
7105.69 1138
7106.49 1242
7107.28 1286
7108.08 1238
7108.87 1183
7109.67 1224
7110.46 1232
7111.26 1230
7112.06 1192
7112.85 1248
7113.65 1218
7114.44 1242
7115.24 1292
7116.04 1328
7116.83 1300
7117.63 1363
7118.42 1300
7119.22 1329
7120.02 1240
7120.81 1242
7121.61 1203
7122.41 1169
7123.20 1239
7124.00 1191
7124.79 1237
7125.59 1307
7126.39 1233
7127.18 1217
7127.98 1274
7128.78 1333
7129.57 1348
7130.37 1220
7131.17 1238
7131.97 1329
7132.76 1359
7133.56 1369
7134.36 1245
7135.15 1197
7135.95 1249
7136.75 1238
7137.55 1121
7138.34 1137
7139.14 1110
7139.94 1178
7140.73 1072
7141.53 1216
7142.33 1108
7143.13 1070
7143.92 1019
7144.72 1002
7145.52 997
7146.32 947
7147.12 1037
7147.91 996
7148.71 935
7149.51 993
7150.31 1013
7151.11 971
7151.90 1020
7152.70 1062
7153.50 994
7154.30 1013
7155.10 1024
7155.89 1087
7156.69 1151
7157.49 1074
7158.29 1132
7159.09 1089
7159.89 1054
7160.68 1093
7161.48 947
7162.28 1025
7163.08 1014
7163.88 955
7164.68 985
7165.48 1044
7166.28 933
7167.07 978
7167.87 925
7168.67 956
7169.47 908
7170.27 1010
7171.07 965
7171.87 1031
7172.67 964
7173.47 942
7174.27 906
7175.07 899
7175.87 842
7176.67 841
7177.46 950
7178.26 936
7179.06 895
7179.86 860
7180.66 932
7181.46 874
7182.26 879
7183.06 891
7183.86 927
7184.66 907
7185.46 1009
7186.26 893
7187.06 891
7187.86 890
7188.66 936
7189.46 840
7190.26 833
7191.06 881
7191.86 883
7192.66 875
7193.46 880
7194.26 900
7195.06 813
7195.86 850
7196.67 908
7197.47 810
7198.27 807
7199.07 835
7199.87 871
7200.67 862
7201.47 852
7202.27 858
7203.07 828
7203.87 919
7204.67 859
7205.47 858
7206.28 893
7207.08 838
7207.88 869
7208.68 913
7209.48 809
7210.28 890
7211.08 868
7211.88 873
7212.69 836
7213.49 860
7214.29 870
7215.09 858
7215.89 853
7216.69 901
7217.50 893
7218.30 881
7219.10 836
7219.90 850
7220.70 817
7221.50 766
7222.31 787
7223.11 843
7223.91 807
7224.71 863
7225.51 811
7226.32 767
7227.12 806
7227.92 798
7228.72 751
7229.53 758
7230.33 777
7231.13 799
7231.93 907
7232.74 790
7233.54 814
7234.34 884
7235.14 823
7235.95 820
7236.75 913
7237.55 821
7238.36 784
7239.16 870
7239.96 843
7240.76 778
7241.57 812
7242.37 853
7243.17 901
7243.98 871
7244.78 839
7245.58 895
7246.39 855
7247.19 861
7247.99 941
7248.80 873
7249.60 923
7250.40 848
7251.21 912
7252.01 941
7252.81 929
7253.62 967
7254.42 996
7255.23 985
7256.03 987
7256.83 1000
7257.64 963
7258.44 984
7259.25 1042
7260.05 966
7260.85 1141
7261.66 1214
7262.46 1222
7263.27 1162
7264.07 1086
7264.87 1065
7265.68 1016
7266.48 1030
7267.29 1073
7268.09 1089
7268.90 1013
7269.70 996
7270.51 959
7271.31 977
7272.12 1021
7272.92 1062
7273.73 1011
7274.53 1046
7275.34 1117
7276.14 1033
7276.95 1034
7277.75 1044
7278.56 1148
7279.36 1212
7280.17 1187
7280.97 1321
7281.78 1430
7282.58 1532
7283.39 1575
7284.19 1699
7285.00 1741
7285.80 1931
7286.61 1693
7287.41 1627
7288.22 1595
7289.03 1445
7289.83 1326
7290.64 1186
7291.44 1172
7292.25 1136
7293.06 1129
7293.86 1122
7294.67 1219
7295.47 1146
7296.28 1091
7297.09 1143
7297.89 1190
7298.70 1165
7299.50 1213
7300.31 1160
7301.12 1077
7301.92 1082
7302.73 1035
7303.54 1093
7304.34 1075
7305.15 1111
7305.96 1201
7306.76 1070
7307.57 1197
7308.38 1292
7309.18 1204
7309.99 1346
7310.80 1262
7311.60 1296
7312.41 1414
7313.22 1416
7314.02 1378
7314.83 1460
7315.64 1541
7316.45 1809
7317.25 1847
7318.06 2091
7318.87 2189
7319.67 2090
7320.48 2223
7321.29 1858
7322.10 1809
7322.90 1732
7323.71 1616
7324.52 1454
7325.33 1394
7326.14 1340
7326.94 1291
7327.75 1390
7328.56 1478
7329.37 1310
7330.17 1261
7330.98 1219
7331.79 1217
7332.60 1296
7333.41 1286
7334.22 1288
7335.02 1236
7335.83 1211
7336.64 1199
7337.45 1122
7338.26 1107
7339.07 1101
7339.87 1176
7340.68 1131
7341.49 1124
7342.30 1140
7343.11 1083
7343.92 1027
7344.73 1002
7345.53 1018
7346.34 981
7347.15 1041
7347.96 979
7348.77 1006
7349.58 1096
7350.39 1007
7351.20 1015
7352.01 975
7352.82 957
7353.62 990
7354.43 940
7355.24 979
7356.05 980
7356.86 971
7357.67 933
7358.48 1045
7359.29 968
7360.10 1002
7360.91 937
7361.72 952
7362.53 865
7363.34 907
7364.15 873
7364.96 910
7365.77 936
7366.58 971
7367.39 912
7368.20 843
7369.01 859
7369.82 886
7370.63 935
7371.44 938
7372.25 876
7373.06 885
7373.87 823
7374.68 912
7375.49 882
7376.30 955
7377.11 979
7377.92 906
7378.73 903
7379.54 968
7380.36 985
7381.17 980
7381.98 971
7382.79 914
7383.60 912
7384.41 998
7385.22 954
7386.03 949
7386.84 855
7387.65 887
7388.46 800
7389.28 917
7390.09 898
7390.90 857
7391.71 857
7392.52 759
7393.33 849
7394.14 807
7394.96 859
7395.77 898
7396.58 856
7397.39 865
7398.20 773
7399.01 853
7399.83 923
7400.64 851
7401.45 866
7402.26 881
7403.07 865
7403.89 839
7404.70 733
7405.51 810
7406.32 786
7407.13 791
7407.95 797
7408.76 827
7409.57 868
7410.38 833
7411.20 756
7412.01 774
7412.82 783
7413.63 776
7414.45 826
7415.26 798
7416.07 671
7416.88 775
7417.70 778
7418.51 819
7419.32 911
7420.14 775
7420.95 784
7421.76 832
7422.57 771
7423.39 852
7424.20 771
7425.01 787
7425.83 780
7426.64 719
7427.45 879
7428.27 871
7429.08 847
7429.89 833
7430.71 919
7431.52 877
7432.33 861
7433.15 935
7433.96 900
7434.78 903
7435.59 875
7436.40 803
7437.22 813
7438.03 778
7438.84 760
7439.66 766
7440.47 756
7441.29 768
7442.10 808
7442.91 747
7443.73 851
7444.54 788
7445.36 713
7446.17 743
7446.99 770
7447.80 792
7448.62 759
7449.43 771
7450.24 722
7451.06 773
7451.87 771
7452.69 769
7453.50 746
7454.32 766
7455.13 819
7455.95 806
7456.76 821
7457.58 758
7458.39 737
7459.21 728
7460.02 789
7460.84 735
7461.65 723
7462.47 750
7463.28 750
7464.10 811
7464.91 813
7465.73 757
7466.54 701
7467.36 734
7468.18 744
7468.99 752
7469.81 780
7470.62 751
7471.44 786
7472.25 727
7473.07 783
7473.89 748
7474.70 768
7475.52 713
7476.33 746
7477.15 759
7477.97 785
7478.78 742
7479.60 810
7480.41 793
7481.23 791
7482.05 824
7482.86 720
7483.68 790
7484.50 811
7485.31 827
7486.13 709
7486.95 727
7487.76 727
7488.58 729
7489.40 704
7490.21 707
7491.03 732
7491.85 711
7492.66 743
7493.48 735
7494.30 698
7495.11 701
7495.93 713
7496.75 681
7497.57 685
7498.38 732
7499.20 725
7500.02 690
7500.83 707
7501.65 712
7502.47 738
7503.29 708
7504.10 647
7504.92 696
7505.74 818
7506.56 753
7507.37 685
7508.19 668
7509.01 651
7509.83 707
7510.65 704
7511.46 723
7512.28 701
7513.10 706
7513.92 677
7514.74 739
7515.55 700
7516.37 666
7517.19 671
7518.01 706
7518.83 645
7519.64 635
7520.46 672
7521.28 685
7522.10 692
7522.92 752
7523.74 740
7524.56 721
7525.37 687
7526.19 705
7527.01 777
7527.83 719
7528.65 648
7529.47 752
7530.29 717
7531.11 673
7531.93 666
7532.74 687
7533.56 678
7534.38 668
7535.20 663
7536.02 651
7536.84 721
7537.66 747
7538.48 713
7539.30 771
7540.12 707
7540.94 734
7541.76 672
7542.58 619
7543.40 730
7544.22 753
7545.04 747
7545.86 677
7546.68 724
7547.50 727
7548.32 725
7549.14 700
7549.96 640
7550.78 688
7551.60 710
7552.42 637
7553.24 680
7554.06 635
7554.88 617
7555.70 686
7556.52 719
7557.34 698
7558.16 662
7558.98 707
7559.80 690
7560.62 736
7561.44 707
7562.26 623
7563.08 642
7563.90 692
7564.72 692
7565.54 735
7566.36 739
7567.19 690
7568.01 730
7568.83 702
7569.65 675
7570.47 658
7571.29 735
7572.11 742
7572.93 691
7573.76 677
7574.58 703
7575.40 673
7576.22 638
7577.04 636
7577.86 623
7578.68 708
7579.51 737
7580.33 693
7581.15 642
7581.97 680
7582.79 784
7583.61 778
7584.44 718
7585.26 703
7586.08 700
7586.90 786
7587.72 762
7588.55 732
7589.37 799
7590.19 771
7591.01 776
7591.83 745
7592.66 653
7593.48 739
7594.30 716
7595.12 785
7595.95 841
7596.77 797
7597.59 801
7598.41 798
7599.24 790
7600.06 798
7600.88 881
7601.71 870
7602.53 921
7603.35 929
7604.17 875
7605.00 873
7605.82 872
7606.64 914
7607.47 859
7608.29 845
7609.11 831
7609.94 838
7610.76 858
7611.58 747
7612.41 803
7613.23 815
7614.05 868
7614.88 858
7615.70 879
7616.52 903
7617.35 945
7618.17 875
7619.00 967
7619.82 972
7620.64 891
7621.47 844
7622.29 831
7623.11 828
7623.94 782
7624.76 785
7625.59 865
7626.41 821
7627.24 816
7628.06 841
7628.88 804
7629.71 859
7630.53 924
7631.36 921
7632.18 963
7633.01 932
7633.83 880
7634.66 898
7635.48 873
7636.30 742
7637.13 803
7637.95 837
7638.78 811
7639.60 723
7640.43 745
7641.25 658
7642.08 700
7642.90 715
7643.73 698
7644.55 714
7645.38 743
7646.20 705
7647.03 719
7647.85 679
7648.68 651
7649.51 663
7650.33 690
7651.16 694
7651.98 702
7652.81 725
7653.63 689
7654.46 641
7655.28 626
7656.11 593
7656.94 648
7657.76 592
7658.59 653
7659.41 664
7660.24 579
7661.07 664
7661.89 673
7662.72 718
7663.54 747
7664.37 696
7665.20 729
7666.02 687
7666.85 748
7667.68 697
7668.50 669
7669.33 633
7670.16 685
7670.98 677
7671.81 676
7672.64 657
7673.46 626
7674.29 665
7675.12 678
7675.94 575
7676.77 608
7677.60 579
7678.42 627
7679.25 629
7680.08 594
7680.90 561
7681.73 598
7682.56 643
7683.39 655
7684.21 642
7685.04 651
7685.87 595
7686.69 690
7687.52 686
7688.35 662
7689.18 590
7690.01 693
7690.83 656
7691.66 609
7692.49 631
7693.32 610
7694.14 570
7694.97 596
7695.80 652
7696.63 667
7697.46 567
7698.28 565
7699.11 631
7699.94 643
7700.77 642
7701.60 613
7702.42 614
7703.25 650
7704.08 612
7704.91 695
7705.74 603
7706.57 646
7707.39 605
7708.22 528
7709.05 613
7709.88 610
7710.71 647
7711.54 624
7712.37 626
7713.20 656
7714.02 645
7714.85 588
7715.68 569
7716.51 600
7717.34 661
7718.17 628
7719.00 583
7719.83 624
7720.66 631
7721.49 690
7722.32 636
7723.15 634
7723.97 618
7724.80 596
7725.63 615
7726.46 601
7727.29 671
7728.12 691
7728.95 592
7729.78 565
7730.61 625
7731.44 621
7732.27 509
7733.10 592
7733.93 680
7734.76 581
7735.59 580
7736.42 603
7737.25 643
7738.08 692
7738.91 626
7739.74 574
7740.57 602
7741.40 600
7742.23 616
7743.06 636
7743.89 677
7744.72 707
7745.56 738
7746.39 730
7747.22 759
7748.05 781
7748.88 793
7749.71 751
7750.54 730
7751.37 651
7752.20 657
7753.03 643
7753.86 676
7754.69 672
7755.53 699
7756.36 692
7757.19 692
7758.02 692
7758.85 616
7759.68 639
7760.51 640
7761.35 614
7762.18 652
7763.01 646
7763.84 683
7764.67 649
7765.50 685
7766.33 690
7767.17 665
7768.00 660
7768.83 659
7769.66 646
7770.49 653
7771.33 679
7772.16 686
7772.99 720
7773.82 638
7774.65 755
7775.49 697
7776.32 666
7777.15 621
7777.98 674
7778.82 695
7779.65 631
7780.48 637
7781.31 682
7782.15 689
7782.98 638
7783.81 641
7784.64 605
7785.48 606
7786.31 638
7787.14 660
7787.97 712
7788.81 639
7789.64 679
7790.47 649
7791.31 583
7792.14 618
7792.97 661
7793.81 698
7794.64 676
7795.47 721
7796.31 671
7797.14 666
7797.97 684
7798.81 606
7799.64 671
7800.47 718
7801.31 662
7802.14 699
7802.97 736
7803.81 656
7804.64 645
7805.47 718
7806.31 683
7807.14 743
7807.98 747
7808.81 832
7809.64 755
7810.48 794
7811.31 807
7812.15 863
7812.98 820
7813.82 835
7814.65 907
7815.48 913
7816.32 868
7817.15 908
7817.99 866
7818.82 846
7819.66 812
7820.49 898
7821.33 879
7822.16 794
7822.99 805
7823.83 901
7824.66 956
7825.50 886
7826.33 888
7827.17 972
7828.00 967
7828.84 935
7829.67 889
7830.51 893
7831.34 808
7832.18 807
7833.02 788
7833.85 914
7834.69 902
7835.52 971
7836.36 865
7837.19 874
7838.03 870
7838.86 872
7839.70 858
7840.53 875
7841.37 881
7842.21 815
7843.04 792
7843.88 733
7844.71 735
7845.55 783
7846.39 813
7847.22 829
7848.06 788
7848.89 767
7849.73 838
7850.57 820
7851.40 796
7852.24 816
7853.08 828
7853.91 766
7854.75 925
7855.58 942
7856.42 782
7857.26 818
7858.09 947
7858.93 906
7859.77 905
7860.60 877
7861.44 844
7862.28 852
7863.11 810
7863.95 777
7864.79 815
7865.63 888
7866.46 884
7867.30 815
7868.14 770
7868.97 807
7869.81 854
7870.65 868
7871.49 815
7872.32 842
7873.16 950
7874.00 895
7874.84 924
7875.67 875
7876.51 955
7877.35 961
7878.19 1118
7879.02 1104
7879.86 1083
7880.70 1108
7881.54 1058
7882.38 1108
7883.21 1131
7884.05 1027
7884.89 1080
7885.73 1076
7886.57 892
7887.40 938
7888.24 916
7889.08 875
7889.92 876
7890.76 847
7891.59 888
7892.43 945
7893.27 934
7894.11 783
7894.95 775
7895.79 782
7896.63 773
7897.47 791
7898.30 870
7899.14 891
7899.98 826
7900.82 792
7901.66 740
7902.50 849
7903.34 763
7904.18 772
7905.02 736
7905.85 731
7906.69 667
7907.53 606
7908.37 694
7909.21 693
7910.05 706
7910.89 767
7911.73 712
7912.57 773
7913.41 769
7914.25 797
7915.09 850
7915.93 810
7916.77 916
7917.61 959
7918.45 1023
7919.29 980
7920.13 891
7920.97 873
7921.81 897
7922.65 793
7923.49 733
7924.33 783
7925.17 748
7926.01 711
7926.85 646
7927.69 682
7928.53 720
7929.37 733
7930.21 720
7931.05 683
7931.89 642
7932.73 644
7933.57 671
7934.41 679
7935.25 733
7936.09 675
7936.93 657
7937.78 710
7938.62 710
7939.46 671
7940.30 658
7941.14 648
7941.98 661
7942.82 683
7943.66 689
7944.50 708
7945.35 723
7946.19 736
7947.03 766
7947.87 713
7948.71 771
7949.55 693
7950.39 687
7951.24 694
7952.08 766
7952.92 779
7953.76 771
7954.60 701
7955.44 679
7956.29 801
7957.13 762
7957.97 726
7958.81 788
7959.65 641
7960.50 703
7961.34 738
7962.18 741
7963.02 775
7963.86 780
7964.71 817
7965.55 835
7966.39 847
7967.23 822
7968.08 881
7968.92 842
7969.76 892
7970.60 836
7971.45 780
7972.29 815
7973.13 724
7973.97 685
7974.82 610
7975.66 626
7976.50 686
7977.35 689
7978.19 653
7979.03 666
7979.87 643
7980.72 640
7981.56 739
7982.40 748
7983.25 698
7984.09 707
7984.93 669
7985.78 686
7986.62 724
7987.46 614
7988.31 636
7989.15 587
7990.00 624
7990.84 602
7991.68 600
7992.53 619
7993.37 695
7994.21 556
7995.06 551
7995.90 607
7996.75 615
7997.59 677
7998.43 627
7999.28 582
8000.12 624
8000.97 655
8001.81 588
8002.65 544
8003.50 551
8004.34 555
8005.19 613
8006.03 598
8006.88 536
8007.72 501
8008.57 494
8009.41 603
8010.26 614
8011.10 593
8011.95 511
8012.79 537
8013.63 639
8014.48 545
8015.32 556
8016.17 530
8017.01 596
8017.86 642
8018.70 593
8019.55 526
8020.40 589
8021.24 544
8022.09 539
8022.93 541
8023.78 553
8024.62 536
8025.47 557
8026.31 561
8027.16 539
8028.00 602
8028.85 592
8029.70 611
8030.54 539
8031.39 580
8032.23 586
8033.08 611
8033.92 622
8034.77 586
8035.62 562
8036.46 580
8037.31 575
8038.16 565
8039.00 581
8039.85 615
8040.69 574
8041.54 555
8042.39 549
8043.23 558
8044.08 641
8044.93 633
8045.77 651
8046.62 668
8047.47 654
8048.31 627
8049.16 641
8050.01 582
8050.85 604
8051.70 608
8052.55 589
8053.39 539
8054.24 563
8055.09 568
8055.94 536
8056.78 521
8057.63 583
8058.48 543
8059.32 533
8060.17 583
8061.02 560
8061.87 537
8062.71 547
8063.56 559
8064.41 562
8065.26 581
8066.10 539
8066.95 569
8067.80 578
8068.65 587
8069.49 523
8070.34 546
8071.19 548
8072.04 493
8072.89 539
8073.73 535
8074.58 623
8075.43 584
8076.28 516
8077.13 517
8077.98 629
8078.82 581
8079.67 561
8080.52 587
8081.37 568
8082.22 574
8083.07 547
8083.91 566
8084.76 562
8085.61 526
8086.46 555
8087.31 547
8088.16 574
8089.01 486
8089.86 602
8090.70 645
8091.55 627
8092.40 602
8093.25 546
8094.10 596
8094.95 552
8095.80 596
8096.65 550
8097.50 505
8098.35 486
8099.20 535
8100.05 545
8100.90 565
8101.74 540
8102.59 598
8103.44 649
8104.29 578
8105.14 523
8105.99 575
8106.84 524
8107.69 555
8108.54 609
8109.39 585
8110.24 585
8111.09 543
8111.94 515
8112.79 534
8113.64 619
8114.49 584
8115.34 576
8116.19 613
8117.04 625
8117.89 624
8118.74 563
8119.59 570
8120.45 656
8121.30 593
8122.15 662
8123.00 627
8123.85 621
8124.70 618
8125.55 578
8126.40 650
8127.25 588
8128.10 572
8128.95 624
8129.80 541
8130.65 565
8131.51 613
8132.36 628
8133.21 613
8134.06 635
8134.91 588
8135.76 634
8136.61 611
8137.46 586
8138.32 656
8139.17 631
8140.02 639
8140.87 640
8141.72 593
8142.57 577
8143.43 637
8144.28 645
8145.13 641
8145.98 604
8146.83 613
8147.68 636
8148.54 678
8149.39 688
8150.24 723
8151.09 689
8151.94 799
8152.80 786
8153.65 731
8154.50 772
8155.35 870
8156.21 788
8157.06 794
8157.91 903
8158.76 871
8159.62 775
8160.47 721
8161.32 692
8162.17 627
8163.03 660
8163.88 664
8164.73 628
8165.59 669
8166.44 668
8167.29 688
8168.14 692
8169.00 635
8169.85 681
8170.70 617
8171.56 617
8172.41 640
8173.26 603
8174.12 604
8174.97 593
8175.82 655
8176.68 599
8177.53 599
8178.38 653
8179.24 605
8180.09 539
8180.94 576
8181.80 582
8182.65 594
8183.51 594
8184.36 519
8185.21 548
8186.07 588
8186.92 596
8187.78 525
8188.63 547
8189.48 564
8190.34 526
8191.19 545
8192.05 605
8192.90 607
8193.75 599
8194.61 560
8195.46 577
8196.32 493
8197.17 463
8198.03 489
8198.88 572
8199.74 577
8200.59 560
8201.45 573
8202.30 578
8203.16 592
8204.01 553
8204.87 507
8205.72 557
8206.57 547
8207.43 509
8208.29 497
8209.14 545
8210.00 574
8210.85 558
8211.71 547
8212.56 570
8213.42 582
8214.27 509
8215.13 507
8215.98 556
8216.84 499
8217.69 505
8218.55 572
8219.41 573
8220.26 515
8221.12 547
8221.97 570
8222.83 604
8223.68 535
8224.54 531
8225.40 505
8226.25 539
8227.11 599
8227.96 565
8228.82 518
8229.68 514
8230.53 534
8231.39 573
8232.25 530
8233.10 501
8233.96 548
8234.82 507
8235.67 503
8236.53 517
8237.38 536
8238.24 561
8239.10 504
8239.95 564
8240.81 593
8241.67 509
8242.53 515
8243.38 564
8244.24 523
8245.10 490
8245.95 585
8246.81 577
8247.67 569
8248.52 541
8249.38 509
8250.24 519
8251.10 480
8251.95 545
8252.81 520
8253.67 511
8254.53 507
8255.38 498
8256.24 583
8257.10 595
8257.96 547
8258.81 478
8259.67 562
8260.53 495
8261.39 554
8262.25 619
8263.10 649
8263.96 552
8264.82 526
8265.68 560
8266.54 540
8267.39 619
8268.25 514
8269.11 508
8269.97 575
8270.83 569
8271.69 522
8272.54 521
8273.40 544
8274.26 548
8275.12 565
8275.98 582
8276.84 528
8277.70 481
8278.55 460
8279.41 594
8280.27 549
8281.13 580
8281.99 568
8282.85 524
8283.71 567
8284.57 609
8285.43 634
8286.29 545
8287.14 638
8288.00 590
8288.86 524
8289.72 550
8290.58 659
8291.44 678
8292.30 644
8293.16 674
8294.02 667
8294.88 681
8295.74 611
8296.60 647
8297.46 615
8298.32 565
8299.18 601
8300.04 612
8300.90 584
8301.76 591
8302.62 603
8303.48 582
8304.34 604
8305.20 583
8306.06 529
8306.92 555
8307.78 658
8308.64 672
8309.50 613
8310.36 601
8311.22 573
8312.08 682
8312.94 622
8313.80 650
8314.66 639
8315.52 578
8316.38 666
8317.24 642
8318.11 620
8318.97 718
8319.83 695
8320.69 658
8321.55 608
8322.41 567
8323.27 630
8324.13 626
8324.99 566
8325.85 598
8326.72 533
8327.58 517
8328.44 600
8329.30 584
8330.16 615
8331.02 570
8331.88 557
8332.75 619
8333.61 590
8334.47 592
8335.33 616
8336.19 553
8337.05 583
8337.92 602
8338.78 552
8339.64 570
8340.50 578
8341.36 604
8342.23 665
8343.09 590
8343.95 630
8344.81 720
8345.67 736
8346.54 633
8347.40 607
8348.26 530
8349.12 616
8349.99 554
8350.85 587
8351.71 608
8352.57 549
8353.44 558
8354.30 577
8355.16 553
8356.03 602
8356.89 600
8357.75 498
8358.61 538
8359.48 552
8360.34 577
8361.20 525
8362.07 546
8362.93 576
8363.79 582
8364.66 636
8365.52 579
8366.38 582
8367.25 561
8368.11 528
8368.97 562
8369.84 585
8370.70 593
8371.56 638
8372.43 578
8373.29 579
8374.15 554
8375.02 616
8375.88 626
8376.74 581
8377.61 639
8378.47 601
8379.34 611
8380.20 587
8381.06 545
8381.93 652
8382.79 658
8383.66 647
8384.52 602
8385.39 605
8386.25 658
8387.11 638
8387.98 613
8388.84 570
8389.71 581
8390.57 582
8391.44 558
8392.30 658
8393.17 678
8394.03 616
8394.90 672
8395.76 571
8396.63 636
8397.49 668
8398.36 650
8399.22 627
8400.09 564
8400.95 597
8401.82 619
8402.68 623
8403.55 610
8404.41 600
8405.28 623
8406.14 623
8407.01 684
8407.87 704
8408.74 634
8409.60 590
8410.47 624
8411.34 607
8412.20 683
8413.07 660
8413.93 679
8414.80 680
8415.66 676
8416.53 629
8417.40 684
8418.26 663
8419.13 737
8419.99 766
8420.86 743
8421.73 733
8422.59 718
8423.46 789
8424.32 747
8425.19 742
8426.06 807
8426.92 757
8427.79 782
8428.66 738
8429.52 718
8430.39 828
8431.26 805
8432.12 815
8432.99 836
8433.86 785
8434.72 813
8435.59 773
8436.46 738
8437.32 804
8438.19 832
8439.06 761
8439.93 774
8440.79 895
8441.66 1029
8442.53 919
8443.39 929
8444.26 1026
8445.13 1014
8446.00 967
8446.86 948
8447.73 900
8448.60 898
8449.47 953
8450.33 1033
8451.20 952
8452.07 950
8452.94 930
8453.81 1006
8454.67 1078
8455.54 1071
8456.41 1144
8457.28 1139
8458.15 1140
8459.01 1166
8459.88 1084
8460.75 1142
8461.62 1104
8462.49 1075
8463.35 1105
8464.22 1117
8465.09 1194
8465.96 1131
8466.83 1427
8467.70 1691
8468.57 1959
8469.43 2152
8470.30 2447
8471.17 2391
8472.04 2269
8472.91 2115
8473.78 1929
8474.65 1709
8475.52 1452
8476.38 1391
8477.25 1281
8478.12 1070
8478.99 947
8479.86 954
8480.73 871
8481.60 793
8482.47 860
8483.34 782
8484.21 734
8485.08 759
8485.95 752
8486.82 825
8487.69 829
8488.55 714
8489.42 739
8490.29 711
8491.16 724
8492.03 699
8492.90 688
8493.77 737
8494.64 756
8495.51 734
8496.38 742
8497.25 783
8498.12 707
8498.99 735
8499.86 758
8500.73 706
8501.60 752
8502.47 751
8503.34 712
8504.22 693
8505.09 689
8505.96 672
8506.83 755
8507.70 767
8508.57 798
8509.44 815
8510.31 787
8511.18 667
8512.05 718
8512.92 763
8513.79 792
8514.66 808
8515.53 762
8516.41 776
8517.28 734
8518.15 800
8519.02 819
8519.89 753
8520.76 807
8521.63 790
8522.50 768
8523.38 774
8524.25 775
8525.12 716
8525.99 805
8526.86 754
8527.73 760
8528.60 781
8529.48 728
8530.35 792
8531.22 845
8532.09 891
8532.96 899
8533.84 864
8534.71 865
8535.58 934
8536.45 923
8537.32 773
8538.20 823
8539.07 810
8539.94 865
8540.81 886
8541.68 852
8542.56 855
8543.43 880
8544.30 931
8545.17 923
8546.05 955
8546.92 882
8547.79 923
8548.67 936
8549.54 1015
8550.41 1001
8551.28 964
8552.16 1006
8553.03 1027
8553.90 1003
8554.78 1033
8555.65 1017
8556.52 980
8557.39 964
8558.27 931
8559.14 887
8560.01 847
8560.89 832
8561.76 771
8562.63 802
8563.51 788
8564.38 786
8565.25 741
8566.13 806
8567.00 757
8567.88 779
8568.75 742
8569.62 787
8570.50 789
8571.37 759
8572.24 797
8573.12 846
8573.99 799
8574.87 785
8575.74 775
8576.61 826
8577.49 813
8578.36 856
8579.24 781
8580.11 848
8580.99 754
8581.86 824
8582.73 819
8583.61 844
8584.48 838
8585.36 787
8586.23 760
8587.11 786
8587.98 814
8588.86 826
8589.73 779
8590.61 748
8591.48 762
8592.36 853
8593.23 868
8594.11 883
8594.98 846
8595.86 946
8596.73 978
8597.61 917
8598.48 880
8599.36 823
8600.23 807
8601.11 851
8601.98 926
8602.86 957
8603.73 877
8604.61 978
8605.49 937
8606.36 884
8607.24 963
8608.11 970
8608.99 927
8609.86 984
8610.74 1038
8611.62 986
8612.49 952
8613.37 984
8614.24 1041
8615.12 1066
8616.00 1015
8616.87 1066
8617.75 1116
8618.62 1071
8619.50 1109
8620.38 1142
8621.25 1146
8622.13 1145
8623.01 1148
8623.88 1126
8624.76 1107
8625.64 1103
8626.51 1199
8627.39 1188
8628.27 1184
8629.14 1177
8630.02 1235
8630.90 1243
8631.77 1312
8632.65 1267
8633.53 1242
8634.40 1297
8635.28 1355
8636.16 1366
8637.04 1326
8637.91 1531
8638.79 1543
8639.67 1411
8640.55 1539
8641.42 1376
8642.30 1444
8643.18 1429
8644.06 1505
8644.93 1595
8645.81 1527
8646.69 1560
8647.57 1591
8648.44 1636
8649.32 1655
8650.20 1622
8651.08 1679
8651.96 1737
8652.83 1691
8653.71 1743
8654.59 1605
8655.47 1775
8656.35 1763
8657.22 1739
8658.10 1827
8658.98 1926
8659.86 1851
8660.74 1916
8661.62 1896
8662.49 1952
8663.37 1890
8664.25 1767
8665.13 1800
8666.01 1926
8666.89 1804
8667.77 2135
8668.64 2197
8669.52 2318
8670.40 2586
8671.28 2947
8672.16 3426
8673.04 3800
8673.92 4183
8674.80 4397
8675.68 4372
8676.56 4322
8677.44 4120
8678.31 3605
8679.19 3220
8680.07 2929
8680.95 2579
8681.83 2464
8682.71 2271
8683.59 2106
8684.47 2089
8685.35 2061
8686.23 2001
8687.11 2209
8687.99 2256
8688.87 2638
8689.75 3174
8690.63 3705
8691.51 4194
8692.39 4574
8693.27 4753
8694.15 4874
8695.03 4391
8695.91 3942
8696.79 3534
8697.67 3042
8698.55 2519
8699.43 2274
8700.31 1933
8701.19 1846
8702.07 1633
8702.95 1627
8703.83 1571
8704.71 1414
8705.59 1423
8706.48 1379
8707.36 1284
8708.24 1227
8709.12 1208
8710.00 1316
8710.88 1220
8711.76 1208
8712.64 1127
8713.52 1134
8714.40 1180
8715.28 1179
8716.17 1109
8717.05 1032
8717.93 1085
8718.81 1127
8719.69 1156
8720.57 1107
8721.45 1088
8722.34 1101
8723.22 1115
8724.10 1116
8724.98 1053
8725.86 1035
8726.74 1088
8727.63 1151
8728.51 1203
8729.39 1156
8730.27 1156
8731.15 1130
8732.04 1201
8732.92 1168
8733.80 1140
8734.68 1116
8735.56 1170
8736.45 1170
8737.33 1082
8738.21 1150
8739.09 1076
8739.98 1093
8740.86 1058
8741.74 1106
8742.62 1187
8743.51 1093
8744.39 1119
8745.27 1142
8746.15 1164
8747.04 1177
8747.92 1106
8748.80 1151
8749.69 1237
8750.57 1157
8751.45 1189
8752.33 1154
8753.22 1217
8754.10 1131
8754.98 1212
8755.87 1269
8756.75 1173
8757.63 1155
8758.52 1238
8759.40 1262
8760.28 1147
8761.17 1245
8762.05 1170
8762.93 1112
8763.82 1155
8764.70 1179
8765.59 1196
8766.47 1177
8767.35 1159
8768.24 1148
8769.12 1203
8770.00 1139
8770.89 1215
8771.77 1202
8772.66 1200
8773.54 1184
8774.42 1096
8775.31 1055
8776.19 1100
8777.08 1058
8777.96 1033
8778.85 970
8779.73 999
8780.62 1014
8781.50 997
8782.38 957
8783.27 972
8784.15 968
8785.04 938
8785.92 978
8786.81 963
8787.69 923
8788.58 1004
8789.46 930
8790.35 997
8791.23 962
8792.12 870
8793.00 943
8793.89 898
8794.77 856
8795.66 872
8796.54 840
8797.43 832
8798.31 924
8799.20 942
8800.08 950
8800.97 950
8801.86 953
8802.74 946
8803.63 839
8804.51 894
8805.40 863
8806.28 910
8807.17 881
8808.06 836
8808.94 829
8809.83 815
8810.71 768
8811.60 786
8812.49 720
8813.37 814
8814.26 781
8815.14 818
8816.03 749
8816.92 817
8817.80 859
8818.69 785
8819.58 789
8820.46 831
8821.35 788
8822.24 796
8823.12 768
8824.01 785
8824.90 802
8825.78 712
8826.67 706
8827.56 687
8828.44 669
8829.33 716
8830.22 717
8831.10 721
8831.99 783
8832.88 690
8833.77 641
8834.65 633
8835.54 741
8836.43 700
8837.31 682
8838.20 690
8839.09 745
8839.98 763
8840.86 756
8841.75 658
8842.64 687
8843.53 707
8844.41 614
8845.30 726
8846.19 743
8847.08 655
8847.97 661
8848.85 631
8849.74 627
8850.63 612
8851.52 601
8852.41 655
8853.29 620
8854.18 632
8855.07 585
8855.96 608
8856.85 644
8857.74 660
8858.62 667
8859.51 670
8860.40 690
8861.29 602
8862.18 666
8863.07 617
8863.95 628
8864.84 594
8865.73 635
8866.62 626
8867.51 593
8868.40 645
8869.29 526
8870.18 593
8871.07 529
8871.95 590
8872.84 598
8873.73 554
8874.62 597
8875.51 558
8876.40 529
8877.29 579
8878.18 594
8879.07 596
8879.96 594
8880.85 558
8881.74 531
8882.63 569
8883.52 551
8884.41 557
8885.30 554
8886.19 551
8887.08 546
8887.97 518
8888.86 569
8889.75 603
8890.64 624
8891.53 651
8892.42 608
8893.31 556
8894.20 515
8895.09 565
8895.98 562
8896.87 554
8897.76 506
8898.65 565
8899.54 645
8900.43 657
8901.32 541
8902.21 510
8903.10 547
8903.99 555
8904.88 479
8905.77 575
8906.66 568
8907.55 563
8908.45 533
8909.34 573
8910.23 545
8911.12 563
8912.01 551
8912.90 519
8913.79 496
8914.68 479
8915.57 488
8916.47 496
8917.36 491
8918.25 499
8919.14 548
8920.03 567
8920.92 568
8921.81 512
8922.71 497
8923.60 508
8924.49 545
8925.38 517
8926.27 550
8927.16 541
8928.06 562
8928.95 558
8929.84 557
8930.73 538
8931.62 496
8932.52 459
8933.41 482
8934.30 469
8935.19 510
8936.09 522
8936.98 513
8937.87 518
8938.76 461
8939.65 426
8940.55 471
8941.44 542
8942.33 528
8943.23 487
8944.12 538
8945.01 500
8945.90 479
8946.80 474
8947.69 529
8948.58 529
8949.47 505
8950.37 533
8951.26 470
8952.15 487
8953.05 522
8953.94 494
8954.83 512
8955.73 455
8956.62 445
8957.51 434
8958.41 472
8959.30 533
8960.19 475
8961.09 494
8961.98 491
8962.87 506
8963.77 608
8964.66 614
8965.56 518
8966.45 607
8967.34 512
8968.24 567
8969.13 546
8970.03 555
8970.92 557
8971.81 534
8972.71 495
8973.60 555
8974.50 570
8975.39 537
8976.28 522
8977.18 535
8978.07 587
8978.97 566
8979.86 532
8980.76 531
8981.65 586
8982.55 568
8983.44 572
8984.33 533
8985.23 473
8986.12 457
8987.02 505
8987.91 466
8988.81 496
8989.70 512
8990.60 530
8991.49 538
8992.39 577
8993.28 539
8994.18 536
8995.07 459
8995.97 513
8996.87 542
8997.76 454
8998.66 485
8999.55 502
9000.45 483
9001.34 503
9002.24 490
9003.13 516
9004.03 519
9004.93 533
9005.82 475
9006.72 462
9007.61 453
9008.51 429
9009.40 464
9010.30 446
9011.20 419
9012.09 426
9012.99 434
9013.88 434
9014.78 485
9015.68 477
9016.57 506
9017.47 528
9018.37 495
9019.26 476
9020.16 480
9021.06 498
9021.95 441
9022.85 460
9023.75 556
9024.64 490
9025.54 515
9026.44 501
9027.33 468
9028.23 479
9029.13 551
9030.02 543
9030.92 492
9031.82 475
9032.71 456
9033.61 470
9034.51 462
9035.41 452
9036.30 472
9037.20 417
9038.10 405
9039.00 486
9039.89 491
9040.79 501
9041.69 501
9042.59 502
9043.48 544
9044.38 488
9045.28 472
9046.18 473
9047.07 502
9047.97 477
9048.87 506
9049.77 470
9050.67 522
9051.56 579
9052.46 551
9053.36 541
9054.26 496
9055.16 514
9056.06 496
9056.95 495
9057.85 492
9058.75 481
9059.65 515
9060.55 546
9061.45 526
9062.34 498
9063.24 455
9064.14 493
9065.04 494
9065.94 496
9066.84 429
9067.74 523
9068.64 521
9069.53 481
9070.43 487
9071.33 487
9072.23 499
9073.13 511
9074.03 484
9074.93 445
9075.83 507
9076.73 479
9077.63 499
9078.53 443
9079.43 442
9080.33 455
9081.23 516
9082.12 499
9083.02 470
9083.92 495
9084.82 490
9085.72 522
9086.62 466
9087.52 532
9088.42 521
9089.32 481
9090.22 513
9091.12 471
9092.02 509
9092.92 517
9093.82 445
9094.72 460
9095.62 487
9096.52 491
9097.42 449
9098.32 455
9099.22 438
9100.13 440
9101.03 513
9101.93 450
9102.83 489
9103.73 516
9104.63 466
9105.53 477
9106.43 466
9107.33 429
9108.23 454
9109.13 475
9110.03 457
9110.93 466
9111.84 499
9112.74 446
9113.64 421
9114.54 510
9115.44 409
9116.34 452
9117.24 497
9118.14 419
9119.05 487
9119.95 472
9120.85 446
9121.75 430
9122.65 429
9123.55 440
9124.45 486
9125.36 499
9126.26 444
9127.16 415
9128.06 468
9128.96 476
9129.87 489
9130.77 437
9131.67 408
9132.57 409
9133.47 497
9134.38 506
9135.28 489
9136.18 464
9137.08 457
9137.98 464
9138.89 453
9139.79 432
9140.69 435
9141.59 487
9142.50 423
9143.40 453
9144.30 452
9145.21 482
9146.11 401
9147.01 412
9147.91 435
9148.82 462
9149.72 406
9150.62 455
9151.53 471
9152.43 411
9153.33 424
9154.23 467
9155.14 480
9156.04 425
9156.94 430
9157.85 421
9158.75 439
9159.65 479
9160.56 474
9161.46 447
9162.36 495
9163.27 471
9164.17 498
9165.08 525
9165.98 474
9166.88 479
9167.79 452
9168.69 443
9169.59 455
9170.50 426
9171.40 456
9172.31 424
9173.21 448
9174.11 502
9175.02 444
9175.92 473
9176.83 438
9177.73 479
9178.64 405
9179.54 385
9180.44 381
9181.35 407
9182.25 447
9183.16 407
9184.06 470
9184.97 483
9185.87 483
9186.78 488
9187.68 479
9188.59 467
9189.49 485
9190.40 486
9191.30 447
9192.21 485
9193.11 518
9194.02 427
9194.92 471
9195.83 447
9196.73 494
9197.64 480
9198.54 497
9199.45 550
9200.35 537
9201.26 480
9202.16 465
9203.07 424
9203.98 446
9204.88 546
9205.79 529
9206.69 522
9207.60 511
9208.50 476
9209.41 472
9210.32 498
9211.22 444
9212.13 437
9213.03 421
9213.94 432
9214.85 421
9215.75 481
9216.66 480
9217.57 507
9218.47 440
9219.38 418
9220.28 504
9221.19 488
9222.10 510
9223.00 485
9223.91 464
9224.82 427
9225.72 482
9226.63 459
9227.54 448
9228.44 424
9229.35 437
9230.26 465
9231.16 454
9232.07 484
9232.98 521
9233.89 418
9234.79 445
9235.70 443
9236.61 460
9237.51 452
9238.42 383
9239.33 399
9240.24 462
9241.14 465
9242.05 435
9242.96 400
9243.87 397
9244.77 418
9245.68 406
9246.59 412
9247.50 428
9248.40 436
9249.31 465
9250.22 458
9251.13 423
9252.04 420
9252.94 394
9253.85 410
9254.76 431
9255.67 422
9256.58 378
9257.48 415
9258.39 430
9259.30 466
9260.21 417
9261.12 439
9262.03 472
9262.94 432
9263.84 402
9264.75 408
9265.66 447
9266.57 421
9267.48 476
9268.39 417
9269.30 430
9270.20 463
9271.11 480
9272.02 496
9272.93 487
9273.84 463
9274.75 450
9275.66 410
9276.57 396
9277.48 418
9278.39 486
9279.30 425
9280.21 409
9281.11 456
9282.02 466
9282.93 433
9283.84 409
9284.75 486
9285.66 421
9286.57 454
9287.48 499
9288.39 471
9289.30 435
9290.21 414
9291.12 412
9292.03 414
9292.94 421
9293.85 419
9294.76 427
9295.67 427
9296.58 466
9297.49 459
9298.40 495
9299.31 472
9300.22 465
9301.13 485
9302.04 437
9302.95 450
9303.86 481
9304.77 446
9305.69 511
9306.60 512
9307.51 506
9308.42 503
9309.33 488
9310.24 465
9311.15 491
9312.06 492
9312.97 490
9313.88 437
9314.79 441
9315.70 397
9316.62 473
9317.53 443
9318.44 487
9319.35 457
9320.26 475
9321.17 471
9322.08 417
9322.99 455
9323.91 453
9324.82 408
9325.73 465
9326.64 444
9327.55 505
9328.46 460
9329.38 441
9330.29 418
9331.20 372
9332.11 453
9333.02 435
9333.94 477
9334.85 462
9335.76 456
9336.67 455
9337.58 438
9338.50 446
9339.41 455
9340.32 431
9341.23 444
9342.15 455
9343.06 445
9343.97 418
9344.88 461
9345.80 495
9346.71 493
9347.62 463
9348.53 450
9349.45 468
9350.36 433
9351.27 458
9352.18 431
9353.10 472
9354.01 442
9354.92 447
9355.84 465
9356.75 438
9357.66 455
9358.58 477
9359.49 470
9360.40 429
9361.32 442
9362.23 455
9363.14 437
9364.06 462
9364.97 432
9365.88 458
9366.80 444
9367.71 450
9368.62 454
9369.54 402
9370.45 456
9371.37 512
9372.28 468
9373.19 459
9374.11 482
9375.02 474
9375.94 465
9376.85 455
9377.76 486
9378.68 511
9379.59 493
9380.51 452
9381.42 410
9382.33 456
9383.25 454
9384.16 421
9385.08 451
9385.99 420
9386.91 515
9387.82 492
9388.74 440
9389.65 456
9390.57 456
9391.48 448
9392.40 519
9393.31 502
9394.23 514
9395.14 469
9396.06 532
9396.97 515
9397.89 509
9398.80 500
9399.72 503
9400.63 530
9401.55 479
9402.46 436
9403.38 462
9404.29 493
9405.21 485
9406.12 476
9407.04 478
9407.95 470
9408.87 409
9409.79 480
9410.70 482
9411.62 431
9412.53 476
9413.45 458
9414.36 528
9415.28 452
9416.20 456
9417.11 509
9418.03 423
9418.95 458
9419.86 482
9420.78 460
9421.69 482
9422.61 494
9423.53 494
9424.44 513
9425.36 467
9426.28 497
9427.19 468
9428.11 479
9429.03 454
9429.94 490
9430.86 504
9431.78 528
9432.69 519
9433.61 516
9434.53 523
9435.44 538
9436.36 564
9437.28 543
9438.19 490
9439.11 500
9440.03 500
9440.95 521
9441.86 521
9442.78 541
9443.70 502
9444.62 505
9445.53 489
9446.45 464
9447.37 581
9448.29 577
9449.20 550
9450.12 569
9451.04 626
9451.96 709
9452.87 700
9453.79 703
9454.71 728
9455.63 664
9456.55 674
9457.46 650
9458.38 612
9459.30 576
9460.22 647
9461.14 616
9462.05 551
9462.97 543
9463.89 536
9464.81 557
9465.73 540
9466.65 529
9467.56 564
9468.48 536
9469.40 583
9470.32 529
9471.24 511
9472.16 516
9473.08 523
9473.99 504
9474.91 534
9475.83 493
9476.75 586
9477.67 541
9478.59 518
9479.51 563
9480.43 615
9481.35 607
9482.27 568
9483.19 604
9484.10 681
9485.02 633
9485.94 610
9486.86 563
9487.78 576
9488.70 564
9489.62 535
9490.54 549
9491.46 551
9492.38 500
9493.30 489
9494.22 518
9495.14 494
9496.06 555
9496.98 545
9497.90 602
9498.82 570
9499.74 530
9500.66 569
9501.58 555
9502.50 564
9503.42 579
9504.34 581
9505.26 598
9506.18 610
9507.10 600
9508.02 604
9508.94 595
9509.86 552
9510.78 524
9511.70 653
9512.63 666
9513.55 621
9514.47 599
9515.39 626
9516.31 570
9517.23 605
9518.15 658
9519.07 631
9519.99 621
9520.91 619
9521.83 607
9522.76 607
9523.68 570
9524.60 604
9525.52 578
9526.44 674
9527.36 618
9528.28 621
9529.21 714
9530.13 680
9531.05 678
9531.97 737
9532.89 804
9533.81 711
9534.74 680
9535.66 802
9536.58 762
9537.50 709
9538.42 704
9539.35 694
9540.27 662
9541.19 700
9542.11 732
9543.03 709
9543.96 709
9544.88 702
9545.80 672
9546.72 669
9547.64 689
9548.57 705
9549.49 716
9550.41 698
9551.33 680
9552.26 667
9553.18 700
9554.10 769
9555.03 677
9555.95 727
9556.87 720
9557.79 762
9558.72 780
9559.64 765
9560.56 815
9561.49 756
9562.41 750
9563.33 749
9564.26 731
9565.18 765
9566.10 823
9567.03 725
9567.95 683
9568.87 728
9569.80 699
9570.72 725
9571.64 707
9572.57 751
9573.49 758
9574.41 767
9575.34 736
9576.26 732
9577.18 702
9578.11 790
9579.03 811
9579.96 780
9580.88 802
9581.80 832
9582.73 844
9583.65 761
9584.58 759
9585.50 786
9586.43 859
9587.35 865
9588.27 845
9589.20 834
9590.12 866
9591.05 795
9591.97 843
9592.90 884
9593.82 821
9594.75 869
9595.67 858
9596.60 848
9597.52 832
9598.45 871
9599.37 808
9600.29 908
9601.22 933
9602.14 920
9603.07 855
9604.00 980
9604.92 959
9605.85 1030
9606.77 1029
9607.70 945
9608.62 957
9609.55 914
9610.47 981
9611.40 936
9612.32 940
9613.25 940
9614.17 1018
9615.10 1008
9616.03 1074
9616.95 1044
9617.88 1017
9618.80 1016
9619.73 1042
9620.65 1027
9621.58 1039
9622.51 1033
9623.43 1064
9624.36 1118
9625.29 1045
9626.21 1072
9627.14 1123
9628.06 1157
9628.99 1168
9629.92 1240
9630.84 1132
9631.77 1178
9632.70 1208
9633.62 1222
9634.55 1192
9635.48 1201
9636.40 1238
9637.33 1301
9638.26 1305
9639.18 1313
9640.11 1257
9641.04 1306
9641.96 1280
9642.89 1319
9643.82 1293
9644.74 1328
9645.67 1342
9646.60 1391
9647.53 1445
9648.45 1506
9649.38 1469
9650.31 1362
9651.24 1542
9652.16 1492
9653.09 1520
9654.02 1575
9654.95 1607
9655.87 1614
9656.80 1582
9657.73 1604
9658.66 1679
9659.58 1657
9660.51 1539
9661.44 1540
9662.37 1538
9663.30 1559
9664.22 1603
9665.15 1642
9666.08 1579
9667.01 1672
9667.94 1782
9668.86 1789
9669.79 1728
9670.72 1733
9671.65 1829
9672.58 1737
9673.51 1852
9674.43 1872
9675.36 1860
9676.29 1794
9677.22 1927
9678.15 1872
9679.08 1919
9680.01 1948
9680.94 2039
9681.86 1995
9682.79 1974
9683.72 2068
9684.65 2070
9685.58 2084
9686.51 2080
9687.44 2046
9688.37 2105
9689.30 2079
9690.23 2072
9691.16 2052
9692.08 2110
9693.01 2178
9693.94 2278
9694.87 2394
9695.80 2487
9696.73 2695
9697.66 3124
9698.59 3392
9699.52 3373
9700.45 3356
9701.38 3315
9702.31 3244
9703.24 3187
9704.17 2871
9705.10 2609
9706.03 2406
9706.96 2376
9707.89 2216
9708.82 2203
9709.75 2301
9710.68 2258
9711.61 2252
9712.54 2362
9713.47 2395
9714.40 2499
9715.33 2581
9716.26 2562
9717.19 2439
9718.12 2553
9719.06 2267
9719.99 2144
9720.92 2060
9721.85 1903
9722.78 1898
9723.71 1812
9724.64 1706
9725.57 1683
9726.50 1744
9727.43 1727
9728.36 1759
9729.30 1762
9730.23 1706
9731.16 1781
9732.09 1756
9733.02 1908
9733.95 1919
9734.88 1813
9735.81 1697
9736.75 1729
9737.68 1760
9738.61 1680
9739.54 1641
9740.47 1478
9741.40 1543
9742.34 1472
9743.27 1450
9744.20 1416
9745.13 1418
9746.06 1490
9747.00 1413
9747.93 1254
9748.86 1314
9749.79 1366
9750.72 1324
9751.66 1322
9752.59 1269
9753.52 1187
9754.45 1230
9755.39 1219
9756.32 1177
9757.25 1223
9758.18 1220
9759.12 1291
9760.05 1267
9760.98 1255
9761.91 1204
9762.85 1276
9763.78 1267
9764.71 1319
9765.64 1220
9766.58 1178
9767.51 1230
9768.44 1322
9769.38 1296
9770.31 1206
9771.24 1308
9772.18 1257
9773.11 1231
9774.04 1319
9774.98 1312
9775.91 1255
9776.84 1336
9777.78 1391
9778.71 1445
9779.64 1327
9780.58 1366
9781.51 1426
9782.44 1365
9783.38 1346
9784.31 1316
9785.25 1339
9786.18 1240
9787.11 1200
9788.05 1224
9788.98 1160
9789.92 1096
9790.85 1093
9791.78 1112
9792.72 1120
9793.65 1079
9794.59 1067
9795.52 1119
9796.46 1118
9797.39 1104
9798.32 1158
9799.26 1157
9800.19 1064
9801.13 1091
9802.06 1062
9803.00 1059
9803.93 1085
9804.87 1032
9805.80 990
9806.74 940
9807.67 999
9808.61 1018
9809.54 962
9810.48 916
9811.41 969
9812.35 920
9813.28 962
9814.22 923
9815.15 958
9816.09 930
9817.02 931
9817.96 914
9818.89 868
9819.83 922
9820.76 915
9821.70 895
9822.64 869
9823.57 921
9824.51 918
9825.44 875
9826.38 852
9827.31 846
9828.25 790
9829.19 822
9830.12 855
9831.06 865
9831.99 823
9832.93 858
9833.87 780
9834.80 837
9835.74 881
9836.68 849
9837.61 781
9838.55 782
9839.48 811
9840.42 856
9841.36 861
9842.29 775
9843.23 795
9844.17 824
9845.10 781
9846.04 853
9846.98 852
9847.91 841
9848.85 832
9849.79 846
9850.72 869
9851.66 807
9852.60 813
9853.54 851
9854.47 951
9855.41 858
9856.35 819
9857.28 817
9858.22 814
9859.16 798
9860.10 786
9861.03 816
9861.97 810
9862.91 789
9863.85 757
9864.78 698
9865.72 721
9866.66 754
9867.60 721
9868.54 760
9869.47 765
9870.41 786
9871.35 749
9872.29 740
9873.22 698
9874.16 709
9875.10 705
9876.04 728
9876.98 756
9877.92 760
9878.85 721
9879.79 796
9880.73 749
9881.67 744
9882.61 676
9883.55 768
9884.48 701
9885.42 698
9886.36 690
9887.30 703
9888.24 666
9889.18 691
9890.12 658
9891.06 695
9891.99 720
9892.93 665
9893.87 660
9894.81 606
9895.75 662
9896.69 711
9897.63 661
9898.57 640
9899.51 685
9900.45 657
9901.39 689
9902.33 692
9903.27 608
9904.20 663
9905.14 650
9906.08 664
9907.02 688
9907.96 678
9908.90 669
9909.84 697
9910.78 685
9911.72 754
9912.66 781
9913.60 729
9914.54 739
9915.48 720
9916.42 675
9917.36 717
9918.30 737
9919.24 667
9920.18 676
9921.12 719
9922.06 782
9923.00 757
9923.94 871
9924.88 1000
9925.83 1039
9926.77 1186
9927.71 1182
9928.65 1069
9929.59 1089
9930.53 1011
9931.47 930
9932.41 924
9933.35 893
9934.29 814
9935.23 791
9936.17 687
9937.12 681
9938.06 668
9939.00 689
9939.94 652
9940.88 622
9941.82 637
9942.76 657
9943.70 641
9944.65 617
9945.59 668
9946.53 597
9947.47 644
9948.41 640
9949.35 600
9950.29 594
9951.24 603
9952.18 661
9953.12 618
9954.06 596
9955.00 648
9955.95 684
9956.89 639
9957.83 602
9958.77 635
9959.71 648
9960.66 626
9961.60 620
9962.54 601
9963.48 616
9964.43 592
9965.37 685
9966.31 655
9967.25 636
9968.20 654
9969.14 645
9970.08 677
9971.02 692
9971.97 678
9972.91 668
9973.85 642
9974.79 732
9975.74 745
9976.68 718
9977.62 668
9978.57 653
9979.51 617
9980.45 663
9981.40 609
9982.34 569
9983.28 643
9984.23 625
9985.17 594
9986.11 621
9987.06 692
9988.00 620
9988.94 607
9989.89 539
9990.83 597
9991.77 602
9992.72 573
9993.66 595
9994.60 597
9995.55 639
9996.49 611
9997.44 632
9998.38 561
9999.32 644
10000.27 598
10001.21 591
10002.16 596
10003.10 680
10004.04 655
10004.99 620
10005.93 595
10006.88 579
10007.82 559
10008.77 633
10009.71 608
10010.66 603
10011.60 581
10012.54 556
10013.49 587
10014.43 602
10015.38 630
10016.32 635
10017.27 600
10018.21 601
10019.16 609
10020.10 572
10021.05 588
10021.99 554
10022.94 582
10023.88 575
10024.83 610
10025.77 641
10026.72 590
10027.67 588
10028.61 578
10029.56 598
10030.50 554
10031.45 584
10032.39 575
10033.34 544
10034.28 539
10035.23 582
10036.18 561
10037.12 597
10038.07 541
10039.01 598
10039.96 568
10040.90 580
10041.85 527
10042.80 563
10043.74 517
10044.69 564
10045.64 521
10046.58 517
10047.53 508
10048.47 491
10049.42 481
10050.37 486
10051.31 494
10052.26 548
10053.21 515
10054.15 480
10055.10 465
10056.05 518
10056.99 585
10057.94 552
10058.89 588
10059.83 589
10060.78 561
10061.73 524
10062.67 498
10063.62 542
10064.57 551
10065.52 602
10066.46 538
10067.41 511
10068.36 519
10069.30 471
10070.25 515
10071.20 500
10072.15 496
10073.09 454
10074.04 469
10074.99 491
10075.94 502
10076.88 455
10077.83 490
10078.78 525
10079.73 525
10080.68 489
10081.62 503
10082.57 546
10083.52 492
10084.47 545
10085.42 532
10086.36 490
10087.31 464
10088.26 485
10089.21 547
10090.16 454
10091.11 464
10092.05 582
10093.00 509
10093.95 536
10094.90 460
10095.85 431
10096.80 451
10097.75 480
10098.69 497
10099.64 489
10100.59 501
10101.54 508
10102.49 511
10103.44 558
10104.39 489
10105.34 502
10106.28 537
10107.23 527
10108.18 481
10109.13 476
10110.08 485
10111.03 486
10111.98 538
10112.93 494
10113.88 478
10114.83 534
10115.78 518
10116.73 493
10117.68 503
10118.63 494
10119.58 489
10120.53 463
10121.48 470
10122.43 527
10123.38 523
10124.33 502
10125.28 498
10126.23 503
10127.18 440
10128.13 492
10129.08 453
10130.03 445
10130.98 502
10131.93 522
10132.88 503
10133.83 493
10134.78 505
10135.73 507
10136.68 524
10137.63 508
10138.58 452
10139.53 497
10140.48 523
10141.43 488
10142.38 520
10143.33 469
10144.28 542
10145.23 548
10146.19 463
10147.14 442
10148.09 476
10149.04 485
10149.99 484
10150.94 453
10151.89 479
10152.84 486
10153.79 519
10154.75 503
10155.70 474
10156.65 524
10157.60 527
10158.55 489
10159.50 467
10160.46 449
10161.41 495
10162.36 457
10163.31 470
10164.26 505
10165.21 501
10166.17 507
10167.12 502
10168.07 479
10169.02 480
10169.97 534
10170.93 540
10171.88 564
10172.83 517
10173.78 503
10174.73 550
10175.69 512
10176.64 491
10177.59 541
10178.54 474
10179.50 525
10180.45 518
10181.40 531
10182.35 557
10183.31 536
10184.26 520
10185.21 538
10186.17 535
10187.12 519
10188.07 559
10189.02 601
10189.98 506
10190.93 512
10191.88 511
10192.84 523
10193.79 526
10194.74 511
10195.70 501
10196.65 569
10197.60 507
10198.56 549
10199.51 626
10200.46 557
10201.42 556
10202.37 519
10203.32 543
10204.28 561
10205.23 578
10206.18 577
10207.14 632
10208.09 666
10209.05 579
10210.00 629
10210.95 561
10211.91 531
10212.86 549
10213.82 620
10214.77 578
10215.72 567
10216.68 538
10217.63 506
10218.59 514
10219.54 551
10220.50 514
10221.45 530
10222.41 501
10223.36 474
10224.31 473
10225.27 469
10226.22 534
10227.18 539
10228.13 494
10229.09 517
10230.04 525
10231.00 471
10231.95 540
10232.91 551
10233.86 543
10234.82 525
10235.77 566
10236.73 513
10237.68 495
10238.64 508
10239.59 486
10240.55 473
10241.50 429
10242.46 402
10243.42 436
10244.37 521
10245.33 422
10246.28 445
10247.24 446
10248.19 455
10249.15 454
10250.11 445
10251.06 467
10252.02 422
10252.97 435
10253.93 452
10254.89 392
10255.84 412
10256.80 465
10257.75 477
10258.71 427
10259.67 439
10260.62 426
10261.58 403
10262.54 428
10263.49 449
10264.45 466
10265.40 441
10266.36 454
10267.32 418
10268.27 403
10269.23 429
10270.19 427
10271.14 433
10272.10 416
10273.06 423
10274.02 369
10274.97 420
10275.93 425
10276.89 444
10277.84 421
10278.80 427
10279.76 413
10280.71 404
10281.67 421
10282.63 427
10283.59 451
10284.54 390
10285.50 404
10286.46 438
10287.42 414
10288.37 382
10289.33 437
10290.29 423
10291.25 456
10292.21 425
10293.16 413
10294.12 405
10295.08 438
10296.04 449
10296.99 432
10297.95 431
10298.91 452
10299.87 374
10300.83 412
10301.79 420
10302.74 385
10303.70 429
10304.66 416
10305.62 374
10306.58 402
10307.54 410
10308.49 449
10309.45 415
10310.41 456
10311.37 431
10312.33 448
10313.29 468
10314.25 466
10315.21 448
10316.16 424
10317.12 466
10318.08 426
10319.04 450
10320.00 430
10320.96 425
10321.92 434
10322.88 473
10323.84 447
10324.80 427
10325.76 423
10326.71 390
10327.67 379
10328.63 410
10329.59 454
10330.55 430
10331.51 468
10332.47 403
10333.43 431
10334.39 432
10335.35 430
10336.31 445
10337.27 436
10338.23 462
10339.19 403
10340.15 401
10341.11 430
10342.07 420
10343.03 449
10343.99 445
10344.95 387
10345.91 371
10346.87 412
10347.83 377
10348.79 384
10349.75 426
10350.71 398
10351.67 385
10352.63 397
10353.60 368
10354.56 345
10355.52 427
10356.48 455
10357.44 504
10358.40 424
10359.36 447
10360.32 468
10361.28 493
10362.24 471
10363.20 455
10364.17 453
10365.13 425
10366.09 440
10367.05 419
10368.01 435
10368.97 427
10369.93 441
10370.89 407
10371.86 434
10372.82 420
10373.78 394
10374.74 405
10375.70 392
10376.66 420
10377.63 393
10378.59 396
10379.55 443
10380.51 387
10381.47 412
10382.44 366
10383.40 426
10384.36 460
10385.32 428
10386.28 409
10387.25 375
10388.21 398
10389.17 420
10390.13 341
10391.10 410
10392.06 409
10393.02 416
10393.98 461
10394.94 396
10395.91 348
10396.87 402
10397.83 361
10398.80 348
10399.76 371
10400.72 367
10401.68 377
10402.65 387
10403.61 383
10404.57 394
10405.54 398
10406.50 388
10407.46 392
10408.43 402
10409.39 375
10410.35 382
10411.32 402
10412.28 350
10413.24 376
10414.21 379
10415.17 397
10416.13 386
10417.10 348
10418.06 384
10419.02 408
10419.99 419
10420.95 402
10421.91 403
10422.88 421
10423.84 372
10424.81 419
10425.77 408
10426.73 370
10427.70 415
10428.66 427
10429.63 399
10430.59 371
10431.56 387
10432.52 356
10433.48 360
10434.45 405
10435.41 389
10436.38 373
10437.34 447
10438.31 436
10439.27 391
10440.24 356
10441.20 336
10442.16 385
10443.13 390
10444.09 348
10445.06 322
10446.02 346
10446.99 341
10447.95 354
10448.92 398
10449.88 413
10450.85 402
10451.81 367
10452.78 363
10453.75 328
10454.71 348
10455.68 327
10456.64 369
10457.61 374
10458.57 350
10459.54 393
10460.50 319
10461.47 332
10462.43 331
10463.40 318
10464.37 367
10465.33 377
10466.30 364
10467.26 344
10468.23 391
10469.20 357
10470.16 306
10471.13 367
10472.09 375
10473.06 354
10474.03 304
10474.99 348
10475.96 351
10476.93 334
10477.89 310
10478.86 351
10479.82 345
10480.79 340
10481.76 363
10482.72 365
10483.69 347
10484.66 365
10485.62 321
10486.59 294
10487.56 360
10488.52 351
10489.49 311
10490.46 324
10491.43 340
10492.39 320
10493.36 330
10494.33 350
10495.29 387
10496.26 335
10497.23 279
10498.20 320
10499.16 348
10500.13 325
10501.10 325
10502.07 336
10503.03 361
10504.00 392
10504.97 387
10505.94 332
10506.90 339
10507.87 307
10508.84 347
10509.81 344
10510.78 327
10511.74 328
10512.71 338
10513.68 361
10514.65 323
10515.62 339
10516.58 367
10517.55 335
10518.52 328
10519.49 356
10520.46 385
10521.43 350
10522.39 356
10523.36 382
10524.33 394
10525.30 342
10526.27 310
10527.24 337
10528.21 366
10529.17 329
10530.14 309
10531.11 330
10532.08 400
10533.05 337
10534.02 333
10534.99 382
10535.96 345
10536.93 293
10537.90 310
10538.86 341
10539.83 338
10540.80 362
10541.77 349
10542.74 337
10543.71 435
10544.68 406
10545.65 383
10546.62 345
10547.59 382
10548.56 350
10549.53 350
10550.50 355
10551.47 378
10552.44 357
10553.41 353
10554.38 340
10555.35 332
10556.32 350
10557.29 411
10558.26 351
10559.23 328
10560.20 350
10561.17 363
10562.14 388
10563.11 400
10564.08 428
10565.05 360
10566.02 364
10566.99 333
10567.96 351
10568.93 366
10569.90 372
10570.87 400
10571.84 348
10572.82 348
10573.79 399
10574.76 384
10575.73 352
10576.70 353
10577.67 385
10578.64 389
10579.61 385
10580.58 306
10581.55 308
10582.53 360
10583.50 348
10584.47 362
10585.44 384
10586.41 390
10587.38 432
10588.35 416
10589.33 395
10590.30 397
10591.27 423
10592.24 425
10593.21 431
10594.18 368
10595.16 372
10596.13 375
10597.10 413
10598.07 372
10599.04 378
10600.01 425
10600.99 410
10601.96 396
10602.93 359
10603.90 428
10604.88 371
10605.85 366
10606.82 432
10607.79 394
10608.77 423
10609.74 439
10610.71 348
10611.68 386
10612.66 376
10613.63 415
10614.60 398
10615.57 405
10616.55 401
10617.52 421
10618.49 429
10619.46 376
10620.44 385
10621.41 445
10622.38 406
10623.36 350
10624.33 370
10625.30 400
10626.28 450
10627.25 463
10628.22 426
10629.20 367
10630.17 378
10631.14 428
10632.12 425
10633.09 401
10634.06 432
10635.04 487
10636.01 512
10636.99 524
10637.96 509
10638.93 551
10639.91 618
10640.88 561
10641.85 510
10642.83 453
10643.80 485
10644.78 464
10645.75 430
10646.72 439
10647.70 464
10648.67 441
10649.65 453
10650.62 422
10651.60 394
10652.57 409
10653.55 385
10654.52 319
10655.49 339
10656.47 339
10657.44 386
10658.42 422
10659.39 386
10660.37 367
10661.34 413
10662.32 380
10663.29 344
10664.27 346
10665.24 345
10666.22 357
10667.19 366
10668.17 370
10669.14 361
10670.12 348
10671.09 359
10672.07 344
10673.04 345
10674.02 326
10675.00 359
10675.97 375
10676.95 372
10677.92 405
10678.90 367
10679.87 368
10680.85 374
10681.82 367
10682.80 414
10683.78 367
10684.75 338
10685.73 362
10686.70 375
10687.68 396
10688.66 378
10689.63 365
10690.61 382
10691.58 362
10692.56 353
10693.54 347
10694.51 386
10695.49 367
10696.47 340
10697.44 387
10698.42 438
10699.40 417
10700.37 379
10701.35 330
10702.33 373
10703.30 374
10704.28 364
10705.26 357
10706.23 402
10707.21 342
10708.19 374
10709.16 373
10710.14 315
10711.12 330
10712.10 385
10713.07 352
10714.05 396
10715.03 396
10716.01 376
10716.98 406
10717.96 360
10718.94 344
10719.91 380
10720.89 393
10721.87 401
10722.85 406
10723.83 364
10724.80 389
10725.78 429
10726.76 425
10727.74 385
10728.71 376
10729.69 395
10730.67 385
10731.65 430
10732.63 380
10733.60 387
10734.58 359
10735.56 343
10736.54 379
10737.52 391
10738.50 381
10739.47 389
10740.45 401
10741.43 404
10742.41 405
10743.39 419
10744.37 351
10745.35 386
10746.32 418
10747.30 407
10748.28 391
10749.26 391
10750.24 409
10751.22 396
10752.20 367
10753.18 402
10754.16 336
10755.14 392
10756.11 416
10757.09 350
10758.07 382
10759.05 400
10760.03 442
10761.01 416
10761.99 393
10762.97 400
10763.95 362
10764.93 376
10765.91 426
10766.89 409
10767.87 384
10768.85 416
10769.83 423
10770.81 433
10771.79 425
10772.77 426
10773.75 423
10774.73 414
10775.71 459
10776.69 420
10777.67 436
10778.65 446
10779.63 443
10780.61 435
10781.59 385
10782.57 422
10783.55 431
10784.53 431
10785.51 426
10786.49 445
10787.47 417
10788.45 373
10789.43 391
10790.41 413
10791.39 369
10792.38 401
10793.36 422
10794.34 427
10795.32 458
10796.30 431
10797.28 377
10798.26 391
10799.24 417
10800.22 434
10801.21 437
10802.19 383
10803.17 418
10804.15 416
10805.13 438
10806.11 380
10807.09 397
10808.07 435
10809.06 461
10810.04 417
10811.02 448
10812.00 460
10812.98 417
10813.97 433
10814.95 443
10815.93 456
10816.91 413
10817.89 466
10818.87 486
10819.86 434
10820.84 443
10821.82 480
10822.80 461
10823.79 486
10824.77 432
10825.75 420
10826.73 446
10827.72 449
10828.70 429
10829.68 476
10830.66 421
10831.65 417
10832.63 472
10833.61 482
10834.59 463
10835.58 455
10836.56 388
10837.54 504
10838.52 570
10839.51 465
10840.49 454
10841.47 493
10842.46 477
10843.44 446
10844.42 423
10845.41 488
10846.39 513
10847.37 520
10848.36 492
10849.34 493
10850.32 482
10851.31 475
10852.29 500
10853.27 545
10854.26 501
10855.24 477
10856.23 554
10857.21 538
10858.19 525
10859.18 523
10860.16 540
10861.14 577
10862.13 531
10863.11 516
10864.10 542
10865.08 514
10866.07 554
10867.05 584
10868.03 572
10869.02 556
10870.00 586
10870.99 569
10871.97 532
10872.96 526
10873.94 542
10874.92 574
10875.91 625
10876.89 551
10877.88 587
10878.86 589
10879.85 606
10880.83 572
10881.82 562
10882.80 572
10883.79 606
10884.77 646
10885.76 621
10886.74 639
10887.73 663
10888.71 624
10889.70 650
10890.68 609
10891.67 566
10892.65 628
10893.64 635
10894.63 654
10895.61 655
10896.60 615
10897.58 619
10898.57 649
10899.55 698
10900.54 688
10901.53 715
10902.51 693
10903.50 682
10904.48 725
10905.47 717
10906.46 721
10907.44 720
10908.43 735
10909.41 723
10910.40 727
10911.39 713
10912.37 728
10913.36 731
10914.34 760
10915.33 799
10916.32 789
10917.30 792
10918.29 743
10919.28 754
10920.26 792
10921.25 833
10922.24 798
10923.22 816
10924.21 809
10925.20 820
10926.18 856
10927.17 757
10928.16 792
10929.15 923
10930.13 884
10931.12 864
10932.11 843
10933.09 825
10934.08 889
10935.07 854
10936.06 859
10937.04 871
10938.03 959
10939.02 985
10940.01 964
10940.99 921
10941.98 938
10942.97 938
10943.96 932
10944.94 950
10945.93 980
10946.92 872
10947.91 976
10948.90 973
10949.88 1020
10950.87 1087
10951.86 1141
10952.85 1179
10953.84 1223
10954.82 1262
10955.81 1409
10956.80 1535
10957.79 1563
10958.78 1572
10959.77 1495
10960.75 1493
10961.74 1401
10962.73 1408
10963.72 1289
10964.71 1296
10965.70 1163
10966.69 1215
10967.68 1183
10968.66 1116
10969.65 1089
10970.64 1044
10971.63 1000
10972.62 1059
10973.61 1020
10974.60 1076
10975.59 1025
10976.58 970
10977.57 928
10978.55 1036
10979.54 1071
10980.53 1027
10981.52 1060
10982.51 1070
10983.50 1047
10984.49 1033
10985.48 1119
10986.47 1161
10987.46 1074
10988.45 1055
10989.44 1093
10990.43 1019
10991.42 1167
10992.41 1188
10993.40 1217
10994.39 1321
10995.38 1437
10996.37 1561
10997.36 1715
10998.35 1883
10999.34 2008
11000.33 2077
11001.32 2030
11002.31 1968
11003.30 1827
11004.29 1678
11005.28 1636
11006.27 1405
11007.26 1206
11008.25 1186
11009.24 1077
11010.24 1020
11011.23 947
11012.22 975
11013.21 950
11014.20 960
11015.19 935
11016.18 831
11017.17 894
11018.16 966
11019.15 875
11020.14 825
11021.14 820
11022.13 782
11023.12 757
11024.11 774
11025.10 751
11026.09 822
11027.08 720
11028.08 716
11029.07 697
11030.06 686
11031.05 761
11032.04 729
11033.03 726
11034.03 691
11035.02 678
11036.01 687
11037.00 729
11037.99 683
11038.99 697
11039.98 681
11040.97 629
11041.96 670
11042.95 702
11043.95 648
11044.94 617
11045.93 637
11046.92 736
11047.92 667
11048.91 643
11049.90 651
11050.89 611
11051.89 628
11052.88 615
11053.87 614
11054.86 587
11055.86 597
11056.85 678
11057.84 659
11058.83 588
11059.83 635
11060.82 574
11061.81 601
11062.81 599
11063.80 634
11064.79 612
11065.79 603
11066.78 608
11067.77 596
11068.77 661
11069.76 673
11070.75 612
11071.75 624
11072.74 636
11073.73 637
11074.73 629
11075.72 660
11076.71 606
11077.71 616
11078.70 669
11079.70 644
11080.69 638
11081.68 626
11082.68 601
11083.67 619
11084.67 645
11085.66 601
11086.65 640
11087.65 645
11088.64 590
11089.64 600
11090.63 579
11091.63 569
11092.62 587
11093.61 550
11094.61 603
11095.60 498
11096.60 577
11097.59 573
11098.59 580
11099.58 578
11100.58 543
11101.57 571
11102.57 501
11103.56 557
11104.56 540
11105.55 574
11106.55 554
11107.54 572
11108.54 533
11109.53 514
11110.53 482
11111.52 471
11112.52 497
11113.51 485
11114.51 491
11115.50 492
11116.50 513
11117.49 509
11118.49 487
11119.49 556
11120.48 501
11121.48 503
11122.47 549
11123.47 534
11124.46 490
11125.46 523
11126.46 495
11127.45 505
11128.45 478
11129.44 488
11130.44 485
11131.44 455
11132.43 452
11133.43 472
11134.43 467
11135.42 445
11136.42 437
11137.41 476
11138.41 442
11139.41 454
11140.40 452
11141.40 429
11142.40 430
11143.39 456
11144.39 489
11145.39 493
11146.38 434
11147.38 498
11148.38 561
11149.38 438
11150.37 437
11151.37 469
11152.37 415
11153.36 445
11154.36 442
11155.36 430
11156.36 453
11157.35 432
11158.35 378
11159.35 441
11160.34 425
11161.34 422
11162.34 429
11163.34 423
11164.33 461
11165.33 435
11166.33 471
11167.33 461
11168.33 384
11169.32 408
11170.32 411
11171.32 398
11172.32 372
11173.32 417
11174.31 368
11175.31 388
11176.31 434
11177.31 426
11178.31 416
11179.30 448
11180.30 453
11181.30 426
11182.30 413
11183.30 414
11184.30 408
11185.30 403
11186.29 424
11187.29 466
11188.29 418
11189.29 441
11190.29 415
11191.29 382
11192.29 439
11193.29 470
11194.28 444
11195.28 392
11196.28 433
11197.28 472
11198.28 473
11199.28 399
11200.28 432
11201.28 455
11202.28 453
11203.28 396
11204.28 420
11205.28 338
11206.28 362
11207.28 439
11208.28 473
11209.27 351
11210.27 421
11211.27 433
11212.27 405
11213.27 395
11214.27 408
11215.27 439
11216.27 406
11217.27 419
11218.27 427
11219.27 455
11220.27 349
11221.27 392
11222.27 417
11223.27 396
11224.27 354
11225.28 377
11226.28 408
11227.28 395
11228.28 379
11229.28 366
11230.28 354
11231.28 420
11232.28 397
11233.28 391
11234.28 357
11235.28 359
11236.28 358
11237.28 363
11238.28 345
11239.28 328
11240.29 425
11241.29 390
11242.29 357
11243.29 375
11244.29 359
11245.29 372
11246.29 363
11247.29 402
11248.30 373
11249.30 362
11250.30 373
11251.30 384
11252.30 408
11253.30 379
11254.31 380
11255.31 408
11256.31 392
11257.31 368
11258.31 368
11259.31 346
11260.32 406
11261.32 362
11262.32 366
11263.32 402
11264.32 388
11265.33 404
11266.33 386
11267.33 399
11268.33 406
11269.34 386
11270.34 390
11271.34 376
11272.34 404
11273.35 436
11274.35 428
11275.35 407
11276.35 389
11277.36 415
11278.36 396
11279.36 469
11280.36 423
11281.37 390
11282.37 396
11283.37 390
11284.38 374
11285.38 386
11286.38 390
11287.38 439
11288.39 398
11289.39 431
11290.39 397
11291.40 386
11292.40 393
11293.40 418
11294.41 414
11295.41 417
11296.41 400
11297.42 396
11298.42 382
11299.43 381
11300.43 398
11301.43 400
11302.44 466
11303.44 407
11304.44 377
11305.45 463
11306.45 456
11307.46 472
11308.46 486
11309.47 536
11310.47 541
11311.47 503
11312.48 519
11313.48 587
11314.49 562
11315.49 546
11316.50 552
11317.50 513
11318.50 475
11319.51 476
11320.51 451
11321.52 433
11322.52 411
11323.53 412
11324.53 331
11325.54 344
11326.54 393
11327.55 391
11328.55 357
11329.56 371
11330.56 371
11331.57 382
11332.57 383
11333.58 344
11334.58 373
11335.59 398
11336.59 359
11337.60 345
11338.60 391
11339.61 353
11340.61 360
11341.62 383
11342.63 384
11343.63 372
11344.64 345
11345.64 356
11346.65 382
11347.65 409
11348.66 341
11349.67 388
11350.67 342
11351.68 317
11352.68 395
11353.69 329
11354.70 344
11355.70 400
11356.71 352
11357.72 357
11358.72 358
11359.73 378
11360.73 340
11361.74 336
11362.75 393
11363.75 418
11364.76 384
11365.77 378
11366.77 381
11367.78 343
11368.79 350
11369.79 419
11370.80 366
11371.81 359
11372.81 366
11373.82 404
11374.83 342
11375.84 383
11376.84 378
11377.85 363
11378.86 330
11379.86 342
11380.87 323
11381.88 375
11382.89 363
11383.89 362
11384.90 405
11385.91 371
11386.92 333
11387.92 394
11388.93 369
11389.94 351
11390.95 322
11391.95 368
11392.96 441
11393.97 448
11394.98 410
11395.99 411
11396.99 413
11398.00 393
11399.01 381
11400.02 335
11401.03 345
11402.03 350
11403.04 419
11404.05 416
11405.06 348
11406.07 368
11407.08 383
11408.09 445
11409.09 406
11410.10 408
11411.11 362
11412.12 350
11413.13 394
11414.14 390
11415.15 369
11416.15 366
11417.16 379
11418.17 426
11419.18 382
11420.19 327
11421.20 316
11422.21 381
11423.22 347
11424.23 337
11425.24 324
11426.25 353
11427.26 326
11428.26 348
11429.27 335
11430.28 325
11431.29 401
11432.30 339
11433.31 379
11434.32 345
11435.33 357
11436.34 377
11437.35 341
11438.36 368
11439.37 320
11440.38 338
11441.39 341
11442.40 392
11443.41 379
11444.42 377
11445.43 349
11446.44 389
11447.45 416
11448.46 351
11449.47 357
11450.48 336
11451.49 369
11452.50 364
11453.51 301
11454.52 343
11455.53 375
11456.55 390
11457.56 359
11458.57 423
11459.58 403
11460.59 411
11461.60 419
11462.61 398
11463.62 384
11464.63 370
11465.64 357
11466.65 408
11467.67 355
11468.68 305
11469.69 365
11470.70 390
11471.71 321
11472.72 326
11473.73 367
11474.74 351
11475.76 393
11476.77 366
11477.78 322
11478.79 350
11479.80 359
11480.81 385
11481.83 374
11482.84 328
11483.85 354
11484.86 380
11485.87 389
11486.89 407
11487.90 344
11488.91 377
11489.92 364
11490.93 390
11491.95 376
11492.96 383
11493.97 359
11494.98 366
11496.00 373
11497.01 352
11498.02 305
11499.03 346
11500.05 396
11501.06 373
11502.07 338
11503.08 317
11504.10 348
11505.11 385
11506.12 390
11507.13 346
11508.15 374
11509.16 362
11510.17 356
11511.19 368
11512.20 369
11513.21 378
11514.23 384
11515.24 404
11516.25 408
11517.27 360
11518.28 317
11519.29 395
11520.31 356
11521.32 321
11522.33 366
11523.35 354
11524.36 357
11525.37 386
11526.39 386
11527.40 350
11528.42 359
11529.43 368
11530.44 354
11531.46 348
11532.47 381
11533.48 426
11534.50 379
11535.51 368
11536.53 332
11537.54 360
11538.56 357
11539.57 377
11540.58 358
11541.60 412
11542.61 328
11543.63 368
11544.64 360
11545.66 354
11546.67 407
11547.69 422
11548.70 348
11549.72 368
11550.73 335
11551.75 362
11552.76 371
11553.78 395
11554.79 381
11555.81 378
11556.82 360
11557.84 439
11558.85 420
11559.87 396
11560.88 415
11561.90 391
11562.91 400
11563.93 392
11564.94 387
11565.96 414
11566.97 396
11567.99 393
11569.00 357
11570.02 402
11571.04 407
11572.05 398
11573.07 396
11574.08 403
11575.10 384
11576.11 368
11577.13 426
11578.15 423
11579.16 470
11580.18 433
11581.20 434
11582.21 483
11583.23 459
11584.24 436
11585.26 443
11586.28 481
11587.29 509
11588.31 504
11589.33 510
11590.34 500
11591.36 534
11592.38 536
11593.39 503
11594.41 558
11595.43 568
11596.44 595
11597.46 624
11598.48 589
11599.49 635
11600.51 717
11601.53 831
11602.54 834
11603.56 867
11604.58 939
11605.60 866
11606.61 797
11607.63 731
11608.65 693
11609.67 653
11610.68 580
11611.70 542
11612.72 504
11613.74 488
11614.75 489
11615.77 448
11616.79 454
11617.81 453
11618.82 467
11619.84 436
11620.86 468
11621.88 412
11622.90 404
11623.91 422
11624.93 400
11625.95 430
11626.97 450
11627.99 379
11629.00 383
11630.02 396
11631.04 401
11632.06 433
11633.08 392
11634.10 431
11635.11 384
11636.13 374
11637.15 373
11638.17 403
11639.19 453
11640.21 411
11641.23 373
11642.25 431
11643.26 396
11644.28 377
11645.30 370
11646.32 366
11647.34 368
11648.36 379
11649.38 421
11650.40 392
11651.42 380
11652.44 379
11653.46 342
11654.47 368
11655.49 347
11656.51 362
11657.53 356
11658.55 375
11659.57 375
11660.59 380
11661.61 367
11662.63 359
11663.65 397
11664.67 408
11665.69 367
11666.71 401
11667.73 413
11668.75 391
11669.77 363
11670.79 357
11671.81 341
11672.83 376
11673.85 379
11674.87 390
11675.89 423
11676.91 380
11677.93 377
11678.95 403
11679.97 407
11680.99 424
11682.01 444
11683.03 426
11684.06 407
11685.08 384
11686.10 420
11687.12 433
11688.14 422
11689.16 411
11690.18 401
11691.20 405
11692.22 423
11693.24 456
11694.26 424
11695.29 410
11696.31 364
11697.33 348
11698.35 372
11699.37 410
11700.39 379
11701.41 387
11702.43 402
11703.46 370
11704.48 383
11705.50 405
11706.52 379
11707.54 405
11708.56 419
11709.59 436
11710.61 429
11711.63 371
11712.65 344
11713.67 394
11714.70 399
11715.72 355
11716.74 378
11717.76 377
11718.78 385
11719.81 396
11720.83 421
11721.85 381
11722.87 338
11723.90 351
11724.92 344
11725.94 354
11726.96 347
11727.99 350
11729.01 366
11730.03 336
11731.05 386
11732.08 353
11733.10 380
11734.12 382
11735.15 456
11736.17 419
11737.19 377
11738.21 395
11739.24 392
11740.26 416
11741.28 441
11742.31 398
11743.33 407
11744.35 431
11745.38 440
11746.40 416
11747.42 386
11748.45 387
11749.47 368
11750.49 345
11751.52 380
11752.54 397
11753.56 410
11754.59 408
11755.61 397
11756.64 393
11757.66 390
11758.68 353
11759.71 391
11760.73 447
11761.76 417
11762.78 386
11763.80 373
11764.83 381
11765.85 403
11766.88 396
11767.90 419
11768.93 387
11769.95 375
11770.97 382
11772.00 382
11773.02 386
11774.05 398
11775.07 434
11776.10 415
11777.12 372
11778.15 384
11779.17 383
11780.20 426
11781.22 407
11782.25 441
11783.27 430
11784.30 453
11785.32 428
11786.35 397
11787.37 362
11788.40 377
11789.42 403
11790.45 401
11791.47 441
11792.50 424
11793.52 457
11794.55 446
11795.57 419
11796.60 384
11797.63 402
11798.65 417
11799.68 436
11800.70 422
11801.73 370
11802.75 412
11803.78 449
11804.81 470
11805.83 425
11806.86 463
11807.88 428
11808.91 442
11809.94 466
11810.96 431
11811.99 429
11813.02 488
11814.04 436
11815.07 454
11816.09 430
11817.12 442
11818.15 429
11819.17 418
11820.20 398
11821.23 435
11822.25 377
11823.28 449
11824.31 469
11825.33 492
11826.36 447
11827.39 453
11828.42 488
11829.44 504
11830.47 449
11831.50 490
11832.52 483
11833.55 493
11834.58 451
11835.61 421
11836.63 497
11837.66 489
11838.69 463
11839.71 483
11840.74 502
11841.77 520
11842.80 499
11843.83 528
11844.85 501
11845.88 558
11846.91 522
11847.94 542
11848.96 559
11849.99 544
11851.02 514
11852.05 533
11853.08 517
11854.10 543
11855.13 542
11856.16 555
11857.19 585
11858.22 571
11859.24 584
11860.27 587
11861.30 569
11862.33 518
11863.36 560
11864.39 565
11865.42 622
11866.44 675
11867.47 588
11868.50 593
11869.53 573
11870.56 621
11871.59 580
11872.62 582
11873.65 608
11874.67 594
11875.70 564
11876.73 589
11877.76 615
11878.79 608
11879.82 625
11880.85 629
11881.88 710
11882.91 756
11883.94 701
11884.97 735
11886.00 681
11887.03 701
11888.06 765
11889.09 723
11890.11 759
11891.14 730
11892.17 804
11893.20 788
11894.23 787
11895.26 808
11896.29 832
11897.32 894
11898.35 937
11899.38 944
11900.41 960
11901.44 976
11902.47 954
11903.50 981
11904.53 926
11905.56 977
11906.59 976
11907.63 870
11908.66 869
11909.69 942
11910.72 820
11911.75 880
11912.78 865
11913.81 837
11914.84 861
11915.87 876
11916.90 814
11917.93 922
11918.96 883
11919.99 847
11921.02 836
11922.06 823
11923.09 818
11924.12 941
11925.15 1012
11926.18 1000
11927.21 1045
11928.24 1172
11929.27 1308
11930.31 1413
11931.34 1436
11932.37 1475
11933.40 1433
11934.43 1418
11935.46 1335
11936.49 1247
11937.53 1111
11938.56 1060
11939.59 997
11940.62 920
11941.65 886
11942.69 875
11943.72 803
11944.75 772
11945.78 732
11946.81 775
11947.85 700
11948.88 755
11949.91 703
11950.94 710
11951.97 760
11953.01 702
11954.04 697
11955.07 735
11956.10 682
11957.14 652
11958.17 673
11959.20 653
11960.24 714
11961.27 723
11962.30 663
11963.33 706
11964.37 675
11965.40 695
11966.43 666
11967.47 677
11968.50 664
11969.53 599
11970.56 675
11971.60 691
11972.63 656
11973.66 626
11974.70 674
11975.73 669
11976.76 621
11977.80 672
11978.83 649
11979.86 645
11980.90 755
11981.93 679
11982.97 658
11984.00 641
11985.03 682
11986.07 674
11987.10 674
11988.13 662
11989.17 650
11990.20 639
11991.24 647
11992.27 655
11993.30 644
11994.34 617
11995.37 596
11996.41 690
11997.44 653
11998.48 670
11999.51 710
12000.54 683
12001.58 726
12002.61 683
12003.65 691
12004.68 662
12005.72 677
12006.75 694
12007.79 618
12008.82 705
12009.86 732
12010.89 761
12011.93 723
12012.96 711
12014.00 689
12015.03 719
12016.07 745
12017.10 737
12018.14 725
12019.17 727
12020.21 748
12021.24 779
12022.28 757
12023.31 709
12024.35 698
12025.38 782
12026.42 698
12027.46 717
12028.49 731
12029.53 751
12030.56 775
12031.60 753
12032.63 774
12033.67 742
12034.71 767
12035.74 773
12036.78 771
12037.81 710
12038.85 716
12039.89 747
12040.92 737
12041.96 751
12042.99 750
12044.03 703
12045.07 798
12046.10 794
12047.14 810
12048.18 802
12049.21 707
12050.25 763
12051.29 783
12052.32 727
12053.36 799
12054.40 756
12055.43 805
12056.47 794
12057.51 839
12058.54 830
12059.58 824
12060.62 782
12061.65 823
12062.69 875
12063.73 889
12064.77 838
12065.80 878
12066.84 822
12067.88 872
12068.92 818
12069.95 885
12070.99 872
12072.03 914
12073.07 809
12074.10 813
12075.14 794
12076.18 846
12077.22 860
12078.25 825
12079.29 766
12080.33 801
12081.37 811
12082.41 884
12083.44 919
12084.48 939
12085.52 918
12086.56 885
12087.60 911
12088.63 950
12089.67 975
12090.71 923
12091.75 950
12092.79 952
12093.83 924
12094.86 1040
12095.90 1057
12096.94 1047
12097.98 1065
12099.02 1141
12100.06 1205
12101.10 1247
12102.13 1373
12103.17 1341
12104.21 1308
12105.25 1300
12106.29 1200
12107.33 1189
12108.37 1141
12109.41 999
12110.45 922
12111.49 926
12112.53 897
12113.56 778
12114.60 797
12115.64 797
12116.68 716
12117.72 671
12118.76 624
12119.80 656
12120.84 708
12121.88 714
12122.92 608
12123.96 626
12125.00 591
12126.04 623
12127.08 613
12128.12 602
12129.16 567
12130.20 544
12131.24 561
12132.28 617
12133.32 549
12134.36 573
12135.40 562
12136.44 541
12137.48 547
12138.52 565
12139.56 570
12140.60 567
12141.64 551
12142.68 562
12143.72 557
12144.76 561
12145.81 594
12146.85 539
12147.89 545
12148.93 535
12149.97 599
12151.01 565
12152.05 574
12153.09 560
12154.13 552
12155.17 551
12156.21 548
12157.26 574
12158.30 575
12159.34 617
12160.38 558
12161.42 514
12162.46 507
12163.50 559
12164.55 544
12165.59 539
12166.63 553
12167.67 538
12168.71 520
12169.75 536
12170.80 533
12171.84 500
12172.88 499
12173.92 543
12174.96 520
12176.00 542
12177.05 541
12178.09 556
12179.13 541
12180.17 563
12181.22 548
12182.26 548
12183.30 602
12184.34 579
12185.38 561
12186.43 513
12187.47 482
12188.51 546
12189.55 642
12190.60 562
12191.64 501
12192.68 551
12193.72 544
12194.77 519
12195.81 506
12196.85 502
12197.90 457
12198.94 505
12199.98 514
12201.03 547
12202.07 523
12203.11 554
12204.15 522
12205.20 521
12206.24 488
12207.28 502
12208.33 494
12209.37 476
12210.41 489
12211.46 504
12212.50 456
12213.55 467
12214.59 524
12215.63 466
12216.68 474
12217.72 458
12218.76 479
12219.81 458
12220.85 423
12221.90 479
12222.94 522
12223.98 532
12225.03 475
12226.07 442
12227.12 455
12228.16 499
12229.20 515
12230.25 504
12231.29 442
12232.34 444
12233.38 495
12234.43 440
12235.47 434
12236.52 472
12237.56 482
12238.61 500
12239.65 463
12240.69 442
12241.74 478
12242.78 494
12243.83 430
12244.87 465
12245.92 503
12246.96 450
12248.01 508
12249.05 472
12250.10 465
12251.14 461
12252.19 430
12253.24 415
12254.28 380
12255.33 452
12256.37 459
12257.42 494
12258.46 447
12259.51 429
12260.55 436
12261.60 410
12262.64 396
12263.69 385
12264.74 401
12265.78 446
12266.83 420
12267.87 410
12268.92 451
12269.97 473
12271.01 402
12272.06 461
12273.10 417
12274.15 440
12275.20 402
12276.24 426
12277.29 417
12278.34 441
12279.38 419
12280.43 420
12281.47 481
12282.52 439
12283.57 380
12284.61 447
12285.66 428
12286.71 440
12287.75 430
12288.80 457
12289.85 439
12290.90 397
12291.94 391
12292.99 444
12294.04 431
12295.08 391
12296.13 388
12297.18 438
12298.22 427
12299.27 361
12300.32 362
12301.37 411
12302.41 407
12303.46 409
12304.51 409
12305.56 414
12306.60 428
12307.65 385
12308.70 383
12309.75 404
12310.79 409
12311.84 363
12312.89 361
12313.94 399
12314.99 434
12316.03 372
12317.08 411
12318.13 374
12319.18 369
12320.23 413
12321.27 395
12322.32 361
12323.37 388
12324.42 421
12325.47 396
12326.52 398
12327.56 359
12328.61 375
12329.66 398
12330.71 370
12331.76 367
12332.81 357
12333.86 390
12334.91 426
12335.95 389
12337.00 393
12338.05 378
12339.10 397
12340.15 448
12341.20 379
12342.25 379
12343.30 424
12344.35 424
12345.40 416
12346.44 401
12347.49 461
12348.54 413
12349.59 382
12350.64 399
12351.69 437
12352.74 440
12353.79 400
12354.84 410
12355.89 399
12356.94 387
12357.99 434
12359.04 434
12360.09 400
12361.14 413
12362.19 418
12363.24 432
12364.29 379
12365.34 417
12366.39 427
12367.44 419
12368.49 408
12369.54 395
12370.59 367
12371.64 372
12372.69 396
12373.74 415
12374.79 382
12375.84 427
12376.89 434
12377.94 367
12378.99 387
12380.05 370
12381.10 393
12382.15 461
12383.20 385
12384.25 385
12385.30 387
12386.35 416
12387.40 413
12388.45 393
12389.50 452
12390.55 389
12391.61 426
12392.66 419
12393.71 412
12394.76 385
12395.81 368
12396.86 420
12397.91 432
12398.97 458
12400.02 459
12401.07 431
12402.12 443
12403.17 415
12404.22 463
12405.28 462
12406.33 415
12407.38 445
12408.43 394
12409.48 407
12410.53 428
12411.59 420
12412.64 415
12413.69 434
12414.74 424
12415.80 426
12416.85 446
12417.90 433
12418.95 397
12420.00 439
12421.06 425
12422.11 382
12423.16 454
12424.21 448
12425.27 415
12426.32 396
12427.37 449
12428.43 410
12429.48 409
12430.53 420
12431.58 371
12432.64 413
12433.69 445
12434.74 462
12435.80 436
12436.85 466
12437.90 432
12438.96 451
12440.01 484
12441.06 424
12442.12 429
12443.17 416
12444.22 444
12445.28 418
12446.33 420
12447.38 435
12448.44 395
12449.49 426
12450.54 430
12451.60 510
12452.65 496
12453.71 445
12454.76 451
12455.81 459
12456.87 458
12457.92 422
12458.98 491
12460.03 466
12461.08 459
12462.14 486
12463.19 512
12464.25 493
12465.30 522
12466.35 522
12467.41 498
12468.46 558
12469.52 579
12470.57 639
12471.63 661
12472.68 778
12473.74 808
12474.79 855
12475.85 844
12476.90 887
12477.96 963
12479.01 991
12480.07 889
12481.12 921
12482.18 806
12483.23 732
12484.29 687
12485.34 626
12486.40 592
12487.45 581
12488.51 525
12489.56 503
12490.62 497
12491.67 466
12492.73 473
12493.78 455
12494.84 456
12495.90 432
12496.95 416
12498.01 400
12499.06 436
12500.12 440
12501.17 383
12502.23 375
12503.29 465
12504.34 414
12505.40 418
12506.45 403
12507.51 409
12508.57 428
12509.62 432
12510.68 500
12511.73 394
12512.79 406
12513.85 446
12514.90 409
12515.96 477
12517.02 440
12518.07 446
12519.13 379
12520.19 403
12521.24 424
12522.30 437
12523.36 465
12524.41 472
12525.47 478
12526.53 402
12527.58 387
12528.64 419
12529.70 420
12530.76 397
12531.81 402
12532.87 421
12533.93 424
12534.98 446
12536.04 433
12537.10 425
12538.16 440
12539.21 434
12540.27 459
12541.33 423
12542.39 449
12543.44 496
12544.50 475
12545.56 466
12546.62 459
12547.68 456
12548.73 430
12549.79 513
12550.85 473
12551.91 452
12552.96 521
12554.02 541
12555.08 584
12556.14 590
12557.20 548
12558.26 628
12559.31 557
12560.37 608
12561.43 549
12562.49 534
12563.55 471
12564.61 487
12565.66 494
12566.72 518
12567.78 459
12568.84 449
12569.90 432
12570.96 450
12572.02 454
12573.08 480
12574.13 462
12575.19 445
12576.25 441
12577.31 448
12578.37 443
12579.43 452
12580.49 475
12581.55 438
12582.61 474
12583.67 406
12584.73 457
12585.79 415
12586.85 404
12587.91 430
12588.96 409
12590.02 394
12591.08 416
12592.14 448
12593.20 425
12594.26 404
12595.32 374
12596.38 378
12597.44 393
12598.50 401
12599.56 361
12600.62 349
12601.68 365
12602.74 378
12603.80 375
12604.86 384
12605.92 370
12606.98 348
12608.04 342
12609.10 388
12610.17 366
12611.23 350
12612.29 378
12613.35 408
12614.41 347
12615.47 379
12616.53 407
12617.59 405
12618.65 411
12619.71 381
12620.77 394
12621.83 429
12622.89 412
12623.95 374
12625.02 402
12626.08 389
12627.14 338
12628.20 377
12629.26 377
12630.32 367
12631.38 359
12632.44 398
12633.51 395
12634.57 374
12635.63 362
12636.69 375
12637.75 424
12638.81 347
12639.88 387
12640.94 391
12642.00 397
12643.06 378
12644.12 354
12645.18 383
12646.25 354
12647.31 335
12648.37 391
12649.43 417
12650.50 368
12651.56 377
12652.62 357
12653.68 350
12654.74 361
12655.81 413
12656.87 390
12657.93 354
12658.99 297
12660.06 338
12661.12 327
12662.18 345
12663.24 344
12664.31 346
12665.37 352
12666.43 340
12667.50 367
12668.56 383
12669.62 321
12670.68 381
12671.75 374
12672.81 331
12673.87 373
12674.94 344
12676.00 376
12677.06 371
12678.13 368
12679.19 387
12680.25 314
12681.32 351
12682.38 357
12683.44 375
12684.51 304
12685.57 343
12686.63 361
12687.70 325
12688.76 338
12689.83 308
12690.89 367
12691.95 365
12693.02 342
12694.08 324
12695.15 321
12696.21 333
12697.27 343
12698.34 350
12699.40 398
12700.47 408
12701.53 401
12702.60 405
12703.66 327
12704.72 333
12705.79 346
12706.85 334
12707.92 379
12708.98 352
12710.05 402
12711.11 346
12712.18 354
12713.24 366
12714.31 355
12715.37 306
12716.44 290
12717.50 309
12718.57 364
12719.63 368
12720.70 351
12721.76 359
12722.83 359
12723.89 396
12724.96 384
12726.02 327
12727.09 338
12728.15 397
12729.22 357
12730.28 343
12731.35 339
12732.41 336
12733.48 329
12734.55 357
12735.61 359
12736.68 336
12737.74 350
12738.81 342
12739.88 336
12740.94 336
12742.01 310
12743.07 365
12744.14 349
12745.21 354
12746.27 313
12747.34 339
12748.40 339
12749.47 361
12750.54 373
12751.60 347
12752.67 365
12753.74 347
12754.80 348
12755.87 359
12756.94 331
12758.00 356
12759.07 301
12760.14 283
12761.20 319
12762.27 285
12763.34 287
12764.40 321
12765.47 323
12766.54 310
12767.60 339
12768.67 300
12769.74 325
12770.81 332
12771.87 370
12772.94 291
12774.01 337
12775.08 319
12776.14 267
12777.21 334
12778.28 310
12779.35 296
12780.41 270
12781.48 275
12782.55 298
12783.62 294
12784.68 331
12785.75 322
12786.82 339
12787.89 345
12788.96 338
12790.02 318
12791.09 366
12792.16 345
12793.23 306
12794.30 334
12795.36 322
12796.43 316
12797.50 369
12798.57 368
12799.64 348
12800.71 286
12801.77 302
12802.84 298
12803.91 313
12804.98 272
12806.05 271
12807.12 287
12808.19 320
12809.25 366
12810.32 369
12811.39 364
12812.46 364
12813.53 321
12814.60 324
12815.67 359
12816.74 328
12817.81 329
12818.88 322
12819.95 341
12821.01 341
12822.08 343
12823.15 356
12824.22 340
12825.29 339
12826.36 291
12827.43 309
12828.50 317
12829.57 298
12830.64 316
12831.71 282
12832.78 307
12833.85 353
12834.92 276
12835.99 327
12837.06 305
12838.13 343
12839.20 302
12840.27 332
12841.34 314
12842.41 339
12843.48 311
12844.55 284
12845.62 311
12846.69 300
12847.76 281
12848.83 289
12849.90 316
12850.97 317
12852.04 311
12853.11 277
12854.19 302
12855.26 310
12856.33 292
12857.40 296
12858.47 268
12859.54 285
12860.61 299
12861.68 291
12862.75 296
12863.82 253
12864.89 282
12865.97 282
12867.04 297
12868.11 293
12869.18 286
12870.25 272
12871.32 277
12872.39 293
12873.47 283
12874.54 282
12875.61 250
12876.68 307
12877.75 294
12878.82 314
12879.90 308
12880.97 261
12882.04 303
12883.11 285
12884.18 270
12885.25 276
12886.33 303
12887.40 273
12888.47 278
12889.54 286
12890.62 296
12891.69 285
12892.76 264
12893.83 281
12894.90 323
12895.98 262
12897.05 287
12898.12 278
12899.19 289
12900.27 307
12901.34 298
12902.41 252
12903.49 258
12904.56 296
12905.63 304
12906.70 283
12907.78 285
12908.85 301
12909.92 357
12911.00 314
12912.07 279
12913.14 302
12914.22 292
12915.29 272
12916.36 311
12917.44 317
12918.51 327
12919.58 292
12920.66 306
12921.73 287
12922.80 265
12923.88 269
12924.95 251
12926.02 246
12927.10 274
12928.17 261
12929.24 284
12930.32 273
12931.39 265
12932.47 288
12933.54 280
12934.61 281
12935.69 290
12936.76 283
12937.84 306
12938.91 318
12939.99 266
12941.06 293
12942.13 287
12943.21 283
12944.28 292
12945.36 278
12946.43 272
12947.51 267
12948.58 257
12949.66 251
12950.73 269
12951.81 300
12952.88 293
12953.95 298
12955.03 315
12956.10 318
12957.18 338
12958.25 329
12959.33 330
12960.40 295
12961.48 313
12962.56 328
12963.63 279
12964.71 303
12965.78 291
12966.86 318
12967.93 349
12969.01 287
12970.08 294
12971.16 311
12972.23 302
12973.31 289
12974.39 291
12975.46 287
12976.54 280
12977.61 298
12978.69 310
12979.76 290
12980.84 312
12981.92 291
12982.99 297
12984.07 257
12985.14 257
12986.22 291
12987.30 291
12988.37 288
12989.45 302
12990.53 300
12991.60 298
12992.68 301
12993.76 305
12994.83 295
12995.91 304
12996.99 308
12998.06 306
12999.14 292
13000.22 297
13001.29 313
13002.37 269
13003.45 299
13004.52 294
13005.60 328
13006.68 305
13007.75 292
13008.83 281
13009.91 297
13010.99 294
13012.06 283
13013.14 304
13014.22 287
13015.30 331
13016.37 303
13017.45 296
13018.53 271
13019.61 309
13020.68 309
13021.76 310
13022.84 279
13023.92 286
13024.99 322
13026.07 308
13027.15 330
13028.23 313
13029.31 302
13030.38 311
13031.46 323
13032.54 277
13033.62 282
13034.70 324
13035.77 319
13036.85 307
13037.93 291
13039.01 289
13040.09 299
13041.17 317
13042.24 301
13043.32 300
13044.40 261
13045.48 302
13046.56 348
13047.64 313
13048.72 276
13049.80 300
13050.87 314
13051.95 312
13053.03 273
13054.11 296
13055.19 320
13056.27 333
13057.35 289
13058.43 288
13059.51 289
13060.59 284
13061.67 297
13062.74 316
13063.82 296
13064.90 270
13065.98 272
13067.06 334
13068.14 337
13069.22 308
13070.30 335
13071.38 292
13072.46 286
13073.54 278
13074.62 299
13075.70 303
13076.78 320
13077.86 311
13078.94 290
13080.02 272
13081.10 292
13082.18 282
13083.26 286
13084.34 303
13085.42 297
13086.50 294
13087.58 292
13088.66 343
13089.74 343
13090.82 305
13091.90 313
13092.99 340
13094.07 310
13095.15 296
13096.23 288
13097.31 269
13098.39 305
13099.47 275
13100.55 314
13101.63 305
13102.71 303
13103.79 289
13104.88 261
13105.96 285
13107.04 301
13108.12 298
13109.20 322
13110.28 306
13111.36 301
13112.44 323
13113.53 353
13114.61 315
13115.69 320
13116.77 339
13117.85 291
13118.93 335
13120.02 339
13121.10 307
13122.18 309
13123.26 304
13124.34 305
13125.42 343
13126.51 357
13127.59 303
13128.67 321
13129.75 296
13130.84 322
13131.92 322
13133.00 336
13134.08 292
13135.16 316
13136.25 302
13137.33 320
13138.41 325
13139.49 291
13140.58 318
13141.66 339
13142.74 304
13143.82 338
13144.91 284
13145.99 324
13147.07 349
13148.16 373
13149.24 367
13150.32 333
13151.41 370
13152.49 366
13153.57 335
13154.65 284
13155.74 307
13156.82 333
13157.90 317
13158.99 329
13160.07 314
13161.15 310
13162.24 315
13163.32 343
13164.40 349
13165.49 320
13166.57 308
13167.66 326
13168.74 310
13169.82 341
13170.91 345
13171.99 335
13173.08 307
13174.16 288
13175.24 322
13176.33 340
13177.41 329
13178.50 345
13179.58 369
13180.66 374
13181.75 349
13182.83 335
13183.92 321
13185.00 388
13186.09 363
13187.17 351
13188.25 340
13189.34 344
13190.42 394
13191.51 399
13192.59 406
13193.68 367
13194.76 379
13195.85 351
13196.93 398
13198.02 391
13199.10 368
13200.19 352
13201.27 384
13202.36 354
13203.44 360
13204.53 407
13205.61 392
13206.70 407
13207.78 385
13208.87 376
13209.96 416
13211.04 415
13212.13 359
13213.21 356
13214.30 333
13215.38 361
13216.47 377
13217.55 360
13218.64 338
13219.73 384
13220.81 388
13221.90 365
13222.98 370
13224.07 375
13225.16 388
13226.24 403
13227.33 387
13228.41 394
13229.50 371
13230.59 370
13231.67 401
13232.76 377
13233.85 385
13234.93 412
13236.02 401
13237.11 399
13238.19 395
13239.28 429
13240.37 391
13241.45 429
13242.54 417
13243.63 420
13244.71 421
13245.80 439
13246.89 447
13247.97 417
13249.06 383
13250.15 426
13251.24 443
13252.32 404
13253.41 403
13254.50 449
13255.58 427
13256.67 405
13257.76 435
13258.85 535
13259.93 434
13261.02 449
13262.11 469
13263.20 466
13264.28 444
13265.37 437
13266.46 458
13267.55 510
13268.64 440
13269.72 444
13270.81 471
13271.90 517
13272.99 496
13274.08 510
13275.16 425
13276.25 491
13277.34 540
13278.43 486
13279.52 532
13280.61 485
13281.69 507
13282.78 532
13283.87 540
13284.96 533
13286.05 507
13287.14 496
13288.23 564
13289.31 579
13290.40 631
13291.49 561
13292.58 562
13293.67 618
13294.76 513
13295.85 530
13296.94 601
13298.03 516
13299.11 535
13300.20 564
13301.29 609
13302.38 626
13303.47 594
13304.56 587
13305.65 644
13306.74 663
13307.83 645
13308.92 621
13310.01 671
13311.10 648
13312.19 678
13313.28 639
13314.37 715
13315.46 622
13316.55 575
13317.64 622
13318.73 648
13319.82 552
13320.91 574
13322.00 572
13323.09 613
13324.18 604
13325.27 635
13326.36 589
13327.45 589
13328.54 545
13329.63 610
13330.72 610
13331.81 614
13332.90 658
13333.99 656
13335.08 600
13336.17 629
13337.26 646
13338.35 617
13339.44 656
13340.53 679
13341.62 658
13342.72 670
13343.81 626
13344.90 645
13345.99 627
13347.08 636
13348.17 668
13349.26 624
13350.35 658
13351.44 681
13352.54 657
13353.63 716
13354.72 695
13355.81 680
13356.90 683
13357.99 696
13359.08 760
13360.18 797
13361.27 758
13362.36 767
13363.45 764
13364.54 802
13365.63 838
13366.73 813
13367.82 782
13368.91 829
13370.00 783
13371.09 828
13372.19 785
13373.28 803
13374.37 724
13375.46 685
13376.56 669
13377.65 678
13378.74 674
13379.83 645
13380.93 666
13382.02 619
13383.11 584
13384.20 600
13385.30 557
13386.39 568
13387.48 575
13388.57 592
13389.67 586
13390.76 659
13391.85 606
13392.95 554
13394.04 516
13395.13 614
13396.22 565
13397.32 588
13398.41 531
13399.50 574
13400.60 567
13401.69 555
13402.78 574
13403.88 610
13404.97 591
13406.06 601
13407.16 580
13408.25 584
13409.35 577
13410.44 569
13411.53 577
13412.63 578
13413.72 601
13414.81 535
13415.91 579
13417.00 582
13418.10 554
13419.19 586
13420.28 586
13421.38 558
13422.47 585
13423.57 558
13424.66 577
13425.76 606
13426.85 578
13427.94 583
13429.04 577
13430.13 589
13431.23 623
13432.32 584
13433.42 546
13434.51 579
13435.61 575
13436.70 637
13437.80 611
13438.89 651
13439.99 640
13441.08 587
13442.18 602
13443.27 557
13444.37 605
13445.46 553
13446.56 547
13447.65 578
13448.75 622
13449.84 630
13450.94 687
13452.03 662
13453.13 656
13454.22 643
13455.32 686
13456.41 737
13457.51 729
13458.61 713
13459.70 710
13460.80 705
13461.89 712
13462.99 734
13464.08 748
13465.18 694
13466.28 734
13467.37 722
13468.47 784
13469.56 728
13470.66 770
13471.76 680
13472.85 757
13473.95 741
13475.05 705
13476.14 693
13477.24 701
13478.33 724
13479.43 746
13480.53 799
13481.62 751
13482.72 743
13483.82 750
13484.91 766
13486.01 720
13487.11 765
13488.20 752
13489.30 794
13490.40 790
13491.50 784
13492.59 843
13493.69 868
13494.79 890
13495.88 879
13496.98 896
13498.08 897
13499.18 895
13500.27 905
13501.37 958
13502.47 1019
13503.57 963
13504.66 974
13505.76 962
13506.86 877
13507.96 902
13509.05 788
13510.15 845
13511.25 796
13512.35 714
13513.44 746
13514.54 770
13515.64 729
13516.74 719
13517.84 678
13518.93 638
13520.03 612
13521.13 618
13522.23 636
13523.33 603
13524.43 563
13525.52 608
13526.62 625
13527.72 605
13528.82 537
13529.92 520
13531.02 547
13532.12 525
13533.21 525
13534.31 528
13535.41 583
13536.51 536
13537.61 495
13538.71 557
13539.81 520
13540.91 506
13542.01 545
13543.10 514
13544.20 522
13545.30 510
13546.40 556
13547.50 546
13548.60 557
13549.70 514
13550.80 545
13551.90 515
13553.00 469
13554.10 481
13555.20 516
13556.30 486
13557.40 486
13558.50 481
13559.60 529
13560.70 494
13561.80 508
13562.90 520
13564.00 477
13565.10 520
13566.20 460
13567.30 454
13568.40 482
13569.50 492
13570.60 549
13571.70 489
13572.80 508
13573.90 472
13575.00 507
13576.10 532
13577.20 487
13578.30 463
13579.40 463
13580.50 532
13581.60 502
13582.70 517
13583.80 494
13584.90 485
13586.00 508
13587.10 511
13588.21 482
13589.31 502
13590.41 476
13591.51 483
13592.61 496
13593.71 477
13594.81 497
13595.91 500
13597.01 531
13598.12 493
13599.22 487
13600.32 497
13601.42 474
13602.52 462
13603.62 452
13604.72 504
13605.83 512
13606.93 455
13608.03 473
13609.13 505
13610.23 537
13611.34 492
13612.44 559
13613.54 515
13614.64 525
13615.74 515
13616.85 506
13617.95 506
13619.05 495
13620.15 470
13621.25 450
13622.36 516
13623.46 490
13624.56 469
13625.66 468
13626.77 434
13627.87 499
13628.97 518
13630.07 508
13631.18 520
13632.28 520
13633.38 470
13634.48 463
13635.59 455
13636.69 490
13637.79 456
13638.90 438
13640.00 477
13641.10 489
13642.21 511
13643.31 528
13644.41 477
13645.52 532
13646.62 536
13647.72 493
13648.83 490
13649.93 524
13651.03 533
13652.14 511
13653.24 511
13654.34 503
13655.45 507
13656.55 514
13657.65 488
13658.76 454
13659.86 534
13660.97 510
13662.07 530
13663.17 521
13664.28 456
13665.38 518
13666.49 505
13667.59 478
13668.69 480
13669.80 492
13670.90 472
13672.01 477
13673.11 506
13674.22 501
13675.32 545
13676.42 559
13677.53 502
13678.63 502
13679.74 454
13680.84 449
13681.95 509
13683.05 514
13684.16 511
13685.26 464
13686.37 498
13687.47 513
13688.58 478
13689.68 569
13690.79 487
13691.89 504
13693.00 528
13694.10 476
13695.21 515
13696.31 524
13697.42 490
13698.52 469
13699.63 509
13700.73 518
13701.84 474
13702.95 547
13704.05 529
13705.16 538
13706.26 514
13707.37 486
13708.47 505
13709.58 539
13710.69 545
13711.79 513
13712.90 525
13714.00 606
13715.11 567
13716.22 612
13717.32 550
13718.43 570
13719.53 552
13720.64 608
13721.75 653
13722.85 610
13723.96 663
13725.07 638
13726.17 654
13727.28 626
13728.39 641
13729.49 639
13730.60 653
13731.71 666
13732.81 670
13733.92 663
13735.03 649
13736.13 702
13737.24 652
13738.35 651
13739.46 655
13740.56 712
13741.67 689
13742.78 643
13743.88 641
13744.99 687
13746.10 695
13747.21 712
13748.31 704
13749.42 633
13750.53 734
13751.64 740
13752.74 698
13753.85 716
13754.96 760
13756.07 777
13757.17 753
13758.28 783
13759.39 849
13760.50 826
13761.61 898
13762.71 886
13763.82 927
13764.93 993
13766.04 929
13767.15 983
13768.25 1015
13769.36 1102
13770.47 1188
13771.58 1279
13772.69 1268
13773.80 1282
13774.90 1233
13776.01 1273
13777.12 1252
13778.23 1128
13779.34 1074
13780.45 1028
13781.56 1002
13782.67 942
13783.77 951
13784.88 797
13785.99 785
13787.10 819
13788.21 767
13789.32 703
13790.43 680
13791.54 637
13792.65 641
13793.76 625
13794.86 601
13795.97 640
13797.08 649
13798.19 616
13799.30 610
13800.41 590
13801.52 622
13802.63 597
13803.74 616
13804.85 572
13805.96 626
13807.07 555
13808.18 578
13809.29 595
13810.40 531
13811.51 570
13812.62 522
13813.73 575
13814.84 567
13815.95 551
13817.06 581
13818.17 505
13819.28 488
13820.39 498
13821.50 495
13822.61 544
13823.72 541
13824.83 562
13825.94 490
13827.05 511
13828.16 507
13829.27 513
13830.39 480
13831.50 522
13832.61 527
13833.72 530
13834.83 527
13835.94 503
13837.05 501
13838.16 519
13839.27 548
13840.38 536
13841.50 517
13842.61 500
13843.72 490
13844.83 541
13845.94 501
13847.05 504
13848.16 527
13849.27 532
13850.39 531
13851.50 514
13852.61 520
13853.72 503
13854.83 514
13855.94 483
13857.06 533
13858.17 521
13859.28 556
13860.39 557
13861.50 481
13862.62 510
13863.73 524
13864.84 558
13865.95 520
13867.06 543
13868.18 524
13869.29 522
13870.40 553
13871.51 555
13872.63 524
13873.74 500
13874.85 478
13875.96 478
13877.08 530
13878.19 525
13879.30 501
13880.41 516
13881.53 510
13882.64 510
13883.75 548
13884.87 519
13885.98 529
13887.09 519
13888.20 512
13889.32 518
13890.43 501
13891.54 537
13892.66 539
13893.77 552
13894.88 540
13896.00 528
13897.11 542
13898.22 575
13899.34 541
13900.45 537
13901.56 470
13902.68 460
13903.79 553
13904.91 528
13906.02 496
13907.13 500
13908.25 447
13909.36 454
13910.48 482
13911.59 470
13912.70 464
13913.82 432
13914.93 471
13916.05 465
13917.16 487
13918.27 495
13919.39 505
13920.50 493
13921.62 519
13922.73 476
13923.85 490
13924.96 509
13926.08 517
13927.19 503
13928.30 533
13929.42 493
13930.53 462
13931.65 485
13932.76 467
13933.88 492
13934.99 472
13936.11 434
13937.22 483
13938.34 488
13939.45 475
13940.57 488
13941.68 455
13942.80 446
13943.91 445
13945.03 430
13946.15 398
13947.26 433
13948.38 441
13949.49 425
13950.61 429
13951.72 462
13952.84 444
13953.95 474
13955.07 437
13956.19 419
13957.30 431
13958.42 420
13959.53 422
13960.65 461
13961.77 425
13962.88 425
13964.00 491
13965.11 475
13966.23 404
13967.35 390
13968.46 393
13969.58 414
13970.69 422
13971.81 459
13972.93 418
13974.04 410
13975.16 414
13976.28 393
13977.39 440
13978.51 428
13979.63 463
13980.74 404
13981.86 397
13982.98 423
13984.09 420
13985.21 433
13986.33 420
13987.45 420
13988.56 406
13989.68 432
13990.80 418
13991.91 404
13993.03 404
13994.15 390
13995.27 392
13996.38 410
13997.50 378
13998.62 358
13999.74 369
14000.85 445
14001.97 470
14003.09 413
14004.21 385
14005.32 415
14006.44 484
14007.56 465
14008.68 409
14009.80 423
14010.91 380
14012.03 435
14013.15 429
14014.27 380
14015.39 421
14016.50 406
14017.62 424
14018.74 402
14019.86 395
14020.98 397
14022.10 365
14023.21 425
14024.33 443
14025.45 453
14026.57 429
14027.69 430
14028.81 426
14029.93 431
14031.04 416
14032.16 427
14033.28 419
14034.40 474
14035.52 408
14036.64 437
14037.76 423
14038.88 441
14040.00 435
14041.12 415
14042.23 431
14043.35 452
14044.47 434
14045.59 369
14046.71 449
14047.83 467
14048.95 461
14050.07 439
14051.19 483
14052.31 503
14053.43 477
14054.55 478
14055.67 459
14056.79 469
14057.91 451
14059.03 481
14060.15 468
14061.27 474
14062.39 474
14063.51 430
14064.63 493
14065.75 486
14066.87 495
14067.99 532
14069.11 530
14070.23 558
14071.35 530
14072.47 517
14073.59 534
14074.71 580
14075.83 557
14076.95 582
14078.07 548
14079.19 577
14080.31 587
14081.44 592
14082.56 600
14083.68 606
14084.80 625
14085.92 602
14087.04 624
14088.16 650
14089.28 626
14090.40 655
14091.52 715
14092.65 674
14093.77 688
14094.89 676
14096.01 699
14097.13 701
14098.25 752
14099.37 758
14100.50 680
14101.62 660
14102.74 688
14103.86 687
14104.98 635
14106.10 601
14107.23 559
14108.35 537
14109.47 526
14110.59 539
14111.71 469
14112.84 488
14113.96 500
14115.08 463
14116.20 456
14117.32 466
14118.45 504
14119.57 482
14120.69 494
14121.81 460
14122.94 461
14124.06 455
14125.18 419
14126.30 382
14127.43 439
14128.55 459
14129.67 424
14130.79 454
14131.92 463
14133.04 404
14134.16 433
14135.29 441
14136.41 461
14137.53 429
14138.66 374
14139.78 399
14140.90 369
14142.02 398
14143.15 410
14144.27 383
14145.39 376
14146.52 384
14147.64 401
14148.76 410
14149.89 417
14151.01 404
14152.14 384
14153.26 408
14154.38 441
14155.51 377
14156.63 386
14157.75 408
14158.88 441
14160.00 446
14161.13 372
14162.25 396
14163.37 397
14164.50 380
14165.62 365
14166.75 406
14167.87 393
14168.99 387
14170.12 380
14171.24 378
14172.37 420
14173.49 420
14174.62 420
14175.74 413
14176.87 423
14177.99 387
14179.12 404
14180.24 410
14181.36 386
14182.49 411
14183.61 382
14184.74 368
14185.86 418
14186.99 411
14188.11 391
14189.24 428
14190.36 359
14191.49 332
14192.62 367
14193.74 385
14194.87 345
14195.99 330
14197.12 349
14198.24 372
14199.37 377
14200.49 374
14201.62 385
14202.74 340
14203.87 337
14205.00 373
14206.12 399
14207.25 384
14208.37 378
14209.50 370
14210.62 375
14211.75 376
14212.88 353
14214.00 380
14215.13 382
14216.26 328
14217.38 343
14218.51 366
14219.63 348
14220.76 362
14221.89 368
14223.01 337
14224.14 357
14225.27 383
14226.39 388
14227.52 359
14228.65 331
14229.77 360
14230.90 365
14232.03 370
14233.15 307
14234.28 348
14235.41 323
14236.53 332
14237.66 305
14238.79 307
14239.91 329
14241.04 316
14242.17 337
14243.30 334
14244.42 381
14245.55 327
14246.68 348
14247.81 367
14248.93 326
14250.06 292
14251.19 300
14252.32 333
14253.44 306
14254.57 308
14255.70 303
14256.83 297
14257.95 317
14259.08 345
14260.21 332
14261.34 350
14262.47 316
14263.59 332
14264.72 327
14265.85 326
14266.98 327
14268.11 338
14269.23 351
14270.36 353
14271.49 325
14272.62 329
14273.75 335
14274.88 316
14276.01 324
14277.13 319
14278.26 278
14279.39 288
14280.52 265
14281.65 304
14282.78 289
14283.91 298
14285.04 315
14286.16 294
14287.29 317
14288.42 335
14289.55 294
14290.68 296
14291.81 277
14292.94 273
14294.07 255
14295.20 296
14296.33 283
14297.46 296
14298.59 300
14299.71 307
14300.84 285
14301.97 246
14303.10 254
14304.23 273
14305.36 283
14306.49 281
14307.62 281
14308.75 275
14309.88 327
14311.01 277
14312.14 299
14313.27 259
14314.40 257
14315.53 261
14316.66 304
14317.79 296
14318.92 261
14320.05 243
14321.18 236
14322.31 255
14323.44 274
14324.57 310
14325.70 267
14326.84 275
14327.97 272
14329.10 305
14330.23 288
14331.36 297
14332.49 287
14333.62 286
14334.75 255
14335.88 285
14337.01 316
14338.14 275
14339.27 302
14340.41 255
14341.54 234
14342.67 257
14343.80 267
14344.93 250
14346.06 265
14347.19 276
14348.32 263
14349.46 253
14350.59 255
14351.72 254
14352.85 292
14353.98 269
14355.11 274
14356.25 281
14357.38 279
14358.51 260
14359.64 321
14360.77 302
14361.90 290
14363.04 267
14364.17 246
14365.30 261
14366.43 254
14367.56 285
14368.70 280
14369.83 283
14370.96 265
14372.09 311
14373.23 279
14374.36 247
14375.49 220
14376.62 245
14377.76 286
14378.89 275
14380.02 259
14381.15 238
14382.29 262
14383.42 264
14384.55 268
14385.69 269
14386.82 272
14387.95 276
14389.08 285
14390.22 253
14391.35 286
14392.48 235
14393.62 252
14394.75 247
14395.88 261
14397.02 243
14398.15 279
14399.28 274
14400.42 244
14401.55 294
14402.68 294
14403.82 260
14404.95 301
14406.08 287
14407.22 274
14408.35 272
14409.49 265
14410.62 271
14411.75 245
14412.89 281
14414.02 270
14415.16 278
14416.29 289
14417.42 274
14418.56 290
14419.69 295
14420.83 250
14421.96 246
14423.10 304
14424.23 257
14425.36 260
14426.50 283
14427.63 322
14428.77 261
14429.90 283
14431.04 258
14432.17 237
14433.31 294
14434.44 264
14435.58 291
14436.71 280
14437.85 270
14438.98 304
14440.12 291
14441.25 298
14442.39 312
14443.52 257
14444.66 246
14445.79 291
14446.93 251
14448.06 237
14449.20 255
14450.33 262
14451.47 251
14452.60 251
14453.74 294
14454.87 292
14456.01 307
14457.15 257
14458.28 250
14459.42 283
14460.55 285
14461.69 278
14462.83 282
14463.96 285
14465.10 309
14466.23 355
14467.37 292
14468.51 253
14469.64 309
14470.78 278
14471.91 325
14473.05 289
14474.19 270
14475.32 292
14476.46 327
14477.60 271
14478.73 305
14479.87 257
14481.01 252
14482.14 346
14483.28 305
14484.42 322
14485.55 296
14486.69 316
14487.83 325
14488.96 311
14490.10 262
14491.24 302
14492.37 261
14493.51 288
14494.65 287
14495.79 292
14496.92 334
14498.06 331
14499.20 329
14500.34 311
14501.47 306
14502.61 333
14503.75 355
14504.89 309
14506.02 325
14507.16 335
14508.30 321
14509.44 345
14510.57 335
14511.71 301
14512.85 349
14513.99 328
14515.13 337
14516.26 336
14517.40 388
14518.54 383
14519.68 343
14520.82 348
14521.95 393
14523.09 403
14524.23 414
14525.37 360
14526.51 364
14527.65 365
14528.78 324
14529.92 351
14531.06 337
14532.20 354
14533.34 328
14534.48 305
14535.62 317
14536.76 308
14537.89 354
14539.03 347
14540.17 317
14541.31 326
14542.45 367
14543.59 313
14544.73 312
14545.87 313
14547.01 346
14548.15 317
14549.29 355
14550.42 354
14551.56 323
14552.70 345
14553.84 353
14554.98 323
14556.12 364
14557.26 361
14558.40 305
14559.54 371
14560.68 366
14561.82 337
14562.96 325
14564.10 357
14565.24 344
14566.38 356
14567.52 349
14568.66 353
14569.80 331
14570.94 315
14572.08 315
14573.22 381
14574.36 359
14575.50 351
14576.64 344
14577.78 356
14578.92 389
14580.06 357
14581.20 381
14582.35 377
14583.49 370
14584.63 391
14585.77 362
14586.91 392
14588.05 406
14589.19 385
14590.33 385
14591.47 389
14592.61 380
14593.75 375
14594.89 375
14596.04 390
14597.18 423
14598.32 404
14599.46 461
14600.60 462
14601.74 397
14602.88 395
14604.03 424
14605.17 417
14606.31 419
14607.45 465
14608.59 414
14609.73 489
14610.87 444
14612.02 440
14613.16 465
14614.30 477
14615.44 521
14616.58 462
14617.73 480
14618.87 490
14620.01 521
14621.15 532
14622.29 455
14623.44 498
14624.58 496
14625.72 526
14626.86 564
14628.01 528
14629.15 537
14630.29 534
14631.43 560
14632.58 603
14633.72 644
14634.86 658
14636.00 597
14637.15 627
14638.29 569
14639.43 530
14640.58 575
14641.72 560
14642.86 533
14644.00 513
14645.15 442
14646.29 475
14647.43 459
14648.58 405
14649.72 439
14650.86 392
14652.01 421
14653.15 425
14654.29 443
14655.44 432
14656.58 401
14657.72 388
14658.87 361
14660.01 408
14661.16 399
14662.30 364
14663.44 338
14664.59 343
14665.73 371
14666.87 370
14668.02 338
14669.16 329
14670.31 339
14671.45 328
14672.59 343
14673.74 343
14674.88 312
14676.03 335
14677.17 340
14678.32 347
14679.46 305
14680.60 301
14681.75 288
14682.89 321
14684.04 292
14685.18 278
14686.33 311
14687.47 275
14688.62 267
14689.76 308
14690.91 295
14692.05 291
14693.20 263
14694.34 256
14695.49 281
14696.63 261
14697.78 286
14698.92 266
14700.07 270
14701.21 328
14702.36 286
14703.50 292
14704.65 285
14705.79 273
14706.94 267
14708.09 268
14709.23 286
14710.38 276
14711.52 276
14712.67 283
14713.81 258
14714.96 255
14716.11 272
14717.25 289
14718.40 258
14719.54 314
14720.69 296
14721.84 273
14722.98 324
14724.13 308
14725.27 276
14726.42 268
14727.57 261
14728.71 244
14729.86 250
14731.01 256
14732.15 280
14733.30 260
14734.45 298
14735.59 262
14736.74 250
14737.88 283
14739.03 282
14740.18 266
14741.33 239
14742.47 254
14743.62 286
14744.77 273
14745.91 284
14747.06 282
14748.21 277
14749.35 284
14750.50 261
14751.65 258
14752.80 235
14753.94 254
14755.09 248
14756.24 293
14757.39 299
14758.53 311
14759.68 299
14760.83 257
14761.98 232
14763.12 232
14764.27 240
14765.42 231
14766.57 239
14767.71 247
14768.86 252
14770.01 253
14771.16 250
14772.31 301
14773.45 229
14774.60 239
14775.75 247
14776.90 237
14778.05 218
14779.20 226
14780.34 220
14781.49 212
14782.64 202
14783.79 205
14784.94 218
14786.09 207
14787.24 259
14788.38 272
14789.53 207
14790.68 210
14791.83 255
14792.98 200
14794.13 235
14795.28 204
14796.43 225
14797.57 213
14798.72 236
14799.87 196
14801.02 217
14802.17 233
14803.32 214
14804.47 210
14805.62 200
14806.77 205
14807.92 194
14809.07 210
14810.22 211
14811.37 217
14812.52 213
14813.67 208
14814.82 208
14815.97 220
14817.12 239
14818.26 234
14819.41 208
14820.56 217
14821.71 226
14822.86 236
14824.01 231
14825.16 221
14826.31 213
14827.47 206
14828.62 209
14829.77 185
14830.92 212
14832.07 216
14833.22 258
14834.37 236
14835.52 226
14836.67 215
14837.82 186
14838.97 202
14840.12 258
14841.27 265
14842.42 225
14843.57 205
14844.72 207
14845.87 196
14847.03 193
14848.18 193
14849.33 213
14850.48 226
14851.63 208
14852.78 197
14853.93 207
14855.08 211
14856.23 216
14857.39 208
14858.54 188
14859.69 209
14860.84 204
14861.99 184
14863.14 210
14864.29 210
14865.45 199
14866.60 196
14867.75 202
14868.90 225
14870.05 211
14871.21 227
14872.36 229
14873.51 208
14874.66 225
14875.81 236
14876.97 227
14878.12 226
14879.27 235
14880.42 218
14881.57 241
14882.73 233
14883.88 223
14885.03 207
14886.18 218
14887.34 225
14888.49 206
14889.64 228
14890.79 228
14891.95 204
14893.10 273
14894.25 263
14895.41 213
14896.56 186
14897.71 224
14898.86 212
14900.02 191
14901.17 224
14902.32 248
14903.48 231
14904.63 233
14905.78 244
14906.94 200
14908.09 207
14909.24 210
14910.40 229
14911.55 245
14912.70 183
14913.86 173
14915.01 205
14916.16 217
14917.32 199
14918.47 207
14919.63 207
14920.78 230
14921.93 240
14923.09 206
14924.24 225
14925.39 212
14926.55 229
14927.70 229
14928.86 222
14930.01 247
14931.17 262
14932.32 237
14933.47 238
14934.63 235
14935.78 251
14936.94 252
14938.09 248
14939.25 202
14940.40 268
14941.56 236
14942.71 261
14943.86 245
14945.02 220
14946.17 234
14947.33 230
14948.48 263
14949.64 257
14950.79 217
14951.95 198
14953.10 235
14954.26 240
14955.41 261
14956.57 235
14957.72 244
14958.88 250
14960.04 225
14961.19 207
14962.35 242
14963.50 262
14964.66 245
14965.81 257
14966.97 226
14968.12 256
14969.28 242
14970.44 286
14971.59 256
14972.75 209
14973.90 220
14975.06 248
14976.21 260
14977.37 228
14978.53 214
14979.68 204
14980.84 215
14981.99 205
14983.15 228
14984.31 197
14985.46 225
14986.62 208
14987.78 192
14988.93 200
14990.09 205
14991.25 199
14992.40 223
14993.56 200
14994.72 191
14995.87 184
14997.03 208
14998.19 205
14999.34 174
15000.50 198
15001.66 209
15002.81 218
15003.97 234
15005.13 187
15006.29 216
15007.44 227
15008.60 210
15009.76 185
15010.91 165
15012.07 181
15013.23 182
15014.39 173
15015.54 198
15016.70 192
15017.86 207
15019.02 183
15020.17 209
15021.33 218
15022.49 200
15023.65 188
15024.81 187
15025.96 174
15027.12 186
15028.28 226
15029.44 211
15030.59 177
15031.75 207
15032.91 188
15034.07 165
15035.23 187
15036.39 209
15037.54 192
15038.70 143
15039.86 192
15041.02 205
15042.18 192
15043.34 198
15044.50 189
15045.65 194
15046.81 204
15047.97 210
15049.13 194
15050.29 188
15051.45 181
15052.61 208
15053.77 180
15054.92 185
15056.08 196
15057.24 175
15058.40 179
15059.56 160
15060.72 175
15061.88 180
15063.04 158
15064.20 182
15065.36 186
15066.52 184
15067.68 176
15068.84 195
15070.00 170
15071.16 195
15072.32 179
15073.47 215
15074.63 203
15075.79 191
15076.95 213
15078.11 231
15079.27 210
15080.43 209
15081.59 191
15082.75 175
15083.91 215
15085.07 183
15086.23 201
15087.39 200
15088.56 212
15089.72 189
15090.88 164
15092.04 195
15093.20 179
15094.36 189
15095.52 179
15096.68 186
15097.84 197
15099.00 183
15100.16 192
15101.32 187
15102.48 166
15103.64 145
15104.80 197
15105.97 160
15107.13 179
15108.29 177
15109.45 187
15110.61 223
15111.77 202
15112.93 205
15114.09 185
15115.25 195
15116.42 199
15117.58 197
15118.74 172
15119.90 182
15121.06 211
15122.22 258
15123.39 175
15124.55 178
15125.71 163
15126.87 161
15128.03 204
15129.19 151
15130.36 210
15131.52 216
15132.68 205
15133.84 184
15135.00 177
15136.17 185
15137.33 178
15138.49 167
15139.65 189
15140.82 218
15141.98 196
15143.14 177
15144.30 147
15145.46 151
15146.63 177
15147.79 187
15148.95 221
15150.12 190
15151.28 165
15152.44 178
15153.60 206
15154.77 212
15155.93 180
15157.09 189
15158.26 183
15159.42 173
15160.58 196
15161.74 195
15162.91 215
15164.07 200
15165.23 186
15166.40 206
15167.56 185
15168.72 191
15169.89 200
15171.05 225
15172.21 204
15173.38 203
15174.54 211
15175.71 214
15176.87 239
15178.03 184
15179.20 204
15180.36 210
15181.52 222
15182.69 199
15183.85 210
15185.02 204
15186.18 206
15187.34 207
15188.51 186
15189.67 215
15190.84 215
15192.00 200
15193.17 196
15194.33 186
15195.49 211
15196.66 215
15197.82 230
15198.99 218
15200.15 201
15201.32 210
15202.48 208
15203.65 192
15204.81 223
15205.98 229
15207.14 231
15208.31 221
15209.47 213
15210.64 208
15211.80 206
15212.97 226
15214.13 199
15215.30 235
15216.46 237
15217.63 201
15218.79 223
15219.96 214
15221.12 223
15222.29 244
15223.45 226
15224.62 198
15225.78 245
15226.95 242
15228.12 213
15229.28 235
15230.45 195
15231.61 236
15232.78 232
15233.95 193
15235.11 222
15236.28 190
15237.44 217
15238.61 203
15239.78 209
15240.94 261
15242.11 231
15243.27 217
15244.44 234
15245.61 193
15246.77 171
15247.94 192
15249.11 209
15250.27 200
15251.44 193
15252.61 209
15253.77 220
15254.94 203
15256.11 186
15257.27 173
15258.44 175
15259.61 172
15260.77 188
15261.94 176
15263.11 174
15264.27 189
15265.44 201
15266.61 214
15267.78 203
15268.94 194
15270.11 200
15271.28 213
15272.44 209
15273.61 175
15274.78 164
15275.95 197
15277.11 182
15278.28 200
15279.45 195
15280.62 214
15281.79 202
15282.95 173
15284.12 185
15285.29 199
15286.46 196
15287.62 168
15288.79 214
15289.96 245
15291.13 225
15292.30 220
15293.47 194
15294.63 199
15295.80 199
15296.97 178
15298.14 159
15299.31 201
15300.48 185
15301.64 234
15302.81 195
15303.98 204
15305.15 187
15306.32 218
15307.49 172
15308.66 155
15309.82 190
15310.99 184
15312.16 217
15313.33 210
15314.50 207
15315.67 204
15316.84 172
15318.01 181
15319.18 172
15320.35 186
15321.51 181
15322.68 168
15323.85 176
15325.02 181
15326.19 174
15327.36 192
15328.53 195
15329.70 212
15330.87 207
15332.04 192
15333.21 209
15334.38 191
15335.55 179
15336.72 193
15337.89 177
15339.06 232
15340.23 203
15341.40 192
15342.57 208
15343.74 195
15344.91 207
15346.08 199
15347.25 181
15348.42 189
15349.59 155
15350.76 202
15351.93 201
15353.10 184
15354.27 210
15355.44 179
15356.61 184
15357.78 158
15358.95 161
15360.13 180
15361.30 200
15362.47 169
15363.64 187
15364.81 167
15365.98 155
15367.15 165
15368.32 162
15369.49 174
15370.66 144
15371.84 166
15373.01 199
15374.18 186
15375.35 178
15376.52 188
15377.69 203
15378.86 182
15380.03 185
15381.21 175
15382.38 176
15383.55 156
15384.72 165
15385.89 186
15387.06 174
15388.24 211
15389.41 186
15390.58 198
15391.75 191
15392.92 171
15394.10 175
15395.27 186
15396.44 196
15397.61 193
15398.78 187
15399.96 179
15401.13 172
15402.30 170
15403.47 178
15404.65 196
15405.82 159
15406.99 171
15408.16 177
15409.34 188
15410.51 183
15411.68 158
15412.85 189
15414.03 161
15415.20 187
15416.37 173
15417.55 195
15418.72 192
15419.89 170
15421.06 169
15422.24 160
15423.41 185
15424.58 155
15425.76 191
15426.93 183
15428.10 206
15429.28 178
15430.45 186
15431.62 168
15432.80 182
15433.97 174
15435.15 154
15436.32 178
15437.49 177
15438.67 192
15439.84 165
15441.01 179
15442.19 193
15443.36 182
15444.54 200
15445.71 231
15446.88 180
15448.06 175
15449.23 174
15450.41 190
15451.58 145
15452.75 166
15453.93 159
15455.10 195
15456.28 158
15457.45 178
15458.63 205
15459.80 210
15460.98 193
15462.15 175
15463.32 181
15464.50 167
15465.67 170
15466.85 195
15468.02 193
15469.20 221
15470.37 204
15471.55 181
15472.72 183
15473.90 183
15475.07 179
15476.25 177
15477.42 161
15478.60 173
15479.77 170
15480.95 160
15482.13 153
15483.30 157
15484.48 170
15485.65 159
15486.83 167
15488.00 196
15489.18 195
15490.35 173
15491.53 209
15492.71 234
15493.88 177
15495.06 196
15496.23 200
15497.41 180
15498.59 190
15499.76 233
15500.94 193
15502.11 195
15503.29 176
15504.47 191
15505.64 179
15506.82 152
15508.00 184
15509.17 153
15510.35 170
15511.52 187
15512.70 175
15513.88 169
15515.05 202
15516.23 166
15517.41 160
15518.58 167
15519.76 193
15520.94 212
15522.12 200
15523.29 184
15524.47 170
15525.65 204
15526.82 190
15528.00 210
15529.18 155
15530.35 147
15531.53 172
15532.71 193
15533.89 183
15535.06 184
15536.24 174
15537.42 191
15538.60 188
15539.77 206
15540.95 170
15542.13 148
15543.31 212
15544.48 218
15545.66 186
15546.84 183
15548.02 201
15549.20 233
15550.37 217
15551.55 173
15552.73 220
15553.91 220
15555.09 174
15556.26 204
15557.44 195
15558.62 198
15559.80 183
15560.98 186
15562.16 185
15563.34 180
15564.51 197
15565.69 202
15566.87 194
15568.05 205
15569.23 169
15570.41 183
15571.59 225
15572.76 206
15573.94 220
15575.12 228
15576.30 251
15577.48 196
15578.66 190
15579.84 198
15581.02 205
15582.20 202
15583.38 247
15584.56 212
15585.73 242
15586.91 219
15588.09 222
15589.27 223
15590.45 204
15591.63 208
15592.81 234
15593.99 191
15595.17 213
15596.35 224
15597.53 242
15598.71 250
15599.89 208
15601.07 211
15602.25 208
15603.43 213
15604.61 217
15605.79 247
15606.97 233
15608.15 235
15609.33 224
15610.51 226
15611.69 238
15612.87 254
15614.05 239
15615.23 218
15616.41 264
15617.59 242
15618.77 279
15619.95 286
15621.14 272
15622.32 240
15623.50 261
15624.68 282
15625.86 267
15627.04 275
15628.22 273
15629.40 236
15630.58 282
15631.76 264
15632.94 232
15634.13 284
15635.31 251
15636.49 278
15637.67 278
15638.85 286
15640.03 253
15641.21 278
15642.39 278
15643.58 225
15644.76 276
15645.94 326
15647.12 293
15648.30 278
15649.48 305
15650.67 287
15651.85 278
15653.03 273
15654.21 265
15655.39 317
15656.58 318
15657.76 304
15658.94 327
15660.12 289
15661.30 294
15662.49 265
15663.67 273
15664.85 277
15666.03 270
15667.22 315
15668.40 296
15669.58 283
15670.76 267
15671.95 303
15673.13 313
15674.31 291
15675.49 262
15676.68 244
15677.86 265
15679.04 292
15680.23 267
15681.41 300
15682.59 271
15683.77 285
15684.96 312
15686.14 332
15687.32 258
15688.51 242
15689.69 257
15690.87 273
15692.06 325
15693.24 281
15694.42 275
15695.61 253
15696.79 260
15697.97 279
15699.16 252
15700.34 277
15701.53 282
15702.71 290
15703.89 306
15705.08 281
15706.26 290
15707.44 295
15708.63 282
15709.81 334
15711.00 297
15712.18 288
15713.36 320
15714.55 280
15715.73 323
15716.92 321
15718.10 302
15719.29 308
15720.47 303
15721.66 289
15722.84 294
15724.02 296
15725.21 294
15726.39 272
15727.58 266
15728.76 241
15729.95 255
15731.13 296
15732.32 282
15733.50 276
15734.69 272
15735.87 308
15737.06 290
15738.24 304
15739.43 300
15740.61 272
15741.80 280
15742.98 268
15744.17 278
15745.35 299
15746.54 301
15747.72 259
15748.91 257
15750.10 286
15751.28 293
15752.47 297
15753.65 306
15754.84 296
15756.02 320
15757.21 278
15758.40 304
15759.58 292
15760.77 339
15761.95 339
15763.14 299
15764.33 317
15765.51 287
15766.70 271
15767.88 257
15769.07 267
15770.26 316
15771.44 271
15772.63 259
15773.82 245
15775.00 286
15776.19 297
15777.38 299
15778.56 284
15779.75 248
15780.94 229
15782.12 284
15783.31 276
15784.50 267
15785.68 247
15786.87 274
15788.06 284
15789.24 285
15790.43 246
15791.62 236
15792.81 252
15793.99 271
15795.18 264
15796.37 266
15797.55 251
15798.74 251
15799.93 261
15801.12 219
15802.30 225
15803.49 254
15804.68 274
15805.87 268
15807.05 232
15808.24 177
15809.43 221
15810.62 209
15811.81 209
15812.99 227
15814.18 217
15815.37 243
15816.56 243
15817.75 221
15818.93 234
15820.12 232
15821.31 234
15822.50 227
15823.69 190
15824.88 223
15826.06 200
15827.25 185
15828.44 190
15829.63 226
15830.82 203
15832.01 209
15833.20 222
15834.38 250
15835.57 215
15836.76 185
15837.95 211
15839.14 201
15840.33 208
15841.52 229
15842.71 208
15843.90 195
15845.08 198
15846.27 212
15847.46 255
15848.65 235
15849.84 189
15851.03 212
15852.22 191
15853.41 217
15854.60 231
15855.79 194
15856.98 232
15858.17 212
15859.36 208
15860.55 197
15861.74 235
15862.93 202
15864.12 193
15865.31 204
15866.50 229
15867.69 198
15868.88 183
15870.07 201
15871.26 222
15872.45 212
15873.64 218
15874.83 237
15876.02 242
15877.21 223
15878.40 222
15879.59 254
15880.78 244
15881.97 243
15883.16 216
15884.35 186
15885.54 201
15886.73 229
15887.92 241
15889.11 244
15890.30 197
15891.50 272
15892.69 213
15893.88 212
15895.07 219
15896.26 243
15897.45 240
15898.64 244
15899.83 269
15901.02 224
15902.22 208
15903.41 215
15904.60 230
15905.79 205
15906.98 225
15908.17 238
15909.36 265
15910.56 292
15911.75 261
15912.94 256
15914.13 253
15915.32 249
15916.51 239
15917.71 217
15918.90 253
15920.09 249
15921.28 281
15922.47 253
15923.67 248
15924.86 243
15926.05 232
15927.24 249
15928.43 242
15929.63 229
15930.82 255
15932.01 255
15933.20 274
15934.40 262
15935.59 234
15936.78 219
15937.97 240
15939.17 253
15940.36 269
15941.55 267
15942.75 247
15943.94 222
15945.13 211
15946.32 224
15947.52 223
15948.71 210
15949.90 219
15951.10 203
15952.29 221
15953.48 216
15954.68 209
15955.87 164
15957.06 207
15958.26 183
15959.45 198
15960.64 192
15961.84 192
15963.03 174
15964.22 171
15965.42 164
15966.61 184
15967.80 186
15969.00 171
15970.19 178
15971.39 184
15972.58 179
15973.77 165
15974.97 190
15976.16 176
15977.36 193
15978.55 197
15979.74 194
15980.94 201
15982.13 192
15983.33 209
15984.52 191
15985.72 199
15986.91 186
15988.10 188
15989.30 177
15990.49 170
15991.69 165
15992.88 179
15994.08 181
15995.27 166
15996.47 178
15997.66 181
15998.86 183
16000.05 152
16001.25 181
16002.44 181
16003.64 177
16004.83 149
16006.03 162
16007.22 163
16008.42 159
16009.61 212
16010.81 231
16012.00 212
16013.20 190
16014.40 177
16015.59 190
16016.79 202
16017.98 179
16019.18 147
16020.37 163
16021.57 169
16022.76 156
16023.96 183
16025.16 171
16026.35 168
16027.55 167
16028.74 151
16029.94 142
16031.14 158
16032.33 212
16033.53 190
16034.73 149
16035.92 162
16037.12 182
16038.31 170
16039.51 193
16040.71 188
16041.90 184
16043.10 175
16044.30 172
16045.49 182
16046.69 190
16047.89 162
16049.08 180
16050.28 190
16051.48 165
16052.67 175
16053.87 140
16055.07 187
16056.27 182
16057.46 159
16058.66 163
16059.86 160
16061.05 151
16062.25 167
16063.45 157
16064.65 189
16065.84 169
16067.04 164
16068.24 152
16069.44 178
16070.63 177
16071.83 144
16073.03 143
16074.23 162
16075.42 183
16076.62 154
16077.82 151
16079.02 149
16080.22 173
16081.41 170
16082.61 182
16083.81 160
16085.01 159
16086.21 197
16087.40 159
16088.60 149
16089.80 155
16091.00 162
16092.20 167
16093.40 162
16094.59 183
16095.79 147
16096.99 186
16098.19 161
16099.39 156
16100.59 172
16101.79 159
16102.99 181
16104.18 166
16105.38 174
16106.58 190
16107.78 159
16108.98 158
16110.18 188
16111.38 183
16112.58 151
16113.78 140
16114.98 148
16116.17 184
16117.37 178
16118.57 187
16119.77 178
16120.97 140
16122.17 143
16123.37 141
16124.57 155
16125.77 158
16126.97 152
16128.17 176
16129.37 176
16130.57 151
16131.77 148
16132.97 179
16134.17 181
16135.37 157
16136.57 192
16137.77 159
16138.97 142
16140.17 155
16141.37 164
16142.57 132
16143.77 144
16144.97 145
16146.17 172
16147.37 169
16148.57 179
16149.77 152
16150.97 179
16152.17 157
16153.37 146
16154.58 148
16155.78 175
16156.98 168
16158.18 161
16159.38 149
16160.58 138
16161.78 152
16162.98 163
16164.18 173
16165.38 197
16166.59 149
16167.79 184
16168.99 161
16170.19 180
16171.39 138
16172.59 148
16173.79 187
16174.99 182
16176.20 157
16177.40 201
16178.60 175
16179.80 143
16181.00 137
16182.20 142
16183.41 145
16184.61 175
16185.81 185
16187.01 151
16188.21 170
16189.42 141
16190.62 149
16191.82 157
16193.02 175
16194.22 154
16195.43 174
16196.63 153
16197.83 161
16199.03 156
16200.24 163
16201.44 156
16202.64 159
16203.84 194
16205.05 177
16206.25 206
16207.45 197
16208.65 207
16209.86 190
16211.06 151
16212.26 148
16213.47 168
16214.67 172
16215.87 205
16217.07 167
16218.28 199
16219.48 193
16220.68 198
16221.89 170
16223.09 158
16224.29 164
16225.50 172
16226.70 186
16227.90 191
16229.11 189
16230.31 188
16231.51 201
16232.72 194
16233.92 186
16235.13 171
16236.33 202
16237.53 177
16238.74 174
16239.94 201
16241.15 172
16242.35 186
16243.55 166
16244.76 183
16245.96 186
16247.17 183
16248.37 184
16249.57 207
16250.78 206
16251.98 187
16253.19 170
16254.39 186
16255.60 174
16256.80 209
16258.01 198
16259.21 206
16260.41 203
16261.62 171
16262.82 200
16264.03 205
16265.23 222
16266.44 209
16267.64 210
16268.85 192
16270.05 171
16271.26 200
16272.46 210
16273.67 185
16274.87 180
16276.08 169
16277.28 218
16278.49 220
16279.70 184
16280.90 199
16282.11 188
16283.31 226
16284.52 207
16285.72 199
16286.93 207
16288.13 202
16289.34 175
16290.55 227
16291.75 250
16292.96 203
16294.16 205
16295.37 178
16296.58 192
16297.78 193
16298.99 208
16300.19 213
16301.40 206
16302.61 205
16303.81 212
16305.02 196
16306.22 231
16307.43 210
16308.64 244
16309.84 219
16311.05 197
16312.26 192
16313.46 214
16314.67 216
16315.88 221
16317.08 188
16318.29 174
16319.50 189
16320.70 194
16321.91 166
16323.12 192
16324.33 177
16325.53 192
16326.74 213
16327.95 180
16329.15 185
16330.36 186
16331.57 191
16332.78 181
16333.98 153
16335.19 174
16336.40 171
16337.61 172
16338.81 183
16340.02 189
16341.23 176
16342.44 193
16343.64 152
16344.85 182
16346.06 176
16347.27 169
16348.48 181
16349.68 207
16350.89 167
16352.10 184
16353.31 175
16354.52 160
16355.72 141
16356.93 182
16358.14 157
16359.35 146
16360.56 166
16361.77 144
16362.97 140
16364.18 133
16365.39 132
16366.60 158
16367.81 153
16369.02 160
16370.23 158
16371.43 152
16372.64 170
16373.85 194
16375.06 171
16376.27 167
16377.48 177
16378.69 131
16379.90 171
16381.11 176
16382.32 167
16383.52 194
16384.73 147
16385.94 170
16387.15 152
16388.36 135
16389.57 160
16390.78 145
16391.99 133
16393.20 158
16394.41 155
16395.62 144
16396.83 162
16398.04 147
16399.25 163
16400.46 151
16401.67 142
16402.88 159
16404.09 139
16405.30 138
16406.51 158
16407.72 154
16408.93 156
16410.14 171
16411.35 171
16412.56 186
16413.77 150
16414.98 149
16416.19 144
16417.40 150
16418.61 157
16419.82 153
16421.03 138
16422.24 166
16423.45 173
16424.67 152
16425.88 123
16427.09 144
16428.30 156
16429.51 133
16430.72 153
16431.93 166
16433.14 195
16434.35 137
16435.56 155
16436.78 164
16437.99 149
16439.20 161
16440.41 149
16441.62 173
16442.83 138
16444.04 145
16445.25 140
16446.47 174
16447.68 168
16448.89 169
16450.10 167
16451.31 159
16452.52 140
16453.74 172
16454.95 138
16456.16 178
16457.37 191
16458.58 158
16459.80 173
16461.01 168
16462.22 154
16463.43 138
16464.65 137
16465.86 138
16467.07 147
16468.28 153
16469.49 172
16470.71 148
16471.92 161
16473.13 153
16474.34 165
16475.56 143
16476.77 150
16477.98 183
16479.20 139
16480.41 125
16481.62 143
16482.83 150
16484.05 172
16485.26 139
16486.47 148
16487.69 152
16488.90 170
16490.11 166
16491.33 126
16492.54 118
16493.75 138
16494.97 160
16496.18 148
16497.39 154
16498.61 150
16499.82 151
16501.03 158
16502.25 140
16503.46 128
16504.67 149
16505.89 133
16507.10 142
16508.32 133
16509.53 157
16510.74 175
16511.96 156
16513.17 152
16514.39 151
16515.60 159
16516.81 199
16518.03 172
16519.24 135
16520.46 178
16521.67 151
16522.88 157
16524.10 151
16525.31 146
16526.53 177
16527.74 172
16528.96 168
16530.17 166
16531.39 135
16532.60 140
16533.82 154
16535.03 158
16536.25 152
16537.46 139
16538.68 160
16539.89 162
16541.11 143
16542.32 137
16543.54 167
16544.75 200
16545.97 168
16547.18 143
16548.40 122
16549.61 172
16550.83 178
16552.04 144
16553.26 141
16554.47 160
16555.69 170
16556.91 198
16558.12 181
16559.34 136
16560.55 156
16561.77 171
16562.98 174
16564.20 157
16565.42 143
16566.63 148
16567.85 148
16569.06 137
16570.28 146
16571.50 166
16572.71 187
16573.93 181
16575.15 156
16576.36 155
16577.58 131
16578.79 155
16580.01 173
16581.23 149
16582.44 164
16583.66 165
16584.88 163
16586.09 181
16587.31 165
16588.53 138
16589.74 149
16590.96 171
16592.18 155
16593.40 169
16594.61 164
16595.83 155
16597.05 187
16598.26 170
16599.48 170
16600.70 182
16601.92 176
16603.13 150
16604.35 164
16605.57 153
16606.78 166
16608.00 143
16609.22 161
16610.44 195
16611.66 153
16612.87 154
16614.09 149
16615.31 139
16616.53 143
16617.74 150
16618.96 157
16620.18 147
16621.40 149
16622.62 164
16623.83 160
16625.05 150
16626.27 144
16627.49 152
16628.71 158
16629.93 135
16631.14 139
16632.36 153
16633.58 144
16634.80 136
16636.02 167
16637.24 146
16638.45 155
16639.67 181
16640.89 153
16642.11 167
16643.33 166
16644.55 146
16645.77 149
16646.99 134
16648.21 146
16649.42 111
16650.64 142
16651.86 139
16653.08 140
16654.30 156
16655.52 165
16656.74 158
16657.96 132
16659.18 133
16660.40 129
16661.62 143
16662.84 153
16664.06 153
16665.28 140
16666.50 165
16667.72 127
16668.93 154
16670.15 156
16671.37 156
16672.59 148
16673.81 131
16675.03 165
16676.25 160
16677.47 158
16678.69 124
16679.91 133
16681.13 134
16682.36 167
16683.58 123
16684.80 150
16686.02 159
16687.24 160
16688.46 134
16689.68 159
16690.90 135
16692.12 166
16693.34 176
16694.56 141
16695.78 171
16697.00 184
16698.22 153
16699.44 154
16700.66 142
16701.89 122
16703.11 145
16704.33 169
16705.55 146
16706.77 129
16707.99 142
16709.21 162
16710.43 149
16711.65 135
16712.88 104
16714.10 132
16715.32 138
16716.54 149
16717.76 111
16718.98 149
16720.20 134
16721.43 131
16722.65 132
16723.87 120
16725.09 133
16726.31 143
16727.54 141
16728.76 133
16729.98 129
16731.20 152
16732.42 158
16733.65 139
16734.87 164
16736.09 156
16737.31 181
16738.53 179
16739.76 169
16740.98 156
16742.20 128
16743.42 126
16744.65 134
16745.87 125
16747.09 134
16748.31 119
16749.54 142
16750.76 145
16751.98 117
16753.21 128
16754.43 118
16755.65 134
16756.87 139
16758.10 146
16759.32 131
16760.54 118
16761.77 123
16762.99 134
16764.21 146
16765.44 126
16766.66 163
16767.88 153
16769.11 168
16770.33 169
16771.55 133
16772.78 129
16774.00 152
16775.22 128
16776.45 116
16777.67 121
16778.90 158
16780.12 179
16781.34 151
16782.57 102
16783.79 115
16785.02 125
16786.24 129
16787.46 119
16788.69 122
16789.91 147
16791.14 131
16792.36 149
16793.58 122
16794.81 136
16796.03 139
16797.26 190
16798.48 150
16799.71 125
16800.93 144
16802.16 128
16803.38 134
16804.61 145
16805.83 137
16807.06 120
16808.28 147
16809.50 175
16810.73 149
16811.95 143
16813.18 170
16814.40 152
16815.63 187
16816.86 146
16818.08 124
16819.31 142
16820.53 143
16821.76 126
16822.98 130
16824.21 121
16825.43 158
16826.66 130
16827.88 138
16829.11 153
16830.33 176
16831.56 131
16832.79 135
16834.01 150
16835.24 144
16836.46 137
16837.69 157
16838.92 154
16840.14 157
16841.37 156
16842.59 153
16843.82 147
16845.05 165
16846.27 141
16847.50 132
16848.73 129
16849.95 138
16851.18 157
16852.40 156
16853.63 154
16854.86 129
16856.08 154
16857.31 167
16858.54 136
16859.76 160
16860.99 141
16862.22 149
16863.44 183
16864.67 205
16865.90 154
16867.13 171
16868.35 175
16869.58 223
16870.81 164
16872.03 167
16873.26 193
16874.49 159
16875.72 167
16876.94 226
16878.17 154
16879.40 148
16880.63 175
16881.85 180
16883.08 166
16884.31 169
16885.54 186
16886.76 230
16887.99 197
16889.22 156
16890.45 179
16891.68 188
16892.90 194
16894.13 175
16895.36 181
16896.59 168
16897.82 152
16899.04 173
16900.27 189
16901.50 160
16902.73 192
16903.96 170
16905.18 162
16906.41 155
16907.64 128
16908.87 158
16910.10 173
16911.33 166
16912.56 163
16913.78 158
16915.01 171
16916.24 184
16917.47 134
16918.70 156
16919.93 137
16921.16 152
16922.39 136
16923.62 140
16924.85 170
16926.07 139
16927.30 164
16928.53 161
16929.76 140
16930.99 147
16932.22 155
16933.45 144
16934.68 153
16935.91 121
16937.14 134
16938.37 136
16939.60 165
16940.83 137
16942.06 135
16943.29 132
16944.52 129
16945.75 138
16946.98 134
16948.21 128
16949.44 168
16950.67 130
16951.90 165
16953.13 151
16954.36 142
16955.59 155
16956.82 135
16958.05 140
16959.28 134
16960.51 184
16961.74 173
16962.97 160
16964.20 153
16965.43 141
16966.66 152
16967.89 127
16969.12 129
16970.35 143
16971.58 172
16972.82 154
16974.05 146
16975.28 152
16976.51 140
16977.74 132
16978.97 136
16980.20 162
16981.43 169
16982.66 157
16983.90 146
16985.13 154
16986.36 151
16987.59 171
16988.82 193
16990.05 162
16991.28 145
16992.52 148
16993.75 150
16994.98 139
16996.21 144
16997.44 143
16998.67 134
16999.91 144
17001.14 140
17002.37 144
17003.60 156
17004.83 104
17006.07 114
17007.30 142
17008.53 136
17009.76 129
17010.99 162
17012.23 132
17013.46 142
17014.69 170
17015.92 144
17017.16 139
17018.39 149
17019.62 153
17020.85 144
17022.09 108
17023.32 146
17024.55 130
17025.78 114
17027.02 149
17028.25 134
17029.48 148
17030.72 144
17031.95 124
17033.18 114
17034.42 116
17035.65 123
17036.88 137
17038.11 132
17039.35 126
17040.58 118
17041.81 130
17043.05 123
17044.28 114
17045.52 119
17046.75 145
17047.98 120
17049.22 132
17050.45 154
17051.68 107
17052.92 116
17054.15 136
17055.38 119
17056.62 123
17057.85 128
17059.09 133
17060.32 125
17061.55 130
17062.79 129
17064.02 117
17065.26 133
17066.49 134
17067.73 147
17068.96 155
17070.19 129
17071.43 143
17072.66 126
17073.90 145
17075.13 130
17076.37 117
17077.60 140
17078.84 130
17080.07 136
17081.31 142
17082.54 152
17083.78 152
17085.01 147
17086.25 136
17087.48 151
17088.72 139
17089.95 133
17091.19 131
17092.42 130
17093.66 126
17094.89 167
17096.13 136
17097.36 160
17098.60 157
17099.83 115
17101.07 131
17102.30 146
17103.54 149
17104.78 124
17106.01 141
17107.25 123
17108.48 116
17109.72 152
17110.95 125
17112.19 129
17113.43 98
17114.66 112
17115.90 138
17117.13 140
17118.37 125
17119.61 123
17120.84 132
17122.08 135
17123.32 122
17124.55 132
17125.79 108
17127.02 145
17128.26 145
17129.50 129
17130.73 119
17131.97 131
17133.21 119
17134.44 107
17135.68 139
17136.92 136
17138.15 156
17139.39 160
17140.63 136
17141.87 127
17143.10 122
17144.34 163
17145.58 128
17146.81 113
17148.05 143
17149.29 108
17150.53 133
17151.76 122
17153.00 125
17154.24 122
17155.48 121
17156.71 108
17157.95 106
17159.19 131
17160.43 112
17161.66 123
17162.90 120
17164.14 134
17165.38 138
17166.62 129
17167.85 118
17169.09 118
17170.33 153
17171.57 108
17172.81 153
17174.04 138
17175.28 100
17176.52 106
17177.76 138
17179.00 108
17180.23 121
17181.47 127
17182.71 112
17183.95 135
17185.19 141
17186.43 124
17187.67 109
17188.90 114
17190.14 101
17191.38 113
17192.62 110
17193.86 123
17195.10 113
17196.34 120
17197.58 117
17198.82 118
17200.05 140
17201.29 102
17202.53 111
17203.77 161
17205.01 120
17206.25 121
17207.49 122
17208.73 113
17209.97 112
17211.21 150
17212.45 131
17213.69 130
17214.93 114
17216.17 120
17217.41 150
17218.65 121
17219.89 130
17221.13 119
17222.37 117
17223.61 147
17224.85 121
17226.09 111
17227.33 115
17228.57 131
17229.81 126
17231.05 102
17232.29 100
17233.53 123
17234.77 109
17236.01 136
17237.25 125
17238.49 88
17239.73 98
17240.97 116
17242.21 136
17243.45 132
17244.69 119
17245.93 114
17247.17 103
17248.41 116
17249.66 126
17250.90 111
17252.14 126
17253.38 134
17254.62 129
17255.86 132
17257.10 126
17258.34 105
17259.58 136
17260.83 127
17262.07 87
17263.31 116
17264.55 118
17265.79 147
17267.03 143
17268.27 109
17269.52 97
17270.76 118
17272.00 128
17273.24 124
17274.48 118
17275.72 138
17276.97 137
17278.21 129
17279.45 120
17280.69 130
17281.93 117
17283.18 132
17284.42 111
17285.66 94
17286.90 115
17288.15 111
17289.39 109
17290.63 105
17291.87 102
17293.11 111
17294.36 123
17295.60 129
17296.84 104
17298.08 127
17299.33 131
17300.57 131
17301.81 135
17303.06 104
17304.30 139
17305.54 160
17306.78 158
17308.03 117
17309.27 103
17310.51 90
17311.76 122
17313.00 135
17314.24 109
17315.49 127
17316.73 136
17317.97 112
17319.22 99
17320.46 119
17321.70 120
17322.95 123
17324.19 127
17325.43 107
17326.68 114
17327.92 127
17329.17 112
17330.41 157
17331.65 108
17332.90 123
17334.14 127
17335.38 127
17336.63 130
17337.87 134
17339.12 128
17340.36 114
17341.61 91
17342.85 109
17344.09 154
17345.34 156
17346.58 132
17347.83 133
17349.07 118
17350.32 161
17351.56 121
17352.80 122
17354.05 132
17355.29 116
17356.54 133
17357.78 129
17359.03 116
17360.27 120
17361.52 114
17362.76 141
17364.01 117
17365.25 138
17366.50 126
17367.74 131
17368.99 142
17370.23 136
17371.48 116
17372.72 128
17373.97 139
17375.22 158
17376.46 140
17377.71 111
17378.95 110
17380.20 109
17381.44 153
17382.69 133
17383.93 116
17385.18 135
17386.43 151
17387.67 135
17388.92 119
17390.16 109
17391.41 118
17392.66 145
17393.90 131
17395.15 129
17396.39 122
17397.64 109
17398.89 147
17400.13 138
17401.38 123
17402.63 120
17403.87 136
17405.12 144
17406.37 138
17407.61 121
17408.86 112
17410.11 137
17411.35 131
17412.60 113
17413.85 145
17415.09 136
17416.34 132
17417.59 145
17418.83 137
17420.08 137
17421.33 139
17422.57 140
17423.82 113
17425.07 151
17426.32 117
17427.56 116
17428.81 140
17430.06 146
17431.31 127
17432.55 136
17433.80 142
17435.05 141
17436.30 166
17437.54 138
17438.79 131
17440.04 120
17441.29 102
17442.53 147
17443.78 139
17445.03 151
17446.28 151
17447.53 140
17448.77 116
17450.02 139
17451.27 124
17452.52 142
17453.77 134
17455.01 124
17456.26 113
17457.51 118
17458.76 132
17460.01 111
17461.26 135
17462.51 156
17463.75 124
17465.00 141
17466.25 130
17467.50 170
17468.75 123
17470.00 145
17471.25 136
17472.50 159
17473.74 163
17474.99 126
17476.24 122
17477.49 144
17478.74 130
17479.99 153
17481.24 150
17482.49 168
17483.74 149
17484.99 154
17486.24 152
17487.49 167
17488.74 181
17489.98 183
17491.23 145
17492.48 146
17493.73 140
17494.98 132
17496.23 159
17497.48 170
17498.73 159
17499.98 144
17501.23 156
17502.48 175
17503.73 169
17504.98 165
17506.23 157
17507.48 189
17508.73 182
17509.98 167
17511.23 162
17512.48 161
17513.73 175
17514.98 185
17516.24 148
17517.49 153
17518.74 175
17519.99 150
17521.24 153
17522.49 154
17523.74 195
17524.99 207
17526.24 174
17527.49 183
17528.74 168
17529.99 137
17531.24 158
17532.50 169
17533.75 154
17535.00 166
17536.25 177
17537.50 173
17538.75 181
17540.00 206
17541.25 200
17542.51 171
17543.76 172
17545.01 193
17546.26 159
17547.51 175
17548.76 181
17550.01 155
17551.27 135
17552.52 163
17553.77 165
17555.02 167
17556.27 167
17557.53 160
17558.78 181
17560.03 183
17561.28 148
17562.53 126
17563.79 150
17565.04 169
17566.29 158
17567.54 159
17568.80 167
17570.05 130
17571.30 136
17572.55 135
17573.81 151
17575.06 132
17576.31 177
17577.56 156
17578.82 172
17580.07 164
17581.32 147
17582.57 145
17583.83 158
17585.08 153
17586.33 142
17587.59 137
17588.84 142
17590.09 151
17591.35 159
17592.60 121
17593.85 153
17595.11 157
17596.36 147
17597.61 175
17598.87 163
17600.12 151
17601.37 172
17602.63 204
17603.88 166
17605.13 167
17606.39 144
17607.64 187
17608.89 177
17610.15 139
17611.40 158
17612.66 172
17613.91 139
17615.16 149
17616.42 163
17617.67 121
17618.93 133
17620.18 141
17621.43 178
17622.69 159
17623.94 141
17625.20 152
17626.45 139
17627.71 158
17628.96 147
17630.22 149
17631.47 158
17632.72 160
17633.98 137
17635.23 127
17636.49 143
17637.74 129
17639.00 140
17640.25 138
17641.51 144
17642.76 143
17644.02 150
17645.27 141
17646.53 124
17647.78 101
17649.04 127
17650.29 125
17651.55 126
17652.80 114
17654.06 124
17655.32 128
17656.57 140
17657.83 143
17659.08 121
17660.34 140
17661.59 158
17662.85 125
17664.11 120
17665.36 134
17666.62 138
17667.87 125
17669.13 113
17670.38 107
17671.64 113
17672.90 112
17674.15 133
17675.41 132
17676.67 120
17677.92 108
17679.18 111
17680.43 131
17681.69 122
17682.95 142
17684.20 147
17685.46 124
17686.72 130
17687.97 141
17689.23 143
17690.49 110
17691.74 127
17693.00 153
17694.26 142
17695.51 136
17696.77 128
17698.03 121
17699.28 102
17700.54 115
17701.80 120
17703.06 132
17704.31 106
17705.57 143
17706.83 137
17708.08 117
17709.34 105
17710.60 113
17711.86 123
17713.11 150
17714.37 144
17715.63 102
17716.89 130
17718.14 102
17719.40 114
17720.66 95
17721.92 111
17723.18 100
17724.43 119
17725.69 135
17726.95 113
17728.21 117
17729.47 120
17730.72 131
17731.98 120
17733.24 87
17734.50 108
17735.76 122
17737.02 125
17738.27 112
17739.53 108
17740.79 119
17742.05 112
17743.31 112
17744.57 102
17745.83 122
17747.08 147
17748.34 139
17749.60 134
17750.86 115
17752.12 137
17753.38 151
17754.64 125
17755.90 122
17757.16 128
17758.41 117
17759.67 130
17760.93 121
17762.19 108
17763.45 130
17764.71 119
17765.97 114
17767.23 110
17768.49 130
17769.75 109
17771.01 129
17772.27 148
17773.53 138
17774.79 118
17776.05 116
17777.31 118
17778.57 128
17779.83 121
17781.09 114
17782.35 110
17783.61 96
17784.87 117
17786.13 116
17787.39 122
17788.65 120
17789.91 123
17791.17 141
17792.43 138
17793.69 129
17794.95 116
17796.21 122
17797.47 107
17798.73 114
17799.99 108
17801.25 123
17802.51 142
17803.77 97
17805.03 118
17806.29 123
17807.55 118
17808.82 124
17810.08 116
17811.34 118
17812.60 114
17813.86 125
17815.12 120
17816.38 137
17817.64 106
17818.90 113
17820.17 100
17821.43 119
17822.69 141
17823.95 119
17825.21 106
17826.47 109
17827.73 96
17829.00 119
17830.26 81
17831.52 121
17832.78 125
17834.04 97
17835.31 118
17836.57 118
17837.83 122
17839.09 104
17840.35 100
17841.61 123
17842.88 120
17844.14 117
17845.40 91
17846.66 113
17847.93 97
17849.19 90
17850.45 121
17851.71 105
17852.98 99
17854.24 100
17855.50 118
17856.76 126
17858.03 123
17859.29 114
17860.55 104
17861.81 110
17863.08 124
17864.34 118
17865.60 99
17866.87 143
17868.13 136
17869.39 121
17870.65 106
17871.92 98
17873.18 129
17874.44 112
17875.71 106
17876.97 99
17878.23 96
17879.50 109
17880.76 103
17882.02 105
17883.29 97
17884.55 114
17885.82 102
17887.08 111
17888.34 109
17889.61 102
17890.87 128
17892.13 121
17893.40 122
17894.66 100
17895.93 103
17897.19 125
17898.45 123
17899.72 103
17900.98 110
17902.25 114
17903.51 152
17904.78 133
17906.04 126
17907.30 108
17908.57 101
17909.83 134
17911.10 115
17912.36 113
17913.63 115
17914.89 112
17916.16 113
17917.42 110
17918.69 109
17919.95 121
17921.22 98
17922.48 106
17923.75 121
17925.01 133
17926.28 88
17927.54 100
17928.81 108
17930.07 127
17931.34 112
17932.60 120
17933.87 110
17935.13 143
17936.40 129
17937.66 133
17938.93 141
17940.19 138
17941.46 116
17942.73 93
17943.99 108
17945.26 127
17946.52 131
17947.79 120
17949.05 102
17950.32 118
17951.59 102
17952.85 113
17954.12 152
17955.38 133
17956.65 143
17957.92 113
17959.18 124
17960.45 109
17961.72 98
17962.98 109
17964.25 117
17965.52 104
17966.78 103
17968.05 128
17969.31 110
17970.58 128
17971.85 94
17973.11 85
17974.38 116
17975.65 122
17976.92 96
17978.18 119
17979.45 109
17980.72 94
17981.98 98
17983.25 105
17984.52 106
17985.78 108
17987.05 115
17988.32 114
17989.59 112
17990.85 126
17992.12 123
17993.39 122
17994.66 111
17995.92 104
17997.19 128
17998.46 115
17999.73 135
18000.99 110
18002.26 115
18003.53 113
18004.80 112
18006.07 108
18007.33 95
18008.60 121
18009.87 109
18011.14 126
18012.41 104
18013.67 124
18014.94 122
18016.21 116
18017.48 110
18018.75 91
18020.02 107
18021.28 123
18022.55 126
18023.82 115
18025.09 118
18026.36 93
18027.63 93
18028.90 132
18030.16 124
18031.43 120
18032.70 128
18033.97 129
18035.24 123
18036.51 135
18037.78 119
18039.05 128
18040.32 125
18041.58 124
18042.85 112
18044.12 88
18045.39 103
18046.66 100
18047.93 112
18049.20 104
18050.47 130
18051.74 118
18053.01 115
18054.28 103
18055.55 115
18056.82 110
18058.09 117
18059.36 99
18060.63 93
18061.90 112
18063.17 130
18064.44 132
18065.71 93
18066.98 105
18068.25 112
18069.52 124
18070.79 149
18072.06 110
18073.33 117
18074.60 120
18075.87 141
18077.14 117
18078.41 124
18079.68 118
18080.95 122
18082.22 141
18083.49 130
18084.76 113
18086.03 124
18087.30 102
18088.57 108
18089.85 106
18091.12 133
18092.39 139
18093.66 132
18094.93 108
18096.20 107
18097.47 104
18098.74 104
18100.01 111
18101.29 115
18102.56 102
18103.83 118
18105.10 129
18106.37 127
18107.64 121
18108.91 99
18110.19 130
18111.46 116
18112.73 119
18114.00 113
18115.27 104
18116.54 104
18117.82 116
18119.09 128
18120.36 121
18121.63 109
18122.90 98
18124.18 107
18125.45 139
18126.72 117
18127.99 105
18129.26 113
18130.54 108
18131.81 122
18133.08 97
18134.35 112
18135.63 107
18136.90 101
18138.17 120
18139.44 101
18140.72 130
18141.99 154
18143.26 111
18144.53 109
18145.81 101
18147.08 115
18148.35 102
18149.63 111
18150.90 96
18152.17 122
18153.45 126
18154.72 129
18155.99 119
18157.26 125
18158.54 127
18159.81 105
18161.08 112
18162.36 150
18163.63 123
18164.91 106
18166.18 139
18167.45 113
18168.73 103
18170.00 114
18171.27 99
18172.55 139
18173.82 132
18175.09 114
18176.37 121
18177.64 104
18178.92 132
18180.19 126
18181.46 127
18182.74 122
18184.01 114
18185.29 129
18186.56 121
18187.84 105
18189.11 94
18190.38 121
18191.66 126
18192.93 130
18194.21 110
18195.48 111
18196.76 125
18198.03 92
18199.31 120
18200.58 108
18201.86 110
18203.13 133
18204.41 131
18205.68 104
18206.96 122
18208.23 106
18209.51 117
18210.78 104
18212.06 123
18213.33 96
18214.61 102
18215.88 124
18217.16 101
18218.43 113
18219.71 136
18220.98 104
18222.26 105
18223.53 117
18224.81 135
18226.09 121
18227.36 136
18228.64 133
18229.91 130
18231.19 104
18232.46 135
18233.74 141
18235.02 140
18236.29 119
18237.57 125
18238.84 104
18240.12 109
18241.40 113
18242.67 100
18243.95 132
18245.23 126
18246.50 116
18247.78 88
18249.05 92
18250.33 95
18251.61 105
18252.88 133
18254.16 116
18255.44 124
18256.71 133
18257.99 129
18259.27 102
18260.54 96
18261.82 102
18263.10 113
18264.38 125
18265.65 108
18266.93 98
18268.21 117
18269.48 125
18270.76 146
18272.04 132
18273.32 132
18274.59 132
18275.87 116
18277.15 106
18278.43 114
18279.70 102
18280.98 141
18282.26 135
18283.54 115
18284.81 106
18286.09 129
18287.37 113
18288.65 117
18289.92 115
18291.20 102
18292.48 105
18293.76 124
18295.04 115
18296.31 117
18297.59 89
18298.87 120
18300.15 111
18301.43 119
18302.71 97
18303.98 109
18305.26 132
18306.54 133
18307.82 122
18309.10 107
18310.38 124
18311.66 101
18312.93 124
18314.21 117
18315.49 94
18316.77 97
18318.05 93
18319.33 109
18320.61 111
18321.89 107
18323.17 115
18324.44 117
18325.72 117
18327.00 105
18328.28 80
18329.56 115
18330.84 118
18332.12 91
18333.40 119
18334.68 128
18335.96 121
18337.24 124
18338.52 106
18339.80 107
18341.08 89
18342.36 94
18343.64 100
18344.92 113
18346.20 90
18347.48 111
18348.76 101
18350.04 97
18351.32 87
18352.60 92
18353.88 112
18355.16 118
18356.44 104
18357.72 91
18359.00 135
18360.28 105
18361.56 122
18362.84 127
18364.12 100
18365.40 101
18366.68 105
18367.96 128
18369.24 141
18370.52 116
18371.80 97
18373.08 90
18374.36 97
18375.64 118
18376.93 116
18378.21 112
18379.49 110
18380.77 123
18382.05 117
18383.33 118
18384.61 94
18385.89 116
18387.17 105
18388.46 101
18389.74 100
18391.02 119
18392.30 110
18393.58 142
18394.86 120
18396.15 107
18397.43 118
18398.71 120
18399.99 125
18401.27 114
18402.55 101
18403.84 121
18405.12 105
18406.40 110
18407.68 121
18408.96 119
18410.25 111
18411.53 118
18412.81 126
18414.09 128
18415.37 110
18416.66 115
18417.94 123
18419.22 112
18420.50 110
18421.79 108
18423.07 145
18424.35 118
18425.63 113
18426.92 103
18428.20 117
18429.48 116
18430.77 104
18432.05 100
18433.33 116
18434.61 127
18435.90 116
18437.18 95
18438.46 90
18439.75 107
18441.03 119
18442.31 90
18443.60 112
18444.88 99
18446.16 159
18447.45 150
18448.73 114
18450.01 127
18451.30 141
18452.58 126
18453.86 82
18455.15 103
18456.43 103
18457.71 144
18459.00 141
18460.28 112
18461.57 94
18462.85 128
18464.13 101
18465.42 140
18466.70 141
18467.99 93
18469.27 107
18470.55 122
18471.84 113
18473.12 97
18474.41 113
18475.69 113
18476.98 125
18478.26 98
18479.55 107
18480.83 100
18482.11 88
18483.40 92
18484.68 115
18485.97 98
18487.25 109
18488.54 94
18489.82 113
18491.11 122
18492.39 89
18493.68 124
18494.96 102
18496.25 117
18497.53 97
18498.82 98
18500.10 113
18501.39 119
18502.67 118
18503.96 102
18505.24 98
18506.53 114
18507.82 90
18509.10 98
18510.39 104
18511.67 108
18512.96 108
18514.24 94
18515.53 105
18516.82 111
18518.10 130
18519.39 109
18520.67 108
18521.96 111
18523.25 93
18524.53 96
18525.82 103
18527.10 100
18528.39 107
18529.68 102
18530.96 98
18532.25 109
18533.54 120
18534.82 118
18536.11 103
18537.39 88
18538.68 108
18539.97 122
18541.25 116
18542.54 95
18543.83 106
18545.11 115
18546.40 124
18547.69 115
18548.98 125
18550.26 107
18551.55 110
18552.84 121
18554.12 81
18555.41 99
18556.70 96
18557.99 104
18559.27 87
18560.56 113
18561.85 98
18563.13 92
18564.42 98
18565.71 108
18567.00 102
18568.28 117
18569.57 121
18570.86 108
18572.15 104
18573.44 99
18574.72 101
18576.01 129
18577.30 115
18578.59 132
18579.88 122
18581.16 105
18582.45 119
18583.74 103
18585.03 108
18586.32 111
18587.60 115
18588.89 118
18590.18 126
18591.47 107
18592.76 120
18594.05 125
18595.33 131
18596.62 113
18597.91 138
18599.20 116
18600.49 110
18601.78 119
18603.07 113
18604.36 107
18605.64 106
18606.93 106
18608.22 122
18609.51 106
18610.80 95
18612.09 101
18613.38 109
18614.67 112
18615.96 99
18617.25 117
18618.54 98
18619.83 115
18621.12 134
18622.40 135
18623.69 141
18624.98 130
18626.27 127
18627.56 114
18628.85 94
18630.14 117
18631.43 80
18632.72 122
18634.01 110
18635.30 115
18636.59 141
18637.88 103
18639.17 110
18640.46 103
18641.75 104
18643.04 110
18644.33 106
18645.62 128
18646.91 127
18648.20 146
18649.49 143
18650.78 119
18652.08 104
18653.37 96
18654.66 97
18655.95 114
18657.24 133
18658.53 129
18659.82 127
18661.11 103
18662.40 95
18663.69 113
18664.98 117
18666.27 83
18667.56 99
18668.86 104
18670.15 112
18671.44 98
18672.73 122
18674.02 115
18675.31 123
18676.60 108
18677.90 93
18679.19 111
18680.48 126
18681.77 100
18683.06 96
18684.35 129
18685.64 108
18686.94 100
18688.23 108
18689.52 100
18690.81 105
18692.10 108
18693.40 102
18694.69 99
18695.98 96
18697.27 101
18698.56 117
18699.86 100
18701.15 120
18702.44 130
18703.73 105
18705.03 91
18706.32 91
18707.61 92
18708.90 98
18710.19 122
18711.49 112
18712.78 123
18714.07 107
18715.37 127
18716.66 112
18717.95 90
18719.24 100
18720.54 97
18721.83 106
18723.12 109
18724.42 103
18725.71 116
18727.00 118
18728.30 131
18729.59 99
18730.88 97
18732.17 98
18733.47 103
18734.76 104
18736.05 111
18737.35 127
18738.64 93
18739.94 101
18741.23 120
18742.52 105
18743.82 100
18745.11 107
18746.40 105
18747.70 114
18748.99 124
18750.29 125
18751.58 122
18752.87 100
18754.17 110
18755.46 110
18756.76 106
18758.05 127
18759.34 104
18760.64 96
18761.93 79
18763.23 94
18764.52 115
18765.82 113
18767.11 85
18768.41 97
18769.70 87
18770.99 113
18772.29 126
18773.58 109
18774.88 103
18776.17 119
18777.47 114
18778.76 134
18780.06 113
18781.35 102
18782.65 107
18783.94 126
18785.24 137
18786.53 142
18787.83 106
18789.12 116
18790.42 117
18791.71 125
18793.01 89
18794.31 91
18795.60 102
18796.90 117
18798.19 112
18799.49 95
18800.78 104
18802.08 116
18803.37 101
18804.67 96
18805.97 93
18807.26 108
18808.56 89
18809.85 94
18811.15 107
18812.45 92
18813.74 109
18815.04 113
18816.34 93
18817.63 91
18818.93 100
18820.22 124
18821.52 103
18822.82 82
18824.11 98
18825.41 89
18826.71 88
18828.00 77
18829.30 83
18830.60 93
18831.89 117
18833.19 99
18834.49 105
18835.78 107
18837.08 94
18838.38 92
18839.67 96
18840.97 86
18842.27 98
18843.57 91
18844.86 85
18846.16 101
18847.46 85
18848.75 100
18850.05 95
18851.35 94
18852.65 114
18853.94 91
18855.24 90
18856.54 85
18857.84 101
18859.13 109
18860.43 92
18861.73 102
18863.03 78
18864.33 99
18865.62 94
18866.92 93
18868.22 117
18869.52 113
18870.82 100
18872.11 79
18873.41 99
18874.71 112
18876.01 104
18877.31 90
18878.61 85
18879.90 100
18881.20 79
18882.50 102
18883.80 84
18885.10 106
18886.40 97
18887.70 108
18888.99 102
18890.29 108
18891.59 101
18892.89 109
18894.19 98
18895.49 100
18896.79 96
18898.09 94
18899.39 96
18900.68 102
18901.98 99
18903.28 99
18904.58 88
18905.88 90
18907.18 77
18908.48 96
18909.78 129
18911.08 121
18912.38 95
18913.68 89
18914.98 103
18916.28 95
18917.58 104
18918.88 100
18920.18 120
18921.48 123
18922.78 97
18924.08 111
18925.38 95
18926.68 129
18927.98 100
18929.28 91
18930.58 89
18931.88 88
18933.18 111
18934.48 97
18935.78 89
18937.08 113
18938.38 102
18939.68 89
18940.98 74
18942.28 87
18943.58 99
18944.88 94
18946.18 98
18947.48 106
18948.78 107
18950.08 86
18951.39 80
18952.69 95
18953.99 112
18955.29 93
18956.59 98
18957.89 89
18959.19 78
18960.49 86
18961.79 109
18963.09 85
18964.40 95
18965.70 88
18967.00 70
18968.30 107
18969.60 119
18970.90 71
18972.21 87
18973.51 88
18974.81 96
18976.11 102
18977.41 100
18978.71 106
18980.02 90
18981.32 79
18982.62 109
18983.92 117
18985.22 98
18986.53 100
18987.83 109
18989.13 94
18990.43 90
18991.73 95
18993.04 106
18994.34 95
18995.64 83
18996.94 98
18998.25 113
18999.55 88
19000.85 121
19002.15 79
19003.46 104
19004.76 113
19006.06 105
19007.36 113
19008.67 93
19009.97 100
19011.27 96
19012.58 121
19013.88 97
19015.18 96
19016.49 108
19017.79 84
19019.09 117
19020.40 101
19021.70 87
19023.00 97
19024.31 92
19025.61 100
19026.91 90
19028.22 103
19029.52 87
19030.82 96
19032.13 122
19033.43 107
19034.73 110
19036.04 91
19037.34 92
19038.65 91
19039.95 89
19041.25 102
19042.56 110
19043.86 124
19045.17 98
19046.47 106
19047.77 91
19049.08 100
19050.38 113
19051.69 122
19052.99 97
19054.30 78
19055.60 87
19056.90 111
19058.21 110
19059.51 98
19060.82 87
19062.12 103
19063.43 119
19064.73 107
19066.04 99
19067.34 114
19068.65 96
19069.95 99
19071.26 100
19072.56 107
19073.87 101
19075.17 110
19076.48 100
19077.78 124
19079.09 89
19080.39 98
19081.70 97
19083.00 63
19084.31 101
19085.61 98
19086.92 84
19088.23 74
19089.53 80
19090.84 126
19092.14 118
19093.45 98
19094.75 87
19096.06 104
19097.37 120
19098.67 112
19099.98 95
19101.28 104
19102.59 120
19103.90 116
19105.20 105
19106.51 106
19107.81 125
19109.12 115
19110.43 140
19111.73 105
19113.04 102
19114.35 91
19115.65 122
19116.96 82
19118.27 90
19119.57 112
19120.88 113
19122.19 110
19123.49 112
19124.80 93
19126.11 113
19127.41 114
19128.72 112
19130.03 107
19131.33 88
19132.64 94
19133.95 96
19135.26 95
19136.56 79
19137.87 89
19139.18 94
19140.49 117
19141.79 88
19143.10 94
19144.41 100
19145.71 105
19147.02 106
19148.33 114
19149.64 105
19150.95 117
19152.25 112
19153.56 124
19154.87 93
19156.18 87
19157.48 89
19158.79 81
19160.10 95
19161.41 92
19162.72 90
19164.03 99
19165.33 95
19166.64 103
19167.95 101
19169.26 114
19170.57 104
19171.88 103
19173.18 110
19174.49 121
19175.80 104
19177.11 110
19178.42 110
19179.73 123
19181.04 98
19182.34 132
19183.65 117
19184.96 91
19186.27 97
19187.58 112
19188.89 103
19190.20 91
19191.51 96
19192.82 123
19194.13 108
19195.43 92
19196.74 88
19198.05 89
19199.36 99
19200.67 94
19201.98 77
19203.29 116
19204.60 111
19205.91 100
19207.22 100
19208.53 98
19209.84 78
19211.15 106
19212.46 96
19213.77 115
19215.08 91
19216.39 88
19217.70 110
19219.01 106
19220.32 96
19221.63 97
19222.94 79
19224.25 92
19225.56 99
19226.87 102
19228.18 111
19229.49 108
19230.80 99
19232.11 102
19233.42 119
19234.73 116
19236.04 99
19237.35 86
19238.67 110
19239.98 105
19241.29 102
19242.60 105
19243.91 81
19245.22 71
19246.53 97
19247.84 98
19249.15 93
19250.46 90
19251.77 103
19253.09 97
19254.40 68
19255.71 93
19257.02 96
19258.33 92
19259.64 90
19260.95 111
19262.27 104
19263.58 106
19264.89 91
19266.20 98
19267.51 108
19268.82 107
19270.14 105
19271.45 108
19272.76 102
19274.07 79
19275.38 110
19276.70 132
19278.01 94
19279.32 107
19280.63 106
19281.94 99
19283.26 97
19284.57 82
19285.88 79
19287.19 88
19288.51 94
19289.82 107
19291.13 98
19292.44 82
19293.76 103
19295.07 88
19296.38 92
19297.69 129
19299.01 101
19300.32 108
19301.63 80
19302.95 85
19304.26 110
19305.57 91
19306.88 96
19308.20 110
19309.51 101
19310.82 105
19312.14 100
19313.45 86
19314.76 133
19316.08 86
19317.39 84
19318.70 83
19320.02 81
19321.33 104
19322.64 106
19323.96 81
19325.27 75
19326.59 101
19327.90 99
19329.21 104
19330.53 79
19331.84 87
19333.15 120
19334.47 118
19335.78 103
19337.10 90
19338.41 81
19339.73 111
19341.04 92
19342.35 95
19343.67 84
19344.98 108
19346.30 93
19347.61 85
19348.93 96
19350.24 93
19351.55 99
19352.87 90
19354.18 111
19355.50 94
19356.81 106
19358.13 98
19359.44 115
19360.76 79
19362.07 92
19363.39 105
19364.70 95
19366.02 98
19367.33 114
19368.65 81
19369.96 100
19371.28 101
19372.59 95
19373.91 104
19375.22 123
19376.54 120
19377.86 111
19379.17 111
19380.49 105
19381.80 114
19383.12 97
19384.43 99
19385.75 88
19387.07 105
19388.38 113
19389.70 103
19391.01 118
19392.33 120
19393.65 76
19394.96 92
19396.28 117
19397.59 97
19398.91 100
19400.23 99
19401.54 99
19402.86 105
19404.17 106
19405.49 99
19406.81 81
19408.12 115
19409.44 87
19410.76 123
19412.07 106
19413.39 106
19414.71 125
19416.02 109
19417.34 90
19418.66 114
19419.97 87
19421.29 80
19422.61 95
19423.93 103
19425.24 98
19426.56 93
19427.88 101
19429.19 86
19430.51 88
19431.83 101
19433.15 92
19434.46 118
19435.78 115
19437.10 113
19438.42 113
19439.73 95
19441.05 113
19442.37 113
19443.69 104
19445.00 118
19446.32 123
19447.64 126
19448.96 129
19450.28 115
19451.59 102
19452.91 107
19454.23 106
19455.55 87
19456.87 100
19458.18 88
19459.50 103
19460.82 161
19462.14 93
19463.46 98
19464.78 87
19466.09 80
19467.41 84
19468.73 99
19470.05 92
19471.37 87
19472.69 91
19474.01 107
19475.33 122
19476.64 106
19477.96 92
19479.28 102
19480.60 96
19481.92 116
19483.24 124
19484.56 119
19485.88 95
19487.20 84
19488.52 95
19489.83 98
19491.15 87
19492.47 94
19493.79 107
19495.11 116
19496.43 109
19497.75 111
19499.07 94
19500.39 114
19501.71 98
19503.03 110
19504.35 115
19505.67 111
19506.99 111
19508.31 110
19509.63 88
19510.95 90
19512.27 110
19513.59 89
19514.91 105
19516.23 94
19517.55 89
19518.87 106
19520.19 96
19521.51 93
19522.83 103
19524.15 103
19525.47 108
19526.79 105
19528.11 83
19529.43 109
19530.75 113
19532.08 79
19533.40 101
19534.72 99
19536.04 112
19537.36 116
19538.68 93
19540.00 86
19541.32 91
19542.64 107
19543.96 107
19545.29 101
19546.61 82
19547.93 75
19549.25 83
19550.57 124
19551.89 98
19553.21 74
19554.53 99
19555.86 84
19557.18 101
19558.50 109
19559.82 82
19561.14 105
19562.46 100
19563.79 76
19565.11 95
19566.43 73
19567.75 91
19569.07 81
19570.40 89
19571.72 88
19573.04 75
19574.36 87
19575.68 88
19577.01 87
19578.33 95
19579.65 95
19580.97 97
19582.30 91
19583.62 99
19584.94 98
19586.26 111
19587.59 97
19588.91 78
19590.23 83
19591.55 73
19592.88 88
19594.20 89
19595.52 114
19596.85 96
19598.17 113
19599.49 86
19600.81 104
19602.14 87
19603.46 86
19604.78 94
19606.11 82
19607.43 89
19608.75 76
19610.08 90
19611.40 103
19612.72 120
19614.05 99
19615.37 84
19616.69 107
19618.02 89
19619.34 94
19620.67 105
19621.99 81
19623.31 84
19624.64 121
19625.96 111
19627.29 99
19628.61 90
19629.93 89
19631.26 109
19632.58 94
19633.91 87
19635.23 82
19636.55 108
19637.88 100
19639.20 97
19640.53 103
19641.85 104
19643.18 88
19644.50 78
19645.82 76
19647.15 93
19648.47 85
19649.80 85
19651.12 76
19652.45 92
19653.77 88
19655.10 78
19656.42 94
19657.75 96
19659.07 105
19660.40 86
19661.72 91
19663.05 92
19664.37 99
19665.70 100
19667.02 95
19668.35 92
19669.67 86
19671.00 76
19672.33 112
19673.65 110
19674.98 94
19676.30 106
19677.63 95
19678.95 95
19680.28 106
19681.61 126
19682.93 88
19684.26 84
19685.58 104
19686.91 86
19688.23 76
19689.56 117
19690.89 102
19692.21 76
19693.54 80
19694.87 97
19696.19 103
19697.52 99
19698.84 107
19700.17 115
19701.50 124
19702.82 104
19704.15 97
19705.48 93
19706.80 83
19708.13 99
19709.46 97
19710.78 95
19712.11 82
19713.44 89
19714.76 92
19716.09 85
19717.42 97
19718.75 97
19720.07 127
19721.40 97
19722.73 110
19724.05 74
19725.38 94
19726.71 108
19728.04 73
19729.36 96
19730.69 83
19732.02 84
19733.35 89
19734.67 90
19736.00 79
19737.33 103
19738.66 95
19739.98 97
19741.31 99
19742.64 104
19743.97 102
19745.30 83
19746.62 99
19747.95 86
19749.28 98
19750.61 114
19751.94 112
19753.26 91
19754.59 75
19755.92 79
19757.25 82
19758.58 86
19759.91 82
19761.23 94
19762.56 113
19763.89 105
19765.22 93
19766.55 99
19767.88 114
19769.21 111
19770.53 108
19771.86 111
19773.19 96
19774.52 113
19775.85 88
19777.18 87
19778.51 80
19779.84 118
19781.17 109
19782.50 109
19783.83 96
19785.15 86
19786.48 102
19787.81 104
19789.14 130
19790.47 108
19791.80 90
19793.13 99
19794.46 94
19795.79 93
19797.12 100
19798.45 89
19799.78 100
19801.11 92
19802.44 109
19803.77 95
19805.10 104
19806.43 98
19807.76 98
19809.09 113
19810.42 89
19811.75 105
19813.08 94
19814.41 98
19815.74 109
19817.07 81
19818.40 99
19819.73 95
19821.06 84
19822.39 109
19823.72 102
19825.05 102
19826.38 86
19827.71 71
19829.05 91
19830.38 103
19831.71 100
19833.04 80
19834.37 78
19835.70 92
19837.03 110
19838.36 72
19839.69 80
19841.02 88
19842.36 93
19843.69 97
19845.02 91
19846.35 91
19847.68 91
19849.01 76
19850.34 88
19851.68 70
19853.01 97
19854.34 103
19855.67 85
19857.00 76
19858.33 81
19859.67 93
19861.00 89
19862.33 99
19863.66 84
19864.99 79
19866.32 88
19867.66 105
19868.99 103
19870.32 86
19871.65 94
19872.99 92
19874.32 104
19875.65 124
19876.98 96
19878.32 86
19879.65 86
19880.98 119
19882.31 87
19883.65 93
19884.98 85
19886.31 113
19887.64 108
19888.98 98
19890.31 82
19891.64 94
19892.97 94
19894.31 92
19895.64 95
19896.97 108
19898.31 100
19899.64 77
19900.97 87
19902.31 87
19903.64 117
19904.97 84
19906.31 76
19907.64 72
19908.97 86
19910.31 100
19911.64 83
19912.97 63
19914.31 82
19915.64 111
19916.97 102
19918.31 100
19919.64 98
19920.98 89
19922.31 102
19923.64 81
19924.98 90
19926.31 94
19927.65 90
19928.98 101
19930.31 98
19931.65 100
19932.98 92
19934.32 90
19935.65 83
19936.99 89
19938.32 95
19939.65 94
19940.99 104
19942.32 116
19943.66 117
19944.99 110
19946.33 112
19947.66 93
19949.00 101
19950.33 108
19951.67 110
19953.00 94
19954.34 97
19955.67 78
19957.01 110
19958.34 111
19959.68 107
19961.01 101
19962.35 93
19963.68 109
19965.02 93
19966.35 102
19967.69 99
19969.02 118
19970.36 121
19971.70 125
19973.03 91
19974.37 100
19975.70 103
19977.04 110
19978.37 107
19979.71 82
19981.05 93
19982.38 75
19983.72 103
19985.05 79
19986.39 88
19987.73 90
19989.06 105
19990.40 106
19991.73 117
19993.07 87
19994.41 99
19995.74 93
19997.08 100
19998.42 105
19999.75 87
20001.09 76
20002.43 94
20003.76 106
20005.10 76
20006.44 72
20007.77 106
20009.11 105
20010.45 89
20011.78 95
20013.12 93
20014.46 98
20015.79 101
20017.13 125
20018.47 118
20019.81 102
20021.14 96
20022.48 91
20023.82 103
20025.15 105
20026.49 95
20027.83 78
20029.17 114
20030.50 104
20031.84 82
20033.18 112
20034.52 134
20035.85 106
20037.19 99
20038.53 115
20039.87 102
20041.21 99
20042.54 110
20043.88 90
20045.22 104
20046.56 117
20047.90 132
20049.23 99
20050.57 113
20051.91 86
20053.25 109
20054.59 85
20055.93 95
20057.26 97
20058.60 102
20059.94 78
20061.28 118
20062.62 110
20063.96 109
20065.30 92
20066.63 79
20067.97 96
20069.31 111
20070.65 88
20071.99 122
20073.33 113
20074.67 105
20076.01 114
20077.35 113
20078.68 113
20080.02 93
20081.36 93
20082.70 84
20084.04 108
20085.38 107
20086.72 105
20088.06 88
20089.40 91
20090.74 115
20092.08 93
20093.42 114
20094.76 100
20096.10 114
20097.44 104
20098.78 110
20100.12 104
20101.46 84
20102.80 90
20104.14 102
20105.48 105
20106.82 106
20108.16 101
20109.50 112
20110.84 121
20112.18 85
20113.52 72
20114.86 83
20116.20 100
20117.54 105
20118.88 113
20120.22 109
20121.56 105
20122.90 101
20124.24 81
20125.58 79
20126.92 93
20128.26 113
20129.61 86
20130.95 81
20132.29 92
20133.63 113
20134.97 114
20136.31 113
20137.65 84
20138.99 91
20140.33 98
20141.67 87
20143.02 84
