# Supplementary material for: MALDI-TOF MS typing enables the classification of brewing yeasts of the genus Saccharomyces to major beer styles
Source: PLoS One. 2017 Aug 9;12(8):e0181694. doi: 10.1371/journal.pone.0181694 (PMC5549903; doi:10.1371/journal.pone.0181694)
Supplement: S2 File — The directory includes 90 raw files and was zipped to “.zip”; the folder has three strains with 30 spectra per strain; S1 Text explains the raw files with an example and Table 1 represents the yeast strains used within the experiment. (ZIP) [file pone.0181694.s005.zip › 4-6/30255-175-OG-WB-WB-YPG-18h-E-E_2015-07-15_2_0_A11_1.dat]

2000.53 709
2000.95 669
2001.37 719
2001.79 705
2002.21 807
2002.64 678
2003.06 501
2003.48 493
2003.90 613
2004.32 574
2004.75 546
2005.17 599
2005.59 605
2006.01 539
2006.43 502
2006.86 616
2007.28 545
2007.70 611
2008.12 521
2008.55 487
2008.97 548
2009.39 524
2009.81 516
2010.24 656
2010.66 625
2011.08 610
2011.50 619
2011.93 645
2012.35 712
2012.77 631
2013.20 542
2013.62 565
2014.04 496
2014.46 520
2014.89 478
2015.31 585
2015.73 538
2016.16 512
2016.58 559
2017.00 599
2017.43 650
2017.85 522
2018.27 606
2018.70 591
2019.12 654
2019.54 632
2019.97 667
2020.39 665
2020.82 741
2021.24 611
2021.66 587
2022.09 549
2022.51 567
2022.94 649
2023.36 594
2023.78 667
2024.21 537
2024.63 562
2025.06 592
2025.48 573
2025.90 584
2026.33 600
2026.75 610
2027.18 594
2027.60 648
2028.03 594
2028.45 516
2028.88 434
2029.30 534
2029.72 521
2030.15 598
2030.57 472
2031.00 427
2031.42 516
2031.85 552
2032.27 618
2032.70 616
2033.12 610
2033.55 618
2033.97 641
2034.40 574
2034.82 471
2035.25 681
2035.67 492
2036.10 506
2036.52 608
2036.95 571
2037.38 582
2037.80 590
2038.23 598
2038.65 595
2039.08 499
2039.50 570
2039.93 551
2040.36 600
2040.78 500
2041.21 439
2041.63 597
2042.06 534
2042.48 539
2042.91 617
2043.34 621
2043.76 609
2044.19 469
2044.62 426
2045.04 535
2045.47 551
2045.89 489
2046.32 440
2046.75 568
2047.17 638
2047.60 659
2048.03 670
2048.45 476
2048.88 516
2049.31 564
2049.73 568
2050.16 582
2050.59 606
2051.01 612
2051.44 510
2051.87 482
2052.29 580
2052.72 590
2053.15 483
2053.58 528
2054.00 622
2054.43 603
2054.86 613
2055.28 692
2055.71 619
2056.14 588
2056.57 593
2056.99 639
2057.42 679
2057.85 609
2058.28 552
2058.71 563
2059.13 621
2059.56 650
2059.99 607
2060.42 558
2060.84 482
2061.27 565
2061.70 642
2062.13 717
2062.56 694
2062.98 629
2063.41 726
2063.84 729
2064.27 635
2064.70 787
2065.13 893
2065.55 966
2065.98 880
2066.41 818
2066.84 874
2067.27 864
2067.70 934
2068.13 783
2068.55 757
2068.98 644
2069.41 707
2069.84 714
2070.27 589
2070.70 552
2071.13 542
2071.56 537
2071.99 510
2072.41 587
2072.84 627
2073.27 571
2073.70 660
2074.13 627
2074.56 540
2074.99 583
2075.42 641
2075.85 692
2076.28 705
2076.71 561
2077.14 624
2077.57 589
2078.00 662
2078.43 604
2078.86 608
2079.29 652
2079.72 609
2080.15 493
2080.58 549
2081.01 572
2081.44 506
2081.87 519
2082.30 539
2082.73 556
2083.16 647
2083.59 481
2084.02 546
2084.45 620
2084.88 686
2085.31 538
2085.74 554
2086.17 550
2086.60 555
2087.03 641
2087.46 583
2087.89 609
2088.32 632
2088.75 621
2089.18 512
2089.62 515
2090.05 656
2090.48 671
2090.91 598
2091.34 647
2091.77 569
2092.20 531
2092.63 492
2093.06 506
2093.49 470
2093.93 541
2094.36 567
2094.79 555
2095.22 530
2095.65 503
2096.08 484
2096.52 586
2096.95 585
2097.38 596
2097.81 581
2098.24 524
2098.67 487
2099.11 461
2099.54 537
2099.97 645
2100.40 632
2100.83 597
2101.27 539
2101.70 589
2102.13 561
2102.56 483
2102.99 476
2103.43 583
2103.86 554
2104.29 553
2104.72 534
2105.16 551
2105.59 544
2106.02 540
2106.45 588
2106.89 582
2107.32 505
2107.75 495
2108.19 573
2108.62 573
2109.05 599
2109.48 447
2109.92 541
2110.35 581
2110.78 534
2111.22 590
2111.65 517
2112.08 514
2112.52 547
2112.95 503
2113.38 644
2113.82 471
2114.25 494
2114.68 488
2115.12 518
2115.55 493
2115.98 510
2116.42 490
2116.85 557
2117.28 564
2117.72 563
2118.15 563
2118.59 577
2119.02 538
2119.45 535
2119.89 463
2120.32 388
2120.76 469
2121.19 430
2121.62 491
2122.06 467
2122.49 538
2122.93 547
2123.36 541
2123.80 499
2124.23 504
2124.66 544
2125.10 725
2125.53 525
2125.97 533
2126.40 484
2126.84 500
2127.27 545
2127.71 580
2128.14 569
2128.58 564
2129.01 669
2129.45 570
2129.88 584
2130.32 696
2130.75 630
2131.19 660
2131.62 739
2132.06 630
2132.49 632
2132.93 593
2133.36 627
2133.80 598
2134.23 489
2134.67 497
2135.11 637
2135.54 579
2135.98 599
2136.41 477
2136.85 588
2137.28 586
2137.72 598
2138.16 528
2138.59 507
2139.03 522
2139.46 507
2139.90 558
2140.34 573
2140.77 481
2141.21 505
2141.64 508
2142.08 516
2142.52 510
2142.95 492
2143.39 557
2143.83 526
2144.26 502
2144.70 582
2145.14 578
2145.57 574
2146.01 566
2146.45 582
2146.88 546
2147.32 491
2147.76 622
2148.19 649
2148.63 588
2149.07 578
2149.50 591
2149.94 679
2150.38 671
2150.81 676
2151.25 673
2151.69 651
2152.13 661
2152.56 660
2153.00 585
2153.44 630
2153.88 639
2154.31 764
2154.75 682
2155.19 545
2155.63 522
2156.06 618
2156.50 558
2156.94 545
2157.38 559
2157.82 662
2158.25 474
2158.69 633
2159.13 507
2159.57 626
2160.01 608
2160.44 575
2160.88 495
2161.32 514
2161.76 557
2162.20 565
2162.63 594
2163.07 559
2163.51 582
2163.95 554
2164.39 608
2164.83 631
2165.27 463
2165.70 449
2166.14 490
2166.58 540
2167.02 596
2167.46 521
2167.90 561
2168.34 522
2168.78 521
2169.22 600
2169.65 729
2170.09 602
2170.53 545
2170.97 623
2171.41 734
2171.85 726
2172.29 648
2172.73 689
2173.17 650
2173.61 926
2174.05 790
2174.49 804
2174.93 866
2175.37 705
2175.81 919
2176.25 773
2176.69 792
2177.13 772
2177.57 676
2178.01 809
2178.45 749
2178.89 652
2179.33 580
2179.77 649
2180.21 622
2180.65 647
2181.09 649
2181.53 603
2181.97 617
2182.41 565
2182.85 645
2183.29 536
2183.73 549
2184.17 565
2184.61 571
2185.05 572
2185.49 638
2185.93 617
2186.37 600
2186.81 543
2187.25 651
2187.69 645
2188.14 663
2188.58 579
2189.02 612
2189.46 699
2189.90 605
2190.34 550
2190.78 635
2191.22 668
2191.66 671
2192.11 595
2192.55 620
2192.99 625
2193.43 641
2193.87 638
2194.31 662
2194.76 703
2195.20 685
2195.64 632
2196.08 690
2196.52 747
2196.96 811
2197.41 682
2197.85 626
2198.29 709
2198.73 638
2199.17 632
2199.62 537
2200.06 571
2200.50 694
2200.94 663
2201.38 637
2201.83 742
2202.27 679
2202.71 657
2203.15 633
2203.60 683
2204.04 758
2204.48 627
2204.92 708
2205.37 631
2205.81 608
2206.25 651
2206.70 647
2207.14 618
2207.58 600
2208.02 613
2208.47 612
2208.91 652
2209.35 605
2209.80 512
2210.24 502
2210.68 531
2211.13 552
2211.57 576
2212.01 566
2212.46 708
2212.90 627
2213.34 698
2213.79 766
2214.23 575
2214.67 605
2215.12 760
2215.56 630
2216.00 741
2216.45 629
2216.89 630
2217.34 589
2217.78 572
2218.22 622
2218.67 602
2219.11 613
2219.56 676
2220.00 672
2220.44 679
2220.89 627
2221.33 762
2221.78 567
2222.22 593
2222.67 697
2223.11 645
2223.55 617
2224.00 698
2224.44 624
2224.89 625
2225.33 647
2225.78 744
2226.22 670
2226.67 686
2227.11 620
2227.56 710
2228.00 825
2228.45 755
2228.89 735
2229.34 654
2229.78 558
2230.23 727
2230.67 665
2231.12 689
2231.56 747
2232.01 718
2232.45 604
2232.90 587
2233.35 750
2233.79 747
2234.24 688
2234.68 698
2235.13 636
2235.57 692
2236.02 599
2236.46 570
2236.91 585
2237.36 621
2237.80 622
2238.25 631
2238.69 585
2239.14 596
2239.59 624
2240.03 604
2240.48 554
2240.92 518
2241.37 543
2241.82 516
2242.26 474
2242.71 513
2243.16 550
2243.60 622
2244.05 564
2244.50 485
2244.94 568
2245.39 473
2245.84 499
2246.28 559
2246.73 511
2247.18 484
2247.62 489
2248.07 542
2248.52 471
2248.96 452
2249.41 560
2249.86 644
2250.31 657
2250.75 575
2251.20 557
2251.65 565
2252.10 508
2252.54 523
2252.99 507
2253.44 553
2253.89 506
2254.33 561
2254.78 540
2255.23 543
2255.68 492
2256.12 534
2256.57 508
2257.02 440
2257.47 513
2257.91 468
2258.36 567
2258.81 519
2259.26 474
2259.71 516
2260.16 469
2260.60 555
2261.05 530
2261.50 552
2261.95 587
2262.40 563
2262.84 600
2263.29 549
2263.74 521
2264.19 608
2264.64 519
2265.09 668
2265.54 759
2265.98 612
2266.43 562
2266.88 530
2267.33 614
2267.78 646
2268.23 573
2268.68 577
2269.13 664
2269.58 693
2270.03 666
2270.47 674
2270.92 713
2271.37 809
2271.82 662
2272.27 705
2272.72 849
2273.17 711
2273.62 709
2274.07 616
2274.52 705
2274.97 643
2275.42 607
2275.87 662
2276.32 771
2276.77 671
2277.22 577
2277.67 691
2278.12 646
2278.57 620
2279.02 640
2279.47 617
2279.92 565
2280.37 644
2280.82 626
2281.27 525
2281.72 618
2282.17 614
2282.62 493
2283.07 565
2283.52 593
2283.97 570
2284.42 613
2284.87 610
2285.32 585
2285.77 599
2286.22 603
2286.67 597
2287.13 692
2287.58 847
2288.03 939
2288.48 901
2288.93 1085
2289.38 1043
2289.83 1137
2290.28 1380
2290.73 1497
2291.18 1493
2291.64 1374
2292.09 1331
2292.54 1337
2292.99 1430
2293.44 1237
2293.89 1081
2294.34 1138
2294.80 969
2295.25 871
2295.70 804
2296.15 651
2296.60 616
2297.05 693
2297.51 650
2297.96 685
2298.41 663
2298.86 576
2299.31 534
2299.77 564
2300.22 552
2300.67 554
2301.12 560
2301.57 625
2302.03 665
2302.48 668
2302.93 606
2303.38 596
2303.84 572
2304.29 666
2304.74 466
2305.19 564
2305.65 585
2306.10 542
2306.55 477
2307.01 576
2307.46 629
2307.91 729
2308.36 679
2308.82 626
2309.27 664
2309.72 672
2310.18 652
2310.63 651
2311.08 764
2311.54 813
2311.99 960
2312.44 762
2312.90 736
2313.35 700
2313.80 790
2314.26 690
2314.71 549
2315.16 629
2315.62 621
2316.07 710
2316.52 615
2316.98 595
2317.43 619
2317.88 587
2318.34 718
2318.79 618
2319.25 705
2319.70 675
2320.15 698
2320.61 749
2321.06 661
2321.52 743
2321.97 693
2322.43 661
2322.88 654
2323.33 680
2323.79 862
2324.24 752
2324.70 795
2325.15 983
2325.61 1024
2326.06 995
2326.52 883
2326.97 852
2327.43 899
2327.88 1007
2328.34 881
2328.79 838
2329.25 729
2329.70 709
2330.16 758
2330.61 703
2331.07 685
2331.52 691
2331.98 667
2332.43 701
2332.89 670
2333.34 602
2333.80 776
2334.25 674
2334.71 600
2335.16 596
2335.62 580
2336.08 605
2336.53 643
2336.99 694
2337.44 621
2337.90 629
2338.35 653
2338.81 635
2339.27 579
2339.72 594
2340.18 574
2340.63 577
2341.09 593
2341.55 576
2342.00 555
2342.46 511
2342.91 587
2343.37 587
2343.83 449
2344.28 502
2344.74 590
2345.20 641
2345.65 643
2346.11 642
2346.57 644
2347.02 610
2347.48 611
2347.94 601
2348.39 728
2348.85 592
2349.31 658
2349.76 583
2350.22 569
2350.68 531
2351.14 596
2351.59 633
2352.05 653
2352.51 621
2352.96 531
2353.42 529
2353.88 466
2354.34 623
2354.79 758
2355.25 643
2355.71 610
2356.17 621
2356.62 503
2357.08 631
2357.54 556
2358.00 668
2358.46 598
2358.91 627
2359.37 682
2359.83 619
2360.29 596
2360.74 689
2361.20 585
2361.66 626
2362.12 568
2362.58 560
2363.04 575
2363.49 550
2363.95 507
2364.41 571
2364.87 588
2365.33 569
2365.79 587
2366.24 580
2366.70 618
2367.16 515
2367.62 536
2368.08 633
2368.54 673
2369.00 664
2369.46 601
2369.91 580
2370.37 580
2370.83 564
2371.29 684
2371.75 676
2372.21 614
2372.67 554
2373.13 737
2373.59 716
2374.05 739
2374.51 704
2374.97 801
2375.42 690
2375.88 582
2376.34 608
2376.80 703
2377.26 641
2377.72 582
2378.18 579
2378.64 670
2379.10 617
2379.56 591
2380.02 653
2380.48 578
2380.94 604
2381.40 719
2381.86 582
2382.32 526
2382.78 457
2383.24 568
2383.70 578
2384.16 611
2384.62 636
2385.08 596
2385.54 621
2386.00 622
2386.47 648
2386.93 587
2387.39 537
2387.85 622
2388.31 635
2388.77 610
2389.23 571
2389.69 556
2390.15 474
2390.61 470
2391.07 621
2391.53 602
2391.99 522
2392.46 634
2392.92 663
2393.38 722
2393.84 579
2394.30 533
2394.76 560
2395.22 629
2395.68 586
2396.15 590
2396.61 546
2397.07 617
2397.53 568
2397.99 549
2398.45 591
2398.92 613
2399.38 663
2399.84 698
2400.30 660
2400.76 688
2401.23 565
2401.69 538
2402.15 605
2402.61 597
2403.07 630
2403.54 622
2404.00 593
2404.46 683
2404.92 609
2405.38 601
2405.85 526
2406.31 518
2406.77 591
2407.23 586
2407.70 623
2408.16 590
2408.62 501
2409.08 608
2409.55 583
2410.01 458
2410.47 517
2410.94 538
2411.40 503
2411.86 538
2412.32 504
2412.79 645
2413.25 601
2413.71 693
2414.18 643
2414.64 551
2415.10 548
2415.57 602
2416.03 558
2416.49 635
2416.96 562
2417.42 617
2417.88 615
2418.35 717
2418.81 685
2419.28 623
2419.74 552
2420.20 637
2420.67 658
2421.13 620
2421.59 656
2422.06 635
2422.52 658
2422.99 664
2423.45 592
2423.91 495
2424.38 620
2424.84 589
2425.31 565
2425.77 590
2426.24 498
2426.70 536
2427.16 609
2427.63 524
2428.09 600
2428.56 679
2429.02 621
2429.49 588
2429.95 633
2430.42 600
2430.88 454
2431.35 454
2431.81 479
2432.28 507
2432.74 569
2433.21 623
2433.67 645
2434.14 574
2434.60 642
2435.07 550
2435.53 594
2436.00 553
2436.46 525
2436.93 502
2437.39 518
2437.86 704
2438.32 621
2438.79 492
2439.26 625
2439.72 623
2440.19 639
2440.65 608
2441.12 624
2441.58 637
2442.05 636
2442.52 725
2442.98 640
2443.45 746
2443.91 604
2444.38 624
2444.85 649
2445.31 588
2445.78 659
2446.24 658
2446.71 588
2447.18 665
2447.64 593
2448.11 620
2448.58 613
2449.04 588
2449.51 581
2449.98 615
2450.44 659
2450.91 510
2451.38 574
2451.84 545
2452.31 599
2452.78 604
2453.24 564
2453.71 558
2454.18 578
2454.64 607
2455.11 513
2455.58 478
2456.05 501
2456.51 552
2456.98 567
2457.45 495
2457.92 555
2458.38 451
2458.85 389
2459.32 466
2459.79 627
2460.25 479
2460.72 513
2461.19 589
2461.66 624
2462.12 582
2462.59 618
2463.06 564
2463.53 578
2464.00 585
2464.46 568
2464.93 435
2465.40 454
2465.87 541
2466.34 600
2466.80 516
2467.27 497
2467.74 523
2468.21 593
2468.68 555
2469.15 635
2469.61 569
2470.08 573
2470.55 560
2471.02 427
2471.49 614
2471.96 603
2472.43 494
2472.89 449
2473.36 461
2473.83 522
2474.30 547
2474.77 519
2475.24 576
2475.71 517
2476.18 467
2476.65 593
2477.12 619
2477.59 556
2478.05 553
2478.52 471
2478.99 511
2479.46 529
2479.93 503
2480.40 518
2480.87 516
2481.34 488
2481.81 449
2482.28 450
2482.75 421
2483.22 431
2483.69 542
2484.16 558
2484.63 551
2485.10 528
2485.57 597
2486.04 567
2486.51 526
2486.98 596
2487.45 643
2487.92 777
2488.39 669
2488.86 727
2489.33 671
2489.80 735
2490.27 817
2490.74 704
2491.21 705
2491.68 607
2492.15 557
2492.62 538
2493.10 490
2493.57 484
2494.04 454
2494.51 451
2494.98 589
2495.45 587
2495.92 585
2496.39 557
2496.86 484
2497.33 494
2497.80 511
2498.28 585
2498.75 529
2499.22 557
2499.69 628
2500.16 505
2500.63 665
2501.10 534
2501.58 529
2502.05 548
2502.52 508
2502.99 484
2503.46 592
2503.93 575
2504.41 561
2504.88 508
2505.35 611
2505.82 623
2506.29 533
2506.76 540
2507.24 635
2507.71 643
2508.18 611
2508.65 560
2509.13 618
2509.60 608
2510.07 732
2510.54 798
2511.01 694
2511.49 705
2511.96 694
2512.43 710
2512.90 788
2513.38 778
2513.85 796
2514.32 723
2514.80 675
2515.27 732
2515.74 730
2516.21 676
2516.69 632
2517.16 665
2517.63 633
2518.11 614
2518.58 574
2519.05 618
2519.53 654
2520.00 493
2520.47 653
2520.95 591
2521.42 632
2521.89 626
2522.37 568
2522.84 715
2523.31 733
2523.79 656
2524.26 536
2524.73 652
2525.21 558
2525.68 612
2526.16 696
2526.63 572
2527.10 662
2527.58 767
2528.05 810
2528.52 715
2529.00 710
2529.47 854
2529.95 753
2530.42 648
2530.90 721
2531.37 619
2531.84 671
2532.32 636
2532.79 652
2533.27 614
2533.74 648
2534.22 620
2534.69 662
2535.17 628
2535.64 627
2536.12 572
2536.59 630
2537.07 555
2537.54 584
2538.02 571
2538.49 582
2538.97 655
2539.44 549
2539.92 777
2540.39 738
2540.87 651
2541.34 663
2541.82 722
2542.29 754
2542.77 772
2543.24 687
2543.72 641
2544.19 562
2544.67 729
2545.14 619
2545.62 792
2546.10 720
2546.57 779
2547.05 630
2547.52 646
2548.00 757
2548.47 795
2548.95 848
2549.43 765
2549.90 798
2550.38 859
2550.86 927
2551.33 842
2551.81 832
2552.28 829
2552.76 881
2553.24 803
2553.71 763
2554.19 617
2554.67 595
2555.14 692
2555.62 531
2556.10 618
2556.57 722
2557.05 821
2557.53 671
2558.00 577
2558.48 601
2558.96 677
2559.43 654
2559.91 568
2560.39 693
2560.86 657
2561.34 545
2561.82 569
2562.30 575
2562.77 584
2563.25 588
2563.73 646
2564.21 645
2564.68 692
2565.16 623
2565.64 605
2566.12 669
2566.59 529
2567.07 584
2567.55 580
2568.03 576
2568.50 543
2568.98 596
2569.46 557
2569.94 505
2570.42 472
2570.89 640
2571.37 625
2571.85 595
2572.33 628
2572.81 554
2573.28 515
2573.76 553
2574.24 599
2574.72 525
2575.20 567
2575.68 557
2576.15 587
2576.63 599
2577.11 651
2577.59 684
2578.07 649
2578.55 568
2579.03 663
2579.50 584
2579.98 518
2580.46 660
2580.94 548
2581.42 614
2581.90 484
2582.38 471
2582.86 544
2583.34 570
2583.82 525
2584.30 553
2584.77 532
2585.25 550
2585.73 591
2586.21 672
2586.69 533
2587.17 582
2587.65 597
2588.13 579
2588.61 593
2589.09 629
2589.57 679
2590.05 588
2590.53 547
2591.01 603
2591.49 589
2591.97 653
2592.45 575
2592.93 615
2593.41 687
2593.89 668
2594.37 634
2594.85 617
2595.33 634
2595.81 599
2596.29 604
2596.77 575
2597.25 560
2597.73 584
2598.21 574
2598.69 646
2599.17 629
2599.65 569
2600.14 520
2600.62 489
2601.10 533
2601.58 571
2602.06 656
2602.54 665
2603.02 667
2603.50 713
2603.98 586
2604.46 552
2604.95 622
2605.43 659
2605.91 569
2606.39 601
2606.87 611
2607.35 589
2607.83 589
2608.31 622
2608.80 622
2609.28 629
2609.76 517
2610.24 542
2610.72 575
2611.20 556
2611.69 600
2612.17 540
2612.65 525
2613.13 532
2613.61 658
2614.10 549
2614.58 537
2615.06 507
2615.54 624
2616.02 660
2616.51 591
2616.99 672
2617.47 698
2617.95 571
2618.44 660
2618.92 696
2619.40 759
2619.88 705
2620.37 610
2620.85 611
2621.33 702
2621.81 558
2622.30 661
2622.78 673
2623.26 623
2623.75 577
2624.23 509
2624.71 587
2625.19 596
2625.68 615
2626.16 644
2626.64 573
2627.13 631
2627.61 674
2628.09 624
2628.58 675
2629.06 555
2629.54 637
2630.03 761
2630.51 659
2630.99 641
2631.48 757
2631.96 847
2632.45 865
2632.93 662
2633.41 565
2633.90 664
2634.38 755
2634.86 752
2635.35 751
2635.83 677
2636.32 709
2636.80 646
2637.28 663
2637.77 618
2638.25 684
2638.74 731
2639.22 687
2639.71 692
2640.19 704
2640.68 774
2641.16 645
2641.64 561
2642.13 571
2642.61 499
2643.10 485
2643.58 541
2644.07 568
2644.55 572
2645.04 623
2645.52 492
2646.01 607
2646.49 593
2646.98 613
2647.46 621
2647.95 575
2648.43 607
2648.92 648
2649.40 540
2649.89 666
2650.37 580
2650.86 539
2651.34 571
2651.83 600
2652.32 615
2652.80 591
2653.29 531
2653.77 572
2654.26 593
2654.74 706
2655.23 667
2655.72 667
2656.20 647
2656.69 660
2657.17 620
2657.66 589
2658.15 606
2658.63 696
2659.12 587
2659.60 548
2660.09 588
2660.58 606
2661.06 634
2661.55 606
2662.04 587
2662.52 674
2663.01 560
2663.49 631
2663.98 597
2664.47 551
2664.95 657
2665.44 557
2665.93 573
2666.42 606
2666.90 536
2667.39 607
2667.88 545
2668.36 631
2668.85 603
2669.34 562
2669.82 578
2670.31 653
2670.80 691
2671.29 630
2671.77 662
2672.26 695
2672.75 750
2673.24 786
2673.72 759
2674.21 805
2674.70 945
2675.19 945
2675.67 891
2676.16 950
2676.65 887
2677.14 898
2677.62 879
2678.11 839
2678.60 838
2679.09 714
2679.58 678
2680.06 643
2680.55 664
2681.04 605
2681.53 577
2682.02 627
2682.51 532
2682.99 524
2683.48 608
2683.97 619
2684.46 595
2684.95 591
2685.44 615
2685.92 606
2686.41 535
2686.90 559
2687.39 612
2687.88 615
2688.37 661
2688.86 721
2689.35 629
2689.83 547
2690.32 638
2690.81 729
2691.30 605
2691.79 547
2692.28 583
2692.77 614
2693.26 681
2693.75 548
2694.24 555
2694.73 668
2695.22 640
2695.71 545
2696.20 547
2696.68 546
2697.17 546
2697.66 648
2698.15 542
2698.64 606
2699.13 566
2699.62 566
2700.11 616
2700.60 549
2701.09 548
2701.58 686
2702.07 672
2702.56 624
2703.05 691
2703.54 763
2704.03 788
2704.52 701
2705.01 630
2705.50 688
2706.00 656
2706.49 575
2706.98 621
2707.47 625
2707.96 612
2708.45 552
2708.94 612
2709.43 547
2709.92 515
2710.41 603
2710.90 513
2711.39 560
2711.88 556
2712.37 560
2712.87 539
2713.36 575
2713.85 513
2714.34 541
2714.83 598
2715.32 733
2715.81 612
2716.30 556
2716.80 608
2717.29 588
2717.78 603
2718.27 690
2718.76 746
2719.25 612
2719.75 615
2720.24 605
2720.73 578
2721.22 634
2721.71 637
2722.20 635
2722.70 736
2723.19 745
2723.68 839
2724.17 693
2724.66 675
2725.16 617
2725.65 631
2726.14 667
2726.63 676
2727.13 622
2727.62 643
2728.11 598
2728.60 603
2729.10 589
2729.59 626
2730.08 602
2730.57 603
2731.07 615
2731.56 712
2732.05 696
2732.54 604
2733.04 726
2733.53 658
2734.02 711
2734.52 732
2735.01 713
2735.50 596
2736.00 773
2736.49 705
2736.98 662
2737.47 704
2737.97 748
2738.46 775
2738.95 681
2739.45 695
2739.94 674
2740.44 661
2740.93 700
2741.42 711
2741.92 662
2742.41 734
2742.90 573
2743.40 601
2743.89 551
2744.39 597
2744.88 699
2745.37 704
2745.87 763
2746.36 691
2746.86 703
2747.35 675
2747.84 728
2748.34 614
2748.83 632
2749.33 596
2749.82 525
2750.32 568
2750.81 590
2751.30 626
2751.80 585
2752.29 462
2752.79 464
2753.28 503
2753.78 542
2754.27 593
2754.77 693
2755.26 676
2755.76 563
2756.25 569
2756.75 599
2757.24 685
2757.74 638
2758.23 745
2758.73 573
2759.22 581
2759.72 610
2760.21 507
2760.71 578
2761.20 665
2761.70 688
2762.20 706
2762.69 595
2763.19 694
2763.68 669
2764.18 634
2764.67 633
2765.17 641
2765.67 689
2766.16 483
2766.66 508
2767.15 581
2767.65 614
2768.14 566
2768.64 602
2769.14 593
2769.63 577
2770.13 610
2770.63 595
2771.12 744
2771.62 698
2772.11 746
2772.61 691
2773.11 687
2773.60 678
2774.10 772
2774.60 847
2775.09 852
2775.59 827
2776.09 767
2776.58 856
2777.08 923
2777.58 934
2778.07 901
2778.57 886
2779.07 904
2779.57 806
2780.06 772
2780.56 779
2781.06 836
2781.55 707
2782.05 642
2782.55 614
2783.05 550
2783.54 543
2784.04 548
2784.54 532
2785.04 681
2785.53 595
2786.03 595
2786.53 572
2787.03 624
2787.52 527
2788.02 538
2788.52 538
2789.02 670
2789.52 619
2790.01 567
2790.51 537
2791.01 643
2791.51 643
2792.01 509
2792.50 542
2793.00 623
2793.50 682
2794.00 628
2794.50 578
2795.00 631
2795.50 658
2795.99 668
2796.49 640
2796.99 519
2797.49 571
2797.99 603
2798.49 696
2798.99 692
2799.48 552
2799.98 606
2800.48 600
2800.98 622
2801.48 679
2801.98 618
2802.48 608
2802.98 573
2803.48 617
2803.98 565
2804.48 567
2804.97 485
2805.47 644
2805.97 623
2806.47 637
2806.97 601
2807.47 746
2807.97 613
2808.47 671
2808.97 657
2809.47 668
2809.97 701
2810.47 795
2810.97 693
2811.47 576
2811.97 612
2812.47 513
2812.97 567
2813.47 580
2813.97 614
2814.47 559
2814.97 466
2815.47 494
2815.97 597
2816.47 623
2816.97 589
2817.47 485
2817.97 497
2818.47 603
2818.97 640
2819.47 583
2819.98 542
2820.48 456
2820.98 583
2821.48 616
2821.98 626
2822.48 614
2822.98 660
2823.48 584
2823.98 601
2824.48 596
2824.98 580
2825.49 621
2825.99 631
2826.49 551
2826.99 487
2827.49 590
2827.99 547
2828.49 673
2828.99 691
2829.50 666
2830.00 518
2830.50 690
2831.00 601
2831.50 475
2832.00 571
2832.51 514
2833.01 547
2833.51 512
2834.01 549
2834.51 564
2835.02 638
2835.52 657
2836.02 695
2836.52 588
2837.02 593
2837.53 635
2838.03 582
2838.53 574
2839.03 558
2839.54 590
2840.04 549
2840.54 658
2841.04 607
2841.55 589
2842.05 605
2842.55 636
2843.05 586
2843.56 564
2844.06 644
2844.56 649
2845.07 597
2845.57 618
2846.07 612
2846.57 616
2847.08 675
2847.58 660
2848.08 592
2848.59 722
2849.09 626
2849.59 624
2850.10 679
2850.60 714
2851.10 603
2851.61 539
2852.11 576
2852.61 676
2853.12 749
2853.62 740
2854.12 727
2854.63 715
2855.13 760
2855.64 777
2856.14 674
2856.64 727
2857.15 695
2857.65 701
2858.16 653
2858.66 672
2859.16 716
2859.67 715
2860.17 675
2860.68 621
2861.18 595
2861.69 561
2862.19 550
2862.69 528
2863.20 556
2863.70 576
2864.21 553
2864.71 558
2865.22 594
2865.72 593
2866.23 657
2866.73 585
2867.24 523
2867.74 481
2868.25 548
2868.75 609
2869.26 601
2869.76 529
2870.27 521
2870.77 595
2871.28 601
2871.78 625
2872.29 621
2872.79 628
2873.30 680
2873.80 753
2874.31 737
2874.81 738
2875.32 670
2875.83 741
2876.33 773
2876.84 756
2877.34 686
2877.85 744
2878.35 699
2878.86 692
2879.37 643
2879.87 651
2880.38 701
2880.88 695
2881.39 746
2881.90 665
2882.40 618
2882.91 535
2883.41 658
2883.92 638
2884.43 655
2884.93 724
2885.44 685
2885.95 722
2886.45 647
2886.96 707
2887.47 681
2887.97 733
2888.48 801
2888.99 828
2889.49 807
2890.00 709
2890.51 679
2891.01 731
2891.52 762
2892.03 718
2892.54 905
2893.04 834
2893.55 825
2894.06 814
2894.56 895
2895.07 989
2895.58 941
2896.09 946
2896.59 801
2897.10 947
2897.61 911
2898.12 855
2898.62 1020
2899.13 901
2899.64 785
2900.15 838
2900.65 831
2901.16 738
2901.67 694
2902.18 732
2902.69 770
2903.19 826
2903.70 715
2904.21 811
2904.72 716
2905.23 915
2905.73 861
2906.24 787
2906.75 742
2907.26 812
2907.77 789
2908.28 707
2908.79 786
2909.29 724
2909.80 752
2910.31 809
2910.82 746
2911.33 741
2911.84 701
2912.35 690
2912.85 681
2913.36 703
2913.87 639
2914.38 664
2914.89 665
2915.40 729
2915.91 612
2916.42 572
2916.93 719
2917.44 721
2917.95 700
2918.45 852
2918.96 694
2919.47 763
2919.98 737
2920.49 605
2921.00 542
2921.51 724
2922.02 659
2922.53 656
2923.04 679
2923.55 632
2924.06 649
2924.57 692
2925.08 712
2925.59 775
2926.10 737
2926.61 605
2927.12 633
2927.63 636
2928.14 597
2928.65 644
2929.16 559
2929.67 606
2930.18 597
2930.69 510
2931.20 650
2931.71 677
2932.22 668
2932.73 694
2933.25 688
2933.76 728
2934.27 715
2934.78 726
2935.29 724
2935.80 705
2936.31 630
2936.82 637
2937.33 647
2937.84 694
2938.35 780
2938.87 765
2939.38 726
2939.89 847
2940.40 806
2940.91 785
2941.42 636
2941.93 687
2942.44 684
2942.96 831
2943.47 824
2943.98 809
2944.49 697
2945.00 722
2945.51 830
2946.03 705
2946.54 729
2947.05 707
2947.56 733
2948.07 774
2948.59 726
2949.10 685
2949.61 734
2950.12 613
2950.63 548
2951.15 511
2951.66 614
2952.17 645
2952.68 706
2953.19 651
2953.71 783
2954.22 724
2954.73 593
2955.24 599
2955.76 673
2956.27 659
2956.78 627
2957.30 710
2957.81 733
2958.32 790
2958.83 783
2959.35 671
2959.86 667
2960.37 689
2960.89 735
2961.40 719
2961.91 709
2962.43 764
2962.94 807
2963.45 721
2963.96 721
2964.48 800
2964.99 740
2965.51 781
2966.02 755
2966.53 681
2967.05 787
2967.56 704
2968.07 759
2968.59 618
2969.10 661
2969.61 686
2970.13 719
2970.64 659
2971.16 665
2971.67 670
2972.18 693
2972.70 646
2973.21 614
2973.73 634
2974.24 709
2974.75 801
2975.27 791
2975.78 731
2976.30 725
2976.81 709
2977.33 742
2977.84 833
2978.36 826
2978.87 767
2979.38 856
2979.90 899
2980.41 867
2980.93 942
2981.44 750
2981.96 841
2982.47 887
2982.99 876
2983.50 941
2984.02 938
2984.53 880
2985.05 925
2985.56 1051
2986.08 963
2986.59 854
2987.11 1001
2987.63 999
2988.14 1125
2988.66 998
2989.17 973
2989.69 1098
2990.20 1290
2990.72 1093
2991.23 1145
2991.75 1140
2992.27 1144
2992.78 1027
2993.30 1108
2993.81 941
2994.33 874
2994.84 1064
2995.36 1047
2995.88 1206
2996.39 1205
2996.91 1269
2997.43 1183
2997.94 1238
2998.46 1172
2998.97 1240
2999.49 1417
3000.01 1542
3000.52 1490
3001.04 1597
3001.56 1795
3002.07 2107
3002.59 2373
3003.11 2425
3003.62 2760
3004.14 3455
3004.66 3988
3005.17 3996
3005.69 4032
3006.21 4278
3006.72 4083
3007.24 3975
3007.76 3786
3008.28 3609
3008.79 3156
3009.31 2693
3009.83 2450
3010.34 2102
3010.86 1761
3011.38 1465
3011.90 1311
3012.41 1278
3012.93 1250
3013.45 1160
3013.97 1155
3014.48 1079
3015.00 1020
3015.52 1078
3016.04 1186
3016.56 1120
3017.07 1021
3017.59 963
3018.11 921
3018.63 944
3019.15 1016
3019.66 1130
3020.18 977
3020.70 1011
3021.22 941
3021.74 894
3022.26 1026
3022.77 1021
3023.29 916
3023.81 906
3024.33 1024
3024.85 1025
3025.37 1059
3025.88 1082
3026.40 1130
3026.92 1013
3027.44 994
3027.96 877
3028.48 959
3029.00 1025
3029.52 939
3030.04 885
3030.55 790
3031.07 918
3031.59 870
3032.11 950
3032.63 905
3033.15 908
3033.67 1039
3034.19 957
3034.71 835
3035.23 791
3035.75 956
3036.27 984
3036.79 823
3037.31 781
3037.83 877
3038.35 909
3038.87 933
3039.39 842
3039.91 861
3040.42 875
3040.94 875
3041.46 805
3041.98 731
3042.50 784
3043.03 922
3043.55 753
3044.07 934
3044.59 978
3045.11 815
3045.63 801
3046.15 875
3046.67 736
3047.19 641
3047.71 644
3048.23 813
3048.75 773
3049.27 893
3049.79 910
3050.31 823
3050.83 820
3051.35 913
3051.87 916
3052.39 792
3052.92 725
3053.44 738
3053.96 759
3054.48 769
3055.00 740
3055.52 665
3056.04 725
3056.56 803
3057.09 852
3057.61 756
3058.13 626
3058.65 857
3059.17 812
3059.69 821
3060.21 860
3060.74 857
3061.26 767
3061.78 788
3062.30 913
3062.82 860
3063.34 798
3063.87 806
3064.39 793
3064.91 875
3065.43 838
3065.95 844
3066.48 825
3067.00 950
3067.52 937
3068.04 967
3068.57 915
3069.09 803
3069.61 820
3070.13 802
3070.66 840
3071.18 847
3071.70 777
3072.22 829
3072.75 914
3073.27 925
3073.79 775
3074.31 860
3074.84 969
3075.36 1043
3075.88 792
3076.41 870
3076.93 1053
3077.45 1088
3077.97 1176
3078.50 1276
3079.02 1176
3079.54 1118
3080.07 1104
3080.59 1177
3081.11 1245
3081.64 1194
3082.16 1281
3082.68 1420
3083.21 1325
3083.73 1200
3084.26 1177
3084.78 1252
3085.30 1185
3085.83 1232
3086.35 1244
3086.87 1267
3087.40 1259
3087.92 1363
3088.45 1147
3088.97 1016
3089.49 1059
3090.02 1096
3090.54 1014
3091.07 1095
3091.59 1184
3092.11 1024
3092.64 1082
3093.16 1180
3093.69 1158
3094.21 1242
3094.74 1379
3095.26 1358
3095.79 1463
3096.31 1392
3096.84 1246
3097.36 1295
3097.89 1469
3098.41 1451
3098.93 1758
3099.46 1876
3099.98 2358
3100.51 2992
3101.03 3651
3101.56 4272
3102.09 5069
3102.61 5593
3103.14 5837
3103.66 6494
3104.19 7019
3104.71 7064
3105.24 6528
3105.76 5792
3106.29 5511
3106.81 4698
3107.34 3585
3107.86 3182
3108.39 2752
3108.92 2339
3109.44 2039
3109.97 2010
3110.49 1903
3111.02 1629
3111.55 1562
3112.07 1684
3112.60 1759
3113.12 1538
3113.65 1780
3114.18 1465
3114.70 1425
3115.23 1266
3115.75 1277
3116.28 1434
3116.81 1231
3117.33 1216
3117.86 1108
3118.39 1054
3118.91 1123
3119.44 1149
3119.97 1149
3120.49 1088
3121.02 1220
3121.55 1198
3122.07 1219
3122.60 1137
3123.13 1342
3123.65 1275
3124.18 1276
3124.71 1167
3125.24 1111
3125.76 1171
3126.29 1098
3126.82 1004
3127.34 930
3127.87 940
3128.40 974
3128.93 915
3129.45 927
3129.98 960
3130.51 919
3131.04 801
3131.56 874
3132.09 933
3132.62 799
3133.15 842
3133.68 822
3134.20 862
3134.73 947
3135.26 858
3135.79 915
3136.32 896
3136.84 745
3137.37 753
3137.90 802
3138.43 818
3138.96 792
3139.48 791
3140.01 869
3140.54 865
3141.07 726
3141.60 760
3142.13 877
3142.66 848
3143.18 821
3143.71 715
3144.24 771
3144.77 705
3145.30 711
3145.83 801
3146.36 914
3146.89 735
3147.41 760
3147.94 873
3148.47 889
3149.00 1015
3149.53 1063
3150.06 1041
3150.59 917
3151.12 964
3151.65 982
3152.18 1006
3152.71 1050
3153.24 983
3153.77 868
3154.30 937
3154.82 782
3155.35 915
3155.88 950
3156.41 986
3156.94 1048
3157.47 992
3158.00 869
3158.53 1015
3159.06 1017
3159.59 920
3160.12 824
3160.65 923
3161.18 945
3161.71 861
3162.24 916
3162.77 878
3163.30 1092
3163.83 1015
3164.37 954
3164.90 896
3165.43 866
3165.96 706
3166.49 770
3167.02 803
3167.55 802
3168.08 746
3168.61 745
3169.14 760
3169.67 743
3170.20 769
3170.73 957
3171.26 942
3171.80 812
3172.33 812
3172.86 873
3173.39 826
3173.92 881
3174.45 984
3174.98 956
3175.51 907
3176.05 923
3176.58 1000
3177.11 996
3177.64 867
3178.17 784
3178.70 835
3179.23 822
3179.77 825
3180.30 975
3180.83 848
3181.36 885
3181.89 846
3182.43 880
3182.96 809
3183.49 705
3184.02 783
3184.55 812
3185.09 786
3185.62 808
3186.15 777
3186.68 737
3187.21 746
3187.75 774
3188.28 833
3188.81 819
3189.34 979
3189.88 926
3190.41 827
3190.94 895
3191.47 822
3192.01 889
3192.54 800
3193.07 771
3193.61 762
3194.14 757
3194.67 918
3195.20 852
3195.74 811
3196.27 786
3196.80 808
3197.34 833
3197.87 822
3198.40 780
3198.94 940
3199.47 835
3200.00 788
3200.54 955
3201.07 820
3201.60 809
3202.14 894
3202.67 876
3203.21 921
3203.74 912
3204.27 991
3204.81 1054
3205.34 934
3205.87 817
3206.41 937
3206.94 875
3207.48 1038
3208.01 1043
3208.54 1044
3209.08 1059
3209.61 1174
3210.15 1097
3210.68 1032
3211.22 1117
3211.75 1159
3212.28 1133
3212.82 1157
3213.35 1136
3213.89 1003
3214.42 1225
3214.96 1084
3215.49 974
3216.03 953
3216.56 909
3217.10 851
3217.63 832
3218.17 806
3218.70 798
3219.24 801
3219.77 847
3220.31 895
3220.84 847
3221.38 845
3221.91 915
3222.45 917
3222.98 1006
3223.52 1145
3224.05 1127
3224.59 1050
3225.12 1024
3225.66 1153
3226.19 1085
3226.73 1244
3227.27 1248
3227.80 1058
3228.34 1011
3228.87 979
3229.41 1092
3229.94 1097
3230.48 1014
3231.02 1203
3231.55 1119
3232.09 1058
3232.62 1178
3233.16 1205
3233.70 1156
3234.23 1101
3234.77 1058
3235.31 1145
3235.84 1276
3236.38 1240
3236.91 1143
3237.45 1163
3237.99 1329
3238.52 1276
3239.06 1104
3239.60 1218
3240.13 1168
3240.67 1143
3241.21 1269
3241.75 1208
3242.28 1205
3242.82 1297
3243.36 1230
3243.89 1183
3244.43 1308
3244.97 1229
3245.50 1386
3246.04 1267
3246.58 1406
3247.12 1478
3247.65 1314
3248.19 1338
3248.73 1407
3249.27 1369
3249.80 1402
3250.34 1339
3250.88 1440
3251.42 1429
3251.95 1338
3252.49 1330
3253.03 1358
3253.57 1331
3254.11 1241
3254.64 1461
3255.18 1481
3255.72 1442
3256.26 1552
3256.80 1442
3257.33 1546
3257.87 1525
3258.41 1516
3258.95 1835
3259.49 1990
3260.02 2124
3260.56 2396
3261.10 2903
3261.64 3028
3262.18 3289
3262.72 3574
3263.26 3844
3263.79 4286
3264.33 4414
3264.87 4619
3265.41 5372
3265.95 5570
3266.49 5824
3267.03 6186
3267.57 6566
3268.11 6207
3268.64 6119
3269.18 6185
3269.72 5733
3270.26 4874
3270.80 4146
3271.34 3742
3271.88 3255
3272.42 2943
3272.96 2414
3273.50 1970
3274.04 1939
3274.58 1772
3275.12 1899
3275.66 1864
3276.20 1624
3276.74 1744
3277.28 1838
3277.82 1764
3278.36 1694
3278.90 1737
3279.44 1786
3279.98 1726
3280.52 1697
3281.06 1623
3281.60 1617
3282.14 1529
3282.68 1426
3283.22 1492
3283.76 1527
3284.30 1507
3284.84 1476
3285.38 1536
3285.92 1614
3286.46 1532
3287.00 1518
3287.54 1596
3288.08 1557
3288.62 1728
3289.16 1637
3289.70 1668
3290.24 1540
3290.79 1720
3291.33 1716
3291.87 1853
3292.41 1847
3292.95 1861
3293.49 2044
3294.03 2251
3294.57 2335
3295.11 2606
3295.66 2741
3296.20 2525
3296.74 2541
3297.28 2702
3297.82 2797
3298.36 2792
3298.90 2465
3299.45 2302
3299.99 2287
3300.53 2217
3301.07 2231
3301.61 2352
3302.16 2403
3302.70 2365
3303.24 2293
3303.78 2541
3304.32 2331
3304.87 2375
3305.41 2442
3305.95 2363
3306.49 2140
3307.03 1795
3307.58 1901
3308.12 1718
3308.66 1747
3309.20 1709
3309.75 1766
3310.29 1639
3310.83 1505
3311.37 1526
3311.92 1444
3312.46 1766
3313.00 1670
3313.54 1638
3314.09 1733
3314.63 1901
3315.17 1913
3315.72 1874
3316.26 1923
3316.80 2084
3317.35 2117
3317.89 2134
3318.43 2199
3318.97 2319
3319.52 2462
3320.06 2343
3320.60 2454
3321.15 2459
3321.69 2510
3322.23 2451
3322.78 2274
3323.32 2315
3323.87 2376
3324.41 2223
3324.95 2242
3325.50 2360
3326.04 2431
3326.58 2290
3327.13 2076
3327.67 2135
3328.22 2031
3328.76 1869
3329.30 2073
3329.85 2095
3330.39 2203
3330.94 2801
3331.48 3459
3332.03 4194
3332.57 5182
3333.11 6579
3333.66 8531
3334.20 10375
3334.75 11644
3335.29 13655
3335.84 15255
3336.38 16795
3336.93 17757
3337.47 17545
3338.02 17405
3338.56 17183
3339.11 15760
3339.65 13419
3340.20 11688
3340.74 9745
3341.29 7891
3341.83 6233
3342.38 5049
3342.92 4112
3343.47 3375
3344.01 3024
3344.56 2763
3345.10 2476
3345.65 2206
3346.19 2073
3346.74 1995
3347.28 1860
3347.83 1921
3348.38 1831
3348.92 1909
3349.47 1845
3350.01 1889
3350.56 2004
3351.10 1971
3351.65 1849
3352.20 2059
3352.74 1823
3353.29 1805
3353.83 1967
3354.38 1657
3354.93 1918
3355.47 1855
3356.02 1619
3356.56 1794
3357.11 1643
3357.66 1686
3358.20 1538
3358.75 1585
3359.30 1476
3359.84 1530
3360.39 1644
3360.94 1612
3361.48 1686
3362.03 1585
3362.58 1555
3363.12 1486
3363.67 1560
3364.22 1509
3364.76 1547
3365.31 1492
3365.86 1578
3366.41 1478
3366.95 1527
3367.50 1562
3368.05 1432
3368.59 1492
3369.14 1534
3369.69 1482
3370.24 1532
3370.78 1509
3371.33 1463
3371.88 1601
3372.43 1710
3372.97 1784
3373.52 1964
3374.07 1858
3374.62 1918
3375.17 2115
3375.71 2124
3376.26 1870
3376.81 1954
3377.36 1948
3377.91 1663
3378.45 1608
3379.00 1617
3379.55 1540
3380.10 1353
3380.65 1356
3381.19 1461
3381.74 1392
3382.29 1222
3382.84 1217
3383.39 1120
3383.94 1183
3384.49 1103
3385.03 1181
3385.58 1225
3386.13 1118
3386.68 1206
3387.23 1133
3387.78 1081
3388.33 1047
3388.88 1140
3389.42 1005
3389.97 977
3390.52 1051
3391.07 1003
3391.62 913
3392.17 928
3392.72 994
3393.27 981
3393.82 895
3394.37 908
3394.92 890
3395.47 989
3396.02 1104
3396.57 993
3397.11 958
3397.66 879
3398.21 938
3398.76 1052
3399.31 976
3399.86 970
3400.41 947
3400.96 918
3401.51 906
3402.06 953
3402.61 887
3403.16 911
3403.71 1023
3404.26 971
3404.81 876
3405.36 832
3405.91 841
3406.46 773
3407.02 873
3407.57 949
3408.12 840
3408.67 917
3409.22 905
3409.77 956
3410.32 982
3410.87 1041
3411.42 1076
3411.97 1013
3412.52 1094
3413.07 986
3413.62 960
3414.17 977
3414.73 1010
3415.28 940
3415.83 890
3416.38 994
3416.93 1018
3417.48 1077
3418.03 868
3418.58 872
3419.14 889
3419.69 1049
3420.24 1078
3420.79 912
3421.34 922
3421.89 1065
3422.44 1092
3423.00 1154
3423.55 1136
3424.10 979
3424.65 1034
3425.20 1019
3425.76 1196
3426.31 1135
3426.86 1068
3427.41 1057
3427.96 1095
3428.52 1039
3429.07 953
3429.62 982
3430.17 901
3430.72 887
3431.28 854
3431.83 850
3432.38 801
3432.93 801
3433.49 946
3434.04 864
3434.59 970
3435.14 874
3435.70 940
3436.25 1028
3436.80 998
3437.36 942
3437.91 899
3438.46 890
3439.01 825
3439.57 900
3440.12 1008
3440.67 993
3441.23 973
3441.78 831
3442.33 915
3442.89 951
3443.44 920
3443.99 972
3444.55 853
3445.10 885
3445.65 878
3446.21 953
3446.76 822
3447.31 792
3447.87 792
3448.42 832
3448.98 802
3449.53 836
3450.08 901
3450.64 804
3451.19 852
3451.75 881
3452.30 914
3452.85 974
3453.41 886
3453.96 836
3454.52 817
3455.07 850
3455.62 848
3456.18 1001
3456.73 922
3457.29 849
3457.84 822
3458.40 988
3458.95 922
3459.51 936
3460.06 937
3460.62 1025
3461.17 1031
3461.72 884
3462.28 946
3462.83 1058
3463.39 909
3463.94 955
3464.50 979
3465.05 1007
3465.61 916
3466.17 999
3466.72 1038
3467.28 986
3467.83 1047
3468.39 1094
3468.94 1086
3469.50 1229
3470.05 1265
3470.61 1436
3471.16 1309
3471.72 1271
3472.27 1291
3472.83 1479
3473.39 1406
3473.94 1221
3474.50 1338
3475.05 1326
3475.61 1351
3476.17 1339
3476.72 1348
3477.28 1157
3477.83 1171
3478.39 1289
3478.95 1361
3479.50 1422
3480.06 1407
3480.61 1353
3481.17 1419
3481.73 1619
3482.28 1717
3482.84 1626
3483.40 1578
3483.95 1617
3484.51 1594
3485.07 1737
3485.62 1733
3486.18 1722
3486.74 1777
3487.29 1922
3487.85 2024
3488.41 2654
3488.97 3205
3489.52 3742
3490.08 4266
3490.64 4874
3491.19 5805
3491.75 6731
3492.31 7476
3492.87 7781
3493.42 7511
3493.98 7446
3494.54 7081
3495.09 6705
3495.65 6076
3496.21 5178
3496.77 4272
3497.33 3570
3497.88 2956
3498.44 2565
3499.00 2489
3499.56 2293
3500.11 2299
3500.67 2296
3501.23 2319
3501.79 2458
3502.35 2473
3502.90 2566
3503.46 2450
3504.02 2378
3504.58 2748
3505.14 2737
3505.70 2736
3506.25 2835
3506.81 2646
3507.37 2643
3507.93 2663
3508.49 2382
3509.05 2308
3509.61 2234
3510.16 1934
3510.72 1614
3511.28 1682
3511.84 1670
3512.40 1530
3512.96 1426
3513.52 1480
3514.08 1325
3514.63 1193
3515.19 1095
3515.75 1163
3516.31 1102
3516.87 1055
3517.43 1114
3517.99 1069
3518.55 1052
3519.11 1075
3519.67 1096
3520.23 1044
3520.79 1155
3521.35 1232
3521.91 1087
3522.47 1266
3523.03 1125
3523.59 1073
3524.15 1063
3524.71 1064
3525.26 1040
3525.82 1076
3526.38 1022
3526.94 926
3527.50 951
3528.07 950
3528.63 985
3529.19 916
3529.75 916
3530.31 982
3530.87 1049
3531.43 1042
3531.99 1038
3532.55 1056
3533.11 969
3533.67 985
3534.23 1107
3534.79 1079
3535.35 1055
3535.91 959
3536.47 1041
3537.03 1060
3537.59 1049
3538.15 996
3538.72 1073
3539.28 1000
3539.84 986
3540.40 960
3540.96 1062
3541.52 1036
3542.08 898
3542.64 875
3543.20 993
3543.77 1008
3544.33 938
3544.89 961
3545.45 893
3546.01 1009
3546.57 914
3547.14 956
3547.70 919
3548.26 884
3548.82 915
3549.38 926
3549.94 809
3550.51 821
3551.07 968
3551.63 977
3552.19 903
3552.75 795
3553.32 715
3553.88 862
3554.44 885
3555.00 839
3555.56 743
3556.13 773
3556.69 830
3557.25 772
3557.81 754
3558.38 776
3558.94 778
3559.50 928
3560.06 935
3560.63 904
3561.19 817
3561.75 810
3562.32 822
3562.88 794
3563.44 852
3564.00 925
3564.57 874
3565.13 925
3565.69 951
3566.26 1027
3566.82 1081
3567.38 945
3567.95 871
3568.51 895
3569.07 803
3569.64 774
3570.20 829
3570.76 894
3571.33 837
3571.89 819
3572.45 763
3573.02 845
3573.58 888
3574.15 931
3574.71 906
3575.27 944
3575.84 1004
3576.40 1026
3576.96 992
3577.53 1070
3578.09 1082
3578.66 1214
3579.22 1178
3579.79 1089
3580.35 1129
3580.91 1049
3581.48 975
3582.04 997
3582.61 1042
3583.17 968
3583.74 883
3584.30 860
3584.87 913
3585.43 857
3585.99 825
3586.56 840
3587.12 860
3587.69 948
3588.25 851
3588.82 805
3589.38 825
3589.95 787
3590.51 759
3591.08 786
3591.64 822
3592.21 683
3592.77 740
3593.34 733
3593.91 787
3594.47 865
3595.04 787
3595.60 739
3596.17 740
3596.73 703
3597.30 872
3597.86 761
3598.43 795
3599.00 870
3599.56 834
3600.13 689
3600.69 762
3601.26 692
3601.82 734
3602.39 684
3602.96 703
3603.52 746
3604.09 760
3604.65 799
3605.22 720
3605.79 717
3606.35 729
3606.92 739
3607.49 600
3608.05 574
3608.62 621
3609.19 671
3609.75 646
3610.32 640
3610.89 633
3611.45 621
3612.02 642
3612.59 588
3613.15 674
3613.72 671
3614.29 610
3614.85 650
3615.42 688
3615.99 744
3616.55 664
3617.12 724
3617.69 705
3618.26 774
3618.82 918
3619.39 906
3619.96 929
3620.53 768
3621.09 910
3621.66 844
3622.23 725
3622.80 873
3623.36 801
3623.93 631
3624.50 718
3625.07 841
3625.63 824
3626.20 801
3626.77 769
3627.34 693
3627.91 754
3628.47 668
3629.04 665
3629.61 669
3630.18 638
3630.75 670
3631.31 629
3631.88 804
3632.45 817
3633.02 660
3633.59 687
3634.16 664
3634.73 751
3635.29 763
3635.86 712
3636.43 766
3637.00 664
3637.57 629
3638.14 775
3638.71 818
3639.28 669
3639.84 768
3640.41 904
3640.98 792
3641.55 850
3642.12 871
3642.69 864
3643.26 869
3643.83 851
3644.40 841
3644.97 832
3645.54 860
3646.11 856
3646.67 759
3647.24 763
3647.81 850
3648.38 817
3648.95 796
3649.52 782
3650.09 850
3650.66 828
3651.23 835
3651.80 927
3652.37 922
3652.94 856
3653.51 916
3654.08 861
3654.65 1010
3655.22 950
3655.79 967
3656.36 909
3656.93 1022
3657.50 876
3658.07 908
3658.64 869
3659.21 760
3659.78 742
3660.35 770
3660.93 679
3661.50 763
3662.07 911
3662.64 870
3663.21 802
3663.78 1003
3664.35 969
3664.92 948
3665.49 944
3666.06 1037
3666.63 1026
3667.20 1069
3667.78 1070
3668.35 982
3668.92 897
3669.49 768
3670.06 830
3670.63 797
3671.20 834
3671.77 720
3672.35 743
3672.92 757
3673.49 665
3674.06 718
3674.63 838
3675.20 769
3675.78 780
3676.35 827
3676.92 794
3677.49 813
3678.06 766
3678.64 883
3679.21 753
3679.78 694
3680.35 863
3680.92 945
3681.50 759
3682.07 869
3682.64 840
3683.21 812
3683.79 691
3684.36 746
3684.93 680
3685.50 798
3686.07 624
3686.65 721
3687.22 656
3687.79 756
3688.37 856
3688.94 774
3689.51 724
3690.08 735
3690.66 740
3691.23 821
3691.80 700
3692.38 701
3692.95 730
3693.52 800
3694.10 775
3694.67 794
3695.24 696
3695.81 729
3696.39 665
3696.96 630
3697.54 762
3698.11 837
3698.68 791
3699.26 653
3699.83 685
3700.40 838
3700.98 754
3701.55 774
3702.12 767
3702.70 746
3703.27 741
3703.85 688
3704.42 745
3704.99 746
3705.57 871
3706.14 754
3706.72 690
3707.29 808
3707.86 842
3708.44 760
3709.01 736
3709.59 765
3710.16 760
3710.74 760
3711.31 829
3711.89 773
3712.46 723
3713.03 700
3713.61 736
3714.18 717
3714.76 677
3715.33 833
3715.91 771
3716.48 762
3717.06 700
3717.63 704
3718.21 693
3718.78 696
3719.36 683
3719.93 727
3720.51 680
3721.08 695
3721.66 615
3722.23 619
3722.81 710
3723.39 694
3723.96 671
3724.54 599
3725.11 563
3725.69 720
3726.26 683
3726.84 625
3727.41 642
3727.99 592
3728.57 665
3729.14 718
3729.72 724
3730.29 671
3730.87 680
3731.45 694
3732.02 731
3732.60 658
3733.17 762
3733.75 670
3734.33 673
3734.90 715
3735.48 741
3736.06 767
3736.63 778
3737.21 695
3737.79 663
3738.36 724
3738.94 745
3739.52 784
3740.09 739
3740.67 706
3741.25 608
3741.82 677
3742.40 727
3742.98 637
3743.55 710
3744.13 681
3744.71 586
3745.28 547
3745.86 585
3746.44 628
3747.02 681
3747.59 582
3748.17 626
3748.75 751
3749.33 747
3749.90 749
3750.48 658
3751.06 556
3751.64 689
3752.21 718
3752.79 666
3753.37 594
3753.95 619
3754.52 607
3755.10 520
3755.68 491
3756.26 610
3756.84 624
3757.41 637
3757.99 685
3758.57 716
3759.15 569
3759.73 651
3760.31 694
3760.88 684
3761.46 664
3762.04 698
3762.62 728
3763.20 776
3763.78 723
3764.35 703
3764.93 739
3765.51 631
3766.09 711
3766.67 635
3767.25 653
3767.83 655
3768.41 618
3768.99 718
3769.56 670
3770.14 616
3770.72 681
3771.30 809
3771.88 750
3772.46 652
3773.04 696
3773.62 709
3774.20 691
3774.78 730
3775.36 817
3775.94 795
3776.52 766
3777.10 644
3777.67 615
3778.25 701
3778.83 690
3779.41 576
3779.99 645
3780.57 647
3781.15 580
3781.73 585
3782.31 633
3782.89 562
3783.47 603
3784.05 700
3784.63 647
3785.21 672
3785.79 652
3786.37 681
3786.95 606
3787.54 601
3788.12 705
3788.70 641
3789.28 599
3789.86 617
3790.44 707
3791.02 626
3791.60 641
3792.18 631
3792.76 627
3793.34 690
3793.92 823
3794.50 733
3795.08 865
3795.66 883
3796.25 808
3796.83 816
3797.41 641
3797.99 606
3798.57 677
3799.15 705
3799.73 723
3800.31 709
3800.90 642
3801.48 731
3802.06 720
3802.64 815
3803.22 830
3803.80 877
3804.39 677
3804.97 682
3805.55 680
3806.13 694
3806.71 862
3807.29 755
3807.88 764
3808.46 789
3809.04 891
3809.62 908
3810.20 1042
3810.79 896
3811.37 802
3811.95 799
3812.53 852
3813.12 891
3813.70 939
3814.28 890
3814.86 783
3815.45 829
3816.03 852
3816.61 780
3817.19 735
3817.78 818
3818.36 764
3818.94 656
3819.52 709
3820.11 715
3820.69 841
3821.27 761
3821.86 622
3822.44 627
3823.02 610
3823.61 738
3824.19 747
3824.77 695
3825.36 710
3825.94 718
3826.52 685
3827.11 611
3827.69 552
3828.27 688
3828.86 724
3829.44 651
3830.02 605
3830.61 547
3831.19 611
3831.77 650
3832.36 655
3832.94 640
3833.53 645
3834.11 651
3834.69 764
3835.28 684
3835.86 646
3836.45 722
3837.03 620
3837.61 684
3838.20 591
3838.78 593
3839.37 555
3839.95 613
3840.54 665
3841.12 677
3841.70 673
3842.29 716
3842.87 617
3843.46 574
3844.04 590
3844.63 592
3845.21 656
3845.80 737
3846.38 552
3846.97 567
3847.55 611
3848.14 727
3848.72 658
3849.31 687
3849.89 591
3850.48 554
3851.06 621
3851.65 664
3852.23 631
3852.82 562
3853.40 605
3853.99 625
3854.58 557
3855.16 583
3855.75 646
3856.33 577
3856.92 746
3857.50 675
3858.09 676
3858.68 634
3859.26 715
3859.85 683
3860.43 629
3861.02 718
3861.60 768
3862.19 663
3862.78 792
3863.36 724
3863.95 687
3864.54 761
3865.12 736
3865.71 768
3866.29 753
3866.88 749
3867.47 610
3868.05 731
3868.64 714
3869.23 718
3869.81 731
3870.40 716
3870.99 672
3871.57 632
3872.16 648
3872.75 642
3873.33 701
3873.92 559
3874.51 573
3875.10 667
3875.68 707
3876.27 677
3876.86 681
3877.44 628
3878.03 718
3878.62 727
3879.21 720
3879.79 708
3880.38 550
3880.97 609
3881.56 653
3882.14 621
3882.73 637
3883.32 699
3883.91 687
3884.49 755
3885.08 698
3885.67 689
3886.26 690
3886.85 654
3887.43 732
3888.02 755
3888.61 749
3889.20 767
3889.79 813
3890.38 825
3890.96 790
3891.55 830
3892.14 926
3892.73 870
3893.32 909
3893.91 710
3894.49 762
3895.08 773
3895.67 792
3896.26 705
3896.85 755
3897.44 712
3898.03 609
3898.61 709
3899.20 743
3899.79 706
3900.38 749
3900.97 737
3901.56 732
3902.15 782
3902.74 784
3903.33 760
3903.92 758
3904.51 811
3905.09 800
3905.68 878
3906.27 865
3906.86 745
3907.45 741
3908.04 714
3908.63 719
3909.22 799
3909.81 813
3910.40 835
3910.99 745
3911.58 682
3912.17 692
3912.76 612
3913.35 716
3913.94 786
3914.53 725
3915.12 602
3915.71 676
3916.30 686
3916.89 686
3917.48 646
3918.07 648
3918.66 741
3919.25 677
3919.84 682
3920.43 741
3921.02 729
3921.61 691
3922.20 499
3922.80 534
3923.39 645
3923.98 669
3924.57 652
3925.16 623
3925.75 597
3926.34 563
3926.93 633
3927.52 565
3928.11 559
3928.70 637
3929.30 673
3929.89 590
3930.48 575
3931.07 579
3931.66 564
3932.25 541
3932.84 520
3933.44 590
3934.03 626
3934.62 550
3935.21 639
3935.80 649
3936.39 637
3936.98 642
3937.58 658
3938.17 733
3938.76 691
3939.35 736
3939.94 712
3940.54 669
3941.13 691
3941.72 621
3942.31 624
3942.90 691
3943.50 755
3944.09 747
3944.68 664
3945.27 706
3945.87 683
3946.46 663
3947.05 739
3947.64 699
3948.24 675
3948.83 712
3949.42 657
3950.01 686
3950.61 596
3951.20 644
3951.79 620
3952.39 650
3952.98 720
3953.57 566
3954.16 644
3954.76 684
3955.35 759
3955.94 629
3956.54 626
3957.13 650
3957.72 709
3958.32 748
3958.91 714
3959.50 710
3960.10 608
3960.69 619
3961.28 692
3961.88 686
3962.47 797
3963.07 756
3963.66 740
3964.25 730
3964.85 678
3965.44 783
3966.03 770
3966.63 800
3967.22 775
3967.82 796
3968.41 750
3969.00 826
3969.60 933
3970.19 829
3970.79 781
3971.38 800
3971.98 828
3972.57 754
3973.17 728
3973.76 733
3974.35 843
3974.95 899
3975.54 902
3976.14 991
3976.73 800
3977.33 921
3977.92 912
3978.52 946
3979.11 1054
3979.71 925
3980.30 923
3980.90 993
3981.49 907
3982.09 898
3982.68 740
3983.28 766
3983.87 817
3984.47 811
3985.06 917
3985.66 821
3986.25 940
3986.85 852
3987.45 756
3988.04 831
3988.64 862
3989.23 845
3989.83 922
3990.42 801
3991.02 902
3991.62 732
3992.21 825
3992.81 980
3993.40 975
3994.00 1008
3994.60 942
3995.19 935
3995.79 986
3996.38 903
3996.98 896
3997.58 956
3998.17 893
3998.77 781
3999.37 902
3999.96 1013
4000.56 900
4001.15 796
4001.75 729
4002.35 790
4002.94 753
4003.54 712
4004.14 815
4004.73 878
4005.33 902
4005.93 986
4006.53 803
4007.12 726
4007.72 801
4008.32 829
4008.91 923
4009.51 819
4010.11 743
4010.71 765
4011.30 670
4011.90 683
4012.50 709
4013.10 663
4013.69 683
4014.29 620
4014.89 626
4015.49 758
4016.08 755
4016.68 759
4017.28 784
4017.88 700
4018.47 701
4019.07 749
4019.67 637
4020.27 723
4020.87 782
4021.46 730
4022.06 764
4022.66 792
4023.26 758
4023.86 756
4024.45 822
4025.05 781
4025.65 838
4026.25 831
4026.85 954
4027.45 1032
4028.05 1025
4028.64 998
4029.24 1052
4029.84 1066
4030.44 1037
4031.04 963
4031.64 879
4032.24 860
4032.84 1057
4033.43 999
4034.03 833
4034.63 860
4035.23 999
4035.83 902
4036.43 918
4037.03 781
4037.63 761
4038.23 815
4038.83 788
4039.43 790
4040.03 783
4040.63 807
4041.22 671
4041.82 660
4042.42 717
4043.02 708
4043.62 623
4044.22 615
4044.82 629
4045.42 678
4046.02 570
4046.62 594
4047.22 568
4047.82 637
4048.42 620
4049.02 607
4049.62 636
4050.22 610
4050.82 637
4051.42 665
4052.02 635
4052.62 746
4053.22 616
4053.83 782
4054.43 742
4055.03 626
4055.63 617
4056.23 689
4056.83 750
4057.43 719
4058.03 685
4058.63 686
4059.23 653
4059.83 589
4060.43 694
4061.03 695
4061.64 663
4062.24 586
4062.84 655
4063.44 704
4064.04 636
4064.64 549
4065.24 613
4065.84 685
4066.45 700
4067.05 610
4067.65 643
4068.25 662
4068.85 652
4069.45 631
4070.05 631
4070.66 599
4071.26 545
4071.86 611
4072.46 638
4073.06 545
4073.67 638
4074.27 633
4074.87 511
4075.47 587
4076.07 563
4076.68 550
4077.28 522
4077.88 617
4078.48 704
4079.09 612
4079.69 581
4080.29 660
4080.89 555
4081.50 526
4082.10 668
4082.70 616
4083.30 612
4083.91 549
4084.51 632
4085.11 625
4085.71 628
4086.32 566
4086.92 534
4087.52 551
4088.13 580
4088.73 639
4089.33 563
4089.94 640
4090.54 533
4091.14 524
4091.74 560
4092.35 517
4092.95 531
4093.55 572
4094.16 611
4094.76 678
4095.37 616
4095.97 635
4096.57 672
4097.18 654
4097.78 606
4098.38 577
4098.99 562
4099.59 600
4100.20 640
4100.80 643
4101.40 606
4102.01 575
4102.61 646
4103.22 595
4103.82 643
4104.42 621
4105.03 554
4105.63 604
4106.24 631
4106.84 642
4107.45 628
4108.05 559
4108.65 518
4109.26 549
4109.86 644
4110.47 658
4111.07 609
4111.68 659
4112.28 639
4112.89 610
4113.49 649
4114.10 570
4114.70 585
4115.31 600
4115.91 597
4116.52 595
4117.12 633
4117.73 601
4118.33 608
4118.94 593
4119.54 527
4120.15 621
4120.75 621
4121.36 617
4121.97 536
4122.57 530
4123.18 640
4123.78 568
4124.39 630
4124.99 541
4125.60 578
4126.21 602
4126.81 573
4127.42 601
4128.02 618
4128.63 698
4129.24 671
4129.84 534
4130.45 524
4131.05 515
4131.66 520
4132.27 586
4132.87 596
4133.48 637
4134.08 654
4134.69 619
4135.30 733
4135.90 688
4136.51 616
4137.12 605
4137.72 633
4138.33 627
4138.94 689
4139.54 689
4140.15 627
4140.76 689
4141.37 729
4141.97 811
4142.58 737
4143.19 715
4143.79 873
4144.40 704
4145.01 729
4145.61 717
4146.22 725
4146.83 691
4147.44 709
4148.04 660
4148.65 644
4149.26 685
4149.87 617
4150.47 661
4151.08 623
4151.69 614
4152.30 663
4152.91 689
4153.51 578
4154.12 583
4154.73 586
4155.34 667
4155.94 738
4156.55 707
4157.16 739
4157.77 761
4158.38 702
4158.99 688
4159.59 591
4160.20 691
4160.81 690
4161.42 630
4162.03 671
4162.64 645
4163.24 624
4163.85 753
4164.46 808
4165.07 709
4165.68 644
4166.29 668
4166.90 710
4167.51 766
4168.11 718
4168.72 712
4169.33 744
4169.94 647
4170.55 669
4171.16 751
4171.77 658
4172.38 645
4172.99 667
4173.60 731
4174.21 618
4174.81 628
4175.42 675
4176.03 635
4176.64 677
4177.25 800
4177.86 734
4178.47 655
4179.08 682
4179.69 694
4180.30 731
4180.91 682
4181.52 679
4182.13 687
4182.74 653
4183.35 715
4183.96 585
4184.57 579
4185.18 628
4185.79 602
4186.40 705
4187.01 727
4187.62 640
4188.23 724
4188.84 735
4189.45 707
4190.06 599
4190.67 657
4191.29 845
4191.90 830
4192.51 644
4193.12 682
4193.73 743
4194.34 678
4194.95 694
4195.56 753
4196.17 804
4196.78 795
4197.39 706
4198.00 667
4198.62 653
4199.23 734
4199.84 745
4200.45 627
4201.06 652
4201.67 734
4202.28 660
4202.89 616
4203.51 651
4204.12 643
4204.73 619
4205.34 530
4205.95 544
4206.56 568
4207.18 649
4207.79 575
4208.40 592
4209.01 695
4209.62 679
4210.24 567
4210.85 667
4211.46 605
4212.07 612
4212.68 616
4213.30 662
4213.91 685
4214.52 623
4215.13 599
4215.74 650
4216.36 659
4216.97 703
4217.58 726
4218.19 695
4218.81 704
4219.42 756
4220.03 728
4220.65 678
4221.26 708
4221.87 748
4222.48 720
4223.10 797
4223.71 831
4224.32 769
4224.94 726
4225.55 776
4226.16 747
4226.78 709
4227.39 706
4228.00 780
4228.61 675
4229.23 791
4229.84 859
4230.46 720
4231.07 769
4231.68 857
4232.30 917
4232.91 992
4233.52 1002
4234.14 1065
4234.75 1071
4235.36 1255
4235.98 1109
4236.59 1288
4237.21 1288
4237.82 1130
4238.43 1033
4239.05 936
4239.66 918
4240.28 838
4240.89 807
4241.50 741
4242.12 779
4242.73 720
4243.35 650
4243.96 685
4244.58 684
4245.19 745
4245.81 717
4246.42 716
4247.03 726
4247.65 784
4248.26 741
4248.88 700
4249.49 656
4250.11 749
4250.72 782
4251.34 667
4251.95 718
4252.57 766
4253.18 709
4253.80 701
4254.41 705
4255.03 679
4255.64 751
4256.26 697
4256.88 717
4257.49 670
4258.11 678
4258.72 647
4259.34 651
4259.95 652
4260.57 631
4261.18 692
4261.80 678
4262.42 514
4263.03 614
4263.65 605
4264.26 752
4264.88 801
4265.49 773
4266.11 775
4266.73 780
4267.34 735
4267.96 747
4268.58 875
4269.19 910
4269.81 768
4270.42 692
4271.04 784
4271.66 714
4272.27 670
4272.89 678
4273.51 646
4274.12 677
4274.74 753
4275.36 699
4275.97 697
4276.59 690
4277.21 787
4277.82 762
4278.44 643
4279.06 715
4279.67 720
4280.29 723
4280.91 754
4281.53 646
4282.14 633
4282.76 545
4283.38 611
4283.99 589
4284.61 670
4285.23 622
4285.85 591
4286.46 720
4287.08 665
4287.70 734
4288.32 712
4288.93 559
4289.55 611
4290.17 677
4290.79 721
4291.41 641
4292.02 634
4292.64 695
4293.26 707
4293.88 657
4294.50 583
4295.11 735
4295.73 649
4296.35 742
4296.97 636
4297.59 585
4298.21 667
4298.82 665
4299.44 659
4300.06 579
4300.68 622
4301.30 624
4301.92 663
4302.53 597
4303.15 621
4303.77 660
4304.39 696
4305.01 691
4305.63 672
4306.25 772
4306.87 792
4307.49 634
4308.10 712
4308.72 756
4309.34 651
4309.96 625
4310.58 624
4311.20 639
4311.82 697
4312.44 812
4313.06 752
4313.68 666
4314.30 652
4314.92 675
4315.54 708
4316.16 799
4316.78 690
4317.40 785
4318.02 780
4318.64 771
4319.26 734
4319.88 830
4320.50 795
4321.11 877
4321.74 893
4322.36 884
4322.98 848
4323.60 863
4324.22 880
4324.84 825
4325.46 880
4326.08 907
4326.70 941
4327.32 959
4327.94 922
4328.56 866
4329.18 966
4329.80 1032
4330.42 1081
4331.04 962
4331.66 985
4332.28 940
4332.90 985
4333.52 1102
4334.15 1228
4334.77 1281
4335.39 1438
4336.01 1500
4336.63 1589
4337.25 1846
4337.87 2068
4338.49 2119
4339.11 2032
4339.74 2081
4340.36 2091
4340.98 1867
4341.60 1960
4342.22 1883
4342.84 1832
4343.46 1981
4344.09 2283
4344.71 2367
4345.33 2626
4345.95 2930
4346.57 3030
4347.19 3213
4347.82 3472
4348.44 3215
4349.06 3261
4349.68 3094
4350.30 2741
4350.93 2570
4351.55 2037
4352.17 1759
4352.79 1687
4353.42 1387
4354.04 1225
4354.66 1268
4355.28 1310
4355.91 1162
4356.53 1113
4357.15 1216
4357.77 1088
4358.40 1085
4359.02 1120
4359.64 1106
4360.26 1172
4360.89 1192
4361.51 1062
4362.13 1073
4362.76 1158
4363.38 1028
4364.00 1014
4364.62 976
4365.25 1046
4365.87 985
4366.49 991
4367.12 1001
4367.74 869
4368.36 859
4368.99 803
4369.61 744
4370.23 767
4370.86 796
4371.48 711
4372.11 793
4372.73 805
4373.35 722
4373.98 768
4374.60 762
4375.22 874
4375.85 758
4376.47 792
4377.10 823
4377.72 829
4378.34 849
4378.97 795
4379.59 779
4380.22 820
4380.84 843
4381.47 885
4382.09 834
4382.71 883
4383.34 827
4383.96 829
4384.59 833
4385.21 884
4385.84 851
4386.46 792
4387.09 651
4387.71 625
4388.34 763
4388.96 780
4389.59 751
4390.21 705
4390.84 681
4391.46 741
4392.09 738
4392.71 705
4393.34 664
4393.96 686
4394.59 761
4395.21 638
4395.84 716
4396.46 633
4397.09 696
4397.71 693
4398.34 703
4398.96 803
4399.59 750
4400.22 713
4400.84 658
4401.47 680
4402.09 737
4402.72 815
4403.34 695
4403.97 746
4404.60 641
4405.22 678
4405.85 729
4406.47 766
4407.10 783
4407.73 692
4408.35 695
4408.98 763
4409.61 752
4410.23 707
4410.86 749
4411.48 704
4412.11 828
4412.74 836
4413.36 673
4413.99 777
4414.62 789
4415.24 617
4415.87 697
4416.50 782
4417.12 821
4417.75 791
4418.38 668
4419.01 732
4419.63 700
4420.26 648
4420.89 692
4421.51 722
4422.14 749
4422.77 734
4423.40 752
4424.02 667
4424.65 599
4425.28 649
4425.91 621
4426.53 543
4427.16 624
4427.79 729
4428.42 709
4429.04 624
4429.67 663
4430.30 664
4430.93 646
4431.55 672
4432.18 646
4432.81 645
4433.44 718
4434.07 745
4434.69 805
4435.32 734
4435.95 739
4436.58 763
4437.21 793
4437.84 765
4438.46 994
4439.09 912
4439.72 797
4440.35 749
4440.98 698
4441.61 761
4442.24 710
4442.86 785
4443.49 684
4444.12 749
4444.75 724
4445.38 805
4446.01 823
4446.64 764
4447.27 814
4447.90 834
4448.52 835
4449.15 830
4449.78 764
4450.41 640
4451.04 767
4451.67 810
4452.30 819
4452.93 850
4453.56 809
4454.19 803
4454.82 761
4455.45 869
4456.08 1034
4456.71 963
4457.34 955
4457.97 919
4458.60 802
4459.23 808
4459.86 744
4460.49 782
4461.12 677
4461.75 768
4462.38 814
4463.01 700
4463.64 646
4464.27 708
4464.90 746
4465.53 655
4466.16 677
4466.79 718
4467.42 725
4468.05 671
4468.68 620
4469.31 644
4469.94 652
4470.57 719
4471.20 675
4471.83 647
4472.46 625
4473.09 740
4473.72 726
4474.35 669
4474.99 608
4475.62 631
4476.25 608
4476.88 650
4477.51 771
4478.14 694
4478.77 621
4479.40 642
4480.03 720
4480.67 750
4481.30 689
4481.93 590
4482.56 626
4483.19 805
4483.82 748
4484.46 799
4485.09 803
4485.72 723
4486.35 644
4486.98 612
4487.61 606
4488.25 787
4488.88 670
4489.51 637
4490.14 688
4490.77 765
4491.41 738
4492.04 856
4492.67 752
4493.30 739
4493.94 678
4494.57 754
4495.20 768
4495.83 792
4496.46 696
4497.10 681
4497.73 804
4498.36 921
4498.99 892
4499.63 856
4500.26 971
4500.89 1113
4501.53 1235
4502.16 1163
4502.79 1070
4503.42 1094
4504.06 1085
4504.69 975
4505.32 1021
4505.96 990
4506.59 933
4507.22 914
4507.86 842
4508.49 800
4509.12 800
4509.76 884
4510.39 864
4511.02 793
4511.66 820
4512.29 855
4512.92 755
4513.56 733
4514.19 752
4514.83 712
4515.46 647
4516.09 687
4516.73 749
4517.36 663
4517.99 664
4518.63 651
4519.26 638
4519.90 693
4520.53 730
4521.17 630
4521.80 670
4522.43 723
4523.07 716
4523.70 735
4524.34 643
4524.97 578
4525.61 619
4526.24 664
4526.88 723
4527.51 707
4528.14 690
4528.78 653
4529.41 703
4530.05 805
4530.68 782
4531.32 791
4531.95 819
4532.59 798
4533.22 823
4533.86 743
4534.49 833
4535.13 725
4535.76 735
4536.40 689
4537.04 676
4537.67 722
4538.31 796
4538.94 650
4539.58 689
4540.21 652
4540.85 636
4541.48 650
4542.12 620
4542.76 630
4543.39 650
4544.03 565
4544.66 643
4545.30 610
4545.93 580
4546.57 588
4547.21 573
4547.84 573
4548.48 578
4549.11 680
4549.75 706
4550.39 664
4551.02 705
4551.66 700
4552.30 594
4552.93 624
4553.57 681
4554.21 624
4554.84 610
4555.48 735
4556.12 764
4556.75 655
4557.39 678
4558.03 593
4558.66 611
4559.30 662
4559.94 711
4560.57 600
4561.21 632
4561.85 779
4562.48 619
4563.12 627
4563.76 608
4564.40 671
4565.03 758
4565.67 625
4566.31 620
4566.95 657
4567.58 652
4568.22 768
4568.86 765
4569.50 638
4570.13 713
4570.77 665
4571.41 624
4572.05 597
4572.68 622
4573.32 653
4573.96 794
4574.60 685
4575.24 674
4575.87 648
4576.51 743
4577.15 726
4577.79 711
4578.43 660
4579.06 750
4579.70 710
4580.34 673
4580.98 621
4581.62 747
4582.26 702
4582.90 661
4583.53 654
4584.17 747
4584.81 681
4585.45 679
4586.09 799
4586.73 709
4587.37 756
4588.01 744
4588.64 797
4589.28 881
4589.92 978
4590.56 972
4591.20 1073
4591.84 1194
4592.48 1198
4593.12 1057
4593.76 1050
4594.40 1082
4595.04 895
4595.68 917
4596.31 1076
4596.95 877
4597.59 847
4598.23 703
4598.87 739
4599.51 762
4600.15 856
4600.79 753
4601.43 729
4602.07 850
4602.71 786
4603.35 698
4603.99 688
4604.63 704
4605.27 763
4605.91 722
4606.55 680
4607.19 621
4607.83 701
4608.47 636
4609.11 653
4609.75 717
4610.39 695
4611.03 650
4611.68 659
4612.32 644
4612.96 605
4613.60 675
4614.24 715
4614.88 741
4615.52 758
4616.16 716
4616.80 699
4617.44 625
4618.08 650
4618.72 607
4619.36 580
4620.01 598
4620.65 665
4621.29 651
4621.93 551
4622.57 623
4623.21 730
4623.85 650
4624.50 688
4625.14 621
4625.78 617
4626.42 664
4627.06 606
4627.70 638
4628.34 569
4628.99 596
4629.63 660
4630.27 709
4630.91 655
4631.55 689
4632.20 638
4632.84 663
4633.48 706
4634.12 720
4634.76 694
4635.41 751
4636.05 695
4636.69 616
4637.33 699
4637.98 815
4638.62 801
4639.26 690
4639.90 652
4640.55 673
4641.19 722
4641.83 756
4642.47 757
4643.12 682
4643.76 673
4644.40 774
4645.04 731
4645.69 688
4646.33 652
4646.97 643
4647.62 651
4648.26 651
4648.90 577
4649.55 630
4650.19 697
4650.83 642
4651.48 575
4652.12 646
4652.76 642
4653.41 657
4654.05 609
4654.69 617
4655.34 571
4655.98 615
4656.62 591
4657.27 562
4657.91 575
4658.55 568
4659.20 616
4659.84 661
4660.49 627
4661.13 560
4661.77 620
4662.42 613
4663.06 606
4663.71 595
4664.35 578
4664.99 587
4665.64 548
4666.28 595
4666.93 647
4667.57 607
4668.22 540
4668.86 528
4669.51 543
4670.15 599
4670.79 562
4671.44 519
4672.08 524
4672.73 605
4673.37 661
4674.02 541
4674.66 639
4675.31 617
4675.95 634
4676.60 697
4677.24 654
4677.89 663
4678.53 656
4679.18 629
4679.82 703
4680.47 653
4681.12 617
4681.76 645
4682.41 630
4683.05 660
4683.70 554
4684.34 588
4684.99 647
4685.63 676
4686.28 673
4686.93 640
4687.57 651
4688.22 599
4688.86 603
4689.51 667
4690.15 622
4690.80 599
4691.45 534
4692.09 577
4692.74 656
4693.39 673
4694.03 686
4694.68 711
4695.32 723
4695.97 718
4696.62 747
4697.26 784
4697.91 905
4698.56 1080
4699.20 926
4699.85 993
4700.50 1051
4701.14 951
4701.79 952
4702.44 854
4703.08 792
4703.73 808
4704.38 787
4705.02 715
4705.67 754
4706.32 736
4706.97 726
4707.61 716
4708.26 788
4708.91 813
4709.55 748
4710.20 754
4710.85 753
4711.50 650
4712.14 690
4712.79 643
4713.44 715
4714.09 729
4714.73 745
4715.38 693
4716.03 653
4716.68 681
4717.33 698
4717.97 634
4718.62 550
4719.27 693
4719.92 623
4720.57 645
4721.21 678
4721.86 744
4722.51 791
4723.16 746
4723.81 702
4724.45 784
4725.10 790
4725.75 793
4726.40 751
4727.05 719
4727.70 774
4728.35 827
4728.99 800
4729.64 839
4730.29 741
4730.94 785
4731.59 821
4732.24 738
4732.89 779
4733.54 729
4734.19 676
4734.83 758
4735.48 696
4736.13 660
4736.78 657
4737.43 679
4738.08 656
4738.73 673
4739.38 725
4740.03 708
4740.68 746
4741.33 753
4741.98 751
4742.63 773
4743.28 699
4743.93 724
4744.58 726
4745.23 693
4745.87 789
4746.52 716
4747.17 711
4747.82 776
4748.47 720
4749.12 840
4749.77 849
4750.42 912
4751.08 871
4751.73 1008
4752.38 1086
4753.03 1009
4753.68 1158
4754.33 970
4754.98 888
4755.63 879
4756.28 802
4756.93 957
4757.58 798
4758.23 703
4758.88 742
4759.53 815
4760.18 693
4760.83 580
4761.48 645
4762.13 703
4762.79 632
4763.44 667
4764.09 665
4764.74 717
4765.39 787
4766.04 764
4766.69 653
4767.34 648
4767.99 702
4768.65 615
4769.30 653
4769.95 602
4770.60 577
4771.25 631
4771.90 534
4772.56 601
4773.21 599
4773.86 619
4774.51 598
4775.16 664
4775.81 761
4776.47 755
4777.12 758
4777.77 731
4778.42 771
4779.07 784
4779.73 721
4780.38 633
4781.03 701
4781.68 760
4782.34 784
4782.99 710
4783.64 707
4784.29 668
4784.94 592
4785.60 637
4786.25 653
4786.90 609
4787.56 629
4788.21 682
4788.86 696
4789.51 698
4790.17 700
4790.82 694
4791.47 676
4792.13 696
4792.78 749
4793.43 711
4794.08 624
4794.74 706
4795.39 748
4796.04 706
4796.70 703
4797.35 731
4798.00 674
4798.66 703
4799.31 698
4799.96 773
4800.62 683
4801.27 693
4801.93 705
4802.58 682
4803.23 706
4803.89 837
4804.54 775
4805.19 653
4805.85 721
4806.50 784
4807.16 668
4807.81 616
4808.46 681
4809.12 665
4809.77 753
4810.43 743
4811.08 686
4811.73 749
4812.39 856
4813.04 861
4813.70 815
4814.35 786
4815.01 715
4815.66 800
4816.32 868
4816.97 894
4817.63 835
4818.28 808
4818.94 836
4819.59 854
4820.24 816
4820.90 717
4821.55 727
4822.21 844
4822.86 990
4823.52 837
4824.18 810
4824.83 835
4825.49 855
4826.14 984
4826.80 905
4827.45 793
4828.11 967
4828.76 1057
4829.42 1063
4830.07 975
4830.73 986
4831.38 1147
4832.04 1127
4832.70 1037
4833.35 1068
4834.01 1108
4834.66 1236
4835.32 1192
4835.98 1122
4836.63 1431
4837.29 1311
4837.94 1290
4838.60 1396
4839.26 1269
4839.91 1413
4840.57 1359
4841.22 1296
4841.88 1378
4842.54 1410
4843.19 1517
4843.85 1587
4844.51 1367
4845.16 1420
4845.82 1587
4846.48 1710
4847.13 1844
4847.79 2006
4848.45 2032
4849.10 2201
4849.76 2333
4850.42 2442
4851.07 2628
4851.73 2716
4852.39 2511
4853.05 2423
4853.70 2429
4854.36 2431
4855.02 2261
4855.68 2246
4856.33 2204
4856.99 2442
4857.65 2666
4858.30 2800
4858.96 2855
4859.62 2961
4860.28 2853
4860.94 2790
4861.59 2701
4862.25 2556
4862.91 2486
4863.57 2368
4864.22 2000
4864.88 1949
4865.54 2209
4866.20 2228
4866.86 2434
4867.51 2183
4868.17 2168
4868.83 2057
4869.49 2103
4870.15 2054
4870.81 1918
4871.46 1641
4872.12 1773
4872.78 1816
4873.44 1495
4874.10 1566
4874.76 1524
4875.41 1473
4876.07 1381
4876.73 1461
4877.39 1578
4878.05 1555
4878.71 1493
4879.37 1409
4880.03 1442
4880.69 1380
4881.34 1453
4882.00 1349
4882.66 1438
4883.32 1406
4883.98 1261
4884.64 1193
4885.30 1088
4885.96 1103
4886.62 1272
4887.28 1217
4887.94 1217
4888.60 1358
4889.26 1177
4889.92 1170
4890.58 1214
4891.24 1456
4891.89 1463
4892.55 1331
4893.21 1238
4893.87 1241
4894.53 1089
4895.19 1122
4895.85 1086
4896.51 1128
4897.17 1041
4897.83 1005
4898.49 1025
4899.16 1005
4899.82 1009
4900.48 971
4901.14 975
4901.80 1010
4902.46 980
4903.12 970
4903.78 876
4904.44 951
4905.10 930
4905.76 935
4906.42 1011
4907.08 837
4907.74 800
4908.40 770
4909.06 823
4909.72 753
4910.39 788
4911.05 920
4911.71 864
4912.37 879
4913.03 975
4913.69 840
4914.35 779
4915.01 787
4915.68 764
4916.34 830
4917.00 741
4917.66 869
4918.32 835
4918.98 762
4919.64 823
4920.31 846
4920.97 742
4921.63 699
4922.29 730
4922.95 733
4923.62 688
4924.28 789
4924.94 737
4925.60 722
4926.26 751
4926.93 824
4927.59 738
4928.25 732
4928.91 802
4929.57 838
4930.24 746
4930.90 746
4931.56 721
4932.22 788
4932.89 756
4933.55 725
4934.21 711
4934.87 757
4935.54 692
4936.20 754
4936.86 815
4937.53 848
4938.19 761
4938.85 735
4939.51 742
4940.18 693
4940.84 775
4941.50 686
4942.17 576
4942.83 690
4943.49 730
4944.16 756
4944.82 710
4945.48 820
4946.15 765
4946.81 772
4947.47 776
4948.14 689
4948.80 706
4949.46 765
4950.13 702
4950.79 674
4951.45 668
4952.12 642
4952.78 683
4953.45 788
4954.11 725
4954.77 749
4955.44 688
4956.10 702
4956.77 695
4957.43 666
4958.09 749
4958.76 635
4959.42 666
4960.09 660
4960.75 621
4961.42 731
4962.08 697
4962.75 734
4963.41 724
4964.07 787
4964.74 909
4965.40 858
4966.07 825
4966.73 927
4967.40 914
4968.06 774
4968.73 772
4969.39 706
4970.06 753
4970.72 740
4971.39 738
4972.05 629
4972.72 629
4973.38 675
4974.05 627
4974.71 637
4975.38 697
4976.05 756
4976.71 710
4977.38 639
4978.04 706
4978.71 724
4979.37 731
4980.04 672
4980.70 664
4981.37 627
4982.04 636
4982.70 641
4983.37 687
4984.03 676
4984.70 617
4985.37 585
4986.03 583
4986.70 627
4987.36 748
4988.03 785
4988.70 783
4989.36 739
4990.03 749
4990.70 767
4991.36 777
4992.03 825
4992.69 765
4993.36 712
4994.03 751
4994.69 747
4995.36 753
4996.03 664
4996.69 629
4997.36 635
4998.03 625
4998.70 664
4999.36 559
5000.03 552
5000.70 554
5001.36 604
5002.03 594
5002.70 532
5003.37 615
5004.03 567
5004.70 584
5005.37 564
5006.03 537
5006.70 579
5007.37 602
5008.04 564
5008.70 658
5009.37 603
5010.04 620
5010.71 635
5011.38 623
5012.04 586
5012.71 658
5013.38 673
5014.05 607
5014.72 656
5015.38 562
5016.05 654
5016.72 696
5017.39 603
5018.06 605
5018.72 635
5019.39 683
5020.06 634
5020.73 721
5021.40 676
5022.07 630
5022.73 608
5023.40 585
5024.07 558
5024.74 555
5025.41 514
5026.08 632
5026.75 687
5027.42 745
5028.08 681
5028.75 580
5029.42 653
5030.09 672
5030.76 662
5031.43 708
5032.10 686
5032.77 703
5033.44 673
5034.11 607
5034.78 655
5035.45 587
5036.11 640
5036.78 683
5037.45 681
5038.12 595
5038.79 583
5039.46 662
5040.13 625
5040.80 629
5041.47 588
5042.14 558
5042.81 502
5043.48 589
5044.15 639
5044.82 562
5045.49 545
5046.16 607
5046.83 520
5047.50 610
5048.17 551
5048.84 592
5049.51 591
5050.18 690
5050.85 697
5051.52 532
5052.19 526
5052.86 590
5053.54 590
5054.21 592
5054.88 607
5055.55 602
5056.22 606
5056.89 607
5057.56 533
5058.23 596
5058.90 498
5059.57 550
5060.24 513
5060.91 586
5061.59 618
5062.26 662
5062.93 554
5063.60 610
5064.27 632
5064.94 555
5065.61 574
5066.28 581
5066.96 548
5067.63 522
5068.30 572
5068.97 546
5069.64 611
5070.31 602
5070.99 617
5071.66 580
5072.33 625
5073.00 605
5073.67 603
5074.35 624
5075.02 606
5075.69 656
5076.36 646
5077.03 631
5077.71 641
5078.38 665
5079.05 606
5079.72 672
5080.39 612
5081.07 625
5081.74 711
5082.41 765
5083.08 693
5083.76 617
5084.43 533
5085.10 572
5085.78 646
5086.45 682
5087.12 669
5087.79 596
5088.47 663
5089.14 759
5089.81 770
5090.49 696
5091.16 771
5091.83 889
5092.51 763
5093.18 764
5093.85 768
5094.52 768
5095.20 682
5095.87 690
5096.54 676
5097.22 648
5097.89 689
5098.57 669
5099.24 668
5099.91 583
5100.59 636
5101.26 691
5101.93 657
5102.61 610
5103.28 642
5103.96 645
5104.63 652
5105.30 671
5105.98 647
5106.65 714
5107.33 667
5108.00 627
5108.67 616
5109.35 660
5110.02 621
5110.70 580
5111.37 561
5112.05 634
5112.72 616
5113.40 605
5114.07 547
5114.74 544
5115.42 569
5116.09 635
5116.77 571
5117.44 647
5118.12 666
5118.79 615
5119.47 628
5120.14 666
5120.82 674
5121.49 595
5122.17 658
5122.84 690
5123.52 663
5124.19 656
5124.87 633
5125.54 668
5126.22 626
5126.90 619
5127.57 638
5128.25 612
5128.92 566
5129.60 614
5130.27 636
5130.95 572
5131.62 631
5132.30 610
5132.98 663
5133.65 667
5134.33 629
5135.00 672
5135.68 657
5136.36 594
5137.03 569
5137.71 597
5138.38 653
5139.06 673
5139.74 600
5140.41 630
5141.09 657
5141.77 596
5142.44 597
5143.12 542
5143.80 579
5144.47 553
5145.15 545
5145.83 618
5146.50 505
5147.18 542
5147.86 545
5148.53 573
5149.21 548
5149.89 477
5150.56 532
5151.24 575
5151.92 544
5152.60 542
5153.27 571
5153.95 580
5154.63 501
5155.30 497
5155.98 580
5156.66 648
5157.34 549
5158.01 612
5158.69 596
5159.37 614
5160.05 538
5160.72 561
5161.40 542
5162.08 524
5162.76 572
5163.44 597
5164.11 602
5164.79 578
5165.47 496
5166.15 549
5166.83 604
5167.50 550
5168.18 603
5168.86 582
5169.54 560
5170.22 555
5170.89 632
5171.57 579
5172.25 486
5172.93 494
5173.61 486
5174.29 599
5174.97 656
5175.64 534
5176.32 516
5177.00 554
5177.68 580
5178.36 577
5179.04 624
5179.72 566
5180.40 581
5181.08 662
5181.75 634
5182.43 694
5183.11 729
5183.79 663
5184.47 630
5185.15 512
5185.83 479
5186.51 525
5187.19 574
5187.87 563
5188.55 587
5189.23 545
5189.91 590
5190.59 550
5191.27 559
5191.95 577
5192.63 554
5193.31 567
5193.98 444
5194.66 473
5195.34 564
5196.02 560
5196.70 583
5197.38 507
5198.07 543
5198.75 553
5199.43 628
5200.11 528
5200.79 518
5201.47 498
5202.15 601
5202.83 583
5203.51 538
5204.19 563
5204.87 553
5205.55 483
5206.23 526
5206.91 548
5207.59 618
5208.27 584
5208.95 586
5209.63 524
5210.31 573
5211.00 635
5211.68 572
5212.36 625
5213.04 600
5213.72 568
5214.40 553
5215.08 579
5215.76 651
5216.45 659
5217.13 602
5217.81 628
5218.49 610
5219.17 637
5219.85 561
5220.53 500
5221.22 607
5221.90 583
5222.58 620
5223.26 583
5223.94 668
5224.62 672
5225.31 618
5225.99 618
5226.67 563
5227.35 551
5228.03 574
5228.72 545
5229.40 619
5230.08 605
5230.76 688
5231.45 626
5232.13 572
5232.81 623
5233.49 532
5234.18 557
5234.86 587
5235.54 547
5236.22 575
5236.91 545
5237.59 537
5238.27 585
5238.95 668
5239.64 672
5240.32 657
5241.00 582
5241.69 661
5242.37 588
5243.05 516
5243.73 556
5244.42 613
5245.10 585
5245.78 576
5246.47 623
5247.15 619
5247.83 588
5248.52 605
5249.20 591
5249.88 541
5250.57 571
5251.25 581
5251.94 629
5252.62 690
5253.30 584
5253.99 623
5254.67 671
5255.35 620
5256.04 513
5256.72 465
5257.41 541
5258.09 515
5258.77 495
5259.46 574
5260.14 531
5260.83 523
5261.51 535
5262.20 570
5262.88 637
5263.56 672
5264.25 625
5264.93 670
5265.62 684
5266.30 604
5266.99 717
5267.67 587
5268.36 659
5269.04 626
5269.73 654
5270.41 681
5271.10 709
5271.78 678
5272.47 637
5273.15 593
5273.84 631
5274.52 540
5275.21 574
5275.89 589
5276.58 584
5277.26 518
5277.95 536
5278.63 540
5279.32 559
5280.00 635
5280.69 632
5281.37 617
5282.06 608
5282.75 568
5283.43 631
5284.12 572
5284.80 595
5285.49 624
5286.17 671
5286.86 637
5287.55 512
5288.23 483
5288.92 487
5289.60 555
5290.29 515
5290.98 469
5291.66 556
5292.35 494
5293.04 487
5293.72 533
5294.41 527
5295.10 547
5295.78 514
5296.47 561
5297.15 574
5297.84 524
5298.53 520
5299.21 542
5299.90 597
5300.59 662
5301.28 666
5301.96 637
5302.65 551
5303.34 618
5304.02 698
5304.71 695
5305.40 654
5306.08 732
5306.77 678
5307.46 646
5308.15 674
5308.83 670
5309.52 673
5310.21 658
5310.90 618
5311.58 629
5312.27 699
5312.96 686
5313.65 678
5314.33 628
5315.02 621
5315.71 649
5316.40 644
5317.09 584
5317.77 806
5318.46 745
5319.15 726
5319.84 740
5320.53 759
5321.21 766
5321.90 700
5322.59 785
5323.28 812
5323.97 741
5324.65 557
5325.34 643
5326.03 624
5326.72 636
5327.41 606
5328.10 574
5328.79 609
5329.47 579
5330.16 595
5330.85 562
5331.54 664
5332.23 661
5332.92 632
5333.61 583
5334.30 576
5334.99 627
5335.67 578
5336.36 621
5337.05 584
5337.74 628
5338.43 577
5339.12 577
5339.81 619
5340.50 633
5341.19 635
5341.88 583
5342.57 591
5343.26 567
5343.95 652
5344.64 539
5345.33 648
5346.02 628
5346.71 668
5347.40 651
5348.09 639
5348.78 610
5349.47 715
5350.16 692
5350.85 569
5351.54 535
5352.23 641
5352.92 685
5353.61 582
5354.30 654
5354.99 629
5355.68 609
5356.37 542
5357.06 547
5357.75 568
5358.44 590
5359.13 618
5359.82 617
5360.51 609
5361.20 556
5361.89 575
5362.58 591
5363.27 566
5363.97 556
5364.66 568
5365.35 576
5366.04 557
5366.73 604
5367.42 587
5368.11 622
5368.80 612
5369.49 528
5370.19 517
5370.88 574
5371.57 621
5372.26 592
5372.95 639
5373.64 560
5374.33 541
5375.03 554
5375.72 592
5376.41 533
5377.10 589
5377.79 534
5378.49 498
5379.18 589
5379.87 551
5380.56 493
5381.25 563
5381.95 558
5382.64 529
5383.33 518
5384.02 556
5384.71 606
5385.41 621
5386.10 594
5386.79 581
5387.48 549
5388.18 557
5388.87 498
5389.56 592
5390.25 621
5390.95 664
5391.64 666
5392.33 629
5393.02 609
5393.72 610
5394.41 601
5395.10 603
5395.80 621
5396.49 531
5397.18 511
5397.88 541
5398.57 543
5399.26 550
5399.95 533
5400.65 480
5401.34 526
5402.03 696
5402.73 515
5403.42 484
5404.12 636
5404.81 620
5405.50 593
5406.20 605
5406.89 619
5407.58 521
5408.28 596
5408.97 709
5409.66 640
5410.36 588
5411.05 575
5411.75 621
5412.44 543
5413.13 557
5413.83 574
5414.52 594
5415.22 625
5415.91 603
5416.61 583
5417.30 633
5417.99 651
5418.69 604
5419.38 573
5420.08 629
5420.77 610
5421.47 656
5422.16 715
5422.86 676
5423.55 687
5424.25 683
5424.94 640
5425.64 713
5426.33 636
5427.03 567
5427.72 597
5428.42 629
5429.11 574
5429.81 615
5430.50 650
5431.20 675
5431.89 749
5432.59 625
5433.28 716
5433.98 765
5434.67 798
5435.37 689
5436.06 789
5436.76 855
5437.46 822
5438.15 794
5438.85 845
5439.54 715
5440.24 734
5440.93 719
5441.63 729
5442.33 700
5443.02 656
5443.72 732
5444.41 772
5445.11 846
5445.81 822
5446.50 868
5447.20 836
5447.90 910
5448.59 893
5449.29 833
5449.98 884
5450.68 1024
5451.38 974
5452.07 863
5452.77 848
5453.47 790
5454.16 883
5454.86 690
5455.56 721
5456.25 775
5456.95 812
5457.65 811
5458.35 782
5459.04 771
5459.74 788
5460.44 836
5461.13 733
5461.83 743
5462.53 859
5463.23 907
5463.92 868
5464.62 888
5465.32 871
5466.02 853
5466.71 1020
5467.41 842
5468.11 912
5468.81 927
5469.50 871
5470.20 1019
5470.90 869
5471.60 1000
5472.29 1016
5472.99 1082
5473.69 1080
5474.39 1121
5475.09 1086
5475.78 1067
5476.48 1137
5477.18 1349
5477.88 1434
5478.58 1534
5479.28 1814
5479.97 1806
5480.67 1867
5481.37 2068
5482.07 2252
5482.77 2097
5483.47 1882
5484.17 1852
5484.86 1790
5485.56 1702
5486.26 1572
5486.96 1381
5487.66 1463
5488.36 1443
5489.06 1372
5489.76 1411
5490.45 1267
5491.15 1425
5491.85 1451
5492.55 1445
5493.25 1426
5493.95 1479
5494.65 1502
5495.35 1497
5496.05 1443
5496.75 1653
5497.45 1718
5498.15 1875
5498.85 2188
5499.55 2602
5500.25 2613
5500.95 3069
5501.65 3176
5502.35 3530
5503.04 3573
5503.74 3146
5504.44 2814
5505.14 2421
5505.84 2018
5506.54 1867
5507.24 1579
5507.94 1456
5508.65 1305
5509.35 1238
5510.05 1251
5510.75 1245
5511.45 1182
5512.15 1185
5512.85 1286
5513.55 1121
5514.25 1114
5514.95 1127
5515.65 999
5516.35 1057
5517.05 1056
5517.75 1118
5518.45 1159
5519.15 1078
5519.85 938
5520.56 1000
5521.26 1011
5521.96 916
5522.66 826
5523.36 843
5524.06 914
5524.76 862
5525.46 758
5526.16 749
5526.87 804
5527.57 801
5528.27 815
5528.97 793
5529.67 830
5530.37 802
5531.07 841
5531.78 895
5532.48 804
5533.18 770
5533.88 695
5534.58 771
5535.29 766
5535.99 754
5536.69 648
5537.39 701
5538.09 643
5538.80 621
5539.50 701
5540.20 693
5540.90 665
5541.60 761
5542.31 760
5543.01 726
5543.71 679
5544.41 678
5545.12 762
5545.82 860
5546.52 743
5547.22 680
5547.93 769
5548.63 714
5549.33 708
5550.04 665
5550.74 673
5551.44 777
5552.14 674
5552.85 735
5553.55 622
5554.25 677
5554.96 697
5555.66 721
5556.36 659
5557.07 707
5557.77 666
5558.47 655
5559.18 709
5559.88 704
5560.58 689
5561.29 693
5561.99 737
5562.69 784
5563.40 751
5564.10 678
5564.80 664
5565.51 700
5566.21 732
5566.92 718
5567.62 700
5568.32 755
5569.03 675
5569.73 713
5570.44 710
5571.14 764
5571.84 706
5572.55 681
5573.25 638
5573.96 648
5574.66 642
5575.37 714
5576.07 844
5576.78 780
5577.48 721
5578.18 724
5578.89 704
5579.59 628
5580.30 567
5581.00 646
5581.71 653
5582.41 674
5583.12 536
5583.82 586
5584.53 650
5585.23 699
5585.94 649
5586.64 625
5587.35 524
5588.05 540
5588.76 594
5589.46 607
5590.17 586
5590.88 600
5591.58 568
5592.29 637
5592.99 562
5593.70 585
5594.40 614
5595.11 651
5595.81 714
5596.52 705
5597.23 637
5597.93 576
5598.64 624
5599.34 566
5600.05 592
5600.76 659
5601.46 697
5602.17 621
5602.87 478
5603.58 485
5604.29 560
5604.99 612
5605.70 587
5606.41 527
5607.11 535
5607.82 586
5608.52 597
5609.23 561
5609.94 641
5610.64 625
5611.35 747
5612.06 624
5612.76 645
5613.47 660
5614.18 627
5614.89 713
5615.59 647
5616.30 634
5617.01 620
5617.71 565
5618.42 544
5619.13 672
5619.84 662
5620.54 601
5621.25 630
5621.96 565
5622.66 580
5623.37 560
5624.08 618
5624.79 607
5625.49 537
5626.20 581
5626.91 515
5627.62 621
5628.33 562
5629.03 573
5629.74 680
5630.45 661
5631.16 656
5631.87 657
5632.57 594
5633.28 656
5633.99 603
5634.70 615
5635.41 754
5636.11 753
5636.82 653
5637.53 642
5638.24 578
5638.95 594
5639.66 666
5640.36 670
5641.07 631
5641.78 724
5642.49 713
5643.20 684
5643.91 667
5644.62 655
5645.33 675
5646.03 734
5646.74 618
5647.45 606
5648.16 592
5648.87 564
5649.58 635
5650.29 640
5651.00 703
5651.71 684
5652.42 705
5653.13 763
5653.84 740
5654.54 827
5655.25 871
5655.96 837
5656.67 913
5657.38 1024
5658.09 1065
5658.80 1097
5659.51 957
5660.22 906
5660.93 941
5661.64 820
5662.35 848
5663.06 745
5663.77 684
5664.48 654
5665.19 608
5665.90 705
5666.61 709
5667.32 706
5668.03 642
5668.74 680
5669.45 548
5670.16 653
5670.87 618
5671.58 640
5672.29 582
5673.01 637
5673.72 633
5674.43 661
5675.14 639
5675.85 604
5676.56 679
5677.27 614
5677.98 620
5678.69 602
5679.40 591
5680.11 677
5680.82 601
5681.54 559
5682.25 590
5682.96 600
5683.67 609
5684.38 619
5685.09 603
5685.80 591
5686.51 615
5687.23 600
5687.94 604
5688.65 518
5689.36 671
5690.07 651
5690.78 680
5691.50 609
5692.21 607
5692.92 645
5693.63 643
5694.34 588
5695.06 636
5695.77 631
5696.48 589
5697.19 522
5697.90 526
5698.62 614
5699.33 568
5700.04 522
5700.75 573
5701.46 549
5702.18 571
5702.89 582
5703.60 533
5704.31 518
5705.03 577
5705.74 643
5706.45 663
5707.17 593
5707.88 511
5708.59 545
5709.30 630
5710.02 607
5710.73 618
5711.44 531
5712.16 575
5712.87 535
5713.58 552
5714.30 590
5715.01 593
5715.72 542
5716.43 549
5717.15 560
5717.86 511
5718.58 622
5719.29 550
5720.00 522
5720.72 667
5721.43 637
5722.14 644
5722.86 585
5723.57 588
5724.28 573
5725.00 584
5725.71 596
5726.43 633
5727.14 558
5727.85 586
5728.57 604
5729.28 674
5730.00 605
5730.71 606
5731.42 666
5732.14 594
5732.85 627
5733.57 619
5734.28 561
5735.00 575
5735.71 543
5736.43 573
5737.14 509
5737.85 476
5738.57 525
5739.28 552
5740.00 548
5740.71 535
5741.43 518
5742.14 525
5742.86 529
5743.57 607
5744.29 595
5745.00 583
5745.72 614
5746.43 530
5747.15 533
5747.86 534
5748.58 555
5749.30 601
5750.01 563
5750.73 535
5751.44 560
5752.16 562
5752.87 579
5753.59 485
5754.30 521
5755.02 580
5755.74 545
5756.45 498
5757.17 594
5757.88 587
5758.60 549
5759.31 545
5760.03 513
5760.75 548
5761.46 518
5762.18 597
5762.90 664
5763.61 552
5764.33 500
5765.04 525
5765.76 499
5766.48 481
5767.19 592
5767.91 466
5768.63 501
5769.34 659
5770.06 653
5770.78 627
5771.49 590
5772.21 567
5772.93 641
5773.64 558
5774.36 602
5775.08 605
5775.79 616
5776.51 547
5777.23 556
5777.95 552
5778.66 613
5779.38 600
5780.10 589
5780.81 627
5781.53 591
5782.25 550
5782.97 631
5783.68 533
5784.40 553
5785.12 543
5785.84 550
5786.55 508
5787.27 570
5787.99 565
5788.71 548
5789.43 550
5790.14 534
5790.86 515
5791.58 577
5792.30 547
5793.02 591
5793.73 529
5794.45 575
5795.17 643
5795.89 677
5796.61 625
5797.33 622
5798.04 644
5798.76 613
5799.48 664
5800.20 848
5800.92 781
5801.64 773
5802.36 867
5803.07 812
5803.79 848
5804.51 890
5805.23 910
5805.95 765
5806.67 687
5807.39 706
5808.11 757
5808.82 744
5809.54 717
5810.26 677
5810.98 650
5811.70 641
5812.42 598
5813.14 649
5813.86 734
5814.58 710
5815.30 714
5816.02 644
5816.74 682
5817.46 750
5818.18 651
5818.90 666
5819.62 693
5820.34 665
5821.06 667
5821.78 616
5822.50 688
5823.22 676
5823.94 721
5824.66 618
5825.38 595
5826.10 677
5826.82 654
5827.54 707
5828.26 654
5828.98 688
5829.70 654
5830.42 632
5831.14 629
5831.86 695
5832.58 670
5833.30 658
5834.02 666
5834.74 680
5835.46 721
5836.18 717
5836.90 636
5837.62 597
5838.34 619
5839.07 659
5839.79 663
5840.51 645
5841.23 609
5841.95 659
5842.67 609
5843.39 635
5844.11 676
5844.83 678
5845.56 648
5846.28 649
5847.00 665
5847.72 672
5848.44 657
5849.16 650
5849.88 615
5850.61 703
5851.33 731
5852.05 729
5852.77 673
5853.49 678
5854.22 723
5854.94 614
5855.66 639
5856.38 592
5857.10 667
5857.83 684
5858.55 747
5859.27 726
5859.99 610
5860.71 646
5861.44 647
5862.16 651
5862.88 744
5863.60 714
5864.33 705
5865.05 555
5865.77 641
5866.49 629
5867.22 734
5867.94 707
5868.66 697
5869.38 660
5870.11 642
5870.83 690
5871.55 737
5872.28 770
5873.00 652
5873.72 711
5874.45 732
5875.17 733
5875.89 639
5876.62 699
5877.34 686
5878.06 689
5878.79 710
5879.51 668
5880.23 760
5880.96 773
5881.68 762
5882.40 802
5883.13 659
5883.85 706
5884.57 743
5885.30 812
5886.02 749
5886.75 701
5887.47 821
5888.19 851
5888.92 759
5889.64 804
5890.37 790
5891.09 737
5891.81 754
5892.54 740
5893.26 665
5893.99 711
5894.71 783
5895.44 795
5896.16 741
5896.88 745
5897.61 768
5898.33 828
5899.06 747
5899.78 826
5900.51 868
5901.23 747
5901.96 748
5902.68 866
5903.41 908
5904.13 800
5904.86 851
5905.58 878
5906.31 863
5907.03 848
5907.76 888
5908.48 884
5909.21 812
5909.93 891
5910.66 924
5911.38 969
5912.11 1006
5912.83 922
5913.56 855
5914.29 859
5915.01 921
5915.74 903
5916.46 938
5917.19 1018
5917.91 962
5918.64 964
5919.37 905
5920.09 968
5920.82 1011
5921.54 937
5922.27 996
5923.00 1075
5923.72 1100
5924.45 1018
5925.17 929
5925.90 1089
5926.63 1099
5927.35 1119
5928.08 1137
5928.81 1143
5929.53 1165
5930.26 1270
5930.99 1280
5931.71 1291
5932.44 1264
5933.17 1258
5933.89 1270
5934.62 1278
5935.35 1279
5936.07 1331
5936.80 1324
5937.53 1347
5938.25 1485
5938.98 1542
5939.71 1638
5940.44 1621
5941.16 1503
5941.89 1445
5942.62 1745
5943.35 1654
5944.07 1723
5944.80 1666
5945.53 1727
5946.26 1950
5946.98 1872
5947.71 1880
5948.44 1909
5949.17 2071
5949.89 1990
5950.62 2210
5951.35 2393
5952.08 2486
5952.80 2454
5953.53 2559
5954.26 2784
5954.99 2647
5955.72 2599
5956.45 2607
5957.17 2585
5957.90 2472
5958.63 2591
5959.36 2503
5960.09 2457
5960.82 2436
5961.54 2467
5962.27 2482
5963.00 2647
5963.73 2741
5964.46 2919
5965.19 3003
5965.92 3603
5966.64 4020
5967.37 4177
5968.10 4323
5968.83 4252
5969.56 4269
5970.29 4206
5971.02 3970
5971.75 3771
5972.48 3691
5973.21 3436
5973.93 3408
5974.66 3343
5975.39 3333
5976.12 3357
5976.85 3317
5977.58 3140
5978.31 3398
5979.04 3344
5979.77 3594
5980.50 3641
5981.23 3855
5981.96 3950
5982.69 4074
5983.42 4218
5984.15 4129
5984.88 3881
5985.61 4014
5986.34 4013
5987.07 3779
5987.80 4028
5988.53 3808
5989.26 3866
5989.99 3788
5990.72 4014
5991.45 3996
5992.18 4121
5992.91 4112
5993.64 3995
5994.37 4005
5995.10 4207
5995.83 4227
5996.56 4455
5997.29 4360
5998.02 4429
5998.75 4543
5999.49 4562
6000.22 4765
6000.95 4856
6001.68 4732
6002.41 4611
6003.14 4583
6003.87 4529
6004.60 4530
6005.33 4347
6006.06 4315
6006.80 4322
6007.53 4334
6008.26 4628
6008.99 5064
6009.72 5680
6010.45 6647
6011.18 7981
6011.92 9880
6012.65 11923
6013.38 13415
6014.11 14693
6014.84 16216
6015.57 16445
6016.31 16107
6017.04 15440
6017.77 13993
6018.50 12421
6019.23 10862
6019.97 8809
6020.70 7353
6021.43 6011
6022.16 5276
6022.89 4498
6023.63 3803
6024.36 3503
6025.09 3290
6025.82 2989
6026.56 2939
6027.29 2874
6028.02 2876
6028.75 2897
6029.49 2739
6030.22 2655
6030.95 2603
6031.68 2494
6032.42 2343
6033.15 2140
6033.88 2124
6034.62 2188
6035.35 2171
6036.08 2155
6036.81 2177
6037.55 2267
6038.28 2270
6039.01 2209
6039.75 2301
6040.48 2441
6041.21 2451
6041.95 2484
6042.68 2522
6043.41 2659
6044.15 2681
6044.88 2732
6045.61 2602
6046.35 2736
6047.08 2633
6047.82 2734
6048.55 2770
6049.28 2888
6050.02 3106
6050.75 3355
6051.49 3504
6052.22 3728
6052.95 4041
6053.69 4102
6054.42 4140
6055.16 4226
6055.89 4044
6056.62 3786
6057.36 3602
6058.09 3545
6058.83 3277
6059.56 2982
6060.30 3006
6061.03 2994
6061.77 2823
6062.50 2891
6063.23 2858
6063.97 2820
6064.70 2575
6065.44 2605
6066.17 2768
6066.91 2742
6067.64 2639
6068.38 2614
6069.11 2437
6069.85 2273
6070.58 2417
6071.32 2338
6072.05 2387
6072.79 2297
6073.52 2211
6074.26 2238
6075.00 2128
6075.73 2082
6076.47 2144
6077.20 2087
6077.94 2009
6078.67 2075
6079.41 2016
6080.14 2070
6080.88 2042
6081.62 1855
6082.35 1883
6083.09 1903
6083.82 1797
6084.56 1884
6085.30 1829
6086.03 1729
6086.77 1699
6087.50 1801
6088.24 1860
6088.98 1744
6089.71 1710
6090.45 1808
6091.19 1720
6091.92 1814
6092.66 1888
6093.39 1910
6094.13 1843
6094.87 1729
6095.60 1744
6096.34 1748
6097.08 1762
6097.81 1683
6098.55 1614
6099.29 1535
6100.03 1576
6100.76 1589
6101.50 1613
6102.24 1530
6102.97 1509
6103.71 1470
6104.45 1536
6105.18 1532
6105.92 1434
6106.66 1442
6107.40 1642
6108.13 1485
6108.87 1479
6109.61 1506
6110.35 1608
6111.08 1424
6111.82 1547
6112.56 1541
6113.30 1547
6114.03 1534
6114.77 1522
6115.51 1589
6116.25 1520
6116.99 1585
6117.72 1634
6118.46 1653
6119.20 1704
6119.94 1620
6120.68 1565
6121.41 1577
6122.15 1594
6122.89 1540
6123.63 1624
6124.37 1611
6125.11 1615
6125.84 1726
6126.58 1648
6127.32 1680
6128.06 1666
6128.80 1641
6129.54 1865
6130.28 1762
6131.02 1742
6131.75 1782
6132.49 1718
6133.23 1829
6133.97 1881
6134.71 1863
6135.45 1876
6136.19 1936
6136.93 1825
6137.67 1911
6138.41 1980
6139.14 1993
6139.88 1993
6140.62 1980
6141.36 1972
6142.10 1955
6142.84 1948
6143.58 1970
6144.32 1944
6145.06 1897
6145.80 1913
6146.54 1992
6147.28 1909
6148.02 1873
6148.76 1910
6149.50 1980
6150.24 2018
6150.98 2011
6151.72 1938
6152.46 2029
6153.20 2061
6153.94 2041
6154.68 2114
6155.42 2149
6156.16 2187
6156.90 2264
6157.64 2323
6158.38 2301
6159.12 2236
6159.86 2258
6160.60 2306
6161.34 2325
6162.08 2469
6162.82 2549
6163.57 2693
6164.31 2824
6165.05 2989
6165.79 3175
6166.53 3401
6167.27 3542
6168.01 3620
6168.75 3642
6169.49 3895
6170.23 3799
6170.98 3770
6171.72 3668
6172.46 3393
6173.20 3392
6173.94 3399
6174.68 3368
6175.42 3339
6176.16 3221
6176.91 3148
6177.65 3029
6178.39 3112
6179.13 3256
6179.87 3164
6180.61 3083
6181.36 3083
6182.10 3081
6182.84 3189
6183.58 3326
6184.32 3506
6185.07 3501
6185.81 3477
6186.55 3451
6187.29 3623
6188.03 3679
6188.78 3729
6189.52 3829
6190.26 3722
6191.00 3800
6191.75 4101
6192.49 4203
6193.23 4531
6193.97 4477
6194.72 4754
6195.46 4955
6196.20 4803
6196.94 4847
6197.69 4472
6198.43 4568
6199.17 4714
6199.92 4532
6200.66 4510
6201.40 4461
6202.15 4512
6202.89 4623
6203.63 4653
6204.37 5314
6205.12 6628
6205.86 7811
6206.60 9998
6207.35 12535
6208.09 15705
6208.83 18808
6209.58 21584
6210.32 23377
6211.07 24628
6211.81 24089
6212.55 22930
6213.30 21217
6214.04 18602
6214.78 15427
6215.53 13218
6216.27 10211
6217.02 8170
6217.76 6755
6218.50 5771
6219.25 5027
6219.99 4349
6220.74 4076
6221.48 3871
6222.22 3787
6222.97 3638
6223.71 3672
6224.46 3638
6225.20 3786
6225.95 3777
6226.69 3670
6227.44 3817
6228.18 3594
6228.92 3045
6229.67 2860
6230.41 2668
6231.16 2547
6231.90 2317
6232.65 2410
6233.39 2264
6234.14 2080
6234.88 2143
6235.63 2127
6236.37 2136
6237.12 2231
6237.86 2370
6238.61 2584
6239.35 2758
6240.10 2860
6240.85 2893
6241.59 2950
6242.34 2888
6243.08 2818
6243.83 2697
6244.57 2621
6245.32 2683
6246.06 2563
6246.81 2768
6247.56 2761
6248.30 2793
6249.05 2837
6249.79 2887
6250.54 2859
6251.29 2804
6252.03 2661
6252.78 2783
6253.52 2710
6254.27 2592
6255.02 2586
6255.76 2473
6256.51 2412
6257.26 2422
6258.00 2432
6258.75 2473
6259.49 2371
6260.24 2311
6260.99 2370
6261.73 2310
6262.48 2318
6263.23 2269
6263.97 2182
6264.72 2209
6265.47 2171
6266.21 2245
6266.96 2206
6267.71 2124
6268.46 2236
6269.20 2196
6269.95 2103
6270.70 2209
6271.44 2146
6272.19 2109
6272.94 1966
6273.69 1998
6274.43 1906
6275.18 1974
6275.93 2095
6276.68 2042
6277.42 2003
6278.17 2069
6278.92 2041
6279.67 2074
6280.41 2083
6281.16 1995
6281.91 1947
6282.66 1961
6283.41 1805
6284.15 1724
6284.90 1769
6285.65 1781
6286.40 1725
6287.15 1625
6287.89 1605
6288.64 1462
6289.39 1555
6290.14 1549
6290.89 1389
6291.64 1472
6292.38 1497
6293.13 1531
6293.88 1444
6294.63 1495
6295.38 1419
6296.13 1333
6296.88 1356
6297.62 1368
6298.37 1388
6299.12 1273
6299.87 1386
6300.62 1288
6301.37 1201
6302.12 1260
6302.87 1280
6303.62 1352
6304.37 1242
6305.11 1209
6305.86 1414
6306.61 1360
6307.36 1345
6308.11 1344
6308.86 1353
6309.61 1313
6310.36 1342
6311.11 1430
6311.86 1384
6312.61 1392
6313.36 1369
6314.11 1331
6314.86 1297
6315.61 1341
6316.36 1300
6317.11 1264
6317.86 1279
6318.61 1310
6319.36 1315
6320.11 1250
6320.86 1281
6321.61 1265
6322.36 1204
6323.11 1291
6323.86 1217
6324.61 1150
6325.36 1083
6326.11 1034
6326.86 1020
6327.61 1115
6328.36 989
6329.11 1007
6329.86 1104
6330.61 1096
6331.37 1090
6332.12 1092
6332.87 1052
6333.62 1038
6334.37 1074
6335.12 1136
6335.87 1153
6336.62 1173
6337.37 1078
6338.12 1050
6338.88 1146
6339.63 1156
6340.38 1167
6341.13 1158
6341.88 1094
6342.63 1005
6343.38 1059
6344.14 1015
6344.89 1080
6345.64 1069
6346.39 1184
6347.14 1225
6347.89 1172
6348.65 1128
6349.40 1161
6350.15 1119
6350.90 1205
6351.65 1196
6352.41 1275
6353.16 1373
6353.91 1359
6354.66 1436
6355.41 1402
6356.17 1450
6356.92 1426
6357.67 1458
6358.42 1354
6359.18 1307
6359.93 1210
6360.68 1200
6361.43 1216
6362.19 1134
6362.94 1188
6363.69 1117
6364.44 1039
6365.20 987
6365.95 1118
6366.70 1153
6367.46 1141
6368.21 1132
6368.96 1071
6369.71 1084
6370.47 1146
6371.22 1116
6371.97 1058
6372.73 1202
6373.48 1138
6374.23 1069
6374.99 1178
6375.74 1076
6376.49 1052
6377.25 1080
6378.00 1031
6378.75 1171
6379.51 1152
6380.26 1212
6381.02 1179
6381.77 1196
6382.52 1210
6383.28 1131
6384.03 1116
6384.78 1083
6385.54 1093
6386.29 1049
6387.05 1101
6387.80 1122
6388.56 1070
6389.31 1002
6390.06 946
6390.82 938
6391.57 978
6392.33 1046
6393.08 1032
6393.84 1042
6394.59 984
6395.34 986
6396.10 1077
6396.85 1078
6397.61 1112
6398.36 1038
6399.12 1119
6399.87 1040
6400.63 952
6401.38 1077
6402.14 1018
6402.89 1076
6403.65 1085
6404.40 1051
6405.16 986
6405.91 1047
6406.67 1012
6407.42 947
6408.18 1031
6408.93 1122
6409.69 1118
6410.45 1173
6411.20 1195
6411.96 1085
6412.71 1090
6413.47 1092
6414.22 1118
6414.98 1100
6415.73 1072
6416.49 1019
6417.25 1068
6418.00 1025
6418.76 1051
6419.51 1120
6420.27 1006
6421.03 1011
6421.78 1045
6422.54 989
6423.29 962
6424.05 1036
6424.81 1165
6425.56 1206
6426.32 1053
6427.08 1030
6427.83 1006
6428.59 1117
6429.35 1117
6430.10 992
6430.86 1051
6431.62 1030
6432.37 1126
6433.13 1042
6433.89 1070
6434.64 1145
6435.40 1119
6436.16 1063
6436.91 1035
6437.67 1157
6438.43 1168
6439.19 1115
6439.94 1091
6440.70 1178
6441.46 1180
6442.21 1104
6442.97 1209
6443.73 1153
6444.49 1046
6445.24 1185
6446.00 1286
6446.76 1233
6447.52 1246
6448.28 1195
6449.03 1269
6449.79 1236
6450.55 1239
6451.31 1153
6452.06 1264
6452.82 1286
6453.58 1381
6454.34 1361
6455.10 1336
6455.85 1393
6456.61 1502
6457.37 1430
6458.13 1453
6458.89 1494
6459.65 1420
6460.40 1454
6461.16 1453
6461.92 1406
6462.68 1411
6463.44 1489
6464.20 1500
6464.96 1552
6465.71 1448
6466.47 1557
6467.23 1624
6467.99 1636
6468.75 1642
6469.51 1692
6470.27 1683
6471.03 1700
6471.79 1825
6472.54 1869
6473.30 1838
6474.06 1835
6474.82 1845
6475.58 1881
6476.34 1859
6477.10 1966
6477.86 1784
6478.62 1836
6479.38 2040
6480.14 2094
6480.90 2044
6481.66 2053
6482.42 2109
6483.18 2047
6483.94 2060
6484.70 2246
6485.46 2354
6486.22 2550
6486.98 2350
6487.74 2241
6488.50 2434
6489.26 2337
6490.02 2539
6490.78 2577
6491.54 2679
6492.30 2876
6493.06 2858
6493.82 3039
6494.58 3332
6495.34 3253
6496.10 3278
6496.86 3329
6497.62 3488
6498.38 3496
6499.14 3371
6499.90 3224
6500.66 3302
6501.42 3466
6502.19 3395
6502.95 3504
6503.71 3364
6504.47 3306
6505.23 3245
6505.99 3348
6506.75 3411
6507.51 3626
6508.27 3750
6509.04 3943
6509.80 3931
6510.56 4074
6511.32 3952
6512.08 4069
6512.84 4190
6513.60 4118
6514.37 4035
6515.13 4126
6515.89 4089
6516.65 4246
6517.41 4399
6518.17 4476
6518.94 4453
6519.70 4496
6520.46 4767
6521.22 4931
6521.98 4928
6522.75 5184
6523.51 5533
6524.27 5992
6525.03 6401
6525.79 6665
6526.56 7362
6527.32 7942
6528.08 8558
6528.84 8849
6529.61 9302
6530.37 9505
6531.13 9509
6531.89 9482
6532.66 9767
6533.42 10136
6534.18 11279
6534.94 13012
6535.71 15491
6536.47 18050
6537.23 20499
6538.00 21771
6538.76 21974
6539.52 21086
6540.29 19439
6541.05 17197
6541.81 14827
6542.57 11921
6543.34 9562
6544.10 7815
6544.86 6435
6545.63 5422
6546.39 4639
6547.16 4141
6547.92 3712
6548.68 3393
6549.45 3410
6550.21 3348
6550.97 3264
6551.74 3091
6552.50 3114
6553.26 3086
6554.03 3027
6554.79 3038
6555.56 3018
6556.32 2752
6557.08 2799
6557.85 2691
6558.61 2556
6559.38 2622
6560.14 2605
6560.91 2511
6561.67 2660
6562.43 2847
6563.20 3048
6563.96 3154
6564.73 3145
6565.49 3317
6566.26 3506
6567.02 3516
6567.79 3360
6568.55 3505
6569.32 3460
6570.08 3458
6570.85 3448
6571.61 3507
6572.38 3582
6573.14 3459
6573.91 3649
6574.67 3628
6575.44 3759
6576.20 3904
6576.97 3910
6577.73 4020
6578.50 4237
6579.26 4198
6580.03 4023
6580.79 3753
6581.56 3696
6582.32 3860
6583.09 3745
6583.86 3688
6584.62 3523
6585.39 3634
6586.15 3736
6586.92 3640
6587.68 3729
6588.45 3702
6589.22 3838
6589.98 4028
6590.75 4006
6591.51 4219
6592.28 4494
6593.05 4681
6593.81 4975
6594.58 5316
6595.35 5648
6596.11 5711
6596.88 5938
6597.64 5802
6598.41 5388
6599.18 5125
6599.94 4944
6600.71 4517
6601.48 4201
6602.24 3774
6603.01 3692
6603.78 3587
6604.54 3407
6605.31 3560
6606.08 3637
6606.85 3891
6607.61 3976
6608.38 4392
6609.15 4825
6609.91 5047
6610.68 4912
6611.45 4803
6612.22 5027
6612.98 4709
6613.75 4342
6614.52 3768
6615.28 3329
6616.05 3277
6616.82 3034
6617.59 2700
6618.36 2718
6619.12 2490
6619.89 2474
6620.66 2270
6621.43 2472
6622.19 2488
6622.96 2245
6623.73 2293
6624.50 2239
6625.27 2254
6626.03 2158
6626.80 2282
6627.57 2249
6628.34 2169
6629.11 2192
6629.88 2160
6630.64 2237
6631.41 2280
6632.18 2323
6632.95 2467
6633.72 2572
6634.49 2991
6635.25 3153
6636.02 3245
6636.79 3169
6637.56 3080
6638.33 2970
6639.10 2897
6639.87 2755
6640.64 2483
6641.41 2600
6642.17 2418
6642.94 2364
6643.71 2187
6644.48 2173
6645.25 2054
6646.02 2116
6646.79 2074
6647.56 2213
6648.33 2236
6649.10 2197
6649.87 2212
6650.64 2284
6651.41 2153
6652.18 2089
6652.95 2225
6653.71 2286
6654.48 2132
6655.25 2157
6656.02 2350
6656.79 2366
6657.56 2411
6658.33 2313
6659.10 2243
6659.87 2345
6660.64 2217
6661.41 2316
6662.18 2164
6662.95 1911
6663.72 1970
6664.50 1981
6665.27 1924
6666.04 2031
6666.81 2014
6667.58 2010
6668.35 1957
6669.12 2012
6669.89 2064
6670.66 1979
6671.43 2177
6672.20 2071
6672.97 2061
6673.74 1920
6674.51 2007
6675.28 2085
6676.06 2051
6676.83 2058
6677.60 1992
6678.37 2005
6679.14 2083
6679.91 2136
6680.68 2297
6681.45 2231
6682.22 2223
6683.00 2311
6683.77 2559
6684.54 2648
6685.31 2815
6686.08 2912
6686.85 2884
6687.63 2909
6688.40 2905
6689.17 2639
6689.94 2274
6690.71 2137
6691.48 2076
6692.26 1956
6693.03 1984
6693.80 1948
6694.57 1896
6695.34 1862
6696.12 1904
6696.89 1822
6697.66 1809
6698.43 1734
6699.21 1798
6699.98 1826
6700.75 1838
6701.52 1814
6702.30 1847
6703.07 1824
6703.84 1695
6704.61 1700
6705.39 1718
6706.16 1667
6706.93 1799
6707.70 1838
6708.48 1774
6709.25 1700
6710.02 1587
6710.80 1645
6711.57 1622
6712.34 1657
6713.12 1517
6713.89 1660
6714.66 1615
6715.44 1532
6716.21 1563
6716.98 1597
6717.76 1479
6718.53 1509
6719.30 1453
6720.08 1529
6720.85 1529
6721.62 1540
6722.40 1643
6723.17 1587
6723.94 1632
6724.72 1521
6725.49 1533
6726.27 1495
6727.04 1582
6727.81 1509
6728.59 1548
6729.36 1448
6730.14 1596
6730.91 1617
6731.68 1696
6732.46 1731
6733.23 1759
6734.01 1636
6734.78 1713
6735.56 1855
6736.33 1927
6737.10 1785
6737.88 1730
6738.65 1853
6739.43 1895
6740.20 1619
6740.98 1672
6741.75 1888
6742.53 1788
6743.30 1711
6744.08 1846
6744.85 1802
6745.63 1778
6746.40 1824
6747.18 1735
6747.95 1737
6748.73 1942
6749.50 2006
6750.28 2118
6751.05 2333
6751.83 2844
6752.60 2977
6753.38 3028
6754.16 3280
6754.93 3026
6755.71 2938
6756.48 2807
6757.26 2420
6758.03 2361
6758.81 2172
6759.59 1929
6760.36 1892
6761.14 1893
6761.91 1780
6762.69 1669
6763.46 1559
6764.24 1598
6765.02 1669
6765.79 1647
6766.57 1647
6767.35 1639
6768.12 1476
6768.90 1591
6769.67 1586
6770.45 1654
6771.23 1687
6772.00 1589
6772.78 1492
6773.56 1488
6774.33 1449
6775.11 1395
6775.89 1408
6776.66 1568
6777.44 1482
6778.22 1463
6778.99 1300
6779.77 1384
6780.55 1442
6781.33 1331
6782.10 1310
6782.88 1401
6783.66 1385
6784.43 1314
6785.21 1308
6785.99 1270
6786.77 1201
6787.54 1303
6788.32 1322
6789.10 1323
6789.88 1287
6790.65 1264
6791.43 1155
6792.21 1152
6792.99 1276
6793.76 1235
6794.54 1286
6795.32 1212
6796.10 1249
6796.88 1180
6797.65 1177
6798.43 1121
6799.21 1229
6799.99 1201
6800.77 1182
6801.55 1234
6802.32 1294
6803.10 1353
6803.88 1318
6804.66 1421
6805.44 1352
6806.22 1360
6806.99 1282
6807.77 1295
6808.55 1193
6809.33 1195
6810.11 1239
6810.89 1090
6811.67 1051
6812.44 1228
6813.22 1149
6814.00 1254
6814.78 1259
6815.56 1135
6816.34 1268
6817.12 1300
6817.90 1307
6818.68 1213
6819.46 1150
6820.24 1146
6821.02 1286
6821.79 1259
6822.57 1239
6823.35 1275
6824.13 1214
6824.91 1212
6825.69 1234
6826.47 1118
6827.25 1303
6828.03 1240
6828.81 1288
6829.59 1212
6830.37 1262
6831.15 1236
6831.93 1144
6832.71 1343
6833.49 1186
6834.27 1125
6835.05 1184
6835.83 1171
6836.61 1167
6837.39 1245
6838.17 1223
6838.95 1228
6839.73 1217
6840.51 1330
6841.29 1299
6842.07 1181
6842.85 1242
6843.64 1223
6844.42 1252
6845.20 1171
6845.98 1225
6846.76 1275
6847.54 1386
6848.32 1493
6849.10 1684
6849.88 1937
6850.66 2247
6851.44 2446
6852.23 2677
6853.01 2754
6853.79 2678
6854.57 2493
6855.35 2418
6856.13 2197
6856.91 1911
6857.69 1776
6858.48 1699
6859.26 1616
6860.04 1497
6860.82 1492
6861.60 1487
6862.38 1438
6863.17 1376
6863.95 1249
6864.73 1405
6865.51 1444
6866.29 1557
6867.07 1523
6867.86 1522
6868.64 1579
6869.42 1663
6870.20 1536
6870.99 1354
6871.77 1374
6872.55 1469
6873.33 1488
6874.11 1383
6874.90 1498
6875.68 1460
6876.46 1484
6877.24 1504
6878.03 1513
6878.81 1546
6879.59 1599
6880.38 1584
6881.16 1655
6881.94 1661
6882.72 1842
6883.51 1974
6884.29 1997
6885.07 2123
6885.86 2500
6886.64 2830
6887.42 3009
6888.20 3461
6888.99 3976
6889.77 4049
6890.55 4031
6891.34 3718
6892.12 3407
6892.90 3224
6893.69 2641
6894.47 2239
6895.26 2133
6896.04 1990
6896.82 1861
6897.61 1912
6898.39 1803
6899.17 1768
6899.96 1802
6900.74 1732
6901.53 1782
6902.31 1812
6903.09 1894
6903.88 1907
6904.66 1925
6905.45 1780
6906.23 1929
6907.01 1823
6907.80 1888
6908.58 1868
6909.37 1740
6910.15 1749
6910.94 1948
6911.72 1819
6912.51 1750
6913.29 1735
6914.07 1736
6914.86 1681
6915.64 1685
6916.43 1752
6917.21 1697
6918.00 1643
6918.78 1731
6919.57 1715
6920.35 1656
6921.14 1719
6921.92 1738
6922.71 1642
6923.49 1625
6924.28 1694
6925.06 1626
6925.85 1685
6926.64 1708
6927.42 1764
6928.21 1792
6928.99 1834
6929.78 1893
6930.56 2005
6931.35 1901
6932.13 2011
6932.92 2136
6933.71 2037
6934.49 1986
6935.28 2015
6936.06 2027
6936.85 2039
6937.63 2082
6938.42 2155
6939.21 2237
6939.99 2566
6940.78 2613
6941.57 2826
6942.35 3068
6943.14 3145
6943.92 3155
6944.71 3368
6945.50 3409
6946.28 3442
6947.07 3586
6947.86 3548
6948.64 3457
6949.43 3368
6950.22 3270
6951.00 3314
6951.79 3242
6952.58 3070
6953.36 2989
6954.15 3098
6954.94 2850
6955.72 2780
6956.51 2754
6957.30 2720
6958.09 2956
6958.87 2934
6959.66 3055
6960.45 2941
6961.24 2886
6962.02 2901
6962.81 2922
6963.60 2892
6964.38 3139
6965.17 3193
6965.96 3230
6966.75 3499
6967.54 3608
6968.32 3775
6969.11 3956
6969.90 4125
6970.69 4538
6971.47 4706
6972.26 4854
6973.05 4698
6973.84 4781
6974.63 4679
6975.41 4594
6976.20 4575
6976.99 4692
6977.78 4525
6978.57 4696
6979.36 4779
6980.14 5026
6980.93 5491
6981.72 6253
6982.51 7763
6983.30 9597
6984.09 12132
6984.88 15455
6985.66 18685
6986.45 21425
6987.24 22659
6988.03 23082
6988.82 22016
6989.61 21200
6990.40 19274
6991.19 16431
6991.98 13599
6992.76 10808
6993.55 8611
6994.34 6693
6995.13 5735
6995.92 4950
6996.71 4334
6997.50 3759
6998.29 3575
6999.08 3333
6999.87 3237
7000.66 3220
7001.45 3178
7002.24 3367
7003.03 3272
7003.82 3266
7004.61 3010
7005.40 2763
7006.19 2650
7006.98 2400
7007.77 2253
7008.56 1974
7009.35 1856
7010.14 2024
7010.93 1960
7011.72 2000
7012.51 2062
7013.30 2260
7014.09 2388
7014.88 2385
7015.67 2434
7016.46 2418
7017.25 2404
7018.04 2212
7018.83 2290
7019.62 2302
7020.41 2096
7021.20 2199
7021.99 2348
7022.78 2210
7023.57 2241
7024.37 2510
7025.16 2696
7025.95 2564
7026.74 2516
7027.53 2538
7028.32 2562
7029.11 2349
7029.90 2336
7030.69 2136
7031.49 2008
7032.28 2004
7033.07 1861
7033.86 1771
7034.65 1962
7035.44 1908
7036.23 1927
7037.03 1918
7037.82 1951
7038.61 1992
7039.40 2011
7040.19 2101
7040.98 2130
7041.78 2202
7042.57 2281
7043.36 2236
7044.15 2250
7044.94 2257
7045.74 2362
7046.53 2401
7047.32 2468
7048.11 2603
7048.91 2876
7049.70 3012
7050.49 3204
7051.28 3319
7052.08 3614
7052.87 3396
7053.66 3051
7054.45 3057
7055.25 2705
7056.04 2535
7056.83 2370
7057.62 2281
7058.42 2300
7059.21 2155
7060.00 2101
7060.80 2090
7061.59 2167
7062.38 2102
7063.17 1979
7063.97 1907
7064.76 1953
7065.55 1970
7066.35 1944
7067.14 2005
7067.93 1789
7068.73 1653
7069.52 1753
7070.31 1548
7071.11 1640
7071.90 1740
7072.69 1668
7073.49 1620
7074.28 1458
7075.08 1388
7075.87 1541
7076.66 1400
7077.46 1337
7078.25 1432
7079.05 1398
7079.84 1369
7080.63 1449
7081.43 1356
7082.22 1319
7083.02 1346
7083.81 1272
7084.60 1330
7085.40 1210
7086.19 1267
7086.99 1265
7087.78 1278
7088.58 1247
7089.37 1207
7090.17 1159
7090.96 1221
7091.76 1309
7092.55 1236
7093.34 1159
7094.14 1137
7094.93 1146
7095.73 1168
7096.52 1117
7097.32 1190
7098.11 1127
7098.91 1074
7099.70 1145
7100.50 1023
7101.29 1023
7102.09 997
7102.89 999
7103.68 1042
7104.48 1025
7105.27 1091
7106.07 1031
7106.86 1047
7107.66 960
7108.45 907
7109.25 948
7110.05 967
7110.84 1068
7111.64 947
7112.43 989
7113.23 914
7114.02 912
7114.82 926
7115.62 970
7116.41 1074
7117.21 1123
7118.00 1171
7118.80 1172
7119.60 1031
7120.39 1043
7121.19 1067
7121.99 928
7122.78 959
7123.58 1016
7124.38 980
7125.17 874
7125.97 977
7126.77 965
7127.56 958
7128.36 1051
7129.16 1028
7129.95 1052
7130.75 1001
7131.55 1130
7132.34 1150
7133.14 1141
7133.94 1156
7134.73 1049
7135.53 1077
7136.33 1038
7137.13 1053
7137.92 993
7138.72 866
7139.52 902
7140.32 854
7141.11 847
7141.91 909
7142.71 875
7143.51 815
7144.30 785
7145.10 899
7145.90 990
7146.70 965
7147.49 972
7148.29 823
7149.09 835
7149.89 752
7150.69 761
7151.48 730
7152.28 747
7153.08 796
7153.88 830
7154.68 780
7155.47 851
7156.27 959
7157.07 1025
7157.87 957
7158.67 874
7159.47 854
7160.27 900
7161.06 893
7161.86 887
7162.66 834
7163.46 831
7164.26 759
7165.06 840
7165.86 859
7166.66 835
7167.45 724
7168.25 739
7169.05 766
7169.85 743
7170.65 762
7171.45 827
7172.25 740
7173.05 702
7173.85 753
7174.65 733
7175.45 676
7176.25 703
7177.04 745
7177.84 729
7178.64 728
7179.44 688
7180.24 709
7181.04 671
7181.84 692
7182.64 714
7183.44 737
7184.24 729
7185.04 753
7185.84 789
7186.64 829
7187.44 725
7188.24 686
7189.04 682
7189.84 745
7190.64 675
7191.44 682
7192.24 656
7193.04 722
7193.84 692
7194.64 656
7195.44 688
7196.25 658
7197.05 657
7197.85 647
7198.65 642
7199.45 715
7200.25 700
7201.05 671
7201.85 608
7202.65 614
7203.45 591
7204.25 640
7205.05 644
7205.86 650
7206.66 602
7207.46 606
7208.26 667
7209.06 606
7209.86 584
7210.66 648
7211.46 627
7212.27 603
7213.07 662
7213.87 676
7214.67 649
7215.47 691
7216.27 677
7217.07 623
7217.88 613
7218.68 634
7219.48 698
7220.28 715
7221.08 637
7221.89 701
7222.69 691
7223.49 668
7224.29 664
7225.09 678
7225.90 612
7226.70 631
7227.50 589
7228.30 592
7229.11 679
7229.91 690
7230.71 663
7231.51 632
7232.32 575
7233.12 529
7233.92 662
7234.72 681
7235.53 674
7236.33 633
7237.13 591
7237.93 695
7238.74 697
7239.54 655
7240.34 594
7241.15 697
7241.95 627
7242.75 621
7243.56 637
7244.36 644
7245.16 667
7245.97 623
7246.77 622
7247.57 607
7248.38 632
7249.18 689
7249.98 651
7250.79 728
7251.59 699
7252.39 667
7253.20 657
7254.00 698
7254.81 738
7255.61 725
7256.41 651
7257.22 623
7258.02 717
7258.82 740
7259.63 729
7260.43 769
7261.24 768
7262.04 786
7262.85 819
7263.65 782
7264.45 783
7265.26 765
7266.06 688
7266.87 668
7267.67 721
7268.48 765
7269.28 734
7270.09 720
7270.89 735
7271.70 728
7272.50 718
7273.30 792
7274.11 786
7274.91 726
7275.72 761
7276.52 755
7277.33 749
7278.13 797
7278.94 828
7279.74 791
7280.55 758
7281.36 812
7282.16 997
7282.97 1088
7283.77 1156
7284.58 1280
7285.38 1390
7286.19 1476
7286.99 1554
7287.80 1429
7288.60 1344
7289.41 1261
7290.22 1109
7291.02 1093
7291.83 1022
7292.63 915
7293.44 899
7294.25 802
7295.05 786
7295.86 816
7296.66 811
7297.47 762
7298.28 787
7299.08 840
7299.89 840
7300.70 857
7301.50 819
7302.31 802
7303.11 878
7303.92 797
7304.73 809
7305.53 883
7306.34 813
7307.15 749
7307.95 721
7308.76 760
7309.57 780
7310.37 848
7311.18 842
7311.99 890
7312.80 885
7313.60 903
7314.41 956
7315.22 1025
7316.02 1150
7316.83 1192
7317.64 1298
7318.45 1334
7319.25 1521
7320.06 1644
7320.87 1674
7321.68 1641
7322.48 1595
7323.29 1473
7324.10 1334
7324.91 1205
7325.71 1096
7326.52 999
7327.33 942
7328.14 932
7328.95 864
7329.75 963
7330.56 885
7331.37 870
7332.18 815
7332.99 773
7333.79 836
7334.60 898
7335.41 904
7336.22 852
7337.03 819
7337.84 932
7338.64 835
7339.45 806
7340.26 795
7341.07 861
7341.88 844
7342.69 797
7343.50 847
7344.30 776
7345.11 756
7345.92 744
7346.73 739
7347.54 729
7348.35 709
7349.16 720
7349.97 618
7350.78 695
7351.58 745
7352.39 762
7353.20 728
7354.01 663
7354.82 738
7355.63 782
7356.44 674
7357.25 789
7358.06 703
7358.87 686
7359.68 664
7360.49 670
7361.30 635
7362.11 637
7362.92 631
7363.73 612
7364.54 754
7365.35 734
7366.16 670
7366.97 672
7367.78 662
7368.59 658
7369.40 681
7370.21 608
7371.02 611
7371.83 634
7372.64 591
7373.45 595
7374.26 663
7375.07 640
7375.88 630
7376.69 708
7377.50 653
7378.31 689
7379.12 726
7379.93 722
7380.74 670
7381.55 721
7382.37 706
7383.18 689
7383.99 736
7384.80 688
7385.61 638
7386.42 711
7387.23 577
7388.04 697
7388.85 666
7389.67 601
7390.48 587
7391.29 608
7392.10 611
7392.91 687
7393.72 643
7394.53 595
7395.35 678
7396.16 604
7396.97 677
7397.78 668
7398.59 608
7399.40 658
7400.22 608
7401.03 630
7401.84 649
7402.65 608
7403.46 645
7404.28 638
7405.09 626
7405.90 615
7406.71 607
7407.52 583
7408.34 579
7409.15 592
7409.96 595
7410.77 549
7411.59 556
7412.40 594
7413.21 618
7414.02 600
7414.84 563
7415.65 590
7416.46 531
7417.27 557
7418.09 551
7418.90 559
7419.71 552
7420.53 560
7421.34 595
7422.15 584
7422.97 552
7423.78 564
7424.59 534
7425.40 603
7426.22 579
7427.03 550
7427.84 600
7428.66 586
7429.47 614
7430.28 619
7431.10 698
7431.91 725
7432.73 662
7433.54 591
7434.35 598
7435.17 621
7435.98 689
7436.79 680
7437.61 698
7438.42 648
7439.24 619
7440.05 544
7440.86 641
7441.68 627
7442.49 601
7443.31 608
7444.12 544
7444.94 636
7445.75 587
7446.56 558
7447.38 676
7448.19 582
7449.01 614
7449.82 629
7450.64 620
7451.45 558
7452.27 592
7453.08 608
7453.90 585
7454.71 540
7455.52 548
7456.34 606
7457.15 662
7457.97 587
7458.78 568
7459.60 502
7460.42 578
7461.23 543
7462.05 548
7462.86 581
7463.68 620
7464.49 599
7465.31 553
7466.12 638
7466.94 604
7467.75 526
7468.57 598
7469.38 594
7470.20 558
7471.02 551
7471.83 584
7472.65 614
7473.46 610
7474.28 621
7475.10 576
7475.91 630
7476.73 566
7477.54 584
7478.36 633
7479.18 568
7479.99 547
7480.81 550
7481.62 564
7482.44 606
7483.26 553
7484.07 523
7484.89 533
7485.71 613
7486.52 560
7487.34 538
7488.16 546
7488.97 494
7489.79 566
7490.61 494
7491.42 477
7492.24 525
7493.06 536
7493.87 576
7494.69 601
7495.51 525
7496.33 565
7497.14 630
7497.96 558
7498.78 523
7499.59 543
7500.41 548
7501.23 510
7502.05 531
7502.86 569
7503.68 612
7504.50 559
7505.32 616
7506.13 536
7506.95 483
7507.77 511
7508.59 525
7509.40 478
7510.22 465
7511.04 492
7511.86 468
7512.68 539
7513.49 471
7514.31 557
7515.13 536
7515.95 523
7516.77 525
7517.59 531
7518.40 478
7519.22 479
7520.04 508
7520.86 525
7521.68 521
7522.50 488
7523.31 516
7524.13 544
7524.95 487
7525.77 505
7526.59 522
7527.41 526
7528.23 524
7529.05 522
7529.86 521
7530.68 530
7531.50 512
7532.32 557
7533.14 517
7533.96 533
7534.78 488
7535.60 527
7536.42 564
7537.24 521
7538.06 503
7538.88 547
7539.70 540
7540.51 592
7541.33 548
7542.15 513
7542.97 535
7543.79 559
7544.61 534
7545.43 500
7546.25 532
7547.07 572
7547.89 611
7548.71 683
7549.53 575
7550.35 499
7551.17 521
7551.99 560
7552.81 505
7553.63 563
7554.45 469
7555.27 541
7556.09 502
7556.91 486
7557.73 565
7558.56 574
7559.38 472
7560.20 535
7561.02 555
7561.84 582
7562.66 596
7563.48 548
7564.30 589
7565.12 593
7565.94 576
7566.76 510
7567.58 485
7568.40 519
7569.23 546
7570.05 544
7570.87 501
7571.69 510
7572.51 518
7573.33 517
7574.15 567
7574.97 502
7575.80 563
7576.62 604
7577.44 495
7578.26 521
7579.08 534
7579.90 487
7580.73 503
7581.55 524
7582.37 553
7583.19 583
7584.01 580
7584.83 590
7585.66 526
7586.48 590
7587.30 585
7588.12 593
7588.95 582
7589.77 582
7590.59 664
7591.41 556
7592.23 554
7593.06 654
7593.88 594
7594.70 674
7595.52 632
7596.35 724
7597.17 660
7597.99 716
7598.81 643
7599.64 617
7600.46 609
7601.28 630
7602.11 782
7602.93 702
7603.75 671
7604.57 760
7605.40 761
7606.22 837
7607.04 855
7607.87 859
7608.69 775
7609.51 777
7610.34 769
7611.16 740
7611.98 714
7612.81 711
7613.63 756
7614.45 724
7615.28 744
7616.10 804
7616.92 780
7617.75 757
7618.57 804
7619.40 765
7620.22 784
7621.04 802
7621.87 792
7622.69 736
7623.52 753
7624.34 759
7625.16 727
7625.99 736
7626.81 727
7627.64 740
7628.46 759
7629.28 721
7630.11 746
7630.93 812
7631.76 856
7632.58 827
7633.41 857
7634.23 848
7635.06 816
7635.88 840
7636.71 796
7637.53 737
7638.36 707
7639.18 714
7640.01 663
7640.83 657
7641.66 603
7642.48 572
7643.31 526
7644.13 554
7644.96 582
7645.78 535
7646.61 573
7647.43 593
7648.26 621
7649.08 569
7649.91 587
7650.73 579
7651.56 530
7652.38 571
7653.21 584
7654.04 635
7654.86 576
7655.69 558
7656.51 526
7657.34 513
7658.16 559
7658.99 530
7659.82 537
7660.64 573
7661.47 603
7662.29 515
7663.12 465
7663.95 478
7664.77 569
7665.60 510
7666.43 485
7667.25 474
7668.08 543
7668.91 525
7669.73 546
7670.56 487
7671.38 503
7672.21 495
7673.04 512
7673.87 531
7674.69 450
7675.52 459
7676.35 504
7677.17 504
7678.00 470
7678.83 511
7679.65 473
7680.48 501
7681.31 478
7682.13 488
7682.96 524
7683.79 510
7684.62 514
7685.44 463
7686.27 495
7687.10 479
7687.93 478
7688.75 496
7689.58 431
7690.41 500
7691.24 476
7692.06 491
7692.89 505
7693.72 510
7694.55 490
7695.38 482
7696.20 538
7697.03 517
7697.86 511
7698.69 578
7699.52 546
7700.34 536
7701.17 501
7702.00 473
7702.83 464
7703.66 449
7704.49 457
7705.31 537
7706.14 494
7706.97 524
7707.80 455
7708.63 522
7709.46 465
7710.29 446
7711.11 464
7711.94 413
7712.77 457
7713.60 482
7714.43 457
7715.26 445
7716.09 453
7716.92 435
7717.75 436
7718.58 416
7719.40 403
7720.23 445
7721.06 515
7721.89 518
7722.72 462
7723.55 474
7724.38 425
7725.21 379
7726.04 384
7726.87 419
7727.70 464
7728.53 482
7729.36 502
7730.19 430
7731.02 426
7731.85 477
7732.68 425
7733.51 478
7734.34 470
7735.17 423
7736.00 422
7736.83 439
7737.66 429
7738.49 443
7739.32 480
7740.15 462
7740.98 433
7741.81 480
7742.64 400
7743.47 430
7744.30 504
7745.13 498
7745.96 463
7746.79 419
7747.62 504
7748.45 498
7749.29 559
7750.12 503
7750.95 466
7751.78 520
7752.61 547
7753.44 566
7754.27 517
7755.10 499
7755.93 435
7756.76 480
7757.60 559
7758.43 552
7759.26 473
7760.09 495
7760.92 508
7761.75 446
7762.58 509
7763.42 529
7764.25 555
7765.08 497
7765.91 501
7766.74 484
7767.57 516
7768.41 505
7769.24 570
7770.07 631
7770.90 523
7771.73 509
7772.57 519
7773.40 516
7774.23 499
7775.06 500
7775.90 493
7776.73 509
7777.56 511
7778.39 526
7779.22 489
7780.06 502
7780.89 481
7781.72 493
7782.55 469
7783.39 508
7784.22 483
7785.05 523
7785.89 486
7786.72 493
7787.55 521
7788.38 502
7789.22 470
7790.05 502
7790.88 543
7791.72 586
7792.55 494
7793.38 548
7794.22 576
7795.05 529
7795.88 565
7796.72 574
7797.55 481
7798.38 490
7799.22 508
7800.05 526
7800.88 539
7801.72 592
7802.55 581
7803.38 624
7804.22 581
7805.05 554
7805.89 619
7806.72 609
7807.55 572
7808.39 563
7809.22 575
7810.06 558
7810.89 602
7811.72 661
7812.56 623
7813.39 632
7814.23 699
7815.06 641
7815.89 642
7816.73 792
7817.56 813
7818.40 795
7819.23 793
7820.07 838
7820.90 774
7821.74 723
7822.57 746
7823.41 717
7824.24 673
7825.08 729
7825.91 859
7826.75 831
7827.58 798
7828.42 903
7829.25 835
7830.09 855
7830.92 751
7831.76 730
7832.59 767
7833.43 793
7834.26 782
7835.10 914
7835.93 898
7836.77 707
7837.60 783
7838.44 824
7839.28 826
7840.11 761
7840.95 749
7841.78 732
7842.62 655
7843.45 694
7844.29 639
7845.13 665
7845.96 660
7846.80 685
7847.63 594
7848.47 717
7849.31 638
7850.14 603
7850.98 670
7851.82 672
7852.65 665
7853.49 662
7854.32 642
7855.16 669
7856.00 573
7856.83 621
7857.67 591
7858.51 659
7859.34 726
7860.18 676
7861.02 674
7861.85 731
7862.69 728
7863.53 724
7864.37 705
7865.20 744
7866.04 652
7866.88 609
7867.71 648
7868.55 692
7869.39 685
7870.23 659
7871.06 686
7871.90 662
7872.74 735
7873.57 738
7874.41 681
7875.25 704
7876.09 780
7876.93 768
7877.76 915
7878.60 937
7879.44 964
7880.28 1016
7881.11 1068
7881.95 824
7882.79 764
7883.63 865
7884.47 834
7885.30 759
7886.14 783
7886.98 704
7887.82 775
7888.66 746
7889.50 674
7890.33 766
7891.17 789
7892.01 767
7892.85 728
7893.69 812
7894.53 682
7895.36 657
7896.20 626
7897.04 661
7897.88 638
7898.72 649
7899.56 647
7900.40 655
7901.24 591
7902.08 601
7902.91 577
7903.75 593
7904.59 594
7905.43 623
7906.27 596
7907.11 605
7907.95 546
7908.79 617
7909.63 614
7910.47 625
7911.31 607
7912.15 604
7912.99 573
7913.83 549
7914.67 502
7915.50 571
7916.34 630
7917.18 692
7918.02 726
7918.86 750
7919.70 721
7920.54 694
7921.38 746
7922.22 684
7923.06 686
7923.90 669
7924.74 653
7925.58 572
7926.42 552
7927.27 579
7928.11 550
7928.95 531
7929.79 499
7930.63 541
7931.47 522
7932.31 486
7933.15 629
7933.99 558
7934.83 571
7935.67 533
7936.51 533
7937.35 495
7938.19 520
7939.03 520
7939.88 563
7940.72 542
7941.56 497
7942.40 561
7943.24 553
7944.08 559
7944.92 523
7945.76 510
7946.60 562
7947.45 633
7948.29 569
7949.13 542
7949.97 625
7950.81 591
7951.65 626
7952.50 669
7953.34 621
7954.18 598
7955.02 616
7955.86 632
7956.70 647
7957.55 691
7958.39 641
7959.23 619
7960.07 586
7960.91 591
7961.76 558
7962.60 535
7963.44 609
7964.28 654
7965.13 628
7965.97 616
7966.81 676
7967.65 777
7968.50 746
7969.34 804
7970.18 824
7971.02 724
7971.87 752
7972.71 657
7973.55 644
7974.39 567
7975.24 529
7976.08 532
7976.92 553
7977.77 511
7978.61 508
7979.45 543
7980.30 540
7981.14 550
7981.98 566
7982.83 518
7983.67 474
7984.51 522
7985.36 541
7986.20 522
7987.04 488
7987.89 479
7988.73 536
7989.57 461
7990.42 497
7991.26 519
7992.10 518
7992.95 496
7993.79 507
7994.64 462
7995.48 521
7996.32 459
7997.17 446
7998.01 452
7998.86 520
7999.70 474
8000.54 467
8001.39 504
8002.23 467
8003.08 466
8003.92 468
8004.77 425
8005.61 440
8006.45 465
8007.30 464
8008.14 449
8008.99 403
8009.83 447
8010.68 391
8011.52 452
8012.37 436
8013.21 394
8014.06 422
8014.90 411
8015.75 446
8016.59 444
8017.44 434
8018.28 412
8019.13 413
8019.97 502
8020.82 488
8021.66 459
8022.51 434
8023.35 433
8024.20 427
8025.05 428
8025.89 426
8026.74 367
8027.58 417
8028.43 488
8029.27 457
8030.12 462
8030.96 387
8031.81 407
8032.66 362
8033.50 401
8034.35 395
8035.19 411
8036.04 419
8036.89 398
8037.73 364
8038.58 490
8039.43 492
8040.27 383
8041.12 439
8041.96 486
8042.81 463
8043.66 538
8044.50 442
8045.35 425
8046.20 415
8047.04 439
8047.89 471
8048.74 496
8049.58 435
8050.43 393
8051.28 424
8052.12 468
8052.97 478
8053.82 429
8054.67 466
8055.51 401
8056.36 425
8057.21 410
8058.05 407
8058.90 422
8059.75 445
8060.60 426
8061.44 389
8062.29 435
8063.14 406
8063.99 399
8064.83 405
8065.68 393
8066.53 404
8067.38 436
8068.22 406
8069.07 438
8069.92 434
8070.77 463
8071.62 488
8072.46 480
8073.31 461
8074.16 420
8075.01 479
8075.86 466
8076.71 413
8077.55 451
8078.40 418
8079.25 450
8080.10 430
8080.95 441
8081.80 424
8082.64 388
8083.49 412
8084.34 457
8085.19 400
8086.04 417
8086.89 446
8087.74 442
8088.58 442
8089.43 438
8090.28 421
8091.13 441
8091.98 443
8092.83 395
8093.68 439
8094.53 468
8095.38 412
8096.23 365
8097.08 429
8097.93 414
8098.77 392
8099.62 394
8100.47 364
8101.32 400
8102.17 416
8103.02 357
8103.87 403
8104.72 453
8105.57 467
8106.42 432
8107.27 425
8108.12 396
8108.97 433
8109.82 404
8110.67 408
8111.52 447
8112.37 487
8113.22 444
8114.07 412
8114.92 386
8115.77 410
8116.62 437
8117.47 451
8118.32 487
8119.17 461
8120.02 486
8120.87 428
8121.72 460
8122.58 470
8123.43 441
8124.28 480
8125.13 518
8125.98 512
8126.83 481
8127.68 431
8128.53 483
8129.38 490
8130.23 444
8131.08 450
8131.94 410
8132.79 489
8133.64 455
8134.49 426
8135.34 483
8136.19 453
8137.04 443
8137.89 476
8138.75 480
8139.60 483
8140.45 501
8141.30 487
8142.15 465
8143.00 536
8143.86 577
8144.71 505
8145.56 517
8146.41 543
8147.26 542
8148.12 571
8148.97 518
8149.82 539
8150.67 581
8151.52 644
8152.38 660
8153.23 588
8154.08 644
8154.93 690
8155.78 723
8156.64 750
8157.49 766
8158.34 740
8159.19 725
8160.05 639
8160.90 578
8161.75 626
8162.61 573
8163.46 511
8164.31 510
8165.16 472
8166.02 470
8166.87 513
8167.72 499
8168.58 528
8169.43 429
8170.28 481
8171.14 509
8171.99 501
8172.84 482
8173.70 502
8174.55 445
8175.40 427
8176.26 463
8177.11 424
8177.96 441
8178.82 437
8179.67 392
8180.52 444
8181.38 414
8182.23 416
8183.08 398
8183.94 434
8184.79 428
8185.65 463
8186.50 458
8187.35 431
8188.21 415
8189.06 433
8189.92 396
8190.77 431
8191.63 424
8192.48 414
8193.33 429
8194.19 423
8195.04 445
8195.90 375
8196.75 446
8197.61 423
8198.46 447
8199.32 436
8200.17 389
8201.02 418
8201.88 437
8202.73 429
8203.59 433
8204.44 408
8205.30 395
8206.15 428
8207.01 434
8207.86 413
8208.72 393
8209.57 458
8210.43 441
8211.29 490
8212.14 466
8213.00 437
8213.85 433
8214.71 403
8215.56 434
8216.42 450
8217.27 460
8218.13 425
8218.98 396
8219.84 372
8220.70 462
8221.55 431
8222.41 430
8223.26 493
8224.12 447
8224.98 474
8225.83 363
8226.69 384
8227.54 504
8228.40 489
8229.26 443
8230.11 436
8230.97 452
8231.83 453
8232.68 386
8233.54 394
8234.39 425
8235.25 452
8236.11 412
8236.96 398
8237.82 439
8238.68 432
8239.53 404
8240.39 394
8241.25 402
8242.11 400
8242.96 405
8243.82 408
8244.68 413
8245.53 398
8246.39 430
8247.25 438
8248.10 418
8248.96 416
8249.82 408
8250.68 397
8251.53 400
8252.39 445
8253.25 400
8254.11 420
8254.96 430
8255.82 377
8256.68 351
8257.54 367
8258.39 386
8259.25 387
8260.11 372
8260.97 377
8261.83 394
8262.68 441
8263.54 387
8264.40 378
8265.26 402
8266.12 439
8266.97 420
8267.83 459
8268.69 497
8269.55 439
8270.41 424
8271.27 461
8272.12 417
8272.98 381
8273.84 411
8274.70 410
8275.56 375
8276.42 442
8277.28 453
8278.13 421
8278.99 449
8279.85 339
8280.71 366
8281.57 404
8282.43 425
8283.29 389
8284.15 403
8285.01 407
8285.87 408
8286.72 411
8287.58 464
8288.44 411
8289.30 473
8290.16 482
8291.02 373
8291.88 445
8292.74 466
8293.60 458
8294.46 497
8295.32 508
8296.18 452
8297.04 498
8297.90 420
8298.76 437
8299.62 392
8300.48 458
8301.34 473
8302.20 472
8303.06 473
8303.92 404
8304.78 420
8305.64 443
8306.50 413
8307.36 386
8308.22 415
8309.08 452
8309.94 466
8310.80 395
8311.66 347
8312.52 454
8313.38 501
8314.24 416
8315.10 439
8315.96 465
8316.83 492
8317.69 532
8318.55 509
8319.41 462
8320.27 502
8321.13 471
8321.99 476
8322.85 473
8323.71 462
8324.57 420
8325.44 461
8326.30 459
8327.16 405
8328.02 417
8328.88 433
8329.74 470
8330.60 440
8331.47 397
8332.33 419
8333.19 429
8334.05 376
8334.91 367
8335.77 440
8336.64 401
8337.50 379
8338.36 426
8339.22 424
8340.08 449
8340.94 474
8341.81 439
8342.67 426
8343.53 400
8344.39 393
8345.26 469
8346.12 447
8346.98 461
8347.84 410
8348.71 408
8349.57 496
8350.43 466
8351.29 452
8352.16 492
8353.02 462
8353.88 493
8354.74 504
8355.61 392
8356.47 420
8357.33 437
8358.19 395
8359.06 370
8359.92 376
8360.78 437
8361.65 433
8362.51 413
8363.37 459
8364.24 483
8365.10 476
8365.96 461
8366.83 391
8367.69 414
8368.55 403
8369.42 440
8370.28 463
8371.14 401
8372.01 407
8372.87 347
8373.73 378
8374.60 424
8375.46 416
8376.33 414
8377.19 451
8378.05 404
8378.92 422
8379.78 418
8380.65 405
8381.51 430
8382.37 434
8383.24 469
8384.10 401
8384.97 467
8385.83 449
8386.70 464
8387.56 489
8388.42 452
8389.29 427
8390.15 435
8391.02 438
8391.88 438
8392.75 417
8393.61 476
8394.48 463
8395.34 462
8396.21 448
8397.07 417
8397.94 458
8398.80 496
8399.67 467
8400.53 459
8401.40 448
8402.26 505
8403.13 472
8403.99 437
8404.86 478
8405.72 452
8406.59 432
8407.45 461
8408.32 442
8409.19 472
8410.05 498
8410.92 478
8411.78 481
8412.65 441
8413.51 527
8414.38 491
8415.25 522
8416.11 489
8416.98 522
8417.84 493
8418.71 493
8419.58 458
8420.44 485
8421.31 495
8422.17 492
8423.04 488
8423.91 508
8424.77 569
8425.64 598
8426.51 617
8427.37 619
8428.24 641
8429.11 574
8429.97 567
8430.84 504
8431.71 533
8432.57 523
8433.44 555
8434.31 572
8435.17 588
8436.04 557
8436.91 582
8437.77 595
8438.64 636
8439.51 640
8440.38 666
8441.24 679
8442.11 617
8442.98 643
8443.84 736
8444.71 764
8445.58 757
8446.45 788
8447.31 761
8448.18 773
8449.05 763
8449.92 731
8450.78 693
8451.65 766
8452.52 732
8453.39 701
8454.26 802
8455.12 793
8455.99 704
8456.86 790
8457.73 844
8458.60 855
8459.46 769
8460.33 797
8461.20 775
8462.07 785
8462.94 863
8463.81 807
8464.67 715
8465.54 795
8466.41 813
8467.28 978
8468.15 1113
8469.02 1361
8469.89 1620
8470.75 1772
8471.62 2007
8472.49 2214
8473.36 2094
8474.23 1926
8475.10 1720
8475.97 1406
8476.84 1178
8477.71 1061
8478.57 1017
8479.44 800
8480.31 733
8481.18 693
8482.05 667
8482.92 669
8483.79 607
8484.66 631
8485.53 586
8486.40 600
8487.27 637
8488.14 575
8489.01 574
8489.88 559
8490.75 615
8491.62 577
8492.49 536
8493.36 601
8494.23 558
8495.10 576
8495.97 538
8496.84 542
8497.71 550
8498.58 545
8499.45 561
8500.32 542
8501.19 535
8502.06 541
8502.93 526
8503.80 533
8504.67 530
8505.54 565
8506.41 593
8507.28 553
8508.15 625
8509.02 712
8509.89 646
8510.76 587
8511.63 591
8512.51 682
8513.38 670
8514.25 609
8515.12 578
8515.99 618
8516.86 594
8517.73 583
8518.60 624
8519.47 566
8520.35 605
8521.22 601
8522.09 525
8522.96 545
8523.83 501
8524.70 538
8525.57 586
8526.45 567
8527.32 609
8528.19 581
8529.06 585
8529.93 609
8530.80 632
8531.68 607
8532.55 624
8533.42 555
8534.29 620
8535.16 686
8536.04 647
8536.91 652
8537.78 582
8538.65 617
8539.52 656
8540.40 672
8541.27 619
8542.14 599
8543.01 620
8543.89 630
8544.76 616
8545.63 675
8546.50 660
8547.38 700
8548.25 783
8549.12 751
8549.99 707
8550.87 730
8551.74 829
8552.61 900
8553.49 935
8554.36 837
8555.23 885
8556.11 800
8556.98 779
8557.85 749
8558.73 723
8559.60 723
8560.47 789
8561.35 675
8562.22 594
8563.09 624
8563.97 672
8564.84 623
8565.71 586
8566.59 552
8567.46 552
8568.33 622
8569.21 575
8570.08 594
8570.96 573
8571.83 579
8572.70 615
8573.58 566
8574.45 635
8575.33 599
8576.20 607
8577.07 635
8577.95 625
8578.82 581
8579.70 599
8580.57 638
8581.45 630
8582.32 564
8583.19 601
8584.07 614
8584.94 618
8585.82 610
8586.69 637
8587.57 628
8588.44 616
8589.32 644
8590.19 597
8591.07 564
8591.94 579
8592.82 576
8593.69 596
8594.57 616
8595.44 679
8596.32 676
8597.19 656
8598.07 670
8598.94 646
8599.82 634
8600.69 685
8601.57 676
8602.44 660
8603.32 689
8604.20 682
8605.07 657
8605.95 657
8606.82 740
8607.70 776
8608.57 762
8609.45 784
8610.33 774
8611.20 775
8612.08 804
8612.95 758
8613.83 771
8614.71 754
8615.58 730
8616.46 763
8617.33 724
8618.21 787
8619.09 773
8619.96 797
8620.84 844
8621.72 767
8622.59 803
8623.47 786
8624.35 846
8625.22 831
8626.10 821
8626.98 922
8627.85 939
8628.73 879
8629.61 962
8630.48 959
8631.36 987
8632.24 941
8633.11 1001
8633.99 952
8634.87 998
8635.74 985
8636.62 1089
8637.50 1120
8638.38 1115
8639.25 1110
8640.13 1138
8641.01 1157
8641.89 1116
8642.76 1159
8643.64 1135
8644.52 1215
8645.40 1215
8646.27 1228
8647.15 1179
8648.03 1259
8648.91 1285
8649.79 1322
8650.66 1379
8651.54 1444
8652.42 1432
8653.30 1402
8654.18 1360
8655.05 1370
8655.93 1410
8656.81 1362
8657.69 1346
8658.57 1473
8659.45 1413
8660.32 1443
8661.20 1456
8662.08 1461
8662.96 1635
8663.84 1653
8664.72 1644
8665.60 1637
8666.47 1550
8667.35 1529
8668.23 1644
8669.11 1676
8669.99 1726
8670.87 1794
8671.75 2011
8672.63 2327
8673.51 2644
8674.38 3191
8675.26 3655
8676.14 3787
8677.02 3909
8677.90 3906
8678.78 3647
8679.66 3299
8680.54 2995
8681.42 2587
8682.30 2456
8683.18 2172
8684.06 2011
8684.94 1914
8685.82 1852
8686.70 1819
8687.58 1920
8688.46 2052
8689.34 2236
8690.22 2658
8691.10 3268
8691.98 4113
8692.86 4825
8693.74 5619
8694.62 5883
8695.50 5848
8696.38 5536
8697.26 5111
8698.14 4324
8699.02 3526
8699.90 2849
8700.78 2297
8701.66 2025
8702.54 1862
8703.42 1554
8704.30 1394
8705.18 1301
8706.06 1336
8706.94 1182
8707.82 1168
8708.71 1106
8709.59 1100
8710.47 1135
8711.35 1088
8712.23 1023
8713.11 1074
8713.99 1020
8714.87 1085
8715.75 1001
8716.64 900
8717.52 897
8718.40 923
8719.28 896
8720.16 898
8721.04 992
8721.92 980
8722.81 934
8723.69 847
8724.57 881
8725.45 957
8726.33 1016
8727.21 944
8728.10 929
8728.98 893
8729.86 902
8730.74 922
8731.62 870
8732.51 896
8733.39 996
8734.27 960
8735.15 952
8736.03 922
8736.92 898
8737.80 920
8738.68 892
8739.56 888
8740.45 894
8741.33 919
8742.21 892
8743.09 892
8743.98 842
8744.86 867
8745.74 865
8746.63 918
8747.51 946
8748.39 905
8749.27 870
8750.16 915
8751.04 1038
8751.92 987
8752.81 982
8753.69 981
8754.57 974
8755.46 848
8756.34 885
8757.22 914
8758.11 981
8758.99 975
8759.87 942
8760.76 901
8761.64 983
8762.52 1009
8763.41 1032
8764.29 1022
8765.17 958
8766.06 988
8766.94 975
8767.83 888
8768.71 967
8769.59 958
8770.48 955
8771.36 949
8772.25 949
8773.13 906
8774.01 871
8774.90 864
8775.78 863
8776.67 873
8777.55 841
8778.44 809
8779.32 757
8780.20 825
8781.09 782
8781.97 713
8782.86 782
8783.74 750
8784.63 720
8785.51 712
8786.40 643
8787.28 667
8788.17 640
8789.05 702
8789.94 718
8790.82 717
8791.71 645
8792.59 568
8793.48 613
8794.36 606
8795.25 682
8796.13 659
8797.02 636
8797.90 727
8798.79 724
8799.67 646
8800.56 701
8801.45 643
8802.33 633
8803.22 661
8804.10 627
8804.99 660
8805.87 613
8806.76 658
8807.65 581
8808.53 562
8809.42 708
8810.30 703
8811.19 622
8812.08 630
8812.96 655
8813.85 606
8814.73 553
8815.62 567
8816.51 559
8817.39 543
8818.28 572
8819.17 582
8820.05 559
8820.94 579
8821.83 585
8822.71 538
8823.60 531
8824.49 546
8825.37 514
8826.26 584
8827.15 583
8828.03 511
8828.92 510
8829.81 540
8830.69 516
8831.58 526
8832.47 503
8833.36 524
8834.24 564
8835.13 542
8836.02 562
8836.90 598
8837.79 534
8838.68 521
8839.57 486
8840.45 508
8841.34 492
8842.23 479
8843.12 552
8844.01 480
8844.89 493
8845.78 533
8846.67 522
8847.56 581
8848.44 513
8849.33 524
8850.22 494
8851.11 472
8852.00 491
8852.88 459
8853.77 453
8854.66 457
8855.55 515
8856.44 515
8857.33 453
8858.21 437
8859.10 415
8859.99 459
8860.88 504
8861.77 474
8862.66 515
8863.55 537
8864.43 513
8865.32 466
8866.21 442
8867.10 493
8867.99 529
8868.88 454
8869.77 468
8870.66 459
8871.55 469
8872.44 482
8873.32 454
8874.21 416
8875.10 439
8875.99 445
8876.88 439
8877.77 386
8878.66 385
8879.55 437
8880.44 446
8881.33 393
8882.22 453
8883.11 468
8884.00 429
8884.89 454
8885.78 462
8886.67 408
8887.56 411
8888.45 421
8889.34 395
8890.23 407
8891.12 440
8892.01 404
8892.90 396
8893.79 406
8894.68 431
8895.57 445
8896.46 421
8897.35 426
8898.24 448
8899.13 401
8900.02 475
8900.91 429
8901.80 380
8902.69 373
8903.58 382
8904.47 384
8905.36 423
8906.26 382
8907.15 405
8908.04 432
8908.93 393
8909.82 374
8910.71 373
8911.60 444
8912.49 454
8913.38 442
8914.28 424
8915.17 394
8916.06 424
8916.95 409
8917.84 414
8918.73 427
8919.62 446
8920.52 409
8921.41 403
8922.30 408
8923.19 390
8924.08 418
8924.97 399
8925.87 418
8926.76 401
8927.65 416
8928.54 402
8929.43 378
8930.33 394
8931.22 382
8932.11 390
8933.00 379
8933.89 342
8934.79 364
8935.68 344
8936.57 354
8937.46 384
8938.36 387
8939.25 383
8940.14 398
8941.03 397
8941.93 370
8942.82 365
8943.71 396
8944.60 380
8945.50 406
8946.39 360
8947.28 355
8948.18 391
8949.07 399
8949.96 360
8950.85 355
8951.75 365
8952.64 398
8953.53 372
8954.43 387
8955.32 373
8956.21 411
8957.11 433
8958.00 340
8958.89 381
8959.79 373
8960.68 325
8961.57 391
8962.47 417
8963.36 400
8964.26 345
8965.15 413
8966.04 353
8966.94 384
8967.83 395
8968.73 421
8969.62 423
8970.51 437
8971.41 371
8972.30 370
8973.20 394
8974.09 423
8974.98 430
8975.88 449
8976.77 408
8977.67 398
8978.56 398
8979.46 427
8980.35 389
8981.25 391
8982.14 412
8983.03 384
8983.93 430
8984.82 414
8985.72 404
8986.61 378
8987.51 354
8988.40 333
8989.30 389
8990.19 361
8991.09 330
8991.98 380
8992.88 342
8993.77 362
8994.67 383
8995.56 375
8996.46 326
8997.36 305
8998.25 385
8999.15 357
9000.04 388
9000.94 384
9001.83 344
9002.73 386
9003.62 383
9004.52 328
9005.42 328
9006.31 360
9007.21 370
9008.10 340
9009.00 355
9009.90 344
9010.79 381
9011.69 351
9012.58 337
9013.48 350
9014.38 345
9015.27 388
9016.17 364
9017.07 327
9017.96 360
9018.86 350
9019.76 338
9020.65 350
9021.55 375
9022.44 395
9023.34 424
9024.24 363
9025.14 392
9026.03 356
9026.93 331
9027.83 364
9028.72 395
9029.62 391
9030.52 347
9031.41 351
9032.31 389
9033.21 386
9034.11 393
9035.00 400
9035.90 320
9036.80 343
9037.69 355
9038.59 335
9039.49 332
9040.39 384
9041.28 368
9042.18 384
9043.08 428
9043.98 371
9044.88 320
9045.77 336
9046.67 386
9047.57 355
9048.47 386
9049.36 356
9050.26 389
9051.16 357
9052.06 368
9052.96 396
9053.86 391
9054.75 351
9055.65 382
9056.55 374
9057.45 363
9058.35 412
9059.25 357
9060.14 386
9061.04 416
9061.94 384
9062.84 394
9063.74 424
9064.64 416
9065.54 386
9066.44 385
9067.33 394
9068.23 336
9069.13 372
9070.03 389
9070.93 361
9071.83 393
9072.73 410
9073.63 380
9074.53 361
9075.43 401
9076.33 396
9077.22 385
9078.12 376
9079.02 421
9079.92 461
9080.82 400
9081.72 382
9082.62 352
9083.52 359
9084.42 374
9085.32 372
9086.22 361
9087.12 350
9088.02 348
9088.92 376
9089.82 423
9090.72 383
9091.62 402
9092.52 436
9093.42 397
9094.32 393
9095.22 413
9096.12 455
9097.02 401
9097.92 368
9098.82 338
9099.72 395
9100.62 367
9101.52 409
9102.43 390
9103.33 365
9104.23 408
9105.13 358
9106.03 374
9106.93 422
9107.83 416
9108.73 365
9109.63 372
9110.53 372
9111.43 406
9112.33 393
9113.24 365
9114.14 363
9115.04 346
9115.94 359
9116.84 367
9117.74 354
9118.64 362
9119.55 390
9120.45 389
9121.35 356
9122.25 345
9123.15 376
9124.05 353
9124.96 407
9125.86 389
9126.76 359
9127.66 407
9128.56 404
9129.46 359
9130.37 332
9131.27 372
9132.17 384
9133.07 365
9133.97 345
9134.88 347
9135.78 354
9136.68 371
9137.58 345
9138.49 343
9139.39 308
9140.29 347
9141.19 359
9142.10 369
9143.00 339
9143.90 364
9144.80 371
9145.71 349
9146.61 410
9147.51 418
9148.42 374
9149.32 387
9150.22 379
9151.12 355
9152.03 360
9152.93 397
9153.83 351
9154.74 347
9155.64 406
9156.54 399
9157.45 391
9158.35 378
9159.25 399
9160.16 400
9161.06 342
9161.96 303
9162.87 325
9163.77 359
9164.68 325
9165.58 287
9166.48 348
9167.39 391
9168.29 356
9169.19 388
9170.10 324
9171.00 344
9171.91 335
9172.81 350
9173.72 333
9174.62 368
9175.52 350
9176.43 353
9177.33 338
9178.24 347
9179.14 334
9180.05 332
9180.95 350
9181.85 351
9182.76 361
9183.66 345
9184.57 369
9185.47 344
9186.38 343
9187.28 349
9188.19 349
9189.09 357
9190.00 388
9190.90 389
9191.81 386
9192.71 408
9193.62 402
9194.52 397
9195.43 370
9196.33 380
9197.24 336
9198.14 337
9199.05 355
9199.96 363
9200.86 348
9201.77 381
9202.67 405
9203.58 398
9204.48 421
9205.39 376
9206.29 359
9207.20 336
9208.11 428
9209.01 404
9209.92 359
9210.82 341
9211.73 345
9212.64 381
9213.54 329
9214.45 314
9215.35 375
9216.26 422
9217.17 392
9218.07 361
9218.98 339
9219.89 402
9220.79 407
9221.70 391
9222.61 392
9223.51 328
9224.42 355
9225.33 311
9226.23 368
9227.14 332
9228.05 338
9228.95 364
9229.86 367
9230.77 325
9231.67 294
9232.58 315
9233.49 369
9234.40 365
9235.30 404
9236.21 354
9237.12 351
9238.02 351
9238.93 360
9239.84 362
9240.75 376
9241.65 382
9242.56 375
9243.47 319
9244.38 319
9245.28 334
9246.19 326
9247.10 361
9248.01 355
9248.92 371
9249.82 334
9250.73 371
9251.64 398
9252.55 396
9253.46 394
9254.36 321
9255.27 344
9256.18 342
9257.09 311
9258.00 295
9258.90 345
9259.81 344
9260.72 339
9261.63 377
9262.54 353
9263.45 346
9264.36 331
9265.26 344
9266.17 378
9267.08 341
9267.99 329
9268.90 334
9269.81 354
9270.72 337
9271.63 366
9272.54 361
9273.44 366
9274.35 315
9275.26 364
9276.17 365
9277.08 376
9277.99 416
9278.90 396
9279.81 356
9280.72 339
9281.63 383
9282.54 297
9283.45 302
9284.36 342
9285.27 379
9286.18 373
9287.09 357
9288.00 324
9288.91 363
9289.82 370
9290.73 383
9291.64 395
9292.55 339
9293.46 348
9294.37 357
9295.28 375
9296.19 391
9297.10 358
9298.01 366
9298.92 402
9299.83 354
9300.74 366
9301.65 329
9302.56 370
9303.47 390
9304.38 333
9305.29 279
9306.20 308
9307.11 393
9308.02 367
9308.93 413
9309.84 418
9310.75 430
9311.67 455
9312.58 425
9313.49 458
9314.40 416
9315.31 351
9316.22 349
9317.13 386
9318.04 382
9318.95 401
9319.87 390
9320.78 382
9321.69 392
9322.60 376
9323.51 373
9324.42 421
9325.34 396
9326.25 421
9327.16 396
9328.07 358
9328.98 337
9329.89 365
9330.81 366
9331.72 359
9332.63 406
9333.54 353
9334.45 318
9335.37 323
9336.28 343
9337.19 349
9338.10 351
9339.01 376
9339.93 308
9340.84 325
9341.75 337
9342.66 302
9343.58 338
9344.49 296
9345.40 370
9346.31 431
9347.23 385
9348.14 354
9349.05 406
9349.97 426
9350.88 381
9351.79 397
9352.70 404
9353.62 418
9354.53 416
9355.44 441
9356.36 382
9357.27 394
9358.18 387
9359.10 352
9360.01 370
9360.92 369
9361.84 352
9362.75 349
9363.66 334
9364.58 365
9365.49 386
9366.40 375
9367.32 389
9368.23 421
9369.15 393
9370.06 347
9370.97 378
9371.89 346
9372.80 384
9373.71 397
9374.63 312
9375.54 332
9376.46 350
9377.37 392
9378.29 338
9379.20 347
9380.11 387
9381.03 384
9381.94 393
9382.86 368
9383.77 371
9384.69 346
9385.60 340
9386.51 365
9387.43 412
9388.34 359
9389.26 384
9390.17 356
9391.09 405
9392.00 393
9392.92 385
9393.83 390
9394.75 415
9395.66 420
9396.58 419
9397.49 403
9398.41 447
9399.32 392
9400.24 319
9401.15 384
9402.07 382
9402.99 416
9403.90 382
9404.82 364
9405.73 389
9406.65 369
9407.56 413
9408.48 403
9409.39 410
9410.31 445
9411.23 431
9412.14 437
9413.06 392
9413.97 378
9414.89 418
9415.81 395
9416.72 364
9417.64 397
9418.55 384
9419.47 395
9420.39 382
9421.30 413
9422.22 415
9423.14 361
9424.05 394
9424.97 392
9425.89 374
9426.80 397
9427.72 393
9428.64 438
9429.55 394
9430.47 416
9431.39 415
9432.30 463
9433.22 446
9434.14 423
9435.05 465
9435.97 405
9436.89 480
9437.80 480
9438.72 412
9439.64 473
9440.56 458
9441.47 427
9442.39 433
9443.31 439
9444.23 483
9445.14 433
9446.06 417
9446.98 421
9447.90 465
9448.81 464
9449.73 452
9450.65 522
9451.57 545
9452.48 579
9453.40 583
9454.32 583
9455.24 635
9456.16 593
9457.07 638
9457.99 655
9458.91 604
9459.83 502
9460.75 525
9461.66 492
9462.58 514
9463.50 461
9464.42 442
9465.34 486
9466.26 421
9467.18 444
9468.09 443
9469.01 468
9469.93 512
9470.85 478
9471.77 460
9472.69 412
9473.61 531
9474.53 481
9475.44 449
9476.36 419
9477.28 458
9478.20 474
9479.12 493
9480.04 530
9480.96 548
9481.88 445
9482.80 472
9483.72 479
9484.64 519
9485.56 510
9486.47 493
9487.39 477
9488.31 442
9489.23 472
9490.15 438
9491.07 503
9491.99 483
9492.91 422
9493.83 445
9494.75 452
9495.67 429
9496.59 467
9497.51 430
9498.43 427
9499.35 415
9500.27 447
9501.19 440
9502.11 457
9503.03 441
9503.95 462
9504.87 479
9505.79 480
9506.71 421
9507.64 410
9508.56 482
9509.48 511
9510.40 476
9511.32 439
9512.24 402
9513.16 444
9514.08 460
9515.00 492
9515.92 471
9516.84 487
9517.76 451
9518.68 485
9519.61 517
9520.53 468
9521.45 508
9522.37 530
9523.29 498
9524.21 451
9525.13 499
9526.05 516
9526.98 521
9527.90 517
9528.82 481
9529.74 553
9530.66 479
9531.58 560
9532.51 566
9533.43 638
9534.35 671
9535.27 640
9536.19 703
9537.11 708
9538.04 649
9538.96 607
9539.88 588
9540.80 592
9541.73 485
9542.65 570
9543.57 552
9544.49 566
9545.41 571
9546.34 545
9547.26 538
9548.18 481
9549.10 512
9550.03 572
9550.95 570
9551.87 515
9552.79 560
9553.72 575
9554.64 531
9555.56 576
9556.49 565
9557.41 485
9558.33 572
9559.25 599
9560.18 565
9561.10 637
9562.02 600
9562.95 578
9563.87 626
9564.79 673
9565.72 689
9566.64 614
9567.56 577
9568.49 580
9569.41 558
9570.33 565
9571.26 599
9572.18 610
9573.11 589
9574.03 567
9574.95 617
9575.88 556
9576.80 554
9577.72 580
9578.65 606
9579.57 595
9580.50 619
9581.42 672
9582.34 613
9583.27 560
9584.19 595
9585.12 660
9586.04 635
9586.97 545
9587.89 630
9588.81 639
9589.74 594
9590.66 590
9591.59 708
9592.51 711
9593.44 649
9594.36 639
9595.29 660
9596.21 685
9597.14 768
9598.06 750
9598.99 676
9599.91 695
9600.84 752
9601.76 778
9602.69 714
9603.61 717
9604.54 697
9605.46 714
9606.39 799
9607.31 781
9608.24 691
9609.16 705
9610.09 725
9611.01 789
9611.94 847
9612.87 738
9613.79 750
9614.72 780
9615.64 843
9616.57 846
9617.49 790
9618.42 826
9619.35 841
9620.27 789
9621.20 831
9622.12 846
9623.05 926
9623.98 887
9624.90 852
9625.83 879
9626.76 930
9627.68 896
9628.61 897
9629.53 919
9630.46 936
9631.39 966
9632.31 904
9633.24 920
9634.17 950
9635.09 977
9636.02 992
9636.95 1058
9637.87 1077
9638.80 1034
9639.73 1008
9640.65 1105
9641.58 1063
9642.51 1056
9643.44 998
9644.36 1136
9645.29 1125
9646.22 1079
9647.14 1148
9648.07 1190
9649.00 1215
9649.93 1186
9650.85 1192
9651.78 1291
9652.71 1313
9653.64 1291
9654.56 1306
9655.49 1353
9656.42 1325
9657.35 1298
9658.27 1416
9659.20 1356
9660.13 1275
9661.06 1343
9661.99 1334
9662.91 1407
9663.84 1426
9664.77 1376
9665.70 1432
9666.63 1421
9667.56 1544
9668.48 1574
9669.41 1495
9670.34 1500
9671.27 1562
9672.20 1629
9673.13 1730
9674.05 1629
9674.98 1629
9675.91 1564
9676.84 1663
9677.77 1698
9678.70 1620
9679.63 1605
9680.56 1628
9681.48 1775
9682.41 1826
9683.34 1755
9684.27 1763
9685.20 1895
9686.13 1943
9687.06 1831
9687.99 1885
9688.92 1893
9689.85 1919
9690.78 1871
9691.71 1863
9692.63 1868
9693.56 1826
9694.49 1889
9695.42 2110
9696.35 2263
9697.28 2353
9698.21 2561
9699.14 2845
9700.07 3093
9701.00 3242
9701.93 3303
9702.86 3290
9703.79 3165
9704.72 2927
9705.65 2685
9706.58 2552
9707.51 2232
9708.44 2131
9709.37 2042
9710.30 2050
9711.23 2071
9712.16 2083
9713.09 2085
9714.02 2293
9714.95 2434
9715.89 2480
9716.82 2692
9717.75 2803
9718.68 2719
9719.61 2565
9720.54 2409
9721.47 2319
9722.40 2072
9723.33 1889
9724.26 1797
9725.19 1684
9726.12 1673
9727.06 1608
9727.99 1586
9728.92 1567
9729.85 1599
9730.78 1638
9731.71 1742
9732.64 1726
9733.57 1808
9734.51 1769
9735.44 1792
9736.37 1924
9737.30 1778
9738.23 1646
9739.16 1639
9740.10 1599
9741.03 1489
9741.96 1424
9742.89 1358
9743.82 1267
9744.75 1277
9745.69 1231
9746.62 1262
9747.55 1227
9748.48 1301
9749.41 1237
9750.35 1177
9751.28 1125
9752.21 1145
9753.14 1135
9754.08 1077
9755.01 1139
9755.94 1128
9756.87 1197
9757.81 1158
9758.74 1152
9759.67 1120
9760.60 1079
9761.54 1150
9762.47 1178
9763.40 1139
9764.34 1120
9765.27 1189
9766.20 1148
9767.13 1137
9768.07 1080
9769.00 1066
9769.93 1091
9770.87 1093
9771.80 1093
9772.73 1115
9773.67 1130
9774.60 1078
9775.53 1070
9776.47 1153
9777.40 1185
9778.33 1179
9779.27 1226
9780.20 1367
9781.14 1355
9782.07 1357
9783.00 1302
9783.94 1319
9784.87 1286
9785.80 1179
9786.74 1190
9787.67 1182
9788.61 1088
9789.54 1134
9790.47 1174
9791.41 1124
9792.34 1024
9793.28 1059
9794.21 1019
9795.15 976
9796.08 1008
9797.01 1021
9797.95 1089
9798.88 1065
9799.82 1096
9800.75 1039
9801.69 1051
9802.62 1000
9803.56 998
9804.49 1004
9805.43 923
9806.36 912
9807.30 967
9808.23 963
9809.17 920
9810.10 872
9811.04 844
9811.97 876
9812.91 866
9813.84 775
9814.78 849
9815.71 822
9816.65 840
9817.58 863
9818.52 871
9819.46 788
9820.39 740
9821.33 766
9822.26 780
9823.20 790
9824.13 772
9825.07 802
9826.00 840
9826.94 850
9827.88 780
9828.81 738
9829.75 703
9830.68 737
9831.62 705
9832.56 774
9833.49 747
9834.43 761
9835.37 774
9836.30 710
9837.24 779
9838.17 670
9839.11 671
9840.05 818
9840.98 770
9841.92 769
9842.86 782
9843.79 699
9844.73 673
9845.67 763
9846.60 772
9847.54 740
9848.48 694
9849.42 782
9850.35 676
9851.29 717
9852.23 668
9853.16 695
9854.10 738
9855.04 722
9855.98 695
9856.91 736
9857.85 761
9858.79 681
9859.72 726
9860.66 759
9861.60 747
9862.54 745
9863.47 696
9864.41 688
9865.35 658
9866.29 702
9867.23 682
9868.16 614
9869.10 663
9870.04 699
9870.98 669
9871.92 691
9872.85 690
9873.79 643
9874.73 693
9875.67 727
9876.61 672
9877.54 723
9878.48 693
9879.42 669
9880.36 690
9881.30 648
9882.24 654
9883.18 634
9884.11 642
9885.05 635
9885.99 615
9886.93 616
9887.87 630
9888.81 672
9889.75 605
9890.69 592
9891.62 628
9892.56 626
9893.50 642
9894.44 645
9895.38 630
9896.32 627
9897.26 584
9898.20 561
9899.14 602
9900.08 622
9901.02 641
9901.96 614
9902.90 564
9903.83 569
9904.77 598
9905.71 557
9906.65 569
9907.59 565
9908.53 583
9909.47 611
9910.41 609
9911.35 619
9912.29 621
9913.23 590
9914.17 637
9915.11 631
9916.05 596
9916.99 611
9917.93 621
9918.87 594
9919.81 612
9920.75 588
9921.69 644
9922.64 673
9923.58 646
9924.52 694
9925.46 805
9926.40 926
9927.34 1040
9928.28 1009
9929.22 1067
9930.16 1115
9931.10 1051
9932.04 990
9932.98 937
9933.92 799
9934.87 717
9935.81 714
9936.75 650
9937.69 627
9938.63 594
9939.57 547
9940.51 591
9941.45 639
9942.39 591
9943.34 569
9944.28 603
9945.22 585
9946.16 582
9947.10 542
9948.04 521
9948.99 546
9949.93 514
9950.87 559
9951.81 534
9952.75 530
9953.69 611
9954.64 553
9955.58 589
9956.52 631
9957.46 589
9958.41 633
9959.35 585
9960.29 591
9961.23 566
9962.17 555
9963.12 525
9964.06 552
9965.00 524
9965.94 524
9966.89 544
9967.83 550
9968.77 536
9969.71 529
9970.66 507
9971.60 526
9972.54 528
9973.49 569
9974.43 543
9975.37 593
9976.31 532
9977.26 507
9978.20 553
9979.14 554
9980.09 553
9981.03 502
9981.97 518
9982.92 527
9983.86 447
9984.80 464
9985.75 496
9986.69 495
9987.63 637
9988.58 523
9989.52 521
9990.46 485
9991.41 474
9992.35 446
9993.30 502
9994.24 482
9995.18 463
9996.13 475
9997.07 485
9998.02 538
9998.96 518
9999.90 458
10000.85 516
10001.79 510
10002.74 434
10003.68 475
10004.62 511
10005.57 531
10006.51 527
10007.46 525
10008.40 517
10009.35 446
10010.29 478
10011.24 514
10012.18 517
10013.13 487
10014.07 504
10015.01 474
10015.96 474
10016.90 481
10017.85 483
10018.79 464
10019.74 471
10020.68 434
10021.63 472
10022.58 487
10023.52 459
10024.47 482
10025.41 450
10026.36 399
10027.30 436
10028.25 496
10029.19 456
10030.14 464
10031.08 449
10032.03 489
10032.98 480
10033.92 499
10034.87 471
10035.81 475
10036.76 479
10037.70 490
10038.65 443
10039.60 515
10040.54 554
10041.49 475
10042.43 461
10043.38 455
10044.33 461
10045.27 443
10046.22 461
10047.17 477
10048.11 436
10049.06 389
10050.00 437
10050.95 452
10051.90 484
10052.84 433
10053.79 411
10054.74 454
10055.68 431
10056.63 470
10057.58 510
10058.52 519
10059.47 502
10060.42 546
10061.37 506
10062.31 466
10063.26 469
10064.21 436
10065.15 445
10066.10 491
10067.05 441
10068.00 395
10068.94 398
10069.89 411
10070.84 424
10071.79 433
10072.73 410
10073.68 429
10074.63 430
10075.58 458
10076.52 446
10077.47 440
10078.42 508
10079.37 422
10080.32 400
10081.26 425
10082.21 444
10083.16 459
10084.11 425
10085.06 385
10086.00 431
10086.95 402
10087.90 463
10088.85 407
10089.80 391
10090.75 392
10091.69 430
10092.64 406
10093.59 389
10094.54 452
10095.49 414
10096.44 444
10097.39 430
10098.33 441
10099.28 432
10100.23 387
10101.18 464
10102.13 465
10103.08 412
10104.03 403
10104.98 420
10105.93 485
10106.87 486
10107.82 424
10108.77 424
10109.72 450
10110.67 432
10111.62 386
10112.57 389
10113.52 367
10114.47 456
10115.42 444
10116.37 475
10117.32 451
10118.27 440
10119.22 441
10120.17 433
10121.12 423
10122.07 390
10123.02 391
10123.97 393
10124.92 394
10125.87 420
10126.82 455
10127.77 414
10128.72 409
10129.67 420
10130.62 407
10131.57 423
10132.52 380
10133.47 375
10134.42 425
10135.37 431
10136.32 399
10137.27 414
10138.22 404
10139.17 416
10140.12 401
10141.07 443
10142.02 442
10142.98 390
10143.93 395
10144.88 456
10145.83 452
10146.78 441
10147.73 474
10148.68 471
10149.63 424
10150.58 461
10151.54 425
10152.49 396
10153.44 436
10154.39 449
10155.34 412
10156.29 479
10157.24 433
10158.20 467
10159.15 445
10160.10 487
10161.05 468
10162.00 488
10162.95 484
10163.91 445
10164.86 431
10165.81 447
10166.76 466
10167.71 426
10168.67 418
10169.62 489
10170.57 469
10171.52 447
10172.47 457
10173.43 472
10174.38 450
10175.33 480
10176.28 542
10177.24 475
10178.19 481
10179.14 503
10180.09 511
10181.05 536
10182.00 524
10182.95 536
10183.90 477
10184.86 551
10185.81 482
10186.76 476
10187.72 521
10188.67 535
10189.62 531
10190.58 481
10191.53 558
10192.48 529
10193.43 478
10194.39 491
10195.34 508
10196.29 433
10197.25 478
10198.20 531
10199.16 455
10200.11 479
10201.06 478
10202.02 533
10202.97 571
10203.92 554
10204.88 539
10205.83 600
10206.78 616
10207.74 627
10208.69 595
10209.65 622
10210.60 653
10211.55 565
10212.51 532
10213.46 552
10214.42 568
10215.37 578
10216.33 519
10217.28 542
10218.23 540
10219.19 491
10220.14 548
10221.10 553
10222.05 518
10223.01 560
10223.96 494
10224.92 467
10225.87 489
10226.83 474
10227.78 469
10228.74 467
10229.69 483
10230.65 514
10231.60 482
10232.56 424
10233.51 437
10234.47 455
10235.42 541
10236.38 541
10237.33 461
10238.29 535
10239.24 593
10240.20 555
10241.15 577
10242.11 488
10243.06 517
10244.02 499
10244.98 429
10245.93 445
10246.89 419
10247.84 440
10248.80 450
10249.75 423
10250.71 407
10251.67 414
10252.62 381
10253.58 456
10254.53 404
10255.49 447
10256.45 452
10257.40 438
10258.36 427
10259.32 403
10260.27 418
10261.23 391
10262.18 384
10263.14 380
10264.10 390
10265.05 417
10266.01 423
10266.97 390
10267.92 385
10268.88 358
10269.84 365
10270.79 409
10271.75 442
10272.71 412
10273.67 393
10274.62 441
10275.58 394
10276.54 356
10277.49 351
10278.45 415
10279.41 412
10280.37 413
10281.32 386
10282.28 425
10283.24 381
10284.19 369
10285.15 358
10286.11 367
10287.07 417
10288.03 389
10288.98 377
10289.94 364
10290.90 374
10291.86 369
10292.81 388
10293.77 376
10294.73 384
10295.69 384
10296.65 404
10297.60 439
10298.56 398
10299.52 363
10300.48 337
10301.44 346
10302.40 365
10303.35 382
10304.31 335
10305.27 370
10306.23 444
10307.19 451
10308.15 411
10309.10 419
10310.06 420
10311.02 425
10311.98 396
10312.94 372
10313.90 354
10314.86 358
10315.82 408
10316.78 426
10317.73 410
10318.69 381
10319.65 386
10320.61 393
10321.57 403
10322.53 369
10323.49 355
10324.45 384
10325.41 434
10326.37 410
10327.33 359
10328.29 349
10329.25 380
10330.21 439
10331.17 353
10332.13 326
10333.09 412
10334.04 388
10335.00 322
10335.96 378
10336.92 389
10337.88 365
10338.84 416
10339.80 394
10340.76 337
10341.72 329
10342.68 388
10343.65 382
10344.61 355
10345.57 391
10346.53 331
10347.49 440
10348.45 403
10349.41 352
10350.37 365
10351.33 362
10352.29 384
10353.25 351
10354.21 381
10355.17 350
10356.13 322
10357.09 380
10358.05 377
10359.02 388
10359.98 368
10360.94 402
10361.90 480
10362.86 411
10363.82 389
10364.78 399
10365.74 397
10366.70 385
10367.67 349
10368.63 314
10369.59 357
10370.55 384
10371.51 417
10372.47 375
10373.43 346
10374.40 394
10375.36 381
10376.32 309
10377.28 382
10378.24 400
10379.21 359
10380.17 359
10381.13 436
10382.09 374
10383.05 393
10384.02 424
10384.98 347
10385.94 400
10386.90 391
10387.86 352
10388.83 321
10389.79 355
10390.75 363
10391.71 323
10392.68 361
10393.64 370
10394.60 352
10395.56 321
10396.53 358
10397.49 328
10398.45 347
10399.42 343
10400.38 313
10401.34 303
10402.30 323
10403.27 320
10404.23 347
10405.19 355
10406.16 336
10407.12 308
10408.08 318
10409.05 341
10410.01 335
10410.97 333
10411.94 325
10412.90 310
10413.86 317
10414.83 318
10415.79 330
10416.75 370
10417.72 361
10418.68 376
10419.65 322
10420.61 371
10421.57 371
10422.54 346
10423.50 384
10424.46 371
10425.43 293
10426.39 306
10427.36 299
10428.32 279
10429.29 322
10430.25 325
10431.21 311
10432.18 316
10433.14 358
10434.11 285
10435.07 263
10436.04 322
10437.00 297
10437.97 307
10438.93 319
10439.90 340
10440.86 318
10441.82 314
10442.79 305
10443.75 277
10444.72 319
10445.68 280
10446.65 323
10447.61 297
10448.58 293
10449.54 307
10450.51 294
10451.48 310
10452.44 308
10453.41 315
10454.37 294
10455.34 300
10456.30 311
10457.27 301
10458.23 318
10459.20 264
10460.16 317
10461.13 307
10462.10 318
10463.06 293
10464.03 290
10464.99 305
10465.96 294
10466.93 307
10467.89 351
10468.86 297
10469.82 308
10470.79 306
10471.76 278
10472.72 328
10473.69 314
10474.65 293
10475.62 291
10476.59 303
10477.55 282
10478.52 315
10479.49 304
10480.45 282
10481.42 321
10482.39 330
10483.35 314
10484.32 305
10485.29 250
10486.25 261
10487.22 284
10488.19 306
10489.15 277
10490.12 283
10491.09 313
10492.06 291
10493.02 284
10493.99 262
10494.96 312
10495.92 283
10496.89 295
10497.86 330
10498.83 318
10499.79 315
10500.76 334
10501.73 323
10502.70 307
10503.66 284
10504.63 308
10505.60 294
10506.57 269
10507.54 270
10508.50 285
10509.47 327
10510.44 297
10511.41 304
10512.38 277
10513.34 269
10514.31 288
10515.28 272
10516.25 266
10517.22 299
10518.19 333
10519.15 334
10520.12 298
10521.09 298
10522.06 308
10523.03 291
10524.00 293
10524.96 289
10525.93 313
10526.90 316
10527.87 286
10528.84 248
10529.81 315
10530.78 341
10531.75 323
10532.72 306
10533.68 323
10534.65 294
10535.62 311
10536.59 289
10537.56 278
10538.53 280
10539.50 264
10540.47 299
10541.44 290
10542.41 304
10543.38 316
10544.35 329
10545.32 326
10546.29 306
10547.26 358
10548.23 311
10549.20 267
10550.17 278
10551.13 271
10552.10 303
10553.07 310
10554.04 267
10555.01 286
10555.98 294
10556.96 263
10557.93 274
10558.90 308
10559.87 329
10560.84 351
10561.81 325
10562.78 352
10563.75 318
10564.72 328
10565.69 335
10566.66 327
10567.63 315
10568.60 300
10569.57 307
10570.54 319
10571.51 299
10572.48 333
10573.45 308
10574.42 319
10575.40 326
10576.37 316
10577.34 297
10578.31 321
10579.28 351
10580.25 281
10581.22 328
10582.19 299
10583.17 305
10584.14 307
10585.11 301
10586.08 313
10587.05 331
10588.02 344
10588.99 293
10589.97 295
10590.94 335
10591.91 318
10592.88 326
10593.85 370
10594.82 335
10595.80 379
10596.77 376
10597.74 356
10598.71 406
10599.68 311
10600.66 286
10601.63 330
10602.60 311
10603.57 321
10604.55 306
10605.52 357
10606.49 309
10607.46 298
10608.44 371
10609.41 363
10610.38 348
10611.35 306
10612.33 322
10613.30 314
10614.27 369
10615.24 363
10616.22 334
10617.19 347
10618.16 341
10619.14 396
10620.11 375
10621.08 360
10622.05 356
10623.03 345
10624.00 325
10624.97 366
10625.95 381
10626.92 364
10627.89 350
10628.87 330
10629.84 377
10630.81 382
10631.79 375
10632.76 378
10633.74 313
10634.71 360
10635.68 383
10636.66 398
10637.63 431
10638.60 453
10639.58 544
10640.55 549
10641.53 582
10642.50 569
10643.47 501
10644.45 466
10645.42 501
10646.40 424
10647.37 440
10648.35 362
10649.32 375
10650.29 358
10651.27 329
10652.24 307
10653.22 358
10654.19 357
10655.17 299
10656.14 332
10657.12 354
10658.09 326
10659.07 319
10660.04 318
10661.02 334
10661.99 354
10662.97 302
10663.94 334
10664.92 323
10665.89 267
10666.87 335
10667.84 304
10668.82 307
10669.79 267
10670.77 325
10671.74 298
10672.72 342
10673.69 312
10674.67 285
10675.65 302
10676.62 316
10677.60 318
10678.57 347
10679.55 352
10680.52 342
10681.50 321
10682.48 333
10683.45 324
10684.43 308
10685.40 317
10686.38 348
10687.36 335
10688.33 312
10689.31 338
10690.28 340
10691.26 309
10692.24 278
10693.21 325
10694.19 325
10695.17 339
10696.14 317
10697.12 311
10698.10 307
10699.07 305
10700.05 265
10701.03 306
10702.00 305
10702.98 295
10703.96 311
10704.93 348
10705.91 327
10706.89 295
10707.86 301
10708.84 339
10709.82 326
10710.80 324
10711.77 309
10712.75 294
10713.73 273
10714.70 318
10715.68 320
10716.66 289
10717.64 312
10718.61 339
10719.59 359
10720.57 330
10721.55 295
10722.53 272
10723.50 298
10724.48 313
10725.46 297
10726.44 285
10727.41 275
10728.39 288
10729.37 306
10730.35 299
10731.33 303
10732.31 311
10733.28 339
10734.26 329
10735.24 325
10736.22 319
10737.20 301
10738.17 306
10739.15 320
10740.13 307
10741.11 286
10742.09 269
10743.07 308
10744.05 336
10745.03 320
10746.00 315
10746.98 346
10747.96 368
10748.94 317
10749.92 309
10750.90 275
10751.88 312
10752.86 322
10753.84 298
10754.82 292
10755.79 290
10756.77 342
10757.75 314
10758.73 334
10759.71 298
10760.69 255
10761.67 289
10762.65 275
10763.63 303
10764.61 298
10765.59 293
10766.57 295
10767.55 302
10768.53 271
10769.51 288
10770.49 322
10771.47 283
10772.45 295
10773.43 326
10774.41 335
10775.39 301
10776.37 292
10777.35 362
10778.33 319
10779.31 288
10780.29 301
10781.27 329
10782.25 302
10783.23 308
10784.21 373
10785.19 343
10786.17 353
10787.15 369
10788.13 389
10789.12 336
10790.10 339
10791.08 287
10792.06 344
10793.04 335
10794.02 357
10795.00 381
10795.98 336
10796.96 333
10797.94 321
10798.93 326
10799.91 368
10800.89 305
10801.87 338
10802.85 328
10803.83 332
10804.81 372
10805.80 360
10806.78 331
10807.76 337
10808.74 355
10809.72 313
10810.70 341
10811.69 382
10812.67 380
10813.65 321
10814.63 342
10815.61 324
10816.59 354
10817.58 353
10818.56 432
10819.54 381
10820.52 341
10821.51 370
10822.49 408
10823.47 403
10824.45 403
10825.43 408
10826.42 404
10827.40 347
10828.38 370
10829.37 400
10830.35 388
10831.33 376
10832.31 398
10833.30 416
10834.28 396
10835.26 387
10836.24 424
10837.23 416
10838.21 379
10839.19 447
10840.18 426
10841.16 387
10842.14 403
10843.13 438
10844.11 392
10845.09 375
10846.08 409
10847.06 435
10848.04 380
10849.03 451
10850.01 442
10850.99 381
10851.98 388
10852.96 400
10853.94 392
10854.93 411
10855.91 422
10856.90 443
10857.88 402
10858.86 417
10859.85 443
10860.83 455
10861.82 479
10862.80 448
10863.78 423
10864.77 472
10865.75 487
10866.74 443
10867.72 427
10868.71 438
10869.69 423
10870.67 490
10871.66 472
10872.64 479
10873.63 454
10874.61 443
10875.60 432
10876.58 475
10877.57 488
10878.55 453
10879.54 486
10880.52 482
10881.51 512
10882.49 515
10883.48 485
10884.46 557
10885.45 537
10886.43 484
10887.42 508
10888.40 518
10889.39 538
10890.37 565
10891.36 521
10892.34 527
10893.33 544
10894.32 480
10895.30 529
10896.29 500
10897.27 518
10898.26 592
10899.24 620
10900.23 615
10901.22 605
10902.20 625
10903.19 642
10904.17 575
10905.16 571
10906.15 619
10907.13 627
10908.12 634
10909.10 663
10910.09 655
10911.08 657
10912.06 650
10913.05 670
10914.04 664
10915.02 737
10916.01 709
10917.00 671
10917.98 726
10918.97 801
10919.96 767
10920.94 717
10921.93 681
10922.92 700
10923.90 735
10924.89 738
10925.88 747
10926.86 698
10927.85 785
10928.84 825
10929.82 772
10930.81 834
10931.80 815
10932.79 794
10933.77 743
10934.76 738
10935.75 750
10936.74 814
10937.72 808
10938.71 810
10939.70 868
10940.69 827
10941.67 789
10942.66 809
10943.65 908
10944.64 924
10945.63 861
10946.61 882
10947.60 913
10948.59 915
10949.58 864
10950.57 913
10951.55 942
10952.54 1012
10953.53 1001
10954.52 1112
10955.51 1126
10956.49 1194
10957.48 1386
10958.47 1459
10959.46 1532
10960.45 1652
10961.44 1610
10962.43 1570
10963.41 1530
10964.40 1437
10965.39 1375
10966.38 1369
10967.37 1285
10968.36 1173
10969.35 1101
10970.34 1064
10971.33 1011
10972.31 1078
10973.30 1039
10974.29 1014
10975.28 972
10976.27 986
10977.26 1055
10978.25 991
10979.24 997
10980.23 992
10981.22 991
10982.21 1023
10983.20 1028
10984.19 1039
10985.18 1046
10986.17 1043
10987.16 1057
10988.15 990
10989.14 988
10990.13 1083
10991.12 1129
10992.11 1121
10993.10 1192
10994.09 1231
10995.08 1247
10996.07 1337
10997.06 1477
10998.05 1700
10999.04 1888
11000.03 2159
11001.02 2170
11002.01 2383
11003.00 2348
11003.99 2291
11004.98 2257
11005.97 2010
11006.96 1761
11007.95 1564
11008.94 1430
11009.93 1229
11010.92 1151
11011.91 1058
11012.91 943
11013.90 913
11014.89 886
11015.88 914
11016.87 884
11017.86 903
11018.85 884
11019.84 844
11020.83 820
11021.83 793
11022.82 767
11023.81 828
11024.80 738
11025.79 644
11026.78 705
11027.77 705
11028.77 692
11029.76 661
11030.75 703
11031.74 686
11032.73 688
11033.72 713
11034.72 741
11035.71 645
11036.70 641
11037.69 672
11038.68 680
11039.68 697
11040.67 689
11041.66 646
11042.65 565
11043.65 601
11044.64 626
11045.63 648
11046.62 674
11047.62 604
11048.61 637
11049.60 605
11050.59 657
11051.59 606
11052.58 537
11053.57 588
11054.56 587
11055.56 578
11056.55 620
11057.54 552
11058.54 567
11059.53 564
11060.52 552
11061.51 543
11062.51 567
11063.50 531
11064.49 547
11065.49 590
11066.48 614
11067.47 587
11068.47 578
11069.46 560
11070.45 605
11071.45 552
11072.44 584
11073.44 595
11074.43 561
11075.42 601
11076.42 563
11077.41 611
11078.40 619
11079.40 556
11080.39 580
11081.39 592
11082.38 576
11083.37 542
11084.37 608
11085.36 553
11086.36 540
11087.35 556
11088.35 553
11089.34 558
11090.33 547
11091.33 546
11092.32 519
11093.32 500
11094.31 546
11095.31 556
11096.30 522
11097.30 517
11098.29 542
11099.29 523
11100.28 503
11101.28 539
11102.27 570
11103.27 528
11104.26 509
11105.26 463
11106.25 498
11107.25 504
11108.24 516
11109.24 481
11110.23 475
11111.23 440
11112.22 488
11113.22 480
11114.21 487
11115.21 463
11116.20 526
11117.20 458
11118.20 484
11119.19 426
11120.19 472
11121.18 465
11122.18 454
11123.17 470
11124.17 420
11125.17 448
11126.16 483
11127.16 469
11128.15 444
11129.15 439
11130.15 457
11131.14 429
11132.14 428
11133.14 431
11134.13 448
11135.13 427
11136.13 378
11137.12 428
11138.12 390
11139.11 418
11140.11 392
11141.11 410
11142.10 378
11143.10 412
11144.10 428
11145.10 440
11146.09 363
11147.09 338
11148.09 404
11149.08 427
11150.08 455
11151.08 377
11152.07 401
11153.07 397
11154.07 388
11155.07 349
11156.06 416
11157.06 395
11158.06 404
11159.06 384
11160.05 345
11161.05 401
11162.05 400
11163.05 366
11164.04 303
11165.04 343
11166.04 366
11167.04 412
11168.04 394
11169.03 378
11170.03 344
11171.03 398
11172.03 422
11173.03 376
11174.02 342
11175.02 369
11176.02 405
11177.02 462
11178.02 396
11179.02 368
11180.01 364
11181.01 362
11182.01 368
11183.01 350
11184.01 327
11185.01 395
11186.00 355
11187.00 389
11188.00 412
11189.00 401
11190.00 427
11191.00 338
11192.00 431
11193.00 417
11194.00 421
11195.00 422
11195.99 405
11196.99 414
11197.99 377
11198.99 376
11199.99 357
11200.99 383
11201.99 382
11202.99 363
11203.99 415
11204.99 370
11205.99 337
11206.99 340
11207.99 345
11208.99 375
11209.99 322
11210.99 361
11211.99 330
11212.99 376
11213.99 407
11214.99 357
11215.99 351
11216.99 355
11217.99 365
11218.99 421
11219.99 355
11220.99 363
11221.99 404
11222.99 383
11223.99 390
11224.99 397
11225.99 383
11226.99 355
11227.99 364
11228.99 344
11229.99 369
11230.99 326
11231.99 305
11232.99 344
11233.99 362
11235.00 301
11236.00 364
11237.00 365
11238.00 343
11239.00 336
11240.00 345
11241.00 358
11242.00 311
11243.00 350
11244.01 352
11245.01 337
11246.01 328
11247.01 323
11248.01 298
11249.01 295
11250.01 319
11251.02 349
11252.02 308
11253.02 326
11254.02 385
11255.02 363
11256.02 307
11257.03 343
11258.03 363
11259.03 367
11260.03 375
11261.03 367
11262.04 385
11263.04 377
11264.04 350
11265.04 382
11266.05 372
11267.05 340
11268.05 347
11269.05 366
11270.05 378
11271.06 370
11272.06 360
11273.06 384
11274.07 394
11275.07 379
11276.07 396
11277.07 356
11278.08 358
11279.08 401
11280.08 357
11281.08 378
11282.09 320
11283.09 346
11284.09 346
11285.10 336
11286.10 351
11287.10 395
11288.11 363
11289.11 347
11290.11 347
11291.12 375
11292.12 357
11293.12 360
11294.13 358
11295.13 406
11296.13 435
11297.14 373
11298.14 405
11299.15 396
11300.15 337
11301.15 406
11302.16 377
11303.16 355
11304.16 393
11305.17 394
11306.17 424
11307.18 387
11308.18 355
11309.19 395
11310.19 424
11311.19 482
11312.20 478
11313.20 542
11314.21 585
11315.21 585
11316.22 569
11317.22 510
11318.23 536
11319.23 472
11320.23 500
11321.24 468
11322.24 444
11323.25 433
11324.25 349
11325.26 376
11326.26 419
11327.27 372
11328.27 339
11329.28 319
11330.28 324
11331.29 317
11332.29 310
11333.30 301
11334.30 340
11335.31 351
11336.32 324
11337.32 303
11338.33 324
11339.33 349
11340.34 344
11341.34 347
11342.35 342
11343.35 327
11344.36 323
11345.37 295
11346.37 309
11347.38 306
11348.38 299
11349.39 306
11350.40 321
11351.40 282
11352.41 282
11353.41 334
11354.42 288
11355.43 269
11356.43 312
11357.44 313
11358.45 338
11359.45 325
11360.46 317
11361.46 300
11362.47 354
11363.48 348
11364.48 354
11365.49 373
11366.50 258
11367.51 290
11368.51 304
11369.52 287
11370.53 358
11371.53 291
11372.54 293
11373.55 314
11374.55 305
11375.56 307
11376.57 317
11377.58 343
11378.58 320
11379.59 346
11380.60 368
11381.60 346
11382.61 321
11383.62 327
11384.63 311
11385.63 320
11386.64 290
11387.65 329
11388.66 347
11389.67 301
11390.67 308
11391.68 332
11392.69 365
11393.70 327
11394.71 302
11395.71 395
11396.72 404
11397.73 349
11398.74 332
11399.75 320
11400.75 360
11401.76 319
11402.77 304
11403.78 342
11404.79 343
11405.80 365
11406.80 348
11407.81 322
11408.82 342
11409.83 313
11410.84 294
11411.85 338
11412.86 340
11413.87 297
11414.87 279
11415.88 304
11416.89 314
11417.90 321
11418.91 317
11419.92 338
11420.93 373
11421.94 305
11422.95 314
11423.96 301
11424.97 313
11425.98 367
11426.98 331
11427.99 307
11429.00 298
11430.01 286
11431.02 336
11432.03 303
11433.04 329
11434.05 343
11435.06 333
11436.07 335
11437.08 331
11438.09 290
11439.10 353
11440.11 334
11441.12 337
11442.13 307
11443.14 312
11444.15 320
11445.16 348
11446.17 329
11447.18 332
11448.19 308
11449.20 297
11450.21 318
11451.22 273
11452.23 296
11453.25 349
11454.26 291
11455.27 304
11456.28 347
11457.29 318
11458.30 297
11459.31 323
11460.32 334
11461.33 355
11462.34 328
11463.35 342
11464.36 291
11465.38 284
11466.39 285
11467.40 278
11468.41 314
11469.42 300
11470.43 268
11471.44 326
11472.46 307
11473.47 278
11474.48 320
11475.49 320
11476.50 400
11477.51 306
11478.52 313
11479.54 321
11480.55 334
11481.56 330
11482.57 300
11483.58 289
11484.60 324
11485.61 320
11486.62 351
11487.63 321
11488.64 314
11489.66 302
11490.67 300
11491.68 308
11492.69 293
11493.71 291
11494.72 302
11495.73 307
11496.74 303
11497.76 245
11498.77 287
11499.78 339
11500.79 332
11501.81 299
11502.82 274
11503.83 296
11504.84 332
11505.86 283
11506.87 284
11507.88 280
11508.90 291
11509.91 269
11510.92 288
11511.94 263
11512.95 298
11513.96 273
11514.98 310
11515.99 277
11517.00 269
11518.02 281
11519.03 310
11520.04 296
11521.06 309
11522.07 285
11523.08 277
11524.10 269
11525.11 242
11526.13 316
11527.14 339
11528.15 309
11529.17 308
11530.18 264
11531.20 286
11532.21 321
11533.22 290
11534.24 270
11535.25 323
11536.27 302
11537.28 318
11538.29 325
11539.31 306
11540.32 312
11541.34 324
11542.35 298
11543.37 315
11544.38 301
11545.40 317
11546.41 314
11547.43 290
11548.44 336
11549.46 354
11550.47 341
11551.49 309
11552.50 304
11553.52 309
11554.53 269
11555.55 298
11556.56 282
11557.58 342
11558.59 316
11559.61 336
11560.62 338
11561.64 372
11562.65 354
11563.67 309
11564.68 325
11565.70 380
11566.71 358
11567.73 354
11568.75 367
11569.76 326
11570.78 342
11571.79 342
11572.81 358
11573.83 335
11574.84 331
11575.86 297
11576.87 308
11577.89 339
11578.91 342
11579.92 339
11580.94 384
11581.95 373
11582.97 349
11583.99 320
11585.00 347
11586.02 370
11587.04 344
11588.05 352
11589.07 385
11590.09 325
11591.10 353
11592.12 377
11593.14 406
11594.15 355
11595.17 344
11596.19 385
11597.20 363
11598.22 403
11599.24 374
11600.25 442
11601.27 468
11602.29 459
11603.31 511
11604.32 578
11605.34 564
11606.36 589
11607.38 549
11608.39 571
11609.41 492
11610.43 448
11611.45 450
11612.46 435
11613.48 387
11614.50 333
11615.52 306
11616.53 380
11617.55 352
11618.57 341
11619.59 388
11620.61 393
11621.62 358
11622.64 321
11623.66 346
11624.68 326
11625.70 350
11626.71 386
11627.73 352
11628.75 320
11629.77 333
11630.79 335
11631.81 343
11632.82 288
11633.84 283
11634.86 328
11635.88 303
11636.90 297
11637.92 330
11638.94 346
11639.96 321
11640.97 335
11641.99 340
11643.01 309
11644.03 297
11645.05 308
11646.07 296
11647.09 288
11648.11 283
11649.13 314
11650.15 323
11651.17 312
11652.18 292
11653.20 275
11654.22 275
11655.24 237
11656.26 276
11657.28 265
11658.30 282
11659.32 289
11660.34 294
11661.36 265
11662.38 280
11663.40 262
11664.42 270
11665.44 294
11666.46 324
11667.48 282
11668.50 284
11669.52 241
11670.54 274
11671.56 287
11672.58 282
11673.60 281
11674.62 291
11675.64 305
11676.66 294
11677.68 292
11678.70 289
11679.72 289
11680.74 316
11681.77 288
11682.79 299
11683.81 317
11684.83 295
11685.85 299
11686.87 314
11687.89 334
11688.91 309
11689.93 302
11690.95 338
11691.97 371
11693.00 327
11694.02 332
11695.04 327
11696.06 294
11697.08 296
11698.10 315
11699.12 345
11700.14 327
11701.17 290
11702.19 283
11703.21 313
11704.23 302
11705.25 331
11706.27 326
11707.30 293
11708.32 280
11709.34 330
11710.36 298
11711.38 282
11712.41 298
11713.43 308
11714.45 316
11715.47 297
11716.49 279
11717.52 293
11718.54 309
11719.56 325
11720.58 315
11721.61 302
11722.63 294
11723.65 342
11724.67 353
11725.70 338
11726.72 332
11727.74 328
11728.76 333
11729.79 329
11730.81 301
11731.83 271
11732.86 308
11733.88 276
11734.90 318
11735.92 354
11736.95 346
11737.97 320
11738.99 300
11740.02 303
11741.04 312
11742.06 347
11743.09 287
11744.11 340
11745.13 373
11746.16 350
11747.18 310
11748.20 274
11749.23 306
11750.25 322
11751.27 330
11752.30 341
11753.32 282
11754.35 318
11755.37 322
11756.39 309
11757.42 292
11758.44 296
11759.47 316
11760.49 302
11761.51 296
11762.54 305
11763.56 337
11764.59 348
11765.61 342
11766.64 347
11767.66 315
11768.68 312
11769.71 344
11770.73 369
11771.76 351
11772.78 331
11773.81 306
11774.83 289
11775.86 332
11776.88 359
11777.91 333
11778.93 314
11779.96 329
11780.98 334
11782.01 338
11783.03 389
11784.06 392
11785.08 345
11786.11 327
11787.13 371
11788.16 382
11789.18 358
11790.21 332
11791.23 316
11792.26 324
11793.28 350
11794.31 369
11795.34 352
11796.36 372
11797.39 357
11798.41 365
11799.44 350
11800.46 359
11801.49 327
11802.52 347
11803.54 423
11804.57 415
11805.59 409
11806.62 376
11807.65 350
11808.67 349
11809.70 343
11810.73 376
11811.75 418
11812.78 439
11813.80 415
11814.83 396
11815.86 436
11816.88 396
11817.91 355
11818.94 379
11819.96 396
11820.99 396
11822.02 371
11823.04 398
11824.07 386
11825.10 361
11826.13 397
11827.15 392
11828.18 397
11829.21 360
11830.23 413
11831.26 410
11832.29 418
11833.32 401
11834.34 438
11835.37 439
11836.40 400
11837.42 370
11838.45 465
11839.48 442
11840.51 433
11841.54 465
11842.56 440
11843.59 422
11844.62 412
11845.65 458
11846.67 383
11847.70 439
11848.73 439
11849.76 450
11850.79 424
11851.81 434
11852.84 467
11853.87 472
11854.90 453
11855.93 476
11856.95 481
11857.98 452
11859.01 466
11860.04 483
11861.07 488
11862.10 530
11863.13 486
11864.15 506
11865.18 511
11866.21 456
11867.24 525
11868.27 521
11869.30 512
11870.33 518
11871.36 498
11872.38 505
11873.41 529
11874.44 604
11875.47 548
11876.50 574
11877.53 562
11878.56 548
11879.59 574
11880.62 523
11881.65 554
11882.68 592
11883.71 566
11884.74 589
11885.77 639
11886.80 653
11887.82 602
11888.85 644
11889.88 664
11890.91 671
11891.94 667
11892.97 620
11894.00 685
11895.03 693
11896.06 691
11897.09 682
11898.12 715
11899.15 791
11900.18 838
11901.21 892
11902.24 913
11903.27 901
11904.31 942
11905.34 956
11906.37 929
11907.40 1013
11908.43 963
11909.46 865
11910.49 829
11911.52 791
11912.55 763
11913.58 767
11914.61 810
11915.64 769
11916.67 765
11917.70 782
11918.73 771
11919.77 817
11920.80 771
11921.83 791
11922.86 808
11923.89 791
11924.92 775
11925.95 849
11926.98 909
11928.02 960
11929.05 949
11930.08 1126
11931.11 1204
11932.14 1349
11933.17 1497
11934.21 1561
11935.24 1511
11936.27 1394
11937.30 1368
11938.33 1293
11939.36 1123
11940.40 1047
11941.43 1029
11942.46 903
11943.49 757
11944.52 763
11945.56 719
11946.59 700
11947.62 670
11948.65 690
11949.69 615
11950.72 629
11951.75 623
11952.78 668
11953.82 620
11954.85 643
11955.88 635
11956.91 579
11957.95 614
11958.98 571
11960.01 569
11961.04 604
11962.08 607
11963.11 562
11964.14 587
11965.18 555
11966.21 553
11967.24 589
11968.27 543
11969.31 510
11970.34 550
11971.37 599
11972.41 550
11973.44 564
11974.47 531
11975.51 563
11976.54 531
11977.58 534
11978.61 538
11979.64 569
11980.68 539
11981.71 497
11982.74 546
11983.78 533
11984.81 564
11985.85 542
11986.88 511
11987.91 533
11988.95 518
11989.98 539
11991.02 584
11992.05 554
11993.08 531
11994.12 494
11995.15 582
11996.19 584
11997.22 554
11998.26 582
11999.29 593
12000.32 574
12001.36 575
12002.39 581
12003.43 585
12004.46 585
12005.50 574
12006.53 548
12007.57 544
12008.60 529
12009.64 584
12010.67 621
12011.71 574
12012.74 602
12013.78 578
12014.81 660
12015.85 639
12016.88 559
12017.92 578
12018.95 608
12019.99 577
12021.02 628
12022.06 621
12023.10 635
12024.13 636
12025.17 587
12026.20 657
12027.24 613
12028.27 634
12029.31 607
12030.34 595
12031.38 634
12032.42 621
12033.45 642
12034.49 642
12035.52 650
12036.56 624
12037.60 633
12038.63 640
12039.67 658
12040.71 665
12041.74 628
12042.78 579
12043.81 644
12044.85 628
12045.89 637
12046.92 634
12047.96 728
12049.00 674
12050.03 623
12051.07 623
12052.11 621
12053.14 616
12054.18 570
12055.22 605
12056.25 626
12057.29 610
12058.33 651
12059.37 590
12060.40 699
12061.44 713
12062.48 629
12063.51 649
12064.55 685
12065.59 647
12066.63 685
12067.66 646
12068.70 641
12069.74 649
12070.78 623
12071.81 716
12072.85 650
12073.89 700
12074.93 730
12075.97 699
12077.00 689
12078.04 691
12079.08 655
12080.12 712
12081.15 728
12082.19 601
12083.23 691
12084.27 642
12085.31 696
12086.35 741
12087.38 749
12088.42 767
12089.46 755
12090.50 786
12091.54 777
12092.58 785
12093.61 734
12094.65 803
12095.69 806
12096.73 787
12097.77 814
12098.81 854
12099.85 946
12100.89 951
12101.92 950
12102.96 1056
12104.00 1214
12105.04 1134
12106.08 1130
12107.12 1169
12108.16 1136
12109.20 1071
12110.24 964
12111.28 898
12112.32 877
12113.36 793
12114.39 731
12115.43 662
12116.47 639
12117.51 633
12118.55 596
12119.59 573
12120.63 581
12121.67 545
12122.71 532
12123.75 539
12124.79 553
12125.83 530
12126.87 535
12127.91 489
12128.95 510
12129.99 496
12131.03 524
12132.07 512
12133.11 512
12134.15 524
12135.19 490
12136.23 450
12137.27 496
12138.31 461
12139.35 442
12140.40 454
12141.44 479
12142.48 443
12143.52 490
12144.56 469
12145.60 476
12146.64 530
12147.68 495
12148.72 490
12149.76 482
12150.80 468
12151.84 434
12152.89 469
12153.93 442
12154.97 446
12156.01 422
12157.05 463
12158.09 448
12159.13 437
12160.17 416
12161.22 427
12162.26 444
12163.30 445
12164.34 413
12165.38 403
12166.42 397
12167.47 431
12168.51 473
12169.55 466
12170.59 476
12171.63 507
12172.67 482
12173.72 394
12174.76 428
12175.80 444
12176.84 478
12177.89 441
12178.93 434
12179.97 452
12181.01 430
12182.05 471
12183.10 430
12184.14 423
12185.18 443
12186.22 457
12187.27 530
12188.31 508
12189.35 465
12190.39 484
12191.44 461
12192.48 453
12193.52 396
12194.57 432
12195.61 485
12196.65 479
12197.69 442
12198.74 468
12199.78 460
12200.82 464
12201.87 456
12202.91 410
12203.95 414
12205.00 422
12206.04 428
12207.08 436
12208.13 452
12209.17 429
12210.21 428
12211.26 443
12212.30 449
12213.35 418
12214.39 446
12215.43 481
12216.48 418
12217.52 371
12218.56 393
12219.61 458
12220.65 459
12221.70 430
12222.74 423
12223.78 438
12224.83 401
12225.87 439
12226.92 434
12227.96 418
12229.01 461
12230.05 465
12231.10 427
12232.14 447
12233.18 462
12234.23 405
12235.27 398
12236.32 400
12237.36 362
12238.41 358
12239.45 375
12240.50 386
12241.54 435
12242.59 370
12243.63 394
12244.68 408
12245.72 447
12246.77 388
12247.81 395
12248.86 397
12249.90 378
12250.95 373
12251.99 359
12253.04 433
12254.08 390
12255.13 419
12256.18 387
12257.22 384
12258.27 381
12259.31 372
12260.36 356
12261.40 340
12262.45 363
12263.50 370
12264.54 351
12265.59 347
12266.63 390
12267.68 373
12268.73 360
12269.77 369
12270.82 342
12271.86 359
12272.91 352
12273.96 374
12275.00 345
12276.05 375
12277.10 390
12278.14 362
12279.19 345
12280.23 370
12281.28 360
12282.33 371
12283.37 312
12284.42 413
12285.47 391
12286.52 368
12287.56 357
12288.61 329
12289.66 342
12290.70 371
12291.75 321
12292.80 354
12293.84 348
12294.89 347
12295.94 318
12296.99 313
12298.03 369
12299.08 392
12300.13 346
12301.18 378
12302.22 337
12303.27 346
12304.32 360
12305.37 350
12306.41 309
12307.46 323
12308.51 327
12309.56 330
12310.60 295
12311.65 305
12312.70 367
12313.75 337
12314.80 335
12315.84 309
12316.89 305
12317.94 333
12318.99 324
12320.04 315
12321.09 319
12322.13 298
12323.18 322
12324.23 311
12325.28 321
12326.33 281
12327.38 304
12328.42 312
12329.47 314
12330.52 344
12331.57 310
12332.62 294
12333.67 320
12334.72 333
12335.77 337
12336.82 340
12337.86 373
12338.91 359
12339.96 349
12341.01 320
12342.06 304
12343.11 356
12344.16 330
12345.21 295
12346.26 295
12347.31 347
12348.36 335
12349.41 339
12350.46 308
12351.51 313
12352.56 336
12353.60 322
12354.65 342
12355.70 308
12356.75 383
12357.80 298
12358.85 294
12359.90 327
12360.95 337
12362.00 342
12363.05 290
12364.10 309
12365.15 323
12366.20 368
12367.25 361
12368.31 391
12369.36 368
12370.41 353
12371.46 337
12372.51 329
12373.56 315
12374.61 335
12375.66 368
12376.71 357
12377.76 345
12378.81 339
12379.86 378
12380.91 403
12381.96 363
12383.01 344
12384.07 344
12385.12 361
12386.17 367
12387.22 352
12388.27 344
12389.32 344
12390.37 345
12391.42 363
12392.47 362
12393.53 382
12394.58 359
12395.63 341
12396.68 345
12397.73 364
12398.78 305
12399.84 355
12400.89 359
12401.94 347
12402.99 355
12404.04 345
12405.09 358
12406.15 397
12407.20 405
12408.25 427
12409.30 384
12410.35 416
12411.41 388
12412.46 358
12413.51 354
12414.56 341
12415.62 381
12416.67 364
12417.72 401
12418.77 402
12419.83 366
12420.88 369
12421.93 375
12422.98 397
12424.04 386
12425.09 399
12426.14 438
12427.19 392
12428.25 385
12429.30 369
12430.35 366
12431.41 348
12432.46 340
12433.51 334
12434.57 353
12435.62 360
12436.67 376
12437.72 390
12438.78 354
12439.83 371
12440.88 384
12441.94 406
12442.99 395
12444.05 393
12445.10 388
12446.15 416
12447.21 399
12448.26 389
12449.31 371
12450.37 407
12451.42 427
12452.48 363
12453.53 345
12454.58 393
12455.64 418
12456.69 423
12457.75 419
12458.80 457
12459.85 440
12460.91 486
12461.96 439
12463.02 433
12464.07 502
12465.13 481
12466.18 380
12467.23 439
12468.29 461
12469.34 513
12470.40 545
12471.45 538
12472.51 567
12473.56 644
12474.62 716
12475.67 722
12476.73 804
12477.78 831
12478.84 926
12479.89 977
12480.95 974
12482.00 858
12483.06 838
12484.11 771
12485.17 735
12486.22 695
12487.28 689
12488.33 609
12489.39 570
12490.45 515
12491.50 488
12492.56 474
12493.61 459
12494.67 452
12495.72 428
12496.78 419
12497.84 411
12498.89 414
12499.95 391
12501.00 420
12502.06 440
12503.11 448
12504.17 406
12505.23 443
12506.28 417
12507.34 421
12508.40 386
12509.45 413
12510.51 373
12511.56 385
12512.62 457
12513.68 407
12514.73 436
12515.79 443
12516.85 435
12517.90 436
12518.96 401
12520.02 363
12521.07 432
12522.13 399
12523.19 360
12524.24 366
12525.30 408
12526.36 410
12527.42 366
12528.47 383
12529.53 393
12530.59 413
12531.64 458
12532.70 418
12533.76 404
12534.82 385
12535.87 441
12536.93 439
12537.99 458
12539.05 442
12540.10 398
12541.16 451
12542.22 423
12543.28 417
12544.34 421
12545.39 421
12546.45 455
12547.51 502
12548.57 492
12549.62 439
12550.68 465
12551.74 495
12552.80 459
12553.86 457
12554.92 477
12555.97 541
12557.03 621
12558.09 605
12559.15 600
12560.21 601
12561.27 618
12562.32 570
12563.38 548
12564.44 576
12565.50 543
12566.56 491
12567.62 476
12568.68 449
12569.74 482
12570.79 491
12571.85 455
12572.91 437
12573.97 443
12575.03 413
12576.09 404
12577.15 402
12578.21 412
12579.27 389
12580.33 408
12581.39 422
12582.45 380
12583.50 381
12584.56 358
12585.62 390
12586.68 385
12587.74 404
12588.80 443
12589.86 395
12590.92 354
12591.98 342
12593.04 361
12594.10 360
12595.16 359
12596.22 347
12597.28 393
12598.34 400
12599.40 373
12600.46 378
12601.52 338
12602.58 349
12603.64 384
12604.70 383
12605.76 392
12606.82 336
12607.88 342
12608.94 348
12610.01 356
12611.07 390
12612.13 413
12613.19 369
12614.25 362
12615.31 348
12616.37 384
12617.43 417
12618.49 432
12619.55 469
12620.61 443
12621.67 448
12622.74 427
12623.80 426
12624.86 378
12625.92 370
12626.98 384
12628.04 446
12629.10 381
12630.16 372
12631.23 360
12632.29 396
12633.35 390
12634.41 406
12635.47 390
12636.53 328
12637.60 414
12638.66 379
12639.72 385
12640.78 349
12641.84 368
12642.90 364
12643.97 351
12645.03 364
12646.09 418
12647.15 326
12648.22 324
12649.28 408
12650.34 363
12651.40 375
12652.46 379
12653.53 294
12654.59 352
12655.65 361
12656.71 363
12657.78 368
12658.84 328
12659.90 336
12660.96 371
12662.03 376
12663.09 375
12664.15 348
12665.22 333
12666.28 327
12667.34 317
12668.41 289
12669.47 340
12670.53 348
12671.59 372
12672.66 335
12673.72 352
12674.78 337
12675.85 325
12676.91 373
12677.97 341
12679.04 323
12680.10 312
12681.16 357
12682.23 338
12683.29 325
12684.36 326
12685.42 341
12686.48 333
12687.55 326
12688.61 374
12689.67 357
12690.74 294
12691.80 334
12692.87 373
12693.93 331
12695.00 341
12696.06 346
12697.12 330
12698.19 339
12699.25 359
12700.32 367
12701.38 338
12702.45 369
12703.51 417
12704.57 391
12705.64 379
12706.70 368
12707.77 353
12708.83 336
12709.90 377
12710.96 356
12712.03 327
12713.09 383
12714.16 365
12715.22 369
12716.29 345
12717.35 356
12718.42 360
12719.48 354
12720.55 307
12721.61 370
12722.68 364
12723.74 358
12724.81 366
12725.87 376
12726.94 377
12728.01 333
12729.07 383
12730.14 392
12731.20 364
12732.27 363
12733.33 386
12734.40 334
12735.47 338
12736.53 327
12737.60 340
12738.66 388
12739.73 376
12740.80 378
12741.86 347
12742.93 357
12743.99 336
12745.06 399
12746.13 381
12747.19 377
12748.26 332
12749.33 381
12750.39 333
12751.46 321
12752.53 316
12753.59 337
12754.66 359
12755.73 316
12756.79 326
12757.86 316
12758.93 316
12759.99 309
12761.06 361
12762.13 327
12763.19 333
12764.26 309
12765.33 319
12766.39 294
12767.46 309
12768.53 294
12769.60 308
12770.66 327
12771.73 294
12772.80 342
12773.87 325
12774.93 286
12776.00 317
12777.07 312
12778.14 280
12779.20 356
12780.27 323
12781.34 332
12782.41 269
12783.47 268
12784.54 321
12785.61 312
12786.68 274
12787.75 293
12788.81 312
12789.88 292
12790.95 311
12792.02 304
12793.09 303
12794.16 329
12795.22 329
12796.29 281
12797.36 277
12798.43 304
12799.50 292
12800.57 314
12801.64 292
12802.70 310
12803.77 300
12804.84 313
12805.91 311
12806.98 285
12808.05 292
12809.12 294
12810.19 298
12811.25 325
12812.32 341
12813.39 349
12814.46 340
12815.53 343
12816.60 306
12817.67 318
12818.74 334
12819.81 354
12820.88 335
12821.95 324
12823.02 335
12824.09 316
12825.16 327
12826.23 323
12827.30 355
12828.36 309
12829.43 301
12830.50 282
12831.57 306
12832.64 294
12833.71 338
12834.78 341
12835.85 257
12836.92 279
12837.99 312
12839.06 391
12840.13 338
12841.21 269
12842.28 259
12843.35 292
12844.42 355
12845.49 299
12846.56 304
12847.63 300
12848.70 319
12849.77 301
12850.84 286
12851.91 307
12852.98 289
12854.05 292
12855.12 320
12856.19 310
12857.26 262
12858.34 270
12859.41 302
12860.48 309
12861.55 318
12862.62 315
12863.69 312
12864.76 319
12865.83 294
12866.91 290
12867.98 275
12869.05 282
12870.12 294
12871.19 262
12872.26 257
12873.33 282
12874.41 281
12875.48 231
12876.55 280
12877.62 259
12878.69 265
12879.76 240
12880.84 302
12881.91 286
12882.98 268
12884.05 254
12885.12 326
12886.20 294
12887.27 270
12888.34 275
12889.41 270
12890.49 317
12891.56 307
12892.63 261
12893.70 261
12894.78 267
12895.85 263
12896.92 255
12897.99 285
12899.07 233
12900.14 283
12901.21 294
12902.28 250
12903.36 238
12904.43 249
12905.50 279
12906.58 262
12907.65 260
12908.72 273
12909.80 289
12910.87 265
12911.94 272
12913.02 282
12914.09 277
12915.16 270
12916.24 306
12917.31 299
12918.38 256
12919.46 274
12920.53 292
12921.60 254
12922.68 293
12923.75 281
12924.82 277
12925.90 312
12926.97 313
12928.05 297
12929.12 296
12930.19 283
12931.27 295
12932.34 310
12933.42 272
12934.49 246
12935.56 270
12936.64 274
12937.71 256
12938.79 287
12939.86 282
12940.94 330
12942.01 289
12943.08 266
12944.16 259
12945.23 265
12946.31 272
12947.38 247
12948.46 282
12949.53 271
12950.61 271
12951.68 293
12952.76 272
12953.83 252
12954.91 267
12955.98 305
12957.06 293
12958.13 292
12959.21 272
12960.28 275
12961.36 266
12962.43 288
12963.51 296
12964.58 305
12965.66 355
12966.74 262
12967.81 255
12968.89 302
12969.96 318
12971.04 255
12972.11 241
12973.19 290
12974.27 294
12975.34 271
12976.42 274
12977.49 284
12978.57 255
12979.65 241
12980.72 263
12981.80 254
12982.87 281
12983.95 301
12985.03 291
12986.10 300
12987.18 305
12988.26 330
12989.33 268
12990.41 310
12991.48 276
12992.56 296
12993.64 294
12994.71 263
12995.79 325
12996.87 338
12997.94 306
12999.02 314
13000.10 279
13001.18 293
13002.25 312
13003.33 296
13004.41 287
13005.48 308
13006.56 346
13007.64 335
13008.72 279
13009.79 281
13010.87 274
13011.95 299
13013.02 289
13014.10 282
13015.18 289
13016.26 305
13017.33 288
13018.41 252
13019.49 264
13020.57 273
13021.65 266
13022.72 272
13023.80 270
13024.88 302
13025.96 319
13027.04 321
13028.11 310
13029.19 308
13030.27 303
13031.35 310
13032.43 335
13033.50 331
13034.58 328
13035.66 311
13036.74 311
13037.82 300
13038.90 304
13039.98 311
13041.05 299
13042.13 304
13043.21 277
13044.29 285
13045.37 300
13046.45 291
13047.53 295
13048.61 338
13049.68 327
13050.76 322
13051.84 310
13052.92 277
13054.00 295
13055.08 324
13056.16 315
13057.24 299
13058.32 305
13059.40 324
13060.48 299
13061.56 366
13062.64 305
13063.71 338
13064.79 344
13065.87 318
13066.95 330
13068.03 319
13069.11 337
13070.19 293
13071.27 305
13072.35 285
13073.43 319
13074.51 297
13075.59 328
13076.67 324
13077.75 331
13078.83 304
13079.91 274
13080.99 281
13082.07 336
13083.15 324
13084.23 309
13085.31 286
13086.40 305
13087.48 324
13088.56 281
13089.64 298
13090.72 300
13091.80 297
13092.88 301
13093.96 318
13095.04 307
13096.12 307
13097.20 324
13098.28 314
13099.36 311
13100.45 307
13101.53 294
13102.61 358
13103.69 344
13104.77 327
13105.85 307
13106.93 275
13108.01 294
13109.10 306
13110.18 307
13111.26 335
13112.34 323
13113.42 344
13114.50 297
13115.58 328
13116.67 339
13117.75 386
13118.83 330
13119.91 311
13120.99 312
13122.08 317
13123.16 347
13124.24 331
13125.32 320
13126.40 335
13127.49 330
13128.57 320
13129.65 313
13130.73 329
13131.82 301
13132.90 298
13133.98 305
13135.06 368
13136.15 391
13137.23 307
13138.31 330
13139.39 320
13140.48 324
13141.56 309
13142.64 337
13143.72 332
13144.81 312
13145.89 334
13146.97 354
13148.06 324
13149.14 301
13150.22 323
13151.31 315
13152.39 333
13153.47 335
13154.56 323
13155.64 313
13156.72 312
13157.81 272
13158.89 304
13159.97 339
13161.06 354
13162.14 333
13163.22 323
13164.31 349
13165.39 336
13166.47 332
13167.56 342
13168.64 386
13169.73 385
13170.81 348
13171.89 335
13172.98 332
13174.06 379
13175.15 383
13176.23 328
13177.31 347
13178.40 343
13179.48 396
13180.57 382
13181.65 396
13182.74 351
13183.82 397
13184.91 390
13185.99 378
13187.07 363
13188.16 385
13189.24 382
13190.33 381
13191.41 385
13192.50 357
13193.58 381
13194.67 387
13195.75 382
13196.84 380
13197.92 377
13199.01 366
13200.09 423
13201.18 424
13202.26 371
13203.35 375
13204.44 329
13205.52 370
13206.61 369
13207.69 326
13208.78 354
13209.86 349
13210.95 349
13212.03 332
13213.12 353
13214.21 378
13215.29 393
13216.38 432
13217.46 387
13218.55 386
13219.63 380
13220.72 368
13221.81 389
13222.89 364
13223.98 345
13225.07 418
13226.15 373
13227.24 363
13228.32 354
13229.41 377
13230.50 380
13231.58 409
13232.67 437
13233.76 380
13234.84 392
13235.93 395
13237.02 398
13238.10 378
13239.19 401
13240.28 409
13241.36 383
13242.45 349
13243.54 349
13244.62 417
13245.71 377
13246.80 395
13247.89 446
13248.97 404
13250.06 434
13251.15 401
13252.23 426
13253.32 415
13254.41 423
13255.50 436
13256.58 469
13257.67 431
13258.76 419
13259.85 409
13260.94 390
13262.02 439
13263.11 395
13264.20 475
13265.29 457
13266.37 472
13267.46 456
13268.55 473
13269.64 485
13270.73 484
13271.81 495
13272.90 479
13273.99 511
13275.08 489
13276.17 450
13277.26 491
13278.34 498
13279.43 535
13280.52 494
13281.61 534
13282.70 477
13283.79 530
13284.88 483
13285.96 535
13287.05 497
13288.14 511
13289.23 555
13290.32 534
13291.41 532
13292.50 564
13293.59 559
13294.68 503
13295.76 564
13296.85 572
13297.94 565
13299.03 560
13300.12 552
13301.21 571
13302.30 549
13303.39 502
13304.48 595
13305.57 648
13306.66 652
13307.75 566
13308.84 620
13309.93 620
13311.02 624
13312.11 611
13313.20 688
13314.29 721
13315.38 647
13316.47 663
13317.56 639
13318.65 628
13319.74 631
13320.83 638
13321.92 557
13323.01 615
13324.10 636
13325.19 641
13326.28 653
13327.37 647
13328.46 637
13329.55 566
13330.64 625
13331.73 606
13332.82 566
13333.91 643
13335.00 605
13336.09 635
13337.18 619
13338.27 616
13339.37 604
13340.46 597
13341.55 614
13342.64 594
13343.73 606
13344.82 603
13345.91 592
13347.00 604
13348.09 656
13349.19 612
13350.28 652
13351.37 663
13352.46 661
13353.55 647
13354.64 630
13355.73 655
13356.83 701
13357.92 666
13359.01 620
13360.10 693
13361.19 773
13362.28 748
13363.38 741
13364.47 797
13365.56 829
13366.65 800
13367.74 792
13368.84 907
13369.93 919
13371.02 901
13372.11 881
13373.21 881
13374.30 883
13375.39 853
13376.48 850
13377.58 791
13378.67 697
13379.76 726
13380.85 754
13381.95 723
13383.04 648
13384.13 666
13385.22 648
13386.32 618
13387.41 638
13388.50 616
13389.60 600
13390.69 609
13391.78 623
13392.87 582
13393.97 618
13395.06 610
13396.15 580
13397.25 615
13398.34 638
13399.43 565
13400.53 585
13401.62 616
13402.71 600
13403.81 563
13404.90 561
13406.00 606
13407.09 562
13408.18 545
13409.28 539
13410.37 568
13411.46 530
13412.56 539
13413.65 592
13414.75 531
13415.84 540
13416.93 550
13418.03 539
13419.12 537
13420.22 592
13421.31 529
13422.41 586
13423.50 557
13424.59 559
13425.69 528
13426.78 542
13427.88 539
13428.97 573
13430.07 578
13431.16 536
13432.26 576
13433.35 599
13434.45 598
13435.54 617
13436.64 581
13437.73 593
13438.82 590
13439.92 639
13441.02 613
13442.11 616
13443.21 636
13444.30 607
13445.40 622
13446.49 641
13447.59 644
13448.68 675
13449.78 686
13450.87 738
13451.97 681
13453.06 625
13454.16 695
13455.25 692
13456.35 737
13457.45 693
13458.54 654
13459.64 742
13460.73 688
13461.83 752
13462.93 714
13464.02 752
13465.12 727
13466.21 729
13467.31 763
13468.41 727
13469.50 685
13470.60 766
13471.70 818
13472.79 772
13473.89 706
13474.98 761
13476.08 773
13477.18 761
13478.27 761
13479.37 721
13480.47 763
13481.56 717
13482.66 717
13483.76 830
13484.85 708
13485.95 773
13487.05 763
13488.15 737
13489.24 789
13490.34 810
13491.44 880
13492.53 873
13493.63 837
13494.73 917
13495.83 950
13496.92 954
13498.02 966
13499.12 978
13500.22 980
13501.31 1038
13502.41 1073
13503.51 1070
13504.61 1069
13505.70 1017
13506.80 1127
13507.90 1079
13509.00 1110
13510.09 1067
13511.19 1054
13512.29 1008
13513.39 924
13514.49 850
13515.58 862
13516.68 793
13517.78 845
13518.88 785
13519.98 682
13521.08 730
13522.17 739
13523.27 693
13524.37 627
13525.47 664
13526.57 653
13527.67 628
13528.77 621
13529.86 587
13530.96 636
13532.06 617
13533.16 626
13534.26 636
13535.36 589
13536.46 588
13537.56 542
13538.66 547
13539.75 556
13540.85 569
13541.95 580
13543.05 610
13544.15 515
13545.25 540
13546.35 551
13547.45 515
13548.55 523
13549.65 512
13550.75 523
13551.85 502
13552.95 484
13554.05 512
13555.15 467
13556.25 472
13557.35 522
13558.45 531
13559.55 489
13560.65 483
13561.75 533
13562.85 519
13563.95 583
13565.05 510
13566.15 497
13567.25 538
13568.35 489
13569.45 488
13570.55 491
13571.65 473
13572.75 495
13573.85 511
13574.95 509
13576.05 471
13577.15 478
13578.25 453
13579.35 501
13580.45 493
13581.55 497
13582.65 503
13583.75 508
13584.86 527
13585.96 546
13587.06 509
13588.16 480
13589.26 487
13590.36 482
13591.46 466
13592.56 503
13593.66 490
13594.77 482
13595.87 537
13596.97 508
13598.07 575
13599.17 554
13600.27 464
13601.37 498
13602.48 465
13603.58 470
13604.68 511
13605.78 474
13606.88 474
13607.99 504
13609.09 479
13610.19 497
13611.29 518
13612.39 528
13613.50 532
13614.60 505
13615.70 529
13616.80 487
13617.90 466
13619.01 505
13620.11 486
13621.21 490
13622.31 491
13623.42 493
13624.52 480
13625.62 452
13626.72 472
13627.83 510
13628.93 516
13630.03 536
13631.13 498
13632.24 483
13633.34 512
13634.44 548
13635.55 471
13636.65 462
13637.75 423
13638.86 424
13639.96 563
13641.06 528
13642.17 512
13643.27 504
13644.37 502
13645.48 502
13646.58 514
13647.68 429
13648.79 506
13649.89 542
13650.99 476
13652.10 495
13653.20 488
13654.30 432
13655.41 465
13656.51 458
13657.62 480
13658.72 441
13659.82 465
13660.93 450
13662.03 425
13663.14 466
13664.24 506
13665.34 469
13666.45 432
13667.55 406
13668.66 417
13669.76 446
13670.87 457
13671.97 449
13673.07 486
13674.18 457
13675.28 440
13676.39 475
13677.49 480
13678.60 496
13679.70 466
13680.81 465
13681.91 436
13683.02 444
13684.12 420
13685.23 453
13686.33 489
13687.44 458
13688.54 452
13689.65 442
13690.75 491
13691.86 490
13692.96 471
13694.07 472
13695.17 455
13696.28 465
13697.39 488
13698.49 497
13699.60 503
13700.70 523
13701.81 518
13702.91 510
13704.02 493
13705.13 482
13706.23 499
13707.34 503
13708.44 523
13709.55 484
13710.65 539
13711.76 569
13712.87 531
13713.97 509
13715.08 471
13716.19 515
13717.29 532
13718.40 551
13719.50 555
13720.61 530
13721.72 533
13722.82 528
13723.93 599
13725.04 592
13726.14 605
13727.25 617
13728.36 631
13729.46 609
13730.57 630
13731.68 599
13732.78 628
13733.89 673
13735.00 609
13736.11 637
13737.21 616
13738.32 548
13739.43 631
13740.53 632
13741.64 679
13742.75 658
13743.86 658
13744.96 627
13746.07 612
13747.18 644
13748.29 643
13749.39 646
13750.50 622
13751.61 708
13752.72 739
13753.82 722
13754.93 787
13756.04 775
13757.15 738
13758.26 750
13759.36 797
13760.47 790
13761.58 764
13762.69 785
13763.80 890
13764.91 937
13766.01 945
13767.12 992
13768.23 973
13769.34 1005
13770.45 1086
13771.56 1182
13772.66 1351
13773.77 1415
13774.88 1362
13775.99 1342
13777.10 1314
13778.21 1302
13779.32 1284
13780.42 1214
13781.53 1191
13782.64 1164
13783.75 1028
13784.86 931
13785.97 909
13787.08 826
13788.19 806
13789.30 753
13790.41 727
13791.52 710
13792.63 670
13793.73 674
13794.84 672
13795.95 626
13797.06 653
13798.17 662
13799.28 675
13800.39 605
13801.50 574
13802.61 635
13803.72 606
13804.83 598
13805.94 548
13807.05 574
13808.16 590
13809.27 542
13810.38 601
13811.49 591
13812.60 532
13813.71 547
13814.82 579
13815.93 556
13817.04 551
13818.15 468
13819.26 483
13820.37 535
13821.48 538
13822.59 535
13823.71 534
13824.82 465
13825.93 482
13827.04 508
13828.15 469
13829.26 486
13830.37 491
13831.48 540
13832.59 490
13833.70 497
13834.81 507
13835.92 499
13837.04 473
13838.15 452
13839.26 500
13840.37 491
13841.48 483
13842.59 515
13843.70 502
13844.81 453
13845.93 446
13847.04 481
13848.15 478
13849.26 518
13850.37 500
13851.48 497
13852.60 481
13853.71 537
13854.82 488
13855.93 528
13857.04 520
13858.16 469
13859.27 486
13860.38 531
13861.49 538
13862.60 526
13863.72 462
13864.83 492
13865.94 518
13867.05 543
13868.17 444
13869.28 511
13870.39 523
13871.50 527
13872.62 535
13873.73 547
13874.84 532
13875.95 556
13877.07 530
13878.18 508
13879.29 512
13880.40 544
13881.52 576
13882.63 563
13883.74 561
13884.86 508
13885.97 509
13887.08 533
13888.20 514
13889.31 504
13890.42 571
13891.54 594
13892.65 545
13893.76 555
13894.88 591
13895.99 593
13897.10 593
13898.22 561
13899.33 557
13900.44 573
13901.56 541
13902.67 567
13903.79 484
13904.90 503
13906.01 526
13907.13 495
13908.24 437
13909.36 438
13910.47 453
13911.58 484
13912.70 495
13913.81 527
13914.93 466
13916.04 481
13917.16 449
13918.27 453
13919.38 441
13920.50 439
13921.61 437
13922.73 418
13923.84 481
13924.96 470
13926.07 477
13927.19 513
13928.30 495
13929.42 470
13930.53 423
13931.65 483
13932.76 495
13933.88 456
13934.99 448
13936.11 473
13937.22 476
13938.34 479
13939.45 486
13940.57 447
13941.68 424
13942.80 447
13943.91 426
13945.03 432
13946.14 439
13947.26 424
13948.38 419
13949.49 431
13950.61 431
13951.72 467
13952.84 481
13953.95 413
13955.07 415
13956.19 358
13957.30 420
13958.42 399
13959.53 448
13960.65 445
13961.77 473
13962.88 436
13964.00 403
13965.11 388
13966.23 488
13967.35 480
13968.46 458
13969.58 468
13970.70 464
13971.81 419
13972.93 459
13974.05 439
13975.16 467
13976.28 400
13977.40 387
13978.51 476
13979.63 445
13980.75 454
13981.86 410
13982.98 384
13984.10 423
13985.22 435
13986.33 445
13987.45 435
13988.57 455
13989.68 470
13990.80 451
13991.92 429
13993.04 396
13994.15 365
13995.27 430
13996.39 449
13997.51 422
13998.62 414
13999.74 430
14000.86 423
14001.98 396
14003.10 455
14004.21 401
14005.33 440
14006.45 412
14007.57 433
14008.68 427
14009.80 382
14010.92 397
14012.04 409
14013.16 445
14014.28 393
14015.39 406
14016.51 403
14017.63 400
14018.75 407
14019.87 424
14020.99 427
14022.10 395
14023.22 426
14024.34 437
14025.46 396
14026.58 425
14027.70 457
14028.82 470
14029.94 453
14031.05 447
14032.17 438
14033.29 440
14034.41 405
14035.53 372
14036.65 418
14037.77 449
14038.89 381
14040.01 418
14041.13 432
14042.25 412
14043.37 429
14044.49 436
14045.60 444
14046.72 458
14047.84 455
14048.96 419
14050.08 425
14051.20 414
14052.32 459
14053.44 452
14054.56 470
14055.68 457
14056.80 448
14057.92 446
14059.04 480
14060.16 502
14061.28 462
14062.40 450
14063.52 503
14064.64 475
14065.76 515
14066.88 486
14068.00 474
14069.12 545
14070.25 501
14071.37 545
14072.49 514
14073.61 512
14074.73 568
14075.85 554
14076.97 524
14078.09 562
14079.21 568
14080.33 606
14081.45 619
14082.57 602
14083.69 566
14084.82 590
14085.94 646
14087.06 646
14088.18 630
14089.30 621
14090.42 629
14091.54 695
14092.66 747
14093.79 757
14094.91 679
14096.03 786
14097.15 797
14098.27 807
14099.39 870
14100.52 866
14101.64 821
14102.76 832
14103.88 795
14105.00 781
14106.12 736
14107.25 684
14108.37 700
14109.49 658
14110.61 609
14111.74 623
14112.86 577
14113.98 546
14115.10 595
14116.22 577
14117.35 559
14118.47 510
14119.59 469
14120.71 558
14121.84 524
14122.96 499
14124.08 493
14125.20 500
14126.33 483
14127.45 463
14128.57 475
14129.70 480
14130.82 443
14131.94 415
14133.06 481
14134.19 441
14135.31 471
14136.43 461
14137.56 429
14138.68 408
14139.80 436
14140.93 428
14142.05 400
14143.17 407
14144.30 411
14145.42 443
14146.54 454
14147.67 437
14148.79 441
14149.91 432
14151.04 410
14152.16 386
14153.29 366
14154.41 381
14155.53 400
14156.66 414
14157.78 380
14158.91 409
14160.03 411
14161.15 424
14162.28 406
14163.40 396
14164.53 360
14165.65 387
14166.78 404
14167.90 373
14169.02 388
14170.15 404
14171.27 381
14172.40 379
14173.52 367
14174.65 411
14175.77 412
14176.90 358
14178.02 415
14179.15 381
14180.27 394
14181.40 381
14182.52 384
14183.65 404
14184.77 404
14185.90 420
14187.02 408
14188.15 394
14189.27 424
14190.40 408
14191.52 361
14192.65 391
14193.77 408
14194.90 389
14196.02 368
14197.15 381
14198.27 373
14199.40 408
14200.53 371
14201.65 390
14202.78 368
14203.90 388
14205.03 393
14206.16 403
14207.28 370
14208.41 355
14209.53 351
14210.66 380
14211.79 390
14212.91 378
14214.04 376
14215.16 344
14216.29 350
14217.42 363
14218.54 347
14219.67 333
14220.80 370
14221.92 373
14223.05 357
14224.18 346
14225.30 349
14226.43 370
14227.56 398
14228.68 393
14229.81 337
14230.94 338
14232.06 349
14233.19 338
14234.32 361
14235.44 339
14236.57 323
14237.70 343
14238.83 365
14239.95 363
14241.08 327
14242.21 375
14243.34 324
14244.46 321
14245.59 329
14246.72 310
14247.85 338
14248.97 293
14250.10 365
14251.23 358
14252.36 359
14253.48 317
14254.61 326
14255.74 348
14256.87 311
14258.00 320
14259.12 296
14260.25 344
14261.38 347
14262.51 363
14263.64 328
14264.76 336
14265.89 348
14267.02 301
14268.15 298
14269.28 320
14270.41 322
14271.53 320
14272.66 314
14273.79 331
14274.92 342
14276.05 318
14277.18 291
14278.31 305
14279.44 309
14280.56 317
14281.69 330
14282.82 302
14283.95 292
14285.08 304
14286.21 306
14287.34 324
14288.47 288
14289.60 283
14290.73 307
14291.86 285
14292.98 285
14294.11 283
14295.24 264
14296.37 314
14297.50 297
14298.63 302
14299.76 286
14300.89 304
14302.02 271
14303.15 280
14304.28 314
14305.41 259
14306.54 266
14307.67 296
14308.80 295
14309.93 276
14311.06 293
14312.19 285
14313.32 294
14314.45 260
14315.58 280
14316.71 333
14317.84 284
14318.97 282
14320.10 278
14321.23 287
14322.36 258
14323.49 263
14324.62 251
14325.76 277
14326.89 250
14328.02 291
14329.15 284
14330.28 271
14331.41 264
14332.54 225
14333.67 262
14334.80 275
14335.93 295
14337.06 247
14338.20 272
14339.33 233
14340.46 248
14341.59 248
14342.72 304
14343.85 250
14344.98 237
14346.12 251
14347.25 261
14348.38 281
14349.51 257
14350.64 250
14351.77 291
14352.90 238
14354.04 211
14355.17 229
14356.30 239
14357.43 259
14358.56 241
14359.70 266
14360.83 259
14361.96 279
14363.09 279
14364.22 308
14365.36 277
14366.49 290
14367.62 269
14368.75 292
14369.89 263
14371.02 259
14372.15 263
14373.28 279
14374.42 261
14375.55 239
14376.68 239
14377.81 248
14378.95 241
14380.08 265
14381.21 233
14382.35 223
14383.48 241
14384.61 275
14385.74 248
14386.88 237
14388.01 245
14389.14 270
14390.28 252
14391.41 261
14392.54 283
14393.68 241
14394.81 262
14395.94 222
14397.08 238
14398.21 246
14399.34 215
14400.48 258
14401.61 265
14402.75 250
14403.88 239
14405.01 274
14406.15 253
14407.28 233
14408.41 229
14409.55 262
14410.68 269
14411.82 250
14412.95 224
14414.08 258
14415.22 252
14416.35 252
14417.49 242
14418.62 295
14419.76 259
14420.89 256
14422.02 261
14423.16 259
14424.29 266
14425.43 246
14426.56 246
14427.70 282
14428.83 244
14429.97 259
14431.10 254
14432.24 277
14433.37 249
14434.51 266
14435.64 290
14436.78 297
14437.91 296
14439.05 295
14440.18 279
14441.32 282
14442.45 239
14443.59 265
14444.72 245
14445.86 286
14446.99 252
14448.13 263
14449.27 235
14450.40 278
14451.54 269
14452.67 274
14453.81 265
14454.94 307
14456.08 255
14457.22 243
14458.35 243
14459.49 247
14460.62 244
14461.76 231
14462.90 252
14464.03 266
14465.17 271
14466.30 251
14467.44 236
14468.58 293
14469.71 280
14470.85 259
14471.99 237
14473.12 252
14474.26 247
14475.40 231
14476.53 255
14477.67 235
14478.81 262
14479.94 262
14481.08 266
14482.22 270
14483.35 256
14484.49 244
14485.63 249
14486.76 254
14487.90 248
14489.04 266
14490.17 262
14491.31 266
14492.45 256
14493.59 258
14494.72 272
14495.86 317
14497.00 272
14498.14 252
14499.27 244
14500.41 255
14501.55 275
14502.69 299
14503.82 280
14504.96 268
14506.10 319
14507.24 306
14508.37 292
14509.51 284
14510.65 245
14511.79 293
14512.93 337
14514.06 302
14515.20 298
14516.34 275
14517.48 335
14518.62 297
14519.76 308
14520.89 336
14522.03 322
14523.17 288
14524.31 302
14525.45 320
14526.59 321
14527.73 309
14528.86 291
14530.00 337
14531.14 298
14532.28 295
14533.42 281
14534.56 303
14535.70 301
14536.84 276
14537.98 299
14539.11 288
14540.25 281
14541.39 253
14542.53 254
14543.67 281
14544.81 293
14545.95 281
14547.09 273
14548.23 281
14549.37 306
14550.51 278
14551.65 292
14552.79 292
14553.93 265
14555.07 287
14556.21 255
14557.35 282
14558.49 301
14559.63 270
14560.77 296
14561.91 300
14563.05 331
14564.19 296
14565.33 312
14566.47 290
14567.61 296
14568.75 340
14569.89 319
14571.03 302
14572.17 342
14573.31 305
14574.45 302
14575.59 262
14576.73 280
14577.87 305
14579.01 289
14580.15 309
14581.29 348
14582.43 324
14583.57 327
14584.71 315
14585.85 317
14587.00 312
14588.14 361
14589.28 332
14590.42 356
14591.56 347
14592.70 392
14593.84 378
14594.98 337
14596.12 377
14597.27 343
14598.41 337
14599.55 380
14600.69 394
14601.83 361
14602.97 369
14604.12 353
14605.26 349
14606.40 356
14607.54 362
14608.68 357
14609.82 355
14610.97 394
14612.11 388
14613.25 348
14614.39 405
14615.53 378
14616.68 387
14617.82 381
14618.96 378
14620.10 362
14621.25 448
14622.39 471
14623.53 463
14624.67 404
14625.81 429
14626.96 404
14628.10 466
14629.24 491
14630.39 482
14631.53 481
14632.67 492
14633.81 554
14634.96 517
14636.10 523
14637.24 525
14638.38 520
14639.53 486
14640.67 529
14641.81 506
14642.96 513
14644.10 498
14645.24 479
14646.39 478
14647.53 483
14648.67 413
14649.82 376
14650.96 399
14652.10 394
14653.25 375
14654.39 359
14655.53 371
14656.68 371
14657.82 361
14658.97 327
14660.11 359
14661.25 330
14662.40 324
14663.54 323
14664.69 324
14665.83 300
14666.97 321
14668.12 308
14669.26 307
14670.41 343
14671.55 359
14672.69 333
14673.84 357
14674.98 338
14676.13 297
14677.27 306
14678.42 307
14679.56 302
14680.71 299
14681.85 303
14683.00 287
14684.14 294
14685.29 271
14686.43 307
14687.57 260
14688.72 295
14689.86 278
14691.01 252
14692.15 294
14693.30 295
14694.45 271
14695.59 286
14696.74 302
14697.88 263
14699.03 269
14700.17 264
14701.32 277
14702.46 264
14703.61 253
14704.75 258
14705.90 282
14707.04 279
14708.19 264
14709.34 276
14710.48 267
14711.63 268
14712.77 240
14713.92 278
14715.07 284
14716.21 248
14717.36 269
14718.50 281
14719.65 263
14720.80 287
14721.94 259
14723.09 247
14724.24 226
14725.38 255
14726.53 228
14727.67 263
14728.82 265
14729.97 259
14731.11 243
14732.26 255
14733.41 235
14734.55 250
14735.70 216
14736.85 236
14737.99 289
14739.14 235
14740.29 262
14741.44 247
14742.58 234
14743.73 240
14744.88 231
14746.02 234
14747.17 230
14748.32 243
14749.47 253
14750.61 212
14751.76 233
14752.91 259
14754.06 231
14755.20 233
14756.35 228
14757.50 248
14758.65 238
14759.79 188
14760.94 267
14762.09 225
14763.24 211
14764.38 245
14765.53 263
14766.68 238
14767.83 231
14768.98 200
14770.13 226
14771.27 220
14772.42 247
14773.57 249
14774.72 223
14775.87 249
14777.01 237
14778.16 219
14779.31 216
14780.46 227
14781.61 192
14782.76 218
14783.91 230
14785.05 217
14786.20 260
14787.35 237
14788.50 214
14789.65 252
14790.80 203
14791.95 193
14793.10 181
14794.25 218
14795.39 220
14796.54 219
14797.69 227
14798.84 207
14799.99 203
14801.14 205
14802.29 226
14803.44 213
14804.59 195
14805.74 186
14806.89 213
14808.04 214
14809.19 223
14810.34 247
14811.49 208
14812.64 216
14813.79 202
14814.94 206
14816.09 218
14817.24 202
14818.39 206
14819.54 186
14820.69 182
14821.84 206
14822.99 185
14824.14 219
14825.29 204
14826.44 218
14827.59 229
14828.74 190
14829.89 197
14831.04 210
14832.19 189
14833.34 189
14834.49 165
14835.64 183
14836.79 190
14837.94 201
14839.09 217
14840.24 196
14841.40 201
14842.55 188
14843.70 220
14844.85 213
14846.00 201
14847.15 204
14848.30 194
14849.45 172
14850.60 181
14851.76 181
14852.91 187
14854.06 229
14855.21 202
14856.36 183
14857.51 197
14858.66 195
14859.82 195
14860.97 182
14862.12 192
14863.27 196
14864.42 200
14865.57 212
14866.73 204
14867.88 215
14869.03 219
14870.18 198
14871.33 195
14872.49 184
14873.64 231
14874.79 209
14875.94 195
14877.10 235
14878.25 229
14879.40 231
14880.55 215
14881.71 214
14882.86 237
14884.01 242
14885.16 217
14886.32 185
14887.47 218
14888.62 214
14889.77 195
14890.93 210
14892.08 171
14893.23 163
14894.39 217
14895.54 210
14896.69 240
14897.84 200
14899.00 203
14900.15 195
14901.30 215
14902.46 192
14903.61 189
14904.76 219
14905.92 197
14907.07 206
14908.22 218
14909.38 212
14910.53 224
14911.69 229
14912.84 210
14913.99 201
14915.15 187
14916.30 209
14917.45 189
14918.61 217
14919.76 225
14920.92 213
14922.07 219
14923.22 217
14924.38 227
14925.53 184
14926.69 203
14927.84 197
14928.99 193
14930.15 255
14931.30 255
14932.46 205
14933.61 210
14934.77 212
14935.92 195
14937.08 207
14938.23 214
14939.39 183
14940.54 199
14941.70 188
14942.85 196
14944.00 237
14945.16 197
14946.31 214
14947.47 194
14948.62 224
14949.78 221
14950.94 187
14952.09 208
14953.25 216
14954.40 214
14955.56 216
14956.71 222
14957.87 219
14959.02 221
14960.18 218
14961.33 244
14962.49 238
14963.64 237
14964.80 230
14965.96 217
14967.11 222
14968.27 235
14969.42 243
14970.58 218
14971.74 235
14972.89 208
14974.05 234
14975.20 248
14976.36 232
14977.52 221
14978.67 188
14979.83 234
14980.98 195
14982.14 204
14983.30 222
14984.45 225
14985.61 221
14986.77 236
14987.92 181
14989.08 198
14990.24 226
14991.39 210
14992.55 195
14993.71 190
14994.86 188
14996.02 176
14997.18 201
14998.33 170
14999.49 181
15000.65 209
15001.81 190
15002.96 196
15004.12 231
15005.28 243
15006.43 198
15007.59 176
15008.75 192
15009.91 193
15011.06 196
15012.22 174
15013.38 185
15014.54 195
15015.69 209
15016.85 204
15018.01 186
15019.17 185
15020.33 188
15021.48 157
15022.64 227
15023.80 228
15024.96 218
15026.12 209
15027.27 213
15028.43 181
15029.59 198
15030.75 174
15031.91 211
15033.07 192
15034.22 171
15035.38 179
15036.54 194
15037.70 166
15038.86 170
15040.02 184
15041.17 194
15042.33 190
15043.49 203
15044.65 160
15045.81 170
15046.97 173
15048.13 179
15049.29 182
15050.45 173
15051.60 154
15052.76 197
15053.92 221
15055.08 229
15056.24 167
15057.40 191
15058.56 198
15059.72 199
15060.88 209
15062.04 209
15063.20 181
15064.36 211
15065.52 194
15066.68 193
15067.84 181
15069.00 201
15070.16 190
15071.32 191
15072.48 177
15073.63 189
15074.79 182
15075.95 167
15077.11 195
15078.27 150
15079.44 182
15080.60 195
15081.76 192
15082.92 210
15084.08 185
15085.24 185
15086.40 177
15087.56 194
15088.72 183
15089.88 196
15091.04 210
15092.20 229
15093.36 184
15094.52 200
15095.68 202
15096.84 155
15098.00 179
15099.16 195
15100.32 163
15101.49 173
15102.65 177
15103.81 176
15104.97 163
15106.13 192
15107.29 185
15108.45 185
15109.61 184
15110.78 180
15111.94 165
15113.10 166
15114.26 182
15115.42 168
15116.58 200
15117.74 190
15118.91 158
15120.07 207
15121.23 163
15122.39 204
15123.55 227
15124.71 209
15125.88 216
15127.04 221
15128.20 185
15129.36 176
15130.52 192
15131.69 187
15132.85 180
15134.01 178
15135.17 192
15136.34 203
15137.50 180
15138.66 186
15139.82 163
15140.99 198
15142.15 198
15143.31 171
15144.47 185
15145.64 187
15146.80 179
15147.96 188
15149.12 182
15150.29 174
15151.45 191
15152.61 253
15153.78 200
15154.94 212
15156.10 210
15157.27 193
15158.43 182
15159.59 184
15160.75 209
15161.92 193
15163.08 204
15164.24 202
15165.41 179
15166.57 179
15167.74 173
15168.90 203
15170.06 208
15171.23 169
15172.39 194
15173.55 175
15174.72 194
15175.88 167
15177.05 166
15178.21 179
15179.37 204
15180.54 224
15181.70 192
15182.87 209
15184.03 189
15185.19 181
15186.36 174
15187.52 182
15188.69 171
15189.85 226
15191.02 179
15192.18 196
15193.34 196
15194.51 212
15195.67 183
15196.84 224
15198.00 203
15199.17 220
15200.33 221
15201.50 209
15202.66 184
15203.83 216
15204.99 218
15206.16 229
15207.32 219
15208.49 217
15209.65 209
15210.82 196
15211.98 216
15213.15 176
15214.31 202
15215.48 183
15216.64 205
15217.81 240
15218.97 199
15220.14 210
15221.31 224
15222.47 236
15223.64 220
15224.80 238
15225.97 241
15227.13 268
15228.30 259
15229.47 210
15230.63 238
15231.80 263
15232.96 255
15234.13 240
15235.30 214
15236.46 263
15237.63 248
15238.79 252
15239.96 247
15241.13 251
15242.29 214
15243.46 232
15244.63 236
15245.79 200
15246.96 200
15248.13 204
15249.29 213
15250.46 197
15251.63 190
15252.79 216
15253.96 229
15255.13 199
15256.29 211
15257.46 192
15258.63 199
15259.80 170
15260.96 155
15262.13 176
15263.30 223
15264.46 201
15265.63 201
15266.80 213
15267.97 199
15269.13 214
15270.30 188
15271.47 216
15272.64 232
15273.80 207
15274.97 217
15276.14 189
15277.31 210
15278.47 199
15279.64 176
15280.81 200
15281.98 194
15283.15 207
15284.31 215
15285.48 185
15286.65 204
15287.82 203
15288.99 191
15290.15 191
15291.32 177
15292.49 163
15293.66 197
15294.83 204
15296.00 175
15297.16 185
15298.33 194
15299.50 200
15300.67 182
15301.84 200
15303.01 188
15304.18 170
15305.35 168
15306.51 176
15307.68 172
15308.85 183
15310.02 210
15311.19 207
15312.36 170
15313.53 186
15314.70 204
15315.87 197
15317.04 199
15318.21 176
15319.37 204
15320.54 189
15321.71 153
15322.88 167
15324.05 192
15325.22 185
15326.39 200
15327.56 199
15328.73 199
15329.90 212
15331.07 191
15332.24 196
15333.41 209
15334.58 190
15335.75 212
15336.92 205
15338.09 204
15339.26 193
15340.43 196
15341.60 189
15342.77 183
15343.94 179
15345.11 179
15346.28 195
15347.45 189
15348.62 182
15349.79 146
15350.96 175
15352.13 217
15353.31 227
15354.48 203
15355.65 213
15356.82 207
15357.99 199
15359.16 192
15360.33 180
15361.50 154
15362.67 180
15363.84 237
15365.01 175
15366.19 157
15367.36 208
15368.53 193
15369.70 177
15370.87 166
15372.04 168
15373.21 165
15374.38 182
15375.56 193
15376.73 185
15377.90 179
15379.07 162
15380.24 165
15381.41 144
15382.59 179
15383.76 184
15384.93 173
15386.10 160
15387.27 164
15388.45 185
15389.62 173
15390.79 180
15391.96 160
15393.13 153
15394.31 181
15395.48 204
15396.65 183
15397.82 191
15399.00 191
15400.17 171
15401.34 177
15402.51 183
15403.69 201
15404.86 176
15406.03 172
15407.20 183
15408.38 183
15409.55 174
15410.72 183
15411.89 197
15413.07 170
15414.24 161
15415.41 178
15416.59 187
15417.76 175
15418.93 157
15420.11 141
15421.28 171
15422.45 188
15423.63 189
15424.80 161
15425.97 177
15427.15 173
15428.32 192
15429.49 160
15430.67 183
15431.84 206
15433.01 207
15434.19 165
15435.36 155
15436.54 186
15437.71 201
15438.88 181
15440.06 210
15441.23 190
15442.41 159
15443.58 182
15444.75 172
15445.93 174
15447.10 192
15448.28 188
15449.45 196
15450.63 193
15451.80 154
15452.97 159
15454.15 189
15455.32 213
15456.50 186
15457.67 181
15458.85 201
15460.02 223
15461.20 169
15462.37 152
15463.55 168
15464.72 173
15465.90 184
15467.07 154
15468.25 143
15469.42 198
15470.60 171
15471.77 159
15472.95 226
15474.12 184
15475.30 173
15476.47 183
15477.65 175
15478.82 183
15480.00 191
15481.17 178
15482.35 188
15483.53 202
15484.70 186
15485.88 192
15487.05 190
15488.23 180
15489.40 148
15490.58 188
15491.76 198
15492.93 198
15494.11 171
15495.28 191
15496.46 211
15497.64 208
15498.81 176
15499.99 207
15501.17 173
15502.34 168
15503.52 181
15504.69 240
15505.87 216
15507.05 199
15508.22 187
15509.40 168
15510.58 171
15511.75 187
15512.93 177
15514.11 177
15515.28 202
15516.46 187
15517.64 199
15518.81 198
15519.99 233
15521.17 208
15522.35 189
15523.52 199
15524.70 228
15525.88 217
15527.05 181
15528.23 184
15529.41 212
15530.59 218
15531.76 219
15532.94 183
15534.12 199
15535.30 208
15536.47 219
15537.65 208
15538.83 195
15540.01 193
15541.19 199
15542.36 190
15543.54 193
15544.72 198
15545.90 223
15547.08 210
15548.25 201
15549.43 183
15550.61 161
15551.79 197
15552.97 191
15554.14 193
15555.32 192
15556.50 188
15557.68 209
15558.86 237
15560.04 191
15561.22 189
15562.39 212
15563.57 245
15564.75 224
15565.93 214
15567.11 257
15568.29 200
15569.47 208
15570.65 226
15571.82 185
15573.00 207
15574.18 198
15575.36 220
15576.54 231
15577.72 196
15578.90 182
15580.08 202
15581.26 205
15582.44 208
15583.62 230
15584.80 231
15585.98 230
15587.16 237
15588.34 222
15589.51 200
15590.69 198
15591.87 226
15593.05 235
15594.23 240
15595.41 240
15596.59 260
15597.77 244
15598.95 244
15600.13 223
15601.31 230
15602.49 231
15603.67 261
15604.85 228
15606.03 227
15607.21 236
15608.40 242
15609.58 249
15610.76 236
15611.94 228
15613.12 231
15614.30 247
15615.48 247
15616.66 257
15617.84 251
15619.02 273
15620.20 285
15621.38 281
15622.56 274
15623.74 245
15624.93 246
15626.11 274
15627.29 304
15628.47 322
15629.65 266
15630.83 281
15632.01 336
15633.19 303
15634.37 312
15635.56 309
15636.74 259
15637.92 249
15639.10 288
15640.28 274
15641.46 274
15642.65 297
15643.83 309
15645.01 293
15646.19 268
15647.37 282
15648.55 315
15649.74 295
15650.92 313
15652.10 312
15653.28 336
15654.46 367
15655.65 302
15656.83 323
15658.01 326
15659.19 325
15660.38 320
15661.56 308
15662.74 305
15663.92 327
15665.11 306
15666.29 305
15667.47 320
15668.65 324
15669.84 330
15671.02 320
15672.20 330
15673.38 329
15674.57 333
15675.75 325
15676.93 320
15678.12 338
15679.30 299
15680.48 276
15681.67 342
15682.85 280
15684.03 316
15685.22 319
15686.40 298
15687.58 316
15688.77 329
15689.95 318
15691.13 315
15692.32 316
15693.50 309
15694.68 335
15695.87 264
15697.05 269
15698.23 297
15699.42 288
15700.60 306
15701.79 287
15702.97 335
15704.15 308
15705.34 264
15706.52 326
15707.71 314
15708.89 336
15710.07 340
15711.26 327
15712.44 282
15713.63 318
15714.81 341
15716.00 311
15717.18 304
15718.37 334
15719.55 308
15720.73 293
15721.92 313
15723.10 288
15724.29 322
15725.47 327
15726.66 298
15727.84 314
15729.03 295
15730.21 317
15731.40 284
15732.58 300
15733.77 315
15734.95 344
15736.14 310
15737.32 343
15738.51 327
15739.69 282
15740.88 333
15742.07 306
15743.25 285
15744.44 339
15745.62 343
15746.81 353
15747.99 313
15749.18 341
15750.36 346
15751.55 346
15752.74 356
15753.92 343
15755.11 313
15756.29 343
15757.48 352
15758.67 305
15759.85 320
15761.04 311
15762.22 337
15763.41 365
15764.60 322
15765.78 306
15766.97 351
15768.16 355
15769.34 302
15770.53 332
15771.72 305
15772.90 311
15774.09 284
15775.28 306
15776.46 319
15777.65 319
15778.84 321
15780.02 339
15781.21 326
15782.40 282
15783.58 302
15784.77 254
15785.96 289
15787.14 275
15788.33 249
15789.52 283
15790.71 291
15791.89 281
15793.08 275
15794.27 246
15795.46 270
15796.64 290
15797.83 256
15799.02 258
15800.21 251
15801.39 231
15802.58 232
15803.77 218
15804.96 247
15806.14 249
15807.33 249
15808.52 243
15809.71 262
15810.90 244
15812.08 237
15813.27 264
15814.46 260
15815.65 271
15816.84 278
15818.03 247
15819.21 245
15820.40 247
15821.59 289
15822.78 288
15823.97 241
15825.16 225
15826.35 228
15827.53 238
15828.72 232
15829.91 234
15831.10 229
15832.29 247
15833.48 281
15834.67 257
15835.86 246
15837.04 221
15838.23 248
15839.42 235
15840.61 231
15841.80 232
15842.99 232
15844.18 204
15845.37 227
15846.56 262
15847.75 219
15848.94 235
15850.13 233
15851.32 230
15852.51 209
15853.70 204
15854.89 223
15856.07 235
15857.26 237
15858.45 233
15859.64 248
15860.83 253
15862.02 250
15863.21 236
15864.40 190
15865.59 223
15866.78 231
15867.97 224
15869.16 249
15870.36 211
15871.55 232
15872.74 240
15873.93 242
15875.12 237
15876.31 244
15877.50 251
15878.69 273
15879.88 279
15881.07 269
15882.26 238
15883.45 237
15884.64 219
15885.83 256
15887.02 227
15888.21 230
15889.41 241
15890.60 239
15891.79 242
15892.98 220
15894.17 233
15895.36 259
15896.55 278
15897.74 246
15898.93 252
15900.13 253
15901.32 268
15902.51 251
15903.70 262
15904.89 277
15906.08 263
15907.28 293
15908.47 304
15909.66 271
15910.85 276
15912.04 272
15913.23 269
15914.43 281
15915.62 269
15916.81 254
15918.00 244
15919.19 276
15920.39 274
15921.58 269
15922.77 246
15923.96 268
15925.16 250
15926.35 252
15927.54 239
15928.73 233
15929.93 224
15931.12 236
15932.31 280
15933.50 250
15934.70 247
15935.89 290
15937.08 267
15938.27 276
15939.47 275
15940.66 251
15941.85 253
15943.05 253
15944.24 262
15945.43 219
15946.63 230
15947.82 232
15949.01 226
15950.21 254
15951.40 182
15952.59 192
15953.79 212
15954.98 223
15956.17 254
15957.37 227
15958.56 219
15959.75 236
15960.95 223
15962.14 222
15963.33 196
15964.53 194
15965.72 171
15966.92 239
15968.11 222
15969.30 169
15970.50 182
15971.69 203
15972.89 198
15974.08 197
15975.27 201
15976.47 186
15977.66 183
15978.86 234
15980.05 211
15981.25 208
15982.44 215
15983.63 208
15984.83 188
15986.02 172
15987.22 179
15988.41 167
15989.61 145
15990.80 154
15992.00 170
15993.19 205
15994.39 170
15995.58 201
15996.78 201
15997.97 200
15999.17 178
16000.36 189
16001.56 208
16002.75 198
16003.95 211
16005.14 192
16006.34 201
16007.53 169
16008.73 164
16009.93 189
16011.12 191
16012.32 160
16013.51 160
16014.71 165
16015.90 165
16017.10 216
16018.30 180
16019.49 178
16020.69 166
16021.88 206
16023.08 192
16024.28 178
16025.47 186
16026.67 189
16027.86 198
16029.06 184
16030.26 183
16031.45 194
16032.65 142
16033.85 163
16035.04 182
16036.24 188
16037.43 181
16038.63 187
16039.83 202
16041.02 185
16042.22 166
16043.42 187
16044.61 216
16045.81 190
16047.01 185
16048.21 169
16049.40 203
16050.60 201
16051.80 169
16052.99 169
16054.19 175
16055.39 215
16056.59 210
16057.78 186
16058.98 171
16060.18 185
16061.37 176
16062.57 168
16063.77 201
16064.97 177
16066.16 205
16067.36 206
16068.56 190
16069.76 184
16070.96 184
16072.15 178
16073.35 179
16074.55 192
16075.75 189
16076.95 170
16078.14 164
16079.34 170
16080.54 207
16081.74 136
16082.94 169
16084.13 172
16085.33 182
16086.53 170
16087.73 192
16088.93 186
16090.13 170
16091.33 180
16092.52 174
16093.72 159
16094.92 164
16096.12 150
16097.32 143
16098.52 145
16099.72 168
16100.92 181
16102.11 176
16103.31 160
16104.51 158
16105.71 169
16106.91 188
16108.11 174
16109.31 176
16110.51 156
16111.71 149
16112.91 149
16114.11 152
16115.31 180
16116.51 171
16117.70 161
16118.90 147
16120.10 157
16121.30 184
16122.50 168
16123.70 156
16124.90 166
16126.10 184
16127.30 151
16128.50 154
16129.70 165
16130.90 170
16132.10 183
16133.30 157
16134.50 186
16135.70 157
16136.90 180
16138.10 167
16139.30 154
16140.50 176
16141.71 172
16142.91 156
16144.11 150
16145.31 172
16146.51 182
16147.71 189
16148.91 189
16150.11 169
16151.31 175
16152.51 164
16153.71 169
16154.91 165
16156.11 190
16157.31 188
16158.52 188
16159.72 185
16160.92 209
16162.12 211
16163.32 198
16164.52 147
16165.72 159
16166.92 188
16168.13 180
16169.33 172
16170.53 136
16171.73 153
16172.93 144
16174.13 146
16175.34 173
16176.54 191
16177.74 199
16178.94 174
16180.14 173
16181.34 164
16182.55 209
16183.75 199
16184.95 183
16186.15 169
16187.35 182
16188.56 209
16189.76 189
16190.96 184
16192.16 178
16193.37 174
16194.57 173
16195.77 151
16196.97 188
16198.18 169
16199.38 180
16200.58 163
16201.78 171
16202.99 180
16204.19 175
16205.39 181
16206.60 168
16207.80 156
16209.00 165
16210.20 187
16211.41 177
16212.61 203
16213.81 183
16215.02 165
16216.22 174
16217.42 220
16218.63 190
16219.83 207
16221.03 179
16222.24 189
16223.44 181
16224.64 202
16225.85 199
16227.05 179
16228.25 194
16229.46 222
16230.66 220
16231.87 207
16233.07 199
16234.27 190
16235.48 199
16236.68 203
16237.89 189
16239.09 217
16240.29 221
16241.50 221
16242.70 228
16243.91 225
16245.11 204
16246.31 188
16247.52 232
16248.72 226
16249.93 192
16251.13 175
16252.34 209
16253.54 243
16254.75 239
16255.95 208
16257.16 205
16258.36 233
16259.57 229
16260.77 217
16261.97 234
16263.18 219
16264.38 256
16265.59 210
16266.80 197
16268.00 239
16269.21 224
16270.41 192
16271.62 239
16272.82 232
16274.03 226
16275.23 226
16276.44 242
16277.64 217
16278.85 215
16280.05 225
16281.26 247
16282.47 254
16283.67 232
16284.88 228
16286.08 217
16287.29 239
16288.49 265
16289.70 237
16290.91 230
16292.11 248
16293.32 245
16294.52 214
16295.73 208
16296.94 232
16298.14 245
16299.35 246
16300.56 243
16301.76 242
16302.97 207
16304.18 249
16305.38 230
16306.59 216
16307.79 214
16309.00 232
16310.21 213
16311.42 240
16312.62 224
16313.83 260
16315.04 240
16316.24 241
16317.45 247
16318.66 255
16319.86 265
16321.07 206
16322.28 212
16323.49 259
16324.69 229
16325.90 230
16327.11 219
16328.31 245
16329.52 225
16330.73 239
16331.94 245
16333.14 221
16334.35 216
16335.56 246
16336.77 222
16337.98 194
16339.18 232
16340.39 203
16341.60 175
16342.81 204
16344.01 190
16345.22 159
16346.43 182
16347.64 187
16348.85 193
16350.05 209
16351.26 221
16352.47 174
16353.68 168
16354.89 176
16356.10 183
16357.30 182
16358.51 190
16359.72 184
16360.93 140
16362.14 176
16363.35 162
16364.56 188
16365.77 181
16366.97 152
16368.18 158
16369.39 131
16370.60 151
16371.81 166
16373.02 199
16374.23 178
16375.44 184
16376.65 175
16377.86 149
16379.06 184
16380.27 177
16381.48 191
16382.69 161
16383.90 166
16385.11 146
16386.32 159
16387.53 186
16388.74 173
16389.95 181
16391.16 206
16392.37 174
16393.58 203
16394.79 181
16396.00 180
16397.21 165
16398.42 186
16399.63 171
16400.84 218
16402.05 188
16403.26 206
16404.47 173
16405.68 142
16406.89 166
16408.10 162
16409.31 163
16410.52 155
16411.73 178
16412.94 176
16414.15 161
16415.36 155
16416.57 161
16417.78 167
16419.00 162
16420.21 176
16421.42 166
16422.63 179
16423.84 175
16425.05 196
16426.26 155
16427.47 181
16428.68 175
16429.89 167
16431.11 199
16432.32 191
16433.53 161
16434.74 154
16435.95 152
16437.16 166
16438.37 133
16439.59 152
16440.80 160
16442.01 155
16443.22 143
16444.43 156
16445.64 183
16446.86 194
16448.07 155
16449.28 153
16450.49 155
16451.70 186
16452.91 187
16454.13 167
16455.34 167
16456.55 162
16457.76 144
16458.98 172
16460.19 163
16461.40 155
16462.61 156
16463.82 145
16465.04 205
16466.25 161
16467.46 156
16468.67 158
16469.89 153
16471.10 155
16472.31 158
16473.53 173
16474.74 155
16475.95 163
16477.16 145
16478.38 162
16479.59 184
16480.80 155
16482.02 153
16483.23 149
16484.44 166
16485.66 157
16486.87 142
16488.08 127
16489.30 146
16490.51 145
16491.72 200
16492.94 158
16494.15 161
16495.36 169
16496.58 140
16497.79 152
16499.00 165
16500.22 165
16501.43 154
16502.65 199
16503.86 191
16505.07 167
16506.29 162
16507.50 190
16508.71 145
16509.93 129
16511.14 148
16512.36 145
16513.57 166
16514.79 167
16516.00 147
16517.21 132
16518.43 164
16519.64 163
16520.86 151
16522.07 136
16523.29 134
16524.50 158
16525.72 158
16526.93 166
16528.15 145
16529.36 147
16530.58 115
16531.79 146
16533.01 156
16534.22 185
16535.44 174
16536.65 173
16537.87 178
16539.08 174
16540.30 152
16541.51 171
16542.73 169
16543.94 140
16545.16 146
16546.37 178
16547.59 151
16548.80 154
16550.02 145
16551.24 169
16552.45 172
16553.67 158
16554.88 147
16556.10 127
16557.31 151
16558.53 179
16559.75 165
16560.96 152
16562.18 160
16563.39 183
16564.61 168
16565.83 135
16567.04 158
16568.26 148
16569.47 193
16570.69 175
16571.91 187
16573.12 167
16574.34 183
16575.56 171
16576.77 167
16577.99 149
16579.21 169
16580.42 190
16581.64 208
16582.86 194
16584.07 165
16585.29 150
16586.51 173
16587.72 201
16588.94 174
16590.16 156
16591.38 158
16592.59 182
16593.81 149
16595.03 168
16596.24 171
16597.46 157
16598.68 181
16599.90 147
16601.11 169
16602.33 136
16603.55 172
16604.77 179
16605.98 206
16607.20 163
16608.42 160
16609.64 136
16610.86 167
16612.07 156
16613.29 150
16614.51 155
16615.73 131
16616.95 132
16618.16 134
16619.38 180
16620.60 161
16621.82 158
16623.04 146
16624.25 165
16625.47 149
16626.69 144
16627.91 127
16629.13 131
16630.35 161
16631.57 173
16632.78 179
16634.00 146
16635.22 134
16636.44 182
16637.66 178
16638.88 131
16640.10 141
16641.32 163
16642.53 191
16643.75 147
16644.97 157
16646.19 177
16647.41 184
16648.63 142
16649.85 170
16651.07 169
16652.29 170
16653.51 167
16654.73 138
16655.95 161
16657.17 150
16658.39 135
16659.61 171
16660.83 176
16662.04 165
16663.26 154
16664.48 168
16665.70 164
16666.92 144
16668.14 158
16669.36 157
16670.58 156
16671.80 149
16673.02 183
16674.24 177
16675.46 156
16676.68 172
16677.91 192
16679.13 188
16680.35 145
16681.57 148
16682.79 155
16684.01 181
16685.23 176
16686.45 172
16687.67 159
16688.89 168
16690.11 157
16691.33 149
16692.55 157
16693.77 147
16694.99 159
16696.21 149
16697.44 187
16698.66 185
16699.88 130
16701.10 149
16702.32 158
16703.54 152
16704.76 170
16705.98 155
16707.21 151
16708.43 128
16709.65 150
16710.87 163
16712.09 151
16713.31 176
16714.53 154
16715.76 153
16716.98 147
16718.20 179
16719.42 170
16720.64 162
16721.87 158
16723.09 145
16724.31 144
16725.53 155
16726.75 147
16727.98 154
16729.20 127
16730.42 157
16731.64 133
16732.86 166
16734.09 183
16735.31 160
16736.53 152
16737.75 130
16738.98 150
16740.20 125
16741.42 151
16742.64 168
16743.87 134
16745.09 120
16746.31 138
16747.54 166
16748.76 140
16749.98 149
16751.20 162
16752.43 147
16753.65 151
16754.87 136
16756.10 130
16757.32 143
16758.54 138
16759.77 119
16760.99 132
16762.21 150
16763.44 137
16764.66 155
16765.88 124
16767.11 144
16768.33 159
16769.55 157
16770.78 140
16772.00 130
16773.23 137
16774.45 129
16775.67 149
16776.90 138
16778.12 145
16779.35 154
16780.57 140
16781.79 138
16783.02 146
16784.24 152
16785.47 127
16786.69 146
16787.91 128
16789.14 150
16790.36 139
16791.59 131
16792.81 176
16794.04 160
16795.26 142
16796.49 168
16797.71 140
16798.94 133
16800.16 148
16801.38 144
16802.61 176
16803.83 171
16805.06 151
16806.28 143
16807.51 143
16808.73 146
16809.96 143
16811.18 114
16812.41 121
16813.64 139
16814.86 160
16816.09 164
16817.31 163
16818.54 158
16819.76 167
16820.99 136
16822.21 152
16823.44 169
16824.66 150
16825.89 144
16827.12 160
16828.34 160
16829.57 132
16830.79 135
16832.02 154
16833.25 152
16834.47 167
16835.70 146
16836.92 138
16838.15 171
16839.38 171
16840.60 160
16841.83 151
16843.06 165
16844.28 152
16845.51 170
16846.73 184
16847.96 206
16849.19 188
16850.41 145
16851.64 154
16852.87 171
16854.09 154
16855.32 151
16856.55 175
16857.77 164
16859.00 145
16860.23 175
16861.46 204
16862.68 173
16863.91 167
16865.14 168
16866.36 151
16867.59 175
16868.82 181
16870.05 156
16871.27 188
16872.50 203
16873.73 203
16874.96 196
16876.18 175
16877.41 161
16878.64 181
16879.87 173
16881.09 200
16882.32 181
16883.55 195
16884.78 208
16886.01 205
16887.23 209
16888.46 209
16889.69 169
16890.92 191
16892.15 199
16893.37 203
16894.60 216
16895.83 178
16897.06 196
16898.29 193
16899.51 191
16900.74 203
16901.97 193
16903.20 164
16904.43 173
16905.66 173
16906.89 174
16908.12 174
16909.34 167
16910.57 171
16911.80 192
16913.03 158
16914.26 186
16915.49 174
16916.72 154
16917.95 178
16919.18 203
16920.40 161
16921.63 194
16922.86 150
16924.09 171
16925.32 196
16926.55 189
16927.78 165
16929.01 163
16930.24 157
16931.47 147
16932.70 144
16933.93 185
16935.16 150
16936.39 170
16937.62 151
16938.85 167
16940.08 137
16941.31 160
16942.54 177
16943.77 121
16945.00 169
16946.23 152
16947.46 155
16948.69 160
16949.92 161
16951.15 173
16952.38 153
16953.61 167
16954.84 165
16956.07 161
16957.30 175
16958.53 148
16959.76 146
16960.99 177
16962.22 174
16963.45 163
16964.68 163
16965.92 155
16967.15 175
16968.38 172
16969.61 183
16970.84 161
16972.07 151
16973.30 121
16974.53 155
16975.76 183
16976.99 157
16978.23 154
16979.46 157
16980.69 161
16981.92 158
16983.15 194
16984.38 147
16985.61 151
16986.85 165
16988.08 156
16989.31 167
16990.54 184
16991.77 158
16993.00 146
16994.24 140
16995.47 133
16996.70 152
16997.93 185
16999.16 168
17000.40 153
17001.63 155
17002.86 144
17004.09 162
17005.32 193
17006.56 179
17007.79 166
17009.02 153
17010.25 179
17011.49 169
17012.72 167
17013.95 153
17015.18 171
17016.42 140
17017.65 185
17018.88 147
17020.12 196
17021.35 146
17022.58 150
17023.81 168
17025.05 146
17026.28 147
17027.51 149
17028.75 153
17029.98 135
17031.21 107
17032.45 116
17033.68 160
17034.91 174
17036.15 174
17037.38 161
17038.61 144
17039.85 133
17041.08 157
17042.31 178
17043.55 171
17044.78 133
17046.01 131
17047.25 163
17048.48 158
17049.72 149
17050.95 140
17052.18 123
17053.42 132
17054.65 143
17055.89 129
17057.12 158
17058.35 163
17059.59 142
17060.82 133
17062.06 124
17063.29 144
17064.53 143
17065.76 147
17066.99 113
17068.23 118
17069.46 140
17070.70 116
17071.93 134
17073.17 158
17074.40 160
17075.64 164
17076.87 166
17078.11 144
17079.34 139
17080.58 130
17081.81 151
17083.05 150
17084.28 136
17085.52 143
17086.75 158
17087.99 147
17089.22 157
17090.46 149
17091.69 131
17092.93 147
17094.16 149
17095.40 137
17096.64 140
17097.87 124
17099.11 143
17100.34 193
17101.58 146
17102.81 142
17104.05 133
17105.29 155
17106.52 156
17107.76 149
17108.99 135
17110.23 123
17111.47 130
17112.70 135
17113.94 131
17115.17 107
17116.41 136
17117.65 154
17118.88 124
17120.12 163
17121.36 169
17122.59 138
17123.83 134
17125.07 128
17126.30 130
17127.54 148
17128.78 147
17130.01 137
17131.25 135
17132.49 151
17133.72 173
17134.96 146
17136.20 157
17137.43 150
17138.67 154
17139.91 153
17141.15 147
17142.38 124
17143.62 129
17144.86 157
17146.10 140
17147.33 173
17148.57 155
17149.81 133
17151.05 130
17152.28 170
17153.52 149
17154.76 137
17156.00 158
17157.23 142
17158.47 145
17159.71 147
17160.95 137
17162.19 146
17163.42 121
17164.66 137
17165.90 129
17167.14 135
17168.38 139
17169.61 154
17170.85 132
17172.09 138
17173.33 146
17174.57 129
17175.81 132
17177.04 144
17178.28 126
17179.52 138
17180.76 147
17182.00 134
17183.24 127
17184.48 119
17185.71 144
17186.95 133
17188.19 117
17189.43 119
17190.67 152
17191.91 139
17193.15 154
17194.39 144
17195.63 123
17196.87 118
17198.11 116
17199.34 154
17200.58 153
17201.82 122
17203.06 161
17204.30 138
17205.54 159
17206.78 132
17208.02 126
17209.26 147
17210.50 122
17211.74 165
17212.98 157
17214.22 129
17215.46 134
17216.70 167
17217.94 114
17219.18 130
17220.42 123
17221.66 122
17222.90 112
17224.14 133
17225.38 137
17226.62 135
17227.86 150
17229.10 145
17230.34 142
17231.58 130
17232.82 124
17234.06 126
17235.30 132
17236.54 138
17237.78 130
17239.03 138
17240.27 125
17241.51 130
17242.75 163
17243.99 175
17245.23 117
17246.47 107
17247.71 126
17248.95 126
17250.19 110
17251.43 105
17252.68 120
17253.92 102
17255.16 124
17256.40 109
17257.64 120
17258.88 118
17260.12 120
17261.37 162
17262.61 115
17263.85 106
17265.09 97
17266.33 131
17267.57 143
17268.82 117
17270.06 98
17271.30 143
17272.54 143
17273.78 139
17275.03 105
17276.27 132
17277.51 125
17278.75 114
17279.99 117
17281.24 147
17282.48 108
17283.72 111
17284.96 119
17286.21 113
17287.45 122
17288.69 146
17289.93 101
17291.18 128
17292.42 135
17293.66 129
17294.90 139
17296.15 133
17297.39 106
17298.63 106
17299.88 112
17301.12 117
17302.36 117
17303.60 126
17304.85 124
17306.09 122
17307.33 134
17308.58 148
17309.82 111
17311.06 118
17312.31 118
17313.55 126
17314.79 131
17316.04 121
17317.28 143
17318.52 138
17319.77 144
17321.01 136
17322.26 148
17323.50 124
17324.74 155
17325.99 129
17327.23 124
17328.48 127
17329.72 143
17330.96 134
17332.21 131
17333.45 114
17334.70 120
17335.94 140
17337.18 142
17338.43 137
17339.67 121
17340.92 150
17342.16 161
17343.41 134
17344.65 145
17345.90 138
17347.14 145
17348.38 119
17349.63 118
17350.87 136
17352.12 145
17353.36 147
17354.61 118
17355.85 111
17357.10 93
17358.34 133
17359.59 130
17360.83 108
17362.08 132
17363.32 139
17364.57 123
17365.81 127
17367.06 125
17368.31 135
17369.55 119
17370.80 118
17372.04 138
17373.29 105
17374.53 105
17375.78 115
17377.02 122
17378.27 104
17379.52 117
17380.76 129
17382.01 113
17383.25 103
17384.50 114
17385.75 133
17386.99 128
17388.24 120
17389.48 116
17390.73 118
17391.98 109
17393.22 123
17394.47 114
17395.71 122
17396.96 149
17398.21 117
17399.45 118
17400.70 125
17401.95 112
17403.19 140
17404.44 126
17405.69 117
17406.93 115
17408.18 144
17409.43 136
17410.67 108
17411.92 112
17413.17 103
17414.42 107
17415.66 112
17416.91 128
17418.16 126
17419.40 131
17420.65 112
17421.90 115
17423.15 116
17424.39 137
17425.64 128
17426.89 132
17428.14 133
17429.38 125
17430.63 137
17431.88 138
17433.13 113
17434.37 124
17435.62 129
17436.87 141
17438.12 128
17439.37 122
17440.61 132
17441.86 114
17443.11 115
17444.36 140
17445.61 109
17446.85 119
17448.10 122
17449.35 100
17450.60 100
17451.85 118
17453.10 141
17454.34 133
17455.59 127
17456.84 120
17458.09 117
17459.34 133
17460.59 130
17461.84 132
17463.09 122
17464.33 137
17465.58 141
17466.83 120
17468.08 114
17469.33 141
17470.58 162
17471.83 149
17473.08 152
17474.33 141
17475.58 173
17476.83 179
17478.07 157
17479.32 134
17480.57 135
17481.82 118
17483.07 179
17484.32 143
17485.57 122
17486.82 134
17488.07 118
17489.32 146
17490.57 134
17491.82 138
17493.07 157
17494.32 140
17495.57 137
17496.82 160
17498.07 130
17499.32 135
17500.57 127
17501.82 153
17503.07 133
17504.32 146
17505.57 121
17506.82 118
17508.07 129
17509.32 129
17510.57 147
17511.82 126
17513.07 147
17514.32 142
17515.58 130
17516.83 131
17518.08 148
17519.33 142
17520.58 142
17521.83 122
17523.08 144
17524.33 153
17525.58 164
17526.83 154
17528.08 130
17529.34 136
17530.59 123
17531.84 144
17533.09 132
17534.34 148
17535.59 165
17536.84 131
17538.09 177
17539.35 183
17540.60 137
17541.85 155
17543.10 158
17544.35 146
17545.60 173
17546.86 166
17548.11 144
17549.36 119
17550.61 122
17551.86 165
17553.12 120
17554.37 130
17555.62 128
17556.87 144
17558.12 152
17559.38 159
17560.63 160
17561.88 139
17563.13 156
17564.39 127
17565.64 133
17566.89 113
17568.14 128
17569.40 100
17570.65 120
17571.90 118
17573.15 120
17574.41 158
17575.66 145
17576.91 166
17578.17 151
17579.42 126
17580.67 146
17581.92 133
17583.18 140
17584.43 133
17585.68 109
17586.94 141
17588.19 129
17589.44 108
17590.70 124
17591.95 141
17593.20 139
17594.46 157
17595.71 168
17596.97 136
17598.22 132
17599.47 147
17600.73 142
17601.98 125
17603.23 123
17604.49 147
17605.74 151
17607.00 148
17608.25 145
17609.50 142
17610.76 159
17612.01 160
17613.27 139
17614.52 138
17615.77 139
17617.03 141
17618.28 114
17619.54 129
17620.79 129
17622.05 126
17623.30 117
17624.56 126
17625.81 126
17627.06 131
17628.32 154
17629.57 150
17630.83 142
17632.08 128
17633.34 141
17634.59 127
17635.85 115
17637.10 127
17638.36 108
17639.61 114
17640.87 116
17642.12 120
17643.38 113
17644.63 147
17645.89 123
17647.15 110
17648.40 112
17649.66 110
17650.91 126
17652.17 135
17653.42 119
17654.68 133
17655.93 95
17657.19 78
17658.45 102
17659.70 115
17660.96 154
17662.21 130
17663.47 130
17664.73 126
17665.98 137
17667.24 125
17668.49 131
17669.75 126
17671.01 126
17672.26 110
17673.52 109
17674.77 124
17676.03 121
17677.29 116
17678.54 101
17679.80 113
17681.06 99
17682.31 96
17683.57 127
17684.83 125
17686.08 118
17687.34 136
17688.60 116
17689.85 116
17691.11 138
17692.37 102
17693.63 106
17694.88 111
17696.14 117
17697.40 108
17698.65 120
17699.91 114
17701.17 104
17702.43 124
17703.68 98
17704.94 131
17706.20 141
17707.46 115
17708.71 106
17709.97 92
17711.23 120
17712.49 130
17713.74 122
17715.00 124
17716.26 114
17717.52 103
17718.78 116
17720.03 127
17721.29 137
17722.55 137
17723.81 132
17725.07 129
17726.32 139
17727.58 118
17728.84 103
17730.10 114
17731.36 139
17732.62 128
17733.87 115
17735.13 130
17736.39 121
17737.65 96
17738.91 118
17740.17 131
17741.43 135
17742.69 135
17743.94 118
17745.20 119
17746.46 111
17747.72 126
17748.98 120
17750.24 140
17751.50 111
17752.76 128
17754.02 146
17755.28 135
17756.53 120
17757.79 120
17759.05 135
17760.31 130
17761.57 127
17762.83 105
17764.09 108
17765.35 112
17766.61 103
17767.87 107
17769.13 109
17770.39 95
17771.65 121
17772.91 146
17774.17 106
17775.43 85
17776.69 130
17777.95 120
17779.21 131
17780.47 123
17781.73 102
17782.99 98
17784.25 130
17785.51 133
17786.77 127
17788.03 108
17789.29 118
17790.55 107
17791.81 138
17793.07 131
17794.33 115
17795.59 110
17796.86 112
17798.12 111
17799.38 89
17800.64 100
17801.90 117
17803.16 144
17804.42 107
17805.68 122
17806.94 101
17808.20 137
17809.47 111
17810.73 105
17811.99 119
17813.25 109
17814.51 119
17815.77 109
17817.03 116
17818.29 117
17819.56 115
17820.82 116
17822.08 116
17823.34 112
17824.60 110
17825.86 116
17827.13 106
17828.39 107
17829.65 112
17830.91 132
17832.17 138
17833.44 119
17834.70 86
17835.96 108
17837.22 112
17838.48 112
17839.75 111
17841.01 117
17842.27 122
17843.53 98
17844.80 129
17846.06 102
17847.32 117
17848.58 113
17849.85 119
17851.11 122
17852.37 114
17853.63 115
17854.90 106
17856.16 139
17857.42 100
17858.69 119
17859.95 132
17861.21 153
17862.47 117
17863.74 85
17865.00 128
17866.26 117
17867.53 118
17868.79 132
17870.05 114
17871.32 115
17872.58 109
17873.84 127
17875.11 100
17876.37 115
17877.63 136
17878.90 120
17880.16 103
17881.43 113
17882.69 118
17883.95 95
17885.22 121
17886.48 129
17887.74 122
17889.01 127
17890.27 111
17891.54 113
17892.80 119
17894.07 109
17895.33 94
17896.59 96
17897.86 106
17899.12 109
17900.39 93
17901.65 121
17902.92 150
17904.18 134
17905.44 131
17906.71 116
17907.97 103
17909.24 134
17910.50 120
17911.77 112
17913.03 129
17914.30 124
17915.56 130
17916.83 116
17918.09 116
17919.36 111
17920.62 128
17921.89 111
17923.15 126
17924.42 129
17925.68 97
17926.95 130
17928.21 120
17929.48 120
17930.75 136
17932.01 132
17933.28 161
17934.54 142
17935.81 126
17937.07 130
17938.34 107
17939.61 127
17940.87 133
17942.14 114
17943.40 135
17944.67 131
17945.93 137
17947.20 118
17948.47 132
17949.73 113
17951.00 103
17952.27 115
17953.53 111
17954.80 108
17956.06 95
17957.33 122
17958.60 130
17959.86 120
17961.13 118
17962.40 108
17963.66 120
17964.93 118
17966.20 123
17967.46 89
17968.73 108
17970.00 118
17971.26 118
17972.53 121
17973.80 118
17975.07 138
17976.33 131
17977.60 137
17978.87 119
17980.13 132
17981.40 135
17982.67 118
17983.94 116
17985.20 114
17986.47 126
17987.74 136
17989.01 121
17990.27 128
17991.54 148
17992.81 121
17994.08 137
17995.34 142
17996.61 126
17997.88 125
17999.15 149
18000.42 118
18001.68 93
18002.95 132
18004.22 120
18005.49 136
18006.76 115
18008.02 116
18009.29 131
18010.56 131
18011.83 132
18013.10 124
18014.37 123
18015.63 141
18016.90 125
18018.17 118
18019.44 121
18020.71 124
18021.98 137
18023.25 146
18024.51 133
18025.78 128
18027.05 142
18028.32 119
18029.59 108
18030.86 135
18032.13 80
18033.40 112
18034.67 148
18035.94 128
18037.20 105
18038.47 87
18039.74 136
18041.01 142
18042.28 129
18043.55 117
18044.82 125
18046.09 174
18047.36 149
18048.63 110
18049.90 113
18051.17 99
18052.44 117
18053.71 89
18054.98 92
18056.25 120
18057.52 144
18058.79 151
18060.06 120
18061.33 125
18062.60 128
18063.87 131
18065.14 123
18066.41 119
18067.68 105
18068.95 96
18070.22 124
18071.49 119
18072.76 125
18074.03 111
18075.30 117
18076.57 127
18077.84 108
18079.11 122
18080.39 103
18081.66 123
18082.93 120
18084.20 157
18085.47 129
18086.74 115
18088.01 129
18089.28 133
18090.55 115
18091.82 114
18093.10 132
18094.37 131
18095.64 127
18096.91 145
18098.18 143
18099.45 134
18100.72 120
18102.00 106
18103.27 117
18104.54 131
18105.81 139
18107.08 127
18108.35 115
18109.63 143
18110.90 126
18112.17 144
18113.44 129
18114.71 140
18115.98 114
18117.26 111
18118.53 116
18119.80 125
18121.07 111
18122.35 127
18123.62 153
18124.89 120
18126.16 101
18127.43 112
18128.71 108
18129.98 104
18131.25 117
18132.52 117
18133.80 108
18135.07 145
18136.34 123
18137.62 116
18138.89 129
18140.16 134
18141.43 131
18142.71 141
18143.98 128
18145.25 117
18146.53 128
18147.80 133
18149.07 130
18150.35 126
18151.62 132
18152.89 116
18154.17 141
18155.44 131
18156.71 126
18157.99 110
18159.26 121
18160.53 110
18161.81 126
18163.08 149
18164.35 146
18165.63 128
18166.90 128
18168.18 114
18169.45 118
18170.72 103
18172.00 107
18173.27 102
18174.55 103
18175.82 104
18177.09 125
18178.37 131
18179.64 134
18180.92 115
18182.19 117
18183.47 123
18184.74 113
18186.01 122
18187.29 142
18188.56 139
18189.84 131
18191.11 118
18192.39 91
18193.66 117
18194.94 118
18196.21 105
18197.49 110
18198.76 106
18200.04 116
18201.31 121
18202.59 119
18203.86 137
18205.14 130
18206.41 121
18207.69 116
18208.96 103
18210.24 118
18211.51 127
18212.79 127
18214.06 120
18215.34 118
18216.62 107
18217.89 115
18219.17 118
18220.44 102
18221.72 120
18222.99 120
18224.27 124
18225.55 102
18226.82 117
18228.10 107
18229.37 126
18230.65 120
18231.93 101
18233.20 106
18234.48 108
18235.75 130
18237.03 126
18238.31 127
18239.58 118
18240.86 123
18242.14 117
18243.41 116
18244.69 113
18245.97 147
18247.24 150
18248.52 103
18249.80 114
18251.07 130
18252.35 114
18253.63 106
18254.90 98
18256.18 123
18257.46 125
18258.73 132
18260.01 126
18261.29 105
18262.57 127
18263.84 146
18265.12 131
18266.40 115
18267.67 103
18268.95 120
18270.23 105
18271.51 93
18272.78 96
18274.06 127
18275.34 123
18276.62 144
18277.89 130
18279.17 110
18280.45 116
18281.73 111
18283.01 124
18284.28 120
18285.56 126
18286.84 125
18288.12 134
18289.40 129
18290.67 137
18291.95 140
18293.23 114
18294.51 127
18295.79 131
18297.07 148
18298.34 115
18299.62 124
18300.90 135
18302.18 148
18303.46 157
18304.74 118
18306.02 143
18307.29 138
18308.57 102
18309.85 117
18311.13 107
18312.41 145
18313.69 152
18314.97 111
18316.25 119
18317.53 134
18318.80 119
18320.08 117
18321.36 114
18322.64 134
18323.92 130
18325.20 129
18326.48 103
18327.76 114
18329.04 115
18330.32 139
18331.60 136
18332.88 124
18334.16 85
18335.44 115
18336.72 118
18338.00 156
18339.28 137
18340.56 107
18341.84 141
18343.12 122
18344.40 144
18345.68 134
18346.96 124
18348.24 105
18349.52 122
18350.80 121
18352.08 113
18353.36 126
18354.64 125
18355.92 133
18357.20 129
18358.48 111
18359.76 118
18361.04 137
18362.32 123
18363.60 141
18364.88 110
18366.16 141
18367.45 125
18368.73 119
18370.01 133
18371.29 123
18372.57 135
18373.85 139
18375.13 139
18376.41 112
18377.69 120
18378.98 127
18380.26 128
18381.54 107
18382.82 128
18384.10 115
18385.38 88
18386.66 122
18387.95 87
18389.23 96
18390.51 102
18391.79 124
18393.07 137
18394.35 132
18395.64 131
18396.92 119
18398.20 142
18399.48 98
18400.76 101
18402.05 134
18403.33 162
18404.61 151
18405.89 125
18407.17 108
18408.46 126
18409.74 121
18411.02 136
18412.30 130
18413.59 133
18414.87 122
18416.15 128
18417.43 109
18418.72 124
18420.00 144
18421.28 138
18422.56 129
18423.85 153
18425.13 118
18426.41 125
18427.70 117
18428.98 135
18430.26 122
18431.54 103
18432.83 115
18434.11 130
18435.39 124
18436.68 123
18437.96 123
18439.24 112
18440.53 119
18441.81 124
18443.09 120
18444.38 125
18445.66 124
18446.95 119
18448.23 146
18449.51 145
18450.80 122
18452.08 126
18453.36 107
18454.65 95
18455.93 112
18457.22 125
18458.50 124
18459.78 134
18461.07 113
18462.35 120
18463.64 155
18464.92 147
18466.21 114
18467.49 115
18468.77 127
18470.06 122
18471.34 98
18472.63 112
18473.91 142
18475.20 134
18476.48 127
18477.77 112
18479.05 125
18480.34 123
18481.62 114
18482.91 102
18484.19 120
18485.47 104
18486.76 112
18488.04 117
18489.33 117
18490.62 114
18491.90 92
18493.19 123
18494.47 118
18495.76 110
18497.04 111
18498.33 135
18499.61 130
18500.90 120
18502.18 94
18503.47 110
18504.75 112
18506.04 111
18507.33 112
18508.61 116
18509.90 106
18511.18 122
18512.47 109
18513.76 108
18515.04 105
18516.33 102
18517.61 126
18518.90 112
18520.19 128
18521.47 108
18522.76 126
18524.04 127
18525.33 126
18526.62 102
18527.90 133
18529.19 125
18530.48 116
18531.76 93
18533.05 107
18534.34 102
18535.62 131
18536.91 136
18538.20 124
18539.48 108
18540.77 131
18542.06 122
18543.34 121
18544.63 110
18545.92 128
18547.21 131
18548.49 139
18549.78 123
18551.07 115
18552.36 119
18553.64 154
18554.93 120
18556.22 141
18557.50 107
18558.79 115
18560.08 110
18561.37 122
18562.66 124
18563.94 113
18565.23 132
18566.52 116
18567.81 119
18569.09 121
18570.38 120
18571.67 124
18572.96 124
18574.25 152
18575.53 118
18576.82 131
18578.11 108
18579.40 118
18580.69 129
18581.98 131
18583.26 93
18584.55 98
18585.84 118
18587.13 129
18588.42 110
18589.71 128
18590.99 112
18592.28 139
18593.57 148
18594.86 109
18596.15 118
18597.44 149
18598.73 166
18600.02 118
18601.31 113
18602.59 105
18603.88 112
18605.17 124
18606.46 116
18607.75 111
18609.04 121
18610.33 116
18611.62 128
18612.91 110
18614.20 101
18615.49 124
18616.78 166
18618.07 123
18619.36 125
18620.65 128
18621.94 119
18623.23 147
18624.52 117
18625.81 128
18627.10 124
18628.39 132
18629.68 132
18630.97 118
18632.26 118
18633.55 110
18634.84 113
18636.13 111
18637.42 125
18638.71 130
18640.00 121
18641.29 139
18642.58 124
18643.87 134
18645.16 115
18646.45 104
18647.74 129
18649.03 123
18650.32 129
18651.61 136
18652.90 137
18654.19 107
18655.48 111
18656.78 129
18658.07 125
18659.36 117
18660.65 135
18661.94 120
18663.23 121
18664.52 124
18665.81 116
18667.10 131
18668.40 106
18669.69 96
18670.98 81
18672.27 111
18673.56 93
18674.85 94
18676.14 114
18677.44 124
18678.73 107
18680.02 139
18681.31 138
18682.60 127
18683.90 131
18685.19 101
18686.48 123
18687.77 121
18689.06 145
18690.36 97
18691.65 112
18692.94 112
18694.23 100
18695.52 134
18696.82 109
18698.11 112
18699.40 121
18700.69 125
18701.99 114
18703.28 112
18704.57 119
18705.86 108
18707.16 118
18708.45 108
18709.74 117
18711.04 109
18712.33 101
18713.62 113
18714.91 116
18716.21 90
18717.50 108
18718.79 106
18720.09 102
18721.38 120
18722.67 103
18723.97 117
18725.26 107
18726.55 103
18727.85 108
18729.14 96
18730.43 119
18731.73 97
18733.02 100
18734.31 118
18735.61 134
18736.90 119
18738.19 108
18739.49 79
18740.78 83
18742.08 102
18743.37 112
18744.66 130
18745.96 122
18747.25 102
18748.55 99
18749.84 93
18751.13 124
18752.43 125
18753.72 99
18755.02 107
18756.31 116
18757.61 130
18758.90 117
18760.20 117
18761.49 125
18762.78 125
18764.08 108
18765.37 115
18766.67 129
18767.96 125
18769.26 120
18770.55 107
18771.85 114
18773.14 108
18774.44 112
18775.73 135
18777.03 117
18778.32 100
18779.62 94
18780.91 114
18782.21 140
18783.50 131
18784.80 114
18786.10 122
18787.39 111
18788.69 98
18789.98 103
18791.28 108
18792.57 87
18793.87 109
18795.16 139
18796.46 140
18797.76 135
18799.05 104
18800.35 123
18801.64 126
18802.94 102
18804.24 108
18805.53 107
18806.83 109
18808.12 143
18809.42 126
18810.72 101
18812.01 79
18813.31 103
18814.61 107
18815.90 102
18817.20 92
18818.50 96
18819.79 95
18821.09 102
18822.39 78
18823.68 114
18824.98 123
18826.28 118
18827.57 126
18828.87 118
18830.17 94
18831.46 91
18832.76 94
18834.06 100
18835.35 108
18836.65 114
18837.95 112
18839.25 117
18840.54 121
18841.84 121
18843.14 104
18844.44 119
18845.73 90
18847.03 113
18848.33 102
18849.63 110
18850.92 103
18852.22 118
18853.52 130
18854.82 114
18856.11 124
18857.41 132
18858.71 101
18860.01 105
18861.31 111
18862.60 98
18863.90 128
18865.20 105
18866.50 91
18867.80 103
18869.10 108
18870.39 95
18871.69 104
18872.99 98
18874.29 127
18875.59 120
18876.89 137
18878.18 112
18879.48 122
18880.78 122
18882.08 114
18883.38 118
18884.68 122
18885.98 119
18887.28 103
18888.57 132
18889.87 129
18891.17 106
18892.47 107
18893.77 124
18895.07 107
18896.37 117
18897.67 115
18898.97 109
18900.27 104
18901.57 118
18902.87 118
18904.17 119
18905.47 113
18906.76 112
18908.06 106
18909.36 118
18910.66 114
18911.96 122
18913.26 135
18914.56 107
18915.86 108
18917.16 97
18918.46 100
18919.76 99
18921.06 118
18922.36 112
18923.66 108
18924.96 90
18926.26 98
18927.56 108
18928.86 109
18930.17 121
18931.47 113
18932.77 123
18934.07 107
18935.37 108
18936.67 117
18937.97 103
18939.27 108
18940.57 118
18941.87 137
18943.17 103
18944.47 84
18945.77 100
18947.07 80
18948.38 89
18949.68 100
18950.98 124
18952.28 135
18953.58 123
18954.88 135
18956.18 132
18957.48 104
18958.79 96
18960.09 102
18961.39 113
18962.69 123
18963.99 123
18965.29 113
18966.59 105
18967.90 98
18969.20 111
18970.50 113
18971.80 137
18973.10 117
18974.41 112
18975.71 101
18977.01 124
18978.31 118
18979.61 124
18980.92 111
18982.22 89
18983.52 119
18984.82 133
18986.12 112
18987.43 124
18988.73 125
18990.03 115
18991.33 138
18992.64 130
18993.94 105
18995.24 108
18996.54 105
18997.85 113
18999.15 121
19000.45 106
19001.76 145
19003.06 120
19004.36 121
19005.66 89
19006.97 91
19008.27 88
19009.57 102
19010.88 117
19012.18 125
19013.48 140
19014.79 141
19016.09 126
19017.39 99
19018.70 92
19020.00 100
19021.30 94
19022.61 99
19023.91 116
19025.22 129
19026.52 124
19027.82 110
19029.13 122
19030.43 131
19031.73 139
19033.04 135
19034.34 110
19035.65 101
19036.95 102
19038.25 153
19039.56 143
19040.86 127
19042.17 99
19043.47 106
19044.78 97
19046.08 114
19047.38 117
19048.69 117
19049.99 148
19051.30 118
19052.60 123
19053.91 130
19055.21 111
19056.52 116
19057.82 134
19059.13 123
19060.43 108
19061.74 110
19063.04 85
19064.35 83
19065.65 88
19066.96 105
19068.26 104
19069.57 106
19070.87 96
19072.18 113
19073.48 107
19074.79 128
19076.09 124
19077.40 119
19078.70 125
19080.01 105
19081.32 136
19082.62 122
19083.93 104
19085.23 106
19086.54 93
19087.84 95
19089.15 96
19090.46 90
19091.76 110
19093.07 144
19094.37 144
19095.68 126
19096.99 111
19098.29 133
19099.60 97
19100.90 114
19102.21 104
19103.52 92
19104.82 98
19106.13 95
19107.44 110
19108.74 111
19110.05 95
19111.36 113
19112.66 105
19113.97 128
19115.28 133
19116.58 119
19117.89 101
19119.20 105
19120.50 111
19121.81 122
19123.12 113
19124.43 106
19125.73 99
19127.04 92
19128.35 108
19129.65 119
19130.96 118
19132.27 105
19133.58 113
19134.88 112
19136.19 113
19137.50 132
19138.81 108
19140.11 95
19141.42 106
19142.73 102
19144.04 98
19145.34 125
19146.65 115
19147.96 145
19149.27 94
19150.58 114
19151.88 108
19153.19 96
19154.50 94
19155.81 104
19157.12 115
19158.42 112
19159.73 96
19161.04 98
19162.35 108
19163.66 132
19164.97 116
19166.28 103
19167.58 116
19168.89 133
19170.20 105
19171.51 119
19172.82 104
19174.13 92
19175.44 106
19176.75 106
19178.05 105
19179.36 110
19180.67 116
19181.98 123
19183.29 129
19184.60 106
19185.91 83
19187.22 90
19188.53 124
19189.84 119
19191.15 101
19192.46 121
19193.76 111
19195.07 112
19196.38 92
19197.69 98
19199.00 101
19200.31 95
19201.62 96
19202.93 114
19204.24 72
19205.55 103
19206.86 109
19208.17 114
19209.48 108
19210.79 101
19212.10 104
19213.41 111
19214.72 117
19216.03 120
19217.34 121
19218.65 123
19219.96 119
19221.27 101
19222.58 124
19223.89 121
19225.20 133
19226.52 119
19227.83 129
19229.14 102
19230.45 112
19231.76 102
19233.07 122
19234.38 94
19235.69 112
19237.00 114
19238.31 118
19239.62 123
19240.93 112
19242.25 111
19243.56 112
19244.87 126
19246.18 109
19247.49 110
19248.80 123
19250.11 113
19251.42 90
19252.74 104
19254.05 96
19255.36 104
19256.67 94
19257.98 89
19259.29 128
19260.61 128
19261.92 127
19263.23 104
19264.54 120
19265.85 107
19267.17 118
19268.48 136
19269.79 126
19271.10 129
19272.41 108
19273.73 94
19275.04 87
19276.35 96
19277.66 114
19278.98 108
19280.29 110
19281.60 109
19282.91 111
19284.23 119
19285.54 113
19286.85 92
19288.16 122
19289.48 123
19290.79 113
19292.10 103
19293.41 124
19294.73 112
19296.04 104
19297.35 128
19298.67 115
19299.98 105
19301.29 111
19302.61 130
19303.92 120
19305.23 130
19306.55 144
19307.86 110
19309.17 123
19310.49 115
19311.80 99
19313.11 131
19314.43 120
19315.74 97
19317.05 106
19318.37 115
19319.68 123
19320.99 116
19322.31 97
19323.62 107
19324.94 116
19326.25 100
19327.56 108
19328.88 116
19330.19 111
19331.51 111
19332.82 92
19334.14 86
19335.45 109
19336.76 120
19338.08 134
19339.39 125
19340.71 96
19342.02 121
19343.34 123
19344.65 114
19345.97 120
19347.28 109
19348.59 110
19349.91 122
19351.22 108
19352.54 120
19353.85 111
19355.17 120
19356.48 105
19357.80 116
19359.11 116
19360.43 139
19361.74 130
19363.06 100
19364.38 101
19365.69 146
19367.01 101
19368.32 117
19369.64 123
19370.95 116
19372.27 116
19373.58 122
19374.90 128
19376.21 117
19377.53 138
19378.85 123
19380.16 138
19381.48 126
19382.79 137
19384.11 124
19385.43 97
19386.74 105
19388.06 87
19389.37 99
19390.69 104
19392.01 112
19393.32 133
19394.64 141
19395.96 132
19397.27 114
19398.59 107
19399.91 129
19401.22 123
19402.54 101
19403.85 104
19405.17 120
19406.49 137
19407.80 135
19409.12 120
19410.44 120
19411.76 133
19413.07 108
19414.39 101
19415.71 99
19417.02 107
19418.34 112
19419.66 103
19420.98 104
19422.29 129
19423.61 110
19424.93 113
19426.24 109
19427.56 138
19428.88 86
19430.20 102
19431.51 124
19432.83 117
19434.15 84
19435.47 105
19436.79 123
19438.10 134
19439.42 109
19440.74 110
19442.06 108
19443.37 102
19444.69 113
19446.01 98
19447.33 104
19448.65 121
19449.97 99
19451.28 106
19452.60 123
19453.92 119
19455.24 118
19456.56 115
19457.88 97
19459.19 102
19460.51 110
19461.83 104
19463.15 135
19464.47 139
19465.79 116
19467.11 130
19468.42 101
19469.74 105
19471.06 117
19472.38 102
19473.70 110
19475.02 107
19476.34 130
19477.66 119
19478.98 107
19480.30 129
19481.62 137
19482.93 123
19484.25 131
19485.57 121
19486.89 127
19488.21 143
19489.53 138
19490.85 136
19492.17 111
19493.49 123
19494.81 118
19496.13 116
19497.45 123
19498.77 114
19500.09 109
19501.41 99
19502.73 105
19504.05 141
19505.37 112
19506.69 114
19508.01 125
19509.33 124
19510.65 117
19511.97 124
19513.29 139
19514.61 115
19515.93 117
19517.25 125
19518.57 121
19519.89 113
19521.21 133
19522.54 108
19523.86 119
19525.18 106
19526.50 99
19527.82 113
19529.14 119
19530.46 109
19531.78 122
19533.10 134
19534.42 95
19535.74 110
19537.07 111
19538.39 90
19539.71 101
19541.03 155
19542.35 137
19543.67 115
19544.99 116
19546.31 134
19547.64 107
19548.96 116
19550.28 140
19551.60 129
19552.92 124
19554.24 121
19555.57 117
19556.89 113
19558.21 92
19559.53 104
19560.85 130
19562.18 129
19563.50 130
19564.82 112
19566.14 119
19567.46 101
19568.79 123
19570.11 127
19571.43 125
19572.75 113
19574.08 117
19575.40 129
19576.72 104
19578.04 101
19579.37 134
19580.69 131
19582.01 125
19583.33 97
19584.66 113
19585.98 123
19587.30 113
19588.63 108
19589.95 112
19591.27 120
19592.59 133
19593.92 120
19595.24 128
19596.56 132
19597.89 108
19599.21 119
19600.53 112
19601.86 105
19603.18 102
19604.50 120
19605.83 130
19607.15 126
19608.47 120
19609.80 134
19611.12 108
19612.45 96
19613.77 103
19615.09 125
19616.42 126
19617.74 105
19619.06 119
19620.39 119
19621.71 121
19623.04 107
19624.36 113
19625.69 116
19627.01 115
19628.33 107
19629.66 112
19630.98 97
19632.31 112
19633.63 145
19634.96 139
19636.28 105
19637.60 124
19638.93 117
19640.25 124
19641.58 108
19642.90 118
19644.23 123
19645.55 116
19646.88 117
19648.20 157
19649.53 130
19650.85 136
19652.18 141
19653.50 119
19654.83 136
19656.15 97
19657.48 116
19658.80 127
19660.13 96
19661.45 113
19662.78 118
19664.11 127
19665.43 132
19666.76 98
19668.08 123
19669.41 122
19670.73 123
19672.06 133
19673.39 121
19674.71 95
19676.04 127
19677.36 152
19678.69 147
19680.01 104
19681.34 131
19682.67 122
19683.99 138
19685.32 130
19686.65 130
19687.97 113
19689.30 100
19690.62 116
19691.95 121
19693.28 117
19694.60 131
19695.93 123
19697.26 130
19698.58 117
19699.91 107
19701.24 128
19702.56 123
19703.89 129
19705.22 140
19706.54 108
19707.87 99
19709.20 107
19710.53 119
19711.85 117
19713.18 118
19714.51 125
19715.83 128
19717.16 136
19718.49 124
19719.82 122
19721.14 113
19722.47 114
19723.80 116
19725.13 103
19726.45 131
19727.78 101
19729.11 130
19730.44 114
19731.76 100
19733.09 131
19734.42 131
19735.75 140
19737.08 119
19738.40 107
19739.73 92
19741.06 122
19742.39 101
19743.72 119
19745.04 118
19746.37 125
19747.70 113
19749.03 99
19750.36 119
19751.69 113
19753.01 104
19754.34 117
19755.67 118
19757.00 131
19758.33 136
19759.66 110
19760.99 123
19762.31 116
19763.64 119
19764.97 121
19766.30 148
19767.63 167
19768.96 120
19770.29 121
19771.62 138
19772.95 110
19774.28 135
19775.60 123
19776.93 105
19778.26 116
19779.59 90
19780.92 109
19782.25 112
19783.58 129
19784.91 138
19786.24 92
19787.57 110
19788.90 108
19790.23 123
19791.56 102
19792.89 117
19794.22 114
19795.55 112
19796.88 130
19798.21 128
19799.54 142
19800.87 124
19802.20 125
19803.53 122
19804.86 115
19806.19 119
19807.52 121
19808.85 92
19810.18 90
19811.51 118
19812.84 117
19814.17 124
19815.50 123
19816.83 112
19818.16 108
19819.49 117
19820.83 119
19822.16 121
19823.49 145
19824.82 94
19826.15 102
19827.48 108
19828.81 133
19830.14 111
19831.47 122
19832.80 105
19834.14 116
19835.47 76
19836.80 103
19838.13 124
19839.46 118
19840.79 107
19842.12 108
19843.46 108
19844.79 97
19846.12 111
19847.45 113
19848.78 94
19850.11 102
19851.45 129
19852.78 98
19854.11 110
19855.44 104
19856.77 118
19858.11 126
19859.44 107
19860.77 112
19862.10 116
19863.43 129
19864.77 115
19866.10 98
19867.43 98
19868.76 112
19870.10 129
19871.43 128
19872.76 124
19874.09 114
19875.43 130
19876.76 111
19878.09 111
19879.42 117
19880.76 124
19882.09 140
19883.42 105
19884.75 121
19886.09 125
19887.42 114
19888.75 119
19890.09 135
19891.42 129
19892.75 104
19894.09 123
19895.42 131
19896.75 116
19898.09 97
19899.42 105
19900.75 103
19902.09 104
19903.42 106
19904.75 123
19906.09 106
19907.42 136
19908.75 122
19910.09 131
19911.42 124
19912.76 137
19914.09 112
19915.42 103
19916.76 95
19918.09 102
19919.43 109
19920.76 115
19922.09 110
19923.43 134
19924.76 120
19926.10 118
19927.43 127
19928.77 119
19930.10 119
19931.43 128
19932.77 122
19934.10 140
19935.44 103
19936.77 111
19938.11 119
19939.44 98
19940.78 100
19942.11 117
19943.45 125
19944.78 116
19946.12 109
19947.45 112
19948.79 136
19950.12 118
19951.46 124
19952.79 108
19954.13 131
19955.46 111
19956.80 108
19958.13 112
19959.47 105
19960.80 117
19962.14 101
19963.48 90
19964.81 121
19966.15 97
19967.48 133
19968.82 124
19970.15 130
19971.49 113
19972.83 116
19974.16 134
19975.50 121
19976.83 115
19978.17 126
19979.51 152
19980.84 143
19982.18 127
19983.51 123
19984.85 132
19986.19 123
19987.52 99
19988.86 110
19990.20 116
19991.53 105
19992.87 120
19994.21 123
19995.54 120
19996.88 107
19998.22 129
19999.55 125
20000.89 149
20002.23 122
20003.56 137
20004.90 144
20006.24 113
20007.57 99
20008.91 103
20010.25 112
20011.59 95
20012.92 95
20014.26 109
20015.60 129
20016.94 97
20018.27 106
20019.61 114
20020.95 108
20022.28 120
20023.62 156
20024.96 134
20026.30 113
20027.64 115
20028.97 141
20030.31 126
20031.65 127
20032.99 112
20034.32 141
20035.66 137
20037.00 117
20038.34 116
20039.68 113
20041.02 139
20042.35 134
20043.69 137
20045.03 104
20046.37 121
20047.71 129
20049.05 132
20050.38 92
20051.72 116
20053.06 135
20054.40 141
20055.74 131
20057.08 121
20058.42 106
20059.75 131
20061.09 109
20062.43 113
20063.77 102
20065.11 109
20066.45 137
20067.79 116
20069.13 141
20070.47 107
20071.81 109
20073.14 127
20074.48 121
20075.82 128
20077.16 128
20078.50 109
20079.84 109
20081.18 103
20082.52 100
20083.86 110
20085.20 128
20086.54 148
20087.88 114
20089.22 116
20090.56 133
20091.90 119
20093.24 144
20094.58 101
20095.92 120
20097.26 107
20098.60 88
20099.94 120
20101.28 112
20102.62 122
20103.96 114
20105.30 126
20106.64 127
20107.98 104
20109.32 89
20110.66 120
20112.00 136
20113.34 139
20114.68 135
20116.02 116
20117.36 130
20118.71 119
20120.05 125
20121.39 97
20122.73 95
20124.07 135
20125.41 141
20126.75 114
20128.09 123
20129.43 109
20130.77 121
20132.12 126
20133.46 116
20134.80 110
20136.14 130
20137.48 125
20138.82 145
20140.16 141
20141.51 114
20142.85 91
20144.19 108
20145.53 114
