# Supplementary material for: MALDI-TOF MS typing enables the classification of brewing yeasts of the genus Saccharomyces to major beer styles
Source: PLoS One. 2017 Aug 9;12(8):e0181694. doi: 10.1371/journal.pone.0181694 (PMC5549903; doi:10.1371/journal.pone.0181694)
Supplement: S2 File — The directory includes 90 raw files and was zipped to “.zip”; the folder has three strains with 30 spectra per strain; S1 Text explains the raw files with an example and Table 1 represents the yeast strains used within the experiment. (ZIP) [file pone.0181694.s005.zip › 4-6/30255-175-OG-WB-WB-YPG-18h-E-E_2015-07-17_1_0_A10_1.dat]

1999.70 1380
2000.13 1386
2000.55 1288
2000.97 1349
2001.39 1279
2001.81 1261
2002.23 1399
2002.66 1417
2003.08 1160
2003.50 1172
2003.92 1055
2004.34 1027
2004.77 1175
2005.19 1108
2005.61 1054
2006.03 1074
2006.46 1010
2006.88 1178
2007.30 1174
2007.72 1135
2008.15 1197
2008.57 1151
2008.99 1150
2009.41 1285
2009.84 1116
2010.26 1075
2010.68 1161
2011.10 1142
2011.53 1277
2011.95 1080
2012.37 1078
2012.80 1100
2013.22 1108
2013.64 1105
2014.07 896
2014.49 991
2014.91 1036
2015.33 1082
2015.76 985
2016.18 986
2016.60 996
2017.03 1131
2017.45 1164
2017.88 1205
2018.30 1133
2018.72 1225
2019.15 1323
2019.57 1244
2019.99 1275
2020.42 1381
2020.84 1404
2021.26 1308
2021.69 1267
2022.11 1036
2022.54 1110
2022.96 1209
2023.38 1243
2023.81 1073
2024.23 1049
2024.66 1192
2025.08 1093
2025.51 1113
2025.93 958
2026.35 990
2026.78 1179
2027.20 1135
2027.63 1208
2028.05 1116
2028.48 926
2028.90 1140
2029.33 1208
2029.75 1173
2030.18 1027
2030.60 1115
2031.03 1188
2031.45 977
2031.88 1106
2032.30 1234
2032.73 1076
2033.15 1122
2033.58 1171
2034.00 1148
2034.43 1230
2034.85 1166
2035.28 1252
2035.70 1331
2036.13 1190
2036.55 1180
2036.98 1158
2037.40 1180
2037.83 1140
2038.26 1145
2038.68 1096
2039.11 1056
2039.53 1187
2039.96 1164
2040.39 1086
2040.81 1174
2041.24 1138
2041.66 1171
2042.09 1177
2042.52 1216
2042.94 1211
2043.37 1062
2043.79 1059
2044.22 1155
2044.65 1222
2045.07 1195
2045.50 1323
2045.93 1138
2046.35 1135
2046.78 1099
2047.21 1191
2047.63 1169
2048.06 1166
2048.49 1273
2048.91 1224
2049.34 1224
2049.77 1154
2050.19 1248
2050.62 1019
2051.05 1217
2051.47 1225
2051.90 1049
2052.33 1254
2052.75 1188
2053.18 965
2053.61 1020
2054.04 939
2054.46 910
2054.89 1108
2055.32 1116
2055.75 967
2056.17 1096
2056.60 1204
2057.03 1216
2057.46 1167
2057.88 1201
2058.31 1228
2058.74 1089
2059.17 1112
2059.60 1112
2060.02 1172
2060.45 1174
2060.88 1047
2061.31 1127
2061.74 1399
2062.16 1463
2062.59 1417
2063.02 1553
2063.45 1734
2063.88 1573
2064.31 1461
2064.73 1664
2065.16 1760
2065.59 1635
2066.02 1685
2066.45 1677
2066.88 1822
2067.30 1855
2067.73 1547
2068.16 1534
2068.59 1519
2069.02 1259
2069.45 1202
2069.88 1349
2070.31 1313
2070.74 1295
2071.16 1130
2071.59 1282
2072.02 1154
2072.45 1062
2072.88 1136
2073.31 1053
2073.74 1177
2074.17 1243
2074.60 1209
2075.03 1276
2075.46 1414
2075.89 1390
2076.32 1097
2076.75 1214
2077.18 1328
2077.61 1166
2078.04 1113
2078.47 1197
2078.90 1121
2079.33 1266
2079.76 1160
2080.19 1070
2080.62 1146
2081.05 1073
2081.48 1129
2081.91 1186
2082.34 1100
2082.77 1126
2083.20 1055
2083.63 1051
2084.06 1177
2084.49 1096
2084.92 1152
2085.35 1066
2085.78 1106
2086.21 1141
2086.64 1177
2087.07 1058
2087.50 1150
2087.93 1113
2088.36 1136
2088.80 1239
2089.23 1152
2089.66 984
2090.09 1043
2090.52 965
2090.95 1002
2091.38 1126
2091.81 1038
2092.24 1054
2092.68 1101
2093.11 1184
2093.54 1175
2093.97 1146
2094.40 1174
2094.83 1072
2095.26 1207
2095.70 1169
2096.13 1143
2096.56 1191
2096.99 1114
2097.42 1224
2097.85 1188
2098.29 1005
2098.72 1035
2099.15 948
2099.58 958
2100.01 889
2100.45 1007
2100.88 1154
2101.31 1104
2101.74 1008
2102.18 1045
2102.61 1231
2103.04 1200
2103.47 969
2103.90 1117
2104.34 1251
2104.77 966
2105.20 1095
2105.64 1217
2106.07 1111
2106.50 1017
2106.93 1104
2107.37 1025
2107.80 1170
2108.23 1039
2108.66 1089
2109.10 1148
2109.53 975
2109.96 1115
2110.40 1086
2110.83 1052
2111.26 1063
2111.70 946
2112.13 966
2112.56 1149
2113.00 1097
2113.43 1086
2113.86 1162
2114.30 1012
2114.73 1023
2115.16 946
2115.60 1207
2116.03 1024
2116.47 1016
2116.90 999
2117.33 885
2117.77 989
2118.20 950
2118.64 998
2119.07 1024
2119.50 995
2119.94 1055
2120.37 895
2120.81 856
2121.24 830
2121.67 1106
2122.11 1205
2122.54 1054
2122.98 1080
2123.41 1141
2123.85 1056
2124.28 1084
2124.72 1185
2125.15 1035
2125.58 1060
2126.02 1145
2126.45 1098
2126.89 960
2127.32 904
2127.76 1079
2128.19 1202
2128.63 1160
2129.06 1136
2129.50 1127
2129.93 1219
2130.37 1214
2130.80 1369
2131.24 1383
2131.67 1358
2132.11 1381
2132.55 1186
2132.98 1107
2133.42 1121
2133.85 1240
2134.29 1141
2134.72 1194
2135.16 1163
2135.59 1124
2136.03 1137
2136.47 1191
2136.90 992
2137.34 1062
2137.77 1059
2138.21 1066
2138.65 1135
2139.08 1048
2139.52 981
2139.95 1144
2140.39 1036
2140.83 1038
2141.26 1044
2141.70 1116
2142.14 1120
2142.57 1141
2143.01 1086
2143.44 1204
2143.88 1056
2144.32 1047
2144.75 1034
2145.19 1107
2145.63 1061
2146.06 1049
2146.50 1088
2146.94 1161
2147.38 1174
2147.81 1160
2148.25 1158
2148.69 1275
2149.12 1335
2149.56 1251
2150.00 1347
2150.44 1225
2150.87 1307
2151.31 1358
2151.75 1255
2152.18 1201
2152.62 1217
2153.06 1224
2153.50 1377
2153.93 1137
2154.37 1105
2154.81 1093
2155.25 1113
2155.69 1091
2156.12 1104
2156.56 1093
2157.00 1111
2157.44 1039
2157.87 1072
2158.31 1137
2158.75 1107
2159.19 1020
2159.63 969
2160.07 1163
2160.50 1134
2160.94 1064
2161.38 1142
2161.82 1164
2162.26 1052
2162.70 1107
2163.13 1052
2163.57 982
2164.01 1093
2164.45 1112
2164.89 1187
2165.33 1092
2165.77 1012
2166.20 1025
2166.64 1068
2167.08 1145
2167.52 1240
2167.96 1244
2168.40 1223
2168.84 1357
2169.28 1217
2169.72 1327
2170.16 1244
2170.60 1399
2171.03 1204
2171.47 1322
2171.91 1928
2172.35 1603
2172.79 1409
2173.23 1498
2173.67 1578
2174.11 1390
2174.55 1654
2174.99 1804
2175.43 1827
2175.87 1880
2176.31 1789
2176.75 1739
2177.19 1656
2177.63 1502
2178.07 1580
2178.51 1402
2178.95 1316
2179.39 1352
2179.83 1334
2180.27 1134
2180.71 1292
2181.15 1289
2181.59 1214
2182.03 1258
2182.47 1258
2182.91 1111
2183.35 1051
2183.79 1149
2184.23 1045
2184.68 1032
2185.12 1041
2185.56 978
2186.00 1007
2186.44 1110
2186.88 1049
2187.32 1094
2187.76 1157
2188.20 1169
2188.64 1294
2189.08 1305
2189.53 1349
2189.97 1164
2190.41 1199
2190.85 1177
2191.29 1295
2191.73 1225
2192.17 1247
2192.62 1408
2193.06 1384
2193.50 1156
2193.94 1343
2194.38 1344
2194.82 1350
2195.27 1362
2195.71 1260
2196.15 1484
2196.59 1391
2197.03 1320
2197.47 1441
2197.92 1409
2198.36 1326
2198.80 1290
2199.24 1423
2199.69 1167
2200.13 1272
2200.57 1317
2201.01 1326
2201.45 1188
2201.90 1190
2202.34 1194
2202.78 1281
2203.22 1216
2203.67 1305
2204.11 1206
2204.55 1237
2205.00 1258
2205.44 1190
2205.88 1283
2206.32 1245
2206.77 1317
2207.21 1286
2207.65 1216
2208.10 1194
2208.54 1262
2208.98 1131
2209.43 1047
2209.87 1116
2210.31 1212
2210.76 1232
2211.20 1327
2211.64 1160
2212.09 1274
2212.53 1217
2212.97 1221
2213.42 1158
2213.86 1017
2214.30 1366
2214.75 1194
2215.19 1226
2215.63 1077
2216.08 1106
2216.52 1175
2216.97 1147
2217.41 1199
2217.85 1180
2218.30 1156
2218.74 1175
2219.19 1119
2219.63 1054
2220.07 1173
2220.52 1245
2220.96 1169
2221.41 1138
2221.85 1215
2222.30 1168
2222.74 1151
2223.19 1289
2223.63 1215
2224.08 1144
2224.52 1350
2224.96 1230
2225.41 1324
2225.85 1435
2226.30 1424
2226.74 1203
2227.19 1364
2227.63 1332
2228.08 1394
2228.52 1276
2228.97 1277
2229.41 1392
2229.86 1407
2230.31 1388
2230.75 1303
2231.20 1305
2231.64 1457
2232.09 1425
2232.53 1206
2232.98 1378
2233.42 1364
2233.87 1351
2234.31 1536
2234.76 1336
2235.21 1324
2235.65 1214
2236.10 1367
2236.54 1283
2236.99 1104
2237.44 1127
2237.88 1239
2238.33 1143
2238.77 1147
2239.22 1031
2239.67 1090
2240.11 1124
2240.56 1135
2241.01 976
2241.45 1036
2241.90 1052
2242.34 994
2242.79 899
2243.24 936
2243.68 1025
2244.13 1079
2244.58 1016
2245.02 1047
2245.47 1295
2245.92 965
2246.36 964
2246.81 956
2247.26 950
2247.71 1096
2248.15 1035
2248.60 1049
2249.05 1274
2249.49 1090
2249.94 1180
2250.39 1196
2250.84 1058
2251.28 1153
2251.73 990
2252.18 1035
2252.63 1127
2253.07 1075
2253.52 1098
2253.97 984
2254.42 1076
2254.86 1030
2255.31 1015
2255.76 1023
2256.21 1002
2256.66 932
2257.10 861
2257.55 947
2258.00 983
2258.45 967
2258.90 880
2259.34 865
2259.79 975
2260.24 963
2260.69 1026
2261.14 980
2261.58 975
2262.03 1138
2262.48 1098
2262.93 1059
2263.38 995
2263.83 1178
2264.28 1194
2264.72 1135
2265.17 1145
2265.62 1228
2266.07 1099
2266.52 1019
2266.97 1092
2267.42 1110
2267.87 1192
2268.32 1105
2268.77 1119
2269.21 1070
2269.66 1050
2270.11 1170
2270.56 1355
2271.01 1409
2271.46 1327
2271.91 1390
2272.36 1292
2272.81 1379
2273.26 1312
2273.71 1479
2274.16 1369
2274.61 1247
2275.06 1301
2275.51 1213
2275.96 1184
2276.41 1253
2276.86 1288
2277.31 1092
2277.76 1109
2278.21 1073
2278.66 1196
2279.11 1238
2279.56 1116
2280.01 1002
2280.46 1145
2280.91 1030
2281.36 1031
2281.81 1081
2282.26 1159
2282.71 1194
2283.16 1134
2283.61 1069
2284.06 1035
2284.51 1025
2284.96 980
2285.41 1147
2285.86 1210
2286.31 1159
2286.77 1228
2287.22 1443
2287.67 1444
2288.12 1419
2288.57 1614
2289.02 1677
2289.47 1915
2289.92 2159
2290.37 2075
2290.83 2352
2291.28 2723
2291.73 2916
2292.18 2829
2292.63 2545
2293.08 2336
2293.53 2252
2293.99 1900
2294.44 1794
2294.89 1578
2295.34 1511
2295.79 1379
2296.24 1322
2296.70 1323
2297.15 1298
2297.60 1193
2298.05 1174
2298.50 1236
2298.96 1093
2299.41 1166
2299.86 1068
2300.31 963
2300.77 929
2301.22 1059
2301.67 928
2302.12 929
2302.57 981
2303.03 950
2303.48 936
2303.93 930
2304.38 1126
2304.84 1144
2305.29 1058
2305.74 1036
2306.20 938
2306.65 1013
2307.10 1128
2307.55 1165
2308.01 1074
2308.46 1176
2308.91 1168
2309.37 1334
2309.82 1371
2310.27 1260
2310.73 1525
2311.18 1410
2311.63 1260
2312.09 1279
2312.54 1353
2312.99 1339
2313.45 1168
2313.90 1092
2314.35 1108
2314.81 1054
2315.26 1117
2315.71 1307
2316.17 1165
2316.62 1208
2317.08 1165
2317.53 1154
2317.98 1339
2318.44 1298
2318.89 1228
2319.35 1242
2319.80 1164
2320.25 1310
2320.71 1330
2321.16 1284
2321.62 1160
2322.07 1215
2322.53 1290
2322.98 1636
2323.44 1540
2323.89 1590
2324.34 1798
2324.80 1716
2325.25 1747
2325.71 1620
2326.16 1753
2326.62 1961
2327.07 1874
2327.53 1703
2327.98 1661
2328.44 1577
2328.89 1591
2329.35 1480
2329.80 1259
2330.26 1321
2330.71 1265
2331.17 1349
2331.62 1280
2332.08 1153
2332.53 1197
2332.99 1305
2333.45 1262
2333.90 1279
2334.36 1113
2334.81 1010
2335.27 1062
2335.72 1178
2336.18 1172
2336.63 1048
2337.09 1168
2337.55 1037
2338.00 1055
2338.46 1116
2338.91 1059
2339.37 1076
2339.83 1101
2340.28 1128
2340.74 1093
2341.19 1073
2341.65 1156
2342.11 1309
2342.56 1218
2343.02 1065
2343.48 1110
2343.93 1103
2344.39 1018
2344.85 1009
2345.30 1075
2345.76 1070
2346.22 1106
2346.67 1063
2347.13 1084
2347.59 1048
2348.04 1042
2348.50 1169
2348.96 1282
2349.41 1211
2349.87 1229
2350.33 1221
2350.79 1148
2351.24 1173
2351.70 1021
2352.16 1005
2352.61 1067
2353.07 1061
2353.53 1126
2353.99 998
2354.44 1073
2354.90 1008
2355.36 1163
2355.82 1123
2356.28 1029
2356.73 988
2357.19 980
2357.65 1076
2358.11 963
2358.56 896
2359.02 1119
2359.48 1100
2359.94 966
2360.40 1063
2360.85 1089
2361.31 1036
2361.77 1139
2362.23 1116
2362.69 1188
2363.15 1160
2363.60 1112
2364.06 1061
2364.52 1027
2364.98 1114
2365.44 1119
2365.90 1203
2366.36 1255
2366.81 1137
2367.27 1066
2367.73 1049
2368.19 1086
2368.65 1117
2369.11 1069
2369.57 1267
2370.03 1101
2370.49 1156
2370.94 1171
2371.40 1203
2371.86 1242
2372.32 1194
2372.78 1298
2373.24 1293
2373.70 1357
2374.16 1345
2374.62 1432
2375.08 1355
2375.54 1490
2376.00 1411
2376.46 1314
2376.92 1443
2377.38 1480
2377.84 1214
2378.30 1324
2378.76 1249
2379.22 1132
2379.68 1178
2380.14 1219
2380.60 1217
2381.06 1171
2381.52 1216
2381.98 1175
2382.44 1089
2382.90 1073
2383.36 1143
2383.82 978
2384.28 1028
2384.74 1059
2385.20 968
2385.66 1078
2386.12 1024
2386.58 950
2387.04 1033
2387.50 1084
2387.96 1201
2388.42 1069
2388.89 1053
2389.35 1150
2389.81 1161
2390.27 1118
2390.73 1157
2391.19 1173
2391.65 1109
2392.11 1161
2392.57 1162
2393.03 1373
2393.50 1247
2393.96 1182
2394.42 1153
2394.88 1153
2395.34 1048
2395.80 1071
2396.26 1113
2396.73 1123
2397.19 1155
2397.65 1224
2398.11 1322
2398.57 1226
2399.04 1186
2399.50 1124
2399.96 1026
2400.42 1051
2400.88 1013
2401.35 1095
2401.81 1141
2402.27 988
2402.73 1234
2403.19 1156
2403.66 1095
2404.12 1066
2404.58 1107
2405.04 1120
2405.51 1093
2405.97 998
2406.43 1064
2406.89 965
2407.36 999
2407.82 1174
2408.28 1052
2408.74 910
2409.21 1004
2409.67 1053
2410.13 1039
2410.60 1107
2411.06 962
2411.52 1037
2411.98 1119
2412.45 1118
2412.91 1028
2413.37 1230
2413.84 1199
2414.30 1122
2414.76 1090
2415.23 1131
2415.69 1002
2416.15 1123
2416.62 1157
2417.08 1328
2417.54 1148
2418.01 1145
2418.47 1077
2418.94 1158
2419.40 1178
2419.86 1196
2420.33 1220
2420.79 1215
2421.26 1312
2421.72 1275
2422.18 1137
2422.65 1208
2423.11 1130
2423.58 1079
2424.04 1065
2424.50 1103
2424.97 1155
2425.43 1224
2425.90 1158
2426.36 1198
2426.83 1049
2427.29 1089
2427.76 1183
2428.22 1198
2428.69 1028
2429.15 1202
2429.61 949
2430.08 1054
2430.54 899
2431.01 791
2431.47 966
2431.94 1135
2432.40 1034
2432.87 941
2433.33 1056
2433.80 1078
2434.26 1049
2434.73 1001
2435.20 1081
2435.66 1186
2436.13 1067
2436.59 985
2437.06 1004
2437.52 1029
2437.99 925
2438.45 946
2438.92 985
2439.38 953
2439.85 1121
2440.32 1117
2440.78 1002
2441.25 1220
2441.71 1230
2442.18 1045
2442.65 1269
2443.11 1079
2443.58 1071
2444.04 1168
2444.51 1197
2444.98 1202
2445.44 1220
2445.91 1192
2446.38 1115
2446.84 1080
2447.31 955
2447.78 933
2448.24 953
2448.71 880
2449.18 1067
2449.64 1060
2450.11 1001
2450.58 1025
2451.04 1019
2451.51 987
2451.98 965
2452.44 896
2452.91 995
2453.38 1118
2453.84 1173
2454.31 1126
2454.78 1090
2455.25 1060
2455.71 1012
2456.18 893
2456.65 948
2457.11 1030
2457.58 878
2458.05 966
2458.52 1072
2458.98 1013
2459.45 1081
2459.92 1046
2460.39 950
2460.86 999
2461.32 969
2461.79 894
2462.26 907
2462.73 890
2463.19 1120
2463.66 1127
2464.13 1047
2464.60 962
2465.07 892
2465.54 999
2466.00 939
2466.47 933
2466.94 1042
2467.41 1004
2467.88 905
2468.35 938
2468.81 884
2469.28 1023
2469.75 952
2470.22 1052
2470.69 918
2471.16 895
2471.63 1020
2472.09 992
2472.56 1026
2473.03 1130
2473.50 1083
2473.97 1189
2474.44 1097
2474.91 1080
2475.38 1164
2475.85 1067
2476.32 1086
2476.79 1034
2477.25 1058
2477.72 1178
2478.19 1205
2478.66 1147
2479.13 919
2479.60 1081
2480.07 1084
2480.54 958
2481.01 949
2481.48 1047
2481.95 1014
2482.42 965
2482.89 921
2483.36 955
2483.83 962
2484.30 1029
2484.77 954
2485.24 1047
2485.71 1045
2486.18 997
2486.65 1245
2487.12 1197
2487.59 1219
2488.06 1276
2488.53 1141
2489.00 1205
2489.47 1230
2489.94 1204
2490.41 1424
2490.88 1253
2491.35 1144
2491.83 1182
2492.30 1149
2492.77 965
2493.24 1165
2493.71 1147
2494.18 1163
2494.65 1278
2495.12 1204
2495.59 1058
2496.06 1157
2496.53 1067
2497.01 1188
2497.48 1113
2497.95 1071
2498.42 1022
2498.89 980
2499.36 917
2499.83 1019
2500.31 1006
2500.78 1084
2501.25 980
2501.72 949
2502.19 855
2502.66 955
2503.14 953
2503.61 974
2504.08 907
2504.55 930
2505.02 882
2505.49 1075
2505.97 1065
2506.44 976
2506.91 1074
2507.38 1131
2507.86 955
2508.33 990
2508.80 1101
2509.27 1225
2509.74 1207
2510.22 1157
2510.69 1221
2511.16 1299
2511.63 1169
2512.11 1225
2512.58 1373
2513.05 1488
2513.53 1437
2514.00 1350
2514.47 1315
2514.94 1372
2515.42 1308
2515.89 1107
2516.36 1273
2516.84 1107
2517.31 1057
2517.78 1233
2518.26 1202
2518.73 1124
2519.20 972
2519.68 850
2520.15 1100
2520.62 1076
2521.10 1015
2521.57 1137
2522.04 1144
2522.52 1099
2522.99 1026
2523.46 1005
2523.94 1127
2524.41 1197
2524.88 1162
2525.36 1105
2525.83 1007
2526.31 1021
2526.78 1108
2527.25 1098
2527.73 1112
2528.20 1198
2528.68 1232
2529.15 1213
2529.62 1241
2530.10 1187
2530.57 1283
2531.05 1250
2531.52 1179
2532.00 1189
2532.47 1105
2532.95 1076
2533.42 1255
2533.90 1126
2534.37 1196
2534.84 1239
2535.32 1218
2535.79 1152
2536.27 1091
2536.74 1041
2537.22 1109
2537.69 1012
2538.17 1085
2538.64 1081
2539.12 1165
2539.59 1159
2540.07 1072
2540.54 1248
2541.02 1232
2541.50 1328
2541.97 1280
2542.45 1276
2542.92 1156
2543.40 1175
2543.87 1197
2544.35 1154
2544.82 1147
2545.30 1131
2545.78 1078
2546.25 1212
2546.73 1254
2547.20 1340
2547.68 1260
2548.16 1383
2548.63 1628
2549.11 1510
2549.58 1483
2550.06 1597
2550.54 1482
2551.01 1424
2551.49 1478
2551.96 1502
2552.44 1425
2552.92 1233
2553.39 1264
2553.87 1143
2554.35 1159
2554.82 1238
2555.30 1070
2555.78 1182
2556.25 1234
2556.73 1180
2557.21 1110
2557.68 1114
2558.16 1035
2558.64 1040
2559.12 1102
2559.59 1069
2560.07 1151
2560.55 999
2561.02 933
2561.50 1112
2561.98 1201
2562.46 1072
2562.93 1120
2563.41 970
2563.89 996
2564.37 1066
2564.84 1125
2565.32 1080
2565.80 978
2566.28 1004
2566.75 1022
2567.23 1012
2567.71 854
2568.19 964
2568.66 943
2569.14 1073
2569.62 1097
2570.10 1053
2570.58 903
2571.06 923
2571.53 930
2572.01 826
2572.49 866
2572.97 895
2573.45 982
2573.92 1045
2574.40 898
2574.88 955
2575.36 933
2575.84 961
2576.32 1077
2576.80 1071
2577.27 1034
2577.75 1091
2578.23 1044
2578.71 1132
2579.19 1044
2579.67 951
2580.15 975
2580.63 1002
2581.11 1057
2581.59 961
2582.06 937
2582.54 996
2583.02 1157
2583.50 1119
2583.98 999
2584.46 980
2584.94 949
2585.42 935
2585.90 952
2586.38 985
2586.86 950
2587.34 950
2587.82 1025
2588.30 1095
2588.78 1070
2589.26 1006
2589.74 1126
2590.22 1078
2590.70 1066
2591.18 1002
2591.66 998
2592.14 918
2592.62 870
2593.10 997
2593.58 1081
2594.06 1014
2594.54 1008
2595.02 1007
2595.50 838
2595.98 919
2596.46 963
2596.94 1040
2597.42 885
2597.90 892
2598.38 922
2598.86 847
2599.34 1052
2599.82 942
2600.30 1031
2600.79 993
2601.27 940
2601.75 1014
2602.23 1032
2602.71 854
2603.19 932
2603.67 1081
2604.15 998
2604.63 881
2605.12 953
2605.60 956
2606.08 971
2606.56 1018
2607.04 1118
2607.52 1080
2608.00 964
2608.49 1001
2608.97 1047
2609.45 981
2609.93 927
2610.41 999
2610.89 1000
2611.38 895
2611.86 961
2612.34 945
2612.82 975
2613.30 1015
2613.79 962
2614.27 988
2614.75 1021
2615.23 1159
2615.72 983
2616.20 833
2616.68 861
2617.16 857
2617.64 975
2618.13 1031
2618.61 1062
2619.09 1020
2619.57 1164
2620.06 1007
2620.54 958
2621.02 1022
2621.51 936
2621.99 1031
2622.47 932
2622.95 1018
2623.44 1105
2623.92 1214
2624.40 959
2624.89 884
2625.37 1023
2625.85 1098
2626.34 1097
2626.82 961
2627.30 1124
2627.79 1278
2628.27 1227
2628.75 1111
2629.24 1165
2629.72 1253
2630.20 1015
2630.69 1189
2631.17 1233
2631.65 1085
2632.14 1142
2632.62 1254
2633.11 1228
2633.59 1281
2634.07 1190
2634.56 1380
2635.04 1165
2635.53 1173
2636.01 1070
2636.49 1051
2636.98 1006
2637.46 1032
2637.95 960
2638.43 1012
2638.92 1073
2639.40 1066
2639.89 1052
2640.37 1034
2640.85 1037
2641.34 929
2641.82 869
2642.31 1122
2642.79 1024
2643.28 944
2643.76 979
2644.25 1010
2644.73 1062
2645.22 999
2645.70 883
2646.19 847
2646.67 967
2647.16 996
2647.64 926
2648.13 932
2648.61 960
2649.10 1004
2649.58 1011
2650.07 1104
2650.56 1068
2651.04 1057
2651.53 1004
2652.01 1086
2652.50 1101
2652.98 957
2653.47 976
2653.95 978
2654.44 952
2654.93 1050
2655.41 996
2655.90 946
2656.38 1038
2656.87 1021
2657.36 935
2657.84 1009
2658.33 1040
2658.81 992
2659.30 853
2659.79 1013
2660.27 988
2660.76 971
2661.25 993
2661.73 1029
2662.22 1067
2662.71 1049
2663.19 1098
2663.68 976
2664.17 993
2664.65 1042
2665.14 1130
2665.63 1163
2666.11 1069
2666.60 923
2667.09 993
2667.57 991
2668.06 1108
2668.55 1011
2669.04 838
2669.52 1027
2670.01 1080
2670.50 1108
2670.99 1093
2671.47 1116
2671.96 1031
2672.45 1125
2672.93 1098
2673.42 1116
2673.91 1118
2674.40 1265
2674.89 1400
2675.37 1428
2675.86 1315
2676.35 1331
2676.84 1508
2677.32 1310
2677.81 1455
2678.30 1331
2678.79 1235
2679.28 1213
2679.76 1184
2680.25 1207
2680.74 1103
2681.23 986
2681.72 993
2682.21 1092
2682.69 1036
2683.18 1051
2683.67 1062
2684.16 1136
2684.65 1046
2685.14 929
2685.63 932
2686.11 1021
2686.60 1059
2687.09 1041
2687.58 896
2688.07 934
2688.56 1100
2689.05 991
2689.54 937
2690.03 1012
2690.52 1005
2691.00 875
2691.49 981
2691.98 1044
2692.47 1054
2692.96 1021
2693.45 1034
2693.94 902
2694.43 972
2694.92 1015
2695.41 954
2695.90 1061
2696.39 1114
2696.88 1033
2697.37 891
2697.86 1008
2698.35 964
2698.84 1028
2699.33 965
2699.82 937
2700.31 1004
2700.80 1112
2701.29 1013
2701.78 1127
2702.27 1131
2702.76 1062
2703.25 1177
2703.74 1154
2704.23 1116
2704.72 1111
2705.21 1112
2705.70 1200
2706.19 1033
2706.68 1172
2707.17 1104
2707.66 1010
2708.15 1147
2708.64 999
2709.13 918
2709.63 1011
2710.12 919
2710.61 926
2711.10 880
2711.59 875
2712.08 974
2712.57 1111
2713.06 1096
2713.55 1086
2714.05 1025
2714.54 935
2715.03 1099
2715.52 1037
2716.01 1011
2716.50 1207
2716.99 1039
2717.49 1060
2717.98 1085
2718.47 986
2718.96 1121
2719.45 1088
2719.94 1051
2720.44 1126
2720.93 1122
2721.42 1206
2721.91 1183
2722.40 1145
2722.90 1141
2723.39 1008
2723.88 1023
2724.37 1194
2724.86 1197
2725.36 1042
2725.85 1196
2726.34 1159
2726.83 955
2727.33 1226
2727.82 1071
2728.31 950
2728.80 1038
2729.30 994
2729.79 1074
2730.28 1031
2730.77 1063
2731.27 1010
2731.76 1158
2732.25 1079
2732.75 1091
2733.24 1052
2733.73 1164
2734.23 1189
2734.72 1099
2735.21 1109
2735.70 1121
2736.20 1201
2736.69 1298
2737.18 1270
2737.68 1154
2738.17 1195
2738.66 1229
2739.16 1232
2739.65 1117
2740.15 1063
2740.64 1054
2741.13 1183
2741.63 1105
2742.12 1002
2742.61 1065
2743.11 1102
2743.60 982
2744.10 1013
2744.59 959
2745.08 1039
2745.58 1061
2746.07 1040
2746.57 998
2747.06 1007
2747.56 1067
2748.05 1080
2748.54 1024
2749.04 1108
2749.53 994
2750.03 1289
2750.52 1136
2751.02 962
2751.51 1090
2752.01 1155
2752.50 1088
2753.00 956
2753.49 990
2753.98 1164
2754.48 1109
2754.97 1008
2755.47 942
2755.96 1111
2756.46 1141
2756.95 1072
2757.45 1094
2757.95 1164
2758.44 1142
2758.94 1159
2759.43 992
2759.93 1080
2760.42 993
2760.92 1038
2761.41 1126
2761.91 1063
2762.40 1059
2762.90 948
2763.40 901
2763.89 1052
2764.39 1074
2764.88 1081
2765.38 1221
2765.87 1083
2766.37 1122
2766.87 1053
2767.36 1121
2767.86 1037
2768.36 1057
2768.85 1101
2769.35 1128
2769.84 1139
2770.34 1167
2770.84 1047
2771.33 977
2771.83 1084
2772.33 1095
2772.82 1136
2773.32 1190
2773.82 1220
2774.31 1203
2774.81 1221
2775.31 1256
2775.80 1222
2776.30 1542
2776.80 1555
2777.29 1514
2777.79 1559
2778.29 1417
2778.78 1544
2779.28 1595
2779.78 1522
2780.28 1461
2780.77 1269
2781.27 1273
2781.77 1108
2782.27 1105
2782.76 1089
2783.26 1073
2783.76 1090
2784.26 1027
2784.75 945
2785.25 958
2785.75 1035
2786.25 996
2786.74 994
2787.24 947
2787.74 1059
2788.24 964
2788.74 870
2789.23 922
2789.73 899
2790.23 899
2790.73 896
2791.23 775
2791.72 946
2792.22 989
2792.72 1015
2793.22 1088
2793.72 949
2794.22 1044
2794.72 1094
2795.21 1012
2795.71 996
2796.21 959
2796.71 915
2797.21 1040
2797.71 1254
2798.21 1202
2798.70 1183
2799.20 1103
2799.70 1083
2800.20 1045
2800.70 890
2801.20 843
2801.70 1000
2802.20 979
2802.70 880
2803.20 920
2803.70 1060
2804.20 1079
2804.69 971
2805.19 1163
2805.69 1279
2806.19 1171
2806.69 1287
2807.19 1180
2807.69 1272
2808.19 1170
2808.69 1199
2809.19 1251
2809.69 1397
2810.19 1339
2810.69 1250
2811.19 1227
2811.69 1274
2812.19 1128
2812.69 969
2813.19 1150
2813.69 1126
2814.19 1025
2814.69 1105
2815.19 871
2815.69 1043
2816.19 1070
2816.69 919
2817.19 988
2817.69 937
2818.20 958
2818.70 965
2819.20 1165
2819.70 1007
2820.20 896
2820.70 964
2821.20 893
2821.70 1008
2822.20 990
2822.70 918
2823.20 910
2823.70 921
2824.21 951
2824.71 894
2825.21 929
2825.71 956
2826.21 967
2826.71 914
2827.21 1001
2827.72 934
2828.22 982
2828.72 1022
2829.22 971
2829.72 942
2830.22 992
2830.72 914
2831.23 914
2831.73 1100
2832.23 1003
2832.73 937
2833.23 964
2833.74 1001
2834.24 1037
2834.74 940
2835.24 913
2835.74 934
2836.25 1116
2836.75 1085
2837.25 947
2837.75 1007
2838.26 1168
2838.76 1024
2839.26 958
2839.76 1029
2840.27 1033
2840.77 1008
2841.27 955
2841.77 868
2842.28 914
2842.78 1013
2843.28 1006
2843.79 930
2844.29 933
2844.79 1044
2845.29 979
2845.80 960
2846.30 1004
2846.80 936
2847.31 1063
2847.81 1200
2848.31 1292
2848.82 1260
2849.32 1171
2849.82 1184
2850.33 1160
2850.83 1203
2851.33 1150
2851.84 1270
2852.34 1171
2852.84 1181
2853.35 1083
2853.85 977
2854.36 1123
2854.86 1084
2855.36 1102
2855.87 1044
2856.37 1072
2856.88 1217
2857.38 1226
2857.88 1145
2858.39 1128
2858.89 1194
2859.40 1114
2859.90 1092
2860.41 1062
2860.91 996
2861.41 964
2861.92 1024
2862.42 989
2862.93 880
2863.43 1037
2863.94 929
2864.44 969
2864.95 805
2865.45 717
2865.96 799
2866.46 894
2866.97 916
2867.47 945
2867.98 953
2868.48 844
2868.99 1029
2869.49 1092
2870.00 1064
2870.50 978
2871.01 993
2871.51 1071
2872.02 1210
2872.52 1128
2873.03 1093
2873.53 1222
2874.04 1340
2874.54 1282
2875.05 1413
2875.56 1215
2876.06 1221
2876.57 1209
2877.07 1269
2877.58 1239
2878.09 1119
2878.59 1194
2879.10 1164
2879.60 1165
2880.11 1293
2880.62 1191
2881.12 1221
2881.63 1229
2882.13 1186
2882.64 1009
2883.15 1119
2883.65 1076
2884.16 1060
2884.67 1134
2885.17 1120
2885.68 1120
2886.19 1213
2886.69 1153
2887.20 1210
2887.71 1168
2888.21 1147
2888.72 1545
2889.23 1353
2889.73 1281
2890.24 1186
2890.75 1247
2891.25 1251
2891.76 1301
2892.27 1373
2892.78 1345
2893.28 1262
2893.79 1321
2894.30 1369
2894.81 1443
2895.31 1687
2895.82 1624
2896.33 1505
2896.84 1561
2897.34 1647
2897.85 1787
2898.36 1451
2898.87 1209
2899.37 1258
2899.88 1201
2900.39 1401
2900.90 1252
2901.41 1185
2901.91 1249
2902.42 1179
2902.93 1161
2903.44 1260
2903.95 1477
2904.45 1351
2904.96 1332
2905.47 1307
2905.98 1387
2906.49 1362
2907.00 1320
2907.50 1185
2908.01 1124
2908.52 1199
2909.03 1149
2909.54 1155
2910.05 1344
2910.56 1074
2911.06 1080
2911.57 1027
2912.08 1071
2912.59 1029
2913.10 1029
2913.61 1197
2914.12 1057
2914.63 1079
2915.14 1126
2915.65 1042
2916.16 1249
2916.66 1228
2917.17 1057
2917.68 1086
2918.19 1120
2918.70 1107
2919.21 1144
2919.72 1063
2920.23 1000
2920.74 1089
2921.25 1129
2921.76 1115
2922.27 920
2922.78 882
2923.29 961
2923.80 1046
2924.31 1015
2924.82 1042
2925.33 1040
2925.84 1082
2926.35 1113
2926.86 1054
2927.37 1132
2927.88 1133
2928.39 1019
2928.90 975
2929.41 1048
2929.92 1008
2930.43 999
2930.94 996
2931.45 1097
2931.96 962
2932.47 880
2932.99 1066
2933.50 1148
2934.01 1055
2934.52 1141
2935.03 1045
2935.54 1129
2936.05 1181
2936.56 1259
2937.07 1187
2937.58 1164
2938.09 1144
2938.61 1268
2939.12 1277
2939.63 1152
2940.14 1144
2940.65 1088
2941.16 1084
2941.67 1158
2942.19 1123
2942.70 1168
2943.21 1125
2943.72 1145
2944.23 1155
2944.74 1147
2945.26 994
2945.77 1175
2946.28 1282
2946.79 1161
2947.30 1131
2947.82 1070
2948.33 1088
2948.84 1044
2949.35 1041
2949.86 1053
2950.38 1044
2950.89 879
2951.40 985
2951.91 1008
2952.43 1006
2952.94 1033
2953.45 1010
2953.96 1024
2954.48 1002
2954.99 1077
2955.50 973
2956.01 1096
2956.53 1139
2957.04 1051
2957.55 1047
2958.06 1015
2958.58 975
2959.09 1091
2959.60 1221
2960.12 1122
2960.63 977
2961.14 1029
2961.66 1143
2962.17 1058
2962.68 1091
2963.20 1146
2963.71 1220
2964.22 1145
2964.74 1222
2965.25 1166
2965.76 1016
2966.28 1006
2966.79 1038
2967.30 1109
2967.82 1100
2968.33 981
2968.85 1067
2969.36 1030
2969.87 1020
2970.39 1082
2970.90 1037
2971.42 1139
2971.93 1080
2972.44 1190
2972.96 1142
2973.47 1135
2973.99 1098
2974.50 1088
2975.02 1219
2975.53 1281
2976.04 1127
2976.56 1071
2977.07 1141
2977.59 1097
2978.10 1213
2978.62 1287
2979.13 1126
2979.65 1068
2980.16 1200
2980.68 1411
2981.19 1351
2981.71 1208
2982.22 1346
2982.74 1327
2983.25 1319
2983.77 1354
2984.28 1332
2984.80 1335
2985.31 1271
2985.83 1210
2986.34 1262
2986.86 1284
2987.37 1306
2987.89 1465
2988.40 1530
2988.92 1609
2989.44 1670
2989.95 1491
2990.47 1541
2990.98 1562
2991.50 1431
2992.01 1447
2992.53 1698
2993.05 1930
2993.56 1882
2994.08 1584
2994.59 1591
2995.11 1623
2995.63 1766
2996.14 1869
2996.66 1742
2997.17 1759
2997.69 1802
2998.21 1866
2998.72 2188
2999.24 2130
2999.76 2005
3000.27 2038
3000.79 2324
3001.31 2475
3001.82 2583
3002.34 2707
3002.86 3117
3003.37 3568
3003.89 3836
3004.41 4020
3004.92 4487
3005.44 4982
3005.96 5361
3006.48 5191
3006.99 5002
3007.51 4776
3008.03 4565
3008.54 3772
3009.06 3359
3009.58 3099
3010.10 2597
3010.61 2118
3011.13 1930
3011.65 1897
3012.17 1937
3012.68 1812
3013.20 1491
3013.72 1548
3014.24 1516
3014.75 1466
3015.27 1562
3015.79 1482
3016.31 1488
3016.83 1382
3017.34 1504
3017.86 1519
3018.38 1541
3018.90 1543
3019.42 1546
3019.94 1525
3020.45 1537
3020.97 1409
3021.49 1361
3022.01 1405
3022.53 1579
3023.05 1415
3023.56 1460
3024.08 1625
3024.60 1384
3025.12 1392
3025.64 1543
3026.16 1516
3026.68 1379
3027.20 1399
3027.71 1388
3028.23 1324
3028.75 1365
3029.27 1262
3029.79 1239
3030.31 1328
3030.83 1534
3031.35 1539
3031.87 1286
3032.39 1350
3032.91 1415
3033.43 1408
3033.94 1406
3034.46 1325
3034.98 1376
3035.50 1362
3036.02 1350
3036.54 1242
3037.06 1310
3037.58 1229
3038.10 1245
3038.62 1293
3039.14 1131
3039.66 1185
3040.18 1312
3040.70 1230
3041.22 1235
3041.74 1250
3042.26 1179
3042.78 1303
3043.30 1399
3043.82 1182
3044.34 1154
3044.86 1206
3045.38 1144
3045.90 1231
3046.42 1147
3046.94 1113
3047.47 1304
3047.99 1313
3048.51 1291
3049.03 1351
3049.55 1182
3050.07 1152
3050.59 1248
3051.11 1288
3051.63 1213
3052.15 1117
3052.67 1120
3053.20 1286
3053.72 1166
3054.24 1219
3054.76 1151
3055.28 1240
3055.80 1235
3056.32 1215
3056.84 1253
3057.37 1169
3057.89 1253
3058.41 1156
3058.93 1127
3059.45 1120
3059.97 1157
3060.49 1103
3061.02 1275
3061.54 1349
3062.06 1281
3062.58 1257
3063.10 1197
3063.63 1179
3064.15 1214
3064.67 1315
3065.19 1212
3065.71 1357
3066.24 1422
3066.76 1310
3067.28 1358
3067.80 1366
3068.33 1258
3068.85 1213
3069.37 1337
3069.89 1267
3070.42 1334
3070.94 1389
3071.46 1329
3071.98 1210
3072.51 1378
3073.03 1383
3073.55 1321
3074.08 1506
3074.60 1334
3075.12 1353
3075.64 1268
3076.17 1311
3076.69 1523
3077.21 1543
3077.74 1455
3078.26 1517
3078.78 1654
3079.31 1665
3079.83 1610
3080.35 1675
3080.88 1681
3081.40 1827
3081.92 1989
3082.45 1846
3082.97 2064
3083.49 2121
3084.02 2037
3084.54 2091
3085.07 2006
3085.59 1958
3086.11 1783
3086.64 1877
3087.16 1898
3087.69 1822
3088.21 1752
3088.73 1622
3089.26 1400
3089.78 1549
3090.31 1568
3090.83 1597
3091.35 1591
3091.88 1599
3092.40 1707
3092.93 1648
3093.45 1739
3093.98 1957
3094.50 1739
3095.03 1850
3095.55 2042
3096.08 1876
3096.60 2084
3097.13 2228
3097.65 2210
3098.18 2295
3098.70 2774
3099.23 3197
3099.75 3273
3100.28 3724
3100.80 4416
3101.33 5422
3101.85 6100
3102.38 7205
3102.90 7678
3103.43 8779
3103.95 9773
3104.48 9820
3105.00 10135
3105.53 9775
3106.05 8968
3106.58 7905
3107.11 7123
3107.63 6193
3108.16 4856
3108.68 4238
3109.21 3660
3109.73 3126
3110.26 3039
3110.79 2831
3111.31 2883
3111.84 2922
3112.36 2605
3112.89 2394
3113.42 2420
3113.94 2505
3114.47 2456
3115.00 2332
3115.52 2210
3116.05 2309
3116.58 2283
3117.10 2159
3117.63 1964
3118.16 1912
3118.68 1782
3119.21 1968
3119.74 1888
3120.26 1885
3120.79 1871
3121.32 1961
3121.84 2055
3122.37 2099
3122.90 1865
3123.42 1792
3123.95 1894
3124.48 1859
3125.01 1701
3125.53 1560
3126.06 1634
3126.59 1760
3127.11 1664
3127.64 1411
3128.17 1600
3128.70 1611
3129.22 1468
3129.75 1476
3130.28 1374
3130.81 1434
3131.33 1413
3131.86 1326
3132.39 1269
3132.92 1317
3133.45 1403
3133.97 1383
3134.50 1434
3135.03 1392
3135.56 1326
3136.09 1238
3136.61 1322
3137.14 1335
3137.67 1248
3138.20 1145
3138.73 1220
3139.26 1276
3139.78 1278
3140.31 1316
3140.84 1264
3141.37 1338
3141.90 1401
3142.43 1306
3142.96 1467
3143.48 1315
3144.01 1238
3144.54 1288
3145.07 1170
3145.60 1184
3146.13 1362
3146.66 1355
3147.19 1443
3147.72 1390
3148.25 1552
3148.77 1466
3149.30 1461
3149.83 1535
3150.36 1747
3150.89 1597
3151.42 1554
3151.95 1661
3152.48 1611
3153.01 1506
3153.54 1478
3154.07 1476
3154.60 1436
3155.13 1434
3155.66 1381
3156.19 1573
3156.72 1321
3157.25 1459
3157.78 1552
3158.31 1564
3158.84 1687
3159.37 1626
3159.90 1489
3160.43 1564
3160.96 1674
3161.49 1414
3162.02 1378
3162.55 1490
3163.08 1488
3163.61 1625
3164.14 1444
3164.67 1301
3165.20 1224
3165.73 1257
3166.26 1223
3166.79 1169
3167.32 1216
3167.86 1383
3168.39 1364
3168.92 1098
3169.45 1212
3169.98 1212
3170.51 1213
3171.04 1360
3171.57 1375
3172.10 1414
3172.63 1472
3173.17 1567
3173.70 1517
3174.23 1576
3174.76 1618
3175.29 1632
3175.82 1737
3176.35 1592
3176.89 1772
3177.42 1651
3177.95 1632
3178.48 1718
3179.01 1580
3179.54 1434
3180.08 1372
3180.61 1244
3181.14 1342
3181.67 1322
3182.20 1353
3182.74 1323
3183.27 1344
3183.80 1271
3184.33 1282
3184.86 1169
3185.40 1378
3185.93 1244
3186.46 1423
3186.99 1402
3187.53 1220
3188.06 1257
3188.59 1285
3189.12 1217
3189.66 1233
3190.19 1250
3190.72 1298
3191.25 1252
3191.79 1347
3192.32 1145
3192.85 1174
3193.39 1304
3193.92 1309
3194.45 1253
3194.98 1149
3195.52 1134
3196.05 1195
3196.58 1169
3197.12 1195
3197.65 1288
3198.18 1315
3198.72 1381
3199.25 1415
3199.78 1264
3200.32 1158
3200.85 1279
3201.39 1310
3201.92 1428
3202.45 1566
3202.99 1484
3203.52 1373
3204.05 1520
3204.59 1528
3205.12 1448
3205.66 1269
3206.19 1568
3206.72 1599
3207.26 1592
3207.79 1644
3208.33 1754
3208.86 1621
3209.39 1740
3209.93 1546
3210.46 1618
3211.00 1736
3211.53 1594
3212.07 1698
3212.60 1771
3213.14 1815
3213.67 1660
3214.20 1644
3214.74 1513
3215.27 1585
3215.81 1536
3216.34 1457
3216.88 1418
3217.41 1493
3217.95 1442
3218.48 1332
3219.02 1417
3219.55 1422
3220.09 1384
3220.62 1343
3221.16 1453
3221.70 1487
3222.23 1552
3222.77 1689
3223.30 1753
3223.84 1538
3224.37 1688
3224.91 1808
3225.44 1848
3225.98 1931
3226.51 1710
3227.05 2075
3227.59 1843
3228.12 1733
3228.66 1858
3229.19 1752
3229.73 1815
3230.27 1675
3230.80 1717
3231.34 1681
3231.87 1778
3232.41 1769
3232.95 1966
3233.48 1888
3234.02 1888
3234.56 1878
3235.09 1759
3235.63 1656
3236.16 2021
3236.70 1973
3237.24 2132
3237.77 2042
3238.31 1995
3238.85 1957
3239.38 1832
3239.92 1930
3240.46 1902
3241.00 1964
3241.53 1903
3242.07 1912
3242.61 1901
3243.14 1951
3243.68 2193
3244.22 1994
3244.75 1958
3245.29 1928
3245.83 2142
3246.37 1932
3246.90 2065
3247.44 2131
3247.98 2095
3248.52 2029
3249.05 1883
3249.59 1964
3250.13 1917
3250.67 1896
3251.20 1991
3251.74 2054
3252.28 2070
3252.82 2369
3253.36 2140
3253.89 1937
3254.43 2054
3254.97 2072
3255.51 2110
3256.05 2234
3256.58 2197
3257.12 2356
3257.66 2507
3258.20 2425
3258.74 2797
3259.28 3225
3259.81 3205
3260.35 3505
3260.89 3690
3261.43 3941
3261.97 4487
3262.51 4927
3263.05 5882
3263.59 6176
3264.12 6444
3264.66 7214
3265.20 7766
3265.74 8279
3266.28 8920
3266.82 9133
3267.36 10078
3267.90 9994
3268.44 9925
3268.98 10270
3269.51 9546
3270.05 9217
3270.59 7939
3271.13 7002
3271.67 5712
3272.21 5329
3272.75 4308
3273.29 3942
3273.83 3556
3274.37 3147
3274.91 2810
3275.45 2878
3275.99 2904
3276.53 2614
3277.07 2466
3277.61 2444
3278.15 2621
3278.69 2514
3279.23 2697
3279.77 2586
3280.31 2522
3280.85 2803
3281.39 2709
3281.93 2609
3282.47 2489
3283.01 2423
3283.55 2409
3284.09 2424
3284.63 2388
3285.17 2456
3285.71 2460
3286.25 2497
3286.79 2292
3287.34 2211
3287.88 2521
3288.42 2623
3288.96 2817
3289.50 2569
3290.04 2524
3290.58 2477
3291.12 2334
3291.66 2701
3292.20 2664
3292.74 2855
3293.29 3190
3293.83 3244
3294.37 3250
3294.91 3567
3295.45 3581
3295.99 3644
3296.53 3726
3297.08 4034
3297.62 4069
3298.16 4011
3298.70 3927
3299.24 3747
3299.78 3649
3300.33 3289
3300.87 3223
3301.41 3281
3301.95 3140
3302.49 3310
3303.04 3347
3303.58 3380
3304.12 3535
3304.66 3201
3305.20 3164
3305.75 3084
3306.29 2977
3306.83 3168
3307.37 3146
3307.92 2972
3308.46 2693
3309.00 2467
3309.54 2543
3310.09 2363
3310.63 2508
3311.17 2602
3311.71 2513
3312.26 2493
3312.80 2516
3313.34 2505
3313.89 2624
3314.43 2793
3314.97 2522
3315.51 2433
3316.06 2716
3316.60 3031
3317.14 3187
3317.69 3078
3318.23 3190
3318.77 3175
3319.32 3586
3319.86 3741
3320.40 3665
3320.95 3490
3321.49 3456
3322.03 3575
3322.58 3368
3323.12 3743
3323.67 3673
3324.21 3578
3324.75 3348
3325.30 3436
3325.84 3240
3326.38 3075
3326.93 3199
3327.47 3150
3328.02 3015
3328.56 3193
3329.10 3252
3329.65 3346
3330.19 3814
3330.74 4429
3331.28 5365
3331.83 6459
3332.37 8326
3332.92 9900
3333.46 12238
3334.00 14856
3334.55 18117
3335.09 21298
3335.64 23860
3336.18 25379
3336.73 26972
3337.27 27485
3337.82 27691
3338.36 26927
3338.91 25751
3339.45 24117
3340.00 22489
3340.54 20191
3341.09 17181
3341.63 14093
3342.18 11119
3342.72 9026
3343.27 7458
3343.81 5920
3344.36 5126
3344.90 4564
3345.45 4163
3346.00 3849
3346.54 3788
3347.09 3576
3347.63 3680
3348.18 3571
3348.72 3451
3349.27 3503
3349.82 3613
3350.36 3539
3350.91 3617
3351.45 3718
3352.00 3858
3352.55 3965
3353.09 4042
3353.64 4154
3354.18 4069
3354.73 3533
3355.28 3607
3355.82 3219
3356.37 3238
3356.92 2860
3357.46 2784
3358.01 2722
3358.56 2774
3359.10 2688
3359.65 2425
3360.20 2632
3360.74 2534
3361.29 2419
3361.84 2392
3362.38 2471
3362.93 2569
3363.48 2608
3364.02 2568
3364.57 2771
3365.12 2858
3365.66 2826
3366.21 2852
3366.76 2824
3367.31 2840
3367.85 2826
3368.40 2776
3368.95 2681
3369.50 2607
3370.04 2603
3370.59 2497
3371.14 2557
3371.69 2771
3372.23 2755
3372.78 2896
3373.33 2787
3373.88 2981
3374.42 2987
3374.97 3104
3375.52 3233
3376.07 3027
3376.62 3106
3377.16 2858
3377.71 2680
3378.26 2658
3378.81 2482
3379.36 2384
3379.91 2350
3380.45 2141
3381.00 2060
3381.55 2108
3382.10 2269
3382.65 2102
3383.20 2184
3383.75 2255
3384.29 2129
3384.84 2131
3385.39 2333
3385.94 2076
3386.49 2137
3387.04 2031
3387.59 1997
3388.14 2052
3388.68 1982
3389.23 1947
3389.78 1828
3390.33 1880
3390.88 1745
3391.43 1678
3391.98 1709
3392.53 1615
3393.08 1669
3393.63 1577
3394.18 1561
3394.73 1634
3395.28 1839
3395.83 1626
3396.38 1465
3396.93 1566
3397.48 1592
3398.02 1668
3398.57 1598
3399.12 1498
3399.67 1567
3400.22 1599
3400.77 1586
3401.32 1583
3401.87 1562
3402.42 1585
3402.97 1609
3403.52 1566
3404.08 1595
3404.63 1391
3405.18 1345
3405.73 1405
3406.28 1670
3406.83 1618
3407.38 1530
3407.93 1527
3408.48 1388
3409.03 1326
3409.58 1470
3410.13 1645
3410.68 1510
3411.23 1490
3411.78 1493
3412.33 1594
3412.89 1639
3413.44 1702
3413.99 1671
3414.54 1664
3415.09 1641
3415.64 1680
3416.19 1521
3416.74 1423
3417.29 1673
3417.85 1708
3418.40 1525
3418.95 1372
3419.50 1627
3420.05 1405
3420.60 1361
3421.16 1492
3421.71 1543
3422.26 1576
3422.81 1538
3423.36 1821
3423.91 1927
3424.47 1747
3425.02 1866
3425.57 1889
3426.12 1763
3426.67 1776
3427.23 1682
3427.78 1753
3428.33 1638
3428.88 1526
3429.44 1531
3429.99 1469
3430.54 1460
3431.09 1502
3431.64 1440
3432.20 1406
3432.75 1562
3433.30 1508
3433.86 1490
3434.41 1497
3434.96 1475
3435.51 1629
3436.07 1474
3436.62 1490
3437.17 1445
3437.73 1471
3438.28 1292
3438.83 1446
3439.38 1521
3439.94 1555
3440.49 1570
3441.04 1446
3441.60 1600
3442.15 1533
3442.70 1452
3443.26 1516
3443.81 1390
3444.36 1459
3444.92 1438
3445.47 1432
3446.03 1457
3446.58 1509
3447.13 1246
3447.69 1168
3448.24 1256
3448.79 1249
3449.35 1288
3449.90 1252
3450.46 1339
3451.01 1211
3451.56 1246
3452.12 1300
3452.67 1338
3453.23 1231
3453.78 1280
3454.34 1292
3454.89 1427
3455.44 1325
3456.00 1368
3456.55 1342
3457.11 1398
3457.66 1376
3458.22 1284
3458.77 1300
3459.33 1321
3459.88 1376
3460.44 1375
3460.99 1454
3461.55 1353
3462.10 1298
3462.66 1456
3463.21 1413
3463.77 1471
3464.32 1443
3464.88 1466
3465.43 1741
3465.99 1779
3466.54 1633
3467.10 1734
3467.65 1679
3468.21 1614
3468.76 1667
3469.32 1638
3469.87 1742
3470.43 1920
3470.99 1747
3471.54 1954
3472.10 1858
3472.65 1933
3473.21 1996
3473.76 2155
3474.32 1969
3474.88 1954
3475.43 1710
3475.99 1811
3476.54 1829
3477.10 1983
3477.66 1995
3478.21 2014
3478.77 2147
3479.33 1986
3479.88 2090
3480.44 2042
3480.99 2066
3481.55 2147
3482.11 2257
3482.66 2328
3483.22 2344
3483.78 2390
3484.33 2363
3484.89 2417
3485.45 2443
3486.00 2545
3486.56 2745
3487.12 3031
3487.68 3402
3488.23 3598
3488.79 4264
3489.35 4722
3489.90 5548
3490.46 6508
3491.02 7375
3491.58 8046
3492.13 9222
3492.69 9675
3493.25 10978
3493.81 11748
3494.36 11060
3494.92 10313
3495.48 10085
3496.04 8923
3496.59 7892
3497.15 6388
3497.71 5550
3498.27 4862
3498.82 4344
3499.38 4039
3499.94 3817
3500.50 3704
3501.06 4044
3501.61 4036
3502.17 4166
3502.73 4568
3503.29 4939
3503.85 5188
3504.41 5464
3504.96 5801
3505.52 5803
3506.08 6154
3506.64 6426
3507.20 6378
3507.76 6388
3508.32 5853
3508.87 5385
3509.43 4926
3509.99 4768
3510.55 4213
3511.11 3738
3511.67 3117
3512.23 2797
3512.79 2580
3513.34 2350
3513.90 2094
3514.46 1952
3515.02 1831
3515.58 1794
3516.14 1768
3516.70 1701
3517.26 1836
3517.82 1757
3518.38 1651
3518.94 1732
3519.50 1599
3520.06 1575
3520.62 1690
3521.18 1588
3521.74 1875
3522.30 1870
3522.86 1768
3523.42 1874
3523.97 1748
3524.53 1661
3525.09 1852
3525.65 1652
3526.21 1662
3526.77 1468
3527.34 1458
3527.90 1622
3528.46 1548
3529.02 1555
3529.58 1458
3530.14 1426
3530.70 1501
3531.26 1442
3531.82 1414
3532.38 1481
3532.94 1508
3533.50 1592
3534.06 1611
3534.62 1463
3535.18 1616
3535.74 1703
3536.30 1693
3536.86 1704
3537.43 1663
3537.99 1738
3538.55 1753
3539.11 1659
3539.67 1639
3540.23 1607
3540.79 1585
3541.35 1530
3541.91 1521
3542.48 1418
3543.04 1496
3543.60 1594
3544.16 1415
3544.72 1309
3545.28 1497
3545.84 1534
3546.41 1555
3546.97 1429
3547.53 1534
3548.09 1517
3548.65 1465
3549.22 1518
3549.78 1535
3550.34 1522
3550.90 1380
3551.46 1322
3552.03 1296
3552.59 1266
3553.15 1347
3553.71 1222
3554.27 1355
3554.84 1300
3555.40 1199
3555.96 1300
3556.52 1289
3557.09 1240
3557.65 1299
3558.21 1335
3558.77 1371
3559.34 1338
3559.90 1216
3560.46 1361
3561.03 1324
3561.59 1461
3562.15 1381
3562.71 1411
3563.28 1365
3563.84 1378
3564.40 1353
3564.97 1311
3565.53 1276
3566.09 1345
3566.66 1337
3567.22 1353
3567.78 1386
3568.35 1297
3568.91 1206
3569.47 1223
3570.04 1132
3570.60 1328
3571.16 1303
3571.73 1223
3572.29 1278
3572.85 1365
3573.42 1242
3573.98 1474
3574.55 1394
3575.11 1490
3575.67 1570
3576.24 1604
3576.80 1687
3577.37 1945
3577.93 1997
3578.49 1779
3579.06 1824
3579.62 1977
3580.19 2040
3580.75 1974
3581.32 1779
3581.88 1833
3582.45 1785
3583.01 1604
3583.57 1582
3584.14 1426
3584.70 1495
3585.27 1337
3585.83 1381
3586.40 1334
3586.96 1477
3587.53 1403
3588.09 1403
3588.66 1192
3589.22 1193
3589.79 1235
3590.35 1335
3590.92 1351
3591.48 1220
3592.05 1186
3592.61 1199
3593.18 1277
3593.75 1167
3594.31 1176
3594.88 1133
3595.44 1146
3596.01 1221
3596.57 1290
3597.14 1088
3597.70 1060
3598.27 1122
3598.84 1155
3599.40 1091
3599.97 1260
3600.53 1209
3601.10 1214
3601.67 1092
3602.23 1096
3602.80 1246
3603.36 1233
3603.93 1291
3604.50 1213
3605.06 1160
3605.63 1179
3606.20 1126
3606.76 1096
3607.33 1016
3607.89 1000
3608.46 1100
3609.03 995
3609.59 990
3610.16 907
3610.73 954
3611.29 944
3611.86 993
3612.43 915
3613.00 905
3613.56 1004
3614.13 1051
3614.70 988
3615.26 1070
3615.83 1019
3616.40 1086
3616.97 1288
3617.53 1140
3618.10 1154
3618.67 1188
3619.23 1121
3619.80 1179
3620.37 1285
3620.94 1365
3621.50 1456
3622.07 1342
3622.64 1255
3623.21 1349
3623.78 1202
3624.34 1224
3624.91 1140
3625.48 1067
3626.05 1026
3626.61 1017
3627.18 1077
3627.75 1009
3628.32 1085
3628.89 1106
3629.46 1066
3630.02 1028
3630.59 1061
3631.16 1106
3631.73 1090
3632.30 1189
3632.87 1227
3633.43 1079
3634.00 1070
3634.57 1137
3635.14 1094
3635.71 1067
3636.28 1047
3636.85 1016
3637.41 1112
3637.98 1136
3638.55 1168
3639.12 1123
3639.69 1194
3640.26 1135
3640.83 1321
3641.40 1364
3641.97 1352
3642.54 1345
3643.11 1388
3643.68 1436
3644.24 1363
3644.81 1389
3645.38 1511
3645.95 1331
3646.52 1271
3647.09 1284
3647.66 1214
3648.23 1246
3648.80 1189
3649.37 1253
3649.94 1362
3650.51 1286
3651.08 1196
3651.65 1412
3652.22 1408
3652.79 1443
3653.36 1456
3653.93 1504
3654.50 1470
3655.07 1376
3655.64 1484
3656.21 1394
3656.78 1580
3657.35 1548
3657.92 1293
3658.49 1197
3659.06 1321
3659.63 1307
3660.20 1294
3660.78 1282
3661.35 1184
3661.92 1229
3662.49 1336
3663.06 1416
3663.63 1369
3664.20 1423
3664.77 1550
3665.34 1431
3665.91 1439
3666.48 1306
3667.06 1449
3667.63 1537
3668.20 1371
3668.77 1281
3669.34 1248
3669.91 1320
3670.48 1374
3671.05 1273
3671.63 1134
3672.20 1374
3672.77 1135
3673.34 1244
3673.91 1193
3674.48 1117
3675.06 1176
3675.63 1293
3676.20 1309
3676.77 1096
3677.34 1181
3677.92 1216
3678.49 1172
3679.06 1191
3679.63 1251
3680.20 1286
3680.78 1184
3681.35 1158
3681.92 1030
3682.49 1018
3683.07 1087
3683.64 1138
3684.21 1034
3684.78 1125
3685.36 1034
3685.93 1091
3686.50 1028
3687.07 1057
3687.65 1056
3688.22 1159
3688.79 1140
3689.37 1057
3689.94 1014
3690.51 1073
3691.08 1228
3691.66 1098
3692.23 1072
3692.80 1125
3693.38 1083
3693.95 1168
3694.52 1121
3695.10 1092
3695.67 1049
3696.24 973
3696.82 1026
3697.39 990
3697.96 1063
3698.54 1015
3699.11 952
3699.68 899
3700.26 1038
3700.83 1065
3701.41 1064
3701.98 977
3702.55 995
3703.13 1084
3703.70 1130
3704.28 998
3704.85 1164
3705.42 1116
3706.00 1174
3706.57 1170
3707.15 1064
3707.72 1190
3708.30 1105
3708.87 1129
3709.44 1104
3710.02 1092
3710.59 1313
3711.17 1231
3711.74 1120
3712.32 1224
3712.89 1146
3713.47 1074
3714.04 1211
3714.62 1104
3715.19 1041
3715.77 1061
3716.34 926
3716.92 1058
3717.49 1117
3718.07 1105
3718.64 1016
3719.22 1083
3719.79 1057
3720.37 1213
3720.94 1107
3721.52 1011
3722.09 997
3722.67 879
3723.24 936
3723.82 916
3724.40 1001
3724.97 947
3725.55 1013
3726.12 1061
3726.70 1031
3727.27 983
3727.85 1059
3728.43 1019
3729.00 1047
3729.58 1037
3730.15 963
3730.73 972
3731.31 992
3731.88 986
3732.46 1092
3733.03 1154
3733.61 1048
3734.19 1136
3734.76 992
3735.34 1072
3735.92 1043
3736.49 1009
3737.07 1071
3737.65 1092
3738.22 987
3738.80 987
3739.38 1038
3739.95 1033
3740.53 977
3741.11 981
3741.68 1019
3742.26 1054
3742.84 994
3743.42 1062
3743.99 951
3744.57 942
3745.15 993
3745.72 1070
3746.30 966
3746.88 1066
3747.46 1033
3748.03 1086
3748.61 1034
3749.19 1032
3749.77 1046
3750.34 1126
3750.92 1120
3751.50 1056
3752.08 1075
3752.65 1048
3753.23 1101
3753.81 895
3754.39 986
3754.97 884
3755.54 863
3756.12 856
3756.70 932
3757.28 1007
3757.86 966
3758.44 876
3759.01 874
3759.59 887
3760.17 942
3760.75 1040
3761.33 974
3761.91 938
3762.48 969
3763.06 983
3763.64 1172
3764.22 1007
3764.80 988
3765.38 980
3765.96 942
3766.53 1021
3767.11 1034
3767.69 856
3768.27 841
3768.85 966
3769.43 963
3770.01 961
3770.59 972
3771.17 1081
3771.75 980
3772.33 861
3772.91 993
3773.48 1038
3774.06 1215
3774.64 1087
3775.22 1057
3775.80 1095
3776.38 994
3776.96 1108
3777.54 1106
3778.12 1088
3778.70 969
3779.28 941
3779.86 911
3780.44 942
3781.02 1038
3781.60 1005
3782.18 968
3782.76 924
3783.34 937
3783.92 962
3784.50 950
3785.08 852
3785.66 913
3786.24 851
3786.82 883
3787.40 1099
3787.98 1038
3788.56 1055
3789.15 1071
3789.73 850
3790.31 1097
3790.89 1050
3791.47 1061
3792.05 973
3792.63 1029
3793.21 1088
3793.79 1111
3794.37 1027
3794.95 1127
3795.53 1128
3796.12 1090
3796.70 1118
3797.28 1118
3797.86 1164
3798.44 1170
3799.02 1125
3799.60 1231
3800.18 1249
3800.77 1165
3801.35 1213
3801.93 1369
3802.51 1251
3803.09 1368
3803.67 1442
3804.26 1276
3804.84 1214
3805.42 1305
3806.00 1193
3806.58 1272
3807.17 1218
3807.75 1297
3808.33 1343
3808.91 1366
3809.49 1404
3810.08 1377
3810.66 1431
3811.24 1386
3811.82 1482
3812.41 1633
3812.99 1490
3813.57 1458
3814.15 1375
3814.74 1344
3815.32 1436
3815.90 1312
3816.48 1500
3817.07 1388
3817.65 1437
3818.23 1312
3818.81 1264
3819.40 1187
3819.98 1150
3820.56 1160
3821.15 1164
3821.73 1062
3822.31 1012
3822.90 1034
3823.48 1002
3824.06 1128
3824.65 1118
3825.23 1050
3825.81 964
3826.40 972
3826.98 1003
3827.56 996
3828.15 1018
3828.73 992
3829.31 995
3829.90 939
3830.48 964
3831.06 867
3831.65 878
3832.23 900
3832.82 889
3833.40 991
3833.98 960
3834.57 1011
3835.15 1027
3835.74 974
3836.32 871
3836.91 946
3837.49 976
3838.07 953
3838.66 932
3839.24 930
3839.83 975
3840.41 1055
3841.00 1012
3841.58 891
3842.17 823
3842.75 751
3843.34 833
3843.92 910
3844.50 874
3845.09 877
3845.67 915
3846.26 925
3846.84 985
3847.43 909
3848.01 960
3848.60 965
3849.18 959
3849.77 800
3850.36 836
3850.94 827
3851.53 859
3852.11 966
3852.70 911
3853.28 813
3853.87 836
3854.45 868
3855.04 950
3855.62 965
3856.21 811
3856.80 868
3857.38 941
3857.97 877
3858.55 948
3859.14 959
3859.73 988
3860.31 915
3860.90 985
3861.48 1086
3862.07 1011
3862.66 991
3863.24 898
3863.83 1008
3864.42 1159
3865.00 1155
3865.59 1091
3866.17 1064
3866.76 1101
3867.35 976
3867.93 1115
3868.52 1282
3869.11 1203
3869.69 1012
3870.28 910
3870.87 1059
3871.45 1052
3872.04 897
3872.63 941
3873.22 989
3873.80 999
3874.39 995
3874.98 1026
3875.56 1096
3876.15 997
3876.74 1114
3877.33 1235
3877.91 1047
3878.50 923
3879.09 985
3879.68 964
3880.26 872
3880.85 1017
3881.44 942
3882.03 881
3882.61 931
3883.20 973
3883.79 1007
3884.38 979
3884.97 948
3885.55 953
3886.14 1003
3886.73 837
3887.32 921
3887.91 996
3888.49 1005
3889.08 994
3889.67 1103
3890.26 1091
3890.85 1086
3891.44 1208
3892.02 1155
3892.61 1202
3893.20 1201
3893.79 1003
3894.38 1025
3894.97 994
3895.56 1045
3896.14 1146
3896.73 1023
3897.32 886
3897.91 853
3898.50 845
3899.09 976
3899.68 1080
3900.27 963
3900.86 1013
3901.44 1045
3902.03 902
3902.62 921
3903.21 961
3903.80 988
3904.39 1114
3904.98 1049
3905.57 1079
3906.16 1043
3906.75 1146
3907.34 1160
3907.93 1049
3908.52 1059
3909.11 1017
3909.70 1057
3910.29 1042
3910.88 1058
3911.47 983
3912.06 978
3912.65 1035
3913.24 909
3913.83 962
3914.42 1024
3915.01 953
3915.60 1008
3916.19 1034
3916.78 1088
3917.37 1021
3917.96 982
3918.55 1079
3919.14 1008
3919.73 883
3920.32 961
3920.91 1025
3921.50 992
3922.09 913
3922.68 958
3923.27 1085
3923.87 1046
3924.46 850
3925.05 889
3925.64 842
3926.23 971
3926.82 981
3927.41 984
3928.00 899
3928.59 837
3929.18 934
3929.78 903
3930.37 990
3930.96 945
3931.55 753
3932.14 747
3932.73 887
3933.32 769
3933.92 772
3934.51 831
3935.10 865
3935.69 766
3936.28 750
3936.87 720
3937.47 819
3938.06 825
3938.65 924
3939.24 975
3939.83 973
3940.43 959
3941.02 1083
3941.61 1105
3942.20 1114
3942.80 992
3943.39 1018
3943.98 990
3944.57 905
3945.17 999
3945.76 993
3946.35 922
3946.94 921
3947.54 947
3948.13 924
3948.72 884
3949.31 910
3949.91 796
3950.50 830
3951.09 801
3951.68 1043
3952.28 898
3952.87 837
3953.46 997
3954.06 914
3954.65 980
3955.24 819
3955.84 763
3956.43 906
3957.02 940
3957.62 1107
3958.21 1009
3958.80 974
3959.40 1129
3959.99 1247
3960.58 1037
3961.18 1037
3961.77 1012
3962.37 993
3962.96 1058
3963.55 1087
3964.15 1143
3964.74 1105
3965.33 1156
3965.93 1179
3966.52 1125
3967.12 1230
3967.71 1293
3968.31 1391
3968.90 1354
3969.49 1304
3970.09 1178
3970.68 1205
3971.28 1287
3971.87 1194
3972.47 998
3973.06 1073
3973.65 1152
3974.25 1306
3974.84 1218
3975.44 1259
3976.03 1405
3976.63 1401
3977.22 1240
3977.82 1534
3978.41 1564
3979.01 1464
3979.60 1768
3980.20 1607
3980.79 1491
3981.39 1280
3981.98 1258
3982.58 1354
3983.17 1207
3983.77 1070
3984.36 1147
3984.96 1272
3985.56 1257
3986.15 1158
3986.75 1263
3987.34 1197
3987.94 1206
3988.53 1154
3989.13 1240
3989.73 1141
3990.32 1276
3990.92 1356
3991.51 1161
3992.11 1258
3992.71 1121
3993.30 1270
3993.90 1390
3994.49 1241
3995.09 1414
3995.69 1325
3996.28 1371
3996.88 1491
3997.47 1273
3998.07 1210
3998.67 1233
3999.26 1213
3999.86 1242
4000.46 1240
4001.05 1345
4001.65 1257
4002.25 1142
4002.84 1252
4003.44 1088
4004.04 1047
4004.63 1037
4005.23 1088
4005.83 1093
4006.43 1161
4007.02 1156
4007.62 1141
4008.22 1254
4008.81 1196
4009.41 996
4010.01 1052
4010.61 1109
4011.20 1145
4011.80 1120
4012.40 1010
4013.00 1099
4013.59 1169
4014.19 1075
4014.79 1143
4015.39 1072
4015.98 1096
4016.58 1059
4017.18 1023
4017.78 1101
4018.38 1077
4018.97 1050
4019.57 1029
4020.17 1118
4020.77 1000
4021.37 1030
4021.96 1033
4022.56 995
4023.16 1010
4023.76 1191
4024.36 1209
4024.96 1227
4025.55 1317
4026.15 1248
4026.75 1345
4027.35 1269
4027.95 1333
4028.55 1431
4029.15 1470
4029.74 1480
4030.34 1595
4030.94 1652
4031.54 1688
4032.14 1779
4032.74 1769
4033.34 1740
4033.94 1712
4034.54 1705
4035.14 1437
4035.73 1383
4036.33 1446
4036.93 1394
4037.53 1108
4038.13 1247
4038.73 1159
4039.33 1177
4039.93 971
4040.53 1085
4041.13 1060
4041.73 1165
4042.33 997
4042.93 817
4043.53 965
4044.13 1066
4044.73 874
4045.33 983
4045.93 974
4046.53 1040
4047.13 962
4047.73 1009
4048.33 963
4048.93 896
4049.53 849
4050.13 887
4050.73 1034
4051.33 962
4051.93 915
4052.53 946
4053.13 877
4053.73 883
4054.33 989
4054.93 1003
4055.53 921
4056.13 939
4056.74 981
4057.34 861
4057.94 829
4058.54 906
4059.14 882
4059.74 892
4060.34 998
4060.94 904
4061.54 950
4062.14 922
4062.75 945
4063.35 1019
4063.95 1056
4064.55 1012
4065.15 928
4065.75 972
4066.35 932
4066.96 1056
4067.56 1041
4068.16 994
4068.76 929
4069.36 926
4069.96 947
4070.57 899
4071.17 1029
4071.77 1009
4072.37 933
4072.97 1010
4073.58 911
4074.18 913
4074.78 882
4075.38 856
4075.98 900
4076.59 838
4077.19 918
4077.79 996
4078.39 898
4079.00 908
4079.60 850
4080.20 829
4080.80 821
4081.41 972
4082.01 916
4082.61 953
4083.21 955
4083.82 888
4084.42 786
4085.02 836
4085.63 823
4086.23 822
4086.83 807
4087.43 865
4088.04 807
4088.64 782
4089.24 910
4089.85 923
4090.45 1026
4091.05 976
4091.66 817
4092.26 710
4092.86 795
4093.47 817
4094.07 817
4094.67 929
4095.28 874
4095.88 842
4096.49 838
4097.09 803
4097.69 805
4098.30 814
4098.90 913
4099.50 812
4100.11 790
4100.71 719
4101.32 886
4101.92 935
4102.52 863
4103.13 838
4103.73 883
4104.34 898
4104.94 909
4105.55 860
4106.15 929
4106.76 884
4107.36 818
4107.96 954
4108.57 965
4109.17 952
4109.78 908
4110.38 847
4110.99 949
4111.59 944
4112.20 766
4112.80 785
4113.41 813
4114.01 902
4114.62 893
4115.22 784
4115.83 752
4116.43 752
4117.04 820
4117.64 873
4118.25 848
4118.85 910
4119.46 866
4120.06 749
4120.67 754
4121.28 772
4121.88 745
4122.49 843
4123.09 738
4123.70 799
4124.30 793
4124.91 721
4125.52 813
4126.12 822
4126.73 796
4127.33 792
4127.94 791
4128.55 653
4129.15 727
4129.76 786
4130.36 820
4130.97 700
4131.58 731
4132.18 796
4132.79 666
4133.40 762
4134.00 799
4134.61 786
4135.22 837
4135.82 880
4136.43 841
4137.04 872
4137.64 925
4138.25 892
4138.86 1036
4139.46 1087
4140.07 966
4140.68 941
4141.28 1113
4141.89 1051
4142.50 1038
4143.11 1063
4143.71 1136
4144.32 1133
4144.93 1037
4145.53 1029
4146.14 992
4146.75 1008
4147.36 944
4147.96 957
4148.57 878
4149.18 984
4149.79 931
4150.39 882
4151.00 886
4151.61 917
4152.22 836
4152.83 917
4153.43 833
4154.04 818
4154.65 807
4155.26 741
4155.87 738
4156.47 921
4157.08 913
4157.69 1025
4158.30 979
4158.91 1079
4159.52 939
4160.12 965
4160.73 1083
4161.34 969
4161.95 983
4162.56 909
4163.17 961
4163.77 957
4164.38 886
4164.99 886
4165.60 1043
4166.21 1196
4166.82 973
4167.43 1070
4168.04 1067
4168.65 1013
4169.25 933
4169.86 859
4170.47 863
4171.08 867
4171.69 865
4172.30 825
4172.91 948
4173.52 897
4174.13 849
4174.74 862
4175.35 874
4175.96 871
4176.57 1070
4177.18 966
4177.79 1039
4178.40 865
4179.01 971
4179.62 986
4180.23 1011
4180.84 936
4181.45 993
4182.06 982
4182.67 896
4183.28 815
4183.89 988
4184.50 966
4185.11 966
4185.72 1082
4186.33 950
4186.94 856
4187.55 878
4188.16 990
4188.77 1000
4189.38 857
4189.99 834
4190.60 915
4191.21 1030
4191.82 974
4192.43 887
4193.04 926
4193.65 978
4194.26 1072
4194.88 995
4195.49 1130
4196.10 1001
4196.71 1113
4197.32 991
4197.93 926
4198.54 1010
4199.15 856
4199.76 987
4200.38 993
4200.99 918
4201.60 886
4202.21 865
4202.82 992
4203.43 1061
4204.05 958
4204.66 882
4205.27 878
4205.88 764
4206.49 893
4207.10 920
4207.72 924
4208.33 920
4208.94 876
4209.55 843
4210.16 849
4210.78 798
4211.39 833
4212.00 803
4212.61 783
4213.22 910
4213.84 917
4214.45 889
4215.06 899
4215.67 939
4216.29 988
4216.90 1014
4217.51 945
4218.12 857
4218.74 918
4219.35 961
4219.96 957
4220.58 1038
4221.19 1024
4221.80 980
4222.41 1035
4223.03 1214
4223.64 1053
4224.25 996
4224.87 977
4225.48 1006
4226.09 986
4226.71 958
4227.32 1066
4227.93 1030
4228.55 1118
4229.16 1223
4229.77 1373
4230.39 1157
4231.00 1133
4231.61 1154
4232.23 1312
4232.84 1610
4233.45 1589
4234.07 1639
4234.68 1745
4235.30 2023
4235.91 1900
4236.52 1843
4237.14 1840
4237.75 1989
4238.37 1998
4238.98 1805
4239.59 1613
4240.21 1550
4240.82 1367
4241.44 1330
4242.05 1233
4242.67 1047
4243.28 1037
4243.90 969
4244.51 953
4245.12 944
4245.74 1157
4246.35 1123
4246.97 999
4247.58 953
4248.20 1123
4248.81 1140
4249.43 1133
4250.04 1062
4250.66 980
4251.27 1027
4251.89 1088
4252.50 1055
4253.12 1039
4253.73 963
4254.35 928
4254.96 942
4255.58 825
4256.19 821
4256.81 1066
4257.43 1004
4258.04 878
4258.66 907
4259.27 881
4259.89 903
4260.50 950
4261.12 1000
4261.73 896
4262.35 892
4262.97 934
4263.58 976
4264.20 879
4264.81 943
4265.43 994
4266.05 982
4266.66 929
4267.28 1026
4267.90 1085
4268.51 1117
4269.13 1036
4269.74 961
4270.36 959
4270.98 1138
4271.59 1118
4272.21 1041
4272.83 1018
4273.44 976
4274.06 1003
4274.68 986
4275.29 1097
4275.91 1077
4276.53 1059
4277.14 1147
4277.76 1146
4278.38 1121
4279.00 1145
4279.61 1131
4280.23 1149
4280.85 1124
4281.46 989
4282.08 955
4282.70 938
4283.32 993
4283.93 936
4284.55 974
4285.17 837
4285.79 836
4286.40 968
4287.02 1018
4287.64 906
4288.26 923
4288.87 867
4289.49 853
4290.11 989
4290.73 980
4291.35 1091
4291.96 972
4292.58 985
4293.20 1009
4293.82 1014
4294.44 860
4295.05 843
4295.67 876
4296.29 847
4296.91 933
4297.53 919
4298.15 855
4298.76 889
4299.38 1002
4300.00 861
4300.62 836
4301.24 952
4301.86 981
4302.48 1046
4303.09 923
4303.71 905
4304.33 1000
4304.95 1001
4305.57 968
4306.19 1019
4306.81 1017
4307.43 949
4308.05 934
4308.67 984
4309.28 979
4309.90 941
4310.52 1027
4311.14 1042
4311.76 905
4312.38 977
4313.00 1077
4313.62 972
4314.24 1006
4314.86 1041
4315.48 945
4316.10 959
4316.72 891
4317.34 1053
4317.96 1087
4318.58 1051
4319.20 1147
4319.82 1153
4320.44 1039
4321.06 967
4321.68 1038
4322.30 1256
4322.92 1171
4323.54 1064
4324.16 1163
4324.78 1125
4325.40 1170
4326.02 1230
4326.64 1155
4327.26 1136
4327.88 1240
4328.50 1376
4329.12 1327
4329.74 1231
4330.36 1388
4330.99 1458
4331.61 1408
4332.23 1416
4332.85 1422
4333.47 1540
4334.09 1560
4334.71 1703
4335.33 1932
4335.95 2214
4336.57 2290
4337.20 2611
4337.82 2564
4338.44 2881
4339.06 2984
4339.68 3031
4340.30 3177
4340.92 2802
4341.55 2787
4342.17 2745
4342.79 2705
4343.41 2797
4344.03 2937
4344.65 2945
4345.28 3442
4345.90 3960
4346.52 3989
4347.14 4464
4347.76 5038
4348.39 5112
4349.01 4961
4349.63 4609
4350.25 4197
4350.87 3769
4351.50 3634
4352.12 3252
4352.74 2631
4353.36 2285
4353.99 2220
4354.61 1891
4355.23 1802
4355.85 1720
4356.48 1465
4357.10 1512
4357.72 1568
4358.34 1422
4358.97 1338
4359.59 1409
4360.21 1474
4360.84 1420
4361.46 1460
4362.08 1380
4362.70 1372
4363.33 1336
4363.95 1383
4364.57 1331
4365.20 1269
4365.82 1215
4366.44 1311
4367.07 1282
4367.69 1148
4368.31 1196
4368.94 1247
4369.56 1131
4370.19 1237
4370.81 1107
4371.43 1194
4372.06 1061
4372.68 960
4373.30 1055
4373.93 950
4374.55 980
4375.18 922
4375.80 995
4376.42 1037
4377.05 1076
4377.67 910
4378.30 943
4378.92 978
4379.54 1053
4380.17 1166
4380.79 1154
4381.42 988
4382.04 1129
4382.67 1097
4383.29 978
4383.92 921
4384.54 965
4385.16 1000
4385.79 942
4386.41 1080
4387.04 888
4387.66 1011
4388.29 1012
4388.91 905
4389.54 957
4390.16 1028
4390.79 958
4391.41 973
4392.04 938
4392.66 988
4393.29 1003
4393.91 888
4394.54 824
4395.17 853
4395.79 835
4396.42 875
4397.04 881
4397.67 953
4398.29 1031
4398.92 1025
4399.54 1016
4400.17 1084
4400.80 1103
4401.42 1019
4402.05 873
4402.67 998
4403.30 1081
4403.93 1014
4404.55 974
4405.18 985
4405.80 952
4406.43 911
4407.06 904
4407.68 911
4408.31 885
4408.93 965
4409.56 1065
4410.19 1019
4410.81 955
4411.44 1044
4412.07 1137
4412.69 1013
4413.32 1085
4413.95 1092
4414.57 930
4415.20 909
4415.83 886
4416.45 877
4417.08 1028
4417.71 1072
4418.34 978
4418.96 1030
4419.59 1071
4420.22 988
4420.84 883
4421.47 948
4422.10 913
4422.73 902
4423.35 897
4423.98 880
4424.61 885
4425.24 912
4425.86 830
4426.49 831
4427.12 820
4427.75 934
4428.37 915
4429.00 756
4429.63 814
4430.26 739
4430.89 805
4431.51 861
4432.14 930
4432.77 969
4433.40 932
4434.03 926
4434.65 945
4435.28 930
4435.91 1070
4436.54 1088
4437.17 1086
4437.80 1034
4438.42 1012
4439.05 926
4439.68 1086
4440.31 1063
4440.94 1066
4441.57 880
4442.20 1045
4442.82 1055
4443.45 982
4444.08 909
4444.71 1040
4445.34 985
4445.97 889
4446.60 1002
4447.23 950
4447.86 1062
4448.48 1027
4449.11 1032
4449.74 1087
4450.37 1032
4451.00 951
4451.63 978
4452.26 1042
4452.89 1085
4453.52 1178
4454.15 1058
4454.78 1159
4455.41 1306
4456.04 1264
4456.67 1182
4457.30 1166
4457.93 1155
4458.56 1237
4459.19 1171
4459.82 1045
4460.45 986
4461.08 998
4461.71 871
4462.34 888
4462.97 1041
4463.60 891
4464.23 822
4464.86 965
4465.49 883
4466.12 877
4466.75 1081
4467.38 924
4468.01 932
4468.64 862
4469.27 915
4469.90 887
4470.53 842
4471.16 905
4471.80 941
4472.43 734
4473.06 807
4473.69 939
4474.32 873
4474.95 738
4475.58 719
4476.21 905
4476.84 897
4477.47 845
4478.11 875
4478.74 819
4479.37 852
4480.00 972
4480.63 887
4481.26 929
4481.89 944
4482.53 1006
4483.16 967
4483.79 1029
4484.42 943
4485.05 910
4485.68 950
4486.32 1027
4486.95 1062
4487.58 1083
4488.21 1060
4488.84 980
4489.48 1029
4490.11 942
4490.74 1000
4491.37 1064
4492.00 1046
4492.64 1018
4493.27 1066
4493.90 1059
4494.53 1033
4495.17 1052
4495.80 1067
4496.43 1005
4497.06 1083
4497.70 1108
4498.33 1196
4498.96 1414
4499.60 1245
4500.23 1422
4500.86 1471
4501.49 1462
4502.13 1559
4502.76 1638
4503.39 1471
4504.03 1415
4504.66 1474
4505.29 1423
4505.93 1551
4506.56 1319
4507.19 1182
4507.83 1241
4508.46 1154
4509.09 1160
4509.73 1188
4510.36 1131
4510.99 1130
4511.63 1050
4512.26 959
4512.89 1042
4513.53 962
4514.16 1001
4514.80 950
4515.43 956
4516.06 963
4516.70 934
4517.33 890
4517.96 951
4518.60 919
4519.23 881
4519.87 906
4520.50 959
4521.14 838
4521.77 897
4522.40 959
4523.04 894
4523.67 871
4524.31 910
4524.94 916
4525.58 968
4526.21 839
4526.85 810
4527.48 861
4528.12 919
4528.75 892
4529.39 870
4530.02 884
4530.66 1004
4531.29 1015
4531.93 1123
4532.56 1308
4533.20 1194
4533.83 1113
4534.47 1217
4535.10 1229
4535.74 1145
4536.37 960
4537.01 1024
4537.64 967
4538.28 1110
4538.91 981
4539.55 1030
4540.19 879
4540.82 878
4541.46 874
4542.09 912
4542.73 946
4543.36 830
4544.00 895
4544.64 860
4545.27 797
4545.91 814
4546.54 802
4547.18 786
4547.82 831
4548.45 777
4549.09 850
4549.73 781
4550.36 858
4551.00 923
4551.63 866
4552.27 865
4552.91 814
4553.54 809
4554.18 809
4554.82 795
4555.45 928
4556.09 945
4556.73 899
4557.36 988
4558.00 972
4558.64 905
4559.27 860
4559.91 791
4560.55 786
4561.19 862
4561.82 868
4562.46 950
4563.10 752
4563.73 792
4564.37 798
4565.01 832
4565.65 983
4566.28 979
4566.92 1021
4567.56 927
4568.20 881
4568.83 810
4569.47 955
4570.11 962
4570.75 831
4571.39 835
4572.02 917
4572.66 933
4573.30 887
4573.94 859
4574.58 841
4575.21 890
4575.85 992
4576.49 824
4577.13 936
4577.77 896
4578.40 830
4579.04 912
4579.68 999
4580.32 983
4580.96 906
4581.60 896
4582.24 938
4582.87 971
4583.51 1033
4584.15 922
4584.79 910
4585.43 935
4586.07 965
4586.71 1059
4587.35 944
4587.98 1017
4588.62 1071
4589.26 1123
4589.90 1284
4590.54 1484
4591.18 1519
4591.82 1612
4592.46 1465
4593.10 1639
4593.74 1694
4594.38 1456
4595.02 1385
4595.66 1495
4596.29 1338
4596.93 1325
4597.57 1218
4598.21 1161
4598.85 1112
4599.49 985
4600.13 947
4600.77 1012
4601.41 1045
4602.05 1033
4602.69 937
4603.33 1061
4603.97 983
4604.61 1114
4605.25 972
4605.89 851
4606.53 1022
4607.17 943
4607.81 916
4608.45 1086
4609.10 906
4609.74 923
4610.38 922
4611.02 885
4611.66 962
4612.30 700
4612.94 850
4613.58 994
4614.22 818
4614.86 837
4615.50 989
4616.14 986
4616.78 934
4617.42 961
4618.07 914
4618.71 937
4619.35 1021
4619.99 939
4620.63 754
4621.27 907
4621.91 981
4622.55 883
4623.20 771
4623.84 761
4624.48 870
4625.12 991
4625.76 913
4626.40 861
4627.05 882
4627.69 859
4628.33 799
4628.97 771
4629.61 808
4630.25 792
4630.90 880
4631.54 866
4632.18 908
4632.82 941
4633.46 910
4634.11 996
4634.75 1041
4635.39 976
4636.03 889
4636.68 883
4637.32 972
4637.96 984
4638.60 963
4639.25 881
4639.89 976
4640.53 925
4641.17 952
4641.82 1046
4642.46 1040
4643.10 968
4643.75 963
4644.39 1001
4645.03 948
4645.67 881
4646.32 1023
4646.96 969
4647.60 966
4648.25 986
4648.89 972
4649.53 917
4650.18 984
4650.82 838
4651.46 808
4652.11 886
4652.75 765
4653.39 856
4654.04 858
4654.68 872
4655.32 783
4655.97 753
4656.61 851
4657.26 734
4657.90 860
4658.54 899
4659.19 912
4659.83 852
4660.47 761
4661.12 822
4661.76 718
4662.41 856
4663.05 790
4663.70 729
4664.34 692
4664.98 739
4665.63 723
4666.27 769
4666.92 735
4667.56 726
4668.21 708
4668.85 789
4669.50 802
4670.14 791
4670.78 751
4671.43 791
4672.07 783
4672.72 740
4673.36 758
4674.01 711
4674.65 746
4675.30 804
4675.94 666
4676.59 742
4677.23 708
4677.88 716
4678.52 745
4679.17 810
4679.82 844
4680.46 801
4681.11 722
4681.75 769
4682.40 838
4683.04 856
4683.69 958
4684.33 836
4684.98 873
4685.63 859
4686.27 854
4686.92 856
4687.56 802
4688.21 873
4688.85 877
4689.50 789
4690.15 902
4690.79 884
4691.44 902
4692.09 959
4692.73 880
4693.38 824
4694.02 976
4694.67 912
4695.32 1055
4695.96 1098
4696.61 1170
4697.26 1219
4697.90 1233
4698.55 1481
4699.20 1388
4699.84 1311
4700.49 1589
4701.14 1663
4701.78 1586
4702.43 1508
4703.08 1425
4703.72 1335
4704.37 1154
4705.02 1097
4705.67 1033
4706.31 1102
4706.96 1136
4707.61 960
4708.25 1011
4708.90 995
4709.55 944
4710.20 1086
4710.84 1040
4711.49 961
4712.14 949
4712.79 876
4713.43 1056
4714.08 1048
4714.73 932
4715.38 825
4716.03 893
4716.67 966
4717.32 793
4717.97 815
4718.62 859
4719.27 961
4719.91 879
4720.56 914
4721.21 827
4721.86 847
4722.51 844
4723.15 980
4723.80 956
4724.45 829
4725.10 942
4725.75 871
4726.40 862
4727.05 1004
4727.69 980
4728.34 998
4728.99 873
4729.64 911
4730.29 986
4730.94 897
4731.59 904
4732.24 914
4732.89 1023
4733.53 884
4734.18 936
4734.83 797
4735.48 848
4736.13 889
4736.78 928
4737.43 816
4738.08 888
4738.73 902
4739.38 904
4740.03 852
4740.68 935
4741.33 1022
4741.98 1018
4742.63 909
4743.28 1006
4743.92 1087
4744.57 907
4745.22 978
4745.87 1005
4746.52 1060
4747.17 903
4747.82 874
4748.47 941
4749.12 1031
4749.77 1091
4750.42 1036
4751.08 1109
4751.73 1054
4752.38 1218
4753.03 1256
4753.68 1300
4754.33 1352
4754.98 1268
4755.63 1321
4756.28 1246
4756.93 1186
4757.58 1172
4758.23 1108
4758.88 1011
4759.53 959
4760.18 994
4760.83 895
4761.49 869
4762.14 981
4762.79 941
4763.44 774
4764.09 858
4764.74 936
4765.39 973
4766.04 948
4766.69 980
4767.35 1023
4768.00 1085
4768.65 1098
4769.30 1041
4769.95 919
4770.60 999
4771.25 899
4771.91 866
4772.56 811
4773.21 897
4773.86 975
4774.51 884
4775.17 952
4775.82 875
4776.47 884
4777.12 860
4777.77 914
4778.43 826
4779.08 881
4779.73 825
4780.38 869
4781.03 1030
4781.69 1105
4782.34 978
4782.99 1020
4783.64 1039
4784.30 912
4784.95 912
4785.60 967
4786.25 834
4786.91 847
4787.56 833
4788.21 848
4788.87 910
4789.52 931
4790.17 955
4790.82 879
4791.48 921
4792.13 787
4792.78 896
4793.44 986
4794.09 912
4794.74 901
4795.40 893
4796.05 860
4796.70 924
4797.36 898
4798.01 892
4798.66 827
4799.32 793
4799.97 808
4800.62 840
4801.28 760
4801.93 940
4802.59 887
4803.24 993
4803.89 997
4804.55 1012
4805.20 1005
4805.85 928
4806.51 929
4807.16 847
4807.82 879
4808.47 903
4809.13 919
4809.78 899
4810.43 876
4811.09 851
4811.74 904
4812.40 878
4813.05 899
4813.71 1021
4814.36 965
4815.02 1062
4815.67 1075
4816.32 1032
4816.98 1115
4817.63 1122
4818.29 949
4818.94 1026
4819.60 1072
4820.25 1004
4820.91 1074
4821.56 1127
4822.22 1216
4822.87 1208
4823.53 1141
4824.18 1152
4824.84 1065
4825.50 1142
4826.15 1073
4826.81 1169
4827.46 1399
4828.12 1297
4828.77 1381
4829.43 1355
4830.08 1339
4830.74 1182
4831.40 1225
4832.05 1283
4832.71 1337
4833.36 1387
4834.02 1430
4834.67 1410
4835.33 1349
4835.99 1381
4836.64 1441
4837.30 1607
4837.95 1584
4838.61 1721
4839.27 1558
4839.92 1606
4840.58 1817
4841.24 1787
4841.89 1926
4842.55 1876
4843.21 1798
4843.86 1852
4844.52 2075
4845.18 2183
4845.83 2099
4846.49 2217
4847.15 2319
4847.80 2475
4848.46 2510
4849.12 2677
4849.77 2812
4850.43 3104
4851.09 3287
4851.74 3334
4852.40 3588
4853.06 3502
4853.72 3603
4854.37 3486
4855.03 3444
4855.69 3181
4856.35 3134
4857.00 3129
4857.66 3192
4858.32 3483
4858.98 3361
4859.63 3565
4860.29 3783
4860.95 3643
4861.61 3449
4862.26 3376
4862.92 3211
4863.58 2716
4864.24 2850
4864.90 2796
4865.55 2754
4866.21 2771
4866.87 2666
4867.53 2893
4868.19 2891
4868.85 2913
4869.50 2809
4870.16 2478
4870.82 2553
4871.48 2367
4872.14 2279
4872.80 2064
4873.45 2056
4874.11 2360
4874.77 2058
4875.43 2066
4876.09 2131
4876.75 2235
4877.41 2290
4878.07 2264
4878.72 2292
4879.38 2215
4880.04 2255
4880.70 2327
4881.36 2171
4882.02 2056
4882.68 1849
4883.34 1775
4884.00 1757
4884.66 1760
4885.32 1898
4885.98 1741
4886.64 1774
4887.29 1694
4887.95 1536
4888.61 1502
4889.27 1646
4889.93 1804
4890.59 1848
4891.25 1685
4891.91 1705
4892.57 1778
4893.23 1778
4893.89 1802
4894.55 1656
4895.21 1635
4895.87 1650
4896.53 1654
4897.19 1554
4897.85 1503
4898.51 1511
4899.17 1532
4899.83 1376
4900.49 1439
4901.16 1439
4901.82 1470
4902.48 1517
4903.14 1523
4903.80 1338
4904.46 1282
4905.12 1299
4905.78 1384
4906.44 1297
4907.10 1228
4907.76 1374
4908.42 1396
4909.08 1272
4909.74 1278
4910.41 1340
4911.07 1326
4911.73 1221
4912.39 1233
4913.05 1431
4913.71 1177
4914.37 1213
4915.03 1116
4915.70 1251
4916.36 1121
4917.02 1125
4917.68 1113
4918.34 1087
4919.00 1130
4919.67 1137
4920.33 1041
4920.99 1160
4921.65 1105
4922.31 1110
4922.97 1197
4923.64 1143
4924.30 1042
4924.96 1065
4925.62 1107
4926.29 1165
4926.95 1125
4927.61 1158
4928.27 1223
4928.93 1166
4929.60 1104
4930.26 1035
4930.92 1158
4931.58 978
4932.25 1014
4932.91 1071
4933.57 1116
4934.23 1178
4934.90 1011
4935.56 1043
4936.22 1027
4936.89 1057
4937.55 1024
4938.21 1122
4938.87 1001
4939.54 1067
4940.20 1015
4940.86 932
4941.53 1032
4942.19 924
4942.85 856
4943.52 1004
4944.18 1116
4944.84 936
4945.51 1015
4946.17 1090
4946.83 1112
4947.50 949
4948.16 939
4948.82 958
4949.49 921
4950.15 870
4950.82 848
4951.48 916
4952.14 913
4952.81 892
4953.47 962
4954.14 951
4954.80 867
4955.46 907
4956.13 859
4956.79 865
4957.46 913
4958.12 962
4958.79 1002
4959.45 925
4960.11 979
4960.78 973
4961.44 1011
4962.11 1006
4962.77 1056
4963.44 1173
4964.10 1254
4964.77 1224
4965.43 1177
4966.10 1156
4966.76 1288
4967.43 1183
4968.09 1193
4968.76 1095
4969.42 1006
4970.09 930
4970.75 861
4971.42 818
4972.08 922
4972.75 875
4973.41 938
4974.08 857
4974.74 876
4975.41 1080
4976.07 923
4976.74 971
4977.40 1125
4978.07 964
4978.74 937
4979.40 936
4980.07 965
4980.73 963
4981.40 915
4982.06 972
4982.73 1039
4983.40 856
4984.06 885
4984.73 852
4985.39 838
4986.06 883
4986.73 908
4987.39 917
4988.06 951
4988.73 1058
4989.39 1111
4990.06 1048
4990.73 1189
4991.39 1187
4992.06 1175
4992.73 1124
4993.39 1234
4994.06 1023
4994.73 1015
4995.39 990
4996.06 918
4996.73 1015
4997.39 923
4998.06 843
4998.73 819
4999.39 810
5000.06 750
5000.73 836
5001.39 909
5002.06 829
5002.73 672
5003.40 741
5004.06 763
5004.73 742
5005.40 728
5006.07 757
5006.73 729
5007.40 685
5008.07 756
5008.74 878
5009.40 781
5010.07 855
5010.74 793
5011.41 818
5012.08 805
5012.74 807
5013.41 877
5014.08 882
5014.75 1036
5015.42 897
5016.08 852
5016.75 907
5017.42 1002
5018.09 870
5018.76 837
5019.43 786
5020.09 818
5020.76 835
5021.43 870
5022.10 846
5022.77 914
5023.44 877
5024.11 938
5024.77 883
5025.44 856
5026.11 915
5026.78 965
5027.45 879
5028.12 860
5028.79 807
5029.46 850
5030.13 905
5030.80 890
5031.46 814
5032.13 877
5032.80 821
5033.47 991
5034.14 881
5034.81 805
5035.48 785
5036.15 806
5036.82 826
5037.49 755
5038.16 753
5038.83 765
5039.50 832
5040.17 755
5040.84 850
5041.51 803
5042.18 853
5042.85 856
5043.52 799
5044.19 825
5044.86 794
5045.53 738
5046.20 709
5046.87 822
5047.54 778
5048.21 803
5048.88 785
5049.55 828
5050.22 749
5050.89 733
5051.56 881
5052.23 875
5052.90 802
5053.57 866
5054.24 812
5054.91 812
5055.58 794
5056.26 720
5056.93 715
5057.60 824
5058.27 752
5058.94 662
5059.61 764
5060.28 744
5060.95 727
5061.62 754
5062.30 859
5062.97 778
5063.64 749
5064.31 855
5064.98 771
5065.65 649
5066.32 694
5067.00 865
5067.67 792
5068.34 773
5069.01 758
5069.68 766
5070.35 822
5071.03 772
5071.70 892
5072.37 868
5073.04 797
5073.71 775
5074.39 820
5075.06 878
5075.73 759
5076.40 849
5077.07 823
5077.75 865
5078.42 957
5079.09 909
5079.76 943
5080.44 1060
5081.11 944
5081.78 790
5082.45 804
5083.13 761
5083.80 881
5084.47 818
5085.14 909
5085.82 872
5086.49 924
5087.16 833
5087.84 910
5088.51 926
5089.18 953
5089.85 979
5090.53 1024
5091.20 1027
5091.87 1084
5092.55 1193
5093.22 1080
5093.89 1098
5094.57 1062
5095.24 1060
5095.91 1066
5096.59 977
5097.26 981
5097.93 927
5098.61 752
5099.28 810
5099.96 824
5100.63 719
5101.30 819
5101.98 823
5102.65 840
5103.33 847
5104.00 828
5104.67 801
5105.35 772
5106.02 856
5106.70 921
5107.37 908
5108.04 792
5108.72 826
5109.39 804
5110.07 782
5110.74 746
5111.42 858
5112.09 924
5112.77 855
5113.44 739
5114.11 827
5114.79 849
5115.46 769
5116.14 714
5116.81 720
5117.49 859
5118.16 827
5118.84 852
5119.51 921
5120.19 895
5120.86 887
5121.54 749
5122.21 853
5122.89 853
5123.56 870
5124.24 835
5124.92 820
5125.59 823
5126.27 860
5126.94 770
5127.62 800
5128.29 791
5128.97 825
5129.64 816
5130.32 791
5131.00 754
5131.67 858
5132.35 780
5133.02 802
5133.70 849
5134.38 843
5135.05 799
5135.73 762
5136.40 803
5137.08 838
5137.76 866
5138.43 836
5139.11 748
5139.79 772
5140.46 826
5141.14 777
5141.81 825
5142.49 948
5143.17 864
5143.84 817
5144.52 880
5145.20 755
5145.87 747
5146.55 714
5147.23 774
5147.91 713
5148.58 751
5149.26 749
5149.94 817
5150.61 800
5151.29 771
5151.97 710
5152.64 650
5153.32 758
5154.00 654
5154.68 649
5155.35 729
5156.03 736
5156.71 663
5157.39 685
5158.06 719
5158.74 683
5159.42 662
5160.10 704
5160.77 661
5161.45 679
5162.13 675
5162.81 785
5163.49 684
5164.16 726
5164.84 774
5165.52 711
5166.20 716
5166.88 827
5167.55 735
5168.23 741
5168.91 732
5169.59 694
5170.27 753
5170.95 801
5171.62 758
5172.30 686
5172.98 647
5173.66 684
5174.34 711
5175.02 746
5175.70 768
5176.38 718
5177.05 654
5177.73 775
5178.41 777
5179.09 723
5179.77 767
5180.45 832
5181.13 861
5181.81 893
5182.49 873
5183.17 935
5183.84 864
5184.52 894
5185.20 830
5185.88 802
5186.56 831
5187.24 763
5187.92 758
5188.60 792
5189.28 716
5189.96 754
5190.64 798
5191.32 782
5192.00 683
5192.68 726
5193.36 786
5194.04 674
5194.72 701
5195.40 734
5196.08 612
5196.76 656
5197.44 714
5198.12 828
5198.80 705
5199.48 732
5200.16 706
5200.84 758
5201.52 670
5202.20 696
5202.88 683
5203.56 731
5204.24 801
5204.92 876
5205.60 834
5206.29 773
5206.97 775
5207.65 761
5208.33 760
5209.01 684
5209.69 802
5210.37 821
5211.05 779
5211.73 827
5212.41 813
5213.10 779
5213.78 834
5214.46 842
5215.14 845
5215.82 833
5216.50 899
5217.18 761
5217.86 824
5218.55 945
5219.23 859
5219.91 827
5220.59 815
5221.27 859
5221.95 882
5222.64 885
5223.32 924
5224.00 717
5224.68 742
5225.36 902
5226.05 817
5226.73 815
5227.41 741
5228.09 770
5228.77 762
5229.46 766
5230.14 855
5230.82 707
5231.50 747
5232.19 736
5232.87 722
5233.55 791
5234.23 768
5234.92 824
5235.60 798
5236.28 820
5236.96 865
5237.65 846
5238.33 872
5239.01 901
5239.70 952
5240.38 869
5241.06 836
5241.75 869
5242.43 906
5243.11 903
5243.79 859
5244.48 760
5245.16 749
5245.84 662
5246.53 841
5247.21 737
5247.89 775
5248.58 778
5249.26 787
5249.95 880
5250.63 858
5251.31 845
5252.00 783
5252.68 841
5253.36 953
5254.05 864
5254.73 740
5255.42 772
5256.10 770
5256.78 858
5257.47 766
5258.15 669
5258.84 767
5259.52 773
5260.20 734
5260.89 811
5261.57 913
5262.26 817
5262.94 803
5263.63 739
5264.31 880
5265.00 848
5265.68 849
5266.37 829
5267.05 841
5267.73 817
5268.42 844
5269.10 855
5269.79 807
5270.47 786
5271.16 879
5271.84 804
5272.53 750
5273.21 747
5273.90 741
5274.58 712
5275.27 754
5275.95 706
5276.64 661
5277.33 744
5278.01 726
5278.70 729
5279.38 657
5280.07 671
5280.75 652
5281.44 764
5282.12 794
5282.81 826
5283.50 670
5284.18 806
5284.87 898
5285.55 802
5286.24 841
5286.93 873
5287.61 811
5288.30 706
5288.98 678
5289.67 722
5290.36 725
5291.04 772
5291.73 763
5292.42 736
5293.10 665
5293.79 768
5294.47 790
5295.16 723
5295.85 769
5296.53 742
5297.22 752
5297.91 719
5298.59 759
5299.28 769
5299.97 879
5300.65 960
5301.34 907
5302.03 978
5302.72 850
5303.40 940
5304.09 907
5304.78 913
5305.46 845
5306.15 830
5306.84 861
5307.53 779
5308.21 912
5308.90 926
5309.59 893
5310.28 910
5310.96 921
5311.65 917
5312.34 942
5313.03 1044
5313.71 1017
5314.40 978
5315.09 932
5315.78 873
5316.47 905
5317.15 870
5317.84 839
5318.53 814
5319.22 929
5319.91 1045
5320.59 1013
5321.28 1056
5321.97 1121
5322.66 1127
5323.35 1062
5324.04 1146
5324.72 1048
5325.41 841
5326.10 851
5326.79 817
5327.48 795
5328.17 781
5328.86 755
5329.54 838
5330.23 812
5330.92 798
5331.61 701
5332.30 786
5332.99 751
5333.68 816
5334.37 803
5335.06 750
5335.75 651
5336.43 696
5337.12 754
5337.81 692
5338.50 718
5339.19 840
5339.88 770
5340.57 674
5341.26 752
5341.95 845
5342.64 767
5343.33 751
5344.02 839
5344.71 815
5345.40 845
5346.09 838
5346.78 825
5347.47 740
5348.16 768
5348.85 857
5349.54 905
5350.23 884
5350.92 803
5351.61 856
5352.30 959
5352.99 991
5353.68 965
5354.37 958
5355.06 985
5355.75 803
5356.44 861
5357.13 768
5357.82 799
5358.51 758
5359.20 771
5359.89 744
5360.58 655
5361.28 704
5361.97 746
5362.66 778
5363.35 808
5364.04 720
5364.73 740
5365.42 819
5366.11 731
5366.80 791
5367.50 694
5368.19 708
5368.88 731
5369.57 701
5370.26 780
5370.95 732
5371.64 668
5372.33 688
5373.03 711
5373.72 702
5374.41 674
5375.10 700
5375.79 687
5376.48 693
5377.18 684
5377.87 670
5378.56 687
5379.25 643
5379.94 555
5380.64 611
5381.33 624
5382.02 618
5382.71 725
5383.41 659
5384.10 697
5384.79 764
5385.48 768
5386.17 689
5386.87 727
5387.56 767
5388.25 754
5388.94 712
5389.64 747
5390.33 775
5391.02 765
5391.72 736
5392.41 689
5393.10 698
5393.79 738
5394.49 736
5395.18 759
5395.87 701
5396.57 692
5397.26 752
5397.95 759
5398.65 769
5399.34 704
5400.03 695
5400.73 683
5401.42 643
5402.11 680
5402.81 632
5403.50 576
5404.19 696
5404.89 738
5405.58 754
5406.27 729
5406.97 743
5407.66 715
5408.36 726
5409.05 682
5409.74 763
5410.44 761
5411.13 782
5411.83 711
5412.52 707
5413.21 668
5413.91 696
5414.60 770
5415.30 679
5415.99 763
5416.69 691
5417.38 720
5418.07 728
5418.77 759
5419.46 692
5420.16 679
5420.85 742
5421.55 807
5422.24 815
5422.94 763
5423.63 796
5424.33 734
5425.02 720
5425.72 703
5426.41 695
5427.11 758
5427.80 696
5428.50 687
5429.19 685
5429.89 759
5430.58 846
5431.28 849
5431.97 845
5432.67 796
5433.36 747
5434.06 813
5434.75 913
5435.45 891
5436.15 867
5436.84 871
5437.54 924
5438.23 1043
5438.93 943
5439.62 989
5440.32 959
5441.02 944
5441.71 847
5442.41 879
5443.10 909
5443.80 976
5444.50 924
5445.19 958
5445.89 1028
5446.59 1035
5447.28 986
5447.98 1022
5448.68 1066
5449.37 1138
5450.07 1144
5450.76 1244
5451.46 1158
5452.16 1122
5452.85 1087
5453.55 1161
5454.25 1084
5454.94 1033
5455.64 872
5456.34 928
5457.04 862
5457.73 1066
5458.43 978
5459.13 958
5459.82 1020
5460.52 897
5461.22 1042
5461.92 1052
5462.61 1006
5463.31 1131
5464.01 1093
5464.71 1103
5465.40 1162
5466.10 1090
5466.80 1114
5467.50 1147
5468.19 1103
5468.89 1150
5469.59 1080
5470.29 1025
5470.98 1037
5471.68 1097
5472.38 1149
5473.08 1279
5473.78 1381
5474.47 1243
5475.17 1340
5475.87 1484
5476.57 1477
5477.27 1514
5477.97 1658
5478.66 1701
5479.36 1947
5480.06 1987
5480.76 2194
5481.46 2423
5482.16 2540
5482.85 2603
5483.55 2697
5484.25 2663
5484.95 2447
5485.65 2056
5486.35 2009
5487.05 1711
5487.75 1887
5488.45 1895
5489.14 1784
5489.84 1720
5490.54 1588
5491.24 1742
5491.94 1768
5492.64 1639
5493.34 1738
5494.04 1672
5494.74 1761
5495.44 2057
5496.14 1967
5496.84 2067
5497.54 2054
5498.24 2214
5498.94 2505
5499.63 2835
5500.33 3069
5501.03 3475
5501.73 3780
5502.43 4190
5503.13 4298
5503.83 4319
5504.53 4087
5505.23 3800
5505.93 3134
5506.63 2743
5507.33 2469
5508.03 2191
5508.73 2078
5509.44 1848
5510.14 1911
5510.84 1787
5511.54 1683
5512.24 1687
5512.94 1619
5513.64 1449
5514.34 1467
5515.04 1528
5515.74 1487
5516.44 1426
5517.14 1319
5517.84 1393
5518.54 1322
5519.24 1129
5519.95 1235
5520.65 1162
5521.35 1143
5522.05 1196
5522.75 1146
5523.45 1190
5524.15 1040
5524.85 1008
5525.55 1065
5526.26 1133
5526.96 1055
5527.66 1070
5528.36 1150
5529.06 1017
5529.76 948
5530.47 912
5531.17 995
5531.87 913
5532.57 1066
5533.27 1026
5533.97 1028
5534.68 949
5535.38 889
5536.08 986
5536.78 908
5537.48 836
5538.19 958
5538.89 1032
5539.59 1007
5540.29 954
5541.00 973
5541.70 964
5542.40 935
5543.10 958
5543.81 846
5544.51 902
5545.21 856
5545.91 807
5546.62 854
5547.32 927
5548.02 851
5548.72 910
5549.43 847
5550.13 924
5550.83 888
5551.54 847
5552.24 968
5552.94 937
5553.64 889
5554.35 942
5555.05 873
5555.75 796
5556.46 754
5557.16 892
5557.86 968
5558.57 889
5559.27 902
5559.97 827
5560.68 778
5561.38 900
5562.09 847
5562.79 719
5563.49 893
5564.20 970
5564.90 886
5565.60 845
5566.31 890
5567.01 863
5567.72 874
5568.42 789
5569.12 782
5569.83 728
5570.53 818
5571.24 826
5571.94 784
5572.65 768
5573.35 766
5574.05 901
5574.76 908
5575.46 901
5576.17 892
5576.87 846
5577.58 821
5578.28 842
5578.99 832
5579.69 772
5580.40 759
5581.10 713
5581.81 825
5582.51 768
5583.22 752
5583.92 732
5584.63 624
5585.33 722
5586.04 752
5586.74 813
5587.45 823
5588.15 785
5588.86 823
5589.56 770
5590.27 789
5590.97 790
5591.68 754
5592.39 634
5593.09 699
5593.80 686
5594.50 704
5595.21 771
5595.91 814
5596.62 805
5597.33 738
5598.03 728
5598.74 742
5599.44 815
5600.15 723
5600.86 699
5601.56 708
5602.27 748
5602.97 774
5603.68 702
5604.39 776
5605.09 740
5605.80 684
5606.51 645
5607.21 732
5607.92 674
5608.63 656
5609.33 631
5610.04 636
5610.75 734
5611.45 778
5612.16 741
5612.87 712
5613.57 794
5614.28 751
5614.99 770
5615.69 733
5616.40 721
5617.11 753
5617.82 707
5618.52 730
5619.23 694
5619.94 654
5620.64 750
5621.35 749
5622.06 799
5622.77 764
5623.47 698
5624.18 760
5624.89 761
5625.60 714
5626.30 747
5627.01 790
5627.72 744
5628.43 813
5629.14 829
5629.84 724
5630.55 855
5631.26 938
5631.97 803
5632.68 809
5633.38 798
5634.09 845
5634.80 785
5635.51 908
5636.22 846
5636.93 747
5637.63 756
5638.34 621
5639.05 683
5639.76 760
5640.47 828
5641.18 859
5641.89 742
5642.59 781
5643.30 840
5644.01 787
5644.72 670
5645.43 808
5646.14 756
5646.85 691
5647.56 672
5648.27 792
5648.98 734
5649.68 672
5650.39 742
5651.10 685
5651.81 775
5652.52 897
5653.23 827
5653.94 892
5654.65 942
5655.36 940
5656.07 929
5656.78 1023
5657.49 1083
5658.20 1077
5658.91 1153
5659.62 1293
5660.33 1176
5661.04 1044
5661.75 1020
5662.46 1062
5663.17 981
5663.88 917
5664.59 906
5665.30 894
5666.01 915
5666.72 882
5667.43 847
5668.14 806
5668.85 794
5669.56 765
5670.27 805
5670.98 804
5671.69 777
5672.40 882
5673.11 889
5673.82 736
5674.53 843
5675.24 794
5675.96 731
5676.67 805
5677.38 702
5678.09 704
5678.80 750
5679.51 725
5680.22 809
5680.93 758
5681.64 832
5682.36 819
5683.07 791
5683.78 774
5684.49 804
5685.20 725
5685.91 744
5686.62 721
5687.34 736
5688.05 708
5688.76 680
5689.47 861
5690.18 930
5690.89 782
5691.61 660
5692.32 708
5693.03 663
5693.74 646
5694.45 724
5695.17 609
5695.88 690
5696.59 655
5697.30 706
5698.01 690
5698.73 665
5699.44 718
5700.15 775
5700.86 742
5701.58 679
5702.29 563
5703.00 619
5703.71 705
5704.43 681
5705.14 653
5705.85 710
5706.56 624
5707.28 683
5707.99 642
5708.70 617
5709.42 614
5710.13 617
5710.84 696
5711.55 689
5712.27 626
5712.98 740
5713.69 620
5714.41 636
5715.12 630
5715.83 721
5716.55 653
5717.26 649
5717.97 724
5718.69 665
5719.40 698
5720.11 628
5720.83 633
5721.54 698
5722.26 799
5722.97 691
5723.68 604
5724.40 691
5725.11 720
5725.82 726
5726.54 733
5727.25 724
5727.97 802
5728.68 717
5729.40 748
5730.11 761
5730.82 722
5731.54 846
5732.25 780
5732.97 712
5733.68 715
5734.40 703
5735.11 710
5735.83 728
5736.54 765
5737.25 679
5737.97 696
5738.68 654
5739.40 646
5740.11 721
5740.83 693
5741.54 584
5742.26 585
5742.97 755
5743.69 654
5744.40 646
5745.12 623
5745.83 568
5746.55 597
5747.26 549
5747.98 549
5748.70 570
5749.41 603
5750.13 694
5750.84 600
5751.56 632
5752.27 615
5752.99 589
5753.70 606
5754.42 675
5755.14 618
5755.85 697
5756.57 738
5757.28 708
5758.00 708
5758.72 637
5759.43 681
5760.15 611
5760.86 640
5761.58 650
5762.30 678
5763.01 673
5763.73 569
5764.44 565
5765.16 625
5765.88 596
5766.59 639
5767.31 610
5768.03 558
5768.74 633
5769.46 723
5770.18 628
5770.89 595
5771.61 610
5772.33 645
5773.04 724
5773.76 666
5774.48 623
5775.20 619
5775.91 664
5776.63 686
5777.35 632
5778.06 682
5778.78 700
5779.50 699
5780.22 760
5780.93 727
5781.65 640
5782.37 660
5783.09 736
5783.80 774
5784.52 747
5785.24 709
5785.96 641
5786.67 648
5787.39 705
5788.11 767
5788.83 754
5789.55 754
5790.26 662
5790.98 641
5791.70 649
5792.42 663
5793.14 734
5793.85 683
5794.57 694
5795.29 732
5796.01 676
5796.73 616
5797.45 725
5798.16 720
5798.88 729
5799.60 878
5800.32 740
5801.04 864
5801.76 846
5802.48 985
5803.19 985
5803.91 1113
5804.63 1184
5805.35 1248
5806.07 1121
5806.79 1047
5807.51 1119
5808.23 1001
5808.95 891
5809.67 843
5810.38 737
5811.10 842
5811.82 828
5812.54 799
5813.26 742
5813.98 721
5814.70 745
5815.42 798
5816.14 790
5816.86 796
5817.58 785
5818.30 802
5819.02 808
5819.74 791
5820.46 777
5821.18 699
5821.90 764
5822.62 771
5823.34 688
5824.06 780
5824.78 822
5825.50 836
5826.22 775
5826.94 848
5827.66 758
5828.38 672
5829.10 734
5829.82 680
5830.54 718
5831.26 685
5831.98 695
5832.70 695
5833.42 640
5834.14 696
5834.86 686
5835.59 848
5836.31 810
5837.03 731
5837.75 772
5838.47 786
5839.19 833
5839.91 807
5840.63 705
5841.35 671
5842.07 751
5842.80 779
5843.52 701
5844.24 711
5844.96 790
5845.68 654
5846.40 719
5847.12 730
5847.85 749
5848.57 835
5849.29 826
5850.01 803
5850.73 812
5851.45 800
5852.18 734
5852.90 804
5853.62 879
5854.34 857
5855.06 855
5855.79 836
5856.51 786
5857.23 726
5857.95 790
5858.67 737
5859.40 749
5860.12 771
5860.84 761
5861.56 855
5862.29 799
5863.01 751
5863.73 712
5864.45 727
5865.18 705
5865.90 812
5866.62 772
5867.34 806
5868.07 835
5868.79 760
5869.51 745
5870.24 773
5870.96 919
5871.68 897
5872.40 837
5873.13 763
5873.85 757
5874.57 810
5875.30 862
5876.02 860
5876.74 859
5877.47 822
5878.19 845
5878.91 854
5879.64 831
5880.36 859
5881.08 840
5881.81 894
5882.53 863
5883.26 915
5883.98 777
5884.70 816
5885.43 806
5886.15 874
5886.88 931
5887.60 874
5888.32 887
5889.05 849
5889.77 802
5890.50 811
5891.22 899
5891.94 814
5892.67 807
5893.39 728
5894.12 713
5894.84 760
5895.57 747
5896.29 771
5897.01 808
5897.74 704
5898.46 731
5899.19 807
5899.91 840
5900.64 861
5901.36 809
5902.09 778
5902.81 862
5903.54 856
5904.26 804
5904.99 805
5905.71 870
5906.44 839
5907.16 878
5907.89 856
5908.61 896
5909.34 823
5910.06 759
5910.79 838
5911.52 858
5912.24 881
5912.97 1011
5913.69 929
5914.42 925
5915.14 846
5915.87 887
5916.60 935
5917.32 879
5918.05 931
5918.77 975
5919.50 927
5920.22 938
5920.95 925
5921.68 968
5922.40 993
5923.13 986
5923.86 1020
5924.58 983
5925.31 902
5926.03 931
5926.76 1054
5927.49 1037
5928.21 1022
5928.94 1007
5929.67 1011
5930.39 1007
5931.12 1153
5931.85 1162
5932.57 1101
5933.30 1215
5934.03 1294
5934.75 1206
5935.48 1122
5936.21 1208
5936.94 1137
5937.66 1331
5938.39 1485
5939.12 1383
5939.84 1365
5940.57 1448
5941.30 1541
5942.03 1562
5942.75 1481
5943.48 1519
5944.21 1566
5944.94 1678
5945.66 1620
5946.39 1649
5947.12 1891
5947.85 1904
5948.57 1764
5949.30 1953
5950.03 2124
5950.76 2324
5951.48 2374
5952.21 2426
5952.94 2740
5953.67 2675
5954.40 2871
5955.13 2973
5955.85 2838
5956.58 2887
5957.31 2692
5958.04 2477
5958.77 2526
5959.49 2520
5960.22 2509
5960.95 2476
5961.68 2514
5962.41 2826
5963.14 2861
5963.87 2757
5964.60 2835
5965.32 2980
5966.05 3392
5966.78 3768
5967.51 3922
5968.24 4696
5968.97 5196
5969.70 4858
5970.43 4571
5971.16 4314
5971.88 4044
5972.61 3848
5973.34 3324
5974.07 3331
5974.80 3402
5975.53 3307
5976.26 2957
5976.99 2872
5977.72 2975
5978.45 3131
5979.18 3227
5979.91 3094
5980.64 3113
5981.37 3265
5982.10 3348
5982.83 3421
5983.56 3575
5984.29 3672
5985.02 3553
5985.75 3805
5986.48 3668
5987.21 3290
5987.94 3348
5988.67 3435
5989.40 3453
5990.13 3470
5990.86 3416
5991.59 3299
5992.32 3456
5993.05 3655
5993.78 3607
5994.51 3781
5995.24 3727
5995.97 3784
5996.70 3872
5997.43 3691
5998.16 3710
5998.90 3973
5999.63 4193
6000.36 3994
6001.09 4062
6001.82 3883
6002.55 3780
6003.28 3781
6004.01 3778
6004.74 3827
6005.47 3811
6006.21 3714
6006.94 3930
6007.67 3723
6008.40 4277
6009.13 4794
6009.86 5363
6010.59 5954
6011.33 6977
6012.06 8106
6012.79 9059
6013.52 10438
6014.25 11402
6014.98 12163
6015.72 13076
6016.45 12683
6017.18 12203
6017.91 11703
6018.64 10562
6019.38 9216
6020.11 8186
6020.84 6861
6021.57 5833
6022.30 5100
6023.04 4479
6023.77 3797
6024.50 3357
6025.23 3110
6025.97 2811
6026.70 2803
6027.43 2771
6028.16 2571
6028.90 2604
6029.63 2456
6030.36 2486
6031.10 2499
6031.83 2417
6032.56 2323
6033.29 2309
6034.03 2214
6034.76 2132
6035.49 2143
6036.23 2166
6036.96 2271
6037.69 2313
6038.43 2140
6039.16 2241
6039.89 2332
6040.63 2366
6041.36 2364
6042.09 2482
6042.83 2638
6043.56 2792
6044.29 2642
6045.03 2743
6045.76 2858
6046.49 2833
6047.23 2901
6047.96 2998
6048.70 3002
6049.43 3159
6050.16 3044
6050.90 3255
6051.63 3554
6052.37 3828
6053.10 4090
6053.83 4210
6054.57 4195
6055.30 4253
6056.04 4246
6056.77 3953
6057.50 3890
6058.24 3490
6058.97 3371
6059.71 3284
6060.44 2983
6061.18 2831
6061.91 2823
6062.65 2726
6063.38 2700
6064.12 2637
6064.85 2601
6065.59 2626
6066.32 2504
6067.06 2449
6067.79 2430
6068.53 2318
6069.26 2384
6070.00 2382
6070.73 2266
6071.47 2211
6072.20 2214
6072.94 2240
6073.67 2215
6074.41 2203
6075.14 1983
6075.88 1917
6076.61 1991
6077.35 1860
6078.09 1910
6078.82 1909
6079.56 1860
6080.29 1994
6081.03 1897
6081.76 1789
6082.50 1779
6083.24 1892
6083.97 1820
6084.71 1735
6085.44 1752
6086.18 1752
6086.92 1735
6087.65 1751
6088.39 1688
6089.13 1611
6089.86 1744
6090.60 1716
6091.33 1700
6092.07 1848
6092.81 1834
6093.54 1895
6094.28 1981
6095.02 1909
6095.75 1844
6096.49 1802
6097.23 1891
6097.96 1735
6098.70 1694
6099.44 1572
6100.18 1584
6100.91 1667
6101.65 1647
6102.39 1582
6103.12 1484
6103.86 1540
6104.60 1586
6105.34 1494
6106.07 1495
6106.81 1569
6107.55 1492
6108.28 1566
6109.02 1391
6109.76 1380
6110.50 1597
6111.24 1596
6111.97 1601
6112.71 1486
6113.45 1543
6114.19 1604
6114.92 1568
6115.66 1544
6116.40 1547
6117.14 1621
6117.88 1626
6118.61 1646
6119.35 1656
6120.09 1685
6120.83 1605
6121.57 1598
6122.31 1666
6123.04 1547
6123.78 1637
6124.52 1660
6125.26 1687
6126.00 1697
6126.74 1772
6127.47 1681
6128.21 1722
6128.95 1757
6129.69 1717
6130.43 1678
6131.17 1735
6131.91 1701
6132.65 1731
6133.39 1849
6134.12 1848
6134.86 1840
6135.60 1984
6136.34 1996
6137.08 1896
6137.82 1941
6138.56 1978
6139.30 1950
6140.04 1956
6140.78 1985
6141.52 2068
6142.26 2000
6143.00 1917
6143.74 1936
6144.48 1866
6145.21 1873
6145.95 1934
6146.69 1890
6147.43 1875
6148.17 1812
6148.91 1833
6149.65 1818
6150.39 1884
6151.13 1897
6151.87 1889
6152.61 1948
6153.35 2072
6154.09 2114
6154.83 2096
6155.58 2092
6156.32 2037
6157.06 2002
6157.80 2169
6158.54 2210
6159.28 2189
6160.02 2099
6160.76 2228
6161.50 2297
6162.24 2228
6162.98 2422
6163.72 2523
6164.46 2685
6165.20 2692
6165.94 2807
6166.69 2988
6167.43 3246
6168.17 3348
6168.91 3431
6169.65 3512
6170.39 3727
6171.13 3767
6171.87 3766
6172.61 3535
6173.36 3254
6174.10 3315
6174.84 3287
6175.58 3197
6176.32 3044
6177.06 2870
6177.81 3104
6178.55 3223
6179.29 3044
6180.03 3090
6180.77 3008
6181.51 2961
6182.26 3043
6183.00 3188
6183.74 3168
6184.48 3448
6185.22 3455
6185.97 3378
6186.71 3386
6187.45 3385
6188.19 3405
6188.94 3523
6189.68 3577
6190.42 3532
6191.16 3728
6191.91 3711
6192.65 4086
6193.39 4128
6194.13 4132
6194.88 4290
6195.62 4282
6196.36 4274
6197.10 4664
6197.85 5055
6198.59 4829
6199.33 4702
6200.08 4803
6200.82 4521
6201.56 4624
6202.31 4595
6203.05 4918
6203.79 5259
6204.53 5501
6205.28 6240
6206.02 7145
6206.76 8489
6207.51 10916
6208.25 13447
6209.00 16382
6209.74 19385
6210.48 22567
6211.23 24780
6211.97 25402
6212.71 25472
6213.46 24428
6214.20 22810
6214.94 20851
6215.69 17778
6216.43 14146
6217.18 11957
6217.92 9588
6218.67 7823
6219.41 6583
6220.15 5638
6220.90 4916
6221.64 4562
6222.39 4481
6223.13 4325
6223.88 4336
6224.62 4681
6225.36 4873
6226.11 4774
6226.85 4991
6227.60 4916
6228.34 4974
6229.09 4559
6229.83 4251
6230.58 3842
6231.32 3537
6232.07 3112
6232.81 2728
6233.56 2587
6234.30 2583
6235.05 2572
6235.79 2552
6236.54 2572
6237.28 2604
6238.03 2727
6238.77 2966
6239.52 2827
6240.26 3010
6241.01 3228
6241.75 3375
6242.50 3526
6243.25 3692
6243.99 3643
6244.74 3426
6245.48 3255
6246.23 3231
6246.97 2966
6247.72 2857
6248.47 2907
6249.21 2846
6249.96 2834
6250.70 2682
6251.45 2668
6252.20 2784
6252.94 2899
6253.69 2799
6254.43 2691
6255.18 2765
6255.93 2742
6256.67 2683
6257.42 2638
6258.17 2791
6258.91 2747
6259.66 2757
6260.41 2697
6261.15 2622
6261.90 2713
6262.65 2512
6263.39 2465
6264.14 2503
6264.89 2504
6265.63 2450
6266.38 2406
6267.13 2316
6267.87 2371
6268.62 2322
6269.37 2293
6270.12 2349
6270.86 2412
6271.61 2323
6272.36 2419
6273.11 2354
6273.85 2369
6274.60 2406
6275.35 2292
6276.10 2286
6276.84 2228
6277.59 2238
6278.34 2217
6279.09 2476
6279.83 2348
6280.58 2247
6281.33 2354
6282.08 2313
6282.83 2334
6283.57 2179
6284.32 2065
6285.07 2227
6285.82 2065
6286.57 2008
6287.31 1975
6288.06 1849
6288.81 1831
6289.56 1769
6290.31 1700
6291.06 1728
6291.80 1668
6292.55 1545
6293.30 1661
6294.05 1707
6294.80 1609
6295.55 1595
6296.30 1595
6297.04 1655
6297.79 1563
6298.54 1563
6299.29 1555
6300.04 1671
6300.79 1517
6301.54 1626
6302.29 1562
6303.04 1467
6303.79 1480
6304.53 1477
6305.28 1493
6306.03 1465
6306.78 1478
6307.53 1526
6308.28 1503
6309.03 1600
6309.78 1691
6310.53 1827
6311.28 1647
6312.03 1667
6312.78 1690
6313.53 1704
6314.28 1753
6315.03 1870
6315.78 1850
6316.53 1712
6317.28 1804
6318.03 1857
6318.78 1663
6319.53 1659
6320.28 1682
6321.03 1661
6321.78 1706
6322.53 1649
6323.28 1595
6324.03 1485
6324.78 1377
6325.53 1279
6326.28 1263
6327.03 1323
6327.78 1527
6328.53 1491
6329.28 1286
6330.04 1308
6330.79 1388
6331.54 1325
6332.29 1279
6333.04 1304
6333.79 1320
6334.54 1328
6335.29 1234
6336.04 1177
6336.79 1103
6337.55 1242
6338.30 1370
6339.05 1246
6339.80 1312
6340.55 1302
6341.30 1387
6342.05 1272
6342.81 1312
6343.56 1298
6344.31 1256
6345.06 1368
6345.81 1292
6346.56 1334
6347.32 1337
6348.07 1306
6348.82 1317
6349.57 1309
6350.32 1397
6351.07 1469
6351.83 1489
6352.58 1528
6353.33 1573
6354.08 1523
6354.84 1560
6355.59 1571
6356.34 1607
6357.09 1732
6357.84 1718
6358.60 1808
6359.35 1663
6360.10 1487
6360.85 1448
6361.61 1446
6362.36 1441
6363.11 1409
6363.87 1296
6364.62 1279
6365.37 1212
6366.12 1270
6366.88 1244
6367.63 1282
6368.38 1295
6369.14 1296
6369.89 1248
6370.64 1230
6371.40 1259
6372.15 1245
6372.90 1387
6373.66 1383
6374.41 1313
6375.16 1212
6375.92 1211
6376.67 1246
6377.42 1223
6378.18 1287
6378.93 1212
6379.68 1281
6380.44 1232
6381.19 1355
6381.95 1389
6382.70 1310
6383.45 1340
6384.21 1374
6384.96 1302
6385.71 1333
6386.47 1247
6387.22 1159
6387.98 1206
6388.73 1136
6389.49 1075
6390.24 1030
6390.99 1099
6391.75 1236
6392.50 1204
6393.26 1158
6394.01 1144
6394.77 1121
6395.52 1145
6396.28 1177
6397.03 1164
6397.79 1235
6398.54 1201
6399.30 1160
6400.05 1215
6400.81 1153
6401.56 1112
6402.32 1099
6403.07 1163
6403.83 1194
6404.58 1083
6405.34 1192
6406.09 1175
6406.85 1204
6407.60 1252
6408.36 1297
6409.11 1294
6409.87 1285
6410.62 1348
6411.38 1394
6412.13 1479
6412.89 1464
6413.65 1397
6414.40 1357
6415.16 1301
6415.91 1269
6416.67 1219
6417.43 1294
6418.18 1156
6418.94 1161
6419.69 1205
6420.45 1165
6421.21 1154
6421.96 1103
6422.72 1066
6423.47 1127
6424.23 1195
6424.99 1270
6425.74 1289
6426.50 1221
6427.26 1127
6428.01 1034
6428.77 1137
6429.53 1195
6430.28 1125
6431.04 1141
6431.80 1062
6432.55 1194
6433.31 1174
6434.07 1136
6434.82 1047
6435.58 1140
6436.34 1216
6437.10 1281
6437.85 1277
6438.61 1249
6439.37 1160
6440.12 1192
6440.88 1193
6441.64 1251
6442.40 1178
6443.15 1241
6443.91 1178
6444.67 1276
6445.43 1157
6446.18 1189
6446.94 1314
6447.70 1322
6448.46 1269
6449.21 1242
6449.97 1231
6450.73 1271
6451.49 1393
6452.25 1198
6453.00 1183
6453.76 1292
6454.52 1358
6455.28 1279
6456.04 1292
6456.80 1411
6457.55 1481
6458.31 1406
6459.07 1335
6459.83 1407
6460.59 1387
6461.35 1355
6462.10 1495
6462.86 1410
6463.62 1411
6464.38 1538
6465.14 1728
6465.90 1629
6466.66 1526
6467.42 1471
6468.17 1609
6468.93 1574
6469.69 1635
6470.45 1616
6471.21 1562
6471.97 1577
6472.73 1487
6473.49 1655
6474.25 1756
6475.01 1736
6475.77 1804
6476.53 1814
6477.28 1762
6478.04 1827
6478.80 1886
6479.56 1895
6480.32 2023
6481.08 1976
6481.84 1952
6482.60 2010
6483.36 2017
6484.12 2028
6484.88 2195
6485.64 2132
6486.40 2153
6487.16 2257
6487.92 2404
6488.68 2449
6489.44 2556
6490.20 2567
6490.96 2603
6491.72 2598
6492.48 2631
6493.24 2804
6494.00 3079
6494.76 3133
6495.53 3336
6496.29 3439
6497.05 3440
6497.81 3582
6498.57 3662
6499.33 3568
6500.09 3497
6500.85 3552
6501.61 3475
6502.37 3494
6503.13 3492
6503.89 3357
6504.65 3314
6505.42 3531
6506.18 3532
6506.94 3530
6507.70 3571
6508.46 3741
6509.22 3823
6509.98 3843
6510.74 3892
6511.51 4152
6512.27 4240
6513.03 4381
6513.79 4360
6514.55 4097
6515.31 4352
6516.08 4160
6516.84 4050
6517.60 4259
6518.36 4097
6519.12 4317
6519.89 4461
6520.65 4780
6521.41 4986
6522.17 5019
6522.93 5373
6523.70 5701
6524.46 6163
6525.22 6411
6525.98 6724
6526.74 7335
6527.51 7893
6528.27 8363
6529.03 8714
6529.79 9108
6530.56 9735
6531.32 9724
6532.08 9984
6532.85 10279
6533.61 10416
6534.37 11466
6535.13 12853
6535.90 15105
6536.66 18281
6537.42 21403
6538.19 24022
6538.95 25191
6539.71 25625
6540.47 25092
6541.24 23568
6542.00 21144
6542.76 18054
6543.53 15084
6544.29 12061
6545.05 9293
6545.82 7460
6546.58 6471
6547.35 5509
6548.11 4892
6548.87 4330
6549.64 3976
6550.40 3707
6551.16 3685
6551.93 3539
6552.69 3535
6553.46 3373
6554.22 3366
6554.98 3386
6555.75 3324
6556.51 3086
6557.28 2957
6558.04 2729
6558.80 2457
6559.57 2506
6560.33 2449
6561.10 2541
6561.86 2623
6562.63 2507
6563.39 2721
6564.15 2780
6564.92 3005
6565.68 3060
6566.45 3102
6567.21 3359
6567.98 3236
6568.74 3351
6569.51 3299
6570.27 3313
6571.04 3518
6571.80 3166
6572.57 3235
6573.33 3136
6574.10 3412
6574.86 3496
6575.63 3634
6576.39 3701
6577.16 3933
6577.92 4108
6578.69 4065
6579.45 3871
6580.22 3701
6580.99 3927
6581.75 3737
6582.52 3609
6583.28 3661
6584.05 3776
6584.81 3743
6585.58 3677
6586.35 3631
6587.11 3670
6587.88 3772
6588.64 3742
6589.41 3725
6590.18 3907
6590.94 3904
6591.71 3983
6592.47 4076
6593.24 4508
6594.01 4815
6594.77 5145
6595.54 5550
6596.31 5619
6597.07 5416
6597.84 5645
6598.61 5606
6599.37 5257
6600.14 5028
6600.91 4880
6601.67 4720
6602.44 4059
6603.21 4004
6603.97 3904
6604.74 3787
6605.51 3694
6606.27 3768
6607.04 3962
6607.81 4021
6608.57 4224
6609.34 4470
6610.11 4693
6610.88 5005
6611.64 5086
6612.41 5039
6613.18 4801
6613.95 4624
6614.71 4196
6615.48 3835
6616.25 3508
6617.02 3274
6617.78 3070
6618.55 2906
6619.32 2789
6620.09 2580
6620.85 2631
6621.62 2585
6622.39 2511
6623.16 2371
6623.93 2451
6624.69 2378
6625.46 2411
6626.23 2362
6627.00 2369
6627.77 2311
6628.54 2393
6629.30 2385
6630.07 2248
6630.84 2251
6631.61 2589
6632.38 2661
6633.15 2672
6633.91 2845
6634.68 2956
6635.45 3156
6636.22 3474
6636.99 3678
6637.76 3646
6638.53 3665
6639.30 3464
6640.06 3199
6640.83 3105
6641.60 2905
6642.37 2784
6643.14 2591
6643.91 2360
6644.68 2354
6645.45 2393
6646.22 2349
6646.99 2226
6647.76 2265
6648.53 2208
6649.30 2179
6650.07 2216
6650.83 2274
6651.60 2271
6652.37 2369
6653.14 2406
6653.91 2382
6654.68 2426
6655.45 2377
6656.22 2385
6656.99 2475
6657.76 2548
6658.53 2505
6659.30 2372
6660.07 2310
6660.84 2346
6661.61 2442
6662.38 2417
6663.15 2119
6663.92 2146
6664.70 2190
6665.47 2315
6666.24 2230
6667.01 2187
6667.78 2213
6668.55 2201
6669.32 2274
6670.09 2241
6670.86 2253
6671.63 2255
6672.40 2183
6673.17 2274
6673.94 2344
6674.71 2527
6675.49 2354
6676.26 2237
6677.03 2309
6677.80 2358
6678.57 2322
6679.34 2314
6680.11 2365
6680.88 2260
6681.65 2356
6682.43 2499
6683.20 2639
6683.97 2828
6684.74 3005
6685.51 3254
6686.28 3422
6687.06 3373
6687.83 3061
6688.60 3024
6689.37 2947
6690.14 2663
6690.91 2467
6691.69 2519
6692.46 2361
6693.23 2151
6694.00 1992
6694.77 2077
6695.55 2028
6696.32 1968
6697.09 1978
6697.86 2017
6698.64 1930
6699.41 2155
6700.18 1994
6700.95 1941
6701.73 1790
6702.50 2027
6703.27 2031
6704.04 1883
6704.82 1894
6705.59 1910
6706.36 1861
6707.13 1852
6707.91 2028
6708.68 2032
6709.45 2067
6710.23 2045
6711.00 1906
6711.77 1974
6712.55 2048
6713.32 1990
6714.09 1957
6714.87 1871
6715.64 1781
6716.41 1741
6717.19 1704
6717.96 1766
6718.73 1645
6719.51 1717
6720.28 1706
6721.05 1798
6721.83 1642
6722.60 1726
6723.37 1757
6724.15 1789
6724.92 1802
6725.70 1642
6726.47 1748
6727.24 1779
6728.02 1720
6728.79 1818
6729.57 1780
6730.34 1739
6731.11 1827
6731.89 1874
6732.66 1792
6733.44 1834
6734.21 1926
6734.99 1940
6735.76 1825
6736.54 1888
6737.31 1897
6738.08 1976
6738.86 2017
6739.63 2077
6740.41 2070
6741.18 1971
6741.96 1962
6742.73 1965
6743.51 2078
6744.28 1961
6745.06 1932
6745.83 1932
6746.61 2073
6747.38 2126
6748.16 2195
6748.93 2313
6749.71 2284
6750.48 2400
6751.26 2558
6752.04 2772
6752.81 3016
6753.59 3220
6754.36 3641
6755.14 3474
6755.91 3230
6756.69 3015
6757.46 2951
6758.24 2717
6759.02 2628
6759.79 2337
6760.57 2136
6761.34 2070
6762.12 1925
6762.90 1793
6763.67 1786
6764.45 1808
6765.22 1964
6766.00 1971
6766.78 1949
6767.55 1790
6768.33 1833
6769.11 1789
6769.88 1802
6770.66 1816
6771.44 1836
6772.21 1658
6772.99 1619
6773.77 1710
6774.54 1594
6775.32 1609
6776.10 1589
6776.87 1491
6777.65 1541
6778.43 1684
6779.20 1644
6779.98 1685
6780.76 1672
6781.53 1670
6782.31 1708
6783.09 1810
6783.87 1691
6784.64 1646
6785.42 1536
6786.20 1466
6786.98 1505
6787.75 1553
6788.53 1543
6789.31 1437
6790.09 1356
6790.86 1354
6791.64 1401
6792.42 1414
6793.20 1296
6793.97 1373
6794.75 1354
6795.53 1348
6796.31 1283
6797.09 1378
6797.86 1429
6798.64 1291
6799.42 1308
6800.20 1361
6800.98 1328
6801.76 1311
6802.53 1362
6803.31 1306
6804.09 1353
6804.87 1496
6805.65 1470
6806.43 1508
6807.20 1520
6807.98 1561
6808.76 1564
6809.54 1482
6810.32 1512
6811.10 1410
6811.88 1436
6812.66 1549
6813.44 1572
6814.21 1408
6814.99 1407
6815.77 1564
6816.55 1554
6817.33 1415
6818.11 1520
6818.89 1467
6819.67 1470
6820.45 1513
6821.23 1458
6822.01 1574
6822.79 1557
6823.57 1499
6824.35 1663
6825.12 1563
6825.90 1450
6826.68 1438
6827.46 1440
6828.24 1534
6829.02 1538
6829.80 1368
6830.58 1410
6831.36 1476
6832.14 1348
6832.92 1417
6833.70 1496
6834.48 1363
6835.26 1353
6836.04 1502
6836.82 1495
6837.60 1515
6838.39 1570
6839.17 1510
6839.95 1604
6840.73 1553
6841.51 1491
6842.29 1517
6843.07 1427
6843.85 1452
6844.63 1421
6845.41 1442
6846.19 1460
6846.97 1520
6847.75 1661
6848.53 1668
6849.32 1817
6850.10 2172
6850.88 2430
6851.66 2520
6852.44 2880
6853.22 2997
6854.00 3102
6854.78 3024
6855.56 3054
6856.35 3038
6857.13 2530
6857.91 2311
6858.69 2152
6859.47 1977
6860.25 1837
6861.04 1758
6861.82 1587
6862.60 1453
6863.38 1532
6864.16 1582
6864.94 1610
6865.73 1656
6866.51 1656
6867.29 1709
6868.07 1713
6868.85 1779
6869.64 1794
6870.42 1905
6871.20 1821
6871.98 1793
6872.77 1721
6873.55 1786
6874.33 1690
6875.11 1678
6875.90 1813
6876.68 1803
6877.46 1743
6878.24 1649
6879.03 1764
6879.81 1826
6880.59 1845
6881.37 1919
6882.16 2106
6882.94 1984
6883.72 2152
6884.51 2187
6885.29 2411
6886.07 2501
6886.86 2727
6887.64 3183
6888.42 3453
6889.21 4043
6889.99 4687
6890.77 4752
6891.56 4649
6892.34 4357
6893.12 3853
6893.91 3414
6894.69 3046
6895.47 2804
6896.26 2592
6897.04 2401
6897.82 2223
6898.61 2149
6899.39 2075
6900.18 2048
6900.96 2116
6901.74 2028
6902.53 2162
6903.31 2160
6904.10 2089
6904.88 2120
6905.66 2047
6906.45 1960
6907.23 1914
6908.02 1920
6908.80 2071
6909.59 2080
6910.37 2017
6911.16 1938
6911.94 1860
6912.72 1930
6913.51 1881
6914.29 1746
6915.08 1826
6915.86 1855
6916.65 1750
6917.43 1804
6918.22 1679
6919.00 1766
6919.79 1839
6920.57 1739
6921.36 1684
6922.14 1646
6922.93 1741
6923.71 1762
6924.50 1716
6925.28 1780
6926.07 1701
6926.86 1725
6927.64 1839
6928.43 1842
6929.21 1910
6930.00 1923
6930.78 1881
6931.57 1957
6932.35 1960
6933.14 1847
6933.93 1912
6934.71 1876
6935.50 2071
6936.28 1891
6937.07 1886
6937.86 2074
6938.64 2083
6939.43 2161
6940.21 2200
6941.00 2425
6941.79 2570
6942.57 2770
6943.36 2957
6944.15 3127
6944.93 3289
6945.72 3427
6946.51 3458
6947.29 3359
6948.08 3420
6948.86 3376
6949.65 3548
6950.44 3471
6951.23 3366
6952.01 3276
6952.80 3251
6953.59 3130
6954.37 3119
6955.16 2948
6955.95 2786
6956.73 2694
6957.52 2859
6958.31 2787
6959.10 2783
6959.88 2843
6960.67 2836
6961.46 2969
6962.25 2925
6963.03 2794
6963.82 2788
6964.61 2961
6965.40 3029
6966.18 3119
6966.97 3264
6967.76 3336
6968.55 3463
6969.33 3819
6970.12 3939
6970.91 4231
6971.70 4294
6972.49 4513
6973.27 4781
6974.06 4748
6974.85 4743
6975.64 4583
6976.43 4722
6977.21 4615
6978.00 4725
6978.79 4615
6979.58 4791
6980.37 4858
6981.16 5246
6981.95 5965
6982.73 7254
6983.52 8827
6984.31 10768
6985.10 13206
6985.89 16563
6986.68 19495
6987.47 22366
6988.26 24076
6989.04 24727
6989.83 24242
6990.62 22507
6991.41 20487
6992.20 17508
6992.99 14529
6993.78 11588
6994.57 9184
6995.36 7533
6996.15 6216
6996.94 5369
6997.73 4685
6998.51 4246
6999.30 4068
7000.09 4028
7000.88 3966
7001.67 3957
7002.46 3923
7003.25 3805
7004.04 3936
7004.83 3871
7005.62 3778
7006.41 3375
7007.20 3190
7007.99 2808
7008.78 2557
7009.57 2446
7010.36 2143
7011.15 2088
7011.94 2080
7012.73 2138
7013.52 2286
7014.31 2248
7015.10 2281
7015.89 2462
7016.69 2612
7017.48 2649
7018.27 2522
7019.06 2537
7019.85 2470
7020.64 2192
7021.43 2184
7022.22 2193
7023.01 2178
7023.80 2310
7024.59 2355
7025.38 2392
7026.17 2496
7026.97 2342
7027.76 2389
7028.55 2291
7029.34 2304
7030.13 2322
7030.92 2296
7031.71 2149
7032.50 2105
7033.30 2103
7034.09 2112
7034.88 2077
7035.67 2104
7036.46 2074
7037.25 2181
7038.05 2143
7038.84 2158
7039.63 2275
7040.42 2158
7041.21 2375
7042.01 2559
7042.80 2540
7043.59 2680
7044.38 2685
7045.17 2732
7045.97 2845
7046.76 2992
7047.55 2879
7048.34 3062
7049.13 3437
7049.93 3629
7050.72 3992
7051.51 4128
7052.30 4347
7053.10 4604
7053.89 4408
7054.68 4228
7055.47 3774
7056.27 3414
7057.06 3059
7057.85 2751
7058.65 2676
7059.44 2514
7060.23 2548
7061.02 2328
7061.82 2270
7062.61 2262
7063.40 2231
7064.20 2259
7064.99 2285
7065.78 2338
7066.58 2232
7067.37 2195
7068.16 2154
7068.96 2093
7069.75 1955
7070.54 1964
7071.34 1973
7072.13 1893
7072.93 1747
7073.72 1778
7074.51 1778
7075.31 1722
7076.10 1704
7076.89 1696
7077.69 1553
7078.48 1472
7079.28 1517
7080.07 1562
7080.86 1511
7081.66 1645
7082.45 1643
7083.25 1625
7084.04 1608
7084.84 1464
7085.63 1438
7086.42 1377
7087.22 1507
7088.01 1480
7088.81 1371
7089.60 1411
7090.40 1306
7091.19 1362
7091.99 1372
7092.78 1301
7093.58 1350
7094.37 1391
7095.17 1332
7095.96 1290
7096.76 1382
7097.55 1311
7098.35 1285
7099.14 1199
7099.94 1319
7100.73 1262
7101.53 1144
7102.32 1200
7103.12 1140
7103.91 1150
7104.71 1138
7105.50 1276
7106.30 1065
7107.10 1072
7107.89 1124
7108.69 1105
7109.48 1062
7110.28 1107
7111.07 1125
7111.87 1094
7112.67 1076
7113.46 1078
7114.26 1114
7115.05 1152
7115.85 1166
7116.65 1093
7117.44 1192
7118.24 1208
7119.03 1258
7119.83 1223
7120.63 1209
7121.42 1301
7122.22 1279
7123.02 1166
7123.81 1161
7124.61 1105
7125.41 1183
7126.20 1140
7127.00 1071
7127.80 1066
7128.59 1086
7129.39 1198
7130.19 1263
7130.98 1336
7131.78 1302
7132.58 1210
7133.37 1322
7134.17 1283
7134.97 1290
7135.77 1312
7136.56 1204
7137.36 1134
7138.16 1233
7138.96 1189
7139.75 1109
7140.55 1119
7141.35 1060
7142.15 1082
7142.94 985
7143.74 1047
7144.54 1132
7145.34 1033
7146.13 1039
7146.93 1024
7147.73 997
7148.53 955
7149.33 1039
7150.12 991
7150.92 948
7151.72 1000
7152.52 999
7153.32 911
7154.11 1010
7154.91 986
7155.71 1062
7156.51 1128
7157.31 1153
7158.11 1051
7158.90 1123
7159.70 1115
7160.50 1122
7161.30 1176
7162.10 1064
7162.90 1052
7163.70 983
7164.50 963
7165.29 1044
7166.09 943
7166.89 803
7167.69 816
7168.49 817
7169.29 872
7170.09 858
7170.89 852
7171.69 960
7172.49 897
7173.29 909
7174.08 826
7174.88 850
7175.68 904
7176.48 897
7177.28 884
7178.08 829
7178.88 845
7179.68 818
7180.48 832
7181.28 807
7182.08 826
7182.88 885
7183.68 844
7184.48 874
7185.28 722
7186.08 749
7186.88 846
7187.68 840
7188.48 854
7189.28 849
7190.08 840
7190.88 791
7191.68 793
7192.48 767
7193.28 850
7194.08 831
7194.88 889
7195.68 880
7196.48 865
7197.28 805
7198.09 903
7198.89 799
7199.69 826
7200.49 835
7201.29 824
7202.09 827
7202.89 736
7203.69 771
7204.49 723
7205.29 741
7206.09 717
7206.90 764
7207.70 691
7208.50 790
7209.30 745
7210.10 756
7210.90 774
7211.70 728
7212.51 759
7213.31 735
7214.11 746
7214.91 744
7215.71 804
7216.51 839
7217.32 773
7218.12 762
7218.92 731
7219.72 767
7220.52 874
7221.32 851
7222.13 819
7222.93 778
7223.73 736
7224.53 723
7225.34 791
7226.14 797
7226.94 805
7227.74 778
7228.54 828
7229.35 804
7230.15 785
7230.95 712
7231.75 714
7232.56 815
7233.36 763
7234.16 695
7234.96 747
7235.77 783
7236.57 705
7237.37 695
7238.18 743
7238.98 758
7239.78 778
7240.59 781
7241.39 743
7242.19 717
7242.99 687
7243.80 763
7244.60 819
7245.40 770
7246.21 830
7247.01 800
7247.81 844
7248.62 754
7249.42 708
7250.23 760
7251.03 793
7251.83 804
7252.64 817
7253.44 768
7254.24 778
7255.05 796
7255.85 851
7256.66 724
7257.46 781
7258.26 856
7259.07 850
7259.87 842
7260.68 904
7261.48 958
7262.28 955
7263.09 1071
7263.89 1039
7264.70 1065
7265.50 1005
7266.31 975
7267.11 979
7267.92 954
7268.72 943
7269.52 840
7270.33 865
7271.13 890
7271.94 855
7272.74 805
7273.55 826
7274.35 871
7275.16 957
7275.96 922
7276.77 915
7277.57 955
7278.38 1046
7279.18 1055
7279.99 998
7280.79 1049
7281.60 1012
7282.41 1089
7283.21 1193
7284.02 1265
7284.82 1484
7285.63 1782
7286.43 1865
7287.24 1952
7288.04 1810
7288.85 1781
7289.66 1745
7290.46 1738
7291.27 1491
7292.07 1258
7292.88 1177
7293.68 1185
7294.49 1074
7295.30 1063
7296.10 1053
7296.91 1019
7297.72 1030
7298.52 1020
7299.33 1093
7300.13 932
7300.94 1022
7301.75 1086
7302.55 1075
7303.36 1040
7304.17 906
7304.97 1033
7305.78 1028
7306.59 1034
7307.39 1100
7308.20 970
7309.01 981
7309.81 1142
7310.62 1075
7311.43 1127
7312.24 1225
7313.04 1252
7313.85 1350
7314.66 1380
7315.46 1674
7316.27 1594
7317.08 1466
7317.89 1627
7318.69 1987
7319.50 2302
7320.31 2546
7321.12 2581
7321.92 2545
7322.73 2519
7323.54 2089
7324.35 1912
7325.15 1835
7325.96 1707
7326.77 1543
7327.58 1488
7328.38 1427
7329.19 1274
7330.00 1169
7330.81 1242
7331.62 1252
7332.43 1260
7333.23 1256
7334.04 1225
7334.85 1173
7335.66 1161
7336.47 1172
7337.27 1112
7338.08 1187
7338.89 1166
7339.70 1078
7340.51 946
7341.32 1049
7342.13 1008
7342.93 940
7343.74 942
7344.55 1036
7345.36 967
7346.17 1012
7346.98 997
7347.79 933
7348.60 878
7349.41 754
7350.22 840
7351.02 943
7351.83 947
7352.64 871
7353.45 812
7354.26 873
7355.07 873
7355.88 837
7356.69 884
7357.50 930
7358.31 853
7359.12 825
7359.93 919
7360.74 907
7361.55 841
7362.36 833
7363.17 800
7363.98 892
7364.79 914
7365.60 898
7366.41 856
7367.22 830
7368.03 861
7368.84 905
7369.65 847
7370.46 884
7371.27 796
7372.08 814
7372.89 833
7373.70 898
7374.51 848
7375.32 835
7376.13 809
7376.94 787
7377.75 761
7378.56 833
7379.37 902
7380.18 867
7380.99 878
7381.81 831
7382.62 923
7383.43 974
7384.24 964
7385.05 972
7385.86 1000
7386.67 924
7387.48 872
7388.29 926
7389.11 876
7389.92 849
7390.73 817
7391.54 720
7392.35 784
7393.16 783
7393.97 771
7394.79 804
7395.60 803
7396.41 776
7397.22 827
7398.03 750
7398.84 749
7399.66 770
7400.47 791
7401.28 834
7402.09 772
7402.90 861
7403.72 883
7404.53 781
7405.34 729
7406.15 760
7406.96 857
7407.78 756
7408.59 719
7409.40 678
7410.21 744
7411.03 770
7411.84 715
7412.65 659
7413.46 685
7414.28 634
7415.09 621
7415.90 730
7416.71 723
7417.53 676
7418.34 642
7419.15 652
7419.97 705
7420.78 771
7421.59 750
7422.41 742
7423.22 654
7424.03 696
7424.84 684
7425.66 756
7426.47 725
7427.28 707
7428.10 687
7428.91 741
7429.72 784
7430.54 786
7431.35 766
7432.17 835
7432.98 885
7433.79 894
7434.61 800
7435.42 771
7436.23 830
7437.05 783
7437.86 794
7438.68 763
7439.49 808
7440.30 816
7441.12 778
7441.93 710
7442.75 729
7443.56 763
7444.38 740
7445.19 720
7446.00 687
7446.82 666
7447.63 706
7448.45 627
7449.26 693
7450.08 672
7450.89 586
7451.71 640
7452.52 730
7453.34 700
7454.15 661
7454.97 690
7455.78 626
7456.60 646
7457.41 714
7458.23 831
7459.04 721
7459.86 686
7460.67 708
7461.49 758
7462.30 785
7463.12 815
7463.93 731
7464.75 775
7465.56 751
7466.38 691
7467.19 715
7468.01 732
7468.82 730
7469.64 649
7470.46 644
7471.27 719
7472.09 703
7472.90 693
7473.72 757
7474.54 777
7475.35 732
7476.17 737
7476.98 684
7477.80 709
7478.62 696
7479.43 763
7480.25 684
7481.06 654
7481.88 683
7482.70 640
7483.51 696
7484.33 753
7485.15 715
7485.96 781
7486.78 680
7487.60 645
7488.41 708
7489.23 755
7490.05 713
7490.86 674
7491.68 698
7492.50 648
7493.31 627
7494.13 719
7494.95 635
7495.77 667
7496.58 684
7497.40 637
7498.22 696
7499.03 614
7499.85 633
7500.67 603
7501.49 613
7502.30 630
7503.12 587
7503.94 612
7504.76 668
7505.57 604
7506.39 657
7507.21 616
7508.03 564
7508.85 637
7509.66 646
7510.48 634
7511.30 631
7512.12 674
7512.94 611
7513.75 623
7514.57 577
7515.39 581
7516.21 655
7517.03 678
7517.84 717
7518.66 692
7519.48 646
7520.30 637
7521.12 656
7521.94 650
7522.76 589
7523.57 574
7524.39 572
7525.21 609
7526.03 594
7526.85 619
7527.67 579
7528.49 584
7529.31 632
7530.12 662
7530.94 657
7531.76 662
7532.58 690
7533.40 655
7534.22 657
7535.04 673
7535.86 655
7536.68 600
7537.50 650
7538.32 611
7539.14 634
7539.96 686
7540.78 611
7541.59 621
7542.41 632
7543.23 674
7544.05 663
7544.87 637
7545.69 688
7546.51 775
7547.33 704
7548.15 665
7548.97 649
7549.79 659
7550.61 611
7551.43 603
7552.25 688
7553.07 667
7553.89 562
7554.71 670
7555.53 718
7556.36 611
7557.18 637
7558.00 675
7558.82 639
7559.64 700
7560.46 709
7561.28 739
7562.10 844
7562.92 773
7563.74 826
7564.56 705
7565.38 659
7566.20 683
7567.02 657
7567.85 644
7568.67 742
7569.49 700
7570.31 635
7571.13 634
7571.95 679
7572.77 691
7573.59 642
7574.42 635
7575.24 624
7576.06 633
7576.88 613
7577.70 652
7578.52 660
7579.34 731
7580.17 722
7580.99 714
7581.81 729
7582.63 736
7583.45 754
7584.28 679
7585.10 762
7585.92 741
7586.74 729
7587.56 768
7588.39 733
7589.21 805
7590.03 826
7590.85 915
7591.67 861
7592.50 831
7593.32 766
7594.14 755
7594.96 819
7595.79 803
7596.61 841
7597.43 875
7598.26 852
7599.08 894
7599.90 850
7600.72 804
7601.55 847
7602.37 920
7603.19 943
7604.02 1046
7604.84 1150
7605.66 1260
7606.48 1228
7607.31 1261
7608.13 1262
7608.95 1241
7609.78 1176
7610.60 1173
7611.42 1073
7612.25 1017
7613.07 945
7613.89 1040
7614.72 1026
7615.54 1045
7616.37 1073
7617.19 1027
7618.01 1089
7618.84 1209
7619.66 1292
7620.48 1315
7621.31 1274
7622.13 1260
7622.96 1241
7623.78 1178
7624.60 1089
7625.43 1072
7626.25 1051
7627.08 1079
7627.90 1070
7628.73 994
7629.55 1009
7630.37 1015
7631.20 1069
7632.02 1213
7632.85 1288
7633.67 1260
7634.50 1338
7635.32 1322
7636.15 1269
7636.97 1175
7637.80 1197
7638.62 1058
7639.45 948
7640.27 940
7641.10 985
7641.92 903
7642.75 831
7643.57 768
7644.40 768
7645.22 741
7646.05 742
7646.87 722
7647.70 742
7648.52 736
7649.35 815
7650.17 853
7651.00 803
7651.83 733
7652.65 746
7653.48 767
7654.30 669
7655.13 633
7655.95 654
7656.78 702
7657.61 699
7658.43 630
7659.26 649
7660.08 736
7660.91 781
7661.74 748
7662.56 736
7663.39 643
7664.21 692
7665.04 716
7665.87 675
7666.69 596
7667.52 561
7668.35 645
7669.17 670
7670.00 594
7670.83 619
7671.65 653
7672.48 611
7673.31 652
7674.13 691
7674.96 618
7675.79 582
7676.61 597
7677.44 620
7678.27 599
7679.09 577
7679.92 599
7680.75 621
7681.58 618
7682.40 601
7683.23 584
7684.06 566
7684.89 579
7685.71 689
7686.54 654
7687.37 629
7688.19 701
7689.02 680
7689.85 614
7690.68 635
7691.51 622
7692.33 562
7693.16 585
7693.99 644
7694.82 656
7695.64 630
7696.47 646
7697.30 689
7698.13 717
7698.96 702
7699.79 681
7700.61 698
7701.44 674
7702.27 681
7703.10 677
7703.93 561
7704.76 593
7705.58 643
7706.41 698
7707.24 648
7708.07 649
7708.90 631
7709.73 610
7710.56 594
7711.38 598
7712.21 586
7713.04 621
7713.87 564
7714.70 618
7715.53 572
7716.36 558
7717.19 508
7718.02 519
7718.85 611
7719.67 500
7720.50 497
7721.33 537
7722.16 597
7722.99 626
7723.82 615
7724.65 587
7725.48 572
7726.31 579
7727.14 611
7727.97 552
7728.80 513
7729.63 581
7730.46 524
7731.29 565
7732.12 558
7732.95 525
7733.78 585
7734.61 571
7735.44 526
7736.27 519
7737.10 535
7737.93 530
7738.76 552
7739.59 554
7740.42 534
7741.25 508
7742.08 562
7742.91 568
7743.74 470
7744.57 504
7745.40 496
7746.23 530
7747.06 535
7747.90 614
7748.73 641
7749.56 607
7750.39 748
7751.22 652
7752.05 688
7752.88 656
7753.71 705
7754.54 695
7755.37 591
7756.21 607
7757.04 603
7757.87 572
7758.70 545
7759.53 529
7760.36 558
7761.19 571
7762.03 640
7762.86 561
7763.69 499
7764.52 541
7765.35 536
7766.18 650
7767.02 604
7767.85 594
7768.68 565
7769.51 629
7770.34 611
7771.18 602
7772.01 622
7772.84 617
7773.67 588
7774.50 624
7775.34 687
7776.17 596
7777.00 627
7777.83 599
7778.67 530
7779.50 592
7780.33 585
7781.16 560
7782.00 586
7782.83 556
7783.66 580
7784.49 617
7785.33 528
7786.16 610
7786.99 549
7787.82 590
7788.66 522
7789.49 597
7790.32 622
7791.16 574
7791.99 590
7792.82 588
7793.66 536
7794.49 636
7795.32 687
7796.16 641
7796.99 604
7797.82 619
7798.66 659
7799.49 647
7800.32 648
7801.16 670
7801.99 681
7802.82 649
7803.66 660
7804.49 649
7805.33 657
7806.16 761
7806.99 758
7807.83 678
7808.66 704
7809.50 635
7810.33 689
7811.16 737
7812.00 785
7812.83 781
7813.67 745
7814.50 811
7815.34 908
7816.17 913
7817.00 946
7817.84 990
7818.67 1044
7819.51 967
7820.34 1016
7821.18 999
7822.01 989
7822.85 910
7823.68 949
7824.52 896
7825.35 966
7826.19 910
7827.02 951
7827.86 1149
7828.69 1067
7829.53 1098
7830.36 1052
7831.20 1107
7832.03 1162
7832.87 1082
7833.70 1040
7834.54 1019
7835.37 999
7836.21 1039
7837.04 1050
7837.88 1084
7838.72 1040
7839.55 1055
7840.39 1062
7841.22 986
7842.06 957
7842.89 896
7843.73 892
7844.57 854
7845.40 833
7846.24 767
7847.07 801
7847.91 773
7848.75 797
7849.58 771
7850.42 751
7851.26 739
7852.09 781
7852.93 839
7853.77 789
7854.60 793
7855.44 748
7856.27 770
7857.11 701
7857.95 764
7858.78 821
7859.62 808
7860.46 898
7861.29 957
7862.13 971
7862.97 897
7863.81 863
7864.64 852
7865.48 902
7866.32 794
7867.15 743
7867.99 789
7868.83 749
7869.67 861
7870.50 857
7871.34 833
7872.18 872
7873.02 856
7873.85 821
7874.69 870
7875.53 932
7876.37 1010
7877.20 1021
7878.04 1105
7878.88 1186
7879.72 1219
7880.55 1193
7881.39 1201
7882.23 1247
7883.07 1183
7883.91 1102
7884.74 1084
7885.58 1139
7886.42 1075
7887.26 1038
7888.10 1091
7888.94 1007
7889.77 923
7890.61 884
7891.45 902
7892.29 966
7893.13 992
7893.97 982
7894.80 974
7895.64 907
7896.48 849
7897.32 872
7898.16 732
7899.00 868
7899.84 880
7900.68 804
7901.52 845
7902.35 732
7903.19 735
7904.03 721
7904.87 740
7905.71 733
7906.55 718
7907.39 742
7908.23 723
7909.07 660
7909.91 703
7910.75 698
7911.59 654
7912.43 771
7913.27 765
7914.11 695
7914.94 692
7915.78 728
7916.62 723
7917.46 735
7918.30 715
7919.14 787
7919.98 773
7920.82 858
7921.66 839
7922.50 841
7923.34 789
7924.18 811
7925.02 877
7925.87 740
7926.71 744
7927.55 681
7928.39 679
7929.23 691
7930.07 738
7930.91 645
7931.75 683
7932.59 680
7933.43 688
7934.27 709
7935.11 738
7935.95 658
7936.79 649
7937.63 604
7938.47 658
7939.32 698
7940.16 704
7941.00 714
7941.84 689
7942.68 566
7943.52 689
7944.36 697
7945.20 632
7946.04 637
7946.89 674
7947.73 724
7948.57 782
7949.41 815
7950.25 797
7951.09 816
7951.94 699
7952.78 820
7953.62 866
7954.46 737
7955.30 795
7956.14 871
7956.99 884
7957.83 920
7958.67 877
7959.51 802
7960.35 896
7961.20 878
7962.04 880
7962.88 892
7963.72 872
7964.57 974
7965.41 929
7966.25 1004
7967.09 1070
7967.94 1090
7968.78 1142
7969.62 1195
7970.46 1155
7971.31 1083
7972.15 1121
7972.99 1067
7973.83 938
7974.68 826
7975.52 894
7976.36 864
7977.21 801
7978.05 808
7978.89 712
7979.74 714
7980.58 703
7981.42 707
7982.26 755
7983.11 721
7983.95 748
7984.79 747
7985.64 716
7986.48 705
7987.33 663
7988.17 672
7989.01 637
7989.86 589
7990.70 615
7991.54 616
7992.39 573
7993.23 565
7994.08 622
7994.92 677
7995.76 557
7996.61 611
7997.45 674
7998.30 630
7999.14 624
7999.98 606
8000.83 621
8001.67 559
8002.52 546
8003.36 576
8004.21 581
8005.05 595
8005.89 624
8006.74 516
8007.58 559
8008.43 607
8009.27 564
8010.12 601
8010.96 597
8011.81 565
8012.65 561
8013.50 529
8014.34 505
8015.19 582
8016.03 529
8016.88 545
8017.72 583
8018.57 593
8019.41 573
8020.26 593
8021.10 601
8021.95 523
8022.79 565
8023.64 641
8024.48 581
8025.33 548
8026.18 510
8027.02 511
8027.87 567
8028.71 594
8029.56 485
8030.40 492
8031.25 486
8032.10 526
8032.94 549
8033.79 486
8034.63 536
8035.48 574
8036.33 587
8037.17 550
8038.02 601
8038.86 552
8039.71 535
8040.56 584
8041.40 562
8042.25 493
8043.10 523
8043.94 615
8044.79 521
8045.64 515
8046.48 527
8047.33 584
8048.18 601
8049.02 619
8049.87 547
8050.72 573
8051.56 534
8052.41 502
8053.26 511
8054.10 551
8054.95 555
8055.80 557
8056.65 561
8057.49 537
8058.34 505
8059.19 539
8060.04 513
8060.88 497
8061.73 521
8062.58 509
8063.43 484
8064.27 488
8065.12 506
8065.97 494
8066.82 455
8067.66 480
8068.51 484
8069.36 481
8070.21 520
8071.06 595
8071.90 489
8072.75 517
8073.60 464
8074.45 443
8075.30 516
8076.14 491
8076.99 462
8077.84 429
8078.69 477
8079.54 483
8080.39 462
8081.23 524
8082.08 467
8082.93 483
8083.78 518
8084.63 501
8085.48 532
8086.33 582
8087.17 488
8088.02 459
8088.87 495
8089.72 503
8090.57 445
8091.42 451
8092.27 499
8093.12 522
8093.97 491
8094.82 567
8095.67 510
8096.51 491
8097.36 479
8098.21 511
8099.06 484
8099.91 504
8100.76 455
8101.61 544
8102.46 567
8103.31 526
8104.16 494
8105.01 512
8105.86 538
8106.71 512
8107.56 520
8108.41 481
8109.26 511
8110.11 531
8110.96 523
8111.81 472
8112.66 550
8113.51 480
8114.36 536
8115.21 522
8116.06 566
8116.91 541
8117.76 542
8118.61 582
8119.46 592
8120.31 552
8121.16 567
8122.01 590
8122.86 646
8123.72 686
8124.57 612
8125.42 565
8126.27 554
8127.12 513
8127.97 547
8128.82 604
8129.67 563
8130.52 596
8131.37 543
8132.22 603
8133.08 549
8133.93 495
8134.78 495
8135.63 549
8136.48 534
8137.33 596
8138.18 479
8139.04 457
8139.89 530
8140.74 529
8141.59 591
8142.44 604
8143.29 580
8144.15 578
8145.00 583
8145.85 605
8146.70 688
8147.55 692
8148.41 653
8149.26 703
8150.11 721
8150.96 647
8151.81 615
8152.67 605
8153.52 673
8154.37 762
8155.22 851
8156.08 916
8156.93 933
8157.78 964
8158.63 901
8159.49 870
8160.34 802
8161.19 758
8162.04 786
8162.90 689
8163.75 722
8164.60 647
8165.45 598
8166.31 551
8167.16 576
8168.01 618
8168.87 580
8169.72 552
8170.57 580
8171.43 523
8172.28 559
8173.13 601
8173.99 559
8174.84 603
8175.69 627
8176.55 652
8177.40 547
8178.25 583
8179.11 559
8179.96 509
8180.81 481
8181.67 574
8182.52 585
8183.38 466
8184.23 501
8185.08 480
8185.94 511
8186.79 542
8187.65 494
8188.50 552
8189.35 516
8190.21 491
8191.06 494
8191.92 484
8192.77 452
8193.63 469
8194.48 464
8195.33 500
8196.19 526
8197.04 497
8197.90 493
8198.75 483
8199.61 495
8200.46 480
8201.32 484
8202.17 522
8203.03 511
8203.88 504
8204.74 490
8205.59 577
8206.45 491
8207.30 515
8208.16 542
8209.01 425
8209.87 485
8210.72 497
8211.58 475
8212.43 536
8213.29 521
8214.14 492
8215.00 450
8215.86 459
8216.71 497
8217.57 511
8218.42 482
8219.28 461
8220.13 430
8220.99 511
8221.85 535
8222.70 494
8223.56 483
8224.41 516
8225.27 547
8226.13 562
8226.98 531
8227.84 513
8228.69 462
8229.55 482
8230.41 523
8231.26 491
8232.12 508
8232.98 504
8233.83 462
8234.69 414
8235.54 455
8236.40 448
8237.26 449
8238.11 450
8238.97 497
8239.83 457
8240.69 495
8241.54 505
8242.40 470
8243.26 416
8244.11 484
8244.97 478
8245.83 518
8246.68 479
8247.54 403
8248.40 463
8249.26 501
8250.11 465
8250.97 392
8251.83 427
8252.69 500
8253.54 417
8254.40 420
8255.26 447
8256.12 429
8256.97 467
8257.83 501
8258.69 426
8259.55 399
8260.40 420
8261.26 509
8262.12 408
8262.98 420
8263.84 441
8264.69 441
8265.55 437
8266.41 488
8267.27 444
8268.13 480
8268.99 483
8269.84 549
8270.70 475
8271.56 422
8272.42 461
8273.28 510
8274.14 529
8275.00 497
8275.85 472
8276.71 497
8277.57 451
8278.43 442
8279.29 479
8280.15 450
8281.01 483
8281.87 471
8282.72 485
8283.58 477
8284.44 487
8285.30 488
8286.16 577
8287.02 554
8287.88 493
8288.74 503
8289.60 466
8290.46 497
8291.32 525
8292.18 469
8293.04 498
8293.90 614
8294.76 593
8295.62 609
8296.47 641
8297.33 585
8298.19 575
8299.05 557
8299.91 525
8300.77 526
8301.63 560
8302.49 574
8303.35 562
8304.21 525
8305.07 499
8305.93 556
8306.80 551
8307.66 672
8308.52 660
8309.38 592
8310.24 575
8311.10 520
8311.96 518
8312.82 519
8313.68 455
8314.54 489
8315.40 511
8316.26 550
8317.12 601
8317.98 613
8318.84 585
8319.70 613
8320.57 556
8321.43 574
8322.29 501
8323.15 543
8324.01 574
8324.87 436
8325.73 531
8326.59 482
8327.46 490
8328.32 497
8329.18 475
8330.04 469
8330.90 485
8331.76 456
8332.62 450
8333.49 521
8334.35 502
8335.21 560
8336.07 560
8336.93 508
8337.79 453
8338.66 515
8339.52 498
8340.38 437
8341.24 477
8342.10 469
8342.97 481
8343.83 452
8344.69 471
8345.55 570
8346.42 488
8347.28 499
8348.14 562
8349.00 594
8349.87 508
8350.73 538
8351.59 514
8352.45 555
8353.32 589
8354.18 469
8355.04 464
8355.90 499
8356.77 525
8357.63 488
8358.49 539
8359.36 526
8360.22 547
8361.08 453
8361.95 456
8362.81 420
8363.67 440
8364.53 510
8365.40 492
8366.26 467
8367.12 465
8367.99 534
8368.85 482
8369.72 456
8370.58 493
8371.44 476
8372.31 508
8373.17 450
8374.03 531
8374.90 476
8375.76 529
8376.63 518
8377.49 492
8378.35 495
8379.22 439
8380.08 462
8380.95 519
8381.81 485
8382.67 481
8383.54 470
8384.40 494
8385.27 528
8386.13 519
8387.00 497
8387.86 539
8388.72 580
8389.59 566
8390.45 618
8391.32 536
8392.18 559
8393.05 573
8393.91 536
8394.78 496
8395.64 502
8396.51 511
8397.37 474
8398.24 524
8399.10 551
8399.97 469
8400.83 549
8401.70 516
8402.56 572
8403.43 533
8404.29 547
8405.16 531
8406.02 514
8406.89 530
8407.75 544
8408.62 563
8409.49 539
8410.35 566
8411.22 567
8412.08 565
8412.95 549
8413.81 526
8414.68 507
8415.55 525
8416.41 629
8417.28 628
8418.14 563
8419.01 550
8419.88 581
8420.74 613
8421.61 546
8422.48 622
8423.34 655
8424.21 643
8425.07 631
8425.94 618
8426.81 621
8427.67 677
8428.54 710
8429.41 690
8430.27 639
8431.14 736
8432.01 706
8432.87 709
8433.74 735
8434.61 626
8435.47 609
8436.34 695
8437.21 655
8438.08 691
8438.94 809
8439.81 699
8440.68 795
8441.54 848
8442.41 867
8443.28 902
8444.15 871
8445.01 962
8445.88 983
8446.75 1001
8447.62 964
8448.48 1093
8449.35 980
8450.22 862
8451.09 1019
8451.95 990
8452.82 1035
8453.69 1016
8454.56 938
8455.43 984
8456.29 1038
8457.16 1028
8458.03 1109
8458.90 1215
8459.77 1166
8460.63 1195
8461.50 1263
8462.37 1179
8463.24 1113
8464.11 1089
8464.98 1015
8465.84 1073
8466.71 1138
8467.58 1183
8468.45 1345
8469.32 1624
8470.19 2030
8471.06 2411
8471.93 2853
8472.79 3129
8473.66 3324
8474.53 2970
8475.40 2822
8476.27 2381
8477.14 2022
8478.01 1803
8478.88 1491
8479.75 1264
8480.62 1155
8481.48 962
8482.35 970
8483.22 856
8484.09 779
8484.96 795
8485.83 769
8486.70 784
8487.57 767
8488.44 768
8489.31 704
8490.18 704
8491.05 702
8491.92 693
8492.79 685
8493.66 638
8494.53 658
8495.40 660
8496.27 657
8497.14 644
8498.01 624
8498.88 624
8499.75 654
8500.62 659
8501.49 702
8502.36 643
8503.23 665
8504.10 659
8504.97 696
8505.84 680
8506.71 700
8507.58 681
8508.45 689
8509.33 723
8510.20 744
8511.07 784
8511.94 739
8512.81 674
8513.68 715
8514.55 725
8515.42 721
8516.29 740
8517.16 695
8518.04 704
8518.91 646
8519.78 742
8520.65 674
8521.52 633
8522.39 712
8523.26 714
8524.13 767
8525.01 637
8525.88 610
8526.75 659
8527.62 706
8528.49 673
8529.36 716
8530.24 683
8531.11 715
8531.98 713
8532.85 719
8533.72 721
8534.60 740
8535.47 792
8536.34 788
8537.21 742
8538.08 761
8538.96 841
8539.83 794
8540.70 860
8541.57 767
8542.45 773
8543.32 801
8544.19 775
8545.06 798
8545.94 809
8546.81 847
8547.68 879
8548.55 859
8549.43 934
8550.30 905
8551.17 987
8552.05 1084
8552.92 1023
8553.79 1063
8554.66 1224
8555.54 1110
8556.41 1139
8557.28 1120
8558.16 1046
8559.03 1033
8559.90 971
8560.78 836
8561.65 852
8562.52 799
8563.40 843
8564.27 842
8565.14 788
8566.02 743
8566.89 726
8567.77 701
8568.64 647
8569.51 644
8570.39 690
8571.26 659
8572.13 684
8573.01 786
8573.88 672
8574.76 620
8575.63 669
8576.50 663
8577.38 664
8578.25 655
8579.13 717
8580.00 698
8580.88 704
8581.75 669
8582.63 613
8583.50 678
8584.37 666
8585.25 682
8586.12 678
8587.00 670
8587.87 625
8588.75 572
8589.62 610
8590.50 606
8591.37 729
8592.25 680
8593.12 698
8594.00 693
8594.87 699
8595.75 671
8596.62 633
8597.50 661
8598.37 652
8599.25 703
8600.12 751
8601.00 764
8601.87 684
8602.75 758
8603.63 763
8604.50 759
8605.38 752
8606.25 739
8607.13 740
8608.00 711
8608.88 703
8609.76 727
8610.63 816
8611.51 772
8612.38 753
8613.26 805
8614.14 775
8615.01 743
8615.89 730
8616.76 804
8617.64 803
8618.52 802
8619.39 851
8620.27 784
8621.15 842
8622.02 861
8622.90 854
8623.78 878
8624.65 879
8625.53 851
8626.41 892
8627.28 930
8628.16 889
8629.04 905
8629.91 1035
8630.79 1006
8631.67 1062
8632.54 1078
8633.42 1097
8634.30 1040
8635.17 1165
8636.05 1073
8636.93 1028
8637.81 1091
8638.68 1123
8639.56 1104
8640.44 1132
8641.32 1132
8642.19 1219
8643.07 1190
8643.95 1216
8644.83 1212
8645.70 1190
8646.58 1245
8647.46 1305
8648.34 1336
8649.22 1390
8650.09 1473
8650.97 1400
8651.85 1445
8652.73 1480
8653.61 1529
8654.48 1452
8655.36 1539
8656.24 1516
8657.12 1533
8658.00 1571
8658.87 1545
8659.75 1663
8660.63 1713
8661.51 1552
8662.39 1670
8663.27 1578
8664.15 1684
8665.02 1566
8665.90 1583
8666.78 1568
8667.66 1615
8668.54 1628
8669.42 1643
8670.30 1825
8671.18 2050
8672.06 2432
8672.93 2537
8673.81 2990
8674.69 3559
8675.57 3849
8676.45 4014
8677.33 4372
8678.21 4328
8679.09 4077
8679.97 3713
8680.85 3521
8681.73 3182
8682.61 2735
8683.49 2509
8684.37 2422
8685.25 2102
8686.13 2069
8687.01 2070
8687.89 2117
8688.77 2302
8689.65 2556
8690.53 2966
8691.41 3523
8692.29 4256
8693.17 5097
8694.05 5812
8694.93 6242
8695.81 6712
8696.69 6424
8697.57 5874
8698.45 5197
8699.33 4395
8700.21 3788
8701.09 3196
8701.97 2695
8702.85 2297
8703.73 1984
8704.61 1650
8705.49 1599
8706.37 1433
8707.25 1460
8708.13 1377
8709.01 1364
8709.90 1282
8710.78 1310
8711.66 1244
8712.54 1312
8713.42 1234
8714.30 1122
8715.18 1072
8716.06 1016
8716.94 1003
8717.83 1003
8718.71 899
8719.59 876
8720.47 1009
8721.35 1014
8722.23 1076
8723.11 1000
8724.00 1057
8724.88 1039
8725.76 1024
8726.64 959
8727.52 974
8728.41 955
8729.29 985
8730.17 965
8731.05 973
8731.93 1012
8732.82 1014
8733.70 1001
8734.58 996
8735.46 1020
8736.34 958
8737.23 952
8738.11 984
8738.99 970
8739.87 923
8740.76 935
8741.64 962
8742.52 923
8743.40 903
8744.29 913
8745.17 925
8746.05 918
8746.94 953
8747.82 932
8748.70 901
8749.58 974
8750.47 1042
8751.35 1042
8752.23 1017
8753.12 961
8754.00 1026
8754.88 976
8755.77 975
8756.65 1022
8757.53 1058
8758.42 1115
8759.30 1158
8760.18 1115
8761.07 1070
8761.95 1160
8762.83 1122
8763.72 1112
8764.60 1147
8765.48 1129
8766.37 1213
8767.25 1137
8768.14 1124
8769.02 1134
8769.90 1112
8770.79 1139
8771.67 1102
8772.56 1149
8773.44 1161
8774.32 1071
8775.21 1149
8776.09 1157
8776.98 1120
8777.86 977
8778.75 1005
8779.63 1000
8780.52 952
8781.40 927
8782.28 870
8783.17 939
8784.05 977
8784.94 912
8785.82 923
8786.71 843
8787.59 821
8788.48 823
8789.36 893
8790.25 822
8791.13 821
8792.02 854
8792.90 785
8793.79 808
8794.67 845
8795.56 810
8796.44 851
8797.33 840
8798.22 819
8799.10 827
8799.99 879
8800.87 827
8801.76 819
8802.64 878
8803.53 841
8804.41 765
8805.30 869
8806.19 872
8807.07 851
8807.96 892
8808.84 867
8809.73 837
8810.62 796
8811.50 763
8812.39 774
8813.27 723
8814.16 706
8815.05 784
8815.93 727
8816.82 702
8817.71 766
8818.59 798
8819.48 726
8820.36 754
8821.25 740
8822.14 814
8823.02 783
8823.91 783
8824.80 735
8825.68 744
8826.57 734
8827.46 681
8828.35 728
8829.23 651
8830.12 601
8831.01 692
8831.89 677
8832.78 653
8833.67 702
8834.56 684
8835.44 647
8836.33 660
8837.22 673
8838.10 599
8838.99 580
8839.88 637
8840.77 584
8841.65 622
8842.54 627
8843.43 647
8844.32 668
8845.21 704
8846.09 669
8846.98 706
8847.87 582
8848.76 618
8849.65 622
8850.53 588
8851.42 561
8852.31 567
8853.20 576
8854.09 569
8854.97 504
8855.86 551
8856.75 515
8857.64 546
8858.53 555
8859.42 500
8860.30 522
8861.19 562
8862.08 613
8862.97 576
8863.86 576
8864.75 517
8865.64 541
8866.53 558
8867.41 597
8868.30 581
8869.19 580
8870.08 604
8870.97 530
8871.86 495
8872.75 505
8873.64 496
8874.53 554
8875.42 482
8876.31 461
8877.20 492
8878.08 475
8878.97 497
8879.86 459
8880.75 489
8881.64 471
8882.53 485
8883.42 540
8884.31 554
8885.20 512
8886.09 547
8886.98 566
8887.87 538
8888.76 510
8889.65 514
8890.54 491
8891.43 505
8892.32 453
8893.21 486
8894.10 468
8894.99 492
8895.88 537
8896.77 500
8897.66 456
8898.55 461
8899.44 460
8900.33 472
8901.23 462
8902.12 514
8903.01 544
8903.90 519
8904.79 459
8905.68 505
8906.57 494
8907.46 456
8908.35 415
8909.24 424
8910.13 479
8911.02 495
8911.92 433
8912.81 494
8913.70 488
8914.59 546
8915.48 518
8916.37 493
8917.26 463
8918.15 473
8919.05 489
8919.94 513
8920.83 488
8921.72 435
8922.61 436
8923.50 500
8924.40 484
8925.29 444
8926.18 406
8927.07 408
8927.96 432
8928.86 481
8929.75 439
8930.64 490
8931.53 502
8932.42 434
8933.32 481
8934.21 433
8935.10 420
8935.99 462
8936.89 433
8937.78 437
8938.67 421
8939.56 443
8940.46 413
8941.35 449
8942.24 465
8943.13 428
8944.03 492
8944.92 468
8945.81 372
8946.70 450
8947.60 459
8948.49 448
8949.38 457
8950.28 406
8951.17 411
8952.06 422
8952.96 389
8953.85 386
8954.74 435
8955.64 440
8956.53 470
8957.42 405
8958.32 400
8959.21 376
8960.10 404
8961.00 419
8961.89 409
8962.78 455
8963.68 452
8964.57 435
8965.46 393
8966.36 455
8967.25 468
8968.15 528
8969.04 460
8969.93 519
8970.83 566
8971.72 536
8972.62 479
8973.51 475
8974.41 484
8975.30 508
8976.19 504
8977.09 463
8977.98 420
8978.88 474
8979.77 448
8980.67 450
8981.56 542
8982.46 507
8983.35 553
8984.25 474
8985.14 488
8986.03 468
8986.93 494
8987.82 528
8988.72 472
8989.61 451
8990.51 477
8991.40 474
8992.30 471
8993.19 414
8994.09 430
8994.99 418
8995.88 388
8996.78 437
8997.67 410
8998.57 366
8999.46 417
9000.36 457
9001.25 434
9002.15 407
9003.04 408
9003.94 407
9004.84 409
9005.73 390
9006.63 385
9007.52 388
9008.42 376
9009.32 383
9010.21 368
9011.11 402
9012.00 403
9012.90 409
9013.80 380
9014.69 451
9015.59 416
9016.49 394
9017.38 361
9018.28 398
9019.17 423
9020.07 406
9020.97 387
9021.86 389
9022.76 392
9023.66 440
9024.55 434
9025.45 382
9026.35 396
9027.25 408
9028.14 428
9029.04 371
9029.94 407
9030.83 412
9031.73 418
9032.63 404
9033.52 402
9034.42 430
9035.32 421
9036.22 386
9037.11 453
9038.01 483
9038.91 412
9039.81 378
9040.70 441
9041.60 392
9042.50 420
9043.40 458
9044.29 393
9045.19 409
9046.09 416
9046.99 459
9047.89 482
9048.78 458
9049.68 399
9050.58 409
9051.48 454
9052.38 456
9053.27 415
9054.17 414
9055.07 499
9055.97 449
9056.87 474
9057.77 442
9058.66 382
9059.56 443
9060.46 474
9061.36 479
9062.26 436
9063.16 423
9064.06 414
9064.95 449
9065.85 403
9066.75 478
9067.65 442
9068.55 384
9069.45 418
9070.35 433
9071.25 501
9072.15 485
9073.05 464
9073.94 422
9074.84 457
9075.74 481
9076.64 428
9077.54 431
9078.44 422
9079.34 463
9080.24 436
9081.14 442
9082.04 413
9082.94 422
9083.84 450
9084.74 403
9085.64 421
9086.54 433
9087.44 450
9088.34 459
9089.24 481
9090.14 493
9091.04 531
9091.94 448
9092.84 453
9093.74 425
9094.64 468
9095.54 443
9096.44 411
9097.34 489
9098.24 473
9099.14 399
9100.04 464
9100.94 414
9101.84 395
9102.74 405
9103.64 419
9104.54 493
9105.44 426
9106.35 442
9107.25 420
9108.15 517
9109.05 439
9109.95 410
9110.85 384
9111.75 354
9112.65 338
9113.55 332
9114.46 423
9115.36 385
9116.26 421
9117.16 382
9118.06 368
9118.96 330
9119.86 425
9120.76 417
9121.67 377
9122.57 430
9123.47 412
9124.37 394
9125.27 404
9126.17 389
9127.08 428
9127.98 392
9128.88 424
9129.78 418
9130.68 377
9131.59 366
9132.49 422
9133.39 432
9134.29 472
9135.20 364
9136.10 385
9137.00 397
9137.90 411
9138.80 349
9139.71 362
9140.61 366
9141.51 390
9142.41 395
9143.32 344
9144.22 395
9145.12 410
9146.03 424
9146.93 370
9147.83 364
9148.73 411
9149.64 393
9150.54 400
9151.44 438
9152.35 420
9153.25 454
9154.15 420
9155.06 405
9155.96 434
9156.86 452
9157.77 426
9158.67 398
9159.57 408
9160.48 386
9161.38 355
9162.28 355
9163.19 383
9164.09 406
9164.99 390
9165.90 419
9166.80 406
9167.71 397
9168.61 395
9169.51 430
9170.42 441
9171.32 374
9172.23 426
9173.13 396
9174.03 405
9174.94 403
9175.84 394
9176.75 379
9177.65 420
9178.56 428
9179.46 392
9180.36 380
9181.27 393
9182.17 401
9183.08 419
9183.98 390
9184.89 427
9185.79 419
9186.70 436
9187.60 428
9188.51 405
9189.41 414
9190.32 415
9191.22 362
9192.13 403
9193.03 413
9193.94 433
9194.84 440
9195.75 425
9196.65 445
9197.56 406
9198.46 378
9199.37 440
9200.27 441
9201.18 436
9202.09 487
9202.99 403
9203.90 402
9204.80 433
9205.71 437
9206.61 431
9207.52 441
9208.43 447
9209.33 434
9210.24 390
9211.14 390
9212.05 347
9212.96 402
9213.86 419
9214.77 428
9215.67 398
9216.58 382
9217.49 415
9218.39 380
9219.30 421
9220.21 425
9221.11 386
9222.02 416
9222.93 425
9223.83 416
9224.74 357
9225.65 432
9226.55 424
9227.46 427
9228.37 399
9229.27 436
9230.18 414
9231.09 386
9231.99 376
9232.90 408
9233.81 395
9234.71 380
9235.62 427
9236.53 433
9237.44 414
9238.34 474
9239.25 393
9240.16 394
9241.07 407
9241.97 388
9242.88 358
9243.79 364
9244.70 396
9245.60 405
9246.51 349
9247.42 337
9248.33 350
9249.24 375
9250.14 413
9251.05 351
9251.96 321
9252.87 351
9253.78 394
9254.68 385
9255.59 407
9256.50 350
9257.41 406
9258.32 389
9259.22 351
9260.13 380
9261.04 389
9261.95 346
9262.86 391
9263.77 348
9264.68 343
9265.58 372
9266.49 370
9267.40 393
9268.31 351
9269.22 360
9270.13 402
9271.04 332
9271.95 377
9272.86 425
9273.76 390
9274.67 328
9275.58 363
9276.49 412
9277.40 412
9278.31 397
9279.22 420
9280.13 426
9281.04 358
9281.95 339
9282.86 328
9283.77 380
9284.68 393
9285.59 376
9286.50 376
9287.41 373
9288.32 402
9289.23 391
9290.14 345
9291.05 338
9291.96 394
9292.87 409
9293.78 407
9294.69 377
9295.60 372
9296.51 431
9297.42 389
9298.33 379
9299.24 459
9300.15 416
9301.06 390
9301.97 423
9302.88 362
9303.79 341
9304.70 397
9305.61 383
9306.52 347
9307.43 402
9308.34 456
9309.25 439
9310.16 453
9311.08 515
9311.99 462
9312.90 468
9313.81 493
9314.72 493
9315.63 492
9316.54 420
9317.45 427
9318.36 432
9319.28 405
9320.19 421
9321.10 434
9322.01 416
9322.92 440
9323.83 432
9324.74 402
9325.66 412
9326.57 428
9327.48 388
9328.39 393
9329.30 372
9330.21 371
9331.13 390
9332.04 385
9332.95 373
9333.86 381
9334.77 402
9335.69 415
9336.60 398
9337.51 376
9338.42 373
9339.34 439
9340.25 382
9341.16 347
9342.07 351
9342.98 362
9343.90 408
9344.81 443
9345.72 387
9346.64 412
9347.55 397
9348.46 437
9349.37 418
9350.29 404
9351.20 439
9352.11 419
9353.03 400
9353.94 374
9354.85 451
9355.76 422
9356.68 413
9357.59 349
9358.50 342
9359.42 365
9360.33 356
9361.24 405
9362.16 358
9363.07 360
9363.98 363
9364.90 336
9365.81 381
9366.72 361
9367.64 363
9368.55 391
9369.47 339
9370.38 418
9371.29 382
9372.21 405
9373.12 320
9374.04 382
9374.95 414
9375.86 367
9376.78 378
9377.69 384
9378.61 357
9379.52 351
9380.43 334
9381.35 415
9382.26 386
9383.18 436
9384.09 352
9385.01 366
9385.92 362
9386.84 345
9387.75 412
9388.67 431
9389.58 424
9390.49 397
9391.41 429
9392.32 395
9393.24 363
9394.15 362
9395.07 451
9395.98 408
9396.90 402
9397.81 474
9398.73 444
9399.65 450
9400.56 468
9401.48 444
9402.39 388
9403.31 407
9404.22 423
9405.14 375
9406.05 407
9406.97 420
9407.88 427
9408.80 423
9409.72 460
9410.63 415
9411.55 421
9412.46 417
9413.38 421
9414.30 386
9415.21 426
9416.13 448
9417.04 411
9417.96 360
9418.88 379
9419.79 421
9420.71 409
9421.62 414
9422.54 389
9423.46 432
9424.37 431
9425.29 450
9426.21 427
9427.12 459
9428.04 400
9428.96 366
9429.87 390
9430.79 403
9431.71 354
9432.62 373
9433.54 414
9434.46 428
9435.37 427
9436.29 478
9437.21 444
9438.13 446
9439.04 423
9439.96 396
9440.88 438
9441.79 491
9442.71 404
9443.63 447
9444.55 455
9445.46 441
9446.38 421
9447.30 403
9448.22 416
9449.13 458
9450.05 431
9450.97 459
9451.89 574
9452.81 618
9453.72 639
9454.64 634
9455.56 616
9456.48 647
9457.40 657
9458.31 654
9459.23 623
9460.15 582
9461.07 564
9461.99 504
9462.90 414
9463.82 461
9464.74 493
9465.66 481
9466.58 435
9467.50 443
9468.42 467
9469.33 421
9470.25 455
9471.17 416
9472.09 471
9473.01 435
9473.93 482
9474.85 510
9475.77 438
9476.68 412
9477.60 433
9478.52 473
9479.44 480
9480.36 513
9481.28 509
9482.20 510
9483.12 494
9484.04 489
9484.96 528
9485.88 505
9486.80 507
9487.72 474
9488.64 458
9489.56 480
9490.48 478
9491.39 526
9492.31 497
9493.23 445
9494.15 391
9495.07 413
9495.99 475
9496.91 494
9497.83 436
9498.75 411
9499.67 412
9500.59 457
9501.51 503
9502.43 459
9503.36 400
9504.28 433
9505.20 454
9506.12 414
9507.04 473
9507.96 487
9508.88 416
9509.80 455
9510.72 478
9511.64 468
9512.56 466
9513.48 437
9514.40 429
9515.32 500
9516.24 490
9517.16 520
9518.09 487
9519.01 486
9519.93 454
9520.85 467
9521.77 484
9522.69 521
9523.61 479
9524.53 531
9525.46 488
9526.38 481
9527.30 482
9528.22 470
9529.14 499
9530.06 548
9530.98 561
9531.91 677
9532.83 697
9533.75 642
9534.67 738
9535.59 724
9536.52 711
9537.44 730
9538.36 644
9539.28 634
9540.20 728
9541.13 613
9542.05 563
9542.97 559
9543.89 594
9544.81 589
9545.74 539
9546.66 574
9547.58 589
9548.50 553
9549.43 584
9550.35 608
9551.27 566
9552.19 554
9553.12 496
9554.04 547
9554.96 535
9555.89 547
9556.81 563
9557.73 589
9558.65 557
9559.58 554
9560.50 555
9561.42 592
9562.35 593
9563.27 566
9564.19 620
9565.12 621
9566.04 625
9566.96 610
9567.89 582
9568.81 574
9569.73 516
9570.66 541
9571.58 581
9572.50 567
9573.43 567
9574.35 551
9575.28 537
9576.20 544
9577.12 561
9578.05 560
9578.97 542
9579.89 539
9580.82 642
9581.74 607
9582.67 558
9583.59 574
9584.52 555
9585.44 535
9586.36 576
9587.29 641
9588.21 585
9589.14 598
9590.06 564
9590.99 586
9591.91 624
9592.84 615
9593.76 616
9594.68 633
9595.61 595
9596.53 665
9597.46 702
9598.38 605
9599.31 677
9600.23 635
9601.16 648
9602.08 649
9603.01 637
9603.93 596
9604.86 628
9605.78 697
9606.71 704
9607.64 725
9608.56 679
9609.49 682
9610.41 689
9611.34 747
9612.26 793
9613.19 678
9614.11 720
9615.04 729
9615.97 716
9616.89 750
9617.82 757
9618.74 734
9619.67 726
9620.59 753
9621.52 764
9622.45 790
9623.37 828
9624.30 814
9625.22 855
9626.15 826
9627.08 877
9628.00 857
9628.93 817
9629.86 853
9630.78 865
9631.71 905
9632.64 958
9633.56 870
9634.49 904
9635.42 854
9636.34 929
9637.27 999
9638.20 1030
9639.12 953
9640.05 967
9640.98 1053
9641.90 1098
9642.83 1014
9643.76 1000
9644.69 986
9645.61 925
9646.54 1059
9647.47 1112
9648.39 1063
9649.32 1074
9650.25 1211
9651.18 1301
9652.10 1164
9653.03 1329
9653.96 1322
9654.89 1213
9655.81 1273
9656.74 1286
9657.67 1409
9658.60 1425
9659.53 1412
9660.45 1300
9661.38 1289
9662.31 1315
9663.24 1358
9664.16 1371
9665.09 1402
9666.02 1406
9666.95 1508
9667.88 1493
9668.81 1461
9669.73 1492
9670.66 1539
9671.59 1502
9672.52 1588
9673.45 1668
9674.38 1623
9675.31 1617
9676.23 1625
9677.16 1615
9678.09 1682
9679.02 1593
9679.95 1643
9680.88 1692
9681.81 1797
9682.74 1659
9683.66 1756
9684.59 1917
9685.52 1884
9686.45 1827
9687.38 1904
9688.31 1965
9689.24 1996
9690.17 1939
9691.10 1993
9692.03 2080
9692.96 2020
9693.89 1975
9694.82 2108
9695.75 2276
9696.68 2315
9697.60 2582
9698.53 2827
9699.46 3120
9700.39 3556
9701.32 3886
9702.25 3882
9703.18 3754
9704.11 3832
9705.04 3331
9705.97 3177
9706.90 2882
9707.83 2710
9708.76 2472
9709.69 2289
9710.62 2284
9711.56 2357
9712.49 2344
9713.42 2382
9714.35 2437
9715.28 2561
9716.21 2693
9717.14 2708
9718.07 2651
9719.00 2591
9719.93 2488
9720.86 2387
9721.79 2235
9722.72 2046
9723.65 1971
9724.58 1956
9725.52 1822
9726.45 1742
9727.38 1716
9728.31 1747
9729.24 1600
9730.17 1728
9731.10 1777
9732.03 1870
9732.97 1934
9733.90 1872
9734.83 1785
9735.76 1851
9736.69 1858
9737.62 1727
9738.55 1690
9739.49 1763
9740.42 1589
9741.35 1499
9742.28 1460
9743.21 1404
9744.15 1404
9745.08 1308
9746.01 1274
9746.94 1349
9747.87 1288
9748.81 1221
9749.74 1250
9750.67 1271
9751.60 1218
9752.53 1242
9753.47 1174
9754.40 1175
9755.33 1256
9756.26 1305
9757.20 1217
9758.13 1181
9759.06 1225
9759.99 1185
9760.93 1137
9761.86 1132
9762.79 1154
9763.73 1137
9764.66 1259
9765.59 1229
9766.52 1218
9767.46 1200
9768.39 1151
9769.32 1161
9770.26 1288
9771.19 1212
9772.12 1239
9773.06 1237
9773.99 1299
9774.92 1316
9775.86 1232
9776.79 1231
9777.72 1201
9778.66 1358
9779.59 1528
9780.52 1568
9781.46 1483
9782.39 1507
9783.33 1528
9784.26 1621
9785.19 1469
9786.13 1475
9787.06 1397
9787.99 1348
9788.93 1414
9789.86 1291
9790.80 1238
9791.73 1245
9792.67 1202
9793.60 1162
9794.53 1193
9795.47 1144
9796.40 1040
9797.34 1155
9798.27 1191
9799.21 1204
9800.14 1158
9801.08 1217
9802.01 1241
9802.94 1182
9803.88 1147
9804.81 1104
9805.75 1076
9806.68 1082
9807.62 1007
9808.55 952
9809.49 931
9810.42 909
9811.36 879
9812.29 860
9813.23 932
9814.16 934
9815.10 921
9816.04 918
9816.97 914
9817.91 940
9818.84 970
9819.78 877
9820.71 820
9821.65 877
9822.58 896
9823.52 886
9824.46 881
9825.39 878
9826.33 870
9827.26 847
9828.20 801
9829.14 797
9830.07 884
9831.01 834
9831.94 823
9832.88 813
9833.82 761
9834.75 745
9835.69 738
9836.62 776
9837.56 854
9838.50 862
9839.43 799
9840.37 816
9841.31 770
9842.24 791
9843.18 805
9844.12 847
9845.05 850
9845.99 837
9846.93 766
9847.86 820
9848.80 844
9849.74 858
9850.67 827
9851.61 819
9852.55 793
9853.49 808
9854.42 819
9855.36 882
9856.30 792
9857.23 829
9858.17 938
9859.11 848
9860.05 909
9860.98 888
9861.92 815
9862.86 807
9863.80 812
9864.73 865
9865.67 911
9866.61 804
9867.55 709
9868.49 796
9869.42 799
9870.36 809
9871.30 764
9872.24 773
9873.18 742
9874.11 714
9875.05 763
9875.99 826
9876.93 790
9877.87 797
9878.81 766
9879.74 692
9880.68 695
9881.62 744
9882.56 786
9883.50 710
9884.44 706
9885.37 755
9886.31 703
9887.25 737
9888.19 763
9889.13 704
9890.07 702
9891.01 709
9891.95 674
9892.89 663
9893.82 704
9894.76 639
9895.70 651
9896.64 594
9897.58 628
9898.52 697
9899.46 659
9900.40 661
9901.34 646
9902.28 651
9903.22 659
9904.16 676
9905.10 604
9906.04 639
9906.98 671
9907.92 684
9908.86 721
9909.80 735
9910.73 676
9911.67 765
9912.61 728
9913.55 731
9914.49 629
9915.43 704
9916.38 695
9917.32 697
9918.26 726
9919.20 654
9920.14 675
9921.08 715
9922.02 653
9922.96 744
9923.90 735
9924.84 773
9925.78 914
9926.72 1035
9927.66 1165
9928.60 1247
9929.54 1254
9930.48 1254
9931.42 1258
9932.36 1180
9933.30 1121
9934.25 1082
9935.19 1053
9936.13 881
9937.07 852
9938.01 803
9938.95 784
9939.89 667
9940.83 692
9941.78 721
9942.72 674
9943.66 647
9944.60 665
9945.54 719
9946.48 704
9947.42 722
9948.37 683
9949.31 662
9950.25 726
9951.19 703
9952.13 674
9953.07 730
9954.02 714
9954.96 696
9955.90 675
9956.84 710
9957.78 687
9958.73 687
9959.67 728
9960.61 657
9961.55 603
9962.50 649
9963.44 575
9964.38 596
9965.32 647
9966.27 601
9967.21 638
9968.15 629
9969.09 622
9970.04 640
9970.98 580
9971.92 592
9972.86 650
9973.81 652
9974.75 601
9975.69 615
9976.64 598
9977.58 655
9978.52 642
9979.46 647
9980.41 652
9981.35 704
9982.29 637
9983.24 656
9984.18 632
9985.12 614
9986.07 617
9987.01 620
9987.95 599
9988.90 619
9989.84 582
9990.79 648
9991.73 645
9992.67 600
9993.62 571
9994.56 584
9995.50 585
9996.45 619
9997.39 564
9998.34 546
9999.28 494
10000.22 558
10001.17 522
10002.11 534
10003.06 513
10004.00 509
10004.95 596
10005.89 595
10006.83 546
10007.78 566
10008.72 620
10009.67 563
10010.61 568
10011.56 500
10012.50 563
10013.45 565
10014.39 564
10015.34 564
10016.28 603
10017.23 526
10018.17 552
10019.12 540
10020.06 590
10021.01 600
10021.95 538
10022.90 544
10023.84 544
10024.79 524
10025.73 552
10026.68 526
10027.62 523
10028.57 491
10029.51 516
10030.46 526
10031.40 522
10032.35 548
10033.30 491
10034.24 505
10035.19 545
10036.13 484
10037.08 539
10038.03 502
10038.97 499
10039.92 521
10040.86 515
10041.81 546
10042.76 476
10043.70 517
10044.65 502
10045.59 483
10046.54 551
10047.49 457
10048.43 399
10049.38 441
10050.33 480
10051.27 468
10052.22 468
10053.17 500
10054.11 479
10055.06 513
10056.01 483
10056.95 469
10057.90 500
10058.85 518
10059.79 498
10060.74 565
10061.69 533
10062.63 497
10063.58 508
10064.53 541
10065.48 569
10066.42 483
10067.37 492
10068.32 508
10069.26 522
10070.21 436
10071.16 488
10072.11 487
10073.05 468
10074.00 498
10074.95 492
10075.90 441
10076.84 484
10077.79 474
10078.74 459
10079.69 481
10080.64 476
10081.58 486
10082.53 467
10083.48 471
10084.43 527
10085.38 531
10086.32 486
10087.27 528
10088.22 489
10089.17 462
10090.12 470
10091.07 454
10092.01 499
10092.96 454
10093.91 410
10094.86 456
10095.81 495
10096.76 411
10097.71 424
10098.65 470
10099.60 479
10100.55 433
10101.50 440
10102.45 469
10103.40 452
10104.35 442
10105.30 444
10106.25 449
10107.20 420
10108.14 453
10109.09 512
10110.04 480
10110.99 458
10111.94 465
10112.89 485
10113.84 440
10114.79 441
10115.74 484
10116.69 450
10117.64 443
10118.59 402
10119.54 409
10120.49 463
10121.44 422
10122.39 479
10123.34 458
10124.29 472
10125.24 426
10126.19 473
10127.14 442
10128.09 422
10129.04 430
10129.99 433
10130.94 439
10131.89 403
10132.84 488
10133.79 467
10134.74 447
10135.69 407
10136.64 430
10137.59 462
10138.54 444
10139.49 417
10140.44 392
10141.39 426
10142.34 400
10143.30 427
10144.25 451
10145.20 443
10146.15 456
10147.10 488
10148.05 467
10149.00 449
10149.95 517
10150.90 505
10151.86 455
10152.81 468
10153.76 460
10154.71 411
10155.66 458
10156.61 470
10157.56 462
10158.52 476
10159.47 496
10160.42 483
10161.37 442
10162.32 446
10163.27 445
10164.23 482
10165.18 439
10166.13 479
10167.08 477
10168.03 460
10168.99 434
10169.94 521
10170.89 480
10171.84 488
10172.79 504
10173.75 484
10174.70 555
10175.65 450
10176.60 543
10177.56 482
10178.51 459
10179.46 475
10180.41 450
10181.37 464
10182.32 530
10183.27 522
10184.22 522
10185.18 539
10186.13 497
10187.08 525
10188.04 524
10188.99 489
10189.94 519
10190.89 567
10191.85 565
10192.80 526
10193.75 474
10194.71 565
10195.66 548
10196.61 500
10197.57 580
10198.52 664
10199.47 588
10200.43 677
10201.38 581
10202.34 609
10203.29 653
10204.24 616
10205.20 656
10206.15 647
10207.10 648
10208.06 778
10209.01 733
10209.97 883
10210.92 831
10211.87 721
10212.83 711
10213.78 651
10214.74 647
10215.69 611
10216.64 594
10217.60 604
10218.55 605
10219.51 537
10220.46 510
10221.42 589
10222.37 536
10223.33 504
10224.28 536
10225.24 620
10226.19 529
10227.14 467
10228.10 487
10229.05 518
10230.01 464
10230.96 488
10231.92 509
10232.87 445
10233.83 491
10234.78 506
10235.74 528
10236.70 591
10237.65 521
10238.61 531
10239.56 546
10240.52 538
10241.47 570
10242.43 579
10243.38 540
10244.34 477
10245.29 482
10246.25 488
10247.21 482
10248.16 448
10249.12 441
10250.07 438
10251.03 481
10251.98 451
10252.94 450
10253.90 458
10254.85 499
10255.81 462
10256.76 434
10257.72 458
10258.68 461
10259.63 448
10260.59 491
10261.55 466
10262.50 405
10263.46 413
10264.42 407
10265.37 466
10266.33 354
10267.29 381
10268.24 407
10269.20 370
10270.16 390
10271.11 411
10272.07 442
10273.03 386
10273.98 394
10274.94 391
10275.90 446
10276.85 473
10277.81 456
10278.77 476
10279.73 425
10280.68 448
10281.64 447
10282.60 394
10283.56 393
10284.51 411
10285.47 401
10286.43 400
10287.39 384
10288.34 415
10289.30 394
10290.26 364
10291.22 419
10292.17 418
10293.13 387
10294.09 410
10295.05 373
10296.01 379
10296.96 389
10297.92 433
10298.88 389
10299.84 400
10300.80 403
10301.75 414
10302.71 442
10303.67 411
10304.63 415
10305.59 417
10306.55 469
10307.51 419
10308.46 425
10309.42 403
10310.38 332
10311.34 360
10312.30 385
10313.26 419
10314.22 344
10315.18 392
10316.13 418
10317.09 428
10318.05 408
10319.01 367
10319.97 457
10320.93 440
10321.89 385
10322.85 407
10323.81 400
10324.77 443
10325.73 440
10326.69 468
10327.64 460
10328.60 476
10329.56 442
10330.52 421
10331.48 444
10332.44 416
10333.40 397
10334.36 433
10335.32 447
10336.28 428
10337.24 417
10338.20 364
10339.16 361
10340.12 383
10341.08 386
10342.04 402
10343.00 375
10343.96 373
10344.92 390
10345.88 393
10346.84 395
10347.80 387
10348.76 405
10349.72 418
10350.69 384
10351.65 455
10352.61 437
10353.57 361
10354.53 355
10355.49 363
10356.45 394
10357.41 402
10358.37 450
10359.33 424
10360.29 409
10361.25 456
10362.22 424
10363.18 471
10364.14 445
10365.10 417
10366.06 429
10367.02 408
10367.98 429
10368.94 426
10369.91 438
10370.87 436
10371.83 427
10372.79 317
10373.75 372
10374.71 364
10375.67 381
10376.64 360
10377.60 359
10378.56 365
10379.52 351
10380.48 343
10381.45 326
10382.41 306
10383.37 379
10384.33 406
10385.29 355
10386.26 371
10387.22 371
10388.18 345
10389.14 372
10390.11 338
10391.07 353
10392.03 358
10392.99 383
10393.96 366
10394.92 345
10395.88 317
10396.84 393
10397.81 378
10398.77 332
10399.73 316
10400.69 329
10401.66 378
10402.62 352
10403.58 339
10404.55 375
10405.51 367
10406.47 375
10407.44 342
10408.40 373
10409.36 333
10410.33 339
10411.29 371
10412.25 352
10413.22 320
10414.18 361
10415.14 345
10416.11 353
10417.07 362
10418.03 369
10419.00 387
10419.96 419
10420.93 344
10421.89 353
10422.85 392
10423.82 375
10424.78 360
10425.74 357
10426.71 338
10427.67 380
10428.64 386
10429.60 318
10430.57 327
10431.53 332
10432.49 318
10433.46 297
10434.42 310
10435.39 334
10436.35 311
10437.32 291
10438.28 281
10439.25 329
10440.21 289
10441.18 329
10442.14 339
10443.10 300
10444.07 268
10445.03 326
10446.00 370
10446.96 350
10447.93 362
10448.89 339
10449.86 322
10450.83 331
10451.79 345
10452.76 342
10453.72 296
10454.69 361
10455.65 322
10456.62 308
10457.58 315
10458.55 282
10459.51 271
10460.48 268
10461.45 296
10462.41 287
10463.38 336
10464.34 337
10465.31 301
10466.27 352
10467.24 328
10468.21 257
10469.17 246
10470.14 250
10471.10 246
10472.07 279
10473.04 302
10474.00 249
10474.97 245
10475.94 300
10476.90 310
10477.87 327
10478.83 334
10479.80 307
10480.77 316
10481.73 361
10482.70 303
10483.67 288
10484.63 297
10485.60 311
10486.57 369
10487.54 338
10488.50 331
10489.47 322
10490.44 331
10491.40 355
10492.37 343
10493.34 343
10494.30 325
10495.27 304
10496.24 295
10497.21 308
10498.17 267
10499.14 248
10500.11 300
10501.08 299
10502.04 328
10503.01 275
10503.98 297
10504.95 316
10505.91 298
10506.88 254
10507.85 291
10508.82 277
10509.79 258
10510.75 272
10511.72 270
10512.69 316
10513.66 308
10514.63 250
10515.59 270
10516.56 300
10517.53 314
10518.50 291
10519.47 300
10520.44 305
10521.40 283
10522.37 274
10523.34 293
10524.31 339
10525.28 316
10526.25 269
10527.22 275
10528.18 340
10529.15 275
10530.12 256
10531.09 264
10532.06 282
10533.03 251
10534.00 262
10534.97 297
10535.94 299
10536.91 292
10537.87 339
10538.84 348
10539.81 298
10540.78 340
10541.75 309
10542.72 349
10543.69 341
10544.66 272
10545.63 276
10546.60 344
10547.57 328
10548.54 332
10549.51 380
10550.48 314
10551.45 288
10552.42 288
10553.39 310
10554.36 338
10555.33 308
10556.30 342
10557.27 343
10558.24 361
10559.21 375
10560.18 355
10561.15 335
10562.12 321
10563.09 311
10564.06 332
10565.03 345
10566.00 356
10566.97 342
10567.94 317
10568.91 376
10569.88 338
10570.85 298
10571.82 314
10572.80 336
10573.77 319
10574.74 296
10575.71 293
10576.68 361
10577.65 366
10578.62 359
10579.59 322
10580.56 331
10581.54 317
10582.51 296
10583.48 270
10584.45 277
10585.42 331
10586.39 305
10587.36 328
10588.33 358
10589.31 372
10590.28 361
10591.25 322
10592.22 337
10593.19 318
10594.16 293
10595.14 304
10596.11 326
10597.08 354
10598.05 356
10599.02 302
10600.00 307
10600.97 363
10601.94 315
10602.91 276
10603.89 290
10604.86 332
10605.83 292
10606.80 289
10607.77 320
10608.75 328
10609.72 308
10610.69 350
10611.66 309
10612.64 281
10613.61 315
10614.58 334
10615.56 353
10616.53 317
10617.50 319
10618.47 379
10619.45 339
10620.42 285
10621.39 353
10622.37 300
10623.34 313
10624.31 377
10625.29 428
10626.26 412
10627.23 376
10628.21 388
10629.18 389
10630.15 414
10631.13 340
10632.10 376
10633.07 388
10634.05 408
10635.02 390
10635.99 420
10636.97 401
10637.94 411
10638.92 505
10639.89 508
10640.86 495
10641.84 518
10642.81 533
10643.79 559
10644.76 529
10645.73 483
10646.71 529
10647.68 495
10648.66 405
10649.63 360
10650.61 337
10651.58 327
10652.55 324
10653.53 309
10654.50 343
10655.48 368
10656.45 360
10657.43 403
10658.40 294
10659.38 334
10660.35 318
10661.33 335
10662.30 333
10663.28 262
10664.25 310
10665.23 338
10666.20 318
10667.18 323
10668.15 316
10669.13 369
10670.10 309
10671.08 312
10672.05 282
10673.03 314
10674.00 305
10674.98 263
10675.96 264
10676.93 266
10677.91 302
10678.88 307
10679.86 286
10680.83 339
10681.81 301
10682.79 333
10683.76 354
10684.74 319
10685.71 311
10686.69 351
10687.67 331
10688.64 252
10689.62 317
10690.59 291
10691.57 276
10692.55 285
10693.52 284
10694.50 306
10695.48 336
10696.45 330
10697.43 273
10698.41 246
10699.38 298
10700.36 295
10701.34 304
10702.31 282
10703.29 271
10704.27 325
10705.24 309
10706.22 296
10707.20 255
10708.17 318
10709.15 318
10710.13 267
10711.10 286
10712.08 301
10713.06 304
10714.04 308
10715.01 317
10715.99 341
10716.97 321
10717.95 297
10718.92 245
10719.90 265
10720.88 332
10721.86 283
10722.83 271
10723.81 274
10724.79 294
10725.77 313
10726.75 304
10727.72 275
10728.70 281
10729.68 302
10730.66 310
10731.64 286
10732.61 250
10733.59 302
10734.57 267
10735.55 272
10736.53 295
10737.51 295
10738.48 311
10739.46 290
10740.44 301
10741.42 294
10742.40 291
10743.38 308
10744.35 314
10745.33 274
10746.31 318
10747.29 302
10748.27 321
10749.25 285
10750.23 269
10751.21 280
10752.19 315
10753.17 295
10754.14 286
10755.12 305
10756.10 275
10757.08 264
10758.06 257
10759.04 269
10760.02 295
10761.00 307
10761.98 314
10762.96 286
10763.94 310
10764.92 294
10765.90 304
10766.88 296
10767.86 308
10768.84 303
10769.82 291
10770.80 302
10771.78 317
10772.76 345
10773.74 342
10774.72 362
10775.70 329
10776.68 351
10777.66 303
10778.64 308
10779.62 289
10780.60 316
10781.58 322
10782.56 318
10783.54 306
10784.52 340
10785.50 347
10786.48 404
10787.46 350
10788.44 325
10789.42 361
10790.40 383
10791.38 349
10792.36 316
10793.35 340
10794.33 350
10795.31 331
10796.29 366
10797.27 363
10798.25 304
10799.23 327
10800.21 335
10801.19 314
10802.18 279
10803.16 288
10804.14 313
10805.12 334
10806.10 366
10807.08 356
10808.06 353
10809.05 342
10810.03 331
10811.01 298
10811.99 308
10812.97 303
10813.96 321
10814.94 342
10815.92 343
10816.90 320
10817.88 350
10818.87 345
10819.85 332
10820.83 362
10821.81 321
10822.79 314
10823.78 333
10824.76 299
10825.74 316
10826.72 352
10827.71 357
10828.69 303
10829.67 303
10830.65 343
10831.64 349
10832.62 377
10833.60 339
10834.58 328
10835.57 389
10836.55 425
10837.53 393
10838.52 381
10839.50 330
10840.48 362
10841.47 420
10842.45 372
10843.43 376
10844.41 335
10845.40 338
10846.38 358
10847.36 322
10848.35 301
10849.33 348
10850.32 399
10851.30 363
10852.28 383
10853.27 367
10854.25 341
10855.23 341
10856.22 329
10857.20 375
10858.18 397
10859.17 399
10860.15 402
10861.14 392
10862.12 402
10863.10 427
10864.09 423
10865.07 436
10866.06 402
10867.04 391
10868.03 415
10869.01 425
10869.99 413
10870.98 399
10871.96 391
10872.95 417
10873.93 377
10874.92 370
10875.90 428
10876.89 445
10877.87 422
10878.86 449
10879.84 464
10880.83 468
10881.81 430
10882.80 423
10883.78 427
10884.77 424
10885.75 491
10886.74 523
10887.72 520
10888.71 441
10889.69 416
10890.68 456
10891.66 531
10892.65 582
10893.63 536
10894.62 482
10895.60 516
10896.59 506
10897.58 486
10898.56 512
10899.55 512
10900.53 509
10901.52 524
10902.50 547
10903.49 516
10904.48 571
10905.46 541
10906.45 527
10907.44 497
10908.42 543
10909.41 577
10910.39 589
10911.38 567
10912.37 607
10913.35 629
10914.34 608
10915.33 629
10916.31 621
10917.30 639
10918.29 689
10919.27 663
10920.26 692
10921.25 681
10922.23 655
10923.22 660
10924.21 655
10925.19 712
10926.18 698
10927.17 683
10928.15 696
10929.14 719
10930.13 727
10931.11 752
10932.10 726
10933.09 753
10934.08 657
10935.06 683
10936.05 761
10937.04 771
10938.03 826
10939.01 812
10940.00 826
10940.99 893
10941.98 817
10942.96 872
10943.95 776
10944.94 900
10945.93 894
10946.92 879
10947.90 975
10948.89 912
10949.88 896
10950.87 927
10951.86 967
10952.84 999
10953.83 1129
10954.82 1156
10955.81 1235
10956.80 1317
10957.79 1436
10958.77 1625
10959.76 1692
10960.75 1660
10961.74 1692
10962.73 1750
10963.72 1582
10964.71 1489
10965.69 1488
10966.68 1380
10967.67 1273
10968.66 1307
10969.65 1180
10970.64 1158
10971.63 1117
10972.62 1090
10973.61 1060
10974.59 984
10975.58 1068
10976.57 1077
10977.56 1077
10978.55 1056
10979.54 1060
10980.53 1030
10981.52 1092
10982.51 1061
10983.50 1081
10984.49 1112
10985.48 1055
10986.47 1078
10987.46 1112
10988.45 1059
10989.44 1189
10990.43 1233
10991.42 1190
10992.41 1236
10993.40 1244
10994.39 1315
10995.38 1406
10996.37 1509
10997.36 1717
10998.35 1881
10999.34 2043
11000.33 2159
11001.32 2317
11002.31 2382
11003.30 2452
11004.29 2514
11005.28 2277
11006.27 2005
11007.26 1894
11008.25 1786
11009.24 1459
11010.23 1340
11011.22 1261
11012.21 1128
11013.21 1148
11014.20 1093
11015.19 978
11016.18 1026
11017.17 1038
11018.16 1018
11019.15 974
11020.14 911
11021.13 866
11022.13 930
11023.12 840
11024.11 786
11025.10 739
11026.09 769
11027.08 832
11028.07 720
11029.07 733
11030.06 698
11031.05 702
11032.04 675
11033.03 674
11034.02 663
11035.02 622
11036.01 602
11037.00 667
11037.99 649
11038.98 662
11039.98 670
11040.97 701
11041.96 627
11042.95 649
11043.94 632
11044.94 604
11045.93 609
11046.92 574
11047.91 609
11048.91 606
11049.90 570
11050.89 569
11051.88 579
11052.88 605
11053.87 517
11054.86 618
11055.86 606
11056.85 570
11057.84 573
11058.83 586
11059.83 586
11060.82 534
11061.81 564
11062.81 593
11063.80 562
11064.79 523
11065.79 575
11066.78 572
11067.77 593
11068.77 577
11069.76 595
11070.75 531
11071.75 572
11072.74 607
11073.73 564
11074.73 577
11075.72 532
11076.71 568
11077.71 544
11078.70 514
11079.70 566
11080.69 591
11081.68 597
11082.68 594
11083.67 560
11084.67 565
11085.66 606
11086.65 603
11087.65 657
11088.64 588
11089.64 562
11090.63 556
11091.63 563
11092.62 530
11093.62 525
11094.61 522
11095.60 562
11096.60 491
11097.59 484
11098.59 509
11099.58 526
11100.58 532
11101.57 501
11102.57 532
11103.56 516
11104.56 443
11105.55 452
11106.55 525
11107.54 471
11108.54 445
11109.53 499
11110.53 502
11111.52 453
11112.52 408
11113.51 447
11114.51 449
11115.51 480
11116.50 457
11117.50 431
11118.49 420
11119.49 447
11120.48 456
11121.48 499
11122.48 464
11123.47 454
11124.47 424
11125.46 504
11126.46 445
11127.45 440
11128.45 465
11129.45 491
11130.44 489
11131.44 430
11132.44 413
11133.43 460
11134.43 405
11135.42 408
11136.42 478
11137.42 447
11138.41 428
11139.41 423
11140.41 424
11141.40 408
11142.40 428
11143.40 437
11144.39 418
11145.39 452
11146.39 477
11147.38 472
11148.38 442
11149.38 428
11150.38 450
11151.37 408
11152.37 403
11153.37 401
11154.36 427
11155.36 415
11156.36 366
11157.36 380
11158.35 403
11159.35 436
11160.35 413
11161.35 385
11162.34 405
11163.34 363
11164.34 395
11165.34 435
11166.33 404
11167.33 399
11168.33 420
11169.33 399
11170.33 413
11171.32 409
11172.32 392
11173.32 434
11174.32 455
11175.32 458
11176.31 432
11177.31 432
11178.31 412
11179.31 382
11180.31 399
11181.31 428
11182.30 422
11183.30 466
11184.30 439
11185.30 473
11186.30 484
11187.30 443
11188.30 411
11189.30 438
11190.29 431
11191.29 479
11192.29 466
11193.29 489
11194.29 439
11195.29 467
11196.29 480
11197.29 486
11198.29 473
11199.29 488
11200.28 463
11201.28 431
11202.28 459
11203.28 495
11204.28 459
11205.28 467
11206.28 429
11207.28 410
11208.28 437
11209.28 409
11210.28 384
11211.28 441
11212.28 448
11213.28 409
11214.28 409
11215.28 397
11216.28 406
11217.28 398
11218.28 385
11219.28 407
11220.28 383
11221.28 437
11222.28 393
11223.28 363
11224.28 388
11225.28 370
11226.28 415
11227.28 363
11228.28 337
11229.28 380
11230.28 373
11231.28 375
11232.29 361
11233.29 351
11234.29 369
11235.29 362
11236.29 401
11237.29 409
11238.29 394
11239.29 393
11240.29 389
11241.29 398
11242.29 407
11243.30 349
11244.30 363
11245.30 344
11246.30 342
11247.30 346
11248.30 332
11249.30 335
11250.31 364
11251.31 345
11252.31 337
11253.31 357
11254.31 364
11255.31 346
11256.32 365
11257.32 320
11258.32 392
11259.32 393
11260.32 381
11261.33 365
11262.33 346
11263.33 327
11264.33 361
11265.33 341
11266.34 334
11267.34 358
11268.34 340
11269.34 358
11270.35 406
11271.35 361
11272.35 340
11273.35 395
11274.36 423
11275.36 408
11276.36 378
11277.36 396
11278.37 397
11279.37 374
11280.37 408
11281.37 382
11282.38 382
11283.38 392
11284.38 392
11285.39 410
11286.39 439
11287.39 374
11288.40 373
11289.40 398
11290.40 393
11291.41 388
11292.41 447
11293.41 408
11294.42 364
11295.42 396
11296.42 400
11297.43 374
11298.43 343
11299.43 365
11300.44 408
11301.44 397
11302.45 386
11303.45 409
11304.45 433
11305.46 455
11306.46 461
11307.47 474
11308.47 471
11309.47 416
11310.48 437
11311.48 498
11312.49 553
11313.49 565
11314.50 616
11315.50 605
11316.50 635
11317.51 616
11318.51 640
11319.52 595
11320.52 566
11321.53 471
11322.53 438
11323.54 428
11324.54 425
11325.55 379
11326.55 364
11327.56 347
11328.56 390
11329.57 346
11330.57 396
11331.58 429
11332.58 384
11333.59 344
11334.59 328
11335.60 384
11336.60 312
11337.61 309
11338.61 325
11339.62 327
11340.63 311
11341.63 329
11342.64 337
11343.64 344
11344.65 368
11345.65 348
11346.66 299
11347.67 334
11348.67 306
11349.68 322
11350.68 272
11351.69 320
11352.70 344
11353.70 331
11354.71 345
11355.71 325
11356.72 341
11357.73 379
11358.73 344
11359.74 299
11360.75 293
11361.75 332
11362.76 379
11363.76 362
11364.77 297
11365.78 268
11366.78 297
11367.79 279
11368.80 304
11369.81 294
11370.81 340
11371.82 378
11372.83 346
11373.83 337
11374.84 329
11375.85 322
11376.85 287
11377.86 322
11378.87 343
11379.88 339
11380.88 308
11381.89 344
11382.90 306
11383.91 326
11384.91 355
11385.92 355
11386.93 287
11387.94 337
11388.94 298
11389.95 299
11390.96 334
11391.97 353
11392.97 315
11393.98 313
11394.99 315
11396.00 354
11397.01 384
11398.01 304
11399.02 293
11400.03 337
11401.04 312
11402.05 293
11403.06 295
11404.06 332
11405.07 309
11406.08 315
11407.09 319
11408.10 332
11409.11 335
11410.12 345
11411.12 333
11412.13 350
11413.14 323
11414.15 335
11415.16 326
11416.17 311
11417.18 240
11418.19 285
11419.19 340
11420.20 313
11421.21 336
11422.22 349
11423.23 318
11424.24 320
11425.25 285
11426.26 306
11427.27 285
11428.28 335
11429.29 345
11430.30 291
11431.31 284
11432.32 329
11433.33 320
11434.34 330
11435.35 296
11436.36 317
11437.36 282
11438.37 293
11439.38 319
11440.39 281
11441.40 276
11442.41 302
11443.42 261
11444.43 290
11445.45 302
11446.46 320
11447.47 256
11448.48 296
11449.49 333
11450.50 315
11451.51 316
11452.52 335
11453.53 319
11454.54 320
11455.55 262
11456.56 273
11457.57 325
11458.58 306
11459.59 293
11460.60 307
11461.61 331
11462.63 285
11463.64 314
11464.65 308
11465.66 280
11466.67 341
11467.68 321
11468.69 332
11469.70 289
11470.71 295
11471.73 290
11472.74 289
11473.75 340
11474.76 351
11475.77 302
11476.78 265
11477.79 314
11478.81 325
11479.82 307
11480.83 272
11481.84 290
11482.85 298
11483.87 301
11484.88 329
11485.89 300
11486.90 312
11487.91 317
11488.93 282
11489.94 268
11490.95 271
11491.96 320
11492.97 282
11493.99 278
11495.00 264
11496.01 258
11497.02 272
11498.04 281
11499.05 334
11500.06 294
11501.07 277
11502.09 307
11503.10 271
11504.11 269
11505.13 257
11506.14 242
11507.15 255
11508.16 301
11509.18 320
11510.19 296
11511.20 274
11512.22 259
11513.23 282
11514.24 273
11515.26 267
11516.27 259
11517.28 214
11518.30 255
11519.31 278
11520.32 303
11521.34 282
11522.35 288
11523.36 310
11524.38 293
11525.39 295
11526.40 277
11527.42 289
11528.43 283
11529.45 273
11530.46 272
11531.47 274
11532.49 299
11533.50 303
11534.52 303
11535.53 308
11536.54 328
11537.56 282
11538.57 233
11539.59 292
11540.60 285
11541.62 273
11542.63 268
11543.65 304
11544.66 279
11545.67 312
11546.69 300
11547.70 289
11548.72 348
11549.73 310
11550.75 311
11551.76 315
11552.78 267
11553.79 309
11554.81 299
11555.82 281
11556.84 308
11557.85 289
11558.87 301
11559.88 268
11560.90 294
11561.91 320
11562.93 292
11563.95 322
11564.96 341
11565.98 296
11566.99 285
11568.01 276
11569.02 355
11570.04 402
11571.05 353
11572.07 335
11573.09 285
11574.10 292
11575.12 280
11576.13 280
11577.15 309
11578.17 316
11579.18 285
11580.20 311
11581.21 376
11582.23 330
11583.25 334
11584.26 349
11585.28 337
11586.30 338
11587.31 351
11588.33 362
11589.35 386
11590.36 406
11591.38 401
11592.40 411
11593.41 372
11594.43 416
11595.45 409
11596.46 391
11597.48 406
11598.50 464
11599.51 480
11600.53 475
11601.55 525
11602.56 555
11603.58 594
11604.60 590
11605.62 692
11606.63 624
11607.65 571
11608.67 620
11609.69 600
11610.70 560
11611.72 467
11612.74 481
11613.76 457
11614.77 412
11615.79 371
11616.81 382
11617.83 357
11618.84 411
11619.86 387
11620.88 385
11621.90 355
11622.92 319
11623.93 328
11624.95 296
11625.97 307
11626.99 311
11628.01 329
11629.03 309
11630.04 347
11631.06 324
11632.08 323
11633.10 296
11634.12 300
11635.14 299
11636.15 289
11637.17 268
11638.19 291
11639.21 247
11640.23 272
11641.25 270
11642.27 309
11643.29 314
11644.30 301
11645.32 315
11646.34 278
11647.36 267
11648.38 272
11649.40 280
11650.42 249
11651.44 279
11652.46 320
11653.48 282
11654.50 243
11655.52 263
11656.54 261
11657.55 291
11658.57 341
11659.59 311
11660.61 276
11661.63 254
11662.65 288
11663.67 280
11664.69 271
11665.71 315
11666.73 305
11667.75 259
11668.77 235
11669.79 266
11670.81 311
11671.83 277
11672.85 296
11673.87 320
11674.89 281
11675.91 287
11676.93 306
11677.95 281
11678.98 280
11680.00 271
11681.02 280
11682.04 318
11683.06 299
11684.08 248
11685.10 317
11686.12 312
11687.14 265
11688.16 299
11689.18 291
11690.20 285
11691.22 314
11692.25 316
11693.27 299
11694.29 326
11695.31 266
11696.33 274
11697.35 249
11698.37 264
11699.39 253
11700.42 278
11701.44 316
11702.46 273
11703.48 297
11704.50 315
11705.52 301
11706.54 282
11707.57 277
11708.59 283
11709.61 275
11710.63 300
11711.65 294
11712.68 284
11713.70 312
11714.72 301
11715.74 300
11716.76 291
11717.79 302
11718.81 264
11719.83 251
11720.85 276
11721.88 274
11722.90 284
11723.92 273
11724.94 279
11725.97 328
11726.99 286
11728.01 291
11729.03 261
11730.06 283
11731.08 280
11732.10 304
11733.12 285
11734.15 285
11735.17 291
11736.19 300
11737.22 351
11738.24 289
11739.26 329
11740.29 330
11741.31 323
11742.33 314
11743.35 283
11744.38 281
11745.40 250
11746.43 271
11747.45 306
11748.47 265
11749.50 304
11750.52 299
11751.54 341
11752.57 314
11753.59 273
11754.61 296
11755.64 295
11756.66 292
11757.69 317
11758.71 310
11759.73 275
11760.76 306
11761.78 336
11762.81 311
11763.83 334
11764.85 277
11765.88 325
11766.90 290
11767.93 298
11768.95 290
11769.98 266
11771.00 289
11772.02 301
11773.05 292
11774.07 321
11775.10 313
11776.12 306
11777.15 328
11778.17 309
11779.20 306
11780.22 292
11781.25 304
11782.27 315
11783.30 307
11784.32 352
11785.35 296
11786.37 298
11787.40 355
11788.42 369
11789.45 348
11790.47 361
11791.50 331
11792.53 334
11793.55 341
11794.58 344
11795.60 321
11796.63 348
11797.65 337
11798.68 327
11799.70 338
11800.73 328
11801.76 314
11802.78 367
11803.81 346
11804.83 361
11805.86 365
11806.89 395
11807.91 382
11808.94 323
11809.96 341
11810.99 347
11812.02 336
11813.04 373
11814.07 306
11815.10 367
11816.12 335
11817.15 333
11818.18 348
11819.20 363
11820.23 331
11821.26 324
11822.28 326
11823.31 321
11824.34 361
11825.36 341
11826.39 338
11827.42 390
11828.44 382
11829.47 358
11830.50 362
11831.52 353
11832.55 375
11833.58 428
11834.61 409
11835.63 385
11836.66 373
11837.69 415
11838.72 382
11839.74 377
11840.77 444
11841.80 453
11842.83 442
11843.85 401
11844.88 433
11845.91 455
11846.94 415
11847.96 383
11848.99 404
11850.02 426
11851.05 440
11852.08 451
11853.10 460
11854.13 476
11855.16 450
11856.19 421
11857.22 446
11858.25 449
11859.27 447
11860.30 496
11861.33 439
11862.36 460
11863.39 443
11864.42 499
11865.44 447
11866.47 481
11867.50 520
11868.53 510
11869.56 520
11870.59 526
11871.62 534
11872.65 498
11873.68 551
11874.70 538
11875.73 550
11876.76 574
11877.79 548
11878.82 573
11879.85 591
11880.88 529
11881.91 561
11882.94 657
11883.97 682
11885.00 596
11886.03 655
11887.06 669
11888.09 753
11889.11 798
11890.14 752
11891.17 748
11892.20 696
11893.23 707
11894.26 725
11895.29 790
11896.32 811
11897.35 866
11898.38 862
11899.41 948
11900.44 990
11901.47 1023
11902.50 1057
11903.53 1071
11904.56 1183
11905.60 1101
11906.63 1098
11907.66 1028
11908.69 993
11909.72 953
11910.75 937
11911.78 954
11912.81 993
11913.84 922
11914.87 890
11915.90 893
11916.93 873
11917.96 907
11918.99 832
11920.02 829
11921.06 884
11922.09 927
11923.12 891
11924.15 985
11925.18 995
11926.21 1109
11927.24 1182
11928.27 1217
11929.31 1391
11930.34 1486
11931.37 1579
11932.40 1552
11933.43 1764
11934.46 1797
11935.49 1648
11936.53 1600
11937.56 1570
11938.59 1426
11939.62 1313
11940.65 1298
11941.69 1153
11942.72 1045
11943.75 977
11944.78 969
11945.81 938
11946.85 818
11947.88 814
11948.91 743
11949.94 728
11950.97 803
11952.01 794
11953.04 729
11954.07 693
11955.10 681
11956.14 683
11957.17 682
11958.20 672
11959.23 666
11960.27 680
11961.30 644
11962.33 599
11963.37 657
11964.40 616
11965.43 623
11966.46 637
11967.50 576
11968.53 590
11969.56 594
11970.60 572
11971.63 560
11972.66 604
11973.70 634
11974.73 588
11975.76 530
11976.80 533
11977.83 566
11978.86 550
11979.90 553
11980.93 514
11981.96 522
11983.00 565
11984.03 561
11985.07 599
11986.10 522
11987.13 559
11988.17 571
11989.20 554
11990.24 474
11991.27 507
11992.30 626
11993.34 572
11994.37 601
11995.41 573
11996.44 593
11997.48 601
11998.51 606
11999.54 603
12000.58 621
12001.61 599
12002.65 593
12003.68 580
12004.72 574
12005.75 593
12006.79 587
12007.82 575
12008.86 575
12009.89 671
12010.93 658
12011.96 703
12013.00 682
12014.03 658
12015.07 637
12016.10 690
12017.14 696
12018.17 702
12019.21 722
12020.24 693
12021.28 664
12022.31 670
12023.35 679
12024.38 748
12025.42 704
12026.45 690
12027.49 686
12028.53 684
12029.56 653
12030.60 706
12031.63 672
12032.67 664
12033.70 718
12034.74 639
12035.78 711
12036.81 707
12037.85 664
12038.88 640
12039.92 637
12040.96 624
12041.99 652
12043.03 682
12044.07 678
12045.10 666
12046.14 644
12047.18 686
12048.21 655
12049.25 617
12050.28 650
12051.32 666
12052.36 668
12053.39 748
12054.43 662
12055.47 665
12056.51 689
12057.54 665
12058.58 705
12059.62 662
12060.65 735
12061.69 707
12062.73 738
12063.76 743
12064.80 734
12065.84 758
12066.88 699
12067.91 662
12068.95 695
12069.99 734
12071.03 720
12072.06 693
12073.10 722
12074.14 697
12075.18 755
12076.21 770
12077.25 773
12078.29 874
12079.33 787
12080.37 765
12081.40 754
12082.44 764
12083.48 864
12084.52 854
12085.56 821
12086.59 826
12087.63 884
12088.67 861
12089.71 848
12090.75 855
12091.79 817
12092.82 833
12093.86 861
12094.90 892
12095.94 928
12096.98 943
12098.02 954
12099.06 1046
12100.09 1099
12101.13 1176
12102.17 1163
12103.21 1269
12104.25 1319
12105.29 1289
12106.33 1264
12107.37 1233
12108.41 1225
12109.45 1196
12110.48 1108
12111.52 1024
12112.56 954
12113.60 872
12114.64 840
12115.68 844
12116.72 748
12117.76 715
12118.80 683
12119.84 643
12120.88 640
12121.92 638
12122.96 556
12124.00 567
12125.04 574
12126.08 576
12127.12 576
12128.16 553
12129.20 575
12130.24 510
12131.28 576
12132.32 508
12133.36 517
12134.40 522
12135.44 518
12136.48 548
12137.52 501
12138.56 579
12139.60 504
12140.64 476
12141.68 496
12142.72 448
12143.76 463
12144.80 470
12145.84 469
12146.88 465
12147.93 491
12148.97 480
12150.01 425
12151.05 443
12152.09 420
12153.13 433
12154.17 418
12155.21 449
12156.25 419
12157.29 455
12158.34 435
12159.38 435
12160.42 460
12161.46 452
12162.50 447
12163.54 466
12164.58 439
12165.63 409
12166.67 405
12167.71 412
12168.75 410
12169.79 377
12170.83 398
12171.88 427
12172.92 427
12173.96 439
12175.00 451
12176.04 450
12177.09 444
12178.13 483
12179.17 433
12180.21 448
12181.25 441
12182.30 398
12183.34 423
12184.38 518
12185.42 457
12186.47 438
12187.51 423
12188.55 460
12189.59 463
12190.64 448
12191.68 459
12192.72 442
12193.77 464
12194.81 467
12195.85 455
12196.89 458
12197.94 469
12198.98 440
12200.02 453
12201.07 395
12202.11 471
12203.15 460
12204.20 430
12205.24 417
12206.28 422
12207.33 442
12208.37 423
12209.41 409
12210.46 455
12211.50 464
12212.54 493
12213.59 515
12214.63 435
12215.67 412
12216.72 413
12217.76 461
12218.81 445
12219.85 455
12220.89 472
12221.94 480
12222.98 461
12224.03 433
12225.07 420
12226.11 393
12227.16 469
12228.20 435
12229.25 456
12230.29 450
12231.33 411
12232.38 431
12233.42 462
12234.47 425
12235.51 429
12236.56 474
12237.60 395
12238.65 418
12239.69 452
12240.74 411
12241.78 437
12242.83 424
12243.87 418
12244.92 365
12245.96 440
12247.01 452
12248.05 391
12249.10 394
12250.14 390
12251.19 407
12252.23 410
12253.28 419
12254.32 409
12255.37 413
12256.41 404
12257.46 412
12258.50 406
12259.55 411
12260.60 377
12261.64 387
12262.69 359
12263.73 358
12264.78 356
12265.82 415
12266.87 417
12267.92 409
12268.96 358
12270.01 361
12271.05 349
12272.10 369
12273.15 419
12274.19 381
12275.24 401
12276.29 345
12277.33 376
12278.38 376
12279.42 363
12280.47 358
12281.52 378
12282.56 385
12283.61 380
12284.66 352
12285.70 364
12286.75 385
12287.80 378
12288.84 409
12289.89 368
12290.94 408
12291.99 373
12293.03 333
12294.08 323
12295.13 329
12296.17 361
12297.22 369
12298.27 313
12299.32 299
12300.36 339
12301.41 309
12302.46 351
12303.51 311
12304.55 309
12305.60 342
12306.65 333
12307.70 334
12308.74 362
12309.79 350
12310.84 333
12311.89 350
12312.93 319
12313.98 321
12315.03 363
12316.08 338
12317.13 329
12318.17 343
12319.22 310
12320.27 332
12321.32 355
12322.37 346
12323.42 316
12324.46 296
12325.51 339
12326.56 353
12327.61 327
12328.66 333
12329.71 376
12330.76 356
12331.80 317
12332.85 347
12333.90 331
12334.95 329
12336.00 371
12337.05 344
12338.10 319
12339.15 294
12340.19 374
12341.24 380
12342.29 311
12343.34 296
12344.39 311
12345.44 360
12346.49 359
12347.54 314
12348.59 342
12349.64 317
12350.69 335
12351.74 345
12352.79 318
12353.84 325
12354.89 386
12355.94 352
12356.99 320
12358.04 344
12359.09 312
12360.14 325
12361.18 318
12362.23 355
12363.28 336
12364.33 382
12365.39 309
12366.44 335
12367.49 325
12368.54 366
12369.59 357
12370.64 392
12371.69 371
12372.74 367
12373.79 331
12374.84 352
12375.89 327
12376.94 355
12377.99 364
12379.04 360
12380.09 364
12381.14 325
12382.19 340
12383.24 359
12384.29 342
12385.35 325
12386.40 344
12387.45 311
12388.50 335
12389.55 347
12390.60 323
12391.65 357
12392.70 370
12393.75 352
12394.81 398
12395.86 356
12396.91 365
12397.96 334
12399.01 347
12400.06 346
12401.12 353
12402.17 340
12403.22 342
12404.27 368
12405.32 390
12406.37 382
12407.43 388
12408.48 317
12409.53 369
12410.58 429
12411.63 354
12412.69 395
12413.74 383
12414.79 368
12415.84 396
12416.90 382
12417.95 346
12419.00 341
12420.05 414
12421.10 405
12422.16 411
12423.21 386
12424.26 347
12425.32 405
12426.37 392
12427.42 380
12428.47 444
12429.53 414
12430.58 347
12431.63 383
12432.68 381
12433.74 394
12434.79 426
12435.84 398
12436.90 373
12437.95 415
12439.00 460
12440.06 406
12441.11 387
12442.16 389
12443.22 385
12444.27 431
12445.32 421
12446.38 390
12447.43 426
12448.48 364
12449.54 394
12450.59 369
12451.65 372
12452.70 379
12453.75 462
12454.81 434
12455.86 406
12456.92 489
12457.97 450
12459.02 470
12460.08 487
12461.13 523
12462.19 517
12463.24 519
12464.29 511
12465.35 523
12466.40 570
12467.46 546
12468.51 586
12469.57 601
12470.62 683
12471.68 733
12472.73 765
12473.79 843
12474.84 919
12475.90 1002
12476.95 1084
12478.00 1029
12479.06 1096
12480.11 1089
12481.17 1070
12482.22 1060
12483.28 1028
12484.34 910
12485.39 843
12486.45 778
12487.50 727
12488.56 633
12489.61 630
12490.67 572
12491.72 554
12492.78 522
12493.83 525
12494.89 507
12495.94 476
12497.00 496
12498.06 508
12499.11 475
12500.17 468
12501.22 459
12502.28 430
12503.34 421
12504.39 416
12505.45 459
12506.50 429
12507.56 407
12508.62 418
12509.67 420
12510.73 440
12511.79 378
12512.84 435
12513.90 395
12514.95 360
12516.01 382
12517.07 413
12518.12 409
12519.18 421
12520.24 428
12521.29 391
12522.35 379
12523.41 410
12524.46 433
12525.52 464
12526.58 428
12527.64 424
12528.69 435
12529.75 404
12530.81 394
12531.86 420
12532.92 407
12533.98 373
12535.04 400
12536.09 431
12537.15 410
12538.21 422
12539.27 419
12540.32 428
12541.38 397
12542.44 454
12543.50 417
12544.55 410
12545.61 455
12546.67 466
12547.73 472
12548.78 460
12549.84 427
12550.90 498
12551.96 525
12553.02 543
12554.07 546
12555.13 647
12556.19 630
12557.25 660
12558.31 619
12559.37 649
12560.42 666
12561.48 659
12562.54 617
12563.60 634
12564.66 614
12565.72 554
12566.78 532
12567.83 546
12568.89 516
12569.95 492
12571.01 482
12572.07 540
12573.13 484
12574.19 475
12575.25 438
12576.31 441
12577.36 422
12578.42 390
12579.48 409
12580.54 422
12581.60 427
12582.66 386
12583.72 398
12584.78 376
12585.84 366
12586.90 393
12587.96 406
12589.02 407
12590.08 401
12591.14 368
12592.20 369
12593.26 373
12594.32 391
12595.38 352
12596.44 385
12597.50 372
12598.56 378
12599.62 366
12600.68 319
12601.74 347
12602.80 371
12603.86 374
12604.92 357
12605.98 344
12607.04 348
12608.10 339
12609.16 356
12610.22 366
12611.28 332
12612.34 323
12613.40 369
12614.46 415
12615.52 388
12616.58 400
12617.64 420
12618.70 396
12619.76 359
12620.83 399
12621.89 447
12622.95 355
12624.01 417
12625.07 378
12626.13 398
12627.19 361
12628.25 393
12629.31 404
12630.38 363
12631.44 369
12632.50 368
12633.56 351
12634.62 323
12635.68 342
12636.74 366
12637.81 345
12638.87 328
12639.93 339
12640.99 339
12642.05 355
12643.12 321
12644.18 380
12645.24 346
12646.30 306
12647.36 336
12648.43 343
12649.49 401
12650.55 367
12651.61 363
12652.67 336
12653.74 336
12654.80 358
12655.86 373
12656.92 398
12657.99 340
12659.05 322
12660.11 369
12661.17 314
12662.24 348
12663.30 328
12664.36 306
12665.42 326
12666.49 306
12667.55 307
12668.61 304
12669.68 319
12670.74 293
12671.80 299
12672.87 363
12673.93 321
12674.99 303
12676.06 333
12677.12 341
12678.18 291
12679.25 281
12680.31 322
12681.37 297
12682.44 349
12683.50 342
12684.56 332
12685.63 334
12686.69 301
12687.75 336
12688.82 386
12689.88 356
12690.95 304
12692.01 318
12693.07 338
12694.14 354
12695.20 349
12696.27 344
12697.33 323
12698.39 354
12699.46 342
12700.52 347
12701.59 326
12702.65 365
12703.72 320
12704.78 335
12705.84 340
12706.91 326
12707.97 352
12709.04 333
12710.10 323
12711.17 360
12712.23 338
12713.30 312
12714.36 297
12715.43 333
12716.49 342
12717.56 330
12718.62 306
12719.69 327
12720.75 369
12721.82 335
12722.88 326
12723.95 294
12725.01 295
12726.08 325
12727.14 331
12728.21 364
12729.28 330
12730.34 320
12731.41 362
12732.47 318
12733.54 373
12734.60 381
12735.67 362
12736.73 377
12737.80 327
12738.87 325
12739.93 303
12741.00 335
12742.06 383
12743.13 342
12744.20 331
12745.26 366
12746.33 349
12747.40 330
12748.46 321
12749.53 359
12750.59 325
12751.66 310
12752.73 350
12753.79 319
12754.86 325
12755.93 317
12756.99 309
12758.06 308
12759.13 248
12760.19 292
12761.26 315
12762.33 290
12763.39 298
12764.46 313
12765.53 335
12766.60 341
12767.66 285
12768.73 262
12769.80 296
12770.86 291
12771.93 268
12773.00 293
12774.07 296
12775.13 297
12776.20 275
12777.27 270
12778.34 315
12779.40 295
12780.47 320
12781.54 314
12782.61 269
12783.67 295
12784.74 324
12785.81 328
12786.88 284
12787.95 271
12789.01 321
12790.08 320
12791.15 328
12792.22 321
12793.29 303
12794.35 321
12795.42 321
12796.49 316
12797.56 318
12798.63 321
12799.70 314
12800.76 305
12801.83 295
12802.90 260
12803.97 296
12805.04 304
12806.11 322
12807.18 299
12808.25 327
12809.31 346
12810.38 315
12811.45 284
12812.52 303
12813.59 325
12814.66 368
12815.73 352
12816.80 314
12817.87 310
12818.94 356
12820.01 382
12821.07 380
12822.14 337
12823.21 394
12824.28 366
12825.35 347
12826.42 321
12827.49 332
12828.56 313
12829.63 304
12830.70 308
12831.77 340
12832.84 332
12833.91 276
12834.98 309
12836.05 283
12837.12 306
12838.19 324
12839.26 328
12840.33 288
12841.40 261
12842.47 322
12843.54 289
12844.61 288
12845.68 281
12846.75 323
12847.82 269
12848.89 256
12849.96 250
12851.03 254
12852.10 246
12853.18 318
12854.25 282
12855.32 269
12856.39 337
12857.46 271
12858.53 313
12859.60 268
12860.67 251
12861.74 249
12862.81 270
12863.88 236
12864.96 293
12866.03 254
12867.10 267
12868.17 241
12869.24 246
12870.31 250
12871.38 286
12872.46 295
12873.53 291
12874.60 213
12875.67 242
12876.74 267
12877.81 240
12878.88 259
12879.96 279
12881.03 272
12882.10 263
12883.17 269
12884.24 296
12885.32 273
12886.39 246
12887.46 235
12888.53 238
12889.60 265
12890.68 266
12891.75 280
12892.82 250
12893.89 257
12894.97 284
12896.04 261
12897.11 232
12898.18 257
12899.26 252
12900.33 235
12901.40 293
12902.47 270
12903.55 235
12904.62 213
12905.69 226
12906.77 262
12907.84 236
12908.91 254
12909.99 274
12911.06 295
12912.13 266
12913.20 262
12914.28 284
12915.35 251
12916.42 271
12917.50 292
12918.57 281
12919.64 264
12920.72 236
12921.79 285
12922.87 233
12923.94 256
12925.01 260
12926.09 280
12927.16 296
12928.23 265
12929.31 273
12930.38 245
12931.46 255
12932.53 250
12933.60 248
12934.68 245
12935.75 263
12936.83 296
12937.90 265
12938.97 223
12940.05 255
12941.12 248
12942.20 247
12943.27 246
12944.35 246
12945.42 231
12946.50 230
12947.57 241
12948.64 237
12949.72 263
12950.79 231
12951.87 266
12952.94 230
12954.02 245
12955.09 252
12956.17 273
12957.24 312
12958.32 257
12959.39 234
12960.47 233
12961.54 230
12962.62 239
12963.69 271
12964.77 255
12965.85 264
12966.92 247
12968.00 252
12969.07 241
12970.15 304
12971.22 270
12972.30 266
12973.37 259
12974.45 288
12975.53 293
12976.60 218
12977.68 254
12978.75 224
12979.83 272
12980.90 276
12981.98 274
12983.06 254
12984.13 262
12985.21 277
12986.29 281
12987.36 263
12988.44 259
12989.51 278
12990.59 281
12991.67 275
12992.74 266
12993.82 273
12994.90 271
12995.97 252
12997.05 265
12998.13 270
12999.20 278
13000.28 240
13001.36 274
13002.43 269
13003.51 247
13004.59 246
13005.67 289
13006.74 258
13007.82 241
13008.90 252
13009.97 263
13011.05 282
13012.13 256
13013.21 289
13014.28 275
13015.36 283
13016.44 327
13017.52 300
13018.59 227
13019.67 252
13020.75 299
13021.83 275
13022.90 259
13023.98 260
13025.06 290
13026.14 274
13027.22 280
13028.29 284
13029.37 303
13030.45 291
13031.53 252
13032.61 255
13033.68 264
13034.76 270
13035.84 263
13036.92 290
13038.00 244
13039.08 299
13040.15 289
13041.23 261
13042.31 251
13043.39 234
13044.47 250
13045.55 255
13046.63 316
13047.70 249
13048.78 281
13049.86 237
13050.94 230
13052.02 258
13053.10 294
13054.18 265
13055.26 244
13056.34 281
13057.42 302
13058.49 255
13059.57 306
13060.65 289
13061.73 307
13062.81 282
13063.89 279
13064.97 307
13066.05 247
13067.13 260
13068.21 313
13069.29 297
13070.37 296
13071.45 271
13072.53 260
13073.61 286
13074.69 275
13075.77 304
13076.85 266
13077.93 250
13079.01 267
13080.09 293
13081.17 232
13082.25 255
13083.33 271
13084.41 266
13085.49 288
13086.57 295
13087.65 280
13088.73 239
13089.81 298
13090.89 272
13091.97 268
13093.05 253
13094.13 271
13095.21 264
13096.30 253
13097.38 251
13098.46 266
13099.54 261
13100.62 249
13101.70 257
13102.78 256
13103.86 251
13104.94 281
13106.02 248
13107.11 244
13108.19 267
13109.27 294
13110.35 263
13111.43 281
13112.51 253
13113.59 234
13114.68 294
13115.76 278
13116.84 238
13117.92 265
13119.00 263
13120.08 324
13121.17 274
13122.25 300
13123.33 284
13124.41 289
13125.49 332
13126.58 339
13127.66 273
13128.74 281
13129.82 283
13130.90 269
13131.99 261
13133.07 283
13134.15 313
13135.23 311
13136.32 270
13137.40 285
13138.48 298
13139.56 326
13140.65 271
13141.73 294
13142.81 313
13143.89 315
13144.98 319
13146.06 313
13147.14 277
13148.23 281
13149.31 265
13150.39 303
13151.47 265
13152.56 302
13153.64 272
13154.72 251
13155.81 291
13156.89 308
13157.97 276
13159.06 286
13160.14 303
13161.22 292
13162.31 290
13163.39 323
13164.47 330
13165.56 294
13166.64 246
13167.73 311
13168.81 258
13169.89 258
13170.98 265
13172.06 256
13173.14 256
13174.23 265
13175.31 273
13176.40 292
13177.48 312
13178.57 293
13179.65 292
13180.73 305
13181.82 284
13182.90 315
13183.99 336
13185.07 298
13186.16 298
13187.24 333
13188.32 320
13189.41 312
13190.49 319
13191.58 313
13192.66 306
13193.75 326
13194.83 306
13195.92 320
13197.00 298
13198.09 350
13199.17 326
13200.26 274
13201.34 330
13202.43 332
13203.51 296
13204.60 324
13205.68 318
13206.77 308
13207.86 344
13208.94 296
13210.03 304
13211.11 327
13212.20 303
13213.28 328
13214.37 320
13215.45 286
13216.54 280
13217.63 303
13218.71 332
13219.80 325
13220.88 325
13221.97 291
13223.06 324
13224.14 311
13225.23 307
13226.31 346
13227.40 325
13228.49 332
13229.57 352
13230.66 312
13231.74 298
13232.83 318
13233.92 326
13235.00 317
13236.09 327
13237.18 352
13238.26 317
13239.35 307
13240.44 353
13241.52 310
13242.61 341
13243.70 335
13244.78 315
13245.87 301
13246.96 314
13248.05 286
13249.13 321
13250.22 345
13251.31 384
13252.39 360
13253.48 318
13254.57 340
13255.66 305
13256.74 320
13257.83 355
13258.92 372
13260.01 410
13261.09 393
13262.18 383
13263.27 367
13264.36 385
13265.44 375
13266.53 420
13267.62 351
13268.71 397
13269.80 434
13270.88 384
13271.97 424
13273.06 416
13274.15 445
13275.24 450
13276.32 411
13277.41 428
13278.50 466
13279.59 459
13280.68 459
13281.77 444
13282.85 480
13283.94 459
13285.03 457
13286.12 417
13287.21 466
13288.30 484
13289.39 477
13290.48 523
13291.56 538
13292.65 520
13293.74 499
13294.83 468
13295.92 544
13297.01 499
13298.10 528
13299.19 494
13300.28 514
13301.37 564
13302.46 489
13303.54 537
13304.63 529
13305.72 560
13306.81 584
13307.90 601
13308.99 577
13310.08 578
13311.17 582
13312.26 611
13313.35 586
13314.44 593
13315.53 611
13316.62 606
13317.71 619
13318.80 555
13319.89 505
13320.98 547
13322.07 559
13323.16 523
13324.25 529
13325.34 577
13326.43 567
13327.52 542
13328.61 526
13329.70 541
13330.79 543
13331.88 527
13332.97 555
13334.06 558
13335.15 642
13336.24 599
13337.34 565
13338.43 585
13339.52 618
13340.61 549
13341.70 604
13342.79 620
13343.88 595
13344.97 558
13346.06 550
13347.15 656
13348.25 703
13349.34 612
13350.43 620
13351.52 665
13352.61 685
13353.70 682
13354.79 610
13355.88 627
13356.98 655
13358.07 720
13359.16 772
13360.25 745
13361.34 742
13362.43 720
13363.53 740
13364.62 788
13365.71 793
13366.80 829
13367.89 845
13368.99 850
13370.08 829
13371.17 837
13372.26 833
13373.35 883
13374.45 788
13375.54 767
13376.63 725
13377.72 695
13378.82 647
13379.91 645
13381.00 649
13382.09 634
13383.19 630
13384.28 598
13385.37 560
13386.46 541
13387.56 530
13388.65 495
13389.74 553
13390.84 603
13391.93 537
13393.02 504
13394.11 511
13395.21 541
13396.30 533
13397.39 536
13398.49 556
13399.58 555
13400.67 522
13401.77 498
13402.86 469
13403.95 489
13405.05 504
13406.14 526
13407.23 442
13408.33 476
13409.42 497
13410.52 520
13411.61 494
13412.70 530
13413.80 496
13414.89 505
13415.98 524
13417.08 497
13418.17 487
13419.27 525
13420.36 514
13421.45 485
13422.55 552
13423.64 533
13424.74 507
13425.83 523
13426.93 511
13428.02 540
13429.12 538
13430.21 515
13431.30 527
13432.40 510
13433.49 545
13434.59 564
13435.68 563
13436.78 588
13437.87 557
13438.97 541
13440.06 553
13441.16 548
13442.25 567
13443.35 573
13444.44 595
13445.54 590
13446.63 612
13447.73 553
13448.82 562
13449.92 562
13451.01 563
13452.11 638
13453.20 634
13454.30 654
13455.40 626
13456.49 615
13457.59 628
13458.68 700
13459.78 702
13460.87 666
13461.97 691
13463.07 678
13464.16 700
13465.26 679
13466.35 668
13467.45 660
13468.55 694
13469.64 753
13470.74 707
13471.83 692
13472.93 684
13474.03 697
13475.12 639
13476.22 727
13477.32 697
13478.41 689
13479.51 681
13480.61 726
13481.70 660
13482.80 664
13483.90 767
13484.99 791
13486.09 766
13487.19 742
13488.28 770
13489.38 778
13490.48 799
13491.57 813
13492.67 834
13493.77 833
13494.86 861
13495.96 842
13497.06 866
13498.16 914
13499.25 924
13500.35 988
13501.45 998
13502.55 1041
13503.64 1025
13504.74 987
13505.84 994
13506.94 959
13508.03 981
13509.13 930
13510.23 951
13511.33 909
13512.43 871
13513.52 803
13514.62 746
13515.72 763
13516.82 743
13517.92 700
13519.01 691
13520.11 653
13521.21 667
13522.31 680
13523.41 632
13524.50 645
13525.60 624
13526.70 621
13527.80 598
13528.90 597
13530.00 584
13531.10 526
13532.19 550
13533.29 519
13534.39 530
13535.49 525
13536.59 514
13537.69 527
13538.79 528
13539.89 532
13540.99 517
13542.08 490
13543.18 476
13544.28 482
13545.38 511
13546.48 503
13547.58 443
13548.68 489
13549.78 468
13550.88 465
13551.98 497
13553.08 438
13554.18 403
13555.28 416
13556.38 443
13557.48 487
13558.58 473
13559.68 483
13560.78 499
13561.88 483
13562.98 458
13564.08 403
13565.18 463
13566.28 487
13567.38 428
13568.48 462
13569.58 493
13570.68 465
13571.78 479
13572.88 487
13573.98 471
13575.08 452
13576.18 432
13577.28 406
13578.38 445
13579.48 424
13580.58 460
13581.68 447
13582.78 440
13583.88 458
13584.98 426
13586.08 462
13587.19 437
13588.29 498
13589.39 451
13590.49 457
13591.59 449
13592.69 474
13593.79 454
13594.89 435
13595.99 476
13597.10 510
13598.20 458
13599.30 467
13600.40 464
13601.50 469
13602.60 463
13603.70 478
13604.81 499
13605.91 436
13607.01 495
13608.11 487
13609.21 410
13610.31 419
13611.42 456
13612.52 481
13613.62 471
13614.72 444
13615.82 454
13616.93 450
13618.03 457
13619.13 442
13620.23 440
13621.34 434
13622.44 444
13623.54 441
13624.64 411
13625.75 420
13626.85 468
13627.95 515
13629.05 500
13630.16 463
13631.26 489
13632.36 490
13633.46 455
13634.57 467
13635.67 486
13636.77 484
13637.88 514
13638.98 466
13640.08 434
13641.18 489
13642.29 470
13643.39 432
13644.49 449
13645.60 428
13646.70 442
13647.80 433
13648.91 467
13650.01 439
13651.11 413
13652.22 405
13653.32 432
13654.43 385
13655.53 388
13656.63 409
13657.74 424
13658.84 393
13659.94 426
13661.05 420
13662.15 407
13663.26 380
13664.36 435
13665.46 450
13666.57 421
13667.67 415
13668.78 453
13669.88 390
13670.99 393
13672.09 389
13673.19 394
13674.30 417
13675.40 429
13676.51 417
13677.61 455
13678.72 436
13679.82 409
13680.93 428
13682.03 371
13683.14 380
13684.24 430
13685.35 431
13686.45 416
13687.56 405
13688.66 406
13689.77 467
13690.87 454
13691.98 416
13693.08 435
13694.19 427
13695.29 424
13696.40 419
13697.50 413
13698.61 382
13699.71 493
13700.82 496
13701.92 508
13703.03 473
13704.14 478
13705.24 455
13706.35 473
13707.45 487
13708.56 463
13709.66 483
13710.77 487
13711.88 501
13712.98 468
13714.09 524
13715.19 478
13716.30 503
13717.41 527
13718.51 525
13719.62 534
13720.73 537
13721.83 528
13722.94 578
13724.04 515
13725.15 521
13726.26 574
13727.36 573
13728.47 579
13729.58 593
13730.68 664
13731.79 663
13732.90 624
13734.00 612
13735.11 635
13736.22 649
13737.33 636
13738.43 579
13739.54 591
13740.65 582
13741.75 585
13742.86 622
13743.97 641
13745.08 622
13746.18 625
13747.29 649
13748.40 668
13749.51 699
13750.61 702
13751.72 784
13752.83 771
13753.94 710
13755.04 699
13756.15 761
13757.26 738
13758.37 723
13759.47 819
13760.58 817
13761.69 870
13762.80 832
13763.91 906
13765.01 978
13766.12 1030
13767.23 994
13768.34 1026
13769.45 1154
13770.56 1209
13771.66 1305
13772.77 1364
13773.88 1376
13774.99 1407
13776.10 1397
13777.21 1426
13778.32 1397
13779.42 1323
13780.53 1257
13781.64 1135
13782.75 1115
13783.86 1005
13784.97 912
13786.08 911
13787.19 872
13788.30 781
13789.40 742
13790.51 761
13791.62 736
13792.73 740
13793.84 687
13794.95 688
13796.06 604
13797.17 667
13798.28 670
13799.39 628
13800.50 623
13801.61 581
13802.72 583
13803.83 564
13804.94 477
13806.05 573
13807.16 579
13808.27 548
13809.38 521
13810.49 546
13811.60 565
13812.71 566
13813.82 502
13814.93 532
13816.04 518
13817.15 515
13818.26 518
13819.37 473
13820.48 478
13821.59 469
13822.70 485
13823.81 456
13824.92 431
13826.03 491
13827.14 443
13828.25 474
13829.36 466
13830.47 433
13831.58 425
13832.69 463
13833.81 471
13834.92 462
13836.03 410
13837.14 394
13838.25 470
13839.36 461
13840.47 425
13841.58 442
13842.69 430
13843.81 446
13844.92 471
13846.03 459
13847.14 440
13848.25 412
13849.36 468
13850.47 502
13851.59 488
13852.70 465
13853.81 482
13854.92 511
13856.03 476
13857.14 490
13858.26 467
13859.37 504
13860.48 489
13861.59 466
13862.70 495
13863.82 466
13864.93 484
13866.04 463
13867.15 495
13868.26 480
13869.38 491
13870.49 494
13871.60 491
13872.71 531
13873.83 485
13874.94 499
13876.05 531
13877.16 462
13878.28 517
13879.39 512
13880.50 523
13881.62 514
13882.73 482
13883.84 513
13884.95 525
13886.07 554
13887.18 527
13888.29 499
13889.41 520
13890.52 593
13891.63 580
13892.75 571
13893.86 572
13894.97 541
13896.09 537
13897.20 543
13898.31 571
13899.43 569
13900.54 558
13901.65 535
13902.77 542
13903.88 564
13904.99 509
13906.11 464
13907.22 483
13908.34 498
13909.45 475
13910.56 488
13911.68 454
13912.79 516
13913.91 466
13915.02 466
13916.13 489
13917.25 491
13918.36 478
13919.48 487
13920.59 438
13921.71 453
13922.82 407
13923.94 431
13925.05 430
13926.16 437
13927.28 433
13928.39 474
13929.51 494
13930.62 399
13931.74 401
13932.85 399
13933.97 429
13935.08 441
13936.20 431
13937.31 419
13938.43 369
13939.54 379
13940.66 418
13941.77 417
13942.89 440
13944.00 457
13945.12 432
13946.23 424
13947.35 492
13948.47 486
13949.58 412
13950.70 432
13951.81 396
13952.93 441
13954.04 417
13955.16 425
13956.28 410
13957.39 430
13958.51 392
13959.62 432
13960.74 429
13961.85 468
13962.97 433
13964.09 416
13965.20 434
13966.32 433
13967.44 382
13968.55 434
13969.67 434
13970.78 441
13971.90 451
13973.02 441
13974.13 388
13975.25 382
13976.37 340
13977.48 400
13978.60 401
13979.72 410
13980.83 397
13981.95 408
13983.07 417
13984.18 461
13985.30 391
13986.42 390
13987.54 397
13988.65 446
13989.77 443
13990.89 387
13992.00 402
13993.12 414
13994.24 423
13995.36 419
13996.47 431
13997.59 392
13998.71 416
13999.83 367
14000.94 427
14002.06 405
14003.18 424
14004.30 457
14005.41 393
14006.53 421
14007.65 383
14008.77 406
14009.89 405
14011.00 420
14012.12 401
14013.24 381
14014.36 411
14015.48 408
14016.60 379
14017.71 454
14018.83 444
14019.95 437
14021.07 425
14022.19 374
14023.31 442
14024.42 439
14025.54 443
14026.66 416
14027.78 411
14028.90 441
14030.02 454
14031.14 407
14032.25 420
14033.37 384
14034.49 389
14035.61 439
14036.73 407
14037.85 416
14038.97 405
14040.09 404
14041.21 411
14042.33 416
14043.45 436
14044.57 469
14045.68 426
14046.80 486
14047.92 457
14049.04 460
14050.16 431
14051.28 458
14052.40 560
14053.52 548
14054.64 549
14055.76 511
14056.88 524
14058.00 569
14059.12 516
14060.24 534
14061.36 512
14062.48 522
14063.60 608
14064.72 558
14065.84 581
14066.96 596
14068.08 642
14069.20 644
14070.32 606
14071.44 665
14072.56 623
14073.68 689
14074.80 703
14075.92 653
14077.05 672
14078.17 728
14079.29 726
14080.41 701
14081.53 701
14082.65 708
14083.77 704
14084.89 750
14086.01 804
14087.13 774
14088.25 771
14089.38 781
14090.50 798
14091.62 844
14092.74 893
14093.86 848
14094.98 963
14096.10 994
14097.22 1002
14098.35 1017
14099.47 1058
14100.59 1065
14101.71 1040
14102.83 984
14103.95 931
14105.08 931
14106.20 934
14107.32 886
14108.44 835
14109.56 787
14110.69 814
14111.81 742
14112.93 680
14114.05 659
14115.17 643
14116.30 657
14117.42 572
14118.54 596
14119.66 583
14120.79 562
14121.91 571
14123.03 534
14124.15 537
14125.28 503
14126.40 557
14127.52 514
14128.64 520
14129.77 479
14130.89 507
14132.01 490
14133.13 466
14134.26 479
14135.38 484
14136.50 481
14137.63 456
14138.75 437
14139.87 421
14141.00 416
14142.12 416
14143.24 467
14144.37 486
14145.49 471
14146.61 450
14147.74 412
14148.86 349
14149.98 360
14151.11 371
14152.23 406
14153.35 450
14154.48 393
14155.60 397
14156.72 396
14157.85 430
14158.97 390
14160.10 351
14161.22 359
14162.34 361
14163.47 374
14164.59 373
14165.72 392
14166.84 383
14167.97 400
14169.09 437
14170.21 409
14171.34 434
14172.46 395
14173.59 439
14174.71 374
14175.84 380
14176.96 388
14178.09 402
14179.21 422
14180.34 392
14181.46 376
14182.58 373
14183.71 384
14184.83 431
14185.96 394
14187.08 401
14188.21 454
14189.33 403
14190.46 422
14191.59 391
14192.71 401
14193.84 403
14194.96 403
14196.09 375
14197.21 400
14198.34 393
14199.46 440
14200.59 423
14201.71 385
14202.84 382
14203.97 363
14205.09 376
14206.22 403
14207.34 401
14208.47 363
14209.59 375
14210.72 371
14211.85 356
14212.97 362
14214.10 388
14215.22 346
14216.35 343
14217.48 319
14218.60 314
14219.73 332
14220.86 358
14221.98 328
14223.11 348
14224.24 345
14225.36 337
14226.49 313
14227.62 314
14228.74 354
14229.87 354
14231.00 380
14232.12 373
14233.25 343
14234.38 349
14235.50 331
14236.63 351
14237.76 322
14238.88 341
14240.01 354
14241.14 346
14242.27 328
14243.39 347
14244.52 342
14245.65 322
14246.77 330
14247.90 334
14249.03 332
14250.16 326
14251.28 310
14252.41 327
14253.54 314
14254.67 358
14255.80 369
14256.92 334
14258.05 351
14259.18 331
14260.31 305
14261.43 288
14262.56 298
14263.69 305
14264.82 305
14265.95 315
14267.08 339
14268.20 317
14269.33 288
14270.46 301
14271.59 296
14272.72 314
14273.85 342
14274.97 310
14276.10 333
14277.23 341
14278.36 306
14279.49 316
14280.62 319
14281.75 346
14282.87 286
14284.00 299
14285.13 295
14286.26 291
14287.39 299
14288.52 305
14289.65 299
14290.78 289
14291.91 296
14293.04 306
14294.17 288
14295.29 266
14296.42 315
14297.55 249
14298.68 275
14299.81 259
14300.94 274
14302.07 295
14303.20 275
14304.33 256
14305.46 262
14306.59 274
14307.72 263
14308.85 270
14309.98 288
14311.11 308
14312.24 297
14313.37 263
14314.50 291
14315.63 298
14316.76 291
14317.89 276
14319.02 249
14320.15 292
14321.28 263
14322.41 233
14323.54 288
14324.67 287
14325.80 262
14326.93 242
14328.06 233
14329.20 221
14330.33 234
14331.46 236
14332.59 252
14333.72 245
14334.85 262
14335.98 247
14337.11 230
14338.24 248
14339.37 216
14340.50 236
14341.64 264
14342.77 281
14343.90 254
14345.03 245
14346.16 253
14347.29 227
14348.42 208
14349.55 266
14350.69 264
14351.82 266
14352.95 243
14354.08 261
14355.21 256
14356.34 264
14357.48 269
14358.61 251
14359.74 268
14360.87 274
14362.00 219
14363.14 245
14364.27 254
14365.40 250
14366.53 255
14367.66 255
14368.80 273
14369.93 271
14371.06 224
14372.19 268
14373.33 237
14374.46 240
14375.59 226
14376.72 239
14377.86 240
14378.99 231
14380.12 206
14381.25 274
14382.39 235
14383.52 255
14384.65 244
14385.78 275
14386.92 270
14388.05 247
14389.18 263
14390.32 262
14391.45 238
14392.58 232
14393.72 248
14394.85 273
14395.98 257
14397.12 256
14398.25 234
14399.38 226
14400.52 215
14401.65 240
14402.78 252
14403.92 242
14405.05 216
14406.18 209
14407.32 253
14408.45 233
14409.59 235
14410.72 253
14411.85 261
14412.99 229
14414.12 246
14415.26 278
14416.39 264
14417.52 229
14418.66 235
14419.79 216
14420.93 219
14422.06 215
14423.20 237
14424.33 266
14425.46 253
14426.60 269
14427.73 234
14428.87 238
14430.00 227
14431.14 259
14432.27 274
14433.41 254
14434.54 262
14435.68 249
14436.81 268
14437.95 268
14439.08 266
14440.22 242
14441.35 274
14442.49 255
14443.62 247
14444.76 278
14445.89 247
14447.03 259
14448.16 257
14449.30 237
14450.43 229
14451.57 242
14452.70 254
14453.84 277
14454.98 247
14456.11 235
14457.25 234
14458.38 248
14459.52 245
14460.65 269
14461.79 270
14462.93 246
14464.06 234
14465.20 269
14466.33 245
14467.47 224
14468.61 254
14469.74 292
14470.88 275
14472.02 299
14473.15 242
14474.29 263
14475.42 243
14476.56 258
14477.70 302
14478.83 275
14479.97 263
14481.11 230
14482.24 253
14483.38 263
14484.52 233
14485.65 237
14486.79 277
14487.93 277
14489.07 271
14490.20 256
14491.34 259
14492.48 278
14493.61 247
14494.75 274
14495.89 321
14497.03 311
14498.16 287
14499.30 321
14500.44 303
14501.57 311
14502.71 327
14503.85 315
14504.99 324
14506.13 303
14507.26 321
14508.40 327
14509.54 300
14510.68 337
14511.81 329
14512.95 314
14514.09 301
14515.23 315
14516.37 336
14517.50 367
14518.64 359
14519.78 323
14520.92 335
14522.06 337
14523.20 330
14524.33 358
14525.47 361
14526.61 374
14527.75 355
14528.89 348
14530.03 324
14531.16 329
14532.30 371
14533.44 349
14534.58 332
14535.72 287
14536.86 332
14538.00 319
14539.14 323
14540.28 303
14541.41 327
14542.55 341
14543.69 299
14544.83 305
14545.97 304
14547.11 296
14548.25 308
14549.39 326
14550.53 314
14551.67 338
14552.81 315
14553.95 311
14555.09 340
14556.23 312
14557.37 311
14558.50 312
14559.64 298
14560.78 334
14561.92 314
14563.06 323
14564.20 310
14565.34 346
14566.48 326
14567.62 339
14568.76 363
14569.90 353
14571.04 365
14572.18 374
14573.32 334
14574.47 344
14575.61 346
14576.75 411
14577.89 375
14579.03 351
14580.17 353
14581.31 368
14582.45 393
14583.59 375
14584.73 418
14585.87 412
14587.01 359
14588.15 371
14589.29 399
14590.43 392
14591.58 404
14592.72 378
14593.86 376
14595.00 401
14596.14 422
14597.28 428
14598.42 431
14599.56 387
14600.70 379
14601.85 442
14602.99 395
14604.13 389
14605.27 381
14606.41 451
14607.55 448
14608.70 450
14609.84 440
14610.98 404
14612.12 476
14613.26 460
14614.40 501
14615.55 470
14616.69 496
14617.83 535
14618.97 503
14620.11 500
14621.26 542
14622.40 540
14623.54 465
14624.68 526
14625.83 523
14626.97 518
14628.11 595
14629.25 634
14630.40 665
14631.54 643
14632.68 624
14633.82 659
14634.97 725
14636.11 734
14637.25 668
14638.39 638
14639.54 665
14640.68 643
14641.82 632
14642.97 619
14644.11 576
14645.25 545
14646.40 505
14647.54 559
14648.68 495
14649.83 500
14650.97 499
14652.11 479
14653.26 479
14654.40 460
14655.54 443
14656.69 425
14657.83 392
14658.97 380
14660.12 370
14661.26 390
14662.40 379
14663.55 407
14664.69 408
14665.84 388
14666.98 397
14668.12 350
14669.27 329
14670.41 357
14671.56 338
14672.70 352
14673.84 334
14674.99 313
14676.13 348
14677.28 323
14678.42 289
14679.57 280
14680.71 308
14681.86 330
14683.00 313
14684.14 301
14685.29 322
14686.43 278
14687.58 259
14688.72 300
14689.87 307
14691.01 299
14692.16 289
14693.30 249
14694.45 265
14695.59 252
14696.74 258
14697.88 285
14699.03 257
14700.17 273
14701.32 297
14702.46 288
14703.61 267
14704.75 221
14705.90 233
14707.05 250
14708.19 259
14709.34 291
14710.48 291
14711.63 271
14712.77 259
14713.92 221
14715.07 253
14716.21 279
14717.36 274
14718.50 230
14719.65 257
14720.80 278
14721.94 232
14723.09 287
14724.23 270
14725.38 265
14726.53 280
14727.67 301
14728.82 261
14729.97 257
14731.11 282
14732.26 247
14733.41 274
14734.55 271
14735.70 258
14736.84 240
14737.99 264
14739.14 242
14740.29 278
14741.43 275
14742.58 267
14743.73 253
14744.87 257
14746.02 255
14747.17 257
14748.31 273
14749.46 240
14750.61 309
14751.76 247
14752.90 230
14754.05 251
14755.20 257
14756.35 245
14757.49 250
14758.64 228
14759.79 253
14760.94 253
14762.08 278
14763.23 261
14764.38 260
14765.53 253
14766.67 260
14767.82 249
14768.97 223
14770.12 265
14771.27 257
14772.41 246
14773.56 248
14774.71 267
14775.86 234
14777.01 210
14778.15 250
14779.30 228
14780.45 232
14781.60 212
14782.75 232
14783.90 248
14785.05 231
14786.19 225
14787.34 189
14788.49 220
14789.64 222
14790.79 232
14791.94 229
14793.09 208
14794.24 223
14795.38 225
14796.53 252
14797.68 249
14798.83 228
14799.98 211
14801.13 250
14802.28 206
14803.43 203
14804.58 200
14805.73 212
14806.88 193
14808.03 195
14809.18 204
14810.33 219
14811.47 184
14812.62 191
14813.77 217
14814.92 207
14816.07 204
14817.22 172
14818.37 207
14819.52 200
14820.67 190
14821.82 168
14822.97 172
14824.12 198
14825.27 206
14826.42 209
14827.57 186
14828.72 222
14829.87 192
14831.02 234
14832.17 227
14833.33 215
14834.48 158
14835.63 215
14836.78 185
14837.93 170
14839.08 188
14840.23 204
14841.38 180
14842.53 181
14843.68 193
14844.83 186
14845.98 185
14847.13 180
14848.28 185
14849.44 210
14850.59 203
14851.74 220
14852.89 226
14854.04 184
14855.19 222
14856.34 197
14857.49 168
14858.65 170
14859.80 188
14860.95 202
14862.10 179
14863.25 172
14864.40 189
14865.56 168
14866.71 208
14867.86 198
14869.01 194
14870.16 196
14871.31 202
14872.47 168
14873.62 171
14874.77 210
14875.92 176
14877.07 193
14878.23 195
14879.38 169
14880.53 193
14881.68 145
14882.84 160
14883.99 208
14885.14 227
14886.29 179
14887.45 186
14888.60 170
14889.75 217
14890.90 205
14892.06 200
14893.21 184
14894.36 226
14895.52 222
14896.67 183
14897.82 208
14898.97 214
14900.13 185
14901.28 184
14902.43 217
14903.59 214
14904.74 197
14905.89 200
14907.05 177
14908.20 184
14909.35 185
14910.51 202
14911.66 204
14912.81 204
14913.97 186
14915.12 201
14916.27 215
14917.43 219
14918.58 168
14919.74 188
14920.89 207
14922.04 201
14923.20 237
14924.35 231
14925.50 212
14926.66 208
14927.81 222
14928.97 206
14930.12 205
14931.28 185
14932.43 189
14933.58 219
14934.74 211
14935.89 207
14937.05 192
14938.20 211
14939.36 193
14940.51 214
14941.67 204
14942.82 188
14943.98 208
14945.13 209
14946.28 243
14947.44 217
14948.59 250
14949.75 221
14950.90 239
14952.06 212
14953.21 208
14954.37 242
14955.52 218
14956.68 244
14957.84 221
14958.99 242
14960.15 244
14961.30 260
14962.46 259
14963.61 248
14964.77 222
14965.92 226
14967.08 245
14968.23 252
14969.39 227
14970.55 236
14971.70 261
14972.86 262
14974.01 255
14975.17 225
14976.33 238
14977.48 228
14978.64 222
14979.79 232
14980.95 225
14982.11 188
14983.26 195
14984.42 237
14985.58 213
14986.73 217
14987.89 217
14989.04 191
14990.20 196
14991.36 161
14992.51 181
14993.67 198
14994.83 182
14995.98 194
14997.14 209
14998.30 180
14999.45 199
15000.61 196
15001.77 173
15002.93 189
15004.08 206
15005.24 221
15006.40 198
15007.55 209
15008.71 200
15009.87 201
15011.03 166
15012.18 185
15013.34 172
15014.50 163
15015.66 148
15016.81 165
15017.97 196
15019.13 172
15020.29 177
15021.44 194
15022.60 191
15023.76 197
15024.92 181
15026.08 209
15027.23 224
15028.39 200
15029.55 204
15030.71 176
15031.87 174
15033.02 181
15034.18 190
15035.34 188
15036.50 177
15037.66 191
15038.81 165
15039.97 169
15041.13 172
15042.29 197
15043.45 193
15044.61 175
15045.77 196
15046.93 170
15048.08 145
15049.24 155
15050.40 174
15051.56 147
15052.72 166
15053.88 188
15055.04 174
15056.20 161
15057.36 167
15058.51 171
15059.67 222
15060.83 146
15061.99 152
15063.15 192
15064.31 177
15065.47 166
15066.63 158
15067.79 165
15068.95 185
15070.11 187
15071.27 174
15072.43 244
15073.59 159
15074.75 178
15075.91 165
15077.07 176
15078.23 151
15079.39 171
15080.55 190
15081.71 173
15082.87 165
15084.03 152
15085.19 159
15086.35 157
15087.51 161
15088.67 180
15089.83 167
15090.99 163
15092.15 194
15093.31 182
15094.47 164
15095.63 210
15096.79 217
15097.95 191
15099.11 169
15100.27 204
15101.43 181
15102.60 153
15103.76 176
15104.92 183
15106.08 142
15107.24 163
15108.40 160
15109.56 176
15110.72 158
15111.88 168
15113.05 181
15114.21 144
15115.37 162
15116.53 166
15117.69 169
15118.85 191
15120.01 182
15121.18 168
15122.34 153
15123.50 160
15124.66 169
15125.82 156
15126.98 175
15128.15 171
15129.31 192
15130.47 188
15131.63 167
15132.79 154
15133.96 180
15135.12 149
15136.28 155
15137.44 189
15138.60 215
15139.77 188
15140.93 163
15142.09 179
15143.25 169
15144.42 184
15145.58 178
15146.74 171
15147.90 233
15149.07 221
15150.23 162
15151.39 169
15152.55 180
15153.72 195
15154.88 181
15156.04 196
15157.21 193
15158.37 194
15159.53 191
15160.70 184
15161.86 186
15163.02 169
15164.19 178
15165.35 193
15166.51 191
15167.68 204
15168.84 184
15170.00 158
15171.17 203
15172.33 186
15173.49 173
15174.66 204
15175.82 186
15176.98 162
15178.15 163
15179.31 180
15180.48 196
15181.64 202
15182.80 212
15183.97 201
15185.13 194
15186.30 210
15187.46 228
15188.62 210
15189.79 202
15190.95 187
15192.12 196
15193.28 235
15194.44 180
15195.61 205
15196.77 215
15197.94 232
15199.10 241
15200.27 187
15201.43 218
15202.60 241
15203.76 244
15204.93 212
15206.09 203
15207.26 211
15208.42 205
15209.59 222
15210.75 253
15211.92 232
15213.08 246
15214.25 240
15215.41 227
15216.58 226
15217.74 198
15218.91 224
15220.07 205
15221.24 226
15222.40 229
15223.57 234
15224.73 232
15225.90 271
15227.07 248
15228.23 250
15229.40 273
15230.56 269
15231.73 283
15232.89 310
15234.06 228
15235.23 253
15236.39 269
15237.56 278
15238.73 272
15239.89 234
15241.06 244
15242.22 238
15243.39 248
15244.56 254
15245.72 238
15246.89 227
15248.06 209
15249.22 216
15250.39 235
15251.55 249
15252.72 191
15253.89 192
15255.06 192
15256.22 207
15257.39 218
15258.56 210
15259.72 217
15260.89 189
15262.06 171
15263.22 176
15264.39 183
15265.56 198
15266.72 189
15267.89 197
15269.06 189
15270.23 192
15271.39 190
15272.56 218
15273.73 183
15274.90 195
15276.06 194
15277.23 217
15278.40 192
15279.57 195
15280.73 212
15281.90 202
15283.07 208
15284.24 187
15285.41 186
15286.57 196
15287.74 177
15288.91 190
15290.08 167
15291.25 166
15292.41 165
15293.58 197
15294.75 149
15295.92 151
15297.09 161
15298.26 162
15299.42 182
15300.59 171
15301.76 181
15302.93 202
15304.10 178
15305.27 177
15306.44 166
15307.60 201
15308.77 176
15309.94 196
15311.11 166
15312.28 178
15313.45 193
15314.62 205
15315.79 177
15316.96 192
15318.12 189
15319.29 188
15320.46 196
15321.63 159
15322.80 180
15323.97 178
15325.14 161
15326.31 191
15327.48 201
15328.65 170
15329.82 190
15330.99 200
15332.16 165
15333.33 220
15334.50 189
15335.67 167
15336.84 199
15338.01 180
15339.18 178
15340.35 182
15341.52 179
15342.69 179
15343.86 163
15345.03 181
15346.20 182
15347.37 200
15348.54 192
15349.71 177
15350.88 211
15352.05 185
15353.22 181
15354.39 171
15355.56 177
15356.73 186
15357.90 185
15359.07 177
15360.24 202
15361.41 179
15362.58 181
15363.76 169
15364.93 174
15366.10 175
15367.27 171
15368.44 176
15369.61 159
15370.78 161
15371.95 171
15373.12 172
15374.30 184
15375.47 200
15376.64 190
15377.81 250
15378.98 193
15380.15 181
15381.32 193
15382.50 181
15383.67 195
15384.84 187
15386.01 191
15387.18 173
15388.35 167
15389.53 219
15390.70 202
15391.87 202
15393.04 183
15394.21 193
15395.39 210
15396.56 203
15397.73 219
15398.90 195
15400.08 208
15401.25 215
15402.42 192
15403.59 189
15404.76 172
15405.94 171
15407.11 177
15408.28 172
15409.45 154
15410.63 160
15411.80 177
15412.97 198
15414.15 167
15415.32 189
15416.49 161
15417.66 174
15418.84 160
15420.01 206
15421.18 187
15422.36 149
15423.53 169
15424.70 149
15425.88 151
15427.05 152
15428.22 201
15429.40 180
15430.57 189
15431.74 179
15432.92 179
15434.09 187
15435.26 177
15436.44 183
15437.61 173
15438.79 171
15439.96 196
15441.13 182
15442.31 158
15443.48 144
15444.65 157
15445.83 186
15447.00 177
15448.18 166
15449.35 135
15450.53 148
15451.70 185
15452.87 166
15454.05 163
15455.22 161
15456.40 152
15457.57 152
15458.75 173
15459.92 179
15461.09 173
15462.27 176
15463.44 165
15464.62 161
15465.79 141
15466.97 167
15468.14 166
15469.32 186
15470.49 139
15471.67 149
15472.84 153
15474.02 166
15475.19 132
15476.37 124
15477.54 147
15478.72 163
15479.89 147
15481.07 170
15482.25 168
15483.42 141
15484.60 169
15485.77 159
15486.95 155
15488.12 162
15489.30 175
15490.47 166
15491.65 168
15492.83 157
15494.00 174
15495.18 180
15496.35 171
15497.53 174
15498.71 163
15499.88 175
15501.06 159
15502.23 151
15503.41 177
15504.59 176
15505.76 162
15506.94 180
15508.12 196
15509.29 181
15510.47 185
15511.64 181
15512.82 175
15514.00 173
15515.17 181
15516.35 191
15517.53 161
15518.70 148
15519.88 171
15521.06 162
15522.24 177
15523.41 184
15524.59 178
15525.77 168
15526.94 186
15528.12 171
15529.30 194
15530.48 185
15531.65 179
15532.83 182
15534.01 164
15535.18 176
15536.36 178
15537.54 189
15538.72 177
15539.89 195
15541.07 161
15542.25 169
15543.43 180
15544.61 190
15545.78 185
15546.96 176
15548.14 175
15549.32 169
15550.50 144
15551.67 212
15552.85 189
15554.03 189
15555.21 185
15556.39 181
15557.56 207
15558.74 201
15559.92 257
15561.10 228
15562.28 207
15563.46 178
15564.63 158
15565.81 216
15566.99 226
15568.17 236
15569.35 230
15570.53 203
15571.71 189
15572.89 212
15574.06 188
15575.24 194
15576.42 200
15577.60 213
15578.78 238
15579.96 219
15581.14 203
15582.32 214
15583.50 233
15584.68 224
15585.86 207
15587.04 240
15588.21 198
15589.39 206
15590.57 226
15591.75 245
15592.93 244
15594.11 241
15595.29 213
15596.47 211
15597.65 235
15598.83 212
15600.01 222
15601.19 224
15602.37 250
15603.55 237
15604.73 235
15605.91 247
15607.09 247
15608.27 253
15609.45 264
15610.63 275
15611.81 263
15612.99 299
15614.17 273
15615.35 265
15616.53 233
15617.71 241
15618.90 252
15620.08 267
15621.26 264
15622.44 302
15623.62 304
15624.80 307
15625.98 296
15627.16 314
15628.34 319
15629.52 322
15630.70 291
15631.89 284
15633.07 276
15634.25 307
15635.43 333
15636.61 329
15637.79 315
15638.97 304
15640.15 337
15641.34 347
15642.52 327
15643.70 349
15644.88 356
15646.06 347
15647.24 361
15648.42 347
15649.61 313
15650.79 328
15651.97 358
15653.15 343
15654.33 379
15655.52 362
15656.70 380
15657.88 358
15659.06 359
15660.24 341
15661.43 343
15662.61 349
15663.79 391
15664.97 357
15666.16 329
15667.34 331
15668.52 371
15669.70 384
15670.89 348
15672.07 358
15673.25 343
15674.43 349
15675.62 310
15676.80 348
15677.98 315
15679.17 338
15680.35 301
15681.53 336
15682.71 277
15683.90 295
15685.08 311
15686.26 288
15687.45 325
15688.63 326
15689.81 268
15691.00 305
15692.18 336
15693.36 315
15694.55 343
15695.73 332
15696.91 355
15698.10 301
15699.28 309
15700.46 337
15701.65 324
15702.83 312
15704.02 330
15705.20 346
15706.38 319
15707.57 321
15708.75 302
15709.94 336
15711.12 344
15712.30 333
15713.49 360
15714.67 343
15715.86 328
15717.04 364
15718.23 338
15719.41 342
15720.59 356
15721.78 386
15722.96 353
15724.15 342
15725.33 324
15726.52 343
15727.70 331
15728.89 374
15730.07 366
15731.26 337
15732.44 325
15733.63 323
15734.81 376
15736.00 339
15737.18 372
15738.37 364
15739.55 346
15740.74 355
15741.92 338
15743.11 352
15744.29 365
15745.48 337
15746.66 335
15747.85 416
15749.03 396
15750.22 374
15751.41 377
15752.59 366
15753.78 382
15754.96 366
15756.15 356
15757.33 355
15758.52 325
15759.71 340
15760.89 349
15762.08 360
15763.26 349
15764.45 364
15765.64 365
15766.82 364
15768.01 357
15769.19 353
15770.38 340
15771.57 356
15772.75 331
15773.94 341
15775.13 348
15776.31 278
15777.50 282
15778.69 327
15779.87 305
15781.06 310
15782.25 339
15783.43 326
15784.62 310
15785.81 320
15786.99 290
15788.18 310
15789.37 339
15790.56 296
15791.74 271
15792.93 279
15794.12 258
15795.30 302
15796.49 307
15797.68 292
15798.87 292
15800.05 249
15801.24 297
15802.43 293
15803.62 279
15804.80 241
15805.99 280
15807.18 260
15808.37 259
15809.55 217
15810.74 287
15811.93 254
15813.12 270
15814.31 245
15815.49 236
15816.68 242
15817.87 249
15819.06 269
15820.25 250
15821.44 254
15822.62 222
15823.81 228
15825.00 251
15826.19 249
15827.38 261
15828.57 240
15829.75 268
15830.94 251
15832.13 242
15833.32 231
15834.51 231
15835.70 268
15836.89 281
15838.08 262
15839.26 215
15840.45 250
15841.64 276
15842.83 263
15844.02 275
15845.21 276
15846.40 284
15847.59 249
15848.78 258
15849.97 248
15851.16 251
15852.35 266
15853.53 250
15854.72 252
15855.91 242
15857.10 252
15858.29 268
15859.48 248
15860.67 243
15861.86 257
15863.05 267
15864.24 231
15865.43 219
15866.62 212
15867.81 241
15869.00 262
15870.19 276
15871.38 262
15872.57 263
15873.76 249
15874.95 275
15876.14 234
15877.33 268
15878.52 286
15879.71 264
15880.90 242
15882.10 270
15883.29 282
15884.48 264
15885.67 245
15886.86 279
15888.05 239
15889.24 265
15890.43 282
15891.62 295
15892.81 293
15894.00 292
15895.19 325
15896.39 305
15897.58 332
15898.77 319
15899.96 296
15901.15 315
15902.34 322
15903.53 301
15904.72 272
15905.92 290
15907.11 336
15908.30 323
15909.49 325
15910.68 334
15911.87 325
15913.06 323
15914.26 353
15915.45 364
15916.64 336
15917.83 341
15919.02 298
15920.22 318
15921.41 319
15922.60 327
15923.79 322
15924.98 364
15926.18 353
15927.37 318
15928.56 311
15929.75 365
15930.95 358
15932.14 340
15933.33 340
15934.52 339
15935.72 351
15936.91 340
15938.10 319
15939.29 307
15940.49 282
15941.68 266
15942.87 340
15944.06 295
15945.26 308
15946.45 293
15947.64 272
15948.84 266
15950.03 284
15951.22 233
15952.42 267
15953.61 277
15954.80 246
15956.00 254
15957.19 221
15958.38 225
15959.58 232
15960.77 237
15961.96 211
15963.16 227
15964.35 232
15965.54 236
15966.74 197
15967.93 213
15969.12 207
15970.32 198
15971.51 229
15972.71 177
15973.90 188
15975.09 222
15976.29 227
15977.48 205
15978.68 198
15979.87 205
15981.07 207
15982.26 181
15983.45 189
15984.65 167
15985.84 185
15987.04 207
15988.23 192
15989.43 189
15990.62 194
15991.82 180
15993.01 188
15994.20 191
15995.40 170
15996.59 193
15997.79 171
15998.98 196
16000.18 181
16001.37 181
16002.57 163
16003.76 180
16004.96 178
16006.15 157
16007.35 183
16008.55 185
16009.74 163
16010.94 180
16012.13 180
16013.33 199
16014.52 188
16015.72 174
16016.91 165
16018.11 177
16019.30 175
16020.50 164
16021.70 170
16022.89 186
16024.09 195
16025.28 197
16026.48 142
16027.68 190
16028.87 175
16030.07 187
16031.26 159
16032.46 159
16033.66 162
16034.85 171
16036.05 188
16037.25 157
16038.44 176
16039.64 157
16040.83 171
16042.03 217
16043.23 179
16044.42 188
16045.62 181
16046.82 214
16048.01 168
16049.21 188
16050.41 207
16051.60 187
16052.80 195
16054.00 187
16055.20 182
16056.39 162
16057.59 183
16058.79 171
16059.98 163
16061.18 160
16062.38 179
16063.58 177
16064.77 177
16065.97 155
16067.17 168
16068.37 168
16069.56 159
16070.76 191
16071.96 153
16073.16 167
16074.35 180
16075.55 134
16076.75 157
16077.95 134
16079.15 148
16080.34 160
16081.54 182
16082.74 209
16083.94 181
16085.14 171
16086.33 167
16087.53 182
16088.73 153
16089.93 158
16091.13 165
16092.33 153
16093.52 155
16094.72 141
16095.92 151
16097.12 167
16098.32 159
16099.52 155
16100.72 157
16101.91 149
16103.11 175
16104.31 153
16105.51 153
16106.71 160
16107.91 179
16109.11 187
16110.31 175
16111.51 171
16112.71 158
16113.90 161
16115.10 148
16116.30 176
16117.50 181
16118.70 140
16119.90 143
16121.10 136
16122.30 142
16123.50 139
16124.70 166
16125.90 145
16127.10 174
16128.30 154
16129.50 155
16130.70 149
16131.90 160
16133.10 148
16134.30 137
16135.50 155
16136.70 152
16137.90 158
16139.10 152
16140.30 175
16141.50 180
16142.70 177
16143.90 161
16145.10 163
16146.30 127
16147.50 148
16148.70 174
16149.90 168
16151.10 149
16152.30 133
16153.50 176
16154.70 171
16155.91 168
16157.11 173
16158.31 163
16159.51 177
16160.71 168
16161.91 165
16163.11 159
16164.31 184
16165.51 164
16166.71 170
16167.92 189
16169.12 206
16170.32 179
16171.52 177
16172.72 147
16173.92 165
16175.12 166
16176.33 148
16177.53 162
16178.73 168
16179.93 136
16181.13 149
16182.33 146
16183.54 167
16184.74 174
16185.94 169
16187.14 171
16188.34 200
16189.55 170
16190.75 167
16191.95 186
16193.15 182
16194.35 170
16195.56 184
16196.76 172
16197.96 215
16199.16 191
16200.37 176
16201.57 191
16202.77 215
16203.97 171
16205.18 147
16206.38 167
16207.58 162
16208.78 159
16209.99 187
16211.19 167
16212.39 152
16213.60 168
16214.80 167
16216.00 190
16217.20 147
16218.41 173
16219.61 188
16220.81 179
16222.02 200
16223.22 179
16224.42 174
16225.63 182
16226.83 183
16228.03 167
16229.24 198
16230.44 212
16231.64 218
16232.85 182
16234.05 164
16235.26 200
16236.46 186
16237.66 192
16238.87 168
16240.07 177
16241.28 194
16242.48 199
16243.68 200
16244.89 198
16246.09 176
16247.30 193
16248.50 188
16249.70 198
16250.91 191
16252.11 222
16253.32 219
16254.52 208
16255.73 227
16256.93 213
16258.14 187
16259.34 183
16260.54 172
16261.75 180
16262.95 174
16264.16 200
16265.36 216
16266.57 190
16267.77 206
16268.98 214
16270.18 202
16271.39 202
16272.59 186
16273.80 186
16275.00 188
16276.21 184
16277.41 224
16278.62 219
16279.83 223
16281.03 214
16282.24 214
16283.44 208
16284.65 202
16285.85 216
16287.06 197
16288.26 220
16289.47 225
16290.68 200
16291.88 201
16293.09 230
16294.29 216
16295.50 220
16296.71 230
16297.91 233
16299.12 236
16300.32 215
16301.53 242
16302.74 203
16303.94 208
16305.15 231
16306.36 226
16307.56 247
16308.77 267
16309.97 239
16311.18 277
16312.39 271
16313.59 263
16314.80 235
16316.01 226
16317.21 217
16318.42 259
16319.63 186
16320.84 187
16322.04 223
16323.25 190
16324.46 210
16325.66 217
16326.87 190
16328.08 196
16329.28 192
16330.49 178
16331.70 199
16332.91 204
16334.11 213
16335.32 208
16336.53 188
16337.74 205
16338.94 209
16340.15 214
16341.36 186
16342.57 207
16343.78 182
16344.98 191
16346.19 197
16347.40 151
16348.61 142
16349.81 164
16351.02 180
16352.23 164
16353.44 118
16354.65 143
16355.86 140
16357.06 176
16358.27 165
16359.48 162
16360.69 186
16361.90 164
16363.11 149
16364.31 135
16365.52 175
16366.73 194
16367.94 200
16369.15 179
16370.36 155
16371.57 165
16372.77 157
16373.98 157
16375.19 140
16376.40 147
16377.61 151
16378.82 174
16380.03 172
16381.24 155
16382.45 142
16383.66 141
16384.87 165
16386.08 156
16387.28 150
16388.49 153
16389.70 188
16390.91 164
16392.12 136
16393.33 146
16394.54 162
16395.75 145
16396.96 148
16398.17 162
16399.38 153
16400.59 182
16401.80 170
16403.01 143
16404.22 155
16405.43 140
16406.64 159
16407.85 160
16409.06 133
16410.27 172
16411.48 159
16412.69 153
16413.90 144
16415.11 143
16416.32 160
16417.53 157
16418.74 146
16419.95 160
16421.17 161
16422.38 176
16423.59 150
16424.80 150
16426.01 142
16427.22 164
16428.43 171
16429.64 162
16430.85 150
16432.06 136
16433.27 161
16434.48 132
16435.70 158
16436.91 170
16438.12 175
16439.33 137
16440.54 162
16441.75 153
16442.96 188
16444.18 186
16445.39 158
16446.60 157
16447.81 141
16449.02 155
16450.23 142
16451.45 168
16452.66 167
16453.87 125
16455.08 149
16456.29 141
16457.50 135
16458.72 143
16459.93 141
16461.14 162
16462.35 161
16463.57 144
16464.78 171
16465.99 156
16467.20 138
16468.41 148
16469.63 131
16470.84 139
16472.05 127
16473.26 180
16474.48 151
16475.69 165
16476.90 150
16478.12 132
16479.33 147
16480.54 148
16481.75 162
16482.97 173
16484.18 138
16485.39 131
16486.61 154
16487.82 128
16489.03 134
16490.24 135
16491.46 162
16492.67 145
16493.88 158
16495.10 120
16496.31 131
16497.52 145
16498.74 144
16499.95 124
16501.17 129
16502.38 124
16503.59 116
16504.81 141
16506.02 137
16507.23 150
16508.45 143
16509.66 162
16510.88 140
16512.09 123
16513.30 164
16514.52 171
16515.73 163
16516.95 122
16518.16 146
16519.37 127
16520.59 144
16521.80 128
16523.02 103
16524.23 158
16525.45 126
16526.66 139
16527.88 144
16529.09 139
16530.30 173
16531.52 152
16532.73 122
16533.95 138
16535.16 152
16536.38 117
16537.59 129
16538.81 132
16540.02 128
16541.24 129
16542.45 158
16543.67 157
16544.88 157
16546.10 161
16547.31 156
16548.53 143
16549.75 131
16550.96 169
16552.18 140
16553.39 144
16554.61 143
16555.82 139
16557.04 166
16558.25 171
16559.47 154
16560.69 159
16561.90 150
16563.12 158
16564.33 169
16565.55 164
16566.77 163
16567.98 127
16569.20 139
16570.41 153
16571.63 147
16572.85 153
16574.06 156
16575.28 142
16576.50 161
16577.71 156
16578.93 183
16580.14 202
16581.36 165
16582.58 154
16583.79 162
16585.01 160
16586.23 163
16587.44 152
16588.66 146
16589.88 148
16591.09 192
16592.31 167
16593.53 168
16594.75 209
16595.96 194
16597.18 155
16598.40 130
16599.61 136
16600.83 136
16602.05 135
16603.27 142
16604.48 170
16605.70 161
16606.92 159
16608.14 157
16609.35 141
16610.57 136
16611.79 135
16613.01 141
16614.22 146
16615.44 164
16616.66 158
16617.88 152
16619.10 135
16620.31 129
16621.53 112
16622.75 131
16623.97 144
16625.19 149
16626.40 149
16627.62 130
16628.84 136
16630.06 131
16631.28 152
16632.50 126
16633.71 142
16634.93 147
16636.15 134
16637.37 124
16638.59 131
16639.81 151
16641.03 132
16642.24 125
16643.46 135
16644.68 114
16645.90 141
16647.12 144
16648.34 149
16649.56 130
16650.78 153
16652.00 134
16653.22 131
16654.44 139
16655.65 135
16656.87 164
16658.09 120
16659.31 157
16660.53 153
16661.75 147
16662.97 135
16664.19 150
16665.41 145
16666.63 154
16667.85 138
16669.07 137
16670.29 163
16671.51 137
16672.73 142
16673.95 157
16675.17 160
16676.39 142
16677.61 116
16678.83 150
16680.05 135
16681.27 154
16682.49 151
16683.71 151
16684.93 134
16686.15 144
16687.37 130
16688.59 131
16689.81 136
16691.03 146
16692.25 140
16693.47 144
16694.69 140
16695.92 124
16697.14 138
16698.36 149
16699.58 123
16700.80 118
16702.02 135
16703.24 135
16704.46 128
16705.68 145
16706.90 131
16708.13 138
16709.35 122
16710.57 129
16711.79 139
16713.01 148
16714.23 128
16715.45 133
16716.67 97
16717.90 116
16719.12 132
16720.34 155
16721.56 142
16722.78 141
16724.00 139
16725.23 129
16726.45 113
16727.67 134
16728.89 131
16730.11 128
16731.34 131
16732.56 131
16733.78 117
16735.00 131
16736.23 142
16737.45 126
16738.67 138
16739.89 155
16741.11 119
16742.34 135
16743.56 117
16744.78 129
16746.00 172
16747.23 133
16748.45 120
16749.67 135
16750.90 109
16752.12 134
16753.34 137
16754.56 121
16755.79 123
16757.01 126
16758.23 120
16759.46 120
16760.68 116
16761.90 115
16763.13 134
16764.35 130
16765.57 123
16766.80 122
16768.02 142
16769.24 111
16770.47 137
16771.69 121
16772.91 125
16774.14 108
16775.36 123
16776.58 120
16777.81 134
16779.03 149
16780.25 139
16781.48 153
16782.70 133
16783.93 152
16785.15 127
16786.37 129
16787.60 135
16788.82 154
16790.05 145
16791.27 116
16792.50 112
16793.72 133
16794.94 135
16796.17 157
16797.39 123
16798.62 124
16799.84 124
16801.07 140
16802.29 130
16803.52 133
16804.74 130
16805.97 145
16807.19 139
16808.42 131
16809.64 133
16810.87 165
16812.09 113
16813.32 125
16814.54 155
16815.77 131
16816.99 133
16818.22 141
16819.44 125
16820.67 133
16821.89 118
16823.12 138
16824.34 155
16825.57 141
16826.79 101
16828.02 143
16829.25 129
16830.47 146
16831.70 149
16832.92 145
16834.15 138
16835.37 164
16836.60 133
16837.83 147
16839.05 163
16840.28 153
16841.50 147
16842.73 164
16843.96 140
16845.18 134
16846.41 158
16847.63 143
16848.86 161
16850.09 152
16851.31 151
16852.54 197
16853.77 145
16854.99 135
16856.22 183
16857.45 162
16858.67 177
16859.90 151
16861.13 195
16862.35 190
16863.58 166
16864.81 163
16866.03 174
16867.26 165
16868.49 153
16869.72 179
16870.94 194
16872.17 162
16873.40 166
16874.62 173
16875.85 203
16877.08 194
16878.31 192
16879.53 212
16880.76 214
16881.99 182
16883.22 183
16884.44 202
16885.67 196
16886.90 189
16888.13 224
16889.36 225
16890.58 207
16891.81 197
16893.04 236
16894.27 221
16895.50 218
16896.72 188
16897.95 204
16899.18 195
16900.41 185
16901.64 222
16902.86 191
16904.09 196
16905.32 213
16906.55 195
16907.78 189
16909.01 163
16910.24 151
16911.46 185
16912.69 177
16913.92 181
16915.15 189
16916.38 182
16917.61 195
16918.84 163
16920.07 175
16921.29 179
16922.52 158
16923.75 178
16924.98 177
16926.21 142
16927.44 157
16928.67 148
16929.90 126
16931.13 152
16932.36 156
16933.59 156
16934.82 166
16936.05 130
16937.28 149
16938.51 151
16939.73 153
16940.96 131
16942.19 119
16943.42 133
16944.65 121
16945.88 138
16947.11 128
16948.34 129
16949.57 139
16950.80 129
16952.03 133
16953.26 133
16954.49 107
16955.72 144
16956.95 145
16958.18 152
16959.42 155
16960.65 140
16961.88 139
16963.11 122
16964.34 143
16965.57 152
16966.80 154
16968.03 141
16969.26 125
16970.49 144
16971.72 148
16972.95 134
16974.18 115
16975.41 121
16976.65 144
16977.88 156
16979.11 164
16980.34 129
16981.57 133
16982.80 132
16984.03 137
16985.26 163
16986.49 138
16987.73 156
16988.96 129
16990.19 149
16991.42 123
16992.65 134
16993.88 154
16995.12 159
16996.35 129
16997.58 159
16998.81 166
17000.04 135
17001.27 124
17002.51 120
17003.74 124
17004.97 134
17006.20 141
17007.43 135
17008.67 123
17009.90 123
17011.13 124
17012.36 136
17013.60 140
17014.83 132
17016.06 162
17017.29 145
17018.53 157
17019.76 144
17020.99 134
17022.22 110
17023.46 124
17024.69 135
17025.92 129
17027.15 119
17028.39 128
17029.62 115
17030.85 134
17032.09 139
17033.32 120
17034.55 119
17035.79 125
17037.02 131
17038.25 139
17039.49 138
17040.72 127
17041.95 109
17043.19 125
17044.42 132
17045.65 138
17046.89 138
17048.12 163
17049.35 125
17050.59 106
17051.82 171
17053.05 137
17054.29 140
17055.52 142
17056.76 163
17057.99 124
17059.22 123
17060.46 122
17061.69 106
17062.93 132
17064.16 102
17065.39 113
17066.63 141
17067.86 132
17069.10 118
17070.33 104
17071.57 115
17072.80 116
17074.04 118
17075.27 122
17076.50 111
17077.74 145
17078.97 140
17080.21 142
17081.44 148
17082.68 131
17083.91 130
17085.15 115
17086.38 127
17087.62 128
17088.85 121
17090.09 124
17091.32 120
17092.56 123
17093.79 109
17095.03 117
17096.26 131
17097.50 135
17098.74 126
17099.97 127
17101.21 105
17102.44 123
17103.68 131
17104.91 127
17106.15 135
17107.38 98
17108.62 128
17109.86 119
17111.09 133
17112.33 137
17113.56 148
17114.80 110
17116.04 121
17117.27 123
17118.51 142
17119.74 129
17120.98 116
17122.22 112
17123.45 118
17124.69 99
17125.93 110
17127.16 109
17128.40 123
17129.64 108
17130.87 97
17132.11 102
17133.35 118
17134.58 120
17135.82 94
17137.06 123
17138.29 120
17139.53 112
17140.77 100
17142.00 133
17143.24 117
17144.48 107
17145.72 118
17146.95 128
17148.19 117
17149.43 129
17150.66 126
17151.90 96
17153.14 99
17154.38 95
17155.61 105
17156.85 122
17158.09 99
17159.33 87
17160.56 105
17161.80 100
17163.04 113
17164.28 122
17165.52 135
17166.75 134
17167.99 119
17169.23 101
17170.47 114
17171.71 126
17172.94 138
17174.18 142
17175.42 104
17176.66 121
17177.90 123
17179.13 103
17180.37 113
17181.61 119
17182.85 106
17184.09 112
17185.33 123
17186.57 103
17187.80 110
17189.04 109
17190.28 128
17191.52 133
17192.76 105
17194.00 103
17195.24 115
17196.48 107
17197.72 100
17198.95 115
17200.19 126
17201.43 107
17202.67 121
17203.91 153
17205.15 105
17206.39 96
17207.63 123
17208.87 123
17210.11 123
17211.35 118
17212.59 101
17213.83 108
17215.07 97
17216.31 106
17217.55 99
17218.79 120
17220.03 125
17221.26 121
17222.50 121
17223.74 115
17224.98 96
17226.22 109
17227.46 95
17228.71 97
17229.95 96
17231.19 85
17232.43 123
17233.67 139
17234.91 129
17236.15 115
17237.39 102
17238.63 101
17239.87 96
17241.11 107
17242.35 99
17243.59 126
17244.83 96
17246.07 109
17247.31 94
17248.55 100
17249.79 111
17251.04 127
17252.28 93
17253.52 118
17254.76 108
17256.00 129
17257.24 113
17258.48 98
17259.72 114
17260.96 111
17262.21 134
17263.45 121
17264.69 114
17265.93 109
17267.17 95
17268.41 81
17269.65 90
17270.90 102
17272.14 104
17273.38 99
17274.62 130
17275.86 101
17277.11 110
17278.35 108
17279.59 144
17280.83 132
17282.07 119
17283.32 114
17284.56 125
17285.80 102
17287.04 77
17288.28 115
17289.53 114
17290.77 115
17292.01 85
17293.25 127
17294.50 117
17295.74 105
17296.98 98
17298.22 98
17299.47 105
17300.71 111
17301.95 113
17303.19 106
17304.44 122
17305.68 111
17306.92 112
17308.17 107
17309.41 96
17310.65 89
17311.90 114
17313.14 117
17314.38 111
17315.63 100
17316.87 112
17318.11 130
17319.36 110
17320.60 100
17321.84 117
17323.09 97
17324.33 107
17325.57 111
17326.82 110
17328.06 93
17329.30 98
17330.55 101
17331.79 122
17333.04 101
17334.28 112
17335.52 111
17336.77 104
17338.01 107
17339.26 103
17340.50 107
17341.74 96
17342.99 136
17344.23 124
17345.48 123
17346.72 145
17347.97 122
17349.21 115
17350.46 112
17351.70 120
17352.94 115
17354.19 122
17355.43 123
17356.68 101
17357.92 100
17359.17 112
17360.41 113
17361.66 127
17362.90 101
17364.15 99
17365.39 112
17366.64 121
17367.88 128
17369.13 118
17370.37 114
17371.62 128
17372.86 126
17374.11 84
17375.35 107
17376.60 101
17377.85 110
17379.09 102
17380.34 127
17381.58 120
17382.83 119
17384.07 109
17385.32 116
17386.57 122
17387.81 95
17389.06 103
17390.30 99
17391.55 92
17392.80 117
17394.04 91
17395.29 99
17396.53 129
17397.78 99
17399.03 104
17400.27 120
17401.52 119
17402.77 95
17404.01 136
17405.26 135
17406.50 116
17407.75 118
17409.00 95
17410.24 86
17411.49 103
17412.74 97
17413.99 120
17415.23 133
17416.48 111
17417.73 143
17418.97 136
17420.22 134
17421.47 105
17422.71 104
17423.96 120
17425.21 122
17426.46 107
17427.70 127
17428.95 114
17430.20 120
17431.45 119
17432.69 109
17433.94 119
17435.19 138
17436.44 143
17437.68 112
17438.93 130
17440.18 130
17441.43 94
17442.67 123
17443.92 129
17445.17 135
17446.42 123
17447.67 125
17448.91 126
17450.16 118
17451.41 130
17452.66 119
17453.91 128
17455.15 137
17456.40 152
17457.65 121
17458.90 130
17460.15 121
17461.40 121
17462.65 114
17463.89 141
17465.14 151
17466.39 131
17467.64 138
17468.89 123
17470.14 124
17471.39 139
17472.64 135
17473.88 126
17475.13 117
17476.38 135
17477.63 129
17478.88 132
17480.13 145
17481.38 150
17482.63 158
17483.88 125
17485.13 133
17486.38 132
17487.63 151
17488.88 148
17490.12 149
17491.37 131
17492.62 121
17493.87 151
17495.12 134
17496.37 117
17497.62 135
17498.87 143
17500.12 139
17501.37 142
17502.62 121
17503.87 144
17505.12 128
17506.37 144
17507.62 135
17508.87 157
17510.12 159
17511.37 144
17512.62 144
17513.87 147
17515.12 132
17516.38 177
17517.63 169
17518.88 170
17520.13 150
17521.38 131
17522.63 131
17523.88 137
17525.13 157
17526.38 150
17527.63 141
17528.88 153
17530.13 169
17531.38 160
17532.64 144
17533.89 163
17535.14 172
17536.39 158
17537.64 178
17538.89 163
17540.14 167
17541.39 179
17542.65 159
17543.90 138
17545.15 152
17546.40 184
17547.65 173
17548.90 149
17550.16 147
17551.41 168
17552.66 186
17553.91 161
17555.16 164
17556.41 169
17557.67 158
17558.92 175
17560.17 137
17561.42 167
17562.67 150
17563.93 152
17565.18 163
17566.43 145
17567.68 147
17568.94 172
17570.19 149
17571.44 135
17572.69 135
17573.95 144
17575.20 161
17576.45 161
17577.70 142
17578.96 161
17580.21 164
17581.46 166
17582.71 136
17583.97 123
17585.22 144
17586.47 139
17587.73 143
17588.98 161
17590.23 138
17591.49 149
17592.74 172
17593.99 143
17595.25 148
17596.50 188
17597.75 137
17599.01 127
17600.26 155
17601.51 158
17602.77 148
17604.02 190
17605.27 177
17606.53 154
17607.78 175
17609.03 129
17610.29 132
17611.54 159
17612.80 154
17614.05 165
17615.30 151
17616.56 147
17617.81 179
17619.07 151
17620.32 143
17621.58 153
17622.83 125
17624.08 149
17625.34 167
17626.59 148
17627.85 136
17629.10 143
17630.36 148
17631.61 112
17632.87 116
17634.12 123
17635.37 121
17636.63 113
17637.88 147
17639.14 151
17640.39 112
17641.65 153
17642.90 137
17644.16 107
17645.41 101
17646.67 123
17647.92 127
17649.18 123
17650.44 113
17651.69 120
17652.95 137
17654.20 124
17655.46 123
17656.71 99
17657.97 98
17659.22 124
17660.48 116
17661.73 117
17662.99 133
17664.25 119
17665.50 118
17666.76 113
17668.01 129
17669.27 131
17670.53 122
17671.78 108
17673.04 124
17674.29 127
17675.55 104
17676.81 145
17678.06 111
17679.32 123
17680.57 115
17681.83 108
17683.09 105
17684.34 94
17685.60 124
17686.86 120
17688.11 128
17689.37 119
17690.63 112
17691.88 105
17693.14 106
17694.40 107
17695.65 89
17696.91 105
17698.17 140
17699.43 116
17700.68 124
17701.94 123
17703.20 113
17704.45 109
17705.71 128
17706.97 100
17708.23 101
17709.48 133
17710.74 93
17712.00 93
17713.26 107
17714.51 116
17715.77 117
17717.03 113
17718.29 114
17719.54 104
17720.80 111
17722.06 94
17723.32 115
17724.58 115
17725.83 119
17727.09 105
17728.35 105
17729.61 115
17730.87 105
17732.12 99
17733.38 143
17734.64 127
17735.90 111
17737.16 124
17738.42 98
17739.67 116
17740.93 135
17742.19 130
17743.45 118
17744.71 125
17745.97 127
17747.23 111
17748.48 115
17749.74 123
17751.00 104
17752.26 113
17753.52 110
17754.78 125
17756.04 107
17757.30 125
17758.56 109
17759.81 108
17761.07 99
17762.33 96
17763.59 115
17764.85 90
17766.11 92
17767.37 101
17768.63 86
17769.89 87
17771.15 100
17772.41 91
17773.67 99
17774.93 110
17776.19 89
17777.45 102
17778.71 111
17779.97 102
17781.23 116
17782.49 122
17783.75 122
17785.01 85
17786.27 97
17787.53 113
17788.79 88
17790.05 99
17791.31 95
17792.57 117
17793.83 100
17795.09 88
17796.35 109
17797.61 113
17798.87 117
17800.13 82
17801.39 97
17802.65 99
17803.91 97
17805.17 97
17806.44 106
17807.70 110
17808.96 119
17810.22 123
17811.48 112
17812.74 88
17814.00 107
17815.26 100
17816.52 101
17817.78 124
17819.05 97
17820.31 107
17821.57 108
17822.83 91
17824.09 102
17825.35 93
17826.61 96
17827.88 102
17829.14 116
17830.40 112
17831.66 101
17832.92 108
17834.18 108
17835.45 109
17836.71 101
17837.97 116
17839.23 96
17840.49 96
17841.76 104
17843.02 112
17844.28 111
17845.54 89
17846.81 90
17848.07 100
17849.33 110
17850.59 108
17851.85 106
17853.12 89
17854.38 104
17855.64 86
17856.90 113
17858.17 116
17859.43 92
17860.69 103
17861.96 101
17863.22 122
17864.48 110
17865.74 86
17867.01 94
17868.27 119
17869.53 121
17870.80 105
17872.06 105
17873.32 116
17874.59 80
17875.85 93
17877.11 93
17878.38 97
17879.64 113
17880.90 82
17882.17 108
17883.43 107
17884.69 98
17885.96 106
17887.22 109
17888.48 98
17889.75 85
17891.01 99
17892.28 103
17893.54 82
17894.80 98
17896.07 90
17897.33 79
17898.60 94
17899.86 74
17901.12 103
17902.39 106
17903.65 105
17904.92 87
17906.18 107
17907.45 109
17908.71 115
17909.97 94
17911.24 108
17912.50 98
17913.77 99
17915.03 101
17916.30 92
17917.56 104
17918.83 107
17920.09 107
17921.36 120
17922.62 102
17923.89 107
17925.15 105
17926.42 83
17927.68 102
17928.95 114
17930.21 98
17931.48 112
17932.74 106
17934.01 73
17935.27 88
17936.54 83
17937.81 112
17939.07 90
17940.34 93
17941.60 106
17942.87 103
17944.13 127
17945.40 98
17946.66 109
17947.93 111
17949.20 76
17950.46 104
17951.73 102
17952.99 89
17954.26 118
17955.53 122
17956.79 109
17958.06 93
17959.33 105
17960.59 93
17961.86 76
17963.12 102
17964.39 107
17965.66 116
17966.92 103
17968.19 111
17969.46 79
17970.72 86
17971.99 112
17973.26 112
17974.52 95
17975.79 113
17977.06 129
17978.32 124
17979.59 92
17980.86 95
17982.12 121
17983.39 104
17984.66 102
17985.93 106
17987.19 107
17988.46 83
17989.73 112
17991.00 113
17992.26 83
17993.53 83
17994.80 96
17996.07 110
17997.33 112
17998.60 93
17999.87 81
18001.14 118
18002.40 114
18003.67 90
18004.94 76
18006.21 116
18007.48 95
18008.74 99
18010.01 88
18011.28 78
18012.55 74
18013.82 108
18015.08 103
18016.35 107
18017.62 77
18018.89 86
18020.16 108
18021.43 95
18022.69 93
18023.96 102
18025.23 108
18026.50 126
18027.77 101
18029.04 105
18030.31 130
18031.57 110
18032.84 104
18034.11 111
18035.38 110
18036.65 97
18037.92 115
18039.19 107
18040.46 113
18041.73 105
18043.00 139
18044.27 95
18045.53 84
18046.80 93
18048.07 101
18049.34 95
18050.61 80
18051.88 88
18053.15 85
18054.42 104
18055.69 93
18056.96 94
18058.23 104
18059.50 109
18060.77 107
18062.04 92
18063.31 98
18064.58 98
18065.85 110
18067.12 95
18068.39 105
18069.66 101
18070.93 110
18072.20 97
18073.47 100
18074.74 103
18076.01 114
18077.28 112
18078.55 111
18079.82 117
18081.09 94
18082.36 98
18083.63 115
18084.90 114
18086.18 94
18087.45 94
18088.72 107
18089.99 76
18091.26 102
18092.53 118
18093.80 117
18095.07 91
18096.34 90
18097.61 104
18098.88 99
18100.16 89
18101.43 104
18102.70 130
18103.97 111
18105.24 113
18106.51 100
18107.78 113
18109.06 120
18110.33 76
18111.60 88
18112.87 95
18114.14 87
18115.41 74
18116.69 90
18117.96 89
18119.23 96
18120.50 100
18121.77 92
18123.05 82
18124.32 100
18125.59 106
18126.86 119
18128.13 102
18129.41 99
18130.68 111
18131.95 118
18133.22 101
18134.50 110
18135.77 81
18137.04 108
18138.31 118
18139.59 91
18140.86 101
18142.13 119
18143.40 107
18144.68 97
18145.95 83
18147.22 91
18148.50 91
18149.77 101
18151.04 112
18152.31 111
18153.59 101
18154.86 87
18156.13 114
18157.41 97
18158.68 105
18159.95 98
18161.23 133
18162.50 139
18163.77 101
18165.05 99
18166.32 90
18167.59 101
18168.87 121
18170.14 89
18171.42 81
18172.69 75
18173.96 92
18175.24 105
18176.51 84
18177.78 97
18179.06 90
18180.33 107
18181.61 120
18182.88 89
18184.15 86
18185.43 98
18186.70 113
18187.98 130
18189.25 93
18190.53 89
18191.80 100
18193.08 112
18194.35 109
18195.62 76
18196.90 93
18198.17 98
18199.45 98
18200.72 85
18202.00 99
18203.27 110
18204.55 114
18205.82 122
18207.10 95
18208.37 99
18209.65 120
18210.92 78
18212.20 115
18213.47 101
18214.75 105
18216.02 117
18217.30 99
18218.57 105
18219.85 99
18221.13 102
18222.40 108
18223.68 117
18224.95 93
18226.23 81
18227.50 76
18228.78 103
18230.05 107
18231.33 103
18232.61 104
18233.88 88
18235.16 100
18236.43 107
18237.71 85
18238.99 88
18240.26 87
18241.54 106
18242.81 95
18244.09 75
18245.37 81
18246.64 103
18247.92 92
18249.20 90
18250.47 107
18251.75 92
18253.03 100
18254.30 110
18255.58 82
18256.86 85
18258.13 96
18259.41 99
18260.69 86
18261.96 107
18263.24 90
18264.52 118
18265.79 104
18267.07 94
18268.35 132
18269.63 131
18270.90 95
18272.18 101
18273.46 99
18274.74 94
18276.01 108
18277.29 117
18278.57 102
18279.84 99
18281.12 109
18282.40 83
18283.68 94
18284.96 84
18286.23 92
18287.51 103
18288.79 105
18290.07 110
18291.34 112
18292.62 122
18293.90 105
18295.18 119
18296.46 87
18297.74 104
18299.01 97
18300.29 109
18301.57 111
18302.85 107
18304.13 94
18305.40 89
18306.68 101
18307.96 93
18309.24 89
18310.52 90
18311.80 101
18313.08 123
18314.36 127
18315.63 93
18316.91 90
18318.19 117
18319.47 118
18320.75 91
18322.03 75
18323.31 81
18324.59 105
18325.87 124
18327.14 109
18328.42 104
18329.70 109
18330.98 107
18332.26 93
18333.54 99
18334.82 108
18336.10 99
18337.38 103
18338.66 109
18339.94 100
18341.22 95
18342.50 107
18343.78 89
18345.06 110
18346.34 98
18347.62 85
18348.90 94
18350.18 82
18351.46 105
18352.74 99
18354.02 115
18355.30 112
18356.58 95
18357.86 96
18359.14 122
18360.42 105
18361.70 87
18362.98 91
18364.26 120
18365.54 113
18366.82 111
18368.10 89
18369.38 90
18370.66 103
18371.94 105
18373.23 91
18374.51 104
18375.79 126
18377.07 116
18378.35 112
18379.63 82
18380.91 94
18382.19 94
18383.47 97
18384.75 98
18386.04 105
18387.32 125
18388.60 95
18389.88 99
18391.16 107
18392.44 109
18393.72 119
18395.01 100
18396.29 90
18397.57 87
18398.85 97
18400.13 117
18401.41 123
18402.70 101
18403.98 87
18405.26 93
18406.54 99
18407.82 104
18409.11 105
18410.39 101
18411.67 100
18412.95 102
18414.23 97
18415.52 91
18416.80 78
18418.08 93
18419.36 92
18420.65 91
18421.93 98
18423.21 98
18424.49 105
18425.78 90
18427.06 86
18428.34 102
18429.62 82
18430.91 96
18432.19 101
18433.47 102
18434.76 115
18436.04 112
18437.32 101
18438.61 114
18439.89 105
18441.17 106
18442.45 106
18443.74 119
18445.02 93
18446.30 105
18447.59 117
18448.87 86
18450.15 101
18451.44 98
18452.72 99
18454.01 102
18455.29 102
18456.57 114
18457.86 90
18459.14 73
18460.42 90
18461.71 89
18462.99 81
18464.28 102
18465.56 117
18466.84 110
18468.13 89
18469.41 81
18470.70 68
18471.98 98
18473.27 81
18474.55 89
18475.83 107
18477.12 99
18478.40 99
18479.69 111
18480.97 108
18482.26 79
18483.54 94
18484.83 121
18486.11 106
18487.40 87
18488.68 100
18489.97 118
18491.25 114
18492.54 103
18493.82 85
18495.11 87
18496.39 101
18497.68 94
18498.96 88
18500.25 90
18501.53 88
18502.82 106
18504.10 108
18505.39 86
18506.67 84
18507.96 113
18509.24 135
18510.53 84
18511.81 113
18513.10 106
18514.39 82
18515.67 98
18516.96 81
18518.24 88
18519.53 83
18520.82 98
18522.10 116
18523.39 87
18524.67 92
18525.96 104
18527.25 105
18528.53 104
18529.82 98
18531.10 103
18532.39 112
18533.68 94
18534.96 97
18536.25 70
18537.54 80
18538.82 98
18540.11 96
18541.40 99
18542.68 76
18543.97 84
18545.26 94
18546.54 84
18547.83 102
18549.12 130
18550.40 109
18551.69 106
18552.98 104
18554.27 113
18555.55 103
18556.84 106
18558.13 77
18559.41 92
18560.70 95
18561.99 80
18563.28 88
18564.56 86
18565.85 108
18567.14 123
18568.43 99
18569.71 108
18571.00 85
18572.29 118
18573.58 122
18574.87 112
18576.15 119
18577.44 101
18578.73 93
18580.02 98
18581.31 89
18582.59 127
18583.88 95
18585.17 99
18586.46 109
18587.75 106
18589.03 110
18590.32 118
18591.61 103
18592.90 94
18594.19 95
18595.48 110
18596.77 127
18598.05 106
18599.34 111
18600.63 120
18601.92 129
18603.21 110
18604.50 94
18605.79 94
18607.08 106
18608.36 101
18609.65 108
18610.94 103
18612.23 109
18613.52 130
18614.81 107
18616.10 121
18617.39 106
18618.68 104
18619.97 136
18621.26 104
18622.55 115
18623.84 104
18625.13 117
18626.42 124
18627.71 126
18628.99 130
18630.28 132
18631.57 118
18632.86 112
18634.15 91
18635.44 101
18636.73 96
18638.02 107
18639.31 96
18640.60 93
18641.89 98
18643.18 114
18644.47 129
18645.77 137
18647.06 81
18648.35 80
18649.64 73
18650.93 87
18652.22 89
18653.51 75
18654.80 97
18656.09 80
18657.38 80
18658.67 98
18659.96 74
18661.25 89
18662.54 100
18663.83 77
18665.12 83
18666.42 87
18667.71 97
18669.00 92
18670.29 88
18671.58 92
18672.87 89
18674.16 90
18675.45 103
18676.75 82
18678.04 85
18679.33 104
18680.62 80
18681.91 78
18683.20 103
18684.49 114
18685.79 105
18687.08 111
18688.37 105
18689.66 107
18690.95 86
18692.25 91
18693.54 111
18694.83 91
18696.12 93
18697.41 90
18698.71 71
18700.00 83
18701.29 85
18702.58 97
18703.87 108
18705.17 91
18706.46 96
18707.75 106
18709.04 115
18710.34 96
18711.63 73
18712.92 83
18714.21 91
18715.51 95
18716.80 82
18718.09 98
18719.39 93
18720.68 94
18721.97 94
18723.26 87
18724.56 93
18725.85 88
18727.14 92
18728.44 87
18729.73 106
18731.02 96
18732.32 108
18733.61 93
18734.90 93
18736.20 95
18737.49 108
18738.78 101
18740.08 82
18741.37 86
18742.66 111
18743.96 117
18745.25 69
18746.55 85
18747.84 111
18749.13 111
18750.43 110
18751.72 94
18753.02 83
18754.31 64
18755.60 111
18756.90 83
18758.19 101
18759.49 99
18760.78 100
18762.07 93
18763.37 76
18764.66 107
18765.96 82
18767.25 87
18768.55 78
18769.84 67
18771.14 88
18772.43 95
18773.73 78
18775.02 113
18776.32 103
18777.61 82
18778.91 89
18780.20 87
18781.49 68
18782.79 80
18784.09 83
18785.38 108
18786.68 109
18787.97 122
18789.27 99
18790.56 86
18791.86 82
18793.15 97
18794.45 91
18795.74 85
18797.04 111
18798.33 114
18799.63 92
18800.93 61
18802.22 87
18803.52 76
18804.81 74
18806.11 108
18807.40 113
18808.70 92
18810.00 111
18811.29 85
18812.59 69
18813.88 75
18815.18 102
18816.48 86
18817.77 100
18819.07 107
18820.37 87
18821.66 76
18822.96 90
18824.25 85
18825.55 83
18826.85 93
18828.14 84
18829.44 76
18830.74 87
18832.03 128
18833.33 94
18834.63 91
18835.93 107
18837.22 96
18838.52 96
18839.82 92
18841.11 81
18842.41 95
18843.71 74
18845.00 99
18846.30 109
18847.60 97
18848.90 117
18850.19 92
18851.49 96
18852.79 85
18854.09 102
18855.38 82
18856.68 86
18857.98 71
18859.28 95
18860.57 79
18861.87 71
18863.17 85
18864.47 84
18865.77 82
18867.06 91
18868.36 77
18869.66 88
18870.96 87
18872.26 92
18873.55 57
18874.85 91
18876.15 83
18877.45 81
18878.75 81
18880.05 74
18881.34 84
18882.64 82
18883.94 94
18885.24 90
18886.54 85
18887.84 73
18889.14 75
18890.43 82
18891.73 63
18893.03 85
18894.33 92
18895.63 86
18896.93 74
18898.23 89
18899.53 90
18900.83 69
18902.13 70
18903.42 85
18904.72 81
18906.02 92
18907.32 91
18908.62 99
18909.92 66
18911.22 86
18912.52 75
18913.82 96
18915.12 86
18916.42 76
18917.72 88
18919.02 82
18920.32 104
18921.62 113
18922.92 84
18924.22 82
18925.52 90
18926.82 95
18928.12 87
18929.42 96
18930.72 90
18932.02 84
18933.32 109
18934.62 110
18935.92 81
18937.22 89
18938.52 87
18939.82 92
18941.12 101
18942.42 68
18943.72 84
18945.02 81
18946.32 71
18947.62 98
18948.92 72
18950.23 78
18951.53 81
18952.83 94
18954.13 96
18955.43 84
18956.73 73
18958.03 78
18959.33 73
18960.63 90
18961.94 88
18963.24 62
18964.54 97
18965.84 89
18967.14 104
18968.44 97
18969.74 73
18971.04 78
18972.35 100
18973.65 97
18974.95 89
18976.25 78
18977.55 93
18978.85 86
18980.16 77
18981.46 98
18982.76 100
18984.06 92
18985.36 89
18986.67 93
18987.97 97
18989.27 83
18990.57 85
18991.88 100
18993.18 98
18994.48 99
18995.78 82
18997.08 93
18998.39 73
18999.69 100
19000.99 115
19002.30 85
19003.60 83
19004.90 111
19006.20 114
19007.51 106
19008.81 102
19010.11 83
19011.41 88
19012.72 105
19014.02 114
19015.32 95
19016.63 88
19017.93 75
19019.23 68
19020.54 70
19021.84 78
19023.14 80
19024.45 95
19025.75 91
19027.05 77
19028.36 77
19029.66 79
19030.96 73
19032.27 111
19033.57 88
19034.87 83
19036.18 94
19037.48 78
19038.79 79
19040.09 81
19041.39 87
19042.70 82
19044.00 81
19045.31 84
19046.61 78
19047.91 104
19049.22 103
19050.52 84
19051.83 87
19053.13 87
19054.44 102
19055.74 114
19057.05 78
19058.35 108
19059.65 89
19060.96 95
19062.26 93
19063.57 77
19064.87 89
19066.18 86
19067.48 90
19068.79 92
19070.09 82
19071.40 89
19072.70 92
19074.01 75
19075.31 82
19076.62 74
19077.92 100
19079.23 106
19080.53 86
19081.84 94
19083.14 85
19084.45 77
19085.76 95
19087.06 113
19088.37 95
19089.67 67
19090.98 105
19092.28 92
19093.59 92
19094.89 89
19096.20 99
19097.51 95
19098.81 114
19100.12 90
19101.42 78
19102.73 100
19104.04 107
19105.34 102
19106.65 87
19107.96 88
19109.26 97
19110.57 99
19111.87 84
19113.18 77
19114.49 93
19115.79 67
19117.10 97
19118.41 90
19119.71 86
19121.02 81
19122.33 88
19123.63 105
19124.94 92
19126.25 87
19127.55 80
19128.86 81
19130.17 80
19131.48 86
19132.78 83
19134.09 73
19135.40 93
19136.70 79
19138.01 86
19139.32 88
19140.63 90
19141.93 59
19143.24 72
19144.55 80
19145.86 91
19147.16 82
19148.47 99
19149.78 80
19151.09 77
19152.39 92
19153.70 93
19155.01 104
19156.32 75
19157.63 77
19158.93 94
19160.24 110
19161.55 84
19162.86 89
19164.17 90
19165.47 96
19166.78 97
19168.09 97
19169.40 95
19170.71 85
19172.02 104
19173.32 74
19174.63 86
19175.94 102
19177.25 98
19178.56 68
19179.87 89
19181.18 99
19182.48 74
19183.79 78
19185.10 92
19186.41 79
19187.72 91
19189.03 97
19190.34 87
19191.65 87
19192.96 80
19194.27 71
19195.58 79
19196.88 90
19198.19 70
19199.50 74
19200.81 71
19202.12 92
19203.43 85
19204.74 75
19206.05 83
19207.36 98
19208.67 84
19209.98 77
19211.29 65
19212.60 88
19213.91 89
19215.22 82
19216.53 84
19217.84 90
19219.15 111
19220.46 75
19221.77 72
19223.08 75
19224.39 96
19225.70 94
19227.01 71
19228.32 75
19229.63 89
19230.94 93
19232.25 82
19233.56 86
19234.87 81
19236.18 108
19237.49 114
19238.81 76
19240.12 88
19241.43 82
19242.74 78
19244.05 86
19245.36 80
19246.67 85
19247.98 84
19249.29 91
19250.60 90
19251.91 97
19253.23 88
19254.54 83
19255.85 91
19257.16 98
19258.47 99
19259.78 81
19261.09 95
19262.41 73
19263.72 77
19265.03 94
19266.34 89
19267.65 81
19268.96 87
19270.28 87
19271.59 100
19272.90 107
19274.21 87
19275.52 91
19276.84 71
19278.15 86
19279.46 104
19280.77 88
19282.08 96
19283.40 83
19284.71 69
19286.02 96
19287.33 89
19288.65 105
19289.96 88
19291.27 87
19292.58 93
19293.90 82
19295.21 96
19296.52 105
19297.83 92
19299.15 90
19300.46 93
19301.77 88
19303.09 100
19304.40 84
19305.71 88
19307.02 94
19308.34 71
19309.65 92
19310.96 81
19312.28 77
19313.59 81
19314.90 89
19316.22 88
19317.53 86
19318.84 77
19320.16 106
19321.47 95
19322.78 86
19324.10 80
19325.41 89
19326.73 90
19328.04 98
19329.35 103
19330.67 86
19331.98 70
19333.29 79
19334.61 89
19335.92 74
19337.24 78
19338.55 83
19339.87 103
19341.18 94
19342.49 96
19343.81 90
19345.12 91
19346.44 96
19347.75 100
19349.07 88
19350.38 95
19351.69 59
19353.01 77
19354.32 102
19355.64 79
19356.95 102
19358.27 92
19359.58 105
19360.90 81
19362.21 76
19363.53 84
19364.84 94
19366.16 78
19367.47 88
19368.79 96
19370.10 76
19371.42 76
19372.73 96
19374.05 83
19375.36 84
19376.68 112
19378.00 89
19379.31 95
19380.63 96
19381.94 98
19383.26 78
19384.57 84
19385.89 93
19387.20 88
19388.52 95
19389.84 91
19391.15 76
19392.47 112
19393.78 95
19395.10 91
19396.42 86
19397.73 82
19399.05 77
19400.37 87
19401.68 99
19403.00 66
19404.31 69
19405.63 72
19406.95 100
19408.26 110
19409.58 97
19410.90 86
19412.21 62
19413.53 77
19414.85 100
19416.16 85
19417.48 88
19418.80 78
19420.11 100
19421.43 104
19422.75 86
19424.07 102
19425.38 73
19426.70 86
19428.02 89
19429.33 85
19430.65 81
19431.97 97
19433.29 107
19434.60 99
19435.92 73
19437.24 75
19438.56 94
19439.87 90
19441.19 90
19442.51 93
19443.83 68
19445.14 90
19446.46 79
19447.78 80
19449.10 82
19450.42 96
19451.73 103
19453.05 104
19454.37 85
19455.69 75
19457.01 82
19458.32 107
19459.64 97
19460.96 99
19462.28 108
19463.60 132
19464.92 94
19466.23 82
19467.55 84
19468.87 116
19470.19 94
19471.51 93
19472.83 67
19474.15 81
19475.46 86
19476.78 101
19478.10 100
19479.42 91
19480.74 91
19482.06 111
19483.38 100
19484.70 119
19486.02 76
19487.34 95
19488.65 94
19489.97 86
19491.29 81
19492.61 94
19493.93 91
19495.25 73
19496.57 75
19497.89 74
19499.21 86
19500.53 81
19501.85 78
19503.17 88
19504.49 103
19505.81 120
19507.13 90
19508.45 76
19509.77 75
19511.09 71
19512.41 89
19513.73 100
19515.05 91
19516.37 76
19517.69 64
19519.01 97
19520.33 96
19521.65 84
19522.97 70
19524.29 98
19525.61 86
19526.93 103
19528.25 104
19529.57 91
19530.89 84
19532.21 95
19533.54 82
19534.86 79
19536.18 86
19537.50 71
19538.82 75
19540.14 77
19541.46 90
19542.78 85
19544.10 78
19545.42 99
19546.75 90
19548.07 76
19549.39 78
19550.71 63
19552.03 67
19553.35 90
19554.67 104
19555.99 98
19557.32 80
19558.64 86
19559.96 78
19561.28 79
19562.60 92
19563.92 91
19565.25 85
19566.57 87
19567.89 92
19569.21 100
19570.53 94
19571.86 70
19573.18 82
19574.50 80
19575.82 82
19577.15 87
19578.47 79
19579.79 92
19581.11 85
19582.43 82
19583.76 103
19585.08 105
19586.40 92
19587.72 106
19589.05 148
19590.37 98
19591.69 77
19593.02 81
19594.34 80
19595.66 84
19596.98 94
19598.31 79
19599.63 87
19600.95 82
19602.28 91
19603.60 82
19604.92 96
19606.25 94
19607.57 80
19608.89 78
19610.22 89
19611.54 71
19612.86 78
19614.19 72
19615.51 81
19616.83 99
19618.16 89
19619.48 63
19620.80 101
19622.13 97
19623.45 73
19624.78 67
19626.10 85
19627.42 75
19628.75 70
19630.07 94
19631.40 79
19632.72 88
19634.04 73
19635.37 100
19636.69 110
19638.02 90
19639.34 96
19640.66 81
19641.99 81
19643.31 105
19644.64 76
19645.96 87
19647.29 86
19648.61 95
19649.94 83
19651.26 91
19652.59 86
19653.91 89
19655.24 94
19656.56 105
19657.89 90
19659.21 72
19660.54 95
19661.86 86
19663.19 94
19664.51 85
19665.84 88
19667.16 108
19668.49 120
19669.81 108
19671.14 93
19672.46 107
19673.79 88
19675.11 109
19676.44 96
19677.77 97
19679.09 102
19680.42 100
19681.74 89
19683.07 97
19684.39 70
19685.72 82
19687.05 93
19688.37 97
19689.70 86
19691.02 96
19692.35 102
19693.68 78
19695.00 98
19696.33 88
19697.66 71
19698.98 78
19700.31 91
19701.63 86
19702.96 78
19704.29 72
19705.61 97
19706.94 88
19708.27 113
19709.59 89
19710.92 98
19712.25 109
19713.57 121
19714.90 87
19716.23 79
19717.56 87
19718.88 89
19720.21 75
19721.54 95
19722.86 104
19724.19 96
19725.52 83
19726.85 71
19728.17 71
19729.50 89
19730.83 99
19732.16 106
19733.48 68
19734.81 71
19736.14 78
19737.47 100
19738.79 104
19740.12 98
19741.45 108
19742.78 84
19744.10 89
19745.43 88
19746.76 107
19748.09 80
19749.42 80
19750.74 63
19752.07 86
19753.40 100
19754.73 103
19756.06 112
19757.39 78
19758.71 61
19760.04 85
19761.37 115
19762.70 103
19764.03 86
19765.36 83
19766.69 107
19768.01 96
19769.34 77
19770.67 80
19772.00 70
19773.33 97
19774.66 82
19775.99 48
19777.32 64
19778.65 84
19779.97 108
19781.30 90
19782.63 75
19783.96 87
19785.29 87
19786.62 88
19787.95 92
19789.28 108
19790.61 71
19791.94 83
19793.27 93
19794.60 77
19795.93 85
19797.26 88
19798.59 103
19799.92 92
19801.25 91
19802.58 97
19803.91 85
19805.24 109
19806.57 94
19807.90 89
19809.23 61
19810.56 99
19811.89 103
19813.22 97
19814.55 106
19815.88 102
19817.21 107
19818.54 86
19819.87 89
19821.20 69
19822.53 89
19823.86 66
19825.19 84
19826.52 88
19827.85 79
19829.18 75
19830.51 107
19831.84 98
19833.17 96
19834.51 87
19835.84 92
19837.17 90
19838.50 81
19839.83 82
19841.16 89
19842.49 77
19843.82 73
19845.15 78
19846.49 94
19847.82 113
19849.15 112
19850.48 84
19851.81 83
19853.14 100
19854.47 104
19855.81 87
19857.14 90
19858.47 85
19859.80 82
19861.13 81
19862.47 69
19863.80 75
19865.13 103
19866.46 91
19867.79 92
19869.13 90
19870.46 71
19871.79 77
19873.12 74
19874.45 103
19875.79 83
19877.12 94
19878.45 93
19879.78 85
19881.12 73
19882.45 90
19883.78 73
19885.11 78
19886.45 100
19887.78 78
19889.11 74
19890.44 76
19891.78 92
19893.11 95
19894.44 84
19895.78 88
19897.11 84
19898.44 87
19899.78 76
19901.11 70
19902.44 84
19903.78 94
19905.11 99
19906.44 95
19907.78 78
19909.11 84
19910.44 77
19911.78 82
19913.11 81
19914.44 83
19915.78 73
19917.11 86
19918.44 76
19919.78 81
19921.11 109
19922.45 76
19923.78 82
19925.11 81
19926.45 78
19927.78 94
19929.12 96
19930.45 71
19931.78 118
19933.12 90
19934.45 71
19935.79 98
19937.12 81
19938.46 96
19939.79 88
19941.12 93
19942.46 101
19943.79 89
19945.13 95
19946.46 89
19947.80 84
19949.13 85
19950.47 62
19951.80 91
19953.14 77
19954.47 98
19955.81 86
19957.14 79
19958.48 96
19959.81 94
19961.15 89
19962.48 108
19963.82 94
19965.15 76
19966.49 87
19967.82 88
19969.16 84
19970.50 84
19971.83 85
19973.17 93
19974.50 75
19975.84 91
19977.17 113
19978.51 98
19979.85 102
19981.18 96
19982.52 83
19983.85 94
19985.19 86
19986.52 98
19987.86 93
19989.20 116
19990.53 84
19991.87 67
19993.21 75
19994.54 80
19995.88 87
19997.21 113
19998.55 94
19999.89 93
20001.22 71
20002.56 114
20003.90 127
20005.23 72
20006.57 83
20007.91 96
20009.24 98
20010.58 88
20011.92 103
20013.25 92
20014.59 92
20015.93 101
20017.27 89
20018.60 86
20019.94 101
20021.28 81
20022.61 88
20023.95 93
20025.29 81
20026.63 83
20027.96 96
20029.30 104
20030.64 101
20031.98 95
20033.31 79
20034.65 85
20035.99 83
20037.33 65
20038.66 96
20040.00 81
20041.34 70
20042.68 94
20044.02 78
20045.35 80
20046.69 88
20048.03 81
20049.37 109
20050.71 71
20052.05 105
20053.38 92
20054.72 98
20056.06 104
20057.40 90
20058.74 78
20060.08 73
20061.41 95
20062.75 89
20064.09 85
20065.43 83
20066.77 85
20068.11 79
20069.45 103
20070.79 83
20072.12 85
20073.46 77
20074.80 96
20076.14 93
20077.48 100
20078.82 82
20080.16 95
20081.50 108
20082.84 73
20084.18 93
20085.52 91
20086.85 113
20088.19 78
20089.53 89
20090.87 95
20092.21 98
20093.55 111
20094.89 82
20096.23 95
20097.57 93
20098.91 62
20100.25 76
20101.59 79
20102.93 86
20104.27 90
20105.61 80
20106.95 105
20108.29 75
20109.63 74
20110.97 85
20112.31 79
20113.65 99
20114.99 92
20116.33 78
20117.67 60
20119.01 73
20120.35 69
20121.69 92
20123.04 85
20124.38 80
20125.72 89
20127.06 77
20128.40 85
20129.74 86
20131.08 91
20132.42 55
20133.76 74
20135.10 81
20136.44 72
20137.79 69
20139.13 80
20140.47 94
20141.81 89
20143.15 85
