# Supplementary material for: MALDI-TOF MS typing enables the classification of brewing yeasts of the genus Saccharomyces to major beer styles
Source: PLoS One. 2017 Aug 9;12(8):e0181694. doi: 10.1371/journal.pone.0181694 (PMC5549903; doi:10.1371/journal.pone.0181694)
Supplement: S2 File — The directory includes 90 raw files and was zipped to “.zip”; the folder has three strains with 30 spectra per strain; S1 Text explains the raw files with an example and Table 1 represents the yeast strains used within the experiment. (ZIP) [file pone.0181694.s005.zip › 4-6/30255-175-OG-WB-WB-YPG-18h-E-E_2015-07-22_2_0_F5_1.dat]

2000.14 1190
2000.56 1291
2000.98 1118
2001.40 1175
2001.83 1080
2002.25 989
2002.67 1084
2003.09 1002
2003.51 1054
2003.93 1038
2004.36 1152
2004.78 1072
2005.20 1158
2005.62 1100
2006.05 1049
2006.47 1022
2006.89 1288
2007.31 1286
2007.73 1122
2008.16 1130
2008.58 1260
2009.00 1221
2009.42 1248
2009.85 1169
2010.27 1228
2010.69 1089
2011.12 1041
2011.54 1026
2011.96 1149
2012.38 1226
2012.81 1092
2013.23 1091
2013.65 1096
2014.08 1139
2014.50 1293
2014.92 1191
2015.35 1184
2015.77 1165
2016.19 1215
2016.62 1074
2017.04 1104
2017.46 1116
2017.89 1177
2018.31 1166
2018.73 1217
2019.16 1375
2019.58 1256
2020.00 1198
2020.43 1196
2020.85 1213
2021.27 1245
2021.70 1262
2022.12 1211
2022.55 1412
2022.97 1297
2023.39 1118
2023.82 1217
2024.24 1238
2024.67 1189
2025.09 1210
2025.52 1139
2025.94 1107
2026.36 1137
2026.79 1001
2027.21 1150
2027.64 1143
2028.06 1054
2028.49 1073
2028.91 1115
2029.34 1145
2029.76 1048
2030.19 988
2030.61 1045
2031.03 1032
2031.46 1121
2031.88 1206
2032.31 1160
2032.73 1176
2033.16 1025
2033.58 1100
2034.01 1010
2034.44 1117
2034.86 1192
2035.29 1027
2035.71 1042
2036.14 1052
2036.56 960
2036.99 945
2037.41 1132
2037.84 1180
2038.26 1065
2038.69 1017
2039.12 1041
2039.54 1063
2039.97 1058
2040.39 1038
2040.82 1125
2041.24 1109
2041.67 1159
2042.10 1082
2042.52 1087
2042.95 1041
2043.37 1163
2043.80 1184
2044.23 1041
2044.65 1071
2045.08 1106
2045.51 1059
2045.93 1194
2046.36 1193
2046.79 1206
2047.21 1101
2047.64 1078
2048.07 1202
2048.49 1141
2048.92 1045
2049.35 998
2049.77 1159
2050.20 1044
2050.63 1011
2051.05 1060
2051.48 1099
2051.91 1134
2052.33 1058
2052.76 1065
2053.19 1202
2053.62 1127
2054.04 1236
2054.47 1223
2054.90 1105
2055.32 1190
2055.75 1103
2056.18 1085
2056.61 1333
2057.03 1155
2057.46 1257
2057.89 1033
2058.32 1061
2058.75 1165
2059.17 1182
2059.60 1081
2060.03 1032
2060.46 1155
2060.88 1117
2061.31 1272
2061.74 1252
2062.17 1315
2062.60 1192
2063.02 1190
2063.45 1142
2063.88 1264
2064.31 1332
2064.74 1264
2065.17 1390
2065.59 1498
2066.02 1311
2066.45 1443
2066.88 1400
2067.31 1320
2067.74 1084
2068.17 1202
2068.60 1166
2069.02 1173
2069.45 1043
2069.88 898
2070.31 1066
2070.74 1133
2071.17 1133
2071.60 1224
2072.03 1187
2072.46 1321
2072.89 1240
2073.31 1200
2073.74 1290
2074.17 1162
2074.60 1213
2075.03 1274
2075.46 1159
2075.89 1018
2076.32 1094
2076.75 1135
2077.18 1231
2077.61 1158
2078.04 1179
2078.47 1216
2078.90 1199
2079.33 1192
2079.76 1074
2080.19 1105
2080.62 1095
2081.05 1099
2081.48 1227
2081.91 1219
2082.34 1230
2082.77 1241
2083.20 1228
2083.63 1137
2084.06 1114
2084.49 1227
2084.92 1189
2085.35 1302
2085.78 1092
2086.21 1087
2086.64 1198
2087.07 1113
2087.50 1056
2087.94 1164
2088.37 1195
2088.80 1107
2089.23 1123
2089.66 1058
2090.09 1052
2090.52 1041
2090.95 1072
2091.38 1083
2091.81 1068
2092.25 1030
2092.68 970
2093.11 1051
2093.54 992
2093.97 1028
2094.40 881
2094.83 1162
2095.27 1240
2095.70 1006
2096.13 932
2096.56 1151
2096.99 1209
2097.42 1047
2097.86 1136
2098.29 1100
2098.72 1069
2099.15 960
2099.58 1121
2100.01 1093
2100.45 1049
2100.88 1109
2101.31 1069
2101.74 1040
2102.18 1068
2102.61 1049
2103.04 1159
2103.47 1184
2103.90 1194
2104.34 1214
2104.77 1149
2105.20 1134
2105.63 1088
2106.07 1004
2106.50 1013
2106.93 1013
2107.37 1087
2107.80 1224
2108.23 1191
2108.66 1146
2109.10 1148
2109.53 1077
2109.96 1036
2110.40 1111
2110.83 1081
2111.26 1096
2111.70 1148
2112.13 1038
2112.56 1066
2113.00 1194
2113.43 1006
2113.86 1219
2114.30 1014
2114.73 954
2115.16 1128
2115.60 1028
2116.03 1015
2116.46 1078
2116.90 1054
2117.33 943
2117.77 920
2118.20 953
2118.63 932
2119.07 852
2119.50 966
2119.94 1145
2120.37 1180
2120.80 1009
2121.24 1033
2121.67 1178
2122.11 1106
2122.54 1114
2122.97 1210
2123.41 1278
2123.84 1208
2124.28 1000
2124.71 969
2125.15 1079
2125.58 1085
2126.02 948
2126.45 1010
2126.89 1078
2127.32 1207
2127.76 1130
2128.19 1094
2128.63 1212
2129.06 1256
2129.50 1276
2129.93 1206
2130.37 1212
2130.80 1185
2131.24 1266
2131.67 1194
2132.11 1243
2132.54 1215
2132.98 1152
2133.41 1158
2133.85 1136
2134.28 1071
2134.72 1059
2135.16 1149
2135.59 1236
2136.03 1195
2136.46 1108
2136.90 1110
2137.33 1123
2137.77 1069
2138.21 1000
2138.64 1131
2139.08 1168
2139.51 1149
2139.95 1174
2140.39 1124
2140.82 1189
2141.26 1141
2141.69 982
2142.13 1152
2142.57 1111
2143.00 1040
2143.44 1103
2143.88 956
2144.31 971
2144.75 1039
2145.19 1018
2145.62 1118
2146.06 1162
2146.50 1166
2146.93 1283
2147.37 1272
2147.81 1366
2148.24 1366
2148.68 1196
2149.12 1282
2149.56 1327
2149.99 1344
2150.43 1349
2150.87 1237
2151.30 1175
2151.74 1168
2152.18 1142
2152.62 1271
2153.05 1031
2153.49 1226
2153.93 1210
2154.37 1273
2154.80 1057
2155.24 1169
2155.68 1236
2156.12 1288
2156.55 1241
2156.99 1290
2157.43 1133
2157.87 1077
2158.31 1117
2158.74 1088
2159.18 1163
2159.62 1169
2160.06 1104
2160.50 1108
2160.93 1100
2161.37 1138
2161.81 979
2162.25 1023
2162.69 1093
2163.13 1095
2163.57 1111
2164.00 1069
2164.44 1025
2164.88 1144
2165.32 1152
2165.76 1093
2166.20 1098
2166.64 1036
2167.07 1063
2167.51 1051
2167.95 1190
2168.39 1172
2168.83 1203
2169.27 1298
2169.71 1178
2170.15 1135
2170.59 1227
2171.03 1423
2171.47 1308
2171.91 1152
2172.34 1486
2172.78 1460
2173.22 1269
2173.66 1268
2174.10 1323
2174.54 1413
2174.98 1413
2175.42 1651
2175.86 1336
2176.30 1397
2176.74 1250
2177.18 1309
2177.62 1314
2178.06 1345
2178.50 1223
2178.94 1169
2179.38 1132
2179.82 1161
2180.26 1056
2180.70 1094
2181.14 1100
2181.58 1091
2182.02 958
2182.46 1107
2182.90 1176
2183.34 1244
2183.78 1134
2184.22 1127
2184.67 1078
2185.11 1060
2185.55 1120
2185.99 1181
2186.43 1211
2186.87 1097
2187.31 1238
2187.75 1230
2188.19 1058
2188.63 1186
2189.07 1167
2189.52 1271
2189.96 1222
2190.40 1116
2190.84 1189
2191.28 1163
2191.72 1260
2192.16 1242
2192.60 1245
2193.05 1259
2193.49 1217
2193.93 1187
2194.37 1309
2194.81 1154
2195.25 1155
2195.70 1214
2196.14 1322
2196.58 1311
2197.02 1216
2197.46 1122
2197.91 1177
2198.35 1303
2198.79 1169
2199.23 1175
2199.67 1125
2200.12 1348
2200.56 1285
2201.00 1154
2201.44 1031
2201.89 1258
2202.33 1239
2202.77 1272
2203.21 1219
2203.66 1255
2204.10 1329
2204.54 1230
2204.98 1111
2205.43 1124
2205.87 1112
2206.31 1153
2206.75 1209
2207.20 1210
2207.64 1218
2208.08 1343
2208.53 1174
2208.97 1116
2209.41 1165
2209.86 1155
2210.30 1234
2210.74 1274
2211.19 1134
2211.63 1190
2212.07 1241
2212.52 1183
2212.96 1226
2213.40 1219
2213.85 1212
2214.29 1094
2214.73 1298
2215.18 1289
2215.62 1190
2216.06 1130
2216.51 1214
2216.95 1264
2217.40 1235
2217.84 1070
2218.28 961
2218.73 1164
2219.17 1347
2219.62 1228
2220.06 1177
2220.51 1214
2220.95 1166
2221.39 1247
2221.84 1478
2222.28 1157
2222.73 1337
2223.17 1464
2223.62 1273
2224.06 1365
2224.51 1356
2224.95 1334
2225.39 1401
2225.84 1450
2226.28 1383
2226.73 1349
2227.17 1407
2227.62 1383
2228.06 1361
2228.51 1412
2228.95 1256
2229.40 1277
2229.84 1307
2230.29 1255
2230.73 1329
2231.18 1498
2231.63 1388
2232.07 1418
2232.52 1396
2232.96 1288
2233.41 1305
2233.85 1177
2234.30 1253
2234.74 1307
2235.19 1240
2235.64 1124
2236.08 1177
2236.53 1158
2236.97 1077
2237.42 1095
2237.87 1014
2238.31 1105
2238.76 989
2239.20 1126
2239.65 1056
2240.10 1108
2240.54 1026
2240.99 987
2241.43 1023
2241.88 1053
2242.33 1017
2242.77 1064
2243.22 1015
2243.67 1026
2244.11 998
2244.56 1018
2245.01 1100
2245.45 1007
2245.90 1177
2246.35 1027
2246.79 1156
2247.24 1244
2247.69 1184
2248.13 1147
2248.58 1029
2249.03 1029
2249.48 1074
2249.92 1046
2250.37 1019
2250.82 1129
2251.27 1134
2251.71 1241
2252.16 1220
2252.61 1145
2253.05 1138
2253.50 1238
2253.95 1114
2254.40 1111
2254.85 1002
2255.29 1209
2255.74 1192
2256.19 1088
2256.64 1100
2257.08 1108
2257.53 1142
2257.98 1032
2258.43 921
2258.88 900
2259.32 1057
2259.77 1116
2260.22 1121
2260.67 1244
2261.12 1244
2261.57 1205
2262.01 1104
2262.46 1112
2262.91 1167
2263.36 1343
2263.81 1148
2264.26 1152
2264.71 1108
2265.15 1170
2265.60 1158
2266.05 1095
2266.50 1127
2266.95 1220
2267.40 1150
2267.85 1188
2268.30 1081
2268.75 1396
2269.19 1304
2269.64 1178
2270.09 1168
2270.54 1366
2270.99 1214
2271.44 1275
2271.89 1386
2272.34 1179
2272.79 1185
2273.24 1182
2273.69 1206
2274.14 1159
2274.59 1255
2275.04 1251
2275.49 1100
2275.94 1201
2276.39 1231
2276.84 1147
2277.29 1232
2277.74 1214
2278.19 1033
2278.64 1040
2279.09 978
2279.54 950
2279.99 998
2280.44 1019
2280.89 974
2281.34 1052
2281.79 1167
2282.24 1201
2282.69 1079
2283.14 1110
2283.59 1118
2284.04 1018
2284.49 1158
2284.94 981
2285.39 1097
2285.84 1186
2286.29 1117
2286.74 1130
2287.19 1264
2287.65 1425
2288.10 1464
2288.55 1488
2289.00 1629
2289.45 1842
2289.90 1949
2290.35 1928
2290.80 1865
2291.25 1827
2291.71 2086
2292.16 2107
2292.61 1931
2293.06 1894
2293.51 1650
2293.96 1478
2294.41 1379
2294.87 1340
2295.32 1198
2295.77 1154
2296.22 1303
2296.67 1118
2297.12 1259
2297.58 1149
2298.03 1041
2298.48 1160
2298.93 1214
2299.38 1034
2299.84 993
2300.29 1090
2300.74 1171
2301.19 1115
2301.65 1254
2302.10 1177
2302.55 1133
2303.00 1067
2303.46 1140
2303.91 1061
2304.36 1061
2304.81 1032
2305.27 1134
2305.72 1265
2306.17 1241
2306.62 1174
2307.08 1058
2307.53 1123
2307.98 1244
2308.44 1176
2308.89 1318
2309.34 1365
2309.79 1367
2310.25 1294
2310.70 1100
2311.15 1244
2311.61 1297
2312.06 1435
2312.51 1330
2312.97 1239
2313.42 1324
2313.87 1360
2314.33 1214
2314.78 1201
2315.24 1168
2315.69 1192
2316.14 1213
2316.60 1272
2317.05 1355
2317.50 1229
2317.96 1337
2318.41 1308
2318.87 1128
2319.32 1240
2319.77 1420
2320.23 1217
2320.68 1112
2321.14 1076
2321.59 1156
2322.05 1129
2322.50 1090
2322.95 1230
2323.41 1165
2323.86 1237
2324.32 1349
2324.77 1339
2325.23 1425
2325.68 1470
2326.14 1479
2326.59 1391
2327.05 1382
2327.50 1219
2327.96 1332
2328.41 1354
2328.86 1354
2329.32 1405
2329.78 1241
2330.23 1208
2330.69 1305
2331.14 1212
2331.60 1147
2332.05 1290
2332.51 1278
2332.96 1322
2333.42 1339
2333.87 1248
2334.33 1179
2334.78 1000
2335.24 1054
2335.69 1217
2336.15 1254
2336.61 1058
2337.06 1146
2337.52 1016
2337.97 1139
2338.43 1231
2338.89 1142
2339.34 1059
2339.80 1128
2340.25 1209
2340.71 1091
2341.17 1034
2341.62 1072
2342.08 1084
2342.53 1196
2342.99 1323
2343.45 1203
2343.90 1159
2344.36 1080
2344.82 1035
2345.27 1073
2345.73 1093
2346.19 1147
2346.64 1216
2347.10 1287
2347.56 1210
2348.01 1197
2348.47 1203
2348.93 1203
2349.38 1297
2349.84 1281
2350.30 1215
2350.76 1245
2351.21 1124
2351.67 1090
2352.13 1090
2352.58 1097
2353.04 1125
2353.50 1150
2353.96 1146
2354.41 1125
2354.87 1106
2355.33 1028
2355.79 1065
2356.24 1105
2356.70 1098
2357.16 966
2357.62 1102
2358.08 1211
2358.53 1087
2358.99 1043
2359.45 1203
2359.91 1142
2360.37 1074
2360.82 1057
2361.28 1091
2361.74 1273
2362.20 1104
2362.66 1123
2363.11 1187
2363.57 1121
2364.03 1183
2364.49 1114
2364.95 934
2365.41 1126
2365.86 1133
2366.32 1104
2366.78 989
2367.24 1104
2367.70 1157
2368.16 1129
2368.62 1180
2369.08 1094
2369.54 1196
2369.99 1152
2370.45 1190
2370.91 1070
2371.37 1058
2371.83 1016
2372.29 1148
2372.75 1209
2373.21 1148
2373.67 1220
2374.13 1166
2374.59 1232
2375.05 1187
2375.51 1203
2375.96 1315
2376.42 1375
2376.88 1265
2377.34 1413
2377.80 1335
2378.26 1100
2378.72 1057
2379.18 1178
2379.64 1152
2380.10 986
2380.56 1105
2381.02 1209
2381.48 1107
2381.94 1216
2382.40 1172
2382.86 1073
2383.32 1136
2383.78 1113
2384.24 1106
2384.70 1029
2385.17 996
2385.63 1025
2386.09 985
2386.55 1013
2387.01 1004
2387.47 1035
2387.93 1189
2388.39 1169
2388.85 1244
2389.31 1202
2389.77 1222
2390.23 1270
2390.69 1163
2391.15 1273
2391.62 1228
2392.08 1165
2392.54 1078
2393.00 1088
2393.46 1226
2393.92 1261
2394.38 1113
2394.84 1176
2395.31 1164
2395.77 1294
2396.23 1139
2396.69 1182
2397.15 1060
2397.61 994
2398.08 1175
2398.54 1102
2399.00 1140
2399.46 1208
2399.92 1296
2400.38 1174
2400.85 1022
2401.31 981
2401.77 1040
2402.23 1044
2402.69 1127
2403.16 1118
2403.62 1020
2404.08 1073
2404.54 950
2405.01 1027
2405.47 1180
2405.93 1256
2406.39 1048
2406.86 1208
2407.32 1149
2407.78 1115
2408.24 1030
2408.71 1008
2409.17 1066
2409.63 983
2410.09 1039
2410.56 989
2411.02 1038
2411.48 981
2411.95 1024
2412.41 1015
2412.87 1133
2413.34 1065
2413.80 1048
2414.26 1127
2414.73 1158
2415.19 1080
2415.65 1190
2416.12 1193
2416.58 1082
2417.04 963
2417.51 1086
2417.97 1266
2418.43 1226
2418.90 1108
2419.36 1184
2419.82 1202
2420.29 1121
2420.75 1045
2421.22 1301
2421.68 1199
2422.14 1085
2422.61 1055
2423.07 1171
2423.54 1161
2424.00 1030
2424.47 1130
2424.93 1131
2425.39 1116
2425.86 1133
2426.32 1067
2426.79 1101
2427.25 1208
2427.72 1220
2428.18 1078
2428.65 937
2429.11 1167
2429.57 1127
2430.04 1141
2430.50 975
2430.97 958
2431.43 1017
2431.90 1135
2432.36 1188
2432.83 1117
2433.29 1141
2433.76 1039
2434.22 1104
2434.69 1069
2435.15 1142
2435.62 1099
2436.09 1050
2436.55 1172
2437.02 1114
2437.48 1215
2437.95 1208
2438.41 1233
2438.88 1093
2439.34 1114
2439.81 1208
2440.28 1210
2440.74 1105
2441.21 1154
2441.67 1159
2442.14 1175
2442.60 1154
2443.07 1248
2443.54 1268
2444.00 1232
2444.47 1112
2444.94 1050
2445.40 1106
2445.87 1138
2446.33 1039
2446.80 1067
2447.27 1154
2447.73 1072
2448.20 1024
2448.67 1115
2449.13 1020
2449.60 1016
2450.07 995
2450.53 1006
2451.00 1177
2451.47 1138
2451.93 1108
2452.40 1163
2452.87 1095
2453.33 949
2453.80 986
2454.27 970
2454.74 925
2455.20 1063
2455.67 1026
2456.14 1152
2456.60 987
2457.07 1016
2457.54 991
2458.01 1055
2458.47 1038
2458.94 953
2459.41 1050
2459.88 1044
2460.34 1019
2460.81 949
2461.28 939
2461.75 1030
2462.21 1025
2462.68 986
2463.15 1017
2463.62 1001
2464.09 1135
2464.55 1023
2465.02 933
2465.49 903
2465.96 958
2466.43 1098
2466.90 1023
2467.36 905
2467.83 1087
2468.30 1125
2468.77 1194
2469.24 1171
2469.71 1063
2470.17 1112
2470.64 1036
2471.11 933
2471.58 1003
2472.05 1026
2472.52 1141
2472.99 1077
2473.46 1012
2473.93 1042
2474.39 1021
2474.86 998
2475.33 905
2475.80 940
2476.27 961
2476.74 1107
2477.21 962
2477.68 980
2478.15 1039
2478.62 968
2479.09 1132
2479.56 1089
2480.03 1016
2480.49 869
2480.96 1029
2481.43 1102
2481.90 1021
2482.37 1005
2482.84 1057
2483.31 1115
2483.78 1100
2484.25 1005
2484.72 1054
2485.19 1065
2485.66 1109
2486.13 1096
2486.60 1281
2487.07 1140
2487.54 1092
2488.01 1298
2488.48 1243
2488.95 1244
2489.43 1167
2489.90 1268
2490.37 1063
2490.84 994
2491.31 1115
2491.78 1113
2492.25 1158
2492.72 1178
2493.19 1230
2493.66 1158
2494.13 1119
2494.60 1114
2495.07 1050
2495.54 1073
2496.02 1192
2496.49 1152
2496.96 1044
2497.43 1033
2497.90 951
2498.37 1030
2498.84 1179
2499.31 1048
2499.79 1001
2500.26 1061
2500.73 1123
2501.20 1175
2501.67 1049
2502.14 1106
2502.61 1054
2503.09 965
2503.56 1098
2504.03 1142
2504.50 1261
2504.97 1202
2505.45 1172
2505.92 1080
2506.39 1139
2506.86 1119
2507.33 978
2507.81 1092
2508.28 1329
2508.75 1263
2509.22 1143
2509.69 1090
2510.17 1208
2510.64 1242
2511.11 1258
2511.58 1295
2512.06 1389
2512.53 1298
2513.00 1263
2513.47 1329
2513.95 1295
2514.42 1410
2514.89 1209
2515.37 1193
2515.84 1256
2516.31 1185
2516.78 1161
2517.26 1031
2517.73 1137
2518.20 1109
2518.68 928
2519.15 1060
2519.62 1178
2520.10 1154
2520.57 1085
2521.04 1062
2521.52 1170
2521.99 1135
2522.46 1004
2522.94 1137
2523.41 1035
2523.89 1148
2524.36 1044
2524.83 1067
2525.31 1144
2525.78 1088
2526.25 1129
2526.73 1275
2527.20 1433
2527.68 1324
2528.15 1245
2528.62 1194
2529.10 1185
2529.57 1202
2530.05 1097
2530.52 1049
2531.00 1125
2531.47 1116
2531.94 1108
2532.42 1088
2532.89 1175
2533.37 1175
2533.84 1141
2534.32 1160
2534.79 1119
2535.27 1203
2535.74 1113
2536.22 1117
2536.69 987
2537.17 1090
2537.64 1111
2538.12 1199
2538.59 1166
2539.07 1265
2539.54 1105
2540.02 1184
2540.49 1168
2540.97 1029
2541.44 1155
2541.92 1383
2542.39 1228
2542.87 1165
2543.34 1152
2543.82 1098
2544.29 1095
2544.77 1093
2545.25 1145
2545.72 1213
2546.20 1194
2546.67 1178
2547.15 1342
2547.62 1338
2548.10 1392
2548.58 1406
2549.05 1482
2549.53 1488
2550.00 1509
2550.48 1413
2550.96 1528
2551.43 1508
2551.91 1283
2552.39 1240
2552.86 1360
2553.34 1219
2553.82 1207
2554.29 1016
2554.77 1135
2555.24 1198
2555.72 1131
2556.20 1263
2556.67 1304
2557.15 1251
2557.63 1242
2558.11 1130
2558.58 1125
2559.06 1160
2559.54 1170
2560.01 1062
2560.49 1137
2560.97 1019
2561.44 1140
2561.92 1064
2562.40 1065
2562.88 1169
2563.35 1074
2563.83 1088
2564.31 1114
2564.79 1051
2565.26 1133
2565.74 1067
2566.22 978
2566.70 1078
2567.17 1002
2567.65 944
2568.13 903
2568.61 1069
2569.09 1162
2569.56 1026
2570.04 1005
2570.52 1150
2571.00 1122
2571.48 1080
2571.95 1118
2572.43 1008
2572.91 1154
2573.39 987
2573.87 1047
2574.35 1049
2574.82 1072
2575.30 1071
2575.78 1180
2576.26 1160
2576.74 1191
2577.22 1105
2577.70 1120
2578.17 1052
2578.65 1055
2579.13 1047
2579.61 1025
2580.09 1007
2580.57 1130
2581.05 1175
2581.53 1105
2582.01 1035
2582.48 1000
2582.96 1095
2583.44 1076
2583.92 1113
2584.40 1000
2584.88 1043
2585.36 1006
2585.84 977
2586.32 1107
2586.80 1134
2587.28 1242
2587.76 1172
2588.24 1190
2588.72 1075
2589.20 1079
2589.68 1135
2590.16 961
2590.64 1157
2591.12 1198
2591.60 1259
2592.08 1225
2592.56 1186
2593.04 1135
2593.52 1146
2594.00 1001
2594.48 978
2594.96 1209
2595.44 1291
2595.92 1169
2596.40 1082
2596.88 1037
2597.36 1087
2597.84 1112
2598.32 1053
2598.80 1155
2599.28 1140
2599.76 1036
2600.24 975
2600.72 1014
2601.21 1015
2601.69 1023
2602.17 1127
2602.65 1185
2603.13 1182
2603.61 1136
2604.09 1072
2604.57 918
2605.05 1142
2605.54 1151
2606.02 1114
2606.50 1156
2606.98 1098
2607.46 1030
2607.94 995
2608.42 978
2608.91 1050
2609.39 875
2609.87 1096
2610.35 1045
2610.83 1023
2611.31 1096
2611.80 1051
2612.28 1125
2612.76 1047
2613.24 1041
2613.72 1094
2614.21 1205
2614.69 1065
2615.17 1084
2615.65 1031
2616.13 1188
2616.62 1020
2617.10 1081
2617.58 1050
2618.06 1015
2618.55 1074
2619.03 1078
2619.51 1129
2619.99 1022
2620.48 1004
2620.96 1016
2621.44 941
2621.92 966
2622.41 1063
2622.89 1050
2623.37 1037
2623.86 931
2624.34 1078
2624.82 1174
2625.31 1117
2625.79 1168
2626.27 1161
2626.75 1132
2627.24 1131
2627.72 1159
2628.20 1033
2628.69 1094
2629.17 1130
2629.66 1127
2630.14 1207
2630.62 1142
2631.11 1169
2631.59 1293
2632.07 990
2632.56 1131
2633.04 1083
2633.52 1248
2634.01 1309
2634.49 1139
2634.98 1192
2635.46 1219
2635.94 1163
2636.43 1098
2636.91 1069
2637.40 1155
2637.88 1071
2638.37 949
2638.85 1033
2639.33 1028
2639.82 973
2640.30 904
2640.79 939
2641.27 1011
2641.76 1108
2642.24 1070
2642.73 905
2643.21 977
2643.70 1007
2644.18 949
2644.67 1113
2645.15 1152
2645.64 941
2646.12 968
2646.61 1133
2647.09 1096
2647.58 1055
2648.06 1006
2648.55 1024
2649.03 1085
2649.52 1031
2650.00 1034
2650.49 1164
2650.97 1208
2651.46 1161
2651.94 1090
2652.43 1160
2652.92 1109
2653.40 1069
2653.89 1113
2654.37 1083
2654.86 1100
2655.34 1107
2655.83 957
2656.32 992
2656.80 984
2657.29 963
2657.77 1122
2658.26 1151
2658.75 911
2659.23 1159
2659.72 1194
2660.21 1155
2660.69 977
2661.18 962
2661.66 1163
2662.15 1033
2662.64 1070
2663.12 1020
2663.61 1165
2664.10 1090
2664.58 968
2665.07 1002
2665.56 1130
2666.04 1112
2666.53 985
2667.02 1208
2667.50 1046
2667.99 1044
2668.48 1084
2668.97 1093
2669.45 1092
2669.94 993
2670.43 1123
2670.91 1168
2671.40 1231
2671.89 1136
2672.38 1325
2672.86 1414
2673.35 1216
2673.84 1356
2674.33 1324
2674.81 1370
2675.30 1387
2675.79 1170
2676.28 1278
2676.77 1349
2677.25 1266
2677.74 1193
2678.23 1250
2678.72 1195
2679.21 1014
2679.69 1034
2680.18 1070
2680.67 1098
2681.16 956
2681.65 994
2682.13 1057
2682.62 1034
2683.11 1085
2683.60 1243
2684.09 1134
2684.58 1133
2685.07 1069
2685.55 1010
2686.04 977
2686.53 1194
2687.02 1130
2687.51 954
2688.00 1022
2688.49 989
2688.98 1017
2689.46 1093
2689.95 1083
2690.44 1096
2690.93 1183
2691.42 978
2691.91 1038
2692.40 1108
2692.89 1081
2693.38 1088
2693.87 1162
2694.36 1178
2694.85 1164
2695.34 1165
2695.83 1197
2696.31 1163
2696.80 880
2697.29 1053
2697.78 1078
2698.27 986
2698.76 959
2699.25 1046
2699.74 1059
2700.23 1082
2700.72 1087
2701.21 1084
2701.70 1192
2702.19 1211
2702.68 1181
2703.17 1132
2703.66 1089
2704.15 1139
2704.64 1174
2705.13 1140
2705.63 1275
2706.12 1178
2706.61 1089
2707.10 1092
2707.59 1035
2708.08 1051
2708.57 1084
2709.06 1030
2709.55 1002
2710.04 1025
2710.53 936
2711.02 1032
2711.51 1099
2712.01 956
2712.50 1067
2712.99 1054
2713.48 978
2713.97 1116
2714.46 1089
2714.95 1144
2715.44 1171
2715.93 1104
2716.43 1009
2716.92 1051
2717.41 1131
2717.90 1024
2718.39 996
2718.88 992
2719.38 1130
2719.87 1073
2720.36 1002
2720.85 1087
2721.34 1158
2721.83 1339
2722.33 1414
2722.82 1168
2723.31 1172
2723.80 1186
2724.30 1218
2724.79 1209
2725.28 1088
2725.77 986
2726.26 1022
2726.76 1046
2727.25 1180
2727.74 1178
2728.23 1182
2728.73 1072
2729.22 1157
2729.71 1137
2730.20 1217
2730.70 1040
2731.19 1066
2731.68 1150
2732.18 1253
2732.67 1268
2733.16 1164
2733.65 1213
2734.15 1127
2734.64 1185
2735.13 1159
2735.63 1275
2736.12 1250
2736.61 1179
2737.11 1225
2737.60 1204
2738.09 1137
2738.59 1294
2739.08 1156
2739.57 1149
2740.07 1239
2740.56 1249
2741.05 1137
2741.55 1166
2742.04 1154
2742.54 1153
2743.03 1007
2743.52 1050
2744.02 1021
2744.51 1078
2745.00 1139
2745.50 1159
2745.99 1150
2746.49 996
2746.98 1020
2747.48 1096
2747.97 1031
2748.46 1058
2748.96 1104
2749.45 1140
2749.95 1062
2750.44 1163
2750.94 1275
2751.43 1191
2751.93 1026
2752.42 920
2752.91 895
2753.41 933
2753.90 1045
2754.40 1004
2754.89 1110
2755.39 1104
2755.88 1054
2756.38 1075
2756.87 1099
2757.37 1149
2757.86 1114
2758.36 1083
2758.85 1123
2759.35 1083
2759.85 1032
2760.34 1261
2760.84 1267
2761.33 1214
2761.83 1043
2762.32 1037
2762.82 1103
2763.31 1100
2763.81 1013
2764.31 1049
2764.80 1197
2765.30 1373
2765.79 1110
2766.29 1136
2766.78 1108
2767.28 1099
2767.78 1074
2768.27 1168
2768.77 1199
2769.27 1100
2769.76 989
2770.26 1145
2770.75 1021
2771.25 1106
2771.75 1024
2772.24 1053
2772.74 1082
2773.24 1145
2773.73 1240
2774.23 1260
2774.73 1319
2775.22 1234
2775.72 1261
2776.22 1486
2776.71 1350
2777.21 1420
2777.71 1286
2778.20 1311
2778.70 1252
2779.20 1244
2779.70 1249
2780.19 1125
2780.69 1184
2781.19 1230
2781.68 1227
2782.18 1031
2782.68 1083
2783.18 1052
2783.67 1140
2784.17 1077
2784.67 1051
2785.17 1046
2785.66 946
2786.16 1029
2786.66 980
2787.16 898
2787.66 1086
2788.15 1059
2788.65 959
2789.15 1094
2789.65 1147
2790.14 1121
2790.64 932
2791.14 1007
2791.64 1041
2792.14 983
2792.64 1132
2793.13 1144
2793.63 1098
2794.13 1043
2794.63 1043
2795.13 1051
2795.63 1205
2796.12 1263
2796.62 1074
2797.12 1072
2797.62 1154
2798.12 1153
2798.62 1357
2799.12 1167
2799.62 1179
2800.12 1050
2800.61 1052
2801.11 1143
2801.61 1003
2802.11 1046
2802.61 1060
2803.11 1141
2803.61 1139
2804.11 1079
2804.61 1108
2805.11 1250
2805.61 1102
2806.11 1156
2806.61 1227
2807.11 1209
2807.60 1277
2808.10 1146
2808.60 1065
2809.10 1141
2809.60 1163
2810.10 1175
2810.60 1086
2811.10 1106
2811.60 1189
2812.10 1157
2812.60 1170
2813.10 1194
2813.60 1126
2814.10 1214
2814.60 1088
2815.10 1075
2815.60 1063
2816.10 1101
2816.61 925
2817.11 1035
2817.61 1126
2818.11 1055
2818.61 1192
2819.11 1237
2819.61 1198
2820.11 1089
2820.61 1155
2821.11 1084
2821.61 1069
2822.11 1101
2822.61 1038
2823.11 982
2823.62 931
2824.12 1032
2824.62 1220
2825.12 1193
2825.62 1121
2826.12 1103
2826.62 965
2827.12 977
2827.63 989
2828.13 1058
2828.63 1011
2829.13 970
2829.63 967
2830.13 1078
2830.63 1064
2831.14 1060
2831.64 1128
2832.14 982
2832.64 1086
2833.14 968
2833.65 1070
2834.15 938
2834.65 1023
2835.15 1088
2835.65 1204
2836.16 1259
2836.66 1245
2837.16 1088
2837.66 1007
2838.16 1095
2838.67 1107
2839.17 1209
2839.67 1176
2840.17 1165
2840.68 1158
2841.18 1015
2841.68 1115
2842.19 1088
2842.69 1058
2843.19 948
2843.69 1012
2844.20 1072
2844.70 1045
2845.20 1047
2845.71 1148
2846.21 1081
2846.71 1192
2847.21 1175
2847.72 1093
2848.22 1069
2848.72 1173
2849.23 1109
2849.73 1176
2850.23 1219
2850.74 1230
2851.24 1157
2851.74 963
2852.25 999
2852.75 1083
2853.26 1092
2853.76 1113
2854.26 1068
2854.77 1061
2855.27 1100
2855.77 1012
2856.28 1174
2856.78 1048
2857.29 1114
2857.79 1180
2858.29 1139
2858.80 1198
2859.30 1077
2859.81 1000
2860.31 1025
2860.82 992
2861.32 1053
2861.82 1093
2862.33 1007
2862.83 935
2863.34 985
2863.84 1028
2864.35 924
2864.85 976
2865.36 933
2865.86 995
2866.37 1005
2866.87 1025
2867.38 1065
2867.88 1075
2868.39 1051
2868.89 995
2869.40 993
2869.90 1078
2870.41 980
2870.91 1129
2871.42 1109
2871.92 1010
2872.43 1244
2872.93 1272
2873.44 1180
2873.94 1182
2874.45 1258
2874.95 1322
2875.46 1215
2875.97 1243
2876.47 1100
2876.98 1238
2877.48 1196
2877.99 1219
2878.49 1153
2879.00 1099
2879.51 1178
2880.01 1162
2880.52 1117
2881.03 1202
2881.53 1143
2882.04 1211
2882.54 1218
2883.05 1156
2883.56 1120
2884.06 1318
2884.57 1297
2885.08 1453
2885.58 1249
2886.09 1198
2886.60 1225
2887.10 1223
2887.61 1135
2888.12 1300
2888.62 1268
2889.13 1231
2889.64 1190
2890.14 1113
2890.65 1109
2891.16 1384
2891.66 1218
2892.17 1189
2892.68 1190
2893.18 1144
2893.69 1170
2894.20 1443
2894.71 1467
2895.21 1382
2895.72 1324
2896.23 1421
2896.74 1269
2897.24 1307
2897.75 1303
2898.26 1388
2898.77 1288
2899.27 1125
2899.78 1229
2900.29 1190
2900.80 1181
2901.31 1229
2901.81 1133
2902.32 1210
2902.83 1249
2903.34 1303
2903.85 1357
2904.35 1234
2904.86 1158
2905.37 1212
2905.88 1183
2906.39 1149
2906.90 1259
2907.40 1242
2907.91 1333
2908.42 1175
2908.93 1215
2909.44 1184
2909.95 1294
2910.46 1153
2910.96 1144
2911.47 1133
2911.98 1298
2912.49 1268
2913.00 1296
2913.51 1101
2914.02 1166
2914.53 1277
2915.04 1232
2915.54 1247
2916.05 1152
2916.56 1065
2917.07 1250
2917.58 1147
2918.09 1097
2918.60 1141
2919.11 1148
2919.62 1100
2920.13 1148
2920.64 1131
2921.15 1206
2921.66 1196
2922.17 1166
2922.68 1254
2923.19 1132
2923.70 1227
2924.21 1323
2924.72 1263
2925.23 1174
2925.74 1189
2926.25 1234
2926.76 1237
2927.27 1192
2927.78 1162
2928.29 1051
2928.80 1042
2929.31 1034
2929.82 1023
2930.33 1058
2930.84 1142
2931.35 1098
2931.86 987
2932.37 964
2932.88 1029
2933.39 1042
2933.90 1048
2934.41 1193
2934.92 1185
2935.44 1146
2935.95 1081
2936.46 1265
2936.97 1182
2937.48 1221
2937.99 1277
2938.50 1108
2939.01 1233
2939.52 1203
2940.04 1218
2940.55 1189
2941.06 1172
2941.57 1129
2942.08 1168
2942.59 1190
2943.10 1253
2943.62 1072
2944.13 1114
2944.64 1214
2945.15 1173
2945.66 1032
2946.17 1133
2946.69 1158
2947.20 1242
2947.71 1215
2948.22 1161
2948.73 1262
2949.25 1107
2949.76 1093
2950.27 1114
2950.78 1091
2951.29 1129
2951.81 1013
2952.32 1119
2952.83 1151
2953.34 1030
2953.86 1149
2954.37 1127
2954.88 1137
2955.39 1230
2955.91 1035
2956.42 1119
2956.93 1188
2957.45 1215
2957.96 1131
2958.47 1093
2958.98 1099
2959.50 1141
2960.01 1303
2960.52 1081
2961.04 1060
2961.55 1116
2962.06 1260
2962.58 1246
2963.09 1134
2963.60 1220
2964.12 1098
2964.63 1166
2965.14 1193
2965.66 1125
2966.17 1172
2966.68 1087
2967.20 1062
2967.71 1157
2968.22 1086
2968.74 1056
2969.25 1077
2969.77 986
2970.28 1171
2970.79 1125
2971.31 1085
2971.82 1057
2972.34 1084
2972.85 1208
2973.36 1098
2973.88 1119
2974.39 1152
2974.91 1174
2975.42 1167
2975.94 1224
2976.45 1157
2976.96 1229
2977.48 1180
2977.99 1267
2978.51 1295
2979.02 1260
2979.54 1369
2980.05 1282
2980.57 1290
2981.08 1228
2981.60 1168
2982.11 1158
2982.63 1264
2983.14 1289
2983.66 1323
2984.17 1329
2984.69 1333
2985.20 1379
2985.72 1188
2986.23 1219
2986.75 1129
2987.26 1322
2987.78 1401
2988.29 1409
2988.81 1349
2989.32 1369
2989.84 1410
2990.36 1482
2990.87 1321
2991.39 1408
2991.90 1340
2992.42 1423
2992.94 1374
2993.45 1364
2993.97 1455
2994.48 1500
2995.00 1558
2995.51 1383
2996.03 1307
2996.55 1472
2997.06 1549
2997.58 1573
2998.10 1499
2998.61 1544
2999.13 1604
2999.65 1504
3000.16 1644
3000.68 1610
3001.19 1619
3001.71 1800
3002.23 1969
3002.74 2288
3003.26 2316
3003.78 2414
3004.30 2444
3004.81 2771
3005.33 2699
3005.85 2469
3006.36 2320
3006.88 2145
3007.40 2071
3007.91 1901
3008.43 1865
3008.95 2002
3009.47 1552
3009.98 1682
3010.50 1757
3011.02 1595
3011.54 1435
3012.05 1585
3012.57 1364
3013.09 1336
3013.61 1368
3014.12 1434
3014.64 1348
3015.16 1374
3015.68 1471
3016.19 1249
3016.71 1285
3017.23 1289
3017.75 1359
3018.27 1426
3018.78 1428
3019.30 1309
3019.82 1419
3020.34 1376
3020.86 1220
3021.38 1297
3021.89 1263
3022.41 1324
3022.93 1454
3023.45 1358
3023.97 1399
3024.49 1367
3025.01 1353
3025.52 1317
3026.04 1405
3026.56 1372
3027.08 1420
3027.60 1303
3028.12 1265
3028.64 1326
3029.16 1238
3029.67 1256
3030.19 1281
3030.71 1310
3031.23 1309
3031.75 1376
3032.27 1298
3032.79 1370
3033.31 1334
3033.83 1177
3034.35 1345
3034.87 1213
3035.39 1245
3035.91 1210
3036.43 1149
3036.95 1198
3037.47 1302
3037.99 1376
3038.50 1434
3039.02 1258
3039.54 1368
3040.06 1300
3040.58 1246
3041.10 1078
3041.62 1232
3042.14 1244
3042.66 1184
3043.18 1208
3043.70 1292
3044.23 1301
3044.75 1291
3045.27 1158
3045.79 1219
3046.31 1205
3046.83 1238
3047.35 1283
3047.87 1276
3048.39 1200
3048.91 1256
3049.43 1303
3049.95 1207
3050.47 1188
3050.99 1082
3051.51 1225
3052.03 1270
3052.56 1218
3053.08 1218
3053.60 1254
3054.12 1209
3054.64 1156
3055.16 1100
3055.68 1165
3056.20 1292
3056.72 1112
3057.25 1214
3057.77 1254
3058.29 1321
3058.81 1245
3059.33 1328
3059.85 1299
3060.38 1295
3060.90 1287
3061.42 1225
3061.94 1296
3062.46 1243
3062.98 1343
3063.51 1326
3064.03 1407
3064.55 1491
3065.07 1434
3065.59 1421
3066.12 1384
3066.64 1406
3067.16 1278
3067.68 1467
3068.21 1456
3068.73 1376
3069.25 1170
3069.77 1226
3070.30 1314
3070.82 1246
3071.34 1214
3071.86 1273
3072.39 1294
3072.91 1318
3073.43 1244
3073.95 1293
3074.48 1294
3075.00 1395
3075.52 1443
3076.05 1400
3076.57 1415
3077.09 1510
3077.61 1632
3078.14 1893
3078.66 1685
3079.18 1561
3079.71 1606
3080.23 1790
3080.75 1910
3081.28 1886
3081.80 1706
3082.32 1761
3082.85 1676
3083.37 1733
3083.90 1919
3084.42 1768
3084.94 1833
3085.47 1544
3085.99 1564
3086.51 1673
3087.04 1672
3087.56 1577
3088.09 1688
3088.61 1653
3089.13 1699
3089.66 1727
3090.18 1583
3090.71 1663
3091.23 1843
3091.76 1848
3092.28 1646
3092.80 1773
3093.33 1829
3093.85 1773
3094.38 1762
3094.90 1878
3095.43 1961
3095.95 1736
3096.48 1841
3097.00 1982
3097.53 1821
3098.05 1832
3098.58 2032
3099.10 2212
3099.63 2646
3100.15 2884
3100.68 3466
3101.20 3690
3101.73 3967
3102.25 4744
3102.78 5310
3103.30 5725
3103.83 5606
3104.35 5397
3104.88 5095
3105.40 4722
3105.93 4161
3106.45 3652
3106.98 3263
3107.51 2945
3108.03 2834
3108.56 2555
3109.08 2297
3109.61 2453
3110.13 2758
3110.66 2693
3111.19 2740
3111.71 2679
3112.24 2698
3112.76 2549
3113.29 2263
3113.82 2354
3114.34 2248
3114.87 2084
3115.40 1861
3115.92 2119
3116.45 1994
3116.98 1859
3117.50 1909
3118.03 1975
3118.55 2045
3119.08 1907
3119.61 1739
3120.13 1968
3120.66 2008
3121.19 2004
3121.72 2053
3122.24 1962
3122.77 2024
3123.30 1888
3123.82 1816
3124.35 1822
3124.88 1684
3125.40 1596
3125.93 1757
3126.46 1753
3126.99 1816
3127.51 1766
3128.04 1693
3128.57 1544
3129.10 1413
3129.62 1454
3130.15 1560
3130.68 1603
3131.21 1500
3131.73 1332
3132.26 1535
3132.79 1470
3133.32 1349
3133.85 1474
3134.37 1625
3134.90 1505
3135.43 1427
3135.96 1433
3136.49 1624
3137.01 1561
3137.54 1441
3138.07 1412
3138.60 1458
3139.13 1410
3139.65 1354
3140.18 1446
3140.71 1415
3141.24 1433
3141.77 1330
3142.30 1432
3142.83 1383
3143.35 1439
3143.88 1318
3144.41 1416
3144.94 1532
3145.47 1493
3146.00 1468
3146.53 1272
3147.06 1590
3147.59 1612
3148.11 1553
3148.64 1480
3149.17 1509
3149.70 1601
3150.23 1613
3150.76 1552
3151.29 1510
3151.82 1572
3152.35 1565
3152.88 1506
3153.41 1428
3153.94 1489
3154.47 1491
3155.00 1589
3155.53 1479
3156.06 1596
3156.59 1555
3157.12 1414
3157.65 1426
3158.18 1550
3158.71 1465
3159.24 1400
3159.77 1495
3160.30 1487
3160.83 1440
3161.36 1310
3161.89 1525
3162.42 1533
3162.95 1545
3163.48 1491
3164.01 1481
3164.54 1370
3165.07 1400
3165.60 1203
3166.13 1169
3166.66 1187
3167.19 1252
3167.72 1356
3168.25 1382
3168.78 1375
3169.31 1270
3169.85 1395
3170.38 1299
3170.91 1368
3171.44 1345
3171.97 1401
3172.50 1429
3173.03 1389
3173.56 1298
3174.09 1356
3174.63 1342
3175.16 1249
3175.69 1294
3176.22 1306
3176.75 1352
3177.28 1431
3177.81 1382
3178.35 1364
3178.88 1441
3179.41 1270
3179.94 1364
3180.47 1383
3181.00 1185
3181.54 1201
3182.07 1162
3182.60 1325
3183.13 1369
3183.66 1309
3184.20 1257
3184.73 1267
3185.26 1313
3185.79 1445
3186.33 1273
3186.86 1377
3187.39 1347
3187.92 1438
3188.46 1373
3188.99 1345
3189.52 1477
3190.05 1334
3190.59 1387
3191.12 1319
3191.65 1149
3192.18 1266
3192.72 1337
3193.25 1281
3193.78 1271
3194.32 1431
3194.85 1205
3195.38 1266
3195.91 1248
3196.45 1382
3196.98 1355
3197.51 1302
3198.05 1448
3198.58 1352
3199.11 1359
3199.65 1347
3200.18 1411
3200.71 1451
3201.25 1349
3201.78 1473
3202.32 1498
3202.85 1564
3203.38 1404
3203.92 1383
3204.45 1231
3204.98 1501
3205.52 1507
3206.05 1424
3206.59 1516
3207.12 1457
3207.65 1503
3208.19 1539
3208.72 1590
3209.26 1622
3209.79 1598
3210.32 1660
3210.86 1671
3211.39 1930
3211.93 1977
3212.46 1690
3213.00 1553
3213.53 1663
3214.07 1660
3214.60 1713
3215.14 1521
3215.67 1432
3216.20 1493
3216.74 1502
3217.27 1354
3217.81 1333
3218.34 1393
3218.88 1378
3219.41 1360
3219.95 1549
3220.48 1294
3221.02 1379
3221.56 1455
3222.09 1651
3222.63 1711
3223.16 1785
3223.70 1723
3224.23 1702
3224.77 1720
3225.30 1681
3225.84 1721
3226.37 1772
3226.91 1606
3227.45 1786
3227.98 1621
3228.52 1693
3229.05 1565
3229.59 1483
3230.12 1540
3230.66 1555
3231.20 1644
3231.73 1809
3232.27 1678
3232.81 1681
3233.34 1685
3233.88 1564
3234.41 1481
3234.95 1613
3235.49 1803
3236.02 1938
3236.56 1776
3237.10 1685
3237.63 1852
3238.17 1797
3238.71 1741
3239.24 1706
3239.78 1749
3240.32 1986
3240.85 1890
3241.39 1731
3241.93 1781
3242.46 1778
3243.00 1806
3243.54 1992
3244.07 1907
3244.61 2039
3245.15 1931
3245.69 1936
3246.22 2032
3246.76 1849
3247.30 1876
3247.84 2123
3248.37 1963
3248.91 2117
3249.45 1933
3249.99 2029
3250.52 2107
3251.06 2007
3251.60 2023
3252.14 2026
3252.67 1932
3253.21 1817
3253.75 1920
3254.29 2109
3254.83 2241
3255.36 2232
3255.90 2068
3256.44 2107
3256.98 2179
3257.52 2235
3258.05 2566
3258.59 2430
3259.13 2577
3259.67 2685
3260.21 2923
3260.75 3059
3261.29 3263
3261.82 3317
3262.36 3711
3262.90 4159
3263.44 4280
3263.98 4239
3264.52 4671
3265.06 5121
3265.60 5394
3266.13 5946
3266.67 6674
3267.21 6192
3267.75 6181
3268.29 6072
3268.83 5811
3269.37 5228
3269.91 4832
3270.45 4144
3270.99 4040
3271.53 3548
3272.07 3326
3272.60 3013
3273.14 2600
3273.68 2455
3274.22 2289
3274.76 2519
3275.30 2598
3275.84 2572
3276.38 2515
3276.92 2467
3277.46 2644
3278.00 2532
3278.54 2494
3279.08 2390
3279.62 2500
3280.16 2500
3280.70 2555
3281.24 2322
3281.78 2458
3282.32 2395
3282.86 2253
3283.40 2468
3283.94 2612
3284.48 2750
3285.02 2583
3285.56 2538
3286.11 2533
3286.65 2595
3287.19 2626
3287.73 2868
3288.27 2707
3288.81 2701
3289.35 2611
3289.89 2497
3290.43 2730
3290.97 2859
3291.51 2824
3292.05 2794
3292.60 3148
3293.14 3230
3293.68 3472
3294.22 3258
3294.76 3137
3295.30 3285
3295.84 3417
3296.38 3734
3296.93 3470
3297.47 3313
3298.01 3290
3298.55 3208
3299.09 2977
3299.63 3062
3300.18 3087
3300.72 2944
3301.26 2701
3301.80 2730
3302.34 2679
3302.89 2677
3303.43 2768
3303.97 3039
3304.51 2775
3305.05 2654
3305.60 2956
3306.14 2828
3306.68 2804
3307.22 2589
3307.76 2536
3308.31 2615
3308.85 2450
3309.39 2505
3309.93 2501
3310.48 2366
3311.02 2382
3311.56 2621
3312.11 2666
3312.65 2473
3313.19 2611
3313.73 2579
3314.28 2648
3314.82 2820
3315.36 3140
3315.91 2988
3316.45 3255
3316.99 3370
3317.53 3261
3318.08 3321
3318.62 3277
3319.16 3562
3319.71 3765
3320.25 3952
3320.79 3926
3321.34 3753
3321.88 3533
3322.43 3985
3322.97 3979
3323.51 3503
3324.06 3522
3324.60 3555
3325.14 3468
3325.69 3651
3326.23 3400
3326.78 3372
3327.32 3173
3327.86 3202
3328.41 3447
3328.95 3401
3329.50 3370
3330.04 3913
3330.58 4638
3331.13 5369
3331.67 6720
3332.22 8042
3332.76 9678
3333.31 11675
3333.85 13863
3334.39 15536
3334.94 17508
3335.48 18804
3336.03 21037
3336.57 21183
3337.12 20526
3337.66 19748
3338.21 18308
3338.75 16164
3339.30 14113
3339.84 11918
3340.39 10125
3340.93 8245
3341.48 6561
3342.02 5312
3342.57 4789
3343.11 4328
3343.66 3935
3344.20 3427
3344.75 3166
3345.29 3240
3345.84 3132
3346.39 3117
3346.93 3103
3347.48 3179
3348.02 3507
3348.57 3383
3349.11 3347
3349.66 3635
3350.21 3881
3350.75 4178
3351.30 4256
3351.84 4312
3352.39 4298
3352.94 4121
3353.48 3841
3354.03 3806
3354.57 3539
3355.12 3761
3355.67 3581
3356.21 3381
3356.76 3239
3357.31 3007
3357.85 3054
3358.40 3071
3358.94 3132
3359.49 2932
3360.04 2962
3360.58 2786
3361.13 2851
3361.68 2955
3362.22 3013
3362.77 3069
3363.32 3129
3363.87 2913
3364.41 2991
3364.96 2954
3365.51 3021
3366.05 3037
3366.60 3212
3367.15 3159
3367.70 3302
3368.24 3357
3368.79 3187
3369.34 3278
3369.88 3261
3370.43 3471
3370.98 3504
3371.53 3554
3372.07 3887
3372.62 4089
3373.17 4325
3373.72 4303
3374.27 4398
3374.81 4505
3375.36 4622
3375.91 4622
3376.46 4105
3377.01 3874
3377.55 3684
3378.10 3432
3378.65 3354
3379.20 3162
3379.75 3093
3380.29 2969
3380.84 2778
3381.39 2812
3381.94 3017
3382.49 3142
3383.04 3109
3383.58 3138
3384.13 3255
3384.68 3156
3385.23 2874
3385.78 2806
3386.33 2789
3386.88 2657
3387.43 2575
3387.97 2558
3388.52 2416
3389.07 2412
3389.62 2411
3390.17 2348
3390.72 2196
3391.27 2241
3391.82 2111
3392.37 2083
3392.92 2186
3393.47 2056
3394.02 2070
3394.56 2251
3395.11 2128
3395.66 2159
3396.21 2127
3396.76 2282
3397.31 2129
3397.86 2089
3398.41 1965
3398.96 2022
3399.51 2050
3400.06 2033
3400.61 2049
3401.16 1960
3401.71 1874
3402.26 1944
3402.81 1948
3403.36 1916
3403.91 1816
3404.46 1857
3405.01 1793
3405.56 1741
3406.11 1744
3406.66 1897
3407.21 1876
3407.76 1979
3408.32 1847
3408.87 2052
3409.42 2137
3409.97 2038
3410.52 2090
3411.07 2334
3411.62 2511
3412.17 2369
3412.72 2430
3413.27 2410
3413.82 2485
3414.37 2481
3414.93 2422
3415.48 2138
3416.03 2267
3416.58 2074
3417.13 1906
3417.68 1990
3418.23 1990
3418.78 1851
3419.34 1731
3419.89 1770
3420.44 1819
3420.99 1716
3421.54 1607
3422.09 1766
3422.65 1638
3423.20 1730
3423.75 1861
3424.30 1814
3424.85 1731
3425.40 1727
3425.96 1796
3426.51 1921
3427.06 1705
3427.61 1703
3428.16 1632
3428.72 1633
3429.27 1675
3429.82 1780
3430.37 1718
3430.93 1631
3431.48 1726
3432.03 1576
3432.58 1548
3433.14 1583
3433.69 1729
3434.24 1665
3434.79 1605
3435.35 1700
3435.90 1681
3436.45 1605
3437.00 1483
3437.56 1555
3438.11 1577
3438.66 1598
3439.22 1485
3439.77 1648
3440.32 1642
3440.88 1470
3441.43 1585
3441.98 1548
3442.54 1511
3443.09 1498
3443.64 1425
3444.20 1698
3444.75 1637
3445.30 1685
3445.86 1522
3446.41 1379
3446.96 1351
3447.52 1532
3448.07 1572
3448.63 1522
3449.18 1543
3449.73 1516
3450.29 1703
3450.84 1522
3451.39 1521
3451.95 1426
3452.50 1639
3453.06 1642
3453.61 1678
3454.17 1601
3454.72 1516
3455.27 1545
3455.83 1401
3456.38 1623
3456.94 1616
3457.49 1452
3458.05 1548
3458.60 1600
3459.16 1578
3459.71 1519
3460.27 1400
3460.82 1570
3461.37 1594
3461.93 1627
3462.48 1513
3463.04 1400
3463.59 1504
3464.15 1611
3464.70 1570
3465.26 1704
3465.82 1595
3466.37 1603
3466.93 1601
3467.48 1639
3468.04 1820
3468.59 1741
3469.15 1704
3469.70 1685
3470.26 1550
3470.81 1693
3471.37 1763
3471.92 1850
3472.48 1778
3473.04 1929
3473.59 1886
3474.15 1880
3474.70 1931
3475.26 1874
3475.82 1919
3476.37 1858
3476.93 1940
3477.48 1906
3478.04 1876
3478.60 1935
3479.15 1933
3479.71 1892
3480.27 1892
3480.82 2153
3481.38 2164
3481.93 2105
3482.49 2039
3483.05 2211
3483.60 2351
3484.16 2175
3484.72 2213
3485.27 2418
3485.83 2443
3486.39 2242
3486.94 2253
3487.50 2418
3488.06 2683
3488.62 3118
3489.17 3714
3489.73 4416
3490.29 4823
3490.84 5323
3491.40 5571
3491.96 6216
3492.52 6612
3493.07 7323
3493.63 7181
3494.19 6539
3494.75 5697
3495.30 5134
3495.86 4523
3496.42 3435
3496.98 3500
3497.53 3404
3498.09 3306
3498.65 3454
3499.21 3132
3499.76 3053
3500.32 2970
3500.88 3057
3501.44 3156
3502.00 3075
3502.56 3045
3503.11 3030
3503.67 2999
3504.23 2937
3504.79 2997
3505.35 2953
3505.90 2846
3506.46 2683
3507.02 2659
3507.58 2796
3508.14 2447
3508.70 2533
3509.26 2611
3509.81 2282
3510.37 2303
3510.93 2250
3511.49 2022
3512.05 2222
3512.61 2102
3513.17 2069
3513.73 1965
3514.29 1848
3514.84 1956
3515.40 1969
3515.96 1840
3516.52 1801
3517.08 1740
3517.64 1620
3518.20 1653
3518.76 1619
3519.32 1628
3519.88 1709
3520.44 1833
3521.00 1700
3521.56 1729
3522.12 1727
3522.68 1766
3523.24 1844
3523.80 1828
3524.36 1711
3524.92 1759
3525.48 1798
3526.04 1576
3526.60 1722
3527.16 1748
3527.72 1574
3528.28 1585
3528.84 1403
3529.40 1591
3529.96 1686
3530.52 1510
3531.08 1521
3531.64 1580
3532.20 1543
3532.76 1569
3533.32 1561
3533.88 1577
3534.44 1635
3535.00 1726
3535.56 1617
3536.12 1548
3536.68 1572
3537.25 1707
3537.81 1678
3538.37 1575
3538.93 1436
3539.49 1553
3540.05 1623
3540.61 1600
3541.17 1459
3541.73 1361
3542.30 1485
3542.86 1462
3543.42 1607
3543.98 1524
3544.54 1457
3545.10 1630
3545.66 1442
3546.23 1462
3546.79 1521
3547.35 1475
3547.91 1434
3548.47 1346
3549.03 1372
3549.60 1458
3550.16 1370
3550.72 1360
3551.28 1278
3551.84 1298
3552.41 1217
3552.97 1242
3553.53 1169
3554.09 1103
3554.65 1164
3555.22 1096
3555.78 1303
3556.34 1473
3556.90 1467
3557.47 1277
3558.03 1232
3558.59 1368
3559.15 1357
3559.72 1228
3560.28 1185
3560.84 1197
3561.41 1255
3561.97 1235
3562.53 1230
3563.09 1262
3563.66 1287
3564.22 1206
3564.78 1263
3565.35 1192
3565.91 1306
3566.47 1133
3567.04 1154
3567.60 1142
3568.16 1215
3568.73 1027
3569.29 1016
3569.85 1102
3570.42 1117
3570.98 1041
3571.54 1113
3572.11 1247
3572.67 1169
3573.23 1157
3573.80 1198
3574.36 1212
3574.93 1350
3575.49 1366
3576.05 1348
3576.62 1414
3577.18 1408
3577.75 1371
3578.31 1308
3578.87 1318
3579.44 1416
3580.00 1448
3580.57 1383
3581.13 1256
3581.70 1249
3582.26 1279
3582.82 1149
3583.39 1325
3583.95 1308
3584.52 1229
3585.08 1181
3585.65 1283
3586.21 1212
3586.78 1130
3587.34 1124
3587.91 1130
3588.47 1242
3589.04 1174
3589.60 1117
3590.17 1158
3590.73 1195
3591.30 1177
3591.86 1148
3592.43 1195
3592.99 1123
3593.56 1079
3594.12 1141
3594.69 1236
3595.25 1320
3595.82 1143
3596.39 1118
3596.95 1230
3597.52 1254
3598.08 1182
3598.65 1096
3599.21 1165
3599.78 1107
3600.35 1201
3600.91 1130
3601.48 1148
3602.04 1077
3602.61 1033
3603.18 1046
3603.74 971
3604.31 1095
3604.87 1050
3605.44 1075
3606.01 1058
3606.57 1029
3607.14 1158
3607.71 1017
3608.27 1054
3608.84 959
3609.41 888
3609.97 1040
3610.54 1032
3611.11 996
3611.67 942
3612.24 1010
3612.81 1100
3613.37 927
3613.94 971
3614.51 1142
3615.07 1138
3615.64 1216
3616.21 1156
3616.77 1330
3617.34 1322
3617.91 1232
3618.48 1144
3619.04 1275
3619.61 1298
3620.18 1216
3620.75 1223
3621.31 1332
3621.88 1273
3622.45 1188
3623.02 1184
3623.58 1120
3624.15 1150
3624.72 1104
3625.29 1130
3625.86 1192
3626.42 1077
3626.99 1115
3627.56 1065
3628.13 991
3628.70 915
3629.26 938
3629.83 1045
3630.40 971
3630.97 1026
3631.54 939
3632.10 1040
3632.67 1171
3633.24 1199
3633.81 1101
3634.38 1066
3634.95 1136
3635.52 1077
3636.08 1018
3636.65 991
3637.22 1021
3637.79 1131
3638.36 1240
3638.93 1138
3639.50 1215
3640.07 1277
3640.64 1236
3641.20 1253
3641.77 1167
3642.34 1091
3642.91 1111
3643.48 1224
3644.05 1146
3644.62 1186
3645.19 1185
3645.76 1145
3646.33 1213
3646.90 1133
3647.47 1199
3648.04 1202
3648.61 1150
3649.18 1193
3649.75 1171
3650.32 1246
3650.89 1248
3651.46 1302
3652.03 1332
3652.60 1369
3653.17 1377
3653.74 1253
3654.31 1218
3654.88 1206
3655.45 1239
3656.02 1328
3656.59 1184
3657.16 1202
3657.73 1274
3658.30 1343
3658.87 1370
3659.44 1346
3660.01 1282
3660.58 1283
3661.15 1233
3661.72 1180
3662.29 1160
3662.86 1172
3663.43 1316
3664.00 1252
3664.58 1299
3665.15 1256
3665.72 1369
3666.29 1313
3666.86 1338
3667.43 1145
3668.00 1221
3668.57 1206
3669.14 1163
3669.72 1300
3670.29 1338
3670.86 1225
3671.43 1193
3672.00 1215
3672.57 1114
3673.14 1254
3673.72 1176
3674.29 1122
3674.86 1174
3675.43 1116
3676.00 1217
3676.57 1192
3677.15 1187
3677.72 1278
3678.29 1239
3678.86 1139
3679.43 1180
3680.01 1181
3680.58 985
3681.15 1217
3681.72 1165
3682.29 1173
3682.87 1248
3683.44 1109
3684.01 1203
3684.58 1091
3685.16 1015
3685.73 1162
3686.30 1177
3686.87 1143
3687.45 1196
3688.02 1078
3688.59 1005
3689.17 1228
3689.74 1118
3690.31 1129
3690.88 1142
3691.46 1069
3692.03 1185
3692.60 1160
3693.18 972
3693.75 1052
3694.32 1108
3694.90 1006
3695.47 970
3696.04 993
3696.62 1035
3697.19 1020
3697.76 964
3698.34 1127
3698.91 1094
3699.48 965
3700.06 1006
3700.63 1123
3701.21 1103
3701.78 1032
3702.35 1080
3702.93 1100
3703.50 1052
3704.07 976
3704.65 1091
3705.22 1046
3705.80 1076
3706.37 1141
3706.95 1112
3707.52 1069
3708.09 1020
3708.67 1084
3709.24 1184
3709.82 1096
3710.39 1034
3710.97 1042
3711.54 1125
3712.11 1192
3712.69 1134
3713.26 1119
3713.84 1122
3714.41 1065
3714.99 1086
3715.56 1095
3716.14 1140
3716.71 1091
3717.29 1093
3717.86 1119
3718.44 1155
3719.01 1072
3719.59 999
3720.16 905
3720.74 1004
3721.31 938
3721.89 1012
3722.47 1085
3723.04 1049
3723.62 986
3724.19 923
3724.77 941
3725.34 1069
3725.92 1201
3726.49 1014
3727.07 962
3727.65 1139
3728.22 1053
3728.80 1062
3729.37 1052
3729.95 1082
3730.53 1131
3731.10 1213
3731.68 1151
3732.25 1148
3732.83 1116
3733.41 1280
3733.98 1278
3734.56 1186
3735.14 1209
3735.71 1356
3736.29 1186
3736.86 1192
3737.44 1011
3738.02 1008
3738.59 1090
3739.17 1063
3739.75 1051
3740.32 1140
3740.90 995
3741.48 1197
3742.06 1074
3742.63 1028
3743.21 1000
3743.79 1058
3744.36 1053
3744.94 1009
3745.52 973
3746.09 1058
3746.67 1155
3747.25 1147
3747.83 1198
3748.40 1123
3748.98 1067
3749.56 1028
3750.14 1074
3750.71 1095
3751.29 975
3751.87 1161
3752.45 1069
3753.03 960
3753.60 980
3754.18 980
3754.76 988
3755.34 968
3755.91 906
3756.49 910
3757.07 978
3757.65 1029
3758.23 1080
3758.81 1025
3759.38 1014
3759.96 1064
3760.54 1097
3761.12 1095
3761.70 1016
3762.28 1101
3762.85 1154
3763.43 1177
3764.01 1109
3764.59 1043
3765.17 1105
3765.75 926
3766.33 1072
3766.90 1039
3767.48 1054
3768.06 1039
3768.64 1204
3769.22 1133
3769.80 1065
3770.38 985
3770.96 1104
3771.54 1230
3772.12 1133
3772.70 1070
3773.27 1049
3773.85 1023
3774.43 1021
3775.01 1084
3775.59 1073
3776.17 1045
3776.75 1046
3777.33 1017
3777.91 1062
3778.49 966
3779.07 1023
3779.65 1083
3780.23 971
3780.81 1032
3781.39 961
3781.97 870
3782.55 963
3783.13 967
3783.71 938
3784.29 933
3784.87 984
3785.45 973
3786.03 976
3786.61 946
3787.19 948
3787.77 903
3788.35 946
3788.93 1040
3789.51 1134
3790.09 974
3790.67 948
3791.26 1151
3791.84 946
3792.42 1000
3793.00 1040
3793.58 1009
3794.16 883
3794.74 994
3795.32 1061
3795.90 1111
3796.48 1062
3797.07 1138
3797.65 1143
3798.23 1084
3798.81 1001
3799.39 1058
3799.97 1070
3800.55 1162
3801.13 1142
3801.72 1051
3802.30 1198
3802.88 1206
3803.46 1092
3804.04 1023
3804.62 1017
3805.21 1099
3805.79 1050
3806.37 1021
3806.95 1072
3807.53 1202
3808.12 1088
3808.70 1019
3809.28 1186
3809.86 1160
3810.44 1212
3811.03 1208
3811.61 1424
3812.19 1099
3812.77 1137
3813.36 1240
3813.94 1226
3814.52 1225
3815.10 1126
3815.69 1129
3816.27 1128
3816.85 1052
3817.43 1095
3818.02 1019
3818.60 920
3819.18 998
3819.76 1039
3820.35 947
3820.93 951
3821.51 947
3822.10 925
3822.68 949
3823.26 948
3823.85 1027
3824.43 1033
3825.01 1130
3825.60 955
3826.18 908
3826.76 1022
3827.35 938
3827.93 931
3828.51 1190
3829.10 1212
3829.68 1033
3830.26 978
3830.85 983
3831.43 1045
3832.02 933
3832.60 840
3833.18 939
3833.77 1016
3834.35 1072
3834.93 1022
3835.52 1108
3836.10 1012
3836.69 846
3837.27 886
3837.86 959
3838.44 1022
3839.02 1057
3839.61 1071
3840.19 967
3840.78 944
3841.36 1013
3841.95 963
3842.53 952
3843.12 984
3843.70 1065
3844.29 1064
3844.87 907
3845.46 948
3846.04 1025
3846.63 943
3847.21 1003
3847.80 1103
3848.38 990
3848.97 1143
3849.55 979
3850.14 1029
3850.72 966
3851.31 1038
3851.89 982
3852.48 897
3853.06 974
3853.65 904
3854.23 977
3854.82 1031
3855.40 1141
3855.99 1062
3856.58 920
3857.16 964
3857.75 1091
3858.33 1011
3858.92 1110
3859.50 1101
3860.09 1069
3860.68 1032
3861.26 1129
3861.85 1053
3862.43 1044
3863.02 1191
3863.61 1042
3864.19 1069
3864.78 1079
3865.37 1046
3865.95 1219
3866.54 1167
3867.13 1133
3867.71 1196
3868.30 1086
3868.89 1149
3869.47 972
3870.06 925
3870.65 923
3871.23 933
3871.82 991
3872.41 1033
3872.99 999
3873.58 1063
3874.17 1061
3874.75 946
3875.34 961
3875.93 964
3876.52 974
3877.10 1053
3877.69 1041
3878.28 1010
3878.86 1055
3879.45 1076
3880.04 979
3880.63 952
3881.21 1016
3881.80 990
3882.39 1093
3882.98 1093
3883.57 1121
3884.15 977
3884.74 1010
3885.33 1099
3885.92 1064
3886.50 931
3887.09 1107
3887.68 1095
3888.27 1107
3888.86 1116
3889.45 1095
3890.03 1227
3890.62 1215
3891.21 1180
3891.80 1115
3892.39 1295
3892.98 1093
3893.56 1191
3894.15 1075
3894.74 1042
3895.33 1091
3895.92 1037
3896.51 1047
3897.10 917
3897.68 974
3898.27 1001
3898.86 951
3899.45 995
3900.04 1014
3900.63 1077
3901.22 1074
3901.81 1008
3902.40 1022
3902.99 1098
3903.57 1074
3904.16 1115
3904.75 1133
3905.34 1169
3905.93 1207
3906.52 1059
3907.11 1086
3907.70 1043
3908.29 979
3908.88 1042
3909.47 1076
3910.06 1049
3910.65 1053
3911.24 1099
3911.83 1076
3912.42 950
3913.01 901
3913.60 1034
3914.19 991
3914.78 1022
3915.37 979
3915.96 1028
3916.55 1183
3917.14 1054
3917.73 1087
3918.32 927
3918.91 1091
3919.50 1165
3920.09 1019
3920.68 972
3921.27 1056
3921.86 956
3922.45 994
3923.05 944
3923.64 920
3924.23 1094
3924.82 969
3925.41 1001
3926.00 1006
3926.59 1009
3927.18 1088
3927.77 1005
3928.36 946
3928.95 806
3929.55 913
3930.14 940
3930.73 1062
3931.32 1110
3931.91 1029
3932.50 1058
3933.09 971
3933.69 960
3934.28 927
3934.87 920
3935.46 989
3936.05 1034
3936.64 1016
3937.24 1036
3937.83 1034
3938.42 970
3939.01 1032
3939.60 1059
3940.20 1045
3940.79 1054
3941.38 1171
3941.97 1104
3942.56 1092
3943.16 1058
3943.75 953
3944.34 1004
3944.93 1031
3945.53 1032
3946.12 1055
3946.71 937
3947.30 1011
3947.90 950
3948.49 977
3949.08 891
3949.67 1024
3950.27 988
3950.86 897
3951.45 1098
3952.05 1101
3952.64 1057
3953.23 1009
3953.82 1042
3954.42 946
3955.01 997
3955.60 1054
3956.20 1049
3956.79 1087
3957.38 951
3957.98 983
3958.57 1051
3959.16 1039
3959.76 1049
3960.35 1130
3960.94 1218
3961.54 1051
3962.13 1004
3962.73 1103
3963.32 1221
3963.91 1115
3964.51 1133
3965.10 1181
3965.69 1153
3966.29 1112
3966.88 1090
3967.48 1047
3968.07 1093
3968.66 1063
3969.26 1102
3969.85 1127
3970.45 1092
3971.04 1099
3971.64 1141
3972.23 1224
3972.82 1171
3973.42 1141
3974.01 1176
3974.61 1086
3975.20 1095
3975.80 1223
3976.39 1258
3976.99 1337
3977.58 1354
3978.18 1321
3978.77 1406
3979.37 1387
3979.96 1353
3980.56 1403
3981.15 1250
3981.75 1269
3982.34 1241
3982.94 1281
3983.53 1161
3984.13 1224
3984.72 1281
3985.32 1167
3985.91 1242
3986.51 1233
3987.11 1219
3987.70 1199
3988.30 1284
3988.89 1317
3989.49 1162
3990.08 1194
3990.68 1176
3991.28 1224
3991.87 1366
3992.47 1172
3993.06 1302
3993.66 1260
3994.26 1238
3994.85 1336
3995.45 1274
3996.04 1335
3996.64 1207
3997.24 1300
3997.83 1233
3998.43 1287
3999.03 1156
3999.62 1141
4000.22 1063
4000.81 1083
4001.41 1089
4002.01 1085
4002.60 1153
4003.20 1109
4003.80 1275
4004.40 1323
4004.99 1279
4005.59 1207
4006.19 1188
4006.78 1262
4007.38 1291
4007.98 1030
4008.57 1092
4009.17 1080
4009.77 1018
4010.37 1051
4010.96 1135
4011.56 994
4012.16 965
4012.76 1084
4013.35 1082
4013.95 1163
4014.55 1135
4015.15 1138
4015.74 1187
4016.34 1231
4016.94 1046
4017.54 1109
4018.13 1134
4018.73 1111
4019.33 1128
4019.93 1114
4020.53 1236
4021.12 1363
4021.72 1247
4022.32 1147
4022.92 1009
4023.52 1079
4024.12 1119
4024.71 1204
4025.31 1224
4025.91 1176
4026.51 1248
4027.11 1377
4027.71 1316
4028.30 1353
4028.90 1423
4029.50 1417
4030.10 1398
4030.70 1384
4031.30 1450
4031.90 1404
4032.50 1289
4033.10 1462
4033.69 1416
4034.29 1415
4034.89 1304
4035.49 1253
4036.09 1168
4036.69 1138
4037.29 1200
4037.89 1081
4038.49 1083
4039.09 1090
4039.69 1055
4040.29 970
4040.89 1033
4041.49 1058
4042.08 1000
4042.68 1039
4043.28 1089
4043.88 1038
4044.48 1015
4045.08 1037
4045.68 986
4046.28 957
4046.88 789
4047.48 950
4048.08 1027
4048.68 1012
4049.28 1027
4049.88 1005
4050.48 974
4051.08 981
4051.69 1059
4052.29 1063
4052.89 954
4053.49 957
4054.09 1009
4054.69 1037
4055.29 1089
4055.89 1188
4056.49 1123
4057.09 972
4057.69 997
4058.29 961
4058.89 1078
4059.49 1098
4060.09 947
4060.70 859
4061.30 961
4061.90 1051
4062.50 1041
4063.10 912
4063.70 1002
4064.30 1067
4064.90 1187
4065.51 1186
4066.11 1155
4066.71 984
4067.31 1085
4067.91 1068
4068.51 1045
4069.11 1079
4069.72 1070
4070.32 1061
4070.92 1084
4071.52 1059
4072.12 981
4072.73 928
4073.33 924
4073.93 1007
4074.53 937
4075.13 904
4075.74 989
4076.34 1016
4076.94 1056
4077.54 911
4078.14 895
4078.75 863
4079.35 851
4079.95 944
4080.55 991
4081.16 958
4081.76 871
4082.36 818
4082.96 918
4083.57 898
4084.17 943
4084.77 862
4085.38 886
4085.98 899
4086.58 858
4087.18 930
4087.79 887
4088.39 1023
4088.99 883
4089.60 874
4090.20 849
4090.80 945
4091.41 998
4092.01 984
4092.61 998
4093.22 1078
4093.82 1014
4094.42 976
4095.03 984
4095.63 927
4096.23 1011
4096.84 902
4097.44 825
4098.05 934
4098.65 891
4099.25 966
4099.86 846
4100.46 879
4101.06 908
4101.67 925
4102.27 1008
4102.88 937
4103.48 938
4104.09 935
4104.69 981
4105.29 965
4105.90 989
4106.50 979
4107.11 1101
4107.71 997
4108.32 981
4108.92 1000
4109.53 895
4110.13 874
4110.74 992
4111.34 933
4111.94 931
4112.55 931
4113.15 972
4113.76 883
4114.36 885
4114.97 926
4115.57 893
4116.18 838
4116.78 868
4117.39 1027
4118.00 977
4118.60 965
4119.21 984
4119.81 919
4120.42 803
4121.02 856
4121.63 946
4122.23 928
4122.84 1006
4123.44 881
4124.05 866
4124.66 819
4125.26 878
4125.87 794
4126.47 837
4127.08 876
4127.68 981
4128.29 888
4128.90 811
4129.50 871
4130.11 925
4130.72 910
4131.32 845
4131.93 951
4132.53 943
4133.14 970
4133.75 1052
4134.35 888
4134.96 1076
4135.57 961
4136.17 951
4136.78 981
4137.39 1049
4137.99 973
4138.60 984
4139.21 920
4139.81 976
4140.42 1083
4141.03 997
4141.63 1032
4142.24 985
4142.85 1105
4143.46 1041
4144.06 1064
4144.67 1100
4145.28 1143
4145.88 1125
4146.49 1091
4147.10 997
4147.71 1031
4148.31 1025
4148.92 930
4149.53 966
4150.14 867
4150.74 934
4151.35 1044
4151.96 989
4152.57 949
4153.18 882
4153.78 966
4154.39 907
4155.00 930
4155.61 906
4156.22 876
4156.82 1091
4157.43 1069
4158.04 937
4158.65 920
4159.26 951
4159.86 953
4160.47 864
4161.08 783
4161.69 981
4162.30 945
4162.91 955
4163.52 973
4164.12 1031
4164.73 892
4165.34 925
4165.95 1037
4166.56 1065
4167.17 894
4167.78 896
4168.39 977
4168.99 1032
4169.60 979
4170.21 934
4170.82 994
4171.43 890
4172.04 883
4172.65 895
4173.26 928
4173.87 965
4174.48 936
4175.09 1059
4175.70 975
4176.31 860
4176.92 945
4177.53 1014
4178.13 940
4178.74 941
4179.35 1036
4179.96 1018
4180.57 1027
4181.18 985
4181.79 861
4182.40 891
4183.01 964
4183.62 966
4184.23 1127
4184.84 1135
4185.45 1126
4186.06 959
4186.67 851
4187.29 870
4187.90 948
4188.51 964
4189.12 1015
4189.73 957
4190.34 968
4190.95 898
4191.56 940
4192.17 982
4192.78 929
4193.39 950
4194.00 1099
4194.61 1106
4195.22 1051
4195.83 1070
4196.45 1109
4197.06 946
4197.67 1077
4198.28 987
4198.89 1113
4199.50 959
4200.11 925
4200.72 950
4201.33 961
4201.95 928
4202.56 939
4203.17 934
4203.78 926
4204.39 978
4205.00 978
4205.62 858
4206.23 872
4206.84 1031
4207.45 978
4208.06 910
4208.67 864
4209.29 964
4209.90 933
4210.51 906
4211.12 839
4211.73 808
4212.35 928
4212.96 976
4213.57 1000
4214.18 1054
4214.80 1059
4215.41 995
4216.02 948
4216.63 922
4217.25 946
4217.86 1176
4218.47 1104
4219.08 984
4219.70 967
4220.31 1084
4220.92 1064
4221.53 928
4222.15 991
4222.76 1035
4223.37 1028
4223.99 1015
4224.60 968
4225.21 1086
4225.83 985
4226.44 1099
4227.05 1024
4227.66 961
4228.28 975
4228.89 960
4229.51 1055
4230.12 1000
4230.73 1025
4231.35 1079
4231.96 1162
4232.57 1273
4233.19 1151
4233.80 1320
4234.41 1436
4235.03 1419
4235.64 1503
4236.26 1357
4236.87 1264
4237.48 1317
4238.10 1241
4238.71 1198
4239.33 1145
4239.94 1050
4240.55 1002
4241.17 979
4241.78 1138
4242.40 930
4243.01 936
4243.63 973
4244.24 947
4244.85 958
4245.47 1072
4246.08 1114
4246.70 1091
4247.31 1037
4247.93 1041
4248.54 1080
4249.16 1025
4249.77 978
4250.39 1032
4251.00 1074
4251.62 1117
4252.23 1026
4252.85 1103
4253.46 1011
4254.08 1063
4254.69 1025
4255.31 1037
4255.92 1029
4256.54 1027
4257.15 1007
4257.77 933
4258.39 1030
4259.00 1075
4259.62 1006
4260.23 960
4260.85 994
4261.46 1000
4262.08 1050
4262.69 976
4263.31 995
4263.93 973
4264.54 934
4265.16 1126
4265.77 1114
4266.39 1104
4267.01 1080
4267.62 1076
4268.24 1162
4268.86 1057
4269.47 1044
4270.09 1017
4270.70 1110
4271.32 1149
4271.94 1019
4272.55 1095
4273.17 1083
4273.79 981
4274.40 953
4275.02 993
4275.64 1116
4276.25 1063
4276.87 1051
4277.49 1048
4278.10 1005
4278.72 1034
4279.34 1033
4279.96 975
4280.57 946
4281.19 990
4281.81 964
4282.42 1032
4283.04 1014
4283.66 989
4284.28 918
4284.89 915
4285.51 918
4286.13 917
4286.75 829
4287.36 989
4287.98 922
4288.60 980
4289.22 955
4289.83 928
4290.45 940
4291.07 940
4291.69 911
4292.31 941
4292.92 1040
4293.54 1032
4294.16 998
4294.78 1026
4295.40 1022
4296.01 978
4296.63 982
4297.25 1006
4297.87 1113
4298.49 1050
4299.11 1000
4299.72 992
4300.34 1045
4300.96 1063
4301.58 1027
4302.20 990
4302.82 966
4303.44 961
4304.06 1029
4304.67 1028
4305.29 975
4305.91 1000
4306.53 1015
4307.15 1075
4307.77 1025
4308.39 1012
4309.01 980
4309.63 981
4310.25 989
4310.86 998
4311.48 958
4312.10 1004
4312.72 1084
4313.34 1085
4313.96 1136
4314.58 1136
4315.20 1009
4315.82 1028
4316.44 1105
4317.06 1092
4317.68 1078
4318.30 1096
4318.92 1003
4319.54 1104
4320.16 1047
4320.78 1139
4321.40 1216
4322.02 1103
4322.64 1182
4323.26 1295
4323.88 1197
4324.50 1140
4325.12 1249
4325.74 1281
4326.36 1293
4326.98 1212
4327.60 1116
4328.22 1174
4328.84 1239
4329.46 1230
4330.08 1304
4330.71 1333
4331.33 1387
4331.95 1307
4332.57 1328
4333.19 1506
4333.81 1573
4334.43 1729
4335.05 1953
4335.67 1920
4336.29 2095
4336.91 2186
4337.54 2269
4338.16 2249
4338.78 2332
4339.40 2121
4340.02 2079
4340.64 1981
4341.26 1773
4341.89 1915
4342.51 1858
4343.13 2047
4343.75 2140
4344.37 2327
4344.99 2734
4345.62 3081
4346.24 3348
4346.86 3258
4347.48 3248
4348.10 3369
4348.73 3244
4349.35 3138
4349.97 2672
4350.59 2147
4351.21 1985
4351.84 1911
4352.46 1704
4353.08 1525
4353.70 1626
4354.33 1560
4354.95 1442
4355.57 1393
4356.19 1329
4356.82 1232
4357.44 1344
4358.06 1440
4358.68 1279
4359.31 1315
4359.93 1432
4360.55 1425
4361.17 1409
4361.80 1438
4362.42 1349
4363.04 1369
4363.67 1354
4364.29 1413
4364.91 1400
4365.54 1396
4366.16 1343
4366.78 1271
4367.41 1226
4368.03 1317
4368.65 1327
4369.28 1273
4369.90 1123
4370.52 1211
4371.15 1144
4371.77 1241
4372.39 1215
4373.02 1088
4373.64 1119
4374.27 1105
4374.89 1134
4375.51 1116
4376.14 1136
4376.76 1329
4377.39 1136
4378.01 1198
4378.63 1067
4379.26 1163
4379.88 1222
4380.51 1177
4381.13 1135
4381.75 1181
4382.38 1151
4383.00 1079
4383.63 1114
4384.25 1200
4384.88 1165
4385.50 1172
4386.13 1103
4386.75 1225
4387.38 1203
4388.00 1170
4388.63 1238
4389.25 1061
4389.88 1034
4390.50 1042
4391.13 1080
4391.75 997
4392.38 1020
4393.00 1023
4393.63 1097
4394.25 1134
4394.88 1056
4395.50 1058
4396.13 1056
4396.75 1068
4397.38 1086
4398.00 1169
4398.63 1040
4399.26 1032
4399.88 985
4400.51 983
4401.13 886
4401.76 1015
4402.38 993
4403.01 935
4403.64 1024
4404.26 1076
4404.89 1034
4405.51 1112
4406.14 1130
4406.77 1103
4407.39 1045
4408.02 1047
4408.64 1073
4409.27 1118
4409.90 1157
4410.52 1136
4411.15 1038
4411.78 1071
4412.40 1069
4413.03 1075
4413.66 1095
4414.28 984
4414.91 974
4415.54 1043
4416.16 1038
4416.79 943
4417.42 963
4418.04 987
4418.67 1046
4419.30 1100
4419.93 1019
4420.55 911
4421.18 961
4421.81 956
4422.43 917
4423.06 872
4423.69 964
4424.32 825
4424.94 921
4425.57 865
4426.20 969
4426.83 1064
4427.45 975
4428.08 905
4428.71 988
4429.34 1078
4429.96 1013
4430.59 980
4431.22 1097
4431.85 875
4432.48 853
4433.10 1020
4433.73 959
4434.36 907
4434.99 1032
4435.62 1116
4436.24 996
4436.87 1048
4437.50 952
4438.13 1164
4438.76 1163
4439.39 1178
4440.02 1025
4440.64 993
4441.27 982
4441.90 967
4442.53 1041
4443.16 992
4443.79 1077
4444.42 974
4445.04 992
4445.67 918
4446.30 963
4446.93 1056
4447.56 1076
4448.19 1087
4448.82 1117
4449.45 1085
4450.08 1103
4450.71 988
4451.34 1035
4451.97 1111
4452.59 1214
4453.22 931
4453.85 1033
4454.48 1075
4455.11 1134
4455.74 1186
4456.37 1168
4457.00 1232
4457.63 1210
4458.26 1131
4458.89 1065
4459.52 1044
4460.15 1115
4460.78 1087
4461.41 905
4462.04 921
4462.67 978
4463.30 896
4463.93 909
4464.56 822
4465.19 837
4465.82 885
4466.45 971
4467.08 885
4467.71 842
4468.34 882
4468.97 944
4469.61 931
4470.24 885
4470.87 957
4471.50 962
4472.13 856
4472.76 887
4473.39 930
4474.02 970
4474.65 985
4475.28 877
4475.91 860
4476.54 907
4477.18 897
4477.81 1033
4478.44 992
4479.07 958
4479.70 947
4480.33 929
4480.96 934
4481.59 964
4482.23 1016
4482.86 1053
4483.49 1048
4484.12 1009
4484.75 952
4485.38 943
4486.02 967
4486.65 1051
4487.28 1081
4487.91 1200
4488.54 1175
4489.18 1124
4489.81 1081
4490.44 1108
4491.07 1131
4491.70 1062
4492.34 1037
4492.97 1043
4493.60 1112
4494.23 1085
4494.87 969
4495.50 966
4496.13 1062
4496.76 1016
4497.40 1130
4498.03 1137
4498.66 1068
4499.29 1167
4499.93 1230
4500.56 1242
4501.19 1388
4501.82 1262
4502.46 1199
4503.09 1255
4503.72 1401
4504.36 1452
4504.99 1214
4505.62 1138
4506.26 1085
4506.89 1161
4507.52 1070
4508.16 959
4508.79 1007
4509.42 1154
4510.06 1038
4510.69 995
4511.32 1009
4511.96 1013
4512.59 1058
4513.22 980
4513.86 949
4514.49 973
4515.13 879
4515.76 909
4516.39 908
4517.03 1004
4517.66 917
4518.30 945
4518.93 1068
4519.56 861
4520.20 967
4520.83 1000
4521.47 964
4522.10 1097
4522.73 939
4523.37 965
4524.00 1069
4524.64 973
4525.27 1012
4525.91 1039
4526.54 1069
4527.18 973
4527.81 896
4528.45 956
4529.08 990
4529.72 1057
4530.35 1081
4530.99 1072
4531.62 1132
4532.26 1183
4532.89 1163
4533.53 1145
4534.16 1178
4534.80 1129
4535.43 1093
4536.07 1122
4536.70 1063
4537.34 1075
4537.97 1063
4538.61 975
4539.24 986
4539.88 917
4540.51 946
4541.15 913
4541.79 945
4542.42 902
4543.06 991
4543.69 1086
4544.33 978
4544.96 909
4545.60 861
4546.24 907
4546.87 964
4547.51 1023
4548.14 1067
4548.78 1015
4549.42 1084
4550.05 988
4550.69 900
4551.33 901
4551.96 996
4552.60 1044
4553.24 1001
4553.87 891
4554.51 855
4555.15 959
4555.78 973
4556.42 999
4557.06 1135
4557.69 898
4558.33 878
4558.97 841
4559.60 905
4560.24 871
4560.88 947
4561.51 909
4562.15 1084
4562.79 1039
4563.43 1057
4564.06 979
4564.70 959
4565.34 1022
4565.97 924
4566.61 916
4567.25 1002
4567.89 1037
4568.52 985
4569.16 1002
4569.80 1015
4570.44 919
4571.07 1013
4571.71 1107
4572.35 980
4572.99 1052
4573.63 977
4574.26 1045
4574.90 1004
4575.54 993
4576.18 1013
4576.82 1089
4577.45 1024
4578.09 1084
4578.73 1067
4579.37 989
4580.01 945
4580.65 1048
4581.28 1085
4581.92 1059
4582.56 994
4583.20 1040
4583.84 982
4584.48 1123
4585.12 1021
4585.76 1004
4586.39 895
4587.03 1004
4587.67 1034
4588.31 1155
4588.95 1113
4589.59 1074
4590.23 1171
4590.87 1389
4591.51 1363
4592.15 1492
4592.78 1513
4593.42 1492
4594.06 1324
4594.70 1325
4595.34 1349
4595.98 1199
4596.62 1034
4597.26 1172
4597.90 1083
4598.54 1052
4599.18 1073
4599.82 1078
4600.46 956
4601.10 996
4601.74 1024
4602.38 1054
4603.02 1175
4603.66 1123
4604.30 1079
4604.94 998
4605.58 1010
4606.22 944
4606.86 874
4607.50 1042
4608.14 1047
4608.78 955
4609.42 934
4610.06 965
4610.70 1057
4611.34 906
4611.98 884
4612.62 989
4613.26 971
4613.90 1029
4614.55 1007
4615.19 988
4615.83 936
4616.47 763
4617.11 896
4617.75 1031
4618.39 1059
4619.03 1073
4619.67 959
4620.31 962
4620.96 931
4621.60 917
4622.24 986
4622.88 1024
4623.52 1079
4624.16 1041
4624.80 1024
4625.44 993
4626.09 1026
4626.73 874
4627.37 887
4628.01 906
4628.65 922
4629.29 916
4629.94 891
4630.58 869
4631.22 1012
4631.86 943
4632.50 861
4633.15 995
4633.79 857
4634.43 956
4635.07 972
4635.72 1068
4636.36 977
4637.00 970
4637.64 895
4638.28 955
4638.93 1075
4639.57 1011
4640.21 1060
4640.85 945
4641.50 1039
4642.14 1055
4642.78 1092
4643.43 1034
4644.07 1001
4644.71 999
4645.35 1032
4646.00 1002
4646.64 926
4647.28 1090
4647.93 997
4648.57 1001
4649.21 1037
4649.86 1015
4650.50 988
4651.14 930
4651.79 948
4652.43 890
4653.07 952
4653.72 1016
4654.36 1003
4655.00 945
4655.65 943
4656.29 900
4656.93 906
4657.58 807
4658.22 863
4658.87 881
4659.51 925
4660.15 894
4660.80 1007
4661.44 904
4662.09 920
4662.73 891
4663.37 914
4664.02 945
4664.66 792
4665.31 813
4665.95 870
4666.59 927
4667.24 923
4667.88 867
4668.53 954
4669.17 999
4669.82 895
4670.46 930
4671.11 778
4671.75 860
4672.40 1013
4673.04 935
4673.69 1024
4674.33 956
4674.98 930
4675.62 912
4676.27 998
4676.91 1079
4677.56 921
4678.20 912
4678.85 953
4679.49 1067
4680.14 1003
4680.78 965
4681.43 988
4682.07 916
4682.72 948
4683.36 902
4684.01 956
4684.66 935
4685.30 853
4685.95 983
4686.59 954
4687.24 891
4687.88 997
4688.53 912
4689.18 857
4689.82 1020
4690.47 963
4691.11 887
4691.76 1003
4692.41 914
4693.05 880
4693.70 1029
4694.34 1064
4694.99 1055
4695.64 1025
4696.28 1007
4696.93 1025
4697.58 1149
4698.22 1114
4698.87 1157
4699.52 1248
4700.16 1168
4700.81 1190
4701.46 1293
4702.10 1323
4702.75 1152
4703.40 965
4704.04 1008
4704.69 1045
4705.34 995
4705.99 1012
4706.63 1091
4707.28 1039
4707.93 1007
4708.57 1068
4709.22 1061
4709.87 963
4710.52 1037
4711.16 1037
4711.81 977
4712.46 980
4713.11 1103
4713.75 1132
4714.40 1089
4715.05 989
4715.70 1043
4716.35 1015
4716.99 1014
4717.64 980
4718.29 970
4718.94 994
4719.58 990
4720.23 964
4720.88 994
4721.53 953
4722.18 979
4722.83 917
4723.47 979
4724.12 1085
4724.77 998
4725.42 1004
4726.07 918
4726.72 1023
4727.36 1018
4728.01 892
4728.66 942
4729.31 1052
4729.96 1050
4730.61 1045
4731.26 870
4731.91 922
4732.55 929
4733.20 948
4733.85 941
4734.50 982
4735.15 994
4735.80 944
4736.45 994
4737.10 990
4737.75 989
4738.40 1027
4739.05 995
4739.70 990
4740.35 1005
4740.99 897
4741.64 955
4742.29 966
4742.94 938
4743.59 1074
4744.24 967
4744.89 1013
4745.54 942
4746.19 968
4746.84 973
4747.49 973
4748.14 1015
4748.79 1117
4749.44 1205
4750.09 1169
4750.74 1187
4751.39 1149
4752.04 1180
4752.69 1234
4753.34 1198
4753.99 1223
4754.64 1222
4755.29 1159
4755.95 1161
4756.60 1108
4757.25 957
4757.90 1081
4758.55 1092
4759.20 1069
4759.85 1027
4760.50 950
4761.15 942
4761.80 948
4762.45 926
4763.10 982
4763.75 921
4764.41 937
4765.06 1056
4765.71 1021
4766.36 980
4767.01 949
4767.66 999
4768.31 982
4768.97 972
4769.62 995
4770.27 982
4770.92 932
4771.57 855
4772.22 882
4772.87 951
4773.53 980
4774.18 961
4774.83 924
4775.48 886
4776.13 954
4776.79 977
4777.44 922
4778.09 1033
4778.74 1022
4779.39 996
4780.05 1049
4780.70 902
4781.35 992
4782.00 1100
4782.65 1016
4783.31 1035
4783.96 1018
4784.61 996
4785.26 1037
4785.92 986
4786.57 1048
4787.22 988
4787.88 982
4788.53 937
4789.18 936
4789.83 1073
4790.49 1032
4791.14 997
4791.79 906
4792.45 943
4793.10 992
4793.75 1103
4794.40 1119
4795.06 1117
4795.71 994
4796.36 1059
4797.02 1033
4797.67 968
4798.32 1081
4798.98 1057
4799.63 983
4800.29 1030
4800.94 1061
4801.59 911
4802.25 1031
4802.90 1055
4803.55 1104
4804.21 978
4804.86 999
4805.52 1025
4806.17 1125
4806.82 917
4807.48 884
4808.13 990
4808.79 1065
4809.44 1016
4810.09 986
4810.75 1025
4811.40 1157
4812.06 1156
4812.71 1137
4813.37 1081
4814.02 1147
4814.67 1132
4815.33 1182
4815.98 1149
4816.64 1152
4817.29 1164
4817.95 1175
4818.60 1087
4819.26 1278
4819.91 1243
4820.57 1284
4821.22 1185
4821.88 1173
4822.53 1229
4823.19 1318
4823.84 1318
4824.50 1203
4825.15 1212
4825.81 1235
4826.46 1202
4827.12 1228
4827.77 1205
4828.43 1218
4829.09 1280
4829.74 1296
4830.40 1208
4831.05 1237
4831.71 1179
4832.36 1304
4833.02 1278
4833.68 1249
4834.33 1152
4834.99 1194
4835.64 1341
4836.30 1493
4836.96 1406
4837.61 1491
4838.27 1547
4838.92 1461
4839.58 1709
4840.24 1673
4840.89 1676
4841.55 1734
4842.21 1515
4842.86 1559
4843.52 1768
4844.17 1776
4844.83 1573
4845.49 1639
4846.14 1816
4846.80 1760
4847.46 1889
4848.11 2106
4848.77 2186
4849.43 2225
4850.09 2346
4850.74 2597
4851.40 2599
4852.06 2640
4852.71 2510
4853.37 2272
4854.03 2520
4854.69 2181
4855.34 2160
4856.00 2262
4856.66 2390
4857.31 2426
4857.97 2628
4858.63 2471
4859.29 2459
4859.94 2315
4860.60 2366
4861.26 2323
4861.92 2459
4862.58 2140
4863.23 2192
4863.89 2237
4864.55 2179
4865.21 2262
4865.87 2294
4866.52 2289
4867.18 2310
4867.84 2277
4868.50 2048
4869.16 2160
4869.81 2154
4870.47 1989
4871.13 1995
4871.79 1920
4872.45 1841
4873.11 1945
4873.77 1945
4874.42 1735
4875.08 1707
4875.74 1706
4876.40 1845
4877.06 1740
4877.72 1877
4878.38 1783
4879.03 1984
4879.69 1926
4880.35 1846
4881.01 1881
4881.67 1767
4882.33 1636
4882.99 1723
4883.65 1708
4884.31 1567
4884.97 1501
4885.63 1398
4886.29 1501
4886.95 1538
4887.60 1517
4888.26 1644
4888.92 1478
4889.58 1464
4890.24 1665
4890.90 1741
4891.56 1764
4892.22 1652
4892.88 1449
4893.54 1510
4894.20 1436
4894.86 1431
4895.52 1500
4896.18 1470
4896.84 1534
4897.50 1518
4898.16 1386
4898.82 1355
4899.48 1224
4900.14 1310
4900.80 1257
4901.46 1274
4902.12 1319
4902.79 1320
4903.45 1227
4904.11 1180
4904.77 1243
4905.43 1269
4906.09 1231
4906.75 1213
4907.41 1179
4908.07 1240
4908.73 1263
4909.39 1275
4910.05 1302
4910.71 1282
4911.38 1160
4912.04 1200
4912.70 1172
4913.36 1112
4914.02 1182
4914.68 1179
4915.34 1081
4916.00 1128
4916.67 1205
4917.33 1145
4917.99 1245
4918.65 1105
4919.31 1086
4919.97 1103
4920.64 1121
4921.30 1161
4921.96 1053
4922.62 1165
4923.28 1205
4923.94 1079
4924.61 1091
4925.27 1036
4925.93 979
4926.59 1017
4927.26 1100
4927.92 1095
4928.58 997
4929.24 1084
4929.90 1130
4930.57 1051
4931.23 1044
4931.89 1057
4932.55 1171
4933.22 1140
4933.88 1031
4934.54 1011
4935.20 917
4935.87 998
4936.53 1080
4937.19 960
4937.86 1030
4938.52 1053
4939.18 1149
4939.84 957
4940.51 956
4941.17 981
4941.83 995
4942.50 986
4943.16 1014
4943.82 1069
4944.49 1060
4945.15 993
4945.81 1109
4946.48 1123
4947.14 1025
4947.80 924
4948.47 851
4949.13 1012
4949.79 1042
4950.46 952
4951.12 849
4951.79 988
4952.45 1056
4953.11 955
4953.78 979
4954.44 919
4955.11 877
4955.77 1024
4956.43 958
4957.10 1003
4957.76 909
4958.43 977
4959.09 1018
4959.76 941
4960.42 973
4961.08 943
4961.75 1006
4962.41 984
4963.08 1017
4963.74 1086
4964.41 1081
4965.07 1068
4965.74 1003
4966.40 1042
4967.07 883
4967.73 904
4968.40 1044
4969.06 963
4969.73 933
4970.39 1026
4971.06 1101
4971.72 985
4972.39 1026
4973.05 1005
4973.72 1044
4974.38 946
4975.05 880
4975.71 1023
4976.38 961
4977.04 1049
4977.71 921
4978.37 925
4979.04 941
4979.71 947
4980.37 823
4981.04 870
4981.70 858
4982.37 906
4983.04 942
4983.70 940
4984.37 989
4985.03 908
4985.70 917
4986.37 948
4987.03 1143
4987.70 1095
4988.36 1154
4989.03 1071
4989.70 1016
4990.36 1063
4991.03 1020
4991.70 1115
4992.36 1056
4993.03 971
4993.70 870
4994.36 889
4995.03 909
4995.70 946
4996.36 905
4997.03 942
4997.70 768
4998.36 842
4999.03 924
4999.70 838
5000.36 914
5001.03 940
5001.70 806
5002.37 889
5003.03 877
5003.70 914
5004.37 905
5005.03 867
5005.70 894
5006.37 866
5007.04 801
5007.70 1006
5008.37 795
5009.04 891
5009.71 885
5010.38 968
5011.04 1026
5011.71 981
5012.38 921
5013.05 824
5013.71 823
5014.38 882
5015.05 922
5015.72 881
5016.39 910
5017.06 933
5017.72 951
5018.39 906
5019.06 856
5019.73 915
5020.40 850
5021.07 817
5021.73 861
5022.40 837
5023.07 890
5023.74 924
5024.41 1027
5025.08 1002
5025.75 891
5026.41 861
5027.08 925
5027.75 1030
5028.42 913
5029.09 984
5029.76 1058
5030.43 1007
5031.10 966
5031.77 919
5032.44 890
5033.10 852
5033.77 932
5034.44 867
5035.11 837
5035.78 957
5036.45 1036
5037.12 904
5037.79 847
5038.46 885
5039.13 956
5039.80 848
5040.47 881
5041.14 887
5041.81 817
5042.48 734
5043.15 791
5043.82 846
5044.49 886
5045.16 931
5045.83 908
5046.50 902
5047.17 725
5047.84 768
5048.51 815
5049.18 883
5049.85 843
5050.52 781
5051.19 771
5051.86 796
5052.53 922
5053.20 863
5053.87 863
5054.54 997
5055.21 953
5055.89 859
5056.56 816
5057.23 824
5057.90 804
5058.57 863
5059.24 914
5059.91 859
5060.58 856
5061.25 812
5061.92 882
5062.60 867
5063.27 856
5063.94 914
5064.61 793
5065.28 891
5065.95 887
5066.62 892
5067.30 839
5067.97 915
5068.64 903
5069.31 883
5069.98 778
5070.65 930
5071.33 843
5072.00 839
5072.67 817
5073.34 951
5074.01 829
5074.68 820
5075.36 913
5076.03 905
5076.70 868
5077.37 929
5078.05 904
5078.72 903
5079.39 987
5080.06 1129
5080.73 871
5081.41 921
5082.08 949
5082.75 921
5083.42 855
5084.10 905
5084.77 873
5085.44 871
5086.12 852
5086.79 867
5087.46 893
5088.13 907
5088.81 1012
5089.48 965
5090.15 942
5090.83 1098
5091.50 1088
5092.17 1023
5092.85 1090
5093.52 1011
5094.19 1034
5094.87 1050
5095.54 1039
5096.21 1118
5096.89 988
5097.56 1008
5098.23 979
5098.91 904
5099.58 942
5100.25 924
5100.93 955
5101.60 1024
5102.28 1013
5102.95 1021
5103.62 937
5104.30 927
5104.97 939
5105.65 885
5106.32 880
5106.99 843
5107.67 855
5108.34 860
5109.02 908
5109.69 855
5110.36 859
5111.04 881
5111.71 902
5112.39 946
5113.06 843
5113.74 922
5114.41 878
5115.09 824
5115.76 932
5116.44 837
5117.11 875
5117.79 958
5118.46 1017
5119.14 921
5119.81 1061
5120.49 1016
5121.16 1074
5121.84 932
5122.51 1064
5123.19 932
5123.86 903
5124.54 908
5125.21 970
5125.89 934
5126.56 892
5127.24 975
5127.91 989
5128.59 1025
5129.27 1015
5129.94 873
5130.62 885
5131.29 896
5131.97 925
5132.64 909
5133.32 912
5134.00 916
5134.67 953
5135.35 875
5136.02 919
5136.70 966
5137.38 960
5138.05 949
5138.73 924
5139.40 879
5140.08 809
5140.76 855
5141.43 905
5142.11 952
5142.79 915
5143.46 879
5144.14 910
5144.82 869
5145.49 845
5146.17 857
5146.85 858
5147.52 893
5148.20 906
5148.88 813
5149.55 812
5150.23 823
5150.91 870
5151.59 927
5152.26 800
5152.94 853
5153.62 914
5154.29 828
5154.97 808
5155.65 876
5156.33 827
5157.00 823
5157.68 787
5158.36 815
5159.04 879
5159.71 996
5160.39 883
5161.07 816
5161.75 734
5162.42 773
5163.10 829
5163.78 912
5164.46 925
5165.14 865
5165.81 760
5166.49 795
5167.17 791
5167.85 805
5168.53 808
5169.21 835
5169.88 907
5170.56 856
5171.24 879
5171.92 756
5172.60 740
5173.28 727
5173.95 781
5174.63 786
5175.31 814
5175.99 856
5176.67 805
5177.35 716
5178.03 923
5178.71 912
5179.38 843
5180.06 958
5180.74 979
5181.42 878
5182.10 940
5182.78 807
5183.46 820
5184.14 859
5184.82 887
5185.50 843
5186.18 779
5186.86 746
5187.53 872
5188.21 824
5188.89 824
5189.57 846
5190.25 837
5190.93 829
5191.61 826
5192.29 853
5192.97 748
5193.65 790
5194.33 821
5195.01 853
5195.69 966
5196.37 834
5197.05 859
5197.73 781
5198.41 902
5199.09 862
5199.77 852
5200.45 812
5201.13 880
5201.81 841
5202.49 704
5203.17 856
5203.86 844
5204.54 892
5205.22 841
5205.90 867
5206.58 892
5207.26 869
5207.94 827
5208.62 893
5209.30 779
5209.98 823
5210.66 828
5211.34 778
5212.02 816
5212.71 805
5213.39 833
5214.07 868
5214.75 867
5215.43 898
5216.11 962
5216.79 845
5217.47 778
5218.16 856
5218.84 957
5219.52 948
5220.20 937
5220.88 866
5221.56 930
5222.25 947
5222.93 857
5223.61 1059
5224.29 995
5224.97 914
5225.66 918
5226.34 940
5227.02 987
5227.70 993
5228.38 903
5229.07 937
5229.75 926
5230.43 948
5231.11 895
5231.79 838
5232.48 932
5233.16 818
5233.84 867
5234.52 904
5235.21 882
5235.89 908
5236.57 868
5237.26 887
5237.94 913
5238.62 902
5239.30 842
5239.99 862
5240.67 854
5241.35 882
5242.04 821
5242.72 842
5243.40 840
5244.08 778
5244.77 828
5245.45 855
5246.13 817
5246.82 881
5247.50 765
5248.18 817
5248.87 888
5249.55 856
5250.24 874
5250.92 867
5251.60 916
5252.29 885
5252.97 917
5253.65 920
5254.34 875
5255.02 917
5255.71 865
5256.39 827
5257.07 907
5257.76 885
5258.44 960
5259.13 990
5259.81 915
5260.49 915
5261.18 882
5261.86 964
5262.55 924
5263.23 932
5263.92 949
5264.60 885
5265.28 884
5265.97 801
5266.65 862
5267.34 864
5268.02 924
5268.71 858
5269.39 868
5270.08 936
5270.76 899
5271.45 869
5272.13 907
5272.82 811
5273.50 844
5274.19 792
5274.87 825
5275.56 862
5276.24 851
5276.93 863
5277.61 768
5278.30 870
5278.98 889
5279.67 875
5280.36 852
5281.04 760
5281.73 864
5282.41 873
5283.10 877
5283.78 949
5284.47 869
5285.16 858
5285.84 829
5286.53 817
5287.21 815
5287.90 849
5288.59 910
5289.27 916
5289.96 888
5290.64 915
5291.33 766
5292.02 814
5292.70 762
5293.39 677
5294.08 792
5294.76 714
5295.45 893
5296.13 860
5296.82 869
5297.51 938
5298.19 887
5298.88 818
5299.57 805
5300.25 862
5300.94 902
5301.63 885
5302.32 911
5303.00 873
5303.69 916
5304.38 949
5305.06 860
5305.75 905
5306.44 934
5307.13 923
5307.81 902
5308.50 910
5309.19 904
5309.87 959
5310.56 961
5311.25 846
5311.94 875
5312.62 890
5313.31 915
5314.00 956
5314.69 867
5315.38 867
5316.06 905
5316.75 880
5317.44 1025
5318.13 947
5318.82 1021
5319.50 934
5320.19 875
5320.88 1036
5321.57 1057
5322.26 1001
5322.94 927
5323.63 951
5324.32 910
5325.01 919
5325.70 895
5326.39 958
5327.07 884
5327.76 852
5328.45 947
5329.14 982
5329.83 989
5330.52 934
5331.21 853
5331.90 840
5332.58 827
5333.27 818
5333.96 893
5334.65 909
5335.34 804
5336.03 869
5336.72 855
5337.41 871
5338.10 839
5338.79 856
5339.48 862
5340.17 897
5340.86 846
5341.54 761
5342.23 847
5342.92 919
5343.61 804
5344.30 854
5344.99 895
5345.68 871
5346.37 871
5347.06 908
5347.75 963
5348.44 914
5349.13 995
5349.82 976
5350.51 1069
5351.20 955
5351.89 979
5352.58 925
5353.27 1005
5353.96 919
5354.65 836
5355.34 843
5356.03 882
5356.72 799
5357.42 770
5358.11 854
5358.80 804
5359.49 718
5360.18 726
5360.87 736
5361.56 745
5362.25 778
5362.94 848
5363.63 798
5364.32 818
5365.01 769
5365.70 803
5366.40 749
5367.09 833
5367.78 875
5368.47 884
5369.16 828
5369.85 743
5370.54 844
5371.23 839
5371.93 880
5372.62 921
5373.31 805
5374.00 790
5374.69 850
5375.38 743
5376.08 815
5376.77 814
5377.46 830
5378.15 857
5378.84 749
5379.53 750
5380.23 748
5380.92 820
5381.61 811
5382.30 744
5383.00 729
5383.69 807
5384.38 819
5385.07 791
5385.76 861
5386.46 852
5387.15 857
5387.84 829
5388.53 801
5389.23 843
5389.92 831
5390.61 841
5391.30 836
5392.00 865
5392.69 848
5393.38 850
5394.08 870
5394.77 924
5395.46 885
5396.15 874
5396.85 911
5397.54 836
5398.23 669
5398.93 697
5399.62 726
5400.31 865
5401.01 861
5401.70 716
5402.39 816
5403.09 778
5403.78 792
5404.47 897
5405.17 785
5405.86 842
5406.56 931
5407.25 883
5407.94 879
5408.64 886
5409.33 838
5410.02 898
5410.72 887
5411.41 893
5412.11 831
5412.80 883
5413.49 891
5414.19 900
5414.88 957
5415.58 979
5416.27 909
5416.97 869
5417.66 874
5418.35 910
5419.05 946
5419.74 957
5420.44 897
5421.13 984
5421.83 929
5422.52 920
5423.22 961
5423.91 950
5424.61 928
5425.30 921
5426.00 915
5426.69 1010
5427.39 934
5428.08 993
5428.78 877
5429.47 955
5430.17 1000
5430.86 942
5431.56 969
5432.25 960
5432.95 951
5433.64 989
5434.34 927
5435.03 957
5435.73 1003
5436.43 1007
5437.12 1068
5437.82 1061
5438.51 900
5439.21 956
5439.90 989
5440.60 1012
5441.30 985
5441.99 965
5442.69 1042
5443.38 1094
5444.08 1004
5444.78 1037
5445.47 1082
5446.17 1210
5446.86 1204
5447.56 1196
5448.26 1227
5448.95 1295
5449.65 1209
5450.35 1185
5451.04 1245
5451.74 1207
5452.44 1170
5453.13 1168
5453.83 1129
5454.53 1031
5455.22 1046
5455.92 1094
5456.62 1097
5457.31 1042
5458.01 1014
5458.71 1042
5459.40 1051
5460.10 1039
5460.80 1023
5461.50 1175
5462.19 1179
5462.89 1253
5463.59 1122
5464.29 1189
5464.98 1201
5465.68 1214
5466.38 1199
5467.08 1263
5467.77 1350
5468.47 1291
5469.17 1219
5469.87 1165
5470.56 1261
5471.26 1323
5471.96 1132
5472.66 1280
5473.36 1375
5474.05 1375
5474.75 1352
5475.45 1348
5476.15 1496
5476.85 1566
5477.54 1550
5478.24 1583
5478.94 1710
5479.64 1836
5480.34 1959
5481.04 1947
5481.73 2230
5482.43 1991
5483.13 1792
5483.83 1786
5484.53 1744
5485.23 1664
5485.93 1691
5486.62 1655
5487.32 1708
5488.02 1604
5488.72 1394
5489.42 1487
5490.12 1599
5490.82 1736
5491.52 1589
5492.22 1608
5492.92 1642
5493.62 1610
5494.31 1706
5495.01 1703
5495.71 1783
5496.41 1790
5497.11 1824
5497.81 1783
5498.51 1960
5499.21 2271
5499.91 2493
5500.61 2879
5501.31 3086
5502.01 3166
5502.71 2914
5503.41 2778
5504.11 2497
5504.81 2223
5505.51 2051
5506.21 1786
5506.91 1732
5507.61 1581
5508.31 1688
5509.01 1642
5509.71 1548
5510.41 1541
5511.11 1577
5511.81 1575
5512.51 1414
5513.21 1441
5513.91 1350
5514.61 1443
5515.31 1341
5516.01 1539
5516.72 1448
5517.42 1463
5518.12 1279
5518.82 1289
5519.52 1262
5520.22 1320
5520.92 1360
5521.62 1293
5522.32 1234
5523.02 1311
5523.73 1241
5524.43 1205
5525.13 1139
5525.83 1047
5526.53 1171
5527.23 1177
5527.93 1140
5528.63 1202
5529.34 1289
5530.04 1145
5530.74 1189
5531.44 1128
5532.14 1201
5532.84 1227
5533.55 1097
5534.25 1131
5534.95 1193
5535.65 1165
5536.35 1074
5537.06 1053
5537.76 1137
5538.46 1042
5539.16 1005
5539.86 1054
5540.57 991
5541.27 998
5541.97 1036
5542.67 1083
5543.38 1018
5544.08 1108
5544.78 1127
5545.48 968
5546.19 953
5546.89 997
5547.59 1052
5548.29 938
5549.00 876
5549.70 1036
5550.40 963
5551.11 983
5551.81 900
5552.51 954
5553.21 977
5553.92 867
5554.62 939
5555.32 989
5556.03 1003
5556.73 929
5557.43 909
5558.14 993
5558.84 1056
5559.54 1008
5560.25 1030
5560.95 992
5561.65 1047
5562.36 977
5563.06 967
5563.77 928
5564.47 950
5565.17 1029
5565.88 956
5566.58 830
5567.28 963
5567.99 1028
5568.69 1025
5569.40 1042
5570.10 999
5570.80 1012
5571.51 1028
5572.21 1014
5572.92 1014
5573.62 1024
5574.33 922
5575.03 903
5575.73 817
5576.44 917
5577.14 942
5577.85 932
5578.55 886
5579.26 920
5579.96 911
5580.67 814
5581.37 779
5582.08 827
5582.78 900
5583.49 943
5584.19 937
5584.90 937
5585.60 990
5586.31 988
5587.01 912
5587.72 936
5588.42 964
5589.13 875
5589.83 864
5590.54 881
5591.24 833
5591.95 918
5592.66 874
5593.36 878
5594.07 1032
5594.77 1012
5595.48 1031
5596.18 938
5596.89 897
5597.60 897
5598.30 860
5599.01 935
5599.71 967
5600.42 935
5601.13 918
5601.83 841
5602.54 890
5603.24 815
5603.95 798
5604.66 807
5605.36 909
5606.07 855
5606.78 817
5607.48 874
5608.19 859
5608.89 808
5609.60 814
5610.31 896
5611.01 881
5611.72 900
5612.43 868
5613.14 880
5613.84 857
5614.55 875
5615.26 947
5615.96 965
5616.67 832
5617.38 955
5618.08 832
5618.79 850
5619.50 919
5620.21 776
5620.91 858
5621.62 882
5622.33 875
5623.04 888
5623.74 915
5624.45 912
5625.16 895
5625.87 786
5626.57 781
5627.28 817
5627.99 858
5628.70 818
5629.40 895
5630.11 883
5630.82 947
5631.53 979
5632.24 865
5632.94 858
5633.65 975
5634.36 860
5635.07 899
5635.78 937
5636.49 888
5637.19 820
5637.90 896
5638.61 939
5639.32 1016
5640.03 926
5640.74 942
5641.44 980
5642.15 933
5642.86 999
5643.57 895
5644.28 825
5644.99 888
5645.70 934
5646.41 911
5647.12 933
5647.82 950
5648.53 932
5649.24 863
5649.95 893
5650.66 884
5651.37 828
5652.08 885
5652.79 887
5653.50 907
5654.21 965
5654.92 947
5655.63 914
5656.34 1014
5657.05 1044
5657.76 1013
5658.46 1071
5659.17 1147
5659.88 1152
5660.59 958
5661.30 970
5662.01 947
5662.72 922
5663.43 942
5664.14 811
5664.85 778
5665.56 875
5666.27 889
5666.98 930
5667.69 873
5668.40 813
5669.12 814
5669.83 887
5670.54 934
5671.25 825
5671.96 759
5672.67 847
5673.38 822
5674.09 773
5674.80 802
5675.51 822
5676.22 849
5676.93 858
5677.64 870
5678.35 836
5679.06 882
5679.78 863
5680.49 772
5681.20 743
5681.91 827
5682.62 920
5683.33 857
5684.04 854
5684.75 876
5685.47 808
5686.18 869
5686.89 874
5687.60 860
5688.31 894
5689.02 853
5689.73 815
5690.45 811
5691.16 804
5691.87 761
5692.58 815
5693.29 917
5694.01 877
5694.72 840
5695.43 810
5696.14 774
5696.85 753
5697.57 728
5698.28 724
5698.99 754
5699.70 766
5700.41 770
5701.13 873
5701.84 948
5702.55 825
5703.26 811
5703.98 740
5704.69 732
5705.40 751
5706.11 791
5706.83 767
5707.54 779
5708.25 798
5708.97 789
5709.68 721
5710.39 754
5711.10 842
5711.82 769
5712.53 831
5713.24 785
5713.96 838
5714.67 785
5715.38 775
5716.10 799
5716.81 773
5717.52 874
5718.24 827
5718.95 792
5719.66 875
5720.38 831
5721.09 860
5721.80 869
5722.52 767
5723.23 772
5723.95 753
5724.66 819
5725.37 860
5726.09 883
5726.80 867
5727.52 855
5728.23 783
5728.94 753
5729.66 844
5730.37 981
5731.09 834
5731.80 800
5732.51 790
5733.23 859
5733.94 858
5734.66 741
5735.37 785
5736.09 781
5736.80 796
5737.52 743
5738.23 838
5738.95 841
5739.66 770
5740.38 776
5741.09 825
5741.81 847
5742.52 824
5743.24 760
5743.95 809
5744.67 802
5745.38 894
5746.10 890
5746.81 895
5747.53 858
5748.24 743
5748.96 825
5749.67 836
5750.39 828
5751.10 720
5751.82 723
5752.53 791
5753.25 737
5753.97 756
5754.68 730
5755.40 788
5756.11 761
5756.83 780
5757.54 774
5758.26 797
5758.98 727
5759.69 722
5760.41 762
5761.12 749
5761.84 813
5762.56 836
5763.27 877
5763.99 860
5764.71 836
5765.42 834
5766.14 759
5766.85 723
5767.57 743
5768.29 732
5769.00 779
5769.72 802
5770.44 767
5771.15 713
5771.87 705
5772.59 769
5773.30 811
5774.02 870
5774.74 776
5775.46 709
5776.17 836
5776.89 772
5777.61 783
5778.32 823
5779.04 863
5779.76 876
5780.48 836
5781.19 908
5781.91 792
5782.63 771
5783.35 852
5784.06 774
5784.78 792
5785.50 803
5786.22 829
5786.93 836
5787.65 865
5788.37 836
5789.09 825
5789.80 879
5790.52 923
5791.24 806
5791.96 924
5792.68 940
5793.39 839
5794.11 835
5794.83 861
5795.55 986
5796.27 961
5796.99 849
5797.70 851
5798.42 904
5799.14 965
5799.86 1012
5800.58 913
5801.30 893
5802.02 962
5802.73 1113
5803.45 1088
5804.17 1124
5804.89 1155
5805.61 1022
5806.33 1079
5807.05 1052
5807.77 1020
5808.49 920
5809.20 879
5809.92 924
5810.64 946
5811.36 931
5812.08 812
5812.80 839
5813.52 909
5814.24 804
5814.96 846
5815.68 896
5816.40 885
5817.12 894
5817.84 1043
5818.56 950
5819.28 940
5820.00 886
5820.72 876
5821.44 918
5822.16 921
5822.88 919
5823.60 978
5824.32 920
5825.04 866
5825.76 820
5826.48 856
5827.20 888
5827.92 887
5828.64 918
5829.36 902
5830.08 920
5830.80 905
5831.52 876
5832.24 900
5832.96 936
5833.68 889
5834.40 952
5835.12 844
5835.84 853
5836.56 937
5837.28 896
5838.00 786
5838.73 825
5839.45 863
5840.17 864
5840.89 831
5841.61 846
5842.33 848
5843.05 888
5843.77 894
5844.49 856
5845.22 982
5845.94 962
5846.66 973
5847.38 968
5848.10 906
5848.82 927
5849.54 879
5850.27 947
5850.99 854
5851.71 814
5852.43 834
5853.15 931
5853.88 940
5854.60 907
5855.32 888
5856.04 885
5856.76 953
5857.49 863
5858.21 961
5858.93 988
5859.65 971
5860.37 908
5861.10 889
5861.82 946
5862.54 901
5863.26 876
5863.99 941
5864.71 1061
5865.43 954
5866.15 946
5866.88 943
5867.60 947
5868.32 918
5869.04 878
5869.77 852
5870.49 924
5871.21 937
5871.94 1002
5872.66 996
5873.38 983
5874.11 885
5874.83 883
5875.55 884
5876.27 931
5877.00 942
5877.72 992
5878.44 928
5879.17 963
5879.89 1021
5880.62 1044
5881.34 956
5882.06 897
5882.79 983
5883.51 983
5884.23 1082
5884.96 1108
5885.68 1075
5886.40 1098
5887.13 1057
5887.85 959
5888.58 987
5889.30 1059
5890.02 1093
5890.75 1051
5891.47 1005
5892.20 966
5892.92 1010
5893.65 924
5894.37 1010
5895.09 967
5895.82 924
5896.54 904
5897.27 990
5897.99 1074
5898.72 993
5899.44 1009
5900.17 1060
5900.89 995
5901.62 1051
5902.34 1013
5903.07 993
5903.79 1063
5904.52 1040
5905.24 1074
5905.97 1139
5906.69 1025
5907.42 1016
5908.14 1083
5908.87 999
5909.59 996
5910.32 1028
5911.04 1030
5911.77 1004
5912.49 1100
5913.22 950
5913.94 1020
5914.67 966
5915.40 1091
5916.12 1114
5916.85 1127
5917.57 1098
5918.30 1160
5919.02 1079
5919.75 1068
5920.48 1071
5921.20 1175
5921.93 1214
5922.65 1108
5923.38 1240
5924.11 1250
5924.83 1208
5925.56 1239
5926.29 1253
5927.01 1309
5927.74 1308
5928.47 1403
5929.19 1253
5929.92 1268
5930.64 1408
5931.37 1324
5932.10 1354
5932.82 1385
5933.55 1268
5934.28 1275
5935.01 1504
5935.73 1450
5936.46 1408
5937.19 1531
5937.91 1514
5938.64 1528
5939.37 1566
5940.09 1490
5940.82 1498
5941.55 1581
5942.28 1647
5943.00 1787
5943.73 1776
5944.46 1800
5945.19 1714
5945.91 1659
5946.64 1659
5947.37 1878
5948.10 1986
5948.82 2012
5949.55 1981
5950.28 2007
5951.01 2032
5951.73 2145
5952.46 2269
5953.19 2267
5953.92 2240
5954.65 2266
5955.38 2249
5956.10 2141
5956.83 2112
5957.56 2081
5958.29 2154
5959.02 2071
5959.74 2225
5960.47 2349
5961.20 2212
5961.93 2367
5962.66 2301
5963.39 2433
5964.12 2458
5964.84 2648
5965.57 2776
5966.30 3004
5967.03 3119
5967.76 3335
5968.49 3209
5969.22 3206
5969.95 3147
5970.68 3144
5971.40 3006
5972.13 2679
5972.86 2553
5973.59 2602
5974.32 2484
5975.05 2507
5975.78 2577
5976.51 2421
5977.24 2634
5977.97 2701
5978.70 2633
5979.43 2648
5980.16 2620
5980.89 2668
5981.62 2804
5982.35 2800
5983.08 2922
5983.81 2854
5984.54 2689
5985.27 2770
5986.00 2776
5986.73 2833
5987.46 2909
5988.19 2931
5988.92 2858
5989.65 2931
5990.38 2841
5991.11 2842
5991.84 2881
5992.57 2838
5993.30 2906
5994.03 2765
5994.76 2751
5995.49 3095
5996.22 3123
5996.95 3072
5997.68 2981
5998.41 3113
5999.14 3193
5999.87 3086
6000.60 2943
6001.34 2969
6002.07 2930
6002.80 2903
6003.53 3004
6004.26 2812
6004.99 2689
6005.72 2659
6006.45 2749
6007.18 2939
6007.92 3313
6008.65 3655
6009.38 3922
6010.11 4318
6010.84 4980
6011.57 5178
6012.30 5469
6013.04 5652
6013.77 5897
6014.50 5927
6015.23 5864
6015.96 5566
6016.69 4922
6017.43 4523
6018.16 4216
6018.89 3870
6019.62 3487
6020.35 3186
6021.09 3023
6021.82 2744
6022.55 2572
6023.28 2450
6024.02 2578
6024.75 2489
6025.48 2466
6026.21 2394
6026.94 2436
6027.68 2297
6028.41 2327
6029.14 2358
6029.88 2290
6030.61 2174
6031.34 2327
6032.07 2257
6032.81 2203
6033.54 2362
6034.27 2248
6035.01 2202
6035.74 2267
6036.47 2326
6037.20 2293
6037.94 2214
6038.67 2206
6039.40 2375
6040.14 2361
6040.87 2286
6041.60 2502
6042.34 2421
6043.07 2490
6043.80 2637
6044.54 2703
6045.27 2777
6046.00 2622
6046.74 2568
6047.47 2674
6048.21 2764
6048.94 2737
6049.67 2839
6050.41 2785
6051.14 3064
6051.88 3266
6052.61 3222
6053.34 3321
6054.08 3699
6054.81 3324
6055.55 3125
6056.28 3097
6057.01 2988
6057.75 2973
6058.48 2845
6059.22 2680
6059.95 2494
6060.69 2554
6061.42 2514
6062.16 2409
6062.89 2509
6063.63 2472
6064.36 2466
6065.09 2394
6065.83 2342
6066.56 2505
6067.30 2429
6068.03 2329
6068.77 2294
6069.50 2227
6070.24 2299
6070.97 2222
6071.71 2258
6072.45 2144
6073.18 2176
6073.92 2089
6074.65 2231
6075.39 2243
6076.12 2135
6076.86 2076
6077.59 2128
6078.33 2018
6079.06 2101
6079.80 2074
6080.54 1977
6081.27 2058
6082.01 1958
6082.74 1994
6083.48 2053
6084.21 1966
6084.95 1878
6085.69 1881
6086.42 1959
6087.16 1892
6087.90 1886
6088.63 1890
6089.37 1947
6090.10 2048
6090.84 1888
6091.58 2013
6092.31 2089
6093.05 2219
6093.79 2211
6094.52 2031
6095.26 2117
6096.00 2056
6096.73 2136
6097.47 2039
6098.21 1939
6098.94 2040
6099.68 2029
6100.42 1879
6101.15 1780
6101.89 1811
6102.63 1788
6103.37 1839
6104.10 1899
6104.84 1818
6105.58 1836
6106.31 1766
6107.05 1733
6107.79 1889
6108.53 1891
6109.26 1891
6110.00 1977
6110.74 2029
6111.48 1874
6112.21 1856
6112.95 1864
6113.69 1903
6114.43 1959
6115.17 1979
6115.90 1967
6116.64 1918
6117.38 1901
6118.12 1904
6118.85 2006
6119.59 1951
6120.33 1926
6121.07 1845
6121.81 1992
6122.55 2090
6123.28 2082
6124.02 2123
6124.76 2177
6125.50 2228
6126.24 2127
6126.98 2069
6127.71 2142
6128.45 2053
6129.19 2076
6129.93 2011
6130.67 2215
6131.41 2125
6132.15 2063
6132.89 2157
6133.63 2084
6134.36 2113
6135.10 2276
6135.84 2287
6136.58 2318
6137.32 2149
6138.06 2189
6138.80 2333
6139.54 2148
6140.28 2216
6141.02 2179
6141.76 2183
6142.50 2155
6143.24 2092
6143.97 2150
6144.71 2108
6145.45 2292
6146.19 2185
6146.93 2221
6147.67 2115
6148.41 2152
6149.15 2113
6149.89 2366
6150.63 2463
6151.37 2414
6152.11 2336
6152.85 2369
6153.59 2404
6154.33 2330
6155.07 2399
6155.81 2340
6156.55 2497
6157.29 2339
6158.03 2484
6158.78 2616
6159.52 2399
6160.26 2581
6161.00 2665
6161.74 2634
6162.48 2688
6163.22 2730
6163.96 2723
6164.70 2917
6165.44 3140
6166.18 3234
6166.92 3224
6167.66 3457
6168.41 3309
6169.15 3332
6169.89 3360
6170.63 3522
6171.37 3307
6172.11 3362
6172.85 3390
6173.59 3352
6174.34 3145
6175.08 3080
6175.82 3030
6176.56 3190
6177.30 3308
6178.04 3180
6178.78 3086
6179.53 3296
6180.27 3241
6181.01 3269
6181.75 3255
6182.49 3303
6183.24 3359
6183.98 3462
6184.72 3329
6185.46 3517
6186.20 3635
6186.95 3634
6187.69 3661
6188.43 3493
6189.17 3610
6189.91 3723
6190.66 3694
6191.40 3663
6192.14 3971
6192.88 4067
6193.63 4253
6194.37 4188
6195.11 4069
6195.85 4141
6196.60 4309
6197.34 4250
6198.08 4198
6198.83 4196
6199.57 4258
6200.31 4254
6201.05 4257
6201.80 4209
6202.54 4481
6203.28 4577
6204.03 5130
6204.77 5571
6205.51 6529
6206.26 7813
6207.00 8994
6207.74 10518
6208.49 12398
6209.23 14144
6209.97 15040
6210.72 15739
6211.46 15360
6212.21 14793
6212.95 13662
6213.69 11963
6214.44 10442
6215.18 8889
6215.92 7572
6216.67 6527
6217.41 5643
6218.16 5012
6218.90 4507
6219.64 4352
6220.39 4278
6221.13 4285
6221.88 4303
6222.62 4619
6223.37 4560
6224.11 4603
6224.85 5028
6225.60 5194
6226.34 5220
6227.09 5213
6227.83 4989
6228.58 4577
6229.32 4199
6230.07 4004
6230.81 3597
6231.56 3554
6232.30 3331
6233.05 3187
6233.79 3089
6234.54 2923
6235.28 2971
6236.03 2954
6236.77 2881
6237.52 3100
6238.26 3074
6239.01 3332
6239.75 3314
6240.50 3540
6241.24 3449
6241.99 3565
6242.73 3564
6243.48 3377
6244.22 3412
6244.97 3339
6245.72 3425
6246.46 3428
6247.21 3559
6247.95 3549
6248.70 3383
6249.45 3537
6250.19 3646
6250.94 3352
6251.68 3247
6252.43 3245
6253.18 3086
6253.92 3140
6254.67 3036
6255.41 3010
6256.16 3133
6256.91 3223
6257.65 3062
6258.40 3113
6259.15 3115
6259.89 3073
6260.64 3107
6261.39 2946
6262.13 2901
6262.88 2992
6263.63 2832
6264.37 2833
6265.12 2867
6265.87 2680
6266.61 2578
6267.36 2628
6268.11 2656
6268.85 2660
6269.60 2584
6270.35 2643
6271.10 2631
6271.84 2601
6272.59 2569
6273.34 2504
6274.08 2442
6274.83 2496
6275.58 2457
6276.33 2424
6277.07 2536
6277.82 2411
6278.57 2425
6279.32 2336
6280.07 2413
6280.81 2395
6281.56 2482
6282.31 2344
6283.06 2265
6283.80 2281
6284.55 2334
6285.30 2232
6286.05 2220
6286.80 2226
6287.54 2200
6288.29 2229
6289.04 2187
6289.79 2048
6290.54 2034
6291.29 2043
6292.03 2184
6292.78 2161
6293.53 2056
6294.28 1890
6295.03 1991
6295.78 1939
6296.53 2015
6297.28 1935
6298.02 1921
6298.77 1800
6299.52 1910
6300.27 1957
6301.02 1977
6301.77 1901
6302.52 1632
6303.27 1761
6304.02 1784
6304.77 1821
6305.51 1901
6306.26 1839
6307.01 1794
6307.76 1928
6308.51 1893
6309.26 1836
6310.01 1877
6310.76 1904
6311.51 1871
6312.26 1983
6313.01 1976
6313.76 2006
6314.51 2050
6315.26 1928
6316.01 2022
6316.76 1989
6317.51 1989
6318.26 1926
6319.01 1936
6319.76 1874
6320.51 1746
6321.26 1671
6322.01 1813
6322.76 1667
6323.51 1545
6324.26 1632
6325.01 1722
6325.76 1593
6326.51 1508
6327.26 1588
6328.01 1650
6328.76 1444
6329.51 1407
6330.26 1540
6331.02 1431
6331.77 1468
6332.52 1405
6333.27 1504
6334.02 1508
6334.77 1373
6335.52 1460
6336.27 1455
6337.02 1410
6337.77 1430
6338.53 1548
6339.28 1409
6340.03 1392
6340.78 1454
6341.53 1508
6342.28 1449
6343.03 1456
6343.78 1435
6344.54 1357
6345.29 1360
6346.04 1449
6346.79 1479
6347.54 1443
6348.29 1574
6349.05 1667
6349.80 1603
6350.55 1548
6351.30 1588
6352.05 1611
6352.81 1657
6353.56 1647
6354.31 1520
6355.06 1585
6355.82 1667
6356.57 1679
6357.32 1531
6358.07 1499
6358.82 1502
6359.58 1425
6360.33 1449
6361.08 1415
6361.83 1365
6362.59 1462
6363.34 1272
6364.09 1376
6364.85 1439
6365.60 1364
6366.35 1545
6367.10 1463
6367.86 1418
6368.61 1446
6369.36 1419
6370.12 1483
6370.87 1485
6371.62 1337
6372.38 1406
6373.13 1353
6373.88 1383
6374.64 1408
6375.39 1370
6376.14 1418
6376.90 1420
6377.65 1368
6378.40 1404
6379.16 1396
6379.91 1454
6380.66 1463
6381.42 1477
6382.17 1420
6382.92 1408
6383.68 1575
6384.43 1402
6385.19 1382
6385.94 1343
6386.69 1326
6387.45 1370
6388.20 1339
6388.96 1360
6389.71 1336
6390.47 1238
6391.22 1391
6391.97 1366
6392.73 1309
6393.48 1302
6394.24 1381
6394.99 1328
6395.75 1367
6396.50 1332
6397.26 1369
6398.01 1427
6398.77 1285
6399.52 1373
6400.28 1368
6401.03 1309
6401.79 1399
6402.54 1301
6403.30 1359
6404.05 1274
6404.81 1296
6405.56 1337
6406.32 1248
6407.07 1401
6407.83 1466
6408.58 1435
6409.34 1448
6410.09 1407
6410.85 1405
6411.60 1330
6412.36 1453
6413.11 1317
6413.87 1351
6414.63 1415
6415.38 1311
6416.14 1310
6416.89 1346
6417.65 1321
6418.41 1279
6419.16 1335
6419.92 1310
6420.67 1370
6421.43 1438
6422.19 1453
6422.94 1353
6423.70 1444
6424.45 1497
6425.21 1388
6425.97 1391
6426.72 1435
6427.48 1409
6428.24 1222
6428.99 1368
6429.75 1294
6430.51 1404
6431.26 1343
6432.02 1403
6432.78 1421
6433.53 1425
6434.29 1412
6435.05 1476
6435.80 1455
6436.56 1445
6437.32 1392
6438.08 1450
6438.83 1450
6439.59 1551
6440.35 1442
6441.10 1467
6441.86 1403
6442.62 1525
6443.38 1452
6444.13 1512
6444.89 1557
6445.65 1461
6446.41 1406
6447.16 1603
6447.92 1600
6448.68 1539
6449.44 1439
6450.19 1515
6450.95 1499
6451.71 1567
6452.47 1581
6453.23 1528
6453.98 1547
6454.74 1731
6455.50 1807
6456.26 1680
6457.02 1632
6457.78 1773
6458.53 1722
6459.29 1721
6460.05 1844
6460.81 1765
6461.57 1741
6462.33 1731
6463.08 1809
6463.84 1780
6464.60 1778
6465.36 1855
6466.12 1872
6466.88 1928
6467.64 1981
6468.40 1973
6469.15 1842
6469.91 1944
6470.67 1968
6471.43 1995
6472.19 2019
6472.95 2068
6473.71 2072
6474.47 2138
6475.23 2198
6475.99 2026
6476.75 2030
6477.51 2206
6478.26 2273
6479.02 2128
6479.78 2232
6480.54 2190
6481.30 2290
6482.06 2287
6482.82 2185
6483.58 2221
6484.34 2393
6485.10 2387
6485.86 2478
6486.62 2343
6487.38 2535
6488.14 2450
6488.90 2641
6489.66 2653
6490.42 2552
6491.18 2699
6491.94 2865
6492.70 3097
6493.46 3019
6494.22 3125
6494.98 3230
6495.74 3165
6496.51 3235
6497.27 3284
6498.03 3200
6498.79 3131
6499.55 3149
6500.31 3224
6501.07 3260
6501.83 3353
6502.59 3259
6503.35 3202
6504.11 3115
6504.87 3352
6505.64 3319
6506.40 3371
6507.16 3518
6507.92 3665
6508.68 3733
6509.44 3619
6510.20 3660
6510.96 3935
6511.73 4015
6512.49 3812
6513.25 3946
6514.01 3849
6514.77 3951
6515.53 4003
6516.29 3864
6517.06 3973
6517.82 4232
6518.58 4159
6519.34 4177
6520.10 4433
6520.87 4418
6521.63 4529
6522.39 4682
6523.15 4910
6523.91 4971
6524.68 5416
6525.44 5430
6526.20 5787
6526.96 6230
6527.73 6488
6528.49 6463
6529.25 6451
6530.01 6437
6530.78 6286
6531.54 6220
6532.30 6591
6533.06 7523
6533.83 8435
6534.59 10417
6535.35 12535
6536.11 14169
6536.88 15734
6537.64 16812
6538.40 17513
6539.17 16495
6539.93 15113
6540.69 13046
6541.46 11206
6542.22 9607
6542.98 8281
6543.74 6830
6544.51 6021
6545.27 5340
6546.04 4585
6546.80 4174
6547.56 3934
6548.33 3855
6549.09 3692
6549.85 3366
6550.62 3427
6551.38 3390
6552.14 3344
6552.91 3135
6553.67 3206
6554.44 3183
6555.20 3238
6555.96 3059
6556.73 2885
6557.49 2879
6558.26 2861
6559.02 2855
6559.78 2975
6560.55 3030
6561.31 3111
6562.08 3115
6562.84 3260
6563.61 3303
6564.37 3418
6565.14 3363
6565.90 3458
6566.66 3471
6567.43 3467
6568.19 3596
6568.96 3547
6569.72 3488
6570.49 3450
6571.25 3448
6572.02 3471
6572.78 3732
6573.55 3976
6574.31 4286
6575.08 4468
6575.84 4711
6576.61 4533
6577.37 4643
6578.14 4479
6578.90 4286
6579.67 4179
6580.44 4030
6581.20 4046
6581.97 3716
6582.73 3894
6583.50 3742
6584.26 3683
6585.03 3640
6585.79 3635
6586.56 3558
6587.33 3728
6588.09 3760
6588.86 3754
6589.62 3904
6590.39 3851
6591.16 3942
6591.92 4100
6592.69 4178
6593.45 4180
6594.22 4221
6594.99 4453
6595.75 4510
6596.52 4551
6597.29 4439
6598.05 4325
6598.82 4261
6599.59 4123
6600.35 4067
6601.12 3862
6601.89 3774
6602.65 3456
6603.42 3291
6604.19 3329
6604.95 3458
6605.72 3632
6606.49 3671
6607.25 3788
6608.02 3839
6608.79 3721
6609.55 3975
6610.32 3882
6611.09 4018
6611.86 4049
6612.62 3894
6613.39 3656
6614.16 3456
6614.93 3368
6615.69 3315
6616.46 3093
6617.23 3075
6618.00 2996
6618.76 2789
6619.53 2711
6620.30 2758
6621.07 2663
6621.83 2649
6622.60 2676
6623.37 2582
6624.14 2682
6624.91 2629
6625.67 2685
6626.44 2460
6627.21 2386
6627.98 2402
6628.75 2419
6629.52 2217
6630.28 2311
6631.05 2402
6631.82 2574
6632.59 2667
6633.36 2856
6634.13 2973
6634.90 3018
6635.66 2908
6636.43 3014
6637.20 3211
6637.97 3036
6638.74 2884
6639.51 2753
6640.28 2603
6641.05 2649
6641.81 2537
6642.58 2530
6643.35 2389
6644.12 2311
6644.89 2316
6645.66 2312
6646.43 2319
6647.20 2387
6647.97 2336
6648.74 2379
6649.51 2341
6650.28 2373
6651.05 2416
6651.82 2356
6652.59 2249
6653.35 2470
6654.12 2621
6654.89 2434
6655.66 2428
6656.43 2412
6657.20 2353
6657.97 2314
6658.74 2401
6659.51 2330
6660.28 2211
6661.05 2296
6661.82 2232
6662.59 2049
6663.36 2085
6664.13 2203
6664.91 2283
6665.68 2158
6666.45 2160
6667.22 2107
6667.99 2198
6668.76 2214
6669.53 2253
6670.30 2239
6671.07 2161
6671.84 2148
6672.61 2250
6673.38 2203
6674.15 2172
6674.92 2121
6675.69 2122
6676.47 2159
6677.24 2331
6678.01 2298
6678.78 2353
6679.55 2386
6680.32 2317
6681.09 2145
6681.86 2277
6682.64 2396
6683.41 2436
6684.18 2372
6684.95 2483
6685.72 2650
6686.49 2607
6687.26 2449
6688.04 2447
6688.81 2316
6689.58 2099
6690.35 2153
6691.12 2247
6691.90 2017
6692.67 2005
6693.44 2066
6694.21 2053
6694.98 1933
6695.76 1990
6696.53 2124
6697.30 1952
6698.07 1981
6698.84 1966
6699.62 1879
6700.39 2003
6701.16 1930
6701.93 1805
6702.71 1905
6703.48 1936
6704.25 1968
6705.02 2055
6705.80 1990
6706.57 1887
6707.34 1861
6708.12 1823
6708.89 1914
6709.66 1867
6710.43 1852
6711.21 1979
6711.98 1899
6712.75 1844
6713.53 1805
6714.30 1769
6715.07 1812
6715.85 1837
6716.62 1714
6717.39 1768
6718.17 1766
6718.94 1919
6719.71 1801
6720.49 1702
6721.26 1684
6722.03 1682
6722.81 1766
6723.58 1749
6724.36 1777
6725.13 1729
6725.90 1771
6726.68 1651
6727.45 1644
6728.23 1686
6729.00 1683
6729.77 1833
6730.55 1767
6731.32 1883
6732.10 1799
6732.87 1739
6733.64 1726
6734.42 1736
6735.19 1845
6735.97 1687
6736.74 1802
6737.52 1824
6738.29 1744
6739.07 1806
6739.84 1827
6740.62 1743
6741.39 1776
6742.16 1846
6742.94 1867
6743.71 1981
6744.49 1799
6745.26 1803
6746.04 1782
6746.81 1819
6747.59 1859
6748.36 1910
6749.14 1926
6749.92 1980
6750.69 2162
6751.47 2054
6752.24 2212
6753.02 2424
6753.79 2317
6754.57 2212
6755.34 2152
6756.12 2137
6756.89 2074
6757.67 1973
6758.45 1885
6759.22 1842
6760.00 1875
6760.77 1784
6761.55 1884
6762.33 1863
6763.10 1894
6763.88 1697
6764.65 1688
6765.43 1745
6766.21 1659
6766.98 1738
6767.76 1753
6768.53 1682
6769.31 1629
6770.09 1611
6770.86 1684
6771.64 1609
6772.42 1639
6773.19 1776
6773.97 1694
6774.75 1659
6775.52 1607
6776.30 1572
6777.08 1684
6777.85 1621
6778.63 1642
6779.41 1594
6780.18 1548
6780.96 1556
6781.74 1524
6782.52 1612
6783.29 1600
6784.07 1569
6784.85 1603
6785.62 1481
6786.40 1501
6787.18 1500
6787.96 1425
6788.73 1431
6789.51 1502
6790.29 1577
6791.07 1429
6791.84 1488
6792.62 1533
6793.40 1499
6794.18 1572
6794.96 1487
6795.73 1536
6796.51 1399
6797.29 1393
6798.07 1443
6798.85 1511
6799.62 1510
6800.40 1490
6801.18 1485
6801.96 1529
6802.74 1579
6803.51 1569
6804.29 1558
6805.07 1608
6805.85 1679
6806.63 1717
6807.41 1469
6808.19 1568
6808.96 1583
6809.74 1585
6810.52 1568
6811.30 1507
6812.08 1460
6812.86 1517
6813.64 1585
6814.42 1526
6815.20 1504
6815.97 1545
6816.75 1697
6817.53 1774
6818.31 1627
6819.09 1502
6819.87 1570
6820.65 1503
6821.43 1426
6822.21 1503
6822.99 1590
6823.77 1633
6824.55 1586
6825.33 1587
6826.11 1527
6826.89 1615
6827.67 1606
6828.44 1488
6829.22 1448
6830.00 1574
6830.78 1532
6831.56 1447
6832.34 1487
6833.12 1600
6833.90 1598
6834.68 1573
6835.46 1565
6836.24 1576
6837.03 1473
6837.81 1574
6838.59 1635
6839.37 1633
6840.15 1576
6840.93 1543
6841.71 1584
6842.49 1562
6843.27 1480
6844.05 1507
6844.83 1541
6845.61 1562
6846.39 1666
6847.17 1670
6847.95 1768
6848.73 1879
6849.52 1876
6850.30 2075
6851.08 2239
6851.86 2399
6852.64 2549
6853.42 2461
6854.20 2331
6854.98 2302
6855.76 2165
6856.55 1954
6857.33 1980
6858.11 1864
6858.89 1869
6859.67 1830
6860.45 1820
6861.23 1867
6862.02 1854
6862.80 1805
6863.58 1754
6864.36 1887
6865.14 1980
6865.93 2000
6866.71 2002
6867.49 2132
6868.27 2095
6869.05 2001
6869.84 2118
6870.62 2098
6871.40 2030
6872.18 1918
6872.96 2048
6873.75 1882
6874.53 1795
6875.31 1854
6876.09 1659
6876.88 1917
6877.66 1926
6878.44 1917
6879.22 2129
6880.01 2100
6880.79 2023
6881.57 2028
6882.36 2230
6883.14 2106
6883.92 2386
6884.70 2477
6885.49 2559
6886.27 2809
6887.05 3101
6887.84 3257
6888.62 3580
6889.40 3777
6890.19 3770
6890.97 3491
6891.75 3255
6892.54 3053
6893.32 2796
6894.10 2741
6894.89 2702
6895.67 2596
6896.45 2300
6897.24 2406
6898.02 2417
6898.81 2386
6899.59 2385
6900.37 2304
6901.16 2414
6901.94 2410
6902.73 2459
6903.51 2473
6904.29 2363
6905.08 2454
6905.86 2612
6906.65 2519
6907.43 2480
6908.21 2267
6909.00 2310
6909.78 2422
6910.57 2412
6911.35 2349
6912.14 2245
6912.92 2187
6913.71 2255
6914.49 2262
6915.27 2172
6916.06 2253
6916.84 2218
6917.63 2202
6918.41 2126
6919.20 2301
6919.98 2229
6920.77 2191
6921.55 2161
6922.34 2221
6923.12 2376
6923.91 2350
6924.69 2401
6925.48 2374
6926.27 2357
6927.05 2335
6927.84 2445
6928.62 2466
6929.41 2386
6930.19 2574
6930.98 2597
6931.76 2512
6932.55 2621
6933.34 2508
6934.12 2680
6934.91 2492
6935.69 2558
6936.48 2566
6937.26 2638
6938.05 2553
6938.84 2699
6939.62 2753
6940.41 2855
6941.20 3011
6941.98 3237
6942.77 3511
6943.55 3550
6944.34 3561
6945.13 3663
6945.91 3878
6946.70 3756
6947.49 3715
6948.27 3650
6949.06 3589
6949.85 3377
6950.63 3291
6951.42 3386
6952.21 3315
6952.99 3347
6953.78 3465
6954.57 3348
6955.35 3192
6956.14 3222
6956.93 3172
6957.72 3482
6958.50 3414
6959.29 3355
6960.08 3361
6960.86 3507
6961.65 3478
6962.44 3579
6963.23 3476
6964.01 3616
6964.80 3670
6965.59 3717
6966.38 4003
6967.16 4033
6967.95 4141
6968.74 4323
6969.53 4491
6970.32 4570
6971.10 4657
6971.89 4853
6972.68 4744
6973.47 4729
6974.26 4572
6975.04 4963
6975.83 4806
6976.62 4814
6977.41 4613
6978.20 4684
6978.98 4957
6979.77 5007
6980.56 5130
6981.35 5793
6982.14 6611
6982.93 7949
6983.72 9776
6984.50 12096
6985.29 14076
6986.08 16046
6986.87 17461
6987.66 17742
6988.45 17323
6989.24 16284
6990.03 14520
6990.81 12304
6991.60 10608
6992.39 8998
6993.18 7626
6993.97 6386
6994.76 5533
6995.55 5100
6996.34 4634
6997.13 4329
6997.92 3901
6998.71 4028
6999.50 3958
7000.29 4135
7001.08 4112
7001.87 4422
7002.65 4599
7003.44 4351
7004.23 4233
7005.02 4055
7005.81 3919
7006.60 3572
7007.39 3292
7008.18 3316
7008.97 3048
7009.76 2906
7010.55 2996
7011.34 2979
7012.13 2940
7012.92 2906
7013.71 2991
7014.50 2998
7015.30 2965
7016.09 2967
7016.88 2951
7017.67 2909
7018.46 2841
7019.25 2821
7020.04 2859
7020.83 2959
7021.62 3047
7022.41 3045
7023.20 3271
7023.99 3462
7024.78 3429
7025.57 3394
7026.37 3451
7027.16 3606
7027.95 3364
7028.74 3202
7029.53 2962
7030.32 2771
7031.11 2720
7031.90 2632
7032.69 2682
7033.49 2559
7034.28 2526
7035.07 2524
7035.86 2706
7036.65 2533
7037.44 2508
7038.24 2564
7039.03 2626
7039.82 2569
7040.61 2766
7041.40 2744
7042.19 2725
7042.99 2798
7043.78 2812
7044.57 2787
7045.36 2840
7046.15 3000
7046.95 2910
7047.74 3033
7048.53 2966
7049.32 3123
7050.12 3329
7050.91 3477
7051.70 3411
7052.49 3355
7053.29 3294
7054.08 3010
7054.87 3060
7055.66 2953
7056.46 2764
7057.25 2520
7058.04 2540
7058.83 2451
7059.63 2456
7060.42 2468
7061.21 2597
7062.01 2656
7062.80 2546
7063.59 2485
7064.39 2544
7065.18 2456
7065.97 2490
7066.77 2324
7067.56 2233
7068.35 2345
7069.15 2282
7069.94 2144
7070.73 2216
7071.53 2138
7072.32 2251
7073.11 2148
7073.91 2097
7074.70 1981
7075.49 2034
7076.29 1995
7077.08 1984
7077.88 1903
7078.67 1999
7079.46 1872
7080.26 1832
7081.05 1805
7081.85 1811
7082.64 1824
7083.43 1876
7084.23 1786
7085.02 1756
7085.82 1745
7086.61 1706
7087.41 1685
7088.20 1722
7089.00 1688
7089.79 1643
7090.58 1634
7091.38 1584
7092.17 1671
7092.97 1626
7093.76 1535
7094.56 1558
7095.35 1674
7096.15 1595
7096.94 1582
7097.74 1517
7098.53 1494
7099.33 1501
7100.12 1558
7100.92 1660
7101.71 1601
7102.51 1473
7103.30 1590
7104.10 1479
7104.89 1469
7105.69 1410
7106.49 1370
7107.28 1360
7108.08 1463
7108.87 1345
7109.67 1312
7110.46 1325
7111.26 1274
7112.06 1356
7112.85 1302
7113.65 1332
7114.44 1343
7115.24 1288
7116.04 1314
7116.83 1425
7117.63 1305
7118.42 1335
7119.22 1355
7120.02 1311
7120.81 1380
7121.61 1348
7122.41 1381
7123.20 1368
7124.00 1414
7124.79 1381
7125.59 1313
7126.39 1336
7127.18 1309
7127.98 1199
7128.78 1292
7129.57 1330
7130.37 1303
7131.17 1328
7131.97 1404
7132.76 1409
7133.56 1384
7134.36 1286
7135.15 1295
7135.95 1252
7136.75 1257
7137.55 1247
7138.34 1234
7139.14 1151
7139.94 1193
7140.73 1161
7141.53 1176
7142.33 1098
7143.13 1195
7143.92 1195
7144.72 1171
7145.52 1228
7146.32 1193
7147.12 1205
7147.91 1179
7148.71 1101
7149.51 1174
7150.31 1096
7151.11 1106
7151.90 1060
7152.70 1120
7153.50 1096
7154.30 1123
7155.10 1011
7155.89 1160
7156.69 1177
7157.49 1157
7158.29 1167
7159.09 1198
7159.89 1191
7160.68 1188
7161.48 1143
7162.28 1118
7163.08 1074
7163.88 1155
7164.68 1137
7165.48 1093
7166.28 1025
7167.07 1054
7167.87 1022
7168.67 979
7169.47 957
7170.27 959
7171.07 1004
7171.87 947
7172.67 965
7173.47 964
7174.27 1038
7175.07 1030
7175.87 1050
7176.67 987
7177.46 899
7178.26 963
7179.06 914
7179.86 873
7180.66 949
7181.46 981
7182.26 903
7183.06 937
7183.86 932
7184.66 975
7185.46 925
7186.26 917
7187.06 958
7187.86 879
7188.66 839
7189.46 883
7190.26 973
7191.06 1002
7191.86 957
7192.66 903
7193.46 882
7194.26 850
7195.06 903
7195.86 833
7196.67 920
7197.47 944
7198.27 913
7199.07 898
7199.87 926
7200.67 947
7201.47 877
7202.27 875
7203.07 850
7203.87 854
7204.67 894
7205.47 863
7206.28 950
7207.08 907
7207.88 889
7208.68 909
7209.48 858
7210.28 878
7211.08 800
7211.88 843
7212.69 935
7213.49 869
7214.29 865
7215.09 887
7215.89 904
7216.69 938
7217.50 921
7218.30 917
7219.10 902
7219.90 926
7220.70 935
7221.50 884
7222.31 899
7223.11 925
7223.91 877
7224.71 859
7225.51 889
7226.32 824
7227.12 857
7227.92 937
7228.72 894
7229.53 871
7230.33 866
7231.13 805
7231.93 857
7232.74 869
7233.54 791
7234.34 841
7235.14 861
7235.95 853
7236.75 948
7237.55 935
7238.36 764
7239.16 844
7239.96 897
7240.76 879
7241.57 934
7242.37 859
7243.17 835
7243.98 821
7244.78 848
7245.58 894
7246.39 901
7247.19 816
7247.99 924
7248.80 895
7249.60 822
7250.40 873
7251.21 929
7252.01 888
7252.81 893
7253.62 973
7254.42 953
7255.23 935
7256.03 903
7256.83 866
7257.64 975
7258.44 881
7259.25 977
7260.05 979
7260.85 984
7261.66 995
7262.46 1007
7263.27 923
7264.07 982
7264.87 996
7265.68 999
7266.48 912
7267.29 830
7268.09 931
7268.90 988
7269.70 1046
7270.51 1111
7271.31 1023
7272.12 918
7272.92 957
7273.73 934
7274.53 875
7275.34 1027
7276.14 1140
7276.95 968
7277.75 998
7278.56 1039
7279.36 958
7280.17 975
7280.97 998
7281.78 1146
7282.58 1147
7283.39 1260
7284.19 1239
7285.00 1396
7285.80 1451
7286.61 1411
7287.41 1373
7288.22 1365
7289.03 1334
7289.83 1229
7290.64 1138
7291.44 1071
7292.25 1030
7293.06 953
7293.86 975
7294.67 953
7295.47 1094
7296.28 1041
7297.09 978
7297.89 1020
7298.70 1054
7299.50 1146
7300.31 975
7301.12 1044
7301.92 1006
7302.73 1097
7303.54 1189
7304.34 1067
7305.15 1054
7305.96 1132
7306.76 1104
7307.57 1140
7308.38 1062
7309.18 1121
7309.99 1147
7310.80 975
7311.60 1123
7312.41 1148
7313.22 976
7314.02 1108
7314.83 1231
7315.64 1283
7316.45 1423
7317.25 1420
7318.06 1552
7318.87 1582
7319.67 1697
7320.48 1817
7321.29 1733
7322.10 1735
7322.90 1664
7323.71 1390
7324.52 1444
7325.33 1381
7326.14 1380
7326.94 1300
7327.75 1231
7328.56 1213
7329.37 1275
7330.17 1308
7330.98 1287
7331.79 1157
7332.60 1227
7333.41 1155
7334.22 1194
7335.02 1221
7335.83 1150
7336.64 1197
7337.45 1230
7338.26 1222
7339.07 1170
7339.87 1164
7340.68 1156
7341.49 1131
7342.30 1133
7343.11 1107
7343.92 1045
7344.73 1010
7345.53 1025
7346.34 1107
7347.15 1058
7347.96 1048
7348.77 962
7349.58 988
7350.39 950
7351.20 995
7352.01 981
7352.82 1002
7353.62 1031
7354.43 881
7355.24 902
7356.05 1010
7356.86 942
7357.67 923
7358.48 896
7359.29 886
7360.10 966
7360.91 990
7361.72 963
7362.53 970
7363.34 849
7364.15 936
7364.96 899
7365.77 970
7366.58 929
7367.39 896
7368.20 889
7369.01 890
7369.82 895
7370.63 936
7371.44 1032
7372.25 957
7373.06 853
7373.87 849
7374.68 827
7375.49 894
7376.30 919
7377.11 923
7377.92 842
7378.73 883
7379.54 904
7380.36 969
7381.17 934
7381.98 954
7382.79 989
7383.60 951
7384.41 997
7385.22 938
7386.03 950
7386.84 950
7387.65 946
7388.46 917
7389.28 893
7390.09 936
7390.90 869
7391.71 899
7392.52 924
7393.33 910
7394.14 920
7394.96 877
7395.77 808
7396.58 771
7397.39 894
7398.20 899
7399.01 807
7399.83 941
7400.64 834
7401.45 757
7402.26 809
7403.07 848
7403.89 838
7404.70 850
7405.51 833
7406.32 777
7407.13 853
7407.95 860
7408.76 736
7409.57 715
7410.38 766
7411.20 821
7412.01 727
7412.82 805
7413.63 791
7414.45 723
7415.26 733
7416.07 795
7416.88 755
7417.70 784
7418.51 773
7419.32 807
7420.14 778
7420.95 786
7421.76 786
7422.57 791
7423.39 838
7424.20 870
7425.01 828
7425.83 810
7426.64 795
7427.45 883
7428.27 763
7429.08 832
7429.89 887
7430.71 786
7431.52 890
7432.33 884
7433.15 890
7433.96 808
7434.78 755
7435.59 836
7436.40 766
7437.22 722
7438.03 835
7438.84 804
7439.66 778
7440.47 805
7441.29 798
7442.10 789
7442.91 820
7443.73 755
7444.54 774
7445.36 743
7446.17 714
7446.99 715
7447.80 765
7448.62 814
7449.43 842
7450.24 880
7451.06 737
7451.87 797
7452.69 791
7453.50 809
7454.32 734
7455.13 731
7455.95 720
7456.76 771
7457.58 824
7458.39 762
7459.21 848
7460.02 791
7460.84 806
7461.65 792
7462.47 776
7463.28 820
7464.10 769
7464.91 799
7465.73 814
7466.54 839
7467.36 798
7468.18 749
7468.99 784
7469.81 811
7470.62 757
7471.44 690
7472.25 787
7473.07 793
7473.89 769
7474.70 856
7475.52 771
7476.33 768
7477.15 761
7477.97 841
7478.78 799
7479.60 801
7480.41 799
7481.23 849
7482.05 844
7482.86 773
7483.68 775
7484.50 714
7485.31 723
7486.13 793
7486.95 793
7487.76 789
7488.58 783
7489.40 775
7490.21 825
7491.03 723
7491.85 759
7492.66 791
7493.48 750
7494.30 767
7495.11 727
7495.93 745
7496.75 776
7497.57 807
7498.38 739
7499.20 724
7500.02 721
7500.83 758
7501.65 777
7502.47 789
7503.29 726
7504.10 729
7504.92 741
7505.74 675
7506.56 759
7507.37 781
7508.19 728
7509.01 750
7509.83 726
7510.65 774
7511.46 787
7512.28 772
7513.10 714
7513.92 612
7514.74 651
7515.55 687
7516.37 730
7517.19 698
7518.01 790
7518.83 688
7519.64 678
7520.46 745
7521.28 732
7522.10 683
7522.92 690
7523.74 742
7524.56 767
7525.37 721
7526.19 769
7527.01 744
7527.83 750
7528.65 793
7529.47 755
7530.29 685
7531.11 809
7531.93 704
7532.74 708
7533.56 730
7534.38 707
7535.20 733
7536.02 685
7536.84 700
7537.66 636
7538.48 709
7539.30 712
7540.12 730
7540.94 703
7541.76 666
7542.58 625
7543.40 718
7544.22 694
7545.04 689
7545.86 773
7546.68 813
7547.50 683
7548.32 706
7549.14 757
7549.96 714
7550.78 721
7551.60 744
7552.42 699
7553.24 670
7554.06 664
7554.88 625
7555.70 677
7556.52 775
7557.34 684
7558.16 685
7558.98 676
7559.80 706
7560.62 690
7561.44 730
7562.26 709
7563.08 666
7563.90 692
7564.72 785
7565.54 738
7566.36 658
7567.19 654
7568.01 634
7568.83 682
7569.65 734
7570.47 707
7571.29 653
7572.11 730
7572.93 692
7573.76 759
7574.58 841
7575.40 674
7576.22 702
7577.04 734
7577.86 734
7578.68 707
7579.51 641
7580.33 685
7581.15 708
7581.97 696
7582.79 670
7583.61 729
7584.44 695
7585.26 731
7586.08 778
7586.90 746
7587.72 795
7588.55 766
7589.37 789
7590.19 730
7591.01 759
7591.83 779
7592.66 730
7593.48 693
7594.30 664
7595.12 730
7595.95 728
7596.77 770
7597.59 747
7598.41 751
7599.24 808
7600.06 767
7600.88 779
7601.71 754
7602.53 792
7603.35 895
7604.17 799
7605.00 837
7605.82 806
7606.64 764
7607.47 763
7608.29 784
7609.11 856
7609.94 815
7610.76 791
7611.58 810
7612.41 826
7613.23 878
7614.05 828
7614.88 863
7615.70 920
7616.52 1023
7617.35 963
7618.17 944
7619.00 951
7619.82 937
7620.64 889
7621.47 917
7622.29 910
7623.11 847
7623.94 860
7624.76 854
7625.59 851
7626.41 914
7627.24 842
7628.06 831
7628.88 778
7629.71 793
7630.53 811
7631.36 870
7632.18 965
7633.01 1012
7633.83 909
7634.66 843
7635.48 797
7636.30 790
7637.13 843
7637.95 836
7638.78 801
7639.60 776
7640.43 746
7641.25 729
7642.08 774
7642.90 732
7643.73 753
7644.55 794
7645.38 688
7646.20 701
7647.03 803
7647.85 727
7648.68 728
7649.51 743
7650.33 807
7651.16 752
7651.98 695
7652.81 699
7653.63 748
7654.46 769
7655.28 660
7656.11 700
7656.94 740
7657.76 723
7658.59 722
7659.41 720
7660.24 642
7661.07 622
7661.89 749
7662.72 748
7663.54 731
7664.37 746
7665.20 655
7666.02 663
7666.85 649
7667.68 732
7668.50 765
7669.33 704
7670.16 761
7670.98 720
7671.81 656
7672.64 689
7673.46 703
7674.29 738
7675.12 722
7675.94 716
7676.77 669
7677.60 668
7678.42 646
7679.25 744
7680.08 663
7680.90 734
7681.73 722
7682.56 626
7683.39 722
7684.21 679
7685.04 696
7685.87 617
7686.69 633
7687.52 649
7688.35 674
7689.18 729
7690.01 732
7690.83 682
7691.66 682
7692.49 699
7693.32 722
7694.14 767
7694.97 708
7695.80 660
7696.63 685
7697.46 617
7698.28 711
7699.11 747
7699.94 665
7700.77 716
7701.60 670
7702.42 583
7703.25 647
7704.08 607
7704.91 662
7705.74 718
7706.57 665
7707.39 609
7708.22 704
7709.05 646
7709.88 658
7710.71 652
7711.54 683
7712.37 691
7713.20 690
7714.02 695
7714.85 617
7715.68 572
7716.51 632
7717.34 673
7718.17 644
7719.00 597
7719.83 629
7720.66 659
7721.49 715
7722.32 644
7723.15 694
7723.97 707
7724.80 603
7725.63 630
7726.46 605
7727.29 636
7728.12 675
7728.95 700
7729.78 667
7730.61 708
7731.44 651
7732.27 643
7733.10 688
7733.93 634
7734.76 612
7735.59 628
7736.42 610
7737.25 679
7738.08 725
7738.91 609
7739.74 579
7740.57 607
7741.40 659
7742.23 674
7743.06 695
7743.89 722
7744.72 724
7745.56 723
7746.39 660
7747.22 633
7748.05 743
7748.88 676
7749.71 640
7750.54 702
7751.37 727
7752.20 669
7753.03 683
7753.86 675
7754.69 640
7755.53 628
7756.36 685
7757.19 672
7758.02 566
7758.85 706
7759.68 710
7760.51 802
7761.35 714
7762.18 734
7763.01 729
7763.84 686
7764.67 739
7765.50 649
7766.33 668
7767.17 673
7768.00 676
7768.83 729
7769.66 679
7770.49 708
7771.33 682
7772.16 683
7772.99 651
7773.82 710
7774.65 669
7775.49 627
7776.32 619
7777.15 655
7777.98 637
7778.82 627
7779.65 606
7780.48 771
7781.31 725
7782.15 627
7782.98 702
7783.81 683
7784.64 718
7785.48 677
7786.31 661
7787.14 673
7787.97 702
7788.81 753
7789.64 722
7790.47 664
7791.31 708
7792.14 747
7792.97 783
7793.81 767
7794.64 777
7795.47 729
7796.31 684
7797.14 694
7797.97 698
7798.81 711
7799.64 693
7800.47 722
7801.31 757
7802.14 770
7802.97 697
7803.81 792
7804.64 715
7805.47 724
7806.31 757
7807.14 833
7807.98 795
7808.81 718
7809.64 782
7810.48 805
7811.31 885
7812.15 831
7812.98 841
7813.82 769
7814.65 829
7815.48 899
7816.32 958
7817.15 913
7817.99 901
7818.82 888
7819.66 868
7820.49 810
7821.33 862
7822.16 897
7822.99 964
7823.83 930
7824.66 960
7825.50 993
7826.33 939
7827.17 1033
7828.00 967
7828.84 1020
7829.67 1008
7830.51 933
7831.34 1058
7832.18 1132
7833.02 966
7833.85 1024
7834.69 1032
7835.52 1004
7836.36 993
7837.19 1013
7838.03 1037
7838.86 1029
7839.70 1019
7840.53 887
7841.37 907
7842.21 855
7843.04 906
7843.88 926
7844.71 866
7845.55 927
7846.39 920
7847.22 940
7848.06 896
7848.89 880
7849.73 941
7850.57 883
7851.40 859
7852.24 846
7853.08 882
7853.91 861
7854.75 876
7855.58 821
7856.42 802
7857.26 900
7858.09 950
7858.93 915
7859.77 914
7860.60 942
7861.44 975
7862.28 991
7863.11 989
7863.95 942
7864.79 946
7865.63 862
7866.46 866
7867.30 872
7868.14 848
7868.97 908
7869.81 877
7870.65 840
7871.49 972
7872.32 906
7873.16 899
7874.00 870
7874.84 918
7875.67 950
7876.51 1003
7877.35 1004
7878.19 1041
7879.02 999
7879.86 1121
7880.70 1067
7881.54 1007
7882.38 1146
7883.21 1177
7884.05 1148
7884.89 1061
7885.73 994
7886.57 1016
7887.40 947
7888.24 870
7889.08 1021
7889.92 1008
7890.76 991
7891.59 1011
7892.43 980
7893.27 913
7894.11 927
7894.95 1026
7895.79 1040
7896.63 959
7897.47 854
7898.30 866
7899.14 838
7899.98 924
7900.82 915
7901.66 913
7902.50 892
7903.34 837
7904.18 913
7905.02 888
7905.85 909
7906.69 883
7907.53 851
7908.37 811
7909.21 783
7910.05 748
7910.89 808
7911.73 802
7912.57 773
7913.41 801
7914.25 757
7915.09 838
7915.93 810
7916.77 827
7917.61 767
7918.45 771
7919.29 816
7920.13 834
7920.97 786
7921.81 842
7922.65 846
7923.49 802
7924.33 799
7925.17 748
7926.01 755
7926.85 753
7927.69 789
7928.53 722
7929.37 679
7930.21 816
7931.05 778
7931.89 695
7932.73 744
7933.57 756
7934.41 739
7935.25 613
7936.09 705
7936.93 725
7937.78 829
7938.62 771
7939.46 753
7940.30 746
7941.14 733
7941.98 706
7942.82 685
7943.66 704
7944.50 689
7945.35 772
7946.19 686
7947.03 779
7947.87 768
7948.71 757
7949.55 733
7950.39 830
7951.24 785
7952.08 782
7952.92 843
7953.76 845
7954.60 780
7955.44 808
7956.29 895
7957.13 865
7957.97 782
7958.81 788
7959.65 766
7960.50 836
7961.34 803
7962.18 795
7963.02 837
7963.86 883
7964.71 876
7965.55 796
7966.39 800
7967.23 856
7968.08 775
7968.92 856
7969.76 928
7970.60 929
7971.45 886
7972.29 829
7973.13 810
7973.97 796
7974.82 719
7975.66 735
7976.50 790
7977.35 724
7978.19 708
7979.03 752
7979.87 710
7980.72 738
7981.56 760
7982.40 760
7983.25 709
7984.09 729
7984.93 791
7985.78 722
7986.62 730
7987.46 747
7988.31 625
7989.15 650
7990.00 724
7990.84 666
7991.68 683
7992.53 695
7993.37 697
7994.21 612
7995.06 616
7995.90 648
7996.75 662
7997.59 671
7998.43 705
7999.28 777
8000.12 680
8000.97 654
8001.81 704
8002.65 822
8003.50 749
8004.34 639
8005.19 709
8006.03 624
8006.88 635
8007.72 658
8008.57 653
8009.41 657
8010.26 625
8011.10 644
8011.95 625
8012.79 660
8013.63 600
8014.48 638
8015.32 595
8016.17 578
8017.01 624
8017.86 650
8018.70 641
8019.55 658
8020.40 608
8021.24 612
8022.09 674
8022.93 641
8023.78 682
8024.62 608
8025.47 647
8026.31 689
8027.16 598
8028.00 631
8028.85 630
8029.70 561
8030.54 630
8031.39 631
8032.23 552
8033.08 652
8033.92 615
8034.77 660
8035.62 677
8036.46 601
8037.31 634
8038.16 616
8039.00 693
8039.85 560
8040.69 664
8041.54 612
8042.39 571
8043.23 542
8044.08 625
8044.93 629
8045.77 619
8046.62 637
8047.47 603
8048.31 584
8049.16 673
8050.01 671
8050.85 624
8051.70 673
8052.55 620
8053.39 615
8054.24 587
8055.09 567
8055.94 628
8056.78 616
8057.63 647
8058.48 585
8059.32 596
8060.17 632
8061.02 721
8061.87 601
8062.71 589
8063.56 585
8064.41 576
8065.26 624
8066.10 540
8066.95 536
8067.80 576
8068.65 582
8069.49 627
8070.34 638
8071.19 599
8072.04 635
8072.89 651
8073.73 657
8074.58 641
8075.43 607
8076.28 579
8077.13 549
8077.98 517
8078.82 506
8079.67 589
8080.52 560
8081.37 510
8082.22 566
8083.07 557
8083.91 575
8084.76 543
8085.61 576
8086.46 562
8087.31 624
8088.16 608
8089.01 611
8089.86 597
8090.70 554
8091.55 631
8092.40 615
8093.25 564
8094.10 600
8094.95 652
8095.80 635
8096.65 600
8097.50 598
8098.35 568
8099.20 597
8100.05 552
8100.90 630
8101.74 548
8102.59 553
8103.44 560
8104.29 583
8105.14 584
8105.99 542
8106.84 590
8107.69 643
8108.54 606
8109.39 518
8110.24 620
8111.09 593
8111.94 572
8112.79 659
8113.64 635
8114.49 586
8115.34 602
8116.19 519
8117.04 577
8117.89 617
8118.74 580
8119.59 632
8120.45 653
8121.30 677
8122.15 692
8123.00 689
8123.85 581
8124.70 557
8125.55 610
8126.40 651
8127.25 533
8128.10 565
8128.95 605
8129.80 621
8130.65 591
8131.51 613
8132.36 602
8133.21 647
8134.06 700
8134.91 657
8135.76 591
8136.61 615
8137.46 660
8138.32 637
8139.17 608
8140.02 669
8140.87 633
8141.72 653
8142.57 669
8143.43 645
8144.28 623
8145.13 628
8145.98 603
8146.83 615
8147.68 656
8148.54 659
8149.39 635
8150.24 577
8151.09 659
8151.94 656
8152.80 647
8153.65 695
8154.50 726
8155.35 806
8156.21 828
8157.06 775
8157.91 818
8158.76 861
8159.62 686
8160.47 657
8161.32 658
8162.17 699
8163.03 665
8163.88 639
8164.73 655
8165.59 656
8166.44 606
8167.29 629
8168.14 623
8169.00 676
8169.85 619
8170.70 604
8171.56 666
8172.41 669
8173.26 621
8174.12 659
8174.97 626
8175.82 645
8176.68 630
8177.53 659
8178.38 652
8179.24 574
8180.09 574
8180.94 595
8181.80 589
8182.65 567
8183.51 522
8184.36 556
8185.21 575
8186.07 503
8186.92 531
8187.78 574
8188.63 591
8189.48 574
8190.34 569
8191.19 587
8192.05 640
8192.90 573
8193.75 621
8194.61 632
8195.46 643
8196.32 629
8197.17 689
8198.03 637
8198.88 554
8199.74 520
8200.59 639
8201.45 594
8202.30 536
8203.16 567
8204.01 583
8204.87 589
8205.72 627
8206.57 670
8207.43 567
8208.29 533
8209.14 493
8210.00 546
8210.85 510
8211.71 539
8212.56 608
8213.42 596
8214.27 527
8215.13 532
8215.98 539
8216.84 548
8217.69 588
8218.55 550
8219.41 593
8220.26 562
8221.12 560
8221.97 549
8222.83 529
8223.68 575
8224.54 603
8225.40 501
8226.25 556
8227.11 555
8227.96 579
8228.82 579
8229.68 567
8230.53 606
8231.39 557
8232.25 581
8233.10 591
8233.96 569
8234.82 589
8235.67 572
8236.53 534
8237.38 529
8238.24 510
8239.10 546
8239.95 566
8240.81 604
8241.67 535
8242.53 540
8243.38 584
8244.24 606
8245.10 508
8245.95 536
8246.81 545
8247.67 485
8248.52 526
8249.38 566
8250.24 565
8251.10 572
8251.95 554
8252.81 530
8253.67 532
8254.53 548
8255.38 615
8256.24 565
8257.10 585
8257.96 606
8258.81 559
8259.67 562
8260.53 591
8261.39 579
8262.25 545
8263.10 555
8263.96 554
8264.82 514
8265.68 505
8266.54 580
8267.39 647
8268.25 586
8269.11 581
8269.97 541
8270.83 537
8271.69 537
8272.54 514
8273.40 572
8274.26 589
8275.12 600
8275.98 601
8276.84 603
8277.70 653
8278.55 632
8279.41 576
8280.27 575
8281.13 615
8281.99 663
8282.85 581
8283.71 519
8284.57 543
8285.43 525
8286.29 582
8287.14 587
8288.00 591
8288.86 604
8289.72 598
8290.58 572
8291.44 591
8292.30 674
8293.16 680
8294.02 661
8294.88 678
8295.74 715
8296.60 691
8297.46 664
8298.32 668
8299.18 632
8300.04 653
8300.90 668
8301.76 663
8302.62 723
8303.48 649
8304.34 595
8305.20 640
8306.06 572
8306.92 594
8307.78 598
8308.64 644
8309.50 632
8310.36 633
8311.22 558
8312.08 568
8312.94 574
8313.80 658
8314.66 617
8315.52 707
8316.38 731
8317.24 670
8318.11 656
8318.97 642
8319.83 644
8320.69 605
8321.55 617
8322.41 642
8323.27 654
8324.13 661
8324.99 632
8325.85 591
8326.72 561
8327.58 572
8328.44 610
8329.30 594
8330.16 585
8331.02 620
8331.88 611
8332.75 581
8333.61 552
8334.47 596
8335.33 566
8336.19 569
8337.05 598
8337.92 568
8338.78 518
8339.64 542
8340.50 661
8341.36 591
8342.23 586
8343.09 580
8343.95 597
8344.81 633
8345.67 603
8346.54 599
8347.40 612
8348.26 595
8349.12 660
8349.99 643
8350.85 649
8351.71 653
8352.57 651
8353.44 569
8354.30 591
8355.16 578
8356.03 544
8356.89 645
8357.75 652
8358.61 586
8359.48 566
8360.34 581
8361.20 653
8362.07 611
8362.93 611
8363.79 590
8364.66 535
8365.52 514
8366.38 564
8367.25 553
8368.11 558
8368.97 583
8369.84 539
8370.70 514
8371.56 543
8372.43 573
8373.29 545
8374.15 612
8375.02 626
8375.88 590
8376.74 633
8377.61 683
8378.47 636
8379.34 582
8380.20 579
8381.06 645
8381.93 619
8382.79 598
8383.66 553
8384.52 600
8385.39 595
8386.25 575
8387.11 590
8387.98 650
8388.84 628
8389.71 654
8390.57 662
8391.44 648
8392.30 641
8393.17 510
8394.03 550
8394.90 606
8395.76 605
8396.63 592
8397.49 596
8398.36 574
8399.22 617
8400.09 585
8400.95 718
8401.82 632
8402.68 614
8403.55 622
8404.41 687
8405.28 627
8406.14 660
8407.01 606
8407.87 678
8408.74 684
8409.60 595
8410.47 689
8411.34 646
8412.20 695
8413.07 678
8413.93 620
8414.80 618
8415.66 613
8416.53 702
8417.40 644
8418.26 698
8419.13 678
8419.99 605
8420.86 611
8421.73 598
8422.59 659
8423.46 677
8424.32 710
8425.19 641
8426.06 621
8426.92 708
8427.79 701
8428.66 713
8429.52 722
8430.39 676
8431.26 737
8432.12 661
8432.99 652
8433.86 748
8434.72 787
8435.59 719
8436.46 729
8437.32 733
8438.19 682
8439.06 723
8439.93 735
8440.79 738
8441.66 748
8442.53 798
8443.39 842
8444.26 823
8445.13 957
8446.00 929
8446.86 920
8447.73 955
8448.60 826
8449.47 843
8450.33 868
8451.20 868
8452.07 853
8452.94 886
8453.81 895
8454.67 870
8455.54 884
8456.41 887
8457.28 992
8458.15 929
8459.01 1049
8459.88 1013
8460.75 1004
8461.62 991
8462.49 849
8463.35 902
8464.22 952
8465.09 905
8465.96 931
8466.83 1002
8467.70 1069
8468.57 1228
8469.43 1462
8470.30 1593
8471.17 1595
8472.04 1744
8472.91 1814
8473.78 1704
8474.65 1542
8475.52 1378
8476.38 1198
8477.25 1125
8478.12 1071
8478.99 975
8479.86 996
8480.73 860
8481.60 831
8482.47 778
8483.34 801
8484.21 844
8485.08 824
8485.95 759
8486.82 751
8487.69 831
8488.55 816
8489.42 799
8490.29 790
8491.16 745
8492.03 729
8492.90 765
8493.77 737
8494.64 670
8495.51 734
8496.38 802
8497.25 734
8498.12 743
8498.99 699
8499.86 688
8500.73 732
8501.60 689
8502.47 724
8503.34 739
8504.22 667
8505.09 712
8505.96 806
8506.83 789
8507.70 837
8508.57 810
8509.44 752
8510.31 844
8511.18 858
8512.05 873
8512.92 856
8513.79 849
8514.66 834
8515.53 769
8516.41 790
8517.28 766
8518.15 765
8519.02 787
8519.89 786
8520.76 716
8521.63 745
8522.50 749
8523.38 745
8524.25 711
8525.12 761
8525.99 849
8526.86 779
8527.73 729
8528.60 746
8529.48 774
8530.35 793
8531.22 839
8532.09 828
8532.96 812
8533.84 802
8534.71 829
8535.58 909
8536.45 863
8537.32 765
8538.20 849
8539.07 865
8539.94 864
8540.81 793
8541.68 800
8542.56 863
8543.43 812
8544.30 853
8545.17 822
8546.05 857
8546.92 903
8547.79 924
8548.67 846
8549.54 841
8550.41 945
8551.28 1006
8552.16 1013
8553.03 942
8553.90 883
8554.78 1011
8555.65 905
8556.52 955
8557.39 965
8558.27 904
8559.14 883
8560.01 899
8560.89 890
8561.76 867
8562.63 832
8563.51 833
8564.38 792
8565.25 826
8566.13 799
8567.00 768
8567.88 755
8568.75 815
8569.62 770
8570.50 740
8571.37 761
8572.24 746
8573.12 832
8573.99 797
8574.87 815
8575.74 815
8576.61 786
8577.49 795
8578.36 852
8579.24 843
8580.11 825
8580.99 807
8581.86 762
8582.73 763
8583.61 757
8584.48 801
8585.36 819
8586.23 773
8587.11 747
8587.98 787
8588.86 829
8589.73 779
8590.61 763
8591.48 807
8592.36 796
8593.23 790
8594.11 760
8594.98 797
8595.86 823
8596.73 849
8597.61 884
8598.48 805
8599.36 808
8600.23 909
8601.11 860
8601.98 815
8602.86 897
8603.73 889
8604.61 923
8605.49 987
8606.36 953
8607.24 881
8608.11 882
8608.99 930
8609.86 925
8610.74 956
8611.62 908
8612.49 973
8613.37 962
8614.24 917
8615.12 986
8616.00 946
8616.87 947
8617.75 1026
8618.62 916
8619.50 951
8620.38 939
8621.25 996
8622.13 1054
8623.01 1043
8623.88 1022
8624.76 1079
8625.64 1011
8626.51 1059
8627.39 1046
8628.27 1070
8629.14 1068
8630.02 1187
8630.90 1199
8631.77 1218
8632.65 1202
8633.53 1349
8634.40 1230
8635.28 1161
8636.16 1136
8637.04 1301
8637.91 1337
8638.79 1244
8639.67 1276
8640.55 1253
8641.42 1269
8642.30 1304
8643.18 1323
8644.06 1307
8644.93 1287
8645.81 1396
8646.69 1459
8647.57 1469
8648.44 1340
8649.32 1420
8650.20 1390
8651.08 1449
8651.96 1431
8652.83 1486
8653.71 1506
8654.59 1533
8655.47 1487
8656.35 1534
8657.22 1590
8658.10 1608
8658.98 1526
8659.86 1574
8660.74 1506
8661.62 1519
8662.49 1541
8663.37 1586
8664.25 1614
8665.13 1620
8666.01 1568
8666.89 1646
8667.77 1679
8668.64 1659
8669.52 1685
8670.40 1834
8671.28 2054
8672.16 2155
8673.04 2461
8673.92 2763
8674.80 2974
8675.68 3134
8676.56 3101
8677.44 2976
8678.31 2987
8679.19 2952
8680.07 2696
8680.95 2321
8681.83 2042
8682.71 2084
8683.59 2026
8684.47 1755
8685.35 1730
8686.23 1832
8687.11 1785
8687.99 1908
8688.87 2117
8689.75 2296
8690.63 2468
8691.51 3004
8692.39 3467
8693.27 3834
8694.15 4002
8695.03 4072
8695.91 3771
8696.79 3517
8697.67 3273
8698.55 2909
8699.43 2526
8700.31 2235
8701.19 1938
8702.07 1843
8702.95 1613
8703.83 1479
8704.71 1477
8705.59 1404
8706.48 1401
8707.36 1387
8708.24 1376
8709.12 1332
8710.00 1333
8710.88 1314
8711.76 1372
8712.64 1365
8713.52 1286
8714.40 1258
8715.28 1223
8716.17 1210
8717.05 1251
8717.93 1165
8718.81 1106
8719.69 1226
8720.57 1273
8721.45 1200
8722.34 1174
8723.22 1197
8724.10 1237
8724.98 1090
8725.86 1129
8726.74 1110
8727.63 1225
8728.51 1151
8729.39 1213
8730.27 1215
8731.15 1256
8732.04 1267
8732.92 1259
8733.80 1251
8734.68 1215
8735.56 1253
8736.45 1143
8737.33 1073
8738.21 1208
8739.09 1227
8739.98 1129
8740.86 1166
8741.74 1044
8742.62 1067
8743.51 1099
8744.39 1138
8745.27 1124
8746.15 1071
8747.04 1099
8747.92 1112
8748.80 1168
8749.69 1224
8750.57 1167
8751.45 1215
8752.33 1184
8753.22 1229
8754.10 1217
8754.98 1273
8755.87 1219
8756.75 1189
8757.63 1225
8758.52 1215
8759.40 1159
8760.28 1186
8761.17 1150
8762.05 1099
8762.93 1130
8763.82 1104
8764.70 1130
8765.59 1166
8766.47 1033
8767.35 1134
8768.24 1121
8769.12 1150
8770.00 1191
8770.89 1198
8771.77 1129
8772.66 1125
8773.54 1144
8774.42 1201
8775.31 1145
8776.19 1082
8777.08 1085
8777.96 1014
8778.85 990
8779.73 998
8780.62 1027
8781.50 964
8782.38 934
8783.27 947
8784.15 977
8785.04 1033
8785.92 959
8786.81 954
8787.69 996
8788.58 914
8789.46 943
8790.35 975
8791.23 898
8792.12 1012
8793.00 940
8793.89 884
8794.77 817
8795.66 920
8796.54 942
8797.43 862
8798.31 783
8799.20 897
8800.08 896
8800.97 835
8801.86 826
8802.74 883
8803.63 854
8804.51 925
8805.40 894
8806.28 870
8807.17 949
8808.06 866
8808.94 872
8809.83 839
8810.71 885
8811.60 803
8812.49 778
8813.37 783
8814.26 806
8815.14 799
8816.03 729
8816.92 799
8817.80 799
8818.69 896
8819.58 853
8820.46 826
8821.35 806
8822.24 880
8823.12 904
8824.01 812
8824.90 764
8825.78 756
8826.67 786
8827.56 855
8828.44 833
8829.33 862
8830.22 799
8831.10 768
8831.99 830
8832.88 756
8833.77 789
8834.65 765
8835.54 745
8836.43 774
8837.31 746
8838.20 679
8839.09 759
8839.98 733
8840.86 709
8841.75 727
8842.64 711
8843.53 732
8844.41 703
8845.30 695
8846.19 760
8847.08 719
8847.97 706
8848.85 747
8849.74 754
8850.63 759
8851.52 732
8852.41 721
8853.29 701
8854.18 679
8855.07 727
8855.96 656
8856.85 666
8857.74 615
8858.62 625
8859.51 652
8860.40 610
8861.29 620
8862.18 749
8863.07 688
8863.95 713
8864.84 701
8865.73 719
8866.62 662
8867.51 725
8868.40 714
8869.29 663
8870.18 652
8871.07 644
8871.95 634
8872.84 599
8873.73 632
8874.62 621
8875.51 626
8876.40 611
8877.29 649
8878.18 568
8879.07 606
8879.96 619
8880.85 611
8881.74 581
8882.63 640
8883.52 631
8884.41 611
8885.30 584
8886.19 591
8887.08 660
8887.97 642
8888.86 644
8889.75 640
8890.64 587
8891.53 561
8892.42 603
8893.31 557
8894.20 615
8895.09 570
8895.98 581
8896.87 561
8897.76 581
8898.65 626
8899.54 590
8900.43 591
8901.32 560
8902.21 576
8903.10 540
8903.99 525
8904.88 481
8905.77 506
8906.66 531
8907.55 597
8908.45 583
8909.34 614
8910.23 611
8911.12 599
8912.01 519
8912.90 549
8913.79 599
8914.68 523
8915.57 576
8916.47 560
8917.36 574
8918.25 627
8919.14 589
8920.03 573
8920.92 514
8921.81 490
8922.71 549
8923.60 601
8924.49 573
8925.38 498
8926.27 520
8927.16 557
8928.06 529
8928.95 544
8929.84 579
8930.73 557
8931.62 570
8932.52 509
8933.41 600
8934.30 598
8935.19 550
8936.09 465
8936.98 558
8937.87 625
8938.76 552
8939.65 591
8940.55 537
8941.44 492
8942.33 480
8943.23 517
8944.12 531
8945.01 494
8945.90 516
8946.80 545
8947.69 565
8948.58 534
8949.47 541
8950.37 536
8951.26 551
8952.15 507
8953.05 516
8953.94 523
8954.83 496
8955.73 520
8956.62 519
8957.51 596
8958.41 570
8959.30 518
8960.19 511
8961.09 551
8961.98 502
8962.87 516
8963.77 510
8964.66 505
8965.56 493
8966.45 484
8967.34 510
8968.24 466
8969.13 508
8970.03 526
8970.92 537
8971.81 496
8972.71 579
8973.60 542
8974.50 544
8975.39 515
8976.28 567
8977.18 593
8978.07 554
8978.97 534
8979.86 559
8980.76 533
8981.65 538
8982.55 569
8983.44 612
8984.33 566
8985.23 460
8986.12 485
8987.02 492
8987.91 473
8988.81 526
8989.70 537
8990.60 505
8991.49 519
8992.39 507
8993.28 585
8994.18 548
8995.07 513
8995.97 533
8996.87 526
8997.76 536
8998.66 533
8999.55 544
9000.45 529
9001.34 519
9002.24 515
9003.13 497
9004.03 511
9004.93 497
9005.82 500
9006.72 492
9007.61 529
9008.51 565
9009.40 515
9010.30 538
9011.20 511
9012.09 492
9012.99 465
9013.88 407
9014.78 437
9015.68 490
9016.57 455
9017.47 376
9018.37 485
9019.26 526
9020.16 460
9021.06 470
9021.95 507
9022.85 561
9023.75 523
9024.64 488
9025.54 475
9026.44 540
9027.33 490
9028.23 487
9029.13 497
9030.02 535
9030.92 457
9031.82 492
9032.71 485
9033.61 544
9034.51 610
9035.41 537
9036.30 519
9037.20 590
9038.10 589
9039.00 545
9039.89 555
9040.79 502
9041.69 477
9042.59 498
9043.48 516
9044.38 503
9045.28 467
9046.18 414
9047.07 527
9047.97 551
9048.87 543
9049.77 521
9050.67 493
9051.56 514
9052.46 516
9053.36 476
9054.26 433
9055.16 476
9056.06 487
9056.95 541
9057.85 534
9058.75 568
9059.65 558
9060.55 550
9061.45 576
9062.34 562
9063.24 557
9064.14 516
9065.04 476
9065.94 573
9066.84 543
9067.74 485
9068.64 542
9069.53 549
9070.43 535
9071.33 476
9072.23 510
9073.13 498
9074.03 517
9074.93 517
9075.83 514
9076.73 521
9077.63 495
9078.53 565
9079.43 530
9080.33 542
9081.23 561
9082.12 530
9083.02 550
9083.92 540
9084.82 516
9085.72 522
9086.62 461
9087.52 532
9088.42 518
9089.32 567
9090.22 600
9091.12 510
9092.02 582
9092.92 595
9093.82 569
9094.72 531
9095.62 563
9096.52 507
9097.42 490
9098.32 594
9099.22 539
9100.13 553
9101.03 515
9101.93 483
9102.83 496
9103.73 459
9104.63 519
9105.53 477
9106.43 529
9107.33 532
9108.23 566
9109.13 509
9110.03 483
9110.93 489
9111.84 496
9112.74 471
9113.64 463
9114.54 534
9115.44 482
9116.34 488
9117.24 503
9118.14 486
9119.05 453
9119.95 517
9120.85 508
9121.75 492
9122.65 473
9123.55 484
9124.45 492
9125.36 512
9126.26 478
9127.16 458
9128.06 467
9128.96 486
9129.87 544
9130.77 447
9131.67 433
9132.57 469
9133.47 526
9134.38 553
9135.28 502
9136.18 481
9137.08 506
9137.98 507
9138.89 466
9139.79 448
9140.69 490
9141.59 461
9142.50 493
9143.40 480
9144.30 517
9145.21 464
9146.11 459
9147.01 434
9147.91 450
9148.82 417
9149.72 444
9150.62 479
9151.53 427
9152.43 506
9153.33 481
9154.23 486
9155.14 522
9156.04 517
9156.94 438
9157.85 432
9158.75 446
9159.65 522
9160.56 511
9161.46 516
9162.36 462
9163.27 515
9164.17 455
9165.08 407
9165.98 475
9166.88 496
9167.79 519
9168.69 515
9169.59 511
9170.50 522
9171.40 509
9172.31 434
9173.21 457
9174.11 576
9175.02 516
9175.92 475
9176.83 475
9177.73 481
9178.64 475
9179.54 443
9180.44 491
9181.35 460
9182.25 495
9183.16 507
9184.06 481
9184.97 488
9185.87 514
9186.78 497
9187.68 495
9188.59 444
9189.49 419
9190.40 432
9191.30 450
9192.21 508
9193.11 458
9194.02 421
9194.92 436
9195.83 560
9196.73 462
9197.64 495
9198.54 516
9199.45 524
9200.35 473
9201.26 463
9202.16 516
9203.07 529
9203.98 532
9204.88 452
9205.79 454
9206.69 476
9207.60 519
9208.50 502
9209.41 446
9210.32 461
9211.22 455
9212.13 457
9213.03 476
9213.94 482
9214.85 448
9215.75 501
9216.66 504
9217.57 458
9218.47 447
9219.38 461
9220.28 481
9221.19 434
9222.10 416
9223.00 414
9223.91 450
9224.82 472
9225.72 503
9226.63 426
9227.54 476
9228.44 508
9229.35 480
9230.26 439
9231.16 490
9232.07 478
9232.98 463
9233.89 497
9234.79 490
9235.70 454
9236.61 477
9237.51 427
9238.42 463
9239.33 529
9240.24 466
9241.14 438
9242.05 478
9242.96 459
9243.87 422
9244.77 438
9245.68 492
9246.59 486
9247.50 444
9248.40 433
9249.31 461
9250.22 462
9251.13 504
9252.04 480
9252.94 423
9253.85 498
9254.76 486
9255.67 466
9256.58 439
9257.48 468
9258.39 491
9259.30 487
9260.21 490
9261.12 462
9262.03 483
9262.94 473
9263.84 495
9264.75 492
9265.66 470
9266.57 461
9267.48 435
9268.39 428
9269.30 477
9270.20 477
9271.11 485
9272.02 386
9272.93 422
9273.84 451
9274.75 445
9275.66 451
9276.57 447
9277.48 465
9278.39 456
9279.30 476
9280.21 507
9281.11 477
9282.02 491
9282.93 453
9283.84 460
9284.75 432
9285.66 439
9286.57 498
9287.48 491
9288.39 507
9289.30 514
9290.21 536
9291.12 445
9292.03 453
9292.94 483
9293.85 431
9294.76 442
9295.67 471
9296.58 488
9297.49 468
9298.40 475
9299.31 465
9300.22 473
9301.13 422
9302.04 432
9302.95 438
9303.86 491
9304.77 452
9305.69 445
9306.60 417
9307.51 476
9308.42 514
9309.33 458
9310.24 485
9311.15 571
9312.06 550
9312.97 471
9313.88 462
9314.79 544
9315.70 542
9316.62 476
9317.53 421
9318.44 516
9319.35 505
9320.26 516
9321.17 537
9322.08 480
9322.99 456
9323.91 522
9324.82 472
9325.73 469
9326.64 505
9327.55 504
9328.46 483
9329.38 516
9330.29 452
9331.20 464
9332.11 475
9333.02 405
9333.94 479
9334.85 446
9335.76 470
9336.67 472
9337.58 516
9338.50 458
9339.41 460
9340.32 482
9341.23 468
9342.15 446
9343.06 462
9343.97 439
9344.88 482
9345.80 499
9346.71 460
9347.62 501
9348.53 454
9349.45 469
9350.36 481
9351.27 505
9352.18 518
9353.10 508
9354.01 466
9354.92 474
9355.84 511
9356.75 460
9357.66 452
9358.58 466
9359.49 481
9360.40 492
9361.32 462
9362.23 456
9363.14 411
9364.06 495
9364.97 509
9365.88 484
9366.80 511
9367.71 450
9368.62 455
9369.54 397
9370.45 519
9371.37 484
9372.28 485
9373.19 493
9374.11 507
9375.02 488
9375.94 465
9376.85 519
9377.76 519
9378.68 540
9379.59 434
9380.51 483
9381.42 530
9382.33 386
9383.25 516
9384.16 512
9385.08 478
9385.99 445
9386.91 433
9387.82 479
9388.74 467
9389.65 496
9390.57 536
9391.48 525
9392.40 534
9393.31 504
9394.23 497
9395.14 483
9396.06 511
9396.97 497
9397.89 485
9398.80 500
9399.72 502
9400.63 458
9401.55 457
9402.46 505
9403.38 487
9404.29 497
9405.21 524
9406.12 491
9407.04 469
9407.95 503
9408.87 501
9409.79 446
9410.70 456
9411.62 477
9412.53 478
9413.45 470
9414.36 465
9415.28 533
9416.20 494
9417.11 458
9418.03 459
9418.95 520
9419.86 502
9420.78 478
9421.69 500
9422.61 515
9423.53 497
9424.44 487
9425.36 560
9426.28 577
9427.19 521
9428.11 469
9429.03 462
9429.94 513
9430.86 485
9431.78 460
9432.69 487
9433.61 564
9434.53 561
9435.44 502
9436.36 483
9437.28 514
9438.19 505
9439.11 535
9440.03 507
9440.95 525
9441.86 555
9442.78 549
9443.70 545
9444.62 521
9445.53 538
9446.45 523
9447.37 577
9448.29 571
9449.20 557
9450.12 558
9451.04 554
9451.96 593
9452.87 584
9453.79 639
9454.71 638
9455.63 675
9456.55 619
9457.46 582
9458.38 656
9459.30 634
9460.22 631
9461.14 616
9462.05 551
9462.97 546
9463.89 562
9464.81 580
9465.73 550
9466.65 559
9467.56 552
9468.48 533
9469.40 467
9470.32 571
9471.24 676
9472.16 578
9473.08 610
9473.99 612
9474.91 590
9475.83 538
9476.75 528
9477.67 549
9478.59 571
9479.51 615
9480.43 616
9481.35 599
9482.27 658
9483.19 619
9484.10 554
9485.02 683
9485.94 599
9486.86 581
9487.78 622
9488.70 559
9489.62 650
9490.54 575
9491.46 554
9492.38 570
9493.30 498
9494.22 578
9495.14 573
9496.06 554
9496.98 600
9497.90 627
9498.82 571
9499.74 589
9500.66 579
9501.58 596
9502.50 540
9503.42 575
9504.34 583
9505.26 567
9506.18 576
9507.10 550
9508.02 580
9508.94 611
9509.86 576
9510.78 510
9511.70 534
9512.63 642
9513.55 610
9514.47 569
9515.39 604
9516.31 633
9517.23 593
9518.15 660
9519.07 654
9519.99 679
9520.91 628
9521.83 572
9522.76 670
9523.68 680
9524.60 698
9525.52 718
9526.44 633
9527.36 679
9528.28 618
9529.21 648
9530.13 627
9531.05 613
9531.97 681
9532.89 694
9533.81 728
9534.74 707
9535.66 741
9536.58 746
9537.50 716
9538.42 704
9539.35 736
9540.27 703
9541.19 711
9542.11 740
9543.03 656
9543.96 577
9544.88 658
9545.80 670
9546.72 710
9547.64 696
9548.57 662
9549.49 649
9550.41 670
9551.33 706
9552.26 650
9553.18 626
9554.10 624
9555.03 661
9555.95 690
9556.87 684
9557.79 646
9558.72 667
9559.64 730
9560.56 680
9561.49 689
9562.41 697
9563.33 721
9564.26 690
9565.18 673
9566.10 687
9567.03 658
9567.95 698
9568.87 772
9569.80 682
9570.72 687
9571.64 688
9572.57 714
9573.49 674
9574.41 751
9575.34 724
9576.26 705
9577.18 766
9578.11 683
9579.03 726
9579.96 770
9580.88 749
9581.80 794
9582.73 761
9583.65 770
9584.58 723
9585.50 693
9586.43 740
9587.35 777
9588.27 721
9589.20 758
9590.12 835
9591.05 792
9591.97 783
9592.90 867
9593.82 797
9594.75 833
9595.67 814
9596.60 817
9597.52 835
9598.45 822
9599.37 882
9600.29 893
9601.22 870
9602.14 787
9603.07 855
9604.00 813
9604.92 869
9605.85 842
9606.77 869
9607.70 846
9608.62 853
9609.55 853
9610.47 867
9611.40 897
9612.32 899
9613.25 892
9614.17 877
9615.10 843
9616.03 901
9616.95 873
9617.88 897
9618.80 873
9619.73 923
9620.65 968
9621.58 932
9622.51 927
9623.43 966
9624.36 930
9625.29 928
9626.21 1041
9627.14 1007
9628.06 990
9628.99 976
9629.92 1017
9630.84 960
9631.77 1011
9632.70 1043
9633.62 1016
9634.55 1067
9635.48 1047
9636.40 1050
9637.33 1010
9638.26 1002
9639.18 1040
9640.11 1030
9641.04 1042
9641.96 1149
9642.89 1120
9643.82 1072
9644.74 1146
9645.67 1157
9646.60 1224
9647.53 1236
9648.45 1182
9649.38 1209
9650.31 1236
9651.24 1206
9652.16 1209
9653.09 1219
9654.02 1194
9654.95 1204
9655.87 1290
9656.80 1341
9657.73 1341
9658.66 1360
9659.58 1246
9660.51 1352
9661.44 1323
9662.37 1243
9663.30 1315
9664.22 1346
9665.15 1309
9666.08 1289
9667.01 1368
9667.94 1387
9668.86 1435
9669.79 1458
9670.72 1459
9671.65 1420
9672.58 1490
9673.51 1424
9674.43 1340
9675.36 1426
9676.29 1491
9677.22 1487
9678.15 1493
9679.08 1399
9680.01 1491
9680.94 1603
9681.86 1466
9682.79 1547
9683.72 1592
9684.65 1617
9685.58 1709
9686.51 1671
9687.44 1661
9688.37 1695
9689.30 1689
9690.23 1651
9691.16 1661
9692.08 1551
9693.01 1638
9693.94 1670
9694.87 1662
9695.80 1709
9696.73 1782
9697.66 1953
9698.59 2070
9699.52 2309
9700.45 2456
9701.38 2592
9702.31 2602
9703.24 2467
9704.17 2277
9705.10 2236
9706.03 2203
9706.96 1949
9707.89 1919
9708.82 1886
9709.75 1696
9710.68 1739
9711.61 1732
9712.54 1884
9713.47 1886
9714.40 1833
9715.33 1827
9716.26 1872
9717.19 1892
9718.12 1960
9719.06 1880
9719.99 1830
9720.92 1763
9721.85 1690
9722.78 1643
9723.71 1480
9724.64 1487
9725.57 1452
9726.50 1569
9727.43 1519
9728.36 1498
9729.30 1533
9730.23 1522
9731.16 1640
9732.09 1512
9733.02 1499
9733.95 1522
9734.88 1542
9735.81 1653
9736.75 1657
9737.68 1487
9738.61 1477
9739.54 1459
9740.47 1410
9741.40 1364
9742.34 1285
9743.27 1264
9744.20 1241
9745.13 1195
9746.06 1236
9747.00 1257
9747.93 1267
9748.86 1196
9749.79 1215
9750.72 1175
9751.66 1165
9752.59 1191
9753.52 1223
9754.45 1176
9755.39 1186
9756.32 1180
9757.25 1173
9758.18 1190
9759.12 1133
9760.05 1178
9760.98 1256
9761.91 1148
9762.85 1186
9763.78 1174
9764.71 1258
9765.64 1152
9766.58 1173
9767.51 1137
9768.44 1212
9769.38 1136
9770.31 1166
9771.24 1142
9772.18 1130
9773.11 1169
9774.04 1163
9774.98 1203
9775.91 1205
9776.84 1215
9777.78 1244
9778.71 1210
9779.64 1187
9780.58 1271
9781.51 1309
9782.44 1305
9783.38 1278
9784.31 1234
9785.25 1214
9786.18 1251
9787.11 1196
9788.05 1184
9788.98 1186
9789.92 1202
9790.85 1123
9791.78 1079
9792.72 1133
9793.65 1098
9794.59 1091
9795.52 1065
9796.46 1066
9797.39 1010
9798.32 1046
9799.26 1084
9800.19 1103
9801.13 1049
9802.06 1052
9803.00 1109
9803.93 1109
9804.87 1029
9805.80 1012
9806.74 1063
9807.67 1020
9808.61 1013
9809.54 1054
9810.48 1006
9811.41 981
9812.35 1012
9813.28 1014
9814.22 945
9815.15 972
9816.09 946
9817.02 970
9817.96 957
9818.89 944
9819.83 990
9820.76 914
9821.70 896
9822.64 958
9823.57 929
9824.51 862
9825.44 866
9826.38 945
9827.31 912
9828.25 936
9829.19 909
9830.12 874
9831.06 854
9831.99 866
9832.93 777
9833.87 825
9834.80 809
9835.74 848
9836.68 891
9837.61 855
9838.55 866
9839.48 927
9840.42 842
9841.36 774
9842.29 814
9843.23 888
9844.17 874
9845.10 834
9846.04 734
9846.98 823
9847.91 813
9848.85 836
9849.79 780
9850.72 798
9851.66 831
9852.60 788
9853.54 799
9854.47 870
9855.41 848
9856.35 823
9857.28 862
9858.22 802
9859.16 846
9860.10 860
9861.03 800
9861.97 753
9862.91 760
9863.85 815
9864.78 812
9865.72 723
9866.66 752
9867.60 731
9868.54 821
9869.47 763
9870.41 751
9871.35 817
9872.29 826
9873.22 767
9874.16 782
9875.10 819
9876.04 730
9876.98 800
9877.92 750
9878.85 691
9879.79 681
9880.73 749
9881.67 758
9882.61 723
9883.55 763
9884.48 753
9885.42 717
9886.36 727
9887.30 710
9888.24 760
9889.18 691
9890.12 740
9891.06 741
9891.99 796
9892.93 732
9893.87 671
9894.81 717
9895.75 748
9896.69 684
9897.63 666
9898.57 709
9899.51 767
9900.45 724
9901.39 697
9902.33 689
9903.27 704
9904.20 696
9905.14 675
9906.08 714
9907.02 786
9907.96 766
9908.90 694
9909.84 720
9910.78 763
9911.72 730
9912.66 704
9913.60 720
9914.54 681
9915.48 692
9916.42 726
9917.36 674
9918.30 739
9919.24 718
9920.18 626
9921.12 698
9922.06 741
9923.00 714
9923.94 738
9924.88 747
9925.83 787
9926.77 896
9927.71 913
9928.65 928
9929.59 903
9930.53 957
9931.47 971
9932.41 934
9933.35 946
9934.29 873
9935.23 770
9936.17 717
9937.12 703
9938.06 687
9939.00 661
9939.94 784
9940.88 776
9941.82 701
9942.76 734
9943.70 718
9944.65 726
9945.59 665
9946.53 668
9947.47 722
9948.41 687
9949.35 734
9950.29 737
9951.24 712
9952.18 691
9953.12 704
9954.06 653
9955.00 697
9955.95 678
9956.89 724
9957.83 673
9958.77 675
9959.71 707
9960.66 722
9961.60 677
9962.54 650
9963.48 640
9964.43 677
9965.37 640
9966.31 679
9967.25 637
9968.20 661
9969.14 686
9970.08 713
9971.02 709
9971.97 664
9972.91 684
9973.85 643
9974.79 661
9975.74 641
9976.68 672
9977.62 760
9978.57 713
9979.51 654
9980.45 663
9981.40 618
9982.34 589
9983.28 641
9984.23 661
9985.17 607
9986.11 661
9987.06 659
9988.00 590
9988.94 641
9989.89 630
9990.83 659
9991.77 637
9992.72 693
9993.66 706
9994.60 643
9995.55 664
9996.49 578
9997.44 567
9998.38 596
9999.32 580
10000.27 628
10001.21 657
10002.16 550
10003.10 568
10004.04 622
10004.99 642
10005.93 583
10006.88 592
10007.82 592
10008.77 647
10009.71 602
10010.66 603
10011.60 658
10012.54 612
10013.49 589
10014.43 683
10015.38 642
10016.32 607
10017.27 543
10018.21 615
10019.16 552
10020.10 554
10021.05 624
10021.99 615
10022.94 602
10023.88 607
10024.83 609
10025.77 612
10026.72 597
10027.67 613
10028.61 576
10029.56 604
10030.50 558
10031.45 651
10032.39 652
10033.34 592
10034.28 606
10035.23 613
10036.18 553
10037.12 569
10038.07 589
10039.01 596
10039.96 620
10040.90 612
10041.85 626
10042.80 568
10043.74 556
10044.69 554
10045.64 543
10046.58 489
10047.53 470
10048.47 545
10049.42 554
10050.37 546
10051.31 514
10052.26 484
10053.21 598
10054.15 542
10055.10 527
10056.05 606
10056.99 604
10057.94 577
10058.89 600
10059.83 619
10060.78 592
10061.73 598
10062.67 584
10063.62 584
10064.57 550
10065.52 589
10066.46 541
10067.41 530
10068.36 519
10069.30 568
10070.25 489
10071.20 514
10072.15 548
10073.09 526
10074.04 477
10074.99 502
10075.94 547
10076.88 579
10077.83 505
10078.78 475
10079.73 526
10080.68 563
10081.62 511
10082.57 531
10083.52 484
10084.47 513
10085.42 577
10086.36 598
10087.31 549
10088.26 560
10089.21 468
10090.16 478
10091.11 457
10092.05 506
10093.00 487
10093.95 481
10094.90 495
10095.85 474
10096.80 541
10097.75 534
10098.69 487
10099.64 462
10100.59 506
10101.54 517
10102.49 510
10103.44 480
10104.39 487
10105.34 502
10106.28 489
10107.23 505
10108.18 550
10109.13 527
10110.08 487
10111.03 511
10111.98 507
10112.93 450
10113.88 480
10114.83 508
10115.78 564
10116.73 567
10117.68 528
10118.63 549
10119.58 527
10120.53 521
10121.48 489
10122.43 515
10123.38 514
10124.33 529
10125.28 580
10126.23 550
10127.18 507
10128.13 505
10129.08 510
10130.03 514
10130.98 572
10131.93 531
10132.88 488
10133.83 497
10134.78 488
10135.73 467
10136.68 514
10137.63 494
10138.58 471
10139.53 502
10140.48 525
10141.43 519
10142.38 453
10143.33 504
10144.28 579
10145.23 506
10146.19 491
10147.14 522
10148.09 495
10149.04 511
10149.99 557
10150.94 563
10151.89 508
10152.84 460
10153.79 481
10154.75 536
10155.70 520
10156.65 586
10157.60 578
10158.55 567
10159.50 536
10160.46 547
10161.41 522
10162.36 596
10163.31 577
10164.26 529
10165.21 521
10166.17 497
10167.12 532
10168.07 531
10169.02 550
10169.97 550
10170.93 537
10171.88 567
10172.83 571
10173.78 561
10174.73 547
10175.69 550
10176.64 562
10177.59 556
10178.54 557
10179.50 520
10180.45 603
10181.40 575
10182.35 583
10183.31 567
10184.26 680
10185.21 628
10186.17 590
10187.12 615
10188.07 609
10189.02 575
10189.98 625
10190.93 643
10191.88 602
10192.84 558
10193.79 590
10194.74 609
10195.70 615
10196.65 615
10197.60 591
10198.56 561
10199.51 609
10200.46 623
10201.42 529
10202.37 591
10203.32 672
10204.28 683
10205.23 636
10206.18 630
10207.14 700
10208.09 724
10209.05 617
10210.00 655
10210.95 688
10211.91 697
10212.86 700
10213.82 710
10214.77 623
10215.72 688
10216.68 615
10217.63 586
10218.59 568
10219.54 621
10220.50 556
10221.45 548
10222.41 600
10223.36 548
10224.31 567
10225.27 577
10226.22 576
10227.18 563
10228.13 544
10229.09 523
10230.04 534
10231.00 528
10231.95 557
10232.91 565
10233.86 549
10234.82 608
10235.77 505
10236.73 556
10237.68 508
10238.64 474
10239.59 522
10240.55 586
10241.50 549
10242.46 546
10243.42 529
10244.37 600
10245.33 563
10246.28 544
10247.24 465
10248.19 483
10249.15 543
10250.11 531
10251.06 546
10252.02 524
10252.97 468
10253.93 519
10254.89 531
10255.84 516
10256.80 487
10257.75 440
10258.71 442
10259.67 449
10260.62 520
10261.58 496
10262.54 445
10263.49 452
10264.45 563
10265.40 496
10266.36 444
10267.32 455
10268.27 443
10269.23 478
10270.19 458
10271.14 462
10272.10 464
10273.06 479
10274.02 518
10274.97 471
10275.93 455
10276.89 480
10277.84 482
10278.80 512
10279.76 438
10280.71 511
10281.67 479
10282.63 461
10283.59 468
10284.54 491
10285.50 481
10286.46 456
10287.42 447
10288.37 455
10289.33 494
10290.29 468
10291.25 499
10292.21 463
10293.16 445
10294.12 421
10295.08 482
10296.04 497
10296.99 476
10297.95 472
10298.91 454
10299.87 462
10300.83 427
10301.79 393
10302.74 444
10303.70 463
10304.66 457
10305.62 419
10306.58 455
10307.54 452
10308.49 472
10309.45 459
10310.41 496
10311.37 520
10312.33 462
10313.29 418
10314.25 364
10315.21 428
10316.16 471
10317.12 461
10318.08 467
10319.04 498
10320.00 473
10320.96 429
10321.92 436
10322.88 483
10323.84 450
10324.80 439
10325.76 448
10326.71 472
10327.67 491
10328.63 453
10329.59 458
10330.55 422
10331.51 443
10332.47 422
10333.43 442
10334.39 490
10335.35 485
10336.31 489
10337.27 502
10338.23 452
10339.19 450
10340.15 441
10341.11 451
10342.07 491
10343.03 496
10343.99 453
10344.95 451
10345.91 418
10346.87 455
10347.83 424
10348.79 475
10349.75 499
10350.71 479
10351.67 515
10352.63 481
10353.60 432
10354.56 468
10355.52 478
10356.48 419
10357.44 471
10358.40 445
10359.36 476
10360.32 471
10361.28 446
10362.24 474
10363.20 460
10364.17 437
10365.13 476
10366.09 493
10367.05 446
10368.01 459
10368.97 438
10369.93 459
10370.89 449
10371.86 392
10372.82 425
10373.78 451
10374.74 459
10375.70 449
10376.66 469
10377.63 418
10378.59 431
10379.55 450
10380.51 420
10381.47 413
10382.44 441
10383.40 440
10384.36 462
10385.32 419
10386.28 406
10387.25 419
10388.21 432
10389.17 385
10390.13 350
10391.10 399
10392.06 402
10393.02 379
10393.98 385
10394.94 420
10395.91 405
10396.87 470
10397.83 392
10398.80 434
10399.76 410
10400.72 405
10401.68 413
10402.65 434
10403.61 421
10404.57 394
10405.54 380
10406.50 438
10407.46 411
10408.43 450
10409.39 448
10410.35 473
10411.32 447
10412.28 389
10413.24 384
10414.21 395
10415.17 433
10416.13 426
10417.10 426
10418.06 434
10419.02 449
10419.99 496
10420.95 452
10421.91 454
10422.88 414
10423.84 442
10424.81 456
10425.77 414
10426.73 429
10427.70 426
10428.66 407
10429.63 386
10430.59 352
10431.56 324
10432.52 380
10433.48 378
10434.45 411
10435.41 387
10436.38 428
10437.34 423
10438.31 416
10439.27 362
10440.24 359
10441.20 427
10442.16 424
10443.13 407
10444.09 378
10445.06 382
10446.02 393
10446.99 379
10447.95 427
10448.92 397
10449.88 387
10450.85 393
10451.81 397
10452.78 393
10453.75 364
10454.71 396
10455.68 367
10456.64 388
10457.61 392
10458.57 367
10459.54 372
10460.50 385
10461.47 399
10462.43 428
10463.40 378
10464.37 377
10465.33 348
10466.30 406
10467.26 381
10468.23 355
10469.20 340
10470.16 355
10471.13 381
10472.09 340
10473.06 399
10474.03 417
10474.99 379
10475.96 409
10476.93 398
10477.89 358
10478.86 359
10479.82 366
10480.79 375
10481.76 388
10482.72 387
10483.69 387
10484.66 387
10485.62 360
10486.59 393
10487.56 408
10488.52 355
10489.49 390
10490.46 377
10491.43 365
10492.39 378
10493.36 409
10494.33 395
10495.29 350
10496.26 384
10497.23 406
10498.20 350
10499.16 349
10500.13 391
10501.10 384
10502.07 359
10503.03 381
10504.00 408
10504.97 368
10505.94 334
10506.90 319
10507.87 328
10508.84 378
10509.81 363
10510.78 367
10511.74 368
10512.71 431
10513.68 368
10514.65 361
10515.62 384
10516.58 416
10517.55 438
10518.52 363
10519.49 315
10520.46 379
10521.43 368
10522.39 330
10523.36 382
10524.33 382
10525.30 360
10526.27 378
10527.24 365
10528.21 348
10529.17 364
10530.14 362
10531.11 398
10532.08 383
10533.05 407
10534.02 378
10534.99 433
10535.96 431
10536.93 382
10537.90 364
10538.86 395
10539.83 355
10540.80 346
10541.77 347
10542.74 373
10543.71 386
10544.68 352
10545.65 434
10546.62 478
10547.59 388
10548.56 396
10549.53 343
10550.50 374
10551.47 390
10552.44 349
10553.41 404
10554.38 387
10555.35 387
10556.32 370
10557.29 408
10558.26 403
10559.23 399
10560.20 437
10561.17 403
10562.14 379
10563.11 400
10564.08 428
10565.05 379
10566.02 374
10566.99 385
10567.96 369
10568.93 364
10569.90 392
10570.87 398
10571.84 382
10572.82 365
10573.79 403
10574.76 386
10575.73 345
10576.70 346
10577.67 399
10578.64 399
10579.61 412
10580.58 402
10581.55 352
10582.53 362
10583.50 384
10584.47 338
10585.44 408
10586.41 400
10587.38 474
10588.35 450
10589.33 400
10590.30 381
10591.27 408
10592.24 399
10593.21 415
10594.18 368
10595.16 345
10596.13 381
10597.10 392
10598.07 398
10599.04 400
10600.01 434
10600.99 375
10601.96 373
10602.93 381
10603.90 368
10604.88 435
10605.85 404
10606.82 372
10607.79 341
10608.77 362
10609.74 421
10610.71 412
10611.68 403
10612.66 382
10613.63 374
10614.60 444
10615.57 426
10616.55 373
10617.52 376
10618.49 416
10619.46 399
10620.44 394
10621.41 378
10622.38 422
10623.36 370
10624.33 363
10625.30 412
10626.28 408
10627.25 440
10628.22 375
10629.20 398
10630.17 440
10631.14 428
10632.12 431
10633.09 485
10634.06 467
10635.04 423
10636.01 454
10636.99 489
10637.96 427
10638.93 474
10639.91 545
10640.88 507
10641.85 528
10642.83 515
10643.80 497
10644.78 493
10645.75 482
10646.72 516
10647.70 406
10648.67 451
10649.65 467
10650.62 418
10651.60 431
10652.57 361
10653.55 392
10654.52 427
10655.49 420
10656.47 435
10657.44 407
10658.42 420
10659.39 416
10660.37 359
10661.34 394
10662.32 420
10663.29 369
10664.27 388
10665.24 369
10666.22 444
10667.19 401
10668.17 383
10669.14 387
10670.12 390
10671.09 349
10672.07 384
10673.04 403
10674.02 415
10675.00 357
10675.97 377
10676.95 374
10677.92 367
10678.90 465
10679.87 398
10680.85 335
10681.82 372
10682.80 392
10683.78 436
10684.75 386
10685.73 413
10686.70 398
10687.68 419
10688.66 382
10689.63 348
10690.61 369
10691.58 365
10692.56 398
10693.54 439
10694.51 390
10695.49 375
10696.47 397
10697.44 413
10698.42 362
10699.40 296
10700.37 337
10701.35 383
10702.33 441
10703.30 373
10704.28 340
10705.26 396
10706.23 413
10707.21 385
10708.19 423
10709.16 426
10710.14 425
10711.12 394
10712.10 414
10713.07 416
10714.05 419
10715.03 415
10716.01 426
10716.98 377
10717.96 383
10718.94 386
10719.91 388
10720.89 390
10721.87 379
10722.85 409
10723.83 398
10724.80 421
10725.78 379
10726.76 387
10727.74 421
10728.71 377
10729.69 371
10730.67 361
10731.65 399
10732.63 359
10733.60 415
10734.58 389
10735.56 385
10736.54 417
10737.52 412
10738.50 367
10739.47 386
10740.45 400
10741.43 415
10742.41 399
10743.39 399
10744.37 417
10745.35 417
10746.32 410
10747.30 377
10748.28 398
10749.26 440
10750.24 433
10751.22 424
10752.20 388
10753.18 405
10754.16 391
10755.14 415
10756.11 454
10757.09 406
10758.07 413
10759.05 401
10760.03 367
10761.01 386
10761.99 383
10762.97 437
10763.95 456
10764.93 439
10765.91 472
10766.89 402
10767.87 425
10768.85 415
10769.83 413
10770.81 424
10771.79 418
10772.77 420
10773.75 452
10774.73 485
10775.71 434
10776.69 388
10777.67 431
10778.65 475
10779.63 412
10780.61 418
10781.59 439
10782.57 412
10783.55 417
10784.53 410
10785.51 453
10786.49 446
10787.47 431
10788.45 420
10789.43 429
10790.41 394
10791.39 435
10792.38 467
10793.36 411
10794.34 433
10795.32 443
10796.30 446
10797.28 455
10798.26 411
10799.24 447
10800.22 483
10801.21 453
10802.19 412
10803.17 459
10804.15 423
10805.13 469
10806.11 472
10807.09 458
10808.07 449
10809.06 457
10810.04 446
10811.02 476
10812.00 492
10812.98 444
10813.97 454
10814.95 480
10815.93 414
10816.91 420
10817.89 451
10818.87 514
10819.86 506
10820.84 484
10821.82 440
10822.80 436
10823.79 471
10824.77 524
10825.75 490
10826.73 470
10827.72 453
10828.70 458
10829.68 445
10830.66 487
10831.65 428
10832.63 469
10833.61 517
10834.59 474
10835.58 473
10836.56 495
10837.54 497
10838.52 554
10839.51 533
10840.49 482
10841.47 420
10842.46 501
10843.44 544
10844.42 493
10845.41 469
10846.39 496
10847.37 514
10848.36 448
10849.34 525
10850.32 480
10851.31 519
10852.29 598
10853.27 510
10854.26 486
10855.24 500
10856.23 527
10857.21 562
10858.19 508
10859.18 499
10860.16 443
10861.14 479
10862.13 511
10863.11 531
10864.10 543
10865.08 549
10866.07 555
10867.05 547
10868.03 558
10869.02 519
10870.00 557
10870.99 551
10871.97 535
10872.96 565
10873.94 571
10874.92 571
10875.91 593
10876.89 545
10877.88 586
10878.86 558
10879.85 603
10880.83 579
10881.82 524
10882.80 603
10883.79 647
10884.77 581
10885.76 637
10886.74 634
10887.73 564
10888.71 598
10889.70 673
10890.68 647
10891.67 609
10892.65 614
10893.64 626
10894.63 647
10895.61 643
10896.60 646
10897.58 659
10898.57 584
10899.55 591
10900.54 676
10901.53 680
10902.51 699
10903.50 687
10904.48 651
10905.47 651
10906.46 627
10907.44 640
10908.43 646
10909.41 703
10910.40 656
10911.39 677
10912.37 787
10913.36 752
10914.34 731
10915.33 715
10916.32 727
10917.30 777
10918.29 733
10919.28 793
10920.26 702
10921.25 750
10922.24 710
10923.22 716
10924.21 766
10925.20 757
10926.18 735
10927.17 833
10928.16 887
10929.15 827
10930.13 775
10931.12 806
10932.11 784
10933.09 788
10934.08 806
10935.07 879
10936.06 770
10937.04 733
10938.03 796
10939.02 765
10940.01 790
10940.99 862
10941.98 959
10942.97 919
10943.96 905
10944.94 894
10945.93 858
10946.92 847
10947.91 840
10948.90 905
10949.88 885
10950.87 912
10951.86 920
10952.85 901
10953.84 908
10954.82 987
10955.81 938
10956.80 1103
10957.79 1074
10958.78 1184
10959.77 1262
10960.75 1295
10961.74 1333
10962.73 1322
10963.72 1246
10964.71 1164
10965.70 1224
10966.69 1073
10967.68 1090
10968.66 1081
10969.65 1124
10970.64 1031
10971.63 1038
10972.62 1037
10973.61 989
10974.60 956
10975.59 986
10976.58 990
10977.57 967
10978.55 984
10979.54 975
10980.53 1004
10981.52 996
10982.51 1058
10983.50 1007
10984.49 978
10985.48 1036
10986.47 1059
10987.46 1007
10988.45 1022
10989.44 1038
10990.43 1014
10991.42 961
10992.41 1034
10993.40 1089
10994.39 1105
10995.38 1174
10996.37 1214
10997.36 1304
10998.35 1330
10999.34 1418
11000.33 1489
11001.32 1582
11002.31 1656
11003.30 1633
11004.29 1616
11005.28 1527
11006.27 1354
11007.26 1376
11008.25 1395
11009.24 1182
11010.24 1058
11011.23 1049
11012.22 1039
11013.21 947
11014.20 1045
11015.19 952
11016.18 958
11017.17 1015
11018.16 872
11019.15 896
11020.14 966
11021.14 936
11022.13 960
11023.12 860
11024.11 816
11025.10 820
11026.09 846
11027.08 846
11028.08 823
11029.07 794
11030.06 839
11031.05 790
11032.04 875
11033.03 780
11034.03 772
11035.02 799
11036.01 785
11037.00 763
11037.99 802
11038.99 713
11039.98 760
11040.97 784
11041.96 811
11042.95 792
11043.95 698
11044.94 751
11045.93 718
11046.92 691
11047.92 674
11048.91 698
11049.90 755
11050.89 715
11051.89 717
11052.88 702
11053.87 703
11054.86 684
11055.86 661
11056.85 604
11057.84 689
11058.83 714
11059.83 693
11060.82 730
11061.81 625
11062.81 674
11063.80 712
11064.79 720
11065.79 650
11066.78 700
11067.77 664
11068.77 622
11069.76 699
11070.75 665
11071.75 676
11072.74 679
11073.73 709
11074.73 699
11075.72 661
11076.71 682
11077.71 660
11078.70 663
11079.70 730
11080.69 719
11081.68 745
11082.68 713
11083.67 685
11084.67 692
11085.66 668
11086.65 664
11087.65 661
11088.64 670
11089.64 696
11090.63 679
11091.63 637
11092.62 683
11093.61 711
11094.61 590
11095.60 632
11096.60 695
11097.59 655
11098.59 630
11099.58 606
11100.58 610
11101.57 644
11102.57 634
11103.56 646
11104.56 585
11105.55 560
11106.55 640
11107.54 613
11108.54 655
11109.53 615
11110.53 605
11111.52 542
11112.52 555
11113.51 583
11114.51 588
11115.50 534
11116.50 560
11117.49 579
11118.49 585
11119.49 537
11120.48 592
11121.48 564
11122.47 540
11123.47 568
11124.46 573
11125.46 552
11126.46 525
11127.45 595
11128.45 563
11129.44 539
11130.44 583
11131.44 532
11132.43 533
11133.43 561
11134.43 525
11135.42 493
11136.42 510
11137.41 491
11138.41 503
11139.41 481
11140.40 506
11141.40 532
11142.40 490
11143.39 516
11144.39 538
11145.39 556
11146.38 509
11147.38 491
11148.38 465
11149.38 523
11150.37 496
11151.37 460
11152.37 467
11153.36 505
11154.36 498
11155.36 501
11156.36 494
11157.35 497
11158.35 490
11159.35 506
11160.34 497
11161.34 502
11162.34 501
11163.34 509
11164.33 484
11165.33 492
11166.33 509
11167.33 532
11168.33 478
11169.32 521
11170.32 501
11171.32 520
11172.32 539
11173.32 539
11174.31 536
11175.31 529
11176.31 477
11177.31 475
11178.31 507
11179.30 513
11180.30 517
11181.30 505
11182.30 512
11183.30 540
11184.30 590
11185.30 516
11186.29 434
11187.29 492
11188.29 463
11189.29 491
11190.29 513
11191.29 482
11192.29 457
11193.29 491
11194.28 474
11195.28 490
11196.28 539
11197.28 534
11198.28 534
11199.28 583
11200.28 538
11201.28 582
11202.28 568
11203.28 464
11204.28 483
11205.28 457
11206.28 471
11207.28 481
11208.28 493
11209.27 488
11210.27 535
11211.27 493
11212.27 489
11213.27 420
11214.27 539
11215.27 547
11216.27 472
11217.27 463
11218.27 464
11219.27 469
11220.27 474
11221.27 460
11222.27 453
11223.27 442
11224.27 465
11225.28 427
11226.28 465
11227.28 481
11228.28 430
11229.28 442
11230.28 507
11231.28 457
11232.28 393
11233.28 430
11234.28 381
11235.28 474
11236.28 466
11237.28 487
11238.28 460
11239.28 412
11240.29 414
11241.29 397
11242.29 439
11243.29 463
11244.29 459
11245.29 462
11246.29 436
11247.29 450
11248.30 445
11249.30 425
11250.30 431
11251.30 406
11252.30 427
11253.30 449
11254.31 435
11255.31 439
11256.31 403
11257.31 499
11258.31 431
11259.31 422
11260.32 415
11261.32 393
11262.32 389
11263.32 452
11264.32 406
11265.33 459
11266.33 464
11267.33 422
11268.33 431
11269.34 463
11270.34 439
11271.34 464
11272.34 435
11273.35 399
11274.35 405
11275.35 371
11276.35 424
11277.36 418
11278.36 444
11279.36 494
11280.36 482
11281.37 471
11282.37 418
11283.37 404
11284.38 442
11285.38 424
11286.38 374
11287.38 463
11288.39 450
11289.39 423
11290.39 412
11291.40 395
11292.40 421
11293.40 499
11294.41 469
11295.41 374
11296.41 435
11297.42 400
11298.42 418
11299.43 451
11300.43 422
11301.43 428
11302.44 480
11303.44 496
11304.44 436
11305.45 420
11306.45 424
11307.46 479
11308.46 451
11309.47 431
11310.47 465
11311.47 515
11312.48 581
11313.48 574
11314.49 520
11315.49 529
11316.50 515
11317.50 554
11318.50 552
11319.51 499
11320.51 516
11321.52 473
11322.52 460
11323.53 428
11324.53 435
11325.54 451
11326.54 466
11327.55 378
11328.55 377
11329.56 397
11330.56 411
11331.57 388
11332.57 429
11333.58 444
11334.58 462
11335.59 424
11336.59 426
11337.60 425
11338.60 413
11339.61 409
11340.61 392
11341.62 423
11342.63 408
11343.63 411
11344.64 429
11345.64 419
11346.65 385
11347.65 419
11348.66 432
11349.67 392
11350.67 431
11351.68 397
11352.68 386
11353.69 431
11354.70 379
11355.70 336
11356.71 386
11357.72 395
11358.72 404
11359.73 364
11360.73 417
11361.74 391
11362.75 390
11363.75 391
11364.76 403
11365.77 327
11366.77 350
11367.78 356
11368.79 381
11369.79 379
11370.80 398
11371.81 407
11372.81 386
11373.82 388
11374.83 380
11375.84 365
11376.84 388
11377.85 389
11378.86 371
11379.86 423
11380.87 422
11381.88 419
11382.89 399
11383.89 439
11384.90 369
11385.91 353
11386.92 365
11387.92 422
11388.93 411
11389.94 395
11390.95 378
11391.95 412
11392.96 401
11393.97 406
11394.98 381
11395.99 379
11396.99 405
11398.00 429
11399.01 424
11400.02 406
11401.03 401
11402.03 376
11403.04 394
11404.05 397
11405.06 357
11406.07 377
11407.08 377
11408.09 397
11409.09 403
11410.10 421
11411.11 359
11412.12 403
11413.13 394
11414.14 403
11415.15 388
11416.15 394
11417.16 385
11418.17 382
11419.18 371
11420.19 346
11421.20 334
11422.21 401
11423.22 378
11424.23 362
11425.24 412
11426.25 366
11427.26 379
11428.26 413
11429.27 387
11430.28 355
11431.29 345
11432.30 353
11433.31 366
11434.32 371
11435.33 390
11436.34 382
11437.35 384
11438.36 390
11439.37 374
11440.38 354
11441.39 355
11442.40 416
11443.41 401
11444.42 369
11445.43 369
11446.44 365
11447.45 369
11448.46 395
11449.47 417
11450.48 429
11451.49 361
11452.50 355
11453.51 416
11454.52 395
11455.53 350
11456.55 352
11457.56 329
11458.57 318
11459.58 355
11460.59 341
11461.60 371
11462.61 375
11463.62 348
11464.63 341
11465.64 371
11466.65 328
11467.67 370
11468.68 401
11469.69 399
11470.70 375
11471.71 372
11472.72 361
11473.73 381
11474.74 346
11475.76 342
11476.77 392
11477.78 385
11478.79 378
11479.80 363
11480.81 370
11481.83 409
11482.84 399
11483.85 410
11484.86 310
11485.87 351
11486.89 382
11487.90 389
11488.91 367
11489.92 336
11490.93 377
11491.95 424
11492.96 413
11493.97 343
11494.98 405
11496.00 370
11497.01 336
11498.02 375
11499.03 395
11500.05 430
11501.06 404
11502.07 328
11503.08 356
11504.10 360
11505.11 353
11506.12 364
11507.13 341
11508.15 379
11509.16 406
11510.17 397
11511.19 345
11512.20 368
11513.21 333
11514.23 352
11515.24 338
11516.25 367
11517.27 354
11518.28 375
11519.29 370
11520.31 345
11521.32 335
11522.33 335
11523.35 372
11524.36 384
11525.37 388
11526.39 358
11527.40 340
11528.42 351
11529.43 349
11530.44 347
11531.46 397
11532.47 411
11533.48 386
11534.50 364
11535.51 369
11536.53 337
11537.54 410
11538.56 377
11539.57 389
11540.58 400
11541.60 323
11542.61 340
11543.63 359
11544.64 353
11545.66 370
11546.67 369
11547.69 366
11548.70 355
11549.72 385
11550.73 426
11551.75 331
11552.76 378
11553.78 415
11554.79 422
11555.81 406
11556.82 393
11557.84 374
11558.85 361
11559.87 386
11560.88 403
11561.90 408
11562.91 367
11563.93 401
11564.94 430
11565.96 402
11566.97 384
11567.99 416
11569.00 421
11570.02 355
11571.04 389
11572.05 394
11573.07 383
11574.08 347
11575.10 354
11576.11 343
11577.13 379
11578.15 331
11579.16 402
11580.18 350
11581.20 396
11582.21 407
11583.23 354
11584.24 440
11585.26 394
11586.28 387
11587.29 409
11588.31 408
11589.33 376
11590.34 385
11591.36 394
11592.38 402
11593.39 489
11594.41 420
11595.43 398
11596.44 417
11597.46 429
11598.48 444
11599.49 471
11600.51 403
11601.53 465
11602.54 551
11603.56 530
11604.58 564
11605.60 555
11606.61 565
11607.63 587
11608.65 551
11609.67 539
11610.68 488
11611.70 507
11612.72 523
11613.74 435
11614.75 484
11615.77 455
11616.79 449
11617.81 468
11618.82 422
11619.84 428
11620.86 363
11621.88 374
11622.90 385
11623.91 423
11624.93 376
11625.95 377
11626.97 390
11627.99 409
11629.00 393
11630.02 395
11631.04 370
11632.06 324
11633.08 407
11634.10 402
11635.11 387
11636.13 402
11637.15 380
11638.17 381
11639.19 358
11640.21 368
11641.23 383
11642.25 341
11643.26 368
11644.28 389
11645.30 391
11646.32 329
11647.34 390
11648.36 398
11649.38 355
11650.40 404
11651.42 356
11652.44 385
11653.46 327
11654.47 372
11655.49 372
11656.51 345
11657.53 312
11658.55 356
11659.57 307
11660.59 345
11661.61 382
11662.63 359
11663.65 331
11664.67 359
11665.69 381
11666.71 391
11667.73 395
11668.75 372
11669.77 357
11670.79 358
11671.81 381
11672.83 351
11673.85 402
11674.87 355
11675.89 376
11676.91 372
11677.93 385
11678.95 400
11679.97 379
11680.99 356
11682.01 378
11683.03 400
11684.06 464
11685.08 372
11686.10 359
11687.12 391
11688.14 375
11689.16 449
11690.18 444
11691.20 396
11692.22 378
11693.24 376
11694.26 383
11695.29 368
11696.31 380
11697.33 408
11698.35 448
11699.37 424
11700.39 359
11701.41 365
11702.43 404
11703.46 391
11704.48 406
11705.50 391
11706.52 424
11707.54 345
11708.56 410
11709.59 385
11710.61 383
11711.63 373
11712.65 425
11713.67 354
11714.70 341
11715.72 378
11716.74 416
11717.76 359
11718.78 406
11719.81 397
11720.83 407
11721.85 399
11722.87 365
11723.90 390
11724.92 381
11725.94 357
11726.96 414
11727.99 406
11729.01 384
11730.03 351
11731.05 358
11732.08 355
11733.10 377
11734.12 395
11735.15 382
11736.17 431
11737.19 411
11738.21 385
11739.24 429
11740.26 416
11741.28 383
11742.31 384
11743.33 345
11744.35 385
11745.38 417
11746.40 377
11747.42 365
11748.45 403
11749.47 348
11750.49 361
11751.52 381
11752.54 403
11753.56 406
11754.59 383
11755.61 441
11756.64 415
11757.66 382
11758.68 390
11759.71 374
11760.73 422
11761.76 383
11762.78 373
11763.80 368
11764.83 391
11765.85 372
11766.88 404
11767.90 390
11768.93 457
11769.95 428
11770.97 394
11772.00 356
11773.02 397
11774.05 407
11775.07 425
11776.10 408
11777.12 430
11778.15 439
11779.17 429
11780.20 368
11781.22 396
11782.25 412
11783.27 412
11784.30 438
11785.32 456
11786.35 416
11787.37 425
11788.40 430
11789.42 392
11790.45 394
11791.47 449
11792.50 412
11793.52 398
11794.55 426
11795.57 424
11796.60 430
11797.63 438
11798.65 417
11799.68 466
11800.70 470
11801.73 436
11802.75 420
11803.78 481
11804.81 462
11805.83 472
11806.86 459
11807.88 398
11808.91 492
11809.94 432
11810.96 483
11811.99 475
11813.02 405
11814.04 396
11815.07 441
11816.09 482
11817.12 464
11818.15 438
11819.17 470
11820.20 467
11821.23 412
11822.25 460
11823.28 447
11824.31 427
11825.33 518
11826.36 452
11827.39 445
11828.42 417
11829.44 408
11830.47 463
11831.50 535
11832.52 467
11833.55 487
11834.58 455
11835.61 463
11836.63 476
11837.66 523
11838.69 501
11839.71 486
11840.74 513
11841.77 511
11842.80 474
11843.83 469
11844.85 495
11845.88 490
11846.91 498
11847.94 530
11848.96 511
11849.99 469
11851.02 439
11852.05 502
11853.08 521
11854.10 551
11855.13 515
11856.16 557
11857.19 531
11858.22 553
11859.24 560
11860.27 552
11861.30 536
11862.33 532
11863.36 542
11864.39 504
11865.42 538
11866.44 564
11867.47 583
11868.50 570
11869.53 563
11870.56 586
11871.59 568
11872.62 559
11873.65 574
11874.67 610
11875.70 605
11876.73 542
11877.76 608
11878.79 609
11879.82 672
11880.85 626
11881.88 580
11882.91 603
11883.94 625
11884.97 678
11886.00 671
11887.03 614
11888.06 693
11889.09 681
11890.11 654
11891.14 607
11892.17 632
11893.20 683
11894.23 668
11895.26 737
11896.29 664
11897.32 657
11898.35 673
11899.38 757
11900.41 771
11901.44 793
11902.47 834
11903.50 861
11904.53 849
11905.56 843
11906.59 800
11907.63 771
11908.66 782
11909.69 772
11910.72 804
11911.75 760
11912.78 816
11913.81 817
11914.84 795
11915.87 798
11916.90 746
11917.93 783
11918.96 828
11919.99 766
11921.02 731
11922.06 805
11923.09 798
11924.12 825
11925.15 799
11926.18 818
11927.21 831
11928.24 820
11929.27 868
11930.31 956
11931.34 1063
11932.37 1149
11933.40 1164
11934.43 1136
11935.46 1159
11936.49 1079
11937.53 1023
11938.56 1065
11939.59 1046
11940.62 1009
11941.65 942
11942.69 891
11943.72 873
11944.75 811
11945.78 813
11946.81 787
11947.85 718
11948.88 758
11949.91 740
11950.94 704
11951.97 666
11953.01 768
11954.04 713
11955.07 745
11956.10 722
11957.14 754
11958.17 659
11959.20 677
11960.24 672
11961.27 668
11962.30 723
11963.33 678
11964.37 703
11965.40 676
11966.43 724
11967.47 712
11968.50 696
11969.53 629
11970.56 632
11971.60 667
11972.63 638
11973.66 649
11974.70 627
11975.73 573
11976.76 620
11977.80 614
11978.83 635
11979.86 640
11980.90 615
11981.93 639
11982.97 621
11984.00 620
11985.03 683
11986.07 632
11987.10 659
11988.13 665
11989.17 688
11990.20 638
11991.24 680
11992.27 684
11993.30 620
11994.34 623
11995.37 645
11996.41 701
11997.44 688
11998.48 680
11999.51 697
12000.54 612
12001.58 641
12002.61 680
12003.65 687
12004.68 691
12005.72 650
12006.75 672
12007.79 689
12008.82 636
12009.86 613
12010.89 732
12011.93 716
12012.96 732
12014.00 700
12015.03 723
12016.07 774
12017.10 719
12018.14 676
12019.17 720
12020.21 767
12021.24 677
12022.28 747
12023.31 724
12024.35 664
12025.38 686
12026.42 629
12027.46 733
12028.49 705
12029.53 696
12030.56 714
12031.60 673
12032.63 727
12033.67 714
12034.71 771
12035.74 743
12036.78 741
12037.81 683
12038.85 718
12039.89 673
12040.92 619
12041.96 685
12042.99 663
12044.03 673
12045.07 682
12046.10 724
12047.14 721
12048.18 713
12049.21 722
12050.25 687
12051.29 668
12052.32 717
12053.36 766
12054.40 729
12055.43 678
12056.47 713
12057.51 703
12058.54 701
12059.58 699
12060.62 717
12061.65 734
12062.69 706
12063.73 736
12064.77 691
12065.80 721
12066.84 723
12067.88 731
12068.92 712
12069.95 677
12070.99 710
12072.03 668
12073.07 668
12074.10 723
12075.14 704
12076.18 675
12077.22 776
12078.25 729
12079.29 696
12080.33 671
12081.37 649
12082.41 652
12083.44 681
12084.48 725
12085.52 753
12086.56 801
12087.60 797
12088.63 746
12089.67 750
12090.71 747
12091.75 779
12092.79 753
12093.83 765
12094.86 818
12095.90 784
12096.94 805
12097.98 794
12099.02 874
12100.06 877
12101.10 886
12102.13 969
12103.17 973
12104.21 967
12105.25 976
12106.29 962
12107.33 996
12108.37 918
12109.41 895
12110.45 863
12111.49 861
12112.53 901
12113.56 721
12114.60 666
12115.64 681
12116.68 726
12117.72 646
12118.76 691
12119.80 681
12120.84 659
12121.88 626
12122.92 600
12123.96 593
12125.00 604
12126.04 705
12127.08 602
12128.12 593
12129.16 587
12130.20 563
12131.24 556
12132.28 607
12133.32 584
12134.36 598
12135.40 523
12136.44 584
12137.48 561
12138.52 559
12139.56 563
12140.60 548
12141.64 581
12142.68 555
12143.72 558
12144.76 569
12145.81 539
12146.85 524
12147.89 569
12148.93 571
12149.97 511
12151.01 521
12152.05 529
12153.09 560
12154.13 550
12155.17 539
12156.21 532
12157.26 512
12158.30 499
12159.34 506
12160.38 512
12161.42 593
12162.46 532
12163.50 523
12164.55 562
12165.59 516
12166.63 548
12167.67 527
12168.71 499
12169.75 540
12170.80 539
12171.84 514
12172.88 539
12173.92 478
12174.96 510
12176.00 466
12177.05 521
12178.09 529
12179.13 544
12180.17 511
12181.22 516
12182.26 569
12183.30 538
12184.34 594
12185.38 564
12186.43 533
12187.47 524
12188.51 562
12189.55 539
12190.60 562
12191.64 501
12192.68 518
12193.72 492
12194.77 533
12195.81 571
12196.85 571
12197.90 534
12198.94 499
12199.98 535
12201.03 484
12202.07 495
12203.11 538
12204.15 563
12205.20 487
12206.24 488
12207.28 529
12208.33 524
12209.37 502
12210.41 510
12211.46 481
12212.50 480
12213.55 497
12214.59 531
12215.63 503
12216.68 485
12217.72 481
12218.76 451
12219.81 549
12220.85 510
12221.90 475
12222.94 495
12223.98 478
12225.03 509
12226.07 420
12227.12 458
12228.16 505
12229.20 502
12230.25 434
12231.29 438
12232.34 446
12233.38 496
12234.43 508
12235.47 460
12236.52 445
12237.56 432
12238.61 455
12239.65 452
12240.69 446
12241.74 470
12242.78 491
12243.83 513
12244.87 469
12245.92 473
12246.96 491
12248.01 493
12249.05 474
12250.10 443
12251.14 426
12252.19 444
12253.24 447
12254.28 426
12255.33 434
12256.37 417
12257.42 442
12258.46 442
12259.51 434
12260.55 445
12261.60 405
12262.64 479
12263.69 484
12264.74 411
12265.78 404
12266.83 400
12267.87 400
12268.92 423
12269.97 448
12271.01 466
12272.06 480
12273.10 447
12274.15 426
12275.20 400
12276.24 428
12277.29 364
12278.34 402
12279.38 425
12280.43 429
12281.47 452
12282.52 424
12283.57 461
12284.61 417
12285.66 391
12286.71 470
12287.75 404
12288.80 420
12289.85 418
12290.90 391
12291.94 405
12292.99 406
12294.04 387
12295.08 357
12296.13 417
12297.18 428
12298.22 447
12299.27 397
12300.32 422
12301.37 390
12302.41 426
12303.46 426
12304.51 391
12305.56 384
12306.60 410
12307.65 361
12308.70 394
12309.75 366
12310.79 387
12311.84 408
12312.89 385
12313.94 395
12314.99 406
12316.03 413
12317.08 354
12318.13 345
12319.18 397
12320.23 364
12321.27 363
12322.32 358
12323.37 356
12324.42 398
12325.47 398
12326.52 432
12327.56 433
12328.61 396
12329.66 355
12330.71 368
12331.76 392
12332.81 407
12333.86 402
12334.91 364
12335.95 345
12337.00 409
12338.05 385
12339.10 393
12340.15 365
12341.20 381
12342.25 390
12343.30 387
12344.35 386
12345.40 369
12346.44 376
12347.49 380
12348.54 379
12349.59 378
12350.64 391
12351.69 387
12352.74 414
12353.79 384
12354.84 381
12355.89 450
12356.94 383
12357.99 368
12359.04 384
12360.09 372
12361.14 401
12362.19 375
12363.24 394
12364.29 385
12365.34 419
12366.39 448
12367.44 403
12368.49 367
12369.54 398
12370.59 367
12371.64 368
12372.69 369
12373.74 388
12374.79 404
12375.84 367
12376.89 321
12377.94 390
12378.99 423
12380.05 412
12381.10 384
12382.15 381
12383.20 408
12384.25 388
12385.30 423
12386.35 434
12387.40 454
12388.45 449
12389.50 421
12390.55 424
12391.61 445
12392.66 410
12393.71 406
12394.76 451
12395.81 472
12396.86 405
12397.91 404
12398.97 440
12400.02 365
12401.07 369
12402.12 455
12403.17 389
12404.22 417
12405.28 447
12406.33 435
12407.38 416
12408.43 471
12409.48 486
12410.53 406
12411.59 402
12412.64 422
12413.69 419
12414.74 458
12415.80 420
12416.85 469
12417.90 405
12418.95 409
12420.00 422
12421.06 474
12422.11 445
12423.16 406
12424.21 415
12425.27 434
12426.32 420
12427.37 464
12428.43 433
12429.48 422
12430.53 411
12431.58 430
12432.64 435
12433.69 417
12434.74 443
12435.80 475
12436.85 477
12437.90 461
12438.96 421
12440.01 469
12441.06 451
12442.12 434
12443.17 431
12444.22 449
12445.28 421
12446.33 435
12447.38 492
12448.44 471
12449.49 401
12450.54 415
12451.60 412
12452.65 410
12453.71 411
12454.76 450
12455.81 433
12456.87 441
12457.92 455
12458.98 430
12460.03 534
12461.08 592
12462.14 540
12463.19 501
12464.25 487
12465.30 522
12466.35 477
12467.41 457
12468.46 508
12469.52 515
12470.57 516
12471.63 536
12472.68 554
12473.74 645
12474.79 679
12475.85 645
12476.90 765
12477.96 752
12479.01 792
12480.07 806
12481.12 785
12482.18 749
12483.23 692
12484.29 677
12485.34 714
12486.40 711
12487.45 623
12488.51 549
12489.56 586
12490.62 512
12491.67 507
12492.73 524
12493.78 499
12494.84 512
12495.90 480
12496.95 403
12498.01 389
12499.06 488
12500.12 497
12501.17 470
12502.23 428
12503.29 487
12504.34 438
12505.40 461
12506.45 455
12507.51 451
12508.57 475
12509.62 453
12510.68 436
12511.73 418
12512.79 455
12513.85 430
12514.90 464
12515.96 433
12517.02 466
12518.07 479
12519.13 460
12520.19 470
12521.24 471
12522.30 451
12523.36 456
12524.41 486
12525.47 481
12526.53 434
12527.58 441
12528.64 411
12529.70 418
12530.76 436
12531.81 435
12532.87 429
12533.93 458
12534.98 436
12536.04 441
12537.10 449
12538.16 443
12539.21 480
12540.27 465
12541.33 461
12542.39 431
12543.44 457
12544.50 462
12545.56 495
12546.62 446
12547.68 448
12548.73 467
12549.79 460
12550.85 494
12551.91 486
12552.96 489
12554.02 519
12555.08 532
12556.14 584
12557.20 543
12558.26 574
12559.31 589
12560.37 629
12561.43 549
12562.49 530
12563.55 546
12564.61 519
12565.66 588
12566.72 546
12567.78 489
12568.84 413
12569.90 490
12570.96 493
12572.02 450
12573.08 477
12574.13 446
12575.19 450
12576.25 487
12577.31 472
12578.37 441
12579.43 442
12580.49 468
12581.55 437
12582.61 424
12583.67 432
12584.73 408
12585.79 403
12586.85 426
12587.91 432
12588.96 488
12590.02 429
12591.08 443
12592.14 413
12593.20 407
12594.26 419
12595.32 406
12596.38 437
12597.44 384
12598.50 389
12599.56 414
12600.62 423
12601.68 414
12602.74 433
12603.80 409
12604.86 377
12605.92 427
12606.98 385
12608.04 352
12609.10 455
12610.17 460
12611.23 430
12612.29 392
12613.35 419
12614.41 397
12615.47 413
12616.53 408
12617.59 470
12618.65 463
12619.71 425
12620.77 447
12621.83 433
12622.89 406
12623.95 399
12625.02 433
12626.08 436
12627.14 411
12628.20 427
12629.26 422
12630.32 408
12631.38 395
12632.44 463
12633.51 393
12634.57 417
12635.63 389
12636.69 431
12637.75 366
12638.81 355
12639.88 392
12640.94 391
12642.00 369
12643.06 362
12644.12 363
12645.18 363
12646.25 367
12647.31 383
12648.37 340
12649.43 395
12650.50 371
12651.56 388
12652.62 348
12653.68 378
12654.74 368
12655.81 349
12656.87 368
12657.93 349
12658.99 367
12660.06 331
12661.12 353
12662.18 381
12663.24 375
12664.31 338
12665.37 354
12666.43 365
12667.50 342
12668.56 334
12669.62 322
12670.68 312
12671.75 333
12672.81 383
12673.87 390
12674.94 380
12676.00 359
12677.06 319
12678.13 337
12679.19 351
12680.25 336
12681.32 306
12682.38 380
12683.44 392
12684.51 378
12685.57 389
12686.63 323
12687.70 356
12688.76 370
12689.83 323
12690.89 350
12691.95 366
12693.02 336
12694.08 342
12695.15 377
12696.21 389
12697.27 382
12698.34 373
12699.40 388
12700.47 343
12701.53 348
12702.60 364
12703.66 339
12704.72 370
12705.79 341
12706.85 339
12707.92 376
12708.98 376
12710.05 335
12711.11 379
12712.18 359
12713.24 364
12714.31 348
12715.37 325
12716.44 374
12717.50 367
12718.57 366
12719.63 383
12720.70 409
12721.76 388
12722.83 380
12723.89 351
12724.96 348
12726.02 333
12727.09 357
12728.15 392
12729.22 362
12730.28 374
12731.35 385
12732.41 364
12733.48 358
12734.55 322
12735.61 314
12736.68 351
12737.74 337
12738.81 375
12739.88 380
12740.94 370
12742.01 420
12743.07 323
12744.14 344
12745.21 336
12746.27 345
12747.34 345
12748.40 346
12749.47 344
12750.54 348
12751.60 358
12752.67 314
12753.74 347
12754.80 315
12755.87 355
12756.94 354
12758.00 399
12759.07 363
12760.14 374
12761.20 342
12762.27 360
12763.34 355
12764.40 372
12765.47 327
12766.54 328
12767.60 340
12768.67 325
12769.74 326
12770.81 363
12771.87 313
12772.94 304
12774.01 376
12775.08 361
12776.14 343
12777.21 348
12778.28 322
12779.35 322
12780.41 335
12781.48 324
12782.55 348
12783.62 284
12784.68 297
12785.75 317
12786.82 312
12787.89 344
12788.96 308
12790.02 327
12791.09 315
12792.16 298
12793.23 307
12794.30 341
12795.36 335
12796.43 325
12797.50 322
12798.57 310
12799.64 363
12800.71 337
12801.77 269
12802.84 337
12803.91 362
12804.98 307
12806.05 312
12807.12 345
12808.19 316
12809.25 315
12810.32 353
12811.39 371
12812.46 328
12813.53 342
12814.60 392
12815.67 333
12816.74 308
12817.81 324
12818.88 365
12819.95 344
12821.01 349
12822.08 331
12823.15 330
12824.22 353
12825.29 369
12826.36 334
12827.43 338
12828.50 354
12829.57 375
12830.64 371
12831.71 327
12832.78 316
12833.85 328
12834.92 311
12835.99 330
12837.06 298
12838.13 313
12839.20 367
12840.27 342
12841.34 302
12842.41 351
12843.48 316
12844.55 291
12845.62 328
12846.69 318
12847.76 326
12848.83 348
12849.90 346
12850.97 346
12852.04 325
12853.11 314
12854.19 355
12855.26 346
12856.33 303
12857.40 286
12858.47 306
12859.54 311
12860.61 334
12861.68 321
12862.75 323
12863.82 325
12864.89 350
12865.97 310
12867.04 378
12868.11 304
12869.18 316
12870.25 280
12871.32 271
12872.39 302
12873.47 327
12874.54 352
12875.61 326
12876.68 293
12877.75 285
12878.82 304
12879.90 352
12880.97 269
12882.04 294
12883.11 321
12884.18 272
12885.25 317
12886.33 321
12887.40 325
12888.47 324
12889.54 311
12890.62 346
12891.69 273
12892.76 296
12893.83 274
12894.90 273
12895.98 305
12897.05 326
12898.12 342
12899.19 283
12900.27 307
12901.34 283
12902.41 286
12903.49 305
12904.56 348
12905.63 318
12906.70 298
12907.78 282
12908.85 324
12909.92 302
12911.00 271
12912.07 287
12913.14 293
12914.22 369
12915.29 304
12916.36 314
12917.44 314
12918.51 275
12919.58 310
12920.66 315
12921.73 293
12922.80 254
12923.88 310
12924.95 315
12926.02 315
12927.10 252
12928.17 293
12929.24 340
12930.32 314
12931.39 330
12932.47 350
12933.54 305
12934.61 312
12935.69 314
12936.76 265
12937.84 290
12938.91 299
12939.99 321
12941.06 313
12942.13 265
12943.21 303
12944.28 302
12945.36 337
12946.43 309
12947.51 258
12948.58 288
12949.66 304
12950.73 295
12951.81 315
12952.88 271
12953.95 293
12955.03 306
12956.10 291
12957.18 281
12958.25 328
12959.33 302
12960.40 304
12961.48 304
12962.56 278
12963.63 279
12964.71 313
12965.78 274
12966.86 309
12967.93 292
12969.01 316
12970.08 311
12971.16 311
12972.23 303
12973.31 298
12974.39 292
12975.46 295
12976.54 297
12977.61 327
12978.69 305
12979.76 320
12980.84 303
12981.92 266
12982.99 294
12984.07 298
12985.14 270
12986.22 266
12987.30 264
12988.37 294
12989.45 271
12990.53 324
12991.60 302
12992.68 327
12993.76 310
12994.83 308
12995.91 325
12996.99 318
12998.06 326
12999.14 325
13000.22 325
13001.29 285
13002.37 348
13003.45 307
13004.52 312
13005.60 293
13006.68 325
13007.75 337
13008.83 332
13009.91 273
13010.99 288
13012.06 308
13013.14 298
13014.22 361
13015.30 315
13016.37 320
13017.45 326
13018.53 297
13019.61 293
13020.68 278
13021.76 341
13022.84 333
13023.92 300
13024.99 355
13026.07 286
13027.15 283
13028.23 257
13029.31 333
13030.38 342
13031.46 267
13032.54 307
13033.62 326
13034.70 342
13035.77 293
13036.85 314
13037.93 293
13039.01 329
13040.09 333
13041.17 349
13042.24 314
13043.32 357
13044.40 344
13045.48 338
13046.56 311
13047.64 295
13048.72 315
13049.80 330
13050.87 315
13051.95 282
13053.03 257
13054.11 292
13055.19 286
13056.27 302
13057.35 307
13058.43 348
13059.51 314
13060.59 325
13061.67 280
13062.74 321
13063.82 322
13064.90 279
13065.98 306
13067.06 318
13068.14 332
13069.22 312
13070.30 298
13071.38 317
13072.46 305
13073.54 279
13074.62 261
13075.70 311
13076.78 314
13077.86 274
13078.94 297
13080.02 331
13081.10 334
13082.18 324
13083.26 307
13084.34 281
13085.42 306
13086.50 302
13087.58 285
13088.66 293
13089.74 312
13090.82 326
13091.90 295
13092.99 312
13094.07 319
13095.15 332
13096.23 318
13097.31 320
13098.39 308
13099.47 301
13100.55 337
13101.63 329
13102.71 317
13103.79 317
13104.88 346
13105.96 365
13107.04 298
13108.12 312
13109.20 330
13110.28 330
13111.36 271
13112.44 334
13113.53 311
13114.61 303
13115.69 311
13116.77 358
13117.85 339
13118.93 325
13120.02 278
13121.10 274
13122.18 295
13123.26 331
13124.34 334
13125.42 346
13126.51 321
13127.59 325
13128.67 313
13129.75 333
13130.84 300
13131.92 310
13133.00 369
13134.08 340
13135.16 326
13136.25 329
13137.33 313
13138.41 327
13139.49 352
13140.58 325
13141.66 313
13142.74 330
13143.82 372
13144.91 328
13145.99 339
13147.07 346
13148.16 316
13149.24 290
13150.32 325
13151.41 341
13152.49 324
13153.57 295
13154.65 334
13155.74 336
13156.82 366
13157.90 360
13158.99 354
13160.07 349
13161.15 364
13162.24 360
13163.32 340
13164.40 329
13165.49 346
13166.57 335
13167.66 360
13168.74 334
13169.82 354
13170.91 364
13171.99 355
13173.08 363
13174.16 306
13175.24 357
13176.33 348
13177.41 371
13178.50 393
13179.58 369
13180.66 375
13181.75 370
13182.83 314
13183.92 341
13185.00 338
13186.09 381
13187.17 405
13188.25 365
13189.34 368
13190.42 343
13191.51 331
13192.59 313
13193.68 334
13194.76 399
13195.85 415
13196.93 363
13198.02 358
13199.10 351
13200.19 353
13201.27 374
13202.36 363
13203.44 416
13204.53 388
13205.61 355
13206.70 332
13207.78 348
13208.87 362
13209.96 337
13211.04 326
13212.13 378
13213.21 374
13214.30 437
13215.38 448
13216.47 353
13217.55 351
13218.64 396
13219.73 415
13220.81 383
13221.90 356
13222.98 337
13224.07 353
13225.16 362
13226.24 379
13227.33 397
13228.41 363
13229.50 360
13230.59 352
13231.67 327
13232.76 340
13233.85 398
13234.93 357
13236.02 358
13237.11 351
13238.19 367
13239.28 413
13240.37 374
13241.45 384
13242.54 398
13243.63 398
13244.71 382
13245.80 404
13246.89 357
13247.97 425
13249.06 415
13250.15 422
13251.24 410
13252.32 351
13253.41 375
13254.50 420
13255.58 435
13256.67 354
13257.76 381
13258.85 403
13259.93 427
13261.02 403
13262.11 411
13263.20 414
13264.28 432
13265.37 500
13266.46 443
13267.55 441
13268.64 377
13269.72 422
13270.81 414
13271.90 411
13272.99 445
13274.08 487
13275.16 439
13276.25 465
13277.34 448
13278.43 417
13279.52 432
13280.61 427
13281.69 404
13282.78 447
13283.87 403
13284.96 475
13286.05 456
13287.14 447
13288.23 462
13289.31 477
13290.40 457
13291.49 482
13292.58 535
13293.67 532
13294.76 504
13295.85 442
13296.94 455
13298.03 461
13299.11 445
13300.20 466
13301.29 534
13302.38 519
13303.47 524
13304.56 504
13305.65 522
13306.74 497
13307.83 532
13308.92 535
13310.01 506
13311.10 527
13312.19 481
13313.28 491
13314.37 527
13315.46 488
13316.55 495
13317.64 544
13318.73 518
13319.82 575
13320.91 581
13322.00 535
13323.09 500
13324.18 552
13325.27 490
13326.36 540
13327.45 507
13328.54 537
13329.63 546
13330.72 556
13331.81 552
13332.90 556
13333.99 529
13335.08 496
13336.17 514
13337.26 541
13338.35 490
13339.44 537
13340.53 532
13341.62 515
13342.72 511
13343.81 524
13344.90 585
13345.99 561
13347.08 540
13348.17 567
13349.26 570
13350.35 528
13351.44 496
13352.54 572
13353.63 504
13354.72 553
13355.81 572
13356.90 554
13357.99 521
13359.08 560
13360.18 553
13361.27 592
13362.36 563
13363.45 587
13364.54 669
13365.63 642
13366.73 613
13367.82 657
13368.91 661
13370.00 608
13371.09 628
13372.19 621
13373.28 617
13374.37 652
13375.46 609
13376.56 566
13377.65 534
13378.74 555
13379.83 561
13380.93 502
13382.02 555
13383.11 526
13384.20 483
13385.30 521
13386.39 493
13387.48 507
13388.57 517
13389.67 526
13390.76 537
13391.85 537
13392.95 494
13394.04 513
13395.13 550
13396.22 519
13397.32 531
13398.41 506
13399.50 512
13400.60 527
13401.69 504
13402.78 530
13403.88 514
13404.97 485
13406.06 525
13407.16 501
13408.25 477
13409.35 494
13410.44 496
13411.53 508
13412.63 549
13413.72 526
13414.81 512
13415.91 497
13417.00 538
13418.10 583
13419.19 573
13420.28 552
13421.38 538
13422.47 555
13423.57 508
13424.66 535
13425.76 525
13426.85 538
13427.94 491
13429.04 532
13430.13 555
13431.23 565
13432.32 530
13433.42 534
13434.51 536
13435.61 523
13436.70 541
13437.80 507
13438.89 492
13439.99 488
13441.08 507
13442.18 493
13443.27 564
13444.37 553
13445.46 529
13446.56 533
13447.65 535
13448.75 521
13449.84 551
13450.94 578
13452.03 559
13453.13 559
13454.22 565
13455.32 559
13456.41 629
13457.51 594
13458.61 570
13459.70 561
13460.80 585
13461.89 548
13462.99 629
13464.08 604
13465.18 573
13466.28 598
13467.37 600
13468.47 576
13469.56 597
13470.66 621
13471.76 568
13472.85 580
13473.95 586
13475.05 576
13476.14 630
13477.24 592
13478.33 585
13479.43 576
13480.53 591
13481.62 545
13482.72 530
13483.82 569
13484.91 575
13486.01 572
13487.11 629
13488.20 670
13489.30 653
13490.40 615
13491.50 647
13492.59 638
13493.69 651
13494.79 612
13495.88 660
13496.98 681
13498.08 655
13499.18 652
13500.27 674
13501.37 653
13502.47 708
13503.57 757
13504.66 703
13505.76 732
13506.86 750
13507.96 725
13509.05 716
13510.15 710
13511.25 611
13512.35 657
13513.44 681
13514.54 663
13515.64 615
13516.74 605
13517.84 572
13518.93 596
13520.03 575
13521.13 613
13522.23 575
13523.33 499
13524.43 556
13525.52 586
13526.62 608
13527.72 575
13528.82 555
13529.92 541
13531.02 511
13532.12 536
13533.21 544
13534.31 562
13535.41 567
13536.51 557
13537.61 555
13538.71 548
13539.81 587
13540.91 557
13542.01 504
13543.10 489
13544.20 486
13545.30 521
13546.40 547
13547.50 546
13548.60 527
13549.70 539
13550.80 560
13551.90 518
13553.00 543
13554.10 502
13555.20 502
13556.30 521
13557.40 568
13558.50 494
13559.60 531
13560.70 615
13561.80 568
13562.90 512
13564.00 497
13565.10 489
13566.20 548
13567.30 501
13568.40 471
13569.50 517
13570.60 504
13571.70 475
13572.80 489
13573.90 517
13575.00 523
13576.10 583
13577.20 471
13578.30 475
13579.40 539
13580.50 524
13581.60 508
13582.70 500
13583.80 595
13584.90 535
13586.00 550
13587.10 506
13588.21 549
13589.31 514
13590.41 518
13591.51 533
13592.61 491
13593.71 537
13594.81 566
13595.91 519
13597.01 511
13598.12 548
13599.22 465
13600.32 530
13601.42 505
13602.52 481
13603.62 512
13604.72 513
13605.83 473
13606.93 452
13608.03 534
13609.13 532
13610.23 525
13611.34 471
13612.44 491
13613.54 527
13614.64 504
13615.74 587
13616.85 535
13617.95 546
13619.05 505
13620.15 494
13621.25 534
13622.36 508
13623.46 569
13624.56 582
13625.66 512
13626.77 506
13627.87 511
13628.97 519
13630.07 548
13631.18 541
13632.28 519
13633.38 533
13634.48 569
13635.59 542
13636.69 559
13637.79 520
13638.90 550
13640.00 513
13641.10 524
13642.21 584
13643.31 559
13644.41 557
13645.52 540
13646.62 501
13647.72 528
13648.83 538
13649.93 538
13651.03 549
13652.14 517
13653.24 528
13654.34 538
13655.45 519
13656.55 540
13657.65 519
13658.76 526
13659.86 506
13660.97 464
13662.07 472
13663.17 513
13664.28 522
13665.38 489
13666.49 506
13667.59 481
13668.69 474
13669.80 494
13670.90 525
13672.01 518
13673.11 498
13674.22 498
13675.32 510
13676.42 468
13677.53 520
13678.63 515
13679.74 515
13680.84 520
13681.95 557
13683.05 559
13684.16 538
13685.26 520
13686.37 512
13687.47 518
13688.58 487
13689.68 568
13690.79 573
13691.89 537
13693.00 527
13694.10 556
13695.21 538
13696.31 568
13697.42 530
13698.52 522
13699.63 498
13700.73 542
13701.84 592
13702.95 554
13704.05 549
13705.16 569
13706.26 619
13707.37 595
13708.47 581
13709.58 598
13710.69 565
13711.79 584
13712.90 599
13714.00 622
13715.11 629
13716.22 607
13717.32 579
13718.43 567
13719.53 521
13720.64 579
13721.75 520
13722.85 597
13723.96 654
13725.07 636
13726.17 566
13727.28 606
13728.39 639
13729.49 634
13730.60 613
13731.71 634
13732.81 642
13733.92 646
13735.03 626
13736.13 643
13737.24 634
13738.35 680
13739.46 714
13740.56 673
13741.67 670
13742.78 631
13743.88 649
13744.99 677
13746.10 678
13747.21 609
13748.31 660
13749.42 631
13750.53 662
13751.64 650
13752.74 679
13753.85 664
13754.96 632
13756.07 679
13757.17 745
13758.28 681
13759.39 706
13760.50 712
13761.61 693
13762.71 705
13763.82 774
13764.93 781
13766.04 859
13767.15 892
13768.25 941
13769.36 941
13770.47 988
13771.58 968
13772.69 1055
13773.80 1088
13774.90 1124
13776.01 1116
13777.12 1089
13778.23 1129
13779.34 1065
13780.45 1074
13781.56 972
13782.67 955
13783.77 932
13784.88 902
13785.99 895
13787.10 846
13788.21 844
13789.32 820
13790.43 785
13791.54 775
13792.65 797
13793.76 730
13794.86 673
13795.97 656
13797.08 701
13798.19 696
13799.30 634
13800.41 599
13801.52 614
13802.63 618
13803.74 635
13804.85 673
13805.96 622
13807.07 575
13808.18 633
13809.29 596
13810.40 589
13811.51 556
13812.62 578
13813.73 583
13814.84 590
13815.95 615
13817.06 660
13818.17 587
13819.28 565
13820.39 572
13821.50 591
13822.61 568
13823.72 514
13824.83 531
13825.94 599
13827.05 557
13828.16 514
13829.27 531
13830.39 574
13831.50 579
13832.61 558
13833.72 549
13834.83 511
13835.94 545
13837.05 539
13838.16 516
13839.27 526
13840.38 581
13841.50 537
13842.61 544
13843.72 509
13844.83 559
13845.94 607
13847.05 574
13848.16 539
13849.27 563
13850.39 490
13851.50 567
13852.61 568
13853.72 530
13854.83 487
13855.94 534
13857.06 595
13858.17 511
13859.28 496
13860.39 548
13861.50 555
13862.62 545
13863.73 500
13864.84 514
13865.95 566
13867.06 566
13868.18 524
13869.29 571
13870.40 585
13871.51 561
13872.63 520
13873.74 526
13874.85 589
13875.96 535
13877.08 513
13878.19 547
13879.30 543
13880.41 546
13881.53 564
13882.64 509
13883.75 546
13884.87 546
13885.98 575
13887.09 569
13888.20 584
13889.32 581
13890.43 590
13891.54 592
13892.66 521
13893.77 579
13894.88 526
13896.00 553
13897.11 536
13898.22 553
13899.34 531
13900.45 566
13901.56 596
13902.68 570
13903.79 578
13904.91 529
13906.02 565
13907.13 523
13908.25 587
13909.36 524
13910.48 519
13911.59 519
13912.70 506
13913.82 515
13914.93 531
13916.05 532
13917.16 496
13918.27 491
13919.39 493
13920.50 479
13921.62 485
13922.73 520
13923.85 554
13924.96 514
13926.08 506
13927.19 497
13928.30 519
13929.42 483
13930.53 465
13931.65 458
13932.76 468
13933.88 516
13934.99 483
13936.11 488
13937.22 476
13938.34 489
13939.45 513
13940.57 545
13941.68 518
13942.80 496
13943.91 535
13945.03 472
13946.15 510
13947.26 495
13948.38 501
13949.49 448
13950.61 441
13951.72 440
13952.84 474
13953.95 441
13955.07 444
13956.19 489
13957.30 443
13958.42 464
13959.53 510
13960.65 457
13961.77 501
13962.88 500
13964.00 428
13965.11 470
13966.23 504
13967.35 488
13968.46 467
13969.58 455
13970.69 482
13971.81 464
13972.93 485
13974.04 476
13975.16 487
13976.28 421
13977.39 455
13978.51 484
13979.63 485
13980.74 455
13981.86 434
13982.98 452
13984.09 443
13985.21 508
13986.33 524
13987.45 452
13988.56 391
13989.68 443
13990.80 456
13991.91 431
13993.03 423
13994.15 439
13995.27 426
13996.38 436
13997.50 460
13998.62 466
13999.74 447
14000.85 455
14001.97 469
14003.09 483
14004.21 465
14005.32 447
14006.44 448
14007.56 448
14008.68 456
14009.80 464
14010.91 476
14012.03 489
14013.15 491
14014.27 450
14015.39 456
14016.50 408
14017.62 420
14018.74 448
14019.86 447
14020.98 417
14022.10 444
14023.21 463
14024.33 458
14025.45 437
14026.57 411
14027.69 392
14028.81 411
14029.93 408
14031.04 447
14032.16 463
14033.28 470
14034.40 476
14035.52 498
14036.64 461
14037.76 496
14038.88 480
14040.00 488
14041.12 473
14042.23 476
14043.35 429
14044.47 475
14045.59 425
14046.71 467
14047.83 461
14048.95 484
14050.07 434
14051.19 497
14052.31 482
14053.43 465
14054.55 462
14055.67 459
14056.79 489
14057.91 505
14059.03 473
14060.15 454
14061.27 452
14062.39 470
14063.51 471
14064.63 486
14065.75 466
14066.87 514
14067.99 536
14069.11 513
14070.23 509
14071.35 488
14072.47 511
14073.59 552
14074.71 552
14075.83 530
14076.95 524
14078.07 512
14079.19 547
14080.31 583
14081.44 582
14082.56 602
14083.68 510
14084.80 576
14085.92 595
14087.04 563
14088.16 509
14089.28 563
14090.40 587
14091.52 581
14092.65 617
14093.77 553
14094.89 601
14096.01 680
14097.13 655
14098.25 707
14099.37 765
14100.50 711
14101.62 759
14102.74 732
14103.86 686
14104.98 644
14106.10 624
14107.23 599
14108.35 565
14109.47 631
14110.59 620
14111.71 601
14112.84 574
14113.96 543
14115.08 536
14116.20 526
14117.32 581
14118.45 563
14119.57 545
14120.69 538
14121.81 572
14122.94 524
14124.06 525
14125.18 513
14126.30 466
14127.43 509
14128.55 497
14129.67 452
14130.79 483
14131.92 488
14133.04 473
14134.16 453
14135.29 488
14136.41 484
14137.53 442
14138.66 425
14139.78 481
14140.90 441
14142.02 427
14143.15 482
14144.27 476
14145.39 424
14146.52 426
14147.64 452
14148.76 460
14149.89 475
14151.01 425
14152.14 399
14153.26 440
14154.38 414
14155.51 396
14156.63 431
14157.75 425
14158.88 429
14160.00 415
14161.13 459
14162.25 425
14163.37 434
14164.50 412
14165.62 408
14166.75 425
14167.87 410
14168.99 435
14170.12 415
14171.24 400
14172.37 453
14173.49 440
14174.62 442
14175.74 445
14176.87 424
14177.99 468
14179.12 440
14180.24 420
14181.36 428
14182.49 418
14183.61 429
14184.74 450
14185.86 449
14186.99 419
14188.11 429
14189.24 437
14190.36 416
14191.49 456
14192.62 420
14193.74 414
14194.87 434
14195.99 445
14197.12 438
14198.24 404
14199.37 404
14200.49 423
14201.62 445
14202.74 404
14203.87 396
14205.00 408
14206.12 411
14207.25 401
14208.37 372
14209.50 455
14210.62 448
14211.75 442
14212.88 442
14214.00 375
14215.13 426
14216.26 434
14217.38 396
14218.51 400
14219.63 390
14220.76 408
14221.89 388
14223.01 400
14224.14 372
14225.27 363
14226.39 409
14227.52 455
14228.65 423
14229.77 415
14230.90 429
14232.03 392
14233.15 382
14234.28 414
14235.41 366
14236.53 378
14237.66 420
14238.79 430
14239.91 382
14241.04 354
14242.17 390
14243.30 403
14244.42 353
14245.55 400
14246.68 364
14247.81 373
14248.93 406
14250.06 382
14251.19 368
14252.32 399
14253.44 424
14254.57 412
14255.70 377
14256.83 346
14257.95 359
14259.08 362
14260.21 340
14261.34 353
14262.47 366
14263.59 405
14264.72 383
14265.85 341
14266.98 405
14268.11 375
14269.23 389
14270.36 317
14271.49 364
14272.62 346
14273.75 351
14274.88 366
14276.01 355
14277.13 364
14278.26 348
14279.39 395
14280.52 376
14281.65 361
14282.78 339
14283.91 326
14285.04 335
14286.16 380
14287.29 364
14288.42 376
14289.55 340
14290.68 379
14291.81 336
14292.94 335
14294.07 353
14295.20 352
14296.33 329
14297.46 306
14298.59 327
14299.71 341
14300.84 375
14301.97 352
14303.10 341
14304.23 339
14305.36 334
14306.49 367
14307.62 368
14308.75 356
14309.88 337
14311.01 295
14312.14 308
14313.27 315
14314.40 360
14315.53 336
14316.66 333
14317.79 321
14318.92 316
14320.05 307
14321.18 311
14322.31 315
14323.44 310
14324.57 276
14325.70 276
14326.84 310
14327.97 361
14329.10 317
14330.23 308
14331.36 298
14332.49 308
14333.62 308
14334.75 325
14335.88 283
14337.01 304
14338.14 339
14339.27 294
14340.41 279
14341.54 319
14342.67 304
14343.80 318
14344.93 329
14346.06 316
14347.19 268
14348.32 288
14349.46 301
14350.59 318
14351.72 324
14352.85 275
14353.98 297
14355.11 314
14356.25 321
14357.38 293
14358.51 344
14359.64 326
14360.77 312
14361.90 297
14363.04 338
14364.17 295
14365.30 277
14366.43 331
14367.56 277
14368.70 308
14369.83 288
14370.96 295
14372.09 321
14373.23 349
14374.36 327
14375.49 278
14376.62 291
14377.76 317
14378.89 295
14380.02 264
14381.15 302
14382.29 296
14383.42 306
14384.55 305
14385.69 301
14386.82 323
14387.95 299
14389.08 309
14390.22 331
14391.35 282
14392.48 291
14393.62 311
14394.75 293
14395.88 298
14397.02 277
14398.15 324
14399.28 282
14400.42 311
14401.55 307
14402.68 264
14403.82 291
14404.95 270
14406.08 280
14407.22 276
14408.35 291
14409.49 298
14410.62 290
14411.75 312
14412.89 291
14414.02 314
14415.16 324
14416.29 337
14417.42 303
14418.56 325
14419.69 309
14420.83 262
14421.96 288
14423.10 298
14424.23 290
14425.36 307
14426.50 296
14427.63 326
14428.77 348
14429.90 294
14431.04 275
14432.17 299
14433.31 304
14434.44 282
14435.58 306
14436.71 308
14437.85 304
14438.98 313
14440.12 295
14441.25 322
14442.39 308
14443.52 325
14444.66 294
14445.79 272
14446.93 272
14448.06 325
14449.20 344
14450.33 278
14451.47 312
14452.60 295
14453.74 338
14454.87 329
14456.01 321
14457.15 292
14458.28 305
14459.42 279
14460.55 331
14461.69 313
14462.83 294
14463.96 292
14465.10 331
14466.23 282
14467.37 293
14468.51 272
14469.64 278
14470.78 279
14471.91 310
14473.05 299
14474.19 295
14475.32 312
14476.46 344
14477.60 313
14478.73 324
14479.87 287
14481.01 338
14482.14 339
14483.28 265
14484.42 310
14485.55 346
14486.69 288
14487.83 270
14488.96 291
14490.10 281
14491.24 320
14492.37 348
14493.51 296
14494.65 288
14495.79 312
14496.92 299
14498.06 313
14499.20 373
14500.34 357
14501.47 317
14502.61 323
14503.75 312
14504.89 353
14506.02 349
14507.16 306
14508.30 307
14509.44 295
14510.57 304
14511.71 317
14512.85 321
14513.99 343
14515.13 384
14516.26 359
14517.40 378
14518.54 327
14519.68 366
14520.82 345
14521.95 362
14523.09 349
14524.23 362
14525.37 346
14526.51 297
14527.65 334
14528.78 384
14529.92 349
14531.06 349
14532.20 345
14533.34 363
14534.48 386
14535.62 364
14536.76 352
14537.89 334
14539.03 328
14540.17 320
14541.31 344
14542.45 341
14543.59 345
14544.73 354
14545.87 346
14547.01 330
14548.15 347
14549.29 319
14550.42 357
14551.56 398
14552.70 341
14553.84 287
14554.98 302
14556.12 329
14557.26 358
14558.40 367
14559.54 341
14560.68 339
14561.82 325
14562.96 363
14564.10 390
14565.24 349
14566.38 376
14567.52 322
14568.66 333
14569.80 327
14570.94 335
14572.08 340
14573.22 342
14574.36 344
14575.50 313
14576.64 347
14577.78 341
14578.92 357
14580.06 320
14581.20 364
14582.35 326
14583.49 377
14584.63 387
14585.77 351
14586.91 341
14588.05 365
14589.19 379
14590.33 385
14591.47 378
14592.61 352
14593.75 420
14594.89 383
14596.04 390
14597.18 399
14598.32 370
14599.46 387
14600.60 405
14601.74 389
14602.88 394
14604.03 429
14605.17 416
14606.31 351
14607.45 393
14608.59 412
14609.73 410
14610.87 368
14612.02 398
14613.16 373
14614.30 369
14615.44 425
14616.58 441
14617.73 425
14618.87 421
14620.01 408
14621.15 439
14622.29 398
14623.44 414
14624.58 405
14625.72 418
14626.86 448
14628.01 481
14629.15 467
14630.29 488
14631.43 484
14632.58 472
14633.72 532
14634.86 521
14636.00 526
14637.15 592
14638.29 537
14639.43 503
14640.58 530
14641.72 586
14642.86 509
14644.00 485
14645.15 545
14646.29 520
14647.43 485
14648.58 519
14649.72 481
14650.86 429
14652.01 398
14653.15 423
14654.29 429
14655.44 362
14656.58 408
14657.72 406
14658.87 388
14660.01 391
14661.16 379
14662.30 378
14663.44 363
14664.59 392
14665.73 352
14666.87 337
14668.02 399
14669.16 390
14670.31 370
14671.45 383
14672.59 377
14673.74 365
14674.88 356
14676.03 368
14677.17 319
14678.32 296
14679.46 335
14680.60 317
14681.75 330
14682.89 342
14684.04 320
14685.18 313
14686.33 311
14687.47 305
14688.62 351
14689.76 307
14690.91 317
14692.05 325
14693.20 311
14694.34 350
14695.49 302
14696.63 331
14697.78 388
14698.92 305
14700.07 318
14701.21 320
14702.36 319
14703.50 329
14704.65 319
14705.79 282
14706.94 306
14708.09 323
14709.23 303
14710.38 321
14711.52 288
14712.67 285
14713.81 320
14714.96 308
14716.11 325
14717.25 313
14718.40 330
14719.54 272
14720.69 290
14721.84 328
14722.98 314
14724.13 333
14725.27 310
14726.42 261
14727.57 283
14728.71 297
14729.86 270
14731.01 279
14732.15 293
14733.30 343
14734.45 311
14735.59 302
14736.74 288
14737.88 332
14739.03 286
14740.18 279
14741.33 294
14742.47 302
14743.62 307
14744.77 302
14745.91 325
14747.06 296
14748.21 305
14749.35 299
14750.50 300
14751.65 302
14752.80 267
14753.94 274
14755.09 274
14756.24 280
14757.39 252
14758.53 292
14759.68 276
14760.83 274
14761.98 251
14763.12 259
14764.27 253
14765.42 247
14766.57 273
14767.71 276
14768.86 292
14770.01 334
14771.16 284
14772.31 295
14773.45 300
14774.60 283
14775.75 273
14776.90 278
14778.05 271
14779.20 277
14780.34 296
14781.49 274
14782.64 265
14783.79 247
14784.94 231
14786.09 274
14787.24 258
14788.38 248
14789.53 258
14790.68 282
14791.83 260
14792.98 275
14794.13 272
14795.28 260
14796.43 275
14797.57 251
14798.72 267
14799.87 280
14801.02 272
14802.17 239
14803.32 262
14804.47 278
14805.62 267
14806.77 248
14807.92 265
14809.07 277
14810.22 234
14811.37 224
14812.52 234
14813.67 262
14814.82 275
14815.97 279
14817.12 230
14818.26 220
14819.41 249
14820.56 266
14821.71 251
14822.86 276
14824.01 240
14825.16 253
14826.31 270
14827.47 255
14828.62 221
14829.77 247
14830.92 209
14832.07 223
14833.22 208
14834.37 249
14835.52 234
14836.67 249
14837.82 244
14838.97 240
14840.12 248
14841.27 239
14842.42 218
14843.57 250
14844.72 216
14845.87 217
14847.03 268
14848.18 196
14849.33 245
14850.48 252
14851.63 227
14852.78 253
14853.93 249
14855.08 239
14856.23 226
14857.39 238
14858.54 264
14859.69 220
14860.84 237
14861.99 226
14863.14 235
14864.29 250
14865.45 234
14866.60 224
14867.75 232
14868.90 240
14870.05 245
14871.21 264
14872.36 213
14873.51 239
14874.66 209
14875.81 231
14876.97 227
14878.12 225
14879.27 239
14880.42 242
14881.57 224
14882.73 238
14883.88 304
14885.03 268
14886.18 248
14887.34 245
14888.49 242
14889.64 235
14890.79 261
14891.95 216
14893.10 208
14894.25 232
14895.41 262
14896.56 264
14897.71 227
14898.86 206
14900.02 213
14901.17 244
14902.32 218
14903.48 236
14904.63 236
14905.78 219
14906.94 220
14908.09 231
14909.24 227
14910.40 216
14911.55 212
14912.70 228
14913.86 230
14915.01 208
14916.16 216
14917.32 233
14918.47 229
14919.63 239
14920.78 240
14921.93 248
14923.09 261
14924.24 254
14925.39 264
14926.55 251
14927.70 260
14928.86 242
14930.01 226
14931.17 230
14932.32 201
14933.47 249
14934.63 241
14935.78 214
14936.94 213
14938.09 206
14939.25 254
14940.40 264
14941.56 259
14942.71 264
14943.86 281
14945.02 241
14946.17 255
14947.33 212
14948.48 253
14949.64 265
14950.79 231
14951.95 278
14953.10 255
14954.26 244
14955.41 246
14956.57 309
14957.72 291
14958.88 245
14960.04 266
14961.19 277
14962.35 257
14963.50 322
14964.66 295
14965.81 234
14966.97 298
14968.12 277
14969.28 287
14970.44 279
14971.59 312
14972.75 290
14973.90 268
14975.06 249
14976.21 285
14977.37 254
14978.53 274
14979.68 250
14980.84 263
14981.99 277
14983.15 287
14984.31 272
14985.46 225
14986.62 188
14987.78 239
14988.93 265
14990.09 224
14991.25 237
14992.40 257
14993.56 242
14994.72 267
14995.87 232
14997.03 201
14998.19 237
14999.34 271
15000.50 213
15001.66 255
15002.81 216
15003.97 241
15005.13 226
15006.29 197
15007.44 180
15008.60 192
15009.76 243
15010.91 243
15012.07 232
15013.23 233
15014.39 214
15015.54 183
15016.70 231
15017.86 223
15019.02 199
15020.17 231
15021.33 243
15022.49 254
15023.65 252
15024.81 228
15025.96 219
15027.12 229
15028.28 224
15029.44 262
15030.59 211
15031.75 228
15032.91 228
15034.07 190
15035.23 222
15036.39 239
15037.54 210
15038.70 222
15039.86 220
15041.02 233
15042.18 212
15043.34 196
15044.50 209
15045.65 249
15046.81 213
15047.97 243
15049.13 156
15050.29 182
15051.45 233
15052.61 203
15053.77 249
15054.92 241
15056.08 244
15057.24 225
15058.40 222
15059.56 257
15060.72 221
15061.88 183
15063.04 208
15064.20 216
15065.36 213
15066.52 193
15067.68 216
15068.84 193
15070.00 206
15071.16 187
15072.32 213
15073.47 222
15074.63 210
15075.79 210
15076.95 215
15078.11 187
15079.27 193
15080.43 221
15081.59 223
15082.75 199
15083.91 174
15085.07 178
15086.23 195
15087.39 188
15088.56 206
15089.72 260
15090.88 197
15092.04 225
15093.20 215
15094.36 201
15095.52 269
15096.68 265
15097.84 209
15099.00 182
15100.16 211
15101.32 195
15102.48 222
15103.64 227
15104.80 207
15105.97 207
15107.13 224
15108.29 281
15109.45 259
15110.61 251
15111.77 232
15112.93 219
15114.09 211
15115.25 210
15116.42 216
15117.58 231
15118.74 234
15119.90 244
15121.06 223
15122.22 211
15123.39 198
15124.55 241
15125.71 232
15126.87 205
15128.03 247
15129.19 209
15130.36 207
15131.52 190
15132.68 209
15133.84 258
15135.00 240
15136.17 216
15137.33 205
15138.49 236
15139.65 225
15140.82 226
15141.98 234
15143.14 202
15144.30 218
15145.46 265
15146.63 251
15147.79 224
15148.95 201
15150.12 210
15151.28 204
15152.44 220
15153.60 233
15154.77 215
15155.93 219
15157.09 242
15158.26 209
15159.42 242
15160.58 222
15161.74 249
15162.91 260
15164.07 224
15165.23 250
15166.40 208
15167.56 197
15168.72 223
15169.89 199
15171.05 212
15172.21 230
15173.38 219
15174.54 208
15175.71 206
15176.87 198
15178.03 165
15179.20 240
15180.36 215
15181.52 221
15182.69 237
15183.85 227
15185.02 240
15186.18 219
15187.34 221
15188.51 187
15189.67 239
15190.84 255
15192.00 229
15193.17 231
15194.33 238
15195.49 212
15196.66 245
15197.82 248
15198.99 212
15200.15 196
15201.32 210
15202.48 228
15203.65 246
15204.81 259
15205.98 244
15207.14 243
15208.31 224
15209.47 246
15210.64 282
15211.80 269
15212.97 255
15214.13 253
15215.30 267
15216.46 267
15217.63 248
15218.79 239
15219.96 268
15221.12 244
15222.29 248
15223.45 247
15224.62 264
15225.78 268
15226.95 252
15228.12 287
15229.28 305
15230.45 269
15231.61 272
15232.78 282
15233.95 290
15235.11 311
15236.28 299
15237.44 299
15238.61 298
15239.78 301
15240.94 303
15242.11 281
15243.27 274
15244.44 256
15245.61 270
15246.77 269
15247.94 254
15249.11 255
15250.27 220
15251.44 207
15252.61 250
15253.77 236
15254.94 229
15256.11 263
15257.27 237
15258.44 240
15259.61 236
15260.77 247
15261.94 266
15263.11 250
15264.27 289
15265.44 245
15266.61 202
15267.78 246
15268.94 267
15270.11 229
15271.28 235
15272.44 236
15273.61 233
15274.78 248
15275.95 221
15277.11 240
15278.28 211
15279.45 241
15280.62 248
15281.79 206
15282.95 217
15284.12 217
15285.29 224
15286.46 233
15287.62 204
15288.79 212
15289.96 213
15291.13 204
15292.30 241
15293.47 214
15294.63 212
15295.80 213
15296.97 214
15298.14 221
15299.31 229
15300.48 217
15301.64 204
15302.81 201
15303.98 223
15305.15 244
15306.32 212
15307.49 221
15308.66 215
15309.82 192
15310.99 235
15312.16 210
15313.33 226
15314.50 217
15315.67 226
15316.84 246
15318.01 221
15319.18 204
15320.35 198
15321.51 222
15322.68 180
15323.85 198
15325.02 250
15326.19 213
15327.36 204
15328.53 189
15329.70 208
15330.87 213
15332.04 238
15333.21 229
15334.38 244
15335.55 182
15336.72 204
15337.89 239
15339.06 267
15340.23 245
15341.40 200
15342.57 185
15343.74 208
15344.91 220
15346.08 251
15347.25 217
15348.42 213
15349.59 184
15350.76 217
15351.93 199
15353.10 201
15354.27 260
15355.44 243
15356.61 207
15357.78 229
15358.95 215
15360.13 230
15361.30 195
15362.47 203
15363.64 216
15364.81 233
15365.98 251
15367.15 183
15368.32 197
15369.49 207
15370.66 186
15371.84 236
15373.01 224
15374.18 246
15375.35 214
15376.52 227
15377.69 241
15378.86 221
15380.03 256
15381.21 231
15382.38 238
15383.55 189
15384.72 173
15385.89 231
15387.06 238
15388.24 221
15389.41 216
15390.58 224
15391.75 229
15392.92 222
15394.10 241
15395.27 227
15396.44 245
15397.61 225
15398.78 222
15399.96 225
15401.13 225
15402.30 225
15403.47 221
15404.65 234
15405.82 213
15406.99 202
15408.16 201
15409.34 248
15410.51 236
15411.68 228
15412.85 230
15414.03 213
15415.20 225
15416.37 224
15417.55 244
15418.72 227
15419.89 251
15421.06 231
15422.24 215
15423.41 252
15424.58 249
15425.76 203
15426.93 251
15428.10 224
15429.28 254
15430.45 249
15431.62 197
15432.80 185
15433.97 212
15435.15 231
15436.32 186
15437.49 213
15438.67 230
15439.84 202
15441.01 206
15442.19 198
15443.36 182
15444.54 209
15445.71 179
15446.88 186
15448.06 170
15449.23 192
15450.41 214
15451.58 185
15452.75 183
15453.93 198
15455.10 225
15456.28 233
15457.45 205
15458.63 199
15459.80 218
15460.98 195
15462.15 225
15463.32 209
15464.50 180
15465.67 199
15466.85 190
15468.02 201
15469.20 197
15470.37 201
15471.55 221
15472.72 187
15473.90 226
15475.07 246
15476.25 186
15477.42 214
15478.60 226
15479.77 224
15480.95 206
15482.13 236
15483.30 217
15484.48 255
15485.65 235
15486.83 214
15488.00 197
15489.18 223
15490.35 217
15491.53 198
15492.71 235
15493.88 208
15495.06 237
15496.23 242
15497.41 210
15498.59 226
15499.76 243
15500.94 212
15502.11 223
15503.29 232
15504.47 231
15505.64 233
15506.82 214
15508.00 216
15509.17 231
15510.35 197
15511.52 232
15512.70 286
15513.88 224
15515.05 227
15516.23 241
15517.41 222
15518.58 221
15519.76 214
15520.94 235
15522.12 230
15523.29 219
15524.47 226
15525.65 226
15526.82 221
15528.00 203
15529.18 191
15530.35 206
15531.53 200
15532.71 224
15533.89 187
15535.06 179
15536.24 221
15537.42 234
15538.60 223
15539.77 229
15540.95 266
15542.13 208
15543.31 225
15544.48 225
15545.66 207
15546.84 264
15548.02 219
15549.20 208
15550.37 203
15551.55 215
15552.73 215
15553.91 229
15555.09 212
15556.26 216
15557.44 222
15558.62 235
15559.80 238
15560.98 220
15562.16 238
15563.34 270
15564.51 300
15565.69 231
15566.87 213
15568.05 240
15569.23 307
15570.41 247
15571.59 213
15572.76 209
15573.94 223
15575.12 222
15576.30 238
15577.48 235
15578.66 194
15579.84 201
15581.02 248
15582.20 258
15583.38 269
15584.56 241
15585.73 258
15586.91 256
15588.09 270
15589.27 235
15590.45 256
15591.63 272
15592.81 256
15593.99 237
15595.17 245
15596.35 239
15597.53 248
15598.71 264
15599.89 274
15601.07 260
15602.25 266
15603.43 267
15604.61 285
15605.79 236
15606.97 252
15608.15 285
15609.33 254
15610.51 299
15611.69 285
15612.87 304
15614.05 272
15615.23 275
15616.41 311
15617.59 277
15618.77 271
15619.95 288
15621.14 268
15622.32 291
15623.50 287
15624.68 252
15625.86 291
15627.04 298
15628.22 325
15629.40 327
15630.58 284
15631.76 288
15632.94 326
15634.13 312
15635.31 327
15636.49 298
15637.67 293
15638.85 314
15640.03 275
15641.21 272
15642.39 322
15643.58 341
15644.76 336
15645.94 347
15647.12 329
15648.30 323
15649.48 339
15650.67 336
15651.85 330
15653.03 351
15654.21 366
15655.39 299
15656.58 332
15657.76 393
15658.94 371
15660.12 322
15661.30 320
15662.49 364
15663.67 338
15664.85 332
15666.03 314
15667.22 360
15668.40 369
15669.58 351
15670.76 324
15671.95 331
15673.13 335
15674.31 347
15675.49 327
15676.68 321
15677.86 333
15679.04 305
15680.23 300
15681.41 338
15682.59 336
15683.77 268
15684.96 324
15686.14 364
15687.32 297
15688.51 347
15689.69 325
15690.87 356
15692.06 354
15693.24 345
15694.42 311
15695.61 365
15696.79 302
15697.97 315
15699.16 305
15700.34 314
15701.53 306
15702.71 323
15703.89 355
15705.08 329
15706.26 312
15707.44 310
15708.63 359
15709.81 353
15711.00 333
15712.18 359
15713.36 341
15714.55 326
15715.73 326
15716.92 320
15718.10 374
15719.29 346
15720.47 332
15721.66 359
15722.84 347
15724.02 400
15725.21 353
15726.39 332
15727.58 321
15728.76 327
15729.95 355
15731.13 386
15732.32 344
15733.50 339
15734.69 340
15735.87 368
15737.06 391
15738.24 344
15739.43 363
15740.61 370
15741.80 354
15742.98 379
15744.17 387
15745.35 374
15746.54 342
15747.72 348
15748.91 328
15750.10 353
15751.28 366
15752.47 364
15753.65 386
15754.84 366
15756.02 364
15757.21 353
15758.40 372
15759.58 373
15760.77 357
15761.95 354
15763.14 398
15764.33 412
15765.51 355
15766.70 402
15767.88 381
15769.07 329
15770.26 317
15771.44 356
15772.63 341
15773.82 323
15775.00 339
15776.19 370
15777.38 324
15778.56 343
15779.75 300
15780.94 328
15782.12 380
15783.31 348
15784.50 338
15785.68 334
15786.87 314
15788.06 336
15789.24 342
15790.43 338
15791.62 356
15792.81 334
15793.99 311
15795.18 291
15796.37 317
15797.55 302
15798.74 337
15799.93 331
15801.12 355
15802.30 327
15803.49 319
15804.68 348
15805.87 323
15807.05 314
15808.24 277
15809.43 315
15810.62 292
15811.81 318
15812.99 276
15814.18 292
15815.37 328
15816.56 291
15817.75 279
15818.93 269
15820.12 257
15821.31 285
15822.50 314
15823.69 276
15824.88 336
15826.06 287
15827.25 272
15828.44 299
15829.63 289
15830.82 282
15832.01 282
15833.20 271
15834.38 276
15835.57 264
15836.76 259
15837.95 278
15839.14 253
15840.33 268
15841.52 272
15842.71 290
15843.90 300
15845.08 252
15846.27 255
15847.46 283
15848.65 272
15849.84 292
15851.03 267
15852.22 274
15853.41 289
15854.60 256
15855.79 242
15856.98 257
15858.17 277
15859.36 283
15860.55 303
15861.74 259
15862.93 314
15864.12 264
15865.31 300
15866.50 293
15867.69 264
15868.88 270
15870.07 263
15871.26 255
15872.45 215
15873.64 248
15874.83 272
15876.02 283
15877.21 276
15878.40 274
15879.59 244
15880.78 265
15881.97 268
15883.16 300
15884.35 246
15885.54 266
15886.73 269
15887.92 292
15889.11 269
15890.30 274
15891.50 284
15892.69 290
15893.88 292
15895.07 251
15896.26 235
15897.45 271
15898.64 266
15899.83 309
15901.02 303
15902.22 324
15903.41 291
15904.60 266
15905.79 321
15906.98 280
15908.17 301
15909.36 294
15910.56 304
15911.75 311
15912.94 283
15914.13 248
15915.32 261
15916.51 312
15917.71 284
15918.90 282
15920.09 266
15921.28 268
15922.47 322
15923.67 286
15924.86 263
15926.05 283
15927.24 278
15928.43 274
15929.63 297
15930.82 282
15932.01 265
15933.20 276
15934.40 273
15935.59 276
15936.78 294
15937.97 248
15939.17 287
15940.36 274
15941.55 272
15942.75 277
15943.94 280
15945.13 255
15946.32 211
15947.52 230
15948.71 290
15949.90 259
15951.10 247
15952.29 264
15953.48 239
15954.68 242
15955.87 272
15957.06 269
15958.26 237
15959.45 221
15960.64 253
15961.84 226
15963.03 225
15964.22 252
15965.42 222
15966.61 220
15967.80 222
15969.00 260
15970.19 229
15971.39 221
15972.58 257
15973.77 254
15974.97 258
15976.16 264
15977.36 215
15978.55 220
15979.74 220
15980.94 216
15982.13 259
15983.33 258
15984.52 238
15985.72 227
15986.91 236
15988.10 231
15989.30 213
15990.49 214
15991.69 204
15992.88 247
15994.08 196
15995.27 197
15996.47 198
15997.66 223
15998.86 197
16000.05 228
16001.25 206
16002.44 189
16003.64 191
16004.83 220
16006.03 239
16007.22 231
16008.42 230
16009.61 205
16010.81 247
16012.00 226
16013.20 222
16014.40 207
16015.59 187
16016.79 201
16017.98 231
16019.18 204
16020.37 196
16021.57 227
16022.76 227
16023.96 202
16025.16 237
16026.35 202
16027.55 210
16028.74 190
16029.94 183
16031.14 201
16032.33 205
16033.53 221
16034.73 227
16035.92 242
16037.12 203
16038.31 163
16039.51 216
16040.71 201
16041.90 241
16043.10 188
16044.30 213
16045.49 173
16046.69 203
16047.89 186
16049.08 225
16050.28 191
16051.48 185
16052.67 191
16053.87 210
16055.07 214
16056.27 200
16057.46 194
16058.66 214
16059.86 204
16061.05 190
16062.25 224
16063.45 203
16064.65 176
16065.84 204
16067.04 220
16068.24 198
16069.44 211
16070.63 231
16071.83 218
16073.03 224
16074.23 197
16075.42 170
16076.62 189
16077.82 204
16079.02 218
16080.22 189
16081.41 157
16082.61 207
16083.81 179
16085.01 202
16086.21 211
16087.40 190
16088.60 175
16089.80 187
16091.00 186
16092.20 212
16093.40 177
16094.59 207
16095.79 234
16096.99 213
16098.19 212
16099.39 214
16100.59 226
16101.79 224
16102.99 177
16104.18 171
16105.38 179
16106.58 203
16107.78 229
16108.98 179
16110.18 181
16111.38 183
16112.58 203
16113.78 210
16114.98 140
16116.17 177
16117.37 178
16118.57 210
16119.77 188
16120.97 217
16122.17 207
16123.37 207
16124.57 181
16125.77 163
16126.97 200
16128.17 228
16129.37 198
16130.57 202
16131.77 193
16132.97 152
16134.17 244
16135.37 238
16136.57 203
16137.77 189
16138.97 195
16140.17 208
16141.37 199
16142.57 204
16143.77 173
16144.97 183
16146.17 194
16147.37 185
16148.57 180
16149.77 173
16150.97 196
16152.17 204
16153.37 163
16154.58 171
16155.78 195
16156.98 231
16158.18 218
16159.38 195
16160.58 205
16161.78 190
16162.98 190
16164.18 185
16165.38 204
16166.59 202
16167.79 205
16168.99 191
16170.19 186
16171.39 227
16172.59 215
16173.79 167
16174.99 174
16176.20 222
16177.40 185
16178.60 165
16179.80 158
16181.00 177
16182.20 197
16183.41 195
16184.61 198
16185.81 171
16187.01 197
16188.21 218
16189.42 222
16190.62 188
16191.82 185
16193.02 190
16194.22 212
16195.43 213
16196.63 200
16197.83 171
16199.03 194
16200.24 195
16201.44 215
16202.64 211
16203.84 191
16205.05 201
16206.25 187
16207.45 205
16208.65 181
16209.86 228
16211.06 232
16212.26 203
16213.47 198
16214.67 205
16215.87 220
16217.07 241
16218.28 206
16219.48 203
16220.68 226
16221.89 201
16223.09 198
16224.29 197
16225.50 200
16226.70 213
16227.90 208
16229.11 228
16230.31 224
16231.51 230
16232.72 176
16233.92 174
16235.13 195
16236.33 177
16237.53 198
16238.74 189
16239.94 179
16241.15 193
16242.35 195
16243.55 163
16244.76 194
16245.96 204
16247.17 165
16248.37 199
16249.57 199
16250.78 212
16251.98 200
16253.19 188
16254.39 177
16255.60 235
16256.80 217
16258.01 184
16259.21 221
16260.41 227
16261.62 235
16262.82 235
16264.03 221
16265.23 222
16266.44 209
16267.64 172
16268.85 186
16270.05 221
16271.26 242
16272.46 229
16273.67 234
16274.87 234
16276.08 227
16277.28 234
16278.49 247
16279.70 227
16280.90 223
16282.11 245
16283.31 214
16284.52 200
16285.72 230
16286.93 204
16288.13 201
16289.34 239
16290.55 215
16291.75 224
16292.96 244
16294.16 218
16295.37 229
16296.58 218
16297.78 234
16298.99 204
16300.19 258
16301.40 239
16302.61 218
16303.81 208
16305.02 214
16306.22 256
16307.43 243
16308.64 218
16309.84 252
16311.05 223
16312.26 294
16313.46 253
16314.67 256
16315.88 258
16317.08 236
16318.29 247
16319.50 232
16320.70 211
16321.91 225
16323.12 237
16324.33 251
16325.53 219
16326.74 233
16327.95 254
16329.15 226
16330.36 205
16331.57 237
16332.78 240
16333.98 204
16335.19 200
16336.40 222
16337.61 227
16338.81 201
16340.02 225
16341.23 194
16342.44 219
16343.64 199
16344.85 195
16346.06 194
16347.27 221
16348.48 181
16349.68 198
16350.89 176
16352.10 186
16353.31 172
16354.52 170
16355.72 162
16356.93 180
16358.14 204
16359.35 210
16360.56 206
16361.77 189
16362.97 190
16364.18 184
16365.39 188
16366.60 204
16367.81 164
16369.02 179
16370.23 183
16371.43 221
16372.64 210
16373.85 205
16375.06 191
16376.27 205
16377.48 194
16378.69 173
16379.90 198
16381.11 171
16382.32 206
16383.52 205
16384.73 205
16385.94 193
16387.15 206
16388.36 186
16389.57 155
16390.78 194
16391.99 167
16393.20 170
16394.41 153
16395.62 146
16396.83 161
16398.04 162
16399.25 188
16400.46 197
16401.67 169
16402.88 175
16404.09 189
16405.30 192
16406.51 189
16407.72 186
16408.93 181
16410.14 157
16411.35 202
16412.56 201
16413.77 184
16414.98 181
16416.19 166
16417.40 220
16418.61 182
16419.82 167
16421.03 178
16422.24 196
16423.45 189
16424.67 198
16425.88 167
16427.09 159
16428.30 198
16429.51 178
16430.72 206
16431.93 187
16433.14 179
16434.35 147
16435.56 166
16436.78 159
16437.99 202
16439.20 156
16440.41 198
16441.62 192
16442.83 198
16444.04 185
16445.25 186
16446.47 181
16447.68 154
16448.89 160
16450.10 159
16451.31 174
16452.52 152
16453.74 171
16454.95 177
16456.16 192
16457.37 186
16458.58 200
16459.80 170
16461.01 167
16462.22 173
16463.43 144
16464.65 154
16465.86 164
16467.07 226
16468.28 153
16469.49 186
16470.71 160
16471.92 164
16473.13 163
16474.34 161
16475.56 200
16476.77 208
16477.98 204
16479.20 153
16480.41 155
16481.62 180
16482.83 176
16484.05 166
16485.26 162
16486.47 173
16487.69 185
16488.90 175
16490.11 190
16491.33 204
16492.54 161
16493.75 175
16494.97 173
16496.18 183
16497.39 169
16498.61 169
16499.82 176
16501.03 170
16502.25 209
16503.46 178
16504.67 207
16505.89 187
16507.10 185
16508.32 194
16509.53 167
16510.74 153
16511.96 183
16513.17 185
16514.39 172
16515.60 161
16516.81 148
16518.03 139
16519.24 148
16520.46 189
16521.67 172
16522.88 177
16524.10 176
16525.31 184
16526.53 180
16527.74 191
16528.96 190
16530.17 200
16531.39 190
16532.60 156
16533.82 197
16535.03 180
16536.25 178
16537.46 181
16538.68 147
16539.89 165
16541.11 167
16542.32 172
16543.54 178
16544.75 150
16545.97 160
16547.18 154
16548.40 157
16549.61 181
16550.83 164
16552.04 182
16553.26 184
16554.47 148
16555.69 177
16556.91 167
16558.12 219
16559.34 166
16560.55 170
16561.77 195
16562.98 193
16564.20 207
16565.42 165
16566.63 180
16567.85 191
16569.06 173
16570.28 196
16571.50 190
16572.71 156
16573.93 154
16575.15 176
16576.36 181
16577.58 206
16578.79 215
16580.01 144
16581.23 182
16582.44 159
16583.66 165
16584.88 211
16586.09 238
16587.31 187
16588.53 201
16589.74 185
16590.96 171
16592.18 171
16593.40 202
16594.61 148
16595.83 179
16597.05 201
16598.26 209
16599.48 222
16600.70 172
16601.92 219
16603.13 219
16604.35 201
16605.57 197
16606.78 164
16608.00 184
16609.22 162
16610.44 187
16611.66 193
16612.87 206
16614.09 173
16615.31 162
16616.53 171
16617.74 166
16618.96 223
16620.18 196
16621.40 160
16622.62 212
16623.83 147
16625.05 173
16626.27 197
16627.49 189
16628.71 195
16629.93 184
16631.14 199
16632.36 205
16633.58 162
16634.80 182
16636.02 177
16637.24 149
16638.45 206
16639.67 170
16640.89 180
16642.11 169
16643.33 176
16644.55 183
16645.77 151
16646.99 136
16648.21 152
16649.42 170
16650.64 130
16651.86 182
16653.08 178
16654.30 172
16655.52 202
16656.74 173
16657.96 162
16659.18 198
16660.40 168
16661.62 169
16662.84 176
16664.06 158
16665.28 144
16666.50 138
16667.72 162
16668.93 168
16670.15 177
16671.37 163
16672.59 156
16673.81 176
16675.03 206
16676.25 189
16677.47 200
16678.69 154
16679.91 165
16681.13 196
16682.36 200
16683.58 158
16684.80 158
16686.02 164
16687.24 176
16688.46 166
16689.68 168
16690.90 147
16692.12 157
16693.34 158
16694.56 166
16695.78 157
16697.00 156
16698.22 171
16699.44 162
16700.66 157
16701.89 163
16703.11 160
16704.33 181
16705.55 180
16706.77 170
16707.99 149
16709.21 141
16710.43 161
16711.65 144
16712.88 132
16714.10 146
16715.32 195
16716.54 184
16717.76 210
16718.98 184
16720.20 129
16721.43 153
16722.65 176
16723.87 164
16725.09 155
16726.31 161
16727.54 169
16728.76 168
16729.98 182
16731.20 184
16732.42 182
16733.65 142
16734.87 176
16736.09 159
16737.31 138
16738.53 141
16739.76 186
16740.98 138
16742.20 162
16743.42 186
16744.65 180
16745.87 167
16747.09 155
16748.31 187
16749.54 145
16750.76 162
16751.98 151
16753.21 181
16754.43 171
16755.65 130
16756.87 174
16758.10 147
16759.32 151
16760.54 150
16761.77 163
16762.99 144
16764.21 158
16765.44 174
16766.66 167
16767.88 159
16769.11 186
16770.33 159
16771.55 133
16772.78 149
16774.00 156
16775.22 135
16776.45 149
16777.67 134
16778.90 158
16780.12 164
16781.34 139
16782.57 140
16783.79 154
16785.02 174
16786.24 179
16787.46 173
16788.69 186
16789.91 168
16791.14 194
16792.36 186
16793.58 143
16794.81 150
16796.03 167
16797.26 177
16798.48 146
16799.71 155
16800.93 147
16802.16 164
16803.38 224
16804.61 163
16805.83 171
16807.06 141
16808.28 147
16809.50 171
16810.73 138
16811.95 144
16813.18 152
16814.40 159
16815.63 168
16816.86 162
16818.08 160
16819.31 159
16820.53 148
16821.76 161
16822.98 160
16824.21 173
16825.43 203
16826.66 155
16827.88 147
16829.11 140
16830.33 146
16831.56 167
16832.79 147
16834.01 180
16835.24 162
16836.46 153
16837.69 155
16838.92 160
16840.14 130
16841.37 171
16842.59 167
16843.82 140
16845.05 150
16846.27 162
16847.50 148
16848.73 156
16849.95 166
16851.18 153
16852.40 158
16853.63 159
16854.86 185
16856.08 165
16857.31 154
16858.54 168
16859.76 183
16860.99 182
16862.22 170
16863.44 170
16864.67 189
16865.90 204
16867.13 210
16868.35 183
16869.58 187
16870.81 199
16872.03 194
16873.26 174
16874.49 172
16875.72 182
16876.94 155
16878.17 165
16879.40 162
16880.63 180
16881.85 197
16883.08 185
16884.31 196
16885.54 211
16886.76 195
16887.99 209
16889.22 216
16890.45 221
16891.68 195
16892.90 222
16894.13 234
16895.36 204
16896.59 198
16897.82 187
16899.04 187
16900.27 205
16901.50 215
16902.73 228
16903.96 213
16905.18 185
16906.41 175
16907.64 226
16908.87 231
16910.10 205
16911.33 222
16912.56 222
16913.78 191
16915.01 218
16916.24 202
16917.47 160
16918.70 149
16919.93 197
16921.16 222
16922.39 200
16923.62 156
16924.85 165
16926.07 181
16927.30 180
16928.53 196
16929.76 170
16930.99 160
16932.22 192
16933.45 160
16934.68 156
16935.91 184
16937.14 183
16938.37 177
16939.60 163
16940.83 178
16942.06 180
16943.29 209
16944.52 188
16945.75 181
16946.98 167
16948.21 177
16949.44 158
16950.67 159
16951.90 165
16953.13 158
16954.36 172
16955.59 170
16956.82 166
16958.05 149
16959.28 168
16960.51 171
16961.74 172
16962.97 138
16964.20 130
16965.43 144
16966.66 160
16967.89 167
16969.12 165
16970.35 147
16971.58 146
16972.82 154
16974.05 150
16975.28 158
16976.51 165
16977.74 151
16978.97 184
16980.20 164
16981.43 153
16982.66 142
16983.90 142
16985.13 169
16986.36 149
16987.59 172
16988.82 160
16990.05 172
16991.28 150
16992.52 137
16993.75 174
16994.98 160
16996.21 155
16997.44 126
16998.67 151
16999.91 167
17001.14 149
17002.37 161
17003.60 157
17004.83 148
17006.07 158
17007.30 166
17008.53 176
17009.76 176
17010.99 119
17012.23 154
17013.46 161
17014.69 152
17015.92 142
17017.16 169
17018.39 182
17019.62 182
17020.85 159
17022.09 171
17023.32 151
17024.55 174
17025.78 165
17027.02 163
17028.25 156
17029.48 164
17030.72 169
17031.95 131
17033.18 179
17034.42 157
17035.65 157
17036.88 128
17038.11 150
17039.35 162
17040.58 175
17041.81 149
17043.05 151
17044.28 128
17045.52 158
17046.75 190
17047.98 161
17049.22 127
17050.45 126
17051.68 145
17052.92 158
17054.15 137
17055.38 133
17056.62 146
17057.85 118
17059.09 176
17060.32 170
17061.55 185
17062.79 141
17064.02 135
17065.26 121
17066.49 128
17067.73 137
17068.96 117
17070.19 128
17071.43 131
17072.66 139
17073.90 126
17075.13 160
17076.37 147
17077.60 119
17078.84 107
17080.07 128
17081.31 137
17082.54 165
17083.78 171
17085.01 155
17086.25 133
17087.48 146
17088.72 142
17089.95 154
17091.19 134
17092.42 144
17093.66 138
17094.89 136
17096.13 116
17097.36 135
17098.60 172
17099.83 148
17101.07 163
17102.30 152
17103.54 148
17104.78 133
17106.01 135
17107.25 143
17108.48 128
17109.72 150
17110.95 162
17112.19 171
17113.43 145
17114.66 134
17115.90 154
17117.13 155
17118.37 169
17119.61 155
17120.84 132
17122.08 146
17123.32 134
17124.55 145
17125.79 144
17127.02 157
17128.26 160
17129.50 126
17130.73 149
17131.97 148
17133.21 132
17134.44 161
17135.68 149
17136.92 169
17138.15 139
17139.39 164
17140.63 174
17141.87 142
17143.10 153
17144.34 141
17145.58 135
17146.81 163
17148.05 148
17149.29 151
17150.53 173
17151.76 139
17153.00 137
17154.24 111
17155.48 132
17156.71 145
17157.95 150
17159.19 116
17160.43 132
17161.66 154
17162.90 157
17164.14 131
17165.38 118
17166.62 158
17167.85 161
17169.09 159
17170.33 152
17171.57 158
17172.81 166
17174.04 139
17175.28 138
17176.52 124
17177.76 160
17179.00 153
17180.23 138
17181.47 147
17182.71 169
17183.95 151
17185.19 158
17186.43 169
17187.67 160
17188.90 158
17190.14 143
17191.38 170
17192.62 128
17193.86 136
17195.10 156
17196.34 128
17197.58 133
17198.82 139
17200.05 147
17201.29 152
17202.53 157
17203.77 153
17205.01 152
17206.25 136
17207.49 129
17208.73 131
17209.97 132
17211.21 126
17212.45 110
17213.69 143
17214.93 162
17216.17 131
17217.41 127
17218.65 113
17219.89 136
17221.13 140
17222.37 148
17223.61 145
17224.85 154
17226.09 158
17227.33 139
17228.57 127
17229.81 123
17231.05 144
17232.29 152
17233.53 169
17234.77 149
17236.01 139
17237.25 143
17238.49 140
17239.73 136
17240.97 152
17242.21 148
17243.45 165
17244.69 165
17245.93 151
17247.17 150
17248.41 147
17249.66 151
17250.90 128
17252.14 166
17253.38 162
17254.62 153
17255.86 146
17257.10 129
17258.34 127
17259.58 186
17260.83 139
17262.07 133
17263.31 131
17264.55 120
17265.79 136
17267.03 128
17268.27 126
17269.52 148
17270.76 130
17272.00 133
17273.24 145
17274.48 131
17275.72 137
17276.97 179
17278.21 163
17279.45 166
17280.69 151
17281.93 139
17283.18 129
17284.42 159
17285.66 143
17286.90 133
17288.15 144
17289.39 132
17290.63 145
17291.87 141
17293.11 135
17294.36 138
17295.60 152
17296.84 152
17298.08 147
17299.33 130
17300.57 141
17301.81 134
17303.06 126
17304.30 175
17305.54 147
17306.78 166
17308.03 117
17309.27 115
17310.51 125
17311.76 127
17313.00 142
17314.24 147
17315.49 130
17316.73 148
17317.97 128
17319.22 129
17320.46 142
17321.70 141
17322.95 144
17324.19 113
17325.43 153
17326.68 181
17327.92 180
17329.17 126
17330.41 152
17331.65 140
17332.90 148
17334.14 152
17335.38 159
17336.63 147
17337.87 126
17339.12 122
17340.36 115
17341.61 133
17342.85 118
17344.09 120
17345.34 155
17346.58 147
17347.83 158
17349.07 191
17350.32 156
17351.56 131
17352.80 143
17354.05 133
17355.29 133
17356.54 136
17357.78 133
17359.03 134
17360.27 123
17361.52 117
17362.76 106
17364.01 111
17365.25 129
17366.50 133
17367.74 136
17368.99 140
17370.23 124
17371.48 133
17372.72 127
17373.97 122
17375.22 138
17376.46 120
17377.71 147
17378.95 117
17380.20 154
17381.44 134
17382.69 114
17383.93 123
17385.18 152
17386.43 117
17387.67 119
17388.92 131
17390.16 136
17391.41 123
17392.66 147
17393.90 138
17395.15 139
17396.39 131
17397.64 132
17398.89 118
17400.13 163
17401.38 152
17402.63 146
17403.87 139
17405.12 144
17406.37 144
17407.61 95
17408.86 104
17410.11 109
17411.35 133
17412.60 152
17413.85 166
17415.09 128
17416.34 102
17417.59 115
17418.83 111
17420.08 147
17421.33 143
17422.57 129
17423.82 129
17425.07 127
17426.32 128
17427.56 142
17428.81 156
17430.06 151
17431.31 134
17432.55 121
17433.80 141
17435.05 119
17436.30 168
17437.54 139
17438.79 135
17440.04 132
17441.29 169
17442.53 154
17443.78 142
17445.03 110
17446.28 153
17447.53 155
17448.77 172
17450.02 128
17451.27 136
17452.52 152
17453.77 136
17455.01 134
17456.26 138
17457.51 148
17458.76 133
17460.01 144
17461.26 160
17462.51 162
17463.75 130
17465.00 140
17466.25 142
17467.50 144
17468.75 136
17470.00 118
17471.25 117
17472.50 118
17473.74 125
17474.99 163
17476.24 157
17477.49 132
17478.74 111
17479.99 105
17481.24 138
17482.49 126
17483.74 107
17484.99 140
17486.24 153
17487.49 136
17488.74 130
17489.98 152
17491.23 162
17492.48 166
17493.73 162
17494.98 136
17496.23 123
17497.48 154
17498.73 138
17499.98 138
17501.23 136
17502.48 138
17503.73 159
17504.98 151
17506.23 148
17507.48 156
17508.73 152
17509.98 169
17511.23 168
17512.48 149
17513.73 127
17514.98 138
17516.24 165
17517.49 163
17518.74 173
17519.99 155
17521.24 188
17522.49 145
17523.74 143
17524.99 144
17526.24 156
17527.49 163
17528.74 137
17529.99 146
17531.24 166
17532.50 190
17533.75 165
17535.00 150
17536.25 140
17537.50 154
17538.75 145
17540.00 146
17541.25 166
17542.51 190
17543.76 168
17545.01 146
17546.26 138
17547.51 163
17548.76 148
17550.01 178
17551.27 153
17552.52 147
17553.77 161
17555.02 146
17556.27 144
17557.53 166
17558.78 123
17560.03 158
17561.28 169
17562.53 152
17563.79 175
17565.04 176
17566.29 160
17567.54 160
17568.80 176
17570.05 156
17571.30 161
17572.55 176
17573.81 162
17575.06 148
17576.31 129
17577.56 134
17578.82 149
17580.07 159
17581.32 154
17582.57 151
17583.83 132
17585.08 142
17586.33 138
17587.59 123
17588.84 158
17590.09 149
17591.35 135
17592.60 139
17593.85 150
17595.11 133
17596.36 132
17597.61 141
17598.87 148
17600.12 130
17601.37 156
17602.63 158
17603.88 151
17605.13 159
17606.39 166
17607.64 157
17608.89 166
17610.15 150
17611.40 109
17612.66 115
17613.91 151
17615.16 148
17616.42 160
17617.67 154
17618.93 174
17620.18 205
17621.43 165
17622.69 156
17623.94 157
17625.20 164
17626.45 162
17627.71 158
17628.96 158
17630.22 165
17631.47 167
17632.72 120
17633.98 144
17635.23 143
17636.49 149
17637.74 154
17639.00 165
17640.25 157
17641.51 158
17642.76 148
17644.02 134
17645.27 125
17646.53 128
17647.78 170
17649.04 139
17650.29 163
17651.55 133
17652.80 135
17654.06 134
17655.32 159
17656.57 145
17657.83 167
17659.08 129
17660.34 153
17661.59 146
17662.85 113
17664.11 162
17665.36 161
17666.62 137
17667.87 117
17669.13 129
17670.38 122
17671.64 124
17672.90 107
17674.15 120
17675.41 131
17676.67 160
17677.92 141
17679.18 110
17680.43 134
17681.69 170
17682.95 144
17684.20 156
17685.46 156
17686.72 145
17687.97 136
17689.23 128
17690.49 115
17691.74 112
17693.00 139
17694.26 104
17695.51 136
17696.77 140
17698.03 127
17699.28 122
17700.54 129
17701.80 135
17703.06 125
17704.31 139
17705.57 128
17706.83 142
17708.08 153
17709.34 154
17710.60 145
17711.86 151
17713.11 147
17714.37 126
17715.63 138
17716.89 127
17718.14 129
17719.40 119
17720.66 128
17721.92 138
17723.18 137
17724.43 133
17725.69 118
17726.95 143
17728.21 127
17729.47 104
17730.72 116
17731.98 142
17733.24 151
17734.50 146
17735.76 115
17737.02 109
17738.27 116
17739.53 135
17740.79 147
17742.05 125
17743.31 132
17744.57 121
17745.83 139
17747.08 130
17748.34 145
17749.60 103
17750.86 122
17752.12 150
17753.38 111
17754.64 118
17755.90 109
17757.16 124
17758.41 124
17759.67 136
17760.93 138
17762.19 103
17763.45 112
17764.71 122
17765.97 138
17767.23 119
17768.49 133
17769.75 137
17771.01 130
17772.27 132
17773.53 128
17774.79 100
17776.05 121
17777.31 106
17778.57 130
17779.83 111
17781.09 136
17782.35 170
17783.61 147
17784.87 131
17786.13 145
17787.39 150
17788.65 110
17789.91 143
17791.17 103
17792.43 128
17793.69 134
17794.95 123
17796.21 119
17797.47 134
17798.73 161
17799.99 157
17801.25 119
17802.51 129
17803.77 144
17805.03 136
17806.29 123
17807.55 127
17808.82 126
17810.08 117
17811.34 125
17812.60 150
17813.86 135
17815.12 126
17816.38 153
17817.64 135
17818.90 114
17820.17 118
17821.43 143
17822.69 115
17823.95 139
17825.21 151
17826.47 151
17827.73 131
17829.00 163
17830.26 133
17831.52 143
17832.78 123
17834.04 109
17835.31 160
17836.57 157
17837.83 150
17839.09 120
17840.35 128
17841.61 148
17842.88 158
17844.14 174
17845.40 124
17846.66 112
17847.93 111
17849.19 141
17850.45 121
17851.71 112
17852.98 111
17854.24 124
17855.50 163
17856.76 140
17858.03 123
17859.29 156
17860.55 121
17861.81 105
17863.08 128
17864.34 118
17865.60 124
17866.87 120
17868.13 119
17869.39 113
17870.65 97
17871.92 128
17873.18 125
17874.44 143
17875.71 131
17876.97 134
17878.23 124
17879.50 122
17880.76 117
17882.02 133
17883.29 117
17884.55 123
17885.82 167
17887.08 165
17888.34 132
17889.61 126
17890.87 98
17892.13 120
17893.40 119
17894.66 141
17895.93 136
17897.19 135
17898.45 143
17899.72 149
17900.98 121
17902.25 130
17903.51 97
17904.78 98
17906.04 117
17907.30 133
17908.57 109
17909.83 121
17911.10 116
17912.36 142
17913.63 111
17914.89 120
17916.16 116
17917.42 106
17918.69 131
17919.95 145
17921.22 152
17922.48 126
17923.75 115
17925.01 132
17926.28 117
17927.54 133
17928.81 115
17930.07 115
17931.34 131
17932.60 128
17933.87 132
17935.13 113
17936.40 131
17937.66 115
17938.93 104
17940.19 126
17941.46 108
17942.73 106
17943.99 106
17945.26 128
17946.52 152
17947.79 121
17949.05 107
17950.32 128
17951.59 128
17952.85 106
17954.12 98
17955.38 110
17956.65 112
17957.92 124
17959.18 116
17960.45 107
17961.72 125
17962.98 148
17964.25 136
17965.52 131
17966.78 113
17968.05 118
17969.31 162
17970.58 119
17971.85 124
17973.11 140
17974.38 127
17975.65 128
17976.92 133
17978.18 141
17979.45 140
17980.72 140
17981.98 110
17983.25 121
17984.52 103
17985.78 139
17987.05 141
17988.32 114
17989.59 123
17990.85 115
17992.12 148
17993.39 138
17994.66 114
17995.92 133
17997.19 134
17998.46 134
17999.73 121
18000.99 108
18002.26 108
18003.53 128
18004.80 118
18006.07 110
18007.33 136
18008.60 124
18009.87 140
18011.14 135
18012.41 112
18013.67 108
18014.94 130
18016.21 133
18017.48 104
18018.75 122
18020.02 143
18021.28 122
18022.55 107
18023.82 127
18025.09 133
18026.36 135
18027.63 134
18028.90 119
18030.16 129
18031.43 114
18032.70 114
18033.97 109
18035.24 103
18036.51 119
18037.78 129
18039.05 128
18040.32 106
18041.58 115
18042.85 133
18044.12 134
18045.39 138
18046.66 128
18047.93 110
18049.20 126
18050.47 117
18051.74 131
18053.01 115
18054.28 127
18055.55 143
18056.82 167
18058.09 110
18059.36 89
18060.63 110
18061.90 122
18063.17 124
18064.44 109
18065.71 134
18066.98 110
18068.25 87
18069.52 115
18070.79 122
18072.06 124
18073.33 117
18074.60 125
18075.87 141
18077.14 112
18078.41 113
18079.68 117
18080.95 144
18082.22 117
18083.49 119
18084.76 119
18086.03 137
18087.30 150
18088.57 135
18089.85 149
18091.12 112
18092.39 124
18093.66 158
18094.93 127
18096.20 114
18097.47 133
18098.74 137
18100.01 126
18101.29 146
18102.56 137
18103.83 133
18105.10 126
18106.37 114
18107.64 138
18108.91 138
18110.19 125
18111.46 90
18112.73 118
18114.00 143
18115.27 119
18116.54 131
18117.82 128
18119.09 136
18120.36 105
18121.63 147
18122.90 140
18124.18 126
18125.45 152
18126.72 120
18127.99 110
18129.26 142
18130.54 126
18131.81 140
18133.08 134
18134.35 139
18135.63 144
18136.90 95
18138.17 96
18139.44 111
18140.72 148
18141.99 132
18143.26 135
18144.53 132
18145.81 140
18147.08 132
18148.35 125
18149.63 120
18150.90 133
18152.17 135
18153.45 140
18154.72 136
18155.99 110
18157.26 104
18158.54 131
18159.81 128
18161.08 147
18162.36 129
18163.63 119
18164.91 151
18166.18 144
18167.45 110
18168.73 118
18170.00 133
18171.27 141
18172.55 102
18173.82 143
18175.09 108
18176.37 114
18177.64 122
18178.92 112
18180.19 117
18181.46 123
18182.74 110
18184.01 148
18185.29 143
18186.56 113
18187.84 135
18189.11 134
18190.38 129
18191.66 123
18192.93 131
18194.21 128
18195.48 159
18196.76 114
18198.03 115
18199.31 145
18200.58 111
18201.86 118
18203.13 132
18204.41 130
18205.68 129
18206.96 143
18208.23 112
18209.51 113
18210.78 100
18212.06 118
18213.33 145
18214.61 125
18215.88 115
18217.16 122
18218.43 123
18219.71 117
18220.98 127
18222.26 147
18223.53 123
18224.81 124
18226.09 125
18227.36 122
18228.64 131
18229.91 121
18231.19 126
18232.46 132
18233.74 123
18235.02 124
18236.29 98
18237.57 120
18238.84 135
18240.12 141
18241.40 134
18242.67 117
18243.95 124
18245.23 115
18246.50 141
18247.78 147
18249.05 157
18250.33 132
18251.61 122
18252.88 139
18254.16 147
18255.44 123
18256.71 113
18257.99 116
18259.27 99
18260.54 111
18261.82 96
18263.10 124
18264.38 106
18265.65 141
18266.93 136
18268.21 138
18269.48 116
18270.76 111
18272.04 121
18273.32 117
18274.59 121
18275.87 141
18277.15 122
18278.43 142
18279.70 120
18280.98 130
18282.26 117
18283.54 158
18284.81 106
18286.09 128
18287.37 111
18288.65 97
18289.92 135
18291.20 116
18292.48 139
18293.76 136
18295.04 111
18296.31 111
18297.59 121
18298.87 109
18300.15 118
18301.43 162
18302.71 119
18303.98 116
18305.26 131
18306.54 135
18307.82 119
18309.10 145
18310.38 148
18311.66 98
18312.93 137
18314.21 144
18315.49 128
18316.77 153
18318.05 151
18319.33 129
18320.61 122
18321.89 117
18323.17 120
18324.44 112
18325.72 100
18327.00 112
18328.28 119
18329.56 125
18330.84 138
18332.12 110
18333.40 110
18334.68 105
18335.96 115
18337.24 111
18338.52 123
18339.80 148
18341.08 140
18342.36 130
18343.64 114
18344.92 105
18346.20 111
18347.48 135
18348.76 133
18350.04 93
18351.32 105
18352.60 103
18353.88 115
18355.16 87
18356.44 117
18357.72 132
18359.00 127
18360.28 119
18361.56 113
18362.84 139
18364.12 129
18365.40 124
18366.68 135
18367.96 118
18369.24 118
18370.52 125
18371.80 105
18373.08 101
18374.36 121
18375.64 131
18376.93 142
18378.21 115
18379.49 116
18380.77 102
18382.05 95
18383.33 110
18384.61 102
18385.89 120
18387.17 122
18388.46 126
18389.74 114
18391.02 121
18392.30 135
18393.58 133
18394.86 111
18396.15 97
18397.43 102
18398.71 120
18399.99 116
18401.27 105
18402.55 121
18403.84 111
18405.12 116
18406.40 121
18407.68 138
18408.96 145
18410.25 116
18411.53 139
18412.81 119
18414.09 104
18415.37 136
18416.66 121
18417.94 120
18419.22 126
18420.50 133
18421.79 153
18423.07 121
18424.35 136
18425.63 137
18426.92 127
18428.20 106
18429.48 103
18430.77 120
18432.05 108
18433.33 114
18434.61 120
18435.90 137
18437.18 124
18438.46 96
18439.75 136
18441.03 138
18442.31 134
18443.60 121
18444.88 104
18446.16 129
18447.45 130
18448.73 117
18450.01 136
18451.30 112
18452.58 149
18453.86 139
18455.15 125
18456.43 129
18457.71 129
18459.00 116
18460.28 105
18461.57 119
18462.85 147
18464.13 110
18465.42 119
18466.70 108
18467.99 115
18469.27 122
18470.55 130
18471.84 115
18473.12 107
18474.41 125
18475.69 141
18476.98 154
18478.26 128
18479.55 113
18480.83 133
18482.11 118
18483.40 130
18484.68 114
18485.97 117
18487.25 119
18488.54 122
18489.82 131
18491.11 109
18492.39 109
18493.68 157
18494.96 134
18496.25 112
18497.53 158
18498.82 117
18500.10 105
18501.39 112
18502.67 117
18503.96 118
18505.24 112
18506.53 130
18507.82 108
18509.10 110
18510.39 126
18511.67 103
18512.96 114
18514.24 110
18515.53 132
18516.82 130
18518.10 105
18519.39 116
18520.67 128
18521.96 96
18523.25 114
18524.53 136
18525.82 148
18527.10 118
18528.39 139
18529.68 117
18530.96 118
18532.25 109
18533.54 142
18534.82 127
18536.11 115
18537.39 103
18538.68 112
18539.97 117
18541.25 103
18542.54 117
18543.83 122
18545.11 141
18546.40 132
18547.69 118
18548.98 128
18550.26 150
18551.55 138
18552.84 128
18554.12 116
18555.41 113
18556.70 125
18557.99 105
18559.27 113
18560.56 113
18561.85 127
18563.13 142
18564.42 138
18565.71 139
18567.00 132
18568.28 121
18569.57 119
18570.86 136
18572.15 146
18573.44 126
18574.72 126
18576.01 111
18577.30 130
18578.59 114
18579.88 108
18581.16 144
18582.45 146
18583.74 132
18585.03 99
18586.32 121
18587.60 138
18588.89 133
18590.18 115
18591.47 143
18592.76 103
18594.05 120
18595.33 132
18596.62 144
18597.91 129
18599.20 104
18600.49 122
18601.78 131
18603.07 136
18604.36 111
18605.64 136
18606.93 130
18608.22 170
18609.51 142
18610.80 130
18612.09 131
18613.38 145
18614.67 130
18615.96 105
18617.25 134
18618.54 114
18619.83 120
18621.12 131
18622.40 124
18623.69 147
18624.98 131
18626.27 135
18627.56 125
18628.85 150
18630.14 117
18631.43 120
18632.72 117
18634.01 142
18635.30 115
18636.59 119
18637.88 95
18639.17 144
18640.46 125
18641.75 147
18643.04 115
18644.33 113
18645.62 133
18646.91 95
18648.20 110
18649.49 114
18650.78 133
18652.08 123
18653.37 130
18654.66 106
18655.95 112
18657.24 114
18658.53 106
18659.82 113
18661.11 184
18662.40 140
18663.69 133
18664.98 132
18666.27 128
18667.56 147
18668.86 122
18670.15 117
18671.44 124
18672.73 141
18674.02 126
18675.31 125
18676.60 108
18677.90 118
18679.19 104
18680.48 115
18681.77 134
18683.06 126
18684.35 98
18685.64 115
18686.94 94
18688.23 126
18689.52 136
18690.81 126
18692.10 133
18693.40 119
18694.69 113
18695.98 117
18697.27 122
18698.56 132
18699.86 135
18701.15 149
18702.44 139
18703.73 120
18705.03 116
18706.32 109
18707.61 119
18708.90 123
18710.19 138
18711.49 129
18712.78 142
18714.07 131
18715.37 132
18716.66 140
18717.95 116
18719.24 132
18720.54 127
18721.83 111
18723.12 120
18724.42 113
18725.71 107
18727.00 131
18728.30 125
18729.59 141
18730.88 115
18732.17 85
18733.47 114
18734.76 123
18736.05 130
18737.35 131
18738.64 124
18739.94 115
18741.23 129
18742.52 117
18743.82 109
18745.11 159
18746.40 152
18747.70 116
18748.99 108
18750.29 123
18751.58 103
18752.87 106
18754.17 113
18755.46 103
18756.76 104
18758.05 123
18759.34 128
18760.64 129
18761.93 120
18763.23 108
18764.52 126
18765.82 129
18767.11 124
18768.41 138
18769.70 146
18770.99 148
18772.29 128
18773.58 119
18774.88 89
18776.17 73
18777.47 135
18778.76 103
18780.06 136
18781.35 103
18782.65 129
18783.94 125
18785.24 98
18786.53 119
18787.83 123
18789.12 132
18790.42 114
18791.71 131
18793.01 107
18794.31 113
18795.60 103
18796.90 124
18798.19 129
18799.49 110
18800.78 111
18802.08 136
18803.37 102
18804.67 114
18805.97 110
18807.26 112
18808.56 108
18809.85 129
18811.15 101
18812.45 99
18813.74 123
18815.04 130
18816.34 99
18817.63 106
18818.93 115
18820.22 109
18821.52 129
18822.82 126
18824.11 145
18825.41 108
18826.71 96
18828.00 123
18829.30 93
18830.60 102
18831.89 104
18833.19 107
18834.49 114
18835.78 102
18837.08 122
18838.38 138
18839.67 139
18840.97 107
18842.27 127
18843.57 127
18844.86 124
18846.16 104
18847.46 108
18848.75 92
18850.05 121
18851.35 110
18852.65 101
18853.94 107
18855.24 119
18856.54 125
18857.84 121
18859.13 120
18860.43 113
18861.73 114
18863.03 122
18864.33 115
18865.62 106
18866.92 113
18868.22 127
18869.52 121
18870.82 128
18872.11 99
18873.41 99
18874.71 113
18876.01 102
18877.31 131
18878.61 108
18879.90 123
18881.20 122
18882.50 97
18883.80 109
18885.10 134
18886.40 128
18887.70 124
18888.99 114
18890.29 110
18891.59 121
18892.89 124
18894.19 112
18895.49 123
18896.79 110
18898.09 119
18899.39 127
18900.68 112
18901.98 134
18903.28 151
18904.58 138
18905.88 147
18907.18 111
18908.48 113
18909.78 113
18911.08 131
18912.38 118
18913.68 105
18914.98 112
18916.28 130
18917.58 141
18918.88 128
18920.18 115
18921.48 108
18922.78 124
18924.08 115
18925.38 119
18926.68 105
18927.98 109
18929.28 130
18930.58 128
18931.88 107
18933.18 133
18934.48 119
18935.78 120
18937.08 111
18938.38 107
18939.68 93
18940.98 102
18942.28 102
18943.58 102
18944.88 100
18946.18 114
18947.48 116
18948.78 107
18950.08 116
18951.39 98
18952.69 92
18953.99 116
18955.29 110
18956.59 95
18957.89 123
18959.19 135
18960.49 119
18961.79 98
18963.09 101
18964.40 99
18965.70 103
18967.00 91
18968.30 117
18969.60 148
18970.90 113
18972.21 127
18973.51 129
18974.81 119
18976.11 126
18977.41 117
18978.71 100
18980.02 114
18981.32 132
18982.62 139
18983.92 108
18985.22 113
18986.53 104
18987.83 98
18989.13 108
18990.43 100
18991.73 100
18993.04 101
18994.34 122
18995.64 98
18996.94 93
18998.25 111
18999.55 112
19000.85 103
19002.15 105
19003.46 135
19004.76 140
19006.06 153
19007.36 131
19008.67 109
19009.97 103
19011.27 106
19012.58 116
19013.88 109
19015.18 137
19016.49 127
19017.79 127
19019.09 113
19020.40 108
19021.70 130
19023.00 90
19024.31 113
19025.61 88
19026.91 97
19028.22 111
19029.52 123
19030.82 128
19032.13 94
19033.43 113
19034.73 128
19036.04 119
19037.34 118
19038.65 111
19039.95 118
19041.25 126
19042.56 101
19043.86 104
19045.17 130
19046.47 132
19047.77 145
19049.08 108
19050.38 91
19051.69 97
19052.99 122
19054.30 109
19055.60 128
19056.90 129
19058.21 97
19059.51 118
19060.82 98
19062.12 107
19063.43 120
19064.73 118
19066.04 126
19067.34 85
19068.65 111
19069.95 101
19071.26 112
19072.56 139
19073.87 118
19075.17 99
19076.48 102
19077.78 113
19079.09 106
19080.39 108
19081.70 116
19083.00 100
19084.31 102
19085.61 110
19086.92 99
19088.23 102
19089.53 119
19090.84 111
19092.14 114
19093.45 100
19094.75 114
19096.06 109
19097.37 101
19098.67 116
19099.98 131
19101.28 125
19102.59 137
19103.90 133
19105.20 115
19106.51 102
19107.81 104
19109.12 120
19110.43 115
19111.73 114
19113.04 105
19114.35 112
19115.65 111
19116.96 103
19118.27 109
19119.57 110
19120.88 109
19122.19 106
19123.49 122
19124.80 106
19126.11 120
19127.41 90
19128.72 84
19130.03 83
19131.33 120
19132.64 112
19133.95 112
19135.26 103
19136.56 110
19137.87 113
19139.18 91
19140.49 120
19141.79 120
19143.10 113
19144.41 104
19145.71 93
19147.02 91
19148.33 102
19149.64 134
19150.95 122
19152.25 105
19153.56 111
19154.87 94
19156.18 110
19157.48 107
19158.79 110
19160.10 108
19161.41 103
19162.72 119
19164.03 117
19165.33 131
19166.64 106
19167.95 106
19169.26 104
19170.57 105
19171.88 121
19173.18 128
19174.49 110
19175.80 98
19177.11 135
19178.42 144
19179.73 130
19181.04 127
19182.34 122
19183.65 110
19184.96 108
19186.27 108
19187.58 105
19188.89 123
19190.20 103
19191.51 114
19192.82 97
19194.13 91
19195.43 109
19196.74 133
19198.05 118
19199.36 139
19200.67 122
19201.98 117
19203.29 118
19204.60 120
19205.91 102
19207.22 120
19208.53 113
19209.84 123
19211.15 108
19212.46 122
19213.77 123
19215.08 133
19216.39 150
19217.70 116
19219.01 93
19220.32 114
19221.63 104
19222.94 140
19224.25 139
19225.56 112
19226.87 101
19228.18 103
19229.49 115
19230.80 126
19232.11 131
19233.42 107
19234.73 110
19236.04 107
19237.35 121
19238.67 123
19239.98 132
19241.29 105
19242.60 132
19243.91 128
19245.22 122
19246.53 98
19247.84 111
19249.15 111
19250.46 118
19251.77 140
19253.09 125
19254.40 92
19255.71 107
19257.02 86
19258.33 105
19259.64 103
19260.95 79
19262.27 111
19263.58 114
19264.89 126
19266.20 104
19267.51 104
19268.82 102
19270.14 85
19271.45 99
19272.76 103
19274.07 94
19275.38 115
19276.70 117
19278.01 87
19279.32 113
19280.63 104
19281.94 110
19283.26 118
19284.57 119
19285.88 108
19287.19 100
19288.51 98
19289.82 128
19291.13 90
19292.44 125
19293.76 143
19295.07 133
19296.38 126
19297.69 105
19299.01 105
19300.32 107
19301.63 130
19302.95 113
19304.26 98
19305.57 104
19306.88 118
19308.20 103
19309.51 109
19310.82 107
19312.14 122
19313.45 106
19314.76 113
19316.08 113
19317.39 108
19318.70 115
19320.02 131
19321.33 117
19322.64 114
19323.96 132
19325.27 108
19326.59 118
19327.90 86
19329.21 117
19330.53 118
19331.84 109
19333.15 105
19334.47 109
19335.78 98
19337.10 129
19338.41 126
19339.73 117
19341.04 109
19342.35 137
19343.67 113
19344.98 119
19346.30 141
19347.61 102
19348.93 116
19350.24 99
19351.55 104
19352.87 98
19354.18 96
19355.50 101
19356.81 109
19358.13 97
19359.44 85
19360.76 102
19362.07 115
19363.39 113
19364.70 112
19366.02 88
19367.33 104
19368.65 102
19369.96 148
19371.28 148
19372.59 107
19373.91 113
19375.22 105
19376.54 112
19377.86 109
19379.17 131
19380.49 113
19381.80 104
19383.12 96
19384.43 112
19385.75 116
19387.07 98
19388.38 107
19389.70 90
19391.01 103
19392.33 102
19393.65 113
19394.96 127
19396.28 111
19397.59 117
19398.91 122
19400.23 136
19401.54 116
19402.86 96
19404.17 123
19405.49 141
19406.81 104
19408.12 103
19409.44 146
19410.76 135
19412.07 144
19413.39 161
19414.71 124
19416.02 117
19417.34 114
19418.66 138
19419.97 109
19421.29 115
19422.61 101
19423.93 128
19425.24 113
19426.56 99
19427.88 132
19429.19 118
19430.51 154
19431.83 118
19433.15 111
19434.46 124
19435.78 125
19437.10 125
19438.42 97
19439.73 132
19441.05 134
19442.37 108
19443.69 101
19445.00 111
19446.32 111
19447.64 112
19448.96 125
19450.28 130
19451.59 128
19452.91 105
19454.23 116
19455.55 121
19456.87 129
19458.18 109
19459.50 111
19460.82 106
19462.14 111
19463.46 109
19464.78 109
19466.09 129
19467.41 116
19468.73 104
19470.05 122
19471.37 124
19472.69 118
19474.01 124
19475.33 117
19476.64 103
19477.96 102
19479.28 98
19480.60 97
19481.92 118
19483.24 102
19484.56 122
19485.88 95
19487.20 110
19488.52 138
19489.83 125
19491.15 121
19492.47 91
19493.79 108
19495.11 107
19496.43 108
19497.75 98
19499.07 76
19500.39 98
19501.71 112
19503.03 94
19504.35 102
19505.67 110
19506.99 122
19508.31 91
19509.63 82
19510.95 89
19512.27 113
19513.59 109
19514.91 135
19516.23 130
19517.55 112
19518.87 105
19520.19 81
19521.51 88
19522.83 133
19524.15 122
19525.47 129
19526.79 111
19528.11 112
19529.43 116
19530.75 85
19532.08 133
19533.40 114
19534.72 121
19536.04 119
19537.36 133
19538.68 117
19540.00 98
19541.32 99
19542.64 149
19543.96 133
19545.29 124
19546.61 128
19547.93 90
19549.25 95
19550.57 110
19551.89 103
19553.21 92
19554.53 104
19555.86 90
19557.18 92
19558.50 108
19559.82 111
19561.14 126
19562.46 120
19563.79 106
19565.11 110
19566.43 103
19567.75 98
19569.07 109
19570.40 137
19571.72 124
19573.04 105
19574.36 124
19575.68 116
19577.01 109
19578.33 98
19579.65 113
19580.97 112
19582.30 107
19583.62 133
19584.94 146
19586.26 114
19587.59 121
19588.91 111
19590.23 111
19591.55 119
19592.88 95
19594.20 123
19595.52 110
19596.85 120
19598.17 97
19599.49 126
19600.81 136
19602.14 129
19603.46 111
19604.78 123
19606.11 102
19607.43 102
19608.75 112
19610.08 112
19611.40 102
19612.72 111
19614.05 140
19615.37 120
19616.69 134
19618.02 107
19619.34 142
19620.67 126
19621.99 108
19623.31 127
19624.64 102
19625.96 121
19627.29 130
19628.61 111
19629.93 104
19631.26 112
19632.58 135
19633.91 118
19635.23 116
19636.55 122
19637.88 102
19639.20 112
19640.53 109
19641.85 96
19643.18 104
19644.50 116
19645.82 102
19647.15 99
19648.47 118
19649.80 108
19651.12 135
19652.45 110
19653.77 103
19655.10 117
19656.42 155
19657.75 130
19659.07 106
19660.40 106
19661.72 108
19663.05 98
19664.37 129
19665.70 108
19667.02 107
19668.35 102
19669.67 124
19671.00 137
19672.33 111
19673.65 105
19674.98 93
19676.30 105
19677.63 139
19678.95 135
19680.28 122
19681.61 123
19682.93 118
19684.26 102
19685.58 122
19686.91 131
19688.23 126
19689.56 120
19690.89 143
19692.21 128
19693.54 106
19694.87 96
19696.19 113
19697.52 94
19698.84 104
19700.17 103
19701.50 114
19702.82 113
19704.15 116
19705.48 110
19706.80 109
19708.13 104
19709.46 110
19710.78 127
19712.11 105
19713.44 118
19714.76 108
19716.09 106
19717.42 113
19718.75 130
19720.07 100
19721.40 111
19722.73 117
19724.05 81
19725.38 118
19726.71 94
19728.04 98
19729.36 149
19730.69 129
19732.02 96
19733.35 104
19734.67 112
19736.00 115
19737.33 139
19738.66 141
19739.98 134
19741.31 106
19742.64 125
19743.97 101
19745.30 107
19746.62 101
19747.95 98
19749.28 124
19750.61 126
19751.94 94
19753.26 97
19754.59 126
19755.92 138
19757.25 118
19758.58 116
19759.91 117
19761.23 119
19762.56 107
19763.89 103
19765.22 121
19766.55 113
19767.88 122
19769.21 135
19770.53 114
19771.86 125
19773.19 126
19774.52 99
19775.85 99
19777.18 101
19778.51 130
19779.84 92
19781.17 85
19782.50 94
19783.83 94
19785.15 104
19786.48 129
19787.81 98
19789.14 110
19790.47 95
19791.80 109
19793.13 111
19794.46 125
19795.79 134
19797.12 103
19798.45 133
19799.78 107
19801.11 121
19802.44 111
19803.77 95
19805.10 112
19806.43 106
19807.76 89
19809.09 122
19810.42 112
19811.75 126
19813.08 104
19814.41 93
19815.74 98
19817.07 110
19818.40 104
19819.73 97
19821.06 92
19822.39 105
19823.72 103
19825.05 104
19826.38 117
19827.71 92
19829.05 76
19830.38 75
19831.71 79
19833.04 100
19834.37 77
19835.70 107
19837.03 109
19838.36 126
19839.69 96
19841.02 114
19842.36 131
19843.69 114
19845.02 98
19846.35 109
19847.68 122
19849.01 125
19850.34 94
19851.68 109
19853.01 112
19854.34 101
19855.67 104
19857.00 103
19858.33 106
19859.67 108
19861.00 103
19862.33 108
19863.66 110
19864.99 98
19866.32 116
19867.66 116
19868.99 116
19870.32 112
19871.65 115
19872.99 104
19874.32 76
19875.65 123
19876.98 115
19878.32 105
19879.65 105
19880.98 104
19882.31 88
19883.65 111
19884.98 119
19886.31 104
19887.64 99
19888.98 91
19890.31 90
19891.64 113
19892.97 88
19894.31 92
19895.64 105
19896.97 123
19898.31 103
19899.64 130
19900.97 100
19902.31 110
19903.64 137
19904.97 108
19906.31 101
19907.64 97
19908.97 121
19910.31 116
19911.64 107
19912.97 128
19914.31 109
19915.64 97
19916.97 116
19918.31 116
19919.64 107
19920.98 107
19922.31 131
19923.64 97
19924.98 114
19926.31 112
19927.65 106
19928.98 116
19930.31 104
19931.65 101
19932.98 125
19934.32 100
19935.65 125
19936.99 90
19938.32 97
19939.65 118
19940.99 120
19942.32 117
19943.66 133
19944.99 120
19946.33 126
19947.66 120
19949.00 109
19950.33 109
19951.67 106
19953.00 125
19954.34 105
19955.67 100
19957.01 128
19958.34 107
19959.68 140
19961.01 113
19962.35 126
19963.68 122
19965.02 108
19966.35 119
19967.69 99
19969.02 130
19970.36 104
19971.70 105
19973.03 124
19974.37 97
19975.70 129
19977.04 103
19978.37 104
19979.71 112
19981.05 128
19982.38 133
19983.72 111
19985.05 144
19986.39 132
19987.73 121
19989.06 128
19990.40 122
19991.73 100
19993.07 114
19994.41 126
19995.74 118
19997.08 97
19998.42 86
19999.75 93
20001.09 90
20002.43 95
20003.76 106
20005.10 101
20006.44 133
20007.77 114
20009.11 120
20010.45 131
20011.78 115
20013.12 132
20014.46 134
20015.79 117
20017.13 118
20018.47 113
20019.81 120
20021.14 127
20022.48 124
20023.82 102
20025.15 98
20026.49 119
20027.83 128
20029.17 91
20030.50 107
20031.84 133
20033.18 122
20034.52 119
20035.85 87
20037.19 93
20038.53 108
20039.87 110
20041.21 143
20042.54 94
20043.88 89
20045.22 96
20046.56 99
20047.90 112
20049.23 112
20050.57 115
20051.91 127
20053.25 124
20054.59 115
20055.93 109
20057.26 99
20058.60 142
20059.94 123
20061.28 102
20062.62 119
20063.96 110
20065.30 83
20066.63 102
20067.97 95
20069.31 136
20070.65 114
20071.99 102
20073.33 124
20074.67 108
20076.01 102
20077.35 124
20078.68 128
20080.02 123
20081.36 80
20082.70 117
20084.04 112
20085.38 111
20086.72 105
20088.06 91
20089.40 108
20090.74 119
20092.08 119
20093.42 123
20094.76 108
20096.10 119
20097.44 112
20098.78 118
20100.12 123
20101.46 113
20102.80 129
20104.14 104
20105.48 109
20106.82 82
20108.16 108
20109.50 109
20110.84 97
20112.18 98
20113.52 136
20114.86 125
20116.20 104
20117.54 119
20118.88 121
20120.22 101
20121.56 116
20122.90 130
20124.24 123
20125.58 134
20126.92 96
20128.26 108
20129.61 135
20130.95 131
20132.29 114
20133.63 124
20134.97 142
20136.31 128
20137.65 130
20138.99 93
20140.33 113
20141.67 107
20143.02 125
