# Supplementary material for: MALDI-TOF MS typing enables the classification of brewing yeasts of the genus Saccharomyces to major beer styles
Source: PLoS One. 2017 Aug 9;12(8):e0181694. doi: 10.1371/journal.pone.0181694 (PMC5549903; doi:10.1371/journal.pone.0181694)
Supplement: S2 File — The directory includes 90 raw files and was zipped to “.zip”; the folder has three strains with 30 spectra per strain; S1 Text explains the raw files with an example and Table 1 represents the yeast strains used within the experiment. (ZIP) [file pone.0181694.s005.zip › 4-6/30253-149-OG-WB-WB-YPG-18h-E-E_2015-07-16_2_0_A8_1.dat]

2000.53 1016
2000.95 1119
2001.37 983
2001.79 967
2002.21 975
2002.64 941
2003.06 979
2003.48 946
2003.90 921
2004.32 901
2004.75 995
2005.17 1108
2005.59 909
2006.01 925
2006.43 860
2006.86 930
2007.28 955
2007.70 1197
2008.12 1066
2008.55 905
2008.97 1012
2009.39 1116
2009.81 1010
2010.24 967
2010.66 1034
2011.08 934
2011.50 849
2011.93 1061
2012.35 970
2012.77 922
2013.20 795
2013.62 717
2014.04 771
2014.46 1093
2014.89 1068
2015.31 1009
2015.73 1051
2016.16 1029
2016.58 987
2017.00 824
2017.43 935
2017.85 1026
2018.27 955
2018.70 905
2019.12 855
2019.54 1056
2019.97 1069
2020.39 1032
2020.82 1151
2021.24 1010
2021.66 1074
2022.09 1056
2022.51 1042
2022.94 1108
2023.36 1046
2023.78 851
2024.21 967
2024.63 978
2025.06 875
2025.48 900
2025.90 971
2026.33 996
2026.75 948
2027.18 1010
2027.60 965
2028.03 986
2028.45 931
2028.88 1047
2029.30 1066
2029.72 946
2030.15 931
2030.57 886
2031.00 856
2031.42 1022
2031.85 880
2032.27 900
2032.70 903
2033.12 996
2033.55 969
2033.97 886
2034.40 975
2034.82 900
2035.25 869
2035.67 892
2036.10 914
2036.52 821
2036.95 853
2037.38 890
2037.80 883
2038.23 975
2038.65 946
2039.08 845
2039.50 910
2039.93 959
2040.36 958
2040.78 1068
2041.21 942
2041.63 972
2042.06 968
2042.48 975
2042.91 978
2043.34 954
2043.76 992
2044.19 1081
2044.62 1053
2045.04 995
2045.47 1039
2045.89 1102
2046.32 1136
2046.75 1011
2047.17 987
2047.60 1009
2048.03 1108
2048.45 964
2048.88 1100
2049.31 983
2049.73 1051
2050.16 1142
2050.59 1126
2051.01 1108
2051.44 938
2051.87 1021
2052.29 1162
2052.72 1094
2053.15 1083
2053.58 1105
2054.00 1084
2054.43 1076
2054.86 1200
2055.28 992
2055.71 989
2056.14 1025
2056.57 983
2056.99 971
2057.42 856
2057.85 937
2058.28 965
2058.71 896
2059.13 948
2059.56 980
2059.99 997
2060.42 1024
2060.84 982
2061.27 1046
2061.70 1086
2062.13 1187
2062.56 1249
2062.98 1182
2063.41 1139
2063.84 1047
2064.27 1235
2064.70 1505
2065.13 1515
2065.55 1425
2065.98 1403
2066.41 1428
2066.84 1598
2067.27 1379
2067.70 1201
2068.13 1209
2068.55 1056
2068.98 1159
2069.41 1058
2069.84 994
2070.27 1068
2070.70 1019
2071.13 847
2071.56 1010
2071.99 1077
2072.41 968
2072.84 976
2073.27 1011
2073.70 1018
2074.13 1149
2074.56 1199
2074.99 1185
2075.42 1085
2075.85 1072
2076.28 1117
2076.71 1151
2077.14 1032
2077.57 1011
2078.00 986
2078.43 1022
2078.86 1100
2079.29 1043
2079.72 980
2080.15 926
2080.58 893
2081.01 926
2081.44 1037
2081.87 905
2082.30 819
2082.73 907
2083.16 896
2083.59 926
2084.02 963
2084.45 880
2084.88 953
2085.31 1070
2085.74 1033
2086.17 1040
2086.60 1014
2087.03 1048
2087.46 1002
2087.89 955
2088.32 984
2088.75 990
2089.18 1010
2089.62 974
2090.05 926
2090.48 964
2090.91 1035
2091.34 1046
2091.77 1050
2092.20 954
2092.63 942
2093.06 1004
2093.49 937
2093.93 928
2094.36 985
2094.79 944
2095.22 995
2095.65 977
2096.08 911
2096.52 948
2096.95 943
2097.38 896
2097.81 880
2098.24 814
2098.67 754
2099.11 906
2099.54 911
2099.97 753
2100.40 825
2100.83 1007
2101.27 877
2101.70 832
2102.13 876
2102.56 963
2102.99 1057
2103.43 1008
2103.86 999
2104.29 971
2104.72 867
2105.16 950
2105.59 974
2106.02 1069
2106.45 1074
2106.89 927
2107.32 1005
2107.75 964
2108.19 911
2108.62 806
2109.05 966
2109.48 847
2109.92 859
2110.35 804
2110.78 895
2111.22 931
2111.65 833
2112.08 977
2112.52 953
2112.95 947
2113.38 948
2113.82 906
2114.25 864
2114.68 873
2115.12 915
2115.55 870
2115.98 814
2116.42 880
2116.85 876
2117.28 760
2117.72 867
2118.15 980
2118.59 765
2119.02 751
2119.45 824
2119.89 783
2120.32 853
2120.76 747
2121.19 765
2121.62 863
2122.06 948
2122.49 887
2122.93 833
2123.36 758
2123.80 901
2124.23 929
2124.66 996
2125.10 830
2125.53 789
2125.97 999
2126.40 948
2126.84 785
2127.27 858
2127.71 977
2128.14 920
2128.58 1081
2129.01 997
2129.45 991
2129.88 1135
2130.32 959
2130.75 915
2131.19 1017
2131.62 909
2132.06 962
2132.49 1052
2132.93 846
2133.36 921
2133.80 877
2134.23 841
2134.67 866
2135.11 979
2135.54 905
2135.98 881
2136.41 914
2136.85 930
2137.28 1012
2137.72 1107
2138.16 954
2138.59 881
2139.03 972
2139.46 1046
2139.90 988
2140.34 920
2140.77 914
2141.21 930
2141.64 973
2142.08 909
2142.52 845
2142.95 838
2143.39 834
2143.83 909
2144.26 800
2144.70 888
2145.14 910
2145.57 821
2146.01 862
2146.45 962
2146.88 1132
2147.32 973
2147.76 901
2148.19 983
2148.63 1141
2149.07 1037
2149.50 1008
2149.94 1041
2150.38 972
2150.81 1048
2151.25 1065
2151.69 977
2152.13 1043
2152.56 1042
2153.00 1100
2153.44 1068
2153.88 1010
2154.31 968
2154.75 1057
2155.19 1095
2155.63 1217
2156.06 1165
2156.50 1117
2156.94 1116
2157.38 995
2157.82 932
2158.25 1167
2158.69 1041
2159.13 1140
2159.57 1194
2160.01 1054
2160.44 1046
2160.88 1040
2161.32 1111
2161.76 1083
2162.20 1023
2162.63 886
2163.07 918
2163.51 1011
2163.95 905
2164.39 969
2164.83 866
2165.27 799
2165.70 856
2166.14 818
2166.58 843
2167.02 855
2167.46 966
2167.90 949
2168.34 882
2168.78 824
2169.22 1060
2169.65 991
2170.09 1078
2170.53 1082
2170.97 970
2171.41 1053
2171.85 1133
2172.29 1091
2172.73 1031
2173.17 1213
2173.61 1290
2174.05 1306
2174.49 1403
2174.93 1340
2175.37 1321
2175.81 1413
2176.25 1335
2176.69 1377
2177.13 1237
2177.57 1168
2178.01 1116
2178.45 883
2178.89 896
2179.33 977
2179.77 904
2180.21 884
2180.65 978
2181.09 924
2181.53 883
2181.97 887
2182.41 904
2182.85 967
2183.29 878
2183.73 992
2184.17 990
2184.61 931
2185.05 991
2185.49 895
2185.93 1023
2186.37 1071
2186.81 960
2187.25 954
2187.69 1002
2188.14 960
2188.58 1042
2189.02 1132
2189.46 1212
2189.90 1025
2190.34 1229
2190.78 1033
2191.22 927
2191.66 1027
2192.11 1002
2192.55 1020
2192.99 1099
2193.43 1160
2193.87 1020
2194.31 1101
2194.76 1004
2195.20 1138
2195.64 1095
2196.08 1108
2196.52 1059
2196.96 1093
2197.41 1056
2197.85 1150
2198.29 1042
2198.73 1037
2199.17 1200
2199.62 1004
2200.06 1048
2200.50 1006
2200.94 923
2201.38 1086
2201.83 899
2202.27 936
2202.71 1055
2203.15 974
2203.60 1069
2204.04 1008
2204.48 1013
2204.92 1076
2205.37 936
2205.81 899
2206.25 935
2206.70 1011
2207.14 1056
2207.58 1113
2208.02 1158
2208.47 987
2208.91 900
2209.35 920
2209.80 863
2210.24 959
2210.68 1001
2211.13 1044
2211.57 1080
2212.01 1090
2212.46 1007
2212.90 955
2213.34 947
2213.79 1029
2214.23 1133
2214.67 964
2215.12 883
2215.56 1025
2216.00 950
2216.45 910
2216.89 961
2217.34 933
2217.78 942
2218.22 1036
2218.67 993
2219.11 904
2219.56 996
2220.00 1031
2220.44 1096
2220.89 971
2221.33 1001
2221.78 900
2222.22 1037
2222.67 995
2223.11 1026
2223.55 991
2224.00 1007
2224.44 1026
2224.89 1184
2225.33 1204
2225.78 1186
2226.22 1176
2226.67 1127
2227.11 1049
2227.56 1059
2228.00 1142
2228.45 973
2228.89 1082
2229.34 1102
2229.78 1061
2230.23 993
2230.67 1048
2231.12 972
2231.56 927
2232.01 1067
2232.45 1222
2232.90 1135
2233.35 1047
2233.79 902
2234.24 988
2234.68 874
2235.13 941
2235.57 963
2236.02 1033
2236.46 1009
2236.91 934
2237.36 955
2237.80 960
2238.25 911
2238.69 965
2239.14 956
2239.59 1012
2240.03 990
2240.48 999
2240.92 931
2241.37 939
2241.82 826
2242.26 833
2242.71 762
2243.16 786
2243.60 813
2244.05 937
2244.50 799
2244.94 858
2245.39 902
2245.84 814
2246.28 798
2246.73 822
2247.18 765
2247.62 805
2248.07 978
2248.52 952
2248.96 945
2249.41 806
2249.86 859
2250.31 994
2250.75 879
2251.20 883
2251.65 947
2252.10 931
2252.54 848
2252.99 847
2253.44 869
2253.89 859
2254.33 795
2254.78 904
2255.23 890
2255.68 834
2256.12 736
2256.57 768
2257.02 728
2257.47 867
2257.91 963
2258.36 932
2258.81 966
2259.26 1111
2259.71 1063
2260.16 975
2260.60 1026
2261.05 990
2261.50 939
2261.95 1117
2262.40 1201
2262.84 1325
2263.29 1263
2263.74 1076
2264.19 1031
2264.64 1153
2265.09 1062
2265.54 1021
2265.98 981
2266.43 923
2266.88 919
2267.33 971
2267.78 877
2268.23 911
2268.68 959
2269.13 964
2269.58 928
2270.03 869
2270.47 877
2270.92 966
2271.37 969
2271.82 1041
2272.27 990
2272.72 928
2273.17 1005
2273.62 943
2274.07 904
2274.52 1071
2274.97 939
2275.42 1028
2275.87 1039
2276.32 1068
2276.77 1054
2277.22 990
2277.67 1048
2278.12 1036
2278.57 1006
2279.02 1078
2279.47 1011
2279.92 899
2280.37 939
2280.82 1013
2281.27 907
2281.72 806
2282.17 882
2282.62 871
2283.07 885
2283.52 846
2283.97 802
2284.42 837
2284.87 856
2285.32 930
2285.77 946
2286.22 941
2286.67 849
2287.13 916
2287.58 1034
2288.03 1081
2288.48 1143
2288.93 1358
2289.38 1433
2289.83 1377
2290.28 1588
2290.73 1774
2291.18 1847
2291.64 1896
2292.09 1801
2292.54 1610
2292.99 1574
2293.44 1453
2293.89 1322
2294.34 1269
2294.80 1272
2295.25 1180
2295.70 1062
2296.15 938
2296.60 974
2297.05 929
2297.51 867
2297.96 1038
2298.41 1005
2298.86 866
2299.31 808
2299.77 877
2300.22 795
2300.67 830
2301.12 821
2301.57 788
2302.03 894
2302.48 811
2302.93 917
2303.38 887
2303.84 926
2304.29 911
2304.74 874
2305.19 881
2305.65 814
2306.10 832
2306.55 814
2307.01 916
2307.46 1063
2307.91 947
2308.36 988
2308.82 893
2309.27 834
2309.72 933
2310.18 1070
2310.63 1110
2311.08 1130
2311.54 959
2311.99 907
2312.44 894
2312.90 993
2313.35 1038
2313.80 966
2314.26 877
2314.71 944
2315.16 987
2315.62 949
2316.07 935
2316.52 1090
2316.98 1022
2317.43 1136
2317.88 902
2318.34 945
2318.79 1014
2319.25 1008
2319.70 980
2320.15 817
2320.61 991
2321.06 991
2321.52 1097
2321.97 967
2322.43 1064
2322.88 1013
2323.33 1103
2323.79 1196
2324.24 1385
2324.70 1193
2325.15 1489
2325.61 1586
2326.06 1497
2326.52 1698
2326.97 1491
2327.43 1178
2327.88 1323
2328.34 1253
2328.79 1272
2329.25 1043
2329.70 1150
2330.16 1066
2330.61 1104
2331.07 1006
2331.52 944
2331.98 871
2332.43 934
2332.89 1084
2333.34 1124
2333.80 1038
2334.25 1007
2334.71 999
2335.16 1008
2335.62 1000
2336.08 875
2336.53 1068
2336.99 990
2337.44 1133
2337.90 997
2338.35 873
2338.81 994
2339.27 955
2339.72 869
2340.18 875
2340.63 843
2341.09 965
2341.55 862
2342.00 816
2342.46 787
2342.91 734
2343.37 830
2343.83 881
2344.28 922
2344.74 791
2345.20 884
2345.65 920
2346.11 876
2346.57 976
2347.02 1039
2347.48 961
2347.94 910
2348.39 883
2348.85 831
2349.31 922
2349.76 861
2350.22 851
2350.68 854
2351.14 940
2351.59 755
2352.05 877
2352.51 876
2352.96 817
2353.42 958
2353.88 923
2354.34 897
2354.79 892
2355.25 898
2355.71 832
2356.17 817
2356.62 833
2357.08 905
2357.54 834
2358.00 900
2358.46 963
2358.91 765
2359.37 847
2359.83 939
2360.29 870
2360.74 797
2361.20 847
2361.66 951
2362.12 838
2362.58 912
2363.04 992
2363.49 742
2363.95 815
2364.41 896
2364.87 819
2365.33 915
2365.79 851
2366.24 847
2366.70 844
2367.16 1011
2367.62 942
2368.08 918
2368.54 983
2369.00 1010
2369.46 898
2369.91 905
2370.37 986
2370.83 906
2371.29 934
2371.75 1059
2372.21 1023
2372.67 1072
2373.13 1228
2373.59 1234
2374.05 1209
2374.51 1162
2374.97 1217
2375.42 1316
2375.88 1303
2376.34 1231
2376.80 1154
2377.26 1327
2377.72 1188
2378.18 1191
2378.64 1179
2379.10 1147
2379.56 1067
2380.02 859
2380.48 869
2380.94 925
2381.40 958
2381.86 886
2382.32 832
2382.78 831
2383.24 735
2383.70 821
2384.16 895
2384.62 797
2385.08 824
2385.54 728
2386.00 727
2386.47 893
2386.93 705
2387.39 745
2387.85 782
2388.31 972
2388.77 928
2389.23 857
2389.69 880
2390.15 978
2390.61 1019
2391.07 951
2391.53 875
2391.99 819
2392.46 858
2392.92 1003
2393.38 1005
2393.84 1059
2394.30 1049
2394.76 925
2395.22 987
2395.68 979
2396.15 882
2396.61 827
2397.07 823
2397.53 969
2397.99 959
2398.45 889
2398.92 927
2399.38 905
2399.84 918
2400.30 960
2400.76 863
2401.23 933
2401.69 857
2402.15 894
2402.61 798
2403.07 810
2403.54 890
2404.00 916
2404.46 864
2404.92 832
2405.38 889
2405.85 888
2406.31 818
2406.77 762
2407.23 812
2407.70 866
2408.16 922
2408.62 891
2409.08 823
2409.55 765
2410.01 754
2410.47 811
2410.94 715
2411.40 790
2411.86 791
2412.32 818
2412.79 893
2413.25 971
2413.71 934
2414.18 737
2414.64 871
2415.10 937
2415.57 1050
2416.03 1056
2416.49 927
2416.96 946
2417.42 979
2417.88 1006
2418.35 1029
2418.81 1024
2419.28 1035
2419.74 990
2420.20 1049
2420.67 986
2421.13 949
2421.59 956
2422.06 961
2422.52 949
2422.99 958
2423.45 899
2423.91 968
2424.38 859
2424.84 751
2425.31 783
2425.77 748
2426.24 865
2426.70 806
2427.16 822
2427.63 867
2428.09 885
2428.56 809
2429.02 841
2429.49 884
2429.95 794
2430.42 819
2430.88 919
2431.35 837
2431.81 775
2432.28 854
2432.74 807
2433.21 820
2433.67 825
2434.14 804
2434.60 806
2435.07 936
2435.53 914
2436.00 842
2436.46 942
2436.93 973
2437.39 794
2437.86 865
2438.32 937
2438.79 946
2439.26 896
2439.72 816
2440.19 892
2440.65 1037
2441.12 957
2441.58 864
2442.05 939
2442.52 965
2442.98 1087
2443.45 903
2443.91 892
2444.38 885
2444.85 909
2445.31 909
2445.78 839
2446.24 1027
2446.71 983
2447.18 862
2447.64 857
2448.11 884
2448.58 844
2449.04 821
2449.51 787
2449.98 953
2450.44 854
2450.91 917
2451.38 898
2451.84 989
2452.31 960
2452.78 902
2453.24 924
2453.71 896
2454.18 932
2454.64 874
2455.11 784
2455.58 881
2456.05 774
2456.51 818
2456.98 825
2457.45 750
2457.92 766
2458.38 791
2458.85 824
2459.32 852
2459.79 901
2460.25 741
2460.72 667
2461.19 666
2461.66 801
2462.12 839
2462.59 730
2463.06 714
2463.53 776
2464.00 855
2464.46 755
2464.93 843
2465.40 840
2465.87 863
2466.34 850
2466.80 916
2467.27 851
2467.74 892
2468.21 908
2468.68 845
2469.15 901
2469.61 938
2470.08 861
2470.55 866
2471.02 881
2471.49 741
2471.96 873
2472.43 789
2472.89 757
2473.36 753
2473.83 807
2474.30 913
2474.77 761
2475.24 781
2475.71 839
2476.18 813
2476.65 857
2477.12 913
2477.59 932
2478.05 883
2478.52 810
2478.99 843
2479.46 874
2479.93 790
2480.40 794
2480.87 697
2481.34 749
2481.81 673
2482.28 714
2482.75 738
2483.22 758
2483.69 778
2484.16 914
2484.63 874
2485.10 829
2485.57 895
2486.04 959
2486.51 827
2486.98 897
2487.45 968
2487.92 873
2488.39 830
2488.86 885
2489.33 974
2489.80 955
2490.27 960
2490.74 1013
2491.21 874
2491.68 987
2492.15 849
2492.62 806
2493.10 846
2493.57 933
2494.04 971
2494.51 912
2494.98 845
2495.45 876
2495.92 842
2496.39 781
2496.86 775
2497.33 734
2497.80 731
2498.28 769
2498.75 816
2499.22 774
2499.69 852
2500.16 968
2500.63 821
2501.10 817
2501.58 851
2502.05 930
2502.52 846
2502.99 943
2503.46 981
2503.93 935
2504.41 822
2504.88 863
2505.35 934
2505.82 807
2506.29 825
2506.76 769
2507.24 792
2507.71 782
2508.18 905
2508.65 915
2509.13 833
2509.60 889
2510.07 928
2510.54 825
2511.01 931
2511.49 1004
2511.96 1070
2512.43 977
2512.90 1063
2513.38 948
2513.85 977
2514.32 979
2514.80 1031
2515.27 936
2515.74 857
2516.21 883
2516.69 774
2517.16 786
2517.63 824
2518.11 913
2518.58 862
2519.05 865
2519.53 878
2520.00 927
2520.47 943
2520.95 726
2521.42 649
2521.89 778
2522.37 848
2522.84 845
2523.31 847
2523.79 701
2524.26 741
2524.73 802
2525.21 790
2525.68 924
2526.16 1055
2526.63 1101
2527.10 1096
2527.58 1049
2528.05 1060
2528.52 916
2529.00 928
2529.47 920
2529.95 936
2530.42 887
2530.90 916
2531.37 765
2531.84 807
2532.32 1024
2532.79 938
2533.27 951
2533.74 757
2534.22 796
2534.69 765
2535.17 821
2535.64 863
2536.12 848
2536.59 845
2537.07 886
2537.54 993
2538.02 827
2538.49 887
2538.97 909
2539.44 909
2539.92 1016
2540.39 1011
2540.87 933
2541.34 943
2541.82 814
2542.29 750
2542.77 849
2543.24 817
2543.72 905
2544.19 919
2544.67 743
2545.14 858
2545.62 883
2546.10 907
2546.57 1027
2547.05 1056
2547.52 997
2548.00 1106
2548.47 1133
2548.95 1118
2549.43 1074
2549.90 1041
2550.38 1133
2550.86 1172
2551.33 1065
2551.81 998
2552.28 1002
2552.76 1122
2553.24 1015
2553.71 920
2554.19 878
2554.67 848
2555.14 811
2555.62 897
2556.10 727
2556.57 814
2557.05 846
2557.53 821
2558.00 817
2558.48 706
2558.96 797
2559.43 882
2559.91 848
2560.39 836
2560.86 802
2561.34 786
2561.82 875
2562.30 823
2562.77 807
2563.25 813
2563.73 803
2564.21 823
2564.68 864
2565.16 895
2565.64 847
2566.12 831
2566.59 963
2567.07 862
2567.55 753
2568.03 892
2568.50 999
2568.98 832
2569.46 826
2569.94 847
2570.42 967
2570.89 857
2571.37 898
2571.85 798
2572.33 868
2572.81 733
2573.28 791
2573.76 818
2574.24 763
2574.72 814
2575.20 707
2575.68 683
2576.15 738
2576.63 779
2577.11 781
2577.59 830
2578.07 946
2578.55 884
2579.03 785
2579.50 816
2579.98 923
2580.46 869
2580.94 841
2581.42 936
2581.90 929
2582.38 781
2582.86 707
2583.34 813
2583.82 721
2584.30 648
2584.77 797
2585.25 767
2585.73 847
2586.21 797
2586.69 713
2587.17 882
2587.65 846
2588.13 933
2588.61 963
2589.09 893
2589.57 765
2590.05 864
2590.53 933
2591.01 828
2591.49 690
2591.97 692
2592.45 797
2592.93 754
2593.41 787
2593.89 772
2594.37 710
2594.85 841
2595.33 881
2595.81 817
2596.29 749
2596.77 794
2597.25 862
2597.73 898
2598.21 923
2598.69 917
2599.17 783
2599.65 872
2600.14 800
2600.62 895
2601.10 856
2601.58 919
2602.06 906
2602.54 879
2603.02 867
2603.50 895
2603.98 886
2604.46 962
2604.95 927
2605.43 762
2605.91 869
2606.39 802
2606.87 845
2607.35 938
2607.83 777
2608.31 789
2608.80 753
2609.28 686
2609.76 783
2610.24 763
2610.72 722
2611.20 714
2611.69 753
2612.17 720
2612.65 868
2613.13 817
2613.61 835
2614.10 688
2614.58 855
2615.06 900
2615.54 831
2616.02 901
2616.51 864
2616.99 897
2617.47 878
2617.95 892
2618.44 844
2618.92 952
2619.40 882
2619.88 841
2620.37 908
2620.85 957
2621.33 867
2621.81 923
2622.30 869
2622.78 919
2623.26 1015
2623.75 916
2624.23 954
2624.71 915
2625.19 903
2625.68 749
2626.16 852
2626.64 856
2627.13 869
2627.61 874
2628.09 886
2628.58 772
2629.06 852
2629.54 877
2630.03 1004
2630.51 1048
2630.99 1095
2631.48 1102
2631.96 1116
2632.45 1184
2632.93 1162
2633.41 1209
2633.90 1109
2634.38 1187
2634.86 1186
2635.35 1218
2635.83 1060
2636.32 1115
2636.80 1037
2637.28 971
2637.77 842
2638.25 931
2638.74 869
2639.22 833
2639.71 874
2640.19 815
2640.68 649
2641.16 820
2641.64 685
2642.13 763
2642.61 696
2643.10 725
2643.58 776
2644.07 839
2644.55 832
2645.04 751
2645.52 733
2646.01 750
2646.49 782
2646.98 801
2647.46 798
2647.95 771
2648.43 765
2648.92 819
2649.40 757
2649.89 708
2650.37 646
2650.86 774
2651.34 859
2651.83 801
2652.32 794
2652.80 755
2653.29 757
2653.77 753
2654.26 821
2654.74 850
2655.23 827
2655.72 808
2656.20 720
2656.69 700
2657.17 773
2657.66 802
2658.15 818
2658.63 780
2659.12 794
2659.60 698
2660.09 803
2660.58 857
2661.06 854
2661.55 838
2662.04 779
2662.52 805
2663.01 937
2663.49 856
2663.98 778
2664.47 839
2664.95 736
2665.44 816
2665.93 852
2666.42 757
2666.90 794
2667.39 773
2667.88 866
2668.36 806
2668.85 836
2669.34 866
2669.82 866
2670.31 944
2670.80 901
2671.29 921
2671.77 1014
2672.26 911
2672.75 1032
2673.24 1067
2673.72 975
2674.21 958
2674.70 950
2675.19 956
2675.67 946
2676.16 901
2676.65 852
2677.14 905
2677.62 865
2678.11 892
2678.60 749
2679.09 777
2679.58 798
2680.06 831
2680.55 796
2681.04 766
2681.53 784
2682.02 691
2682.51 776
2682.99 636
2683.48 807
2683.97 663
2684.46 696
2684.95 801
2685.44 742
2685.92 764
2686.41 734
2686.90 724
2687.39 702
2687.88 743
2688.37 729
2688.86 647
2689.35 674
2689.83 722
2690.32 744
2690.81 723
2691.30 814
2691.79 995
2692.28 705
2692.77 790
2693.26 785
2693.75 729
2694.24 835
2694.73 711
2695.22 702
2695.71 810
2696.20 699
2696.68 819
2697.17 768
2697.66 740
2698.15 643
2698.64 656
2699.13 689
2699.62 795
2700.11 762
2700.60 779
2701.09 815
2701.58 806
2702.07 793
2702.56 833
2703.05 966
2703.54 936
2704.03 872
2704.52 802
2705.01 799
2705.50 747
2706.00 899
2706.49 849
2706.98 826
2707.47 819
2707.96 773
2708.45 689
2708.94 866
2709.43 683
2709.92 696
2710.41 811
2710.90 799
2711.39 880
2711.88 805
2712.37 876
2712.87 808
2713.36 807
2713.85 845
2714.34 842
2714.83 784
2715.32 750
2715.81 801
2716.30 739
2716.80 778
2717.29 739
2717.78 898
2718.27 891
2718.76 752
2719.25 778
2719.75 752
2720.24 837
2720.73 791
2721.22 871
2721.71 904
2722.20 1004
2722.70 1003
2723.19 978
2723.68 936
2724.17 923
2724.66 891
2725.16 900
2725.65 931
2726.14 934
2726.63 771
2727.13 898
2727.62 960
2728.11 834
2728.60 722
2729.10 832
2729.59 906
2730.08 885
2730.57 842
2731.07 979
2731.56 773
2732.05 780
2732.54 862
2733.04 764
2733.53 896
2734.02 870
2734.52 787
2735.01 846
2735.50 849
2736.00 815
2736.49 819
2736.98 820
2737.47 830
2737.97 916
2738.46 1019
2738.95 962
2739.45 828
2739.94 882
2740.44 895
2740.93 977
2741.42 1088
2741.92 897
2742.41 975
2742.90 1013
2743.40 784
2743.89 883
2744.39 813
2744.88 939
2745.37 852
2745.87 906
2746.36 937
2746.86 860
2747.35 874
2747.84 852
2748.34 998
2748.83 913
2749.33 876
2749.82 931
2750.32 860
2750.81 856
2751.30 723
2751.80 705
2752.29 810
2752.79 866
2753.28 872
2753.78 839
2754.27 762
2754.77 659
2755.26 797
2755.76 765
2756.25 769
2756.75 788
2757.24 747
2757.74 823
2758.23 974
2758.73 878
2759.22 766
2759.72 708
2760.21 802
2760.71 829
2761.20 890
2761.70 872
2762.20 846
2762.69 798
2763.19 768
2763.68 744
2764.18 917
2764.67 925
2765.17 924
2765.67 787
2766.16 786
2766.66 702
2767.15 856
2767.65 868
2768.14 881
2768.64 901
2769.14 867
2769.63 899
2770.13 875
2770.63 979
2771.12 775
2771.62 698
2772.11 872
2772.61 899
2773.11 875
2773.60 808
2774.10 848
2774.60 813
2775.09 797
2775.59 839
2776.09 841
2776.58 901
2777.08 1005
2777.58 991
2778.07 948
2778.57 963
2779.07 951
2779.57 966
2780.06 848
2780.56 825
2781.06 800
2781.55 857
2782.05 775
2782.55 777
2783.05 690
2783.54 758
2784.04 744
2784.54 807
2785.04 824
2785.53 757
2786.03 797
2786.53 820
2787.03 737
2787.52 776
2788.02 749
2788.52 835
2789.02 768
2789.52 807
2790.01 929
2790.51 828
2791.01 772
2791.51 614
2792.01 721
2792.50 790
2793.00 882
2793.50 907
2794.00 860
2794.50 864
2795.00 737
2795.50 726
2795.99 837
2796.49 813
2796.99 867
2797.49 927
2797.99 878
2798.49 892
2798.99 975
2799.48 867
2799.98 878
2800.48 941
2800.98 851
2801.48 807
2801.98 887
2802.48 953
2802.98 937
2803.48 775
2803.98 635
2804.48 741
2804.97 781
2805.47 666
2805.97 810
2806.47 847
2806.97 808
2807.47 817
2807.97 883
2808.47 783
2808.97 846
2809.47 755
2809.97 895
2810.47 823
2810.97 751
2811.47 831
2811.97 758
2812.47 725
2812.97 711
2813.47 674
2813.97 674
2814.47 726
2814.97 744
2815.47 757
2815.97 782
2816.47 788
2816.97 786
2817.47 836
2817.97 797
2818.47 704
2818.97 728
2819.47 717
2819.98 832
2820.48 944
2820.98 892
2821.48 855
2821.98 895
2822.48 837
2822.98 799
2823.48 770
2823.98 827
2824.48 873
2824.98 807
2825.49 787
2825.99 783
2826.49 744
2826.99 697
2827.49 644
2827.99 582
2828.49 686
2828.99 735
2829.50 667
2830.00 700
2830.50 746
2831.00 674
2831.50 658
2832.00 621
2832.51 715
2833.01 816
2833.51 914
2834.01 822
2834.51 741
2835.02 726
2835.52 798
2836.02 826
2836.52 761
2837.02 738
2837.53 693
2838.03 780
2838.53 848
2839.03 696
2839.54 822
2840.04 737
2840.54 684
2841.04 809
2841.55 778
2842.05 854
2842.55 692
2843.05 671
2843.56 653
2844.06 753
2844.56 810
2845.07 773
2845.57 819
2846.07 694
2846.57 720
2847.08 728
2847.58 776
2848.08 797
2848.59 855
2849.09 838
2849.59 870
2850.10 924
2850.60 796
2851.10 847
2851.61 928
2852.11 875
2852.61 879
2853.12 846
2853.62 866
2854.12 757
2854.63 762
2855.13 859
2855.64 1003
2856.14 998
2856.64 983
2857.15 937
2857.65 942
2858.16 831
2858.66 897
2859.16 993
2859.67 871
2860.17 684
2860.68 831
2861.18 849
2861.69 689
2862.19 782
2862.69 750
2863.20 746
2863.70 630
2864.21 716
2864.71 633
2865.22 724
2865.72 738
2866.23 741
2866.73 691
2867.24 741
2867.74 715
2868.25 685
2868.75 819
2869.26 744
2869.76 802
2870.27 842
2870.77 914
2871.28 839
2871.78 915
2872.29 957
2872.79 872
2873.30 895
2873.80 875
2874.31 910
2874.81 1038
2875.32 820
2875.83 813
2876.33 833
2876.84 916
2877.34 816
2877.85 917
2878.35 794
2878.86 874
2879.37 910
2879.87 775
2880.38 891
2880.88 830
2881.39 840
2881.90 819
2882.40 827
2882.91 883
2883.41 941
2883.92 854
2884.43 832
2884.93 833
2885.44 866
2885.95 846
2886.45 793
2886.96 894
2887.47 856
2887.97 961
2888.48 1055
2888.99 861
2889.49 1019
2890.00 971
2890.51 922
2891.01 1037
2891.52 945
2892.03 965
2892.54 1086
2893.04 1013
2893.55 1099
2894.06 1244
2894.56 991
2895.07 1118
2895.58 1109
2896.09 1113
2896.59 1214
2897.10 953
2897.61 1037
2898.12 1128
2898.62 882
2899.13 1006
2899.64 1057
2900.15 968
2900.65 944
2901.16 771
2901.67 864
2902.18 900
2902.69 845
2903.19 800
2903.70 791
2904.21 885
2904.72 887
2905.23 906
2905.73 965
2906.24 874
2906.75 751
2907.26 821
2907.77 840
2908.28 881
2908.79 794
2909.29 714
2909.80 806
2910.31 736
2910.82 717
2911.33 748
2911.84 846
2912.35 952
2912.85 940
2913.36 823
2913.87 884
2914.38 797
2914.89 908
2915.40 837
2915.91 808
2916.42 885
2916.93 810
2917.44 803
2917.95 738
2918.45 674
2918.96 709
2919.47 770
2919.98 791
2920.49 708
2921.00 763
2921.51 962
2922.02 881
2922.53 797
2923.04 889
2923.55 969
2924.06 806
2924.57 758
2925.08 922
2925.59 840
2926.10 804
2926.61 720
2927.12 748
2927.63 727
2928.14 676
2928.65 610
2929.16 690
2929.67 725
2930.18 732
2930.69 865
2931.20 834
2931.71 713
2932.22 651
2932.73 720
2933.25 801
2933.76 861
2934.27 890
2934.78 845
2935.29 938
2935.80 940
2936.31 987
2936.82 945
2937.33 1104
2937.84 1112
2938.35 1081
2938.87 1026
2939.38 1079
2939.89 1175
2940.40 1188
2940.91 1183
2941.42 1185
2941.93 1119
2942.44 1025
2942.96 975
2943.47 864
2943.98 900
2944.49 850
2945.00 935
2945.51 956
2946.03 884
2946.54 822
2947.05 847
2947.56 826
2948.07 771
2948.59 825
2949.10 784
2949.61 726
2950.12 737
2950.63 794
2951.15 699
2951.66 773
2952.17 770
2952.68 755
2953.19 696
2953.71 703
2954.22 770
2954.73 801
2955.24 740
2955.76 738
2956.27 819
2956.78 850
2957.30 703
2957.81 750
2958.32 840
2958.83 841
2959.35 972
2959.86 837
2960.37 832
2960.89 918
2961.40 940
2961.91 824
2962.43 827
2962.94 920
2963.45 852
2963.96 980
2964.48 880
2964.99 913
2965.51 828
2966.02 930
2966.53 976
2967.05 893
2967.56 980
2968.07 874
2968.59 805
2969.10 728
2969.61 829
2970.13 793
2970.64 765
2971.16 786
2971.67 791
2972.18 931
2972.70 923
2973.21 780
2973.73 775
2974.24 984
2974.75 833
2975.27 712
2975.78 882
2976.30 793
2976.81 914
2977.33 957
2977.84 931
2978.36 946
2978.87 1002
2979.38 941
2979.90 803
2980.41 947
2980.93 865
2981.44 892
2981.96 903
2982.47 885
2982.99 896
2983.50 893
2984.02 1083
2984.53 956
2985.05 958
2985.56 1102
2986.08 1007
2986.59 934
2987.11 1207
2987.63 1131
2988.14 1047
2988.66 1201
2989.17 1259
2989.69 1097
2990.20 1039
2990.72 1184
2991.23 1228
2991.75 1179
2992.27 1171
2992.78 1414
2993.30 1250
2993.81 1076
2994.33 1222
2994.84 1324
2995.36 1267
2995.88 1265
2996.39 1170
2996.91 1368
2997.43 1482
2997.94 1388
2998.46 1468
2998.97 1575
2999.49 1646
3000.01 1391
3000.52 1427
3001.04 1948
3001.56 1932
3002.07 2347
3002.59 2720
3003.11 3146
3003.62 3608
3004.14 4013
3004.66 4330
3005.17 4404
3005.69 4256
3006.21 4415
3006.72 4285
3007.24 4160
3007.76 3607
3008.28 3153
3008.79 2737
3009.31 2482
3009.83 1987
3010.34 1853
3010.86 1566
3011.38 1465
3011.90 1279
3012.41 1253
3012.93 1326
3013.45 1166
3013.97 1063
3014.48 1153
3015.00 1229
3015.52 1156
3016.04 1069
3016.56 1240
3017.07 1137
3017.59 1113
3018.11 1353
3018.63 1154
3019.15 1301
3019.66 1325
3020.18 1306
3020.70 1246
3021.22 1249
3021.74 1170
3022.26 1217
3022.77 1229
3023.29 1110
3023.81 1181
3024.33 1092
3024.85 1126
3025.37 1171
3025.88 1127
3026.40 1058
3026.92 1235
3027.44 1102
3027.96 935
3028.48 972
3029.00 1106
3029.52 1041
3030.04 960
3030.55 978
3031.07 874
3031.59 1057
3032.11 937
3032.63 880
3033.15 876
3033.67 945
3034.19 1118
3034.71 1058
3035.23 979
3035.75 1043
3036.27 915
3036.79 943
3037.31 1059
3037.83 1031
3038.35 985
3038.87 960
3039.39 891
3039.91 922
3040.42 882
3040.94 879
3041.46 998
3041.98 948
3042.50 913
3043.03 963
3043.55 997
3044.07 927
3044.59 995
3045.11 870
3045.63 813
3046.15 914
3046.67 779
3047.19 857
3047.71 842
3048.23 991
3048.75 992
3049.27 932
3049.79 942
3050.31 943
3050.83 1034
3051.35 1057
3051.87 995
3052.39 918
3052.92 860
3053.44 836
3053.96 897
3054.48 956
3055.00 895
3055.52 905
3056.04 928
3056.56 874
3057.09 804
3057.61 827
3058.13 912
3058.65 947
3059.17 905
3059.69 915
3060.21 767
3060.74 925
3061.26 1037
3061.78 859
3062.30 891
3062.82 852
3063.34 965
3063.87 936
3064.39 990
3064.91 1059
3065.43 960
3065.95 969
3066.48 1034
3067.00 1056
3067.52 1023
3068.04 995
3068.57 974
3069.09 998
3069.61 958
3070.13 954
3070.66 1114
3071.18 950
3071.70 953
3072.22 1010
3072.75 949
3073.27 1030
3073.79 1059
3074.31 913
3074.84 951
3075.36 992
3075.88 1079
3076.41 997
3076.93 1083
3077.45 1174
3077.97 1100
3078.50 1005
3079.02 1328
3079.54 1401
3080.07 1356
3080.59 1299
3081.11 1316
3081.64 1390
3082.16 1489
3082.68 1398
3083.21 1272
3083.73 1470
3084.26 1377
3084.78 1093
3085.30 1083
3085.83 1226
3086.35 1160
3086.87 1081
3087.40 1015
3087.92 1047
3088.45 1067
3088.97 967
3089.49 1074
3090.02 1027
3090.54 1179
3091.07 1139
3091.59 1053
3092.11 1121
3092.64 1105
3093.16 1236
3093.69 1226
3094.21 1318
3094.74 1284
3095.26 1324
3095.79 1286
3096.31 1323
3096.84 1483
3097.36 1363
3097.89 1398
3098.41 1657
3098.93 1831
3099.46 2046
3099.98 2976
3100.51 3488
3101.03 4295
3101.56 5158
3102.09 5734
3102.61 6112
3103.14 6423
3103.66 7050
3104.19 6938
3104.71 6665
3105.24 6548
3105.76 5813
3106.29 5073
3106.81 4211
3107.34 3423
3107.86 2806
3108.39 2593
3108.92 2315
3109.44 2016
3109.97 1905
3110.49 1887
3111.02 1836
3111.55 1985
3112.07 1898
3112.60 1673
3113.12 1776
3113.65 1634
3114.18 1619
3114.70 1518
3115.23 1281
3115.75 1393
3116.28 1325
3116.81 1268
3117.33 1410
3117.86 1309
3118.39 1460
3118.91 1540
3119.44 1663
3119.97 1629
3120.49 1605
3121.02 1668
3121.55 1600
3122.07 1559
3122.60 1591
3123.13 1600
3123.65 1553
3124.18 1478
3124.71 1303
3125.24 1379
3125.76 1303
3126.29 1226
3126.82 1112
3127.34 1061
3127.87 1162
3128.40 1119
3128.93 1084
3129.45 1144
3129.98 984
3130.51 1036
3131.04 1204
3131.56 1139
3132.09 865
3132.62 963
3133.15 1068
3133.68 924
3134.20 1008
3134.73 923
3135.26 956
3135.79 1026
3136.32 1036
3136.84 959
3137.37 905
3137.90 1041
3138.43 1092
3138.96 965
3139.48 1014
3140.01 1015
3140.54 934
3141.07 861
3141.60 881
3142.13 892
3142.66 828
3143.18 915
3143.71 925
3144.24 1036
3144.77 960
3145.30 833
3145.83 865
3146.36 1014
3146.89 1033
3147.41 1019
3147.94 1052
3148.47 1078
3149.00 971
3149.53 945
3150.06 1042
3150.59 1039
3151.12 1030
3151.65 935
3152.18 931
3152.71 954
3153.24 994
3153.77 1096
3154.30 987
3154.82 934
3155.35 1078
3155.88 961
3156.41 1006
3156.94 1075
3157.47 1025
3158.00 1217
3158.53 1118
3159.06 1139
3159.59 1257
3160.12 1159
3160.65 1112
3161.18 1234
3161.71 1106
3162.24 1148
3162.77 1045
3163.30 1073
3163.83 940
3164.37 993
3164.90 1023
3165.43 1012
3165.96 1025
3166.49 855
3167.02 856
3167.55 806
3168.08 844
3168.61 936
3169.14 1017
3169.67 838
3170.20 858
3170.73 973
3171.26 902
3171.80 910
3172.33 938
3172.86 1017
3173.39 1138
3173.92 1200
3174.45 1200
3174.98 1163
3175.51 1103
3176.05 1090
3176.58 1140
3177.11 1168
3177.64 1152
3178.17 935
3178.70 927
3179.23 908
3179.77 1006
3180.30 909
3180.83 925
3181.36 902
3181.89 747
3182.43 795
3182.96 1031
3183.49 950
3184.02 1008
3184.55 890
3185.09 863
3185.62 890
3186.15 870
3186.68 897
3187.21 782
3187.75 953
3188.28 941
3188.81 806
3189.34 931
3189.88 996
3190.41 961
3190.94 904
3191.47 885
3192.01 882
3192.54 838
3193.07 790
3193.61 775
3194.14 800
3194.67 997
3195.20 893
3195.74 910
3196.27 783
3196.80 780
3197.34 759
3197.87 885
3198.40 993
3198.94 943
3199.47 966
3200.00 958
3200.54 917
3201.07 922
3201.60 900
3202.14 938
3202.67 1021
3203.21 1004
3203.74 1070
3204.27 1154
3204.81 1126
3205.34 1241
3205.87 1141
3206.41 1064
3206.94 1100
3207.48 1130
3208.01 1153
3208.54 1295
3209.08 1226
3209.61 1216
3210.15 1211
3210.68 1244
3211.22 1281
3211.75 1294
3212.28 1289
3212.82 1318
3213.35 1275
3213.89 1127
3214.42 1086
3214.96 1125
3215.49 1085
3216.03 993
3216.56 1025
3217.10 895
3217.63 952
3218.17 936
3218.70 902
3219.24 952
3219.77 1018
3220.31 1063
3220.84 1058
3221.38 992
3221.91 1067
3222.45 1153
3222.98 1117
3223.52 1098
3224.05 1196
3224.59 1198
3225.12 1381
3225.66 1223
3226.19 1209
3226.73 1434
3227.27 1415
3227.80 1238
3228.34 1095
3228.87 1192
3229.41 1301
3229.94 1261
3230.48 1113
3231.02 1318
3231.55 1357
3232.09 1522
3232.62 1497
3233.16 1388
3233.70 1435
3234.23 1386
3234.77 1380
3235.31 1309
3235.84 1403
3236.38 1479
3236.91 1497
3237.45 1453
3237.99 1329
3238.52 1469
3239.06 1512
3239.60 1455
3240.13 1470
3240.67 1604
3241.21 1617
3241.75 1578
3242.28 1438
3242.82 1315
3243.36 1364
3243.89 1594
3244.43 1643
3244.97 1399
3245.50 1383
3246.04 1613
3246.58 1748
3247.12 1569
3247.65 1573
3248.19 1603
3248.73 1501
3249.27 1520
3249.80 1368
3250.34 1516
3250.88 1412
3251.42 1520
3251.95 1440
3252.49 1502
3253.03 1535
3253.57 1578
3254.11 1562
3254.64 1569
3255.18 1560
3255.72 1640
3256.26 1598
3256.80 1734
3257.33 1789
3257.87 1751
3258.41 1922
3258.95 2141
3259.49 2425
3260.02 2600
3260.56 3115
3261.10 3377
3261.64 3399
3262.18 3431
3262.72 3676
3263.26 4181
3263.79 4539
3264.33 5104
3264.87 6248
3265.41 6328
3265.95 6901
3266.49 7826
3267.03 7457
3267.57 7543
3268.11 7642
3268.64 7101
3269.18 6775
3269.72 6094
3270.26 5233
3270.80 4538
3271.34 3802
3271.88 3204
3272.42 2746
3272.96 2366
3273.50 2189
3274.04 2150
3274.58 2160
3275.12 1879
3275.66 1915
3276.20 1692
3276.74 1888
3277.28 1940
3277.82 1749
3278.36 1862
3278.90 1786
3279.44 1890
3279.98 1894
3280.52 1780
3281.06 1761
3281.60 1790
3282.14 1781
3282.68 1619
3283.22 1715
3283.76 1697
3284.30 1764
3284.84 1810
3285.38 1633
3285.92 1739
3286.46 1887
3287.00 1736
3287.54 1716
3288.08 1767
3288.62 1979
3289.16 1802
3289.70 1878
3290.24 1903
3290.79 1809
3291.33 1849
3291.87 2080
3292.41 2213
3292.95 2264
3293.49 2319
3294.03 2494
3294.57 2751
3295.11 2759
3295.66 2863
3296.20 2948
3296.74 3056
3297.28 3070
3297.82 2829
3298.36 2688
3298.90 2488
3299.45 2382
3299.99 2388
3300.53 2369
3301.07 2328
3301.61 2153
3302.16 2067
3302.70 2086
3303.24 1897
3303.78 1952
3304.32 2053
3304.87 1879
3305.41 2050
3305.95 1823
3306.49 1814
3307.03 1804
3307.58 1683
3308.12 1622
3308.66 1885
3309.20 1893
3309.75 1754
3310.29 1448
3310.83 1511
3311.37 1554
3311.92 1550
3312.46 1706
3313.00 1711
3313.54 1670
3314.09 1909
3314.63 1991
3315.17 2022
3315.72 2068
3316.26 2080
3316.80 2081
3317.35 2024
3317.89 2124
3318.43 2232
3318.97 2319
3319.52 2384
3320.06 2435
3320.60 2537
3321.15 2384
3321.69 2290
3322.23 2260
3322.78 2217
3323.32 2309
3323.87 2494
3324.41 2126
3324.95 1966
3325.50 2115
3326.04 1974
3326.58 1906
3327.13 1870
3327.67 1950
3328.22 2050
3328.76 2268
3329.30 2277
3329.85 2421
3330.39 2747
3330.94 3314
3331.48 4509
3332.03 5717
3332.57 7202
3333.11 9238
3333.66 11365
3334.20 14202
3334.75 16365
3335.29 17373
3335.84 19546
3336.38 20766
3336.93 21447
3337.47 20421
3338.02 18502
3338.56 16971
3339.11 14950
3339.65 12816
3340.20 10646
3340.74 8432
3341.29 6285
3341.83 5398
3342.38 4586
3342.92 3889
3343.47 3181
3344.01 2575
3344.56 2497
3345.10 2191
3345.65 2188
3346.19 2220
3346.74 2253
3347.28 2129
3347.83 1930
3348.38 1855
3348.92 1975
3349.47 2015
3350.01 2153
3350.56 2088
3351.10 2253
3351.65 1996
3352.20 1982
3352.74 2101
3353.29 2015
3353.83 1948
3354.38 1932
3354.93 1819
3355.47 1779
3356.02 1648
3356.56 1632
3357.11 1553
3357.66 1533
3358.20 1603
3358.75 1578
3359.30 1539
3359.84 1565
3360.39 1588
3360.94 1714
3361.48 1609
3362.03 1724
3362.58 1879
3363.12 1977
3363.67 1956
3364.22 1808
3364.76 1757
3365.31 1874
3365.86 1862
3366.41 1740
3366.95 1801
3367.50 1766
3368.05 1712
3368.59 1632
3369.14 1662
3369.69 1616
3370.24 1594
3370.78 1657
3371.33 1691
3371.88 1695
3372.43 1934
3372.97 2029
3373.52 1996
3374.07 2030
3374.62 2203
3375.17 2095
3375.71 1924
3376.26 2049
3376.81 2108
3377.36 1842
3377.91 1587
3378.45 1464
3379.00 1516
3379.55 1284
3380.10 1236
3380.65 1384
3381.19 1470
3381.74 1386
3382.29 1293
3382.84 1372
3383.39 1346
3383.94 1468
3384.49 1327
3385.03 1354
3385.58 1347
3386.13 1336
3386.68 1317
3387.23 1253
3387.78 1232
3388.33 1113
3388.88 1107
3389.42 1192
3389.97 1253
3390.52 1191
3391.07 1073
3391.62 1212
3392.17 1337
3392.72 1085
3393.27 1157
3393.82 1143
3394.37 1116
3394.92 1163
3395.47 1142
3396.02 1052
3396.57 1161
3397.11 1105
3397.66 1196
3398.21 1141
3398.76 1071
3399.31 1064
3399.86 1133
3400.41 1071
3400.96 937
3401.51 845
3402.06 1069
3402.61 1119
3403.16 1043
3403.71 1060
3404.26 1089
3404.81 1116
3405.36 1078
3405.91 1109
3406.46 947
3407.02 1049
3407.57 1008
3408.12 1025
3408.67 1124
3409.22 1143
3409.77 1054
3410.32 1106
3410.87 1124
3411.42 1058
3411.97 1279
3412.52 1271
3413.07 1049
3413.62 1183
3414.17 1230
3414.73 1186
3415.28 1257
3415.83 1206
3416.38 1118
3416.93 1310
3417.48 1193
3418.03 1177
3418.58 1022
3419.14 1006
3419.69 1141
3420.24 1129
3420.79 989
3421.34 1057
3421.89 1136
3422.44 1209
3423.00 1110
3423.55 1239
3424.10 1370
3424.65 1354
3425.20 1385
3425.76 1365
3426.31 1442
3426.86 1362
3427.41 1393
3427.96 1561
3428.52 1225
3429.07 1115
3429.62 1025
3430.17 1079
3430.72 1169
3431.28 906
3431.83 868
3432.38 1006
3432.93 1035
3433.49 1173
3434.04 1133
3434.59 1019
3435.14 956
3435.70 984
3436.25 1060
3436.80 1175
3437.36 992
3437.91 959
3438.46 976
3439.01 1056
3439.57 1069
3440.12 1103
3440.67 1159
3441.23 1184
3441.78 1229
3442.33 1156
3442.89 1093
3443.44 990
3443.99 982
3444.55 1002
3445.10 931
3445.65 1011
3446.21 1174
3446.76 1218
3447.31 1038
3447.87 958
3448.42 973
3448.98 887
3449.53 920
3450.08 1002
3450.64 944
3451.19 918
3451.75 989
3452.30 865
3452.85 838
3453.41 965
3453.96 1078
3454.52 1076
3455.07 1024
3455.62 1026
3456.18 1028
3456.73 1014
3457.29 1050
3457.84 1040
3458.40 954
3458.95 1067
3459.51 1080
3460.06 1148
3460.62 1087
3461.17 1004
3461.72 938
3462.28 946
3462.83 954
3463.39 889
3463.94 993
3464.50 1029
3465.05 983
3465.61 1094
3466.17 1186
3466.72 1165
3467.28 1159
3467.83 1085
3468.39 1192
3468.94 1228
3469.50 1386
3470.05 1425
3470.61 1324
3471.16 1383
3471.72 1368
3472.27 1493
3472.83 1276
3473.39 1377
3473.94 1360
3474.50 1282
3475.05 1269
3475.61 1282
3476.17 1318
3476.72 1442
3477.28 1471
3477.83 1474
3478.39 1553
3478.95 1589
3479.50 1422
3480.06 1494
3480.61 1426
3481.17 1509
3481.73 1516
3482.28 1492
3482.84 1629
3483.40 1665
3483.95 1667
3484.51 1858
3485.07 1899
3485.62 2009
3486.18 2010
3486.74 1887
3487.29 2159
3487.85 2244
3488.41 2860
3488.97 3671
3489.52 4674
3490.08 5522
3490.64 6052
3491.19 7039
3491.75 7880
3492.31 9204
3492.87 8817
3493.42 8304
3493.98 7924
3494.54 7803
3495.09 7025
3495.65 5722
3496.21 4977
3496.77 4180
3497.33 3231
3497.88 2892
3498.44 2880
3499.00 2696
3499.56 2469
3500.11 2414
3500.67 2577
3501.23 2751
3501.79 2595
3502.35 2814
3502.90 2815
3503.46 2803
3504.02 2851
3504.58 3013
3505.14 2712
3505.70 2852
3506.25 2815
3506.81 2816
3507.37 2620
3507.93 2517
3508.49 2309
3509.05 2214
3509.61 2088
3510.16 1786
3510.72 1713
3511.28 1666
3511.84 1768
3512.40 1737
3512.96 1532
3513.52 1295
3514.08 1339
3514.63 1452
3515.19 1191
3515.75 1035
3516.31 1131
3516.87 1212
3517.43 1032
3517.99 1028
3518.55 1157
3519.11 1276
3519.67 1228
3520.23 1178
3520.79 1176
3521.35 1143
3521.91 1063
3522.47 1189
3523.03 1224
3523.59 1203
3524.15 1021
3524.71 1141
3525.26 1211
3525.82 1089
3526.38 1172
3526.94 1121
3527.50 1121
3528.07 1203
3528.63 1049
3529.19 1056
3529.75 1003
3530.31 1143
3530.87 1085
3531.43 1079
3531.99 1186
3532.55 1145
3533.11 1041
3533.67 1070
3534.23 1068
3534.79 1138
3535.35 1033
3535.91 1059
3536.47 900
3537.03 1087
3537.59 1123
3538.15 1044
3538.72 977
3539.28 1103
3539.84 1103
3540.40 1157
3540.96 1028
3541.52 1079
3542.08 976
3542.64 967
3543.20 1144
3543.77 1059
3544.33 1004
3544.89 970
3545.45 1066
3546.01 1080
3546.57 1026
3547.14 1039
3547.70 1035
3548.26 964
3548.82 925
3549.38 865
3549.94 980
3550.51 1046
3551.07 820
3551.63 888
3552.19 813
3552.75 930
3553.32 910
3553.88 823
3554.44 930
3555.00 965
3555.56 889
3556.13 996
3556.69 1007
3557.25 873
3557.81 881
3558.38 859
3558.94 825
3559.50 861
3560.06 955
3560.63 895
3561.19 878
3561.75 880
3562.32 971
3562.88 982
3563.44 944
3564.00 965
3564.57 984
3565.13 982
3565.69 880
3566.26 875
3566.82 953
3567.38 911
3567.95 961
3568.51 858
3569.07 800
3569.64 821
3570.20 808
3570.76 819
3571.33 820
3571.89 834
3572.45 825
3573.02 1002
3573.58 918
3574.15 855
3574.71 1027
3575.27 1050
3575.84 1048
3576.40 1128
3576.96 1125
3577.53 1032
3578.09 1005
3578.66 1039
3579.22 1000
3579.79 1024
3580.35 1083
3580.91 1134
3581.48 939
3582.04 1063
3582.61 1038
3583.17 794
3583.74 937
3584.30 993
3584.87 1045
3585.43 906
3585.99 897
3586.56 903
3587.12 800
3587.69 854
3588.25 992
3588.82 819
3589.38 846
3589.95 809
3590.51 772
3591.08 816
3591.64 734
3592.21 813
3592.77 890
3593.34 784
3593.91 869
3594.47 818
3595.04 828
3595.60 850
3596.17 789
3596.73 824
3597.30 820
3597.86 958
3598.43 1002
3599.00 833
3599.56 741
3600.13 761
3600.69 934
3601.26 828
3601.82 865
3602.39 863
3602.96 875
3603.52 793
3604.09 865
3604.65 884
3605.22 825
3605.79 885
3606.35 843
3606.92 756
3607.49 765
3608.05 793
3608.62 693
3609.19 778
3609.75 800
3610.32 754
3610.89 705
3611.45 683
3612.02 688
3612.59 703
3613.15 741
3613.72 675
3614.29 799
3614.85 837
3615.42 881
3615.99 893
3616.55 865
3617.12 830
3617.69 799
3618.26 874
3618.82 928
3619.39 939
3619.96 871
3620.53 865
3621.09 815
3621.66 846
3622.23 813
3622.80 846
3623.36 820
3623.93 696
3624.50 795
3625.07 783
3625.63 795
3626.20 727
3626.77 808
3627.34 783
3627.91 856
3628.47 883
3629.04 722
3629.61 802
3630.18 715
3630.75 758
3631.31 811
3631.88 724
3632.45 815
3633.02 840
3633.59 799
3634.16 798
3634.73 825
3635.29 711
3635.86 800
3636.43 765
3637.00 806
3637.57 875
3638.14 865
3638.71 899
3639.28 987
3639.84 965
3640.41 860
3640.98 865
3641.55 982
3642.12 980
3642.69 941
3643.26 921
3643.83 1070
3644.40 969
3644.97 812
3645.54 835
3646.11 842
3646.67 844
3647.24 891
3647.81 935
3648.38 864
3648.95 904
3649.52 812
3650.09 966
3650.66 1025
3651.23 977
3651.80 1048
3652.37 1085
3652.94 1011
3653.51 1033
3654.08 1027
3654.65 1046
3655.22 1112
3655.79 956
3656.36 918
3656.93 787
3657.50 897
3658.07 956
3658.64 1070
3659.21 1055
3659.78 1065
3660.35 962
3660.93 1100
3661.50 1101
3662.07 912
3662.64 937
3663.21 973
3663.78 1044
3664.35 1147
3664.92 1253
3665.49 1145
3666.06 1283
3666.63 1398
3667.20 1174
3667.78 1198
3668.35 1254
3668.92 1063
3669.49 1061
3670.06 1054
3670.63 1025
3671.20 1017
3671.77 1081
3672.35 1019
3672.92 861
3673.49 968
3674.06 957
3674.63 853
3675.20 912
3675.78 942
3676.35 830
3676.92 798
3677.49 935
3678.06 909
3678.64 914
3679.21 920
3679.78 866
3680.35 938
3680.92 921
3681.50 838
3682.07 838
3682.64 931
3683.21 978
3683.79 861
3684.36 870
3684.93 837
3685.50 801
3686.07 881
3686.65 899
3687.22 858
3687.79 930
3688.37 878
3688.94 829
3689.51 850
3690.08 821
3690.66 832
3691.23 846
3691.80 747
3692.38 810
3692.95 821
3693.52 775
3694.10 730
3694.67 850
3695.24 793
3695.81 825
3696.39 851
3696.96 806
3697.54 801
3698.11 742
3698.68 794
3699.26 802
3699.83 773
3700.40 708
3700.98 824
3701.55 898
3702.12 912
3702.70 814
3703.27 868
3703.85 967
3704.42 846
3704.99 806
3705.57 923
3706.14 866
3706.72 886
3707.29 910
3707.86 846
3708.44 788
3709.01 879
3709.59 1001
3710.16 891
3710.74 869
3711.31 874
3711.89 945
3712.46 964
3713.03 859
3713.61 723
3714.18 751
3714.76 830
3715.33 821
3715.91 791
3716.48 846
3717.06 807
3717.63 716
3718.21 755
3718.78 870
3719.36 917
3719.93 892
3720.51 949
3721.08 890
3721.66 745
3722.23 773
3722.81 878
3723.39 849
3723.96 840
3724.54 803
3725.11 806
3725.69 850
3726.26 853
3726.84 853
3727.41 816
3727.99 806
3728.57 767
3729.14 824
3729.72 687
3730.29 773
3730.87 741
3731.45 810
3732.02 974
3732.60 801
3733.17 895
3733.75 887
3734.33 742
3734.90 772
3735.48 767
3736.06 845
3736.63 738
3737.21 795
3737.79 871
3738.36 820
3738.94 852
3739.52 774
3740.09 676
3740.67 669
3741.25 710
3741.82 649
3742.40 795
3742.98 755
3743.55 742
3744.13 765
3744.71 722
3745.28 717
3745.86 740
3746.44 755
3747.02 763
3747.59 737
3748.17 694
3748.75 788
3749.33 773
3749.90 716
3750.48 685
3751.06 712
3751.64 727
3752.21 758
3752.79 814
3753.37 845
3753.95 764
3754.52 660
3755.10 697
3755.68 660
3756.26 738
3756.84 763
3757.41 826
3757.99 736
3758.57 757
3759.15 726
3759.73 728
3760.31 770
3760.88 816
3761.46 818
3762.04 841
3762.62 826
3763.20 751
3763.78 827
3764.35 877
3764.93 718
3765.51 681
3766.09 773
3766.67 722
3767.25 671
3767.83 775
3768.41 836
3768.99 738
3769.56 703
3770.14 777
3770.72 767
3771.30 763
3771.88 692
3772.46 815
3773.04 872
3773.62 763
3774.20 778
3774.78 691
3775.36 769
3775.94 700
3776.52 788
3777.10 716
3777.67 679
3778.25 705
3778.83 767
3779.41 765
3779.99 788
3780.57 734
3781.15 747
3781.73 744
3782.31 690
3782.89 673
3783.47 762
3784.05 688
3784.63 673
3785.21 682
3785.79 716
3786.37 729
3786.95 737
3787.54 700
3788.12 718
3788.70 722
3789.28 628
3789.86 715
3790.44 752
3791.02 722
3791.60 671
3792.18 693
3792.76 743
3793.34 732
3793.92 731
3794.50 808
3795.08 786
3795.66 789
3796.25 727
3796.83 761
3797.41 732
3797.99 812
3798.57 874
3799.15 728
3799.73 818
3800.31 804
3800.90 791
3801.48 781
3802.06 734
3802.64 793
3803.22 832
3803.80 753
3804.39 727
3804.97 777
3805.55 911
3806.13 929
3806.71 702
3807.29 806
3807.88 867
3808.46 849
3809.04 927
3809.62 894
3810.20 931
3810.79 1007
3811.37 919
3811.95 826
3812.53 962
3813.12 989
3813.70 981
3814.28 878
3814.86 866
3815.45 791
3816.03 851
3816.61 743
3817.19 745
3817.78 703
3818.36 677
3818.94 787
3819.52 757
3820.11 695
3820.69 751
3821.27 736
3821.86 707
3822.44 639
3823.02 648
3823.61 764
3824.19 679
3824.77 819
3825.36 744
3825.94 830
3826.52 765
3827.11 744
3827.69 773
3828.27 764
3828.86 727
3829.44 796
3830.02 811
3830.61 703
3831.19 831
3831.77 903
3832.36 780
3832.94 708
3833.53 629
3834.11 666
3834.69 701
3835.28 729
3835.86 762
3836.45 794
3837.03 785
3837.61 736
3838.20 775
3838.78 745
3839.37 640
3839.95 700
3840.54 716
3841.12 667
3841.70 600
3842.29 691
3842.87 721
3843.46 685
3844.04 675
3844.63 617
3845.21 593
3845.80 668
3846.38 673
3846.97 626
3847.55 558
3848.14 676
3848.72 643
3849.31 648
3849.89 791
3850.48 797
3851.06 779
3851.65 605
3852.23 576
3852.82 647
3853.40 577
3853.99 734
3854.58 686
3855.16 662
3855.75 648
3856.33 650
3856.92 691
3857.50 724
3858.09 723
3858.68 637
3859.26 662
3859.85 732
3860.43 786
3861.02 847
3861.60 771
3862.19 746
3862.78 820
3863.36 786
3863.95 863
3864.54 831
3865.12 806
3865.71 892
3866.29 834
3866.88 766
3867.47 742
3868.05 660
3868.64 757
3869.23 863
3869.81 684
3870.40 719
3870.99 722
3871.57 805
3872.16 755
3872.75 814
3873.33 713
3873.92 749
3874.51 749
3875.10 767
3875.68 763
3876.27 731
3876.86 677
3877.44 755
3878.03 728
3878.62 657
3879.21 736
3879.79 803
3880.38 791
3880.97 729
3881.56 816
3882.14 705
3882.73 649
3883.32 632
3883.91 724
3884.49 763
3885.08 783
3885.67 740
3886.26 761
3886.85 964
3887.43 851
3888.02 931
3888.61 980
3889.20 911
3889.79 861
3890.38 801
3890.96 916
3891.55 951
3892.14 961
3892.73 996
3893.32 867
3893.91 773
3894.49 763
3895.08 750
3895.67 819
3896.26 796
3896.85 710
3897.44 742
3898.03 845
3898.61 823
3899.20 831
3899.79 804
3900.38 687
3900.97 632
3901.56 690
3902.15 777
3902.74 759
3903.33 825
3903.92 789
3904.51 799
3905.09 818
3905.68 950
3906.27 861
3906.86 885
3907.45 841
3908.04 971
3908.63 956
3909.22 843
3909.81 971
3910.40 878
3910.99 811
3911.58 896
3912.17 840
3912.76 759
3913.35 721
3913.94 672
3914.53 753
3915.12 777
3915.71 771
3916.30 781
3916.89 784
3917.48 809
3918.07 744
3918.66 681
3919.25 785
3919.84 771
3920.43 731
3921.02 708
3921.61 568
3922.20 598
3922.80 650
3923.39 629
3923.98 607
3924.57 736
3925.16 759
3925.75 607
3926.34 702
3926.93 693
3927.52 624
3928.11 705
3928.70 752
3929.30 660
3929.89 692
3930.48 660
3931.07 681
3931.66 759
3932.25 569
3932.84 607
3933.44 622
3934.03 499
3934.62 496
3935.21 607
3935.80 622
3936.39 691
3936.98 701
3937.58 771
3938.17 641
3938.76 753
3939.35 819
3939.94 781
3940.54 738
3941.13 841
3941.72 821
3942.31 707
3942.90 861
3943.50 822
3944.09 782
3944.68 763
3945.27 803
3945.87 751
3946.46 730
3947.05 724
3947.64 759
3948.24 759
3948.83 690
3949.42 679
3950.01 637
3950.61 672
3951.20 723
3951.79 752
3952.39 758
3952.98 787
3953.57 819
3954.16 794
3954.76 830
3955.35 712
3955.94 763
3956.54 640
3957.13 692
3957.72 720
3958.32 755
3958.91 773
3959.50 796
3960.10 876
3960.69 801
3961.28 625
3961.88 659
3962.47 767
3963.07 852
3963.66 784
3964.25 832
3964.85 836
3965.44 849
3966.03 795
3966.63 744
3967.22 821
3967.82 945
3968.41 882
3969.00 795
3969.60 837
3970.19 864
3970.79 908
3971.38 818
3971.98 820
3972.57 906
3973.17 823
3973.76 768
3974.35 967
3974.95 1081
3975.54 1052
3976.14 1154
3976.73 1190
3977.33 1167
3977.92 1013
3978.52 1030
3979.11 1159
3979.71 1174
3980.30 963
3980.90 974
3981.49 956
3982.09 947
3982.68 1104
3983.28 1056
3983.87 1006
3984.47 1094
3985.06 1052
3985.66 1072
3986.25 999
3986.85 1101
3987.45 1069
3988.04 1052
3988.64 917
3989.23 920
3989.83 831
3990.42 817
3991.02 918
3991.62 858
3992.21 872
3992.81 892
3993.40 884
3994.00 923
3994.60 937
3995.19 830
3995.79 860
3996.38 854
3996.98 817
3997.58 939
3998.17 929
3998.77 963
3999.37 863
3999.96 816
4000.56 884
4001.15 809
4001.75 867
4002.35 762
4002.94 856
4003.54 866
4004.14 880
4004.73 887
4005.33 773
4005.93 744
4006.53 834
4007.12 959
4007.72 854
4008.32 709
4008.91 708
4009.51 770
4010.11 824
4010.71 765
4011.30 805
4011.90 754
4012.50 873
4013.10 748
4013.69 717
4014.29 740
4014.89 700
4015.49 853
4016.08 810
4016.68 747
4017.28 828
4017.88 799
4018.47 861
4019.07 792
4019.67 805
4020.27 862
4020.87 795
4021.46 773
4022.06 875
4022.66 759
4023.26 904
4023.86 886
4024.45 962
4025.05 1019
4025.65 1002
4026.25 955
4026.85 999
4027.45 923
4028.05 1027
4028.64 984
4029.24 1021
4029.84 1129
4030.44 1182
4031.04 1314
4031.64 1136
4032.24 1113
4032.84 1201
4033.43 1301
4034.03 1457
4034.63 1298
4035.23 1226
4035.83 1231
4036.43 1206
4037.03 1081
4037.63 1130
4038.23 1002
4038.83 1134
4039.43 971
4040.03 889
4040.63 906
4041.22 778
4041.82 844
4042.42 817
4043.02 866
4043.62 822
4044.22 788
4044.82 768
4045.42 798
4046.02 810
4046.62 749
4047.22 703
4047.82 758
4048.42 691
4049.02 720
4049.62 721
4050.22 708
4050.82 711
4051.42 749
4052.02 707
4052.62 654
4053.22 771
4053.83 730
4054.43 737
4055.03 741
4055.63 743
4056.23 799
4056.83 715
4057.43 799
4058.03 668
4058.63 683
4059.23 684
4059.83 680
4060.43 643
4061.03 644
4061.64 678
4062.24 755
4062.84 803
4063.44 704
4064.04 749
4064.64 740
4065.24 787
4065.84 802
4066.45 889
4067.05 830
4067.65 801
4068.25 777
4068.85 737
4069.45 676
4070.05 777
4070.66 771
4071.26 666
4071.86 633
4072.46 595
4073.06 627
4073.67 669
4074.27 658
4074.87 669
4075.47 738
4076.07 703
4076.68 590
4077.28 652
4077.88 734
4078.48 636
4079.09 664
4079.69 744
4080.29 821
4080.89 701
4081.50 747
4082.10 812
4082.70 703
4083.30 693
4083.91 791
4084.51 686
4085.11 604
4085.71 616
4086.32 614
4086.92 614
4087.52 579
4088.13 665
4088.73 728
4089.33 723
4089.94 704
4090.54 717
4091.14 634
4091.74 709
4092.35 775
4092.95 687
4093.55 663
4094.16 668
4094.76 734
4095.37 728
4095.97 713
4096.57 666
4097.18 676
4097.78 753
4098.38 763
4098.99 760
4099.59 816
4100.20 745
4100.80 705
4101.40 660
4102.01 786
4102.61 668
4103.22 658
4103.82 764
4104.42 818
4105.03 842
4105.63 826
4106.24 788
4106.84 652
4107.45 603
4108.05 765
4108.65 833
4109.26 714
4109.86 844
4110.47 793
4111.07 895
4111.68 708
4112.28 685
4112.89 737
4113.49 690
4114.10 673
4114.70 648
4115.31 689
4115.91 702
4116.52 620
4117.12 656
4117.73 703
4118.33 656
4118.94 669
4119.54 685
4120.15 636
4120.75 643
4121.36 693
4121.97 639
4122.57 660
4123.18 680
4123.78 735
4124.39 665
4124.99 632
4125.60 606
4126.21 602
4126.81 643
4127.42 658
4128.02 683
4128.63 682
4129.24 675
4129.84 685
4130.45 653
4131.05 567
4131.66 644
4132.27 712
4132.87 671
4133.48 652
4134.08 639
4134.69 686
4135.30 788
4135.90 766
4136.51 753
4137.12 805
4137.72 726
4138.33 638
4138.94 712
4139.54 585
4140.15 683
4140.76 774
4141.37 796
4141.97 737
4142.58 838
4143.19 802
4143.79 743
4144.40 705
4145.01 790
4145.61 744
4146.22 950
4146.83 897
4147.44 747
4148.04 672
4148.65 755
4149.26 711
4149.87 798
4150.47 790
4151.08 823
4151.69 728
4152.30 601
4152.91 570
4153.51 627
4154.12 662
4154.73 645
4155.34 610
4155.94 626
4156.55 589
4157.16 754
4157.77 792
4158.38 698
4158.99 623
4159.59 681
4160.20 690
4160.81 664
4161.42 594
4162.03 728
4162.64 715
4163.24 667
4163.85 700
4164.46 758
4165.07 708
4165.68 736
4166.29 667
4166.90 710
4167.51 684
4168.11 696
4168.72 651
4169.33 652
4169.94 744
4170.55 702
4171.16 646
4171.77 620
4172.38 659
4172.99 694
4173.60 600
4174.21 636
4174.81 608
4175.42 676
4176.03 743
4176.64 745
4177.25 703
4177.86 701
4178.47 658
4179.08 537
4179.69 545
4180.30 600
4180.91 662
4181.52 690
4182.13 685
4182.74 604
4183.35 562
4183.96 577
4184.57 723
4185.18 764
4185.79 635
4186.40 700
4187.01 755
4187.62 726
4188.23 673
4188.84 674
4189.45 681
4190.06 656
4190.67 684
4191.29 736
4191.90 748
4192.51 726
4193.12 758
4193.73 793
4194.34 765
4194.95 781
4195.56 724
4196.17 668
4196.78 743
4197.39 824
4198.00 792
4198.62 705
4199.23 682
4199.84 782
4200.45 724
4201.06 782
4201.67 687
4202.28 595
4202.89 715
4203.51 689
4204.12 715
4204.73 678
4205.34 688
4205.95 573
4206.56 643
4207.18 595
4207.79 624
4208.40 661
4209.01 665
4209.62 665
4210.24 691
4210.85 660
4211.46 669
4212.07 612
4212.68 733
4213.30 765
4213.91 664
4214.52 607
4215.13 683
4215.74 688
4216.36 683
4216.97 762
4217.58 684
4218.19 731
4218.81 710
4219.42 758
4220.03 783
4220.65 746
4221.26 718
4221.87 688
4222.48 757
4223.10 733
4223.71 825
4224.32 736
4224.94 816
4225.55 726
4226.16 807
4226.78 761
4227.39 796
4228.00 785
4228.61 786
4229.23 783
4229.84 818
4230.46 845
4231.07 879
4231.68 1002
4232.30 1070
4232.91 1075
4233.52 1081
4234.14 1145
4234.75 1225
4235.36 1288
4235.98 1325
4236.59 1125
4237.21 1172
4237.82 1073
4238.43 1117
4239.05 1135
4239.66 1003
4240.28 914
4240.89 910
4241.50 684
4242.12 709
4242.73 812
4243.35 760
4243.96 779
4244.58 768
4245.19 765
4245.81 862
4246.42 947
4247.03 802
4247.65 788
4248.26 798
4248.88 814
4249.49 803
4250.11 778
4250.72 823
4251.34 683
4251.95 742
4252.57 777
4253.18 701
4253.80 772
4254.41 833
4255.03 725
4255.64 570
4256.26 707
4256.88 756
4257.49 737
4258.11 715
4258.72 756
4259.34 779
4259.95 781
4260.57 733
4261.18 694
4261.80 624
4262.42 660
4263.03 755
4263.65 701
4264.26 635
4264.88 723
4265.49 708
4266.11 709
4266.73 818
4267.34 767
4267.96 857
4268.58 779
4269.19 733
4269.81 804
4270.42 770
4271.04 851
4271.66 890
4272.27 859
4272.89 714
4273.51 724
4274.12 816
4274.74 784
4275.36 713
4275.97 760
4276.59 826
4277.21 930
4277.82 831
4278.44 766
4279.06 918
4279.67 818
4280.29 763
4280.91 737
4281.53 754
4282.14 687
4282.76 718
4283.38 780
4283.99 646
4284.61 687
4285.23 771
4285.85 678
4286.46 735
4287.08 804
4287.70 844
4288.32 820
4288.93 805
4289.55 786
4290.17 876
4290.79 863
4291.41 873
4292.02 821
4292.64 719
4293.26 799
4293.88 782
4294.50 786
4295.11 729
4295.73 811
4296.35 633
4296.97 767
4297.59 695
4298.21 689
4298.82 698
4299.44 718
4300.06 717
4300.68 700
4301.30 701
4301.92 704
4302.53 700
4303.15 723
4303.77 727
4304.39 662
4305.01 689
4305.63 853
4306.25 709
4306.87 761
4307.49 791
4308.10 721
4308.72 738
4309.34 696
4309.96 699
4310.58 783
4311.20 796
4311.82 788
4312.44 788
4313.06 744
4313.68 777
4314.30 824
4314.92 820
4315.54 770
4316.16 731
4316.78 801
4317.40 743
4318.02 740
4318.64 844
4319.26 928
4319.88 935
4320.50 836
4321.11 881
4321.74 1017
4322.36 899
4322.98 881
4323.60 871
4324.22 887
4324.84 984
4325.46 1088
4326.08 1078
4326.70 1035
4327.32 1038
4327.94 980
4328.56 980
4329.18 1076
4329.80 1127
4330.42 1047
4331.04 1117
4331.66 1246
4332.28 1172
4332.90 1282
4333.52 1516
4334.15 1687
4334.77 1749
4335.39 1989
4336.01 2134
4336.63 2161
4337.25 2482
4337.87 2682
4338.49 2798
4339.11 2661
4339.74 2349
4340.36 2390
4340.98 2187
4341.60 1929
4342.22 1997
4342.84 2089
4343.46 2162
4344.09 2448
4344.71 2829
4345.33 2959
4345.95 3506
4346.57 3394
4347.19 3578
4347.82 3978
4348.44 3593
4349.06 3299
4349.68 2862
4350.30 2769
4350.93 2397
4351.55 2068
4352.17 1845
4352.79 1587
4353.42 1374
4354.04 1274
4354.66 1356
4355.28 1272
4355.91 1121
4356.53 1238
4357.15 1336
4357.77 1291
4358.40 1289
4359.02 1161
4359.64 1139
4360.26 1175
4360.89 1270
4361.51 1053
4362.13 1046
4362.76 1203
4363.38 1125
4364.00 1159
4364.62 1031
4365.25 1089
4365.87 956
4366.49 845
4367.12 862
4367.74 941
4368.36 885
4368.99 902
4369.61 838
4370.23 866
4370.86 915
4371.48 820
4372.11 797
4372.73 803
4373.35 785
4373.98 781
4374.60 742
4375.22 703
4375.85 716
4376.47 887
4377.10 911
4377.72 963
4378.34 981
4378.97 811
4379.59 856
4380.22 999
4380.84 1000
4381.47 1005
4382.09 891
4382.71 990
4383.34 917
4383.96 893
4384.59 964
4385.21 939
4385.84 882
4386.46 814
4387.09 720
4387.71 845
4388.34 753
4388.96 728
4389.59 701
4390.21 676
4390.84 748
4391.46 656
4392.09 736
4392.71 782
4393.34 765
4393.96 691
4394.59 778
4395.21 837
4395.84 789
4396.46 736
4397.09 680
4397.71 667
4398.34 740
4398.96 754
4399.59 766
4400.22 784
4400.84 712
4401.47 799
4402.09 825
4402.72 774
4403.34 742
4403.97 676
4404.60 735
4405.22 744
4405.85 796
4406.47 824
4407.10 827
4407.73 829
4408.35 720
4408.98 891
4409.61 830
4410.23 875
4410.86 816
4411.48 872
4412.11 849
4412.74 891
4413.36 906
4413.99 918
4414.62 815
4415.24 811
4415.87 860
4416.50 772
4417.12 910
4417.75 730
4418.38 759
4419.01 867
4419.63 774
4420.26 750
4420.89 773
4421.51 695
4422.14 718
4422.77 685
4423.40 692
4424.02 645
4424.65 632
4425.28 757
4425.91 681
4426.53 732
4427.16 760
4427.79 752
4428.42 742
4429.04 738
4429.67 729
4430.30 761
4430.93 783
4431.55 862
4432.18 821
4432.81 800
4433.44 956
4434.07 792
4434.69 832
4435.32 933
4435.95 750
4436.58 742
4437.21 847
4437.84 885
4438.46 939
4439.09 924
4439.72 971
4440.35 889
4440.98 924
4441.61 905
4442.24 783
4442.86 764
4443.49 772
4444.12 804
4444.75 781
4445.38 925
4446.01 870
4446.64 798
4447.27 922
4447.90 820
4448.52 934
4449.15 937
4449.78 827
4450.41 944
4451.04 946
4451.67 935
4452.30 938
4452.93 920
4453.56 930
4454.19 1035
4454.82 984
4455.45 1110
4456.08 1208
4456.71 1012
4457.34 1118
4457.97 1102
4458.60 988
4459.23 966
4459.86 924
4460.49 849
4461.12 826
4461.75 771
4462.38 729
4463.01 794
4463.64 746
4464.27 759
4464.90 731
4465.53 708
4466.16 686
4466.79 769
4467.42 711
4468.05 670
4468.68 667
4469.31 793
4469.94 676
4470.57 618
4471.20 631
4471.83 739
4472.46 785
4473.09 783
4473.72 674
4474.35 737
4474.99 699
4475.62 720
4476.25 762
4476.88 793
4477.51 895
4478.14 798
4478.77 766
4479.40 841
4480.03 901
4480.67 822
4481.30 734
4481.93 742
4482.56 789
4483.19 812
4483.82 725
4484.46 714
4485.09 742
4485.72 840
4486.35 807
4486.98 732
4487.61 772
4488.25 656
4488.88 645
4489.51 719
4490.14 644
4490.77 818
4491.41 934
4492.04 885
4492.67 785
4493.30 800
4493.94 875
4494.57 826
4495.20 849
4495.83 814
4496.46 795
4497.10 908
4497.73 1000
4498.36 871
4498.99 1021
4499.63 1173
4500.26 1176
4500.89 1327
4501.53 1233
4502.16 1398
4502.79 1312
4503.42 1236
4504.06 1295
4504.69 1237
4505.32 975
4505.96 988
4506.59 960
4507.22 957
4507.86 972
4508.49 852
4509.12 853
4509.76 903
4510.39 822
4511.02 771
4511.66 858
4512.29 818
4512.92 769
4513.56 820
4514.19 829
4514.83 798
4515.46 761
4516.09 747
4516.73 754
4517.36 668
4517.99 754
4518.63 806
4519.26 718
4519.90 683
4520.53 620
4521.17 755
4521.80 777
4522.43 773
4523.07 801
4523.70 721
4524.34 707
4524.97 751
4525.61 730
4526.24 641
4526.88 648
4527.51 834
4528.14 807
4528.78 838
4529.41 850
4530.05 793
4530.68 769
4531.32 986
4531.95 967
4532.59 828
4533.22 871
4533.86 952
4534.49 929
4535.13 925
4535.76 803
4536.40 824
4537.04 918
4537.67 944
4538.31 835
4538.94 819
4539.58 816
4540.21 807
4540.85 811
4541.48 877
4542.12 828
4542.76 850
4543.39 783
4544.03 795
4544.66 683
4545.30 606
4545.93 680
4546.57 728
4547.21 850
4547.84 837
4548.48 678
4549.11 755
4549.75 746
4550.39 588
4551.02 597
4551.66 659
4552.30 700
4552.93 673
4553.57 658
4554.21 752
4554.84 788
4555.48 642
4556.12 693
4556.75 697
4557.39 718
4558.03 785
4558.66 721
4559.30 663
4559.94 661
4560.57 762
4561.21 689
4561.85 686
4562.48 743
4563.12 778
4563.76 756
4564.40 684
4565.03 685
4565.67 675
4566.31 633
4566.95 721
4567.58 752
4568.22 689
4568.86 751
4569.50 750
4570.13 776
4570.77 696
4571.41 741
4572.05 704
4572.68 687
4573.32 666
4573.96 719
4574.60 756
4575.24 770
4575.87 733
4576.51 792
4577.15 819
4577.79 832
4578.43 709
4579.06 727
4579.70 753
4580.34 752
4580.98 776
4581.62 743
4582.26 780
4582.90 787
4583.53 718
4584.17 741
4584.81 850
4585.45 772
4586.09 846
4586.73 823
4587.37 792
4588.01 892
4588.64 1056
4589.28 1051
4589.92 1131
4590.56 1376
4591.20 1408
4591.84 1462
4592.48 1430
4593.12 1204
4593.76 1388
4594.40 1213
4595.04 1054
4595.68 922
4596.31 862
4596.95 881
4597.59 900
4598.23 836
4598.87 880
4599.51 797
4600.15 814
4600.79 839
4601.43 793
4602.07 785
4602.71 869
4603.35 825
4603.99 893
4604.63 807
4605.27 794
4605.91 734
4606.55 725
4607.19 709
4607.83 783
4608.47 786
4609.11 681
4609.75 737
4610.39 748
4611.03 731
4611.68 767
4612.32 750
4612.96 608
4613.60 651
4614.24 770
4614.88 832
4615.52 784
4616.16 754
4616.80 791
4617.44 750
4618.08 770
4618.72 693
4619.36 665
4620.01 657
4620.65 625
4621.29 594
4621.93 665
4622.57 578
4623.21 572
4623.85 596
4624.50 642
4625.14 693
4625.78 710
4626.42 644
4627.06 750
4627.70 742
4628.34 705
4628.99 764
4629.63 760
4630.27 794
4630.91 732
4631.55 756
4632.20 735
4632.84 812
4633.48 812
4634.12 831
4634.76 741
4635.41 695
4636.05 796
4636.69 843
4637.33 858
4637.98 950
4638.62 825
4639.26 890
4639.90 880
4640.55 821
4641.19 841
4641.83 863
4642.47 801
4643.12 758
4643.76 735
4644.40 723
4645.04 740
4645.69 793
4646.33 754
4646.97 671
4647.62 702
4648.26 804
4648.90 742
4649.55 675
4650.19 718
4650.83 677
4651.48 662
4652.12 597
4652.76 641
4653.41 601
4654.05 659
4654.69 658
4655.34 611
4655.98 607
4656.62 651
4657.27 596
4657.91 632
4658.55 594
4659.20 622
4659.84 730
4660.49 684
4661.13 739
4661.77 758
4662.42 706
4663.06 704
4663.71 701
4664.35 679
4664.99 654
4665.64 652
4666.28 713
4666.93 667
4667.57 731
4668.22 785
4668.86 667
4669.51 684
4670.15 627
4670.79 687
4671.44 704
4672.08 615
4672.73 601
4673.37 669
4674.02 665
4674.66 664
4675.31 687
4675.95 731
4676.60 761
4677.24 753
4677.89 802
4678.53 725
4679.18 816
4679.82 805
4680.47 803
4681.12 790
4681.76 816
4682.41 788
4683.05 746
4683.70 804
4684.34 860
4684.99 714
4685.63 718
4686.28 724
4686.93 689
4687.57 760
4688.22 684
4688.86 612
4689.51 587
4690.15 637
4690.80 684
4691.45 706
4692.09 779
4692.74 722
4693.39 728
4694.03 801
4694.68 763
4695.32 788
4695.97 815
4696.62 769
4697.26 787
4697.91 993
4698.56 1026
4699.20 1090
4699.85 1261
4700.50 1289
4701.14 1030
4701.79 1148
4702.44 1027
4703.08 948
4703.73 944
4704.38 772
4705.02 856
4705.67 904
4706.32 869
4706.97 810
4707.61 888
4708.26 749
4708.91 731
4709.55 886
4710.20 828
4710.85 866
4711.50 768
4712.14 735
4712.79 761
4713.44 912
4714.09 754
4714.73 669
4715.38 747
4716.03 746
4716.68 803
4717.33 748
4717.97 662
4718.62 705
4719.27 741
4719.92 790
4720.57 687
4721.21 765
4721.86 759
4722.51 830
4723.16 816
4723.81 757
4724.45 916
4725.10 833
4725.75 812
4726.40 776
4727.05 870
4727.70 794
4728.35 829
4728.99 724
4729.64 875
4730.29 817
4730.94 604
4731.59 640
4732.24 720
4732.89 720
4733.54 633
4734.19 778
4734.83 714
4735.48 669
4736.13 721
4736.78 700
4737.43 723
4738.08 831
4738.73 751
4739.38 790
4740.03 764
4740.68 803
4741.33 783
4741.98 801
4742.63 746
4743.28 754
4743.93 895
4744.58 748
4745.23 705
4745.87 747
4746.52 769
4747.17 802
4747.82 829
4748.47 943
4749.12 903
4749.77 902
4750.42 974
4751.08 1165
4751.73 1108
4752.38 1203
4753.03 1257
4753.68 1195
4754.33 1281
4754.98 1133
4755.63 1063
4756.28 1064
4756.93 945
4757.58 1009
4758.23 851
4758.88 765
4759.53 818
4760.18 900
4760.83 836
4761.48 793
4762.13 700
4762.79 783
4763.44 740
4764.09 734
4764.74 692
4765.39 759
4766.04 767
4766.69 804
4767.34 822
4767.99 902
4768.65 814
4769.30 841
4769.95 726
4770.60 668
4771.25 668
4771.90 746
4772.56 789
4773.21 794
4773.86 742
4774.51 754
4775.16 708
4775.81 710
4776.47 746
4777.12 750
4777.77 844
4778.42 748
4779.07 837
4779.73 962
4780.38 948
4781.03 857
4781.68 871
4782.34 917
4782.99 828
4783.64 838
4784.29 855
4784.94 877
4785.60 850
4786.25 820
4786.90 862
4787.56 833
4788.21 835
4788.86 790
4789.51 1006
4790.17 1041
4790.82 944
4791.47 819
4792.13 910
4792.78 1012
4793.43 992
4794.08 959
4794.74 984
4795.39 853
4796.04 893
4796.70 878
4797.35 809
4798.00 791
4798.66 818
4799.31 860
4799.96 856
4800.62 847
4801.27 904
4801.93 861
4802.58 918
4803.23 1001
4803.89 890
4804.54 868
4805.19 797
4805.85 832
4806.50 881
4807.16 833
4807.81 724
4808.46 776
4809.12 825
4809.77 917
4810.43 821
4811.08 829
4811.73 885
4812.39 717
4813.04 795
4813.70 842
4814.35 857
4815.01 906
4815.66 789
4816.32 897
4816.97 969
4817.63 901
4818.28 780
4818.94 932
4819.59 1010
4820.24 916
4820.90 916
4821.55 895
4822.21 978
4822.86 1086
4823.52 1011
4824.18 940
4824.83 950
4825.49 1033
4826.14 995
4826.80 950
4827.45 995
4828.11 1069
4828.76 1023
4829.42 1100
4830.07 1176
4830.73 1230
4831.38 1095
4832.04 1057
4832.70 1072
4833.35 1238
4834.01 1151
4834.66 1168
4835.32 1100
4835.98 1286
4836.63 1390
4837.29 1374
4837.94 1429
4838.60 1397
4839.26 1444
4839.91 1447
4840.57 1275
4841.22 1492
4841.88 1579
4842.54 1551
4843.19 1549
4843.85 1522
4844.51 1713
4845.16 1700
4845.82 1491
4846.48 1539
4847.13 1786
4847.79 1803
4848.45 1946
4849.10 2304
4849.76 2384
4850.42 2259
4851.07 2643
4851.73 2696
4852.39 2549
4853.05 2467
4853.70 2435
4854.36 2678
4855.02 2749
4855.68 2797
4856.33 2663
4856.99 2734
4857.65 3005
4858.30 2916
4858.96 3041
4859.62 2954
4860.28 2802
4860.94 2696
4861.59 2709
4862.25 2603
4862.91 2346
4863.57 2269
4864.22 2445
4864.88 2374
4865.54 2402
4866.20 2205
4866.86 2197
4867.51 2387
4868.17 2383
4868.83 2363
4869.49 2195
4870.15 2207
4870.81 2054
4871.46 2004
4872.12 1806
4872.78 1826
4873.44 1793
4874.10 1831
4874.76 1799
4875.41 1837
4876.07 1779
4876.73 1917
4877.39 1828
4878.05 1993
4878.71 1910
4879.37 1944
4880.03 1876
4880.69 1799
4881.34 1796
4882.00 1641
4882.66 1727
4883.32 1679
4883.98 1522
4884.64 1483
4885.30 1460
4885.96 1431
4886.62 1543
4887.28 1419
4887.94 1379
4888.60 1479
4889.26 1417
4889.92 1557
4890.58 1507
4891.24 1625
4891.89 1397
4892.55 1489
4893.21 1422
4893.87 1436
4894.53 1371
4895.19 1326
4895.85 1136
4896.51 1255
4897.17 1133
4897.83 1135
4898.49 1363
4899.16 1283
4899.82 1154
4900.48 1104
4901.14 1191
4901.80 1251
4902.46 1212
4903.12 1095
4903.78 1041
4904.44 1069
4905.10 1018
4905.76 992
4906.42 945
4907.08 998
4907.74 1016
4908.40 1067
4909.06 1101
4909.72 977
4910.39 890
4911.05 913
4911.71 966
4912.37 948
4913.03 993
4913.69 958
4914.35 928
4915.01 962
4915.68 1009
4916.34 978
4917.00 920
4917.66 967
4918.32 1017
4918.98 970
4919.64 956
4920.31 948
4920.97 981
4921.63 1008
4922.29 976
4922.95 964
4923.62 934
4924.28 877
4924.94 827
4925.60 861
4926.26 948
4926.93 949
4927.59 1008
4928.25 933
4928.91 907
4929.57 810
4930.24 997
4930.90 879
4931.56 919
4932.22 974
4932.89 893
4933.55 832
4934.21 898
4934.87 946
4935.54 815
4936.20 901
4936.86 854
4937.53 775
4938.19 840
4938.85 765
4939.51 799
4940.18 843
4940.84 874
4941.50 712
4942.17 755
4942.83 812
4943.49 752
4944.16 777
4944.82 676
4945.48 783
4946.15 785
4946.81 785
4947.47 759
4948.14 785
4948.80 773
4949.46 789
4950.13 648
4950.79 729
4951.45 677
4952.12 663
4952.78 711
4953.45 695
4954.11 661
4954.77 658
4955.44 785
4956.10 765
4956.77 809
4957.43 686
4958.09 715
4958.76 662
4959.42 741
4960.09 845
4960.75 732
4961.42 741
4962.08 740
4962.75 818
4963.41 915
4964.07 913
4964.74 854
4965.40 1042
4966.07 1063
4966.73 857
4967.40 804
4968.06 758
4968.73 740
4969.39 747
4970.06 759
4970.72 758
4971.39 713
4972.05 675
4972.72 672
4973.38 828
4974.05 764
4974.71 749
4975.38 778
4976.05 856
4976.71 872
4977.38 806
4978.04 695
4978.71 708
4979.37 642
4980.04 756
4980.70 794
4981.37 800
4982.04 692
4982.70 673
4983.37 775
4984.03 816
4984.70 819
4985.37 747
4986.03 861
4986.70 915
4987.36 817
4988.03 878
4988.70 868
4989.36 826
4990.03 904
4990.70 917
4991.36 894
4992.03 879
4992.69 916
4993.36 866
4994.03 790
4994.69 717
4995.36 793
4996.03 760
4996.69 760
4997.36 732
4998.03 730
4998.70 716
4999.36 726
5000.03 587
5000.70 622
5001.36 686
5002.03 660
5002.70 605
5003.37 670
5004.03 667
5004.70 594
5005.37 644
5006.03 697
5006.70 685
5007.37 664
5008.04 690
5008.70 794
5009.37 685
5010.04 665
5010.71 698
5011.38 752
5012.04 721
5012.71 716
5013.38 629
5014.05 597
5014.72 672
5015.38 650
5016.05 656
5016.72 722
5017.39 733
5018.06 725
5018.72 778
5019.39 706
5020.06 635
5020.73 635
5021.40 647
5022.07 673
5022.73 746
5023.40 762
5024.07 732
5024.74 670
5025.41 684
5026.08 671
5026.75 800
5027.42 684
5028.08 719
5028.75 686
5029.42 702
5030.09 696
5030.76 773
5031.43 794
5032.10 750
5032.77 628
5033.44 692
5034.11 695
5034.78 613
5035.45 658
5036.11 691
5036.78 614
5037.45 648
5038.12 636
5038.79 722
5039.46 649
5040.13 638
5040.80 710
5041.47 673
5042.14 651
5042.81 605
5043.48 662
5044.15 719
5044.82 749
5045.49 745
5046.16 713
5046.83 694
5047.50 675
5048.17 628
5048.84 689
5049.51 631
5050.18 634
5050.85 691
5051.52 632
5052.19 589
5052.86 657
5053.54 648
5054.21 650
5054.88 596
5055.55 643
5056.22 755
5056.89 797
5057.56 646
5058.23 641
5058.90 709
5059.57 595
5060.24 594
5060.91 616
5061.59 619
5062.26 677
5062.93 625
5063.60 617
5064.27 754
5064.94 768
5065.61 709
5066.28 626
5066.96 642
5067.63 682
5068.30 641
5068.97 586
5069.64 671
5070.31 625
5070.99 708
5071.66 720
5072.33 680
5073.00 701
5073.67 603
5074.35 576
5075.02 645
5075.69 637
5076.36 670
5077.03 826
5077.71 835
5078.38 797
5079.05 659
5079.72 786
5080.39 787
5081.07 732
5081.74 777
5082.41 781
5083.08 780
5083.76 795
5084.43 742
5085.10 703
5085.78 673
5086.45 843
5087.12 739
5087.79 790
5088.47 849
5089.14 863
5089.81 859
5090.49 732
5091.16 706
5091.83 807
5092.51 821
5093.18 879
5093.85 791
5094.52 729
5095.20 770
5095.87 771
5096.54 725
5097.22 703
5097.89 654
5098.57 717
5099.24 726
5099.91 759
5100.59 833
5101.26 700
5101.93 661
5102.61 695
5103.28 599
5103.96 722
5104.63 804
5105.30 696
5105.98 683
5106.65 663
5107.33 725
5108.00 695
5108.67 712
5109.35 683
5110.02 652
5110.70 676
5111.37 736
5112.05 633
5112.72 620
5113.40 649
5114.07 619
5114.74 586
5115.42 680
5116.09 762
5116.77 708
5117.44 664
5118.12 644
5118.79 631
5119.47 702
5120.14 763
5120.82 733
5121.49 735
5122.17 679
5122.84 665
5123.52 711
5124.19 687
5124.87 663
5125.54 626
5126.22 622
5126.90 702
5127.57 680
5128.25 700
5128.92 735
5129.60 639
5130.27 707
5130.95 715
5131.62 657
5132.30 673
5132.98 717
5133.65 647
5134.33 685
5135.00 777
5135.68 689
5136.36 713
5137.03 702
5137.71 667
5138.38 714
5139.06 693
5139.74 622
5140.41 633
5141.09 559
5141.77 573
5142.44 655
5143.12 572
5143.80 529
5144.47 630
5145.15 621
5145.83 637
5146.50 617
5147.18 530
5147.86 616
5148.53 608
5149.21 525
5149.89 547
5150.56 535
5151.24 620
5151.92 681
5152.60 583
5153.27 563
5153.95 675
5154.63 633
5155.30 609
5155.98 570
5156.66 553
5157.34 647
5158.01 614
5158.69 555
5159.37 679
5160.05 621
5160.72 638
5161.40 600
5162.08 624
5162.76 651
5163.44 672
5164.11 652
5164.79 630
5165.47 701
5166.15 748
5166.83 679
5167.50 582
5168.18 583
5168.86 594
5169.54 594
5170.22 566
5170.89 578
5171.57 520
5172.25 543
5172.93 617
5173.61 605
5174.29 589
5174.97 663
5175.64 596
5176.32 553
5177.00 667
5177.68 772
5178.36 766
5179.04 810
5179.72 669
5180.40 806
5181.08 809
5181.75 768
5182.43 754
5183.11 820
5183.79 766
5184.47 691
5185.15 671
5185.83 753
5186.51 689
5187.19 598
5187.87 629
5188.55 649
5189.23 681
5189.91 583
5190.59 535
5191.27 684
5191.95 548
5192.63 606
5193.31 621
5193.98 546
5194.66 544
5195.34 616
5196.02 670
5196.70 618
5197.38 561
5198.07 533
5198.75 572
5199.43 607
5200.11 566
5200.79 583
5201.47 588
5202.15 565
5202.83 602
5203.51 597
5204.19 619
5204.87 583
5205.55 693
5206.23 648
5206.91 681
5207.59 657
5208.27 630
5208.95 720
5209.63 689
5210.31 677
5211.00 663
5211.68 696
5212.36 676
5213.04 690
5213.72 691
5214.40 711
5215.08 760
5215.76 716
5216.45 706
5217.13 653
5217.81 746
5218.49 886
5219.17 798
5219.85 841
5220.53 765
5221.22 684
5221.90 682
5222.58 749
5223.26 774
5223.94 845
5224.62 778
5225.31 757
5225.99 622
5226.67 632
5227.35 827
5228.03 701
5228.72 758
5229.40 702
5230.08 699
5230.76 747
5231.45 739
5232.13 616
5232.81 630
5233.49 649
5234.18 575
5234.86 588
5235.54 587
5236.22 666
5236.91 717
5237.59 660
5238.27 653
5238.95 678
5239.64 631
5240.32 640
5241.00 649
5241.69 687
5242.37 696
5243.05 741
5243.73 625
5244.42 650
5245.10 620
5245.78 634
5246.47 579
5247.15 626
5247.83 723
5248.52 748
5249.20 653
5249.88 625
5250.57 677
5251.25 745
5251.94 763
5252.62 690
5253.30 667
5253.99 643
5254.67 667
5255.35 647
5256.04 669
5256.72 579
5257.41 525
5258.09 574
5258.77 543
5259.46 666
5260.14 639
5260.83 730
5261.51 698
5262.20 671
5262.88 665
5263.56 677
5264.25 576
5264.93 605
5265.62 677
5266.30 689
5266.99 637
5267.67 659
5268.36 637
5269.04 655
5269.73 575
5270.41 670
5271.10 664
5271.78 593
5272.47 575
5273.15 598
5273.84 638
5274.52 599
5275.21 606
5275.89 640
5276.58 567
5277.26 581
5277.95 622
5278.63 657
5279.32 606
5280.00 610
5280.69 665
5281.37 623
5282.06 684
5282.75 735
5283.43 608
5284.12 697
5284.80 599
5285.49 619
5286.17 613
5286.86 576
5287.55 580
5288.23 525
5288.92 534
5289.60 659
5290.29 593
5290.98 597
5291.66 591
5292.35 619
5293.04 650
5293.72 639
5294.41 672
5295.10 679
5295.78 614
5296.47 668
5297.15 629
5297.84 654
5298.53 717
5299.21 795
5299.90 671
5300.59 774
5301.28 860
5301.96 801
5302.65 707
5303.34 709
5304.02 676
5304.71 647
5305.40 667
5306.08 673
5306.77 679
5307.46 660
5308.15 647
5308.83 657
5309.52 615
5310.21 699
5310.90 824
5311.58 780
5312.27 702
5312.96 714
5313.65 706
5314.33 727
5315.02 771
5315.71 701
5316.40 706
5317.09 761
5317.77 708
5318.46 815
5319.15 915
5319.84 878
5320.53 771
5321.21 720
5321.90 874
5322.59 852
5323.28 719
5323.97 782
5324.65 817
5325.34 792
5326.03 715
5326.72 759
5327.41 690
5328.10 637
5328.79 587
5329.47 529
5330.16 641
5330.85 641
5331.54 619
5332.23 649
5332.92 686
5333.61 680
5334.30 698
5334.99 730
5335.67 574
5336.36 633
5337.05 611
5337.74 602
5338.43 576
5339.12 486
5339.81 641
5340.50 584
5341.19 687
5341.88 670
5342.57 672
5343.26 615
5343.95 721
5344.64 654
5345.33 690
5346.02 719
5346.71 702
5347.40 646
5348.09 685
5348.78 666
5349.47 652
5350.16 673
5350.85 632
5351.54 687
5352.23 731
5352.92 731
5353.61 627
5354.30 572
5354.99 550
5355.68 523
5356.37 590
5357.06 602
5357.75 563
5358.44 527
5359.13 653
5359.82 668
5360.51 585
5361.20 645
5361.89 620
5362.58 554
5363.27 607
5363.97 634
5364.66 626
5365.35 572
5366.04 513
5366.73 604
5367.42 500
5368.11 593
5368.80 643
5369.49 616
5370.19 528
5370.88 619
5371.57 575
5372.26 562
5372.95 550
5373.64 651
5374.33 599
5375.03 605
5375.72 538
5376.41 548
5377.10 556
5377.79 484
5378.49 508
5379.18 461
5379.87 651
5380.56 588
5381.25 590
5381.95 515
5382.64 492
5383.33 506
5384.02 531
5384.71 538
5385.41 551
5386.10 563
5386.79 537
5387.48 543
5388.18 597
5388.87 612
5389.56 738
5390.25 600
5390.95 615
5391.64 699
5392.33 766
5393.02 654
5393.72 625
5394.41 562
5395.10 583
5395.80 490
5396.49 481
5397.18 506
5397.88 637
5398.57 568
5399.26 496
5399.95 550
5400.65 611
5401.34 520
5402.03 500
5402.73 562
5403.42 606
5404.12 624
5404.81 528
5405.50 553
5406.20 579
5406.89 516
5407.58 542
5408.28 630
5408.97 590
5409.66 545
5410.36 634
5411.05 638
5411.75 584
5412.44 656
5413.13 693
5413.83 596
5414.52 632
5415.22 586
5415.91 557
5416.61 600
5417.30 699
5417.99 639
5418.69 539
5419.38 557
5420.08 617
5420.77 685
5421.47 635
5422.16 594
5422.86 523
5423.55 534
5424.25 634
5424.94 627
5425.64 597
5426.33 586
5427.03 613
5427.72 586
5428.42 625
5429.11 601
5429.81 586
5430.50 544
5431.20 553
5431.89 680
5432.59 753
5433.28 681
5433.98 727
5434.67 674
5435.37 590
5436.06 673
5436.76 763
5437.46 827
5438.15 782
5438.85 683
5439.54 710
5440.24 692
5440.93 653
5441.63 655
5442.33 629
5443.02 656
5443.72 718
5444.41 750
5445.11 710
5445.81 761
5446.50 839
5447.20 782
5447.90 885
5448.59 886
5449.29 881
5449.98 810
5450.68 875
5451.38 787
5452.07 815
5452.77 853
5453.47 756
5454.16 766
5454.86 762
5455.56 712
5456.25 758
5456.95 783
5457.65 787
5458.35 791
5459.04 771
5459.74 807
5460.44 934
5461.13 865
5461.83 790
5462.53 883
5463.23 993
5463.92 1001
5464.62 843
5465.32 837
5466.02 839
5466.71 967
5467.41 885
5468.11 899
5468.81 824
5469.50 810
5470.20 810
5470.90 812
5471.60 930
5472.29 1041
5472.99 1079
5473.69 1109
5474.39 1082
5475.09 1063
5475.78 1070
5476.48 1113
5477.18 1361
5477.88 1521
5478.58 1598
5479.28 1696
5479.97 1946
5480.67 2023
5481.37 1939
5482.07 1912
5482.77 2000
5483.47 1947
5484.17 1672
5484.86 1554
5485.56 1525
5486.26 1320
5486.96 1368
5487.66 1281
5488.36 1294
5489.06 1342
5489.76 1217
5490.45 1258
5491.15 1441
5491.85 1373
5492.55 1439
5493.25 1394
5493.95 1440
5494.65 1617
5495.35 1546
5496.05 1801
5496.75 1852
5497.45 1962
5498.15 1972
5498.85 2533
5499.55 2893
5500.25 3166
5500.95 3363
5501.65 3322
5502.35 3558
5503.04 3570
5503.74 3110
5504.44 2743
5505.14 2366
5505.84 2139
5506.54 1858
5507.24 1725
5507.94 1665
5508.65 1467
5509.35 1280
5510.05 1404
5510.75 1298
5511.45 1180
5512.15 1168
5512.85 1244
5513.55 1324
5514.25 1248
5514.95 1173
5515.65 1151
5516.35 1232
5517.05 1153
5517.75 1091
5518.45 1202
5519.15 1156
5519.85 992
5520.56 955
5521.26 993
5521.96 1011
5522.66 851
5523.36 821
5524.06 887
5524.76 879
5525.46 806
5526.16 854
5526.87 816
5527.57 853
5528.27 825
5528.97 896
5529.67 860
5530.37 829
5531.07 799
5531.78 842
5532.48 842
5533.18 806
5533.88 801
5534.58 834
5535.29 806
5535.99 884
5536.69 797
5537.39 781
5538.09 798
5538.80 761
5539.50 747
5540.20 683
5540.90 775
5541.60 765
5542.31 763
5543.01 742
5543.71 807
5544.41 688
5545.12 684
5545.82 785
5546.52 797
5547.22 682
5547.93 676
5548.63 747
5549.33 655
5550.04 767
5550.74 682
5551.44 695
5552.14 693
5552.85 759
5553.55 804
5554.25 742
5554.96 695
5555.66 688
5556.36 734
5557.07 755
5557.77 702
5558.47 709
5559.18 755
5559.88 715
5560.58 598
5561.29 658
5561.99 732
5562.69 744
5563.40 725
5564.10 716
5564.80 662
5565.51 729
5566.21 792
5566.92 746
5567.62 808
5568.32 749
5569.03 750
5569.73 734
5570.44 685
5571.14 685
5571.84 675
5572.55 708
5573.25 736
5573.96 734
5574.66 728
5575.37 758
5576.07 696
5576.78 762
5577.48 711
5578.18 666
5578.89 723
5579.59 672
5580.30 745
5581.00 598
5581.71 600
5582.41 686
5583.12 628
5583.82 728
5584.53 603
5585.23 673
5585.94 670
5586.64 726
5587.35 655
5588.05 646
5588.76 588
5589.46 670
5590.17 643
5590.88 739
5591.58 742
5592.29 617
5592.99 612
5593.70 583
5594.40 635
5595.11 574
5595.81 586
5596.52 565
5597.23 670
5597.93 625
5598.64 702
5599.34 598
5600.05 632
5600.76 734
5601.46 614
5602.17 545
5602.87 554
5603.58 618
5604.29 689
5604.99 623
5605.70 644
5606.41 666
5607.11 628
5607.82 565
5608.52 558
5609.23 605
5609.94 599
5610.64 565
5611.35 608
5612.06 586
5612.76 608
5613.47 595
5614.18 600
5614.89 603
5615.59 610
5616.30 563
5617.01 573
5617.71 560
5618.42 543
5619.13 497
5619.84 587
5620.54 502
5621.25 554
5621.96 553
5622.66 651
5623.37 633
5624.08 587
5624.79 585
5625.49 582
5626.20 577
5626.91 606
5627.62 668
5628.33 595
5629.03 598
5629.74 647
5630.45 664
5631.16 602
5631.87 681
5632.57 684
5633.28 698
5633.99 658
5634.70 600
5635.41 621
5636.11 682
5636.82 784
5637.53 735
5638.24 757
5638.95 726
5639.66 710
5640.36 672
5641.07 620
5641.78 714
5642.49 669
5643.20 623
5643.91 694
5644.62 627
5645.33 583
5646.03 633
5646.74 571
5647.45 657
5648.16 626
5648.87 665
5649.58 688
5650.29 621
5651.00 525
5651.71 757
5652.42 704
5653.13 666
5653.84 722
5654.54 789
5655.25 723
5655.96 767
5656.67 832
5657.38 985
5658.09 975
5658.80 937
5659.51 954
5660.22 845
5660.93 797
5661.64 805
5662.35 839
5663.06 713
5663.77 660
5664.48 724
5665.19 746
5665.90 691
5666.61 672
5667.32 601
5668.03 681
5668.74 708
5669.45 721
5670.16 708
5670.87 751
5671.58 675
5672.29 572
5673.01 612
5673.72 586
5674.43 662
5675.14 669
5675.85 655
5676.56 674
5677.27 630
5677.98 668
5678.69 663
5679.40 651
5680.11 594
5680.82 690
5681.54 786
5682.25 677
5682.96 661
5683.67 691
5684.38 726
5685.09 820
5685.80 762
5686.51 695
5687.23 752
5687.94 737
5688.65 689
5689.36 765
5690.07 660
5690.78 653
5691.50 623
5692.21 580
5692.92 613
5693.63 641
5694.34 568
5695.06 551
5695.77 552
5696.48 500
5697.19 523
5697.90 509
5698.62 530
5699.33 569
5700.04 600
5700.75 616
5701.46 549
5702.18 511
5702.89 576
5703.60 683
5704.31 641
5705.03 584
5705.74 557
5706.45 594
5707.17 558
5707.88 534
5708.59 571
5709.30 615
5710.02 558
5710.73 538
5711.44 607
5712.16 543
5712.87 538
5713.58 487
5714.30 525
5715.01 609
5715.72 536
5716.43 543
5717.15 564
5717.86 518
5718.58 491
5719.29 531
5720.00 575
5720.72 545
5721.43 485
5722.14 516
5722.86 601
5723.57 556
5724.28 573
5725.00 593
5725.71 665
5726.43 602
5727.14 588
5727.85 593
5728.57 556
5729.28 619
5730.00 574
5730.71 622
5731.42 591
5732.14 580
5732.85 606
5733.57 569
5734.28 556
5735.00 575
5735.71 560
5736.43 613
5737.14 591
5737.85 540
5738.57 580
5739.28 577
5740.00 639
5740.71 594
5741.43 646
5742.14 687
5742.86 560
5743.57 547
5744.29 545
5745.00 617
5745.72 624
5746.43 556
5747.15 514
5747.86 526
5748.58 448
5749.30 560
5750.01 558
5750.73 537
5751.44 540
5752.16 509
5752.87 593
5753.59 615
5754.30 519
5755.02 525
5755.74 514
5756.45 552
5757.17 500
5757.88 457
5758.60 528
5759.31 532
5760.03 584
5760.75 559
5761.46 507
5762.18 561
5762.90 554
5763.61 565
5764.33 632
5765.04 517
5765.76 629
5766.48 570
5767.19 537
5767.91 540
5768.63 538
5769.34 544
5770.06 497
5770.78 569
5771.49 467
5772.21 496
5772.93 533
5773.64 587
5774.36 577
5775.08 524
5775.79 437
5776.51 554
5777.23 571
5777.95 640
5778.66 605
5779.38 559
5780.10 636
5780.81 612
5781.53 599
5782.25 535
5782.97 531
5783.68 610
5784.40 543
5785.12 527
5785.84 586
5786.55 691
5787.27 611
5787.99 488
5788.71 571
5789.43 611
5790.14 613
5790.86 520
5791.58 635
5792.30 628
5793.02 492
5793.73 534
5794.45 629
5795.17 635
5795.89 604
5796.61 602
5797.33 600
5798.04 616
5798.76 581
5799.48 654
5800.20 749
5800.92 876
5801.64 996
5802.36 978
5803.07 932
5803.79 913
5804.51 866
5805.23 929
5805.95 915
5806.67 850
5807.39 782
5808.11 695
5808.82 761
5809.54 633
5810.26 621
5810.98 627
5811.70 647
5812.42 643
5813.14 632
5813.86 634
5814.58 676
5815.30 703
5816.02 594
5816.74 673
5817.46 657
5818.18 655
5818.90 635
5819.62 565
5820.34 620
5821.06 600
5821.78 633
5822.50 582
5823.22 698
5823.94 717
5824.66 797
5825.38 698
5826.10 581
5826.82 563
5827.54 559
5828.26 619
5828.98 680
5829.70 668
5830.42 640
5831.14 662
5831.86 598
5832.58 604
5833.30 574
5834.02 536
5834.74 568
5835.46 624
5836.18 670
5836.90 659
5837.62 645
5838.34 592
5839.07 565
5839.79 640
5840.51 701
5841.23 744
5841.95 647
5842.67 622
5843.39 641
5844.11 692
5844.83 676
5845.56 702
5846.28 700
5847.00 692
5847.72 662
5848.44 740
5849.16 719
5849.88 709
5850.61 700
5851.33 738
5852.05 811
5852.77 801
5853.49 742
5854.22 826
5854.94 775
5855.66 746
5856.38 714
5857.10 727
5857.83 664
5858.55 684
5859.27 726
5859.99 749
5860.71 764
5861.44 714
5862.16 688
5862.88 689
5863.60 769
5864.33 738
5865.05 922
5865.77 797
5866.49 917
5867.22 848
5867.94 724
5868.66 741
5869.38 780
5870.11 812
5870.83 740
5871.55 728
5872.28 810
5873.00 669
5873.72 669
5874.45 724
5875.17 746
5875.89 693
5876.62 684
5877.34 686
5878.06 734
5878.79 631
5879.51 737
5880.23 804
5880.96 772
5881.68 806
5882.40 806
5883.13 888
5883.85 872
5884.57 889
5885.30 899
5886.02 810
5886.75 823
5887.47 764
5888.19 650
5888.92 769
5889.64 862
5890.37 751
5891.09 755
5891.81 759
5892.54 727
5893.26 701
5893.99 777
5894.71 675
5895.44 611
5896.16 649
5896.88 682
5897.61 712
5898.33 759
5899.06 747
5899.78 675
5900.51 696
5901.23 807
5901.96 702
5902.68 686
5903.41 684
5904.13 849
5904.86 796
5905.58 779
5906.31 759
5907.03 752
5907.76 734
5908.48 769
5909.21 745
5909.93 749
5910.66 783
5911.38 768
5912.11 867
5912.83 737
5913.56 717
5914.29 707
5915.01 731
5915.74 793
5916.46 767
5917.19 756
5917.91 796
5918.64 783
5919.37 724
5920.09 733
5920.82 775
5921.54 802
5922.27 824
5923.00 895
5923.72 863
5924.45 899
5925.17 932
5925.90 966
5926.63 889
5927.35 907
5928.08 958
5928.81 950
5929.53 1028
5930.26 927
5930.99 938
5931.71 927
5932.44 954
5933.17 925
5933.89 991
5934.62 1092
5935.35 1012
5936.07 1060
5936.80 1166
5937.53 1196
5938.25 1239
5938.98 1197
5939.71 1148
5940.44 1263
5941.16 1228
5941.89 1312
5942.62 1245
5943.35 1148
5944.07 1313
5944.80 1418
5945.53 1470
5946.26 1573
5946.98 1581
5947.71 1469
5948.44 1596
5949.17 1780
5949.89 1739
5950.62 2014
5951.35 2171
5952.08 2230
5952.80 2267
5953.53 2299
5954.26 2312
5954.99 2320
5955.72 2274
5956.45 2178
5957.17 1940
5957.90 2043
5958.63 2184
5959.36 2136
5960.09 1906
5960.82 2027
5961.54 1988
5962.27 2117
5963.00 2343
5963.73 2389
5964.46 2387
5965.19 2675
5965.92 3267
5966.64 3570
5967.37 3699
5968.10 3544
5968.83 3666
5969.56 3623
5970.29 3336
5971.02 3061
5971.75 2848
5972.48 2799
5973.21 2744
5973.93 2552
5974.66 2426
5975.39 2603
5976.12 2584
5976.85 2479
5977.58 2622
5978.31 2680
5979.04 2616
5979.77 2712
5980.50 2787
5981.23 2747
5981.96 3014
5982.69 3017
5983.42 3065
5984.15 3086
5984.88 3057
5985.61 3001
5986.34 3088
5987.07 2964
5987.80 2898
5988.53 2939
5989.26 3048
5989.99 2916
5990.72 2855
5991.45 2775
5992.18 2923
5992.91 3108
5993.64 3056
5994.37 3000
5995.10 3262
5995.83 3218
5996.56 3329
5997.29 3428
5998.02 3664
5998.75 3458
5999.49 3312
6000.22 3407
6000.95 3311
6001.68 3258
6002.41 3212
6003.14 3233
6003.87 3081
6004.60 3087
6005.33 3039
6006.06 3107
6006.80 3250
6007.53 3467
6008.26 3933
6008.99 4369
6009.72 5423
6010.45 6151
6011.18 7365
6011.92 8671
6012.65 10003
6013.38 10468
6014.11 11147
6014.84 12021
6015.57 11714
6016.31 11056
6017.04 10410
6017.77 9301
6018.50 8329
6019.23 6983
6019.97 5765
6020.70 4797
6021.43 4011
6022.16 3611
6022.89 3151
6023.63 2788
6024.36 2571
6025.09 2592
6025.82 2480
6026.56 2231
6027.29 2281
6028.02 2230
6028.75 2140
6029.49 2108
6030.22 2126
6030.95 2072
6031.68 2022
6032.42 1965
6033.15 1856
6033.88 1836
6034.62 1810
6035.35 1732
6036.08 1962
6036.81 1857
6037.55 1899
6038.28 1826
6039.01 1915
6039.75 1958
6040.48 2138
6041.21 2066
6041.95 2074
6042.68 2316
6043.41 2525
6044.15 2500
6044.88 2474
6045.61 2474
6046.35 2361
6047.08 2403
6047.82 2565
6048.55 2657
6049.28 2830
6050.02 2820
6050.75 3032
6051.49 3483
6052.22 3768
6052.95 3891
6053.69 3953
6054.42 4080
6055.16 3868
6055.89 3744
6056.62 3483
6057.36 3031
6058.09 2784
6058.83 2647
6059.56 2635
6060.30 2508
6061.03 2361
6061.77 2349
6062.50 2265
6063.23 2225
6063.97 2209
6064.70 2207
6065.44 2181
6066.17 2175
6066.91 2148
6067.64 2124
6068.38 2099
6069.11 2328
6069.85 2332
6070.58 2078
6071.32 2085
6072.05 1971
6072.79 1912
6073.52 1862
6074.26 1687
6075.00 1641
6075.73 1732
6076.47 1544
6077.20 1661
6077.94 1734
6078.67 1598
6079.41 1485
6080.14 1571
6080.88 1665
6081.62 1368
6082.35 1511
6083.09 1499
6083.82 1527
6084.56 1483
6085.30 1432
6086.03 1479
6086.77 1459
6087.50 1460
6088.24 1402
6088.98 1363
6089.71 1369
6090.45 1307
6091.19 1393
6091.92 1344
6092.66 1408
6093.39 1389
6094.13 1431
6094.87 1452
6095.60 1370
6096.34 1374
6097.08 1378
6097.81 1315
6098.55 1296
6099.29 1302
6100.03 1300
6100.76 1283
6101.50 1204
6102.24 1230
6102.97 1173
6103.71 1265
6104.45 1262
6105.18 1278
6105.92 1247
6106.66 1207
6107.40 1269
6108.13 1239
6108.87 1188
6109.61 1212
6110.35 1311
6111.08 1377
6111.82 1359
6112.56 1230
6113.30 1287
6114.03 1349
6114.77 1381
6115.51 1455
6116.25 1352
6116.99 1382
6117.72 1358
6118.46 1240
6119.20 1242
6119.94 1187
6120.68 1278
6121.41 1275
6122.15 1212
6122.89 1211
6123.63 1423
6124.37 1395
6125.11 1433
6125.84 1362
6126.58 1429
6127.32 1420
6128.06 1257
6128.80 1325
6129.54 1375
6130.28 1329
6131.02 1346
6131.75 1352
6132.49 1306
6133.23 1342
6133.97 1437
6134.71 1421
6135.45 1470
6136.19 1396
6136.93 1393
6137.67 1574
6138.41 1589
6139.14 1579
6139.88 1416
6140.62 1551
6141.36 1463
6142.10 1508
6142.84 1506
6143.58 1461
6144.32 1408
6145.06 1334
6145.80 1285
6146.54 1371
6147.28 1380
6148.02 1438
6148.76 1433
6149.50 1401
6150.24 1386
6150.98 1428
6151.72 1465
6152.46 1403
6153.20 1431
6153.94 1461
6154.68 1447
6155.42 1468
6156.16 1634
6156.90 1583
6157.64 1631
6158.38 1666
6159.12 1683
6159.86 1620
6160.60 1684
6161.34 1831
6162.08 1728
6162.82 1870
6163.57 1926
6164.31 1947
6165.05 2041
6165.79 2272
6166.53 2466
6167.27 2581
6168.01 2515
6168.75 2599
6169.49 2674
6170.23 2503
6170.98 2638
6171.72 2422
6172.46 2426
6173.20 2367
6173.94 2290
6174.68 2139
6175.42 2287
6176.16 2203
6176.91 2089
6177.65 2135
6178.39 2096
6179.13 2164
6179.87 2171
6180.61 2217
6181.36 2250
6182.10 2257
6182.84 2404
6183.58 2482
6184.32 2545
6185.07 2385
6185.81 2479
6186.55 2501
6187.29 2492
6188.03 2524
6188.78 2502
6189.52 2658
6190.26 2627
6191.00 2839
6191.75 2983
6192.49 3025
6193.23 3093
6193.97 3054
6194.72 3232
6195.46 3344
6196.20 3278
6196.94 3311
6197.69 3092
6198.43 3092
6199.17 2943
6199.92 3017
6200.66 3187
6201.40 3314
6202.15 3318
6202.89 3509
6203.63 3779
6204.37 4476
6205.12 5260
6205.86 6931
6206.60 9046
6207.35 11235
6208.09 13798
6208.83 15884
6209.58 17608
6210.32 18537
6211.07 18771
6211.81 17496
6212.55 16239
6213.30 14470
6214.04 12616
6214.78 10336
6215.53 8578
6216.27 7004
6217.02 5620
6217.76 4650
6218.50 3908
6219.25 3460
6219.99 3211
6220.74 2894
6221.48 2801
6222.22 2724
6222.97 2790
6223.71 2970
6224.46 2859
6225.20 2803
6225.95 2686
6226.69 2752
6227.44 2570
6228.18 2448
6228.92 2212
6229.67 2123
6230.41 1882
6231.16 1768
6231.90 1733
6232.65 1569
6233.39 1652
6234.14 1772
6234.88 1684
6235.63 1605
6236.37 1688
6237.12 1776
6237.86 2062
6238.61 2144
6239.35 2271
6240.10 2288
6240.85 2176
6241.59 2212
6242.34 2127
6243.08 2142
6243.83 2117
6244.57 2006
6245.32 1947
6246.06 1882
6246.81 1811
6247.56 1953
6248.30 1979
6249.05 1982
6249.79 1996
6250.54 1978
6251.29 1933
6252.03 1996
6252.78 1897
6253.52 1741
6254.27 1789
6255.02 1867
6255.76 1917
6256.51 1900
6257.26 1897
6258.00 1812
6258.75 1726
6259.49 1772
6260.24 1717
6260.99 1631
6261.73 1636
6262.48 1675
6263.23 1715
6263.97 1718
6264.72 1624
6265.47 1550
6266.21 1514
6266.96 1621
6267.71 1719
6268.46 1760
6269.20 1662
6269.95 1686
6270.70 1648
6271.44 1736
6272.19 1729
6272.94 1685
6273.69 1601
6274.43 1697
6275.18 1667
6275.93 1665
6276.68 1557
6277.42 1534
6278.17 1567
6278.92 1726
6279.67 1618
6280.41 1644
6281.16 1552
6281.91 1506
6282.66 1597
6283.41 1540
6284.15 1328
6284.90 1279
6285.65 1320
6286.40 1338
6287.15 1224
6287.89 1189
6288.64 1134
6289.39 1222
6290.14 1173
6290.89 1229
6291.64 1255
6292.38 1173
6293.13 1172
6293.88 1161
6294.63 1180
6295.38 1260
6296.13 1132
6296.88 1212
6297.62 1203
6298.37 1001
6299.12 1041
6299.87 1181
6300.62 1050
6301.37 1096
6302.12 1151
6302.87 1222
6303.62 1106
6304.37 1121
6305.11 1063
6305.86 1092
6306.61 1161
6307.36 1084
6308.11 1115
6308.86 1039
6309.61 1149
6310.36 1107
6311.11 1219
6311.86 1137
6312.61 1278
6313.36 1261
6314.11 1292
6314.86 1269
6315.61 1248
6316.36 1173
6317.11 1152
6317.86 1146
6318.61 1149
6319.36 1139
6320.11 1147
6320.86 1112
6321.61 1097
6322.36 1133
6323.11 1066
6323.86 1104
6324.61 1092
6325.36 1039
6326.11 964
6326.86 1030
6327.61 957
6328.36 887
6329.11 886
6329.86 961
6330.61 975
6331.37 926
6332.12 904
6332.87 1039
6333.62 1010
6334.37 901
6335.12 872
6335.87 885
6336.62 986
6337.37 978
6338.12 992
6338.88 965
6339.63 1042
6340.38 1077
6341.13 1003
6341.88 1053
6342.63 1076
6343.38 1010
6344.14 994
6344.89 987
6345.64 896
6346.39 961
6347.14 994
6347.89 1018
6348.65 1005
6349.40 1040
6350.15 1050
6350.90 1101
6351.65 1117
6352.41 1077
6353.16 1168
6353.91 1300
6354.66 1299
6355.41 1293
6356.17 1270
6356.92 1254
6357.67 1124
6358.42 1230
6359.18 1170
6359.93 1058
6360.68 1092
6361.43 1069
6362.19 1002
6362.94 913
6363.69 916
6364.44 944
6365.20 948
6365.95 1007
6366.70 930
6367.46 914
6368.21 1019
6368.96 1024
6369.71 998
6370.47 997
6371.22 1032
6371.97 1035
6372.73 943
6373.48 951
6374.23 962
6374.99 988
6375.74 917
6376.49 983
6377.25 855
6378.00 969
6378.75 1019
6379.51 906
6380.26 997
6381.02 954
6381.77 926
6382.52 1023
6383.28 944
6384.03 999
6384.78 1107
6385.54 1017
6386.29 966
6387.05 816
6387.80 829
6388.56 906
6389.31 951
6390.06 887
6390.82 813
6391.57 899
6392.33 873
6393.08 927
6393.84 895
6394.59 912
6395.34 817
6396.10 840
6396.85 938
6397.61 989
6398.36 880
6399.12 823
6399.87 806
6400.63 878
6401.38 943
6402.14 900
6402.89 905
6403.65 875
6404.40 962
6405.16 998
6405.91 990
6406.67 1099
6407.42 1095
6408.18 1194
6408.93 1224
6409.69 1271
6410.45 1355
6411.20 1321
6411.96 1251
6412.71 1234
6413.47 1101
6414.22 1012
6414.98 1057
6415.73 969
6416.49 916
6417.25 904
6418.00 871
6418.76 960
6419.51 900
6420.27 940
6421.03 887
6421.78 905
6422.54 885
6423.29 960
6424.05 968
6424.81 927
6425.56 969
6426.32 905
6427.08 797
6427.83 897
6428.59 883
6429.35 858
6430.10 823
6430.86 892
6431.62 910
6432.37 972
6433.13 1010
6433.89 891
6434.64 935
6435.40 875
6436.16 851
6436.91 836
6437.67 917
6438.43 908
6439.19 911
6439.94 936
6440.70 959
6441.46 959
6442.21 914
6442.97 943
6443.73 910
6444.49 953
6445.24 885
6446.00 857
6446.76 949
6447.52 979
6448.28 982
6449.03 929
6449.79 937
6450.55 942
6451.31 978
6452.06 903
6452.82 960
6453.58 964
6454.34 1016
6455.10 991
6455.85 986
6456.61 1144
6457.37 1103
6458.13 1166
6458.89 1131
6459.65 1025
6460.40 1104
6461.16 1169
6461.92 1191
6462.68 1207
6463.44 1194
6464.20 1189
6464.96 1178
6465.71 1229
6466.47 1187
6467.23 1137
6467.99 1135
6468.75 1254
6469.51 1283
6470.27 1286
6471.03 1204
6471.79 1178
6472.54 1350
6473.30 1318
6474.06 1347
6474.82 1385
6475.58 1476
6476.34 1461
6477.10 1393
6477.86 1452
6478.62 1443
6479.38 1389
6480.14 1445
6480.90 1557
6481.66 1471
6482.42 1513
6483.18 1525
6483.94 1571
6484.70 1644
6485.46 1636
6486.22 1666
6486.98 1722
6487.74 1753
6488.50 1731
6489.26 1771
6490.02 1873
6490.78 1877
6491.54 2072
6492.30 2187
6493.06 2356
6493.82 2344
6494.58 2308
6495.34 2464
6496.10 2460
6496.86 2385
6497.62 2524
6498.38 2666
6499.14 2629
6499.90 2499
6500.66 2473
6501.42 2453
6502.19 2551
6502.95 2562
6503.71 2372
6504.47 2511
6505.23 2536
6505.99 2688
6506.75 2643
6507.51 2633
6508.27 2911
6509.04 2900
6509.80 2959
6510.56 2957
6511.32 2898
6512.08 2983
6512.84 2953
6513.60 3084
6514.37 3145
6515.13 2963
6515.89 2946
6516.65 3046
6517.41 3071
6518.17 3203
6518.94 3377
6519.70 3610
6520.46 3629
6521.22 3763
6521.98 3889
6522.75 3996
6523.51 4398
6524.27 4957
6525.03 5038
6525.79 5456
6526.56 6211
6527.32 6672
6528.08 6929
6528.84 6902
6529.61 6902
6530.37 6935
6531.13 7101
6531.89 7301
6532.66 8188
6533.42 9012
6534.18 10989
6534.94 12875
6535.71 14992
6536.47 17236
6537.23 18533
6538.00 19603
6538.76 19510
6539.52 18144
6540.29 16191
6541.05 13612
6541.81 11293
6542.57 9581
6543.34 7841
6544.10 6043
6544.86 4943
6545.63 4151
6546.39 3770
6547.16 3199
6547.92 2988
6548.68 2955
6549.45 2838
6550.21 2612
6550.97 2551
6551.74 2563
6552.50 2578
6553.26 2614
6554.03 2485
6554.79 2315
6555.56 2198
6556.32 2057
6557.08 1883
6557.85 1943
6558.61 1869
6559.38 1935
6560.14 1938
6560.91 2050
6561.67 2124
6562.43 2396
6563.20 2455
6563.96 2627
6564.73 2653
6565.49 2676
6566.26 2852
6567.02 2755
6567.79 2714
6568.55 2713
6569.32 2670
6570.08 2562
6570.85 2452
6571.61 2500
6572.38 2595
6573.14 2573
6573.91 2663
6574.67 2747
6575.44 2894
6576.20 2796
6576.97 2811
6577.73 2780
6578.50 2923
6579.26 2900
6580.03 2810
6580.79 2732
6581.56 2800
6582.32 2752
6583.09 2721
6583.86 2571
6584.62 2687
6585.39 2694
6586.15 2888
6586.92 2897
6587.68 2735
6588.45 2943
6589.22 3021
6589.98 3150
6590.75 3207
6591.51 3299
6592.28 3521
6593.05 3927
6593.81 4365
6594.58 4601
6595.35 4815
6596.11 4863
6596.88 4903
6597.64 4609
6598.41 4431
6599.18 4101
6599.94 3740
6600.71 3424
6601.48 3143
6602.24 2983
6603.01 2692
6603.78 2642
6604.54 2611
6605.31 2580
6606.08 2547
6606.85 2572
6607.61 2839
6608.38 2975
6609.15 2788
6609.91 2841
6610.68 2788
6611.45 2820
6612.22 2749
6612.98 2592
6613.75 2443
6614.52 2262
6615.28 2151
6616.05 2087
6616.82 2002
6617.59 1912
6618.36 1962
6619.12 1954
6619.89 1911
6620.66 1741
6621.43 1676
6622.19 1787
6622.96 1752
6623.73 1667
6624.50 1593
6625.27 1628
6626.03 1675
6626.80 1699
6627.57 1747
6628.34 1729
6629.11 1669
6629.88 1721
6630.64 1804
6631.41 1859
6632.18 2085
6632.95 2156
6633.72 2266
6634.49 2242
6635.25 2467
6636.02 2599
6636.79 2658
6637.56 2543
6638.33 2465
6639.10 2227
6639.87 2179
6640.64 2111
6641.41 2018
6642.17 1921
6642.94 1883
6643.71 1754
6644.48 1667
6645.25 1679
6646.02 1630
6646.79 1605
6647.56 1559
6648.33 1736
6649.10 1824
6649.87 1739
6650.64 1602
6651.41 1670
6652.18 1650
6652.95 1727
6653.71 1843
6654.48 1863
6655.25 1836
6656.02 1905
6656.79 1897
6657.56 1893
6658.33 1892
6659.10 1817
6659.87 1831
6660.64 1830
6661.41 1698
6662.18 1596
6662.95 1601
6663.72 1503
6664.50 1656
6665.27 1670
6666.04 1675
6666.81 1620
6667.58 1628
6668.35 1677
6669.12 1632
6669.89 1710
6670.66 1731
6671.43 1701
6672.20 1643
6672.97 1748
6673.74 1731
6674.51 1669
6675.28 1790
6676.06 1743
6676.83 1697
6677.60 1807
6678.37 1764
6679.14 1805
6679.91 1866
6680.68 1932
6681.45 1974
6682.22 2159
6683.00 2299
6683.77 2435
6684.54 2425
6685.31 2581
6686.08 2724
6686.85 2610
6687.63 2525
6688.40 2311
6689.17 2276
6689.94 2032
6690.71 1881
6691.48 1775
6692.26 1671
6693.03 1625
6693.80 1545
6694.57 1452
6695.34 1571
6696.12 1561
6696.89 1601
6697.66 1501
6698.43 1623
6699.21 1582
6699.98 1555
6700.75 1565
6701.52 1458
6702.30 1588
6703.07 1575
6703.84 1493
6704.61 1547
6705.39 1507
6706.16 1496
6706.93 1457
6707.70 1427
6708.48 1505
6709.25 1496
6710.02 1475
6710.80 1422
6711.57 1353
6712.34 1396
6713.12 1453
6713.89 1518
6714.66 1432
6715.44 1438
6716.21 1412
6716.98 1318
6717.76 1347
6718.53 1281
6719.30 1273
6720.08 1263
6720.85 1246
6721.62 1268
6722.40 1272
6723.17 1322
6723.94 1294
6724.72 1334
6725.49 1461
6726.27 1335
6727.04 1382
6727.81 1437
6728.59 1381
6729.36 1429
6730.14 1381
6730.91 1382
6731.68 1397
6732.46 1339
6733.23 1417
6734.01 1461
6734.78 1557
6735.56 1591
6736.33 1466
6737.10 1406
6737.88 1424
6738.65 1385
6739.43 1420
6740.20 1441
6740.98 1481
6741.75 1604
6742.53 1598
6743.30 1457
6744.08 1507
6744.85 1630
6745.63 1661
6746.40 1727
6747.18 1658
6747.95 1676
6748.73 1799
6749.50 1795
6750.28 2032
6751.05 2159
6751.83 2361
6752.60 2606
6753.38 2704
6754.16 2794
6754.93 2453
6755.71 2469
6756.48 2539
6757.26 2218
6758.03 1922
6758.81 1845
6759.59 1816
6760.36 1652
6761.14 1620
6761.91 1492
6762.69 1585
6763.46 1672
6764.24 1722
6765.02 1592
6765.79 1557
6766.57 1534
6767.35 1580
6768.12 1486
6768.90 1469
6769.67 1396
6770.45 1537
6771.23 1510
6772.00 1344
6772.78 1367
6773.56 1315
6774.33 1341
6775.11 1259
6775.89 1178
6776.66 1296
6777.44 1296
6778.22 1231
6778.99 1239
6779.77 1220
6780.55 1237
6781.33 1234
6782.10 1113
6782.88 1155
6783.66 1130
6784.43 1186
6785.21 1221
6785.99 1122
6786.77 1138
6787.54 1126
6788.32 1145
6789.10 1119
6789.88 1113
6790.65 1164
6791.43 1152
6792.21 1123
6792.99 1117
6793.76 1137
6794.54 1099
6795.32 1112
6796.10 1040
6796.88 1060
6797.65 1074
6798.43 1120
6799.21 1125
6799.99 1141
6800.77 1093
6801.55 1094
6802.32 1165
6803.10 1165
6803.88 1242
6804.66 1229
6805.44 1346
6806.22 1276
6806.99 1305
6807.77 1234
6808.55 1230
6809.33 1137
6810.11 1172
6810.89 1083
6811.67 1069
6812.44 1096
6813.22 1184
6814.00 1168
6814.78 1150
6815.56 1119
6816.34 1203
6817.12 1155
6817.90 1105
6818.68 1154
6819.46 1213
6820.24 1140
6821.02 1049
6821.79 1135
6822.57 1182
6823.35 1144
6824.13 1194
6824.91 1224
6825.69 1104
6826.47 998
6827.25 1188
6828.03 1189
6828.81 1094
6829.59 1184
6830.37 1055
6831.15 1113
6831.93 1106
6832.71 1165
6833.49 1180
6834.27 1132
6835.05 1095
6835.83 1101
6836.61 1074
6837.39 1210
6838.17 1100
6838.95 1108
6839.73 1140
6840.51 1136
6841.29 1108
6842.07 1132
6842.85 1101
6843.64 1080
6844.42 1098
6845.20 1094
6845.98 1139
6846.76 1239
6847.54 1399
6848.32 1644
6849.10 1809
6849.88 2060
6850.66 2493
6851.44 2640
6852.23 2889
6853.01 2830
6853.79 2530
6854.57 2373
6855.35 2262
6856.13 2174
6856.91 2007
6857.69 1752
6858.48 1547
6859.26 1473
6860.04 1405
6860.82 1390
6861.60 1321
6862.38 1262
6863.17 1298
6863.95 1295
6864.73 1304
6865.51 1424
6866.29 1367
6867.07 1261
6867.86 1368
6868.64 1473
6869.42 1404
6870.20 1413
6870.99 1441
6871.77 1422
6872.55 1290
6873.33 1372
6874.11 1422
6874.90 1347
6875.68 1421
6876.46 1512
6877.24 1573
6878.03 1575
6878.81 1680
6879.59 1721
6880.38 1741
6881.16 1775
6881.94 1764
6882.72 1792
6883.51 1866
6884.29 1887
6885.07 2063
6885.86 2445
6886.64 2834
6887.42 3179
6888.20 3643
6888.99 3945
6889.77 3789
6890.55 3589
6891.34 3709
6892.12 3451
6892.90 3016
6893.69 2455
6894.47 2165
6895.26 2156
6896.04 1818
6896.82 1624
6897.61 1749
6898.39 1819
6899.17 1622
6899.96 1567
6900.74 1680
6901.53 1796
6902.31 1720
6903.09 1681
6903.88 1805
6904.66 1784
6905.45 1812
6906.23 1714
6907.01 1749
6907.80 1676
6908.58 1693
6909.37 1568
6910.15 1500
6910.94 1514
6911.72 1532
6912.51 1515
6913.29 1423
6914.07 1529
6914.86 1480
6915.64 1426
6916.43 1449
6917.21 1472
6918.00 1313
6918.78 1342
6919.57 1353
6920.35 1468
6921.14 1437
6921.92 1468
6922.71 1544
6923.49 1436
6924.28 1466
6925.06 1338
6925.85 1494
6926.64 1469
6927.42 1377
6928.21 1423
6928.99 1463
6929.78 1550
6930.56 1633
6931.35 1620
6932.13 1495
6932.92 1475
6933.71 1534
6934.49 1644
6935.28 1519
6936.06 1598
6936.85 1669
6937.63 1602
6938.42 1712
6939.21 1817
6939.99 1868
6940.78 2071
6941.57 2421
6942.35 2574
6943.14 2522
6943.92 2574
6944.71 2614
6945.50 2675
6946.28 2643
6947.07 2770
6947.86 2766
6948.64 2935
6949.43 2830
6950.22 2707
6951.00 2646
6951.79 2587
6952.58 2421
6953.36 2240
6954.15 2162
6954.94 2291
6955.72 2214
6956.51 2248
6957.30 2298
6958.09 2274
6958.87 2157
6959.66 2224
6960.45 2341
6961.24 2443
6962.02 2338
6962.81 2454
6963.60 2455
6964.38 2484
6965.17 2498
6965.96 2621
6966.75 2776
6967.54 2894
6968.32 3092
6969.11 3217
6969.90 3470
6970.69 3586
6971.47 3530
6972.26 3613
6973.05 3585
6973.84 3484
6974.63 3591
6975.41 3586
6976.20 3557
6976.99 3527
6977.78 3599
6978.57 3599
6979.36 3982
6980.14 4335
6980.93 4792
6981.72 5754
6982.51 7207
6983.30 9625
6984.09 12105
6984.88 14555
6985.66 17064
6986.45 19012
6987.24 19643
6988.03 19744
6988.82 18854
6989.61 16898
6990.40 14716
6991.19 12309
6991.98 9920
6992.76 7997
6993.55 6499
6994.34 5112
6995.13 4161
6995.92 3546
6996.71 3242
6997.50 2962
6998.29 2836
6999.08 2849
6999.87 2808
7000.66 2606
7001.45 2596
7002.24 2612
7003.03 2523
7003.82 2365
7004.61 2362
7005.40 2317
7006.19 2065
7006.98 1823
7007.77 1647
7008.56 1656
7009.35 1658
7010.14 1705
7010.93 1616
7011.72 1772
7012.51 1900
7013.30 2242
7014.09 2284
7014.88 2068
7015.67 2284
7016.46 2286
7017.25 2297
7018.04 2040
7018.83 1893
7019.62 1841
7020.41 1901
7021.20 1804
7021.99 1799
7022.78 1755
7023.57 1960
7024.37 1900
7025.16 1871
7025.95 1829
7026.74 1779
7027.53 1832
7028.32 1779
7029.11 1820
7029.90 1636
7030.69 1463
7031.49 1525
7032.28 1537
7033.07 1589
7033.86 1666
7034.65 1602
7035.44 1673
7036.23 1712
7037.03 1648
7037.82 1509
7038.61 1648
7039.40 1792
7040.19 1704
7040.98 1818
7041.78 1811
7042.57 1782
7043.36 1937
7044.15 1935
7044.94 2034
7045.74 1993
7046.53 2049
7047.32 2248
7048.11 2347
7048.91 2612
7049.70 2871
7050.49 2906
7051.28 2989
7052.08 2972
7052.87 2817
7053.66 2673
7054.45 2403
7055.25 2200
7056.04 2147
7056.83 1898
7057.62 1812
7058.42 1809
7059.21 1735
7060.00 1734
7060.80 1742
7061.59 1815
7062.38 1832
7063.17 1790
7063.97 1687
7064.76 1662
7065.55 1642
7066.35 1672
7067.14 1641
7067.93 1479
7068.73 1460
7069.52 1509
7070.31 1324
7071.11 1323
7071.90 1177
7072.69 1218
7073.49 1313
7074.28 1383
7075.08 1352
7075.87 1315
7076.66 1279
7077.46 1334
7078.25 1252
7079.05 1249
7079.84 1217
7080.63 1326
7081.43 1247
7082.22 1277
7083.02 1139
7083.81 1264
7084.60 1282
7085.40 1156
7086.19 1050
7086.99 1082
7087.78 1127
7088.58 1106
7089.37 1145
7090.17 1073
7090.96 1144
7091.76 1131
7092.55 1132
7093.34 1137
7094.14 944
7094.93 928
7095.73 969
7096.52 941
7097.32 1105
7098.11 1048
7098.91 1041
7099.70 1040
7100.50 1038
7101.29 988
7102.09 994
7102.89 956
7103.68 961
7104.48 1002
7105.27 922
7106.07 907
7106.86 903
7107.66 964
7108.45 960
7109.25 878
7110.05 847
7110.84 884
7111.64 866
7112.43 871
7113.23 962
7114.02 933
7114.82 989
7115.62 1033
7116.41 951
7117.21 915
7118.00 954
7118.80 1038
7119.60 1061
7120.39 1007
7121.19 1027
7121.99 1026
7122.78 889
7123.58 941
7124.38 977
7125.17 958
7125.97 981
7126.77 989
7127.56 957
7128.36 918
7129.16 936
7129.95 1017
7130.75 1009
7131.55 973
7132.34 1048
7133.14 1027
7133.94 1019
7134.73 927
7135.53 961
7136.33 926
7137.13 951
7137.92 908
7138.72 876
7139.52 826
7140.32 796
7141.11 806
7141.91 774
7142.71 832
7143.51 858
7144.30 830
7145.10 818
7145.90 838
7146.70 844
7147.49 850
7148.29 890
7149.09 796
7149.89 812
7150.69 782
7151.48 790
7152.28 824
7153.08 807
7153.88 814
7154.68 770
7155.47 814
7156.27 881
7157.07 942
7157.87 903
7158.67 868
7159.47 879
7160.27 787
7161.06 811
7161.86 925
7162.66 815
7163.46 791
7164.26 785
7165.06 742
7165.86 827
7166.66 734
7167.45 639
7168.25 707
7169.05 715
7169.85 716
7170.65 763
7171.45 641
7172.25 736
7173.05 685
7173.85 737
7174.65 736
7175.45 731
7176.25 703
7177.04 700
7177.84 737
7178.64 718
7179.44 726
7180.24 721
7181.04 757
7181.84 727
7182.64 665
7183.44 670
7184.24 741
7185.04 719
7185.84 684
7186.64 645
7187.44 727
7188.24 711
7189.04 747
7189.84 631
7190.64 653
7191.44 726
7192.24 715
7193.04 755
7193.84 726
7194.64 635
7195.44 661
7196.25 659
7197.05 599
7197.85 560
7198.65 646
7199.45 760
7200.25 693
7201.05 667
7201.85 719
7202.65 741
7203.45 603
7204.25 620
7205.05 661
7205.86 614
7206.66 674
7207.46 645
7208.26 697
7209.06 717
7209.86 680
7210.66 611
7211.46 650
7212.27 752
7213.07 712
7213.87 667
7214.67 695
7215.47 742
7216.27 622
7217.07 678
7217.88 673
7218.68 751
7219.48 778
7220.28 689
7221.08 721
7221.89 708
7222.69 668
7223.49 607
7224.29 635
7225.09 631
7225.90 653
7226.70 656
7227.50 747
7228.30 725
7229.11 609
7229.91 680
7230.71 679
7231.51 681
7232.32 693
7233.12 676
7233.92 694
7234.72 706
7235.53 687
7236.33 693
7237.13 688
7237.93 664
7238.74 586
7239.54 545
7240.34 607
7241.15 665
7241.95 726
7242.75 673
7243.56 675
7244.36 681
7245.16 658
7245.97 624
7246.77 632
7247.57 663
7248.38 719
7249.18 699
7249.98 691
7250.79 717
7251.59 708
7252.39 693
7253.20 681
7254.00 658
7254.81 685
7255.61 648
7256.41 637
7257.22 718
7258.02 699
7258.82 671
7259.63 667
7260.43 721
7261.24 764
7262.04 764
7262.85 683
7263.65 676
7264.45 710
7265.26 702
7266.06 685
7266.87 660
7267.67 742
7268.48 723
7269.28 704
7270.09 755
7270.89 691
7271.70 657
7272.50 662
7273.30 773
7274.11 734
7274.91 662
7275.72 765
7276.52 725
7277.33 737
7278.13 772
7278.94 803
7279.74 810
7280.55 892
7281.36 904
7282.16 935
7282.97 1028
7283.77 1191
7284.58 1252
7285.38 1336
7286.19 1374
7286.99 1351
7287.80 1307
7288.60 1170
7289.41 1120
7290.22 1065
7291.02 973
7291.83 932
7292.63 913
7293.44 871
7294.25 859
7295.05 856
7295.86 850
7296.66 982
7297.47 988
7298.28 929
7299.08 904
7299.89 957
7300.70 918
7301.50 955
7302.31 957
7303.11 808
7303.92 770
7304.73 854
7305.53 884
7306.34 930
7307.15 932
7307.95 1004
7308.76 918
7309.57 980
7310.37 994
7311.18 1049
7311.99 1065
7312.80 1048
7313.60 1129
7314.41 1093
7315.22 1263
7316.02 1426
7316.83 1510
7317.64 1801
7318.45 1978
7319.25 2192
7320.06 2338
7320.87 2286
7321.68 2215
7322.48 1859
7323.29 1545
7324.10 1514
7324.91 1316
7325.71 1391
7326.52 1239
7327.33 1174
7328.14 1131
7328.95 1071
7329.75 1111
7330.56 1169
7331.37 1151
7332.18 1112
7332.99 1212
7333.79 1132
7334.60 1074
7335.41 1080
7336.22 1042
7337.03 1116
7337.84 1156
7338.64 1051
7339.45 988
7340.26 884
7341.07 937
7341.88 904
7342.69 802
7343.50 821
7344.30 874
7345.11 845
7345.92 841
7346.73 831
7347.54 820
7348.35 858
7349.16 868
7349.97 787
7350.78 806
7351.58 746
7352.39 747
7353.20 757
7354.01 747
7354.82 718
7355.63 745
7356.44 721
7357.25 748
7358.06 729
7358.87 705
7359.68 700
7360.49 686
7361.30 655
7362.11 678
7362.92 719
7363.73 667
7364.54 686
7365.35 731
7366.16 709
7366.97 711
7367.78 662
7368.59 655
7369.40 667
7370.21 720
7371.02 659
7371.83 687
7372.64 651
7373.45 686
7374.26 722
7375.07 714
7375.88 782
7376.69 687
7377.50 679
7378.31 680
7379.12 686
7379.93 638
7380.74 636
7381.55 659
7382.37 611
7383.18 622
7383.99 626
7384.80 697
7385.61 757
7386.42 750
7387.23 628
7388.04 644
7388.85 717
7389.67 695
7390.48 710
7391.29 639
7392.10 646
7392.91 748
7393.72 706
7394.53 601
7395.35 601
7396.16 672
7396.97 658
7397.78 644
7398.59 561
7399.40 553
7400.22 653
7401.03 639
7401.84 693
7402.65 643
7403.46 639
7404.28 577
7405.09 601
7405.90 580
7406.71 577
7407.52 566
7408.34 603
7409.15 632
7409.96 639
7410.77 636
7411.59 656
7412.40 599
7413.21 581
7414.02 580
7414.84 665
7415.65 723
7416.46 665
7417.27 573
7418.09 582
7418.90 535
7419.71 538
7420.53 575
7421.34 601
7422.15 551
7422.97 558
7423.78 519
7424.59 562
7425.40 568
7426.22 643
7427.03 625
7427.84 622
7428.66 633
7429.47 667
7430.28 662
7431.10 675
7431.91 711
7432.73 645
7433.54 649
7434.35 666
7435.17 664
7435.98 606
7436.79 607
7437.61 597
7438.42 628
7439.24 719
7440.05 654
7440.86 683
7441.68 637
7442.49 612
7443.31 641
7444.12 604
7444.94 675
7445.75 656
7446.56 585
7447.38 538
7448.19 512
7449.01 591
7449.82 701
7450.64 705
7451.45 612
7452.27 598
7453.08 624
7453.90 620
7454.71 568
7455.52 565
7456.34 519
7457.15 653
7457.97 634
7458.78 614
7459.60 623
7460.42 589
7461.23 558
7462.05 689
7462.86 687
7463.68 658
7464.49 657
7465.31 612
7466.12 628
7466.94 657
7467.75 705
7468.57 682
7469.38 553
7470.20 562
7471.02 605
7471.83 616
7472.65 704
7473.46 713
7474.28 685
7475.10 654
7475.91 623
7476.73 630
7477.54 652
7478.36 558
7479.18 570
7479.99 569
7480.81 604
7481.62 707
7482.44 712
7483.26 636
7484.07 630
7484.89 637
7485.71 634
7486.52 616
7487.34 715
7488.16 637
7488.97 607
7489.79 598
7490.61 564
7491.42 651
7492.24 592
7493.06 577
7493.87 493
7494.69 575
7495.51 614
7496.33 614
7497.14 631
7497.96 556
7498.78 515
7499.59 581
7500.41 575
7501.23 515
7502.05 465
7502.86 502
7503.68 571
7504.50 544
7505.32 533
7506.13 574
7506.95 615
7507.77 542
7508.59 617
7509.40 579
7510.22 504
7511.04 561
7511.86 593
7512.68 558
7513.49 475
7514.31 535
7515.13 541
7515.95 527
7516.77 498
7517.59 526
7518.40 519
7519.22 526
7520.04 538
7520.86 533
7521.68 566
7522.50 531
7523.31 560
7524.13 516
7524.95 567
7525.77 578
7526.59 548
7527.41 569
7528.23 575
7529.05 499
7529.86 477
7530.68 495
7531.50 552
7532.32 542
7533.14 513
7533.96 568
7534.78 532
7535.60 542
7536.42 555
7537.24 567
7538.06 512
7538.88 528
7539.70 497
7540.51 410
7541.33 537
7542.15 546
7542.97 517
7543.79 497
7544.61 578
7545.43 541
7546.25 496
7547.07 552
7547.89 523
7548.71 525
7549.53 563
7550.35 557
7551.17 475
7551.99 500
7552.81 517
7553.63 506
7554.45 573
7555.27 553
7556.09 489
7556.91 496
7557.73 561
7558.56 538
7559.38 512
7560.20 492
7561.02 546
7561.84 482
7562.66 546
7563.48 467
7564.30 535
7565.12 535
7565.94 521
7566.76 504
7567.58 505
7568.40 566
7569.23 573
7570.05 573
7570.87 548
7571.69 530
7572.51 498
7573.33 550
7574.15 545
7574.97 480
7575.80 519
7576.62 521
7577.44 489
7578.26 541
7579.08 503
7579.90 511
7580.73 543
7581.55 519
7582.37 531
7583.19 517
7584.01 580
7584.83 565
7585.66 598
7586.48 586
7587.30 563
7588.12 513
7588.95 577
7589.77 654
7590.59 557
7591.41 599
7592.23 582
7593.06 541
7593.88 592
7594.70 627
7595.52 631
7596.35 553
7597.17 572
7597.99 659
7598.81 667
7599.64 662
7600.46 706
7601.28 602
7602.11 642
7602.93 658
7603.75 712
7604.57 751
7605.40 724
7606.22 689
7607.04 689
7607.87 720
7608.69 690
7609.51 700
7610.34 648
7611.16 664
7611.98 706
7612.81 629
7613.63 664
7614.45 730
7615.28 746
7616.10 751
7616.92 792
7617.75 835
7618.57 936
7619.40 973
7620.22 967
7621.04 887
7621.87 817
7622.69 762
7623.52 705
7624.34 704
7625.16 659
7625.99 716
7626.81 771
7627.64 723
7628.46 709
7629.28 733
7630.11 791
7630.93 700
7631.76 796
7632.58 737
7633.41 817
7634.23 889
7635.06 769
7635.88 807
7636.71 694
7637.53 661
7638.36 622
7639.18 618
7640.01 594
7640.83 572
7641.66 546
7642.48 617
7643.31 586
7644.13 590
7644.96 574
7645.78 562
7646.61 576
7647.43 608
7648.26 550
7649.08 556
7649.91 579
7650.73 575
7651.56 559
7652.38 592
7653.21 527
7654.04 569
7654.86 663
7655.69 533
7656.51 524
7657.34 537
7658.16 556
7658.99 527
7659.82 533
7660.64 625
7661.47 625
7662.29 545
7663.12 554
7663.95 511
7664.77 507
7665.60 569
7666.43 529
7667.25 529
7668.08 555
7668.91 521
7669.73 531
7670.56 583
7671.38 548
7672.21 533
7673.04 482
7673.87 581
7674.69 551
7675.52 501
7676.35 502
7677.17 491
7678.00 510
7678.83 453
7679.65 449
7680.48 485
7681.31 507
7682.13 461
7682.96 540
7683.79 478
7684.62 520
7685.44 493
7686.27 462
7687.10 484
7687.93 518
7688.75 527
7689.58 524
7690.41 480
7691.24 606
7692.06 532
7692.89 543
7693.72 560
7694.55 510
7695.38 431
7696.20 494
7697.03 533
7697.86 573
7698.69 543
7699.52 524
7700.34 530
7701.17 510
7702.00 549
7702.83 492
7703.66 544
7704.49 498
7705.31 528
7706.14 600
7706.97 505
7707.80 480
7708.63 451
7709.46 550
7710.29 549
7711.11 488
7711.94 476
7712.77 493
7713.60 507
7714.43 533
7715.26 496
7716.09 470
7716.92 488
7717.75 484
7718.58 495
7719.40 497
7720.23 480
7721.06 517
7721.89 473
7722.72 429
7723.55 462
7724.38 496
7725.21 436
7726.04 437
7726.87 419
7727.70 428
7728.53 445
7729.36 454
7730.19 473
7731.02 459
7731.85 471
7732.68 467
7733.51 450
7734.34 490
7735.17 449
7736.00 448
7736.83 456
7737.66 453
7738.49 483
7739.32 390
7740.15 394
7740.98 411
7741.81 448
7742.64 491
7743.47 485
7744.30 479
7745.13 516
7745.96 514
7746.79 559
7747.62 537
7748.45 533
7749.29 461
7750.12 541
7750.95 495
7751.78 512
7752.61 558
7753.44 594
7754.27 478
7755.10 520
7755.93 461
7756.76 514
7757.60 518
7758.43 526
7759.26 480
7760.09 535
7760.92 591
7761.75 499
7762.58 507
7763.42 504
7764.25 592
7765.08 559
7765.91 525
7766.74 533
7767.57 542
7768.41 492
7769.24 516
7770.07 572
7770.90 561
7771.73 549
7772.57 490
7773.40 594
7774.23 569
7775.06 570
7775.90 537
7776.73 499
7777.56 514
7778.39 588
7779.22 542
7780.06 557
7780.89 517
7781.72 558
7782.55 511
7783.39 526
7784.22 488
7785.05 504
7785.89 517
7786.72 554
7787.55 474
7788.38 451
7789.22 509
7790.05 493
7790.88 541
7791.72 523
7792.55 483
7793.38 451
7794.22 515
7795.05 579
7795.88 503
7796.72 525
7797.55 549
7798.38 624
7799.22 640
7800.05 598
7800.88 589
7801.72 550
7802.55 541
7803.38 601
7804.22 671
7805.05 682
7805.89 635
7806.72 605
7807.55 678
7808.39 621
7809.22 581
7810.06 681
7810.89 634
7811.72 697
7812.56 690
7813.39 688
7814.23 750
7815.06 811
7815.89 906
7816.73 911
7817.56 877
7818.40 983
7819.23 927
7820.07 924
7820.90 917
7821.74 877
7822.57 841
7823.41 862
7824.24 898
7825.08 991
7825.91 915
7826.75 983
7827.58 1039
7828.42 1048
7829.25 1062
7830.09 976
7830.92 930
7831.76 946
7832.59 911
7833.43 967
7834.26 927
7835.10 911
7835.93 1038
7836.77 971
7837.60 955
7838.44 964
7839.28 853
7840.11 851
7840.95 820
7841.78 797
7842.62 843
7843.45 880
7844.29 826
7845.13 809
7845.96 718
7846.80 742
7847.63 685
7848.47 741
7849.31 716
7850.14 751
7850.98 759
7851.82 791
7852.65 736
7853.49 775
7854.32 783
7855.16 696
7856.00 707
7856.83 728
7857.67 800
7858.51 819
7859.34 782
7860.18 747
7861.02 693
7861.85 656
7862.69 666
7863.53 737
7864.37 770
7865.20 767
7866.04 772
7866.88 772
7867.71 786
7868.55 666
7869.39 759
7870.23 744
7871.06 883
7871.90 806
7872.74 681
7873.57 776
7874.41 804
7875.25 916
7876.09 887
7876.93 933
7877.76 1031
7878.60 1107
7879.44 1171
7880.28 1160
7881.11 1163
7881.95 1071
7882.79 1099
7883.63 1057
7884.47 940
7885.30 915
7886.14 849
7886.98 907
7887.82 863
7888.66 893
7889.50 849
7890.33 914
7891.17 884
7892.01 983
7892.85 954
7893.69 905
7894.53 852
7895.36 861
7896.20 801
7897.04 703
7897.88 727
7898.72 784
7899.56 744
7900.40 686
7901.24 730
7902.08 688
7902.91 694
7903.75 665
7904.59 611
7905.43 621
7906.27 617
7907.11 684
7907.95 588
7908.79 644
7909.63 609
7910.47 593
7911.31 650
7912.15 591
7912.99 540
7913.83 641
7914.67 674
7915.50 690
7916.34 688
7917.18 747
7918.02 743
7918.86 744
7919.70 703
7920.54 801
7921.38 780
7922.22 767
7923.06 712
7923.90 716
7924.74 617
7925.58 530
7926.42 579
7927.27 585
7928.11 574
7928.95 616
7929.79 605
7930.63 662
7931.47 597
7932.31 570
7933.15 564
7933.99 653
7934.83 629
7935.67 597
7936.51 574
7937.35 580
7938.19 645
7939.03 559
7939.88 520
7940.72 562
7941.56 551
7942.40 507
7943.24 508
7944.08 549
7944.92 496
7945.76 536
7946.60 678
7947.45 570
7948.29 510
7949.13 602
7949.97 610
7950.81 612
7951.65 622
7952.50 704
7953.34 678
7954.18 699
7955.02 772
7955.86 739
7956.70 784
7957.55 714
7958.39 695
7959.23 636
7960.07 629
7960.91 649
7961.76 698
7962.60 686
7963.44 675
7964.28 726
7965.13 723
7965.97 717
7966.81 841
7967.65 822
7968.50 817
7969.34 806
7970.18 744
7971.02 792
7971.87 716
7972.71 648
7973.55 635
7974.39 619
7975.24 679
7976.08 561
7976.92 578
7977.77 611
7978.61 592
7979.45 567
7980.30 515
7981.14 521
7981.98 543
7982.83 557
7983.67 509
7984.51 493
7985.36 509
7986.20 555
7987.04 560
7987.89 509
7988.73 487
7989.57 511
7990.42 438
7991.26 463
7992.10 492
7992.95 500
7993.79 491
7994.64 519
7995.48 513
7996.32 411
7997.17 451
7998.01 520
7998.86 509
7999.70 485
8000.54 448
8001.39 456
8002.23 497
8003.08 472
8003.92 466
8004.77 530
8005.61 530
8006.45 468
8007.30 440
8008.14 472
8008.99 498
8009.83 473
8010.68 401
8011.52 450
8012.37 392
8013.21 439
8014.06 453
8014.90 531
8015.75 466
8016.59 546
8017.44 474
8018.28 494
8019.13 448
8019.97 413
8020.82 477
8021.66 525
8022.51 448
8023.35 429
8024.20 464
8025.05 392
8025.89 412
8026.74 407
8027.58 483
8028.43 440
8029.27 458
8030.12 465
8030.96 412
8031.81 458
8032.66 496
8033.50 486
8034.35 445
8035.19 407
8036.04 414
8036.89 515
8037.73 454
8038.58 428
8039.43 499
8040.27 483
8041.12 487
8041.96 447
8042.81 458
8043.66 456
8044.50 488
8045.35 503
8046.20 454
8047.04 416
8047.89 458
8048.74 508
8049.58 488
8050.43 453
8051.28 467
8052.12 422
8052.97 457
8053.82 466
8054.67 405
8055.51 452
8056.36 418
8057.21 486
8058.05 461
8058.90 444
8059.75 470
8060.60 408
8061.44 372
8062.29 426
8063.14 438
8063.99 447
8064.83 477
8065.68 433
8066.53 418
8067.38 412
8068.22 464
8069.07 481
8069.92 455
8070.77 438
8071.62 447
8072.46 433
8073.31 409
8074.16 383
8075.01 502
8075.86 433
8076.71 411
8077.55 401
8078.40 442
8079.25 474
8080.10 416
8080.95 436
8081.80 450
8082.64 421
8083.49 473
8084.34 473
8085.19 443
8086.04 397
8086.89 436
8087.74 465
8088.58 431
8089.43 394
8090.28 402
8091.13 397
8091.98 400
8092.83 424
8093.68 408
8094.53 384
8095.38 445
8096.23 406
8097.08 412
8097.93 455
8098.77 526
8099.62 433
8100.47 433
8101.32 432
8102.17 451
8103.02 512
8103.87 472
8104.72 460
8105.57 529
8106.42 487
8107.27 494
8108.12 427
8108.97 462
8109.82 453
8110.67 409
8111.52 447
8112.37 391
8113.22 381
8114.07 375
8114.92 472
8115.77 474
8116.62 484
8117.47 434
8118.32 449
8119.17 495
8120.02 501
8120.87 532
8121.72 476
8122.58 499
8123.43 459
8124.28 454
8125.13 481
8125.98 483
8126.83 479
8127.68 517
8128.53 480
8129.38 455
8130.23 422
8131.08 391
8131.94 451
8132.79 454
8133.64 463
8134.49 474
8135.34 487
8136.19 570
8137.04 499
8137.89 497
8138.75 533
8139.60 493
8140.45 480
8141.30 496
8142.15 486
8143.00 474
8143.86 469
8144.71 448
8145.56 446
8146.41 479
8147.26 547
8148.12 572
8148.97 585
8149.82 544
8150.67 567
8151.52 625
8152.38 599
8153.23 645
8154.08 620
8154.93 735
8155.78 754
8156.64 796
8157.49 727
8158.34 732
8159.19 667
8160.05 665
8160.90 597
8161.75 508
8162.61 552
8163.46 536
8164.31 468
8165.16 557
8166.02 558
8166.87 521
8167.72 587
8168.58 520
8169.43 480
8170.28 511
8171.14 543
8171.99 560
8172.84 528
8173.70 476
8174.55 476
8175.40 443
8176.26 511
8177.11 483
8177.96 445
8178.82 502
8179.67 411
8180.52 390
8181.38 431
8182.23 446
8183.08 416
8183.94 446
8184.79 469
8185.65 420
8186.50 397
8187.35 436
8188.21 423
8189.06 390
8189.92 446
8190.77 418
8191.63 434
8192.48 414
8193.33 360
8194.19 402
8195.04 400
8195.90 430
8196.75 402
8197.61 385
8198.46 452
8199.32 485
8200.17 424
8201.02 371
8201.88 423
8202.73 449
8203.59 429
8204.44 439
8205.30 430
8206.15 441
8207.01 444
8207.86 469
8208.72 436
8209.57 451
8210.43 454
8211.29 480
8212.14 488
8213.00 425
8213.85 415
8214.71 447
8215.56 493
8216.42 493
8217.27 460
8218.13 394
8218.98 460
8219.84 508
8220.70 422
8221.55 446
8222.41 434
8223.26 481
8224.12 493
8224.98 450
8225.83 454
8226.69 440
8227.54 444
8228.40 469
8229.26 469
8230.11 480
8230.97 471
8231.83 453
8232.68 423
8233.54 434
8234.39 434
8235.25 482
8236.11 424
8236.96 403
8237.82 421
8238.68 368
8239.53 482
8240.39 445
8241.25 402
8242.11 434
8242.96 436
8243.82 436
8244.68 412
8245.53 416
8246.39 438
8247.25 434
8248.10 411
8248.96 429
8249.82 447
8250.68 427
8251.53 401
8252.39 386
8253.25 421
8254.11 416
8254.96 423
8255.82 434
8256.68 415
8257.54 413
8258.39 454
8259.25 445
8260.11 425
8260.97 409
8261.83 361
8262.68 447
8263.54 491
8264.40 441
8265.26 402
8266.12 456
8266.97 466
8267.83 438
8268.69 454
8269.55 470
8270.41 417
8271.27 451
8272.12 466
8272.98 445
8273.84 493
8274.70 508
8275.56 467
8276.42 445
8277.28 415
8278.13 425
8278.99 399
8279.85 473
8280.71 483
8281.57 412
8282.43 429
8283.29 456
8284.15 519
8285.01 440
8285.87 404
8286.72 490
8287.58 472
8288.44 464
8289.30 501
8290.16 536
8291.02 494
8291.88 666
8292.74 689
8293.60 712
8294.46 718
8295.32 730
8296.18 776
8297.04 728
8297.90 686
8298.76 599
8299.62 558
8300.48 549
8301.34 551
8302.20 532
8303.06 534
8303.92 540
8304.78 551
8305.64 530
8306.50 527
8307.36 516
8308.22 490
8309.08 509
8309.94 533
8310.80 563
8311.66 588
8312.52 450
8313.38 429
8314.24 473
8315.10 507
8315.96 528
8316.83 507
8317.69 533
8318.55 483
8319.41 498
8320.27 540
8321.13 511
8321.99 530
8322.85 490
8323.71 545
8324.57 399
8325.44 410
8326.30 419
8327.16 449
8328.02 452
8328.88 475
8329.74 468
8330.60 412
8331.47 441
8332.33 419
8333.19 468
8334.05 504
8334.91 450
8335.77 484
8336.64 456
8337.50 400
8338.36 472
8339.22 539
8340.08 449
8340.94 429
8341.81 490
8342.67 501
8343.53 511
8344.39 504
8345.26 513
8346.12 472
8346.98 459
8347.84 460
8348.71 540
8349.57 565
8350.43 455
8351.29 400
8352.16 411
8353.02 477
8353.88 470
8354.74 454
8355.61 460
8356.47 441
8357.33 447
8358.19 495
8359.06 430
8359.92 452
8360.78 464
8361.65 412
8362.51 426
8363.37 455
8364.24 463
8365.10 426
8365.96 416
8366.83 429
8367.69 456
8368.55 368
8369.42 460
8370.28 429
8371.14 449
8372.01 475
8372.87 507
8373.73 487
8374.60 451
8375.46 476
8376.33 419
8377.19 425
8378.05 397
8378.92 471
8379.78 422
8380.65 417
8381.51 460
8382.37 441
8383.24 520
8384.10 459
8384.97 475
8385.83 484
8386.70 467
8387.56 484
8388.42 491
8389.29 481
8390.15 471
8391.02 466
8391.88 536
8392.75 481
8393.61 473
8394.48 446
8395.34 472
8396.21 444
8397.07 411
8397.94 430
8398.80 391
8399.67 419
8400.53 458
8401.40 440
8402.26 466
8403.13 475
8403.99 477
8404.86 513
8405.72 455
8406.59 400
8407.45 481
8408.32 501
8409.19 449
8410.05 501
8410.92 471
8411.78 468
8412.65 458
8413.51 467
8414.38 479
8415.25 480
8416.11 560
8416.98 495
8417.84 518
8418.71 478
8419.58 475
8420.44 487
8421.31 492
8422.17 523
8423.04 550
8423.91 498
8424.77 508
8425.64 571
8426.51 562
8427.37 590
8428.24 535
8429.11 573
8429.97 573
8430.84 536
8431.71 570
8432.57 559
8433.44 590
8434.31 632
8435.17 586
8436.04 572
8436.91 553
8437.77 589
8438.64 572
8439.51 616
8440.38 657
8441.24 676
8442.11 642
8442.98 683
8443.84 755
8444.71 816
8445.58 859
8446.45 816
8447.31 844
8448.18 799
8449.05 770
8449.92 873
8450.78 813
8451.65 777
8452.52 728
8453.39 776
8454.26 753
8455.12 705
8455.99 771
8456.86 765
8457.73 718
8458.60 756
8459.46 772
8460.33 757
8461.20 788
8462.07 722
8462.94 673
8463.81 711
8464.67 732
8465.54 816
8466.41 829
8467.28 927
8468.15 985
8469.02 1232
8469.89 1440
8470.75 1615
8471.62 1821
8472.49 1881
8473.36 1721
8474.23 1729
8475.10 1457
8475.97 1189
8476.84 1022
8477.71 873
8478.57 765
8479.44 720
8480.31 697
8481.18 639
8482.05 593
8482.92 630
8483.79 600
8484.66 558
8485.53 555
8486.40 627
8487.27 614
8488.14 588
8489.01 600
8489.88 596
8490.75 576
8491.62 558
8492.49 569
8493.36 573
8494.23 572
8495.10 542
8495.97 519
8496.84 567
8497.71 548
8498.58 498
8499.45 518
8500.32 544
8501.19 608
8502.06 562
8502.93 574
8503.80 516
8504.67 523
8505.54 526
8506.41 528
8507.28 496
8508.15 581
8509.02 624
8509.89 662
8510.76 623
8511.63 605
8512.51 557
8513.38 572
8514.25 541
8515.12 517
8515.99 566
8516.86 585
8517.73 549
8518.60 557
8519.47 532
8520.35 540
8521.22 591
8522.09 575
8522.96 506
8523.83 536
8524.70 521
8525.57 498
8526.45 528
8527.32 532
8528.19 497
8529.06 552
8529.93 561
8530.80 503
8531.68 563
8532.55 616
8533.42 536
8534.29 550
8535.16 587
8536.04 591
8536.91 628
8537.78 605
8538.65 555
8539.52 521
8540.40 595
8541.27 557
8542.14 607
8543.01 610
8543.89 599
8544.76 630
8545.63 557
8546.50 639
8547.38 649
8548.25 691
8549.12 681
8549.99 665
8550.87 684
8551.74 639
8552.61 760
8553.49 770
8554.36 803
8555.23 773
8556.11 730
8556.98 816
8557.85 737
8558.73 682
8559.60 621
8560.47 584
8561.35 585
8562.22 600
8563.09 555
8563.97 573
8564.84 555
8565.71 550
8566.59 525
8567.46 528
8568.33 578
8569.21 567
8570.08 560
8570.96 539
8571.83 526
8572.70 488
8573.58 490
8574.45 516
8575.33 568
8576.20 526
8577.07 504
8577.95 528
8578.82 515
8579.70 474
8580.57 535
8581.45 544
8582.32 536
8583.19 646
8584.07 616
8584.94 570
8585.82 542
8586.69 590
8587.57 504
8588.44 572
8589.32 615
8590.19 556
8591.07 537
8591.94 562
8592.82 603
8593.69 553
8594.57 503
8595.44 504
8596.32 517
8597.19 541
8598.07 519
8598.94 587
8599.82 533
8600.69 534
8601.57 612
8602.44 622
8603.32 581
8604.20 640
8605.07 630
8605.95 612
8606.82 572
8607.70 628
8608.57 622
8609.45 612
8610.33 588
8611.20 586
8612.08 622
8612.95 689
8613.83 677
8614.71 645
8615.58 675
8616.46 682
8617.33 748
8618.21 694
8619.09 668
8619.96 657
8620.84 760
8621.72 719
8622.59 773
8623.47 730
8624.35 728
8625.22 685
8626.10 706
8626.98 742
8627.85 767
8628.73 826
8629.61 804
8630.48 810
8631.36 817
8632.24 821
8633.11 910
8633.99 913
8634.87 879
8635.74 842
8636.62 952
8637.50 940
8638.38 927
8639.25 918
8640.13 986
8641.01 980
8641.89 977
8642.76 988
8643.64 1033
8644.52 1165
8645.40 1075
8646.27 1026
8647.15 1073
8648.03 1125
8648.91 1077
8649.79 1112
8650.66 1166
8651.54 1216
8652.42 1235
8653.30 1193
8654.18 1152
8655.05 1177
8655.93 1196
8656.81 1175
8657.69 1239
8658.57 1226
8659.45 1284
8660.32 1338
8661.20 1355
8662.08 1287
8662.96 1203
8663.84 1372
8664.72 1337
8665.60 1310
8666.47 1411
8667.35 1294
8668.23 1410
8669.11 1506
8669.99 1625
8670.87 1864
8671.75 2071
8672.63 2527
8673.51 3044
8674.38 3335
8675.26 3583
8676.14 3820
8677.02 3825
8677.90 3690
8678.78 3345
8679.66 2863
8680.54 2559
8681.42 2344
8682.30 1965
8683.18 1748
8684.06 1704
8684.94 1738
8685.82 1679
8686.70 1663
8687.58 1601
8688.46 1817
8689.34 2135
8690.22 2491
8691.10 2955
8691.98 3698
8692.86 4326
8693.74 4424
8694.62 4559
8695.50 4481
8696.38 4016
8697.26 3636
8698.14 3003
8699.02 2623
8699.90 2259
8700.78 1786
8701.66 1574
8702.54 1375
8703.42 1283
8704.30 1247
8705.18 1322
8706.06 1151
8706.94 1062
8707.82 1013
8708.71 1002
8709.59 998
8710.47 918
8711.35 976
8712.23 892
8713.11 899
8713.99 881
8714.87 888
8715.75 880
8716.64 842
8717.52 779
8718.40 765
8719.28 799
8720.16 863
8721.04 886
8721.92 934
8722.81 885
8723.69 878
8724.57 888
8725.45 808
8726.33 859
8727.21 809
8728.10 809
8728.98 742
8729.86 818
8730.74 911
8731.62 886
8732.51 919
8733.39 859
8734.27 788
8735.15 833
8736.03 779
8736.92 761
8737.80 813
8738.68 847
8739.56 764
8740.45 794
8741.33 866
8742.21 747
8743.09 720
8743.98 794
8744.86 746
8745.74 761
8746.63 785
8747.51 819
8748.39 812
8749.27 757
8750.16 790
8751.04 796
8751.92 896
8752.81 830
8753.69 817
8754.57 852
8755.46 849
8756.34 848
8757.22 988
8758.11 927
8758.99 950
8759.87 901
8760.76 837
8761.64 848
8762.52 831
8763.41 803
8764.29 866
8765.17 842
8766.06 880
8766.94 895
8767.83 944
8768.71 854
8769.59 866
8770.48 868
8771.36 839
8772.25 902
8773.13 958
8774.01 894
8774.90 838
8775.78 819
8776.67 786
8777.55 734
8778.44 765
8779.32 780
8780.20 830
8781.09 725
8781.97 711
8782.86 704
8783.74 658
8784.63 644
8785.51 647
8786.40 676
8787.28 689
8788.17 650
8789.05 678
8789.94 640
8790.82 693
8791.71 658
8792.59 648
8793.48 667
8794.36 679
8795.25 654
8796.13 638
8797.02 659
8797.90 626
8798.79 631
8799.67 675
8800.56 646
8801.45 648
8802.33 662
8803.22 689
8804.10 663
8804.99 671
8805.87 735
8806.76 711
8807.65 736
8808.53 700
8809.42 675
8810.30 634
8811.19 678
8812.08 614
8812.96 619
8813.85 653
8814.73 580
8815.62 564
8816.51 583
8817.39 600
8818.28 602
8819.17 627
8820.05 657
8820.94 602
8821.83 604
8822.71 616
8823.60 658
8824.49 565
8825.37 572
8826.26 610
8827.15 614
8828.03 552
8828.92 516
8829.81 566
8830.69 544
8831.58 563
8832.47 502
8833.36 552
8834.24 486
8835.13 480
8836.02 511
8836.90 528
8837.79 543
8838.68 525
8839.57 495
8840.45 524
8841.34 523
8842.23 533
8843.12 493
8844.01 521
8844.89 488
8845.78 515
8846.67 506
8847.56 487
8848.44 491
8849.33 529
8850.22 543
8851.11 551
8852.00 496
8852.88 539
8853.77 462
8854.66 490
8855.55 503
8856.44 472
8857.33 535
8858.21 535
8859.10 505
8859.99 520
8860.88 474
8861.77 565
8862.66 538
8863.55 537
8864.43 515
8865.32 454
8866.21 488
8867.10 497
8867.99 468
8868.88 442
8869.77 440
8870.66 436
8871.55 415
8872.44 440
8873.32 427
8874.21 458
8875.10 457
8875.99 411
8876.88 428
8877.77 447
8878.66 446
8879.55 459
8880.44 424
8881.33 436
8882.22 459
8883.11 428
8884.00 455
8884.89 515
8885.78 449
8886.67 415
8887.56 380
8888.45 465
8889.34 518
8890.23 399
8891.12 423
8892.01 448
8892.90 404
8893.79 404
8894.68 414
8895.57 420
8896.46 495
8897.35 451
8898.24 393
8899.13 352
8900.02 346
8900.91 350
8901.80 461
8902.69 453
8903.58 393
8904.47 373
8905.36 407
8906.26 456
8907.15 433
8908.04 420
8908.93 348
8909.82 439
8910.71 388
8911.60 354
8912.49 393
8913.38 435
8914.28 397
8915.17 394
8916.06 434
8916.95 400
8917.84 364
8918.73 446
8919.62 387
8920.52 406
8921.41 436
8922.30 433
8923.19 439
8924.08 373
8924.97 342
8925.87 413
8926.76 396
8927.65 352
8928.54 404
8929.43 357
8930.33 352
8931.22 357
8932.11 366
8933.00 353
8933.89 368
8934.79 347
8935.68 405
8936.57 369
8937.46 312
8938.36 363
8939.25 350
8940.14 359
8941.03 410
8941.93 385
8942.82 395
8943.71 442
8944.60 438
8945.50 429
8946.39 415
8947.28 387
8948.18 387
8949.07 415
8949.96 420
8950.85 385
8951.75 398
8952.64 391
8953.53 377
8954.43 367
8955.32 387
8956.21 389
8957.11 340
8958.00 379
8958.89 412
8959.79 416
8960.68 388
8961.57 401
8962.47 412
8963.36 421
8964.26 381
8965.15 375
8966.04 413
8966.94 432
8967.83 449
8968.73 458
8969.62 411
8970.51 347
8971.41 363
8972.30 379
8973.20 330
8974.09 376
8974.98 390
8975.88 373
8976.77 415
8977.67 387
8978.56 409
8979.46 385
8980.35 395
8981.25 414
8982.14 409
8983.03 394
8983.93 391
8984.82 382
8985.72 394
8986.61 393
8987.51 402
8988.40 413
8989.30 409
8990.19 378
8991.09 343
8991.98 367
8992.88 383
8993.77 405
8994.67 396
8995.56 368
8996.46 463
8997.36 447
8998.25 413
8999.15 343
9000.04 378
9000.94 386
9001.83 375
9002.73 385
9003.62 322
9004.52 334
9005.42 305
9006.31 333
9007.21 367
9008.10 333
9009.00 410
9009.90 342
9010.79 334
9011.69 382
9012.58 335
9013.48 327
9014.38 303
9015.27 360
9016.17 363
9017.07 362
9017.96 391
9018.86 374
9019.76 368
9020.65 356
9021.55 366
9022.44 361
9023.34 349
9024.24 347
9025.14 409
9026.03 409
9026.93 339
9027.83 326
9028.72 364
9029.62 347
9030.52 379
9031.41 385
9032.31 405
9033.21 361
9034.11 329
9035.00 347
9035.90 349
9036.80 347
9037.69 325
9038.59 348
9039.49 372
9040.39 373
9041.28 350
9042.18 393
9043.08 390
9043.98 387
9044.88 380
9045.77 374
9046.67 392
9047.57 352
9048.47 329
9049.36 355
9050.26 327
9051.16 407
9052.06 377
9052.96 429
9053.86 323
9054.75 369
9055.65 397
9056.55 401
9057.45 407
9058.35 393
9059.25 382
9060.14 394
9061.04 445
9061.94 375
9062.84 360
9063.74 377
9064.64 412
9065.54 389
9066.44 397
9067.33 434
9068.23 353
9069.13 371
9070.03 408
9070.93 448
9071.83 415
9072.73 422
9073.63 411
9074.53 410
9075.43 395
9076.33 321
9077.22 399
9078.12 463
9079.02 382
9079.92 403
9080.82 389
9081.72 409
9082.62 426
9083.52 455
9084.42 450
9085.32 448
9086.22 400
9087.12 347
9088.02 384
9088.92 445
9089.82 438
9090.72 446
9091.62 459
9092.52 422
9093.42 456
9094.32 417
9095.22 462
9096.12 410
9097.02 387
9097.92 359
9098.82 377
9099.72 415
9100.62 427
9101.52 452
9102.43 385
9103.33 377
9104.23 404
9105.13 351
9106.03 393
9106.93 409
9107.83 374
9108.73 394
9109.63 415
9110.53 386
9111.43 392
9112.33 369
9113.24 350
9114.14 365
9115.04 358
9115.94 323
9116.84 345
9117.74 375
9118.64 391
9119.55 370
9120.45 342
9121.35 308
9122.25 323
9123.15 326
9124.05 361
9124.96 330
9125.86 347
9126.76 361
9127.66 359
9128.56 359
9129.46 419
9130.37 368
9131.27 408
9132.17 368
9133.07 346
9133.97 355
9134.88 343
9135.78 374
9136.68 359
9137.58 337
9138.49 356
9139.39 326
9140.29 372
9141.19 356
9142.10 334
9143.00 344
9143.90 358
9144.80 386
9145.71 371
9146.61 346
9147.51 385
9148.42 337
9149.32 318
9150.22 320
9151.12 351
9152.03 413
9152.93 373
9153.83 411
9154.74 328
9155.64 322
9156.54 345
9157.45 338
9158.35 355
9159.25 349
9160.16 418
9161.06 386
9161.96 346
9162.87 319
9163.77 357
9164.68 404
9165.58 360
9166.48 329
9167.39 346
9168.29 335
9169.19 341
9170.10 339
9171.00 339
9171.91 363
9172.81 343
9173.72 323
9174.62 345
9175.52 315
9176.43 299
9177.33 398
9178.24 390
9179.14 320
9180.05 347
9180.95 332
9181.85 365
9182.76 376
9183.66 338
9184.57 342
9185.47 364
9186.38 344
9187.28 421
9188.19 400
9189.09 358
9190.00 420
9190.90 405
9191.81 357
9192.71 357
9193.62 363
9194.52 380
9195.43 421
9196.33 396
9197.24 410
9198.14 404
9199.05 438
9199.96 379
9200.86 413
9201.77 375
9202.67 430
9203.58 390
9204.48 341
9205.39 306
9206.29 308
9207.20 354
9208.11 345
9209.01 345
9209.92 344
9210.82 310
9211.73 338
9212.64 370
9213.54 322
9214.45 355
9215.35 313
9216.26 317
9217.17 300
9218.07 352
9218.98 402
9219.89 332
9220.79 376
9221.70 365
9222.61 350
9223.51 355
9224.42 348
9225.33 356
9226.23 374
9227.14 300
9228.05 368
9228.95 356
9229.86 326
9230.77 377
9231.67 338
9232.58 393
9233.49 361
9234.40 328
9235.30 357
9236.21 340
9237.12 321
9238.02 352
9238.93 356
9239.84 340
9240.75 347
9241.65 342
9242.56 381
9243.47 338
9244.38 347
9245.28 335
9246.19 351
9247.10 357
9248.01 305
9248.92 354
9249.82 334
9250.73 388
9251.64 370
9252.55 325
9253.46 325
9254.36 328
9255.27 339
9256.18 341
9257.09 286
9258.00 362
9258.90 324
9259.81 326
9260.72 372
9261.63 414
9262.54 379
9263.45 360
9264.36 399
9265.26 350
9266.17 342
9267.08 339
9267.99 355
9268.90 332
9269.81 327
9270.72 343
9271.63 347
9272.54 363
9273.44 336
9274.35 340
9275.26 342
9276.17 353
9277.08 340
9277.99 364
9278.90 319
9279.81 341
9280.72 335
9281.63 344
9282.54 393
9283.45 323
9284.36 338
9285.27 313
9286.18 302
9287.09 344
9288.00 328
9288.91 298
9289.82 366
9290.73 368
9291.64 335
9292.55 283
9293.46 381
9294.37 428
9295.28 330
9296.19 357
9297.10 349
9298.01 388
9298.92 376
9299.83 334
9300.74 327
9301.65 378
9302.56 367
9303.47 382
9304.38 396
9305.29 406
9306.20 356
9307.11 349
9308.02 434
9308.93 393
9309.84 445
9310.75 423
9311.67 395
9312.58 409
9313.49 407
9314.40 416
9315.31 378
9316.22 391
9317.13 379
9318.04 359
9318.95 349
9319.87 369
9320.78 395
9321.69 422
9322.60 364
9323.51 351
9324.42 383
9325.34 395
9326.25 379
9327.16 336
9328.07 372
9328.98 394
9329.89 395
9330.81 413
9331.72 372
9332.63 337
9333.54 398
9334.45 339
9335.37 288
9336.28 352
9337.19 383
9338.10 368
9339.01 372
9339.93 369
9340.84 325
9341.75 356
9342.66 355
9343.58 383
9344.49 385
9345.40 368
9346.31 393
9347.23 366
9348.14 352
9349.05 383
9349.97 377
9350.88 437
9351.79 374
9352.70 382
9353.62 359
9354.53 341
9355.44 314
9356.36 373
9357.27 306
9358.18 323
9359.10 340
9360.01 320
9360.92 304
9361.84 348
9362.75 344
9363.66 366
9364.58 350
9365.49 365
9366.40 346
9367.32 320
9368.23 323
9369.15 315
9370.06 341
9370.97 338
9371.89 309
9372.80 319
9373.71 282
9374.63 323
9375.54 349
9376.46 327
9377.37 342
9378.29 350
9379.20 344
9380.11 323
9381.03 329
9381.94 355
9382.86 316
9383.77 331
9384.69 315
9385.60 304
9386.51 312
9387.43 335
9388.34 358
9389.26 365
9390.17 329
9391.09 315
9392.00 343
9392.92 392
9393.83 381
9394.75 387
9395.66 392
9396.58 383
9397.49 409
9398.41 382
9399.32 332
9400.24 361
9401.15 386
9402.07 383
9402.99 336
9403.90 386
9404.82 338
9405.73 332
9406.65 369
9407.56 385
9408.48 350
9409.39 389
9410.31 389
9411.23 341
9412.14 346
9413.06 364
9413.97 289
9414.89 297
9415.81 322
9416.72 352
9417.64 361
9418.55 381
9419.47 355
9420.39 326
9421.30 371
9422.22 389
9423.14 401
9424.05 397
9424.97 374
9425.89 362
9426.80 373
9427.72 401
9428.64 374
9429.55 318
9430.47 339
9431.39 371
9432.30 329
9433.22 372
9434.14 367
9435.05 390
9435.97 348
9436.89 402
9437.80 432
9438.72 381
9439.64 397
9440.56 419
9441.47 392
9442.39 404
9443.31 344
9444.23 423
9445.14 387
9446.06 392
9446.98 342
9447.90 361
9448.81 404
9449.73 397
9450.65 469
9451.57 457
9452.48 436
9453.40 482
9454.32 503
9455.24 523
9456.16 544
9457.07 545
9457.99 477
9458.91 373
9459.83 394
9460.75 393
9461.66 402
9462.58 408
9463.50 393
9464.42 457
9465.34 384
9466.26 373
9467.18 390
9468.09 394
9469.01 354
9469.93 358
9470.85 330
9471.77 365
9472.69 364
9473.61 358
9474.53 375
9475.44 319
9476.36 348
9477.28 378
9478.20 356
9479.12 410
9480.04 399
9480.96 405
9481.88 453
9482.80 402
9483.72 453
9484.64 421
9485.56 497
9486.47 436
9487.39 423
9488.31 391
9489.23 389
9490.15 426
9491.07 432
9491.99 366
9492.91 402
9493.83 359
9494.75 404
9495.67 391
9496.59 390
9497.51 363
9498.43 397
9499.35 356
9500.27 393
9501.19 378
9502.11 365
9503.03 352
9503.95 386
9504.87 407
9505.79 354
9506.71 388
9507.64 346
9508.56 439
9509.48 390
9510.40 432
9511.32 504
9512.24 434
9513.16 364
9514.08 361
9515.00 412
9515.92 420
9516.84 377
9517.76 427
9518.68 391
9519.61 439
9520.53 478
9521.45 456
9522.37 495
9523.29 474
9524.21 468
9525.13 490
9526.05 476
9526.98 429
9527.90 461
9528.82 500
9529.74 539
9530.66 531
9531.58 526
9532.51 590
9533.43 603
9534.35 589
9535.27 587
9536.19 599
9537.11 578
9538.04 532
9538.96 569
9539.88 555
9540.80 515
9541.73 538
9542.65 506
9543.57 459
9544.49 492
9545.41 489
9546.34 462
9547.26 451
9548.18 480
9549.10 468
9550.03 492
9550.95 491
9551.87 501
9552.79 461
9553.72 443
9554.64 491
9555.56 439
9556.49 435
9557.41 488
9558.33 517
9559.25 484
9560.18 482
9561.10 493
9562.02 516
9562.95 569
9563.87 578
9564.79 557
9565.72 597
9566.64 494
9567.56 470
9568.49 469
9569.41 443
9570.33 442
9571.26 482
9572.18 443
9573.11 488
9574.03 503
9574.95 464
9575.88 439
9576.80 455
9577.72 486
9578.65 467
9579.57 442
9580.50 489
9581.42 525
9582.34 540
9583.27 481
9584.19 491
9585.12 547
9586.04 561
9586.97 527
9587.89 509
9588.81 516
9589.74 529
9590.66 519
9591.59 551
9592.51 516
9593.44 526
9594.36 529
9595.29 568
9596.21 560
9597.14 554
9598.06 598
9598.99 527
9599.91 547
9600.84 581
9601.76 624
9602.69 612
9603.61 602
9604.54 598
9605.46 571
9606.39 602
9607.31 584
9608.24 587
9609.16 619
9610.09 606
9611.01 634
9611.94 620
9612.87 572
9613.79 593
9614.72 659
9615.64 641
9616.57 649
9617.49 652
9618.42 624
9619.35 666
9620.27 646
9621.20 636
9622.12 729
9623.05 686
9623.98 748
9624.90 710
9625.83 684
9626.76 717
9627.68 723
9628.61 752
9629.53 725
9630.46 692
9631.39 735
9632.31 715
9633.24 706
9634.17 689
9635.09 804
9636.02 717
9636.95 759
9637.87 709
9638.80 802
9639.73 869
9640.65 769
9641.58 753
9642.51 817
9643.44 878
9644.36 851
9645.29 828
9646.22 878
9647.14 889
9648.07 937
9649.00 914
9649.93 978
9650.85 1051
9651.78 1005
9652.71 1034
9653.64 1074
9654.56 992
9655.49 1024
9656.42 1065
9657.35 1002
9658.27 1046
9659.20 971
9660.13 1083
9661.06 1064
9661.99 1048
9662.91 1071
9663.84 1165
9664.77 1149
9665.70 1124
9666.63 1079
9667.56 1108
9668.48 1216
9669.41 1144
9670.34 1190
9671.27 1281
9672.20 1324
9673.13 1357
9674.05 1331
9674.98 1334
9675.91 1320
9676.84 1281
9677.77 1338
9678.70 1344
9679.63 1317
9680.56 1408
9681.48 1375
9682.41 1412
9683.34 1414
9684.27 1396
9685.20 1439
9686.13 1502
9687.06 1486
9687.99 1530
9688.92 1536
9689.85 1513
9690.78 1588
9691.71 1534
9692.63 1503
9693.56 1638
9694.49 1601
9695.42 1721
9696.35 1923
9697.28 2031
9698.21 2197
9699.14 2378
9700.07 2610
9701.00 2502
9701.93 2574
9702.86 2549
9703.79 2407
9704.72 2277
9705.65 2000
9706.58 1925
9707.51 1846
9708.44 1696
9709.37 1705
9710.30 1764
9711.23 1830
9712.16 1908
9713.09 1998
9714.02 2236
9714.95 2259
9715.89 2334
9716.82 2382
9717.75 2385
9718.68 2308
9719.61 2244
9720.54 2030
9721.47 1853
9722.40 1674
9723.33 1729
9724.26 1588
9725.19 1455
9726.12 1407
9727.06 1472
9727.99 1545
9728.92 1458
9729.85 1456
9730.78 1492
9731.71 1537
9732.64 1543
9733.57 1624
9734.51 1571
9735.44 1544
9736.37 1473
9737.30 1484
9738.23 1366
9739.16 1310
9740.10 1223
9741.03 1230
9741.96 1222
9742.89 1102
9743.82 1128
9744.75 1234
9745.69 1113
9746.62 1067
9747.55 1017
9748.48 953
9749.41 986
9750.35 983
9751.28 1045
9752.21 1027
9753.14 975
9754.08 954
9755.01 916
9755.94 882
9756.87 891
9757.81 956
9758.74 951
9759.67 926
9760.60 872
9761.54 917
9762.47 951
9763.40 925
9764.34 1034
9765.27 976
9766.20 926
9767.13 954
9768.07 959
9769.00 930
9769.93 850
9770.87 906
9771.80 907
9772.73 900
9773.67 954
9774.60 952
9775.53 962
9776.47 949
9777.40 962
9778.33 992
9779.27 1004
9780.20 1036
9781.14 1090
9782.07 979
9783.00 1006
9783.94 1021
9784.87 1051
9785.80 943
9786.74 966
9787.67 995
9788.61 951
9789.54 870
9790.47 886
9791.41 932
9792.34 937
9793.28 832
9794.21 844
9795.15 857
9796.08 812
9797.01 843
9797.95 908
9798.88 925
9799.82 976
9800.75 948
9801.69 914
9802.62 826
9803.56 826
9804.49 819
9805.43 738
9806.36 763
9807.30 804
9808.23 775
9809.17 751
9810.10 738
9811.04 792
9811.97 724
9812.91 702
9813.84 695
9814.78 700
9815.71 728
9816.65 733
9817.58 682
9818.52 699
9819.46 713
9820.39 616
9821.33 642
9822.26 724
9823.20 742
9824.13 660
9825.07 646
9826.00 667
9826.94 662
9827.88 674
9828.81 721
9829.75 663
9830.68 607
9831.62 644
9832.56 675
9833.49 671
9834.43 653
9835.37 633
9836.30 624
9837.24 656
9838.17 616
9839.11 597
9840.05 589
9840.98 611
9841.92 706
9842.86 692
9843.79 619
9844.73 640
9845.67 640
9846.60 562
9847.54 551
9848.48 608
9849.42 674
9850.35 634
9851.29 629
9852.23 601
9853.16 605
9854.10 624
9855.04 654
9855.98 599
9856.91 628
9857.85 630
9858.79 743
9859.72 717
9860.66 612
9861.60 602
9862.54 632
9863.47 687
9864.41 653
9865.35 624
9866.29 593
9867.23 611
9868.16 616
9869.10 574
9870.04 581
9870.98 571
9871.92 547
9872.85 541
9873.79 579
9874.73 596
9875.67 566
9876.61 573
9877.54 538
9878.48 549
9879.42 539
9880.36 573
9881.30 558
9882.24 561
9883.18 607
9884.11 537
9885.05 459
9885.99 535
9886.93 523
9887.87 501
9888.81 533
9889.75 558
9890.69 531
9891.62 526
9892.56 505
9893.50 495
9894.44 504
9895.38 506
9896.32 529
9897.26 520
9898.20 527
9899.14 556
9900.08 536
9901.02 535
9901.96 496
9902.90 456
9903.83 462
9904.77 519
9905.71 580
9906.65 590
9907.59 519
9908.53 491
9909.47 541
9910.41 549
9911.35 525
9912.29 549
9913.23 566
9914.17 542
9915.11 517
9916.05 510
9916.99 555
9917.93 538
9918.87 517
9919.81 546
9920.75 601
9921.69 576
9922.64 624
9923.58 653
9924.52 619
9925.46 662
9926.40 844
9927.34 964
9928.28 1014
9929.22 1032
9930.16 995
9931.10 928
9932.04 833
9932.98 783
9933.92 815
9934.87 684
9935.81 626
9936.75 575
9937.69 537
9938.63 538
9939.57 523
9940.51 518
9941.45 522
9942.39 509
9943.34 539
9944.28 563
9945.22 534
9946.16 557
9947.10 568
9948.04 579
9948.99 540
9949.93 534
9950.87 541
9951.81 469
9952.75 557
9953.69 513
9954.64 479
9955.58 500
9956.52 537
9957.46 581
9958.41 570
9959.35 503
9960.29 513
9961.23 483
9962.17 563
9963.12 536
9964.06 485
9965.00 521
9965.94 525
9966.89 483
9967.83 531
9968.77 527
9969.71 540
9970.66 533
9971.60 480
9972.54 496
9973.49 482
9974.43 522
9975.37 533
9976.31 490
9977.26 572
9978.20 566
9979.14 552
9980.09 505
9981.03 556
9981.97 543
9982.92 521
9983.86 499
9984.80 503
9985.75 479
9986.69 494
9987.63 482
9988.58 495
9989.52 472
9990.46 465
9991.41 464
9992.35 481
9993.30 444
9994.24 432
9995.18 466
9996.13 493
9997.07 478
9998.02 513
9998.96 527
9999.90 476
10000.85 445
10001.79 468
10002.74 472
10003.68 492
10004.62 477
10005.57 438
10006.51 457
10007.46 460
10008.40 441
10009.35 436
10010.29 504
10011.24 519
10012.18 477
10013.13 489
10014.07 464
10015.01 394
10015.96 429
10016.90 445
10017.85 475
10018.79 429
10019.74 439
10020.68 452
10021.63 415
10022.58 409
10023.52 390
10024.47 374
10025.41 402
10026.36 383
10027.30 425
10028.25 470
10029.19 454
10030.14 375
10031.08 386
10032.03 388
10032.98 428
10033.92 392
10034.87 478
10035.81 429
10036.76 466
10037.70 445
10038.65 407
10039.60 379
10040.54 422
10041.49 395
10042.43 402
10043.38 414
10044.33 384
10045.27 379
10046.22 397
10047.17 345
10048.11 426
10049.06 376
10050.00 439
10050.95 425
10051.90 376
10052.84 411
10053.79 425
10054.74 415
10055.68 498
10056.63 416
10057.58 396
10058.52 446
10059.47 410
10060.42 416
10061.37 383
10062.31 428
10063.26 494
10064.21 465
10065.15 411
10066.10 359
10067.05 346
10068.00 418
10068.94 374
10069.89 363
10070.84 391
10071.79 433
10072.73 480
10073.68 453
10074.63 372
10075.58 427
10076.52 399
10077.47 382
10078.42 394
10079.37 365
10080.32 372
10081.26 377
10082.21 429
10083.16 378
10084.11 383
10085.06 370
10086.00 357
10086.95 381
10087.90 406
10088.85 424
10089.80 365
10090.75 412
10091.69 404
10092.64 411
10093.59 372
10094.54 335
10095.49 382
10096.44 389
10097.39 386
10098.33 380
10099.28 392
10100.23 373
10101.18 387
10102.13 397
10103.08 430
10104.03 364
10104.98 391
10105.93 350
10106.87 355
10107.82 371
10108.77 336
10109.72 371
10110.67 409
10111.62 392
10112.57 406
10113.52 371
10114.47 412
10115.42 374
10116.37 358
10117.32 335
10118.27 344
10119.22 364
10120.17 384
10121.12 369
10122.07 384
10123.02 372
10123.97 382
10124.92 373
10125.87 370
10126.82 348
10127.77 392
10128.72 431
10129.67 412
10130.62 333
10131.57 357
10132.52 435
10133.47 415
10134.42 383
10135.37 409
10136.32 412
10137.27 394
10138.22 338
10139.17 358
10140.12 375
10141.07 404
10142.02 365
10142.98 401
10143.93 450
10144.88 403
10145.83 407
10146.78 451
10147.73 402
10148.68 441
10149.63 384
10150.58 384
10151.54 397
10152.49 372
10153.44 383
10154.39 386
10155.34 397
10156.29 399
10157.24 420
10158.20 372
10159.15 405
10160.10 372
10161.05 387
10162.00 382
10162.95 407
10163.91 424
10164.86 464
10165.81 421
10166.76 389
10167.71 362
10168.67 391
10169.62 344
10170.57 366
10171.52 389
10172.47 415
10173.43 435
10174.38 424
10175.33 424
10176.28 406
10177.24 441
10178.19 455
10179.14 445
10180.09 404
10181.05 439
10182.00 430
10182.95 487
10183.90 458
10184.86 530
10185.81 553
10186.76 548
10187.72 502
10188.67 468
10189.62 475
10190.58 433
10191.53 538
10192.48 501
10193.43 535
10194.39 519
10195.34 502
10196.29 500
10197.25 530
10198.20 574
10199.16 559
10200.11 517
10201.06 523
10202.02 516
10202.97 569
10203.92 545
10204.88 582
10205.83 633
10206.78 594
10207.74 657
10208.69 675
10209.65 692
10210.60 647
10211.55 625
10212.51 624
10213.46 588
10214.42 531
10215.37 516
10216.33 502
10217.28 573
10218.23 551
10219.19 490
10220.14 520
10221.10 530
10222.05 520
10223.01 483
10223.96 438
10224.92 436
10225.87 495
10226.83 424
10227.78 407
10228.74 438
10229.69 433
10230.65 452
10231.60 407
10232.56 438
10233.51 401
10234.47 478
10235.42 480
10236.38 514
10237.33 511
10238.29 514
10239.24 567
10240.20 504
10241.15 464
10242.11 395
10243.06 442
10244.02 454
10244.98 462
10245.93 406
10246.89 422
10247.84 429
10248.80 405
10249.75 410
10250.71 436
10251.67 410
10252.62 394
10253.58 397
10254.53 351
10255.49 368
10256.45 410
10257.40 399
10258.36 369
10259.32 338
10260.27 349
10261.23 357
10262.18 360
10263.14 362
10264.10 374
10265.05 366
10266.01 335
10266.97 394
10267.92 279
10268.88 330
10269.84 373
10270.79 369
10271.75 287
10272.71 310
10273.67 335
10274.62 356
10275.58 337
10276.54 358
10277.49 360
10278.45 353
10279.41 419
10280.37 379
10281.32 362
10282.28 372
10283.24 347
10284.19 387
10285.15 345
10286.11 285
10287.07 327
10288.03 370
10288.98 323
10289.94 369
10290.90 425
10291.86 347
10292.81 378
10293.77 371
10294.73 384
10295.69 397
10296.65 351
10297.60 378
10298.56 368
10299.52 296
10300.48 326
10301.44 349
10302.40 370
10303.35 335
10304.31 319
10305.27 348
10306.23 377
10307.19 401
10308.15 372
10309.10 318
10310.06 346
10311.02 410
10311.98 357
10312.94 349
10313.90 345
10314.86 387
10315.82 373
10316.78 390
10317.73 394
10318.69 387
10319.65 364
10320.61 380
10321.57 363
10322.53 359
10323.49 394
10324.45 391
10325.41 389
10326.37 341
10327.33 352
10328.29 384
10329.25 405
10330.21 432
10331.17 418
10332.13 423
10333.09 421
10334.04 438
10335.00 340
10335.96 329
10336.92 364
10337.88 359
10338.84 351
10339.80 398
10340.76 352
10341.72 302
10342.68 318
10343.65 402
10344.61 343
10345.57 370
10346.53 361
10347.49 342
10348.45 352
10349.41 321
10350.37 324
10351.33 318
10352.29 341
10353.25 373
10354.21 340
10355.17 317
10356.13 333
10357.09 341
10358.05 337
10359.02 345
10359.98 355
10360.94 383
10361.90 408
10362.86 404
10363.82 390
10364.78 394
10365.74 433
10366.70 394
10367.67 333
10368.63 356
10369.59 369
10370.55 360
10371.51 337
10372.47 294
10373.43 284
10374.40 313
10375.36 343
10376.32 311
10377.28 343
10378.24 335
10379.21 339
10380.17 341
10381.13 280
10382.09 349
10383.05 350
10384.02 328
10384.98 345
10385.94 333
10386.90 309
10387.86 325
10388.83 342
10389.79 332
10390.75 336
10391.71 338
10392.68 330
10393.64 351
10394.60 312
10395.56 327
10396.53 261
10397.49 280
10398.45 315
10399.42 384
10400.38 303
10401.34 316
10402.30 300
10403.27 315
10404.23 375
10405.19 316
10406.16 299
10407.12 312
10408.08 306
10409.05 318
10410.01 319
10410.97 307
10411.94 316
10412.90 310
10413.86 302
10414.83 264
10415.79 288
10416.75 330
10417.72 344
10418.68 326
10419.65 299
10420.61 277
10421.57 293
10422.54 316
10423.50 327
10424.46 300
10425.43 304
10426.39 300
10427.36 284
10428.32 281
10429.29 320
10430.25 289
10431.21 270
10432.18 303
10433.14 279
10434.11 271
10435.07 283
10436.04 331
10437.00 277
10437.97 248
10438.93 286
10439.90 268
10440.86 290
10441.82 287
10442.79 250
10443.75 336
10444.72 330
10445.68 355
10446.65 294
10447.61 253
10448.58 317
10449.54 272
10450.51 262
10451.48 243
10452.44 263
10453.41 291
10454.37 284
10455.34 257
10456.30 274
10457.27 277
10458.23 273
10459.20 293
10460.16 314
10461.13 278
10462.10 279
10463.06 268
10464.03 268
10464.99 276
10465.96 318
10466.93 294
10467.89 238
10468.86 285
10469.82 295
10470.79 294
10471.76 253
10472.72 283
10473.69 283
10474.65 291
10475.62 269
10476.59 314
10477.55 283
10478.52 293
10479.49 296
10480.45 269
10481.42 263
10482.39 276
10483.35 319
10484.32 282
10485.29 274
10486.25 250
10487.22 288
10488.19 268
10489.15 273
10490.12 283
10491.09 254
10492.06 226
10493.02 264
10493.99 258
10494.96 275
10495.92 310
10496.89 286
10497.86 255
10498.83 279
10499.79 317
10500.76 289
10501.73 264
10502.70 246
10503.66 250
10504.63 283
10505.60 270
10506.57 283
10507.54 257
10508.50 281
10509.47 282
10510.44 281
10511.41 240
10512.38 301
10513.34 302
10514.31 309
10515.28 278
10516.25 307
10517.22 307
10518.19 264
10519.15 241
10520.12 275
10521.09 261
10522.06 272
10523.03 271
10524.00 247
10524.96 230
10525.93 282
10526.90 271
10527.87 250
10528.84 254
10529.81 233
10530.78 243
10531.75 252
10532.72 232
10533.68 259
10534.65 224
10535.62 297
10536.59 267
10537.56 282
10538.53 271
10539.50 247
10540.47 287
10541.44 306
10542.41 246
10543.38 290
10544.35 285
10545.32 270
10546.29 257
10547.26 276
10548.23 215
10549.20 225
10550.17 282
10551.13 279
10552.10 270
10553.07 221
10554.04 247
10555.01 286
10555.98 258
10556.96 263
10557.93 304
10558.90 334
10559.87 321
10560.84 249
10561.81 314
10562.78 335
10563.75 268
10564.72 258
10565.69 268
10566.66 321
10567.63 319
10568.60 296
10569.57 257
10570.54 286
10571.51 305
10572.48 245
10573.45 290
10574.42 281
10575.40 316
10576.37 251
10577.34 309
10578.31 335
10579.28 284
10580.25 289
10581.22 283
10582.19 292
10583.17 306
10584.14 291
10585.11 299
10586.08 274
10587.05 244
10588.02 291
10588.99 280
10589.97 282
10590.94 293
10591.91 303
10592.88 326
10593.85 314
10594.82 288
10595.80 276
10596.77 232
10597.74 285
10598.71 316
10599.68 269
10600.66 283
10601.63 304
10602.60 316
10603.57 318
10604.55 282
10605.52 258
10606.49 270
10607.46 275
10608.44 297
10609.41 314
10610.38 268
10611.35 266
10612.33 284
10613.30 252
10614.27 316
10615.24 266
10616.22 318
10617.19 287
10618.16 323
10619.14 344
10620.11 284
10621.08 321
10622.05 312
10623.03 316
10624.00 309
10624.97 368
10625.95 355
10626.92 329
10627.89 317
10628.87 341
10629.84 319
10630.81 295
10631.79 322
10632.76 321
10633.74 294
10634.71 309
10635.68 324
10636.66 339
10637.63 412
10638.60 433
10639.58 423
10640.55 429
10641.53 445
10642.50 463
10643.47 373
10644.45 377
10645.42 420
10646.40 348
10647.37 328
10648.35 300
10649.32 356
10650.29 295
10651.27 288
10652.24 317
10653.22 263
10654.19 269
10655.17 297
10656.14 292
10657.12 275
10658.09 323
10659.07 312
10660.04 321
10661.02 346
10661.99 278
10662.97 281
10663.94 287
10664.92 277
10665.89 267
10666.87 247
10667.84 344
10668.82 284
10669.79 294
10670.77 279
10671.74 299
10672.72 312
10673.69 306
10674.67 299
10675.65 314
10676.62 304
10677.60 288
10678.57 284
10679.55 257
10680.52 309
10681.50 334
10682.48 300
10683.45 284
10684.43 248
10685.40 285
10686.38 284
10687.36 338
10688.33 302
10689.31 287
10690.28 282
10691.26 268
10692.24 305
10693.21 281
10694.19 258
10695.17 266
10696.14 214
10697.12 272
10698.10 253
10699.07 252
10700.05 287
10701.03 264
10702.00 252
10702.98 278
10703.96 243
10704.93 240
10705.91 276
10706.89 287
10707.86 280
10708.84 258
10709.82 299
10710.80 292
10711.77 297
10712.75 296
10713.73 308
10714.70 310
10715.68 285
10716.66 256
10717.64 238
10718.61 286
10719.59 332
10720.57 272
10721.55 291
10722.53 297
10723.50 306
10724.48 266
10725.46 253
10726.44 273
10727.41 229
10728.39 270
10729.37 297
10730.35 295
10731.33 312
10732.31 277
10733.28 277
10734.26 283
10735.24 315
10736.22 278
10737.20 286
10738.17 295
10739.15 274
10740.13 252
10741.11 242
10742.09 235
10743.07 223
10744.05 262
10745.03 268
10746.00 263
10746.98 233
10747.96 265
10748.94 299
10749.92 269
10750.90 325
10751.88 278
10752.86 235
10753.84 241
10754.82 283
10755.79 298
10756.77 269
10757.75 307
10758.73 364
10759.71 323
10760.69 295
10761.67 272
10762.65 289
10763.63 312
10764.61 303
10765.59 285
10766.57 285
10767.55 308
10768.53 306
10769.51 296
10770.49 316
10771.47 276
10772.45 298
10773.43 317
10774.41 322
10775.39 309
10776.37 295
10777.35 339
10778.33 351
10779.31 315
10780.29 340
10781.27 324
10782.25 368
10783.23 298
10784.21 278
10785.19 342
10786.17 336
10787.15 344
10788.13 350
10789.12 338
10790.10 307
10791.08 310
10792.06 296
10793.04 336
10794.02 282
10795.00 290
10795.98 297
10796.96 318
10797.94 305
10798.93 331
10799.91 322
10800.89 299
10801.87 316
10802.85 337
10803.83 333
10804.81 291
10805.80 306
10806.78 344
10807.76 276
10808.74 286
10809.72 341
10810.70 335
10811.69 339
10812.67 345
10813.65 324
10814.63 298
10815.61 341
10816.59 334
10817.58 356
10818.56 293
10819.54 338
10820.52 275
10821.51 284
10822.49 350
10823.47 325
10824.45 313
10825.43 310
10826.42 266
10827.40 318
10828.38 339
10829.37 328
10830.35 330
10831.33 312
10832.31 284
10833.30 290
10834.28 315
10835.26 330
10836.24 276
10837.23 303
10838.21 350
10839.19 336
10840.18 300
10841.16 305
10842.14 317
10843.13 347
10844.11 378
10845.09 383
10846.08 350
10847.06 345
10848.04 349
10849.03 344
10850.01 315
10850.99 309
10851.98 330
10852.96 344
10853.94 358
10854.93 309
10855.91 319
10856.90 379
10857.88 356
10858.86 360
10859.85 363
10860.83 338
10861.82 375
10862.80 375
10863.78 346
10864.77 334
10865.75 334
10866.74 331
10867.72 333
10868.71 345
10869.69 376
10870.67 408
10871.66 391
10872.64 407
10873.63 379
10874.61 361
10875.60 387
10876.58 331
10877.57 360
10878.55 385
10879.54 363
10880.52 419
10881.51 358
10882.49 388
10883.48 401
10884.46 386
10885.45 459
10886.43 449
10887.42 412
10888.40 358
10889.39 458
10890.37 455
10891.36 444
10892.34 480
10893.33 517
10894.32 436
10895.30 446
10896.29 452
10897.27 432
10898.26 396
10899.24 427
10900.23 454
10901.22 435
10902.20 409
10903.19 447
10904.17 487
10905.16 445
10906.15 468
10907.13 487
10908.12 422
10909.10 481
10910.09 470
10911.08 503
10912.06 412
10913.05 480
10914.04 538
10915.02 547
10916.01 551
10917.00 527
10917.98 553
10918.97 557
10919.96 558
10920.94 565
10921.93 585
10922.92 562
10923.90 519
10924.89 543
10925.88 592
10926.86 567
10927.85 578
10928.84 566
10929.82 578
10930.81 541
10931.80 600
10932.79 601
10933.77 611
10934.76 580
10935.75 601
10936.74 617
10937.72 701
10938.71 642
10939.70 636
10940.69 665
10941.67 739
10942.66 627
10943.65 627
10944.64 661
10945.63 693
10946.61 722
10947.60 712
10948.59 761
10949.58 720
10950.57 780
10951.55 783
10952.54 741
10953.53 848
10954.52 931
10955.51 994
10956.49 1077
10957.48 1250
10958.47 1227
10959.46 1240
10960.45 1325
10961.44 1366
10962.43 1307
10963.41 1318
10964.40 1240
10965.39 1168
10966.38 997
10967.37 941
10968.36 953
10969.35 939
10970.34 906
10971.33 829
10972.31 818
10973.30 851
10974.29 784
10975.28 827
10976.27 750
10977.26 752
10978.25 815
10979.24 754
10980.23 786
10981.22 859
10982.21 831
10983.20 871
10984.19 927
10985.18 894
10986.17 882
10987.16 914
10988.15 887
10989.14 896
10990.13 859
10991.12 890
10992.11 899
10993.10 950
10994.09 1039
10995.08 1149
10996.07 1328
10997.06 1465
10998.05 1596
10999.04 1837
11000.03 2026
11001.02 1996
11002.01 1910
11003.00 2021
11003.99 1845
11004.98 1788
11005.97 1666
11006.96 1377
11007.95 1273
11008.94 1151
11009.93 1034
11010.92 985
11011.91 923
11012.91 831
11013.90 765
11014.89 733
11015.88 766
11016.87 669
11017.86 759
11018.85 694
11019.84 733
11020.83 660
11021.83 609
11022.82 608
11023.81 605
11024.80 601
11025.79 618
11026.78 606
11027.77 616
11028.77 630
11029.76 604
11030.75 604
11031.74 540
11032.73 618
11033.72 554
11034.72 556
11035.71 534
11036.70 595
11037.69 531
11038.68 528
11039.68 507
11040.67 502
11041.66 553
11042.65 566
11043.65 527
11044.64 485
11045.63 519
11046.62 512
11047.62 527
11048.61 517
11049.60 465
11050.59 494
11051.59 474
11052.58 502
11053.57 493
11054.56 481
11055.56 434
11056.55 448
11057.54 487
11058.54 467
11059.53 454
11060.52 456
11061.51 445
11062.51 450
11063.50 505
11064.49 485
11065.49 463
11066.48 442
11067.47 481
11068.47 457
11069.46 482
11070.45 514
11071.45 445
11072.44 525
11073.44 519
11074.43 519
11075.42 511
11076.42 524
11077.41 487
11078.40 482
11079.40 475
11080.39 450
11081.39 508
11082.38 486
11083.37 516
11084.37 506
11085.36 545
11086.36 523
11087.35 457
11088.35 435
11089.34 450
11090.33 460
11091.33 474
11092.32 443
11093.32 404
11094.31 424
11095.31 423
11096.30 447
11097.30 423
11098.29 423
11099.29 436
11100.28 427
11101.28 420
11102.27 432
11103.27 452
11104.26 439
11105.26 444
11106.25 420
11107.25 387
11108.24 382
11109.24 396
11110.23 410
11111.23 364
11112.22 379
11113.22 409
11114.21 385
11115.21 380
11116.20 360
11117.20 394
11118.20 498
11119.19 438
11120.19 389
11121.18 350
11122.18 412
11123.17 336
11124.17 388
11125.17 408
11126.16 411
11127.16 391
11128.15 413
11129.15 433
11130.15 406
11131.14 444
11132.14 433
11133.14 427
11134.13 368
11135.13 394
11136.13 393
11137.12 385
11138.12 355
11139.11 351
11140.11 401
11141.11 396
11142.10 383
11143.10 366
11144.10 375
11145.10 386
11146.09 422
11147.09 399
11148.09 392
11149.08 381
11150.08 389
11151.08 376
11152.07 364
11153.07 395
11154.07 337
11155.07 357
11156.06 383
11157.06 335
11158.06 357
11159.06 352
11160.05 330
11161.05 379
11162.05 392
11163.05 399
11164.04 365
11165.04 376
11166.04 375
11167.04 390
11168.04 376
11169.03 394
11170.03 336
11171.03 406
11172.03 411
11173.03 350
11174.02 367
11175.02 356
11176.02 365
11177.02 341
11178.02 382
11179.02 355
11180.01 328
11181.01 349
11182.01 360
11183.01 382
11184.01 334
11185.01 337
11186.00 418
11187.00 394
11188.00 393
11189.00 363
11190.00 382
11191.00 405
11192.00 414
11193.00 488
11194.00 454
11195.00 457
11195.99 473
11196.99 459
11197.99 481
11198.99 498
11199.99 480
11200.99 427
11201.99 385
11202.99 371
11203.99 347
11204.99 409
11205.99 398
11206.99 417
11207.99 367
11208.99 391
11209.99 377
11210.99 372
11211.99 376
11212.99 375
11213.99 369
11214.99 389
11215.99 389
11216.99 346
11217.99 401
11218.99 359
11219.99 361
11220.99 295
11221.99 344
11222.99 317
11223.99 297
11224.99 302
11225.99 361
11226.99 350
11227.99 311
11228.99 349
11229.99 351
11230.99 333
11231.99 311
11232.99 332
11233.99 363
11235.00 332
11236.00 377
11237.00 361
11238.00 315
11239.00 324
11240.00 311
11241.00 261
11242.00 296
11243.00 298
11244.01 362
11245.01 319
11246.01 336
11247.01 334
11248.01 332
11249.01 342
11250.01 326
11251.02 310
11252.02 312
11253.02 321
11254.02 337
11255.02 322
11256.02 294
11257.03 296
11258.03 255
11259.03 323
11260.03 298
11261.03 309
11262.04 324
11263.04 345
11264.04 265
11265.04 280
11266.05 273
11267.05 296
11268.05 294
11269.05 290
11270.05 294
11271.06 327
11272.06 334
11273.06 314
11274.07 300
11275.07 314
11276.07 319
11277.07 281
11278.08 324
11279.08 294
11280.08 375
11281.08 320
11282.09 337
11283.09 314
11284.09 352
11285.10 322
11286.10 331
11287.10 357
11288.11 311
11289.11 349
11290.11 313
11291.12 328
11292.12 323
11293.12 314
11294.13 314
11295.13 327
11296.13 314
11297.14 285
11298.14 321
11299.15 316
11300.15 343
11301.15 333
11302.16 323
11303.16 315
11304.16 312
11305.17 337
11306.17 346
11307.18 358
11308.18 354
11309.19 389
11310.19 415
11311.19 388
11312.20 379
11313.20 456
11314.21 481
11315.21 453
11316.22 478
11317.22 444
11318.23 419
11319.23 376
11320.23 345
11321.24 340
11322.24 355
11323.25 321
11324.25 329
11325.26 316
11326.26 330
11327.27 314
11328.27 312
11329.28 300
11330.28 325
11331.29 305
11332.29 291
11333.30 294
11334.30 307
11335.31 238
11336.32 270
11337.32 304
11338.33 318
11339.33 294
11340.34 301
11341.34 295
11342.35 309
11343.35 244
11344.36 283
11345.37 258
11346.37 287
11347.38 320
11348.38 248
11349.39 265
11350.40 249
11351.40 265
11352.41 247
11353.41 272
11354.42 259
11355.43 233
11356.43 256
11357.44 319
11358.45 296
11359.45 272
11360.46 256
11361.46 282
11362.47 244
11363.48 228
11364.48 289
11365.49 319
11366.50 328
11367.51 335
11368.51 266
11369.52 267
11370.53 291
11371.53 258
11372.54 270
11373.55 289
11374.55 294
11375.56 300
11376.57 264
11377.58 264
11378.58 319
11379.59 286
11380.60 255
11381.60 277
11382.61 255
11383.62 287
11384.63 302
11385.63 290
11386.64 264
11387.65 247
11388.66 283
11389.67 264
11390.67 303
11391.68 238
11392.69 284
11393.70 268
11394.71 276
11395.71 311
11396.72 267
11397.73 266
11398.74 264
11399.75 297
11400.75 224
11401.76 279
11402.77 259
11403.78 255
11404.79 265
11405.80 237
11406.80 252
11407.81 267
11408.82 286
11409.83 249
11410.84 260
11411.85 226
11412.86 246
11413.87 273
11414.87 242
11415.88 245
11416.89 288
11417.90 247
11418.91 259
11419.92 271
11420.93 235
11421.94 266
11422.95 245
11423.96 241
11424.97 235
11425.98 277
11426.98 254
11427.99 222
11429.00 265
11430.01 256
11431.02 272
11432.03 314
11433.04 270
11434.05 271
11435.06 254
11436.07 228
11437.08 292
11438.09 279
11439.10 286
11440.11 282
11441.12 302
11442.13 230
11443.14 251
11444.15 250
11445.16 245
11446.17 256
11447.18 278
11448.19 266
11449.20 248
11450.21 293
11451.22 277
11452.23 330
11453.25 310
11454.26 324
11455.27 301
11456.28 302
11457.29 271
11458.30 300
11459.31 273
11460.32 268
11461.33 278
11462.34 277
11463.35 295
11464.36 256
11465.38 273
11466.39 282
11467.40 299
11468.41 286
11469.42 306
11470.43 284
11471.44 299
11472.46 261
11473.47 237
11474.48 245
11475.49 239
11476.50 314
11477.51 268
11478.52 308
11479.54 252
11480.55 295
11481.56 260
11482.57 254
11483.58 248
11484.60 299
11485.61 254
11486.62 248
11487.63 248
11488.64 262
11489.66 243
11490.67 244
11491.68 257
11492.69 288
11493.71 275
11494.72 285
11495.73 269
11496.74 278
11497.76 273
11498.77 287
11499.78 257
11500.79 240
11501.81 263
11502.82 239
11503.83 236
11504.84 235
11505.86 237
11506.87 227
11507.88 272
11508.90 271
11509.91 243
11510.92 252
11511.94 210
11512.95 259
11513.96 275
11514.98 254
11515.99 259
11517.00 248
11518.02 260
11519.03 251
11520.04 244
11521.06 264
11522.07 249
11523.08 221
11524.10 242
11525.11 245
11526.13 256
11527.14 252
11528.15 215
11529.17 260
11530.18 257
11531.20 258
11532.21 269
11533.22 263
11534.24 260
11535.25 264
11536.27 301
11537.28 305
11538.29 295
11539.31 267
11540.32 251
11541.34 274
11542.35 268
11543.37 264
11544.38 312
11545.40 290
11546.41 257
11547.43 222
11548.44 259
11549.46 279
11550.47 280
11551.49 287
11552.50 278
11553.52 274
11554.53 229
11555.55 246
11556.56 268
11557.58 267
11558.59 250
11559.61 224
11560.62 223
11561.64 267
11562.65 278
11563.67 273
11564.68 299
11565.70 274
11566.71 270
11567.73 284
11568.75 298
11569.76 304
11570.78 299
11571.79 266
11572.81 241
11573.83 259
11574.84 262
11575.86 260
11576.87 293
11577.89 253
11578.91 248
11579.92 277
11580.94 272
11581.95 355
11582.97 325
11583.99 296
11585.00 289
11586.02 315
11587.04 331
11588.05 347
11589.07 317
11590.09 304
11591.10 303
11592.12 334
11593.14 300
11594.15 308
11595.17 372
11596.19 336
11597.20 361
11598.22 366
11599.24 421
11600.25 428
11601.27 479
11602.29 429
11603.31 475
11604.32 600
11605.34 544
11606.36 546
11607.38 526
11608.39 461
11609.41 486
11610.43 399
11611.45 424
11612.46 383
11613.48 379
11614.50 359
11615.52 295
11616.53 272
11617.55 316
11618.57 277
11619.59 291
11620.61 336
11621.62 274
11622.64 284
11623.66 277
11624.68 299
11625.70 280
11626.71 290
11627.73 272
11628.75 271
11629.77 283
11630.79 278
11631.81 262
11632.82 274
11633.84 288
11634.86 296
11635.88 299
11636.90 277
11637.92 245
11638.94 301
11639.96 312
11640.97 262
11641.99 264
11643.01 277
11644.03 283
11645.05 267
11646.07 263
11647.09 233
11648.11 263
11649.13 291
11650.15 275
11651.17 247
11652.18 262
11653.20 243
11654.22 222
11655.24 209
11656.26 216
11657.28 229
11658.30 235
11659.32 265
11660.34 246
11661.36 218
11662.38 275
11663.40 221
11664.42 222
11665.44 242
11666.46 194
11667.48 211
11668.50 256
11669.52 256
11670.54 204
11671.56 215
11672.58 268
11673.60 263
11674.62 226
11675.64 220
11676.66 253
11677.68 258
11678.70 252
11679.72 267
11680.74 275
11681.77 290
11682.79 251
11683.81 258
11684.83 289
11685.85 300
11686.87 305
11687.89 304
11688.91 299
11689.93 268
11690.95 239
11691.97 278
11693.00 238
11694.02 257
11695.04 259
11696.06 265
11697.08 278
11698.10 274
11699.12 263
11700.14 273
11701.17 259
11702.19 301
11703.21 251
11704.23 227
11705.25 245
11706.27 245
11707.30 271
11708.32 288
11709.34 317
11710.36 252
11711.38 247
11712.41 272
11713.43 277
11714.45 284
11715.47 250
11716.49 300
11717.52 277
11718.54 254
11719.56 250
11720.58 269
11721.61 248
11722.63 257
11723.65 250
11724.67 216
11725.70 283
11726.72 270
11727.74 222
11728.76 237
11729.79 249
11730.81 225
11731.83 234
11732.86 258
11733.88 279
11734.90 280
11735.92 329
11736.95 295
11737.97 270
11738.99 288
11740.02 288
11741.04 310
11742.06 252
11743.09 238
11744.11 267
11745.13 283
11746.16 255
11747.18 230
11748.20 234
11749.23 256
11750.25 305
11751.27 281
11752.30 269
11753.32 259
11754.35 265
11755.37 255
11756.39 254
11757.42 264
11758.44 266
11759.47 281
11760.49 299
11761.51 237
11762.54 270
11763.56 287
11764.59 239
11765.61 274
11766.64 337
11767.66 275
11768.68 278
11769.71 294
11770.73 238
11771.76 287
11772.78 245
11773.81 291
11774.83 267
11775.86 270
11776.88 253
11777.91 264
11778.93 287
11779.96 241
11780.98 233
11782.01 251
11783.03 290
11784.06 282
11785.08 236
11786.11 271
11787.13 314
11788.16 325
11789.18 314
11790.21 265
11791.23 280
11792.26 297
11793.28 296
11794.31 317
11795.34 272
11796.36 292
11797.39 289
11798.41 280
11799.44 285
11800.46 269
11801.49 298
11802.52 311
11803.54 265
11804.57 336
11805.59 296
11806.62 336
11807.65 304
11808.67 320
11809.70 294
11810.73 298
11811.75 323
11812.78 321
11813.80 294
11814.83 276
11815.86 336
11816.88 310
11817.91 327
11818.94 358
11819.96 350
11820.99 319
11822.02 313
11823.04 319
11824.07 284
11825.10 295
11826.13 276
11827.15 262
11828.18 248
11829.21 295
11830.23 292
11831.26 352
11832.29 339
11833.32 327
11834.34 321
11835.37 361
11836.40 356
11837.42 323
11838.45 337
11839.48 337
11840.51 364
11841.54 347
11842.56 360
11843.59 324
11844.62 370
11845.65 414
11846.67 341
11847.70 300
11848.73 369
11849.76 372
11850.79 335
11851.81 322
11852.84 387
11853.87 386
11854.90 352
11855.93 386
11856.95 336
11857.98 361
11859.01 437
11860.04 426
11861.07 405
11862.10 354
11863.13 371
11864.15 400
11865.18 337
11866.21 351
11867.24 352
11868.27 415
11869.30 430
11870.33 419
11871.36 399
11872.38 408
11873.41 466
11874.44 409
11875.47 410
11876.50 438
11877.53 462
11878.56 492
11879.59 472
11880.62 475
11881.65 515
11882.68 442
11883.71 469
11884.74 463
11885.77 553
11886.80 578
11887.82 529
11888.85 532
11889.88 535
11890.91 567
11891.94 553
11892.97 524
11894.00 613
11895.03 614
11896.06 628
11897.09 640
11898.12 712
11899.15 703
11900.18 727
11901.21 760
11902.24 850
11903.27 846
11904.31 933
11905.34 952
11906.37 850
11907.40 797
11908.43 693
11909.46 738
11910.49 714
11911.52 693
11912.55 658
11913.58 705
11914.61 646
11915.64 676
11916.67 697
11917.70 687
11918.73 667
11919.77 681
11920.80 707
11921.83 719
11922.86 663
11923.89 722
11924.92 748
11925.95 782
11926.98 814
11928.02 815
11929.05 894
11930.08 1052
11931.11 1056
11932.14 1171
11933.17 1331
11934.21 1315
11935.24 1343
11936.27 1202
11937.30 1146
11938.33 1041
11939.36 892
11940.40 854
11941.43 775
11942.46 713
11943.49 669
11944.52 609
11945.56 604
11946.59 602
11947.62 525
11948.65 489
11949.69 585
11950.72 587
11951.75 565
11952.78 551
11953.82 509
11954.85 549
11955.88 504
11956.91 492
11957.95 488
11958.98 492
11960.01 512
11961.04 497
11962.08 472
11963.11 523
11964.14 548
11965.18 519
11966.21 426
11967.24 471
11968.27 443
11969.31 421
11970.34 437
11971.37 423
11972.41 467
11973.44 478
11974.47 508
11975.51 504
11976.54 437
11977.58 402
11978.61 398
11979.64 433
11980.68 453
11981.71 467
11982.74 466
11983.78 424
11984.81 467
11985.85 488
11986.88 441
11987.91 407
11988.95 497
11989.98 428
11991.02 459
11992.05 476
11993.08 469
11994.12 447
11995.15 419
11996.19 425
11997.22 403
11998.26 507
11999.29 481
12000.32 476
12001.36 461
12002.39 450
12003.43 451
12004.46 523
12005.50 520
12006.53 464
12007.57 473
12008.60 484
12009.64 399
12010.67 458
12011.71 492
12012.74 501
12013.78 506
12014.81 498
12015.85 503
12016.88 498
12017.92 503
12018.95 557
12019.99 553
12021.02 540
12022.06 519
12023.10 575
12024.13 556
12025.17 487
12026.20 508
12027.24 559
12028.27 530
12029.31 565
12030.34 536
12031.38 567
12032.42 548
12033.45 518
12034.49 622
12035.52 546
12036.56 541
12037.60 522
12038.63 496
12039.67 490
12040.71 523
12041.74 536
12042.78 547
12043.81 549
12044.85 506
12045.89 538
12046.92 538
12047.96 517
12049.00 532
12050.03 567
12051.07 539
12052.11 570
12053.14 556
12054.18 551
12055.22 569
12056.25 606
12057.29 601
12058.33 560
12059.37 573
12060.40 563
12061.44 588
12062.48 577
12063.51 643
12064.55 679
12065.59 679
12066.63 572
12067.66 614
12068.70 602
12069.74 598
12070.78 555
12071.81 600
12072.85 636
12073.89 676
12074.93 644
12075.97 619
12077.00 632
12078.04 635
12079.08 650
12080.12 637
12081.15 622
12082.19 585
12083.23 621
12084.27 701
12085.31 670
12086.35 658
12087.38 662
12088.42 648
12089.46 665
12090.50 644
12091.54 690
12092.58 741
12093.61 716
12094.65 681
12095.69 739
12096.73 794
12097.77 882
12098.81 928
12099.85 911
12100.89 991
12101.92 1061
12102.96 1055
12104.00 1056
12105.04 1240
12106.08 1205
12107.12 1174
12108.16 1082
12109.20 976
12110.24 941
12111.28 931
12112.32 826
12113.36 833
12114.39 759
12115.43 666
12116.47 602
12117.51 630
12118.55 528
12119.59 501
12120.63 486
12121.67 492
12122.71 508
12123.75 473
12124.79 410
12125.83 451
12126.87 457
12127.91 442
12128.95 453
12129.99 435
12131.03 445
12132.07 436
12133.11 406
12134.15 414
12135.19 440
12136.23 454
12137.27 460
12138.31 430
12139.35 390
12140.40 435
12141.44 417
12142.48 409
12143.52 407
12144.56 394
12145.60 377
12146.64 361
12147.68 349
12148.72 365
12149.76 323
12150.80 359
12151.84 391
12152.89 379
12153.93 356
12154.97 337
12156.01 402
12157.05 365
12158.09 319
12159.13 338
12160.17 405
12161.22 427
12162.26 382
12163.30 380
12164.34 338
12165.38 360
12166.42 385
12167.47 331
12168.51 374
12169.55 333
12170.59 369
12171.63 398
12172.67 375
12173.72 363
12174.76 357
12175.80 365
12176.84 336
12177.89 334
12178.93 386
12179.97 385
12181.01 412
12182.05 399
12183.10 363
12184.14 376
12185.18 395
12186.22 368
12187.27 335
12188.31 420
12189.35 381
12190.39 399
12191.44 339
12192.48 355
12193.52 344
12194.57 315
12195.61 354
12196.65 395
12197.69 402
12198.74 338
12199.78 348
12200.82 396
12201.87 362
12202.91 345
12203.95 377
12205.00 329
12206.04 351
12207.08 366
12208.13 329
12209.17 365
12210.21 314
12211.26 369
12212.30 367
12213.35 381
12214.39 373
12215.43 313
12216.48 376
12217.52 338
12218.56 362
12219.61 388
12220.65 363
12221.70 394
12222.74 371
12223.78 325
12224.83 288
12225.87 341
12226.92 378
12227.96 368
12229.01 348
12230.05 323
12231.10 355
12232.14 399
12233.18 340
12234.23 377
12235.27 368
12236.32 336
12237.36 362
12238.41 329
12239.45 345
12240.50 332
12241.54 366
12242.59 371
12243.63 311
12244.68 337
12245.72 375
12246.77 377
12247.81 345
12248.86 377
12249.90 311
12250.95 338
12251.99 346
12253.04 362
12254.08 323
12255.13 300
12256.18 299
12257.22 306
12258.27 289
12259.31 314
12260.36 297
12261.40 321
12262.45 315
12263.50 297
12264.54 277
12265.59 319
12266.63 343
12267.68 348
12268.73 337
12269.77 279
12270.82 302
12271.86 328
12272.91 324
12273.96 270
12275.00 319
12276.05 334
12277.10 314
12278.14 340
12279.19 282
12280.23 294
12281.28 304
12282.33 292
12283.37 341
12284.42 318
12285.47 364
12286.52 358
12287.56 314
12288.61 329
12289.66 301
12290.70 293
12291.75 291
12292.80 287
12293.84 266
12294.89 285
12295.94 305
12296.99 332
12298.03 280
12299.08 284
12300.13 252
12301.18 276
12302.22 274
12303.27 259
12304.32 228
12305.37 276
12306.41 302
12307.46 320
12308.51 292
12309.56 249
12310.60 279
12311.65 267
12312.70 307
12313.75 256
12314.80 254
12315.84 244
12316.89 300
12317.94 289
12318.99 275
12320.04 285
12321.09 270
12322.13 268
12323.18 265
12324.23 279
12325.28 258
12326.33 288
12327.38 275
12328.42 286
12329.47 250
12330.52 295
12331.57 291
12332.62 294
12333.67 263
12334.72 281
12335.77 226
12336.82 267
12337.86 304
12338.91 320
12339.96 254
12341.01 316
12342.06 295
12343.11 304
12344.16 265
12345.21 301
12346.26 256
12347.31 300
12348.36 306
12349.41 239
12350.46 266
12351.51 249
12352.56 267
12353.60 284
12354.65 283
12355.70 280
12356.75 245
12357.80 260
12358.85 281
12359.90 254
12360.95 248
12362.00 263
12363.05 265
12364.10 271
12365.15 269
12366.20 280
12367.25 294
12368.31 299
12369.36 286
12370.41 268
12371.46 253
12372.51 264
12373.56 234
12374.61 257
12375.66 265
12376.71 310
12377.76 276
12378.81 287
12379.86 300
12380.91 311
12381.96 313
12383.01 269
12384.07 260
12385.12 260
12386.17 262
12387.22 306
12388.27 313
12389.32 305
12390.37 328
12391.42 312
12392.47 296
12393.53 275
12394.58 296
12395.63 304
12396.68 327
12397.73 308
12398.78 295
12399.84 278
12400.89 321
12401.94 271
12402.99 299
12404.04 275
12405.09 273
12406.15 277
12407.20 306
12408.25 278
12409.30 293
12410.35 312
12411.41 277
12412.46 262
12413.51 269
12414.56 280
12415.62 281
12416.67 288
12417.72 278
12418.77 316
12419.83 318
12420.88 294
12421.93 313
12422.98 281
12424.04 288
12425.09 265
12426.14 308
12427.19 339
12428.25 285
12429.30 285
12430.35 291
12431.41 291
12432.46 328
12433.51 324
12434.57 346
12435.62 290
12436.67 363
12437.72 304
12438.78 307
12439.83 299
12440.88 306
12441.94 285
12442.99 289
12444.05 260
12445.10 288
12446.15 297
12447.21 261
12448.26 283
12449.31 297
12450.37 307
12451.42 310
12452.48 363
12453.53 307
12454.58 272
12455.64 288
12456.69 295
12457.75 333
12458.80 338
12459.85 290
12460.91 336
12461.96 319
12463.02 350
12464.07 338
12465.13 359
12466.18 343
12467.23 383
12468.29 357
12469.34 338
12470.40 365
12471.45 399
12472.51 454
12473.56 513
12474.62 553
12475.67 566
12476.73 578
12477.78 615
12478.84 656
12479.89 648
12480.95 623
12482.00 727
12483.06 648
12484.11 580
12485.17 506
12486.22 461
12487.28 431
12488.33 455
12489.39 427
12490.45 397
12491.50 407
12492.56 320
12493.61 308
12494.67 338
12495.72 319
12496.78 322
12497.84 374
12498.89 322
12499.95 307
12501.00 312
12502.06 357
12503.11 336
12504.17 322
12505.23 296
12506.28 320
12507.34 316
12508.40 268
12509.45 298
12510.51 272
12511.56 266
12512.62 304
12513.68 318
12514.73 308
12515.79 283
12516.85 298
12517.90 302
12518.96 281
12520.02 309
12521.07 315
12522.13 294
12523.19 260
12524.24 303
12525.30 276
12526.36 308
12527.42 312
12528.47 271
12529.53 274
12530.59 271
12531.64 304
12532.70 302
12533.76 306
12534.82 311
12535.87 293
12536.93 312
12537.99 326
12539.05 284
12540.10 308
12541.16 317
12542.22 341
12543.28 299
12544.34 281
12545.39 297
12546.45 329
12547.51 371
12548.57 317
12549.62 297
12550.68 338
12551.74 358
12552.80 376
12553.86 345
12554.92 389
12555.97 405
12557.03 420
12558.09 445
12559.15 459
12560.21 416
12561.27 424
12562.32 440
12563.38 404
12564.44 394
12565.50 378
12566.56 337
12567.62 334
12568.68 333
12569.74 346
12570.79 304
12571.85 319
12572.91 327
12573.97 320
12575.03 313
12576.09 348
12577.15 339
12578.21 315
12579.27 316
12580.33 291
12581.39 287
12582.45 257
12583.50 342
12584.56 306
12585.62 285
12586.68 297
12587.74 284
12588.80 302
12589.86 332
12590.92 334
12591.98 313
12593.04 310
12594.10 290
12595.16 254
12596.22 286
12597.28 254
12598.34 323
12599.40 294
12600.46 309
12601.52 283
12602.58 330
12603.64 315
12604.70 289
12605.76 274
12606.82 286
12607.88 293
12608.94 311
12610.01 295
12611.07 251
12612.13 261
12613.19 259
12614.25 276
12615.31 297
12616.37 312
12617.43 325
12618.49 336
12619.55 324
12620.61 382
12621.67 339
12622.74 307
12623.80 313
12624.86 285
12625.92 284
12626.98 307
12628.04 299
12629.10 323
12630.16 332
12631.23 287
12632.29 278
12633.35 263
12634.41 249
12635.47 297
12636.53 286
12637.60 252
12638.66 290
12639.72 313
12640.78 234
12641.84 262
12642.90 298
12643.97 278
12645.03 269
12646.09 275
12647.15 312
12648.22 287
12649.28 286
12650.34 274
12651.40 264
12652.46 252
12653.53 255
12654.59 292
12655.65 282
12656.71 274
12657.78 272
12658.84 279
12659.90 261
12660.96 255
12662.03 265
12663.09 240
12664.15 251
12665.22 241
12666.28 266
12667.34 273
12668.41 245
12669.47 224
12670.53 287
12671.59 292
12672.66 252
12673.72 260
12674.78 277
12675.85 264
12676.91 296
12677.97 267
12679.04 300
12680.10 265
12681.16 263
12682.23 272
12683.29 270
12684.36 244
12685.42 275
12686.48 284
12687.55 270
12688.61 274
12689.67 295
12690.74 299
12691.80 262
12692.87 242
12693.93 235
12695.00 256
12696.06 283
12697.12 313
12698.19 261
12699.25 307
12700.32 309
12701.38 265
12702.45 291
12703.51 306
12704.57 268
12705.64 283
12706.70 263
12707.77 254
12708.83 259
12709.90 279
12710.96 260
12712.03 267
12713.09 267
12714.16 273
12715.22 293
12716.29 308
12717.35 283
12718.42 286
12719.48 296
12720.55 294
12721.61 267
12722.68 290
12723.74 277
12724.81 279
12725.87 243
12726.94 258
12728.01 282
12729.07 279
12730.14 288
12731.20 248
12732.27 281
12733.33 270
12734.40 260
12735.47 271
12736.53 281
12737.60 247
12738.66 255
12739.73 298
12740.80 246
12741.86 309
12742.93 294
12743.99 267
12745.06 251
12746.13 210
12747.19 270
12748.26 259
12749.33 241
12750.39 250
12751.46 249
12752.53 253
12753.59 266
12754.66 276
12755.73 315
12756.79 276
12757.86 252
12758.93 234
12759.99 221
12761.06 261
12762.13 261
12763.19 243
12764.26 252
12765.33 217
12766.39 246
12767.46 249
12768.53 261
12769.60 276
12770.66 268
12771.73 256
12772.80 277
12773.87 227
12774.93 235
12776.00 241
12777.07 212
12778.14 257
12779.20 246
12780.27 260
12781.34 263
12782.41 209
12783.47 254
12784.54 244
12785.61 242
12786.68 233
12787.75 238
12788.81 221
12789.88 244
12790.95 226
12792.02 259
12793.09 255
12794.16 248
12795.22 278
12796.29 257
12797.36 262
12798.43 238
12799.50 231
12800.57 237
12801.64 258
12802.70 266
12803.77 236
12804.84 250
12805.91 225
12806.98 235
12808.05 251
12809.12 285
12810.19 258
12811.25 277
12812.32 300
12813.39 262
12814.46 264
12815.53 282
12816.60 284
12817.67 288
12818.74 257
12819.81 286
12820.88 288
12821.95 231
12823.02 272
12824.09 272
12825.16 272
12826.23 268
12827.30 271
12828.36 242
12829.43 248
12830.50 244
12831.57 246
12832.64 243
12833.71 236
12834.78 236
12835.85 261
12836.92 237
12837.99 204
12839.06 249
12840.13 264
12841.21 263
12842.28 211
12843.35 250
12844.42 232
12845.49 224
12846.56 213
12847.63 218
12848.70 249
12849.77 216
12850.84 203
12851.91 244
12852.98 275
12854.05 234
12855.12 234
12856.19 251
12857.26 252
12858.34 194
12859.41 251
12860.48 232
12861.55 246
12862.62 242
12863.69 225
12864.76 234
12865.83 257
12866.91 204
12867.98 231
12869.05 218
12870.12 227
12871.19 247
12872.26 232
12873.33 235
12874.41 212
12875.48 211
12876.55 236
12877.62 210
12878.69 218
12879.76 240
12880.84 224
12881.91 223
12882.98 204
12884.05 229
12885.12 219
12886.20 210
12887.27 225
12888.34 207
12889.41 220
12890.49 215
12891.56 223
12892.63 191
12893.70 220
12894.78 208
12895.85 213
12896.92 209
12897.99 192
12899.07 216
12900.14 230
12901.21 212
12902.28 218
12903.36 225
12904.43 192
12905.50 218
12906.58 250
12907.65 214
12908.72 223
12909.80 185
12910.87 226
12911.94 201
12913.02 223
12914.09 202
12915.16 229
12916.24 243
12917.31 210
12918.38 206
12919.46 215
12920.53 246
12921.60 218
12922.68 232
12923.75 250
12924.82 204
12925.90 241
12926.97 251
12928.05 219
12929.12 192
12930.19 224
12931.27 210
12932.34 196
12933.42 238
12934.49 254
12935.56 240
12936.64 228
12937.71 227
12938.79 186
12939.86 221
12940.94 216
12942.01 181
12943.08 203
12944.16 194
12945.23 214
12946.31 242
12947.38 222
12948.46 186
12949.53 186
12950.61 216
12951.68 262
12952.76 236
12953.83 247
12954.91 222
12955.98 248
12957.06 231
12958.13 191
12959.21 178
12960.28 207
12961.36 211
12962.43 260
12963.51 226
12964.58 213
12965.66 208
12966.74 205
12967.81 196
12968.89 233
12969.96 229
12971.04 220
12972.11 172
12973.19 205
12974.27 209
12975.34 234
12976.42 220
12977.49 235
12978.57 213
12979.65 183
12980.72 173
12981.80 239
12982.87 235
12983.95 245
12985.03 266
12986.10 226
12987.18 236
12988.26 222
12989.33 188
12990.41 201
12991.48 227
12992.56 247
12993.64 209
12994.71 200
12995.79 250
12996.87 259
12997.94 224
12999.02 227
13000.10 240
13001.18 237
13002.25 190
13003.33 225
13004.41 244
13005.48 245
13006.56 232
13007.64 199
13008.72 198
13009.79 243
13010.87 220
13011.95 229
13013.02 240
13014.10 270
13015.18 247
13016.26 223
13017.33 222
13018.41 227
13019.49 240
13020.57 202
13021.65 212
13022.72 208
13023.80 227
13024.88 239
13025.96 249
13027.04 237
13028.11 247
13029.19 245
13030.27 220
13031.35 242
13032.43 233
13033.50 273
13034.58 218
13035.66 218
13036.74 228
13037.82 228
13038.90 218
13039.98 191
13041.05 228
13042.13 256
13043.21 244
13044.29 243
13045.37 184
13046.45 211
13047.53 262
13048.61 236
13049.68 234
13050.76 216
13051.84 233
13052.92 219
13054.00 215
13055.08 225
13056.16 237
13057.24 244
13058.32 219
13059.40 198
13060.48 199
13061.56 195
13062.64 212
13063.71 256
13064.79 222
13065.87 242
13066.95 212
13068.03 213
13069.11 237
13070.19 242
13071.27 252
13072.35 246
13073.43 248
13074.51 230
13075.59 245
13076.67 197
13077.75 234
13078.83 227
13079.91 242
13080.99 186
13082.07 217
13083.15 240
13084.23 241
13085.31 213
13086.40 221
13087.48 210
13088.56 254
13089.64 196
13090.72 219
13091.80 242
13092.88 237
13093.96 224
13095.04 206
13096.12 223
13097.20 214
13098.28 206
13099.36 234
13100.45 235
13101.53 206
13102.61 231
13103.69 246
13104.77 253
13105.85 196
13106.93 200
13108.01 212
13109.10 215
13110.18 248
13111.26 229
13112.34 237
13113.42 225
13114.50 231
13115.58 248
13116.67 256
13117.75 224
13118.83 204
13119.91 223
13120.99 251
13122.08 256
13123.16 270
13124.24 217
13125.32 221
13126.40 245
13127.49 246
13128.57 256
13129.65 242
13130.73 257
13131.82 246
13132.90 224
13133.98 202
13135.06 230
13136.15 212
13137.23 249
13138.31 222
13139.39 216
13140.48 221
13141.56 270
13142.64 278
13143.72 291
13144.81 264
13145.89 248
13146.97 247
13148.06 280
13149.14 276
13150.22 238
13151.31 219
13152.39 222
13153.47 270
13154.56 205
13155.64 249
13156.72 261
13157.81 232
13158.89 258
13159.97 234
13161.06 254
13162.14 222
13163.22 220
13164.31 235
13165.39 239
13166.47 225
13167.56 243
13168.64 256
13169.73 239
13170.81 257
13171.89 240
13172.98 248
13174.06 220
13175.15 194
13176.23 210
13177.31 223
13178.40 251
13179.48 251
13180.57 282
13181.65 258
13182.74 234
13183.82 282
13184.91 284
13185.99 272
13187.07 279
13188.16 266
13189.24 270
13190.33 242
13191.41 268
13192.50 241
13193.58 281
13194.67 282
13195.75 296
13196.84 247
13197.92 259
13199.01 242
13200.09 256
13201.18 238
13202.26 223
13203.35 239
13204.44 237
13205.52 242
13206.61 273
13207.69 242
13208.78 262
13209.86 266
13210.95 234
13212.03 299
13213.12 276
13214.21 265
13215.29 268
13216.38 282
13217.46 255
13218.55 219
13219.63 276
13220.72 265
13221.81 270
13222.89 272
13223.98 231
13225.07 277
13226.15 269
13227.24 285
13228.32 298
13229.41 281
13230.50 263
13231.58 244
13232.67 263
13233.76 248
13234.84 251
13235.93 269
13237.02 285
13238.10 284
13239.19 292
13240.28 274
13241.36 227
13242.45 262
13243.54 285
13244.62 287
13245.71 254
13246.80 268
13247.89 297
13248.97 310
13250.06 286
13251.15 264
13252.23 290
13253.32 309
13254.41 281
13255.50 264
13256.58 302
13257.67 299
13258.76 306
13259.85 351
13260.94 361
13262.02 316
13263.11 329
13264.20 307
13265.29 337
13266.37 327
13267.46 325
13268.55 316
13269.64 304
13270.73 352
13271.81 328
13272.90 336
13273.99 316
13275.08 313
13276.17 372
13277.26 366
13278.34 348
13279.43 354
13280.52 358
13281.61 355
13282.70 378
13283.79 376
13284.88 382
13285.96 382
13287.05 402
13288.14 408
13289.23 403
13290.32 440
13291.41 362
13292.50 391
13293.59 362
13294.68 381
13295.76 363
13296.85 380
13297.94 386
13299.03 397
13300.12 392
13301.21 436
13302.30 413
13303.39 415
13304.48 399
13305.57 402
13306.66 444
13307.75 484
13308.84 510
13309.93 493
13311.02 488
13312.11 500
13313.20 481
13314.29 513
13315.38 456
13316.47 478
13317.56 395
13318.65 452
13319.74 451
13320.83 456
13321.92 479
13323.01 405
13324.10 417
13325.19 444
13326.28 489
13327.37 437
13328.46 430
13329.55 426
13330.64 484
13331.73 482
13332.82 476
13333.91 477
13335.00 467
13336.09 511
13337.18 507
13338.27 482
13339.37 456
13340.46 474
13341.55 476
13342.64 496
13343.73 476
13344.82 494
13345.91 479
13347.00 489
13348.09 484
13349.19 541
13350.28 489
13351.37 510
13352.46 528
13353.55 489
13354.64 487
13355.73 537
13356.83 623
13357.92 561
13359.01 582
13360.10 554
13361.19 546
13362.28 579
13363.38 652
13364.47 644
13365.56 583
13366.65 646
13367.74 706
13368.84 729
13369.93 707
13371.02 674
13372.11 709
13373.21 660
13374.30 606
13375.39 653
13376.48 632
13377.58 621
13378.67 536
13379.76 512
13380.85 546
13381.95 536
13383.04 504
13384.13 476
13385.22 488
13386.32 453
13387.41 469
13388.50 454
13389.60 420
13390.69 435
13391.78 455
13392.87 463
13393.97 440
13395.06 459
13396.15 390
13397.25 444
13398.34 444
13399.43 453
13400.53 441
13401.62 395
13402.71 412
13403.81 414
13404.90 459
13406.00 435
13407.09 453
13408.18 415
13409.28 393
13410.37 410
13411.46 363
13412.56 371
13413.65 395
13414.75 409
13415.84 387
13416.93 378
13418.03 413
13419.12 454
13420.22 415
13421.31 429
13422.41 398
13423.50 404
13424.59 404
13425.69 395
13426.78 356
13427.88 426
13428.97 428
13430.07 391
13431.16 411
13432.26 371
13433.35 435
13434.45 404
13435.54 379
13436.64 387
13437.73 448
13438.82 457
13439.92 426
13441.02 441
13442.11 441
13443.21 426
13444.30 439
13445.40 452
13446.49 476
13447.59 497
13448.68 473
13449.78 465
13450.87 436
13451.97 445
13453.06 518
13454.16 541
13455.25 497
13456.35 468
13457.45 523
13458.54 548
13459.64 525
13460.73 523
13461.83 540
13462.93 544
13464.02 541
13465.12 509
13466.21 564
13467.31 584
13468.41 622
13469.50 586
13470.60 554
13471.70 563
13472.79 573
13473.89 558
13474.98 504
13476.08 474
13477.18 508
13478.27 531
13479.37 518
13480.47 523
13481.56 595
13482.66 552
13483.76 568
13484.85 584
13485.95 530
13487.05 565
13488.15 554
13489.24 555
13490.34 620
13491.44 623
13492.53 616
13493.63 612
13494.73 618
13495.83 690
13496.92 662
13498.02 720
13499.12 722
13500.22 775
13501.31 792
13502.41 779
13503.51 845
13504.61 836
13505.70 831
13506.80 795
13507.90 854
13509.00 805
13510.09 701
13511.19 682
13512.29 702
13513.39 732
13514.49 644
13515.58 632
13516.68 614
13517.78 538
13518.88 595
13519.98 581
13521.08 550
13522.17 519
13523.27 453
13524.37 500
13525.47 490
13526.57 481
13527.67 452
13528.77 452
13529.86 431
13530.96 439
13532.06 409
13533.16 429
13534.26 456
13535.36 447
13536.46 389
13537.56 468
13538.66 475
13539.75 414
13540.85 394
13541.95 407
13543.05 412
13544.15 409
13545.25 397
13546.35 397
13547.45 416
13548.55 364
13549.65 398
13550.75 367
13551.85 362
13552.95 350
13554.05 380
13555.15 378
13556.25 356
13557.35 364
13558.45 349
13559.55 359
13560.65 350
13561.75 372
13562.85 367
13563.95 372
13565.05 373
13566.15 363
13567.25 373
13568.35 378
13569.45 350
13570.55 396
13571.65 375
13572.75 335
13573.85 319
13574.95 382
13576.05 337
13577.15 345
13578.25 367
13579.35 444
13580.45 433
13581.55 359
13582.65 360
13583.75 370
13584.86 373
13585.96 389
13587.06 391
13588.16 371
13589.26 357
13590.36 355
13591.46 339
13592.56 389
13593.66 374
13594.77 379
13595.87 364
13596.97 334
13598.07 333
13599.17 350
13600.27 366
13601.37 377
13602.48 396
13603.58 375
13604.68 334
13605.78 375
13606.88 363
13607.99 364
13609.09 368
13610.19 343
13611.29 369
13612.39 358
13613.50 375
13614.60 331
13615.70 381
13616.80 363
13617.90 330
13619.01 337
13620.11 400
13621.21 376
13622.31 386
13623.42 386
13624.52 392
13625.62 351
13626.72 348
13627.83 348
13628.93 361
13630.03 394
13631.13 349
13632.24 345
13633.34 335
13634.44 374
13635.55 333
13636.65 352
13637.75 308
13638.86 332
13639.96 364
13641.06 369
13642.17 395
13643.27 408
13644.37 395
13645.48 400
13646.58 363
13647.68 339
13648.79 324
13649.89 420
13650.99 361
13652.10 307
13653.20 327
13654.30 326
13655.41 368
13656.51 354
13657.62 339
13658.72 323
13659.82 320
13660.93 300
13662.03 329
13663.14 320
13664.24 343
13665.34 344
13666.45 357
13667.55 349
13668.66 341
13669.76 340
13670.87 350
13671.97 307
13673.07 330
13674.18 355
13675.28 324
13676.39 355
13677.49 367
13678.60 333
13679.70 330
13680.81 304
13681.91 325
13683.02 328
13684.12 300
13685.23 344
13686.33 357
13687.44 361
13688.54 375
13689.65 373
13690.75 374
13691.86 364
13692.96 369
13694.07 319
13695.17 314
13696.28 331
13697.39 319
13698.49 357
13699.60 398
13700.70 369
13701.81 364
13702.91 373
13704.02 362
13705.13 330
13706.23 329
13707.34 372
13708.44 389
13709.55 343
13710.65 363
13711.76 387
13712.87 367
13713.97 402
13715.08 376
13716.19 369
13717.29 413
13718.40 378
13719.50 387
13720.61 396
13721.72 391
13722.82 393
13723.93 414
13725.04 429
13726.14 443
13727.25 442
13728.36 448
13729.46 486
13730.57 439
13731.68 426
13732.78 438
13733.89 454
13735.00 473
13736.11 516
13737.21 506
13738.32 470
13739.43 492
13740.53 538
13741.64 550
13742.75 501
13743.86 492
13744.96 473
13746.07 525
13747.18 524
13748.29 553
13749.39 530
13750.50 547
13751.61 555
13752.72 544
13753.82 555
13754.93 576
13756.04 606
13757.15 604
13758.26 631
13759.36 679
13760.47 613
13761.58 689
13762.69 784
13763.80 699
13764.91 703
13766.01 792
13767.12 820
13768.23 882
13769.34 894
13770.45 964
13771.56 1053
13772.66 1084
13773.77 1144
13774.88 1176
13775.99 1195
13777.10 1187
13778.21 1188
13779.32 1105
13780.42 1035
13781.53 968
13782.64 921
13783.75 876
13784.86 830
13785.97 759
13787.08 713
13788.19 709
13789.30 628
13790.41 586
13791.52 550
13792.63 460
13793.73 507
13794.84 539
13795.95 483
13797.06 500
13798.17 520
13799.28 548
13800.39 466
13801.50 491
13802.61 504
13803.72 471
13804.83 471
13805.94 435
13807.05 449
13808.16 437
13809.27 465
13810.38 468
13811.49 433
13812.60 436
13813.71 377
13814.82 363
13815.93 376
13817.04 353
13818.15 379
13819.26 391
13820.37 387
13821.48 371
13822.59 392
13823.71 338
13824.82 342
13825.93 362
13827.04 380
13828.15 363
13829.26 337
13830.37 333
13831.48 368
13832.59 385
13833.70 337
13834.81 372
13835.92 361
13837.04 361
13838.15 353
13839.26 369
13840.37 342
13841.48 337
13842.59 341
13843.70 342
13844.81 346
13845.93 335
13847.04 371
13848.15 367
13849.26 335
13850.37 392
13851.48 400
13852.60 412
13853.71 382
13854.82 378
13855.93 394
13857.04 401
13858.16 398
13859.27 386
13860.38 320
13861.49 359
13862.60 416
13863.72 436
13864.83 381
13865.94 400
13867.05 378
13868.17 401
13869.28 402
13870.39 413
13871.50 380
13872.62 429
13873.73 394
13874.84 421
13875.95 385
13877.07 387
13878.18 403
13879.29 404
13880.40 396
13881.52 377
13882.63 408
13883.74 443
13884.86 423
13885.97 409
13887.08 399
13888.20 418
13889.31 397
13890.42 421
13891.54 456
13892.65 423
13893.76 436
13894.88 423
13895.99 473
13897.10 522
13898.22 460
13899.33 445
13900.44 445
13901.56 410
13902.67 369
13903.79 344
13904.90 384
13906.01 412
13907.13 416
13908.24 402
13909.36 381
13910.47 327
13911.58 358
13912.70 332
13913.81 382
13914.93 326
13916.04 373
13917.16 405
13918.27 367
13919.38 329
13920.50 354
13921.61 360
13922.73 323
13923.84 364
13924.96 335
13926.07 355
13927.19 337
13928.30 353
13929.42 350
13930.53 308
13931.65 321
13932.76 378
13933.88 397
13934.99 348
13936.11 365
13937.22 388
13938.34 331
13939.45 338
13940.57 304
13941.68 356
13942.80 368
13943.91 291
13945.03 300
13946.14 286
13947.26 318
13948.38 329
13949.49 298
13950.61 312
13951.72 312
13952.84 326
13953.95 347
13955.07 347
13956.19 312
13957.30 328
13958.42 314
13959.53 344
13960.65 330
13961.77 303
13962.88 332
13964.00 334
13965.11 334
13966.23 354
13967.35 342
13968.46 334
13969.58 325
13970.70 363
13971.81 346
13972.93 302
13974.05 337
13975.16 323
13976.28 309
13977.40 332
13978.51 296
13979.63 294
13980.75 342
13981.86 329
13982.98 346
13984.10 315
13985.22 325
13986.33 313
13987.45 346
13988.57 319
13989.68 296
13990.80 306
13991.92 350
13993.04 330
13994.15 303
13995.27 311
13996.39 276
13997.51 308
13998.62 346
13999.74 292
14000.86 297
14001.98 323
14003.10 337
14004.21 301
14005.33 312
14006.45 298
14007.57 344
14008.68 319
14009.80 291
14010.92 303
14012.04 295
14013.16 292
14014.28 333
14015.39 317
14016.51 289
14017.63 295
14018.75 293
14019.87 265
14020.99 270
14022.10 298
14023.22 293
14024.34 323
14025.46 334
14026.58 315
14027.70 320
14028.82 314
14029.94 280
14031.05 290
14032.17 254
14033.29 271
14034.41 308
14035.53 286
14036.65 295
14037.77 280
14038.89 285
14040.01 322
14041.13 308
14042.25 307
14043.37 276
14044.49 332
14045.60 338
14046.72 387
14047.84 362
14048.96 349
14050.08 321
14051.20 345
14052.32 329
14053.44 330
14054.56 341
14055.68 365
14056.80 365
14057.92 407
14059.04 372
14060.16 342
14061.28 376
14062.40 405
14063.52 381
14064.64 415
14065.76 407
14066.88 380
14068.00 387
14069.12 438
14070.25 387
14071.37 366
14072.49 374
14073.61 417
14074.73 450
14075.85 409
14076.97 401
14078.09 467
14079.21 475
14080.33 469
14081.45 484
14082.57 500
14083.69 504
14084.82 532
14085.94 503
14087.06 474
14088.18 446
14089.30 482
14090.42 548
14091.54 564
14092.66 564
14093.79 631
14094.91 594
14096.03 604
14097.15 601
14098.27 670
14099.39 672
14100.52 687
14101.64 725
14102.76 668
14103.88 633
14105.00 593
14106.12 568
14107.25 566
14108.37 527
14109.49 560
14110.61 505
14111.74 422
14112.86 478
14113.98 451
14115.10 424
14116.22 395
14117.35 431
14118.47 369
14119.59 389
14120.71 379
14121.84 323
14122.96 370
14124.08 349
14125.20 386
14126.33 359
14127.45 341
14128.57 366
14129.70 365
14130.82 358
14131.94 339
14133.06 312
14134.19 361
14135.31 313
14136.43 356
14137.56 309
14138.68 298
14139.80 347
14140.93 358
14142.05 343
14143.17 334
14144.30 366
14145.42 332
14146.54 326
14147.67 349
14148.79 317
14149.91 320
14151.04 314
14152.16 306
14153.29 366
14154.41 329
14155.53 334
14156.66 297
14157.78 299
14158.91 317
14160.03 340
14161.15 334
14162.28 312
14163.40 300
14164.53 260
14165.65 307
14166.78 332
14167.90 328
14169.02 317
14170.15 301
14171.27 279
14172.40 314
14173.52 309
14174.65 256
14175.77 295
14176.90 353
14178.02 280
14179.15 301
14180.27 289
14181.40 256
14182.52 282
14183.65 289
14184.77 302
14185.90 294
14187.02 285
14188.15 315
14189.27 331
14190.40 316
14191.52 296
14192.65 334
14193.77 302
14194.90 293
14196.02 335
14197.15 329
14198.27 318
14199.40 323
14200.53 339
14201.65 333
14202.78 325
14203.90 325
14205.03 281
14206.16 275
14207.28 278
14208.41 293
14209.53 307
14210.66 282
14211.79 264
14212.91 253
14214.04 285
14215.16 275
14216.29 279
14217.42 238
14218.54 255
14219.67 266
14220.80 271
14221.92 290
14223.05 275
14224.18 279
14225.30 294
14226.43 296
14227.56 279
14228.68 272
14229.81 286
14230.94 239
14232.06 255
14233.19 263
14234.32 269
14235.44 295
14236.57 302
14237.70 299
14238.83 268
14239.95 267
14241.08 247
14242.21 278
14243.34 287
14244.46 321
14245.59 285
14246.72 271
14247.85 267
14248.97 293
14250.10 308
14251.23 245
14252.36 254
14253.48 263
14254.61 255
14255.74 249
14256.87 240
14258.00 254
14259.12 259
14260.25 263
14261.38 261
14262.51 242
14263.64 243
14264.76 200
14265.89 233
14267.02 243
14268.15 256
14269.28 243
14270.41 229
14271.53 248
14272.66 251
14273.79 235
14274.92 253
14276.05 238
14277.18 269
14278.31 233
14279.44 245
14280.56 248
14281.69 292
14282.82 242
14283.95 251
14285.08 286
14286.21 258
14287.34 250
14288.47 271
14289.60 265
14290.73 234
14291.86 238
14292.98 261
14294.11 229
14295.24 244
14296.37 207
14297.50 246
14298.63 231
14299.76 241
14300.89 221
14302.02 239
14303.15 209
14304.28 225
14305.41 228
14306.54 225
14307.67 250
14308.80 223
14309.93 265
14311.06 226
14312.19 208
14313.32 203
14314.45 208
14315.58 209
14316.71 209
14317.84 217
14318.97 220
14320.10 195
14321.23 192
14322.36 222
14323.49 244
14324.62 246
14325.76 214
14326.89 204
14328.02 219
14329.15 222
14330.28 249
14331.41 245
14332.54 208
14333.67 202
14334.80 219
14335.93 234
14337.06 221
14338.20 212
14339.33 209
14340.46 245
14341.59 203
14342.72 171
14343.85 190
14344.98 215
14346.12 197
14347.25 203
14348.38 223
14349.51 231
14350.64 212
14351.77 209
14352.90 208
14354.04 201
14355.17 197
14356.30 222
14357.43 216
14358.56 196
14359.70 197
14360.83 208
14361.96 177
14363.09 207
14364.22 207
14365.36 245
14366.49 203
14367.62 209
14368.75 214
14369.89 188
14371.02 207
14372.15 209
14373.28 202
14374.42 196
14375.55 179
14376.68 212
14377.81 202
14378.95 218
14380.08 232
14381.21 239
14382.35 233
14383.48 213
14384.61 203
14385.74 192
14386.88 223
14388.01 195
14389.14 205
14390.28 220
14391.41 227
14392.54 171
14393.68 192
14394.81 210
14395.94 224
14397.08 188
14398.21 240
14399.34 222
14400.48 180
14401.61 236
14402.75 219
14403.88 207
14405.01 210
14406.15 223
14407.28 213
14408.41 212
14409.55 248
14410.68 227
14411.82 207
14412.95 187
14414.08 196
14415.22 222
14416.35 218
14417.49 218
14418.62 225
14419.76 233
14420.89 244
14422.02 247
14423.16 213
14424.29 228
14425.43 233
14426.56 228
14427.70 197
14428.83 195
14429.97 204
14431.10 224
14432.24 214
14433.37 228
14434.51 223
14435.64 238
14436.78 242
14437.91 241
14439.05 217
14440.18 254
14441.32 254
14442.45 216
14443.59 193
14444.72 206
14445.86 222
14446.99 222
14448.13 243
14449.27 187
14450.40 206
14451.54 219
14452.67 209
14453.81 217
14454.94 195
14456.08 179
14457.22 178
14458.35 206
14459.49 188
14460.62 242
14461.76 210
14462.90 231
14464.03 230
14465.17 238
14466.30 250
14467.44 221
14468.58 211
14469.71 172
14470.85 198
14471.99 227
14473.12 255
14474.26 215
14475.40 211
14476.53 199
14477.67 216
14478.81 191
14479.94 217
14481.08 237
14482.22 262
14483.35 235
14484.49 234
14485.63 218
14486.76 189
14487.90 197
14489.04 205
14490.17 245
14491.31 251
14492.45 224
14493.59 204
14494.72 258
14495.86 258
14497.00 236
14498.14 208
14499.27 255
14500.41 233
14501.55 217
14502.69 207
14503.82 221
14504.96 262
14506.10 203
14507.24 232
14508.37 243
14509.51 248
14510.65 224
14511.79 235
14512.93 246
14514.06 285
14515.20 266
14516.34 255
14517.48 272
14518.62 258
14519.76 241
14520.89 245
14522.03 261
14523.17 254
14524.31 271
14525.45 255
14526.59 244
14527.73 244
14528.86 240
14530.00 249
14531.14 234
14532.28 241
14533.42 240
14534.56 233
14535.70 234
14536.84 195
14537.98 267
14539.11 268
14540.25 246
14541.39 245
14542.53 242
14543.67 256
14544.81 233
14545.95 272
14547.09 226
14548.23 245
14549.37 268
14550.51 242
14551.65 259
14552.79 247
14553.93 231
14555.07 233
14556.21 236
14557.35 252
14558.49 226
14559.63 240
14560.77 264
14561.91 300
14563.05 254
14564.19 259
14565.33 266
14566.47 266
14567.61 276
14568.75 299
14569.89 285
14571.03 307
14572.17 272
14573.31 242
14574.45 280
14575.59 301
14576.73 311
14577.87 288
14579.01 277
14580.15 305
14581.29 329
14582.43 305
14583.57 307
14584.71 304
14585.85 342
14587.00 331
14588.14 324
14589.28 338
14590.42 322
14591.56 335
14592.70 356
14593.84 317
14594.98 323
14596.12 334
14597.27 346
14598.41 368
14599.55 355
14600.69 386
14601.83 397
14602.97 356
14604.12 369
14605.26 384
14606.40 420
14607.54 391
14608.68 368
14609.82 396
14610.97 365
14612.11 390
14613.25 395
14614.39 405
14615.53 401
14616.68 409
14617.82 394
14618.96 392
14620.10 418
14621.25 436
14622.39 430
14623.53 456
14624.67 450
14625.81 444
14626.96 525
14628.10 525
14629.24 492
14630.39 531
14631.53 547
14632.67 574
14633.81 589
14634.96 645
14636.10 672
14637.24 565
14638.38 586
14639.53 592
14640.67 557
14641.81 600
14642.96 548
14644.10 538
14645.24 515
14646.39 504
14647.53 452
14648.67 448
14649.82 443
14650.96 400
14652.10 389
14653.25 346
14654.39 374
14655.53 357
14656.68 394
14657.82 337
14658.97 304
14660.11 318
14661.25 313
14662.40 301
14663.54 297
14664.69 337
14665.83 310
14666.97 337
14668.12 295
14669.26 306
14670.41 315
14671.55 299
14672.69 297
14673.84 287
14674.98 252
14676.13 282
14677.27 274
14678.42 290
14679.56 283
14680.71 273
14681.85 256
14683.00 268
14684.14 307
14685.29 246
14686.43 231
14687.57 259
14688.72 239
14689.86 220
14691.01 260
14692.15 267
14693.30 237
14694.45 243
14695.59 221
14696.74 254
14697.88 266
14699.03 247
14700.17 219
14701.32 243
14702.46 248
14703.61 228
14704.75 261
14705.90 239
14707.04 236
14708.19 244
14709.34 235
14710.48 208
14711.63 240
14712.77 245
14713.92 219
14715.07 227
14716.21 265
14717.36 219
14718.50 216
14719.65 230
14720.80 203
14721.94 209
14723.09 271
14724.24 219
14725.38 249
14726.53 244
14727.67 224
14728.82 221
14729.97 227
14731.11 233
14732.26 247
14733.41 244
14734.55 232
14735.70 190
14736.85 218
14737.99 208
14739.14 227
14740.29 251
14741.44 216
14742.58 227
14743.73 221
14744.88 218
14746.02 219
14747.17 236
14748.32 197
14749.47 195
14750.61 276
14751.76 193
14752.91 210
14754.06 210
14755.20 229
14756.35 247
14757.50 211
14758.65 222
14759.79 235
14760.94 203
14762.09 223
14763.24 227
14764.38 237
14765.53 197
14766.68 259
14767.83 229
14768.98 190
14770.13 204
14771.27 209
14772.42 194
14773.57 192
14774.72 186
14775.87 200
14777.01 222
14778.16 218
14779.31 176
14780.46 180
14781.61 195
14782.76 202
14783.91 207
14785.05 202
14786.20 212
14787.35 217
14788.50 202
14789.65 197
14790.80 225
14791.95 202
14793.10 207
14794.25 228
14795.39 169
14796.54 179
14797.69 200
14798.84 200
14799.99 195
14801.14 191
14802.29 175
14803.44 164
14804.59 199
14805.74 186
14806.89 185
14808.04 213
14809.19 195
14810.34 173
14811.49 159
14812.64 152
14813.79 164
14814.94 184
14816.09 179
14817.24 158
14818.39 175
14819.54 170
14820.69 177
14821.84 188
14822.99 202
14824.14 190
14825.29 190
14826.44 198
14827.59 186
14828.74 183
14829.89 177
14831.04 162
14832.19 183
14833.34 158
14834.49 158
14835.64 154
14836.79 169
14837.94 193
14839.09 162
14840.24 155
14841.40 153
14842.55 182
14843.70 193
14844.85 197
14846.00 160
14847.15 177
14848.30 168
14849.45 171
14850.60 162
14851.76 174
14852.91 170
14854.06 194
14855.21 165
14856.36 156
14857.51 161
14858.66 171
14859.82 204
14860.97 177
14862.12 159
14863.27 161
14864.42 176
14865.57 184
14866.73 172
14867.88 174
14869.03 187
14870.18 154
14871.33 140
14872.49 150
14873.64 161
14874.79 169
14875.94 214
14877.10 178
14878.25 158
14879.40 161
14880.55 193
14881.71 192
14882.86 164
14884.01 206
14885.16 191
14886.32 132
14887.47 205
14888.62 189
14889.77 161
14890.93 166
14892.08 182
14893.23 190
14894.39 172
14895.54 190
14896.69 206
14897.84 200
14899.00 179
14900.15 161
14901.30 161
14902.46 191
14903.61 186
14904.76 176
14905.92 175
14907.07 156
14908.22 203
14909.38 194
14910.53 173
14911.69 232
14912.84 187
14913.99 186
14915.15 224
14916.30 204
14917.45 192
14918.61 209
14919.76 197
14920.92 158
14922.07 183
14923.22 197
14924.38 217
14925.53 185
14926.69 168
14927.84 192
14928.99 204
14930.15 181
14931.30 159
14932.46 179
14933.61 193
14934.77 191
14935.92 187
14937.08 193
14938.23 189
14939.39 205
14940.54 220
14941.70 192
14942.85 209
14944.00 219
14945.16 210
14946.31 178
14947.47 180
14948.62 181
14949.78 206
14950.94 180
14952.09 184
14953.25 211
14954.40 224
14955.56 247
14956.71 187
14957.87 230
14959.02 212
14960.18 229
14961.33 251
14962.49 256
14963.64 242
14964.80 213
14965.96 222
14967.11 222
14968.27 243
14969.42 210
14970.58 191
14971.74 228
14972.89 221
14974.05 185
14975.20 162
14976.36 190
14977.52 195
14978.67 157
14979.83 179
14980.98 184
14982.14 183
14983.30 202
14984.45 207
14985.61 221
14986.77 193
14987.92 206
14989.08 201
14990.24 175
14991.39 189
14992.55 183
14993.71 145
14994.86 166
14996.02 132
14997.18 120
14998.33 188
14999.49 168
15000.65 183
15001.81 176
15002.96 173
15004.12 175
15005.28 186
15006.43 183
15007.59 194
15008.75 169
15009.91 184
15011.06 163
15012.22 162
15013.38 204
15014.54 142
15015.69 160
15016.85 164
15018.01 171
15019.17 151
15020.33 167
15021.48 144
15022.64 145
15023.80 166
15024.96 178
15026.12 153
15027.27 180
15028.43 173
15029.59 160
15030.75 156
15031.91 148
15033.07 143
15034.22 149
15035.38 167
15036.54 150
15037.70 153
15038.86 173
15040.02 193
15041.17 179
15042.33 158
15043.49 166
15044.65 142
15045.81 164
15046.97 178
15048.13 164
15049.29 168
15050.45 171
15051.60 175
15052.76 174
15053.92 155
15055.08 149
15056.24 149
15057.40 173
15058.56 154
15059.72 172
15060.88 170
15062.04 175
15063.20 166
15064.36 170
15065.52 131
15066.68 177
15067.84 178
15069.00 157
15070.16 158
15071.32 130
15072.48 144
15073.63 143
15074.79 150
15075.95 163
15077.11 148
15078.27 139
15079.44 166
15080.60 180
15081.76 158
15082.92 150
15084.08 156
15085.24 151
15086.40 163
15087.56 180
15088.72 160
15089.88 203
15091.04 157
15092.20 147
15093.36 144
15094.52 148
15095.68 143
15096.84 183
15098.00 158
15099.16 152
15100.32 197
15101.49 169
15102.65 173
15103.81 133
15104.97 161
15106.13 173
15107.29 162
15108.45 147
15109.61 162
15110.78 182
15111.94 169
15113.10 173
15114.26 194
15115.42 151
15116.58 152
15117.74 183
15118.91 165
15120.07 137
15121.23 153
15122.39 198
15123.55 144
15124.71 158
15125.88 164
15127.04 187
15128.20 190
15129.36 145
15130.52 118
15131.69 156
15132.85 172
15134.01 160
15135.17 149
15136.34 139
15137.50 183
15138.66 152
15139.82 164
15140.99 147
15142.15 175
15143.31 163
15144.47 154
15145.64 143
15146.80 151
15147.96 162
15149.12 151
15150.29 159
15151.45 154
15152.61 168
15153.78 166
15154.94 178
15156.10 154
15157.27 154
15158.43 161
15159.59 176
15160.75 189
15161.92 168
15163.08 151
15164.24 158
15165.41 159
15166.57 168
15167.74 168
15168.90 190
15170.06 165
15171.23 192
15172.39 167
15173.55 156
15174.72 177
15175.88 159
15177.05 161
15178.21 176
15179.37 182
15180.54 207
15181.70 178
15182.87 177
15184.03 180
15185.19 129
15186.36 196
15187.52 185
15188.69 180
15189.85 173
15191.02 186
15192.18 163
15193.34 186
15194.51 199
15195.67 199
15196.84 171
15198.00 173
15199.17 188
15200.33 169
15201.50 186
15202.66 181
15203.83 185
15204.99 178
15206.16 165
15207.32 180
15208.49 162
15209.65 194
15210.82 177
15211.98 188
15213.15 196
15214.31 178
15215.48 179
15216.64 193
15217.81 209
15218.97 213
15220.14 190
15221.31 213
15222.47 192
15223.64 195
15224.80 216
15225.97 221
15227.13 212
15228.30 189
15229.47 219
15230.63 240
15231.80 212
15232.96 211
15234.13 214
15235.30 231
15236.46 246
15237.63 260
15238.79 229
15239.96 232
15241.13 219
15242.29 223
15243.46 213
15244.63 207
15245.79 182
15246.96 211
15248.13 198
15249.29 184
15250.46 178
15251.63 168
15252.79 185
15253.96 181
15255.13 159
15256.29 162
15257.46 178
15258.63 187
15259.80 180
15260.96 166
15262.13 174
15263.30 176
15264.46 183
15265.63 195
15266.80 179
15267.97 151
15269.13 147
15270.30 155
15271.47 173
15272.64 181
15273.80 186
15274.97 167
15276.14 194
15277.31 190
15278.47 170
15279.64 163
15280.81 154
15281.98 152
15283.15 181
15284.31 151
15285.48 158
15286.65 169
15287.82 174
15288.99 146
15290.15 153
15291.32 140
15292.49 164
15293.66 160
15294.83 169
15296.00 152
15297.16 163
15298.33 142
15299.50 154
15300.67 178
15301.84 148
15303.01 165
15304.18 158
15305.35 145
15306.51 167
15307.68 177
15308.85 179
15310.02 181
15311.19 148
15312.36 166
15313.53 152
15314.70 174
15315.87 186
15317.04 154
15318.21 161
15319.37 157
15320.54 161
15321.71 181
15322.88 145
15324.05 140
15325.22 174
15326.39 149
15327.56 162
15328.73 161
15329.90 146
15331.07 169
15332.24 146
15333.41 161
15334.58 166
15335.75 130
15336.92 154
15338.09 153
15339.26 172
15340.43 159
15341.60 151
15342.77 145
15343.94 148
15345.11 123
15346.28 162
15347.45 173
15348.62 166
15349.79 185
15350.96 150
15352.13 150
15353.31 186
15354.48 155
15355.65 173
15356.82 176
15357.99 195
15359.16 168
15360.33 135
15361.50 137
15362.67 122
15363.84 138
15365.01 161
15366.19 181
15367.36 154
15368.53 158
15369.70 177
15370.87 156
15372.04 167
15373.21 156
15374.38 167
15375.56 162
15376.73 136
15377.90 144
15379.07 133
15380.24 141
15381.41 156
15382.59 156
15383.76 183
15384.93 156
15386.10 156
15387.27 178
15388.45 152
15389.62 166
15390.79 158
15391.96 162
15393.13 142
15394.31 147
15395.48 161
15396.65 154
15397.82 152
15399.00 158
15400.17 144
15401.34 143
15402.51 163
15403.69 147
15404.86 148
15406.03 178
15407.20 135
15408.38 157
15409.55 149
15410.72 171
15411.89 184
15413.07 169
15414.24 158
15415.41 169
15416.59 158
15417.76 137
15418.93 131
15420.11 128
15421.28 135
15422.45 170
15423.63 147
15424.80 156
15425.97 171
15427.15 158
15428.32 145
15429.49 150
15430.67 141
15431.84 179
15433.01 153
15434.19 156
15435.36 151
15436.54 159
15437.71 138
15438.88 147
15440.06 169
15441.23 164
15442.41 167
15443.58 152
15444.75 157
15445.93 134
15447.10 134
15448.28 148
15449.45 126
15450.63 142
15451.80 136
15452.97 148
15454.15 159
15455.32 148
15456.50 152
15457.67 162
15458.85 147
15460.02 142
15461.20 156
15462.37 159
15463.55 139
15464.72 145
15465.90 147
15467.07 167
15468.25 135
15469.42 133
15470.60 192
15471.77 169
15472.95 112
15474.12 123
15475.30 147
15476.47 187
15477.65 140
15478.82 134
15480.00 149
15481.17 156
15482.35 134
15483.53 144
15484.70 146
15485.88 132
15487.05 119
15488.23 133
15489.40 162
15490.58 165
15491.76 159
15492.93 143
15494.11 170
15495.28 181
15496.46 180
15497.64 189
15498.81 175
15499.99 131
15501.17 123
15502.34 159
15503.52 141
15504.69 145
15505.87 136
15507.05 130
15508.22 141
15509.40 146
15510.58 129
15511.75 175
15512.93 155
15514.11 133
15515.28 166
15516.46 158
15517.64 167
15518.81 158
15519.99 137
15521.17 130
15522.35 157
15523.52 147
15524.70 154
15525.88 162
15527.05 189
15528.23 149
15529.41 148
15530.59 146
15531.76 177
15532.94 154
15534.12 161
15535.30 152
15536.47 153
15537.65 154
15538.83 146
15540.01 133
15541.19 154
15542.36 144
15543.54 171
15544.72 152
15545.90 158
15547.08 162
15548.25 156
15549.43 151
15550.61 143
15551.79 154
15552.97 150
15554.14 176
15555.32 157
15556.50 155
15557.68 169
15558.86 187
15560.04 215
15561.22 208
15562.39 186
15563.57 181
15564.75 187
15565.93 180
15567.11 165
15568.29 170
15569.47 155
15570.65 188
15571.82 170
15573.00 181
15574.18 150
15575.36 179
15576.54 169
15577.72 171
15578.90 164
15580.08 162
15581.26 197
15582.44 204
15583.62 196
15584.80 176
15585.98 190
15587.16 201
15588.34 183
15589.51 181
15590.69 193
15591.87 170
15593.05 225
15594.23 179
15595.41 193
15596.59 204
15597.77 234
15598.95 233
15600.13 223
15601.31 220
15602.49 214
15603.67 200
15604.85 211
15606.03 177
15607.21 223
15608.40 239
15609.58 204
15610.76 249
15611.94 196
15613.12 200
15614.30 229
15615.48 204
15616.66 217
15617.84 218
15619.02 214
15620.20 214
15621.38 220
15622.56 247
15623.74 203
15624.93 232
15626.11 245
15627.29 219
15628.47 216
15629.65 275
15630.83 262
15632.01 225
15633.19 233
15634.37 250
15635.56 253
15636.74 244
15637.92 287
15639.10 257
15640.28 256
15641.46 263
15642.65 272
15643.83 284
15645.01 309
15646.19 293
15647.37 304
15648.55 293
15649.74 296
15650.92 290
15652.10 280
15653.28 283
15654.46 314
15655.65 284
15656.83 260
15658.01 310
15659.19 318
15660.38 316
15661.56 335
15662.74 319
15663.92 312
15665.11 291
15666.29 288
15667.47 304
15668.65 281
15669.84 276
15671.02 301
15672.20 286
15673.38 299
15674.57 258
15675.75 268
15676.93 279
15678.12 273
15679.30 285
15680.48 288
15681.67 280
15682.85 269
15684.03 242
15685.22 285
15686.40 276
15687.58 231
15688.77 230
15689.95 263
15691.13 280
15692.32 263
15693.50 288
15694.68 258
15695.87 231
15697.05 259
15698.23 276
15699.42 281
15700.60 265
15701.79 230
15702.97 270
15704.15 287
15705.34 283
15706.52 289
15707.71 282
15708.89 257
15710.07 265
15711.26 253
15712.44 280
15713.63 289
15714.81 307
15716.00 297
15717.18 294
15718.37 257
15719.55 318
15720.73 292
15721.92 257
15723.10 300
15724.29 311
15725.47 288
15726.66 271
15727.84 269
15729.03 263
15730.21 275
15731.40 295
15732.58 282
15733.77 278
15734.95 317
15736.14 302
15737.32 330
15738.51 334
15739.69 251
15740.88 278
15742.07 278
15743.25 288
15744.44 313
15745.62 298
15746.81 295
15747.99 309
15749.18 296
15750.36 323
15751.55 351
15752.74 337
15753.92 341
15755.11 342
15756.29 339
15757.48 340
15758.67 385
15759.85 353
15761.04 318
15762.22 286
15763.41 294
15764.60 341
15765.78 292
15766.97 297
15768.16 285
15769.34 271
15770.53 252
15771.72 265
15772.90 268
15774.09 270
15775.28 300
15776.46 253
15777.65 264
15778.84 307
15780.02 332
15781.21 345
15782.40 307
15783.58 293
15784.77 275
15785.96 248
15787.14 247
15788.33 253
15789.52 233
15790.71 254
15791.89 283
15793.08 286
15794.27 272
15795.46 271
15796.64 228
15797.83 217
15799.02 245
15800.21 250
15801.39 229
15802.58 238
15803.77 215
15804.96 244
15806.14 230
15807.33 256
15808.52 238
15809.71 263
15810.90 223
15812.08 218
15813.27 225
15814.46 235
15815.65 225
15816.84 203
15818.03 216
15819.21 197
15820.40 201
15821.59 201
15822.78 202
15823.97 212
15825.16 193
15826.35 178
15827.53 182
15828.72 207
15829.91 195
15831.10 234
15832.29 194
15833.48 197
15834.67 202
15835.86 189
15837.04 214
15838.23 194
15839.42 192
15840.61 212
15841.80 206
15842.99 204
15844.18 161
15845.37 190
15846.56 187
15847.75 199
15848.94 210
15850.13 211
15851.32 215
15852.51 204
15853.70 186
15854.89 200
15856.07 233
15857.26 203
15858.45 201
15859.64 211
15860.83 190
15862.02 195
15863.21 196
15864.40 172
15865.59 178
15866.78 159
15867.97 168
15869.16 153
15870.36 187
15871.55 191
15872.74 193
15873.93 196
15875.12 197
15876.31 223
15877.50 167
15878.69 206
15879.88 228
15881.07 194
15882.26 191
15883.45 188
15884.64 197
15885.83 198
15887.02 209
15888.21 190
15889.41 209
15890.60 203
15891.79 189
15892.98 213
15894.17 173
15895.36 229
15896.55 222
15897.74 198
15898.93 203
15900.13 199
15901.32 190
15902.51 217
15903.70 198
15904.89 196
15906.08 237
15907.28 229
15908.47 255
15909.66 234
15910.85 213
15912.04 222
15913.23 205
15914.43 198
15915.62 225
15916.81 232
15918.00 212
15919.19 228
15920.39 240
15921.58 212
15922.77 223
15923.96 225
15925.16 238
15926.35 221
15927.54 209
15928.73 214
15929.93 199
15931.12 221
15932.31 210
15933.50 222
15934.70 243
15935.89 216
15937.08 201
15938.27 223
15939.47 217
15940.66 210
15941.85 221
15943.05 231
15944.24 215
15945.43 213
15946.63 177
15947.82 174
15949.01 174
15950.21 196
15951.40 182
15952.59 175
15953.79 166
15954.98 191
15956.17 184
15957.37 164
15958.56 189
15959.75 143
15960.95 146
15962.14 198
15963.33 191
15964.53 183
15965.72 159
15966.92 157
15968.11 187
15969.30 180
15970.50 177
15971.69 178
15972.89 176
15974.08 183
15975.27 181
15976.47 142
15977.66 156
15978.86 190
15980.05 153
15981.25 154
15982.44 145
15983.63 135
15984.83 144
15986.02 133
15987.22 151
15988.41 145
15989.61 185
15990.80 165
15992.00 161
15993.19 147
15994.39 127
15995.58 152
15996.78 183
15997.97 160
15999.17 147
16000.36 129
16001.56 145
16002.75 152
16003.95 129
16005.14 132
16006.34 145
16007.53 134
16008.73 134
16009.93 144
16011.12 158
16012.32 157
16013.51 151
16014.71 155
16015.90 132
16017.10 140
16018.30 135
16019.49 154
16020.69 141
16021.88 138
16023.08 130
16024.28 169
16025.47 121
16026.67 131
16027.86 133
16029.06 153
16030.26 172
16031.45 143
16032.65 146
16033.85 113
16035.04 166
16036.24 150
16037.43 129
16038.63 144
16039.83 152
16041.02 151
16042.22 168
16043.42 157
16044.61 134
16045.81 138
16047.01 136
16048.21 125
16049.40 151
16050.60 135
16051.80 130
16052.99 130
16054.19 113
16055.39 125
16056.59 151
16057.78 151
16058.98 127
16060.18 154
16061.37 123
16062.57 154
16063.77 154
16064.97 154
16066.16 128
16067.36 135
16068.56 140
16069.76 114
16070.96 120
16072.15 137
16073.35 136
16074.55 144
16075.75 144
16076.95 154
16078.14 147
16079.34 134
16080.54 130
16081.74 123
16082.94 151
16084.13 135
16085.33 126
16086.53 129
16087.73 165
16088.93 148
16090.13 121
16091.33 153
16092.52 138
16093.72 141
16094.92 133
16096.12 150
16097.32 127
16098.52 132
16099.72 135
16100.92 142
16102.11 135
16103.31 131
16104.51 155
16105.71 171
16106.91 134
16108.11 119
16109.31 130
16110.51 123
16111.71 134
16112.91 137
16114.11 148
16115.31 128
16116.51 119
16117.70 117
16118.90 147
16120.10 164
16121.30 166
16122.50 140
16123.70 130
16124.90 120
16126.10 140
16127.30 141
16128.50 151
16129.70 123
16130.90 118
16132.10 122
16133.30 135
16134.50 120
16135.70 145
16136.90 155
16138.10 124
16139.30 174
16140.50 135
16141.71 119
16142.91 141
16144.11 106
16145.31 116
16146.51 122
16147.71 145
16148.91 136
16150.11 153
16151.31 138
16152.51 108
16153.71 155
16154.91 154
16156.11 141
16157.31 163
16158.52 140
16159.72 139
16160.92 140
16162.12 141
16163.32 132
16164.52 156
16165.72 134
16166.92 155
16168.13 140
16169.33 142
16170.53 157
16171.73 142
16172.93 137
16174.13 139
16175.34 125
16176.54 163
16177.74 144
16178.94 139
16180.14 131
16181.34 132
16182.55 150
16183.75 150
16184.95 141
16186.15 120
16187.35 142
16188.56 155
16189.76 114
16190.96 129
16192.16 148
16193.37 135
16194.57 145
16195.77 130
16196.97 169
16198.18 160
16199.38 132
16200.58 141
16201.78 132
16202.99 116
16204.19 157
16205.39 130
16206.60 124
16207.80 141
16209.00 140
16210.20 161
16211.41 183
16212.61 164
16213.81 147
16215.02 150
16216.22 138
16217.42 143
16218.63 155
16219.83 147
16221.03 136
16222.24 155
16223.44 160
16224.64 123
16225.85 138
16227.05 140
16228.25 134
16229.46 158
16230.66 156
16231.87 165
16233.07 159
16234.27 149
16235.48 131
16236.68 154
16237.89 154
16239.09 171
16240.29 184
16241.50 172
16242.70 136
16243.91 172
16245.11 155
16246.31 174
16247.52 158
16248.72 171
16249.93 158
16251.13 155
16252.34 168
16253.54 158
16254.75 188
16255.95 173
16257.16 150
16258.36 154
16259.57 131
16260.77 170
16261.97 168
16263.18 154
16264.38 160
16265.59 165
16266.80 172
16268.00 173
16269.21 191
16270.41 166
16271.62 183
16272.82 174
16274.03 162
16275.23 176
16276.44 211
16277.64 188
16278.85 211
16280.05 157
16281.26 166
16282.47 181
16283.67 167
16284.88 153
16286.08 164
16287.29 163
16288.49 201
16289.70 184
16290.91 167
16292.11 185
16293.32 192
16294.52 188
16295.73 188
16296.94 199
16298.14 193
16299.35 181
16300.56 202
16301.76 171
16302.97 150
16304.18 187
16305.38 208
16306.59 198
16307.79 205
16309.00 186
16310.21 188
16311.42 183
16312.62 185
16313.83 176
16315.04 163
16316.24 181
16317.45 167
16318.66 182
16319.86 163
16321.07 175
16322.28 179
16323.49 181
16324.69 174
16325.90 165
16327.11 204
16328.31 179
16329.52 166
16330.73 146
16331.94 151
16333.14 152
16334.35 163
16335.56 163
16336.77 165
16337.98 158
16339.18 171
16340.39 149
16341.60 135
16342.81 142
16344.01 153
16345.22 141
16346.43 139
16347.64 134
16348.85 150
16350.05 139
16351.26 152
16352.47 126
16353.68 131
16354.89 147
16356.10 146
16357.30 166
16358.51 126
16359.72 124
16360.93 154
16362.14 116
16363.35 138
16364.56 127
16365.77 169
16366.97 172
16368.18 134
16369.39 128
16370.60 148
16371.81 138
16373.02 179
16374.23 162
16375.44 132
16376.65 160
16377.86 160
16379.06 146
16380.27 148
16381.48 141
16382.69 172
16383.90 142
16385.11 118
16386.32 144
16387.53 139
16388.74 145
16389.95 145
16391.16 155
16392.37 115
16393.58 141
16394.79 120
16396.00 125
16397.21 140
16398.42 158
16399.63 123
16400.84 150
16402.05 123
16403.26 130
16404.47 143
16405.68 143
16406.89 142
16408.10 155
16409.31 142
16410.52 111
16411.73 120
16412.94 138
16414.15 140
16415.36 129
16416.57 126
16417.78 113
16419.00 123
16420.21 128
16421.42 136
16422.63 129
16423.84 141
16425.05 137
16426.26 105
16427.47 135
16428.68 117
16429.89 125
16431.11 121
16432.32 129
16433.53 142
16434.74 151
16435.95 125
16437.16 132
16438.37 144
16439.59 142
16440.80 150
16442.01 155
16443.22 148
16444.43 128
16445.64 158
16446.86 120
16448.07 136
16449.28 121
16450.49 132
16451.70 132
16452.91 143
16454.13 121
16455.34 150
16456.55 142
16457.76 139
16458.98 137
16460.19 152
16461.40 133
16462.61 135
16463.82 151
16465.04 113
16466.25 122
16467.46 138
16468.67 129
16469.89 123
16471.10 131
16472.31 115
16473.53 131
16474.74 136
16475.95 111
16477.16 146
16478.38 150
16479.59 135
16480.80 147
16482.02 130
16483.23 144
16484.44 151
16485.66 132
16486.87 115
16488.08 93
16489.30 104
16490.51 135
16491.72 134
16492.94 133
16494.15 135
16495.36 141
16496.58 157
16497.79 119
16499.00 130
16500.22 159
16501.43 122
16502.65 120
16503.86 111
16505.07 134
16506.29 130
16507.50 113
16508.71 135
16509.93 120
16511.14 123
16512.36 134
16513.57 134
16514.79 131
16516.00 138
16517.21 140
16518.43 148
16519.64 116
16520.86 120
16522.07 137
16523.29 153
16524.50 142
16525.72 130
16526.93 128
16528.15 150
16529.36 120
16530.58 136
16531.79 135
16533.01 134
16534.22 138
16535.44 119
16536.65 126
16537.87 124
16539.08 150
16540.30 141
16541.51 130
16542.73 157
16543.94 139
16545.16 146
16546.37 142
16547.59 177
16548.80 132
16550.02 147
16551.24 146
16552.45 138
16553.67 119
16554.88 136
16556.10 136
16557.31 136
16558.53 133
16559.75 175
16560.96 157
16562.18 165
16563.39 177
16564.61 169
16565.83 153
16567.04 131
16568.26 173
16569.47 141
16570.69 155
16571.91 183
16573.12 209
16574.34 173
16575.56 157
16576.77 171
16577.99 204
16579.21 192
16580.42 185
16581.64 162
16582.86 212
16584.07 177
16585.29 183
16586.51 168
16587.72 193
16588.94 188
16590.16 206
16591.38 195
16592.59 179
16593.81 183
16595.03 163
16596.24 177
16597.46 156
16598.68 158
16599.90 163
16601.11 158
16602.33 144
16603.55 152
16604.77 143
16605.98 139
16607.20 140
16608.42 142
16609.64 148
16610.86 147
16612.07 126
16613.29 145
16614.51 139
16615.73 135
16616.95 134
16618.16 131
16619.38 128
16620.60 122
16621.82 134
16623.04 124
16624.25 150
16625.47 183
16626.69 147
16627.91 127
16629.13 104
16630.35 130
16631.57 122
16632.78 138
16634.00 130
16635.22 149
16636.44 136
16637.66 160
16638.88 183
16640.10 117
16641.32 108
16642.53 105
16643.75 151
16644.97 139
16646.19 156
16647.41 131
16648.63 127
16649.85 142
16651.07 126
16652.29 108
16653.51 120
16654.73 144
16655.95 137
16657.17 129
16658.39 125
16659.61 110
16660.83 107
16662.04 130
16663.26 150
16664.48 145
16665.70 144
16666.92 147
16668.14 122
16669.36 125
16670.58 123
16671.80 128
16673.02 126
16674.24 121
16675.46 119
16676.68 121
16677.91 113
16679.13 143
16680.35 149
16681.57 146
16682.79 125
16684.01 135
16685.23 142
16686.45 113
16687.67 131
16688.89 129
16690.11 147
16691.33 136
16692.55 123
16693.77 136
16694.99 127
16696.21 119
16697.44 120
16698.66 129
16699.88 120
16701.10 108
16702.32 132
16703.54 108
16704.76 134
16705.98 99
16707.21 132
16708.43 142
16709.65 133
16710.87 142
16712.09 125
16713.31 119
16714.53 115
16715.76 126
16716.98 129
16718.20 113
16719.42 130
16720.64 117
16721.87 128
16723.09 111
16724.31 118
16725.53 132
16726.75 149
16727.98 145
16729.20 140
16730.42 101
16731.64 109
16732.86 155
16734.09 138
16735.31 143
16736.53 141
16737.75 150
16738.98 140
16740.20 160
16741.42 124
16742.64 144
16743.87 169
16745.09 126
16746.31 95
16747.54 116
16748.76 143
16749.98 130
16751.20 116
16752.43 125
16753.65 108
16754.87 129
16756.10 154
16757.32 125
16758.54 104
16759.77 93
16760.99 123
16762.21 111
16763.44 119
16764.66 110
16765.88 140
16767.11 125
16768.33 132
16769.55 142
16770.78 114
16772.00 115
16773.23 106
16774.45 135
16775.67 136
16776.90 164
16778.12 141
16779.35 129
16780.57 127
16781.79 122
16783.02 107
16784.24 116
16785.47 110
16786.69 124
16787.91 132
16789.14 125
16790.36 141
16791.59 131
16792.81 139
16794.04 124
16795.26 151
16796.49 136
16797.71 114
16798.94 134
16800.16 107
16801.38 116
16802.61 129
16803.83 132
16805.06 115
16806.28 119
16807.51 120
16808.73 133
16809.96 144
16811.18 143
16812.41 126
16813.64 133
16814.86 137
16816.09 114
16817.31 138
16818.54 141
16819.76 117
16820.99 141
16822.21 117
16823.44 108
16824.66 137
16825.89 108
16827.12 141
16828.34 135
16829.57 127
16830.79 112
16832.02 135
16833.25 147
16834.47 113
16835.70 110
16836.92 142
16838.15 145
16839.38 155
16840.60 123
16841.83 127
16843.06 131
16844.28 162
16845.51 134
16846.73 150
16847.96 131
16849.19 141
16850.41 140
16851.64 139
16852.87 124
16854.09 147
16855.32 147
16856.55 153
16857.77 166
16859.00 171
16860.23 143
16861.46 148
16862.68 152
16863.91 164
16865.14 169
16866.36 171
16867.59 160
16868.82 171
16870.05 168
16871.27 162
16872.50 190
16873.73 176
16874.96 183
16876.18 190
16877.41 185
16878.64 199
16879.87 205
16881.09 181
16882.32 196
16883.55 209
16884.78 192
16886.01 160
16887.23 171
16888.46 179
16889.69 204
16890.92 197
16892.15 203
16893.37 195
16894.60 210
16895.83 160
16897.06 177
16898.29 196
16899.51 189
16900.74 158
16901.97 172
16903.20 203
16904.43 158
16905.66 186
16906.89 181
16908.12 184
16909.34 139
16910.57 129
16911.80 136
16913.03 138
16914.26 166
16915.49 159
16916.72 170
16917.95 178
16919.18 139
16920.40 172
16921.63 146
16922.86 138
16924.09 145
16925.32 122
16926.55 148
16927.78 143
16929.01 138
16930.24 161
16931.47 135
16932.70 133
16933.93 141
16935.16 155
16936.39 132
16937.62 133
16938.85 139
16940.08 126
16941.31 170
16942.54 133
16943.77 119
16945.00 153
16946.23 139
16947.46 120
16948.69 128
16949.92 141
16951.15 132
16952.38 117
16953.61 126
16954.84 136
16956.07 130
16957.30 133
16958.53 107
16959.76 117
16960.99 109
16962.22 126
16963.45 132
16964.68 143
16965.92 134
16967.15 134
16968.38 104
16969.61 134
16970.84 123
16972.07 114
16973.30 120
16974.53 127
16975.76 145
16976.99 112
16978.23 112
16979.46 128
16980.69 132
16981.92 145
16983.15 122
16984.38 129
16985.61 135
16986.85 143
16988.08 137
16989.31 158
16990.54 145
16991.77 106
16993.00 114
16994.24 140
16995.47 124
16996.70 151
16997.93 184
16999.16 152
17000.40 123
17001.63 145
17002.86 143
17004.09 139
17005.32 150
17006.56 143
17007.79 134
17009.02 131
17010.25 155
17011.49 138
17012.72 113
17013.95 136
17015.18 159
17016.42 133
17017.65 107
17018.88 131
17020.12 142
17021.35 128
17022.58 129
17023.81 128
17025.05 144
17026.28 144
17027.51 144
17028.75 136
17029.98 119
17031.21 124
17032.45 140
17033.68 143
17034.91 106
17036.15 125
17037.38 128
17038.61 138
17039.85 130
17041.08 133
17042.31 163
17043.55 137
17044.78 109
17046.01 134
17047.25 111
17048.48 108
17049.72 89
17050.95 99
17052.18 118
17053.42 120
17054.65 123
17055.89 127
17057.12 128
17058.35 114
17059.59 116
17060.82 115
17062.06 106
17063.29 113
17064.53 135
17065.76 146
17066.99 105
17068.23 134
17069.46 108
17070.70 100
17071.93 111
17073.17 108
17074.40 118
17075.64 103
17076.87 103
17078.11 112
17079.34 104
17080.58 105
17081.81 98
17083.05 111
17084.28 119
17085.52 114
17086.75 133
17087.99 125
17089.22 110
17090.46 111
17091.69 117
17092.93 130
17094.16 130
17095.40 118
17096.64 97
17097.87 113
17099.11 107
17100.34 131
17101.58 113
17102.81 109
17104.05 111
17105.29 99
17106.52 152
17107.76 102
17108.99 116
17110.23 134
17111.47 114
17112.70 114
17113.94 95
17115.17 104
17116.41 119
17117.65 117
17118.88 116
17120.12 112
17121.36 133
17122.59 116
17123.83 97
17125.07 112
17126.30 110
17127.54 102
17128.78 126
17130.01 134
17131.25 128
17132.49 113
17133.72 117
17134.96 117
17136.20 99
17137.43 97
17138.67 114
17139.91 115
17141.15 89
17142.38 118
17143.62 114
17144.86 97
17146.10 109
17147.33 131
17148.57 118
17149.81 104
17151.05 120
17152.28 106
17153.52 93
17154.76 120
17156.00 95
17157.23 119
17158.47 106
17159.71 111
17160.95 123
17162.19 120
17163.42 109
17164.66 101
17165.90 131
17167.14 116
17168.38 124
17169.61 109
17170.85 119
17172.09 103
17173.33 107
17174.57 98
17175.81 119
17177.04 102
17178.28 97
17179.52 105
17180.76 104
17182.00 95
17183.24 119
17184.48 124
17185.71 102
17186.95 112
17188.19 103
17189.43 125
17190.67 124
17191.91 101
17193.15 109
17194.39 121
17195.63 111
17196.87 121
17198.11 114
17199.34 119
17200.58 105
17201.82 114
17203.06 86
17204.30 84
17205.54 94
17206.78 111
17208.02 105
17209.26 90
17210.50 105
17211.74 88
17212.98 114
17214.22 131
17215.46 99
17216.70 118
17217.94 109
17219.18 106
17220.42 91
17221.66 99
17222.90 104
17224.14 119
17225.38 112
17226.62 98
17227.86 102
17229.10 113
17230.34 113
17231.58 121
17232.82 109
17234.06 115
17235.30 101
17236.54 99
17237.78 105
17239.03 98
17240.27 90
17241.51 100
17242.75 102
17243.99 123
17245.23 114
17246.47 113
17247.71 89
17248.95 79
17250.19 93
17251.43 76
17252.68 100
17253.92 97
17255.16 102
17256.40 140
17257.64 119
17258.88 113
17260.12 110
17261.37 104
17262.61 121
17263.85 115
17265.09 102
17266.33 102
17267.57 98
17268.82 89
17270.06 87
17271.30 92
17272.54 106
17273.78 122
17275.03 108
17276.27 107
17277.51 105
17278.75 100
17279.99 111
17281.24 86
17282.48 106
17283.72 87
17284.96 100
17286.21 104
17287.45 91
17288.69 124
17289.93 111
17291.18 89
17292.42 99
17293.66 93
17294.90 95
17296.15 88
17297.39 102
17298.63 113
17299.88 91
17301.12 113
17302.36 117
17303.60 130
17304.85 101
17306.09 78
17307.33 91
17308.58 85
17309.82 115
17311.06 97
17312.31 106
17313.55 102
17314.79 88
17316.04 92
17317.28 101
17318.52 113
17319.77 97
17321.01 82
17322.26 113
17323.50 84
17324.74 92
17325.99 89
17327.23 87
17328.48 91
17329.72 93
17330.96 116
17332.21 104
17333.45 99
17334.70 93
17335.94 86
17337.18 91
17338.43 107
17339.67 122
17340.92 108
17342.16 113
17343.41 105
17344.65 103
17345.90 88
17347.14 97
17348.38 97
17349.63 89
17350.87 76
17352.12 122
17353.36 90
17354.61 84
17355.85 114
17357.10 83
17358.34 112
17359.59 101
17360.83 77
17362.08 102
17363.32 112
17364.57 126
17365.81 86
17367.06 89
17368.31 109
17369.55 97
17370.80 92
17372.04 111
17373.29 115
17374.53 90
17375.78 133
17377.02 107
17378.27 116
17379.52 110
17380.76 113
17382.01 109
17383.25 113
17384.50 91
17385.75 119
17386.99 108
17388.24 115
17389.48 123
17390.73 111
17391.98 103
17393.22 97
17394.47 105
17395.71 99
17396.96 104
17398.21 96
17399.45 114
17400.70 110
17401.95 97
17403.19 86
17404.44 97
17405.69 110
17406.93 105
17408.18 118
17409.43 122
17410.67 86
17411.92 116
17413.17 115
17414.42 94
17415.66 115
17416.91 107
17418.16 109
17419.40 90
17420.65 102
17421.90 112
17423.15 120
17424.39 109
17425.64 108
17426.89 89
17428.14 97
17429.38 109
17430.63 130
17431.88 106
17433.13 118
17434.37 121
17435.62 112
17436.87 114
17438.12 115
17439.37 118
17440.61 124
17441.86 127
17443.11 102
17444.36 126
17445.61 156
17446.85 112
17448.10 127
17449.35 125
17450.60 107
17451.85 132
17453.10 111
17454.34 113
17455.59 107
17456.84 104
17458.09 126
17459.34 101
17460.59 98
17461.84 87
17463.09 106
17464.33 101
17465.58 91
17466.83 135
17468.08 127
17469.33 130
17470.58 106
17471.83 118
17473.08 130
17474.33 128
17475.58 121
17476.83 111
17478.07 130
17479.32 127
17480.57 131
17481.82 135
17483.07 112
17484.32 123
17485.57 118
17486.82 123
17488.07 111
17489.32 97
17490.57 110
17491.82 150
17493.07 134
17494.32 136
17495.57 150
17496.82 125
17498.07 155
17499.32 137
17500.57 117
17501.82 121
17503.07 97
17504.32 117
17505.57 118
17506.82 107
17508.07 95
17509.32 121
17510.57 128
17511.82 128
17513.07 129
17514.32 147
17515.58 134
17516.83 130
17518.08 151
17519.33 149
17520.58 140
17521.83 124
17523.08 123
17524.33 112
17525.58 108
17526.83 138
17528.08 134
17529.34 117
17530.59 115
17531.84 118
17533.09 128
17534.34 132
17535.59 128
17536.84 140
17538.09 157
17539.35 147
17540.60 137
17541.85 133
17543.10 125
17544.35 143
17545.60 157
17546.86 156
17548.11 127
17549.36 138
17550.61 147
17551.86 145
17553.12 118
17554.37 142
17555.62 120
17556.87 133
17558.12 148
17559.38 126
17560.63 128
17561.88 113
17563.13 108
17564.39 119
17565.64 130
17566.89 112
17568.14 121
17569.40 115
17570.65 116
17571.90 145
17573.15 130
17574.41 111
17575.66 100
17576.91 137
17578.17 141
17579.42 134
17580.67 135
17581.92 130
17583.18 121
17584.43 110
17585.68 112
17586.94 116
17588.19 136
17589.44 156
17590.70 124
17591.95 133
17593.20 117
17594.46 155
17595.71 128
17596.97 135
17598.22 125
17599.47 122
17600.73 128
17601.98 128
17603.23 126
17604.49 117
17605.74 132
17607.00 117
17608.25 91
17609.50 134
17610.76 121
17612.01 117
17613.27 121
17614.52 117
17615.77 117
17617.03 136
17618.28 134
17619.54 139
17620.79 129
17622.05 145
17623.30 126
17624.56 131
17625.81 119
17627.06 89
17628.32 107
17629.57 119
17630.83 111
17632.08 120
17633.34 122
17634.59 119
17635.85 103
17637.10 121
17638.36 111
17639.61 97
17640.87 106
17642.12 102
17643.38 116
17644.63 123
17645.89 104
17647.15 123
17648.40 111
17649.66 119
17650.91 108
17652.17 103
17653.42 91
17654.68 112
17655.93 108
17657.19 92
17658.45 82
17659.70 99
17660.96 104
17662.21 89
17663.47 103
17664.73 94
17665.98 115
17667.24 116
17668.49 126
17669.75 116
17671.01 126
17672.26 114
17673.52 115
17674.77 98
17676.03 133
17677.29 115
17678.54 124
17679.80 110
17681.06 108
17682.31 118
17683.57 108
17684.83 108
17686.08 110
17687.34 124
17688.60 114
17689.85 124
17691.11 92
17692.37 102
17693.63 101
17694.88 91
17696.14 108
17697.40 108
17698.65 100
17699.91 111
17701.17 95
17702.43 104
17703.68 123
17704.94 117
17706.20 99
17707.46 120
17708.71 110
17709.97 101
17711.23 106
17712.49 81
17713.74 96
17715.00 98
17716.26 86
17717.52 93
17718.78 104
17720.03 88
17721.29 78
17722.55 96
17723.81 92
17725.07 86
17726.32 77
17727.58 114
17728.84 101
17730.10 119
17731.36 94
17732.62 77
17733.87 82
17735.13 122
17736.39 105
17737.65 92
17738.91 96
17740.17 94
17741.43 99
17742.69 104
17743.94 120
17745.20 91
17746.46 101
17747.72 100
17748.98 105
17750.24 92
17751.50 121
17752.76 78
17754.02 120
17755.28 118
17756.53 125
17757.79 96
17759.05 98
17760.31 100
17761.57 79
17762.83 82
17764.09 87
17765.35 101
17766.61 88
17767.87 100
17769.13 87
17770.39 92
17771.65 106
17772.91 91
17774.17 86
17775.43 104
17776.69 117
17777.95 111
17779.21 106
17780.47 111
17781.73 98
17782.99 107
17784.25 133
17785.51 94
17786.77 85
17788.03 87
17789.29 103
17790.55 87
17791.81 140
17793.07 103
17794.33 112
17795.59 108
17796.86 93
17798.12 104
17799.38 91
17800.64 116
17801.90 101
17803.16 114
17804.42 105
17805.68 82
17806.94 105
17808.20 114
17809.47 111
17810.73 83
17811.99 97
17813.25 98
17814.51 98
17815.77 99
17817.03 85
17818.29 85
17819.56 92
17820.82 120
17822.08 101
17823.34 83
17824.60 76
17825.86 85
17827.13 112
17828.39 99
17829.65 110
17830.91 99
17832.17 112
17833.44 110
17834.70 80
17835.96 74
17837.22 89
17838.48 85
17839.75 83
17841.01 95
17842.27 109
17843.53 93
17844.80 100
17846.06 101
17847.32 101
17848.58 104
17849.85 79
17851.11 102
17852.37 82
17853.63 89
17854.90 84
17856.16 98
17857.42 106
17858.69 115
17859.95 109
17861.21 97
17862.47 98
17863.74 103
17865.00 130
17866.26 114
17867.53 106
17868.79 97
17870.05 110
17871.32 82
17872.58 76
17873.84 96
17875.11 90
17876.37 87
17877.63 81
17878.90 92
17880.16 97
17881.43 82
17882.69 108
17883.95 92
17885.22 112
17886.48 84
17887.74 77
17889.01 111
17890.27 87
17891.54 91
17892.80 124
17894.07 108
17895.33 93
17896.59 116
17897.86 84
17899.12 81
17900.39 68
17901.65 84
17902.92 87
17904.18 92
17905.44 82
17906.71 121
17907.97 84
17909.24 77
17910.50 84
17911.77 96
17913.03 109
17914.30 99
17915.56 82
17916.83 85
17918.09 101
17919.36 92
17920.62 110
17921.89 89
17923.15 112
17924.42 84
17925.68 93
17926.95 96
17928.21 91
17929.48 120
17930.75 90
17932.01 82
17933.28 109
17934.54 91
17935.81 84
17937.07 96
17938.34 81
17939.61 111
17940.87 117
17942.14 99
17943.40 100
17944.67 93
17945.93 113
17947.20 98
17948.47 118
17949.73 124
17951.00 95
17952.27 96
17953.53 97
17954.80 103
17956.06 103
17957.33 97
17958.60 88
17959.86 114
17961.13 107
17962.40 98
17963.66 94
17964.93 92
17966.20 111
17967.46 94
17968.73 93
17970.00 106
17971.26 88
17972.53 100
17973.80 98
17975.07 101
17976.33 95
17977.60 101
17978.87 78
17980.13 89
17981.40 75
17982.67 76
17983.94 102
17985.20 95
17986.47 101
17987.74 133
17989.01 86
17990.27 97
17991.54 89
17992.81 97
17994.08 98
17995.34 116
17996.61 118
17997.88 107
17999.15 80
18000.42 98
18001.68 83
18002.95 97
18004.22 128
18005.49 84
18006.76 85
18008.02 96
18009.29 97
18010.56 87
18011.83 115
18013.10 80
18014.37 74
18015.63 97
18016.90 88
18018.17 84
18019.44 86
18020.71 131
18021.98 124
18023.25 85
18024.51 92
18025.78 100
18027.05 121
18028.32 92
18029.59 87
18030.86 100
18032.13 105
18033.40 110
18034.67 101
18035.94 101
18037.20 101
18038.47 120
18039.74 94
18041.01 106
18042.28 84
18043.55 97
18044.82 90
18046.09 107
18047.36 107
18048.63 113
18049.90 87
18051.17 95
18052.44 105
18053.71 89
18054.98 92
18056.25 88
18057.52 90
18058.79 103
18060.06 92
18061.33 99
18062.60 85
18063.87 96
18065.14 96
18066.41 81
18067.68 87
18068.95 89
18070.22 103
18071.49 97
18072.76 87
18074.03 93
18075.30 102
18076.57 105
18077.84 83
18079.11 87
18080.39 116
18081.66 98
18082.93 94
18084.20 107
18085.47 102
18086.74 88
18088.01 95
18089.28 95
18090.55 83
18091.82 74
18093.10 83
18094.37 82
18095.64 89
18096.91 94
18098.18 79
18099.45 96
18100.72 87
18102.00 99
18103.27 107
18104.54 106
18105.81 108
18107.08 107
18108.35 94
18109.63 94
18110.90 106
18112.17 97
18113.44 96
18114.71 105
18115.98 87
18117.26 105
18118.53 109
18119.80 103
18121.07 98
18122.35 114
18123.62 87
18124.89 102
18126.16 108
18127.43 100
18128.71 87
18129.98 113
18131.25 103
18132.52 80
18133.80 98
18135.07 92
18136.34 103
18137.62 85
18138.89 90
18140.16 97
18141.43 88
18142.71 86
18143.98 99
18145.25 117
18146.53 95
18147.80 92
18149.07 118
18150.35 119
18151.62 106
18152.89 118
18154.17 122
18155.44 78
18156.71 104
18157.99 87
18159.26 99
18160.53 82
18161.81 93
18163.08 102
18164.35 88
18165.63 85
18166.90 79
18168.18 66
18169.45 98
18170.72 118
18172.00 77
18173.27 100
18174.55 99
18175.82 106
18177.09 105
18178.37 94
18179.64 84
18180.92 88
18182.19 84
18183.47 102
18184.74 94
18186.01 82
18187.29 104
18188.56 87
18189.84 74
18191.11 105
18192.39 109
18193.66 101
18194.94 119
18196.21 117
18197.49 76
18198.76 87
18200.04 99
18201.31 81
18202.59 78
18203.86 89
18205.14 109
18206.41 100
18207.69 79
18208.96 98
18210.24 94
18211.51 98
18212.79 93
18214.06 92
18215.34 65
18216.62 80
18217.89 90
18219.17 86
18220.44 95
18221.72 76
18222.99 96
18224.27 71
18225.55 70
18226.82 77
18228.10 77
18229.37 101
18230.65 103
18231.93 104
18233.20 88
18234.48 102
18235.75 87
18237.03 93
18238.31 85
18239.58 86
18240.86 126
18242.14 66
18243.41 90
18244.69 95
18245.97 92
18247.24 92
18248.52 98
18249.80 90
18251.07 87
18252.35 79
18253.63 84
18254.90 103
18256.18 82
18257.46 95
18258.73 99
18260.01 86
18261.29 105
18262.57 94
18263.84 107
18265.12 115
18266.40 83
18267.67 93
18268.95 90
18270.23 84
18271.51 90
18272.78 100
18274.06 88
18275.34 99
18276.62 93
18277.89 93
18279.17 105
18280.45 105
18281.73 84
18283.01 100
18284.28 89
18285.56 104
18286.84 86
18288.12 75
18289.40 93
18290.67 103
18291.95 97
18293.23 85
18294.51 76
18295.79 83
18297.07 79
18298.34 80
18299.62 95
18300.90 93
18302.18 101
18303.46 107
18304.74 83
18306.02 74
18307.29 80
18308.57 79
18309.85 103
18311.13 106
18312.41 98
18313.69 79
18314.97 96
18316.25 106
18317.53 103
18318.80 109
18320.08 85
18321.36 103
18322.64 109
18323.92 101
18325.20 80
18326.48 82
18327.76 107
18329.04 102
18330.32 98
18331.60 95
18332.88 86
18334.16 108
18335.44 103
18336.72 104
18338.00 103
18339.28 92
18340.56 114
18341.84 95
18343.12 103
18344.40 118
18345.68 98
18346.96 74
18348.24 76
18349.52 85
18350.80 88
18352.08 95
18353.36 93
18354.64 93
18355.92 88
18357.20 113
18358.48 98
18359.76 79
18361.04 84
18362.32 117
18363.60 118
18364.88 100
18366.16 117
18367.45 109
18368.73 95
18370.01 96
18371.29 96
18372.57 80
18373.85 96
18375.13 107
18376.41 106
18377.69 80
18378.98 110
18380.26 126
18381.54 111
18382.82 117
18384.10 93
18385.38 110
18386.66 104
18387.95 99
18389.23 86
18390.51 82
18391.79 111
18393.07 111
18394.35 105
18395.64 93
18396.92 91
18398.20 116
18399.48 106
18400.76 87
18402.05 83
18403.33 79
18404.61 95
18405.89 103
18407.17 96
18408.46 106
18409.74 100
18411.02 107
18412.30 81
18413.59 76
18414.87 81
18416.15 87
18417.43 107
18418.72 86
18420.00 84
18421.28 99
18422.56 102
18423.85 106
18425.13 92
18426.41 83
18427.70 101
18428.98 100
18430.26 79
18431.54 88
18432.83 66
18434.11 109
18435.39 81
18436.68 100
18437.96 101
18439.24 89
18440.53 99
18441.81 97
18443.09 82
18444.38 103
18445.66 94
18446.95 90
18448.23 101
18449.51 108
18450.80 124
18452.08 100
18453.36 99
18454.65 103
18455.93 116
18457.22 96
18458.50 91
18459.78 98
18461.07 103
18462.35 104
18463.64 105
18464.92 105
18466.21 89
18467.49 83
18468.77 113
18470.06 84
18471.34 114
18472.63 88
18473.91 120
18475.20 106
18476.48 105
18477.77 86
18479.05 105
18480.34 105
18481.62 110
18482.91 114
18484.19 99
18485.47 78
18486.76 87
18488.04 88
18489.33 107
18490.62 96
18491.90 78
18493.19 84
18494.47 78
18495.76 57
18497.04 81
18498.33 96
18499.61 85
18500.90 126
18502.18 101
18503.47 82
18504.75 96
18506.04 85
18507.33 123
18508.61 82
18509.90 106
18511.18 100
18512.47 103
18513.76 100
18515.04 101
18516.33 100
18517.61 92
18518.90 130
18520.19 87
18521.47 87
18522.76 107
18524.04 109
18525.33 98
18526.62 67
18527.90 94
18529.19 116
18530.48 100
18531.76 84
18533.05 93
18534.34 97
18535.62 88
18536.91 88
18538.20 73
18539.48 66
18540.77 94
18542.06 118
18543.34 93
18544.63 104
18545.92 107
18547.21 104
18548.49 95
18549.78 93
18551.07 104
18552.36 85
18553.64 95
18554.93 92
18556.22 91
18557.50 114
18558.79 109
18560.08 95
18561.37 93
18562.66 74
18563.94 77
18565.23 85
18566.52 88
18567.81 105
18569.09 99
18570.38 95
18571.67 96
18572.96 78
18574.25 97
18575.53 94
18576.82 100
18578.11 100
18579.40 96
18580.69 85
18581.98 81
18583.26 80
18584.55 87
18585.84 80
18587.13 96
18588.42 109
18589.71 93
18590.99 87
18592.28 98
18593.57 111
18594.86 108
18596.15 110
18597.44 99
18598.73 84
18600.02 95
18601.31 103
18602.59 86
18603.88 115
18605.17 110
18606.46 101
18607.75 103
18609.04 91
18610.33 111
18611.62 104
18612.91 114
18614.20 90
18615.49 100
18616.78 110
18618.07 104
18619.36 96
18620.65 95
18621.94 112
18623.23 102
18624.52 115
18625.81 108
18627.10 90
18628.39 97
18629.68 86
18630.97 94
18632.26 74
18633.55 95
18634.84 91
18636.13 104
18637.42 109
18638.71 102
18640.00 91
18641.29 104
18642.58 109
18643.87 118
18645.16 117
18646.45 103
18647.74 100
18649.03 94
18650.32 99
18651.61 115
18652.90 99
18654.19 91
18655.48 97
18656.78 95
18658.07 105
18659.36 108
18660.65 91
18661.94 102
18663.23 101
18664.52 116
18665.81 90
18667.10 85
18668.40 94
18669.69 101
18670.98 111
18672.27 99
18673.56 90
18674.85 98
18676.14 90
18677.44 105
18678.73 91
18680.02 83
18681.31 86
18682.60 106
18683.90 93
18685.19 98
18686.48 88
18687.77 92
18689.06 93
18690.36 73
18691.65 93
18692.94 84
18694.23 69
18695.52 86
18696.82 81
18698.11 73
18699.40 88
18700.69 87
18701.99 110
18703.28 96
18704.57 84
18705.86 84
18707.16 98
18708.45 85
18709.74 83
18711.04 77
18712.33 80
18713.62 95
18714.91 105
18716.21 93
18717.50 107
18718.79 98
18720.09 81
18721.38 80
18722.67 85
18723.97 99
18725.26 105
18726.55 86
18727.85 115
18729.14 84
18730.43 91
18731.73 98
18733.02 116
18734.31 104
18735.61 100
18736.90 117
18738.19 89
18739.49 80
18740.78 70
18742.08 72
18743.37 97
18744.66 73
18745.96 97
18747.25 80
18748.55 108
18749.84 97
18751.13 85
18752.43 95
18753.72 88
18755.02 93
18756.31 92
18757.61 86
18758.90 87
18760.20 85
18761.49 101
18762.78 78
18764.08 72
18765.37 88
18766.67 85
18767.96 106
18769.26 77
18770.55 77
18771.85 94
18773.14 111
18774.44 78
18775.73 70
18777.03 95
18778.32 86
18779.62 79
18780.91 92
18782.21 68
18783.50 87
18784.80 86
18786.10 88
18787.39 60
18788.69 79
18789.98 89
18791.28 108
18792.57 98
18793.87 85
18795.16 89
18796.46 72
18797.76 79
18799.05 82
18800.35 84
18801.64 75
18802.94 84
18804.24 98
18805.53 111
18806.83 70
18808.12 68
18809.42 71
18810.72 90
18812.01 91
18813.31 84
18814.61 60
18815.90 70
18817.20 80
18818.50 92
18819.79 80
18821.09 80
18822.39 84
18823.68 69
18824.98 89
18826.28 86
18827.57 85
18828.87 98
18830.17 72
18831.46 94
18832.76 77
18834.06 73
18835.35 84
18836.65 101
18837.95 81
18839.25 61
18840.54 83
18841.84 82
18843.14 70
18844.44 86
18845.73 94
18847.03 83
18848.33 67
18849.63 88
18850.92 71
18852.22 69
18853.52 74
18854.82 100
18856.11 95
18857.41 74
18858.71 80
18860.01 104
18861.31 97
18862.60 90
18863.90 78
18865.20 91
18866.50 80
18867.80 82
18869.10 62
18870.39 72
18871.69 77
18872.99 62
18874.29 93
18875.59 75
18876.89 64
18878.18 79
18879.48 89
18880.78 90
18882.08 88
18883.38 72
18884.68 75
18885.98 89
18887.28 70
18888.57 85
18889.87 76
18891.17 108
18892.47 95
18893.77 68
18895.07 65
18896.37 97
18897.67 68
18898.97 83
18900.27 89
18901.57 75
18902.87 87
18904.17 85
18905.47 87
18906.76 76
18908.06 81
18909.36 99
18910.66 90
18911.96 88
18913.26 69
18914.56 72
18915.86 85
18917.16 89
18918.46 97
18919.76 84
18921.06 84
18922.36 76
18923.66 70
18924.96 77
18926.26 90
18927.56 98
18928.86 69
18930.17 78
18931.47 87
18932.77 89
18934.07 78
18935.37 75
18936.67 74
18937.97 106
18939.27 94
18940.57 59
18941.87 76
18943.17 74
18944.47 101
18945.77 88
18947.07 92
18948.38 100
18949.68 76
18950.98 78
18952.28 60
18953.58 76
18954.88 84
18956.18 83
18957.48 97
18958.79 64
18960.09 82
18961.39 65
18962.69 98
18963.99 100
18965.29 104
18966.59 90
18967.90 107
18969.20 90
18970.50 99
18971.80 83
18973.10 80
18974.41 82
18975.71 69
18977.01 69
18978.31 85
18979.61 93
18980.92 91
18982.22 100
18983.52 86
18984.82 64
18986.12 71
18987.43 96
18988.73 73
18990.03 79
18991.33 82
18992.64 77
18993.94 89
18995.24 81
18996.54 98
18997.85 82
18999.15 93
19000.45 94
19001.76 84
19003.06 80
19004.36 75
19005.66 82
19006.97 73
19008.27 70
19009.57 77
19010.88 102
19012.18 99
19013.48 89
19014.79 86
19016.09 77
19017.39 84
19018.70 82
19020.00 88
19021.30 66
19022.61 85
19023.91 80
19025.22 90
19026.52 101
19027.82 83
19029.13 65
19030.43 107
19031.73 92
19033.04 89
19034.34 77
19035.65 77
19036.95 77
19038.25 84
19039.56 85
19040.86 69
19042.17 84
19043.47 90
19044.78 101
19046.08 71
19047.38 91
19048.69 78
19049.99 85
19051.30 78
19052.60 98
19053.91 96
19055.21 79
19056.52 93
19057.82 99
19059.13 92
19060.43 82
19061.74 88
19063.04 105
19064.35 90
19065.65 78
19066.96 92
19068.26 100
19069.57 92
19070.87 64
19072.18 72
19073.48 72
19074.79 82
19076.09 101
19077.40 102
19078.70 80
19080.01 102
19081.32 105
19082.62 90
19083.93 83
19085.23 80
19086.54 90
19087.84 106
19089.15 102
19090.46 92
19091.76 76
19093.07 72
19094.37 81
19095.68 63
19096.99 64
19098.29 83
19099.60 88
19100.90 76
19102.21 86
19103.52 83
19104.82 100
19106.13 125
19107.44 79
19108.74 93
19110.05 84
19111.36 96
19112.66 78
19113.97 77
19115.28 90
19116.58 102
19117.89 108
19119.20 93
19120.50 84
19121.81 87
19123.12 76
19124.43 94
19125.73 95
19127.04 92
19128.35 86
19129.65 105
19130.96 73
19132.27 64
19133.58 88
19134.88 79
19136.19 76
19137.50 96
19138.81 91
19140.11 83
19141.42 65
19142.73 59
19144.04 101
19145.34 82
19146.65 85
19147.96 81
19149.27 93
19150.58 90
19151.88 95
19153.19 84
19154.50 78
19155.81 99
19157.12 102
19158.42 78
19159.73 75
19161.04 76
19162.35 72
19163.66 91
19164.97 83
19166.28 68
19167.58 91
19168.89 95
19170.20 102
19171.51 68
19172.82 98
19174.13 92
19175.44 70
19176.75 77
19178.05 74
19179.36 75
19180.67 95
19181.98 90
19183.29 89
19184.60 76
19185.91 76
19187.22 71
19188.53 78
19189.84 78
19191.15 91
19192.46 87
19193.76 83
19195.07 82
19196.38 85
19197.69 87
19199.00 78
19200.31 84
19201.62 98
19202.93 81
19204.24 85
19205.55 82
19206.86 104
19208.17 76
19209.48 79
19210.79 88
19212.10 90
19213.41 83
19214.72 97
19216.03 84
19217.34 77
19218.65 78
19219.96 77
19221.27 69
19222.58 96
19223.89 91
19225.20 96
19226.52 90
19227.83 80
19229.14 93
19230.45 82
19231.76 80
19233.07 67
19234.38 76
19235.69 78
19237.00 66
19238.31 70
19239.62 88
19240.93 88
19242.25 94
19243.56 65
19244.87 75
19246.18 76
19247.49 92
19248.80 78
19250.11 78
19251.42 77
19252.74 65
19254.05 102
19255.36 106
19256.67 97
19257.98 78
19259.29 99
19260.61 97
19261.92 78
19263.23 72
19264.54 89
19265.85 71
19267.17 64
19268.48 76
19269.79 79
19271.10 75
19272.41 82
19273.73 81
19275.04 89
19276.35 92
19277.66 101
19278.98 87
19280.29 79
19281.60 86
19282.91 88
19284.23 90
19285.54 76
19286.85 75
19288.16 81
19289.48 67
19290.79 67
19292.10 76
19293.41 69
19294.73 61
19296.04 83
19297.35 86
19298.67 81
19299.98 75
19301.29 73
19302.61 77
19303.92 86
19305.23 78
19306.55 89
19307.86 100
19309.17 88
19310.49 69
19311.80 88
19313.11 95
19314.43 84
19315.74 74
19317.05 78
19318.37 64
19319.68 71
19320.99 93
19322.31 76
19323.62 94
19324.94 97
19326.25 98
19327.56 86
19328.88 58
19330.19 86
19331.51 68
19332.82 82
19334.14 81
19335.45 73
19336.76 85
19338.08 81
19339.39 79
19340.71 92
19342.02 91
19343.34 71
19344.65 73
19345.97 81
19347.28 106
19348.59 74
19349.91 78
19351.22 73
19352.54 93
19353.85 84
19355.17 74
19356.48 94
19357.80 79
19359.11 64
19360.43 96
19361.74 78
19363.06 93
19364.38 74
19365.69 59
19367.01 79
19368.32 79
19369.64 70
19370.95 55
19372.27 91
19373.58 88
19374.90 70
19376.21 86
19377.53 77
19378.85 81
19380.16 66
19381.48 85
19382.79 78
19384.11 78
19385.43 65
19386.74 87
19388.06 76
19389.37 68
19390.69 86
19392.01 71
19393.32 79
19394.64 87
19395.96 91
19397.27 84
19398.59 95
19399.91 96
19401.22 88
19402.54 81
19403.85 79
19405.17 74
19406.49 65
19407.80 86
19409.12 82
19410.44 76
19411.76 93
19413.07 86
19414.39 87
19415.71 103
19417.02 88
19418.34 102
19419.66 79
19420.98 88
19422.29 109
19423.61 88
19424.93 92
19426.24 93
19427.56 65
19428.88 62
19430.20 100
19431.51 92
19432.83 71
19434.15 88
19435.47 75
19436.79 80
19438.10 82
19439.42 69
19440.74 79
19442.06 95
19443.37 88
19444.69 76
19446.01 92
19447.33 88
19448.65 87
19449.97 89
19451.28 94
19452.60 87
19453.92 101
19455.24 90
19456.56 81
19457.88 73
19459.19 75
19460.51 85
19461.83 88
19463.15 89
19464.47 93
19465.79 107
19467.11 79
19468.42 60
19469.74 59
19471.06 77
19472.38 70
19473.70 92
19475.02 70
19476.34 74
19477.66 70
19478.98 95
19480.30 100
19481.62 74
19482.93 71
19484.25 66
19485.57 81
19486.89 64
19488.21 58
19489.53 73
19490.85 70
19492.17 64
19493.49 73
19494.81 96
19496.13 100
19497.45 109
19498.77 79
19500.09 88
19501.41 76
19502.73 113
19504.05 69
19505.37 88
19506.69 78
19508.01 116
19509.33 84
19510.65 79
19511.97 63
19513.29 64
19514.61 73
19515.93 74
19517.25 84
19518.57 72
19519.89 79
19521.21 86
19522.54 100
19523.86 78
19525.18 72
19526.50 82
19527.82 77
19529.14 103
19530.46 77
19531.78 67
19533.10 68
19534.42 105
19535.74 67
19537.07 80
19538.39 81
19539.71 94
19541.03 94
19542.35 105
19543.67 84
19544.99 88
19546.31 78
19547.64 94
19548.96 63
19550.28 65
19551.60 88
19552.92 92
19554.24 69
19555.57 73
19556.89 84
19558.21 86
19559.53 105
19560.85 91
19562.18 62
19563.50 73
19564.82 85
19566.14 79
19567.46 96
19568.79 87
19570.11 74
19571.43 96
19572.75 80
19574.08 82
19575.40 90
19576.72 87
19578.04 90
19579.37 87
19580.69 70
19582.01 71
19583.33 90
19584.66 92
19585.98 105
19587.30 75
19588.63 102
19589.95 66
19591.27 65
19592.59 81
19593.92 76
19595.24 69
19596.56 86
19597.89 81
19599.21 69
19600.53 76
19601.86 95
19603.18 82
19604.50 73
19605.83 80
19607.15 94
19608.47 93
19609.80 103
19611.12 84
19612.45 88
19613.77 78
19615.09 83
19616.42 81
19617.74 82
19619.06 95
19620.39 71
19621.71 87
19623.04 89
19624.36 79
19625.69 89
19627.01 93
19628.33 94
19629.66 75
19630.98 75
19632.31 107
19633.63 87
19634.96 84
19636.28 72
19637.60 85
19638.93 79
19640.25 91
19641.58 98
19642.90 77
19644.23 87
19645.55 70
19646.88 76
19648.20 86
19649.53 77
19650.85 74
19652.18 90
19653.50 97
19654.83 84
19656.15 73
19657.48 89
19658.80 98
19660.13 80
19661.45 81
19662.78 66
19664.11 95
19665.43 89
19666.76 80
19668.08 69
19669.41 83
19670.73 84
19672.06 96
19673.39 86
19674.71 71
19676.04 78
19677.36 93
19678.69 80
19680.01 69
19681.34 77
19682.67 84
19683.99 103
19685.32 79
19686.65 70
19687.97 81
19689.30 77
19690.62 81
19691.95 69
19693.28 78
19694.60 78
19695.93 93
19697.26 63
19698.58 78
19699.91 88
19701.24 89
19702.56 92
19703.89 64
19705.22 57
19706.54 75
19707.87 61
19709.20 68
19710.53 52
19711.85 79
19713.18 80
19714.51 93
19715.83 110
19717.16 116
19718.49 106
19719.82 95
19721.14 90
19722.47 71
19723.80 82
19725.13 82
19726.45 78
19727.78 86
19729.11 88
19730.44 78
19731.76 69
19733.09 81
19734.42 83
19735.75 92
19737.08 87
19738.40 74
19739.73 74
19741.06 92
19742.39 81
19743.72 74
19745.04 78
19746.37 86
19747.70 99
19749.03 79
19750.36 68
19751.69 74
19753.01 84
19754.34 76
19755.67 65
19757.00 81
19758.33 86
19759.66 86
19760.99 89
19762.31 74
19763.64 95
19764.97 108
19766.30 102
19767.63 82
19768.96 80
19770.29 74
19771.62 91
19772.95 75
19774.28 74
19775.60 75
19776.93 72
19778.26 88
19779.59 83
19780.92 80
19782.25 75
19783.58 75
19784.91 79
19786.24 100
19787.57 78
19788.90 86
19790.23 88
19791.56 94
19792.89 78
19794.22 89
19795.55 95
19796.88 87
19798.21 92
19799.54 66
19800.87 81
19802.20 76
19803.53 88
19804.86 83
19806.19 87
19807.52 78
19808.85 94
19810.18 80
19811.51 85
19812.84 93
19814.17 93
19815.50 76
19816.83 80
19818.16 77
19819.49 76
19820.83 81
19822.16 68
19823.49 95
19824.82 73
19826.15 73
19827.48 104
19828.81 75
19830.14 74
19831.47 96
19832.80 90
19834.14 81
19835.47 80
19836.80 82
19838.13 91
19839.46 80
19840.79 62
19842.12 95
19843.46 114
19844.79 93
19846.12 69
19847.45 107
19848.78 94
19850.11 84
19851.45 70
19852.78 74
19854.11 62
19855.44 84
19856.77 82
19858.11 102
19859.44 105
19860.77 79
19862.10 90
19863.43 90
19864.77 76
19866.10 78
19867.43 89
19868.76 80
19870.10 97
19871.43 89
19872.76 107
19874.09 77
19875.43 94
19876.76 77
19878.09 68
19879.42 92
19880.76 95
19882.09 89
19883.42 97
19884.75 88
19886.09 84
19887.42 80
19888.75 81
19890.09 87
19891.42 92
19892.75 91
19894.09 93
19895.42 84
19896.75 80
19898.09 88
19899.42 81
19900.75 75
19902.09 74
19903.42 91
19904.75 67
19906.09 71
19907.42 80
19908.75 72
19910.09 68
19911.42 92
19912.76 78
19914.09 61
19915.42 74
19916.76 65
19918.09 83
19919.43 95
19920.76 100
19922.09 99
19923.43 78
19924.76 81
19926.10 83
19927.43 85
19928.77 86
19930.10 84
19931.43 106
19932.77 98
19934.10 75
19935.44 77
19936.77 83
19938.11 84
19939.44 70
19940.78 81
19942.11 83
19943.45 100
19944.78 73
19946.12 82
19947.45 97
19948.79 73
19950.12 76
19951.46 94
19952.79 87
19954.13 83
19955.46 87
19956.80 88
19958.13 91
19959.47 70
19960.80 63
19962.14 71
19963.48 92
19964.81 100
19966.15 85
19967.48 89
19968.82 84
19970.15 66
19971.49 66
19972.83 83
19974.16 84
19975.50 68
19976.83 76
19978.17 97
19979.51 102
19980.84 89
19982.18 88
19983.51 69
19984.85 83
19986.19 99
19987.52 94
19988.86 78
19990.20 87
19991.53 88
19992.87 90
19994.21 65
19995.54 82
19996.88 92
19998.22 77
19999.55 93
20000.89 64
20002.23 78
20003.56 86
20004.90 83
20006.24 90
20007.57 62
20008.91 77
20010.25 84
20011.59 96
20012.92 89
20014.26 95
20015.60 75
20016.94 93
20018.27 88
20019.61 92
20020.95 79
20022.28 80
20023.62 93
20024.96 71
20026.30 84
20027.64 71
20028.97 88
20030.31 83
20031.65 90
20032.99 83
20034.32 87
20035.66 66
20037.00 93
20038.34 92
20039.68 65
20041.02 74
20042.35 81
20043.69 89
20045.03 74
20046.37 78
20047.71 87
20049.05 71
20050.38 58
20051.72 99
20053.06 87
20054.40 90
20055.74 101
20057.08 97
20058.42 91
20059.75 81
20061.09 91
20062.43 84
20063.77 68
20065.11 55
20066.45 74
20067.79 90
20069.13 79
20070.47 77
20071.81 75
20073.14 92
20074.48 89
20075.82 74
20077.16 48
20078.50 84
20079.84 103
20081.18 88
20082.52 78
20083.86 70
20085.20 88
20086.54 102
20087.88 83
20089.22 72
20090.56 67
20091.90 98
20093.24 96
20094.58 80
20095.92 77
20097.26 86
20098.60 125
20099.94 94
20101.28 80
20102.62 93
20103.96 97
20105.30 103
20106.64 80
20107.98 105
20109.32 94
20110.66 98
20112.00 86
20113.34 107
20114.68 73
20116.02 83
20117.36 91
20118.71 84
20120.05 76
20121.39 78
20122.73 87
20124.07 87
20125.41 63
20126.75 74
20128.09 73
20129.43 86
20130.77 64
20132.12 76
20133.46 86
20134.80 72
20136.14 80
20137.48 70
20138.82 88
20140.16 79
20141.51 83
20142.85 76
20144.19 88
20145.53 107
