# Supplementary material for: MALDI-TOF MS typing enables the classification of brewing yeasts of the genus Saccharomyces to major beer styles
Source: PLoS One. 2017 Aug 9;12(8):e0181694. doi: 10.1371/journal.pone.0181694 (PMC5549903; doi:10.1371/journal.pone.0181694)
Supplement: S2 File — The directory includes 90 raw files and was zipped to “.zip”; the folder has three strains with 30 spectra per strain; S1 Text explains the raw files with an example and Table 1 represents the yeast strains used within the experiment. (ZIP) [file pone.0181694.s005.zip › 4-6/30253-149-OG-WB-WB-YPG-18h-E-E_2015-07-10_1_0_A4_1.dat]

2000.66 1492
2001.08 1582
2001.50 1457
2001.92 1591
2002.34 1535
2002.77 1469
2003.19 1472
2003.61 1356
2004.03 1412
2004.45 1370
2004.88 1569
2005.30 1442
2005.72 1302
2006.14 1316
2006.56 1340
2006.99 1586
2007.41 1530
2007.83 1405
2008.25 1432
2008.67 1475
2009.10 1502
2009.52 1416
2009.94 1319
2010.36 1305
2010.79 1432
2011.21 1352
2011.63 1234
2012.06 1350
2012.48 1345
2012.90 1300
2013.32 1474
2013.75 1353
2014.17 1310
2014.59 1410
2015.02 1443
2015.44 1314
2015.86 1246
2016.28 1319
2016.71 1379
2017.13 1402
2017.55 1285
2017.98 1323
2018.40 1351
2018.82 1466
2019.25 1466
2019.67 1494
2020.09 1698
2020.52 1455
2020.94 1489
2021.37 1382
2021.79 1214
2022.21 1192
2022.64 1191
2023.06 1228
2023.48 1241
2023.91 1331
2024.33 1330
2024.76 1391
2025.18 1217
2025.60 1260
2026.03 1348
2026.45 1444
2026.88 1332
2027.30 1309
2027.73 1109
2028.15 1158
2028.57 1295
2029.00 1192
2029.42 1177
2029.85 1167
2030.27 1326
2030.70 1221
2031.12 1256
2031.55 1287
2031.97 1362
2032.40 1317
2032.82 1343
2033.25 1448
2033.67 1415
2034.10 1379
2034.52 1196
2034.95 1227
2035.37 1292
2035.80 1321
2036.22 1418
2036.65 1141
2037.07 1154
2037.50 1525
2037.92 1435
2038.35 1424
2038.77 1338
2039.20 1234
2039.63 1266
2040.05 1401
2040.48 1411
2040.90 1400
2041.33 1504
2041.75 1381
2042.18 1323
2042.61 1572
2043.03 1320
2043.46 1317
2043.88 1259
2044.31 1322
2044.74 1473
2045.16 1510
2045.59 1367
2046.01 1429
2046.44 1543
2046.87 1323
2047.29 1383
2047.72 1681
2048.15 1487
2048.57 1407
2049.00 1487
2049.43 1432
2049.85 1331
2050.28 1505
2050.71 1481
2051.13 1420
2051.56 1506
2051.99 1664
2052.41 1688
2052.84 1737
2053.27 1591
2053.69 1632
2054.12 1713
2054.55 1699
2054.98 1678
2055.40 1542
2055.83 1524
2056.26 1442
2056.68 1626
2057.11 1424
2057.54 1459
2057.97 1447
2058.39 1310
2058.82 1492
2059.25 1437
2059.68 1380
2060.11 1426
2060.53 1389
2060.96 1332
2061.39 1275
2061.82 1346
2062.24 1525
2062.67 1448
2063.10 1649
2063.53 1617
2063.96 1665
2064.39 1861
2064.81 2229
2065.24 2060
2065.67 1982
2066.10 2002
2066.53 2159
2066.95 1948
2067.38 1687
2067.81 1655
2068.24 1835
2068.67 1609
2069.10 1472
2069.53 1398
2069.96 1606
2070.38 1494
2070.81 1628
2071.24 1573
2071.67 1564
2072.10 1603
2072.53 1512
2072.96 1600
2073.39 1600
2073.82 1431
2074.24 1359
2074.67 1454
2075.10 1601
2075.53 1575
2075.96 1645
2076.39 1638
2076.82 1454
2077.25 1554
2077.68 1374
2078.11 1336
2078.54 1383
2078.97 1425
2079.40 1448
2079.83 1322
2080.26 1237
2080.69 1416
2081.12 1363
2081.55 1383
2081.98 1428
2082.41 1327
2082.84 1280
2083.27 1314
2083.70 1201
2084.13 1188
2084.56 1392
2084.99 1402
2085.42 1360
2085.85 1318
2086.28 1284
2086.71 1268
2087.14 1227
2087.57 1339
2088.00 1369
2088.43 1358
2088.86 1326
2089.29 1268
2089.73 1267
2090.16 1315
2090.59 1474
2091.02 1283
2091.45 1356
2091.88 1356
2092.31 1409
2092.74 1325
2093.17 1233
2093.60 1293
2094.04 1336
2094.47 1285
2094.90 1227
2095.33 1241
2095.76 1264
2096.19 1324
2096.62 1250
2097.06 1330
2097.49 1139
2097.92 1133
2098.35 1198
2098.78 1172
2099.21 1244
2099.65 1142
2100.08 1199
2100.51 1103
2100.94 1195
2101.37 1116
2101.81 1227
2102.24 1294
2102.67 1183
2103.10 1221
2103.53 1199
2103.97 1283
2104.40 1335
2104.83 1278
2105.26 1245
2105.70 1279
2106.13 1387
2106.56 1400
2106.99 1435
2107.43 1510
2107.86 1290
2108.29 1339
2108.72 1442
2109.16 1299
2109.59 1258
2110.02 1293
2110.46 1382
2110.89 1340
2111.32 1140
2111.75 1225
2112.19 1308
2112.62 1457
2113.05 1271
2113.49 1271
2113.92 1423
2114.35 1412
2114.79 1251
2115.22 1257
2115.65 1374
2116.09 1312
2116.52 1249
2116.95 1379
2117.39 1417
2117.82 1318
2118.26 1146
2118.69 1281
2119.12 1291
2119.56 1153
2119.99 1134
2120.42 1219
2120.86 1247
2121.29 1232
2121.73 1180
2122.16 1158
2122.59 1252
2123.03 1169
2123.46 1178
2123.90 1295
2124.33 1393
2124.77 1226
2125.20 1110
2125.64 1068
2126.07 1142
2126.50 1190
2126.94 1240
2127.37 1264
2127.81 1397
2128.24 1361
2128.68 1500
2129.11 1435
2129.55 1277
2129.98 1213
2130.42 1346
2130.85 1488
2131.29 1475
2131.72 1302
2132.16 1281
2132.59 1279
2133.03 1153
2133.46 1229
2133.90 1280
2134.33 1238
2134.77 1235
2135.20 1324
2135.64 1287
2136.08 1313
2136.51 1326
2136.95 1250
2137.38 1225
2137.82 1167
2138.25 1322
2138.69 1248
2139.13 1150
2139.56 1181
2140.00 1256
2140.43 1305
2140.87 1320
2141.31 1278
2141.74 1203
2142.18 1179
2142.61 1212
2143.05 1255
2143.49 1226
2143.92 1309
2144.36 1229
2144.80 1179
2145.23 1142
2145.67 1277
2146.11 1138
2146.54 1113
2146.98 1441
2147.42 1415
2147.85 1426
2148.29 1537
2148.73 1546
2149.16 1600
2149.60 1596
2150.04 1482
2150.47 1586
2150.91 1625
2151.35 1494
2151.79 1534
2152.22 1561
2152.66 1547
2153.10 1390
2153.53 1463
2153.97 1424
2154.41 1402
2154.85 1273
2155.28 1248
2155.72 1298
2156.16 1487
2156.60 1423
2157.03 1312
2157.47 1444
2157.91 1479
2158.35 1529
2158.79 1393
2159.22 1369
2159.66 1482
2160.10 1435
2160.54 1384
2160.98 1428
2161.41 1393
2161.85 1247
2162.29 1448
2162.73 1420
2163.17 1324
2163.60 1233
2164.04 1074
2164.48 1103
2164.92 1208
2165.36 1214
2165.80 1248
2166.24 1092
2166.67 1188
2167.11 1280
2167.55 1344
2167.99 1216
2168.43 1277
2168.87 1341
2169.31 1364
2169.75 1530
2170.19 1364
2170.62 1479
2171.06 1551
2171.50 1446
2171.94 1448
2172.38 1641
2172.82 1685
2173.26 1701
2173.70 1726
2174.14 1832
2174.58 1673
2175.02 1745
2175.46 1807
2175.90 1760
2176.34 1761
2176.78 1595
2177.22 1586
2177.66 1542
2178.10 1462
2178.54 1448
2178.97 1381
2179.41 1400
2179.85 1244
2180.29 1302
2180.74 1243
2181.18 1288
2181.62 1203
2182.06 1290
2182.50 1328
2182.94 1281
2183.38 1181
2183.82 1330
2184.26 1300
2184.70 1201
2185.14 1194
2185.58 1160
2186.02 1209
2186.46 1275
2186.90 1410
2187.34 1327
2187.78 1274
2188.22 1409
2188.66 1317
2189.11 1380
2189.55 1521
2189.99 1381
2190.43 1351
2190.87 1484
2191.31 1373
2191.75 1372
2192.19 1230
2192.63 1307
2193.08 1289
2193.52 1444
2193.96 1578
2194.40 1421
2194.84 1587
2195.28 1547
2195.72 1597
2196.17 1476
2196.61 1492
2197.05 1746
2197.49 1649
2197.93 1692
2198.37 1475
2198.82 1505
2199.26 1455
2199.70 1446
2200.14 1400
2200.58 1429
2201.03 1434
2201.47 1494
2201.91 1564
2202.35 1333
2202.80 1488
2203.24 1511
2203.68 1458
2204.12 1455
2204.57 1423
2205.01 1370
2205.45 1315
2205.89 1315
2206.34 1381
2206.78 1388
2207.22 1383
2207.66 1411
2208.11 1381
2208.55 1373
2208.99 1298
2209.44 1426
2209.88 1400
2210.32 1438
2210.76 1594
2211.21 1237
2211.65 1348
2212.09 1302
2212.54 1334
2212.98 1136
2213.42 1289
2213.87 1265
2214.31 1350
2214.75 1241
2215.20 1167
2215.64 1249
2216.09 1311
2216.53 1366
2216.97 1444
2217.42 1289
2217.86 1326
2218.30 1475
2218.75 1501
2219.19 1541
2219.64 1526
2220.08 1209
2220.52 1167
2220.97 1281
2221.41 1402
2221.86 1497
2222.30 1286
2222.75 1421
2223.19 1409
2223.63 1567
2224.08 1575
2224.52 1544
2224.97 1493
2225.41 1493
2225.86 1563
2226.30 1451
2226.75 1665
2227.19 1529
2227.64 1391
2228.08 1327
2228.53 1260
2228.97 1276
2229.42 1489
2229.86 1517
2230.31 1528
2230.75 1606
2231.20 1482
2231.64 1287
2232.09 1431
2232.53 1349
2232.98 1324
2233.42 1326
2233.87 1315
2234.31 1467
2234.76 1588
2235.20 1381
2235.65 1219
2236.10 1125
2236.54 1148
2236.99 1268
2237.43 1269
2237.88 1350
2238.32 1200
2238.77 1101
2239.22 1045
2239.66 1049
2240.11 1055
2240.55 1101
2241.00 1131
2241.45 1048
2241.89 1041
2242.34 1084
2242.79 1139
2243.23 1211
2243.68 1229
2244.12 1211
2244.57 1212
2245.02 1158
2245.46 1207
2245.91 1205
2246.36 1217
2246.80 1152
2247.25 1113
2247.70 1092
2248.14 1128
2248.59 1181
2249.04 1291
2249.49 1274
2249.93 1124
2250.38 1230
2250.83 1208
2251.27 1171
2251.72 1209
2252.17 1185
2252.62 1235
2253.06 1257
2253.51 1275
2253.96 1233
2254.40 1250
2254.85 1054
2255.30 1187
2255.75 1176
2256.20 1131
2256.64 1204
2257.09 1223
2257.54 1198
2257.99 1115
2258.43 1181
2258.88 1263
2259.33 1304
2259.78 1241
2260.23 1234
2260.67 1388
2261.12 1352
2261.57 1464
2262.02 1501
2262.47 1379
2262.92 1348
2263.36 1421
2263.81 1556
2264.26 1512
2264.71 1470
2265.16 1472
2265.61 1422
2266.05 1395
2266.50 1367
2266.95 1416
2267.40 1392
2267.85 1280
2268.30 1224
2268.75 1345
2269.20 1276
2269.65 1242
2270.09 1317
2270.54 1420
2270.99 1504
2271.44 1357
2271.89 1505
2272.34 1304
2272.79 1382
2273.24 1458
2273.69 1406
2274.14 1364
2274.59 1238
2275.04 1205
2275.49 1242
2275.94 1276
2276.38 1271
2276.83 1252
2277.28 1178
2277.73 1444
2278.18 1356
2278.63 1313
2279.08 1369
2279.53 1460
2279.98 1565
2280.43 1475
2280.88 1387
2281.33 1449
2281.78 1556
2282.23 1514
2282.68 1467
2283.13 1376
2283.59 1388
2284.04 1563
2284.49 1300
2284.94 1367
2285.39 1313
2285.84 1376
2286.29 1359
2286.74 1471
2287.19 1521
2287.64 1730
2288.09 1739
2288.54 1898
2288.99 1940
2289.44 2200
2289.89 2302
2290.35 2193
2290.80 2361
2291.25 2251
2291.70 2290
2292.15 2422
2292.60 2176
2293.05 2269
2293.50 2062
2293.96 1714
2294.41 1646
2294.86 1628
2295.31 1554
2295.76 1441
2296.21 1383
2296.66 1326
2297.12 1214
2297.57 1190
2298.02 1283
2298.47 1188
2298.92 1077
2299.38 1139
2299.83 1247
2300.28 1237
2300.73 1144
2301.18 1112
2301.64 1256
2302.09 1267
2302.54 1253
2302.99 1264
2303.44 1105
2303.90 1238
2304.35 1161
2304.80 1117
2305.25 1207
2305.71 1229
2306.16 1273
2306.61 1282
2307.07 1258
2307.52 1419
2307.97 1336
2308.42 1298
2308.88 1413
2309.33 1441
2309.78 1367
2310.23 1347
2310.69 1327
2311.14 1454
2311.59 1530
2312.05 1417
2312.50 1329
2312.95 1305
2313.41 1258
2313.86 1242
2314.31 1283
2314.77 1311
2315.22 1308
2315.67 1332
2316.13 1439
2316.58 1425
2317.04 1508
2317.49 1353
2317.94 1248
2318.40 1257
2318.85 1379
2319.30 1406
2319.76 1335
2320.21 1317
2320.67 1224
2321.12 1258
2321.57 1402
2322.03 1448
2322.48 1514
2322.94 1412
2323.39 1388
2323.85 1630
2324.30 1770
2324.75 1671
2325.21 1899
2325.66 1936
2326.12 1957
2326.57 1750
2327.03 1631
2327.48 1616
2327.94 1656
2328.39 1480
2328.85 1583
2329.30 1433
2329.76 1355
2330.21 1443
2330.67 1389
2331.12 1372
2331.58 1234
2332.03 1247
2332.49 1280
2332.94 1308
2333.40 1307
2333.85 1374
2334.31 1299
2334.76 1282
2335.22 1421
2335.67 1350
2336.13 1194
2336.58 1314
2337.04 1286
2337.50 1335
2337.95 1249
2338.41 1189
2338.86 1368
2339.32 1108
2339.77 1191
2340.23 1180
2340.69 1229
2341.14 1227
2341.60 1170
2342.05 1134
2342.51 1206
2342.97 1120
2343.42 1108
2343.88 1220
2344.34 1080
2344.79 1096
2345.25 1173
2345.70 1176
2346.16 1159
2346.62 1079
2347.07 1106
2347.53 932
2347.99 1019
2348.44 1142
2348.90 1184
2349.36 1086
2349.81 1237
2350.27 1299
2350.73 1286
2351.19 1279
2351.64 1252
2352.10 1130
2352.56 1086
2353.01 1276
2353.47 1173
2353.93 1107
2354.39 1138
2354.84 1240
2355.30 1250
2355.76 1154
2356.22 1112
2356.67 1171
2357.13 1086
2357.59 1185
2358.05 1272
2358.50 1298
2358.96 1221
2359.42 1005
2359.88 1105
2360.33 1220
2360.79 1201
2361.25 1117
2361.71 1238
2362.17 1237
2362.62 1190
2363.08 1257
2363.54 1244
2364.00 1224
2364.46 1203
2364.92 1311
2365.37 1290
2365.83 1345
2366.29 1401
2366.75 1239
2367.21 1233
2367.67 1222
2368.12 1147
2368.58 1195
2369.04 1244
2369.50 1415
2369.96 1364
2370.42 1225
2370.88 1371
2371.34 1294
2371.80 1291
2372.25 1529
2372.71 1569
2373.17 1612
2373.63 1659
2374.09 1620
2374.55 1551
2375.01 1504
2375.47 1559
2375.93 1716
2376.39 1684
2376.85 1548
2377.31 1517
2377.77 1568
2378.23 1513
2378.69 1369
2379.15 1467
2379.61 1417
2380.06 1250
2380.52 1211
2380.98 1409
2381.44 1284
2381.90 1182
2382.36 1134
2382.82 1197
2383.28 1296
2383.74 1089
2384.20 995
2384.67 1086
2385.13 1213
2385.59 1149
2386.05 1166
2386.51 1112
2386.97 1176
2387.43 1186
2387.89 1235
2388.35 1233
2388.81 1291
2389.27 1326
2389.73 1196
2390.19 1255
2390.65 1222
2391.11 1216
2391.57 1319
2392.03 1314
2392.50 1364
2392.96 1420
2393.42 1274
2393.88 1223
2394.34 1226
2394.80 1271
2395.26 1120
2395.72 1183
2396.19 1294
2396.65 1221
2397.11 1087
2397.57 1218
2398.03 1183
2398.49 1185
2398.95 1125
2399.42 1127
2399.88 1216
2400.34 1284
2400.80 1189
2401.26 1239
2401.73 1130
2402.19 1118
2402.65 1136
2403.11 1218
2403.57 1219
2404.04 1128
2404.50 1209
2404.96 1164
2405.42 1175
2405.88 1090
2406.35 1158
2406.81 1140
2407.27 1110
2407.73 1078
2408.20 1054
2408.66 1219
2409.12 1195
2409.58 1171
2410.05 1131
2410.51 1187
2410.97 1149
2411.43 1175
2411.90 1141
2412.36 1241
2412.82 1146
2413.29 1163
2413.75 1101
2414.21 1120
2414.68 1155
2415.14 1428
2415.60 1267
2416.07 1351
2416.53 1306
2416.99 1270
2417.46 1307
2417.92 1145
2418.38 1187
2418.85 1391
2419.31 1245
2419.77 1227
2420.24 1127
2420.70 1131
2421.16 1194
2421.63 1095
2422.09 1192
2422.56 1168
2423.02 1197
2423.48 1152
2423.95 1192
2424.41 1042
2424.88 1057
2425.34 1103
2425.80 1144
2426.27 1208
2426.73 1240
2427.20 1211
2427.66 1271
2428.13 1235
2428.59 1239
2429.05 1131
2429.52 1109
2429.98 1255
2430.45 1251
2430.91 1179
2431.38 1041
2431.84 964
2432.31 1092
2432.77 1146
2433.24 1125
2433.70 1063
2434.17 1044
2434.63 1126
2435.10 1054
2435.56 1075
2436.03 986
2436.49 1048
2436.96 1203
2437.42 1276
2437.89 1320
2438.35 1213
2438.82 1143
2439.28 1227
2439.75 1162
2440.22 1064
2440.68 1132
2441.15 1231
2441.61 1244
2442.08 1385
2442.54 1328
2443.01 1272
2443.48 1226
2443.94 1201
2444.41 1233
2444.87 1167
2445.34 1192
2445.81 1283
2446.27 1201
2446.74 1278
2447.20 1310
2447.67 1238
2448.14 1199
2448.60 1223
2449.07 1167
2449.54 1216
2450.00 1177
2450.47 1117
2450.94 1212
2451.40 1143
2451.87 1052
2452.34 1182
2452.80 1215
2453.27 1167
2453.74 1121
2454.20 1065
2454.67 1086
2455.14 1230
2455.60 1157
2456.07 1028
2456.54 1006
2457.01 1134
2457.47 1080
2457.94 1140
2458.41 1163
2458.88 1058
2459.34 1062
2459.81 1180
2460.28 1096
2460.74 1143
2461.21 1069
2461.68 1065
2462.15 1128
2462.62 1122
2463.08 1186
2463.55 1135
2464.02 1143
2464.49 1172
2464.95 1149
2465.42 1173
2465.89 1173
2466.36 1249
2466.83 1131
2467.30 1124
2467.76 1088
2468.23 1074
2468.70 1023
2469.17 997
2469.64 952
2470.10 1015
2470.57 982
2471.04 938
2471.51 971
2471.98 989
2472.45 1047
2472.92 1039
2473.39 1025
2473.85 972
2474.32 1031
2474.79 972
2475.26 1084
2475.73 1231
2476.20 1095
2476.67 984
2477.14 996
2477.61 1012
2478.07 1005
2478.54 1077
2479.01 972
2479.48 928
2479.95 956
2480.42 1150
2480.89 1090
2481.36 1108
2481.83 1097
2482.30 1062
2482.77 1088
2483.24 943
2483.71 1022
2484.18 997
2484.65 1030
2485.12 1182
2485.59 1066
2486.06 1150
2486.53 1316
2487.00 1216
2487.47 1054
2487.94 1113
2488.41 1147
2488.88 1273
2489.35 1343
2489.82 1288
2490.29 1338
2490.76 1231
2491.23 1090
2491.70 1102
2492.17 1151
2492.64 1310
2493.11 1203
2493.58 1066
2494.05 1059
2494.52 1104
2494.99 1001
2495.47 1035
2495.94 1103
2496.41 1097
2496.88 1104
2497.35 1030
2497.82 1051
2498.29 1033
2498.76 1033
2499.23 1007
2499.70 1031
2500.18 1028
2500.65 966
2501.12 1003
2501.59 1087
2502.06 1210
2502.53 1136
2503.00 1122
2503.48 1128
2503.95 1268
2504.42 1229
2504.89 1206
2505.36 1203
2505.83 1215
2506.31 1223
2506.78 1300
2507.25 1091
2507.72 1234
2508.19 1317
2508.67 1305
2509.14 1331
2509.61 1241
2510.08 1302
2510.56 1321
2511.03 1278
2511.50 1271
2511.97 1170
2512.44 1197
2512.92 1309
2513.39 1452
2513.86 1282
2514.33 1168
2514.81 1080
2515.28 1036
2515.75 1101
2516.23 1166
2516.70 997
2517.17 1032
2517.64 1167
2518.12 1173
2518.59 1004
2519.06 987
2519.54 1084
2520.01 1169
2520.48 1121
2520.96 1006
2521.43 977
2521.90 1144
2522.38 1226
2522.85 1061
2523.32 1022
2523.80 1119
2524.27 1138
2524.74 1170
2525.22 1107
2525.69 1107
2526.16 1308
2526.64 1192
2527.11 1225
2527.59 1162
2528.06 1381
2528.53 1354
2529.01 1420
2529.48 1422
2529.96 1438
2530.43 1369
2530.90 1184
2531.38 1288
2531.85 1074
2532.33 1198
2532.80 1061
2533.28 960
2533.75 1028
2534.22 1109
2534.70 1109
2535.17 1027
2535.65 934
2536.12 1096
2536.60 1057
2537.07 1178
2537.55 1211
2538.02 1137
2538.50 1033
2538.97 1025
2539.45 1168
2539.92 1151
2540.40 1333
2540.87 1304
2541.35 1143
2541.82 1197
2542.30 1396
2542.77 1181
2543.25 1126
2543.72 1179
2544.20 1174
2544.67 1284
2545.15 1213
2545.62 1277
2546.10 1146
2546.58 1247
2547.05 1336
2547.53 1361
2548.00 1247
2548.48 1335
2548.95 1356
2549.43 1151
2549.91 1209
2550.38 1150
2550.86 1371
2551.33 1343
2551.81 1285
2552.29 1363
2552.76 1314
2553.24 1224
2553.72 1237
2554.19 1295
2554.67 1241
2555.14 1221
2555.62 1153
2556.10 1173
2556.57 1192
2557.05 1203
2557.53 1042
2558.00 1124
2558.48 1108
2558.96 1175
2559.43 1313
2559.91 1078
2560.39 1013
2560.87 1016
2561.34 982
2561.82 1145
2562.30 1206
2562.77 1150
2563.25 1126
2563.73 1175
2564.21 1126
2564.68 1154
2565.16 1209
2565.64 1085
2566.11 999
2566.59 1143
2567.07 1217
2567.55 987
2568.03 996
2568.50 1025
2568.98 1002
2569.46 856
2569.94 966
2570.41 1037
2570.89 1130
2571.37 1108
2571.85 1032
2572.33 1070
2572.80 936
2573.28 1056
2573.76 1056
2574.24 1001
2574.72 1114
2575.19 1057
2575.67 943
2576.15 1056
2576.63 1029
2577.11 1028
2577.59 1002
2578.07 969
2578.54 851
2579.02 967
2579.50 1008
2579.98 1074
2580.46 927
2580.94 974
2581.42 964
2581.90 997
2582.37 1105
2582.85 1068
2583.33 983
2583.81 1045
2584.29 993
2584.77 1034
2585.25 993
2585.73 1022
2586.21 951
2586.69 1029
2587.17 1080
2587.65 1075
2588.13 1127
2588.61 1090
2589.08 1123
2589.56 1182
2590.04 992
2590.52 915
2591.00 950
2591.48 1087
2591.96 1230
2592.44 1095
2592.92 1116
2593.40 1055
2593.88 1084
2594.36 1019
2594.84 1043
2595.32 1002
2595.80 996
2596.28 990
2596.76 1077
2597.24 967
2597.72 938
2598.21 944
2598.69 1144
2599.17 1111
2599.65 947
2600.13 951
2600.61 988
2601.09 1001
2601.57 1057
2602.05 961
2602.53 965
2603.01 1173
2603.49 1167
2603.97 1052
2604.45 1005
2604.94 1060
2605.42 1043
2605.90 1028
2606.38 994
2606.86 1081
2607.34 1096
2607.82 1182
2608.30 1050
2608.79 1054
2609.27 1030
2609.75 1018
2610.23 961
2610.71 1005
2611.19 895
2611.68 1012
2612.16 1020
2612.64 1050
2613.12 1086
2613.60 1060
2614.08 948
2614.57 1033
2615.05 1113
2615.53 1097
2616.01 1113
2616.49 1091
2616.98 1194
2617.46 1192
2617.94 1185
2618.42 1143
2618.91 1102
2619.39 1195
2619.87 1210
2620.35 1077
2620.84 1141
2621.32 1151
2621.80 1058
2622.28 1122
2622.77 1232
2623.25 1305
2623.73 1218
2624.21 1197
2624.70 1139
2625.18 1062
2625.66 1053
2626.15 1096
2626.63 1201
2627.11 1276
2627.60 1178
2628.08 1131
2628.56 1112
2629.05 1106
2629.53 1176
2630.01 1207
2630.50 1157
2630.98 1223
2631.46 1287
2631.95 1313
2632.43 1314
2632.91 1538
2633.40 1314
2633.88 1393
2634.36 1270
2634.85 1293
2635.33 1435
2635.82 1387
2636.30 1188
2636.78 1190
2637.27 1102
2637.75 1083
2638.24 1042
2638.72 1034
2639.20 924
2639.69 1096
2640.17 1157
2640.66 1049
2641.14 1005
2641.63 1038
2642.11 1001
2642.60 994
2643.08 965
2643.56 949
2644.05 919
2644.53 953
2645.02 942
2645.50 960
2645.99 1013
2646.47 991
2646.96 996
2647.44 1090
2647.93 979
2648.41 976
2648.90 1048
2649.38 964
2649.87 910
2650.35 1007
2650.84 979
2651.32 1118
2651.81 1033
2652.30 929
2652.78 1027
2653.27 1083
2653.75 1024
2654.24 970
2654.72 997
2655.21 1122
2655.69 1101
2656.18 918
2656.67 1125
2657.15 1073
2657.64 1083
2658.12 1129
2658.61 1099
2659.10 1000
2659.58 1018
2660.07 1008
2660.55 1047
2661.04 947
2661.53 1096
2662.01 1054
2662.50 980
2662.99 973
2663.47 957
2663.96 889
2664.44 1048
2664.93 1010
2665.42 1021
2665.90 1011
2666.39 994
2666.88 1005
2667.36 945
2667.85 907
2668.34 883
2668.83 1044
2669.31 1035
2669.80 1129
2670.29 1050
2670.77 927
2671.26 1025
2671.75 1183
2672.24 1210
2672.72 1237
2673.21 1239
2673.70 1410
2674.18 1293
2674.67 1310
2675.16 1281
2675.65 1422
2676.13 1368
2676.62 1386
2677.11 1235
2677.60 1161
2678.09 1239
2678.57 1160
2679.06 1199
2679.55 1071
2680.04 986
2680.53 1055
2681.01 971
2681.50 1057
2681.99 892
2682.48 942
2682.97 1083
2683.45 1170
2683.94 960
2684.43 930
2684.92 1045
2685.41 1072
2685.90 1003
2686.38 1009
2686.87 979
2687.36 854
2687.85 930
2688.34 898
2688.83 935
2689.32 947
2689.81 954
2690.29 895
2690.78 976
2691.27 1001
2691.76 971
2692.25 996
2692.74 1144
2693.23 1025
2693.72 1017
2694.21 1009
2694.70 1038
2695.19 1007
2695.68 905
2696.16 1007
2696.65 949
2697.14 883
2697.63 849
2698.12 943
2698.61 997
2699.10 1034
2699.59 1069
2700.08 1037
2700.57 1006
2701.06 1052
2701.55 1088
2702.04 1099
2702.53 1057
2703.02 1117
2703.51 1074
2704.00 1078
2704.49 1083
2704.98 1055
2705.47 1041
2705.96 1128
2706.45 1135
2706.94 1151
2707.43 1059
2707.92 1061
2708.41 1130
2708.91 1011
2709.40 1000
2709.89 1087
2710.38 1122
2710.87 1094
2711.36 1176
2711.85 1038
2712.34 1037
2712.83 913
2713.32 1067
2713.81 992
2714.30 941
2714.80 922
2715.29 999
2715.78 992
2716.27 868
2716.76 875
2717.25 963
2717.74 1070
2718.23 1113
2718.73 1071
2719.22 1035
2719.71 1057
2720.20 1061
2720.69 1040
2721.18 1036
2721.68 1097
2722.17 1006
2722.66 1120
2723.15 1246
2723.64 1189
2724.14 1092
2724.63 1149
2725.12 1178
2725.61 1344
2726.10 1246
2726.60 1095
2727.09 1162
2727.58 1124
2728.07 1064
2728.56 1094
2729.06 1121
2729.55 1141
2730.04 1098
2730.53 1086
2731.03 1002
2731.52 981
2732.01 993
2732.51 1209
2733.00 1080
2733.49 1070
2733.98 1030
2734.48 1015
2734.97 1054
2735.46 1104
2735.96 1106
2736.45 1163
2736.94 1138
2737.43 1141
2737.93 1263
2738.42 1294
2738.91 1237
2739.41 1108
2739.90 1199
2740.39 1153
2740.89 1168
2741.38 1249
2741.88 993
2742.37 1081
2742.86 1217
2743.36 1253
2743.85 1096
2744.34 1164
2744.84 1099
2745.33 1164
2745.83 1065
2746.32 1186
2746.81 1214
2747.31 1144
2747.80 1137
2748.30 1133
2748.79 1204
2749.28 1215
2749.78 970
2750.27 1043
2750.77 999
2751.26 1049
2751.76 923
2752.25 896
2752.74 988
2753.24 1063
2753.73 1114
2754.23 1006
2754.72 1152
2755.22 1113
2755.71 1106
2756.21 1239
2756.70 1105
2757.20 1063
2757.69 1165
2758.19 1071
2758.68 1054
2759.18 983
2759.67 1034
2760.17 1078
2760.66 1041
2761.16 1116
2761.65 997
2762.15 1034
2762.64 1040
2763.14 1210
2763.64 1086
2764.13 1150
2764.63 1115
2765.12 1132
2765.62 1137
2766.11 1043
2766.61 979
2767.11 1146
2767.60 1230
2768.10 990
2768.59 1127
2769.09 1209
2769.59 1039
2770.08 1042
2770.58 944
2771.07 1117
2771.57 1138
2772.07 1080
2772.56 1216
2773.06 1213
2773.56 1154
2774.05 1219
2774.55 1374
2775.04 1414
2775.54 1347
2776.04 1457
2776.53 1335
2777.03 1386
2777.53 1465
2778.03 1512
2778.52 1307
2779.02 1245
2779.52 1234
2780.01 1289
2780.51 1089
2781.01 956
2781.50 1058
2782.00 1092
2782.50 1024
2783.00 1077
2783.49 990
2783.99 1036
2784.49 1001
2784.99 999
2785.48 995
2785.98 987
2786.48 1021
2786.98 984
2787.47 1007
2787.97 1063
2788.47 1068
2788.97 1042
2789.46 1055
2789.96 1015
2790.46 1025
2790.96 1151
2791.46 1120
2791.95 1124
2792.45 1105
2792.95 1070
2793.45 1153
2793.95 1068
2794.44 1025
2794.94 1089
2795.44 938
2795.94 1060
2796.44 1101
2796.94 1083
2797.44 1097
2797.93 1123
2798.43 1118
2798.93 1090
2799.43 1182
2799.93 1036
2800.43 943
2800.93 1015
2801.43 1092
2801.92 1106
2802.42 1057
2802.92 1043
2803.42 983
2803.92 946
2804.42 1038
2804.92 1038
2805.42 1135
2805.92 1163
2806.42 1032
2806.92 1101
2807.42 1092
2807.91 1116
2808.41 1130
2808.91 1176
2809.41 1093
2809.91 1005
2810.41 1136
2810.91 1093
2811.41 1150
2811.91 1133
2812.41 1113
2812.91 984
2813.41 1052
2813.91 979
2814.41 994
2814.91 1121
2815.41 1018
2815.91 1015
2816.41 982
2816.91 1004
2817.41 1032
2817.91 1112
2818.41 1039
2818.91 1039
2819.42 964
2819.92 895
2820.42 1082
2820.92 1117
2821.42 1070
2821.92 979
2822.42 936
2822.92 947
2823.42 1031
2823.92 1008
2824.42 1009
2824.92 981
2825.42 963
2825.93 1012
2826.43 1048
2826.93 997
2827.43 989
2827.93 956
2828.43 932
2828.93 932
2829.43 948
2829.94 905
2830.44 979
2830.94 948
2831.44 972
2831.94 910
2832.44 958
2832.95 927
2833.45 854
2833.95 911
2834.45 1021
2834.95 1045
2835.45 1055
2835.96 893
2836.46 915
2836.96 1007
2837.46 966
2837.97 985
2838.47 1054
2838.97 1065
2839.47 1068
2839.97 1044
2840.48 1007
2840.98 1099
2841.48 1045
2841.98 896
2842.49 881
2842.99 892
2843.49 1025
2843.99 992
2844.50 1014
2845.00 981
2845.50 1086
2846.01 1116
2846.51 1033
2847.01 1030
2847.51 1059
2848.02 1017
2848.52 1180
2849.02 1060
2849.53 913
2850.03 976
2850.53 944
2851.04 1005
2851.54 1058
2852.04 1107
2852.55 1024
2853.05 998
2853.55 1014
2854.06 1110
2854.56 1130
2855.06 1189
2855.57 1115
2856.07 1150
2856.58 1086
2857.08 1114
2857.58 1245
2858.09 1116
2858.59 1015
2859.10 1033
2859.60 1085
2860.10 1111
2860.61 1019
2861.11 981
2861.62 949
2862.12 986
2862.62 987
2863.13 897
2863.63 1034
2864.14 1070
2864.64 928
2865.15 928
2865.65 939
2866.16 895
2866.66 981
2867.17 921
2867.67 920
2868.18 820
2868.68 890
2869.19 869
2869.69 1028
2870.20 1077
2870.70 1046
2871.21 1002
2871.71 990
2872.22 987
2872.72 989
2873.23 963
2873.73 993
2874.24 1103
2874.74 1090
2875.25 1117
2875.75 1034
2876.26 1027
2876.76 1130
2877.27 1189
2877.78 1102
2878.28 1003
2878.79 1030
2879.29 1098
2879.80 1068
2880.30 996
2880.81 977
2881.32 1013
2881.82 1048
2882.33 1098
2882.83 1150
2883.34 1049
2883.85 1013
2884.35 1047
2884.86 1098
2885.37 1010
2885.87 1015
2886.38 1153
2886.88 1163
2887.39 1147
2887.90 1236
2888.40 1171
2888.91 1133
2889.42 1230
2889.92 1177
2890.43 1124
2890.94 1116
2891.45 1019
2891.95 1226
2892.46 1259
2892.97 1174
2893.47 1315
2893.98 1402
2894.49 1281
2894.99 1371
2895.50 1274
2896.01 1255
2896.52 1451
2897.02 1311
2897.53 1192
2898.04 1149
2898.55 1118
2899.05 1236
2899.56 1188
2900.07 1026
2900.58 1002
2901.08 929
2901.59 1005
2902.10 1162
2902.61 1122
2903.12 1038
2903.62 958
2904.13 1059
2904.64 1082
2905.15 1135
2905.66 1119
2906.16 1188
2906.67 1045
2907.18 1122
2907.69 1045
2908.20 1017
2908.71 1089
2909.21 1061
2909.72 1075
2910.23 1096
2910.74 1076
2911.25 1045
2911.76 999
2912.26 1012
2912.77 1118
2913.28 1135
2913.79 1065
2914.30 1091
2914.81 1105
2915.32 1107
2915.83 1135
2916.34 1116
2916.85 861
2917.35 972
2917.86 1049
2918.37 1019
2918.88 965
2919.39 993
2919.90 1001
2920.41 1020
2920.92 974
2921.43 1112
2921.94 1025
2922.45 1001
2922.96 1063
2923.47 923
2923.98 1093
2924.49 1007
2925.00 917
2925.51 912
2926.02 930
2926.53 924
2927.04 1021
2927.55 1021
2928.06 995
2928.57 1029
2929.08 998
2929.59 1029
2930.10 1077
2930.61 1012
2931.12 1069
2931.63 1143
2932.14 1043
2932.65 1036
2933.16 938
2933.67 879
2934.18 982
2934.69 954
2935.20 1068
2935.71 1125
2936.22 968
2936.73 1086
2937.25 1245
2937.76 1147
2938.27 1197
2938.78 1237
2939.29 1337
2939.80 1408
2940.31 1333
2940.82 1241
2941.33 1177
2941.85 1104
2942.36 1175
2942.87 1151
2943.38 1093
2943.89 1103
2944.40 1050
2944.91 985
2945.43 1039
2945.94 1074
2946.45 1060
2946.96 1078
2947.47 903
2947.98 986
2948.50 1016
2949.01 887
2949.52 991
2950.03 988
2950.54 1033
2951.06 1112
2951.57 943
2952.08 1007
2952.59 919
2953.10 877
2953.62 1031
2954.13 874
2954.64 901
2955.15 1065
2955.67 1117
2956.18 1018
2956.69 1034
2957.20 1126
2957.72 1028
2958.23 1064
2958.74 1010
2959.25 962
2959.77 996
2960.28 1011
2960.79 997
2961.31 1053
2961.82 1037
2962.33 1095
2962.85 1090
2963.36 1202
2963.87 1253
2964.39 1187
2964.90 1299
2965.41 1087
2965.93 1167
2966.44 1038
2966.95 973
2967.47 1081
2967.98 912
2968.49 869
2969.01 876
2969.52 906
2970.03 971
2970.55 1002
2971.06 1039
2971.58 953
2972.09 1116
2972.60 1012
2973.12 951
2973.63 1064
2974.15 1164
2974.66 1148
2975.17 1016
2975.69 1058
2976.20 1154
2976.72 1115
2977.23 1169
2977.74 1320
2978.26 1265
2978.77 1130
2979.29 1258
2979.80 1163
2980.32 1278
2980.83 1342
2981.35 1187
2981.86 1195
2982.38 1297
2982.89 1329
2983.41 1269
2983.92 1225
2984.44 1390
2984.95 1393
2985.47 1286
2985.98 1308
2986.50 1325
2987.01 1385
2987.53 1267
2988.04 1389
2988.56 1413
2989.07 1403
2989.59 1326
2990.10 1555
2990.62 1449
2991.13 1261
2991.65 1429
2992.17 1389
2992.68 1368
2993.20 1319
2993.71 1387
2994.23 1546
2994.74 1421
2995.26 1493
2995.78 1510
2996.29 1616
2996.81 1638
2997.32 1628
2997.84 1674
2998.36 1543
2998.87 1523
2999.39 1722
2999.91 1918
3000.42 1930
3000.94 2230
3001.45 2660
3001.97 2889
3002.49 3231
3003.00 3853
3003.52 4398
3004.04 4922
3004.55 5242
3005.07 5245
3005.59 5208
3006.10 4966
3006.62 4763
3007.14 4726
3007.66 3876
3008.17 3408
3008.69 2942
3009.21 2592
3009.72 2187
3010.24 1942
3010.76 1758
3011.28 1582
3011.79 1628
3012.31 1524
3012.83 1634
3013.35 1521
3013.86 1440
3014.38 1408
3014.90 1438
3015.42 1456
3015.93 1525
3016.45 1653
3016.97 1426
3017.49 1282
3018.00 1436
3018.52 1289
3019.04 1378
3019.56 1377
3020.08 1373
3020.59 1416
3021.11 1237
3021.63 1348
3022.15 1421
3022.67 1342
3023.19 1431
3023.70 1445
3024.22 1325
3024.74 1377
3025.26 1379
3025.78 1338
3026.30 1409
3026.81 1285
3027.33 1250
3027.85 1262
3028.37 1198
3028.89 1145
3029.41 1189
3029.93 1179
3030.45 1152
3030.97 1114
3031.48 1120
3032.00 1343
3032.52 1271
3033.04 1074
3033.56 1141
3034.08 1136
3034.60 1287
3035.12 1257
3035.64 1261
3036.16 1139
3036.68 1220
3037.20 1238
3037.72 1146
3038.24 1067
3038.76 1018
3039.27 1234
3039.79 1209
3040.31 1099
3040.83 1132
3041.35 1114
3041.87 1023
3042.39 1034
3042.91 1198
3043.43 1192
3043.95 1107
3044.47 1225
3044.99 1175
3045.51 1244
3046.03 1165
3046.56 1084
3047.08 1087
3047.60 1313
3048.12 1258
3048.64 1313
3049.16 1236
3049.68 1217
3050.20 1164
3050.72 1040
3051.24 977
3051.76 1116
3052.28 1126
3052.80 1107
3053.32 1225
3053.84 1150
3054.37 998
3054.89 968
3055.41 1144
3055.93 1013
3056.45 1065
3056.97 1024
3057.49 939
3058.01 909
3058.53 976
3059.06 957
3059.58 1022
3060.10 1090
3060.62 1217
3061.14 1178
3061.66 1206
3062.19 1066
3062.71 1059
3063.23 1048
3063.75 1136
3064.27 1127
3064.79 1156
3065.32 1317
3065.84 1220
3066.36 1273
3066.88 1325
3067.40 1172
3067.93 1240
3068.45 1356
3068.97 1249
3069.49 1111
3070.02 1214
3070.54 1148
3071.06 1160
3071.58 1334
3072.10 1281
3072.63 1153
3073.15 1182
3073.67 1212
3074.20 1247
3074.72 1278
3075.24 1258
3075.76 1225
3076.29 1362
3076.81 1337
3077.33 1342
3077.86 1411
3078.38 1422
3078.90 1426
3079.42 1500
3079.95 1650
3080.47 1705
3080.99 1642
3081.52 1538
3082.04 1517
3082.56 1494
3083.09 1672
3083.61 1825
3084.13 1601
3084.66 1649
3085.18 1557
3085.71 1587
3086.23 1648
3086.75 1483
3087.28 1511
3087.80 1494
3088.32 1576
3088.85 1518
3089.37 1370
3089.90 1513
3090.42 1599
3090.94 1661
3091.47 1476
3091.99 1494
3092.52 1445
3093.04 1589
3093.57 1677
3094.09 1663
3094.61 1856
3095.14 1790
3095.66 1867
3096.19 1952
3096.71 1981
3097.24 1909
3097.76 2049
3098.29 2193
3098.81 2695
3099.34 3358
3099.86 4032
3100.39 4870
3100.91 6382
3101.44 7066
3101.96 7832
3102.49 8114
3103.01 8404
3103.54 8751
3104.06 8439
3104.59 8457
3105.11 7787
3105.64 6814
3106.16 5585
3106.69 4825
3107.21 4098
3107.74 3349
3108.26 3138
3108.79 2858
3109.32 2543
3109.84 2572
3110.37 2409
3110.89 2412
3111.42 2441
3111.94 2458
3112.47 2137
3113.00 2095
3113.52 1970
3114.05 2063
3114.57 2065
3115.10 1849
3115.63 1535
3116.15 1484
3116.68 1574
3117.21 1722
3117.73 1606
3118.26 1584
3118.78 1443
3119.31 1568
3119.84 1793
3120.36 1840
3120.89 1661
3121.42 1637
3121.94 1735
3122.47 1754
3123.00 1912
3123.52 1779
3124.05 1552
3124.58 1456
3125.11 1530
3125.63 1469
3126.16 1543
3126.69 1466
3127.21 1525
3127.74 1240
3128.27 1381
3128.80 1170
3129.32 1318
3129.85 1356
3130.38 1211
3130.91 1191
3131.43 1267
3131.96 1265
3132.49 1189
3133.02 1226
3133.54 1298
3134.07 1291
3134.60 1268
3135.13 1210
3135.65 1192
3136.18 1108
3136.71 1114
3137.24 1185
3137.77 1078
3138.29 1204
3138.82 1241
3139.35 1349
3139.88 1216
3140.41 1215
3140.94 1135
3141.46 1150
3141.99 1139
3142.52 1067
3143.05 1030
3143.58 1066
3144.11 1055
3144.64 1130
3145.16 1207
3145.69 1121
3146.22 1019
3146.75 1129
3147.28 1368
3147.81 1222
3148.34 1313
3148.87 1392
3149.40 1406
3149.92 1304
3150.45 1356
3150.98 1460
3151.51 1215
3152.04 1303
3152.57 1406
3153.10 1441
3153.63 1318
3154.16 1309
3154.69 1327
3155.22 1362
3155.75 1336
3156.28 1397
3156.81 1678
3157.34 1587
3157.87 1497
3158.40 1461
3158.93 1397
3159.46 1483
3159.99 1403
3160.52 1334
3161.05 1403
3161.58 1329
3162.11 1243
3162.64 1259
3163.17 1229
3163.70 1286
3164.23 1151
3164.76 1235
3165.29 1170
3165.82 1115
3166.35 1117
3166.88 1244
3167.41 1261
3167.94 1114
3168.47 1152
3169.00 1212
3169.53 1106
3170.06 1238
3170.59 1278
3171.12 1296
3171.65 1371
3172.19 1216
3172.72 1318
3173.25 1366
3173.78 1584
3174.31 1605
3174.84 1500
3175.37 1331
3175.90 1219
3176.44 1344
3176.97 1486
3177.50 1228
3178.03 1199
3178.56 1243
3179.09 1313
3179.62 1093
3180.16 1100
3180.69 1156
3181.22 1083
3181.75 1024
3182.28 1133
3182.81 1314
3183.35 1148
3183.88 1167
3184.41 1123
3184.94 1084
3185.47 1133
3186.01 1138
3186.54 1104
3187.07 1179
3187.60 1118
3188.14 1188
3188.67 1148
3189.20 1136
3189.73 1126
3190.26 950
3190.80 1058
3191.33 1037
3191.86 1015
3192.39 1082
3192.93 1188
3193.46 1205
3193.99 1274
3194.53 1144
3195.06 1134
3195.59 1154
3196.12 1110
3196.66 1244
3197.19 1227
3197.72 1147
3198.26 1102
3198.79 1279
3199.32 1282
3199.86 1362
3200.39 1173
3200.92 1275
3201.46 1318
3201.99 1333
3202.52 1299
3203.06 1268
3203.59 1092
3204.12 1194
3204.66 1305
3205.19 1233
3205.73 1213
3206.26 1123
3206.79 1106
3207.33 1185
3207.86 1283
3208.39 1290
3208.93 1494
3209.46 1443
3210.00 1460
3210.53 1551
3211.07 1475
3211.60 1431
3212.13 1321
3212.67 1393
3213.20 1437
3213.74 1379
3214.27 1265
3214.81 1262
3215.34 1327
3215.88 1299
3216.41 1343
3216.94 1234
3217.48 1223
3218.01 1122
3218.55 1156
3219.08 1135
3219.62 1147
3220.15 1195
3220.69 1449
3221.22 1374
3221.76 1287
3222.29 1455
3222.83 1444
3223.36 1516
3223.90 1602
3224.43 1759
3224.97 1821
3225.51 1678
3226.04 1477
3226.58 1613
3227.11 1456
3227.65 1490
3228.18 1512
3228.72 1741
3229.25 1646
3229.79 1468
3230.33 1501
3230.86 1551
3231.40 1548
3231.93 1536
3232.47 1497
3233.01 1524
3233.54 1560
3234.08 1570
3234.61 1587
3235.15 1664
3235.69 1605
3236.22 1581
3236.76 1698
3237.30 1574
3237.83 1486
3238.37 1398
3238.91 1566
3239.44 1591
3239.98 1401
3240.51 1562
3241.05 1641
3241.59 1702
3242.13 1591
3242.66 1619
3243.20 1705
3243.74 1602
3244.27 1807
3244.81 1526
3245.35 1502
3245.88 1689
3246.42 1771
3246.96 1679
3247.50 1587
3248.03 1738
3248.57 1626
3249.11 1650
3249.64 1650
3250.18 1673
3250.72 1624
3251.26 1676
3251.79 1686
3252.33 1677
3252.87 1666
3253.41 1696
3253.95 1663
3254.48 1699
3255.02 1629
3255.56 1780
3256.10 1788
3256.64 2097
3257.17 1951
3257.71 2098
3258.25 2383
3258.79 2578
3259.33 2871
3259.86 2993
3260.40 3430
3260.94 3626
3261.48 3670
3262.02 4058
3262.56 4409
3263.09 5033
3263.63 5101
3264.17 6253
3264.71 6951
3265.25 7180
3265.79 7189
3266.33 7827
3266.87 7632
3267.40 7831
3267.94 7491
3268.48 6670
3269.02 6334
3269.56 5633
3270.10 4691
3270.64 4035
3271.18 3339
3271.72 2967
3272.26 2676
3272.80 2508
3273.33 2323
3273.87 2310
3274.41 2339
3274.95 2114
3275.49 2035
3276.03 2064
3276.57 1938
3277.11 2178
3277.65 2181
3278.19 2169
3278.73 2090
3279.27 2003
3279.81 1889
3280.35 2052
3280.89 1986
3281.43 1832
3281.97 1800
3282.51 1856
3283.05 1791
3283.59 1887
3284.13 1987
3284.67 2079
3285.21 1943
3285.75 1848
3286.29 2072
3286.83 2156
3287.37 2005
3287.91 2026
3288.45 2111
3289.00 1835
3289.54 1992
3290.08 2036
3290.62 2105
3291.16 2032
3291.70 2102
3292.24 2158
3292.78 2245
3293.32 2607
3293.86 2647
3294.40 2839
3294.95 3021
3295.49 3057
3296.03 3097
3296.57 3091
3297.11 2920
3297.65 3018
3298.19 2803
3298.74 2644
3299.28 2628
3299.82 2351
3300.36 2302
3300.90 2392
3301.44 2223
3301.98 2073
3302.53 2099
3303.07 2139
3303.61 2092
3304.15 2026
3304.69 2072
3305.24 2217
3305.78 1964
3306.32 1864
3306.86 1810
3307.40 1884
3307.95 1832
3308.49 1727
3309.03 1662
3309.57 1675
3310.12 1653
3310.66 1458
3311.20 1575
3311.74 1631
3312.29 1805
3312.83 1842
3313.37 1876
3313.91 1965
3314.46 1968
3315.00 2024
3315.54 2118
3316.09 2118
3316.63 2173
3317.17 2347
3317.71 2228
3318.26 2149
3318.80 2235
3319.34 2176
3319.89 2077
3320.43 2035
3320.97 2036
3321.52 2140
3322.06 2064
3322.60 1964
3323.15 1808
3323.69 1975
3324.23 1900
3324.78 1908
3325.32 2032
3325.86 1900
3326.41 1767
3326.95 1769
3327.50 1849
3328.04 1643
3328.58 1767
3329.13 1752
3329.67 1994
3330.22 2435
3330.76 3115
3331.30 4005
3331.85 5092
3332.39 6154
3332.94 7277
3333.48 8696
3334.03 10123
3334.57 11126
3335.11 11640
3335.66 12467
3336.20 12740
3336.75 12728
3337.29 11699
3337.84 11029
3338.38 10090
3338.93 8811
3339.47 7522
3340.02 6236
3340.56 5183
3341.11 3933
3341.65 3337
3342.20 2829
3342.74 2678
3343.29 2274
3343.83 2201
3344.38 2212
3344.92 2073
3345.47 2007
3346.01 1996
3346.56 1942
3347.10 1857
3347.65 1895
3348.19 2080
3348.74 2196
3349.29 2115
3349.83 2176
3350.38 2431
3350.92 2022
3351.47 2058
3352.01 2045
3352.56 2119
3353.11 2228
3353.65 2117
3354.20 1851
3354.74 1797
3355.29 1761
3355.84 1728
3356.38 1670
3356.93 1479
3357.47 1613
3358.02 1591
3358.57 1674
3359.11 1644
3359.66 1673
3360.21 1655
3360.75 1582
3361.30 1540
3361.85 1544
3362.39 1565
3362.94 1567
3363.49 1766
3364.03 1649
3364.58 1656
3365.13 1665
3365.67 1652
3366.22 1786
3366.77 1606
3367.31 1622
3367.86 1689
3368.41 1683
3368.96 1661
3369.50 1547
3370.05 1638
3370.60 1690
3371.15 1636
3371.69 1774
3372.24 1946
3372.79 1850
3373.34 1964
3373.88 1882
3374.43 1789
3374.98 1755
3375.53 1673
3376.07 1708
3376.62 1677
3377.17 1628
3377.72 1517
3378.27 1317
3378.81 1297
3379.36 1388
3379.91 1387
3380.46 1301
3381.01 1226
3381.55 1313
3382.10 1314
3382.65 1263
3383.20 1121
3383.75 1214
3384.30 1404
3384.84 1344
3385.39 1235
3385.94 1353
3386.49 1270
3387.04 1380
3387.59 1321
3388.14 1235
3388.69 1197
3389.23 1265
3389.78 1343
3390.33 1191
3390.88 1188
3391.43 1285
3391.98 1289
3392.53 1350
3393.08 1193
3393.63 1105
3394.18 1180
3394.72 1211
3395.27 1235
3395.82 1156
3396.37 1131
3396.92 1146
3397.47 1198
3398.02 1190
3398.57 1179
3399.12 1166
3399.67 1280
3400.22 1140
3400.77 1174
3401.32 1163
3401.87 1013
3402.42 1060
3402.97 1054
3403.52 1087
3404.07 1192
3404.62 1067
3405.17 1120
3405.72 1034
3406.27 1038
3406.82 1072
3407.37 1164
3407.92 1264
3408.47 1202
3409.02 1167
3409.57 1171
3410.12 1119
3410.67 1068
3411.22 1344
3411.78 1282
3412.33 1268
3412.88 1179
3413.43 1139
3413.98 1249
3414.53 1293
3415.08 1253
3415.63 1294
3416.18 1321
3416.73 1263
3417.28 1256
3417.84 1205
3418.39 1149
3418.94 1244
3419.49 1150
3420.04 1248
3420.59 1379
3421.14 1377
3421.69 1390
3422.25 1405
3422.80 1502
3423.35 1527
3423.90 1509
3424.45 1470
3425.00 1527
3425.56 1405
3426.11 1498
3426.66 1448
3427.21 1329
3427.76 1161
3428.32 1285
3428.87 1276
3429.42 1228
3429.97 1291
3430.52 1229
3431.08 1283
3431.63 1110
3432.18 1175
3432.73 1147
3433.29 1157
3433.84 1272
3434.39 1107
3434.94 1132
3435.50 1276
3436.05 1228
3436.60 1310
3437.15 1326
3437.71 1334
3438.26 1345
3438.81 1440
3439.37 1405
3439.92 1323
3440.47 1325
3441.02 1253
3441.58 1236
3442.13 1340
3442.68 1362
3443.24 1246
3443.79 1253
3444.34 1172
3444.90 1172
3445.45 1153
3446.00 1095
3446.56 1240
3447.11 1197
3447.66 1025
3448.22 1147
3448.77 1060
3449.33 1184
3449.88 1072
3450.43 1211
3450.99 1267
3451.54 1169
3452.09 1390
3452.65 1288
3453.20 1121
3453.76 1204
3454.31 1284
3454.86 1252
3455.42 1161
3455.97 1160
3456.53 1178
3457.08 1083
3457.64 1010
3458.19 1127
3458.75 1131
3459.30 1075
3459.85 1142
3460.41 1235
3460.96 1301
3461.52 1138
3462.07 1172
3462.63 1152
3463.18 1198
3463.74 1236
3464.29 1268
3464.85 1232
3465.40 1234
3465.96 1327
3466.51 1301
3467.07 1320
3467.62 1349
3468.18 1437
3468.73 1374
3469.29 1386
3469.84 1479
3470.40 1402
3470.95 1695
3471.51 1632
3472.07 1543
3472.62 1511
3473.18 1498
3473.73 1537
3474.29 1603
3474.84 1627
3475.40 1739
3475.96 1595
3476.51 1607
3477.07 1640
3477.62 1650
3478.18 1611
3478.74 1624
3479.29 1717
3479.85 1719
3480.40 1627
3480.96 1603
3481.52 1737
3482.07 1771
3482.63 1796
3483.19 1931
3483.74 1910
3484.30 1900
3484.86 1998
3485.41 2088
3485.97 2206
3486.53 2379
3487.08 2625
3487.64 3275
3488.20 4218
3488.75 5062
3489.31 5611
3489.87 6332
3490.42 7566
3490.98 8307
3491.54 8763
3492.09 8246
3492.65 8655
3493.21 8139
3493.77 7531
3494.32 7038
3494.88 6304
3495.44 5402
3496.00 4309
3496.55 3552
3497.11 3194
3497.67 3139
3498.23 3001
3498.78 2827
3499.34 2756
3499.90 2970
3500.46 3076
3501.01 3083
3501.57 3096
3502.13 3363
3502.69 3588
3503.25 3910
3503.80 3798
3504.36 3950
3504.92 3879
3505.48 3689
3506.04 3408
3506.60 3502
3507.15 3349
3507.71 3073
3508.27 2789
3508.83 2556
3509.39 2597
3509.95 2245
3510.50 2309
3511.06 1862
3511.62 1812
3512.18 1866
3512.74 1676
3513.30 1693
3513.86 1653
3514.42 1614
3514.98 1427
3515.53 1392
3516.09 1401
3516.65 1313
3517.21 1290
3517.77 1427
3518.33 1387
3518.89 1330
3519.45 1355
3520.01 1438
3520.57 1408
3521.13 1381
3521.69 1366
3522.25 1353
3522.81 1311
3523.36 1312
3523.92 1400
3524.48 1348
3525.04 1377
3525.60 1328
3526.16 1209
3526.72 1318
3527.28 1274
3527.84 1269
3528.40 1193
3528.96 1292
3529.52 1272
3530.08 1261
3530.64 1270
3531.20 1296
3531.76 1360
3532.32 1232
3532.89 1266
3533.45 1284
3534.01 1369
3534.57 1359
3535.13 1245
3535.69 1270
3536.25 1302
3536.81 1274
3537.37 1379
3537.93 1319
3538.49 1223
3539.05 1296
3539.61 1225
3540.17 1296
3540.74 1146
3541.30 1345
3541.86 1357
3542.42 1312
3542.98 1388
3543.54 1249
3544.10 1294
3544.66 1306
3545.22 1318
3545.79 1211
3546.35 1272
3546.91 1201
3547.47 1237
3548.03 1344
3548.59 1307
3549.16 1268
3549.72 1211
3550.28 1248
3550.84 1125
3551.40 1138
3551.96 1250
3552.53 1260
3553.09 1220
3553.65 1076
3554.21 987
3554.77 933
3555.34 1055
3555.90 1062
3556.46 1022
3557.02 1078
3557.59 1197
3558.15 1054
3558.71 1128
3559.27 1252
3559.84 1197
3560.40 1151
3560.96 1276
3561.52 1346
3562.09 1250
3562.65 1158
3563.21 1254
3563.77 1103
3564.34 1148
3564.90 1140
3565.46 1090
3566.03 1212
3566.59 1236
3567.15 1151
3567.72 1126
3568.28 1044
3568.84 1049
3569.41 1148
3569.97 1095
3570.53 1170
3571.10 1149
3571.66 1069
3572.22 1138
3572.79 1195
3573.35 1120
3573.91 1136
3574.48 1229
3575.04 1298
3575.60 1508
3576.17 1388
3576.73 1381
3577.30 1425
3577.86 1489
3578.42 1503
3578.99 1490
3579.55 1346
3580.12 1354
3580.68 1303
3581.24 1199
3581.81 1209
3582.37 1294
3582.94 1161
3583.50 1131
3584.07 1169
3584.63 1163
3585.20 1099
3585.76 1027
3586.32 1270
3586.89 1285
3587.45 1100
3588.02 1195
3588.58 1163
3589.15 1107
3589.71 1113
3590.28 981
3590.84 999
3591.41 1089
3591.97 1084
3592.54 1043
3593.10 1070
3593.67 1052
3594.23 1010
3594.80 982
3595.36 1006
3595.93 1096
3596.50 1060
3597.06 937
3597.63 985
3598.19 916
3598.76 1034
3599.32 1031
3599.89 1056
3600.45 973
3601.02 951
3601.59 944
3602.15 1005
3602.72 1155
3603.28 1037
3603.85 998
3604.42 1005
3604.98 1036
3605.55 1064
3606.11 917
3606.68 896
3607.25 868
3607.81 954
3608.38 982
3608.95 962
3609.51 1017
3610.08 921
3610.65 934
3611.21 866
3611.78 850
3612.35 976
3612.91 986
3613.48 927
3614.05 976
3614.61 965
3615.18 1046
3615.75 858
3616.31 875
3616.88 940
3617.45 1122
3618.01 1148
3618.58 977
3619.15 957
3619.72 1005
3620.28 1061
3620.85 1057
3621.42 1047
3621.99 1096
3622.55 1079
3623.12 954
3623.69 981
3624.26 1040
3624.82 959
3625.39 1054
3625.96 960
3626.53 857
3627.09 1042
3627.66 1110
3628.23 1092
3628.80 1026
3629.37 987
3629.93 1080
3630.50 1170
3631.07 1063
3631.64 992
3632.21 1171
3632.77 1096
3633.34 1242
3633.91 1073
3634.48 1062
3635.05 1038
3635.62 1039
3636.19 968
3636.75 1050
3637.32 1097
3637.89 1023
3638.46 1099
3639.03 1194
3639.60 1243
3640.17 1340
3640.73 1244
3641.30 1177
3641.87 1170
3642.44 1339
3643.01 1302
3643.58 1175
3644.15 1111
3644.72 1249
3645.29 1153
3645.86 1155
3646.43 1105
3647.00 1071
3647.57 1045
3648.13 1115
3648.70 1186
3649.27 1372
3649.84 1409
3650.41 1406
3650.98 1353
3651.55 1329
3652.12 1222
3652.69 1388
3653.26 1332
3653.83 1261
3654.40 1192
3654.97 1171
3655.54 1212
3656.11 1182
3656.68 1240
3657.25 1116
3657.82 1098
3658.39 1269
3658.96 1195
3659.53 1230
3660.10 1152
3660.67 1192
3661.24 1263
3661.82 1378
3662.39 1297
3662.96 1321
3663.53 1412
3664.10 1512
3664.67 1635
3665.24 1558
3665.81 1557
3666.38 1578
3666.95 1620
3667.52 1588
3668.09 1575
3668.67 1487
3669.24 1318
3669.81 1219
3670.38 1289
3670.95 1219
3671.52 1204
3672.09 1197
3672.66 1177
3673.24 1097
3673.81 929
3674.38 998
3674.95 1032
3675.52 1072
3676.09 1187
3676.66 1245
3677.24 1106
3677.81 1012
3678.38 992
3678.95 995
3679.52 995
3680.10 1003
3680.67 865
3681.24 1038
3681.81 1099
3682.38 1132
3682.96 981
3683.53 1072
3684.10 1036
3684.67 1037
3685.25 1122
3685.82 1073
3686.39 1047
3686.96 921
3687.54 948
3688.11 983
3688.68 1063
3689.25 1005
3689.83 1052
3690.40 1026
3690.97 1071
3691.54 895
3692.12 940
3692.69 924
3693.26 1062
3693.84 1049
3694.41 1079
3694.98 1013
3695.56 975
3696.13 1060
3696.70 1061
3697.28 905
3697.85 876
3698.42 872
3699.00 927
3699.57 1001
3700.14 1047
3700.72 1037
3701.29 955
3701.86 973
3702.44 1049
3703.01 1001
3703.58 899
3704.16 1057
3704.73 1144
3705.31 1063
3705.88 992
3706.45 1077
3707.03 1005
3707.60 1094
3708.18 1111
3708.75 1031
3709.33 1156
3709.90 1024
3710.47 1014
3711.05 1125
3711.62 1108
3712.20 895
3712.77 1031
3713.35 1148
3713.92 1073
3714.50 960
3715.07 931
3715.64 1023
3716.22 1084
3716.79 976
3717.37 873
3717.94 948
3718.52 1029
3719.09 1034
3719.67 878
3720.24 980
3720.82 966
3721.39 937
3721.97 977
3722.54 982
3723.12 1074
3723.70 1008
3724.27 1096
3724.85 1007
3725.42 934
3726.00 909
3726.57 937
3727.15 1005
3727.72 995
3728.30 960
3728.88 969
3729.45 1022
3730.03 970
3730.60 964
3731.18 937
3731.75 1047
3732.33 1050
3732.91 1102
3733.48 950
3734.06 1043
3734.64 1044
3735.21 975
3735.79 978
3736.36 1009
3736.94 1089
3737.52 1049
3738.09 1009
3738.67 889
3739.25 890
3739.82 903
3740.40 947
3740.98 921
3741.55 923
3742.13 1007
3742.71 849
3743.28 836
3743.86 891
3744.44 932
3745.01 917
3745.59 986
3746.17 1008
3746.75 974
3747.32 973
3747.90 1006
3748.48 964
3749.05 983
3749.63 1037
3750.21 978
3750.79 1010
3751.36 1037
3751.94 945
3752.52 877
3753.10 838
3753.67 924
3754.25 957
3754.83 886
3755.41 951
3755.99 828
3756.56 938
3757.14 994
3757.72 953
3758.30 922
3758.88 917
3759.45 984
3760.03 1065
3760.61 1005
3761.19 1037
3761.77 927
3762.35 882
3762.92 945
3763.50 874
3764.08 888
3764.66 944
3765.24 878
3765.82 922
3766.39 925
3766.97 932
3767.55 977
3768.13 863
3768.71 1037
3769.29 1068
3769.87 1024
3770.45 945
3771.03 919
3771.60 1051
3772.18 1089
3772.76 917
3773.34 851
3773.92 974
3774.50 1111
3775.08 1062
3775.66 921
3776.24 993
3776.82 939
3777.40 951
3777.98 941
3778.56 828
3779.14 795
3779.72 827
3780.30 853
3780.88 753
3781.46 778
3782.04 771
3782.61 988
3783.19 1007
3783.77 854
3784.35 835
3784.93 892
3785.52 889
3786.10 952
3786.68 969
3787.26 891
3787.84 878
3788.42 925
3789.00 813
3789.58 866
3790.16 900
3790.74 939
3791.32 892
3791.90 1021
3792.48 981
3793.06 941
3793.64 985
3794.22 830
3794.80 1026
3795.38 1016
3795.96 1017
3796.55 985
3797.13 996
3797.71 1048
3798.29 976
3798.87 1123
3799.45 1196
3800.03 1211
3800.61 1189
3801.19 1128
3801.78 1054
3802.36 1072
3802.94 1107
3803.52 1120
3804.10 1122
3804.68 1181
3805.27 1185
3805.85 1136
3806.43 1181
3807.01 1204
3807.59 1227
3808.17 1295
3808.76 1270
3809.34 1366
3809.92 1376
3810.50 1163
3811.08 1265
3811.67 1321
3812.25 1357
3812.83 1468
3813.41 1458
3814.00 1438
3814.58 1328
3815.16 1371
3815.74 1339
3816.32 1306
3816.91 1242
3817.49 1349
3818.07 1180
3818.66 950
3819.24 948
3819.82 987
3820.40 1007
3820.99 1034
3821.57 1050
3822.15 1024
3822.73 947
3823.32 921
3823.90 839
3824.48 965
3825.07 935
3825.65 901
3826.23 972
3826.82 883
3827.40 937
3827.98 932
3828.57 964
3829.15 865
3829.73 931
3830.32 993
3830.90 1047
3831.48 918
3832.07 886
3832.65 807
3833.24 921
3833.82 900
3834.40 901
3834.99 890
3835.57 838
3836.16 894
3836.74 888
3837.32 886
3837.91 959
3838.49 834
3839.08 884
3839.66 887
3840.24 839
3840.83 890
3841.41 837
3842.00 836
3842.58 852
3843.17 869
3843.75 833
3844.34 824
3844.92 887
3845.51 799
3846.09 801
3846.67 888
3847.26 823
3847.84 834
3848.43 900
3849.01 941
3849.60 836
3850.18 891
3850.77 832
3851.35 821
3851.94 778
3852.53 763
3853.11 859
3853.70 895
3854.28 899
3854.87 966
3855.45 975
3856.04 938
3856.62 906
3857.21 895
3857.79 922
3858.38 942
3858.97 929
3859.55 771
3860.14 823
3860.72 1042
3861.31 994
3861.90 1014
3862.48 1005
3863.07 953
3863.65 1034
3864.24 1089
3864.83 1040
3865.41 971
3866.00 1028
3866.58 1017
3867.17 934
3867.76 820
3868.34 892
3868.93 852
3869.52 903
3870.10 1029
3870.69 916
3871.28 808
3871.86 840
3872.45 890
3873.04 895
3873.62 1019
3874.21 965
3874.80 965
3875.38 922
3875.97 880
3876.56 852
3877.15 944
3877.73 919
3878.32 960
3878.91 877
3879.49 761
3880.08 805
3880.67 805
3881.26 860
3881.84 820
3882.43 856
3883.02 878
3883.61 982
3884.19 940
3884.78 783
3885.37 847
3885.96 834
3886.55 857
3887.13 933
3887.72 1065
3888.31 901
3888.90 983
3889.49 972
3890.07 935
3890.66 843
3891.25 1024
3891.84 986
3892.43 939
3893.01 989
3893.60 916
3894.19 891
3894.78 892
3895.37 870
3895.96 908
3896.55 863
3897.13 848
3897.72 859
3898.31 899
3898.90 825
3899.49 858
3900.08 928
3900.67 1023
3901.26 962
3901.84 1008
3902.43 1040
3903.02 1091
3903.61 1085
3904.20 1026
3904.79 996
3905.38 999
3905.97 1115
3906.56 1159
3907.15 1067
3907.74 1141
3908.33 1047
3908.92 979
3909.50 983
3910.09 1020
3910.68 1011
3911.27 899
3911.86 1021
3912.45 926
3913.04 830
3913.63 971
3914.22 955
3914.81 905
3915.40 950
3915.99 960
3916.58 835
3917.17 708
3917.76 848
3918.35 906
3918.94 926
3919.53 928
3920.12 776
3920.72 834
3921.31 867
3921.90 765
3922.49 902
3923.08 917
3923.67 783
3924.26 914
3924.85 928
3925.44 884
3926.03 970
3926.62 801
3927.21 831
3927.80 810
3928.39 817
3928.99 788
3929.58 822
3930.17 838
3930.76 736
3931.35 773
3931.94 692
3932.53 851
3933.12 851
3933.72 742
3934.31 740
3934.90 722
3935.49 755
3936.08 805
3936.67 771
3937.26 775
3937.86 864
3938.45 857
3939.04 933
3939.63 926
3940.22 965
3940.82 847
3941.41 913
3942.00 958
3942.59 934
3943.18 888
3943.78 938
3944.37 998
3944.96 957
3945.55 931
3946.14 863
3946.74 844
3947.33 853
3947.92 918
3948.51 805
3949.11 711
3949.70 820
3950.29 822
3950.88 884
3951.48 809
3952.07 895
3952.66 904
3953.26 849
3953.85 786
3954.44 902
3955.03 856
3955.63 959
3956.22 914
3956.81 963
3957.41 882
3958.00 960
3958.59 944
3959.19 952
3959.78 1027
3960.37 1009
3960.97 966
3961.56 935
3962.15 938
3962.75 1008
3963.34 1011
3963.93 1066
3964.53 1121
3965.12 1099
3965.72 1055
3966.31 992
3966.90 1146
3967.50 1257
3968.09 1179
3968.69 1128
3969.28 951
3969.87 967
3970.47 1006
3971.06 1078
3971.66 1043
3972.25 970
3972.85 1027
3973.44 1026
3974.03 1116
3974.63 1270
3975.22 1227
3975.82 1278
3976.41 1378
3977.01 1335
3977.60 1312
3978.20 1076
3978.79 1138
3979.39 1165
3979.98 1120
3980.58 1166
3981.17 1150
3981.77 1169
3982.36 1312
3982.96 1221
3983.55 1200
3984.15 1149
3984.74 1074
3985.34 1245
3985.93 1178
3986.53 1255
3987.12 1271
3987.72 1082
3988.31 1027
3988.91 1058
3989.50 1188
3990.10 1186
3990.70 1105
3991.29 1075
3991.89 988
3992.48 1025
3993.08 1036
3993.67 1129
3994.27 1133
3994.87 1073
3995.46 1080
3996.06 984
3996.65 1044
3997.25 1109
3997.85 1112
3998.44 1176
3999.04 1112
3999.64 1026
4000.23 1054
4000.83 1032
4001.43 978
4002.02 989
4002.62 928
4003.21 891
4003.81 965
4004.41 983
4005.00 963
4005.60 987
4006.20 921
4006.80 920
4007.39 964
4007.99 1070
4008.59 1112
4009.18 1022
4009.78 851
4010.38 914
4010.97 896
4011.57 910
4012.17 969
4012.77 903
4013.36 939
4013.96 931
4014.56 991
4015.16 877
4015.75 914
4016.35 921
4016.95 994
4017.55 817
4018.14 715
4018.74 836
4019.34 945
4019.94 892
4020.54 937
4021.13 1016
4021.73 1008
4022.33 1030
4022.93 1063
4023.53 1105
4024.12 1165
4024.72 1142
4025.32 1241
4025.92 1276
4026.52 1231
4027.12 1285
4027.71 1376
4028.31 1434
4028.91 1322
4029.51 1450
4030.11 1503
4030.71 1450
4031.31 1360
4031.90 1378
4032.50 1449
4033.10 1409
4033.70 1450
4034.30 1331
4034.90 1206
4035.50 1214
4036.10 1322
4036.70 1155
4037.29 958
4037.89 993
4038.49 1146
4039.09 956
4039.69 890
4040.29 796
4040.89 915
4041.49 919
4042.09 911
4042.69 947
4043.29 902
4043.89 926
4044.49 828
4045.09 936
4045.69 892
4046.29 844
4046.89 851
4047.49 851
4048.09 828
4048.69 836
4049.29 839
4049.89 835
4050.49 816
4051.09 856
4051.69 877
4052.29 906
4052.89 818
4053.49 801
4054.09 885
4054.69 902
4055.29 945
4055.89 844
4056.49 841
4057.09 806
4057.69 861
4058.29 778
4058.89 857
4059.49 833
4060.09 927
4060.70 956
4061.30 982
4061.90 981
4062.50 1016
4063.10 1064
4063.70 897
4064.30 889
4064.90 895
4065.50 910
4066.11 878
4066.71 824
4067.31 879
4067.91 699
4068.51 678
4069.11 803
4069.71 862
4070.32 781
4070.92 850
4071.52 826
4072.12 758
4072.72 803
4073.32 833
4073.93 857
4074.53 848
4075.13 797
4075.73 922
4076.33 944
4076.94 911
4077.54 930
4078.14 870
4078.74 921
4079.34 914
4079.95 847
4080.55 800
4081.15 794
4081.75 808
4082.36 861
4082.96 799
4083.56 794
4084.16 885
4084.77 852
4085.37 932
4085.97 839
4086.58 869
4087.18 886
4087.78 911
4088.38 843
4088.99 788
4089.59 865
4090.19 889
4090.80 812
4091.40 724
4092.00 731
4092.61 748
4093.21 825
4093.81 855
4094.42 872
4095.02 881
4095.62 887
4096.23 849
4096.83 889
4097.43 839
4098.04 792
4098.64 740
4099.24 775
4099.85 875
4100.45 892
4101.06 885
4101.66 844
4102.26 793
4102.87 893
4103.47 774
4104.08 768
4104.68 835
4105.28 832
4105.89 777
4106.49 992
4107.10 927
4107.70 856
4108.31 805
4108.91 864
4109.51 788
4110.12 809
4110.72 889
4111.33 927
4111.93 804
4112.54 783
4113.14 786
4113.75 835
4114.35 810
4114.96 812
4115.56 789
4116.17 924
4116.77 926
4117.38 825
4117.98 787
4118.59 808
4119.19 789
4119.80 770
4120.40 749
4121.01 796
4121.61 767
4122.22 772
4122.82 859
4123.43 828
4124.04 718
4124.64 756
4125.25 754
4125.85 805
4126.46 843
4127.06 846
4127.67 752
4128.28 889
4128.88 857
4129.49 683
4130.09 724
4130.70 836
4131.31 879
4131.91 828
4132.52 874
4133.12 833
4133.73 840
4134.34 837
4134.94 835
4135.55 821
4136.16 875
4136.76 920
4137.37 862
4137.98 893
4138.58 1009
4139.19 949
4139.80 894
4140.40 996
4141.01 1036
4141.62 966
4142.22 951
4142.83 996
4143.44 1062
4144.04 942
4144.65 1067
4145.26 1075
4145.86 898
4146.47 862
4147.08 885
4147.69 939
4148.29 904
4148.90 814
4149.51 921
4150.12 842
4150.72 776
4151.33 895
4151.94 808
4152.55 723
4153.15 832
4153.76 785
4154.37 893
4154.98 887
4155.59 821
4156.19 844
4156.80 1020
4157.41 974
4158.02 910
4158.63 897
4159.23 795
4159.84 853
4160.45 875
4161.06 869
4161.67 752
4162.28 765
4162.88 812
4163.49 847
4164.10 870
4164.71 844
4165.32 808
4165.93 841
4166.53 813
4167.14 914
4167.75 874
4168.36 725
4168.97 857
4169.58 925
4170.19 841
4170.80 895
4171.41 895
4172.01 868
4172.62 836
4173.23 887
4173.84 853
4174.45 806
4175.06 842
4175.67 773
4176.28 785
4176.89 855
4177.50 865
4178.11 892
4178.72 826
4179.33 930
4179.94 785
4180.55 710
4181.16 796
4181.77 704
4182.38 797
4182.99 864
4183.60 862
4184.21 830
4184.82 852
4185.43 834
4186.04 895
4186.65 876
4187.26 839
4187.87 956
4188.48 891
4189.09 876
4189.70 802
4190.31 872
4190.92 939
4191.53 958
4192.14 891
4192.75 855
4193.36 874
4193.97 845
4194.58 790
4195.19 784
4195.80 897
4196.41 814
4197.03 871
4197.64 832
4198.25 913
4198.86 927
4199.47 861
4200.08 897
4200.69 816
4201.30 736
4201.91 753
4202.53 703
4203.14 776
4203.75 884
4204.36 775
4204.97 918
4205.58 914
4206.19 834
4206.81 893
4207.42 813
4208.03 868
4208.64 804
4209.25 833
4209.86 793
4210.48 820
4211.09 798
4211.70 793
4212.31 812
4212.92 812
4213.54 893
4214.15 962
4214.76 865
4215.37 876
4215.99 875
4216.60 1012
4217.21 1002
4217.82 1023
4218.43 990
4219.05 980
4219.66 1003
4220.27 921
4220.89 908
4221.50 953
4222.11 956
4222.72 897
4223.34 889
4223.95 777
4224.56 800
4225.17 871
4225.79 935
4226.40 959
4227.01 1093
4227.63 997
4228.24 1049
4228.85 967
4229.47 1048
4230.08 1179
4230.69 1200
4231.31 1283
4231.92 1356
4232.53 1492
4233.15 1527
4233.76 1535
4234.37 1623
4234.99 1506
4235.60 1371
4236.22 1506
4236.83 1521
4237.44 1440
4238.06 1291
4238.67 1142
4239.28 1120
4239.90 1069
4240.51 928
4241.13 947
4241.74 956
4242.36 971
4242.97 1034
4243.58 949
4244.20 1000
4244.81 997
4245.43 861
4246.04 929
4246.66 1093
4247.27 991
4247.89 914
4248.50 895
4249.11 987
4249.73 966
4250.34 844
4250.96 939
4251.57 950
4252.19 972
4252.80 942
4253.42 938
4254.03 867
4254.65 920
4255.26 812
4255.88 914
4256.49 998
4257.11 949
4257.72 862
4258.34 789
4258.96 995
4259.57 944
4260.19 904
4260.80 872
4261.42 982
4262.03 940
4262.65 887
4263.26 925
4263.88 1002
4264.50 1104
4265.11 997
4265.73 940
4266.34 1055
4266.96 1016
4267.58 926
4268.19 895
4268.81 960
4269.42 875
4270.04 954
4270.66 796
4271.27 894
4271.89 966
4272.51 936
4273.12 997
4273.74 859
4274.36 859
4274.97 998
4275.59 924
4276.20 1108
4276.82 1018
4277.44 1013
4278.06 927
4278.67 1007
4279.29 920
4279.91 917
4280.52 954
4281.14 911
4281.76 827
4282.37 825
4282.99 706
4283.61 890
4284.23 829
4284.84 810
4285.46 860
4286.08 915
4286.69 1119
4287.31 967
4287.93 946
4288.55 969
4289.16 986
4289.78 905
4290.40 907
4291.02 1031
4291.64 994
4292.25 944
4292.87 862
4293.49 856
4294.11 834
4294.73 891
4295.34 874
4295.96 849
4296.58 886
4297.20 881
4297.82 872
4298.43 831
4299.05 842
4299.67 933
4300.29 851
4300.91 796
4301.53 963
4302.14 914
4302.76 891
4303.38 926
4304.00 860
4304.62 856
4305.24 848
4305.86 873
4306.48 860
4307.09 859
4307.71 917
4308.33 838
4308.95 842
4309.57 804
4310.19 849
4310.81 862
4311.43 883
4312.05 798
4312.67 855
4313.29 941
4313.90 897
4314.52 990
4315.14 850
4315.76 934
4316.38 990
4317.00 931
4317.62 939
4318.24 1086
4318.86 1099
4319.48 925
4320.10 943
4320.72 979
4321.34 888
4321.96 1024
4322.58 1108
4323.20 1050
4323.82 983
4324.44 936
4325.06 941
4325.68 1174
4326.30 1094
4326.92 1070
4327.54 1133
4328.16 1187
4328.78 1205
4329.40 1016
4330.02 1113
4330.64 1092
4331.27 1217
4331.89 1295
4332.51 1314
4333.13 1382
4333.75 1367
4334.37 1507
4334.99 1683
4335.61 2038
4336.23 2194
4336.85 2329
4337.47 2086
4338.09 1862
4338.72 1996
4339.34 1904
4339.96 1722
4340.58 1970
4341.20 2002
4341.82 1995
4342.44 2050
4343.07 2473
4343.69 2841
4344.31 3110
4344.93 3442
4345.55 3655
4346.17 3605
4346.79 3682
4347.42 3600
4348.04 3477
4348.66 3100
4349.28 2615
4349.90 2536
4350.53 2127
4351.15 1837
4351.77 1588
4352.39 1439
4353.01 1373
4353.64 1464
4354.26 1320
4354.88 1272
4355.50 1269
4356.13 1342
4356.75 1355
4357.37 1362
4357.99 1237
4358.62 1339
4359.24 1323
4359.86 1284
4360.48 1243
4361.11 1239
4361.73 1289
4362.35 1146
4362.98 1147
4363.60 1139
4364.22 1093
4364.84 1178
4365.47 1080
4366.09 1102
4366.71 1081
4367.34 1123
4367.96 1075
4368.58 1034
4369.21 977
4369.83 1062
4370.45 983
4371.08 951
4371.70 998
4372.32 903
4372.95 916
4373.57 960
4374.20 996
4374.82 1070
4375.44 1054
4376.07 1056
4376.69 973
4377.31 1044
4377.94 963
4378.56 1021
4379.19 971
4379.81 1010
4380.43 1081
4381.06 1096
4381.68 1201
4382.31 1109
4382.93 916
4383.56 911
4384.18 983
4384.80 876
4385.43 1026
4386.05 981
4386.68 894
4387.30 832
4387.93 955
4388.55 900
4389.18 777
4389.80 851
4390.43 857
4391.05 862
4391.68 882
4392.30 799
4392.93 890
4393.55 807
4394.18 799
4394.80 845
4395.43 914
4396.05 841
4396.68 838
4397.30 858
4397.93 880
4398.55 843
4399.18 919
4399.80 912
4400.43 824
4401.06 886
4401.68 931
4402.31 851
4402.93 909
4403.56 882
4404.18 938
4404.81 930
4405.44 943
4406.06 922
4406.69 1118
4407.31 1083
4407.94 947
4408.57 905
4409.19 899
4409.82 941
4410.45 1059
4411.07 945
4411.70 1002
4412.32 949
4412.95 963
4413.58 947
4414.20 926
4414.83 935
4415.46 942
4416.08 983
4416.71 913
4417.34 819
4417.96 865
4418.59 825
4419.22 884
4419.84 935
4420.47 895
4421.10 823
4421.73 833
4422.35 814
4422.98 906
4423.61 795
4424.23 893
4424.86 966
4425.49 879
4426.12 787
4426.74 819
4427.37 812
4428.00 825
4428.63 845
4429.25 1005
4429.88 1039
4430.51 1014
4431.14 912
4431.77 1030
4432.39 907
4433.02 946
4433.65 952
4434.28 941
4434.90 979
4435.53 978
4436.16 922
4436.79 983
4437.42 874
4438.05 946
4438.67 861
4439.30 878
4439.93 1029
4440.56 966
4441.19 825
4441.82 775
4442.44 941
4443.07 936
4443.70 988
4444.33 980
4444.96 953
4445.59 1019
4446.22 973
4446.85 909
4447.47 1051
4448.10 1076
4448.73 1076
4449.36 1015
4449.99 1072
4450.62 1021
4451.25 1142
4451.88 1080
4452.51 1040
4453.14 1309
4453.77 1210
4454.40 1334
4455.02 1375
4455.65 1302
4456.28 1152
4456.91 1321
4457.54 1105
4458.17 1060
4458.80 1076
4459.43 1046
4460.06 916
4460.69 851
4461.32 1021
4461.95 1033
4462.58 982
4463.21 973
4463.84 983
4464.47 962
4465.10 926
4465.73 932
4466.36 760
4466.99 880
4467.62 881
4468.25 1033
4468.88 943
4469.51 907
4470.14 826
4470.78 792
4471.41 889
4472.04 910
4472.67 963
4473.30 820
4473.93 851
4474.56 902
4475.19 942
4475.82 905
4476.45 1008
4477.08 904
4477.71 950
4478.35 1008
4478.98 985
4479.61 1021
4480.24 983
4480.87 947
4481.50 948
4482.13 971
4482.76 952
4483.40 877
4484.03 953
4484.66 994
4485.29 1001
4485.92 1013
4486.55 1026
4487.19 942
4487.82 920
4488.45 1014
4489.08 944
4489.71 970
4490.34 992
4490.98 1002
4491.61 1057
4492.24 971
4492.87 898
4493.50 915
4494.14 963
4494.77 1048
4495.40 955
4496.03 1032
4496.67 1191
4497.30 1116
4497.93 1221
4498.56 1291
4499.20 1487
4499.83 1560
4500.46 1548
4501.09 1563
4501.73 1598
4502.36 1466
4502.99 1476
4503.63 1445
4504.26 1278
4504.89 1171
4505.52 1177
4506.16 1137
4506.79 1095
4507.42 1001
4508.06 890
4508.69 990
4509.32 878
4509.96 1009
4510.59 1005
4511.22 978
4511.86 1029
4512.49 968
4513.12 979
4513.76 882
4514.39 826
4515.02 852
4515.66 933
4516.29 868
4516.93 933
4517.56 795
4518.19 861
4518.83 910
4519.46 888
4520.10 783
4520.73 860
4521.36 851
4522.00 796
4522.63 818
4523.27 846
4523.90 799
4524.54 773
4525.17 785
4525.80 864
4526.44 868
4527.07 893
4527.71 898
4528.34 891
4528.98 879
4529.61 932
4530.25 965
4530.88 1083
4531.52 983
4532.15 1019
4532.79 1035
4533.42 1010
4534.06 1117
4534.69 958
4535.33 959
4535.96 973
4536.60 1048
4537.23 964
4537.87 956
4538.50 922
4539.14 954
4539.77 840
4540.41 896
4541.04 934
4541.68 910
4542.31 850
4542.95 781
4543.59 862
4544.22 835
4544.86 833
4545.49 852
4546.13 880
4546.77 752
4547.40 837
4548.04 828
4548.67 711
4549.31 825
4549.95 833
4550.58 952
4551.22 771
4551.85 803
4552.49 791
4553.13 885
4553.76 842
4554.40 806
4555.04 868
4555.67 833
4556.31 930
4556.95 826
4557.58 824
4558.22 818
4558.86 773
4559.49 836
4560.13 808
4560.77 839
4561.40 957
4562.04 848
4562.68 801
4563.31 743
4563.95 774
4564.59 788
4565.23 859
4565.86 901
4566.50 921
4567.14 907
4567.77 869
4568.41 752
4569.05 780
4569.69 769
4570.32 846
4570.96 920
4571.60 875
4572.24 826
4572.88 777
4573.51 778
4574.15 851
4574.79 817
4575.43 751
4576.06 839
4576.70 883
4577.34 875
4577.98 856
4578.62 875
4579.26 900
4579.89 871
4580.53 896
4581.17 965
4581.81 961
4582.45 920
4583.09 768
4583.72 845
4584.36 958
4585.00 968
4585.64 948
4586.28 1112
4586.92 1048
4587.56 1184
4588.19 1236
4588.83 1390
4589.47 1589
4590.11 1520
4590.75 1585
4591.39 1611
4592.03 1511
4592.67 1601
4593.31 1540
4593.95 1363
4594.58 1377
4595.22 1197
4595.86 1110
4596.50 1039
4597.14 1044
4597.78 1015
4598.42 1022
4599.06 978
4599.70 1068
4600.34 945
4600.98 1003
4601.62 1000
4602.26 1053
4602.90 1128
4603.54 1068
4604.18 1114
4604.82 1043
4605.46 1017
4606.10 911
4606.74 1000
4607.38 859
4608.02 777
4608.66 887
4609.30 875
4609.94 848
4610.58 876
4611.22 835
4611.86 852
4612.50 848
4613.14 967
4613.78 966
4614.42 890
4615.06 887
4615.70 848
4616.35 930
4616.99 984
4617.63 909
4618.27 821
4618.91 830
4619.55 896
4620.19 964
4620.83 865
4621.47 806
4622.11 856
4622.76 844
4623.40 798
4624.04 788
4624.68 855
4625.32 823
4625.96 918
4626.60 879
4627.25 788
4627.89 801
4628.53 946
4629.17 821
4629.81 918
4630.45 968
4631.10 994
4631.74 862
4632.38 893
4633.02 1023
4633.66 1036
4634.30 1017
4634.95 915
4635.59 917
4636.23 978
4636.87 953
4637.52 921
4638.16 876
4638.80 965
4639.44 951
4640.08 921
4640.73 954
4641.37 986
4642.01 836
4642.66 818
4643.30 891
4643.94 914
4644.58 922
4645.23 857
4645.87 801
4646.51 864
4647.15 779
4647.80 835
4648.44 775
4649.08 781
4649.73 794
4650.37 781
4651.01 689
4651.66 775
4652.30 789
4652.94 858
4653.59 763
4654.23 799
4654.87 779
4655.52 763
4656.16 789
4656.80 779
4657.45 733
4658.09 776
4658.73 769
4659.38 783
4660.02 781
4660.67 755
4661.31 789
4661.95 866
4662.60 792
4663.24 766
4663.89 900
4664.53 748
4665.17 697
4665.82 665
4666.46 738
4667.11 678
4667.75 731
4668.40 801
4669.04 729
4669.68 701
4670.33 682
4670.97 747
4671.62 787
4672.26 733
4672.91 750
4673.55 730
4674.20 712
4674.84 715
4675.49 791
4676.13 844
4676.78 934
4677.42 869
4678.07 834
4678.71 838
4679.36 875
4680.00 840
4680.65 819
4681.29 792
4681.94 864
4682.58 846
4683.23 802
4683.87 873
4684.52 866
4685.16 789
4685.81 828
4686.46 801
4687.10 809
4687.75 841
4688.39 801
4689.04 803
4689.68 735
4690.33 745
4690.98 762
4691.62 838
4692.27 830
4692.91 817
4693.56 1014
4694.21 958
4694.85 823
4695.50 1029
4696.15 1167
4696.79 1359
4697.44 1248
4698.08 1258
4698.73 1354
4699.38 1433
4700.02 1323
4700.67 1151
4701.32 1075
4701.96 1107
4702.61 1006
4703.26 953
4703.90 1032
4704.55 985
4705.20 931
4705.84 957
4706.49 969
4707.14 906
4707.79 938
4708.43 960
4709.08 931
4709.73 946
4710.37 896
4711.02 1019
4711.67 944
4712.32 897
4712.96 927
4713.61 938
4714.26 869
4714.91 783
4715.55 843
4716.20 900
4716.85 842
4717.50 799
4718.15 800
4718.79 799
4719.44 803
4720.09 771
4720.74 820
4721.39 894
4722.03 875
4722.68 841
4723.33 773
4723.98 840
4724.63 886
4725.27 971
4725.92 912
4726.57 899
4727.22 910
4727.87 797
4728.52 797
4729.16 853
4729.81 852
4730.46 774
4731.11 917
4731.76 795
4732.41 849
4733.06 754
4733.71 871
4734.36 808
4735.00 881
4735.65 824
4736.30 808
4736.95 832
4737.60 843
4738.25 864
4738.90 955
4739.55 790
4740.20 782
4740.85 917
4741.50 898
4742.15 864
4742.80 797
4743.44 911
4744.09 905
4744.74 954
4745.39 901
4746.04 927
4746.69 1061
4747.34 1038
4747.99 1116
4748.64 1033
4749.29 1070
4749.94 1210
4750.59 1120
4751.24 1254
4751.89 1285
4752.54 1227
4753.19 1219
4753.84 1193
4754.49 1201
4755.14 1144
4755.79 1025
4756.44 1062
4757.10 916
4757.75 879
4758.40 894
4759.05 971
4759.70 834
4760.35 856
4761.00 841
4761.65 882
4762.30 889
4762.95 858
4763.60 918
4764.25 997
4764.90 975
4765.56 982
4766.21 903
4766.86 996
4767.51 1018
4768.16 900
4768.81 844
4769.46 934
4770.11 930
4770.77 853
4771.42 875
4772.07 826
4772.72 781
4773.37 782
4774.02 784
4774.67 820
4775.33 818
4775.98 804
4776.63 864
4777.28 873
4777.93 946
4778.59 1003
4779.24 1001
4779.89 951
4780.54 910
4781.19 961
4781.85 901
4782.50 916
4783.15 948
4783.80 964
4784.46 941
4785.11 837
4785.76 891
4786.41 987
4787.07 943
4787.72 990
4788.37 1020
4789.02 1073
4789.68 961
4790.33 1044
4790.98 1037
4791.63 1045
4792.29 984
4792.94 1013
4793.59 1118
4794.25 1055
4794.90 989
4795.55 986
4796.21 876
4796.86 1007
4797.51 968
4798.17 948
4798.82 929
4799.47 822
4800.13 809
4800.78 901
4801.43 908
4802.09 948
4802.74 897
4803.39 922
4804.05 916
4804.70 919
4805.35 918
4806.01 883
4806.66 884
4807.32 816
4807.97 818
4808.62 820
4809.28 948
4809.93 872
4810.59 871
4811.24 853
4811.89 909
4812.55 1038
4813.20 1002
4813.86 1025
4814.51 1013
4815.17 1029
4815.82 906
4816.48 941
4817.13 894
4817.78 937
4818.44 1016
4819.09 1127
4819.75 1005
4820.40 1007
4821.06 935
4821.71 965
4822.37 1056
4823.02 1017
4823.68 1136
4824.33 1149
4824.99 1145
4825.64 1183
4826.30 1185
4826.95 1147
4827.61 1098
4828.26 1103
4828.92 1316
4829.58 1223
4830.23 1202
4830.89 1174
4831.54 1195
4832.20 1345
4832.85 1294
4833.51 1395
4834.16 1476
4834.82 1462
4835.48 1317
4836.13 1429
4836.79 1422
4837.44 1535
4838.10 1527
4838.76 1504
4839.41 1633
4840.07 1672
4840.72 1497
4841.38 1539
4842.04 1629
4842.69 1478
4843.35 1595
4844.01 1623
4844.66 1882
4845.32 1821
4845.98 2046
4846.63 2247
4847.29 2211
4847.95 2440
4848.60 2660
4849.26 2675
4849.92 2891
4850.57 2928
4851.23 2922
4851.89 2883
4852.54 2823
4853.20 2648
4853.86 2644
4854.51 2544
4855.17 2647
4855.83 2585
4856.49 2704
4857.14 2610
4857.80 2820
4858.46 2558
4859.12 2485
4859.77 2528
4860.43 2506
4861.09 2506
4861.75 2397
4862.40 2364
4863.06 2326
4863.72 2277
4864.38 2163
4865.03 2126
4865.69 2356
4866.35 2308
4867.01 2218
4867.67 2199
4868.32 2216
4868.98 2192
4869.64 1947
4870.30 1974
4870.96 1724
4871.62 1699
4872.27 1826
4872.93 1642
4873.59 1690
4874.25 1757
4874.91 1645
4875.57 1705
4876.22 1785
4876.88 1821
4877.54 1790
4878.20 1771
4878.86 1733
4879.52 1894
4880.18 1851
4880.84 1650
4881.49 1661
4882.15 1541
4882.81 1496
4883.47 1506
4884.13 1371
4884.79 1313
4885.45 1266
4886.11 1355
4886.77 1429
4887.43 1483
4888.09 1504
4888.75 1559
4889.41 1527
4890.07 1577
4890.72 1498
4891.38 1531
4892.04 1545
4892.70 1484
4893.36 1355
4894.02 1311
4894.68 1447
4895.34 1323
4896.00 1275
4896.66 1227
4897.32 1247
4897.98 1379
4898.64 1268
4899.30 1373
4899.96 1438
4900.62 1320
4901.28 1383
4901.94 1267
4902.60 1173
4903.27 1225
4903.93 1128
4904.59 1093
4905.25 1023
4905.91 1004
4906.57 1062
4907.23 1060
4907.89 1035
4908.55 1050
4909.21 1052
4909.87 1135
4910.53 1073
4911.19 1014
4911.85 976
4912.52 1081
4913.18 1102
4913.84 1083
4914.50 1022
4915.16 920
4915.82 1062
4916.48 1015
4917.14 973
4917.81 933
4918.47 1078
4919.13 1127
4919.79 1014
4920.45 985
4921.11 965
4921.77 1046
4922.44 978
4923.10 949
4923.76 1052
4924.42 988
4925.08 1060
4925.75 921
4926.41 1028
4927.07 1041
4927.73 1013
4928.39 1018
4929.06 1014
4929.72 962
4930.38 937
4931.04 931
4931.71 969
4932.37 1037
4933.03 984
4933.69 886
4934.36 871
4935.02 869
4935.68 952
4936.34 828
4937.01 949
4937.67 852
4938.33 970
4938.99 984
4939.66 1020
4940.32 855
4940.98 869
4941.65 854
4942.31 848
4942.97 895
4943.63 890
4944.30 848
4944.96 844
4945.62 805
4946.29 851
4946.95 849
4947.61 855
4948.28 784
4948.94 774
4949.61 830
4950.27 823
4950.93 799
4951.60 816
4952.26 718
4952.92 805
4953.59 890
4954.25 817
4954.92 790
4955.58 816
4956.24 803
4956.91 874
4957.57 788
4958.24 879
4958.90 859
4959.56 918
4960.23 919
4960.89 1045
4961.56 1139
4962.22 1165
4962.89 1119
4963.55 1043
4964.21 998
4964.88 966
4965.54 1074
4966.21 1181
4966.87 1051
4967.54 959
4968.20 865
4968.87 847
4969.53 859
4970.20 801
4970.86 790
4971.53 791
4972.19 740
4972.86 747
4973.52 920
4974.19 858
4974.85 889
4975.52 982
4976.18 902
4976.85 959
4977.51 881
4978.18 854
4978.85 885
4979.51 815
4980.18 900
4980.84 863
4981.51 889
4982.17 777
4982.84 816
4983.50 823
4984.17 915
4984.84 839
4985.50 882
4986.17 927
4986.83 945
4987.50 944
4988.17 984
4988.83 1119
4989.50 1071
4990.17 910
4990.83 940
4991.50 974
4992.16 872
4992.83 881
4993.50 969
4994.16 914
4994.83 891
4995.50 766
4996.16 854
4996.83 814
4997.50 788
4998.16 803
4998.83 742
4999.50 808
5000.16 759
5000.83 748
5001.50 750
5002.17 725
5002.83 742
5003.50 743
5004.17 731
5004.83 825
5005.50 776
5006.17 728
5006.84 755
5007.50 656
5008.17 773
5008.84 808
5009.51 817
5010.17 846
5010.84 894
5011.51 903
5012.18 786
5012.84 781
5013.51 747
5014.18 666
5014.85 733
5015.52 775
5016.18 754
5016.85 754
5017.52 697
5018.19 739
5018.86 882
5019.52 801
5020.19 853
5020.86 861
5021.53 751
5022.20 775
5022.87 858
5023.54 865
5024.20 864
5024.87 830
5025.54 756
5026.21 741
5026.88 810
5027.55 904
5028.22 866
5028.88 773
5029.55 834
5030.22 850
5030.89 784
5031.56 822
5032.23 768
5032.90 849
5033.57 751
5034.24 725
5034.91 729
5035.58 838
5036.25 761
5036.91 708
5037.58 718
5038.25 710
5038.92 703
5039.59 763
5040.26 762
5040.93 770
5041.60 760
5042.27 698
5042.94 712
5043.61 795
5044.28 788
5044.95 732
5045.62 753
5046.29 709
5046.96 856
5047.63 778
5048.30 677
5048.97 751
5049.64 796
5050.31 696
5050.98 659
5051.65 705
5052.32 762
5052.99 693
5053.66 645
5054.33 752
5055.00 758
5055.68 754
5056.35 723
5057.02 725
5057.69 770
5058.36 740
5059.03 701
5059.70 757
5060.37 749
5061.04 803
5061.71 641
5062.38 647
5063.06 655
5063.73 800
5064.40 753
5065.07 714
5065.74 806
5066.41 706
5067.08 639
5067.75 707
5068.43 777
5069.10 775
5069.77 722
5070.44 667
5071.11 640
5071.78 813
5072.46 790
5073.13 759
5073.80 723
5074.47 786
5075.14 757
5075.81 771
5076.49 834
5077.16 952
5077.83 819
5078.50 780
5079.18 826
5079.85 954
5080.52 939
5081.19 893
5081.86 857
5082.54 768
5083.21 832
5083.88 814
5084.55 739
5085.23 803
5085.90 855
5086.57 849
5087.25 811
5087.92 813
5088.59 869
5089.26 896
5089.94 1001
5090.61 1013
5091.28 970
5091.96 926
5092.63 953
5093.30 895
5093.97 891
5094.65 938
5095.32 828
5095.99 891
5096.67 869
5097.34 778
5098.01 788
5098.69 738
5099.36 788
5100.04 890
5100.71 956
5101.38 790
5102.06 818
5102.73 842
5103.40 759
5104.08 920
5104.75 783
5105.43 941
5106.10 878
5106.77 831
5107.45 744
5108.12 789
5108.80 802
5109.47 742
5110.14 710
5110.82 727
5111.49 688
5112.17 695
5112.84 728
5113.52 740
5114.19 701
5114.87 810
5115.54 848
5116.21 842
5116.89 808
5117.56 741
5118.24 902
5118.91 903
5119.59 855
5120.26 767
5120.94 877
5121.61 996
5122.29 833
5122.96 838
5123.64 750
5124.31 761
5124.99 727
5125.66 761
5126.34 736
5127.01 757
5127.69 818
5128.37 807
5129.04 816
5129.72 772
5130.39 843
5131.07 857
5131.74 848
5132.42 804
5133.09 836
5133.77 822
5134.45 790
5135.12 649
5135.80 757
5136.47 723
5137.15 746
5137.83 761
5138.50 716
5139.18 721
5139.85 728
5140.53 702
5141.21 809
5141.88 865
5142.56 687
5143.24 763
5143.91 738
5144.59 753
5145.27 725
5145.94 631
5146.62 676
5147.30 759
5147.97 677
5148.65 631
5149.33 631
5150.00 681
5150.68 649
5151.36 614
5152.03 711
5152.71 762
5153.39 698
5154.07 687
5154.74 730
5155.42 731
5156.10 717
5156.77 722
5157.45 716
5158.13 665
5158.81 720
5159.48 640
5160.16 705
5160.84 680
5161.52 657
5162.19 724
5162.87 749
5163.55 768
5164.23 722
5164.91 737
5165.58 720
5166.26 653
5166.94 614
5167.62 619
5168.30 695
5168.97 736
5169.65 703
5170.33 647
5171.01 715
5171.69 643
5172.37 639
5173.04 699
5173.72 639
5174.40 681
5175.08 749
5175.76 688
5176.44 773
5177.11 727
5177.79 874
5178.47 887
5179.15 818
5179.83 749
5180.51 813
5181.19 823
5181.87 750
5182.55 754
5183.22 663
5183.90 707
5184.58 807
5185.26 698
5185.94 706
5186.62 752
5187.30 707
5187.98 640
5188.66 652
5189.34 612
5190.02 580
5190.70 670
5191.38 652
5192.06 609
5192.74 610
5193.42 708
5194.10 703
5194.78 611
5195.46 656
5196.14 701
5196.82 721
5197.50 627
5198.18 630
5198.86 659
5199.54 712
5200.22 652
5200.90 611
5201.58 609
5202.26 595
5202.94 632
5203.62 662
5204.30 576
5204.98 606
5205.66 665
5206.34 707
5207.02 749
5207.70 715
5208.38 737
5209.06 734
5209.74 674
5210.42 775
5211.10 762
5211.79 739
5212.47 875
5213.15 806
5213.83 791
5214.51 752
5215.19 785
5215.87 765
5216.55 737
5217.23 771
5217.92 768
5218.60 830
5219.28 806
5219.96 766
5220.64 768
5221.32 736
5222.00 775
5222.69 761
5223.37 698
5224.05 729
5224.73 690
5225.41 754
5226.10 815
5226.78 807
5227.46 731
5228.14 760
5228.82 765
5229.51 762
5230.19 756
5230.87 730
5231.55 686
5232.23 710
5232.92 739
5233.60 738
5234.28 706
5234.96 735
5235.65 762
5236.33 746
5237.01 753
5237.69 742
5238.38 845
5239.06 720
5239.74 753
5240.42 807
5241.11 673
5241.79 649
5242.47 675
5243.16 710
5243.84 721
5244.52 640
5245.21 668
5245.89 649
5246.57 668
5247.26 754
5247.94 767
5248.62 792
5249.31 653
5249.99 777
5250.67 912
5251.36 769
5252.04 734
5252.72 780
5253.41 694
5254.09 687
5254.77 692
5255.46 686
5256.14 641
5256.83 698
5257.51 670
5258.19 724
5258.88 752
5259.56 816
5260.25 912
5260.93 858
5261.61 730
5262.30 699
5262.98 817
5263.67 788
5264.35 831
5265.04 830
5265.72 782
5266.40 769
5267.09 767
5267.77 690
5268.46 765
5269.14 806
5269.83 831
5270.51 767
5271.20 709
5271.88 718
5272.57 746
5273.25 717
5273.94 654
5274.62 782
5275.31 844
5275.99 734
5276.68 636
5277.36 655
5278.05 693
5278.73 752
5279.42 726
5280.10 679
5280.79 669
5281.47 743
5282.16 739
5282.85 770
5283.53 707
5284.22 695
5284.90 745
5285.59 776
5286.27 698
5286.96 704
5287.65 641
5288.33 628
5289.02 641
5289.70 599
5290.39 712
5291.08 709
5291.76 806
5292.45 751
5293.13 715
5293.82 736
5294.51 696
5295.19 657
5295.88 647
5296.57 629
5297.25 744
5297.94 728
5298.63 707
5299.31 789
5300.00 852
5300.69 785
5301.37 725
5302.06 721
5302.75 753
5303.43 722
5304.12 758
5304.81 735
5305.49 775
5306.18 830
5306.87 869
5307.56 807
5308.24 762
5308.93 788
5309.62 850
5310.30 839
5310.99 857
5311.68 821
5312.37 805
5313.05 842
5313.74 717
5314.43 748
5315.12 805
5315.81 803
5316.49 860
5317.18 822
5317.87 852
5318.56 856
5319.24 912
5319.93 890
5320.62 983
5321.31 999
5322.00 916
5322.68 799
5323.37 750
5324.06 758
5324.75 777
5325.44 719
5326.13 658
5326.81 703
5327.50 739
5328.19 741
5328.88 688
5329.57 729
5330.26 652
5330.95 747
5331.63 781
5332.32 681
5333.01 692
5333.70 864
5334.39 700
5335.08 670
5335.77 662
5336.46 694
5337.15 708
5337.84 735
5338.52 703
5339.21 767
5339.90 726
5340.59 718
5341.28 729
5341.97 735
5342.66 691
5343.35 747
5344.04 735
5344.73 648
5345.42 672
5346.11 758
5346.80 756
5347.49 749
5348.18 717
5348.87 698
5349.56 671
5350.25 784
5350.94 779
5351.63 685
5352.32 723
5353.01 693
5353.70 639
5354.39 681
5355.08 743
5355.77 629
5356.46 668
5357.15 740
5357.84 749
5358.53 705
5359.22 689
5359.91 703
5360.60 756
5361.29 740
5361.98 713
5362.67 752
5363.36 775
5364.06 733
5364.75 766
5365.44 692
5366.13 642
5366.82 660
5367.51 660
5368.20 683
5368.89 656
5369.58 605
5370.27 580
5370.97 648
5371.66 678
5372.35 722
5373.04 703
5373.73 663
5374.42 639
5375.11 690
5375.81 673
5376.50 613
5377.19 554
5377.88 644
5378.57 683
5379.26 707
5379.96 645
5380.65 597
5381.34 650
5382.03 645
5382.72 551
5383.42 553
5384.11 586
5384.80 673
5385.49 690
5386.19 644
5386.88 677
5387.57 731
5388.26 757
5388.96 742
5389.65 770
5390.34 756
5391.03 778
5391.73 754
5392.42 760
5393.11 707
5393.80 634
5394.50 740
5395.19 753
5395.88 678
5396.57 659
5397.27 612
5397.96 638
5398.65 605
5399.35 709
5400.04 706
5400.73 694
5401.43 679
5402.12 659
5402.81 564
5403.51 563
5404.20 572
5404.89 701
5405.59 662
5406.28 657
5406.97 735
5407.67 671
5408.36 671
5409.06 621
5409.75 642
5410.44 661
5411.14 710
5411.83 645
5412.52 667
5413.22 671
5413.91 672
5414.61 647
5415.30 662
5415.99 663
5416.69 678
5417.38 772
5418.08 763
5418.77 670
5419.47 629
5420.16 690
5420.86 778
5421.55 643
5422.24 737
5422.94 782
5423.63 737
5424.33 696
5425.02 683
5425.72 713
5426.41 736
5427.11 760
5427.80 848
5428.50 752
5429.19 770
5429.89 708
5430.58 733
5431.28 672
5431.97 667
5432.67 750
5433.36 749
5434.06 817
5434.75 871
5435.45 833
5436.15 888
5436.84 912
5437.54 883
5438.23 836
5438.93 794
5439.62 782
5440.32 730
5441.01 691
5441.71 807
5442.41 829
5443.10 794
5443.80 800
5444.49 993
5445.19 994
5445.89 870
5446.58 972
5447.28 1016
5447.98 947
5448.67 946
5449.37 1058
5450.06 985
5450.76 981
5451.46 995
5452.15 859
5452.85 831
5453.55 811
5454.24 902
5454.94 853
5455.64 969
5456.33 927
5457.03 901
5457.73 902
5458.42 859
5459.12 860
5459.82 907
5460.51 1028
5461.21 987
5461.91 903
5462.61 951
5463.30 1036
5464.00 987
5464.70 991
5465.40 915
5466.09 999
5466.79 977
5467.49 990
5468.18 1041
5468.88 1083
5469.58 1064
5470.28 1072
5470.98 1100
5471.67 1103
5472.37 1042
5473.07 1193
5473.77 1217
5474.46 1197
5475.16 1280
5475.86 1529
5476.56 1664
5477.26 1752
5477.95 1897
5478.65 2212
5479.35 2281
5480.05 2348
5480.75 2207
5481.45 2131
5482.14 2226
5482.84 1963
5483.54 1708
5484.24 1672
5484.94 1598
5485.64 1426
5486.34 1540
5487.03 1408
5487.73 1435
5488.43 1492
5489.13 1462
5489.83 1393
5490.53 1466
5491.23 1507
5491.93 1591
5492.63 1645
5493.33 1678
5494.02 1622
5494.72 1669
5495.42 1848
5496.12 1982
5496.82 2410
5497.52 2822
5498.22 3105
5498.92 3516
5499.62 3834
5500.32 4074
5501.02 3984
5501.72 3619
5502.42 3130
5503.12 2937
5503.82 2559
5504.52 2276
5505.22 2012
5505.92 1746
5506.62 1565
5507.32 1522
5508.02 1631
5508.72 1577
5509.42 1485
5510.12 1374
5510.82 1232
5511.52 1265
5512.22 1275
5512.92 1260
5513.62 1342
5514.32 1287
5515.02 1159
5515.72 1229
5516.42 1325
5517.12 1156
5517.82 1161
5518.52 999
5519.22 1042
5519.93 1005
5520.63 1073
5521.33 997
5522.03 964
5522.73 986
5523.43 1003
5524.13 928
5524.83 962
5525.53 1031
5526.23 983
5526.94 848
5527.64 885
5528.34 997
5529.04 1013
5529.74 1031
5530.44 910
5531.14 883
5531.85 836
5532.55 811
5533.25 813
5533.95 785
5534.65 804
5535.35 949
5536.06 822
5536.76 849
5537.46 793
5538.16 809
5538.86 805
5539.57 842
5540.27 816
5540.97 777
5541.67 775
5542.37 797
5543.08 771
5543.78 770
5544.48 798
5545.18 789
5545.89 730
5546.59 843
5547.29 860
5547.99 892
5548.70 895
5549.40 826
5550.10 693
5550.81 750
5551.51 748
5552.21 737
5552.91 770
5553.62 734
5554.32 747
5555.02 781
5555.73 791
5556.43 722
5557.13 751
5557.84 840
5558.54 752
5559.24 786
5559.95 856
5560.65 825
5561.35 886
5562.06 815
5562.76 822
5563.46 851
5564.17 972
5564.87 871
5565.57 748
5566.28 717
5566.98 664
5567.69 749
5568.39 763
5569.09 776
5569.80 765
5570.50 738
5571.21 794
5571.91 865
5572.61 883
5573.32 809
5574.02 794
5574.73 683
5575.43 712
5576.14 756
5576.84 754
5577.54 706
5578.25 729
5578.95 771
5579.66 788
5580.36 742
5581.07 717
5581.77 677
5582.48 688
5583.18 677
5583.89 766
5584.59 723
5585.30 764
5586.00 743
5586.71 735
5587.41 699
5588.12 692
5588.82 766
5589.53 672
5590.23 727
5590.94 824
5591.64 718
5592.35 633
5593.05 634
5593.76 715
5594.47 703
5595.17 667
5595.88 684
5596.58 709
5597.29 645
5597.99 712
5598.70 733
5599.41 728
5600.11 661
5600.82 651
5601.52 599
5602.23 707
5602.94 739
5603.64 731
5604.35 691
5605.05 719
5605.76 652
5606.47 660
5607.17 635
5607.88 669
5608.59 659
5609.29 699
5610.00 626
5610.70 713
5611.41 678
5612.12 614
5612.82 653
5613.53 618
5614.24 738
5614.95 708
5615.65 684
5616.36 623
5617.07 648
5617.77 687
5618.48 595
5619.19 664
5619.89 724
5620.60 695
5621.31 663
5622.02 645
5622.72 616
5623.43 591
5624.14 682
5624.85 686
5625.55 712
5626.26 798
5626.97 728
5627.68 703
5628.38 788
5629.09 781
5629.80 771
5630.51 725
5631.21 775
5631.92 699
5632.63 616
5633.34 656
5634.05 723
5634.75 771
5635.46 738
5636.17 716
5636.88 711
5637.59 796
5638.30 654
5639.00 720
5639.71 772
5640.42 734
5641.13 651
5641.84 711
5642.55 672
5643.26 683
5643.96 768
5644.67 745
5645.38 679
5646.09 727
5646.80 703
5647.51 745
5648.22 750
5648.93 677
5649.64 726
5650.34 716
5651.05 734
5651.76 690
5652.47 771
5653.18 916
5653.89 954
5654.60 967
5655.31 835
5656.02 949
5656.73 986
5657.44 973
5658.15 968
5658.86 921
5659.57 840
5660.28 858
5660.99 828
5661.70 837
5662.41 772
5663.12 787
5663.83 775
5664.54 693
5665.25 645
5665.96 595
5666.67 663
5667.38 794
5668.09 715
5668.80 624
5669.51 708
5670.22 689
5670.93 717
5671.64 676
5672.35 644
5673.06 688
5673.77 602
5674.48 672
5675.19 729
5675.90 722
5676.61 662
5677.32 724
5678.03 725
5678.74 728
5679.45 752
5680.17 805
5680.88 787
5681.59 716
5682.30 713
5683.01 812
5683.72 772
5684.43 728
5685.14 683
5685.85 620
5686.57 700
5687.28 644
5687.99 666
5688.70 716
5689.41 628
5690.12 652
5690.84 683
5691.55 653
5692.26 626
5692.97 654
5693.68 626
5694.39 622
5695.11 646
5695.82 608
5696.53 680
5697.24 660
5697.95 614
5698.67 667
5699.38 629
5700.09 666
5700.80 690
5701.51 606
5702.23 583
5702.94 534
5703.65 646
5704.36 647
5705.08 571
5705.79 636
5706.50 630
5707.21 652
5707.93 647
5708.64 642
5709.35 725
5710.07 655
5710.78 602
5711.49 581
5712.20 651
5712.92 660
5713.63 605
5714.34 654
5715.06 584
5715.77 553
5716.48 633
5717.20 568
5717.91 638
5718.62 679
5719.34 687
5720.05 615
5720.76 671
5721.48 528
5722.19 612
5722.90 616
5723.62 648
5724.33 665
5725.05 686
5725.76 661
5726.47 730
5727.19 662
5727.90 677
5728.61 726
5729.33 619
5730.04 573
5730.76 635
5731.47 664
5732.19 640
5732.90 642
5733.61 655
5734.33 542
5735.04 658
5735.76 637
5736.47 698
5737.19 689
5737.90 669
5738.61 601
5739.33 664
5740.04 655
5740.76 592
5741.47 584
5742.19 578
5742.90 614
5743.62 622
5744.33 582
5745.05 554
5745.76 627
5746.48 595
5747.19 638
5747.91 675
5748.62 632
5749.34 587
5750.05 558
5750.77 557
5751.49 615
5752.20 638
5752.92 643
5753.63 640
5754.35 630
5755.06 683
5755.78 628
5756.49 565
5757.21 550
5757.93 574
5758.64 553
5759.36 505
5760.07 600
5760.79 579
5761.51 574
5762.22 568
5762.94 661
5763.65 633
5764.37 579
5765.09 670
5765.80 548
5766.52 603
5767.24 661
5767.95 593
5768.67 638
5769.39 636
5770.10 642
5770.82 519
5771.53 568
5772.25 607
5772.97 580
5773.69 623
5774.40 587
5775.12 549
5775.84 579
5776.55 623
5777.27 608
5777.99 557
5778.70 561
5779.42 617
5780.14 606
5780.86 604
5781.57 696
5782.29 567
5783.01 604
5783.72 636
5784.44 663
5785.16 698
5785.88 640
5786.59 670
5787.31 659
5788.03 610
5788.75 527
5789.47 532
5790.18 659
5790.90 604
5791.62 659
5792.34 647
5793.06 604
5793.77 660
5794.49 671
5795.21 631
5795.93 683
5796.65 646
5797.36 662
5798.08 713
5798.80 795
5799.52 872
5800.24 900
5800.96 917
5801.67 911
5802.39 813
5803.11 867
5803.83 832
5804.55 886
5805.27 904
5805.99 784
5806.71 655
5807.42 721
5808.14 689
5808.86 645
5809.58 654
5810.30 708
5811.02 646
5811.74 650
5812.46 773
5813.18 750
5813.90 691
5814.62 577
5815.34 668
5816.05 648
5816.77 658
5817.49 631
5818.21 691
5818.93 759
5819.65 699
5820.37 733
5821.09 689
5821.81 686
5822.53 734
5823.25 713
5823.97 710
5824.69 745
5825.41 718
5826.13 737
5826.85 737
5827.57 733
5828.29 666
5829.01 710
5829.73 717
5830.45 704
5831.17 667
5831.89 647
5832.61 709
5833.33 708
5834.05 706
5834.78 730
5835.50 801
5836.22 690
5836.94 699
5837.66 680
5838.38 679
5839.10 775
5839.82 672
5840.54 779
5841.26 588
5841.98 663
5842.70 670
5843.43 653
5844.15 687
5844.87 638
5845.59 680
5846.31 649
5847.03 675
5847.75 659
5848.47 680
5849.20 666
5849.92 671
5850.64 710
5851.36 709
5852.08 709
5852.80 744
5853.53 673
5854.25 705
5854.97 675
5855.69 634
5856.41 641
5857.14 696
5857.86 767
5858.58 677
5859.30 672
5860.02 741
5860.75 745
5861.47 813
5862.19 746
5862.91 935
5863.64 848
5864.36 783
5865.08 756
5865.80 816
5866.52 912
5867.25 793
5867.97 730
5868.69 737
5869.42 747
5870.14 789
5870.86 766
5871.58 750
5872.31 728
5873.03 758
5873.75 719
5874.48 691
5875.20 777
5875.92 722
5876.65 670
5877.37 698
5878.09 724
5878.81 777
5879.54 757
5880.26 718
5880.99 824
5881.71 875
5882.43 884
5883.16 796
5883.88 826
5884.60 860
5885.33 765
5886.05 771
5886.77 750
5887.50 776
5888.22 743
5888.95 695
5889.67 701
5890.39 693
5891.12 699
5891.84 766
5892.57 690
5893.29 618
5894.01 717
5894.74 680
5895.46 640
5896.19 720
5896.91 758
5897.64 764
5898.36 651
5899.09 705
5899.81 722
5900.53 709
5901.26 661
5901.98 691
5902.71 764
5903.43 837
5904.16 757
5904.88 829
5905.61 836
5906.33 799
5907.06 815
5907.78 812
5908.51 857
5909.23 781
5909.96 774
5910.68 768
5911.41 758
5912.14 833
5912.86 865
5913.59 807
5914.31 810
5915.04 868
5915.76 710
5916.49 795
5917.21 821
5917.94 823
5918.67 881
5919.39 900
5920.12 938
5920.84 859
5921.57 878
5922.29 952
5923.02 818
5923.75 913
5924.47 958
5925.20 1068
5925.93 1000
5926.65 897
5927.38 923
5928.10 851
5928.83 934
5929.56 960
5930.28 1019
5931.01 1026
5931.74 1070
5932.46 1017
5933.19 1074
5933.92 1002
5934.64 1053
5935.37 1080
5936.10 1181
5936.82 1258
5937.55 1344
5938.28 1136
5939.00 1121
5939.73 1232
5940.46 1305
5941.19 1388
5941.91 1300
5942.64 1400
5943.37 1395
5944.09 1468
5944.82 1585
5945.55 1494
5946.28 1504
5947.00 1603
5947.73 1623
5948.46 1788
5949.19 2010
5949.92 2124
5950.64 2176
5951.37 2062
5952.10 2112
5952.83 2173
5953.55 2148
5954.28 2169
5955.01 2009
5955.74 2031
5956.47 2022
5957.19 2073
5957.92 2086
5958.65 2034
5959.38 2229
5960.11 2202
5960.84 2238
5961.56 2216
5962.29 2422
5963.02 2644
5963.75 2732
5964.48 3086
5965.21 3280
5965.94 3316
5966.66 3713
5967.39 3491
5968.12 3437
5968.85 3290
5969.58 3064
5970.31 2668
5971.04 2770
5971.77 2595
5972.50 2489
5973.22 2543
5973.95 2457
5974.68 2710
5975.41 2412
5976.14 2506
5976.87 2539
5977.60 2641
5978.33 2723
5979.06 2651
5979.79 2839
5980.52 2945
5981.25 3069
5981.98 3098
5982.71 2971
5983.44 2984
5984.17 3069
5984.90 3039
5985.63 3040
5986.36 2895
5987.09 2956
5987.82 2958
5988.55 2891
5989.28 2962
5990.01 2997
5990.74 2884
5991.47 2964
5992.20 3084
5992.93 2937
5993.66 3062
5994.39 3179
5995.12 3161
5995.85 3329
5996.58 3244
5997.31 3168
5998.04 3389
5998.77 3344
5999.50 3302
6000.23 3213
6000.96 3199
6001.69 3136
6002.42 2931
6003.16 3148
6003.89 3129
6004.62 3022
6005.35 3075
6006.08 3381
6006.81 3780
6007.54 4324
6008.27 5159
6009.00 6174
6009.74 7487
6010.47 8581
6011.20 9474
6011.93 10514
6012.66 11295
6013.39 11606
6014.13 11450
6014.86 10962
6015.59 9890
6016.32 9086
6017.05 7792
6017.78 6640
6018.52 5650
6019.25 4663
6019.98 3955
6020.71 3636
6021.44 2989
6022.18 2748
6022.91 2585
6023.64 2390
6024.37 2289
6025.10 2150
6025.84 2080
6026.57 2098
6027.30 1993
6028.03 2081
6028.77 2010
6029.50 1958
6030.23 1982
6030.96 1836
6031.70 1768
6032.43 1678
6033.16 1794
6033.90 1729
6034.63 1728
6035.36 1691
6036.09 1765
6036.83 1791
6037.56 1911
6038.29 2053
6039.03 2065
6039.76 1986
6040.49 1983
6041.23 2069
6041.96 2039
6042.69 2113
6043.43 2232
6044.16 2352
6044.89 2328
6045.63 2382
6046.36 2390
6047.09 2487
6047.83 2527
6048.56 2668
6049.29 3017
6050.03 3301
6050.76 3270
6051.50 3562
6052.23 3569
6052.96 3607
6053.70 3437
6054.43 3353
6055.17 3007
6055.90 2936
6056.63 2689
6057.37 2574
6058.10 2491
6058.84 2259
6059.57 2225
6060.31 2197
6061.04 2283
6061.77 2155
6062.51 2142
6063.24 2164
6063.98 2217
6064.71 2001
6065.45 2049
6066.18 2019
6066.92 2001
6067.65 1957
6068.39 1921
6069.12 1840
6069.86 1730
6070.59 1720
6071.33 1626
6072.06 1690
6072.80 1618
6073.53 1622
6074.27 1621
6075.00 1599
6075.74 1560
6076.47 1559
6077.21 1636
6077.95 1583
6078.68 1508
6079.42 1528
6080.15 1537
6080.89 1456
6081.62 1481
6082.36 1424
6083.09 1366
6083.83 1411
6084.57 1394
6085.30 1459
6086.04 1462
6086.77 1456
6087.51 1363
6088.25 1440
6088.98 1464
6089.72 1397
6090.46 1428
6091.19 1501
6091.93 1531
6092.66 1448
6093.40 1459
6094.14 1383
6094.87 1325
6095.61 1426
6096.35 1351
6097.08 1361
6097.82 1340
6098.56 1311
6099.29 1242
6100.03 1263
6100.77 1229
6101.50 1266
6102.24 1224
6102.98 1206
6103.72 1252
6104.45 1235
6105.19 1222
6105.93 1206
6106.66 1246
6107.40 1253
6108.14 1250
6108.88 1310
6109.61 1273
6110.35 1154
6111.09 1239
6111.83 1279
6112.56 1390
6113.30 1399
6114.04 1277
6114.78 1294
6115.51 1406
6116.25 1485
6116.99 1383
6117.73 1265
6118.47 1266
6119.20 1321
6119.94 1288
6120.68 1246
6121.42 1255
6122.16 1312
6122.89 1364
6123.63 1371
6124.37 1571
6125.11 1476
6125.85 1429
6126.59 1363
6127.32 1472
6128.06 1423
6128.80 1347
6129.54 1330
6130.28 1321
6131.02 1413
6131.76 1450
6132.49 1465
6133.23 1460
6133.97 1500
6134.71 1472
6135.45 1554
6136.19 1551
6136.93 1518
6137.67 1663
6138.41 1563
6139.15 1463
6139.88 1426
6140.62 1539
6141.36 1429
6142.10 1478
6142.84 1431
6143.58 1486
6144.32 1470
6145.06 1518
6145.80 1505
6146.54 1497
6147.28 1564
6148.02 1513
6148.76 1549
6149.50 1579
6150.24 1624
6150.98 1658
6151.72 1629
6152.46 1673
6153.20 1819
6153.94 1663
6154.68 1837
6155.42 1714
6156.16 1746
6156.90 1803
6157.64 1799
6158.38 1832
6159.12 1900
6159.86 1905
6160.60 1926
6161.34 2070
6162.08 2085
6162.82 2261
6163.56 2499
6164.30 2658
6165.05 2740
6165.79 2867
6166.53 2971
6167.27 2901
6168.01 2921
6168.75 2998
6169.49 2977
6170.23 2708
6170.97 2607
6171.71 2717
6172.46 2670
6173.20 2540
6173.94 2491
6174.68 2344
6175.42 2455
6176.16 2405
6176.90 2389
6177.64 2371
6178.39 2488
6179.13 2581
6179.87 2740
6180.61 2531
6181.35 2671
6182.09 2760
6182.84 2672
6183.58 2702
6184.32 2882
6185.06 2764
6185.80 2909
6186.55 2797
6187.29 2724
6188.03 2786
6188.77 2904
6189.52 3082
6190.26 3302
6191.00 3500
6191.74 3483
6192.48 3466
6193.23 3653
6193.97 3721
6194.71 3625
6195.45 3641
6196.20 3698
6196.94 3731
6197.68 3699
6198.43 3508
6199.17 3431
6199.91 3481
6200.65 3797
6201.40 3980
6202.14 4465
6202.88 5180
6203.63 6299
6204.37 8257
6205.11 10522
6205.86 12977
6206.60 15608
6207.34 18338
6208.09 19586
6208.83 21091
6209.57 20857
6210.32 19794
6211.06 18247
6211.80 16127
6212.55 13710
6213.29 11348
6214.03 9316
6214.78 7725
6215.52 6354
6216.26 5094
6217.01 4412
6217.75 3790
6218.50 3456
6219.24 3443
6219.98 3450
6220.73 3321
6221.47 3277
6222.22 3428
6222.96 3456
6223.71 3433
6224.45 3506
6225.19 3465
6225.94 3344
6226.68 3066
6227.43 2639
6228.17 2540
6228.92 2255
6229.66 2114
6230.41 1941
6231.15 2026
6231.90 1894
6232.64 1965
6233.39 1933
6234.13 1878
6234.87 1891
6235.62 2047
6236.36 2221
6237.11 2193
6237.86 2240
6238.60 2453
6239.35 2356
6240.09 2307
6240.84 2291
6241.58 2394
6242.33 2210
6243.07 2079
6243.82 2206
6244.56 2096
6245.31 2163
6246.05 2195
6246.80 2367
6247.55 2347
6248.29 2229
6249.04 2226
6249.78 2285
6250.53 2175
6251.27 2191
6252.02 2074
6252.77 2032
6253.51 1954
6254.26 2001
6255.01 1935
6255.75 2045
6256.50 2183
6257.24 2082
6257.99 1990
6258.74 1987
6259.48 1994
6260.23 1938
6260.98 1952
6261.72 1831
6262.47 1859
6263.22 1834
6263.96 1850
6264.71 1785
6265.46 1769
6266.20 1748
6266.95 1780
6267.70 1703
6268.44 1769
6269.19 1850
6269.94 1790
6270.68 1738
6271.43 1784
6272.18 1692
6272.93 1629
6273.67 1748
6274.42 1793
6275.17 1750
6275.92 1642
6276.66 1681
6277.41 1709
6278.16 1762
6278.91 1774
6279.65 1721
6280.40 1672
6281.15 1609
6281.90 1622
6282.64 1512
6283.39 1406
6284.14 1478
6284.89 1552
6285.64 1414
6286.38 1484
6287.13 1408
6287.88 1297
6288.63 1336
6289.38 1315
6290.12 1300
6290.87 1329
6291.62 1270
6292.37 1295
6293.12 1332
6293.87 1291
6294.61 1346
6295.36 1242
6296.11 1284
6296.86 1205
6297.61 1275
6298.36 1310
6299.11 1249
6299.86 1251
6300.60 1117
6301.35 1248
6302.10 1265
6302.85 1241
6303.60 1313
6304.35 1280
6305.10 1218
6305.85 1251
6306.60 1300
6307.35 1249
6308.10 1247
6308.85 1255
6309.59 1353
6310.34 1333
6311.09 1356
6311.84 1405
6312.59 1517
6313.34 1399
6314.09 1347
6314.84 1381
6315.59 1459
6316.34 1469
6317.09 1438
6317.84 1348
6318.59 1358
6319.34 1271
6320.09 1345
6320.84 1216
6321.59 1227
6322.34 1166
6323.09 1226
6323.84 1165
6324.59 1062
6325.34 1083
6326.09 1039
6326.84 1030
6327.59 1084
6328.34 1046
6329.09 1013
6329.85 1005
6330.60 1064
6331.35 1121
6332.10 1088
6332.85 1046
6333.60 1111
6334.35 1047
6335.10 1104
6335.85 1088
6336.60 992
6337.35 1011
6338.10 1108
6338.86 1063
6339.61 1059
6340.36 1066
6341.11 985
6341.86 1045
6342.61 1066
6343.36 1050
6344.12 1049
6344.87 1065
6345.62 1107
6346.37 1152
6347.12 1190
6347.87 1197
6348.62 1120
6349.38 1091
6350.13 1279
6350.88 1275
6351.63 1252
6352.38 1398
6353.14 1346
6353.89 1406
6354.64 1470
6355.39 1336
6356.14 1313
6356.90 1285
6357.65 1207
6358.40 1210
6359.15 1164
6359.91 1214
6360.66 1136
6361.41 1108
6362.16 1212
6362.92 1124
6363.67 1063
6364.42 1081
6365.17 1103
6365.93 1183
6366.68 1118
6367.43 1071
6368.19 1125
6368.94 1058
6369.69 1178
6370.44 1146
6371.20 1092
6371.95 1119
6372.70 1092
6373.46 1087
6374.21 1049
6374.96 1006
6375.72 1091
6376.47 1077
6377.22 984
6377.98 1009
6378.73 1091
6379.48 1140
6380.24 1158
6380.99 1191
6381.75 1152
6382.50 1110
6383.25 1192
6384.01 1089
6384.76 1081
6385.51 951
6386.27 979
6387.02 897
6387.78 945
6388.53 936
6389.28 897
6390.04 849
6390.79 910
6391.55 879
6392.30 1016
6393.06 979
6393.81 960
6394.56 1006
6395.32 939
6396.07 940
6396.83 933
6397.58 911
6398.34 992
6399.09 947
6399.85 1014
6400.60 977
6401.36 1030
6402.11 953
6402.87 955
6403.62 1090
6404.38 1006
6405.13 1021
6405.89 1186
6406.64 1117
6407.40 1158
6408.15 1254
6408.91 1270
6409.66 1267
6410.42 1209
6411.17 1152
6411.93 1046
6412.68 978
6413.44 1071
6414.20 1018
6414.95 1016
6415.71 954
6416.46 931
6417.22 1024
6417.97 1011
6418.73 938
6419.49 840
6420.24 905
6421.00 882
6421.75 944
6422.51 1000
6423.27 1024
6424.02 1021
6424.78 972
6425.54 900
6426.29 927
6427.05 868
6427.80 836
6428.56 937
6429.32 941
6430.07 955
6430.83 973
6431.59 913
6432.34 1013
6433.10 998
6433.86 964
6434.61 960
6435.37 970
6436.13 951
6436.88 1010
6437.64 993
6438.40 973
6439.16 951
6439.91 957
6440.67 1080
6441.43 940
6442.18 945
6442.94 933
6443.70 966
6444.46 1030
6445.21 1098
6445.97 1038
6446.73 984
6447.49 941
6448.24 1101
6449.00 1075
6449.76 977
6450.52 1019
6451.28 1035
6452.03 1046
6452.79 1068
6453.55 1071
6454.31 1052
6455.06 1072
6455.82 1111
6456.58 1157
6457.34 1173
6458.10 1090
6458.86 1141
6459.61 1144
6460.37 1180
6461.13 1213
6461.89 1130
6462.65 1162
6463.41 1169
6464.16 1113
6464.92 1203
6465.68 1203
6466.44 1182
6467.20 1233
6467.96 1245
6468.72 1267
6469.48 1265
6470.23 1326
6470.99 1275
6471.75 1287
6472.51 1349
6473.27 1371
6474.03 1396
6474.79 1384
6475.55 1387
6476.31 1394
6477.07 1415
6477.83 1447
6478.59 1420
6479.35 1480
6480.10 1482
6480.86 1421
6481.62 1385
6482.38 1475
6483.14 1569
6483.90 1544
6484.66 1611
6485.42 1621
6486.18 1639
6486.94 1841
6487.70 1870
6488.46 1943
6489.22 1884
6489.98 1987
6490.74 2078
6491.50 2204
6492.26 2289
6493.02 2337
6493.78 2272
6494.54 2348
6495.30 2410
6496.06 2492
6496.82 2610
6497.59 2379
6498.35 2305
6499.11 2253
6499.87 2249
6500.63 2205
6501.39 2282
6502.15 2342
6502.91 2315
6503.67 2455
6504.43 2413
6505.19 2618
6505.95 2580
6506.71 2572
6507.48 2526
6508.24 2743
6509.00 2852
6509.76 2869
6510.52 2928
6511.28 2891
6512.04 2841
6512.80 2747
6513.57 2808
6514.33 2984
6515.09 2935
6515.85 2979
6516.61 3254
6517.37 3212
6518.14 3211
6518.90 3464
6519.66 3316
6520.42 3462
6521.18 3835
6521.95 4107
6522.71 4443
6523.47 4734
6524.23 5057
6524.99 5825
6525.76 6150
6526.52 6379
6527.28 6520
6528.04 6464
6528.80 6432
6529.57 6847
6530.33 6903
6531.09 7257
6531.85 8549
6532.62 10107
6533.38 11973
6534.14 13566
6534.91 15559
6535.67 16970
6536.43 17213
6537.19 16540
6537.96 15034
6538.72 13456
6539.48 11605
6540.25 9370
6541.01 7874
6541.77 6243
6542.53 5052
6543.30 4248
6544.06 3588
6544.82 3122
6545.59 2848
6546.35 2737
6547.11 2602
6547.88 2678
6548.64 2682
6549.41 2350
6550.17 2288
6550.93 2242
6551.70 2287
6552.46 2222
6553.22 2156
6553.99 2067
6554.75 2024
6555.52 1857
6556.28 1858
6557.04 1841
6557.81 1823
6558.57 1974
6559.34 2117
6560.10 2105
6560.86 2147
6561.63 2318
6562.39 2255
6563.16 2335
6563.92 2484
6564.69 2476
6565.45 2488
6566.21 2402
6566.98 2506
6567.74 2500
6568.51 2356
6569.27 2420
6570.04 2508
6570.80 2494
6571.57 2537
6572.33 2580
6573.10 2756
6573.86 2843
6574.63 2819
6575.39 2968
6576.16 2970
6576.92 2810
6577.69 2791
6578.45 2961
6579.22 2826
6579.98 2682
6580.75 2678
6581.51 2583
6582.28 2626
6583.05 2523
6583.81 2507
6584.58 2544
6585.34 2612
6586.11 2499
6586.87 2625
6587.64 2774
6588.41 3000
6589.17 3140
6589.94 3187
6590.70 3562
6591.47 3910
6592.24 4105
6593.00 4337
6593.77 4630
6594.53 4729
6595.30 4595
6596.07 4450
6596.83 4003
6597.60 3881
6598.37 3623
6599.13 3439
6599.90 3099
6600.66 2719
6601.43 2669
6602.20 2480
6602.96 2503
6603.73 2586
6604.50 2706
6605.26 2658
6606.03 2680
6606.80 2694
6607.57 2824
6608.33 2865
6609.10 2910
6609.87 2892
6610.63 2729
6611.40 2696
6612.17 2483
6612.94 2216
6613.70 2206
6614.47 2069
6615.24 2022
6616.00 1988
6616.77 1841
6617.54 1907
6618.31 1812
6619.08 1736
6619.84 1740
6620.61 1841
6621.38 1803
6622.15 1911
6622.91 1800
6623.68 1812
6624.45 1781
6625.22 1715
6625.99 1610
6626.75 1615
6627.52 1672
6628.29 1702
6629.06 1769
6629.83 1961
6630.59 2022
6631.36 2224
6632.13 2303
6632.90 2462
6633.67 2403
6634.44 2452
6635.21 2392
6635.97 2327
6636.74 2231
6637.51 2132
6638.28 2011
6639.05 1863
6639.82 1726
6640.59 1702
6641.36 1700
6642.12 1724
6642.89 1716
6643.66 1674
6644.43 1651
6645.20 1597
6645.97 1544
6646.74 1608
6647.51 1677
6648.28 1873
6649.05 1806
6649.82 1718
6650.59 1735
6651.36 1723
6652.12 1927
6652.89 1868
6653.66 1857
6654.43 1829
6655.20 1985
6655.97 1942
6656.74 1864
6657.51 1795
6658.28 1856
6659.05 1683
6659.82 1754
6660.59 1766
6661.36 1627
6662.13 1686
6662.90 1549
6663.67 1576
6664.44 1636
6665.21 1612
6665.98 1686
6666.75 1650
6667.52 1566
6668.30 1672
6669.07 1735
6669.84 1704
6670.61 1720
6671.38 1771
6672.15 1836
6672.92 1845
6673.69 1569
6674.46 1717
6675.23 1868
6676.00 1814
6676.77 1852
6677.54 1923
6678.32 1872
6679.09 1978
6679.86 2066
6680.63 2183
6681.40 2294
6682.17 2553
6682.94 2675
6683.71 2801
6684.49 2990
6685.26 2806
6686.03 2784
6686.80 2577
6687.57 2366
6688.34 2170
6689.11 2040
6689.89 1989
6690.66 1927
6691.43 1802
6692.20 1659
6692.97 1662
6693.75 1741
6694.52 1687
6695.29 1602
6696.06 1626
6696.83 1597
6697.61 1524
6698.38 1465
6699.15 1551
6699.92 1461
6700.70 1509
6701.47 1592
6702.24 1540
6703.01 1584
6703.79 1558
6704.56 1515
6705.33 1550
6706.10 1469
6706.88 1574
6707.65 1550
6708.42 1514
6709.19 1533
6709.97 1633
6710.74 1435
6711.51 1459
6712.29 1397
6713.06 1386
6713.83 1239
6714.61 1225
6715.38 1311
6716.15 1353
6716.92 1310
6717.70 1325
6718.47 1354
6719.24 1306
6720.02 1345
6720.79 1342
6721.57 1352
6722.34 1357
6723.11 1410
6723.89 1318
6724.66 1337
6725.43 1421
6726.21 1364
6726.98 1438
6727.76 1380
6728.53 1371
6729.30 1383
6730.08 1420
6730.85 1476
6731.63 1435
6732.40 1472
6733.17 1415
6733.95 1449
6734.72 1485
6735.50 1565
6736.27 1530
6737.05 1467
6737.82 1581
6738.59 1608
6739.37 1540
6740.14 1397
6740.92 1452
6741.69 1599
6742.47 1631
6743.24 1632
6744.02 1552
6744.79 1537
6745.57 1568
6746.34 1591
6747.12 1634
6747.89 1914
6748.67 2043
6749.44 2177
6750.22 2392
6750.99 2699
6751.77 2860
6752.54 2720
6753.32 2670
6754.09 2427
6754.87 2322
6755.65 2101
6756.42 2030
6757.20 1915
6757.97 1868
6758.75 1530
6759.52 1601
6760.30 1571
6761.08 1470
6761.85 1493
6762.63 1437
6763.40 1373
6764.18 1481
6764.96 1405
6765.73 1439
6766.51 1475
6767.28 1348
6768.06 1359
6768.84 1411
6769.61 1279
6770.39 1295
6771.17 1297
6771.94 1309
6772.72 1361
6773.50 1301
6774.27 1351
6775.05 1309
6775.82 1203
6776.60 1278
6777.38 1303
6778.16 1273
6778.93 1279
6779.71 1233
6780.49 1275
6781.26 1217
6782.04 1173
6782.82 1100
6783.59 1138
6784.37 1148
6785.15 1131
6785.93 1080
6786.70 1068
6787.48 1052
6788.26 1040
6789.04 1126
6789.81 1065
6790.59 1168
6791.37 1152
6792.15 1105
6792.92 1144
6793.70 1068
6794.48 1079
6795.26 1122
6796.03 1051
6796.81 1034
6797.59 1127
6798.37 1131
6799.15 1077
6799.92 1152
6800.70 1111
6801.48 1211
6802.26 1194
6803.04 1208
6803.81 1224
6804.59 1176
6805.37 1202
6806.15 1218
6806.93 1223
6807.71 1220
6808.49 1157
6809.26 1100
6810.04 1046
6810.82 974
6811.60 988
6812.38 1185
6813.16 1153
6813.94 1240
6814.72 1204
6815.49 1085
6816.27 1112
6817.05 1082
6817.83 1118
6818.61 1157
6819.39 1195
6820.17 1185
6820.95 1253
6821.73 1187
6822.51 1141
6823.29 1248
6824.07 1127
6824.85 1075
6825.62 1172
6826.40 1178
6827.18 1148
6827.96 1156
6828.74 1135
6829.52 1199
6830.30 1103
6831.08 1038
6831.86 1100
6832.64 1142
6833.42 1207
6834.20 1139
6834.98 1082
6835.76 1090
6836.54 965
6837.32 1005
6838.10 1113
6838.88 1036
6839.66 1077
6840.44 1141
6841.22 1084
6842.01 1048
6842.79 1026
6843.57 1158
6844.35 1179
6845.13 1303
6845.91 1519
6846.69 1662
6847.47 1952
6848.25 2210
6849.03 2465
6849.81 2606
6850.59 2844
6851.37 2801
6852.16 2794
6852.94 2450
6853.72 2245
6854.50 1966
6855.28 1865
6856.06 1630
6856.84 1567
6857.62 1497
6858.41 1276
6859.19 1314
6859.97 1329
6860.75 1302
6861.53 1367
6862.31 1366
6863.09 1324
6863.88 1449
6864.66 1524
6865.44 1616
6866.22 1604
6867.00 1559
6867.79 1592
6868.57 1604
6869.35 1526
6870.13 1409
6870.91 1571
6871.70 1448
6872.48 1585
6873.26 1452
6874.04 1423
6874.83 1620
6875.61 1533
6876.39 1551
6877.17 1594
6877.96 1731
6878.74 1648
6879.52 1828
6880.30 1738
6881.09 1927
6881.87 2038
6882.65 2051
6883.43 2360
6884.22 2648
6885.00 2999
6885.78 3518
6886.57 3767
6887.35 3880
6888.13 4240
6888.92 3945
6889.70 3605
6890.48 3428
6891.26 2803
6892.05 2557
6892.83 2143
6893.62 1921
6894.40 1921
6895.18 1870
6895.97 1780
6896.75 1770
6897.53 1753
6898.32 1819
6899.10 1780
6899.88 1698
6900.67 1845
6901.45 1857
6902.24 1784
6903.02 1835
6903.80 1769
6904.59 1856
6905.37 1715
6906.16 1643
6906.94 1647
6907.72 1612
6908.51 1530
6909.29 1495
6910.08 1559
6910.86 1575
6911.65 1540
6912.43 1388
6913.21 1507
6914.00 1479
6914.78 1420
6915.57 1477
6916.35 1487
6917.14 1536
6917.92 1513
6918.71 1408
6919.49 1454
6920.28 1480
6921.06 1372
6921.85 1388
6922.63 1492
6923.42 1488
6924.20 1496
6924.99 1441
6925.77 1427
6926.56 1507
6927.34 1487
6928.13 1523
6928.91 1558
6929.70 1585
6930.49 1502
6931.27 1586
6932.06 1589
6932.84 1596
6933.63 1610
6934.41 1550
6935.20 1744
6935.99 1693
6936.77 1703
6937.56 1803
6938.34 1976
6939.13 2110
6939.92 2146
6940.70 2184
6941.49 2507
6942.27 2633
6943.06 2606
6943.85 2666
6944.63 2727
6945.42 2765
6946.21 2787
6946.99 2781
6947.78 2796
6948.57 2662
6949.35 2591
6950.14 2448
6950.92 2534
6951.71 2355
6952.50 2183
6953.29 2066
6954.07 2159
6954.86 2338
6955.65 2298
6956.43 2236
6957.22 2200
6958.01 2247
6958.79 2344
6959.58 2279
6960.37 2335
6961.16 2334
6961.94 2309
6962.73 2285
6963.52 2543
6964.31 2564
6965.09 2592
6965.88 2867
6966.67 2992
6967.46 3051
6968.24 3016
6969.03 3407
6969.82 3505
6970.61 3341
6971.39 3381
6972.18 3283
6972.97 3306
6973.76 3330
6974.55 3237
6975.33 3187
6976.12 3425
6976.91 3489
6977.70 3742
6978.49 4109
6979.27 4655
6980.06 5562
6980.85 6978
6981.64 8920
6982.43 11227
6983.22 13660
6984.01 15518
6984.79 16939
6985.58 17518
6986.37 17421
6987.16 16231
6987.95 14514
6988.74 12433
6989.53 10195
6990.32 8375
6991.10 6694
6991.89 5384
6992.68 4376
6993.47 3636
6994.26 3365
6995.05 3097
6995.84 2813
6996.63 2697
6997.42 2714
6998.21 2627
6999.00 2588
6999.79 2639
7000.58 2690
7001.36 2532
7002.15 2372
7002.94 2284
7003.73 2152
7004.52 2037
7005.31 1790
7006.10 1716
7006.89 1612
7007.68 1564
7008.47 1462
7009.26 1556
7010.05 1737
7010.84 1778
7011.63 1863
7012.42 1855
7013.21 1932
7014.00 1883
7014.79 1939
7015.58 1911
7016.37 1755
7017.16 1717
7017.96 1824
7018.75 1782
7019.54 1787
7020.33 1785
7021.12 1812
7021.91 1932
7022.70 2016
7023.49 2028
7024.28 2082
7025.07 2043
7025.86 2020
7026.65 1975
7027.44 1844
7028.24 1759
7029.03 1790
7029.82 1704
7030.61 1642
7031.40 1526
7032.19 1506
7032.98 1574
7033.77 1625
7034.57 1571
7035.36 1630
7036.15 1641
7036.94 1762
7037.73 1743
7038.52 1758
7039.32 1844
7040.11 1951
7040.90 1811
7041.69 1863
7042.48 1822
7043.27 1919
7044.07 1923
7044.86 1951
7045.65 2182
7046.44 2414
7047.23 2790
7048.03 2809
7048.82 2894
7049.61 2888
7050.40 2970
7051.20 2651
7051.99 2560
7052.78 2419
7053.57 2180
7054.37 2139
7055.16 2010
7055.95 1930
7056.74 1852
7057.54 1691
7058.33 1735
7059.12 1796
7059.91 1636
7060.71 1569
7061.50 1756
7062.29 1693
7063.09 1703
7063.88 1638
7064.67 1677
7065.47 1595
7066.26 1675
7067.05 1595
7067.85 1488
7068.64 1452
7069.43 1274
7070.23 1368
7071.02 1351
7071.81 1358
7072.61 1313
7073.40 1411
7074.19 1293
7074.99 1230
7075.78 1183
7076.57 1157
7077.37 1239
7078.16 1281
7078.96 1334
7079.75 1247
7080.54 1209
7081.34 1262
7082.13 1117
7082.93 1079
7083.72 1145
7084.51 1121
7085.31 1039
7086.10 1072
7086.90 1128
7087.69 1192
7088.49 1154
7089.28 1102
7090.08 1099
7090.87 1119
7091.66 1084
7092.46 1075
7093.25 965
7094.05 1050
7094.84 1061
7095.64 1024
7096.43 955
7097.23 954
7098.02 966
7098.82 986
7099.61 910
7100.41 1021
7101.20 1006
7102.00 1002
7102.79 966
7103.59 964
7104.38 924
7105.18 1007
7105.98 915
7106.77 946
7107.57 912
7108.36 932
7109.16 870
7109.95 961
7110.75 935
7111.54 868
7112.34 901
7113.14 992
7113.93 992
7114.73 984
7115.52 907
7116.32 952
7117.12 1027
7117.91 1024
7118.71 944
7119.50 946
7120.30 983
7121.10 1022
7121.89 1034
7122.69 990
7123.49 956
7124.28 966
7125.08 1052
7125.88 1021
7126.67 1023
7127.47 1025
7128.27 1024
7129.06 921
7129.86 987
7130.66 944
7131.45 1068
7132.25 1079
7133.05 1080
7133.84 1064
7134.64 1044
7135.44 981
7136.23 979
7137.03 979
7137.83 940
7138.63 893
7139.42 897
7140.22 871
7141.02 841
7141.82 849
7142.61 821
7143.41 879
7144.21 879
7145.01 846
7145.80 737
7146.60 839
7147.40 896
7148.20 809
7148.99 742
7149.79 823
7150.59 800
7151.39 769
7152.19 841
7152.98 763
7153.78 802
7154.58 860
7155.38 904
7156.18 962
7156.98 901
7157.77 880
7158.57 830
7159.37 802
7160.17 805
7160.97 822
7161.77 866
7162.56 789
7163.36 728
7164.16 784
7164.96 693
7165.76 681
7166.56 748
7167.36 724
7168.16 791
7168.95 736
7169.75 713
7170.55 734
7171.35 722
7172.15 710
7172.95 690
7173.75 757
7174.55 718
7175.35 696
7176.15 634
7176.95 607
7177.75 652
7178.55 618
7179.35 721
7180.14 753
7180.94 693
7181.74 717
7182.54 695
7183.34 667
7184.14 699
7184.94 657
7185.74 716
7186.54 729
7187.34 649
7188.14 661
7188.94 729
7189.74 723
7190.54 732
7191.34 626
7192.14 626
7192.94 645
7193.74 662
7194.54 641
7195.35 618
7196.15 682
7196.95 667
7197.75 648
7198.55 617
7199.35 675
7200.15 674
7200.95 647
7201.75 626
7202.55 610
7203.35 635
7204.15 578
7204.95 641
7205.75 634
7206.56 655
7207.36 650
7208.16 607
7208.96 647
7209.76 611
7210.56 672
7211.36 641
7212.16 641
7212.97 626
7213.77 671
7214.57 589
7215.37 632
7216.17 659
7216.97 696
7217.78 699
7218.58 701
7219.38 624
7220.18 634
7220.98 693
7221.78 657
7222.59 644
7223.39 653
7224.19 738
7224.99 702
7225.79 687
7226.60 644
7227.40 635
7228.20 664
7229.00 565
7229.81 562
7230.61 586
7231.41 565
7232.21 587
7233.02 592
7233.82 582
7234.62 599
7235.42 659
7236.23 645
7237.03 630
7237.83 635
7238.63 683
7239.44 710
7240.24 683
7241.04 727
7241.85 702
7242.65 669
7243.45 683
7244.26 700
7245.06 688
7245.86 642
7246.67 656
7247.47 629
7248.27 710
7249.08 662
7249.88 715
7250.68 728
7251.49 675
7252.29 605
7253.09 680
7253.90 661
7254.70 694
7255.50 672
7256.31 692
7257.11 674
7257.92 778
7258.72 822
7259.52 801
7260.33 734
7261.13 702
7261.94 807
7262.74 730
7263.54 736
7264.35 686
7265.15 675
7265.96 736
7266.76 754
7267.57 639
7268.37 682
7269.18 751
7269.98 723
7270.78 688
7271.59 647
7272.39 699
7273.20 702
7274.00 768
7274.81 789
7275.61 673
7276.42 698
7277.22 761
7278.03 753
7278.83 872
7279.64 909
7280.44 966
7281.25 1086
7282.05 1276
7282.86 1309
7283.66 1315
7284.47 1315
7285.28 1349
7286.08 1273
7286.89 1307
7287.69 1162
7288.50 1066
7289.30 950
7290.11 942
7290.91 859
7291.72 825
7292.53 778
7293.33 782
7294.14 813
7294.94 745
7295.75 795
7296.56 809
7297.36 773
7298.17 887
7298.97 817
7299.78 784
7300.59 861
7301.39 852
7302.20 880
7303.01 868
7303.81 844
7304.62 827
7305.43 796
7306.23 819
7307.04 790
7307.85 828
7308.65 937
7309.46 926
7310.27 878
7311.07 943
7311.88 999
7312.69 992
7313.49 1045
7314.30 1128
7315.11 1333
7315.91 1566
7316.72 1622
7317.53 1864
7318.34 1821
7319.14 1707
7319.95 1635
7320.76 1511
7321.57 1405
7322.37 1189
7323.18 1100
7323.99 994
7324.80 1057
7325.60 959
7326.41 940
7327.22 914
7328.03 922
7328.83 900
7329.64 877
7330.45 995
7331.26 957
7332.07 1049
7332.87 963
7333.68 903
7334.49 925
7335.30 886
7336.11 794
7336.92 847
7337.72 935
7338.53 764
7339.34 795
7340.15 855
7340.96 808
7341.77 759
7342.57 742
7343.38 736
7344.19 750
7345.00 754
7345.81 708
7346.62 759
7347.43 698
7348.24 709
7349.05 712
7349.85 750
7350.66 695
7351.47 679
7352.28 675
7353.09 696
7353.90 710
7354.71 689
7355.52 659
7356.33 695
7357.14 690
7357.95 708
7358.76 652
7359.57 668
7360.38 622
7361.18 669
7361.99 685
7362.80 677
7363.61 631
7364.42 567
7365.23 597
7366.04 607
7366.85 601
7367.66 652
7368.47 673
7369.28 630
7370.09 642
7370.90 643
7371.71 658
7372.52 616
7373.33 626
7374.14 646
7374.96 645
7375.77 548
7376.58 604
7377.39 700
7378.20 643
7379.01 685
7379.82 609
7380.63 651
7381.44 699
7382.25 592
7383.06 564
7383.87 588
7384.68 613
7385.49 655
7386.31 661
7387.12 564
7387.93 591
7388.74 613
7389.55 595
7390.36 574
7391.17 553
7391.98 548
7392.79 648
7393.61 653
7394.42 607
7395.23 593
7396.04 635
7396.85 661
7397.66 605
7398.48 568
7399.29 629
7400.10 563
7400.91 596
7401.72 582
7402.53 587
7403.35 582
7404.16 583
7404.97 615
7405.78 615
7406.59 565
7407.41 647
7408.22 635
7409.03 662
7409.84 620
7410.66 588
7411.47 616
7412.28 603
7413.09 540
7413.91 530
7414.72 501
7415.53 552
7416.34 555
7417.16 575
7417.97 571
7418.78 576
7419.60 563
7420.41 585
7421.22 568
7422.03 559
7422.85 607
7423.66 573
7424.47 626
7425.29 615
7426.10 576
7426.91 553
7427.73 596
7428.54 567
7429.35 645
7430.17 681
7430.98 646
7431.79 601
7432.61 660
7433.42 653
7434.23 602
7435.05 545
7435.86 629
7436.67 624
7437.49 603
7438.30 587
7439.12 578
7439.93 572
7440.74 564
7441.56 636
7442.37 524
7443.19 520
7444.00 546
7444.82 645
7445.63 611
7446.44 561
7447.26 538
7448.07 546
7448.89 602
7449.70 639
7450.52 605
7451.33 574
7452.15 548
7452.96 520
7453.77 485
7454.59 511
7455.40 576
7456.22 655
7457.03 582
7457.85 578
7458.66 627
7459.48 587
7460.29 622
7461.11 605
7461.92 604
7462.74 505
7463.55 631
7464.37 712
7465.19 662
7466.00 573
7466.82 567
7467.63 525
7468.45 485
7469.26 650
7470.08 526
7470.89 527
7471.71 587
7472.53 558
7473.34 564
7474.16 590
7474.97 625
7475.79 624
7476.60 605
7477.42 573
7478.24 577
7479.05 653
7479.87 697
7480.69 649
7481.50 613
7482.32 649
7483.13 599
7483.95 683
7484.77 621
7485.58 573
7486.40 583
7487.22 558
7488.03 593
7488.85 574
7489.67 512
7490.48 547
7491.30 526
7492.12 562
7492.93 600
7493.75 543
7494.57 606
7495.38 483
7496.20 511
7497.02 521
7497.84 591
7498.65 584
7499.47 555
7500.29 578
7501.10 502
7501.92 521
7502.74 578
7503.56 623
7504.37 637
7505.19 590
7506.01 564
7506.83 598
7507.64 637
7508.46 575
7509.28 545
7510.10 491
7510.92 491
7511.73 494
7512.55 567
7513.37 510
7514.19 537
7515.01 591
7515.82 592
7516.64 490
7517.46 519
7518.28 521
7519.10 518
7519.91 528
7520.73 583
7521.55 636
7522.37 567
7523.19 513
7524.01 498
7524.83 507
7525.64 611
7526.46 580
7527.28 508
7528.10 552
7528.92 533
7529.74 507
7530.56 560
7531.38 572
7532.20 596
7533.01 577
7533.83 563
7534.65 549
7535.47 621
7536.29 564
7537.11 545
7537.93 573
7538.75 586
7539.57 559
7540.39 495
7541.21 567
7542.03 555
7542.85 514
7543.67 524
7544.49 530
7545.31 535
7546.12 547
7546.94 529
7547.76 540
7548.58 556
7549.40 569
7550.22 605
7551.04 545
7551.86 521
7552.68 586
7553.50 555
7554.33 581
7555.15 605
7555.97 675
7556.79 648
7557.61 545
7558.43 639
7559.25 620
7560.07 581
7560.89 564
7561.71 667
7562.53 575
7563.35 561
7564.17 546
7564.99 550
7565.81 604
7566.63 598
7567.45 563
7568.28 569
7569.10 601
7569.92 597
7570.74 507
7571.56 515
7572.38 563
7573.20 558
7574.02 513
7574.84 555
7575.67 542
7576.49 531
7577.31 531
7578.13 538
7578.95 631
7579.77 635
7580.60 585
7581.42 624
7582.24 638
7583.06 620
7583.88 630
7584.70 666
7585.53 620
7586.35 618
7587.17 664
7587.99 683
7588.81 684
7589.64 669
7590.46 660
7591.28 696
7592.10 709
7592.93 716
7593.75 720
7594.57 687
7595.39 679
7596.21 763
7597.04 727
7597.86 682
7598.68 693
7599.51 784
7600.33 771
7601.15 808
7601.97 903
7602.80 966
7603.62 950
7604.44 945
7605.27 910
7606.09 864
7606.91 889
7607.73 862
7608.56 868
7609.38 848
7610.20 862
7611.03 742
7611.85 802
7612.67 750
7613.50 775
7614.32 756
7615.14 838
7615.97 896
7616.79 872
7617.62 888
7618.44 876
7619.26 949
7620.09 939
7620.91 854
7621.73 895
7622.56 882
7623.38 868
7624.21 885
7625.03 890
7625.85 884
7626.68 905
7627.50 890
7628.33 964
7629.15 983
7629.98 1162
7630.80 1179
7631.62 1193
7632.45 1063
7633.27 1074
7634.10 995
7634.92 863
7635.75 878
7636.57 845
7637.40 728
7638.22 737
7639.05 734
7639.87 635
7640.70 677
7641.52 669
7642.35 666
7643.17 634
7644.00 657
7644.82 635
7645.65 602
7646.47 660
7647.30 614
7648.12 621
7648.95 641
7649.77 546
7650.60 594
7651.42 646
7652.25 581
7653.07 596
7653.90 599
7654.73 649
7655.55 584
7656.38 549
7657.20 528
7658.03 528
7658.85 521
7659.68 574
7660.51 548
7661.33 553
7662.16 556
7662.98 543
7663.81 496
7664.64 507
7665.46 472
7666.29 541
7667.12 557
7667.94 534
7668.77 536
7669.59 470
7670.42 519
7671.25 515
7672.07 508
7672.90 540
7673.73 617
7674.55 529
7675.38 493
7676.21 473
7677.03 469
7677.86 512
7678.69 554
7679.52 551
7680.34 519
7681.17 536
7682.00 532
7682.82 544
7683.65 494
7684.48 507
7685.31 561
7686.13 510
7686.96 483
7687.79 500
7688.62 502
7689.44 500
7690.27 530
7691.10 562
7691.93 576
7692.75 527
7693.58 548
7694.41 563
7695.24 449
7696.07 476
7696.89 520
7697.72 534
7698.55 559
7699.38 533
7700.21 533
7701.03 533
7701.86 529
7702.69 474
7703.52 535
7704.35 585
7705.17 481
7706.00 450
7706.83 514
7707.66 485
7708.49 481
7709.32 515
7710.15 529
7710.97 529
7711.80 492
7712.63 488
7713.46 540
7714.29 497
7715.12 475
7715.95 428
7716.78 453
7717.61 503
7718.44 453
7719.26 435
7720.09 500
7720.92 485
7721.75 488
7722.58 480
7723.41 494
7724.24 448
7725.07 489
7725.90 446
7726.73 450
7727.56 462
7728.39 453
7729.22 473
7730.05 450
7730.88 513
7731.71 462
7732.54 450
7733.37 482
7734.20 545
7735.03 535
7735.86 491
7736.69 485
7737.52 498
7738.35 464
7739.18 438
7740.01 452
7740.84 517
7741.67 495
7742.50 490
7743.33 493
7744.16 468
7744.99 521
7745.82 499
7746.65 489
7747.48 483
7748.31 484
7749.14 427
7749.97 461
7750.80 451
7751.64 502
7752.47 578
7753.30 540
7754.13 517
7754.96 492
7755.79 459
7756.62 524
7757.45 530
7758.28 521
7759.12 450
7759.95 480
7760.78 469
7761.61 514
7762.44 457
7763.27 477
7764.10 493
7764.94 508
7765.77 478
7766.60 570
7767.43 562
7768.26 568
7769.09 553
7769.93 572
7770.76 528
7771.59 542
7772.42 515
7773.25 536
7774.09 489
7774.92 431
7775.75 516
7776.58 560
7777.41 545
7778.25 464
7779.08 496
7779.91 472
7780.74 453
7781.58 480
7782.41 526
7783.24 482
7784.07 480
7784.91 504
7785.74 484
7786.57 512
7787.41 474
7788.24 428
7789.07 465
7789.90 507
7790.74 461
7791.57 473
7792.40 518
7793.24 485
7794.07 529
7794.90 528
7795.74 550
7796.57 522
7797.40 509
7798.24 516
7799.07 499
7799.90 516
7800.74 574
7801.57 530
7802.40 573
7803.24 574
7804.07 535
7804.90 614
7805.74 619
7806.57 604
7807.41 552
7808.24 607
7809.07 653
7809.91 608
7810.74 605
7811.58 642
7812.41 704
7813.24 674
7814.08 779
7814.91 785
7815.75 819
7816.58 807
7817.42 761
7818.25 799
7819.09 760
7819.92 759
7820.75 674
7821.59 703
7822.42 702
7823.26 717
7824.09 751
7824.93 746
7825.76 829
7826.60 819
7827.43 801
7828.27 691
7829.10 753
7829.94 769
7830.77 808
7831.61 827
7832.44 747
7833.28 763
7834.11 805
7834.95 737
7835.78 737
7836.62 748
7837.46 747
7838.29 777
7839.13 732
7839.96 657
7840.80 628
7841.63 687
7842.47 695
7843.31 672
7844.14 643
7844.98 606
7845.81 616
7846.65 671
7847.48 675
7848.32 663
7849.16 630
7849.99 631
7850.83 636
7851.67 573
7852.50 599
7853.34 621
7854.17 630
7855.01 666
7855.85 706
7856.68 742
7857.52 748
7858.36 761
7859.19 713
7860.03 801
7860.87 750
7861.70 663
7862.54 669
7863.38 653
7864.21 652
7865.05 690
7865.89 615
7866.73 712
7867.56 694
7868.40 753
7869.24 747
7870.07 762
7870.91 815
7871.75 828
7872.59 766
7873.42 764
7874.26 897
7875.10 952
7875.94 944
7876.77 1034
7877.61 1058
7878.45 1018
7879.29 974
7880.12 1031
7880.96 977
7881.80 893
7882.64 890
7883.48 860
7884.31 834
7885.15 782
7885.99 907
7886.83 876
7887.67 818
7888.50 836
7889.34 821
7890.18 807
7891.02 830
7891.86 774
7892.70 746
7893.53 755
7894.37 773
7895.21 799
7896.05 735
7896.89 781
7897.73 757
7898.57 697
7899.41 687
7900.24 639
7901.08 704
7901.92 691
7902.76 707
7903.60 666
7904.44 628
7905.28 656
7906.12 634
7906.96 578
7907.80 554
7908.63 587
7909.47 575
7910.31 581
7911.15 570
7911.99 564
7912.83 633
7913.67 629
7914.51 609
7915.35 689
7916.19 723
7917.03 714
7917.87 700
7918.71 648
7919.55 654
7920.39 588
7921.23 608
7922.07 590
7922.91 591
7923.75 549
7924.59 509
7925.43 524
7926.27 574
7927.11 539
7927.95 535
7928.79 609
7929.63 570
7930.47 551
7931.31 582
7932.15 561
7932.99 546
7933.83 518
7934.67 547
7935.52 621
7936.36 566
7937.20 512
7938.04 539
7938.88 491
7939.72 458
7940.56 468
7941.40 483
7942.24 523
7943.08 545
7943.92 505
7944.77 547
7945.61 513
7946.45 558
7947.29 638
7948.13 627
7948.97 594
7949.81 567
7950.66 647
7951.50 644
7952.34 630
7953.18 620
7954.02 595
7954.86 651
7955.71 611
7956.55 653
7957.39 642
7958.23 630
7959.07 620
7959.92 633
7960.76 580
7961.60 631
7962.44 644
7963.28 670
7964.13 610
7964.97 780
7965.81 791
7966.65 769
7967.50 784
7968.34 803
7969.18 721
7970.02 653
7970.87 671
7971.71 605
7972.55 600
7973.39 613
7974.24 582
7975.08 545
7975.92 559
7976.76 532
7977.61 532
7978.45 541
7979.29 552
7980.14 504
7980.98 553
7981.82 518
7982.67 510
7983.51 552
7984.35 600
7985.20 515
7986.04 494
7986.88 547
7987.73 556
7988.57 495
7989.41 503
7990.26 483
7991.10 484
7991.94 541
7992.79 522
7993.63 516
7994.48 457
7995.32 515
7996.16 493
7997.01 471
7997.85 432
7998.70 497
7999.54 577
8000.38 455
8001.23 484
8002.07 490
8002.92 441
8003.76 448
8004.61 475
8005.45 481
8006.29 446
8007.14 515
8007.98 478
8008.83 452
8009.67 476
8010.52 466
8011.36 458
8012.21 430
8013.05 460
8013.90 533
8014.74 440
8015.59 493
8016.43 435
8017.28 421
8018.12 489
8018.97 506
8019.81 457
8020.66 500
8021.50 434
8022.35 447
8023.19 448
8024.04 439
8024.88 436
8025.73 476
8026.57 499
8027.42 459
8028.27 492
8029.11 447
8029.96 482
8030.80 503
8031.65 430
8032.49 436
8033.34 493
8034.19 391
8035.03 377
8035.88 440
8036.72 436
8037.57 453
8038.42 484
8039.26 487
8040.11 476
8040.96 481
8041.80 497
8042.65 496
8043.49 440
8044.34 407
8045.19 404
8046.03 461
8046.88 502
8047.73 527
8048.57 489
8049.42 460
8050.27 513
8051.11 451
8051.96 412
8052.81 452
8053.66 470
8054.50 401
8055.35 382
8056.20 422
8057.04 379
8057.89 412
8058.74 373
8059.59 417
8060.43 444
8061.28 428
8062.13 458
8062.97 428
8063.82 430
8064.67 386
8065.52 395
8066.37 425
8067.21 425
8068.06 431
8068.91 371
8069.76 463
8070.60 410
8071.45 418
8072.30 439
8073.15 450
8074.00 391
8074.84 429
8075.69 451
8076.54 480
8077.39 456
8078.24 390
8079.08 395
8079.93 393
8080.78 390
8081.63 425
8082.48 456
8083.33 390
8084.18 431
8085.02 434
8085.87 397
8086.72 411
8087.57 457
8088.42 411
8089.27 380
8090.12 410
8090.97 406
8091.81 361
8092.66 430
8093.51 404
8094.36 410
8095.21 464
8096.06 431
8096.91 462
8097.76 380
8098.61 472
8099.46 486
8100.31 424
8101.16 436
8102.01 432
8102.86 417
8103.71 474
8104.55 457
8105.40 441
8106.25 418
8107.10 423
8107.95 448
8108.80 402
8109.65 440
8110.50 460
8111.35 420
8112.20 473
8113.05 446
8113.90 467
8114.75 454
8115.60 454
8116.45 471
8117.30 424
8118.16 453
8119.01 447
8119.86 540
8120.71 514
8121.56 460
8122.41 460
8123.26 418
8124.11 437
8124.96 435
8125.81 439
8126.66 441
8127.51 434
8128.36 435
8129.21 496
8130.06 461
8130.92 455
8131.77 502
8132.62 501
8133.47 426
8134.32 429
8135.17 445
8136.02 493
8136.87 517
8137.73 506
8138.58 490
8139.43 450
8140.28 463
8141.13 503
8141.98 506
8142.83 515
8143.69 536
8144.54 485
8145.39 455
8146.24 464
8147.09 459
8147.95 532
8148.80 481
8149.65 535
8150.50 546
8151.35 573
8152.21 625
8153.06 715
8153.91 801
8154.76 763
8155.61 727
8156.47 680
8157.32 637
8158.17 602
8159.02 524
8159.88 507
8160.73 562
8161.58 512
8162.44 441
8163.29 488
8164.14 493
8164.99 475
8165.85 507
8166.70 501
8167.55 451
8168.41 453
8169.26 523
8170.11 459
8170.96 418
8171.82 481
8172.67 485
8173.52 480
8174.38 457
8175.23 490
8176.08 480
8176.94 416
8177.79 433
8178.64 504
8179.50 415
8180.35 461
8181.21 470
8182.06 447
8182.91 418
8183.77 422
8184.62 452
8185.47 433
8186.33 407
8187.18 471
8188.04 444
8188.89 373
8189.74 390
8190.60 382
8191.45 394
8192.31 439
8193.16 428
8194.02 423
8194.87 399
8195.72 376
8196.58 401
8197.43 435
8198.29 445
8199.14 405
8200.00 374
8200.85 418
8201.71 415
8202.56 428
8203.42 367
8204.27 414
8205.13 470
8205.98 406
8206.84 356
8207.69 375
8208.55 391
8209.40 406
8210.26 428
8211.11 437
8211.97 395
8212.82 406
8213.68 408
8214.53 438
8215.39 481
8216.24 400
8217.10 387
8217.96 440
8218.81 497
8219.67 492
8220.52 431
8221.38 443
8222.23 393
8223.09 406
8223.95 473
8224.80 487
8225.66 429
8226.51 378
8227.37 405
8228.23 406
8229.08 357
8229.94 395
8230.79 458
8231.65 377
8232.51 383
8233.36 398
8234.22 391
8235.08 420
8235.93 408
8236.79 399
8237.65 408
8238.50 432
8239.36 410
8240.22 363
8241.07 379
8241.93 432
8242.79 417
8243.64 400
8244.50 375
8245.36 408
8246.21 415
8247.07 484
8247.93 459
8248.79 421
8249.64 423
8250.50 430
8251.36 407
8252.22 414
8253.07 347
8253.93 389
8254.79 380
8255.65 389
8256.50 358
8257.36 366
8258.22 420
8259.08 404
8259.93 349
8260.79 396
8261.65 383
8262.51 389
8263.37 423
8264.22 391
8265.08 411
8265.94 387
8266.80 370
8267.66 417
8268.51 386
8269.37 378
8270.23 344
8271.09 353
8271.95 400
8272.81 398
8273.66 393
8274.52 411
8275.38 408
8276.24 444
8277.10 396
8277.96 417
8278.82 373
8279.67 370
8280.53 364
8281.39 381
8282.25 396
8283.11 421
8283.97 406
8284.83 421
8285.69 394
8286.55 358
8287.41 390
8288.27 415
8289.12 448
8289.98 463
8290.84 511
8291.70 505
8292.56 498
8293.42 549
8294.28 564
8295.14 550
8296.00 543
8296.86 433
8297.72 436
8298.58 417
8299.44 476
8300.30 443
8301.16 465
8302.02 482
8302.88 424
8303.74 408
8304.60 430
8305.46 440
8306.32 407
8307.18 458
8308.04 431
8308.90 435
8309.76 406
8310.62 393
8311.48 424
8312.34 448
8313.20 436
8314.06 505
8314.92 427
8315.78 421
8316.65 429
8317.51 416
8318.37 464
8319.23 420
8320.09 386
8320.95 392
8321.81 394
8322.67 370
8323.53 379
8324.39 391
8325.26 304
8326.12 416
8326.98 419
8327.84 363
8328.70 357
8329.56 383
8330.42 376
8331.28 401
8332.15 398
8333.01 380
8333.87 401
8334.73 397
8335.59 393
8336.45 396
8337.32 401
8338.18 492
8339.04 463
8339.90 417
8340.76 354
8341.63 373
8342.49 387
8343.35 448
8344.21 404
8345.07 360
8345.94 383
8346.80 447
8347.66 472
8348.52 397
8349.39 401
8350.25 386
8351.11 432
8351.97 451
8352.84 457
8353.70 398
8354.56 376
8355.42 381
8356.29 386
8357.15 410
8358.01 419
8358.88 458
8359.74 470
8360.60 420
8361.46 410
8362.33 391
8363.19 410
8364.05 381
8364.92 355
8365.78 332
8366.64 382
8367.51 381
8368.37 355
8369.23 411
8370.10 411
8370.96 408
8371.82 391
8372.69 317
8373.55 383
8374.42 415
8375.28 406
8376.14 399
8377.01 416
8377.87 430
8378.73 343
8379.60 400
8380.46 428
8381.33 418
8382.19 397
8383.06 404
8383.92 425
8384.78 429
8385.65 397
8386.51 439
8387.38 416
8388.24 419
8389.11 478
8389.97 431
8390.83 475
8391.70 439
8392.56 465
8393.43 449
8394.29 441
8395.16 428
8396.02 396
8396.89 381
8397.75 430
8398.62 404
8399.48 440
8400.35 438
8401.21 465
8402.08 447
8402.94 445
8403.81 442
8404.67 397
8405.54 420
8406.40 424
8407.27 495
8408.14 416
8409.00 434
8409.87 444
8410.73 445
8411.60 374
8412.46 434
8413.33 469
8414.19 496
8415.06 468
8415.93 426
8416.79 426
8417.66 456
8418.52 468
8419.39 492
8420.26 519
8421.12 538
8421.99 509
8422.85 507
8423.72 498
8424.59 534
8425.45 520
8426.32 517
8427.19 489
8428.05 490
8428.92 543
8429.79 438
8430.65 479
8431.52 500
8432.39 563
8433.25 511
8434.12 554
8434.99 533
8435.85 550
8436.72 559
8437.59 637
8438.45 724
8439.32 639
8440.19 650
8441.06 655
8441.92 710
8442.79 698
8443.66 753
8444.52 796
8445.39 663
8446.26 700
8447.13 741
8447.99 692
8448.86 743
8449.73 710
8450.60 676
8451.47 701
8452.33 715
8453.20 702
8454.07 803
8454.94 776
8455.80 743
8456.67 636
8457.54 704
8458.41 679
8459.28 682
8460.14 719
8461.01 732
8461.88 720
8462.75 738
8463.62 656
8464.49 774
8465.35 888
8466.22 1213
8467.09 1368
8467.96 1542
8468.83 1758
8469.70 1758
8470.57 1659
8471.43 1589
8472.30 1476
8473.17 1325
8474.04 1078
8474.91 924
8475.78 820
8476.65 776
8477.52 673
8478.39 652
8479.25 574
8480.12 518
8480.99 527
8481.86 530
8482.73 604
8483.60 562
8484.47 524
8485.34 466
8486.21 486
8487.08 531
8487.95 489
8488.82 450
8489.69 521
8490.56 524
8491.43 518
8492.30 512
8493.17 509
8494.04 512
8494.91 537
8495.78 506
8496.65 440
8497.52 551
8498.39 522
8499.26 438
8500.13 516
8501.00 580
8501.87 515
8502.74 480
8503.61 443
8504.48 480
8505.35 508
8506.22 593
8507.09 541
8507.96 579
8508.83 570
8509.70 525
8510.57 532
8511.44 527
8512.31 491
8513.19 523
8514.06 514
8514.93 524
8515.80 507
8516.67 476
8517.54 567
8518.41 563
8519.28 490
8520.15 484
8521.03 583
8521.90 601
8522.77 547
8523.64 497
8524.51 499
8525.38 554
8526.25 535
8527.13 530
8528.00 536
8528.87 490
8529.74 538
8530.61 498
8531.48 566
8532.36 572
8533.23 536
8534.10 536
8534.97 532
8535.84 594
8536.72 602
8537.59 568
8538.46 493
8539.33 535
8540.20 507
8541.08 570
8541.95 532
8542.82 521
8543.69 538
8544.57 558
8545.44 546
8546.31 484
8547.18 554
8548.06 554
8548.93 604
8549.80 636
8550.67 690
8551.55 731
8552.42 814
8553.29 831
8554.17 810
8555.04 775
8555.91 711
8556.79 688
8557.66 658
8558.53 580
8559.41 585
8560.28 538
8561.15 545
8562.03 518
8562.90 528
8563.77 530
8564.65 451
8565.52 517
8566.39 501
8567.27 515
8568.14 451
8569.01 540
8569.89 555
8570.76 463
8571.64 454
8572.51 479
8573.38 526
8574.26 444
8575.13 454
8576.01 494
8576.88 438
8577.75 491
8578.63 479
8579.50 468
8580.38 503
8581.25 479
8582.12 480
8583.00 469
8583.87 443
8584.75 482
8585.62 466
8586.50 543
8587.37 478
8588.25 494
8589.12 473
8590.00 476
8590.87 464
8591.75 518
8592.62 470
8593.50 559
8594.37 548
8595.25 518
8596.12 532
8597.00 505
8597.87 517
8598.75 519
8599.62 529
8600.50 538
8601.37 517
8602.25 541
8603.12 573
8604.00 551
8604.87 538
8605.75 476
8606.63 533
8607.50 546
8608.38 539
8609.25 562
8610.13 579
8611.01 547
8611.88 578
8612.76 613
8613.63 558
8614.51 572
8615.39 533
8616.26 592
8617.14 599
8618.01 598
8618.89 611
8619.77 611
8620.64 578
8621.52 590
8622.40 575
8623.27 637
8624.15 639
8625.03 578
8625.90 659
8626.78 666
8627.66 604
8628.53 711
8629.41 735
8630.29 655
8631.16 661
8632.04 664
8632.92 691
8633.79 693
8634.67 708
8635.55 658
8636.42 691
8637.30 691
8638.18 713
8639.06 748
8639.93 734
8640.81 743
8641.69 758
8642.57 778
8643.44 769
8644.32 771
8645.20 850
8646.08 900
8646.95 912
8647.83 916
8648.71 926
8649.59 961
8650.47 968
8651.34 903
8652.22 903
8653.10 1007
8653.98 947
8654.86 1006
8655.73 990
8656.61 1031
8657.49 967
8658.37 962
8659.25 952
8660.13 901
8661.00 982
8661.88 1040
8662.76 1024
8663.64 1024
8664.52 1005
8665.40 1068
8666.27 1062
8667.15 1066
8668.03 1270
8668.91 1405
8669.79 1531
8670.67 1808
8671.55 2085
8672.43 2146
8673.31 2168
8674.19 2159
8675.06 2413
8675.94 2345
8676.82 2018
8677.70 1997
8678.58 1759
8679.46 1579
8680.34 1424
8681.22 1353
8682.10 1321
8682.98 1291
8683.86 1276
8684.74 1352
8685.62 1470
8686.50 1641
8687.38 1921
8688.26 2223
8689.14 2849
8690.02 3126
8690.90 3589
8691.78 3864
8692.66 3972
8693.54 3662
8694.42 3229
8695.30 2891
8696.18 2514
8697.06 2105
8697.94 1684
8698.82 1505
8699.70 1274
8700.58 1155
8701.46 1062
8702.34 882
8703.22 843
8704.10 872
8704.98 877
8705.86 798
8706.74 813
8707.62 819
8708.50 810
8709.39 741
8710.27 713
8711.15 693
8712.03 748
8712.91 764
8713.79 693
8714.67 646
8715.55 623
8716.43 626
8717.32 624
8718.20 719
8719.08 735
8719.96 629
8720.84 656
8721.72 740
8722.60 687
8723.49 750
8724.37 725
8725.25 683
8726.13 661
8727.01 674
8727.89 657
8728.78 680
8729.66 699
8730.54 683
8731.42 708
8732.30 707
8733.19 677
8734.07 579
8734.95 582
8735.83 608
8736.71 624
8737.60 664
8738.48 630
8739.36 588
8740.24 626
8741.13 572
8742.01 596
8742.89 587
8743.77 596
8744.66 653
8745.54 712
8746.42 694
8747.31 659
8748.19 719
8749.07 689
8749.95 726
8750.84 760
8751.72 695
8752.60 684
8753.49 814
8754.37 783
8755.25 761
8756.14 768
8757.02 784
8757.90 777
8758.79 784
8759.67 792
8760.55 763
8761.44 758
8762.32 760
8763.20 795
8764.09 732
8764.97 744
8765.85 726
8766.74 685
8767.62 731
8768.51 828
8769.39 735
8770.27 698
8771.16 709
8772.04 703
8772.93 740
8773.81 726
8774.69 687
8775.58 603
8776.46 579
8777.35 588
8778.23 650
8779.12 687
8780.00 611
8780.88 598
8781.77 550
8782.65 610
8783.54 623
8784.42 599
8785.31 538
8786.19 505
8787.08 557
8787.96 557
8788.85 504
8789.73 519
8790.62 541
8791.50 530
8792.39 531
8793.27 540
8794.16 584
8795.04 590
8795.93 520
8796.81 553
8797.70 518
8798.58 537
8799.47 511
8800.35 528
8801.24 540
8802.13 577
8803.01 603
8803.90 583
8804.78 556
8805.67 553
8806.55 523
8807.44 491
8808.33 507
8809.21 504
8810.10 513
8810.98 504
8811.87 460
8812.76 462
8813.64 490
8814.53 490
8815.41 540
8816.30 480
8817.19 564
8818.07 555
8818.96 503
8819.85 549
8820.73 547
8821.62 537
8822.51 515
8823.39 465
8824.28 481
8825.17 537
8826.05 500
8826.94 502
8827.83 491
8828.71 465
8829.60 453
8830.49 458
8831.37 473
8832.26 526
8833.15 498
8834.04 491
8834.92 459
8835.81 516
8836.70 460
8837.58 516
8838.47 506
8839.36 480
8840.25 528
8841.13 452
8842.02 468
8842.91 427
8843.80 465
8844.69 502
8845.57 514
8846.46 494
8847.35 449
8848.24 484
8849.12 413
8850.01 387
8850.90 456
8851.79 434
8852.68 426
8853.56 415
8854.45 447
8855.34 422
8856.23 456
8857.12 475
8858.01 458
8858.89 371
8859.78 413
8860.67 450
8861.56 419
8862.45 467
8863.34 496
8864.23 463
8865.12 437
8866.00 460
8866.89 427
8867.78 433
8868.67 485
8869.56 436
8870.45 368
8871.34 368
8872.23 338
8873.12 400
8874.00 412
8874.89 388
8875.78 352
8876.67 429
8877.56 389
8878.45 393
8879.34 363
8880.23 377
8881.12 372
8882.01 414
8882.90 354
8883.79 383
8884.68 385
8885.57 388
8886.46 367
8887.35 350
8888.24 368
8889.13 362
8890.02 362
8890.91 373
8891.80 403
8892.69 387
8893.58 393
8894.47 391
8895.36 369
8896.25 360
8897.14 380
8898.03 362
8898.92 391
8899.81 386
8900.70 386
8901.59 412
8902.48 425
8903.37 411
8904.26 334
8905.15 342
8906.05 379
8906.94 409
8907.83 435
8908.72 369
8909.61 377
8910.50 337
8911.39 384
8912.28 355
8913.17 359
8914.06 338
8914.96 452
8915.85 316
8916.74 322
8917.63 398
8918.52 424
8919.41 415
8920.30 333
8921.20 338
8922.09 355
8922.98 373
8923.87 379
8924.76 338
8925.65 387
8926.55 407
8927.44 357
8928.33 329
8929.22 370
8930.11 335
8931.01 384
8931.90 400
8932.79 345
8933.68 353
8934.57 349
8935.47 317
8936.36 341
8937.25 340
8938.14 315
8939.04 346
8939.93 302
8940.82 327
8941.71 381
8942.61 358
8943.50 339
8944.39 334
8945.28 328
8946.18 348
8947.07 324
8947.96 303
8948.86 391
8949.75 374
8950.64 395
8951.54 387
8952.43 333
8953.32 321
8954.21 369
8955.11 376
8956.00 361
8956.89 315
8957.79 355
8958.68 352
8959.57 363
8960.47 303
8961.36 341
8962.26 359
8963.15 375
8964.04 380
8964.94 371
8965.83 363
8966.72 407
8967.62 331
8968.51 354
8969.41 384
8970.30 406
8971.19 335
8972.09 345
8972.98 347
8973.88 373
8974.77 372
8975.67 370
8976.56 429
8977.45 424
8978.35 399
8979.24 377
8980.14 398
8981.03 395
8981.93 385
8982.82 346
8983.72 341
8984.61 315
8985.51 343
8986.40 342
8987.29 341
8988.19 347
8989.08 317
8989.98 357
8990.87 356
8991.77 306
8992.66 314
8993.56 365
8994.46 373
8995.35 334
8996.25 313
8997.14 333
8998.04 344
8998.93 334
8999.83 305
9000.72 349
9001.62 323
9002.51 290
9003.41 330
9004.31 347
9005.20 338
9006.10 323
9006.99 326
9007.89 299
9008.78 289
9009.68 316
9010.58 342
9011.47 359
9012.37 363
9013.27 377
9014.16 359
9015.06 323
9015.95 331
9016.85 307
9017.75 332
9018.64 298
9019.54 335
9020.44 312
9021.33 323
9022.23 334
9023.13 378
9024.02 319
9024.92 349
9025.82 345
9026.71 344
9027.61 305
9028.51 337
9029.40 384
9030.30 322
9031.20 388
9032.09 335
9032.99 315
9033.89 381
9034.79 315
9035.68 371
9036.58 332
9037.48 329
9038.38 327
9039.27 326
9040.17 345
9041.07 362
9041.97 339
9042.86 355
9043.76 328
9044.66 406
9045.56 361
9046.45 347
9047.35 396
9048.25 347
9049.15 342
9050.05 297
9050.94 310
9051.84 350
9052.74 313
9053.64 321
9054.54 337
9055.44 320
9056.33 332
9057.23 297
9058.13 367
9059.03 341
9059.93 364
9060.83 372
9061.72 383
9062.62 333
9063.52 292
9064.42 330
9065.32 324
9066.22 344
9067.12 360
9068.02 332
9068.91 341
9069.81 359
9070.71 370
9071.61 368
9072.51 341
9073.41 323
9074.31 336
9075.21 364
9076.11 364
9077.01 343
9077.91 383
9078.81 366
9079.71 327
9080.60 365
9081.50 377
9082.40 354
9083.30 351
9084.20 338
9085.10 383
9086.00 383
9086.90 410
9087.80 384
9088.70 408
9089.60 385
9090.50 371
9091.40 373
9092.30 342
9093.20 377
9094.10 346
9095.00 341
9095.90 393
9096.80 347
9097.70 338
9098.60 362
9099.50 341
9100.41 321
9101.31 367
9102.21 345
9103.11 311
9104.01 328
9104.91 365
9105.81 322
9106.71 345
9107.61 341
9108.51 326
9109.41 354
9110.31 324
9111.21 323
9112.12 352
9113.02 344
9113.92 369
9114.82 323
9115.72 342
9116.62 295
9117.52 300
9118.42 294
9119.33 347
9120.23 302
9121.13 305
9122.03 298
9122.93 374
9123.83 331
9124.74 289
9125.64 276
9126.54 313
9127.44 317
9128.34 310
9129.24 315
9130.15 302
9131.05 322
9131.95 353
9132.85 348
9133.75 320
9134.66 332
9135.56 320
9136.46 298
9137.36 281
9138.27 282
9139.17 323
9140.07 329
9140.97 374
9141.88 327
9142.78 321
9143.68 318
9144.58 303
9145.49 345
9146.39 311
9147.29 308
9148.20 254
9149.10 328
9150.00 337
9150.90 342
9151.81 324
9152.71 321
9153.61 322
9154.52 298
9155.42 313
9156.32 335
9157.23 351
9158.13 317
9159.03 307
9159.94 304
9160.84 384
9161.74 333
9162.65 280
9163.55 344
9164.45 339
9165.36 293
9166.26 297
9167.17 317
9168.07 328
9168.97 329
9169.88 355
9170.78 331
9171.69 280
9172.59 335
9173.49 314
9174.40 309
9175.30 289
9176.21 291
9177.11 300
9178.01 281
9178.92 246
9179.82 254
9180.73 300
9181.63 315
9182.54 349
9183.44 342
9184.35 333
9185.25 340
9186.16 324
9187.06 310
9187.97 307
9188.87 287
9189.78 338
9190.68 305
9191.59 301
9192.49 327
9193.40 240
9194.30 323
9195.21 304
9196.11 320
9197.02 329
9197.92 304
9198.83 331
9199.73 307
9200.64 361
9201.54 363
9202.45 369
9203.35 352
9204.26 367
9205.17 306
9206.07 250
9206.98 311
9207.88 314
9208.79 316
9209.69 283
9210.60 252
9211.51 284
9212.41 340
9213.32 311
9214.22 262
9215.13 353
9216.04 348
9216.94 340
9217.85 285
9218.76 299
9219.66 311
9220.57 315
9221.48 309
9222.38 307
9223.29 288
9224.20 293
9225.10 291
9226.01 295
9226.92 351
9227.82 288
9228.73 297
9229.64 327
9230.54 351
9231.45 293
9232.36 291
9233.26 382
9234.17 358
9235.08 334
9235.99 334
9236.89 318
9237.80 312
9238.71 330
9239.61 313
9240.52 268
9241.43 277
9242.34 302
9243.24 257
9244.15 260
9245.06 272
9245.97 283
9246.88 322
9247.78 281
9248.69 271
9249.60 291
9250.51 293
9251.41 286
9252.32 326
9253.23 269
9254.14 288
9255.05 352
9255.96 311
9256.86 308
9257.77 281
9258.68 297
9259.59 312
9260.50 324
9261.41 317
9262.31 300
9263.22 338
9264.13 313
9265.04 280
9265.95 301
9266.86 263
9267.77 328
9268.67 341
9269.58 286
9270.49 265
9271.40 289
9272.31 272
9273.22 275
9274.13 299
9275.04 306
9275.95 331
9276.86 333
9277.76 301
9278.67 360
9279.58 304
9280.49 271
9281.40 243
9282.31 290
9283.22 310
9284.13 358
9285.04 317
9285.95 273
9286.86 303
9287.77 310
9288.68 295
9289.59 320
9290.50 312
9291.41 298
9292.32 355
9293.23 288
9294.14 335
9295.05 334
9295.96 296
9296.87 336
9297.78 308
9298.69 352
9299.60 305
9300.51 296
9301.42 292
9302.33 309
9303.24 351
9304.15 347
9305.06 367
9305.97 393
9306.88 336
9307.80 359
9308.71 355
9309.62 381
9310.53 372
9311.44 393
9312.35 372
9313.26 359
9314.17 356
9315.08 328
9315.99 347
9316.91 326
9317.82 343
9318.73 352
9319.64 303
9320.55 345
9321.46 313
9322.37 338
9323.28 298
9324.20 319
9325.11 335
9326.02 356
9326.93 338
9327.84 342
9328.75 322
9329.67 344
9330.58 329
9331.49 375
9332.40 382
9333.31 329
9334.23 276
9335.14 273
9336.05 267
9336.96 341
9337.87 333
9338.79 327
9339.70 334
9340.61 342
9341.52 378
9342.44 362
9343.35 319
9344.26 283
9345.17 342
9346.09 285
9347.00 315
9347.91 312
9348.82 309
9349.74 321
9350.65 309
9351.56 308
9352.48 329
9353.39 273
9354.30 288
9355.21 267
9356.13 263
9357.04 319
9357.95 276
9358.87 297
9359.78 314
9360.69 342
9361.61 358
9362.52 329
9363.43 294
9364.35 304
9365.26 305
9366.18 335
9367.09 309
9368.00 278
9368.92 309
9369.83 324
9370.74 274
9371.66 303
9372.57 332
9373.49 311
9374.40 255
9375.31 282
9376.23 274
9377.14 334
9378.06 315
9378.97 296
9379.88 300
9380.80 254
9381.71 270
9382.63 308
9383.54 261
9384.46 295
9385.37 308
9386.29 278
9387.20 308
9388.11 321
9389.03 331
9389.94 304
9390.86 312
9391.77 328
9392.69 288
9393.60 350
9394.52 353
9395.43 316
9396.35 333
9397.26 328
9398.18 331
9399.09 322
9400.01 330
9400.92 369
9401.84 381
9402.76 327
9403.67 374
9404.59 336
9405.50 339
9406.42 318
9407.33 325
9408.25 299
9409.16 354
9410.08 391
9411.00 347
9411.91 321
9412.83 337
9413.74 325
9414.66 322
9415.58 306
9416.49 312
9417.41 313
9418.32 283
9419.24 340
9420.16 341
9421.07 338
9421.99 310
9422.91 305
9423.82 346
9424.74 357
9425.65 379
9426.57 329
9427.49 316
9428.40 324
9429.32 353
9430.24 335
9431.15 332
9432.07 333
9432.99 351
9433.90 359
9434.82 397
9435.74 387
9436.66 366
9437.57 361
9438.49 341
9439.41 378
9440.32 311
9441.24 360
9442.16 431
9443.08 371
9443.99 404
9444.91 375
9445.83 384
9446.75 390
9447.66 375
9448.58 428
9449.50 469
9450.42 445
9451.33 439
9452.25 508
9453.17 545
9454.09 531
9455.01 495
9455.92 416
9456.84 418
9457.76 411
9458.68 396
9459.60 329
9460.51 343
9461.43 384
9462.35 336
9463.27 363
9464.19 396
9465.11 350
9466.02 347
9466.94 351
9467.86 340
9468.78 370
9469.70 358
9470.62 360
9471.54 368
9472.46 317
9473.37 348
9474.29 388
9475.21 372
9476.13 405
9477.05 422
9477.97 426
9478.89 436
9479.81 400
9480.73 401
9481.65 410
9482.56 393
9483.48 375
9484.40 410
9485.32 405
9486.24 353
9487.16 383
9488.08 379
9489.00 381
9489.92 372
9490.84 337
9491.76 312
9492.68 351
9493.60 337
9494.52 354
9495.44 391
9496.36 354
9497.28 387
9498.20 420
9499.12 366
9500.04 381
9500.96 395
9501.88 363
9502.80 335
9503.72 362
9504.64 361
9505.56 307
9506.48 386
9507.40 396
9508.32 366
9509.24 380
9510.16 433
9511.08 449
9512.00 412
9512.93 375
9513.85 380
9514.77 373
9515.69 427
9516.61 399
9517.53 368
9518.45 389
9519.37 394
9520.29 453
9521.21 416
9522.14 423
9523.06 419
9523.98 434
9524.90 435
9525.82 411
9526.74 411
9527.66 512
9528.59 550
9529.51 506
9530.43 509
9531.35 619
9532.27 641
9533.19 617
9534.11 632
9535.04 548
9535.96 527
9536.88 540
9537.80 432
9538.72 410
9539.65 364
9540.57 477
9541.49 474
9542.41 400
9543.34 430
9544.26 466
9545.18 437
9546.10 441
9547.02 382
9547.95 407
9548.87 413
9549.79 445
9550.71 427
9551.64 397
9552.56 444
9553.48 437
9554.41 483
9555.33 497
9556.25 481
9557.17 490
9558.10 525
9559.02 567
9559.94 565
9560.87 522
9561.79 464
9562.71 463
9563.64 455
9564.56 456
9565.48 482
9566.41 479
9567.33 446
9568.25 427
9569.18 407
9570.10 431
9571.02 467
9571.95 462
9572.87 421
9573.79 400
9574.72 410
9575.64 411
9576.56 429
9577.49 426
9578.41 407
9579.34 468
9580.26 478
9581.18 451
9582.11 428
9583.03 477
9583.96 473
9584.88 457
9585.81 471
9586.73 518
9587.65 473
9588.58 477
9589.50 476
9590.43 482
9591.35 507
9592.28 468
9593.20 469
9594.13 452
9595.05 439
9595.98 450
9596.90 471
9597.83 530
9598.75 533
9599.68 511
9600.60 470
9601.53 509
9602.45 497
9603.38 497
9604.30 510
9605.23 540
9606.15 498
9607.08 503
9608.00 525
9608.93 585
9609.85 549
9610.78 554
9611.70 584
9612.63 536
9613.55 588
9614.48 546
9615.41 567
9616.33 550
9617.26 561
9618.18 596
9619.11 594
9620.04 637
9620.96 548
9621.89 540
9622.81 630
9623.74 638
9624.67 600
9625.59 618
9626.52 602
9627.44 584
9628.37 639
9629.30 707
9630.22 702
9631.15 697
9632.08 727
9633.00 699
9633.93 742
9634.86 755
9635.78 740
9636.71 726
9637.64 703
9638.56 729
9639.49 755
9640.42 776
9641.34 782
9642.27 744
9643.20 762
9644.13 782
9645.05 841
9645.98 815
9646.91 818
9647.83 879
9648.76 851
9649.69 877
9650.62 942
9651.54 908
9652.47 902
9653.40 879
9654.33 978
9655.25 916
9656.18 967
9657.11 967
9658.04 948
9658.96 980
9659.89 921
9660.82 906
9661.75 1031
9662.68 999
9663.60 1021
9664.53 1031
9665.46 1089
9666.39 1137
9667.32 1156
9668.25 1077
9669.17 1130
9670.10 1142
9671.03 1135
9671.96 1109
9672.89 1122
9673.82 1127
9674.74 1065
9675.67 1092
9676.60 1129
9677.53 1176
9678.46 1222
9679.39 1210
9680.32 1230
9681.25 1340
9682.17 1405
9683.10 1394
9684.03 1397
9684.96 1252
9685.89 1249
9686.82 1285
9687.75 1226
9688.68 1269
9689.61 1303
9690.54 1364
9691.47 1369
9692.40 1453
9693.33 1589
9694.25 1710
9695.18 1946
9696.11 2034
9697.04 2129
9697.97 2358
9698.90 2435
9699.83 2366
9700.76 2215
9701.69 2100
9702.62 1936
9703.55 1746
9704.48 1688
9705.41 1550
9706.34 1448
9707.27 1414
9708.20 1470
9709.13 1478
9710.06 1445
9710.99 1605
9711.92 1614
9712.85 1788
9713.78 1758
9714.71 1864
9715.65 1743
9716.58 1663
9717.51 1582
9718.44 1454
9719.37 1362
9720.30 1272
9721.23 1184
9722.16 1097
9723.09 1122
9724.02 1097
9724.95 1110
9725.88 1091
9726.82 1188
9727.75 1193
9728.68 1132
9729.61 1276
9730.54 1206
9731.47 1212
9732.40 1215
9733.33 1279
9734.27 1263
9735.20 1183
9736.13 1154
9737.06 1068
9737.99 1030
9738.92 976
9739.86 951
9740.79 942
9741.72 963
9742.65 902
9743.58 813
9744.51 868
9745.45 889
9746.38 866
9747.31 829
9748.24 799
9749.17 796
9750.11 807
9751.04 791
9751.97 695
9752.90 801
9753.84 767
9754.77 798
9755.70 792
9756.63 751
9757.57 816
9758.50 819
9759.43 827
9760.36 832
9761.30 816
9762.23 797
9763.16 886
9764.09 910
9765.03 858
9765.96 828
9766.89 782
9767.83 828
9768.76 780
9769.69 817
9770.63 770
9771.56 825
9772.49 837
9773.43 841
9774.36 837
9775.29 830
9776.23 858
9777.16 871
9778.09 928
9779.03 977
9779.96 963
9780.89 935
9781.83 956
9782.76 923
9783.70 913
9784.63 913
9785.56 860
9786.50 867
9787.43 883
9788.37 869
9789.30 839
9790.23 771
9791.17 786
9792.10 755
9793.04 764
9793.97 788
9794.90 757
9795.84 771
9796.77 766
9797.71 816
9798.64 863
9799.58 874
9800.51 806
9801.45 730
9802.38 726
9803.32 716
9804.25 739
9805.19 731
9806.12 713
9807.05 661
9807.99 632
9808.92 641
9809.86 645
9810.80 623
9811.73 627
9812.67 621
9813.60 658
9814.54 617
9815.47 600
9816.41 620
9817.34 569
9818.28 618
9819.21 605
9820.15 606
9821.08 588
9822.02 556
9822.96 561
9823.89 559
9824.83 523
9825.76 614
9826.70 599
9827.63 558
9828.57 598
9829.51 579
9830.44 596
9831.38 595
9832.31 552
9833.25 542
9834.19 549
9835.12 492
9836.06 551
9837.00 514
9837.93 575
9838.87 580
9839.81 599
9840.74 643
9841.68 575
9842.61 560
9843.55 609
9844.49 520
9845.43 557
9846.36 571
9847.30 572
9848.24 601
9849.17 574
9850.11 603
9851.05 563
9851.98 578
9852.92 560
9853.86 522
9854.79 566
9855.73 603
9856.67 588
9857.61 577
9858.54 588
9859.48 572
9860.42 557
9861.36 570
9862.29 566
9863.23 485
9864.17 500
9865.11 489
9866.04 494
9866.98 489
9867.92 519
9868.86 598
9869.80 528
9870.73 528
9871.67 524
9872.61 536
9873.55 579
9874.49 569
9875.42 519
9876.36 493
9877.30 556
9878.24 544
9879.18 559
9880.12 484
9881.05 536
9881.99 539
9882.93 516
9883.87 512
9884.81 550
9885.75 551
9886.69 533
9887.63 520
9888.56 523
9889.50 505
9890.44 474
9891.38 492
9892.32 444
9893.26 468
9894.20 490
9895.14 426
9896.08 532
9897.02 472
9897.95 462
9898.89 453
9899.83 506
9900.77 486
9901.71 437
9902.65 514
9903.59 495
9904.53 495
9905.47 511
9906.41 503
9907.35 513
9908.29 468
9909.23 488
9910.17 511
9911.11 488
9912.05 497
9912.99 506
9913.93 523
9914.87 550
9915.81 504
9916.75 480
9917.69 503
9918.63 517
9919.57 533
9920.51 549
9921.45 640
9922.39 689
9923.33 823
9924.27 963
9925.21 1002
9926.15 1070
9927.09 1020
9928.03 948
9928.97 890
9929.92 809
9930.86 794
9931.80 794
9932.74 703
9933.68 604
9934.62 538
9935.56 542
9936.50 497
9937.44 506
9938.38 478
9939.33 475
9940.27 475
9941.21 518
9942.15 492
9943.09 468
9944.03 490
9944.97 461
9945.92 486
9946.86 502
9947.80 482
9948.74 490
9949.68 447
9950.62 475
9951.57 470
9952.51 473
9953.45 515
9954.39 550
9955.33 486
9956.28 493
9957.22 478
9958.16 521
9959.10 470
9960.04 460
9960.99 495
9961.93 485
9962.87 514
9963.81 483
9964.76 460
9965.70 506
9966.64 516
9967.58 509
9968.53 502
9969.47 501
9970.41 467
9971.35 562
9972.30 468
9973.24 509
9974.18 485
9975.13 536
9976.07 552
9977.01 542
9977.95 489
9978.90 499
9979.84 508
9980.78 426
9981.73 425
9982.67 514
9983.61 477
9984.56 439
9985.50 444
9986.44 446
9987.39 409
9988.33 466
9989.27 458
9990.22 410
9991.16 371
9992.11 393
9993.05 444
9993.99 439
9994.94 417
9995.88 440
9996.82 418
9997.77 411
9998.71 367
9999.66 435
10000.60 402
10001.55 460
10002.49 460
10003.43 412
10004.38 425
10005.32 411
10006.27 439
10007.21 409
10008.16 418
10009.10 420
10010.04 447
10010.99 467
10011.93 436
10012.88 472
10013.82 432
10014.77 441
10015.71 384
10016.66 433
10017.60 432
10018.55 445
10019.49 479
10020.44 412
10021.38 424
10022.33 411
10023.27 417
10024.22 418
10025.16 404
10026.11 433
10027.05 449
10028.00 390
10028.95 398
10029.89 424
10030.84 437
10031.78 405
10032.73 428
10033.67 407
10034.62 392
10035.57 398
10036.51 436
10037.46 399
10038.40 414
10039.35 414
10040.30 361
10041.24 361
10042.19 396
10043.13 399
10044.08 335
10045.03 370
10045.97 347
10046.92 342
10047.86 374
10048.81 378
10049.76 385
10050.70 382
10051.65 392
10052.60 359
10053.54 378
10054.49 364
10055.44 379
10056.38 411
10057.33 443
10058.28 469
10059.22 410
10060.17 387
10061.12 360
10062.07 370
10063.01 402
10063.96 374
10064.91 381
10065.85 333
10066.80 352
10067.75 334
10068.70 364
10069.64 367
10070.59 313
10071.54 376
10072.49 370
10073.43 362
10074.38 350
10075.33 330
10076.28 349
10077.22 354
10078.17 347
10079.12 350
10080.07 347
10081.02 379
10081.96 394
10082.91 359
10083.86 343
10084.81 342
10085.76 343
10086.70 351
10087.65 319
10088.60 347
10089.55 344
10090.50 330
10091.45 327
10092.39 358
10093.34 327
10094.29 343
10095.24 338
10096.19 351
10097.14 358
10098.09 337
10099.03 383
10099.98 333
10100.93 342
10101.88 338
10102.83 383
10103.78 320
10104.73 345
10105.68 382
10106.63 370
10107.58 372
10108.53 368
10109.47 385
10110.42 361
10111.37 315
10112.32 337
10113.27 380
10114.22 366
10115.17 360
10116.12 360
10117.07 354
10118.02 337
10118.97 325
10119.92 355
10120.87 420
10121.82 373
10122.77 367
10123.72 343
10124.67 283
10125.62 341
10126.57 347
10127.52 319
10128.47 361
10129.42 333
10130.37 299
10131.32 341
10132.27 378
10133.22 366
10134.17 353
10135.12 321
10136.07 334
10137.02 346
10137.97 351
10138.92 317
10139.87 286
10140.83 300
10141.78 344
10142.73 306
10143.68 314
10144.63 364
10145.58 337
10146.53 312
10147.48 345
10148.43 366
10149.38 340
10150.34 363
10151.29 380
10152.24 357
10153.19 351
10154.14 399
10155.09 415
10156.04 385
10156.99 359
10157.95 356
10158.90 395
10159.85 397
10160.80 377
10161.75 326
10162.70 329
10163.66 315
10164.61 353
10165.56 386
10166.51 351
10167.46 373
10168.42 367
10169.37 368
10170.32 385
10171.27 354
10172.23 367
10173.18 404
10174.13 440
10175.08 372
10176.03 394
10176.99 384
10177.94 412
10178.89 386
10179.84 381
10180.80 415
10181.75 445
10182.70 481
10183.66 407
10184.61 451
10185.56 466
10186.51 485
10187.47 437
10188.42 410
10189.37 403
10190.33 449
10191.28 420
10192.23 423
10193.19 433
10194.14 435
10195.09 458
10196.05 477
10197.00 444
10197.95 439
10198.91 467
10199.86 460
10200.81 490
10201.77 440
10202.72 475
10203.67 533
10204.63 523
10205.58 573
10206.53 560
10207.49 575
10208.44 519
10209.40 522
10210.35 481
10211.30 465
10212.26 494
10213.21 472
10214.17 442
10215.12 385
10216.08 397
10217.03 442
10217.98 398
10218.94 463
10219.89 442
10220.85 414
10221.80 419
10222.76 463
10223.71 387
10224.67 448
10225.62 395
10226.58 433
10227.53 409
10228.49 375
10229.44 412
10230.40 439
10231.35 425
10232.31 449
10233.26 475
10234.22 458
10235.17 464
10236.13 517
10237.08 499
10238.04 477
10238.99 437
10239.95 411
10240.90 409
10241.86 433
10242.81 389
10243.77 349
10244.72 359
10245.68 331
10246.64 315
10247.59 331
10248.55 355
10249.50 365
10250.46 366
10251.42 373
10252.37 345
10253.33 350
10254.28 381
10255.24 344
10256.20 325
10257.15 356
10258.11 401
10259.06 393
10260.02 333
10260.98 287
10261.93 288
10262.89 329
10263.85 357
10264.80 293
10265.76 278
10266.72 314
10267.67 305
10268.63 301
10269.59 338
10270.54 356
10271.50 328
10272.46 312
10273.41 312
10274.37 329
10275.33 308
10276.29 334
10277.24 335
10278.20 304
10279.16 311
10280.11 317
10281.07 295
10282.03 309
10282.99 295
10283.94 305
10284.90 346
10285.86 343
10286.82 297
10287.77 296
10288.73 305
10289.69 296
10290.65 255
10291.61 330
10292.56 334
10293.52 308
10294.48 351
10295.44 265
10296.39 264
10297.35 294
10298.31 297
10299.27 298
10300.23 288
10301.19 321
10302.14 268
10303.10 317
10304.06 312
10305.02 312
10305.98 355
10306.94 324
10307.89 321
10308.85 341
10309.81 327
10310.77 322
10311.73 301
10312.69 303
10313.65 303
10314.61 298
10315.57 292
10316.52 290
10317.48 287
10318.44 370
10319.40 301
10320.36 308
10321.32 291
10322.28 262
10323.24 270
10324.20 303
10325.16 307
10326.12 328
10327.08 365
10328.04 358
10328.99 360
10329.95 379
10330.91 337
10331.87 288
10332.83 320
10333.79 285
10334.75 272
10335.71 343
10336.67 339
10337.63 315
10338.59 290
10339.55 291
10340.51 283
10341.47 295
10342.43 286
10343.39 268
10344.35 293
10345.31 342
10346.27 302
10347.23 272
10348.20 273
10349.16 314
10350.12 293
10351.08 303
10352.04 335
10353.00 285
10353.96 290
10354.92 326
10355.88 358
10356.84 311
10357.80 325
10358.76 282
10359.72 291
10360.69 316
10361.65 315
10362.61 269
10363.57 290
10364.53 258
10365.49 284
10366.45 305
10367.41 287
10368.38 280
10369.34 286
10370.30 283
10371.26 317
10372.22 278
10373.18 250
10374.14 308
10375.11 306
10376.07 264
10377.03 319
10377.99 292
10378.95 285
10379.92 260
10380.88 239
10381.84 253
10382.80 325
10383.76 292
10384.73 316
10385.69 290
10386.65 296
10387.61 227
10388.57 284
10389.54 284
10390.50 287
10391.46 274
10392.42 256
10393.39 267
10394.35 276
10395.31 257
10396.27 275
10397.24 295
10398.20 257
10399.16 285
10400.13 300
10401.09 299
10402.05 278
10403.02 243
10403.98 264
10404.94 324
10405.90 270
10406.87 258
10407.83 311
10408.79 273
10409.76 309
10410.72 281
10411.68 268
10412.65 282
10413.61 247
10414.57 298
10415.54 274
10416.50 264
10417.47 285
10418.43 304
10419.39 295
10420.36 278
10421.32 289
10422.28 273
10423.25 282
10424.21 258
10425.18 237
10426.14 218
10427.10 233
10428.07 257
10429.03 291
10430.00 270
10430.96 256
10431.93 223
10432.89 282
10433.85 246
10434.82 270
10435.78 253
10436.75 259
10437.71 233
10438.68 228
10439.64 312
10440.61 268
10441.57 253
10442.54 214
10443.50 269
10444.47 272
10445.43 232
10446.40 292
10447.36 268
10448.33 244
10449.29 264
10450.26 220
10451.22 261
10452.19 234
10453.15 249
10454.12 263
10455.08 259
10456.05 249
10457.01 236
10457.98 224
10458.95 243
10459.91 224
10460.88 268
10461.84 227
10462.81 259
10463.77 262
10464.74 262
10465.71 292
10466.67 244
10467.64 229
10468.60 243
10469.57 238
10470.54 219
10471.50 198
10472.47 215
10473.44 242
10474.40 219
10475.37 212
10476.33 235
10477.30 276
10478.27 270
10479.23 287
10480.20 246
10481.17 232
10482.13 254
10483.10 264
10484.07 239
10485.03 253
10486.00 284
10486.97 218
10487.93 254
10488.90 254
10489.87 246
10490.84 239
10491.80 237
10492.77 260
10493.74 292
10494.70 261
10495.67 253
10496.64 255
10497.61 255
10498.57 218
10499.54 204
10500.51 218
10501.48 281
10502.44 246
10503.41 232
10504.38 263
10505.35 213
10506.31 225
10507.28 237
10508.25 244
10509.22 252
10510.19 225
10511.15 222
10512.12 255
10513.09 214
10514.06 175
10515.03 223
10516.00 254
10516.96 266
10517.93 264
10518.90 285
10519.87 263
10520.84 229
10521.81 280
10522.77 306
10523.74 268
10524.71 256
10525.68 243
10526.65 227
10527.62 234
10528.59 227
10529.56 240
10530.52 208
10531.49 224
10532.46 253
10533.43 263
10534.40 288
10535.37 252
10536.34 238
10537.31 241
10538.28 233
10539.25 217
10540.22 258
10541.18 265
10542.15 208
10543.12 228
10544.09 248
10545.06 282
10546.03 265
10547.00 283
10547.97 249
10548.94 265
10549.91 243
10550.88 232
10551.85 222
10552.82 235
10553.79 265
10554.76 288
10555.73 237
10556.70 248
10557.67 204
10558.64 247
10559.61 229
10560.58 277
10561.55 234
10562.52 251
10563.49 253
10564.46 269
10565.43 273
10566.40 268
10567.38 254
10568.35 217
10569.32 237
10570.29 233
10571.26 223
10572.23 250
10573.20 238
10574.17 250
10575.14 232
10576.11 265
10577.08 237
10578.06 210
10579.03 249
10580.00 223
10580.97 214
10581.94 228
10582.91 222
10583.88 259
10584.85 234
10585.83 250
10586.80 243
10587.77 240
10588.74 268
10589.71 266
10590.68 317
10591.66 295
10592.63 240
10593.60 222
10594.57 276
10595.54 296
10596.51 237
10597.49 240
10598.46 230
10599.43 257
10600.40 313
10601.37 302
10602.35 241
10603.32 246
10604.29 256
10605.26 233
10606.24 271
10607.21 299
10608.18 272
10609.15 246
10610.13 235
10611.10 241
10612.07 266
10613.04 252
10614.02 265
10614.99 256
10615.96 275
10616.94 292
10617.91 287
10618.88 290
10619.85 285
10620.83 251
10621.80 275
10622.77 284
10623.75 287
10624.72 287
10625.69 275
10626.67 253
10627.64 271
10628.61 302
10629.59 278
10630.56 248
10631.53 264
10632.51 262
10633.48 292
10634.46 310
10635.43 329
10636.40 351
10637.38 368
10638.35 398
10639.32 459
10640.30 400
10641.27 388
10642.25 376
10643.22 336
10644.19 331
10645.17 289
10646.14 295
10647.12 289
10648.09 249
10649.07 270
10650.04 292
10651.01 262
10651.99 232
10652.96 229
10653.94 281
10654.91 272
10655.89 245
10656.86 238
10657.84 266
10658.81 278
10659.79 294
10660.76 263
10661.74 233
10662.71 219
10663.69 250
10664.66 241
10665.64 237
10666.61 241
10667.59 252
10668.56 247
10669.54 262
10670.51 218
10671.49 261
10672.46 235
10673.44 259
10674.42 261
10675.39 211
10676.37 287
10677.34 266
10678.32 263
10679.29 235
10680.27 244
10681.25 193
10682.22 242
10683.20 247
10684.17 239
10685.15 261
10686.12 242
10687.10 278
10688.08 231
10689.05 215
10690.03 257
10691.01 234
10691.98 274
10692.96 230
10693.94 224
10694.91 244
10695.89 248
10696.86 249
10697.84 234
10698.82 247
10699.79 242
10700.77 256
10701.75 224
10702.72 190
10703.70 264
10704.68 263
10705.66 241
10706.63 235
10707.61 260
10708.59 221
10709.56 215
10710.54 234
10711.52 242
10712.50 249
10713.47 249
10714.45 224
10715.43 240
10716.41 279
10717.38 247
10718.36 215
10719.34 267
10720.32 246
10721.29 242
10722.27 220
10723.25 237
10724.23 241
10725.20 236
10726.18 217
10727.16 226
10728.14 263
10729.12 245
10730.09 226
10731.07 251
10732.05 259
10733.03 237
10734.01 253
10734.99 187
10735.96 218
10736.94 210
10737.92 235
10738.90 288
10739.88 276
10740.86 248
10741.83 208
10742.81 225
10743.79 224
10744.77 221
10745.75 205
10746.73 223
10747.71 259
10748.69 232
10749.67 226
10750.64 240
10751.62 225
10752.60 224
10753.58 250
10754.56 239
10755.54 245
10756.52 218
10757.50 287
10758.48 233
10759.46 231
10760.44 268
10761.42 295
10762.40 262
10763.38 240
10764.35 285
10765.33 254
10766.31 264
10767.29 251
10768.27 240
10769.25 243
10770.23 225
10771.21 222
10772.19 243
10773.17 249
10774.15 263
10775.13 268
10776.11 264
10777.09 296
10778.07 277
10779.05 257
10780.04 302
10781.02 260
10782.00 265
10782.98 282
10783.96 265
10784.94 294
10785.92 280
10786.90 265
10787.88 297
10788.86 284
10789.84 298
10790.82 312
10791.80 268
10792.78 247
10793.77 242
10794.75 259
10795.73 251
10796.71 234
10797.69 266
10798.67 290
10799.65 294
10800.63 292
10801.61 268
10802.60 267
10803.58 244
10804.56 267
10805.54 296
10806.52 295
10807.50 273
10808.49 277
10809.47 287
10810.45 281
10811.43 279
10812.41 263
10813.39 309
10814.38 299
10815.36 240
10816.34 278
10817.32 273
10818.30 285
10819.29 267
10820.27 300
10821.25 300
10822.23 312
10823.22 306
10824.20 304
10825.18 279
10826.16 293
10827.15 283
10828.13 280
10829.11 306
10830.09 273
10831.08 333
10832.06 325
10833.04 283
10834.02 298
10835.01 277
10835.99 279
10836.97 256
10837.96 283
10838.94 273
10839.92 311
10840.90 294
10841.89 315
10842.87 284
10843.85 292
10844.84 306
10845.82 310
10846.80 314
10847.79 288
10848.77 268
10849.76 320
10850.74 281
10851.72 268
10852.71 289
10853.69 291
10854.67 308
10855.66 321
10856.64 286
10857.62 284
10858.61 303
10859.59 295
10860.58 278
10861.56 265
10862.55 309
10863.53 330
10864.51 327
10865.50 293
10866.48 356
10867.47 366
10868.45 342
10869.44 360
10870.42 373
10871.40 343
10872.39 346
10873.37 321
10874.36 321
10875.34 306
10876.33 326
10877.31 373
10878.30 348
10879.28 358
10880.27 354
10881.25 354
10882.24 406
10883.22 415
10884.21 367
10885.19 422
10886.18 407
10887.16 396
10888.15 386
10889.13 385
10890.12 377
10891.10 359
10892.09 383
10893.07 435
10894.06 398
10895.05 378
10896.03 381
10897.02 406
10898.00 361
10898.99 402
10899.97 426
10900.96 429
10901.95 379
10902.93 403
10903.92 449
10904.90 489
10905.89 449
10906.88 430
10907.86 386
10908.85 496
10909.84 431
10910.82 495
10911.81 491
10912.79 505
10913.78 506
10914.77 563
10915.75 500
10916.74 477
10917.73 477
10918.71 497
10919.70 496
10920.69 515
10921.67 485
10922.66 486
10923.65 504
10924.63 533
10925.62 520
10926.61 488
10927.60 492
10928.58 521
10929.57 543
10930.56 601
10931.54 583
10932.53 559
10933.52 566
10934.51 606
10935.49 601
10936.48 506
10937.47 593
10938.46 636
10939.44 647
10940.43 634
10941.42 619
10942.41 683
10943.39 679
10944.38 663
10945.37 685
10946.36 676
10947.35 732
10948.33 666
10949.32 803
10950.31 813
10951.30 852
10952.29 899
10953.28 950
10954.26 957
10955.25 1110
10956.24 1184
10957.23 1214
10958.22 1214
10959.21 1170
10960.19 1170
10961.18 1130
10962.17 1068
10963.16 954
10964.15 925
10965.14 896
10966.13 884
10967.11 796
10968.10 747
10969.09 761
10970.08 797
10971.07 753
10972.06 786
10973.05 717
10974.04 705
10975.03 679
10976.02 741
10977.01 759
10978.00 752
10978.98 770
10979.97 766
10980.96 830
10981.95 776
10982.94 822
10983.93 805
10984.92 816
10985.91 759
10986.90 769
10987.89 837
10988.88 795
10989.87 829
10990.86 932
10991.85 985
10992.84 1105
10993.83 1270
10994.82 1401
10995.81 1614
10996.80 1681
10997.79 1821
10998.78 1874
10999.77 1914
11000.76 1789
11001.75 1734
11002.74 1572
11003.73 1396
11004.72 1192
11005.72 1054
11006.71 1004
11007.70 880
11008.69 776
11009.68 753
11010.67 709
11011.66 744
11012.65 673
11013.64 683
11014.63 706
11015.62 683
11016.61 676
11017.61 627
11018.60 620
11019.59 620
11020.58 591
11021.57 576
11022.56 559
11023.55 528
11024.55 543
11025.54 584
11026.53 536
11027.52 476
11028.51 537
11029.50 552
11030.49 522
11031.49 465
11032.48 482
11033.47 478
11034.46 523
11035.45 512
11036.45 494
11037.44 491
11038.43 495
11039.42 458
11040.41 489
11041.41 477
11042.40 497
11043.39 446
11044.38 495
11045.38 466
11046.37 425
11047.36 414
11048.35 423
11049.35 455
11050.34 422
11051.33 461
11052.32 460
11053.32 429
11054.31 429
11055.30 420
11056.30 423
11057.29 414
11058.28 410
11059.27 434
11060.27 411
11061.26 371
11062.25 405
11063.25 470
11064.24 450
11065.23 414
11066.23 403
11067.22 465
11068.21 402
11069.21 390
11070.20 390
11071.19 395
11072.19 437
11073.18 413
11074.17 458
11075.17 415
11076.16 430
11077.16 480
11078.15 477
11079.14 426
11080.14 420
11081.13 420
11082.13 478
11083.12 476
11084.11 380
11085.11 407
11086.10 419
11087.10 410
11088.09 432
11089.09 427
11090.08 434
11091.07 377
11092.07 405
11093.06 390
11094.06 381
11095.05 410
11096.05 389
11097.04 375
11098.04 375
11099.03 406
11100.03 458
11101.02 428
11102.02 414
11103.01 374
11104.01 407
11105.00 434
11106.00 387
11106.99 387
11107.99 380
11108.98 389
11109.98 403
11110.97 394
11111.97 388
11112.96 355
11113.96 396
11114.95 363
11115.95 326
11116.95 381
11117.94 404
11118.94 397
11119.93 345
11120.93 347
11121.92 358
11122.92 407
11123.92 379
11124.91 364
11125.91 370
11126.90 417
11127.90 365
11128.90 372
11129.89 341
11130.89 365
11131.89 363
11132.88 407
11133.88 353
11134.87 333
11135.87 376
11136.87 297
11137.86 288
11138.86 340
11139.86 348
11140.85 367
11141.85 358
11142.85 372
11143.84 333
11144.84 359
11145.84 367
11146.84 351
11147.83 330
11148.83 343
11149.83 344
11150.82 329
11151.82 341
11152.82 329
11153.82 309
11154.81 315
11155.81 325
11156.81 328
11157.80 315
11158.80 331
11159.80 334
11160.80 278
11161.79 282
11162.79 324
11163.79 338
11164.79 343
11165.79 299
11166.78 353
11167.78 347
11168.78 394
11169.78 352
11170.78 339
11171.77 287
11172.77 299
11173.77 279
11174.77 265
11175.77 300
11176.76 300
11177.76 302
11178.76 297
11179.76 305
11180.76 304
11181.76 337
11182.76 335
11183.75 296
11184.75 271
11185.75 331
11186.75 335
11187.75 353
11188.75 360
11189.75 340
11190.75 312
11191.74 314
11192.74 297
11193.74 304
11194.74 344
11195.74 351
11196.74 349
11197.74 349
11198.74 282
11199.74 332
11200.74 343
11201.74 347
11202.74 335
11203.74 333
11204.74 364
11205.73 310
11206.73 317
11207.73 330
11208.73 312
11209.73 314
11210.73 279
11211.73 271
11212.73 265
11213.73 284
11214.73 291
11215.73 322
11216.73 319
11217.73 290
11218.73 274
11219.73 263
11220.73 278
11221.73 242
11222.73 251
11223.74 254
11224.74 263
11225.74 297
11226.74 246
11227.74 258
11228.74 281
11229.74 246
11230.74 256
11231.74 234
11232.74 251
11233.74 264
11234.74 263
11235.74 227
11236.74 247
11237.75 271
11238.75 260
11239.75 265
11240.75 279
11241.75 258
11242.75 276
11243.75 247
11244.75 230
11245.76 254
11246.76 252
11247.76 268
11248.76 236
11249.76 291
11250.76 278
11251.76 247
11252.77 248
11253.77 265
11254.77 243
11255.77 260
11256.77 260
11257.78 290
11258.78 268
11259.78 255
11260.78 236
11261.78 255
11262.79 263
11263.79 274
11264.79 278
11265.79 278
11266.79 289
11267.80 285
11268.80 300
11269.80 291
11270.80 293
11271.81 289
11272.81 282
11273.81 272
11274.81 287
11275.82 318
11276.82 318
11277.82 303
11278.83 346
11279.83 335
11280.83 313
11281.83 316
11282.84 326
11283.84 314
11284.84 289
11285.85 289
11286.85 276
11287.85 338
11288.86 283
11289.86 269
11290.86 268
11291.87 254
11292.87 275
11293.87 271
11294.88 302
11295.88 262
11296.89 289
11297.89 279
11298.89 282
11299.90 281
11300.90 299
11301.90 309
11302.91 308
11303.91 280
11304.92 300
11305.92 358
11306.92 377
11307.93 382
11308.93 378
11309.94 382
11310.94 403
11311.95 414
11312.95 442
11313.95 424
11314.96 398
11315.96 352
11316.97 379
11317.97 292
11318.98 298
11319.98 297
11320.99 245
11321.99 249
11323.00 258
11324.00 273
11325.01 259
11326.01 278
11327.02 258
11328.02 258
11329.03 272
11330.03 247
11331.04 243
11332.04 238
11333.05 235
11334.05 230
11335.06 202
11336.06 229
11337.07 254
11338.07 240
11339.08 195
11340.09 238
11341.09 264
11342.10 262
11343.10 256
11344.11 248
11345.11 230
11346.12 242
11347.13 248
11348.13 239
11349.14 252
11350.14 239
11351.15 222
11352.16 226
11353.16 231
11354.17 234
11355.17 267
11356.18 234
11357.19 242
11358.19 238
11359.20 262
11360.21 254
11361.21 237
11362.22 241
11363.23 234
11364.23 214
11365.24 265
11366.25 268
11367.25 240
11368.26 242
11369.27 237
11370.27 249
11371.28 257
11372.29 258
11373.29 236
11374.30 264
11375.31 247
11376.32 269
11377.32 231
11378.33 233
11379.34 244
11380.35 211
11381.35 213
11382.36 213
11383.37 266
11384.38 258
11385.38 246
11386.39 294
11387.40 242
11388.41 202
11389.41 237
11390.42 274
11391.43 264
11392.44 236
11393.45 240
11394.45 234
11395.46 238
11396.47 252
11397.48 257
11398.49 259
11399.49 264
11400.50 280
11401.51 240
11402.52 227
11403.53 252
11404.54 259
11405.54 241
11406.55 259
11407.56 282
11408.57 254
11409.58 218
11410.59 225
11411.60 218
11412.61 254
11413.61 229
11414.62 245
11415.63 258
11416.64 236
11417.65 257
11418.66 276
11419.67 275
11420.68 282
11421.69 229
11422.70 223
11423.71 258
11424.71 262
11425.72 244
11426.73 238
11427.74 237
11428.75 223
11429.76 213
11430.77 223
11431.78 231
11432.79 225
11433.80 239
11434.81 231
11435.82 196
11436.83 213
11437.84 249
11438.85 255
11439.86 219
11440.87 241
11441.88 239
11442.89 243
11443.90 218
11444.91 229
11445.92 218
11446.93 248
11447.94 232
11448.95 228
11449.96 251
11450.97 228
11451.98 236
11452.99 253
11454.01 267
11455.02 236
11456.03 239
11457.04 227
11458.05 193
11459.06 228
11460.07 252
11461.08 248
11462.09 259
11463.10 232
11464.11 206
11465.13 206
11466.14 226
11467.15 238
11468.16 223
11469.17 225
11470.18 246
11471.19 246
11472.20 252
11473.22 231
11474.23 252
11475.24 242
11476.25 247
11477.26 215
11478.27 235
11479.29 226
11480.30 205
11481.31 227
11482.32 223
11483.33 224
11484.35 253
11485.36 222
11486.37 246
11487.38 233
11488.39 225
11489.41 242
11490.42 224
11491.43 235
11492.44 242
11493.46 234
11494.47 222
11495.48 235
11496.49 223
11497.51 233
11498.52 194
11499.53 190
11500.54 207
11501.56 213
11502.57 219
11503.58 250
11504.59 210
11505.61 245
11506.62 225
11507.63 206
11508.65 251
11509.66 220
11510.67 217
11511.69 225
11512.70 231
11513.71 228
11514.73 262
11515.74 229
11516.75 202
11517.77 198
11518.78 212
11519.79 203
11520.81 192
11521.82 207
11522.83 228
11523.85 218
11524.86 209
11525.88 195
11526.89 205
11527.90 217
11528.92 206
11529.93 214
11530.95 228
11531.96 230
11532.97 235
11533.99 235
11535.00 211
11536.02 243
11537.03 244
11538.05 217
11539.06 217
11540.07 252
11541.09 240
11542.10 282
11543.12 260
11544.13 223
11545.15 220
11546.16 234
11547.18 232
11548.19 201
11549.21 229
11550.22 239
11551.24 194
11552.25 205
11553.27 231
11554.28 217
11555.30 215
11556.31 226
11557.33 242
11558.34 191
11559.36 231
11560.37 249
11561.39 244
11562.40 252
11563.42 216
11564.43 228
11565.45 246
11566.47 238
11567.48 202
11568.50 248
11569.51 247
11570.53 256
11571.54 234
11572.56 217
11573.58 225
11574.59 223
11575.61 246
11576.62 191
11577.64 236
11578.66 267
11579.67 224
11580.69 269
11581.70 224
11582.72 236
11583.74 236
11584.75 224
11585.77 221
11586.79 263
11587.80 260
11588.82 263
11589.84 242
11590.85 271
11591.87 278
11592.89 268
11593.90 271
11594.92 293
11595.94 314
11596.95 334
11597.97 309
11598.99 348
11600.01 386
11601.02 370
11602.04 395
11603.06 389
11604.07 389
11605.09 358
11606.11 355
11607.13 358
11608.14 329
11609.16 300
11610.18 318
11611.20 252
11612.21 250
11613.23 216
11614.25 229
11615.27 240
11616.29 220
11617.30 216
11618.32 207
11619.34 231
11620.36 240
11621.38 228
11622.39 224
11623.41 242
11624.43 225
11625.45 160
11626.47 208
11627.48 232
11628.50 237
11629.52 210
11630.54 224
11631.56 252
11632.58 215
11633.59 197
11634.61 205
11635.63 185
11636.65 207
11637.67 207
11638.69 228
11639.71 221
11640.73 176
11641.75 183
11642.76 211
11643.78 206
11644.80 209
11645.82 233
11646.84 202
11647.86 208
11648.88 226
11649.90 225
11650.92 220
11651.94 192
11652.96 196
11653.98 214
11655.00 204
11656.01 213
11657.03 219
11658.05 223
11659.07 178
11660.09 196
11661.11 223
11662.13 216
11663.15 227
11664.17 209
11665.19 201
11666.21 211
11667.23 227
11668.25 218
11669.27 195
11670.29 216
11671.31 205
11672.33 190
11673.35 198
11674.37 253
11675.39 224
11676.42 228
11677.44 234
11678.46 221
11679.48 235
11680.50 206
11681.52 218
11682.54 225
11683.56 196
11684.58 199
11685.60 211
11686.62 207
11687.64 220
11688.66 200
11689.69 242
11690.71 252
11691.73 220
11692.75 222
11693.77 211
11694.79 219
11695.81 173
11696.83 189
11697.85 190
11698.88 215
11699.90 219
11700.92 212
11701.94 218
11702.96 191
11703.98 213
11705.01 216
11706.03 199
11707.05 223
11708.07 213
11709.09 235
11710.12 229
11711.14 204
11712.16 191
11713.18 222
11714.20 241
11715.23 226
11716.25 198
11717.27 189
11718.29 186
11719.31 186
11720.34 193
11721.36 216
11722.38 214
11723.40 229
11724.43 211
11725.45 217
11726.47 207
11727.49 208
11728.52 214
11729.54 218
11730.56 182
11731.59 200
11732.61 207
11733.63 229
11734.65 244
11735.68 238
11736.70 216
11737.72 227
11738.75 215
11739.77 211
11740.79 200
11741.82 210
11742.84 211
11743.86 239
11744.89 234
11745.91 230
11746.93 230
11747.96 212
11748.98 250
11750.01 227
11751.03 206
11752.05 228
11753.08 216
11754.10 225
11755.12 258
11756.15 274
11757.17 225
11758.20 224
11759.22 205
11760.24 209
11761.27 201
11762.29 202
11763.32 238
11764.34 209
11765.37 252
11766.39 224
11767.41 225
11768.44 232
11769.46 232
11770.49 279
11771.51 229
11772.54 200
11773.56 227
11774.59 215
11775.61 248
11776.64 260
11777.66 246
11778.69 228
11779.71 228
11780.74 230
11781.76 223
11782.79 221
11783.81 215
11784.84 234
11785.86 207
11786.89 224
11787.91 245
11788.94 234
11789.96 249
11790.99 183
11792.01 207
11793.04 243
11794.07 228
11795.09 240
11796.12 263
11797.14 269
11798.17 284
11799.19 271
11800.22 254
11801.25 226
11802.27 257
11803.30 294
11804.32 291
11805.35 288
11806.38 233
11807.40 249
11808.43 304
11809.45 292
11810.48 286
11811.51 267
11812.53 249
11813.56 275
11814.59 254
11815.61 238
11816.64 247
11817.67 272
11818.69 276
11819.72 246
11820.75 248
11821.77 259
11822.80 272
11823.83 267
11824.85 329
11825.88 308
11826.91 294
11827.94 274
11828.96 259
11829.99 259
11831.02 280
11832.04 287
11833.07 302
11834.10 239
11835.13 257
11836.15 278
11837.18 285
11838.21 273
11839.24 274
11840.26 265
11841.29 319
11842.32 291
11843.35 314
11844.37 286
11845.40 239
11846.43 280
11847.46 320
11848.49 327
11849.51 290
11850.54 305
11851.57 259
11852.60 300
11853.63 324
11854.65 296
11855.68 295
11856.71 297
11857.74 311
11858.77 327
11859.80 338
11860.83 321
11861.85 340
11862.88 350
11863.91 327
11864.94 372
11865.97 395
11867.00 344
11868.03 348
11869.05 343
11870.08 332
11871.11 394
11872.14 378
11873.17 377
11874.20 366
11875.23 336
11876.26 357
11877.29 397
11878.32 443
11879.35 394
11880.38 391
11881.40 381
11882.43 434
11883.46 447
11884.49 435
11885.52 474
11886.55 498
11887.58 441
11888.61 447
11889.64 437
11890.67 440
11891.70 518
11892.73 497
11893.76 495
11894.79 542
11895.82 593
11896.85 615
11897.88 634
11898.91 629
11899.94 678
11900.97 749
11902.00 748
11903.03 674
11904.06 691
11905.09 595
11906.12 575
11907.15 573
11908.18 575
11909.22 532
11910.25 493
11911.28 535
11912.31 527
11913.34 585
11914.37 573
11915.40 584
11916.43 604
11917.46 568
11918.49 584
11919.52 576
11920.55 641
11921.59 638
11922.62 626
11923.65 627
11924.68 636
11925.71 736
11926.74 757
11927.77 824
11928.81 953
11929.84 1017
11930.87 1028
11931.90 924
11932.93 994
11933.96 904
11935.00 851
11936.03 738
11937.06 671
11938.09 582
11939.12 578
11940.15 568
11941.19 515
11942.22 516
11943.25 498
11944.28 486
11945.31 444
11946.35 429
11947.38 467
11948.41 460
11949.44 419
11950.48 384
11951.51 358
11952.54 394
11953.57 414
11954.61 371
11955.64 333
11956.67 358
11957.70 331
11958.74 346
11959.77 414
11960.80 424
11961.84 381
11962.87 354
11963.90 388
11964.93 377
11965.97 373
11967.00 344
11968.03 365
11969.07 349
11970.10 385
11971.13 363
11972.17 365
11973.20 387
11974.23 362
11975.27 408
11976.30 372
11977.33 358
11978.37 347
11979.40 352
11980.44 383
11981.47 351
11982.50 319
11983.54 331
11984.57 341
11985.60 335
11986.64 309
11987.67 318
11988.71 374
11989.74 403
11990.77 370
11991.81 346
11992.84 383
11993.88 340
11994.91 310
11995.95 381
11996.98 392
11998.02 379
11999.05 413
12000.08 375
12001.12 390
12002.15 364
12003.19 397
12004.22 412
12005.26 380
12006.29 398
12007.33 395
12008.36 440
12009.40 396
12010.43 383
12011.47 378
12012.50 361
12013.54 409
12014.57 420
12015.61 433
12016.64 438
12017.68 422
12018.71 440
12019.75 461
12020.78 453
12021.82 407
12022.86 442
12023.89 444
12024.93 394
12025.96 424
12027.00 463
12028.03 456
12029.07 428
12030.11 396
12031.14 403
12032.18 433
12033.21 414
12034.25 417
12035.29 420
12036.32 400
12037.36 404
12038.39 344
12039.43 385
12040.47 440
12041.50 433
12042.54 428
12043.58 409
12044.61 412
12045.65 437
12046.69 417
12047.72 417
12048.76 449
12049.80 435
12050.83 419
12051.87 408
12052.91 429
12053.94 437
12054.98 425
12056.02 409
12057.05 454
12058.09 447
12059.13 449
12060.16 485
12061.20 498
12062.24 494
12063.28 518
12064.31 466
12065.35 435
12066.39 480
12067.43 485
12068.46 472
12069.50 495
12070.54 479
12071.58 500
12072.61 480
12073.65 461
12074.69 495
12075.73 491
12076.76 441
12077.80 454
12078.84 471
12079.88 483
12080.92 492
12081.95 490
12082.99 470
12084.03 495
12085.07 528
12086.11 517
12087.15 556
12088.18 587
12089.22 585
12090.26 578
12091.30 567
12092.34 537
12093.38 580
12094.42 561
12095.45 597
12096.49 673
12097.53 701
12098.57 721
12099.61 768
12100.65 801
12101.69 842
12102.73 908
12103.76 817
12104.80 814
12105.84 756
12106.88 718
12107.92 700
12108.96 562
12110.00 551
12111.04 458
12112.08 424
12113.12 447
12114.16 426
12115.20 430
12116.24 400
12117.28 372
12118.32 397
12119.36 387
12120.40 408
12121.44 414
12122.47 362
12123.51 352
12124.55 375
12125.59 351
12126.63 341
12127.67 336
12128.71 340
12129.76 332
12130.80 299
12131.84 327
12132.88 347
12133.92 333
12134.96 294
12136.00 301
12137.04 286
12138.08 304
12139.12 297
12140.16 286
12141.20 299
12142.24 301
12143.28 288
12144.32 337
12145.36 327
12146.40 309
12147.44 322
12148.49 320
12149.53 324
12150.57 304
12151.61 298
12152.65 295
12153.69 293
12154.73 292
12155.77 258
12156.81 250
12157.86 283
12158.90 309
12159.94 321
12160.98 331
12162.02 300
12163.06 281
12164.10 336
12165.15 331
12166.19 296
12167.23 283
12168.27 297
12169.31 286
12170.36 288
12171.40 267
12172.44 297
12173.48 327
12174.52 285
12175.57 293
12176.61 297
12177.65 281
12178.69 298
12179.73 284
12180.78 303
12181.82 316
12182.86 299
12183.90 283
12184.95 305
12185.99 297
12187.03 315
12188.07 323
12189.12 316
12190.16 279
12191.20 324
12192.25 309
12193.29 304
12194.33 253
12195.37 250
12196.42 307
12197.46 299
12198.50 301
12199.55 308
12200.59 292
12201.63 295
12202.68 340
12203.72 323
12204.76 321
12205.81 335
12206.85 303
12207.89 315
12208.94 272
12209.98 243
12211.02 299
12212.07 320
12213.11 318
12214.16 324
12215.20 297
12216.24 322
12217.29 333
12218.33 293
12219.37 290
12220.42 303
12221.46 309
12222.51 297
12223.55 285
12224.60 308
12225.64 288
12226.68 299
12227.73 273
12228.77 309
12229.82 283
12230.86 295
12231.91 296
12232.95 279
12234.00 274
12235.04 269
12236.08 251
12237.13 261
12238.17 268
12239.22 311
12240.26 275
12241.31 257
12242.35 246
12243.40 284
12244.44 280
12245.49 295
12246.53 284
12247.58 288
12248.62 280
12249.67 308
12250.72 263
12251.76 249
12252.81 280
12253.85 299
12254.90 248
12255.94 249
12256.99 261
12258.03 287
12259.08 253
12260.13 249
12261.17 225
12262.22 242
12263.26 268
12264.31 284
12265.35 275
12266.40 251
12267.45 272
12268.49 255
12269.54 238
12270.59 238
12271.63 291
12272.68 265
12273.72 272
12274.77 249
12275.82 258
12276.86 266
12277.91 277
12278.96 289
12280.00 279
12281.05 271
12282.10 261
12283.14 259
12284.19 237
12285.24 270
12286.28 294
12287.33 254
12288.38 266
12289.42 266
12290.47 253
12291.52 240
12292.57 255
12293.61 224
12294.66 264
12295.71 260
12296.75 276
12297.80 266
12298.85 206
12299.90 251
12300.94 241
12301.99 246
12303.04 242
12304.09 260
12305.13 227
12306.18 226
12307.23 215
12308.28 252
12309.33 256
12310.37 224
12311.42 208
12312.47 215
12313.52 220
12314.57 227
12315.61 257
12316.66 240
12317.71 241
12318.76 238
12319.81 217
12320.85 238
12321.90 227
12322.95 254
12324.00 240
12325.05 215
12326.10 194
12327.15 209
12328.19 200
12329.24 197
12330.29 216
12331.34 234
12332.39 240
12333.44 268
12334.49 246
12335.54 190
12336.59 220
12337.63 213
12338.68 221
12339.73 223
12340.78 216
12341.83 217
12342.88 222
12343.93 220
12344.98 219
12346.03 224
12347.08 201
12348.13 230
12349.18 248
12350.23 232
12351.28 223
12352.33 247
12353.38 240
12354.43 219
12355.48 203
12356.52 224
12357.57 258
12358.62 247
12359.67 265
12360.72 231
12361.77 232
12362.82 252
12363.88 240
12364.93 218
12365.98 222
12367.03 258
12368.08 218
12369.13 267
12370.18 241
12371.23 265
12372.28 277
12373.33 286
12374.38 308
12375.43 214
12376.48 226
12377.53 247
12378.58 227
12379.63 205
12380.68 231
12381.73 262
12382.79 218
12383.84 245
12384.89 268
12385.94 275
12386.99 231
12388.04 223
12389.09 213
12390.14 244
12391.20 256
12392.25 221
12393.30 240
12394.35 258
12395.40 227
12396.45 237
12397.50 252
12398.56 242
12399.61 245
12400.66 226
12401.71 232
12402.76 225
12403.81 249
12404.87 232
12405.92 238
12406.97 275
12408.02 247
12409.07 278
12410.13 231
12411.18 249
12412.23 253
12413.28 232
12414.34 270
12415.39 207
12416.44 244
12417.49 234
12418.55 249
12419.60 273
12420.65 290
12421.70 261
12422.76 258
12423.81 251
12424.86 256
12425.91 228
12426.97 199
12428.02 270
12429.07 288
12430.13 291
12431.18 275
12432.23 285
12433.29 278
12434.34 281
12435.39 260
12436.44 250
12437.50 264
12438.55 243
12439.61 285
12440.66 227
12441.71 245
12442.77 235
12443.82 271
12444.87 253
12445.93 266
12446.98 286
12448.03 248
12449.09 286
12450.14 259
12451.20 268
12452.25 283
12453.30 282
12454.36 280
12455.41 281
12456.47 276
12457.52 262
12458.57 291
12459.63 320
12460.68 291
12461.74 259
12462.79 297
12463.85 292
12464.90 286
12465.95 281
12467.01 326
12468.06 308
12469.12 329
12470.17 358
12471.23 397
12472.28 428
12473.34 439
12474.39 508
12475.45 544
12476.50 552
12477.56 580
12478.61 488
12479.67 498
12480.72 470
12481.78 395
12482.83 367
12483.89 354
12484.94 326
12486.00 320
12487.05 310
12488.11 280
12489.17 272
12490.22 289
12491.28 268
12492.33 263
12493.39 227
12494.44 252
12495.50 225
12496.55 284
12497.61 260
12498.67 258
12499.72 294
12500.78 281
12501.83 249
12502.89 256
12503.95 238
12505.00 249
12506.06 271
12507.12 249
12508.17 227
12509.23 270
12510.28 300
12511.34 261
12512.40 262
12513.45 225
12514.51 276
12515.57 242
12516.62 241
12517.68 243
12518.74 217
12519.79 248
12520.85 243
12521.91 255
12522.96 285
12524.02 266
12525.08 260
12526.14 233
12527.19 237
12528.25 219
12529.31 215
12530.36 238
12531.42 243
12532.48 235
12533.54 252
12534.59 256
12535.65 288
12536.71 226
12537.77 236
12538.82 241
12539.88 265
12540.94 275
12542.00 265
12543.05 274
12544.11 230
12545.17 235
12546.23 241
12547.29 269
12548.34 277
12549.40 271
12550.46 251
12551.52 301
12552.58 304
12553.64 300
12554.69 276
12555.75 323
12556.81 340
12557.87 322
12558.93 302
12559.99 270
12561.04 303
12562.10 306
12563.16 292
12564.22 267
12565.28 263
12566.34 302
12567.40 245
12568.45 230
12569.51 244
12570.57 234
12571.63 256
12572.69 260
12573.75 254
12574.81 248
12575.87 237
12576.93 242
12577.99 262
12579.05 256
12580.11 224
12581.16 235
12582.22 242
12583.28 255
12584.34 214
12585.40 233
12586.46 226
12587.52 208
12588.58 225
12589.64 231
12590.70 257
12591.76 237
12592.82 222
12593.88 257
12594.94 232
12596.00 220
12597.06 215
12598.12 220
12599.18 224
12600.24 222
12601.30 237
12602.36 222
12603.42 234
12604.48 245
12605.54 248
12606.60 267
12607.66 223
12608.72 226
12609.79 252
12610.85 249
12611.91 221
12612.97 262
12614.03 278
12615.09 272
12616.15 256
12617.21 273
12618.27 249
12619.33 274
12620.39 278
12621.45 252
12622.52 226
12623.58 281
12624.64 269
12625.70 215
12626.76 239
12627.82 256
12628.88 244
12629.95 244
12631.01 230
12632.07 235
12633.13 231
12634.19 253
12635.25 221
12636.31 225
12637.38 205
12638.44 194
12639.50 235
12640.56 212
12641.62 212
12642.69 204
12643.75 219
12644.81 227
12645.87 228
12646.93 221
12648.00 192
12649.06 215
12650.12 247
12651.18 220
12652.25 190
12653.31 211
12654.37 217
12655.43 225
12656.50 244
12657.56 212
12658.62 223
12659.68 221
12660.75 220
12661.81 187
12662.87 201
12663.94 222
12665.00 222
12666.06 182
12667.12 196
12668.19 226
12669.25 247
12670.31 250
12671.38 213
12672.44 204
12673.50 233
12674.57 252
12675.63 231
12676.69 246
12677.76 225
12678.82 234
12679.88 211
12680.95 207
12682.01 219
12683.07 226
12684.14 251
12685.20 223
12686.27 239
12687.33 262
12688.39 265
12689.46 207
12690.52 205
12691.59 240
12692.65 207
12693.71 225
12694.78 224
12695.84 268
12696.91 256
12697.97 234
12699.04 227
12700.10 239
12701.16 261
12702.23 236
12703.29 262
12704.36 236
12705.42 253
12706.49 262
12707.55 239
12708.62 241
12709.68 267
12710.75 239
12711.81 268
12712.88 245
12713.94 239
12715.01 204
12716.07 225
12717.14 230
12718.20 239
12719.27 229
12720.33 279
12721.40 300
12722.46 249
12723.53 237
12724.59 260
12725.66 225
12726.72 242
12727.79 265
12728.86 259
12729.92 269
12730.99 266
12732.05 248
12733.12 261
12734.18 260
12735.25 294
12736.32 243
12737.38 240
12738.45 265
12739.51 290
12740.58 223
12741.65 232
12742.71 267
12743.78 233
12744.85 236
12745.91 232
12746.98 238
12748.04 216
12749.11 241
12750.18 222
12751.24 233
12752.31 230
12753.38 232
12754.44 242
12755.51 207
12756.58 202
12757.64 229
12758.71 226
12759.78 211
12760.85 206
12761.91 180
12762.98 197
12764.05 194
12765.11 204
12766.18 213
12767.25 209
12768.32 202
12769.38 200
12770.45 202
12771.52 191
12772.58 186
12773.65 193
12774.72 204
12775.79 237
12776.86 213
12777.92 206
12778.99 242
12780.06 224
12781.13 186
12782.19 216
12783.26 235
12784.33 225
12785.40 216
12786.47 214
12787.53 214
12788.60 202
12789.67 182
12790.74 201
12791.81 193
12792.87 212
12793.94 196
12795.01 219
12796.08 197
12797.15 197
12798.22 236
12799.29 200
12800.35 199
12801.42 196
12802.49 203
12803.56 207
12804.63 213
12805.70 206
12806.77 222
12807.84 240
12808.90 268
12809.97 220
12811.04 248
12812.11 224
12813.18 211
12814.25 267
12815.32 237
12816.39 219
12817.46 253
12818.53 232
12819.60 198
12820.67 197
12821.74 197
12822.81 206
12823.88 216
12824.94 216
12826.01 196
12827.08 238
12828.15 195
12829.22 236
12830.29 229
12831.36 210
12832.43 198
12833.50 206
12834.57 233
12835.64 216
12836.71 220
12837.78 212
12838.85 192
12839.92 196
12840.99 183
12842.07 180
12843.14 174
12844.21 176
12845.28 189
12846.35 232
12847.42 245
12848.49 217
12849.56 199
12850.63 210
12851.70 211
12852.77 186
12853.84 181
12854.91 183
12855.98 205
12857.06 214
12858.13 179
12859.20 182
12860.27 188
12861.34 188
12862.41 174
12863.48 203
12864.55 190
12865.62 230
12866.70 216
12867.77 180
12868.84 215
12869.91 197
12870.98 185
12872.05 168
12873.13 180
12874.20 215
12875.27 195
12876.34 153
12877.41 189
12878.48 195
12879.56 179
12880.63 171
12881.70 187
12882.77 194
12883.84 170
12884.92 172
12885.99 165
12887.06 201
12888.13 202
12889.21 183
12890.28 188
12891.35 179
12892.42 180
12893.50 162
12894.57 171
12895.64 171
12896.71 180
12897.79 216
12898.86 187
12899.93 171
12901.00 195
12902.08 189
12903.15 177
12904.22 165
12905.30 156
12906.37 178
12907.44 171
12908.52 182
12909.59 161
12910.66 186
12911.73 208
12912.81 196
12913.88 185
12914.96 175
12916.03 168
12917.10 177
12918.18 166
12919.25 204
12920.32 171
12921.40 162
12922.47 203
12923.54 204
12924.62 178
12925.69 162
12926.77 179
12927.84 168
12928.91 176
12929.99 181
12931.06 142
12932.14 170
12933.21 202
12934.28 206
12935.36 160
12936.43 167
12937.51 193
12938.58 182
12939.66 154
12940.73 153
12941.80 189
12942.88 183
12943.95 188
12945.03 183
12946.10 169
12947.18 159
12948.25 172
12949.33 194
12950.40 175
12951.48 170
12952.55 203
12953.63 189
12954.70 169
12955.78 175
12956.85 179
12957.93 186
12959.00 167
12960.08 181
12961.15 156
12962.23 174
12963.30 196
12964.38 161
12965.46 190
12966.53 189
12967.61 168
12968.68 164
12969.76 186
12970.83 185
12971.91 177
12972.99 176
12974.06 176
12975.14 178
12976.21 197
12977.29 178
12978.37 178
12979.44 187
12980.52 175
12981.59 201
12982.67 183
12983.75 189
12984.82 180
12985.90 172
12986.98 164
12988.05 183
12989.13 179
12990.20 223
12991.28 190
12992.36 199
12993.43 191
12994.51 201
12995.59 212
12996.67 205
12997.74 201
12998.82 197
12999.90 173
13000.97 168
13002.05 157
13003.13 167
13004.20 165
13005.28 159
13006.36 154
13007.44 175
13008.51 151
13009.59 159
13010.67 180
13011.75 172
13012.82 181
13013.90 161
13014.98 162
13016.06 184
13017.13 148
13018.21 177
13019.29 205
13020.37 195
13021.44 189
13022.52 164
13023.60 184
13024.68 191
13025.76 184
13026.83 178
13027.91 195
13028.99 190
13030.07 229
13031.15 192
13032.23 194
13033.30 187
13034.38 158
13035.46 202
13036.54 231
13037.62 199
13038.70 211
13039.77 183
13040.85 186
13041.93 206
13043.01 196
13044.09 203
13045.17 212
13046.25 206
13047.33 200
13048.40 199
13049.48 180
13050.56 242
13051.64 226
13052.72 180
13053.80 190
13054.88 186
13055.96 192
13057.04 204
13058.12 173
13059.20 166
13060.28 186
13061.36 208
13062.44 227
13063.51 187
13064.59 187
13065.67 222
13066.75 219
13067.83 204
13068.91 180
13069.99 207
13071.07 180
13072.15 210
13073.23 184
13074.31 175
13075.39 181
13076.47 180
13077.55 211
13078.63 215
13079.71 252
13080.79 182
13081.87 171
13082.96 189
13084.04 213
13085.12 183
13086.20 182
13087.28 198
13088.36 201
13089.44 194
13090.52 201
13091.60 200
13092.68 191
13093.76 198
13094.84 187
13095.92 166
13097.00 197
13098.09 190
13099.17 186
13100.25 202
13101.33 173
13102.41 181
13103.49 185
13104.57 188
13105.65 213
13106.74 224
13107.82 165
13108.90 189
13109.98 191
13111.06 166
13112.14 190
13113.22 200
13114.31 166
13115.39 186
13116.47 185
13117.55 195
13118.63 205
13119.72 180
13120.80 165
13121.88 195
13122.96 202
13124.04 205
13125.13 205
13126.21 202
13127.29 212
13128.37 211
13129.45 199
13130.54 188
13131.62 199
13132.70 184
13133.78 223
13134.87 199
13135.95 229
13137.03 202
13138.11 188
13139.20 192
13140.28 196
13141.36 194
13142.45 217
13143.53 207
13144.61 193
13145.69 221
13146.78 236
13147.86 250
13148.94 212
13150.03 191
13151.11 197
13152.19 221
13153.28 227
13154.36 224
13155.44 207
13156.53 218
13157.61 224
13158.69 213
13159.78 184
13160.86 181
13161.94 215
13163.03 215
13164.11 215
13165.20 201
13166.28 192
13167.36 207
13168.45 189
13169.53 213
13170.62 225
13171.70 223
13172.78 207
13173.87 234
13174.95 203
13176.04 209
13177.12 216
13178.21 198
13179.29 220
13180.37 241
13181.46 232
13182.54 224
13183.63 214
13184.71 198
13185.80 218
13186.88 196
13187.97 206
13189.05 218
13190.14 222
13191.22 251
13192.31 247
13193.39 229
13194.48 227
13195.56 229
13196.65 208
13197.73 232
13198.82 220
13199.90 195
13200.99 221
13202.07 250
13203.16 235
13204.24 204
13205.33 221
13206.41 231
13207.50 232
13208.58 244
13209.67 248
13210.76 207
13211.84 215
13212.93 233
13214.01 205
13215.10 249
13216.19 256
13217.27 241
13218.36 242
13219.44 217
13220.53 229
13221.62 231
13222.70 238
13223.79 256
13224.87 248
13225.96 237
13227.05 232
13228.13 250
13229.22 227
13230.31 263
13231.39 260
13232.48 250
13233.57 237
13234.65 208
13235.74 229
13236.83 207
13237.91 251
13239.00 266
13240.09 242
13241.17 244
13242.26 273
13243.35 248
13244.43 223
13245.52 267
13246.61 317
13247.70 270
13248.78 284
13249.87 244
13250.96 220
13252.05 285
13253.13 263
13254.22 277
13255.31 274
13256.39 238
13257.48 286
13258.57 248
13259.66 280
13260.75 281
13261.83 292
13262.92 272
13264.01 292
13265.10 307
13266.19 291
13267.27 296
13268.36 316
13269.45 297
13270.54 296
13271.63 304
13272.71 296
13273.80 329
13274.89 336
13275.98 354
13277.07 301
13278.16 307
13279.24 333
13280.33 312
13281.42 315
13282.51 320
13283.60 338
13284.69 347
13285.78 322
13286.86 285
13287.95 317
13289.04 372
13290.13 373
13291.22 335
13292.31 330
13293.40 312
13294.49 352
13295.58 354
13296.67 382
13297.76 382
13298.84 384
13299.93 392
13301.02 386
13302.11 384
13303.20 388
13304.29 392
13305.38 394
13306.47 437
13307.56 414
13308.65 439
13309.74 430
13310.83 417
13311.92 404
13313.01 474
13314.10 384
13315.19 451
13316.28 425
13317.37 395
13318.46 391
13319.55 401
13320.64 409
13321.73 399
13322.82 397
13323.91 410
13325.00 412
13326.09 419
13327.18 422
13328.27 409
13329.36 397
13330.45 408
13331.54 391
13332.64 395
13333.73 384
13334.82 451
13335.91 448
13337.00 413
13338.09 429
13339.18 429
13340.27 450
13341.36 408
13342.45 453
13343.54 503
13344.64 452
13345.73 422
13346.82 440
13347.91 461
13349.00 462
13350.09 448
13351.18 488
13352.28 456
13353.37 502
13354.46 464
13355.55 458
13356.64 509
13357.73 530
13358.83 569
13359.92 506
13361.01 579
13362.10 601
13363.19 604
13364.29 610
13365.38 642
13366.47 651
13367.56 666
13368.65 628
13369.75 589
13370.84 566
13371.93 585
13373.02 540
13374.12 529
13375.21 471
13376.30 444
13377.39 458
13378.49 451
13379.58 419
13380.67 365
13381.76 401
13382.86 391
13383.95 415
13385.04 393
13386.13 386
13387.23 373
13388.32 397
13389.41 419
13390.51 406
13391.60 375
13392.69 372
13393.79 396
13394.88 397
13395.97 363
13397.07 367
13398.16 368
13399.25 360
13400.35 363
13401.44 384
13402.53 363
13403.63 344
13404.72 346
13405.81 331
13406.91 358
13408.00 368
13409.10 363
13410.19 340
13411.28 377
13412.38 371
13413.47 363
13414.57 330
13415.66 363
13416.75 348
13417.85 389
13418.94 382
13420.04 306
13421.13 337
13422.22 355
13423.32 395
13424.41 384
13425.51 360
13426.60 365
13427.70 366
13428.79 341
13429.89 380
13430.98 356
13432.08 389
13433.17 353
13434.27 374
13435.36 400
13436.46 382
13437.55 364
13438.65 379
13439.74 363
13440.84 386
13441.93 381
13443.03 367
13444.12 394
13445.22 385
13446.31 392
13447.41 399
13448.50 376
13449.60 401
13450.69 426
13451.79 460
13452.89 458
13453.98 465
13455.08 410
13456.17 445
13457.27 414
13458.36 425
13459.46 435
13460.56 461
13461.65 460
13462.75 471
13463.84 504
13464.94 469
13466.04 452
13467.13 451
13468.23 471
13469.32 460
13470.42 494
13471.52 502
13472.61 453
13473.71 472
13474.81 471
13475.90 508
13477.00 453
13478.10 453
13479.19 448
13480.29 480
13481.39 470
13482.48 498
13483.58 478
13484.68 487
13485.77 455
13486.87 532
13487.97 542
13489.07 547
13490.16 549
13491.26 540
13492.36 540
13493.45 560
13494.55 562
13495.65 625
13496.75 657
13497.84 613
13498.94 646
13500.04 665
13501.14 706
13502.23 686
13503.33 691
13504.43 754
13505.53 697
13506.63 614
13507.72 615
13508.82 559
13509.92 586
13511.02 537
13512.12 518
13513.21 500
13514.31 435
13515.41 405
13516.51 413
13517.61 439
13518.70 501
13519.80 396
13520.90 371
13522.00 401
13523.10 373
13524.20 364
13525.30 367
13526.39 384
13527.49 344
13528.59 397
13529.69 378
13530.79 354
13531.89 338
13532.99 335
13534.09 337
13535.18 351
13536.28 340
13537.38 362
13538.48 365
13539.58 384
13540.68 335
13541.78 325
13542.88 297
13543.98 342
13545.08 339
13546.18 319
13547.28 319
13548.38 312
13549.48 311
13550.57 271
13551.67 319
13552.77 297
13553.87 285
13554.97 299
13556.07 319
13557.17 326
13558.27 292
13559.37 255
13560.47 270
13561.57 291
13562.67 301
13563.77 307
13564.87 277
13565.97 266
13567.07 278
13568.17 321
13569.28 312
13570.38 271
13571.48 279
13572.58 281
13573.68 300
13574.78 319
13575.88 307
13576.98 285
13578.08 280
13579.18 299
13580.28 306
13581.38 311
13582.48 288
13583.58 244
13584.69 297
13585.79 276
13586.89 268
13587.99 259
13589.09 316
13590.19 301
13591.29 286
13592.39 267
13593.49 289
13594.60 332
13595.70 329
13596.80 332
13597.90 329
13599.00 329
13600.10 294
13601.21 330
13602.31 319
13603.41 322
13604.51 348
13605.61 339
13606.71 297
13607.82 275
13608.92 307
13610.02 322
13611.12 313
13612.22 297
13613.33 296
13614.43 280
13615.53 276
13616.63 247
13617.74 318
13618.84 296
13619.94 290
13621.04 322
13622.15 313
13623.25 315
13624.35 302
13625.45 347
13626.56 339
13627.66 319
13628.76 322
13629.86 311
13630.97 296
13632.07 308
13633.17 328
13634.28 313
13635.38 304
13636.48 332
13637.59 306
13638.69 301
13639.79 295
13640.90 301
13642.00 286
13643.10 262
13644.21 268
13645.31 277
13646.41 272
13647.52 298
13648.62 303
13649.72 278
13650.83 323
13651.93 330
13653.03 314
13654.14 310
13655.24 334
13656.35 301
13657.45 307
13658.55 310
13659.66 283
13660.76 294
13661.87 282
13662.97 282
13664.07 267
13665.18 317
13666.28 271
13667.39 297
13668.49 268
13669.60 284
13670.70 284
13671.81 270
13672.91 301
13674.01 311
13675.12 311
13676.22 314
13677.33 322
13678.43 310
13679.54 284
13680.64 284
13681.75 304
13682.85 329
13683.96 356
13685.06 330
13686.17 291
13687.27 328
13688.38 317
13689.48 288
13690.59 316
13691.69 299
13692.80 281
13693.91 290
13695.01 306
13696.12 309
13697.22 324
13698.33 288
13699.43 286
13700.54 348
13701.64 336
13702.75 320
13703.86 343
13704.96 354
13706.07 336
13707.17 330
13708.28 341
13709.39 344
13710.49 364
13711.60 342
13712.70 374
13713.81 357
13714.92 373
13716.02 378
13717.13 348
13718.24 370
13719.34 347
13720.45 352
13721.56 380
13722.66 424
13723.77 417
13724.88 377
13725.98 400
13727.09 416
13728.20 423
13729.30 414
13730.41 453
13731.52 488
13732.62 460
13733.73 418
13734.84 433
13735.94 464
13737.05 475
13738.16 465
13739.27 486
13740.37 442
13741.48 455
13742.59 475
13743.70 493
13744.80 455
13745.91 477
13747.02 513
13748.13 517
13749.23 538
13750.34 509
13751.45 480
13752.56 511
13753.67 550
13754.77 550
13755.88 517
13756.99 572
13758.10 617
13759.21 632
13760.31 681
13761.42 685
13762.53 703
13763.64 747
13764.75 740
13765.85 802
13766.96 920
13768.07 976
13769.18 1014
13770.29 1045
13771.40 1090
13772.51 1041
13773.61 1057
13774.72 1092
13775.83 1015
13776.94 948
13778.05 872
13779.16 783
13780.27 754
13781.38 744
13782.48 714
13783.59 637
13784.70 616
13785.81 542
13786.92 560
13788.03 519
13789.14 544
13790.25 529
13791.36 451
13792.47 444
13793.58 404
13794.69 429
13795.80 452
13796.91 468
13798.02 405
13799.13 432
13800.24 405
13801.35 422
13802.45 404
13803.56 419
13804.67 388
13805.78 372
13806.89 367
13808.00 399
13809.11 443
13810.22 409
13811.34 400
13812.45 377
13813.56 403
13814.67 353
13815.78 349
13816.89 329
13818.00 361
13819.11 340
13820.22 362
13821.33 371
13822.44 365
13823.55 318
13824.66 354
13825.77 328
13826.88 323
13827.99 334
13829.10 354
13830.22 383
13831.33 370
13832.44 343
13833.55 356
13834.66 334
13835.77 322
13836.88 366
13837.99 344
13839.10 394
13840.22 363
13841.33 340
13842.44 337
13843.55 353
13844.66 351
13845.77 340
13846.88 350
13848.00 351
13849.11 358
13850.22 352
13851.33 363
13852.44 358
13853.56 386
13854.67 359
13855.78 352
13856.89 346
13858.00 341
13859.12 370
13860.23 355
13861.34 340
13862.45 374
13863.56 392
13864.68 378
13865.79 381
13866.90 410
13868.01 387
13869.13 395
13870.24 352
13871.35 356
13872.46 351
13873.58 386
13874.69 390
13875.80 346
13876.91 391
13878.03 413
13879.14 381
13880.25 376
13881.37 428
13882.48 390
13883.59 422
13884.71 407
13885.82 403
13886.93 353
13888.05 405
13889.16 414
13890.27 429
13891.39 428
13892.50 419
13893.61 415
13894.73 409
13895.84 455
13896.95 430
13898.07 394
13899.18 420
13900.29 439
13901.41 401
13902.52 404
13903.64 410
13904.75 397
13905.86 390
13906.98 329
13908.09 355
13909.21 313
13910.32 316
13911.43 332
13912.55 361
13913.66 356
13914.78 377
13915.89 353
13917.01 356
13918.12 314
13919.24 319
13920.35 339
13921.46 357
13922.58 345
13923.69 344
13924.81 321
13925.92 315
13927.04 331
13928.15 330
13929.27 321
13930.38 322
13931.50 333
13932.61 303
13933.73 308
13934.84 280
13935.96 274
13937.07 325
13938.19 318
13939.30 318
13940.42 367
13941.54 329
13942.65 296
13943.77 290
13944.88 275
13946.00 278
13947.11 298
13948.23 315
13949.34 281
13950.46 305
13951.58 275
13952.69 306
13953.81 304
13954.92 291
13956.04 277
13957.16 327
13958.27 336
13959.39 347
13960.50 319
13961.62 311
13962.74 297
13963.85 308
13964.97 297
13966.09 320
13967.20 300
13968.32 294
13969.44 263
13970.55 293
13971.67 274
13972.79 274
13973.90 296
13975.02 317
13976.14 284
13977.25 271
13978.37 259
13979.49 303
13980.60 283
13981.72 281
13982.84 247
13983.95 271
13985.07 288
13986.19 258
13987.31 265
13988.42 284
13989.54 282
13990.66 277
13991.78 294
13992.89 251
13994.01 308
13995.13 292
13996.25 277
13997.36 292
13998.48 273
13999.60 250
14000.72 273
14001.83 289
14002.95 268
14004.07 267
14005.19 289
14006.31 250
14007.42 287
14008.54 284
14009.66 319
14010.78 271
14011.90 260
14013.02 306
14014.13 300
14015.25 273
14016.37 272
14017.49 248
14018.61 269
14019.73 251
14020.84 272
14021.96 263
14023.08 261
14024.20 269
14025.32 286
14026.44 263
14027.56 282
14028.68 270
14029.80 236
14030.91 267
14032.03 264
14033.15 293
14034.27 297
14035.39 262
14036.51 288
14037.63 289
14038.75 305
14039.87 299
14040.99 290
14042.11 308
14043.23 305
14044.35 305
14045.47 284
14046.58 305
14047.70 273
14048.82 294
14049.94 313
14051.06 314
14052.18 280
14053.30 290
14054.42 316
14055.54 362
14056.66 323
14057.78 330
14058.90 339
14060.02 314
14061.14 326
14062.26 272
14063.38 360
14064.51 341
14065.63 356
14066.75 351
14067.87 350
14068.99 329
14070.11 358
14071.23 431
14072.35 412
14073.47 406
14074.59 394
14075.71 414
14076.83 394
14077.95 397
14079.07 383
14080.19 365
14081.32 411
14082.44 415
14083.56 406
14084.68 404
14085.80 451
14086.92 455
14088.04 443
14089.16 472
14090.29 481
14091.41 519
14092.53 498
14093.65 486
14094.77 521
14095.89 569
14097.01 585
14098.14 514
14099.26 568
14100.38 562
14101.50 508
14102.62 518
14103.75 433
14104.87 422
14105.99 450
14107.11 417
14108.23 375
14109.36 351
14110.48 367
14111.60 369
14112.72 318
14113.84 378
14114.97 350
14116.09 329
14117.21 350
14118.33 312
14119.46 274
14120.58 299
14121.70 278
14122.82 264
14123.95 292
14125.07 277
14126.19 292
14127.32 263
14128.44 282
14129.56 292
14130.68 286
14131.81 276
14132.93 271
14134.05 273
14135.18 297
14136.30 274
14137.42 252
14138.55 290
14139.67 290
14140.79 291
14141.92 291
14143.04 282
14144.16 274
14145.29 264
14146.41 250
14147.54 257
14148.66 266
14149.78 260
14150.91 272
14152.03 240
14153.15 269
14154.28 251
14155.40 254
14156.53 233
14157.65 242
14158.77 264
14159.90 250
14161.02 269
14162.15 256
14163.27 266
14164.40 234
14165.52 287
14166.64 306
14167.77 280
14168.89 252
14170.02 231
14171.14 270
14172.27 257
14173.39 277
14174.52 243
14175.64 233
14176.77 235
14177.89 238
14179.02 259
14180.14 288
14181.27 276
14182.39 305
14183.52 274
14184.64 250
14185.77 238
14186.89 245
14188.02 269
14189.14 228
14190.27 256
14191.39 286
14192.52 249
14193.64 272
14194.77 224
14195.90 245
14197.02 252
14198.15 259
14199.27 245
14200.40 254
14201.52 229
14202.65 222
14203.78 250
14204.90 233
14206.03 238
14207.15 235
14208.28 237
14209.41 245
14210.53 231
14211.66 233
14212.78 247
14213.91 212
14215.04 238
14216.16 210
14217.29 210
14218.42 224
14219.54 224
14220.67 229
14221.80 228
14222.92 250
14224.05 216
14225.18 219
14226.30 232
14227.43 221
14228.56 218
14229.68 226
14230.81 246
14231.94 223
14233.06 207
14234.19 196
14235.32 216
14236.45 229
14237.57 203
14238.70 221
14239.83 234
14240.96 226
14242.08 239
14243.21 218
14244.34 233
14245.47 233
14246.59 236
14247.72 234
14248.85 201
14249.98 247
14251.10 251
14252.23 285
14253.36 197
14254.49 196
14255.62 208
14256.74 242
14257.87 221
14259.00 203
14260.13 179
14261.26 208
14262.38 207
14263.51 221
14264.64 229
14265.77 225
14266.90 209
14268.03 216
14269.15 225
14270.28 216
14271.41 198
14272.54 259
14273.67 248
14274.80 192
14275.93 211
14277.06 193
14278.18 214
14279.31 215
14280.44 221
14281.57 197
14282.70 201
14283.83 193
14284.96 195
14286.09 220
14287.22 195
14288.35 214
14289.48 189
14290.60 228
14291.73 205
14292.86 177
14293.99 217
14295.12 191
14296.25 162
14297.38 181
14298.51 199
14299.64 186
14300.77 186
14301.90 210
14303.03 192
14304.16 196
14305.29 180
14306.42 156
14307.55 179
14308.68 192
14309.81 177
14310.94 194
14312.07 202
14313.20 191
14314.33 199
14315.46 205
14316.59 194
14317.72 202
14318.85 195
14319.98 190
14321.11 189
14322.24 183
14323.38 178
14324.51 183
14325.64 184
14326.77 187
14327.90 188
14329.03 192
14330.16 182
14331.29 170
14332.42 179
14333.55 185
14334.68 212
14335.82 205
14336.95 180
14338.08 169
14339.21 197
14340.34 196
14341.47 182
14342.60 159
14343.73 171
14344.87 171
14346.00 175
14347.13 180
14348.26 185
14349.39 177
14350.52 167
14351.66 189
14352.79 179
14353.92 186
14355.05 187
14356.18 189
14357.32 212
14358.45 183
14359.58 188
14360.71 189
14361.84 191
14362.98 176
14364.11 185
14365.24 165
14366.37 176
14367.51 170
14368.64 203
14369.77 160
14370.90 150
14372.04 174
14373.17 185
14374.30 179
14375.43 176
14376.57 174
14377.70 197
14378.83 184
14379.97 186
14381.10 167
14382.23 161
14383.36 173
14384.50 200
14385.63 185
14386.76 174
14387.90 177
14389.03 177
14390.16 197
14391.30 194
14392.43 141
14393.56 176
14394.70 159
14395.83 183
14396.96 152
14398.10 167
14399.23 215
14400.37 148
14401.50 174
14402.63 155
14403.77 162
14404.90 184
14406.03 168
14407.17 181
14408.30 173
14409.44 170
14410.57 208
14411.70 197
14412.84 193
14413.97 173
14415.11 153
14416.24 179
14417.38 172
14418.51 172
14419.64 155
14420.78 179
14421.91 201
14423.05 190
14424.18 154
14425.32 147
14426.45 196
14427.59 190
14428.72 170
14429.86 181
14430.99 188
14432.13 192
14433.26 193
14434.40 191
14435.53 175
14436.67 202
14437.80 221
14438.94 178
14440.07 152
14441.21 145
14442.34 167
14443.48 178
14444.61 168
14445.75 179
14446.89 203
14448.02 200
14449.16 200
14450.29 168
14451.43 201
14452.56 185
14453.70 184
14454.84 177
14455.97 207
14457.11 190
14458.24 209
14459.38 163
14460.52 169
14461.65 184
14462.79 176
14463.92 194
14465.06 168
14466.20 174
14467.33 182
14468.47 172
14469.61 173
14470.74 171
14471.88 182
14473.02 244
14474.15 196
14475.29 190
14476.43 177
14477.56 155
14478.70 193
14479.84 211
14480.97 205
14482.11 184
14483.25 208
14484.38 224
14485.52 200
14486.66 174
14487.79 165
14488.93 156
14490.07 166
14491.21 170
14492.34 173
14493.48 198
14494.62 155
14495.76 169
14496.89 181
14498.03 182
14499.17 184
14500.31 194
14501.44 180
14502.58 186
14503.72 194
14504.86 171
14506.00 197
14507.13 172
14508.27 199
14509.41 195
14510.55 198
14511.69 207
14512.82 176
14513.96 207
14515.10 234
14516.24 215
14517.38 201
14518.51 215
14519.65 236
14520.79 234
14521.93 214
14523.07 215
14524.21 226
14525.35 209
14526.48 222
14527.62 187
14528.76 191
14529.90 203
14531.04 184
14532.18 214
14533.32 218
14534.46 203
14535.60 185
14536.73 213
14537.87 211
14539.01 177
14540.15 182
14541.29 183
14542.43 181
14543.57 189
14544.71 174
14545.85 183
14546.99 232
14548.13 196
14549.27 191
14550.41 180
14551.55 199
14552.69 181
14553.83 206
14554.97 204
14556.11 221
14557.25 224
14558.39 241
14559.53 222
14560.67 192
14561.81 208
14562.95 207
14564.09 189
14565.23 193
14566.37 202
14567.51 190
14568.65 225
14569.79 220
14570.93 215
14572.07 232
14573.21 226
14574.35 212
14575.49 220
14576.63 244
14577.77 247
14578.91 237
14580.05 192
14581.19 214
14582.33 250
14583.48 225
14584.62 218
14585.76 226
14586.90 225
14588.04 250
14589.18 249
14590.32 261
14591.46 268
14592.60 246
14593.75 243
14594.89 249
14596.03 271
14597.17 248
14598.31 240
14599.45 248
14600.59 257
14601.74 234
14602.88 257
14604.02 270
14605.16 274
14606.30 227
14607.44 260
14608.59 269
14609.73 290
14610.87 287
14612.01 261
14613.15 289
14614.30 297
14615.44 285
14616.58 303
14617.72 310
14618.87 321
14620.01 345
14621.15 331
14622.29 345
14623.44 322
14624.58 323
14625.72 339
14626.86 411
14628.01 378
14629.15 424
14630.29 427
14631.43 420
14632.58 451
14633.72 442
14634.86 438
14636.01 396
14637.15 386
14638.29 391
14639.44 385
14640.58 349
14641.72 327
14642.86 316
14644.01 337
14645.15 320
14646.29 299
14647.44 269
14648.58 244
14649.73 272
14650.87 253
14652.01 245
14653.16 235
14654.30 229
14655.44 220
14656.59 254
14657.73 254
14658.87 285
14660.02 212
14661.16 237
14662.31 247
14663.45 256
14664.59 223
14665.74 240
14666.88 217
14668.03 188
14669.17 205
14670.32 203
14671.46 229
14672.60 228
14673.75 198
14674.89 187
14676.04 162
14677.18 189
14678.33 202
14679.47 217
14680.62 198
14681.76 190
14682.91 199
14684.05 164
14685.20 193
14686.34 201
14687.49 196
14688.63 199
14689.78 156
14690.92 179
14692.07 155
14693.21 180
14694.36 215
14695.50 176
14696.65 206
14697.79 172
14698.94 151
14700.08 169
14701.23 197
14702.38 178
14703.52 184
14704.67 192
14705.81 175
14706.96 173
14708.10 216
14709.25 204
14710.40 164
14711.54 173
14712.69 160
14713.83 173
14714.98 175
14716.13 196
14717.27 190
14718.42 184
14719.56 177
14720.71 174
14721.86 162
14723.00 184
14724.15 167
14725.30 193
14726.44 219
14727.59 163
14728.74 147
14729.88 167
14731.03 191
14732.18 198
14733.32 171
14734.47 155
14735.62 192
14736.76 180
14737.91 170
14739.06 177
14740.20 172
14741.35 184
14742.50 170
14743.65 192
14744.79 172
14745.94 158
14747.09 189
14748.23 175
14749.38 178
14750.53 144
14751.68 162
14752.82 179
14753.97 186
14755.12 180
14756.27 178
14757.42 179
14758.56 154
14759.71 153
14760.86 172
14762.01 148
14763.15 154
14764.30 190
14765.45 182
14766.60 178
14767.75 173
14768.90 187
14770.04 177
14771.19 154
14772.34 165
14773.49 146
14774.64 175
14775.79 156
14776.93 180
14778.08 161
14779.23 162
14780.38 153
14781.53 159
14782.68 150
14783.83 161
14784.97 173
14786.12 150
14787.27 148
14788.42 153
14789.57 141
14790.72 161
14791.87 159
14793.02 154
14794.17 137
14795.32 164
14796.46 127
14797.61 145
14798.76 153
14799.91 147
14801.06 155
14802.21 156
14803.36 165
14804.51 153
14805.66 150
14806.81 144
14807.96 143
14809.11 134
14810.26 122
14811.41 123
14812.56 121
14813.71 131
14814.86 142
14816.01 137
14817.16 160
14818.31 156
14819.46 157
14820.61 150
14821.76 130
14822.91 141
14824.06 164
14825.21 144
14826.36 139
14827.51 132
14828.66 136
14829.81 125
14830.96 146
14832.11 113
14833.26 126
14834.42 130
14835.57 137
14836.72 150
14837.87 152
14839.02 143
14840.17 148
14841.32 152
14842.47 139
14843.62 151
14844.77 155
14845.92 129
14847.08 131
14848.23 132
14849.38 148
14850.53 147
14851.68 115
14852.83 126
14853.98 153
14855.14 137
14856.29 135
14857.44 153
14858.59 159
14859.74 159
14860.89 141
14862.05 116
14863.20 134
14864.35 142
14865.50 122
14866.65 154
14867.81 139
14868.96 142
14870.11 145
14871.26 150
14872.41 162
14873.57 132
14874.72 128
14875.87 135
14877.02 161
14878.18 147
14879.33 113
14880.48 130
14881.63 138
14882.79 151
14883.94 130
14885.09 137
14886.24 159
14887.40 169
14888.55 131
14889.70 136
14890.86 152
14892.01 154
14893.16 147
14894.31 139
14895.47 153
14896.62 147
14897.77 121
14898.93 138
14900.08 134
14901.23 144
14902.39 166
14903.54 115
14904.69 135
14905.85 153
14907.00 134
14908.16 152
14909.31 155
14910.46 130
14911.62 148
14912.77 143
14913.92 137
14915.08 139
14916.23 150
14917.39 139
14918.54 133
14919.69 123
14920.85 125
14922.00 121
14923.16 160
14924.31 169
14925.46 127
14926.62 127
14927.77 137
14928.93 160
14930.08 154
14931.24 135
14932.39 163
14933.55 154
14934.70 164
14935.85 146
14937.01 145
14938.16 148
14939.32 183
14940.47 172
14941.63 142
14942.78 132
14943.94 165
14945.09 155
14946.25 147
14947.40 137
14948.56 155
14949.71 166
14950.87 175
14952.03 183
14953.18 181
14954.34 166
14955.49 209
14956.65 172
14957.80 171
14958.96 193
14960.11 171
14961.27 159
14962.42 187
14963.58 196
14964.74 157
14965.89 171
14967.05 182
14968.20 173
14969.36 161
14970.52 181
14971.67 160
14972.83 172
14973.98 171
14975.14 147
14976.30 152
14977.45 158
14978.61 160
14979.77 164
14980.92 158
14982.08 177
14983.24 160
14984.39 154
14985.55 160
14986.70 144
14987.86 133
14989.02 141
14990.18 139
14991.33 178
14992.49 126
14993.65 136
14994.80 136
14995.96 129
14997.12 130
14998.27 138
14999.43 151
15000.59 112
15001.75 146
15002.90 132
15004.06 126
15005.22 129
15006.37 125
15007.53 150
15008.69 130
15009.85 123
15011.00 108
15012.16 121
15013.32 126
15014.48 110
15015.64 146
15016.79 136
15017.95 114
15019.11 148
15020.27 140
15021.43 128
15022.58 133
15023.74 115
15024.90 152
15026.06 127
15027.22 123
15028.37 143
15029.53 127
15030.69 130
15031.85 128
15033.01 127
15034.17 140
15035.32 147
15036.48 96
15037.64 130
15038.80 108
15039.96 127
15041.12 140
15042.28 123
15043.44 129
15044.59 124
15045.75 120
15046.91 125
15048.07 109
15049.23 146
15050.39 149
15051.55 129
15052.71 147
15053.87 163
15055.03 122
15056.19 107
15057.35 117
15058.50 123
15059.66 135
15060.82 124
15061.98 133
15063.14 128
15064.30 105
15065.46 120
15066.62 124
15067.78 125
15068.94 142
15070.10 141
15071.26 139
15072.42 140
15073.58 124
15074.74 112
15075.90 115
15077.06 129
15078.22 122
15079.38 119
15080.54 116
15081.70 136
15082.86 119
15084.02 150
15085.18 137
15086.34 130
15087.50 147
15088.67 128
15089.83 122
15090.99 144
15092.15 129
15093.31 120
15094.47 131
15095.63 102
15096.79 102
15097.95 120
15099.11 106
15100.27 121
15101.43 110
15102.60 121
15103.76 116
15104.92 109
15106.08 128
15107.24 145
15108.40 120
15109.56 128
15110.72 126
15111.89 127
15113.05 122
15114.21 98
15115.37 119
15116.53 89
15117.69 99
15118.86 113
15120.02 87
15121.18 130
15122.34 112
15123.50 110
15124.67 115
15125.83 130
15126.99 145
15128.15 125
15129.31 138
15130.48 133
15131.64 129
15132.80 150
15133.96 158
15135.13 128
15136.29 124
15137.45 133
15138.61 148
15139.78 131
15140.94 108
15142.10 136
15143.26 142
15144.43 137
15145.59 135
15146.75 126
15147.91 101
15149.08 114
15150.24 133
15151.40 132
15152.57 143
15153.73 133
15154.89 123
15156.06 122
15157.22 132
15158.38 128
15159.55 101
15160.71 137
15161.87 156
15163.04 154
15164.20 132
15165.36 108
15166.53 134
15167.69 123
15168.85 119
15170.02 125
15171.18 115
15172.35 105
15173.51 156
15174.67 134
15175.84 142
15177.00 159
15178.17 134
15179.33 132
15180.49 158
15181.66 146
15182.82 139
15183.99 124
15185.15 129
15186.31 155
15187.48 120
15188.64 114
15189.81 125
15190.97 109
15192.14 140
15193.30 167
15194.47 145
15195.63 138
15196.80 151
15197.96 125
15199.13 136
15200.29 133
15201.46 132
15202.62 144
15203.79 124
15204.95 134
15206.12 133
15207.28 121
15208.45 114
15209.61 113
15210.78 147
15211.94 143
15213.11 156
15214.27 151
15215.44 161
15216.60 183
15217.77 168
15218.93 139
15220.10 145
15221.27 158
15222.43 122
15223.60 142
15224.76 168
15225.93 163
15227.10 173
15228.26 141
15229.43 190
15230.59 184
15231.76 145
15232.93 170
15234.09 179
15235.26 158
15236.42 159
15237.59 151
15238.76 177
15239.92 170
15241.09 158
15242.26 160
15243.42 147
15244.59 154
15245.76 133
15246.92 150
15248.09 138
15249.26 142
15250.42 140
15251.59 131
15252.76 123
15253.92 128
15255.09 140
15256.26 145
15257.43 128
15258.59 135
15259.76 141
15260.93 115
15262.09 125
15263.26 132
15264.43 124
15265.60 130
15266.76 130
15267.93 124
15269.10 139
15270.27 157
15271.43 125
15272.60 143
15273.77 121
15274.94 127
15276.10 129
15277.27 132
15278.44 133
15279.61 131
15280.78 106
15281.94 110
15283.11 133
15284.28 134
15285.45 131
15286.62 107
15287.79 128
15288.95 108
15290.12 120
15291.29 131
15292.46 116
15293.63 130
15294.80 138
15295.96 129
15297.13 115
15298.30 121
15299.47 130
15300.64 119
15301.81 124
15302.98 119
15304.15 152
15305.31 130
15306.48 125
15307.65 94
15308.82 111
15309.99 132
15311.16 112
15312.33 109
15313.50 140
15314.67 103
15315.84 118
15317.01 114
15318.18 110
15319.34 111
15320.51 122
15321.68 153
15322.85 127
15324.02 127
15325.19 126
15326.36 116
15327.53 128
15328.70 132
15329.87 104
15331.04 112
15332.21 124
15333.38 110
15334.55 101
15335.72 107
15336.89 108
15338.06 131
15339.23 129
15340.40 128
15341.57 145
15342.74 118
15343.91 120
15345.08 134
15346.26 118
15347.43 114
15348.60 115
15349.77 139
15350.94 116
15352.11 124
15353.28 110
15354.45 122
15355.62 105
15356.79 125
15357.96 136
15359.13 100
15360.30 117
15361.48 135
15362.65 119
15363.82 122
15364.99 110
15366.16 124
15367.33 144
15368.50 125
15369.67 105
15370.85 106
15372.02 121
15373.19 131
15374.36 120
15375.53 124
15376.70 114
15377.88 131
15379.05 113
15380.22 126
15381.39 132
15382.56 130
15383.73 144
15384.91 108
15386.08 107
15387.25 137
15388.42 143
15389.59 134
15390.77 117
15391.94 125
15393.11 151
15394.28 121
15395.46 104
15396.63 137
15397.80 127
15398.97 124
15400.15 110
15401.32 118
15402.49 123
15403.66 127
15404.84 117
15406.01 126
15407.18 103
15408.36 112
15409.53 127
15410.70 119
15411.87 106
15413.05 95
15414.22 123
15415.39 110
15416.57 119
15417.74 113
15418.91 131
15420.09 124
15421.26 133
15422.43 141
15423.61 118
15424.78 141
15425.95 137
15427.13 118
15428.30 108
15429.47 132
15430.65 117
15431.82 120
15433.00 104
15434.17 116
15435.34 122
15436.52 133
15437.69 118
15438.87 98
15440.04 107
15441.21 123
15442.39 111
15443.56 120
15444.74 127
15445.91 98
15447.09 107
15448.26 123
15449.43 116
15450.61 101
15451.78 123
15452.96 110
15454.13 135
15455.31 133
15456.48 106
15457.66 124
15458.83 128
15460.01 126
15461.18 149
15462.36 128
15463.53 95
15464.71 138
15465.88 110
15467.06 118
15468.23 99
15469.41 105
15470.58 142
15471.76 103
15472.93 113
15474.11 108
15475.28 100
15476.46 114
15477.63 146
15478.81 110
15479.99 101
15481.16 126
15482.34 134
15483.51 107
15484.69 90
15485.86 99
15487.04 119
15488.22 110
15489.39 100
15490.57 110
15491.74 102
15492.92 108
15494.10 124
15495.27 117
15496.45 112
15497.62 124
15498.80 114
15499.98 120
15501.15 124
15502.33 134
15503.51 130
15504.68 134
15505.86 135
15507.04 117
15508.21 106
15509.39 127
15510.57 127
15511.74 103
15512.92 124
15514.10 118
15515.27 124
15516.45 127
15517.63 121
15518.81 117
15519.98 132
15521.16 128
15522.34 144
15523.51 160
15524.69 154
15525.87 135
15527.05 128
15528.22 113
15529.40 99
15530.58 126
15531.76 106
15532.93 126
15534.11 122
15535.29 162
15536.47 126
15537.64 145
15538.82 176
15540.00 129
15541.18 154
15542.36 137
15543.53 113
15544.71 130
15545.89 137
15547.07 131
15548.25 122
15549.43 122
15550.60 140
15551.78 114
15552.96 123
15554.14 127
15555.32 139
15556.50 136
15557.67 142
15558.85 143
15560.03 137
15561.21 155
15562.39 206
15563.57 129
15564.75 144
15565.93 130
15567.10 142
15568.28 140
15569.46 137
15570.64 138
15571.82 132
15573.00 119
15574.18 135
15575.36 138
15576.54 135
15577.72 163
15578.90 170
15580.08 151
15581.26 146
15582.43 156
15583.61 158
15584.79 144
15585.97 122
15587.15 125
15588.33 127
15589.51 167
15590.69 166
15591.87 113
15593.05 125
15594.23 154
15595.41 134
15596.59 134
15597.77 163
15598.95 146
15600.13 151
15601.31 164
15602.49 130
15603.67 150
15604.85 175
15606.03 157
15607.21 172
15608.40 198
15609.58 168
15610.76 160
15611.94 145
15613.12 169
15614.30 174
15615.48 207
15616.66 185
15617.84 147
15619.02 191
15620.20 182
15621.38 189
15622.56 200
15623.75 181
15624.93 209
15626.11 193
15627.29 195
15628.47 167
15629.65 156
15630.83 216
15632.01 191
15633.20 159
15634.38 158
15635.56 187
15636.74 176
15637.92 190
15639.10 201
15640.29 202
15641.47 190
15642.65 212
15643.83 210
15645.01 207
15646.19 197
15647.38 195
15648.56 188
15649.74 172
15650.92 228
15652.10 214
15653.29 215
15654.47 210
15655.65 197
15656.83 229
15658.02 222
15659.20 206
15660.38 239
15661.56 229
15662.75 184
15663.93 215
15665.11 277
15666.29 226
15667.48 232
15668.66 212
15669.84 201
15671.03 233
15672.21 203
15673.39 206
15674.57 218
15675.76 190
15676.94 208
15678.12 191
15679.31 199
15680.49 189
15681.67 176
15682.86 163
15684.04 192
15685.22 211
15686.41 189
15687.59 191
15688.77 185
15689.96 171
15691.14 210
15692.32 228
15693.51 209
15694.69 203
15695.88 174
15697.06 195
15698.24 181
15699.43 202
15700.61 220
15701.80 239
15702.98 199
15704.16 181
15705.35 222
15706.53 221
15707.72 218
15708.90 209
15710.09 221
15711.27 221
15712.45 209
15713.64 223
15714.82 232
15716.01 210
15717.19 239
15718.38 231
15719.56 235
15720.75 253
15721.93 222
15723.12 236
15724.30 210
15725.49 228
15726.67 245
15727.86 233
15729.04 249
15730.23 224
15731.41 211
15732.60 244
15733.78 244
15734.97 233
15736.15 234
15737.34 254
15738.52 239
15739.71 259
15740.89 277
15742.08 235
15743.27 260
15744.45 259
15745.64 242
15746.82 237
15748.01 250
15749.19 270
15750.38 264
15751.57 259
15752.75 264
15753.94 264
15755.12 254
15756.31 262
15757.50 251
15758.68 256
15759.87 250
15761.05 234
15762.24 220
15763.43 268
15764.61 222
15765.80 212
15766.99 226
15768.17 229
15769.36 220
15770.55 233
15771.73 207
15772.92 212
15774.11 201
15775.29 220
15776.48 208
15777.67 218
15778.85 228
15780.04 222
15781.23 221
15782.42 214
15783.60 227
15784.79 201
15785.98 219
15787.16 199
15788.35 189
15789.54 206
15790.73 178
15791.91 181
15793.10 177
15794.29 192
15795.48 183
15796.66 174
15797.85 171
15799.04 178
15800.23 173
15801.41 171
15802.60 190
15803.79 171
15804.98 164
15806.17 175
15807.35 179
15808.54 165
15809.73 183
15810.92 180
15812.11 171
15813.30 164
15814.48 160
15815.67 158
15816.86 161
15818.05 158
15819.24 158
15820.43 167
15821.61 167
15822.80 185
15823.99 163
15825.18 143
15826.37 153
15827.56 148
15828.75 144
15829.94 150
15831.12 171
15832.31 173
15833.50 166
15834.69 170
15835.88 160
15837.07 139
15838.26 127
15839.45 160
15840.64 159
15841.83 143
15843.02 157
15844.21 158
15845.39 160
15846.58 172
15847.77 178
15848.96 167
15850.15 160
15851.34 179
15852.53 166
15853.72 166
15854.91 151
15856.10 159
15857.29 160
15858.48 134
15859.67 139
15860.86 162
15862.05 155
15863.24 156
15864.43 163
15865.62 152
15866.81 164
15868.00 178
15869.19 148
15870.38 125
15871.57 141
15872.76 161
15873.96 201
15875.15 172
15876.34 173
15877.53 153
15878.72 173
15879.91 170
15881.10 182
15882.29 180
15883.48 152
15884.67 157
15885.86 146
15887.05 170
15888.25 189
15889.44 173
15890.63 178
15891.82 174
15893.01 204
15894.20 186
15895.39 212
15896.58 185
15897.78 178
15898.97 160
15900.16 193
15901.35 153
15902.54 169
15903.73 184
15904.92 153
15906.12 181
15907.31 180
15908.50 175
15909.69 157
15910.88 173
15912.08 166
15913.27 194
15914.46 167
15915.65 187
15916.84 205
15918.04 165
15919.23 182
15920.42 212
15921.61 195
15922.81 179
15924.00 167
15925.19 185
15926.38 196
15927.58 185
15928.77 193
15929.96 168
15931.15 194
15932.35 185
15933.54 171
15934.73 150
15935.92 158
15937.12 159
15938.31 207
15939.50 178
15940.70 156
15941.89 135
15943.08 178
15944.28 157
15945.47 162
15946.66 149
15947.86 148
15949.05 142
15950.24 148
15951.44 160
15952.63 151
15953.82 141
15955.02 150
15956.21 140
15957.40 138
15958.60 134
15959.79 139
15960.99 142
15962.18 150
15963.37 120
15964.57 143
15965.76 127
15966.96 151
15968.15 133
15969.34 142
15970.54 141
15971.73 151
15972.93 150
15974.12 123
15975.31 129
15976.51 135
15977.70 125
15978.90 154
15980.09 138
15981.29 128
15982.48 106
15983.68 113
15984.87 155
15986.07 174
15987.26 145
15988.46 137
15989.65 134
15990.85 150
15992.04 154
15993.24 129
15994.43 115
15995.63 151
15996.82 138
15998.02 125
15999.21 130
16000.41 112
16001.60 95
16002.80 115
16003.99 120
16005.19 122
16006.38 138
16007.58 132
16008.77 122
16009.97 131
16011.17 139
16012.36 134
16013.56 120
16014.75 124
16015.95 117
16017.14 102
16018.34 122
16019.54 121
16020.73 99
16021.93 122
16023.13 107
16024.32 113
16025.52 134
16026.71 127
16027.91 144
16029.11 134
16030.30 145
16031.50 108
16032.70 111
16033.89 129
16035.09 141
16036.29 133
16037.48 116
16038.68 112
16039.88 124
16041.07 137
16042.27 119
16043.47 120
16044.66 100
16045.86 104
16047.06 130
16048.25 130
16049.45 136
16050.65 118
16051.85 118
16053.04 109
16054.24 114
16055.44 133
16056.64 107
16057.83 115
16059.03 116
16060.23 151
16061.43 131
16062.62 139
16063.82 113
16065.02 97
16066.22 94
16067.41 123
16068.61 134
16069.81 101
16071.01 114
16072.21 101
16073.40 97
16074.60 102
16075.80 140
16077.00 118
16078.20 99
16079.39 114
16080.59 107
16081.79 111
16082.99 107
16084.19 113
16085.39 106
16086.58 117
16087.78 119
16088.98 142
16090.18 95
16091.38 110
16092.58 114
16093.78 121
16094.98 112
16096.17 100
16097.37 124
16098.57 119
16099.77 111
16100.97 123
16102.17 112
16103.37 102
16104.57 114
16105.77 142
16106.97 114
16108.17 100
16109.36 113
16110.56 112
16111.76 102
16112.96 107
16114.16 104
16115.36 111
16116.56 127
16117.76 87
16118.96 90
16120.16 113
16121.36 109
16122.56 109
16123.76 104
16124.96 96
16126.16 95
16127.36 120
16128.56 119
16129.76 96
16130.96 104
16132.16 148
16133.36 112
16134.56 129
16135.76 111
16136.96 91
16138.16 109
16139.36 98
16140.56 114
16141.76 108
16142.97 108
16144.17 104
16145.37 108
16146.57 120
16147.77 113
16148.97 112
16150.17 94
16151.37 103
16152.57 107
16153.77 118
16154.97 127
16156.18 113
16157.38 91
16158.58 109
16159.78 91
16160.98 117
16162.18 123
16163.38 123
16164.58 105
16165.79 128
16166.99 122
16168.19 115
16169.39 111
16170.59 127
16171.79 109
16173.00 104
16174.20 123
16175.40 110
16176.60 106
16177.80 112
16179.01 109
16180.21 108
16181.41 109
16182.61 120
16183.81 115
16185.02 99
16186.22 130
16187.42 108
16188.62 107
16189.82 108
16191.03 113
16192.23 113
16193.43 110
16194.63 94
16195.84 118
16197.04 126
16198.24 125
16199.45 134
16200.65 106
16201.85 106
16203.05 111
16204.26 119
16205.46 102
16206.66 122
16207.87 122
16209.07 105
16210.27 120
16211.48 110
16212.68 92
16213.88 116
16215.08 121
16216.29 107
16217.49 112
16218.70 136
16219.90 132
16221.10 123
16222.31 113
16223.51 109
16224.71 122
16225.92 127
16227.12 112
16228.32 135
16229.53 117
16230.73 116
16231.94 111
16233.14 109
16234.34 127
16235.55 131
16236.75 116
16237.96 124
16239.16 127
16240.36 134
16241.57 141
16242.77 136
16243.98 127
16245.18 120
16246.39 126
16247.59 146
16248.80 146
16250.00 137
16251.21 143
16252.41 149
16253.61 134
16254.82 128
16256.02 130
16257.23 144
16258.43 117
16259.64 114
16260.84 118
16262.05 129
16263.25 119
16264.46 128
16265.66 121
16266.87 140
16268.08 108
16269.28 142
16270.49 139
16271.69 143
16272.90 138
16274.10 128
16275.31 157
16276.51 131
16277.72 146
16278.92 164
16280.13 126
16281.34 113
16282.54 118
16283.75 152
16284.95 137
16286.16 151
16287.37 144
16288.57 149
16289.78 154
16290.98 149
16292.19 141
16293.40 158
16294.60 151
16295.81 168
16297.02 152
16298.22 139
16299.43 198
16300.63 195
16301.84 180
16303.05 156
16304.25 143
16305.46 156
16306.67 153
16307.87 151
16309.08 165
16310.29 150
16311.50 124
16312.70 157
16313.91 143
16315.12 155
16316.32 144
16317.53 141
16318.74 127
16319.94 138
16321.15 162
16322.36 147
16323.57 134
16324.77 129
16325.98 131
16327.19 139
16328.40 139
16329.60 107
16330.81 113
16332.02 114
16333.23 132
16334.43 114
16335.64 114
16336.85 127
16338.06 131
16339.27 125
16340.47 136
16341.68 122
16342.89 124
16344.10 123
16345.31 121
16346.51 120
16347.72 123
16348.93 131
16350.14 112
16351.35 123
16352.56 129
16353.77 122
16354.97 106
16356.18 110
16357.39 123
16358.60 102
16359.81 113
16361.02 141
16362.23 106
16363.43 98
16364.64 118
16365.85 119
16367.06 110
16368.27 121
16369.48 132
16370.69 122
16371.90 101
16373.11 117
16374.32 102
16375.53 101
16376.73 108
16377.94 110
16379.15 97
16380.36 87
16381.57 107
16382.78 136
16383.99 120
16385.20 113
16386.41 102
16387.62 138
16388.83 112
16390.04 145
16391.25 124
16392.46 99
16393.67 123
16394.88 123
16396.09 103
16397.30 106
16398.51 104
16399.72 116
16400.93 109
16402.14 97
16403.35 107
16404.56 100
16405.77 116
16406.98 111
16408.19 100
16409.40 100
16410.61 89
16411.82 121
16413.04 115
16414.25 98
16415.46 102
16416.67 102
16417.88 121
16419.09 114
16420.30 90
16421.51 119
16422.72 111
16423.93 84
16425.14 101
16426.36 98
16427.57 107
16428.78 100
16429.99 116
16431.20 122
16432.41 124
16433.62 115
16434.83 102
16436.05 121
16437.26 103
16438.47 111
16439.68 105
16440.89 97
16442.10 101
16443.32 90
16444.53 97
16445.74 101
16446.95 104
16448.16 95
16449.38 91
16450.59 112
16451.80 107
16453.01 103
16454.22 107
16455.44 94
16456.65 91
16457.86 104
16459.07 116
16460.29 126
16461.50 114
16462.71 107
16463.92 107
16465.14 110
16466.35 110
16467.56 103
16468.77 119
16469.99 109
16471.20 93
16472.41 117
16473.63 118
16474.84 111
16476.05 123
16477.26 115
16478.48 110
16479.69 70
16480.90 99
16482.12 112
16483.33 108
16484.54 84
16485.76 97
16486.97 98
16488.18 109
16489.40 87
16490.61 97
16491.82 98
16493.04 113
16494.25 117
16495.47 95
16496.68 96
16497.89 120
16499.11 116
16500.32 114
16501.53 103
16502.75 93
16503.96 103
16505.18 104
16506.39 97
16507.61 100
16508.82 106
16510.03 104
16511.25 97
16512.46 103
16513.68 98
16514.89 117
16516.11 114
16517.32 110
16518.53 111
16519.75 99
16520.96 105
16522.18 101
16523.39 110
16524.61 104
16525.82 91
16527.04 109
16528.25 129
16529.47 92
16530.68 116
16531.90 89
16533.11 104
16534.33 89
16535.54 90
16536.76 104
16537.97 113
16539.19 116
16540.40 117
16541.62 91
16542.84 99
16544.05 104
16545.27 118
16546.48 104
16547.70 111
16548.91 93
16550.13 88
16551.35 102
16552.56 92
16553.78 86
16554.99 88
16556.21 103
16557.42 108
16558.64 116
16559.86 93
16561.07 102
16562.29 107
16563.51 118
16564.72 100
16565.94 108
16567.15 99
16568.37 115
16569.59 102
16570.80 94
16572.02 122
16573.24 132
16574.45 107
16575.67 117
16576.89 121
16578.10 111
16579.32 106
16580.54 121
16581.75 130
16582.97 142
16584.19 131
16585.41 155
16586.62 112
16587.84 92
16589.06 100
16590.27 116
16591.49 125
16592.71 123
16593.93 122
16595.14 142
16596.36 135
16597.58 131
16598.80 114
16600.01 101
16601.23 129
16602.45 129
16603.67 104
16604.88 97
16606.10 109
16607.32 109
16608.54 93
16609.76 86
16610.97 109
16612.19 112
16613.41 96
16614.63 94
16615.85 99
16617.06 89
16618.28 121
16619.50 110
16620.72 107
16621.94 82
16623.16 110
16624.37 104
16625.59 118
16626.81 89
16628.03 109
16629.25 94
16630.47 110
16631.69 85
16632.90 83
16634.12 120
16635.34 111
16636.56 125
16637.78 108
16639.00 101
16640.22 103
16641.44 133
16642.66 107
16643.88 113
16645.09 105
16646.31 106
16647.53 119
16648.75 114
16649.97 112
16651.19 96
16652.41 115
16653.63 107
16654.85 108
16656.07 100
16657.29 106
16658.51 100
16659.73 118
16660.95 116
16662.17 99
16663.39 98
16664.61 99
16665.83 86
16667.05 95
16668.27 92
16669.49 110
16670.71 100
16671.93 82
16673.15 108
16674.37 127
16675.59 124
16676.81 106
16678.03 113
16679.25 109
16680.47 110
16681.69 100
16682.91 118
16684.13 104
16685.35 95
16686.58 95
16687.80 91
16689.02 113
16690.24 119
16691.46 106
16692.68 87
16693.90 91
16695.12 111
16696.34 91
16697.56 107
16698.79 95
16700.01 105
16701.23 89
16702.45 92
16703.67 104
16704.89 104
16706.11 125
16707.34 103
16708.56 92
16709.78 105
16711.00 94
16712.22 88
16713.44 107
16714.67 96
16715.89 81
16717.11 85
16718.33 92
16719.55 105
16720.78 95
16722.00 80
16723.22 85
16724.44 74
16725.66 74
16726.89 89
16728.11 88
16729.33 78
16730.55 79
16731.78 93
16733.00 99
16734.22 79
16735.44 96
16736.67 102
16737.89 97
16739.11 86
16740.33 101
16741.56 91
16742.78 105
16744.00 89
16745.22 92
16746.45 95
16747.67 84
16748.89 91
16750.12 102
16751.34 112
16752.56 99
16753.79 103
16755.01 86
16756.23 86
16757.46 60
16758.68 90
16759.90 89
16761.13 93
16762.35 84
16763.57 102
16764.80 86
16766.02 94
16767.24 93
16768.47 83
16769.69 73
16770.92 99
16772.14 104
16773.36 97
16774.59 99
16775.81 103
16777.04 110
16778.26 89
16779.48 111
16780.71 102
16781.93 113
16783.16 100
16784.38 98
16785.61 75
16786.83 87
16788.05 75
16789.28 83
16790.50 82
16791.73 86
16792.95 88
16794.18 113
16795.40 96
16796.63 96
16797.85 90
16799.08 84
16800.30 88
16801.53 89
16802.75 77
16803.98 94
16805.20 107
16806.43 123
16807.65 96
16808.88 82
16810.10 90
16811.33 109
16812.55 124
16813.78 112
16815.00 93
16816.23 104
16817.46 121
16818.68 117
16819.91 104
16821.13 90
16822.36 86
16823.58 86
16824.81 96
16826.04 97
16827.26 104
16828.49 94
16829.71 94
16830.94 99
16832.17 82
16833.39 104
16834.62 106
16835.84 93
16837.07 130
16838.30 117
16839.52 110
16840.75 117
16841.98 107
16843.20 101
16844.43 102
16845.66 84
16846.88 115
16848.11 96
16849.34 112
16850.56 123
16851.79 155
16853.02 115
16854.24 104
16855.47 100
16856.70 105
16857.92 141
16859.15 114
16860.38 139
16861.61 149
16862.83 150
16864.06 137
16865.29 128
16866.52 105
16867.74 117
16868.97 148
16870.20 157
16871.42 140
16872.65 139
16873.88 151
16875.11 140
16876.34 156
16877.56 158
16878.79 164
16880.02 175
16881.25 171
16882.47 163
16883.70 143
16884.93 142
16886.16 152
16887.39 163
16888.62 160
16889.84 151
16891.07 152
16892.30 144
16893.53 156
16894.76 134
16895.98 132
16897.21 120
16898.44 125
16899.67 143
16900.90 88
16902.13 123
16903.36 126
16904.59 135
16905.81 140
16907.04 141
16908.27 125
16909.50 125
16910.73 123
16911.96 109
16913.19 105
16914.42 108
16915.65 97
16916.88 119
16918.10 110
16919.33 106
16920.56 100
16921.79 114
16923.02 117
16924.25 107
16925.48 86
16926.71 86
16927.94 120
16929.17 112
16930.40 110
16931.63 106
16932.86 120
16934.09 114
16935.32 147
16936.55 104
16937.78 103
16939.01 105
16940.24 125
16941.47 112
16942.70 104
16943.93 104
16945.16 106
16946.39 120
16947.62 102
16948.85 87
16950.08 115
16951.31 96
16952.54 105
16953.77 107
16955.00 112
16956.23 100
16957.46 99
16958.69 89
16959.93 94
16961.16 108
16962.39 89
16963.62 100
16964.85 95
16966.08 109
16967.31 92
16968.54 109
16969.77 106
16971.00 94
16972.24 107
16973.47 107
16974.70 104
16975.93 76
16977.16 88
16978.39 116
16979.62 108
16980.85 104
16982.09 88
16983.32 100
16984.55 106
16985.78 104
16987.01 89
16988.24 92
16989.48 113
16990.71 97
16991.94 97
16993.17 119
16994.40 106
16995.64 123
16996.87 102
16998.10 102
16999.33 93
17000.57 88
17001.80 100
17003.03 110
17004.26 105
17005.49 124
17006.73 95
17007.96 113
17009.19 96
17010.42 92
17011.66 94
17012.89 120
17014.12 94
17015.36 89
17016.59 107
17017.82 110
17019.05 78
17020.29 79
17021.52 92
17022.75 99
17023.99 100
17025.22 95
17026.45 82
17027.69 99
17028.92 117
17030.15 92
17031.39 111
17032.62 107
17033.85 104
17035.09 90
17036.32 103
17037.55 91
17038.79 96
17040.02 103
17041.25 78
17042.49 100
17043.72 109
17044.96 95
17046.19 81
17047.42 76
17048.66 92
17049.89 97
17051.13 94
17052.36 105
17053.59 97
17054.83 96
17056.06 105
17057.30 78
17058.53 91
17059.77 89
17061.00 106
17062.23 94
17063.47 74
17064.70 77
17065.94 92
17067.17 106
17068.41 82
17069.64 88
17070.88 94
17072.11 85
17073.35 99
17074.58 83
17075.82 82
17077.05 81
17078.29 87
17079.52 78
17080.76 73
17081.99 88
17083.23 101
17084.46 113
17085.70 106
17086.93 90
17088.17 75
17089.40 82
17090.64 84
17091.88 73
17093.11 63
17094.35 89
17095.58 111
17096.82 77
17098.05 84
17099.29 77
17100.53 95
17101.76 89
17103.00 85
17104.23 90
17105.47 84
17106.71 111
17107.94 99
17109.18 80
17110.41 84
17111.65 95
17112.89 81
17114.12 82
17115.36 98
17116.60 90
17117.83 88
17119.07 80
17120.31 93
17121.54 84
17122.78 92
17124.02 77
17125.25 82
17126.49 68
17127.73 91
17128.96 96
17130.20 90
17131.44 81
17132.67 99
17133.91 110
17135.15 78
17136.39 83
17137.62 94
17138.86 91
17140.10 62
17141.33 87
17142.57 81
17143.81 101
17145.05 73
17146.28 86
17147.52 80
17148.76 92
17150.00 103
17151.24 101
17152.47 101
17153.71 74
17154.95 91
17156.19 94
17157.42 86
17158.66 74
17159.90 77
17161.14 97
17162.38 83
17163.61 74
17164.85 71
17166.09 86
17167.33 102
17168.57 82
17169.81 73
17171.04 79
17172.28 81
17173.52 103
17174.76 90
17176.00 89
17177.24 95
17178.48 118
17179.72 99
17180.95 82
17182.19 65
17183.43 81
17184.67 99
17185.91 107
17187.15 73
17188.39 73
17189.63 94
17190.87 76
17192.10 88
17193.34 90
17194.58 89
17195.82 101
17197.06 105
17198.30 96
17199.54 87
17200.78 107
17202.02 89
17203.26 75
17204.50 95
17205.74 90
17206.98 89
17208.22 108
17209.46 104
17210.70 69
17211.94 92
17213.18 91
17214.42 104
17215.66 99
17216.90 68
17218.14 60
17219.38 85
17220.62 78
17221.86 82
17223.10 79
17224.34 77
17225.58 103
17226.82 76
17228.06 86
17229.30 72
17230.54 77
17231.78 104
17233.02 91
17234.26 84
17235.50 71
17236.75 101
17237.99 87
17239.23 83
17240.47 63
17241.71 84
17242.95 99
17244.19 89
17245.43 93
17246.67 69
17247.92 86
17249.16 93
17250.40 80
17251.64 69
17252.88 79
17254.12 87
17255.36 88
17256.60 83
17257.85 65
17259.09 81
17260.33 99
17261.57 86
17262.81 84
17264.05 92
17265.30 71
17266.54 79
17267.78 72
17269.02 57
17270.26 77
17271.51 72
17272.75 69
17273.99 91
17275.23 90
17276.48 62
17277.72 81
17278.96 76
17280.20 79
17281.44 75
17282.69 81
17283.93 67
17285.17 77
17286.41 92
17287.66 98
17288.90 86
17290.14 72
17291.39 79
17292.63 104
17293.87 71
17295.11 57
17296.36 66
17297.60 74
17298.84 70
17300.09 69
17301.33 59
17302.57 72
17303.82 92
17305.06 88
17306.30 75
17307.55 80
17308.79 79
17310.03 90
17311.28 74
17312.52 78
17313.76 71
17315.01 83
17316.25 83
17317.49 71
17318.74 67
17319.98 82
17321.23 77
17322.47 116
17323.71 80
17324.96 73
17326.20 83
17327.45 80
17328.69 69
17329.93 75
17331.18 60
17332.42 78
17333.67 68
17334.91 72
17336.16 74
17337.40 72
17338.64 73
17339.89 67
17341.13 81
17342.38 74
17343.62 75
17344.87 87
17346.11 74
17347.36 79
17348.60 71
17349.85 76
17351.09 69
17352.34 82
17353.58 92
17354.83 79
17356.07 77
17357.32 92
17358.56 91
17359.81 73
17361.05 73
17362.30 78
17363.54 71
17364.79 77
17366.03 79
17367.28 84
17368.53 79
17369.77 81
17371.02 68
17372.26 63
17373.51 69
17374.75 101
17376.00 89
17377.25 81
17378.49 73
17379.74 79
17380.98 72
17382.23 66
17383.48 77
17384.72 72
17385.97 78
17387.21 86
17388.46 87
17389.71 77
17390.95 72
17392.20 82
17393.45 91
17394.69 74
17395.94 73
17397.19 81
17398.43 79
17399.68 76
17400.93 81
17402.17 63
17403.42 57
17404.67 72
17405.91 81
17407.16 98
17408.41 70
17409.65 66
17410.90 74
17412.15 77
17413.40 74
17414.64 72
17415.89 74
17417.14 89
17418.39 74
17419.63 93
17420.88 71
17422.13 82
17423.38 81
17424.62 76
17425.87 91
17427.12 73
17428.37 80
17429.61 82
17430.86 58
17432.11 76
17433.36 80
17434.60 76
17435.85 71
17437.10 72
17438.35 56
17439.60 49
17440.85 76
17442.09 81
17443.34 79
17444.59 91
17445.84 93
17447.09 88
17448.34 60
17449.58 82
17450.83 86
17452.08 84
17453.33 68
17454.58 69
17455.83 65
17457.08 95
17458.32 75
17459.57 86
17460.82 103
17462.07 87
17463.32 79
17464.57 104
17465.82 70
17467.07 89
17468.32 70
17469.57 65
17470.81 100
17472.06 95
17473.31 89
17474.56 76
17475.81 77
17477.06 76
17478.31 78
17479.56 80
17480.81 84
17482.06 101
17483.31 89
17484.56 95
17485.81 76
17487.06 73
17488.31 96
17489.56 89
17490.81 90
17492.06 104
17493.31 93
17494.56 85
17495.81 91
17497.06 105
17498.31 76
17499.56 89
17500.81 83
17502.06 104
17503.31 58
17504.56 77
17505.81 83
17507.06 89
17508.31 95
17509.56 84
17510.81 86
17512.06 92
17513.32 96
17514.57 88
17515.82 82
17517.07 80
17518.32 89
17519.57 97
17520.82 70
17522.07 92
17523.32 94
17524.57 103
17525.83 69
17527.08 56
17528.33 95
17529.58 90
17530.83 99
17532.08 105
17533.33 94
17534.59 76
17535.84 78
17537.09 107
17538.34 92
17539.59 74
17540.84 94
17542.10 99
17543.35 88
17544.60 79
17545.85 99
17547.10 84
17548.36 92
17549.61 73
17550.86 76
17552.11 97
17553.36 94
17554.62 67
17555.87 76
17557.12 85
17558.37 82
17559.63 74
17560.88 75
17562.13 79
17563.38 81
17564.64 108
17565.89 91
17567.14 86
17568.39 100
17569.65 103
17570.90 97
17572.15 119
17573.41 69
17574.66 70
17575.91 84
17577.16 93
17578.42 82
17579.67 85
17580.92 66
17582.18 82
17583.43 94
17584.68 90
17585.94 93
17587.19 87
17588.44 96
17589.70 99
17590.95 70
17592.20 92
17593.46 100
17594.71 89
17595.97 78
17597.22 87
17598.47 88
17599.73 78
17600.98 88
17602.23 125
17603.49 91
17604.74 107
17606.00 85
17607.25 86
17608.51 98
17609.76 97
17611.01 103
17612.27 94
17613.52 90
17614.78 82
17616.03 74
17617.29 100
17618.54 97
17619.79 88
17621.05 80
17622.30 111
17623.56 76
17624.81 79
17626.07 91
17627.32 66
17628.58 90
17629.83 89
17631.09 78
17632.34 85
17633.60 94
17634.85 101
17636.11 69
17637.36 56
17638.62 73
17639.87 86
17641.13 96
17642.39 105
17643.64 81
17644.90 74
17646.15 97
17647.41 91
17648.66 79
17649.92 88
17651.17 66
17652.43 92
17653.69 88
17654.94 74
17656.20 82
17657.45 76
17658.71 68
17659.97 82
17661.22 65
17662.48 70
17663.73 71
17664.99 77
17666.25 62
17667.50 83
17668.76 100
17670.02 83
17671.27 60
17672.53 65
17673.78 70
17675.04 93
17676.30 75
17677.55 90
17678.81 84
17680.07 80
17681.32 66
17682.58 78
17683.84 92
17685.10 100
17686.35 90
17687.61 77
17688.87 80
17690.12 71
17691.38 90
17692.64 78
17693.89 76
17695.15 72
17696.41 58
17697.67 58
17698.92 66
17700.18 68
17701.44 75
17702.70 61
17703.95 56
17705.21 81
17706.47 74
17707.73 89
17708.98 74
17710.24 72
17711.50 68
17712.76 78
17714.02 73
17715.27 89
17716.53 75
17717.79 67
17719.05 93
17720.31 79
17721.57 95
17722.82 67
17724.08 69
17725.34 79
17726.60 73
17727.86 73
17729.12 78
17730.37 62
17731.63 68
17732.89 69
17734.15 69
17735.41 77
17736.67 91
17737.93 81
17739.18 70
17740.44 68
17741.70 78
17742.96 71
17744.22 93
17745.48 65
17746.74 80
17748.00 87
17749.26 72
17750.52 68
17751.78 59
17753.04 59
17754.29 61
17755.55 88
17756.81 96
17758.07 56
17759.33 76
17760.59 77
17761.85 76
17763.11 77
17764.37 61
17765.63 67
17766.89 84
17768.15 74
17769.41 79
17770.67 63
17771.93 92
17773.19 74
17774.45 71
17775.71 65
17776.97 76
17778.23 62
17779.49 68
17780.75 86
17782.01 82
17783.27 75
17784.53 58
17785.79 68
17787.05 76
17788.31 81
17789.58 78
17790.84 61
17792.10 81
17793.36 79
17794.62 74
17795.88 64
17797.14 66
17798.40 71
17799.66 70
17800.92 74
17802.18 59
17803.45 67
17804.71 68
17805.97 51
17807.23 56
17808.49 57
17809.75 74
17811.01 76
17812.27 93
17813.54 64
17814.80 71
17816.06 77
17817.32 84
17818.58 62
17819.84 78
17821.11 61
17822.37 57
17823.63 70
17824.89 61
17826.15 64
17827.42 54
17828.68 65
17829.94 69
17831.20 71
17832.46 74
17833.73 59
17834.99 78
17836.25 96
17837.51 66
17838.78 85
17840.04 68
17841.30 74
17842.56 73
17843.83 61
17845.09 62
17846.35 75
17847.61 93
17848.88 72
17850.14 62
17851.40 74
17852.66 74
17853.93 74
17855.19 65
17856.45 65
17857.72 75
17858.98 101
17860.24 78
17861.51 67
17862.77 73
17864.03 78
17865.30 96
17866.56 79
17867.82 74
17869.09 65
17870.35 55
17871.61 57
17872.88 96
17874.14 73
17875.40 66
17876.67 59
17877.93 81
17879.20 71
17880.46 73
17881.72 77
17882.99 62
17884.25 70
17885.52 80
17886.78 65
17888.04 74
17889.31 67
17890.57 65
17891.84 71
17893.10 81
17894.36 64
17895.63 80
17896.89 63
17898.16 77
17899.42 66
17900.69 66
17901.95 60
17903.22 82
17904.48 54
17905.75 60
17907.01 55
17908.28 58
17909.54 66
17910.81 73
17912.07 56
17913.34 64
17914.60 74
17915.87 66
17917.13 62
17918.40 67
17919.66 65
17920.93 57
17922.19 63
17923.46 62
17924.72 67
17925.99 66
17927.25 71
17928.52 96
17929.79 87
17931.05 57
17932.32 69
17933.58 75
17934.85 76
17936.11 74
17937.38 70
17938.65 63
17939.91 55
17941.18 73
17942.44 72
17943.71 70
17944.98 71
17946.24 86
17947.51 62
17948.77 76
17950.04 58
17951.31 69
17952.57 49
17953.84 78
17955.11 82
17956.37 63
17957.64 86
17958.91 72
17960.17 88
17961.44 80
17962.71 68
17963.97 68
17965.24 70
17966.51 55
17967.77 73
17969.04 58
17970.31 58
17971.58 54
17972.84 78
17974.11 75
17975.38 58
17976.64 70
17977.91 59
17979.18 67
17980.45 72
17981.71 62
17982.98 65
17984.25 74
17985.52 69
17986.78 77
17988.05 66
17989.32 79
17990.59 58
17991.86 87
17993.12 72
17994.39 87
17995.66 70
17996.93 65
17998.20 77
17999.46 71
18000.73 68
18002.00 83
18003.27 51
18004.54 66
18005.80 72
18007.07 64
18008.34 57
18009.61 63
18010.88 56
18012.15 51
18013.42 61
18014.68 64
18015.95 79
18017.22 83
18018.49 80
18019.76 84
18021.03 58
18022.30 74
18023.57 70
18024.83 68
18026.10 65
18027.37 85
18028.64 94
18029.91 86
18031.18 84
18032.45 70
18033.72 68
18034.99 66
18036.26 86
18037.53 63
18038.80 79
18040.07 90
18041.34 83
18042.60 78
18043.87 65
18045.14 77
18046.41 64
18047.68 62
18048.95 70
18050.22 80
18051.49 64
18052.76 63
18054.03 66
18055.30 73
18056.57 71
18057.84 68
18059.11 71
18060.38 67
18061.65 65
18062.92 63
18064.20 59
18065.47 59
18066.74 60
18068.01 66
18069.28 62
18070.55 49
18071.82 41
18073.09 61
18074.36 80
18075.63 94
18076.90 67
18078.17 75
18079.44 77
18080.71 62
18081.99 70
18083.26 69
18084.53 72
18085.80 73
18087.07 92
18088.34 94
18089.61 81
18090.88 74
18092.15 65
18093.43 65
18094.70 85
18095.97 91
18097.24 79
18098.51 65
18099.78 65
18101.06 58
18102.33 69
18103.60 71
18104.87 77
18106.14 61
18107.41 77
18108.69 84
18109.96 64
18111.23 74
18112.50 62
18113.77 64
18115.05 83
18116.32 67
18117.59 73
18118.86 62
18120.14 77
18121.41 76
18122.68 60
18123.95 72
18125.23 59
18126.50 69
18127.77 59
18129.04 80
18130.32 67
18131.59 63
18132.86 86
18134.13 70
18135.41 65
18136.68 74
18137.95 70
18139.23 92
18140.50 57
18141.77 52
18143.05 61
18144.32 85
18145.59 66
18146.87 74
18148.14 56
18149.41 79
18150.69 83
18151.96 62
18153.23 72
18154.51 66
18155.78 77
18157.05 78
18158.33 87
18159.60 79
18160.88 55
18162.15 69
18163.42 63
18164.70 63
18165.97 67
18167.24 77
18168.52 61
18169.79 71
18171.07 89
18172.34 70
18173.62 55
18174.89 77
18176.16 67
18177.44 62
18178.71 68
18179.99 75
18181.26 66
18182.54 54
18183.81 62
18185.09 68
18186.36 68
18187.63 74
18188.91 62
18190.18 70
18191.46 64
18192.73 66
18194.01 69
18195.28 52
18196.56 59
18197.83 78
18199.11 70
18200.38 59
18201.66 53
18202.94 51
18204.21 60
18205.49 60
18206.76 55
18208.04 56
18209.31 60
18210.59 68
18211.86 68
18213.14 58
18214.41 63
18215.69 58
18216.97 82
18218.24 76
18219.52 71
18220.79 81
18222.07 78
18223.35 73
18224.62 58
18225.90 53
18227.17 59
18228.45 90
18229.73 66
18231.00 71
18232.28 76
18233.56 71
18234.83 75
18236.11 76
18237.38 59
18238.66 71
18239.94 69
18241.21 64
18242.49 67
18243.77 61
18245.04 52
18246.32 92
18247.60 76
18248.87 80
18250.15 68
18251.43 63
18252.71 70
18253.98 75
18255.26 74
18256.54 80
18257.81 84
18259.09 75
18260.37 71
18261.65 68
18262.92 66
18264.20 74
18265.48 57
18266.76 65
18268.03 81
18269.31 83
18270.59 71
18271.87 77
18273.14 70
18274.42 78
18275.70 68
18276.98 61
18278.26 53
18279.53 70
18280.81 76
18282.09 67
18283.37 75
18284.65 75
18285.92 57
18287.20 59
18288.48 72
18289.76 70
18291.04 69
18292.32 73
18293.59 68
18294.87 65
18296.15 67
18297.43 59
18298.71 66
18299.99 51
18301.27 60
18302.54 63
18303.82 61
18305.10 63
18306.38 62
18307.66 74
18308.94 80
18310.22 92
18311.50 58
18312.78 62
18314.06 77
18315.33 86
18316.61 72
18317.89 66
18319.17 70
18320.45 56
18321.73 63
18323.01 70
18324.29 74
18325.57 63
18326.85 64
18328.13 74
18329.41 71
18330.69 62
18331.97 65
18333.25 66
18334.53 67
18335.81 60
18337.09 71
18338.37 76
18339.65 64
18340.93 60
18342.21 88
18343.49 77
18344.77 65
18346.05 67
18347.33 67
18348.61 85
18349.89 77
18351.17 63
18352.45 78
18353.73 66
18355.01 61
18356.29 62
18357.57 70
18358.85 61
18360.14 63
18361.42 73
18362.70 81
18363.98 78
18365.26 64
18366.54 63
18367.82 74
18369.10 67
18370.38 71
18371.66 64
18372.95 70
18374.23 84
18375.51 70
18376.79 79
18378.07 67
18379.35 60
18380.63 70
18381.92 51
18383.20 49
18384.48 64
18385.76 61
18387.04 70
18388.32 70
18389.61 78
18390.89 61
18392.17 57
18393.45 53
18394.73 71
18396.02 71
18397.30 59
18398.58 58
18399.86 58
18401.14 60
18402.43 71
18403.71 71
18404.99 73
18406.27 71
18407.56 81
18408.84 74
18410.12 76
18411.40 68
18412.69 74
18413.97 76
18415.25 83
18416.53 67
18417.82 63
18419.10 60
18420.38 89
18421.67 104
18422.95 90
18424.23 65
18425.51 69
18426.80 62
18428.08 77
18429.36 71
18430.65 58
18431.93 56
18433.21 64
18434.50 64
18435.78 51
18437.06 69
18438.35 61
18439.63 82
18440.92 70
18442.20 65
18443.48 62
18444.77 70
18446.05 82
18447.33 80
18448.62 103
18449.90 66
18451.19 59
18452.47 81
18453.75 54
18455.04 70
18456.32 58
18457.61 72
18458.89 78
18460.17 69
18461.46 59
18462.74 70
18464.03 67
18465.31 73
18466.60 55
18467.88 59
18469.17 71
18470.45 85
18471.74 82
18473.02 64
18474.30 55
18475.59 77
18476.87 77
18478.16 75
18479.44 74
18480.73 80
18482.01 86
18483.30 76
18484.58 63
18485.87 66
18487.16 51
18488.44 64
18489.73 78
18491.01 60
18492.30 64
18493.58 50
18494.87 51
18496.15 58
18497.44 47
18498.72 55
18500.01 53
18501.30 66
18502.58 58
18503.87 65
18505.15 55
18506.44 60
18507.73 68
18509.01 58
18510.30 52
18511.58 60
18512.87 64
18514.16 66
18515.44 64
18516.73 69
18518.01 52
18519.30 68
18520.59 83
18521.87 67
18523.16 60
18524.45 63
18525.73 77
18527.02 71
18528.31 63
18529.59 41
18530.88 66
18532.17 77
18533.45 58
18534.74 52
18536.03 66
18537.31 64
18538.60 72
18539.89 99
18541.18 64
18542.46 65
18543.75 64
18545.04 72
18546.32 48
18547.61 68
18548.90 81
18550.19 66
18551.47 65
18552.76 49
18554.05 49
18555.34 70
18556.62 77
18557.91 80
18559.20 63
18560.49 64
18561.78 74
18563.06 79
18564.35 79
18565.64 65
18566.93 85
18568.22 52
18569.50 73
18570.79 73
18572.08 83
18573.37 70
18574.66 65
18575.94 70
18577.23 94
18578.52 66
18579.81 75
18581.10 65
18582.39 71
18583.68 79
18584.96 68
18586.25 64
18587.54 81
18588.83 69
18590.12 82
18591.41 79
18592.70 66
18593.99 89
18595.27 58
18596.56 82
18597.85 80
18599.14 70
18600.43 76
18601.72 115
18603.01 59
18604.30 71
18605.59 66
18606.88 74
18608.17 71
18609.46 72
18610.75 67
18612.04 75
18613.33 81
18614.62 81
18615.90 94
18617.19 90
18618.48 90
18619.77 71
18621.06 77
18622.35 70
18623.64 60
18624.93 90
18626.22 74
18627.51 64
18628.80 67
18630.09 60
18631.39 74
18632.68 69
18633.97 64
18635.26 75
18636.55 68
18637.84 71
18639.13 56
18640.42 81
18641.71 62
18643.00 91
18644.29 71
18645.58 63
18646.87 54
18648.16 63
18649.45 72
18650.74 63
18652.04 64
18653.33 55
18654.62 59
18655.91 72
18657.20 61
18658.49 57
18659.78 64
18661.07 61
18662.36 74
18663.66 70
18664.95 78
18666.24 81
18667.53 65
18668.82 66
18670.11 69
18671.41 49
18672.70 53
18673.99 76
18675.28 72
18676.57 69
18677.86 53
18679.16 54
18680.45 68
18681.74 73
18683.03 47
18684.32 63
18685.62 61
18686.91 73
18688.20 77
18689.49 52
18690.79 72
18692.08 59
18693.37 70
18694.66 68
18695.96 38
18697.25 49
18698.54 63
18699.83 55
18701.13 67
18702.42 62
18703.71 66
18705.00 74
18706.30 61
18707.59 70
18708.88 64
18710.18 65
18711.47 77
18712.76 78
18714.05 51
18715.35 67
18716.64 73
18717.93 72
18719.23 68
18720.52 52
18721.81 63
18723.11 69
18724.40 70
18725.69 51
18726.99 74
18728.28 55
18729.58 65
18730.87 74
18732.16 67
18733.46 61
18734.75 57
18736.04 54
18737.34 49
18738.63 65
18739.93 45
18741.22 53
18742.51 45
18743.81 51
18745.10 68
18746.40 86
18747.69 74
18748.99 50
18750.28 78
18751.58 79
18752.87 72
18754.16 66
18755.46 66
18756.75 59
18758.05 61
18759.34 83
18760.64 67
18761.93 68
18763.23 66
18764.52 57
18765.82 61
18767.11 63
18768.41 51
18769.70 68
18771.00 67
18772.29 71
18773.59 61
18774.88 67
18776.18 88
18777.47 99
18778.77 60
18780.06 65
18781.36 55
18782.65 58
18783.95 57
18785.25 55
18786.54 62
18787.84 81
18789.13 57
18790.43 80
18791.72 92
18793.02 60
18794.32 64
18795.61 67
18796.91 64
18798.20 60
18799.50 68
18800.80 53
18802.09 53
18803.39 55
18804.69 58
18805.98 60
18807.28 54
18808.57 46
18809.87 70
18811.17 62
18812.46 57
18813.76 67
18815.06 63
18816.35 56
18817.65 72
18818.95 68
18820.24 59
18821.54 55
18822.84 52
18824.13 38
18825.43 53
18826.73 49
18828.03 47
18829.32 59
18830.62 61
18831.92 62
18833.21 83
18834.51 63
18835.81 55
18837.11 51
18838.40 70
18839.70 81
18841.00 58
18842.30 62
18843.59 59
18844.89 59
18846.19 53
18847.49 66
18848.79 73
18850.08 62
18851.38 60
18852.68 77
18853.98 54
18855.27 58
18856.57 54
18857.87 56
18859.17 70
18860.47 70
18861.77 64
18863.06 78
18864.36 50
18865.66 59
18866.96 58
18868.26 59
18869.56 52
18870.85 48
18872.15 57
18873.45 58
18874.75 52
18876.05 73
18877.35 62
18878.65 52
18879.95 41
18881.24 46
18882.54 66
18883.84 73
18885.14 79
18886.44 50
18887.74 63
18889.04 82
18890.34 72
18891.64 61
18892.94 62
18894.24 67
18895.54 65
18896.84 58
18898.13 55
18899.43 54
18900.73 61
18902.03 60
18903.33 60
18904.63 60
18905.93 64
18907.23 60
18908.53 76
18909.83 70
18911.13 69
18912.43 58
18913.73 54
18915.03 62
18916.33 60
18917.63 64
18918.93 79
18920.23 69
18921.53 67
18922.83 69
18924.13 71
18925.43 52
18926.74 69
18928.04 70
18929.34 51
18930.64 46
18931.94 56
18933.24 66
18934.54 63
18935.84 54
18937.14 61
18938.44 75
18939.74 64
18941.04 50
18942.34 69
18943.65 60
18944.95 59
18946.25 61
18947.55 67
18948.85 59
18950.15 65
18951.45 58
18952.75 49
18954.06 54
18955.36 52
18956.66 57
18957.96 53
18959.26 52
18960.56 63
18961.87 82
18963.17 66
18964.47 63
18965.77 82
18967.07 59
18968.37 53
18969.68 60
18970.98 55
18972.28 51
18973.58 60
18974.88 59
18976.19 42
18977.49 56
18978.79 73
18980.09 60
18981.40 60
18982.70 38
18984.00 51
18985.30 59
18986.61 59
18987.91 75
18989.21 77
18990.51 57
18991.82 65
18993.12 56
18994.42 52
18995.73 39
18997.03 46
18998.33 69
18999.63 75
19000.94 60
19002.24 46
19003.54 57
19004.85 64
19006.15 59
19007.45 58
19008.76 56
19010.06 48
19011.36 63
19012.67 62
19013.97 53
19015.27 55
19016.58 63
19017.88 73
19019.18 61
19020.49 50
19021.79 60
19023.10 65
19024.40 54
19025.70 47
19027.01 51
19028.31 54
19029.62 45
19030.92 55
19032.22 67
19033.53 54
19034.83 71
19036.14 69
19037.44 42
19038.75 51
19040.05 43
19041.35 66
19042.66 71
19043.96 50
19045.27 52
19046.57 64
19047.88 66
19049.18 47
19050.49 65
19051.79 62
19053.10 55
19054.40 50
19055.71 51
19057.01 44
19058.32 59
19059.62 66
19060.93 60
19062.23 52
19063.54 71
19064.84 75
19066.15 58
19067.45 51
19068.76 48
19070.06 59
19071.37 58
19072.67 65
19073.98 52
19075.29 43
19076.59 63
19077.90 67
19079.20 63
19080.51 57
19081.81 66
19083.12 69
19084.43 69
19085.73 70
19087.04 50
19088.34 60
19089.65 67
19090.96 60
19092.26 61
19093.57 58
19094.87 57
19096.18 66
19097.49 55
19098.79 65
19100.10 54
19101.41 66
19102.71 67
19104.02 54
19105.33 54
19106.63 44
19107.94 59
19109.25 63
19110.55 59
19111.86 59
19113.17 65
19114.47 65
19115.78 56
19117.09 55
19118.40 44
19119.70 82
19121.01 60
19122.32 74
19123.62 63
19124.93 56
19126.24 62
19127.55 58
19128.85 69
19130.16 61
19131.47 60
19132.78 56
19134.08 58
19135.39 73
19136.70 58
19138.01 38
19139.32 50
19140.62 66
19141.93 66
19143.24 55
19144.55 41
19145.85 47
19147.16 66
19148.47 75
19149.78 62
19151.09 68
19152.40 52
19153.70 55
19155.01 62
19156.32 50
19157.63 55
19158.94 66
19160.25 55
19161.55 70
19162.86 49
19164.17 44
19165.48 64
19166.79 60
19168.10 56
19169.41 54
19170.72 54
19172.02 66
19173.33 88
19174.64 66
19175.95 49
19177.26 75
19178.57 38
19179.88 51
19181.19 69
19182.50 62
19183.81 54
19185.12 83
19186.43 52
19187.74 53
19189.05 49
19190.35 69
19191.66 46
19192.97 50
19194.28 52
19195.59 71
19196.90 63
19198.21 47
19199.52 54
19200.83 49
19202.14 50
19203.45 60
19204.76 55
19206.07 71
19207.38 55
19208.69 57
19210.00 50
19211.31 48
19212.62 43
19213.93 48
19215.24 58
19216.56 55
19217.87 69
19219.18 58
19220.49 56
19221.80 72
19223.11 58
19224.42 62
19225.73 49
19227.04 38
19228.35 54
19229.66 48
19230.97 56
19232.28 38
19233.60 53
19234.91 56
19236.22 68
19237.53 67
19238.84 78
19240.15 53
19241.46 49
19242.77 67
19244.09 47
19245.40 50
19246.71 46
19248.02 40
19249.33 60
19250.64 55
19251.95 57
19253.27 48
19254.58 48
19255.89 65
19257.20 55
19258.51 58
19259.83 39
19261.14 59
19262.45 60
19263.76 61
19265.07 62
19266.39 75
19267.70 79
19269.01 61
19270.32 70
19271.63 69
19272.95 66
19274.26 61
19275.57 72
19276.88 52
19278.20 52
19279.51 56
19280.82 53
19282.14 46
19283.45 63
19284.76 61
19286.07 45
19287.39 53
19288.70 52
19290.01 59
19291.33 51
19292.64 56
19293.95 52
19295.26 52
19296.58 65
19297.89 60
19299.20 84
19300.52 62
19301.83 57
19303.14 77
19304.46 78
19305.77 64
19307.09 53
19308.40 55
19309.71 55
19311.03 68
19312.34 55
19313.65 56
19314.97 55
19316.28 64
19317.60 63
19318.91 54
19320.22 49
19321.54 62
19322.85 70
19324.17 61
19325.48 66
19326.79 54
19328.11 81
19329.42 80
19330.74 66
19332.05 63
19333.37 61
19334.68 57
19335.99 41
19337.31 59
19338.62 60
19339.94 60
19341.25 50
19342.57 60
19343.88 59
19345.20 47
19346.51 48
19347.83 39
19349.14 60
19350.46 52
19351.77 62
19353.09 55
19354.40 51
19355.72 83
19357.03 66
19358.35 38
19359.66 46
19360.98 49
19362.29 47
19363.61 57
19364.93 57
19366.24 63
19367.56 65
19368.87 59
19370.19 52
19371.50 70
19372.82 51
19374.14 59
19375.45 62
19376.77 54
19378.08 58
19379.40 74
19380.72 63
19382.03 55
19383.35 63
19384.66 63
19385.98 50
19387.30 50
19388.61 62
19389.93 59
19391.25 59
19392.56 65
19393.88 57
19395.20 54
19396.51 63
19397.83 63
19399.15 59
19400.46 47
19401.78 52
19403.10 59
19404.41 53
19405.73 58
19407.05 55
19408.36 53
19409.68 63
19411.00 49
19412.31 62
19413.63 72
19414.95 70
19416.27 82
19417.58 53
19418.90 58
19420.22 64
19421.54 53
19422.85 56
19424.17 46
19425.49 58
19426.81 58
19428.12 58
19429.44 58
19430.76 71
19432.08 52
19433.40 61
19434.71 66
19436.03 74
19437.35 57
19438.67 60
19439.99 73
19441.30 64
19442.62 62
19443.94 51
19445.26 58
19446.58 67
19447.89 59
19449.21 58
19450.53 62
19451.85 61
19453.17 44
19454.49 50
19455.81 47
19457.12 49
19458.44 51
19459.76 61
19461.08 54
19462.40 52
19463.72 57
19465.04 70
19466.36 47
19467.68 58
19468.99 69
19470.31 67
19471.63 57
19472.95 65
19474.27 53
19475.59 62
19476.91 70
19478.23 68
19479.55 53
19480.87 55
19482.19 60
19483.51 67
19484.83 78
19486.15 58
19487.47 59
19488.79 72
19490.11 58
19491.43 83
19492.75 76
19494.07 53
19495.39 58
19496.71 52
19498.03 64
19499.35 60
19500.67 48
19501.99 58
19503.31 58
19504.63 61
19505.95 60
19507.27 54
19508.59 58
19509.91 48
19511.23 60
19512.55 63
19513.87 68
19515.19 67
19516.51 55
19517.83 64
19519.15 55
19520.47 49
19521.79 56
19523.12 59
19524.44 62
19525.76 54
19527.08 60
19528.40 57
19529.72 71
19531.04 65
19532.36 58
19533.68 55
19535.01 51
19536.33 66
19537.65 61
19538.97 51
19540.29 64
19541.61 69
19542.93 57
19544.26 53
19545.58 62
19546.90 62
19548.22 66
19549.54 76
19550.87 69
19552.19 73
19553.51 71
19554.83 62
19556.15 60
19557.47 48
19558.80 59
19560.12 74
19561.44 59
19562.76 54
19564.09 42
19565.41 54
19566.73 59
19568.05 52
19569.38 42
19570.70 58
19572.02 62
19573.34 72
19574.67 53
19575.99 47
19577.31 63
19578.63 72
19579.96 73
19581.28 51
19582.60 76
19583.93 67
19585.25 56
19586.57 61
19587.90 67
19589.22 59
19590.54 58
19591.86 57
19593.19 53
19594.51 53
19595.83 51
19597.16 74
19598.48 74
19599.81 75
19601.13 60
19602.45 51
19603.78 62
19605.10 65
19606.42 60
19607.75 57
19609.07 71
19610.40 57
19611.72 49
19613.04 69
19614.37 84
19615.69 66
19617.02 59
19618.34 62
19619.66 47
19620.99 46
19622.31 51
19623.64 62
19624.96 71
19626.29 50
19627.61 66
19628.93 73
19630.26 64
19631.58 46
19632.91 59
19634.23 63
19635.56 55
19636.88 58
19638.21 50
19639.53 85
19640.86 57
19642.18 40
19643.51 49
19644.83 64
19646.16 53
19647.48 54
19648.81 63
19650.13 72
19651.46 72
19652.78 68
19654.11 42
19655.43 52
19656.76 71
19658.08 51
19659.41 48
19660.74 55
19662.06 56
19663.39 56
19664.71 60
19666.04 67
19667.36 64
19668.69 56
19670.02 41
19671.34 62
19672.67 59
19673.99 53
19675.32 58
19676.65 56
19677.97 66
19679.30 54
19680.63 56
19681.95 54
19683.28 47
19684.60 71
19685.93 58
19687.26 58
19688.58 61
19689.91 65
19691.24 64
19692.56 47
19693.89 59
19695.22 43
19696.54 59
19697.87 66
19699.20 41
19700.52 39
19701.85 57
19703.18 57
19704.51 52
19705.83 74
19707.16 68
19708.49 60
19709.81 76
19711.14 57
19712.47 59
19713.80 55
19715.12 64
19716.45 60
19717.78 54
19719.11 60
19720.43 50
19721.76 62
19723.09 52
19724.42 52
19725.74 49
19727.07 51
19728.40 61
19729.73 50
19731.06 51
19732.38 50
19733.71 78
19735.04 66
19736.37 52
19737.70 68
19739.02 64
19740.35 74
19741.68 53
19743.01 39
19744.34 41
19745.67 63
19747.00 83
19748.32 56
19749.65 40
19750.98 59
19752.31 52
19753.64 47
19754.97 55
19756.30 75
19757.62 57
19758.95 58
19760.28 74
19761.61 52
19762.94 56
19764.27 62
19765.60 63
19766.93 72
19768.26 57
19769.59 58
19770.92 61
19772.25 60
19773.57 46
19774.90 57
19776.23 51
19777.56 79
19778.89 64
19780.22 53
19781.55 51
19782.88 53
19784.21 65
19785.54 72
19786.87 60
19788.20 50
19789.53 54
19790.86 58
19792.19 68
19793.52 60
19794.85 56
19796.18 53
19797.51 66
19798.84 58
19800.17 65
19801.50 46
19802.83 44
19804.16 61
19805.49 74
19806.82 62
19808.16 54
19809.49 65
19810.82 93
19812.15 64
19813.48 62
19814.81 59
19816.14 70
19817.47 68
19818.80 45
19820.13 52
19821.46 73
19822.79 57
19824.13 66
19825.46 52
19826.79 54
19828.12 66
19829.45 68
19830.78 55
19832.11 50
19833.44 47
19834.78 77
19836.11 61
19837.44 51
19838.77 51
19840.10 55
19841.43 59
19842.77 62
19844.10 66
19845.43 78
19846.76 65
19848.09 59
19849.42 58
19850.76 43
19852.09 59
19853.42 57
19854.75 63
19856.09 55
19857.42 67
19858.75 50
19860.08 63
19861.41 59
19862.75 44
19864.08 62
19865.41 55
19866.74 60
19868.08 55
19869.41 69
19870.74 60
19872.08 51
19873.41 56
19874.74 52
19876.07 58
19877.41 55
19878.74 74
19880.07 60
19881.41 66
19882.74 57
19884.07 54
19885.40 72
19886.74 71
19888.07 70
19889.40 70
19890.74 61
19892.07 68
19893.40 54
19894.74 60
19896.07 64
19897.41 49
19898.74 61
19900.07 47
19901.41 65
19902.74 60
19904.07 60
19905.41 47
19906.74 54
19908.08 73
19909.41 63
19910.74 60
19912.08 79
19913.41 59
19914.75 57
19916.08 72
19917.41 36
19918.75 59
19920.08 75
19921.42 66
19922.75 56
19924.09 52
19925.42 73
19926.76 62
19928.09 47
19929.42 56
19930.76 39
19932.09 48
19933.43 55
19934.76 53
19936.10 63
19937.43 69
19938.77 74
19940.10 60
19941.44 61
19942.77 52
19944.11 53
19945.44 66
19946.78 63
19948.11 48
19949.45 60
19950.79 59
19952.12 67
19953.46 61
19954.79 60
19956.13 69
19957.46 66
19958.80 63
19960.13 69
19961.47 50
19962.81 52
19964.14 50
19965.48 55
19966.81 62
19968.15 53
19969.49 70
19970.82 72
19972.16 70
19973.49 69
19974.83 53
19976.17 64
19977.50 63
19978.84 59
19980.18 51
19981.51 58
19982.85 73
19984.18 63
19985.52 72
19986.86 59
19988.19 57
19989.53 69
19990.87 48
19992.20 60
19993.54 51
19994.88 53
19996.21 72
19997.55 51
19998.89 54
20000.23 67
20001.56 76
20002.90 58
20004.24 57
20005.57 52
20006.91 53
20008.25 53
20009.59 59
20010.92 67
20012.26 64
20013.60 50
20014.94 70
20016.27 76
20017.61 58
20018.95 47
20020.29 77
20021.62 74
20022.96 78
20024.30 66
20025.64 81
20026.98 78
20028.31 82
20029.65 68
20030.99 56
20032.33 47
20033.67 73
20035.00 74
20036.34 52
20037.68 57
20039.02 52
20040.36 55
20041.70 57
20043.03 52
20044.37 72
20045.71 66
20047.05 59
20048.39 63
20049.73 68
20051.07 57
20052.41 54
20053.74 46
20055.08 58
20056.42 55
20057.76 65
20059.10 62
20060.44 59
20061.78 44
20063.12 49
20064.46 55
20065.80 62
20067.13 55
20068.47 56
20069.81 53
20071.15 56
20072.49 66
20073.83 60
20075.17 67
20076.51 65
20077.85 55
20079.19 44
20080.53 51
20081.87 55
20083.21 63
20084.55 62
20085.89 58
20087.23 67
20088.57 45
20089.91 61
20091.25 46
20092.59 46
20093.93 62
20095.27 64
20096.61 48
20097.95 44
20099.29 60
20100.63 62
20101.97 67
20103.31 76
20104.65 66
20105.99 56
20107.33 50
20108.67 54
20110.02 58
20111.36 51
20112.70 57
20114.04 56
20115.38 57
20116.72 63
20118.06 76
20119.40 80
20120.74 65
20122.08 63
20123.43 67
20124.77 63
20126.11 55
20127.45 48
20128.79 65
20130.13 66
20131.47 63
20132.81 67
20134.16 75
20135.50 76
20136.84 56
20138.18 46
20139.52 45
20140.86 51
20142.21 69
20143.55 62
20144.89 63
