# Supplementary material for: MALDI-TOF MS typing enables the classification of brewing yeasts of the genus Saccharomyces to major beer styles
Source: PLoS One. 2017 Aug 9;12(8):e0181694. doi: 10.1371/journal.pone.0181694 (PMC5549903; doi:10.1371/journal.pone.0181694)
Supplement: S2 File — The directory includes 90 raw files and was zipped to “.zip”; the folder has three strains with 30 spectra per strain; S1 Text explains the raw files with an example and Table 1 represents the yeast strains used within the experiment. (ZIP) [file pone.0181694.s005.zip › 4-6/30253-149-OG-WB-WB-YPG-18h-E-E_2015-07-15_2_0_A8_1.dat]

2000.53 1676
2000.95 1564
2001.37 1521
2001.79 1442
2002.21 1193
2002.64 1228
2003.06 1365
2003.48 1410
2003.90 1408
2004.32 1243
2004.75 1284
2005.17 1369
2005.59 1411
2006.01 1345
2006.43 1239
2006.86 1378
2007.28 1351
2007.70 1354
2008.12 1339
2008.55 1296
2008.97 1394
2009.39 1479
2009.81 1457
2010.24 1332
2010.66 1289
2011.08 1191
2011.50 1055
2011.93 1246
2012.35 1206
2012.77 1177
2013.20 1037
2013.62 1108
2014.04 1122
2014.46 1265
2014.89 1252
2015.31 1438
2015.73 1274
2016.16 1247
2016.58 1239
2017.00 1297
2017.43 1375
2017.85 1386
2018.27 1497
2018.70 1395
2019.12 1442
2019.54 1439
2019.97 1472
2020.39 1214
2020.82 1229
2021.24 1425
2021.66 1320
2022.09 1296
2022.51 1318
2022.94 1388
2023.36 1317
2023.78 1248
2024.21 1437
2024.63 1468
2025.06 1266
2025.48 1459
2025.90 1307
2026.33 1382
2026.75 1185
2027.18 1174
2027.60 1228
2028.03 1313
2028.45 1138
2028.88 1270
2029.30 1265
2029.72 1216
2030.15 1323
2030.57 1313
2031.00 1349
2031.42 1346
2031.85 1286
2032.27 1317
2032.70 1507
2033.12 1319
2033.55 1278
2033.97 1212
2034.40 1430
2034.82 1596
2035.25 1282
2035.67 1373
2036.10 1610
2036.52 1391
2036.95 1220
2037.38 1225
2037.80 1287
2038.23 1308
2038.65 1227
2039.08 1075
2039.50 1066
2039.93 1098
2040.36 1167
2040.78 1048
2041.21 1079
2041.63 1157
2042.06 1271
2042.48 1046
2042.91 1101
2043.34 1203
2043.76 1322
2044.19 1216
2044.62 1285
2045.04 1013
2045.47 1136
2045.89 1136
2046.32 1247
2046.75 1262
2047.17 1259
2047.60 1113
2048.03 1082
2048.45 1221
2048.88 1136
2049.31 1114
2049.73 1222
2050.16 1132
2050.59 1189
2051.01 1330
2051.44 1459
2051.87 1411
2052.29 1485
2052.72 1289
2053.15 1385
2053.58 1356
2054.00 1513
2054.43 1505
2054.86 1439
2055.28 1405
2055.71 1315
2056.14 1247
2056.57 1150
2056.99 1097
2057.42 1086
2057.85 1160
2058.28 1135
2058.71 1223
2059.13 1288
2059.56 1184
2059.99 1271
2060.42 1327
2060.84 1327
2061.27 1381
2061.70 1234
2062.13 1330
2062.56 1385
2062.98 1368
2063.41 1502
2063.84 1550
2064.27 1648
2064.70 1916
2065.13 1943
2065.55 1911
2065.98 1954
2066.41 2085
2066.84 1986
2067.27 2033
2067.70 1716
2068.13 1630
2068.55 1590
2068.98 1481
2069.41 1322
2069.84 1230
2070.27 1355
2070.70 1448
2071.13 1330
2071.56 1405
2071.99 1437
2072.41 1287
2072.84 1366
2073.27 1467
2073.70 1433
2074.13 1323
2074.56 1296
2074.99 1242
2075.42 1313
2075.85 1418
2076.28 1404
2076.71 1396
2077.14 1499
2077.57 1523
2078.00 1451
2078.43 1392
2078.86 1362
2079.29 1260
2079.72 1429
2080.15 1414
2080.58 1308
2081.01 1112
2081.44 1245
2081.87 1206
2082.30 1117
2082.73 1081
2083.16 1209
2083.59 1186
2084.02 1161
2084.45 1107
2084.88 1144
2085.31 1204
2085.74 1294
2086.17 1163
2086.60 1277
2087.03 1219
2087.46 1131
2087.89 1181
2088.32 1151
2088.75 1235
2089.18 1251
2089.62 1285
2090.05 1089
2090.48 1218
2090.91 1070
2091.34 1165
2091.77 1355
2092.20 1212
2092.63 1267
2093.06 1318
2093.49 1254
2093.93 1275
2094.36 1216
2094.79 1307
2095.22 1215
2095.65 1334
2096.08 1329
2096.52 1334
2096.95 1372
2097.38 1408
2097.81 1264
2098.24 1353
2098.67 1541
2099.11 1414
2099.54 1284
2099.97 1305
2100.40 1412
2100.83 1375
2101.27 1297
2101.70 1266
2102.13 1173
2102.56 1168
2102.99 1335
2103.43 1339
2103.86 1235
2104.29 1241
2104.72 1335
2105.16 1325
2105.59 1418
2106.02 1262
2106.45 1415
2106.89 1478
2107.32 1439
2107.75 1296
2108.19 1185
2108.62 1164
2109.05 1346
2109.48 1258
2109.92 1345
2110.35 1304
2110.78 1403
2111.22 1240
2111.65 1350
2112.08 1302
2112.52 1258
2112.95 1313
2113.38 1340
2113.82 1370
2114.25 1318
2114.68 1275
2115.12 1273
2115.55 1354
2115.98 1255
2116.42 1190
2116.85 1276
2117.28 1330
2117.72 1260
2118.15 1193
2118.59 1175
2119.02 1193
2119.45 1062
2119.89 1209
2120.32 1134
2120.76 1149
2121.19 1327
2121.62 1305
2122.06 1329
2122.49 1083
2122.93 1246
2123.36 1206
2123.80 1329
2124.23 1279
2124.66 1268
2125.10 1214
2125.53 1145
2125.97 1262
2126.40 1200
2126.84 1210
2127.27 1263
2127.71 1360
2128.14 1315
2128.58 1286
2129.01 1431
2129.45 1686
2129.88 1672
2130.32 1725
2130.75 1544
2131.19 1599
2131.62 1643
2132.06 1671
2132.49 1504
2132.93 1559
2133.36 1646
2133.80 1357
2134.23 1372
2134.67 1466
2135.11 1597
2135.54 1470
2135.98 1378
2136.41 1401
2136.85 1623
2137.28 1516
2137.72 1407
2138.16 1482
2138.59 1446
2139.03 1398
2139.46 1405
2139.90 1331
2140.34 1294
2140.77 1148
2141.21 1218
2141.64 1245
2142.08 1345
2142.52 1127
2142.95 1230
2143.39 1184
2143.83 1174
2144.26 1268
2144.70 1236
2145.14 1090
2145.57 1271
2146.01 1282
2146.45 1297
2146.88 1349
2147.32 1437
2147.76 1190
2148.19 1384
2148.63 1335
2149.07 1425
2149.50 1525
2149.94 1348
2150.38 1391
2150.81 1422
2151.25 1429
2151.69 1434
2152.13 1415
2152.56 1429
2153.00 1404
2153.44 1312
2153.88 1428
2154.31 1460
2154.75 1275
2155.19 1369
2155.63 1600
2156.06 1467
2156.50 1463
2156.94 1653
2157.38 1889
2157.82 1819
2158.25 2022
2158.69 2016
2159.13 2039
2159.57 2071
2160.01 2006
2160.44 1771
2160.88 1673
2161.32 1983
2161.76 1651
2162.20 1652
2162.63 1673
2163.07 1537
2163.51 1513
2163.95 1490
2164.39 1276
2164.83 1499
2165.27 1553
2165.70 1470
2166.14 1382
2166.58 1308
2167.02 1308
2167.46 1246
2167.90 1322
2168.34 1344
2168.78 1434
2169.22 1328
2169.65 1268
2170.09 1526
2170.53 1508
2170.97 1524
2171.41 1616
2171.85 1702
2172.29 1698
2172.73 1914
2173.17 1983
2173.61 2114
2174.05 2169
2174.49 2188
2174.93 2166
2175.37 2198
2175.81 2225
2176.25 2016
2176.69 2107
2177.13 2114
2177.57 1874
2178.01 1785
2178.45 1628
2178.89 1656
2179.33 1705
2179.77 1507
2180.21 1365
2180.65 1285
2181.09 1440
2181.53 1412
2181.97 1294
2182.41 1376
2182.85 1278
2183.29 1387
2183.73 1415
2184.17 1302
2184.61 1258
2185.05 1436
2185.49 1519
2185.93 1419
2186.37 1479
2186.81 1310
2187.25 1172
2187.69 1328
2188.14 1338
2188.58 1299
2189.02 1374
2189.46 1186
2189.90 1285
2190.34 1274
2190.78 1330
2191.22 1407
2191.66 1385
2192.11 1322
2192.55 1444
2192.99 1607
2193.43 1466
2193.87 1351
2194.31 1422
2194.76 1576
2195.20 1694
2195.64 1830
2196.08 1843
2196.52 1667
2196.96 1759
2197.41 1828
2197.85 1649
2198.29 1594
2198.73 1624
2199.17 1541
2199.62 1507
2200.06 1421
2200.50 1486
2200.94 1442
2201.38 1410
2201.83 1229
2202.27 1350
2202.71 1411
2203.15 1378
2203.60 1349
2204.04 1388
2204.48 1258
2204.92 1282
2205.37 1406
2205.81 1496
2206.25 1468
2206.70 1412
2207.14 1575
2207.58 1443
2208.02 1233
2208.47 1440
2208.91 1326
2209.35 1405
2209.80 1300
2210.24 1366
2210.68 1359
2211.13 1347
2211.57 1296
2212.01 1422
2212.46 1459
2212.90 1358
2213.34 1495
2213.79 1448
2214.23 1499
2214.67 1579
2215.12 1530
2215.56 1354
2216.00 1410
2216.45 1407
2216.89 1416
2217.34 1476
2217.78 1391
2218.22 1350
2218.67 1444
2219.11 1351
2219.56 1328
2220.00 1392
2220.44 1709
2220.89 1606
2221.33 1305
2221.78 1539
2222.22 1698
2222.67 1742
2223.11 2124
2223.55 2296
2224.00 2327
2224.44 2758
2224.89 3050
2225.33 3125
2225.78 2984
2226.22 2991
2226.67 3052
2227.11 3006
2227.56 2789
2228.00 2755
2228.45 2539
2228.89 2334
2229.34 2099
2229.78 2074
2230.23 1819
2230.67 1887
2231.12 1760
2231.56 1717
2232.01 1844
2232.45 1712
2232.90 1562
2233.35 1588
2233.79 1634
2234.24 1598
2234.68 1458
2235.13 1402
2235.57 1479
2236.02 1675
2236.46 1490
2236.91 1423
2237.36 1262
2237.80 1239
2238.25 1381
2238.69 1491
2239.14 1379
2239.59 1427
2240.03 1294
2240.48 1307
2240.92 1373
2241.37 1211
2241.82 1368
2242.26 1291
2242.71 1291
2243.16 1365
2243.60 1211
2244.05 1435
2244.50 1427
2244.94 1418
2245.39 1415
2245.84 1343
2246.28 1342
2246.73 1296
2247.18 1118
2247.62 1290
2248.07 1457
2248.52 1442
2248.96 1328
2249.41 1196
2249.86 1291
2250.31 1572
2250.75 1502
2251.20 1416
2251.65 1345
2252.10 1293
2252.54 1416
2252.99 1492
2253.44 1357
2253.89 1358
2254.33 1340
2254.78 1378
2255.23 1342
2255.68 1243
2256.12 1341
2256.57 1349
2257.02 1233
2257.47 1246
2257.91 1388
2258.36 1186
2258.81 1225
2259.26 1310
2259.71 1378
2260.16 1255
2260.60 1300
2261.05 1431
2261.50 1411
2261.95 1656
2262.40 1579
2262.84 1517
2263.29 1506
2263.74 1690
2264.19 1687
2264.64 1552
2265.09 1692
2265.54 1567
2265.98 1519
2266.43 1459
2266.88 1436
2267.33 1386
2267.78 1408
2268.23 1328
2268.68 1300
2269.13 1305
2269.58 1289
2270.03 1327
2270.47 1542
2270.92 1458
2271.37 1391
2271.82 1286
2272.27 1272
2272.72 1494
2273.17 1545
2273.62 1489
2274.07 1330
2274.52 1307
2274.97 1419
2275.42 1461
2275.87 1343
2276.32 1460
2276.77 1365
2277.22 1477
2277.67 1463
2278.12 1436
2278.57 1530
2279.02 1612
2279.47 1418
2279.92 1500
2280.37 1618
2280.82 1468
2281.27 1566
2281.72 1472
2282.17 1336
2282.62 1216
2283.07 1379
2283.52 1358
2283.97 1421
2284.42 1390
2284.87 1415
2285.32 1299
2285.77 1349
2286.22 1506
2286.67 1526
2287.13 1626
2287.58 1625
2288.03 1823
2288.48 2223
2288.93 2305
2289.38 2494
2289.83 2490
2290.28 2601
2290.73 2795
2291.18 3007
2291.64 2883
2292.09 2621
2292.54 2558
2292.99 2433
2293.44 2051
2293.89 1867
2294.34 1882
2294.80 1725
2295.25 1449
2295.70 1460
2296.15 1352
2296.60 1457
2297.05 1367
2297.51 1245
2297.96 1271
2298.41 1393
2298.86 1158
2299.31 1232
2299.77 1219
2300.22 1143
2300.67 1426
2301.12 1489
2301.57 1324
2302.03 1421
2302.48 1389
2302.93 1347
2303.38 1255
2303.84 1284
2304.29 1250
2304.74 1356
2305.19 1164
2305.65 1309
2306.10 1204
2306.55 1198
2307.01 1301
2307.46 1285
2307.91 1269
2308.36 1293
2308.82 1347
2309.27 1306
2309.72 1390
2310.18 1193
2310.63 1284
2311.08 1310
2311.54 1311
2311.99 1227
2312.44 1221
2312.90 1342
2313.35 1342
2313.80 1287
2314.26 1389
2314.71 1369
2315.16 1246
2315.62 1250
2316.07 1378
2316.52 1338
2316.98 1489
2317.43 1426
2317.88 1451
2318.34 1593
2318.79 1768
2319.25 1623
2319.70 1407
2320.15 1521
2320.61 1441
2321.06 1447
2321.52 1439
2321.97 1501
2322.43 1453
2322.88 1478
2323.33 1659
2323.79 1787
2324.24 1640
2324.70 1784
2325.15 1821
2325.61 2074
2326.06 2166
2326.52 1918
2326.97 1781
2327.43 1993
2327.88 1840
2328.34 1828
2328.79 1590
2329.25 1481
2329.70 1463
2330.16 1558
2330.61 1477
2331.07 1381
2331.52 1288
2331.98 1432
2332.43 1471
2332.89 1261
2333.34 1384
2333.80 1335
2334.25 1239
2334.71 1374
2335.16 1277
2335.62 1420
2336.08 1442
2336.53 1413
2336.99 1362
2337.44 1324
2337.90 1413
2338.35 1242
2338.81 1252
2339.27 1311
2339.72 1438
2340.18 1387
2340.63 1466
2341.09 1369
2341.55 1349
2342.00 1396
2342.46 1165
2342.91 1145
2343.37 1132
2343.83 1324
2344.28 1268
2344.74 1230
2345.20 1274
2345.65 1227
2346.11 1193
2346.57 1173
2347.02 1319
2347.48 1216
2347.94 1282
2348.39 1255
2348.85 1225
2349.31 1125
2349.76 1207
2350.22 1193
2350.68 1311
2351.14 1292
2351.59 1295
2352.05 1278
2352.51 1093
2352.96 1247
2353.42 1359
2353.88 1211
2354.34 1156
2354.79 1264
2355.25 1341
2355.71 1456
2356.17 1320
2356.62 1271
2357.08 1350
2357.54 1393
2358.00 1375
2358.46 1339
2358.91 1206
2359.37 1226
2359.83 1310
2360.29 1462
2360.74 1357
2361.20 1478
2361.66 1471
2362.12 1343
2362.58 1311
2363.04 1382
2363.49 1442
2363.95 1481
2364.41 1447
2364.87 1293
2365.33 1238
2365.79 1265
2366.24 1324
2366.70 1293
2367.16 1287
2367.62 1352
2368.08 1406
2368.54 1359
2369.00 1342
2369.46 1299
2369.91 1347
2370.37 1285
2370.83 1304
2371.29 1460
2371.75 1439
2372.21 1501
2372.67 1466
2373.13 1658
2373.59 1651
2374.05 1701
2374.51 1766
2374.97 1753
2375.42 1740
2375.88 1623
2376.34 1690
2376.80 1589
2377.26 1540
2377.72 1367
2378.18 1362
2378.64 1605
2379.10 1384
2379.56 1392
2380.02 1351
2380.48 1316
2380.94 1227
2381.40 1209
2381.86 1379
2382.32 1354
2382.78 1277
2383.24 1338
2383.70 1201
2384.16 1255
2384.62 1235
2385.08 1310
2385.54 1341
2386.00 1245
2386.47 1200
2386.93 1139
2387.39 1168
2387.85 1155
2388.31 1235
2388.77 1544
2389.23 1411
2389.69 1267
2390.15 1343
2390.61 1499
2391.07 1484
2391.53 1645
2391.99 1424
2392.46 1410
2392.92 1401
2393.38 1319
2393.84 1428
2394.30 1508
2394.76 1553
2395.22 1338
2395.68 1244
2396.15 1325
2396.61 1250
2397.07 1278
2397.53 1330
2397.99 1279
2398.45 1390
2398.92 1411
2399.38 1233
2399.84 1256
2400.30 1227
2400.76 1221
2401.23 1205
2401.69 1181
2402.15 1396
2402.61 1269
2403.07 1230
2403.54 1339
2404.00 1272
2404.46 1340
2404.92 1372
2405.38 1453
2405.85 1588
2406.31 1330
2406.77 1393
2407.23 1386
2407.70 1460
2408.16 1182
2408.62 1240
2409.08 1274
2409.55 1244
2410.01 1411
2410.47 1420
2410.94 1454
2411.40 1353
2411.86 1245
2412.32 1277
2412.79 1259
2413.25 1092
2413.71 1108
2414.18 1210
2414.64 1086
2415.10 1412
2415.57 1390
2416.03 1323
2416.49 1213
2416.96 1346
2417.42 1320
2417.88 1271
2418.35 1238
2418.81 1192
2419.28 1343
2419.74 1325
2420.20 1289
2420.67 1454
2421.13 1259
2421.59 1422
2422.06 1342
2422.52 1184
2422.99 1272
2423.45 1297
2423.91 1179
2424.38 1318
2424.84 1184
2425.31 1299
2425.77 1293
2426.24 1266
2426.70 1230
2427.16 1221
2427.63 1215
2428.09 1201
2428.56 1301
2429.02 1347
2429.49 1360
2429.95 1199
2430.42 1107
2430.88 1253
2431.35 1304
2431.81 1234
2432.28 1229
2432.74 1493
2433.21 1318
2433.67 1131
2434.14 1269
2434.60 1398
2435.07 1523
2435.53 1393
2436.00 1265
2436.46 1358
2436.93 1343
2437.39 1313
2437.86 1178
2438.32 1364
2438.79 1330
2439.26 1390
2439.72 1440
2440.19 1328
2440.65 1397
2441.12 1377
2441.58 1329
2442.05 1362
2442.52 1434
2442.98 1425
2443.45 1480
2443.91 1472
2444.38 1325
2444.85 1419
2445.31 1332
2445.78 1332
2446.24 1247
2446.71 1349
2447.18 1445
2447.64 1317
2448.11 1417
2448.58 1404
2449.04 1487
2449.51 1544
2449.98 1573
2450.44 1429
2450.91 1547
2451.38 1637
2451.84 1548
2452.31 1423
2452.78 1599
2453.24 1570
2453.71 1563
2454.18 1293
2454.64 1320
2455.11 1353
2455.58 1364
2456.05 1236
2456.51 1274
2456.98 1286
2457.45 1261
2457.92 1139
2458.38 1145
2458.85 1247
2459.32 1193
2459.79 1248
2460.25 1208
2460.72 1306
2461.19 1357
2461.66 1388
2462.12 1288
2462.59 1350
2463.06 1355
2463.53 1244
2464.00 1202
2464.46 1228
2464.93 1191
2465.40 1225
2465.87 1184
2466.34 1361
2466.80 1286
2467.27 1483
2467.74 1474
2468.21 1384
2468.68 1399
2469.15 1403
2469.61 1401
2470.08 1486
2470.55 1465
2471.02 1238
2471.49 1223
2471.96 1198
2472.43 1135
2472.89 1259
2473.36 1368
2473.83 1275
2474.30 1353
2474.77 1218
2475.24 1102
2475.71 1170
2476.18 1043
2476.65 1264
2477.12 1187
2477.59 1112
2478.05 1168
2478.52 1182
2478.99 1159
2479.46 1188
2479.93 1127
2480.40 1204
2480.87 1133
2481.34 1329
2481.81 1299
2482.28 1368
2482.75 1289
2483.22 1049
2483.69 1103
2484.16 1080
2484.63 1197
2485.10 1268
2485.57 1352
2486.04 1336
2486.51 1329
2486.98 1262
2487.45 1401
2487.92 1417
2488.39 1253
2488.86 1447
2489.33 1342
2489.80 1233
2490.27 1277
2490.74 1364
2491.21 1306
2491.68 1330
2492.15 1263
2492.62 1401
2493.10 1235
2493.57 1219
2494.04 1217
2494.51 1182
2494.98 1148
2495.45 1197
2495.92 1113
2496.39 1312
2496.86 1172
2497.33 1232
2497.80 1175
2498.28 1067
2498.75 1163
2499.22 1208
2499.69 1221
2500.16 1064
2500.63 1184
2501.10 1089
2501.58 1204
2502.05 1223
2502.52 1236
2502.99 1352
2503.46 1005
2503.93 1035
2504.41 1166
2504.88 1237
2505.35 1329
2505.82 1347
2506.29 1305
2506.76 1164
2507.24 1151
2507.71 1277
2508.18 1137
2508.65 1253
2509.13 1368
2509.60 1173
2510.07 1166
2510.54 1439
2511.01 1186
2511.49 1319
2511.96 1282
2512.43 1251
2512.90 1326
2513.38 1226
2513.85 1389
2514.32 1412
2514.80 1297
2515.27 1246
2515.74 1290
2516.21 1338
2516.69 1452
2517.16 1590
2517.63 1461
2518.11 1354
2518.58 1458
2519.05 1456
2519.53 1303
2520.00 1245
2520.47 1283
2520.95 1293
2521.42 1228
2521.89 1196
2522.37 1087
2522.84 1148
2523.31 1220
2523.79 1146
2524.26 1214
2524.73 1208
2525.21 1268
2525.68 1298
2526.16 1267
2526.63 1230
2527.10 1169
2527.58 1279
2528.05 1243
2528.52 1222
2529.00 1127
2529.47 1132
2529.95 1157
2530.42 1148
2530.90 1167
2531.37 1208
2531.84 1154
2532.32 1107
2532.79 1258
2533.27 1268
2533.74 1102
2534.22 1080
2534.69 1036
2535.17 1115
2535.64 1102
2536.12 1249
2536.59 1203
2537.07 1195
2537.54 1208
2538.02 1030
2538.49 1335
2538.97 1310
2539.44 1263
2539.92 1309
2540.39 1414
2540.87 1372
2541.34 1500
2541.82 1517
2542.29 1450
2542.77 1369
2543.24 1404
2543.72 1357
2544.19 1413
2544.67 1428
2545.14 1482
2545.62 1312
2546.10 1365
2546.57 1391
2547.05 1312
2547.52 1423
2548.00 1457
2548.47 1589
2548.95 1437
2549.43 1542
2549.90 1378
2550.38 1267
2550.86 1398
2551.33 1331
2551.81 1354
2552.28 1493
2552.76 1541
2553.24 1397
2553.71 1365
2554.19 1215
2554.67 1295
2555.14 1344
2555.62 1278
2556.10 1311
2556.57 1406
2557.05 1485
2557.53 1422
2558.00 1492
2558.48 1381
2558.96 1296
2559.43 1434
2559.91 1467
2560.39 1413
2560.86 1460
2561.34 1326
2561.82 1259
2562.30 1393
2562.77 1356
2563.25 1347
2563.73 1312
2564.21 1416
2564.68 1322
2565.16 1468
2565.64 1379
2566.12 1378
2566.59 1243
2567.07 1323
2567.55 1242
2568.03 1204
2568.50 1264
2568.98 1270
2569.46 1271
2569.94 1223
2570.42 1151
2570.89 1255
2571.37 1243
2571.85 1152
2572.33 1061
2572.81 1003
2573.28 1042
2573.76 1101
2574.24 1093
2574.72 1161
2575.20 1165
2575.68 1160
2576.15 1131
2576.63 1105
2577.11 1151
2577.59 1156
2578.07 1078
2578.55 1171
2579.03 1281
2579.50 1286
2579.98 1169
2580.46 1213
2580.94 1161
2581.42 1326
2581.90 1348
2582.38 1181
2582.86 1174
2583.34 1236
2583.82 1222
2584.30 1174
2584.77 1162
2585.25 1232
2585.73 1209
2586.21 1370
2586.69 1407
2587.17 1439
2587.65 1414
2588.13 1377
2588.61 1207
2589.09 1091
2589.57 1244
2590.05 1199
2590.53 1082
2591.01 1118
2591.49 1158
2591.97 1185
2592.45 1036
2592.93 1003
2593.41 1141
2593.89 1155
2594.37 1118
2594.85 1233
2595.33 1231
2595.81 1133
2596.29 1184
2596.77 1103
2597.25 1065
2597.73 1167
2598.21 1175
2598.69 1337
2599.17 1260
2599.65 1153
2600.14 1345
2600.62 1205
2601.10 1153
2601.58 1156
2602.06 1272
2602.54 1240
2603.02 1270
2603.50 1155
2603.98 1218
2604.46 1290
2604.95 1242
2605.43 1276
2605.91 1338
2606.39 1224
2606.87 1210
2607.35 1422
2607.83 1254
2608.31 1253
2608.80 1204
2609.28 1101
2609.76 1102
2610.24 1069
2610.72 1147
2611.20 1196
2611.69 1176
2612.17 1220
2612.65 1229
2613.13 1075
2613.61 1074
2614.10 1194
2614.58 1219
2615.06 1223
2615.54 1210
2616.02 1206
2616.51 1232
2616.99 1383
2617.47 1472
2617.95 1340
2618.44 1315
2618.92 1406
2619.40 1460
2619.88 1306
2620.37 1332
2620.85 1341
2621.33 1339
2621.81 1403
2622.30 1348
2622.78 1423
2623.26 1408
2623.75 1343
2624.23 1372
2624.71 1238
2625.19 1308
2625.68 1553
2626.16 1417
2626.64 1320
2627.13 1336
2627.61 1352
2628.09 1355
2628.58 1355
2629.06 1347
2629.54 1298
2630.03 1337
2630.51 1326
2630.99 1442
2631.48 1475
2631.96 1423
2632.45 1574
2632.93 1375
2633.41 1394
2633.90 1508
2634.38 1429
2634.86 1506
2635.35 1390
2635.83 1413
2636.32 1355
2636.80 1286
2637.28 1331
2637.77 1231
2638.25 1200
2638.74 1427
2639.22 1321
2639.71 1288
2640.19 1144
2640.68 1192
2641.16 1267
2641.64 1231
2642.13 1132
2642.61 1164
2643.10 1210
2643.58 1211
2644.07 1254
2644.55 1150
2645.04 1134
2645.52 1144
2646.01 1221
2646.49 1215
2646.98 1215
2647.46 1126
2647.95 1094
2648.43 1257
2648.92 1169
2649.40 1154
2649.89 1300
2650.37 1261
2650.86 1130
2651.34 1005
2651.83 1128
2652.32 1207
2652.80 1192
2653.29 1257
2653.77 1118
2654.26 1167
2654.74 1204
2655.23 1130
2655.72 1169
2656.20 1113
2656.69 1132
2657.17 1246
2657.66 1212
2658.15 1225
2658.63 1213
2659.12 1280
2659.60 1130
2660.09 1198
2660.58 1312
2661.06 1392
2661.55 1350
2662.04 1397
2662.52 1356
2663.01 1392
2663.49 1288
2663.98 1387
2664.47 1481
2664.95 1424
2665.44 1327
2665.93 1406
2666.42 1375
2666.90 1423
2667.39 1167
2667.88 1220
2668.36 1244
2668.85 1233
2669.34 1261
2669.82 1224
2670.31 1126
2670.80 1290
2671.29 1297
2671.77 1420
2672.26 1354
2672.75 1201
2673.24 1153
2673.72 1330
2674.21 1184
2674.70 1301
2675.19 1300
2675.67 1224
2676.16 1249
2676.65 1124
2677.14 1103
2677.62 1147
2678.11 1090
2678.60 1273
2679.09 1110
2679.58 1194
2680.06 1123
2680.55 1092
2681.04 1143
2681.53 1128
2682.02 1107
2682.51 1137
2682.99 1060
2683.48 1179
2683.97 1307
2684.46 1030
2684.95 1091
2685.44 1101
2685.92 1123
2686.41 1136
2686.90 1174
2687.39 1111
2687.88 1226
2688.37 1230
2688.86 1045
2689.35 1124
2689.83 1068
2690.32 1201
2690.81 1293
2691.30 1178
2691.79 1094
2692.28 1071
2692.77 1088
2693.26 1163
2693.75 1138
2694.24 1242
2694.73 1188
2695.22 1200
2695.71 1276
2696.20 1122
2696.68 1290
2697.17 1187
2697.66 1203
2698.15 1281
2698.64 1327
2699.13 1156
2699.62 1118
2700.11 1186
2700.60 1221
2701.09 1263
2701.58 1225
2702.07 1123
2702.56 1162
2703.05 1228
2703.54 1190
2704.03 1009
2704.52 1255
2705.01 1308
2705.50 1189
2706.00 1075
2706.49 1112
2706.98 1274
2707.47 1099
2707.96 1086
2708.45 1139
2708.94 1159
2709.43 1095
2709.92 1097
2710.41 1338
2710.90 1422
2711.39 1356
2711.88 1223
2712.37 1240
2712.87 1071
2713.36 1162
2713.85 1158
2714.34 1193
2714.83 1279
2715.32 1191
2715.81 1251
2716.30 1299
2716.80 1149
2717.29 1123
2717.78 1206
2718.27 1099
2718.76 1080
2719.25 1101
2719.75 1301
2720.24 1277
2720.73 1255
2721.22 1359
2721.71 1441
2722.20 1491
2722.70 1435
2723.19 1396
2723.68 1349
2724.17 1345
2724.66 1440
2725.16 1457
2725.65 1343
2726.14 1326
2726.63 1311
2727.13 1116
2727.62 1122
2728.11 1104
2728.60 1161
2729.10 1207
2729.59 1159
2730.08 1070
2730.57 1036
2731.07 1127
2731.56 1109
2732.05 1358
2732.54 1286
2733.04 1289
2733.53 1212
2734.02 1278
2734.52 1302
2735.01 1285
2735.50 1215
2736.00 1373
2736.49 1335
2736.98 1516
2737.47 1487
2737.97 1445
2738.46 1504
2738.95 1666
2739.45 1705
2739.94 1704
2740.44 1704
2740.93 1672
2741.42 1590
2741.92 1569
2742.41 1574
2742.90 1550
2743.40 1379
2743.89 1282
2744.39 1196
2744.88 1275
2745.37 1364
2745.87 1483
2746.36 1490
2746.86 1522
2747.35 1385
2747.84 1535
2748.34 1331
2748.83 1225
2749.33 1301
2749.82 1212
2750.32 1258
2750.81 1283
2751.30 1252
2751.80 1134
2752.29 1350
2752.79 1323
2753.28 1065
2753.78 1070
2754.27 1208
2754.77 1362
2755.26 1328
2755.76 1224
2756.25 1384
2756.75 1204
2757.24 1258
2757.74 1286
2758.23 1280
2758.73 1274
2759.22 1098
2759.72 1106
2760.21 1225
2760.71 1383
2761.20 1378
2761.70 1375
2762.20 1376
2762.69 1443
2763.19 1544
2763.68 1432
2764.18 1475
2764.67 1477
2765.17 1344
2765.67 1404
2766.16 1400
2766.66 1462
2767.15 1450
2767.65 1407
2768.14 1318
2768.64 1356
2769.14 1318
2769.63 1309
2770.13 1383
2770.63 1360
2771.12 1295
2771.62 1328
2772.11 1330
2772.61 1247
2773.11 1304
2773.60 1174
2774.10 1289
2774.60 1307
2775.09 1343
2775.59 1238
2776.09 1307
2776.58 1299
2777.08 1239
2777.58 1418
2778.07 1509
2778.57 1387
2779.07 1210
2779.57 1252
2780.06 1259
2780.56 1305
2781.06 1250
2781.55 1187
2782.05 1117
2782.55 1149
2783.05 1116
2783.54 1134
2784.04 1173
2784.54 1250
2785.04 1094
2785.53 1208
2786.03 1181
2786.53 1111
2787.03 1133
2787.52 1117
2788.02 1171
2788.52 1153
2789.02 1081
2789.52 1008
2790.01 1113
2790.51 1119
2791.01 1170
2791.51 1152
2792.01 1165
2792.50 1202
2793.00 1234
2793.50 1132
2794.00 1138
2794.50 1104
2795.00 1058
2795.50 1005
2795.99 1114
2796.49 1088
2796.99 1289
2797.49 1299
2797.99 1217
2798.49 1336
2798.99 1378
2799.48 1338
2799.98 1323
2800.48 1351
2800.98 1194
2801.48 1275
2801.98 1130
2802.48 1207
2802.98 1313
2803.48 1333
2803.98 1299
2804.48 1240
2804.97 1316
2805.47 1297
2805.97 1314
2806.47 1340
2806.97 1344
2807.47 1220
2807.97 1299
2808.47 1368
2808.97 1406
2809.47 1340
2809.97 1453
2810.47 1395
2810.97 1251
2811.47 1389
2811.97 1411
2812.47 1347
2812.97 1216
2813.47 1208
2813.97 1132
2814.47 1243
2814.97 1180
2815.47 956
2815.97 1061
2816.47 1115
2816.97 1021
2817.47 1225
2817.97 1129
2818.47 1140
2818.97 1048
2819.47 1208
2819.98 1164
2820.48 1090
2820.98 1345
2821.48 1134
2821.98 1140
2822.48 1194
2822.98 1068
2823.48 1136
2823.98 1173
2824.48 1250
2824.98 1144
2825.49 1217
2825.99 1272
2826.49 1065
2826.99 1174
2827.49 1152
2827.99 1266
2828.49 1164
2828.99 1138
2829.50 1088
2830.00 1181
2830.50 1080
2831.00 1015
2831.50 1114
2832.00 986
2832.51 872
2833.01 914
2833.51 1098
2834.01 991
2834.51 1020
2835.02 1178
2835.52 1151
2836.02 1123
2836.52 1128
2837.02 1151
2837.53 1287
2838.03 1084
2838.53 1127
2839.03 1271
2839.54 1246
2840.04 1064
2840.54 1125
2841.04 1140
2841.55 1029
2842.05 898
2842.55 985
2843.05 1051
2843.56 1080
2844.06 980
2844.56 912
2845.07 921
2845.57 876
2846.07 880
2846.57 954
2847.08 1147
2847.58 1193
2848.08 1274
2848.59 1067
2849.09 985
2849.59 1131
2850.10 1068
2850.60 1110
2851.10 1182
2851.61 1141
2852.11 1160
2852.61 1449
2853.12 1481
2853.62 1255
2854.12 1428
2854.63 1530
2855.13 1395
2855.64 1484
2856.14 1433
2856.64 1403
2857.15 1363
2857.65 1283
2858.16 1548
2858.66 1400
2859.16 1179
2859.67 1188
2860.17 1124
2860.68 1035
2861.18 1012
2861.69 1198
2862.19 1089
2862.69 1008
2863.20 1143
2863.70 1042
2864.21 1137
2864.71 1155
2865.22 1157
2865.72 1102
2866.23 1026
2866.73 1092
2867.24 1127
2867.74 1061
2868.25 1060
2868.75 1051
2869.26 1218
2869.76 1108
2870.27 1071
2870.77 1243
2871.28 1073
2871.78 989
2872.29 968
2872.79 1084
2873.30 1212
2873.80 1077
2874.31 1376
2874.81 1466
2875.32 1356
2875.83 1450
2876.33 1298
2876.84 1270
2877.34 1300
2877.85 1295
2878.35 1397
2878.86 1173
2879.37 1227
2879.87 1126
2880.38 984
2880.88 1117
2881.39 1231
2881.90 1128
2882.40 1044
2882.91 1108
2883.41 1102
2883.92 1098
2884.43 1130
2884.93 1078
2885.44 1114
2885.95 1072
2886.45 1119
2886.96 1013
2887.47 1158
2887.97 1118
2888.48 1007
2888.99 1084
2889.49 1162
2890.00 1119
2890.51 1289
2891.01 1361
2891.52 1490
2892.03 1532
2892.54 1513
2893.04 1550
2893.55 1603
2894.06 1632
2894.56 1735
2895.07 1645
2895.58 1755
2896.09 1820
2896.59 1655
2897.10 1498
2897.61 1571
2898.12 1667
2898.62 1394
2899.13 1358
2899.64 1406
2900.15 1332
2900.65 1367
2901.16 1184
2901.67 1141
2902.18 1162
2902.69 1147
2903.19 1116
2903.70 1298
2904.21 1294
2904.72 1280
2905.23 1240
2905.73 1238
2906.24 1383
2906.75 1280
2907.26 1298
2907.77 1282
2908.28 1481
2908.79 1265
2909.29 1196
2909.80 1350
2910.31 1331
2910.82 1295
2911.33 1154
2911.84 1205
2912.35 1129
2912.85 1249
2913.36 1170
2913.87 1360
2914.38 1299
2914.89 1322
2915.40 1303
2915.91 1279
2916.42 1183
2916.93 1267
2917.44 1254
2917.95 1241
2918.45 1425
2918.96 1340
2919.47 1399
2919.98 1409
2920.49 1304
2921.00 1456
2921.51 1347
2922.02 1292
2922.53 1372
2923.04 1258
2923.55 1165
2924.06 1204
2924.57 1206
2925.08 1179
2925.59 1158
2926.10 1170
2926.61 1187
2927.12 1242
2927.63 1306
2928.14 1138
2928.65 1190
2929.16 1122
2929.67 1247
2930.18 1291
2930.69 1225
2931.20 1278
2931.71 1126
2932.22 1221
2932.73 1226
2933.25 1205
2933.76 1262
2934.27 1196
2934.78 1129
2935.29 1151
2935.80 1222
2936.31 1144
2936.82 1288
2937.33 1195
2937.84 1210
2938.35 1331
2938.87 1289
2939.38 1317
2939.89 1339
2940.40 1444
2940.91 1460
2941.42 1443
2941.93 1453
2942.44 1304
2942.96 1307
2943.47 1448
2943.98 1330
2944.49 1320
2945.00 1242
2945.51 1335
2946.03 1419
2946.54 1266
2947.05 1294
2947.56 1258
2948.07 1075
2948.59 1139
2949.10 1169
2949.61 1066
2950.12 1216
2950.63 1199
2951.15 1096
2951.66 1156
2952.17 1216
2952.68 1101
2953.19 1210
2953.71 1053
2954.22 903
2954.73 1065
2955.24 1051
2955.76 1120
2956.27 1145
2956.78 1148
2957.30 1092
2957.81 1079
2958.32 1075
2958.83 1147
2959.35 1185
2959.86 1203
2960.37 1066
2960.89 1106
2961.40 1177
2961.91 1194
2962.43 1293
2962.94 1173
2963.45 1152
2963.96 1109
2964.48 1148
2964.99 1322
2965.51 1261
2966.02 1196
2966.53 1112
2967.05 1301
2967.56 1297
2968.07 1251
2968.59 1359
2969.10 1297
2969.61 1255
2970.13 1254
2970.64 1316
2971.16 1152
2971.67 1211
2972.18 1336
2972.70 1346
2973.21 1404
2973.73 1404
2974.24 1381
2974.75 1274
2975.27 1365
2975.78 1360
2976.30 1337
2976.81 1412
2977.33 1472
2977.84 1301
2978.36 1175
2978.87 1275
2979.38 1413
2979.90 1540
2980.41 1574
2980.93 1470
2981.44 1525
2981.96 1249
2982.47 1612
2982.99 1542
2983.50 1448
2984.02 1509
2984.53 1587
2985.05 1406
2985.56 1349
2986.08 1327
2986.59 1382
2987.11 1251
2987.63 1451
2988.14 1394
2988.66 1406
2989.17 1340
2989.69 1307
2990.20 1306
2990.72 1423
2991.23 1487
2991.75 1528
2992.27 1694
2992.78 1387
2993.30 1563
2993.81 1558
2994.33 1602
2994.84 1678
2995.36 1604
2995.88 1773
2996.39 1804
2996.91 1751
2997.43 1862
2997.94 1768
2998.46 1819
2998.97 1693
2999.49 1879
3000.01 1951
3000.52 1927
3001.04 2234
3001.56 2268
3002.07 2652
3002.59 3032
3003.11 3139
3003.62 3483
3004.14 4228
3004.66 4300
3005.17 4694
3005.69 4093
3006.21 4160
3006.72 4144
3007.24 3795
3007.76 3209
3008.28 2885
3008.79 2752
3009.31 2294
3009.83 1974
3010.34 1876
3010.86 1920
3011.38 1624
3011.90 1535
3012.41 1419
3012.93 1599
3013.45 1796
3013.97 1489
3014.48 1439
3015.00 1655
3015.52 1473
3016.04 1368
3016.56 1488
3017.07 1554
3017.59 1566
3018.11 1475
3018.63 1607
3019.15 1662
3019.66 1412
3020.18 1578
3020.70 1442
3021.22 1530
3021.74 1757
3022.26 1662
3022.77 1685
3023.29 1574
3023.81 1497
3024.33 1562
3024.85 1458
3025.37 1533
3025.88 1538
3026.40 1385
3026.92 1418
3027.44 1367
3027.96 1303
3028.48 1340
3029.00 1396
3029.52 1301
3030.04 1474
3030.55 1412
3031.07 1457
3031.59 1423
3032.11 1385
3032.63 1378
3033.15 1371
3033.67 1410
3034.19 1456
3034.71 1314
3035.23 1335
3035.75 1270
3036.27 1193
3036.79 1324
3037.31 1291
3037.83 1342
3038.35 1328
3038.87 1318
3039.39 1290
3039.91 1292
3040.42 1271
3040.94 1327
3041.46 1299
3041.98 1316
3042.50 1350
3043.03 1283
3043.55 1164
3044.07 1359
3044.59 1407
3045.11 1507
3045.63 1179
3046.15 1288
3046.67 1329
3047.19 1308
3047.71 1325
3048.23 1286
3048.75 1327
3049.27 1202
3049.79 1094
3050.31 1245
3050.83 1250
3051.35 1412
3051.87 1392
3052.39 1528
3052.92 1443
3053.44 1557
3053.96 1466
3054.48 1451
3055.00 1238
3055.52 1441
3056.04 1449
3056.56 1516
3057.09 1625
3057.61 1588
3058.13 1509
3058.65 1443
3059.17 1473
3059.69 1436
3060.21 1264
3060.74 1378
3061.26 1539
3061.78 1588
3062.30 1471
3062.82 1453
3063.34 1484
3063.87 1630
3064.39 1379
3064.91 1387
3065.43 1615
3065.95 1709
3066.48 1495
3067.00 1639
3067.52 1713
3068.04 1631
3068.57 1724
3069.09 1737
3069.61 1439
3070.13 1382
3070.66 1457
3071.18 1500
3071.70 1602
3072.22 1392
3072.75 1417
3073.27 1228
3073.79 1210
3074.31 1253
3074.84 1343
3075.36 1297
3075.88 1463
3076.41 1568
3076.93 1567
3077.45 1830
3077.97 1759
3078.50 2067
3079.02 1869
3079.54 1975
3080.07 1893
3080.59 1995
3081.11 2021
3081.64 2155
3082.16 2158
3082.68 2069
3083.21 2086
3083.73 1938
3084.26 1831
3084.78 2027
3085.30 1917
3085.83 1857
3086.35 1775
3086.87 1640
3087.40 1759
3087.92 1773
3088.45 1814
3088.97 1759
3089.49 1738
3090.02 1759
3090.54 1614
3091.07 1925
3091.59 1872
3092.11 1902
3092.64 2007
3093.16 2090
3093.69 2106
3094.21 1947
3094.74 1971
3095.26 2136
3095.79 2073
3096.31 1971
3096.84 2029
3097.36 1968
3097.89 1913
3098.41 2146
3098.93 2208
3099.46 2612
3099.98 3214
3100.51 3911
3101.03 4770
3101.56 5811
3102.09 6626
3102.61 7775
3103.14 8305
3103.66 8826
3104.19 8089
3104.71 8094
3105.24 7595
3105.76 7189
3106.29 6232
3106.81 5127
3107.34 4239
3107.86 3712
3108.39 3470
3108.92 3145
3109.44 3089
3109.97 2914
3110.49 2802
3111.02 2788
3111.55 2801
3112.07 3005
3112.60 2590
3113.12 2497
3113.65 2410
3114.18 2239
3114.70 2013
3115.23 2065
3115.75 1854
3116.28 1959
3116.81 2030
3117.33 1667
3117.86 1650
3118.39 1713
3118.91 1621
3119.44 1631
3119.97 1527
3120.49 1654
3121.02 1750
3121.55 1816
3122.07 1821
3122.60 1757
3123.13 1780
3123.65 1766
3124.18 1642
3124.71 1627
3125.24 1611
3125.76 1487
3126.29 1695
3126.82 1714
3127.34 1815
3127.87 1749
3128.40 1745
3128.93 1735
3129.45 1699
3129.98 1511
3130.51 1572
3131.04 1577
3131.56 1429
3132.09 1458
3132.62 1463
3133.15 1497
3133.68 1536
3134.20 1549
3134.73 1380
3135.26 1546
3135.79 1515
3136.32 1547
3136.84 1352
3137.37 1530
3137.90 1389
3138.43 1363
3138.96 1161
3139.48 1352
3140.01 1451
3140.54 1437
3141.07 1317
3141.60 1357
3142.13 1414
3142.66 1458
3143.18 1431
3143.71 1264
3144.24 1222
3144.77 1360
3145.30 1277
3145.83 1378
3146.36 1358
3146.89 1279
3147.41 1384
3147.94 1419
3148.47 1554
3149.00 1402
3149.53 1523
3150.06 1527
3150.59 1468
3151.12 1512
3151.65 1648
3152.18 1609
3152.71 1594
3153.24 1542
3153.77 1540
3154.30 1576
3154.82 1335
3155.35 1442
3155.88 1827
3156.41 1741
3156.94 1798
3157.47 1675
3158.00 1764
3158.53 1696
3159.06 1779
3159.59 1850
3160.12 1793
3160.65 1677
3161.18 1803
3161.71 1861
3162.24 1733
3162.77 1649
3163.30 1648
3163.83 1597
3164.37 1441
3164.90 1420
3165.43 1560
3165.96 1385
3166.49 1407
3167.02 1356
3167.55 1317
3168.08 1237
3168.61 1296
3169.14 1348
3169.67 1436
3170.20 1361
3170.73 1425
3171.26 1525
3171.80 1510
3172.33 1576
3172.86 1680
3173.39 1751
3173.92 1818
3174.45 2058
3174.98 2068
3175.51 1873
3176.05 1829
3176.58 1588
3177.11 1706
3177.64 1695
3178.17 1663
3178.70 1636
3179.23 1685
3179.77 1472
3180.30 1539
3180.83 1442
3181.36 1327
3181.89 1303
3182.43 1275
3182.96 1381
3183.49 1278
3184.02 1275
3184.55 1345
3185.09 1213
3185.62 1293
3186.15 1376
3186.68 1262
3187.21 1186
3187.75 1319
3188.28 1324
3188.81 1229
3189.34 1319
3189.88 1568
3190.41 1358
3190.94 1309
3191.47 1234
3192.01 1240
3192.54 1271
3193.07 1382
3193.61 1313
3194.14 1312
3194.67 1380
3195.20 1266
3195.74 1221
3196.27 1235
3196.80 1304
3197.34 1466
3197.87 1610
3198.40 1424
3198.94 1371
3199.47 1280
3200.00 1304
3200.54 1325
3201.07 1405
3201.60 1428
3202.14 1377
3202.67 1379
3203.21 1400
3203.74 1375
3204.27 1486
3204.81 1272
3205.34 1267
3205.87 1236
3206.41 1209
3206.94 1174
3207.48 1305
3208.01 1239
3208.54 1510
3209.08 1581
3209.61 1435
3210.15 1540
3210.68 1588
3211.22 1598
3211.75 1518
3212.28 1428
3212.82 1481
3213.35 1724
3213.89 1601
3214.42 1563
3214.96 1493
3215.49 1573
3216.03 1365
3216.56 1425
3217.10 1493
3217.63 1326
3218.17 1533
3218.70 1523
3219.24 1345
3219.77 1298
3220.31 1409
3220.84 1528
3221.38 1531
3221.91 1513
3222.45 1544
3222.98 1520
3223.52 1681
3224.05 1958
3224.59 1897
3225.12 1896
3225.66 1988
3226.19 1876
3226.73 1729
3227.27 1843
3227.80 1688
3228.34 1615
3228.87 1522
3229.41 1522
3229.94 1446
3230.48 1349
3231.02 1373
3231.55 1347
3232.09 1471
3232.62 1525
3233.16 1478
3233.70 1564
3234.23 1597
3234.77 1529
3235.31 1514
3235.84 1630
3236.38 1752
3236.91 1662
3237.45 1546
3237.99 1780
3238.52 1757
3239.06 1912
3239.60 1682
3240.13 1797
3240.67 1930
3241.21 1747
3241.75 1754
3242.28 1689
3242.82 1639
3243.36 1618
3243.89 1590
3244.43 1941
3244.97 1767
3245.50 1798
3246.04 1890
3246.58 1846
3247.12 1909
3247.65 1749
3248.19 1705
3248.73 1652
3249.27 1783
3249.80 1746
3250.34 1822
3250.88 1786
3251.42 1805
3251.95 1758
3252.49 1777
3253.03 1715
3253.57 1663
3254.11 1610
3254.64 1901
3255.18 2000
3255.72 1988
3256.26 1878
3256.80 2117
3257.33 2106
3257.87 2168
3258.41 2355
3258.95 2491
3259.49 2908
3260.02 3051
3260.56 3344
3261.10 3409
3261.64 3849
3262.18 3925
3262.72 4140
3263.26 4443
3263.79 4916
3264.33 5090
3264.87 6200
3265.41 6106
3265.95 6256
3266.49 6726
3267.03 6866
3267.57 6513
3268.11 6479
3268.64 6158
3269.18 5574
3269.72 4725
3270.26 4241
3270.80 3782
3271.34 3373
3271.88 2901
3272.42 2404
3272.96 2239
3273.50 2074
3274.04 2188
3274.58 2311
3275.12 2384
3275.66 2243
3276.20 2228
3276.74 2471
3277.28 2585
3277.82 2631
3278.36 2236
3278.90 2521
3279.44 2537
3279.98 2374
3280.52 2460
3281.06 2345
3281.60 2469
3282.14 2575
3282.68 2450
3283.22 2410
3283.76 2169
3284.30 1940
3284.84 2054
3285.38 2004
3285.92 2048
3286.46 1988
3287.00 2017
3287.54 2092
3288.08 2137
3288.62 2233
3289.16 2131
3289.70 1986
3290.24 1961
3290.79 2042
3291.33 2018
3291.87 2371
3292.41 2211
3292.95 2188
3293.49 2479
3294.03 2720
3294.57 2678
3295.11 2542
3295.66 2770
3296.20 2491
3296.74 2767
3297.28 2564
3297.82 2633
3298.36 2757
3298.90 2374
3299.45 2452
3299.99 2374
3300.53 2256
3301.07 2109
3301.61 1927
3302.16 1990
3302.70 2167
3303.24 2083
3303.78 1979
3304.32 2006
3304.87 1982
3305.41 1965
3305.95 1935
3306.49 2021
3307.03 1973
3307.58 1845
3308.12 1941
3308.66 1776
3309.20 1700
3309.75 1820
3310.29 1636
3310.83 1505
3311.37 1648
3311.92 1668
3312.46 1719
3313.00 1678
3313.54 1747
3314.09 1881
3314.63 1757
3315.17 1785
3315.72 1851
3316.26 1956
3316.80 2000
3317.35 2061
3317.89 2158
3318.43 2011
3318.97 1878
3319.52 1573
3320.06 1760
3320.60 1564
3321.15 1507
3321.69 1668
3322.23 1777
3322.78 1711
3323.32 1625
3323.87 1565
3324.41 1710
3324.95 1552
3325.50 1542
3326.04 1553
3326.58 1572
3327.13 1611
3327.67 1477
3328.22 1420
3328.76 1619
3329.30 1497
3329.85 1551
3330.39 1576
3330.94 1608
3331.48 1431
3332.03 1623
3332.57 1963
3333.11 2130
3333.66 2424
3334.20 2664
3334.75 2838
3335.29 2861
3335.84 3100
3336.38 2969
3336.93 3024
3337.47 2800
3338.02 2811
3338.56 2574
3339.11 2687
3339.65 2448
3340.20 2146
3340.74 2050
3341.29 1840
3341.83 1793
3342.38 1674
3342.92 1522
3343.47 1547
3344.01 1635
3344.56 1588
3345.10 1471
3345.65 1561
3346.19 1496
3346.74 1515
3347.28 1422
3347.83 1555
3348.38 1687
3348.92 1690
3349.47 1545
3350.01 1765
3350.56 1988
3351.10 1923
3351.65 1749
3352.20 1678
3352.74 1639
3353.29 1647
3353.83 1729
3354.38 1529
3354.93 1438
3355.47 1562
3356.02 1665
3356.56 1612
3357.11 1415
3357.66 1441
3358.20 1521
3358.75 1556
3359.30 1480
3359.84 1386
3360.39 1478
3360.94 1482
3361.48 1347
3362.03 1366
3362.58 1355
3363.12 1404
3363.67 1407
3364.22 1420
3364.76 1439
3365.31 1412
3365.86 1332
3366.41 1473
3366.95 1392
3367.50 1321
3368.05 1331
3368.59 1264
3369.14 1313
3369.69 1365
3370.24 1325
3370.78 1272
3371.33 1369
3371.88 1440
3372.43 1431
3372.97 1416
3373.52 1439
3374.07 1597
3374.62 1552
3375.17 1264
3375.71 1282
3376.26 1309
3376.81 1441
3377.36 1369
3377.91 1261
3378.45 1188
3379.00 1309
3379.55 1278
3380.10 1229
3380.65 1138
3381.19 1144
3381.74 1428
3382.29 1346
3382.84 1336
3383.39 1122
3383.94 1152
3384.49 1259
3385.03 1392
3385.58 1353
3386.13 1411
3386.68 1303
3387.23 1283
3387.78 1454
3388.33 1530
3388.88 1409
3389.42 1454
3389.97 1280
3390.52 1236
3391.07 1278
3391.62 1291
3392.17 1255
3392.72 1223
3393.27 1254
3393.82 1203
3394.37 1322
3394.92 1263
3395.47 1352
3396.02 1275
3396.57 1346
3397.11 1309
3397.66 1517
3398.21 1405
3398.76 1322
3399.31 1261
3399.86 1123
3400.41 1245
3400.96 1359
3401.51 1301
3402.06 1172
3402.61 1131
3403.16 1176
3403.71 1190
3404.26 1221
3404.81 1117
3405.36 1074
3405.91 1072
3406.46 1236
3407.02 1235
3407.57 1190
3408.12 1292
3408.67 1267
3409.22 1212
3409.77 1266
3410.32 1220
3410.87 1287
3411.42 1345
3411.97 1246
3412.52 1258
3413.07 1252
3413.62 1281
3414.17 1325
3414.73 1303
3415.28 1217
3415.83 1409
3416.38 1470
3416.93 1534
3417.48 1508
3418.03 1442
3418.58 1571
3419.14 1799
3419.69 1858
3420.24 1886
3420.79 1794
3421.34 1965
3421.89 2072
3422.44 2063
3423.00 1972
3423.55 2090
3424.10 2115
3424.65 2182
3425.20 1921
3425.76 1961
3426.31 1767
3426.86 1818
3427.41 1690
3427.96 1559
3428.52 1502
3429.07 1557
3429.62 1531
3430.17 1477
3430.72 1430
3431.28 1503
3431.83 1592
3432.38 1546
3432.93 1345
3433.49 1395
3434.04 1407
3434.59 1207
3435.14 1246
3435.70 1211
3436.25 1211
3436.80 1132
3437.36 1242
3437.91 1227
3438.46 1285
3439.01 1367
3439.57 1280
3440.12 1311
3440.67 1306
3441.23 1256
3441.78 1490
3442.33 1555
3442.89 1344
3443.44 1468
3443.99 1275
3444.55 1304
3445.10 1154
3445.65 1137
3446.21 1264
3446.76 1192
3447.31 1263
3447.87 1415
3448.42 1384
3448.98 1222
3449.53 1296
3450.08 1397
3450.64 1429
3451.19 1364
3451.75 1413
3452.30 1418
3452.85 1367
3453.41 1576
3453.96 1503
3454.52 1420
3455.07 1404
3455.62 1422
3456.18 1395
3456.73 1381
3457.29 1283
3457.84 1453
3458.40 1377
3458.95 1465
3459.51 1288
3460.06 1333
3460.62 1463
3461.17 1324
3461.72 1348
3462.28 1389
3462.83 1388
3463.39 1244
3463.94 1285
3464.50 1324
3465.05 1408
3465.61 1332
3466.17 1391
3466.72 1357
3467.28 1434
3467.83 1550
3468.39 1472
3468.94 1540
3469.50 1645
3470.05 1679
3470.61 1629
3471.16 1577
3471.72 1627
3472.27 1491
3472.83 1695
3473.39 1727
3473.94 1931
3474.50 1696
3475.05 1530
3475.61 1653
3476.17 1595
3476.72 1636
3477.28 1671
3477.83 1633
3478.39 1698
3478.95 1713
3479.50 1788
3480.06 1750
3480.61 1843
3481.17 1826
3481.73 1843
3482.28 1807
3482.84 1907
3483.40 1945
3483.95 2074
3484.51 1926
3485.07 2207
3485.62 2343
3486.18 2164
3486.74 2094
3487.29 2157
3487.85 2605
3488.41 2903
3488.97 3387
3489.52 3960
3490.08 4862
3490.64 6040
3491.19 6699
3491.75 7459
3492.31 7868
3492.87 7635
3493.42 7777
3493.98 7262
3494.54 6723
3495.09 6061
3495.65 5166
3496.21 4353
3496.77 3767
3497.33 3211
3497.88 3040
3498.44 2853
3499.00 2855
3499.56 2795
3500.11 2679
3500.67 2712
3501.23 2904
3501.79 3030
3502.35 2877
3502.90 2868
3503.46 3202
3504.02 3339
3504.58 3431
3505.14 3151
3505.70 3148
3506.25 2865
3506.81 2673
3507.37 2936
3507.93 2620
3508.49 2479
3509.05 2384
3509.61 2427
3510.16 2231
3510.72 1923
3511.28 1900
3511.84 1864
3512.40 1779
3512.96 1880
3513.52 1746
3514.08 1714
3514.63 1699
3515.19 1427
3515.75 1437
3516.31 1628
3516.87 1504
3517.43 1342
3517.99 1363
3518.55 1401
3519.11 1437
3519.67 1570
3520.23 1668
3520.79 1387
3521.35 1530
3521.91 1576
3522.47 1450
3523.03 1597
3523.59 1656
3524.15 1625
3524.71 1601
3525.26 1326
3525.82 1312
3526.38 1356
3526.94 1255
3527.50 1352
3528.07 1356
3528.63 1294
3529.19 1417
3529.75 1447
3530.31 1371
3530.87 1369
3531.43 1383
3531.99 1351
3532.55 1464
3533.11 1518
3533.67 1564
3534.23 1399
3534.79 1390
3535.35 1515
3535.91 1441
3536.47 1409
3537.03 1516
3537.59 1526
3538.15 1281
3538.72 1324
3539.28 1356
3539.84 1451
3540.40 1291
3540.96 1284
3541.52 1440
3542.08 1430
3542.64 1402
3543.20 1393
3543.77 1393
3544.33 1282
3544.89 1400
3545.45 1296
3546.01 1373
3546.57 1324
3547.14 1357
3547.70 1291
3548.26 1182
3548.82 1187
3549.38 1196
3549.94 1223
3550.51 1249
3551.07 1251
3551.63 1334
3552.19 1384
3552.75 1182
3553.32 1295
3553.88 1185
3554.44 1153
3555.00 1173
3555.56 1266
3556.13 1286
3556.69 1309
3557.25 1241
3557.81 1167
3558.38 1266
3558.94 1243
3559.50 1126
3560.06 1286
3560.63 1160
3561.19 1126
3561.75 1220
3562.32 1269
3562.88 1247
3563.44 1169
3564.00 1347
3564.57 1316
3565.13 1389
3565.69 1440
3566.26 1344
3566.82 1112
3567.38 1198
3567.95 1305
3568.51 1370
3569.07 1203
3569.64 1083
3570.20 1162
3570.76 1263
3571.33 1410
3571.89 1267
3572.45 1323
3573.02 1325
3573.58 1329
3574.15 1240
3574.71 1222
3575.27 1275
3575.84 1267
3576.40 1297
3576.96 1472
3577.53 1396
3578.09 1392
3578.66 1368
3579.22 1466
3579.79 1351
3580.35 1241
3580.91 1413
3581.48 1390
3582.04 1490
3582.61 1307
3583.17 1322
3583.74 1381
3584.30 1395
3584.87 1466
3585.43 1495
3585.99 1402
3586.56 1502
3587.12 1398
3587.69 1261
3588.25 1278
3588.82 1128
3589.38 1208
3589.95 1122
3590.51 1137
3591.08 1145
3591.64 1029
3592.21 1173
3592.77 1152
3593.34 1035
3593.91 986
3594.47 1085
3595.04 1085
3595.60 1094
3596.17 1075
3596.73 974
3597.30 1135
3597.86 1127
3598.43 1062
3599.00 1124
3599.56 1112
3600.13 1104
3600.69 1139
3601.26 1117
3601.82 1155
3602.39 1197
3602.96 1109
3603.52 1039
3604.09 965
3604.65 1009
3605.22 994
3605.79 1192
3606.35 1061
3606.92 1020
3607.49 1073
3608.05 966
3608.62 1035
3609.19 975
3609.75 966
3610.32 1031
3610.89 1194
3611.45 1160
3612.02 998
3612.59 1021
3613.15 959
3613.72 913
3614.29 960
3614.85 1122
3615.42 1056
3615.99 982
3616.55 1141
3617.12 1067
3617.69 1127
3618.26 1152
3618.82 1254
3619.39 1335
3619.96 1233
3620.53 1224
3621.09 1277
3621.66 1200
3622.23 1110
3622.80 1026
3623.36 1124
3623.93 1103
3624.50 959
3625.07 941
3625.63 1021
3626.20 1095
3626.77 1045
3627.34 1011
3627.91 1035
3628.47 1050
3629.04 1110
3629.61 1025
3630.18 1211
3630.75 1126
3631.31 1010
3631.88 989
3632.45 918
3633.02 888
3633.59 1044
3634.16 1094
3634.73 1088
3635.29 1093
3635.86 1092
3636.43 1027
3637.00 917
3637.57 972
3638.14 1059
3638.71 935
3639.28 950
3639.84 1004
3640.41 1082
3640.98 1059
3641.55 1156
3642.12 1268
3642.69 1144
3643.26 1199
3643.83 1174
3644.40 1183
3644.97 1130
3645.54 1070
3646.11 1210
3646.67 1101
3647.24 1194
3647.81 1072
3648.38 1082
3648.95 1282
3649.52 1353
3650.09 1362
3650.66 1486
3651.23 1404
3651.80 1525
3652.37 1475
3652.94 1645
3653.51 1668
3654.08 1668
3654.65 1534
3655.22 1531
3655.79 1264
3656.36 1111
3656.93 1173
3657.50 1248
3658.07 1359
3658.64 1266
3659.21 1222
3659.78 1405
3660.35 1466
3660.93 1389
3661.50 1280
3662.07 1163
3662.64 1371
3663.21 1417
3663.78 1423
3664.35 1813
3664.92 2075
3665.49 2035
3666.06 1808
3666.63 1910
3667.20 1999
3667.78 1802
3668.35 1731
3668.92 1741
3669.49 1640
3670.06 1624
3670.63 1646
3671.20 1413
3671.77 1456
3672.35 1424
3672.92 1354
3673.49 1223
3674.06 1198
3674.63 1398
3675.20 1433
3675.78 1381
3676.35 1373
3676.92 1408
3677.49 1465
3678.06 1387
3678.64 1347
3679.21 1260
3679.78 1115
3680.35 1066
3680.92 1195
3681.50 1097
3682.07 1144
3682.64 1184
3683.21 1091
3683.79 1083
3684.36 985
3684.93 1006
3685.50 1068
3686.07 935
3686.65 966
3687.22 998
3687.79 984
3688.37 1039
3688.94 1066
3689.51 1037
3690.08 1122
3690.66 1067
3691.23 1122
3691.80 1043
3692.38 1043
3692.95 995
3693.52 1026
3694.10 1107
3694.67 1055
3695.24 1082
3695.81 1125
3696.39 1037
3696.96 1016
3697.54 1022
3698.11 1167
3698.68 1077
3699.26 1052
3699.83 1026
3700.40 961
3700.98 898
3701.55 1014
3702.12 1078
3702.70 1186
3703.27 1147
3703.85 1127
3704.42 1030
3704.99 1120
3705.57 1136
3706.14 1028
3706.72 1069
3707.29 986
3707.86 1065
3708.44 997
3709.01 1123
3709.59 1141
3710.16 1100
3710.74 1219
3711.31 1050
3711.89 1008
3712.46 1091
3713.03 1058
3713.61 994
3714.18 985
3714.76 1080
3715.33 978
3715.91 1008
3716.48 1042
3717.06 1132
3717.63 1030
3718.21 908
3718.78 1017
3719.36 1115
3719.93 1056
3720.51 1139
3721.08 995
3721.66 1075
3722.23 964
3722.81 906
3723.39 1037
3723.96 1024
3724.54 947
3725.11 937
3725.69 1004
3726.26 1032
3726.84 1025
3727.41 985
3727.99 928
3728.57 1040
3729.14 1132
3729.72 1062
3730.29 1000
3730.87 959
3731.45 1015
3732.02 1130
3732.60 1124
3733.17 982
3733.75 1106
3734.33 1101
3734.90 1053
3735.48 1033
3736.06 1168
3736.63 1038
3737.21 902
3737.79 993
3738.36 1025
3738.94 1036
3739.52 908
3740.09 955
3740.67 1056
3741.25 1010
3741.82 999
3742.40 956
3742.98 934
3743.55 890
3744.13 938
3744.71 917
3745.28 959
3745.86 1026
3746.44 958
3747.02 994
3747.59 925
3748.17 1002
3748.75 1157
3749.33 1049
3749.90 1011
3750.48 981
3751.06 1111
3751.64 1000
3752.21 1037
3752.79 1033
3753.37 1017
3753.95 1054
3754.52 1031
3755.10 1115
3755.68 1120
3756.26 980
3756.84 1066
3757.41 1105
3757.99 1147
3758.57 1117
3759.15 1094
3759.73 1239
3760.31 1139
3760.88 1020
3761.46 1016
3762.04 1103
3762.62 1128
3763.20 1158
3763.78 934
3764.35 1049
3764.93 1139
3765.51 1111
3766.09 1021
3766.67 1034
3767.25 1018
3767.83 1056
3768.41 963
3768.99 1090
3769.56 947
3770.14 886
3770.72 989
3771.30 1077
3771.88 1081
3772.46 986
3773.04 1107
3773.62 1182
3774.20 1133
3774.78 994
3775.36 1017
3775.94 1125
3776.52 932
3777.10 893
3777.67 994
3778.25 944
3778.83 908
3779.41 963
3779.99 865
3780.57 962
3781.15 991
3781.73 953
3782.31 1001
3782.89 948
3783.47 958
3784.05 882
3784.63 952
3785.21 1059
3785.79 1035
3786.37 868
3786.95 952
3787.54 1107
3788.12 1063
3788.70 984
3789.28 940
3789.86 952
3790.44 894
3791.02 936
3791.60 1061
3792.18 1026
3792.76 916
3793.34 963
3793.92 1117
3794.50 1115
3795.08 1148
3795.66 1121
3796.25 1057
3796.83 1125
3797.41 1009
3797.99 1080
3798.57 1137
3799.15 1195
3799.73 1250
3800.31 1347
3800.90 1373
3801.48 1211
3802.06 1293
3802.64 1366
3803.22 1271
3803.80 1334
3804.39 1300
3804.97 1244
3805.55 1308
3806.13 1196
3806.71 1257
3807.29 1324
3807.88 1467
3808.46 1420
3809.04 1477
3809.62 1527
3810.20 1377
3810.79 1258
3811.37 1245
3811.95 1282
3812.53 1199
3813.12 1343
3813.70 1414
3814.28 1423
3814.86 1465
3815.45 1323
3816.03 1260
3816.61 1226
3817.19 1236
3817.78 1283
3818.36 1145
3818.94 1099
3819.52 1119
3820.11 1117
3820.69 1173
3821.27 1146
3821.86 1050
3822.44 1145
3823.02 1045
3823.61 913
3824.19 1010
3824.77 1038
3825.36 1182
3825.94 1068
3826.52 1119
3827.11 1091
3827.69 1039
3828.27 951
3828.86 1086
3829.44 1025
3830.02 1096
3830.61 1041
3831.19 1013
3831.77 1031
3832.36 1075
3832.94 832
3833.53 881
3834.11 844
3834.69 1003
3835.28 920
3835.86 836
3836.45 865
3837.03 987
3837.61 1095
3838.20 904
3838.78 912
3839.37 877
3839.95 868
3840.54 982
3841.12 1073
3841.70 964
3842.29 875
3842.87 941
3843.46 896
3844.04 939
3844.63 996
3845.21 962
3845.80 1012
3846.38 991
3846.97 964
3847.55 900
3848.14 869
3848.72 852
3849.31 901
3849.89 937
3850.48 895
3851.06 1018
3851.65 944
3852.23 933
3852.82 1091
3853.40 1046
3853.99 910
3854.58 823
3855.16 957
3855.75 1003
3856.33 907
3856.92 888
3857.50 968
3858.09 876
3858.68 953
3859.26 870
3859.85 940
3860.43 1036
3861.02 959
3861.60 1001
3862.19 1079
3862.78 1133
3863.36 1054
3863.95 1153
3864.54 1186
3865.12 1164
3865.71 1181
3866.29 1064
3866.88 1150
3867.47 974
3868.05 959
3868.64 1107
3869.23 1078
3869.81 979
3870.40 815
3870.99 946
3871.57 1077
3872.16 1092
3872.75 1067
3873.33 948
3873.92 972
3874.51 928
3875.10 890
3875.68 1004
3876.27 1055
3876.86 1145
3877.44 1134
3878.03 941
3878.62 1117
3879.21 877
3879.79 907
3880.38 1053
3880.97 960
3881.56 941
3882.14 937
3882.73 932
3883.32 992
3883.91 988
3884.49 828
3885.08 896
3885.67 1033
3886.26 930
3886.85 882
3887.43 957
3888.02 853
3888.61 987
3889.20 1101
3889.79 1005
3890.38 1018
3890.96 1095
3891.55 1030
3892.14 1124
3892.73 1066
3893.32 920
3893.91 973
3894.49 939
3895.08 902
3895.67 904
3896.26 993
3896.85 922
3897.44 956
3898.03 918
3898.61 985
3899.20 1044
3899.79 914
3900.38 855
3900.97 932
3901.56 910
3902.15 965
3902.74 953
3903.33 1001
3903.92 1018
3904.51 1069
3905.09 1172
3905.68 1010
3906.27 1086
3906.86 1070
3907.45 1129
3908.04 1192
3908.63 1254
3909.22 1028
3909.81 961
3910.40 1010
3910.99 1009
3911.58 985
3912.17 953
3912.76 890
3913.35 954
3913.94 1079
3914.53 1055
3915.12 944
3915.71 913
3916.30 996
3916.89 1059
3917.48 1069
3918.07 972
3918.66 973
3919.25 1074
3919.84 999
3920.43 912
3921.02 944
3921.61 1143
3922.20 1030
3922.80 1018
3923.39 896
3923.98 931
3924.57 1056
3925.16 1034
3925.75 1041
3926.34 930
3926.93 1073
3927.52 943
3928.11 922
3928.70 914
3929.30 1014
3929.89 1119
3930.48 1077
3931.07 1049
3931.66 1008
3932.25 911
3932.84 833
3933.44 920
3934.03 874
3934.62 1028
3935.21 831
3935.80 818
3936.39 907
3936.98 951
3937.58 919
3938.17 941
3938.76 991
3939.35 930
3939.94 946
3940.54 880
3941.13 918
3941.72 888
3942.31 952
3942.90 952
3943.50 885
3944.09 964
3944.68 970
3945.27 984
3945.87 864
3946.46 859
3947.05 836
3947.64 858
3948.24 979
3948.83 975
3949.42 1049
3950.01 950
3950.61 920
3951.20 1043
3951.79 901
3952.39 906
3952.98 944
3953.57 1000
3954.16 962
3954.76 932
3955.35 796
3955.94 862
3956.54 943
3957.13 1018
3957.72 1074
3958.32 1051
3958.91 944
3959.50 1139
3960.10 976
3960.69 1017
3961.28 990
3961.88 890
3962.47 1115
3963.07 1022
3963.66 936
3964.25 955
3964.85 908
3965.44 957
3966.03 1048
3966.63 1215
3967.22 959
3967.82 1036
3968.41 922
3969.00 962
3969.60 1022
3970.19 1141
3970.79 1106
3971.38 1044
3971.98 990
3972.57 1084
3973.17 1179
3973.76 1087
3974.35 1172
3974.95 1251
3975.54 1339
3976.14 1586
3976.73 1552
3977.33 1300
3977.92 1312
3978.52 1360
3979.11 1416
3979.71 1356
3980.30 1135
3980.90 1283
3981.49 1190
3982.09 1241
3982.68 1232
3983.28 1217
3983.87 1217
3984.47 1222
3985.06 1362
3985.66 1290
3986.25 1146
3986.85 1226
3987.45 1077
3988.04 1070
3988.64 1158
3989.23 1247
3989.83 1251
3990.42 1152
3991.02 1154
3991.62 1136
3992.21 1052
3992.81 1065
3993.40 1043
3994.00 1307
3994.60 1373
3995.19 1262
3995.79 1259
3996.38 1374
3996.98 1337
3997.58 1296
3998.17 1343
3998.77 1283
3999.37 1278
3999.96 1281
4000.56 1273
4001.15 1225
4001.75 1266
4002.35 1098
4002.94 1016
4003.54 973
4004.14 990
4004.73 1081
4005.33 1030
4005.93 1001
4006.53 1091
4007.12 1116
4007.72 1020
4008.32 991
4008.91 1000
4009.51 1156
4010.11 1111
4010.71 1043
4011.30 1026
4011.90 902
4012.50 963
4013.10 1039
4013.69 956
4014.29 1031
4014.89 1008
4015.49 1028
4016.08 989
4016.68 946
4017.28 1022
4017.88 1236
4018.47 1179
4019.07 1149
4019.67 1112
4020.27 1175
4020.87 1072
4021.46 1033
4022.06 1120
4022.66 1069
4023.26 1052
4023.86 1238
4024.45 1197
4025.05 1187
4025.65 1077
4026.25 1106
4026.85 1110
4027.45 1317
4028.05 1456
4028.64 1537
4029.24 1340
4029.84 1334
4030.44 1252
4031.04 1261
4031.64 1350
4032.24 1344
4032.84 1422
4033.43 1377
4034.03 1348
4034.63 1392
4035.23 1352
4035.83 1328
4036.43 1163
4037.03 1210
4037.63 1153
4038.23 1104
4038.83 1065
4039.43 986
4040.03 1138
4040.63 968
4041.22 1042
4041.82 1064
4042.42 1122
4043.02 1107
4043.62 991
4044.22 884
4044.82 908
4045.42 978
4046.02 957
4046.62 958
4047.22 807
4047.82 834
4048.42 865
4049.02 913
4049.62 987
4050.22 976
4050.82 978
4051.42 919
4052.02 1031
4052.62 1006
4053.22 962
4053.83 890
4054.43 929
4055.03 1029
4055.63 1000
4056.23 1031
4056.83 951
4057.43 907
4058.03 976
4058.63 1083
4059.23 1029
4059.83 1118
4060.43 1208
4061.03 1191
4061.64 1224
4062.24 1153
4062.84 1160
4063.44 1207
4064.04 1205
4064.64 1257
4065.24 1271
4065.84 1176
4066.45 1127
4067.05 1044
4067.65 1114
4068.25 1036
4068.85 1077
4069.45 1027
4070.05 1040
4070.66 1044
4071.26 1008
4071.86 937
4072.46 961
4073.06 1008
4073.67 966
4074.27 991
4074.87 1007
4075.47 980
4076.07 1027
4076.68 1021
4077.28 1099
4077.88 1098
4078.48 1084
4079.09 1069
4079.69 989
4080.29 992
4080.89 1170
4081.50 1166
4082.10 1042
4082.70 1062
4083.30 980
4083.91 979
4084.51 1120
4085.11 943
4085.71 878
4086.32 881
4086.92 873
4087.52 1055
4088.13 1026
4088.73 940
4089.33 1075
4089.94 990
4090.54 930
4091.14 1032
4091.74 1002
4092.35 1125
4092.95 1029
4093.55 938
4094.16 940
4094.76 876
4095.37 927
4095.97 944
4096.57 1004
4097.18 1030
4097.78 1004
4098.38 950
4098.99 1084
4099.59 929
4100.20 953
4100.80 970
4101.40 980
4102.01 992
4102.61 1046
4103.22 899
4103.82 945
4104.42 1016
4105.03 950
4105.63 1025
4106.24 1033
4106.84 948
4107.45 971
4108.05 887
4108.65 984
4109.26 978
4109.86 984
4110.47 1032
4111.07 895
4111.68 882
4112.28 913
4112.89 977
4113.49 925
4114.10 888
4114.70 986
4115.31 947
4115.91 942
4116.52 975
4117.12 956
4117.73 841
4118.33 849
4118.94 955
4119.54 952
4120.15 804
4120.75 827
4121.36 855
4121.97 929
4122.57 907
4123.18 811
4123.78 811
4124.39 816
4124.99 797
4125.60 877
4126.21 772
4126.81 829
4127.42 867
4128.02 867
4128.63 860
4129.24 886
4129.84 843
4130.45 889
4131.05 985
4131.66 957
4132.27 906
4132.87 891
4133.48 964
4134.08 958
4134.69 1018
4135.30 1021
4135.90 1148
4136.51 1076
4137.12 1119
4137.72 1233
4138.33 1238
4138.94 1144
4139.54 1372
4140.15 1181
4140.76 1146
4141.37 1264
4141.97 1112
4142.58 1204
4143.19 1274
4143.79 1292
4144.40 1216
4145.01 1120
4145.61 1052
4146.22 1143
4146.83 970
4147.44 1024
4148.04 998
4148.65 868
4149.26 985
4149.87 850
4150.47 747
4151.08 901
4151.69 888
4152.30 848
4152.91 999
4153.51 865
4154.12 876
4154.73 875
4155.34 876
4155.94 836
4156.55 899
4157.16 831
4157.77 924
4158.38 958
4158.99 920
4159.59 854
4160.20 784
4160.81 939
4161.42 932
4162.03 991
4162.64 946
4163.24 917
4163.85 780
4164.46 875
4165.07 859
4165.68 856
4166.29 942
4166.90 927
4167.51 912
4168.11 799
4168.72 888
4169.33 899
4169.94 813
4170.55 925
4171.16 972
4171.77 844
4172.38 860
4172.99 820
4173.60 865
4174.21 898
4174.81 1009
4175.42 950
4176.03 951
4176.64 858
4177.25 853
4177.86 903
4178.47 875
4179.08 926
4179.69 887
4180.30 854
4180.91 872
4181.52 884
4182.13 871
4182.74 837
4183.35 898
4183.96 939
4184.57 1013
4185.18 944
4185.79 945
4186.40 966
4187.01 877
4187.62 931
4188.23 835
4188.84 838
4189.45 905
4190.06 893
4190.67 866
4191.29 978
4191.90 988
4192.51 932
4193.12 827
4193.73 904
4194.34 915
4194.95 837
4195.56 894
4196.17 1000
4196.78 745
4197.39 738
4198.00 795
4198.62 905
4199.23 720
4199.84 799
4200.45 872
4201.06 805
4201.67 787
4202.28 829
4202.89 837
4203.51 888
4204.12 871
4204.73 808
4205.34 835
4205.95 845
4206.56 1085
4207.18 1002
4207.79 855
4208.40 868
4209.01 948
4209.62 879
4210.24 943
4210.85 867
4211.46 940
4212.07 828
4212.68 814
4213.30 1078
4213.91 982
4214.52 855
4215.13 930
4215.74 929
4216.36 1004
4216.97 1018
4217.58 972
4218.19 944
4218.81 929
4219.42 981
4220.03 1005
4220.65 960
4221.26 1029
4221.87 973
4222.48 918
4223.10 965
4223.71 925
4224.32 934
4224.94 924
4225.55 982
4226.16 1099
4226.78 1131
4227.39 1067
4228.00 824
4228.61 984
4229.23 970
4229.84 1022
4230.46 1034
4231.07 1122
4231.68 1100
4232.30 1145
4232.91 1091
4233.52 1180
4234.14 1272
4234.75 1464
4235.36 1399
4235.98 1230
4236.59 1281
4237.21 1267
4237.82 1262
4238.43 1180
4239.05 1219
4239.66 1124
4240.28 1069
4240.89 1138
4241.50 1139
4242.12 1064
4242.73 861
4243.35 1025
4243.96 1016
4244.58 954
4245.19 1009
4245.81 1000
4246.42 938
4247.03 944
4247.65 1076
4248.26 1024
4248.88 944
4249.49 954
4250.11 1047
4250.72 1083
4251.34 984
4251.95 988
4252.57 1044
4253.18 882
4253.80 975
4254.41 967
4255.03 931
4255.64 998
4256.26 1050
4256.88 964
4257.49 952
4258.11 934
4258.72 897
4259.34 981
4259.95 959
4260.57 932
4261.18 815
4261.80 841
4262.42 937
4263.03 998
4263.65 1076
4264.26 963
4264.88 1076
4265.49 1075
4266.11 1100
4266.73 1169
4267.34 1088
4267.96 1161
4268.58 1179
4269.19 1195
4269.81 1165
4270.42 1014
4271.04 1097
4271.66 1091
4272.27 1045
4272.89 1141
4273.51 1038
4274.12 1047
4274.74 1011
4275.36 1150
4275.97 1197
4276.59 1235
4277.21 1231
4277.82 1275
4278.44 1239
4279.06 1085
4279.67 1056
4280.29 991
4280.91 1031
4281.53 1035
4282.14 952
4282.76 870
4283.38 914
4283.99 934
4284.61 939
4285.23 938
4285.85 908
4286.46 920
4287.08 980
4287.70 965
4288.32 869
4288.93 822
4289.55 854
4290.17 984
4290.79 929
4291.41 909
4292.02 871
4292.64 990
4293.26 999
4293.88 928
4294.50 989
4295.11 960
4295.73 941
4296.35 912
4296.97 917
4297.59 821
4298.21 821
4298.82 832
4299.44 895
4300.06 983
4300.68 1140
4301.30 1039
4301.92 1024
4302.53 1005
4303.15 951
4303.77 926
4304.39 913
4305.01 876
4305.63 858
4306.25 907
4306.87 940
4307.49 959
4308.10 957
4308.72 1011
4309.34 813
4309.96 820
4310.58 833
4311.20 879
4311.82 885
4312.44 895
4313.06 844
4313.68 808
4314.30 789
4314.92 889
4315.54 872
4316.16 895
4316.78 1090
4317.40 948
4318.02 951
4318.64 898
4319.26 970
4319.88 1005
4320.50 1053
4321.11 1087
4321.74 1093
4322.36 1051
4322.98 1162
4323.60 1200
4324.22 1176
4324.84 1144
4325.46 1196
4326.08 1130
4326.70 991
4327.32 1024
4327.94 1088
4328.56 1021
4329.18 1040
4329.80 964
4330.42 1076
4331.04 975
4331.66 940
4332.28 1009
4332.90 989
4333.52 1010
4334.15 1108
4334.77 994
4335.39 941
4336.01 1012
4336.63 1051
4337.25 1110
4337.87 1119
4338.49 1239
4339.11 1127
4339.74 1225
4340.36 1246
4340.98 1331
4341.60 1274
4342.22 1291
4342.84 1593
4343.46 1896
4344.09 2136
4344.71 2551
4345.33 2715
4345.95 3096
4346.57 3592
4347.19 3766
4347.82 3520
4348.44 3351
4349.06 3250
4349.68 2955
4350.30 2665
4350.93 2189
4351.55 1830
4352.17 1679
4352.79 1518
4353.42 1431
4354.04 1542
4354.66 1421
4355.28 1309
4355.91 1320
4356.53 1287
4357.15 1292
4357.77 1377
4358.40 1346
4359.02 1291
4359.64 1222
4360.26 1247
4360.89 1370
4361.51 1313
4362.13 1313
4362.76 1294
4363.38 1197
4364.00 1247
4364.62 1266
4365.25 1255
4365.87 1301
4366.49 1376
4367.12 1343
4367.74 1270
4368.36 1111
4368.99 1055
4369.61 1084
4370.23 1005
4370.86 900
4371.48 1019
4372.11 882
4372.73 917
4373.35 995
4373.98 981
4374.60 1039
4375.22 966
4375.85 1019
4376.47 1198
4377.10 1141
4377.72 1172
4378.34 1163
4378.97 1236
4379.59 1209
4380.22 1117
4380.84 1081
4381.47 1132
4382.09 1211
4382.71 1128
4383.34 1021
4383.96 981
4384.59 1065
4385.21 1141
4385.84 1047
4386.46 1024
4387.09 1050
4387.71 923
4388.34 877
4388.96 891
4389.59 909
4390.21 966
4390.84 920
4391.46 919
4392.09 870
4392.71 880
4393.34 956
4393.96 958
4394.59 884
4395.21 897
4395.84 949
4396.46 942
4397.09 901
4397.71 878
4398.34 932
4398.96 990
4399.59 877
4400.22 810
4400.84 845
4401.47 966
4402.09 1008
4402.72 952
4403.34 1019
4403.97 963
4404.60 979
4405.22 1114
4405.85 987
4406.47 1013
4407.10 1061
4407.73 1094
4408.35 1092
4408.98 1093
4409.61 1094
4410.23 1054
4410.86 1138
4411.48 1222
4412.11 1048
4412.74 1058
4413.36 1137
4413.99 984
4414.62 1028
4415.24 1067
4415.87 963
4416.50 901
4417.12 924
4417.75 1019
4418.38 1044
4419.01 862
4419.63 903
4420.26 1013
4420.89 962
4421.51 964
4422.14 996
4422.77 1000
4423.40 942
4424.02 815
4424.65 903
4425.28 931
4425.91 927
4426.53 804
4427.16 888
4427.79 854
4428.42 821
4429.04 892
4429.67 857
4430.30 797
4430.93 743
4431.55 875
4432.18 1032
4432.81 945
4433.44 858
4434.07 900
4434.69 1087
4435.32 1049
4435.95 971
4436.58 1004
4437.21 1120
4437.84 1060
4438.46 1113
4439.09 1061
4439.72 1102
4440.35 1120
4440.98 1063
4441.61 898
4442.24 920
4442.86 1016
4443.49 1011
4444.12 916
4444.75 925
4445.38 979
4446.01 905
4446.64 880
4447.27 1049
4447.90 1070
4448.52 1063
4449.15 1082
4449.78 1141
4450.41 1054
4451.04 1064
4451.67 978
4452.30 1024
4452.93 982
4453.56 1257
4454.19 1186
4454.82 1214
4455.45 1167
4456.08 1156
4456.71 1290
4457.34 1247
4457.97 1233
4458.60 1082
4459.23 1006
4459.86 1050
4460.49 1106
4461.12 997
4461.75 988
4462.38 1102
4463.01 1064
4463.64 1018
4464.27 1002
4464.90 885
4465.53 1016
4466.16 961
4466.79 910
4467.42 874
4468.05 886
4468.68 822
4469.31 877
4469.94 883
4470.57 840
4471.20 995
4471.83 992
4472.46 930
4473.09 796
4473.72 843
4474.35 860
4474.99 938
4475.62 876
4476.25 814
4476.88 827
4477.51 799
4478.14 847
4478.77 865
4479.40 915
4480.03 943
4480.67 960
4481.30 1000
4481.93 1075
4482.56 927
4483.19 906
4483.82 1028
4484.46 935
4485.09 1000
4485.72 1000
4486.35 957
4486.98 893
4487.61 975
4488.25 956
4488.88 994
4489.51 993
4490.14 989
4490.77 998
4491.41 1077
4492.04 1090
4492.67 1001
4493.30 1083
4493.94 1045
4494.57 973
4495.20 967
4495.83 947
4496.46 975
4497.10 1053
4497.73 1142
4498.36 1394
4498.99 1305
4499.63 1471
4500.26 1538
4500.89 1594
4501.53 1517
4502.16 1533
4502.79 1570
4503.42 1611
4504.06 1407
4504.69 1365
4505.32 1333
4505.96 1439
4506.59 1258
4507.22 1070
4507.86 1093
4508.49 1085
4509.12 1123
4509.76 1029
4510.39 990
4511.02 1074
4511.66 1070
4512.29 1076
4512.92 1043
4513.56 1061
4514.19 972
4514.83 1064
4515.46 1030
4516.09 962
4516.73 973
4517.36 826
4517.99 874
4518.63 872
4519.26 911
4519.90 895
4520.53 929
4521.17 965
4521.80 998
4522.43 1068
4523.07 1013
4523.70 927
4524.34 972
4524.97 956
4525.61 1018
4526.24 942
4526.88 855
4527.51 947
4528.14 1010
4528.78 1042
4529.41 986
4530.05 1097
4530.68 1075
4531.32 1017
4531.95 1034
4532.59 1119
4533.22 1149
4533.86 1101
4534.49 947
4535.13 1128
4535.76 1060
4536.40 988
4537.04 960
4537.67 1014
4538.31 1041
4538.94 1003
4539.58 927
4540.21 1048
4540.85 984
4541.48 1008
4542.12 1025
4542.76 1037
4543.39 1048
4544.03 1007
4544.66 1150
4545.30 975
4545.93 895
4546.57 861
4547.21 851
4547.84 1029
4548.48 958
4549.11 998
4549.75 871
4550.39 862
4551.02 838
4551.66 858
4552.30 859
4552.93 899
4553.57 966
4554.21 1013
4554.84 939
4555.48 945
4556.12 966
4556.75 908
4557.39 876
4558.03 837
4558.66 870
4559.30 895
4559.94 884
4560.57 916
4561.21 915
4561.85 935
4562.48 927
4563.12 909
4563.76 889
4564.40 847
4565.03 836
4565.67 900
4566.31 863
4566.95 901
4567.58 895
4568.22 893
4568.86 868
4569.50 851
4570.13 839
4570.77 817
4571.41 857
4572.05 870
4572.68 856
4573.32 827
4573.96 854
4574.60 933
4575.24 825
4575.87 893
4576.51 784
4577.15 930
4577.79 989
4578.43 949
4579.06 946
4579.70 989
4580.34 896
4580.98 934
4581.62 981
4582.26 1088
4582.90 1134
4583.53 1115
4584.17 1204
4584.81 1103
4585.45 1143
4586.09 1137
4586.73 1103
4587.37 1208
4588.01 1246
4588.64 1313
4589.28 1532
4589.92 1467
4590.56 1683
4591.20 1754
4591.84 1871
4592.48 1826
4593.12 1856
4593.76 1833
4594.40 1842
4595.04 1562
4595.68 1554
4596.31 1336
4596.95 1418
4597.59 1255
4598.23 1258
4598.87 1269
4599.51 1203
4600.15 1194
4600.79 1151
4601.43 1112
4602.07 1240
4602.71 1338
4603.35 1522
4603.99 1619
4604.63 1462
4605.27 1593
4605.91 1442
4606.55 1501
4607.19 1333
4607.83 1315
4608.47 1133
4609.11 1000
4609.75 1065
4610.39 1143
4611.03 1136
4611.68 940
4612.32 915
4612.96 1020
4613.60 1137
4614.24 1223
4614.88 1200
4615.52 1350
4616.16 1139
4616.80 1135
4617.44 1205
4618.08 1170
4618.72 1122
4619.36 1169
4620.01 1066
4620.65 1053
4621.29 958
4621.93 924
4622.57 937
4623.21 874
4623.85 799
4624.50 977
4625.14 980
4625.78 897
4626.42 839
4627.06 885
4627.70 791
4628.34 920
4628.99 1047
4629.63 1179
4630.27 1010
4630.91 1100
4631.55 1001
4632.20 1232
4632.84 1182
4633.48 1285
4634.12 1160
4634.76 1207
4635.41 1151
4636.05 1082
4636.69 1026
4637.33 1029
4637.98 1097
4638.62 1006
4639.26 984
4639.90 995
4640.55 876
4641.19 862
4641.83 813
4642.47 948
4643.12 1066
4643.76 1001
4644.40 1057
4645.04 1022
4645.69 969
4646.33 1038
4646.97 1060
4647.62 1075
4648.26 1046
4648.90 882
4649.55 916
4650.19 935
4650.83 995
4651.48 980
4652.12 894
4652.76 886
4653.41 883
4654.05 926
4654.69 922
4655.34 855
4655.98 896
4656.62 912
4657.27 958
4657.91 944
4658.55 894
4659.20 960
4659.84 983
4660.49 924
4661.13 924
4661.77 927
4662.42 945
4663.06 920
4663.71 957
4664.35 874
4664.99 819
4665.64 830
4666.28 756
4666.93 745
4667.57 801
4668.22 790
4668.86 776
4669.51 701
4670.15 805
4670.79 819
4671.44 754
4672.08 818
4672.73 806
4673.37 885
4674.02 830
4674.66 776
4675.31 778
4675.95 887
4676.60 847
4677.24 932
4677.89 907
4678.53 875
4679.18 967
4679.82 1063
4680.47 1004
4681.12 1128
4681.76 1005
4682.41 1033
4683.05 967
4683.70 833
4684.34 992
4684.99 1025
4685.63 955
4686.28 1027
4686.93 905
4687.57 878
4688.22 931
4688.86 920
4689.51 886
4690.15 879
4690.80 804
4691.45 829
4692.09 899
4692.74 903
4693.39 972
4694.03 963
4694.68 852
4695.32 1058
4695.97 1071
4696.62 1089
4697.26 1216
4697.91 1405
4698.56 1559
4699.20 1576
4699.85 1486
4700.50 1480
4701.14 1446
4701.79 1493
4702.44 1524
4703.08 1407
4703.73 1234
4704.38 1200
4705.02 1179
4705.67 1367
4706.32 1085
4706.97 1121
4707.61 1085
4708.26 952
4708.91 1042
4709.55 1020
4710.20 1026
4710.85 1036
4711.50 972
4712.14 976
4712.79 960
4713.44 1072
4714.09 1152
4714.73 996
4715.38 948
4716.03 890
4716.68 912
4717.33 878
4717.97 934
4718.62 981
4719.27 983
4719.92 824
4720.57 801
4721.21 962
4721.86 870
4722.51 840
4723.16 820
4723.81 798
4724.45 735
4725.10 854
4725.75 900
4726.40 857
4727.05 876
4727.70 979
4728.35 906
4728.99 848
4729.64 836
4730.29 907
4730.94 896
4731.59 821
4732.24 755
4732.89 794
4733.54 885
4734.19 878
4734.83 716
4735.48 768
4736.13 771
4736.78 832
4737.43 850
4738.08 786
4738.73 849
4739.38 818
4740.03 821
4740.68 885
4741.33 933
4741.98 790
4742.63 676
4743.28 756
4743.93 800
4744.58 823
4745.23 844
4745.87 794
4746.52 850
4747.17 965
4747.82 1006
4748.47 989
4749.12 1021
4749.77 1269
4750.42 1217
4751.08 1241
4751.73 1179
4752.38 1129
4753.03 1199
4753.68 1106
4754.33 1152
4754.98 1216
4755.63 1098
4756.28 1010
4756.93 885
4757.58 936
4758.23 881
4758.88 885
4759.53 843
4760.18 869
4760.83 851
4761.48 821
4762.13 756
4762.79 775
4763.44 781
4764.09 794
4764.74 811
4765.39 902
4766.04 646
4766.69 759
4767.34 771
4767.99 761
4768.65 640
4769.30 778
4769.95 748
4770.60 708
4771.25 884
4771.90 798
4772.56 720
4773.21 763
4773.86 819
4774.51 866
4775.16 794
4775.81 879
4776.47 851
4777.12 773
4777.77 776
4778.42 711
4779.07 782
4779.73 780
4780.38 662
4781.03 788
4781.68 757
4782.34 847
4782.99 837
4783.64 840
4784.29 830
4784.94 779
4785.60 837
4786.25 823
4786.90 671
4787.56 833
4788.21 874
4788.86 845
4789.51 1004
4790.17 1022
4790.82 925
4791.47 888
4792.13 965
4792.78 999
4793.43 966
4794.08 1030
4794.74 915
4795.39 855
4796.04 923
4796.70 948
4797.35 842
4798.00 773
4798.66 784
4799.31 765
4799.96 849
4800.62 805
4801.27 775
4801.93 750
4802.58 806
4803.23 842
4803.89 839
4804.54 856
4805.19 904
4805.85 930
4806.50 871
4807.16 814
4807.81 846
4808.46 783
4809.12 760
4809.77 806
4810.43 876
4811.08 873
4811.73 923
4812.39 848
4813.04 866
4813.70 1083
4814.35 967
4815.01 886
4815.66 851
4816.32 943
4816.97 861
4817.63 854
4818.28 968
4818.94 1008
4819.59 954
4820.24 1006
4820.90 1029
4821.55 1016
4822.21 945
4822.86 893
4823.52 911
4824.18 818
4824.83 912
4825.49 946
4826.14 869
4826.80 954
4827.45 1027
4828.11 1043
4828.76 979
4829.42 942
4830.07 866
4830.73 957
4831.38 1035
4832.04 1093
4832.70 1025
4833.35 1140
4834.01 1202
4834.66 1111
4835.32 1131
4835.98 1248
4836.63 1147
4837.29 1224
4837.94 1167
4838.60 1179
4839.26 1226
4839.91 1250
4840.57 1309
4841.22 1359
4841.88 1300
4842.54 1360
4843.19 1352
4843.85 1264
4844.51 1255
4845.16 1224
4845.82 1376
4846.48 1410
4847.13 1340
4847.79 1340
4848.45 1328
4849.10 1408
4849.76 1461
4850.42 1385
4851.07 1429
4851.73 1335
4852.39 1568
4853.05 1539
4853.70 1500
4854.36 1613
4855.02 1534
4855.68 1743
4856.33 1769
4856.99 2116
4857.65 2021
4858.30 2056
4858.96 2190
4859.62 2149
4860.28 2217
4860.94 2181
4861.59 1919
4862.25 1795
4862.91 1875
4863.57 1783
4864.22 1581
4864.88 1731
4865.54 1865
4866.20 1782
4866.86 1896
4867.51 1900
4868.17 1813
4868.83 1699
4869.49 1794
4870.15 1901
4870.81 1776
4871.46 1723
4872.12 1824
4872.78 1820
4873.44 1752
4874.10 1638
4874.76 1794
4875.41 1772
4876.07 1816
4876.73 1680
4877.39 1905
4878.05 1812
4878.71 1692
4879.37 1850
4880.03 1818
4880.69 1671
4881.34 1598
4882.00 1513
4882.66 1425
4883.32 1727
4883.98 1544
4884.64 1446
4885.30 1363
4885.96 1398
4886.62 1397
4887.28 1475
4887.94 1232
4888.60 1234
4889.26 1499
4889.92 1369
4890.58 1292
4891.24 1299
4891.89 1323
4892.55 1281
4893.21 1325
4893.87 1456
4894.53 1333
4895.19 1328
4895.85 1200
4896.51 1251
4897.17 1230
4897.83 1276
4898.49 1276
4899.16 1180
4899.82 1206
4900.48 1179
4901.14 1374
4901.80 1279
4902.46 1186
4903.12 1249
4903.78 1105
4904.44 1152
4905.10 1237
4905.76 1229
4906.42 1152
4907.08 1129
4907.74 1200
4908.40 1259
4909.06 1080
4909.72 1228
4910.39 1207
4911.05 1136
4911.71 1132
4912.37 1216
4913.03 1207
4913.69 1207
4914.35 1029
4915.01 966
4915.68 1120
4916.34 1039
4917.00 1111
4917.66 1099
4918.32 1065
4918.98 1063
4919.64 1024
4920.31 933
4920.97 1069
4921.63 1001
4922.29 1049
4922.95 1025
4923.62 973
4924.28 966
4924.94 956
4925.60 961
4926.26 960
4926.93 948
4927.59 1061
4928.25 1024
4928.91 1000
4929.57 1019
4930.24 960
4930.90 958
4931.56 908
4932.22 946
4932.89 1118
4933.55 1054
4934.21 904
4934.87 1018
4935.54 887
4936.20 929
4936.86 882
4937.53 843
4938.19 915
4938.85 969
4939.51 875
4940.18 1058
4940.84 950
4941.50 954
4942.17 969
4942.83 934
4943.49 810
4944.16 928
4944.82 911
4945.48 970
4946.15 930
4946.81 892
4947.47 901
4948.14 979
4948.80 855
4949.46 865
4950.13 904
4950.79 991
4951.45 1036
4952.12 935
4952.78 953
4953.45 902
4954.11 1023
4954.77 961
4955.44 982
4956.10 936
4956.77 862
4957.43 1003
4958.09 1016
4958.76 1053
4959.42 994
4960.09 1090
4960.75 1046
4961.42 1210
4962.08 1159
4962.75 1350
4963.41 1409
4964.07 1393
4964.74 1495
4965.40 1481
4966.07 1495
4966.73 1382
4967.40 1232
4968.06 1101
4968.73 1089
4969.39 986
4970.06 1012
4970.72 1018
4971.39 1000
4972.05 1099
4972.72 1073
4973.38 1052
4974.05 1068
4974.71 1082
4975.38 1202
4976.05 1246
4976.71 1044
4977.38 1163
4978.04 1060
4978.71 1042
4979.37 1044
4980.04 1035
4980.70 1054
4981.37 1115
4982.04 1083
4982.70 954
4983.37 970
4984.03 962
4984.70 921
4985.37 1000
4986.03 1087
4986.70 1005
4987.36 980
4988.03 1015
4988.70 1045
4989.36 1011
4990.03 963
4990.70 1116
4991.36 1143
4992.03 1090
4992.69 1118
4993.36 1017
4994.03 1075
4994.69 994
4995.36 1053
4996.03 1032
4996.69 1037
4997.36 882
4998.03 905
4998.70 830
4999.36 870
5000.03 773
5000.70 801
5001.36 874
5002.03 748
5002.70 783
5003.37 855
5004.03 823
5004.70 897
5005.37 823
5006.03 829
5006.70 823
5007.37 894
5008.04 970
5008.70 884
5009.37 810
5010.04 959
5010.71 928
5011.38 928
5012.04 826
5012.71 840
5013.38 791
5014.05 888
5014.72 1019
5015.38 996
5016.05 1008
5016.72 897
5017.39 867
5018.06 829
5018.72 946
5019.39 833
5020.06 803
5020.73 916
5021.40 858
5022.07 968
5022.73 1034
5023.40 1025
5024.07 1116
5024.74 1114
5025.41 1177
5026.08 1166
5026.75 1157
5027.42 1130
5028.08 1036
5028.75 946
5029.42 940
5030.09 1020
5030.76 965
5031.43 974
5032.10 857
5032.77 918
5033.44 832
5034.11 795
5034.78 762
5035.45 751
5036.11 852
5036.78 910
5037.45 888
5038.12 813
5038.79 785
5039.46 720
5040.13 755
5040.80 798
5041.47 792
5042.14 839
5042.81 725
5043.48 843
5044.15 776
5044.82 843
5045.49 763
5046.16 771
5046.83 932
5047.50 865
5048.17 898
5048.84 751
5049.51 765
5050.18 738
5050.85 838
5051.52 864
5052.19 770
5052.86 812
5053.54 814
5054.21 823
5054.88 786
5055.55 736
5056.22 845
5056.89 862
5057.56 806
5058.23 854
5058.90 903
5059.57 833
5060.24 828
5060.91 816
5061.59 814
5062.26 773
5062.93 861
5063.60 903
5064.27 899
5064.94 890
5065.61 793
5066.28 737
5066.96 815
5067.63 805
5068.30 796
5068.97 868
5069.64 866
5070.31 813
5070.99 787
5071.66 733
5072.33 794
5073.00 768
5073.67 828
5074.35 888
5075.02 902
5075.69 915
5076.36 1018
5077.03 990
5077.71 944
5078.38 917
5079.05 1060
5079.72 1032
5080.39 1046
5081.07 983
5081.74 868
5082.41 1030
5083.08 1072
5083.76 997
5084.43 941
5085.10 873
5085.78 931
5086.45 843
5087.12 849
5087.79 957
5088.47 1028
5089.14 1141
5089.81 1121
5090.49 993
5091.16 997
5091.83 1152
5092.51 1147
5093.18 1119
5093.85 1117
5094.52 1013
5095.20 1133
5095.87 923
5096.54 913
5097.22 889
5097.89 942
5098.57 1078
5099.24 971
5099.91 770
5100.59 786
5101.26 901
5101.93 981
5102.61 946
5103.28 935
5103.96 920
5104.63 983
5105.30 921
5105.98 1013
5106.65 921
5107.33 877
5108.00 774
5108.67 862
5109.35 871
5110.02 861
5110.70 882
5111.37 853
5112.05 808
5112.72 858
5113.40 823
5114.07 783
5114.74 877
5115.42 905
5116.09 770
5116.77 888
5117.44 880
5118.12 879
5118.79 818
5119.47 898
5120.14 899
5120.82 918
5121.49 899
5122.17 787
5122.84 779
5123.52 799
5124.19 847
5124.87 861
5125.54 846
5126.22 926
5126.90 940
5127.57 890
5128.25 902
5128.92 888
5129.60 897
5130.27 939
5130.95 1019
5131.62 1019
5132.30 893
5132.98 961
5133.65 936
5134.33 884
5135.00 910
5135.68 926
5136.36 924
5137.03 893
5137.71 834
5138.38 833
5139.06 845
5139.74 684
5140.41 774
5141.09 839
5141.77 734
5142.44 737
5143.12 727
5143.80 682
5144.47 747
5145.15 880
5145.83 847
5146.50 821
5147.18 752
5147.86 814
5148.53 823
5149.21 706
5149.89 646
5150.56 772
5151.24 700
5151.92 711
5152.60 726
5153.27 686
5153.95 801
5154.63 789
5155.30 719
5155.98 716
5156.66 694
5157.34 798
5158.01 767
5158.69 730
5159.37 693
5160.05 653
5160.72 762
5161.40 759
5162.08 687
5162.76 700
5163.44 681
5164.11 855
5164.79 775
5165.47 738
5166.15 789
5166.83 673
5167.50 744
5168.18 751
5168.86 797
5169.54 778
5170.22 733
5170.89 735
5171.57 679
5172.25 684
5172.93 718
5173.61 780
5174.29 662
5174.97 717
5175.64 676
5176.32 820
5177.00 761
5177.68 694
5178.36 785
5179.04 742
5179.72 811
5180.40 752
5181.08 834
5181.75 815
5182.43 835
5183.11 872
5183.79 905
5184.47 778
5185.15 790
5185.83 656
5186.51 727
5187.19 694
5187.87 741
5188.55 710
5189.23 655
5189.91 719
5190.59 703
5191.27 670
5191.95 812
5192.63 727
5193.31 715
5193.98 684
5194.66 694
5195.34 639
5196.02 776
5196.70 793
5197.38 791
5198.07 783
5198.75 760
5199.43 755
5200.11 957
5200.79 891
5201.47 705
5202.15 728
5202.83 689
5203.51 835
5204.19 927
5204.87 750
5205.55 801
5206.23 802
5206.91 850
5207.59 857
5208.27 993
5208.95 839
5209.63 844
5210.31 814
5211.00 829
5211.68 868
5212.36 811
5213.04 869
5213.72 921
5214.40 970
5215.08 883
5215.76 876
5216.45 951
5217.13 945
5217.81 893
5218.49 965
5219.17 871
5219.85 902
5220.53 967
5221.22 953
5221.90 878
5222.58 794
5223.26 846
5223.94 1006
5224.62 834
5225.31 849
5225.99 903
5226.67 832
5227.35 848
5228.03 882
5228.72 908
5229.40 869
5230.08 787
5230.76 868
5231.45 895
5232.13 729
5232.81 843
5233.49 851
5234.18 839
5234.86 789
5235.54 903
5236.22 918
5236.91 885
5237.59 921
5238.27 881
5238.95 904
5239.64 1089
5240.32 1007
5241.00 969
5241.69 886
5242.37 910
5243.05 872
5243.73 908
5244.42 992
5245.10 1049
5245.78 1012
5246.47 973
5247.15 1005
5247.83 1029
5248.52 853
5249.20 943
5249.88 1078
5250.57 1049
5251.25 976
5251.94 980
5252.62 1130
5253.30 1100
5253.99 1085
5254.67 1053
5255.35 914
5256.04 901
5256.72 1022
5257.41 1074
5258.09 963
5258.77 928
5259.46 890
5260.14 787
5260.83 880
5261.51 930
5262.20 867
5262.88 790
5263.56 872
5264.25 844
5264.93 878
5265.62 881
5266.30 900
5266.99 882
5267.67 838
5268.36 922
5269.04 889
5269.73 848
5270.41 840
5271.10 840
5271.78 750
5272.47 835
5273.15 805
5273.84 914
5274.52 787
5275.21 853
5275.89 730
5276.58 730
5277.26 778
5277.95 765
5278.63 806
5279.32 770
5280.00 794
5280.69 741
5281.37 752
5282.06 753
5282.75 855
5283.43 758
5284.12 803
5284.80 756
5285.49 799
5286.17 771
5286.86 767
5287.55 810
5288.23 826
5288.92 842
5289.60 819
5290.29 813
5290.98 884
5291.66 721
5292.35 778
5293.04 790
5293.72 942
5294.41 805
5295.10 905
5295.78 945
5296.47 848
5297.15 789
5297.84 793
5298.53 819
5299.21 736
5299.90 769
5300.59 797
5301.28 803
5301.96 819
5302.65 921
5303.34 904
5304.02 919
5304.71 824
5305.40 841
5306.08 912
5306.77 907
5307.46 861
5308.15 835
5308.83 780
5309.52 787
5310.21 819
5310.90 930
5311.58 923
5312.27 886
5312.96 952
5313.65 937
5314.33 886
5315.02 951
5315.71 917
5316.40 900
5317.09 976
5317.77 1040
5318.46 1079
5319.15 996
5319.84 994
5320.53 1134
5321.21 1129
5321.90 1089
5322.59 1089
5323.28 1175
5323.97 1239
5324.65 1144
5325.34 994
5326.03 1000
5326.72 960
5327.41 1025
5328.10 965
5328.79 888
5329.47 1004
5330.16 1008
5330.85 1030
5331.54 1030
5332.23 926
5332.92 839
5333.61 903
5334.30 913
5334.99 886
5335.67 846
5336.36 796
5337.05 815
5337.74 864
5338.43 844
5339.12 779
5339.81 838
5340.50 877
5341.19 858
5341.88 757
5342.57 823
5343.26 883
5343.95 852
5344.64 827
5345.33 892
5346.02 836
5346.71 815
5347.40 889
5348.09 905
5348.78 980
5349.47 943
5350.16 964
5350.85 975
5351.54 897
5352.23 911
5352.92 774
5353.61 789
5354.30 795
5354.99 767
5355.68 716
5356.37 744
5357.06 770
5357.75 719
5358.44 749
5359.13 665
5359.82 748
5360.51 747
5361.20 872
5361.89 914
5362.58 1000
5363.27 931
5363.97 861
5364.66 876
5365.35 883
5366.04 922
5366.73 896
5367.42 828
5368.11 872
5368.80 813
5369.49 809
5370.19 878
5370.88 835
5371.57 833
5372.26 781
5372.95 720
5373.64 681
5374.33 677
5375.03 795
5375.72 786
5376.41 719
5377.10 729
5377.79 721
5378.49 698
5379.18 668
5379.87 574
5380.56 658
5381.25 677
5381.95 719
5382.64 684
5383.33 671
5384.02 673
5384.71 741
5385.41 712
5386.10 743
5386.79 761
5387.48 736
5388.18 820
5388.87 798
5389.56 787
5390.25 753
5390.95 807
5391.64 819
5392.33 796
5393.02 793
5393.72 709
5394.41 777
5395.10 839
5395.80 845
5396.49 814
5397.18 757
5397.88 818
5398.57 798
5399.26 727
5399.95 631
5400.65 653
5401.34 663
5402.03 744
5402.73 665
5403.42 742
5404.12 734
5404.81 755
5405.50 864
5406.20 734
5406.89 769
5407.58 821
5408.28 761
5408.97 849
5409.66 678
5410.36 744
5411.05 726
5411.75 794
5412.44 829
5413.13 776
5413.83 751
5414.52 682
5415.22 669
5415.91 723
5416.61 761
5417.30 789
5417.99 742
5418.69 880
5419.38 869
5420.08 763
5420.77 664
5421.47 858
5422.16 816
5422.86 854
5423.55 782
5424.25 755
5424.94 745
5425.64 679
5426.33 758
5427.03 744
5427.72 805
5428.42 812
5429.11 791
5429.81 602
5430.50 706
5431.20 808
5431.89 844
5432.59 736
5433.28 873
5433.98 1031
5434.67 888
5435.37 1066
5436.06 977
5436.76 960
5437.46 904
5438.15 903
5438.85 975
5439.54 906
5440.24 846
5440.93 952
5441.63 979
5442.33 897
5443.02 957
5443.72 989
5444.41 908
5445.11 918
5445.81 937
5446.50 999
5447.20 952
5447.90 1031
5448.59 1028
5449.29 972
5449.98 962
5450.68 915
5451.38 953
5452.07 1066
5452.77 987
5453.47 999
5454.16 983
5454.86 1016
5455.56 951
5456.25 942
5456.95 903
5457.65 887
5458.35 1039
5459.04 995
5459.74 988
5460.44 915
5461.13 976
5461.83 950
5462.53 980
5463.23 1096
5463.92 1012
5464.62 1035
5465.32 974
5466.02 1047
5466.71 1167
5467.41 1145
5468.11 1157
5468.81 1149
5469.50 1244
5470.20 1304
5470.90 1237
5471.60 1204
5472.29 1294
5472.99 1186
5473.69 1297
5474.39 1251
5475.09 1265
5475.78 1319
5476.48 1364
5477.18 1591
5477.88 1654
5478.58 1851
5479.28 2033
5479.97 2154
5480.67 2417
5481.37 2524
5482.07 2373
5482.77 2190
5483.47 2217
5484.17 2086
5484.86 2033
5485.56 1948
5486.26 1657
5486.96 1697
5487.66 1686
5488.36 1694
5489.06 1783
5489.76 1754
5490.45 1697
5491.15 1676
5491.85 1785
5492.55 1725
5493.25 1733
5493.95 1645
5494.65 1778
5495.35 1909
5496.05 2096
5496.75 1978
5497.45 2350
5498.15 2736
5498.85 2942
5499.55 3383
5500.25 3620
5500.95 4063
5501.65 4106
5502.35 4298
5503.04 4464
5503.74 4128
5504.44 3629
5505.14 2976
5505.84 2781
5506.54 2560
5507.24 2212
5507.94 1867
5508.65 1999
5509.35 1828
5510.05 1915
5510.75 1774
5511.45 1701
5512.15 1750
5512.85 1813
5513.55 1652
5514.25 1596
5514.95 1592
5515.65 1566
5516.35 1514
5517.05 1426
5517.75 1325
5518.45 1372
5519.15 1361
5519.85 1357
5520.56 1369
5521.26 1290
5521.96 1236
5522.66 1201
5523.36 1180
5524.06 1230
5524.76 1066
5525.46 983
5526.16 1072
5526.87 1123
5527.57 1037
5528.27 938
5528.97 1070
5529.67 940
5530.37 988
5531.07 1040
5531.78 1019
5532.48 937
5533.18 1002
5533.88 1066
5534.58 914
5535.29 895
5535.99 980
5536.69 1006
5537.39 1042
5538.09 1032
5538.80 936
5539.50 937
5540.20 950
5540.90 948
5541.60 936
5542.31 961
5543.01 910
5543.71 920
5544.41 933
5545.12 931
5545.82 899
5546.52 851
5547.22 900
5547.93 808
5548.63 881
5549.33 959
5550.04 922
5550.74 909
5551.44 888
5552.14 876
5552.85 952
5553.55 843
5554.25 892
5554.96 850
5555.66 852
5556.36 938
5557.07 940
5557.77 930
5558.47 987
5559.18 838
5559.88 906
5560.58 958
5561.29 886
5561.99 922
5562.69 1022
5563.40 1058
5564.10 1009
5564.80 984
5565.51 977
5566.21 1015
5566.92 935
5567.62 941
5568.32 911
5569.03 780
5569.73 783
5570.44 883
5571.14 853
5571.84 889
5572.55 1021
5573.25 959
5573.96 931
5574.66 1005
5575.37 895
5576.07 879
5576.78 979
5577.48 908
5578.18 868
5578.89 911
5579.59 845
5580.30 885
5581.00 839
5581.71 881
5582.41 889
5583.12 899
5583.82 811
5584.53 796
5585.23 844
5585.94 839
5586.64 875
5587.35 913
5588.05 825
5588.76 836
5589.46 835
5590.17 816
5590.88 844
5591.58 742
5592.29 839
5592.99 819
5593.70 825
5594.40 829
5595.11 790
5595.81 790
5596.52 777
5597.23 757
5597.93 746
5598.64 818
5599.34 788
5600.05 799
5600.76 779
5601.46 723
5602.17 742
5602.87 696
5603.58 791
5604.29 875
5604.99 710
5605.70 816
5606.41 738
5607.11 866
5607.82 945
5608.52 784
5609.23 819
5609.94 869
5610.64 757
5611.35 782
5612.06 845
5612.76 782
5613.47 823
5614.18 897
5614.89 893
5615.59 806
5616.30 853
5617.01 904
5617.71 841
5618.42 838
5619.13 841
5619.84 718
5620.54 625
5621.25 769
5621.96 812
5622.66 732
5623.37 770
5624.08 890
5624.79 792
5625.49 721
5626.20 840
5626.91 861
5627.62 944
5628.33 922
5629.03 810
5629.74 807
5630.45 1069
5631.16 988
5631.87 948
5632.57 900
5633.28 916
5633.99 904
5634.70 854
5635.41 872
5636.11 839
5636.82 894
5637.53 911
5638.24 871
5638.95 911
5639.66 953
5640.36 943
5641.07 906
5641.78 857
5642.49 858
5643.20 848
5643.91 901
5644.62 880
5645.33 827
5646.03 799
5646.74 912
5647.45 750
5648.16 764
5648.87 771
5649.58 721
5650.29 801
5651.00 800
5651.71 765
5652.42 802
5653.13 863
5653.84 896
5654.54 912
5655.25 857
5655.96 897
5656.67 840
5657.38 961
5658.09 1076
5658.80 1077
5659.51 992
5660.22 924
5660.93 951
5661.64 879
5662.35 876
5663.06 774
5663.77 819
5664.48 867
5665.19 789
5665.90 803
5666.61 862
5667.32 805
5668.03 827
5668.74 943
5669.45 921
5670.16 861
5670.87 894
5671.58 749
5672.29 814
5673.01 827
5673.72 787
5674.43 777
5675.14 834
5675.85 671
5676.56 648
5677.27 762
5677.98 686
5678.69 719
5679.40 756
5680.11 834
5680.82 817
5681.54 761
5682.25 818
5682.96 814
5683.67 900
5684.38 812
5685.09 644
5685.80 751
5686.51 754
5687.23 793
5687.94 751
5688.65 726
5689.36 656
5690.07 757
5690.78 721
5691.50 801
5692.21 689
5692.92 726
5693.63 723
5694.34 740
5695.06 681
5695.77 637
5696.48 798
5697.19 774
5697.90 703
5698.62 631
5699.33 652
5700.04 667
5700.75 620
5701.46 736
5702.18 643
5702.89 678
5703.60 794
5704.31 752
5705.03 721
5705.74 703
5706.45 657
5707.17 711
5707.88 707
5708.59 678
5709.30 681
5710.02 662
5710.73 665
5711.44 654
5712.16 656
5712.87 676
5713.58 726
5714.30 643
5715.01 558
5715.72 564
5716.43 631
5717.15 735
5717.86 706
5718.58 604
5719.29 722
5720.00 652
5720.72 596
5721.43 618
5722.14 651
5722.86 715
5723.57 671
5724.28 656
5725.00 587
5725.71 642
5726.43 694
5727.14 612
5727.85 686
5728.57 718
5729.28 664
5730.00 694
5730.71 748
5731.42 759
5732.14 668
5732.85 675
5733.57 540
5734.28 628
5735.00 650
5735.71 658
5736.43 649
5737.14 609
5737.85 578
5738.57 663
5739.28 712
5740.00 621
5740.71 585
5741.43 668
5742.14 553
5742.86 614
5743.57 672
5744.29 614
5745.00 593
5745.72 692
5746.43 633
5747.15 631
5747.86 619
5748.58 618
5749.30 663
5750.01 649
5750.73 649
5751.44 755
5752.16 648
5752.87 613
5753.59 580
5754.30 584
5755.02 621
5755.74 616
5756.45 741
5757.17 686
5757.88 583
5758.60 635
5759.31 545
5760.03 582
5760.75 624
5761.46 631
5762.18 602
5762.90 619
5763.61 607
5764.33 582
5765.04 611
5765.76 627
5766.48 584
5767.19 648
5767.91 651
5768.63 637
5769.34 701
5770.06 669
5770.78 781
5771.49 600
5772.21 577
5772.93 695
5773.64 686
5774.36 578
5775.08 664
5775.79 669
5776.51 643
5777.23 625
5777.95 607
5778.66 670
5779.38 618
5780.10 614
5780.81 658
5781.53 650
5782.25 674
5782.97 596
5783.68 590
5784.40 768
5785.12 654
5785.84 587
5786.55 604
5787.27 723
5787.99 685
5788.71 698
5789.43 642
5790.14 606
5790.86 610
5791.58 697
5792.30 653
5793.02 581
5793.73 668
5794.45 651
5795.17 585
5795.89 632
5796.61 604
5797.33 589
5798.04 669
5798.76 678
5799.48 621
5800.20 615
5800.92 691
5801.64 654
5802.36 699
5803.07 698
5803.79 722
5804.51 726
5805.23 715
5805.95 700
5806.67 676
5807.39 648
5808.11 759
5808.82 637
5809.54 677
5810.26 664
5810.98 623
5811.70 673
5812.42 750
5813.14 756
5813.86 681
5814.58 608
5815.30 597
5816.02 677
5816.74 662
5817.46 734
5818.18 707
5818.90 738
5819.62 897
5820.34 830
5821.06 821
5821.78 800
5822.50 934
5823.22 958
5823.94 945
5824.66 949
5825.38 907
5826.10 864
5826.82 825
5827.54 810
5828.26 832
5828.98 800
5829.70 713
5830.42 665
5831.14 641
5831.86 643
5832.58 678
5833.30 648
5834.02 640
5834.74 698
5835.46 722
5836.18 688
5836.90 654
5837.62 653
5838.34 590
5839.07 676
5839.79 699
5840.51 733
5841.23 763
5841.95 734
5842.67 713
5843.39 735
5844.11 717
5844.83 656
5845.56 721
5846.28 660
5847.00 642
5847.72 824
5848.44 689
5849.16 755
5849.88 709
5850.61 672
5851.33 682
5852.05 743
5852.77 704
5853.49 613
5854.22 699
5854.94 653
5855.66 701
5856.38 763
5857.10 661
5857.83 671
5858.55 709
5859.27 748
5859.99 758
5860.71 667
5861.44 718
5862.16 706
5862.88 665
5863.60 777
5864.33 835
5865.05 804
5865.77 717
5866.49 690
5867.22 657
5867.94 750
5868.66 747
5869.38 744
5870.11 739
5870.83 770
5871.55 748
5872.28 657
5873.00 792
5873.72 723
5874.45 661
5875.17 697
5875.89 651
5876.62 561
5877.34 715
5878.06 813
5878.79 681
5879.51 580
5880.23 696
5880.96 733
5881.68 627
5882.40 678
5883.13 728
5883.85 713
5884.57 722
5885.30 721
5886.02 712
5886.75 740
5887.47 715
5888.19 745
5888.92 795
5889.64 701
5890.37 608
5891.09 618
5891.81 713
5892.54 643
5893.26 605
5893.99 640
5894.71 569
5895.44 550
5896.16 629
5896.88 608
5897.61 659
5898.33 653
5899.06 689
5899.78 714
5900.51 717
5901.23 713
5901.96 722
5902.68 678
5903.41 713
5904.13 661
5904.86 662
5905.58 743
5906.31 713
5907.03 754
5907.76 611
5908.48 655
5909.21 663
5909.93 741
5910.66 776
5911.38 775
5912.11 691
5912.83 644
5913.56 683
5914.29 744
5915.01 760
5915.74 765
5916.46 770
5917.19 705
5917.91 772
5918.64 839
5919.37 782
5920.09 739
5920.82 667
5921.54 760
5922.27 807
5923.00 761
5923.72 728
5924.45 644
5925.17 698
5925.90 758
5926.63 744
5927.35 756
5928.08 823
5928.81 835
5929.53 773
5930.26 796
5930.99 882
5931.71 992
5932.44 976
5933.17 984
5933.89 1000
5934.62 958
5935.35 916
5936.07 907
5936.80 981
5937.53 987
5938.25 973
5938.98 915
5939.71 950
5940.44 1005
5941.16 1090
5941.89 962
5942.62 952
5943.35 925
5944.07 911
5944.80 904
5945.53 1096
5946.26 1100
5946.98 1050
5947.71 1071
5948.44 1104
5949.17 1190
5949.89 1282
5950.62 1371
5951.35 1400
5952.08 1428
5952.80 1469
5953.53 1420
5954.26 1493
5954.99 1579
5955.72 1447
5956.45 1526
5957.17 1415
5957.90 1492
5958.63 1380
5959.36 1372
5960.09 1568
5960.82 1371
5961.54 1400
5962.27 1331
5963.00 1459
5963.73 1557
5964.46 1721
5965.19 1900
5965.92 2024
5966.64 2292
5967.37 2530
5968.10 2537
5968.83 2412
5969.56 2361
5970.29 2105
5971.02 2101
5971.75 1929
5972.48 1834
5973.21 1748
5973.93 1756
5974.66 1784
5975.39 1706
5976.12 1796
5976.85 1730
5977.58 1795
5978.31 1768
5979.04 1862
5979.77 1916
5980.50 1821
5981.23 1799
5981.96 2060
5982.69 1986
5983.42 2080
5984.15 2093
5984.88 2060
5985.61 1927
5986.34 1887
5987.07 1861
5987.80 2006
5988.53 1946
5989.26 1813
5989.99 1793
5990.72 1956
5991.45 2022
5992.18 2165
5992.91 2031
5993.64 1918
5994.37 2003
5995.10 2085
5995.83 2111
5996.56 2155
5997.29 2241
5998.02 2209
5998.75 2300
5999.49 2166
6000.22 2015
6000.95 2232
6001.68 2223
6002.41 2222
6003.14 2040
6003.87 2076
6004.60 2017
6005.33 2045
6006.06 2132
6006.80 2216
6007.53 2487
6008.26 2654
6008.99 3002
6009.72 3532
6010.45 3963
6011.18 4509
6011.92 5124
6012.65 5805
6013.38 6092
6014.11 6481
6014.84 6655
6015.57 6657
6016.31 5890
6017.04 5453
6017.77 5132
6018.50 4426
6019.23 3932
6019.97 3300
6020.70 2959
6021.43 2654
6022.16 2416
6022.89 2074
6023.63 2058
6024.36 1729
6025.09 1641
6025.82 1550
6026.56 1458
6027.29 1517
6028.02 1491
6028.75 1466
6029.49 1496
6030.22 1430
6030.95 1362
6031.68 1343
6032.42 1484
6033.15 1281
6033.88 1295
6034.62 1278
6035.35 1190
6036.08 1305
6036.81 1251
6037.55 1239
6038.28 1298
6039.01 1298
6039.75 1329
6040.48 1404
6041.21 1383
6041.95 1513
6042.68 1392
6043.41 1468
6044.15 1417
6044.88 1569
6045.61 1667
6046.35 1499
6047.08 1610
6047.82 1466
6048.55 1600
6049.28 1623
6050.02 1809
6050.75 1899
6051.49 1967
6052.22 1891
6052.95 2118
6053.69 2267
6054.42 2209
6055.16 2095
6055.89 1890
6056.62 1821
6057.36 1803
6058.09 1750
6058.83 1650
6059.56 1658
6060.30 1619
6061.03 1480
6061.77 1460
6062.50 1449
6063.23 1457
6063.97 1452
6064.70 1458
6065.44 1614
6066.17 1583
6066.91 1528
6067.64 1390
6068.38 1495
6069.11 1486
6069.85 1349
6070.58 1271
6071.32 1286
6072.05 1287
6072.79 1202
6073.52 1151
6074.26 1248
6075.00 1280
6075.73 1243
6076.47 1159
6077.20 1163
6077.94 1203
6078.67 1222
6079.41 1275
6080.14 1302
6080.88 1167
6081.62 1246
6082.35 1158
6083.09 1118
6083.82 1165
6084.56 1063
6085.30 1093
6086.03 1086
6086.77 1078
6087.50 1083
6088.24 1180
6088.98 1115
6089.71 1005
6090.45 1156
6091.19 1160
6091.92 1128
6092.66 1079
6093.39 1181
6094.13 1076
6094.87 1131
6095.60 1071
6096.34 1095
6097.08 1237
6097.81 1195
6098.55 1099
6099.29 1045
6100.03 1068
6100.76 960
6101.50 1047
6102.24 1030
6102.97 1028
6103.71 1009
6104.45 941
6105.18 1040
6105.92 1036
6106.66 1033
6107.40 922
6108.13 1025
6108.87 1125
6109.61 1117
6110.35 1082
6111.08 1035
6111.82 1151
6112.56 1114
6113.30 1020
6114.03 1058
6114.77 1120
6115.51 1256
6116.25 1189
6116.99 1104
6117.72 1260
6118.46 1183
6119.20 1132
6119.94 1132
6120.68 1058
6121.41 1178
6122.15 1150
6122.89 1130
6123.63 1253
6124.37 1193
6125.11 1228
6125.84 1130
6126.58 1102
6127.32 1150
6128.06 1165
6128.80 1175
6129.54 1167
6130.28 1161
6131.02 1282
6131.75 1290
6132.49 1311
6133.23 1197
6133.97 1298
6134.71 1272
6135.45 1288
6136.19 1276
6136.93 1316
6137.67 1388
6138.41 1416
6139.14 1488
6139.88 1503
6140.62 1421
6141.36 1466
6142.10 1492
6142.84 1393
6143.58 1248
6144.32 1303
6145.06 1240
6145.80 1146
6146.54 1164
6147.28 1190
6148.02 1182
6148.76 1316
6149.50 1275
6150.24 1374
6150.98 1308
6151.72 1301
6152.46 1285
6153.20 1273
6153.94 1395
6154.68 1403
6155.42 1377
6156.16 1392
6156.90 1311
6157.64 1331
6158.38 1404
6159.12 1397
6159.86 1331
6160.60 1487
6161.34 1529
6162.08 1529
6162.82 1547
6163.57 1711
6164.31 1726
6165.05 1747
6165.79 2037
6166.53 2149
6167.27 2151
6168.01 2077
6168.75 2128
6169.49 2141
6170.23 2249
6170.98 2137
6171.72 2173
6172.46 2004
6173.20 1786
6173.94 1772
6174.68 1857
6175.42 1858
6176.16 1885
6176.91 1881
6177.65 1817
6178.39 1844
6179.13 1830
6179.87 1855
6180.61 1758
6181.36 1835
6182.10 1940
6182.84 1978
6183.58 1870
6184.32 2003
6185.07 1977
6185.81 2121
6186.55 2009
6187.29 1985
6188.03 2150
6188.78 2096
6189.52 2102
6190.26 2050
6191.00 2199
6191.75 2257
6192.49 2480
6193.23 2559
6193.97 2516
6194.72 2595
6195.46 2507
6196.20 2519
6196.94 2545
6197.69 2493
6198.43 2542
6199.17 2501
6199.92 2471
6200.66 2554
6201.40 2506
6202.15 2664
6202.89 2877
6203.63 3241
6204.37 3636
6205.12 4374
6205.86 5380
6206.60 6912
6207.35 8553
6208.09 10264
6208.83 12011
6209.58 13563
6210.32 14294
6211.07 14597
6211.81 13986
6212.55 13060
6213.30 11746
6214.04 10405
6214.78 8959
6215.53 7581
6216.27 6144
6217.02 4935
6217.76 4176
6218.50 3934
6219.25 3319
6219.99 2952
6220.74 2746
6221.48 2663
6222.22 2750
6222.97 2875
6223.71 3035
6224.46 3201
6225.20 3301
6225.95 3325
6226.69 3217
6227.44 3072
6228.18 2972
6228.92 2682
6229.67 2544
6230.41 2273
6231.16 2135
6231.90 1891
6232.65 1738
6233.39 1728
6234.14 1547
6234.88 1425
6235.63 1564
6236.37 1533
6237.12 1616
6237.86 1622
6238.61 1675
6239.35 1869
6240.10 1876
6240.85 1915
6241.59 1903
6242.34 1792
6243.08 1669
6243.83 1718
6244.57 1571
6245.32 1606
6246.06 1701
6246.81 1597
6247.56 1588
6248.30 1661
6249.05 1673
6249.79 1744
6250.54 1777
6251.29 1629
6252.03 1781
6252.78 1644
6253.52 1501
6254.27 1582
6255.02 1666
6255.76 1673
6256.51 1619
6257.26 1621
6258.00 1599
6258.75 1490
6259.49 1501
6260.24 1563
6260.99 1649
6261.73 1526
6262.48 1430
6263.23 1422
6263.97 1481
6264.72 1492
6265.47 1442
6266.21 1400
6266.96 1367
6267.71 1281
6268.46 1313
6269.20 1390
6269.95 1406
6270.70 1497
6271.44 1353
6272.19 1379
6272.94 1348
6273.69 1467
6274.43 1437
6275.18 1377
6275.93 1305
6276.68 1258
6277.42 1313
6278.17 1342
6278.92 1259
6279.67 1221
6280.41 1210
6281.16 1255
6281.91 1234
6282.66 1196
6283.41 1166
6284.15 1265
6284.90 1158
6285.65 1193
6286.40 1159
6287.15 1199
6287.89 1212
6288.64 1088
6289.39 1155
6290.14 1133
6290.89 1119
6291.64 1147
6292.38 1189
6293.13 1081
6293.88 1114
6294.63 1140
6295.38 1168
6296.13 1120
6296.88 1089
6297.62 1119
6298.37 1087
6299.12 967
6299.87 991
6300.62 998
6301.37 1009
6302.12 990
6302.87 985
6303.62 1049
6304.37 1007
6305.11 1049
6305.86 1151
6306.61 1101
6307.36 1077
6308.11 1064
6308.86 1123
6309.61 1247
6310.36 1302
6311.11 1181
6311.86 1223
6312.61 1230
6313.36 1233
6314.11 1195
6314.86 1163
6315.61 1198
6316.36 1101
6317.11 1131
6317.86 1225
6318.61 1165
6319.36 1279
6320.11 1122
6320.86 1007
6321.61 1082
6322.36 1172
6323.11 1117
6323.86 1017
6324.61 936
6325.36 1000
6326.11 991
6326.86 866
6327.61 841
6328.36 932
6329.11 907
6329.86 1033
6330.61 969
6331.37 879
6332.12 890
6332.87 848
6333.62 860
6334.37 803
6335.12 838
6335.87 884
6336.62 957
6337.37 912
6338.12 916
6338.88 863
6339.63 869
6340.38 797
6341.13 878
6341.88 844
6342.63 856
6343.38 881
6344.14 874
6344.89 811
6345.64 776
6346.39 824
6347.14 945
6347.89 824
6348.65 863
6349.40 816
6350.15 911
6350.90 941
6351.65 1063
6352.41 1077
6353.16 1054
6353.91 1125
6354.66 1065
6355.41 1120
6356.17 1137
6356.92 1218
6357.67 1122
6358.42 1098
6359.18 1080
6359.93 954
6360.68 926
6361.43 1039
6362.19 970
6362.94 1022
6363.69 1073
6364.44 946
6365.20 993
6365.95 955
6366.70 920
6367.46 945
6368.21 1000
6368.96 940
6369.71 870
6370.47 960
6371.22 979
6371.97 901
6372.73 959
6373.48 916
6374.23 951
6374.99 868
6375.74 871
6376.49 913
6377.25 917
6378.00 836
6378.75 844
6379.51 990
6380.26 943
6381.02 908
6381.77 969
6382.52 886
6383.28 881
6384.03 995
6384.78 980
6385.54 1037
6386.29 891
6387.05 864
6387.80 973
6388.56 906
6389.31 941
6390.06 911
6390.82 865
6391.57 814
6392.33 851
6393.08 880
6393.84 888
6394.59 836
6395.34 864
6396.10 875
6396.85 946
6397.61 953
6398.36 890
6399.12 793
6399.87 811
6400.63 788
6401.38 897
6402.14 749
6402.89 830
6403.65 827
6404.40 815
6405.16 840
6405.91 824
6406.67 793
6407.42 874
6408.18 845
6408.93 869
6409.69 943
6410.45 851
6411.20 933
6411.96 977
6412.71 878
6413.47 915
6414.22 850
6414.98 793
6415.73 895
6416.49 929
6417.25 882
6418.00 795
6418.76 795
6419.51 825
6420.27 855
6421.03 879
6421.78 873
6422.54 816
6423.29 815
6424.05 814
6424.81 815
6425.56 763
6426.32 757
6427.08 696
6427.83 720
6428.59 818
6429.35 904
6430.10 879
6430.86 837
6431.62 813
6432.37 869
6433.13 920
6433.89 794
6434.64 880
6435.40 832
6436.16 867
6436.91 919
6437.67 882
6438.43 830
6439.19 848
6439.94 831
6440.70 771
6441.46 769
6442.21 766
6442.97 801
6443.73 848
6444.49 907
6445.24 822
6446.00 835
6446.76 825
6447.52 823
6448.28 862
6449.03 884
6449.79 853
6450.55 751
6451.31 783
6452.06 782
6452.82 823
6453.58 909
6454.34 811
6455.10 882
6455.85 963
6456.61 824
6457.37 876
6458.13 881
6458.89 905
6459.65 900
6460.40 885
6461.16 911
6461.92 894
6462.68 871
6463.44 930
6464.20 964
6464.96 951
6465.71 1043
6466.47 945
6467.23 947
6467.99 1033
6468.75 1031
6469.51 980
6470.27 959
6471.03 1050
6471.79 1034
6472.54 1098
6473.30 1056
6474.06 1055
6474.82 981
6475.58 1011
6476.34 1141
6477.10 1101
6477.86 1131
6478.62 1046
6479.38 1087
6480.14 1130
6480.90 1170
6481.66 1177
6482.42 1156
6483.18 1227
6483.94 1383
6484.70 1430
6485.46 1407
6486.22 1346
6486.98 1408
6487.74 1419
6488.50 1329
6489.26 1470
6490.02 1495
6490.78 1590
6491.54 1600
6492.30 1570
6493.06 1617
6493.82 1636
6494.58 1765
6495.34 1665
6496.10 1710
6496.86 1787
6497.62 1742
6498.38 1740
6499.14 1725
6499.90 1641
6500.66 1770
6501.42 1626
6502.19 1685
6502.95 1584
6503.71 1734
6504.47 1737
6505.23 1715
6505.99 1685
6506.75 1890
6507.51 1867
6508.27 1781
6509.04 1925
6509.80 1998
6510.56 2008
6511.32 1976
6512.08 2167
6512.84 2079
6513.60 1946
6514.37 1996
6515.13 2143
6515.89 2028
6516.65 2057
6517.41 2145
6518.17 2158
6518.94 2260
6519.70 2327
6520.46 2439
6521.22 2587
6521.98 2666
6522.75 2806
6523.51 2863
6524.27 3240
6525.03 3484
6525.79 3833
6526.56 4421
6527.32 4380
6528.08 4778
6528.84 4826
6529.61 5008
6530.37 4618
6531.13 4665
6531.89 4796
6532.66 5053
6533.42 5610
6534.18 6315
6534.94 7478
6535.71 8455
6536.47 9245
6537.23 10044
6538.00 9913
6538.76 9963
6539.52 9311
6540.29 8206
6541.05 7045
6541.81 6179
6542.57 5200
6543.34 4304
6544.10 3516
6544.86 2930
6545.63 2590
6546.39 2350
6547.16 1980
6547.92 1791
6548.68 1816
6549.45 1726
6550.21 1823
6550.97 1706
6551.74 1692
6552.50 1712
6553.26 1735
6554.03 1740
6554.79 1474
6555.56 1541
6556.32 1615
6557.08 1504
6557.85 1451
6558.61 1477
6559.38 1431
6560.14 1478
6560.91 1607
6561.67 1898
6562.43 1969
6563.20 2094
6563.96 2116
6564.73 2324
6565.49 2290
6566.26 2361
6567.02 2403
6567.79 2380
6568.55 2292
6569.32 2212
6570.08 2066
6570.85 1983
6571.61 1873
6572.38 1950
6573.14 1837
6573.91 1932
6574.67 1905
6575.44 2079
6576.20 1975
6576.97 2067
6577.73 2003
6578.50 2034
6579.26 2005
6580.03 2020
6580.79 2034
6581.56 2103
6582.32 2106
6583.09 1972
6583.86 1877
6584.62 1940
6585.39 1902
6586.15 1844
6586.92 1889
6587.68 1943
6588.45 1884
6589.22 2008
6589.98 2168
6590.75 2157
6591.51 2329
6592.28 2536
6593.05 2638
6593.81 2818
6594.58 3022
6595.35 3186
6596.11 3247
6596.88 3059
6597.64 2932
6598.41 2854
6599.18 2752
6599.94 2644
6600.71 2422
6601.48 2175
6602.24 2145
6603.01 1995
6603.78 1964
6604.54 1872
6605.31 1921
6606.08 2029
6606.85 1891
6607.61 1939
6608.38 1942
6609.15 1932
6609.91 1933
6610.68 1908
6611.45 1968
6612.22 1837
6612.98 1744
6613.75 1711
6614.52 1606
6615.28 1626
6616.05 1429
6616.82 1499
6617.59 1473
6618.36 1561
6619.12 1489
6619.89 1518
6620.66 1552
6621.43 1466
6622.19 1501
6622.96 1441
6623.73 1501
6624.50 1506
6625.27 1474
6626.03 1431
6626.80 1349
6627.57 1307
6628.34 1316
6629.11 1417
6629.88 1426
6630.64 1412
6631.41 1453
6632.18 1629
6632.95 1816
6633.72 1945
6634.49 2028
6635.25 2052
6636.02 2223
6636.79 2129
6637.56 2202
6638.33 1968
6639.10 1752
6639.87 1650
6640.64 1599
6641.41 1535
6642.17 1496
6642.94 1521
6643.71 1482
6644.48 1355
6645.25 1261
6646.02 1274
6646.79 1324
6647.56 1445
6648.33 1401
6649.10 1451
6649.87 1518
6650.64 1619
6651.41 1537
6652.18 1593
6652.95 1560
6653.71 1489
6654.48 1495
6655.25 1572
6656.02 1476
6656.79 1547
6657.56 1490
6658.33 1594
6659.10 1586
6659.87 1513
6660.64 1347
6661.41 1269
6662.18 1415
6662.95 1424
6663.72 1300
6664.50 1385
6665.27 1356
6666.04 1440
6666.81 1375
6667.58 1290
6668.35 1352
6669.12 1396
6669.89 1309
6670.66 1342
6671.43 1394
6672.20 1192
6672.97 1291
6673.74 1252
6674.51 1260
6675.28 1346
6676.06 1443
6676.83 1382
6677.60 1412
6678.37 1325
6679.14 1298
6679.91 1339
6680.68 1488
6681.45 1499
6682.22 1567
6683.00 1639
6683.77 1770
6684.54 1879
6685.31 2004
6686.08 2028
6686.85 1870
6687.63 1838
6688.40 1839
6689.17 1813
6689.94 1677
6690.71 1524
6691.48 1499
6692.26 1438
6693.03 1462
6693.80 1338
6694.57 1386
6695.34 1373
6696.12 1299
6696.89 1319
6697.66 1282
6698.43 1336
6699.21 1333
6699.98 1340
6700.75 1372
6701.52 1345
6702.30 1303
6703.07 1392
6703.84 1392
6704.61 1243
6705.39 1200
6706.16 1227
6706.93 1222
6707.70 1218
6708.48 1310
6709.25 1252
6710.02 1296
6710.80 1235
6711.57 1245
6712.34 1233
6713.12 1133
6713.89 1228
6714.66 1104
6715.44 1189
6716.21 1223
6716.98 1180
6717.76 1120
6718.53 1163
6719.30 1093
6720.08 1139
6720.85 1169
6721.62 1225
6722.40 1110
6723.17 1147
6723.94 1200
6724.72 1207
6725.49 1304
6726.27 1128
6727.04 1145
6727.81 1240
6728.59 1201
6729.36 1114
6730.14 1036
6730.91 1128
6731.68 1222
6732.46 1188
6733.23 1384
6734.01 1224
6734.78 1185
6735.56 1152
6736.33 1205
6737.10 1298
6737.88 1347
6738.65 1297
6739.43 1376
6740.20 1368
6740.98 1368
6741.75 1310
6742.53 1297
6743.30 1304
6744.08 1258
6744.85 1336
6745.63 1221
6746.40 1299
6747.18 1411
6747.95 1381
6748.73 1537
6749.50 1532
6750.28 1709
6751.05 1984
6751.83 2081
6752.60 2210
6753.38 2185
6754.16 2188
6754.93 1998
6755.71 1913
6756.48 1807
6757.26 1642
6758.03 1641
6758.81 1435
6759.59 1301
6760.36 1362
6761.14 1437
6761.91 1330
6762.69 1299
6763.46 1300
6764.24 1216
6765.02 1241
6765.79 1283
6766.57 1265
6767.35 1208
6768.12 1219
6768.90 1168
6769.67 1240
6770.45 1293
6771.23 1320
6772.00 1202
6772.78 1188
6773.56 1260
6774.33 1180
6775.11 1106
6775.89 1172
6776.66 1149
6777.44 1112
6778.22 1121
6778.99 1217
6779.77 1206
6780.55 1186
6781.33 1235
6782.10 1163
6782.88 1082
6783.66 1050
6784.43 1133
6785.21 1088
6785.99 1074
6786.77 1038
6787.54 978
6788.32 986
6789.10 1085
6789.88 1016
6790.65 993
6791.43 1043
6792.21 1054
6792.99 1020
6793.76 1068
6794.54 1037
6795.32 1042
6796.10 984
6796.88 1016
6797.65 1101
6798.43 992
6799.21 880
6799.99 999
6800.77 1029
6801.55 991
6802.32 1022
6803.10 1079
6803.88 1113
6804.66 1069
6805.44 1167
6806.22 1242
6806.99 1296
6807.77 1288
6808.55 1174
6809.33 1228
6810.11 1198
6810.89 1073
6811.67 1176
6812.44 1161
6813.22 1251
6814.00 1119
6814.78 1152
6815.56 1203
6816.34 1226
6817.12 1096
6817.90 1103
6818.68 1078
6819.46 1174
6820.24 1211
6821.02 1173
6821.79 1020
6822.57 1027
6823.35 1106
6824.13 1161
6824.91 1149
6825.69 1163
6826.47 1102
6827.25 1124
6828.03 1058
6828.81 1079
6829.59 1118
6830.37 1059
6831.15 976
6831.93 1042
6832.71 1145
6833.49 1158
6834.27 1058
6835.05 1007
6835.83 1025
6836.61 962
6837.39 1035
6838.17 1025
6838.95 1016
6839.73 1085
6840.51 1011
6841.29 1017
6842.07 1065
6842.85 895
6843.64 978
6844.42 953
6845.20 1031
6845.98 1005
6846.76 1088
6847.54 1177
6848.32 1280
6849.10 1435
6849.88 1623
6850.66 1755
6851.44 1831
6852.23 2032
6853.01 1944
6853.79 1984
6854.57 1899
6855.35 1775
6856.13 1650
6856.91 1575
6857.69 1348
6858.48 1351
6859.26 1315
6860.04 1099
6860.82 1116
6861.60 1044
6862.38 1167
6863.17 1266
6863.95 1168
6864.73 1243
6865.51 1232
6866.29 1346
6867.07 1352
6867.86 1305
6868.64 1282
6869.42 1261
6870.20 1191
6870.99 1334
6871.77 1230
6872.55 1213
6873.33 1253
6874.11 1220
6874.90 1181
6875.68 1112
6876.46 1165
6877.24 1211
6878.03 1224
6878.81 1358
6879.59 1425
6880.38 1480
6881.16 1376
6881.94 1481
6882.72 1534
6883.51 1720
6884.29 1665
6885.07 1818
6885.86 2146
6886.64 2452
6887.42 2738
6888.20 3100
6888.99 3058
6889.77 3289
6890.55 3298
6891.34 2998
6892.12 2602
6892.90 2440
6893.69 2124
6894.47 2062
6895.26 1789
6896.04 1560
6896.82 1609
6897.61 1512
6898.39 1571
6899.17 1488
6899.96 1362
6900.74 1447
6901.53 1540
6902.31 1553
6903.09 1526
6903.88 1439
6904.66 1560
6905.45 1621
6906.23 1514
6907.01 1466
6907.80 1333
6908.58 1307
6909.37 1392
6910.15 1383
6910.94 1328
6911.72 1359
6912.51 1315
6913.29 1287
6914.07 1133
6914.86 1174
6915.64 1221
6916.43 1194
6917.21 1214
6918.00 1182
6918.78 1126
6919.57 1150
6920.35 1236
6921.14 1257
6921.92 1134
6922.71 1152
6923.49 1196
6924.28 1140
6925.06 1191
6925.85 1291
6926.64 1291
6927.42 1201
6928.21 1306
6928.99 1243
6929.78 1205
6930.56 1204
6931.35 1185
6932.13 1137
6932.92 1118
6933.71 1316
6934.49 1324
6935.28 1242
6936.06 1261
6936.85 1255
6937.63 1335
6938.42 1394
6939.21 1554
6939.99 1516
6940.78 1493
6941.57 1506
6942.35 1671
6943.14 1677
6943.92 1878
6944.71 1825
6945.50 1804
6946.28 1881
6947.07 1921
6947.86 2058
6948.64 2190
6949.43 2412
6950.22 2411
6951.00 2304
6951.79 2082
6952.58 2023
6953.36 1895
6954.15 1798
6954.94 1797
6955.72 1774
6956.51 1642
6957.30 1623
6958.09 1639
6958.87 1645
6959.66 1671
6960.45 1619
6961.24 1759
6962.02 1698
6962.81 1792
6963.60 1762
6964.38 1785
6965.17 1829
6965.96 1986
6966.75 1977
6967.54 1947
6968.32 2149
6969.11 2218
6969.90 2282
6970.69 2387
6971.47 2219
6972.26 2273
6973.05 2401
6973.84 2361
6974.63 2423
6975.41 2409
6976.20 2223
6976.99 2275
6977.78 2267
6978.57 2367
6979.36 2510
6980.14 2623
6980.93 2921
6981.72 3384
6982.51 4417
6983.30 5608
6984.09 6765
6984.88 8524
6985.66 9918
6986.45 11106
6987.24 11472
6988.03 11682
6988.82 11013
6989.61 10189
6990.40 8668
6991.19 7436
6991.98 6338
6992.76 5382
6993.55 4409
6994.34 3620
6995.13 3017
6995.92 2664
6996.71 2508
6997.50 2243
6998.29 2161
6999.08 2161
6999.87 2170
7000.66 2171
7001.45 2291
7002.24 2339
7003.03 2124
7003.82 2079
7004.61 1984
7005.40 1903
7006.19 1810
7006.98 1760
7007.77 1623
7008.56 1434
7009.35 1358
7010.14 1344
7010.93 1266
7011.72 1268
7012.51 1378
7013.30 1549
7014.09 1631
7014.88 1782
7015.67 1646
7016.46 1583
7017.25 1509
7018.04 1507
7018.83 1433
7019.62 1501
7020.41 1487
7021.20 1414
7021.99 1412
7022.78 1463
7023.57 1432
7024.37 1494
7025.16 1395
7025.95 1414
7026.74 1415
7027.53 1357
7028.32 1357
7029.11 1368
7029.90 1456
7030.69 1412
7031.49 1393
7032.28 1406
7033.07 1295
7033.86 1291
7034.65 1347
7035.44 1384
7036.23 1346
7037.03 1363
7037.82 1382
7038.61 1421
7039.40 1433
7040.19 1394
7040.98 1490
7041.78 1632
7042.57 1684
7043.36 1628
7044.15 1602
7044.94 1632
7045.74 1767
7046.53 1829
7047.32 1915
7048.11 2080
7048.91 2390
7049.70 2671
7050.49 2762
7051.28 2812
7052.08 2677
7052.87 2635
7053.66 2483
7054.45 2346
7055.25 2042
7056.04 1901
7056.83 1737
7057.62 1584
7058.42 1633
7059.21 1672
7060.00 1577
7060.80 1557
7061.59 1470
7062.38 1431
7063.17 1481
7063.97 1473
7064.76 1415
7065.55 1452
7066.35 1484
7067.14 1504
7067.93 1398
7068.73 1259
7069.52 1272
7070.31 1180
7071.11 1142
7071.90 1176
7072.69 1148
7073.49 1255
7074.28 1238
7075.08 1137
7075.87 1137
7076.66 1133
7077.46 1214
7078.25 1210
7079.05 1097
7079.84 1074
7080.63 1114
7081.43 1090
7082.22 1058
7083.02 977
7083.81 957
7084.60 1042
7085.40 1048
7086.19 1010
7086.99 948
7087.78 932
7088.58 1007
7089.37 906
7090.17 971
7090.96 938
7091.76 1006
7092.55 960
7093.34 993
7094.14 918
7094.93 972
7095.73 931
7096.52 922
7097.32 874
7098.11 861
7098.91 855
7099.70 837
7100.50 908
7101.29 896
7102.09 846
7102.89 870
7103.68 907
7104.48 863
7105.27 851
7106.07 815
7106.86 821
7107.66 824
7108.45 761
7109.25 796
7110.05 865
7110.84 912
7111.64 814
7112.43 792
7113.23 742
7114.02 752
7114.82 827
7115.62 843
7116.41 808
7117.21 688
7118.00 900
7118.80 905
7119.60 848
7120.39 800
7121.19 868
7121.99 865
7122.78 920
7123.58 897
7124.38 774
7125.17 847
7125.97 899
7126.77 863
7127.56 791
7128.36 756
7129.16 845
7129.95 850
7130.75 878
7131.55 916
7132.34 844
7133.14 883
7133.94 857
7134.73 902
7135.53 824
7136.33 834
7137.13 872
7137.92 881
7138.72 844
7139.52 764
7140.32 851
7141.11 830
7141.91 807
7142.71 808
7143.51 748
7144.30 837
7145.10 775
7145.90 735
7146.70 702
7147.49 757
7148.29 654
7149.09 762
7149.89 705
7150.69 632
7151.48 652
7152.28 650
7153.08 672
7153.88 692
7154.68 715
7155.47 661
7156.27 816
7157.07 773
7157.87 741
7158.67 762
7159.47 819
7160.27 769
7161.06 754
7161.86 656
7162.66 609
7163.46 711
7164.26 691
7165.06 652
7165.86 650
7166.66 694
7167.45 704
7168.25 664
7169.05 622
7169.85 665
7170.65 636
7171.45 663
7172.25 739
7173.05 656
7173.85 682
7174.65 717
7175.45 674
7176.25 551
7177.04 595
7177.84 607
7178.64 691
7179.44 660
7180.24 580
7181.04 644
7181.84 672
7182.64 602
7183.44 640
7184.24 624
7185.04 572
7185.84 573
7186.64 560
7187.44 593
7188.24 595
7189.04 636
7189.84 579
7190.64 582
7191.44 595
7192.24 558
7193.04 539
7193.84 654
7194.64 671
7195.44 581
7196.25 588
7197.05 669
7197.85 616
7198.65 626
7199.45 652
7200.25 581
7201.05 625
7201.85 612
7202.65 587
7203.45 581
7204.25 614
7205.05 592
7205.86 633
7206.66 624
7207.46 573
7208.26 581
7209.06 575
7209.86 640
7210.66 580
7211.46 565
7212.27 569
7213.07 606
7213.87 575
7214.67 584
7215.47 616
7216.27 592
7217.07 705
7217.88 623
7218.68 692
7219.48 591
7220.28 669
7221.08 635
7221.89 600
7222.69 557
7223.49 602
7224.29 573
7225.09 657
7225.90 584
7226.70 578
7227.50 584
7228.30 591
7229.11 539
7229.91 613
7230.71 648
7231.51 533
7232.32 571
7233.12 632
7233.92 588
7234.72 562
7235.53 545
7236.33 621
7237.13 609
7237.93 517
7238.74 513
7239.54 474
7240.34 488
7241.15 523
7241.95 581
7242.75 593
7243.56 537
7244.36 526
7245.16 505
7245.97 536
7246.77 529
7247.57 569
7248.38 591
7249.18 530
7249.98 601
7250.79 525
7251.59 541
7252.39 500
7253.20 505
7254.00 555
7254.81 512
7255.61 499
7256.41 493
7257.22 554
7258.02 529
7258.82 493
7259.63 517
7260.43 576
7261.24 535
7262.04 606
7262.85 520
7263.65 568
7264.45 646
7265.26 586
7266.06 541
7266.87 519
7267.67 552
7268.48 614
7269.28 564
7270.09 552
7270.89 491
7271.70 507
7272.50 569
7273.30 544
7274.11 586
7274.91 505
7275.72 576
7276.52 567
7277.33 573
7278.13 575
7278.94 601
7279.74 604
7280.55 566
7281.36 495
7282.16 541
7282.97 588
7283.77 620
7284.58 587
7285.38 675
7286.19 662
7286.99 669
7287.80 594
7288.60 597
7289.41 599
7290.22 574
7291.02 599
7291.83 533
7292.63 514
7293.44 511
7294.25 587
7295.05 620
7295.86 631
7296.66 667
7297.47 607
7298.28 655
7299.08 606
7299.89 577
7300.70 581
7301.50 635
7302.31 572
7303.11 555
7303.92 536
7304.73 565
7305.53 575
7306.34 602
7307.15 539
7307.95 560
7308.76 712
7309.57 677
7310.37 643
7311.18 632
7311.99 676
7312.80 619
7313.60 620
7314.41 600
7315.22 662
7316.02 722
7316.83 759
7317.64 805
7318.45 1016
7319.25 1005
7320.06 924
7320.87 935
7321.68 823
7322.48 876
7323.29 852
7324.10 767
7324.91 760
7325.71 779
7326.52 735
7327.33 713
7328.14 603
7328.95 615
7329.75 666
7330.56 724
7331.37 685
7332.18 704
7332.99 751
7333.79 676
7334.60 682
7335.41 698
7336.22 684
7337.03 628
7337.84 673
7338.64 638
7339.45 560
7340.26 587
7341.07 576
7341.88 666
7342.69 547
7343.50 537
7344.30 642
7345.11 651
7345.92 580
7346.73 529
7347.54 487
7348.35 536
7349.16 563
7349.97 509
7350.78 522
7351.58 564
7352.39 540
7353.20 476
7354.01 535
7354.82 530
7355.63 529
7356.44 564
7357.25 504
7358.06 519
7358.87 514
7359.68 490
7360.49 501
7361.30 525
7362.11 558
7362.92 491
7363.73 497
7364.54 516
7365.35 571
7366.16 521
7366.97 499
7367.78 487
7368.59 532
7369.40 563
7370.21 580
7371.02 527
7371.83 527
7372.64 519
7373.45 552
7374.26 527
7375.07 507
7375.88 464
7376.69 541
7377.50 580
7378.31 465
7379.12 476
7379.93 504
7380.74 525
7381.55 564
7382.37 528
7383.18 601
7383.99 515
7384.80 538
7385.61 505
7386.42 519
7387.23 499
7388.04 539
7388.85 611
7389.67 582
7390.48 642
7391.29 541
7392.10 554
7392.91 562
7393.72 512
7394.53 469
7395.35 564
7396.16 528
7396.97 535
7397.78 523
7398.59 508
7399.40 563
7400.22 534
7401.03 474
7401.84 479
7402.65 523
7403.46 493
7404.28 511
7405.09 491
7405.90 490
7406.71 502
7407.52 537
7408.34 545
7409.15 510
7409.96 532
7410.77 544
7411.59 462
7412.40 454
7413.21 482
7414.02 453
7414.84 479
7415.65 453
7416.46 470
7417.27 485
7418.09 528
7418.90 500
7419.71 506
7420.53 438
7421.34 492
7422.15 507
7422.97 503
7423.78 484
7424.59 488
7425.40 435
7426.22 489
7427.03 417
7427.84 447
7428.66 491
7429.47 458
7430.28 515
7431.10 473
7431.91 493
7432.73 517
7433.54 542
7434.35 531
7435.17 441
7435.98 474
7436.79 477
7437.61 503
7438.42 527
7439.24 540
7440.05 480
7440.86 587
7441.68 568
7442.49 466
7443.31 506
7444.12 500
7444.94 447
7445.75 495
7446.56 553
7447.38 537
7448.19 499
7449.01 470
7449.82 478
7450.64 455
7451.45 412
7452.27 503
7453.08 483
7453.90 446
7454.71 448
7455.52 429
7456.34 509
7457.15 508
7457.97 506
7458.78 553
7459.60 479
7460.42 520
7461.23 574
7462.05 593
7462.86 674
7463.68 688
7464.49 609
7465.31 562
7466.12 616
7466.94 622
7467.75 565
7468.57 603
7469.38 614
7470.20 565
7471.02 595
7471.83 623
7472.65 564
7473.46 468
7474.28 557
7475.10 622
7475.91 567
7476.73 507
7477.54 483
7478.36 533
7479.18 635
7479.99 590
7480.81 503
7481.62 597
7482.44 566
7483.26 598
7484.07 569
7484.89 557
7485.71 581
7486.52 548
7487.34 592
7488.16 512
7488.97 548
7489.79 518
7490.61 536
7491.42 609
7492.24 497
7493.06 472
7493.87 500
7494.69 636
7495.51 622
7496.33 557
7497.14 507
7497.96 517
7498.78 514
7499.59 466
7500.41 424
7501.23 385
7502.05 424
7502.86 479
7503.68 426
7504.50 493
7505.32 656
7506.13 595
7506.95 522
7507.77 491
7508.59 471
7509.40 489
7510.22 467
7511.04 420
7511.86 403
7512.68 500
7513.49 480
7514.31 525
7515.13 543
7515.95 527
7516.77 472
7517.59 530
7518.40 515
7519.22 477
7520.04 488
7520.86 522
7521.68 451
7522.50 505
7523.31 505
7524.13 538
7524.95 475
7525.77 441
7526.59 516
7527.41 522
7528.23 471
7529.05 444
7529.86 451
7530.68 488
7531.50 485
7532.32 466
7533.14 449
7533.96 430
7534.78 445
7535.60 522
7536.42 468
7537.24 443
7538.06 546
7538.88 507
7539.70 479
7540.51 476
7541.33 464
7542.15 453
7542.97 468
7543.79 507
7544.61 516
7545.43 479
7546.25 496
7547.07 560
7547.89 540
7548.71 499
7549.53 475
7550.35 473
7551.17 559
7551.99 512
7552.81 507
7553.63 466
7554.45 512
7555.27 474
7556.09 442
7556.91 593
7557.73 628
7558.56 584
7559.38 541
7560.20 557
7561.02 578
7561.84 509
7562.66 581
7563.48 547
7564.30 448
7565.12 466
7565.94 503
7566.76 537
7567.58 505
7568.40 462
7569.23 494
7570.05 466
7570.87 511
7571.69 463
7572.51 427
7573.33 494
7574.15 463
7574.97 451
7575.80 516
7576.62 462
7577.44 479
7578.26 550
7579.08 487
7579.90 519
7580.73 491
7581.55 491
7582.37 534
7583.19 527
7584.01 508
7584.83 442
7585.66 511
7586.48 575
7587.30 515
7588.12 560
7588.95 581
7589.77 604
7590.59 531
7591.41 516
7592.23 561
7593.06 518
7593.88 503
7594.70 543
7595.52 534
7596.35 633
7597.17 689
7597.99 703
7598.81 627
7599.64 627
7600.46 633
7601.28 712
7602.11 657
7602.93 711
7603.75 733
7604.57 716
7605.40 808
7606.22 720
7607.04 693
7607.87 711
7608.69 804
7609.51 754
7610.34 703
7611.16 662
7611.98 722
7612.81 728
7613.63 682
7614.45 689
7615.28 701
7616.10 672
7616.92 690
7617.75 805
7618.57 802
7619.40 854
7620.22 888
7621.04 752
7621.87 796
7622.69 781
7623.52 818
7624.34 672
7625.16 702
7625.99 695
7626.81 610
7627.64 661
7628.46 652
7629.28 710
7630.11 830
7630.93 820
7631.76 873
7632.58 812
7633.41 802
7634.23 806
7635.06 791
7635.88 780
7636.71 710
7637.53 698
7638.36 701
7639.18 612
7640.01 608
7640.83 535
7641.66 575
7642.48 599
7643.31 577
7644.13 469
7644.96 560
7645.78 558
7646.61 563
7647.43 636
7648.26 547
7649.08 574
7649.91 572
7650.73 478
7651.56 480
7652.38 557
7653.21 548
7654.04 530
7654.86 537
7655.69 471
7656.51 526
7657.34 499
7658.16 477
7658.99 475
7659.82 556
7660.64 486
7661.47 480
7662.29 468
7663.12 481
7663.95 448
7664.77 454
7665.60 456
7666.43 493
7667.25 479
7668.08 443
7668.91 410
7669.73 510
7670.56 450
7671.38 477
7672.21 496
7673.04 495
7673.87 494
7674.69 536
7675.52 543
7676.35 436
7677.17 444
7678.00 449
7678.83 493
7679.65 423
7680.48 458
7681.31 459
7682.13 461
7682.96 511
7683.79 478
7684.62 489
7685.44 452
7686.27 440
7687.10 518
7687.93 463
7688.75 481
7689.58 481
7690.41 501
7691.24 480
7692.06 467
7692.89 510
7693.72 537
7694.55 534
7695.38 478
7696.20 527
7697.03 513
7697.86 481
7698.69 512
7699.52 439
7700.34 501
7701.17 510
7702.00 491
7702.83 438
7703.66 510
7704.49 525
7705.31 501
7706.14 513
7706.97 491
7707.80 441
7708.63 518
7709.46 436
7710.29 500
7711.11 492
7711.94 540
7712.77 564
7713.60 607
7714.43 525
7715.26 445
7716.09 477
7716.92 432
7717.75 451
7718.58 464
7719.40 446
7720.23 410
7721.06 430
7721.89 453
7722.72 418
7723.55 411
7724.38 410
7725.21 396
7726.04 389
7726.87 486
7727.70 413
7728.53 444
7729.36 459
7730.19 456
7731.02 408
7731.85 426
7732.68 447
7733.51 416
7734.34 474
7735.17 464
7736.00 484
7736.83 472
7737.66 495
7738.49 511
7739.32 476
7740.15 493
7740.98 484
7741.81 483
7742.64 407
7743.47 476
7744.30 399
7745.13 416
7745.96 445
7746.79 434
7747.62 542
7748.45 439
7749.29 505
7750.12 459
7750.95 493
7751.78 479
7752.61 457
7753.44 461
7754.27 437
7755.10 454
7755.93 399
7756.76 404
7757.60 414
7758.43 431
7759.26 487
7760.09 495
7760.92 489
7761.75 427
7762.58 457
7763.42 493
7764.25 465
7765.08 443
7765.91 457
7766.74 400
7767.57 443
7768.41 399
7769.24 477
7770.07 473
7770.90 476
7771.73 506
7772.57 438
7773.40 400
7774.23 375
7775.06 454
7775.90 451
7776.73 436
7777.56 449
7778.39 428
7779.22 432
7780.06 403
7780.89 413
7781.72 471
7782.55 457
7783.39 383
7784.22 433
7785.05 411
7785.89 439
7786.72 424
7787.55 414
7788.38 447
7789.22 425
7790.05 414
7790.88 477
7791.72 416
7792.55 437
7793.38 434
7794.22 456
7795.05 424
7795.88 447
7796.72 480
7797.55 447
7798.38 499
7799.22 534
7800.05 443
7800.88 466
7801.72 468
7802.55 452
7803.38 437
7804.22 490
7805.05 457
7805.89 460
7806.72 496
7807.55 547
7808.39 532
7809.22 502
7810.06 525
7810.89 604
7811.72 543
7812.56 589
7813.39 668
7814.23 657
7815.06 657
7815.89 684
7816.73 673
7817.56 636
7818.40 761
7819.23 749
7820.07 714
7820.90 782
7821.74 724
7822.57 706
7823.41 619
7824.24 575
7825.08 696
7825.91 750
7826.75 762
7827.58 899
7828.42 808
7829.25 720
7830.09 778
7830.92 745
7831.76 679
7832.59 691
7833.43 711
7834.26 794
7835.10 831
7835.93 796
7836.77 826
7837.60 830
7838.44 855
7839.28 673
7840.11 666
7840.95 670
7841.78 679
7842.62 723
7843.45 628
7844.29 656
7845.13 638
7845.96 587
7846.80 620
7847.63 615
7848.47 589
7849.31 629
7850.14 654
7850.98 657
7851.82 647
7852.65 658
7853.49 640
7854.32 695
7855.16 709
7856.00 700
7856.83 748
7857.67 806
7858.51 881
7859.34 951
7860.18 937
7861.02 975
7861.85 928
7862.69 881
7863.53 854
7864.37 783
7865.20 689
7866.04 718
7866.88 729
7867.71 765
7868.55 766
7869.39 755
7870.23 723
7871.06 738
7871.90 823
7872.74 849
7873.57 817
7874.41 761
7875.25 856
7876.09 1031
7876.93 1026
7877.76 1108
7878.60 1115
7879.44 1147
7880.28 1206
7881.11 1069
7881.95 1021
7882.79 971
7883.63 979
7884.47 834
7885.30 818
7886.14 775
7886.98 801
7887.82 818
7888.66 799
7889.50 880
7890.33 854
7891.17 819
7892.01 845
7892.85 915
7893.69 818
7894.53 843
7895.36 799
7896.20 766
7897.04 832
7897.88 748
7898.72 785
7899.56 751
7900.40 734
7901.24 743
7902.08 689
7902.91 588
7903.75 638
7904.59 673
7905.43 626
7906.27 622
7907.11 553
7907.95 591
7908.79 616
7909.63 611
7910.47 560
7911.31 554
7912.15 571
7912.99 553
7913.83 610
7914.67 647
7915.50 597
7916.34 610
7917.18 661
7918.02 646
7918.86 721
7919.70 762
7920.54 736
7921.38 765
7922.22 681
7923.06 776
7923.90 750
7924.74 649
7925.58 633
7926.42 572
7927.27 602
7928.11 637
7928.95 567
7929.79 629
7930.63 531
7931.47 538
7932.31 552
7933.15 511
7933.99 576
7934.83 670
7935.67 634
7936.51 603
7937.35 538
7938.19 563
7939.03 594
7939.88 560
7940.72 574
7941.56 526
7942.40 533
7943.24 554
7944.08 547
7944.92 565
7945.76 584
7946.60 551
7947.45 549
7948.29 534
7949.13 559
7949.97 614
7950.81 599
7951.65 587
7952.50 677
7953.34 692
7954.18 745
7955.02 697
7955.86 737
7956.70 728
7957.55 696
7958.39 682
7959.23 659
7960.07 655
7960.91 612
7961.76 617
7962.60 593
7963.44 667
7964.28 694
7965.13 745
7965.97 812
7966.81 800
7967.65 833
7968.50 760
7969.34 834
7970.18 751
7971.02 772
7971.87 728
7972.71 673
7973.55 614
7974.39 535
7975.24 574
7976.08 581
7976.92 579
7977.77 531
7978.61 539
7979.45 505
7980.30 484
7981.14 533
7981.98 511
7982.83 535
7983.67 531
7984.51 475
7985.36 582
7986.20 554
7987.04 452
7987.89 466
7988.73 547
7989.57 547
7990.42 507
7991.26 495
7992.10 435
7992.95 452
7993.79 489
7994.64 473
7995.48 517
7996.32 531
7997.17 477
7998.01 518
7998.86 504
7999.70 495
8000.54 466
8001.39 509
8002.23 490
8003.08 519
8003.92 430
8004.77 500
8005.61 476
8006.45 476
8007.30 456
8008.14 477
8008.99 483
8009.83 485
8010.68 529
8011.52 529
8012.37 518
8013.21 511
8014.06 506
8014.90 555
8015.75 539
8016.59 508
8017.44 456
8018.28 468
8019.13 477
8019.97 389
8020.82 450
8021.66 512
8022.51 475
8023.35 463
8024.20 443
8025.05 502
8025.89 509
8026.74 492
8027.58 430
8028.43 443
8029.27 438
8030.12 503
8030.96 439
8031.81 424
8032.66 416
8033.50 473
8034.35 490
8035.19 499
8036.04 433
8036.89 552
8037.73 578
8038.58 538
8039.43 537
8040.27 580
8041.12 600
8041.96 524
8042.81 525
8043.66 468
8044.50 490
8045.35 421
8046.20 446
8047.04 459
8047.89 466
8048.74 521
8049.58 453
8050.43 468
8051.28 491
8052.12 485
8052.97 454
8053.82 504
8054.67 531
8055.51 493
8056.36 544
8057.21 466
8058.05 429
8058.90 477
8059.75 524
8060.60 479
8061.44 421
8062.29 471
8063.14 412
8063.99 446
8064.83 446
8065.68 468
8066.53 443
8067.38 399
8068.22 436
8069.07 403
8069.92 446
8070.77 424
8071.62 394
8072.46 409
8073.31 425
8074.16 420
8075.01 388
8075.86 442
8076.71 410
8077.55 388
8078.40 392
8079.25 395
8080.10 457
8080.95 453
8081.80 418
8082.64 420
8083.49 362
8084.34 448
8085.19 411
8086.04 371
8086.89 411
8087.74 412
8088.58 381
8089.43 393
8090.28 388
8091.13 355
8091.98 348
8092.83 434
8093.68 374
8094.53 418
8095.38 420
8096.23 440
8097.08 445
8097.93 345
8098.77 394
8099.62 452
8100.47 436
8101.32 440
8102.17 410
8103.02 414
8103.87 485
8104.72 442
8105.57 451
8106.42 414
8107.27 428
8108.12 440
8108.97 414
8109.82 429
8110.67 407
8111.52 371
8112.37 435
8113.22 472
8114.07 383
8114.92 468
8115.77 409
8116.62 422
8117.47 416
8118.32 348
8119.17 341
8120.02 400
8120.87 374
8121.72 473
8122.58 446
8123.43 411
8124.28 447
8125.13 422
8125.98 409
8126.83 399
8127.68 387
8128.53 403
8129.38 405
8130.23 354
8131.08 407
8131.94 414
8132.79 409
8133.64 378
8134.49 342
8135.34 419
8136.19 440
8137.04 431
8137.89 388
8138.75 382
8139.60 405
8140.45 431
8141.30 421
8142.15 435
8143.00 453
8143.86 418
8144.71 466
8145.56 472
8146.41 521
8147.26 460
8148.12 436
8148.97 449
8149.82 500
8150.67 472
8151.52 482
8152.38 493
8153.23 480
8154.08 507
8154.93 608
8155.78 676
8156.64 684
8157.49 696
8158.34 616
8159.19 616
8160.05 588
8160.90 571
8161.75 491
8162.61 407
8163.46 512
8164.31 501
8165.16 418
8166.02 408
8166.87 432
8167.72 452
8168.58 433
8169.43 414
8170.28 448
8171.14 483
8171.99 449
8172.84 459
8173.70 489
8174.55 401
8175.40 377
8176.26 449
8177.11 358
8177.96 385
8178.82 415
8179.67 384
8180.52 407
8181.38 358
8182.23 330
8183.08 377
8183.94 381
8184.79 423
8185.65 369
8186.50 358
8187.35 382
8188.21 421
8189.06 393
8189.92 371
8190.77 390
8191.63 391
8192.48 418
8193.33 407
8194.19 393
8195.04 329
8195.90 329
8196.75 360
8197.61 417
8198.46 388
8199.32 354
8200.17 347
8201.02 392
8201.88 346
8202.73 366
8203.59 372
8204.44 357
8205.30 414
8206.15 429
8207.01 443
8207.86 399
8208.72 387
8209.57 396
8210.43 344
8211.29 405
8212.14 379
8213.00 389
8213.85 406
8214.71 373
8215.56 410
8216.42 321
8217.27 348
8218.13 319
8218.98 348
8219.84 354
8220.70 308
8221.55 356
8222.41 398
8223.26 374
8224.12 364
8224.98 426
8225.83 374
8226.69 378
8227.54 401
8228.40 420
8229.26 407
8230.11 372
8230.97 399
8231.83 357
8232.68 379
8233.54 347
8234.39 337
8235.25 447
8236.11 400
8236.96 298
8237.82 303
8238.68 412
8239.53 354
8240.39 353
8241.25 396
8242.11 393
8242.96 355
8243.82 365
8244.68 357
8245.53 369
8246.39 412
8247.25 417
8248.10 371
8248.96 355
8249.82 371
8250.68 347
8251.53 347
8252.39 328
8253.25 339
8254.11 341
8254.96 316
8255.82 350
8256.68 358
8257.54 374
8258.39 325
8259.25 290
8260.11 273
8260.97 260
8261.83 319
8262.68 377
8263.54 375
8264.40 403
8265.26 385
8266.12 352
8266.97 323
8267.83 294
8268.69 338
8269.55 378
8270.41 401
8271.27 426
8272.12 383
8272.98 374
8273.84 367
8274.70 378
8275.56 374
8276.42 396
8277.28 411
8278.13 360
8278.99 369
8279.85 367
8280.71 339
8281.57 351
8282.43 390
8283.29 452
8284.15 386
8285.01 359
8285.87 369
8286.72 344
8287.58 336
8288.44 369
8289.30 416
8290.16 422
8291.02 360
8291.88 377
8292.74 449
8293.60 421
8294.46 483
8295.32 516
8296.18 409
8297.04 438
8297.90 413
8298.76 398
8299.62 452
8300.48 376
8301.34 400
8302.20 351
8303.06 380
8303.92 396
8304.78 420
8305.64 428
8306.50 421
8307.36 379
8308.22 405
8309.08 358
8309.94 370
8310.80 397
8311.66 420
8312.52 382
8313.38 412
8314.24 392
8315.10 410
8315.96 338
8316.83 351
8317.69 392
8318.55 360
8319.41 334
8320.27 401
8321.13 359
8321.99 356
8322.85 378
8323.71 413
8324.57 381
8325.44 365
8326.30 368
8327.16 433
8328.02 344
8328.88 344
8329.74 310
8330.60 313
8331.47 333
8332.33 358
8333.19 343
8334.05 372
8334.91 354
8335.77 325
8336.64 348
8337.50 317
8338.36 368
8339.22 300
8340.08 373
8340.94 375
8341.81 396
8342.67 348
8343.53 334
8344.39 341
8345.26 399
8346.12 398
8346.98 315
8347.84 320
8348.71 345
8349.57 391
8350.43 354
8351.29 332
8352.16 303
8353.02 320
8353.88 309
8354.74 350
8355.61 397
8356.47 338
8357.33 302
8358.19 336
8359.06 377
8359.92 354
8360.78 353
8361.65 308
8362.51 370
8363.37 332
8364.24 359
8365.10 358
8365.96 364
8366.83 404
8367.69 385
8368.55 381
8369.42 364
8370.28 386
8371.14 371
8372.01 321
8372.87 326
8373.73 368
8374.60 389
8375.46 369
8376.33 361
8377.19 320
8378.05 333
8378.92 360
8379.78 351
8380.65 359
8381.51 352
8382.37 356
8383.24 363
8384.10 391
8384.97 350
8385.83 371
8386.70 431
8387.56 458
8388.42 439
8389.29 414
8390.15 387
8391.02 380
8391.88 359
8392.75 361
8393.61 397
8394.48 335
8395.34 352
8396.21 427
8397.07 362
8397.94 392
8398.80 357
8399.67 333
8400.53 332
8401.40 390
8402.26 408
8403.13 353
8403.99 381
8404.86 311
8405.72 334
8406.59 358
8407.45 370
8408.32 392
8409.19 369
8410.05 327
8410.92 373
8411.78 451
8412.65 411
8413.51 339
8414.38 325
8415.25 372
8416.11 445
8416.98 344
8417.84 358
8418.71 402
8419.58 356
8420.44 378
8421.31 407
8422.17 383
8423.04 392
8423.91 432
8424.77 387
8425.64 397
8426.51 411
8427.37 361
8428.24 402
8429.11 422
8429.97 402
8430.84 435
8431.71 441
8432.57 435
8433.44 435
8434.31 382
8435.17 430
8436.04 455
8436.91 477
8437.77 421
8438.64 411
8439.51 451
8440.38 474
8441.24 489
8442.11 655
8442.98 710
8443.84 663
8444.71 649
8445.58 687
8446.45 692
8447.31 611
8448.18 573
8449.05 569
8449.92 583
8450.78 576
8451.65 584
8452.52 600
8453.39 554
8454.26 472
8455.12 487
8455.99 566
8456.86 523
8457.73 511
8458.60 535
8459.46 529
8460.33 541
8461.20 496
8462.07 482
8462.94 475
8463.81 472
8464.67 460
8465.54 427
8466.41 464
8467.28 466
8468.15 460
8469.02 543
8469.89 555
8470.75 550
8471.62 621
8472.49 620
8473.36 647
8474.23 569
8475.10 557
8475.97 576
8476.84 519
8477.71 543
8478.57 484
8479.44 423
8480.31 421
8481.18 417
8482.05 420
8482.92 415
8483.79 424
8484.66 395
8485.53 432
8486.40 471
8487.27 429
8488.14 332
8489.01 383
8489.88 398
8490.75 440
8491.62 393
8492.49 397
8493.36 382
8494.23 351
8495.10 435
8495.97 372
8496.84 370
8497.71 397
8498.58 363
8499.45 383
8500.32 438
8501.19 380
8502.06 424
8502.93 440
8503.80 400
8504.67 362
8505.54 357
8506.41 404
8507.28 445
8508.15 389
8509.02 407
8509.89 401
8510.76 420
8511.63 428
8512.51 378
8513.38 360
8514.25 391
8515.12 369
8515.99 348
8516.86 391
8517.73 391
8518.60 359
8519.47 373
8520.35 398
8521.22 377
8522.09 338
8522.96 351
8523.83 398
8524.70 389
8525.57 367
8526.45 380
8527.32 409
8528.19 415
8529.06 364
8529.93 376
8530.80 416
8531.68 429
8532.55 379
8533.42 404
8534.29 447
8535.16 420
8536.04 481
8536.91 460
8537.78 462
8538.65 426
8539.52 426
8540.40 440
8541.27 441
8542.14 398
8543.01 417
8543.89 480
8544.76 478
8545.63 400
8546.50 388
8547.38 428
8548.25 432
8549.12 430
8549.99 452
8550.87 450
8551.74 440
8552.61 521
8553.49 585
8554.36 605
8555.23 631
8556.11 685
8556.98 607
8557.85 629
8558.73 601
8559.60 561
8560.47 531
8561.35 535
8562.22 526
8563.09 501
8563.97 386
8564.84 424
8565.71 409
8566.59 456
8567.46 409
8568.33 426
8569.21 391
8570.08 390
8570.96 441
8571.83 377
8572.70 400
8573.58 383
8574.45 375
8575.33 363
8576.20 393
8577.07 373
8577.95 428
8578.82 382
8579.70 416
8580.57 397
8581.45 389
8582.32 371
8583.19 370
8584.07 344
8584.94 356
8585.82 382
8586.69 334
8587.57 344
8588.44 313
8589.32 359
8590.19 336
8591.07 384
8591.94 334
8592.82 393
8593.69 352
8594.57 346
8595.44 374
8596.32 361
8597.19 373
8598.07 410
8598.94 371
8599.82 428
8600.69 457
8601.57 454
8602.44 416
8603.32 361
8604.20 384
8605.07 399
8605.95 404
8606.82 405
8607.70 349
8608.57 353
8609.45 379
8610.33 358
8611.20 404
8612.08 412
8612.95 411
8613.83 346
8614.71 351
8615.58 476
8616.46 373
8617.33 406
8618.21 417
8619.09 417
8619.96 397
8620.84 410
8621.72 370
8622.59 406
8623.47 380
8624.35 392
8625.22 465
8626.10 389
8626.98 392
8627.85 398
8628.73 418
8629.61 423
8630.48 506
8631.36 490
8632.24 459
8633.11 452
8633.99 459
8634.87 481
8635.74 435
8636.62 374
8637.50 424
8638.38 421
8639.25 449
8640.13 442
8641.01 497
8641.89 467
8642.76 462
8643.64 456
8644.52 514
8645.40 496
8646.27 476
8647.15 538
8648.03 594
8648.91 607
8649.79 634
8650.66 525
8651.54 510
8652.42 544
8653.30 633
8654.18 663
8655.05 613
8655.93 591
8656.81 620
8657.69 580
8658.57 559
8659.45 550
8660.32 533
8661.20 560
8662.08 594
8662.96 607
8663.84 630
8664.72 619
8665.60 590
8666.47 565
8667.35 592
8668.23 570
8669.11 576
8669.99 618
8670.87 591
8671.75 615
8672.63 656
8673.51 713
8674.38 768
8675.26 860
8676.14 797
8677.02 756
8677.90 828
8678.78 796
8679.66 781
8680.54 828
8681.42 816
8682.30 779
8683.18 720
8684.06 713
8684.94 752
8685.82 761
8686.70 795
8687.58 834
8688.46 905
8689.34 1044
8690.22 1459
8691.10 1800
8691.98 2090
8692.86 2353
8693.74 2775
8694.62 2936
8695.50 2853
8696.38 2675
8697.26 2331
8698.14 2116
8699.02 1652
8699.90 1423
8700.78 1207
8701.66 1064
8702.54 897
8703.42 813
8704.30 748
8705.18 751
8706.06 589
8706.94 603
8707.82 641
8708.71 602
8709.59 555
8710.47 581
8711.35 491
8712.23 521
8713.11 487
8713.99 499
8714.87 475
8715.75 507
8716.64 482
8717.52 478
8718.40 511
8719.28 533
8720.16 465
8721.04 437
8721.92 521
8722.81 554
8723.69 508
8724.57 548
8725.45 497
8726.33 485
8727.21 520
8728.10 447
8728.98 456
8729.86 485
8730.74 522
8731.62 492
8732.51 503
8733.39 537
8734.27 505
8735.15 461
8736.03 422
8736.92 433
8737.80 453
8738.68 446
8739.56 384
8740.45 346
8741.33 384
8742.21 469
8743.09 443
8743.98 424
8744.86 470
8745.74 471
8746.63 467
8747.51 454
8748.39 412
8749.27 408
8750.16 474
8751.04 490
8751.92 480
8752.81 494
8753.69 485
8754.57 485
8755.46 515
8756.34 563
8757.22 589
8758.11 643
8758.99 670
8759.87 650
8760.76 613
8761.64 608
8762.52 617
8763.41 575
8764.29 561
8765.17 562
8766.06 545
8766.94 592
8767.83 551
8768.71 556
8769.59 532
8770.48 574
8771.36 534
8772.25 544
8773.13 475
8774.01 557
8774.90 520
8775.78 521
8776.67 497
8777.55 485
8778.44 489
8779.32 440
8780.20 449
8781.09 400
8781.97 430
8782.86 393
8783.74 377
8784.63 407
8785.51 418
8786.40 401
8787.28 401
8788.17 431
8789.05 439
8789.94 428
8790.82 375
8791.71 428
8792.59 426
8793.48 411
8794.36 427
8795.25 423
8796.13 418
8797.02 439
8797.90 416
8798.79 422
8799.67 414
8800.56 420
8801.45 360
8802.33 384
8803.22 364
8804.10 414
8804.99 391
8805.87 360
8806.76 423
8807.65 416
8808.53 394
8809.42 395
8810.30 397
8811.19 421
8812.08 379
8812.96 365
8813.85 380
8814.73 348
8815.62 372
8816.51 381
8817.39 356
8818.28 332
8819.17 351
8820.05 332
8820.94 326
8821.83 323
8822.71 325
8823.60 349
8824.49 381
8825.37 323
8826.26 382
8827.15 386
8828.03 400
8828.92 412
8829.81 337
8830.69 353
8831.58 404
8832.47 377
8833.36 373
8834.24 328
8835.13 375
8836.02 324
8836.90 345
8837.79 336
8838.68 344
8839.57 356
8840.45 345
8841.34 373
8842.23 360
8843.12 331
8844.01 338
8844.89 335
8845.78 331
8846.67 348
8847.56 370
8848.44 355
8849.33 353
8850.22 335
8851.11 350
8852.00 353
8852.88 302
8853.77 338
8854.66 333
8855.55 294
8856.44 308
8857.33 311
8858.21 309
8859.10 287
8859.99 307
8860.88 340
8861.77 303
8862.66 283
8863.55 314
8864.43 333
8865.32 354
8866.21 347
8867.10 374
8867.99 398
8868.88 362
8869.77 329
8870.66 328
8871.55 290
8872.44 324
8873.32 314
8874.21 316
8875.10 336
8875.99 319
8876.88 292
8877.77 332
8878.66 321
8879.55 304
8880.44 295
8881.33 311
8882.22 301
8883.11 302
8884.00 303
8884.89 347
8885.78 337
8886.67 278
8887.56 359
8888.45 302
8889.34 342
8890.23 381
8891.12 321
8892.01 339
8892.90 361
8893.79 310
8894.68 326
8895.57 298
8896.46 286
8897.35 289
8898.24 283
8899.13 298
8900.02 328
8900.91 287
8901.80 252
8902.69 296
8903.58 316
8904.47 269
8905.36 260
8906.26 300
8907.15 299
8908.04 302
8908.93 278
8909.82 258
8910.71 254
8911.60 297
8912.49 321
8913.38 264
8914.28 259
8915.17 264
8916.06 298
8916.95 295
8917.84 322
8918.73 339
8919.62 281
8920.52 303
8921.41 323
8922.30 253
8923.19 241
8924.08 312
8924.97 278
8925.87 320
8926.76 295
8927.65 286
8928.54 311
8929.43 272
8930.33 284
8931.22 303
8932.11 292
8933.00 293
8933.89 314
8934.79 279
8935.68 251
8936.57 276
8937.46 306
8938.36 318
8939.25 228
8940.14 268
8941.03 249
8941.93 256
8942.82 294
8943.71 275
8944.60 259
8945.50 281
8946.39 276
8947.28 247
8948.18 319
8949.07 257
8949.96 284
8950.85 304
8951.75 290
8952.64 302
8953.53 285
8954.43 249
8955.32 305
8956.21 293
8957.11 266
8958.00 243
8958.89 270
8959.79 248
8960.68 292
8961.57 326
8962.47 326
8963.36 303
8964.26 311
8965.15 324
8966.04 329
8966.94 310
8967.83 275
8968.73 311
8969.62 296
8970.51 314
8971.41 316
8972.30 303
8973.20 336
8974.09 285
8974.98 261
8975.88 305
8976.77 308
8977.67 261
8978.56 338
8979.46 273
8980.35 286
8981.25 282
8982.14 281
8983.03 280
8983.93 241
8984.82 271
8985.72 306
8986.61 312
8987.51 273
8988.40 311
8989.30 257
8990.19 281
8991.09 280
8991.98 202
8992.88 256
8993.77 259
8994.67 278
8995.56 277
8996.46 268
8997.36 288
8998.25 283
8999.15 298
9000.04 294
9000.94 295
9001.83 272
9002.73 236
9003.62 276
9004.52 307
9005.42 274
9006.31 294
9007.21 299
9008.10 292
9009.00 253
9009.90 273
9010.79 267
9011.69 241
9012.58 282
9013.48 259
9014.38 290
9015.27 306
9016.17 275
9017.07 257
9017.96 271
9018.86 230
9019.76 267
9020.65 292
9021.55 294
9022.44 286
9023.34 270
9024.24 261
9025.14 309
9026.03 286
9026.93 340
9027.83 318
9028.72 307
9029.62 315
9030.52 374
9031.41 311
9032.31 262
9033.21 250
9034.11 265
9035.00 318
9035.90 288
9036.80 279
9037.69 287
9038.59 278
9039.49 283
9040.39 321
9041.28 258
9042.18 268
9043.08 250
9043.98 315
9044.88 301
9045.77 312
9046.67 243
9047.57 269
9048.47 287
9049.36 274
9050.26 243
9051.16 279
9052.06 256
9052.96 290
9053.86 315
9054.75 322
9055.65 368
9056.55 391
9057.45 318
9058.35 283
9059.25 321
9060.14 310
9061.04 330
9061.94 323
9062.84 310
9063.74 346
9064.64 310
9065.54 361
9066.44 352
9067.33 316
9068.23 313
9069.13 325
9070.03 336
9070.93 324
9071.83 281
9072.73 279
9073.63 336
9074.53 371
9075.43 344
9076.33 324
9077.22 351
9078.12 376
9079.02 405
9079.92 355
9080.82 355
9081.72 373
9082.62 395
9083.52 312
9084.42 306
9085.32 331
9086.22 327
9087.12 347
9088.02 344
9088.92 382
9089.82 343
9090.72 311
9091.62 353
9092.52 403
9093.42 364
9094.32 323
9095.22 295
9096.12 293
9097.02 303
9097.92 277
9098.82 337
9099.72 293
9100.62 332
9101.52 329
9102.43 331
9103.33 326
9104.23 345
9105.13 295
9106.03 316
9106.93 327
9107.83 355
9108.73 336
9109.63 281
9110.53 276
9111.43 321
9112.33 318
9113.24 279
9114.14 257
9115.04 279
9115.94 273
9116.84 266
9117.74 265
9118.64 286
9119.55 340
9120.45 298
9121.35 286
9122.25 251
9123.15 280
9124.05 268
9124.96 245
9125.86 304
9126.76 309
9127.66 245
9128.56 253
9129.46 257
9130.37 265
9131.27 258
9132.17 267
9133.07 249
9133.97 263
9134.88 280
9135.78 275
9136.68 273
9137.58 275
9138.49 272
9139.39 236
9140.29 223
9141.19 296
9142.10 335
9143.00 296
9143.90 311
9144.80 283
9145.71 335
9146.61 355
9147.51 296
9148.42 296
9149.32 267
9150.22 296
9151.12 341
9152.03 323
9152.93 273
9153.83 266
9154.74 264
9155.64 289
9156.54 238
9157.45 252
9158.35 270
9159.25 302
9160.16 325
9161.06 287
9161.96 272
9162.87 293
9163.77 271
9164.68 252
9165.58 265
9166.48 266
9167.39 307
9168.29 313
9169.19 256
9170.10 294
9171.00 282
9171.91 282
9172.81 260
9173.72 308
9174.62 270
9175.52 234
9176.43 277
9177.33 272
9178.24 259
9179.14 279
9180.05 308
9180.95 280
9181.85 266
9182.76 263
9183.66 283
9184.57 303
9185.47 272
9186.38 309
9187.28 274
9188.19 272
9189.09 284
9190.00 319
9190.90 276
9191.81 264
9192.71 269
9193.62 240
9194.52 259
9195.43 235
9196.33 270
9197.24 300
9198.14 275
9199.05 269
9199.96 284
9200.86 248
9201.77 226
9202.67 245
9203.58 248
9204.48 327
9205.39 258
9206.29 277
9207.20 269
9208.11 232
9209.01 266
9209.92 246
9210.82 258
9211.73 281
9212.64 305
9213.54 240
9214.45 213
9215.35 235
9216.26 246
9217.17 260
9218.07 284
9218.98 247
9219.89 273
9220.79 307
9221.70 284
9222.61 249
9223.51 249
9224.42 292
9225.33 287
9226.23 293
9227.14 273
9228.05 238
9228.95 230
9229.86 232
9230.77 282
9231.67 239
9232.58 235
9233.49 258
9234.40 258
9235.30 264
9236.21 256
9237.12 236
9238.02 247
9238.93 250
9239.84 266
9240.75 241
9241.65 221
9242.56 277
9243.47 289
9244.38 261
9245.28 268
9246.19 254
9247.10 270
9248.01 282
9248.92 271
9249.82 255
9250.73 238
9251.64 254
9252.55 291
9253.46 258
9254.36 296
9255.27 290
9256.18 282
9257.09 246
9258.00 203
9258.90 220
9259.81 253
9260.72 264
9261.63 277
9262.54 255
9263.45 233
9264.36 277
9265.26 235
9266.17 259
9267.08 242
9267.99 238
9268.90 239
9269.81 240
9270.72 263
9271.63 215
9272.54 234
9273.44 274
9274.35 262
9275.26 221
9276.17 227
9277.08 272
9277.99 239
9278.90 247
9279.81 262
9280.72 239
9281.63 233
9282.54 239
9283.45 294
9284.36 234
9285.27 251
9286.18 263
9287.09 268
9288.00 259
9288.91 254
9289.82 248
9290.73 230
9291.64 271
9292.55 284
9293.46 239
9294.37 236
9295.28 271
9296.19 300
9297.10 288
9298.01 337
9298.92 318
9299.83 271
9300.74 258
9301.65 218
9302.56 226
9303.47 314
9304.38 278
9305.29 259
9306.20 252
9307.11 275
9308.02 318
9308.93 311
9309.84 356
9310.75 330
9311.67 294
9312.58 299
9313.49 291
9314.40 278
9315.31 292
9316.22 286
9317.13 280
9318.04 259
9318.95 295
9319.87 276
9320.78 291
9321.69 296
9322.60 266
9323.51 268
9324.42 237
9325.34 220
9326.25 230
9327.16 215
9328.07 281
9328.98 287
9329.89 267
9330.81 271
9331.72 280
9332.63 265
9333.54 263
9334.45 274
9335.37 256
9336.28 294
9337.19 319
9338.10 291
9339.01 268
9339.93 282
9340.84 260
9341.75 264
9342.66 319
9343.58 265
9344.49 244
9345.40 299
9346.31 241
9347.23 257
9348.14 252
9349.05 266
9349.97 280
9350.88 215
9351.79 236
9352.70 242
9353.62 252
9354.53 246
9355.44 246
9356.36 242
9357.27 208
9358.18 234
9359.10 238
9360.01 222
9360.92 251
9361.84 273
9362.75 260
9363.66 252
9364.58 252
9365.49 237
9366.40 242
9367.32 229
9368.23 249
9369.15 247
9370.06 251
9370.97 230
9371.89 246
9372.80 225
9373.71 241
9374.63 302
9375.54 239
9376.46 241
9377.37 268
9378.29 238
9379.20 270
9380.11 290
9381.03 251
9381.94 219
9382.86 284
9383.77 285
9384.69 231
9385.60 244
9386.51 250
9387.43 254
9388.34 317
9389.26 249
9390.17 210
9391.09 258
9392.00 220
9392.92 257
9393.83 208
9394.75 262
9395.66 280
9396.58 298
9397.49 272
9398.41 230
9399.32 241
9400.24 209
9401.15 241
9402.07 242
9402.99 234
9403.90 225
9404.82 264
9405.73 246
9406.65 219
9407.56 226
9408.48 281
9409.39 264
9410.31 253
9411.23 251
9412.14 242
9413.06 276
9413.97 250
9414.89 222
9415.81 210
9416.72 231
9417.64 244
9418.55 241
9419.47 227
9420.39 302
9421.30 220
9422.22 176
9423.14 275
9424.05 233
9424.97 252
9425.89 209
9426.80 208
9427.72 201
9428.64 225
9429.55 258
9430.47 254
9431.39 250
9432.30 237
9433.22 228
9434.14 253
9435.05 228
9435.97 271
9436.89 247
9437.80 249
9438.72 265
9439.64 237
9440.56 209
9441.47 276
9442.39 242
9443.31 247
9444.23 238
9445.14 221
9446.06 222
9446.98 269
9447.90 289
9448.81 264
9449.73 257
9450.65 246
9451.57 220
9452.48 261
9453.40 277
9454.32 255
9455.24 207
9456.16 251
9457.07 272
9457.99 280
9458.91 296
9459.83 261
9460.75 234
9461.66 250
9462.58 255
9463.50 252
9464.42 244
9465.34 238
9466.26 222
9467.18 257
9468.09 224
9469.01 262
9469.93 235
9470.85 277
9471.77 203
9472.69 202
9473.61 234
9474.53 254
9475.44 284
9476.36 260
9477.28 244
9478.20 266
9479.12 243
9480.04 273
9480.96 233
9481.88 266
9482.80 266
9483.72 259
9484.64 270
9485.56 253
9486.47 265
9487.39 254
9488.31 259
9489.23 266
9490.15 268
9491.07 277
9491.99 229
9492.91 213
9493.83 211
9494.75 204
9495.67 227
9496.59 239
9497.51 205
9498.43 217
9499.35 216
9500.27 241
9501.19 290
9502.11 241
9503.03 212
9503.95 214
9504.87 240
9505.79 253
9506.71 296
9507.64 261
9508.56 242
9509.48 210
9510.40 239
9511.32 223
9512.24 230
9513.16 276
9514.08 294
9515.00 313
9515.92 242
9516.84 261
9517.76 261
9518.68 272
9519.61 245
9520.53 212
9521.45 240
9522.37 244
9523.29 257
9524.21 264
9525.13 274
9526.05 291
9526.98 250
9527.90 225
9528.82 218
9529.74 237
9530.66 243
9531.58 259
9532.51 253
9533.43 273
9534.35 239
9535.27 265
9536.19 239
9537.11 256
9538.04 297
9538.96 299
9539.88 232
9540.80 262
9541.73 236
9542.65 255
9543.57 291
9544.49 260
9545.41 226
9546.34 238
9547.26 225
9548.18 246
9549.10 263
9550.03 264
9550.95 229
9551.87 223
9552.79 221
9553.72 225
9554.64 256
9555.56 246
9556.49 212
9557.41 257
9558.33 280
9559.25 274
9560.18 256
9561.10 279
9562.02 345
9562.95 263
9563.87 271
9564.79 273
9565.72 246
9566.64 225
9567.56 249
9568.49 275
9569.41 289
9570.33 276
9571.26 246
9572.18 286
9573.11 285
9574.03 274
9574.95 286
9575.88 303
9576.80 297
9577.72 305
9578.65 284
9579.57 283
9580.50 338
9581.42 351
9582.34 313
9583.27 306
9584.19 321
9585.12 315
9586.04 290
9586.97 250
9587.89 314
9588.81 315
9589.74 291
9590.66 288
9591.59 324
9592.51 261
9593.44 359
9594.36 332
9595.29 325
9596.21 364
9597.14 334
9598.06 334
9598.99 294
9599.91 312
9600.84 345
9601.76 360
9602.69 294
9603.61 307
9604.54 349
9605.46 295
9606.39 268
9607.31 306
9608.24 326
9609.16 346
9610.09 332
9611.01 351
9611.94 345
9612.87 365
9613.79 341
9614.72 364
9615.64 360
9616.57 332
9617.49 308
9618.42 345
9619.35 330
9620.27 293
9621.20 342
9622.12 324
9623.05 345
9623.98 328
9624.90 292
9625.83 315
9626.76 342
9627.68 337
9628.61 325
9629.53 346
9630.46 378
9631.39 367
9632.31 319
9633.24 373
9634.17 404
9635.09 378
9636.02 405
9636.95 347
9637.87 350
9638.80 333
9639.73 371
9640.65 376
9641.58 382
9642.51 404
9643.44 452
9644.36 425
9645.29 382
9646.22 362
9647.14 394
9648.07 364
9649.00 409
9649.93 359
9650.85 397
9651.78 428
9652.71 436
9653.64 406
9654.56 391
9655.49 454
9656.42 475
9657.35 495
9658.27 454
9659.20 458
9660.13 432
9661.06 461
9661.99 488
9662.91 481
9663.84 435
9664.77 519
9665.70 508
9666.63 546
9667.56 559
9668.48 542
9669.41 606
9670.34 550
9671.27 540
9672.20 570
9673.13 584
9674.05 618
9674.98 537
9675.91 534
9676.84 564
9677.77 596
9678.70 614
9679.63 594
9680.56 556
9681.48 621
9682.41 590
9683.34 586
9684.27 619
9685.20 634
9686.13 552
9687.06 582
9687.99 559
9688.92 624
9689.85 557
9690.78 546
9691.71 583
9692.63 603
9693.56 626
9694.49 634
9695.42 704
9696.35 701
9697.28 647
9698.21 645
9699.14 734
9700.07 736
9701.00 704
9701.93 684
9702.86 709
9703.79 725
9704.72 624
9705.65 643
9706.58 598
9707.51 582
9708.44 643
9709.37 672
9710.30 690
9711.23 788
9712.16 820
9713.09 835
9714.02 885
9714.95 972
9715.89 951
9716.82 964
9717.75 965
9718.68 929
9719.61 943
9720.54 903
9721.47 801
9722.40 729
9723.33 672
9724.26 649
9725.19 674
9726.12 576
9727.06 623
9727.99 637
9728.92 617
9729.85 665
9730.78 729
9731.71 720
9732.64 641
9733.57 646
9734.51 707
9735.44 745
9736.37 725
9737.30 689
9738.23 721
9739.16 656
9740.10 599
9741.03 550
9741.96 596
9742.89 599
9743.82 627
9744.75 651
9745.69 592
9746.62 596
9747.55 608
9748.48 628
9749.41 601
9750.35 577
9751.28 574
9752.21 572
9753.14 472
9754.08 530
9755.01 558
9755.94 553
9756.87 538
9757.81 522
9758.74 571
9759.67 615
9760.60 552
9761.54 573
9762.47 463
9763.40 535
9764.34 498
9765.27 581
9766.20 611
9767.13 572
9768.07 603
9769.00 555
9769.93 482
9770.87 480
9771.80 500
9772.73 536
9773.67 568
9774.60 562
9775.53 529
9776.47 524
9777.40 533
9778.33 487
9779.27 483
9780.20 560
9781.14 574
9782.07 566
9783.00 606
9783.94 585
9784.87 620
9785.80 580
9786.74 595
9787.67 630
9788.61 587
9789.54 598
9790.47 540
9791.41 477
9792.34 558
9793.28 559
9794.21 557
9795.15 518
9796.08 577
9797.01 595
9797.95 581
9798.88 622
9799.82 650
9800.75 628
9801.69 563
9802.62 601
9803.56 591
9804.49 555
9805.43 529
9806.36 501
9807.30 474
9808.23 562
9809.17 546
9810.10 434
9811.04 374
9811.97 430
9812.91 446
9813.84 446
9814.78 457
9815.71 470
9816.65 444
9817.58 449
9818.52 427
9819.46 442
9820.39 409
9821.33 461
9822.26 517
9823.20 497
9824.13 443
9825.07 466
9826.00 428
9826.94 431
9827.88 426
9828.81 422
9829.75 430
9830.68 436
9831.62 426
9832.56 408
9833.49 435
9834.43 419
9835.37 435
9836.30 394
9837.24 428
9838.17 393
9839.11 403
9840.05 435
9840.98 485
9841.92 435
9842.86 405
9843.79 440
9844.73 429
9845.67 431
9846.60 417
9847.54 365
9848.48 441
9849.42 454
9850.35 443
9851.29 447
9852.23 406
9853.16 415
9854.10 391
9855.04 371
9855.98 406
9856.91 461
9857.85 459
9858.79 400
9859.72 419
9860.66 415
9861.60 416
9862.54 436
9863.47 437
9864.41 441
9865.35 386
9866.29 418
9867.23 431
9868.16 411
9869.10 422
9870.04 362
9870.98 352
9871.92 419
9872.85 370
9873.79 398
9874.73 418
9875.67 398
9876.61 455
9877.54 403
9878.48 380
9879.42 434
9880.36 400
9881.30 394
9882.24 440
9883.18 487
9884.11 450
9885.05 401
9885.99 391
9886.93 420
9887.87 374
9888.81 380
9889.75 405
9890.69 399
9891.62 405
9892.56 377
9893.50 390
9894.44 342
9895.38 360
9896.32 417
9897.26 355
9898.20 394
9899.14 359
9900.08 325
9901.02 377
9901.96 373
9902.90 378
9903.83 429
9904.77 428
9905.71 406
9906.65 403
9907.59 418
9908.53 377
9909.47 414
9910.41 430
9911.35 413
9912.29 463
9913.23 440
9914.17 403
9915.11 400
9916.05 399
9916.99 427
9917.93 386
9918.87 413
9919.81 405
9920.75 414
9921.69 424
9922.64 482
9923.58 504
9924.52 545
9925.46 665
9926.40 738
9927.34 828
9928.28 988
9929.22 938
9930.16 955
9931.10 955
9932.04 862
9932.98 877
9933.92 775
9934.87 651
9935.81 590
9936.75 568
9937.69 527
9938.63 515
9939.57 418
9940.51 446
9941.45 446
9942.39 419
9943.34 422
9944.28 385
9945.22 432
9946.16 427
9947.10 422
9948.04 418
9948.99 457
9949.93 418
9950.87 425
9951.81 430
9952.75 349
9953.69 391
9954.64 392
9955.58 484
9956.52 442
9957.46 429
9958.41 431
9959.35 418
9960.29 443
9961.23 439
9962.17 362
9963.12 395
9964.06 397
9965.00 409
9965.94 374
9966.89 355
9967.83 367
9968.77 365
9969.71 365
9970.66 373
9971.60 410
9972.54 394
9973.49 365
9974.43 418
9975.37 440
9976.31 435
9977.26 441
9978.20 410
9979.14 438
9980.09 424
9981.03 372
9981.97 455
9982.92 417
9983.86 371
9984.80 360
9985.75 365
9986.69 444
9987.63 395
9988.58 386
9989.52 385
9990.46 369
9991.41 412
9992.35 374
9993.30 370
9994.24 388
9995.18 373
9996.13 393
9997.07 377
9998.02 388
9998.96 373
9999.90 377
10000.85 339
10001.79 361
10002.74 359
10003.68 382
10004.62 385
10005.57 361
10006.51 320
10007.46 342
10008.40 325
10009.35 346
10010.29 340
10011.24 370
10012.18 332
10013.13 344
10014.07 344
10015.01 331
10015.96 352
10016.90 329
10017.85 350
10018.79 399
10019.74 357
10020.68 408
10021.63 332
10022.58 371
10023.52 357
10024.47 344
10025.41 380
10026.36 324
10027.30 339
10028.25 350
10029.19 315
10030.14 324
10031.08 339
10032.03 363
10032.98 357
10033.92 331
10034.87 309
10035.81 301
10036.76 355
10037.70 358
10038.65 286
10039.60 311
10040.54 311
10041.49 313
10042.43 353
10043.38 330
10044.33 292
10045.27 305
10046.22 290
10047.17 304
10048.11 272
10049.06 285
10050.00 314
10050.95 323
10051.90 321
10052.84 322
10053.79 311
10054.74 321
10055.68 318
10056.63 289
10057.58 296
10058.52 325
10059.47 316
10060.42 333
10061.37 322
10062.31 312
10063.26 341
10064.21 343
10065.15 339
10066.10 324
10067.05 275
10068.00 284
10068.94 255
10069.89 272
10070.84 288
10071.79 321
10072.73 293
10073.68 274
10074.63 285
10075.58 304
10076.52 281
10077.47 282
10078.42 319
10079.37 246
10080.32 278
10081.26 284
10082.21 274
10083.16 287
10084.11 264
10085.06 290
10086.00 284
10086.95 256
10087.90 286
10088.85 288
10089.80 312
10090.75 285
10091.69 298
10092.64 279
10093.59 282
10094.54 303
10095.49 284
10096.44 299
10097.39 268
10098.33 283
10099.28 301
10100.23 320
10101.18 301
10102.13 280
10103.08 233
10104.03 276
10104.98 285
10105.93 279
10106.87 231
10107.82 256
10108.77 270
10109.72 239
10110.67 251
10111.62 265
10112.57 245
10113.52 275
10114.47 295
10115.42 296
10116.37 256
10117.32 250
10118.27 279
10119.22 282
10120.17 312
10121.12 297
10122.07 267
10123.02 272
10123.97 283
10124.92 248
10125.87 286
10126.82 270
10127.77 292
10128.72 289
10129.67 236
10130.62 247
10131.57 272
10132.52 299
10133.47 303
10134.42 304
10135.37 308
10136.32 335
10137.27 314
10138.22 269
10139.17 262
10140.12 266
10141.07 276
10142.02 277
10142.98 261
10143.93 268
10144.88 252
10145.83 319
10146.78 282
10147.73 311
10148.68 294
10149.63 275
10150.58 283
10151.54 284
10152.49 281
10153.44 247
10154.39 237
10155.34 296
10156.29 298
10157.24 299
10158.20 274
10159.15 263
10160.10 260
10161.05 224
10162.00 349
10162.95 298
10163.91 274
10164.86 281
10165.81 276
10166.76 296
10167.71 295
10168.67 288
10169.62 280
10170.57 259
10171.52 295
10172.47 278
10173.43 296
10174.38 288
10175.33 281
10176.28 321
10177.24 349
10178.19 303
10179.14 327
10180.09 308
10181.05 303
10182.00 303
10182.95 352
10183.90 314
10184.86 373
10185.81 360
10186.76 327
10187.72 355
10188.67 406
10189.62 333
10190.58 318
10191.53 341
10192.48 348
10193.43 361
10194.39 386
10195.34 375
10196.29 379
10197.25 363
10198.20 361
10199.16 337
10200.11 348
10201.06 414
10202.02 365
10202.97 407
10203.92 431
10204.88 492
10205.83 484
10206.78 482
10207.74 508
10208.69 522
10209.65 536
10210.60 458
10211.55 426
10212.51 407
10213.46 410
10214.42 346
10215.37 413
10216.33 428
10217.28 369
10218.23 358
10219.19 369
10220.14 362
10221.10 307
10222.05 369
10223.01 379
10223.96 336
10224.92 318
10225.87 311
10226.83 299
10227.78 361
10228.74 335
10229.69 306
10230.65 349
10231.60 353
10232.56 305
10233.51 326
10234.47 314
10235.42 338
10236.38 396
10237.33 371
10238.29 362
10239.24 362
10240.20 346
10241.15 345
10242.11 347
10243.06 378
10244.02 346
10244.98 342
10245.93 292
10246.89 249
10247.84 272
10248.80 264
10249.75 284
10250.71 272
10251.67 279
10252.62 307
10253.58 255
10254.53 250
10255.49 253
10256.45 316
10257.40 261
10258.36 269
10259.32 280
10260.27 267
10261.23 325
10262.18 282
10263.14 270
10264.10 236
10265.05 257
10266.01 278
10266.97 249
10267.92 238
10268.88 228
10269.84 262
10270.79 223
10271.75 226
10272.71 230
10273.67 222
10274.62 249
10275.58 238
10276.54 251
10277.49 193
10278.45 230
10279.41 225
10280.37 252
10281.32 267
10282.28 208
10283.24 288
10284.19 254
10285.15 274
10286.11 254
10287.07 241
10288.03 284
10288.98 236
10289.94 274
10290.90 254
10291.86 283
10292.81 236
10293.77 273
10294.73 276
10295.69 239
10296.65 219
10297.60 248
10298.56 273
10299.52 271
10300.48 218
10301.44 235
10302.40 193
10303.35 239
10304.31 232
10305.27 291
10306.23 290
10307.19 268
10308.15 234
10309.10 261
10310.06 257
10311.02 259
10311.98 250
10312.94 221
10313.90 255
10314.86 261
10315.82 229
10316.78 215
10317.73 207
10318.69 245
10319.65 257
10320.61 231
10321.57 254
10322.53 230
10323.49 263
10324.45 277
10325.41 257
10326.37 268
10327.33 237
10328.29 232
10329.25 236
10330.21 222
10331.17 255
10332.13 244
10333.09 251
10334.04 236
10335.00 276
10335.96 235
10336.92 248
10337.88 219
10338.84 227
10339.80 200
10340.76 213
10341.72 231
10342.68 254
10343.65 222
10344.61 221
10345.57 221
10346.53 209
10347.49 265
10348.45 252
10349.41 207
10350.37 246
10351.33 242
10352.29 226
10353.25 256
10354.21 206
10355.17 215
10356.13 223
10357.09 208
10358.05 208
10359.02 188
10359.98 217
10360.94 237
10361.90 247
10362.86 276
10363.82 261
10364.78 196
10365.74 216
10366.70 186
10367.67 237
10368.63 270
10369.59 227
10370.55 231
10371.51 231
10372.47 200
10373.43 228
10374.40 269
10375.36 223
10376.32 213
10377.28 210
10378.24 234
10379.21 235
10380.17 223
10381.13 214
10382.09 196
10383.05 203
10384.02 239
10384.98 197
10385.94 215
10386.90 186
10387.86 236
10388.83 222
10389.79 236
10390.75 173
10391.71 182
10392.68 192
10393.64 206
10394.60 215
10395.56 224
10396.53 219
10397.49 205
10398.45 202
10399.42 165
10400.38 267
10401.34 186
10402.30 181
10403.27 259
10404.23 246
10405.19 198
10406.16 214
10407.12 229
10408.08 208
10409.05 223
10410.01 205
10410.97 200
10411.94 215
10412.90 225
10413.86 209
10414.83 224
10415.79 229
10416.75 224
10417.72 235
10418.68 187
10419.65 186
10420.61 186
10421.57 193
10422.54 238
10423.50 197
10424.46 180
10425.43 205
10426.39 197
10427.36 176
10428.32 180
10429.29 203
10430.25 217
10431.21 204
10432.18 224
10433.14 218
10434.11 197
10435.07 226
10436.04 240
10437.00 186
10437.97 198
10438.93 220
10439.90 222
10440.86 184
10441.82 179
10442.79 179
10443.75 202
10444.72 203
10445.68 172
10446.65 190
10447.61 233
10448.58 212
10449.54 217
10450.51 165
10451.48 193
10452.44 203
10453.41 221
10454.37 192
10455.34 200
10456.30 221
10457.27 191
10458.23 211
10459.20 187
10460.16 201
10461.13 247
10462.10 218
10463.06 181
10464.03 194
10464.99 187
10465.96 229
10466.93 231
10467.89 214
10468.86 201
10469.82 232
10470.79 196
10471.76 184
10472.72 226
10473.69 224
10474.65 189
10475.62 181
10476.59 177
10477.55 197
10478.52 242
10479.49 198
10480.45 162
10481.42 211
10482.39 198
10483.35 185
10484.32 211
10485.29 214
10486.25 195
10487.22 232
10488.19 187
10489.15 175
10490.12 201
10491.09 223
10492.06 210
10493.02 178
10493.99 186
10494.96 221
10495.92 198
10496.89 176
10497.86 155
10498.83 187
10499.79 192
10500.76 211
10501.73 196
10502.70 167
10503.66 182
10504.63 170
10505.60 160
10506.57 185
10507.54 224
10508.50 209
10509.47 204
10510.44 228
10511.41 214
10512.38 221
10513.34 191
10514.31 203
10515.28 184
10516.25 189
10517.22 159
10518.19 203
10519.15 219
10520.12 172
10521.09 185
10522.06 180
10523.03 230
10524.00 157
10524.96 208
10525.93 207
10526.90 217
10527.87 189
10528.84 157
10529.81 157
10530.78 192
10531.75 168
10532.72 175
10533.68 210
10534.65 185
10535.62 168
10536.59 219
10537.56 209
10538.53 187
10539.50 191
10540.47 176
10541.44 201
10542.41 196
10543.38 223
10544.35 212
10545.32 177
10546.29 170
10547.26 171
10548.23 221
10549.20 238
10550.17 196
10551.13 183
10552.10 222
10553.07 178
10554.04 174
10555.01 180
10555.98 167
10556.96 143
10557.93 145
10558.90 157
10559.87 188
10560.84 209
10561.81 236
10562.78 179
10563.75 215
10564.72 193
10565.69 210
10566.66 196
10567.63 215
10568.60 190
10569.57 173
10570.54 201
10571.51 205
10572.48 212
10573.45 204
10574.42 207
10575.40 193
10576.37 184
10577.34 173
10578.31 183
10579.28 197
10580.25 170
10581.22 200
10582.19 193
10583.17 215
10584.14 181
10585.11 236
10586.08 265
10587.05 230
10588.02 222
10588.99 202
10589.97 202
10590.94 230
10591.91 213
10592.88 209
10593.85 170
10594.82 206
10595.80 231
10596.77 183
10597.74 155
10598.71 193
10599.68 189
10600.66 200
10601.63 223
10602.60 193
10603.57 211
10604.55 230
10605.52 236
10606.49 212
10607.46 201
10608.44 202
10609.41 189
10610.38 204
10611.35 213
10612.33 252
10613.30 187
10614.27 220
10615.24 235
10616.22 199
10617.19 218
10618.16 241
10619.14 230
10620.11 238
10621.08 230
10622.05 246
10623.03 233
10624.00 216
10624.97 226
10625.95 210
10626.92 243
10627.89 269
10628.87 261
10629.84 259
10630.81 255
10631.79 256
10632.76 300
10633.74 247
10634.71 182
10635.68 220
10636.66 265
10637.63 303
10638.60 305
10639.58 323
10640.55 376
10641.53 317
10642.50 342
10643.47 321
10644.45 299
10645.42 291
10646.40 310
10647.37 272
10648.35 232
10649.32 230
10650.29 206
10651.27 241
10652.24 226
10653.22 215
10654.19 221
10655.17 220
10656.14 193
10657.12 161
10658.09 224
10659.07 257
10660.04 209
10661.02 202
10661.99 219
10662.97 227
10663.94 206
10664.92 225
10665.89 204
10666.87 208
10667.84 205
10668.82 225
10669.79 233
10670.77 196
10671.74 185
10672.72 164
10673.69 248
10674.67 206
10675.65 201
10676.62 160
10677.60 175
10678.57 195
10679.55 208
10680.52 213
10681.50 221
10682.48 218
10683.45 199
10684.43 181
10685.40 203
10686.38 203
10687.36 207
10688.33 243
10689.31 194
10690.28 194
10691.26 177
10692.24 186
10693.21 177
10694.19 174
10695.17 222
10696.14 185
10697.12 199
10698.10 225
10699.07 219
10700.05 201
10701.03 204
10702.00 152
10702.98 166
10703.96 199
10704.93 202
10705.91 204
10706.89 182
10707.86 218
10708.84 270
10709.82 215
10710.80 207
10711.77 188
10712.75 200
10713.73 191
10714.70 171
10715.68 183
10716.66 219
10717.64 251
10718.61 240
10719.59 175
10720.57 184
10721.55 190
10722.53 222
10723.50 214
10724.48 204
10725.46 190
10726.44 193
10727.41 174
10728.39 188
10729.37 172
10730.35 168
10731.33 186
10732.31 197
10733.28 185
10734.26 194
10735.24 177
10736.22 203
10737.20 196
10738.17 190
10739.15 193
10740.13 164
10741.11 213
10742.09 196
10743.07 224
10744.05 206
10745.03 210
10746.00 199
10746.98 185
10747.96 184
10748.94 166
10749.92 211
10750.90 208
10751.88 189
10752.86 178
10753.84 202
10754.82 227
10755.79 218
10756.77 178
10757.75 166
10758.73 173
10759.71 199
10760.69 193
10761.67 210
10762.65 190
10763.63 183
10764.61 193
10765.59 178
10766.57 214
10767.55 217
10768.53 205
10769.51 225
10770.49 217
10771.47 174
10772.45 161
10773.43 217
10774.41 227
10775.39 175
10776.37 182
10777.35 197
10778.33 212
10779.31 191
10780.29 198
10781.27 176
10782.25 190
10783.23 223
10784.21 182
10785.19 167
10786.17 201
10787.15 200
10788.13 212
10789.12 244
10790.10 228
10791.08 241
10792.06 239
10793.04 195
10794.02 209
10795.00 205
10795.98 201
10796.96 242
10797.94 227
10798.93 226
10799.91 187
10800.89 217
10801.87 217
10802.85 213
10803.83 215
10804.81 187
10805.80 232
10806.78 223
10807.76 212
10808.74 231
10809.72 216
10810.70 276
10811.69 252
10812.67 249
10813.65 271
10814.63 242
10815.61 257
10816.59 239
10817.58 261
10818.56 237
10819.54 169
10820.52 237
10821.51 230
10822.49 238
10823.47 225
10824.45 249
10825.43 227
10826.42 222
10827.40 201
10828.38 202
10829.37 229
10830.35 243
10831.33 229
10832.31 231
10833.30 210
10834.28 198
10835.26 248
10836.24 227
10837.23 233
10838.21 267
10839.19 273
10840.18 245
10841.16 225
10842.14 243
10843.13 233
10844.11 221
10845.09 193
10846.08 237
10847.06 261
10848.04 243
10849.03 241
10850.01 246
10850.99 275
10851.98 245
10852.96 239
10853.94 301
10854.93 271
10855.91 235
10856.90 244
10857.88 260
10858.86 266
10859.85 217
10860.83 235
10861.82 273
10862.80 245
10863.78 292
10864.77 287
10865.75 284
10866.74 331
10867.72 327
10868.71 322
10869.69 307
10870.67 324
10871.66 341
10872.64 253
10873.63 299
10874.61 312
10875.60 299
10876.58 285
10877.57 268
10878.55 260
10879.54 271
10880.52 278
10881.51 308
10882.49 314
10883.48 282
10884.46 298
10885.45 308
10886.43 311
10887.42 297
10888.40 302
10889.39 356
10890.37 298
10891.36 265
10892.34 305
10893.33 294
10894.32 308
10895.30 313
10896.29 279
10897.27 337
10898.26 344
10899.24 343
10900.23 289
10901.22 325
10902.20 344
10903.19 390
10904.17 332
10905.16 345
10906.15 405
10907.13 344
10908.12 348
10909.10 344
10910.09 382
10911.08 381
10912.06 384
10913.05 412
10914.04 412
10915.02 377
10916.01 395
10917.00 382
10917.98 393
10918.97 431
10919.96 451
10920.94 392
10921.93 425
10922.92 433
10923.90 421
10924.89 422
10925.88 386
10926.86 410
10927.85 428
10928.84 441
10929.82 465
10930.81 462
10931.80 371
10932.79 370
10933.77 433
10934.76 396
10935.75 427
10936.74 492
10937.72 464
10938.71 409
10939.70 461
10940.69 508
10941.67 493
10942.66 526
10943.65 508
10944.64 489
10945.63 497
10946.61 484
10947.60 539
10948.59 564
10949.58 569
10950.57 543
10951.55 550
10952.54 537
10953.53 599
10954.52 659
10955.51 695
10956.49 839
10957.48 925
10958.47 991
10959.46 1033
10960.45 1023
10961.44 1041
10962.43 1052
10963.41 923
10964.40 836
10965.39 829
10966.38 823
10967.37 789
10968.36 738
10969.35 735
10970.34 659
10971.33 679
10972.31 668
10973.30 599
10974.29 672
10975.28 698
10976.27 644
10977.26 638
10978.25 639
10979.24 695
10980.23 729
10981.22 663
10982.21 653
10983.20 681
10984.19 778
10985.18 719
10986.17 703
10987.16 718
10988.15 736
10989.14 711
10990.13 689
10991.12 704
10992.11 721
10993.10 729
10994.09 809
10995.08 855
10996.07 1022
10997.06 1153
10998.05 1264
10999.04 1345
11000.03 1552
11001.02 1571
11002.01 1553
11003.00 1566
11003.99 1563
11004.98 1375
11005.97 1344
11006.96 1139
11007.95 1053
11008.94 946
11009.93 797
11010.92 837
11011.91 815
11012.91 676
11013.90 667
11014.89 643
11015.88 708
11016.87 657
11017.86 623
11018.85 627
11019.84 630
11020.83 616
11021.83 555
11022.82 563
11023.81 531
11024.80 552
11025.79 448
11026.78 460
11027.77 546
11028.77 541
11029.76 504
11030.75 461
11031.74 472
11032.73 478
11033.72 465
11034.72 451
11035.71 447
11036.70 449
11037.69 384
11038.68 397
11039.68 412
11040.67 418
11041.66 426
11042.65 447
11043.65 383
11044.64 401
11045.63 420
11046.62 390
11047.62 408
11048.61 400
11049.60 376
11050.59 334
11051.59 352
11052.58 397
11053.57 366
11054.56 359
11055.56 393
11056.55 427
11057.54 412
11058.54 399
11059.53 349
11060.52 342
11061.51 344
11062.51 369
11063.50 385
11064.49 319
11065.49 381
11066.48 378
11067.47 379
11068.47 367
11069.46 382
11070.45 408
11071.45 420
11072.44 366
11073.44 324
11074.43 343
11075.42 373
11076.42 329
11077.41 371
11078.40 373
11079.40 390
11080.39 413
11081.39 411
11082.38 381
11083.37 361
11084.37 379
11085.36 412
11086.36 392
11087.35 357
11088.35 307
11089.34 345
11090.33 328
11091.33 257
11092.32 325
11093.32 356
11094.31 340
11095.31 337
11096.30 340
11097.30 368
11098.29 349
11099.29 378
11100.28 353
11101.28 352
11102.27 343
11103.27 396
11104.26 373
11105.26 314
11106.25 356
11107.25 304
11108.24 349
11109.24 317
11110.23 347
11111.23 370
11112.22 352
11113.22 315
11114.21 315
11115.21 314
11116.20 308
11117.20 287
11118.20 289
11119.19 293
11120.19 319
11121.18 281
11122.18 294
11123.17 374
11124.17 344
11125.17 357
11126.16 385
11127.16 374
11128.15 358
11129.15 391
11130.15 381
11131.14 362
11132.14 317
11133.14 309
11134.13 315
11135.13 397
11136.13 332
11137.12 258
11138.12 287
11139.11 300
11140.11 316
11141.11 305
11142.10 313
11143.10 294
11144.10 350
11145.10 307
11146.09 321
11147.09 329
11148.09 291
11149.08 304
11150.08 292
11151.08 307
11152.07 264
11153.07 283
11154.07 290
11155.07 282
11156.06 312
11157.06 324
11158.06 325
11159.06 277
11160.05 255
11161.05 306
11162.05 267
11163.05 296
11164.04 285
11165.04 268
11166.04 288
11167.04 317
11168.04 318
11169.03 266
11170.03 280
11171.03 261
11172.03 302
11173.03 285
11174.02 291
11175.02 293
11176.02 316
11177.02 303
11178.02 301
11179.02 234
11180.01 218
11181.01 254
11182.01 295
11183.01 293
11184.01 281
11185.01 302
11186.00 311
11187.00 309
11188.00 329
11189.00 296
11190.00 304
11191.00 299
11192.00 279
11193.00 267
11194.00 289
11195.00 302
11195.99 331
11196.99 300
11197.99 321
11198.99 324
11199.99 283
11200.99 270
11201.99 304
11202.99 267
11203.99 288
11204.99 259
11205.99 281
11206.99 271
11207.99 271
11208.99 252
11209.99 287
11210.99 288
11211.99 298
11212.99 265
11213.99 215
11214.99 223
11215.99 238
11216.99 284
11217.99 272
11218.99 213
11219.99 240
11220.99 280
11221.99 244
11222.99 281
11223.99 250
11224.99 235
11225.99 277
11226.99 235
11227.99 217
11228.99 230
11229.99 247
11230.99 219
11231.99 243
11232.99 247
11233.99 261
11235.00 266
11236.00 295
11237.00 230
11238.00 204
11239.00 233
11240.00 257
11241.00 239
11242.00 228
11243.00 221
11244.01 284
11245.01 296
11246.01 241
11247.01 214
11248.01 247
11249.01 267
11250.01 256
11251.02 229
11252.02 216
11253.02 236
11254.02 233
11255.02 228
11256.02 203
11257.03 229
11258.03 231
11259.03 199
11260.03 216
11261.03 225
11262.04 203
11263.04 222
11264.04 205
11265.04 210
11266.05 261
11267.05 233
11268.05 253
11269.05 254
11270.05 243
11271.06 226
11272.06 241
11273.06 222
11274.07 231
11275.07 237
11276.07 236
11277.07 243
11278.08 246
11279.08 247
11280.08 224
11281.08 280
11282.09 277
11283.09 274
11284.09 256
11285.10 238
11286.10 261
11287.10 315
11288.11 256
11289.11 233
11290.11 252
11291.12 236
11292.12 252
11293.12 266
11294.13 211
11295.13 237
11296.13 261
11297.14 241
11298.14 237
11299.15 229
11300.15 268
11301.15 262
11302.16 271
11303.16 204
11304.16 215
11305.17 193
11306.17 256
11307.18 261
11308.18 233
11309.19 272
11310.19 290
11311.19 252
11312.20 254
11313.20 320
11314.21 318
11315.21 390
11316.22 364
11317.22 341
11318.23 293
11319.23 305
11320.23 267
11321.24 222
11322.24 235
11323.25 248
11324.25 242
11325.26 184
11326.26 197
11327.27 216
11328.27 195
11329.28 193
11330.28 208
11331.29 230
11332.29 244
11333.30 255
11334.30 213
11335.31 207
11336.32 211
11337.32 228
11338.33 182
11339.33 202
11340.34 210
11341.34 187
11342.35 195
11343.35 219
11344.36 201
11345.37 213
11346.37 187
11347.38 192
11348.38 156
11349.39 182
11350.40 191
11351.40 186
11352.41 188
11353.41 185
11354.42 212
11355.43 208
11356.43 175
11357.44 210
11358.45 231
11359.45 196
11360.46 206
11361.46 220
11362.47 209
11363.48 204
11364.48 210
11365.49 188
11366.50 199
11367.51 177
11368.51 210
11369.52 222
11370.53 216
11371.53 216
11372.54 208
11373.55 183
11374.55 191
11375.56 180
11376.57 206
11377.58 181
11378.58 214
11379.59 256
11380.60 198
11381.60 195
11382.61 172
11383.62 194
11384.63 211
11385.63 197
11386.64 224
11387.65 186
11388.66 198
11389.67 188
11390.67 217
11391.68 187
11392.69 222
11393.70 214
11394.71 198
11395.71 175
11396.72 205
11397.73 208
11398.74 201
11399.75 202
11400.75 174
11401.76 218
11402.77 190
11403.78 222
11404.79 203
11405.80 211
11406.80 211
11407.81 180
11408.82 214
11409.83 191
11410.84 204
11411.85 206
11412.86 231
11413.87 211
11414.87 157
11415.88 162
11416.89 228
11417.90 180
11418.91 179
11419.92 228
11420.93 209
11421.94 186
11422.95 158
11423.96 193
11424.97 190
11425.98 206
11426.98 183
11427.99 172
11429.00 174
11430.01 183
11431.02 181
11432.03 172
11433.04 186
11434.05 177
11435.06 141
11436.07 162
11437.08 146
11438.09 178
11439.10 203
11440.11 190
11441.12 196
11442.13 140
11443.14 166
11444.15 219
11445.16 154
11446.17 166
11447.18 171
11448.19 171
11449.20 190
11450.21 180
11451.22 163
11452.23 168
11453.25 152
11454.26 169
11455.27 172
11456.28 193
11457.29 161
11458.30 175
11459.31 183
11460.32 169
11461.33 191
11462.34 193
11463.35 171
11464.36 187
11465.38 181
11466.39 180
11467.40 182
11468.41 177
11469.42 195
11470.43 204
11471.44 202
11472.46 218
11473.47 180
11474.48 182
11475.49 193
11476.50 171
11477.51 183
11478.52 168
11479.54 204
11480.55 197
11481.56 187
11482.57 174
11483.58 176
11484.60 190
11485.61 133
11486.62 171
11487.63 178
11488.64 190
11489.66 173
11490.67 150
11491.68 176
11492.69 184
11493.71 164
11494.72 149
11495.73 188
11496.74 153
11497.76 139
11498.77 169
11499.78 171
11500.79 129
11501.81 145
11502.82 168
11503.83 186
11504.84 199
11505.86 161
11506.87 181
11507.88 152
11508.90 167
11509.91 170
11510.92 143
11511.94 175
11512.95 156
11513.96 146
11514.98 179
11515.99 194
11517.00 150
11518.02 160
11519.03 143
11520.04 163
11521.06 192
11522.07 147
11523.08 163
11524.10 176
11525.11 153
11526.13 154
11527.14 160
11528.15 142
11529.17 163
11530.18 200
11531.20 185
11532.21 160
11533.22 158
11534.24 131
11535.25 155
11536.27 172
11537.28 206
11538.29 170
11539.31 142
11540.32 166
11541.34 147
11542.35 162
11543.37 160
11544.38 168
11545.40 170
11546.41 174
11547.43 198
11548.44 183
11549.46 167
11550.47 190
11551.49 168
11552.50 171
11553.52 176
11554.53 177
11555.55 179
11556.56 158
11557.58 161
11558.59 151
11559.61 176
11560.62 165
11561.64 159
11562.65 163
11563.67 115
11564.68 143
11565.70 148
11566.71 146
11567.73 165
11568.75 156
11569.76 193
11570.78 183
11571.79 158
11572.81 137
11573.83 159
11574.84 138
11575.86 159
11576.87 161
11577.89 174
11578.91 162
11579.92 140
11580.94 118
11581.95 162
11582.97 154
11583.99 143
11585.00 158
11586.02 130
11587.04 171
11588.05 158
11589.07 166
11590.09 183
11591.10 179
11592.12 143
11593.14 170
11594.15 175
11595.17 144
11596.19 174
11597.20 173
11598.22 155
11599.24 142
11600.25 174
11601.27 223
11602.29 196
11603.31 184
11604.32 211
11605.34 252
11606.36 223
11607.38 163
11608.39 162
11609.41 205
11610.43 172
11611.45 151
11612.46 181
11613.48 149
11614.50 169
11615.52 135
11616.53 131
11617.55 160
11618.57 130
11619.59 143
11620.61 156
11621.62 163
11622.64 176
11623.66 143
11624.68 157
11625.70 160
11626.71 161
11627.73 143
11628.75 145
11629.77 151
11630.79 158
11631.81 135
11632.82 137
11633.84 140
11634.86 132
11635.88 157
11636.90 142
11637.92 150
11638.94 134
11639.96 121
11640.97 158
11641.99 136
11643.01 151
11644.03 149
11645.05 177
11646.07 155
11647.09 171
11648.11 152
11649.13 146
11650.15 117
11651.17 118
11652.18 146
11653.20 104
11654.22 130
11655.24 111
11656.26 106
11657.28 123
11658.30 150
11659.32 141
11660.34 156
11661.36 135
11662.38 156
11663.40 168
11664.42 146
11665.44 146
11666.46 136
11667.48 153
11668.50 135
11669.52 141
11670.54 175
11671.56 155
11672.58 120
11673.60 115
11674.62 111
11675.64 133
11676.66 156
11677.68 132
11678.70 160
11679.72 165
11680.74 157
11681.77 178
11682.79 153
11683.81 107
11684.83 142
11685.85 151
11686.87 144
11687.89 163
11688.91 146
11689.93 184
11690.95 149
11691.97 157
11693.00 131
11694.02 151
11695.04 107
11696.06 154
11697.08 145
11698.10 152
11699.12 124
11700.14 108
11701.17 136
11702.19 140
11703.21 158
11704.23 150
11705.25 151
11706.27 137
11707.30 146
11708.32 165
11709.34 160
11710.36 121
11711.38 136
11712.41 162
11713.43 135
11714.45 136
11715.47 148
11716.49 159
11717.52 178
11718.54 143
11719.56 161
11720.58 157
11721.61 146
11722.63 154
11723.65 136
11724.67 142
11725.70 148
11726.72 152
11727.74 136
11728.76 118
11729.79 106
11730.81 136
11731.83 165
11732.86 159
11733.88 135
11734.90 131
11735.92 136
11736.95 158
11737.97 117
11738.99 119
11740.02 145
11741.04 146
11742.06 148
11743.09 110
11744.11 140
11745.13 161
11746.16 143
11747.18 128
11748.20 135
11749.23 155
11750.25 147
11751.27 150
11752.30 163
11753.32 151
11754.35 157
11755.37 154
11756.39 153
11757.42 161
11758.44 138
11759.47 131
11760.49 147
11761.51 139
11762.54 162
11763.56 177
11764.59 187
11765.61 151
11766.64 121
11767.66 126
11768.68 136
11769.71 147
11770.73 159
11771.76 161
11772.78 164
11773.81 155
11774.83 160
11775.86 141
11776.88 147
11777.91 128
11778.93 140
11779.96 169
11780.98 181
11782.01 183
11783.03 166
11784.06 178
11785.08 154
11786.11 169
11787.13 159
11788.16 165
11789.18 170
11790.21 171
11791.23 153
11792.26 171
11793.28 163
11794.31 142
11795.34 174
11796.36 204
11797.39 181
11798.41 152
11799.44 185
11800.46 166
11801.49 135
11802.52 168
11803.54 171
11804.57 195
11805.59 156
11806.62 155
11807.65 169
11808.67 166
11809.70 159
11810.73 146
11811.75 183
11812.78 189
11813.80 172
11814.83 178
11815.86 172
11816.88 192
11817.91 176
11818.94 192
11819.96 167
11820.99 175
11822.02 180
11823.04 170
11824.07 175
11825.10 126
11826.13 159
11827.15 199
11828.18 212
11829.21 183
11830.23 147
11831.26 142
11832.29 206
11833.32 180
11834.34 176
11835.37 162
11836.40 182
11837.42 163
11838.45 168
11839.48 188
11840.51 181
11841.54 187
11842.56 187
11843.59 183
11844.62 167
11845.65 183
11846.67 168
11847.70 161
11848.73 152
11849.76 171
11850.79 184
11851.81 166
11852.84 149
11853.87 207
11854.90 202
11855.93 200
11856.95 189
11857.98 171
11859.01 165
11860.04 165
11861.07 180
11862.10 182
11863.13 231
11864.15 208
11865.18 193
11866.21 221
11867.24 198
11868.27 193
11869.30 198
11870.33 210
11871.36 215
11872.38 246
11873.41 228
11874.44 206
11875.47 208
11876.50 234
11877.53 233
11878.56 236
11879.59 144
11880.62 198
11881.65 236
11882.68 236
11883.71 230
11884.74 206
11885.77 238
11886.80 250
11887.82 262
11888.85 245
11889.88 263
11890.91 257
11891.94 217
11892.97 221
11894.00 252
11895.03 279
11896.06 244
11897.09 264
11898.12 234
11899.15 299
11900.18 357
11901.21 357
11902.24 297
11903.27 344
11904.31 342
11905.34 308
11906.37 299
11907.40 298
11908.43 302
11909.46 346
11910.49 269
11911.52 248
11912.55 269
11913.58 332
11914.61 282
11915.64 244
11916.67 259
11917.70 276
11918.73 269
11919.77 317
11920.80 268
11921.83 280
11922.86 267
11923.89 316
11924.92 292
11925.95 285
11926.98 305
11928.02 394
11929.05 388
11930.08 422
11931.11 455
11932.14 508
11933.17 574
11934.21 558
11935.24 503
11936.27 454
11937.30 450
11938.33 434
11939.36 384
11940.40 377
11941.43 354
11942.46 341
11943.49 314
11944.52 253
11945.56 293
11946.59 296
11947.62 289
11948.65 287
11949.69 266
11950.72 263
11951.75 260
11952.78 261
11953.82 281
11954.85 293
11955.88 263
11956.91 253
11957.95 249
11958.98 240
11960.01 201
11961.04 215
11962.08 184
11963.11 257
11964.14 268
11965.18 256
11966.21 212
11967.24 212
11968.27 243
11969.31 217
11970.34 244
11971.37 235
11972.41 245
11973.44 249
11974.47 227
11975.51 234
11976.54 245
11977.58 262
11978.61 218
11979.64 161
11980.68 222
11981.71 252
11982.74 224
11983.78 227
11984.81 196
11985.85 179
11986.88 240
11987.91 246
11988.95 218
11989.98 195
11991.02 169
11992.05 215
11993.08 243
11994.12 223
11995.15 196
11996.19 176
11997.22 218
11998.26 204
11999.29 179
12000.32 186
12001.36 199
12002.39 205
12003.43 230
12004.46 203
12005.50 231
12006.53 232
12007.57 232
12008.60 254
12009.64 236
12010.67 207
12011.71 211
12012.74 209
12013.78 237
12014.81 241
12015.85 259
12016.88 219
12017.92 268
12018.95 240
12019.99 207
12021.02 275
12022.06 271
12023.10 299
12024.13 284
12025.17 238
12026.20 229
12027.24 269
12028.27 251
12029.31 239
12030.34 249
12031.38 232
12032.42 244
12033.45 226
12034.49 234
12035.52 254
12036.56 267
12037.60 265
12038.63 240
12039.67 233
12040.71 238
12041.74 225
12042.78 203
12043.81 227
12044.85 213
12045.89 205
12046.92 205
12047.96 247
12049.00 211
12050.03 214
12051.07 230
12052.11 251
12053.14 275
12054.18 245
12055.22 249
12056.25 225
12057.29 230
12058.33 283
12059.37 212
12060.40 204
12061.44 207
12062.48 237
12063.51 232
12064.55 222
12065.59 241
12066.63 212
12067.66 221
12068.70 198
12069.74 189
12070.78 227
12071.81 247
12072.85 233
12073.89 260
12074.93 220
12075.97 231
12077.00 225
12078.04 275
12079.08 214
12080.12 220
12081.15 213
12082.19 199
12083.23 238
12084.27 248
12085.31 247
12086.35 295
12087.38 294
12088.42 280
12089.46 264
12090.50 254
12091.54 217
12092.58 227
12093.61 237
12094.65 259
12095.69 269
12096.73 234
12097.77 276
12098.81 291
12099.85 296
12100.89 266
12101.92 320
12102.96 328
12104.00 374
12105.04 383
12106.08 360
12107.12 347
12108.16 373
12109.20 304
12110.24 284
12111.28 272
12112.32 272
12113.36 241
12114.39 224
12115.43 234
12116.47 220
12117.51 240
12118.55 228
12119.59 214
12120.63 205
12121.67 225
12122.71 197
12123.75 215
12124.79 199
12125.83 199
12126.87 198
12127.91 197
12128.95 192
12129.99 242
12131.03 200
12132.07 202
12133.11 188
12134.15 194
12135.19 226
12136.23 226
12137.27 209
12138.31 220
12139.35 182
12140.40 194
12141.44 214
12142.48 178
12143.52 222
12144.56 174
12145.60 201
12146.64 176
12147.68 173
12148.72 177
12149.76 186
12150.80 165
12151.84 175
12152.89 176
12153.93 192
12154.97 185
12156.01 184
12157.05 166
12158.09 157
12159.13 183
12160.17 164
12161.22 147
12162.26 160
12163.30 174
12164.34 203
12165.38 197
12166.42 187
12167.47 189
12168.51 189
12169.55 169
12170.59 165
12171.63 171
12172.67 180
12173.72 162
12174.76 146
12175.80 147
12176.84 185
12177.89 173
12178.93 166
12179.97 210
12181.01 161
12182.05 162
12183.10 167
12184.14 194
12185.18 137
12186.22 149
12187.27 194
12188.31 191
12189.35 162
12190.39 172
12191.44 174
12192.48 192
12193.52 173
12194.57 177
12195.61 155
12196.65 191
12197.69 214
12198.74 181
12199.78 176
12200.82 180
12201.87 186
12202.91 177
12203.95 179
12205.00 215
12206.04 182
12207.08 195
12208.13 196
12209.17 197
12210.21 210
12211.26 169
12212.30 158
12213.35 166
12214.39 160
12215.43 167
12216.48 160
12217.52 199
12218.56 188
12219.61 167
12220.65 198
12221.70 195
12222.74 230
12223.78 199
12224.83 175
12225.87 209
12226.92 233
12227.96 237
12229.01 204
12230.05 203
12231.10 218
12232.14 202
12233.18 194
12234.23 220
12235.27 221
12236.32 228
12237.36 199
12238.41 189
12239.45 176
12240.50 152
12241.54 156
12242.59 178
12243.63 170
12244.68 185
12245.72 174
12246.77 161
12247.81 209
12248.86 204
12249.90 192
12250.95 163
12251.99 163
12253.04 160
12254.08 191
12255.13 169
12256.18 195
12257.22 162
12258.27 180
12259.31 151
12260.36 151
12261.40 190
12262.45 160
12263.50 166
12264.54 167
12265.59 166
12266.63 181
12267.68 170
12268.73 164
12269.77 151
12270.82 191
12271.86 170
12272.91 173
12273.96 181
12275.00 120
12276.05 152
12277.10 191
12278.14 158
12279.19 189
12280.23 153
12281.28 165
12282.33 176
12283.37 165
12284.42 161
12285.47 188
12286.52 160
12287.56 168
12288.61 140
12289.66 130
12290.70 135
12291.75 148
12292.80 178
12293.84 176
12294.89 150
12295.94 143
12296.99 135
12298.03 168
12299.08 140
12300.13 166
12301.18 140
12302.22 177
12303.27 145
12304.32 175
12305.37 161
12306.41 137
12307.46 134
12308.51 140
12309.56 144
12310.60 159
12311.65 152
12312.70 131
12313.75 167
12314.80 173
12315.84 160
12316.89 153
12317.94 155
12318.99 160
12320.04 153
12321.09 151
12322.13 147
12323.18 165
12324.23 177
12325.28 191
12326.33 160
12327.38 159
12328.42 167
12329.47 158
12330.52 152
12331.57 152
12332.62 155
12333.67 193
12334.72 194
12335.77 161
12336.82 154
12337.86 156
12338.91 121
12339.96 158
12341.01 115
12342.06 149
12343.11 157
12344.16 156
12345.21 132
12346.26 120
12347.31 152
12348.36 127
12349.41 163
12350.46 162
12351.51 168
12352.56 161
12353.60 124
12354.65 116
12355.70 150
12356.75 162
12357.80 149
12358.85 131
12359.90 126
12360.95 130
12362.00 155
12363.05 149
12364.10 153
12365.15 120
12366.20 140
12367.25 123
12368.31 148
12369.36 128
12370.41 142
12371.46 158
12372.51 149
12373.56 149
12374.61 138
12375.66 145
12376.71 161
12377.76 133
12378.81 153
12379.86 150
12380.91 137
12381.96 131
12383.01 132
12384.07 143
12385.12 135
12386.17 168
12387.22 174
12388.27 160
12389.32 161
12390.37 154
12391.42 151
12392.47 132
12393.53 153
12394.58 149
12395.63 142
12396.68 126
12397.73 144
12398.78 136
12399.84 155
12400.89 146
12401.94 167
12402.99 151
12404.04 164
12405.09 179
12406.15 162
12407.20 140
12408.25 151
12409.30 142
12410.35 172
12411.41 118
12412.46 146
12413.51 169
12414.56 164
12415.62 146
12416.67 132
12417.72 148
12418.77 143
12419.83 135
12420.88 169
12421.93 143
12422.98 191
12424.04 173
12425.09 174
12426.14 159
12427.19 150
12428.25 152
12429.30 170
12430.35 146
12431.41 176
12432.46 172
12433.51 172
12434.57 141
12435.62 203
12436.67 177
12437.72 154
12438.78 159
12439.83 153
12440.88 133
12441.94 169
12442.99 158
12444.05 168
12445.10 177
12446.15 145
12447.21 149
12448.26 179
12449.31 146
12450.37 145
12451.42 156
12452.48 143
12453.53 135
12454.58 131
12455.64 160
12456.69 157
12457.75 144
12458.80 139
12459.85 156
12460.91 165
12461.96 155
12463.02 152
12464.07 140
12465.13 202
12466.18 150
12467.23 159
12468.29 144
12469.34 120
12470.40 168
12471.45 124
12472.51 187
12473.56 167
12474.62 191
12475.67 247
12476.73 217
12477.78 220
12478.84 243
12479.89 231
12480.95 270
12482.00 254
12483.06 254
12484.11 208
12485.17 167
12486.22 166
12487.28 159
12488.33 165
12489.39 151
12490.45 176
12491.50 158
12492.56 140
12493.61 170
12494.67 157
12495.72 190
12496.78 171
12497.84 164
12498.89 146
12499.95 149
12501.00 148
12502.06 183
12503.11 127
12504.17 138
12505.23 146
12506.28 160
12507.34 169
12508.40 190
12509.45 160
12510.51 149
12511.56 141
12512.62 127
12513.68 146
12514.73 138
12515.79 131
12516.85 142
12517.90 155
12518.96 149
12520.02 138
12521.07 165
12522.13 132
12523.19 168
12524.24 155
12525.30 167
12526.36 154
12527.42 127
12528.47 132
12529.53 143
12530.59 166
12531.64 128
12532.70 152
12533.76 156
12534.82 168
12535.87 117
12536.93 126
12537.99 145
12539.05 129
12540.10 123
12541.16 129
12542.22 129
12543.28 128
12544.34 142
12545.39 146
12546.45 168
12547.51 132
12548.57 126
12549.62 150
12550.68 167
12551.74 174
12552.80 119
12553.86 158
12554.92 148
12555.97 127
12557.03 160
12558.09 153
12559.15 143
12560.21 115
12561.27 147
12562.32 136
12563.38 162
12564.44 158
12565.50 159
12566.56 136
12567.62 137
12568.68 159
12569.74 146
12570.79 156
12571.85 184
12572.91 142
12573.97 139
12575.03 156
12576.09 130
12577.15 150
12578.21 125
12579.27 153
12580.33 144
12581.39 124
12582.45 168
12583.50 177
12584.56 112
12585.62 153
12586.68 148
12587.74 140
12588.80 170
12589.86 137
12590.92 152
12591.98 162
12593.04 132
12594.10 132
12595.16 144
12596.22 146
12597.28 143
12598.34 157
12599.40 160
12600.46 143
12601.52 133
12602.58 127
12603.64 140
12604.70 148
12605.76 123
12606.82 134
12607.88 142
12608.94 152
12610.01 152
12611.07 145
12612.13 149
12613.19 155
12614.25 140
12615.31 153
12616.37 146
12617.43 175
12618.49 160
12619.55 176
12620.61 174
12621.67 199
12622.74 158
12623.80 189
12624.86 154
12625.92 155
12626.98 173
12628.04 148
12629.10 165
12630.16 129
12631.23 135
12632.29 121
12633.35 146
12634.41 153
12635.47 130
12636.53 122
12637.60 146
12638.66 139
12639.72 153
12640.78 139
12641.84 153
12642.90 120
12643.97 124
12645.03 123
12646.09 132
12647.15 149
12648.22 147
12649.28 127
12650.34 139
12651.40 133
12652.46 115
12653.53 137
12654.59 155
12655.65 119
12656.71 126
12657.78 143
12658.84 138
12659.90 122
12660.96 136
12662.03 126
12663.09 122
12664.15 101
12665.22 151
12666.28 148
12667.34 147
12668.41 146
12669.47 143
12670.53 132
12671.59 124
12672.66 116
12673.72 149
12674.78 146
12675.85 153
12676.91 126
12677.97 128
12679.04 134
12680.10 165
12681.16 146
12682.23 168
12683.29 115
12684.36 134
12685.42 155
12686.48 124
12687.55 122
12688.61 117
12689.67 110
12690.74 110
12691.80 93
12692.87 123
12693.93 145
12695.00 141
12696.06 133
12697.12 152
12698.19 139
12699.25 138
12700.32 165
12701.38 130
12702.45 135
12703.51 171
12704.57 144
12705.64 154
12706.70 137
12707.77 125
12708.83 140
12709.90 135
12710.96 139
12712.03 133
12713.09 128
12714.16 150
12715.22 145
12716.29 120
12717.35 122
12718.42 131
12719.48 118
12720.55 170
12721.61 143
12722.68 141
12723.74 164
12724.81 154
12725.87 190
12726.94 151
12728.01 127
12729.07 143
12730.14 177
12731.20 143
12732.27 121
12733.33 160
12734.40 183
12735.47 177
12736.53 153
12737.60 147
12738.66 154
12739.73 146
12740.80 143
12741.86 142
12742.93 144
12743.99 147
12745.06 185
12746.13 173
12747.19 138
12748.26 160
12749.33 136
12750.39 151
12751.46 146
12752.53 161
12753.59 134
12754.66 123
12755.73 148
12756.79 114
12757.86 124
12758.93 132
12759.99 117
12761.06 113
12762.13 122
12763.19 170
12764.26 150
12765.33 170
12766.39 152
12767.46 138
12768.53 141
12769.60 129
12770.66 134
12771.73 135
12772.80 148
12773.87 140
12774.93 131
12776.00 134
12777.07 100
12778.14 124
12779.20 116
12780.27 133
12781.34 135
12782.41 134
12783.47 119
12784.54 116
12785.61 122
12786.68 117
12787.75 118
12788.81 100
12789.88 130
12790.95 110
12792.02 125
12793.09 126
12794.16 107
12795.22 134
12796.29 123
12797.36 124
12798.43 114
12799.50 85
12800.57 125
12801.64 118
12802.70 130
12803.77 149
12804.84 133
12805.91 129
12806.98 146
12808.05 132
12809.12 104
12810.19 107
12811.25 151
12812.32 134
12813.39 132
12814.46 163
12815.53 135
12816.60 163
12817.67 137
12818.74 161
12819.81 139
12820.88 109
12821.95 155
12823.02 129
12824.09 108
12825.16 129
12826.23 129
12827.30 143
12828.36 136
12829.43 119
12830.50 121
12831.57 130
12832.64 136
12833.71 150
12834.78 132
12835.85 132
12836.92 119
12837.99 99
12839.06 121
12840.13 124
12841.21 128
12842.28 130
12843.35 122
12844.42 131
12845.49 125
12846.56 122
12847.63 109
12848.70 104
12849.77 107
12850.84 140
12851.91 131
12852.98 123
12854.05 100
12855.12 104
12856.19 129
12857.26 110
12858.34 103
12859.41 116
12860.48 96
12861.55 114
12862.62 130
12863.69 122
12864.76 136
12865.83 149
12866.91 133
12867.98 125
12869.05 97
12870.12 104
12871.19 100
12872.26 94
12873.33 106
12874.41 114
12875.48 130
12876.55 104
12877.62 112
12878.69 137
12879.76 132
12880.84 102
12881.91 109
12882.98 101
12884.05 106
12885.12 100
12886.20 116
12887.27 118
12888.34 115
12889.41 114
12890.49 131
12891.56 110
12892.63 97
12893.70 100
12894.78 91
12895.85 108
12896.92 126
12897.99 117
12899.07 119
12900.14 123
12901.21 117
12902.28 97
12903.36 107
12904.43 122
12905.50 111
12906.58 129
12907.65 111
12908.72 100
12909.80 94
12910.87 127
12911.94 109
12913.02 99
12914.09 118
12915.16 131
12916.24 120
12917.31 107
12918.38 106
12919.46 132
12920.53 121
12921.60 118
12922.68 121
12923.75 110
12924.82 137
12925.90 120
12926.97 109
12928.05 120
12929.12 83
12930.19 86
12931.27 118
12932.34 139
12933.42 113
12934.49 98
12935.56 100
12936.64 123
12937.71 93
12938.79 121
12939.86 121
12940.94 112
12942.01 140
12943.08 113
12944.16 104
12945.23 133
12946.31 117
12947.38 152
12948.46 135
12949.53 125
12950.61 138
12951.68 110
12952.76 108
12953.83 91
12954.91 86
12955.98 110
12957.06 124
12958.13 134
12959.21 129
12960.28 122
12961.36 105
12962.43 105
12963.51 98
12964.58 127
12965.66 118
12966.74 139
12967.81 112
12968.89 135
12969.96 131
12971.04 125
12972.11 118
12973.19 122
12974.27 106
12975.34 124
12976.42 144
12977.49 140
12978.57 104
12979.65 106
12980.72 121
12981.80 148
12982.87 104
12983.95 120
12985.03 97
12986.10 105
12987.18 124
12988.26 126
12989.33 122
12990.41 132
12991.48 140
12992.56 137
12993.64 121
12994.71 107
12995.79 137
12996.87 137
12997.94 131
12999.02 117
13000.10 96
13001.18 104
13002.25 109
13003.33 117
13004.41 120
13005.48 136
13006.56 95
13007.64 129
13008.72 109
13009.79 125
13010.87 129
13011.95 86
13013.02 113
13014.10 121
13015.18 113
13016.26 117
13017.33 105
13018.41 119
13019.49 109
13020.57 95
13021.65 127
13022.72 128
13023.80 111
13024.88 89
13025.96 107
13027.04 149
13028.11 111
13029.19 106
13030.27 112
13031.35 136
13032.43 132
13033.50 137
13034.58 112
13035.66 103
13036.74 105
13037.82 109
13038.90 124
13039.98 141
13041.05 109
13042.13 134
13043.21 102
13044.29 75
13045.37 108
13046.45 112
13047.53 132
13048.61 125
13049.68 117
13050.76 94
13051.84 103
13052.92 129
13054.00 108
13055.08 124
13056.16 126
13057.24 109
13058.32 116
13059.40 109
13060.48 95
13061.56 132
13062.64 101
13063.71 92
13064.79 133
13065.87 116
13066.95 115
13068.03 111
13069.11 88
13070.19 106
13071.27 97
13072.35 108
13073.43 108
13074.51 81
13075.59 106
13076.67 110
13077.75 94
13078.83 130
13079.91 113
13080.99 104
13082.07 108
13083.15 123
13084.23 105
13085.31 116
13086.40 111
13087.48 95
13088.56 102
13089.64 100
13090.72 120
13091.80 142
13092.88 136
13093.96 110
13095.04 116
13096.12 105
13097.20 117
13098.28 77
13099.36 78
13100.45 115
13101.53 115
13102.61 124
13103.69 83
13104.77 94
13105.85 101
13106.93 116
13108.01 132
13109.10 124
13110.18 114
13111.26 116
13112.34 125
13113.42 126
13114.50 113
13115.58 142
13116.67 118
13117.75 126
13118.83 107
13119.91 116
13120.99 118
13122.08 109
13123.16 93
13124.24 113
13125.32 105
13126.40 93
13127.49 135
13128.57 120
13129.65 114
13130.73 140
13131.82 105
13132.90 127
13133.98 115
13135.06 114
13136.15 123
13137.23 129
13138.31 127
13139.39 121
13140.48 115
13141.56 76
13142.64 116
13143.72 111
13144.81 122
13145.89 104
13146.97 127
13148.06 110
13149.14 101
13150.22 126
13151.31 102
13152.39 111
13153.47 116
13154.56 115
13155.64 134
13156.72 123
13157.81 136
13158.89 128
13159.97 136
13161.06 97
13162.14 120
13163.22 134
13164.31 130
13165.39 103
13166.47 109
13167.56 100
13168.64 107
13169.73 113
13170.81 104
13171.89 128
13172.98 102
13174.06 113
13175.15 116
13176.23 108
13177.31 128
13178.40 107
13179.48 126
13180.57 128
13181.65 117
13182.74 114
13183.82 106
13184.91 99
13185.99 140
13187.07 111
13188.16 111
13189.24 114
13190.33 129
13191.41 138
13192.50 134
13193.58 139
13194.67 144
13195.75 137
13196.84 149
13197.92 148
13199.01 116
13200.09 124
13201.18 103
13202.26 88
13203.35 108
13204.44 123
13205.52 134
13206.61 141
13207.69 97
13208.78 90
13209.86 128
13210.95 145
13212.03 116
13213.12 112
13214.21 106
13215.29 134
13216.38 110
13217.46 126
13218.55 118
13219.63 140
13220.72 142
13221.81 94
13222.89 131
13223.98 107
13225.07 145
13226.15 129
13227.24 107
13228.32 139
13229.41 135
13230.50 134
13231.58 136
13232.67 136
13233.76 110
13234.84 121
13235.93 150
13237.02 136
13238.10 139
13239.19 120
13240.28 135
13241.36 123
13242.45 116
13243.54 124
13244.62 117
13245.71 137
13246.80 136
13247.89 132
13248.97 132
13250.06 132
13251.15 124
13252.23 143
13253.32 144
13254.41 131
13255.50 140
13256.58 130
13257.67 122
13258.76 152
13259.85 160
13260.94 146
13262.02 131
13263.11 122
13264.20 150
13265.29 126
13266.37 163
13267.46 130
13268.55 136
13269.64 154
13270.73 149
13271.81 156
13272.90 152
13273.99 173
13275.08 156
13276.17 178
13277.26 174
13278.34 172
13279.43 183
13280.52 169
13281.61 149
13282.70 183
13283.79 162
13284.88 152
13285.96 164
13287.05 168
13288.14 159
13289.23 195
13290.32 160
13291.41 162
13292.50 185
13293.59 200
13294.68 160
13295.76 170
13296.85 205
13297.94 220
13299.03 162
13300.12 194
13301.21 199
13302.30 242
13303.39 209
13304.48 189
13305.57 198
13306.66 223
13307.75 190
13308.84 211
13309.93 227
13311.02 245
13312.11 252
13313.20 222
13314.29 212
13315.38 224
13316.47 222
13317.56 203
13318.65 219
13319.74 219
13320.83 207
13321.92 190
13323.01 196
13324.10 196
13325.19 186
13326.28 197
13327.37 191
13328.46 164
13329.55 210
13330.64 212
13331.73 201
13332.82 207
13333.91 244
13335.00 187
13336.09 228
13337.18 205
13338.27 200
13339.37 212
13340.46 230
13341.55 203
13342.64 227
13343.73 230
13344.82 185
13345.91 219
13347.00 205
13348.09 203
13349.19 206
13350.28 228
13351.37 263
13352.46 215
13353.55 225
13354.64 230
13355.73 216
13356.83 237
13357.92 243
13359.01 287
13360.10 290
13361.19 301
13362.28 276
13363.38 266
13364.47 284
13365.56 293
13366.65 308
13367.74 335
13368.84 377
13369.93 351
13371.02 346
13372.11 317
13373.21 320
13374.30 318
13375.39 290
13376.48 280
13377.58 258
13378.67 258
13379.76 250
13380.85 209
13381.95 241
13383.04 254
13384.13 194
13385.22 207
13386.32 251
13387.41 246
13388.50 262
13389.60 248
13390.69 198
13391.78 205
13392.87 218
13393.97 221
13395.06 226
13396.15 224
13397.25 206
13398.34 186
13399.43 163
13400.53 186
13401.62 223
13402.71 199
13403.81 214
13404.90 229
13406.00 214
13407.09 182
13408.18 204
13409.28 196
13410.37 191
13411.46 189
13412.56 201
13413.65 188
13414.75 158
13415.84 165
13416.93 184
13418.03 165
13419.12 184
13420.22 200
13421.31 201
13422.41 218
13423.50 192
13424.59 207
13425.69 189
13426.78 206
13427.88 232
13428.97 230
13430.07 209
13431.16 216
13432.26 197
13433.35 225
13434.45 203
13435.54 169
13436.64 166
13437.73 193
13438.82 213
13439.92 219
13441.02 231
13442.11 235
13443.21 254
13444.30 243
13445.40 236
13446.49 240
13447.59 239
13448.68 249
13449.78 227
13450.87 230
13451.97 247
13453.06 250
13454.16 280
13455.25 229
13456.35 218
13457.45 240
13458.54 192
13459.64 259
13460.73 301
13461.83 259
13462.93 256
13464.02 298
13465.12 291
13466.21 257
13467.31 248
13468.41 256
13469.50 274
13470.60 258
13471.70 218
13472.79 266
13473.89 264
13474.98 321
13476.08 315
13477.18 276
13478.27 248
13479.37 242
13480.47 270
13481.56 271
13482.66 266
13483.76 258
13484.85 285
13485.95 319
13487.05 285
13488.15 279
13489.24 312
13490.34 290
13491.44 290
13492.53 342
13493.63 331
13494.73 302
13495.83 347
13496.92 374
13498.02 336
13499.12 361
13500.22 370
13501.31 354
13502.41 353
13503.51 389
13504.61 345
13505.70 369
13506.80 407
13507.90 394
13509.00 385
13510.09 357
13511.19 347
13512.29 354
13513.39 351
13514.49 310
13515.58 285
13516.68 312
13517.78 307
13518.88 309
13519.98 253
13521.08 240
13522.17 214
13523.27 243
13524.37 234
13525.47 230
13526.57 220
13527.67 219
13528.77 236
13529.86 194
13530.96 234
13532.06 247
13533.16 221
13534.26 203
13535.36 217
13536.46 237
13537.56 235
13538.66 245
13539.75 221
13540.85 210
13541.95 216
13543.05 207
13544.15 222
13545.25 198
13546.35 203
13547.45 185
13548.55 192
13549.65 180
13550.75 181
13551.85 159
13552.95 175
13554.05 153
13555.15 185
13556.25 173
13557.35 190
13558.45 209
13559.55 194
13560.65 204
13561.75 219
13562.85 207
13563.95 172
13565.05 221
13566.15 195
13567.25 182
13568.35 173
13569.45 174
13570.55 190
13571.65 208
13572.75 160
13573.85 162
13574.95 170
13576.05 179
13577.15 165
13578.25 159
13579.35 173
13580.45 152
13581.55 198
13582.65 161
13583.75 192
13584.86 214
13585.96 239
13587.06 216
13588.16 194
13589.26 181
13590.36 164
13591.46 188
13592.56 199
13593.66 164
13594.77 178
13595.87 185
13596.97 190
13598.07 201
13599.17 177
13600.27 186
13601.37 197
13602.48 204
13603.58 196
13604.68 206
13605.78 196
13606.88 169
13607.99 198
13609.09 232
13610.19 187
13611.29 177
13612.39 206
13613.50 200
13614.60 222
13615.70 195
13616.80 188
13617.90 196
13619.01 175
13620.11 185
13621.21 191
13622.31 192
13623.42 213
13624.52 196
13625.62 203
13626.72 182
13627.83 188
13628.93 168
13630.03 217
13631.13 218
13632.24 171
13633.34 248
13634.44 257
13635.55 235
13636.65 202
13637.75 168
13638.86 179
13639.96 190
13641.06 191
13642.17 198
13643.27 179
13644.37 194
13645.48 187
13646.58 168
13647.68 181
13648.79 181
13649.89 232
13650.99 210
13652.10 192
13653.20 216
13654.30 171
13655.41 211
13656.51 197
13657.62 192
13658.72 163
13659.82 184
13660.93 201
13662.03 205
13663.14 182
13664.24 164
13665.34 194
13666.45 174
13667.55 164
13668.66 179
13669.76 151
13670.87 184
13671.97 184
13673.07 183
13674.18 221
13675.28 200
13676.39 170
13677.49 180
13678.60 156
13679.70 154
13680.81 172
13681.91 192
13683.02 211
13684.12 195
13685.23 166
13686.33 182
13687.44 198
13688.54 192
13689.65 166
13690.75 226
13691.86 219
13692.96 178
13694.07 161
13695.17 216
13696.28 184
13697.39 189
13698.49 174
13699.60 197
13700.70 204
13701.81 195
13702.91 195
13704.02 219
13705.13 186
13706.23 188
13707.34 192
13708.44 185
13709.55 191
13710.65 201
13711.76 206
13712.87 195
13713.97 220
13715.08 217
13716.19 192
13717.29 208
13718.40 247
13719.50 228
13720.61 215
13721.72 239
13722.82 256
13723.93 219
13725.04 209
13726.14 235
13727.25 252
13728.36 242
13729.46 264
13730.57 249
13731.68 278
13732.78 254
13733.89 238
13735.00 259
13736.11 281
13737.21 279
13738.32 292
13739.43 267
13740.53 246
13741.64 293
13742.75 291
13743.86 290
13744.96 248
13746.07 319
13747.18 295
13748.29 254
13749.39 292
13750.50 283
13751.61 287
13752.72 324
13753.82 344
13754.93 369
13756.04 284
13757.15 293
13758.26 319
13759.36 344
13760.47 361
13761.58 317
13762.69 353
13763.80 344
13764.91 380
13766.01 405
13767.12 434
13768.23 515
13769.34 551
13770.45 481
13771.56 590
13772.66 587
13773.77 670
13774.88 675
13775.99 658
13777.10 689
13778.21 688
13779.32 643
13780.42 542
13781.53 585
13782.64 528
13783.75 464
13784.86 444
13785.97 452
13787.08 428
13788.19 352
13789.30 322
13790.41 315
13791.52 306
13792.63 290
13793.73 287
13794.84 295
13795.95 268
13797.06 275
13798.17 296
13799.28 274
13800.39 285
13801.50 282
13802.61 285
13803.72 301
13804.83 278
13805.94 279
13807.05 261
13808.16 233
13809.27 252
13810.38 233
13811.49 254
13812.60 218
13813.71 237
13814.82 285
13815.93 229
13817.04 214
13818.15 240
13819.26 225
13820.37 278
13821.48 254
13822.59 193
13823.71 222
13824.82 211
13825.93 239
13827.04 212
13828.15 206
13829.26 217
13830.37 189
13831.48 200
13832.59 203
13833.70 204
13834.81 214
13835.92 215
13837.04 252
13838.15 218
13839.26 157
13840.37 191
13841.48 211
13842.59 217
13843.70 211
13844.81 222
13845.93 237
13847.04 203
13848.15 197
13849.26 230
13850.37 200
13851.48 199
13852.60 234
13853.71 221
13854.82 212
13855.93 206
13857.04 250
13858.16 262
13859.27 223
13860.38 217
13861.49 217
13862.60 259
13863.72 248
13864.83 209
13865.94 230
13867.05 220
13868.17 248
13869.28 274
13870.39 202
13871.50 224
13872.62 235
13873.73 246
13874.84 221
13875.95 274
13877.07 253
13878.18 233
13879.29 274
13880.40 218
13881.52 226
13882.63 226
13883.74 249
13884.86 249
13885.97 292
13887.08 241
13888.20 259
13889.31 245
13890.42 262
13891.54 260
13892.65 265
13893.76 302
13894.88 374
13895.99 324
13897.10 281
13898.22 310
13899.33 350
13900.44 356
13901.56 318
13902.67 296
13903.79 275
13904.90 266
13906.01 278
13907.13 284
13908.24 232
13909.36 224
13910.47 247
13911.58 227
13912.70 216
13913.81 197
13914.93 205
13916.04 204
13917.16 219
13918.27 206
13919.38 227
13920.50 198
13921.61 229
13922.73 242
13923.84 216
13924.96 246
13926.07 232
13927.19 217
13928.30 222
13929.42 223
13930.53 205
13931.65 213
13932.76 249
13933.88 212
13934.99 198
13936.11 220
13937.22 223
13938.34 259
13939.45 233
13940.57 228
13941.68 232
13942.80 211
13943.91 204
13945.03 190
13946.14 204
13947.26 201
13948.38 210
13949.49 200
13950.61 184
13951.72 185
13952.84 212
13953.95 206
13955.07 211
13956.19 188
13957.30 162
13958.42 179
13959.53 178
13960.65 192
13961.77 201
13962.88 207
13964.00 215
13965.11 219
13966.23 179
13967.35 197
13968.46 205
13969.58 219
13970.70 218
13971.81 199
13972.93 190
13974.05 221
13975.16 177
13976.28 226
13977.40 198
13978.51 160
13979.63 238
13980.75 205
13981.86 218
13982.98 170
13984.10 145
13985.22 186
13986.33 197
13987.45 183
13988.57 203
13989.68 178
13990.80 175
13991.92 200
13993.04 185
13994.15 172
13995.27 179
13996.39 210
13997.51 186
13998.62 159
13999.74 207
14000.86 190
14001.98 181
14003.10 184
14004.21 175
14005.33 171
14006.45 198
14007.57 218
14008.68 167
14009.80 151
14010.92 181
14012.04 173
14013.16 170
14014.28 194
14015.39 205
14016.51 187
14017.63 202
14018.75 197
14019.87 199
14020.99 179
14022.10 157
14023.22 188
14024.34 196
14025.46 171
14026.58 202
14027.70 202
14028.82 193
14029.94 185
14031.05 171
14032.17 198
14033.29 196
14034.41 167
14035.53 191
14036.65 170
14037.77 214
14038.89 180
14040.01 208
14041.13 214
14042.25 200
14043.37 198
14044.49 185
14045.60 180
14046.72 189
14047.84 205
14048.96 219
14050.08 193
14051.20 194
14052.32 188
14053.44 185
14054.56 206
14055.68 208
14056.80 226
14057.92 216
14059.04 221
14060.16 230
14061.28 228
14062.40 208
14063.52 235
14064.64 238
14065.76 219
14066.88 259
14068.00 269
14069.12 199
14070.25 238
14071.37 261
14072.49 241
14073.61 270
14074.73 236
14075.85 250
14076.97 259
14078.09 237
14079.21 253
14080.33 264
14081.45 293
14082.57 330
14083.69 333
14084.82 311
14085.94 306
14087.06 323
14088.18 339
14089.30 330
14090.42 335
14091.54 308
14092.66 365
14093.79 345
14094.91 383
14096.03 400
14097.15 389
14098.27 413
14099.39 436
14100.52 423
14101.64 460
14102.76 459
14103.88 418
14105.00 390
14106.12 359
14107.25 369
14108.37 331
14109.49 333
14110.61 321
14111.74 281
14112.86 307
14113.98 278
14115.10 279
14116.22 266
14117.35 234
14118.47 246
14119.59 258
14120.71 270
14121.84 209
14122.96 205
14124.08 191
14125.20 208
14126.33 235
14127.45 189
14128.57 242
14129.70 213
14130.82 252
14131.94 192
14133.06 165
14134.19 184
14135.31 161
14136.43 174
14137.56 199
14138.68 187
14139.80 234
14140.93 202
14142.05 199
14143.17 191
14144.30 193
14145.42 208
14146.54 214
14147.67 203
14148.79 160
14149.91 163
14151.04 166
14152.16 156
14153.29 176
14154.41 192
14155.53 191
14156.66 191
14157.78 150
14158.91 162
14160.03 171
14161.15 188
14162.28 198
14163.40 196
14164.53 202
14165.65 144
14166.78 152
14167.90 192
14169.02 181
14170.15 185
14171.27 175
14172.40 187
14173.52 182
14174.65 185
14175.77 163
14176.90 172
14178.02 191
14179.15 170
14180.27 197
14181.40 204
14182.52 165
14183.65 188
14184.77 190
14185.90 160
14187.02 172
14188.15 169
14189.27 194
14190.40 198
14191.52 172
14192.65 165
14193.77 216
14194.90 166
14196.02 177
14197.15 183
14198.27 149
14199.40 183
14200.53 200
14201.65 185
14202.78 161
14203.90 153
14205.03 164
14206.16 171
14207.28 155
14208.41 159
14209.53 204
14210.66 173
14211.79 182
14212.91 166
14214.04 147
14215.16 169
14216.29 158
14217.42 129
14218.54 157
14219.67 139
14220.80 160
14221.92 159
14223.05 166
14224.18 167
14225.30 159
14226.43 154
14227.56 146
14228.68 142
14229.81 146
14230.94 165
14232.06 142
14233.19 138
14234.32 147
14235.44 161
14236.57 147
14237.70 143
14238.83 159
14239.95 157
14241.08 143
14242.21 175
14243.34 153
14244.46 141
14245.59 130
14246.72 147
14247.85 117
14248.97 132
14250.10 150
14251.23 182
14252.36 171
14253.48 154
14254.61 149
14255.74 159
14256.87 150
14258.00 125
14259.12 110
14260.25 133
14261.38 149
14262.51 156
14263.64 115
14264.76 131
14265.89 171
14267.02 155
14268.15 123
14269.28 144
14270.41 133
14271.53 146
14272.66 149
14273.79 112
14274.92 122
14276.05 138
14277.18 159
14278.31 157
14279.44 128
14280.56 132
14281.69 124
14282.82 134
14283.95 123
14285.08 151
14286.21 138
14287.34 138
14288.47 137
14289.60 130
14290.73 112
14291.86 138
14292.98 152
14294.11 136
14295.24 147
14296.37 100
14297.50 134
14298.63 157
14299.76 127
14300.89 140
14302.02 149
14303.15 142
14304.28 124
14305.41 134
14306.54 115
14307.67 114
14308.80 134
14309.93 110
14311.06 116
14312.19 104
14313.32 115
14314.45 130
14315.58 138
14316.71 124
14317.84 113
14318.97 122
14320.10 114
14321.23 116
14322.36 105
14323.49 133
14324.62 115
14325.76 103
14326.89 108
14328.02 115
14329.15 124
14330.28 122
14331.41 111
14332.54 86
14333.67 98
14334.80 105
14335.93 114
14337.06 108
14338.20 101
14339.33 92
14340.46 88
14341.59 115
14342.72 90
14343.85 104
14344.98 103
14346.12 110
14347.25 148
14348.38 117
14349.51 90
14350.64 109
14351.77 111
14352.90 117
14354.04 124
14355.17 113
14356.30 106
14357.43 119
14358.56 137
14359.70 108
14360.83 118
14361.96 120
14363.09 110
14364.22 124
14365.36 128
14366.49 97
14367.62 110
14368.75 121
14369.89 114
14371.02 87
14372.15 120
14373.28 117
14374.42 112
14375.55 96
14376.68 103
14377.81 136
14378.95 115
14380.08 121
14381.21 131
14382.35 94
14383.48 121
14384.61 119
14385.74 106
14386.88 90
14388.01 113
14389.14 127
14390.28 138
14391.41 109
14392.54 116
14393.68 133
14394.81 106
14395.94 111
14397.08 108
14398.21 133
14399.34 124
14400.48 112
14401.61 125
14402.75 123
14403.88 113
14405.01 120
14406.15 93
14407.28 108
14408.41 117
14409.55 99
14410.68 135
14411.82 119
14412.95 105
14414.08 117
14415.22 141
14416.35 112
14417.49 116
14418.62 134
14419.76 105
14420.89 126
14422.02 103
14423.16 122
14424.29 131
14425.43 104
14426.56 108
14427.70 88
14428.83 109
14429.97 140
14431.10 129
14432.24 132
14433.37 107
14434.51 107
14435.64 126
14436.78 115
14437.91 118
14439.05 115
14440.18 118
14441.32 136
14442.45 111
14443.59 111
14444.72 115
14445.86 105
14446.99 106
14448.13 109
14449.27 114
14450.40 94
14451.54 100
14452.67 104
14453.81 87
14454.94 101
14456.08 111
14457.22 134
14458.35 108
14459.49 92
14460.62 115
14461.76 133
14462.90 129
14464.03 118
14465.17 105
14466.30 123
14467.44 104
14468.58 92
14469.71 116
14470.85 124
14471.99 116
14473.12 105
14474.26 107
14475.40 118
14476.53 113
14477.67 142
14478.81 102
14479.94 81
14481.08 98
14482.22 109
14483.35 141
14484.49 131
14485.63 130
14486.76 99
14487.90 91
14489.04 121
14490.17 120
14491.31 122
14492.45 105
14493.59 122
14494.72 93
14495.86 93
14497.00 116
14498.14 112
14499.27 120
14500.41 86
14501.55 100
14502.69 114
14503.82 98
14504.96 94
14506.10 107
14507.24 94
14508.37 96
14509.51 117
14510.65 102
14511.79 107
14512.93 124
14514.06 99
14515.20 141
14516.34 121
14517.48 105
14518.62 121
14519.76 99
14520.89 110
14522.03 113
14523.17 108
14524.31 119
14525.45 105
14526.59 95
14527.73 125
14528.86 113
14530.00 76
14531.14 94
14532.28 106
14533.42 111
14534.56 106
14535.70 113
14536.84 119
14537.98 98
14539.11 111
14540.25 111
14541.39 143
14542.53 83
14543.67 98
14544.81 102
14545.95 113
14547.09 86
14548.23 125
14549.37 92
14550.51 95
14551.65 98
14552.79 96
14553.93 104
14555.07 87
14556.21 107
14557.35 107
14558.49 129
14559.63 143
14560.77 110
14561.91 107
14563.05 126
14564.19 174
14565.33 131
14566.47 137
14567.61 109
14568.75 124
14569.89 96
14571.03 119
14572.17 123
14573.31 123
14574.45 98
14575.59 108
14576.73 138
14577.87 119
14579.01 112
14580.15 101
14581.29 125
14582.43 140
14583.57 86
14584.71 85
14585.85 104
14587.00 123
14588.14 134
14589.28 119
14590.42 118
14591.56 113
14592.70 94
14593.84 105
14594.98 109
14596.12 101
14597.27 92
14598.41 100
14599.55 133
14600.69 138
14601.83 139
14602.97 137
14604.12 139
14605.26 140
14606.40 142
14607.54 105
14608.68 114
14609.82 119
14610.97 103
14612.11 121
14613.25 137
14614.39 119
14615.53 126
14616.68 124
14617.82 159
14618.96 110
14620.10 152
14621.25 158
14622.39 183
14623.53 149
14624.67 121
14625.81 155
14626.96 141
14628.10 150
14629.24 157
14630.39 164
14631.53 166
14632.67 163
14633.81 174
14634.96 154
14636.10 159
14637.24 149
14638.38 161
14639.53 175
14640.67 166
14641.81 120
14642.96 147
14644.10 153
14645.24 156
14646.39 161
14647.53 133
14648.67 134
14649.82 139
14650.96 139
14652.10 151
14653.25 133
14654.39 145
14655.53 126
14656.68 109
14657.82 139
14658.97 140
14660.11 120
14661.25 110
14662.40 130
14663.54 115
14664.69 129
14665.83 106
14666.97 95
14668.12 116
14669.26 123
14670.41 109
14671.55 110
14672.69 121
14673.84 99
14674.98 94
14676.13 90
14677.27 110
14678.42 124
14679.56 86
14680.71 103
14681.85 118
14683.00 102
14684.14 110
14685.29 94
14686.43 88
14687.57 100
14688.72 111
14689.86 97
14691.01 104
14692.15 116
14693.30 99
14694.45 129
14695.59 138
14696.74 100
14697.88 117
14699.03 103
14700.17 95
14701.32 102
14702.46 88
14703.61 117
14704.75 115
14705.90 82
14707.04 80
14708.19 103
14709.34 122
14710.48 106
14711.63 96
14712.77 83
14713.92 111
14715.07 101
14716.21 112
14717.36 95
14718.50 80
14719.65 92
14720.80 93
14721.94 78
14723.09 86
14724.24 98
14725.38 77
14726.53 87
14727.67 94
14728.82 83
14729.97 87
14731.11 83
14732.26 108
14733.41 84
14734.55 95
14735.70 113
14736.85 100
14737.99 99
14739.14 77
14740.29 96
14741.44 84
14742.58 93
14743.73 92
14744.88 89
14746.02 97
14747.17 90
14748.32 88
14749.47 113
14750.61 84
14751.76 68
14752.91 76
14754.06 79
14755.20 91
14756.35 104
14757.50 110
14758.65 91
14759.79 76
14760.94 100
14762.09 89
14763.24 97
14764.38 95
14765.53 80
14766.68 95
14767.83 98
14768.98 79
14770.13 114
14771.27 90
14772.42 86
14773.57 121
14774.72 95
14775.87 103
14777.01 105
14778.16 101
14779.31 100
14780.46 106
14781.61 81
14782.76 84
14783.91 89
14785.05 106
14786.20 78
14787.35 92
14788.50 88
14789.65 93
14790.80 86
14791.95 79
14793.10 93
14794.25 96
14795.39 84
14796.54 97
14797.69 81
14798.84 83
14799.99 78
14801.14 89
14802.29 102
14803.44 96
14804.59 88
14805.74 92
14806.89 78
14808.04 77
14809.19 86
14810.34 89
14811.49 103
14812.64 101
14813.79 101
14814.94 64
14816.09 75
14817.24 90
14818.39 85
14819.54 88
14820.69 79
14821.84 101
14822.99 89
14824.14 87
14825.29 89
14826.44 77
14827.59 75
14828.74 92
14829.89 90
14831.04 89
14832.19 83
14833.34 108
14834.49 98
14835.64 75
14836.79 71
14837.94 79
14839.09 87
14840.24 70
14841.40 80
14842.55 81
14843.70 96
14844.85 85
14846.00 83
14847.15 101
14848.30 80
14849.45 95
14850.60 99
14851.76 78
14852.91 102
14854.06 101
14855.21 94
14856.36 91
14857.51 75
14858.66 67
14859.82 84
14860.97 80
14862.12 97
14863.27 80
14864.42 77
14865.57 107
14866.73 73
14867.88 75
14869.03 74
14870.18 79
14871.33 109
14872.49 83
14873.64 60
14874.79 82
14875.94 80
14877.10 92
14878.25 78
14879.40 114
14880.55 65
14881.71 73
14882.86 70
14884.01 80
14885.16 97
14886.32 95
14887.47 88
14888.62 93
14889.77 74
14890.93 84
14892.08 94
14893.23 81
14894.39 76
14895.54 73
14896.69 72
14897.84 82
14899.00 70
14900.15 72
14901.30 96
14902.46 85
14903.61 93
14904.76 90
14905.92 114
14907.07 87
14908.22 93
14909.38 92
14910.53 83
14911.69 89
14912.84 111
14913.99 83
14915.15 81
14916.30 77
14917.45 97
14918.61 102
14919.76 90
14920.92 69
14922.07 80
14923.22 93
14924.38 92
14925.53 87
14926.69 87
14927.84 109
14928.99 106
14930.15 94
14931.30 61
14932.46 95
14933.61 101
14934.77 97
14935.92 93
14937.08 89
14938.23 69
14939.39 87
14940.54 97
14941.70 75
14942.85 99
14944.00 102
14945.16 109
14946.31 99
14947.47 85
14948.62 103
14949.78 105
14950.94 90
14952.09 99
14953.25 101
14954.40 122
14955.56 110
14956.71 111
14957.87 119
14959.02 110
14960.18 123
14961.33 122
14962.49 140
14963.64 134
14964.80 130
14965.96 118
14967.11 122
14968.27 115
14969.42 88
14970.58 93
14971.74 96
14972.89 101
14974.05 108
14975.20 116
14976.36 107
14977.52 100
14978.67 102
14979.83 116
14980.98 116
14982.14 114
14983.30 107
14984.45 99
14985.61 84
14986.77 96
14987.92 100
14989.08 104
14990.24 79
14991.39 84
14992.55 79
14993.71 84
14994.86 76
14996.02 82
14997.18 100
14998.33 71
14999.49 76
15000.65 89
15001.81 87
15002.96 100
15004.12 75
15005.28 87
15006.43 84
15007.59 75
15008.75 83
15009.91 97
15011.06 72
15012.22 79
15013.38 74
15014.54 69
15015.69 72
15016.85 82
15018.01 93
15019.17 70
15020.33 92
15021.48 91
15022.64 76
15023.80 77
15024.96 80
15026.12 89
15027.27 87
15028.43 82
15029.59 74
15030.75 63
15031.91 69
15033.07 103
15034.22 71
15035.38 87
15036.54 96
15037.70 92
15038.86 80
15040.02 65
15041.17 64
15042.33 70
15043.49 61
15044.65 61
15045.81 73
15046.97 84
15048.13 63
15049.29 86
15050.45 68
15051.60 89
15052.76 88
15053.92 86
15055.08 78
15056.24 93
15057.40 65
15058.56 69
15059.72 82
15060.88 73
15062.04 83
15063.20 76
15064.36 66
15065.52 73
15066.68 71
15067.84 56
15069.00 62
15070.16 75
15071.32 74
15072.48 70
15073.63 58
15074.79 71
15075.95 74
15077.11 73
15078.27 95
15079.44 76
15080.60 81
15081.76 75
15082.92 76
15084.08 66
15085.24 81
15086.40 94
15087.56 84
15088.72 70
15089.88 74
15091.04 91
15092.20 76
15093.36 82
15094.52 90
15095.68 70
15096.84 52
15098.00 88
15099.16 72
15100.32 71
15101.49 66
15102.65 63
15103.81 68
15104.97 55
15106.13 65
15107.29 74
15108.45 87
15109.61 77
15110.78 84
15111.94 89
15113.10 71
15114.26 64
15115.42 77
15116.58 81
15117.74 95
15118.91 72
15120.07 65
15121.23 74
15122.39 85
15123.55 92
15124.71 68
15125.88 56
15127.04 67
15128.20 59
15129.36 54
15130.52 73
15131.69 75
15132.85 62
15134.01 98
15135.17 80
15136.34 93
15137.50 83
15138.66 82
15139.82 86
15140.99 79
15142.15 66
15143.31 86
15144.47 81
15145.64 74
15146.80 51
15147.96 63
15149.12 63
15150.29 67
15151.45 80
15152.61 84
15153.78 88
15154.94 84
15156.10 73
15157.27 62
15158.43 70
15159.59 89
15160.75 45
15161.92 54
15163.08 85
15164.24 82
15165.41 73
15166.57 63
15167.74 71
15168.90 65
15170.06 60
15171.23 63
15172.39 85
15173.55 96
15174.72 82
15175.88 91
15177.05 77
15178.21 80
15179.37 64
15180.54 76
15181.70 77
15182.87 58
15184.03 70
15185.19 90
15186.36 117
15187.52 57
15188.69 83
15189.85 76
15191.02 71
15192.18 73
15193.34 69
15194.51 72
15195.67 75
15196.84 68
15198.00 87
15199.17 77
15200.33 85
15201.50 77
15202.66 92
15203.83 91
15204.99 94
15206.16 72
15207.32 99
15208.49 123
15209.65 89
15210.82 96
15211.98 73
15213.15 87
15214.31 86
15215.48 104
15216.64 72
15217.81 88
15218.97 106
15220.14 75
15221.31 85
15222.47 94
15223.64 76
15224.80 98
15225.97 95
15227.13 83
15228.30 92
15229.47 85
15230.63 109
15231.80 101
15232.96 91
15234.13 101
15235.30 77
15236.46 77
15237.63 94
15238.79 108
15239.96 103
15241.13 97
15242.29 97
15243.46 93
15244.63 82
15245.79 103
15246.96 67
15248.13 76
15249.29 90
15250.46 96
15251.63 90
15252.79 83
15253.96 82
15255.13 86
15256.29 81
15257.46 87
15258.63 84
15259.80 73
15260.96 71
15262.13 79
15263.30 77
15264.46 65
15265.63 70
15266.80 90
15267.97 55
15269.13 78
15270.30 92
15271.47 109
15272.64 92
15273.80 89
15274.97 66
15276.14 69
15277.31 83
15278.47 70
15279.64 52
15280.81 83
15281.98 86
15283.15 68
15284.31 85
15285.48 68
15286.65 62
15287.82 65
15288.99 68
15290.15 69
15291.32 62
15292.49 85
15293.66 78
15294.83 68
15296.00 65
15297.16 75
15298.33 82
15299.50 62
15300.67 79
15301.84 65
15303.01 64
15304.18 72
15305.35 54
15306.51 78
15307.68 65
15308.85 68
15310.02 77
15311.19 86
15312.36 79
15313.53 70
15314.70 63
15315.87 66
15317.04 84
15318.21 70
15319.37 79
15320.54 81
15321.71 92
15322.88 69
15324.05 88
15325.22 60
15326.39 90
15327.56 83
15328.73 92
15329.90 71
15331.07 55
15332.24 75
15333.41 67
15334.58 71
15335.75 88
15336.92 72
15338.09 78
15339.26 68
15340.43 78
15341.60 66
15342.77 65
15343.94 73
15345.11 60
15346.28 78
15347.45 64
15348.62 69
15349.79 66
15350.96 78
15352.13 57
15353.31 55
15354.48 58
15355.65 74
15356.82 77
15357.99 77
15359.16 63
15360.33 81
15361.50 79
15362.67 65
15363.84 67
15365.01 97
15366.19 83
15367.36 75
15368.53 65
15369.70 94
15370.87 86
15372.04 79
15373.21 64
15374.38 62
15375.56 73
15376.73 83
15377.90 81
15379.07 75
15380.24 59
15381.41 68
15382.59 64
15383.76 79
15384.93 94
15386.10 92
15387.27 106
15388.45 88
15389.62 80
15390.79 87
15391.96 79
15393.13 70
15394.31 81
15395.48 78
15396.65 78
15397.82 66
15399.00 60
15400.17 74
15401.34 88
15402.51 81
15403.69 65
15404.86 78
15406.03 85
15407.20 78
15408.38 75
15409.55 63
15410.72 81
15411.89 66
15413.07 66
15414.24 81
15415.41 66
15416.59 90
15417.76 67
15418.93 67
15420.11 63
15421.28 53
15422.45 69
15423.63 67
15424.80 65
15425.97 72
15427.15 82
15428.32 72
15429.49 70
15430.67 84
15431.84 76
15433.01 83
15434.19 74
15435.36 76
15436.54 76
15437.71 62
15438.88 67
15440.06 61
15441.23 66
15442.41 65
15443.58 52
15444.75 71
15445.93 59
15447.10 60
15448.28 71
15449.45 94
15450.63 73
15451.80 74
15452.97 69
15454.15 74
15455.32 84
15456.50 56
15457.67 71
15458.85 77
15460.02 81
15461.20 85
15462.37 86
15463.55 63
15464.72 80
15465.90 84
15467.07 77
15468.25 93
15469.42 71
15470.60 72
15471.77 74
15472.95 74
15474.12 88
15475.30 85
15476.47 94
15477.65 89
15478.82 67
15480.00 63
15481.17 75
15482.35 106
15483.53 95
15484.70 64
15485.88 76
15487.05 76
15488.23 75
15489.40 75
15490.58 77
15491.76 85
15492.93 77
15494.11 116
15495.28 77
15496.46 80
15497.64 87
15498.81 72
15499.99 81
15501.17 98
15502.34 81
15503.52 109
15504.69 91
15505.87 81
15507.05 69
15508.22 62
15509.40 76
15510.58 89
15511.75 86
15512.93 90
15514.11 81
15515.28 78
15516.46 73
15517.64 76
15518.81 85
15519.99 89
15521.17 88
15522.35 78
15523.52 64
15524.70 70
15525.88 67
15527.05 94
15528.23 118
15529.41 77
15530.59 55
15531.76 90
15532.94 75
15534.12 73
15535.30 60
15536.47 74
15537.65 60
15538.83 85
15540.01 72
15541.19 66
15542.36 78
15543.54 78
15544.72 73
15545.90 90
15547.08 85
15548.25 76
15549.43 69
15550.61 57
15551.79 82
15552.97 84
15554.14 88
15555.32 95
15556.50 77
15557.68 71
15558.86 65
15560.04 69
15561.22 100
15562.39 81
15563.57 86
15564.75 70
15565.93 80
15567.11 85
15568.29 70
15569.47 98
15570.65 76
15571.82 89
15573.00 79
15574.18 66
15575.36 84
15576.54 99
15577.72 78
15578.90 82
15580.08 87
15581.26 87
15582.44 100
15583.62 92
15584.80 99
15585.98 101
15587.16 81
15588.34 115
15589.51 77
15590.69 70
15591.87 100
15593.05 82
15594.23 90
15595.41 102
15596.59 99
15597.77 93
15598.95 89
15600.13 95
15601.31 94
15602.49 111
15603.67 101
15604.85 80
15606.03 87
15607.21 111
15608.40 84
15609.58 87
15610.76 91
15611.94 112
15613.12 101
15614.30 100
15615.48 93
15616.66 86
15617.84 110
15619.02 106
15620.20 105
15621.38 79
15622.56 77
15623.74 130
15624.93 103
15626.11 135
15627.29 122
15628.47 155
15629.65 155
15630.83 144
15632.01 129
15633.19 131
15634.37 136
15635.56 125
15636.74 118
15637.92 133
15639.10 158
15640.28 120
15641.46 120
15642.65 121
15643.83 121
15645.01 123
15646.19 154
15647.37 116
15648.55 121
15649.74 134
15650.92 128
15652.10 115
15653.28 142
15654.46 165
15655.65 146
15656.83 163
15658.01 151
15659.19 135
15660.38 179
15661.56 138
15662.74 160
15663.92 193
15665.11 157
15666.29 161
15667.47 160
15668.65 177
15669.84 142
15671.02 129
15672.20 143
15673.38 141
15674.57 135
15675.75 149
15676.93 145
15678.12 147
15679.30 177
15680.48 142
15681.67 146
15682.85 158
15684.03 145
15685.22 150
15686.40 125
15687.58 153
15688.77 181
15689.95 144
15691.13 132
15692.32 139
15693.50 145
15694.68 161
15695.87 167
15697.05 177
15698.23 181
15699.42 181
15700.60 166
15701.79 161
15702.97 171
15704.15 158
15705.34 150
15706.52 169
15707.71 159
15708.89 198
15710.07 189
15711.26 205
15712.44 196
15713.63 191
15714.81 208
15716.00 215
15717.18 197
15718.37 183
15719.55 208
15720.73 210
15721.92 216
15723.10 199
15724.29 197
15725.47 218
15726.66 192
15727.84 156
15729.03 160
15730.21 174
15731.40 199
15732.58 175
15733.77 196
15734.95 160
15736.14 167
15737.32 163
15738.51 181
15739.69 184
15740.88 162
15742.07 185
15743.25 216
15744.44 207
15745.62 187
15746.81 203
15747.99 202
15749.18 193
15750.36 182
15751.55 221
15752.74 196
15753.92 195
15755.11 217
15756.29 184
15757.48 204
15758.67 199
15759.85 229
15761.04 225
15762.22 165
15763.41 181
15764.60 229
15765.78 229
15766.97 193
15768.16 171
15769.34 182
15770.53 198
15771.72 178
15772.90 172
15774.09 170
15775.28 159
15776.46 163
15777.65 169
15778.84 164
15780.02 153
15781.21 152
15782.40 145
15783.58 173
15784.77 149
15785.96 159
15787.14 162
15788.33 141
15789.52 158
15790.71 135
15791.89 132
15793.08 154
15794.27 135
15795.46 136
15796.64 109
15797.83 110
15799.02 132
15800.21 143
15801.39 163
15802.58 137
15803.77 135
15804.96 158
15806.14 159
15807.33 98
15808.52 103
15809.71 138
15810.90 118
15812.08 135
15813.27 125
15814.46 107
15815.65 112
15816.84 123
15818.03 134
15819.21 98
15820.40 117
15821.59 112
15822.78 119
15823.97 135
15825.16 123
15826.35 99
15827.53 95
15828.72 137
15829.91 125
15831.10 108
15832.29 105
15833.48 139
15834.67 116
15835.86 112
15837.04 99
15838.23 128
15839.42 136
15840.61 131
15841.80 119
15842.99 108
15844.18 97
15845.37 87
15846.56 91
15847.75 123
15848.94 121
15850.13 108
15851.32 110
15852.51 108
15853.70 94
15854.89 101
15856.07 110
15857.26 126
15858.45 105
15859.64 106
15860.83 121
15862.02 110
15863.21 120
15864.40 120
15865.59 140
15866.78 125
15867.97 126
15869.16 120
15870.36 102
15871.55 100
15872.74 95
15873.93 102
15875.12 98
15876.31 103
15877.50 103
15878.69 101
15879.88 94
15881.07 107
15882.26 102
15883.45 123
15884.64 121
15885.83 117
15887.02 108
15888.21 93
15889.41 99
15890.60 98
15891.79 110
15892.98 97
15894.17 104
15895.36 107
15896.55 101
15897.74 106
15898.93 123
15900.13 126
15901.32 112
15902.51 107
15903.70 123
15904.89 112
15906.08 133
15907.28 134
15908.47 110
15909.66 135
15910.85 142
15912.04 148
15913.23 114
15914.43 133
15915.62 154
15916.81 138
15918.00 156
15919.19 141
15920.39 103
15921.58 113
15922.77 119
15923.96 128
15925.16 107
15926.35 126
15927.54 124
15928.73 111
15929.93 117
15931.12 114
15932.31 119
15933.50 120
15934.70 147
15935.89 138
15937.08 126
15938.27 118
15939.47 119
15940.66 96
15941.85 132
15943.05 129
15944.24 128
15945.43 117
15946.63 109
15947.82 99
15949.01 91
15950.21 103
15951.40 82
15952.59 81
15953.79 106
15954.98 87
15956.17 95
15957.37 128
15958.56 110
15959.75 86
15960.95 101
15962.14 111
15963.33 99
15964.53 112
15965.72 99
15966.92 81
15968.11 61
15969.30 79
15970.50 76
15971.69 79
15972.89 83
15974.08 91
15975.27 67
15976.47 75
15977.66 84
15978.86 89
15980.05 86
15981.25 80
15982.44 76
15983.63 85
15984.83 87
15986.02 87
15987.22 89
15988.41 83
15989.61 100
15990.80 66
15992.00 108
15993.19 78
15994.39 81
15995.58 71
15996.78 86
15997.97 91
15999.17 81
16000.36 71
16001.56 60
16002.75 79
16003.95 90
16005.14 72
16006.34 81
16007.53 87
16008.73 65
16009.93 107
16011.12 87
16012.32 58
16013.51 84
16014.71 78
16015.90 66
16017.10 76
16018.30 78
16019.49 75
16020.69 63
16021.88 73
16023.08 93
16024.28 83
16025.47 73
16026.67 86
16027.86 82
16029.06 52
16030.26 60
16031.45 65
16032.65 71
16033.85 74
16035.04 69
16036.24 75
16037.43 91
16038.63 63
16039.83 81
16041.02 87
16042.22 88
16043.42 87
16044.61 97
16045.81 87
16047.01 69
16048.21 77
16049.40 71
16050.60 55
16051.80 87
16052.99 80
16054.19 94
16055.39 92
16056.59 83
16057.78 99
16058.98 86
16060.18 85
16061.37 67
16062.57 65
16063.77 77
16064.97 69
16066.16 86
16067.36 65
16068.56 74
16069.76 77
16070.96 70
16072.15 84
16073.35 69
16074.55 74
16075.75 71
16076.95 74
16078.14 82
16079.34 82
16080.54 76
16081.74 78
16082.94 71
16084.13 84
16085.33 80
16086.53 65
16087.73 78
16088.93 63
16090.13 68
16091.33 102
16092.52 76
16093.72 61
16094.92 80
16096.12 71
16097.32 77
16098.52 70
16099.72 58
16100.92 55
16102.11 66
16103.31 83
16104.51 77
16105.71 78
16106.91 87
16108.11 77
16109.31 72
16110.51 62
16111.71 61
16112.91 64
16114.11 86
16115.31 94
16116.51 68
16117.70 64
16118.90 60
16120.10 68
16121.30 59
16122.50 55
16123.70 70
16124.90 72
16126.10 63
16127.30 66
16128.50 73
16129.70 46
16130.90 64
16132.10 78
16133.30 78
16134.50 61
16135.70 78
16136.90 70
16138.10 67
16139.30 63
16140.50 70
16141.71 66
16142.91 60
16144.11 53
16145.31 61
16146.51 64
16147.71 76
16148.91 64
16150.11 74
16151.31 81
16152.51 71
16153.71 61
16154.91 65
16156.11 57
16157.31 92
16158.52 71
16159.72 80
16160.92 80
16162.12 60
16163.32 69
16164.52 60
16165.72 54
16166.92 72
16168.13 65
16169.33 80
16170.53 87
16171.73 78
16172.93 85
16174.13 59
16175.34 58
16176.54 72
16177.74 64
16178.94 55
16180.14 63
16181.34 49
16182.55 64
16183.75 67
16184.95 66
16186.15 65
16187.35 82
16188.56 59
16189.76 69
16190.96 66
16192.16 61
16193.37 73
16194.57 65
16195.77 66
16196.97 75
16198.18 53
16199.38 87
16200.58 60
16201.78 55
16202.99 87
16204.19 84
16205.39 60
16206.60 68
16207.80 71
16209.00 68
16210.20 71
16211.41 77
16212.61 79
16213.81 76
16215.02 85
16216.22 87
16217.42 91
16218.63 67
16219.83 78
16221.03 70
16222.24 61
16223.44 65
16224.64 71
16225.85 82
16227.05 72
16228.25 70
16229.46 67
16230.66 69
16231.87 71
16233.07 72
16234.27 93
16235.48 82
16236.68 78
16237.89 77
16239.09 77
16240.29 69
16241.50 81
16242.70 61
16243.91 78
16245.11 92
16246.31 94
16247.52 77
16248.72 82
16249.93 81
16251.13 88
16252.34 75
16253.54 82
16254.75 80
16255.95 100
16257.16 86
16258.36 69
16259.57 92
16260.77 80
16261.97 69
16263.18 77
16264.38 82
16265.59 75
16266.80 95
16268.00 90
16269.21 96
16270.41 77
16271.62 88
16272.82 91
16274.03 90
16275.23 90
16276.44 76
16277.64 83
16278.85 98
16280.05 78
16281.26 70
16282.47 92
16283.67 79
16284.88 64
16286.08 85
16287.29 83
16288.49 81
16289.70 77
16290.91 68
16292.11 81
16293.32 84
16294.52 88
16295.73 68
16296.94 86
16298.14 73
16299.35 83
16300.56 86
16301.76 99
16302.97 98
16304.18 100
16305.38 104
16306.59 87
16307.79 112
16309.00 109
16310.21 95
16311.42 104
16312.62 85
16313.83 70
16315.04 105
16316.24 83
16317.45 97
16318.66 69
16319.86 80
16321.07 107
16322.28 103
16323.49 85
16324.69 76
16325.90 84
16327.11 91
16328.31 87
16329.52 62
16330.73 84
16331.94 92
16333.14 79
16334.35 87
16335.56 76
16336.77 75
16337.98 75
16339.18 88
16340.39 67
16341.60 76
16342.81 67
16344.01 66
16345.22 95
16346.43 105
16347.64 80
16348.85 81
16350.05 71
16351.26 57
16352.47 75
16353.68 71
16354.89 80
16356.10 65
16357.30 62
16358.51 84
16359.72 72
16360.93 79
16362.14 63
16363.35 81
16364.56 77
16365.77 76
16366.97 98
16368.18 80
16369.39 71
16370.60 65
16371.81 71
16373.02 71
16374.23 81
16375.44 64
16376.65 62
16377.86 76
16379.06 78
16380.27 87
16381.48 86
16382.69 65
16383.90 77
16385.11 93
16386.32 66
16387.53 63
16388.74 80
16389.95 52
16391.16 51
16392.37 70
16393.58 68
16394.79 64
16396.00 81
16397.21 68
16398.42 66
16399.63 77
16400.84 69
16402.05 83
16403.26 69
16404.47 62
16405.68 67
16406.89 74
16408.10 80
16409.31 60
16410.52 68
16411.73 71
16412.94 64
16414.15 67
16415.36 58
16416.57 64
16417.78 70
16419.00 94
16420.21 73
16421.42 76
16422.63 67
16423.84 84
16425.05 87
16426.26 47
16427.47 43
16428.68 82
16429.89 80
16431.11 67
16432.32 74
16433.53 62
16434.74 77
16435.95 83
16437.16 88
16438.37 45
16439.59 70
16440.80 72
16442.01 67
16443.22 61
16444.43 68
16445.64 69
16446.86 56
16448.07 60
16449.28 48
16450.49 56
16451.70 55
16452.91 69
16454.13 67
16455.34 60
16456.55 70
16457.76 56
16458.98 67
16460.19 69
16461.40 65
16462.61 67
16463.82 67
16465.04 74
16466.25 42
16467.46 59
16468.67 61
16469.89 71
16471.10 75
16472.31 63
16473.53 47
16474.74 45
16475.95 61
16477.16 79
16478.38 65
16479.59 65
16480.80 52
16482.02 66
16483.23 63
16484.44 50
16485.66 51
16486.87 66
16488.08 65
16489.30 66
16490.51 64
16491.72 55
16492.94 54
16494.15 67
16495.36 62
16496.58 52
16497.79 61
16499.00 69
16500.22 68
16501.43 58
16502.65 67
16503.86 60
16505.07 74
16506.29 60
16507.50 60
16508.71 70
16509.93 62
16511.14 60
16512.36 68
16513.57 67
16514.79 55
16516.00 56
16517.21 69
16518.43 83
16519.64 79
16520.86 72
16522.07 68
16523.29 64
16524.50 82
16525.72 66
16526.93 69
16528.15 67
16529.36 56
16530.58 74
16531.79 51
16533.01 47
16534.22 57
16535.44 63
16536.65 70
16537.87 46
16539.08 60
16540.30 64
16541.51 62
16542.73 62
16543.94 41
16545.16 80
16546.37 66
16547.59 70
16548.80 62
16550.02 56
16551.24 65
16552.45 70
16553.67 83
16554.88 82
16556.10 63
16557.31 68
16558.53 58
16559.75 67
16560.96 72
16562.18 76
16563.39 70
16564.61 65
16565.83 76
16567.04 52
16568.26 54
16569.47 81
16570.69 76
16571.91 65
16573.12 69
16574.34 84
16575.56 79
16576.77 63
16577.99 53
16579.21 68
16580.42 66
16581.64 73
16582.86 67
16584.07 58
16585.29 98
16586.51 55
16587.72 71
16588.94 69
16590.16 69
16591.38 66
16592.59 58
16593.81 80
16595.03 79
16596.24 64
16597.46 61
16598.68 63
16599.90 69
16601.11 70
16602.33 59
16603.55 54
16604.77 61
16605.98 56
16607.20 50
16608.42 73
16609.64 79
16610.86 72
16612.07 66
16613.29 63
16614.51 50
16615.73 67
16616.95 66
16618.16 62
16619.38 68
16620.60 54
16621.82 68
16623.04 63
16624.25 71
16625.47 65
16626.69 74
16627.91 66
16629.13 64
16630.35 67
16631.57 64
16632.78 57
16634.00 54
16635.22 57
16636.44 51
16637.66 44
16638.88 47
16640.10 65
16641.32 65
16642.53 66
16643.75 54
16644.97 53
16646.19 71
16647.41 58
16648.63 53
16649.85 58
16651.07 72
16652.29 59
16653.51 55
16654.73 60
16655.95 63
16657.17 52
16658.39 58
16659.61 64
16660.83 64
16662.04 55
16663.26 51
16664.48 71
16665.70 63
16666.92 75
16668.14 50
16669.36 41
16670.58 54
16671.80 71
16673.02 50
16674.24 63
16675.46 42
16676.68 64
16677.91 58
16679.13 59
16680.35 59
16681.57 51
16682.79 55
16684.01 59
16685.23 59
16686.45 60
16687.67 54
16688.89 52
16690.11 53
16691.33 46
16692.55 61
16693.77 52
16694.99 47
16696.21 43
16697.44 57
16698.66 63
16699.88 47
16701.10 39
16702.32 69
16703.54 59
16704.76 60
16705.98 54
16707.21 74
16708.43 58
16709.65 48
16710.87 77
16712.09 66
16713.31 56
16714.53 68
16715.76 69
16716.98 46
16718.20 37
16719.42 47
16720.64 62
16721.87 56
16723.09 73
16724.31 57
16725.53 48
16726.75 54
16727.98 57
16729.20 42
16730.42 55
16731.64 80
16732.86 89
16734.09 63
16735.31 51
16736.53 45
16737.75 57
16738.98 50
16740.20 44
16741.42 60
16742.64 54
16743.87 57
16745.09 77
16746.31 46
16747.54 51
16748.76 68
16749.98 62
16751.20 67
16752.43 48
16753.65 50
16754.87 59
16756.10 61
16757.32 64
16758.54 42
16759.77 57
16760.99 68
16762.21 54
16763.44 40
16764.66 56
16765.88 56
16767.11 59
16768.33 64
16769.55 48
16770.78 51
16772.00 71
16773.23 62
16774.45 67
16775.67 46
16776.90 58
16778.12 62
16779.35 64
16780.57 44
16781.79 45
16783.02 62
16784.24 63
16785.47 50
16786.69 59
16787.91 57
16789.14 69
16790.36 51
16791.59 44
16792.81 71
16794.04 78
16795.26 53
16796.49 54
16797.71 59
16798.94 53
16800.16 66
16801.38 48
16802.61 37
16803.83 70
16805.06 52
16806.28 36
16807.51 50
16808.73 57
16809.96 44
16811.18 61
16812.41 58
16813.64 50
16814.86 67
16816.09 55
16817.31 68
16818.54 69
16819.76 60
16820.99 49
16822.21 57
16823.44 61
16824.66 79
16825.89 63
16827.12 58
16828.34 68
16829.57 59
16830.79 67
16832.02 69
16833.25 62
16834.47 47
16835.70 48
16836.92 84
16838.15 76
16839.38 61
16840.60 92
16841.83 72
16843.06 63
16844.28 71
16845.51 59
16846.73 49
16847.96 58
16849.19 74
16850.41 82
16851.64 62
16852.87 63
16854.09 61
16855.32 66
16856.55 83
16857.77 77
16859.00 59
16860.23 86
16861.46 81
16862.68 95
16863.91 91
16865.14 84
16866.36 92
16867.59 79
16868.82 85
16870.05 95
16871.27 86
16872.50 125
16873.73 90
16874.96 91
16876.18 88
16877.41 87
16878.64 86
16879.87 94
16881.09 103
16882.32 114
16883.55 106
16884.78 100
16886.01 130
16887.23 112
16888.46 116
16889.69 125
16890.92 95
16892.15 99
16893.37 101
16894.60 132
16895.83 129
16897.06 125
16898.29 110
16899.51 92
16900.74 99
16901.97 104
16903.20 91
16904.43 104
16905.66 120
16906.89 87
16908.12 73
16909.34 68
16910.57 74
16911.80 89
16913.03 80
16914.26 68
16915.49 100
16916.72 84
16917.95 93
16919.18 83
16920.40 93
16921.63 80
16922.86 73
16924.09 85
16925.32 68
16926.55 88
16927.78 79
16929.01 75
16930.24 73
16931.47 88
16932.70 65
16933.93 99
16935.16 92
16936.39 96
16937.62 69
16938.85 82
16940.08 82
16941.31 83
16942.54 87
16943.77 79
16945.00 70
16946.23 62
16947.46 66
16948.69 67
16949.92 57
16951.15 60
16952.38 80
16953.61 73
16954.84 70
16956.07 43
16957.30 69
16958.53 81
16959.76 85
16960.99 65
16962.22 67
16963.45 65
16964.68 60
16965.92 76
16967.15 55
16968.38 82
16969.61 78
16970.84 43
16972.07 57
16973.30 56
16974.53 67
16975.76 72
16976.99 67
16978.23 66
16979.46 62
16980.69 63
16981.92 66
16983.15 74
16984.38 85
16985.61 67
16986.85 70
16988.08 70
16989.31 94
16990.54 81
16991.77 53
16993.00 82
16994.24 55
16995.47 85
16996.70 72
16997.93 80
16999.16 72
17000.40 57
17001.63 81
17002.86 90
17004.09 62
17005.32 65
17006.56 57
17007.79 70
17009.02 77
17010.25 73
17011.49 72
17012.72 52
17013.95 58
17015.18 72
17016.42 64
17017.65 64
17018.88 67
17020.12 88
17021.35 81
17022.58 79
17023.81 87
17025.05 62
17026.28 83
17027.51 73
17028.75 55
17029.98 55
17031.21 68
17032.45 55
17033.68 57
17034.91 53
17036.15 65
17037.38 73
17038.61 59
17039.85 59
17041.08 59
17042.31 69
17043.55 52
17044.78 56
17046.01 57
17047.25 59
17048.48 69
17049.72 80
17050.95 70
17052.18 39
17053.42 55
17054.65 51
17055.89 62
17057.12 52
17058.35 58
17059.59 61
17060.82 54
17062.06 43
17063.29 76
17064.53 52
17065.76 48
17066.99 60
17068.23 68
17069.46 58
17070.70 62
17071.93 55
17073.17 46
17074.40 60
17075.64 73
17076.87 70
17078.11 56
17079.34 61
17080.58 62
17081.81 61
17083.05 48
17084.28 73
17085.52 71
17086.75 52
17087.99 48
17089.22 66
17090.46 58
17091.69 57
17092.93 63
17094.16 68
17095.40 47
17096.64 82
17097.87 75
17099.11 71
17100.34 52
17101.58 62
17102.81 47
17104.05 70
17105.29 73
17106.52 82
17107.76 40
17108.99 80
17110.23 60
17111.47 54
17112.70 48
17113.94 56
17115.17 59
17116.41 62
17117.65 57
17118.88 72
17120.12 62
17121.36 60
17122.59 44
17123.83 41
17125.07 54
17126.30 51
17127.54 60
17128.78 52
17130.01 46
17131.25 50
17132.49 50
17133.72 54
17134.96 47
17136.20 56
17137.43 52
17138.67 65
17139.91 76
17141.15 51
17142.38 40
17143.62 59
17144.86 58
17146.10 53
17147.33 52
17148.57 55
17149.81 46
17151.05 45
17152.28 46
17153.52 51
17154.76 54
17156.00 54
17157.23 73
17158.47 54
17159.71 66
17160.95 59
17162.19 59
17163.42 74
17164.66 63
17165.90 62
17167.14 52
17168.38 60
17169.61 55
17170.85 50
17172.09 46
17173.33 39
17174.57 58
17175.81 62
17177.04 43
17178.28 57
17179.52 50
17180.76 45
17182.00 67
17183.24 49
17184.48 65
17185.71 54
17186.95 50
17188.19 66
17189.43 58
17190.67 57
17191.91 57
17193.15 64
17194.39 50
17195.63 49
17196.87 47
17198.11 33
17199.34 47
17200.58 65
17201.82 54
17203.06 40
17204.30 45
17205.54 35
17206.78 52
17208.02 68
17209.26 55
17210.50 61
17211.74 62
17212.98 53
17214.22 47
17215.46 49
17216.70 53
17217.94 49
17219.18 54
17220.42 50
17221.66 47
17222.90 45
17224.14 47
17225.38 51
17226.62 56
17227.86 96
17229.10 57
17230.34 81
17231.58 51
17232.82 48
17234.06 32
17235.30 42
17236.54 64
17237.78 51
17239.03 55
17240.27 58
17241.51 37
17242.75 54
17243.99 46
17245.23 62
17246.47 41
17247.71 37
17248.95 47
17250.19 49
17251.43 56
17252.68 52
17253.92 43
17255.16 50
17256.40 67
17257.64 66
17258.88 49
17260.12 48
17261.37 41
17262.61 30
17263.85 27
17265.09 63
17266.33 60
17267.57 44
17268.82 65
17270.06 50
17271.30 51
17272.54 46
17273.78 56
17275.03 48
17276.27 33
17277.51 57
17278.75 58
17279.99 43
17281.24 45
17282.48 57
17283.72 48
17284.96 57
17286.21 57
17287.45 44
17288.69 51
17289.93 37
17291.18 51
17292.42 50
17293.66 42
17294.90 51
17296.15 40
17297.39 39
17298.63 37
17299.88 45
17301.12 63
17302.36 49
17303.60 43
17304.85 46
17306.09 40
17307.33 67
17308.58 55
17309.82 44
17311.06 41
17312.31 58
17313.55 51
17314.79 48
17316.04 58
17317.28 51
17318.52 55
17319.77 52
17321.01 40
17322.26 54
17323.50 49
17324.74 63
17325.99 45
17327.23 58
17328.48 53
17329.72 60
17330.96 54
17332.21 58
17333.45 34
17334.70 48
17335.94 60
17337.18 70
17338.43 50
17339.67 44
17340.92 84
17342.16 62
17343.41 54
17344.65 69
17345.90 54
17347.14 56
17348.38 57
17349.63 39
17350.87 57
17352.12 45
17353.36 53
17354.61 58
17355.85 48
17357.10 45
17358.34 60
17359.59 48
17360.83 39
17362.08 42
17363.32 60
17364.57 53
17365.81 60
17367.06 44
17368.31 48
17369.55 54
17370.80 47
17372.04 57
17373.29 56
17374.53 42
17375.78 54
17377.02 60
17378.27 51
17379.52 61
17380.76 45
17382.01 50
17383.25 48
17384.50 47
17385.75 56
17386.99 57
17388.24 47
17389.48 31
17390.73 49
17391.98 44
17393.22 32
17394.47 46
17395.71 69
17396.96 75
17398.21 63
17399.45 45
17400.70 56
17401.95 49
17403.19 45
17404.44 58
17405.69 55
17406.93 66
17408.18 61
17409.43 49
17410.67 62
17411.92 34
17413.17 61
17414.42 71
17415.66 70
17416.91 54
17418.16 43
17419.40 49
17420.65 42
17421.90 39
17423.15 38
17424.39 43
17425.64 47
17426.89 48
17428.14 47
17429.38 40
17430.63 45
17431.88 38
17433.13 45
17434.37 52
17435.62 61
17436.87 55
17438.12 71
17439.37 39
17440.61 43
17441.86 56
17443.11 65
17444.36 68
17445.61 54
17446.85 44
17448.10 46
17449.35 42
17450.60 38
17451.85 50
17453.10 49
17454.34 56
17455.59 69
17456.84 45
17458.09 62
17459.34 51
17460.59 68
17461.84 57
17463.09 51
17464.33 58
17465.58 71
17466.83 52
17468.08 64
17469.33 56
17470.58 42
17471.83 50
17473.08 57
17474.33 71
17475.58 62
17476.83 74
17478.07 52
17479.32 61
17480.57 62
17481.82 54
17483.07 50
17484.32 41
17485.57 53
17486.82 59
17488.07 69
17489.32 58
17490.57 59
17491.82 71
17493.07 53
17494.32 38
17495.57 36
17496.82 33
17498.07 56
17499.32 51
17500.57 40
17501.82 43
17503.07 50
17504.32 58
17505.57 49
17506.82 47
17508.07 62
17509.32 67
17510.57 67
17511.82 61
17513.07 65
17514.32 56
17515.58 55
17516.83 60
17518.08 64
17519.33 60
17520.58 77
17521.83 67
17523.08 50
17524.33 51
17525.58 72
17526.83 70
17528.08 81
17529.34 63
17530.59 54
17531.84 59
17533.09 56
17534.34 39
17535.59 42
17536.84 45
17538.09 58
17539.35 50
17540.60 48
17541.85 57
17543.10 42
17544.35 64
17545.60 69
17546.86 54
17548.11 64
17549.36 72
17550.61 62
17551.86 69
17553.12 52
17554.37 63
17555.62 46
17556.87 50
17558.12 45
17559.38 58
17560.63 38
17561.88 43
17563.13 46
17564.39 52
17565.64 45
17566.89 43
17568.14 58
17569.40 60
17570.65 47
17571.90 40
17573.15 39
17574.41 56
17575.66 65
17576.91 37
17578.17 46
17579.42 70
17580.67 54
17581.92 49
17583.18 72
17584.43 58
17585.68 49
17586.94 54
17588.19 36
17589.44 45
17590.70 49
17591.95 56
17593.20 56
17594.46 58
17595.71 52
17596.97 50
17598.22 59
17599.47 53
17600.73 58
17601.98 52
17603.23 66
17604.49 60
17605.74 80
17607.00 55
17608.25 59
17609.50 51
17610.76 42
17612.01 45
17613.27 47
17614.52 62
17615.77 58
17617.03 37
17618.28 44
17619.54 49
17620.79 58
17622.05 50
17623.30 42
17624.56 44
17625.81 40
17627.06 54
17628.32 49
17629.57 50
17630.83 34
17632.08 36
17633.34 46
17634.59 41
17635.85 56
17637.10 45
17638.36 55
17639.61 42
17640.87 39
17642.12 38
17643.38 46
17644.63 65
17645.89 40
17647.15 63
17648.40 73
17649.66 56
17650.91 65
17652.17 54
17653.42 48
17654.68 46
17655.93 51
17657.19 59
17658.45 26
17659.70 32
17660.96 36
17662.21 42
17663.47 57
17664.73 45
17665.98 55
17667.24 33
17668.49 42
17669.75 50
17671.01 44
17672.26 40
17673.52 44
17674.77 46
17676.03 50
17677.29 40
17678.54 48
17679.80 47
17681.06 27
17682.31 41
17683.57 35
17684.83 37
17686.08 57
17687.34 42
17688.60 47
17689.85 50
17691.11 38
17692.37 31
17693.63 41
17694.88 48
17696.14 49
17697.40 47
17698.65 35
17699.91 36
17701.17 39
17702.43 50
17703.68 36
17704.94 47
17706.20 32
17707.46 38
17708.71 52
17709.97 60
17711.23 32
17712.49 33
17713.74 47
17715.00 59
17716.26 35
17717.52 49
17718.78 45
17720.03 42
17721.29 53
17722.55 41
17723.81 53
17725.07 37
17726.32 44
17727.58 50
17728.84 62
17730.10 46
17731.36 46
17732.62 60
17733.87 53
17735.13 49
17736.39 38
17737.65 63
17738.91 51
17740.17 45
17741.43 53
17742.69 47
17743.94 46
17745.20 44
17746.46 48
17747.72 44
17748.98 48
17750.24 52
17751.50 55
17752.76 46
17754.02 44
17755.28 56
17756.53 59
17757.79 60
17759.05 50
17760.31 49
17761.57 55
17762.83 43
17764.09 53
17765.35 47
17766.61 36
17767.87 54
17769.13 49
17770.39 47
17771.65 55
17772.91 59
17774.17 56
17775.43 49
17776.69 59
17777.95 45
17779.21 46
17780.47 43
17781.73 65
17782.99 55
17784.25 48
17785.51 36
17786.77 44
17788.03 42
17789.29 49
17790.55 51
17791.81 90
17793.07 72
17794.33 48
17795.59 46
17796.86 56
17798.12 37
17799.38 50
17800.64 48
17801.90 43
17803.16 46
17804.42 49
17805.68 40
17806.94 32
17808.20 40
17809.47 50
17810.73 47
17811.99 57
17813.25 50
17814.51 65
17815.77 40
17817.03 52
17818.29 46
17819.56 46
17820.82 37
17822.08 45
17823.34 45
17824.60 37
17825.86 32
17827.13 45
17828.39 48
17829.65 57
17830.91 37
17832.17 66
17833.44 59
17834.70 47
17835.96 47
17837.22 63
17838.48 48
17839.75 44
17841.01 52
17842.27 46
17843.53 53
17844.80 40
17846.06 42
17847.32 63
17848.58 63
17849.85 56
17851.11 53
17852.37 35
17853.63 28
17854.90 35
17856.16 69
17857.42 41
17858.69 41
17859.95 37
17861.21 45
17862.47 50
17863.74 41
17865.00 55
17866.26 47
17867.53 51
17868.79 42
17870.05 51
17871.32 48
17872.58 50
17873.84 55
17875.11 34
17876.37 40
17877.63 37
17878.90 35
17880.16 36
17881.43 38
17882.69 40
17883.95 42
17885.22 46
17886.48 48
17887.74 38
17889.01 40
17890.27 47
17891.54 45
17892.80 43
17894.07 39
17895.33 69
17896.59 57
17897.86 35
17899.12 38
17900.39 60
17901.65 38
17902.92 48
17904.18 57
17905.44 51
17906.71 61
17907.97 48
17909.24 41
17910.50 37
17911.77 55
17913.03 94
17914.30 55
17915.56 49
17916.83 49
17918.09 56
17919.36 61
17920.62 62
17921.89 42
17923.15 44
17924.42 52
17925.68 32
17926.95 30
17928.21 41
17929.48 44
17930.75 51
17932.01 38
17933.28 26
17934.54 53
17935.81 49
17937.07 43
17938.34 39
17939.61 23
17940.87 47
17942.14 39
17943.40 50
17944.67 41
17945.93 47
17947.20 59
17948.47 60
17949.73 44
17951.00 38
17952.27 34
17953.53 44
17954.80 45
17956.06 24
17957.33 35
17958.60 46
17959.86 50
17961.13 58
17962.40 60
17963.66 62
17964.93 48
17966.20 76
17967.46 52
17968.73 38
17970.00 37
17971.26 50
17972.53 37
17973.80 25
17975.07 35
17976.33 43
17977.60 58
17978.87 49
17980.13 38
17981.40 41
17982.67 53
17983.94 67
17985.20 54
17986.47 31
17987.74 38
17989.01 47
17990.27 23
17991.54 38
17992.81 39
17994.08 49
17995.34 50
17996.61 52
17997.88 49
17999.15 44
18000.42 44
18001.68 43
18002.95 41
18004.22 40
18005.49 34
18006.76 64
18008.02 71
18009.29 60
18010.56 41
18011.83 57
18013.10 39
18014.37 35
18015.63 36
18016.90 34
18018.17 37
18019.44 35
18020.71 40
18021.98 33
18023.25 39
18024.51 47
18025.78 37
18027.05 27
18028.32 44
18029.59 54
18030.86 44
18032.13 43
18033.40 49
18034.67 38
18035.94 67
18037.20 60
18038.47 44
18039.74 35
18041.01 47
18042.28 40
18043.55 44
18044.82 42
18046.09 40
18047.36 35
18048.63 43
18049.90 44
18051.17 48
18052.44 40
18053.71 57
18054.98 35
18056.25 40
18057.52 34
18058.79 46
18060.06 40
18061.33 58
18062.60 45
18063.87 49
18065.14 62
18066.41 56
18067.68 59
18068.95 53
18070.22 37
18071.49 38
18072.76 38
18074.03 36
18075.30 45
18076.57 44
18077.84 58
18079.11 48
18080.39 44
18081.66 47
18082.93 49
18084.20 66
18085.47 57
18086.74 39
18088.01 46
18089.28 64
18090.55 39
18091.82 36
18093.10 55
18094.37 50
18095.64 44
18096.91 41
18098.18 52
18099.45 44
18100.72 49
18102.00 57
18103.27 73
18104.54 49
18105.81 67
18107.08 49
18108.35 46
18109.63 38
18110.90 37
18112.17 43
18113.44 57
18114.71 59
18115.98 58
18117.26 28
18118.53 55
18119.80 59
18121.07 50
18122.35 36
18123.62 48
18124.89 37
18126.16 52
18127.43 40
18128.71 32
18129.98 38
18131.25 43
18132.52 50
18133.80 34
18135.07 40
18136.34 40
18137.62 42
18138.89 39
18140.16 33
18141.43 35
18142.71 36
18143.98 58
18145.25 31
18146.53 40
18147.80 39
18149.07 44
18150.35 49
18151.62 43
18152.89 36
18154.17 46
18155.44 49
18156.71 40
18157.99 28
18159.26 39
18160.53 41
18161.81 66
18163.08 51
18164.35 46
18165.63 46
18166.90 38
18168.18 53
18169.45 36
18170.72 52
18172.00 42
18173.27 45
18174.55 51
18175.82 32
18177.09 40
18178.37 30
18179.64 47
18180.92 43
18182.19 41
18183.47 25
18184.74 41
18186.01 51
18187.29 54
18188.56 42
18189.84 45
18191.11 57
18192.39 30
18193.66 41
18194.94 53
18196.21 60
18197.49 43
18198.76 49
18200.04 40
18201.31 29
18202.59 44
18203.86 61
18205.14 48
18206.41 35
18207.69 49
18208.96 52
18210.24 42
18211.51 31
18212.79 35
18214.06 48
18215.34 42
18216.62 49
18217.89 48
18219.17 51
18220.44 37
18221.72 37
18222.99 52
18224.27 51
18225.55 62
18226.82 65
18228.10 35
18229.37 40
18230.65 43
18231.93 56
18233.20 42
18234.48 36
18235.75 43
18237.03 38
18238.31 32
18239.58 50
18240.86 35
18242.14 38
18243.41 32
18244.69 42
18245.97 49
18247.24 48
18248.52 32
18249.80 44
18251.07 43
18252.35 39
18253.63 37
18254.90 64
18256.18 36
18257.46 31
18258.73 41
18260.01 50
18261.29 49
18262.57 38
18263.84 39
18265.12 28
18266.40 44
18267.67 30
18268.95 50
18270.23 56
18271.51 55
18272.78 53
18274.06 48
18275.34 38
18276.62 41
18277.89 56
18279.17 44
18280.45 36
18281.73 42
18283.01 69
18284.28 58
18285.56 36
18286.84 42
18288.12 43
18289.40 34
18290.67 56
18291.95 59
18293.23 33
18294.51 29
18295.79 44
18297.07 50
18298.34 42
18299.62 32
18300.90 37
18302.18 58
18303.46 48
18304.74 40
18306.02 35
18307.29 53
18308.57 70
18309.85 44
18311.13 46
18312.41 45
18313.69 40
18314.97 42
18316.25 47
18317.53 41
18318.80 37
18320.08 42
18321.36 57
18322.64 45
18323.92 44
18325.20 42
18326.48 46
18327.76 64
18329.04 43
18330.32 42
18331.60 46
18332.88 44
18334.16 45
18335.44 45
18336.72 47
18338.00 41
18339.28 49
18340.56 44
18341.84 41
18343.12 51
18344.40 45
18345.68 40
18346.96 46
18348.24 39
18349.52 34
18350.80 37
18352.08 57
18353.36 51
18354.64 46
18355.92 44
18357.20 51
18358.48 58
18359.76 37
18361.04 41
18362.32 39
18363.60 40
18364.88 50
18366.16 48
18367.45 56
18368.73 40
18370.01 42
18371.29 48
18372.57 37
18373.85 37
18375.13 49
18376.41 45
18377.69 35
18378.98 44
18380.26 63
18381.54 46
18382.82 45
18384.10 31
18385.38 34
18386.66 47
18387.95 46
18389.23 45
18390.51 39
18391.79 34
18393.07 40
18394.35 51
18395.64 42
18396.92 52
18398.20 38
18399.48 52
18400.76 40
18402.05 45
18403.33 30
18404.61 40
18405.89 40
18407.17 39
18408.46 52
18409.74 35
18411.02 24
18412.30 37
18413.59 40
18414.87 45
18416.15 48
18417.43 59
18418.72 51
18420.00 37
18421.28 48
18422.56 48
18423.85 49
18425.13 38
18426.41 51
18427.70 34
18428.98 52
18430.26 40
18431.54 53
18432.83 58
18434.11 50
18435.39 42
18436.68 40
18437.96 39
18439.24 39
18440.53 36
18441.81 47
18443.09 53
18444.38 31
18445.66 53
18446.95 45
18448.23 45
18449.51 35
18450.80 49
18452.08 57
18453.36 48
18454.65 42
18455.93 45
18457.22 41
18458.50 43
18459.78 55
18461.07 44
18462.35 57
18463.64 41
18464.92 34
18466.21 45
18467.49 43
18468.77 32
18470.06 40
18471.34 54
18472.63 27
18473.91 38
18475.20 24
18476.48 38
18477.77 45
18479.05 43
18480.34 41
18481.62 46
18482.91 41
18484.19 36
18485.47 32
18486.76 37
18488.04 47
18489.33 40
18490.62 55
18491.90 51
18493.19 35
18494.47 48
18495.76 56
18497.04 51
18498.33 54
18499.61 42
18500.90 53
18502.18 35
18503.47 42
18504.75 39
18506.04 57
18507.33 42
18508.61 45
18509.90 31
18511.18 43
18512.47 41
18513.76 42
18515.04 33
18516.33 37
18517.61 41
18518.90 46
18520.19 53
18521.47 36
18522.76 37
18524.04 48
18525.33 55
18526.62 36
18527.90 53
18529.19 49
18530.48 45
18531.76 50
18533.05 43
18534.34 31
18535.62 34
18536.91 50
18538.20 40
18539.48 38
18540.77 44
18542.06 53
18543.34 39
18544.63 50
18545.92 37
18547.21 46
18548.49 33
18549.78 46
18551.07 42
18552.36 51
18553.64 48
18554.93 49
18556.22 56
18557.50 43
18558.79 34
18560.08 42
18561.37 32
18562.66 46
18563.94 42
18565.23 34
18566.52 36
18567.81 38
18569.09 35
18570.38 39
18571.67 45
18572.96 53
18574.25 48
18575.53 42
18576.82 39
18578.11 46
18579.40 43
18580.69 45
18581.98 58
18583.26 41
18584.55 49
18585.84 40
18587.13 47
18588.42 36
18589.71 47
18590.99 48
18592.28 58
18593.57 53
18594.86 45
18596.15 50
18597.44 58
18598.73 51
18600.02 45
18601.31 44
18602.59 46
18603.88 53
18605.17 65
18606.46 41
18607.75 35
18609.04 41
18610.33 42
18611.62 42
18612.91 35
18614.20 41
18615.49 35
18616.78 60
18618.07 45
18619.36 42
18620.65 49
18621.94 55
18623.23 73
18624.52 77
18625.81 51
18627.10 47
18628.39 57
18629.68 47
18630.97 59
18632.26 47
18633.55 49
18634.84 63
18636.13 64
18637.42 42
18638.71 44
18640.00 49
18641.29 47
18642.58 49
18643.87 30
18645.16 51
18646.45 51
18647.74 44
18649.03 37
18650.32 35
18651.61 48
18652.90 44
18654.19 44
18655.48 40
18656.78 39
18658.07 42
18659.36 48
18660.65 50
18661.94 38
18663.23 52
18664.52 38
18665.81 36
18667.10 52
18668.40 54
18669.69 59
18670.98 51
18672.27 49
18673.56 48
18674.85 38
18676.14 50
18677.44 43
18678.73 44
18680.02 38
18681.31 40
18682.60 44
18683.90 47
18685.19 51
18686.48 42
18687.77 42
18689.06 44
18690.36 43
18691.65 30
18692.94 38
18694.23 52
18695.52 48
18696.82 53
18698.11 42
18699.40 32
18700.69 46
18701.99 42
18703.28 46
18704.57 44
18705.86 31
18707.16 42
18708.45 31
18709.74 49
18711.04 35
18712.33 38
18713.62 38
18714.91 57
18716.21 54
18717.50 36
18718.79 44
18720.09 45
18721.38 38
18722.67 47
18723.97 46
18725.26 47
18726.55 40
18727.85 35
18729.14 41
18730.43 52
18731.73 42
18733.02 35
18734.31 35
18735.61 41
18736.90 49
18738.19 35
18739.49 38
18740.78 37
18742.08 36
18743.37 59
18744.66 40
18745.96 58
18747.25 42
18748.55 57
18749.84 58
18751.13 36
18752.43 37
18753.72 50
18755.02 48
18756.31 47
18757.61 29
18758.90 42
18760.20 35
18761.49 53
18762.78 31
18764.08 38
18765.37 35
18766.67 42
18767.96 37
18769.26 39
18770.55 35
18771.85 36
18773.14 46
18774.44 50
18775.73 42
18777.03 41
18778.32 52
18779.62 42
18780.91 46
18782.21 29
18783.50 39
18784.80 38
18786.10 43
18787.39 38
18788.69 34
18789.98 35
18791.28 36
18792.57 32
18793.87 30
18795.16 32
18796.46 30
18797.76 32
18799.05 31
18800.35 49
18801.64 41
18802.94 35
18804.24 33
18805.53 59
18806.83 32
18808.12 35
18809.42 41
18810.72 37
18812.01 34
18813.31 38
18814.61 33
18815.90 43
18817.20 33
18818.50 49
18819.79 46
18821.09 38
18822.39 45
18823.68 26
18824.98 38
18826.28 29
18827.57 44
18828.87 36
18830.17 36
18831.46 64
18832.76 34
18834.06 51
18835.35 42
18836.65 41
18837.95 33
18839.25 51
18840.54 41
18841.84 30
18843.14 32
18844.44 34
18845.73 50
18847.03 37
18848.33 44
18849.63 22
18850.92 33
18852.22 45
18853.52 59
18854.82 44
18856.11 41
18857.41 53
18858.71 40
18860.01 29
18861.31 23
18862.60 32
18863.90 40
18865.20 56
18866.50 50
18867.80 45
18869.10 46
18870.39 47
18871.69 45
18872.99 40
18874.29 33
18875.59 41
18876.89 41
18878.18 37
18879.48 42
18880.78 51
18882.08 47
18883.38 50
18884.68 30
18885.98 33
18887.28 47
18888.57 38
18889.87 43
18891.17 38
18892.47 44
18893.77 53
18895.07 39
18896.37 38
18897.67 42
18898.97 55
18900.27 41
18901.57 47
18902.87 43
18904.17 30
18905.47 43
18906.76 32
18908.06 43
18909.36 36
18910.66 44
18911.96 52
18913.26 47
18914.56 32
18915.86 36
18917.16 48
18918.46 35
18919.76 26
18921.06 57
18922.36 54
18923.66 46
18924.96 40
18926.26 29
18927.56 37
18928.86 44
18930.17 32
18931.47 36
18932.77 39
18934.07 52
18935.37 40
18936.67 34
18937.97 30
18939.27 40
18940.57 40
18941.87 37
18943.17 29
18944.47 35
18945.77 23
18947.07 35
18948.38 31
18949.68 31
18950.98 39
18952.28 50
18953.58 47
18954.88 53
18956.18 44
18957.48 36
18958.79 38
18960.09 39
18961.39 33
18962.69 40
18963.99 30
18965.29 47
18966.59 41
18967.90 44
18969.20 35
18970.50 39
18971.80 37
18973.10 30
18974.41 33
18975.71 45
18977.01 52
18978.31 41
18979.61 31
18980.92 45
18982.22 37
18983.52 43
18984.82 43
18986.12 30
18987.43 41
18988.73 44
18990.03 39
18991.33 37
18992.64 30
18993.94 24
18995.24 34
18996.54 43
18997.85 45
18999.15 44
19000.45 51
19001.76 44
19003.06 29
19004.36 29
19005.66 31
19006.97 38
19008.27 37
19009.57 32
19010.88 35
19012.18 45
19013.48 45
19014.79 48
19016.09 32
19017.39 36
19018.70 31
19020.00 33
19021.30 31
19022.61 43
19023.91 25
19025.22 33
19026.52 40
19027.82 42
19029.13 27
19030.43 24
19031.73 41
19033.04 48
19034.34 50
19035.65 38
19036.95 37
19038.25 49
19039.56 35
19040.86 45
19042.17 37
19043.47 32
19044.78 44
19046.08 61
19047.38 47
19048.69 26
19049.99 33
19051.30 44
19052.60 40
19053.91 51
19055.21 39
19056.52 23
19057.82 38
19059.13 32
19060.43 37
19061.74 41
19063.04 41
19064.35 49
19065.65 47
19066.96 38
19068.26 47
19069.57 41
19070.87 46
19072.18 39
19073.48 36
19074.79 33
19076.09 38
19077.40 45
19078.70 38
19080.01 36
19081.32 42
19082.62 38
19083.93 55
19085.23 44
19086.54 50
19087.84 57
19089.15 36
19090.46 38
19091.76 39
19093.07 55
19094.37 45
19095.68 36
19096.99 26
19098.29 28
19099.60 32
19100.90 32
19102.21 38
19103.52 47
19104.82 37
19106.13 33
19107.44 30
19108.74 32
19110.05 23
19111.36 42
19112.66 44
19113.97 38
19115.28 37
19116.58 35
19117.89 41
19119.20 27
19120.50 28
19121.81 31
19123.12 39
19124.43 38
19125.73 36
19127.04 27
19128.35 29
19129.65 32
19130.96 31
19132.27 36
19133.58 42
19134.88 29
19136.19 37
19137.50 45
19138.81 45
19140.11 35
19141.42 52
19142.73 43
19144.04 39
19145.34 44
19146.65 38
19147.96 39
19149.27 35
19150.58 44
19151.88 45
19153.19 33
19154.50 36
19155.81 41
19157.12 42
19158.42 52
19159.73 47
19161.04 32
19162.35 38
19163.66 37
19164.97 40
19166.28 47
19167.58 20
19168.89 37
19170.20 55
19171.51 43
19172.82 42
19174.13 48
19175.44 34
19176.75 50
19178.05 52
19179.36 40
19180.67 33
19181.98 44
19183.29 41
19184.60 47
19185.91 29
19187.22 31
19188.53 56
19189.84 46
19191.15 48
19192.46 36
19193.76 42
19195.07 45
19196.38 36
19197.69 38
19199.00 27
19200.31 27
19201.62 44
19202.93 34
19204.24 36
19205.55 32
19206.86 45
19208.17 50
19209.48 37
19210.79 41
19212.10 38
19213.41 41
19214.72 50
19216.03 38
19217.34 46
19218.65 30
19219.96 32
19221.27 37
19222.58 33
19223.89 39
19225.20 32
19226.52 52
19227.83 42
19229.14 47
19230.45 34
19231.76 30
19233.07 37
19234.38 38
19235.69 38
19237.00 38
19238.31 40
19239.62 53
19240.93 31
19242.25 30
19243.56 38
19244.87 35
19246.18 38
19247.49 35
19248.80 33
19250.11 28
19251.42 35
19252.74 43
19254.05 37
19255.36 39
19256.67 27
19257.98 45
19259.29 45
19260.61 40
19261.92 38
19263.23 42
19264.54 36
19265.85 29
19267.17 29
19268.48 43
19269.79 40
19271.10 26
19272.41 37
19273.73 42
19275.04 39
19276.35 53
19277.66 33
19278.98 31
19280.29 32
19281.60 53
19282.91 39
19284.23 38
19285.54 47
19286.85 28
19288.16 49
19289.48 34
19290.79 40
19292.10 33
19293.41 34
19294.73 44
19296.04 50
19297.35 50
19298.67 41
19299.98 42
19301.29 42
19302.61 36
19303.92 32
19305.23 25
19306.55 34
19307.86 22
19309.17 34
19310.49 33
19311.80 50
19313.11 34
19314.43 30
19315.74 37
19317.05 44
19318.37 32
19319.68 35
19320.99 47
19322.31 50
19323.62 38
19324.94 31
19326.25 38
19327.56 27
19328.88 30
19330.19 28
19331.51 48
19332.82 32
19334.14 39
19335.45 28
19336.76 32
19338.08 40
19339.39 28
19340.71 36
19342.02 41
19343.34 28
19344.65 26
19345.97 30
19347.28 45
19348.59 33
19349.91 30
19351.22 34
19352.54 30
19353.85 36
19355.17 36
19356.48 47
19357.80 33
19359.11 49
19360.43 29
19361.74 35
19363.06 45
19364.38 25
19365.69 28
19367.01 32
19368.32 38
19369.64 34
19370.95 40
19372.27 59
19373.58 32
19374.90 35
19376.21 26
19377.53 35
19378.85 31
19380.16 48
19381.48 36
19382.79 36
19384.11 44
19385.43 39
19386.74 36
19388.06 42
19389.37 46
19390.69 25
19392.01 31
19393.32 45
19394.64 37
19395.96 33
19397.27 36
19398.59 35
19399.91 31
19401.22 37
19402.54 34
19403.85 48
19405.17 33
19406.49 36
19407.80 31
19409.12 33
19410.44 45
19411.76 32
19413.07 40
19414.39 38
19415.71 38
19417.02 43
19418.34 32
19419.66 32
19420.98 38
19422.29 40
19423.61 36
19424.93 47
19426.24 38
19427.56 30
19428.88 41
19430.20 25
19431.51 43
19432.83 36
19434.15 29
19435.47 31
19436.79 42
19438.10 40
19439.42 35
19440.74 41
19442.06 32
19443.37 39
19444.69 37
19446.01 35
19447.33 35
19448.65 37
19449.97 28
19451.28 36
19452.60 41
19453.92 46
19455.24 37
19456.56 36
19457.88 28
19459.19 40
19460.51 36
19461.83 25
19463.15 25
19464.47 35
19465.79 38
19467.11 31
19468.42 32
19469.74 31
19471.06 46
19472.38 36
19473.70 32
19475.02 59
19476.34 27
19477.66 47
19478.98 25
19480.30 37
19481.62 35
19482.93 31
19484.25 40
19485.57 46
19486.89 33
19488.21 23
19489.53 31
19490.85 42
19492.17 38
19493.49 27
19494.81 22
19496.13 32
19497.45 36
19498.77 33
19500.09 29
19501.41 39
19502.73 44
19504.05 39
19505.37 51
19506.69 40
19508.01 33
19509.33 32
19510.65 43
19511.97 38
19513.29 41
19514.61 47
19515.93 39
19517.25 31
19518.57 27
19519.89 44
19521.21 38
19522.54 37
19523.86 41
19525.18 31
19526.50 42
19527.82 40
19529.14 40
19530.46 40
19531.78 40
19533.10 31
19534.42 29
19535.74 45
19537.07 40
19538.39 31
19539.71 34
19541.03 32
19542.35 34
19543.67 41
19544.99 49
19546.31 35
19547.64 37
19548.96 45
19550.28 50
19551.60 44
19552.92 36
19554.24 38
19555.57 35
19556.89 33
19558.21 37
19559.53 33
19560.85 43
19562.18 37
19563.50 44
19564.82 39
19566.14 32
19567.46 32
19568.79 49
19570.11 47
19571.43 39
19572.75 32
19574.08 35
19575.40 48
19576.72 50
19578.04 34
19579.37 35
19580.69 28
19582.01 35
19583.33 36
19584.66 36
19585.98 33
19587.30 50
19588.63 55
19589.95 39
19591.27 32
19592.59 29
19593.92 38
19595.24 40
19596.56 48
19597.89 47
19599.21 40
19600.53 56
19601.86 36
19603.18 38
19604.50 46
19605.83 29
19607.15 44
19608.47 39
19609.80 37
19611.12 26
19612.45 34
19613.77 35
19615.09 38
19616.42 34
19617.74 36
19619.06 36
19620.39 30
19621.71 42
19623.04 31
19624.36 51
19625.69 45
19627.01 36
19628.33 28
19629.66 42
19630.98 50
19632.31 31
19633.63 26
19634.96 29
19636.28 34
19637.60 34
19638.93 31
19640.25 27
19641.58 43
19642.90 40
19644.23 44
19645.55 27
19646.88 28
19648.20 41
19649.53 53
19650.85 39
19652.18 42
19653.50 27
19654.83 25
19656.15 39
19657.48 34
19658.80 24
19660.13 40
19661.45 29
19662.78 53
19664.11 43
19665.43 26
19666.76 40
19668.08 38
19669.41 47
19670.73 30
19672.06 48
19673.39 33
19674.71 30
19676.04 31
19677.36 28
19678.69 34
19680.01 33
19681.34 38
19682.67 49
19683.99 29
19685.32 25
19686.65 39
19687.97 34
19689.30 30
19690.62 33
19691.95 42
19693.28 32
19694.60 38
19695.93 35
19697.26 59
19698.58 75
19699.91 52
19701.24 29
19702.56 34
19703.89 40
19705.22 25
19706.54 48
19707.87 35
19709.20 30
19710.53 32
19711.85 35
19713.18 25
19714.51 29
19715.83 38
19717.16 39
19718.49 43
19719.82 35
19721.14 44
19722.47 42
19723.80 47
19725.13 37
19726.45 42
19727.78 23
19729.11 30
19730.44 28
19731.76 35
19733.09 35
19734.42 29
19735.75 48
19737.08 24
19738.40 26
19739.73 32
19741.06 46
19742.39 40
19743.72 43
19745.04 19
19746.37 36
19747.70 33
19749.03 35
19750.36 33
19751.69 40
19753.01 30
19754.34 29
19755.67 33
19757.00 34
19758.33 29
19759.66 42
19760.99 46
19762.31 33
19763.64 44
19764.97 32
19766.30 45
19767.63 42
19768.96 36
19770.29 32
19771.62 42
19772.95 37
19774.28 28
19775.60 25
19776.93 30
19778.26 32
19779.59 42
19780.92 41
19782.25 40
19783.58 32
19784.91 37
19786.24 51
19787.57 52
19788.90 46
19790.23 37
19791.56 53
19792.89 51
19794.22 45
19795.55 23
19796.88 33
19798.21 37
19799.54 38
19800.87 45
19802.20 29
19803.53 21
19804.86 41
19806.19 60
19807.52 36
19808.85 29
19810.18 43
19811.51 36
19812.84 31
19814.17 35
19815.50 36
19816.83 44
19818.16 37
19819.49 39
19820.83 38
19822.16 33
19823.49 31
19824.82 50
19826.15 47
19827.48 30
19828.81 34
19830.14 44
19831.47 40
19832.80 48
19834.14 44
19835.47 42
19836.80 40
19838.13 41
19839.46 53
19840.79 43
19842.12 46
19843.46 31
19844.79 35
19846.12 43
19847.45 48
19848.78 40
19850.11 39
19851.45 43
19852.78 34
19854.11 45
19855.44 40
19856.77 47
19858.11 40
19859.44 27
19860.77 20
19862.10 43
19863.43 30
19864.77 33
19866.10 38
19867.43 29
19868.76 32
19870.10 43
19871.43 37
19872.76 37
19874.09 31
19875.43 33
19876.76 27
19878.09 42
19879.42 35
19880.76 38
19882.09 41
19883.42 27
19884.75 42
19886.09 31
19887.42 25
19888.75 45
19890.09 41
19891.42 38
19892.75 55
19894.09 49
19895.42 36
19896.75 44
19898.09 49
19899.42 46
19900.75 37
19902.09 33
19903.42 42
19904.75 38
19906.09 33
19907.42 31
19908.75 28
19910.09 43
19911.42 34
19912.76 36
19914.09 45
19915.42 45
19916.76 45
19918.09 46
19919.43 44
19920.76 37
19922.09 36
19923.43 31
19924.76 43
19926.10 38
19927.43 31
19928.77 40
19930.10 39
19931.43 40
19932.77 29
19934.10 32
19935.44 36
19936.77 59
19938.11 54
19939.44 42
19940.78 32
19942.11 28
19943.45 33
19944.78 54
19946.12 29
19947.45 28
19948.79 30
19950.12 41
19951.46 39
19952.79 29
19954.13 39
19955.46 40
19956.80 32
19958.13 40
19959.47 27
19960.80 34
19962.14 18
19963.48 26
19964.81 42
19966.15 35
19967.48 31
19968.82 43
19970.15 40
19971.49 41
19972.83 49
19974.16 24
19975.50 55
19976.83 38
19978.17 35
19979.51 40
19980.84 39
19982.18 25
19983.51 19
19984.85 42
19986.19 51
19987.52 51
19988.86 40
19990.20 42
19991.53 36
19992.87 35
19994.21 42
19995.54 35
19996.88 31
19998.22 35
19999.55 29
20000.89 36
20002.23 36
20003.56 41
20004.90 48
20006.24 29
20007.57 37
20008.91 25
20010.25 26
20011.59 32
20012.92 48
20014.26 36
20015.60 31
20016.94 39
20018.27 54
20019.61 42
20020.95 33
20022.28 44
20023.62 41
20024.96 40
20026.30 34
20027.64 36
20028.97 39
20030.31 33
20031.65 32
20032.99 39
20034.32 30
20035.66 49
20037.00 53
20038.34 33
20039.68 40
20041.02 32
20042.35 28
20043.69 42
20045.03 43
20046.37 32
20047.71 52
20049.05 55
20050.38 35
20051.72 37
20053.06 27
20054.40 39
20055.74 51
20057.08 47
20058.42 31
20059.75 28
20061.09 40
20062.43 45
20063.77 42
20065.11 36
20066.45 43
20067.79 37
20069.13 43
20070.47 32
20071.81 49
20073.14 42
20074.48 54
20075.82 42
20077.16 35
20078.50 29
20079.84 47
20081.18 52
20082.52 36
20083.86 26
20085.20 33
20086.54 42
20087.88 41
20089.22 31
20090.56 35
20091.90 41
20093.24 47
20094.58 47
20095.92 34
20097.26 49
20098.60 44
20099.94 32
20101.28 37
20102.62 28
20103.96 48
20105.30 46
20106.64 36
20107.98 24
20109.32 27
20110.66 49
20112.00 49
20113.34 35
20114.68 38
20116.02 40
20117.36 47
20118.71 48
20120.05 39
20121.39 27
20122.73 28
20124.07 43
20125.41 43
20126.75 36
20128.09 42
20129.43 34
20130.77 40
20132.12 30
20133.46 40
20134.80 27
20136.14 37
20137.48 43
20138.82 31
20140.16 35
20141.51 31
20142.85 41
20144.19 33
20145.53 41
