# Supplementary material for: MALDI-TOF MS typing enables the classification of brewing yeasts of the genus Saccharomyces to major beer styles
Source: PLoS One. 2017 Aug 9;12(8):e0181694. doi: 10.1371/journal.pone.0181694 (PMC5549903; doi:10.1371/journal.pone.0181694)
Supplement: S2 File — The directory includes 90 raw files and was zipped to “.zip”; the folder has three strains with 30 spectra per strain; S1 Text explains the raw files with an example and Table 1 represents the yeast strains used within the experiment. (ZIP) [file pone.0181694.s005.zip › 4-6/30254-165-OG-Koe-Ale-YPG-18h-E-E_2015-10-12__0_E6_1.dat]

2000.04 3842
2000.46 3941
2000.88 3775
2001.30 3813
2001.72 3880
2002.14 4200
2002.57 4213
2002.99 4261
2003.41 3915
2003.83 3976
2004.25 4298
2004.67 3892
2005.10 4011
2005.52 3711
2005.94 3626
2006.36 3971
2006.78 3826
2007.21 3860
2007.63 4032
2008.05 4043
2008.47 4028
2008.89 3989
2009.32 4081
2009.74 4144
2010.16 4142
2010.58 4125
2011.01 4019
2011.43 4464
2011.85 4345
2012.27 4157
2012.70 4283
2013.12 4232
2013.54 3842
2013.96 3908
2014.39 3660
2014.81 3651
2015.23 3466
2015.66 3705
2016.08 3701
2016.50 3514
2016.93 3600
2017.35 3730
2017.77 3757
2018.19 3810
2018.62 3803
2019.04 3854
2019.46 4301
2019.89 4185
2020.31 4088
2020.73 4344
2021.16 4322
2021.58 4081
2022.01 4306
2022.43 4321
2022.85 4352
2023.28 4217
2023.70 4141
2024.12 3984
2024.55 3730
2024.97 3834
2025.40 3901
2025.82 3909
2026.24 3736
2026.67 3652
2027.09 3601
2027.52 3706
2027.94 3487
2028.37 3618
2028.79 3718
2029.21 3781
2029.64 3826
2030.06 3521
2030.49 3618
2030.91 3655
2031.34 3726
2031.76 3878
2032.19 3905
2032.61 3592
2033.04 3818
2033.46 3930
2033.88 3772
2034.31 4101
2034.73 4093
2035.16 4100
2035.58 4118
2036.01 4221
2036.43 4334
2036.86 4185
2037.29 3972
2037.71 4185
2038.14 4113
2038.56 3978
2038.99 3729
2039.41 4070
2039.84 3943
2040.26 3779
2040.69 4120
2041.11 4301
2041.54 4322
2041.97 4026
2042.39 3929
2042.82 3811
2043.24 3961
2043.67 4028
2044.09 3849
2044.52 3892
2044.95 3928
2045.37 3741
2045.80 3492
2046.22 3559
2046.65 3578
2047.08 3543
2047.50 3578
2047.93 3917
2048.36 4132
2048.78 4067
2049.21 3928
2049.64 3896
2050.06 3490
2050.49 3835
2050.92 4008
2051.34 4005
2051.77 3805
2052.20 3830
2052.62 3716
2053.05 3784
2053.48 3608
2053.90 3756
2054.33 3684
2054.76 3772
2055.18 3717
2055.61 3554
2056.04 3657
2056.47 3976
2056.89 4012
2057.32 3705
2057.75 3828
2058.17 3856
2058.60 3984
2059.03 3959
2059.46 3692
2059.88 3911
2060.31 3877
2060.74 3788
2061.17 3963
2061.60 4102
2062.02 4293
2062.45 4155
2062.88 4043
2063.31 4192
2063.74 4022
2064.16 4120
2064.59 3970
2065.02 4120
2065.45 4219
2065.88 4193
2066.30 4295
2066.73 4293
2067.16 4311
2067.59 4283
2068.02 4180
2068.45 4223
2068.87 4221
2069.30 4077
2069.73 3976
2070.16 3751
2070.59 3738
2071.02 3991
2071.45 3775
2071.87 3525
2072.30 3904
2072.73 3881
2073.16 3798
2073.59 3773
2074.02 3659
2074.45 3451
2074.88 3545
2075.31 3786
2075.74 3736
2076.17 3564
2076.59 3662
2077.02 3952
2077.45 3899
2077.88 3644
2078.31 3696
2078.74 3911
2079.17 3862
2079.60 4138
2080.03 3914
2080.46 3876
2080.89 4127
2081.32 4295
2081.75 4254
2082.18 4116
2082.61 3901
2083.04 4100
2083.47 4158
2083.90 4093
2084.33 4051
2084.76 3980
2085.19 4032
2085.62 3773
2086.05 3776
2086.48 3544
2086.91 3713
2087.34 3803
2087.77 3526
2088.20 3532
2088.63 3801
2089.06 3819
2089.49 3648
2089.93 3727
2090.36 3898
2090.79 3928
2091.22 3769
2091.65 3716
2092.08 3971
2092.51 4001
2092.94 3842
2093.37 3810
2093.80 3837
2094.23 3762
2094.67 3626
2095.10 3713
2095.53 3680
2095.96 3868
2096.39 3763
2096.82 3608
2097.25 3626
2097.68 3361
2098.12 3530
2098.55 3403
2098.98 3471
2099.41 3503
2099.84 3363
2100.27 3681
2100.71 3513
2101.14 3424
2101.57 3450
2102.00 3558
2102.43 3451
2102.87 3540
2103.30 3540
2103.73 3669
2104.16 3503
2104.59 3530
2105.03 3868
2105.46 3923
2105.89 3564
2106.32 3588
2106.76 3720
2107.19 3796
2107.62 4068
2108.05 3993
2108.49 3683
2108.92 3978
2109.35 4191
2109.78 4163
2110.22 3950
2110.65 4126
2111.08 4019
2111.52 3955
2111.95 3877
2112.38 3796
2112.81 3952
2113.25 3835
2113.68 3814
2114.11 3693
2114.55 3452
2114.98 3615
2115.41 3550
2115.85 3666
2116.28 3684
2116.71 3879
2117.15 3514
2117.58 3481
2118.01 3576
2118.45 3499
2118.88 3474
2119.32 3650
2119.75 3702
2120.18 3558
2120.62 3586
2121.05 3500
2121.48 3481
2121.92 3671
2122.35 3872
2122.79 3776
2123.22 3760
2123.65 3820
2124.09 3745
2124.52 3645
2124.96 3888
2125.39 3939
2125.83 3859
2126.26 3800
2126.70 3698
2127.13 4061
2127.56 3775
2128.00 3634
2128.43 3896
2128.87 3902
2129.30 3735
2129.74 3803
2130.17 3989
2130.61 3882
2131.04 3947
2131.48 3915
2131.91 4007
2132.35 4077
2132.78 3922
2133.22 3949
2133.65 3783
2134.09 3825
2134.52 4046
2134.96 4112
2135.39 4043
2135.83 4138
2136.26 4126
2136.70 4360
2137.14 4510
2137.57 4649
2138.01 4488
2138.44 4739
2138.88 4604
2139.31 4334
2139.75 4434
2140.19 4096
2140.62 4217
2141.06 4280
2141.49 4038
2141.93 3919
2142.37 4037
2142.80 4004
2143.24 3746
2143.67 3529
2144.11 3381
2144.55 3521
2144.98 3433
2145.42 3453
2145.86 3470
2146.29 3421
2146.73 3405
2147.16 3712
2147.60 3805
2148.04 3695
2148.47 3697
2148.91 3939
2149.35 3885
2149.79 3807
2150.22 3961
2150.66 4180
2151.10 4267
2151.53 4372
2151.97 4221
2152.41 4139
2152.84 4282
2153.28 4441
2153.72 4385
2154.16 4417
2154.59 4315
2155.03 4192
2155.47 3973
2155.91 3793
2156.34 3738
2156.78 3559
2157.22 3561
2157.66 3779
2158.09 3771
2158.53 3648
2158.97 3663
2159.41 3421
2159.84 3600
2160.28 3838
2160.72 3854
2161.16 3931
2161.60 4032
2162.03 3810
2162.47 3807
2162.91 3645
2163.35 4020
2163.79 3747
2164.22 3967
2164.66 3827
2165.10 3602
2165.54 3718
2165.98 3771
2166.42 3653
2166.86 3465
2167.29 3635
2167.73 3756
2168.17 3711
2168.61 3726
2169.05 3925
2169.49 3855
2169.93 3897
2170.37 3791
2170.80 3979
2171.24 3955
2171.68 3935
2172.12 3904
2172.56 4011
2173.00 4137
2173.44 3996
2173.88 4122
2174.32 4385
2174.76 4337
2175.20 4082
2175.64 4153
2176.08 4254
2176.51 4330
2176.95 4657
2177.39 4399
2177.83 4342
2178.27 4640
2178.71 4764
2179.15 4508
2179.59 4637
2180.03 4127
2180.47 4250
2180.91 4261
2181.35 4318
2181.79 4360
2182.23 4032
2182.67 4030
2183.11 3792
2183.55 3774
2183.99 3663
2184.43 3682
2184.87 3857
2185.31 3818
2185.76 3722
2186.20 3729
2186.64 3741
2187.08 3620
2187.52 3639
2187.96 3865
2188.40 3670
2188.84 3695
2189.28 3980
2189.72 4021
2190.16 3928
2190.60 4407
2191.04 4206
2191.49 4149
2191.93 4266
2192.37 3972
2192.81 3876
2193.25 4106
2193.69 3947
2194.13 4146
2194.57 4140
2195.02 4154
2195.46 4112
2195.90 4108
2196.34 4316
2196.78 4477
2197.22 4426
2197.66 4411
2198.11 4157
2198.55 4360
2198.99 4602
2199.43 4367
2199.87 4270
2200.32 4160
2200.76 3960
2201.20 3843
2201.64 3799
2202.08 3724
2202.53 3750
2202.97 3877
2203.41 3820
2203.85 3577
2204.29 3599
2204.74 3820
2205.18 3740
2205.62 3966
2206.06 4111
2206.51 4110
2206.95 3931
2207.39 4193
2207.83 4462
2208.28 4573
2208.72 4341
2209.16 4202
2209.61 4219
2210.05 3985
2210.49 4253
2210.93 4576
2211.38 4371
2211.82 4273
2212.26 4329
2212.71 4050
2213.15 4086
2213.59 4099
2214.04 4177
2214.48 3955
2214.92 3982
2215.37 3918
2215.81 3851
2216.25 3970
2216.70 4053
2217.14 3748
2217.59 3816
2218.03 3513
2218.47 3677
2218.92 3844
2219.36 3703
2219.80 3431
2220.25 3464
2220.69 3500
2221.14 3477
2221.58 3562
2222.02 3485
2222.47 3510
2222.91 3692
2223.36 3840
2223.80 3989
2224.25 3881
2224.69 3897
2225.13 4126
2225.58 4111
2226.02 4065
2226.47 4039
2226.91 4011
2227.36 4311
2227.80 4131
2228.25 4044
2228.69 4171
2229.14 4441
2229.58 4373
2230.03 4596
2230.47 4544
2230.92 4517
2231.36 4799
2231.81 4414
2232.25 4724
2232.70 4902
2233.14 4962
2233.59 4889
2234.03 4744
2234.48 5018
2234.92 5019
2235.37 4678
2235.81 4925
2236.26 4838
2236.70 5018
2237.15 4767
2237.60 4298
2238.04 4384
2238.49 4169
2238.93 3963
2239.38 3708
2239.83 3955
2240.27 3873
2240.72 3482
2241.16 3551
2241.61 3610
2242.06 3547
2242.50 3560
2242.95 3675
2243.39 3672
2243.84 3796
2244.29 3496
2244.73 3475
2245.18 3629
2245.63 3707
2246.07 3511
2246.52 3575
2246.97 3365
2247.41 3464
2247.86 3679
2248.31 3399
2248.75 3468
2249.20 3519
2249.65 3415
2250.09 3318
2250.54 3336
2250.99 3443
2251.43 3606
2251.88 3692
2252.33 3745
2252.78 3597
2253.22 3500
2253.67 3467
2254.12 3677
2254.56 3633
2255.01 3637
2255.46 3653
2255.91 3630
2256.35 3880
2256.80 3539
2257.25 3414
2257.70 3233
2258.14 3294
2258.59 3279
2259.04 3248
2259.49 3529
2259.94 3421
2260.38 3355
2260.83 3447
2261.28 3504
2261.73 3648
2262.18 4138
2262.62 4121
2263.07 4010
2263.52 3709
2263.97 3896
2264.42 4025
2264.87 4103
2265.31 4174
2265.76 4075
2266.21 3842
2266.66 3944
2267.11 3723
2267.56 3784
2268.01 4045
2268.45 4074
2268.90 4018
2269.35 3977
2269.80 4049
2270.25 4070
2270.70 3954
2271.15 3902
2271.60 4390
2272.05 4726
2272.49 4639
2272.94 4446
2273.39 4396
2273.84 4401
2274.29 4489
2274.74 4707
2275.19 4467
2275.64 4108
2276.09 4384
2276.54 4075
2276.99 3972
2277.44 3830
2277.89 3605
2278.34 3617
2278.79 3565
2279.24 3974
2279.69 3839
2280.14 3604
2280.59 3682
2281.04 3575
2281.49 3620
2281.94 3374
2282.39 3587
2282.84 3606
2283.29 3460
2283.74 3462
2284.19 3383
2284.64 3506
2285.09 3451
2285.54 3647
2285.99 3706
2286.44 3515
2286.89 3589
2287.34 3376
2287.79 3656
2288.24 3890
2288.69 4187
2289.14 4340
2289.59 4377
2290.05 4469
2290.50 4959
2290.95 5530
2291.40 5865
2291.85 5962
2292.30 6515
2292.75 6760
2293.20 6947
2293.65 7115
2294.11 6666
2294.56 6502
2295.01 6363
2295.46 6123
2295.91 5620
2296.36 5345
2296.81 4954
2297.27 5112
2297.72 4848
2298.17 4781
2298.62 4457
2299.07 4447
2299.52 4295
2299.98 4130
2300.43 3904
2300.88 3718
2301.33 3618
2301.78 3617
2302.24 3974
2302.69 3515
2303.14 3453
2303.59 3578
2304.04 3558
2304.50 3566
2304.95 3431
2305.40 3304
2305.85 3516
2306.31 3599
2306.76 3630
2307.21 3622
2307.66 3768
2308.12 3750
2308.57 4081
2309.02 4253
2309.48 4417
2309.93 4346
2310.38 4445
2310.83 4440
2311.29 4536
2311.74 4539
2312.19 4787
2312.65 4710
2313.10 4594
2313.55 4636
2314.01 4590
2314.46 4517
2314.91 4355
2315.37 4340
2315.82 4028
2316.27 3972
2316.73 4044
2317.18 4113
2317.63 4053
2318.09 3826
2318.54 3753
2318.99 3929
2319.45 3919
2319.90 3904
2320.36 4076
2320.81 4237
2321.26 4175
2321.72 4177
2322.17 4010
2322.63 4292
2323.08 4155
2323.53 4111
2323.99 3989
2324.44 4138
2324.90 4156
2325.35 4202
2325.80 4007
2326.26 4067
2326.71 4124
2327.17 4311
2327.62 4177
2328.08 4466
2328.53 4371
2328.99 4400
2329.44 4488
2329.90 4342
2330.35 4368
2330.81 4736
2331.26 4590
2331.72 4630
2332.17 5043
2332.63 4861
2333.08 4553
2333.54 4387
2333.99 4738
2334.45 4747
2334.90 4364
2335.36 3767
2335.81 3856
2336.27 3724
2336.72 3716
2337.18 3917
2337.63 3733
2338.09 3783
2338.55 3828
2339.00 3680
2339.46 3639
2339.91 3523
2340.37 3963
2340.82 3959
2341.28 3724
2341.74 3852
2342.19 3932
2342.65 3578
2343.10 3446
2343.56 3750
2344.02 3730
2344.47 3654
2344.93 3640
2345.39 3660
2345.84 3823
2346.30 3945
2346.75 3889
2347.21 3914
2347.67 3924
2348.12 4061
2348.58 4383
2349.04 4456
2349.49 4347
2349.95 4266
2350.41 4349
2350.86 4358
2351.32 4182
2351.78 4031
2352.23 4077
2352.69 4294
2353.15 4165
2353.61 3639
2354.06 3812
2354.52 3867
2354.98 3796
2355.43 3588
2355.89 3930
2356.35 3826
2356.81 3853
2357.26 3736
2357.72 3678
2358.18 3859
2358.64 3946
2359.09 3993
2359.55 3812
2360.01 3995
2360.47 3932
2360.93 3866
2361.38 3974
2361.84 3917
2362.30 4067
2362.76 4112
2363.22 4107
2363.67 4130
2364.13 3897
2364.59 4011
2365.05 4174
2365.51 4010
2365.96 4098
2366.42 4274
2366.88 4185
2367.34 4076
2367.80 4006
2368.26 3982
2368.72 3963
2369.17 4011
2369.63 4033
2370.09 4051
2370.55 3980
2371.01 3953
2371.47 3766
2371.93 3677
2372.39 3773
2372.84 3787
2373.30 3591
2373.76 3826
2374.22 3896
2374.68 3872
2375.14 3757
2375.60 3979
2376.06 4056
2376.52 3976
2376.98 4001
2377.44 4236
2377.90 4129
2378.36 3975
2378.81 4228
2379.27 4093
2379.73 3966
2380.19 4110
2380.65 3825
2381.11 4205
2381.57 4128
2382.03 4054
2382.49 4007
2382.95 3750
2383.41 3948
2383.87 3944
2384.33 3978
2384.79 3905
2385.25 3863
2385.71 3857
2386.17 3821
2386.63 3690
2387.09 3983
2387.55 3989
2388.01 3809
2388.48 3704
2388.94 3895
2389.40 3860
2389.86 3992
2390.32 4034
2390.78 4009
2391.24 4023
2391.70 4377
2392.16 4160
2392.62 4098
2393.08 4281
2393.54 4308
2394.00 4186
2394.47 4301
2394.93 4111
2395.39 4082
2395.85 3807
2396.31 3876
2396.77 3865
2397.23 3939
2397.69 3679
2398.16 3668
2398.62 3697
2399.08 3651
2399.54 3682
2400.00 3579
2400.46 3845
2400.92 3445
2401.39 3533
2401.85 3593
2402.31 3764
2402.77 3716
2403.23 3523
2403.70 3689
2404.16 3597
2404.62 3430
2405.08 3525
2405.54 3690
2406.01 3497
2406.47 3654
2406.93 4032
2407.39 3841
2407.86 3771
2408.32 3939
2408.78 3876
2409.24 3889
2409.71 3786
2410.17 3740
2410.63 3853
2411.09 3546
2411.56 3641
2412.02 3386
2412.48 3532
2412.94 3441
2413.41 3570
2413.87 3633
2414.33 3284
2414.80 3768
2415.26 3645
2415.72 3785
2416.19 3672
2416.65 3665
2417.11 3826
2417.57 3861
2418.04 3980
2418.50 4156
2418.96 3813
2419.43 3885
2419.89 3875
2420.36 3865
2420.82 3841
2421.28 3932
2421.75 4024
2422.21 3945
2422.67 4026
2423.14 3875
2423.60 3923
2424.07 3969
2424.53 3741
2424.99 3975
2425.46 3822
2425.92 3850
2426.39 3712
2426.85 4000
2427.31 3807
2427.78 3831
2428.24 3422
2428.71 3421
2429.17 3483
2429.64 3494
2430.10 3608
2430.56 3514
2431.03 3364
2431.49 3477
2431.96 3717
2432.42 3615
2432.89 3692
2433.35 3507
2433.82 3246
2434.28 3463
2434.75 3624
2435.21 3500
2435.68 3428
2436.14 3467
2436.61 3783
2437.07 3546
2437.54 3712
2438.00 3566
2438.47 3727
2438.93 3631
2439.40 3809
2439.86 3755
2440.33 3723
2440.80 3855
2441.26 3877
2441.73 4090
2442.19 3967
2442.66 4406
2443.12 4408
2443.59 4236
2444.06 4201
2444.52 4341
2444.99 4391
2445.45 4139
2445.92 4266
2446.38 3919
2446.85 3834
2447.32 3787
2447.78 3747
2448.25 3869
2448.72 3784
2449.18 3747
2449.65 3500
2450.11 3409
2450.58 3409
2451.05 3379
2451.51 3241
2451.98 3556
2452.45 3677
2452.91 3558
2453.38 3718
2453.85 3843
2454.31 3903
2454.78 3850
2455.25 3589
2455.71 3816
2456.18 3624
2456.65 3711
2457.12 3804
2457.58 3720
2458.05 3751
2458.52 3602
2458.98 3775
2459.45 3608
2459.92 3539
2460.39 3501
2460.85 3544
2461.32 3398
2461.79 3339
2462.26 3436
2462.72 3431
2463.19 3448
2463.66 3712
2464.13 3563
2464.59 3732
2465.06 3833
2465.53 3555
2466.00 3706
2466.47 3530
2466.93 3436
2467.40 3766
2467.87 3658
2468.34 3540
2468.81 3659
2469.27 3712
2469.74 3663
2470.21 3750
2470.68 3602
2471.15 3468
2471.62 3728
2472.09 3549
2472.55 3486
2473.02 3416
2473.49 3429
2473.96 3474
2474.43 3254
2474.90 3298
2475.37 3479
2475.83 3361
2476.30 3483
2476.77 3555
2477.24 3463
2477.71 3423
2478.18 3556
2478.65 3687
2479.12 3604
2479.59 3497
2480.06 3487
2480.53 3550
2480.99 3848
2481.46 3610
2481.93 3644
2482.40 3549
2482.87 3495
2483.34 3552
2483.81 3271
2484.28 3431
2484.75 3449
2485.22 3211
2485.69 3504
2486.16 3276
2486.63 3465
2487.10 3356
2487.57 3429
2488.04 3664
2488.51 3380
2488.98 3641
2489.45 3672
2489.92 3832
2490.39 3682
2490.86 3649
2491.33 3736
2491.80 3817
2492.27 3932
2492.74 3879
2493.21 3999
2493.68 3991
2494.15 4249
2494.62 4256
2495.10 3974
2495.57 4185
2496.04 4332
2496.51 4433
2496.98 4371
2497.45 4334
2497.92 4212
2498.39 4130
2498.86 4216
2499.33 3949
2499.80 3925
2500.28 3683
2500.75 3725
2501.22 3772
2501.69 3659
2502.16 3499
2502.63 3373
2503.10 3616
2503.57 3665
2504.05 3505
2504.52 3521
2504.99 3424
2505.46 3413
2505.93 3557
2506.40 3646
2506.88 3507
2507.35 3573
2507.82 3303
2508.29 3622
2508.76 3610
2509.24 3458
2509.71 3313
2510.18 3657
2510.65 3826
2511.12 3404
2511.60 3533
2512.07 3503
2512.54 3539
2513.01 3576
2513.49 3443
2513.96 3529
2514.43 3684
2514.90 3837
2515.38 3922
2515.85 3814
2516.32 3700
2516.79 3508
2517.27 3553
2517.74 3729
2518.21 3753
2518.68 3707
2519.16 3702
2519.63 3780
2520.10 4036
2520.58 4177
2521.05 4092
2521.52 3897
2522.00 4095
2522.47 3999
2522.94 4111
2523.42 4054
2523.89 4065
2524.36 3918
2524.84 3618
2525.31 3680
2525.78 3710
2526.26 3538
2526.73 3936
2527.20 3700
2527.68 3848
2528.15 3765
2528.63 4173
2529.10 4091
2529.57 4109
2530.05 4272
2530.52 4126
2531.00 3989
2531.47 4032
2531.94 4133
2532.42 4331
2532.89 3662
2533.37 3819
2533.84 3984
2534.32 3918
2534.79 3818
2535.26 3715
2535.74 3491
2536.21 3514
2536.69 3665
2537.16 3534
2537.64 3671
2538.11 3655
2538.59 3645
2539.06 3902
2539.54 3720
2540.01 3809
2540.49 3901
2540.96 3645
2541.44 3532
2541.91 3608
2542.39 3740
2542.86 3777
2543.34 3886
2543.81 3804
2544.29 3930
2544.76 3729
2545.24 3511
2545.71 3514
2546.19 3711
2546.66 4082
2547.14 3754
2547.61 3618
2548.09 3304
2548.57 3358
2549.04 3424
2549.52 3775
2549.99 3630
2550.47 3451
2550.95 3459
2551.42 3574
2551.90 3607
2552.37 3667
2552.85 3552
2553.33 3573
2553.80 3888
2554.28 3849
2554.75 4089
2555.23 4144
2555.71 3959
2556.18 4138
2556.66 3979
2557.14 3992
2557.61 4099
2558.09 4087
2558.57 3874
2559.04 3909
2559.52 3942
2560.00 4030
2560.47 3747
2560.95 3701
2561.43 3762
2561.90 3505
2562.38 3590
2562.86 3579
2563.33 3570
2563.81 3741
2564.29 3783
2564.77 3476
2565.24 3467
2565.72 3573
2566.20 3468
2566.68 3313
2567.15 3293
2567.63 3642
2568.11 3498
2568.59 3448
2569.06 3391
2569.54 3422
2570.02 3291
2570.50 3228
2570.97 3295
2571.45 3236
2571.93 3477
2572.41 3339
2572.89 3264
2573.36 3297
2573.84 3225
2574.32 3385
2574.80 3504
2575.28 3590
2575.75 3467
2576.23 3437
2576.71 3493
2577.19 3280
2577.67 3419
2578.15 3413
2578.62 3076
2579.10 3418
2579.58 3296
2580.06 3221
2580.54 3102
2581.02 3239
2581.50 3289
2581.97 3395
2582.45 3444
2582.93 3521
2583.41 3688
2583.89 3636
2584.37 3539
2584.85 3431
2585.33 3413
2585.81 3654
2586.29 3416
2586.77 3519
2587.24 3556
2587.72 3328
2588.20 3467
2588.68 3606
2589.16 3313
2589.64 3524
2590.12 3605
2590.60 3563
2591.08 3505
2591.56 3527
2592.04 3592
2592.52 3654
2593.00 3612
2593.48 3606
2593.96 3729
2594.44 3757
2594.92 3771
2595.40 3641
2595.88 3815
2596.36 3569
2596.84 3759
2597.32 3456
2597.80 3437
2598.28 3339
2598.76 3209
2599.24 3242
2599.72 3368
2600.20 3211
2600.68 3097
2601.16 3265
2601.64 3165
2602.12 3187
2602.61 3280
2603.09 3356
2603.57 3076
2604.05 3238
2604.53 3268
2605.01 3416
2605.49 3396
2605.97 3490
2606.45 3207
2606.93 3269
2607.42 3544
2607.90 3490
2608.38 3409
2608.86 3361
2609.34 3277
2609.82 3416
2610.30 3372
2610.78 3461
2611.27 3440
2611.75 3449
2612.23 3401
2612.71 3513
2613.19 3291
2613.67 3125
2614.16 3565
2614.64 3364
2615.12 3441
2615.60 3399
2616.08 3687
2616.57 3493
2617.05 3531
2617.53 3630
2618.01 3597
2618.49 3608
2618.98 3656
2619.46 3711
2619.94 3695
2620.42 3522
2620.91 3561
2621.39 3528
2621.87 3482
2622.35 3453
2622.84 3414
2623.32 3458
2623.80 3323
2624.28 3315
2624.77 3538
2625.25 3407
2625.73 3453
2626.21 3301
2626.70 3461
2627.18 3421
2627.66 3482
2628.15 3540
2628.63 3534
2629.11 3781
2629.60 3493
2630.08 3675
2630.56 3730
2631.05 3608
2631.53 3904
2632.01 3990
2632.50 4212
2632.98 4114
2633.46 4173
2633.95 4506
2634.43 4182
2634.91 3997
2635.40 4021
2635.88 4078
2636.37 4162
2636.85 3903
2637.33 3541
2637.82 3642
2638.30 3695
2638.79 3530
2639.27 3429
2639.75 3436
2640.24 3429
2640.72 3371
2641.21 3521
2641.69 3514
2642.18 3464
2642.66 3276
2643.14 3610
2643.63 3368
2644.11 3417
2644.60 3556
2645.08 3669
2645.57 3668
2646.05 3414
2646.54 3462
2647.02 3287
2647.51 3239
2647.99 3228
2648.48 3246
2648.96 3550
2649.45 3482
2649.93 3506
2650.42 3608
2650.90 3674
2651.39 3513
2651.87 3610
2652.36 3601
2652.84 3516
2653.33 3205
2653.81 3354
2654.30 3677
2654.78 3627
2655.27 3455
2655.76 3378
2656.24 3545
2656.73 3795
2657.21 3812
2657.70 4010
2658.18 3880
2658.67 3928
2659.16 3948
2659.64 3932
2660.13 3711
2660.61 3709
2661.10 3500
2661.59 3289
2662.07 3268
2662.56 3342
2663.05 3378
2663.53 3326
2664.02 3605
2664.50 3412
2664.99 3288
2665.48 3314
2665.96 3349
2666.45 3344
2666.94 3331
2667.42 3292
2667.91 3284
2668.40 3236
2668.88 3246
2669.37 3224
2669.86 3484
2670.34 3100
2670.83 3162
2671.32 3313
2671.81 3278
2672.29 3308
2672.78 3394
2673.27 3508
2673.75 3619
2674.24 3789
2674.73 4015
2675.22 4043
2675.70 3956
2676.19 4402
2676.68 4381
2677.17 4658
2677.65 4771
2678.14 4580
2678.63 4360
2679.12 4554
2679.61 4435
2680.09 4010
2680.58 4038
2681.07 3987
2681.56 3938
2682.04 3435
2682.53 3531
2683.02 3679
2683.51 3679
2684.00 3691
2684.49 3465
2684.97 3479
2685.46 3415
2685.95 3343
2686.44 3208
2686.93 3336
2687.42 3460
2687.90 3633
2688.39 3608
2688.88 3428
2689.37 3607
2689.86 3598
2690.35 3253
2690.84 3177
2691.33 3439
2691.81 3542
2692.30 3263
2692.79 3234
2693.28 3238
2693.77 3125
2694.26 3177
2694.75 3171
2695.24 3131
2695.73 3247
2696.22 3283
2696.71 3200
2697.20 2944
2697.68 3256
2698.17 3127
2698.66 3024
2699.15 3152
2699.64 3207
2700.13 3445
2700.62 3235
2701.11 3282
2701.60 3482
2702.09 3288
2702.58 3561
2703.07 3494
2703.56 3458
2704.05 3476
2704.54 3765
2705.03 3589
2705.52 3583
2706.01 3610
2706.50 3837
2706.99 3786
2707.48 3704
2707.97 3794
2708.46 3481
2708.95 3453
2709.44 3513
2709.93 3432
2710.43 3141
2710.92 3166
2711.41 3261
2711.90 3438
2712.39 3292
2712.88 3053
2713.37 3315
2713.86 3368
2714.35 3406
2714.84 3579
2715.33 3468
2715.82 3438
2716.32 3354
2716.81 3425
2717.30 3650
2717.79 3489
2718.28 3418
2718.77 3296
2719.26 3127
2719.76 3092
2720.25 3162
2720.74 3353
2721.23 3309
2721.72 3179
2722.21 3052
2722.70 3095
2723.20 3174
2723.69 3375
2724.18 3394
2724.67 3388
2725.16 3275
2725.66 3216
2726.15 3341
2726.64 3277
2727.13 3172
2727.62 3036
2728.12 3323
2728.61 3230
2729.10 3401
2729.59 3530
2730.09 3376
2730.58 3104
2731.07 3181
2731.56 3210
2732.06 3160
2732.55 3454
2733.04 3353
2733.53 3383
2734.03 3427
2734.52 3638
2735.01 3753
2735.50 3768
2736.00 3940
2736.49 3830
2736.98 3709
2737.48 3520
2737.97 3611
2738.46 3435
2738.96 3459
2739.45 3378
2739.94 3333
2740.44 3345
2740.93 3243
2741.42 3393
2741.92 3325
2742.41 3325
2742.90 3482
2743.40 3455
2743.89 3274
2744.38 3487
2744.88 3470
2745.37 3257
2745.86 3266
2746.36 3167
2746.85 3153
2747.35 3126
2747.84 3298
2748.33 3308
2748.83 3192
2749.32 3222
2749.82 3226
2750.31 3133
2750.81 3241
2751.30 3138
2751.79 3278
2752.29 3299
2752.78 3414
2753.28 3318
2753.77 3055
2754.27 3095
2754.76 3290
2755.26 3205
2755.75 3470
2756.24 3445
2756.74 3436
2757.23 3402
2757.73 3422
2758.22 3427
2758.72 3465
2759.21 3329
2759.71 3355
2760.20 3492
2760.70 3430
2761.19 3619
2761.69 3591
2762.19 3582
2762.68 3716
2763.18 3686
2763.67 3843
2764.17 3596
2764.66 3613
2765.16 3636
2765.65 3746
2766.15 3587
2766.64 3429
2767.14 3550
2767.64 3469
2768.13 3246
2768.63 3413
2769.12 3319
2769.62 3326
2770.12 3381
2770.61 3451
2771.11 3249
2771.60 3267
2772.10 3528
2772.60 3533
2773.09 3565
2773.59 3644
2774.08 3869
2774.58 3825
2775.08 3874
2775.57 4099
2776.07 4339
2776.57 4366
2777.06 4501
2777.56 4598
2778.06 5054
2778.55 5427
2779.05 5178
2779.55 5177
2780.04 4925
2780.54 4800
2781.04 4635
2781.54 4606
2782.03 4506
2782.53 4218
2783.03 3990
2783.52 3921
2784.02 3778
2784.52 3566
2785.02 3263
2785.51 3434
2786.01 3326
2786.51 3264
2787.01 3208
2787.50 3279
2788.00 3174
2788.50 3436
2789.00 3380
2789.49 3273
2789.99 3273
2790.49 3365
2790.99 3384
2791.48 3310
2791.98 3253
2792.48 3089
2792.98 3104
2793.48 3056
2793.97 3280
2794.47 3150
2794.97 3292
2795.47 3364
2795.97 3352
2796.47 3224
2796.96 3260
2797.46 3361
2797.96 3431
2798.46 3629
2798.96 3671
2799.46 3640
2799.96 3647
2800.45 3477
2800.95 3540
2801.45 3593
2801.95 3277
2802.45 3249
2802.95 3226
2803.45 3128
2803.95 3391
2804.45 3073
2804.94 3230
2805.44 3340
2805.94 3444
2806.44 3300
2806.94 3416
2807.44 3286
2807.94 3479
2808.44 3506
2808.94 3519
2809.44 3398
2809.94 3475
2810.44 3612
2810.94 3728
2811.44 3744
2811.94 3933
2812.44 3895
2812.94 3843
2813.44 3836
2813.94 4013
2814.44 4026
2814.94 3931
2815.44 3697
2815.94 3667
2816.44 3624
2816.94 3656
2817.44 3560
2817.94 3558
2818.44 3639
2818.94 3438
2819.44 3328
2819.94 3308
2820.44 3312
2820.94 3542
2821.44 3414
2821.94 3190
2822.44 3040
2822.94 3195
2823.44 3295
2823.94 3235
2824.44 3129
2824.94 3296
2825.45 3133
2825.95 3114
2826.45 3146
2826.95 3249
2827.45 2969
2827.95 3113
2828.45 3131
2828.95 3247
2829.45 3055
2829.96 2984
2830.46 3135
2830.96 3148
2831.46 2976
2831.96 3125
2832.46 2929
2832.96 3082
2833.47 3103
2833.97 2966
2834.47 3090
2834.97 3118
2835.47 2868
2835.97 3058
2836.48 3209
2836.98 3256
2837.48 3469
2837.98 3693
2838.48 3671
2838.99 3592
2839.49 3313
2839.99 3619
2840.49 3551
2841.00 3451
2841.50 3339
2842.00 3478
2842.50 3330
2843.01 3223
2843.51 3122
2844.01 3274
2844.51 3399
2845.02 3202
2845.52 3289
2846.02 3316
2846.52 3836
2847.03 3499
2847.53 3597
2848.03 3587
2848.54 3708
2849.04 3799
2849.54 3730
2850.04 3852
2850.55 3878
2851.05 3994
2851.55 3961
2852.06 3992
2852.56 4080
2853.06 3821
2853.57 3600
2854.07 3631
2854.57 3540
2855.08 3502
2855.58 3391
2856.09 3460
2856.59 3573
2857.09 3599
2857.60 3338
2858.10 3374
2858.60 3189
2859.11 3318
2859.61 3368
2860.12 3458
2860.62 3362
2861.12 3407
2861.63 3250
2862.13 3324
2862.64 3157
2863.14 3310
2863.65 3093
2864.15 3223
2864.65 3182
2865.16 3170
2865.66 3098
2866.17 3046
2866.67 3106
2867.18 3023
2867.68 3167
2868.19 3073
2868.69 3149
2869.20 3116
2869.70 3149
2870.21 3294
2870.71 3304
2871.21 3169
2871.72 3180
2872.23 3408
2872.73 3177
2873.24 3530
2873.74 3352
2874.25 3688
2874.75 3974
2875.26 3712
2875.76 3725
2876.27 4006
2876.77 4006
2877.28 3922
2877.78 3863
2878.29 3809
2878.79 3866
2879.30 3921
2879.81 3922
2880.31 3755
2880.82 3727
2881.32 3819
2881.83 3695
2882.34 3531
2882.84 3440
2883.35 3681
2883.85 3589
2884.36 3631
2884.87 3496
2885.37 3537
2885.88 3770
2886.38 3590
2886.89 3670
2887.40 3700
2887.90 3662
2888.41 3687
2888.92 3557
2889.42 3612
2889.93 3765
2890.44 3639
2890.94 3749
2891.45 3800
2891.96 3544
2892.46 3492
2892.97 3552
2893.48 3512
2893.98 3421
2894.49 3539
2895.00 3829
2895.51 3637
2896.01 3813
2896.52 3707
2897.03 3667
2897.53 3770
2898.04 3968
2898.55 3871
2899.06 4004
2899.56 3881
2900.07 3656
2900.58 3863
2901.09 3861
2901.59 3842
2902.10 3980
2902.61 3624
2903.12 3865
2903.63 4133
2904.13 4308
2904.64 4474
2905.15 4159
2905.66 4413
2906.17 4477
2906.67 4308
2907.18 4336
2907.69 4425
2908.20 4068
2908.71 4135
2909.21 4291
2909.72 4273
2910.23 4296
2910.74 3955
2911.25 4008
2911.76 3866
2912.26 3595
2912.77 3424
2913.28 3593
2913.79 3577
2914.30 3431
2914.81 3447
2915.32 3265
2915.83 3534
2916.34 3671
2916.84 3514
2917.35 3618
2917.86 3539
2918.37 3405
2918.88 3587
2919.39 3369
2919.90 3373
2920.41 3368
2920.92 3369
2921.43 3424
2921.94 3286
2922.45 3439
2922.96 3471
2923.46 3395
2923.97 3327
2924.48 3303
2924.99 3261
2925.50 3396
2926.01 3410
2926.52 3293
2927.03 3582
2927.54 3443
2928.05 3312
2928.56 3430
2929.07 3497
2929.58 3227
2930.09 3151
2930.60 3121
2931.11 3157
2931.62 3274
2932.13 3020
2932.64 2922
2933.15 2988
2933.67 2888
2934.18 3113
2934.69 3177
2935.20 3324
2935.71 3216
2936.22 3262
2936.73 3292
2937.24 3344
2937.75 3276
2938.26 3353
2938.77 3523
2939.28 3610
2939.79 3538
2940.30 3456
2940.82 3586
2941.33 3681
2941.84 3650
2942.35 3535
2942.86 3571
2943.37 3651
2943.88 3604
2944.39 3586
2944.91 3598
2945.42 3488
2945.93 3750
2946.44 3768
2946.95 3816
2947.46 3829
2947.98 3819
2948.49 3739
2949.00 3795
2949.51 3939
2950.02 3941
2950.53 3925
2951.05 3904
2951.56 3872
2952.07 3720
2952.58 3648
2953.09 3641
2953.61 3481
2954.12 3398
2954.63 3232
2955.14 3283
2955.66 3242
2956.17 3112
2956.68 3101
2957.19 3086
2957.71 3233
2958.22 3290
2958.73 3384
2959.24 3461
2959.76 3531
2960.27 3533
2960.78 3543
2961.29 3379
2961.81 3371
2962.32 3366
2962.83 3292
2963.35 3549
2963.86 3452
2964.37 3531
2964.89 3444
2965.40 3417
2965.91 3429
2966.43 3514
2966.94 3506
2967.45 3390
2967.97 3388
2968.48 3419
2968.99 3271
2969.51 3143
2970.02 3177
2970.53 3103
2971.05 3002
2971.56 3188
2972.07 3088
2972.59 3033
2973.10 3098
2973.62 3185
2974.13 3174
2974.64 3262
2975.16 3011
2975.67 2965
2976.19 3081
2976.70 3168
2977.22 3207
2977.73 3201
2978.24 3204
2978.76 3149
2979.27 3502
2979.79 3404
2980.30 3147
2980.82 3355
2981.33 3153
2981.85 3178
2982.36 3305
2982.87 3333
2983.39 3300
2983.90 3283
2984.42 3425
2984.93 3433
2985.45 3261
2985.96 3300
2986.48 3542
2986.99 3703
2987.51 3653
2988.02 3691
2988.54 3811
2989.05 3825
2989.57 3800
2990.09 3625
2990.60 3651
2991.12 3631
2991.63 3637
2992.15 3625
2992.66 3815
2993.18 3554
2993.69 3329
2994.21 3324
2994.73 3409
2995.24 3452
2995.76 3653
2996.27 3587
2996.79 3538
2997.30 3888
2997.82 3803
2998.34 4044
2998.85 4114
2999.37 4141
2999.89 4393
3000.40 4425
3000.92 4387
3001.43 4127
3001.95 4031
3002.47 4144
3002.98 4460
3003.50 4284
3004.02 4564
3004.53 4678
3005.05 4912
3005.57 5314
3006.08 5067
3006.60 5478
3007.12 5835
3007.63 5603
3008.15 5671
3008.67 5716
3009.18 5192
3009.70 4759
3010.22 4564
3010.74 4119
3011.25 4075
3011.77 3968
3012.29 3841
3012.80 3478
3013.32 3283
3013.84 3273
3014.36 3421
3014.87 3528
3015.39 3480
3015.91 3657
3016.43 3457
3016.94 3721
3017.46 3608
3017.98 3740
3018.50 3719
3019.02 3905
3019.53 3953
3020.05 3969
3020.57 4139
3021.09 3767
3021.60 3951
3022.12 3979
3022.64 3866
3023.16 3787
3023.68 3912
3024.20 3831
3024.71 4059
3025.23 3905
3025.75 3742
3026.27 3822
3026.79 3848
3027.31 3689
3027.82 3700
3028.34 3749
3028.86 3755
3029.38 3571
3029.90 3662
3030.42 3642
3030.94 3508
3031.46 3438
3031.98 3658
3032.49 3779
3033.01 3794
3033.53 3669
3034.05 3366
3034.57 3380
3035.09 3327
3035.61 3553
3036.13 3539
3036.65 3694
3037.17 3524
3037.69 3618
3038.21 3587
3038.73 3394
3039.25 3420
3039.76 3356
3040.28 3569
3040.80 3490
3041.32 3447
3041.84 3493
3042.36 3398
3042.88 3322
3043.40 3368
3043.92 3285
3044.44 3294
3044.96 3437
3045.48 3543
3046.00 3514
3046.52 3274
3047.04 3330
3047.56 3253
3048.08 3497
3048.60 3417
3049.13 3264
3049.65 3465
3050.17 3381
3050.69 3415
3051.21 3219
3051.73 3172
3052.25 3143
3052.77 3034
3053.29 3119
3053.81 3148
3054.33 3202
3054.85 3039
3055.37 3016
3055.89 3340
3056.42 3105
3056.94 3025
3057.46 3284
3057.98 3175
3058.50 3372
3059.02 3181
3059.54 3168
3060.06 3315
3060.59 3256
3061.11 3234
3061.63 3209
3062.15 3289
3062.67 3389
3063.19 3233
3063.71 3278
3064.24 3211
3064.76 3320
3065.28 3484
3065.80 3346
3066.32 3246
3066.85 3582
3067.37 3326
3067.89 3387
3068.41 3403
3068.93 3413
3069.46 3362
3069.98 3581
3070.50 3505
3071.02 3336
3071.54 3234
3072.07 3211
3072.59 3327
3073.11 3230
3073.63 3240
3074.16 3359
3074.68 3338
3075.20 3223
3075.73 3185
3076.25 3229
3076.77 3127
3077.29 3333
3077.82 3397
3078.34 3476
3078.86 3600
3079.39 3476
3079.91 3528
3080.43 3714
3080.95 3715
3081.48 3664
3082.00 3743
3082.52 3935
3083.05 3830
3083.57 3907
3084.09 3926
3084.62 3771
3085.14 3904
3085.66 3706
3086.19 3758
3086.71 3726
3087.24 3574
3087.76 3476
3088.28 3733
3088.81 3635
3089.33 3381
3089.85 3549
3090.38 3363
3090.90 3236
3091.43 3292
3091.95 3400
3092.47 3310
3093.00 3073
3093.52 3363
3094.05 3381
3094.57 3433
3095.10 3556
3095.62 3375
3096.14 3570
3096.67 3413
3097.19 3620
3097.72 3592
3098.24 3584
3098.77 3664
3099.29 3415
3099.82 3496
3100.34 3821
3100.87 3839
3101.39 3847
3101.92 3974
3102.44 4165
3102.97 4682
3103.49 5134
3104.02 5353
3104.54 5440
3105.07 5851
3105.59 5914
3106.12 6060
3106.64 5969
3107.17 5791
3107.69 5235
3108.22 4942
3108.74 4402
3109.27 4286
3109.79 3815
3110.32 3582
3110.85 3585
3111.37 3429
3111.90 3472
3112.42 3504
3112.95 3296
3113.48 3466
3114.00 3560
3114.53 3571
3115.05 3394
3115.58 3452
3116.11 3404
3116.63 3385
3117.16 3319
3117.68 3310
3118.21 3214
3118.74 3299
3119.26 3073
3119.79 3174
3120.32 3273
3120.84 3213
3121.37 3075
3121.90 2863
3122.42 2868
3122.95 3116
3123.48 3231
3124.00 3357
3124.53 3320
3125.06 3245
3125.58 3283
3126.11 3277
3126.64 3229
3127.16 3169
3127.69 2988
3128.22 3047
3128.75 3117
3129.27 3329
3129.80 3436
3130.33 3319
3130.85 3149
3131.38 3071
3131.91 3269
3132.44 3130
3132.96 3109
3133.49 3082
3134.02 3066
3134.55 3170
3135.07 3193
3135.60 3230
3136.13 3343
3136.66 3145
3137.19 3057
3137.71 2970
3138.24 2954
3138.77 3049
3139.30 3209
3139.83 3102
3140.35 3101
3140.88 3064
3141.41 2972
3141.94 2894
3142.47 3006
3143.00 3032
3143.52 2854
3144.05 2977
3144.58 3018
3145.11 3315
3145.64 3155
3146.17 2982
3146.70 3051
3147.22 3256
3147.75 3850
3148.28 3743
3148.81 3343
3149.34 3673
3149.87 3701
3150.40 3601
3150.93 3921
3151.46 4120
3151.98 4123
3152.51 4164
3153.04 3955
3153.57 4073
3154.10 4076
3154.63 3992
3155.16 3892
3155.69 3830
3156.22 3537
3156.75 3637
3157.28 3502
3157.81 3365
3158.34 3255
3158.87 3168
3159.40 3331
3159.93 3264
3160.46 3319
3160.99 3421
3161.52 3363
3162.05 3588
3162.58 3462
3163.11 3262
3163.64 3197
3164.17 3148
3164.70 3118
3165.23 3201
3165.76 3134
3166.29 3184
3166.82 2889
3167.35 3126
3167.88 3022
3168.41 3192
3168.94 3137
3169.47 3163
3170.00 2996
3170.53 3060
3171.06 3067
3171.59 3058
3172.13 3319
3172.66 3320
3173.19 3084
3173.72 3182
3174.25 3184
3174.78 3639
3175.31 3586
3175.84 3683
3176.37 3762
3176.90 3610
3177.44 3733
3177.97 3699
3178.50 3762
3179.03 3507
3179.56 3432
3180.09 3505
3180.62 3428
3181.16 3474
3181.69 3494
3182.22 3341
3182.75 3256
3183.28 3181
3183.81 3424
3184.35 3317
3184.88 3054
3185.41 3315
3185.94 3149
3186.47 3197
3187.01 3321
3187.54 3360
3188.07 3457
3188.60 3322
3189.14 3171
3189.67 3251
3190.20 3273
3190.73 3203
3191.26 3274
3191.80 3153
3192.33 3211
3192.86 3198
3193.39 3173
3193.93 3224
3194.46 3262
3194.99 2946
3195.53 3105
3196.06 3106
3196.59 3184
3197.12 3136
3197.66 3270
3198.19 3309
3198.72 3163
3199.26 3053
3199.79 3117
3200.32 3073
3200.86 3220
3201.39 3567
3201.92 3456
3202.46 3408
3202.99 3473
3203.52 3695
3204.06 3715
3204.59 3803
3205.12 3904
3205.66 3811
3206.19 3549
3206.72 3468
3207.26 3454
3207.79 3343
3208.33 3417
3208.86 3382
3209.39 3532
3209.93 3439
3210.46 3589
3211.00 3740
3211.53 3654
3212.06 3843
3212.60 3980
3213.13 4106
3213.67 4099
3214.20 4171
3214.74 4460
3215.27 4256
3215.80 4185
3216.34 3977
3216.87 3743
3217.41 3466
3217.94 3377
3218.48 3375
3219.01 3270
3219.55 3330
3220.08 3326
3220.62 3396
3221.15 3509
3221.69 3594
3222.22 3528
3222.76 3558
3223.29 4008
3223.83 3861
3224.36 4094
3224.90 3940
3225.43 4133
3225.97 4196
3226.50 4339
3227.04 4116
3227.57 4313
3228.11 4274
3228.65 4143
3229.18 3889
3229.72 3439
3230.25 3580
3230.79 3342
3231.32 3409
3231.86 3372
3232.40 3363
3232.93 3530
3233.47 3380
3234.00 3404
3234.54 3458
3235.08 3435
3235.61 3351
3236.15 3238
3236.68 3407
3237.22 3629
3237.76 3608
3238.29 3685
3238.83 3716
3239.37 3764
3239.90 3814
3240.44 3992
3240.97 3954
3241.51 4091
3242.05 3876
3242.58 4184
3243.12 4154
3243.66 4309
3244.20 3807
3244.73 3765
3245.27 3588
3245.81 3656
3246.34 3436
3246.88 3492
3247.42 3292
3247.95 3519
3248.49 3410
3249.03 3470
3249.57 3291
3250.10 3367
3250.64 3450
3251.18 3811
3251.72 3718
3252.25 3723
3252.79 3697
3253.33 3580
3253.87 3700
3254.40 3818
3254.94 3828
3255.48 3812
3256.02 3739
3256.55 3769
3257.09 3785
3257.63 3565
3258.17 3499
3258.71 3770
3259.24 3734
3259.78 3770
3260.32 4028
3260.86 4180
3261.40 4557
3261.94 4858
3262.47 4867
3263.01 5132
3263.55 5400
3264.09 5610
3264.63 6012
3265.17 6289
3265.71 6219
3266.24 6085
3266.78 5795
3267.32 5257
3267.86 4907
3268.40 4846
3268.94 4800
3269.48 4382
3270.02 4148
3270.55 4164
3271.09 4144
3271.63 4095
3272.17 3835
3272.71 4181
3273.25 3916
3273.79 3600
3274.33 3592
3274.87 3619
3275.41 3462
3275.95 3490
3276.49 3484
3277.03 3720
3277.57 3545
3278.11 3671
3278.65 3864
3279.19 3866
3279.73 3700
3280.26 3978
3280.80 3994
3281.34 3582
3281.88 3581
3282.42 3771
3282.96 3736
3283.50 3820
3284.04 4048
3284.59 3870
3285.13 3735
3285.67 3802
3286.21 3975
3286.75 3761
3287.29 3951
3287.83 4114
3288.37 4214
3288.91 4047
3289.45 4107
3289.99 4315
3290.53 4175
3291.07 3875
3291.61 4104
3292.15 3706
3292.69 3665
3293.23 3606
3293.77 3830
3294.32 3930
3294.86 3972
3295.40 4094
3295.94 4321
3296.48 4209
3297.02 4571
3297.56 4955
3298.10 5026
3298.65 4726
3299.19 4878
3299.73 5244
3300.27 5017
3300.81 4296
3301.35 4293
3301.89 4031
3302.44 4106
3302.98 3882
3303.52 3736
3304.06 3506
3304.60 3416
3305.14 3549
3305.69 3572
3306.23 3332
3306.77 3663
3307.31 3506
3307.85 3337
3308.40 3423
3308.94 3483
3309.48 3494
3310.02 3456
3310.57 3633
3311.11 3426
3311.65 3257
3312.19 3134
3312.74 3375
3313.28 3419
3313.82 3537
3314.36 3493
3314.91 3550
3315.45 3447
3315.99 3613
3316.53 3821
3317.08 3923
3317.62 3876
3318.16 3837
3318.71 3853
3319.25 3777
3319.79 3646
3320.34 3665
3320.88 3280
3321.42 3541
3321.96 3428
3322.51 3284
3323.05 3373
3323.59 3325
3324.14 3231
3324.68 3184
3325.23 2955
3325.77 3367
3326.31 3356
3326.86 3331
3327.40 3249
3327.94 3421
3328.49 3296
3329.03 3339
3329.57 3337
3330.12 3307
3330.66 3087
3331.21 3174
3331.75 3004
3332.29 3059
3332.84 3017
3333.38 3222
3333.93 3095
3334.47 3263
3335.02 3215
3335.56 3406
3336.10 3630
3336.65 3689
3337.19 3560
3337.74 3806
3338.28 3851
3338.83 3717
3339.37 3761
3339.92 3810
3340.46 3762
3341.01 3896
3341.55 3741
3342.10 3682
3342.64 3573
3343.19 3454
3343.73 3416
3344.28 3331
3344.82 3392
3345.37 3307
3345.91 3185
3346.46 3329
3347.00 3148
3347.55 3007
3348.09 3104
3348.64 3224
3349.18 3254
3349.73 3179
3350.27 3375
3350.82 3373
3351.37 3357
3351.91 3424
3352.46 3296
3353.00 3172
3353.55 3207
3354.10 3501
3354.64 3555
3355.19 3406
3355.73 3258
3356.28 3258
3356.83 3245
3357.37 3280
3357.92 3159
3358.46 3246
3359.01 3157
3359.56 3171
3360.10 3083
3360.65 2977
3361.20 3154
3361.74 3180
3362.29 2987
3362.84 2918
3363.38 3019
3363.93 2872
3364.48 2980
3365.02 2965
3365.57 3058
3366.12 2944
3366.66 2791
3367.21 2925
3367.76 3022
3368.30 3066
3368.85 3053
3369.40 2947
3369.94 3083
3370.49 3053
3371.04 3287
3371.59 3192
3372.13 3083
3372.68 3266
3373.23 3179
3373.78 3065
3374.32 3205
3374.87 3029
3375.42 3236
3375.97 3089
3376.51 3123
3377.06 2967
3377.61 2703
3378.16 2941
3378.71 3042
3379.25 3084
3379.80 3079
3380.35 2878
3380.90 2887
3381.45 2710
3381.99 2801
3382.54 2790
3383.09 2764
3383.64 2770
3384.19 2616
3384.74 2629
3385.28 2675
3385.83 2703
3386.38 2705
3386.93 2712
3387.48 2762
3388.03 2792
3388.58 2832
3389.12 2842
3389.67 2743
3390.22 2722
3390.77 2880
3391.32 2927
3391.87 3173
3392.42 3129
3392.97 3087
3393.52 3028
3394.06 3113
3394.61 3014
3395.16 2799
3395.71 2770
3396.26 2869
3396.81 2777
3397.36 2714
3397.91 2652
3398.46 2652
3399.01 2807
3399.56 2872
3400.11 2915
3400.66 3014
3401.21 2927
3401.76 2784
3402.31 2974
3402.86 2937
3403.41 2950
3403.96 2806
3404.51 2842
3405.06 2964
3405.61 2891
3406.16 2894
3406.71 3059
3407.26 2824
3407.81 2831
3408.36 2836
3408.91 2956
3409.46 2830
3410.01 2811
3410.56 2887
3411.11 2799
3411.66 3035
3412.21 2994
3412.76 2895
3413.31 2742
3413.86 2606
3414.41 2865
3414.96 2963
3415.51 2994
3416.07 2679
3416.62 2890
3417.17 2822
3417.72 2901
3418.27 3005
3418.82 3047
3419.37 2916
3419.92 2990
3420.47 2907
3421.03 2864
3421.58 2834
3422.13 2946
3422.68 2842
3423.23 2955
3423.78 3085
3424.33 3181
3424.89 3103
3425.44 3036
3425.99 3167
3426.54 3317
3427.09 3269
3427.65 3221
3428.20 3203
3428.75 3161
3429.30 3122
3429.85 2854
3430.41 2881
3430.96 2896
3431.51 2772
3432.06 2855
3432.61 3114
3433.17 3099
3433.72 2961
3434.27 2920
3434.82 3019
3435.38 3035
3435.93 3176
3436.48 3085
3437.03 2941
3437.59 3155
3438.14 2980
3438.69 2955
3439.24 3169
3439.80 2964
3440.35 2997
3440.90 2971
3441.46 2958
3442.01 3141
3442.56 3128
3443.11 3093
3443.67 2851
3444.22 2965
3444.77 2906
3445.33 2855
3445.88 2732
3446.43 2757
3446.99 2700
3447.54 2836
3448.09 2862
3448.65 2908
3449.20 2513
3449.76 2581
3450.31 2801
3450.86 2682
3451.42 2770
3451.97 2698
3452.52 2579
3453.08 2666
3453.63 2703
3454.19 2703
3454.74 2782
3455.29 2837
3455.85 2602
3456.40 2717
3456.96 2640
3457.51 2790
3458.07 2785
3458.62 2670
3459.17 2566
3459.73 2900
3460.28 2903
3460.84 2997
3461.39 2942
3461.95 2911
3462.50 3056
3463.06 2981
3463.61 2948
3464.17 3001
3464.72 2962
3465.27 3043
3465.83 3035
3466.38 3097
3466.94 3300
3467.49 3158
3468.05 3098
3468.61 3157
3469.16 3070
3469.72 3193
3470.27 3378
3470.83 3153
3471.38 3279
3471.94 3304
3472.49 3553
3473.05 3477
3473.60 3307
3474.16 3521
3474.71 3475
3475.27 3482
3475.83 3359
3476.38 3219
3476.94 3241
3477.49 3282
3478.05 3270
3478.61 3176
3479.16 3296
3479.72 3494
3480.27 3371
3480.83 3276
3481.39 3289
3481.94 3522
3482.50 3359
3483.05 3496
3483.61 3588
3484.17 3485
3484.72 3266
3485.28 3379
3485.84 3391
3486.39 3432
3486.95 3596
3487.51 3523
3488.06 3695
3488.62 3882
3489.18 3835
3489.73 4037
3490.29 4180
3490.85 4720
3491.40 5013
3491.96 5341
3492.52 5491
3493.08 5772
3493.63 5855
3494.19 6092
3494.75 6260
3495.30 5775
3495.86 5749
3496.42 5837
3496.98 5687
3497.53 5537
3498.09 5661
3498.65 5414
3499.21 5814
3499.76 5909
3500.32 6554
3500.88 6815
3501.44 7161
3501.99 8005
3502.55 8239
3503.11 8638
3503.67 9110
3504.23 9852
3504.78 10845
3505.34 11976
3505.90 12806
3506.46 13894
3507.02 15015
3507.58 15152
3508.13 15095
3508.69 14879
3509.25 13949
3509.81 12617
3510.37 11627
3510.93 10428
3511.48 8621
3512.04 7518
3512.60 6664
3513.16 5925
3513.72 5292
3514.28 4741
3514.84 4428
3515.40 4006
3515.95 3962
3516.51 3968
3517.07 3901
3517.63 3581
3518.19 3530
3518.75 3681
3519.31 3537
3519.87 3337
3520.43 3338
3520.99 3364
3521.55 3396
3522.11 3382
3522.67 3377
3523.22 3226
3523.78 3338
3524.34 3127
3524.90 3116
3525.46 3307
3526.02 3301
3526.58 3289
3527.14 3203
3527.70 3286
3528.26 3318
3528.82 3274
3529.38 3221
3529.94 3053
3530.50 3346
3531.06 3385
3531.62 3462
3532.18 3477
3532.74 3415
3533.30 3311
3533.86 3443
3534.42 3532
3534.98 3664
3535.54 3575
3536.11 3534
3536.67 3643
3537.23 3894
3537.79 3828
3538.35 3642
3538.91 3569
3539.47 3734
3540.03 3747
3540.59 3551
3541.15 3682
3541.71 3548
3542.27 3541
3542.84 3716
3543.40 3880
3543.96 4011
3544.52 3941
3545.08 4071
3545.64 4243
3546.20 3947
3546.76 3828
3547.33 4132
3547.89 3995
3548.45 3867
3549.01 3691
3549.57 3447
3550.13 3435
3550.69 3212
3551.26 3215
3551.82 3007
3552.38 3193
3552.94 3125
3553.50 2950
3554.07 2852
3554.63 3007
3555.19 3015
3555.75 3116
3556.31 3134
3556.88 3030
3557.44 2937
3558.00 2845
3558.56 3059
3559.13 3001
3559.69 3155
3560.25 3366
3560.81 3296
3561.38 3203
3561.94 3186
3562.50 3418
3563.06 3325
3563.63 3267
3564.19 3113
3564.75 3111
3565.31 3093
3565.88 2947
3566.44 3143
3567.00 3136
3567.57 3118
3568.13 3126
3568.69 3107
3569.26 3198
3569.82 3185
3570.38 2987
3570.95 2899
3571.51 3011
3572.07 3121
3572.64 3123
3573.20 3006
3573.76 3018
3574.33 2915
3574.89 3147
3575.45 3225
3576.02 3166
3576.58 3181
3577.14 3206
3577.71 3358
3578.27 3278
3578.84 3353
3579.40 3602
3579.96 3653
3580.53 3372
3581.09 3496
3581.66 3338
3582.22 3342
3582.78 3470
3583.35 3357
3583.91 3418
3584.48 3312
3585.04 3354
3585.61 3160
3586.17 3212
3586.74 3256
3587.30 3017
3587.86 2956
3588.43 3129
3588.99 3148
3589.56 3224
3590.12 3006
3590.69 3100
3591.25 3097
3591.82 3042
3592.38 3011
3592.95 2879
3593.51 2809
3594.08 2865
3594.64 2931
3595.21 2808
3595.77 2916
3596.34 2873
3596.90 2921
3597.47 2861
3598.04 2860
3598.60 2967
3599.17 3163
3599.73 2985
3600.30 2979
3600.86 3237
3601.43 3083
3601.99 2992
3602.56 2987
3603.13 2891
3603.69 2875
3604.26 2855
3604.82 2868
3605.39 2880
3605.96 2685
3606.52 2786
3607.09 2849
3607.65 2783
3608.22 2774
3608.79 2784
3609.35 2697
3609.92 2852
3610.49 2758
3611.05 2679
3611.62 2772
3612.19 2573
3612.75 2656
3613.32 2762
3613.89 2820
3614.45 2907
3615.02 2749
3615.59 2735
3616.15 3003
3616.72 2937
3617.29 2986
3617.85 3107
3618.42 3374
3618.99 3527
3619.55 3641
3620.12 4134
3620.69 4166
3621.26 4071
3621.82 4031
3622.39 4103
3622.96 4151
3623.53 3783
3624.09 3555
3624.66 3548
3625.23 3298
3625.80 3066
3626.36 3026
3626.93 3105
3627.50 2988
3628.07 3003
3628.63 2871
3629.20 3010
3629.77 2990
3630.34 2977
3630.91 2854
3631.47 3050
3632.04 3229
3632.61 3496
3633.18 3518
3633.75 3358
3634.32 3749
3634.88 3845
3635.45 3893
3636.02 3864
3636.59 3937
3637.16 3735
3637.73 3765
3638.29 3842
3638.86 3566
3639.43 3296
3640.00 3429
3640.57 3465
3641.14 3476
3641.71 3348
3642.28 3131
3642.84 3420
3643.41 3542
3643.98 3211
3644.55 3167
3645.12 3082
3645.69 3050
3646.26 3138
3646.83 3137
3647.40 3096
3647.97 2960
3648.54 2963
3649.11 2826
3649.68 2925
3650.25 2855
3650.81 2833
3651.38 3025
3651.95 3030
3652.52 3239
3653.09 3079
3653.66 3167
3654.23 3302
3654.80 3184
3655.37 2923
3655.94 3000
3656.51 3138
3657.08 3149
3657.65 3134
3658.22 3138
3658.79 3141
3659.36 3146
3659.93 3197
3660.50 3168
3661.07 3102
3661.64 3106
3662.22 3242
3662.79 3264
3663.36 3166
3663.93 3197
3664.50 3412
3665.07 3077
3665.64 3357
3666.21 3384
3666.78 3028
3667.35 2971
3667.92 2953
3668.49 3180
3669.06 3168
3669.64 2978
3670.21 2928
3670.78 2794
3671.35 3049
3671.92 2990
3672.49 2956
3673.06 2909
3673.63 2876
3674.21 2955
3674.78 2955
3675.35 2869
3675.92 2863
3676.49 2973
3677.06 2886
3677.63 2805
3678.21 2825
3678.78 2976
3679.35 3073
3679.92 3004
3680.49 2891
3681.07 2839
3681.64 2807
3682.21 2754
3682.78 2618
3683.35 2487
3683.93 2477
3684.50 2499
3685.07 2471
3685.64 2604
3686.21 2656
3686.79 2691
3687.36 2555
3687.93 2632
3688.50 2641
3689.08 2775
3689.65 2499
3690.22 2485
3690.80 2478
3691.37 2723
3691.94 2873
3692.51 2929
3693.09 2971
3693.66 2741
3694.23 2978
3694.81 2740
3695.38 2571
3695.95 2674
3696.52 2736
3697.10 2722
3697.67 2848
3698.24 2751
3698.82 2730
3699.39 2762
3699.96 2654
3700.54 2693
3701.11 2765
3701.68 2852
3702.26 2724
3702.83 2533
3703.41 2668
3703.98 2814
3704.55 2609
3705.13 2603
3705.70 2760
3706.27 2800
3706.85 2755
3707.42 2746
3708.00 2884
3708.57 2858
3709.14 2809
3709.72 2818
3710.29 2807
3710.87 2525
3711.44 2620
3712.02 2629
3712.59 2669
3713.16 2694
3713.74 2569
3714.31 2599
3714.89 2693
3715.46 2743
3716.04 2633
3716.61 2437
3717.19 2591
3717.76 2482
3718.34 2567
3718.91 2507
3719.49 2347
3720.06 2478
3720.64 2558
3721.21 2622
3721.79 2513
3722.36 2394
3722.94 2370
3723.51 2299
3724.09 2384
3724.66 2235
3725.24 2421
3725.81 2397
3726.39 2341
3726.96 2367
3727.54 2352
3728.12 2396
3728.69 2542
3729.27 2530
3729.84 2438
3730.42 2466
3730.99 2569
3731.57 2533
3732.15 2611
3732.72 2598
3733.30 2758
3733.87 2818
3734.45 2819
3735.03 2854
3735.60 2802
3736.18 2757
3736.75 2870
3737.33 2862
3737.91 2819
3738.48 2660
3739.06 2701
3739.64 2466
3740.21 2444
3740.79 2490
3741.37 2508
3741.94 2741
3742.52 2696
3743.10 2526
3743.67 2490
3744.25 2303
3744.83 2548
3745.40 2650
3745.98 2549
3746.56 2704
3747.13 2634
3747.71 2633
3748.29 2659
3748.87 2513
3749.44 2544
3750.02 2598
3750.60 2513
3751.17 2374
3751.75 2341
3752.33 2404
3752.91 2573
3753.48 2410
3754.06 2509
3754.64 2471
3755.22 2506
3755.80 2452
3756.37 2207
3756.95 2332
3757.53 2352
3758.11 2351
3758.68 2387
3759.26 2391
3759.84 2373
3760.42 2334
3761.00 2231
3761.58 2511
3762.15 2547
3762.73 2428
3763.31 2520
3763.89 2520
3764.47 2520
3765.04 2459
3765.62 2557
3766.20 2686
3766.78 2443
3767.36 2531
3767.94 2614
3768.52 2431
3769.10 2427
3769.67 2455
3770.25 2393
3770.83 2514
3771.41 2713
3771.99 2774
3772.57 2837
3773.15 2653
3773.73 2718
3774.31 2675
3774.89 2738
3775.46 2686
3776.04 2595
3776.62 2485
3777.20 2481
3777.78 2513
3778.36 2460
3778.94 2324
3779.52 2333
3780.10 2506
3780.68 2437
3781.26 2475
3781.84 2550
3782.42 2440
3783.00 2569
3783.58 2516
3784.16 2571
3784.74 2497
3785.32 2172
3785.90 2489
3786.48 2620
3787.06 2590
3787.64 2453
3788.22 2575
3788.80 2569
3789.38 2349
3789.96 2499
3790.54 2571
3791.12 2565
3791.70 2731
3792.28 2711
3792.86 2694
3793.44 2682
3794.02 2624
3794.60 2780
3795.18 2865
3795.77 2969
3796.35 2965
3796.93 2967
3797.51 3148
3798.09 3152
3798.67 3008
3799.25 3058
3799.83 3214
3800.41 3283
3800.99 3108
3801.58 3229
3802.16 3399
3802.74 3533
3803.32 3547
3803.90 3836
3804.48 3595
3805.06 3422
3805.65 3529
3806.23 3457
3806.81 3477
3807.39 3383
3807.97 3274
3808.55 3271
3809.14 3048
3809.72 3160
3810.30 3306
3810.88 3432
3811.46 3497
3812.05 3336
3812.63 3370
3813.21 3300
3813.79 3376
3814.37 3786
3814.96 3898
3815.54 3960
3816.12 4087
3816.70 4014
3817.29 4187
3817.87 4088
3818.45 4022
3819.03 4084
3819.62 4048
3820.20 3515
3820.78 3338
3821.36 3213
3821.95 2998
3822.53 3027
3823.11 3043
3823.70 2874
3824.28 2868
3824.86 2781
3825.45 2730
3826.03 2777
3826.61 2738
3827.19 2596
3827.78 2592
3828.36 2456
3828.94 2562
3829.53 2360
3830.11 2439
3830.69 2547
3831.28 2440
3831.86 2499
3832.45 2504
3833.03 2478
3833.61 2595
3834.20 2639
3834.78 2354
3835.36 2408
3835.95 2491
3836.53 2490
3837.12 2364
3837.70 2450
3838.28 2493
3838.87 2406
3839.45 2559
3840.04 2505
3840.62 2501
3841.20 2465
3841.79 2240
3842.37 2496
3842.96 2479
3843.54 2332
3844.13 2132
3844.71 2235
3845.30 2449
3845.88 2440
3846.47 2250
3847.05 2233
3847.63 2414
3848.22 2483
3848.80 2387
3849.39 2340
3849.97 2181
3850.56 2071
3851.14 2354
3851.73 2519
3852.31 2646
3852.90 2649
3853.48 2377
3854.07 2507
3854.66 2478
3855.24 2484
3855.83 2589
3856.41 2499
3857.00 2586
3857.58 2613
3858.17 2406
3858.75 2467
3859.34 2333
3859.92 2295
3860.51 2390
3861.10 2589
3861.68 2482
3862.27 2559
3862.85 2527
3863.44 2578
3864.03 2757
3864.61 2641
3865.20 2615
3865.78 2582
3866.37 2615
3866.96 2453
3867.54 2443
3868.13 2423
3868.72 2480
3869.30 2603
3869.89 2440
3870.47 2611
3871.06 2772
3871.65 2566
3872.23 2498
3872.82 2500
3873.41 2417
3873.99 2371
3874.58 2340
3875.17 2378
3875.76 2381
3876.34 2451
3876.93 2520
3877.52 2589
3878.10 2586
3878.69 2652
3879.28 2537
3879.86 2551
3880.45 2678
3881.04 2722
3881.63 2600
3882.21 2482
3882.80 2326
3883.39 2372
3883.98 2222
3884.56 2198
3885.15 2227
3885.74 2009
3886.33 2150
3886.91 2115
3887.50 2118
3888.09 2117
3888.68 2202
3889.27 2203
3889.85 2260
3890.44 2302
3891.03 2171
3891.62 2174
3892.21 2218
3892.79 2200
3893.38 2268
3893.97 2235
3894.56 2386
3895.15 2407
3895.74 2375
3896.32 2355
3896.91 2302
3897.50 2194
3898.09 2275
3898.68 2367
3899.27 2378
3899.86 2178
3900.45 2306
3901.03 2470
3901.62 2368
3902.21 2414
3902.80 2456
3903.39 2473
3903.98 2372
3904.57 2425
3905.16 2456
3905.75 2427
3906.34 2330
3906.92 2359
3907.51 2216
3908.10 2294
3908.69 2273
3909.28 2236
3909.87 2178
3910.46 2302
3911.05 2219
3911.64 2200
3912.23 2302
3912.82 2192
3913.41 2126
3914.00 2184
3914.59 2194
3915.18 2018
3915.77 2063
3916.36 2208
3916.95 2235
3917.54 2184
3918.13 2093
3918.72 2095
3919.31 2011
3919.90 2226
3920.49 2320
3921.08 2323
3921.67 2107
3922.26 2096
3922.85 2276
3923.44 2308
3924.03 2232
3924.62 2435
3925.21 2144
3925.80 2288
3926.40 2285
3926.99 2195
3927.58 2340
3928.17 2328
3928.76 2247
3929.35 2127
3929.94 2137
3930.53 2063
3931.12 2230
3931.71 2075
3932.30 2093
3932.90 2058
3933.49 2129
3934.08 2279
3934.67 2200
3935.26 2110
3935.85 2007
3936.44 2247
3937.04 2040
3937.63 2126
3938.22 2266
3938.81 2233
3939.40 2220
3939.99 2211
3940.59 2114
3941.18 2342
3941.77 2254
3942.36 2241
3942.95 2353
3943.55 2241
3944.14 2193
3944.73 2300
3945.32 2295
3945.91 2367
3946.51 2487
3947.10 2284
3947.69 2204
3948.28 2110
3948.88 2164
3949.47 2219
3950.06 2099
3950.65 2149
3951.25 2140
3951.84 2244
3952.43 2177
3953.02 2177
3953.62 2177
3954.21 2345
3954.80 2340
3955.40 2271
3955.99 2162
3956.58 2195
3957.17 2242
3957.77 2395
3958.36 2257
3958.95 2157
3959.55 2087
3960.14 2466
3960.73 2381
3961.33 2311
3961.92 2301
3962.51 2364
3963.11 2227
3963.70 2236
3964.29 2293
3964.89 2255
3965.48 2288
3966.08 2109
3966.67 2264
3967.26 2347
3967.86 2262
3968.45 2260
3969.04 2223
3969.64 2211
3970.23 2142
3970.83 2253
3971.42 2082
3972.01 2041
3972.61 2009
3973.20 2160
3973.80 2300
3974.39 2193
3974.99 2035
3975.58 2064
3976.18 2114
3976.77 2206
3977.36 2175
3977.96 2411
3978.55 2430
3979.15 2415
3979.74 2294
3980.34 2328
3980.93 2355
3981.53 2492
3982.12 2377
3982.72 2484
3983.31 2396
3983.91 2391
3984.50 2361
3985.10 2368
3985.69 2346
3986.29 2384
3986.88 2281
3987.48 2252
3988.07 2369
3988.67 2483
3989.26 2319
3989.86 2377
3990.46 2381
3991.05 2337
3991.65 2309
3992.24 2380
3992.84 2334
3993.43 2419
3994.03 2341
3994.63 2479
3995.22 2434
3995.82 2517
3996.41 2581
3997.01 2504
3997.61 2700
3998.20 2643
3998.80 2663
3999.39 2610
3999.99 2810
4000.59 2736
4001.18 2514
4001.78 2452
4002.38 2351
4002.97 2440
4003.57 2470
4004.17 2423
4004.76 2412
4005.36 2464
4005.96 2328
4006.55 2306
4007.15 2424
4007.75 2461
4008.34 2366
4008.94 2449
4009.54 2531
4010.13 2457
4010.73 2506
4011.33 2486
4011.93 2420
4012.52 2425
4013.12 2470
4013.72 2435
4014.31 2355
4014.91 2296
4015.51 2128
4016.11 2203
4016.70 2373
4017.30 2479
4017.90 2326
4018.50 2364
4019.09 2479
4019.69 2364
4020.29 2357
4020.89 2252
4021.49 2131
4022.08 2247
4022.68 2304
4023.28 2306
4023.88 2279
4024.48 2289
4025.07 2169
4025.67 2299
4026.27 2389
4026.87 2520
4027.47 2400
4028.06 2499
4028.66 2496
4029.26 2701
4029.86 2632
4030.46 2948
4031.06 2906
4031.66 2902
4032.25 2865
4032.85 2940
4033.45 3006
4034.05 2828
4034.65 2666
4035.25 2538
4035.85 2527
4036.45 2415
4037.05 2266
4037.64 2186
4038.24 2324
4038.84 2201
4039.44 2079
4040.04 2098
4040.64 2045
4041.24 2215
4041.84 2149
4042.44 2106
4043.04 2102
4043.64 2010
4044.24 1959
4044.84 1988
4045.44 2141
4046.04 2027
4046.64 2150
4047.24 2164
4047.84 2191
4048.44 2209
4049.03 2111
4049.63 2235
4050.23 2290
4050.83 2303
4051.43 2279
4052.04 2233
4052.64 2149
4053.24 2281
4053.84 2124
4054.44 2110
4055.04 2364
4055.64 2270
4056.24 2340
4056.84 2261
4057.44 2278
4058.04 2243
4058.64 2205
4059.24 2201
4059.84 2199
4060.44 2206
4061.04 2224
4061.64 2040
4062.24 2105
4062.85 2263
4063.45 2134
4064.05 2137
4064.65 2043
4065.25 2101
4065.85 2122
4066.45 2188
4067.05 2150
4067.65 2127
4068.26 2204
4068.86 2229
4069.46 2222
4070.06 2241
4070.66 2296
4071.26 2340
4071.86 2392
4072.47 2118
4073.07 2160
4073.67 2188
4074.27 2183
4074.87 2164
4075.47 2338
4076.08 2374
4076.68 2222
4077.28 2215
4077.88 2338
4078.48 2415
4079.09 2162
4079.69 2004
4080.29 2165
4080.89 2207
4081.50 2077
4082.10 2185
4082.70 2273
4083.30 2295
4083.91 2218
4084.51 2206
4085.11 2179
4085.71 2139
4086.32 2076
4086.92 1950
4087.52 2015
4088.12 1943
4088.73 1862
4089.33 2103
4089.93 2211
4090.54 2048
4091.14 2163
4091.74 2153
4092.35 1966
4092.95 1899
4093.55 1937
4094.15 2057
4094.76 2083
4095.36 2258
4095.96 2131
4096.57 2133
4097.17 2080
4097.78 2090
4098.38 2029
4098.98 2052
4099.59 1960
4100.19 2096
4100.79 2043
4101.40 1948
4102.00 2035
4102.61 2252
4103.21 2102
4103.81 2118
4104.42 2119
4105.02 2037
4105.63 2045
4106.23 2023
4106.83 2079
4107.44 2111
4108.04 2147
4108.65 2078
4109.25 2059
4109.85 2242
4110.46 2173
4111.06 2202
4111.67 2163
4112.27 2002
4112.88 1979
4113.48 2131
4114.09 2148
4114.69 2076
4115.30 2202
4115.90 2283
4116.51 2102
4117.11 2157
4117.72 2243
4118.32 2292
4118.93 2299
4119.53 2256
4120.14 2178
4120.74 2281
4121.35 2405
4121.95 2394
4122.56 2255
4123.16 2199
4123.77 2198
4124.37 2141
4124.98 2061
4125.59 2027
4126.19 2102
4126.80 1925
4127.40 2156
4128.01 2148
4128.61 2043
4129.22 2052
4129.83 2186
4130.43 2108
4131.04 2120
4131.64 2108
4132.25 2199
4132.86 2168
4133.46 2194
4134.07 2233
4134.67 2262
4135.28 2145
4135.89 2321
4136.49 2437
4137.10 2373
4137.71 2368
4138.31 2580
4138.92 2564
4139.53 2565
4140.13 2592
4140.74 2688
4141.35 2952
4141.95 2880
4142.56 2902
4143.17 3181
4143.77 3187
4144.38 3140
4144.99 3135
4145.59 3182
4146.20 2908
4146.81 3072
4147.42 3004
4148.02 2883
4148.63 3002
4149.24 2776
4149.84 2619
4150.45 2399
4151.06 2337
4151.67 2321
4152.27 2201
4152.88 2263
4153.49 2207
4154.10 2141
4154.70 2143
4155.31 2091
4155.92 2057
4156.53 2087
4157.14 2068
4157.74 2020
4158.35 2098
4158.96 2133
4159.57 1946
4160.18 2085
4160.78 2129
4161.39 2075
4162.00 2069
4162.61 2075
4163.22 2273
4163.83 2443
4164.43 2240
4165.04 2399
4165.65 2483
4166.26 2497
4166.87 2573
4167.48 2563
4168.09 2549
4168.69 2658
4169.30 2565
4169.91 2429
4170.52 2316
4171.13 2366
4171.74 2370
4172.35 2427
4172.96 2540
4173.57 2248
4174.17 2380
4174.78 2237
4175.39 2305
4176.00 2363
4176.61 2444
4177.22 2626
4177.83 2521
4178.44 2470
4179.05 2595
4179.66 2549
4180.27 2503
4180.88 2584
4181.49 2382
4182.10 2409
4182.71 2480
4183.32 2336
4183.93 2231
4184.54 2352
4185.15 2353
4185.76 2431
4186.37 2470
4186.98 2258
4187.59 2177
4188.20 2213
4188.81 2271
4189.42 2234
4190.03 2055
4190.64 2249
4191.25 2206
4191.86 2265
4192.47 2203
4193.08 2389
4193.69 2516
4194.30 2484
4194.91 2406
4195.52 2772
4196.13 2812
4196.74 2671
4197.35 2784
4197.97 2742
4198.58 2796
4199.19 2664
4199.80 2510
4200.41 2397
4201.02 2644
4201.63 2634
4202.24 2528
4202.85 2445
4203.47 2327
4204.08 2600
4204.69 2460
4205.30 2350
4205.91 2270
4206.52 2204
4207.13 2449
4207.75 2313
4208.36 2069
4208.97 2302
4209.58 2298
4210.19 2141
4210.80 2044
4211.42 2141
4212.03 2283
4212.64 2117
4213.25 2160
4213.86 2212
4214.48 2220
4215.09 2176
4215.70 2336
4216.31 2430
4216.92 2290
4217.54 2283
4218.15 2429
4218.76 2695
4219.37 2784
4219.99 2764
4220.60 2765
4221.21 3012
4221.82 3126
4222.44 3006
4223.05 2992
4223.66 2984
4224.28 2911
4224.89 2845
4225.50 2851
4226.11 2664
4226.73 2640
4227.34 2654
4227.95 2452
4228.57 2483
4229.18 2473
4229.79 2643
4230.41 2519
4231.02 2538
4231.63 2446
4232.25 2514
4232.86 2647
4233.47 2758
4234.09 2844
4234.70 3035
4235.31 3055
4235.93 3271
4236.54 3547
4237.15 3382
4237.77 3490
4238.38 3326
4239.00 3055
4239.61 3230
4240.22 3179
4240.84 2772
4241.45 2721
4242.07 2551
4242.68 2595
4243.29 2438
4243.91 2309
4244.52 2346
4245.14 2530
4245.75 2462
4246.37 2619
4246.98 2601
4247.59 2624
4248.21 2875
4248.82 2935
4249.44 3068
4250.05 3025
4250.67 2867
4251.28 2883
4251.90 2684
4252.51 2628
4253.13 2769
4253.74 2587
4254.36 2560
4254.97 2510
4255.59 2554
4256.20 2449
4256.82 2380
4257.43 2568
4258.05 2516
4258.66 2329
4259.28 2238
4259.89 2259
4260.51 2426
4261.12 2455
4261.74 2456
4262.35 2276
4262.97 2363
4263.59 2294
4264.20 2266
4264.82 2423
4265.43 2554
4266.05 2304
4266.66 2381
4267.28 2333
4267.90 2260
4268.51 2320
4269.13 2293
4269.74 2364
4270.36 2263
4270.98 2248
4271.59 2348
4272.21 2370
4272.83 2373
4273.44 2329
4274.06 2294
4274.68 2380
4275.29 2431
4275.91 2507
4276.52 2607
4277.14 2880
4277.76 2935
4278.37 3117
4278.99 3233
4279.61 3112
4280.23 3211
4280.84 3118
4281.46 3011
4282.08 2919
4282.69 2715
4283.31 2498
4283.93 2530
4284.54 2361
4285.16 2264
4285.78 2326
4286.40 2181
4287.01 2207
4287.63 2257
4288.25 2220
4288.87 2090
4289.48 2021
4290.10 2064
4290.72 2147
4291.34 1991
4291.95 2152
4292.57 2180
4293.19 2127
4293.81 2115
4294.42 2119
4295.04 2163
4295.66 2035
4296.28 2108
4296.90 2107
4297.51 2159
4298.13 2190
4298.75 2265
4299.37 2216
4299.99 2031
4300.61 2139
4301.22 2254
4301.84 2136
4302.46 2056
4303.08 2065
4303.70 2073
4304.32 2164
4304.94 1959
4305.55 1863
4306.17 2005
4306.79 2160
4307.41 2151
4308.03 2044
4308.65 1982
4309.27 1942
4309.89 2301
4310.50 2107
4311.12 1998
4311.74 2022
4312.36 1971
4312.98 2047
4313.60 2022
4314.22 1924
4314.84 1979
4315.46 2083
4316.08 1919
4316.70 1982
4317.32 1838
4317.94 1782
4318.56 1954
4319.18 1914
4319.80 1911
4320.42 1897
4321.04 2054
4321.65 1927
4322.27 1966
4322.89 1821
4323.51 1753
4324.13 1864
4324.75 1768
4325.37 1991
4325.99 1854
4326.62 2035
4327.24 2062
4327.86 2070
4328.48 2068
4329.10 2063
4329.72 1993
4330.34 1899
4330.96 1898
4331.58 1937
4332.20 1993
4332.82 1956
4333.44 2102
4334.06 2171
4334.68 2113
4335.30 1992
4335.92 1923
4336.54 2040
4337.16 1934
4337.79 1878
4338.41 2012
4339.03 1879
4339.65 1956
4340.27 1944
4340.89 2107
4341.51 2070
4342.13 2031
4342.76 1965
4343.38 2052
4344.00 2199
4344.62 2193
4345.24 2440
4345.86 2524
4346.48 2609
4347.11 3001
4347.73 3033
4348.35 3316
4348.97 3277
4349.59 3321
4350.22 3367
4350.84 3165
4351.46 3212
4352.08 3058
4352.70 2746
4353.33 2573
4353.95 2425
4354.57 2459
4355.19 2285
4355.81 2191
4356.44 2207
4357.06 2163
4357.68 2045
4358.30 1945
4358.93 2143
4359.55 2105
4360.17 2187
4360.79 2038
4361.42 2068
4362.04 2047
4362.66 1938
4363.28 2009
4363.91 2141
4364.53 2134
4365.15 2040
4365.78 2155
4366.40 2091
4367.02 1972
4367.65 1975
4368.27 1871
4368.89 1732
4369.52 1886
4370.14 2017
4370.76 1978
4371.39 1860
4372.01 1919
4372.63 1944
4373.26 1838
4373.88 1808
4374.50 1916
4375.13 1934
4375.75 1945
4376.37 1816
4377.00 1951
4377.62 1867
4378.25 1849
4378.87 1910
4379.49 1771
4380.12 1905
4380.74 1954
4381.37 2042
4381.99 1975
4382.61 2077
4383.24 2106
4383.86 2068
4384.49 1889
4385.11 1898
4385.74 1962
4386.36 1913
4386.98 1964
4387.61 1987
4388.23 1914
4388.86 1790
4389.48 1921
4390.11 1970
4390.73 1942
4391.36 1849
4391.98 1864
4392.61 1812
4393.23 1810
4393.86 1917
4394.48 1846
4395.11 1791
4395.73 1721
4396.36 1826
4396.98 1811
4397.61 1848
4398.23 1856
4398.86 1796
4399.48 1759
4400.11 1873
4400.74 1828
4401.36 1909
4401.99 1937
4402.61 1963
4403.24 1947
4403.86 2038
4404.49 1961
4405.11 1930
4405.74 2033
4406.37 1990
4406.99 1889
4407.62 1787
4408.24 1835
4408.87 1860
4409.50 1775
4410.12 1795
4410.75 1737
4411.38 1713
4412.00 1745
4412.63 1702
4413.25 1701
4413.88 1573
4414.51 1590
4415.13 1854
4415.76 1825
4416.39 1655
4417.01 1641
4417.64 1716
4418.27 1771
4418.89 1866
4419.52 1739
4420.15 1773
4420.77 1715
4421.40 1784
4422.03 1698
4422.66 1656
4423.28 1647
4423.91 1636
4424.54 1734
4425.16 1676
4425.79 1663
4426.42 1835
4427.05 1656
4427.67 1768
4428.30 1789
4428.93 1751
4429.56 1799
4430.18 1909
4430.81 1779
4431.44 1693
4432.07 1700
4432.69 1824
4433.32 1754
4433.95 1795
4434.58 1879
4435.21 1885
4435.83 1816
4436.46 1847
4437.09 1877
4437.72 1900
4438.35 1897
4438.97 1965
4439.60 1902
4440.23 1856
4440.86 1855
4441.49 1689
4442.12 1817
4442.74 1922
4443.37 1845
4444.00 1787
4444.63 1720
4445.26 1727
4445.89 1766
4446.52 1572
4447.14 1791
4447.77 1923
4448.40 1825
4449.03 1824
4449.66 2017
4450.29 1971
4450.92 1990
4451.55 1845
4452.18 1850
4452.81 1731
4453.44 1907
4454.06 2002
4454.69 1862
4455.32 1743
4455.95 1880
4456.58 1914
4457.21 2025
4457.84 1806
4458.47 1868
4459.10 1887
4459.73 1858
4460.36 1854
4460.99 1966
4461.62 1774
4462.25 1836
4462.88 1712
4463.51 1769
4464.14 1689
4464.77 1790
4465.40 1687
4466.03 1771
4466.66 1899
4467.29 1586
4467.92 1624
4468.55 1701
4469.18 1724
4469.81 1813
4470.44 1734
4471.07 1755
4471.70 1726
4472.33 1880
4472.96 1798
4473.59 1731
4474.22 1848
4474.86 1725
4475.49 1648
4476.12 1595
4476.75 1575
4477.38 1738
4478.01 1686
4478.64 1722
4479.27 1838
4479.90 1666
4480.53 1676
4481.17 1649
4481.80 1684
4482.43 1693
4483.06 1696
4483.69 1860
4484.32 1751
4484.95 1781
4485.58 1829
4486.22 1631
4486.85 1632
4487.48 1649
4488.11 1786
4488.74 1871
4489.37 1681
4490.01 1702
4490.64 1695
4491.27 1760
4491.90 1611
4492.53 1640
4493.17 1755
4493.80 1739
4494.43 1680
4495.06 1739
4495.70 1858
4496.33 1684
4496.96 1669
4497.59 1669
4498.22 1787
4498.86 1780
4499.49 1711
4500.12 1842
4500.75 1835
4501.39 1734
4502.02 1690
4502.65 1687
4503.29 1605
4503.92 1693
4504.55 1841
4505.18 1965
4505.82 1788
4506.45 1700
4507.08 1790
4507.72 1912
4508.35 1980
4508.98 1794
4509.62 1819
4510.25 1775
4510.88 1717
4511.52 1857
4512.15 1813
4512.78 1770
4513.42 1758
4514.05 1766
4514.68 1755
4515.32 1638
4515.95 1680
4516.58 1727
4517.22 1680
4517.85 1702
4518.48 1858
4519.12 1794
4519.75 1847
4520.39 1762
4521.02 1712
4521.65 1711
4522.29 1553
4522.92 1748
4523.56 1691
4524.19 1710
4524.83 1647
4525.46 1774
4526.09 1758
4526.73 1840
4527.36 1740
4528.00 1757
4528.63 1762
4529.27 2005
4529.90 1803
4530.54 1793
4531.17 1798
4531.81 1752
4532.44 1905
4533.07 1931
4533.71 1906
4534.34 1940
4534.98 2031
4535.61 2073
4536.25 2048
4536.88 1812
4537.52 1868
4538.16 1886
4538.79 1909
4539.43 1847
4540.06 1742
4540.70 1739
4541.33 1809
4541.97 1787
4542.60 1832
4543.24 1805
4543.87 1643
4544.51 1715
4545.15 1716
4545.78 1782
4546.42 1807
4547.05 1692
4547.69 1717
4548.32 1758
4548.96 1705
4549.60 1726
4550.23 1760
4550.87 1675
4551.50 1613
4552.14 1669
4552.78 1660
4553.41 1597
4554.05 1653
4554.69 1708
4555.32 1770
4555.96 1754
4556.60 1715
4557.23 1688
4557.87 1707
4558.51 1665
4559.14 1616
4559.78 1556
4560.42 1575
4561.05 1569
4561.69 1621
4562.33 1614
4562.96 1690
4563.60 1698
4564.24 1605
4564.87 1686
4565.51 1733
4566.15 1733
4566.79 1564
4567.42 1696
4568.06 1739
4568.70 1570
4569.33 1660
4569.97 1779
4570.61 1756
4571.25 1701
4571.88 1790
4572.52 1581
4573.16 1565
4573.80 1661
4574.44 1785
4575.07 1731
4575.71 1711
4576.35 1720
4576.99 1769
4577.62 1837
4578.26 1745
4578.90 1707
4579.54 1806
4580.18 1670
4580.82 1723
4581.45 1729
4582.09 1736
4582.73 1673
4583.37 1818
4584.01 1749
4584.65 1705
4585.28 1683
4585.92 1693
4586.56 1791
4587.20 1729
4587.84 1788
4588.48 1803
4589.12 1588
4589.75 1659
4590.39 1660
4591.03 1776
4591.67 1747
4592.31 1757
4592.95 1839
4593.59 1916
4594.23 1723
4594.87 1786
4595.51 1932
4596.15 1729
4596.78 1650
4597.42 1690
4598.06 1714
4598.70 1740
4599.34 1573
4599.98 1712
4600.62 1764
4601.26 1819
4601.90 1754
4602.54 1801
4603.18 1904
4603.82 1989
4604.46 2056
4605.10 1934
4605.74 1936
4606.38 1888
4607.02 1956
4607.66 2130
4608.30 2178
4608.94 2159
4609.58 1902
4610.22 1949
4610.86 1899
4611.50 1994
4612.14 1873
4612.78 1850
4613.42 1872
4614.06 1873
4614.70 1878
4615.34 1817
4615.98 1708
4616.63 1745
4617.27 1773
4617.91 1737
4618.55 1816
4619.19 1747
4619.83 1792
4620.47 1929
4621.11 1775
4621.75 1718
4622.39 1681
4623.03 1566
4623.68 1726
4624.32 1587
4624.96 1642
4625.60 1585
4626.24 1514
4626.88 1583
4627.52 1762
4628.17 1660
4628.81 1555
4629.45 1487
4630.09 1392
4630.73 1592
4631.37 1643
4632.02 1718
4632.66 1588
4633.30 1689
4633.94 1556
4634.58 1580
4635.22 1633
4635.87 1670
4636.51 1576
4637.15 1558
4637.79 1600
4638.44 1690
4639.08 1512
4639.72 1703
4640.36 1606
4641.00 1588
4641.65 1743
4642.29 1657
4642.93 1726
4643.57 1778
4644.22 1718
4644.86 1698
4645.50 1699
4646.15 1645
4646.79 1685
4647.43 1720
4648.07 1701
4648.72 1700
4649.36 1639
4650.00 1705
4650.65 1904
4651.29 1763
4651.93 1789
4652.57 1666
4653.22 1697
4653.86 1744
4654.50 1646
4655.15 1616
4655.79 1727
4656.44 1560
4657.08 1607
4657.72 1689
4658.37 1751
4659.01 1739
4659.65 1798
4660.30 1841
4660.94 1941
4661.58 2041
4662.23 2014
4662.87 1884
4663.52 1938
4664.16 1870
4664.80 1928
4665.45 1899
4666.09 1990
4666.74 1801
4667.38 1803
4668.02 1661
4668.67 1762
4669.31 1617
4669.96 1661
4670.60 1755
4671.25 1725
4671.89 1548
4672.54 1660
4673.18 1612
4673.83 1553
4674.47 1594
4675.11 1567
4675.76 1586
4676.40 1650
4677.05 1597
4677.69 1577
4678.34 1568
4678.98 1638
4679.63 1659
4680.27 1468
4680.92 1512
4681.56 1633
4682.21 1594
4682.85 1648
4683.50 1735
4684.15 1789
4684.79 1765
4685.44 1789
4686.08 1654
4686.73 1714
4687.37 1731
4688.02 1723
4688.66 1716
4689.31 1650
4689.96 1577
4690.60 1630
4691.25 1661
4691.89 1621
4692.54 1746
4693.19 1792
4693.83 1675
4694.48 1669
4695.12 1557
4695.77 1702
4696.42 1727
4697.06 1741
4697.71 1728
4698.36 1733
4699.00 1713
4699.65 1904
4700.29 1938
4700.94 1852
4701.59 2150
4702.23 2131
4702.88 2161
4703.53 2200
4704.17 1967
4704.82 1868
4705.47 1834
4706.11 1798
4706.76 1786
4707.41 1769
4708.06 1718
4708.70 1876
4709.35 1963
4710.00 2116
4710.64 2036
4711.29 2029
4711.94 1954
4712.59 2000
4713.23 2136
4713.88 2033
4714.53 1888
4715.18 1899
4715.82 1960
4716.47 1841
4717.12 1823
4717.77 1725
4718.41 1734
4719.06 1706
4719.71 1688
4720.36 1738
4721.01 1726
4721.65 1721
4722.30 1803
4722.95 1740
4723.60 1641
4724.25 1800
4724.89 1910
4725.54 1858
4726.19 1820
4726.84 1851
4727.49 1907
4728.14 1920
4728.78 2010
4729.43 1967
4730.08 1930
4730.73 1961
4731.38 1860
4732.03 1738
4732.68 1843
4733.32 1705
4733.97 1657
4734.62 1638
4735.27 1600
4735.92 1590
4736.57 1745
4737.22 1750
4737.87 1782
4738.52 1713
4739.16 1774
4739.81 1803
4740.46 1659
4741.11 1718
4741.76 1860
4742.41 1687
4743.06 1707
4743.71 1693
4744.36 1677
4745.01 1675
4745.66 1656
4746.31 1694
4746.96 1643
4747.61 1771
4748.26 1714
4748.91 1834
4749.56 1713
4750.21 1836
4750.86 1966
4751.51 1806
4752.16 1960
4752.81 2104
4753.46 2201
4754.11 2146
4754.76 2240
4755.41 2175
4756.06 2116
4756.71 2022
4757.36 2073
4758.01 1880
4758.66 1761
4759.31 1781
4759.96 1857
4760.61 1777
4761.26 1620
4761.91 1624
4762.56 1523
4763.22 1437
4763.87 1521
4764.52 1573
4765.17 1575
4765.82 1604
4766.47 1548
4767.12 1609
4767.77 1615
4768.42 1628
4769.07 1536
4769.73 1594
4770.38 1708
4771.03 1624
4771.68 1597
4772.33 1576
4772.98 1520
4773.63 1387
4774.29 1365
4774.94 1538
4775.59 1530
4776.24 1459
4776.89 1661
4777.54 1599
4778.20 1539
4778.85 1487
4779.50 1656
4780.15 1641
4780.80 1587
4781.46 1584
4782.11 1519
4782.76 1632
4783.41 1632
4784.06 1670
4784.72 1575
4785.37 1607
4786.02 1511
4786.67 1620
4787.33 1683
4787.98 1524
4788.63 1491
4789.28 1599
4789.94 1704
4790.59 1530
4791.24 1555
4791.89 1546
4792.55 1582
4793.20 1564
4793.85 1607
4794.51 1512
4795.16 1561
4795.81 1616
4796.47 1570
4797.12 1535
4797.77 1476
4798.42 1478
4799.08 1523
4799.73 1472
4800.38 1552
4801.04 1514
4801.69 1442
4802.35 1566
4803.00 1546
4803.65 1444
4804.31 1537
4804.96 1599
4805.61 1523
4806.27 1451
4806.92 1551
4807.57 1520
4808.23 1531
4808.88 1514
4809.54 1584
4810.19 1615
4810.84 1524
4811.50 1577
4812.15 1613
4812.81 1571
4813.46 1629
4814.12 1463
4814.77 1465
4815.42 1496
4816.08 1481
4816.73 1559
4817.39 1619
4818.04 1592
4818.70 1711
4819.35 1731
4820.01 1732
4820.66 1603
4821.32 1700
4821.97 1734
4822.63 1718
4823.28 1738
4823.94 1733
4824.59 1771
4825.25 1876
4825.90 1947
4826.56 1759
4827.21 1559
4827.87 1946
4828.52 2049
4829.18 1991
4829.83 2123
4830.49 1919
4831.14 1893
4831.80 1898
4832.45 2009
4833.11 1944
4833.76 1953
4834.42 1821
4835.08 1872
4835.73 1833
4836.39 1833
4837.04 2036
4837.70 2029
4838.36 1934
4839.01 2007
4839.67 1967
4840.32 1866
4840.98 1879
4841.64 1834
4842.29 1970
4842.95 2070
4843.60 1956
4844.26 1963
4844.92 1796
4845.57 1842
4846.23 2150
4846.89 2025
4847.54 2038
4848.20 1918
4848.86 1977
4849.51 2086
4850.17 2224
4850.83 2369
4851.48 2410
4852.14 2499
4852.80 2402
4853.45 2508
4854.11 2536
4854.77 2457
4855.43 2407
4856.08 2423
4856.74 2159
4857.40 2018
4858.05 2046
4858.71 1909
4859.37 1894
4860.03 2058
4860.68 2257
4861.34 2060
4862.00 1948
4862.66 1991
4863.31 2134
4863.97 2037
4864.63 2049
4865.29 2198
4865.95 2330
4866.60 2262
4867.26 2135
4867.92 2041
4868.58 2195
4869.23 2310
4869.89 2157
4870.55 1982
4871.21 1978
4871.87 1941
4872.53 2022
4873.18 2023
4873.84 1885
4874.50 1903
4875.16 2008
4875.82 1960
4876.48 2028
4877.13 2135
4877.79 2101
4878.45 2030
4879.11 2010
4879.77 2055
4880.43 2079
4881.09 1990
4881.75 1857
4882.40 1813
4883.06 1866
4883.72 1948
4884.38 1804
4885.04 1711
4885.70 1699
4886.36 1565
4887.02 1739
4887.68 1778
4888.34 1836
4889.00 1948
4889.66 2014
4890.32 1938
4890.97 2108
4891.63 2259
4892.29 2266
4892.95 2182
4893.61 2111
4894.27 2301
4894.93 2359
4895.59 2576
4896.25 2563
4896.91 2225
4897.57 2194
4898.23 2222
4898.89 2056
4899.55 2250
4900.21 2381
4900.87 2341
4901.53 2458
4902.19 2341
4902.85 2367
4903.51 2474
4904.17 2284
4904.83 2208
4905.50 2132
4906.16 2071
4906.82 2028
4907.48 1920
4908.14 1914
4908.80 1931
4909.46 1770
4910.12 1884
4910.78 1998
4911.44 1877
4912.10 1738
4912.76 1863
4913.42 1867
4914.09 1901
4914.75 1766
4915.41 1748
4916.07 1898
4916.73 1865
4917.39 1731
4918.05 1731
4918.71 1702
4919.38 1648
4920.04 1593
4920.70 1758
4921.36 1677
4922.02 1696
4922.68 1697
4923.35 1616
4924.01 1746
4924.67 1760
4925.33 1721
4925.99 1738
4926.65 1645
4927.32 1680
4927.98 1718
4928.64 1660
4929.30 1588
4929.96 1600
4930.63 1569
4931.29 1529
4931.95 1484
4932.61 1743
4933.28 1677
4933.94 1591
4934.60 1683
4935.26 1638
4935.93 1598
4936.59 1729
4937.25 1546
4937.91 1617
4938.58 1604
4939.24 1546
4939.90 1558
4940.56 1566
4941.23 1632
4941.89 1544
4942.55 1573
4943.22 1572
4943.88 1542
4944.54 1497
4945.21 1584
4945.87 1446
4946.53 1415
4947.20 1434
4947.86 1504
4948.52 1589
4949.19 1437
4949.85 1406
4950.51 1467
4951.18 1438
4951.84 1468
4952.50 1534
4953.17 1527
4953.83 1562
4954.49 1505
4955.16 1519
4955.82 1650
4956.49 1596
4957.15 1510
4957.81 1552
4958.48 1647
4959.14 1682
4959.81 1673
4960.47 1586
4961.14 1606
4961.80 1622
4962.46 1675
4963.13 1849
4963.79 1900
4964.46 2051
4965.12 1920
4965.79 1948
4966.45 1985
4967.12 1938
4967.78 1882
4968.44 1956
4969.11 1725
4969.77 1738
4970.44 1774
4971.10 1775
4971.77 1807
4972.43 1713
4973.10 1746
4973.76 1719
4974.43 1697
4975.09 1699
4975.76 1692
4976.42 1656
4977.09 1656
4977.76 1637
4978.42 1493
4979.09 1571
4979.75 1694
4980.42 1530
4981.08 1593
4981.75 1586
4982.41 1538
4983.08 1629
4983.75 1611
4984.41 1557
4985.08 1631
4985.74 1664
4986.41 1674
4987.07 1727
4987.74 1821
4988.41 1861
4989.07 1850
4989.74 1889
4990.41 1858
4991.07 1776
4991.74 1846
4992.40 1940
4993.07 1783
4993.74 1691
4994.40 1596
4995.07 1683
4995.74 1651
4996.40 1679
4997.07 1639
4997.74 1706
4998.40 1727
4999.07 1833
4999.74 1626
5000.40 1525
5001.07 1492
5001.74 1623
5002.40 1573
5003.07 1490
5003.74 1575
5004.41 1461
5005.07 1511
5005.74 1521
5006.41 1476
5007.07 1419
5007.74 1514
5008.41 1429
5009.08 1419
5009.74 1478
5010.41 1407
5011.08 1442
5011.75 1453
5012.41 1542
5013.08 1570
5013.75 1498
5014.42 1400
5015.09 1502
5015.75 1533
5016.42 1553
5017.09 1494
5017.76 1464
5018.43 1504
5019.09 1448
5019.76 1418
5020.43 1494
5021.10 1546
5021.77 1541
5022.44 1477
5023.10 1494
5023.77 1559
5024.44 1525
5025.11 1506
5025.78 1575
5026.45 1555
5027.11 1455
5027.78 1472
5028.45 1433
5029.12 1515
5029.79 1588
5030.46 1530
5031.13 1442
5031.80 1478
5032.47 1382
5033.13 1445
5033.80 1612
5034.47 1429
5035.14 1459
5035.81 1398
5036.48 1439
5037.15 1363
5037.82 1373
5038.49 1571
5039.16 1536
5039.83 1395
5040.50 1482
5041.17 1335
5041.84 1471
5042.51 1518
5043.18 1436
5043.85 1394
5044.52 1484
5045.18 1490
5045.85 1515
5046.52 1580
5047.19 1377
5047.86 1361
5048.53 1331
5049.20 1416
5049.88 1457
5050.55 1356
5051.22 1434
5051.89 1457
5052.56 1322
5053.23 1391
5053.90 1413
5054.57 1431
5055.24 1486
5055.91 1369
5056.58 1404
5057.25 1406
5057.92 1528
5058.59 1503
5059.26 1457
5059.93 1503
5060.60 1479
5061.27 1497
5061.95 1489
5062.62 1471
5063.29 1518
5063.96 1434
5064.63 1510
5065.30 1486
5065.97 1496
5066.64 1592
5067.31 1480
5067.99 1500
5068.66 1478
5069.33 1415
5070.00 1478
5070.67 1403
5071.34 1298
5072.02 1438
5072.69 1345
5073.36 1385
5074.03 1382
5074.70 1451
5075.37 1401
5076.05 1543
5076.72 1442
5077.39 1332
5078.06 1241
5078.73 1317
5079.41 1451
5080.08 1431
5080.75 1508
5081.42 1410
5082.10 1428
5082.77 1454
5083.44 1422
5084.11 1359
5084.78 1445
5085.46 1396
5086.13 1524
5086.80 1392
5087.48 1440
5088.15 1496
5088.82 1518
5089.49 1587
5090.17 1492
5090.84 1520
5091.51 1456
5092.19 1614
5092.86 1568
5093.53 1577
5094.20 1552
5094.88 1536
5095.55 1515
5096.22 1488
5096.90 1592
5097.57 1538
5098.24 1450
5098.92 1334
5099.59 1368
5100.26 1433
5100.94 1537
5101.61 1419
5102.29 1401
5102.96 1365
5103.63 1377
5104.31 1325
5104.98 1439
5105.65 1504
5106.33 1403
5107.00 1341
5107.68 1410
5108.35 1411
5109.02 1500
5109.70 1468
5110.37 1480
5111.05 1399
5111.72 1367
5112.40 1431
5113.07 1520
5113.74 1504
5114.42 1372
5115.09 1564
5115.77 1530
5116.44 1410
5117.12 1524
5117.79 1424
5118.47 1447
5119.14 1473
5119.82 1509
5120.49 1403
5121.17 1396
5121.84 1484
5122.52 1449
5123.19 1388
5123.87 1351
5124.54 1450
5125.22 1488
5125.89 1420
5126.57 1488
5127.24 1443
5127.92 1402
5128.59 1278
5129.27 1378
5129.94 1420
5130.62 1477
5131.29 1375
5131.97 1445
5132.65 1473
5133.32 1371
5134.00 1397
5134.67 1505
5135.35 1508
5136.02 1534
5136.70 1452
5137.38 1498
5138.05 1371
5138.73 1394
5139.40 1459
5140.08 1403
5140.76 1446
5141.43 1524
5142.11 1471
5142.79 1422
5143.46 1418
5144.14 1552
5144.81 1517
5145.49 1459
5146.17 1356
5146.84 1357
5147.52 1344
5148.20 1267
5148.87 1374
5149.55 1409
5150.23 1300
5150.90 1286
5151.58 1399
5152.26 1406
5152.94 1345
5153.61 1376
5154.29 1424
5154.97 1315
5155.64 1262
5156.32 1336
5157.00 1358
5157.68 1312
5158.35 1336
5159.03 1401
5159.71 1393
5160.39 1300
5161.06 1330
5161.74 1358
5162.42 1421
5163.10 1390
5163.77 1339
5164.45 1392
5165.13 1390
5165.81 1338
5166.48 1301
5167.16 1233
5167.84 1296
5168.52 1289
5169.20 1265
5169.87 1247
5170.55 1321
5171.23 1283
5171.91 1343
5172.59 1296
5173.27 1389
5173.94 1394
5174.62 1439
5175.30 1250
5175.98 1375
5176.66 1378
5177.34 1313
5178.02 1275
5178.69 1306
5179.37 1326
5180.05 1354
5180.73 1424
5181.41 1382
5182.09 1337
5182.77 1428
5183.45 1376
5184.12 1401
5184.80 1329
5185.48 1269
5186.16 1312
5186.84 1441
5187.52 1339
5188.20 1283
5188.88 1346
5189.56 1433
5190.24 1331
5190.92 1336
5191.60 1329
5192.28 1266
5192.96 1337
5193.64 1340
5194.32 1442
5195.00 1377
5195.68 1338
5196.36 1256
5197.03 1340
5197.71 1241
5198.39 1276
5199.07 1252
5199.75 1409
5200.44 1441
5201.12 1434
5201.80 1393
5202.48 1442
5203.16 1417
5203.84 1497
5204.52 1456
5205.20 1450
5205.88 1397
5206.56 1478
5207.24 1591
5207.92 1515
5208.60 1507
5209.28 1500
5209.96 1564
5210.64 1587
5211.32 1731
5212.00 1585
5212.68 1552
5213.37 1627
5214.05 1580
5214.73 1451
5215.41 1502
5216.09 1599
5216.77 1407
5217.45 1467
5218.13 1474
5218.81 1458
5219.50 1534
5220.18 1458
5220.86 1497
5221.54 1594
5222.22 1462
5222.90 1403
5223.59 1420
5224.27 1423
5224.95 1447
5225.63 1362
5226.31 1440
5226.99 1494
5227.68 1358
5228.36 1491
5229.04 1441
5229.72 1462
5230.40 1418
5231.09 1322
5231.77 1343
5232.45 1348
5233.13 1386
5233.81 1297
5234.50 1387
5235.18 1396
5235.86 1253
5236.54 1388
5237.23 1320
5237.91 1401
5238.59 1551
5239.27 1349
5239.96 1404
5240.64 1486
5241.32 1578
5242.01 1466
5242.69 1491
5243.37 1465
5244.05 1597
5244.74 1328
5245.42 1423
5246.10 1570
5246.79 1559
5247.47 1379
5248.15 1243
5248.84 1348
5249.52 1367
5250.20 1292
5250.89 1357
5251.57 1415
5252.25 1493
5252.94 1508
5253.62 1417
5254.30 1370
5254.99 1457
5255.67 1480
5256.36 1365
5257.04 1281
5257.72 1197
5258.41 1211
5259.09 1346
5259.78 1380
5260.46 1287
5261.14 1414
5261.83 1351
5262.51 1384
5263.20 1408
5263.88 1366
5264.56 1353
5265.25 1321
5265.93 1328
5266.62 1316
5267.30 1257
5267.99 1423
5268.67 1466
5269.36 1442
5270.04 1457
5270.73 1429
5271.41 1480
5272.09 1441
5272.78 1408
5273.46 1363
5274.15 1514
5274.83 1454
5275.52 1413
5276.20 1347
5276.89 1446
5277.57 1414
5278.26 1540
5278.94 1485
5279.63 1581
5280.32 1381
5281.00 1450
5281.69 1409
5282.37 1486
5283.06 1599
5283.74 1739
5284.43 1600
5285.11 1464
5285.80 1478
5286.49 1548
5287.17 1536
5287.86 1505
5288.54 1488
5289.23 1406
5289.91 1375
5290.60 1268
5291.29 1233
5291.97 1256
5292.66 1281
5293.35 1223
5294.03 1255
5294.72 1333
5295.40 1320
5296.09 1363
5296.78 1261
5297.46 1230
5298.15 1253
5298.84 1278
5299.52 1368
5300.21 1339
5300.90 1471
5301.58 1313
5302.27 1296
5302.96 1338
5303.64 1335
5304.33 1344
5305.02 1399
5305.70 1431
5306.39 1348
5307.08 1367
5307.77 1402
5308.45 1416
5309.14 1485
5309.83 1330
5310.51 1315
5311.20 1276
5311.89 1320
5312.58 1280
5313.26 1277
5313.95 1369
5314.64 1381
5315.33 1366
5316.01 1416
5316.70 1327
5317.39 1254
5318.08 1329
5318.77 1289
5319.45 1248
5320.14 1291
5320.83 1396
5321.52 1404
5322.20 1397
5322.89 1418
5323.58 1415
5324.27 1459
5324.96 1528
5325.65 1471
5326.33 1340
5327.02 1296
5327.71 1260
5328.40 1250
5329.09 1300
5329.78 1291
5330.46 1341
5331.15 1357
5331.84 1349
5332.53 1296
5333.22 1280
5333.91 1294
5334.60 1294
5335.29 1301
5335.98 1298
5336.66 1382
5337.35 1450
5338.04 1401
5338.73 1329
5339.42 1333
5340.11 1272
5340.80 1224
5341.49 1326
5342.18 1417
5342.87 1317
5343.56 1293
5344.25 1345
5344.94 1284
5345.62 1247
5346.31 1397
5347.00 1399
5347.69 1307
5348.38 1321
5349.07 1389
5349.76 1429
5350.45 1380
5351.14 1443
5351.83 1504
5352.52 1532
5353.21 1497
5353.90 1476
5354.59 1395
5355.28 1468
5355.97 1343
5356.66 1466
5357.35 1387
5358.04 1411
5358.74 1330
5359.43 1349
5360.12 1359
5360.81 1333
5361.50 1345
5362.19 1373
5362.88 1375
5363.57 1326
5364.26 1355
5364.95 1400
5365.64 1377
5366.33 1302
5367.02 1401
5367.71 1404
5368.41 1290
5369.10 1215
5369.79 1296
5370.48 1328
5371.17 1319
5371.86 1233
5372.55 1274
5373.24 1233
5373.94 1308
5374.63 1292
5375.32 1320
5376.01 1343
5376.70 1388
5377.39 1510
5378.08 1487
5378.78 1360
5379.47 1379
5380.16 1308
5380.85 1310
5381.54 1310
5382.24 1323
5382.93 1293
5383.62 1359
5384.31 1353
5385.00 1411
5385.70 1309
5386.39 1356
5387.08 1376
5387.77 1331
5388.47 1348
5389.16 1250
5389.85 1338
5390.54 1412
5391.23 1333
5391.93 1341
5392.62 1297
5393.31 1302
5394.01 1321
5394.70 1320
5395.39 1294
5396.08 1248
5396.78 1349
5397.47 1284
5398.16 1293
5398.86 1289
5399.55 1309
5400.24 1326
5400.93 1297
5401.63 1336
5402.32 1278
5403.01 1263
5403.71 1230
5404.40 1284
5405.09 1355
5405.79 1316
5406.48 1410
5407.17 1331
5407.87 1322
5408.56 1325
5409.26 1394
5409.95 1452
5410.64 1413
5411.34 1279
5412.03 1429
5412.72 1526
5413.42 1307
5414.11 1403
5414.81 1281
5415.50 1337
5416.19 1257
5416.89 1228
5417.58 1231
5418.28 1361
5418.97 1262
5419.67 1235
5420.36 1294
5421.05 1305
5421.75 1333
5422.44 1343
5423.14 1423
5423.83 1451
5424.53 1419
5425.22 1482
5425.92 1447
5426.61 1323
5427.31 1223
5428.00 1278
5428.70 1357
5429.39 1442
5430.09 1288
5430.78 1375
5431.48 1318
5432.17 1268
5432.87 1337
5433.56 1380
5434.26 1414
5434.95 1437
5435.65 1476
5436.34 1521
5437.04 1703
5437.73 1706
5438.43 1736
5439.13 1678
5439.82 1799
5440.52 1929
5441.21 1695
5441.91 1455
5442.60 1459
5443.30 1379
5444.00 1507
5444.69 1365
5445.39 1447
5446.08 1477
5446.78 1476
5447.48 1561
5448.17 1522
5448.87 1410
5449.56 1506
5450.26 1387
5450.96 1418
5451.65 1307
5452.35 1388
5453.05 1393
5453.74 1440
5454.44 1463
5455.14 1452
5455.83 1428
5456.53 1348
5457.23 1358
5457.92 1357
5458.62 1365
5459.32 1350
5460.01 1429
5460.71 1341
5461.41 1284
5462.11 1385
5462.80 1336
5463.50 1345
5464.20 1442
5464.89 1351
5465.59 1386
5466.29 1413
5466.99 1371
5467.68 1374
5468.38 1413
5469.08 1406
5469.78 1508
5470.47 1412
5471.17 1517
5471.87 1466
5472.57 1445
5473.26 1433
5473.96 1462
5474.66 1452
5475.36 1627
5476.06 1564
5476.75 1543
5477.45 1472
5478.15 1402
5478.85 1545
5479.55 1470
5480.24 1691
5480.94 1709
5481.64 1862
5482.34 1807
5483.04 1828
5483.74 1850
5484.43 1969
5485.13 1851
5485.83 1756
5486.53 1610
5487.23 1684
5487.93 1629
5488.63 1510
5489.33 1517
5490.02 1701
5490.72 1730
5491.42 1525
5492.12 1645
5492.82 1552
5493.52 1663
5494.22 1709
5494.92 1799
5495.62 1678
5496.32 1631
5497.01 1711
5497.71 1851
5498.41 1880
5499.11 1938
5499.81 2066
5500.51 2238
5501.21 2446
5501.91 2333
5502.61 2553
5503.31 2727
5504.01 2589
5504.71 2606
5505.41 2612
5506.11 2432
5506.81 2253
5507.51 1985
5508.21 1905
5508.91 1799
5509.61 1714
5510.31 1653
5511.01 1677
5511.71 1687
5512.41 1807
5513.11 1688
5513.81 1652
5514.51 1684
5515.21 1783
5515.91 1572
5516.61 1582
5517.31 1631
5518.01 1560
5518.72 1688
5519.42 1484
5520.12 1518
5520.82 1401
5521.52 1479
5522.22 1545
5522.92 1523
5523.62 1564
5524.32 1528
5525.02 1470
5525.72 1595
5526.43 1478
5527.13 1422
5527.83 1395
5528.53 1348
5529.23 1400
5529.93 1496
5530.63 1404
5531.33 1337
5532.04 1394
5532.74 1361
5533.44 1431
5534.14 1347
5534.84 1396
5535.54 1316
5536.25 1300
5536.95 1289
5537.65 1312
5538.35 1351
5539.05 1292
5539.76 1277
5540.46 1322
5541.16 1370
5541.86 1414
5542.56 1298
5543.27 1357
5543.97 1376
5544.67 1217
5545.37 1229
5546.08 1300
5546.78 1301
5547.48 1254
5548.18 1244
5548.89 1345
5549.59 1266
5550.29 1275
5550.99 1300
5551.70 1278
5552.40 1339
5553.10 1346
5553.81 1373
5554.51 1353
5555.21 1331
5555.91 1436
5556.62 1277
5557.32 1305
5558.02 1289
5558.73 1231
5559.43 1364
5560.13 1378
5560.84 1323
5561.54 1240
5562.24 1249
5562.95 1316
5563.65 1385
5564.35 1358
5565.06 1448
5565.76 1508
5566.47 1541
5567.17 1578
5567.87 1508
5568.58 1442
5569.28 1464
5569.98 1355
5570.69 1286
5571.39 1274
5572.10 1305
5572.80 1347
5573.50 1373
5574.21 1280
5574.91 1262
5575.62 1289
5576.32 1343
5577.03 1331
5577.73 1274
5578.44 1328
5579.14 1241
5579.84 1258
5580.55 1410
5581.25 1442
5581.96 1396
5582.66 1314
5583.37 1419
5584.07 1365
5584.78 1301
5585.48 1382
5586.19 1381
5586.89 1225
5587.60 1284
5588.30 1258
5589.01 1260
5589.71 1283
5590.42 1306
5591.12 1236
5591.83 1276
5592.53 1239
5593.24 1340
5593.94 1363
5594.65 1236
5595.36 1198
5596.06 1188
5596.77 1247
5597.47 1360
5598.18 1236
5598.88 1158
5599.59 1118
5600.30 1211
5601.00 1342
5601.71 1225
5602.41 1177
5603.12 1207
5603.83 1198
5604.53 1144
5605.24 1182
5605.94 1165
5606.65 1222
5607.36 1299
5608.06 1225
5608.77 1222
5609.48 1200
5610.18 1231
5610.89 1296
5611.60 1062
5612.30 1163
5613.01 1232
5613.72 1202
5614.42 1225
5615.13 1198
5615.84 1293
5616.54 1366
5617.25 1255
5617.96 1193
5618.66 1401
5619.37 1310
5620.08 1213
5620.78 1186
5621.49 1268
5622.20 1208
5622.91 1140
5623.61 1240
5624.32 1225
5625.03 1245
5625.74 1284
5626.44 1304
5627.15 1278
5627.86 1354
5628.57 1251
5629.27 1244
5629.98 1295
5630.69 1243
5631.40 1236
5632.11 1216
5632.81 1300
5633.52 1284
5634.23 1246
5634.94 1237
5635.65 1375
5636.35 1239
5637.06 1180
5637.77 1182
5638.48 1164
5639.19 1189
5639.89 1340
5640.60 1204
5641.31 1136
5642.02 1292
5642.73 1308
5643.44 1239
5644.15 1247
5644.85 1312
5645.56 1301
5646.27 1239
5646.98 1319
5647.69 1234
5648.40 1252
5649.11 1209
5649.82 1305
5650.53 1187
5651.23 1185
5651.94 1213
5652.65 1247
5653.36 1217
5654.07 1312
5654.78 1355
5655.49 1305
5656.20 1297
5656.91 1284
5657.62 1260
5658.33 1255
5659.04 1345
5659.75 1378
5660.46 1372
5661.17 1401
5661.88 1321
5662.59 1271
5663.30 1426
5664.00 1409
5664.71 1282
5665.42 1288
5666.13 1242
5666.84 1225
5667.55 1256
5668.27 1112
5668.98 1192
5669.69 1237
5670.40 1145
5671.11 1191
5671.82 1189
5672.53 1219
5673.24 1116
5673.95 1134
5674.66 1240
5675.37 1168
5676.08 1116
5676.79 1235
5677.50 1298
5678.21 1220
5678.92 1239
5679.63 1205
5680.34 1171
5681.06 1185
5681.77 1130
5682.48 1170
5683.19 1144
5683.90 1134
5684.61 1133
5685.32 1090
5686.03 1235
5686.74 1233
5687.46 1213
5688.17 1299
5688.88 1279
5689.59 1234
5690.30 1276
5691.01 1226
5691.72 1123
5692.44 1168
5693.15 1167
5693.86 1162
5694.57 1207
5695.28 1202
5696.00 1168
5696.71 1117
5697.42 984
5698.13 1105
5698.84 1172
5699.56 1117
5700.27 1253
5700.98 1152
5701.69 1184
5702.40 1184
5703.12 1253
5703.83 1165
5704.54 1196
5705.25 1119
5705.97 1128
5706.68 1070
5707.39 1173
5708.10 1051
5708.82 917
5709.53 1055
5710.24 1089
5710.95 1072
5711.67 1048
5712.38 1101
5713.09 1129
5713.81 1048
5714.52 1091
5715.23 1039
5715.95 1064
5716.66 1111
5717.37 1221
5718.09 1179
5718.80 1063
5719.51 1176
5720.23 1139
5720.94 1192
5721.65 1232
5722.37 1260
5723.08 1299
5723.79 1241
5724.51 1140
5725.22 1071
5725.93 1183
5726.65 1270
5727.36 1155
5728.08 1188
5728.79 1185
5729.50 1267
5730.22 1166
5730.93 1168
5731.65 1188
5732.36 1220
5733.07 1225
5733.79 1132
5734.50 1097
5735.22 1247
5735.93 1228
5736.65 1193
5737.36 1177
5738.07 1064
5738.79 1046
5739.50 1117
5740.22 1137
5740.93 1158
5741.65 1189
5742.36 1220
5743.08 1216
5743.79 1115
5744.51 1086
5745.22 1046
5745.94 1127
5746.65 1180
5747.37 1097
5748.08 1053
5748.80 1061
5749.51 1106
5750.23 1101
5750.94 1172
5751.66 1053
5752.37 1048
5753.09 1148
5753.80 1086
5754.52 1090
5755.24 1184
5755.95 1233
5756.67 1176
5757.38 1165
5758.10 1176
5758.81 1114
5759.53 1107
5760.25 1195
5760.96 1135
5761.68 1078
5762.39 989
5763.11 1038
5763.83 1104
5764.54 1016
5765.26 1059
5765.97 1173
5766.69 1163
5767.41 1169
5768.12 1152
5768.84 1143
5769.56 1165
5770.27 1156
5770.99 1237
5771.71 1229
5772.42 1224
5773.14 1201
5773.86 1233
5774.57 1191
5775.29 1162
5776.01 1119
5776.72 1177
5777.44 1141
5778.16 1134
5778.88 1197
5779.59 1149
5780.31 1116
5781.03 1211
5781.74 1219
5782.46 1068
5783.18 1090
5783.90 1168
5784.61 1180
5785.33 1132
5786.05 1175
5786.77 1170
5787.48 1147
5788.20 1233
5788.92 1184
5789.64 1268
5790.35 1209
5791.07 1243
5791.79 1196
5792.51 1184
5793.23 1227
5793.94 1152
5794.66 1142
5795.38 1136
5796.10 1144
5796.82 1125
5797.53 1233
5798.25 1396
5798.97 1241
5799.69 1336
5800.41 1383
5801.13 1435
5801.84 1500
5802.56 1525
5803.28 1543
5804.00 1521
5804.72 1669
5805.44 1757
5806.16 1630
5806.87 1566
5807.59 1518
5808.31 1459
5809.03 1366
5809.75 1278
5810.47 1294
5811.19 1225
5811.91 1183
5812.63 1218
5813.35 1277
5814.07 1377
5814.78 1344
5815.50 1409
5816.22 1436
5816.94 1571
5817.66 1734
5818.38 1764
5819.10 1756
5819.82 1809
5820.54 1803
5821.26 1835
5821.98 1731
5822.70 1751
5823.42 1781
5824.14 1586
5824.86 1517
5825.58 1509
5826.30 1577
5827.02 1475
5827.74 1455
5828.46 1406
5829.18 1370
5829.90 1367
5830.62 1324
5831.34 1292
5832.06 1237
5832.78 1231
5833.50 1281
5834.22 1364
5834.94 1331
5835.66 1343
5836.38 1349
5837.10 1222
5837.82 1222
5838.55 1220
5839.27 1247
5839.99 1312
5840.71 1244
5841.43 1247
5842.15 1163
5842.87 1228
5843.59 1201
5844.31 1195
5845.03 1241
5845.76 1282
5846.48 1237
5847.20 1080
5847.92 1122
5848.64 1125
5849.36 1186
5850.08 1222
5850.81 1230
5851.53 1163
5852.25 1199
5852.97 1146
5853.69 1172
5854.41 1187
5855.14 1095
5855.86 1184
5856.58 1308
5857.30 1293
5858.02 1204
5858.74 1274
5859.47 1274
5860.19 1205
5860.91 1196
5861.63 1104
5862.36 1249
5863.08 1308
5863.80 1256
5864.52 1193
5865.24 1151
5865.97 1153
5866.69 1232
5867.41 1152
5868.13 1156
5868.86 1090
5869.58 1173
5870.30 1194
5871.03 1197
5871.75 1130
5872.47 1184
5873.19 1115
5873.92 1226
5874.64 1141
5875.36 1175
5876.09 1085
5876.81 1135
5877.53 1074
5878.26 1053
5878.98 1121
5879.70 1154
5880.43 1298
5881.15 1249
5881.87 1148
5882.60 1203
5883.32 1149
5884.04 1219
5884.77 1311
5885.49 1407
5886.21 1230
5886.94 1167
5887.66 1311
5888.39 1307
5889.11 1379
5889.83 1287
5890.56 1223
5891.28 1309
5892.01 1228
5892.73 1210
5893.45 1329
5894.18 1300
5894.90 1318
5895.63 1335
5896.35 1332
5897.07 1236
5897.80 1233
5898.52 1333
5899.25 1347
5899.97 1256
5900.70 1309
5901.42 1387
5902.15 1434
5902.87 1504
5903.60 1471
5904.32 1549
5905.05 1611
5905.77 1625
5906.50 1545
5907.22 1474
5907.95 1570
5908.67 1484
5909.40 1538
5910.12 1398
5910.85 1260
5911.57 1251
5912.30 1385
5913.02 1292
5913.75 1109
5914.47 1123
5915.20 1207
5915.92 1267
5916.65 1268
5917.38 1196
5918.10 1108
5918.83 1203
5919.55 1127
5920.28 1332
5921.00 1310
5921.73 1310
5922.46 1235
5923.18 1161
5923.91 1182
5924.63 1101
5925.36 1167
5926.09 1153
5926.81 1166
5927.54 1212
5928.26 1143
5928.99 1104
5929.72 1154
5930.44 1134
5931.17 1142
5931.90 1188
5932.62 1290
5933.35 1296
5934.08 1296
5934.80 1282
5935.53 1330
5936.26 1293
5936.98 1323
5937.71 1295
5938.44 1356
5939.16 1378
5939.89 1370
5940.62 1391
5941.35 1342
5942.07 1453
5942.80 1449
5943.53 1418
5944.25 1421
5944.98 1402
5945.71 1456
5946.44 1462
5947.16 1503
5947.89 1420
5948.62 1418
5949.35 1436
5950.07 1480
5950.80 1489
5951.53 1484
5952.26 1500
5952.99 1579
5953.71 1647
5954.44 1582
5955.17 1565
5955.90 1590
5956.62 1709
5957.35 1757
5958.08 1885
5958.81 1828
5959.54 1615
5960.27 1694
5960.99 1753
5961.72 1767
5962.45 1711
5963.18 1632
5963.91 1751
5964.64 1674
5965.36 1719
5966.09 1851
5966.82 1871
5967.55 1912
5968.28 2077
5969.01 2277
5969.74 2166
5970.47 2240
5971.19 2263
5971.92 2369
5972.65 2159
5973.38 2145
5974.11 2046
5974.84 1977
5975.57 1865
5976.30 2025
5977.03 1898
5977.76 2033
5978.49 1963
5979.22 1837
5979.95 1891
5980.67 2010
5981.40 1984
5982.13 2007
5982.86 2177
5983.59 2229
5984.32 2158
5985.05 2181
5985.78 2246
5986.51 2152
5987.24 2201
5987.97 2294
5988.70 2259
5989.43 2139
5990.16 2084
5990.89 2187
5991.62 2333
5992.35 2300
5993.08 2165
5993.81 2319
5994.54 2183
5995.27 2210
5996.00 2223
5996.73 2374
5997.47 2218
5998.20 2024
5998.93 2131
5999.66 2401
6000.39 2278
6001.12 2335
6001.85 2363
6002.58 2301
6003.31 2249
6004.04 2200
6004.77 2159
6005.50 2156
6006.24 2178
6006.97 2195
6007.70 2286
6008.43 2247
6009.16 2210
6009.89 2428
6010.62 2647
6011.35 2787
6012.09 3186
6012.82 3492
6013.55 4030
6014.28 4607
6015.01 5352
6015.74 5774
6016.47 6071
6017.21 6457
6017.94 6098
6018.67 5972
6019.40 5807
6020.13 5306
6020.87 4554
6021.60 4170
6022.33 3484
6023.06 2958
6023.79 2452
6024.53 2316
6025.26 2156
6025.99 2068
6026.72 1878
6027.46 1894
6028.19 1881
6028.92 1776
6029.65 1746
6030.39 1834
6031.12 1806
6031.85 1774
6032.58 1772
6033.32 1783
6034.05 1863
6034.78 1905
6035.51 1618
6036.25 1627
6036.98 1650
6037.71 1682
6038.45 1677
6039.18 1731
6039.91 1662
6040.65 1641
6041.38 1770
6042.11 1764
6042.85 1701
6043.58 1834
6044.31 1831
6045.05 1843
6045.78 1870
6046.51 2012
6047.25 2040
6047.98 2082
6048.71 2070
6049.45 2083
6050.18 2177
6050.91 2229
6051.65 2187
6052.38 2143
6053.12 2109
6053.85 2057
6054.58 2045
6055.32 2031
6056.05 2116
6056.79 2066
6057.52 1972
6058.25 2074
6058.99 1893
6059.72 1854
6060.46 1787
6061.19 1701
6061.93 1764
6062.66 1702
6063.40 1702
6064.13 1724
6064.86 1576
6065.60 1635
6066.33 1648
6067.07 1584
6067.80 1597
6068.54 1643
6069.27 1546
6070.01 1618
6070.74 1481
6071.48 1458
6072.21 1485
6072.95 1555
6073.68 1421
6074.42 1448
6075.15 1415
6075.89 1500
6076.63 1472
6077.36 1493
6078.10 1603
6078.83 1585
6079.57 1512
6080.30 1488
6081.04 1578
6081.77 1621
6082.51 1663
6083.25 1668
6083.98 1399
6084.72 1420
6085.45 1504
6086.19 1510
6086.92 1468
6087.66 1564
6088.40 1487
6089.13 1540
6089.87 1543
6090.61 1476
6091.34 1504
6092.08 1595
6092.81 1650
6093.55 1565
6094.29 1478
6095.02 1442
6095.76 1512
6096.50 1643
6097.23 1442
6097.97 1408
6098.71 1537
6099.44 1480
6100.18 1425
6100.92 1479
6101.65 1334
6102.39 1368
6103.13 1412
6103.86 1282
6104.60 1400
6105.34 1315
6106.08 1300
6106.81 1321
6107.55 1369
6108.29 1398
6109.02 1290
6109.76 1223
6110.50 1313
6111.24 1346
6111.97 1355
6112.71 1308
6113.45 1331
6114.19 1344
6114.92 1388
6115.66 1437
6116.40 1297
6117.14 1415
6117.88 1453
6118.61 1370
6119.35 1362
6120.09 1395
6120.83 1438
6121.57 1371
6122.30 1440
6123.04 1408
6123.78 1384
6124.52 1438
6125.26 1463
6126.00 1511
6126.73 1499
6127.47 1523
6128.21 1493
6128.95 1469
6129.69 1445
6130.43 1360
6131.16 1431
6131.90 1395
6132.64 1375
6133.38 1455
6134.12 1606
6134.86 1442
6135.60 1417
6136.34 1501
6137.08 1440
6137.81 1460
6138.55 1450
6139.29 1509
6140.03 1491
6140.77 1507
6141.51 1470
6142.25 1515
6142.99 1506
6143.73 1445
6144.47 1468
6145.21 1432
6145.95 1414
6146.69 1500
6147.43 1474
6148.17 1538
6148.91 1539
6149.65 1560
6150.39 1604
6151.13 1648
6151.86 1449
6152.60 1408
6153.34 1422
6154.08 1463
6154.83 1495
6155.57 1570
6156.31 1472
6157.05 1478
6157.79 1579
6158.53 1452
6159.27 1466
6160.01 1507
6160.75 1523
6161.49 1469
6162.23 1518
6162.97 1511
6163.71 1403
6164.45 1453
6165.19 1447
6165.93 1555
6166.67 1625
6167.41 1685
6168.15 1824
6168.89 1850
6169.64 1778
6170.38 1817
6171.12 1841
6171.86 1927
6172.60 1889
6173.34 1809
6174.08 1792
6174.82 1789
6175.57 1644
6176.31 1675
6177.05 1720
6177.79 1692
6178.53 1655
6179.27 1536
6180.01 1578
6180.76 1620
6181.50 1565
6182.24 1639
6182.98 1670
6183.72 1679
6184.46 1642
6185.21 1755
6185.95 1800
6186.69 1901
6187.43 1796
6188.17 1867
6188.92 1900
6189.66 1770
6190.40 1748
6191.14 1827
6191.89 1846
6192.63 1869
6193.37 1871
6194.11 1926
6194.86 1864
6195.60 2074
6196.34 2071
6197.08 1953
6197.83 2075
6198.57 1981
6199.31 2055
6200.05 2164
6200.80 2126
6201.54 1999
6202.28 1887
6203.03 1868
6203.77 2034
6204.51 2166
6205.26 2297
6206.00 2475
6206.74 2798
6207.48 3150
6208.23 3618
6208.97 4448
6209.71 5096
6210.46 5907
6211.20 6754
6211.95 7288
6212.69 7754
6213.43 7593
6214.18 7198
6214.92 6459
6215.66 5950
6216.41 5244
6217.15 4498
6217.89 3647
6218.64 3091
6219.38 2701
6220.13 2541
6220.87 2256
6221.61 2050
6222.36 1879
6223.10 1912
6223.85 1759
6224.59 1750
6225.34 1854
6226.08 1865
6226.82 1877
6227.57 1851
6228.31 1894
6229.06 1691
6229.80 1836
6230.55 1929
6231.29 1866
6232.04 1772
6232.78 1710
6233.53 1618
6234.27 1620
6235.02 1639
6235.76 1491
6236.51 1610
6237.25 1650
6238.00 1526
6238.74 1575
6239.49 1662
6240.23 1805
6240.98 1777
6241.72 1708
6242.47 1649
6243.21 1739
6243.96 1893
6244.70 1960
6245.45 1883
6246.20 1949
6246.94 1937
6247.69 2045
6248.43 2215
6249.18 2405
6249.92 2683
6250.67 2893
6251.42 2983
6252.16 3092
6252.91 3173
6253.65 2921
6254.40 2640
6255.15 2423
6255.89 2203
6256.64 2054
6257.38 1947
6258.13 1825
6258.88 1773
6259.62 1684
6260.37 1710
6261.12 1642
6261.86 1602
6262.61 1724
6263.36 1724
6264.10 1881
6264.85 1798
6265.60 1723
6266.34 1688
6267.09 1860
6267.84 1871
6268.58 1792
6269.33 1734
6270.08 1763
6270.82 1822
6271.57 1741
6272.32 1768
6273.07 1709
6273.81 1675
6274.56 1646
6275.31 1583
6276.05 1567
6276.80 1596
6277.55 1553
6278.30 1583
6279.04 1555
6279.79 1532
6280.54 1520
6281.29 1642
6282.03 1558
6282.78 1421
6283.53 1667
6284.28 1633
6285.03 1663
6285.77 1641
6286.52 1575
6287.27 1697
6288.02 1659
6288.77 1614
6289.51 1800
6290.26 1827
6291.01 1776
6291.76 1956
6292.51 2033
6293.26 1884
6294.00 1695
6294.75 1525
6295.50 1542
6296.25 1451
6297.00 1385
6297.75 1513
6298.50 1335
6299.24 1374
6299.99 1340
6300.74 1412
6301.49 1363
6302.24 1382
6302.99 1414
6303.74 1384
6304.49 1387
6305.24 1308
6305.99 1386
6306.73 1378
6307.48 1382
6308.23 1452
6308.98 1508
6309.73 1429
6310.48 1408
6311.23 1423
6311.98 1429
6312.73 1496
6313.48 1513
6314.23 1491
6314.98 1340
6315.73 1448
6316.48 1380
6317.23 1409
6317.98 1437
6318.73 1379
6319.48 1485
6320.23 1414
6320.98 1437
6321.73 1414
6322.48 1337
6323.23 1351
6323.98 1348
6324.73 1477
6325.48 1456
6326.23 1376
6326.98 1302
6327.73 1378
6328.48 1421
6329.23 1372
6329.98 1462
6330.73 1483
6331.48 1484
6332.23 1478
6332.98 1412
6333.73 1345
6334.49 1340
6335.24 1408
6335.99 1519
6336.74 1444
6337.49 1344
6338.24 1422
6338.99 1433
6339.74 1371
6340.49 1397
6341.25 1408
6342.00 1342
6342.75 1368
6343.50 1396
6344.25 1393
6345.00 1424
6345.75 1445
6346.51 1389
6347.26 1366
6348.01 1486
6348.76 1453
6349.51 1497
6350.26 1457
6351.02 1527
6351.77 1683
6352.52 1676
6353.27 1752
6354.02 1920
6354.78 2020
6355.53 2155
6356.28 2372
6357.03 2276
6357.78 2088
6358.54 1876
6359.29 1770
6360.04 1808
6360.79 1692
6361.55 1611
6362.30 1616
6363.05 1608
6363.80 1652
6364.56 1651
6365.31 1536
6366.06 1484
6366.81 1510
6367.57 1543
6368.32 1578
6369.07 1588
6369.83 1581
6370.58 1585
6371.33 1627
6372.08 1632
6372.84 1599
6373.59 1504
6374.34 1532
6375.10 1544
6375.85 1456
6376.60 1417
6377.36 1507
6378.11 1463
6378.86 1373
6379.62 1402
6380.37 1325
6381.12 1422
6381.88 1332
6382.63 1381
6383.39 1359
6384.14 1269
6384.89 1373
6385.65 1364
6386.40 1391
6387.16 1359
6387.91 1364
6388.66 1298
6389.42 1236
6390.17 1200
6390.93 1153
6391.68 1146
6392.43 1175
6393.19 1168
6393.94 1299
6394.70 1346
6395.45 1263
6396.21 1285
6396.96 1160
6397.72 1146
6398.47 1113
6399.22 1165
6399.98 1162
6400.73 1200
6401.49 1236
6402.24 1271
6403.00 1187
6403.75 1257
6404.51 1219
6405.26 1227
6406.02 1280
6406.77 1185
6407.53 1144
6408.28 1274
6409.04 1235
6409.79 1227
6410.55 1236
6411.31 1198
6412.06 1155
6412.82 1214
6413.57 1228
6414.33 1200
6415.08 1248
6415.84 1213
6416.59 1160
6417.35 1112
6418.11 1096
6418.86 1152
6419.62 1261
6420.37 1165
6421.13 1159
6421.89 1124
6422.64 1041
6423.40 1268
6424.15 1298
6424.91 1194
6425.67 1164
6426.42 1288
6427.18 1234
6427.94 1171
6428.69 1180
6429.45 1256
6430.20 1327
6430.96 1301
6431.72 1240
6432.47 1193
6433.23 1237
6433.99 1237
6434.74 1218
6435.50 1198
6436.26 1237
6437.02 1194
6437.77 1130
6438.53 1148
6439.29 1202
6440.04 1236
6440.80 1216
6441.56 1249
6442.32 1223
6443.07 1176
6443.83 1208
6444.59 1209
6445.34 1202
6446.10 1204
6446.86 1156
6447.62 1155
6448.37 1280
6449.13 1291
6449.89 1126
6450.65 1196
6451.41 1221
6452.16 1229
6452.92 1332
6453.68 1268
6454.44 1223
6455.19 1200
6455.95 1206
6456.71 1244
6457.47 1217
6458.23 1215
6458.99 1251
6459.74 1235
6460.50 1248
6461.26 1233
6462.02 1244
6462.78 1235
6463.54 1404
6464.29 1330
6465.05 1258
6465.81 1299
6466.57 1329
6467.33 1198
6468.09 1180
6468.85 1187
6469.60 1253
6470.36 1245
6471.12 1250
6471.88 1280
6472.64 1315
6473.40 1301
6474.16 1290
6474.92 1375
6475.68 1438
6476.44 1483
6477.20 1521
6477.95 1421
6478.71 1429
6479.47 1413
6480.23 1391
6480.99 1455
6481.75 1404
6482.51 1283
6483.27 1499
6484.03 1545
6484.79 1497
6485.55 1483
6486.31 1445
6487.07 1483
6487.83 1505
6488.59 1542
6489.35 1528
6490.11 1579
6490.87 1648
6491.63 1671
6492.39 1681
6493.15 1633
6493.91 1606
6494.67 1667
6495.43 1711
6496.19 1747
6496.95 1731
6497.71 1982
6498.47 2002
6499.23 1819
6499.99 1925
6500.76 1946
6501.52 1899
6502.28 1946
6503.04 1871
6503.80 1875
6504.56 1980
6505.32 1931
6506.08 1819
6506.84 1811
6507.60 1884
6508.36 1913
6509.13 1905
6509.89 1950
6510.65 1986
6511.41 1865
6512.17 2032
6512.93 2043
6513.69 2060
6514.45 2113
6515.22 2082
6515.98 2187
6516.74 2085
6517.50 2165
6518.26 1992
6519.02 2144
6519.79 2221
6520.55 2245
6521.31 2282
6522.07 2255
6522.83 2436
6523.60 2455
6524.36 2570
6525.12 2666
6525.88 3061
6526.64 3437
6527.41 3748
6528.17 4101
6528.93 4844
6529.69 5156
6530.46 5520
6531.22 5980
6531.98 5865
6532.74 5542
6533.51 5121
6534.27 4666
6535.03 4195
6535.79 3893
6536.56 3535
6537.32 3497
6538.08 3319
6538.85 3315
6539.61 3296
6540.37 3254
6541.13 3069
6541.90 2979
6542.66 2769
6543.42 2641
6544.19 2372
6544.95 2227
6545.71 2146
6546.48 1893
6547.24 2057
6548.00 1865
6548.77 1816
6549.53 1893
6550.29 1849
6551.06 1793
6551.82 1750
6552.58 1872
6553.35 1906
6554.11 1809
6554.88 1970
6555.64 1987
6556.40 1943
6557.17 1841
6557.93 1898
6558.70 1804
6559.46 1867
6560.22 2009
6560.99 1982
6561.75 1874
6562.52 1935
6563.28 1953
6564.05 2085
6564.81 2123
6565.57 2244
6566.34 2344
6567.10 2315
6567.87 2390
6568.63 2305
6569.40 2457
6570.16 2415
6570.93 2300
6571.69 2284
6572.46 2297
6573.22 2142
6573.99 2158
6574.75 2054
6575.52 2084
6576.28 2186
6577.05 2196
6577.81 2230
6578.58 2173
6579.34 2242
6580.11 2088
6580.87 2134
6581.64 2330
6582.40 2378
6583.17 2206
6583.93 2277
6584.70 2332
6585.47 2408
6586.23 2396
6587.00 2220
6587.76 2122
6588.53 2254
6589.29 2398
6590.06 2316
6590.83 2247
6591.59 2287
6592.36 2525
6593.12 2804
6593.89 2950
6594.66 3268
6595.42 3645
6596.19 4089
6596.96 4252
6597.72 4479
6598.49 4694
6599.25 4603
6600.02 4411
6600.79 4153
6601.55 3753
6602.32 3279
6603.09 3078
6603.85 2778
6604.62 2366
6605.39 2329
6606.15 2306
6606.92 2009
6607.69 2043
6608.46 1951
6609.22 1863
6609.99 1917
6610.76 1993
6611.52 2110
6612.29 2136
6613.06 2137
6613.83 2052
6614.59 2051
6615.36 2059
6616.13 2017
6616.89 1971
6617.66 1986
6618.43 1928
6619.20 1713
6619.96 1599
6620.73 1787
6621.50 1804
6622.27 1736
6623.04 1791
6623.80 1839
6624.57 1831
6625.34 1690
6626.11 1865
6626.88 1932
6627.64 1801
6628.41 1894
6629.18 1894
6629.95 1830
6630.72 1915
6631.48 1927
6632.25 1916
6633.02 1924
6633.79 2008
6634.56 2151
6635.33 2251
6636.10 2334
6636.86 2462
6637.63 2349
6638.40 2349
6639.17 2367
6639.94 2415
6640.71 2242
6641.48 2096
6642.25 1979
6643.01 1894
6643.78 1845
6644.55 1822
6645.32 1769
6646.09 1613
6646.86 1762
6647.63 1764
6648.40 1656
6649.17 1763
6649.94 1772
6650.71 1685
6651.48 1677
6652.25 1780
6653.01 1842
6653.78 1692
6654.55 1722
6655.32 1796
6656.09 1813
6656.86 1866
6657.63 1730
6658.40 1791
6659.17 1757
6659.94 1690
6660.71 1634
6661.48 1641
6662.25 1683
6663.02 1712
6663.79 1610
6664.56 1549
6665.33 1650
6666.10 1640
6666.87 1656
6667.64 1665
6668.42 1555
6669.19 1663
6669.96 1667
6670.73 1567
6671.50 1664
6672.27 1601
6673.04 1665
6673.81 1674
6674.58 1544
6675.35 1737
6676.12 1789
6676.89 1667
6677.66 1626
6678.44 1674
6679.21 1657
6679.98 1596
6680.75 1601
6681.52 1571
6682.29 1598
6683.06 1543
6683.83 1577
6684.60 1641
6685.38 1600
6686.15 1637
6686.92 1831
6687.69 1834
6688.46 1845
6689.23 1803
6690.01 1845
6690.78 1787
6691.55 1812
6692.32 1713
6693.09 1653
6693.86 1537
6694.64 1619
6695.41 1542
6696.18 1505
6696.95 1460
6697.73 1484
6698.50 1506
6699.27 1568
6700.04 1530
6700.81 1468
6701.59 1403
6702.36 1334
6703.13 1587
6703.90 1482
6704.68 1390
6705.45 1422
6706.22 1498
6706.99 1396
6707.77 1428
6708.54 1419
6709.31 1385
6710.09 1405
6710.86 1435
6711.63 1462
6712.40 1437
6713.18 1518
6713.95 1354
6714.72 1426
6715.50 1458
6716.27 1402
6717.04 1399
6717.82 1397
6718.59 1331
6719.36 1347
6720.14 1352
6720.91 1437
6721.68 1404
6722.46 1402
6723.23 1320
6724.00 1288
6724.78 1347
6725.55 1293
6726.33 1323
6727.10 1211
6727.87 1332
6728.65 1286
6729.42 1232
6730.20 1262
6730.97 1248
6731.74 1264
6732.52 1311
6733.29 1305
6734.07 1241
6734.84 1387
6735.61 1295
6736.39 1274
6737.16 1192
6737.94 1259
6738.71 1308
6739.49 1262
6740.26 1337
6741.04 1351
6741.81 1383
6742.59 1328
6743.36 1345
6744.13 1362
6744.91 1342
6745.68 1321
6746.46 1313
6747.23 1372
6748.01 1392
6748.78 1359
6749.56 1312
6750.33 1359
6751.11 1381
6751.89 1299
6752.66 1489
6753.44 1418
6754.21 1409
6754.99 1317
6755.76 1359
6756.54 1378
6757.31 1443
6758.09 1307
6758.86 1281
6759.64 1341
6760.42 1346
6761.19 1285
6761.97 1278
6762.74 1306
6763.52 1166
6764.30 1328
6765.07 1358
6765.85 1266
6766.62 1268
6767.40 1331
6768.18 1238
6768.95 1333
6769.73 1279
6770.51 1241
6771.28 1280
6772.06 1333
6772.83 1392
6773.61 1392
6774.39 1390
6775.16 1290
6775.94 1387
6776.72 1414
6777.49 1301
6778.27 1336
6779.05 1329
6779.82 1276
6780.60 1381
6781.38 1406
6782.16 1358
6782.93 1481
6783.71 1490
6784.49 1416
6785.26 1332
6786.04 1380
6786.82 1325
6787.60 1315
6788.37 1296
6789.15 1337
6789.93 1226
6790.71 1327
6791.48 1330
6792.26 1240
6793.04 1164
6793.82 1192
6794.59 1272
6795.37 1205
6796.15 1207
6796.93 1236
6797.70 1230
6798.48 1134
6799.26 1144
6800.04 1184
6800.82 1201
6801.60 1168
6802.37 1178
6803.15 1212
6803.93 1298
6804.71 1310
6805.49 1348
6806.26 1362
6807.04 1245
6807.82 1325
6808.60 1245
6809.38 1289
6810.16 1309
6810.94 1254
6811.71 1293
6812.49 1267
6813.27 1276
6814.05 1334
6814.83 1263
6815.61 1230
6816.39 1218
6817.17 1201
6817.95 1275
6818.73 1297
6819.50 1291
6820.28 1237
6821.06 1274
6821.84 1260
6822.62 1164
6823.40 1143
6824.18 1235
6824.96 1229
6825.74 1225
6826.52 1220
6827.30 1201
6828.08 1219
6828.86 1279
6829.64 1223
6830.42 1245
6831.20 1204
6831.98 1199
6832.76 1145
6833.54 1152
6834.32 1198
6835.10 1167
6835.88 1202
6836.66 1235
6837.44 1216
6838.22 1124
6839.00 1195
6839.78 1275
6840.56 1338
6841.34 1107
6842.12 1083
6842.90 1153
6843.68 1254
6844.46 1128
6845.24 1141
6846.02 1146
6846.80 1266
6847.58 1290
6848.36 1313
6849.14 1296
6849.93 1529
6850.71 1677
6851.49 1740
6852.27 1906
6853.05 2034
6853.83 2137
6854.61 2245
6855.39 2244
6856.17 2105
6856.96 2026
6857.74 1886
6858.52 1799
6859.30 1609
6860.08 1519
6860.86 1469
6861.64 1398
6862.43 1322
6863.21 1251
6863.99 1136
6864.77 1195
6865.55 1276
6866.33 1186
6867.12 1291
6867.90 1271
6868.68 1217
6869.46 1204
6870.24 1185
6871.03 1155
6871.81 1173
6872.59 1105
6873.37 1203
6874.16 1096
6874.94 1134
6875.72 1232
6876.50 1154
6877.28 1203
6878.07 1153
6878.85 1209
6879.63 1199
6880.42 1273
6881.20 1255
6881.98 1152
6882.76 1287
6883.55 1249
6884.33 1231
6885.11 1271
6885.89 1353
6886.68 1302
6887.46 1379
6888.24 1463
6889.03 1548
6889.81 1495
6890.59 1591
6891.38 1749
6892.16 1716
6892.94 1698
6893.73 1570
6894.51 1399
6895.29 1382
6896.08 1354
6896.86 1308
6897.64 1299
6898.43 1340
6899.21 1294
6900.00 1259
6900.78 1289
6901.56 1265
6902.35 1410
6903.13 1352
6903.91 1307
6904.70 1226
6905.48 1270
6906.27 1321
6907.05 1331
6907.84 1343
6908.62 1358
6909.40 1321
6910.19 1396
6910.97 1320
6911.76 1263
6912.54 1336
6913.33 1202
6914.11 1285
6914.90 1230
6915.68 1212
6916.46 1218
6917.25 1279
6918.03 1296
6918.82 1254
6919.60 1212
6920.39 1109
6921.17 1193
6921.96 1278
6922.74 1226
6923.53 1156
6924.31 1257
6925.10 1380
6925.88 1300
6926.67 1269
6927.45 1296
6928.24 1277
6929.03 1248
6929.81 1369
6930.60 1247
6931.38 1252
6932.17 1344
6932.95 1342
6933.74 1304
6934.52 1294
6935.31 1304
6936.10 1263
6936.88 1357
6937.67 1260
6938.45 1241
6939.24 1196
6940.03 1248
6940.81 1303
6941.60 1332
6942.38 1369
6943.17 1394
6943.96 1453
6944.74 1431
6945.53 1565
6946.32 1604
6947.10 1382
6947.89 1517
6948.68 1583
6949.46 1661
6950.25 1530
6951.03 1613
6951.82 1560
6952.61 1584
6953.40 1648
6954.18 1644
6954.97 1646
6955.76 1622
6956.54 1638
6957.33 1741
6958.12 1651
6958.90 1654
6959.69 1645
6960.48 1689
6961.27 1647
6962.05 1698
6962.84 1718
6963.63 1692
6964.41 1633
6965.20 1719
6965.99 1811
6966.78 1831
6967.56 1792
6968.35 1686
6969.14 1757
6969.93 1823
6970.72 1843
6971.50 1909
6972.29 2034
6973.08 1950
6973.87 1836
6974.66 1913
6975.44 1921
6976.23 1948
6977.02 1943
6977.81 1810
6978.60 1997
6979.38 1948
6980.17 2102
6980.96 2321
6981.75 2323
6982.54 2313
6983.33 2580
6984.11 2846
6984.90 3359
6985.69 3764
6986.48 4210
6987.27 4928
6988.06 5532
6988.85 5750
6989.64 5962
6990.42 5761
6991.21 5326
6992.00 4947
6992.79 4462
6993.58 3855
6994.37 3490
6995.16 2971
6995.95 2850
6996.74 2803
6997.53 2799
6998.32 3071
6999.10 3363
6999.89 3945
7000.68 4587
7001.47 4966
7002.26 5346
7003.05 5688
7003.84 5971
7004.63 5911
7005.42 5225
7006.21 4598
7007.00 4099
7007.79 3738
7008.58 3069
7009.37 2586
7010.16 2354
7010.95 2165
7011.74 2102
7012.53 1994
7013.32 1983
7014.11 1940
7014.90 1975
7015.69 1971
7016.48 1907
7017.27 2053
7018.06 2024
7018.85 1985
7019.64 1859
7020.43 1880
7021.23 1928
7022.02 1813
7022.81 1735
7023.60 1853
7024.39 1790
7025.18 1911
7025.97 1907
7026.76 1936
7027.55 1972
7028.34 1974
7029.13 1919
7029.93 1931
7030.72 1909
7031.51 1874
7032.30 1766
7033.09 1828
7033.88 1753
7034.67 1689
7035.46 1694
7036.26 1825
7037.05 1871
7037.84 1680
7038.63 1795
7039.42 1830
7040.21 1906
7041.01 1990
7041.80 1957
7042.59 1906
7043.38 1879
7044.17 1846
7044.97 1921
7045.76 1903
7046.55 1973
7047.34 1904
7048.13 1835
7048.93 1933
7049.72 1930
7050.51 2054
7051.30 2120
7052.09 2306
7052.89 2456
7053.68 2464
7054.47 2363
7055.26 2269
7056.06 2165
7056.85 2064
7057.64 1907
7058.44 1912
7059.23 1737
7060.02 1675
7060.81 1649
7061.61 1612
7062.40 1626
7063.19 1654
7063.99 1749
7064.78 1723
7065.57 1663
7066.37 1766
7067.16 1636
7067.95 1654
7068.74 1667
7069.54 1691
7070.33 1663
7071.13 1572
7071.92 1582
7072.71 1530
7073.51 1486
7074.30 1546
7075.09 1560
7075.89 1548
7076.68 1558
7077.47 1513
7078.27 1536
7079.06 1446
7079.86 1600
7080.65 1554
7081.44 1570
7082.24 1454
7083.03 1456
7083.83 1388
7084.62 1419
7085.41 1408
7086.21 1392
7087.00 1486
7087.80 1381
7088.59 1508
7089.39 1414
7090.18 1281
7090.98 1319
7091.77 1327
7092.56 1301
7093.36 1346
7094.15 1236
7094.95 1218
7095.74 1241
7096.54 1214
7097.33 1172
7098.13 1264
7098.92 1180
7099.72 1242
7100.51 1208
7101.31 1217
7102.10 1209
7102.90 1300
7103.69 1255
7104.49 1276
7105.29 1139
7106.08 1152
7106.88 1220
7107.67 1258
7108.47 1144
7109.26 1138
7110.06 1195
7110.85 1179
7111.65 1178
7112.45 1175
7113.24 1188
7114.04 1119
7114.83 1269
7115.63 1207
7116.42 1127
7117.22 1222
7118.02 1110
7118.81 1195
7119.61 1241
7120.41 1201
7121.20 1201
7122.00 1221
7122.79 1096
7123.59 1067
7124.39 1155
7125.18 1119
7125.98 1137
7126.78 1119
7127.57 1193
7128.37 1225
7129.17 1103
7129.96 1218
7130.76 1125
7131.56 1081
7132.35 1096
7133.15 1182
7133.95 1207
7134.74 1191
7135.54 1186
7136.34 1204
7137.14 1135
7137.93 1162
7138.73 1067
7139.53 1099
7140.33 1176
7141.12 1168
7141.92 1126
7142.72 1140
7143.51 1146
7144.31 1144
7145.11 1208
7145.91 1265
7146.71 1265
7147.50 1216
7148.30 1181
7149.10 1082
7149.90 1081
7150.69 1134
7151.49 1133
7152.29 1085
7153.09 1035
7153.89 1120
7154.68 1015
7155.48 1106
7156.28 1075
7157.08 989
7157.88 1015
7158.68 1134
7159.47 1132
7160.27 1137
7161.07 1177
7161.87 1057
7162.67 1128
7163.47 1175
7164.27 1061
7165.06 1015
7165.86 1090
7166.66 1064
7167.46 959
7168.26 1025
7169.06 1110
7169.86 1045
7170.66 918
7171.46 916
7172.25 989
7173.05 975
7173.85 1023
7174.65 1034
7175.45 1041
7176.25 1058
7177.05 1060
7177.85 1037
7178.65 1113
7179.45 1050
7180.25 1032
7181.05 952
7181.85 930
7182.65 988
7183.45 1039
7184.25 999
7185.05 966
7185.85 1025
7186.65 1025
7187.45 1117
7188.25 1083
7189.05 1004
7189.85 1059
7190.65 1047
7191.45 1034
7192.25 1051
7193.05 995
7193.85 983
7194.65 983
7195.45 1020
7196.25 1009
7197.05 1099
7197.85 1012
7198.65 1045
7199.45 1094
7200.25 990
7201.05 975
7201.85 966
7202.65 1019
7203.46 1003
7204.26 931
7205.06 907
7205.86 902
7206.66 972
7207.46 934
7208.26 936
7209.06 937
7209.86 1018
7210.66 967
7211.47 912
7212.27 931
7213.07 944
7213.87 947
7214.67 926
7215.47 911
7216.27 998
7217.08 979
7217.88 917
7218.68 853
7219.48 855
7220.28 874
7221.09 909
7221.89 856
7222.69 914
7223.49 950
7224.29 887
7225.10 887
7225.90 892
7226.70 919
7227.50 881
7228.30 910
7229.11 973
7229.91 922
7230.71 1000
7231.51 958
7232.32 1047
7233.12 890
7233.92 907
7234.72 951
7235.53 964
7236.33 974
7237.13 977
7237.93 1005
7238.74 959
7239.54 1054
7240.34 1083
7241.15 1044
7241.95 1147
7242.75 1142
7243.55 1124
7244.36 1234
7245.16 1148
7245.96 1027
7246.77 959
7247.57 1072
7248.37 972
7249.18 1003
7249.98 1011
7250.78 1019
7251.59 1057
7252.39 1054
7253.20 1000
7254.00 951
7254.80 1007
7255.61 995
7256.41 1012
7257.21 971
7258.02 909
7258.82 926
7259.63 962
7260.43 980
7261.23 997
7262.04 1043
7262.84 965
7263.65 1005
7264.45 996
7265.26 924
7266.06 1030
7266.86 986
7267.67 978
7268.47 939
7269.28 975
7270.08 1119
7270.89 1040
7271.69 1049
7272.50 1026
7273.30 944
7274.11 1028
7274.91 1006
7275.71 1072
7276.52 1042
7277.32 961
7278.13 975
7278.93 1028
7279.74 1059
7280.55 1150
7281.35 1091
7282.16 1053
7282.96 1109
7283.77 1246
7284.57 1344
7285.38 1472
7286.18 1540
7286.99 1619
7287.79 1724
7288.60 1790
7289.40 1752
7290.21 1566
7291.02 1489
7291.82 1509
7292.63 1348
7293.43 1220
7294.24 1181
7295.05 1110
7295.85 1065
7296.66 1104
7297.46 1054
7298.27 1123
7299.08 1061
7299.88 1009
7300.69 1006
7301.49 1023
7302.30 1120
7303.11 1118
7303.91 1023
7304.72 1054
7305.53 1113
7306.33 1167
7307.14 1095
7307.95 1100
7308.75 1085
7309.56 1134
7310.37 1135
7311.17 1107
7311.98 1174
7312.79 1227
7313.59 1206
7314.40 1204
7315.21 1228
7316.02 1207
7316.82 1163
7317.63 1163
7318.44 1121
7319.24 1260
7320.05 1345
7320.86 1363
7321.67 1418
7322.47 1596
7323.28 1555
7324.09 1401
7324.90 1532
7325.70 1565
7326.51 1483
7327.32 1395
7328.13 1412
7328.94 1325
7329.74 1173
7330.55 1235
7331.36 1143
7332.17 1100
7332.98 1134
7333.78 1040
7334.59 1024
7335.40 1119
7336.21 1084
7337.02 1116
7337.82 993
7338.63 990
7339.44 1089
7340.25 1126
7341.06 1024
7341.87 1040
7342.68 969
7343.48 976
7344.29 1051
7345.10 966
7345.91 984
7346.72 1037
7347.53 1026
7348.34 940
7349.15 1014
7349.95 1069
7350.76 1072
7351.57 999
7352.38 999
7353.19 993
7354.00 1024
7354.81 1010
7355.62 991
7356.43 1031
7357.24 1005
7358.05 1023
7358.86 973
7359.67 897
7360.48 919
7361.29 971
7362.09 1068
7362.90 1013
7363.71 965
7364.52 1038
7365.33 1022
7366.14 1017
7366.95 1080
7367.76 997
7368.57 1034
7369.38 1075
7370.19 1002
7371.00 972
7371.81 974
7372.62 999
7373.43 930
7374.25 969
7375.06 1049
7375.87 1096
7376.68 1098
7377.49 1064
7378.30 962
7379.11 1082
7379.92 1114
7380.73 1092
7381.54 1183
7382.35 1193
7383.16 1198
7383.97 1274
7384.78 1230
7385.59 1260
7386.41 1233
7387.22 1185
7388.03 1141
7388.84 1124
7389.65 1080
7390.46 1062
7391.27 1101
7392.08 1033
7392.89 956
7393.71 962
7394.52 1000
7395.33 919
7396.14 981
7396.95 971
7397.76 912
7398.58 973
7399.39 958
7400.20 1056
7401.01 1097
7401.82 1077
7402.63 1141
7403.45 1104
7404.26 1051
7405.07 976
7405.88 1024
7406.69 1135
7407.51 1075
7408.32 1062
7409.13 1002
7409.94 1067
7410.76 1036
7411.57 922
7412.38 931
7413.19 881
7414.01 878
7414.82 783
7415.63 807
7416.44 914
7417.26 922
7418.07 847
7418.88 890
7419.69 914
7420.51 993
7421.32 952
7422.13 961
7422.95 919
7423.76 934
7424.57 932
7425.39 878
7426.20 862
7427.01 845
7427.83 907
7428.64 900
7429.45 887
7430.27 886
7431.08 895
7431.89 857
7432.71 929
7433.52 846
7434.33 831
7435.15 898
7435.96 919
7436.77 903
7437.59 945
7438.40 922
7439.22 881
7440.03 896
7440.84 947
7441.66 959
7442.47 993
7443.29 990
7444.10 994
7444.91 971
7445.73 915
7446.54 852
7447.36 912
7448.17 883
7448.99 908
7449.80 896
7450.62 840
7451.43 824
7452.24 888
7453.06 856
7453.87 842
7454.69 844
7455.50 892
7456.32 903
7457.13 814
7457.95 840
7458.76 858
7459.58 799
7460.39 836
7461.21 892
7462.02 920
7462.84 949
7463.65 897
7464.47 920
7465.28 848
7466.10 786
7466.92 897
7467.73 937
7468.55 848
7469.36 882
7470.18 1037
7470.99 970
7471.81 894
7472.62 939
7473.44 923
7474.26 909
7475.07 963
7475.89 922
7476.70 950
7477.52 905
7478.34 869
7479.15 859
7479.97 911
7480.78 913
7481.60 928
7482.42 850
7483.23 813
7484.05 850
7484.87 850
7485.68 817
7486.50 876
7487.32 865
7488.13 929
7488.95 877
7489.76 824
7490.58 822
7491.40 859
7492.22 909
7493.03 889
7493.85 910
7494.67 892
7495.48 892
7496.30 920
7497.12 917
7497.93 857
7498.75 820
7499.57 845
7500.39 866
7501.20 866
7502.02 870
7502.84 889
7503.66 919
7504.47 987
7505.29 957
7506.11 882
7506.93 864
7507.74 905
7508.56 946
7509.38 961
7510.20 879
7511.01 895
7511.83 849
7512.65 893
7513.47 867
7514.29 819
7515.10 880
7515.92 876
7516.74 808
7517.56 822
7518.38 821
7519.19 819
7520.01 879
7520.83 880
7521.65 846
7522.47 811
7523.29 856
7524.11 839
7524.92 867
7525.74 900
7526.56 831
7527.38 937
7528.20 879
7529.02 862
7529.84 848
7530.66 932
7531.47 1027
7532.29 935
7533.11 903
7533.93 838
7534.75 912
7535.57 901
7536.39 970
7537.21 927
7538.03 900
7538.85 921
7539.67 1003
7540.49 936
7541.31 966
7542.12 916
7542.94 919
7543.76 942
7544.58 971
7545.40 948
7546.22 985
7547.04 994
7547.86 974
7548.68 897
7549.50 958
7550.32 909
7551.14 884
7551.96 982
7552.78 893
7553.60 944
7554.42 1003
7555.24 999
7556.06 1050
7556.88 1023
7557.70 985
7558.52 979
7559.35 987
7560.17 983
7560.99 1052
7561.81 1062
7562.63 1101
7563.45 1059
7564.27 1100
7565.09 1174
7565.91 1216
7566.73 1128
7567.55 1083
7568.37 1060
7569.19 1035
7570.02 995
7570.84 1068
7571.66 1020
7572.48 985
7573.30 1111
7574.12 1048
7574.94 1088
7575.76 1046
7576.59 1050
7577.41 1085
7578.23 1123
7579.05 1108
7579.87 1111
7580.69 1089
7581.51 1093
7582.34 1192
7583.16 1174
7583.98 1113
7584.80 1141
7585.62 1195
7586.45 1190
7587.27 1260
7588.09 1266
7588.91 1278
7589.73 1237
7590.56 1308
7591.38 1306
7592.20 1384
7593.02 1423
7593.85 1430
7594.67 1333
7595.49 1330
7596.31 1368
7597.14 1314
7597.96 1448
7598.78 1326
7599.60 1273
7600.43 1310
7601.25 1449
7602.07 1413
7602.89 1472
7603.72 1553
7604.54 1696
7605.36 1868
7606.19 2124
7607.01 2276
7607.83 2410
7608.66 2434
7609.48 2328
7610.30 2282
7611.12 2207
7611.95 2048
7612.77 1964
7613.59 1771
7614.42 1648
7615.24 1591
7616.07 1578
7616.89 1447
7617.71 1502
7618.54 1503
7619.36 1511
7620.18 1632
7621.01 1585
7621.83 1578
7622.66 1491
7623.48 1555
7624.30 1599
7625.13 1536
7625.95 1592
7626.78 1498
7627.60 1515
7628.42 1624
7629.25 1677
7630.07 1642
7630.90 1730
7631.72 1923
7632.55 2034
7633.37 2342
7634.19 2581
7635.02 2805
7635.84 2713
7636.67 2698
7637.49 2413
7638.32 2286
7639.14 2077
7639.97 1821
7640.79 1630
7641.62 1517
7642.44 1306
7643.27 1358
7644.09 1241
7644.92 1205
7645.74 1168
7646.57 1217
7647.39 1152
7648.22 1142
7649.04 1091
7649.87 1143
7650.70 1105
7651.52 1084
7652.35 1093
7653.17 1128
7654.00 1125
7654.82 1120
7655.65 1066
7656.47 1113
7657.30 1102
7658.13 1053
7658.95 996
7659.78 987
7660.60 1044
7661.43 1055
7662.26 1058
7663.08 1068
7663.91 1109
7664.73 1061
7665.56 1080
7666.39 1105
7667.21 1151
7668.04 1202
7668.87 1132
7669.69 1028
7670.52 1053
7671.35 1137
7672.17 1128
7673.00 1201
7673.83 1094
7674.65 1142
7675.48 1184
7676.31 1145
7677.13 1101
7677.96 1046
7678.79 960
7679.61 1001
7680.44 1011
7681.27 979
7682.09 895
7682.92 927
7683.75 970
7684.58 978
7685.40 1010
7686.23 1011
7687.06 1017
7687.89 1031
7688.71 1030
7689.54 1016
7690.37 935
7691.20 998
7692.02 1027
7692.85 980
7693.68 955
7694.51 954
7695.33 907
7696.16 931
7696.99 907
7697.82 972
7698.65 950
7699.47 1000
7700.30 970
7701.13 933
7701.96 935
7702.79 935
7703.62 941
7704.44 973
7705.27 951
7706.10 941
7706.93 959
7707.76 906
7708.59 982
7709.41 932
7710.24 957
7711.07 903
7711.90 902
7712.73 874
7713.56 895
7714.39 934
7715.22 912
7716.05 919
7716.87 910
7717.70 947
7718.53 940
7719.36 890
7720.19 874
7721.02 817
7721.85 849
7722.68 924
7723.51 870
7724.34 923
7725.17 899
7726.00 846
7726.83 807
7727.66 820
7728.48 816
7729.31 842
7730.14 805
7730.97 806
7731.80 815
7732.63 794
7733.46 832
7734.29 852
7735.12 854
7735.95 805
7736.78 780
7737.61 788
7738.44 826
7739.27 790
7740.10 786
7740.93 764
7741.77 793
7742.60 815
7743.43 788
7744.26 764
7745.09 789
7745.92 839
7746.75 890
7747.58 871
7748.41 919
7749.24 975
7750.07 935
7750.90 1018
7751.73 940
7752.56 965
7753.39 940
7754.23 974
7755.06 879
7755.89 867
7756.72 834
7757.55 789
7758.38 812
7759.21 765
7760.04 768
7760.88 761
7761.71 790
7762.54 810
7763.37 789
7764.20 776
7765.03 794
7765.86 700
7766.70 837
7767.53 814
7768.36 813
7769.19 785
7770.02 798
7770.86 764
7771.69 814
7772.52 790
7773.35 744
7774.18 768
7775.02 832
7775.85 844
7776.68 792
7777.51 835
7778.34 820
7779.18 879
7780.01 827
7780.84 802
7781.67 809
7782.51 845
7783.34 795
7784.17 813
7785.00 757
7785.84 781
7786.67 857
7787.50 856
7788.34 916
7789.17 750
7790.00 825
7790.83 909
7791.67 845
7792.50 848
7793.33 904
7794.17 825
7795.00 827
7795.83 787
7796.67 777
7797.50 784
7798.33 691
7799.17 725
7800.00 733
7800.83 787
7801.67 745
7802.50 778
7803.33 835
7804.17 866
7805.00 784
7805.84 794
7806.67 801
7807.50 754
7808.34 800
7809.17 792
7810.01 820
7810.84 888
7811.67 787
7812.51 786
7813.34 813
7814.18 782
7815.01 874
7815.84 905
7816.68 931
7817.51 789
7818.35 873
7819.18 887
7820.02 883
7820.85 828
7821.69 851
7822.52 904
7823.36 854
7824.19 874
7825.03 849
7825.86 836
7826.69 888
7827.53 931
7828.36 904
7829.20 924
7830.03 822
7830.87 921
7831.71 957
7832.54 858
7833.38 893
7834.21 895
7835.05 976
7835.88 934
7836.72 864
7837.55 920
7838.39 846
7839.22 859
7840.06 844
7840.90 794
7841.73 837
7842.57 844
7843.40 839
7844.24 823
7845.07 872
7845.91 852
7846.75 847
7847.58 830
7848.42 867
7849.25 892
7850.09 863
7850.93 873
7851.76 874
7852.60 840
7853.44 852
7854.27 915
7855.11 922
7855.94 878
7856.78 910
7857.62 872
7858.45 941
7859.29 929
7860.13 1003
7860.96 1087
7861.80 1109
7862.64 1186
7863.47 1264
7864.31 1116
7865.15 1059
7865.99 938
7866.82 974
7867.66 892
7868.50 837
7869.33 804
7870.17 827
7871.01 795
7871.85 852
7872.68 958
7873.52 872
7874.36 927
7875.20 903
7876.03 865
7876.87 945
7877.71 883
7878.55 938
7879.38 1090
7880.22 1061
7881.06 1098
7881.90 1132
7882.74 1040
7883.57 982
7884.41 975
7885.25 926
7886.09 888
7886.93 801
7887.76 809
7888.60 869
7889.44 879
7890.28 1001
7891.12 932
7891.96 964
7892.79 947
7893.63 922
7894.47 916
7895.31 854
7896.15 900
7896.99 848
7897.83 912
7898.66 931
7899.50 898
7900.34 942
7901.18 894
7902.02 892
7902.86 875
7903.70 961
7904.54 936
7905.38 885
7906.21 897
7907.05 823
7907.89 811
7908.73 808
7909.57 813
7910.41 877
7911.25 773
7912.09 769
7912.93 773
7913.77 728
7914.61 750
7915.45 821
7916.29 798
7917.13 813
7917.97 822
7918.81 847
7919.65 868
7920.49 853
7921.33 820
7922.17 914
7923.01 829
7923.85 872
7924.69 776
7925.53 831
7926.37 816
7927.21 759
7928.05 843
7928.89 796
7929.73 790
7930.57 724
7931.41 746
7932.25 698
7933.09 860
7933.93 772
7934.77 764
7935.61 717
7936.45 755
7937.29 826
7938.14 778
7938.98 800
7939.82 688
7940.66 715
7941.50 727
7942.34 761
7943.18 676
7944.02 644
7944.86 687
7945.70 741
7946.55 713
7947.39 717
7948.23 795
7949.07 824
7949.91 710
7950.75 727
7951.59 701
7952.44 736
7953.28 734
7954.12 779
7954.96 812
7955.80 728
7956.65 748
7957.49 778
7958.33 784
7959.17 778
7960.01 795
7960.86 823
7961.70 759
7962.54 683
7963.38 730
7964.22 780
7965.07 758
7965.91 798
7966.75 824
7967.59 733
7968.44 839
7969.28 803
7970.12 714
7970.96 760
7971.81 724
7972.65 793
7973.49 755
7974.33 727
7975.18 723
7976.02 723
7976.86 705
7977.71 694
7978.55 740
7979.39 755
7980.23 823
7981.08 771
7981.92 744
7982.76 737
7983.61 707
7984.45 714
7985.29 712
7986.14 709
7986.98 716
7987.82 694
7988.67 750
7989.51 793
7990.36 737
7991.20 711
7992.04 659
7992.89 724
7993.73 674
7994.57 747
7995.42 760
7996.26 725
7997.11 698
7997.95 730
7998.79 701
7999.64 694
8000.48 644
8001.33 632
8002.17 647
8003.01 694
8003.86 626
8004.70 678
8005.55 631
8006.39 671
8007.24 702
8008.08 724
8008.93 725
8009.77 615
8010.62 707
8011.46 653
8012.30 681
8013.15 688
8013.99 782
8014.84 724
8015.68 689
8016.53 655
8017.37 742
8018.22 741
8019.06 698
8019.91 643
8020.76 568
8021.60 638
8022.45 660
8023.29 717
8024.14 675
8024.98 766
8025.83 702
8026.67 693
8027.52 723
8028.36 752
8029.21 693
8030.06 659
8030.90 635
8031.75 611
8032.59 649
8033.44 622
8034.28 678
8035.13 656
8035.98 664
8036.82 630
8037.67 547
8038.52 630
8039.36 638
8040.21 649
8041.05 684
8041.90 689
8042.75 657
8043.59 670
8044.44 622
8045.29 620
8046.13 685
8046.98 664
8047.83 705
8048.67 712
8049.52 696
8050.37 648
8051.21 656
8052.06 636
8052.91 648
8053.75 702
8054.60 705
8055.45 718
8056.30 624
8057.14 622
8057.99 599
8058.84 648
8059.68 652
8060.53 707
8061.38 694
8062.23 654
8063.07 640
8063.92 624
8064.77 645
8065.62 633
8066.46 660
8067.31 611
8068.16 633
8069.01 707
8069.85 665
8070.70 676
8071.55 708
8072.40 659
8073.25 708
8074.09 643
8074.94 703
8075.79 713
8076.64 679
8077.49 682
8078.34 665
8079.18 686
8080.03 690
8080.88 664
8081.73 700
8082.58 658
8083.43 700
8084.27 595
8085.12 583
8085.97 663
8086.82 643
8087.67 588
8088.52 655
8089.37 613
8090.22 630
8091.06 559
8091.91 718
8092.76 713
8093.61 651
8094.46 612
8095.31 663
8096.16 620
8097.01 639
8097.86 639
8098.71 711
8099.56 720
8100.41 658
8101.26 658
8102.11 712
8102.95 721
8103.80 651
8104.65 662
8105.50 666
8106.35 653
8107.20 644
8108.05 650
8108.90 655
8109.75 646
8110.60 721
8111.45 715
8112.30 670
8113.15 699
8114.00 661
8114.85 652
8115.70 686
8116.55 628
8117.40 638
8118.25 646
8119.10 653
8119.96 674
8120.81 628
8121.66 612
8122.51 678
8123.36 740
8124.21 688
8125.06 751
8125.91 729
8126.76 723
8127.61 721
8128.46 717
8129.31 737
8130.16 791
8131.02 815
8131.87 836
8132.72 729
8133.57 781
8134.42 785
8135.27 823
8136.12 881
8136.97 806
8137.83 805
8138.68 772
8139.53 865
8140.38 895
8141.23 786
8142.08 822
8142.93 923
8143.79 801
8144.64 905
8145.49 872
8146.34 845
8147.19 892
8148.05 876
8148.90 864
8149.75 932
8150.60 1016
8151.45 927
8152.31 982
8153.16 1075
8154.01 1036
8154.86 1109
8155.71 1169
8156.57 1301
8157.42 1394
8158.27 1369
8159.12 1402
8159.98 1508
8160.83 1347
8161.68 1155
8162.54 1020
8163.39 964
8164.24 932
8165.09 869
8165.95 923
8166.80 899
8167.65 843
8168.51 758
8169.36 802
8170.21 767
8171.06 820
8171.92 817
8172.77 825
8173.62 816
8174.48 804
8175.33 800
8176.18 859
8177.04 824
8177.89 830
8178.74 833
8179.60 785
8180.45 743
8181.31 741
8182.16 784
8183.01 780
8183.87 755
8184.72 699
8185.57 738
8186.43 673
8187.28 702
8188.14 740
8188.99 679
8189.84 682
8190.70 661
8191.55 711
8192.41 742
8193.26 715
8194.12 772
8194.97 698
8195.83 772
8196.68 781
8197.53 749
8198.39 730
8199.24 773
8200.10 702
8200.95 686
8201.81 727
8202.66 744
8203.52 757
8204.37 707
8205.23 685
8206.08 701
8206.94 655
8207.79 656
8208.65 623
8209.50 734
8210.36 711
8211.21 705
8212.07 671
8212.92 647
8213.78 708
8214.63 653
8215.49 718
8216.34 675
8217.20 712
8218.06 724
8218.91 742
8219.77 658
8220.62 680
8221.48 729
8222.33 700
8223.19 698
8224.05 731
8224.90 673
8225.76 654
8226.61 739
8227.47 633
8228.33 618
8229.18 624
8230.04 704
8230.90 698
8231.75 712
8232.61 686
8233.46 672
8234.32 731
8235.18 660
8236.03 654
8236.89 653
8237.75 683
8238.60 659
8239.46 641
8240.32 638
8241.17 660
8242.03 731
8242.89 658
8243.74 707
8244.60 721
8245.46 716
8246.32 691
8247.17 679
8248.03 680
8248.89 619
8249.74 671
8250.60 699
8251.46 629
8252.32 635
8253.17 628
8254.03 693
8254.89 615
8255.75 632
8256.60 662
8257.46 660
8258.32 694
8259.18 692
8260.04 691
8260.89 712
8261.75 695
8262.61 657
8263.47 720
8264.32 690
8265.18 649
8266.04 661
8266.90 663
8267.76 635
8268.62 644
8269.47 633
8270.33 628
8271.19 669
8272.05 595
8272.91 664
8273.77 635
8274.62 633
8275.48 634
8276.34 660
8277.20 669
8278.06 691
8278.92 612
8279.78 612
8280.64 591
8281.49 600
8282.35 700
8283.21 643
8284.07 663
8284.93 631
8285.79 660
8286.65 662
8287.51 629
8288.37 620
8289.23 626
8290.09 661
8290.95 627
8291.80 641
8292.66 604
8293.52 568
8294.38 653
8295.24 710
8296.10 652
8296.96 658
8297.82 671
8298.68 699
8299.54 688
8300.40 668
8301.26 624
8302.12 675
8302.98 654
8303.84 615
8304.70 677
8305.56 729
8306.42 681
8307.28 626
8308.14 678
8309.00 664
8309.86 681
8310.72 695
8311.58 659
8312.44 606
8313.31 621
8314.17 655
8315.03 658
8315.89 693
8316.75 691
8317.61 751
8318.47 721
8319.33 720
8320.19 803
8321.05 800
8321.91 698
8322.77 709
8323.64 674
8324.50 741
8325.36 720
8326.22 678
8327.08 662
8327.94 562
8328.80 604
8329.66 694
8330.53 612
8331.39 572
8332.25 575
8333.11 584
8333.97 635
8334.83 637
8335.70 714
8336.56 661
8337.42 616
8338.28 641
8339.14 623
8340.00 631
8340.87 638
8341.73 655
8342.59 652
8343.45 604
8344.32 641
8345.18 696
8346.04 677
8346.90 667
8347.76 639
8348.63 638
8349.49 649
8350.35 634
8351.21 642
8352.08 655
8352.94 675
8353.80 689
8354.66 680
8355.53 680
8356.39 634
8357.25 614
8358.12 606
8358.98 599
8359.84 626
8360.71 639
8361.57 677
8362.43 590
8363.29 588
8364.16 623
8365.02 643
8365.88 645
8366.75 679
8367.61 619
8368.47 588
8369.34 608
8370.20 666
8371.06 661
8371.93 695
8372.79 656
8373.66 643
8374.52 651
8375.38 615
8376.25 677
8377.11 662
8377.97 642
8378.84 713
8379.70 655
8380.57 647
8381.43 724
8382.30 733
8383.16 729
8384.02 681
8384.89 725
8385.75 679
8386.62 645
8387.48 681
8388.35 651
8389.21 619
8390.07 666
8390.94 620
8391.80 611
8392.67 601
8393.53 652
8394.40 676
8395.26 686
8396.13 684
8396.99 624
8397.86 662
8398.72 640
8399.59 708
8400.45 741
8401.32 770
8402.18 720
8403.05 658
8403.91 653
8404.78 686
8405.64 669
8406.51 697
8407.37 649
8408.24 698
8409.11 762
8409.97 669
8410.84 647
8411.70 667
8412.57 678
8413.43 763
8414.30 733
8415.17 727
8416.03 699
8416.90 717
8417.76 699
8418.63 702
8419.50 681
8420.36 659
8421.23 659
8422.09 722
8422.96 757
8423.83 688
8424.69 711
8425.56 768
8426.43 750
8427.29 738
8428.16 763
8429.02 731
8429.89 785
8430.76 741
8431.62 764
8432.49 754
8433.36 808
8434.23 797
8435.09 822
8435.96 801
8436.83 733
8437.69 766
8438.56 847
8439.43 832
8440.29 830
8441.16 830
8442.03 932
8442.90 875
8443.76 806
8444.63 900
8445.50 947
8446.37 1004
8447.23 976
8448.10 973
8448.97 971
8449.84 938
8450.70 892
8451.57 965
8452.44 1001
8453.31 954
8454.17 976
8455.04 991
8455.91 1006
8456.78 1023
8457.65 1150
8458.51 1211
8459.38 1165
8460.25 1207
8461.12 1225
8461.99 1307
8462.86 1221
8463.72 1112
8464.59 1230
8465.46 1190
8466.33 1175
8467.20 1051
8468.07 1079
8468.93 1130
8469.80 1255
8470.67 1437
8471.54 1664
8472.41 1952
8473.28 2258
8474.15 2380
8475.02 2255
8475.89 2219
8476.75 1964
8477.62 1805
8478.49 1593
8479.36 1414
8480.23 1279
8481.10 1200
8481.97 1110
8482.84 1052
8483.71 1062
8484.58 989
8485.45 913
8486.32 902
8487.19 951
8488.06 919
8488.92 916
8489.79 871
8490.66 868
8491.53 817
8492.40 882
8493.27 908
8494.14 850
8495.01 903
8495.88 880
8496.75 907
8497.62 853
8498.49 932
8499.36 885
8500.23 923
8501.10 847
8501.97 897
8502.85 947
8503.72 918
8504.59 932
8505.46 951
8506.33 954
8507.20 917
8508.07 884
8508.94 930
8509.81 1046
8510.68 1085
8511.55 1074
8512.42 1166
8513.29 1086
8514.16 1142
8515.03 1045
8515.91 1036
8516.78 1058
8517.65 990
8518.52 984
8519.39 980
8520.26 971
8521.13 960
8522.00 917
8522.88 925
8523.75 876
8524.62 896
8525.49 871
8526.36 985
8527.23 975
8528.10 931
8528.98 949
8529.85 971
8530.72 1032
8531.59 1003
8532.46 993
8533.34 987
8534.21 894
8535.08 999
8535.95 1033
8536.82 1121
8537.70 1173
8538.57 1112
8539.44 1111
8540.31 1071
8541.18 1072
8542.06 1123
8542.93 1180
8543.80 1179
8544.67 1147
8545.55 1103
8546.42 1050
8547.29 1097
8548.17 1133
8549.04 1099
8549.91 1090
8550.78 1104
8551.66 1091
8552.53 1233
8553.40 1321
8554.28 1485
8555.15 1759
8556.02 2077
8556.89 2202
8557.77 2403
8558.64 2450
8559.51 2338
8560.39 2225
8561.26 1989
8562.13 1892
8563.01 1607
8563.88 1420
8564.75 1287
8565.63 1142
8566.50 1004
8567.38 1014
8568.25 1010
8569.12 934
8570.00 884
8570.87 843
8571.74 876
8572.62 873
8573.49 821
8574.37 865
8575.24 906
8576.11 880
8576.99 856
8577.86 886
8578.74 871
8579.61 865
8580.49 803
8581.36 836
8582.23 865
8583.11 810
8583.98 745
8584.86 851
8585.73 781
8586.61 764
8587.48 813
8588.36 804
8589.23 836
8590.11 764
8590.98 810
8591.86 881
8592.73 836
8593.61 869
8594.48 889
8595.36 881
8596.23 885
8597.11 865
8597.98 876
8598.86 878
8599.73 895
8600.61 940
8601.48 896
8602.36 791
8603.23 825
8604.11 834
8604.99 850
8605.86 723
8606.74 787
8607.61 855
8608.49 741
8609.36 793
8610.24 769
8611.12 783
8611.99 770
8612.87 808
8613.74 819
8614.62 787
8615.50 829
8616.37 770
8617.25 810
8618.12 837
8619.00 841
8619.88 834
8620.75 820
8621.63 781
8622.51 846
8623.38 876
8624.26 846
8625.14 833
8626.01 841
8626.89 817
8627.77 823
8628.64 858
8629.52 886
8630.40 850
8631.27 838
8632.15 869
8633.03 938
8633.90 813
8634.78 843
8635.66 826
8636.54 853
8637.41 849
8638.29 820
8639.17 797
8640.05 796
8640.92 790
8641.80 825
8642.68 808
8643.55 815
8644.43 850
8645.31 773
8646.19 776
8647.07 818
8647.94 803
8648.82 810
8649.70 796
8650.58 811
8651.45 788
8652.33 765
8653.21 845
8654.09 837
8654.97 905
8655.85 888
8656.72 875
8657.60 773
8658.48 754
8659.36 783
8660.24 857
8661.12 836
8661.99 799
8662.87 831
8663.75 814
8664.63 785
8665.51 801
8666.39 826
8667.27 863
8668.14 805
8669.02 799
8669.90 816
8670.78 786
8671.66 839
8672.54 814
8673.42 837
8674.30 837
8675.18 855
8676.06 879
8676.94 919
8677.81 909
8678.69 964
8679.57 895
8680.45 935
8681.33 963
8682.21 938
8683.09 928
8683.97 960
8684.85 906
8685.73 931
8686.61 902
8687.49 880
8688.37 946
8689.25 981
8690.13 992
8691.01 1005
8691.89 1157
8692.77 1302
8693.65 1506
8694.53 1820
8695.41 1966
8696.29 1985
8697.17 1958
8698.05 2048
8698.93 1915
8699.81 1682
8700.69 1466
8701.57 1307
8702.45 1155
8703.33 1068
8704.21 898
8705.09 860
8705.98 847
8706.86 841
8707.74 850
8708.62 757
8709.50 732
8710.38 752
8711.26 783
8712.14 743
8713.02 734
8713.90 777
8714.79 695
8715.67 804
8716.55 744
8717.43 704
8718.31 709
8719.19 750
8720.07 764
8720.95 747
8721.84 772
8722.72 708
8723.60 734
8724.48 744
8725.36 710
8726.24 693
8727.13 762
8728.01 729
8728.89 720
8729.77 700
8730.65 741
8731.54 797
8732.42 803
8733.30 809
8734.18 825
8735.06 865
8735.95 816
8736.83 806
8737.71 764
8738.59 735
8739.48 751
8740.36 792
8741.24 707
8742.12 691
8743.01 747
8743.89 725
8744.77 664
8745.65 679
8746.54 783
8747.42 734
8748.30 682
8749.19 690
8750.07 719
8750.95 700
8751.83 674
8752.72 641
8753.60 697
8754.48 694
8755.37 696
8756.25 777
8757.13 728
8758.02 770
8758.90 764
8759.78 784
8760.67 732
8761.55 782
8762.43 880
8763.32 885
8764.20 928
8765.09 865
8765.97 812
8766.85 847
8767.74 821
8768.62 775
8769.51 724
8770.39 804
8771.27 843
8772.16 817
8773.04 791
8773.93 821
8774.81 835
8775.69 803
8776.58 784
8777.46 720
8778.35 718
8779.23 757
8780.12 729
8781.00 691
8781.89 664
8782.77 667
8783.65 746
8784.54 654
8785.42 644
8786.31 599
8787.19 668
8788.08 722
8788.96 688
8789.85 602
8790.73 638
8791.62 685
8792.50 677
8793.39 647
8794.27 644
8795.16 630
8796.04 622
8796.93 638
8797.82 660
8798.70 616
8799.59 604
8800.47 642
8801.36 621
8802.24 686
8803.13 567
8804.01 620
8804.90 610
8805.79 619
8806.67 679
8807.56 652
8808.44 603
8809.33 547
8810.22 599
8811.10 591
8811.99 618
8812.87 599
8813.76 643
8814.65 609
8815.53 595
8816.42 582
8817.30 600
8818.19 591
8819.08 638
8819.96 617
8820.85 613
8821.74 591
8822.62 621
8823.51 619
8824.40 630
8825.28 619
8826.17 628
8827.06 605
8827.94 631
8828.83 605
8829.72 592
8830.61 653
8831.49 631
8832.38 568
8833.27 572
8834.15 617
8835.04 625
8835.93 561
8836.82 560
8837.70 605
8838.59 647
8839.48 636
8840.37 591
8841.25 577
8842.14 649
8843.03 573
8843.92 628
8844.80 567
8845.69 579
8846.58 649
8847.47 645
8848.36 621
8849.24 548
8850.13 578
8851.02 619
8851.91 590
8852.80 599
8853.68 545
8854.57 614
8855.46 593
8856.35 558
8857.24 559
8858.13 543
8859.01 558
8859.90 562
8860.79 517
8861.68 544
8862.57 528
8863.46 553
8864.35 560
8865.23 573
8866.12 536
8867.01 547
8867.90 524
8868.79 500
8869.68 537
8870.57 545
8871.46 600
8872.35 525
8873.24 548
8874.12 523
8875.01 556
8875.90 613
8876.79 525
8877.68 518
8878.57 541
8879.46 568
8880.35 572
8881.24 642
8882.13 646
8883.02 513
8883.91 533
8884.80 579
8885.69 585
8886.58 542
8887.47 520
8888.36 507
8889.25 533
8890.14 483
8891.03 537
8891.92 509
8892.81 575
8893.70 528
8894.59 519
8895.48 476
8896.37 485
8897.26 542
8898.15 570
8899.04 514
8899.93 510
8900.82 535
8901.71 534
8902.60 537
8903.49 530
8904.38 497
8905.28 491
8906.17 563
8907.06 598
8907.95 542
8908.84 552
8909.73 581
8910.62 553
8911.51 532
8912.40 562
8913.29 534
8914.19 524
8915.08 487
8915.97 507
8916.86 504
8917.75 560
8918.64 538
8919.53 569
8920.43 553
8921.32 531
8922.21 517
8923.10 503
8923.99 517
8924.88 549
8925.78 553
8926.67 543
8927.56 513
8928.45 551
8929.34 574
8930.24 531
8931.13 483
8932.02 451
8932.91 542
8933.80 560
8934.70 490
8935.59 539
8936.48 512
8937.37 494
8938.27 492
8939.16 530
8940.05 564
8940.94 535
8941.84 497
8942.73 508
8943.62 536
8944.51 504
8945.41 535
8946.30 524
8947.19 577
8948.09 522
8948.98 523
8949.87 510
8950.77 524
8951.66 500
8952.55 477
8953.44 444
8954.34 497
8955.23 527
8956.12 498
8957.02 455
8957.91 507
8958.80 454
8959.70 458
8960.59 571
8961.49 503
8962.38 506
8963.27 528
8964.17 502
8965.06 534
8965.95 594
8966.85 545
8967.74 527
8968.64 533
8969.53 565
8970.42 515
8971.32 529
8972.21 555
8973.11 490
8974.00 480
8974.90 539
8975.79 523
8976.68 496
8977.58 501
8978.47 513
8979.37 476
8980.26 432
8981.16 501
8982.05 449
8982.95 480
8983.84 499
8984.74 488
8985.63 516
8986.52 505
8987.42 499
8988.31 471
8989.21 462
8990.10 475
8991.00 492
8991.89 463
8992.79 459
8993.69 481
8994.58 507
8995.48 423
8996.37 477
8997.27 500
8998.16 469
8999.06 439
8999.95 458
9000.85 510
9001.74 471
9002.64 473
9003.54 461
9004.43 435
9005.33 526
9006.22 513
9007.12 463
9008.01 492
9008.91 495
9009.81 469
9010.70 500
9011.60 480
9012.50 501
9013.39 506
9014.29 502
9015.18 467
9016.08 469
9016.98 456
9017.87 424
9018.77 450
9019.67 495
9020.56 493
9021.46 531
9022.36 459
9023.25 486
9024.15 478
9025.05 501
9025.94 493
9026.84 484
9027.74 463
9028.63 470
9029.53 504
9030.43 500
9031.32 438
9032.22 486
9033.12 511
9034.02 468
9034.91 477
9035.81 485
9036.71 477
9037.61 464
9038.50 480
9039.40 483
9040.30 495
9041.20 492
9042.09 453
9042.99 487
9043.89 446
9044.79 446
9045.68 435
9046.58 435
9047.48 470
9048.38 446
9049.28 451
9050.17 489
9051.07 467
9051.97 489
9052.87 429
9053.77 454
9054.66 476
9055.56 466
9056.46 448
9057.36 455
9058.26 430
9059.16 465
9060.06 505
9060.95 486
9061.85 470
9062.75 461
9063.65 471
9064.55 495
9065.45 505
9066.35 477
9067.25 455
9068.14 458
9069.04 511
9069.94 491
9070.84 450
9071.74 456
9072.64 411
9073.54 445
9074.44 456
9075.34 461
9076.24 458
9077.14 492
9078.04 487
9078.93 448
9079.83 460
9080.73 470
9081.63 512
9082.53 500
9083.43 460
9084.33 509
9085.23 513
9086.13 470
9087.03 429
9087.93 445
9088.83 477
9089.73 488
9090.63 456
9091.53 442
9092.43 496
9093.33 482
9094.23 512
9095.13 438
9096.03 522
9096.93 473
9097.83 457
9098.73 456
9099.63 473
9100.54 463
9101.44 441
9102.34 478
9103.24 429
9104.14 468
9105.04 489
9105.94 476
9106.84 512
9107.74 492
9108.64 477
9109.54 477
9110.44 457
9111.35 513
9112.25 490
9113.15 425
9114.05 443
9114.95 443
9115.85 463
9116.75 513
9117.65 467
9118.56 527
9119.46 528
9120.36 489
9121.26 481
9122.16 435
9123.06 452
9123.97 465
9124.87 487
9125.77 473
9126.67 494
9127.57 461
9128.47 460
9129.38 431
9130.28 450
9131.18 450
9132.08 415
9132.98 474
9133.89 485
9134.79 460
9135.69 466
9136.59 497
9137.50 424
9138.40 454
9139.30 416
9140.20 462
9141.11 419
9142.01 467
9142.91 449
9143.81 416
9144.72 484
9145.62 493
9146.52 463
9147.42 500
9148.33 513
9149.23 446
9150.13 489
9151.04 435
9151.94 454
9152.84 420
9153.75 474
9154.65 460
9155.55 464
9156.46 432
9157.36 476
9158.26 461
9159.17 437
9160.07 485
9160.97 446
9161.88 463
9162.78 481
9163.68 494
9164.59 493
9165.49 459
9166.40 455
9167.30 455
9168.20 439
9169.11 500
9170.01 469
9170.92 488
9171.82 471
9172.72 498
9173.63 467
9174.53 414
9175.44 429
9176.34 456
9177.24 514
9178.15 521
9179.05 427
9179.96 466
9180.86 465
9181.77 402
9182.67 507
9183.58 435
9184.48 450
9185.39 467
9186.29 503
9187.20 454
9188.10 470
9189.01 457
9189.91 488
9190.82 433
9191.72 480
9192.63 466
9193.53 436
9194.44 435
9195.34 417
9196.25 467
9197.15 449
9198.06 456
9198.96 496
9199.87 490
9200.77 448
9201.68 492
9202.58 517
9203.49 528
9204.40 463
9205.30 413
9206.21 455
9207.11 464
9208.02 470
9208.92 419
9209.83 422
9210.74 439
9211.64 476
9212.55 464
9213.45 414
9214.36 428
9215.27 431
9216.17 472
9217.08 438
9217.99 436
9218.89 419
9219.80 483
9220.71 486
9221.61 480
9222.52 444
9223.43 427
9224.33 482
9225.24 475
9226.15 413
9227.05 436
9227.96 412
9228.87 458
9229.77 434
9230.68 425
9231.59 416
9232.49 462
9233.40 401
9234.31 388
9235.22 417
9236.12 437
9237.03 484
9237.94 494
9238.84 443
9239.75 417
9240.66 412
9241.57 435
9242.47 405
9243.38 447
9244.29 432
9245.20 461
9246.11 518
9247.01 453
9247.92 423
9248.83 475
9249.74 450
9250.64 450
9251.55 492
9252.46 531
9253.37 496
9254.28 545
9255.19 471
9256.09 455
9257.00 434
9257.91 469
9258.82 451
9259.73 445
9260.64 479
9261.54 490
9262.45 464
9263.36 466
9264.27 457
9265.18 443
9266.09 449
9267.00 419
9267.90 423
9268.81 395
9269.72 456
9270.63 469
9271.54 458
9272.45 418
9273.36 462
9274.27 445
9275.18 453
9276.09 469
9277.00 450
9277.90 494
9278.81 459
9279.72 427
9280.63 437
9281.54 447
9282.45 435
9283.36 492
9284.27 475
9285.18 448
9286.09 430
9287.00 456
9287.91 430
9288.82 423
9289.73 452
9290.64 454
9291.55 444
9292.46 512
9293.37 455
9294.28 431
9295.19 515
9296.10 456
9297.01 419
9297.92 462
9298.83 491
9299.74 410
9300.65 462
9301.56 424
9302.47 429
9303.38 438
9304.29 489
9305.20 486
9306.12 453
9307.03 472
9307.94 524
9308.85 464
9309.76 472
9310.67 566
9311.58 505
9312.49 527
9313.40 543
9314.31 564
9315.22 562
9316.14 520
9317.05 488
9317.96 519
9318.87 491
9319.78 502
9320.69 508
9321.60 432
9322.52 503
9323.43 472
9324.34 452
9325.25 449
9326.16 497
9327.07 525
9327.99 492
9328.90 447
9329.81 466
9330.72 452
9331.63 462
9332.54 456
9333.46 465
9334.37 488
9335.28 455
9336.19 449
9337.11 474
9338.02 477
9338.93 408
9339.84 468
9340.75 491
9341.67 474
9342.58 477
9343.49 493
9344.40 479
9345.32 477
9346.23 423
9347.14 445
9348.06 486
9348.97 482
9349.88 497
9350.79 384
9351.71 403
9352.62 423
9353.53 480
9354.45 473
9355.36 475
9356.27 456
9357.19 474
9358.10 405
9359.01 411
9359.93 473
9360.84 491
9361.75 448
9362.67 443
9363.58 416
9364.49 415
9365.41 436
9366.32 473
9367.23 483
9368.15 460
9369.06 451
9369.97 426
9370.89 488
9371.80 466
9372.72 503
9373.63 462
9374.54 535
9375.46 519
9376.37 437
9377.29 404
9378.20 471
9379.12 496
9380.03 475
9380.94 459
9381.86 431
9382.77 459
9383.69 442
9384.60 508
9385.52 438
9386.43 427
9387.35 466
9388.26 499
9389.18 475
9390.09 492
9391.01 479
9391.92 436
9392.84 477
9393.75 467
9394.67 508
9395.58 471
9396.50 493
9397.41 488
9398.33 483
9399.24 444
9400.16 545
9401.07 544
9401.99 539
9402.90 472
9403.82 485
9404.73 479
9405.65 467
9406.56 485
9407.48 463
9408.40 425
9409.31 528
9410.23 473
9411.14 451
9412.06 491
9412.98 466
9413.89 470
9414.81 422
9415.72 486
9416.64 453
9417.56 448
9418.47 498
9419.39 520
9420.30 412
9421.22 443
9422.14 463
9423.05 510
9423.97 497
9424.89 484
9425.80 460
9426.72 498
9427.64 508
9428.55 424
9429.47 443
9430.39 466
9431.30 458
9432.22 469
9433.14 487
9434.05 479
9434.97 470
9435.89 525
9436.80 460
9437.72 492
9438.64 500
9439.56 537
9440.47 521
9441.39 529
9442.31 507
9443.23 534
9444.14 586
9445.06 539
9445.98 510
9446.90 503
9447.81 527
9448.73 489
9449.65 489
9450.57 512
9451.48 553
9452.40 569
9453.32 581
9454.24 608
9455.16 695
9456.07 702
9456.99 738
9457.91 764
9458.83 692
9459.75 664
9460.66 660
9461.58 627
9462.50 585
9463.42 542
9464.34 533
9465.26 537
9466.18 509
9467.09 499
9468.01 467
9468.93 457
9469.85 464
9470.77 539
9471.69 515
9472.61 482
9473.53 490
9474.44 483
9475.36 458
9476.28 507
9477.20 494
9478.12 492
9479.04 475
9479.96 487
9480.88 427
9481.80 466
9482.72 482
9483.64 514
9484.56 528
9485.47 484
9486.39 563
9487.31 519
9488.23 553
9489.15 534
9490.07 530
9490.99 523
9491.91 491
9492.83 506
9493.75 493
9494.67 510
9495.59 523
9496.51 481
9497.43 415
9498.35 493
9499.27 438
9500.19 441
9501.11 509
9502.03 504
9502.95 442
9503.87 488
9504.79 500
9505.71 481
9506.63 477
9507.56 468
9508.48 497
9509.40 465
9510.32 461
9511.24 448
9512.16 461
9513.08 493
9514.00 462
9514.92 439
9515.84 471
9516.76 492
9517.68 541
9518.61 524
9519.53 457
9520.45 435
9521.37 490
9522.29 523
9523.21 475
9524.13 489
9525.05 406
9525.98 464
9526.90 498
9527.82 449
9528.74 448
9529.66 499
9530.58 505
9531.50 461
9532.43 450
9533.35 534
9534.27 530
9535.19 475
9536.11 545
9537.04 507
9537.96 478
9538.88 466
9539.80 501
9540.72 488
9541.65 491
9542.57 487
9543.49 444
9544.41 478
9545.34 467
9546.26 438
9547.18 440
9548.10 485
9549.03 483
9549.95 459
9550.87 446
9551.79 474
9552.72 459
9553.64 508
9554.56 451
9555.48 480
9556.41 518
9557.33 482
9558.25 474
9559.18 446
9560.10 476
9561.02 471
9561.95 478
9562.87 490
9563.79 469
9564.72 508
9565.64 472
9566.56 448
9567.49 468
9568.41 497
9569.33 483
9570.26 502
9571.18 517
9572.10 525
9573.03 503
9573.95 479
9574.88 499
9575.80 452
9576.72 498
9577.65 480
9578.57 484
9579.49 478
9580.42 457
9581.34 472
9582.27 483
9583.19 475
9584.12 479
9585.04 527
9585.96 517
9586.89 490
9587.81 508
9588.74 491
9589.66 471
9590.59 484
9591.51 482
9592.44 503
9593.36 497
9594.29 505
9595.21 470
9596.14 440
9597.06 515
9597.98 510
9598.91 541
9599.83 468
9600.76 514
9601.68 490
9602.61 503
9603.54 544
9604.46 520
9605.39 505
9606.31 496
9607.24 551
9608.16 481
9609.09 470
9610.01 520
9610.94 495
9611.86 525
9612.79 527
9613.72 564
9614.64 541
9615.57 523
9616.49 557
9617.42 486
9618.34 497
9619.27 542
9620.20 553
9621.12 576
9622.05 544
9622.97 511
9623.90 514
9624.83 558
9625.75 630
9626.68 548
9627.61 513
9628.53 519
9629.46 559
9630.39 531
9631.31 546
9632.24 543
9633.16 556
9634.09 569
9635.02 609
9635.95 577
9636.87 625
9637.80 642
9638.73 648
9639.65 667
9640.58 669
9641.51 683
9642.43 694
9643.36 650
9644.29 668
9645.22 679
9646.14 650
9647.07 621
9648.00 669
9648.92 624
9649.85 639
9650.78 650
9651.71 656
9652.63 683
9653.56 738
9654.49 763
9655.42 701
9656.34 703
9657.27 711
9658.20 740
9659.13 779
9660.06 729
9660.98 657
9661.91 673
9662.84 669
9663.77 709
9664.70 662
9665.62 633
9666.55 625
9667.48 634
9668.41 633
9669.34 720
9670.27 746
9671.19 667
9672.12 743
9673.05 769
9673.98 752
9674.91 682
9675.84 681
9676.77 725
9677.70 716
9678.62 725
9679.55 683
9680.48 703
9681.41 671
9682.34 647
9683.27 730
9684.20 724
9685.13 757
9686.06 718
9686.99 719
9687.91 747
9688.84 748
9689.77 793
9690.70 791
9691.63 758
9692.56 784
9693.49 749
9694.42 803
9695.35 810
9696.28 821
9697.21 829
9698.14 944
9699.07 966
9700.00 1045
9700.93 1075
9701.86 1149
9702.79 1304
9703.72 1381
9704.65 1249
9705.58 1183
9706.51 1162
9707.44 1013
9708.37 918
9709.30 892
9710.23 898
9711.16 835
9712.09 764
9713.02 769
9713.95 770
9714.88 758
9715.81 772
9716.74 770
9717.67 706
9718.61 766
9719.54 809
9720.47 764
9721.40 773
9722.33 758
9723.26 744
9724.19 745
9725.12 739
9726.05 674
9726.98 651
9727.92 672
9728.85 728
9729.78 689
9730.71 719
9731.64 683
9732.57 705
9733.50 722
9734.43 696
9735.37 655
9736.30 673
9737.23 714
9738.16 762
9739.09 731
9740.02 719
9740.96 720
9741.89 736
9742.82 779
9743.75 796
9744.68 720
9745.62 740
9746.55 722
9747.48 722
9748.41 720
9749.34 689
9750.28 711
9751.21 711
9752.14 712
9753.07 728
9754.01 668
9754.94 677
9755.87 678
9756.80 721
9757.74 706
9758.67 695
9759.60 744
9760.53 725
9761.47 733
9762.40 793
9763.33 721
9764.27 714
9765.20 738
9766.13 754
9767.07 719
9768.00 823
9768.93 804
9769.86 749
9770.80 820
9771.73 835
9772.66 802
9773.60 738
9774.53 749
9775.47 803
9776.40 799
9777.33 817
9778.27 872
9779.20 849
9780.13 895
9781.07 859
9782.00 924
9782.93 925
9783.87 969
9784.80 935
9785.74 989
9786.67 1061
9787.60 1096
9788.54 1189
9789.47 1053
9790.41 1050
9791.34 981
9792.28 982
9793.21 942
9794.14 859
9795.08 844
9796.01 828
9796.95 807
9797.88 874
9798.82 865
9799.75 947
9800.69 1056
9801.62 1083
9802.56 1134
9803.49 1071
9804.42 1053
9805.36 1004
9806.29 960
9807.23 883
9808.16 782
9809.10 755
9810.03 758
9810.97 726
9811.91 708
9812.84 677
9813.78 706
9814.71 692
9815.65 663
9816.58 654
9817.52 664
9818.45 621
9819.39 651
9820.32 657
9821.26 647
9822.20 653
9823.13 595
9824.07 626
9825.00 613
9825.94 670
9826.87 662
9827.81 639
9828.75 657
9829.68 611
9830.62 597
9831.55 586
9832.49 646
9833.43 657
9834.36 625
9835.30 640
9836.24 613
9837.17 585
9838.11 623
9839.05 603
9839.98 677
9840.92 662
9841.86 656
9842.79 633
9843.73 669
9844.67 649
9845.60 615
9846.54 604
9847.48 620
9848.41 618
9849.35 588
9850.29 625
9851.22 620
9852.16 614
9853.10 644
9854.04 573
9854.97 586
9855.91 594
9856.85 569
9857.79 614
9858.72 569
9859.66 639
9860.60 582
9861.54 605
9862.47 575
9863.41 617
9864.35 651
9865.29 622
9866.22 599
9867.16 547
9868.10 609
9869.04 615
9869.98 668
9870.91 625
9871.85 586
9872.79 566
9873.73 605
9874.67 631
9875.60 570
9876.54 591
9877.48 595
9878.42 646
9879.36 663
9880.30 613
9881.24 637
9882.17 616
9883.11 630
9884.05 618
9884.99 606
9885.93 561
9886.87 563
9887.81 636
9888.74 614
9889.68 640
9890.62 599
9891.56 589
9892.50 592
9893.44 539
9894.38 528
9895.32 654
9896.26 614
9897.20 553
9898.14 557
9899.08 575
9900.01 571
9900.95 561
9901.89 619
9902.83 586
9903.77 591
9904.71 571
9905.65 576
9906.59 656
9907.53 559
9908.47 651
9909.41 570
9910.35 608
9911.29 606
9912.23 645
9913.17 641
9914.11 646
9915.05 664
9915.99 619
9916.93 632
9917.87 599
9918.81 593
9919.75 613
9920.69 596
9921.63 635
9922.57 665
9923.51 671
9924.46 646
9925.40 692
9926.34 785
9927.28 887
9928.22 1035
9929.16 1084
9930.10 1196
9931.04 1296
9931.98 1358
9932.92 1256
9933.86 1203
9934.80 1029
9935.75 999
9936.69 875
9937.63 751
9938.57 719
9939.51 657
9940.45 650
9941.39 578
9942.34 627
9943.28 597
9944.22 611
9945.16 607
9946.10 564
9947.04 595
9947.98 648
9948.93 612
9949.87 560
9950.81 550
9951.75 573
9952.69 631
9953.64 536
9954.58 542
9955.52 551
9956.46 587
9957.40 555
9958.35 588
9959.29 618
9960.23 608
9961.17 594
9962.12 614
9963.06 527
9964.00 610
9964.94 599
9965.89 593
9966.83 623
9967.77 596
9968.71 647
9969.66 623
9970.60 610
9971.54 649
9972.48 731
9973.43 741
9974.37 688
9975.31 741
9976.26 724
9977.20 671
9978.14 686
9979.09 654
9980.03 618
9980.97 608
9981.92 564
9982.86 595
9983.80 542
9984.75 558
9985.69 549
9986.63 559
9987.58 500
9988.52 519
9989.46 507
9990.41 551
9991.35 531
9992.30 544
9993.24 526
9994.18 500
9995.13 546
9996.07 466
9997.01 457
9997.96 491
9998.90 489
9999.85 490
10000.79 551
10001.74 527
10002.68 540
10003.62 494
10004.57 499
10005.51 529
10006.46 560
10007.40 546
10008.35 554
10009.29 526
10010.24 459
10011.18 488
10012.13 533
10013.07 499
10014.01 472
10014.96 493
10015.90 510
10016.85 520
10017.79 507
10018.74 530
10019.68 482
10020.63 477
10021.58 496
10022.52 511
10023.47 506
10024.41 514
10025.36 495
10026.30 530
10027.25 460
10028.19 470
10029.14 475
10030.08 475
10031.03 511
10031.98 529
10032.92 475
10033.87 490
10034.81 527
10035.76 535
10036.70 472
10037.65 455
10038.60 485
10039.54 473
10040.49 483
10041.43 521
10042.38 475
10043.33 496
10044.27 504
10045.22 460
10046.17 487
10047.11 511
10048.06 486
10049.01 460
10049.95 491
10050.90 494
10051.84 492
10052.79 514
10053.74 494
10054.69 460
10055.63 470
10056.58 464
10057.53 487
10058.47 489
10059.42 458
10060.37 398
10061.31 467
10062.26 436
10063.21 491
10064.16 504
10065.10 460
10066.05 502
10067.00 496
10067.94 489
10068.89 488
10069.84 471
10070.79 412
10071.73 437
10072.68 459
10073.63 505
10074.58 460
10075.53 467
10076.47 431
10077.42 412
10078.37 428
10079.32 491
10080.26 497
10081.21 509
10082.16 461
10083.11 460
10084.06 427
10085.01 444
10085.95 427
10086.90 434
10087.85 439
10088.80 432
10089.75 456
10090.70 499
10091.64 491
10092.59 454
10093.54 453
10094.49 447
10095.44 439
10096.39 468
10097.34 495
10098.28 445
10099.23 436
10100.18 461
10101.13 408
10102.08 486
10103.03 438
10103.98 423
10104.93 424
10105.88 428
10106.83 395
10107.78 479
10108.72 392
10109.67 403
10110.62 445
10111.57 444
10112.52 456
10113.47 482
10114.42 427
10115.37 426
10116.32 494
10117.27 455
10118.22 443
10119.17 429
10120.12 459
10121.07 457
10122.02 431
10122.97 352
10123.92 413
10124.87 422
10125.82 416
10126.77 431
10127.72 391
10128.67 409
10129.62 382
10130.57 415
10131.52 410
10132.47 421
10133.42 392
10134.37 431
10135.32 407
10136.27 364
10137.22 387
10138.18 417
10139.13 443
10140.08 462
10141.03 419
10141.98 397
10142.93 463
10143.88 470
10144.83 426
10145.78 372
10146.73 379
10147.68 410
10148.64 422
10149.59 422
10150.54 395
10151.49 432
10152.44 461
10153.39 429
10154.34 445
10155.30 445
10156.25 396
10157.20 399
10158.15 407
10159.10 426
10160.05 398
10161.01 411
10161.96 443
10162.91 427
10163.86 426
10164.81 417
10165.76 398
10166.72 458
10167.67 435
10168.62 403
10169.57 435
10170.53 459
10171.48 480
10172.43 503
10173.38 457
10174.33 460
10175.29 520
10176.24 469
10177.19 479
10178.14 475
10179.10 448
10180.05 455
10181.00 467
10181.96 509
10182.91 455
10183.86 458
10184.81 461
10185.77 450
10186.72 475
10187.67 495
10188.63 447
10189.58 462
10190.53 456
10191.49 470
10192.44 469
10193.39 468
10194.35 474
10195.30 454
10196.25 415
10197.21 492
10198.16 521
10199.11 509
10200.07 546
10201.02 507
10201.97 471
10202.93 522
10203.88 534
10204.84 510
10205.79 518
10206.74 510
10207.70 575
10208.65 577
10209.60 577
10210.56 641
10211.51 637
10212.47 609
10213.42 630
10214.38 601
10215.33 609
10216.28 528
10217.24 554
10218.19 537
10219.15 477
10220.10 501
10221.06 563
10222.01 559
10222.97 478
10223.92 486
10224.88 495
10225.83 488
10226.79 515
10227.74 462
10228.70 457
10229.65 472
10230.61 419
10231.56 436
10232.52 475
10233.47 465
10234.43 483
10235.38 492
10236.34 510
10237.29 537
10238.25 482
10239.20 506
10240.16 502
10241.11 507
10242.07 522
10243.03 492
10243.98 470
10244.94 501
10245.89 509
10246.85 505
10247.80 501
10248.76 491
10249.72 485
10250.67 444
10251.63 449
10252.58 477
10253.54 425
10254.50 434
10255.45 475
10256.41 430
10257.36 414
10258.32 422
10259.28 477
10260.23 444
10261.19 403
10262.15 412
10263.10 472
10264.06 418
10265.02 467
10265.97 459
10266.93 422
10267.89 400
10268.84 464
10269.80 435
10270.76 436
10271.71 415
10272.67 445
10273.63 465
10274.59 463
10275.54 424
10276.50 467
10277.46 394
10278.41 421
10279.37 410
10280.33 405
10281.29 434
10282.24 401
10283.20 419
10284.16 435
10285.12 428
10286.07 420
10287.03 429
10287.99 402
10288.95 401
10289.91 391
10290.86 398
10291.82 425
10292.78 441
10293.74 514
10294.70 460
10295.65 493
10296.61 469
10297.57 463
10298.53 439
10299.49 419
10300.44 390
10301.40 381
10302.36 424
10303.32 429
10304.28 423
10305.24 394
10306.20 428
10307.15 397
10308.11 444
10309.07 408
10310.03 403
10310.99 424
10311.95 382
10312.91 400
10313.87 372
10314.82 382
10315.78 412
10316.74 419
10317.70 427
10318.66 364
10319.62 387
10320.58 387
10321.54 365
10322.50 362
10323.46 398
10324.42 406
10325.38 411
10326.34 423
10327.29 369
10328.25 432
10329.21 424
10330.17 401
10331.13 378
10332.09 424
10333.05 438
10334.01 395
10334.97 403
10335.93 384
10336.89 416
10337.85 383
10338.81 419
10339.77 402
10340.73 391
10341.69 392
10342.65 403
10343.61 383
10344.57 388
10345.54 376
10346.50 435
10347.46 424
10348.42 394
10349.38 383
10350.34 368
10351.30 394
10352.26 389
10353.22 395
10354.18 396
10355.14 446
10356.10 377
10357.06 334
10358.02 380
10358.99 408
10359.95 435
10360.91 388
10361.87 391
10362.83 370
10363.79 386
10364.75 460
10365.71 418
10366.68 406
10367.64 367
10368.60 399
10369.56 404
10370.52 413
10371.48 375
10372.44 379
10373.41 393
10374.37 380
10375.33 359
10376.29 368
10377.25 395
10378.22 350
10379.18 387
10380.14 385
10381.10 396
10382.06 376
10383.03 361
10383.99 360
10384.95 360
10385.91 385
10386.88 430
10387.84 376
10388.80 398
10389.76 372
10390.72 401
10391.69 346
10392.65 358
10393.61 365
10394.58 322
10395.54 347
10396.50 370
10397.46 373
10398.43 412
10399.39 388
10400.35 370
10401.32 381
10402.28 401
10403.24 405
10404.20 363
10405.17 372
10406.13 343
10407.09 406
10408.06 386
10409.02 409
10409.98 401
10410.95 383
10411.91 383
10412.88 408
10413.84 390
10414.80 390
10415.77 428
10416.73 479
10417.69 443
10418.66 441
10419.62 508
10420.59 560
10421.55 594
10422.51 606
10423.48 556
10424.44 526
10425.41 501
10426.37 510
10427.33 453
10428.30 418
10429.26 470
10430.23 440
10431.19 431
10432.16 416
10433.12 427
10434.08 377
10435.05 372
10436.01 399
10436.98 370
10437.94 375
10438.91 393
10439.87 400
10440.84 354
10441.80 371
10442.77 365
10443.73 398
10444.70 381
10445.66 369
10446.63 334
10447.59 361
10448.56 365
10449.52 361
10450.49 362
10451.45 408
10452.42 411
10453.38 373
10454.35 377
10455.32 354
10456.28 400
10457.25 345
10458.21 333
10459.18 348
10460.14 370
10461.11 352
10462.08 415
10463.04 362
10464.01 307
10464.97 358
10465.94 427
10466.90 376
10467.87 375
10468.84 338
10469.80 340
10470.77 372
10471.74 355
10472.70 367
10473.67 364
10474.63 387
10475.60 361
10476.57 331
10477.53 373
10478.50 379
10479.47 379
10480.43 339
10481.40 347
10482.37 405
10483.33 395
10484.30 342
10485.27 349
10486.24 342
10487.20 393
10488.17 375
10489.14 393
10490.10 382
10491.07 396
10492.04 391
10493.01 399
10493.97 351
10494.94 343
10495.91 390
10496.87 369
10497.84 345
10498.81 356
10499.78 390
10500.74 404
10501.71 358
10502.68 379
10503.65 387
10504.62 358
10505.58 367
10506.55 386
10507.52 359
10508.49 358
10509.46 337
10510.42 416
10511.39 381
10512.36 383
10513.33 367
10514.30 380
10515.26 336
10516.23 368
10517.20 333
10518.17 379
10519.14 328
10520.11 340
10521.08 336
10522.04 374
10523.01 379
10523.98 383
10524.95 368
10525.92 357
10526.89 348
10527.86 348
10528.83 384
10529.79 316
10530.76 339
10531.73 340
10532.70 337
10533.67 348
10534.64 379
10535.61 399
10536.58 353
10537.55 414
10538.52 363
10539.49 354
10540.46 376
10541.43 385
10542.39 358
10543.36 348
10544.33 335
10545.30 347
10546.27 377
10547.24 315
10548.21 305
10549.18 390
10550.15 423
10551.12 346
10552.09 332
10553.06 353
10554.03 361
10555.00 407
10555.97 361
10556.94 393
10557.91 407
10558.88 366
10559.85 370
10560.82 374
10561.80 373
10562.77 401
10563.74 367
10564.71 432
10565.68 396
10566.65 382
10567.62 418
10568.59 437
10569.56 410
10570.53 381
10571.50 391
10572.47 381
10573.44 367
10574.41 342
10575.39 369
10576.36 391
10577.33 375
10578.30 370
10579.27 340
10580.24 324
10581.21 310
10582.18 382
10583.16 365
10584.13 339
10585.10 343
10586.07 355
10587.04 350
10588.01 377
10588.99 346
10589.96 345
10590.93 371
10591.90 353
10592.87 380
10593.84 353
10594.82 338
10595.79 342
10596.76 355
10597.73 322
10598.70 379
10599.68 373
10600.65 396
10601.62 372
10602.59 378
10603.57 379
10604.54 377
10605.51 356
10606.48 356
10607.46 360
10608.43 345
10609.40 378
10610.37 343
10611.35 331
10612.32 328
10613.29 388
10614.27 355
10615.24 356
10616.21 310
10617.18 353
10618.16 362
10619.13 359
10620.10 355
10621.08 357
10622.05 381
10623.02 373
10624.00 392
10624.97 364
10625.94 338
10626.92 322
10627.89 366
10628.86 311
10629.84 346
10630.81 347
10631.78 398
10632.76 388
10633.73 358
10634.71 354
10635.68 367
10636.65 383
10637.63 370
10638.60 336
10639.58 369
10640.55 414
10641.52 380
10642.50 405
10643.47 411
10644.45 403
10645.42 434
10646.39 408
10647.37 377
10648.34 406
10649.32 415
10650.29 437
10651.27 353
10652.24 354
10653.22 396
10654.19 399
10655.17 337
10656.14 333
10657.12 356
10658.09 334
10659.07 394
10660.04 372
10661.01 327
10661.99 407
10662.97 398
10663.94 365
10664.92 383
10665.89 346
10666.87 361
10667.84 363
10668.82 346
10669.79 345
10670.77 363
10671.74 351
10672.72 341
10673.69 326
10674.67 344
10675.65 347
10676.62 381
10677.60 370
10678.57 353
10679.55 325
10680.52 352
10681.50 339
10682.48 365
10683.45 383
10684.43 351
10685.40 378
10686.38 409
10687.36 383
10688.33 358
10689.31 301
10690.29 318
10691.26 359
10692.24 368
10693.22 314
10694.19 347
10695.17 349
10696.14 397
10697.12 377
10698.10 317
10699.08 307
10700.05 329
10701.03 347
10702.01 380
10702.98 346
10703.96 323
10704.94 315
10705.91 336
10706.89 359
10707.87 318
10708.85 301
10709.82 309
10710.80 332
10711.78 354
10712.75 350
10713.73 371
10714.71 378
10715.69 378
10716.66 350
10717.64 308
10718.62 299
10719.60 352
10720.57 369
10721.55 345
10722.53 344
10723.51 367
10724.49 346
10725.46 305
10726.44 324
10727.42 352
10728.40 381
10729.38 357
10730.35 355
10731.33 350
10732.31 345
10733.29 296
10734.27 359
10735.25 330
10736.22 326
10737.20 336
10738.18 344
10739.16 333
10740.14 344
10741.12 323
10742.10 330
10743.08 353
10744.05 355
10745.03 346
10746.01 366
10746.99 336
10747.97 334
10748.95 335
10749.93 315
10750.91 355
10751.89 294
10752.87 303
10753.84 291
10754.82 337
10755.80 350
10756.78 349
10757.76 326
10758.74 313
10759.72 332
10760.70 358
10761.68 357
10762.66 358
10763.64 314
10764.62 340
10765.60 358
10766.58 330
10767.56 315
10768.54 305
10769.52 340
10770.50 342
10771.48 328
10772.46 325
10773.44 321
10774.42 318
10775.40 334
10776.38 341
10777.36 301
10778.34 337
10779.32 353
10780.30 316
10781.28 354
10782.26 359
10783.24 330
10784.22 341
10785.20 324
10786.19 285
10787.17 305
10788.15 345
10789.13 330
10790.11 335
10791.09 338
10792.07 338
10793.05 321
10794.03 320
10795.01 356
10796.00 361
10796.98 354
10797.96 321
10798.94 359
10799.92 371
10800.90 319
10801.88 352
10802.86 350
10803.85 364
10804.83 322
10805.81 302
10806.79 352
10807.77 390
10808.75 318
10809.74 370
10810.72 338
10811.70 347
10812.68 378
10813.66 354
10814.65 390
10815.63 362
10816.61 344
10817.59 367
10818.57 368
10819.56 349
10820.54 356
10821.52 329
10822.50 338
10823.49 337
10824.47 350
10825.45 308
10826.43 340
10827.42 372
10828.40 362
10829.38 343
10830.36 372
10831.35 337
10832.33 341
10833.31 339
10834.30 354
10835.28 367
10836.26 350
10837.25 333
10838.23 316
10839.21 392
10840.19 366
10841.18 405
10842.16 378
10843.14 364
10844.13 346
10845.11 347
10846.09 351
10847.08 360
10848.06 325
10849.05 351
10850.03 347
10851.01 349
10852.00 365
10852.98 363
10853.96 339
10854.95 325
10855.93 364
10856.92 349
10857.90 355
10858.88 325
10859.87 365
10860.85 373
10861.84 342
10862.82 347
10863.80 315
10864.79 338
10865.77 333
10866.76 342
10867.74 306
10868.73 344
10869.71 365
10870.70 387
10871.68 370
10872.67 370
10873.65 339
10874.63 336
10875.62 359
10876.60 348
10877.59 343
10878.57 387
10879.56 378
10880.54 389
10881.53 379
10882.51 384
10883.50 354
10884.48 378
10885.47 356
10886.46 302
10887.44 426
10888.43 441
10889.41 432
10890.40 386
10891.38 406
10892.37 403
10893.35 452
10894.34 427
10895.33 406
10896.31 407
10897.30 388
10898.28 407
10899.27 390
10900.25 359
10901.24 360
10902.23 392
10903.21 403
10904.20 443
10905.18 426
10906.17 451
10907.16 437
10908.14 420
10909.13 370
10910.12 380
10911.10 391
10912.09 418
10913.08 391
10914.06 427
10915.05 446
10916.04 450
10917.02 458
10918.01 407
10919.00 403
10919.98 400
10920.97 421
10921.96 409
10922.94 419
10923.93 399
10924.92 415
10925.90 426
10926.89 406
10927.88 446
10928.87 481
10929.85 471
10930.84 421
10931.83 461
10932.82 453
10933.80 436
10934.79 461
10935.78 475
10936.77 429
10937.75 424
10938.74 438
10939.73 507
10940.72 451
10941.70 452
10942.69 462
10943.68 449
10944.67 476
10945.66 479
10946.64 514
10947.63 457
10948.62 456
10949.61 498
10950.60 525
10951.58 490
10952.57 478
10953.56 490
10954.55 563
10955.54 565
10956.53 618
10957.52 558
10958.50 612
10959.49 637
10960.48 629
10961.47 652
10962.46 723
10963.45 744
10964.44 685
10965.42 730
10966.41 691
10967.40 640
10968.39 570
10969.38 548
10970.37 568
10971.36 592
10972.35 564
10973.34 578
10974.33 591
10975.32 563
10976.31 542
10977.29 543
10978.28 563
10979.27 557
10980.26 524
10981.25 509
10982.24 553
10983.23 531
10984.22 549
10985.21 534
10986.20 533
10987.19 578
10988.18 586
10989.17 593
10990.16 616
10991.15 592
10992.14 607
10993.13 638
10994.12 621
10995.11 562
10996.10 654
10997.09 683
10998.08 712
10999.07 771
11000.06 731
11001.05 797
11002.05 877
11003.04 980
11004.03 995
11005.02 1035
11006.01 990
11007.00 945
11007.99 859
11008.98 838
11009.97 719
11010.96 736
11011.95 674
11012.94 625
11013.94 603
11014.93 548
11015.92 520
11016.91 540
11017.90 536
11018.89 538
11019.88 481
11020.87 493
11021.87 522
11022.86 471
11023.85 463
11024.84 496
11025.83 513
11026.82 499
11027.81 523
11028.81 510
11029.80 536
11030.79 542
11031.78 485
11032.77 500
11033.77 493
11034.76 509
11035.75 526
11036.74 516
11037.73 488
11038.73 447
11039.72 515
11040.71 510
11041.70 516
11042.70 526
11043.69 511
11044.68 477
11045.67 476
11046.67 449
11047.66 482
11048.65 472
11049.64 505
11050.64 484
11051.63 451
11052.62 428
11053.61 467
11054.61 455
11055.60 443
11056.59 432
11057.59 462
11058.58 464
11059.57 408
11060.57 423
11061.56 465
11062.55 479
11063.55 438
11064.54 412
11065.53 438
11066.53 462
11067.52 420
11068.51 390
11069.51 388
11070.50 380
11071.49 444
11072.49 424
11073.48 475
11074.48 407
11075.47 401
11076.46 422
11077.46 471
11078.45 458
11079.45 469
11080.44 471
11081.43 480
11082.43 457
11083.42 417
11084.42 371
11085.41 443
11086.40 416
11087.40 399
11088.39 445
11089.39 434
11090.38 424
11091.38 426
11092.37 414
11093.37 441
11094.36 433
11095.36 428
11096.35 419
11097.35 447
11098.34 437
11099.34 433
11100.33 440
11101.33 447
11102.32 435
11103.32 404
11104.31 432
11105.31 442
11106.30 436
11107.30 464
11108.29 488
11109.29 482
11110.28 433
11111.28 414
11112.27 455
11113.27 476
11114.26 470
11115.26 471
11116.26 410
11117.25 452
11118.25 446
11119.24 437
11120.24 441
11121.24 443
11122.23 433
11123.23 446
11124.22 411
11125.22 467
11126.22 500
11127.21 518
11128.21 503
11129.20 556
11130.20 594
11131.20 580
11132.19 574
11133.19 583
11134.19 510
11135.18 475
11136.18 481
11137.18 468
11138.17 417
11139.17 442
11140.17 405
11141.16 391
11142.16 421
11143.16 424
11144.15 413
11145.15 417
11146.15 437
11147.14 417
11148.14 399
11149.14 385
11150.14 381
11151.13 390
11152.13 403
11153.13 416
11154.13 455
11155.12 417
11156.12 407
11157.12 390
11158.12 396
11159.11 388
11160.11 411
11161.11 404
11162.11 412
11163.10 453
11164.10 422
11165.10 414
11166.10 392
11167.10 380
11168.09 391
11169.09 391
11170.09 424
11171.09 400
11172.09 359
11173.08 385
11174.08 365
11175.08 387
11176.08 375
11177.08 408
11178.08 361
11179.08 355
11180.07 378
11181.07 392
11182.07 396
11183.07 383
11184.07 417
11185.07 412
11186.07 387
11187.06 393
11188.06 398
11189.06 389
11190.06 347
11191.06 367
11192.06 411
11193.06 429
11194.06 378
11195.06 328
11196.06 359
11197.06 374
11198.06 334
11199.05 355
11200.05 359
11201.05 360
11202.05 379
11203.05 363
11204.05 360
11205.05 388
11206.05 358
11207.05 385
11208.05 383
11209.05 387
11210.05 361
11211.05 367
11212.05 431
11213.05 367
11214.05 383
11215.05 381
11216.05 348
11217.05 383
11218.05 321
11219.05 333
11220.05 313
11221.05 358
11222.05 337
11223.05 360
11224.05 334
11225.06 336
11226.06 316
11227.06 328
11228.06 326
11229.06 340
11230.06 377
11231.06 356
11232.06 328
11233.06 361
11234.06 362
11235.06 361
11236.06 358
11237.07 353
11238.07 361
11239.07 372
11240.07 367
11241.07 345
11242.07 341
11243.07 332
11244.07 339
11245.08 311
11246.08 290
11247.08 321
11248.08 354
11249.08 373
11250.08 362
11251.09 343
11252.09 369
11253.09 388
11254.09 350
11255.09 366
11256.10 327
11257.10 348
11258.10 340
11259.10 344
11260.10 366
11261.11 341
11262.11 356
11263.11 328
11264.11 325
11265.11 367
11266.12 344
11267.12 362
11268.12 355
11269.12 378
11270.13 366
11271.13 324
11272.13 343
11273.14 311
11274.14 337
11275.14 378
11276.14 334
11277.15 347
11278.15 368
11279.15 378
11280.16 402
11281.16 389
11282.16 354
11283.17 359
11284.17 404
11285.17 382
11286.17 357
11287.18 350
11288.18 358
11289.18 341
11290.19 373
11291.19 336
11292.20 345
11293.20 360
11294.20 346
11295.21 309
11296.21 377
11297.21 314
11298.22 326
11299.22 357
11300.23 353
11301.23 326
11302.23 345
11303.24 348
11304.24 362
11305.25 361
11306.25 336
11307.25 339
11308.26 286
11309.26 287
11310.27 311
11311.27 368
11312.28 371
11313.28 398
11314.29 399
11315.29 363
11316.29 408
11317.30 435
11318.30 442
11319.31 449
11320.31 389
11321.32 400
11322.32 417
11323.33 375
11324.33 407
11325.34 362
11326.34 345
11327.35 361
11328.35 350
11329.36 318
11330.36 312
11331.37 331
11332.38 362
11333.38 330
11334.39 325
11335.39 330
11336.40 328
11337.40 336
11338.41 277
11339.41 273
11340.42 281
11341.43 299
11342.43 298
11343.44 348
11344.44 307
11345.45 310
11346.46 297
11347.46 319
11348.47 298
11349.47 296
11350.48 321
11351.49 320
11352.49 342
11353.50 312
11354.50 312
11355.51 316
11356.52 283
11357.52 269
11358.53 315
11359.54 299
11360.54 317
11361.55 304
11362.56 325
11363.56 317
11364.57 335
11365.58 317
11366.58 255
11367.59 268
11368.60 304
11369.61 314
11370.61 308
11371.62 334
11372.63 294
11373.63 301
11374.64 321
11375.65 315
11376.66 301
11377.66 336
11378.67 317
11379.68 308
11380.69 326
11381.69 309
11382.70 268
11383.71 285
11384.72 320
11385.72 307
11386.73 299
11387.74 294
11388.75 336
11389.76 286
11390.76 333
11391.77 331
11392.78 322
11393.79 324
11394.80 303
11395.80 311
11396.81 322
11397.82 312
11398.83 303
11399.84 310
11400.85 304
11401.85 327
11402.86 329
11403.87 340
11404.88 317
11405.89 330
11406.90 322
11407.91 333
11408.91 313
11409.92 313
11410.93 307
11411.94 313
11412.95 313
11413.96 299
11414.97 291
11415.98 321
11416.99 273
11418.00 283
11419.00 322
11420.01 295
11421.02 258
11422.03 301
11423.04 342
11424.05 314
11425.06 306
11426.07 334
11427.08 352
11428.09 279
11429.10 324
11430.11 310
11431.12 304
11432.13 271
11433.14 293
11434.15 312
11435.16 297
11436.17 329
11437.18 297
11438.19 371
11439.20 263
11440.21 308
11441.22 321
11442.23 328
11443.24 324
11444.25 341
11445.26 328
11446.27 319
11447.28 292
11448.29 317
11449.30 315
11450.31 275
11451.32 325
11452.33 318
11453.34 333
11454.36 275
11455.37 279
11456.38 303
11457.39 301
11458.40 280
11459.41 274
11460.42 322
11461.43 343
11462.44 292
11463.45 281
11464.47 317
11465.48 313
11466.49 312
11467.50 300
11468.51 330
11469.52 307
11470.53 325
11471.55 315
11472.56 300
11473.57 326
11474.58 297
11475.59 293
11476.60 299
11477.62 263
11478.63 267
11479.64 296
11480.65 270
11481.66 268
11482.68 287
11483.69 316
11484.70 285
11485.71 312
11486.72 303
11487.74 309
11488.75 299
11489.76 293
11490.77 278
11491.79 309
11492.80 305
11493.81 308
11494.82 325
11495.84 306
11496.85 282
11497.86 300
11498.87 323
11499.89 274
11500.90 327
11501.91 327
11502.93 311
11503.94 310
11504.95 326
11505.96 333
11506.98 329
11507.99 334
11509.00 310
11510.02 307
11511.03 324
11512.04 325
11513.06 322
11514.07 329
11515.08 309
11516.10 297
11517.11 337
11518.13 312
11519.14 297
11520.15 287
11521.17 267
11522.18 303
11523.19 260
11524.21 291
11525.22 306
11526.24 317
11527.25 315
11528.26 267
11529.28 313
11530.29 290
11531.31 307
11532.32 323
11533.33 330
11534.35 297
11535.36 305
11536.38 282
11537.39 290
11538.41 286
11539.42 283
11540.44 344
11541.45 309
11542.47 297
11543.48 289
11544.49 291
11545.51 283
11546.52 271
11547.54 258
11548.55 299
11549.57 306
11550.58 364
11551.60 293
11552.61 339
11553.63 294
11554.64 324
11555.66 346
11556.68 363
11557.69 335
11558.71 296
11559.72 295
11560.74 301
11561.75 314
11562.77 349
11563.78 333
11564.80 286
11565.82 331
11566.83 311
11567.85 306
11568.86 379
11569.88 331
11570.89 317
11571.91 342
11572.93 390
11573.94 344
11574.96 319
11575.97 301
11576.99 328
11578.01 351
11579.02 311
11580.04 302
11581.06 337
11582.07 329
11583.09 350
11584.11 348
11585.12 361
11586.14 364
11587.16 375
11588.17 402
11589.19 367
11590.21 370
11591.22 400
11592.24 392
11593.26 376
11594.27 373
11595.29 369
11596.31 411
11597.32 395
11598.34 448
11599.36 429
11600.38 424
11601.39 481
11602.41 525
11603.43 553
11604.45 475
11605.46 497
11606.48 550
11607.50 570
11608.52 560
11609.53 541
11610.55 532
11611.57 517
11612.59 502
11613.60 468
11614.62 430
11615.64 394
11616.66 403
11617.68 382
11618.69 376
11619.71 384
11620.73 398
11621.75 394
11622.77 396
11623.78 409
11624.80 428
11625.82 419
11626.84 417
11627.86 420
11628.88 446
11629.90 426
11630.91 441
11631.93 414
11632.95 487
11633.97 487
11634.99 508
11636.01 517
11637.03 533
11638.05 516
11639.06 541
11640.08 493
11641.10 491
11642.12 482
11643.14 398
11644.16 442
11645.18 415
11646.20 389
11647.22 361
11648.24 341
11649.26 364
11650.28 367
11651.30 313
11652.31 329
11653.33 402
11654.35 357
11655.37 349
11656.39 329
11657.41 336
11658.43 332
11659.45 355
11660.47 290
11661.49 327
11662.51 328
11663.53 352
11664.55 353
11665.57 335
11666.59 336
11667.61 332
11668.63 327
11669.65 307
11670.67 305
11671.69 314
11672.71 329
11673.73 333
11674.76 296
11675.78 303
11676.80 334
11677.82 390
11678.84 362
11679.86 309
11680.88 351
11681.90 351
11682.92 368
11683.94 346
11684.96 369
11685.98 334
11687.00 307
11688.03 314
11689.05 267
11690.07 302
11691.09 319
11692.11 338
11693.13 308
11694.15 331
11695.17 304
11696.20 326
11697.22 286
11698.24 303
11699.26 307
11700.28 304
11701.30 325
11702.33 295
11703.35 329
11704.37 312
11705.39 338
11706.41 335
11707.44 333
11708.46 300
11709.48 317
11710.50 330
11711.52 327
11712.55 320
11713.57 288
11714.59 286
11715.61 309
11716.63 294
11717.66 310
11718.68 326
11719.70 324
11720.72 325
11721.75 316
11722.77 341
11723.79 303
11724.82 289
11725.84 303
11726.86 326
11727.88 284
11728.91 282
11729.93 285
11730.95 298
11731.98 358
11733.00 274
11734.02 289
11735.04 279
11736.07 293
11737.09 331
11738.11 334
11739.14 289
11740.16 298
11741.18 315
11742.21 286
11743.23 295
11744.25 313
11745.28 316
11746.30 344
11747.33 323
11748.35 307
11749.37 271
11750.40 279
11751.42 292
11752.44 320
11753.47 347
11754.49 327
11755.52 296
11756.54 298
11757.57 279
11758.59 304
11759.61 344
11760.64 306
11761.66 303
11762.69 296
11763.71 314
11764.74 294
11765.76 325
11766.78 299
11767.81 290
11768.83 297
11769.86 314
11770.88 309
11771.91 286
11772.93 289
11773.96 335
11774.98 267
11776.01 269
11777.03 327
11778.06 304
11779.08 317
11780.11 331
11781.13 325
11782.16 302
11783.18 311
11784.21 285
11785.23 284
11786.26 310
11787.28 319
11788.31 309
11789.34 318
11790.36 324
11791.39 287
11792.41 341
11793.44 313
11794.46 326
11795.49 328
11796.52 345
11797.54 340
11798.57 320
11799.59 294
11800.62 285
11801.65 304
11802.67 290
11803.70 306
11804.72 294
11805.75 282
11806.78 289
11807.80 319
11808.83 300
11809.86 305
11810.88 298
11811.91 331
11812.93 293
11813.96 347
11814.99 311
11816.01 298
11817.04 313
11818.07 305
11819.10 297
11820.12 290
11821.15 339
11822.18 313
11823.20 316
11824.23 282
11825.26 315
11826.28 315
11827.31 321
11828.34 309
11829.37 305
11830.39 313
11831.42 309
11832.45 324
11833.48 311
11834.50 295
11835.53 303
11836.56 311
11837.59 339
11838.61 334
11839.64 317
11840.67 320
11841.70 300
11842.72 294
11843.75 292
11844.78 315
11845.81 320
11846.84 315
11847.86 266
11848.89 271
11849.92 325
11850.95 272
11851.98 315
11853.01 312
11854.03 321
11855.06 310
11856.09 342
11857.12 305
11858.15 311
11859.18 285
11860.20 356
11861.23 343
11862.26 324
11863.29 305
11864.32 317
11865.35 347
11866.38 330
11867.41 320
11868.44 297
11869.46 295
11870.49 309
11871.52 323
11872.55 311
11873.58 331
11874.61 373
11875.64 399
11876.67 334
11877.70 323
11878.73 340
11879.76 318
11880.79 325
11881.82 300
11882.85 328
11883.88 323
11884.91 334
11885.93 333
11886.96 321
11887.99 355
11889.02 391
11890.05 356
11891.08 335
11892.11 335
11893.14 354
11894.17 355
11895.20 365
11896.23 345
11897.26 302
11898.30 338
11899.33 375
11900.36 424
11901.39 330
11902.42 379
11903.45 398
11904.48 372
11905.51 421
11906.54 428
11907.57 408
11908.60 424
11909.63 436
11910.66 414
11911.69 404
11912.72 387
11913.75 389
11914.79 378
11915.82 337
11916.85 348
11917.88 363
11918.91 377
11919.94 378
11920.97 363
11922.00 423
11923.04 381
11924.07 388
11925.10 359
11926.13 423
11927.16 380
11928.19 422
11929.22 449
11930.26 406
11931.29 416
11932.32 467
11933.35 518
11934.38 519
11935.41 545
11936.45 528
11937.48 522
11938.51 492
11939.54 444
11940.58 499
11941.61 491
11942.64 424
11943.67 406
11944.70 406
11945.74 392
11946.77 428
11947.80 365
11948.83 376
11949.87 349
11950.90 358
11951.93 318
11952.96 337
11954.00 345
11955.03 347
11956.06 334
11957.09 338
11958.13 356
11959.16 310
11960.19 371
11961.23 361
11962.26 358
11963.29 301
11964.33 354
11965.36 342
11966.39 354
11967.43 327
11968.46 353
11969.49 328
11970.53 351
11971.56 311
11972.59 340
11973.63 317
11974.66 340
11975.69 340
11976.73 328
11977.76 361
11978.79 293
11979.83 336
11980.86 306
11981.90 367
11982.93 328
11983.96 317
11985.00 296
11986.03 323
11987.07 321
11988.10 303
11989.13 327
11990.17 310
11991.20 301
11992.24 293
11993.27 346
11994.31 336
11995.34 341
11996.38 314
11997.41 342
11998.44 325
11999.48 331
12000.51 340
12001.55 335
12002.58 319
12003.62 334
12004.65 318
12005.69 307
12006.72 351
12007.76 324
12008.79 320
12009.83 290
12010.86 320
12011.90 310
12012.93 354
12013.97 327
12015.00 357
12016.04 346
12017.08 328
12018.11 333
12019.15 347
12020.18 332
12021.22 351
12022.25 391
12023.29 332
12024.32 361
12025.36 357
12026.40 363
12027.43 311
12028.47 314
12029.50 348
12030.54 335
12031.58 321
12032.61 348
12033.65 348
12034.68 342
12035.72 334
12036.76 341
12037.79 372
12038.83 329
12039.87 307
12040.90 332
12041.94 317
12042.98 318
12044.01 333
12045.05 316
12046.09 335
12047.12 282
12048.16 329
12049.20 369
12050.23 355
12051.27 358
12052.31 347
12053.34 308
12054.38 295
12055.42 273
12056.45 290
12057.49 326
12058.53 310
12059.57 306
12060.60 281
12061.64 328
12062.68 308
12063.72 328
12064.75 318
12065.79 301
12066.83 300
12067.87 298
12068.90 290
12069.94 316
12070.98 328
12072.02 351
12073.06 335
12074.09 331
12075.13 304
12076.17 311
12077.21 302
12078.24 287
12079.28 291
12080.32 309
12081.36 347
12082.40 304
12083.44 293
12084.47 316
12085.51 322
12086.55 325
12087.59 288
12088.63 271
12089.67 306
12090.71 325
12091.74 297
12092.78 306
12093.82 286
12094.86 288
12095.90 307
12096.94 332
12097.98 304
12099.02 317
12100.05 308
12101.09 264
12102.13 267
12103.17 250
12104.21 304
12105.25 296
12106.29 311
12107.33 279
12108.37 294
12109.41 272
12110.45 286
12111.49 299
12112.53 269
12113.57 331
12114.61 355
12115.65 287
12116.69 270
12117.72 274
12118.76 290
12119.80 277
12120.84 319
12121.88 332
12122.92 276
12123.96 329
12125.00 305
12126.04 302
12127.08 291
12128.12 311
12129.17 246
12130.21 250
12131.25 275
12132.29 279
12133.33 271
12134.37 259
12135.41 281
12136.45 284
12137.49 279
12138.53 304
12139.57 292
12140.61 277
12141.65 253
12142.69 269
12143.73 266
12144.77 244
12145.82 281
12146.86 261
12147.90 293
12148.94 277
12149.98 270
12151.02 247
12152.06 288
12153.10 271
12154.15 268
12155.19 276
12156.23 259
12157.27 299
12158.31 266
12159.35 264
12160.39 288
12161.44 271
12162.48 277
12163.52 282
12164.56 271
12165.60 274
12166.64 294
12167.69 269
12168.73 250
12169.77 240
12170.81 239
12171.85 286
12172.90 287
12173.94 240
12174.98 267
12176.02 268
12177.07 252
12178.11 254
12179.15 292
12180.19 273
12181.24 281
12182.28 293
12183.32 264
12184.36 276
12185.41 290
12186.45 329
12187.49 260
12188.53 283
12189.58 308
12190.62 308
12191.66 271
12192.71 264
12193.75 281
12194.79 257
12195.84 240
12196.88 264
12197.92 257
12198.97 273
12200.01 269
12201.05 244
12202.10 260
12203.14 256
12204.18 256
12205.23 306
12206.27 276
12207.31 266
12208.36 286
12209.40 278
12210.44 292
12211.49 272
12212.53 260
12213.58 236
12214.62 253
12215.66 269
12216.71 286
12217.75 306
12218.80 260
12219.84 306
12220.88 311
12221.93 304
12222.97 278
12224.02 280
12225.06 284
12226.11 287
12227.15 288
12228.19 291
12229.24 248
12230.28 268
12231.33 249
12232.37 276
12233.42 288
12234.46 274
12235.51 259
12236.55 278
12237.60 306
12238.64 250
12239.69 274
12240.73 278
12241.78 302
12242.82 313
12243.87 286
12244.91 288
12245.96 305
12247.00 276
12248.05 292
12249.09 285
12250.14 258
12251.19 275
12252.23 276
12253.28 318
12254.32 261
12255.37 249
12256.41 287
12257.46 320
12258.51 267
12259.55 250
12260.60 256
12261.64 269
12262.69 259
12263.74 263
12264.78 232
12265.83 235
12266.87 244
12267.92 230
12268.97 248
12270.01 268
12271.06 270
12272.11 273
12273.15 263
12274.20 277
12275.24 270
12276.29 276
12277.34 278
12278.38 253
12279.43 243
12280.48 301
12281.52 259
12282.57 256
12283.62 269
12284.67 278
12285.71 288
12286.76 267
12287.81 266
12288.85 255
12289.90 225
12290.95 237
12292.00 269
12293.04 284
12294.09 245
12295.14 291
12296.18 269
12297.23 219
12298.28 250
12299.33 279
12300.38 240
12301.42 253
12302.47 258
12303.52 263
12304.57 248
12305.61 242
12306.66 237
12307.71 250
12308.76 272
12309.81 272
12310.85 253
12311.90 225
12312.95 225
12314.00 246
12315.05 238
12316.09 255
12317.14 263
12318.19 230
12319.24 268
12320.29 265
12321.34 287
12322.39 293
12323.43 256
12324.48 290
12325.53 256
12326.58 288
12327.63 291
12328.68 243
12329.73 276
12330.78 300
12331.82 295
12332.87 259
12333.92 229
12334.97 249
12336.02 283
12337.07 277
12338.12 237
12339.17 256
12340.22 257
12341.27 225
12342.32 250
12343.37 241
12344.42 263
12345.46 269
12346.51 233
12347.56 289
12348.61 249
12349.66 250
12350.71 308
12351.76 271
12352.81 259
12353.86 286
12354.91 268
12355.96 260
12357.01 256
12358.06 264
12359.11 275
12360.16 264
12361.21 250
12362.26 261
12363.31 293
12364.36 261
12365.41 285
12366.47 276
12367.52 290
12368.57 260
12369.62 258
12370.67 282
12371.72 304
12372.77 262
12373.82 290
12374.87 257
12375.92 277
12376.97 240
12378.02 265
12379.07 278
12380.12 239
12381.18 278
12382.23 284
12383.28 275
12384.33 258
12385.38 294
12386.43 292
12387.48 268
12388.53 237
12389.59 293
12390.64 255
12391.69 286
12392.74 236
12393.79 263
12394.84 246
12395.90 246
12396.95 246
12398.00 278
12399.05 281
12400.10 256
12401.15 297
12402.21 259
12403.26 293
12404.31 276
12405.36 303
12406.41 278
12407.47 307
12408.52 267
12409.57 268
12410.62 228
12411.68 304
12412.73 287
12413.78 249
12414.83 315
12415.89 263
12416.94 285
12417.99 299
12419.04 265
12420.10 282
12421.15 300
12422.20 329
12423.26 293
12424.31 263
12425.36 280
12426.41 272
12427.47 270
12428.52 260
12429.57 303
12430.63 298
12431.68 298
12432.73 294
12433.79 289
12434.84 301
12435.89 295
12436.95 315
12438.00 295
12439.05 324
12440.11 264
12441.16 319
12442.21 288
12443.27 291
12444.32 283
12445.38 274
12446.43 276
12447.48 309
12448.54 307
12449.59 328
12450.65 284
12451.70 299
12452.75 334
12453.81 287
12454.86 269
12455.92 281
12456.97 346
12458.02 283
12459.08 340
12460.13 314
12461.19 314
12462.24 318
12463.30 308
12464.35 342
12465.41 365
12466.46 367
12467.52 330
12468.57 339
12469.63 326
12470.68 308
12471.74 342
12472.79 349
12473.85 349
12474.90 337
12475.96 364
12477.01 336
12478.07 367
12479.12 392
12480.18 405
12481.23 405
12482.29 372
12483.34 373
12484.40 391
12485.45 385
12486.51 399
12487.56 416
12488.62 452
12489.68 482
12490.73 494
12491.79 490
12492.84 547
12493.90 640
12494.95 728
12496.01 857
12497.07 826
12498.12 892
12499.18 954
12500.23 973
12501.29 937
12502.35 924
12503.40 903
12504.46 875
12505.52 778
12506.57 716
12507.63 669
12508.69 614
12509.74 543
12510.80 469
12511.86 476
12512.91 467
12513.97 444
12515.03 406
12516.08 381
12517.14 388
12518.20 400
12519.25 418
12520.31 400
12521.37 398
12522.42 400
12523.48 390
12524.54 386
12525.60 391
12526.65 422
12527.71 378
12528.77 390
12529.82 379
12530.88 435
12531.94 414
12533.00 394
12534.05 388
12535.11 403
12536.17 425
12537.23 376
12538.29 371
12539.34 404
12540.40 411
12541.46 374
12542.52 376
12543.57 378
12544.63 368
12545.69 371
12546.75 372
12547.81 367
12548.87 361
12549.92 355
12550.98 339
12552.04 359
12553.10 354
12554.16 343
12555.22 370
12556.27 337
12557.33 340
12558.39 358
12559.45 350
12560.51 377
12561.57 392
12562.63 403
12563.68 352
12564.74 356
12565.80 391
12566.86 416
12567.92 430
12568.98 399
12570.04 435
12571.10 449
12572.16 450
12573.22 458
12574.28 487
12575.33 545
12576.39 580
12577.45 577
12578.51 690
12579.57 606
12580.63 619
12581.69 650
12582.75 585
12583.81 582
12584.87 567
12585.93 531
12586.99 481
12588.05 460
12589.11 446
12590.17 406
12591.23 383
12592.29 400
12593.35 399
12594.41 400
12595.47 410
12596.53 408
12597.59 384
12598.65 369
12599.71 393
12600.77 385
12601.83 385
12602.89 399
12603.95 406
12605.01 386
12606.07 385
12607.13 397
12608.20 386
12609.26 418
12610.32 398
12611.38 403
12612.44 376
12613.50 395
12614.56 405
12615.62 406
12616.68 414
12617.74 410
12618.81 413
12619.87 395
12620.93 396
12621.99 358
12623.05 401
12624.11 386
12625.17 358
12626.23 414
12627.30 410
12628.36 369
12629.42 416
12630.48 385
12631.54 355
12632.60 398
12633.67 377
12634.73 391
12635.79 386
12636.85 369
12637.91 381
12638.98 378
12640.04 348
12641.10 319
12642.16 425
12643.22 373
12644.29 356
12645.35 388
12646.41 390
12647.47 409
12648.54 379
12649.60 373
12650.66 370
12651.72 388
12652.79 412
12653.85 407
12654.91 435
12655.97 433
12657.04 428
12658.10 467
12659.16 481
12660.22 466
12661.29 474
12662.35 446
12663.41 412
12664.48 417
12665.54 451
12666.60 449
12667.67 448
12668.73 439
12669.79 402
12670.86 454
12671.92 438
12672.98 433
12674.05 409
12675.11 402
12676.17 403
12677.24 420
12678.30 382
12679.36 400
12680.43 359
12681.49 414
12682.56 408
12683.62 410
12684.68 420
12685.75 459
12686.81 441
12687.88 482
12688.94 457
12690.00 465
12691.07 469
12692.13 452
12693.20 431
12694.26 511
12695.33 483
12696.39 496
12697.45 513
12698.52 505
12699.58 523
12700.65 535
12701.71 542
12702.78 570
12703.84 562
12704.91 566
12705.97 623
12707.04 629
12708.10 631
12709.17 579
12710.23 623
12711.30 639
12712.36 627
12713.43 629
12714.49 589
12715.56 564
12716.62 504
12717.69 528
12718.75 543
12719.82 517
12720.88 437
12721.95 423
12723.02 442
12724.08 441
12725.15 423
12726.21 445
12727.28 447
12728.34 427
12729.41 429
12730.48 424
12731.54 445
12732.61 441
12733.67 432
12734.74 407
12735.81 403
12736.87 429
12737.94 443
12739.00 445
12740.07 397
12741.14 411
12742.20 437
12743.27 454
12744.34 467
12745.40 464
12746.47 421
12747.54 423
12748.60 410
12749.67 412
12750.74 372
12751.80 370
12752.87 396
12753.94 401
12755.00 393
12756.07 373
12757.14 358
12758.20 373
12759.27 366
12760.34 393
12761.40 369
12762.47 363
12763.54 357
12764.61 330
12765.67 348
12766.74 364
12767.81 349
12768.88 351
12769.94 337
12771.01 351
12772.08 369
12773.15 336
12774.21 368
12775.28 357
12776.35 347
12777.42 354
12778.49 346
12779.55 348
12780.62 332
12781.69 308
12782.76 308
12783.83 339
12784.89 333
12785.96 327
12787.03 306
12788.10 327
12789.17 324
12790.23 320
12791.30 312
12792.37 346
12793.44 361
12794.51 299
12795.58 336
12796.65 303
12797.71 316
12798.78 297
12799.85 294
12800.92 305
12801.99 330
12803.06 313
12804.13 294
12805.20 322
12806.27 351
12807.33 335
12808.40 339
12809.47 328
12810.54 309
12811.61 308
12812.68 315
12813.75 320
12814.82 294
12815.89 274
12816.96 279
12818.03 337
12819.10 336
12820.17 341
12821.24 327
12822.31 301
12823.38 307
12824.45 315
12825.52 283
12826.59 269
12827.66 303
12828.73 334
12829.80 342
12830.87 317
12831.94 291
12833.01 305
12834.08 323
12835.15 316
12836.22 315
12837.29 305
12838.36 283
12839.43 295
12840.50 291
12841.57 280
12842.64 284
12843.71 327
12844.78 317
12845.85 303
12846.92 264
12847.99 283
12849.06 308
12850.13 326
12851.21 315
12852.28 327
12853.35 268
12854.42 293
12855.49 298
12856.56 300
12857.63 261
12858.70 303
12859.77 308
12860.85 294
12861.92 307
12862.99 290
12864.06 279
12865.13 280
12866.20 302
12867.27 274
12868.35 274
12869.42 256
12870.49 277
12871.56 293
12872.63 255
12873.71 268
12874.78 287
12875.85 271
12876.92 266
12877.99 262
12879.07 251
12880.14 262
12881.21 261
12882.28 251
12883.35 288
12884.43 297
12885.50 271
12886.57 305
12887.64 268
12888.72 269
12889.79 263
12890.86 281
12891.93 280
12893.01 277
12894.08 261
12895.15 270
12896.22 279
12897.30 261
12898.37 274
12899.44 296
12900.52 295
12901.59 240
12902.66 227
12903.74 232
12904.81 258
12905.88 280
12906.96 276
12908.03 222
12909.10 228
12910.18 266
12911.25 272
12912.32 251
12913.40 244
12914.47 236
12915.54 262
12916.62 273
12917.69 254
12918.76 275
12919.84 272
12920.91 233
12921.99 241
12923.06 243
12924.13 225
12925.21 260
12926.28 308
12927.36 286
12928.43 257
12929.50 205
12930.58 274
12931.65 270
12932.73 264
12933.80 237
12934.88 249
12935.95 256
12937.02 293
12938.10 276
12939.17 246
12940.25 272
12941.32 275
12942.40 283
12943.47 246
12944.55 242
12945.62 241
12946.70 241
12947.77 253
12948.85 285
12949.92 265
12951.00 256
12952.07 233
12953.15 262
12954.22 232
12955.30 241
12956.37 229
12957.45 239
12958.52 256
12959.60 251
12960.68 232
12961.75 266
12962.83 245
12963.90 221
12964.98 236
12966.05 233
12967.13 268
12968.20 240
12969.28 235
12970.36 246
12971.43 257
12972.51 264
12973.58 234
12974.66 241
12975.74 254
12976.81 251
12977.89 231
12978.97 227
12980.04 246
12981.12 250
12982.19 279
12983.27 246
12984.35 225
12985.42 235
12986.50 224
12987.58 225
12988.65 250
12989.73 209
12990.81 237
12991.88 270
12992.96 259
12994.04 274
12995.11 242
12996.19 212
12997.27 275
12998.35 251
12999.42 259
13000.50 250
13001.58 265
13002.65 246
13003.73 242
13004.81 246
13005.89 260
13006.96 270
13008.04 263
13009.12 262
13010.20 258
13011.27 269
13012.35 234
13013.43 269
13014.51 270
13015.58 249
13016.66 286
13017.74 306
13018.82 247
13019.90 257
13020.97 250
13022.05 230
13023.13 268
13024.21 272
13025.29 263
13026.37 232
13027.44 249
13028.52 256
13029.60 275
13030.68 274
13031.76 265
13032.84 270
13033.91 281
13034.99 245
13036.07 239
13037.15 267
13038.23 301
13039.31 289
13040.39 258
13041.46 292
13042.54 256
13043.62 290
13044.70 282
13045.78 280
13046.86 275
13047.94 283
13049.02 272
13050.10 265
13051.18 277
13052.26 267
13053.34 297
13054.41 312
13055.49 280
13056.57 281
13057.65 303
13058.73 304
13059.81 301
13060.89 274
13061.97 310
13063.05 285
13064.13 290
13065.21 261
13066.29 279
13067.37 255
13068.45 263
13069.53 248
13070.61 231
13071.69 249
13072.77 280
13073.85 263
13074.93 278
13076.01 260
13077.09 279
13078.17 256
13079.25 246
13080.33 235
13081.41 229
13082.49 250
13083.58 247
13084.66 245
13085.74 251
13086.82 248
13087.90 235
13088.98 247
13090.06 222
13091.14 245
13092.22 279
13093.30 276
13094.38 277
13095.46 238
13096.55 253
13097.63 239
13098.71 270
13099.79 218
13100.87 223
13101.95 248
13103.03 247
13104.12 234
13105.20 250
13106.28 234
13107.36 217
13108.44 213
13109.52 219
13110.60 243
13111.69 253
13112.77 232
13113.85 235
13114.93 225
13116.01 218
13117.10 228
13118.18 250
13119.26 232
13120.34 243
13121.42 255
13122.51 229
13123.59 224
13124.67 210
13125.75 240
13126.84 262
13127.92 257
13129.00 259
13130.08 249
13131.17 242
13132.25 224
13133.33 238
13134.41 225
13135.50 221
13136.58 245
13137.66 273
13138.75 269
13139.83 289
13140.91 235
13141.99 245
13143.08 274
13144.16 242
13145.24 225
13146.33 236
13147.41 254
13148.49 224
13149.58 215
13150.66 213
13151.74 223
13152.83 246
13153.91 262
13154.99 230
13156.08 230
13157.16 251
13158.25 254
13159.33 250
13160.41 248
13161.50 231
13162.58 238
13163.66 230
13164.75 210
13165.83 242
13166.92 238
13168.00 257
13169.08 240
13170.17 268
13171.25 226
13172.34 258
13173.42 233
13174.51 246
13175.59 225
13176.67 207
13177.76 233
13178.84 265
13179.93 261
13181.01 233
13182.10 227
13183.18 249
13184.27 242
13185.35 234
13186.44 244
13187.52 259
13188.61 220
13189.69 238
13190.78 264
13191.86 240
13192.95 225
13194.03 268
13195.12 277
13196.20 231
13197.29 246
13198.37 269
13199.46 224
13200.54 219
13201.63 225
13202.72 261
13203.80 252
13204.89 254
13205.97 197
13207.06 216
13208.14 258
13209.23 231
13210.32 252
13211.40 213
13212.49 219
13213.57 240
13214.66 238
13215.75 234
13216.83 230
13217.92 225
13219.00 258
13220.09 219
13221.18 214
13222.26 264
13223.35 248
13224.44 223
13225.52 216
13226.61 229
13227.70 231
13228.78 255
13229.87 230
13230.96 243
13232.04 239
13233.13 220
13234.22 212
13235.30 245
13236.39 250
13237.48 250
13238.56 226
13239.65 234
13240.74 238
13241.82 224
13242.91 213
13244.00 240
13245.09 236
13246.17 237
13247.26 268
13248.35 211
13249.44 228
13250.52 242
13251.61 230
13252.70 247
13253.79 263
13254.87 230
13255.96 241
13257.05 238
13258.14 236
13259.23 260
13260.31 272
13261.40 275
13262.49 279
13263.58 273
13264.67 234
13265.75 288
13266.84 239
13267.93 245
13269.02 234
13270.11 244
13271.19 260
13272.28 248
13273.37 219
13274.46 250
13275.55 222
13276.64 233
13277.73 236
13278.81 241
13279.90 232
13280.99 256
13282.08 301
13283.17 236
13284.26 274
13285.35 268
13286.44 275
13287.53 274
13288.61 238
13289.70 256
13290.79 248
13291.88 270
13292.97 265
13294.06 227
13295.15 235
13296.24 259
13297.33 273
13298.42 297
13299.51 259
13300.60 230
13301.69 237
13302.78 265
13303.87 258
13304.96 262
13306.05 257
13307.14 254
13308.23 265
13309.32 278
13310.41 285
13311.50 249
13312.59 294
13313.68 297
13314.77 302
13315.86 274
13316.95 281
13318.04 257
13319.13 261
13320.22 288
13321.31 307
13322.40 260
13323.49 238
13324.58 227
13325.67 252
13326.76 289
13327.85 276
13328.94 270
13330.03 259
13331.12 280
13332.21 290
13333.31 249
13334.40 223
13335.49 264
13336.58 271
13337.67 299
13338.76 281
13339.85 308
13340.94 302
13342.03 245
13343.13 246
13344.22 272
13345.31 253
13346.40 270
13347.49 249
13348.58 265
13349.67 309
13350.77 298
13351.86 296
13352.95 286
13354.04 263
13355.13 270
13356.22 274
13357.32 274
13358.41 263
13359.50 274
13360.59 252
13361.68 265
13362.78 272
13363.87 262
13364.96 266
13366.05 284
13367.15 300
13368.24 304
13369.33 289
13370.42 311
13371.52 296
13372.61 316
13373.70 298
13374.79 277
13375.89 336
13376.98 310
13378.07 284
13379.16 321
13380.26 294
13381.35 274
13382.44 283
13383.54 263
13384.63 253
13385.72 278
13386.82 267
13387.91 271
13389.00 268
13390.09 251
13391.19 230
13392.28 232
13393.37 273
13394.47 247
13395.56 266
13396.66 258
13397.75 272
13398.84 266
13399.94 252
13401.03 245
13402.12 227
13403.22 253
13404.31 266
13405.40 238
13406.50 268
13407.59 230
13408.69 263
13409.78 231
13410.88 241
13411.97 232
13413.06 265
13414.16 270
13415.25 227
13416.35 233
13417.44 249
13418.53 276
13419.63 244
13420.72 230
13421.82 241
13422.91 228
13424.01 242
13425.10 267
13426.20 238
13427.29 233
13428.39 286
13429.48 226
13430.58 218
13431.67 224
13432.77 223
13433.86 264
13434.96 286
13436.05 238
13437.15 222
13438.24 275
13439.34 244
13440.43 224
13441.53 239
13442.62 261
13443.72 239
13444.81 232
13445.91 225
13447.01 244
13448.10 244
13449.20 266
13450.29 246
13451.39 228
13452.48 250
13453.58 265
13454.68 255
13455.77 238
13456.87 251
13457.96 259
13459.06 263
13460.16 272
13461.25 254
13462.35 252
13463.44 204
13464.54 242
13465.64 259
13466.73 255
13467.83 258
13468.93 238
13470.02 237
13471.12 239
13472.22 277
13473.31 232
13474.41 258
13475.51 248
13476.60 251
13477.70 260
13478.80 263
13479.89 228
13480.99 256
13482.09 254
13483.18 230
13484.28 262
13485.38 244
13486.48 265
13487.57 268
13488.67 266
13489.77 257
13490.87 267
13491.96 264
13493.06 282
13494.16 253
13495.26 253
13496.35 270
13497.45 252
13498.55 274
13499.65 237
13500.74 253
13501.84 225
13502.94 254
13504.04 273
13505.14 256
13506.23 246
13507.33 272
13508.43 283
13509.53 280
13510.63 279
13511.72 275
13512.82 273
13513.92 292
13515.02 275
13516.12 265
13517.22 297
13518.31 227
13519.41 276
13520.51 263
13521.61 250
13522.71 265
13523.81 229
13524.91 215
13526.01 212
13527.10 209
13528.20 212
13529.30 230
13530.40 228
13531.50 259
13532.60 250
13533.70 240
13534.80 249
13535.90 227
13537.00 228
13538.09 231
13539.19 231
13540.29 230
13541.39 243
13542.49 220
13543.59 215
13544.69 227
13545.79 229
13546.89 229
13547.99 220
13549.09 235
13550.19 223
13551.29 214
13552.39 228
13553.49 211
13554.59 220
13555.69 222
13556.79 217
13557.89 226
13558.99 212
13560.09 225
13561.19 260
13562.29 233
13563.39 214
13564.49 216
13565.59 216
13566.69 223
13567.79 212
13568.89 209
13569.99 236
13571.09 227
13572.20 233
13573.30 224
13574.40 214
13575.50 209
13576.60 226
13577.70 268
13578.80 241
13579.90 236
13581.00 226
13582.10 220
13583.20 243
13584.31 200
13585.41 202
13586.51 203
13587.61 231
13588.71 208
13589.81 189
13590.91 236
13592.02 204
13593.12 217
13594.22 229
13595.32 201
13596.42 210
13597.52 259
13598.63 241
13599.73 210
13600.83 212
13601.93 238
13603.03 222
13604.14 235
13605.24 203
13606.34 203
13607.44 244
13608.54 225
13609.65 210
13610.75 232
13611.85 208
13612.95 229
13614.06 215
13615.16 215
13616.26 211
13617.36 209
13618.47 256
13619.57 246
13620.67 199
13621.77 225
13622.88 229
13623.98 235
13625.08 230
13626.18 206
13627.29 211
13628.39 201
13629.49 225
13630.60 224
13631.70 211
13632.80 198
13633.91 221
13635.01 229
13636.11 224
13637.22 215
13638.32 198
13639.42 234
13640.53 224
13641.63 221
13642.73 196
13643.84 209
13644.94 204
13646.04 214
13647.15 215
13648.25 181
13649.36 206
13650.46 217
13651.56 201
13652.67 193
13653.77 209
13654.88 189
13655.98 237
13657.08 254
13658.19 218
13659.29 201
13660.40 206
13661.50 210
13662.60 230
13663.71 201
13664.81 187
13665.92 217
13667.02 224
13668.13 239
13669.23 209
13670.34 198
13671.44 208
13672.55 202
13673.65 220
13674.76 196
13675.86 216
13676.97 206
13678.07 225
13679.18 217
13680.28 217
13681.39 226
13682.49 217
13683.60 186
13684.70 161
13685.81 186
13686.91 190
13688.02 199
13689.12 188
13690.23 197
13691.33 233
13692.44 198
13693.55 221
13694.65 209
13695.76 213
13696.86 212
13697.97 226
13699.07 234
13700.18 230
13701.29 201
13702.39 242
13703.50 225
13704.60 219
13705.71 208
13706.82 217
13707.92 203
13709.03 215
13710.14 220
13711.24 207
13712.35 212
13713.45 204
13714.56 215
13715.67 210
13716.77 201
13717.88 182
13718.99 199
13720.09 211
13721.20 211
13722.31 203
13723.41 216
13724.52 208
13725.63 215
13726.74 229
13727.84 230
13728.95 207
13730.06 220
13731.16 245
13732.27 215
13733.38 234
13734.49 221
13735.59 251
13736.70 231
13737.81 205
13738.91 252
13740.02 256
13741.13 247
13742.24 223
13743.35 224
13744.45 228
13745.56 188
13746.67 240
13747.78 262
13748.88 209
13749.99 209
13751.10 231
13752.21 242
13753.32 233
13754.42 235
13755.53 236
13756.64 234
13757.75 211
13758.86 237
13759.97 221
13761.07 240
13762.18 211
13763.29 233
13764.40 222
13765.51 247
13766.62 253
13767.72 289
13768.83 277
13769.94 222
13771.05 248
13772.16 266
13773.27 278
13774.38 266
13775.49 265
13776.60 310
13777.70 310
13778.81 291
13779.92 288
13781.03 265
13782.14 260
13783.25 273
13784.36 273
13785.47 269
13786.58 243
13787.69 246
13788.80 250
13789.91 238
13791.02 222
13792.13 246
13793.24 267
13794.35 224
13795.45 223
13796.56 241
13797.67 231
13798.78 239
13799.89 234
13801.00 232
13802.11 246
13803.22 235
13804.33 263
13805.44 228
13806.55 221
13807.67 247
13808.78 252
13809.89 231
13811.00 219
13812.11 217
13813.22 251
13814.33 244
13815.44 207
13816.55 253
13817.66 239
13818.77 245
13819.88 236
13820.99 214
13822.10 236
13823.21 210
13824.32 213
13825.44 232
13826.55 237
13827.66 204
13828.77 212
13829.88 227
13830.99 216
13832.10 218
13833.21 219
13834.32 201
13835.44 190
13836.55 177
13837.66 194
13838.77 220
13839.88 199
13840.99 204
13842.10 246
13843.22 217
13844.33 207
13845.44 221
13846.55 254
13847.66 227
13848.78 204
13849.89 211
13851.00 213
13852.11 238
13853.22 199
13854.34 213
13855.45 195
13856.56 244
13857.67 236
13858.78 210
13859.90 210
13861.01 233
13862.12 258
13863.23 222
13864.35 210
13865.46 210
13866.57 200
13867.68 221
13868.80 233
13869.91 233
13871.02 240
13872.14 220
13873.25 240
13874.36 226
13875.47 214
13876.59 210
13877.70 249
13878.81 220
13879.93 221
13881.04 220
13882.15 238
13883.27 236
13884.38 225
13885.49 210
13886.61 236
13887.72 226
13888.83 232
13889.95 228
13891.06 228
13892.17 216
13893.29 219
13894.40 219
13895.52 226
13896.63 244
13897.74 217
13898.86 233
13899.97 244
13901.09 221
13902.20 224
13903.31 243
13904.43 223
13905.54 243
13906.66 256
13907.77 235
13908.89 195
13910.00 214
13911.11 238
13912.23 219
13913.34 253
13914.46 221
13915.57 230
13916.69 222
13917.80 241
13918.92 238
13920.03 217
13921.15 203
13922.26 205
13923.38 193
13924.49 198
13925.61 202
13926.72 206
13927.84 212
13928.95 244
13930.07 222
13931.18 203
13932.30 203
13933.41 215
13934.53 220
13935.64 233
13936.76 210
13937.87 243
13938.99 248
13940.10 220
13941.22 227
13942.34 217
13943.45 207
13944.57 229
13945.68 209
13946.80 228
13947.91 226
13949.03 200
13950.15 232
13951.26 210
13952.38 211
13953.49 216
13954.61 218
13955.73 209
13956.84 205
13957.96 228
13959.08 248
13960.19 203
13961.31 200
13962.43 232
13963.54 201
13964.66 183
13965.78 181
13966.89 179
13968.01 215
13969.13 216
13970.24 212
13971.36 199
13972.48 217
13973.59 219
13974.71 237
13975.83 228
13976.94 219
13978.06 230
13979.18 211
13980.30 199
13981.41 197
13982.53 206
13983.65 208
13984.76 205
13985.88 246
13987.00 219
13988.12 204
13989.23 200
13990.35 230
13991.47 230
13992.59 195
13993.71 199
13994.82 205
13995.94 245
13997.06 249
13998.18 201
13999.29 207
14000.41 241
14001.53 215
14002.65 210
14003.77 196
14004.88 185
14006.00 209
14007.12 208
14008.24 225
14009.36 188
14010.48 246
14011.59 219
14012.71 201
14013.83 213
14014.95 214
14016.07 211
14017.19 228
14018.31 221
14019.43 237
14020.54 211
14021.66 209
14022.78 199
14023.90 221
14025.02 212
14026.14 230
14027.26 245
14028.38 233
14029.50 235
14030.62 241
14031.73 225
14032.85 204
14033.97 225
14035.09 243
14036.21 262
14037.33 232
14038.45 225
14039.57 261
14040.69 203
14041.81 234
14042.93 238
14044.05 217
14045.17 207
14046.29 197
14047.41 232
14048.53 247
14049.65 247
14050.77 234
14051.89 256
14053.01 234
14054.13 248
14055.25 208
14056.37 226
14057.49 261
14058.61 268
14059.73 252
14060.85 240
14061.97 244
14063.09 265
14064.21 308
14065.33 274
14066.45 260
14067.57 240
14068.70 269
14069.82 262
14070.94 262
14072.06 241
14073.18 255
14074.30 269
14075.42 277
14076.54 259
14077.66 285
14078.78 310
14079.91 261
14081.03 260
14082.15 292
14083.27 281
14084.39 273
14085.51 323
14086.63 324
14087.75 317
14088.88 325
14090.00 343
14091.12 321
14092.24 315
14093.36 307
14094.48 346
14095.61 332
14096.73 343
14097.85 373
14098.97 338
14100.09 343
14101.22 339
14102.34 412
14103.46 394
14104.58 387
14105.71 375
14106.83 392
14107.95 372
14109.07 358
14110.19 348
14111.32 337
14112.44 350
14113.56 330
14114.68 318
14115.81 321
14116.93 283
14118.05 273
14119.18 278
14120.30 293
14121.42 331
14122.54 255
14123.67 277
14124.79 269
14125.91 309
14127.04 307
14128.16 281
14129.28 272
14130.41 253
14131.53 233
14132.65 247
14133.78 263
14134.90 279
14136.02 263
14137.15 237
14138.27 273
14139.39 256
14140.52 285
14141.64 298
14142.76 307
14143.89 298
14145.01 258
14146.13 245
14147.26 256
14148.38 250
14149.51 237
14150.63 258
14151.75 260
14152.88 283
14154.00 259
14155.13 219
14156.25 254
14157.38 259
14158.50 267
14159.62 270
14160.75 229
14161.87 255
14163.00 232
14164.12 233
14165.25 241
14166.37 251
14167.50 281
14168.62 254
14169.75 287
14170.87 263
14172.00 247
14173.12 249
14174.25 315
14175.37 254
14176.50 223
14177.62 223
14178.75 264
14179.87 252
14181.00 278
14182.12 242
14183.25 271
14184.37 248
14185.50 222
14186.62 246
14187.75 245
14188.87 243
14190.00 220
14191.13 269
14192.25 259
14193.38 273
14194.50 232
14195.63 240
14196.75 227
14197.88 244
14199.01 241
14200.13 259
14201.26 238
14202.38 228
14203.51 244
14204.64 242
14205.76 239
14206.89 227
14208.01 279
14209.14 243
14210.27 248
14211.39 230
14212.52 232
14213.65 227
14214.77 232
14215.90 249
14217.03 252
14218.15 259
14219.28 216
14220.41 246
14221.53 243
14222.66 242
14223.79 231
14224.91 247
14226.04 223
14227.17 238
14228.30 239
14229.42 206
14230.55 209
14231.68 239
14232.80 261
14233.93 220
14235.06 190
14236.19 225
14237.31 255
14238.44 217
14239.57 212
14240.70 200
14241.82 226
14242.95 219
14244.08 235
14245.21 224
14246.34 224
14247.46 239
14248.59 209
14249.72 257
14250.85 245
14251.98 239
14253.10 196
14254.23 204
14255.36 199
14256.49 236
14257.62 225
14258.74 247
14259.87 216
14261.00 214
14262.13 240
14263.26 217
14264.39 238
14265.52 206
14266.64 210
14267.77 224
14268.90 216
14270.03 206
14271.16 193
14272.29 230
14273.42 192
14274.55 215
14275.68 217
14276.80 208
14277.93 195
14279.06 202
14280.19 237
14281.32 228
14282.45 216
14283.58 196
14284.71 205
14285.84 209
14286.97 227
14288.10 235
14289.23 230
14290.36 208
14291.49 209
14292.62 218
14293.75 223
14294.87 208
14296.00 190
14297.13 209
14298.26 202
14299.39 188
14300.52 175
14301.65 210
14302.78 206
14303.91 193
14305.04 183
14306.17 217
14307.31 224
14308.44 199
14309.57 198
14310.70 231
14311.83 257
14312.96 207
14314.09 203
14315.22 168
14316.35 198
14317.48 217
14318.61 218
14319.74 226
14320.87 187
14322.00 197
14323.13 201
14324.26 180
14325.40 202
14326.53 232
14327.66 183
14328.79 191
14329.92 210
14331.05 200
14332.18 189
14333.31 193
14334.44 201
14335.58 201
14336.71 170
14337.84 196
14338.97 187
14340.10 156
14341.23 175
14342.37 167
14343.50 181
14344.63 172
14345.76 194
14346.89 204
14348.02 185
14349.16 178
14350.29 182
14351.42 177
14352.55 173
14353.68 208
14354.82 214
14355.95 225
14357.08 166
14358.21 171
14359.35 192
14360.48 198
14361.61 193
14362.74 163
14363.87 177
14365.01 195
14366.14 201
14367.27 210
14368.41 188
14369.54 174
14370.67 190
14371.80 218
14372.94 206
14374.07 171
14375.20 194
14376.34 225
14377.47 205
14378.60 213
14379.73 176
14380.87 188
14382.00 189
14383.13 175
14384.27 185
14385.40 172
14386.53 190
14387.67 180
14388.80 207
14389.93 212
14391.07 194
14392.20 192
14393.34 191
14394.47 190
14395.60 175
14396.74 209
14397.87 220
14399.00 197
14400.14 175
14401.27 180
14402.41 206
14403.54 224
14404.67 173
14405.81 199
14406.94 175
14408.08 204
14409.21 197
14410.35 209
14411.48 195
14412.61 178
14413.75 186
14414.88 181
14416.02 181
14417.15 157
14418.29 179
14419.42 196
14420.56 198
14421.69 199
14422.83 191
14423.96 191
14425.10 186
14426.23 179
14427.37 177
14428.50 184
14429.64 204
14430.77 201
14431.91 201
14433.04 203
14434.18 191
14435.31 234
14436.45 203
14437.58 188
14438.72 182
14439.85 204
14440.99 200
14442.13 209
14443.26 219
14444.40 205
14445.53 191
14446.67 200
14447.80 194
14448.94 186
14450.08 184
14451.21 159
14452.35 209
14453.48 247
14454.62 189
14455.76 203
14456.89 234
14458.03 230
14459.16 229
14460.30 231
14461.44 219
14462.57 215
14463.71 238
14464.85 231
14465.98 213
14467.12 234
14468.26 215
14469.39 244
14470.53 254
14471.67 241
14472.80 201
14473.94 232
14475.08 242
14476.21 236
14477.35 245
14478.49 234
14479.62 205
14480.76 263
14481.90 243
14483.04 236
14484.17 235
14485.31 210
14486.45 248
14487.59 216
14488.72 198
14489.86 226
14491.00 251
14492.14 215
14493.27 249
14494.41 213
14495.55 223
14496.69 195
14497.82 209
14498.96 207
14500.10 197
14501.24 197
14502.38 215
14503.51 211
14504.65 186
14505.79 200
14506.93 193
14508.07 235
14509.20 194
14510.34 185
14511.48 205
14512.62 222
14513.76 196
14514.90 189
14516.03 180
14517.17 210
14518.31 201
14519.45 182
14520.59 210
14521.73 219
14522.87 193
14524.01 198
14525.14 209
14526.28 181
14527.42 194
14528.56 204
14529.70 189
14530.84 179
14531.98 160
14533.12 176
14534.26 186
14535.40 180
14536.54 170
14537.67 174
14538.81 167
14539.95 183
14541.09 199
14542.23 167
14543.37 201
14544.51 190
14545.65 180
14546.79 217
14547.93 183
14549.07 188
14550.21 183
14551.35 193
14552.49 167
14553.63 179
14554.77 197
14555.91 185
14557.05 188
14558.19 212
14559.33 219
14560.47 179
14561.61 201
14562.75 220
14563.89 181
14565.03 188
14566.17 207
14567.31 209
14568.45 220
14569.60 208
14570.74 187
14571.88 173
14573.02 173
14574.16 159
14575.30 186
14576.44 206
14577.58 191
14578.72 211
14579.86 171
14581.00 196
14582.14 181
14583.29 211
14584.43 207
14585.57 201
14586.71 201
14587.85 202
14588.99 218
14590.13 197
14591.28 164
14592.42 202
14593.56 197
14594.70 192
14595.84 207
14596.98 195
14598.13 191
14599.27 181
14600.41 188
14601.55 220
14602.69 189
14603.83 214
14604.98 221
14606.12 202
14607.26 194
14608.40 226
14609.54 213
14610.69 206
14611.83 170
14612.97 201
14614.11 174
14615.26 159
14616.40 232
14617.54 211
14618.68 205
14619.83 219
14620.97 180
14622.11 206
14623.25 224
14624.40 207
14625.54 198
14626.68 258
14627.83 235
14628.97 211
14630.11 197
14631.25 219
14632.40 209
14633.54 198
14634.68 229
14635.83 197
14636.97 190
14638.11 245
14639.26 255
14640.40 251
14641.54 231
14642.69 220
14643.83 222
14644.97 248
14646.12 220
14647.26 224
14648.41 242
14649.55 210
14650.69 221
14651.84 205
14652.98 203
14654.13 196
14655.27 188
14656.41 224
14657.56 223
14658.70 193
14659.85 205
14660.99 213
14662.13 189
14663.28 185
14664.42 197
14665.57 195
14666.71 187
14667.86 176
14669.00 198
14670.14 201
14671.29 199
14672.43 210
14673.58 181
14674.72 209
14675.87 179
14677.01 179
14678.16 195
14679.30 191
14680.45 216
14681.59 215
14682.74 192
14683.88 181
14685.03 192
14686.17 188
14687.32 176
14688.46 200
14689.61 192
14690.75 189
14691.90 157
14693.05 173
14694.19 186
14695.34 199
14696.48 186
14697.63 186
14698.77 188
14699.92 168
14701.06 166
14702.21 164
14703.36 151
14704.50 195
14705.65 167
14706.79 190
14707.94 179
14709.09 204
14710.23 210
14711.38 183
14712.53 189
14713.67 154
14714.82 192
14715.96 168
14717.11 174
14718.26 169
14719.40 167
14720.55 158
14721.70 171
14722.84 159
14723.99 192
14725.14 180
14726.28 178
14727.43 192
14728.58 186
14729.72 199
14730.87 173
14732.02 185
14733.16 186
14734.31 176
14735.46 144
14736.61 195
14737.75 196
14738.90 178
14740.05 184
14741.20 177
14742.34 190
14743.49 192
14744.64 179
14745.79 193
14746.93 189
14748.08 178
14749.23 165
14750.38 175
14751.52 165
14752.67 200
14753.82 180
14754.97 162
14756.11 177
14757.26 167
14758.41 178
14759.56 186
14760.71 186
14761.86 170
14763.00 150
14764.15 172
14765.30 144
14766.45 182
14767.60 185
14768.74 166
14769.89 159
14771.04 178
14772.19 178
14773.34 162
14774.49 181
14775.64 182
14776.79 175
14777.93 195
14779.08 189
14780.23 170
14781.38 182
14782.53 168
14783.68 178
14784.83 189
14785.98 171
14787.13 206
14788.28 194
14789.42 199
14790.57 188
14791.72 191
14792.87 175
14794.02 180
14795.17 186
14796.32 177
14797.47 202
14798.62 176
14799.77 180
14800.92 181
14802.07 202
14803.22 196
14804.37 174
14805.52 166
14806.67 178
14807.82 201
14808.97 186
14810.12 197
14811.27 188
14812.42 153
14813.57 158
14814.72 165
14815.87 183
14817.02 176
14818.17 176
14819.32 217
14820.47 173
14821.62 182
14822.77 178
14823.92 191
14825.07 180
14826.22 174
14827.37 178
14828.52 163
14829.68 143
14830.83 194
14831.98 167
14833.13 193
14834.28 155
14835.43 188
14836.58 179
14837.73 212
14838.88 162
14840.03 181
14841.19 179
14842.34 180
14843.49 171
14844.64 184
14845.79 167
14846.94 161
14848.09 189
14849.25 188
14850.40 158
14851.55 156
14852.70 160
14853.85 182
14855.00 173
14856.16 177
14857.31 157
14858.46 182
14859.61 178
14860.76 166
14861.92 183
14863.07 147
14864.22 153
14865.37 157
14866.52 177
14867.68 159
14868.83 149
14869.98 161
14871.13 195
14872.29 213
14873.44 206
14874.59 149
14875.74 160
14876.90 166
14878.05 154
14879.20 163
14880.36 198
14881.51 171
14882.66 183
14883.81 192
14884.97 180
14886.12 148
14887.27 137
14888.43 174
14889.58 177
14890.73 157
14891.89 169
14893.04 176
14894.19 175
14895.35 158
14896.50 162
14897.65 161
14898.81 145
14899.96 174
14901.11 148
14902.27 172
14903.42 155
14904.57 169
14905.73 172
14906.88 165
14908.04 161
14909.19 177
14910.34 155
14911.50 142
14912.65 136
14913.81 173
14914.96 136
14916.11 170
14917.27 169
14918.42 177
14919.58 184
14920.73 177
14921.88 139
14923.04 159
14924.19 151
14925.35 152
14926.50 191
14927.66 168
14928.81 154
14929.97 155
14931.12 193
14932.28 172
14933.43 172
14934.59 180
14935.74 148
14936.90 173
14938.05 175
14939.21 161
14940.36 174
14941.52 182
14942.67 166
14943.83 153
14944.98 180
14946.14 170
14947.29 179
14948.45 191
14949.60 190
14950.76 133
14951.91 154
14953.07 192
14954.23 195
14955.38 190
14956.54 189
14957.69 174
14958.85 164
14960.00 181
14961.16 175
14962.32 164
14963.47 181
14964.63 159
14965.78 192
14966.94 221
14968.10 175
14969.25 179
14970.41 165
14971.57 181
14972.72 175
14973.88 150
14975.04 177
14976.19 175
14977.35 140
14978.50 158
14979.66 168
14980.82 195
14981.97 141
14983.13 155
14984.29 177
14985.45 151
14986.60 148
14987.76 152
14988.92 130
14990.07 169
14991.23 189
14992.39 155
14993.54 171
14994.70 159
14995.86 161
14997.02 166
14998.17 172
14999.33 154
15000.49 147
15001.65 159
15002.80 142
15003.96 150
15005.12 161
15006.28 163
15007.43 171
15008.59 167
15009.75 187
15010.91 166
15012.07 152
15013.22 159
15014.38 157
15015.54 164
15016.70 147
15017.86 153
15019.01 136
15020.17 145
15021.33 149
15022.49 166
15023.65 166
15024.81 151
15025.96 137
15027.12 148
15028.28 139
15029.44 140
15030.60 159
15031.76 148
15032.92 155
15034.07 144
15035.23 147
15036.39 145
15037.55 137
15038.71 141
15039.87 160
15041.03 143
15042.19 172
15043.35 177
15044.50 145
15045.66 136
15046.82 149
15047.98 155
15049.14 149
15050.30 145
15051.46 136
15052.62 168
15053.78 159
15054.94 137
15056.10 151
15057.26 146
15058.42 149
15059.58 152
15060.74 154
15061.90 163
15063.06 151
15064.22 168
15065.38 177
15066.54 151
15067.70 179
15068.86 149
15070.02 153
15071.18 158
15072.34 133
15073.50 156
15074.66 155
15075.82 146
15076.98 154
15078.14 165
15079.30 180
15080.46 179
15081.62 162
15082.78 155
15083.94 150
15085.10 161
15086.26 165
15087.42 133
15088.59 173
15089.75 155
15090.91 165
15092.07 153
15093.23 186
15094.39 177
15095.55 175
15096.71 155
15097.87 138
15099.04 156
15100.20 158
15101.36 151
15102.52 166
15103.68 150
15104.84 143
15106.00 159
15107.17 160
15108.33 149
15109.49 144
15110.65 141
15111.81 130
15112.97 135
15114.14 154
15115.30 164
15116.46 129
15117.62 147
15118.78 149
15119.95 174
15121.11 153
15122.27 167
15123.43 163
15124.59 139
15125.76 145
15126.92 154
15128.08 136
15129.24 138
15130.41 147
15131.57 173
15132.73 143
15133.89 155
15135.06 140
15136.22 154
15137.38 149
15138.54 171
15139.71 150
15140.87 157
15142.03 168
15143.20 161
15144.36 166
15145.52 180
15146.69 154
15147.85 150
15149.01 139
15150.17 153
15151.34 146
15152.50 135
15153.66 143
15154.83 142
15155.99 140
15157.16 170
15158.32 188
15159.48 140
15160.65 144
15161.81 150
15162.97 166
15164.14 145
15165.30 142
15166.46 142
15167.63 171
15168.79 137
15169.96 132
15171.12 139
15172.28 161
15173.45 172
15174.61 157
15175.78 131
15176.94 164
15178.11 181
15179.27 190
15180.43 169
15181.60 133
15182.76 158
15183.93 128
15185.09 176
15186.26 159
15187.42 158
15188.59 173
15189.75 174
15190.92 167
15192.08 164
15193.25 177
15194.41 145
15195.58 169
15196.74 188
15197.91 156
15199.07 151
15200.24 183
15201.40 166
15202.57 174
15203.73 162
15204.90 157
15206.06 144
15207.23 186
15208.39 170
15209.56 167
15210.72 160
15211.89 163
15213.06 165
15214.22 156
15215.39 168
15216.55 152
15217.72 193
15218.88 160
15220.05 158
15221.22 166
15222.38 157
15223.55 152
15224.71 141
15225.88 144
15227.05 150
15228.21 157
15229.38 162
15230.55 160
15231.71 168
15232.88 186
15234.05 192
15235.21 197
15236.38 178
15237.54 135
15238.71 138
15239.88 156
15241.04 166
15242.21 163
15243.38 190
15244.55 175
15245.71 160
15246.88 153
15248.05 158
15249.21 146
15250.38 175
15251.55 153
15252.71 164
15253.88 148
15255.05 165
15256.22 173
15257.38 174
15258.55 160
15259.72 132
15260.89 130
15262.05 158
15263.22 139
15264.39 134
15265.56 156
15266.72 143
15267.89 140
15269.06 121
15270.23 168
15271.40 124
15272.56 156
15273.73 154
15274.90 150
15276.07 142
15277.24 143
15278.40 166
15279.57 157
15280.74 142
15281.91 127
15283.08 138
15284.25 148
15285.41 161
15286.58 138
15287.75 190
15288.92 162
15290.09 152
15291.26 148
15292.43 149
15293.59 146
15294.76 151
15295.93 128
15297.10 151
15298.27 147
15299.44 138
15300.61 150
15301.78 156
15302.95 167
15304.12 142
15305.28 115
15306.45 146
15307.62 169
15308.79 143
15309.96 163
15311.13 147
15312.30 156
15313.47 137
15314.64 151
15315.81 150
15316.98 151
15318.15 144
15319.32 131
15320.49 145
15321.66 125
15322.83 150
15324.00 122
15325.17 128
15326.34 168
15327.51 175
15328.68 153
15329.85 144
15331.02 149
15332.19 170
15333.36 165
15334.53 172
15335.70 142
15336.87 159
15338.04 173
15339.21 163
15340.38 134
15341.55 160
15342.72 133
15343.89 170
15345.06 184
15346.23 139
15347.41 171
15348.58 155
15349.75 154
15350.92 147
15352.09 146
15353.26 125
15354.43 133
15355.60 152
15356.77 141
15357.94 152
15359.12 135
15360.29 165
15361.46 123
15362.63 159
15363.80 137
15364.97 167
15366.14 130
15367.32 129
15368.49 137
15369.66 154
15370.83 143
15372.00 129
15373.17 144
15374.35 149
15375.52 157
15376.69 176
15377.86 152
15379.03 136
15380.21 151
15381.38 140
15382.55 138
15383.72 134
15384.90 143
15386.07 148
15387.24 153
15388.41 139
15389.58 161
15390.76 155
15391.93 159
15393.10 158
15394.27 126
15395.45 128
15396.62 151
15397.79 152
15398.97 128
15400.14 165
15401.31 162
15402.48 163
15403.66 155
15404.83 163
15406.00 162
15407.18 165
15408.35 188
15409.52 190
15410.70 183
15411.87 157
15413.04 166
15414.22 146
15415.39 167
15416.56 146
15417.74 158
15418.91 148
15420.08 146
15421.26 134
15422.43 183
15423.60 180
15424.78 162
15425.95 147
15427.13 147
15428.30 153
15429.47 132
15430.65 167
15431.82 163
15433.00 172
15434.17 157
15435.34 163
15436.52 158
15437.69 146
15438.87 162
15440.04 155
15441.22 131
15442.39 127
15443.56 162
15444.74 149
15445.91 177
15447.09 137
15448.26 106
15449.44 133
15450.61 149
15451.79 141
15452.96 151
15454.14 164
15455.31 169
15456.49 161
15457.66 144
15458.84 125
15460.01 123
15461.19 142
15462.36 151
15463.54 147
15464.71 142
15465.89 158
15467.06 148
15468.24 150
15469.42 145
15470.59 158
15471.77 123
15472.94 122
15474.12 143
15475.29 141
15476.47 145
15477.64 154
15478.82 149
15480.00 150
15481.17 161
15482.35 145
15483.52 145
15484.70 145
15485.88 161
15487.05 154
15488.23 174
15489.41 156
15490.58 181
15491.76 174
15492.93 158
15494.11 134
15495.29 161
15496.46 162
15497.64 172
15498.82 138
15499.99 135
15501.17 130
15502.35 155
15503.52 162
15504.70 154
15505.88 153
15507.05 141
15508.23 145
15509.41 138
15510.59 138
15511.76 148
15512.94 144
15514.12 135
15515.29 161
15516.47 142
15517.65 165
15518.83 165
15520.00 177
15521.18 145
15522.36 144
15523.54 145
15524.71 141
15525.89 159
15527.07 152
15528.25 161
15529.42 140
15530.60 169
15531.78 165
15532.96 164
15534.14 174
15535.31 144
15536.49 160
15537.67 158
15538.85 168
15540.03 153
15541.20 154
15542.38 138
15543.56 150
15544.74 157
15545.92 148
15547.10 141
15548.27 152
15549.45 164
15550.63 163
15551.81 162
15552.99 148
15554.17 151
15555.35 180
15556.53 153
15557.70 150
15558.88 151
15560.06 150
15561.24 136
15562.42 133
15563.60 131
15564.78 137
15565.96 165
15567.14 153
15568.32 170
15569.50 175
15570.67 147
15571.85 169
15573.03 144
15574.21 149
15575.39 151
15576.57 154
15577.75 174
15578.93 175
15580.11 147
15581.29 155
15582.47 139
15583.65 149
15584.83 138
15586.01 159
15587.19 171
15588.37 135
15589.55 167
15590.73 153
15591.91 162
15593.09 152
15594.27 156
15595.45 150
15596.63 161
15597.81 179
15598.99 158
15600.17 158
15601.35 174
15602.53 174
15603.71 205
15604.90 175
15606.08 174
15607.26 170
15608.44 165
15609.62 169
15610.80 151
15611.98 171
15613.16 170
15614.34 190
15615.52 186
15616.70 185
15617.89 180
15619.07 201
15620.25 179
15621.43 177
15622.61 203
15623.79 177
15624.97 167
15626.15 177
15627.34 186
15628.52 190
15629.70 183
15630.88 177
15632.06 206
15633.24 195
15634.43 205
15635.61 187
15636.79 156
15637.97 164
15639.15 174
15640.34 232
15641.52 192
15642.70 202
15643.88 173
15645.06 223
15646.25 204
15647.43 164
15648.61 138
15649.79 175
15650.98 212
15652.16 213
15653.34 191
15654.52 213
15655.71 173
15656.89 191
15658.07 207
15659.25 197
15660.44 196
15661.62 211
15662.80 221
15663.98 208
15665.17 185
15666.35 175
15667.53 210
15668.72 206
15669.90 200
15671.08 198
15672.27 197
15673.45 217
15674.63 227
15675.82 207
15677.00 167
15678.18 187
15679.37 214
15680.55 212
15681.73 229
15682.92 227
15684.10 177
15685.28 190
15686.47 225
15687.65 229
15688.84 211
15690.02 197
15691.20 197
15692.39 171
15693.57 219
15694.76 233
15695.94 226
15697.12 224
15698.31 218
15699.49 241
15700.68 250
15701.86 207
15703.05 212
15704.23 220
15705.41 217
15706.60 231
15707.78 241
15708.97 230
15710.15 263
15711.34 258
15712.52 202
15713.71 224
15714.89 254
15716.08 272
15717.26 287
15718.45 240
15719.63 247
15720.82 278
15722.00 307
15723.19 299
15724.37 297
15725.56 252
15726.74 270
15727.93 276
15729.11 271
15730.30 238
15731.48 247
15732.67 240
15733.85 270
15735.04 261
15736.23 244
15737.41 209
15738.60 225
15739.78 216
15740.97 228
15742.15 237
15743.34 211
15744.53 217
15745.71 234
15746.90 229
15748.08 211
15749.27 249
15750.46 250
15751.64 236
15752.83 245
15754.02 270
15755.20 251
15756.39 245
15757.57 251
15758.76 234
15759.95 248
15761.13 256
15762.32 223
15763.51 233
15764.69 245
15765.88 214
15767.07 222
15768.25 244
15769.44 228
15770.63 213
15771.82 181
15773.00 209
15774.19 223
15775.38 203
15776.56 186
15777.75 192
15778.94 184
15780.13 213
15781.31 205
15782.50 221
15783.69 237
15784.88 207
15786.06 186
15787.25 227
15788.44 181
15789.63 183
15790.81 202
15792.00 190
15793.19 188
15794.38 176
15795.56 183
15796.75 189
15797.94 196
15799.13 177
15800.32 175
15801.50 202
15802.69 198
15803.88 188
15805.07 207
15806.26 191
15807.45 191
15808.63 186
15809.82 161
15811.01 168
15812.20 165
15813.39 207
15814.58 192
15815.77 156
15816.95 193
15818.14 175
15819.33 184
15820.52 207
15821.71 201
15822.90 190
15824.09 190
15825.28 198
15826.46 180
15827.65 198
15828.84 173
15830.03 177
15831.22 199
15832.41 192
15833.60 181
15834.79 175
15835.98 186
15837.17 156
15838.36 177
15839.55 185
15840.74 192
15841.93 182
15843.12 184
15844.31 185
15845.50 159
15846.69 160
15847.88 149
15849.07 186
15850.26 179
15851.45 182
15852.64 165
15853.83 172
15855.02 146
15856.21 183
15857.40 197
15858.59 168
15859.78 201
15860.97 184
15862.16 183
15863.35 192
15864.54 198
15865.73 184
15866.92 150
15868.11 177
15869.30 187
15870.49 184
15871.68 187
15872.87 170
15874.06 194
15875.25 175
15876.45 199
15877.64 194
15878.83 162
15880.02 188
15881.21 170
15882.40 170
15883.59 168
15884.78 160
15885.97 172
15887.17 187
15888.36 193
15889.55 176
15890.74 146
15891.93 154
15893.12 160
15894.31 176
15895.51 177
15896.70 176
15897.89 180
15899.08 157
15900.27 143
15901.46 159
15902.66 196
15903.85 197
15905.04 161
15906.23 153
15907.43 173
15908.62 162
15909.81 171
15911.00 187
15912.19 193
15913.39 208
15914.58 204
15915.77 159
15916.96 181
15918.16 184
15919.35 162
15920.54 147
15921.73 169
15922.93 164
15924.12 169
15925.31 180
15926.50 184
15927.70 176
15928.89 156
15930.08 176
15931.28 184
15932.47 170
15933.66 154
15934.86 163
15936.05 174
15937.24 159
15938.44 144
15939.63 165
15940.82 179
15942.02 158
15943.21 160
15944.40 160
15945.60 182
15946.79 162
15947.98 159
15949.18 143
15950.37 170
15951.56 169
15952.76 179
15953.95 161
15955.15 169
15956.34 151
15957.53 154
15958.73 166
15959.92 169
15961.12 132
15962.31 138
15963.50 195
15964.70 164
15965.89 161
15967.09 131
15968.28 161
15969.48 169
15970.67 133
15971.86 145
15973.06 178
15974.25 163
15975.45 159
15976.64 163
15977.84 149
15979.03 145
15980.23 143
15981.42 143
15982.62 153
15983.81 165
15985.01 157
15986.20 157
15987.40 127
15988.59 160
15989.79 164
15990.98 172
15992.18 152
15993.37 154
15994.57 174
15995.76 170
15996.96 160
15998.16 152
15999.35 140
16000.55 163
16001.74 162
16002.94 142
16004.13 154
16005.33 167
16006.53 149
16007.72 168
16008.92 160
16010.11 140
16011.31 181
16012.51 155
16013.70 165
16014.90 123
16016.09 137
16017.29 154
16018.49 139
16019.68 158
16020.88 152
16022.07 155
16023.27 157
16024.47 141
16025.66 135
16026.86 151
16028.06 139
16029.25 130
16030.45 146
16031.65 160
16032.84 167
16034.04 174
16035.24 139
16036.44 153
16037.63 160
16038.83 158
16040.03 174
16041.22 126
16042.42 161
16043.62 165
16044.82 165
16046.01 155
16047.21 157
16048.41 155
16049.60 139
16050.80 133
16052.00 145
16053.20 169
16054.39 170
16055.59 170
16056.79 150
16057.99 153
16059.19 161
16060.38 153
16061.58 153
16062.78 164
16063.98 169
16065.18 157
16066.37 157
16067.57 161
16068.77 136
16069.97 132
16071.17 130
16072.36 140
16073.56 155
16074.76 148
16075.96 157
16077.16 155
16078.36 153
16079.56 131
16080.75 125
16081.95 131
16083.15 134
16084.35 151
16085.55 133
16086.75 142
16087.95 133
16089.15 153
16090.34 150
16091.54 168
16092.74 151
16093.94 165
16095.14 149
16096.34 139
16097.54 128
16098.74 120
16099.94 138
16101.14 134
16102.34 146
16103.54 162
16104.74 147
16105.93 128
16107.13 139
16108.33 171
16109.53 159
16110.73 154
16111.93 142
16113.13 137
16114.33 133
16115.53 144
16116.73 154
16117.93 149
16119.13 162
16120.33 154
16121.53 160
16122.73 154
16123.93 148
16125.13 159
16126.33 143
16127.53 154
16128.73 122
16129.94 166
16131.14 145
16132.34 184
16133.54 158
16134.74 144
16135.94 147
16137.14 161
16138.34 152
16139.54 145
16140.74 145
16141.94 166
16143.14 130
16144.34 138
16145.55 161
16146.75 150
16147.95 148
16149.15 134
16150.35 158
16151.55 143
16152.75 155
16153.95 161
16155.15 178
16156.36 149
16157.56 158
16158.76 153
16159.96 147
16161.16 162
16162.36 133
16163.57 151
16164.77 153
16165.97 144
16167.17 122
16168.37 155
16169.58 149
16170.78 139
16171.98 170
16173.18 171
16174.38 170
16175.59 150
16176.79 157
16177.99 153
16179.19 119
16180.39 140
16181.60 154
16182.80 154
16184.00 180
16185.20 155
16186.41 155
16187.61 123
16188.81 145
16190.01 162
16191.22 153
16192.42 174
16193.62 160
16194.83 138
16196.03 127
16197.23 143
16198.43 161
16199.64 161
16200.84 168
16202.04 140
16203.25 172
16204.45 182
16205.65 170
16206.86 177
16208.06 148
16209.26 180
16210.47 176
16211.67 169
16212.87 149
16214.08 152
16215.28 174
16216.49 162
16217.69 144
16218.89 157
16220.10 158
16221.30 159
16222.50 173
16223.71 180
16224.91 154
16226.12 166
16227.32 201
16228.52 165
16229.73 198
16230.93 157
16232.14 198
16233.34 187
16234.55 177
16235.75 162
16236.95 160
16238.16 158
16239.36 203
16240.57 177
16241.77 189
16242.98 166
16244.18 188
16245.39 214
16246.59 188
16247.80 180
16249.00 206
16250.21 179
16251.41 170
16252.62 183
16253.82 188
16255.03 220
16256.23 217
16257.44 197
16258.64 174
16259.85 181
16261.05 193
16262.26 204
16263.46 186
16264.67 203
16265.87 214
16267.08 198
16268.29 211
16269.49 221
16270.70 194
16271.90 210
16273.11 217
16274.31 191
16275.52 197
16276.73 199
16277.93 223
16279.14 232
16280.34 203
16281.55 190
16282.76 210
16283.96 229
16285.17 198
16286.38 185
16287.58 210
16288.79 220
16289.99 234
16291.20 238
16292.41 202
16293.61 246
16294.82 226
16296.03 230
16297.23 191
16298.44 213
16299.65 252
16300.85 234
16302.06 270
16303.27 236
16304.47 227
16305.68 219
16306.89 221
16308.10 236
16309.30 267
16310.51 253
16311.72 251
16312.92 250
16314.13 261
16315.34 253
16316.55 255
16317.75 290
16318.96 290
16320.17 275
16321.38 239
16322.58 256
16323.79 229
16325.00 213
16326.21 235
16327.42 220
16328.62 211
16329.83 217
16331.04 251
16332.25 251
16333.46 217
16334.66 202
16335.87 216
16337.08 202
16338.29 200
16339.50 182
16340.70 203
16341.91 191
16343.12 200
16344.33 206
16345.54 197
16346.75 189
16347.96 190
16349.16 195
16350.37 189
16351.58 188
16352.79 208
16354.00 232
16355.21 183
16356.42 173
16357.63 168
16358.83 227
16360.04 223
16361.25 214
16362.46 153
16363.67 161
16364.88 166
16366.09 157
16367.30 154
16368.51 178
16369.72 182
16370.93 161
16372.14 174
16373.35 180
16374.56 179
16375.76 180
16376.97 154
16378.18 177
16379.39 171
16380.60 196
16381.81 185
16383.02 171
16384.23 169
16385.44 162
16386.65 187
16387.86 147
16389.07 164
16390.28 173
16391.49 165
16392.70 167
16393.91 159
16395.12 159
16396.33 166
16397.55 165
16398.76 169
16399.97 186
16401.18 183
16402.39 176
16403.60 187
16404.81 175
16406.02 168
16407.23 177
16408.44 199
16409.65 174
16410.86 140
16412.07 174
16413.28 157
16414.50 165
16415.71 145
16416.92 164
16418.13 163
16419.34 148
16420.55 145
16421.76 151
16422.97 142
16424.19 165
16425.40 155
16426.61 159
16427.82 172
16429.03 149
16430.24 157
16431.46 164
16432.67 146
16433.88 149
16435.09 150
16436.30 177
16437.51 157
16438.73 160
16439.94 184
16441.15 174
16442.36 166
16443.57 156
16444.79 175
16446.00 148
16447.21 153
16448.42 176
16449.64 177
16450.85 156
16452.06 156
16453.27 158
16454.49 168
16455.70 162
16456.91 140
16458.12 148
16459.34 151
16460.55 156
16461.76 172
16462.97 169
16464.19 144
16465.40 165
16466.61 152
16467.83 150
16469.04 122
16470.25 152
16471.47 165
16472.68 178
16473.89 173
16475.11 141
16476.32 153
16477.53 141
16478.75 148
16479.96 163
16481.17 176
16482.39 141
16483.60 126
16484.81 125
16486.03 174
16487.24 145
16488.45 147
16489.67 154
16490.88 148
16492.10 155
16493.31 139
16494.52 154
16495.74 168
16496.95 155
16498.17 131
16499.38 128
16500.59 147
16501.81 158
16503.02 150
16504.24 157
16505.45 133
16506.67 158
16507.88 150
16509.10 143
16510.31 131
16511.52 132
16512.74 143
16513.95 135
16515.17 143
16516.38 132
16517.60 144
16518.81 140
16520.03 132
16521.24 134
16522.46 145
16523.67 141
16524.89 147
16526.10 138
16527.32 141
16528.53 164
16529.75 158
16530.96 131
16532.18 118
16533.40 105
16534.61 131
16535.83 147
16537.04 132
16538.26 153
16539.47 140
16540.69 167
16541.91 158
16543.12 131
16544.34 139
16545.55 130
16546.77 141
16547.98 133
16549.20 152
16550.42 134
16551.63 124
16552.85 145
16554.07 144
16555.28 131
16556.50 133
16557.71 136
16558.93 132
16560.15 116
16561.36 106
16562.58 138
16563.80 157
16565.01 119
16566.23 136
16567.45 127
16568.66 131
16569.88 134
16571.10 123
16572.31 143
16573.53 130
16574.75 113
16575.96 128
16577.18 145
16578.40 135
16579.62 145
16580.83 147
16582.05 137
16583.27 136
16584.48 128
16585.70 134
16586.92 141
16588.14 135
16589.35 129
16590.57 134
16591.79 148
16593.01 150
16594.23 150
16595.44 128
16596.66 135
16597.88 148
16599.10 132
16600.31 140
16601.53 120
16602.75 122
16603.97 131
16605.19 132
16606.40 127
16607.62 142
16608.84 139
16610.06 131
16611.28 130
16612.50 127
16613.71 127
16614.93 134
16616.15 126
16617.37 147
16618.59 145
16619.81 125
16621.03 137
16622.24 138
16623.46 113
16624.68 119
16625.90 116
16627.12 129
16628.34 119
16629.56 150
16630.78 123
16632.00 137
16633.21 129
16634.43 140
16635.65 142
16636.87 130
16638.09 125
16639.31 125
16640.53 120
16641.75 127
16642.97 121
16644.19 124
16645.41 124
16646.63 143
16647.85 129
16649.07 114
16650.29 161
16651.51 127
16652.73 142
16653.95 108
16655.17 122
16656.39 123
16657.61 125
16658.83 133
16660.05 116
16661.27 141
16662.49 138
16663.71 127
16664.93 140
16666.15 126
16667.37 147
16668.59 144
16669.81 128
16671.03 115
16672.25 132
16673.47 146
16674.69 119
16675.91 129
16677.13 123
16678.35 145
16679.57 115
16680.80 145
16682.02 130
16683.24 114
16684.46 140
16685.68 125
16686.90 124
16688.12 111
16689.34 123
16690.56 125
16691.79 120
16693.01 140
16694.23 147
16695.45 152
16696.67 150
16697.89 158
16699.11 140
16700.34 117
16701.56 121
16702.78 121
16704.00 121
16705.22 130
16706.44 127
16707.67 138
16708.89 140
16710.11 112
16711.33 150
16712.55 134
16713.78 133
16715.00 160
16716.22 151
16717.44 148
16718.67 129
16719.89 133
16721.11 134
16722.33 145
16723.55 138
16724.78 126
16726.00 144
16727.22 139
16728.45 149
16729.67 124
16730.89 143
16732.11 115
16733.34 129
16734.56 135
16735.78 135
16737.00 129
16738.23 124
16739.45 164
16740.67 149
16741.90 150
16743.12 133
16744.34 149
16745.57 140
16746.79 132
16748.01 135
16749.24 132
16750.46 132
16751.68 134
16752.91 114
16754.13 145
16755.35 137
16756.58 143
16757.80 133
16759.03 129
16760.25 130
16761.47 144
16762.70 147
16763.92 125
16765.14 135
16766.37 154
16767.59 120
16768.82 125
16770.04 152
16771.27 135
16772.49 138
16773.71 131
16774.94 159
16776.16 133
16777.39 123
16778.61 119
16779.84 151
16781.06 131
16782.29 135
16783.51 118
16784.73 138
16785.96 155
16787.18 108
16788.41 123
16789.63 128
16790.86 124
16792.08 121
16793.31 137
16794.53 132
16795.76 133
16796.98 114
16798.21 127
16799.43 152
16800.66 125
16801.89 144
16803.11 156
16804.34 143
16805.56 113
16806.79 126
16808.01 128
16809.24 146
16810.46 153
16811.69 154
16812.91 125
16814.14 130
16815.37 147
16816.59 122
16817.82 143
16819.04 123
16820.27 140
16821.50 174
16822.72 134
16823.95 133
16825.17 124
16826.40 158
16827.63 147
16828.85 124
16830.08 126
16831.31 145
16832.53 146
16833.76 146
16834.99 124
16836.21 136
16837.44 147
16838.67 142
16839.89 136
16841.12 140
16842.35 133
16843.57 132
16844.80 149
16846.03 154
16847.25 136
16848.48 140
16849.71 152
16850.93 154
16852.16 142
16853.39 145
16854.62 136
16855.84 137
16857.07 119
16858.30 149
16859.53 135
16860.75 142
16861.98 162
16863.21 163
16864.44 150
16865.66 151
16866.89 145
16868.12 155
16869.35 129
16870.57 127
16871.80 144
16873.03 146
16874.26 160
16875.49 153
16876.71 148
16877.94 159
16879.17 144
16880.40 156
16881.63 149
16882.86 162
16884.08 172
16885.31 182
16886.54 138
16887.77 173
16889.00 131
16890.23 188
16891.45 155
16892.68 141
16893.91 148
16895.14 179
16896.37 170
16897.60 140
16898.83 182
16900.06 176
16901.29 159
16902.51 151
16903.74 162
16904.97 135
16906.20 166
16907.43 160
16908.66 150
16909.89 119
16911.12 123
16912.35 141
16913.58 153
16914.81 145
16916.04 126
16917.27 144
16918.50 159
16919.73 168
16920.95 144
16922.18 148
16923.41 120
16924.64 129
16925.87 139
16927.10 159
16928.33 120
16929.56 133
16930.79 139
16932.02 159
16933.25 141
16934.48 143
16935.71 155
16936.94 147
16938.18 124
16939.41 132
16940.64 186
16941.87 159
16943.10 154
16944.33 137
16945.56 145
16946.79 133
16948.02 174
16949.25 156
16950.48 150
16951.71 128
16952.94 122
16954.17 125
16955.40 140
16956.64 148
16957.87 118
16959.10 135
16960.33 148
16961.56 114
16962.79 143
16964.02 169
16965.25 139
16966.48 147
16967.72 136
16968.95 132
16970.18 132
16971.41 137
16972.64 161
16973.87 164
16975.11 128
16976.34 117
16977.57 158
16978.80 136
16980.03 137
16981.26 129
16982.50 144
16983.73 143
16984.96 131
16986.19 121
16987.42 133
16988.66 155
16989.89 143
16991.12 130
16992.35 131
16993.59 134
16994.82 156
16996.05 156
16997.28 126
16998.52 132
16999.75 143
17000.98 158
17002.21 115
17003.45 137
17004.68 116
17005.91 131
17007.14 160
17008.38 107
17009.61 115
17010.84 119
17012.08 130
17013.31 138
17014.54 144
17015.78 143
17017.01 132
17018.24 156
17019.47 148
17020.71 146
17021.94 139
17023.17 135
17024.41 152
17025.64 140
17026.88 153
17028.11 163
17029.34 146
17030.58 118
17031.81 119
17033.04 153
17034.28 129
17035.51 115
17036.75 140
17037.98 127
17039.21 114
17040.45 120
17041.68 126
17042.92 164
17044.15 123
17045.38 154
17046.62 132
17047.85 119
17049.09 172
17050.32 143
17051.56 148
17052.79 116
17054.02 151
17055.26 158
17056.49 134
17057.73 126
17058.96 124
17060.20 135
17061.43 136
17062.67 116
17063.90 108
17065.14 121
17066.37 118
17067.61 138
17068.84 136
17070.08 132
17071.31 142
17072.55 140
17073.78 114
17075.02 128
17076.25 113
17077.49 119
17078.72 138
17079.96 145
17081.20 122
17082.43 120
17083.67 128
17084.90 127
17086.14 119
17087.37 120
17088.61 117
17089.85 128
17091.08 147
17092.32 116
17093.55 140
17094.79 126
17096.03 144
17097.26 160
17098.50 124
17099.73 113
17100.97 144
17102.21 134
17103.44 126
17104.68 104
17105.92 144
17107.15 142
17108.39 106
17109.63 128
17110.86 122
17112.10 134
17113.34 104
17114.57 130
17115.81 107
17117.05 124
17118.28 133
17119.52 132
17120.76 121
17121.99 129
17123.23 137
17124.47 134
17125.70 91
17126.94 122
17128.18 120
17129.42 111
17130.65 135
17131.89 111
17133.13 130
17134.37 110
17135.60 120
17136.84 131
17138.08 126
17139.32 136
17140.55 144
17141.79 137
17143.03 135
17144.27 129
17145.50 112
17146.74 108
17147.98 127
17149.22 125
17150.46 140
17151.69 124
17152.93 110
17154.17 119
17155.41 117
17156.65 125
17157.89 122
17159.12 125
17160.36 117
17161.60 127
17162.84 109
17164.08 104
17165.32 126
17166.56 125
17167.79 143
17169.03 110
17170.27 123
17171.51 110
17172.75 126
17173.99 117
17175.23 116
17176.47 119
17177.70 121
17178.94 127
17180.18 122
17181.42 113
17182.66 124
17183.90 110
17185.14 129
17186.38 136
17187.62 107
17188.86 130
17190.10 108
17191.34 125
17192.58 105
17193.82 126
17195.06 137
17196.30 124
17197.54 111
17198.78 137
17200.01 144
17201.25 112
17202.49 102
17203.73 133
17204.97 109
17206.21 107
17207.45 123
17208.70 118
17209.94 140
17211.18 107
17212.42 121
17213.66 115
17214.90 128
17216.14 103
17217.38 110
17218.62 101
17219.86 108
17221.10 125
17222.34 129
17223.58 117
17224.82 88
17226.06 115
17227.30 115
17228.54 110
17229.78 110
17231.03 140
17232.27 108
17233.51 112
17234.75 118
17235.99 124
17237.23 127
17238.47 124
17239.71 135
17240.95 120
17242.20 105
17243.44 124
17244.68 123
17245.92 111
17247.16 134
17248.40 112
17249.65 93
17250.89 125
17252.13 130
17253.37 117
17254.61 123
17255.85 94
17257.10 92
17258.34 116
17259.58 109
17260.82 112
17262.06 93
17263.31 98
17264.55 115
17265.79 90
17267.03 127
17268.27 109
17269.52 106
17270.76 93
17272.00 109
17273.24 112
17274.49 110
17275.73 118
17276.97 106
17278.22 112
17279.46 125
17280.70 127
17281.94 111
17283.19 106
17284.43 134
17285.67 102
17286.91 145
17288.16 120
17289.40 102
17290.64 123
17291.89 112
17293.13 115
17294.37 108
17295.62 145
17296.86 137
17298.10 136
17299.35 115
17300.59 100
17301.83 106
17303.08 128
17304.32 142
17305.56 121
17306.81 106
17308.05 122
17309.30 129
17310.54 117
17311.78 94
17313.03 129
17314.27 144
17315.52 116
17316.76 121
17318.00 115
17319.25 124
17320.49 119
17321.74 119
17322.98 119
17324.23 112
17325.47 104
17326.71 132
17327.96 114
17329.20 123
17330.45 125
17331.69 131
17332.94 127
17334.18 118
17335.43 116
17336.67 110
17337.92 119
17339.16 123
17340.41 129
17341.65 107
17342.90 105
17344.14 93
17345.39 136
17346.63 88
17347.88 89
17349.12 104
17350.37 100
17351.61 109
17352.86 92
17354.10 113
17355.35 118
17356.59 105
17357.84 97
17359.08 122
17360.33 104
17361.58 121
17362.82 101
17364.07 99
17365.31 91
17366.56 112
17367.80 108
17369.05 109
17370.30 85
17371.54 102
17372.79 124
17374.03 89
17375.28 95
17376.53 98
17377.77 106
17379.02 109
17380.27 114
17381.51 106
17382.76 109
17384.01 87
17385.25 116
17386.50 117
17387.75 104
17388.99 114
17390.24 99
17391.49 115
17392.73 95
17393.98 107
17395.23 109
17396.47 115
17397.72 108
17398.97 113
17400.21 94
17401.46 126
17402.71 123
17403.96 116
17405.20 110
17406.45 99
17407.70 124
17408.94 130
17410.19 115
17411.44 100
17412.69 111
17413.93 116
17415.18 107
17416.43 101
17417.68 107
17418.93 112
17420.17 164
17421.42 125
17422.67 104
17423.92 102
17425.16 127
17426.41 133
17427.66 103
17428.91 98
17430.16 116
17431.41 131
17432.65 108
17433.90 114
17435.15 94
17436.40 115
17437.65 107
17438.90 110
17440.14 112
17441.39 114
17442.64 115
17443.89 142
17445.14 142
17446.39 125
17447.64 113
17448.88 115
17450.13 101
17451.38 110
17452.63 125
17453.88 98
17455.13 130
17456.38 103
17457.63 127
17458.88 93
17460.13 118
17461.38 115
17462.62 99
17463.87 122
17465.12 138
17466.37 122
17467.62 107
17468.87 95
17470.12 125
17471.37 137
17472.62 125
17473.87 110
17475.12 99
17476.37 114
17477.62 105
17478.87 120
17480.12 141
17481.37 112
17482.62 114
17483.87 111
17485.12 109
17486.37 97
17487.62 95
17488.87 110
17490.12 118
17491.37 121
17492.62 115
17493.87 96
17495.12 113
17496.37 98
17497.62 113
17498.87 122
17500.12 120
17501.38 116
17502.63 119
17503.88 106
17505.13 110
17506.38 116
17507.63 113
17508.88 117
17510.13 112
17511.38 115
17512.63 102
17513.89 120
17515.14 107
17516.39 103
17517.64 110
17518.89 121
17520.14 115
17521.39 114
17522.64 113
17523.90 104
17525.15 104
17526.40 116
17527.65 103
17528.90 111
17530.15 101
17531.41 116
17532.66 123
17533.91 106
17535.16 123
17536.41 114
17537.67 120
17538.92 122
17540.17 110
17541.42 108
17542.67 119
17543.93 111
17545.18 106
17546.43 105
17547.68 105
17548.94 126
17550.19 126
17551.44 118
17552.69 97
17553.95 118
17555.20 93
17556.45 94
17557.70 122
17558.96 124
17560.21 132
17561.46 113
17562.72 120
17563.97 132
17565.22 97
17566.47 120
17567.73 117
17568.98 112
17570.23 121
17571.49 107
17572.74 119
17573.99 100
17575.25 96
17576.50 99
17577.75 117
17579.01 101
17580.26 105
17581.51 100
17582.77 109
17584.02 96
17585.28 121
17586.53 118
17587.78 105
17589.04 106
17590.29 94
17591.54 125
17592.80 101
17594.05 108
17595.31 79
17596.56 85
17597.81 99
17599.07 110
17600.32 120
17601.58 119
17602.83 96
17604.09 96
17605.34 119
17606.60 100
17607.85 102
17609.10 103
17610.36 120
17611.61 115
17612.87 98
17614.12 91
17615.38 103
17616.63 92
17617.89 123
17619.14 106
17620.40 108
17621.65 110
17622.91 122
17624.16 119
17625.42 105
17626.67 110
17627.93 104
17629.18 141
17630.44 102
17631.69 102
17632.95 127
17634.21 124
17635.46 132
17636.72 112
17637.97 112
17639.23 104
17640.48 112
17641.74 99
17642.99 103
17644.25 109
17645.51 100
17646.76 109
17648.02 117
17649.27 117
17650.53 99
17651.79 107
17653.04 118
17654.30 78
17655.55 102
17656.81 96
17658.07 111
17659.32 116
17660.58 105
17661.84 108
17663.09 125
17664.35 117
17665.61 90
17666.86 99
17668.12 98
17669.38 113
17670.63 112
17671.89 93
17673.15 82
17674.40 125
17675.66 128
17676.92 118
17678.17 100
17679.43 96
17680.69 107
17681.95 111
17683.20 109
17684.46 88
17685.72 104
17686.98 123
17688.23 117
17689.49 93
17690.75 102
17692.01 113
17693.26 125
17694.52 128
17695.78 95
17697.04 95
17698.29 120
17699.55 118
17700.81 103
17702.07 85
17703.32 113
17704.58 103
17705.84 91
17707.10 120
17708.36 95
17709.62 99
17710.87 103
17712.13 118
17713.39 103
17714.65 120
17715.91 120
17717.17 109
17718.42 105
17719.68 111
17720.94 96
17722.20 90
17723.46 97
17724.72 101
17725.98 102
17727.23 125
17728.49 112
17729.75 111
17731.01 134
17732.27 95
17733.53 107
17734.79 100
17736.05 101
17737.31 104
17738.57 112
17739.82 83
17741.08 121
17742.34 107
17743.60 101
17744.86 97
17746.12 109
17747.38 106
17748.64 96
17749.90 92
17751.16 73
17752.42 87
17753.68 99
17754.94 112
17756.20 119
17757.46 99
17758.72 106
17759.98 111
17761.24 88
17762.50 90
17763.76 102
17765.02 107
17766.28 112
17767.54 98
17768.80 105
17770.06 111
17771.32 106
17772.58 114
17773.84 124
17775.10 108
17776.36 107
17777.62 115
17778.88 99
17780.14 93
17781.40 107
17782.67 113
17783.93 93
17785.19 109
17786.45 102
17787.71 123
17788.97 123
17790.23 120
17791.49 110
17792.75 104
17794.01 112
17795.28 116
17796.54 106
17797.80 90
17799.06 101
17800.32 108
17801.58 105
17802.84 106
17804.11 75
17805.37 109
17806.63 111
17807.89 110
17809.15 98
17810.41 88
17811.68 109
17812.94 119
17814.20 128
17815.46 102
17816.72 94
17817.99 107
17819.25 99
17820.51 104
17821.77 112
17823.03 108
17824.30 113
17825.56 105
17826.82 85
17828.08 100
17829.35 95
17830.61 104
17831.87 106
17833.13 101
17834.40 94
17835.66 106
17836.92 104
17838.18 117
17839.45 105
17840.71 98
17841.97 102
17843.24 90
17844.50 98
17845.76 121
17847.02 110
17848.29 84
17849.55 99
17850.81 92
17852.08 106
17853.34 78
17854.60 123
17855.87 91
17857.13 113
17858.39 102
17859.66 92
17860.92 94
17862.18 106
17863.45 123
17864.71 94
17865.98 94
17867.24 86
17868.50 116
17869.77 99
17871.03 99
17872.30 78
17873.56 97
17874.82 96
17876.09 110
17877.35 91
17878.62 96
17879.88 95
17881.14 117
17882.41 112
17883.67 96
17884.94 90
17886.20 103
17887.47 102
17888.73 102
17890.00 101
17891.26 84
17892.52 89
17893.79 101
17895.05 101
17896.32 85
17897.58 108
17898.85 92
17900.11 108
17901.38 99
17902.64 104
17903.91 104
17905.17 126
17906.44 98
17907.70 102
17908.97 119
17910.23 99
17911.50 130
17912.77 103
17914.03 83
17915.30 88
17916.56 106
17917.83 101
17919.09 94
17920.36 87
17921.62 105
17922.89 99
17924.16 85
17925.42 99
17926.69 88
17927.95 104
17929.22 102
17930.49 115
17931.75 107
17933.02 112
17934.28 79
17935.55 106
17936.82 95
17938.08 105
17939.35 85
17940.62 99
17941.88 88
17943.15 104
17944.42 123
17945.68 117
17946.95 85
17948.22 105
17949.48 92
17950.75 84
17952.02 104
17953.28 85
17954.55 109
17955.82 110
17957.08 98
17958.35 95
17959.62 117
17960.88 107
17962.15 101
17963.42 115
17964.69 110
17965.95 78
17967.22 98
17968.49 113
17969.76 121
17971.02 98
17972.29 118
17973.56 103
17974.83 101
17976.09 98
17977.36 86
17978.63 98
17979.90 99
17981.16 114
17982.43 98
17983.70 101
17984.97 88
17986.24 89
17987.50 90
17988.77 101
17990.04 123
17991.31 91
17992.58 118
17993.84 72
17995.11 114
17996.38 99
17997.65 114
17998.92 100
18000.19 102
18001.46 102
18002.72 109
18003.99 104
18005.26 84
18006.53 98
18007.80 88
18009.07 96
18010.34 90
18011.61 96
18012.87 112
18014.14 107
18015.41 81
18016.68 104
18017.95 104
18019.22 108
18020.49 87
18021.76 101
18023.03 89
18024.30 108
18025.57 107
18026.84 94
18028.11 105
18029.37 90
18030.64 112
18031.91 83
18033.18 93
18034.45 100
18035.72 103
18036.99 91
18038.26 93
18039.53 91
18040.80 97
18042.07 104
18043.34 112
18044.61 95
18045.88 87
18047.15 106
18048.42 95
18049.69 107
18050.96 98
18052.23 123
18053.50 113
18054.77 117
18056.05 100
18057.32 97
18058.59 77
18059.86 82
18061.13 104
18062.40 100
18063.67 71
18064.94 104
18066.21 92
18067.48 101
18068.75 115
18070.02 82
18071.29 86
18072.57 83
18073.84 120
18075.11 91
18076.38 102
18077.65 79
18078.92 98
18080.19 98
18081.46 109
18082.74 77
18084.01 77
18085.28 97
18086.55 101
18087.82 103
18089.09 87
18090.37 109
18091.64 102
18092.91 108
18094.18 87
18095.45 89
18096.72 90
18098.00 119
18099.27 109
18100.54 95
18101.81 64
18103.08 110
18104.36 111
18105.63 100
18106.90 93
18108.17 99
18109.45 108
18110.72 113
18111.99 119
18113.26 77
18114.54 115
18115.81 82
18117.08 107
18118.35 79
18119.63 71
18120.90 92
18122.17 119
18123.44 112
18124.72 81
18125.99 92
18127.26 130
18128.54 119
18129.81 90
18131.08 92
18132.36 85
18133.63 111
18134.90 100
18136.18 85
18137.45 90
18138.72 122
18140.00 78
18141.27 90
18142.54 86
18143.82 76
18145.09 101
18146.36 98
18147.64 97
18148.91 94
18150.19 90
18151.46 78
18152.73 96
18154.01 88
18155.28 89
18156.55 89
18157.83 113
18159.10 99
18160.38 92
18161.65 99
18162.93 125
18164.20 89
18165.47 91
18166.75 104
18168.02 114
18169.30 96
18170.57 95
18171.85 106
18173.12 86
18174.40 116
18175.67 88
18176.95 111
18178.22 88
18179.50 115
18180.77 92
18182.04 97
18183.32 92
18184.59 90
18185.87 100
18187.15 97
18188.42 97
18189.70 93
18190.97 112
18192.25 95
18193.52 102
18194.80 95
18196.07 97
18197.35 95
18198.62 99
18199.90 108
18201.17 117
18202.45 106
18203.73 91
18205.00 92
18206.28 85
18207.55 98
18208.83 92
18210.10 98
18211.38 88
18212.66 104
18213.93 84
18215.21 91
18216.48 88
18217.76 98
18219.04 96
18220.31 103
18221.59 89
18222.87 80
18224.14 98
18225.42 112
18226.70 110
18227.97 101
18229.25 102
18230.53 104
18231.80 120
18233.08 106
18234.36 109
18235.63 103
18236.91 113
18238.19 98
18239.46 102
18240.74 91
18242.02 119
18243.29 94
18244.57 94
18245.85 95
18247.13 112
18248.40 111
18249.68 92
18250.96 111
18252.24 81
18253.51 72
18254.79 79
18256.07 105
18257.35 96
18258.62 104
18259.90 92
18261.18 95
18262.46 86
18263.73 89
18265.01 93
18266.29 84
18267.57 88
18268.85 87
18270.12 104
18271.40 99
18272.68 94
18273.96 90
18275.24 96
18276.51 89
18277.79 96
18279.07 70
18280.35 98
18281.63 76
18282.91 110
18284.18 105
18285.46 95
18286.74 80
18288.02 85
18289.30 104
18290.58 86
18291.86 83
18293.14 88
18294.41 111
18295.69 81
18296.97 92
18298.25 72
18299.53 95
18300.81 104
18302.09 123
18303.37 99
18304.65 94
18305.93 82
18307.21 70
18308.49 98
18309.76 107
18311.04 95
18312.32 82
18313.60 95
18314.88 89
18316.16 83
18317.44 95
18318.72 97
18320.00 80
18321.28 96
18322.56 99
18323.84 93
18325.12 89
18326.40 89
18327.68 102
18328.96 67
18330.24 95
18331.52 98
18332.80 92
18334.08 85
18335.36 104
18336.64 94
18337.92 81
18339.20 81
18340.48 88
18341.76 87
18343.05 85
18344.33 83
18345.61 101
18346.89 101
18348.17 76
18349.45 72
18350.73 95
18352.01 98
18353.29 92
18354.57 90
18355.85 93
18357.13 99
18358.42 72
18359.70 84
18360.98 93
18362.26 95
18363.54 83
18364.82 94
18366.10 95
18367.38 78
18368.67 88
18369.95 97
18371.23 94
18372.51 67
18373.79 84
18375.07 102
18376.36 95
18377.64 75
18378.92 100
18380.20 101
18381.48 101
18382.77 91
18384.05 102
18385.33 112
18386.61 103
18387.89 111
18389.18 105
18390.46 100
18391.74 106
18393.02 103
18394.31 96
18395.59 97
18396.87 74
18398.15 82
18399.44 88
18400.72 113
18402.00 80
18403.28 84
18404.57 108
18405.85 110
18407.13 88
18408.41 100
18409.70 97
18410.98 88
18412.26 94
18413.55 92
18414.83 102
18416.11 86
18417.40 98
18418.68 96
18419.96 98
18421.25 94
18422.53 107
18423.81 94
18425.10 94
18426.38 94
18427.66 96
18428.95 107
18430.23 105
18431.51 95
18432.80 110
18434.08 93
18435.37 105
18436.65 99
18437.93 95
18439.22 96
18440.50 102
18441.79 120
18443.07 105
18444.35 99
18445.64 83
18446.92 83
18448.21 89
18449.49 63
18450.78 91
18452.06 94
18453.34 74
18454.63 94
18455.91 101
18457.20 103
18458.48 96
18459.77 92
18461.05 75
18462.34 79
18463.62 92
18464.91 89
18466.19 100
18467.48 87
18468.76 106
18470.05 106
18471.33 98
18472.62 83
18473.90 90
18475.19 86
18476.47 85
18477.76 77
18479.04 92
18480.33 97
18481.61 103
18482.90 98
18484.18 91
18485.47 112
18486.76 87
18488.04 105
18489.33 97
18490.61 106
18491.90 92
18493.18 87
18494.47 101
18495.76 106
18497.04 93
18498.33 81
18499.61 79
18500.90 99
18502.19 95
18503.47 84
18504.76 85
18506.05 82
18507.33 94
18508.62 87
18509.90 93
18511.19 103
18512.48 81
18513.76 97
18515.05 66
18516.34 91
18517.62 110
18518.91 102
18520.20 98
18521.48 94
18522.77 88
18524.06 94
18525.35 68
18526.63 105
18527.92 100
18529.21 103
18530.49 97
18531.78 105
18533.07 103
18534.36 102
18535.64 90
18536.93 86
18538.22 103
18539.50 120
18540.79 110
18542.08 102
18543.37 84
18544.66 93
18545.94 87
18547.23 121
18548.52 90
18549.81 90
18551.09 105
18552.38 111
18553.67 104
18554.96 91
18556.25 92
18557.53 117
18558.82 119
18560.11 99
18561.40 83
18562.69 93
18563.98 92
18565.26 107
18566.55 89
18567.84 102
18569.13 113
18570.42 106
18571.71 98
18572.99 88
18574.28 99
18575.57 101
18576.86 118
18578.15 91
18579.44 109
18580.73 109
18582.02 108
18583.31 89
18584.59 109
18585.88 96
18587.17 96
18588.46 120
18589.75 116
18591.04 111
18592.33 83
18593.62 96
18594.91 110
18596.20 114
18597.49 88
18598.78 96
18600.07 99
18601.36 108
18602.65 100
18603.94 132
18605.23 124
18606.52 124
18607.81 122
18609.09 112
18610.38 103
18611.67 124
18612.96 115
18614.25 94
18615.55 82
18616.84 124
18618.13 117
18619.42 102
18620.71 105
18622.00 98
18623.29 116
18624.58 109
18625.87 110
18627.16 102
18628.45 95
18629.74 86
18631.03 110
18632.32 107
18633.61 114
18634.90 101
18636.19 126
18637.48 113
18638.77 92
18640.07 101
18641.36 110
18642.65 129
18643.94 112
18645.23 97
18646.52 123
18647.81 120
18649.10 92
18650.40 95
18651.69 88
18652.98 80
18654.27 88
18655.56 105
18656.85 98
18658.14 87
18659.44 82
18660.73 81
18662.02 86
18663.31 96
18664.60 108
18665.89 104
18667.19 94
18668.48 67
18669.77 108
18671.06 105
18672.35 90
18673.65 109
18674.94 105
18676.23 82
18677.52 97
18678.82 111
18680.11 111
18681.40 97
18682.69 80
18683.99 88
18685.28 93
18686.57 85
18687.86 70
18689.16 110
18690.45 92
18691.74 96
18693.03 107
18694.33 104
18695.62 118
18696.91 84
18698.21 87
18699.50 105
18700.79 115
18702.09 95
18703.38 83
18704.67 93
18705.97 81
18707.26 80
18708.55 82
18709.85 95
18711.14 88
18712.43 82
18713.73 110
18715.02 94
18716.31 81
18717.61 88
18718.90 106
18720.19 101
18721.49 103
18722.78 81
18724.08 94
18725.37 109
18726.66 88
18727.96 89
18729.25 99
18730.55 100
18731.84 98
18733.13 102
18734.43 106
18735.72 88
18737.02 85
18738.31 103
18739.61 86
18740.90 94
18742.19 95
18743.49 102
18744.78 92
18746.08 85
18747.37 94
18748.67 99
18749.96 82
18751.26 94
18752.55 78
18753.85 87
18755.14 88
18756.44 113
18757.73 89
18759.03 101
18760.32 93
18761.62 85
18762.91 95
18764.21 77
18765.50 87
18766.80 95
18768.09 104
18769.39 81
18770.69 96
18771.98 102
18773.28 92
18774.57 102
18775.87 84
18777.16 82
18778.46 73
18779.76 77
18781.05 91
18782.35 115
18783.64 82
18784.94 105
18786.24 103
18787.53 91
18788.83 86
18790.12 105
18791.42 108
18792.72 82
18794.01 116
18795.31 91
18796.61 92
18797.90 88
18799.20 102
18800.49 102
18801.79 95
18803.09 109
18804.38 83
18805.68 95
18806.98 80
18808.28 88
18809.57 86
18810.87 114
18812.17 98
18813.46 108
18814.76 89
18816.06 101
18817.35 77
18818.65 103
18819.95 102
18821.25 100
18822.54 113
18823.84 81
18825.14 106
18826.44 88
18827.73 116
18829.03 89
18830.33 94
18831.63 100
18832.92 88
18834.22 81
18835.52 93
18836.82 82
18838.11 78
18839.41 79
18840.71 72
18842.01 61
18843.31 81
18844.60 84
18845.90 96
18847.20 84
18848.50 75
18849.80 99
18851.10 97
18852.39 90
18853.69 72
18854.99 84
18856.29 72
18857.59 90
18858.89 97
18860.18 97
18861.48 96
18862.78 96
18864.08 94
18865.38 77
18866.68 80
18867.98 89
18869.28 101
18870.58 87
18871.87 86
18873.17 88
18874.47 75
18875.77 91
18877.07 107
18878.37 90
18879.67 84
18880.97 72
18882.27 95
18883.57 87
18884.87 100
18886.17 91
18887.47 91
18888.77 98
18890.07 83
18891.36 98
18892.66 91
18893.96 80
18895.26 84
18896.56 101
18897.86 110
18899.16 105
18900.46 102
18901.76 91
18903.06 102
18904.36 95
18905.66 100
18906.96 94
18908.27 89
18909.57 107
18910.87 107
18912.17 87
18913.47 82
18914.77 87
18916.07 88
18917.37 104
18918.67 81
18919.97 70
18921.27 86
18922.57 97
18923.87 94
18925.17 66
18926.47 81
18927.77 83
18929.08 89
18930.38 96
18931.68 79
18932.98 87
18934.28 83
18935.58 83
18936.88 80
18938.18 93
18939.49 87
18940.79 103
18942.09 99
18943.39 81
18944.69 69
18945.99 92
18947.29 91
18948.60 74
18949.90 87
18951.20 67
18952.50 106
18953.80 99
18955.11 67
18956.41 84
18957.71 86
18959.01 101
18960.31 85
18961.62 90
18962.92 96
18964.22 85
18965.52 79
18966.82 73
18968.13 84
18969.43 81
18970.73 87
18972.03 101
18973.34 93
18974.64 84
18975.94 94
18977.24 97
18978.55 93
18979.85 93
18981.15 78
18982.46 88
18983.76 91
18985.06 99
18986.36 88
18987.67 79
18988.97 68
18990.27 86
18991.58 109
18992.88 72
18994.18 77
18995.49 99
18996.79 95
18998.09 96
18999.40 78
19000.70 80
19002.00 75
19003.31 80
19004.61 86
19005.91 82
19007.22 91
19008.52 89
19009.83 87
19011.13 92
19012.43 76
19013.74 90
19015.04 100
19016.34 99
19017.65 76
19018.95 87
19020.26 107
19021.56 100
19022.87 102
19024.17 119
19025.47 91
19026.78 100
19028.08 87
19029.39 82
19030.69 92
19032.00 85
19033.30 88
19034.61 91
19035.91 89
19037.22 89
19038.52 81
19039.82 103
19041.13 88
19042.43 85
19043.74 72
19045.04 95
19046.35 102
19047.65 85
19048.96 85
19050.26 80
19051.57 87
19052.88 87
19054.18 97
19055.49 87
19056.79 88
19058.10 83
19059.40 95
19060.71 90
19062.01 74
19063.32 91
19064.62 105
19065.93 92
19067.24 78
19068.54 86
19069.85 90
19071.15 83
19072.46 81
19073.77 99
19075.07 97
19076.38 88
19077.68 73
19078.99 109
19080.30 87
19081.60 89
19082.91 93
19084.22 87
19085.52 83
19086.83 77
19088.13 76
19089.44 92
19090.75 113
19092.05 88
19093.36 88
19094.67 97
19095.97 108
19097.28 82
19098.59 85
19099.90 84
19101.20 85
19102.51 93
19103.82 91
19105.12 80
19106.43 89
19107.74 80
19109.04 94
19110.35 87
19111.66 82
19112.97 113
19114.27 85
19115.58 91
19116.89 84
19118.20 99
19119.50 88
19120.81 91
19122.12 83
19123.43 92
19124.73 80
19126.04 70
19127.35 71
19128.66 98
19129.97 85
19131.27 85
19132.58 95
19133.89 83
19135.20 112
19136.51 93
19137.81 67
19139.12 85
19140.43 98
19141.74 107
19143.05 84
19144.36 83
19145.66 85
19146.97 121
19148.28 77
19149.59 80
19150.90 85
19152.21 93
19153.52 86
19154.83 93
19156.13 67
19157.44 83
19158.75 83
19160.06 88
19161.37 74
19162.68 82
19163.99 90
19165.30 99
19166.61 94
19167.92 79
19169.22 84
19170.53 93
19171.84 121
19173.15 92
19174.46 72
19175.77 66
19177.08 105
19178.39 121
19179.70 92
19181.01 78
19182.32 87
19183.63 98
19184.94 92
19186.25 79
19187.56 62
19188.87 88
19190.18 119
19191.49 98
19192.80 84
19194.11 97
19195.42 64
19196.73 96
19198.04 73
19199.35 71
19200.66 70
19201.97 114
19203.28 103
19204.59 74
19205.90 88
19207.21 86
19208.52 80
19209.83 94
19211.14 82
19212.46 79
19213.77 80
19215.08 80
19216.39 82
19217.70 65
19219.01 81
19220.32 94
19221.63 101
19222.94 70
19224.25 77
19225.57 89
19226.88 69
19228.19 81
19229.50 91
19230.81 91
19232.12 93
19233.43 99
19234.75 112
19236.06 89
19237.37 87
19238.68 92
19239.99 81
19241.30 96
19242.62 73
19243.93 97
19245.24 105
19246.55 100
19247.86 75
19249.18 75
19250.49 101
19251.80 91
19253.11 92
19254.42 88
19255.74 96
19257.05 85
19258.36 89
19259.67 86
19260.99 95
19262.30 75
19263.61 106
19264.92 96
19266.24 85
19267.55 75
19268.86 101
19270.17 87
19271.49 78
19272.80 69
19274.11 78
19275.42 85
19276.74 73
19278.05 84
19279.36 85
19280.68 98
19281.99 103
19283.30 88
19284.62 78
19285.93 81
19287.24 81
19288.56 111
19289.87 99
19291.18 86
19292.50 77
19293.81 95
19295.12 105
19296.44 84
19297.75 80
19299.06 75
19300.38 101
19301.69 102
19303.01 88
19304.32 99
19305.63 91
19306.95 98
19308.26 101
19309.58 80
19310.89 93
19312.20 83
19313.52 95
19314.83 88
19316.15 78
19317.46 74
19318.78 76
19320.09 78
19321.41 91
19322.72 100
19324.03 84
19325.35 95
19326.66 82
19327.98 84
19329.29 83
19330.61 86
19331.92 66
19333.24 96
19334.55 90
19335.87 96
19337.18 95
19338.50 90
19339.81 83
19341.13 98
19342.44 98
19343.76 77
19345.07 94
19346.39 89
19347.70 82
19349.02 97
19350.34 67
19351.65 81
19352.97 81
19354.28 84
19355.60 79
19356.91 87
19358.23 85
19359.54 89
19360.86 97
19362.18 74
19363.49 75
19364.81 73
19366.12 81
19367.44 97
19368.76 86
19370.07 94
19371.39 98
19372.71 117
19374.02 114
19375.34 87
19376.65 94
19377.97 87
19379.29 79
19380.60 77
19381.92 77
19383.24 81
19384.55 112
19385.87 88
19387.19 87
19388.50 67
19389.82 78
19391.14 73
19392.45 89
19393.77 70
19395.09 79
19396.41 73
19397.72 89
19399.04 94
19400.36 90
19401.67 103
19402.99 90
19404.31 79
19405.63 92
19406.94 87
19408.26 80
19409.58 87
19410.90 69
19412.21 88
19413.53 79
19414.85 99
19416.17 87
19417.48 88
19418.80 99
19420.12 61
19421.44 89
19422.76 88
19424.07 91
19425.39 87
19426.71 96
19428.03 88
19429.35 86
19430.66 77
19431.98 85
19433.30 99
19434.62 87
19435.94 88
19437.26 79
19438.57 91
19439.89 77
19441.21 109
19442.53 99
19443.85 84
19445.17 72
19446.49 90
19447.81 86
19449.12 77
19450.44 71
19451.76 97
19453.08 80
19454.40 98
19455.72 77
19457.04 106
19458.36 84
19459.68 72
19461.00 80
19462.32 90
19463.63 87
19464.95 77
19466.27 99
19467.59 88
19468.91 85
19470.23 74
19471.55 87
19472.87 77
19474.19 79
19475.51 84
19476.83 100
19478.15 99
19479.47 87
19480.79 120
19482.11 83
19483.43 82
19484.75 72
19486.07 94
19487.39 74
19488.71 79
19490.03 69
19491.35 87
19492.67 70
19493.99 94
19495.31 81
19496.63 96
19497.95 78
19499.27 82
19500.59 84
19501.91 76
19503.24 82
19504.56 55
19505.88 90
19507.20 93
19508.52 92
19509.84 77
19511.16 84
19512.48 80
19513.80 108
19515.12 95
19516.44 102
19517.77 90
19519.09 86
19520.41 82
19521.73 87
19523.05 88
19524.37 80
19525.69 86
19527.02 84
19528.34 82
19529.66 84
19530.98 90
19532.30 70
19533.62 83
19534.95 95
19536.27 80
19537.59 90
19538.91 80
19540.23 81
19541.56 81
19542.88 77
19544.20 77
19545.52 93
19546.84 97
19548.17 91
19549.49 79
19550.81 72
19552.13 79
19553.46 84
19554.78 91
19556.10 104
19557.42 85
19558.75 75
19560.07 88
19561.39 70
19562.71 83
19564.04 92
19565.36 90
19566.68 84
19568.00 96
19569.33 81
19570.65 79
19571.97 87
19573.30 74
19574.62 74
19575.94 79
19577.27 83
19578.59 64
19579.91 76
19581.24 83
19582.56 84
19583.88 96
19585.21 94
19586.53 77
19587.85 79
19589.18 90
19590.50 91
19591.82 98
19593.15 98
19594.47 84
19595.80 107
19597.12 85
19598.44 75
19599.77 88
19601.09 87
19602.42 66
19603.74 58
19605.06 92
19606.39 76
19607.71 93
19609.04 73
19610.36 63
19611.69 71
19613.01 74
19614.33 86
19615.66 85
19616.98 78
19618.31 98
19619.63 98
19620.96 91
19622.28 82
19623.61 89
19624.93 83
19626.26 78
19627.58 82
19628.91 77
19630.23 69
19631.56 67
19632.88 102
19634.21 69
19635.53 71
19636.86 69
19638.18 80
19639.51 81
19640.83 101
19642.16 102
19643.48 86
19644.81 74
19646.14 86
19647.46 85
19648.79 105
19650.11 112
19651.44 82
19652.76 104
19654.09 68
19655.42 88
19656.74 85
19658.07 78
19659.39 80
19660.72 81
19662.05 78
19663.37 79
19664.70 87
19666.02 80
19667.35 86
19668.68 73
19670.00 77
19671.33 88
19672.66 77
19673.98 83
19675.31 95
19676.64 75
19677.96 80
19679.29 82
19680.62 90
19681.94 82
19683.27 82
19684.60 90
19685.92 73
19687.25 72
19688.58 66
19689.90 85
19691.23 73
19692.56 92
19693.88 90
19695.21 61
19696.54 76
19697.87 76
19699.19 89
19700.52 78
19701.85 97
19703.18 88
19704.50 98
19705.83 88
19707.16 83
19708.49 87
19709.81 96
19711.14 81
19712.47 80
19713.80 82
19715.13 76
19716.45 76
19717.78 82
19719.11 84
19720.44 98
19721.77 93
19723.09 92
19724.42 88
19725.75 83
19727.08 88
19728.41 90
19729.74 79
19731.06 87
19732.39 70
19733.72 70
19735.05 83
19736.38 79
19737.71 82
19739.04 56
19740.36 91
19741.69 98
19743.02 75
19744.35 76
19745.68 71
19747.01 87
19748.34 82
19749.67 93
19751.00 79
19752.32 87
19753.65 91
19754.98 90
19756.31 91
19757.64 71
19758.97 85
19760.30 70
19761.63 86
19762.96 82
19764.29 75
19765.62 81
19766.95 67
19768.28 93
19769.61 71
19770.94 79
19772.27 69
19773.60 75
19774.93 69
19776.26 84
19777.59 97
19778.92 87
19780.25 84
19781.58 85
19782.91 83
19784.24 81
19785.57 79
19786.90 78
19788.23 72
19789.56 66
19790.89 70
19792.22 90
19793.55 72
19794.88 79
19796.21 63
19797.54 89
19798.87 92
19800.20 70
19801.53 67
19802.87 68
19804.20 80
19805.53 75
19806.86 81
19808.19 79
19809.52 86
19810.85 80
19812.18 92
19813.51 91
19814.85 76
19816.18 86
19817.51 94
19818.84 79
19820.17 72
19821.50 71
19822.83 82
19824.17 71
19825.50 76
19826.83 80
19828.16 98
19829.49 100
19830.82 76
19832.16 89
19833.49 83
19834.82 99
19836.15 79
19837.48 74
19838.82 71
19840.15 75
19841.48 85
19842.81 69
19844.14 78
19845.48 87
19846.81 88
19848.14 101
19849.47 91
19850.81 71
19852.14 70
19853.47 93
19854.80 87
19856.14 91
19857.47 71
19858.80 90
19860.14 75
19861.47 73
19862.80 77
19864.13 88
19865.47 79
19866.80 61
19868.13 72
19869.47 69
19870.80 71
19872.13 64
19873.47 82
19874.80 77
19876.13 102
19877.47 86
19878.80 81
19880.13 83
19881.47 81
19882.80 74
19884.13 90
19885.47 90
19886.80 82
19888.13 89
19889.47 76
19890.80 72
19892.14 71
19893.47 96
19894.80 88
19896.14 87
19897.47 71
19898.81 78
19900.14 69
19901.47 96
19902.81 82
19904.14 88
19905.48 70
19906.81 92
19908.15 81
19909.48 66
19910.81 74
19912.15 98
19913.48 78
19914.82 80
19916.15 103
19917.49 80
19918.82 77
19920.16 93
19921.49 100
19922.83 71
19924.16 86
19925.50 83
19926.83 83
19928.17 96
19929.50 76
19930.84 69
19932.17 97
19933.51 96
19934.84 99
19936.18 80
19937.51 87
19938.85 95
19940.18 74
19941.52 89
19942.86 70
19944.19 87
19945.53 83
19946.86 80
19948.20 78
19949.53 97
19950.87 79
19952.21 78
19953.54 77
19954.88 67
19956.21 84
19957.55 83
19958.89 101
19960.22 90
19961.56 80
19962.90 83
19964.23 89
19965.57 83
19966.90 98
19968.24 82
19969.58 90
19970.91 76
19972.25 75
19973.59 99
19974.92 86
19976.26 94
19977.60 91
19978.93 95
19980.27 89
19981.61 85
19982.94 103
19984.28 83
19985.62 76
19986.96 67
19988.29 89
19989.63 77
19990.97 81
19992.30 94
19993.64 96
19994.98 78
19996.32 80
19997.65 81
19998.99 91
20000.33 85
20001.67 76
20003.00 85
20004.34 89
20005.68 97
20007.02 85
20008.35 70
20009.69 80
20011.03 85
20012.37 86
20013.71 101
20015.04 68
20016.38 69
20017.72 85
20019.06 90
20020.40 105
20021.73 101
20023.07 92
20024.41 104
20025.75 83
20027.09 88
20028.43 79
20029.77 96
20031.10 78
20032.44 99
20033.78 102
20035.12 77
20036.46 83
20037.80 94
20039.14 95
20040.47 94
20041.81 90
20043.15 80
20044.49 93
20045.83 84
20047.17 73
20048.51 81
20049.85 69
20051.19 69
20052.53 97
20053.87 99
20055.21 79
20056.54 83
20057.88 77
20059.22 75
20060.56 88
20061.90 100
20063.24 88
20064.58 92
20065.92 93
20067.26 79
20068.60 92
20069.94 85
20071.28 80
20072.62 87
20073.96 71
20075.30 74
20076.64 82
20077.98 68
20079.32 101
20080.66 99
20082.00 87
20083.34 75
20084.68 77
20086.02 55
20087.36 79
20088.70 87
20090.04 78
20091.38 58
20092.73 68
20094.07 82
20095.41 79
20096.75 67
20098.09 75
20099.43 84
20100.77 78
20102.11 87
20103.45 73
20104.79 81
20106.13 81
20107.48 87
20108.82 82
20110.16 99
20111.50 78
20112.84 74
20114.18 71
20115.52 73
20116.86 78
20118.21 75
20119.55 84
20120.89 77
20122.23 86
20123.57 82
20124.91 89
20126.26 80
20127.60 90
20128.94 105
20130.28 89
20131.62 63
20132.96 75
20134.31 80
20135.65 80
