# Supplementary material for: MALDI-TOF MS typing enables the classification of brewing yeasts of the genus Saccharomyces to major beer styles
Source: PLoS One. 2017 Aug 9;12(8):e0181694. doi: 10.1371/journal.pone.0181694 (PMC5549903; doi:10.1371/journal.pone.0181694)
Supplement: S2 File — The directory includes 90 raw files and was zipped to “.zip”; the folder has three strains with 30 spectra per strain; S1 Text explains the raw files with an example and Table 1 represents the yeast strains used within the experiment. (ZIP) [file pone.0181694.s005.zip › 4-6/30254-165-OG-Koe-Ale-YPG-18h-E-E_2015-10-09__0_B4_1.dat]

2000.04 4708
2000.46 4600
2000.88 4523
2001.30 4593
2001.72 4666
2002.14 4693
2002.57 4735
2002.99 4712
2003.41 4610
2003.83 4525
2004.25 4383
2004.67 4289
2005.10 4464
2005.52 4579
2005.94 4581
2006.36 4611
2006.78 4687
2007.21 4689
2007.63 4667
2008.05 4725
2008.47 4857
2008.89 5159
2009.32 5253
2009.74 5242
2010.16 5075
2010.58 5366
2011.01 5489
2011.43 5103
2011.85 5200
2012.27 5081
2012.70 5061
2013.12 5058
2013.54 4781
2013.96 5052
2014.39 5146
2014.81 4836
2015.23 4686
2015.66 4810
2016.08 4566
2016.50 4487
2016.93 4493
2017.35 4513
2017.77 4541
2018.19 4617
2018.62 4683
2019.04 4613
2019.46 4572
2019.89 4812
2020.31 4488
2020.73 4739
2021.16 4794
2021.58 4968
2022.01 4826
2022.43 5039
2022.85 4932
2023.28 5033
2023.70 5127
2024.12 5013
2024.55 5015
2024.97 4863
2025.40 4829
2025.82 4411
2026.24 4865
2026.67 4941
2027.09 4696
2027.52 4568
2027.94 4760
2028.37 4646
2028.79 4533
2029.21 4663
2029.64 4544
2030.06 4428
2030.49 4638
2030.91 4684
2031.34 4819
2031.76 4467
2032.19 4835
2032.61 4688
2033.04 4838
2033.46 4795
2033.88 4920
2034.31 5199
2034.73 5249
2035.16 5210
2035.58 5131
2036.01 5320
2036.43 5251
2036.86 5065
2037.29 4931
2037.71 4787
2038.14 4842
2038.56 4737
2038.99 5035
2039.41 4702
2039.84 4870
2040.26 4778
2040.69 4646
2041.11 4595
2041.54 4782
2041.97 4724
2042.39 4905
2042.82 4699
2043.24 4816
2043.67 4654
2044.09 4600
2044.52 4630
2044.95 4520
2045.37 4312
2045.80 4623
2046.22 4518
2046.65 4401
2047.08 4425
2047.50 4466
2047.93 4542
2048.36 4573
2048.78 4534
2049.21 4668
2049.64 4758
2050.06 4604
2050.49 4589
2050.92 4799
2051.34 4817
2051.77 4589
2052.20 4746
2052.62 4530
2053.05 4598
2053.48 4616
2053.90 4804
2054.33 4744
2054.76 4501
2055.18 4614
2055.61 4664
2056.04 4590
2056.47 4497
2056.89 4573
2057.32 4595
2057.75 4454
2058.17 4438
2058.60 4557
2059.03 4410
2059.46 4463
2059.88 4613
2060.31 4632
2060.74 4519
2061.17 4693
2061.60 4468
2062.02 4901
2062.45 4882
2062.88 4879
2063.31 4786
2063.74 4622
2064.16 4711
2064.59 4637
2065.02 5086
2065.45 5270
2065.88 4984
2066.30 5098
2066.73 5300
2067.16 5189
2067.59 5129
2068.02 5148
2068.45 5366
2068.87 5475
2069.30 5265
2069.73 4887
2070.16 5076
2070.59 4973
2071.02 4895
2071.45 4758
2071.87 4523
2072.30 4388
2072.73 4491
2073.16 4510
2073.59 4726
2074.02 4871
2074.45 4751
2074.88 4728
2075.31 4700
2075.74 4615
2076.17 4852
2076.59 4638
2077.02 4598
2077.45 4576
2077.88 4758
2078.31 4901
2078.74 4820
2079.17 4957
2079.60 4992
2080.03 4987
2080.46 5149
2080.89 5037
2081.32 5066
2081.75 5138
2082.18 5276
2082.61 5419
2083.04 5368
2083.47 5044
2083.90 5343
2084.33 5229
2084.76 5062
2085.19 5142
2085.62 4861
2086.05 4934
2086.48 4736
2086.91 4704
2087.34 4719
2087.77 4681
2088.20 4587
2088.63 4701
2089.06 4652
2089.49 4782
2089.93 4756
2090.36 4523
2090.79 4642
2091.22 4691
2091.65 4734
2092.08 4544
2092.51 4601
2092.94 4753
2093.37 4593
2093.80 4709
2094.23 5022
2094.67 4935
2095.10 4717
2095.53 4738
2095.96 4750
2096.39 4442
2096.82 4489
2097.25 4428
2097.68 4598
2098.12 4317
2098.55 4337
2098.98 4370
2099.41 4206
2099.84 4340
2100.27 4349
2100.71 4232
2101.14 4244
2101.57 4235
2102.00 4406
2102.43 4321
2102.87 4412
2103.30 4222
2103.73 4374
2104.16 4349
2104.59 4431
2105.03 4389
2105.46 4698
2105.89 4786
2106.32 4819
2106.76 4556
2107.19 4866
2107.62 5021
2108.05 4728
2108.49 4813
2108.92 5153
2109.35 4970
2109.78 4931
2110.22 4718
2110.65 4629
2111.08 4484
2111.52 4511
2111.95 4783
2112.38 4473
2112.81 4785
2113.25 4548
2113.68 4315
2114.11 4341
2114.55 4404
2114.98 4538
2115.41 4453
2115.85 4264
2116.28 4323
2116.71 4484
2117.15 4317
2117.58 4349
2118.01 4418
2118.45 4317
2118.88 4446
2119.32 4579
2119.75 4546
2120.18 4784
2120.62 4531
2121.05 4474
2121.48 4511
2121.92 4550
2122.35 4534
2122.79 4858
2123.22 4728
2123.65 4781
2124.09 4624
2124.52 4598
2124.96 4733
2125.39 4763
2125.83 4713
2126.26 4784
2126.70 4802
2127.13 4734
2127.56 4721
2128.00 4432
2128.43 4515
2128.87 4676
2129.30 4408
2129.74 4417
2130.17 4184
2130.61 4376
2131.04 4922
2131.48 4763
2131.91 4823
2132.35 4787
2132.78 4674
2133.22 4723
2133.65 4831
2134.09 4651
2134.52 4779
2134.96 4660
2135.39 4628
2135.83 4731
2136.26 4867
2136.70 4688
2137.14 4650
2137.57 5054
2138.01 5251
2138.44 4920
2138.88 4919
2139.31 5011
2139.75 4985
2140.19 4978
2140.62 4851
2141.06 4897
2141.49 4863
2141.93 4608
2142.37 4389
2142.80 4641
2143.24 4461
2143.67 4606
2144.11 4480
2144.55 4488
2144.98 4321
2145.42 4437
2145.86 4298
2146.29 4581
2146.73 4497
2147.16 4486
2147.60 4322
2148.04 4593
2148.47 4507
2148.91 4456
2149.35 4382
2149.79 4568
2150.22 4793
2150.66 4652
2151.10 4697
2151.53 4800
2151.97 4871
2152.41 4931
2152.84 4829
2153.28 4750
2153.72 4866
2154.16 4689
2154.59 4416
2155.03 4622
2155.47 4650
2155.91 4546
2156.34 4445
2156.78 4392
2157.22 4134
2157.66 4188
2158.09 4191
2158.53 4351
2158.97 4457
2159.41 4478
2159.84 4449
2160.28 4455
2160.72 4348
2161.16 4431
2161.60 4647
2162.03 4513
2162.47 4704
2162.91 4547
2163.35 4571
2163.79 4596
2164.22 4584
2164.66 4756
2165.10 4636
2165.54 4545
2165.98 4689
2166.42 4720
2166.86 4892
2167.29 4614
2167.73 4484
2168.17 4618
2168.61 4888
2169.05 4805
2169.49 4641
2169.93 4441
2170.37 4499
2170.80 4694
2171.24 4678
2171.68 4781
2172.12 4886
2172.56 4686
2173.00 4795
2173.44 4865
2173.88 4866
2174.32 4876
2174.76 4816
2175.20 4797
2175.64 5012
2176.08 4931
2176.51 4850
2176.95 5093
2177.39 5069
2177.83 5094
2178.27 5031
2178.71 4956
2179.15 5103
2179.59 5278
2180.03 5157
2180.47 5087
2180.91 4738
2181.35 4720
2181.79 4612
2182.23 4776
2182.67 4848
2183.11 4593
2183.55 4674
2183.99 4615
2184.43 4585
2184.87 4654
2185.31 4484
2185.76 4541
2186.20 4293
2186.64 4321
2187.08 4441
2187.52 4500
2187.96 4448
2188.40 4666
2188.84 4727
2189.28 4817
2189.72 4638
2190.16 4685
2190.60 4772
2191.04 4676
2191.49 4685
2191.93 4974
2192.37 4895
2192.81 4572
2193.25 4704
2193.69 4703
2194.13 4801
2194.57 4620
2195.02 4611
2195.46 4590
2195.90 4699
2196.34 4746
2196.78 5070
2197.22 4758
2197.66 4667
2198.11 4732
2198.55 4960
2198.99 4878
2199.43 4827
2199.87 4895
2200.32 4877
2200.76 4594
2201.20 4435
2201.64 4582
2202.08 4520
2202.53 4274
2202.97 4615
2203.41 4751
2203.85 4705
2204.29 4734
2204.74 4730
2205.18 4824
2205.62 4652
2206.06 4700
2206.51 4919
2206.95 4857
2207.39 4797
2207.83 4981
2208.28 5063
2208.72 5198
2209.16 5148
2209.61 4847
2210.05 5059
2210.49 5002
2210.93 4987
2211.38 4869
2211.82 4610
2212.26 4704
2212.71 4853
2213.15 4718
2213.59 4684
2214.04 4729
2214.48 4803
2214.92 4789
2215.37 4896
2215.81 4767
2216.25 4910
2216.70 4625
2217.14 4501
2217.59 4519
2218.03 4532
2218.47 4685
2218.92 4396
2219.36 4333
2219.80 4402
2220.25 4383
2220.69 4437
2221.14 4537
2221.58 4680
2222.02 4756
2222.47 4434
2222.91 4588
2223.36 4687
2223.80 4716
2224.25 4803
2224.69 4726
2225.13 4891
2225.58 4788
2226.02 4761
2226.47 4761
2226.91 5080
2227.36 5149
2227.80 5003
2228.25 4987
2228.69 5164
2229.14 5307
2229.58 5154
2230.03 5059
2230.47 5223
2230.92 5447
2231.36 5254
2231.81 5086
2232.25 5182
2232.70 5409
2233.14 5481
2233.59 5465
2234.03 5398
2234.48 5538
2234.92 5374
2235.37 5297
2235.81 5207
2236.26 5252
2236.70 5393
2237.15 5161
2237.60 5075
2238.04 4952
2238.49 4959
2238.93 4872
2239.38 4891
2239.83 4768
2240.27 4730
2240.72 4491
2241.16 4478
2241.61 4476
2242.06 4288
2242.50 4140
2242.95 4196
2243.39 4280
2243.84 4138
2244.29 4305
2244.73 4405
2245.18 4289
2245.63 4221
2246.07 4125
2246.52 4423
2246.97 4450
2247.41 4406
2247.86 4368
2248.31 4297
2248.75 4203
2249.20 4324
2249.65 4307
2250.09 4473
2250.54 4266
2250.99 4201
2251.43 4262
2251.88 4347
2252.33 4511
2252.78 4416
2253.22 4353
2253.67 4319
2254.12 4516
2254.56 4512
2255.01 4284
2255.46 4530
2255.91 4304
2256.35 4499
2256.80 4428
2257.25 4276
2257.70 4165
2258.14 4053
2258.59 4229
2259.04 4208
2259.49 4271
2259.94 4329
2260.38 4312
2260.83 4515
2261.28 4429
2261.73 4306
2262.18 4614
2262.62 4494
2263.07 4307
2263.52 4520
2263.97 4654
2264.42 4726
2264.87 4925
2265.31 4685
2265.76 4502
2266.21 4596
2266.66 4755
2267.11 4762
2267.56 4467
2268.01 4531
2268.45 4791
2268.90 4592
2269.35 4671
2269.80 4652
2270.25 4617
2270.70 4984
2271.15 4954
2271.60 5140
2272.05 5353
2272.49 5226
2272.94 5448
2273.39 5427
2273.84 5083
2274.29 5031
2274.74 5212
2275.19 5126
2275.64 4856
2276.09 4830
2276.54 4940
2276.99 4466
2277.44 4831
2277.89 4807
2278.34 4547
2278.79 4491
2279.24 4434
2279.69 4360
2280.14 4346
2280.59 4582
2281.04 4501
2281.49 4382
2281.94 4555
2282.39 4455
2282.84 4419
2283.29 4287
2283.74 4224
2284.19 4532
2284.64 4252
2285.09 4058
2285.54 4243
2285.99 4465
2286.44 4315
2286.89 4629
2287.34 4680
2287.79 4403
2288.24 4808
2288.69 4874
2289.14 4791
2289.59 5023
2290.05 5332
2290.50 5705
2290.95 6166
2291.40 6474
2291.85 6887
2292.30 7093
2292.75 7121
2293.20 7189
2293.65 7094
2294.11 7061
2294.56 6784
2295.01 6644
2295.46 6490
2295.91 6634
2296.36 6167
2296.81 5877
2297.27 5653
2297.72 5534
2298.17 5340
2298.62 5182
2299.07 5035
2299.52 5129
2299.98 4908
2300.43 4712
2300.88 4853
2301.33 5021
2301.78 4639
2302.24 4686
2302.69 4482
2303.14 4433
2303.59 4518
2304.04 4439
2304.50 4311
2304.95 4255
2305.40 4140
2305.85 4361
2306.31 4292
2306.76 4491
2307.21 4516
2307.66 4515
2308.12 4598
2308.57 4733
2309.02 4696
2309.48 4892
2309.93 5143
2310.38 5505
2310.83 5543
2311.29 5856
2311.74 6210
2312.19 5973
2312.65 5917
2313.10 5883
2313.55 5861
2314.01 5655
2314.46 5722
2314.91 5613
2315.37 5354
2315.82 5101
2316.27 5050
2316.73 4775
2317.18 4801
2317.63 5011
2318.09 4982
2318.54 4948
2318.99 4887
2319.45 4911
2319.90 4994
2320.36 5114
2320.81 4980
2321.26 4882
2321.72 4895
2322.17 5087
2322.63 4991
2323.08 4931
2323.53 5083
2323.99 5154
2324.44 5096
2324.90 4844
2325.35 4883
2325.80 4968
2326.26 4820
2326.71 4533
2327.17 4665
2327.62 4987
2328.08 4933
2328.53 5165
2328.99 5169
2329.44 5146
2329.90 5198
2330.35 5162
2330.81 5446
2331.26 5652
2331.72 5841
2332.17 5587
2332.63 5395
2333.08 5267
2333.54 5162
2333.99 5227
2334.45 5166
2334.90 4945
2335.36 4807
2335.81 4875
2336.27 4807
2336.72 4552
2337.18 4592
2337.63 4645
2338.09 4427
2338.55 4419
2339.00 4564
2339.46 4575
2339.91 4738
2340.37 4673
2340.82 4604
2341.28 4403
2341.74 4503
2342.19 4471
2342.65 4432
2343.10 4559
2343.56 4415
2344.02 4264
2344.47 4247
2344.93 4436
2345.39 4161
2345.84 4255
2346.30 4463
2346.75 4483
2347.21 4579
2347.67 4430
2348.12 4917
2348.58 4853
2349.04 5041
2349.49 4896
2349.95 4947
2350.41 5022
2350.86 4936
2351.32 4949
2351.78 4714
2352.23 4508
2352.69 4809
2353.15 4665
2353.61 4729
2354.06 4541
2354.52 4528
2354.98 4643
2355.43 4484
2355.89 4311
2356.35 4539
2356.81 4321
2357.26 4590
2357.72 4710
2358.18 4614
2358.64 4641
2359.09 4575
2359.55 4488
2360.01 4739
2360.47 4648
2360.93 4415
2361.38 4600
2361.84 4484
2362.30 4758
2362.76 4866
2363.22 4681
2363.67 4802
2364.13 4778
2364.59 4554
2365.05 4588
2365.51 4862
2365.96 4616
2366.42 4670
2366.88 4680
2367.34 4798
2367.80 4649
2368.26 4739
2368.72 4975
2369.17 4779
2369.63 4791
2370.09 4610
2370.55 4588
2371.01 4684
2371.47 4866
2371.93 4535
2372.39 4750
2372.84 4829
2373.30 4674
2373.76 5088
2374.22 4869
2374.68 4816
2375.14 4940
2375.60 5047
2376.06 4899
2376.52 5096
2376.98 4961
2377.44 4911
2377.90 5047
2378.36 4995
2378.81 4996
2379.27 4873
2379.73 4852
2380.19 4774
2380.65 4947
2381.11 4886
2381.57 4747
2382.03 4530
2382.49 4608
2382.95 4601
2383.41 4261
2383.87 4355
2384.33 4814
2384.79 4445
2385.25 4194
2385.71 4302
2386.17 4132
2386.63 4241
2387.09 4312
2387.55 4404
2388.01 4329
2388.48 4419
2388.94 4736
2389.40 4402
2389.86 4574
2390.32 4594
2390.78 4812
2391.24 4523
2391.70 4804
2392.16 4924
2392.62 4614
2393.08 4804
2393.54 4795
2394.00 4970
2394.47 4598
2394.93 4333
2395.39 4528
2395.85 4773
2396.31 4600
2396.77 4378
2397.23 4327
2397.69 4586
2398.16 4518
2398.62 4458
2399.08 4299
2399.54 4301
2400.00 4566
2400.46 4750
2400.92 4350
2401.39 4211
2401.85 4134
2402.31 4290
2402.77 4242
2403.23 4372
2403.70 4271
2404.16 4139
2404.62 4139
2405.08 4218
2405.54 4208
2406.01 4104
2406.47 4537
2406.93 4207
2407.39 4071
2407.86 3961
2408.32 4287
2408.78 4411
2409.24 4416
2409.71 4214
2410.17 4017
2410.63 4289
2411.09 4303
2411.56 4521
2412.02 4375
2412.48 4241
2412.94 4370
2413.41 4464
2413.87 4122
2414.33 4097
2414.80 4445
2415.26 4473
2415.72 4695
2416.19 4550
2416.65 4285
2417.11 4456
2417.57 4424
2418.04 4456
2418.50 4720
2418.96 4503
2419.43 4548
2419.89 4396
2420.36 4559
2420.82 4556
2421.28 4581
2421.75 4373
2422.21 4393
2422.67 4510
2423.14 4328
2423.60 4193
2424.07 4282
2424.53 4300
2424.99 4407
2425.46 4608
2425.92 4336
2426.39 4095
2426.85 4183
2427.31 4004
2427.78 4061
2428.24 4125
2428.71 4097
2429.17 4350
2429.64 4169
2430.10 4066
2430.56 4223
2431.03 4252
2431.49 4237
2431.96 4140
2432.42 4209
2432.89 4343
2433.35 4137
2433.82 4175
2434.28 4116
2434.75 4224
2435.21 4266
2435.68 4101
2436.14 3879
2436.61 4240
2437.07 4300
2437.54 4430
2438.00 4647
2438.47 4563
2438.93 4518
2439.40 4393
2439.86 4387
2440.33 4405
2440.80 4544
2441.26 4725
2441.73 4699
2442.19 4830
2442.66 4830
2443.12 4926
2443.59 4952
2444.06 4920
2444.52 4821
2444.99 5160
2445.45 4783
2445.92 4681
2446.38 4769
2446.85 4482
2447.32 4249
2447.78 4413
2448.25 4460
2448.72 4506
2449.18 4317
2449.65 4194
2450.11 4312
2450.58 4225
2451.05 4397
2451.51 4033
2451.98 4092
2452.45 4183
2452.91 4217
2453.38 4395
2453.85 4205
2454.31 4135
2454.78 4130
2455.25 4193
2455.71 4406
2456.18 4446
2456.65 4517
2457.12 4549
2457.58 4425
2458.05 4423
2458.52 4535
2458.98 4369
2459.45 4405
2459.92 4125
2460.39 4153
2460.85 4156
2461.32 4260
2461.79 4146
2462.26 4257
2462.72 4143
2463.19 4212
2463.66 3882
2464.13 3986
2464.59 4038
2465.06 4365
2465.53 4131
2466.00 4080
2466.47 4162
2466.93 4171
2467.40 4110
2467.87 4028
2468.34 4060
2468.81 4114
2469.27 4193
2469.74 4153
2470.21 4264
2470.68 4241
2471.15 4052
2471.62 4284
2472.09 4208
2472.55 4105
2473.02 3939
2473.49 3935
2473.96 4036
2474.43 4111
2474.90 4231
2475.37 4010
2475.83 4108
2476.30 4028
2476.77 4273
2477.24 4258
2477.71 4360
2478.18 4236
2478.65 4235
2479.12 4289
2479.59 4398
2480.06 4414
2480.53 4116
2480.99 4128
2481.46 4239
2481.93 4307
2482.40 4086
2482.87 4198
2483.34 4375
2483.81 4135
2484.28 4090
2484.75 4201
2485.22 4065
2485.69 3972
2486.16 4158
2486.63 4075
2487.10 4151
2487.57 4078
2488.04 4326
2488.51 4385
2488.98 4343
2489.45 4481
2489.92 4572
2490.39 4501
2490.86 4486
2491.33 4506
2491.80 4515
2492.27 4481
2492.74 4508
2493.21 4745
2493.68 4697
2494.15 5058
2494.62 5086
2495.10 4869
2495.57 4889
2496.04 5227
2496.51 5011
2496.98 4879
2497.45 5208
2497.92 4806
2498.39 4893
2498.86 4767
2499.33 4706
2499.80 4534
2500.28 4465
2500.75 4401
2501.22 4276
2501.69 4175
2502.16 3956
2502.63 4205
2503.10 4247
2503.57 4155
2504.05 4047
2504.52 4000
2504.99 3976
2505.46 4143
2505.93 4110
2506.40 4181
2506.88 3928
2507.35 3982
2507.82 4078
2508.29 4022
2508.76 3982
2509.24 3992
2509.71 4102
2510.18 4003
2510.65 4178
2511.12 4010
2511.60 4172
2512.07 4238
2512.54 4400
2513.01 4253
2513.49 4375
2513.96 4508
2514.43 4474
2514.90 4414
2515.38 4340
2515.85 4447
2516.32 4260
2516.79 4400
2517.27 4457
2517.74 4330
2518.21 4233
2518.68 4236
2519.16 4360
2519.63 4387
2520.10 4711
2520.58 4690
2521.05 4480
2521.52 4695
2522.00 5011
2522.47 4523
2522.94 4278
2523.42 4426
2523.89 4134
2524.36 4269
2524.84 4265
2525.31 4592
2525.78 4479
2526.26 4114
2526.73 4565
2527.20 4528
2527.68 4525
2528.15 4770
2528.63 4580
2529.10 4583
2529.57 4829
2530.05 4629
2530.52 4428
2531.00 4606
2531.47 4491
2531.94 4229
2532.42 4507
2532.89 4658
2533.37 4546
2533.84 4105
2534.32 4265
2534.79 4588
2535.26 4230
2535.74 4497
2536.21 4495
2536.69 4296
2537.16 4504
2537.64 4401
2538.11 4473
2538.59 4217
2539.06 4199
2539.54 4262
2540.01 4350
2540.49 4493
2540.96 4533
2541.44 4424
2541.91 4439
2542.39 4667
2542.86 4272
2543.34 4611
2543.81 4564
2544.29 4550
2544.76 4355
2545.24 4099
2545.71 4217
2546.19 4404
2546.66 4405
2547.14 4175
2547.61 4166
2548.09 4222
2548.57 4256
2549.04 4285
2549.52 4257
2549.99 4346
2550.47 4522
2550.95 4882
2551.42 4455
2551.90 4248
2552.37 4604
2552.85 4541
2553.33 4647
2553.80 4632
2554.28 4626
2554.75 4831
2555.23 4417
2555.71 4521
2556.18 4545
2556.66 4531
2557.14 4444
2557.61 4508
2558.09 4484
2558.57 4502
2559.04 4554
2559.52 4399
2560.00 4430
2560.47 4165
2560.95 4160
2561.43 4094
2561.90 4397
2562.38 4451
2562.86 4204
2563.33 4171
2563.81 4338
2564.29 4018
2564.77 4003
2565.24 4175
2565.72 4018
2566.20 4023
2566.68 4227
2567.15 4344
2567.63 4243
2568.11 4046
2568.59 4050
2569.06 4091
2569.54 4143
2570.02 3973
2570.50 3989
2570.97 4017
2571.45 3907
2571.93 4142
2572.41 4123
2572.89 4073
2573.36 4188
2573.84 3993
2574.32 4156
2574.80 4079
2575.28 4213
2575.75 4134
2576.23 4092
2576.71 4157
2577.19 3974
2577.67 3949
2578.15 4024
2578.62 3816
2579.10 3944
2579.58 4002
2580.06 3853
2580.54 3912
2581.02 3917
2581.50 3767
2581.97 4059
2582.45 4178
2582.93 4071
2583.41 3938
2583.89 3991
2584.37 4235
2584.85 4114
2585.33 4044
2585.81 4110
2586.29 4217
2586.77 4124
2587.24 4173
2587.72 4148
2588.20 4111
2588.68 4154
2589.16 4156
2589.64 4284
2590.12 4218
2590.60 4262
2591.08 4137
2591.56 4119
2592.04 4124
2592.52 4197
2593.00 4379
2593.48 4280
2593.96 4165
2594.44 4424
2594.92 4445
2595.40 4209
2595.88 4198
2596.36 4215
2596.84 4209
2597.32 4318
2597.80 4355
2598.28 4195
2598.76 4149
2599.24 4064
2599.72 4029
2600.20 4178
2600.68 4094
2601.16 3964
2601.64 4068
2602.12 3968
2602.61 3856
2603.09 3989
2603.57 3949
2604.05 3778
2604.53 3614
2605.01 3716
2605.49 4031
2605.97 4155
2606.45 4080
2606.93 4009
2607.42 3983
2607.90 3917
2608.38 4107
2608.86 4042
2609.34 4255
2609.82 4361
2610.30 4251
2610.78 4085
2611.27 3927
2611.75 4114
2612.23 4139
2612.71 4147
2613.19 4029
2613.67 4153
2614.16 3965
2614.64 4091
2615.12 4113
2615.60 4108
2616.08 4326
2616.57 4392
2617.05 4025
2617.53 4250
2618.01 4413
2618.49 4489
2618.98 4109
2619.46 4371
2619.94 4536
2620.42 4236
2620.91 4389
2621.39 4403
2621.87 4067
2622.35 4066
2622.84 4151
2623.32 4284
2623.80 4118
2624.28 3919
2624.77 4193
2625.25 4144
2625.73 3966
2626.21 3719
2626.70 3928
2627.18 3955
2627.66 4248
2628.15 4221
2628.63 4213
2629.11 4176
2629.60 4231
2630.08 4307
2630.56 4404
2631.05 4425
2631.53 4509
2632.01 4710
2632.50 4543
2632.98 4646
2633.46 4714
2633.95 4660
2634.43 4832
2634.91 4784
2635.40 4868
2635.88 4904
2636.37 4726
2636.85 4601
2637.33 4520
2637.82 4408
2638.30 4394
2638.79 4364
2639.27 4206
2639.75 4030
2640.24 4221
2640.72 4042
2641.21 4018
2641.69 4124
2642.18 4121
2642.66 3911
2643.14 3976
2643.63 4042
2644.11 4012
2644.60 3948
2645.08 4161
2645.57 4234
2646.05 3990
2646.54 3931
2647.02 4000
2647.51 4046
2647.99 4017
2648.48 4162
2648.96 4251
2649.45 4238
2649.93 4276
2650.42 4365
2650.90 4277
2651.39 4121
2651.87 4290
2652.36 4493
2652.84 4427
2653.33 4231
2653.81 4333
2654.30 4185
2654.78 4229
2655.27 4381
2655.76 4549
2656.24 4377
2656.73 4492
2657.21 4305
2657.70 4588
2658.18 4501
2658.67 4502
2659.16 4262
2659.64 4268
2660.13 4283
2660.61 4318
2661.10 4345
2661.59 4332
2662.07 4230
2662.56 4289
2663.05 4340
2663.53 4196
2664.02 4270
2664.50 4123
2664.99 3984
2665.48 4060
2665.96 4128
2666.45 3958
2666.94 3976
2667.42 3907
2667.91 3883
2668.40 3886
2668.88 3953
2669.37 4006
2669.86 3858
2670.34 3833
2670.83 3665
2671.32 3917
2671.81 4207
2672.29 4127
2672.78 4238
2673.27 4464
2673.75 4454
2674.24 4691
2674.73 5017
2675.22 4817
2675.70 5153
2676.19 5495
2676.68 5560
2677.17 5495
2677.65 5530
2678.14 5669
2678.63 5539
2679.12 5271
2679.61 5203
2680.09 5021
2680.58 4945
2681.07 4412
2681.56 4352
2682.04 4626
2682.53 4266
2683.02 4505
2683.51 4108
2684.00 4105
2684.49 4256
2684.97 4196
2685.46 3802
2685.95 3881
2686.44 4108
2686.93 4100
2687.42 3992
2687.90 3935
2688.39 3897
2688.88 3888
2689.37 4106
2689.86 4094
2690.35 3778
2690.84 3829
2691.33 3801
2691.81 3979
2692.30 3878
2692.79 3955
2693.28 3689
2693.77 3837
2694.26 3777
2694.75 3896
2695.24 3639
2695.73 3792
2696.22 3920
2696.71 3665
2697.20 3685
2697.68 3745
2698.17 3741
2698.66 3816
2699.15 3854
2699.64 3844
2700.13 3841
2700.62 4022
2701.11 4013
2701.60 4118
2702.09 4221
2702.58 4189
2703.07 4099
2703.56 4090
2704.05 4241
2704.54 4239
2705.03 4395
2705.52 4541
2706.01 4473
2706.50 4437
2706.99 4214
2707.48 3984
2707.97 4124
2708.46 4164
2708.95 4200
2709.44 4269
2709.93 4147
2710.43 3757
2710.92 3857
2711.41 3881
2711.90 4050
2712.39 3947
2712.88 3941
2713.37 4319
2713.86 4310
2714.35 4142
2714.84 4321
2715.33 4246
2715.82 4296
2716.32 4107
2716.81 4069
2717.30 4109
2717.79 4263
2718.28 3967
2718.77 3891
2719.26 4095
2719.76 4046
2720.25 4030
2720.74 3810
2721.23 3799
2721.72 3887
2722.21 3721
2722.70 3911
2723.20 3935
2723.69 3945
2724.18 3999
2724.67 4149
2725.16 4264
2725.66 4077
2726.15 3943
2726.64 4121
2727.13 4051
2727.62 3952
2728.12 3959
2728.61 3941
2729.10 3862
2729.59 3788
2730.09 3864
2730.58 3908
2731.07 4031
2731.56 4110
2732.06 3960
2732.55 3838
2733.04 3980
2733.53 4176
2734.03 4214
2734.52 4271
2735.01 4246
2735.50 4438
2736.00 4281
2736.49 4429
2736.98 4309
2737.48 4321
2737.97 4163
2738.46 4250
2738.96 4087
2739.45 4121
2739.94 4388
2740.44 4422
2740.93 4047
2741.42 4059
2741.92 4336
2742.41 4107
2742.90 4143
2743.40 3999
2743.89 4164
2744.38 4202
2744.88 4108
2745.37 3783
2745.86 4182
2746.36 4005
2746.85 3957
2747.35 3933
2747.84 3683
2748.33 3878
2748.83 3940
2749.32 3866
2749.82 3731
2750.31 3863
2750.81 3803
2751.30 3505
2751.79 3738
2752.29 3877
2752.78 3874
2753.28 3829
2753.77 3822
2754.27 4090
2754.76 4008
2755.26 4163
2755.75 3867
2756.24 3834
2756.74 3810
2757.23 3934
2757.73 4094
2758.22 3965
2758.72 4141
2759.21 4284
2759.71 4158
2760.20 4147
2760.70 4361
2761.19 4306
2761.69 4194
2762.19 4336
2762.68 4093
2763.18 3912
2763.67 4246
2764.17 3979
2764.66 4084
2765.16 4102
2765.65 4028
2766.15 4184
2766.64 4059
2767.14 4102
2767.64 4126
2768.13 3909
2768.63 3874
2769.12 4182
2769.62 4185
2770.12 4103
2770.61 4082
2771.11 4119
2771.60 4115
2772.10 4046
2772.60 4145
2773.09 4074
2773.59 4227
2774.08 4336
2774.58 4628
2775.08 4810
2775.57 4933
2776.07 5038
2776.57 5239
2777.06 5594
2777.56 5743
2778.06 5911
2778.55 6237
2779.05 6165
2779.55 6137
2780.04 6034
2780.54 5854
2781.04 5325
2781.54 5314
2782.03 5042
2782.53 5086
2783.03 4899
2783.52 4636
2784.02 4567
2784.52 4420
2785.02 4376
2785.51 4164
2786.01 4118
2786.51 4080
2787.01 4230
2787.50 4091
2788.00 4245
2788.50 4115
2789.00 3996
2789.49 4164
2789.99 3763
2790.49 3732
2790.99 3872
2791.48 3817
2791.98 3775
2792.48 3579
2792.98 3759
2793.48 3695
2793.97 3822
2794.47 3660
2794.97 3772
2795.47 3761
2795.97 3801
2796.47 4058
2796.96 4037
2797.46 4222
2797.96 4078
2798.46 4036
2798.96 4151
2799.46 4196
2799.96 4278
2800.45 4022
2800.95 3948
2801.45 3998
2801.95 3859
2802.45 3772
2802.95 3825
2803.45 4046
2803.95 3879
2804.45 3963
2804.94 3918
2805.44 3888
2805.94 4046
2806.44 4064
2806.94 3943
2807.44 4037
2807.94 4172
2808.44 4357
2808.94 4303
2809.44 4199
2809.94 4459
2810.44 4301
2810.94 4487
2811.44 4218
2811.94 4360
2812.44 4715
2812.94 4614
2813.44 4561
2813.94 4411
2814.44 4769
2814.94 4642
2815.44 4447
2815.94 4585
2816.44 4361
2816.94 4286
2817.44 4378
2817.94 4392
2818.44 4107
2818.94 4223
2819.44 4136
2819.94 4144
2820.44 4124
2820.94 4078
2821.44 3820
2821.94 3944
2822.44 4020
2822.94 3824
2823.44 3662
2823.94 3870
2824.44 3881
2824.94 3903
2825.45 4116
2825.95 3956
2826.45 3827
2826.95 3714
2827.45 3642
2827.95 3763
2828.45 3628
2828.95 3853
2829.45 4004
2829.96 3749
2830.46 3668
2830.96 3871
2831.46 3918
2831.96 3571
2832.46 3652
2832.96 3786
2833.47 3795
2833.97 3433
2834.47 3695
2834.97 3759
2835.47 3780
2835.97 3785
2836.48 3925
2836.98 3920
2837.48 4092
2837.98 4118
2838.48 4155
2838.99 3945
2839.49 4014
2839.99 4230
2840.49 4100
2841.00 4005
2841.50 3999
2842.00 3805
2842.50 3773
2843.01 3922
2843.51 3877
2844.01 3915
2844.51 3862
2845.02 4075
2845.52 4029
2846.02 3871
2846.52 3765
2847.03 4180
2847.53 4175
2848.03 4011
2848.54 4483
2849.04 4259
2849.54 4268
2850.04 4237
2850.55 4274
2851.05 4068
2851.55 4319
2852.06 4553
2852.56 4341
2853.06 4358
2853.57 4204
2854.07 4168
2854.57 4120
2855.08 3973
2855.58 4190
2856.09 4080
2856.59 3789
2857.09 3862
2857.60 3885
2858.10 3938
2858.60 4103
2859.11 3967
2859.61 3969
2860.12 3989
2860.62 3916
2861.12 3820
2861.63 4068
2862.13 3790
2862.64 3928
2863.14 3970
2863.65 3679
2864.15 3540
2864.65 3902
2865.16 4173
2865.66 3950
2866.17 3866
2866.67 3955
2867.18 3771
2867.68 3786
2868.19 3898
2868.69 3954
2869.20 3822
2869.70 3882
2870.21 3981
2870.71 4160
2871.21 3909
2871.72 3986
2872.23 4374
2872.73 4182
2873.24 4439
2873.74 4525
2874.25 4487
2874.75 4485
2875.26 4841
2875.76 4567
2876.27 4832
2876.77 4624
2877.28 4710
2877.78 4951
2878.29 4746
2878.79 4716
2879.30 4522
2879.81 4613
2880.31 4542
2880.82 4337
2881.32 4372
2881.83 4348
2882.34 4465
2882.84 4319
2883.35 4271
2883.85 4242
2884.36 4383
2884.87 4396
2885.37 4102
2885.88 4055
2886.38 4248
2886.89 4340
2887.40 4309
2887.90 4639
2888.41 4512
2888.92 4380
2889.42 4333
2889.93 4300
2890.44 4260
2890.94 4302
2891.45 4031
2891.96 4159
2892.46 4063
2892.97 3981
2893.48 4072
2893.98 4312
2894.49 4131
2895.00 4183
2895.51 4200
2896.01 4288
2896.52 4453
2897.03 4255
2897.53 4184
2898.04 4371
2898.55 4381
2899.06 4542
2899.56 4462
2900.07 4482
2900.58 4587
2901.09 4613
2901.59 4472
2902.10 4694
2902.61 4271
2903.12 4536
2903.63 4365
2904.13 4681
2904.64 4655
2905.15 4825
2905.66 4959
2906.17 4705
2906.67 4738
2907.18 4872
2907.69 4671
2908.20 4668
2908.71 4622
2909.21 4468
2909.72 4467
2910.23 4263
2910.74 4342
2911.25 4463
2911.76 4428
2912.26 4251
2912.77 4279
2913.28 4293
2913.79 4088
2914.30 4047
2914.81 4038
2915.32 4038
2915.83 4302
2916.34 4161
2916.84 4327
2917.35 4261
2917.86 4170
2918.37 4200
2918.88 4242
2919.39 3973
2919.90 3841
2920.41 4022
2920.92 4005
2921.43 4038
2921.94 4033
2922.45 4002
2922.96 4058
2923.46 3764
2923.97 3762
2924.48 3692
2924.99 3755
2925.50 3910
2926.01 3853
2926.52 3923
2927.03 4070
2927.54 3826
2928.05 3811
2928.56 3825
2929.07 3893
2929.58 3894
2930.09 3889
2930.60 3948
2931.11 3830
2931.62 3621
2932.13 3707
2932.64 3635
2933.15 3846
2933.67 3804
2934.18 3947
2934.69 3860
2935.20 3809
2935.71 3866
2936.22 3861
2936.73 3772
2937.24 3994
2937.75 4026
2938.26 4204
2938.77 3941
2939.28 4285
2939.79 4201
2940.30 4081
2940.82 4135
2941.33 4132
2941.84 4294
2942.35 4243
2942.86 4104
2943.37 4283
2943.88 4092
2944.39 4428
2944.91 4298
2945.42 4185
2945.93 4193
2946.44 4410
2946.95 4416
2947.46 4241
2947.98 4347
2948.49 4613
2949.00 4462
2949.51 4335
2950.02 4514
2950.53 4293
2951.05 4290
2951.56 4258
2952.07 4235
2952.58 4099
2953.09 4115
2953.61 4136
2954.12 3953
2954.63 3734
2955.14 3736
2955.66 3791
2956.17 3975
2956.68 3925
2957.19 3886
2957.71 3805
2958.22 3809
2958.73 3987
2959.24 3890
2959.76 3922
2960.27 4027
2960.78 4090
2961.29 3979
2961.81 4067
2962.32 4168
2962.83 4293
2963.35 4069
2963.86 3993
2964.37 4023
2964.89 4118
2965.40 4065
2965.91 4230
2966.43 4072
2966.94 3782
2967.45 3748
2967.97 3695
2968.48 3522
2968.99 3648
2969.51 3707
2970.02 3843
2970.53 3473
2971.05 3592
2971.56 3604
2972.07 3576
2972.59 3496
2973.10 3420
2973.62 3583
2974.13 3627
2974.64 3547
2975.16 3801
2975.67 3885
2976.19 3710
2976.70 3789
2977.22 3839
2977.73 3801
2978.24 3757
2978.76 3791
2979.27 3837
2979.79 4028
2980.30 4031
2980.82 3958
2981.33 3822
2981.85 3884
2982.36 3930
2982.87 3925
2983.39 3945
2983.90 4030
2984.42 3738
2984.93 3842
2985.45 3996
2985.96 3942
2986.48 3983
2986.99 4264
2987.51 4332
2988.02 4308
2988.54 4308
2989.05 4444
2989.57 4367
2990.09 4178
2990.60 4239
2991.12 4455
2991.63 4289
2992.15 4099
2992.66 4205
2993.18 4090
2993.69 4030
2994.21 4171
2994.73 4029
2995.24 4097
2995.76 3998
2996.27 4254
2996.79 4326
2997.30 4419
2997.82 4570
2998.34 4899
2998.85 4985
2999.37 5011
2999.89 4904
3000.40 5063
3000.92 5103
3001.43 5039
3001.95 5075
3002.47 4989
3002.98 5024
3003.50 5045
3004.02 4812
3004.53 4918
3005.05 5168
3005.57 5062
3006.08 5284
3006.60 5369
3007.12 5258
3007.63 4984
3008.15 5048
3008.67 4952
3009.18 4592
3009.70 4587
3010.22 4392
3010.74 4325
3011.25 4142
3011.77 3925
3012.29 3923
3012.80 3979
3013.32 4166
3013.84 3887
3014.36 3872
3014.87 3806
3015.39 3956
3015.91 4164
3016.43 3925
3016.94 3938
3017.46 4189
3017.98 4344
3018.50 4367
3019.02 4206
3019.53 4329
3020.05 4447
3020.57 4656
3021.09 4623
3021.60 4549
3022.12 4743
3022.64 4571
3023.16 4518
3023.68 4912
3024.20 4667
3024.71 4833
3025.23 4832
3025.75 4707
3026.27 4534
3026.79 4162
3027.31 4341
3027.82 4449
3028.34 4598
3028.86 4449
3029.38 4484
3029.90 4601
3030.42 4392
3030.94 4351
3031.46 4277
3031.98 4262
3032.49 4167
3033.01 4387
3033.53 4288
3034.05 4172
3034.57 4279
3035.09 4187
3035.61 4400
3036.13 4163
3036.65 4358
3037.17 4436
3037.69 4282
3038.21 4175
3038.73 4305
3039.25 4223
3039.76 4536
3040.28 4201
3040.80 4116
3041.32 3998
3041.84 3990
3042.36 4201
3042.88 4033
3043.40 4003
3043.92 3807
3044.44 3924
3044.96 3857
3045.48 3870
3046.00 3922
3046.52 4064
3047.04 3985
3047.56 3965
3048.08 3884
3048.60 3923
3049.13 3927
3049.65 3957
3050.17 4068
3050.69 3880
3051.21 3965
3051.73 3734
3052.25 3888
3052.77 3966
3053.29 3709
3053.81 3656
3054.33 3635
3054.85 3590
3055.37 3592
3055.89 3700
3056.42 3706
3056.94 3731
3057.46 3842
3057.98 3895
3058.50 3895
3059.02 3937
3059.54 4037
3060.06 3876
3060.59 3726
3061.11 3861
3061.63 4078
3062.15 4011
3062.67 3816
3063.19 4067
3063.71 4107
3064.24 4200
3064.76 4095
3065.28 4049
3065.80 4051
3066.32 4220
3066.85 4234
3067.37 4202
3067.89 4504
3068.41 4378
3068.93 4322
3069.46 4360
3069.98 4358
3070.50 4239
3071.02 4094
3071.54 4087
3072.07 4176
3072.59 3976
3073.11 4051
3073.63 4028
3074.16 3875
3074.68 3938
3075.20 4006
3075.73 3963
3076.25 3949
3076.77 4002
3077.29 3972
3077.82 3878
3078.34 3947
3078.86 4143
3079.39 4266
3079.91 4194
3080.43 4181
3080.95 4279
3081.48 4544
3082.00 4457
3082.52 4409
3083.05 4345
3083.57 4529
3084.09 4567
3084.62 4399
3085.14 4241
3085.66 4345
3086.19 4185
3086.71 4295
3087.24 4293
3087.76 4420
3088.28 4286
3088.81 4300
3089.33 4179
3089.85 4036
3090.38 4203
3090.90 4115
3091.43 3979
3091.95 4121
3092.47 4167
3093.00 4114
3093.52 3949
3094.05 3929
3094.57 3920
3095.10 4002
3095.62 4083
3096.14 4084
3096.67 4173
3097.19 4180
3097.72 4161
3098.24 4096
3098.77 4135
3099.29 4071
3099.82 4087
3100.34 4082
3100.87 4379
3101.39 4432
3101.92 4856
3102.44 4708
3102.97 5030
3103.49 5341
3104.02 5537
3104.54 5849
3105.07 5888
3105.59 5934
3106.12 5746
3106.64 5728
3107.17 5768
3107.69 5553
3108.22 5145
3108.74 4908
3109.27 4756
3109.79 4550
3110.32 4475
3110.85 4118
3111.37 4253
3111.90 3851
3112.42 3922
3112.95 3866
3113.48 3737
3114.00 3825
3114.53 3953
3115.05 3964
3115.58 4153
3116.11 4143
3116.63 3797
3117.16 3941
3117.68 3905
3118.21 3839
3118.74 3756
3119.26 3873
3119.79 3883
3120.32 3746
3120.84 3825
3121.37 3807
3121.90 3767
3122.42 3978
3122.95 3790
3123.48 3663
3124.00 3777
3124.53 3810
3125.06 3690
3125.58 3948
3126.11 3921
3126.64 3859
3127.16 3824
3127.69 3793
3128.22 3659
3128.75 3657
3129.27 3821
3129.80 3978
3130.33 3820
3130.85 3768
3131.38 3755
3131.91 3674
3132.44 3667
3132.96 3725
3133.49 3811
3134.02 4014
3134.55 3791
3135.07 3834
3135.60 3478
3136.13 3648
3136.66 3549
3137.19 3594
3137.71 3640
3138.24 3583
3138.77 3498
3139.30 3530
3139.83 3504
3140.35 3570
3140.88 3632
3141.41 3585
3141.94 3665
3142.47 3754
3143.00 3807
3143.52 3601
3144.05 3552
3144.58 3589
3145.11 3733
3145.64 3689
3146.17 3740
3146.70 3889
3147.22 3787
3147.75 3801
3148.28 3891
3148.81 3795
3149.34 4020
3149.87 4207
3150.40 4272
3150.93 4453
3151.46 4409
3151.98 4532
3152.51 4332
3153.04 4386
3153.57 4532
3154.10 4346
3154.63 4415
3155.16 4392
3155.69 4178
3156.22 4093
3156.75 4152
3157.28 3917
3157.81 3953
3158.34 3907
3158.87 3996
3159.40 4062
3159.93 3951
3160.46 3988
3160.99 3920
3161.52 3852
3162.05 4007
3162.58 4032
3163.11 4129
3163.64 4221
3164.17 3885
3164.70 3751
3165.23 3756
3165.76 4032
3166.29 3701
3166.82 3628
3167.35 3442
3167.88 3505
3168.41 3693
3168.94 3635
3169.47 3525
3170.00 3410
3170.53 3452
3171.06 3570
3171.59 3632
3172.13 3615
3172.66 3752
3173.19 4006
3173.72 4020
3174.25 4193
3174.78 4192
3175.31 4249
3175.84 4425
3176.37 4335
3176.90 4256
3177.44 4341
3177.97 4310
3178.50 4346
3179.03 4475
3179.56 4220
3180.09 4153
3180.62 4268
3181.16 4123
3181.69 4058
3182.22 3982
3182.75 3723
3183.28 3726
3183.81 3689
3184.35 3697
3184.88 3787
3185.41 3647
3185.94 3633
3186.47 3801
3187.01 3647
3187.54 3718
3188.07 3766
3188.60 3790
3189.14 3797
3189.67 3629
3190.20 3777
3190.73 3828
3191.26 3840
3191.80 3831
3192.33 3731
3192.86 3896
3193.39 3682
3193.93 3689
3194.46 3712
3194.99 3905
3195.53 3699
3196.06 3536
3196.59 3719
3197.12 3692
3197.66 3715
3198.19 3650
3198.72 3713
3199.26 3810
3199.79 3883
3200.32 3839
3200.86 3844
3201.39 3647
3201.92 4120
3202.46 4162
3202.99 4143
3203.52 4209
3204.06 4163
3204.59 4200
3205.12 4067
3205.66 4052
3206.19 4113
3206.72 4006
3207.26 4079
3207.79 4026
3208.33 3927
3208.86 3977
3209.39 3818
3209.93 3820
3210.46 3780
3211.00 3713
3211.53 3819
3212.06 4208
3212.60 4096
3213.13 4131
3213.67 4251
3214.20 4056
3214.74 4116
3215.27 4157
3215.80 4158
3216.34 3905
3216.87 3902
3217.41 3963
3217.94 4212
3218.48 3807
3219.01 3698
3219.55 3809
3220.08 3860
3220.62 3821
3221.15 4093
3221.69 4073
3222.22 4171
3222.76 3936
3223.29 4239
3223.83 4457
3224.36 4604
3224.90 4702
3225.43 4722
3225.97 4768
3226.50 4740
3227.04 4933
3227.57 4616
3228.11 4634
3228.65 4573
3229.18 4394
3229.72 4206
3230.25 4214
3230.79 4279
3231.32 4015
3231.86 3755
3232.40 3816
3232.93 3741
3233.47 3869
3234.00 3685
3234.54 3786
3235.08 3943
3235.61 3615
3236.15 3713
3236.68 4060
3237.22 4000
3237.76 3904
3238.29 4076
3238.83 4159
3239.37 4167
3239.90 4198
3240.44 4200
3240.97 4275
3241.51 3996
3242.05 4236
3242.58 4279
3243.12 4136
3243.66 4148
3244.20 4100
3244.73 4043
3245.27 3878
3245.81 3811
3246.34 3888
3246.88 3874
3247.42 3716
3247.95 3737
3248.49 3592
3249.03 3749
3249.57 3833
3250.10 3725
3250.64 3913
3251.18 3935
3251.72 3959
3252.25 3849
3252.79 4012
3253.33 4015
3253.87 4104
3254.40 4000
3254.94 4138
3255.48 4038
3256.02 3932
3256.55 4024
3257.09 3970
3257.63 4196
3258.17 4269
3258.71 4363
3259.24 4374
3259.78 4308
3260.32 4523
3260.86 4704
3261.40 4706
3261.94 4783
3262.47 5034
3263.01 4976
3263.55 5041
3264.09 5252
3264.63 5270
3265.17 5248
3265.71 5030
3266.24 5200
3266.78 4726
3267.32 4571
3267.86 4448
3268.40 4416
3268.94 4287
3269.48 4207
3270.02 4092
3270.55 4080
3271.09 4144
3271.63 3921
3272.17 3807
3272.71 3789
3273.25 3923
3273.79 3887
3274.33 3739
3274.87 3769
3275.41 3848
3275.95 3829
3276.49 3847
3277.03 3864
3277.57 4083
3278.11 4221
3278.65 4010
3279.19 3978
3279.73 4314
3280.26 4356
3280.80 4201
3281.34 4205
3281.88 4152
3282.42 4181
3282.96 4258
3283.50 4150
3284.04 4223
3284.59 4225
3285.13 4357
3285.67 4398
3286.21 4543
3286.75 4749
3287.29 4912
3287.83 4878
3288.37 5035
3288.91 5085
3289.45 5244
3289.99 5055
3290.53 5146
3291.07 5015
3291.61 4633
3292.15 4746
3292.69 4729
3293.23 4639
3293.77 4462
3294.32 4303
3294.86 4326
3295.40 4664
3295.94 4447
3296.48 4242
3297.02 4294
3297.56 4394
3298.10 4377
3298.65 4344
3299.19 4339
3299.73 4421
3300.27 4144
3300.81 4051
3301.35 3795
3301.89 4300
3302.44 4225
3302.98 4057
3303.52 4071
3304.06 4059
3304.60 3926
3305.14 4028
3305.69 3975
3306.23 3832
3306.77 3725
3307.31 3760
3307.85 3757
3308.40 3900
3308.94 3847
3309.48 3929
3310.02 3910
3310.57 3972
3311.11 3972
3311.65 3964
3312.19 4076
3312.74 4087
3313.28 3997
3313.82 4242
3314.36 4266
3314.91 4344
3315.45 4384
3315.99 4405
3316.53 4371
3317.08 4276
3317.62 4154
3318.16 4182
3318.71 4362
3319.25 4175
3319.79 4367
3320.34 4245
3320.88 3941
3321.42 3891
3321.96 4027
3322.51 4056
3323.05 3988
3323.59 4137
3324.14 4169
3324.68 4496
3325.23 4429
3325.77 4100
3326.31 4150
3326.86 4379
3327.40 4545
3327.94 4564
3328.49 4543
3329.03 4335
3329.57 4198
3330.12 4051
3330.66 3971
3331.21 3891
3331.75 3956
3332.29 3854
3332.84 3804
3333.38 3699
3333.93 3602
3334.47 3404
3335.02 3596
3335.56 3722
3336.10 3806
3336.65 3880
3337.19 3658
3337.74 3886
3338.28 3816
3338.83 3956
3339.37 3922
3339.92 3927
3340.46 3656
3341.01 3822
3341.55 4007
3342.10 3658
3342.64 3815
3343.19 3893
3343.73 3545
3344.28 3728
3344.82 3621
3345.37 3827
3345.91 3808
3346.46 3811
3347.00 3560
3347.55 3465
3348.09 3739
3348.64 3850
3349.18 3727
3349.73 3672
3350.27 3961
3350.82 3836
3351.37 3754
3351.91 3796
3352.46 3772
3353.00 3810
3353.55 4040
3354.10 4018
3354.64 4017
3355.19 3896
3355.73 3819
3356.28 3971
3356.83 3845
3357.37 3942
3357.92 3796
3358.46 3829
3359.01 4093
3359.56 4113
3360.10 3971
3360.65 3931
3361.20 3836
3361.74 3678
3362.29 3608
3362.84 3613
3363.38 3819
3363.93 3882
3364.48 3706
3365.02 3734
3365.57 3671
3366.12 3544
3366.66 3639
3367.21 3520
3367.76 3447
3368.30 3591
3368.85 3602
3369.40 3499
3369.94 3459
3370.49 3516
3371.04 3798
3371.59 3846
3372.13 3712
3372.68 3762
3373.23 3923
3373.78 4104
3374.32 3927
3374.87 3566
3375.42 3629
3375.97 3498
3376.51 3604
3377.06 3452
3377.61 3468
3378.16 3306
3378.71 3473
3379.25 3320
3379.80 3360
3380.35 3447
3380.90 3367
3381.45 3391
3381.99 3512
3382.54 3293
3383.09 3250
3383.64 3221
3384.19 3410
3384.74 3457
3385.28 3214
3385.83 3209
3386.38 3418
3386.93 3347
3387.48 3177
3388.03 3297
3388.58 3454
3389.12 3443
3389.67 3381
3390.22 3401
3390.77 3531
3391.32 3489
3391.87 3412
3392.42 3406
3392.97 3531
3393.52 3475
3394.06 3420
3394.61 3460
3395.16 3497
3395.71 3385
3396.26 3268
3396.81 3327
3397.36 3334
3397.91 3248
3398.46 3356
3399.01 3329
3399.56 3362
3400.11 3387
3400.66 3437
3401.21 3334
3401.76 3386
3402.31 3608
3402.86 3434
3403.41 3459
3403.96 3441
3404.51 3443
3405.06 3430
3405.61 3572
3406.16 3532
3406.71 3534
3407.26 3369
3407.81 3653
3408.36 3613
3408.91 3568
3409.46 3453
3410.01 3412
3410.56 3482
3411.11 3433
3411.66 3414
3412.21 3508
3412.76 3083
3413.31 3115
3413.86 3270
3414.41 3392
3414.96 3356
3415.51 3306
3416.07 3367
3416.62 3612
3417.17 3498
3417.72 3421
3418.27 3521
3418.82 3483
3419.37 3525
3419.92 3376
3420.47 3379
3421.03 3541
3421.58 3504
3422.13 3348
3422.68 3389
3423.23 3348
3423.78 3432
3424.33 3572
3424.89 3649
3425.44 3418
3425.99 3478
3426.54 3449
3427.09 3617
3427.65 3563
3428.20 3600
3428.75 3732
3429.30 3515
3429.85 3649
3430.41 3634
3430.96 3455
3431.51 3412
3432.06 3484
3432.61 3290
3433.17 3497
3433.72 3556
3434.27 3516
3434.82 3660
3435.38 3535
3435.93 3450
3436.48 3388
3437.03 3605
3437.59 3367
3438.14 3251
3438.69 3581
3439.24 3490
3439.80 3354
3440.35 3461
3440.90 3408
3441.46 3405
3442.01 3413
3442.56 3561
3443.11 3433
3443.67 3615
3444.22 3471
3444.77 3437
3445.33 3197
3445.88 3308
3446.43 3427
3446.99 3315
3447.54 3415
3448.09 3484
3448.65 3381
3449.20 3314
3449.76 3391
3450.31 3309
3450.86 3176
3451.42 3254
3451.97 3446
3452.52 3412
3453.08 3517
3453.63 3389
3454.19 3192
3454.74 3377
3455.29 3378
3455.85 3340
3456.40 3284
3456.96 3284
3457.51 3219
3458.07 3300
3458.62 3341
3459.17 3406
3459.73 3194
3460.28 3262
3460.84 3426
3461.39 3608
3461.95 3699
3462.50 3592
3463.06 3405
3463.61 3744
3464.17 3695
3464.72 3735
3465.27 3749
3465.83 3510
3466.38 3662
3466.94 3597
3467.49 3452
3468.05 3672
3468.61 3540
3469.16 3668
3469.72 3726
3470.27 3665
3470.83 3701
3471.38 3594
3471.94 3736
3472.49 3573
3473.05 3696
3473.60 3751
3474.16 3855
3474.71 3610
3475.27 3644
3475.83 3775
3476.38 3666
3476.94 3518
3477.49 3696
3478.05 3523
3478.61 3518
3479.16 3892
3479.72 3629
3480.27 3538
3480.83 3608
3481.39 3891
3481.94 3944
3482.50 3822
3483.05 3925
3483.61 3969
3484.17 3899
3484.72 3704
3485.28 3703
3485.84 3745
3486.39 3931
3486.95 3987
3487.51 3851
3488.06 4120
3488.62 4180
3489.18 4150
3489.73 4254
3490.29 4346
3490.85 4684
3491.40 5371
3491.96 5310
3492.52 5385
3493.08 5920
3493.63 5974
3494.19 5861
3494.75 5884
3495.30 6122
3495.86 6479
3496.42 6047
3496.98 5954
3497.53 5720
3498.09 5737
3498.65 5771
3499.21 5736
3499.76 6156
3500.32 6455
3500.88 6864
3501.44 7118
3501.99 7655
3502.55 7889
3503.11 8545
3503.67 9116
3504.23 9026
3504.78 9769
3505.34 10812
3505.90 11443
3506.46 12381
3507.02 12634
3507.58 12490
3508.13 12589
3508.69 12748
3509.25 12327
3509.81 11034
3510.37 10657
3510.93 9539
3511.48 8481
3512.04 7477
3512.60 6958
3513.16 6245
3513.72 5868
3514.28 5456
3514.84 5039
3515.40 4781
3515.95 4817
3516.51 4601
3517.07 4123
3517.63 4092
3518.19 4317
3518.75 4254
3519.31 4045
3519.87 3898
3520.43 3944
3520.99 3831
3521.55 3848
3522.11 3926
3522.67 3880
3523.22 3842
3523.78 3703
3524.34 3707
3524.90 3622
3525.46 3593
3526.02 3621
3526.58 3656
3527.14 3697
3527.70 3983
3528.26 3721
3528.82 3603
3529.38 3861
3529.94 3804
3530.50 3638
3531.06 3678
3531.62 3772
3532.18 3716
3532.74 3651
3533.30 3727
3533.86 3757
3534.42 3713
3534.98 3685
3535.54 3793
3536.11 3820
3536.67 3987
3537.23 4142
3537.79 3935
3538.35 3980
3538.91 3996
3539.47 3979
3540.03 4008
3540.59 3958
3541.15 3963
3541.71 4142
3542.27 4413
3542.84 4268
3543.40 4359
3543.96 4484
3544.52 4382
3545.08 4516
3545.64 4448
3546.20 4551
3546.76 4249
3547.33 4318
3547.89 4470
3548.45 4253
3549.01 4035
3549.57 4184
3550.13 4010
3550.69 4004
3551.26 3897
3551.82 3604
3552.38 3728
3552.94 3663
3553.50 3404
3554.07 3493
3554.63 3437
3555.19 3471
3555.75 3515
3556.31 3658
3556.88 3539
3557.44 3531
3558.00 3642
3558.56 3256
3559.13 3372
3559.69 3252
3560.25 3534
3560.81 3599
3561.38 3784
3561.94 3631
3562.50 3696
3563.06 3701
3563.63 3837
3564.19 3702
3564.75 3466
3565.31 3592
3565.88 3736
3566.44 3747
3567.00 3776
3567.57 3738
3568.13 3739
3568.69 3802
3569.26 3653
3569.82 3607
3570.38 3657
3570.95 3724
3571.51 3506
3572.07 3681
3572.64 3539
3573.20 3605
3573.76 3722
3574.33 3617
3574.89 3679
3575.45 3620
3576.02 3621
3576.58 3660
3577.14 3547
3577.71 3641
3578.27 3799
3578.84 3676
3579.40 3781
3579.96 3781
3580.53 3676
3581.09 3902
3581.66 3850
3582.22 3913
3582.78 3841
3583.35 3947
3583.91 4024
3584.48 3771
3585.04 3765
3585.61 3961
3586.17 3993
3586.74 3864
3587.30 3733
3587.86 3601
3588.43 3608
3588.99 3544
3589.56 3499
3590.12 3544
3590.69 3406
3591.25 3262
3591.82 3435
3592.38 3435
3592.95 3373
3593.51 3355
3594.08 3234
3594.64 3261
3595.21 3286
3595.77 3377
3596.34 3551
3596.90 3503
3597.47 3247
3598.04 3481
3598.60 3634
3599.17 3633
3599.73 3673
3600.30 3585
3600.86 3507
3601.43 3420
3601.99 3530
3602.56 3556
3603.13 3521
3603.69 3258
3604.26 3598
3604.82 3478
3605.39 3531
3605.96 3451
3606.52 3337
3607.09 3194
3607.65 3222
3608.22 3297
3608.79 3113
3609.35 3393
3609.92 3210
3610.49 3170
3611.05 3248
3611.62 3113
3612.19 3197
3612.75 3012
3613.32 3202
3613.89 3299
3614.45 3277
3615.02 3284
3615.59 3328
3616.15 3256
3616.72 3484
3617.29 3625
3617.85 3640
3618.42 3629
3618.99 3834
3619.55 4012
3620.12 3929
3620.69 3904
3621.26 3963
3621.82 4155
3622.39 4245
3622.96 4049
3623.53 4000
3624.09 3646
3624.66 3811
3625.23 3819
3625.80 3627
3626.36 3696
3626.93 3498
3627.50 3360
3628.07 3387
3628.63 3507
3629.20 3283
3629.77 3258
3630.34 3198
3630.91 3309
3631.47 3209
3632.04 3145
3632.61 3348
3633.18 3549
3633.75 3492
3634.32 3556
3634.88 3622
3635.45 3765
3636.02 3612
3636.59 3561
3637.16 3371
3637.73 3501
3638.29 3566
3638.86 3456
3639.43 3416
3640.00 3533
3640.57 3321
3641.14 3360
3641.71 3299
3642.28 3646
3642.84 3490
3643.41 3375
3643.98 3484
3644.55 3414
3645.12 3430
3645.69 3549
3646.26 3450
3646.83 3407
3647.40 3491
3647.97 3362
3648.54 3381
3649.11 3415
3649.68 3443
3650.25 3503
3650.81 3443
3651.38 3320
3651.95 3478
3652.52 3594
3653.09 3437
3653.66 3500
3654.23 3448
3654.80 3365
3655.37 3479
3655.94 3480
3656.51 3417
3657.08 3510
3657.65 3459
3658.22 3314
3658.79 3307
3659.36 3446
3659.93 3342
3660.50 3276
3661.07 3238
3661.64 3294
3662.22 3342
3662.79 3316
3663.36 3253
3663.93 3324
3664.50 3530
3665.07 3236
3665.64 3023
3666.21 3198
3666.78 3330
3667.35 3130
3667.92 3144
3668.49 3144
3669.06 3424
3669.64 3214
3670.21 3150
3670.78 3184
3671.35 3249
3671.92 3440
3672.49 3657
3673.06 3255
3673.63 3128
3674.21 3392
3674.78 3373
3675.35 3253
3675.92 3300
3676.49 3186
3677.06 3259
3677.63 3411
3678.21 3434
3678.78 3388
3679.35 3244
3679.92 3256
3680.49 3296
3681.07 3380
3681.64 3175
3682.21 3205
3682.78 3280
3683.35 3039
3683.93 3147
3684.50 3109
3685.07 3410
3685.64 3168
3686.21 3142
3686.79 3137
3687.36 3063
3687.93 2965
3688.50 2892
3689.08 3142
3689.65 3337
3690.22 3262
3690.80 3079
3691.37 3028
3691.94 2985
3692.51 3038
3693.09 3091
3693.66 2949
3694.23 3146
3694.81 3306
3695.38 3191
3695.95 3149
3696.52 3171
3697.10 3200
3697.67 3081
3698.24 2990
3698.82 3006
3699.39 2891
3699.96 2974
3700.54 3003
3701.11 2848
3701.68 3004
3702.26 3119
3702.83 3087
3703.41 3191
3703.98 3100
3704.55 2979
3705.13 2880
3705.70 3050
3706.27 3039
3706.85 3119
3707.42 3112
3708.00 2993
3708.57 3070
3709.14 3377
3709.72 3179
3710.29 2979
3710.87 3128
3711.44 3145
3712.02 3168
3712.59 3051
3713.16 3056
3713.74 3251
3714.31 3443
3714.89 3300
3715.46 3040
3716.04 3013
3716.61 3303
3717.19 3110
3717.76 2838
3718.34 3031
3718.91 3151
3719.49 3104
3720.06 2976
3720.64 2748
3721.21 2833
3721.79 3105
3722.36 3068
3722.94 2924
3723.51 2933
3724.09 2824
3724.66 2807
3725.24 2986
3725.81 2797
3726.39 2916
3726.96 2961
3727.54 2961
3728.12 2937
3728.69 2980
3729.27 2934
3729.84 2992
3730.42 3045
3730.99 3145
3731.57 3147
3732.15 3000
3732.72 3101
3733.30 3213
3733.87 3182
3734.45 3156
3735.03 3072
3735.60 3123
3736.18 3097
3736.75 3090
3737.33 3338
3737.91 3174
3738.48 3031
3739.06 3068
3739.64 2975
3740.21 2952
3740.79 3258
3741.37 3236
3741.94 3082
3742.52 3158
3743.10 3146
3743.67 3153
3744.25 3099
3744.83 2904
3745.40 2911
3745.98 3086
3746.56 2996
3747.13 2860
3747.71 2925
3748.29 3014
3748.87 2976
3749.44 3028
3750.02 3092
3750.60 3175
3751.17 3090
3751.75 3023
3752.33 2917
3752.91 2898
3753.48 3029
3754.06 3135
3754.64 2968
3755.22 2928
3755.80 2939
3756.37 2831
3756.95 2822
3757.53 3068
3758.11 2930
3758.68 2935
3759.26 2996
3759.84 3046
3760.42 2953
3761.00 2965
3761.58 2969
3762.15 3066
3762.73 2944
3763.31 2858
3763.89 2947
3764.47 3020
3765.04 3199
3765.62 3052
3766.20 2962
3766.78 3137
3767.36 2962
3767.94 3073
3768.52 3150
3769.10 2872
3769.67 2893
3770.25 3004
3770.83 2947
3771.41 2958
3771.99 2962
3772.57 2934
3773.15 3059
3773.73 3120
3774.31 3067
3774.89 3251
3775.46 3182
3776.04 3069
3776.62 3009
3777.20 3141
3777.78 3172
3778.36 3291
3778.94 3009
3779.52 3013
3780.10 2782
3780.68 2805
3781.26 2857
3781.84 2754
3782.42 2956
3783.00 2931
3783.58 2916
3784.16 2763
3784.74 3016
3785.32 2936
3785.90 2716
3786.48 2757
3787.06 2826
3787.64 2814
3788.22 2871
3788.80 2978
3789.38 2931
3789.96 2963
3790.54 3006
3791.12 2973
3791.70 3098
3792.28 2973
3792.86 2890
3793.44 2931
3794.02 3081
3794.60 3288
3795.18 3197
3795.77 3280
3796.35 3153
3796.93 3296
3797.51 3280
3798.09 3375
3798.67 3392
3799.25 3311
3799.83 3392
3800.41 3443
3800.99 3520
3801.58 3639
3802.16 3647
3802.74 3654
3803.32 3860
3803.90 3719
3804.48 3816
3805.06 3647
3805.65 3670
3806.23 3581
3806.81 3536
3807.39 3625
3807.97 3679
3808.55 3522
3809.14 3602
3809.72 3502
3810.30 3379
3810.88 3529
3811.46 3699
3812.05 3697
3812.63 3678
3813.21 4045
3813.79 3755
3814.37 3695
3814.96 3792
3815.54 3903
3816.12 3696
3816.70 3551
3817.29 3622
3817.87 3727
3818.45 3804
3819.03 3712
3819.62 3673
3820.20 3633
3820.78 3317
3821.36 3165
3821.95 3361
3822.53 3159
3823.11 3186
3823.70 3213
3824.28 3002
3824.86 3180
3825.45 3038
3826.03 3012
3826.61 3118
3827.19 3203
3827.78 3022
3828.36 2960
3828.94 2978
3829.53 3112
3830.11 2900
3830.69 2654
3831.28 2919
3831.86 2978
3832.45 2900
3833.03 2992
3833.61 2953
3834.20 2804
3834.78 2747
3835.36 2902
3835.95 2827
3836.53 3125
3837.12 3075
3837.70 2866
3838.28 3021
3838.87 3022
3839.45 2995
3840.04 3001
3840.62 2901
3841.20 3102
3841.79 2929
3842.37 2789
3842.96 2888
3843.54 2803
3844.13 2920
3844.71 2743
3845.30 2704
3845.88 2852
3846.47 2869
3847.05 2796
3847.63 2851
3848.22 2866
3848.80 2959
3849.39 2900
3849.97 2947
3850.56 2978
3851.14 2902
3851.73 2889
3852.31 3036
3852.90 2986
3853.48 2901
3854.07 2894
3854.66 3015
3855.24 2909
3855.83 2979
3856.41 2991
3857.00 2917
3857.58 2904
3858.17 2929
3858.75 2845
3859.34 3102
3859.92 3020
3860.51 2893
3861.10 2819
3861.68 2853
3862.27 2831
3862.85 2980
3863.44 3024
3864.03 3106
3864.61 2912
3865.20 3019
3865.78 3209
3866.37 3133
3866.96 2909
3867.54 2968
3868.13 2945
3868.72 3058
3869.30 2986
3869.89 2905
3870.47 2718
3871.06 2821
3871.65 2771
3872.23 3128
3872.82 2975
3873.41 3094
3873.99 2850
3874.58 2888
3875.17 2996
3875.76 3056
3876.34 3100
3876.93 3200
3877.52 2991
3878.10 2968
3878.69 3098
3879.28 2954
3879.86 2920
3880.45 2956
3881.04 2903
3881.63 2981
3882.21 2663
3882.80 2694
3883.39 2777
3883.98 2702
3884.56 2710
3885.15 2684
3885.74 2742
3886.33 2728
3886.91 2633
3887.50 2642
3888.09 2446
3888.68 2765
3889.27 2787
3889.85 2727
3890.44 2686
3891.03 2824
3891.62 2931
3892.21 2789
3892.79 2865
3893.38 2770
3893.97 2870
3894.56 2902
3895.15 2624
3895.74 2950
3896.32 2977
3896.91 2970
3897.50 2939
3898.09 2867
3898.68 2791
3899.27 3023
3899.86 2951
3900.45 3004
3901.03 2893
3901.62 2994
3902.21 2978
3902.80 3020
3903.39 3052
3903.98 2881
3904.57 2920
3905.16 2904
3905.75 2774
3906.34 2872
3906.92 2787
3907.51 2960
3908.10 2873
3908.69 2781
3909.28 2837
3909.87 2687
3910.46 2711
3911.05 2790
3911.64 2655
3912.23 2659
3912.82 2791
3913.41 2604
3914.00 2470
3914.59 2470
3915.18 2441
3915.77 2613
3916.36 2494
3916.95 2513
3917.54 2644
3918.13 2683
3918.72 2829
3919.31 2630
3919.90 2713
3920.49 2861
3921.08 2751
3921.67 2687
3922.26 2639
3922.85 2956
3923.44 2869
3924.03 2774
3924.62 2645
3925.21 2700
3925.80 2739
3926.40 2838
3926.99 2666
3927.58 2815
3928.17 2895
3928.76 2726
3929.35 2802
3929.94 2830
3930.53 2755
3931.12 2616
3931.71 3003
3932.30 2784
3932.90 2752
3933.49 2611
3934.08 2625
3934.67 2532
3935.26 2733
3935.85 2808
3936.44 2764
3937.04 2697
3937.63 2548
3938.22 2638
3938.81 2699
3939.40 2736
3939.99 2755
3940.59 2739
3941.18 2745
3941.77 2910
3942.36 2783
3942.95 2682
3943.55 2698
3944.14 2765
3944.73 2822
3945.32 2782
3945.91 2700
3946.51 2825
3947.10 2863
3947.69 2729
3948.28 2729
3948.88 2683
3949.47 2610
3950.06 2653
3950.65 2724
3951.25 2785
3951.84 2649
3952.43 2658
3953.02 2559
3953.62 2466
3954.21 2632
3954.80 2790
3955.40 2672
3955.99 2798
3956.58 2831
3957.17 2682
3957.77 2722
3958.36 2727
3958.95 2840
3959.55 2821
3960.14 2777
3960.73 2770
3961.33 2868
3961.92 2770
3962.51 2976
3963.11 2798
3963.70 2593
3964.29 2648
3964.89 2778
3965.48 2649
3966.08 2636
3966.67 2721
3967.26 2785
3967.86 2708
3968.45 2860
3969.04 2645
3969.64 2777
3970.23 2763
3970.83 2634
3971.42 2568
3972.01 2567
3972.61 2696
3973.20 2498
3973.80 2527
3974.39 2693
3974.99 2699
3975.58 2778
3976.18 2566
3976.77 2720
3977.36 2730
3977.96 2577
3978.55 2738
3979.15 2870
3979.74 2793
3980.34 2859
3980.93 2776
3981.53 2909
3982.12 2888
3982.72 3026
3983.31 3019
3983.91 2776
3984.50 2737
3985.10 2831
3985.69 2712
3986.29 2784
3986.88 2823
3987.48 2841
3988.07 2925
3988.67 2894
3989.26 3004
3989.86 2943
3990.46 2849
3991.05 2823
3991.65 2861
3992.24 2821
3992.84 2767
3993.43 2818
3994.03 2946
3994.63 3061
3995.22 3038
3995.82 3009
3996.41 3041
3997.01 3135
3997.61 3310
3998.20 3147
3998.80 3122
3999.39 3018
3999.99 3053
4000.59 3105
4001.18 3189
4001.78 3145
4002.38 3180
4002.97 2972
4003.57 2979
4004.17 2937
4004.76 2937
4005.36 2877
4005.96 2778
4006.55 2899
4007.15 3052
4007.75 2953
4008.34 2988
4008.94 2989
4009.54 3060
4010.13 3149
4010.73 3031
4011.33 2921
4011.93 2982
4012.52 3002
4013.12 2893
4013.72 2980
4014.31 2966
4014.91 3020
4015.51 2907
4016.11 2921
4016.70 2685
4017.30 2807
4017.90 2925
4018.50 2972
4019.09 3114
4019.69 3001
4020.29 3060
4020.89 3009
4021.49 2971
4022.08 2995
4022.68 2908
4023.28 3053
4023.88 3004
4024.48 3020
4025.07 3213
4025.67 3285
4026.27 3407
4026.87 3478
4027.47 3419
4028.06 3949
4028.66 4069
4029.26 4034
4029.86 4173
4030.46 4361
4031.06 4557
4031.66 4523
4032.25 4515
4032.85 4494
4033.45 4504
4034.05 4309
4034.65 3951
4035.25 3513
4035.85 3482
4036.45 3336
4037.05 3367
4037.64 3091
4038.24 2961
4038.84 2883
4039.44 2894
4040.04 2774
4040.64 2799
4041.24 2774
4041.84 2731
4042.44 2679
4043.04 2557
4043.64 2615
4044.24 2632
4044.84 2694
4045.44 2732
4046.04 2606
4046.64 2646
4047.24 2584
4047.84 2647
4048.44 2669
4049.03 2606
4049.63 2644
4050.23 2742
4050.83 2816
4051.43 2872
4052.04 2848
4052.64 2648
4053.24 2659
4053.84 2782
4054.44 2818
4055.04 2835
4055.64 2908
4056.24 3061
4056.84 2746
4057.44 2734
4058.04 2799
4058.64 2920
4059.24 2943
4059.84 2930
4060.44 2883
4061.04 2783
4061.64 2739
4062.24 2820
4062.85 2898
4063.45 2706
4064.05 2773
4064.65 2820
4065.25 2808
4065.85 2737
4066.45 2955
4067.05 2956
4067.65 2900
4068.26 2972
4068.86 2899
4069.46 2926
4070.06 3021
4070.66 3034
4071.26 2958
4071.86 2773
4072.47 2926
4073.07 2853
4073.67 3098
4074.27 2894
4074.87 2763
4075.47 2844
4076.08 2772
4076.68 2693
4077.28 2572
4077.88 2702
4078.48 2697
4079.09 2803
4079.69 2670
4080.29 2709
4080.89 2754
4081.50 2627
4082.10 2564
4082.70 2694
4083.30 2790
4083.91 2643
4084.51 2688
4085.11 2770
4085.71 2760
4086.32 2653
4086.92 2505
4087.52 2574
4088.12 2624
4088.73 2590
4089.33 2628
4089.93 2607
4090.54 2621
4091.14 2667
4091.74 2598
4092.35 2709
4092.95 2795
4093.55 2603
4094.15 2693
4094.76 2696
4095.36 2647
4095.96 2649
4096.57 2617
4097.17 2613
4097.78 2728
4098.38 2782
4098.98 2593
4099.59 2626
4100.19 2568
4100.79 2652
4101.40 2584
4102.00 2553
4102.61 2549
4103.21 2398
4103.81 2471
4104.42 2678
4105.02 2645
4105.63 2611
4106.23 2608
4106.83 2832
4107.44 2659
4108.04 2580
4108.65 2745
4109.25 2873
4109.85 2918
4110.46 2789
4111.06 2769
4111.67 2644
4112.27 2692
4112.88 2803
4113.48 2767
4114.09 2528
4114.69 2539
4115.30 2588
4115.90 2622
4116.51 2534
4117.11 2754
4117.72 2659
4118.32 2663
4118.93 2864
4119.53 2797
4120.14 2831
4120.74 2795
4121.35 2823
4121.95 2689
4122.56 2769
4123.16 2909
4123.77 2788
4124.37 2799
4124.98 2653
4125.59 2680
4126.19 2674
4126.80 2742
4127.40 2781
4128.01 2752
4128.61 2765
4129.22 2702
4129.83 2815
4130.43 2720
4131.04 2681
4131.64 2843
4132.25 2905
4132.86 2875
4133.46 2814
4134.07 2945
4134.67 2785
4135.28 2989
4135.89 2957
4136.49 2904
4137.10 2993
4137.71 3184
4138.31 3153
4138.92 3311
4139.53 3221
4140.13 3327
4140.74 3274
4141.35 3284
4141.95 3240
4142.56 3440
4143.17 3506
4143.77 3710
4144.38 3641
4144.99 3554
4145.59 3667
4146.20 3503
4146.81 3426
4147.42 3461
4148.02 3419
4148.63 3409
4149.24 3410
4149.84 3058
4150.45 2736
4151.06 2888
4151.67 2845
4152.27 2792
4152.88 2793
4153.49 2735
4154.10 2713
4154.70 2669
4155.31 2626
4155.92 2580
4156.53 2667
4157.14 2595
4157.74 2527
4158.35 2653
4158.96 2772
4159.57 2671
4160.18 2686
4160.78 2623
4161.39 2532
4162.00 2638
4162.61 2555
4163.22 2718
4163.83 2843
4164.43 2860
4165.04 2936
4165.65 2807
4166.26 2813
4166.87 3101
4167.48 2961
4168.09 3190
4168.69 3114
4169.30 2778
4169.91 2892
4170.52 2758
4171.13 2897
4171.74 2949
4172.35 2907
4172.96 2808
4173.57 2861
4174.17 3013
4174.78 3112
4175.39 3164
4176.00 3132
4176.61 3197
4177.22 3145
4177.83 3092
4178.44 3137
4179.05 3181
4179.66 3185
4180.27 3273
4180.88 3103
4181.49 3151
4182.10 3054
4182.71 2980
4183.32 3127
4183.93 3265
4184.54 3071
4185.15 3024
4185.76 2941
4186.37 2726
4186.98 2833
4187.59 2953
4188.20 2875
4188.81 2587
4189.42 2640
4190.03 2654
4190.64 2665
4191.25 2885
4191.86 2839
4192.47 3006
4193.08 2725
4193.69 2947
4194.30 2946
4194.91 2870
4195.52 2993
4196.13 3065
4196.74 3178
4197.35 3253
4197.97 3120
4198.58 3229
4199.19 3228
4199.80 3221
4200.41 3010
4201.02 3057
4201.63 3031
4202.24 3031
4202.85 3006
4203.47 2944
4204.08 3014
4204.69 3206
4205.30 3070
4205.91 2880
4206.52 2924
4207.13 2726
4207.75 2734
4208.36 2659
4208.97 2687
4209.58 2888
4210.19 2742
4210.80 2738
4211.42 2803
4212.03 2736
4212.64 2677
4213.25 2525
4213.86 2680
4214.48 2788
4215.09 2889
4215.70 2643
4216.31 2677
4216.92 2830
4217.54 2945
4218.15 3026
4218.76 3090
4219.37 3151
4219.99 3183
4220.60 3142
4221.21 3327
4221.82 3382
4222.44 3347
4223.05 3318
4223.66 3338
4224.28 3374
4224.89 3096
4225.50 3160
4226.11 3141
4226.73 2991
4227.34 2876
4227.95 2781
4228.57 2835
4229.18 2962
4229.79 3062
4230.41 3161
4231.02 2963
4231.63 2940
4232.25 3148
4232.86 3260
4233.47 3195
4234.09 3255
4234.70 3300
4235.31 3441
4235.93 3339
4236.54 3364
4237.15 3634
4237.77 3547
4238.38 3393
4239.00 3329
4239.61 3354
4240.22 3051
4240.84 3046
4241.45 3077
4242.07 3106
4242.68 2960
4243.29 2775
4243.91 2711
4244.52 2733
4245.14 3073
4245.75 2957
4246.37 2927
4246.98 2891
4247.59 2983
4248.21 3105
4248.82 3161
4249.44 3143
4250.05 3196
4250.67 3050
4251.28 3085
4251.90 3289
4252.51 3388
4253.13 3033
4253.74 2981
4254.36 3017
4254.97 2958
4255.59 2813
4256.20 2859
4256.82 2767
4257.43 2809
4258.05 2526
4258.66 2686
4259.28 2748
4259.89 2905
4260.51 2819
4261.12 2784
4261.74 2775
4262.35 2975
4262.97 2905
4263.59 2791
4264.20 2886
4264.82 2845
4265.43 2837
4266.05 2654
4266.66 2703
4267.28 2747
4267.90 2847
4268.51 2826
4269.13 2784
4269.74 2697
4270.36 2663
4270.98 2722
4271.59 2876
4272.21 2803
4272.83 2619
4273.44 2516
4274.06 2587
4274.68 2690
4275.29 2742
4275.91 2613
4276.52 2658
4277.14 2757
4277.76 2941
4278.37 3005
4278.99 2987
4279.61 3021
4280.23 3031
4280.84 3093
4281.46 2759
4282.08 2678
4282.69 2727
4283.31 2678
4283.93 2721
4284.54 2580
4285.16 2547
4285.78 2576
4286.40 2686
4287.01 2553
4287.63 2537
4288.25 2631
4288.87 2709
4289.48 2603
4290.10 2560
4290.72 2595
4291.34 2517
4291.95 2541
4292.57 2573
4293.19 2627
4293.81 2461
4294.42 2489
4295.04 2672
4295.66 2610
4296.28 2486
4296.90 2507
4297.51 2584
4298.13 2737
4298.75 2554
4299.37 2511
4299.99 2578
4300.61 2533
4301.22 2600
4301.84 2524
4302.46 2649
4303.08 2612
4303.70 2734
4304.32 2756
4304.94 2524
4305.55 2638
4306.17 2746
4306.79 2682
4307.41 2613
4308.03 2594
4308.65 2529
4309.27 2543
4309.89 2469
4310.50 2490
4311.12 2447
4311.74 2557
4312.36 2520
4312.98 2399
4313.60 2391
4314.22 2450
4314.84 2488
4315.46 2478
4316.08 2367
4316.70 2349
4317.32 2309
4317.94 2315
4318.56 2354
4319.18 2274
4319.80 2334
4320.42 2334
4321.04 2332
4321.65 2288
4322.27 2200
4322.89 2213
4323.51 2425
4324.13 2310
4324.75 2346
4325.37 2177
4325.99 2390
4326.62 2401
4327.24 2456
4327.86 2348
4328.48 2361
4329.10 2421
4329.72 2537
4330.34 2596
4330.96 2471
4331.58 2518
4332.20 2436
4332.82 2316
4333.44 2447
4334.06 2313
4334.68 2217
4335.30 2120
4335.92 2294
4336.54 2281
4337.16 2317
4337.79 2315
4338.41 2232
4339.03 2320
4339.65 2365
4340.27 2266
4340.89 2407
4341.51 2261
4342.13 2278
4342.76 2407
4343.38 2627
4344.00 2561
4344.62 2618
4345.24 2549
4345.86 2537
4346.48 2734
4347.11 2713
4347.73 2841
4348.35 2986
4348.97 2847
4349.59 2739
4350.22 2728
4350.84 2765
4351.46 2813
4352.08 2675
4352.70 2463
4353.33 2534
4353.95 2596
4354.57 2460
4355.19 2474
4355.81 2554
4356.44 2467
4357.06 2424
4357.68 2403
4358.30 2381
4358.93 2245
4359.55 2302
4360.17 2208
4360.79 2346
4361.42 2469
4362.04 2348
4362.66 2379
4363.28 2508
4363.91 2588
4364.53 2531
4365.15 2582
4365.78 2492
4366.40 2489
4367.02 2379
4367.65 2420
4368.27 2225
4368.89 2359
4369.52 2404
4370.14 2385
4370.76 2239
4371.39 2287
4372.01 2118
4372.63 2248
4373.26 2144
4373.88 2075
4374.50 2205
4375.13 2242
4375.75 2299
4376.37 2364
4377.00 2325
4377.62 2315
4378.25 2499
4378.87 2398
4379.49 2372
4380.12 2317
4380.74 2216
4381.37 2372
4381.99 2553
4382.61 2570
4383.24 2508
4383.86 2401
4384.49 2321
4385.11 2433
4385.74 2334
4386.36 2457
4386.98 2434
4387.61 2389
4388.23 2368
4388.86 2327
4389.48 2288
4390.11 2285
4390.73 2310
4391.36 2362
4391.98 2326
4392.61 2331
4393.23 2323
4393.86 2234
4394.48 2230
4395.11 2359
4395.73 2273
4396.36 2263
4396.98 2186
4397.61 2140
4398.23 2214
4398.86 2253
4399.48 2353
4400.11 2406
4400.74 2348
4401.36 2199
4401.99 2230
4402.61 2312
4403.24 2170
4403.86 2219
4404.49 2215
4405.11 2243
4405.74 2209
4406.37 2347
4406.99 2312
4407.62 2302
4408.24 2288
4408.87 2109
4409.50 2188
4410.12 2166
4410.75 2131
4411.38 2090
4412.00 2218
4412.63 2077
4413.25 2232
4413.88 2125
4414.51 2138
4415.13 2087
4415.76 2008
4416.39 2216
4417.01 2232
4417.64 2338
4418.27 2218
4418.89 2214
4419.52 2230
4420.15 2198
4420.77 2228
4421.40 2027
4422.03 2123
4422.66 2141
4423.28 2240
4423.91 2288
4424.54 2243
4425.16 2207
4425.79 2172
4426.42 2046
4427.05 2059
4427.67 2250
4428.30 2299
4428.93 2304
4429.56 2081
4430.18 2119
4430.81 2166
4431.44 2266
4432.07 2266
4432.69 2278
4433.32 2289
4433.95 2438
4434.58 2374
4435.21 2122
4435.83 2236
4436.46 2195
4437.09 2278
4437.72 2128
4438.35 2210
4438.97 2114
4439.60 2080
4440.23 2355
4440.86 2215
4441.49 2094
4442.12 2092
4442.74 2092
4443.37 2219
4444.00 2141
4444.63 2089
4445.26 2165
4445.89 2276
4446.52 2334
4447.14 2257
4447.77 2294
4448.40 2353
4449.03 2267
4449.66 2380
4450.29 2346
4450.92 2416
4451.55 2365
4452.18 2272
4452.81 2234
4453.44 2243
4454.06 2189
4454.69 2163
4455.32 2093
4455.95 2176
4456.58 2124
4457.21 2141
4457.84 2237
4458.47 2145
4459.10 2093
4459.73 2120
4460.36 2168
4460.99 2106
4461.62 2024
4462.25 2069
4462.88 2316
4463.51 2089
4464.14 2091
4464.77 2153
4465.40 2072
4466.03 2001
4466.66 2140
4467.29 2147
4467.92 2026
4468.55 2080
4469.18 2043
4469.81 2088
4470.44 2064
4471.07 2244
4471.70 2067
4472.33 2100
4472.96 2083
4473.59 2230
4474.22 2203
4474.86 2250
4475.49 2038
4476.12 2110
4476.75 2142
4477.38 2040
4478.01 2307
4478.64 2128
4479.27 2073
4479.90 2025
4480.53 2131
4481.17 2153
4481.80 2201
4482.43 2221
4483.06 2286
4483.69 2049
4484.32 2189
4484.95 2419
4485.58 2157
4486.22 2143
4486.85 2175
4487.48 2146
4488.11 2098
4488.74 2134
4489.37 2099
4490.01 1970
4490.64 2173
4491.27 2057
4491.90 2122
4492.53 2102
4493.17 2128
4493.80 1964
4494.43 2036
4495.06 2213
4495.70 2148
4496.33 2084
4496.96 2070
4497.59 2050
4498.22 2135
4498.86 2028
4499.49 2176
4500.12 2133
4500.75 2141
4501.39 2206
4502.02 2226
4502.65 2166
4503.29 2216
4503.92 2174
4504.55 2215
4505.18 2169
4505.82 2033
4506.45 2212
4507.08 2231
4507.72 2261
4508.35 2179
4508.98 2079
4509.62 2192
4510.25 2238
4510.88 2088
4511.52 2083
4512.15 2147
4512.78 2122
4513.42 2127
4514.05 2088
4514.68 2145
4515.32 2081
4515.95 2106
4516.58 2075
4517.22 2023
4517.85 2100
4518.48 2302
4519.12 2273
4519.75 2144
4520.39 2136
4521.02 2151
4521.65 2192
4522.29 2097
4522.92 2165
4523.56 2130
4524.19 2183
4524.83 2187
4525.46 2140
4526.09 1932
4526.73 2271
4527.36 2303
4528.00 2309
4528.63 2198
4529.27 2100
4529.90 2031
4530.54 2198
4531.17 2068
4531.81 2191
4532.44 2240
4533.07 2232
4533.71 2259
4534.34 2341
4534.98 2368
4535.61 2353
4536.25 2381
4536.88 2411
4537.52 2367
4538.16 2197
4538.79 2136
4539.43 2099
4540.06 2182
4540.70 2313
4541.33 2203
4541.97 2045
4542.60 2054
4543.24 2097
4543.87 2098
4544.51 2163
4545.15 2091
4545.78 2093
4546.42 2085
4547.05 2156
4547.69 2096
4548.32 2208
4548.96 2229
4549.60 2277
4550.23 2151
4550.87 2024
4551.50 2078
4552.14 2152
4552.78 2096
4553.41 2008
4554.05 2158
4554.69 2108
4555.32 2133
4555.96 2119
4556.60 2081
4557.23 2025
4557.87 1983
4558.51 1925
4559.14 2045
4559.78 2173
4560.42 2025
4561.05 2186
4561.69 2083
4562.33 2015
4562.96 1967
4563.60 2049
4564.24 2051
4564.87 2027
4565.51 2166
4566.15 1993
4566.79 2096
4567.42 2117
4568.06 1937
4568.70 2120
4569.33 2138
4569.97 2137
4570.61 2155
4571.25 2258
4571.88 2219
4572.52 2130
4573.16 2062
4573.80 2096
4574.44 2184
4575.07 2129
4575.71 2087
4576.35 2037
4576.99 2035
4577.62 2105
4578.26 2121
4578.90 2124
4579.54 2086
4580.18 2045
4580.82 2109
4581.45 1995
4582.09 2129
4582.73 2107
4583.37 2108
4584.01 2089
4584.65 2034
4585.28 2058
4585.92 2114
4586.56 2158
4587.20 2133
4587.84 2185
4588.48 2114
4589.12 2105
4589.75 2143
4590.39 2054
4591.03 2166
4591.67 2198
4592.31 2257
4592.95 2140
4593.59 2107
4594.23 2183
4594.87 2059
4595.51 2013
4596.15 1991
4596.78 2110
4597.42 2168
4598.06 2119
4598.70 2177
4599.34 2150
4599.98 2134
4600.62 2063
4601.26 2092
4601.90 2160
4602.54 2235
4603.18 2217
4603.82 2398
4604.46 2426
4605.10 2486
4605.74 2393
4606.38 2482
4607.02 2682
4607.66 2605
4608.30 2579
4608.94 2540
4609.58 2468
4610.22 2412
4610.86 2379
4611.50 2491
4612.14 2447
4612.78 2408
4613.42 2226
4614.06 2197
4614.70 2247
4615.34 2201
4615.98 2294
4616.63 2474
4617.27 2275
4617.91 2198
4618.55 2352
4619.19 2497
4619.83 2301
4620.47 2196
4621.11 2251
4621.75 2212
4622.39 2261
4623.03 2165
4623.68 2054
4624.32 2043
4624.96 2123
4625.60 2008
4626.24 2155
4626.88 2007
4627.52 1917
4628.17 1913
4628.81 2093
4629.45 2006
4630.09 1908
4630.73 2047
4631.37 1981
4632.02 1953
4632.66 2032
4633.30 1939
4633.94 1953
4634.58 2039
4635.22 2138
4635.87 2075
4636.51 2018
4637.15 2016
4637.79 2036
4638.44 2157
4639.08 2030
4639.72 2016
4640.36 2233
4641.00 2141
4641.65 2120
4642.29 2166
4642.93 2105
4643.57 2152
4644.22 2076
4644.86 2004
4645.50 2053
4646.15 2048
4646.79 2164
4647.43 2258
4648.07 2084
4648.72 2088
4649.36 2243
4650.00 2157
4650.65 2213
4651.29 2132
4651.93 2228
4652.57 2187
4653.22 2094
4653.86 2084
4654.50 2107
4655.15 2065
4655.79 2003
4656.44 2025
4657.08 2148
4657.72 2180
4658.37 2138
4659.01 2142
4659.65 2218
4660.30 2217
4660.94 2301
4661.58 2330
4662.23 2153
4662.87 2224
4663.52 2262
4664.16 2237
4664.80 2270
4665.45 2283
4666.09 2184
4666.74 2323
4667.38 2199
4668.02 2138
4668.67 2056
4669.31 2075
4669.96 2048
4670.60 1982
4671.25 2044
4671.89 2052
4672.54 1864
4673.18 2012
4673.83 2043
4674.47 1934
4675.11 1965
4675.76 1943
4676.40 1974
4677.05 1984
4677.69 2026
4678.34 1838
4678.98 1909
4679.63 2002
4680.27 1906
4680.92 1856
4681.56 1973
4682.21 2004
4682.85 2026
4683.50 1986
4684.15 2040
4684.79 2038
4685.44 1901
4686.08 2109
4686.73 2020
4687.37 1936
4688.02 2048
4688.66 1939
4689.31 2052
4689.96 2122
4690.60 1940
4691.25 1858
4691.89 1859
4692.54 1899
4693.19 1919
4693.83 2007
4694.48 1944
4695.12 1967
4695.77 1956
4696.42 1974
4697.06 2089
4697.71 1958
4698.36 1985
4699.00 1994
4699.65 2012
4700.29 2061
4700.94 2037
4701.59 1947
4702.23 1956
4702.88 1970
4703.53 2096
4704.17 2159
4704.82 2208
4705.47 2109
4706.11 2086
4706.76 2197
4707.41 2206
4708.06 2242
4708.70 2363
4709.35 2213
4710.00 2219
4710.64 2336
4711.29 2395
4711.94 2438
4712.59 2321
4713.23 2389
4713.88 2349
4714.53 2351
4715.18 2159
4715.82 2160
4716.47 2097
4717.12 2106
4717.77 2150
4718.41 2068
4719.06 1964
4719.71 1994
4720.36 2109
4721.01 1975
4721.65 1892
4722.30 1891
4722.95 1946
4723.60 1924
4724.25 1979
4724.89 1959
4725.54 2000
4726.19 2069
4726.84 2026
4727.49 2000
4728.14 1872
4728.78 1892
4729.43 1981
4730.08 2068
4730.73 2018
4731.38 2025
4732.03 2172
4732.68 2082
4733.32 2015
4733.97 2011
4734.62 2004
4735.27 1951
4735.92 2079
4736.57 2031
4737.22 2108
4737.87 1983
4738.52 1983
4739.16 2080
4739.81 2223
4740.46 1968
4741.11 2074
4741.76 2032
4742.41 2002
4743.06 1892
4743.71 1832
4744.36 1929
4745.01 1979
4745.66 2011
4746.31 2079
4746.96 1977
4747.61 2092
4748.26 2050
4748.91 2119
4749.56 2230
4750.21 2220
4750.86 2282
4751.51 2321
4752.16 2332
4752.81 2271
4753.46 2248
4754.11 2336
4754.76 2273
4755.41 2164
4756.06 2385
4756.71 2280
4757.36 2234
4758.01 2197
4758.66 2112
4759.31 2130
4759.96 1999
4760.61 1995
4761.26 2086
4761.91 1957
4762.56 2028
4763.22 1919
4763.87 1886
4764.52 2043
4765.17 1959
4765.82 1886
4766.47 1965
4767.12 1907
4767.77 1866
4768.42 1912
4769.07 1843
4769.73 1928
4770.38 1975
4771.03 1926
4771.68 2009
4772.33 1955
4772.98 2112
4773.63 1980
4774.29 1926
4774.94 1808
4775.59 1956
4776.24 1965
4776.89 2041
4777.54 2105
4778.20 1929
4778.85 1978
4779.50 1937
4780.15 1817
4780.80 1926
4781.46 1819
4782.11 1984
4782.76 2100
4783.41 1944
4784.06 1873
4784.72 1863
4785.37 1930
4786.02 1997
4786.67 2080
4787.33 1962
4787.98 1865
4788.63 1829
4789.28 1888
4789.94 1902
4790.59 1852
4791.24 2011
4791.89 2054
4792.55 1949
4793.20 1863
4793.85 1949
4794.51 1853
4795.16 1914
4795.81 1908
4796.47 1839
4797.12 1743
4797.77 1724
4798.42 1767
4799.08 1841
4799.73 1872
4800.38 1817
4801.04 1852
4801.69 1965
4802.35 1729
4803.00 1833
4803.65 1930
4804.31 1879
4804.96 1801
4805.61 1841
4806.27 1848
4806.92 1884
4807.57 1865
4808.23 1985
4808.88 1974
4809.54 1757
4810.19 1833
4810.84 1992
4811.50 1838
4812.15 1742
4812.81 1783
4813.46 1858
4814.12 1922
4814.77 2006
4815.42 1854
4816.08 1897
4816.73 1807
4817.39 1908
4818.04 1854
4818.70 1802
4819.35 1951
4820.01 2009
4820.66 2120
4821.32 2057
4821.97 1960
4822.63 1989
4823.28 1977
4823.94 1955
4824.59 2105
4825.25 2021
4825.90 2143
4826.56 2085
4827.21 2128
4827.87 2128
4828.52 2148
4829.18 2125
4829.83 2149
4830.49 2173
4831.14 2242
4831.80 2217
4832.45 2038
4833.11 2053
4833.76 2014
4834.42 2054
4835.08 2070
4835.73 2114
4836.39 2146
4837.04 2177
4837.70 2177
4838.36 2114
4839.01 2096
4839.67 2094
4840.32 2144
4840.98 2006
4841.64 1995
4842.29 2090
4842.95 1993
4843.60 2017
4844.26 2096
4844.92 1979
4845.57 1980
4846.23 1958
4846.89 1954
4847.54 1989
4848.20 1921
4848.86 2052
4849.51 2162
4850.17 2112
4850.83 2008
4851.48 2131
4852.14 1965
4852.80 1923
4853.45 2038
4854.11 1987
4854.77 2044
4855.43 1908
4856.08 1819
4856.74 1953
4857.40 2021
4858.05 1973
4858.71 1932
4859.37 1783
4860.03 1979
4860.68 2109
4861.34 1944
4862.00 2113
4862.66 2162
4863.31 2165
4863.97 2174
4864.63 2163
4865.29 2205
4865.95 2189
4866.60 2215
4867.26 2056
4867.92 2047
4868.58 1993
4869.23 2150
4869.89 2238
4870.55 2119
4871.21 2030
4871.87 2053
4872.53 2225
4873.18 2192
4873.84 2107
4874.50 2016
4875.16 2254
4875.82 2095
4876.48 2115
4877.13 2170
4877.79 2267
4878.45 2213
4879.11 2012
4879.77 2039
4880.43 1930
4881.09 1825
4881.75 1907
4882.40 1963
4883.06 1803
4883.72 1868
4884.38 1947
4885.04 1866
4885.70 1918
4886.36 1832
4887.02 1904
4887.68 2012
4888.34 1906
4889.00 1974
4889.66 1948
4890.32 1992
4890.97 2108
4891.63 2037
4892.29 1985
4892.95 2097
4893.61 2233
4894.27 2328
4894.93 2393
4895.59 2309
4896.25 2421
4896.91 2354
4897.57 2293
4898.23 2181
4898.89 2345
4899.55 2427
4900.21 2405
4900.87 2387
4901.53 2352
4902.19 2498
4902.85 2412
4903.51 2472
4904.17 2415
4904.83 2381
4905.50 2249
4906.16 2211
4906.82 2205
4907.48 2299
4908.14 2240
4908.80 2190
4909.46 2141
4910.12 2133
4910.78 2149
4911.44 2155
4912.10 2137
4912.76 2240
4913.42 2181
4914.09 2062
4914.75 2160
4915.41 2024
4916.07 2026
4916.73 2076
4917.39 2074
4918.05 2049
4918.71 1866
4919.38 1920
4920.04 1947
4920.70 1914
4921.36 1969
4922.02 1971
4922.68 1990
4923.35 2028
4924.01 1861
4924.67 1897
4925.33 1823
4925.99 1933
4926.65 1856
4927.32 1879
4927.98 1992
4928.64 2118
4929.30 2034
4929.96 1958
4930.63 1969
4931.29 1936
4931.95 1988
4932.61 2042
4933.28 1828
4933.94 2049
4934.60 1905
4935.26 1983
4935.93 2012
4936.59 1913
4937.25 1903
4937.91 1842
4938.58 1856
4939.24 1927
4939.90 1959
4940.56 1900
4941.23 1826
4941.89 1872
4942.55 1979
4943.22 1936
4943.88 1831
4944.54 1850
4945.21 1771
4945.87 1655
4946.53 1700
4947.20 1805
4947.86 1949
4948.52 1940
4949.19 1687
4949.85 1669
4950.51 1770
4951.18 1920
4951.84 1909
4952.50 2010
4953.17 1866
4953.83 1855
4954.49 1741
4955.16 1789
4955.82 1940
4956.49 1963
4957.15 1902
4957.81 2000
4958.48 1802
4959.14 2040
4959.81 2009
4960.47 1883
4961.14 2025
4961.80 2080
4962.46 2029
4963.13 2025
4963.79 2257
4964.46 2261
4965.12 2217
4965.79 2319
4966.45 2368
4967.12 2378
4967.78 2427
4968.44 2298
4969.11 2238
4969.77 2234
4970.44 2143
4971.10 2105
4971.77 2025
4972.43 1987
4973.10 2013
4973.76 2058
4974.43 2028
4975.09 1919
4975.76 2117
4976.42 2282
4977.09 2220
4977.76 2058
4978.42 2087
4979.09 2017
4979.75 2113
4980.42 2042
4981.08 1964
4981.75 2051
4982.41 2092
4983.08 2042
4983.75 1967
4984.41 2047
4985.08 2085
4985.74 2017
4986.41 2009
4987.07 1947
4987.74 1895
4988.41 2068
4989.07 2020
4989.74 2040
4990.41 2075
4991.07 2108
4991.74 1954
4992.40 2004
4993.07 2072
4993.74 1874
4994.40 2037
4995.07 1973
4995.74 2099
4996.40 1937
4997.07 1916
4997.74 1978
4998.40 1941
4999.07 2007
4999.74 2036
5000.40 1965
5001.07 2045
5001.74 2091
5002.40 2055
5003.07 1979
5003.74 1922
5004.41 1868
5005.07 1835
5005.74 1768
5006.41 1824
5007.07 1863
5007.74 1839
5008.41 1803
5009.08 1958
5009.74 1865
5010.41 1775
5011.08 1767
5011.75 1905
5012.41 1901
5013.08 1826
5013.75 1877
5014.42 1814
5015.09 1754
5015.75 1859
5016.42 1905
5017.09 1832
5017.76 1795
5018.43 1864
5019.09 1794
5019.76 1868
5020.43 1829
5021.10 1805
5021.77 1818
5022.44 1920
5023.10 1901
5023.77 1734
5024.44 1807
5025.11 1883
5025.78 1817
5026.45 1805
5027.11 1838
5027.78 1734
5028.45 1868
5029.12 1907
5029.79 1801
5030.46 1839
5031.13 1838
5031.80 1827
5032.47 1905
5033.13 1853
5033.80 1906
5034.47 1875
5035.14 1789
5035.81 1816
5036.48 1899
5037.15 1754
5037.82 1766
5038.49 1866
5039.16 1817
5039.83 1750
5040.50 1828
5041.17 1749
5041.84 1719
5042.51 1671
5043.18 1662
5043.85 1656
5044.52 1660
5045.18 1761
5045.85 1822
5046.52 1826
5047.19 1816
5047.86 1755
5048.53 1831
5049.20 1913
5049.88 1841
5050.55 1951
5051.22 1755
5051.89 1741
5052.56 1919
5053.23 1940
5053.90 1772
5054.57 1707
5055.24 1752
5055.91 1752
5056.58 1671
5057.25 1626
5057.92 1737
5058.59 1868
5059.26 1692
5059.93 1631
5060.60 1688
5061.27 1626
5061.95 1750
5062.62 1758
5063.29 1888
5063.96 1854
5064.63 1863
5065.30 1936
5065.97 2024
5066.64 1835
5067.31 1926
5067.99 1859
5068.66 1829
5069.33 1727
5070.00 1653
5070.67 1704
5071.34 1730
5072.02 1690
5072.69 1749
5073.36 1793
5074.03 1721
5074.70 1615
5075.37 1630
5076.05 1718
5076.72 1705
5077.39 1646
5078.06 1653
5078.73 1720
5079.41 1748
5080.08 1741
5080.75 1744
5081.42 1771
5082.10 1731
5082.77 1846
5083.44 1952
5084.11 1871
5084.78 1827
5085.46 1737
5086.13 1761
5086.80 1662
5087.48 1674
5088.15 1832
5088.82 1799
5089.49 1768
5090.17 1770
5090.84 1859
5091.51 1787
5092.19 1871
5092.86 1806
5093.53 1867
5094.20 1942
5094.88 1794
5095.55 1880
5096.22 1961
5096.90 1813
5097.57 1800
5098.24 1834
5098.92 1813
5099.59 1683
5100.26 1665
5100.94 1616
5101.61 1611
5102.29 1528
5102.96 1669
5103.63 1628
5104.31 1635
5104.98 1634
5105.65 1583
5106.33 1818
5107.00 1601
5107.68 1667
5108.35 1744
5109.02 1676
5109.70 1704
5110.37 1838
5111.05 1899
5111.72 1716
5112.40 1649
5113.07 1685
5113.74 1815
5114.42 1749
5115.09 1713
5115.77 1709
5116.44 1621
5117.12 1736
5117.79 1763
5118.47 1820
5119.14 1825
5119.82 1761
5120.49 1783
5121.17 1773
5121.84 1764
5122.52 1836
5123.19 1887
5123.87 1647
5124.54 1670
5125.22 1853
5125.89 1710
5126.57 1743
5127.24 1701
5127.92 1686
5128.59 1781
5129.27 1818
5129.94 1772
5130.62 1705
5131.29 1663
5131.97 1717
5132.65 1617
5133.32 1712
5134.00 1636
5134.67 1756
5135.35 1702
5136.02 1593
5136.70 1691
5137.38 1883
5138.05 1772
5138.73 1760
5139.40 1797
5140.08 1850
5140.76 1798
5141.43 1919
5142.11 1833
5142.79 1726
5143.46 1706
5144.14 1825
5144.81 1760
5145.49 1774
5146.17 1634
5146.84 1673
5147.52 1818
5148.20 1792
5148.87 1704
5149.55 1709
5150.23 1682
5150.90 1600
5151.58 1685
5152.26 1669
5152.94 1662
5153.61 1636
5154.29 1743
5154.97 1652
5155.64 1749
5156.32 1803
5157.00 1717
5157.68 1816
5158.35 1710
5159.03 1680
5159.71 1827
5160.39 1764
5161.06 1793
5161.74 1739
5162.42 1740
5163.10 1681
5163.77 1668
5164.45 1682
5165.13 1590
5165.81 1633
5166.48 1644
5167.16 1634
5167.84 1672
5168.52 1529
5169.20 1657
5169.87 1544
5170.55 1538
5171.23 1659
5171.91 1674
5172.59 1598
5173.27 1611
5173.94 1637
5174.62 1530
5175.30 1640
5175.98 1680
5176.66 1667
5177.34 1663
5178.02 1634
5178.69 1654
5179.37 1609
5180.05 1503
5180.73 1550
5181.41 1724
5182.09 1728
5182.77 1662
5183.45 1779
5184.12 1760
5184.80 1744
5185.48 1587
5186.16 1556
5186.84 1654
5187.52 1679
5188.20 1777
5188.88 1652
5189.56 1690
5190.24 1608
5190.92 1661
5191.60 1624
5192.28 1719
5192.96 1741
5193.64 1734
5194.32 1627
5195.00 1657
5195.68 1581
5196.36 1683
5197.03 1658
5197.71 1668
5198.39 1637
5199.07 1507
5199.75 1590
5200.44 1606
5201.12 1693
5201.80 1609
5202.48 1649
5203.16 1620
5203.84 1565
5204.52 1604
5205.20 1667
5205.88 1653
5206.56 1810
5207.24 1842
5207.92 1750
5208.60 1684
5209.28 1702
5209.96 1803
5210.64 1716
5211.32 1794
5212.00 1802
5212.68 1825
5213.37 1817
5214.05 2065
5214.73 1857
5215.41 1744
5216.09 1743
5216.77 1778
5217.45 1716
5218.13 1635
5218.81 1671
5219.50 1606
5220.18 1663
5220.86 1763
5221.54 1721
5222.22 1607
5222.90 1675
5223.59 1769
5224.27 1659
5224.95 1501
5225.63 1539
5226.31 1686
5226.99 1646
5227.68 1698
5228.36 1748
5229.04 1692
5229.72 1671
5230.40 1766
5231.09 1651
5231.77 1573
5232.45 1655
5233.13 1666
5233.81 1778
5234.50 1926
5235.18 1947
5235.86 1872
5236.54 1805
5237.23 1794
5237.91 1775
5238.59 1842
5239.27 1937
5239.96 1906
5240.64 1684
5241.32 1872
5242.01 1902
5242.69 1773
5243.37 1756
5244.05 1769
5244.74 1693
5245.42 1821
5246.10 1706
5246.79 1573
5247.47 1625
5248.15 1724
5248.84 1634
5249.52 1658
5250.20 1647
5250.89 1677
5251.57 1533
5252.25 1601
5252.94 1642
5253.62 1786
5254.30 1648
5254.99 1693
5255.67 1713
5256.36 1645
5257.04 1591
5257.72 1583
5258.41 1626
5259.09 1651
5259.78 1695
5260.46 1697
5261.14 1638
5261.83 1592
5262.51 1622
5263.20 1646
5263.88 1611
5264.56 1622
5265.25 1589
5265.93 1600
5266.62 1696
5267.30 1616
5267.99 1481
5268.67 1572
5269.36 1664
5270.04 1741
5270.73 1661
5271.41 1586
5272.09 1623
5272.78 1718
5273.46 1649
5274.15 1691
5274.83 1552
5275.52 1747
5276.20 1760
5276.89 1630
5277.57 1588
5278.26 1646
5278.94 1673
5279.63 1648
5280.32 1739
5281.00 1756
5281.69 1794
5282.37 1967
5283.06 1825
5283.74 1867
5284.43 1881
5285.11 1764
5285.80 1753
5286.49 1773
5287.17 1704
5287.86 1620
5288.54 1683
5289.23 1744
5289.91 1739
5290.60 1706
5291.29 1716
5291.97 1573
5292.66 1539
5293.35 1501
5294.03 1562
5294.72 1568
5295.40 1568
5296.09 1683
5296.78 1526
5297.46 1512
5298.15 1578
5298.84 1691
5299.52 1650
5300.21 1724
5300.90 1704
5301.58 1685
5302.27 1738
5302.96 1690
5303.64 1692
5304.33 1708
5305.02 1747
5305.70 1847
5306.39 1818
5307.08 1693
5307.77 1699
5308.45 1627
5309.14 1684
5309.83 1742
5310.51 1593
5311.20 1600
5311.89 1631
5312.58 1614
5313.26 1614
5313.95 1651
5314.64 1684
5315.33 1691
5316.01 1640
5316.70 1553
5317.39 1676
5318.08 1738
5318.77 1651
5319.45 1667
5320.14 1633
5320.83 1633
5321.52 1588
5322.20 1554
5322.89 1757
5323.58 1616
5324.27 1759
5324.96 1755
5325.65 1563
5326.33 1589
5327.02 1593
5327.71 1624
5328.40 1516
5329.09 1553
5329.78 1579
5330.46 1562
5331.15 1621
5331.84 1661
5332.53 1653
5333.22 1582
5333.91 1634
5334.60 1688
5335.29 1737
5335.98 1681
5336.66 1602
5337.35 1550
5338.04 1538
5338.73 1594
5339.42 1627
5340.11 1617
5340.80 1623
5341.49 1682
5342.18 1694
5342.87 1724
5343.56 1798
5344.25 1695
5344.94 1718
5345.62 1767
5346.31 1698
5347.00 1691
5347.69 1669
5348.38 1639
5349.07 1706
5349.76 1715
5350.45 1829
5351.14 1820
5351.83 1734
5352.52 1708
5353.21 1699
5353.90 1695
5354.59 1820
5355.28 1794
5355.97 1679
5356.66 1820
5357.35 1774
5358.04 1715
5358.74 1707
5359.43 1529
5360.12 1556
5360.81 1579
5361.50 1484
5362.19 1520
5362.88 1640
5363.57 1628
5364.26 1592
5364.95 1689
5365.64 1591
5366.33 1679
5367.02 1595
5367.71 1542
5368.41 1593
5369.10 1618
5369.79 1730
5370.48 1691
5371.17 1628
5371.86 1622
5372.55 1633
5373.24 1633
5373.94 1645
5374.63 1691
5375.32 1701
5376.01 1651
5376.70 1658
5377.39 1750
5378.08 1674
5378.78 1627
5379.47 1602
5380.16 1594
5380.85 1691
5381.54 1634
5382.24 1717
5382.93 1699
5383.62 1604
5384.31 1601
5385.00 1659
5385.70 1624
5386.39 1672
5387.08 1579
5387.77 1631
5388.47 1585
5389.16 1511
5389.85 1541
5390.54 1656
5391.23 1753
5391.93 1615
5392.62 1597
5393.31 1559
5394.01 1624
5394.70 1611
5395.39 1496
5396.08 1609
5396.78 1622
5397.47 1569
5398.16 1526
5398.86 1547
5399.55 1618
5400.24 1616
5400.93 1535
5401.63 1464
5402.32 1515
5403.01 1599
5403.71 1643
5404.40 1649
5405.09 1522
5405.79 1445
5406.48 1601
5407.17 1629
5407.87 1603
5408.56 1646
5409.26 1727
5409.95 1664
5410.64 1534
5411.34 1520
5412.03 1523
5412.72 1639
5413.42 1649
5414.11 1620
5414.81 1592
5415.50 1687
5416.19 1640
5416.89 1602
5417.58 1703
5418.28 1551
5418.97 1539
5419.67 1518
5420.36 1507
5421.05 1582
5421.75 1615
5422.44 1502
5423.14 1610
5423.83 1662
5424.53 1698
5425.22 1616
5425.92 1621
5426.61 1604
5427.31 1573
5428.00 1635
5428.70 1579
5429.39 1577
5430.09 1660
5430.78 1649
5431.48 1527
5432.17 1497
5432.87 1587
5433.56 1705
5434.26 1689
5434.95 1705
5435.65 1692
5436.34 1782
5437.04 1794
5437.73 1713
5438.43 1789
5439.13 1897
5439.82 1929
5440.52 1909
5441.21 1702
5441.91 1648
5442.60 1683
5443.30 1667
5444.00 1665
5444.69 1642
5445.39 1614
5446.08 1688
5446.78 1696
5447.48 1721
5448.17 1637
5448.87 1782
5449.56 1774
5450.26 1751
5450.96 1710
5451.65 1707
5452.35 1613
5453.05 1709
5453.74 1795
5454.44 1706
5455.14 1599
5455.83 1542
5456.53 1603
5457.23 1628
5457.92 1449
5458.62 1544
5459.32 1613
5460.01 1612
5460.71 1628
5461.41 1713
5462.11 1565
5462.80 1579
5463.50 1637
5464.20 1486
5464.89 1501
5465.59 1557
5466.29 1557
5466.99 1528
5467.68 1601
5468.38 1569
5469.08 1533
5469.78 1532
5470.47 1567
5471.17 1558
5471.87 1478
5472.57 1438
5473.26 1498
5473.96 1538
5474.66 1587
5475.36 1526
5476.06 1624
5476.75 1628
5477.45 1561
5478.15 1721
5478.85 1496
5479.55 1563
5480.24 1647
5480.94 1551
5481.64 1609
5482.34 1589
5483.04 1654
5483.74 1761
5484.43 1680
5485.13 1786
5485.83 1738
5486.53 1699
5487.23 1650
5487.93 1799
5488.63 1777
5489.33 1726
5490.02 1766
5490.72 1805
5491.42 1660
5492.12 1602
5492.82 1596
5493.52 1645
5494.22 1631
5494.92 1731
5495.62 1769
5496.32 1704
5497.01 1600
5497.71 1586
5498.41 1692
5499.11 1817
5499.81 1753
5500.51 1736
5501.21 1974
5501.91 1872
5502.61 1848
5503.31 1954
5504.01 2052
5504.71 1916
5505.41 1893
5506.11 1937
5506.81 1864
5507.51 1829
5508.21 1758
5508.91 1731
5509.61 1824
5510.31 1697
5511.01 1805
5511.71 1724
5512.41 1584
5513.11 1697
5513.81 1624
5514.51 1750
5515.21 1596
5515.91 1618
5516.61 1668
5517.31 1619
5518.01 1677
5518.72 1672
5519.42 1778
5520.12 1693
5520.82 1551
5521.52 1473
5522.22 1499
5522.92 1477
5523.62 1579
5524.32 1528
5525.02 1607
5525.72 1537
5526.43 1703
5527.13 1607
5527.83 1697
5528.53 1607
5529.23 1571
5529.93 1564
5530.63 1638
5531.33 1549
5532.04 1519
5532.74 1582
5533.44 1510
5534.14 1591
5534.84 1493
5535.54 1596
5536.25 1436
5536.95 1508
5537.65 1488
5538.35 1520
5539.05 1617
5539.76 1436
5540.46 1557
5541.16 1494
5541.86 1521
5542.56 1552
5543.27 1445
5543.97 1483
5544.67 1523
5545.37 1535
5546.08 1490
5546.78 1545
5547.48 1402
5548.18 1451
5548.89 1438
5549.59 1483
5550.29 1608
5550.99 1451
5551.70 1562
5552.40 1554
5553.10 1511
5553.81 1445
5554.51 1568
5555.21 1497
5555.91 1531
5556.62 1480
5557.32 1453
5558.02 1372
5558.73 1441
5559.43 1548
5560.13 1551
5560.84 1522
5561.54 1551
5562.24 1505
5562.95 1480
5563.65 1531
5564.35 1548
5565.06 1621
5565.76 1588
5566.47 1541
5567.17 1533
5567.87 1623
5568.58 1544
5569.28 1698
5569.98 1620
5570.69 1551
5571.39 1443
5572.10 1579
5572.80 1529
5573.50 1581
5574.21 1556
5574.91 1544
5575.62 1580
5576.32 1556
5577.03 1634
5577.73 1535
5578.44 1467
5579.14 1558
5579.84 1636
5580.55 1522
5581.25 1541
5581.96 1485
5582.66 1376
5583.37 1466
5584.07 1542
5584.78 1446
5585.48 1544
5586.19 1484
5586.89 1588
5587.60 1613
5588.30 1564
5589.01 1538
5589.71 1571
5590.42 1590
5591.12 1512
5591.83 1468
5592.53 1590
5593.24 1505
5593.94 1489
5594.65 1484
5595.36 1440
5596.06 1525
5596.77 1413
5597.47 1444
5598.18 1415
5598.88 1423
5599.59 1313
5600.30 1375
5601.00 1522
5601.71 1475
5602.41 1528
5603.12 1645
5603.83 1455
5604.53 1427
5605.24 1314
5605.94 1316
5606.65 1382
5607.36 1429
5608.06 1458
5608.77 1467
5609.48 1457
5610.18 1435
5610.89 1396
5611.60 1362
5612.30 1439
5613.01 1542
5613.72 1525
5614.42 1464
5615.13 1475
5615.84 1493
5616.54 1490
5617.25 1386
5617.96 1352
5618.66 1508
5619.37 1551
5620.08 1528
5620.78 1447
5621.49 1425
5622.20 1466
5622.91 1278
5623.61 1408
5624.32 1451
5625.03 1459
5625.74 1515
5626.44 1595
5627.15 1506
5627.86 1506
5628.57 1438
5629.27 1476
5629.98 1400
5630.69 1469
5631.40 1401
5632.11 1373
5632.81 1373
5633.52 1433
5634.23 1369
5634.94 1394
5635.65 1467
5636.35 1356
5637.06 1354
5637.77 1351
5638.48 1389
5639.19 1453
5639.89 1415
5640.60 1380
5641.31 1412
5642.02 1446
5642.73 1526
5643.44 1506
5644.15 1363
5644.85 1384
5645.56 1438
5646.27 1421
5646.98 1449
5647.69 1421
5648.40 1388
5649.11 1354
5649.82 1352
5650.53 1412
5651.23 1384
5651.94 1390
5652.65 1410
5653.36 1406
5654.07 1337
5654.78 1401
5655.49 1507
5656.20 1411
5656.91 1374
5657.62 1478
5658.33 1497
5659.04 1490
5659.75 1485
5660.46 1574
5661.17 1543
5661.88 1513
5662.59 1527
5663.30 1545
5664.00 1510
5664.71 1491
5665.42 1473
5666.13 1472
5666.84 1465
5667.55 1505
5668.27 1459
5668.98 1495
5669.69 1363
5670.40 1425
5671.11 1432
5671.82 1476
5672.53 1368
5673.24 1334
5673.95 1366
5674.66 1443
5675.37 1429
5676.08 1296
5676.79 1403
5677.50 1350
5678.21 1278
5678.92 1352
5679.63 1426
5680.34 1340
5681.06 1371
5681.77 1488
5682.48 1459
5683.19 1402
5683.90 1436
5684.61 1427
5685.32 1325
5686.03 1293
5686.74 1452
5687.46 1324
5688.17 1341
5688.88 1344
5689.59 1461
5690.30 1421
5691.01 1330
5691.72 1382
5692.44 1341
5693.15 1304
5693.86 1386
5694.57 1280
5695.28 1354
5696.00 1408
5696.71 1315
5697.42 1305
5698.13 1373
5698.84 1362
5699.56 1367
5700.27 1346
5700.98 1423
5701.69 1367
5702.40 1433
5703.12 1366
5703.83 1282
5704.54 1374
5705.25 1355
5705.97 1358
5706.68 1440
5707.39 1403
5708.10 1368
5708.82 1468
5709.53 1469
5710.24 1275
5710.95 1331
5711.67 1393
5712.38 1417
5713.09 1372
5713.81 1336
5714.52 1415
5715.23 1363
5715.95 1306
5716.66 1279
5717.37 1323
5718.09 1358
5718.80 1404
5719.51 1378
5720.23 1272
5720.94 1350
5721.65 1411
5722.37 1349
5723.08 1401
5723.79 1289
5724.51 1259
5725.22 1332
5725.93 1395
5726.65 1366
5727.36 1306
5728.08 1425
5728.79 1376
5729.50 1361
5730.22 1313
5730.93 1323
5731.65 1383
5732.36 1369
5733.07 1347
5733.79 1348
5734.50 1373
5735.22 1356
5735.93 1303
5736.65 1302
5737.36 1331
5738.07 1393
5738.79 1440
5739.50 1267
5740.22 1387
5740.93 1332
5741.65 1385
5742.36 1401
5743.08 1410
5743.79 1446
5744.51 1475
5745.22 1414
5745.94 1467
5746.65 1468
5747.37 1297
5748.08 1332
5748.80 1343
5749.51 1345
5750.23 1319
5750.94 1363
5751.66 1343
5752.37 1302
5753.09 1330
5753.80 1337
5754.52 1273
5755.24 1280
5755.95 1368
5756.67 1348
5757.38 1337
5758.10 1360
5758.81 1367
5759.53 1311
5760.25 1329
5760.96 1307
5761.68 1305
5762.39 1273
5763.11 1397
5763.83 1363
5764.54 1455
5765.26 1414
5765.97 1382
5766.69 1363
5767.41 1391
5768.12 1471
5768.84 1389
5769.56 1311
5770.27 1381
5770.99 1366
5771.71 1479
5772.42 1365
5773.14 1450
5773.86 1349
5774.57 1424
5775.29 1342
5776.01 1361
5776.72 1377
5777.44 1396
5778.16 1340
5778.88 1347
5779.59 1345
5780.31 1393
5781.03 1410
5781.74 1425
5782.46 1408
5783.18 1440
5783.90 1380
5784.61 1387
5785.33 1346
5786.05 1397
5786.77 1409
5787.48 1325
5788.20 1386
5788.92 1375
5789.64 1334
5790.35 1392
5791.07 1309
5791.79 1444
5792.51 1398
5793.23 1458
5793.94 1342
5794.66 1489
5795.38 1415
5796.10 1330
5796.82 1257
5797.53 1424
5798.25 1418
5798.97 1420
5799.69 1422
5800.41 1472
5801.13 1453
5801.84 1528
5802.56 1531
5803.28 1559
5804.00 1484
5804.72 1552
5805.44 1588
5806.16 1642
5806.87 1512
5807.59 1377
5808.31 1415
5809.03 1398
5809.75 1471
5810.47 1563
5811.19 1483
5811.91 1408
5812.63 1423
5813.35 1314
5814.07 1472
5814.78 1540
5815.50 1423
5816.22 1457
5816.94 1463
5817.66 1525
5818.38 1599
5819.10 1540
5819.82 1598
5820.54 1491
5821.26 1633
5821.98 1603
5822.70 1653
5823.42 1635
5824.14 1615
5824.86 1609
5825.58 1655
5826.30 1539
5827.02 1460
5827.74 1423
5828.46 1480
5829.18 1543
5829.90 1521
5830.62 1558
5831.34 1457
5832.06 1483
5832.78 1398
5833.50 1429
5834.22 1441
5834.94 1438
5835.66 1428
5836.38 1305
5837.10 1383
5837.82 1423
5838.55 1346
5839.27 1445
5839.99 1398
5840.71 1308
5841.43 1338
5842.15 1325
5842.87 1359
5843.59 1394
5844.31 1434
5845.03 1402
5845.76 1392
5846.48 1332
5847.20 1405
5847.92 1383
5848.64 1370
5849.36 1379
5850.08 1317
5850.81 1382
5851.53 1390
5852.25 1334
5852.97 1323
5853.69 1387
5854.41 1391
5855.14 1444
5855.86 1384
5856.58 1452
5857.30 1533
5858.02 1454
5858.74 1522
5859.47 1463
5860.19 1426
5860.91 1355
5861.63 1380
5862.36 1332
5863.08 1313
5863.80 1418
5864.52 1348
5865.24 1330
5865.97 1298
5866.69 1244
5867.41 1255
5868.13 1365
5868.86 1393
5869.58 1428
5870.30 1394
5871.03 1363
5871.75 1311
5872.47 1299
5873.19 1384
5873.92 1290
5874.64 1370
5875.36 1354
5876.09 1322
5876.81 1368
5877.53 1356
5878.26 1305
5878.98 1283
5879.70 1305
5880.43 1330
5881.15 1336
5881.87 1375
5882.60 1401
5883.32 1452
5884.04 1472
5884.77 1411
5885.49 1451
5886.21 1386
5886.94 1546
5887.66 1507
5888.39 1539
5889.11 1510
5889.83 1452
5890.56 1379
5891.28 1417
5892.01 1368
5892.73 1425
5893.45 1328
5894.18 1476
5894.90 1347
5895.63 1317
5896.35 1324
5897.07 1459
5897.80 1429
5898.52 1384
5899.25 1515
5899.97 1469
5900.70 1536
5901.42 1605
5902.15 1597
5902.87 1589
5903.60 1656
5904.32 1686
5905.05 1697
5905.77 1670
5906.50 1746
5907.22 1770
5907.95 1837
5908.67 1652
5909.40 1690
5910.12 1731
5910.85 1478
5911.57 1406
5912.30 1409
5913.02 1394
5913.75 1350
5914.47 1375
5915.20 1336
5915.92 1434
5916.65 1445
5917.38 1441
5918.10 1316
5918.83 1350
5919.55 1515
5920.28 1446
5921.00 1430
5921.73 1431
5922.46 1497
5923.18 1391
5923.91 1394
5924.63 1393
5925.36 1306
5926.09 1387
5926.81 1349
5927.54 1441
5928.26 1442
5928.99 1399
5929.72 1382
5930.44 1527
5931.17 1418
5931.90 1435
5932.62 1392
5933.35 1422
5934.08 1415
5934.80 1456
5935.53 1353
5936.26 1445
5936.98 1419
5937.71 1465
5938.44 1503
5939.16 1537
5939.89 1486
5940.62 1503
5941.35 1570
5942.07 1645
5942.80 1546
5943.53 1472
5944.25 1547
5944.98 1589
5945.71 1503
5946.44 1561
5947.16 1544
5947.89 1502
5948.62 1506
5949.35 1540
5950.07 1575
5950.80 1575
5951.53 1545
5952.26 1587
5952.99 1499
5953.71 1508
5954.44 1463
5955.17 1550
5955.90 1616
5956.62 1564
5957.35 1614
5958.08 1633
5958.81 1683
5959.54 1515
5960.27 1589
5960.99 1599
5961.72 1657
5962.45 1614
5963.18 1759
5963.91 1729
5964.64 1629
5965.36 1563
5966.09 1638
5966.82 1684
5967.55 1625
5968.28 1671
5969.01 1609
5969.74 1645
5970.47 1690
5971.19 1643
5971.92 1598
5972.65 1671
5973.38 1730
5974.11 1732
5974.84 1822
5975.57 1774
5976.30 1750
5977.03 1812
5977.76 1710
5978.49 1728
5979.22 1754
5979.95 1741
5980.67 1678
5981.40 1705
5982.13 1798
5982.86 1835
5983.59 1880
5984.32 1834
5985.05 1861
5985.78 1968
5986.51 2062
5987.24 2026
5987.97 1954
5988.70 2032
5989.43 2027
5990.16 2005
5990.89 1918
5991.62 1854
5992.35 1998
5993.08 2034
5993.81 2026
5994.54 1938
5995.27 2023
5996.00 2067
5996.73 2088
5997.47 1958
5998.20 2064
5998.93 1975
5999.66 1943
6000.39 1965
6001.12 1964
6001.85 2013
6002.58 1983
6003.31 1989
6004.04 1945
6004.77 2086
6005.50 1987
6006.24 1867
6006.97 2031
6007.70 2134
6008.43 2105
6009.16 2192
6009.89 2355
6010.62 2407
6011.35 2641
6012.09 2850
6012.82 3126
6013.55 3338
6014.28 3454
6015.01 3671
6015.74 3538
6016.47 3699
6017.21 3586
6017.94 3370
6018.67 3192
6019.40 2991
6020.13 2687
6020.87 2367
6021.60 2345
6022.33 2213
6023.06 2040
6023.79 1930
6024.53 1899
6025.26 1874
6025.99 1772
6026.72 1758
6027.46 1734
6028.19 1750
6028.92 1721
6029.65 1658
6030.39 1702
6031.12 1635
6031.85 1655
6032.58 1605
6033.32 1609
6034.05 1705
6034.78 1675
6035.51 1703
6036.25 1763
6036.98 1708
6037.71 1627
6038.45 1844
6039.18 1815
6039.91 1910
6040.65 1843
6041.38 1823
6042.11 1828
6042.85 1754
6043.58 1826
6044.31 1800
6045.05 1858
6045.78 1988
6046.51 2032
6047.25 2004
6047.98 2110
6048.71 2202
6049.45 2231
6050.18 2197
6050.91 2017
6051.65 1950
6052.38 2024
6053.12 1941
6053.85 2037
6054.58 2077
6055.32 2066
6056.05 1904
6056.79 1831
6057.52 1849
6058.25 1813
6058.99 1769
6059.72 1797
6060.46 1821
6061.19 1738
6061.93 1651
6062.66 1599
6063.40 1619
6064.13 1660
6064.86 1831
6065.60 1747
6066.33 1670
6067.07 1711
6067.80 1635
6068.54 1698
6069.27 1606
6070.01 1681
6070.74 1754
6071.48 1717
6072.21 1708
6072.95 1666
6073.68 1667
6074.42 1638
6075.15 1721
6075.89 1673
6076.63 1589
6077.36 1642
6078.10 1647
6078.83 1669
6079.57 1692
6080.30 1655
6081.04 1580
6081.77 1601
6082.51 1635
6083.25 1663
6083.98 1685
6084.72 1708
6085.45 1715
6086.19 1651
6086.92 1668
6087.66 1686
6088.40 1686
6089.13 1790
6089.87 1662
6090.61 1592
6091.34 1683
6092.08 1752
6092.81 1655
6093.55 1694
6094.29 1687
6095.02 1588
6095.76 1563
6096.50 1561
6097.23 1636
6097.97 1599
6098.71 1628
6099.44 1589
6100.18 1638
6100.92 1639
6101.65 1663
6102.39 1693
6103.13 1666
6103.86 1610
6104.60 1567
6105.34 1463
6106.08 1428
6106.81 1587
6107.55 1478
6108.29 1569
6109.02 1638
6109.76 1586
6110.50 1510
6111.24 1602
6111.97 1627
6112.71 1587
6113.45 1615
6114.19 1566
6114.92 1661
6115.66 1705
6116.40 1684
6117.14 1729
6117.88 1742
6118.61 1567
6119.35 1574
6120.09 1668
6120.83 1756
6121.57 1668
6122.30 1677
6123.04 1632
6123.78 1704
6124.52 1583
6125.26 1640
6126.00 1683
6126.73 1749
6127.47 1727
6128.21 1666
6128.95 1664
6129.69 1657
6130.43 1674
6131.16 1678
6131.90 1698
6132.64 1739
6133.38 1897
6134.12 1642
6134.86 1817
6135.60 1953
6136.34 1852
6137.08 1844
6137.81 1849
6138.55 1870
6139.29 2025
6140.03 2062
6140.77 1936
6141.51 1975
6142.25 1973
6142.99 1885
6143.73 1961
6144.47 1935
6145.21 1925
6145.95 1924
6146.69 1864
6147.43 1863
6148.17 1723
6148.91 1803
6149.65 1657
6150.39 1656
6151.13 1799
6151.86 1742
6152.60 1719
6153.34 1661
6154.08 1687
6154.83 1755
6155.57 1716
6156.31 1619
6157.05 1504
6157.79 1539
6158.53 1525
6159.27 1649
6160.01 1717
6160.75 1736
6161.49 1639
6162.23 1635
6162.97 1625
6163.71 1678
6164.45 1745
6165.19 1712
6165.93 1644
6166.67 1703
6167.41 1832
6168.15 1824
6168.89 1811
6169.64 1890
6170.38 1875
6171.12 1841
6171.86 1830
6172.60 1790
6173.34 1753
6174.08 1780
6174.82 1868
6175.57 1757
6176.31 1768
6177.05 1756
6177.79 1777
6178.53 1881
6179.27 1800
6180.01 1754
6180.76 1747
6181.50 1731
6182.24 1726
6182.98 1798
6183.72 1766
6184.46 1635
6185.21 1764
6185.95 1688
6186.69 1778
6187.43 1835
6188.17 1829
6188.92 1874
6189.66 1783
6190.40 1800
6191.14 1784
6191.89 1874
6192.63 1857
6193.37 1752
6194.11 1801
6194.86 1906
6195.60 2068
6196.34 2039
6197.08 1875
6197.83 1879
6198.57 1988
6199.31 1952
6200.05 1889
6200.80 1893
6201.54 1877
6202.28 1985
6203.03 1928
6203.77 1979
6204.51 1962
6205.26 2030
6206.00 2109
6206.74 2403
6207.48 2813
6208.23 3085
6208.97 3248
6209.71 3950
6210.46 4256
6211.20 4548
6211.95 5002
6212.69 5222
6213.43 5200
6214.18 5091
6214.92 4847
6215.66 4402
6216.41 3879
6217.15 3558
6217.89 3145
6218.64 2617
6219.38 2397
6220.13 2170
6220.87 1979
6221.61 2046
6222.36 1961
6223.10 1941
6223.85 1856
6224.59 1741
6225.34 1799
6226.08 1893
6226.82 1763
6227.57 1835
6228.31 1743
6229.06 1736
6229.80 1741
6230.55 1829
6231.29 1756
6232.04 1738
6232.78 1659
6233.53 1693
6234.27 1704
6235.02 1753
6235.76 1776
6236.51 1823
6237.25 1838
6238.00 1847
6238.74 1757
6239.49 1780
6240.23 1789
6240.98 1860
6241.72 1900
6242.47 1879
6243.21 1871
6243.96 1785
6244.70 1906
6245.45 1910
6246.20 1836
6246.94 1945
6247.69 1992
6248.43 2140
6249.18 2339
6249.92 2360
6250.67 2442
6251.42 2510
6252.16 2556
6252.91 2614
6253.65 2560
6254.40 2349
6255.15 2140
6255.89 2053
6256.64 1881
6257.38 1930
6258.13 1960
6258.88 1814
6259.62 1754
6260.37 1784
6261.12 1836
6261.86 1894
6262.61 1752
6263.36 1763
6264.10 1863
6264.85 1787
6265.60 1768
6266.34 1835
6267.09 1843
6267.84 1677
6268.58 1672
6269.33 1689
6270.08 1726
6270.82 1825
6271.57 1781
6272.32 1725
6273.07 1634
6273.81 1757
6274.56 1542
6275.31 1542
6276.05 1587
6276.80 1599
6277.55 1601
6278.30 1672
6279.04 1598
6279.79 1567
6280.54 1587
6281.29 1573
6282.03 1653
6282.78 1530
6283.53 1571
6284.28 1464
6285.03 1585
6285.77 1664
6286.52 1645
6287.27 1705
6288.02 1654
6288.77 1682
6289.51 1653
6290.26 1786
6291.01 1705
6291.76 1800
6292.51 1661
6293.26 1624
6294.00 1716
6294.75 1649
6295.50 1569
6296.25 1570
6297.00 1578
6297.75 1536
6298.50 1541
6299.24 1500
6299.99 1604
6300.74 1526
6301.49 1518
6302.24 1568
6302.99 1560
6303.74 1526
6304.49 1612
6305.24 1438
6305.99 1380
6306.73 1558
6307.48 1566
6308.23 1524
6308.98 1570
6309.73 1418
6310.48 1412
6311.23 1484
6311.98 1448
6312.73 1405
6313.48 1402
6314.23 1438
6314.98 1515
6315.73 1514
6316.48 1477
6317.23 1546
6317.98 1520
6318.73 1470
6319.48 1496
6320.23 1486
6320.98 1516
6321.73 1562
6322.48 1491
6323.23 1457
6323.98 1516
6324.73 1408
6325.48 1439
6326.23 1519
6326.98 1390
6327.73 1406
6328.48 1507
6329.23 1441
6329.98 1417
6330.73 1452
6331.48 1448
6332.23 1422
6332.98 1444
6333.73 1468
6334.49 1398
6335.24 1429
6335.99 1414
6336.74 1398
6337.49 1405
6338.24 1401
6338.99 1438
6339.74 1368
6340.49 1253
6341.25 1234
6342.00 1402
6342.75 1401
6343.50 1301
6344.25 1302
6345.00 1448
6345.75 1381
6346.51 1339
6347.26 1448
6348.01 1379
6348.76 1288
6349.51 1385
6350.26 1486
6351.02 1499
6351.77 1570
6352.52 1587
6353.27 1666
6354.02 1636
6354.78 1574
6355.53 1576
6356.28 1553
6357.03 1666
6357.78 1632
6358.54 1555
6359.29 1553
6360.04 1512
6360.79 1500
6361.55 1471
6362.30 1533
6363.05 1474
6363.80 1512
6364.56 1549
6365.31 1441
6366.06 1390
6366.81 1414
6367.57 1423
6368.32 1478
6369.07 1487
6369.83 1367
6370.58 1411
6371.33 1393
6372.08 1458
6372.84 1423
6373.59 1318
6374.34 1468
6375.10 1497
6375.85 1412
6376.60 1449
6377.36 1511
6378.11 1378
6378.86 1374
6379.62 1406
6380.37 1360
6381.12 1400
6381.88 1342
6382.63 1390
6383.39 1428
6384.14 1432
6384.89 1427
6385.65 1408
6386.40 1328
6387.16 1381
6387.91 1451
6388.66 1416
6389.42 1443
6390.17 1384
6390.93 1393
6391.68 1457
6392.43 1438
6393.19 1375
6393.94 1315
6394.70 1342
6395.45 1353
6396.21 1351
6396.96 1474
6397.72 1408
6398.47 1299
6399.22 1370
6399.98 1312
6400.73 1421
6401.49 1275
6402.24 1244
6403.00 1250
6403.75 1167
6404.51 1287
6405.26 1287
6406.02 1328
6406.77 1265
6407.53 1212
6408.28 1229
6409.04 1211
6409.79 1204
6410.55 1303
6411.31 1258
6412.06 1341
6412.82 1316
6413.57 1298
6414.33 1346
6415.08 1250
6415.84 1263
6416.59 1374
6417.35 1338
6418.11 1205
6418.86 1216
6419.62 1191
6420.37 1293
6421.13 1322
6421.89 1343
6422.64 1312
6423.40 1331
6424.15 1302
6424.91 1272
6425.67 1226
6426.42 1224
6427.18 1278
6427.94 1236
6428.69 1336
6429.45 1291
6430.20 1249
6430.96 1277
6431.72 1302
6432.47 1230
6433.23 1329
6433.99 1247
6434.74 1289
6435.50 1302
6436.26 1224
6437.02 1318
6437.77 1318
6438.53 1246
6439.29 1301
6440.04 1314
6440.80 1312
6441.56 1334
6442.32 1339
6443.07 1223
6443.83 1185
6444.59 1153
6445.34 1148
6446.10 1239
6446.86 1303
6447.62 1351
6448.37 1218
6449.13 1258
6449.89 1241
6450.65 1261
6451.41 1291
6452.16 1198
6452.92 1228
6453.68 1242
6454.44 1230
6455.19 1268
6455.95 1241
6456.71 1285
6457.47 1316
6458.23 1262
6458.99 1203
6459.74 1243
6460.50 1278
6461.26 1317
6462.02 1187
6462.78 1257
6463.54 1290
6464.29 1324
6465.05 1322
6465.81 1268
6466.57 1335
6467.33 1314
6468.09 1337
6468.85 1378
6469.60 1344
6470.36 1465
6471.12 1428
6471.88 1331
6472.64 1337
6473.40 1320
6474.16 1380
6474.92 1392
6475.68 1392
6476.44 1339
6477.20 1439
6477.95 1434
6478.71 1427
6479.47 1420
6480.23 1381
6480.99 1505
6481.75 1464
6482.51 1405
6483.27 1510
6484.03 1513
6484.79 1443
6485.55 1421
6486.31 1493
6487.07 1455
6487.83 1505
6488.59 1541
6489.35 1478
6490.11 1472
6490.87 1510
6491.63 1532
6492.39 1465
6493.15 1532
6493.91 1561
6494.67 1476
6495.43 1515
6496.19 1619
6496.95 1679
6497.71 1572
6498.47 1706
6499.23 1720
6499.99 1720
6500.76 1591
6501.52 1660
6502.28 1609
6503.04 1655
6503.80 1640
6504.56 1582
6505.32 1603
6506.08 1637
6506.84 1663
6507.60 1799
6508.36 1712
6509.13 1654
6509.89 1736
6510.65 1792
6511.41 1815
6512.17 1754
6512.93 1743
6513.69 1831
6514.45 1828
6515.22 1668
6515.98 1643
6516.74 1588
6517.50 1636
6518.26 1742
6519.02 1782
6519.79 1772
6520.55 1874
6521.31 1853
6522.07 1860
6522.83 1969
6523.60 2196
6524.36 2242
6525.12 2403
6525.88 2366
6526.64 2518
6527.41 2812
6528.17 2898
6528.93 2933
6529.69 2898
6530.46 3088
6531.22 3061
6531.98 2719
6532.74 2755
6533.51 2719
6534.27 2432
6535.03 2223
6535.79 2268
6536.56 2194
6537.32 2237
6538.08 2227
6538.85 1996
6539.61 2049
6540.37 2013
6541.13 1924
6541.90 2013
6542.66 1998
6543.42 1784
6544.19 1827
6544.95 1779
6545.71 1781
6546.48 1809
6547.24 1722
6548.00 1666
6548.77 1586
6549.53 1595
6550.29 1707
6551.06 1711
6551.82 1682
6552.58 1657
6553.35 1602
6554.11 1668
6554.88 1678
6555.64 1611
6556.40 1578
6557.17 1652
6557.93 1796
6558.70 1848
6559.46 1749
6560.22 1826
6560.99 1687
6561.75 1787
6562.52 1799
6563.28 1791
6564.05 1857
6564.81 1836
6565.57 1914
6566.34 1914
6567.10 1958
6567.87 1879
6568.63 1810
6569.40 1821
6570.16 1952
6570.93 1834
6571.69 1849
6572.46 1839
6573.22 1825
6573.99 1762
6574.75 1851
6575.52 1905
6576.28 1827
6577.05 1807
6577.81 1806
6578.58 1822
6579.34 1893
6580.11 1928
6580.87 1954
6581.64 1922
6582.40 1825
6583.17 1846
6583.93 1965
6584.70 1889
6585.47 1914
6586.23 1892
6587.00 1923
6587.76 1855
6588.53 1869
6589.29 1896
6590.06 1880
6590.83 2060
6591.59 2071
6592.36 2215
6593.12 2223
6593.89 2404
6594.66 2448
6595.42 2259
6596.19 2382
6596.96 2451
6597.72 2512
6598.49 2472
6599.25 2540
6600.02 2338
6600.79 2118
6601.55 2202
6602.32 2018
6603.09 1878
6603.85 1752
6604.62 1908
6605.39 1843
6606.15 1725
6606.92 1787
6607.69 1762
6608.46 1774
6609.22 1866
6609.99 1820
6610.76 1854
6611.52 1913
6612.29 1905
6613.06 1751
6613.83 1746
6614.59 1685
6615.36 1761
6616.13 1778
6616.89 1779
6617.66 1709
6618.43 1709
6619.20 1809
6619.96 1696
6620.73 1706
6621.50 1751
6622.27 1757
6623.04 1870
6623.80 1883
6624.57 1894
6625.34 1914
6626.11 1872
6626.88 1870
6627.64 1841
6628.41 1817
6629.18 1906
6629.95 1848
6630.72 1844
6631.48 1975
6632.25 1940
6633.02 1841
6633.79 1922
6634.56 2133
6635.33 2153
6636.10 2197
6636.86 2196
6637.63 2198
6638.40 2177
6639.17 2236
6639.94 2205
6640.71 2129
6641.48 2031
6642.25 1992
6643.01 1940
6643.78 1829
6644.55 1818
6645.32 1782
6646.09 1725
6646.86 1733
6647.63 1671
6648.40 1742
6649.17 1757
6649.94 1855
6650.71 1758
6651.48 1899
6652.25 1926
6653.01 1886
6653.78 1988
6654.55 2077
6655.32 2056
6656.09 2018
6656.86 2004
6657.63 1873
6658.40 2000
6659.17 1897
6659.94 1871
6660.71 1879
6661.48 1868
6662.25 1788
6663.02 1744
6663.79 1742
6664.56 1684
6665.33 1706
6666.10 1666
6666.87 1642
6667.64 1722
6668.42 1582
6669.19 1597
6669.96 1630
6670.73 1562
6671.50 1554
6672.27 1608
6673.04 1582
6673.81 1589
6674.58 1677
6675.35 1590
6676.12 1590
6676.89 1580
6677.66 1604
6678.44 1560
6679.21 1571
6679.98 1615
6680.75 1566
6681.52 1594
6682.29 1579
6683.06 1658
6683.83 1597
6684.60 1517
6685.38 1571
6686.15 1520
6686.92 1503
6687.69 1541
6688.46 1551
6689.23 1512
6690.01 1525
6690.78 1499
6691.55 1519
6692.32 1567
6693.09 1482
6693.86 1515
6694.64 1494
6695.41 1557
6696.18 1478
6696.95 1451
6697.73 1555
6698.50 1585
6699.27 1481
6700.04 1528
6700.81 1538
6701.59 1455
6702.36 1430
6703.13 1359
6703.90 1368
6704.68 1414
6705.45 1492
6706.22 1502
6706.99 1375
6707.77 1331
6708.54 1345
6709.31 1315
6710.09 1418
6710.86 1382
6711.63 1350
6712.40 1404
6713.18 1511
6713.95 1428
6714.72 1428
6715.50 1477
6716.27 1487
6717.04 1505
6717.82 1443
6718.59 1480
6719.36 1627
6720.14 1519
6720.91 1535
6721.68 1530
6722.46 1517
6723.23 1514
6724.00 1584
6724.78 1472
6725.55 1538
6726.33 1410
6727.10 1388
6727.87 1490
6728.65 1392
6729.42 1446
6730.20 1577
6730.97 1416
6731.74 1292
6732.52 1337
6733.29 1357
6734.07 1259
6734.84 1241
6735.61 1304
6736.39 1272
6737.16 1299
6737.94 1395
6738.71 1296
6739.49 1316
6740.26 1358
6741.04 1350
6741.81 1260
6742.59 1174
6743.36 1300
6744.13 1285
6744.91 1237
6745.68 1308
6746.46 1347
6747.23 1341
6748.01 1344
6748.78 1258
6749.56 1289
6750.33 1264
6751.11 1231
6751.89 1287
6752.66 1296
6753.44 1225
6754.21 1218
6754.99 1179
6755.76 1204
6756.54 1229
6757.31 1268
6758.09 1253
6758.86 1268
6759.64 1314
6760.42 1267
6761.19 1302
6761.97 1337
6762.74 1322
6763.52 1316
6764.30 1243
6765.07 1344
6765.85 1357
6766.62 1363
6767.40 1198
6768.18 1308
6768.95 1316
6769.73 1305
6770.51 1272
6771.28 1262
6772.06 1360
6772.83 1320
6773.61 1294
6774.39 1249
6775.16 1185
6775.94 1283
6776.72 1373
6777.49 1280
6778.27 1262
6779.05 1386
6779.82 1415
6780.60 1308
6781.38 1308
6782.16 1395
6782.93 1452
6783.71 1464
6784.49 1345
6785.26 1344
6786.04 1328
6786.82 1279
6787.60 1297
6788.37 1301
6789.15 1215
6789.93 1266
6790.71 1290
6791.48 1274
6792.26 1198
6793.04 1168
6793.82 1195
6794.59 1216
6795.37 1244
6796.15 1222
6796.93 1163
6797.70 1179
6798.48 1145
6799.26 1205
6800.04 1185
6800.82 1207
6801.60 1212
6802.37 1200
6803.15 1240
6803.93 1179
6804.71 1184
6805.49 1199
6806.26 1151
6807.04 1168
6807.82 1203
6808.60 1238
6809.38 1186
6810.16 1180
6810.94 1219
6811.71 1253
6812.49 1190
6813.27 1190
6814.05 1153
6814.83 1156
6815.61 1271
6816.39 1228
6817.17 1178
6817.95 1172
6818.73 1210
6819.50 1229
6820.28 1312
6821.06 1248
6821.84 1184
6822.62 1204
6823.40 1215
6824.18 1193
6824.96 1254
6825.74 1294
6826.52 1232
6827.30 1187
6828.08 1180
6828.86 1202
6829.64 1220
6830.42 1213
6831.20 1206
6831.98 1247
6832.76 1266
6833.54 1121
6834.32 1177
6835.10 1260
6835.88 1204
6836.66 1169
6837.44 1260
6838.22 1178
6839.00 1200
6839.78 1186
6840.56 1142
6841.34 1186
6842.12 1149
6842.90 1234
6843.68 1262
6844.46 1258
6845.24 1136
6846.02 1147
6846.80 1148
6847.58 1303
6848.36 1258
6849.14 1340
6849.93 1415
6850.71 1520
6851.49 1495
6852.27 1631
6853.05 1759
6853.83 1815
6854.61 1803
6855.39 1832
6856.17 1805
6856.96 1801
6857.74 1684
6858.52 1628
6859.30 1533
6860.08 1424
6860.86 1368
6861.64 1352
6862.43 1320
6863.21 1207
6863.99 1224
6864.77 1284
6865.55 1211
6866.33 1258
6867.12 1214
6867.90 1221
6868.68 1178
6869.46 1173
6870.24 1207
6871.03 1156
6871.81 1223
6872.59 1152
6873.37 1221
6874.16 1207
6874.94 1258
6875.72 1107
6876.50 1177
6877.28 1222
6878.07 1250
6878.85 1240
6879.63 1133
6880.42 1245
6881.20 1229
6881.98 1238
6882.76 1236
6883.55 1285
6884.33 1366
6885.11 1330
6885.89 1266
6886.68 1330
6887.46 1294
6888.24 1351
6889.03 1314
6889.81 1315
6890.59 1360
6891.38 1222
6892.16 1221
6892.94 1251
6893.73 1288
6894.51 1246
6895.29 1251
6896.08 1229
6896.86 1241
6897.64 1276
6898.43 1238
6899.21 1290
6900.00 1270
6900.78 1226
6901.56 1268
6902.35 1297
6903.13 1214
6903.91 1203
6904.70 1138
6905.48 1183
6906.27 1168
6907.05 1171
6907.84 1225
6908.62 1222
6909.40 1193
6910.19 1309
6910.97 1280
6911.76 1226
6912.54 1301
6913.33 1328
6914.11 1158
6914.90 1195
6915.68 1176
6916.46 1198
6917.25 1204
6918.03 1253
6918.82 1251
6919.60 1194
6920.39 1187
6921.17 1218
6921.96 1350
6922.74 1322
6923.53 1273
6924.31 1249
6925.10 1297
6925.88 1331
6926.67 1243
6927.45 1281
6928.24 1241
6929.03 1318
6929.81 1361
6930.60 1247
6931.38 1288
6932.17 1362
6932.95 1312
6933.74 1352
6934.52 1389
6935.31 1359
6936.10 1346
6936.88 1284
6937.67 1244
6938.45 1269
6939.24 1223
6940.03 1226
6940.81 1314
6941.60 1232
6942.38 1300
6943.17 1366
6943.96 1396
6944.74 1410
6945.53 1445
6946.32 1324
6947.10 1459
6947.89 1499
6948.68 1479
6949.46 1400
6950.25 1566
6951.03 1523
6951.82 1512
6952.61 1455
6953.40 1449
6954.18 1515
6954.97 1618
6955.76 1478
6956.54 1477
6957.33 1545
6958.12 1626
6958.90 1630
6959.69 1617
6960.48 1525
6961.27 1484
6962.05 1622
6962.84 1522
6963.63 1669
6964.41 1654
6965.20 1643
6965.99 1707
6966.78 1625
6967.56 1657
6968.35 1589
6969.14 1724
6969.93 1718
6970.72 1731
6971.50 1697
6972.29 1769
6973.08 1794
6973.87 1798
6974.66 1721
6975.44 1706
6976.23 1761
6977.02 1879
6977.81 1847
6978.60 1847
6979.38 1819
6980.17 1949
6980.96 2047
6981.75 2099
6982.54 2158
6983.33 2492
6984.11 2779
6984.90 2966
6985.69 3207
6986.48 3441
6987.27 3914
6988.06 4276
6988.85 4319
6989.64 4505
6990.42 4432
6991.21 4283
6992.00 4043
6992.79 3845
6993.58 3303
6994.37 3121
6995.16 2951
6995.95 2758
6996.74 2561
6997.53 2676
6998.32 2693
6999.10 2863
6999.89 3066
7000.68 3408
7001.47 3740
7002.26 4008
7003.05 4331
7003.84 4208
7004.63 4214
7005.42 4006
7006.21 3828
7007.00 3467
7007.79 3067
7008.58 2751
7009.37 2623
7010.16 2379
7010.95 2297
7011.74 2084
7012.53 1866
7013.32 1858
7014.11 1883
7014.90 1880
7015.69 1748
7016.48 1848
7017.27 1915
7018.06 1930
7018.85 1958
7019.64 1892
7020.43 1829
7021.23 1739
7022.02 1662
7022.81 1720
7023.60 1711
7024.39 1721
7025.18 1827
7025.97 1815
7026.76 1846
7027.55 1902
7028.34 1848
7029.13 1841
7029.93 1958
7030.72 1872
7031.51 1935
7032.30 1762
7033.09 1772
7033.88 1722
7034.67 1695
7035.46 1604
7036.26 1648
7037.05 1578
7037.84 1551
7038.63 1567
7039.42 1624
7040.21 1664
7041.01 1699
7041.80 1819
7042.59 1693
7043.38 1580
7044.17 1589
7044.97 1601
7045.76 1694
7046.55 1556
7047.34 1597
7048.13 1521
7048.93 1481
7049.72 1525
7050.51 1508
7051.30 1448
7052.09 1502
7052.89 1543
7053.68 1485
7054.47 1452
7055.26 1508
7056.06 1455
7056.85 1498
7057.64 1383
7058.44 1480
7059.23 1452
7060.02 1396
7060.81 1433
7061.61 1302
7062.40 1386
7063.19 1410
7063.99 1392
7064.78 1495
7065.57 1448
7066.37 1489
7067.16 1417
7067.95 1430
7068.74 1448
7069.54 1435
7070.33 1435
7071.13 1441
7071.92 1403
7072.71 1349
7073.51 1431
7074.30 1416
7075.09 1355
7075.89 1410
7076.68 1396
7077.47 1347
7078.27 1452
7079.06 1472
7079.86 1419
7080.65 1399
7081.44 1401
7082.24 1386
7083.03 1305
7083.83 1428
7084.62 1348
7085.41 1336
7086.21 1322
7087.00 1328
7087.80 1322
7088.59 1305
7089.39 1339
7090.18 1346
7090.98 1301
7091.77 1304
7092.56 1298
7093.36 1261
7094.15 1302
7094.95 1333
7095.74 1314
7096.54 1177
7097.33 1143
7098.13 1211
7098.92 1234
7099.72 1243
7100.51 1201
7101.31 1207
7102.10 1270
7102.90 1223
7103.69 1241
7104.49 1117
7105.29 1073
7106.08 1157
7106.88 1166
7107.67 1160
7108.47 1107
7109.26 1149
7110.06 1180
7110.85 1247
7111.65 1138
7112.45 1066
7113.24 1111
7114.04 1071
7114.83 1152
7115.63 1054
7116.42 1057
7117.22 1140
7118.02 1156
7118.81 1146
7119.61 1149
7120.41 1150
7121.20 1257
7122.00 1113
7122.79 1082
7123.59 1122
7124.39 1171
7125.18 1088
7125.98 1118
7126.78 1068
7127.57 1197
7128.37 1145
7129.17 1090
7129.96 1137
7130.76 1045
7131.56 1122
7132.35 1134
7133.15 1089
7133.95 1123
7134.74 1103
7135.54 1066
7136.34 1051
7137.14 1151
7137.93 1140
7138.73 1149
7139.53 1178
7140.33 1231
7141.12 1074
7141.92 1075
7142.72 1122
7143.51 1197
7144.31 1193
7145.11 1124
7145.91 1150
7146.71 1096
7147.50 1142
7148.30 1144
7149.10 1143
7149.90 1177
7150.69 1106
7151.49 1128
7152.29 1142
7153.09 1035
7153.89 1161
7154.68 1105
7155.48 1074
7156.28 1009
7157.08 1114
7157.88 1097
7158.68 1061
7159.47 1112
7160.27 1066
7161.07 1072
7161.87 1141
7162.67 1067
7163.47 1166
7164.27 1064
7165.06 1079
7165.86 1104
7166.66 1079
7167.46 1061
7168.26 1094
7169.06 1023
7169.86 1061
7170.66 1042
7171.46 1070
7172.25 1180
7173.05 1132
7173.85 1095
7174.65 1108
7175.45 1114
7176.25 1145
7177.05 1068
7177.85 1041
7178.65 1079
7179.45 1031
7180.25 1054
7181.05 1021
7181.85 1027
7182.65 956
7183.45 977
7184.25 1005
7185.05 1066
7185.85 1136
7186.65 1077
7187.45 1003
7188.25 1022
7189.05 1040
7189.85 1037
7190.65 1053
7191.45 1083
7192.25 992
7193.05 999
7193.85 995
7194.65 992
7195.45 942
7196.25 958
7197.05 984
7197.85 945
7198.65 975
7199.45 1068
7200.25 1012
7201.05 986
7201.85 994
7202.65 1015
7203.46 1053
7204.26 915
7205.06 991
7205.86 1028
7206.66 1048
7207.46 991
7208.26 981
7209.06 975
7209.86 923
7210.66 954
7211.47 987
7212.27 972
7213.07 947
7213.87 989
7214.67 1053
7215.47 903
7216.27 999
7217.08 1034
7217.88 987
7218.68 962
7219.48 993
7220.28 1018
7221.09 969
7221.89 923
7222.69 877
7223.49 940
7224.29 909
7225.10 958
7225.90 1047
7226.70 1070
7227.50 996
7228.30 933
7229.11 988
7229.91 947
7230.71 929
7231.51 992
7232.32 1023
7233.12 999
7233.92 916
7234.72 952
7235.53 966
7236.33 988
7237.13 970
7237.93 943
7238.74 914
7239.54 900
7240.34 1054
7241.15 1048
7241.95 972
7242.75 976
7243.55 990
7244.36 959
7245.16 995
7245.96 977
7246.77 945
7247.57 990
7248.37 939
7249.18 877
7249.98 895
7250.78 969
7251.59 994
7252.39 982
7253.20 914
7254.00 873
7254.80 948
7255.61 908
7256.41 991
7257.21 1000
7258.02 966
7258.82 981
7259.63 943
7260.43 899
7261.23 918
7262.04 895
7262.84 953
7263.65 871
7264.45 880
7265.26 897
7266.06 874
7266.86 943
7267.67 984
7268.47 940
7269.28 899
7270.08 922
7270.89 905
7271.69 892
7272.50 898
7273.30 929
7274.11 942
7274.91 880
7275.71 843
7276.52 956
7277.32 1006
7278.13 1027
7278.93 930
7279.74 1007
7280.55 927
7281.35 932
7282.16 946
7282.96 999
7283.77 952
7284.57 1028
7285.38 1053
7286.18 1044
7286.99 1000
7287.79 1004
7288.60 1095
7289.40 1139
7290.21 1116
7291.02 1091
7291.82 971
7292.63 1026
7293.43 1055
7294.24 974
7295.05 1044
7295.85 1004
7296.66 1034
7297.46 997
7298.27 931
7299.08 887
7299.88 922
7300.69 908
7301.49 954
7302.30 1007
7303.11 939
7303.91 888
7304.72 977
7305.53 1010
7306.33 991
7307.14 983
7307.95 1026
7308.75 1028
7309.56 1030
7310.37 1025
7311.17 968
7311.98 999
7312.79 1095
7313.59 1036
7314.40 928
7315.21 973
7316.02 1006
7316.82 975
7317.63 1003
7318.44 1045
7319.24 901
7320.05 977
7320.86 992
7321.67 964
7322.47 1071
7323.28 1015
7324.09 1069
7324.90 1071
7325.70 1083
7326.51 1051
7327.32 1059
7328.13 1002
7328.94 1048
7329.74 1039
7330.55 1027
7331.36 946
7332.17 952
7332.98 970
7333.78 945
7334.59 930
7335.40 922
7336.21 951
7337.02 976
7337.82 963
7338.63 893
7339.44 866
7340.25 970
7341.06 935
7341.87 919
7342.68 955
7343.48 928
7344.29 892
7345.10 803
7345.91 912
7346.72 855
7347.53 903
7348.34 895
7349.15 909
7349.95 967
7350.76 919
7351.57 956
7352.38 966
7353.19 933
7354.00 920
7354.81 905
7355.62 969
7356.43 885
7357.24 921
7358.05 902
7358.86 891
7359.67 906
7360.48 954
7361.29 908
7362.09 905
7362.90 909
7363.71 984
7364.52 942
7365.33 896
7366.14 897
7366.95 910
7367.76 920
7368.57 921
7369.38 938
7370.19 943
7371.00 1045
7371.81 1056
7372.62 977
7373.43 931
7374.25 911
7375.06 1000
7375.87 953
7376.68 904
7377.49 947
7378.30 1007
7379.11 955
7379.92 964
7380.73 965
7381.54 1024
7382.35 937
7383.16 951
7383.97 908
7384.78 935
7385.59 949
7386.41 1046
7387.22 1027
7388.03 964
7388.84 1014
7389.65 1049
7390.46 940
7391.27 962
7392.08 950
7392.89 967
7393.71 957
7394.52 850
7395.33 925
7396.14 947
7396.95 901
7397.76 1018
7398.58 988
7399.39 953
7400.20 1021
7401.01 1000
7401.82 1038
7402.63 1041
7403.45 1017
7404.26 1035
7405.07 1013
7405.88 1013
7406.69 998
7407.51 981
7408.32 978
7409.13 943
7409.94 1001
7410.76 884
7411.57 881
7412.38 997
7413.19 969
7414.01 844
7414.82 934
7415.63 961
7416.44 916
7417.26 926
7418.07 859
7418.88 877
7419.69 872
7420.51 861
7421.32 885
7422.13 881
7422.95 928
7423.76 883
7424.57 814
7425.39 835
7426.20 879
7427.01 919
7427.83 915
7428.64 907
7429.45 868
7430.27 811
7431.08 851
7431.89 930
7432.71 901
7433.52 890
7434.33 861
7435.15 865
7435.96 837
7436.77 844
7437.59 847
7438.40 828
7439.22 900
7440.03 941
7440.84 886
7441.66 919
7442.47 922
7443.29 960
7444.10 933
7444.91 944
7445.73 860
7446.54 853
7447.36 912
7448.17 882
7448.99 891
7449.80 866
7450.62 916
7451.43 893
7452.24 881
7453.06 951
7453.87 908
7454.69 812
7455.50 874
7456.32 870
7457.13 848
7457.95 822
7458.76 872
7459.58 893
7460.39 907
7461.21 829
7462.02 911
7462.84 940
7463.65 883
7464.47 864
7465.28 889
7466.10 831
7466.92 908
7467.73 942
7468.55 964
7469.36 901
7470.18 778
7470.99 919
7471.81 883
7472.62 906
7473.44 919
7474.26 883
7475.07 923
7475.89 813
7476.70 885
7477.52 828
7478.34 857
7479.15 879
7479.97 845
7480.78 859
7481.60 863
7482.42 836
7483.23 899
7484.05 986
7484.87 878
7485.68 840
7486.50 942
7487.32 890
7488.13 878
7488.95 898
7489.76 926
7490.58 917
7491.40 871
7492.22 889
7493.03 896
7493.85 896
7494.67 839
7495.48 833
7496.30 889
7497.12 910
7497.93 934
7498.75 859
7499.57 908
7500.39 925
7501.20 904
7502.02 905
7502.84 951
7503.66 980
7504.47 890
7505.29 919
7506.11 925
7506.93 862
7507.74 996
7508.56 943
7509.38 930
7510.20 863
7511.01 851
7511.83 968
7512.65 914
7513.47 903
7514.29 874
7515.10 853
7515.92 932
7516.74 854
7517.56 839
7518.38 859
7519.19 809
7520.01 888
7520.83 930
7521.65 840
7522.47 897
7523.29 903
7524.11 852
7524.92 882
7525.74 869
7526.56 950
7527.38 910
7528.20 938
7529.02 938
7529.84 946
7530.66 917
7531.47 837
7532.29 854
7533.11 931
7533.93 914
7534.75 916
7535.57 860
7536.39 960
7537.21 874
7538.03 874
7538.85 915
7539.67 900
7540.49 975
7541.31 979
7542.12 871
7542.94 1016
7543.76 949
7544.58 973
7545.40 876
7546.22 925
7547.04 868
7547.86 957
7548.68 962
7549.50 884
7550.32 869
7551.14 893
7551.96 981
7552.78 916
7553.60 890
7554.42 927
7555.24 984
7556.06 1017
7556.88 910
7557.70 890
7558.52 913
7559.35 908
7560.17 989
7560.99 932
7561.81 974
7562.63 1016
7563.45 1043
7564.27 980
7565.09 985
7565.91 1011
7566.73 869
7567.55 953
7568.37 929
7569.19 1019
7570.02 900
7570.84 932
7571.66 944
7572.48 966
7573.30 916
7574.12 974
7574.94 927
7575.76 982
7576.59 892
7577.41 929
7578.23 932
7579.05 1016
7579.87 1008
7580.69 963
7581.51 956
7582.34 1005
7583.16 1050
7583.98 1031
7584.80 978
7585.62 997
7586.45 1072
7587.27 952
7588.09 1062
7588.91 1051
7589.73 1081
7590.56 1116
7591.38 1095
7592.20 1089
7593.02 992
7593.85 1014
7594.67 1022
7595.49 1091
7596.31 1061
7597.14 1089
7597.96 1045
7598.78 1094
7599.60 1039
7600.43 1007
7601.25 1066
7602.07 1122
7602.89 1177
7603.72 1230
7604.54 1239
7605.36 1338
7606.19 1452
7607.01 1426
7607.83 1459
7608.66 1532
7609.48 1563
7610.30 1475
7611.12 1386
7611.95 1330
7612.77 1310
7613.59 1327
7614.42 1177
7615.24 1110
7616.07 1180
7616.89 1099
7617.71 1102
7618.54 1189
7619.36 1123
7620.18 1103
7621.01 1075
7621.83 1167
7622.66 1113
7623.48 1130
7624.30 1109
7625.13 1103
7625.95 1077
7626.78 1133
7627.60 1169
7628.42 1256
7629.25 1302
7630.07 1242
7630.90 1251
7631.72 1299
7632.55 1442
7633.37 1546
7634.19 1539
7635.02 1576
7635.84 1556
7636.67 1537
7637.49 1565
7638.32 1540
7639.14 1477
7639.97 1458
7640.79 1295
7641.62 1198
7642.44 1139
7643.27 1157
7644.09 1085
7644.92 1001
7645.74 1123
7646.57 1129
7647.39 983
7648.22 1041
7649.04 1034
7649.87 1021
7650.70 951
7651.52 953
7652.35 988
7653.17 1007
7654.00 928
7654.82 907
7655.65 927
7656.47 958
7657.30 929
7658.13 904
7658.95 924
7659.78 956
7660.60 986
7661.43 968
7662.26 933
7663.08 954
7663.91 977
7664.73 980
7665.56 881
7666.39 877
7667.21 921
7668.04 892
7668.87 961
7669.69 985
7670.52 1053
7671.35 1005
7672.17 1016
7673.00 934
7673.83 982
7674.65 1062
7675.48 974
7676.31 943
7677.13 955
7677.96 970
7678.79 913
7679.61 928
7680.44 906
7681.27 916
7682.09 894
7682.92 901
7683.75 953
7684.58 890
7685.40 935
7686.23 917
7687.06 937
7687.89 928
7688.71 886
7689.54 871
7690.37 836
7691.20 905
7692.02 861
7692.85 949
7693.68 907
7694.51 928
7695.33 954
7696.16 931
7696.99 898
7697.82 871
7698.65 947
7699.47 919
7700.30 923
7701.13 946
7701.96 982
7702.79 946
7703.62 850
7704.44 1021
7705.27 991
7706.10 932
7706.93 904
7707.76 857
7708.59 937
7709.41 1012
7710.24 946
7711.07 873
7711.90 852
7712.73 812
7713.56 840
7714.39 852
7715.22 861
7716.05 879
7716.87 895
7717.70 862
7718.53 926
7719.36 910
7720.19 881
7721.02 866
7721.85 855
7722.68 926
7723.51 829
7724.34 818
7725.17 801
7726.00 807
7726.83 839
7727.66 847
7728.48 892
7729.31 868
7730.14 843
7730.97 855
7731.80 769
7732.63 873
7733.46 914
7734.29 914
7735.12 855
7735.95 814
7736.78 800
7737.61 822
7738.44 841
7739.27 838
7740.10 863
7740.93 836
7741.77 833
7742.60 852
7743.43 845
7744.26 816
7745.09 865
7745.92 873
7746.75 860
7747.58 857
7748.41 881
7749.24 855
7750.07 813
7750.90 835
7751.73 896
7752.56 843
7753.39 793
7754.23 914
7755.06 803
7755.89 898
7756.72 829
7757.55 866
7758.38 799
7759.21 794
7760.04 857
7760.88 779
7761.71 807
7762.54 840
7763.37 849
7764.20 791
7765.03 812
7765.86 791
7766.70 837
7767.53 812
7768.36 739
7769.19 786
7770.02 810
7770.86 795
7771.69 803
7772.52 812
7773.35 844
7774.18 796
7775.02 726
7775.85 761
7776.68 753
7777.51 757
7778.34 770
7779.18 766
7780.01 717
7780.84 785
7781.67 782
7782.51 825
7783.34 862
7784.17 807
7785.00 863
7785.84 828
7786.67 788
7787.50 838
7788.34 796
7789.17 791
7790.00 809
7790.83 778
7791.67 756
7792.50 759
7793.33 804
7794.17 808
7795.00 768
7795.83 793
7796.67 775
7797.50 774
7798.33 825
7799.17 797
7800.00 792
7800.83 792
7801.67 758
7802.50 854
7803.33 863
7804.17 781
7805.00 801
7805.84 822
7806.67 782
7807.50 761
7808.34 814
7809.17 794
7810.01 804
7810.84 760
7811.67 827
7812.51 803
7813.34 814
7814.18 871
7815.01 749
7815.84 791
7816.68 773
7817.51 816
7818.35 820
7819.18 791
7820.02 812
7820.85 861
7821.69 861
7822.52 843
7823.36 787
7824.19 837
7825.03 849
7825.86 781
7826.69 833
7827.53 845
7828.36 791
7829.20 759
7830.03 834
7830.87 886
7831.71 791
7832.54 817
7833.38 767
7834.21 804
7835.05 789
7835.88 793
7836.72 826
7837.55 813
7838.39 813
7839.22 779
7840.06 801
7840.90 743
7841.73 796
7842.57 756
7843.40 733
7844.24 814
7845.07 879
7845.91 775
7846.75 830
7847.58 864
7848.42 839
7849.25 898
7850.09 828
7850.93 845
7851.76 847
7852.60 819
7853.44 797
7854.27 754
7855.11 880
7855.94 877
7856.78 912
7857.62 943
7858.45 854
7859.29 909
7860.13 918
7860.96 991
7861.80 1006
7862.64 951
7863.47 960
7864.31 959
7865.15 933
7865.99 867
7866.82 871
7867.66 824
7868.50 809
7869.33 866
7870.17 908
7871.01 870
7871.85 852
7872.68 913
7873.52 870
7874.36 880
7875.20 859
7876.03 910
7876.87 871
7877.71 920
7878.55 987
7879.38 1013
7880.22 983
7881.06 956
7881.90 947
7882.74 936
7883.57 819
7884.41 895
7885.25 889
7886.09 910
7886.93 850
7887.76 876
7888.60 861
7889.44 845
7890.28 806
7891.12 803
7891.96 771
7892.79 828
7893.63 928
7894.47 887
7895.31 889
7896.15 854
7896.99 768
7897.83 838
7898.66 829
7899.50 830
7900.34 926
7901.18 920
7902.02 912
7902.86 847
7903.70 882
7904.54 951
7905.38 878
7906.21 868
7907.05 846
7907.89 853
7908.73 834
7909.57 851
7910.41 800
7911.25 815
7912.09 839
7912.93 802
7913.77 789
7914.61 798
7915.45 771
7916.29 812
7917.13 796
7917.97 770
7918.81 806
7919.65 837
7920.49 857
7921.33 871
7922.17 878
7923.01 873
7923.85 856
7924.69 836
7925.53 802
7926.37 755
7927.21 830
7928.05 846
7928.89 645
7929.73 638
7930.57 777
7931.41 789
7932.25 756
7933.09 786
7933.93 744
7934.77 746
7935.61 771
7936.45 793
7937.29 734
7938.14 741
7938.98 737
7939.82 789
7940.66 782
7941.50 749
7942.34 763
7943.18 770
7944.02 742
7944.86 727
7945.70 778
7946.55 814
7947.39 826
7948.23 755
7949.07 791
7949.91 815
7950.75 810
7951.59 758
7952.44 749
7953.28 803
7954.12 756
7954.96 732
7955.80 750
7956.65 803
7957.49 876
7958.33 825
7959.17 818
7960.01 736
7960.86 771
7961.70 838
7962.54 717
7963.38 744
7964.22 786
7965.07 806
7965.91 812
7966.75 748
7967.59 743
7968.44 791
7969.28 768
7970.12 716
7970.96 669
7971.81 760
7972.65 741
7973.49 763
7974.33 776
7975.18 780
7976.02 755
7976.86 804
7977.71 817
7978.55 765
7979.39 752
7980.23 800
7981.08 760
7981.92 749
7982.76 697
7983.61 694
7984.45 769
7985.29 835
7986.14 810
7986.98 696
7987.82 734
7988.67 696
7989.51 753
7990.36 718
7991.20 688
7992.04 754
7992.89 730
7993.73 719
7994.57 736
7995.42 706
7996.26 662
7997.11 761
7997.95 754
7998.79 728
7999.64 762
8000.48 720
8001.33 700
8002.17 699
8003.01 687
8003.86 719
8004.70 735
8005.55 747
8006.39 730
8007.24 715
8008.08 730
8008.93 760
8009.77 805
8010.62 806
8011.46 747
8012.30 707
8013.15 710
8013.99 636
8014.84 767
8015.68 711
8016.53 747
8017.37 773
8018.22 739
8019.06 761
8019.91 723
8020.76 709
8021.60 753
8022.45 749
8023.29 663
8024.14 692
8024.98 730
8025.83 734
8026.67 714
8027.52 688
8028.36 659
8029.21 713
8030.06 652
8030.90 734
8031.75 690
8032.59 731
8033.44 736
8034.28 691
8035.13 734
8035.98 717
8036.82 700
8037.67 672
8038.52 669
8039.36 670
8040.21 718
8041.05 676
8041.90 687
8042.75 682
8043.59 684
8044.44 695
8045.29 763
8046.13 737
8046.98 737
8047.83 709
8048.67 733
8049.52 709
8050.37 682
8051.21 678
8052.06 699
8052.91 739
8053.75 727
8054.60 660
8055.45 692
8056.30 753
8057.14 699
8057.99 690
8058.84 649
8059.68 643
8060.53 720
8061.38 731
8062.23 674
8063.07 682
8063.92 662
8064.77 677
8065.62 730
8066.46 696
8067.31 668
8068.16 686
8069.01 718
8069.85 702
8070.70 646
8071.55 674
8072.40 676
8073.25 700
8074.09 745
8074.94 721
8075.79 685
8076.64 698
8077.49 709
8078.34 716
8079.18 695
8080.03 655
8080.88 681
8081.73 688
8082.58 709
8083.43 717
8084.27 685
8085.12 708
8085.97 712
8086.82 753
8087.67 723
8088.52 690
8089.37 694
8090.22 726
8091.06 770
8091.91 736
8092.76 792
8093.61 722
8094.46 678
8095.31 667
8096.16 800
8097.01 770
8097.86 772
8098.71 776
8099.56 706
8100.41 684
8101.26 691
8102.11 719
8102.95 719
8103.80 744
8104.65 739
8105.50 768
8106.35 757
8107.20 772
8108.05 638
8108.90 643
8109.75 679
8110.60 741
8111.45 693
8112.30 714
8113.15 725
8114.00 751
8114.85 693
8115.70 709
8116.55 772
8117.40 780
8118.25 739
8119.10 732
8119.96 636
8120.81 668
8121.66 727
8122.51 779
8123.36 734
8124.21 700
8125.06 775
8125.91 738
8126.76 792
8127.61 710
8128.46 746
8129.31 770
8130.16 823
8131.02 842
8131.87 835
8132.72 821
8133.57 816
8134.42 815
8135.27 775
8136.12 829
8136.97 836
8137.83 836
8138.68 847
8139.53 791
8140.38 783
8141.23 842
8142.08 839
8142.93 817
8143.79 884
8144.64 880
8145.49 881
8146.34 887
8147.19 927
8148.05 885
8148.90 872
8149.75 948
8150.60 1006
8151.45 900
8152.31 833
8153.16 985
8154.01 988
8154.86 1068
8155.71 1067
8156.57 1047
8157.42 1182
8158.27 1203
8159.12 1069
8159.98 1109
8160.83 1074
8161.68 1048
8162.54 942
8163.39 881
8164.24 920
8165.09 922
8165.95 851
8166.80 852
8167.65 878
8168.51 866
8169.36 897
8170.21 887
8171.06 875
8171.92 863
8172.77 871
8173.62 852
8174.48 918
8175.33 905
8176.18 808
8177.04 844
8177.89 847
8178.74 854
8179.60 844
8180.45 816
8181.31 829
8182.16 803
8183.01 859
8183.87 735
8184.72 707
8185.57 721
8186.43 706
8187.28 717
8188.14 739
8188.99 766
8189.84 757
8190.70 679
8191.55 737
8192.41 827
8193.26 754
8194.12 740
8194.97 767
8195.83 797
8196.68 725
8197.53 773
8198.39 742
8199.24 812
8200.10 751
8200.95 755
8201.81 693
8202.66 735
8203.52 765
8204.37 691
8205.23 724
8206.08 728
8206.94 802
8207.79 793
8208.65 745
8209.50 723
8210.36 792
8211.21 790
8212.07 767
8212.92 730
8213.78 749
8214.63 761
8215.49 767
8216.34 716
8217.20 738
8218.06 749
8218.91 731
8219.77 801
8220.62 799
8221.48 720
8222.33 688
8223.19 784
8224.05 758
8224.90 739
8225.76 744
8226.61 726
8227.47 758
8228.33 746
8229.18 663
8230.04 679
8230.90 708
8231.75 770
8232.61 759
8233.46 721
8234.32 751
8235.18 776
8236.03 755
8236.89 686
8237.75 690
8238.60 708
8239.46 713
8240.32 752
8241.17 713
8242.03 668
8242.89 700
8243.74 739
8244.60 692
8245.46 742
8246.32 731
8247.17 712
8248.03 636
8248.89 698
8249.74 709
8250.60 716
8251.46 666
8252.32 653
8253.17 690
8254.03 728
8254.89 654
8255.75 679
8256.60 696
8257.46 744
8258.32 731
8259.18 649
8260.04 662
8260.89 784
8261.75 724
8262.61 689
8263.47 671
8264.32 657
8265.18 700
8266.04 644
8266.90 634
8267.76 681
8268.62 652
8269.47 619
8270.33 662
8271.19 704
8272.05 714
8272.91 745
8273.77 722
8274.62 757
8275.48 735
8276.34 761
8277.20 725
8278.06 712
8278.92 736
8279.78 708
8280.64 785
8281.49 718
8282.35 658
8283.21 685
8284.07 734
8284.93 733
8285.79 701
8286.65 659
8287.51 637
8288.37 731
8289.23 751
8290.09 711
8290.95 704
8291.80 696
8292.66 697
8293.52 702
8294.38 673
8295.24 624
8296.10 694
8296.96 693
8297.82 696
8298.68 659
8299.54 685
8300.40 635
8301.26 621
8302.12 707
8302.98 737
8303.84 713
8304.70 698
8305.56 719
8306.42 735
8307.28 702
8308.14 696
8309.00 756
8309.86 688
8310.72 667
8311.58 676
8312.44 645
8313.31 699
8314.17 719
8315.03 704
8315.89 710
8316.75 713
8317.61 679
8318.47 664
8319.33 700
8320.19 755
8321.05 742
8321.91 673
8322.77 676
8323.64 697
8324.50 654
8325.36 653
8326.22 680
8327.08 675
8327.94 616
8328.80 655
8329.66 707
8330.53 677
8331.39 668
8332.25 654
8333.11 689
8333.97 707
8334.83 736
8335.70 689
8336.56 703
8337.42 692
8338.28 670
8339.14 689
8340.00 679
8340.87 700
8341.73 766
8342.59 651
8343.45 680
8344.32 698
8345.18 629
8346.04 674
8346.90 718
8347.76 745
8348.63 679
8349.49 688
8350.35 710
8351.21 670
8352.08 666
8352.94 698
8353.80 594
8354.66 651
8355.53 690
8356.39 678
8357.25 650
8358.12 705
8358.98 699
8359.84 652
8360.71 672
8361.57 710
8362.43 699
8363.29 749
8364.16 688
8365.02 733
8365.88 689
8366.75 643
8367.61 745
8368.47 719
8369.34 632
8370.20 659
8371.06 617
8371.93 636
8372.79 633
8373.66 659
8374.52 639
8375.38 734
8376.25 687
8377.11 639
8377.97 721
8378.84 660
8379.70 638
8380.57 676
8381.43 686
8382.30 725
8383.16 751
8384.02 722
8384.89 699
8385.75 729
8386.62 730
8387.48 692
8388.35 690
8389.21 690
8390.07 757
8390.94 726
8391.80 687
8392.67 694
8393.53 712
8394.40 738
8395.26 654
8396.13 711
8396.99 705
8397.86 698
8398.72 705
8399.59 677
8400.45 738
8401.32 736
8402.18 793
8403.05 724
8403.91 706
8404.78 714
8405.64 687
8406.51 722
8407.37 641
8408.24 669
8409.11 691
8409.97 691
8410.84 648
8411.70 678
8412.57 696
8413.43 701
8414.30 747
8415.17 720
8416.03 670
8416.90 691
8417.76 721
8418.63 744
8419.50 758
8420.36 730
8421.23 741
8422.09 701
8422.96 685
8423.83 635
8424.69 662
8425.56 725
8426.43 751
8427.29 729
8428.16 756
8429.02 735
8429.89 767
8430.76 765
8431.62 706
8432.49 725
8433.36 697
8434.23 781
8435.09 803
8435.96 750
8436.83 765
8437.69 768
8438.56 779
8439.43 780
8440.29 747
8441.16 772
8442.03 870
8442.90 864
8443.76 860
8444.63 815
8445.50 887
8446.37 877
8447.23 889
8448.10 863
8448.97 817
8449.84 861
8450.70 829
8451.57 815
8452.44 858
8453.31 814
8454.17 841
8455.04 875
8455.91 929
8456.78 926
8457.65 968
8458.51 986
8459.38 987
8460.25 995
8461.12 1025
8461.99 1076
8462.86 1057
8463.72 1012
8464.59 1027
8465.46 1001
8466.33 1039
8467.20 888
8468.07 1000
8468.93 1129
8469.80 1073
8470.67 1205
8471.54 1251
8472.41 1310
8473.28 1425
8474.15 1435
8475.02 1394
8475.89 1418
8476.75 1445
8477.62 1327
8478.49 1183
8479.36 1166
8480.23 1012
8481.10 972
8481.97 913
8482.84 874
8483.71 897
8484.58 878
8485.45 762
8486.32 831
8487.19 843
8488.06 840
8488.92 785
8489.79 853
8490.66 858
8491.53 912
8492.40 887
8493.27 836
8494.14 883
8495.01 852
8495.88 824
8496.75 823
8497.62 880
8498.49 850
8499.36 875
8500.23 897
8501.10 885
8501.97 886
8502.85 866
8503.72 858
8504.59 811
8505.46 887
8506.33 828
8507.20 808
8508.07 835
8508.94 797
8509.81 873
8510.68 931
8511.55 977
8512.42 841
8513.29 908
8514.16 877
8515.03 847
8515.91 908
8516.78 894
8517.65 886
8518.52 873
8519.39 877
8520.26 839
8521.13 821
8522.00 852
8522.88 836
8523.75 870
8524.62 808
8525.49 858
8526.36 806
8527.23 817
8528.10 840
8528.98 868
8529.85 769
8530.72 785
8531.59 781
8532.46 798
8533.34 899
8534.21 877
8535.08 859
8535.95 862
8536.82 918
8537.70 898
8538.57 818
8539.44 847
8540.31 883
8541.18 929
8542.06 868
8542.93 849
8543.80 870
8544.67 840
8545.55 865
8546.42 857
8547.29 888
8548.17 872
8549.04 882
8549.91 899
8550.78 938
8551.66 915
8552.53 941
8553.40 987
8554.28 1045
8555.15 1139
8556.02 1190
8556.89 1263
8557.77 1274
8558.64 1315
8559.51 1255
8560.39 1243
8561.26 1191
8562.13 1116
8563.01 1033
8563.88 944
8564.75 906
8565.63 922
8566.50 861
8567.38 840
8568.25 801
8569.12 763
8570.00 813
8570.87 826
8571.74 787
8572.62 788
8573.49 777
8574.37 797
8575.24 784
8576.11 758
8576.99 788
8577.86 760
8578.74 747
8579.61 734
8580.49 704
8581.36 715
8582.23 748
8583.11 781
8583.98 780
8584.86 725
8585.73 734
8586.61 795
8587.48 788
8588.36 773
8589.23 801
8590.11 789
8590.98 844
8591.86 806
8592.73 733
8593.61 705
8594.48 709
8595.36 715
8596.23 775
8597.11 820
8597.98 769
8598.86 725
8599.73 748
8600.61 805
8601.48 737
8602.36 729
8603.23 807
8604.11 733
8604.99 688
8605.86 728
8606.74 759
8607.61 687
8608.49 708
8609.36 729
8610.24 654
8611.12 726
8611.99 647
8612.87 737
8613.74 737
8614.62 732
8615.50 742
8616.37 781
8617.25 710
8618.12 647
8619.00 704
8619.88 766
8620.75 740
8621.63 764
8622.51 813
8623.38 716
8624.26 736
8625.14 754
8626.01 672
8626.89 724
8627.77 709
8628.64 717
8629.52 716
8630.40 682
8631.27 687
8632.15 713
8633.03 713
8633.90 679
8634.78 808
8635.66 813
8636.54 743
8637.41 746
8638.29 717
8639.17 742
8640.05 710
8640.92 741
8641.80 767
8642.68 717
8643.55 713
8644.43 670
8645.31 704
8646.19 736
8647.07 733
8647.94 713
8648.82 659
8649.70 686
8650.58 752
8651.45 703
8652.33 759
8653.21 738
8654.09 759
8654.97 763
8655.85 711
8656.72 722
8657.60 676
8658.48 712
8659.36 734
8660.24 673
8661.12 691
8661.99 703
8662.87 740
8663.75 700
8664.63 671
8665.51 674
8666.39 720
8667.27 764
8668.14 675
8669.02 705
8669.90 682
8670.78 717
8671.66 717
8672.54 735
8673.42 707
8674.30 724
8675.18 667
8676.06 663
8676.94 637
8677.81 670
8678.69 703
8679.57 771
8680.45 791
8681.33 746
8682.21 715
8683.09 706
8683.97 723
8684.85 763
8685.73 717
8686.61 644
8687.49 694
8688.37 736
8689.25 769
8690.13 756
8691.01 783
8691.89 830
8692.77 876
8693.65 873
8694.53 866
8695.41 989
8696.29 984
8697.17 1051
8698.05 952
8698.93 920
8699.81 918
8700.69 873
8701.57 889
8702.45 850
8703.33 786
8704.21 766
8705.09 718
8705.98 679
8706.86 699
8707.74 682
8708.62 686
8709.50 709
8710.38 665
8711.26 673
8712.14 654
8713.02 684
8713.90 681
8714.79 692
8715.67 669
8716.55 695
8717.43 688
8718.31 630
8719.19 632
8720.07 642
8720.95 671
8721.84 654
8722.72 740
8723.60 694
8724.48 680
8725.36 650
8726.24 665
8727.13 702
8728.01 697
8728.89 685
8729.77 670
8730.65 667
8731.54 696
8732.42 685
8733.30 722
8734.18 681
8735.06 681
8735.95 713
8736.83 661
8737.71 681
8738.59 678
8739.48 648
8740.36 622
8741.24 598
8742.12 666
8743.01 632
8743.89 642
8744.77 663
8745.65 642
8746.54 660
8747.42 665
8748.30 673
8749.19 672
8750.07 670
8750.95 661
8751.83 648
8752.72 676
8753.60 697
8754.48 692
8755.37 719
8756.25 692
8757.13 761
8758.02 674
8758.90 749
8759.78 806
8760.67 807
8761.55 863
8762.43 800
8763.32 836
8764.20 777
8765.09 696
8765.97 733
8766.85 734
8767.74 658
8768.62 714
8769.51 698
8770.39 711
8771.27 726
8772.16 659
8773.04 694
8773.93 712
8774.81 688
8775.69 754
8776.58 689
8777.46 668
8778.35 674
8779.23 700
8780.12 684
8781.00 622
8781.89 604
8782.77 597
8783.65 643
8784.54 633
8785.42 612
8786.31 635
8787.19 636
8788.08 670
8788.96 631
8789.85 635
8790.73 641
8791.62 610
8792.50 666
8793.39 593
8794.27 604
8795.16 627
8796.04 628
8796.93 626
8797.82 657
8798.70 637
8799.59 573
8800.47 604
8801.36 654
8802.24 623
8803.13 628
8804.01 609
8804.90 643
8805.79 621
8806.67 584
8807.56 617
8808.44 662
8809.33 657
8810.22 542
8811.10 574
8811.99 600
8812.87 602
8813.76 576
8814.65 594
8815.53 697
8816.42 567
8817.30 572
8818.19 507
8819.08 542
8819.96 566
8820.85 597
8821.74 553
8822.62 604
8823.51 608
8824.40 665
8825.28 572
8826.17 554
8827.06 568
8827.94 625
8828.83 630
8829.72 576
8830.61 571
8831.49 573
8832.38 643
8833.27 615
8834.15 600
8835.04 549
8835.93 622
8836.82 632
8837.70 580
8838.59 520
8839.48 553
8840.37 589
8841.25 599
8842.14 579
8843.03 553
8843.92 587
8844.80 605
8845.69 602
8846.58 579
8847.47 592
8848.36 567
8849.24 571
8850.13 603
8851.02 574
8851.91 537
8852.80 579
8853.68 549
8854.57 495
8855.46 541
8856.35 586
8857.24 560
8858.13 528
8859.01 574
8859.90 551
8860.79 559
8861.68 555
8862.57 652
8863.46 572
8864.35 543
8865.23 558
8866.12 560
8867.01 550
8867.90 529
8868.79 493
8869.68 527
8870.57 530
8871.46 516
8872.35 533
8873.24 556
8874.12 581
8875.01 553
8875.90 579
8876.79 601
8877.68 580
8878.57 583
8879.46 538
8880.35 552
8881.24 567
8882.13 554
8883.02 596
8883.91 556
8884.80 595
8885.69 599
8886.58 537
8887.47 522
8888.36 519
8889.25 601
8890.14 551
8891.03 560
8891.92 530
8892.81 562
8893.70 544
8894.59 544
8895.48 602
8896.37 527
8897.26 599
8898.15 584
8899.04 565
8899.93 544
8900.82 578
8901.71 592
8902.60 560
8903.49 541
8904.38 517
8905.28 511
8906.17 539
8907.06 542
8907.95 588
8908.84 574
8909.73 572
8910.62 566
8911.51 580
8912.40 587
8913.29 508
8914.19 571
8915.08 580
8915.97 526
8916.86 532
8917.75 563
8918.64 517
8919.53 505
8920.43 508
8921.32 503
8922.21 542
8923.10 498
8923.99 492
8924.88 547
8925.78 571
8926.67 544
8927.56 563
8928.45 557
8929.34 523
8930.24 511
8931.13 547
8932.02 494
8932.91 535
8933.80 552
8934.70 560
8935.59 498
8936.48 530
8937.37 497
8938.27 498
8939.16 443
8940.05 536
8940.94 517
8941.84 513
8942.73 527
8943.62 545
8944.51 593
8945.41 512
8946.30 574
8947.19 537
8948.09 560
8948.98 498
8949.87 470
8950.77 465
8951.66 485
8952.55 525
8953.44 539
8954.34 571
8955.23 473
8956.12 577
8957.02 535
8957.91 467
8958.80 454
8959.70 528
8960.59 537
8961.49 510
8962.38 483
8963.27 507
8964.17 508
8965.06 491
8965.95 523
8966.85 576
8967.74 499
8968.64 469
8969.53 609
8970.42 497
8971.32 526
8972.21 493
8973.11 487
8974.00 514
8974.90 546
8975.79 541
8976.68 473
8977.58 500
8978.47 499
8979.37 471
8980.26 499
8981.16 462
8982.05 458
8982.95 517
8983.84 528
8984.74 539
8985.63 515
8986.52 525
8987.42 485
8988.31 520
8989.21 487
8990.10 510
8991.00 538
8991.89 507
8992.79 505
8993.69 543
8994.58 539
8995.48 489
8996.37 527
8997.27 512
8998.16 500
8999.06 508
8999.95 545
9000.85 524
9001.74 484
9002.64 509
9003.54 556
9004.43 513
9005.33 531
9006.22 521
9007.12 518
9008.01 511
9008.91 484
9009.81 514
9010.70 445
9011.60 509
9012.50 504
9013.39 492
9014.29 503
9015.18 514
9016.08 523
9016.98 528
9017.87 515
9018.77 498
9019.67 497
9020.56 537
9021.46 525
9022.36 525
9023.25 509
9024.15 543
9025.05 490
9025.94 479
9026.84 506
9027.74 481
9028.63 534
9029.53 538
9030.43 471
9031.32 498
9032.22 474
9033.12 471
9034.02 455
9034.91 447
9035.81 488
9036.71 513
9037.61 473
9038.50 476
9039.40 480
9040.30 479
9041.20 520
9042.09 532
9042.99 503
9043.89 479
9044.79 471
9045.68 474
9046.58 502
9047.48 530
9048.38 531
9049.28 528
9050.17 490
9051.07 523
9051.97 495
9052.87 469
9053.77 508
9054.66 475
9055.56 584
9056.46 480
9057.36 479
9058.26 532
9059.16 487
9060.06 526
9060.95 504
9061.85 516
9062.75 523
9063.65 541
9064.55 497
9065.45 492
9066.35 449
9067.25 532
9068.14 486
9069.04 482
9069.94 484
9070.84 483
9071.74 458
9072.64 468
9073.54 485
9074.44 475
9075.34 500
9076.24 513
9077.14 482
9078.04 515
9078.93 491
9079.83 517
9080.73 482
9081.63 448
9082.53 524
9083.43 458
9084.33 509
9085.23 474
9086.13 498
9087.03 471
9087.93 553
9088.83 543
9089.73 559
9090.63 561
9091.53 554
9092.43 522
9093.33 487
9094.23 522
9095.13 465
9096.03 526
9096.93 512
9097.83 503
9098.73 465
9099.63 505
9100.54 503
9101.44 520
9102.34 516
9103.24 499
9104.14 587
9105.04 528
9105.94 494
9106.84 553
9107.74 481
9108.64 486
9109.54 506
9110.44 501
9111.35 498
9112.25 481
9113.15 451
9114.05 464
9114.95 495
9115.85 511
9116.75 487
9117.65 461
9118.56 459
9119.46 447
9120.36 503
9121.26 533
9122.16 510
9123.06 471
9123.97 497
9124.87 506
9125.77 477
9126.67 479
9127.57 507
9128.47 485
9129.38 503
9130.28 514
9131.18 444
9132.08 466
9132.98 518
9133.89 503
9134.79 452
9135.69 503
9136.59 547
9137.50 516
9138.40 502
9139.30 484
9140.20 483
9141.11 476
9142.01 466
9142.91 481
9143.81 481
9144.72 473
9145.62 490
9146.52 495
9147.42 471
9148.33 471
9149.23 485
9150.13 487
9151.04 504
9151.94 411
9152.84 504
9153.75 496
9154.65 444
9155.55 436
9156.46 495
9157.36 546
9158.26 482
9159.17 470
9160.07 447
9160.97 463
9161.88 482
9162.78 445
9163.68 468
9164.59 451
9165.49 466
9166.40 463
9167.30 521
9168.20 440
9169.11 433
9170.01 418
9170.92 442
9171.82 457
9172.72 430
9173.63 433
9174.53 441
9175.44 454
9176.34 475
9177.24 511
9178.15 487
9179.05 450
9179.96 468
9180.86 510
9181.77 487
9182.67 507
9183.58 483
9184.48 501
9185.39 506
9186.29 466
9187.20 488
9188.10 473
9189.01 493
9189.91 462
9190.82 430
9191.72 448
9192.63 452
9193.53 496
9194.44 485
9195.34 446
9196.25 502
9197.15 495
9198.06 498
9198.96 487
9199.87 502
9200.77 490
9201.68 464
9202.58 517
9203.49 495
9204.40 498
9205.30 559
9206.21 532
9207.11 459
9208.02 449
9208.92 471
9209.83 476
9210.74 467
9211.64 439
9212.55 457
9213.45 489
9214.36 504
9215.27 453
9216.17 479
9217.08 464
9217.99 476
9218.89 431
9219.80 447
9220.71 498
9221.61 478
9222.52 496
9223.43 477
9224.33 503
9225.24 523
9226.15 462
9227.05 468
9227.96 442
9228.87 440
9229.77 504
9230.68 511
9231.59 493
9232.49 440
9233.40 460
9234.31 457
9235.22 432
9236.12 416
9237.03 447
9237.94 476
9238.84 449
9239.75 455
9240.66 471
9241.57 470
9242.47 423
9243.38 456
9244.29 528
9245.20 477
9246.11 442
9247.01 461
9247.92 510
9248.83 464
9249.74 497
9250.64 488
9251.55 471
9252.46 441
9253.37 422
9254.28 470
9255.19 392
9256.09 432
9257.00 457
9257.91 440
9258.82 497
9259.73 415
9260.64 486
9261.54 475
9262.45 500
9263.36 471
9264.27 487
9265.18 444
9266.09 439
9267.00 459
9267.90 477
9268.81 470
9269.72 417
9270.63 438
9271.54 481
9272.45 451
9273.36 488
9274.27 465
9275.18 446
9276.09 458
9277.00 472
9277.90 479
9278.81 473
9279.72 489
9280.63 485
9281.54 453
9282.45 461
9283.36 464
9284.27 515
9285.18 457
9286.09 419
9287.00 414
9287.91 447
9288.82 428
9289.73 447
9290.64 454
9291.55 476
9292.46 479
9293.37 441
9294.28 416
9295.19 459
9296.10 451
9297.01 520
9297.92 472
9298.83 468
9299.74 465
9300.65 528
9301.56 502
9302.47 493
9303.38 495
9304.29 486
9305.20 498
9306.12 484
9307.03 504
9307.94 549
9308.85 536
9309.76 513
9310.67 463
9311.58 507
9312.49 535
9313.40 493
9314.31 470
9315.22 512
9316.14 438
9317.05 444
9317.96 434
9318.87 433
9319.78 446
9320.69 466
9321.60 482
9322.52 479
9323.43 480
9324.34 446
9325.25 434
9326.16 470
9327.07 487
9327.99 511
9328.90 462
9329.81 459
9330.72 459
9331.63 459
9332.54 457
9333.46 461
9334.37 473
9335.28 459
9336.19 455
9337.11 482
9338.02 424
9338.93 487
9339.84 466
9340.75 481
9341.67 498
9342.58 469
9343.49 458
9344.40 470
9345.32 454
9346.23 478
9347.14 470
9348.06 441
9348.97 485
9349.88 464
9350.79 413
9351.71 440
9352.62 422
9353.53 462
9354.45 472
9355.36 483
9356.27 498
9357.19 445
9358.10 468
9359.01 458
9359.93 466
9360.84 409
9361.75 467
9362.67 454
9363.58 418
9364.49 394
9365.41 430
9366.32 429
9367.23 406
9368.15 438
9369.06 472
9369.97 442
9370.89 426
9371.80 435
9372.72 434
9373.63 427
9374.54 436
9375.46 468
9376.37 466
9377.29 458
9378.20 462
9379.12 445
9380.03 518
9380.94 471
9381.86 465
9382.77 455
9383.69 449
9384.60 435
9385.52 444
9386.43 417
9387.35 474
9388.26 464
9389.18 431
9390.09 485
9391.01 494
9391.92 489
9392.84 458
9393.75 424
9394.67 474
9395.58 492
9396.50 440
9397.41 464
9398.33 446
9399.24 452
9400.16 445
9401.07 483
9401.99 578
9402.90 520
9403.82 451
9404.73 467
9405.65 443
9406.56 488
9407.48 486
9408.40 439
9409.31 441
9410.23 448
9411.14 449
9412.06 444
9412.98 459
9413.89 397
9414.81 497
9415.72 428
9416.64 414
9417.56 447
9418.47 454
9419.39 493
9420.30 464
9421.22 447
9422.14 471
9423.05 455
9423.97 449
9424.89 443
9425.80 426
9426.72 421
9427.64 420
9428.55 483
9429.47 449
9430.39 481
9431.30 445
9432.22 505
9433.14 440
9434.05 427
9434.97 463
9435.89 456
9436.80 495
9437.72 469
9438.64 422
9439.56 428
9440.47 454
9441.39 474
9442.31 464
9443.23 428
9444.14 398
9445.06 402
9445.98 455
9446.90 470
9447.81 490
9448.73 459
9449.65 443
9450.57 491
9451.48 443
9452.40 463
9453.32 441
9454.24 466
9455.16 481
9456.07 487
9456.99 461
9457.91 481
9458.83 453
9459.75 478
9460.66 439
9461.58 486
9462.50 528
9463.42 498
9464.34 476
9465.26 424
9466.18 511
9467.09 503
9468.01 498
9468.93 483
9469.85 444
9470.77 433
9471.69 495
9472.61 488
9473.53 440
9474.44 425
9475.36 462
9476.28 445
9477.20 462
9478.12 470
9479.04 517
9479.96 531
9480.88 479
9481.80 501
9482.72 453
9483.64 447
9484.56 468
9485.47 483
9486.39 465
9487.31 457
9488.23 472
9489.15 492
9490.07 481
9490.99 470
9491.91 484
9492.83 449
9493.75 474
9494.67 424
9495.59 433
9496.51 444
9497.43 454
9498.35 441
9499.27 458
9500.19 458
9501.11 438
9502.03 398
9502.95 391
9503.87 423
9504.79 452
9505.71 425
9506.63 404
9507.56 461
9508.48 427
9509.40 432
9510.32 426
9511.24 428
9512.16 427
9513.08 451
9514.00 458
9514.92 503
9515.84 499
9516.76 427
9517.68 431
9518.61 475
9519.53 457
9520.45 462
9521.37 457
9522.29 480
9523.21 446
9524.13 413
9525.05 483
9525.98 452
9526.90 463
9527.82 460
9528.74 437
9529.66 442
9530.58 457
9531.50 449
9532.43 510
9533.35 467
9534.27 481
9535.19 480
9536.11 447
9537.04 472
9537.96 488
9538.88 489
9539.80 487
9540.72 490
9541.65 484
9542.57 475
9543.49 464
9544.41 450
9545.34 465
9546.26 460
9547.18 470
9548.10 442
9549.03 434
9549.95 498
9550.87 417
9551.79 429
9552.72 446
9553.64 417
9554.56 420
9555.48 481
9556.41 442
9557.33 472
9558.25 466
9559.18 482
9560.10 472
9561.02 425
9561.95 465
9562.87 497
9563.79 454
9564.72 398
9565.64 411
9566.56 463
9567.49 424
9568.41 466
9569.33 522
9570.26 482
9571.18 427
9572.10 460
9573.03 459
9573.95 477
9574.88 458
9575.80 440
9576.72 440
9577.65 448
9578.57 455
9579.49 449
9580.42 480
9581.34 461
9582.27 459
9583.19 498
9584.12 474
9585.04 403
9585.96 483
9586.89 441
9587.81 458
9588.74 487
9589.66 468
9590.59 483
9591.51 457
9592.44 432
9593.36 476
9594.29 485
9595.21 526
9596.14 478
9597.06 488
9597.98 472
9598.91 504
9599.83 505
9600.76 485
9601.68 480
9602.61 453
9603.54 447
9604.46 495
9605.39 506
9606.31 497
9607.24 489
9608.16 473
9609.09 488
9610.01 512
9610.94 489
9611.86 449
9612.79 435
9613.72 476
9614.64 493
9615.57 508
9616.49 523
9617.42 512
9618.34 478
9619.27 467
9620.20 484
9621.12 453
9622.05 491
9622.97 448
9623.90 486
9624.83 547
9625.75 519
9626.68 547
9627.61 532
9628.53 485
9629.46 511
9630.39 566
9631.31 531
9632.24 564
9633.16 547
9634.09 569
9635.02 544
9635.95 597
9636.87 613
9637.80 606
9638.73 628
9639.65 572
9640.58 557
9641.51 607
9642.43 615
9643.36 641
9644.29 665
9645.22 615
9646.14 631
9647.07 637
9648.00 601
9648.92 547
9649.85 604
9650.78 624
9651.71 627
9652.63 599
9653.56 658
9654.49 671
9655.42 655
9656.34 644
9657.27 622
9658.20 562
9659.13 628
9660.06 636
9660.98 578
9661.91 574
9662.84 561
9663.77 564
9664.70 553
9665.62 550
9666.55 531
9667.48 564
9668.41 569
9669.34 591
9670.27 597
9671.19 595
9672.12 620
9673.05 596
9673.98 562
9674.91 597
9675.84 565
9676.77 519
9677.70 524
9678.62 540
9679.55 571
9680.48 593
9681.41 541
9682.34 589
9683.27 579
9684.20 588
9685.13 538
9686.06 572
9686.99 546
9687.91 526
9688.84 548
9689.77 561
9690.70 588
9691.63 605
9692.56 619
9693.49 605
9694.42 632
9695.35 528
9696.28 571
9697.21 542
9698.14 561
9699.07 578
9700.00 604
9700.93 579
9701.86 568
9702.79 606
9703.72 566
9704.65 573
9705.58 531
9706.51 535
9707.44 578
9708.37 534
9709.30 572
9710.23 525
9711.16 538
9712.09 556
9713.02 581
9713.95 528
9714.88 543
9715.81 535
9716.74 534
9717.67 499
9718.61 537
9719.54 548
9720.47 489
9721.40 537
9722.33 554
9723.26 525
9724.19 526
9725.12 518
9726.05 485
9726.98 499
9727.92 519
9728.85 512
9729.78 539
9730.71 541
9731.64 489
9732.57 528
9733.50 550
9734.43 483
9735.37 452
9736.30 501
9737.23 501
9738.16 608
9739.09 588
9740.02 536
9740.96 526
9741.89 506
9742.82 528
9743.75 521
9744.68 565
9745.62 514
9746.55 541
9747.48 545
9748.41 505
9749.34 539
9750.28 539
9751.21 554
9752.14 574
9753.07 566
9754.01 549
9754.94 568
9755.87 525
9756.80 537
9757.74 569
9758.67 585
9759.60 618
9760.53 631
9761.47 585
9762.40 575
9763.33 560
9764.27 549
9765.20 581
9766.13 564
9767.07 583
9768.00 596
9768.93 627
9769.86 588
9770.80 588
9771.73 649
9772.66 590
9773.60 604
9774.53 625
9775.47 600
9776.40 638
9777.33 586
9778.27 580
9779.20 628
9780.13 600
9781.07 636
9782.00 639
9782.93 623
9783.87 655
9784.80 733
9785.74 773
9786.67 799
9787.60 739
9788.54 786
9789.47 779
9790.41 754
9791.34 681
9792.28 663
9793.21 649
9794.14 707
9795.08 685
9796.01 701
9796.95 655
9797.88 563
9798.82 660
9799.75 736
9800.69 701
9801.62 704
9802.56 712
9803.49 661
9804.42 658
9805.36 699
9806.29 659
9807.23 712
9808.16 629
9809.10 581
9810.03 569
9810.97 565
9811.91 570
9812.84 592
9813.78 580
9814.71 551
9815.65 519
9816.58 521
9817.52 493
9818.45 490
9819.39 482
9820.32 529
9821.26 485
9822.20 533
9823.13 527
9824.07 531
9825.00 563
9825.94 555
9826.87 568
9827.81 552
9828.75 549
9829.68 556
9830.62 526
9831.55 547
9832.49 540
9833.43 496
9834.36 527
9835.30 500
9836.24 480
9837.17 509
9838.11 513
9839.05 524
9839.98 563
9840.92 555
9841.86 534
9842.79 496
9843.73 539
9844.67 552
9845.60 519
9846.54 516
9847.48 554
9848.41 503
9849.35 449
9850.29 511
9851.22 532
9852.16 551
9853.10 578
9854.04 548
9854.97 535
9855.91 521
9856.85 588
9857.79 536
9858.72 583
9859.66 552
9860.60 564
9861.54 603
9862.47 553
9863.41 528
9864.35 533
9865.29 528
9866.22 526
9867.16 565
9868.10 578
9869.04 547
9869.98 544
9870.91 526
9871.85 551
9872.79 578
9873.73 570
9874.67 567
9875.60 588
9876.54 590
9877.48 598
9878.42 542
9879.36 575
9880.30 564
9881.24 542
9882.17 600
9883.11 620
9884.05 601
9884.99 543
9885.93 569
9886.87 543
9887.81 562
9888.74 495
9889.68 539
9890.62 555
9891.56 559
9892.50 500
9893.44 555
9894.38 583
9895.32 573
9896.26 545
9897.20 570
9898.14 609
9899.08 550
9900.01 569
9900.95 611
9901.89 559
9902.83 589
9903.77 569
9904.71 566
9905.65 551
9906.59 560
9907.53 591
9908.47 633
9909.41 578
9910.35 577
9911.29 631
9912.23 599
9913.17 567
9914.11 652
9915.05 666
9915.99 633
9916.93 631
9917.87 641
9918.81 619
9919.75 601
9920.69 573
9921.63 611
9922.57 628
9923.51 641
9924.46 671
9925.40 712
9926.34 775
9927.28 876
9928.22 1025
9929.16 1144
9930.10 1229
9931.04 1213
9931.98 1201
9932.92 1182
9933.86 1120
9934.80 982
9935.75 929
9936.69 888
9937.63 784
9938.57 690
9939.51 711
9940.45 630
9941.39 625
9942.34 615
9943.28 615
9944.22 625
9945.16 570
9946.10 598
9947.04 534
9947.98 575
9948.93 606
9949.87 611
9950.81 574
9951.75 546
9952.69 596
9953.64 625
9954.58 503
9955.52 526
9956.46 581
9957.40 572
9958.35 577
9959.29 588
9960.23 585
9961.17 631
9962.12 609
9963.06 575
9964.00 551
9964.94 508
9965.89 556
9966.83 610
9967.77 593
9968.71 626
9969.66 659
9970.60 644
9971.54 685
9972.48 754
9973.43 695
9974.37 720
9975.31 722
9976.26 670
9977.20 653
9978.14 625
9979.09 592
9980.03 579
9980.97 603
9981.92 581
9982.86 559
9983.80 550
9984.75 548
9985.69 499
9986.63 549
9987.58 546
9988.52 576
9989.46 543
9990.41 530
9991.35 505
9992.30 563
9993.24 536
9994.18 548
9995.13 529
9996.07 574
9997.01 509
9997.96 530
9998.90 520
9999.85 529
10000.79 530
10001.74 555
10002.68 552
10003.62 551
10004.57 522
10005.51 581
10006.46 580
10007.40 528
10008.35 506
10009.29 533
10010.24 575
10011.18 530
10012.13 526
10013.07 517
10014.01 522
10014.96 549
10015.90 550
10016.85 548
10017.79 491
10018.74 514
10019.68 497
10020.63 487
10021.58 472
10022.52 517
10023.47 541
10024.41 520
10025.36 503
10026.30 532
10027.25 495
10028.19 481
10029.14 483
10030.08 480
10031.03 546
10031.98 530
10032.92 458
10033.87 501
10034.81 488
10035.76 476
10036.70 456
10037.65 469
10038.60 508
10039.54 519
10040.49 515
10041.43 464
10042.38 541
10043.33 503
10044.27 488
10045.22 451
10046.17 467
10047.11 435
10048.06 475
10049.01 498
10049.95 463
10050.90 463
10051.84 471
10052.79 482
10053.74 477
10054.69 460
10055.63 402
10056.58 443
10057.53 460
10058.47 469
10059.42 458
10060.37 463
10061.31 464
10062.26 489
10063.21 485
10064.16 491
10065.10 478
10066.05 487
10067.00 464
10067.94 463
10068.89 479
10069.84 478
10070.79 454
10071.73 454
10072.68 482
10073.63 408
10074.58 421
10075.53 461
10076.47 492
10077.42 433
10078.37 436
10079.32 484
10080.26 492
10081.21 515
10082.16 487
10083.11 486
10084.06 454
10085.01 423
10085.95 478
10086.90 486
10087.85 467
10088.80 452
10089.75 457
10090.70 468
10091.64 431
10092.59 417
10093.54 456
10094.49 484
10095.44 480
10096.39 464
10097.34 434
10098.28 444
10099.23 439
10100.18 395
10101.13 446
10102.08 458
10103.03 428
10103.98 423
10104.93 474
10105.88 504
10106.83 478
10107.78 455
10108.72 432
10109.67 442
10110.62 397
10111.57 391
10112.52 434
10113.47 405
10114.42 420
10115.37 398
10116.32 444
10117.27 454
10118.22 472
10119.17 431
10120.12 435
10121.07 453
10122.02 419
10122.97 430
10123.92 391
10124.87 450
10125.82 494
10126.77 439
10127.72 464
10128.67 473
10129.62 455
10130.57 459
10131.52 443
10132.47 445
10133.42 417
10134.37 413
10135.32 433
10136.27 392
10137.22 415
10138.18 461
10139.13 450
10140.08 435
10141.03 447
10141.98 404
10142.93 395
10143.88 406
10144.83 420
10145.78 413
10146.73 409
10147.68 382
10148.64 418
10149.59 417
10150.54 402
10151.49 387
10152.44 380
10153.39 423
10154.34 384
10155.30 392
10156.25 420
10157.20 431
10158.15 418
10159.10 405
10160.05 394
10161.01 413
10161.96 393
10162.91 430
10163.86 400
10164.81 383
10165.76 399
10166.72 432
10167.67 429
10168.62 470
10169.57 474
10170.53 439
10171.48 420
10172.43 424
10173.38 439
10174.33 398
10175.29 406
10176.24 404
10177.19 381
10178.14 390
10179.10 416
10180.05 459
10181.00 460
10181.96 418
10182.91 441
10183.86 409
10184.81 401
10185.77 374
10186.72 455
10187.67 435
10188.63 406
10189.58 403
10190.53 435
10191.49 453
10192.44 431
10193.39 413
10194.35 415
10195.30 352
10196.25 399
10197.21 403
10198.16 412
10199.11 401
10200.07 408
10201.02 451
10201.97 459
10202.93 418
10203.88 426
10204.84 411
10205.79 461
10206.74 436
10207.70 465
10208.65 442
10209.60 498
10210.56 470
10211.51 509
10212.47 546
10213.42 546
10214.38 507
10215.33 469
10216.28 481
10217.24 435
10218.19 398
10219.15 406
10220.10 449
10221.06 426
10222.01 454
10222.97 433
10223.92 426
10224.88 369
10225.83 414
10226.79 475
10227.74 378
10228.70 408
10229.65 380
10230.61 409
10231.56 432
10232.52 388
10233.47 412
10234.43 403
10235.38 455
10236.34 452
10237.29 485
10238.25 450
10239.20 415
10240.16 467
10241.11 445
10242.07 466
10243.03 410
10243.98 416
10244.94 436
10245.89 446
10246.85 433
10247.80 427
10248.76 435
10249.72 464
10250.67 448
10251.63 412
10252.58 390
10253.54 439
10254.50 420
10255.45 400
10256.41 376
10257.36 433
10258.32 441
10259.28 416
10260.23 455
10261.19 437
10262.15 409
10263.10 427
10264.06 385
10265.02 387
10265.97 380
10266.93 413
10267.89 426
10268.84 414
10269.80 430
10270.76 414
10271.71 437
10272.67 407
10273.63 407
10274.59 397
10275.54 426
10276.50 425
10277.46 433
10278.41 375
10279.37 363
10280.33 423
10281.29 403
10282.24 421
10283.20 351
10284.16 388
10285.12 404
10286.07 399
10287.03 386
10287.99 386
10288.95 411
10289.91 416
10290.86 385
10291.82 443
10292.78 425
10293.74 432
10294.70 442
10295.65 428
10296.61 407
10297.57 415
10298.53 429
10299.49 385
10300.44 393
10301.40 385
10302.36 353
10303.32 356
10304.28 385
10305.24 364
10306.20 321
10307.15 368
10308.11 424
10309.07 447
10310.03 406
10310.99 370
10311.95 399
10312.91 371
10313.87 375
10314.82 389
10315.78 388
10316.74 369
10317.70 398
10318.66 407
10319.62 389
10320.58 427
10321.54 349
10322.50 345
10323.46 370
10324.42 409
10325.38 376
10326.34 374
10327.29 389
10328.25 387
10329.21 413
10330.17 387
10331.13 373
10332.09 365
10333.05 355
10334.01 348
10334.97 359
10335.93 388
10336.89 360
10337.85 398
10338.81 388
10339.77 409
10340.73 406
10341.69 380
10342.65 394
10343.61 410
10344.57 335
10345.54 366
10346.50 409
10347.46 382
10348.42 356
10349.38 407
10350.34 355
10351.30 332
10352.26 358
10353.22 426
10354.18 401
10355.14 389
10356.10 390
10357.06 412
10358.02 432
10358.99 381
10359.95 384
10360.91 405
10361.87 381
10362.83 356
10363.79 368
10364.75 386
10365.71 392
10366.68 389
10367.64 392
10368.60 422
10369.56 362
10370.52 364
10371.48 385
10372.44 398
10373.41 402
10374.37 370
10375.33 405
10376.29 435
10377.25 345
10378.22 378
10379.18 412
10380.14 370
10381.10 363
10382.06 367
10383.03 369
10383.99 386
10384.95 346
10385.91 365
10386.88 350
10387.84 315
10388.80 348
10389.76 398
10390.72 364
10391.69 381
10392.65 374
10393.61 365
10394.58 421
10395.54 387
10396.50 369
10397.46 396
10398.43 419
10399.39 374
10400.35 356
10401.32 349
10402.28 359
10403.24 364
10404.20 380
10405.17 388
10406.13 417
10407.09 398
10408.06 365
10409.02 374
10409.98 384
10410.95 392
10411.91 428
10412.88 433
10413.84 394
10414.80 416
10415.77 401
10416.73 362
10417.69 430
10418.66 449
10419.62 440
10420.59 454
10421.55 458
10422.51 500
10423.48 436
10424.44 494
10425.41 528
10426.37 495
10427.33 434
10428.30 426
10429.26 479
10430.23 424
10431.19 414
10432.16 396
10433.12 407
10434.08 331
10435.05 361
10436.01 387
10436.98 364
10437.94 342
10438.91 360
10439.87 416
10440.84 355
10441.80 373
10442.77 422
10443.73 401
10444.70 385
10445.66 415
10446.63 431
10447.59 400
10448.56 368
10449.52 367
10450.49 389
10451.45 427
10452.42 386
10453.38 387
10454.35 398
10455.32 380
10456.28 399
10457.25 396
10458.21 386
10459.18 370
10460.14 377
10461.11 392
10462.08 374
10463.04 362
10464.01 338
10464.97 391
10465.94 343
10466.90 352
10467.87 379
10468.84 377
10469.80 353
10470.77 395
10471.74 378
10472.70 401
10473.67 358
10474.63 359
10475.60 377
10476.57 366
10477.53 354
10478.50 399
10479.47 391
10480.43 358
10481.40 378
10482.37 371
10483.33 377
10484.30 407
10485.27 385
10486.24 372
10487.20 383
10488.17 334
10489.14 442
10490.10 408
10491.07 402
10492.04 370
10493.01 384
10493.97 353
10494.94 380
10495.91 373
10496.87 375
10497.84 334
10498.81 338
10499.78 364
10500.74 370
10501.71 335
10502.68 370
10503.65 379
10504.62 356
10505.58 366
10506.55 410
10507.52 401
10508.49 371
10509.46 416
10510.42 413
10511.39 402
10512.36 349
10513.33 374
10514.30 352
10515.26 377
10516.23 374
10517.20 356
10518.17 352
10519.14 369
10520.11 322
10521.08 323
10522.04 344
10523.01 364
10523.98 352
10524.95 347
10525.92 358
10526.89 318
10527.86 330
10528.83 412
10529.79 349
10530.76 329
10531.73 348
10532.70 360
10533.67 334
10534.64 337
10535.61 331
10536.58 369
10537.55 377
10538.52 374
10539.49 331
10540.46 399
10541.43 350
10542.39 384
10543.36 410
10544.33 343
10545.30 351
10546.27 356
10547.24 367
10548.21 384
10549.18 330
10550.15 359
10551.12 378
10552.09 339
10553.06 373
10554.03 359
10555.00 344
10555.97 350
10556.94 315
10557.91 359
10558.88 388
10559.85 318
10560.82 337
10561.80 384
10562.77 341
10563.74 358
10564.71 345
10565.68 352
10566.65 357
10567.62 380
10568.59 361
10569.56 373
10570.53 339
10571.50 336
10572.47 348
10573.44 324
10574.41 326
10575.39 373
10576.36 370
10577.33 339
10578.30 354
10579.27 316
10580.24 399
10581.21 362
10582.18 380
10583.16 324
10584.13 329
10585.10 337
10586.07 371
10587.04 361
10588.01 357
10588.99 317
10589.96 320
10590.93 375
10591.90 330
10592.87 333
10593.84 354
10594.82 374
10595.79 334
10596.76 351
10597.73 356
10598.70 359
10599.68 382
10600.65 422
10601.62 369
10602.59 335
10603.57 315
10604.54 393
10605.51 366
10606.48 320
10607.46 337
10608.43 333
10609.40 346
10610.37 307
10611.35 315
10612.32 355
10613.29 394
10614.27 380
10615.24 335
10616.21 379
10617.18 352
10618.16 338
10619.13 355
10620.10 353
10621.08 364
10622.05 360
10623.02 372
10624.00 341
10624.97 335
10625.94 343
10626.92 370
10627.89 387
10628.86 346
10629.84 339
10630.81 365
10631.78 366
10632.76 312
10633.73 392
10634.71 387
10635.68 368
10636.65 361
10637.63 340
10638.60 335
10639.58 361
10640.55 356
10641.52 384
10642.50 360
10643.47 368
10644.45 406
10645.42 442
10646.39 367
10647.37 333
10648.34 356
10649.32 386
10650.29 381
10651.27 372
10652.24 352
10653.22 388
10654.19 342
10655.17 378
10656.14 331
10657.12 345
10658.09 346
10659.07 372
10660.04 391
10661.01 346
10661.99 344
10662.97 400
10663.94 353
10664.92 385
10665.89 314
10666.87 361
10667.84 339
10668.82 374
10669.79 366
10670.77 388
10671.74 342
10672.72 363
10673.69 372
10674.67 368
10675.65 358
10676.62 340
10677.60 367
10678.57 335
10679.55 340
10680.52 356
10681.50 367
10682.48 383
10683.45 347
10684.43 354
10685.40 402
10686.38 356
10687.36 338
10688.33 364
10689.31 340
10690.29 362
10691.26 347
10692.24 390
10693.22 358
10694.19 379
10695.17 358
10696.14 371
10697.12 363
10698.10 345
10699.08 360
10700.05 355
10701.03 307
10702.01 343
10702.98 330
10703.96 329
10704.94 330
10705.91 317
10706.89 337
10707.87 326
10708.85 329
10709.82 336
10710.80 363
10711.78 360
10712.75 343
10713.73 363
10714.71 327
10715.69 314
10716.66 364
10717.64 351
10718.62 322
10719.60 336
10720.57 335
10721.55 381
10722.53 329
10723.51 316
10724.49 335
10725.46 350
10726.44 390
10727.42 335
10728.40 330
10729.38 351
10730.35 298
10731.33 386
10732.31 325
10733.29 302
10734.27 352
10735.25 357
10736.22 362
10737.20 305
10738.18 329
10739.16 365
10740.14 334
10741.12 308
10742.10 303
10743.08 356
10744.05 344
10745.03 313
10746.01 322
10746.99 323
10747.97 341
10748.95 355
10749.93 352
10750.91 327
10751.89 292
10752.87 333
10753.84 342
10754.82 321
10755.80 312
10756.78 343
10757.76 344
10758.74 361
10759.72 367
10760.70 371
10761.68 351
10762.66 366
10763.64 331
10764.62 350
10765.60 338
10766.58 319
10767.56 329
10768.54 341
10769.52 317
10770.50 329
10771.48 332
10772.46 348
10773.44 336
10774.42 310
10775.40 330
10776.38 322
10777.36 322
10778.34 354
10779.32 330
10780.30 343
10781.28 356
10782.26 347
10783.24 331
10784.22 342
10785.20 311
10786.19 350
10787.17 355
10788.15 325
10789.13 318
10790.11 303
10791.09 328
10792.07 310
10793.05 321
10794.03 311
10795.01 312
10796.00 314
10796.98 340
10797.96 311
10798.94 328
10799.92 335
10800.90 328
10801.88 349
10802.86 335
10803.85 336
10804.83 331
10805.81 352
10806.79 331
10807.77 323
10808.75 373
10809.74 362
10810.72 323
10811.70 335
10812.68 341
10813.66 345
10814.65 343
10815.63 306
10816.61 330
10817.59 325
10818.57 334
10819.56 352
10820.54 314
10821.52 319
10822.50 320
10823.49 332
10824.47 337
10825.45 350
10826.43 391
10827.42 350
10828.40 317
10829.38 322
10830.36 327
10831.35 388
10832.33 350
10833.31 345
10834.30 324
10835.28 317
10836.26 303
10837.25 325
10838.23 298
10839.21 296
10840.19 328
10841.18 322
10842.16 297
10843.14 332
10844.13 310
10845.11 325
10846.09 352
10847.08 343
10848.06 332
10849.05 375
10850.03 333
10851.01 353
10852.00 315
10852.98 344
10853.96 326
10854.95 338
10855.93 337
10856.92 347
10857.90 321
10858.88 321
10859.87 318
10860.85 351
10861.84 325
10862.82 280
10863.80 358
10864.79 338
10865.77 327
10866.76 313
10867.74 326
10868.73 345
10869.71 344
10870.70 336
10871.68 332
10872.67 324
10873.65 321
10874.63 378
10875.62 368
10876.60 325
10877.59 340
10878.57 400
10879.56 332
10880.54 369
10881.53 342
10882.51 341
10883.50 322
10884.48 346
10885.47 385
10886.46 354
10887.44 326
10888.43 352
10889.41 394
10890.40 374
10891.38 390
10892.37 349
10893.35 341
10894.34 367
10895.33 370
10896.31 332
10897.30 337
10898.28 333
10899.27 357
10900.25 339
10901.24 368
10902.23 382
10903.21 369
10904.20 323
10905.18 358
10906.17 376
10907.16 355
10908.14 378
10909.13 335
10910.12 336
10911.10 309
10912.09 338
10913.08 334
10914.06 359
10915.05 366
10916.04 352
10917.02 335
10918.01 343
10919.00 343
10919.98 377
10920.97 338
10921.96 372
10922.94 378
10923.93 367
10924.92 385
10925.90 356
10926.89 348
10927.88 358
10928.87 328
10929.85 323
10930.84 355
10931.83 399
10932.82 419
10933.80 385
10934.79 372
10935.78 352
10936.77 350
10937.75 338
10938.74 364
10939.73 357
10940.72 372
10941.70 354
10942.69 377
10943.68 386
10944.67 369
10945.66 379
10946.64 360
10947.63 367
10948.62 337
10949.61 354
10950.60 367
10951.58 393
10952.57 382
10953.56 410
10954.55 404
10955.54 382
10956.53 377
10957.52 390
10958.50 445
10959.49 387
10960.48 419
10961.47 416
10962.46 428
10963.45 398
10964.44 390
10965.42 388
10966.41 386
10967.40 407
10968.39 417
10969.38 377
10970.37 392
10971.36 392
10972.35 369
10973.34 359
10974.33 330
10975.32 370
10976.31 394
10977.29 361
10978.28 341
10979.27 407
10980.26 378
10981.25 410
10982.24 403
10983.23 412
10984.22 456
10985.21 370
10986.20 392
10987.19 431
10988.18 445
10989.17 394
10990.16 435
10991.15 457
10992.14 436
10993.13 403
10994.12 401
10995.11 428
10996.10 415
10997.09 403
10998.08 462
10999.07 498
11000.06 508
11001.05 411
11002.05 484
11003.04 531
11004.03 525
11005.02 524
11006.01 528
11007.00 512
11007.99 459
11008.98 444
11009.97 414
11010.96 412
11011.95 428
11012.94 417
11013.94 413
11014.93 370
11015.92 358
11016.91 371
11017.90 376
11018.89 383
11019.88 377
11020.87 430
11021.87 454
11022.86 408
11023.85 387
11024.84 365
11025.83 388
11026.82 395
11027.81 384
11028.81 400
11029.80 387
11030.79 449
11031.78 428
11032.77 384
11033.77 344
11034.76 402
11035.75 414
11036.74 396
11037.73 419
11038.73 379
11039.72 371
11040.71 420
11041.70 392
11042.70 400
11043.69 391
11044.68 385
11045.67 404
11046.67 388
11047.66 370
11048.65 356
11049.64 344
11050.64 365
11051.63 416
11052.62 398
11053.61 377
11054.61 363
11055.60 378
11056.59 373
11057.59 350
11058.58 372
11059.57 361
11060.57 376
11061.56 364
11062.55 320
11063.55 341
11064.54 387
11065.53 371
11066.53 365
11067.52 374
11068.51 338
11069.51 349
11070.50 415
11071.49 378
11072.49 360
11073.48 370
11074.48 353
11075.47 362
11076.46 384
11077.46 399
11078.45 340
11079.45 354
11080.44 374
11081.43 394
11082.43 344
11083.42 333
11084.42 329
11085.41 332
11086.40 339
11087.40 375
11088.39 401
11089.39 374
11090.38 326
11091.38 362
11092.37 381
11093.37 376
11094.36 390
11095.36 371
11096.35 366
11097.35 396
11098.34 367
11099.34 366
11100.33 342
11101.33 320
11102.32 373
11103.32 360
11104.31 352
11105.31 364
11106.30 390
11107.30 357
11108.29 385
11109.29 376
11110.28 387
11111.28 388
11112.27 411
11113.27 400
11114.26 371
11115.26 404
11116.26 390
11117.25 371
11118.25 372
11119.24 379
11120.24 390
11121.24 410
11122.23 383
11123.23 416
11124.22 406
11125.22 421
11126.22 469
11127.21 434
11128.21 460
11129.20 475
11130.20 459
11131.20 461
11132.19 457
11133.19 471
11134.19 465
11135.18 450
11136.18 454
11137.18 431
11138.17 428
11139.17 384
11140.17 401
11141.16 372
11142.16 343
11143.16 354
11144.15 328
11145.15 402
11146.15 402
11147.14 372
11148.14 394
11149.14 368
11150.14 370
11151.13 375
11152.13 369
11153.13 381
11154.13 405
11155.12 402
11156.12 378
11157.12 347
11158.12 365
11159.11 348
11160.11 341
11161.11 330
11162.11 364
11163.10 377
11164.10 350
11165.10 318
11166.10 352
11167.10 356
11168.09 343
11169.09 335
11170.09 361
11171.09 376
11172.09 340
11173.08 369
11174.08 353
11175.08 361
11176.08 346
11177.08 313
11178.08 322
11179.08 352
11180.07 323
11181.07 343
11182.07 314
11183.07 333
11184.07 327
11185.07 302
11186.07 349
11187.06 331
11188.06 329
11189.06 344
11190.06 334
11191.06 364
11192.06 352
11193.06 348
11194.06 341
11195.06 305
11196.06 333
11197.06 315
11198.06 324
11199.05 309
11200.05 335
11201.05 329
11202.05 331
11203.05 310
11204.05 358
11205.05 320
11206.05 335
11207.05 329
11208.05 313
11209.05 351
11210.05 322
11211.05 334
11212.05 328
11213.05 342
11214.05 348
11215.05 346
11216.05 327
11217.05 336
11218.05 295
11219.05 349
11220.05 362
11221.05 341
11222.05 295
11223.05 305
11224.05 351
11225.06 357
11226.06 323
11227.06 321
11228.06 346
11229.06 320
11230.06 286
11231.06 333
11232.06 338
11233.06 289
11234.06 341
11235.06 351
11236.06 351
11237.07 325
11238.07 327
11239.07 361
11240.07 330
11241.07 342
11242.07 307
11243.07 317
11244.07 343
11245.08 320
11246.08 306
11247.08 306
11248.08 308
11249.08 300
11250.08 324
11251.09 326
11252.09 305
11253.09 291
11254.09 300
11255.09 292
11256.10 351
11257.10 288
11258.10 321
11259.10 347
11260.10 332
11261.11 326
11262.11 309
11263.11 333
11264.11 290
11265.11 325
11266.12 325
11267.12 346
11268.12 333
11269.12 365
11270.13 344
11271.13 341
11272.13 334
11273.14 330
11274.14 324
11275.14 326
11276.14 329
11277.15 312
11278.15 294
11279.15 348
11280.16 397
11281.16 343
11282.16 299
11283.17 368
11284.17 355
11285.17 371
11286.17 338
11287.18 319
11288.18 305
11289.18 359
11290.19 334
11291.19 290
11292.20 333
11293.20 338
11294.20 304
11295.21 280
11296.21 294
11297.21 320
11298.22 325
11299.22 360
11300.23 323
11301.23 315
11302.23 310
11303.24 328
11304.24 341
11305.25 369
11306.25 298
11307.25 349
11308.26 339
11309.26 345
11310.27 347
11311.27 331
11312.28 331
11313.28 359
11314.29 361
11315.29 315
11316.29 336
11317.30 347
11318.30 382
11319.31 329
11320.31 340
11321.32 333
11322.32 327
11323.33 294
11324.33 285
11325.34 311
11326.34 289
11327.35 307
11328.35 313
11329.36 286
11330.36 261
11331.37 271
11332.38 309
11333.38 304
11334.39 311
11335.39 297
11336.40 309
11337.40 294
11338.41 304
11339.41 315
11340.42 321
11341.43 314
11342.43 297
11343.44 267
11344.44 328
11345.45 286
11346.46 307
11347.46 346
11348.47 317
11349.47 310
11350.48 343
11351.49 322
11352.49 337
11353.50 314
11354.50 307
11355.51 309
11356.52 287
11357.52 294
11358.53 294
11359.54 263
11360.54 294
11361.55 283
11362.56 274
11363.56 316
11364.57 267
11365.58 299
11366.58 283
11367.59 326
11368.60 314
11369.61 276
11370.61 301
11371.62 328
11372.63 319
11373.63 321
11374.64 285
11375.65 311
11376.66 325
11377.66 294
11378.67 297
11379.68 292
11380.69 337
11381.69 306
11382.70 285
11383.71 280
11384.72 314
11385.72 354
11386.73 339
11387.74 301
11388.75 290
11389.76 265
11390.76 321
11391.77 311
11392.78 284
11393.79 275
11394.80 296
11395.80 316
11396.81 321
11397.82 303
11398.83 290
11399.84 313
11400.85 296
11401.85 303
11402.86 291
11403.87 295
11404.88 300
11405.89 313
11406.90 301
11407.91 283
11408.91 289
11409.92 309
11410.93 304
11411.94 265
11412.95 294
11413.96 305
11414.97 320
11415.98 332
11416.99 316
11418.00 282
11419.00 281
11420.01 301
11421.02 290
11422.03 279
11423.04 303
11424.05 330
11425.06 286
11426.07 278
11427.08 283
11428.09 275
11429.10 303
11430.11 319
11431.12 282
11432.13 269
11433.14 287
11434.15 307
11435.16 312
11436.17 262
11437.18 256
11438.19 280
11439.20 338
11440.21 313
11441.22 289
11442.23 252
11443.24 284
11444.25 279
11445.26 302
11446.27 282
11447.28 275
11448.29 284
11449.30 283
11450.31 282
11451.32 275
11452.33 296
11453.34 325
11454.36 291
11455.37 278
11456.38 261
11457.39 279
11458.40 273
11459.41 291
11460.42 284
11461.43 304
11462.44 301
11463.45 314
11464.47 270
11465.48 294
11466.49 295
11467.50 310
11468.51 315
11469.52 285
11470.53 277
11471.55 282
11472.56 298
11473.57 266
11474.58 256
11475.59 256
11476.60 283
11477.62 287
11478.63 267
11479.64 277
11480.65 265
11481.66 250
11482.68 276
11483.69 252
11484.70 246
11485.71 281
11486.72 273
11487.74 265
11488.75 285
11489.76 268
11490.77 278
11491.79 275
11492.80 278
11493.81 270
11494.82 270
11495.84 291
11496.85 301
11497.86 311
11498.87 272
11499.89 272
11500.90 229
11501.91 254
11502.93 253
11503.94 258
11504.95 283
11505.96 277
11506.98 267
11507.99 240
11509.00 252
11510.02 277
11511.03 242
11512.04 270
11513.06 311
11514.07 281
11515.08 306
11516.10 309
11517.11 294
11518.13 259
11519.14 283
11520.15 281
11521.17 278
11522.18 280
11523.19 260
11524.21 308
11525.22 244
11526.24 275
11527.25 289
11528.26 282
11529.28 265
11530.29 304
11531.31 266
11532.32 274
11533.33 320
11534.35 327
11535.36 282
11536.38 277
11537.39 303
11538.41 285
11539.42 253
11540.44 261
11541.45 272
11542.47 262
11543.48 282
11544.49 252
11545.51 254
11546.52 281
11547.54 284
11548.55 273
11549.57 271
11550.58 285
11551.60 262
11552.61 292
11553.63 316
11554.64 260
11555.66 304
11556.68 273
11557.69 281
11558.71 287
11559.72 274
11560.74 270
11561.75 296
11562.77 277
11563.78 273
11564.80 268
11565.82 267
11566.83 279
11567.85 260
11568.86 247
11569.88 238
11570.89 303
11571.91 286
11572.93 297
11573.94 306
11574.96 305
11575.97 324
11576.99 317
11578.01 285
11579.02 300
11580.04 283
11581.06 285
11582.07 289
11583.09 276
11584.11 291
11585.12 268
11586.14 300
11587.16 300
11588.17 317
11589.19 302
11590.21 295
11591.22 301
11592.24 273
11593.26 306
11594.27 315
11595.29 349
11596.31 307
11597.32 259
11598.34 317
11599.36 350
11600.38 333
11601.39 390
11602.41 333
11603.43 351
11604.45 411
11605.46 378
11606.48 375
11607.50 335
11608.52 366
11609.53 346
11610.55 340
11611.57 302
11612.59 315
11613.60 299
11614.62 295
11615.64 319
11616.66 320
11617.68 302
11618.69 299
11619.71 328
11620.73 326
11621.75 308
11622.77 270
11623.78 307
11624.80 316
11625.82 319
11626.84 305
11627.86 278
11628.88 276
11629.90 307
11630.91 304
11631.93 279
11632.95 308
11633.97 326
11634.99 349
11636.01 345
11637.03 298
11638.05 312
11639.06 322
11640.08 303
11641.10 308
11642.12 308
11643.14 323
11644.16 294
11645.18 304
11646.20 303
11647.22 269
11648.24 304
11649.26 289
11650.28 320
11651.30 285
11652.31 270
11653.33 299
11654.35 304
11655.37 253
11656.39 272
11657.41 293
11658.43 314
11659.45 297
11660.47 283
11661.49 264
11662.51 282
11663.53 287
11664.55 273
11665.57 282
11666.59 280
11667.61 292
11668.63 287
11669.65 269
11670.67 277
11671.69 294
11672.71 257
11673.73 267
11674.76 240
11675.78 262
11676.80 288
11677.82 326
11678.84 311
11679.86 294
11680.88 326
11681.90 337
11682.92 284
11683.94 256
11684.96 275
11685.98 314
11687.00 321
11688.03 300
11689.05 290
11690.07 282
11691.09 300
11692.11 273
11693.13 279
11694.15 270
11695.17 307
11696.20 298
11697.22 330
11698.24 273
11699.26 288
11700.28 277
11701.30 286
11702.33 255
11703.35 269
11704.37 302
11705.39 281
11706.41 274
11707.44 308
11708.46 313
11709.48 253
11710.50 256
11711.52 304
11712.55 305
11713.57 261
11714.59 310
11715.61 283
11716.63 280
11717.66 256
11718.68 257
11719.70 253
11720.72 296
11721.75 253
11722.77 251
11723.79 254
11724.82 270
11725.84 287
11726.86 286
11727.88 295
11728.91 321
11729.93 280
11730.95 297
11731.98 247
11733.00 263
11734.02 265
11735.04 232
11736.07 249
11737.09 270
11738.11 295
11739.14 302
11740.16 265
11741.18 257
11742.21 278
11743.23 290
11744.25 267
11745.28 288
11746.30 298
11747.33 291
11748.35 275
11749.37 274
11750.40 254
11751.42 233
11752.44 264
11753.47 246
11754.49 262
11755.52 265
11756.54 274
11757.57 256
11758.59 258
11759.61 233
11760.64 266
11761.66 257
11762.69 269
11763.71 269
11764.74 252
11765.76 273
11766.78 240
11767.81 234
11768.83 255
11769.86 259
11770.88 247
11771.91 266
11772.93 258
11773.96 230
11774.98 240
11776.01 268
11777.03 252
11778.06 264
11779.08 243
11780.11 244
11781.13 260
11782.16 258
11783.18 298
11784.21 300
11785.23 267
11786.26 284
11787.28 252
11788.31 254
11789.34 278
11790.36 240
11791.39 259
11792.41 265
11793.44 274
11794.46 257
11795.49 281
11796.52 273
11797.54 265
11798.57 280
11799.59 260
11800.62 291
11801.65 269
11802.67 246
11803.70 261
11804.72 247
11805.75 258
11806.78 247
11807.80 279
11808.83 275
11809.86 245
11810.88 244
11811.91 252
11812.93 264
11813.96 232
11814.99 281
11816.01 294
11817.04 260
11818.07 268
11819.10 240
11820.12 279
11821.15 275
11822.18 265
11823.20 269
11824.23 267
11825.26 247
11826.28 288
11827.31 265
11828.34 252
11829.37 266
11830.39 259
11831.42 277
11832.45 284
11833.48 270
11834.50 263
11835.53 287
11836.56 248
11837.59 279
11838.61 262
11839.64 252
11840.67 263
11841.70 313
11842.72 269
11843.75 284
11844.78 265
11845.81 280
11846.84 256
11847.86 242
11848.89 249
11849.92 242
11850.95 295
11851.98 266
11853.01 254
11854.03 250
11855.06 235
11856.09 273
11857.12 269
11858.15 254
11859.18 235
11860.20 255
11861.23 265
11862.26 239
11863.29 248
11864.32 226
11865.35 279
11866.38 262
11867.41 252
11868.44 249
11869.46 274
11870.49 306
11871.52 235
11872.55 257
11873.58 265
11874.61 265
11875.64 263
11876.67 253
11877.70 230
11878.73 234
11879.76 262
11880.79 276
11881.82 228
11882.85 250
11883.88 280
11884.91 240
11885.93 260
11886.96 252
11887.99 273
11889.02 267
11890.05 287
11891.08 240
11892.11 260
11893.14 279
11894.17 273
11895.20 269
11896.23 240
11897.26 240
11898.30 221
11899.33 241
11900.36 276
11901.39 261
11902.42 255
11903.45 266
11904.48 272
11905.51 244
11906.54 221
11907.57 260
11908.60 217
11909.63 216
11910.66 258
11911.69 263
11912.72 241
11913.75 269
11914.79 277
11915.82 255
11916.85 279
11917.88 264
11918.91 284
11919.94 264
11920.97 247
11922.00 232
11923.04 293
11924.07 247
11925.10 223
11926.13 222
11927.16 226
11928.19 266
11929.22 275
11930.26 274
11931.29 255
11932.32 235
11933.35 251
11934.38 279
11935.41 248
11936.45 256
11937.48 222
11938.51 268
11939.54 271
11940.58 263
11941.61 241
11942.64 266
11943.67 247
11944.70 286
11945.74 218
11946.77 230
11947.80 250
11948.83 253
11949.87 233
11950.90 214
11951.93 249
11952.96 258
11954.00 293
11955.03 233
11956.06 246
11957.09 229
11958.13 230
11959.16 255
11960.19 241
11961.23 279
11962.26 258
11963.29 270
11964.33 259
11965.36 253
11966.39 230
11967.43 248
11968.46 271
11969.49 230
11970.53 220
11971.56 222
11972.59 253
11973.63 250
11974.66 248
11975.69 253
11976.73 247
11977.76 256
11978.79 241
11979.83 208
11980.86 273
11981.90 263
11982.93 262
11983.96 223
11985.00 222
11986.03 265
11987.07 288
11988.10 225
11989.13 212
11990.17 226
11991.20 234
11992.24 249
11993.27 254
11994.31 280
11995.34 262
11996.38 241
11997.41 209
11998.44 223
11999.48 251
12000.51 259
12001.55 234
12002.58 266
12003.62 213
12004.65 234
12005.69 221
12006.72 228
12007.76 217
12008.79 256
12009.83 282
12010.86 249
12011.90 246
12012.93 222
12013.97 241
12015.00 236
12016.04 258
12017.08 272
12018.11 220
12019.15 244
12020.18 231
12021.22 239
12022.25 228
12023.29 251
12024.32 253
12025.36 235
12026.40 206
12027.43 238
12028.47 226
12029.50 235
12030.54 239
12031.58 227
12032.61 226
12033.65 236
12034.68 248
12035.72 253
12036.76 233
12037.79 226
12038.83 236
12039.87 281
12040.90 248
12041.94 233
12042.98 231
12044.01 250
12045.05 256
12046.09 236
12047.12 237
12048.16 231
12049.20 256
12050.23 245
12051.27 250
12052.31 241
12053.34 243
12054.38 233
12055.42 281
12056.45 236
12057.49 224
12058.53 245
12059.57 218
12060.60 240
12061.64 226
12062.68 244
12063.72 239
12064.75 201
12065.79 204
12066.83 205
12067.87 221
12068.90 279
12069.94 231
12070.98 230
12072.02 229
12073.06 249
12074.09 245
12075.13 256
12076.17 252
12077.21 251
12078.24 245
12079.28 236
12080.32 240
12081.36 260
12082.40 253
12083.44 250
12084.47 254
12085.51 237
12086.55 252
12087.59 251
12088.63 236
12089.67 220
12090.71 236
12091.74 247
12092.78 231
12093.82 225
12094.86 240
12095.90 244
12096.94 199
12097.98 239
12099.02 276
12100.05 237
12101.09 197
12102.13 239
12103.17 247
12104.21 251
12105.25 252
12106.29 229
12107.33 241
12108.37 246
12109.41 207
12110.45 218
12111.49 249
12112.53 247
12113.57 237
12114.61 210
12115.65 234
12116.69 249
12117.72 256
12118.76 240
12119.80 230
12120.84 253
12121.88 267
12122.92 277
12123.96 229
12125.00 212
12126.04 220
12127.08 237
12128.12 250
12129.17 222
12130.21 235
12131.25 224
12132.29 243
12133.33 255
12134.37 204
12135.41 238
12136.45 255
12137.49 261
12138.53 194
12139.57 221
12140.61 253
12141.65 229
12142.69 232
12143.73 208
12144.77 232
12145.82 249
12146.86 230
12147.90 240
12148.94 235
12149.98 220
12151.02 297
12152.06 261
12153.10 215
12154.15 235
12155.19 241
12156.23 250
12157.27 213
12158.31 252
12159.35 234
12160.39 247
12161.44 235
12162.48 238
12163.52 238
12164.56 229
12165.60 222
12166.64 240
12167.69 257
12168.73 219
12169.77 273
12170.81 234
12171.85 213
12172.90 218
12173.94 264
12174.98 249
12176.02 229
12177.07 231
12178.11 264
12179.15 246
12180.19 240
12181.24 245
12182.28 243
12183.32 246
12184.36 257
12185.41 261
12186.45 220
12187.49 233
12188.53 240
12189.58 237
12190.62 241
12191.66 223
12192.71 211
12193.75 246
12194.79 230
12195.84 217
12196.88 232
12197.92 244
12198.97 262
12200.01 246
12201.05 232
12202.10 243
12203.14 247
12204.18 215
12205.23 218
12206.27 243
12207.31 291
12208.36 226
12209.40 241
12210.44 237
12211.49 240
12212.53 205
12213.58 214
12214.62 216
12215.66 209
12216.71 211
12217.75 242
12218.80 252
12219.84 225
12220.88 261
12221.93 239
12222.97 193
12224.02 247
12225.06 228
12226.11 245
12227.15 218
12228.19 203
12229.24 227
12230.28 265
12231.33 266
12232.37 254
12233.42 247
12234.46 248
12235.51 231
12236.55 286
12237.60 238
12238.64 234
12239.69 217
12240.73 252
12241.78 255
12242.82 234
12243.87 263
12244.91 227
12245.96 281
12247.00 222
12248.05 247
12249.09 233
12250.14 266
12251.19 271
12252.23 256
12253.28 264
12254.32 243
12255.37 219
12256.41 233
12257.46 221
12258.51 261
12259.55 245
12260.60 210
12261.64 263
12262.69 223
12263.74 218
12264.78 222
12265.83 225
12266.87 207
12267.92 225
12268.97 232
12270.01 243
12271.06 207
12272.11 224
12273.15 221
12274.20 212
12275.24 238
12276.29 213
12277.34 255
12278.38 193
12279.43 228
12280.48 206
12281.52 225
12282.57 253
12283.62 240
12284.67 215
12285.71 226
12286.76 223
12287.81 252
12288.85 219
12289.90 219
12290.95 252
12292.00 265
12293.04 252
12294.09 232
12295.14 238
12296.18 226
12297.23 253
12298.28 216
12299.33 234
12300.38 205
12301.42 228
12302.47 213
12303.52 237
12304.57 238
12305.61 256
12306.66 247
12307.71 215
12308.76 191
12309.81 224
12310.85 211
12311.90 222
12312.95 246
12314.00 201
12315.05 227
12316.09 239
12317.14 243
12318.19 200
12319.24 217
12320.29 242
12321.34 244
12322.39 235
12323.43 242
12324.48 222
12325.53 227
12326.58 236
12327.63 197
12328.68 199
12329.73 227
12330.78 241
12331.82 204
12332.87 229
12333.92 187
12334.97 225
12336.02 208
12337.07 227
12338.12 217
12339.17 198
12340.22 224
12341.27 228
12342.32 238
12343.37 206
12344.42 207
12345.46 212
12346.51 234
12347.56 207
12348.61 199
12349.66 231
12350.71 241
12351.76 234
12352.81 249
12353.86 219
12354.91 227
12355.96 205
12357.01 201
12358.06 180
12359.11 194
12360.16 225
12361.21 234
12362.26 209
12363.31 214
12364.36 242
12365.41 242
12366.47 219
12367.52 233
12368.57 262
12369.62 261
12370.67 256
12371.72 254
12372.77 202
12373.82 230
12374.87 237
12375.92 250
12376.97 217
12378.02 198
12379.07 205
12380.12 229
12381.18 199
12382.23 240
12383.28 216
12384.33 234
12385.38 258
12386.43 219
12387.48 205
12388.53 208
12389.59 227
12390.64 213
12391.69 250
12392.74 227
12393.79 217
12394.84 212
12395.90 224
12396.95 193
12398.00 214
12399.05 206
12400.10 197
12401.15 229
12402.21 205
12403.26 194
12404.31 241
12405.36 223
12406.41 209
12407.47 220
12408.52 224
12409.57 256
12410.62 224
12411.68 206
12412.73 204
12413.78 236
12414.83 214
12415.89 230
12416.94 232
12417.99 245
12419.04 244
12420.10 241
12421.15 204
12422.20 217
12423.26 226
12424.31 256
12425.36 247
12426.41 228
12427.47 237
12428.52 220
12429.57 235
12430.63 220
12431.68 235
12432.73 217
12433.79 239
12434.84 241
12435.89 264
12436.95 242
12438.00 201
12439.05 265
12440.11 251
12441.16 247
12442.21 264
12443.27 291
12444.32 268
12445.38 257
12446.43 238
12447.48 251
12448.54 228
12449.59 236
12450.65 254
12451.70 229
12452.75 213
12453.81 239
12454.86 244
12455.92 246
12456.97 260
12458.02 228
12459.08 263
12460.13 232
12461.19 211
12462.24 233
12463.30 252
12464.35 265
12465.41 268
12466.46 239
12467.52 243
12468.57 244
12469.63 254
12470.68 226
12471.74 258
12472.79 254
12473.85 255
12474.90 248
12475.96 218
12477.01 262
12478.07 268
12479.12 274
12480.18 274
12481.23 288
12482.29 267
12483.34 289
12484.40 288
12485.45 287
12486.51 276
12487.56 300
12488.62 328
12489.68 335
12490.73 378
12491.79 320
12492.84 405
12493.90 417
12494.95 517
12496.01 504
12497.07 514
12498.12 524
12499.18 570
12500.23 548
12501.29 532
12502.35 544
12503.40 479
12504.46 464
12505.52 429
12506.57 396
12507.63 379
12508.69 365
12509.74 349
12510.80 334
12511.86 296
12512.91 311
12513.97 304
12515.03 288
12516.08 326
12517.14 286
12518.20 298
12519.25 315
12520.31 300
12521.37 274
12522.42 258
12523.48 281
12524.54 300
12525.60 284
12526.65 285
12527.71 279
12528.77 319
12529.82 274
12530.88 320
12531.94 302
12533.00 295
12534.05 301
12535.11 282
12536.17 310
12537.23 256
12538.29 271
12539.34 289
12540.40 306
12541.46 273
12542.52 300
12543.57 250
12544.63 264
12545.69 246
12546.75 286
12547.81 280
12548.87 278
12549.92 283
12550.98 247
12552.04 251
12553.10 249
12554.16 288
12555.22 267
12556.27 287
12557.33 293
12558.39 318
12559.45 247
12560.51 259
12561.57 276
12562.63 293
12563.68 261
12564.74 274
12565.80 283
12566.86 256
12567.92 272
12568.98 300
12570.04 311
12571.10 269
12572.16 313
12573.22 322
12574.28 336
12575.33 324
12576.39 338
12577.45 355
12578.51 416
12579.57 366
12580.63 346
12581.69 327
12582.75 344
12583.81 367
12584.87 377
12585.93 316
12586.99 295
12588.05 367
12589.11 311
12590.17 265
12591.23 289
12592.29 293
12593.35 302
12594.41 300
12595.47 285
12596.53 289
12597.59 287
12598.65 264
12599.71 246
12600.77 267
12601.83 306
12602.89 309
12603.95 307
12605.01 283
12606.07 278
12607.13 242
12608.20 254
12609.26 259
12610.32 269
12611.38 242
12612.44 250
12613.50 298
12614.56 264
12615.62 282
12616.68 268
12617.74 318
12618.81 268
12619.87 296
12620.93 309
12621.99 295
12623.05 256
12624.11 291
12625.17 271
12626.23 235
12627.30 253
12628.36 294
12629.42 274
12630.48 264
12631.54 234
12632.60 242
12633.67 268
12634.73 248
12635.79 277
12636.85 239
12637.91 237
12638.98 243
12640.04 287
12641.10 272
12642.16 264
12643.22 270
12644.29 237
12645.35 248
12646.41 239
12647.47 257
12648.54 275
12649.60 282
12650.66 249
12651.72 236
12652.79 264
12653.85 260
12654.91 279
12655.97 309
12657.04 277
12658.10 260
12659.16 253
12660.22 278
12661.29 288
12662.35 280
12663.41 276
12664.48 273
12665.54 277
12666.60 260
12667.67 262
12668.73 238
12669.79 268
12670.86 257
12671.92 271
12672.98 224
12674.05 265
12675.11 248
12676.17 238
12677.24 264
12678.30 258
12679.36 268
12680.43 267
12681.49 253
12682.56 258
12683.62 295
12684.68 261
12685.75 249
12686.81 280
12687.88 254
12688.94 272
12690.00 288
12691.07 282
12692.13 280
12693.20 295
12694.26 252
12695.33 231
12696.39 286
12697.45 306
12698.52 268
12699.58 282
12700.65 306
12701.71 286
12702.78 305
12703.84 297
12704.91 347
12705.97 343
12707.04 332
12708.10 318
12709.17 302
12710.23 304
12711.30 329
12712.36 302
12713.43 298
12714.49 307
12715.56 293
12716.62 308
12717.69 316
12718.75 295
12719.82 279
12720.88 278
12721.95 327
12723.02 302
12724.08 257
12725.15 275
12726.21 300
12727.28 309
12728.34 300
12729.41 295
12730.48 286
12731.54 287
12732.61 279
12733.67 321
12734.74 311
12735.81 288
12736.87 295
12737.94 290
12739.00 261
12740.07 230
12741.14 262
12742.20 266
12743.27 279
12744.34 261
12745.40 286
12746.47 258
12747.54 255
12748.60 241
12749.67 255
12750.74 266
12751.80 308
12752.87 238
12753.94 229
12755.00 259
12756.07 272
12757.14 297
12758.20 237
12759.27 250
12760.34 214
12761.40 263
12762.47 262
12763.54 263
12764.61 269
12765.67 269
12766.74 278
12767.81 266
12768.88 238
12769.94 252
12771.01 270
12772.08 247
12773.15 209
12774.21 232
12775.28 247
12776.35 224
12777.42 229
12778.49 194
12779.55 242
12780.62 229
12781.69 209
12782.76 221
12783.83 218
12784.89 204
12785.96 240
12787.03 239
12788.10 220
12789.17 230
12790.23 250
12791.30 252
12792.37 264
12793.44 253
12794.51 241
12795.58 278
12796.65 241
12797.71 231
12798.78 210
12799.85 243
12800.92 240
12801.99 215
12803.06 207
12804.13 237
12805.20 252
12806.27 210
12807.33 203
12808.40 222
12809.47 236
12810.54 227
12811.61 218
12812.68 244
12813.75 239
12814.82 249
12815.89 231
12816.96 234
12818.03 237
12819.10 226
12820.17 234
12821.24 226
12822.31 241
12823.38 217
12824.45 231
12825.52 233
12826.59 215
12827.66 211
12828.73 236
12829.80 244
12830.87 224
12831.94 211
12833.01 215
12834.08 257
12835.15 248
12836.22 262
12837.29 210
12838.36 195
12839.43 248
12840.50 208
12841.57 214
12842.64 220
12843.71 219
12844.78 243
12845.85 248
12846.92 213
12847.99 215
12849.06 231
12850.13 255
12851.21 235
12852.28 238
12853.35 244
12854.42 218
12855.49 222
12856.56 238
12857.63 236
12858.70 229
12859.77 243
12860.85 250
12861.92 245
12862.99 217
12864.06 226
12865.13 204
12866.20 228
12867.27 218
12868.35 230
12869.42 218
12870.49 196
12871.56 240
12872.63 196
12873.71 214
12874.78 236
12875.85 249
12876.92 246
12877.99 195
12879.07 198
12880.14 258
12881.21 202
12882.28 219
12883.35 220
12884.43 218
12885.50 194
12886.57 214
12887.64 212
12888.72 214
12889.79 250
12890.86 234
12891.93 213
12893.01 212
12894.08 210
12895.15 199
12896.22 222
12897.30 241
12898.37 232
12899.44 197
12900.52 226
12901.59 207
12902.66 222
12903.74 231
12904.81 204
12905.88 195
12906.96 208
12908.03 223
12909.10 193
12910.18 192
12911.25 208
12912.32 237
12913.40 170
12914.47 173
12915.54 207
12916.62 195
12917.69 188
12918.76 211
12919.84 219
12920.91 176
12921.99 224
12923.06 206
12924.13 211
12925.21 220
12926.28 198
12927.36 202
12928.43 238
12929.50 214
12930.58 199
12931.65 195
12932.73 196
12933.80 205
12934.88 188
12935.95 187
12937.02 219
12938.10 214
12939.17 203
12940.25 214
12941.32 192
12942.40 168
12943.47 196
12944.55 246
12945.62 213
12946.70 242
12947.77 213
12948.85 227
12949.92 201
12951.00 198
12952.07 182
12953.15 183
12954.22 201
12955.30 191
12956.37 188
12957.45 187
12958.52 192
12959.60 206
12960.68 205
12961.75 171
12962.83 191
12963.90 181
12964.98 220
12966.05 210
12967.13 208
12968.20 207
12969.28 205
12970.36 216
12971.43 205
12972.51 202
12973.58 219
12974.66 238
12975.74 227
12976.81 216
12977.89 174
12978.97 225
12980.04 215
12981.12 199
12982.19 208
12983.27 182
12984.35 200
12985.42 213
12986.50 200
12987.58 225
12988.65 223
12989.73 202
12990.81 207
12991.88 200
12992.96 196
12994.04 203
12995.11 194
12996.19 234
12997.27 191
12998.35 219
12999.42 197
13000.50 187
13001.58 205
13002.65 231
13003.73 222
13004.81 203
13005.89 201
13006.96 197
13008.04 218
13009.12 209
13010.20 172
13011.27 220
13012.35 216
13013.43 204
13014.51 200
13015.58 198
13016.66 216
13017.74 206
13018.82 176
13019.90 216
13020.97 187
13022.05 202
13023.13 193
13024.21 194
13025.29 205
13026.37 189
13027.44 247
13028.52 208
13029.60 231
13030.68 256
13031.76 230
13032.84 192
13033.91 215
13034.99 232
13036.07 196
13037.15 209
13038.23 189
13039.31 190
13040.39 216
13041.46 244
13042.54 222
13043.62 216
13044.70 189
13045.78 220
13046.86 242
13047.94 232
13049.02 210
13050.10 211
13051.18 208
13052.26 240
13053.34 211
13054.41 182
13055.49 209
13056.57 221
13057.65 218
13058.73 229
13059.81 242
13060.89 241
13061.97 217
13063.05 192
13064.13 207
13065.21 217
13066.29 213
13067.37 212
13068.45 199
13069.53 232
13070.61 222
13071.69 216
13072.77 222
13073.85 225
13074.93 183
13076.01 194
13077.09 199
13078.17 214
13079.25 231
13080.33 204
13081.41 195
13082.49 219
13083.58 193
13084.66 184
13085.74 220
13086.82 218
13087.90 193
13088.98 200
13090.06 219
13091.14 210
13092.22 233
13093.30 194
13094.38 195
13095.46 168
13096.55 200
13097.63 212
13098.71 202
13099.79 202
13100.87 179
13101.95 198
13103.03 196
13104.12 213
13105.20 202
13106.28 170
13107.36 170
13108.44 216
13109.52 201
13110.60 162
13111.69 202
13112.77 214
13113.85 210
13114.93 220
13116.01 206
13117.10 210
13118.18 199
13119.26 196
13120.34 200
13121.42 222
13122.51 202
13123.59 171
13124.67 200
13125.75 196
13126.84 195
13127.92 188
13129.00 191
13130.08 177
13131.17 183
13132.25 205
13133.33 182
13134.41 189
13135.50 210
13136.58 219
13137.66 188
13138.75 219
13139.83 196
13140.91 207
13141.99 192
13143.08 211
13144.16 202
13145.24 211
13146.33 195
13147.41 168
13148.49 201
13149.58 199
13150.66 215
13151.74 174
13152.83 178
13153.91 213
13154.99 196
13156.08 206
13157.16 223
13158.25 204
13159.33 197
13160.41 161
13161.50 194
13162.58 199
13163.66 198
13164.75 200
13165.83 185
13166.92 183
13168.00 203
13169.08 221
13170.17 188
13171.25 212
13172.34 188
13173.42 184
13174.51 184
13175.59 214
13176.67 215
13177.76 185
13178.84 162
13179.93 188
13181.01 203
13182.10 180
13183.18 194
13184.27 187
13185.35 197
13186.44 182
13187.52 196
13188.61 189
13189.69 166
13190.78 165
13191.86 204
13192.95 207
13194.03 202
13195.12 198
13196.20 181
13197.29 167
13198.37 177
13199.46 192
13200.54 168
13201.63 188
13202.72 209
13203.80 203
13204.89 173
13205.97 163
13207.06 172
13208.14 183
13209.23 174
13210.32 179
13211.40 201
13212.49 154
13213.57 154
13214.66 200
13215.75 160
13216.83 183
13217.92 176
13219.00 203
13220.09 177
13221.18 182
13222.26 171
13223.35 174
13224.44 198
13225.52 198
13226.61 191
13227.70 176
13228.78 205
13229.87 191
13230.96 192
13232.04 211
13233.13 178
13234.22 175
13235.30 160
13236.39 191
13237.48 164
13238.56 193
13239.65 167
13240.74 181
13241.82 212
13242.91 188
13244.00 209
13245.09 187
13246.17 197
13247.26 179
13248.35 181
13249.44 178
13250.52 183
13251.61 214
13252.70 216
13253.79 169
13254.87 177
13255.96 164
13257.05 173
13258.14 162
13259.23 177
13260.31 179
13261.40 174
13262.49 152
13263.58 166
13264.67 169
13265.75 180
13266.84 161
13267.93 165
13269.02 183
13270.11 201
13271.19 200
13272.28 196
13273.37 215
13274.46 188
13275.55 185
13276.64 200
13277.73 162
13278.81 170
13279.90 151
13280.99 207
13282.08 204
13283.17 185
13284.26 175
13285.35 175
13286.44 180
13287.53 178
13288.61 197
13289.70 185
13290.79 161
13291.88 182
13292.97 161
13294.06 178
13295.15 170
13296.24 185
13297.33 179
13298.42 171
13299.51 174
13300.60 196
13301.69 190
13302.78 148
13303.87 169
13304.96 168
13306.05 175
13307.14 181
13308.23 195
13309.32 138
13310.41 128
13311.50 176
13312.59 205
13313.68 196
13314.77 180
13315.86 178
13316.95 190
13318.04 177
13319.13 176
13320.22 180
13321.31 177
13322.40 182
13323.49 159
13324.58 189
13325.67 184
13326.76 187
13327.85 154
13328.94 194
13330.03 208
13331.12 185
13332.21 193
13333.31 198
13334.40 204
13335.49 176
13336.58 189
13337.67 186
13338.76 189
13339.85 173
13340.94 184
13342.03 188
13343.13 196
13344.22 187
13345.31 201
13346.40 152
13347.49 184
13348.58 174
13349.67 173
13350.77 183
13351.86 140
13352.95 164
13354.04 176
13355.13 165
13356.22 169
13357.32 177
13358.41 182
13359.50 180
13360.59 164
13361.68 162
13362.78 147
13363.87 184
13364.96 174
13366.05 170
13367.15 195
13368.24 168
13369.33 155
13370.42 149
13371.52 154
13372.61 158
13373.70 183
13374.79 174
13375.89 179
13376.98 155
13378.07 170
13379.16 161
13380.26 171
13381.35 172
13382.44 158
13383.54 185
13384.63 216
13385.72 180
13386.82 157
13387.91 187
13389.00 168
13390.09 178
13391.19 177
13392.28 153
13393.37 160
13394.47 161
13395.56 193
13396.66 176
13397.75 161
13398.84 155
13399.94 177
13401.03 148
13402.12 176
13403.22 180
13404.31 190
13405.40 179
13406.50 172
13407.59 156
13408.69 179
13409.78 168
13410.88 224
13411.97 181
13413.06 155
13414.16 167
13415.25 193
13416.35 196
13417.44 160
13418.53 139
13419.63 156
13420.72 183
13421.82 178
13422.91 176
13424.01 177
13425.10 180
13426.20 149
13427.29 168
13428.39 151
13429.48 142
13430.58 143
13431.67 177
13432.77 180
13433.86 150
13434.96 184
13436.05 171
13437.15 166
13438.24 164
13439.34 193
13440.43 180
13441.53 192
13442.62 185
13443.72 167
13444.81 173
13445.91 145
13447.01 156
13448.10 156
13449.20 161
13450.29 153
13451.39 178
13452.48 178
13453.58 185
13454.68 167
13455.77 175
13456.87 161
13457.96 163
13459.06 142
13460.16 195
13461.25 197
13462.35 192
13463.44 184
13464.54 186
13465.64 174
13466.73 164
13467.83 179
13468.93 161
13470.02 172
13471.12 166
13472.22 186
13473.31 145
13474.41 157
13475.51 184
13476.60 200
13477.70 163
13478.80 164
13479.89 166
13480.99 175
13482.09 177
13483.18 161
13484.28 190
13485.38 182
13486.48 181
13487.57 173
13488.67 172
13489.77 166
13490.87 191
13491.96 143
13493.06 166
13494.16 141
13495.26 169
13496.35 176
13497.45 190
13498.55 163
13499.65 166
13500.74 165
13501.84 158
13502.94 160
13504.04 172
13505.14 152
13506.23 153
13507.33 166
13508.43 167
13509.53 161
13510.63 151
13511.72 155
13512.82 158
13513.92 165
13515.02 158
13516.12 145
13517.22 164
13518.31 172
13519.41 143
13520.51 144
13521.61 156
13522.71 157
13523.81 215
13524.91 198
13526.01 175
13527.10 151
13528.20 187
13529.30 170
13530.40 152
13531.50 159
13532.60 152
13533.70 141
13534.80 177
13535.90 173
13537.00 141
13538.09 169
13539.19 158
13540.29 148
13541.39 149
13542.49 169
13543.59 173
13544.69 185
13545.79 194
13546.89 147
13547.99 155
13549.09 147
13550.19 150
13551.29 172
13552.39 148
13553.49 164
13554.59 181
13555.69 162
13556.79 163
13557.89 172
13558.99 150
13560.09 171
13561.19 173
13562.29 154
13563.39 169
13564.49 182
13565.59 151
13566.69 165
13567.79 178
13568.89 152
13569.99 156
13571.09 155
13572.20 185
13573.30 165
13574.40 141
13575.50 190
13576.60 175
13577.70 137
13578.80 156
13579.90 173
13581.00 183
13582.10 150
13583.20 167
13584.31 161
13585.41 162
13586.51 178
13587.61 154
13588.71 158
13589.81 186
13590.91 143
13592.02 182
13593.12 156
13594.22 177
13595.32 167
13596.42 166
13597.52 179
13598.63 167
13599.73 187
13600.83 132
13601.93 178
13603.03 157
13604.14 175
13605.24 178
13606.34 189
13607.44 169
13608.54 150
13609.65 155
13610.75 134
13611.85 154
13612.95 161
13614.06 189
13615.16 169
13616.26 160
13617.36 161
13618.47 143
13619.57 112
13620.67 148
13621.77 140
13622.88 169
13623.98 148
13625.08 169
13626.18 147
13627.29 141
13628.39 143
13629.49 163
13630.60 153
13631.70 142
13632.80 165
13633.91 185
13635.01 158
13636.11 167
13637.22 153
13638.32 154
13639.42 159
13640.53 157
13641.63 176
13642.73 157
13643.84 146
13644.94 159
13646.04 137
13647.15 154
13648.25 158
13649.36 157
13650.46 146
13651.56 151
13652.67 166
13653.77 160
13654.88 142
13655.98 146
13657.08 157
13658.19 167
13659.29 174
13660.40 140
13661.50 134
13662.60 152
13663.71 148
13664.81 182
13665.92 176
13667.02 145
13668.13 186
13669.23 172
13670.34 161
13671.44 168
13672.55 151
13673.65 140
13674.76 129
13675.86 139
13676.97 149
13678.07 136
13679.18 178
13680.28 143
13681.39 156
13682.49 157
13683.60 182
13684.70 151
13685.81 151
13686.91 159
13688.02 158
13689.12 169
13690.23 132
13691.33 139
13692.44 158
13693.55 141
13694.65 137
13695.76 143
13696.86 160
13697.97 164
13699.07 150
13700.18 171
13701.29 159
13702.39 162
13703.50 149
13704.60 165
13705.71 162
13706.82 160
13707.92 177
13709.03 169
13710.14 138
13711.24 134
13712.35 158
13713.45 167
13714.56 147
13715.67 152
13716.77 157
13717.88 176
13718.99 177
13720.09 170
13721.20 168
13722.31 169
13723.41 171
13724.52 167
13725.63 141
13726.74 164
13727.84 179
13728.95 168
13730.06 151
13731.16 148
13732.27 162
13733.38 185
13734.49 191
13735.59 146
13736.70 151
13737.81 127
13738.91 153
13740.02 175
13741.13 162
13742.24 177
13743.35 166
13744.45 194
13745.56 169
13746.67 157
13747.78 150
13748.88 183
13749.99 187
13751.10 172
13752.21 181
13753.32 166
13754.42 174
13755.53 157
13756.64 166
13757.75 165
13758.86 187
13759.97 182
13761.07 171
13762.18 130
13763.29 160
13764.40 155
13765.51 162
13766.62 136
13767.72 143
13768.83 185
13769.94 191
13771.05 164
13772.16 169
13773.27 151
13774.38 155
13775.49 176
13776.60 195
13777.70 173
13778.81 143
13779.92 171
13781.03 179
13782.14 175
13783.25 141
13784.36 127
13785.47 145
13786.58 164
13787.69 154
13788.80 171
13789.91 135
13791.02 151
13792.13 167
13793.24 168
13794.35 142
13795.45 163
13796.56 190
13797.67 146
13798.78 175
13799.89 155
13801.00 168
13802.11 176
13803.22 151
13804.33 157
13805.44 151
13806.55 173
13807.67 162
13808.78 173
13809.89 147
13811.00 160
13812.11 162
13813.22 180
13814.33 180
13815.44 172
13816.55 156
13817.66 149
13818.77 171
13819.88 172
13820.99 172
13822.10 151
13823.21 178
13824.32 174
13825.44 165
13826.55 178
13827.66 170
13828.77 165
13829.88 134
13830.99 165
13832.10 167
13833.21 162
13834.32 158
13835.44 167
13836.55 155
13837.66 165
13838.77 180
13839.88 173
13840.99 169
13842.10 140
13843.22 152
13844.33 154
13845.44 162
13846.55 174
13847.66 141
13848.78 149
13849.89 153
13851.00 162
13852.11 166
13853.22 128
13854.34 149
13855.45 168
13856.56 158
13857.67 173
13858.78 162
13859.90 178
13861.01 143
13862.12 157
13863.23 155
13864.35 144
13865.46 141
13866.57 145
13867.68 133
13868.80 135
13869.91 183
13871.02 156
13872.14 161
13873.25 141
13874.36 134
13875.47 144
13876.59 140
13877.70 144
13878.81 183
13879.93 161
13881.04 152
13882.15 127
13883.27 165
13884.38 185
13885.49 164
13886.61 164
13887.72 163
13888.83 162
13889.95 142
13891.06 167
13892.17 192
13893.29 167
13894.40 159
13895.52 144
13896.63 159
13897.74 160
13898.86 149
13899.97 168
13901.09 157
13902.20 151
13903.31 147
13904.43 154
13905.54 156
13906.66 139
13907.77 156
13908.89 149
13910.00 163
13911.11 146
13912.23 163
13913.34 162
13914.46 157
13915.57 168
13916.69 158
13917.80 165
13918.92 166
13920.03 159
13921.15 137
13922.26 152
13923.38 134
13924.49 141
13925.61 157
13926.72 152
13927.84 146
13928.95 161
13930.07 148
13931.18 138
13932.30 145
13933.41 160
13934.53 163
13935.64 181
13936.76 161
13937.87 170
13938.99 175
13940.10 142
13941.22 146
13942.34 140
13943.45 158
13944.57 146
13945.68 154
13946.80 175
13947.91 177
13949.03 176
13950.15 147
13951.26 147
13952.38 153
13953.49 168
13954.61 175
13955.73 184
13956.84 167
13957.96 155
13959.08 165
13960.19 173
13961.31 143
13962.43 159
13963.54 145
13964.66 163
13965.78 154
13966.89 160
13968.01 132
13969.13 143
13970.24 173
13971.36 138
13972.48 152
13973.59 157
13974.71 156
13975.83 149
13976.94 129
13978.06 151
13979.18 174
13980.30 158
13981.41 145
13982.53 143
13983.65 164
13984.76 181
13985.88 157
13987.00 168
13988.12 146
13989.23 138
13990.35 140
13991.47 152
13992.59 136
13993.71 135
13994.82 136
13995.94 170
13997.06 156
13998.18 157
13999.29 183
14000.41 156
14001.53 149
14002.65 147
14003.77 190
14004.88 157
14006.00 131
14007.12 145
14008.24 152
14009.36 156
14010.48 167
14011.59 159
14012.71 168
14013.83 152
14014.95 154
14016.07 156
14017.19 180
14018.31 179
14019.43 157
14020.54 139
14021.66 149
14022.78 147
14023.90 153
14025.02 136
14026.14 162
14027.26 139
14028.38 140
14029.50 149
14030.62 156
14031.73 154
14032.85 149
14033.97 173
14035.09 161
14036.21 146
14037.33 149
14038.45 146
14039.57 128
14040.69 145
14041.81 155
14042.93 128
14044.05 132
14045.17 145
14046.29 155
14047.41 137
14048.53 145
14049.65 136
14050.77 140
14051.89 152
14053.01 134
14054.13 152
14055.25 139
14056.37 141
14057.49 140
14058.61 144
14059.73 133
14060.85 146
14061.97 182
14063.09 136
14064.21 144
14065.33 150
14066.45 151
14067.57 151
14068.70 150
14069.82 154
14070.94 155
14072.06 137
14073.18 161
14074.30 169
14075.42 174
14076.54 169
14077.66 144
14078.78 155
14079.91 157
14081.03 139
14082.15 167
14083.27 163
14084.39 174
14085.51 152
14086.63 150
14087.75 180
14088.88 124
14090.00 152
14091.12 173
14092.24 155
14093.36 156
14094.48 165
14095.61 173
14096.73 178
14097.85 149
14098.97 128
14100.09 163
14101.22 176
14102.34 169
14103.46 154
14104.58 162
14105.71 150
14106.83 140
14107.95 142
14109.07 137
14110.19 155
14111.32 156
14112.44 151
14113.56 158
14114.68 137
14115.81 136
14116.93 154
14118.05 135
14119.18 146
14120.30 160
14121.42 167
14122.54 152
14123.67 166
14124.79 130
14125.91 114
14127.04 126
14128.16 162
14129.28 180
14130.41 174
14131.53 176
14132.65 132
14133.78 142
14134.90 125
14136.02 168
14137.15 156
14138.27 154
14139.39 164
14140.52 148
14141.64 163
14142.76 156
14143.89 141
14145.01 143
14146.13 172
14147.26 163
14148.38 162
14149.51 150
14150.63 171
14151.75 169
14152.88 150
14154.00 146
14155.13 174
14156.25 158
14157.38 173
14158.50 142
14159.62 143
14160.75 148
14161.87 155
14163.00 176
14164.12 136
14165.25 178
14166.37 176
14167.50 144
14168.62 146
14169.75 140
14170.87 167
14172.00 135
14173.12 162
14174.25 149
14175.37 142
14176.50 149
14177.62 155
14178.75 126
14179.87 155
14181.00 150
14182.12 160
14183.25 152
14184.37 145
14185.50 153
14186.62 168
14187.75 164
14188.87 156
14190.00 144
14191.13 164
14192.25 151
14193.38 170
14194.50 133
14195.63 150
14196.75 157
14197.88 155
14199.01 158
14200.13 157
14201.26 169
14202.38 150
14203.51 153
14204.64 125
14205.76 133
14206.89 151
14208.01 161
14209.14 146
14210.27 141
14211.39 155
14212.52 164
14213.65 149
14214.77 153
14215.90 145
14217.03 157
14218.15 162
14219.28 180
14220.41 144
14221.53 154
14222.66 169
14223.79 159
14224.91 141
14226.04 148
14227.17 138
14228.30 139
14229.42 149
14230.55 144
14231.68 167
14232.80 162
14233.93 163
14235.06 146
14236.19 138
14237.31 132
14238.44 164
14239.57 164
14240.70 142
14241.82 148
14242.95 165
14244.08 159
14245.21 138
14246.34 136
14247.46 126
14248.59 132
14249.72 142
14250.85 149
14251.98 130
14253.10 140
14254.23 132
14255.36 155
14256.49 164
14257.62 158
14258.74 158
14259.87 148
14261.00 155
14262.13 146
14263.26 115
14264.39 159
14265.52 161
14266.64 137
14267.77 161
14268.90 172
14270.03 149
14271.16 144
14272.29 133
14273.42 145
14274.55 142
14275.68 148
14276.80 153
14277.93 145
14279.06 135
14280.19 173
14281.32 154
14282.45 151
14283.58 146
14284.71 162
14285.84 145
14286.97 147
14288.10 144
14289.23 149
14290.36 143
14291.49 145
14292.62 134
14293.75 140
14294.87 170
14296.00 157
14297.13 148
14298.26 133
14299.39 160
14300.52 120
14301.65 133
14302.78 126
14303.91 126
14305.04 145
14306.17 138
14307.31 139
14308.44 161
14309.57 155
14310.70 148
14311.83 176
14312.96 145
14314.09 147
14315.22 127
14316.35 140
14317.48 136
14318.61 146
14319.74 137
14320.87 157
14322.00 144
14323.13 143
14324.26 136
14325.40 137
14326.53 161
14327.66 159
14328.79 129
14329.92 158
14331.05 149
14332.18 149
14333.31 155
14334.44 145
14335.58 156
14336.71 153
14337.84 135
14338.97 146
14340.10 143
14341.23 131
14342.37 155
14343.50 141
14344.63 146
14345.76 142
14346.89 129
14348.02 140
14349.16 144
14350.29 133
14351.42 130
14352.55 128
14353.68 138
14354.82 153
14355.95 140
14357.08 116
14358.21 138
14359.35 143
14360.48 139
14361.61 131
14362.74 150
14363.87 124
14365.01 137
14366.14 114
14367.27 125
14368.41 132
14369.54 149
14370.67 119
14371.80 125
14372.94 163
14374.07 151
14375.20 155
14376.34 141
14377.47 116
14378.60 150
14379.73 154
14380.87 153
14382.00 143
14383.13 148
14384.27 152
14385.40 154
14386.53 153
14387.67 166
14388.80 136
14389.93 144
14391.07 155
14392.20 116
14393.34 143
14394.47 145
14395.60 166
14396.74 161
14397.87 180
14399.00 155
14400.14 148
14401.27 114
14402.41 143
14403.54 161
14404.67 148
14405.81 128
14406.94 137
14408.08 141
14409.21 168
14410.35 154
14411.48 136
14412.61 137
14413.75 162
14414.88 136
14416.02 153
14417.15 128
14418.29 126
14419.42 143
14420.56 120
14421.69 148
14422.83 148
14423.96 153
14425.10 145
14426.23 143
14427.37 142
14428.50 153
14429.64 173
14430.77 166
14431.91 182
14433.04 146
14434.18 149
14435.31 145
14436.45 134
14437.58 143
14438.72 137
14439.85 147
14440.99 155
14442.13 127
14443.26 153
14444.40 157
14445.53 158
14446.67 179
14447.80 138
14448.94 143
14450.08 162
14451.21 139
14452.35 127
14453.48 133
14454.62 145
14455.76 157
14456.89 135
14458.03 127
14459.16 157
14460.30 175
14461.44 168
14462.57 155
14463.71 155
14464.85 158
14465.98 152
14467.12 153
14468.26 149
14469.39 154
14470.53 147
14471.67 169
14472.80 163
14473.94 130
14475.08 150
14476.21 141
14477.35 134
14478.49 132
14479.62 153
14480.76 148
14481.90 162
14483.04 178
14484.17 167
14485.31 152
14486.45 160
14487.59 144
14488.72 145
14489.86 156
14491.00 151
14492.14 146
14493.27 142
14494.41 163
14495.55 158
14496.69 138
14497.82 152
14498.96 150
14500.10 175
14501.24 168
14502.38 151
14503.51 140
14504.65 144
14505.79 134
14506.93 171
14508.07 156
14509.20 151
14510.34 122
14511.48 141
14512.62 123
14513.76 142
14514.90 164
14516.03 128
14517.17 156
14518.31 133
14519.45 142
14520.59 139
14521.73 146
14522.87 139
14524.01 136
14525.14 147
14526.28 135
14527.42 146
14528.56 158
14529.70 127
14530.84 124
14531.98 162
14533.12 147
14534.26 145
14535.40 121
14536.54 153
14537.67 126
14538.81 130
14539.95 153
14541.09 141
14542.23 140
14543.37 141
14544.51 133
14545.65 134
14546.79 140
14547.93 161
14549.07 163
14550.21 133
14551.35 122
14552.49 131
14553.63 144
14554.77 123
14555.91 114
14557.05 145
14558.19 142
14559.33 118
14560.47 128
14561.61 148
14562.75 149
14563.89 135
14565.03 138
14566.17 160
14567.31 172
14568.45 144
14569.60 125
14570.74 135
14571.88 153
14573.02 155
14574.16 137
14575.30 129
14576.44 125
14577.58 140
14578.72 156
14579.86 136
14581.00 142
14582.14 128
14583.29 144
14584.43 131
14585.57 143
14586.71 109
14587.85 137
14588.99 142
14590.13 129
14591.28 140
14592.42 139
14593.56 139
14594.70 147
14595.84 153
14596.98 127
14598.13 153
14599.27 142
14600.41 122
14601.55 146
14602.69 147
14603.83 149
14604.98 134
14606.12 129
14607.26 132
14608.40 151
14609.54 135
14610.69 135
14611.83 127
14612.97 118
14614.11 145
14615.26 141
14616.40 124
14617.54 122
14618.68 150
14619.83 129
14620.97 133
14622.11 145
14623.25 135
14624.40 152
14625.54 155
14626.68 171
14627.83 138
14628.97 152
14630.11 142
14631.25 154
14632.40 124
14633.54 122
14634.68 129
14635.83 151
14636.97 155
14638.11 142
14639.26 127
14640.40 177
14641.54 137
14642.69 133
14643.83 142
14644.97 139
14646.12 154
14647.26 138
14648.41 129
14649.55 140
14650.69 130
14651.84 121
14652.98 133
14654.13 110
14655.27 119
14656.41 137
14657.56 128
14658.70 133
14659.85 147
14660.99 142
14662.13 142
14663.28 124
14664.42 120
14665.57 131
14666.71 115
14667.86 130
14669.00 128
14670.14 139
14671.29 130
14672.43 130
14673.58 141
14674.72 139
14675.87 127
14677.01 129
14678.16 143
14679.30 128
14680.45 116
14681.59 127
14682.74 131
14683.88 127
14685.03 146
14686.17 123
14687.32 132
14688.46 129
14689.61 140
14690.75 157
14691.90 147
14693.05 102
14694.19 135
14695.34 127
14696.48 145
14697.63 113
14698.77 108
14699.92 117
14701.06 141
14702.21 155
14703.36 118
14704.50 110
14705.65 121
14706.79 134
14707.94 122
14709.09 120
14710.23 141
14711.38 130
14712.53 166
14713.67 127
14714.82 148
14715.96 154
14717.11 143
14718.26 146
14719.40 140
14720.55 112
14721.70 163
14722.84 158
14723.99 160
14725.14 118
14726.28 132
14727.43 117
14728.58 133
14729.72 119
14730.87 113
14732.02 118
14733.16 118
14734.31 123
14735.46 115
14736.61 127
14737.75 141
14738.90 147
14740.05 139
14741.20 132
14742.34 133
14743.49 122
14744.64 140
14745.79 150
14746.93 113
14748.08 124
14749.23 153
14750.38 144
14751.52 128
14752.67 144
14753.82 137
14754.97 151
14756.11 155
14757.26 116
14758.41 114
14759.56 155
14760.71 154
14761.86 129
14763.00 137
14764.15 156
14765.30 151
14766.45 119
14767.60 111
14768.74 131
14769.89 157
14771.04 169
14772.19 120
14773.34 146
14774.49 122
14775.64 147
14776.79 132
14777.93 130
14779.08 135
14780.23 129
14781.38 127
14782.53 152
14783.68 126
14784.83 145
14785.98 118
14787.13 135
14788.28 126
14789.42 115
14790.57 126
14791.72 123
14792.87 148
14794.02 132
14795.17 138
14796.32 112
14797.47 207
14798.62 138
14799.77 112
14800.92 125
14802.07 132
14803.22 135
14804.37 129
14805.52 126
14806.67 115
14807.82 139
14808.97 114
14810.12 121
14811.27 135
14812.42 139
14813.57 148
14814.72 151
14815.87 122
14817.02 154
14818.17 137
14819.32 118
14820.47 125
14821.62 152
14822.77 123
14823.92 126
14825.07 155
14826.22 131
14827.37 141
14828.52 122
14829.68 158
14830.83 121
14831.98 127
14833.13 136
14834.28 145
14835.43 145
14836.58 140
14837.73 131
14838.88 96
14840.03 119
14841.19 132
14842.34 129
14843.49 113
14844.64 152
14845.79 129
14846.94 139
14848.09 94
14849.25 110
14850.40 133
14851.55 133
14852.70 128
14853.85 129
14855.00 107
14856.16 106
14857.31 124
14858.46 133
14859.61 148
14860.76 113
14861.92 120
14863.07 120
14864.22 127
14865.37 97
14866.52 129
14867.68 114
14868.83 140
14869.98 127
14871.13 126
14872.29 127
14873.44 146
14874.59 113
14875.74 141
14876.90 108
14878.05 125
14879.20 141
14880.36 124
14881.51 120
14882.66 105
14883.81 145
14884.97 119
14886.12 106
14887.27 116
14888.43 109
14889.58 131
14890.73 117
14891.89 124
14893.04 129
14894.19 132
14895.35 115
14896.50 110
14897.65 97
14898.81 114
14899.96 109
14901.11 131
14902.27 104
14903.42 114
14904.57 123
14905.73 149
14906.88 132
14908.04 105
14909.19 125
14910.34 142
14911.50 148
14912.65 121
14913.81 133
14914.96 129
14916.11 132
14917.27 119
14918.42 137
14919.58 115
14920.73 128
14921.88 123
14923.04 152
14924.19 125
14925.35 140
14926.50 136
14927.66 115
14928.81 131
14929.97 119
14931.12 133
14932.28 123
14933.43 112
14934.59 107
14935.74 143
14936.90 122
14938.05 127
14939.21 140
14940.36 129
14941.52 134
14942.67 118
14943.83 123
14944.98 120
14946.14 130
14947.29 140
14948.45 119
14949.60 104
14950.76 97
14951.91 107
14953.07 137
14954.23 143
14955.38 154
14956.54 120
14957.69 132
14958.85 127
14960.00 115
14961.16 122
14962.32 115
14963.47 129
14964.63 120
14965.78 136
14966.94 119
14968.10 124
14969.25 133
14970.41 112
14971.57 110
14972.72 119
14973.88 113
14975.04 123
14976.19 110
14977.35 131
14978.50 135
14979.66 134
14980.82 132
14981.97 117
14983.13 123
14984.29 133
14985.45 125
14986.60 129
14987.76 132
14988.92 128
14990.07 141
14991.23 129
14992.39 113
14993.54 115
14994.70 144
14995.86 130
14997.02 124
14998.17 137
14999.33 141
15000.49 124
15001.65 101
15002.80 117
15003.96 126
15005.12 118
15006.28 123
15007.43 124
15008.59 98
15009.75 116
15010.91 117
15012.07 98
15013.22 119
15014.38 111
15015.54 124
15016.70 128
15017.86 116
15019.01 122
15020.17 102
15021.33 107
15022.49 136
15023.65 148
15024.81 128
15025.96 135
15027.12 120
15028.28 108
15029.44 115
15030.60 113
15031.76 105
15032.92 114
15034.07 128
15035.23 128
15036.39 110
15037.55 131
15038.71 116
15039.87 117
15041.03 139
15042.19 114
15043.35 96
15044.50 113
15045.66 102
15046.82 116
15047.98 117
15049.14 128
15050.30 135
15051.46 138
15052.62 96
15053.78 115
15054.94 118
15056.10 112
15057.26 115
15058.42 105
15059.58 124
15060.74 130
15061.90 156
15063.06 116
15064.22 116
15065.38 118
15066.54 144
15067.70 119
15068.86 128
15070.02 110
15071.18 129
15072.34 121
15073.50 111
15074.66 117
15075.82 100
15076.98 130
15078.14 136
15079.30 111
15080.46 125
15081.62 124
15082.78 117
15083.94 121
15085.10 105
15086.26 117
15087.42 91
15088.59 123
15089.75 108
15090.91 131
15092.07 127
15093.23 132
15094.39 129
15095.55 102
15096.71 108
15097.87 141
15099.04 112
15100.20 119
15101.36 117
15102.52 121
15103.68 142
15104.84 106
15106.00 109
15107.17 133
15108.33 127
15109.49 126
15110.65 146
15111.81 111
15112.97 128
15114.14 127
15115.30 123
15116.46 109
15117.62 110
15118.78 131
15119.95 101
15121.11 108
15122.27 117
15123.43 95
15124.59 112
15125.76 130
15126.92 124
15128.08 132
15129.24 144
15130.41 119
15131.57 117
15132.73 129
15133.89 150
15135.06 163
15136.22 130
15137.38 125
15138.54 111
15139.71 104
15140.87 123
15142.03 119
15143.20 131
15144.36 129
15145.52 119
15146.69 111
15147.85 93
15149.01 116
15150.17 110
15151.34 119
15152.50 119
15153.66 102
15154.83 125
15155.99 103
15157.16 130
15158.32 109
15159.48 99
15160.65 100
15161.81 124
15162.97 104
15164.14 118
15165.30 106
15166.46 111
15167.63 129
15168.79 94
15169.96 100
15171.12 102
15172.28 101
15173.45 109
15174.61 116
15175.78 94
15176.94 106
15178.11 120
15179.27 101
15180.43 122
15181.60 113
15182.76 128
15183.93 119
15185.09 100
15186.26 89
15187.42 119
15188.59 123
15189.75 108
15190.92 105
15192.08 125
15193.25 137
15194.41 118
15195.58 121
15196.74 102
15197.91 115
15199.07 113
15200.24 118
15201.40 111
15202.57 130
15203.73 129
15204.90 126
15206.06 140
15207.23 104
15208.39 114
15209.56 124
15210.72 97
15211.89 135
15213.06 114
15214.22 120
15215.39 122
15216.55 97
15217.72 101
15218.88 115
15220.05 125
15221.22 125
15222.38 105
15223.55 123
15224.71 107
15225.88 98
15227.05 112
15228.21 113
15229.38 94
15230.55 132
15231.71 151
15232.88 143
15234.05 107
15235.21 94
15236.38 96
15237.54 118
15238.71 110
15239.88 124
15241.04 107
15242.21 119
15243.38 104
15244.55 112
15245.71 126
15246.88 97
15248.05 123
15249.21 118
15250.38 131
15251.55 124
15252.71 116
15253.88 120
15255.05 130
15256.22 102
15257.38 115
15258.55 107
15259.72 128
15260.89 126
15262.05 129
15263.22 128
15264.39 98
15265.56 106
15266.72 113
15267.89 121
15269.06 130
15270.23 94
15271.40 110
15272.56 126
15273.73 100
15274.90 108
15276.07 96
15277.24 105
15278.40 119
15279.57 140
15280.74 120
15281.91 117
15283.08 130
15284.25 115
15285.41 127
15286.58 120
15287.75 123
15288.92 105
15290.09 140
15291.26 139
15292.43 111
15293.59 97
15294.76 115
15295.93 133
15297.10 113
15298.27 101
15299.44 91
15300.61 120
15301.78 124
15302.95 139
15304.12 123
15305.28 94
15306.45 101
15307.62 129
15308.79 125
15309.96 131
15311.13 120
15312.30 114
15313.47 125
15314.64 131
15315.81 123
15316.98 123
15318.15 130
15319.32 111
15320.49 125
15321.66 104
15322.83 139
15324.00 117
15325.17 138
15326.34 101
15327.51 101
15328.68 127
15329.85 115
15331.02 109
15332.19 123
15333.36 127
15334.53 131
15335.70 147
15336.87 159
15338.04 137
15339.21 125
15340.38 102
15341.55 119
15342.72 99
15343.89 112
15345.06 111
15346.23 110
15347.41 115
15348.58 103
15349.75 134
15350.92 98
15352.09 97
15353.26 123
15354.43 132
15355.60 126
15356.77 117
15357.94 115
15359.12 115
15360.29 114
15361.46 126
15362.63 117
15363.80 104
15364.97 103
15366.14 140
15367.32 136
15368.49 104
15369.66 107
15370.83 105
15372.00 114
15373.17 136
15374.35 138
15375.52 118
15376.69 102
15377.86 124
15379.03 116
15380.21 107
15381.38 101
15382.55 111
15383.72 135
15384.90 143
15386.07 103
15387.24 98
15388.41 105
15389.58 121
15390.76 112
15391.93 100
15393.10 99
15394.27 122
15395.45 147
15396.62 127
15397.79 93
15398.97 105
15400.14 91
15401.31 114
15402.48 119
15403.66 110
15404.83 128
15406.00 125
15407.18 115
15408.35 118
15409.52 89
15410.70 134
15411.87 135
15413.04 115
15414.22 121
15415.39 126
15416.56 118
15417.74 101
15418.91 107
15420.08 99
15421.26 130
15422.43 102
15423.60 123
15424.78 130
15425.95 129
15427.13 124
15428.30 123
15429.47 109
15430.65 114
15431.82 95
15433.00 118
15434.17 129
15435.34 145
15436.52 103
15437.69 126
15438.87 99
15440.04 101
15441.22 125
15442.39 106
15443.56 122
15444.74 109
15445.91 113
15447.09 115
15448.26 106
15449.44 103
15450.61 119
15451.79 120
15452.96 116
15454.14 135
15455.31 124
15456.49 120
15457.66 104
15458.84 114
15460.01 99
15461.19 119
15462.36 116
15463.54 99
15464.71 115
15465.89 103
15467.06 119
15468.24 104
15469.42 107
15470.59 129
15471.77 122
15472.94 130
15474.12 112
15475.29 128
15476.47 117
15477.64 128
15478.82 126
15480.00 123
15481.17 96
15482.35 107
15483.52 114
15484.70 125
15485.88 121
15487.05 106
15488.23 111
15489.41 94
15490.58 132
15491.76 109
15492.93 119
15494.11 120
15495.29 110
15496.46 102
15497.64 104
15498.82 96
15499.99 124
15501.17 122
15502.35 104
15503.52 113
15504.70 113
15505.88 122
15507.05 108
15508.23 100
15509.41 108
15510.59 120
15511.76 124
15512.94 106
15514.12 120
15515.29 135
15516.47 147
15517.65 119
15518.83 94
15520.00 151
15521.18 123
15522.36 133
15523.54 122
15524.71 99
15525.89 129
15527.07 131
15528.25 119
15529.42 124
15530.60 123
15531.78 124
15532.96 131
15534.14 114
15535.31 102
15536.49 129
15537.67 112
15538.85 109
15540.03 141
15541.20 126
15542.38 102
15543.56 112
15544.74 130
15545.92 147
15547.10 110
15548.27 105
15549.45 114
15550.63 112
15551.81 117
15552.99 120
15554.17 106
15555.35 108
15556.53 122
15557.70 107
15558.88 123
15560.06 101
15561.24 119
15562.42 130
15563.60 109
15564.78 117
15565.96 154
15567.14 120
15568.32 113
15569.50 122
15570.67 114
15571.85 120
15573.03 103
15574.21 107
15575.39 114
15576.57 119
15577.75 122
15578.93 111
15580.11 112
15581.29 89
15582.47 115
15583.65 117
15584.83 113
15586.01 124
15587.19 126
15588.37 121
15589.55 128
15590.73 123
15591.91 127
15593.09 138
15594.27 137
15595.45 122
15596.63 107
15597.81 115
15598.99 127
15600.17 139
15601.35 138
15602.53 130
15603.71 132
15604.90 127
15606.08 123
15607.26 105
15608.44 124
15609.62 114
15610.80 151
15611.98 150
15613.16 114
15614.34 108
15615.52 125
15616.70 126
15617.89 108
15619.07 131
15620.25 125
15621.43 142
15622.61 132
15623.79 123
15624.97 125
15626.15 130
15627.34 126
15628.52 115
15629.70 133
15630.88 124
15632.06 117
15633.24 130
15634.43 111
15635.61 105
15636.79 120
15637.97 114
15639.15 136
15640.34 128
15641.52 135
15642.70 111
15643.88 121
15645.06 120
15646.25 135
15647.43 120
15648.61 118
15649.79 147
15650.98 138
15652.16 117
15653.34 120
15654.52 139
15655.71 145
15656.89 128
15658.07 110
15659.25 119
15660.44 105
15661.62 133
15662.80 122
15663.98 126
15665.17 141
15666.35 125
15667.53 114
15668.72 122
15669.90 148
15671.08 139
15672.27 108
15673.45 105
15674.63 131
15675.82 140
15677.00 153
15678.18 127
15679.37 120
15680.55 113
15681.73 119
15682.92 155
15684.10 139
15685.28 140
15686.47 157
15687.65 134
15688.84 148
15690.02 121
15691.20 155
15692.39 150
15693.57 124
15694.76 119
15695.94 150
15697.12 153
15698.31 150
15699.49 135
15700.68 145
15701.86 158
15703.05 160
15704.23 136
15705.41 124
15706.60 106
15707.78 135
15708.97 148
15710.15 166
15711.34 154
15712.52 167
15713.71 178
15714.89 164
15716.08 157
15717.26 169
15718.45 153
15719.63 169
15720.82 186
15722.00 175
15723.19 149
15724.37 151
15725.56 134
15726.74 148
15727.93 143
15729.11 145
15730.30 163
15731.48 178
15732.67 130
15733.85 136
15735.04 147
15736.23 168
15737.41 157
15738.60 171
15739.78 159
15740.97 146
15742.15 139
15743.34 132
15744.53 149
15745.71 170
15746.90 169
15748.08 128
15749.27 146
15750.46 149
15751.64 163
15752.83 163
15754.02 170
15755.20 137
15756.39 163
15757.57 193
15758.76 172
15759.95 158
15761.13 163
15762.32 169
15763.51 154
15764.69 173
15765.88 127
15767.07 148
15768.25 134
15769.44 138
15770.63 131
15771.82 129
15773.00 153
15774.19 154
15775.38 178
15776.56 131
15777.75 133
15778.94 133
15780.13 152
15781.31 141
15782.50 150
15783.69 121
15784.88 151
15786.06 171
15787.25 151
15788.44 128
15789.63 129
15790.81 164
15792.00 128
15793.19 152
15794.38 165
15795.56 145
15796.75 147
15797.94 149
15799.13 136
15800.32 142
15801.50 142
15802.69 134
15803.88 107
15805.07 115
15806.26 138
15807.45 132
15808.63 136
15809.82 128
15811.01 132
15812.20 147
15813.39 147
15814.58 135
15815.77 133
15816.95 151
15818.14 143
15819.33 119
15820.52 143
15821.71 127
15822.90 125
15824.09 129
15825.28 133
15826.46 98
15827.65 130
15828.84 166
15830.03 132
15831.22 131
15832.41 107
15833.60 144
15834.79 138
15835.98 128
15837.17 136
15838.36 139
15839.55 127
15840.74 126
15841.93 138
15843.12 149
15844.31 121
15845.50 137
15846.69 144
15847.88 132
15849.07 106
15850.26 111
15851.45 125
15852.64 128
15853.83 138
15855.02 130
15856.21 131
15857.40 142
15858.59 151
15859.78 142
15860.97 140
15862.16 114
15863.35 127
15864.54 123
15865.73 118
15866.92 123
15868.11 123
15869.30 135
15870.49 142
15871.68 142
15872.87 113
15874.06 136
15875.25 103
15876.45 121
15877.64 129
15878.83 120
15880.02 129
15881.21 152
15882.40 156
15883.59 118
15884.78 102
15885.97 108
15887.17 116
15888.36 123
15889.55 150
15890.74 125
15891.93 130
15893.12 160
15894.31 133
15895.51 119
15896.70 121
15897.89 130
15899.08 135
15900.27 150
15901.46 113
15902.66 132
15903.85 143
15905.04 152
15906.23 144
15907.43 152
15908.62 141
15909.81 135
15911.00 143
15912.19 170
15913.39 139
15914.58 132
15915.77 123
15916.96 143
15918.16 127
15919.35 115
15920.54 132
15921.73 128
15922.93 141
15924.12 138
15925.31 112
15926.50 117
15927.70 130
15928.89 137
15930.08 115
15931.28 115
15932.47 113
15933.66 122
15934.86 127
15936.05 100
15937.24 121
15938.44 122
15939.63 132
15940.82 130
15942.02 93
15943.21 114
15944.40 129
15945.60 124
15946.79 122
15947.98 133
15949.18 122
15950.37 129
15951.56 113
15952.76 135
15953.95 118
15955.15 109
15956.34 134
15957.53 134
15958.73 115
15959.92 112
15961.12 155
15962.31 131
15963.50 103
15964.70 97
15965.89 116
15967.09 126
15968.28 103
15969.48 100
15970.67 109
15971.86 108
15973.06 112
15974.25 128
15975.45 134
15976.64 127
15977.84 98
15979.03 121
15980.23 112
15981.42 113
15982.62 105
15983.81 125
15985.01 126
15986.20 125
15987.40 130
15988.59 117
15989.79 106
15990.98 109
15992.18 113
15993.37 126
15994.57 108
15995.76 99
15996.96 122
15998.16 132
15999.35 125
16000.55 109
16001.74 139
16002.94 101
16004.13 103
16005.33 109
16006.53 124
16007.72 122
16008.92 131
16010.11 132
16011.31 108
16012.51 114
16013.70 105
16014.90 130
16016.09 109
16017.29 109
16018.49 125
16019.68 115
16020.88 136
16022.07 136
16023.27 120
16024.47 120
16025.66 95
16026.86 120
16028.06 118
16029.25 118
16030.45 135
16031.65 109
16032.84 105
16034.04 126
16035.24 133
16036.44 117
16037.63 120
16038.83 100
16040.03 113
16041.22 110
16042.42 116
16043.62 120
16044.82 142
16046.01 124
16047.21 108
16048.41 97
16049.60 115
16050.80 117
16052.00 109
16053.20 99
16054.39 115
16055.59 112
16056.79 117
16057.99 128
16059.19 125
16060.38 122
16061.58 116
16062.78 117
16063.98 110
16065.18 115
16066.37 98
16067.57 132
16068.77 149
16069.97 124
16071.17 107
16072.36 127
16073.56 115
16074.76 116
16075.96 105
16077.16 94
16078.36 122
16079.56 102
16080.75 128
16081.95 127
16083.15 125
16084.35 116
16085.55 110
16086.75 104
16087.95 103
16089.15 111
16090.34 103
16091.54 126
16092.74 102
16093.94 116
16095.14 124
16096.34 107
16097.54 98
16098.74 105
16099.94 117
16101.14 117
16102.34 100
16103.54 99
16104.74 137
16105.93 130
16107.13 105
16108.33 101
16109.53 113
16110.73 116
16111.93 124
16113.13 123
16114.33 115
16115.53 103
16116.73 130
16117.93 124
16119.13 133
16120.33 109
16121.53 121
16122.73 123
16123.93 121
16125.13 136
16126.33 136
16127.53 101
16128.73 100
16129.94 130
16131.14 129
16132.34 122
16133.54 109
16134.74 123
16135.94 98
16137.14 116
16138.34 98
16139.54 117
16140.74 90
16141.94 103
16143.14 99
16144.34 97
16145.55 102
16146.75 86
16147.95 104
16149.15 125
16150.35 142
16151.55 108
16152.75 119
16153.95 110
16155.15 123
16156.36 105
16157.56 109
16158.76 112
16159.96 113
16161.16 116
16162.36 125
16163.57 123
16164.77 127
16165.97 117
16167.17 110
16168.37 120
16169.58 108
16170.78 128
16171.98 114
16173.18 125
16174.38 119
16175.59 120
16176.79 109
16177.99 136
16179.19 146
16180.39 121
16181.60 116
16182.80 97
16184.00 117
16185.20 119
16186.41 116
16187.61 115
16188.81 130
16190.01 116
16191.22 109
16192.42 107
16193.62 106
16194.83 129
16196.03 138
16197.23 110
16198.43 114
16199.64 105
16200.84 108
16202.04 106
16203.25 108
16204.45 100
16205.65 102
16206.86 128
16208.06 112
16209.26 121
16210.47 123
16211.67 115
16212.87 115
16214.08 115
16215.28 96
16216.49 145
16217.69 132
16218.89 116
16220.10 111
16221.30 120
16222.50 112
16223.71 107
16224.91 128
16226.12 118
16227.32 110
16228.52 114
16229.73 126
16230.93 129
16232.14 140
16233.34 140
16234.55 143
16235.75 120
16236.95 115
16238.16 132
16239.36 129
16240.57 119
16241.77 118
16242.98 116
16244.18 123
16245.39 138
16246.59 127
16247.80 152
16249.00 142
16250.21 127
16251.41 114
16252.62 140
16253.82 138
16255.03 142
16256.23 130
16257.44 138
16258.64 134
16259.85 147
16261.05 126
16262.26 109
16263.46 133
16264.67 136
16265.87 134
16267.08 136
16268.29 153
16269.49 154
16270.70 169
16271.90 135
16273.11 123
16274.31 138
16275.52 161
16276.73 145
16277.93 153
16279.14 157
16280.34 163
16281.55 160
16282.76 141
16283.96 140
16285.17 133
16286.38 144
16287.58 148
16288.79 167
16289.99 149
16291.20 140
16292.41 164
16293.61 169
16294.82 132
16296.03 163
16297.23 138
16298.44 140
16299.65 141
16300.85 142
16302.06 164
16303.27 132
16304.47 129
16305.68 160
16306.89 151
16308.10 132
16309.30 148
16310.51 175
16311.72 176
16312.92 153
16314.13 166
16315.34 171
16316.55 165
16317.75 141
16318.96 155
16320.17 168
16321.38 159
16322.58 160
16323.79 154
16325.00 173
16326.21 162
16327.42 142
16328.62 157
16329.83 128
16331.04 140
16332.25 129
16333.46 125
16334.66 146
16335.87 142
16337.08 110
16338.29 130
16339.50 129
16340.70 129
16341.91 131
16343.12 125
16344.33 136
16345.54 142
16346.75 132
16347.96 145
16349.16 129
16350.37 112
16351.58 123
16352.79 142
16354.00 136
16355.21 149
16356.42 150
16357.63 136
16358.83 122
16360.04 137
16361.25 140
16362.46 158
16363.67 120
16364.88 121
16366.09 118
16367.30 127
16368.51 135
16369.72 122
16370.93 112
16372.14 117
16373.35 147
16374.56 138
16375.76 118
16376.97 109
16378.18 140
16379.39 167
16380.60 121
16381.81 134
16383.02 129
16384.23 117
16385.44 130
16386.65 142
16387.86 114
16389.07 125
16390.28 135
16391.49 141
16392.70 97
16393.91 127
16395.12 125
16396.33 128
16397.55 128
16398.76 123
16399.97 127
16401.18 121
16402.39 130
16403.60 114
16404.81 117
16406.02 115
16407.23 110
16408.44 124
16409.65 105
16410.86 116
16412.07 140
16413.28 119
16414.50 127
16415.71 108
16416.92 105
16418.13 124
16419.34 134
16420.55 113
16421.76 102
16422.97 104
16424.19 113
16425.40 115
16426.61 118
16427.82 122
16429.03 126
16430.24 119
16431.46 109
16432.67 96
16433.88 107
16435.09 121
16436.30 101
16437.51 104
16438.73 96
16439.94 95
16441.15 110
16442.36 110
16443.57 122
16444.79 99
16446.00 108
16447.21 109
16448.42 122
16449.64 108
16450.85 148
16452.06 116
16453.27 110
16454.49 115
16455.70 122
16456.91 100
16458.12 118
16459.34 114
16460.55 133
16461.76 115
16462.97 111
16464.19 120
16465.40 120
16466.61 130
16467.83 120
16469.04 117
16470.25 106
16471.47 127
16472.68 136
16473.89 107
16475.11 115
16476.32 117
16477.53 122
16478.75 107
16479.96 104
16481.17 108
16482.39 128
16483.60 118
16484.81 95
16486.03 97
16487.24 126
16488.45 110
16489.67 148
16490.88 110
16492.10 93
16493.31 107
16494.52 106
16495.74 107
16496.95 107
16498.17 98
16499.38 110
16500.59 121
16501.81 99
16503.02 92
16504.24 93
16505.45 108
16506.67 99
16507.88 98
16509.10 82
16510.31 127
16511.52 125
16512.74 110
16513.95 133
16515.17 111
16516.38 116
16517.60 132
16518.81 114
16520.03 110
16521.24 100
16522.46 112
16523.67 110
16524.89 74
16526.10 87
16527.32 99
16528.53 121
16529.75 97
16530.96 116
16532.18 118
16533.40 143
16534.61 130
16535.83 113
16537.04 119
16538.26 101
16539.47 121
16540.69 134
16541.91 127
16543.12 104
16544.34 110
16545.55 125
16546.77 106
16547.98 97
16549.20 115
16550.42 119
16551.63 128
16552.85 128
16554.07 126
16555.28 116
16556.50 109
16557.71 136
16558.93 123
16560.15 114
16561.36 81
16562.58 102
16563.80 118
16565.01 112
16566.23 103
16567.45 101
16568.66 126
16569.88 102
16571.10 103
16572.31 114
16573.53 97
16574.75 105
16575.96 108
16577.18 103
16578.40 112
16579.62 93
16580.83 110
16582.05 104
16583.27 114
16584.48 100
16585.70 108
16586.92 99
16588.14 119
16589.35 106
16590.57 85
16591.79 109
16593.01 114
16594.23 135
16595.44 83
16596.66 110
16597.88 110
16599.10 116
16600.31 98
16601.53 104
16602.75 95
16603.97 98
16605.19 90
16606.40 109
16607.62 95
16608.84 95
16610.06 115
16611.28 110
16612.50 93
16613.71 103
16614.93 97
16616.15 95
16617.37 107
16618.59 112
16619.81 93
16621.03 93
16622.24 98
16623.46 100
16624.68 124
16625.90 92
16627.12 106
16628.34 100
16629.56 94
16630.78 108
16632.00 103
16633.21 83
16634.43 89
16635.65 106
16636.87 80
16638.09 103
16639.31 106
16640.53 95
16641.75 117
16642.97 116
16644.19 99
16645.41 115
16646.63 94
16647.85 110
16649.07 94
16650.29 114
16651.51 96
16652.73 95
16653.95 125
16655.17 78
16656.39 89
16657.61 97
16658.83 108
16660.05 110
16661.27 105
16662.49 93
16663.71 109
16664.93 108
16666.15 105
16667.37 106
16668.59 108
16669.81 126
16671.03 98
16672.25 106
16673.47 90
16674.69 102
16675.91 91
16677.13 105
16678.35 77
16679.57 97
16680.80 93
16682.02 97
16683.24 101
16684.46 93
16685.68 93
16686.90 150
16688.12 121
16689.34 79
16690.56 100
16691.79 89
16693.01 102
16694.23 110
16695.45 117
16696.67 96
16697.89 112
16699.11 86
16700.34 88
16701.56 96
16702.78 89
16704.00 94
16705.22 102
16706.44 132
16707.67 159
16708.89 94
16710.11 98
16711.33 110
16712.55 102
16713.78 106
16715.00 106
16716.22 125
16717.44 98
16718.67 118
16719.89 110
16721.11 89
16722.33 103
16723.55 99
16724.78 110
16726.00 107
16727.22 86
16728.45 84
16729.67 106
16730.89 127
16732.11 129
16733.34 103
16734.56 107
16735.78 102
16737.00 121
16738.23 107
16739.45 82
16740.67 76
16741.90 113
16743.12 131
16744.34 103
16745.57 101
16746.79 99
16748.01 104
16749.24 92
16750.46 79
16751.68 114
16752.91 132
16754.13 107
16755.35 106
16756.58 127
16757.80 87
16759.03 106
16760.25 106
16761.47 105
16762.70 102
16763.92 102
16765.14 104
16766.37 95
16767.59 93
16768.82 109
16770.04 104
16771.27 116
16772.49 80
16773.71 101
16774.94 89
16776.16 111
16777.39 103
16778.61 112
16779.84 111
16781.06 117
16782.29 100
16783.51 111
16784.73 108
16785.96 93
16787.18 119
16788.41 112
16789.63 115
16790.86 94
16792.08 125
16793.31 88
16794.53 97
16795.76 98
16796.98 98
16798.21 89
16799.43 99
16800.66 99
16801.89 99
16803.11 94
16804.34 117
16805.56 102
16806.79 105
16808.01 106
16809.24 107
16810.46 111
16811.69 108
16812.91 105
16814.14 104
16815.37 99
16816.59 115
16817.82 115
16819.04 102
16820.27 89
16821.50 91
16822.72 102
16823.95 106
16825.17 99
16826.40 95
16827.63 88
16828.85 107
16830.08 89
16831.31 108
16832.53 118
16833.76 126
16834.99 116
16836.21 98
16837.44 83
16838.67 90
16839.89 102
16841.12 93
16842.35 108
16843.57 108
16844.80 102
16846.03 98
16847.25 92
16848.48 111
16849.71 103
16850.93 97
16852.16 103
16853.39 118
16854.62 113
16855.84 97
16857.07 115
16858.30 107
16859.53 100
16860.75 94
16861.98 96
16863.21 96
16864.44 92
16865.66 97
16866.89 118
16868.12 128
16869.35 103
16870.57 125
16871.80 96
16873.03 115
16874.26 132
16875.49 110
16876.71 130
16877.94 115
16879.17 104
16880.40 113
16881.63 119
16882.86 89
16884.08 103
16885.31 113
16886.54 102
16887.77 88
16889.00 98
16890.23 103
16891.45 110
16892.68 104
16893.91 105
16895.14 106
16896.37 116
16897.60 117
16898.83 108
16900.06 121
16901.29 94
16902.51 112
16903.74 102
16904.97 124
16906.20 114
16907.43 129
16908.66 116
16909.89 95
16911.12 82
16912.35 112
16913.58 122
16914.81 102
16916.04 110
16917.27 110
16918.50 134
16919.73 125
16920.95 105
16922.18 116
16923.41 106
16924.64 106
16925.87 146
16927.10 91
16928.33 92
16929.56 102
16930.79 124
16932.02 118
16933.25 116
16934.48 101
16935.71 116
16936.94 124
16938.18 122
16939.41 114
16940.64 91
16941.87 120
16943.10 141
16944.33 110
16945.56 88
16946.79 120
16948.02 106
16949.25 125
16950.48 96
16951.71 89
16952.94 113
16954.17 134
16955.40 107
16956.64 109
16957.87 114
16959.10 107
16960.33 137
16961.56 122
16962.79 95
16964.02 93
16965.25 113
16966.48 100
16967.72 111
16968.95 103
16970.18 115
16971.41 110
16972.64 117
16973.87 108
16975.11 112
16976.34 109
16977.57 101
16978.80 115
16980.03 98
16981.26 104
16982.50 117
16983.73 104
16984.96 96
16986.19 106
16987.42 109
16988.66 115
16989.89 104
16991.12 104
16992.35 104
16993.59 111
16994.82 93
16996.05 113
16997.28 113
16998.52 114
16999.75 102
17000.98 97
17002.21 110
17003.45 114
17004.68 130
17005.91 88
17007.14 113
17008.38 94
17009.61 111
17010.84 92
17012.08 101
17013.31 107
17014.54 123
17015.78 105
17017.01 102
17018.24 117
17019.47 114
17020.71 109
17021.94 97
17023.17 114
17024.41 110
17025.64 114
17026.88 103
17028.11 95
17029.34 97
17030.58 112
17031.81 125
17033.04 106
17034.28 97
17035.51 110
17036.75 105
17037.98 108
17039.21 110
17040.45 103
17041.68 82
17042.92 95
17044.15 127
17045.38 91
17046.62 99
17047.85 122
17049.09 101
17050.32 111
17051.56 129
17052.79 115
17054.02 103
17055.26 100
17056.49 114
17057.73 106
17058.96 95
17060.20 98
17061.43 83
17062.67 134
17063.90 93
17065.14 107
17066.37 102
17067.61 123
17068.84 101
17070.08 114
17071.31 104
17072.55 106
17073.78 86
17075.02 107
17076.25 119
17077.49 95
17078.72 96
17079.96 107
17081.20 116
17082.43 111
17083.67 90
17084.90 105
17086.14 99
17087.37 106
17088.61 112
17089.85 94
17091.08 104
17092.32 99
17093.55 119
17094.79 111
17096.03 99
17097.26 92
17098.50 96
17099.73 107
17100.97 68
17102.21 91
17103.44 89
17104.68 100
17105.92 110
17107.15 83
17108.39 102
17109.63 87
17110.86 98
17112.10 102
17113.34 112
17114.57 88
17115.81 108
17117.05 98
17118.28 99
17119.52 85
17120.76 99
17121.99 101
17123.23 103
17124.47 104
17125.70 91
17126.94 97
17128.18 109
17129.42 100
17130.65 101
17131.89 104
17133.13 90
17134.37 81
17135.60 89
17136.84 96
17138.08 85
17139.32 85
17140.55 95
17141.79 101
17143.03 94
17144.27 86
17145.50 91
17146.74 102
17147.98 84
17149.22 96
17150.46 95
17151.69 102
17152.93 96
17154.17 82
17155.41 103
17156.65 85
17157.89 95
17159.12 88
17160.36 78
17161.60 78
17162.84 86
17164.08 103
17165.32 103
17166.56 94
17167.79 103
17169.03 94
17170.27 116
17171.51 107
17172.75 104
17173.99 93
17175.23 102
17176.47 114
17177.70 110
17178.94 100
17180.18 96
17181.42 111
17182.66 86
17183.90 81
17185.14 93
17186.38 105
17187.62 118
17188.86 108
17190.10 102
17191.34 92
17192.58 93
17193.82 113
17195.06 88
17196.30 119
17197.54 97
17198.78 103
17200.01 102
17201.25 81
17202.49 91
17203.73 82
17204.97 104
17206.21 109
17207.45 100
17208.70 105
17209.94 111
17211.18 105
17212.42 83
17213.66 80
17214.90 109
17216.14 92
17217.38 98
17218.62 92
17219.86 93
17221.10 67
17222.34 68
17223.58 101
17224.82 97
17226.06 111
17227.30 100
17228.54 96
17229.78 104
17231.03 108
17232.27 89
17233.51 95
17234.75 88
17235.99 86
17237.23 91
17238.47 92
17239.71 75
17240.95 72
17242.20 85
17243.44 113
17244.68 91
17245.92 91
17247.16 87
17248.40 105
17249.65 103
17250.89 84
17252.13 89
17253.37 90
17254.61 99
17255.85 95
17257.10 99
17258.34 101
17259.58 97
17260.82 118
17262.06 89
17263.31 82
17264.55 92
17265.79 97
17267.03 80
17268.27 85
17269.52 84
17270.76 99
17272.00 113
17273.24 109
17274.49 81
17275.73 98
17276.97 91
17278.22 96
17279.46 105
17280.70 83
17281.94 79
17283.19 110
17284.43 97
17285.67 85
17286.91 108
17288.16 111
17289.40 85
17290.64 79
17291.89 100
17293.13 103
17294.37 93
17295.62 93
17296.86 91
17298.10 104
17299.35 99
17300.59 96
17301.83 93
17303.08 97
17304.32 78
17305.56 106
17306.81 97
17308.05 91
17309.30 83
17310.54 101
17311.78 111
17313.03 91
17314.27 94
17315.52 96
17316.76 88
17318.00 102
17319.25 68
17320.49 115
17321.74 111
17322.98 103
17324.23 101
17325.47 96
17326.71 72
17327.96 75
17329.20 91
17330.45 93
17331.69 90
17332.94 92
17334.18 107
17335.43 101
17336.67 93
17337.92 87
17339.16 113
17340.41 109
17341.65 88
17342.90 87
17344.14 89
17345.39 104
17346.63 90
17347.88 90
17349.12 98
17350.37 85
17351.61 82
17352.86 100
17354.10 108
17355.35 92
17356.59 89
17357.84 106
17359.08 96
17360.33 96
17361.58 106
17362.82 106
17364.07 97
17365.31 93
17366.56 98
17367.80 93
17369.05 82
17370.30 94
17371.54 114
17372.79 97
17374.03 88
17375.28 83
17376.53 97
17377.77 73
17379.02 101
17380.27 80
17381.51 92
17382.76 102
17384.01 97
17385.25 120
17386.50 115
17387.75 94
17388.99 107
17390.24 111
17391.49 101
17392.73 92
17393.98 97
17395.23 102
17396.47 101
17397.72 85
17398.97 89
17400.21 89
17401.46 97
17402.71 119
17403.96 76
17405.20 80
17406.45 83
17407.70 95
17408.94 112
17410.19 91
17411.44 78
17412.69 75
17413.93 98
17415.18 73
17416.43 85
17417.68 91
17418.93 101
17420.17 93
17421.42 104
17422.67 100
17423.92 85
17425.16 86
17426.41 78
17427.66 107
17428.91 108
17430.16 92
17431.41 84
17432.65 99
17433.90 75
17435.15 80
17436.40 96
17437.65 91
17438.90 106
17440.14 83
17441.39 90
17442.64 89
17443.89 92
17445.14 81
17446.39 109
17447.64 95
17448.88 106
17450.13 84
17451.38 94
17452.63 80
17453.88 101
17455.13 87
17456.38 111
17457.63 84
17458.88 80
17460.13 98
17461.38 100
17462.62 95
17463.87 81
17465.12 75
17466.37 74
17467.62 90
17468.87 82
17470.12 92
17471.37 89
17472.62 90
17473.87 75
17475.12 96
17476.37 91
17477.62 84
17478.87 81
17480.12 91
17481.37 92
17482.62 87
17483.87 84
17485.12 101
17486.37 111
17487.62 95
17488.87 76
17490.12 76
17491.37 104
17492.62 92
17493.87 93
17495.12 88
17496.37 123
17497.62 111
17498.87 92
17500.12 62
17501.38 87
17502.63 95
17503.88 105
17505.13 93
17506.38 78
17507.63 89
17508.88 100
17510.13 100
17511.38 88
17512.63 81
17513.89 90
17515.14 94
17516.39 88
17517.64 86
17518.89 79
17520.14 84
17521.39 101
17522.64 90
17523.90 109
17525.15 77
17526.40 90
17527.65 108
17528.90 103
17530.15 100
17531.41 79
17532.66 91
17533.91 93
17535.16 80
17536.41 93
17537.67 114
17538.92 96
17540.17 107
17541.42 93
17542.67 98
17543.93 87
17545.18 95
17546.43 79
17547.68 86
17548.94 92
17550.19 111
17551.44 111
17552.69 93
17553.95 77
17555.20 86
17556.45 98
17557.70 71
17558.96 91
17560.21 92
17561.46 117
17562.72 97
17563.97 96
17565.22 98
17566.47 100
17567.73 93
17568.98 95
17570.23 101
17571.49 91
17572.74 116
17573.99 110
17575.25 114
17576.50 77
17577.75 103
17579.01 99
17580.26 107
17581.51 80
17582.77 79
17584.02 92
17585.28 106
17586.53 90
17587.78 89
17589.04 87
17590.29 99
17591.54 91
17592.80 97
17594.05 83
17595.31 84
17596.56 105
17597.81 95
17599.07 107
17600.32 82
17601.58 88
17602.83 116
17604.09 83
17605.34 69
17606.60 87
17607.85 99
17609.10 80
17610.36 75
17611.61 97
17612.87 91
17614.12 85
17615.38 90
17616.63 97
17617.89 93
17619.14 82
17620.40 88
17621.65 115
17622.91 94
17624.16 99
17625.42 91
17626.67 117
17627.93 92
17629.18 92
17630.44 99
17631.69 93
17632.95 78
17634.21 89
17635.46 100
17636.72 86
17637.97 82
17639.23 85
17640.48 85
17641.74 95
17642.99 64
17644.25 81
17645.51 107
17646.76 85
17648.02 71
17649.27 91
17650.53 89
17651.79 78
17653.04 83
17654.30 85
17655.55 91
17656.81 97
17658.07 95
17659.32 109
17660.58 101
17661.84 74
17663.09 96
17664.35 78
17665.61 68
17666.86 72
17668.12 101
17669.38 75
17670.63 85
17671.89 89
17673.15 100
17674.40 102
17675.66 81
17676.92 82
17678.17 86
17679.43 89
17680.69 77
17681.95 91
17683.20 81
17684.46 90
17685.72 94
17686.98 89
17688.23 101
17689.49 88
17690.75 94
17692.01 92
17693.26 88
17694.52 80
17695.78 94
17697.04 101
17698.29 87
17699.55 88
17700.81 90
17702.07 86
17703.32 91
17704.58 80
17705.84 109
17707.10 77
17708.36 90
17709.62 81
17710.87 90
17712.13 101
17713.39 93
17714.65 118
17715.91 115
17717.17 104
17718.42 77
17719.68 102
17720.94 67
17722.20 86
17723.46 103
17724.72 99
17725.98 85
17727.23 74
17728.49 84
17729.75 84
17731.01 73
17732.27 85
17733.53 99
17734.79 92
17736.05 87
17737.31 93
17738.57 95
17739.82 88
17741.08 78
17742.34 91
17743.60 98
17744.86 96
17746.12 89
17747.38 89
17748.64 86
17749.90 87
17751.16 94
17752.42 93
17753.68 83
17754.94 61
17756.20 80
17757.46 98
17758.72 68
17759.98 63
17761.24 88
17762.50 92
17763.76 80
17765.02 66
17766.28 101
17767.54 102
17768.80 92
17770.06 99
17771.32 94
17772.58 89
17773.84 75
17775.10 84
17776.36 70
17777.62 75
17778.88 91
17780.14 94
17781.40 106
17782.67 78
17783.93 94
17785.19 89
17786.45 87
17787.71 85
17788.97 84
17790.23 101
17791.49 94
17792.75 81
17794.01 81
17795.28 94
17796.54 76
17797.80 75
17799.06 87
17800.32 63
17801.58 57
17802.84 77
17804.11 88
17805.37 87
17806.63 87
17807.89 92
17809.15 103
17810.41 75
17811.68 79
17812.94 86
17814.20 97
17815.46 94
17816.72 75
17817.99 81
17819.25 87
17820.51 98
17821.77 83
17823.03 96
17824.30 86
17825.56 97
17826.82 89
17828.08 75
17829.35 77
17830.61 79
17831.87 95
17833.13 80
17834.40 67
17835.66 65
17836.92 79
17838.18 82
17839.45 73
17840.71 65
17841.97 77
17843.24 89
17844.50 99
17845.76 73
17847.02 53
17848.29 74
17849.55 84
17850.81 104
17852.08 87
17853.34 75
17854.60 85
17855.87 90
17857.13 98
17858.39 79
17859.66 83
17860.92 96
17862.18 75
17863.45 88
17864.71 79
17865.98 83
17867.24 75
17868.50 90
17869.77 90
17871.03 86
17872.30 90
17873.56 83
17874.82 89
17876.09 87
17877.35 87
17878.62 91
17879.88 87
17881.14 93
17882.41 77
17883.67 91
17884.94 98
17886.20 72
17887.47 94
17888.73 100
17890.00 97
17891.26 79
17892.52 93
17893.79 83
17895.05 81
17896.32 91
17897.58 97
17898.85 83
17900.11 72
17901.38 103
17902.64 73
17903.91 76
17905.17 89
17906.44 101
17907.70 92
17908.97 91
17910.23 77
17911.50 80
17912.77 77
17914.03 94
17915.30 77
17916.56 93
17917.83 87
17919.09 90
17920.36 81
17921.62 91
17922.89 93
17924.16 70
17925.42 99
17926.69 94
17927.95 83
17929.22 88
17930.49 77
17931.75 97
17933.02 89
17934.28 78
17935.55 65
17936.82 91
17938.08 78
17939.35 90
17940.62 91
17941.88 92
17943.15 83
17944.42 82
17945.68 70
17946.95 72
17948.22 101
17949.48 96
17950.75 90
17952.02 91
17953.28 80
17954.55 89
17955.82 97
17957.08 82
17958.35 64
17959.62 84
17960.88 86
17962.15 74
17963.42 101
17964.69 93
17965.95 72
17967.22 114
17968.49 74
17969.76 101
17971.02 104
17972.29 99
17973.56 71
17974.83 93
17976.09 81
17977.36 94
17978.63 90
17979.90 83
17981.16 68
17982.43 88
17983.70 83
17984.97 100
17986.24 73
17987.50 76
17988.77 89
17990.04 85
17991.31 90
17992.58 73
17993.84 97
17995.11 85
17996.38 68
17997.65 89
17998.92 74
18000.19 84
18001.46 96
18002.72 73
18003.99 78
18005.26 74
18006.53 75
18007.80 95
18009.07 96
18010.34 89
18011.61 76
18012.87 70
18014.14 81
18015.41 91
18016.68 71
18017.95 89
18019.22 88
18020.49 86
18021.76 80
18023.03 71
18024.30 103
18025.57 71
18026.84 86
18028.11 109
18029.37 89
18030.64 74
18031.91 75
18033.18 84
18034.45 112
18035.72 92
18036.99 70
18038.26 74
18039.53 83
18040.80 77
18042.07 85
18043.34 70
18044.61 62
18045.88 94
18047.15 89
18048.42 68
18049.69 70
18050.96 75
18052.23 90
18053.50 78
18054.77 64
18056.05 76
18057.32 69
18058.59 86
18059.86 85
18061.13 59
18062.40 65
18063.67 71
18064.94 76
18066.21 90
18067.48 78
18068.75 64
18070.02 73
18071.29 86
18072.57 82
18073.84 58
18075.11 86
18076.38 82
18077.65 100
18078.92 73
18080.19 84
18081.46 88
18082.74 83
18084.01 80
18085.28 90
18086.55 81
18087.82 80
18089.09 99
18090.37 92
18091.64 96
18092.91 78
18094.18 103
18095.45 80
18096.72 92
18098.00 76
18099.27 86
18100.54 88
18101.81 83
18103.08 82
18104.36 87
18105.63 105
18106.90 102
18108.17 99
18109.45 75
18110.72 93
18111.99 82
18113.26 85
18114.54 96
18115.81 86
18117.08 91
18118.35 94
18119.63 86
18120.90 85
18122.17 70
18123.44 91
18124.72 84
18125.99 84
18127.26 91
18128.54 75
18129.81 85
18131.08 82
18132.36 87
18133.63 71
18134.90 83
18136.18 80
18137.45 80
18138.72 77
18140.00 56
18141.27 82
18142.54 86
18143.82 94
18145.09 96
18146.36 81
18147.64 94
18148.91 75
18150.19 79
18151.46 96
18152.73 76
18154.01 86
18155.28 103
18156.55 81
18157.83 75
18159.10 96
18160.38 96
18161.65 92
18162.93 84
18164.20 64
18165.47 79
18166.75 83
18168.02 78
18169.30 80
18170.57 92
18171.85 70
18173.12 63
18174.40 87
18175.67 80
18176.95 88
18178.22 77
18179.50 72
18180.77 90
18182.04 74
18183.32 87
18184.59 78
18185.87 82
18187.15 75
18188.42 101
18189.70 84
18190.97 74
18192.25 96
18193.52 89
18194.80 88
18196.07 82
18197.35 100
18198.62 88
18199.90 95
18201.17 73
18202.45 79
18203.73 72
18205.00 71
18206.28 55
18207.55 77
18208.83 79
18210.10 78
18211.38 76
18212.66 82
18213.93 76
18215.21 78
18216.48 82
18217.76 64
18219.04 73
18220.31 72
18221.59 87
18222.87 69
18224.14 80
18225.42 93
18226.70 82
18227.97 99
18229.25 88
18230.53 85
18231.80 71
18233.08 72
18234.36 89
18235.63 90
18236.91 66
18238.19 85
18239.46 107
18240.74 85
18242.02 77
18243.29 102
18244.57 82
18245.85 91
18247.13 74
18248.40 94
18249.68 74
18250.96 69
18252.24 75
18253.51 75
18254.79 66
18256.07 86
18257.35 73
18258.62 86
18259.90 84
18261.18 72
18262.46 64
18263.73 77
18265.01 93
18266.29 80
18267.57 70
18268.85 87
18270.12 82
18271.40 99
18272.68 68
18273.96 64
18275.24 77
18276.51 95
18277.79 87
18279.07 80
18280.35 80
18281.63 99
18282.91 70
18284.18 72
18285.46 78
18286.74 72
18288.02 86
18289.30 76
18290.58 73
18291.86 74
18293.14 92
18294.41 75
18295.69 89
18296.97 76
18298.25 81
18299.53 85
18300.81 80
18302.09 82
18303.37 85
18304.65 77
18305.93 92
18307.21 85
18308.49 86
18309.76 86
18311.04 88
18312.32 68
18313.60 63
18314.88 98
18316.16 92
18317.44 73
18318.72 70
18320.00 95
18321.28 79
18322.56 90
18323.84 87
18325.12 75
18326.40 91
18327.68 85
18328.96 100
18330.24 79
18331.52 82
18332.80 81
18334.08 79
18335.36 69
18336.64 66
18337.92 89
18339.20 85
18340.48 83
18341.76 72
18343.05 95
18344.33 104
18345.61 74
18346.89 79
18348.17 87
18349.45 84
18350.73 75
18352.01 73
18353.29 85
18354.57 89
18355.85 84
18357.13 75
18358.42 62
18359.70 69
18360.98 71
18362.26 89
18363.54 74
18364.82 78
18366.10 69
18367.38 83
18368.67 70
18369.95 83
18371.23 62
18372.51 73
18373.79 89
18375.07 85
18376.36 70
18377.64 83
18378.92 76
18380.20 75
18381.48 83
18382.77 77
18384.05 74
18385.33 78
18386.61 85
18387.89 83
18389.18 71
18390.46 88
18391.74 74
18393.02 79
18394.31 83
18395.59 83
18396.87 96
18398.15 92
18399.44 86
18400.72 87
18402.00 71
18403.28 75
18404.57 71
18405.85 74
18407.13 72
18408.41 85
18409.70 60
18410.98 89
18412.26 88
18413.55 74
18414.83 73
18416.11 96
18417.40 75
18418.68 65
18419.96 65
18421.25 87
18422.53 74
18423.81 69
18425.10 81
18426.38 83
18427.66 69
18428.95 72
18430.23 98
18431.51 92
18432.80 82
18434.08 72
18435.37 89
18436.65 62
18437.93 65
18439.22 70
18440.50 84
18441.79 77
18443.07 75
18444.35 78
18445.64 81
18446.92 83
18448.21 72
18449.49 69
18450.78 58
18452.06 67
18453.34 80
18454.63 78
18455.91 85
18457.20 82
18458.48 95
18459.77 81
18461.05 63
18462.34 65
18463.62 85
18464.91 69
18466.19 79
18467.48 74
18468.76 87
18470.05 76
18471.33 65
18472.62 71
18473.90 86
18475.19 68
18476.47 67
18477.76 88
18479.04 64
18480.33 76
18481.61 66
18482.90 90
18484.18 68
18485.47 75
18486.76 80
18488.04 96
18489.33 87
18490.61 80
18491.90 77
18493.18 60
18494.47 80
18495.76 88
18497.04 103
18498.33 70
18499.61 73
18500.90 73
18502.19 100
18503.47 93
18504.76 81
18506.05 109
18507.33 96
18508.62 82
18509.90 51
18511.19 75
18512.48 77
18513.76 81
18515.05 60
18516.34 77
18517.62 84
18518.91 68
18520.20 65
18521.48 76
18522.77 84
18524.06 68
18525.35 81
18526.63 94
18527.92 91
18529.21 75
18530.49 92
18531.78 89
18533.07 67
18534.36 72
18535.64 79
18536.93 72
18538.22 87
18539.50 66
18540.79 74
18542.08 85
18543.37 72
18544.66 75
18545.94 80
18547.23 71
18548.52 88
18549.81 91
18551.09 74
18552.38 65
18553.67 74
18554.96 99
18556.25 73
18557.53 81
18558.82 85
18560.11 77
18561.40 80
18562.69 89
18563.98 75
18565.26 77
18566.55 83
18567.84 86
18569.13 67
18570.42 66
18571.71 73
18572.99 77
18574.28 87
18575.57 77
18576.86 91
18578.15 72
18579.44 84
18580.73 83
18582.02 65
18583.31 83
18584.59 95
18585.88 80
18587.17 88
18588.46 84
18589.75 69
18591.04 70
18592.33 82
18593.62 63
18594.91 86
18596.20 96
18597.49 96
18598.78 96
18600.07 79
18601.36 87
18602.65 81
18603.94 85
18605.23 85
18606.52 76
18607.81 70
18609.09 75
18610.38 70
18611.67 89
18612.96 84
18614.25 92
18615.55 91
18616.84 83
18618.13 70
18619.42 76
18620.71 72
18622.00 93
18623.29 93
18624.58 95
18625.87 71
18627.16 90
18628.45 81
18629.74 82
18631.03 78
18632.32 84
18633.61 69
18634.90 89
18636.19 95
18637.48 89
18638.77 89
18640.07 96
18641.36 85
18642.65 82
18643.94 101
18645.23 88
18646.52 89
18647.81 74
18649.10 66
18650.40 69
18651.69 94
18652.98 86
18654.27 63
18655.56 86
18656.85 85
18658.14 91
18659.44 82
18660.73 68
18662.02 86
18663.31 78
18664.60 89
18665.89 74
18667.19 78
18668.48 104
18669.77 85
18671.06 97
18672.35 77
18673.65 100
18674.94 71
18676.23 99
18677.52 86
18678.82 85
18680.11 82
18681.40 69
18682.69 79
18683.99 80
18685.28 86
18686.57 83
18687.86 64
18689.16 69
18690.45 85
18691.74 91
18693.03 85
18694.33 85
18695.62 76
18696.91 83
18698.21 98
18699.50 87
18700.79 86
18702.09 78
18703.38 94
18704.67 97
18705.97 94
18707.26 92
18708.55 85
18709.85 94
18711.14 99
18712.43 73
18713.73 56
18715.02 79
18716.31 97
18717.61 88
18718.90 87
18720.19 76
18721.49 86
18722.78 83
18724.08 91
18725.37 81
18726.66 88
18727.96 90
18729.25 90
18730.55 81
18731.84 79
18733.13 85
18734.43 86
18735.72 87
18737.02 71
18738.31 82
18739.61 86
18740.90 87
18742.19 89
18743.49 82
18744.78 90
18746.08 104
18747.37 79
18748.67 73
18749.96 61
18751.26 79
18752.55 102
18753.85 76
18755.14 66
18756.44 73
18757.73 92
18759.03 108
18760.32 63
18761.62 76
18762.91 72
18764.21 91
18765.50 100
18766.80 90
18768.09 77
18769.39 58
18770.69 99
18771.98 87
18773.28 98
18774.57 78
18775.87 71
18777.16 73
18778.46 83
18779.76 76
18781.05 80
18782.35 83
18783.64 76
18784.94 65
18786.24 71
18787.53 74
18788.83 67
18790.12 68
18791.42 78
18792.72 90
18794.01 72
18795.31 85
18796.61 80
18797.90 66
18799.20 83
18800.49 72
18801.79 65
18803.09 83
18804.38 75
18805.68 57
18806.98 77
18808.28 73
18809.57 62
18810.87 71
18812.17 61
18813.46 80
18814.76 56
18816.06 88
18817.35 80
18818.65 75
18819.95 97
18821.25 75
18822.54 73
18823.84 77
18825.14 83
18826.44 65
18827.73 69
18829.03 59
18830.33 72
18831.63 80
18832.92 70
18834.22 68
18835.52 69
18836.82 62
18838.11 76
18839.41 74
18840.71 73
18842.01 86
18843.31 77
18844.60 81
18845.90 78
18847.20 80
18848.50 82
18849.80 69
18851.10 76
18852.39 83
18853.69 70
18854.99 67
18856.29 68
18857.59 81
18858.89 77
18860.18 72
18861.48 67
18862.78 72
18864.08 82
18865.38 72
18866.68 77
18867.98 77
18869.28 69
18870.58 64
18871.87 76
18873.17 96
18874.47 78
18875.77 75
18877.07 70
18878.37 78
18879.67 86
18880.97 79
18882.27 76
18883.57 77
18884.87 75
18886.17 57
18887.47 74
18888.77 65
18890.07 75
18891.36 72
18892.66 59
18893.96 81
18895.26 74
18896.56 91
18897.86 76
18899.16 78
18900.46 74
18901.76 65
18903.06 87
18904.36 71
18905.66 71
18906.96 88
18908.27 63
18909.57 55
18910.87 67
18912.17 58
18913.47 80
18914.77 101
18916.07 93
18917.37 73
18918.67 55
18919.97 81
18921.27 78
18922.57 74
18923.87 72
18925.17 76
18926.47 67
18927.77 74
18929.08 82
18930.38 74
18931.68 64
18932.98 69
18934.28 85
18935.58 78
18936.88 62
18938.18 84
18939.49 94
18940.79 79
18942.09 79
18943.39 64
18944.69 84
18945.99 90
18947.29 78
18948.60 102
18949.90 76
18951.20 82
18952.50 86
18953.80 94
18955.11 71
18956.41 81
18957.71 108
18959.01 78
18960.31 73
18961.62 77
18962.92 65
18964.22 82
18965.52 79
18966.82 63
18968.13 78
18969.43 69
18970.73 85
18972.03 83
18973.34 81
18974.64 74
18975.94 88
18977.24 71
18978.55 81
18979.85 78
18981.15 74
18982.46 86
18983.76 67
18985.06 70
18986.36 71
18987.67 90
18988.97 75
18990.27 65
18991.58 79
18992.88 74
18994.18 62
18995.49 72
18996.79 70
18998.09 95
18999.40 85
19000.70 84
19002.00 59
19003.31 54
19004.61 78
19005.91 91
19007.22 72
19008.52 70
19009.83 95
19011.13 80
19012.43 89
19013.74 84
19015.04 72
19016.34 75
19017.65 83
19018.95 70
19020.26 74
19021.56 76
19022.87 70
19024.17 78
19025.47 69
19026.78 81
19028.08 81
19029.39 83
19030.69 75
19032.00 74
19033.30 64
19034.61 60
19035.91 70
19037.22 68
19038.52 73
19039.82 87
19041.13 70
19042.43 64
19043.74 88
19045.04 81
19046.35 83
19047.65 69
19048.96 73
19050.26 71
19051.57 68
19052.88 65
19054.18 62
19055.49 74
19056.79 70
19058.10 71
19059.40 60
19060.71 69
19062.01 77
19063.32 78
19064.62 70
19065.93 81
19067.24 59
19068.54 59
19069.85 60
19071.15 74
19072.46 71
19073.77 88
19075.07 92
19076.38 80
19077.68 69
19078.99 62
19080.30 73
19081.60 92
19082.91 92
19084.22 68
19085.52 103
19086.83 68
19088.13 84
19089.44 67
19090.75 67
19092.05 71
19093.36 78
19094.67 85
19095.97 70
19097.28 72
19098.59 74
19099.90 82
19101.20 85
19102.51 80
19103.82 68
19105.12 73
19106.43 82
19107.74 87
19109.04 68
19110.35 88
19111.66 74
19112.97 78
19114.27 77
19115.58 71
19116.89 72
19118.20 87
19119.50 96
19120.81 73
19122.12 70
19123.43 77
19124.73 71
19126.04 67
19127.35 55
19128.66 53
19129.97 79
19131.27 74
19132.58 85
19133.89 71
19135.20 72
19136.51 91
19137.81 85
19139.12 79
19140.43 72
19141.74 73
19143.05 80
19144.36 73
19145.66 63
19146.97 81
19148.28 72
19149.59 71
19150.90 68
19152.21 81
19153.52 63
19154.83 79
19156.13 84
19157.44 69
19158.75 79
19160.06 71
19161.37 68
19162.68 74
19163.99 83
19165.30 88
19166.61 82
19167.92 58
19169.22 85
19170.53 83
19171.84 78
19173.15 80
19174.46 77
19175.77 71
19177.08 67
19178.39 78
19179.70 79
19181.01 80
19182.32 76
19183.63 69
19184.94 73
19186.25 87
19187.56 68
19188.87 82
19190.18 65
19191.49 87
19192.80 83
19194.11 80
19195.42 70
19196.73 82
19198.04 57
19199.35 74
19200.66 79
19201.97 71
19203.28 84
19204.59 72
19205.90 64
19207.21 80
19208.52 86
19209.83 75
19211.14 66
19212.46 53
19213.77 81
19215.08 75
19216.39 76
19217.70 66
19219.01 71
19220.32 78
19221.63 69
19222.94 94
19224.25 79
19225.57 61
19226.88 81
19228.19 96
19229.50 91
19230.81 76
19232.12 61
19233.43 77
19234.75 87
19236.06 64
19237.37 73
19238.68 81
19239.99 53
19241.30 71
19242.62 66
19243.93 66
19245.24 75
19246.55 79
19247.86 85
19249.18 84
19250.49 83
19251.80 73
19253.11 82
19254.42 60
19255.74 70
19257.05 77
19258.36 80
19259.67 83
19260.99 49
19262.30 62
19263.61 72
19264.92 80
19266.24 84
19267.55 74
19268.86 83
19270.17 68
19271.49 91
19272.80 67
19274.11 69
19275.42 94
19276.74 97
19278.05 110
19279.36 81
19280.68 65
19281.99 71
19283.30 83
19284.62 75
19285.93 74
19287.24 90
19288.56 100
19289.87 81
19291.18 79
19292.50 78
19293.81 85
19295.12 80
19296.44 69
19297.75 85
19299.06 92
19300.38 97
19301.69 81
19303.01 70
19304.32 67
19305.63 75
19306.95 70
19308.26 79
19309.58 53
19310.89 65
19312.20 89
19313.52 76
19314.83 77
19316.15 65
19317.46 71
19318.78 75
19320.09 78
19321.41 67
19322.72 69
19324.03 70
19325.35 82
19326.66 67
19327.98 66
19329.29 72
19330.61 78
19331.92 74
19333.24 62
19334.55 81
19335.87 87
19337.18 80
19338.50 64
19339.81 79
19341.13 56
19342.44 76
19343.76 56
19345.07 76
19346.39 72
19347.70 78
19349.02 85
19350.34 82
19351.65 63
19352.97 87
19354.28 101
19355.60 84
19356.91 70
19358.23 56
19359.54 95
19360.86 80
19362.18 83
19363.49 65
19364.81 69
19366.12 65
19367.44 98
19368.76 85
19370.07 74
19371.39 78
19372.71 70
19374.02 73
19375.34 65
19376.65 60
19377.97 73
19379.29 80
19380.60 68
19381.92 86
19383.24 85
19384.55 75
19385.87 69
19387.19 69
19388.50 66
19389.82 55
19391.14 87
19392.45 98
19393.77 63
19395.09 55
19396.41 71
19397.72 77
19399.04 75
19400.36 60
19401.67 58
19402.99 53
19404.31 73
19405.63 76
19406.94 101
19408.26 83
19409.58 80
19410.90 75
19412.21 74
19413.53 65
19414.85 59
19416.17 75
19417.48 73
19418.80 81
19420.12 100
19421.44 66
19422.76 73
19424.07 74
19425.39 66
19426.71 70
19428.03 79
19429.35 67
19430.66 79
19431.98 67
19433.30 65
19434.62 73
19435.94 81
19437.26 89
19438.57 61
19439.89 60
19441.21 81
19442.53 57
19443.85 74
19445.17 57
19446.49 80
19447.81 70
19449.12 82
19450.44 85
19451.76 59
19453.08 67
19454.40 82
19455.72 81
19457.04 61
19458.36 69
19459.68 64
19461.00 77
19462.32 73
19463.63 63
19464.95 59
19466.27 83
19467.59 65
19468.91 77
19470.23 66
19471.55 63
19472.87 88
19474.19 87
19475.51 65
19476.83 62
19478.15 77
19479.47 82
19480.79 88
19482.11 67
19483.43 75
19484.75 76
19486.07 86
19487.39 57
19488.71 75
19490.03 77
19491.35 98
19492.67 66
19493.99 63
19495.31 73
19496.63 73
19497.95 82
19499.27 71
19500.59 74
19501.91 72
19503.24 87
19504.56 58
19505.88 80
19507.20 66
19508.52 77
19509.84 79
19511.16 85
19512.48 84
19513.80 75
19515.12 77
19516.44 74
19517.77 58
19519.09 68
19520.41 81
19521.73 64
19523.05 71
19524.37 75
19525.69 82
19527.02 69
19528.34 88
19529.66 73
19530.98 60
19532.30 72
19533.62 77
19534.95 63
19536.27 77
19537.59 69
19538.91 77
19540.23 73
19541.56 77
19542.88 82
19544.20 69
19545.52 76
19546.84 69
19548.17 69
19549.49 77
19550.81 82
19552.13 94
19553.46 72
19554.78 57
19556.10 66
19557.42 73
19558.75 68
19560.07 70
19561.39 69
19562.71 77
19564.04 79
19565.36 85
19566.68 61
19568.00 75
19569.33 66
19570.65 86
19571.97 65
19573.30 68
19574.62 77
19575.94 68
19577.27 85
19578.59 80
19579.91 79
19581.24 67
19582.56 74
19583.88 77
19585.21 61
19586.53 78
19587.85 69
19589.18 77
19590.50 78
19591.82 71
19593.15 65
19594.47 75
19595.80 87
19597.12 78
19598.44 69
19599.77 78
19601.09 71
19602.42 63
19603.74 71
19605.06 68
19606.39 68
19607.71 75
19609.04 61
19610.36 72
19611.69 72
19613.01 64
19614.33 60
19615.66 79
19616.98 73
19618.31 68
19619.63 60
19620.96 78
19622.28 85
19623.61 64
19624.93 77
19626.26 64
19627.58 66
19628.91 62
19630.23 77
19631.56 71
19632.88 61
19634.21 61
19635.53 64
19636.86 73
19638.18 76
19639.51 61
19640.83 66
19642.16 66
19643.48 75
19644.81 73
19646.14 73
19647.46 75
19648.79 74
19650.11 74
19651.44 60
19652.76 65
19654.09 69
19655.42 65
19656.74 60
19658.07 79
19659.39 66
19660.72 65
19662.05 72
19663.37 73
19664.70 63
19666.02 48
19667.35 57
19668.68 61
19670.00 55
19671.33 62
19672.66 84
19673.98 66
19675.31 98
19676.64 68
19677.96 80
19679.29 64
19680.62 78
19681.94 71
19683.27 67
19684.60 71
19685.92 68
19687.25 93
19688.58 71
19689.90 65
19691.23 61
19692.56 75
19693.88 89
19695.21 69
19696.54 62
19697.87 77
19699.19 74
19700.52 77
19701.85 87
19703.18 61
19704.50 62
19705.83 75
19707.16 71
19708.49 70
19709.81 76
19711.14 82
19712.47 85
19713.80 64
19715.13 74
19716.45 73
19717.78 72
19719.11 82
19720.44 71
19721.77 72
19723.09 74
19724.42 74
19725.75 96
19727.08 78
19728.41 70
19729.74 83
19731.06 59
19732.39 75
19733.72 64
19735.05 78
19736.38 58
19737.71 58
19739.04 57
19740.36 68
19741.69 80
19743.02 64
19744.35 71
19745.68 55
19747.01 76
19748.34 81
19749.67 77
19751.00 72
19752.32 56
19753.65 67
19754.98 81
19756.31 69
19757.64 67
19758.97 56
19760.30 80
19761.63 75
19762.96 69
19764.29 72
19765.62 82
19766.95 81
19768.28 66
19769.61 60
19770.94 55
19772.27 70
19773.60 69
19774.93 74
19776.26 58
19777.59 59
19778.92 67
19780.25 56
19781.58 56
19782.91 67
19784.24 60
19785.57 77
19786.90 79
19788.23 74
19789.56 74
19790.89 73
19792.22 69
19793.55 54
19794.88 69
19796.21 67
19797.54 74
19798.87 59
19800.20 76
19801.53 65
19802.87 61
19804.20 62
19805.53 63
19806.86 66
19808.19 63
19809.52 63
19810.85 70
19812.18 74
19813.51 68
19814.85 69
19816.18 60
19817.51 82
19818.84 64
19820.17 66
19821.50 61
19822.83 68
19824.17 79
19825.50 71
19826.83 59
19828.16 57
19829.49 50
19830.82 65
19832.16 68
19833.49 51
19834.82 61
19836.15 72
19837.48 73
19838.82 70
19840.15 66
19841.48 71
19842.81 73
19844.14 60
19845.48 77
19846.81 79
19848.14 63
19849.47 63
19850.81 70
19852.14 72
19853.47 74
19854.80 69
19856.14 75
19857.47 73
19858.80 50
19860.14 55
19861.47 74
19862.80 76
19864.13 65
19865.47 51
19866.80 62
19868.13 64
19869.47 72
19870.80 71
19872.13 65
19873.47 74
19874.80 65
19876.13 69
19877.47 86
19878.80 53
19880.13 68
19881.47 82
19882.80 68
19884.13 63
19885.47 61
19886.80 89
19888.13 62
19889.47 65
19890.80 61
19892.14 65
19893.47 65
19894.80 80
19896.14 64
19897.47 73
19898.81 84
19900.14 82
19901.47 72
19902.81 71
19904.14 49
19905.48 72
19906.81 73
19908.15 70
19909.48 69
19910.81 76
19912.15 68
19913.48 60
19914.82 70
19916.15 71
19917.49 57
19918.82 72
19920.16 79
19921.49 73
19922.83 71
19924.16 53
19925.50 72
19926.83 78
19928.17 69
19929.50 63
19930.84 60
19932.17 75
19933.51 72
19934.84 56
19936.18 70
19937.51 74
19938.85 75
19940.18 66
19941.52 71
19942.86 58
19944.19 54
19945.53 65
19946.86 75
19948.20 68
19949.53 73
19950.87 67
19952.21 80
19953.54 64
19954.88 53
19956.21 65
19957.55 72
19958.89 79
19960.22 61
19961.56 66
19962.90 63
19964.23 66
19965.57 73
19966.90 67
19968.24 69
19969.58 72
19970.91 76
19972.25 78
19973.59 63
19974.92 59
19976.26 71
19977.60 91
19978.93 63
19980.27 72
19981.61 65
19982.94 50
19984.28 64
19985.62 66
19986.96 85
19988.29 64
19989.63 49
19990.97 65
19992.30 47
19993.64 62
19994.98 60
19996.32 70
19997.65 62
19998.99 71
20000.33 83
20001.67 52
20003.00 76
20004.34 70
20005.68 76
20007.02 77
20008.35 69
20009.69 63
20011.03 58
20012.37 76
20013.71 82
20015.04 75
20016.38 73
20017.72 74
20019.06 65
20020.40 57
20021.73 66
20023.07 63
20024.41 63
20025.75 66
20027.09 88
20028.43 88
20029.77 75
20031.10 62
20032.44 60
20033.78 60
20035.12 63
20036.46 93
20037.80 66
20039.14 58
20040.47 72
20041.81 53
20043.15 74
20044.49 76
20045.83 80
20047.17 73
20048.51 80
20049.85 65
20051.19 67
20052.53 68
20053.87 59
20055.21 62
20056.54 61
20057.88 64
20059.22 66
20060.56 75
20061.90 68
20063.24 58
20064.58 72
20065.92 68
20067.26 87
20068.60 70
20069.94 54
20071.28 65
20072.62 80
20073.96 59
20075.30 69
20076.64 55
20077.98 66
20079.32 85
20080.66 57
20082.00 74
20083.34 63
20084.68 68
20086.02 66
20087.36 78
20088.70 55
20090.04 67
20091.38 96
20092.73 83
20094.07 62
20095.41 71
20096.75 84
20098.09 62
20099.43 53
20100.77 71
20102.11 49
20103.45 71
20104.79 54
20106.13 63
20107.48 68
20108.82 59
20110.16 70
20111.50 80
20112.84 56
20114.18 54
20115.52 83
20116.86 70
20118.21 63
20119.55 59
20120.89 66
20122.23 73
20123.57 70
20124.91 71
20126.26 61
20127.60 67
20128.94 53
20130.28 59
20131.62 72
20132.96 75
20134.31 62
20135.65 73
