# Supplementary material for: MALDI-TOF MS typing enables the classification of brewing yeasts of the genus Saccharomyces to major beer styles
Source: PLoS One. 2017 Aug 9;12(8):e0181694. doi: 10.1371/journal.pone.0181694 (PMC5549903; doi:10.1371/journal.pone.0181694)
Supplement: S2 File — The directory includes 90 raw files and was zipped to “.zip”; the folder has three strains with 30 spectra per strain; S1 Text explains the raw files with an example and Table 1 represents the yeast strains used within the experiment. (ZIP) [file pone.0181694.s005.zip › 4-6/30254-165-OG-Koe-Ale-YPG-18h-E-E_2015-10-10__0_B6_1.dat]

2000.04 3085
2000.46 3127
2000.88 3218
2001.30 3060
2001.72 3248
2002.14 3044
2002.57 3206
2002.99 3019
2003.41 2989
2003.83 2856
2004.25 2988
2004.67 3230
2005.10 3147
2005.52 3008
2005.94 3046
2006.36 3181
2006.78 3064
2007.21 3163
2007.63 3235
2008.05 3238
2008.47 3357
2008.89 3443
2009.32 3388
2009.74 3624
2010.16 3548
2010.58 3731
2011.01 3450
2011.43 3226
2011.85 3539
2012.27 3626
2012.70 3535
2013.12 3384
2013.54 3289
2013.96 3409
2014.39 3411
2014.81 3214
2015.23 3148
2015.66 3237
2016.08 2963
2016.50 2730
2016.93 2899
2017.35 2989
2017.77 3244
2018.19 3238
2018.62 3179
2019.04 2982
2019.46 3084
2019.89 3467
2020.31 3158
2020.73 3236
2021.16 3334
2021.58 3231
2022.01 3208
2022.43 3521
2022.85 3445
2023.28 3323
2023.70 3310
2024.12 3298
2024.55 3216
2024.97 3209
2025.40 3274
2025.82 3470
2026.24 3217
2026.67 3201
2027.09 3106
2027.52 3089
2027.94 3115
2028.37 3169
2028.79 3339
2029.21 3145
2029.64 2965
2030.06 3144
2030.49 2960
2030.91 3058
2031.34 3176
2031.76 3147
2032.19 3132
2032.61 3008
2033.04 3308
2033.46 3300
2033.88 3528
2034.31 3313
2034.73 3116
2035.16 3216
2035.58 3273
2036.01 3455
2036.43 3394
2036.86 3317
2037.29 3284
2037.71 3196
2038.14 2991
2038.56 2933
2038.99 3193
2039.41 2926
2039.84 3148
2040.26 3200
2040.69 3237
2041.11 3029
2041.54 3174
2041.97 3140
2042.39 3211
2042.82 3348
2043.24 3117
2043.67 3095
2044.09 3057
2044.52 2971
2044.95 3038
2045.37 2975
2045.80 3037
2046.22 3130
2046.65 3002
2047.08 3053
2047.50 3064
2047.93 3087
2048.36 2892
2048.78 3109
2049.21 3238
2049.64 3100
2050.06 3072
2050.49 3087
2050.92 3331
2051.34 3134
2051.77 3087
2052.20 3042
2052.62 3193
2053.05 3203
2053.48 2819
2053.90 2967
2054.33 2991
2054.76 3018
2055.18 3069
2055.61 3259
2056.04 3210
2056.47 3093
2056.89 3053
2057.32 3028
2057.75 3189
2058.17 3014
2058.60 2998
2059.03 3099
2059.46 3025
2059.88 2995
2060.31 2907
2060.74 3090
2061.17 3129
2061.60 3187
2062.02 3024
2062.45 2973
2062.88 2901
2063.31 3112
2063.74 3224
2064.16 3246
2064.59 3284
2065.02 3260
2065.45 3409
2065.88 3189
2066.30 3371
2066.73 3312
2067.16 3569
2067.59 3406
2068.02 3512
2068.45 3447
2068.87 3364
2069.30 3200
2069.73 3019
2070.16 2981
2070.59 3148
2071.02 3250
2071.45 3197
2071.87 2956
2072.30 3102
2072.73 3056
2073.16 3318
2073.59 3192
2074.02 3112
2074.45 3208
2074.88 3185
2075.31 3160
2075.74 3330
2076.17 3277
2076.59 3170
2077.02 3247
2077.45 3375
2077.88 3179
2078.31 3277
2078.74 3128
2079.17 3141
2079.60 3131
2080.03 3383
2080.46 3287
2080.89 3269
2081.32 3176
2081.75 3416
2082.18 3296
2082.61 3248
2083.04 3191
2083.47 3130
2083.90 3070
2084.33 3348
2084.76 3262
2085.19 3294
2085.62 3386
2086.05 3218
2086.48 3064
2086.91 3130
2087.34 3214
2087.77 2939
2088.20 2936
2088.63 2964
2089.06 3169
2089.49 3195
2089.93 3259
2090.36 3169
2090.79 3078
2091.22 3051
2091.65 3241
2092.08 3140
2092.51 3063
2092.94 3125
2093.37 2984
2093.80 3152
2094.23 3023
2094.67 3036
2095.10 2965
2095.53 3088
2095.96 3033
2096.39 3113
2096.82 2776
2097.25 3096
2097.68 3154
2098.12 2906
2098.55 2951
2098.98 3045
2099.41 2966
2099.84 3166
2100.27 3212
2100.71 2990
2101.14 2885
2101.57 2897
2102.00 2935
2102.43 2996
2102.87 2831
2103.30 2887
2103.73 2961
2104.16 3176
2104.59 2980
2105.03 3069
2105.46 3143
2105.89 3119
2106.32 3081
2106.76 3345
2107.19 3270
2107.62 3199
2108.05 3314
2108.49 3408
2108.92 3275
2109.35 3374
2109.78 3159
2110.22 3222
2110.65 3026
2111.08 2892
2111.52 3037
2111.95 2959
2112.38 2796
2112.81 2802
2113.25 2967
2113.68 3063
2114.11 3023
2114.55 3036
2114.98 2982
2115.41 2871
2115.85 2934
2116.28 3106
2116.71 2897
2117.15 2992
2117.58 2860
2118.01 2958
2118.45 2957
2118.88 2868
2119.32 2925
2119.75 2888
2120.18 3011
2120.62 3039
2121.05 3004
2121.48 3188
2121.92 3252
2122.35 3297
2122.79 3393
2123.22 3070
2123.65 3069
2124.09 3034
2124.52 3104
2124.96 2938
2125.39 2905
2125.83 2993
2126.26 3132
2126.70 3098
2127.13 3136
2127.56 3144
2128.00 2996
2128.43 2899
2128.87 2905
2129.30 2806
2129.74 2997
2130.17 3001
2130.61 3026
2131.04 3153
2131.48 3183
2131.91 3311
2132.35 3135
2132.78 3010
2133.22 3167
2133.65 3227
2134.09 3248
2134.52 3191
2134.96 3202
2135.39 3357
2135.83 3234
2136.26 3178
2136.70 3261
2137.14 3105
2137.57 3039
2138.01 3117
2138.44 3262
2138.88 3244
2139.31 3156
2139.75 3142
2140.19 2971
2140.62 3077
2141.06 2980
2141.49 2939
2141.93 2841
2142.37 3056
2142.80 3019
2143.24 3199
2143.67 2937
2144.11 2867
2144.55 2777
2144.98 2921
2145.42 2874
2145.86 2675
2146.29 2674
2146.73 2874
2147.16 2821
2147.60 3013
2148.04 2971
2148.47 2958
2148.91 3261
2149.35 3000
2149.79 3081
2150.22 3071
2150.66 3186
2151.10 3237
2151.53 3162
2151.97 3225
2152.41 3182
2152.84 3044
2153.28 3218
2153.72 3212
2154.16 3128
2154.59 2995
2155.03 3077
2155.47 3112
2155.91 3030
2156.34 3064
2156.78 2945
2157.22 3024
2157.66 3098
2158.09 3095
2158.53 3111
2158.97 3096
2159.41 3123
2159.84 3367
2160.28 3131
2160.72 3072
2161.16 3091
2161.60 2922
2162.03 2961
2162.47 3122
2162.91 3239
2163.35 3132
2163.79 2835
2164.22 2820
2164.66 3107
2165.10 3185
2165.54 3219
2165.98 3120
2166.42 3043
2166.86 3024
2167.29 3120
2167.73 2990
2168.17 3097
2168.61 2944
2169.05 3105
2169.49 3119
2169.93 3203
2170.37 2871
2170.80 2895
2171.24 3255
2171.68 3204
2172.12 3248
2172.56 3215
2173.00 3182
2173.44 3108
2173.88 3171
2174.32 3006
2174.76 3114
2175.20 3379
2175.64 3348
2176.08 3310
2176.51 3326
2176.95 3177
2177.39 3188
2177.83 3022
2178.27 3131
2178.71 3100
2179.15 3376
2179.59 3286
2180.03 3224
2180.47 3111
2180.91 3060
2181.35 3173
2181.79 3213
2182.23 3092
2182.67 2947
2183.11 2965
2183.55 3062
2183.99 3209
2184.43 3026
2184.87 2868
2185.31 3055
2185.76 2753
2186.20 3069
2186.64 3030
2187.08 2908
2187.52 2990
2187.96 2900
2188.40 3140
2188.84 3062
2189.28 3205
2189.72 3167
2190.16 3132
2190.60 3125
2191.04 3163
2191.49 3145
2191.93 3168
2192.37 2945
2192.81 3150
2193.25 2813
2193.69 2829
2194.13 2857
2194.57 2952
2195.02 2865
2195.46 2910
2195.90 3017
2196.34 2950
2196.78 3094
2197.22 3364
2197.66 3436
2198.11 3282
2198.55 3221
2198.99 3152
2199.43 3186
2199.87 2935
2200.32 2962
2200.76 3257
2201.20 3121
2201.64 3178
2202.08 2919
2202.53 2936
2202.97 3023
2203.41 3033
2203.85 2962
2204.29 2928
2204.74 3062
2205.18 3171
2205.62 3207
2206.06 3179
2206.51 3286
2206.95 3222
2207.39 3228
2207.83 3304
2208.28 3353
2208.72 2997
2209.16 3109
2209.61 3173
2210.05 3349
2210.49 3245
2210.93 3270
2211.38 3060
2211.82 3029
2212.26 3015
2212.71 3237
2213.15 2941
2213.59 3190
2214.04 3204
2214.48 3153
2214.92 3019
2215.37 2938
2215.81 2926
2216.25 2928
2216.70 2848
2217.14 2916
2217.59 3127
2218.03 2985
2218.47 3161
2218.92 3169
2219.36 3002
2219.80 3117
2220.25 2889
2220.69 2803
2221.14 2914
2221.58 3004
2222.02 2861
2222.47 2908
2222.91 2858
2223.36 2839
2223.80 2865
2224.25 3068
2224.69 3178
2225.13 3075
2225.58 3271
2226.02 3270
2226.47 3244
2226.91 3193
2227.36 3258
2227.80 3139
2228.25 3122
2228.69 3224
2229.14 3350
2229.58 3441
2230.03 3414
2230.47 3571
2230.92 3531
2231.36 3337
2231.81 3344
2232.25 3319
2232.70 3592
2233.14 3563
2233.59 3454
2234.03 3397
2234.48 3200
2234.92 3215
2235.37 3386
2235.81 3343
2236.26 3305
2236.70 3084
2237.15 3279
2237.60 3176
2238.04 2942
2238.49 2870
2238.93 3029
2239.38 2932
2239.83 2715
2240.27 2913
2240.72 2995
2241.16 3134
2241.61 2936
2242.06 3007
2242.50 3049
2242.95 2951
2243.39 2978
2243.84 2841
2244.29 3052
2244.73 2871
2245.18 2832
2245.63 2915
2246.07 2806
2246.52 2862
2246.97 2872
2247.41 2898
2247.86 2805
2248.31 2930
2248.75 2992
2249.20 2840
2249.65 2777
2250.09 2793
2250.54 2813
2250.99 2781
2251.43 2889
2251.88 3046
2252.33 3018
2252.78 2920
2253.22 2827
2253.67 2935
2254.12 3019
2254.56 3000
2255.01 3018
2255.46 2961
2255.91 2826
2256.35 2722
2256.80 2779
2257.25 2891
2257.70 2716
2258.14 2744
2258.59 2986
2259.04 2972
2259.49 2692
2259.94 2730
2260.38 2664
2260.83 2855
2261.28 2904
2261.73 2998
2262.18 3056
2262.62 3064
2263.07 3049
2263.52 2892
2263.97 3071
2264.42 2893
2264.87 2988
2265.31 3252
2265.76 3058
2266.21 2994
2266.66 3080
2267.11 3192
2267.56 3014
2268.01 3004
2268.45 3010
2268.90 3053
2269.35 3070
2269.80 2888
2270.25 3313
2270.70 3158
2271.15 3320
2271.60 3184
2272.05 3426
2272.49 3510
2272.94 3355
2273.39 3347
2273.84 3529
2274.29 3401
2274.74 3312
2275.19 3135
2275.64 3124
2276.09 3273
2276.54 2965
2276.99 2931
2277.44 2770
2277.89 2780
2278.34 3062
2278.79 3030
2279.24 3080
2279.69 3008
2280.14 2863
2280.59 2935
2281.04 2920
2281.49 3057
2281.94 3244
2282.39 3024
2282.84 2945
2283.29 2945
2283.74 2944
2284.19 3021
2284.64 3024
2285.09 2909
2285.54 2956
2285.99 2953
2286.44 3009
2286.89 3027
2287.34 3071
2287.79 3074
2288.24 3158
2288.69 3336
2289.14 3515
2289.59 3468
2290.05 3780
2290.50 4082
2290.95 4381
2291.40 4421
2291.85 4618
2292.30 4670
2292.75 4694
2293.20 4522
2293.65 4595
2294.11 4429
2294.56 4172
2295.01 4206
2295.46 3828
2295.91 3618
2296.36 3424
2296.81 3370
2297.27 3447
2297.72 3263
2298.17 3168
2298.62 3231
2299.07 3228
2299.52 2920
2299.98 3043
2300.43 2970
2300.88 3182
2301.33 3183
2301.78 2771
2302.24 3013
2302.69 3159
2303.14 3010
2303.59 3166
2304.04 3070
2304.50 3123
2304.95 2933
2305.40 3005
2305.85 3076
2306.31 2970
2306.76 2958
2307.21 2800
2307.66 3028
2308.12 3045
2308.57 2917
2309.02 3166
2309.48 3300
2309.93 3422
2310.38 3568
2310.83 3589
2311.29 3620
2311.74 3672
2312.19 3722
2312.65 3784
2313.10 3699
2313.55 3641
2314.01 3575
2314.46 3512
2314.91 3182
2315.37 3058
2315.82 2854
2316.27 3190
2316.73 3301
2317.18 3295
2317.63 3234
2318.09 3181
2318.54 3120
2318.99 3287
2319.45 3058
2319.90 3153
2320.36 3056
2320.81 3053
2321.26 3198
2321.72 3079
2322.17 3057
2322.63 3158
2323.08 3087
2323.53 2981
2323.99 3000
2324.44 3045
2324.90 3135
2325.35 2931
2325.80 2915
2326.26 2858
2326.71 2999
2327.17 2986
2327.62 3007
2328.08 3391
2328.53 3417
2328.99 3350
2329.44 3448
2329.90 3391
2330.35 3313
2330.81 3373
2331.26 3522
2331.72 3389
2332.17 3365
2332.63 3483
2333.08 3234
2333.54 3243
2333.99 3147
2334.45 3122
2334.90 3042
2335.36 3253
2335.81 3094
2336.27 3034
2336.72 2954
2337.18 2890
2337.63 2976
2338.09 2790
2338.55 2833
2339.00 2886
2339.46 2974
2339.91 3012
2340.37 2898
2340.82 2949
2341.28 2791
2341.74 2790
2342.19 2860
2342.65 2776
2343.10 2803
2343.56 2768
2344.02 2582
2344.47 2723
2344.93 2918
2345.39 2907
2345.84 3127
2346.30 2919
2346.75 3038
2347.21 3337
2347.67 3306
2348.12 3327
2348.58 3289
2349.04 3225
2349.49 3118
2349.95 3229
2350.41 3044
2350.86 3006
2351.32 3013
2351.78 3111
2352.23 2890
2352.69 2894
2353.15 3213
2353.61 3079
2354.06 2915
2354.52 2985
2354.98 3010
2355.43 3026
2355.89 3045
2356.35 3042
2356.81 3115
2357.26 2971
2357.72 3244
2358.18 3084
2358.64 3037
2359.09 2940
2359.55 2936
2360.01 2917
2360.47 3027
2360.93 3349
2361.38 3285
2361.84 3134
2362.30 2966
2362.76 3041
2363.22 2905
2363.67 2782
2364.13 2994
2364.59 2914
2365.05 2986
2365.51 2994
2365.96 3026
2366.42 3328
2366.88 3128
2367.34 3060
2367.80 3298
2368.26 3186
2368.72 3214
2369.17 3175
2369.63 3188
2370.09 3005
2370.55 2822
2371.01 2897
2371.47 3147
2371.93 3167
2372.39 3116
2372.84 2964
2373.30 3036
2373.76 3180
2374.22 3037
2374.68 3166
2375.14 3317
2375.60 3380
2376.06 3413
2376.52 3397
2376.98 3288
2377.44 3195
2377.90 3086
2378.36 3075
2378.81 3185
2379.27 3168
2379.73 3161
2380.19 3071
2380.65 3083
2381.11 3099
2381.57 3028
2382.03 3050
2382.49 2963
2382.95 2743
2383.41 2668
2383.87 2731
2384.33 2807
2384.79 2994
2385.25 3033
2385.71 2909
2386.17 2846
2386.63 2856
2387.09 2977
2387.55 2939
2388.01 3081
2388.48 3024
2388.94 3185
2389.40 3176
2389.86 3199
2390.32 3188
2390.78 3113
2391.24 3214
2391.70 3111
2392.16 3208
2392.62 3296
2393.08 3131
2393.54 3013
2394.00 2976
2394.47 2856
2394.93 3001
2395.39 3010
2395.85 2907
2396.31 2820
2396.77 2738
2397.23 2826
2397.69 2841
2398.16 2887
2398.62 2858
2399.08 2885
2399.54 2919
2400.00 2783
2400.46 2741
2400.92 3112
2401.39 2848
2401.85 2847
2402.31 2975
2402.77 2738
2403.23 2838
2403.70 3026
2404.16 2940
2404.62 2767
2405.08 2874
2405.54 2956
2406.01 2890
2406.47 2965
2406.93 2882
2407.39 2891
2407.86 2998
2408.32 2930
2408.78 2953
2409.24 2846
2409.71 2767
2410.17 2878
2410.63 2870
2411.09 2934
2411.56 2961
2412.02 3111
2412.48 2903
2412.94 2735
2413.41 2845
2413.87 2982
2414.33 2678
2414.80 2810
2415.26 2927
2415.72 3070
2416.19 2988
2416.65 3112
2417.11 2870
2417.57 2893
2418.04 3244
2418.50 3204
2418.96 3103
2419.43 3001
2419.89 3024
2420.36 3103
2420.82 2965
2421.28 2883
2421.75 3084
2422.21 2950
2422.67 2805
2423.14 2942
2423.60 2883
2424.07 2854
2424.53 2850
2424.99 2534
2425.46 2561
2425.92 2698
2426.39 2854
2426.85 2869
2427.31 2827
2427.78 2879
2428.24 2508
2428.71 2423
2429.17 2741
2429.64 2819
2430.10 2780
2430.56 2723
2431.03 2768
2431.49 2757
2431.96 2795
2432.42 2629
2432.89 2748
2433.35 2833
2433.82 2732
2434.28 2717
2434.75 2538
2435.21 2671
2435.68 2790
2436.14 2776
2436.61 3093
2437.07 2970
2437.54 2865
2438.00 2925
2438.47 2890
2438.93 2946
2439.40 2791
2439.86 2782
2440.33 2922
2440.80 2978
2441.26 3025
2441.73 2971
2442.19 3003
2442.66 2941
2443.12 2966
2443.59 2931
2444.06 3103
2444.52 2950
2444.99 2978
2445.45 2989
2445.92 3057
2446.38 2890
2446.85 2894
2447.32 3190
2447.78 2997
2448.25 2781
2448.72 2770
2449.18 2893
2449.65 2813
2450.11 2765
2450.58 2724
2451.05 2852
2451.51 2838
2451.98 2753
2452.45 2807
2452.91 2792
2453.38 2582
2453.85 2778
2454.31 2930
2454.78 2910
2455.25 3097
2455.71 2988
2456.18 2773
2456.65 2718
2457.12 2872
2457.58 2958
2458.05 2901
2458.52 2949
2458.98 2837
2459.45 2745
2459.92 2688
2460.39 2767
2460.85 2839
2461.32 2795
2461.79 2550
2462.26 2661
2462.72 2708
2463.19 2863
2463.66 2906
2464.13 2753
2464.59 2822
2465.06 2788
2465.53 2703
2466.00 2593
2466.47 2571
2466.93 2691
2467.40 2778
2467.87 2740
2468.34 2816
2468.81 2964
2469.27 2942
2469.74 3026
2470.21 2702
2470.68 2837
2471.15 2766
2471.62 2563
2472.09 2645
2472.55 2536
2473.02 2490
2473.49 2673
2473.96 2368
2474.43 2545
2474.90 2746
2475.37 2533
2475.83 2561
2476.30 2672
2476.77 2848
2477.24 2594
2477.71 2690
2478.18 2754
2478.65 2803
2479.12 2739
2479.59 2726
2480.06 2707
2480.53 2637
2480.99 2739
2481.46 2862
2481.93 2917
2482.40 2743
2482.87 2777
2483.34 2738
2483.81 2767
2484.28 2746
2484.75 2710
2485.22 2750
2485.69 2696
2486.16 2756
2486.63 2626
2487.10 2564
2487.57 2623
2488.04 2693
2488.51 2724
2488.98 2680
2489.45 2892
2489.92 2681
2490.39 2786
2490.86 2810
2491.33 2989
2491.80 2695
2492.27 3221
2492.74 3002
2493.21 3077
2493.68 2964
2494.15 2860
2494.62 3007
2495.10 2932
2495.57 3118
2496.04 3069
2496.51 2999
2496.98 3056
2497.45 3241
2497.92 3056
2498.39 3198
2498.86 3093
2499.33 2993
2499.80 3056
2500.28 2966
2500.75 2730
2501.22 2768
2501.69 2763
2502.16 2726
2502.63 2684
2503.10 2661
2503.57 2680
2504.05 2701
2504.52 2683
2504.99 2549
2505.46 2451
2505.93 2439
2506.40 2688
2506.88 2706
2507.35 2824
2507.82 2939
2508.29 2608
2508.76 2497
2509.24 2703
2509.71 2646
2510.18 2819
2510.65 2994
2511.12 2801
2511.60 2838
2512.07 2746
2512.54 2750
2513.01 2930
2513.49 2822
2513.96 2763
2514.43 2882
2514.90 2962
2515.38 2879
2515.85 3120
2516.32 3090
2516.79 2809
2517.27 2800
2517.74 2972
2518.21 2702
2518.68 2999
2519.16 2893
2519.63 2892
2520.10 2888
2520.58 2963
2521.05 2776
2521.52 2821
2522.00 2877
2522.47 2838
2522.94 2713
2523.42 2659
2523.89 2645
2524.36 2625
2524.84 2920
2525.31 2860
2525.78 2828
2526.26 2904
2526.73 2942
2527.20 3038
2527.68 3159
2528.15 2925
2528.63 2980
2529.10 3276
2529.57 3185
2530.05 2949
2530.52 3033
2531.00 2969
2531.47 2917
2531.94 3010
2532.42 2942
2532.89 2968
2533.37 2772
2533.84 2746
2534.32 2897
2534.79 2780
2535.26 2768
2535.74 2814
2536.21 2766
2536.69 2861
2537.16 2956
2537.64 2848
2538.11 2764
2538.59 2686
2539.06 2797
2539.54 2556
2540.01 2742
2540.49 2769
2540.96 2764
2541.44 2797
2541.91 2979
2542.39 2940
2542.86 2970
2543.34 3052
2543.81 3054
2544.29 2788
2544.76 2884
2545.24 2970
2545.71 2649
2546.19 2688
2546.66 2644
2547.14 2785
2547.61 2866
2548.09 2698
2548.57 2774
2549.04 2825
2549.52 2846
2549.99 2942
2550.47 2968
2550.95 2872
2551.42 2903
2551.90 2945
2552.37 3063
2552.85 3133
2553.33 3103
2553.80 2893
2554.28 3054
2554.75 2937
2555.23 3096
2555.71 2983
2556.18 3022
2556.66 2897
2557.14 2835
2557.61 2765
2558.09 2854
2558.57 2857
2559.04 2949
2559.52 2717
2560.00 2853
2560.47 2696
2560.95 2818
2561.43 2744
2561.90 2745
2562.38 2748
2562.86 3026
2563.33 2744
2563.81 2693
2564.29 2720
2564.77 2714
2565.24 2728
2565.72 2708
2566.20 2582
2566.68 2702
2567.15 2742
2567.63 2814
2568.11 2759
2568.59 2582
2569.06 2583
2569.54 2604
2570.02 2665
2570.50 2538
2570.97 2578
2571.45 2480
2571.93 2722
2572.41 2655
2572.89 2620
2573.36 2597
2573.84 2763
2574.32 2612
2574.80 2702
2575.28 2562
2575.75 2544
2576.23 2729
2576.71 2519
2577.19 2591
2577.67 2710
2578.15 2688
2578.62 2665
2579.10 2711
2579.58 2849
2580.06 2494
2580.54 2593
2581.02 2465
2581.50 2568
2581.97 2757
2582.45 2694
2582.93 2582
2583.41 2524
2583.89 2638
2584.37 2609
2584.85 2598
2585.33 2588
2585.81 2614
2586.29 2874
2586.77 2575
2587.24 2570
2587.72 2546
2588.20 2744
2588.68 2784
2589.16 2686
2589.64 2671
2590.12 2831
2590.60 2649
2591.08 2725
2591.56 2767
2592.04 2713
2592.52 2595
2593.00 2660
2593.48 2786
2593.96 2908
2594.44 2739
2594.92 2746
2595.40 2658
2595.88 2794
2596.36 2898
2596.84 2706
2597.32 2769
2597.80 2980
2598.28 2586
2598.76 2452
2599.24 2584
2599.72 2708
2600.20 2669
2600.68 2649
2601.16 2724
2601.64 2551
2602.12 2482
2602.61 2473
2603.09 2462
2603.57 2545
2604.05 2692
2604.53 2634
2605.01 2654
2605.49 2705
2605.97 2696
2606.45 2590
2606.93 2533
2607.42 2699
2607.90 2842
2608.38 2659
2608.86 2647
2609.34 2617
2609.82 2716
2610.30 2570
2610.78 2870
2611.27 2676
2611.75 2745
2612.23 2760
2612.71 2593
2613.19 2676
2613.67 2810
2614.16 2745
2614.64 2652
2615.12 2807
2615.60 2768
2616.08 2702
2616.57 2666
2617.05 2633
2617.53 2786
2618.01 2995
2618.49 2905
2618.98 2918
2619.46 2900
2619.94 2926
2620.42 2967
2620.91 2833
2621.39 3040
2621.87 2667
2622.35 2509
2622.84 2623
2623.32 2714
2623.80 2683
2624.28 2669
2624.77 2498
2625.25 2796
2625.73 2496
2626.21 2764
2626.70 2520
2627.18 2715
2627.66 2773
2628.15 2773
2628.63 2781
2629.11 2743
2629.60 2750
2630.08 2727
2630.56 2833
2631.05 2759
2631.53 2973
2632.01 2985
2632.50 2960
2632.98 3010
2633.46 2920
2633.95 2891
2634.43 3149
2634.91 3049
2635.40 2759
2635.88 2749
2636.37 2828
2636.85 2910
2637.33 2687
2637.82 2542
2638.30 2556
2638.79 2437
2639.27 2668
2639.75 2584
2640.24 2555
2640.72 2502
2641.21 2491
2641.69 2642
2642.18 2634
2642.66 2752
2643.14 2610
2643.63 2470
2644.11 2588
2644.60 2732
2645.08 2750
2645.57 2713
2646.05 2622
2646.54 2658
2647.02 2655
2647.51 2597
2647.99 2695
2648.48 2701
2648.96 2757
2649.45 2780
2649.93 2866
2650.42 2836
2650.90 2805
2651.39 2801
2651.87 2741
2652.36 2556
2652.84 2584
2653.33 2707
2653.81 2652
2654.30 2738
2654.78 2741
2655.27 2794
2655.76 2885
2656.24 2721
2656.73 2704
2657.21 2732
2657.70 2727
2658.18 2756
2658.67 2662
2659.16 2763
2659.64 2808
2660.13 2675
2660.61 2711
2661.10 2658
2661.59 2688
2662.07 2581
2662.56 2678
2663.05 2663
2663.53 2641
2664.02 2649
2664.50 2687
2664.99 2538
2665.48 2688
2665.96 2805
2666.45 2762
2666.94 2595
2667.42 2524
2667.91 2503
2668.40 2639
2668.88 2589
2669.37 2615
2669.86 2563
2670.34 2517
2670.83 2392
2671.32 2670
2671.81 2542
2672.29 2640
2672.78 2889
2673.27 2921
2673.75 3001
2674.24 3207
2674.73 3157
2675.22 3265
2675.70 3198
2676.19 3302
2676.68 3510
2677.17 3598
2677.65 3433
2678.14 3263
2678.63 3083
2679.12 3104
2679.61 2889
2680.09 2898
2680.58 2801
2681.07 2865
2681.56 2791
2682.04 2723
2682.53 2532
2683.02 2624
2683.51 2513
2684.00 2777
2684.49 2715
2684.97 2551
2685.46 2661
2685.95 2740
2686.44 2732
2686.93 2830
2687.42 2582
2687.90 2833
2688.39 2874
2688.88 2717
2689.37 2693
2689.86 2584
2690.35 2510
2690.84 2700
2691.33 2571
2691.81 2559
2692.30 2598
2692.79 2638
2693.28 2673
2693.77 2510
2694.26 2366
2694.75 2287
2695.24 2409
2695.73 2486
2696.22 2461
2696.71 2347
2697.20 2541
2697.68 2618
2698.17 2448
2698.66 2512
2699.15 2579
2699.64 2568
2700.13 2662
2700.62 2626
2701.11 2619
2701.60 2727
2702.09 2621
2702.58 2760
2703.07 2855
2703.56 2688
2704.05 2813
2704.54 2754
2705.03 2681
2705.52 2673
2706.01 2653
2706.50 2590
2706.99 2717
2707.48 2669
2707.97 2637
2708.46 2648
2708.95 2432
2709.44 2395
2709.93 2430
2710.43 2605
2710.92 2522
2711.41 2580
2711.90 2742
2712.39 2615
2712.88 2654
2713.37 2750
2713.86 2708
2714.35 2767
2714.84 2904
2715.33 2834
2715.82 2725
2716.32 2790
2716.81 2636
2717.30 2449
2717.79 2439
2718.28 2578
2718.77 2437
2719.26 2362
2719.76 2358
2720.25 2439
2720.74 2556
2721.23 2568
2721.72 2672
2722.21 2522
2722.70 2543
2723.20 2535
2723.69 2567
2724.18 2727
2724.67 2676
2725.16 2520
2725.66 2547
2726.15 2486
2726.64 2742
2727.13 2654
2727.62 2435
2728.12 2694
2728.61 2557
2729.10 2502
2729.59 2517
2730.09 2479
2730.58 2472
2731.07 2466
2731.56 2462
2732.06 2382
2732.55 2749
2733.04 2800
2733.53 2621
2734.03 2585
2734.52 2749
2735.01 2665
2735.50 2655
2736.00 2660
2736.49 2595
2736.98 2691
2737.48 2645
2737.97 2606
2738.46 2807
2738.96 2730
2739.45 2838
2739.94 2741
2740.44 2546
2740.93 2627
2741.42 2695
2741.92 2678
2742.41 2538
2742.90 2713
2743.40 2723
2743.89 2475
2744.38 2653
2744.88 2428
2745.37 2424
2745.86 2474
2746.36 2326
2746.85 2368
2747.35 2322
2747.84 2354
2748.33 2622
2748.83 2318
2749.32 2407
2749.82 2369
2750.31 2304
2750.81 2483
2751.30 2602
2751.79 2574
2752.29 2528
2752.78 2424
2753.28 2506
2753.77 2634
2754.27 2553
2754.76 2793
2755.26 2638
2755.75 2453
2756.24 2423
2756.74 2336
2757.23 2537
2757.73 2555
2758.22 2529
2758.72 2614
2759.21 2642
2759.71 2527
2760.20 2621
2760.70 2506
2761.19 2470
2761.69 2657
2762.19 2565
2762.68 2514
2763.18 2718
2763.67 2597
2764.17 2685
2764.66 2662
2765.16 2560
2765.65 2500
2766.15 2649
2766.64 2479
2767.14 2549
2767.64 2556
2768.13 2591
2768.63 2627
2769.12 2515
2769.62 2666
2770.12 2521
2770.61 2571
2771.11 2666
2771.60 2661
2772.10 2816
2772.60 2822
2773.09 2667
2773.59 2814
2774.08 2913
2774.58 2934
2775.08 3051
2775.57 3017
2776.07 3318
2776.57 3588
2777.06 3569
2777.56 3537
2778.06 3525
2778.55 3592
2779.05 3359
2779.55 3421
2780.04 3647
2780.54 3456
2781.04 3089
2781.54 2968
2782.03 2781
2782.53 2679
2783.03 2785
2783.52 2738
2784.02 2687
2784.52 2626
2785.02 2643
2785.51 2682
2786.01 2472
2786.51 2485
2787.01 2718
2787.50 2517
2788.00 2481
2788.50 2534
2789.00 2516
2789.49 2582
2789.99 2427
2790.49 2482
2790.99 2386
2791.48 2474
2791.98 2626
2792.48 2444
2792.98 2391
2793.48 2645
2793.97 2577
2794.47 2493
2794.97 2390
2795.47 2298
2795.97 2545
2796.47 2583
2796.96 2647
2797.46 2513
2797.96 2458
2798.46 2641
2798.96 2690
2799.46 2465
2799.96 2614
2800.45 2410
2800.95 2468
2801.45 2416
2801.95 2372
2802.45 2457
2802.95 2600
2803.45 2484
2803.95 2605
2804.45 2541
2804.94 2464
2805.44 2610
2805.94 2571
2806.44 2578
2806.94 2584
2807.44 2583
2807.94 2694
2808.44 2743
2808.94 2857
2809.44 2756
2809.94 2507
2810.44 2609
2810.94 2589
2811.44 2701
2811.94 2698
2812.44 2866
2812.94 2755
2813.44 2832
2813.94 2976
2814.44 2777
2814.94 2671
2815.44 2657
2815.94 2800
2816.44 2776
2816.94 2755
2817.44 2653
2817.94 2813
2818.44 2783
2818.94 2641
2819.44 2601
2819.94 2586
2820.44 2801
2820.94 2571
2821.44 2481
2821.94 2509
2822.44 2389
2822.94 2512
2823.44 2446
2823.94 2472
2824.44 2631
2824.94 2509
2825.45 2514
2825.95 2559
2826.45 2576
2826.95 2478
2827.45 2521
2827.95 2488
2828.45 2462
2828.95 2404
2829.45 2401
2829.96 2381
2830.46 2535
2830.96 2442
2831.46 2469
2831.96 2516
2832.46 2369
2832.96 2391
2833.47 2405
2833.97 2449
2834.47 2454
2834.97 2568
2835.47 2449
2835.97 2450
2836.48 2440
2836.98 2580
2837.48 2429
2837.98 2549
2838.48 2575
2838.99 2597
2839.49 2605
2839.99 2636
2840.49 2639
2841.00 2637
2841.50 2733
2842.00 2676
2842.50 2671
2843.01 2603
2843.51 2469
2844.01 2574
2844.51 2388
2845.02 2452
2845.52 2539
2846.02 2591
2846.52 2513
2847.03 2634
2847.53 2610
2848.03 2736
2848.54 2893
2849.04 2866
2849.54 2921
2850.04 2749
2850.55 2995
2851.05 2962
2851.55 2922
2852.06 2656
2852.56 2661
2853.06 2515
2853.57 2664
2854.07 2661
2854.57 2746
2855.08 2632
2855.58 2634
2856.09 2668
2856.59 2604
2857.09 2643
2857.60 2421
2858.10 2456
2858.60 2515
2859.11 2584
2859.61 2577
2860.12 2330
2860.62 2536
2861.12 2538
2861.63 2446
2862.13 2553
2862.64 2488
2863.14 2538
2863.65 2381
2864.15 2481
2864.65 2378
2865.16 2346
2865.66 2634
2866.17 2451
2866.67 2490
2867.18 2293
2867.68 2434
2868.19 2387
2868.69 2368
2869.20 2233
2869.70 2509
2870.21 2677
2870.71 2730
2871.21 2555
2871.72 2548
2872.23 2701
2872.73 2749
2873.24 2940
2873.74 2791
2874.25 2796
2874.75 2869
2875.26 2892
2875.76 2890
2876.27 2967
2876.77 2849
2877.28 2823
2877.78 3028
2878.29 2882
2878.79 2785
2879.30 2802
2879.81 2725
2880.31 2567
2880.82 2740
2881.32 2527
2881.83 2561
2882.34 2447
2882.84 2526
2883.35 2571
2883.85 2672
2884.36 2533
2884.87 2886
2885.37 2776
2885.88 2624
2886.38 2475
2886.89 2542
2887.40 2743
2887.90 2844
2888.41 2837
2888.92 2815
2889.42 2918
2889.93 2859
2890.44 2934
2890.94 2699
2891.45 2465
2891.96 2646
2892.46 2647
2892.97 2623
2893.48 2421
2893.98 2532
2894.49 2633
2895.00 2713
2895.51 2607
2896.01 2806
2896.52 2763
2897.03 2509
2897.53 2621
2898.04 2615
2898.55 2812
2899.06 2705
2899.56 2730
2900.07 2745
2900.58 2759
2901.09 2777
2901.59 2809
2902.10 2774
2902.61 2769
2903.12 2893
2903.63 2805
2904.13 2926
2904.64 3087
2905.15 2869
2905.66 2950
2906.17 3033
2906.67 2860
2907.18 2845
2907.69 2878
2908.20 2793
2908.71 2741
2909.21 2872
2909.72 2735
2910.23 2509
2910.74 2572
2911.25 2602
2911.76 2535
2912.26 2502
2912.77 2912
2913.28 2716
2913.79 2648
2914.30 2650
2914.81 2892
2915.32 2813
2915.83 2849
2916.34 2702
2916.84 2690
2917.35 2722
2917.86 2704
2918.37 2711
2918.88 2522
2919.39 2413
2919.90 2504
2920.41 2418
2920.92 2462
2921.43 2494
2921.94 2643
2922.45 2722
2922.96 2727
2923.46 2427
2923.97 2257
2924.48 2422
2924.99 2643
2925.50 2448
2926.01 2420
2926.52 2452
2927.03 2306
2927.54 2436
2928.05 2496
2928.56 2524
2929.07 2409
2929.58 2585
2930.09 2543
2930.60 2400
2931.11 2370
2931.62 2471
2932.13 2491
2932.64 2464
2933.15 2563
2933.67 2459
2934.18 2392
2934.69 2595
2935.20 2495
2935.71 2608
2936.22 2611
2936.73 2613
2937.24 2690
2937.75 2701
2938.26 2609
2938.77 2512
2939.28 2509
2939.79 2710
2940.30 2555
2940.82 2672
2941.33 2636
2941.84 2737
2942.35 2665
2942.86 2633
2943.37 2752
2943.88 2725
2944.39 2445
2944.91 2526
2945.42 2549
2945.93 2689
2946.44 2752
2946.95 2827
2947.46 2959
2947.98 2746
2948.49 3007
2949.00 2840
2949.51 2583
2950.02 2720
2950.53 2543
2951.05 2446
2951.56 2474
2952.07 2587
2952.58 2583
2953.09 2538
2953.61 2592
2954.12 2700
2954.63 2513
2955.14 2509
2955.66 2365
2956.17 2411
2956.68 2423
2957.19 2621
2957.71 2563
2958.22 2552
2958.73 2619
2959.24 2633
2959.76 2498
2960.27 2592
2960.78 2672
2961.29 2520
2961.81 2531
2962.32 2518
2962.83 2806
2963.35 2693
2963.86 2580
2964.37 2503
2964.89 2540
2965.40 2539
2965.91 2513
2966.43 2451
2966.94 2504
2967.45 2320
2967.97 2367
2968.48 2429
2968.99 2410
2969.51 2262
2970.02 2318
2970.53 2297
2971.05 2376
2971.56 2446
2972.07 2351
2972.59 2389
2973.10 2474
2973.62 2327
2974.13 2521
2974.64 2489
2975.16 2348
2975.67 2439
2976.19 2408
2976.70 2294
2977.22 2421
2977.73 2462
2978.24 2243
2978.76 2291
2979.27 2272
2979.79 2205
2980.30 2365
2980.82 2333
2981.33 2565
2981.85 2371
2982.36 2354
2982.87 2572
2983.39 2447
2983.90 2444
2984.42 2483
2984.93 2568
2985.45 2657
2985.96 2599
2986.48 2491
2986.99 2621
2987.51 2674
2988.02 2608
2988.54 2571
2989.05 2649
2989.57 2744
2990.09 2502
2990.60 2385
2991.12 2477
2991.63 2391
2992.15 2353
2992.66 2395
2993.18 2464
2993.69 2545
2994.21 2364
2994.73 2478
2995.24 2487
2995.76 2620
2996.27 2781
2996.79 2785
2997.30 2717
2997.82 2949
2998.34 2933
2998.85 2773
2999.37 2836
2999.89 2877
3000.40 2905
3000.92 2731
3001.43 2699
3001.95 2796
3002.47 2644
3002.98 2501
3003.50 2543
3004.02 2669
3004.53 2612
3005.05 2714
3005.57 2764
3006.08 2673
3006.60 2814
3007.12 2591
3007.63 2621
3008.15 2597
3008.67 2595
3009.18 2460
3009.70 2483
3010.22 2646
3010.74 2618
3011.25 2440
3011.77 2269
3012.29 2313
3012.80 2411
3013.32 2357
3013.84 2385
3014.36 2456
3014.87 2624
3015.39 2510
3015.91 2592
3016.43 2552
3016.94 2689
3017.46 2640
3017.98 2672
3018.50 2563
3019.02 2624
3019.53 2713
3020.05 2748
3020.57 2672
3021.09 2671
3021.60 2698
3022.12 2719
3022.64 2733
3023.16 2679
3023.68 2470
3024.20 2703
3024.71 2746
3025.23 2956
3025.75 2645
3026.27 2559
3026.79 2633
3027.31 2611
3027.82 2525
3028.34 2737
3028.86 2590
3029.38 2649
3029.90 2522
3030.42 2486
3030.94 2496
3031.46 2566
3031.98 2607
3032.49 2642
3033.01 2515
3033.53 2651
3034.05 2663
3034.57 2482
3035.09 2261
3035.61 2545
3036.13 2482
3036.65 2454
3037.17 2589
3037.69 2547
3038.21 2628
3038.73 2680
3039.25 2482
3039.76 2555
3040.28 2536
3040.80 2715
3041.32 2707
3041.84 2622
3042.36 2483
3042.88 2438
3043.40 2327
3043.92 2373
3044.44 2239
3044.96 2321
3045.48 2290
3046.00 2338
3046.52 2320
3047.04 2393
3047.56 2332
3048.08 2428
3048.60 2363
3049.13 2378
3049.65 2420
3050.17 2316
3050.69 2445
3051.21 2448
3051.73 2480
3052.25 2321
3052.77 2260
3053.29 2395
3053.81 2307
3054.33 2256
3054.85 2275
3055.37 2348
3055.89 2423
3056.42 2302
3056.94 2424
3057.46 2421
3057.98 2246
3058.50 2370
3059.02 2572
3059.54 2322
3060.06 2375
3060.59 2407
3061.11 2433
3061.63 2420
3062.15 2495
3062.67 2471
3063.19 2413
3063.71 2354
3064.24 2459
3064.76 2599
3065.28 2375
3065.80 2492
3066.32 2481
3066.85 2579
3067.37 2630
3067.89 2675
3068.41 2593
3068.93 2521
3069.46 2452
3069.98 2354
3070.50 2307
3071.02 2331
3071.54 2317
3072.07 2420
3072.59 2392
3073.11 2398
3073.63 2487
3074.16 2371
3074.68 2430
3075.20 2597
3075.73 2460
3076.25 2308
3076.77 2246
3077.29 2370
3077.82 2435
3078.34 2482
3078.86 2597
3079.39 2562
3079.91 2628
3080.43 2968
3080.95 2655
3081.48 2778
3082.00 2776
3082.52 2739
3083.05 2791
3083.57 2593
3084.09 2555
3084.62 2688
3085.14 2730
3085.66 2646
3086.19 2565
3086.71 2429
3087.24 2487
3087.76 2468
3088.28 2425
3088.81 2344
3089.33 2363
3089.85 2496
3090.38 2699
3090.90 2666
3091.43 2476
3091.95 2361
3092.47 2519
3093.00 2556
3093.52 2443
3094.05 2312
3094.57 2385
3095.10 2339
3095.62 2411
3096.14 2310
3096.67 2339
3097.19 2284
3097.72 2487
3098.24 2508
3098.77 2387
3099.29 2451
3099.82 2364
3100.34 2238
3100.87 2278
3101.39 2432
3101.92 2391
3102.44 2303
3102.97 2389
3103.49 2304
3104.02 2321
3104.54 2344
3105.07 2451
3105.59 2389
3106.12 2316
3106.64 2417
3107.17 2272
3107.69 2126
3108.22 2251
3108.74 2137
3109.27 2222
3109.79 2170
3110.32 2250
3110.85 2120
3111.37 2178
3111.90 2091
3112.42 2103
3112.95 2160
3113.48 2373
3114.00 2279
3114.53 2381
3115.05 2316
3115.58 2402
3116.11 2255
3116.63 2228
3117.16 2140
3117.68 2213
3118.21 2101
3118.74 2184
3119.26 2281
3119.79 2176
3120.32 2263
3120.84 2360
3121.37 2313
3121.90 2253
3122.42 2333
3122.95 2363
3123.48 2119
3124.00 2263
3124.53 2283
3125.06 2205
3125.58 2251
3126.11 2321
3126.64 2405
3127.16 2061
3127.69 2274
3128.22 2256
3128.75 2354
3129.27 2331
3129.80 2108
3130.33 2274
3130.85 2425
3131.38 2453
3131.91 2181
3132.44 2182
3132.96 2375
3133.49 2297
3134.02 2376
3134.55 2368
3135.07 2293
3135.60 2214
3136.13 2185
3136.66 2258
3137.19 2345
3137.71 2262
3138.24 2267
3138.77 2329
3139.30 2172
3139.83 2445
3140.35 2139
3140.88 2107
3141.41 2342
3141.94 2174
3142.47 2194
3143.00 2222
3143.52 2240
3144.05 2084
3144.58 2154
3145.11 2075
3145.64 2189
3146.17 2372
3146.70 2459
3147.22 2404
3147.75 2470
3148.28 2367
3148.81 2616
3149.34 2591
3149.87 2749
3150.40 2625
3150.93 2525
3151.46 2694
3151.98 2730
3152.51 2610
3153.04 2545
3153.57 2640
3154.10 2524
3154.63 2497
3155.16 2525
3155.69 2400
3156.22 2466
3156.75 2608
3157.28 2536
3157.81 2538
3158.34 2362
3158.87 2506
3159.40 2328
3159.93 2378
3160.46 2509
3160.99 2477
3161.52 2596
3162.05 2612
3162.58 2598
3163.11 2528
3163.64 2412
3164.17 2347
3164.70 2229
3165.23 2423
3165.76 2296
3166.29 2303
3166.82 2334
3167.35 2285
3167.88 2075
3168.41 2008
3168.94 2292
3169.47 2221
3170.00 2116
3170.53 2073
3171.06 2212
3171.59 2212
3172.13 2385
3172.66 2447
3173.19 2383
3173.72 2470
3174.25 2498
3174.78 2553
3175.31 2788
3175.84 2951
3176.37 2909
3176.90 2676
3177.44 2668
3177.97 2685
3178.50 2369
3179.03 2504
3179.56 2537
3180.09 2395
3180.62 2353
3181.16 2287
3181.69 2279
3182.22 2385
3182.75 2315
3183.28 2302
3183.81 2310
3184.35 2325
3184.88 2249
3185.41 2219
3185.94 2215
3186.47 2211
3187.01 2276
3187.54 2381
3188.07 2410
3188.60 2248
3189.14 2252
3189.67 2427
3190.20 2535
3190.73 2464
3191.26 2373
3191.80 2225
3192.33 2317
3192.86 2480
3193.39 2394
3193.93 2154
3194.46 2248
3194.99 2360
3195.53 2328
3196.06 2262
3196.59 2037
3197.12 2235
3197.66 2244
3198.19 2280
3198.72 2320
3199.26 2382
3199.79 2443
3200.32 2470
3200.86 2425
3201.39 2528
3201.92 2538
3202.46 2703
3202.99 2575
3203.52 2609
3204.06 2561
3204.59 2573
3205.12 2579
3205.66 2471
3206.19 2325
3206.72 2367
3207.26 2262
3207.79 2314
3208.33 2237
3208.86 2295
3209.39 2367
3209.93 2419
3210.46 2381
3211.00 2325
3211.53 2382
3212.06 2541
3212.60 2517
3213.13 2653
3213.67 2777
3214.20 2754
3214.74 2653
3215.27 2449
3215.80 2499
3216.34 2591
3216.87 2375
3217.41 2143
3217.94 2124
3218.48 2445
3219.01 2599
3219.55 2222
3220.08 2397
3220.62 2579
3221.15 2479
3221.69 2643
3222.22 2655
3222.76 2750
3223.29 2802
3223.83 2801
3224.36 2827
3224.90 2847
3225.43 2896
3225.97 2728
3226.50 2716
3227.04 2866
3227.57 2893
3228.11 2767
3228.65 2727
3229.18 2574
3229.72 2519
3230.25 2323
3230.79 2386
3231.32 2366
3231.86 2424
3232.40 2427
3232.93 2377
3233.47 2334
3234.00 2422
3234.54 2271
3235.08 2318
3235.61 2365
3236.15 2439
3236.68 2415
3237.22 2601
3237.76 2551
3238.29 2553
3238.83 2403
3239.37 2333
3239.90 2657
3240.44 2553
3240.97 2458
3241.51 2631
3242.05 2659
3242.58 2454
3243.12 2433
3243.66 2428
3244.20 2429
3244.73 2385
3245.27 2320
3245.81 2218
3246.34 2379
3246.88 2228
3247.42 2247
3247.95 2390
3248.49 2302
3249.03 2306
3249.57 2268
3250.10 2237
3250.64 2261
3251.18 2529
3251.72 2505
3252.25 2497
3252.79 2415
3253.33 2452
3253.87 2417
3254.40 2457
3254.94 2501
3255.48 2494
3256.02 2719
3256.55 2615
3257.09 2499
3257.63 2462
3258.17 2445
3258.71 2555
3259.24 2603
3259.78 2526
3260.32 2420
3260.86 2570
3261.40 2792
3261.94 2622
3262.47 2616
3263.01 2645
3263.55 2741
3264.09 2808
3264.63 2704
3265.17 2712
3265.71 2701
3266.24 2685
3266.78 2735
3267.32 2544
3267.86 2594
3268.40 2387
3268.94 2443
3269.48 2456
3270.02 2409
3270.55 2392
3271.09 2373
3271.63 2211
3272.17 2207
3272.71 2311
3273.25 2248
3273.79 2220
3274.33 2288
3274.87 2422
3275.41 2499
3275.95 2567
3276.49 2467
3277.03 2446
3277.57 2520
3278.11 2449
3278.65 2452
3279.19 2394
3279.73 2568
3280.26 2473
3280.80 2636
3281.34 2539
3281.88 2499
3282.42 2649
3282.96 2380
3283.50 2316
3284.04 2649
3284.59 2603
3285.13 2592
3285.67 2788
3286.21 3052
3286.75 3243
3287.29 3148
3287.83 3105
3288.37 3014
3288.91 3074
3289.45 2965
3289.99 2762
3290.53 2837
3291.07 2758
3291.61 2655
3292.15 2579
3292.69 2454
3293.23 2501
3293.77 2465
3294.32 2297
3294.86 2307
3295.40 2532
3295.94 2477
3296.48 2573
3297.02 2477
3297.56 2449
3298.10 2500
3298.65 2432
3299.19 2417
3299.73 2432
3300.27 2302
3300.81 2211
3301.35 2281
3301.89 2524
3302.44 2540
3302.98 2587
3303.52 2403
3304.06 2330
3304.60 2358
3305.14 2352
3305.69 2209
3306.23 2259
3306.77 2453
3307.31 2349
3307.85 2307
3308.40 2344
3308.94 2278
3309.48 2217
3310.02 2547
3310.57 2547
3311.11 2418
3311.65 2540
3312.19 2413
3312.74 2489
3313.28 2457
3313.82 2469
3314.36 2327
3314.91 2409
3315.45 2471
3315.99 2395
3316.53 2543
3317.08 2639
3317.62 2537
3318.16 2447
3318.71 2481
3319.25 2498
3319.79 2506
3320.34 2452
3320.88 2510
3321.42 2517
3321.96 2432
3322.51 2606
3323.05 2457
3323.59 2346
3324.14 2449
3324.68 2416
3325.23 2523
3325.77 2522
3326.31 2506
3326.86 2482
3327.40 2570
3327.94 2630
3328.49 2455
3329.03 2267
3329.57 2367
3330.12 2205
3330.66 2345
3331.21 2215
3331.75 2165
3332.29 2133
3332.84 2131
3333.38 2193
3333.93 2206
3334.47 2241
3335.02 2265
3335.56 2226
3336.10 2034
3336.65 2033
3337.19 2151
3337.74 2101
3338.28 2098
3338.83 2270
3339.37 2321
3339.92 2240
3340.46 2169
3341.01 2212
3341.55 2240
3342.10 2151
3342.64 2211
3343.19 2156
3343.73 2251
3344.28 2412
3344.82 2319
3345.37 2304
3345.91 2332
3346.46 2294
3347.00 2352
3347.55 2326
3348.09 2353
3348.64 2212
3349.18 2248
3349.73 2368
3350.27 2459
3350.82 2282
3351.37 2384
3351.91 2360
3352.46 2506
3353.00 2385
3353.55 2365
3354.10 2331
3354.64 2356
3355.19 2162
3355.73 2279
3356.28 2237
3356.83 2180
3357.37 2193
3357.92 2214
3358.46 2174
3359.01 2332
3359.56 2211
3360.10 2199
3360.65 2090
3361.20 2207
3361.74 2079
3362.29 2273
3362.84 2219
3363.38 2296
3363.93 2280
3364.48 2194
3365.02 2264
3365.57 2058
3366.12 2139
3366.66 2295
3367.21 2261
3367.76 2291
3368.30 2271
3368.85 2290
3369.40 2282
3369.94 2284
3370.49 2108
3371.04 2213
3371.59 2267
3372.13 2407
3372.68 2214
3373.23 2226
3373.78 2311
3374.32 2307
3374.87 2363
3375.42 2123
3375.97 2098
3376.51 2031
3377.06 2171
3377.61 2115
3378.16 2112
3378.71 2109
3379.25 2045
3379.80 2088
3380.35 2098
3380.90 2090
3381.45 1950
3381.99 2140
3382.54 2109
3383.09 2197
3383.64 2133
3384.19 2034
3384.74 2126
3385.28 2055
3385.83 2249
3386.38 2301
3386.93 2171
3387.48 2198
3388.03 2154
3388.58 2237
3389.12 2104
3389.67 2295
3390.22 2236
3390.77 2120
3391.32 2177
3391.87 2176
3392.42 2193
3392.97 2112
3393.52 1968
3394.06 2051
3394.61 2103
3395.16 2107
3395.71 2032
3396.26 2204
3396.81 2188
3397.36 2094
3397.91 2058
3398.46 2049
3399.01 1960
3399.56 1988
3400.11 2038
3400.66 2137
3401.21 2136
3401.76 2085
3402.31 1990
3402.86 1977
3403.41 2160
3403.96 2061
3404.51 2115
3405.06 2419
3405.61 2134
3406.16 2125
3406.71 1978
3407.26 1994
3407.81 2087
3408.36 2136
3408.91 2115
3409.46 2011
3410.01 2187
3410.56 2304
3411.11 2126
3411.66 2028
3412.21 2110
3412.76 2048
3413.31 2009
3413.86 1854
3414.41 2032
3414.96 1889
3415.51 2076
3416.07 2099
3416.62 1992
3417.17 2005
3417.72 1949
3418.27 2108
3418.82 2056
3419.37 2160
3419.92 2083
3420.47 2145
3421.03 2093
3421.58 2045
3422.13 1941
3422.68 2038
3423.23 2016
3423.78 2052
3424.33 2060
3424.89 1888
3425.44 2071
3425.99 2019
3426.54 2036
3427.09 2011
3427.65 2111
3428.20 2018
3428.75 2101
3429.30 2093
3429.85 2074
3430.41 2048
3430.96 2127
3431.51 2078
3432.06 2069
3432.61 1980
3433.17 2054
3433.72 2072
3434.27 2065
3434.82 2155
3435.38 2065
3435.93 2113
3436.48 2024
3437.03 2062
3437.59 2113
3438.14 2129
3438.69 1958
3439.24 1967
3439.80 2023
3440.35 2097
3440.90 2168
3441.46 2063
3442.01 2137
3442.56 2190
3443.11 2160
3443.67 1987
3444.22 2149
3444.77 2224
3445.33 2290
3445.88 2176
3446.43 2089
3446.99 2173
3447.54 2235
3448.09 2083
3448.65 1955
3449.20 2095
3449.76 2291
3450.31 2128
3450.86 2009
3451.42 1959
3451.97 2155
3452.52 2121
3453.08 1948
3453.63 1988
3454.19 2082
3454.74 2024
3455.29 1917
3455.85 1941
3456.40 2025
3456.96 1892
3457.51 1969
3458.07 2114
3458.62 2150
3459.17 2266
3459.73 2038
3460.28 2201
3460.84 2227
3461.39 2297
3461.95 2228
3462.50 2026
3463.06 2138
3463.61 2199
3464.17 2289
3464.72 2234
3465.27 2273
3465.83 2122
3466.38 2175
3466.94 2119
3467.49 2194
3468.05 2303
3468.61 2283
3469.16 2180
3469.72 2055
3470.27 2209
3470.83 2260
3471.38 2293
3471.94 2251
3472.49 2289
3473.05 2257
3473.60 2272
3474.16 2399
3474.71 2320
3475.27 2298
3475.83 2209
3476.38 2020
3476.94 2185
3477.49 2321
3478.05 2303
3478.61 2207
3479.16 2277
3479.72 2298
3480.27 2209
3480.83 2221
3481.39 2134
3481.94 2435
3482.50 2473
3483.05 2059
3483.61 2072
3484.17 2213
3484.72 2252
3485.28 2265
3485.84 2237
3486.39 2339
3486.95 2237
3487.51 2214
3488.06 2264
3488.62 2195
3489.18 2451
3489.73 2510
3490.29 2530
3490.85 2600
3491.40 2663
3491.96 2539
3492.52 2513
3493.08 2711
3493.63 2696
3494.19 2740
3494.75 2592
3495.30 2482
3495.86 2548
3496.42 2577
3496.98 2563
3497.53 2688
3498.09 2672
3498.65 2692
3499.21 2747
3499.76 2897
3500.32 2940
3500.88 3081
3501.44 3445
3501.99 3915
3502.55 4365
3503.11 4880
3503.67 5081
3504.23 5470
3504.78 6221
3505.34 7156
3505.90 7676
3506.46 8066
3507.02 8422
3507.58 8466
3508.13 8169
3508.69 7477
3509.25 7087
3509.81 6347
3510.37 5354
3510.93 4646
3511.48 4403
3512.04 3597
3512.60 3208
3513.16 2814
3513.72 2795
3514.28 2828
3514.84 2617
3515.40 2459
3515.95 2420
3516.51 2491
3517.07 2354
3517.63 2213
3518.19 2109
3518.75 2257
3519.31 2296
3519.87 2214
3520.43 2263
3520.99 2391
3521.55 2255
3522.11 2094
3522.67 2303
3523.22 2293
3523.78 2282
3524.34 2212
3524.90 2242
3525.46 2299
3526.02 2223
3526.58 2376
3527.14 2326
3527.70 2355
3528.26 2341
3528.82 2274
3529.38 2366
3529.94 2317
3530.50 2301
3531.06 2447
3531.62 2237
3532.18 2335
3532.74 2148
3533.30 2200
3533.86 2167
3534.42 2265
3534.98 2290
3535.54 2478
3536.11 2453
3536.67 2375
3537.23 2449
3537.79 2292
3538.35 2354
3538.91 2455
3539.47 2537
3540.03 2461
3540.59 2430
3541.15 2530
3541.71 2559
3542.27 2773
3542.84 2809
3543.40 2788
3543.96 2789
3544.52 2916
3545.08 2844
3545.64 2842
3546.20 2910
3546.76 2759
3547.33 2714
3547.89 2601
3548.45 2643
3549.01 2515
3549.57 2279
3550.13 2312
3550.69 2180
3551.26 2298
3551.82 2255
3552.38 2229
3552.94 2362
3553.50 2049
3554.07 2178
3554.63 2242
3555.19 2049
3555.75 2152
3556.31 2012
3556.88 2098
3557.44 2093
3558.00 2109
3558.56 2062
3559.13 2155
3559.69 2218
3560.25 2147
3560.81 2180
3561.38 2179
3561.94 2052
3562.50 2045
3563.06 2261
3563.63 2127
3564.19 2163
3564.75 2387
3565.31 2411
3565.88 2312
3566.44 2304
3567.00 2288
3567.57 2253
3568.13 2182
3568.69 2062
3569.26 2131
3569.82 2286
3570.38 2163
3570.95 2065
3571.51 2174
3572.07 2028
3572.64 1985
3573.20 2190
3573.76 2294
3574.33 2239
3574.89 2209
3575.45 2237
3576.02 2251
3576.58 2227
3577.14 2365
3577.71 2424
3578.27 2378
3578.84 2400
3579.40 2497
3579.96 2519
3580.53 2733
3581.09 2430
3581.66 2281
3582.22 2339
3582.78 2368
3583.35 2493
3583.91 2424
3584.48 2345
3585.04 2455
3585.61 2619
3586.17 2423
3586.74 2343
3587.30 2273
3587.86 2238
3588.43 2372
3588.99 2377
3589.56 2158
3590.12 2213
3590.69 2382
3591.25 2129
3591.82 2201
3592.38 2237
3592.95 2284
3593.51 2081
3594.08 2072
3594.64 2068
3595.21 2024
3595.77 2097
3596.34 2214
3596.90 2340
3597.47 2377
3598.04 2202
3598.60 2196
3599.17 2115
3599.73 2187
3600.30 2227
3600.86 2242
3601.43 2194
3601.99 2133
3602.56 2265
3603.13 2285
3603.69 2123
3604.26 2240
3604.82 2125
3605.39 2032
3605.96 2140
3606.52 2109
3607.09 2092
3607.65 2145
3608.22 2057
3608.79 2064
3609.35 2124
3609.92 1875
3610.49 2018
3611.05 1986
3611.62 1837
3612.19 1922
3612.75 2052
3613.32 2076
3613.89 2153
3614.45 2027
3615.02 2092
3615.59 2177
3616.15 2219
3616.72 2250
3617.29 2386
3617.85 2475
3618.42 2439
3618.99 2374
3619.55 2415
3620.12 2535
3620.69 2697
3621.26 2676
3621.82 2548
3622.39 2552
3622.96 2433
3623.53 2559
3624.09 2426
3624.66 2393
3625.23 2339
3625.80 2269
3626.36 2270
3626.93 2038
3627.50 2190
3628.07 2172
3628.63 2039
3629.20 1955
3629.77 2035
3630.34 2089
3630.91 2063
3631.47 2180
3632.04 2153
3632.61 2228
3633.18 2211
3633.75 2313
3634.32 2280
3634.88 2541
3635.45 2668
3636.02 2547
3636.59 2363
3637.16 2386
3637.73 2368
3638.29 2305
3638.86 2231
3639.43 2212
3640.00 2047
3640.57 2055
3641.14 2104
3641.71 2094
3642.28 2222
3642.84 2148
3643.41 2345
3643.98 2219
3644.55 2065
3645.12 2167
3645.69 2251
3646.26 2143
3646.83 2208
3647.40 2182
3647.97 2042
3648.54 2034
3649.11 2182
3649.68 2133
3650.25 2072
3650.81 2032
3651.38 2207
3651.95 2064
3652.52 2090
3653.09 2190
3653.66 2094
3654.23 2158
3654.80 2119
3655.37 2164
3655.94 2077
3656.51 2174
3657.08 2152
3657.65 2231
3658.22 2150
3658.79 1931
3659.36 2169
3659.93 2260
3660.50 2262
3661.07 2123
3661.64 2108
3662.22 2075
3662.79 2176
3663.36 1958
3663.93 2000
3664.50 1870
3665.07 1951
3665.64 2057
3666.21 1989
3666.78 1950
3667.35 1983
3667.92 1991
3668.49 2122
3669.06 1943
3669.64 2034
3670.21 1955
3670.78 1977
3671.35 2053
3671.92 2043
3672.49 1942
3673.06 2009
3673.63 2037
3674.21 2112
3674.78 2232
3675.35 2049
3675.92 2068
3676.49 2067
3677.06 2183
3677.63 2204
3678.21 2157
3678.78 2121
3679.35 1965
3679.92 1859
3680.49 2051
3681.07 2049
3681.64 1785
3682.21 1909
3682.78 1978
3683.35 1965
3683.93 1819
3684.50 1897
3685.07 1899
3685.64 1953
3686.21 1996
3686.79 2008
3687.36 2027
3687.93 1890
3688.50 1946
3689.08 1869
3689.65 2037
3690.22 1998
3690.80 1863
3691.37 1924
3691.94 1927
3692.51 1800
3693.09 1927
3693.66 1999
3694.23 2023
3694.81 1904
3695.38 1822
3695.95 1912
3696.52 1895
3697.10 2017
3697.67 1945
3698.24 1920
3698.82 1817
3699.39 1940
3699.96 2054
3700.54 1942
3701.11 1877
3701.68 1998
3702.26 2000
3702.83 1906
3703.41 1899
3703.98 1895
3704.55 1761
3705.13 1854
3705.70 1955
3706.27 1902
3706.85 1932
3707.42 1956
3708.00 2028
3708.57 1890
3709.14 1831
3709.72 1958
3710.29 1936
3710.87 1867
3711.44 1887
3712.02 2000
3712.59 1877
3713.16 1839
3713.74 1833
3714.31 1849
3714.89 1952
3715.46 2018
3716.04 1863
3716.61 1941
3717.19 1804
3717.76 1795
3718.34 1898
3718.91 1864
3719.49 1840
3720.06 2015
3720.64 1867
3721.21 1964
3721.79 1876
3722.36 1791
3722.94 1833
3723.51 1829
3724.09 1865
3724.66 1789
3725.24 1775
3725.81 1972
3726.39 1836
3726.96 1709
3727.54 1820
3728.12 1887
3728.69 2053
3729.27 1890
3729.84 1776
3730.42 1928
3730.99 2016
3731.57 2071
3732.15 1893
3732.72 1904
3733.30 1929
3733.87 2076
3734.45 1879
3735.03 1820
3735.60 1796
3736.18 1924
3736.75 1799
3737.33 1764
3737.91 1927
3738.48 1939
3739.06 1838
3739.64 1822
3740.21 1795
3740.79 1703
3741.37 1789
3741.94 1916
3742.52 1816
3743.10 1781
3743.67 1904
3744.25 1814
3744.83 1822
3745.40 1887
3745.98 1956
3746.56 1695
3747.13 1780
3747.71 1891
3748.29 1780
3748.87 1832
3749.44 1890
3750.02 1871
3750.60 1866
3751.17 1879
3751.75 1928
3752.33 1875
3752.91 1907
3753.48 2097
3754.06 1982
3754.64 1918
3755.22 1981
3755.80 1837
3756.37 1879
3756.95 1939
3757.53 1807
3758.11 1890
3758.68 1991
3759.26 1877
3759.84 1828
3760.42 1791
3761.00 1777
3761.58 1831
3762.15 1721
3762.73 1846
3763.31 1950
3763.89 1778
3764.47 1823
3765.04 1859
3765.62 2024
3766.20 1962
3766.78 1895
3767.36 1929
3767.94 1776
3768.52 1820
3769.10 1973
3769.67 1956
3770.25 1754
3770.83 1892
3771.41 1930
3771.99 1818
3772.57 1913
3773.15 2075
3773.73 1948
3774.31 1932
3774.89 1962
3775.46 1899
3776.04 1739
3776.62 1778
3777.20 1882
3777.78 1892
3778.36 1804
3778.94 1882
3779.52 1727
3780.10 1729
3780.68 1821
3781.26 2100
3781.84 2027
3782.42 1787
3783.00 1831
3783.58 1787
3784.16 1743
3784.74 1929
3785.32 1802
3785.90 1795
3786.48 1724
3787.06 1774
3787.64 1787
3788.22 1668
3788.80 1809
3789.38 2016
3789.96 2034
3790.54 1841
3791.12 1844
3791.70 1927
3792.28 1914
3792.86 2017
3793.44 2043
3794.02 1993
3794.60 2094
3795.18 2052
3795.77 2016
3796.35 2032
3796.93 2078
3797.51 2085
3798.09 2223
3798.67 2256
3799.25 1997
3799.83 2078
3800.41 2244
3800.99 2145
3801.58 2142
3802.16 2322
3802.74 2363
3803.32 2269
3803.90 2347
3804.48 2489
3805.06 2520
3805.65 2378
3806.23 2218
3806.81 2189
3807.39 2248
3807.97 2246
3808.55 2363
3809.14 2376
3809.72 2274
3810.30 2284
3810.88 2423
3811.46 2375
3812.05 2358
3812.63 2252
3813.21 2378
3813.79 2385
3814.37 2451
3814.96 2445
3815.54 2457
3816.12 2586
3816.70 2558
3817.29 2632
3817.87 2813
3818.45 2760
3819.03 2686
3819.62 2591
3820.20 2379
3820.78 2386
3821.36 2089
3821.95 2057
3822.53 2164
3823.11 2138
3823.70 2066
3824.28 2141
3824.86 2114
3825.45 1973
3826.03 2007
3826.61 2089
3827.19 1950
3827.78 1989
3828.36 1871
3828.94 1920
3829.53 2020
3830.11 1884
3830.69 1923
3831.28 1998
3831.86 2136
3832.45 1780
3833.03 1769
3833.61 1894
3834.20 1841
3834.78 1764
3835.36 1764
3835.95 1893
3836.53 1877
3837.12 2102
3837.70 1935
3838.28 1983
3838.87 1975
3839.45 1880
3840.04 1849
3840.62 1893
3841.20 1943
3841.79 1981
3842.37 1957
3842.96 1851
3843.54 1802
3844.13 1803
3844.71 1629
3845.30 1748
3845.88 1831
3846.47 1848
3847.05 1779
3847.63 1873
3848.22 1713
3848.80 1781
3849.39 1883
3849.97 1735
3850.56 1706
3851.14 1821
3851.73 1944
3852.31 2003
3852.90 2004
3853.48 2022
3854.07 2060
3854.66 1877
3855.24 1995
3855.83 1830
3856.41 2008
3857.00 2042
3857.58 1821
3858.17 1820
3858.75 1830
3859.34 1813
3859.92 1732
3860.51 1689
3861.10 1730
3861.68 1729
3862.27 1880
3862.85 1928
3863.44 1720
3864.03 1789
3864.61 1804
3865.20 1818
3865.78 1907
3866.37 1813
3866.96 1754
3867.54 1689
3868.13 1956
3868.72 1876
3869.30 1857
3869.89 1882
3870.47 1737
3871.06 1808
3871.65 1882
3872.23 2035
3872.82 2112
3873.41 2045
3873.99 1909
3874.58 2101
3875.17 2011
3875.76 1926
3876.34 1924
3876.93 1982
3877.52 2023
3878.10 1945
3878.69 2090
3879.28 1931
3879.86 1774
3880.45 1808
3881.04 1892
3881.63 1862
3882.21 1697
3882.80 1738
3883.39 1842
3883.98 1630
3884.56 1868
3885.15 1845
3885.74 1774
3886.33 1776
3886.91 1732
3887.50 1725
3888.09 1667
3888.68 1785
3889.27 1796
3889.85 1637
3890.44 1583
3891.03 1703
3891.62 1689
3892.21 1764
3892.79 1835
3893.38 1953
3893.97 1782
3894.56 1962
3895.15 1746
3895.74 1774
3896.32 1809
3896.91 1883
3897.50 1869
3898.09 1857
3898.68 1737
3899.27 1773
3899.86 1875
3900.45 1936
3901.03 1861
3901.62 1783
3902.21 1785
3902.80 1816
3903.39 1892
3903.98 1876
3904.57 1930
3905.16 1998
3905.75 1951
3906.34 1814
3906.92 1786
3907.51 1850
3908.10 1727
3908.69 1758
3909.28 1577
3909.87 1677
3910.46 1707
3911.05 1737
3911.64 1739
3912.23 1681
3912.82 1623
3913.41 1666
3914.00 1657
3914.59 1641
3915.18 1728
3915.77 1854
3916.36 1471
3916.95 1552
3917.54 1672
3918.13 1548
3918.72 1642
3919.31 1884
3919.90 1833
3920.49 1809
3921.08 1683
3921.67 1818
3922.26 1886
3922.85 1752
3923.44 1834
3924.03 1737
3924.62 1704
3925.21 1721
3925.80 1791
3926.40 1702
3926.99 1655
3927.58 1724
3928.17 1686
3928.76 1723
3929.35 1709
3929.94 1693
3930.53 1504
3931.12 1656
3931.71 1590
3932.30 1632
3932.90 1603
3933.49 1553
3934.08 1623
3934.67 1620
3935.26 1659
3935.85 1593
3936.44 1725
3937.04 1624
3937.63 1761
3938.22 1864
3938.81 1720
3939.40 1675
3939.99 1769
3940.59 1819
3941.18 1719
3941.77 1694
3942.36 1822
3942.95 1824
3943.55 1799
3944.14 1827
3944.73 1880
3945.32 1838
3945.91 1739
3946.51 1742
3947.10 1699
3947.69 1749
3948.28 1715
3948.88 1865
3949.47 1772
3950.06 1707
3950.65 1749
3951.25 1646
3951.84 1641
3952.43 1716
3953.02 1803
3953.62 1661
3954.21 1667
3954.80 1695
3955.40 1765
3955.99 1730
3956.58 1855
3957.17 1690
3957.77 1768
3958.36 1780
3958.95 1777
3959.55 1803
3960.14 1852
3960.73 1936
3961.33 1824
3961.92 1800
3962.51 1716
3963.11 1782
3963.70 1664
3964.29 1690
3964.89 1643
3965.48 1686
3966.08 1654
3966.67 1684
3967.26 1690
3967.86 1726
3968.45 1633
3969.04 1621
3969.64 1640
3970.23 1724
3970.83 1659
3971.42 1630
3972.01 1604
3972.61 1531
3973.20 1618
3973.80 1698
3974.39 1657
3974.99 1687
3975.58 1596
3976.18 1635
3976.77 1722
3977.36 1728
3977.96 1753
3978.55 1821
3979.15 1734
3979.74 1776
3980.34 1810
3980.93 1830
3981.53 1737
3982.12 1793
3982.72 1713
3983.31 1673
3983.91 1721
3984.50 1729
3985.10 1790
3985.69 1762
3986.29 1916
3986.88 1771
3987.48 1783
3988.07 1700
3988.67 1791
3989.26 1746
3989.86 1658
3990.46 1700
3991.05 1739
3991.65 1704
3992.24 1642
3992.84 1764
3993.43 1785
3994.03 1858
3994.63 1735
3995.22 1778
3995.82 1875
3996.41 1940
3997.01 1940
3997.61 1797
3998.20 1903
3998.80 1918
3999.39 1942
3999.99 1851
4000.59 1885
4001.18 1889
4001.78 1762
4002.38 1832
4002.97 1803
4003.57 1812
4004.17 1806
4004.76 1670
4005.36 1479
4005.96 1545
4006.55 1809
4007.15 1801
4007.75 1922
4008.34 1884
4008.94 1974
4009.54 1878
4010.13 1934
4010.73 1897
4011.33 1778
4011.93 1928
4012.52 1920
4013.12 1907
4013.72 1850
4014.31 1865
4014.91 1886
4015.51 1995
4016.11 1941
4016.70 2018
4017.30 1990
4017.90 1881
4018.50 1855
4019.09 1742
4019.69 1767
4020.29 1813
4020.89 1912
4021.49 1845
4022.08 1823
4022.68 1706
4023.28 1805
4023.88 1802
4024.48 1735
4025.07 1889
4025.67 2113
4026.27 2224
4026.87 2480
4027.47 2531
4028.06 2717
4028.66 2831
4029.26 2994
4029.86 2947
4030.46 3237
4031.06 3120
4031.66 3137
4032.25 2954
4032.85 2830
4033.45 2623
4034.05 2459
4034.65 2396
4035.25 2273
4035.85 1936
4036.45 1922
4037.05 1954
4037.64 1881
4038.24 1814
4038.84 1684
4039.44 1711
4040.04 1734
4040.64 1776
4041.24 1561
4041.84 1639
4042.44 1644
4043.04 1682
4043.64 1566
4044.24 1577
4044.84 1643
4045.44 1587
4046.04 1793
4046.64 1609
4047.24 1648
4047.84 1660
4048.44 1768
4049.03 1842
4049.63 1825
4050.23 1694
4050.83 1754
4051.43 1694
4052.04 1747
4052.64 1624
4053.24 1705
4053.84 1883
4054.44 1891
4055.04 1741
4055.64 1776
4056.24 1873
4056.84 1742
4057.44 1774
4058.04 1748
4058.64 1841
4059.24 1771
4059.84 1769
4060.44 1700
4061.04 1734
4061.64 1767
4062.24 1653
4062.85 1694
4063.45 1817
4064.05 1755
4064.65 1958
4065.25 1837
4065.85 1760
4066.45 1889
4067.05 1809
4067.65 2115
4068.26 1977
4068.86 2002
4069.46 1968
4070.06 1850
4070.66 1978
4071.26 1842
4071.86 1789
4072.47 1701
4073.07 1831
4073.67 1831
4074.27 1955
4074.87 1756
4075.47 1755
4076.08 1745
4076.68 1664
4077.28 1669
4077.88 1686
4078.48 1739
4079.09 1752
4079.69 1758
4080.29 1754
4080.89 1853
4081.50 1762
4082.10 1803
4082.70 1802
4083.30 1794
4083.91 1700
4084.51 1724
4085.11 1728
4085.71 1674
4086.32 1719
4086.92 1686
4087.52 1633
4088.12 1770
4088.73 1853
4089.33 1690
4089.93 1712
4090.54 1647
4091.14 1736
4091.74 1691
4092.35 1677
4092.95 1664
4093.55 1584
4094.15 1569
4094.76 1639
4095.36 1633
4095.96 1658
4096.57 1664
4097.17 1621
4097.78 1497
4098.38 1624
4098.98 1701
4099.59 1646
4100.19 1605
4100.79 1702
4101.40 1664
4102.00 1625
4102.61 1657
4103.21 1653
4103.81 1559
4104.42 1629
4105.02 1514
4105.63 1632
4106.23 1770
4106.83 1734
4107.44 1824
4108.04 1862
4108.65 1814
4109.25 1837
4109.85 1648
4110.46 1783
4111.06 1735
4111.67 1752
4112.27 1740
4112.88 1602
4113.48 1620
4114.09 1719
4114.69 1536
4115.30 1712
4115.90 1652
4116.51 1627
4117.11 1688
4117.72 1658
4118.32 1483
4118.93 1650
4119.53 1760
4120.14 1699
4120.74 1751
4121.35 1736
4121.95 1757
4122.56 1626
4123.16 1587
4123.77 1667
4124.37 1686
4124.98 1525
4125.59 1581
4126.19 1696
4126.80 1587
4127.40 1587
4128.01 1717
4128.61 1762
4129.22 1609
4129.83 1610
4130.43 1671
4131.04 1683
4131.64 1757
4132.25 1704
4132.86 1702
4133.46 1813
4134.07 1815
4134.67 1846
4135.28 1982
4135.89 1945
4136.49 1893
4137.10 1795
4137.71 1857
4138.31 1928
4138.92 1991
4139.53 1860
4140.13 1943
4140.74 2044
4141.35 2102
4141.95 2055
4142.56 2120
4143.17 2219
4143.77 2287
4144.38 2235
4144.99 2203
4145.59 2281
4146.20 2148
4146.81 2234
4147.42 2006
4148.02 1909
4148.63 1801
4149.24 1816
4149.84 1789
4150.45 1782
4151.06 1757
4151.67 1672
4152.27 1667
4152.88 1737
4153.49 1707
4154.10 1573
4154.70 1548
4155.31 1643
4155.92 1650
4156.53 1622
4157.14 1595
4157.74 1528
4158.35 1673
4158.96 1660
4159.57 1644
4160.18 1774
4160.78 1772
4161.39 1742
4162.00 1674
4162.61 1642
4163.22 1706
4163.83 1695
4164.43 1737
4165.04 1738
4165.65 1793
4166.26 1812
4166.87 1774
4167.48 1691
4168.09 1769
4168.69 1776
4169.30 1706
4169.91 1901
4170.52 1752
4171.13 1663
4171.74 1731
4172.35 1730
4172.96 1750
4173.57 1746
4174.17 1818
4174.78 1849
4175.39 1812
4176.00 1859
4176.61 1910
4177.22 1877
4177.83 2040
4178.44 2021
4179.05 1946
4179.66 2023
4180.27 2044
4180.88 2033
4181.49 1967
4182.10 1820
4182.71 1775
4183.32 1832
4183.93 1849
4184.54 1761
4185.15 1866
4185.76 1855
4186.37 1739
4186.98 1746
4187.59 1738
4188.20 1686
4188.81 1534
4189.42 1601
4190.03 1753
4190.64 1606
4191.25 1760
4191.86 1901
4192.47 1817
4193.08 1696
4193.69 1868
4194.30 1959
4194.91 1906
4195.52 1961
4196.13 2215
4196.74 2119
4197.35 2028
4197.97 1822
4198.58 2070
4199.19 2085
4199.80 1934
4200.41 1915
4201.02 1832
4201.63 1758
4202.24 1729
4202.85 1726
4203.47 1815
4204.08 1779
4204.69 1683
4205.30 1749
4205.91 1646
4206.52 1698
4207.13 1623
4207.75 1724
4208.36 1779
4208.97 1746
4209.58 1740
4210.19 1667
4210.80 1665
4211.42 1608
4212.03 1777
4212.64 1765
4213.25 1651
4213.86 1615
4214.48 1647
4215.09 1568
4215.70 1757
4216.31 1786
4216.92 1724
4217.54 1915
4218.15 1996
4218.76 2081
4219.37 2149
4219.99 2061
4220.60 2075
4221.21 2084
4221.82 2193
4222.44 2224
4223.05 2024
4223.66 2004
4224.28 1813
4224.89 1798
4225.50 1771
4226.11 1823
4226.73 1806
4227.34 1806
4227.95 1945
4228.57 1849
4229.18 1805
4229.79 1906
4230.41 1939
4231.02 1953
4231.63 2107
4232.25 2073
4232.86 1978
4233.47 2016
4234.09 1897
4234.70 2051
4235.31 2001
4235.93 1891
4236.54 1897
4237.15 1964
4237.77 1951
4238.38 1944
4239.00 1943
4239.61 1766
4240.22 1778
4240.84 1874
4241.45 1672
4242.07 1767
4242.68 1778
4243.29 1713
4243.91 1785
4244.52 1854
4245.14 1693
4245.75 1871
4246.37 1925
4246.98 1781
4247.59 1851
4248.21 1850
4248.82 1954
4249.44 2145
4250.05 2035
4250.67 1899
4251.28 2053
4251.90 1955
4252.51 1885
4253.13 1927
4253.74 1707
4254.36 1668
4254.97 1623
4255.59 1744
4256.20 1769
4256.82 1683
4257.43 1727
4258.05 1880
4258.66 1817
4259.28 1679
4259.89 1658
4260.51 1724
4261.12 1667
4261.74 1681
4262.35 1723
4262.97 1609
4263.59 1667
4264.20 1798
4264.82 1797
4265.43 1804
4266.05 1694
4266.66 1514
4267.28 1728
4267.90 1738
4268.51 1680
4269.13 1792
4269.74 1816
4270.36 1730
4270.98 1783
4271.59 1784
4272.21 1759
4272.83 1671
4273.44 1767
4274.06 1820
4274.68 1766
4275.29 1845
4275.91 1774
4276.52 1871
4277.14 1890
4277.76 1870
4278.37 1867
4278.99 1989
4279.61 1970
4280.23 2035
4280.84 2028
4281.46 1808
4282.08 1741
4282.69 1872
4283.31 1807
4283.93 1775
4284.54 1698
4285.16 1669
4285.78 1659
4286.40 1557
4287.01 1600
4287.63 1592
4288.25 1692
4288.87 1565
4289.48 1685
4290.10 1641
4290.72 1748
4291.34 1666
4291.95 1737
4292.57 1584
4293.19 1510
4293.81 1522
4294.42 1644
4295.04 1656
4295.66 1648
4296.28 1610
4296.90 1554
4297.51 1650
4298.13 1640
4298.75 1744
4299.37 1648
4299.99 1756
4300.61 1715
4301.22 1756
4301.84 1696
4302.46 1657
4303.08 1720
4303.70 1601
4304.32 1734
4304.94 1643
4305.55 1712
4306.17 1665
4306.79 1656
4307.41 1597
4308.03 1623
4308.65 1506
4309.27 1580
4309.89 1562
4310.50 1548
4311.12 1617
4311.74 1609
4312.36 1582
4312.98 1523
4313.60 1485
4314.22 1507
4314.84 1486
4315.46 1487
4316.08 1478
4316.70 1400
4317.32 1570
4317.94 1607
4318.56 1466
4319.18 1514
4319.80 1503
4320.42 1437
4321.04 1519
4321.65 1451
4322.27 1490
4322.89 1572
4323.51 1448
4324.13 1527
4324.75 1575
4325.37 1521
4325.99 1502
4326.62 1492
4327.24 1464
4327.86 1490
4328.48 1558
4329.10 1580
4329.72 1480
4330.34 1384
4330.96 1476
4331.58 1465
4332.20 1582
4332.82 1459
4333.44 1455
4334.06 1457
4334.68 1392
4335.30 1502
4335.92 1415
4336.54 1400
4337.16 1385
4337.79 1551
4338.41 1479
4339.03 1536
4339.65 1560
4340.27 1474
4340.89 1509
4341.51 1382
4342.13 1537
4342.76 1556
4343.38 1597
4344.00 1591
4344.62 1566
4345.24 1469
4345.86 1465
4346.48 1678
4347.11 1585
4347.73 1528
4348.35 1440
4348.97 1567
4349.59 1557
4350.22 1559
4350.84 1526
4351.46 1424
4352.08 1422
4352.70 1473
4353.33 1415
4353.95 1387
4354.57 1429
4355.19 1539
4355.81 1550
4356.44 1486
4357.06 1558
4357.68 1617
4358.30 1548
4358.93 1535
4359.55 1449
4360.17 1406
4360.79 1396
4361.42 1402
4362.04 1411
4362.66 1517
4363.28 1388
4363.91 1440
4364.53 1419
4365.15 1489
4365.78 1507
4366.40 1467
4367.02 1611
4367.65 1468
4368.27 1372
4368.89 1380
4369.52 1593
4370.14 1658
4370.76 1468
4371.39 1546
4372.01 1442
4372.63 1564
4373.26 1425
4373.88 1496
4374.50 1521
4375.13 1668
4375.75 1477
4376.37 1452
4377.00 1452
4377.62 1443
4378.25 1417
4378.87 1468
4379.49 1505
4380.12 1337
4380.74 1396
4381.37 1427
4381.99 1605
4382.61 1582
4383.24 1455
4383.86 1538
4384.49 1502
4385.11 1458
4385.74 1500
4386.36 1391
4386.98 1449
4387.61 1529
4388.23 1475
4388.86 1513
4389.48 1559
4390.11 1533
4390.73 1472
4391.36 1430
4391.98 1505
4392.61 1410
4393.23 1513
4393.86 1443
4394.48 1463
4395.11 1505
4395.73 1449
4396.36 1546
4396.98 1382
4397.61 1293
4398.23 1448
4398.86 1457
4399.48 1293
4400.11 1385
4400.74 1438
4401.36 1429
4401.99 1576
4402.61 1654
4403.24 1373
4403.86 1499
4404.49 1411
4405.11 1452
4405.74 1484
4406.37 1405
4406.99 1475
4407.62 1521
4408.24 1445
4408.87 1385
4409.50 1361
4410.12 1418
4410.75 1427
4411.38 1320
4412.00 1261
4412.63 1310
4413.25 1291
4413.88 1343
4414.51 1414
4415.13 1329
4415.76 1318
4416.39 1395
4417.01 1478
4417.64 1450
4418.27 1428
4418.89 1362
4419.52 1331
4420.15 1368
4420.77 1336
4421.40 1328
4422.03 1403
4422.66 1375
4423.28 1360
4423.91 1458
4424.54 1471
4425.16 1483
4425.79 1487
4426.42 1284
4427.05 1355
4427.67 1474
4428.30 1292
4428.93 1314
4429.56 1348
4430.18 1437
4430.81 1360
4431.44 1309
4432.07 1439
4432.69 1405
4433.32 1297
4433.95 1263
4434.58 1400
4435.21 1418
4435.83 1450
4436.46 1444
4437.09 1415
4437.72 1374
4438.35 1429
4438.97 1421
4439.60 1335
4440.23 1329
4440.86 1353
4441.49 1507
4442.12 1389
4442.74 1176
4443.37 1259
4444.00 1462
4444.63 1392
4445.26 1292
4445.89 1325
4446.52 1419
4447.14 1369
4447.77 1368
4448.40 1294
4449.03 1328
4449.66 1478
4450.29 1477
4450.92 1429
4451.55 1489
4452.18 1445
4452.81 1330
4453.44 1531
4454.06 1399
4454.69 1383
4455.32 1300
4455.95 1301
4456.58 1286
4457.21 1343
4457.84 1369
4458.47 1343
4459.10 1354
4459.73 1298
4460.36 1315
4460.99 1333
4461.62 1356
4462.25 1385
4462.88 1384
4463.51 1237
4464.14 1295
4464.77 1336
4465.40 1354
4466.03 1379
4466.66 1341
4467.29 1371
4467.92 1359
4468.55 1426
4469.18 1465
4469.81 1473
4470.44 1357
4471.07 1258
4471.70 1301
4472.33 1409
4472.96 1388
4473.59 1385
4474.22 1516
4474.86 1370
4475.49 1392
4476.12 1370
4476.75 1402
4477.38 1325
4478.01 1380
4478.64 1370
4479.27 1361
4479.90 1385
4480.53 1405
4481.17 1336
4481.80 1226
4482.43 1336
4483.06 1372
4483.69 1364
4484.32 1392
4484.95 1381
4485.58 1299
4486.22 1307
4486.85 1348
4487.48 1258
4488.11 1423
4488.74 1400
4489.37 1435
4490.01 1453
4490.64 1225
4491.27 1346
4491.90 1361
4492.53 1429
4493.17 1375
4493.80 1234
4494.43 1303
4495.06 1300
4495.70 1279
4496.33 1390
4496.96 1358
4497.59 1345
4498.22 1501
4498.86 1394
4499.49 1403
4500.12 1382
4500.75 1380
4501.39 1387
4502.02 1312
4502.65 1313
4503.29 1418
4503.92 1407
4504.55 1433
4505.18 1461
4505.82 1508
4506.45 1324
4507.08 1352
4507.72 1355
4508.35 1382
4508.98 1308
4509.62 1331
4510.25 1450
4510.88 1506
4511.52 1484
4512.15 1419
4512.78 1373
4513.42 1507
4514.05 1374
4514.68 1342
4515.32 1315
4515.95 1352
4516.58 1480
4517.22 1240
4517.85 1284
4518.48 1389
4519.12 1409
4519.75 1374
4520.39 1401
4521.02 1519
4521.65 1341
4522.29 1360
4522.92 1293
4523.56 1458
4524.19 1456
4524.83 1375
4525.46 1421
4526.09 1324
4526.73 1403
4527.36 1542
4528.00 1433
4528.63 1414
4529.27 1418
4529.90 1429
4530.54 1390
4531.17 1552
4531.81 1526
4532.44 1353
4533.07 1247
4533.71 1423
4534.34 1404
4534.98 1260
4535.61 1431
4536.25 1475
4536.88 1402
4537.52 1522
4538.16 1455
4538.79 1378
4539.43 1338
4540.06 1377
4540.70 1373
4541.33 1408
4541.97 1339
4542.60 1307
4543.24 1318
4543.87 1172
4544.51 1347
4545.15 1234
4545.78 1218
4546.42 1281
4547.05 1290
4547.69 1412
4548.32 1374
4548.96 1392
4549.60 1269
4550.23 1199
4550.87 1262
4551.50 1296
4552.14 1224
4552.78 1280
4553.41 1196
4554.05 1281
4554.69 1269
4555.32 1227
4555.96 1326
4556.60 1248
4557.23 1241
4557.87 1350
4558.51 1227
4559.14 1251
4559.78 1289
4560.42 1167
4561.05 1197
4561.69 1357
4562.33 1207
4562.96 1229
4563.60 1264
4564.24 1358
4564.87 1238
4565.51 1274
4566.15 1257
4566.79 1301
4567.42 1323
4568.06 1317
4568.70 1404
4569.33 1399
4569.97 1215
4570.61 1244
4571.25 1260
4571.88 1391
4572.52 1379
4573.16 1264
4573.80 1319
4574.44 1301
4575.07 1386
4575.71 1320
4576.35 1286
4576.99 1485
4577.62 1426
4578.26 1415
4578.90 1372
4579.54 1455
4580.18 1358
4580.82 1433
4581.45 1355
4582.09 1382
4582.73 1447
4583.37 1381
4584.01 1228
4584.65 1365
4585.28 1430
4585.92 1535
4586.56 1296
4587.20 1247
4587.84 1335
4588.48 1420
4589.12 1441
4589.75 1419
4590.39 1375
4591.03 1312
4591.67 1394
4592.31 1492
4592.95 1456
4593.59 1359
4594.23 1342
4594.87 1441
4595.51 1342
4596.15 1296
4596.78 1329
4597.42 1328
4598.06 1369
4598.70 1368
4599.34 1319
4599.98 1324
4600.62 1354
4601.26 1381
4601.90 1370
4602.54 1453
4603.18 1518
4603.82 1579
4604.46 1550
4605.10 1569
4605.74 1808
4606.38 1721
4607.02 1630
4607.66 1523
4608.30 1565
4608.94 1561
4609.58 1592
4610.22 1436
4610.86 1568
4611.50 1396
4612.14 1454
4612.78 1428
4613.42 1347
4614.06 1518
4614.70 1458
4615.34 1427
4615.98 1487
4616.63 1520
4617.27 1634
4617.91 1600
4618.55 1570
4619.19 1475
4619.83 1523
4620.47 1540
4621.11 1370
4621.75 1346
4622.39 1344
4623.03 1372
4623.68 1387
4624.32 1212
4624.96 1218
4625.60 1183
4626.24 1236
4626.88 1215
4627.52 1195
4628.17 1175
4628.81 1306
4629.45 1393
4630.09 1328
4630.73 1301
4631.37 1217
4632.02 1368
4632.66 1428
4633.30 1328
4633.94 1323
4634.58 1318
4635.22 1306
4635.87 1390
4636.51 1348
4637.15 1337
4637.79 1226
4638.44 1280
4639.08 1246
4639.72 1312
4640.36 1333
4641.00 1394
4641.65 1301
4642.29 1332
4642.93 1329
4643.57 1248
4644.22 1349
4644.86 1327
4645.50 1390
4646.15 1345
4646.79 1440
4647.43 1430
4648.07 1342
4648.72 1311
4649.36 1292
4650.00 1343
4650.65 1300
4651.29 1425
4651.93 1318
4652.57 1432
4653.22 1430
4653.86 1382
4654.50 1326
4655.15 1299
4655.79 1328
4656.44 1449
4657.08 1448
4657.72 1453
4658.37 1401
4659.01 1393
4659.65 1342
4660.30 1390
4660.94 1411
4661.58 1492
4662.23 1387
4662.87 1355
4663.52 1320
4664.16 1498
4664.80 1385
4665.45 1299
4666.09 1371
4666.74 1262
4667.38 1256
4668.02 1229
4668.67 1329
4669.31 1287
4669.96 1218
4670.60 1249
4671.25 1328
4671.89 1187
4672.54 1303
4673.18 1220
4673.83 1147
4674.47 1168
4675.11 1299
4675.76 1333
4676.40 1265
4677.05 1191
4677.69 1303
4678.34 1374
4678.98 1241
4679.63 1227
4680.27 1323
4680.92 1285
4681.56 1344
4682.21 1299
4682.85 1201
4683.50 1235
4684.15 1386
4684.79 1256
4685.44 1272
4686.08 1199
4686.73 1249
4687.37 1266
4688.02 1310
4688.66 1219
4689.31 1348
4689.96 1328
4690.60 1155
4691.25 1251
4691.89 1216
4692.54 1197
4693.19 1184
4693.83 1193
4694.48 1197
4695.12 1239
4695.77 1176
4696.42 1232
4697.06 1353
4697.71 1340
4698.36 1273
4699.00 1249
4699.65 1373
4700.29 1341
4700.94 1311
4701.59 1287
4702.23 1255
4702.88 1297
4703.53 1356
4704.17 1285
4704.82 1297
4705.47 1307
4706.11 1354
4706.76 1300
4707.41 1360
4708.06 1373
4708.70 1317
4709.35 1304
4710.00 1420
4710.64 1427
4711.29 1367
4711.94 1332
4712.59 1414
4713.23 1351
4713.88 1376
4714.53 1358
4715.18 1308
4715.82 1225
4716.47 1267
4717.12 1314
4717.77 1274
4718.41 1283
4719.06 1326
4719.71 1283
4720.36 1154
4721.01 1350
4721.65 1277
4722.30 1269
4722.95 1311
4723.60 1288
4724.25 1274
4724.89 1313
4725.54 1314
4726.19 1310
4726.84 1269
4727.49 1256
4728.14 1148
4728.78 1146
4729.43 1303
4730.08 1340
4730.73 1314
4731.38 1284
4732.03 1271
4732.68 1134
4733.32 1220
4733.97 1238
4734.62 1171
4735.27 1137
4735.92 1177
4736.57 1214
4737.22 1265
4737.87 1311
4738.52 1245
4739.16 1263
4739.81 1228
4740.46 1129
4741.11 1219
4741.76 1261
4742.41 1257
4743.06 1264
4743.71 1147
4744.36 1266
4745.01 1246
4745.66 1199
4746.31 1325
4746.96 1276
4747.61 1268
4748.26 1332
4748.91 1290
4749.56 1422
4750.21 1401
4750.86 1379
4751.51 1505
4752.16 1464
4752.81 1422
4753.46 1439
4754.11 1540
4754.76 1572
4755.41 1562
4756.06 1392
4756.71 1318
4757.36 1292
4758.01 1324
4758.66 1299
4759.31 1327
4759.96 1246
4760.61 1209
4761.26 1230
4761.91 1323
4762.56 1262
4763.22 1167
4763.87 1198
4764.52 1251
4765.17 1080
4765.82 1331
4766.47 1247
4767.12 1241
4767.77 1291
4768.42 1270
4769.07 1320
4769.73 1211
4770.38 1214
4771.03 1274
4771.68 1181
4772.33 1289
4772.98 1248
4773.63 1188
4774.29 1166
4774.94 1356
4775.59 1279
4776.24 1220
4776.89 1281
4777.54 1197
4778.20 1333
4778.85 1315
4779.50 1280
4780.15 1260
4780.80 1353
4781.46 1206
4782.11 1252
4782.76 1224
4783.41 1372
4784.06 1210
4784.72 1250
4785.37 1223
4786.02 1121
4786.67 1180
4787.33 1226
4787.98 1257
4788.63 1168
4789.28 1285
4789.94 1329
4790.59 1274
4791.24 1171
4791.89 1248
4792.55 1339
4793.20 1225
4793.85 1173
4794.51 1166
4795.16 1123
4795.81 1210
4796.47 1275
4797.12 1219
4797.77 1108
4798.42 1184
4799.08 1272
4799.73 1144
4800.38 1164
4801.04 1155
4801.69 1182
4802.35 1205
4803.00 1261
4803.65 1158
4804.31 1244
4804.96 1303
4805.61 1230
4806.27 1171
4806.92 1289
4807.57 1170
4808.23 1115
4808.88 1166
4809.54 1177
4810.19 1250
4810.84 1132
4811.50 1187
4812.15 1189
4812.81 1212
4813.46 1184
4814.12 1147
4814.77 1192
4815.42 1210
4816.08 1148
4816.73 1210
4817.39 1324
4818.04 1298
4818.70 1265
4819.35 1270
4820.01 1303
4820.66 1269
4821.32 1275
4821.97 1221
4822.63 1396
4823.28 1292
4823.94 1364
4824.59 1358
4825.25 1343
4825.90 1313
4826.56 1356
4827.21 1370
4827.87 1351
4828.52 1353
4829.18 1468
4829.83 1313
4830.49 1294
4831.14 1465
4831.80 1402
4832.45 1397
4833.11 1385
4833.76 1449
4834.42 1345
4835.08 1353
4835.73 1394
4836.39 1379
4837.04 1336
4837.70 1355
4838.36 1305
4839.01 1277
4839.67 1338
4840.32 1327
4840.98 1361
4841.64 1330
4842.29 1327
4842.95 1172
4843.60 1216
4844.26 1264
4844.92 1343
4845.57 1254
4846.23 1282
4846.89 1336
4847.54 1232
4848.20 1236
4848.86 1348
4849.51 1317
4850.17 1314
4850.83 1173
4851.48 1237
4852.14 1267
4852.80 1230
4853.45 1273
4854.11 1274
4854.77 1241
4855.43 1198
4856.08 1241
4856.74 1170
4857.40 1192
4858.05 1242
4858.71 1272
4859.37 1272
4860.03 1351
4860.68 1329
4861.34 1302
4862.00 1294
4862.66 1290
4863.31 1305
4863.97 1385
4864.63 1349
4865.29 1384
4865.95 1436
4866.60 1430
4867.26 1400
4867.92 1414
4868.58 1336
4869.23 1367
4869.89 1459
4870.55 1430
4871.21 1278
4871.87 1330
4872.53 1263
4873.18 1329
4873.84 1275
4874.50 1322
4875.16 1286
4875.82 1348
4876.48 1341
4877.13 1221
4877.79 1375
4878.45 1319
4879.11 1282
4879.77 1235
4880.43 1292
4881.09 1235
4881.75 1331
4882.40 1309
4883.06 1349
4883.72 1273
4884.38 1312
4885.04 1231
4885.70 1296
4886.36 1286
4887.02 1311
4887.68 1216
4888.34 1303
4889.00 1178
4889.66 1193
4890.32 1314
4890.97 1339
4891.63 1536
4892.29 1445
4892.95 1529
4893.61 1625
4894.27 1558
4894.93 1484
4895.59 1568
4896.25 1606
4896.91 1605
4897.57 1627
4898.23 1575
4898.89 1576
4899.55 1617
4900.21 1670
4900.87 1631
4901.53 1577
4902.19 1755
4902.85 1749
4903.51 1662
4904.17 1536
4904.83 1563
4905.50 1449
4906.16 1427
4906.82 1384
4907.48 1524
4908.14 1537
4908.80 1434
4909.46 1429
4910.12 1484
4910.78 1518
4911.44 1443
4912.10 1374
4912.76 1483
4913.42 1572
4914.09 1426
4914.75 1280
4915.41 1263
4916.07 1439
4916.73 1303
4917.39 1419
4918.05 1428
4918.71 1427
4919.38 1407
4920.04 1339
4920.70 1318
4921.36 1350
4922.02 1373
4922.68 1389
4923.35 1351
4924.01 1308
4924.67 1312
4925.33 1323
4925.99 1328
4926.65 1272
4927.32 1261
4927.98 1451
4928.64 1379
4929.30 1292
4929.96 1275
4930.63 1325
4931.29 1354
4931.95 1415
4932.61 1334
4933.28 1200
4933.94 1271
4934.60 1202
4935.26 1314
4935.93 1362
4936.59 1224
4937.25 1234
4937.91 1179
4938.58 1150
4939.24 1152
4939.90 1260
4940.56 1239
4941.23 1159
4941.89 1227
4942.55 1253
4943.22 1183
4943.88 1263
4944.54 1220
4945.21 1229
4945.87 1234
4946.53 1255
4947.20 1235
4947.86 1186
4948.52 1160
4949.19 1194
4949.85 1211
4950.51 1169
4951.18 1148
4951.84 1275
4952.50 1247
4953.17 1256
4953.83 1221
4954.49 1308
4955.16 1272
4955.82 1355
4956.49 1391
4957.15 1430
4957.81 1308
4958.48 1324
4959.14 1247
4959.81 1390
4960.47 1337
4961.14 1277
4961.80 1369
4962.46 1502
4963.13 1542
4963.79 1520
4964.46 1477
4965.12 1574
4965.79 1601
4966.45 1677
4967.12 1591
4967.78 1580
4968.44 1537
4969.11 1446
4969.77 1395
4970.44 1430
4971.10 1535
4971.77 1471
4972.43 1381
4973.10 1433
4973.76 1432
4974.43 1345
4975.09 1417
4975.76 1453
4976.42 1467
4977.09 1368
4977.76 1332
4978.42 1393
4979.09 1412
4979.75 1401
4980.42 1374
4981.08 1263
4981.75 1198
4982.41 1269
4983.08 1267
4983.75 1319
4984.41 1388
4985.08 1427
4985.74 1338
4986.41 1414
4987.07 1392
4987.74 1452
4988.41 1434
4989.07 1393
4989.74 1303
4990.41 1346
4991.07 1328
4991.74 1400
4992.40 1301
4993.07 1245
4993.74 1276
4994.40 1282
4995.07 1223
4995.74 1299
4996.40 1279
4997.07 1310
4997.74 1334
4998.40 1336
4999.07 1398
4999.74 1377
5000.40 1326
5001.07 1305
5001.74 1267
5002.40 1203
5003.07 1175
5003.74 1273
5004.41 1239
5005.07 1319
5005.74 1327
5006.41 1220
5007.07 1229
5007.74 1186
5008.41 1197
5009.08 1191
5009.74 1150
5010.41 1227
5011.08 1208
5011.75 1167
5012.41 1231
5013.08 1220
5013.75 1230
5014.42 1252
5015.09 1214
5015.75 1118
5016.42 1169
5017.09 1366
5017.76 1321
5018.43 1204
5019.09 1123
5019.76 1273
5020.43 1243
5021.10 1249
5021.77 1077
5022.44 1122
5023.10 1182
5023.77 1178
5024.44 1151
5025.11 1138
5025.78 1155
5026.45 1164
5027.11 1156
5027.78 1155
5028.45 1158
5029.12 1177
5029.79 1160
5030.46 1176
5031.13 1215
5031.80 1194
5032.47 1171
5033.13 1157
5033.80 1193
5034.47 1131
5035.14 1109
5035.81 1125
5036.48 1136
5037.15 1202
5037.82 1035
5038.49 1203
5039.16 1117
5039.83 1080
5040.50 1063
5041.17 1125
5041.84 1118
5042.51 1138
5043.18 1096
5043.85 1197
5044.52 1154
5045.18 1152
5045.85 1274
5046.52 1218
5047.19 1176
5047.86 1154
5048.53 1146
5049.20 1132
5049.88 1164
5050.55 1219
5051.22 1162
5051.89 1081
5052.56 1025
5053.23 1144
5053.90 1145
5054.57 1128
5055.24 1246
5055.91 1224
5056.58 1187
5057.25 1110
5057.92 1109
5058.59 1182
5059.26 1131
5059.93 1211
5060.60 1159
5061.27 1196
5061.95 1209
5062.62 1282
5063.29 1190
5063.96 1232
5064.63 1183
5065.30 1038
5065.97 1138
5066.64 1075
5067.31 1053
5067.99 1093
5068.66 1085
5069.33 1189
5070.00 1084
5070.67 1074
5071.34 1217
5072.02 1130
5072.69 1089
5073.36 1062
5074.03 1021
5074.70 1112
5075.37 1157
5076.05 1080
5076.72 1087
5077.39 1146
5078.06 1141
5078.73 1170
5079.41 1148
5080.08 1187
5080.75 1218
5081.42 1186
5082.10 1152
5082.77 1214
5083.44 1074
5084.11 1144
5084.78 1233
5085.46 1130
5086.13 1126
5086.80 1104
5087.48 1131
5088.15 1027
5088.82 1035
5089.49 1183
5090.17 1179
5090.84 1231
5091.51 1150
5092.19 1138
5092.86 1112
5093.53 1126
5094.20 1165
5094.88 1132
5095.55 1138
5096.22 1118
5096.90 1080
5097.57 1062
5098.24 1022
5098.92 1119
5099.59 1137
5100.26 1082
5100.94 985
5101.61 987
5102.29 1124
5102.96 1123
5103.63 1116
5104.31 1081
5104.98 1092
5105.65 1158
5106.33 1133
5107.00 1180
5107.68 1132
5108.35 1108
5109.02 1084
5109.70 1141
5110.37 1125
5111.05 1166
5111.72 1208
5112.40 1171
5113.07 1177
5113.74 1223
5114.42 1213
5115.09 1112
5115.77 1090
5116.44 1161
5117.12 1106
5117.79 1114
5118.47 1166
5119.14 1180
5119.82 1178
5120.49 1152
5121.17 1178
5121.84 1157
5122.52 1145
5123.19 1228
5123.87 1159
5124.54 1073
5125.22 1103
5125.89 1172
5126.57 1136
5127.24 1128
5127.92 1195
5128.59 1092
5129.27 1113
5129.94 1164
5130.62 1189
5131.29 1207
5131.97 1175
5132.65 1053
5133.32 1072
5134.00 1121
5134.67 1158
5135.35 1094
5136.02 1049
5136.70 1078
5137.38 1130
5138.05 1188
5138.73 1110
5139.40 1126
5140.08 1096
5140.76 1100
5141.43 1280
5142.11 1196
5142.79 1130
5143.46 1094
5144.14 1132
5144.81 1057
5145.49 1131
5146.17 1107
5146.84 1087
5147.52 1104
5148.20 1058
5148.87 1074
5149.55 1102
5150.23 1119
5150.90 1014
5151.58 1082
5152.26 1139
5152.94 1032
5153.61 1090
5154.29 1146
5154.97 1120
5155.64 1047
5156.32 1131
5157.00 1168
5157.68 1173
5158.35 1122
5159.03 1103
5159.71 1119
5160.39 1137
5161.06 1133
5161.74 1056
5162.42 1111
5163.10 1034
5163.77 1097
5164.45 1055
5165.13 1109
5165.81 1024
5166.48 1045
5167.16 1082
5167.84 1058
5168.52 1021
5169.20 1104
5169.87 1092
5170.55 1010
5171.23 1029
5171.91 940
5172.59 1025
5173.27 1026
5173.94 954
5174.62 1025
5175.30 1027
5175.98 1017
5176.66 1107
5177.34 1064
5178.02 1114
5178.69 1096
5179.37 1108
5180.05 1194
5180.73 1136
5181.41 1141
5182.09 1108
5182.77 1177
5183.45 1144
5184.12 1147
5184.80 1118
5185.48 1111
5186.16 1057
5186.84 971
5187.52 996
5188.20 1088
5188.88 1067
5189.56 1082
5190.24 1103
5190.92 1020
5191.60 999
5192.28 1118
5192.96 1083
5193.64 1061
5194.32 1019
5195.00 955
5195.68 1006
5196.36 1078
5197.03 1119
5197.71 1010
5198.39 1086
5199.07 1045
5199.75 971
5200.44 994
5201.12 1064
5201.80 1080
5202.48 1050
5203.16 1028
5203.84 1126
5204.52 1149
5205.20 1131
5205.88 1117
5206.56 1134
5207.24 1117
5207.92 1135
5208.60 1207
5209.28 1136
5209.96 1236
5210.64 1230
5211.32 1234
5212.00 1199
5212.68 1241
5213.37 1082
5214.05 1189
5214.73 1216
5215.41 1194
5216.09 1108
5216.77 1001
5217.45 1037
5218.13 1096
5218.81 1098
5219.50 1080
5220.18 1069
5220.86 1100
5221.54 1183
5222.22 1107
5222.90 1071
5223.59 1083
5224.27 1121
5224.95 1072
5225.63 1081
5226.31 1137
5226.99 1070
5227.68 1013
5228.36 1007
5229.04 1039
5229.72 935
5230.40 1044
5231.09 1082
5231.77 1080
5232.45 1165
5233.13 1112
5233.81 1040
5234.50 1095
5235.18 1052
5235.86 1128
5236.54 1292
5237.23 1199
5237.91 1169
5238.59 1223
5239.27 1208
5239.96 1143
5240.64 1087
5241.32 1202
5242.01 1252
5242.69 1233
5243.37 1118
5244.05 1101
5244.74 1015
5245.42 1019
5246.10 1116
5246.79 1120
5247.47 1100
5248.15 1074
5248.84 1142
5249.52 1236
5250.20 1287
5250.89 1236
5251.57 1169
5252.25 1147
5252.94 1167
5253.62 1166
5254.30 1115
5254.99 1135
5255.67 1093
5256.36 1023
5257.04 1009
5257.72 1015
5258.41 1024
5259.09 1007
5259.78 1090
5260.46 1129
5261.14 1185
5261.83 1097
5262.51 1194
5263.20 1098
5263.88 1075
5264.56 1192
5265.25 1181
5265.93 1159
5266.62 1131
5267.30 1160
5267.99 1063
5268.67 1138
5269.36 1191
5270.04 1097
5270.73 1108
5271.41 1196
5272.09 1215
5272.78 1099
5273.46 1193
5274.15 1133
5274.83 1103
5275.52 1035
5276.20 1019
5276.89 1102
5277.57 1077
5278.26 977
5278.94 1035
5279.63 1027
5280.32 1149
5281.00 1094
5281.69 1098
5282.37 1133
5283.06 1189
5283.74 1226
5284.43 1217
5285.11 1075
5285.80 1120
5286.49 1073
5287.17 1013
5287.86 1068
5288.54 1062
5289.23 1018
5289.91 1027
5290.60 969
5291.29 1029
5291.97 1026
5292.66 1008
5293.35 1044
5294.03 1009
5294.72 926
5295.40 977
5296.09 1099
5296.78 1116
5297.46 1138
5298.15 1015
5298.84 1067
5299.52 1014
5300.21 1090
5300.90 1033
5301.58 1053
5302.27 1118
5302.96 1160
5303.64 1043
5304.33 1048
5305.02 1090
5305.70 1099
5306.39 1136
5307.08 1075
5307.77 1222
5308.45 1132
5309.14 924
5309.83 1022
5310.51 1115
5311.20 1066
5311.89 1010
5312.58 1184
5313.26 1034
5313.95 1026
5314.64 1026
5315.33 1021
5316.01 1048
5316.70 1040
5317.39 931
5318.08 1001
5318.77 1082
5319.45 1131
5320.14 1040
5320.83 982
5321.52 1017
5322.20 1024
5322.89 997
5323.58 878
5324.27 890
5324.96 1028
5325.65 1010
5326.33 1032
5327.02 1041
5327.71 1007
5328.40 1063
5329.09 1002
5329.78 1090
5330.46 1121
5331.15 1128
5331.84 989
5332.53 994
5333.22 1135
5333.91 1054
5334.60 1005
5335.29 1078
5335.98 1149
5336.66 1079
5337.35 1024
5338.04 1055
5338.73 1087
5339.42 996
5340.11 1100
5340.80 1047
5341.49 1031
5342.18 1016
5342.87 1060
5343.56 975
5344.25 925
5344.94 1009
5345.62 960
5346.31 1012
5347.00 1080
5347.69 1081
5348.38 1118
5349.07 1127
5349.76 976
5350.45 1052
5351.14 1135
5351.83 1189
5352.52 1134
5353.21 1035
5353.90 1108
5354.59 1001
5355.28 948
5355.97 1062
5356.66 1044
5357.35 981
5358.04 971
5358.74 961
5359.43 966
5360.12 936
5360.81 978
5361.50 1008
5362.19 1028
5362.88 1032
5363.57 1105
5364.26 1049
5364.95 1034
5365.64 964
5366.33 1078
5367.02 1024
5367.71 1048
5368.41 966
5369.10 936
5369.79 985
5370.48 1036
5371.17 1015
5371.86 994
5372.55 1015
5373.24 1043
5373.94 1174
5374.63 1099
5375.32 1180
5376.01 1106
5376.70 1132
5377.39 1093
5378.08 1014
5378.78 1039
5379.47 1120
5380.16 1112
5380.85 1117
5381.54 1148
5382.24 1093
5382.93 1029
5383.62 1057
5384.31 1044
5385.00 1116
5385.70 1224
5386.39 1116
5387.08 1007
5387.77 1103
5388.47 1092
5389.16 1150
5389.85 1057
5390.54 1074
5391.23 1049
5391.93 1077
5392.62 1100
5393.31 958
5394.01 1042
5394.70 1128
5395.39 1014
5396.08 1039
5396.78 983
5397.47 864
5398.16 915
5398.86 996
5399.55 937
5400.24 1108
5400.93 1058
5401.63 969
5402.32 1044
5403.01 1030
5403.71 944
5404.40 978
5405.09 996
5405.79 1021
5406.48 984
5407.17 1010
5407.87 1076
5408.56 1198
5409.26 1157
5409.95 1072
5410.64 1090
5411.34 1124
5412.03 933
5412.72 994
5413.42 1086
5414.11 1034
5414.81 1018
5415.50 1104
5416.19 1119
5416.89 1112
5417.58 1073
5418.28 1017
5418.97 1019
5419.67 1008
5420.36 1059
5421.05 993
5421.75 967
5422.44 1031
5423.14 929
5423.83 1046
5424.53 1002
5425.22 933
5425.92 1031
5426.61 1007
5427.31 1022
5428.00 1076
5428.70 1171
5429.39 1060
5430.09 1072
5430.78 928
5431.48 1083
5432.17 1044
5432.87 1002
5433.56 1073
5434.26 968
5434.95 972
5435.65 1009
5436.34 1113
5437.04 1051
5437.73 1008
5438.43 1069
5439.13 1148
5439.82 1202
5440.52 1170
5441.21 1148
5441.91 1092
5442.60 1044
5443.30 1033
5444.00 1039
5444.69 1085
5445.39 1128
5446.08 1060
5446.78 946
5447.48 1093
5448.17 1069
5448.87 1147
5449.56 1064
5450.26 1003
5450.96 1125
5451.65 1092
5452.35 1108
5453.05 1048
5453.74 1088
5454.44 1041
5455.14 996
5455.83 950
5456.53 939
5457.23 965
5457.92 938
5458.62 963
5459.32 881
5460.01 1003
5460.71 937
5461.41 1018
5462.11 977
5462.80 863
5463.50 891
5464.20 890
5464.89 963
5465.59 968
5466.29 940
5466.99 1024
5467.68 1041
5468.38 951
5469.08 961
5469.78 950
5470.47 1011
5471.17 1047
5471.87 970
5472.57 1055
5473.26 936
5473.96 873
5474.66 931
5475.36 885
5476.06 939
5476.75 941
5477.45 988
5478.15 1010
5478.85 1022
5479.55 975
5480.24 889
5480.94 863
5481.64 919
5482.34 977
5483.04 946
5483.74 1056
5484.43 1012
5485.13 1000
5485.83 932
5486.53 1030
5487.23 989
5487.93 1008
5488.63 1054
5489.33 949
5490.02 988
5490.72 959
5491.42 1041
5492.12 1079
5492.82 1020
5493.52 1056
5494.22 1009
5494.92 988
5495.62 1005
5496.32 962
5497.01 1010
5497.71 1015
5498.41 1031
5499.11 1039
5499.81 1000
5500.51 1044
5501.21 1118
5501.91 1119
5502.61 1047
5503.31 1043
5504.01 1016
5504.71 1003
5505.41 1067
5506.11 1114
5506.81 978
5507.51 945
5508.21 977
5508.91 986
5509.61 873
5510.31 914
5511.01 942
5511.71 881
5512.41 848
5513.11 965
5513.81 951
5514.51 1045
5515.21 1013
5515.91 929
5516.61 926
5517.31 925
5518.01 1056
5518.72 1030
5519.42 965
5520.12 939
5520.82 954
5521.52 967
5522.22 966
5522.92 1036
5523.62 977
5524.32 921
5525.02 1009
5525.72 976
5526.43 870
5527.13 982
5527.83 953
5528.53 967
5529.23 878
5529.93 953
5530.63 941
5531.33 969
5532.04 930
5532.74 942
5533.44 896
5534.14 891
5534.84 985
5535.54 898
5536.25 930
5536.95 919
5537.65 877
5538.35 897
5539.05 1002
5539.76 901
5540.46 970
5541.16 959
5541.86 859
5542.56 933
5543.27 905
5543.97 861
5544.67 865
5545.37 879
5546.08 919
5546.78 973
5547.48 963
5548.18 1105
5548.89 1039
5549.59 1015
5550.29 911
5550.99 971
5551.70 962
5552.40 1002
5553.10 1027
5553.81 1031
5554.51 959
5555.21 982
5555.91 1064
5556.62 1101
5557.32 1010
5558.02 1075
5558.73 1050
5559.43 931
5560.13 998
5560.84 1014
5561.54 970
5562.24 962
5562.95 980
5563.65 1008
5564.35 1145
5565.06 1111
5565.76 1117
5566.47 1094
5567.17 1127
5567.87 1114
5568.58 977
5569.28 1060
5569.98 1021
5570.69 1019
5571.39 941
5572.10 940
5572.80 894
5573.50 990
5574.21 943
5574.91 875
5575.62 912
5576.32 987
5577.03 902
5577.73 988
5578.44 905
5579.14 965
5579.84 993
5580.55 1073
5581.25 944
5581.96 1030
5582.66 1043
5583.37 1013
5584.07 1014
5584.78 1077
5585.48 1031
5586.19 938
5586.89 994
5587.60 981
5588.30 965
5589.01 977
5589.71 897
5590.42 941
5591.12 986
5591.83 1013
5592.53 983
5593.24 977
5593.94 911
5594.65 972
5595.36 935
5596.06 920
5596.77 878
5597.47 898
5598.18 994
5598.88 941
5599.59 965
5600.30 974
5601.00 933
5601.71 892
5602.41 959
5603.12 961
5603.83 959
5604.53 923
5605.24 899
5605.94 860
5606.65 970
5607.36 906
5608.06 893
5608.77 944
5609.48 974
5610.18 915
5610.89 975
5611.60 882
5612.30 932
5613.01 1028
5613.72 944
5614.42 871
5615.13 929
5615.84 1019
5616.54 916
5617.25 881
5617.96 824
5618.66 880
5619.37 883
5620.08 878
5620.78 871
5621.49 874
5622.20 888
5622.91 889
5623.61 918
5624.32 938
5625.03 899
5625.74 914
5626.44 879
5627.15 1036
5627.86 998
5628.57 977
5629.27 927
5629.98 928
5630.69 827
5631.40 901
5632.11 967
5632.81 966
5633.52 873
5634.23 854
5634.94 914
5635.65 904
5636.35 896
5637.06 891
5637.77 845
5638.48 900
5639.19 804
5639.89 927
5640.60 874
5641.31 859
5642.02 879
5642.73 976
5643.44 943
5644.15 917
5644.85 939
5645.56 1009
5646.27 987
5646.98 913
5647.69 978
5648.40 860
5649.11 893
5649.82 847
5650.53 852
5651.23 832
5651.94 951
5652.65 903
5653.36 922
5654.07 964
5654.78 927
5655.49 913
5656.20 888
5656.91 877
5657.62 887
5658.33 895
5659.04 894
5659.75 901
5660.46 919
5661.17 977
5661.88 946
5662.59 934
5663.30 884
5664.00 889
5664.71 900
5665.42 883
5666.13 789
5666.84 899
5667.55 901
5668.27 919
5668.98 919
5669.69 879
5670.40 879
5671.11 821
5671.82 787
5672.53 782
5673.24 875
5673.95 869
5674.66 875
5675.37 883
5676.08 899
5676.79 855
5677.50 759
5678.21 828
5678.92 828
5679.63 801
5680.34 852
5681.06 1032
5681.77 827
5682.48 841
5683.19 957
5683.90 922
5684.61 855
5685.32 880
5686.03 870
5686.74 798
5687.46 781
5688.17 803
5688.88 876
5689.59 873
5690.30 812
5691.01 762
5691.72 891
5692.44 836
5693.15 829
5693.86 875
5694.57 856
5695.28 858
5696.00 772
5696.71 826
5697.42 889
5698.13 877
5698.84 867
5699.56 864
5700.27 876
5700.98 852
5701.69 813
5702.40 844
5703.12 812
5703.83 781
5704.54 898
5705.25 932
5705.97 859
5706.68 842
5707.39 841
5708.10 793
5708.82 851
5709.53 856
5710.24 868
5710.95 878
5711.67 890
5712.38 814
5713.09 853
5713.81 860
5714.52 853
5715.23 755
5715.95 816
5716.66 873
5717.37 807
5718.09 835
5718.80 846
5719.51 864
5720.23 864
5720.94 833
5721.65 878
5722.37 855
5723.08 765
5723.79 877
5724.51 856
5725.22 855
5725.93 873
5726.65 846
5727.36 863
5728.08 882
5728.79 884
5729.50 879
5730.22 839
5730.93 791
5731.65 780
5732.36 786
5733.07 869
5733.79 895
5734.50 859
5735.22 792
5735.93 788
5736.65 816
5737.36 855
5738.07 863
5738.79 868
5739.50 845
5740.22 844
5740.93 818
5741.65 850
5742.36 815
5743.08 811
5743.79 862
5744.51 846
5745.22 793
5745.94 787
5746.65 799
5747.37 793
5748.08 746
5748.80 774
5749.51 881
5750.23 856
5750.94 836
5751.66 810
5752.37 808
5753.09 861
5753.80 892
5754.52 808
5755.24 746
5755.95 785
5756.67 764
5757.38 839
5758.10 893
5758.81 840
5759.53 767
5760.25 810
5760.96 920
5761.68 864
5762.39 877
5763.11 858
5763.83 884
5764.54 858
5765.26 803
5765.97 781
5766.69 801
5767.41 754
5768.12 877
5768.84 860
5769.56 842
5770.27 904
5770.99 893
5771.71 848
5772.42 849
5773.14 807
5773.86 774
5774.57 844
5775.29 875
5776.01 849
5776.72 847
5777.44 804
5778.16 869
5778.88 815
5779.59 753
5780.31 854
5781.03 868
5781.74 896
5782.46 813
5783.18 830
5783.90 815
5784.61 718
5785.33 785
5786.05 775
5786.77 856
5787.48 838
5788.20 849
5788.92 858
5789.64 909
5790.35 881
5791.07 888
5791.79 952
5792.51 849
5793.23 824
5793.94 817
5794.66 850
5795.38 745
5796.10 724
5796.82 738
5797.53 806
5798.25 815
5798.97 823
5799.69 878
5800.41 945
5801.13 958
5801.84 958
5802.56 872
5803.28 959
5804.00 936
5804.72 936
5805.44 906
5806.16 936
5806.87 929
5807.59 899
5808.31 908
5809.03 839
5809.75 809
5810.47 765
5811.19 869
5811.91 885
5812.63 858
5813.35 900
5814.07 958
5814.78 933
5815.50 1049
5816.22 1009
5816.94 1026
5817.66 998
5818.38 1028
5819.10 998
5819.82 922
5820.54 1005
5821.26 1047
5821.98 991
5822.70 1003
5823.42 1048
5824.14 1084
5824.86 961
5825.58 1006
5826.30 1000
5827.02 973
5827.74 990
5828.46 877
5829.18 879
5829.90 970
5830.62 930
5831.34 860
5832.06 877
5832.78 887
5833.50 897
5834.22 908
5834.94 924
5835.66 858
5836.38 848
5837.10 832
5837.82 852
5838.55 894
5839.27 850
5839.99 808
5840.71 800
5841.43 780
5842.15 849
5842.87 855
5843.59 816
5844.31 787
5845.03 808
5845.76 827
5846.48 803
5847.20 819
5847.92 824
5848.64 832
5849.36 806
5850.08 859
5850.81 797
5851.53 804
5852.25 878
5852.97 868
5853.69 866
5854.41 838
5855.14 881
5855.86 954
5856.58 885
5857.30 806
5858.02 854
5858.74 892
5859.47 897
5860.19 844
5860.91 891
5861.63 898
5862.36 882
5863.08 846
5863.80 860
5864.52 850
5865.24 891
5865.97 877
5866.69 790
5867.41 864
5868.13 873
5868.86 827
5869.58 904
5870.30 797
5871.03 852
5871.75 785
5872.47 800
5873.19 768
5873.92 792
5874.64 810
5875.36 803
5876.09 844
5876.81 790
5877.53 905
5878.26 840
5878.98 866
5879.70 812
5880.43 818
5881.15 855
5881.87 858
5882.60 820
5883.32 847
5884.04 917
5884.77 885
5885.49 929
5886.21 864
5886.94 785
5887.66 844
5888.39 861
5889.11 855
5889.83 843
5890.56 769
5891.28 842
5892.01 828
5892.73 860
5893.45 901
5894.18 835
5894.90 836
5895.63 782
5896.35 842
5897.07 735
5897.80 813
5898.52 823
5899.25 842
5899.97 831
5900.70 845
5901.42 901
5902.15 900
5902.87 899
5903.60 980
5904.32 1017
5905.05 1029
5905.77 1079
5906.50 978
5907.22 947
5907.95 901
5908.67 962
5909.40 864
5910.12 740
5910.85 780
5911.57 818
5912.30 862
5913.02 831
5913.75 742
5914.47 905
5915.20 838
5915.92 790
5916.65 808
5917.38 889
5918.10 895
5918.83 819
5919.55 805
5920.28 803
5921.00 843
5921.73 801
5922.46 778
5923.18 741
5923.91 819
5924.63 806
5925.36 836
5926.09 749
5926.81 871
5927.54 835
5928.26 822
5928.99 865
5929.72 876
5930.44 843
5931.17 822
5931.90 866
5932.62 866
5933.35 795
5934.08 897
5934.80 830
5935.53 918
5936.26 885
5936.98 861
5937.71 927
5938.44 850
5939.16 815
5939.89 899
5940.62 899
5941.35 823
5942.07 914
5942.80 891
5943.53 788
5944.25 810
5944.98 817
5945.71 894
5946.44 887
5947.16 873
5947.89 840
5948.62 785
5949.35 824
5950.07 841
5950.80 863
5951.53 865
5952.26 940
5952.99 919
5953.71 844
5954.44 867
5955.17 860
5955.90 847
5956.62 938
5957.35 865
5958.08 801
5958.81 827
5959.54 868
5960.27 872
5960.99 891
5961.72 866
5962.45 827
5963.18 824
5963.91 849
5964.64 870
5965.36 903
5966.09 810
5966.82 872
5967.55 885
5968.28 844
5969.01 795
5969.74 780
5970.47 871
5971.19 818
5971.92 821
5972.65 823
5973.38 853
5974.11 804
5974.84 880
5975.57 882
5976.30 783
5977.03 823
5977.76 856
5978.49 869
5979.22 896
5979.95 849
5980.67 852
5981.40 829
5982.13 870
5982.86 871
5983.59 899
5984.32 895
5985.05 858
5985.78 841
5986.51 939
5987.24 984
5987.97 997
5988.70 961
5989.43 914
5990.16 931
5990.89 1002
5991.62 995
5992.35 955
5993.08 892
5993.81 939
5994.54 869
5995.27 983
5996.00 945
5996.73 896
5997.47 1024
5998.20 904
5998.93 884
5999.66 940
6000.39 956
6001.12 962
6001.85 928
6002.58 891
6003.31 946
6004.04 923
6004.77 823
6005.50 823
6006.24 829
6006.97 927
6007.70 890
6008.43 909
6009.16 950
6009.89 931
6010.62 927
6011.35 895
6012.09 962
6012.82 1019
6013.55 1100
6014.28 1158
6015.01 1026
6015.74 1038
6016.47 1044
6017.21 1007
6017.94 1117
6018.67 909
6019.40 954
6020.13 1052
6020.87 902
6021.60 902
6022.33 840
6023.06 872
6023.79 851
6024.53 769
6025.26 785
6025.99 773
6026.72 858
6027.46 910
6028.19 828
6028.92 899
6029.65 844
6030.39 854
6031.12 835
6031.85 847
6032.58 812
6033.32 848
6034.05 803
6034.78 874
6035.51 808
6036.25 826
6036.98 840
6037.71 895
6038.45 866
6039.18 796
6039.91 829
6040.65 866
6041.38 775
6042.11 876
6042.85 950
6043.58 1047
6044.31 992
6045.05 905
6045.78 893
6046.51 988
6047.25 1033
6047.98 1006
6048.71 980
6049.45 986
6050.18 1046
6050.91 998
6051.65 1018
6052.38 897
6053.12 885
6053.85 856
6054.58 867
6055.32 841
6056.05 887
6056.79 917
6057.52 873
6058.25 905
6058.99 837
6059.72 762
6060.46 768
6061.19 836
6061.93 854
6062.66 785
6063.40 806
6064.13 847
6064.86 822
6065.60 870
6066.33 854
6067.07 809
6067.80 831
6068.54 858
6069.27 834
6070.01 880
6070.74 781
6071.48 800
6072.21 837
6072.95 844
6073.68 798
6074.42 805
6075.15 818
6075.89 853
6076.63 789
6077.36 753
6078.10 729
6078.83 803
6079.57 795
6080.30 757
6081.04 722
6081.77 836
6082.51 806
6083.25 833
6083.98 800
6084.72 842
6085.45 872
6086.19 895
6086.92 910
6087.66 896
6088.40 818
6089.13 852
6089.87 815
6090.61 795
6091.34 806
6092.08 821
6092.81 869
6093.55 897
6094.29 827
6095.02 833
6095.76 784
6096.50 769
6097.23 761
6097.97 763
6098.71 758
6099.44 711
6100.18 828
6100.92 827
6101.65 788
6102.39 757
6103.13 784
6103.86 791
6104.60 799
6105.34 749
6106.08 728
6106.81 772
6107.55 715
6108.29 689
6109.02 751
6109.76 790
6110.50 702
6111.24 735
6111.97 836
6112.71 816
6113.45 765
6114.19 800
6114.92 852
6115.66 840
6116.40 820
6117.14 831
6117.88 834
6118.61 821
6119.35 788
6120.09 810
6120.83 831
6121.57 818
6122.30 806
6123.04 821
6123.78 748
6124.52 859
6125.26 858
6126.00 769
6126.73 762
6127.47 768
6128.21 779
6128.95 798
6129.69 806
6130.43 777
6131.16 860
6131.90 887
6132.64 828
6133.38 804
6134.12 792
6134.86 809
6135.60 808
6136.34 786
6137.08 757
6137.81 810
6138.55 815
6139.29 794
6140.03 842
6140.77 690
6141.51 814
6142.25 823
6142.99 794
6143.73 765
6144.47 720
6145.21 845
6145.95 846
6146.69 829
6147.43 841
6148.17 754
6148.91 719
6149.65 799
6150.39 841
6151.13 819
6151.86 772
6152.60 759
6153.34 778
6154.08 801
6154.83 765
6155.57 759
6156.31 785
6157.05 684
6157.79 772
6158.53 781
6159.27 830
6160.01 815
6160.75 808
6161.49 768
6162.23 764
6162.97 752
6163.71 814
6164.45 804
6165.19 734
6165.93 728
6166.67 753
6167.41 753
6168.15 721
6168.89 764
6169.64 766
6170.38 755
6171.12 789
6171.86 805
6172.60 796
6173.34 782
6174.08 714
6174.82 742
6175.57 797
6176.31 738
6177.05 795
6177.79 813
6178.53 783
6179.27 809
6180.01 810
6180.76 798
6181.50 814
6182.24 818
6182.98 794
6183.72 784
6184.46 825
6185.21 777
6185.95 738
6186.69 706
6187.43 717
6188.17 721
6188.92 760
6189.66 801
6190.40 788
6191.14 738
6191.89 775
6192.63 702
6193.37 748
6194.11 746
6194.86 743
6195.60 759
6196.34 769
6197.08 751
6197.83 698
6198.57 785
6199.31 741
6200.05 851
6200.80 783
6201.54 792
6202.28 822
6203.03 757
6203.77 800
6204.51 773
6205.26 736
6206.00 772
6206.74 778
6207.48 780
6208.23 877
6208.97 891
6209.71 881
6210.46 832
6211.20 869
6211.95 869
6212.69 881
6213.43 871
6214.18 784
6214.92 826
6215.66 821
6216.41 851
6217.15 751
6217.89 718
6218.64 768
6219.38 858
6220.13 839
6220.87 787
6221.61 724
6222.36 726
6223.10 733
6223.85 675
6224.59 743
6225.34 795
6226.08 788
6226.82 746
6227.57 743
6228.31 794
6229.06 756
6229.80 842
6230.55 813
6231.29 807
6232.04 712
6232.78 708
6233.53 739
6234.27 827
6235.02 723
6235.76 734
6236.51 694
6237.25 827
6238.00 792
6238.74 680
6239.49 761
6240.23 779
6240.98 654
6241.72 763
6242.47 803
6243.21 835
6243.96 797
6244.70 763
6245.45 800
6246.20 786
6246.94 896
6247.69 797
6248.43 850
6249.18 890
6249.92 898
6250.67 1058
6251.42 1005
6252.16 970
6252.91 873
6253.65 946
6254.40 863
6255.15 902
6255.89 818
6256.64 838
6257.38 824
6258.13 761
6258.88 706
6259.62 675
6260.37 767
6261.12 785
6261.86 765
6262.61 835
6263.36 818
6264.10 815
6264.85 861
6265.60 777
6266.34 813
6267.09 804
6267.84 868
6268.58 835
6269.33 712
6270.08 784
6270.82 800
6271.57 816
6272.32 769
6273.07 816
6273.81 746
6274.56 666
6275.31 728
6276.05 708
6276.80 757
6277.55 868
6278.30 800
6279.04 818
6279.79 809
6280.54 832
6281.29 803
6282.03 667
6282.78 679
6283.53 768
6284.28 811
6285.03 779
6285.77 762
6286.52 754
6287.27 812
6288.02 773
6288.77 844
6289.51 786
6290.26 823
6291.01 787
6291.76 826
6292.51 817
6293.26 837
6294.00 861
6294.75 859
6295.50 729
6296.25 756
6297.00 718
6297.75 696
6298.50 828
6299.24 799
6299.99 757
6300.74 785
6301.49 732
6302.24 683
6302.99 733
6303.74 707
6304.49 772
6305.24 767
6305.99 793
6306.73 705
6307.48 690
6308.23 742
6308.98 755
6309.73 746
6310.48 717
6311.23 825
6311.98 819
6312.73 762
6313.48 756
6314.23 839
6314.98 759
6315.73 778
6316.48 749
6317.23 743
6317.98 735
6318.73 768
6319.48 820
6320.23 726
6320.98 766
6321.73 699
6322.48 754
6323.23 762
6323.98 702
6324.73 739
6325.48 731
6326.23 718
6326.98 773
6327.73 779
6328.48 771
6329.23 657
6329.98 741
6330.73 700
6331.48 718
6332.23 705
6332.98 643
6333.73 762
6334.49 755
6335.24 733
6335.99 706
6336.74 682
6337.49 732
6338.24 716
6338.99 619
6339.74 700
6340.49 780
6341.25 703
6342.00 767
6342.75 776
6343.50 769
6344.25 690
6345.00 749
6345.75 716
6346.51 713
6347.26 723
6348.01 737
6348.76 731
6349.51 695
6350.26 684
6351.02 776
6351.77 733
6352.52 768
6353.27 709
6354.02 686
6354.78 731
6355.53 763
6356.28 694
6357.03 710
6357.78 767
6358.54 805
6359.29 808
6360.04 744
6360.79 727
6361.55 771
6362.30 786
6363.05 749
6363.80 726
6364.56 745
6365.31 780
6366.06 810
6366.81 789
6367.57 771
6368.32 830
6369.07 756
6369.83 780
6370.58 749
6371.33 788
6372.08 793
6372.84 773
6373.59 679
6374.34 703
6375.10 746
6375.85 781
6376.60 801
6377.36 718
6378.11 678
6378.86 741
6379.62 749
6380.37 742
6381.12 842
6381.88 799
6382.63 699
6383.39 665
6384.14 694
6384.89 766
6385.65 684
6386.40 743
6387.16 746
6387.91 751
6388.66 693
6389.42 646
6390.17 714
6390.93 737
6391.68 767
6392.43 667
6393.19 770
6393.94 714
6394.70 708
6395.45 672
6396.21 699
6396.96 753
6397.72 747
6398.47 732
6399.22 796
6399.98 699
6400.73 639
6401.49 624
6402.24 675
6403.00 673
6403.75 701
6404.51 771
6405.26 719
6406.02 772
6406.77 756
6407.53 762
6408.28 673
6409.04 641
6409.79 671
6410.55 712
6411.31 707
6412.06 661
6412.82 745
6413.57 781
6414.33 762
6415.08 751
6415.84 735
6416.59 715
6417.35 696
6418.11 650
6418.86 692
6419.62 707
6420.37 760
6421.13 630
6421.89 708
6422.64 707
6423.40 678
6424.15 720
6424.91 661
6425.67 714
6426.42 734
6427.18 707
6427.94 693
6428.69 781
6429.45 706
6430.20 772
6430.96 681
6431.72 672
6432.47 657
6433.23 668
6433.99 632
6434.74 650
6435.50 676
6436.26 715
6437.02 678
6437.77 663
6438.53 666
6439.29 617
6440.04 643
6440.80 678
6441.56 654
6442.32 697
6443.07 764
6443.83 681
6444.59 695
6445.34 688
6446.10 726
6446.86 623
6447.62 676
6448.37 696
6449.13 722
6449.89 725
6450.65 658
6451.41 661
6452.16 752
6452.92 696
6453.68 679
6454.44 730
6455.19 704
6455.95 637
6456.71 684
6457.47 643
6458.23 623
6458.99 676
6459.74 688
6460.50 720
6461.26 672
6462.02 715
6462.78 727
6463.54 662
6464.29 710
6465.05 713
6465.81 721
6466.57 673
6467.33 714
6468.09 647
6468.85 644
6469.60 682
6470.36 680
6471.12 606
6471.88 624
6472.64 695
6473.40 743
6474.16 642
6474.92 652
6475.68 732
6476.44 734
6477.20 763
6477.95 710
6478.71 734
6479.47 716
6480.23 652
6480.99 675
6481.75 716
6482.51 714
6483.27 701
6484.03 703
6484.79 698
6485.55 669
6486.31 705
6487.07 670
6487.83 758
6488.59 738
6489.35 698
6490.11 731
6490.87 654
6491.63 753
6492.39 771
6493.15 727
6493.91 684
6494.67 711
6495.43 710
6496.19 714
6496.95 777
6497.71 760
6498.47 685
6499.23 749
6499.99 741
6500.76 745
6501.52 750
6502.28 795
6503.04 731
6503.80 688
6504.56 723
6505.32 732
6506.08 749
6506.84 725
6507.60 776
6508.36 812
6509.13 732
6509.89 699
6510.65 705
6511.41 700
6512.17 674
6512.93 764
6513.69 751
6514.45 794
6515.22 754
6515.98 698
6516.74 741
6517.50 673
6518.26 670
6519.02 723
6519.79 724
6520.55 710
6521.31 693
6522.07 702
6522.83 773
6523.60 775
6524.36 820
6525.12 741
6525.88 830
6526.64 840
6527.41 918
6528.17 930
6528.93 1011
6529.69 915
6530.46 957
6531.22 896
6531.98 874
6532.74 863
6533.51 781
6534.27 856
6535.03 778
6535.79 768
6536.56 757
6537.32 815
6538.08 703
6538.85 723
6539.61 776
6540.37 753
6541.13 676
6541.90 659
6542.66 693
6543.42 768
6544.19 780
6544.95 741
6545.71 699
6546.48 816
6547.24 785
6548.00 732
6548.77 732
6549.53 706
6550.29 738
6551.06 715
6551.82 655
6552.58 693
6553.35 721
6554.11 660
6554.88 706
6555.64 746
6556.40 675
6557.17 715
6557.93 727
6558.70 781
6559.46 783
6560.22 754
6560.99 739
6561.75 729
6562.52 717
6563.28 725
6564.05 748
6564.81 722
6565.57 781
6566.34 772
6567.10 705
6567.87 749
6568.63 773
6569.40 729
6570.16 821
6570.93 735
6571.69 687
6572.46 715
6573.22 681
6573.99 659
6574.75 692
6575.52 697
6576.28 715
6577.05 737
6577.81 698
6578.58 723
6579.34 815
6580.11 725
6580.87 725
6581.64 836
6582.40 793
6583.17 775
6583.93 807
6584.70 810
6585.47 800
6586.23 839
6587.00 815
6587.76 793
6588.53 803
6589.29 827
6590.06 848
6590.83 783
6591.59 788
6592.36 784
6593.12 750
6593.89 750
6594.66 758
6595.42 769
6596.19 738
6596.96 799
6597.72 849
6598.49 881
6599.25 840
6600.02 781
6600.79 700
6601.55 754
6602.32 760
6603.09 706
6603.85 636
6604.62 681
6605.39 743
6606.15 792
6606.92 717
6607.69 795
6608.46 794
6609.22 816
6609.99 761
6610.76 753
6611.52 868
6612.29 820
6613.06 806
6613.83 881
6614.59 828
6615.36 848
6616.13 874
6616.89 746
6617.66 763
6618.43 728
6619.20 783
6619.96 759
6620.73 775
6621.50 808
6622.27 804
6623.04 758
6623.80 756
6624.57 760
6625.34 845
6626.11 843
6626.88 881
6627.64 809
6628.41 833
6629.18 779
6629.95 725
6630.72 749
6631.48 698
6632.25 798
6633.02 791
6633.79 836
6634.56 806
6635.33 863
6636.10 946
6636.86 885
6637.63 916
6638.40 956
6639.17 878
6639.94 795
6640.71 807
6641.48 814
6642.25 857
6643.01 818
6643.78 666
6644.55 775
6645.32 760
6646.09 731
6646.86 742
6647.63 759
6648.40 792
6649.17 799
6649.94 831
6650.71 763
6651.48 770
6652.25 684
6653.01 792
6653.78 787
6654.55 769
6655.32 699
6656.09 700
6656.86 757
6657.63 736
6658.40 781
6659.17 698
6659.94 672
6660.71 714
6661.48 695
6662.25 726
6663.02 645
6663.79 707
6664.56 818
6665.33 770
6666.10 756
6666.87 818
6667.64 676
6668.42 714
6669.19 794
6669.96 730
6670.73 765
6671.50 678
6672.27 685
6673.04 755
6673.81 706
6674.58 713
6675.35 780
6676.12 737
6676.89 770
6677.66 711
6678.44 710
6679.21 787
6679.98 788
6680.75 778
6681.52 743
6682.29 740
6683.06 764
6683.83 787
6684.60 670
6685.38 740
6686.15 773
6686.92 759
6687.69 825
6688.46 815
6689.23 720
6690.01 719
6690.78 782
6691.55 786
6692.32 724
6693.09 652
6693.86 713
6694.64 657
6695.41 695
6696.18 700
6696.95 729
6697.73 707
6698.50 711
6699.27 692
6700.04 655
6700.81 682
6701.59 681
6702.36 694
6703.13 671
6703.90 628
6704.68 647
6705.45 663
6706.22 645
6706.99 639
6707.77 669
6708.54 686
6709.31 676
6710.09 672
6710.86 710
6711.63 662
6712.40 686
6713.18 659
6713.95 576
6714.72 668
6715.50 634
6716.27 707
6717.04 624
6717.82 619
6718.59 653
6719.36 612
6720.14 631
6720.91 714
6721.68 644
6722.46 653
6723.23 586
6724.00 594
6724.78 563
6725.55 585
6726.33 591
6727.10 700
6727.87 602
6728.65 573
6729.42 616
6730.20 692
6730.97 656
6731.74 660
6732.52 610
6733.29 602
6734.07 588
6734.84 630
6735.61 657
6736.39 592
6737.16 633
6737.94 613
6738.71 691
6739.49 668
6740.26 698
6741.04 684
6741.81 647
6742.59 650
6743.36 631
6744.13 622
6744.91 605
6745.68 635
6746.46 579
6747.23 594
6748.01 616
6748.78 643
6749.56 625
6750.33 598
6751.11 625
6751.89 691
6752.66 646
6753.44 653
6754.21 625
6754.99 595
6755.76 576
6756.54 627
6757.31 675
6758.09 596
6758.86 660
6759.64 623
6760.42 698
6761.19 583
6761.97 609
6762.74 624
6763.52 623
6764.30 613
6765.07 634
6765.85 651
6766.62 622
6767.40 601
6768.18 640
6768.95 598
6769.73 627
6770.51 651
6771.28 665
6772.06 619
6772.83 613
6773.61 660
6774.39 737
6775.16 705
6775.94 676
6776.72 723
6777.49 747
6778.27 673
6779.05 718
6779.82 783
6780.60 705
6781.38 674
6782.16 772
6782.93 687
6783.71 675
6784.49 688
6785.26 661
6786.04 625
6786.82 587
6787.60 615
6788.37 634
6789.15 604
6789.93 583
6790.71 569
6791.48 645
6792.26 648
6793.04 592
6793.82 643
6794.59 618
6795.37 618
6796.15 575
6796.93 623
6797.70 658
6798.48 628
6799.26 636
6800.04 597
6800.82 573
6801.60 616
6802.37 614
6803.15 614
6803.93 619
6804.71 593
6805.49 586
6806.26 709
6807.04 627
6807.82 657
6808.60 606
6809.38 616
6810.16 574
6810.94 595
6811.71 538
6812.49 597
6813.27 583
6814.05 540
6814.83 584
6815.61 602
6816.39 623
6817.17 702
6817.95 640
6818.73 645
6819.50 609
6820.28 649
6821.06 636
6821.84 561
6822.62 600
6823.40 587
6824.18 608
6824.96 642
6825.74 712
6826.52 578
6827.30 631
6828.08 669
6828.86 600
6829.64 631
6830.42 643
6831.20 582
6831.98 524
6832.76 551
6833.54 622
6834.32 644
6835.10 582
6835.88 519
6836.66 490
6837.44 598
6838.22 618
6839.00 639
6839.78 574
6840.56 566
6841.34 597
6842.12 637
6842.90 580
6843.68 646
6844.46 588
6845.24 586
6846.02 609
6846.80 602
6847.58 598
6848.36 591
6849.14 648
6849.93 642
6850.71 606
6851.49 657
6852.27 741
6853.05 776
6853.83 701
6854.61 700
6855.39 683
6856.17 692
6856.96 685
6857.74 637
6858.52 570
6859.30 614
6860.08 651
6860.86 593
6861.64 641
6862.43 594
6863.21 583
6863.99 592
6864.77 632
6865.55 589
6866.33 593
6867.12 640
6867.90 685
6868.68 590
6869.46 545
6870.24 576
6871.03 568
6871.81 607
6872.59 657
6873.37 584
6874.16 559
6874.94 566
6875.72 621
6876.50 568
6877.28 576
6878.07 614
6878.85 662
6879.63 623
6880.42 588
6881.20 550
6881.98 564
6882.76 653
6883.55 620
6884.33 613
6885.11 606
6885.89 571
6886.68 670
6887.46 628
6888.24 642
6889.03 657
6889.81 642
6890.59 584
6891.38 609
6892.16 626
6892.94 623
6893.73 595
6894.51 717
6895.29 647
6896.08 593
6896.86 608
6897.64 590
6898.43 583
6899.21 652
6900.00 639
6900.78 625
6901.56 630
6902.35 662
6903.13 633
6903.91 631
6904.70 647
6905.48 622
6906.27 618
6907.05 574
6907.84 654
6908.62 641
6909.40 598
6910.19 646
6910.97 651
6911.76 670
6912.54 646
6913.33 590
6914.11 598
6914.90 600
6915.68 691
6916.46 648
6917.25 569
6918.03 562
6918.82 639
6919.60 635
6920.39 551
6921.17 545
6921.96 636
6922.74 670
6923.53 640
6924.31 630
6925.10 612
6925.88 612
6926.67 585
6927.45 645
6928.24 678
6929.03 649
6929.81 704
6930.60 638
6931.38 651
6932.17 622
6932.95 599
6933.74 644
6934.52 636
6935.31 667
6936.10 665
6936.88 656
6937.67 583
6938.45 578
6939.24 576
6940.03 610
6940.81 633
6941.60 598
6942.38 568
6943.17 684
6943.96 599
6944.74 647
6945.53 702
6946.32 642
6947.10 632
6947.89 630
6948.68 640
6949.46 661
6950.25 639
6951.03 610
6951.82 649
6952.61 655
6953.40 725
6954.18 608
6954.97 631
6955.76 579
6956.54 600
6957.33 652
6958.12 678
6958.90 694
6959.69 654
6960.48 736
6961.27 687
6962.05 739
6962.84 650
6963.63 614
6964.41 651
6965.20 727
6965.99 675
6966.78 668
6967.56 786
6968.35 698
6969.14 684
6969.93 651
6970.72 672
6971.50 708
6972.29 757
6973.08 695
6973.87 703
6974.66 678
6975.44 714
6976.23 686
6977.02 659
6977.81 678
6978.60 657
6979.38 664
6980.17 687
6980.96 689
6981.75 679
6982.54 718
6983.33 731
6984.11 807
6984.90 799
6985.69 871
6986.48 883
6987.27 840
6988.06 827
6988.85 809
6989.64 830
6990.42 834
6991.21 841
6992.00 805
6992.79 745
6993.58 652
6994.37 688
6995.16 620
6995.95 624
6996.74 638
6997.53 647
6998.32 702
6999.10 769
6999.89 805
7000.68 843
7001.47 861
7002.26 889
7003.05 891
7003.84 860
7004.63 834
7005.42 826
7006.21 733
7007.00 732
7007.79 724
7008.58 674
7009.37 689
7010.16 711
7010.95 642
7011.74 647
7012.53 631
7013.32 610
7014.11 657
7014.90 709
7015.69 704
7016.48 658
7017.27 701
7018.06 696
7018.85 699
7019.64 629
7020.43 655
7021.23 658
7022.02 624
7022.81 610
7023.60 627
7024.39 641
7025.18 635
7025.97 625
7026.76 646
7027.55 711
7028.34 742
7029.13 704
7029.93 668
7030.72 676
7031.51 670
7032.30 695
7033.09 659
7033.88 711
7034.67 688
7035.46 677
7036.26 660
7037.05 572
7037.84 577
7038.63 672
7039.42 604
7040.21 680
7041.01 645
7041.80 665
7042.59 669
7043.38 676
7044.17 604
7044.97 605
7045.76 664
7046.55 675
7047.34 618
7048.13 596
7048.93 604
7049.72 629
7050.51 696
7051.30 667
7052.09 604
7052.89 602
7053.68 568
7054.47 561
7055.26 566
7056.06 546
7056.85 685
7057.64 658
7058.44 655
7059.23 599
7060.02 527
7060.81 603
7061.61 642
7062.40 685
7063.19 611
7063.99 604
7064.78 572
7065.57 613
7066.37 515
7067.16 575
7067.95 574
7068.74 567
7069.54 592
7070.33 593
7071.13 586
7071.92 597
7072.71 594
7073.51 568
7074.30 566
7075.09 540
7075.89 629
7076.68 640
7077.47 619
7078.27 607
7079.06 593
7079.86 586
7080.65 620
7081.44 604
7082.24 613
7083.03 644
7083.83 630
7084.62 587
7085.41 602
7086.21 586
7087.00 623
7087.80 618
7088.59 593
7089.39 620
7090.18 600
7090.98 549
7091.77 652
7092.56 583
7093.36 586
7094.15 557
7094.95 622
7095.74 560
7096.54 560
7097.33 552
7098.13 593
7098.92 495
7099.72 524
7100.51 583
7101.31 575
7102.10 576
7102.90 598
7103.69 615
7104.49 568
7105.29 577
7106.08 620
7106.88 625
7107.67 580
7108.47 554
7109.26 581
7110.06 632
7110.85 543
7111.65 584
7112.45 585
7113.24 667
7114.04 579
7114.83 551
7115.63 569
7116.42 564
7117.22 614
7118.02 684
7118.81 616
7119.61 560
7120.41 634
7121.20 579
7122.00 578
7122.79 562
7123.59 583
7124.39 617
7125.18 550
7125.98 575
7126.78 594
7127.57 554
7128.37 530
7129.17 570
7129.96 585
7130.76 525
7131.56 532
7132.35 596
7133.15 600
7133.95 553
7134.74 546
7135.54 548
7136.34 606
7137.14 625
7137.93 558
7138.73 580
7139.53 595
7140.33 627
7141.12 601
7141.92 611
7142.72 600
7143.51 572
7144.31 567
7145.11 711
7145.91 640
7146.71 602
7147.50 590
7148.30 575
7149.10 545
7149.90 564
7150.69 569
7151.49 566
7152.29 534
7153.09 507
7153.89 556
7154.68 574
7155.48 547
7156.28 503
7157.08 518
7157.88 589
7158.68 571
7159.47 524
7160.27 570
7161.07 613
7161.87 560
7162.67 561
7163.47 614
7164.27 582
7165.06 571
7165.86 542
7166.66 568
7167.46 558
7168.26 648
7169.06 644
7169.86 595
7170.66 540
7171.46 559
7172.25 580
7173.05 621
7173.85 579
7174.65 563
7175.45 582
7176.25 595
7177.05 550
7177.85 513
7178.65 533
7179.45 561
7180.25 528
7181.05 531
7181.85 537
7182.65 614
7183.45 564
7184.25 573
7185.05 606
7185.85 599
7186.65 548
7187.45 547
7188.25 593
7189.05 602
7189.85 580
7190.65 578
7191.45 566
7192.25 522
7193.05 575
7193.85 564
7194.65 536
7195.45 522
7196.25 544
7197.05 536
7197.85 570
7198.65 587
7199.45 497
7200.25 593
7201.05 549
7201.85 574
7202.65 571
7203.46 610
7204.26 535
7205.06 564
7205.86 525
7206.66 523
7207.46 522
7208.26 561
7209.06 543
7209.86 567
7210.66 568
7211.47 560
7212.27 541
7213.07 558
7213.87 577
7214.67 604
7215.47 619
7216.27 553
7217.08 612
7217.88 576
7218.68 578
7219.48 539
7220.28 534
7221.09 543
7221.89 504
7222.69 545
7223.49 556
7224.29 524
7225.10 540
7225.90 555
7226.70 538
7227.50 565
7228.30 535
7229.11 594
7229.91 533
7230.71 510
7231.51 525
7232.32 532
7233.12 505
7233.92 498
7234.72 498
7235.53 538
7236.33 611
7237.13 594
7237.93 560
7238.74 539
7239.54 499
7240.34 540
7241.15 566
7241.95 538
7242.75 509
7243.55 588
7244.36 623
7245.16 586
7245.96 585
7246.77 599
7247.57 549
7248.37 509
7249.18 491
7249.98 480
7250.78 526
7251.59 565
7252.39 540
7253.20 587
7254.00 554
7254.80 555
7255.61 519
7256.41 537
7257.21 549
7258.02 526
7258.82 488
7259.63 496
7260.43 582
7261.23 468
7262.04 533
7262.84 507
7263.65 498
7264.45 415
7265.26 502
7266.06 492
7266.86 490
7267.67 531
7268.47 555
7269.28 590
7270.08 568
7270.89 497
7271.69 541
7272.50 537
7273.30 472
7274.11 470
7274.91 545
7275.71 538
7276.52 573
7277.32 585
7278.13 531
7278.93 553
7279.74 502
7280.55 575
7281.35 512
7282.16 558
7282.96 584
7283.77 516
7284.57 531
7285.38 547
7286.18 537
7286.99 474
7287.79 491
7288.60 543
7289.40 543
7290.21 524
7291.02 532
7291.82 430
7292.63 453
7293.43 455
7294.24 488
7295.05 516
7295.85 521
7296.66 503
7297.46 499
7298.27 534
7299.08 476
7299.88 511
7300.69 541
7301.49 519
7302.30 483
7303.11 467
7303.91 484
7304.72 512
7305.53 508
7306.33 571
7307.14 560
7307.95 587
7308.75 552
7309.56 562
7310.37 507
7311.17 515
7311.98 548
7312.79 479
7313.59 483
7314.40 475
7315.21 551
7316.02 503
7316.82 504
7317.63 543
7318.44 584
7319.24 532
7320.05 555
7320.86 524
7321.67 513
7322.47 569
7323.28 503
7324.09 535
7324.90 481
7325.70 538
7326.51 520
7327.32 510
7328.13 491
7328.94 578
7329.74 589
7330.55 539
7331.36 501
7332.17 506
7332.98 515
7333.78 506
7334.59 551
7335.40 511
7336.21 467
7337.02 531
7337.82 542
7338.63 520
7339.44 498
7340.25 490
7341.06 529
7341.87 515
7342.68 518
7343.48 493
7344.29 540
7345.10 549
7345.91 559
7346.72 541
7347.53 558
7348.34 555
7349.15 535
7349.95 479
7350.76 479
7351.57 621
7352.38 513
7353.19 509
7354.00 515
7354.81 587
7355.62 505
7356.43 508
7357.24 482
7358.05 533
7358.86 542
7359.67 511
7360.48 536
7361.29 505
7362.09 575
7362.90 534
7363.71 522
7364.52 525
7365.33 531
7366.14 500
7366.95 549
7367.76 554
7368.57 492
7369.38 550
7370.19 531
7371.00 488
7371.81 530
7372.62 524
7373.43 464
7374.25 535
7375.06 490
7375.87 509
7376.68 513
7377.49 508
7378.30 498
7379.11 548
7379.92 472
7380.73 452
7381.54 446
7382.35 533
7383.16 550
7383.97 452
7384.78 440
7385.59 516
7386.41 527
7387.22 505
7388.03 478
7388.84 560
7389.65 555
7390.46 504
7391.27 526
7392.08 517
7392.89 482
7393.71 534
7394.52 503
7395.33 485
7396.14 442
7396.95 493
7397.76 486
7398.58 534
7399.39 516
7400.20 557
7401.01 601
7401.82 618
7402.63 518
7403.45 557
7404.26 558
7405.07 601
7405.88 600
7406.69 564
7407.51 531
7408.32 525
7409.13 533
7409.94 468
7410.76 443
7411.57 511
7412.38 481
7413.19 457
7414.01 508
7414.82 494
7415.63 533
7416.44 557
7417.26 484
7418.07 438
7418.88 447
7419.69 506
7420.51 515
7421.32 496
7422.13 465
7422.95 509
7423.76 555
7424.57 556
7425.39 494
7426.20 511
7427.01 490
7427.83 546
7428.64 531
7429.45 526
7430.27 496
7431.08 515
7431.89 526
7432.71 477
7433.52 538
7434.33 543
7435.15 552
7435.96 456
7436.77 424
7437.59 534
7438.40 519
7439.22 539
7440.03 477
7440.84 508
7441.66 537
7442.47 447
7443.29 466
7444.10 500
7444.91 533
7445.73 524
7446.54 560
7447.36 498
7448.17 497
7448.99 473
7449.80 517
7450.62 460
7451.43 449
7452.24 514
7453.06 490
7453.87 513
7454.69 486
7455.50 493
7456.32 483
7457.13 503
7457.95 528
7458.76 507
7459.58 507
7460.39 492
7461.21 522
7462.02 451
7462.84 532
7463.65 464
7464.47 484
7465.28 477
7466.10 541
7466.92 550
7467.73 494
7468.55 522
7469.36 477
7470.18 466
7470.99 449
7471.81 428
7472.62 508
7473.44 528
7474.26 500
7475.07 503
7475.89 429
7476.70 530
7477.52 481
7478.34 487
7479.15 516
7479.97 538
7480.78 437
7481.60 492
7482.42 554
7483.23 537
7484.05 506
7484.87 510
7485.68 536
7486.50 540
7487.32 517
7488.13 480
7488.95 530
7489.76 569
7490.58 476
7491.40 487
7492.22 510
7493.03 491
7493.85 474
7494.67 481
7495.48 487
7496.30 521
7497.12 520
7497.93 484
7498.75 491
7499.57 523
7500.39 502
7501.20 515
7502.02 504
7502.84 534
7503.66 497
7504.47 551
7505.29 496
7506.11 497
7506.93 565
7507.74 543
7508.56 474
7509.38 536
7510.20 521
7511.01 519
7511.83 492
7512.65 526
7513.47 542
7514.29 503
7515.10 539
7515.92 551
7516.74 551
7517.56 532
7518.38 490
7519.19 518
7520.01 543
7520.83 517
7521.65 454
7522.47 517
7523.29 515
7524.11 557
7524.92 540
7525.74 463
7526.56 472
7527.38 515
7528.20 521
7529.02 486
7529.84 497
7530.66 507
7531.47 469
7532.29 487
7533.11 453
7533.93 456
7534.75 450
7535.57 543
7536.39 543
7537.21 452
7538.03 439
7538.85 490
7539.67 505
7540.49 501
7541.31 527
7542.12 479
7542.94 536
7543.76 529
7544.58 586
7545.40 555
7546.22 515
7547.04 534
7547.86 537
7548.68 474
7549.50 483
7550.32 540
7551.14 550
7551.96 512
7552.78 526
7553.60 520
7554.42 544
7555.24 505
7556.06 537
7556.88 561
7557.70 523
7558.52 579
7559.35 542
7560.17 495
7560.99 507
7561.81 530
7562.63 585
7563.45 537
7564.27 535
7565.09 595
7565.91 578
7566.73 498
7567.55 563
7568.37 564
7569.19 524
7570.02 484
7570.84 559
7571.66 527
7572.48 558
7573.30 510
7574.12 573
7574.94 573
7575.76 556
7576.59 613
7577.41 593
7578.23 516
7579.05 518
7579.87 612
7580.69 611
7581.51 595
7582.34 557
7583.16 573
7583.98 570
7584.80 545
7585.62 495
7586.45 566
7587.27 539
7588.09 572
7588.91 613
7589.73 602
7590.56 632
7591.38 614
7592.20 586
7593.02 626
7593.85 634
7594.67 627
7595.49 647
7596.31 718
7597.14 632
7597.96 595
7598.78 696
7599.60 670
7600.43 679
7601.25 734
7602.07 739
7602.89 752
7603.72 814
7604.54 848
7605.36 932
7606.19 946
7607.01 953
7607.83 964
7608.66 1003
7609.48 912
7610.30 817
7611.12 779
7611.95 731
7612.77 801
7613.59 709
7614.42 616
7615.24 662
7616.07 611
7616.89 613
7617.71 615
7618.54 654
7619.36 690
7620.18 685
7621.01 619
7621.83 675
7622.66 674
7623.48 671
7624.30 654
7625.13 695
7625.95 729
7626.78 692
7627.60 678
7628.42 713
7629.25 781
7630.07 840
7630.90 896
7631.72 995
7632.55 1014
7633.37 1093
7634.19 1139
7635.02 1051
7635.84 1014
7636.67 904
7637.49 908
7638.32 800
7639.14 758
7639.97 720
7640.79 677
7641.62 624
7642.44 630
7643.27 607
7644.09 572
7644.92 620
7645.74 648
7646.57 601
7647.39 686
7648.22 626
7649.04 601
7649.87 577
7650.70 558
7651.52 590
7652.35 606
7653.17 568
7654.00 622
7654.82 619
7655.65 500
7656.47 553
7657.30 578
7658.13 572
7658.95 591
7659.78 527
7660.60 541
7661.43 575
7662.26 612
7663.08 584
7663.91 550
7664.73 546
7665.56 563
7666.39 599
7667.21 581
7668.04 522
7668.87 577
7669.69 654
7670.52 573
7671.35 576
7672.17 590
7673.00 605
7673.83 623
7674.65 609
7675.48 572
7676.31 535
7677.13 507
7677.96 536
7678.79 567
7679.61 499
7680.44 521
7681.27 504
7682.09 573
7682.92 540
7683.75 519
7684.58 526
7685.40 590
7686.23 590
7687.06 609
7687.89 593
7688.71 529
7689.54 542
7690.37 568
7691.20 562
7692.02 566
7692.85 526
7693.68 474
7694.51 524
7695.33 572
7696.16 521
7696.99 568
7697.82 533
7698.65 558
7699.47 523
7700.30 494
7701.13 613
7701.96 614
7702.79 539
7703.62 545
7704.44 485
7705.27 506
7706.10 545
7706.93 478
7707.76 515
7708.59 607
7709.41 618
7710.24 588
7711.07 619
7711.90 546
7712.73 578
7713.56 512
7714.39 537
7715.22 523
7716.05 491
7716.87 509
7717.70 553
7718.53 524
7719.36 457
7720.19 532
7721.02 525
7721.85 511
7722.68 546
7723.51 470
7724.34 459
7725.17 493
7726.00 522
7726.83 521
7727.66 503
7728.48 555
7729.31 505
7730.14 530
7730.97 481
7731.80 479
7732.63 460
7733.46 438
7734.29 480
7735.12 504
7735.95 486
7736.78 477
7737.61 484
7738.44 447
7739.27 447
7740.10 464
7740.93 504
7741.77 500
7742.60 460
7743.43 450
7744.26 475
7745.09 477
7745.92 497
7746.75 514
7747.58 505
7748.41 466
7749.24 496
7750.07 501
7750.90 566
7751.73 509
7752.56 521
7753.39 485
7754.23 522
7755.06 492
7755.89 454
7756.72 468
7757.55 495
7758.38 502
7759.21 474
7760.04 481
7760.88 509
7761.71 463
7762.54 436
7763.37 476
7764.20 489
7765.03 490
7765.86 494
7766.70 456
7767.53 511
7768.36 456
7769.19 495
7770.02 490
7770.86 436
7771.69 503
7772.52 443
7773.35 412
7774.18 486
7775.02 482
7775.85 482
7776.68 439
7777.51 451
7778.34 483
7779.18 481
7780.01 470
7780.84 508
7781.67 447
7782.51 472
7783.34 535
7784.17 443
7785.00 444
7785.84 470
7786.67 518
7787.50 532
7788.34 438
7789.17 445
7790.00 443
7790.83 498
7791.67 465
7792.50 475
7793.33 455
7794.17 447
7795.00 469
7795.83 454
7796.67 428
7797.50 437
7798.33 450
7799.17 457
7800.00 475
7800.83 436
7801.67 456
7802.50 448
7803.33 466
7804.17 420
7805.00 438
7805.84 446
7806.67 500
7807.50 484
7808.34 462
7809.17 427
7810.01 441
7810.84 408
7811.67 460
7812.51 444
7813.34 442
7814.18 394
7815.01 453
7815.84 453
7816.68 404
7817.51 438
7818.35 480
7819.18 492
7820.02 400
7820.85 446
7821.69 468
7822.52 516
7823.36 492
7824.19 439
7825.03 435
7825.86 473
7826.69 461
7827.53 469
7828.36 440
7829.20 453
7830.03 526
7830.87 565
7831.71 437
7832.54 542
7833.38 449
7834.21 461
7835.05 487
7835.88 418
7836.72 508
7837.55 436
7838.39 488
7839.22 477
7840.06 461
7840.90 526
7841.73 488
7842.57 451
7843.40 464
7844.24 491
7845.07 466
7845.91 467
7846.75 479
7847.58 512
7848.42 480
7849.25 489
7850.09 442
7850.93 460
7851.76 556
7852.60 548
7853.44 547
7854.27 534
7855.11 503
7855.94 472
7856.78 525
7857.62 574
7858.45 530
7859.29 609
7860.13 703
7860.96 790
7861.80 694
7862.64 659
7863.47 630
7864.31 595
7865.15 628
7865.99 612
7866.82 509
7867.66 564
7868.50 568
7869.33 550
7870.17 472
7871.01 498
7871.85 543
7872.68 543
7873.52 484
7874.36 536
7875.20 497
7876.03 537
7876.87 597
7877.71 586
7878.55 568
7879.38 599
7880.22 572
7881.06 610
7881.90 567
7882.74 553
7883.57 534
7884.41 539
7885.25 543
7886.09 513
7886.93 500
7887.76 565
7888.60 547
7889.44 527
7890.28 503
7891.12 465
7891.96 517
7892.79 588
7893.63 585
7894.47 553
7895.31 555
7896.15 551
7896.99 539
7897.83 525
7898.66 476
7899.50 515
7900.34 488
7901.18 461
7902.02 507
7902.86 583
7903.70 506
7904.54 485
7905.38 463
7906.21 506
7907.05 527
7907.89 498
7908.73 556
7909.57 468
7910.41 425
7911.25 496
7912.09 510
7912.93 495
7913.77 442
7914.61 463
7915.45 541
7916.29 503
7917.13 474
7917.97 460
7918.81 465
7919.65 528
7920.49 510
7921.33 460
7922.17 373
7923.01 418
7923.85 412
7924.69 461
7925.53 483
7926.37 472
7927.21 434
7928.05 477
7928.89 495
7929.73 403
7930.57 459
7931.41 487
7932.25 456
7933.09 451
7933.93 496
7934.77 470
7935.61 488
7936.45 445
7937.29 457
7938.14 496
7938.98 502
7939.82 451
7940.66 428
7941.50 464
7942.34 455
7943.18 484
7944.02 455
7944.86 434
7945.70 418
7946.55 463
7947.39 426
7948.23 460
7949.07 453
7949.91 454
7950.75 457
7951.59 456
7952.44 470
7953.28 476
7954.12 533
7954.96 490
7955.80 469
7956.65 479
7957.49 438
7958.33 438
7959.17 484
7960.01 433
7960.86 443
7961.70 450
7962.54 493
7963.38 473
7964.22 442
7965.07 383
7965.91 472
7966.75 405
7967.59 513
7968.44 404
7969.28 411
7970.12 420
7970.96 461
7971.81 443
7972.65 459
7973.49 502
7974.33 534
7975.18 505
7976.02 410
7976.86 470
7977.71 436
7978.55 464
7979.39 382
7980.23 445
7981.08 453
7981.92 431
7982.76 411
7983.61 436
7984.45 427
7985.29 429
7986.14 390
7986.98 407
7987.82 421
7988.67 430
7989.51 488
7990.36 454
7991.20 417
7992.04 417
7992.89 424
7993.73 462
7994.57 447
7995.42 401
7996.26 454
7997.11 453
7997.95 480
7998.79 433
7999.64 410
8000.48 421
8001.33 392
8002.17 403
8003.01 405
8003.86 436
8004.70 353
8005.55 417
8006.39 443
8007.24 423
8008.08 429
8008.93 440
8009.77 425
8010.62 417
8011.46 434
8012.30 404
8013.15 465
8013.99 405
8014.84 394
8015.68 403
8016.53 450
8017.37 423
8018.22 458
8019.06 405
8019.91 424
8020.76 391
8021.60 405
8022.45 432
8023.29 369
8024.14 414
8024.98 406
8025.83 394
8026.67 438
8027.52 452
8028.36 373
8029.21 367
8030.06 399
8030.90 404
8031.75 410
8032.59 424
8033.44 368
8034.28 393
8035.13 472
8035.98 442
8036.82 390
8037.67 363
8038.52 404
8039.36 405
8040.21 382
8041.05 349
8041.90 448
8042.75 405
8043.59 428
8044.44 415
8045.29 410
8046.13 366
8046.98 414
8047.83 427
8048.67 445
8049.52 446
8050.37 431
8051.21 396
8052.06 420
8052.91 394
8053.75 365
8054.60 392
8055.45 359
8056.30 405
8057.14 383
8057.99 459
8058.84 412
8059.68 393
8060.53 398
8061.38 421
8062.23 440
8063.07 408
8063.92 422
8064.77 392
8065.62 438
8066.46 381
8067.31 458
8068.16 383
8069.01 386
8069.85 414
8070.70 422
8071.55 418
8072.40 379
8073.25 407
8074.09 372
8074.94 422
8075.79 407
8076.64 417
8077.49 424
8078.34 384
8079.18 372
8080.03 435
8080.88 420
8081.73 427
8082.58 395
8083.43 445
8084.27 355
8085.12 404
8085.97 440
8086.82 409
8087.67 420
8088.52 445
8089.37 407
8090.22 390
8091.06 400
8091.91 361
8092.76 411
8093.61 403
8094.46 443
8095.31 369
8096.16 409
8097.01 388
8097.86 392
8098.71 447
8099.56 410
8100.41 368
8101.26 413
8102.11 415
8102.95 405
8103.80 469
8104.65 359
8105.50 410
8106.35 435
8107.20 433
8108.05 362
8108.90 408
8109.75 349
8110.60 376
8111.45 367
8112.30 409
8113.15 389
8114.00 434
8114.85 465
8115.70 416
8116.55 450
8117.40 417
8118.25 461
8119.10 395
8119.96 413
8120.81 401
8121.66 472
8122.51 435
8123.36 424
8124.21 416
8125.06 444
8125.91 394
8126.76 442
8127.61 481
8128.46 428
8129.31 432
8130.16 406
8131.02 427
8131.87 463
8132.72 423
8133.57 375
8134.42 472
8135.27 502
8136.12 467
8136.97 434
8137.83 476
8138.68 480
8139.53 428
8140.38 390
8141.23 467
8142.08 458
8142.93 467
8143.79 479
8144.64 457
8145.49 485
8146.34 487
8147.19 539
8148.05 445
8148.90 487
8149.75 501
8150.60 476
8151.45 473
8152.31 512
8153.16 511
8154.01 503
8154.86 565
8155.71 540
8156.57 534
8157.42 519
8158.27 605
8159.12 567
8159.98 525
8160.83 560
8161.68 567
8162.54 520
8163.39 517
8164.24 462
8165.09 451
8165.95 474
8166.80 493
8167.65 461
8168.51 447
8169.36 454
8170.21 484
8171.06 500
8171.92 460
8172.77 490
8173.62 468
8174.48 496
8175.33 453
8176.18 487
8177.04 439
8177.89 434
8178.74 444
8179.60 446
8180.45 459
8181.31 409
8182.16 454
8183.01 465
8183.87 511
8184.72 471
8185.57 426
8186.43 427
8187.28 467
8188.14 423
8188.99 434
8189.84 437
8190.70 478
8191.55 451
8192.41 404
8193.26 387
8194.12 378
8194.97 377
8195.83 409
8196.68 429
8197.53 421
8198.39 391
8199.24 373
8200.10 403
8200.95 378
8201.81 453
8202.66 424
8203.52 430
8204.37 440
8205.23 385
8206.08 353
8206.94 388
8207.79 449
8208.65 421
8209.50 407
8210.36 393
8211.21 442
8212.07 431
8212.92 463
8213.78 444
8214.63 463
8215.49 369
8216.34 401
8217.20 463
8218.06 423
8218.91 402
8219.77 390
8220.62 382
8221.48 433
8222.33 431
8223.19 388
8224.05 396
8224.90 393
8225.76 412
8226.61 383
8227.47 400
8228.33 402
8229.18 447
8230.04 413
8230.90 466
8231.75 376
8232.61 432
8233.46 383
8234.32 418
8235.18 404
8236.03 362
8236.89 397
8237.75 397
8238.60 426
8239.46 403
8240.32 416
8241.17 335
8242.03 396
8242.89 379
8243.74 384
8244.60 373
8245.46 380
8246.32 388
8247.17 387
8248.03 417
8248.89 383
8249.74 440
8250.60 386
8251.46 429
8252.32 373
8253.17 406
8254.03 386
8254.89 398
8255.75 355
8256.60 391
8257.46 444
8258.32 501
8259.18 427
8260.04 460
8260.89 389
8261.75 387
8262.61 390
8263.47 371
8264.32 417
8265.18 425
8266.04 399
8266.90 367
8267.76 391
8268.62 447
8269.47 411
8270.33 378
8271.19 432
8272.05 425
8272.91 373
8273.77 383
8274.62 384
8275.48 385
8276.34 370
8277.20 377
8278.06 385
8278.92 358
8279.78 361
8280.64 406
8281.49 362
8282.35 379
8283.21 367
8284.07 393
8284.93 380
8285.79 440
8286.65 395
8287.51 372
8288.37 401
8289.23 409
8290.09 422
8290.95 339
8291.80 418
8292.66 377
8293.52 378
8294.38 369
8295.24 363
8296.10 376
8296.96 403
8297.82 450
8298.68 418
8299.54 396
8300.40 450
8301.26 390
8302.12 377
8302.98 365
8303.84 355
8304.70 388
8305.56 414
8306.42 485
8307.28 444
8308.14 395
8309.00 381
8309.86 408
8310.72 384
8311.58 392
8312.44 346
8313.31 434
8314.17 393
8315.03 394
8315.89 444
8316.75 464
8317.61 464
8318.47 459
8319.33 497
8320.19 454
8321.05 417
8321.91 450
8322.77 408
8323.64 420
8324.50 413
8325.36 451
8326.22 384
8327.08 366
8327.94 389
8328.80 359
8329.66 370
8330.53 390
8331.39 356
8332.25 419
8333.11 411
8333.97 420
8334.83 423
8335.70 399
8336.56 406
8337.42 418
8338.28 414
8339.14 373
8340.00 362
8340.87 357
8341.73 396
8342.59 393
8343.45 388
8344.32 416
8345.18 399
8346.04 384
8346.90 426
8347.76 415
8348.63 421
8349.49 433
8350.35 416
8351.21 441
8352.08 420
8352.94 369
8353.80 369
8354.66 366
8355.53 382
8356.39 423
8357.25 429
8358.12 437
8358.98 409
8359.84 407
8360.71 425
8361.57 405
8362.43 349
8363.29 387
8364.16 396
8365.02 397
8365.88 382
8366.75 371
8367.61 410
8368.47 411
8369.34 386
8370.20 376
8371.06 417
8371.93 404
8372.79 351
8373.66 373
8374.52 384
8375.38 370
8376.25 404
8377.11 428
8377.97 417
8378.84 399
8379.70 374
8380.57 382
8381.43 366
8382.30 410
8383.16 396
8384.02 412
8384.89 361
8385.75 397
8386.62 378
8387.48 450
8388.35 396
8389.21 427
8390.07 382
8390.94 381
8391.80 371
8392.67 383
8393.53 375
8394.40 424
8395.26 392
8396.13 352
8396.99 370
8397.86 402
8398.72 444
8399.59 378
8400.45 399
8401.32 426
8402.18 430
8403.05 432
8403.91 428
8404.78 416
8405.64 433
8406.51 426
8407.37 393
8408.24 387
8409.11 388
8409.97 400
8410.84 428
8411.70 445
8412.57 373
8413.43 393
8414.30 388
8415.17 446
8416.03 381
8416.90 382
8417.76 369
8418.63 415
8419.50 429
8420.36 425
8421.23 369
8422.09 350
8422.96 448
8423.83 414
8424.69 405
8425.56 382
8426.43 437
8427.29 386
8428.16 398
8429.02 363
8429.89 408
8430.76 401
8431.62 383
8432.49 365
8433.36 393
8434.23 381
8435.09 410
8435.96 397
8436.83 443
8437.69 473
8438.56 416
8439.43 444
8440.29 470
8441.16 403
8442.03 432
8442.90 479
8443.76 481
8444.63 472
8445.50 510
8446.37 523
8447.23 533
8448.10 442
8448.97 448
8449.84 442
8450.70 435
8451.57 516
8452.44 435
8453.31 474
8454.17 483
8455.04 488
8455.91 502
8456.78 514
8457.65 510
8458.51 519
8459.38 560
8460.25 550
8461.12 522
8461.99 542
8462.86 538
8463.72 489
8464.59 473
8465.46 486
8466.33 475
8467.20 459
8468.07 482
8468.93 534
8469.80 481
8470.67 475
8471.54 544
8472.41 571
8473.28 662
8474.15 613
8475.02 523
8475.89 477
8476.75 499
8477.62 534
8478.49 479
8479.36 451
8480.23 468
8481.10 515
8481.97 455
8482.84 435
8483.71 449
8484.58 470
8485.45 451
8486.32 456
8487.19 446
8488.06 445
8488.92 448
8489.79 397
8490.66 401
8491.53 422
8492.40 368
8493.27 423
8494.14 477
8495.01 438
8495.88 445
8496.75 414
8497.62 454
8498.49 462
8499.36 428
8500.23 430
8501.10 420
8501.97 420
8502.85 409
8503.72 437
8504.59 448
8505.46 502
8506.33 463
8507.20 481
8508.07 453
8508.94 468
8509.81 465
8510.68 505
8511.55 491
8512.42 464
8513.29 477
8514.16 483
8515.03 476
8515.91 442
8516.78 409
8517.65 442
8518.52 455
8519.39 442
8520.26 460
8521.13 452
8522.00 434
8522.88 426
8523.75 438
8524.62 509
8525.49 477
8526.36 445
8527.23 443
8528.10 412
8528.98 427
8529.85 456
8530.72 483
8531.59 480
8532.46 477
8533.34 485
8534.21 474
8535.08 435
8535.95 443
8536.82 472
8537.70 506
8538.57 442
8539.44 417
8540.31 468
8541.18 549
8542.06 521
8542.93 483
8543.80 475
8544.67 472
8545.55 393
8546.42 502
8547.29 440
8548.17 438
8549.04 453
8549.91 452
8550.78 530
8551.66 568
8552.53 557
8553.40 640
8554.28 685
8555.15 757
8556.02 749
8556.89 817
8557.77 804
8558.64 796
8559.51 739
8560.39 680
8561.26 625
8562.13 581
8563.01 547
8563.88 525
8564.75 496
8565.63 439
8566.50 454
8567.38 428
8568.25 422
8569.12 425
8570.00 465
8570.87 450
8571.74 472
8572.62 448
8573.49 462
8574.37 411
8575.24 445
8576.11 461
8576.99 436
8577.86 436
8578.74 425
8579.61 388
8580.49 419
8581.36 426
8582.23 431
8583.11 396
8583.98 417
8584.86 439
8585.73 445
8586.61 450
8587.48 402
8588.36 403
8589.23 442
8590.11 459
8590.98 450
8591.86 436
8592.73 481
8593.61 453
8594.48 472
8595.36 468
8596.23 435
8597.11 445
8597.98 437
8598.86 473
8599.73 404
8600.61 378
8601.48 348
8602.36 381
8603.23 420
8604.11 407
8604.99 389
8605.86 393
8606.74 424
8607.61 423
8608.49 396
8609.36 425
8610.24 408
8611.12 422
8611.99 407
8612.87 374
8613.74 381
8614.62 381
8615.50 437
8616.37 425
8617.25 384
8618.12 368
8619.00 441
8619.88 386
8620.75 406
8621.63 419
8622.51 428
8623.38 429
8624.26 407
8625.14 394
8626.01 400
8626.89 394
8627.77 424
8628.64 484
8629.52 445
8630.40 384
8631.27 427
8632.15 423
8633.03 440
8633.90 410
8634.78 418
8635.66 430
8636.54 410
8637.41 397
8638.29 441
8639.17 411
8640.05 407
8640.92 387
8641.80 458
8642.68 456
8643.55 429
8644.43 362
8645.31 362
8646.19 372
8647.07 373
8647.94 398
8648.82 394
8649.70 387
8650.58 417
8651.45 418
8652.33 404
8653.21 388
8654.09 374
8654.97 407
8655.85 455
8656.72 383
8657.60 365
8658.48 372
8659.36 348
8660.24 333
8661.12 350
8661.99 381
8662.87 386
8663.75 398
8664.63 380
8665.51 363
8666.39 343
8667.27 348
8668.14 424
8669.02 403
8669.90 406
8670.78 387
8671.66 393
8672.54 397
8673.42 407
8674.30 384
8675.18 385
8676.06 409
8676.94 394
8677.81 392
8678.69 380
8679.57 387
8680.45 370
8681.33 352
8682.21 353
8683.09 356
8683.97 391
8684.85 336
8685.73 330
8686.61 369
8687.49 374
8688.37 397
8689.25 396
8690.13 396
8691.01 338
8691.89 343
8692.77 348
8693.65 415
8694.53 411
8695.41 414
8696.29 435
8697.17 406
8698.05 419
8698.93 359
8699.81 415
8700.69 398
8701.57 357
8702.45 336
8703.33 409
8704.21 389
8705.09 362
8705.98 365
8706.86 336
8707.74 341
8708.62 363
8709.50 394
8710.38 351
8711.26 380
8712.14 321
8713.02 369
8713.90 430
8714.79 391
8715.67 391
8716.55 366
8717.43 388
8718.31 378
8719.19 351
8720.07 375
8720.95 392
8721.84 347
8722.72 321
8723.60 369
8724.48 420
8725.36 369
8726.24 384
8727.13 398
8728.01 346
8728.89 337
8729.77 364
8730.65 360
8731.54 341
8732.42 338
8733.30 362
8734.18 376
8735.06 342
8735.95 357
8736.83 355
8737.71 368
8738.59 348
8739.48 338
8740.36 399
8741.24 393
8742.12 379
8743.01 375
8743.89 372
8744.77 352
8745.65 366
8746.54 380
8747.42 341
8748.30 336
8749.19 380
8750.07 361
8750.95 373
8751.83 364
8752.72 346
8753.60 320
8754.48 376
8755.37 360
8756.25 392
8757.13 425
8758.02 441
8758.90 418
8759.78 390
8760.67 384
8761.55 451
8762.43 416
8763.32 379
8764.20 411
8765.09 364
8765.97 389
8766.85 379
8767.74 381
8768.62 367
8769.51 400
8770.39 431
8771.27 376
8772.16 360
8773.04 389
8773.93 362
8774.81 397
8775.69 386
8776.58 354
8777.46 359
8778.35 393
8779.23 351
8780.12 339
8781.00 344
8781.89 361
8782.77 403
8783.65 321
8784.54 344
8785.42 393
8786.31 388
8787.19 373
8788.08 354
8788.96 397
8789.85 330
8790.73 308
8791.62 319
8792.50 351
8793.39 333
8794.27 347
8795.16 350
8796.04 341
8796.93 350
8797.82 382
8798.70 339
8799.59 358
8800.47 333
8801.36 321
8802.24 348
8803.13 332
8804.01 367
8804.90 282
8805.79 295
8806.67 345
8807.56 368
8808.44 338
8809.33 302
8810.22 358
8811.10 334
8811.99 346
8812.87 376
8813.76 339
8814.65 366
8815.53 354
8816.42 347
8817.30 323
8818.19 326
8819.08 353
8819.96 330
8820.85 351
8821.74 363
8822.62 361
8823.51 332
8824.40 352
8825.28 313
8826.17 296
8827.06 347
8827.94 327
8828.83 312
8829.72 306
8830.61 311
8831.49 311
8832.38 316
8833.27 306
8834.15 305
8835.04 286
8835.93 325
8836.82 337
8837.70 316
8838.59 376
8839.48 338
8840.37 319
8841.25 357
8842.14 383
8843.03 362
8843.92 348
8844.80 342
8845.69 327
8846.58 331
8847.47 358
8848.36 329
8849.24 321
8850.13 306
8851.02 322
8851.91 338
8852.80 313
8853.68 315
8854.57 323
8855.46 339
8856.35 314
8857.24 301
8858.13 332
8859.01 352
8859.90 266
8860.79 301
8861.68 307
8862.57 296
8863.46 317
8864.35 322
8865.23 320
8866.12 321
8867.01 310
8867.90 324
8868.79 344
8869.68 334
8870.57 341
8871.46 313
8872.35 334
8873.24 367
8874.12 301
8875.01 316
8875.90 303
8876.79 358
8877.68 388
8878.57 354
8879.46 280
8880.35 306
8881.24 328
8882.13 326
8883.02 330
8883.91 315
8884.80 322
8885.69 339
8886.58 312
8887.47 303
8888.36 288
8889.25 305
8890.14 307
8891.03 301
8891.92 333
8892.81 319
8893.70 323
8894.59 318
8895.48 281
8896.37 248
8897.26 307
8898.15 333
8899.04 300
8899.93 315
8900.82 315
8901.71 301
8902.60 292
8903.49 262
8904.38 316
8905.28 304
8906.17 346
8907.06 345
8907.95 355
8908.84 339
8909.73 338
8910.62 337
8911.51 300
8912.40 304
8913.29 294
8914.19 316
8915.08 285
8915.97 294
8916.86 302
8917.75 310
8918.64 325
8919.53 312
8920.43 331
8921.32 326
8922.21 314
8923.10 320
8923.99 370
8924.88 289
8925.78 315
8926.67 333
8927.56 345
8928.45 301
8929.34 293
8930.24 299
8931.13 323
8932.02 315
8932.91 307
8933.80 278
8934.70 276
8935.59 317
8936.48 334
8937.37 319
8938.27 271
8939.16 286
8940.05 275
8940.94 302
8941.84 309
8942.73 325
8943.62 295
8944.51 294
8945.41 308
8946.30 324
8947.19 340
8948.09 324
8948.98 281
8949.87 283
8950.77 297
8951.66 273
8952.55 290
8953.44 284
8954.34 286
8955.23 283
8956.12 294
8957.02 327
8957.91 273
8958.80 280
8959.70 272
8960.59 324
8961.49 300
8962.38 279
8963.27 336
8964.17 302
8965.06 327
8965.95 299
8966.85 311
8967.74 318
8968.64 320
8969.53 307
8970.42 296
8971.32 293
8972.21 333
8973.11 357
8974.00 325
8974.90 334
8975.79 297
8976.68 300
8977.58 313
8978.47 327
8979.37 323
8980.26 321
8981.16 334
8982.05 318
8982.95 305
8983.84 305
8984.74 344
8985.63 313
8986.52 281
8987.42 308
8988.31 295
8989.21 309
8990.10 300
8991.00 270
8991.89 279
8992.79 259
8993.69 333
8994.58 319
8995.48 266
8996.37 273
8997.27 317
8998.16 329
8999.06 311
8999.95 275
9000.85 268
9001.74 305
9002.64 323
9003.54 284
9004.43 335
9005.33 307
9006.22 341
9007.12 358
9008.01 322
9008.91 276
9009.81 263
9010.70 295
9011.60 323
9012.50 303
9013.39 280
9014.29 281
9015.18 302
9016.08 337
9016.98 278
9017.87 317
9018.77 323
9019.67 247
9020.56 260
9021.46 264
9022.36 300
9023.25 258
9024.15 227
9025.05 302
9025.94 262
9026.84 296
9027.74 298
9028.63 298
9029.53 308
9030.43 275
9031.32 301
9032.22 303
9033.12 290
9034.02 323
9034.91 293
9035.81 267
9036.71 279
9037.61 283
9038.50 267
9039.40 255
9040.30 267
9041.20 277
9042.09 259
9042.99 277
9043.89 300
9044.79 312
9045.68 320
9046.58 344
9047.48 316
9048.38 278
9049.28 241
9050.17 273
9051.07 290
9051.97 281
9052.87 283
9053.77 280
9054.66 278
9055.56 313
9056.46 289
9057.36 289
9058.26 278
9059.16 319
9060.06 297
9060.95 291
9061.85 262
9062.75 261
9063.65 270
9064.55 249
9065.45 307
9066.35 249
9067.25 277
9068.14 278
9069.04 300
9069.94 326
9070.84 297
9071.74 281
9072.64 274
9073.54 289
9074.44 272
9075.34 282
9076.24 275
9077.14 309
9078.04 279
9078.93 298
9079.83 297
9080.73 309
9081.63 337
9082.53 292
9083.43 245
9084.33 269
9085.23 342
9086.13 280
9087.03 242
9087.93 287
9088.83 311
9089.73 318
9090.63 290
9091.53 283
9092.43 261
9093.33 233
9094.23 287
9095.13 300
9096.03 310
9096.93 280
9097.83 303
9098.73 283
9099.63 284
9100.54 275
9101.44 294
9102.34 326
9103.24 285
9104.14 318
9105.04 313
9105.94 325
9106.84 256
9107.74 285
9108.64 286
9109.54 283
9110.44 306
9111.35 273
9112.25 304
9113.15 293
9114.05 281
9114.95 323
9115.85 299
9116.75 294
9117.65 286
9118.56 267
9119.46 312
9120.36 272
9121.26 300
9122.16 310
9123.06 262
9123.97 242
9124.87 320
9125.77 305
9126.67 296
9127.57 298
9128.47 378
9129.38 291
9130.28 257
9131.18 256
9132.08 270
9132.98 285
9133.89 301
9134.79 285
9135.69 334
9136.59 298
9137.50 265
9138.40 279
9139.30 286
9140.20 285
9141.11 255
9142.01 284
9142.91 291
9143.81 302
9144.72 258
9145.62 267
9146.52 275
9147.42 292
9148.33 279
9149.23 270
9150.13 309
9151.04 292
9151.94 275
9152.84 301
9153.75 277
9154.65 275
9155.55 324
9156.46 278
9157.36 296
9158.26 270
9159.17 313
9160.07 304
9160.97 241
9161.88 260
9162.78 296
9163.68 292
9164.59 284
9165.49 274
9166.40 278
9167.30 303
9168.20 260
9169.11 290
9170.01 294
9170.92 314
9171.82 279
9172.72 250
9173.63 259
9174.53 286
9175.44 260
9176.34 277
9177.24 266
9178.15 268
9179.05 259
9179.96 273
9180.86 274
9181.77 261
9182.67 286
9183.58 270
9184.48 304
9185.39 292
9186.29 293
9187.20 295
9188.10 253
9189.01 278
9189.91 276
9190.82 291
9191.72 249
9192.63 292
9193.53 305
9194.44 269
9195.34 263
9196.25 276
9197.15 264
9198.06 262
9198.96 268
9199.87 300
9200.77 258
9201.68 288
9202.58 247
9203.49 280
9204.40 326
9205.30 339
9206.21 288
9207.11 294
9208.02 265
9208.92 300
9209.83 304
9210.74 266
9211.64 272
9212.55 229
9213.45 260
9214.36 245
9215.27 254
9216.17 250
9217.08 267
9217.99 328
9218.89 272
9219.80 309
9220.71 303
9221.61 279
9222.52 302
9223.43 310
9224.33 277
9225.24 287
9226.15 263
9227.05 301
9227.96 273
9228.87 253
9229.77 246
9230.68 272
9231.59 288
9232.49 308
9233.40 263
9234.31 261
9235.22 274
9236.12 324
9237.03 335
9237.94 296
9238.84 258
9239.75 276
9240.66 286
9241.57 284
9242.47 274
9243.38 316
9244.29 281
9245.20 289
9246.11 255
9247.01 246
9247.92 306
9248.83 282
9249.74 267
9250.64 268
9251.55 299
9252.46 300
9253.37 277
9254.28 277
9255.19 283
9256.09 325
9257.00 311
9257.91 286
9258.82 273
9259.73 273
9260.64 276
9261.54 299
9262.45 279
9263.36 263
9264.27 272
9265.18 279
9266.09 325
9267.00 290
9267.90 294
9268.81 291
9269.72 317
9270.63 303
9271.54 282
9272.45 294
9273.36 288
9274.27 258
9275.18 258
9276.09 321
9277.00 262
9277.90 234
9278.81 256
9279.72 275
9280.63 307
9281.54 313
9282.45 289
9283.36 250
9284.27 248
9285.18 267
9286.09 305
9287.00 302
9287.91 275
9288.82 261
9289.73 321
9290.64 288
9291.55 298
9292.46 279
9293.37 256
9294.28 266
9295.19 253
9296.10 281
9297.01 294
9297.92 306
9298.83 304
9299.74 265
9300.65 279
9301.56 286
9302.47 292
9303.38 288
9304.29 247
9305.20 297
9306.12 315
9307.03 295
9307.94 283
9308.85 306
9309.76 271
9310.67 327
9311.58 326
9312.49 299
9313.40 276
9314.31 349
9315.22 346
9316.14 307
9317.05 321
9317.96 280
9318.87 307
9319.78 296
9320.69 292
9321.60 277
9322.52 294
9323.43 297
9324.34 274
9325.25 289
9326.16 283
9327.07 328
9327.99 296
9328.90 321
9329.81 264
9330.72 293
9331.63 300
9332.54 274
9333.46 244
9334.37 282
9335.28 277
9336.19 298
9337.11 285
9338.02 213
9338.93 285
9339.84 288
9340.75 322
9341.67 277
9342.58 312
9343.49 245
9344.40 270
9345.32 281
9346.23 301
9347.14 268
9348.06 289
9348.97 292
9349.88 239
9350.79 255
9351.71 270
9352.62 283
9353.53 272
9354.45 270
9355.36 267
9356.27 310
9357.19 278
9358.10 286
9359.01 284
9359.93 284
9360.84 265
9361.75 248
9362.67 288
9363.58 321
9364.49 285
9365.41 248
9366.32 265
9367.23 286
9368.15 323
9369.06 328
9369.97 255
9370.89 292
9371.80 310
9372.72 304
9373.63 276
9374.54 255
9375.46 289
9376.37 285
9377.29 280
9378.20 249
9379.12 275
9380.03 284
9380.94 276
9381.86 278
9382.77 242
9383.69 270
9384.60 314
9385.52 294
9386.43 272
9387.35 265
9388.26 276
9389.18 286
9390.09 289
9391.01 279
9391.92 247
9392.84 270
9393.75 308
9394.67 268
9395.58 234
9396.50 261
9397.41 308
9398.33 288
9399.24 293
9400.16 291
9401.07 286
9401.99 292
9402.90 299
9403.82 266
9404.73 257
9405.65 302
9406.56 295
9407.48 265
9408.40 243
9409.31 196
9410.23 246
9411.14 241
9412.06 273
9412.98 254
9413.89 295
9414.81 276
9415.72 262
9416.64 269
9417.56 276
9418.47 279
9419.39 249
9420.30 243
9421.22 243
9422.14 289
9423.05 291
9423.97 310
9424.89 303
9425.80 237
9426.72 263
9427.64 254
9428.55 282
9429.47 239
9430.39 225
9431.30 275
9432.22 281
9433.14 276
9434.05 277
9434.97 259
9435.89 264
9436.80 278
9437.72 275
9438.64 247
9439.56 243
9440.47 270
9441.39 302
9442.31 271
9443.23 266
9444.14 274
9445.06 277
9445.98 250
9446.90 242
9447.81 264
9448.73 250
9449.65 285
9450.57 281
9451.48 274
9452.40 260
9453.32 265
9454.24 289
9455.16 295
9456.07 288
9456.99 286
9457.91 277
9458.83 287
9459.75 277
9460.66 234
9461.58 228
9462.50 251
9463.42 265
9464.34 245
9465.26 263
9466.18 279
9467.09 294
9468.01 257
9468.93 269
9469.85 250
9470.77 269
9471.69 257
9472.61 262
9473.53 282
9474.44 268
9475.36 241
9476.28 290
9477.20 263
9478.12 236
9479.04 312
9479.96 274
9480.88 280
9481.80 301
9482.72 291
9483.64 260
9484.56 280
9485.47 244
9486.39 272
9487.31 277
9488.23 268
9489.15 274
9490.07 238
9490.99 259
9491.91 260
9492.83 296
9493.75 242
9494.67 296
9495.59 318
9496.51 246
9497.43 264
9498.35 252
9499.27 288
9500.19 286
9501.11 299
9502.03 226
9502.95 262
9503.87 284
9504.79 262
9505.71 254
9506.63 251
9507.56 220
9508.48 269
9509.40 255
9510.32 238
9511.24 254
9512.16 252
9513.08 265
9514.00 287
9514.92 259
9515.84 264
9516.76 262
9517.68 263
9518.61 262
9519.53 245
9520.45 307
9521.37 252
9522.29 302
9523.21 269
9524.13 284
9525.05 234
9525.98 269
9526.90 268
9527.82 204
9528.74 244
9529.66 256
9530.58 271
9531.50 232
9532.43 240
9533.35 257
9534.27 253
9535.19 217
9536.11 265
9537.04 242
9537.96 278
9538.88 270
9539.80 254
9540.72 229
9541.65 228
9542.57 268
9543.49 269
9544.41 259
9545.34 224
9546.26 251
9547.18 250
9548.10 320
9549.03 261
9549.95 273
9550.87 280
9551.79 316
9552.72 243
9553.64 227
9554.56 283
9555.48 313
9556.41 241
9557.33 242
9558.25 305
9559.18 256
9560.10 288
9561.02 265
9561.95 255
9562.87 245
9563.79 248
9564.72 268
9565.64 264
9566.56 272
9567.49 277
9568.41 228
9569.33 236
9570.26 262
9571.18 236
9572.10 305
9573.03 294
9573.95 289
9574.88 258
9575.80 300
9576.72 231
9577.65 248
9578.57 232
9579.49 251
9580.42 253
9581.34 278
9582.27 295
9583.19 293
9584.12 268
9585.04 276
9585.96 261
9586.89 265
9587.81 294
9588.74 282
9589.66 273
9590.59 250
9591.51 277
9592.44 255
9593.36 273
9594.29 248
9595.21 268
9596.14 236
9597.06 267
9597.98 247
9598.91 274
9599.83 251
9600.76 238
9601.68 277
9602.61 253
9603.54 261
9604.46 258
9605.39 278
9606.31 260
9607.24 253
9608.16 255
9609.09 258
9610.01 248
9610.94 265
9611.86 245
9612.79 266
9613.72 242
9614.64 260
9615.57 287
9616.49 263
9617.42 314
9618.34 266
9619.27 287
9620.20 282
9621.12 302
9622.05 303
9622.97 323
9623.90 292
9624.83 289
9625.75 264
9626.68 254
9627.61 295
9628.53 294
9629.46 270
9630.39 305
9631.31 315
9632.24 274
9633.16 312
9634.09 295
9635.02 272
9635.95 299
9636.87 329
9637.80 298
9638.73 364
9639.65 369
9640.58 345
9641.51 352
9642.43 321
9643.36 335
9644.29 329
9645.22 298
9646.14 299
9647.07 326
9648.00 327
9648.92 367
9649.85 372
9650.78 356
9651.71 324
9652.63 368
9653.56 406
9654.49 367
9655.42 333
9656.34 332
9657.27 324
9658.20 308
9659.13 320
9660.06 348
9660.98 320
9661.91 330
9662.84 294
9663.77 289
9664.70 339
9665.62 362
9666.55 370
9667.48 304
9668.41 309
9669.34 338
9670.27 308
9671.19 325
9672.12 345
9673.05 305
9673.98 309
9674.91 326
9675.84 302
9676.77 290
9677.70 262
9678.62 284
9679.55 263
9680.48 260
9681.41 302
9682.34 304
9683.27 274
9684.20 309
9685.13 282
9686.06 279
9686.99 310
9687.91 306
9688.84 275
9689.77 309
9690.70 329
9691.63 282
9692.56 333
9693.49 345
9694.42 342
9695.35 372
9696.28 376
9697.21 336
9698.14 304
9699.07 303
9700.00 337
9700.93 308
9701.86 321
9702.79 277
9703.72 262
9704.65 267
9705.58 304
9706.51 294
9707.44 289
9708.37 289
9709.30 313
9710.23 288
9711.16 290
9712.09 331
9713.02 298
9713.95 333
9714.88 317
9715.81 329
9716.74 293
9717.67 278
9718.61 291
9719.54 308
9720.47 305
9721.40 289
9722.33 305
9723.26 299
9724.19 345
9725.12 271
9726.05 270
9726.98 266
9727.92 312
9728.85 298
9729.78 342
9730.71 340
9731.64 316
9732.57 268
9733.50 290
9734.43 301
9735.37 305
9736.30 280
9737.23 294
9738.16 298
9739.09 312
9740.02 341
9740.96 309
9741.89 355
9742.82 285
9743.75 335
9744.68 357
9745.62 313
9746.55 314
9747.48 318
9748.41 349
9749.34 316
9750.28 351
9751.21 346
9752.14 309
9753.07 324
9754.01 337
9754.94 336
9755.87 365
9756.80 345
9757.74 397
9758.67 378
9759.60 315
9760.53 337
9761.47 356
9762.40 326
9763.33 289
9764.27 328
9765.20 345
9766.13 345
9767.07 361
9768.00 355
9768.93 369
9769.86 406
9770.80 405
9771.73 408
9772.66 324
9773.60 376
9774.53 377
9775.47 380
9776.40 365
9777.33 389
9778.27 391
9779.20 380
9780.13 381
9781.07 386
9782.00 454
9782.93 414
9783.87 450
9784.80 429
9785.74 495
9786.67 501
9787.60 517
9788.54 533
9789.47 533
9790.41 430
9791.34 428
9792.28 422
9793.21 432
9794.14 423
9795.08 375
9796.01 451
9796.95 428
9797.88 482
9798.82 475
9799.75 470
9800.69 501
9801.62 465
9802.56 437
9803.49 479
9804.42 460
9805.36 435
9806.29 401
9807.23 425
9808.16 406
9809.10 323
9810.03 356
9810.97 329
9811.91 328
9812.84 307
9813.78 350
9814.71 313
9815.65 321
9816.58 351
9817.52 304
9818.45 360
9819.39 326
9820.32 343
9821.26 373
9822.20 342
9823.13 307
9824.07 362
9825.00 375
9825.94 387
9826.87 309
9827.81 328
9828.75 343
9829.68 359
9830.62 321
9831.55 347
9832.49 306
9833.43 344
9834.36 366
9835.30 353
9836.24 338
9837.17 340
9838.11 336
9839.05 320
9839.98 347
9840.92 355
9841.86 351
9842.79 355
9843.73 370
9844.67 329
9845.60 330
9846.54 298
9847.48 317
9848.41 311
9849.35 314
9850.29 344
9851.22 327
9852.16 401
9853.10 336
9854.04 344
9854.97 326
9855.91 318
9856.85 263
9857.79 325
9858.72 328
9859.66 345
9860.60 340
9861.54 333
9862.47 339
9863.41 345
9864.35 329
9865.29 329
9866.22 299
9867.16 347
9868.10 356
9869.04 333
9869.98 320
9870.91 318
9871.85 353
9872.79 312
9873.73 348
9874.67 357
9875.60 354
9876.54 322
9877.48 339
9878.42 290
9879.36 319
9880.30 356
9881.24 348
9882.17 365
9883.11 337
9884.05 336
9884.99 329
9885.93 346
9886.87 334
9887.81 360
9888.74 353
9889.68 372
9890.62 330
9891.56 377
9892.50 319
9893.44 316
9894.38 346
9895.32 317
9896.26 340
9897.20 301
9898.14 340
9899.08 343
9900.01 315
9900.95 322
9901.89 361
9902.83 339
9903.77 344
9904.71 339
9905.65 338
9906.59 340
9907.53 324
9908.47 309
9909.41 295
9910.35 319
9911.29 332
9912.23 387
9913.17 373
9914.11 357
9915.05 342
9915.99 354
9916.93 388
9917.87 359
9918.81 362
9919.75 399
9920.69 405
9921.63 381
9922.57 421
9923.51 427
9924.46 453
9925.40 540
9926.34 635
9927.28 630
9928.22 695
9929.16 754
9930.10 753
9931.04 741
9931.98 663
9932.92 634
9933.86 586
9934.80 536
9935.75 478
9936.69 480
9937.63 411
9938.57 402
9939.51 340
9940.45 385
9941.39 365
9942.34 424
9943.28 343
9944.22 345
9945.16 363
9946.10 394
9947.04 340
9947.98 320
9948.93 318
9949.87 328
9950.81 353
9951.75 373
9952.69 349
9953.64 352
9954.58 326
9955.52 353
9956.46 357
9957.40 325
9958.35 352
9959.29 363
9960.23 392
9961.17 328
9962.12 305
9963.06 285
9964.00 347
9964.94 361
9965.89 363
9966.83 329
9967.77 327
9968.71 385
9969.66 412
9970.60 385
9971.54 386
9972.48 470
9973.43 427
9974.37 381
9975.31 332
9976.26 361
9977.20 361
9978.14 374
9979.09 314
9980.03 340
9980.97 330
9981.92 319
9982.86 279
9983.80 284
9984.75 271
9985.69 294
9986.63 318
9987.58 296
9988.52 299
9989.46 283
9990.41 324
9991.35 280
9992.30 287
9993.24 285
9994.18 288
9995.13 311
9996.07 313
9997.01 283
9997.96 297
9998.90 286
9999.85 298
10000.79 326
10001.74 358
10002.68 348
10003.62 352
10004.57 391
10005.51 327
10006.46 338
10007.40 314
10008.35 302
10009.29 323
10010.24 333
10011.18 336
10012.13 300
10013.07 294
10014.01 313
10014.96 312
10015.90 284
10016.85 301
10017.79 262
10018.74 293
10019.68 285
10020.63 309
10021.58 300
10022.52 353
10023.47 298
10024.41 318
10025.36 291
10026.30 349
10027.25 304
10028.19 280
10029.14 305
10030.08 293
10031.03 299
10031.98 316
10032.92 336
10033.87 248
10034.81 273
10035.76 287
10036.70 309
10037.65 267
10038.60 268
10039.54 282
10040.49 285
10041.43 272
10042.38 328
10043.33 287
10044.27 268
10045.22 314
10046.17 278
10047.11 265
10048.06 250
10049.01 255
10049.95 269
10050.90 279
10051.84 279
10052.79 316
10053.74 321
10054.69 281
10055.63 265
10056.58 263
10057.53 262
10058.47 264
10059.42 287
10060.37 261
10061.31 290
10062.26 307
10063.21 294
10064.16 269
10065.10 269
10066.05 311
10067.00 293
10067.94 294
10068.89 268
10069.84 291
10070.79 247
10071.73 269
10072.68 299
10073.63 288
10074.58 286
10075.53 271
10076.47 245
10077.42 242
10078.37 242
10079.32 284
10080.26 300
10081.21 294
10082.16 282
10083.11 255
10084.06 283
10085.01 302
10085.95 283
10086.90 282
10087.85 277
10088.80 256
10089.75 289
10090.70 255
10091.64 293
10092.59 241
10093.54 275
10094.49 252
10095.44 326
10096.39 288
10097.34 287
10098.28 280
10099.23 272
10100.18 289
10101.13 284
10102.08 289
10103.03 260
10103.98 266
10104.93 264
10105.88 251
10106.83 254
10107.78 252
10108.72 259
10109.67 292
10110.62 277
10111.57 257
10112.52 278
10113.47 295
10114.42 263
10115.37 282
10116.32 255
10117.27 278
10118.22 265
10119.17 258
10120.12 233
10121.07 263
10122.02 280
10122.97 240
10123.92 267
10124.87 298
10125.82 278
10126.77 267
10127.72 285
10128.67 247
10129.62 298
10130.57 256
10131.52 278
10132.47 256
10133.42 233
10134.37 252
10135.32 224
10136.27 236
10137.22 231
10138.18 238
10139.13 242
10140.08 237
10141.03 254
10141.98 224
10142.93 206
10143.88 255
10144.83 260
10145.78 264
10146.73 276
10147.68 264
10148.64 247
10149.59 232
10150.54 257
10151.49 241
10152.44 245
10153.39 272
10154.34 286
10155.30 260
10156.25 220
10157.20 195
10158.15 221
10159.10 249
10160.05 234
10161.01 232
10161.96 259
10162.91 253
10163.86 212
10164.81 255
10165.76 240
10166.72 257
10167.67 276
10168.62 254
10169.57 266
10170.53 284
10171.48 257
10172.43 253
10173.38 263
10174.33 249
10175.29 226
10176.24 251
10177.19 254
10178.14 251
10179.10 267
10180.05 270
10181.00 250
10181.96 266
10182.91 283
10183.86 257
10184.81 293
10185.77 286
10186.72 262
10187.67 246
10188.63 229
10189.58 272
10190.53 257
10191.49 243
10192.44 229
10193.39 225
10194.35 241
10195.30 280
10196.25 248
10197.21 280
10198.16 258
10199.11 275
10200.07 249
10201.02 236
10201.97 249
10202.93 260
10203.88 290
10204.84 248
10205.79 258
10206.74 267
10207.70 296
10208.65 324
10209.60 316
10210.56 315
10211.51 314
10212.47 305
10213.42 280
10214.38 296
10215.33 249
10216.28 261
10217.24 279
10218.19 297
10219.15 272
10220.10 272
10221.06 259
10222.01 253
10222.97 272
10223.92 266
10224.88 253
10225.83 255
10226.79 283
10227.74 293
10228.70 258
10229.65 250
10230.61 262
10231.56 233
10232.52 272
10233.47 266
10234.43 239
10235.38 266
10236.34 268
10237.29 294
10238.25 304
10239.20 270
10240.16 259
10241.11 268
10242.07 309
10243.03 283
10243.98 279
10244.94 287
10245.89 266
10246.85 259
10247.80 249
10248.76 240
10249.72 269
10250.67 273
10251.63 224
10252.58 234
10253.54 229
10254.50 264
10255.45 281
10256.41 278
10257.36 221
10258.32 232
10259.28 231
10260.23 228
10261.19 236
10262.15 217
10263.10 219
10264.06 243
10265.02 260
10265.97 255
10266.93 235
10267.89 240
10268.84 244
10269.80 225
10270.76 234
10271.71 218
10272.67 277
10273.63 264
10274.59 302
10275.54 241
10276.50 270
10277.46 279
10278.41 255
10279.37 214
10280.33 231
10281.29 263
10282.24 255
10283.20 246
10284.16 232
10285.12 239
10286.07 265
10287.03 251
10287.99 227
10288.95 221
10289.91 232
10290.86 248
10291.82 204
10292.78 235
10293.74 215
10294.70 235
10295.65 221
10296.61 208
10297.57 222
10298.53 231
10299.49 278
10300.44 260
10301.40 242
10302.36 256
10303.32 259
10304.28 244
10305.24 237
10306.20 209
10307.15 204
10308.11 222
10309.07 236
10310.03 229
10310.99 233
10311.95 255
10312.91 235
10313.87 225
10314.82 202
10315.78 221
10316.74 229
10317.70 257
10318.66 266
10319.62 258
10320.58 207
10321.54 219
10322.50 241
10323.46 267
10324.42 233
10325.38 254
10326.34 243
10327.29 250
10328.25 252
10329.21 220
10330.17 225
10331.13 211
10332.09 235
10333.05 230
10334.01 256
10334.97 258
10335.93 249
10336.89 233
10337.85 232
10338.81 204
10339.77 232
10340.73 245
10341.69 250
10342.65 226
10343.61 229
10344.57 230
10345.54 220
10346.50 254
10347.46 258
10348.42 252
10349.38 228
10350.34 230
10351.30 222
10352.26 236
10353.22 231
10354.18 227
10355.14 239
10356.10 244
10357.06 224
10358.02 225
10358.99 237
10359.95 228
10360.91 244
10361.87 236
10362.83 270
10363.79 245
10364.75 231
10365.71 202
10366.68 235
10367.64 245
10368.60 247
10369.56 220
10370.52 241
10371.48 248
10372.44 210
10373.41 257
10374.37 262
10375.33 233
10376.29 230
10377.25 233
10378.22 206
10379.18 236
10380.14 217
10381.10 294
10382.06 253
10383.03 235
10383.99 219
10384.95 215
10385.91 216
10386.88 217
10387.84 229
10388.80 222
10389.76 241
10390.72 250
10391.69 271
10392.65 244
10393.61 247
10394.58 248
10395.54 275
10396.50 237
10397.46 242
10398.43 237
10399.39 230
10400.35 224
10401.32 243
10402.28 259
10403.24 247
10404.20 267
10405.17 237
10406.13 270
10407.09 223
10408.06 266
10409.02 253
10409.98 274
10410.95 300
10411.91 242
10412.88 265
10413.84 258
10414.80 291
10415.77 275
10416.73 284
10417.69 289
10418.66 301
10419.62 303
10420.59 322
10421.55 346
10422.51 317
10423.48 300
10424.44 286
10425.41 307
10426.37 290
10427.33 247
10428.30 253
10429.26 243
10430.23 240
10431.19 284
10432.16 287
10433.12 310
10434.08 259
10435.05 273
10436.01 255
10436.98 221
10437.94 252
10438.91 252
10439.87 249
10440.84 261
10441.80 241
10442.77 276
10443.73 250
10444.70 256
10445.66 250
10446.63 227
10447.59 229
10448.56 243
10449.52 265
10450.49 230
10451.45 257
10452.42 202
10453.38 235
10454.35 218
10455.32 223
10456.28 245
10457.25 242
10458.21 237
10459.18 226
10460.14 244
10461.11 260
10462.08 267
10463.04 227
10464.01 226
10464.97 212
10465.94 220
10466.90 205
10467.87 238
10468.84 256
10469.80 235
10470.77 214
10471.74 226
10472.70 212
10473.67 214
10474.63 225
10475.60 230
10476.57 235
10477.53 223
10478.50 233
10479.47 208
10480.43 220
10481.40 213
10482.37 225
10483.33 206
10484.30 215
10485.27 202
10486.24 229
10487.20 214
10488.17 218
10489.14 207
10490.10 218
10491.07 239
10492.04 203
10493.01 191
10493.97 200
10494.94 224
10495.91 197
10496.87 258
10497.84 223
10498.81 207
10499.78 231
10500.74 244
10501.71 236
10502.68 242
10503.65 230
10504.62 209
10505.58 241
10506.55 232
10507.52 213
10508.49 245
10509.46 247
10510.42 216
10511.39 266
10512.36 227
10513.33 238
10514.30 184
10515.26 224
10516.23 229
10517.20 218
10518.17 230
10519.14 192
10520.11 230
10521.08 226
10522.04 226
10523.01 211
10523.98 207
10524.95 233
10525.92 239
10526.89 241
10527.86 232
10528.83 216
10529.79 243
10530.76 224
10531.73 251
10532.70 224
10533.67 214
10534.64 231
10535.61 198
10536.58 212
10537.55 245
10538.52 221
10539.49 203
10540.46 218
10541.43 205
10542.39 214
10543.36 192
10544.33 225
10545.30 183
10546.27 206
10547.24 208
10548.21 196
10549.18 221
10550.15 196
10551.12 219
10552.09 240
10553.06 181
10554.03 228
10555.00 250
10555.97 235
10556.94 228
10557.91 248
10558.88 233
10559.85 198
10560.82 200
10561.80 226
10562.77 199
10563.74 221
10564.71 240
10565.68 258
10566.65 208
10567.62 237
10568.59 238
10569.56 216
10570.53 183
10571.50 207
10572.47 205
10573.44 206
10574.41 192
10575.39 224
10576.36 225
10577.33 212
10578.30 205
10579.27 199
10580.24 246
10581.21 279
10582.18 194
10583.16 216
10584.13 237
10585.10 229
10586.07 241
10587.04 219
10588.01 229
10588.99 211
10589.96 231
10590.93 231
10591.90 218
10592.87 214
10593.84 211
10594.82 192
10595.79 191
10596.76 231
10597.73 211
10598.70 214
10599.68 193
10600.65 236
10601.62 198
10602.59 231
10603.57 196
10604.54 241
10605.51 233
10606.48 220
10607.46 223
10608.43 221
10609.40 233
10610.37 224
10611.35 217
10612.32 215
10613.29 222
10614.27 223
10615.24 206
10616.21 189
10617.18 247
10618.16 230
10619.13 214
10620.10 226
10621.08 231
10622.05 211
10623.02 220
10624.00 218
10624.97 203
10625.94 194
10626.92 208
10627.89 202
10628.86 219
10629.84 178
10630.81 175
10631.78 210
10632.76 204
10633.73 177
10634.71 179
10635.68 229
10636.65 202
10637.63 208
10638.60 228
10639.58 229
10640.55 230
10641.52 242
10642.50 240
10643.47 204
10644.45 212
10645.42 206
10646.39 197
10647.37 219
10648.34 205
10649.32 228
10650.29 225
10651.27 196
10652.24 218
10653.22 203
10654.19 200
10655.17 185
10656.14 194
10657.12 186
10658.09 189
10659.07 196
10660.04 208
10661.01 235
10661.99 210
10662.97 228
10663.94 174
10664.92 218
10665.89 210
10666.87 190
10667.84 215
10668.82 214
10669.79 219
10670.77 240
10671.74 222
10672.72 197
10673.69 214
10674.67 209
10675.65 229
10676.62 225
10677.60 229
10678.57 205
10679.55 210
10680.52 209
10681.50 197
10682.48 196
10683.45 215
10684.43 235
10685.40 215
10686.38 211
10687.36 201
10688.33 202
10689.31 212
10690.29 205
10691.26 170
10692.24 203
10693.22 213
10694.19 213
10695.17 169
10696.14 184
10697.12 200
10698.10 177
10699.08 185
10700.05 190
10701.03 203
10702.01 209
10702.98 231
10703.96 208
10704.94 190
10705.91 226
10706.89 203
10707.87 161
10708.85 202
10709.82 196
10710.80 205
10711.78 197
10712.75 209
10713.73 199
10714.71 213
10715.69 184
10716.66 194
10717.64 246
10718.62 187
10719.60 191
10720.57 180
10721.55 179
10722.53 191
10723.51 218
10724.49 201
10725.46 202
10726.44 193
10727.42 174
10728.40 170
10729.38 187
10730.35 204
10731.33 193
10732.31 214
10733.29 201
10734.27 249
10735.25 193
10736.22 208
10737.20 227
10738.18 222
10739.16 215
10740.14 208
10741.12 208
10742.10 233
10743.08 205
10744.05 191
10745.03 185
10746.01 207
10746.99 228
10747.97 223
10748.95 224
10749.93 189
10750.91 217
10751.89 199
10752.87 213
10753.84 175
10754.82 204
10755.80 212
10756.78 229
10757.76 191
10758.74 217
10759.72 181
10760.70 219
10761.68 220
10762.66 227
10763.64 212
10764.62 210
10765.60 225
10766.58 199
10767.56 206
10768.54 220
10769.52 208
10770.50 194
10771.48 174
10772.46 192
10773.44 189
10774.42 231
10775.40 224
10776.38 196
10777.36 211
10778.34 193
10779.32 206
10780.30 226
10781.28 201
10782.26 206
10783.24 199
10784.22 214
10785.20 213
10786.19 201
10787.17 180
10788.15 204
10789.13 181
10790.11 211
10791.09 206
10792.07 162
10793.05 187
10794.03 228
10795.01 231
10796.00 177
10796.98 178
10797.96 218
10798.94 201
10799.92 175
10800.90 187
10801.88 229
10802.86 221
10803.85 204
10804.83 188
10805.81 199
10806.79 203
10807.77 214
10808.75 197
10809.74 224
10810.72 198
10811.70 193
10812.68 182
10813.66 198
10814.65 215
10815.63 206
10816.61 194
10817.59 212
10818.57 207
10819.56 197
10820.54 240
10821.52 219
10822.50 208
10823.49 202
10824.47 197
10825.45 216
10826.43 218
10827.42 220
10828.40 229
10829.38 200
10830.36 213
10831.35 199
10832.33 194
10833.31 206
10834.30 247
10835.28 235
10836.26 203
10837.25 202
10838.23 236
10839.21 211
10840.19 196
10841.18 222
10842.16 178
10843.14 216
10844.13 172
10845.11 177
10846.09 177
10847.08 211
10848.06 190
10849.05 195
10850.03 213
10851.01 197
10852.00 220
10852.98 186
10853.96 204
10854.95 184
10855.93 199
10856.92 217
10857.90 233
10858.88 194
10859.87 221
10860.85 218
10861.84 202
10862.82 226
10863.80 223
10864.79 217
10865.77 177
10866.76 223
10867.74 211
10868.73 236
10869.71 206
10870.70 215
10871.68 184
10872.67 201
10873.65 178
10874.63 213
10875.62 233
10876.60 239
10877.59 229
10878.57 194
10879.56 196
10880.54 210
10881.53 223
10882.51 226
10883.50 190
10884.48 182
10885.47 215
10886.46 224
10887.44 226
10888.43 190
10889.41 241
10890.40 193
10891.38 215
10892.37 185
10893.35 194
10894.34 194
10895.33 199
10896.31 192
10897.30 189
10898.28 196
10899.27 156
10900.25 214
10901.24 193
10902.23 185
10903.21 156
10904.20 177
10905.18 184
10906.17 202
10907.16 190
10908.14 215
10909.13 219
10910.12 224
10911.10 190
10912.09 189
10913.08 218
10914.06 227
10915.05 210
10916.04 182
10917.02 231
10918.01 196
10919.00 238
10919.98 188
10920.97 201
10921.96 175
10922.94 234
10923.93 208
10924.92 170
10925.90 173
10926.89 192
10927.88 200
10928.87 177
10929.85 182
10930.84 194
10931.83 201
10932.82 169
10933.80 203
10934.79 175
10935.78 226
10936.77 201
10937.75 218
10938.74 186
10939.73 183
10940.72 201
10941.70 204
10942.69 212
10943.68 185
10944.67 208
10945.66 209
10946.64 233
10947.63 220
10948.62 227
10949.61 189
10950.60 218
10951.58 186
10952.57 212
10953.56 190
10954.55 216
10955.54 230
10956.53 185
10957.52 182
10958.50 201
10959.49 216
10960.48 209
10961.47 198
10962.46 171
10963.45 218
10964.44 221
10965.42 223
10966.41 197
10967.40 206
10968.39 216
10969.38 207
10970.37 232
10971.36 207
10972.35 209
10973.34 214
10974.33 214
10975.32 176
10976.31 204
10977.29 199
10978.28 187
10979.27 200
10980.26 194
10981.25 191
10982.24 224
10983.23 191
10984.22 209
10985.21 217
10986.20 230
10987.19 223
10988.18 208
10989.17 221
10990.16 199
10991.15 204
10992.14 181
10993.13 217
10994.12 206
10995.11 234
10996.10 196
10997.09 207
10998.08 229
10999.07 228
11000.06 233
11001.05 205
11002.05 200
11003.04 222
11004.03 190
11005.02 234
11006.01 221
11007.00 187
11007.99 222
11008.98 215
11009.97 205
11010.96 224
11011.95 228
11012.94 212
11013.94 215
11014.93 181
11015.92 230
11016.91 231
11017.90 241
11018.89 178
11019.88 207
11020.87 212
11021.87 198
11022.86 249
11023.85 218
11024.84 234
11025.83 220
11026.82 240
11027.81 203
11028.81 245
11029.80 223
11030.79 235
11031.78 203
11032.77 222
11033.77 191
11034.76 216
11035.75 212
11036.74 232
11037.73 202
11038.73 194
11039.72 201
11040.71 190
11041.70 222
11042.70 195
11043.69 229
11044.68 201
11045.67 235
11046.67 203
11047.66 206
11048.65 272
11049.64 227
11050.64 234
11051.63 267
11052.62 250
11053.61 196
11054.61 191
11055.60 210
11056.59 210
11057.59 191
11058.58 208
11059.57 198
11060.57 196
11061.56 192
11062.55 236
11063.55 204
11064.54 228
11065.53 206
11066.53 240
11067.52 214
11068.51 222
11069.51 221
11070.50 208
11071.49 195
11072.49 184
11073.48 220
11074.48 227
11075.47 205
11076.46 203
11077.46 189
11078.45 234
11079.45 238
11080.44 224
11081.43 220
11082.43 234
11083.42 245
11084.42 216
11085.41 198
11086.40 241
11087.40 211
11088.39 261
11089.39 237
11090.38 256
11091.38 216
11092.37 221
11093.37 243
11094.36 220
11095.36 188
11096.35 231
11097.35 261
11098.34 204
11099.34 207
11100.33 225
11101.33 270
11102.32 268
11103.32 222
11104.31 218
11105.31 239
11106.30 224
11107.30 235
11108.29 242
11109.29 237
11110.28 250
11111.28 257
11112.27 270
11113.27 232
11114.26 239
11115.26 273
11116.26 237
11117.25 199
11118.25 244
11119.24 229
11120.24 238
11121.24 255
11122.23 259
11123.23 254
11124.22 278
11125.22 285
11126.22 303
11127.21 315
11128.21 323
11129.20 321
11130.20 320
11131.20 319
11132.19 351
11133.19 308
11134.19 267
11135.18 281
11136.18 236
11137.18 212
11138.17 217
11139.17 246
11140.17 247
11141.16 248
11142.16 258
11143.16 260
11144.15 244
11145.15 236
11146.15 255
11147.14 242
11148.14 253
11149.14 239
11150.14 254
11151.13 229
11152.13 241
11153.13 201
11154.13 217
11155.12 220
11156.12 202
11157.12 231
11158.12 208
11159.11 220
11160.11 252
11161.11 263
11162.11 221
11163.10 218
11164.10 229
11165.10 225
11166.10 239
11167.10 293
11168.09 239
11169.09 216
11170.09 246
11171.09 220
11172.09 194
11173.08 221
11174.08 232
11175.08 216
11176.08 227
11177.08 186
11178.08 210
11179.08 215
11180.07 255
11181.07 243
11182.07 245
11183.07 211
11184.07 213
11185.07 205
11186.07 197
11187.06 194
11188.06 193
11189.06 229
11190.06 219
11191.06 226
11192.06 234
11193.06 228
11194.06 194
11195.06 172
11196.06 184
11197.06 210
11198.06 223
11199.05 211
11200.05 206
11201.05 242
11202.05 222
11203.05 227
11204.05 192
11205.05 212
11206.05 207
11207.05 221
11208.05 232
11209.05 215
11210.05 212
11211.05 205
11212.05 206
11213.05 206
11214.05 177
11215.05 206
11216.05 236
11217.05 223
11218.05 224
11219.05 200
11220.05 207
11221.05 210
11222.05 207
11223.05 197
11224.05 214
11225.06 211
11226.06 219
11227.06 205
11228.06 198
11229.06 193
11230.06 224
11231.06 188
11232.06 188
11233.06 193
11234.06 230
11235.06 219
11236.06 214
11237.07 199
11238.07 209
11239.07 195
11240.07 167
11241.07 198
11242.07 214
11243.07 190
11244.07 218
11245.08 200
11246.08 199
11247.08 203
11248.08 228
11249.08 208
11250.08 219
11251.09 209
11252.09 194
11253.09 219
11254.09 179
11255.09 188
11256.10 250
11257.10 260
11258.10 200
11259.10 188
11260.10 188
11261.11 181
11262.11 194
11263.11 177
11264.11 196
11265.11 222
11266.12 227
11267.12 195
11268.12 179
11269.12 205
11270.13 227
11271.13 200
11272.13 182
11273.14 183
11274.14 228
11275.14 244
11276.14 208
11277.15 202
11278.15 220
11279.15 194
11280.16 214
11281.16 186
11282.16 202
11283.17 192
11284.17 199
11285.17 195
11286.17 177
11287.18 220
11288.18 211
11289.18 176
11290.19 161
11291.19 161
11292.20 168
11293.20 192
11294.20 191
11295.21 156
11296.21 153
11297.21 187
11298.22 208
11299.22 195
11300.23 167
11301.23 169
11302.23 181
11303.24 185
11304.24 182
11305.25 158
11306.25 173
11307.25 184
11308.26 175
11309.26 214
11310.27 216
11311.27 160
11312.28 208
11313.28 242
11314.29 176
11315.29 178
11316.29 201
11317.30 193
11318.30 155
11319.31 156
11320.31 181
11321.32 217
11322.32 180
11323.33 172
11324.33 181
11325.34 222
11326.34 195
11327.35 179
11328.35 184
11329.36 167
11330.36 236
11331.37 262
11332.38 192
11333.38 181
11334.39 191
11335.39 163
11336.40 176
11337.40 174
11338.41 165
11339.41 185
11340.42 197
11341.43 183
11342.43 178
11343.44 186
11344.44 173
11345.45 199
11346.46 190
11347.46 180
11348.47 182
11349.47 208
11350.48 231
11351.49 215
11352.49 158
11353.50 193
11354.50 211
11355.51 206
11356.52 204
11357.52 171
11358.53 210
11359.54 172
11360.54 178
11361.55 190
11362.56 176
11363.56 181
11364.57 188
11365.58 215
11366.58 189
11367.59 182
11368.60 177
11369.61 188
11370.61 165
11371.62 158
11372.63 163
11373.63 186
11374.64 202
11375.65 177
11376.66 205
11377.66 189
11378.67 215
11379.68 195
11380.69 166
11381.69 162
11382.70 155
11383.71 172
11384.72 218
11385.72 173
11386.73 175
11387.74 203
11388.75 187
11389.76 153
11390.76 172
11391.77 187
11392.78 215
11393.79 200
11394.80 163
11395.80 191
11396.81 188
11397.82 194
11398.83 166
11399.84 202
11400.85 159
11401.85 157
11402.86 146
11403.87 159
11404.88 172
11405.89 181
11406.90 202
11407.91 166
11408.91 194
11409.92 188
11410.93 193
11411.94 181
11412.95 155
11413.96 202
11414.97 198
11415.98 172
11416.99 166
11418.00 193
11419.00 165
11420.01 182
11421.02 199
11422.03 196
11423.04 174
11424.05 156
11425.06 191
11426.07 191
11427.08 171
11428.09 160
11429.10 156
11430.11 178
11431.12 196
11432.13 179
11433.14 179
11434.15 164
11435.16 164
11436.17 182
11437.18 173
11438.19 200
11439.20 192
11440.21 177
11441.22 176
11442.23 170
11443.24 185
11444.25 186
11445.26 172
11446.27 169
11447.28 153
11448.29 160
11449.30 205
11450.31 197
11451.32 180
11452.33 174
11453.34 174
11454.36 149
11455.37 165
11456.38 161
11457.39 206
11458.40 202
11459.41 206
11460.42 202
11461.43 191
11462.44 185
11463.45 202
11464.47 178
11465.48 171
11466.49 173
11467.50 148
11468.51 157
11469.52 161
11470.53 171
11471.55 200
11472.56 207
11473.57 178
11474.58 173
11475.59 178
11476.60 179
11477.62 189
11478.63 180
11479.64 188
11480.65 170
11481.66 170
11482.68 174
11483.69 205
11484.70 181
11485.71 195
11486.72 176
11487.74 149
11488.75 186
11489.76 189
11490.77 191
11491.79 175
11492.80 189
11493.81 161
11494.82 170
11495.84 164
11496.85 171
11497.86 188
11498.87 188
11499.89 176
11500.90 164
11501.91 173
11502.93 189
11503.94 174
11504.95 183
11505.96 197
11506.98 189
11507.99 162
11509.00 178
11510.02 174
11511.03 180
11512.04 158
11513.06 172
11514.07 166
11515.08 181
11516.10 166
11517.11 188
11518.13 179
11519.14 170
11520.15 170
11521.17 176
11522.18 171
11523.19 162
11524.21 163
11525.22 210
11526.24 184
11527.25 163
11528.26 177
11529.28 181
11530.29 189
11531.31 167
11532.32 176
11533.33 160
11534.35 193
11535.36 193
11536.38 189
11537.39 187
11538.41 174
11539.42 190
11540.44 187
11541.45 176
11542.47 188
11543.48 183
11544.49 172
11545.51 175
11546.52 171
11547.54 178
11548.55 189
11549.57 177
11550.58 187
11551.60 175
11552.61 151
11553.63 155
11554.64 180
11555.66 140
11556.68 153
11557.69 209
11558.71 196
11559.72 196
11560.74 192
11561.75 162
11562.77 167
11563.78 180
11564.80 177
11565.82 178
11566.83 180
11567.85 195
11568.86 158
11569.88 183
11570.89 169
11571.91 161
11572.93 186
11573.94 154
11574.96 165
11575.97 176
11576.99 180
11578.01 181
11579.02 152
11580.04 130
11581.06 177
11582.07 186
11583.09 188
11584.11 158
11585.12 172
11586.14 159
11587.16 176
11588.17 176
11589.19 142
11590.21 183
11591.22 168
11592.24 174
11593.26 191
11594.27 177
11595.29 179
11596.31 172
11597.32 152
11598.34 163
11599.36 177
11600.38 167
11601.39 195
11602.41 182
11603.43 149
11604.45 170
11605.46 187
11606.48 177
11607.50 184
11608.52 215
11609.53 179
11610.55 154
11611.57 130
11612.59 174
11613.60 171
11614.62 182
11615.64 171
11616.66 207
11617.68 205
11618.69 181
11619.71 191
11620.73 188
11621.75 179
11622.77 194
11623.78 158
11624.80 129
11625.82 137
11626.84 176
11627.86 170
11628.88 198
11629.90 161
11630.91 159
11631.93 173
11632.95 179
11633.97 172
11634.99 185
11636.01 200
11637.03 174
11638.05 167
11639.06 206
11640.08 184
11641.10 162
11642.12 172
11643.14 166
11644.16 174
11645.18 170
11646.20 162
11647.22 183
11648.24 184
11649.26 153
11650.28 143
11651.30 177
11652.31 162
11653.33 189
11654.35 173
11655.37 164
11656.39 152
11657.41 153
11658.43 197
11659.45 165
11660.47 141
11661.49 161
11662.51 184
11663.53 164
11664.55 140
11665.57 150
11666.59 193
11667.61 182
11668.63 155
11669.65 187
11670.67 180
11671.69 168
11672.71 167
11673.73 170
11674.76 159
11675.78 180
11676.80 191
11677.82 187
11678.84 185
11679.86 171
11680.88 173
11681.90 167
11682.92 160
11683.94 157
11684.96 149
11685.98 171
11687.00 192
11688.03 176
11689.05 175
11690.07 189
11691.09 174
11692.11 173
11693.13 161
11694.15 168
11695.17 151
11696.20 172
11697.22 166
11698.24 146
11699.26 150
11700.28 166
11701.30 180
11702.33 170
11703.35 167
11704.37 163
11705.39 155
11706.41 156
11707.44 158
11708.46 178
11709.48 210
11710.50 177
11711.52 177
11712.55 142
11713.57 160
11714.59 174
11715.61 171
11716.63 175
11717.66 167
11718.68 171
11719.70 182
11720.72 157
11721.75 168
11722.77 172
11723.79 177
11724.82 145
11725.84 131
11726.86 188
11727.88 198
11728.91 181
11729.93 158
11730.95 181
11731.98 183
11733.00 170
11734.02 166
11735.04 172
11736.07 160
11737.09 179
11738.11 161
11739.14 177
11740.16 152
11741.18 159
11742.21 170
11743.23 161
11744.25 168
11745.28 183
11746.30 206
11747.33 190
11748.35 151
11749.37 151
11750.40 159
11751.42 169
11752.44 164
11753.47 176
11754.49 155
11755.52 180
11756.54 163
11757.57 168
11758.59 154
11759.61 140
11760.64 167
11761.66 148
11762.69 185
11763.71 156
11764.74 162
11765.76 171
11766.78 158
11767.81 156
11768.83 157
11769.86 137
11770.88 152
11771.91 136
11772.93 178
11773.96 167
11774.98 147
11776.01 158
11777.03 175
11778.06 169
11779.08 148
11780.11 155
11781.13 177
11782.16 199
11783.18 149
11784.21 154
11785.23 145
11786.26 163
11787.28 174
11788.31 186
11789.34 142
11790.36 142
11791.39 152
11792.41 152
11793.44 139
11794.46 148
11795.49 166
11796.52 182
11797.54 155
11798.57 151
11799.59 158
11800.62 157
11801.65 185
11802.67 151
11803.70 159
11804.72 150
11805.75 170
11806.78 176
11807.80 149
11808.83 155
11809.86 164
11810.88 194
11811.91 171
11812.93 161
11813.96 152
11814.99 161
11816.01 178
11817.04 139
11818.07 166
11819.10 140
11820.12 174
11821.15 154
11822.18 185
11823.20 164
11824.23 160
11825.26 193
11826.28 195
11827.31 157
11828.34 170
11829.37 159
11830.39 169
11831.42 171
11832.45 164
11833.48 144
11834.50 163
11835.53 161
11836.56 172
11837.59 198
11838.61 155
11839.64 174
11840.67 150
11841.70 157
11842.72 149
11843.75 161
11844.78 156
11845.81 153
11846.84 158
11847.86 153
11848.89 172
11849.92 166
11850.95 176
11851.98 157
11853.01 205
11854.03 181
11855.06 151
11856.09 173
11857.12 149
11858.15 134
11859.18 125
11860.20 151
11861.23 167
11862.26 152
11863.29 165
11864.32 135
11865.35 147
11866.38 163
11867.41 168
11868.44 155
11869.46 162
11870.49 176
11871.52 160
11872.55 149
11873.58 155
11874.61 159
11875.64 161
11876.67 168
11877.70 168
11878.73 150
11879.76 181
11880.79 164
11881.82 164
11882.85 154
11883.88 174
11884.91 180
11885.93 177
11886.96 157
11887.99 171
11889.02 165
11890.05 173
11891.08 163
11892.11 156
11893.14 166
11894.17 157
11895.20 154
11896.23 147
11897.26 150
11898.30 159
11899.33 150
11900.36 172
11901.39 151
11902.42 153
11903.45 197
11904.48 150
11905.51 153
11906.54 147
11907.57 147
11908.60 163
11909.63 183
11910.66 171
11911.69 158
11912.72 170
11913.75 141
11914.79 162
11915.82 173
11916.85 175
11917.88 139
11918.91 144
11919.94 154
11920.97 156
11922.00 144
11923.04 151
11924.07 143
11925.10 163
11926.13 144
11927.16 161
11928.19 155
11929.22 162
11930.26 161
11931.29 140
11932.32 122
11933.35 165
11934.38 168
11935.41 154
11936.45 138
11937.48 165
11938.51 127
11939.54 149
11940.58 145
11941.61 147
11942.64 144
11943.67 153
11944.70 175
11945.74 200
11946.77 166
11947.80 130
11948.83 172
11949.87 165
11950.90 126
11951.93 129
11952.96 146
11954.00 142
11955.03 178
11956.06 167
11957.09 129
11958.13 125
11959.16 141
11960.19 169
11961.23 139
11962.26 147
11963.29 160
11964.33 181
11965.36 158
11966.39 139
11967.43 141
11968.46 150
11969.49 141
11970.53 147
11971.56 140
11972.59 160
11973.63 168
11974.66 153
11975.69 129
11976.73 141
11977.76 153
11978.79 168
11979.83 130
11980.86 134
11981.90 156
11982.93 165
11983.96 163
11985.00 142
11986.03 147
11987.07 163
11988.10 194
11989.13 165
11990.17 154
11991.20 156
11992.24 149
11993.27 163
11994.31 148
11995.34 157
11996.38 161
11997.41 163
11998.44 163
11999.48 136
12000.51 119
12001.55 154
12002.58 203
12003.62 136
12004.65 134
12005.69 149
12006.72 135
12007.76 158
12008.79 202
12009.83 166
12010.86 141
12011.90 125
12012.93 147
12013.97 172
12015.00 145
12016.04 129
12017.08 141
12018.11 151
12019.15 176
12020.18 153
12021.22 167
12022.25 150
12023.29 124
12024.32 143
12025.36 162
12026.40 171
12027.43 145
12028.47 163
12029.50 148
12030.54 166
12031.58 184
12032.61 159
12033.65 161
12034.68 141
12035.72 160
12036.76 153
12037.79 161
12038.83 129
12039.87 141
12040.90 147
12041.94 154
12042.98 151
12044.01 173
12045.05 175
12046.09 161
12047.12 136
12048.16 131
12049.20 148
12050.23 123
12051.27 128
12052.31 156
12053.34 134
12054.38 153
12055.42 153
12056.45 135
12057.49 146
12058.53 136
12059.57 150
12060.60 123
12061.64 157
12062.68 120
12063.72 128
12064.75 131
12065.79 141
12066.83 146
12067.87 149
12068.90 178
12069.94 134
12070.98 142
12072.02 155
12073.06 175
12074.09 169
12075.13 136
12076.17 136
12077.21 148
12078.24 148
12079.28 125
12080.32 153
12081.36 128
12082.40 120
12083.44 131
12084.47 143
12085.51 139
12086.55 160
12087.59 167
12088.63 157
12089.67 134
12090.71 142
12091.74 146
12092.78 138
12093.82 159
12094.86 155
12095.90 146
12096.94 138
12097.98 161
12099.02 151
12100.05 135
12101.09 146
12102.13 149
12103.17 157
12104.21 148
12105.25 132
12106.29 125
12107.33 141
12108.37 163
12109.41 136
12110.45 152
12111.49 143
12112.53 130
12113.57 146
12114.61 177
12115.65 171
12116.69 151
12117.72 162
12118.76 167
12119.80 130
12120.84 119
12121.88 129
12122.92 146
12123.96 143
12125.00 151
12126.04 138
12127.08 145
12128.12 144
12129.17 124
12130.21 129
12131.25 133
12132.29 130
12133.33 139
12134.37 143
12135.41 133
12136.45 135
12137.49 140
12138.53 136
12139.57 137
12140.61 137
12141.65 156
12142.69 164
12143.73 164
12144.77 126
12145.82 136
12146.86 142
12147.90 141
12148.94 140
12149.98 149
12151.02 129
12152.06 124
12153.10 126
12154.15 133
12155.19 141
12156.23 145
12157.27 134
12158.31 149
12159.35 127
12160.39 117
12161.44 128
12162.48 135
12163.52 148
12164.56 134
12165.60 128
12166.64 129
12167.69 134
12168.73 149
12169.77 151
12170.81 123
12171.85 164
12172.90 162
12173.94 140
12174.98 142
12176.02 129
12177.07 151
12178.11 143
12179.15 122
12180.19 145
12181.24 132
12182.28 163
12183.32 147
12184.36 134
12185.41 123
12186.45 159
12187.49 167
12188.53 154
12189.58 144
12190.62 153
12191.66 134
12192.71 160
12193.75 159
12194.79 141
12195.84 114
12196.88 130
12197.92 135
12198.97 130
12200.01 128
12201.05 141
12202.10 121
12203.14 151
12204.18 155
12205.23 140
12206.27 151
12207.31 131
12208.36 167
12209.40 150
12210.44 127
12211.49 124
12212.53 165
12213.58 142
12214.62 136
12215.66 111
12216.71 114
12217.75 124
12218.80 134
12219.84 147
12220.88 152
12221.93 124
12222.97 136
12224.02 132
12225.06 119
12226.11 129
12227.15 151
12228.19 184
12229.24 136
12230.28 163
12231.33 138
12232.37 164
12233.42 148
12234.46 151
12235.51 149
12236.55 152
12237.60 139
12238.64 142
12239.69 154
12240.73 161
12241.78 151
12242.82 169
12243.87 157
12244.91 158
12245.96 140
12247.00 157
12248.05 154
12249.09 145
12250.14 136
12251.19 166
12252.23 162
12253.28 149
12254.32 153
12255.37 133
12256.41 164
12257.46 148
12258.51 154
12259.55 138
12260.60 135
12261.64 117
12262.69 134
12263.74 163
12264.78 147
12265.83 137
12266.87 141
12267.92 129
12268.97 135
12270.01 128
12271.06 126
12272.11 119
12273.15 130
12274.20 124
12275.24 145
12276.29 130
12277.34 123
12278.38 124
12279.43 111
12280.48 139
12281.52 126
12282.57 146
12283.62 134
12284.67 152
12285.71 127
12286.76 123
12287.81 128
12288.85 129
12289.90 157
12290.95 140
12292.00 112
12293.04 136
12294.09 151
12295.14 148
12296.18 141
12297.23 128
12298.28 121
12299.33 147
12300.38 126
12301.42 149
12302.47 137
12303.52 126
12304.57 165
12305.61 140
12306.66 149
12307.71 132
12308.76 149
12309.81 139
12310.85 134
12311.90 163
12312.95 170
12314.00 137
12315.05 149
12316.09 153
12317.14 129
12318.19 137
12319.24 144
12320.29 135
12321.34 131
12322.39 139
12323.43 134
12324.48 165
12325.53 139
12326.58 135
12327.63 135
12328.68 132
12329.73 130
12330.78 137
12331.82 144
12332.87 120
12333.92 113
12334.97 133
12336.02 138
12337.07 143
12338.12 139
12339.17 135
12340.22 130
12341.27 118
12342.32 123
12343.37 138
12344.42 115
12345.46 128
12346.51 115
12347.56 119
12348.61 128
12349.66 127
12350.71 146
12351.76 125
12352.81 157
12353.86 163
12354.91 107
12355.96 137
12357.01 121
12358.06 130
12359.11 119
12360.16 130
12361.21 123
12362.26 135
12363.31 105
12364.36 133
12365.41 141
12366.47 163
12367.52 139
12368.57 116
12369.62 120
12370.67 148
12371.72 153
12372.77 147
12373.82 131
12374.87 157
12375.92 125
12376.97 127
12378.02 109
12379.07 121
12380.12 123
12381.18 157
12382.23 161
12383.28 128
12384.33 127
12385.38 130
12386.43 143
12387.48 133
12388.53 125
12389.59 129
12390.64 126
12391.69 144
12392.74 119
12393.79 121
12394.84 107
12395.90 132
12396.95 146
12398.00 146
12399.05 119
12400.10 155
12401.15 144
12402.21 171
12403.26 146
12404.31 135
12405.36 121
12406.41 133
12407.47 111
12408.52 122
12409.57 118
12410.62 133
12411.68 141
12412.73 134
12413.78 139
12414.83 126
12415.89 125
12416.94 134
12417.99 124
12419.04 129
12420.10 145
12421.15 136
12422.20 145
12423.26 141
12424.31 118
12425.36 128
12426.41 141
12427.47 145
12428.52 119
12429.57 151
12430.63 138
12431.68 127
12432.73 117
12433.79 107
12434.84 112
12435.89 158
12436.95 136
12438.00 133
12439.05 141
12440.11 141
12441.16 106
12442.21 119
12443.27 139
12444.32 138
12445.38 130
12446.43 141
12447.48 138
12448.54 154
12449.59 147
12450.65 106
12451.70 177
12452.75 134
12453.81 141
12454.86 132
12455.92 137
12456.97 148
12458.02 140
12459.08 144
12460.13 130
12461.19 133
12462.24 124
12463.30 128
12464.35 143
12465.41 155
12466.46 127
12467.52 130
12468.57 134
12469.63 148
12470.68 155
12471.74 148
12472.79 166
12473.85 169
12474.90 156
12475.96 151
12477.01 146
12478.07 170
12479.12 163
12480.18 150
12481.23 167
12482.29 166
12483.34 169
12484.40 129
12485.45 158
12486.51 150
12487.56 127
12488.62 147
12489.68 140
12490.73 136
12491.79 158
12492.84 187
12493.90 214
12494.95 225
12496.01 206
12497.07 228
12498.12 232
12499.18 251
12500.23 217
12501.29 208
12502.35 208
12503.40 171
12504.46 153
12505.52 165
12506.57 156
12507.63 133
12508.69 158
12509.74 139
12510.80 142
12511.86 143
12512.91 157
12513.97 145
12515.03 162
12516.08 142
12517.14 146
12518.20 145
12519.25 143
12520.31 131
12521.37 144
12522.42 142
12523.48 149
12524.54 174
12525.60 164
12526.65 156
12527.71 148
12528.77 186
12529.82 135
12530.88 148
12531.94 160
12533.00 135
12534.05 132
12535.11 134
12536.17 131
12537.23 165
12538.29 130
12539.34 140
12540.40 162
12541.46 148
12542.52 158
12543.57 147
12544.63 151
12545.69 163
12546.75 148
12547.81 134
12548.87 139
12549.92 156
12550.98 142
12552.04 142
12553.10 132
12554.16 151
12555.22 137
12556.27 131
12557.33 135
12558.39 135
12559.45 167
12560.51 147
12561.57 102
12562.63 143
12563.68 158
12564.74 159
12565.80 148
12566.86 146
12567.92 141
12568.98 145
12570.04 136
12571.10 149
12572.16 184
12573.22 162
12574.28 162
12575.33 148
12576.39 163
12577.45 131
12578.51 152
12579.57 174
12580.63 169
12581.69 136
12582.75 154
12583.81 161
12584.87 139
12585.93 150
12586.99 144
12588.05 142
12589.11 161
12590.17 187
12591.23 160
12592.29 157
12593.35 148
12594.41 145
12595.47 152
12596.53 166
12597.59 151
12598.65 155
12599.71 165
12600.77 177
12601.83 120
12602.89 136
12603.95 136
12605.01 150
12606.07 126
12607.13 111
12608.20 127
12609.26 112
12610.32 136
12611.38 122
12612.44 155
12613.50 105
12614.56 118
12615.62 136
12616.68 135
12617.74 132
12618.81 148
12619.87 161
12620.93 151
12621.99 114
12623.05 126
12624.11 133
12625.17 115
12626.23 127
12627.30 155
12628.36 147
12629.42 136
12630.48 152
12631.54 119
12632.60 143
12633.67 147
12634.73 154
12635.79 159
12636.85 163
12637.91 147
12638.98 136
12640.04 144
12641.10 137
12642.16 138
12643.22 112
12644.29 129
12645.35 157
12646.41 124
12647.47 127
12648.54 141
12649.60 142
12650.66 141
12651.72 164
12652.79 149
12653.85 144
12654.91 142
12655.97 129
12657.04 115
12658.10 139
12659.16 150
12660.22 166
12661.29 158
12662.35 161
12663.41 123
12664.48 101
12665.54 128
12666.60 171
12667.67 140
12668.73 144
12669.79 131
12670.86 144
12671.92 146
12672.98 142
12674.05 128
12675.11 129
12676.17 132
12677.24 126
12678.30 130
12679.36 144
12680.43 149
12681.49 145
12682.56 156
12683.62 155
12684.68 171
12685.75 142
12686.81 122
12687.88 142
12688.94 131
12690.00 146
12691.07 135
12692.13 139
12693.20 116
12694.26 170
12695.33 149
12696.39 136
12697.45 132
12698.52 153
12699.58 152
12700.65 167
12701.71 135
12702.78 139
12703.84 133
12704.91 154
12705.97 144
12707.04 161
12708.10 168
12709.17 141
12710.23 164
12711.30 121
12712.36 128
12713.43 156
12714.49 161
12715.56 160
12716.62 138
12717.69 135
12718.75 150
12719.82 161
12720.88 128
12721.95 132
12723.02 172
12724.08 158
12725.15 128
12726.21 141
12727.28 141
12728.34 140
12729.41 177
12730.48 185
12731.54 164
12732.61 163
12733.67 156
12734.74 161
12735.81 127
12736.87 157
12737.94 185
12739.00 160
12740.07 144
12741.14 136
12742.20 142
12743.27 163
12744.34 147
12745.40 123
12746.47 143
12747.54 150
12748.60 143
12749.67 138
12750.74 144
12751.80 136
12752.87 139
12753.94 148
12755.00 138
12756.07 136
12757.14 129
12758.20 133
12759.27 157
12760.34 126
12761.40 113
12762.47 161
12763.54 162
12764.61 128
12765.67 130
12766.74 138
12767.81 120
12768.88 120
12769.94 125
12771.01 143
12772.08 114
12773.15 134
12774.21 141
12775.28 150
12776.35 146
12777.42 118
12778.49 138
12779.55 118
12780.62 139
12781.69 132
12782.76 165
12783.83 147
12784.89 142
12785.96 137
12787.03 142
12788.10 142
12789.17 142
12790.23 153
12791.30 112
12792.37 113
12793.44 131
12794.51 144
12795.58 143
12796.65 137
12797.71 135
12798.78 136
12799.85 111
12800.92 126
12801.99 129
12803.06 130
12804.13 112
12805.20 136
12806.27 145
12807.33 127
12808.40 130
12809.47 161
12810.54 145
12811.61 132
12812.68 126
12813.75 140
12814.82 121
12815.89 112
12816.96 115
12818.03 147
12819.10 110
12820.17 135
12821.24 138
12822.31 120
12823.38 112
12824.45 131
12825.52 125
12826.59 125
12827.66 129
12828.73 117
12829.80 133
12830.87 128
12831.94 125
12833.01 123
12834.08 107
12835.15 123
12836.22 119
12837.29 106
12838.36 136
12839.43 146
12840.50 121
12841.57 123
12842.64 122
12843.71 113
12844.78 114
12845.85 118
12846.92 114
12847.99 126
12849.06 117
12850.13 140
12851.21 108
12852.28 124
12853.35 156
12854.42 157
12855.49 127
12856.56 86
12857.63 136
12858.70 140
12859.77 107
12860.85 120
12861.92 128
12862.99 129
12864.06 138
12865.13 109
12866.20 130
12867.27 114
12868.35 121
12869.42 131
12870.49 109
12871.56 143
12872.63 126
12873.71 143
12874.78 115
12875.85 96
12876.92 96
12877.99 133
12879.07 140
12880.14 114
12881.21 116
12882.28 125
12883.35 139
12884.43 131
12885.50 107
12886.57 97
12887.64 119
12888.72 136
12889.79 110
12890.86 114
12891.93 107
12893.01 117
12894.08 143
12895.15 142
12896.22 155
12897.30 108
12898.37 123
12899.44 142
12900.52 113
12901.59 126
12902.66 108
12903.74 133
12904.81 125
12905.88 145
12906.96 124
12908.03 140
12909.10 143
12910.18 146
12911.25 111
12912.32 94
12913.40 124
12914.47 122
12915.54 127
12916.62 109
12917.69 111
12918.76 105
12919.84 111
12920.91 120
12921.99 117
12923.06 106
12924.13 121
12925.21 125
12926.28 120
12927.36 131
12928.43 109
12929.50 113
12930.58 132
12931.65 136
12932.73 128
12933.80 113
12934.88 117
12935.95 117
12937.02 105
12938.10 110
12939.17 103
12940.25 110
12941.32 124
12942.40 124
12943.47 129
12944.55 126
12945.62 109
12946.70 103
12947.77 124
12948.85 124
12949.92 127
12951.00 118
12952.07 115
12953.15 91
12954.22 103
12955.30 106
12956.37 104
12957.45 110
12958.52 128
12959.60 135
12960.68 112
12961.75 101
12962.83 113
12963.90 127
12964.98 150
12966.05 128
12967.13 104
12968.20 107
12969.28 110
12970.36 134
12971.43 98
12972.51 112
12973.58 140
12974.66 147
12975.74 127
12976.81 136
12977.89 94
12978.97 126
12980.04 124
12981.12 114
12982.19 114
12983.27 111
12984.35 126
12985.42 135
12986.50 127
12987.58 104
12988.65 99
12989.73 113
12990.81 121
12991.88 123
12992.96 131
12994.04 110
12995.11 116
12996.19 146
12997.27 129
12998.35 132
12999.42 158
13000.50 143
13001.58 102
13002.65 118
13003.73 116
13004.81 128
13005.89 120
13006.96 128
13008.04 128
13009.12 116
13010.20 117
13011.27 128
13012.35 122
13013.43 123
13014.51 122
13015.58 156
13016.66 141
13017.74 121
13018.82 121
13019.90 103
13020.97 112
13022.05 119
13023.13 124
13024.21 110
13025.29 108
13026.37 110
13027.44 113
13028.52 135
13029.60 119
13030.68 122
13031.76 146
13032.84 147
13033.91 134
13034.99 136
13036.07 141
13037.15 120
13038.23 131
13039.31 144
13040.39 110
13041.46 120
13042.54 107
13043.62 123
13044.70 127
13045.78 110
13046.86 117
13047.94 127
13049.02 127
13050.10 123
13051.18 110
13052.26 114
13053.34 122
13054.41 117
13055.49 138
13056.57 115
13057.65 131
13058.73 142
13059.81 121
13060.89 124
13061.97 117
13063.05 105
13064.13 121
13065.21 133
13066.29 100
13067.37 117
13068.45 110
13069.53 115
13070.61 127
13071.69 107
13072.77 89
13073.85 128
13074.93 101
13076.01 113
13077.09 119
13078.17 120
13079.25 127
13080.33 122
13081.41 115
13082.49 104
13083.58 119
13084.66 118
13085.74 109
13086.82 108
13087.90 115
13088.98 120
13090.06 124
13091.14 100
13092.22 114
13093.30 98
13094.38 108
13095.46 96
13096.55 108
13097.63 128
13098.71 129
13099.79 106
13100.87 112
13101.95 141
13103.03 134
13104.12 131
13105.20 113
13106.28 125
13107.36 107
13108.44 129
13109.52 111
13110.60 116
13111.69 94
13112.77 86
13113.85 117
13114.93 101
13116.01 104
13117.10 118
13118.18 116
13119.26 112
13120.34 111
13121.42 120
13122.51 144
13123.59 130
13124.67 136
13125.75 127
13126.84 95
13127.92 119
13129.00 102
13130.08 123
13131.17 112
13132.25 120
13133.33 104
13134.41 128
13135.50 107
13136.58 142
13137.66 108
13138.75 117
13139.83 131
13140.91 92
13141.99 112
13143.08 115
13144.16 106
13145.24 127
13146.33 159
13147.41 142
13148.49 107
13149.58 140
13150.66 117
13151.74 97
13152.83 130
13153.91 121
13154.99 146
13156.08 93
13157.16 97
13158.25 127
13159.33 126
13160.41 133
13161.50 104
13162.58 119
13163.66 124
13164.75 122
13165.83 129
13166.92 137
13168.00 130
13169.08 121
13170.17 118
13171.25 132
13172.34 137
13173.42 112
13174.51 110
13175.59 130
13176.67 115
13177.76 98
13178.84 111
13179.93 103
13181.01 119
13182.10 119
13183.18 108
13184.27 124
13185.35 139
13186.44 122
13187.52 113
13188.61 92
13189.69 127
13190.78 125
13191.86 104
13192.95 130
13194.03 99
13195.12 113
13196.20 114
13197.29 110
13198.37 113
13199.46 126
13200.54 106
13201.63 134
13202.72 125
13203.80 123
13204.89 114
13205.97 133
13207.06 110
13208.14 121
13209.23 112
13210.32 132
13211.40 121
13212.49 90
13213.57 94
13214.66 121
13215.75 119
13216.83 126
13217.92 101
13219.00 106
13220.09 134
13221.18 107
13222.26 110
13223.35 101
13224.44 118
13225.52 108
13226.61 108
13227.70 112
13228.78 96
13229.87 99
13230.96 95
13232.04 99
13233.13 105
13234.22 120
13235.30 112
13236.39 136
13237.48 85
13238.56 97
13239.65 109
13240.74 142
13241.82 115
13242.91 118
13244.00 128
13245.09 121
13246.17 115
13247.26 106
13248.35 124
13249.44 107
13250.52 102
13251.61 97
13252.70 96
13253.79 97
13254.87 116
13255.96 109
13257.05 132
13258.14 118
13259.23 117
13260.31 100
13261.40 105
13262.49 125
13263.58 126
13264.67 107
13265.75 93
13266.84 121
13267.93 106
13269.02 101
13270.11 127
13271.19 127
13272.28 97
13273.37 91
13274.46 92
13275.55 99
13276.64 109
13277.73 97
13278.81 95
13279.90 95
13280.99 119
13282.08 114
13283.17 109
13284.26 117
13285.35 123
13286.44 115
13287.53 109
13288.61 107
13289.70 101
13290.79 124
13291.88 131
13292.97 128
13294.06 87
13295.15 105
13296.24 115
13297.33 120
13298.42 129
13299.51 142
13300.60 123
13301.69 95
13302.78 100
13303.87 98
13304.96 93
13306.05 121
13307.14 131
13308.23 136
13309.32 120
13310.41 111
13311.50 97
13312.59 95
13313.68 101
13314.77 121
13315.86 94
13316.95 116
13318.04 112
13319.13 110
13320.22 98
13321.31 112
13322.40 100
13323.49 116
13324.58 110
13325.67 117
13326.76 119
13327.85 111
13328.94 103
13330.03 92
13331.12 135
13332.21 126
13333.31 101
13334.40 134
13335.49 113
13336.58 117
13337.67 94
13338.76 107
13339.85 102
13340.94 118
13342.03 98
13343.13 95
13344.22 98
13345.31 81
13346.40 95
13347.49 114
13348.58 113
13349.67 112
13350.77 116
13351.86 112
13352.95 100
13354.04 117
13355.13 120
13356.22 101
13357.32 92
13358.41 93
13359.50 92
13360.59 104
13361.68 102
13362.78 98
13363.87 91
13364.96 111
13366.05 117
13367.15 103
13368.24 100
13369.33 97
13370.42 117
13371.52 115
13372.61 113
13373.70 138
13374.79 95
13375.89 93
13376.98 84
13378.07 89
13379.16 78
13380.26 110
13381.35 103
13382.44 104
13383.54 110
13384.63 88
13385.72 120
13386.82 104
13387.91 134
13389.00 125
13390.09 91
13391.19 89
13392.28 100
13393.37 88
13394.47 103
13395.56 94
13396.66 93
13397.75 120
13398.84 113
13399.94 94
13401.03 119
13402.12 111
13403.22 112
13404.31 98
13405.40 91
13406.50 104
13407.59 101
13408.69 103
13409.78 103
13410.88 113
13411.97 90
13413.06 89
13414.16 86
13415.25 101
13416.35 98
13417.44 108
13418.53 107
13419.63 112
13420.72 120
13421.82 112
13422.91 126
13424.01 112
13425.10 101
13426.20 114
13427.29 101
13428.39 112
13429.48 121
13430.58 105
13431.67 98
13432.77 83
13433.86 91
13434.96 116
13436.05 113
13437.15 115
13438.24 97
13439.34 109
13440.43 99
13441.53 110
13442.62 95
13443.72 112
13444.81 118
13445.91 90
13447.01 110
13448.10 116
13449.20 98
13450.29 97
13451.39 127
13452.48 110
13453.58 87
13454.68 103
13455.77 148
13456.87 123
13457.96 127
13459.06 103
13460.16 107
13461.25 99
13462.35 83
13463.44 117
13464.54 124
13465.64 123
13466.73 98
13467.83 97
13468.93 107
13470.02 112
13471.12 119
13472.22 104
13473.31 80
13474.41 108
13475.51 93
13476.60 97
13477.70 98
13478.80 89
13479.89 119
13480.99 116
13482.09 98
13483.18 90
13484.28 106
13485.38 104
13486.48 117
13487.57 124
13488.67 100
13489.77 123
13490.87 109
13491.96 110
13493.06 99
13494.16 104
13495.26 108
13496.35 85
13497.45 105
13498.55 113
13499.65 105
13500.74 107
13501.84 116
13502.94 118
13504.04 110
13505.14 118
13506.23 108
13507.33 108
13508.43 92
13509.53 88
13510.63 108
13511.72 102
13512.82 84
13513.92 99
13515.02 99
13516.12 109
13517.22 93
13518.31 105
13519.41 73
13520.51 97
13521.61 120
13522.71 128
13523.81 101
13524.91 87
13526.01 104
13527.10 120
13528.20 109
13529.30 121
13530.40 116
13531.50 110
13532.60 97
13533.70 88
13534.80 103
13535.90 102
13537.00 96
13538.09 111
13539.19 99
13540.29 117
13541.39 107
13542.49 110
13543.59 120
13544.69 98
13545.79 100
13546.89 110
13547.99 99
13549.09 84
13550.19 93
13551.29 113
13552.39 104
13553.49 92
13554.59 114
13555.69 101
13556.79 110
13557.89 95
13558.99 99
13560.09 80
13561.19 115
13562.29 134
13563.39 90
13564.49 104
13565.59 101
13566.69 94
13567.79 93
13568.89 92
13569.99 118
13571.09 112
13572.20 102
13573.30 111
13574.40 98
13575.50 95
13576.60 110
13577.70 92
13578.80 74
13579.90 87
13581.00 112
13582.10 106
13583.20 102
13584.31 91
13585.41 95
13586.51 87
13587.61 118
13588.71 101
13589.81 112
13590.91 90
13592.02 123
13593.12 110
13594.22 87
13595.32 122
13596.42 124
13597.52 116
13598.63 113
13599.73 101
13600.83 96
13601.93 91
13603.03 98
13604.14 131
13605.24 89
13606.34 101
13607.44 109
13608.54 89
13609.65 100
13610.75 93
13611.85 118
13612.95 119
13614.06 107
13615.16 111
13616.26 126
13617.36 98
13618.47 98
13619.57 96
13620.67 125
13621.77 129
13622.88 112
13623.98 84
13625.08 102
13626.18 106
13627.29 100
13628.39 105
13629.49 96
13630.60 98
13631.70 91
13632.80 98
13633.91 107
13635.01 107
13636.11 103
13637.22 118
13638.32 116
13639.42 108
13640.53 99
13641.63 114
13642.73 95
13643.84 105
13644.94 106
13646.04 95
13647.15 119
13648.25 110
13649.36 102
13650.46 101
13651.56 106
13652.67 97
13653.77 109
13654.88 101
13655.98 100
13657.08 101
13658.19 114
13659.29 101
13660.40 96
13661.50 98
13662.60 114
13663.71 104
13664.81 101
13665.92 81
13667.02 85
13668.13 93
13669.23 116
13670.34 96
13671.44 93
13672.55 110
13673.65 90
13674.76 104
13675.86 126
13676.97 89
13678.07 89
13679.18 83
13680.28 104
13681.39 108
13682.49 106
13683.60 81
13684.70 111
13685.81 125
13686.91 105
13688.02 106
13689.12 102
13690.23 119
13691.33 110
13692.44 123
13693.55 104
13694.65 114
13695.76 107
13696.86 123
13697.97 123
13699.07 84
13700.18 88
13701.29 114
13702.39 98
13703.50 109
13704.60 86
13705.71 106
13706.82 108
13707.92 119
13709.03 94
13710.14 107
13711.24 121
13712.35 113
13713.45 112
13714.56 115
13715.67 108
13716.77 92
13717.88 92
13718.99 105
13720.09 99
13721.20 114
13722.31 89
13723.41 90
13724.52 91
13725.63 89
13726.74 97
13727.84 113
13728.95 88
13730.06 99
13731.16 81
13732.27 99
13733.38 112
13734.49 94
13735.59 97
13736.70 104
13737.81 83
13738.91 121
13740.02 114
13741.13 105
13742.24 119
13743.35 90
13744.45 95
13745.56 84
13746.67 99
13747.78 94
13748.88 104
13749.99 108
13751.10 107
13752.21 111
13753.32 116
13754.42 91
13755.53 97
13756.64 100
13757.75 84
13758.86 92
13759.97 120
13761.07 106
13762.18 135
13763.29 92
13764.40 103
13765.51 104
13766.62 99
13767.72 124
13768.83 98
13769.94 108
13771.05 104
13772.16 99
13773.27 115
13774.38 129
13775.49 98
13776.60 100
13777.70 112
13778.81 106
13779.92 93
13781.03 109
13782.14 83
13783.25 92
13784.36 93
13785.47 90
13786.58 106
13787.69 116
13788.80 86
13789.91 91
13791.02 100
13792.13 102
13793.24 117
13794.35 106
13795.45 76
13796.56 84
13797.67 98
13798.78 99
13799.89 99
13801.00 85
13802.11 91
13803.22 103
13804.33 93
13805.44 94
13806.55 99
13807.67 106
13808.78 121
13809.89 111
13811.00 86
13812.11 116
13813.22 106
13814.33 100
13815.44 91
13816.55 88
13817.66 101
13818.77 91
13819.88 119
13820.99 81
13822.10 97
13823.21 87
13824.32 106
13825.44 109
13826.55 121
13827.66 93
13828.77 127
13829.88 129
13830.99 108
13832.10 105
13833.21 80
13834.32 86
13835.44 99
13836.55 114
13837.66 108
13838.77 91
13839.88 82
13840.99 113
13842.10 106
13843.22 90
13844.33 88
13845.44 96
13846.55 76
13847.66 94
13848.78 98
13849.89 108
13851.00 110
13852.11 114
13853.22 105
13854.34 90
13855.45 105
13856.56 118
13857.67 109
13858.78 96
13859.90 133
13861.01 98
13862.12 125
13863.23 117
13864.35 103
13865.46 104
13866.57 83
13867.68 102
13868.80 86
13869.91 108
13871.02 114
13872.14 109
13873.25 98
13874.36 99
13875.47 96
13876.59 88
13877.70 99
13878.81 85
13879.93 94
13881.04 90
13882.15 104
13883.27 96
13884.38 95
13885.49 106
13886.61 89
13887.72 97
13888.83 98
13889.95 92
13891.06 102
13892.17 79
13893.29 100
13894.40 100
13895.52 108
13896.63 101
13897.74 94
13898.86 99
13899.97 119
13901.09 96
13902.20 93
13903.31 122
13904.43 83
13905.54 110
13906.66 104
13907.77 119
13908.89 95
13910.00 104
13911.11 98
13912.23 105
13913.34 95
13914.46 105
13915.57 84
13916.69 106
13917.80 106
13918.92 102
13920.03 98
13921.15 115
13922.26 117
13923.38 110
13924.49 103
13925.61 121
13926.72 106
13927.84 107
13928.95 120
13930.07 86
13931.18 109
13932.30 92
13933.41 96
13934.53 103
13935.64 119
13936.76 115
13937.87 101
13938.99 106
13940.10 78
13941.22 104
13942.34 106
13943.45 122
13944.57 95
13945.68 112
13946.80 107
13947.91 109
13949.03 107
13950.15 125
13951.26 106
13952.38 108
13953.49 104
13954.61 112
13955.73 96
13956.84 101
13957.96 111
13959.08 101
13960.19 110
13961.31 84
13962.43 79
13963.54 105
13964.66 111
13965.78 108
13966.89 78
13968.01 103
13969.13 106
13970.24 119
13971.36 82
13972.48 99
13973.59 118
13974.71 109
13975.83 109
13976.94 94
13978.06 95
13979.18 90
13980.30 102
13981.41 112
13982.53 105
13983.65 102
13984.76 121
13985.88 95
13987.00 92
13988.12 94
13989.23 87
13990.35 95
13991.47 113
13992.59 96
13993.71 84
13994.82 114
13995.94 97
13997.06 93
13998.18 80
13999.29 84
14000.41 76
14001.53 99
14002.65 114
14003.77 99
14004.88 89
14006.00 102
14007.12 104
14008.24 100
14009.36 97
14010.48 113
14011.59 105
14012.71 100
14013.83 82
14014.95 93
14016.07 112
14017.19 93
14018.31 96
14019.43 94
14020.54 112
14021.66 118
14022.78 93
14023.90 71
14025.02 88
14026.14 106
14027.26 92
14028.38 92
14029.50 99
14030.62 101
14031.73 97
14032.85 108
14033.97 96
14035.09 94
14036.21 134
14037.33 124
14038.45 91
14039.57 94
14040.69 91
14041.81 130
14042.93 104
14044.05 101
14045.17 80
14046.29 96
14047.41 101
14048.53 92
14049.65 75
14050.77 72
14051.89 103
14053.01 114
14054.13 98
14055.25 80
14056.37 102
14057.49 102
14058.61 101
14059.73 108
14060.85 113
14061.97 105
14063.09 100
14064.21 85
14065.33 97
14066.45 87
14067.57 87
14068.70 96
14069.82 105
14070.94 96
14072.06 95
14073.18 92
14074.30 99
14075.42 77
14076.54 77
14077.66 95
14078.78 107
14079.91 114
14081.03 113
14082.15 91
14083.27 92
14084.39 94
14085.51 92
14086.63 89
14087.75 105
14088.88 107
14090.00 89
14091.12 98
14092.24 88
14093.36 101
14094.48 113
14095.61 106
14096.73 98
14097.85 96
14098.97 115
14100.09 106
14101.22 109
14102.34 93
14103.46 91
14104.58 108
14105.71 107
14106.83 94
14107.95 110
14109.07 86
14110.19 118
14111.32 88
14112.44 111
14113.56 79
14114.68 108
14115.81 103
14116.93 101
14118.05 102
14119.18 100
14120.30 108
14121.42 85
14122.54 72
14123.67 93
14124.79 79
14125.91 89
14127.04 96
14128.16 89
14129.28 87
14130.41 88
14131.53 101
14132.65 85
14133.78 95
14134.90 108
14136.02 124
14137.15 106
14138.27 87
14139.39 106
14140.52 99
14141.64 110
14142.76 88
14143.89 105
14145.01 93
14146.13 110
14147.26 101
14148.38 87
14149.51 91
14150.63 109
14151.75 99
14152.88 92
14154.00 93
14155.13 109
14156.25 115
14157.38 108
14158.50 95
14159.62 96
14160.75 111
14161.87 107
14163.00 89
14164.12 92
14165.25 116
14166.37 93
14167.50 120
14168.62 94
14169.75 109
14170.87 102
14172.00 101
14173.12 102
14174.25 96
14175.37 115
14176.50 100
14177.62 104
14178.75 82
14179.87 99
14181.00 88
14182.12 112
14183.25 97
14184.37 94
14185.50 99
14186.62 86
14187.75 91
14188.87 90
14190.00 74
14191.13 93
14192.25 107
14193.38 86
14194.50 97
14195.63 80
14196.75 98
14197.88 90
14199.01 106
14200.13 81
14201.26 87
14202.38 86
14203.51 85
14204.64 87
14205.76 98
14206.89 90
14208.01 111
14209.14 89
14210.27 110
14211.39 109
14212.52 113
14213.65 107
14214.77 99
14215.90 92
14217.03 69
14218.15 97
14219.28 79
14220.41 101
14221.53 114
14222.66 101
14223.79 99
14224.91 88
14226.04 106
14227.17 89
14228.30 99
14229.42 116
14230.55 96
14231.68 96
14232.80 118
14233.93 98
14235.06 108
14236.19 95
14237.31 103
14238.44 116
14239.57 101
14240.70 108
14241.82 98
14242.95 60
14244.08 78
14245.21 103
14246.34 102
14247.46 91
14248.59 101
14249.72 107
14250.85 83
14251.98 93
14253.10 83
14254.23 95
14255.36 89
14256.49 81
14257.62 60
14258.74 91
14259.87 94
14261.00 90
14262.13 98
14263.26 98
14264.39 98
14265.52 91
14266.64 114
14267.77 79
14268.90 85
14270.03 106
14271.16 93
14272.29 87
14273.42 98
14274.55 87
14275.68 111
14276.80 87
14277.93 85
14279.06 82
14280.19 89
14281.32 82
14282.45 80
14283.58 102
14284.71 98
14285.84 99
14286.97 66
14288.10 89
14289.23 75
14290.36 98
14291.49 83
14292.62 101
14293.75 91
14294.87 86
14296.00 86
14297.13 91
14298.26 84
14299.39 98
14300.52 93
14301.65 81
14302.78 94
14303.91 90
14305.04 98
14306.17 73
14307.31 87
14308.44 73
14309.57 84
14310.70 70
14311.83 95
14312.96 91
14314.09 102
14315.22 83
14316.35 81
14317.48 95
14318.61 89
14319.74 76
14320.87 87
14322.00 95
14323.13 94
14324.26 97
14325.40 79
14326.53 86
14327.66 73
14328.79 69
14329.92 105
14331.05 80
14332.18 87
14333.31 87
14334.44 73
14335.58 76
14336.71 85
14337.84 79
14338.97 84
14340.10 94
14341.23 87
14342.37 91
14343.50 106
14344.63 90
14345.76 101
14346.89 97
14348.02 107
14349.16 88
14350.29 103
14351.42 85
14352.55 82
14353.68 95
14354.82 78
14355.95 96
14357.08 87
14358.21 84
14359.35 95
14360.48 105
14361.61 88
14362.74 88
14363.87 90
14365.01 98
14366.14 64
14367.27 105
14368.41 91
14369.54 85
14370.67 89
14371.80 94
14372.94 91
14374.07 98
14375.20 84
14376.34 81
14377.47 103
14378.60 81
14379.73 113
14380.87 98
14382.00 99
14383.13 90
14384.27 114
14385.40 84
14386.53 88
14387.67 86
14388.80 93
14389.93 108
14391.07 82
14392.20 89
14393.34 93
14394.47 90
14395.60 86
14396.74 103
14397.87 102
14399.00 83
14400.14 77
14401.27 89
14402.41 79
14403.54 103
14404.67 98
14405.81 85
14406.94 89
14408.08 104
14409.21 103
14410.35 82
14411.48 94
14412.61 97
14413.75 86
14414.88 80
14416.02 96
14417.15 75
14418.29 89
14419.42 90
14420.56 95
14421.69 109
14422.83 118
14423.96 102
14425.10 90
14426.23 89
14427.37 96
14428.50 97
14429.64 107
14430.77 104
14431.91 99
14433.04 87
14434.18 77
14435.31 99
14436.45 87
14437.58 87
14438.72 92
14439.85 102
14440.99 99
14442.13 95
14443.26 113
14444.40 83
14445.53 83
14446.67 74
14447.80 106
14448.94 100
14450.08 99
14451.21 85
14452.35 97
14453.48 65
14454.62 97
14455.76 103
14456.89 72
14458.03 74
14459.16 91
14460.30 95
14461.44 94
14462.57 101
14463.71 76
14464.85 100
14465.98 91
14467.12 96
14468.26 78
14469.39 100
14470.53 76
14471.67 107
14472.80 83
14473.94 89
14475.08 77
14476.21 92
14477.35 108
14478.49 118
14479.62 79
14480.76 91
14481.90 98
14483.04 101
14484.17 87
14485.31 92
14486.45 93
14487.59 78
14488.72 90
14489.86 97
14491.00 94
14492.14 94
14493.27 90
14494.41 66
14495.55 107
14496.69 78
14497.82 106
14498.96 100
14500.10 100
14501.24 102
14502.38 83
14503.51 102
14504.65 80
14505.79 88
14506.93 92
14508.07 98
14509.20 104
14510.34 97
14511.48 100
14512.62 101
14513.76 102
14514.90 100
14516.03 116
14517.17 102
14518.31 80
14519.45 102
14520.59 101
14521.73 85
14522.87 100
14524.01 112
14525.14 100
14526.28 97
14527.42 104
14528.56 77
14529.70 114
14530.84 98
14531.98 95
14533.12 106
14534.26 99
14535.40 96
14536.54 87
14537.67 89
14538.81 76
14539.95 105
14541.09 93
14542.23 80
14543.37 73
14544.51 94
14545.65 93
14546.79 115
14547.93 118
14549.07 90
14550.21 103
14551.35 85
14552.49 99
14553.63 83
14554.77 92
14555.91 98
14557.05 82
14558.19 105
14559.33 100
14560.47 77
14561.61 90
14562.75 84
14563.89 81
14565.03 73
14566.17 73
14567.31 90
14568.45 127
14569.60 85
14570.74 87
14571.88 75
14573.02 86
14574.16 98
14575.30 75
14576.44 96
14577.58 90
14578.72 96
14579.86 92
14581.00 92
14582.14 89
14583.29 84
14584.43 86
14585.57 98
14586.71 89
14587.85 108
14588.99 103
14590.13 80
14591.28 78
14592.42 86
14593.56 86
14594.70 89
14595.84 95
14596.98 76
14598.13 89
14599.27 96
14600.41 95
14601.55 94
14602.69 114
14603.83 105
14604.98 96
14606.12 81
14607.26 92
14608.40 86
14609.54 76
14610.69 76
14611.83 67
14612.97 79
14614.11 71
14615.26 89
14616.40 97
14617.54 98
14618.68 100
14619.83 105
14620.97 101
14622.11 83
14623.25 84
14624.40 111
14625.54 91
14626.68 87
14627.83 96
14628.97 114
14630.11 113
14631.25 97
14632.40 91
14633.54 89
14634.68 94
14635.83 69
14636.97 72
14638.11 70
14639.26 89
14640.40 78
14641.54 92
14642.69 92
14643.83 74
14644.97 81
14646.12 73
14647.26 79
14648.41 90
14649.55 98
14650.69 90
14651.84 84
14652.98 97
14654.13 100
14655.27 78
14656.41 105
14657.56 77
14658.70 81
14659.85 78
14660.99 77
14662.13 100
14663.28 98
14664.42 93
14665.57 70
14666.71 101
14667.86 86
14669.00 74
14670.14 84
14671.29 100
14672.43 103
14673.58 83
14674.72 78
14675.87 102
14677.01 93
14678.16 94
14679.30 79
14680.45 93
14681.59 68
14682.74 92
14683.88 109
14685.03 96
14686.17 90
14687.32 84
14688.46 125
14689.61 86
14690.75 85
14691.90 93
14693.05 100
14694.19 96
14695.34 66
14696.48 110
14697.63 93
14698.77 97
14699.92 94
14701.06 96
14702.21 97
14703.36 85
14704.50 95
14705.65 102
14706.79 85
14707.94 69
14709.09 95
14710.23 100
14711.38 88
14712.53 79
14713.67 91
14714.82 109
14715.96 86
14717.11 85
14718.26 99
14719.40 88
14720.55 88
14721.70 62
14722.84 71
14723.99 91
14725.14 106
14726.28 99
14727.43 86
14728.58 77
14729.72 84
14730.87 91
14732.02 98
14733.16 70
14734.31 74
14735.46 90
14736.61 88
14737.75 81
14738.90 88
14740.05 101
14741.20 88
14742.34 90
14743.49 96
14744.64 93
14745.79 78
14746.93 71
14748.08 90
14749.23 89
14750.38 94
14751.52 92
14752.67 104
14753.82 88
14754.97 86
14756.11 95
14757.26 87
14758.41 91
14759.56 87
14760.71 93
14761.86 86
14763.00 92
14764.15 92
14765.30 82
14766.45 74
14767.60 66
14768.74 108
14769.89 105
14771.04 87
14772.19 68
14773.34 69
14774.49 85
14775.64 78
14776.79 88
14777.93 78
14779.08 91
14780.23 71
14781.38 82
14782.53 85
14783.68 84
14784.83 94
14785.98 88
14787.13 84
14788.28 97
14789.42 85
14790.57 88
14791.72 97
14792.87 82
14794.02 88
14795.17 91
14796.32 94
14797.47 81
14798.62 95
14799.77 80
14800.92 94
14802.07 110
14803.22 91
14804.37 81
14805.52 70
14806.67 87
14807.82 88
14808.97 88
14810.12 83
14811.27 86
14812.42 100
14813.57 90
14814.72 80
14815.87 83
14817.02 117
14818.17 91
14819.32 89
14820.47 88
14821.62 90
14822.77 87
14823.92 84
14825.07 87
14826.22 80
14827.37 76
14828.52 102
14829.68 97
14830.83 79
14831.98 72
14833.13 78
14834.28 79
14835.43 88
14836.58 74
14837.73 97
14838.88 89
14840.03 91
14841.19 95
14842.34 93
14843.49 109
14844.64 80
14845.79 72
14846.94 94
14848.09 70
14849.25 90
14850.40 79
14851.55 70
14852.70 101
14853.85 81
14855.00 111
14856.16 87
14857.31 79
14858.46 79
14859.61 92
14860.76 83
14861.92 80
14863.07 92
14864.22 83
14865.37 79
14866.52 77
14867.68 86
14868.83 80
14869.98 75
14871.13 86
14872.29 83
14873.44 69
14874.59 86
14875.74 63
14876.90 89
14878.05 85
14879.20 78
14880.36 99
14881.51 67
14882.66 83
14883.81 75
14884.97 101
14886.12 58
14887.27 50
14888.43 61
14889.58 92
14890.73 77
14891.89 68
14893.04 60
14894.19 78
14895.35 80
14896.50 88
14897.65 86
14898.81 87
14899.96 73
14901.11 83
14902.27 76
14903.42 79
14904.57 86
14905.73 99
14906.88 111
14908.04 74
14909.19 77
14910.34 84
14911.50 99
14912.65 70
14913.81 84
14914.96 65
14916.11 83
14917.27 65
14918.42 87
14919.58 99
14920.73 68
14921.88 89
14923.04 91
14924.19 96
14925.35 85
14926.50 99
14927.66 76
14928.81 89
14929.97 98
14931.12 102
14932.28 68
14933.43 77
14934.59 80
14935.74 88
14936.90 79
14938.05 88
14939.21 98
14940.36 121
14941.52 96
14942.67 84
14943.83 68
14944.98 84
14946.14 85
14947.29 82
14948.45 92
14949.60 72
14950.76 79
14951.91 70
14953.07 99
14954.23 85
14955.38 73
14956.54 75
14957.69 96
14958.85 105
14960.00 83
14961.16 77
14962.32 83
14963.47 83
14964.63 79
14965.78 99
14966.94 79
14968.10 85
14969.25 82
14970.41 90
14971.57 66
14972.72 78
14973.88 80
14975.04 108
14976.19 92
14977.35 70
14978.50 79
14979.66 84
14980.82 85
14981.97 96
14983.13 105
14984.29 92
14985.45 85
14986.60 87
14987.76 99
14988.92 91
14990.07 77
14991.23 88
14992.39 103
14993.54 96
14994.70 81
14995.86 90
14997.02 98
14998.17 89
14999.33 77
15000.49 98
15001.65 91
15002.80 83
15003.96 66
15005.12 82
15006.28 77
15007.43 90
15008.59 93
15009.75 85
15010.91 86
15012.07 103
15013.22 91
15014.38 85
15015.54 89
15016.70 85
15017.86 101
15019.01 107
15020.17 112
15021.33 68
15022.49 103
15023.65 73
15024.81 93
15025.96 71
15027.12 81
15028.28 74
15029.44 91
15030.60 85
15031.76 73
15032.92 93
15034.07 77
15035.23 92
15036.39 81
15037.55 103
15038.71 64
15039.87 98
15041.03 104
15042.19 77
15043.35 69
15044.50 113
15045.66 85
15046.82 96
15047.98 82
15049.14 79
15050.30 62
15051.46 74
15052.62 93
15053.78 68
15054.94 89
15056.10 79
15057.26 93
15058.42 69
15059.58 80
15060.74 77
15061.90 95
15063.06 84
15064.22 74
15065.38 79
15066.54 59
15067.70 76
15068.86 82
15070.02 106
15071.18 77
15072.34 91
15073.50 73
15074.66 78
15075.82 82
15076.98 72
15078.14 100
15079.30 86
15080.46 79
15081.62 74
15082.78 95
15083.94 78
15085.10 76
15086.26 73
15087.42 90
15088.59 76
15089.75 83
15090.91 99
15092.07 75
15093.23 71
15094.39 72
15095.55 93
15096.71 79
15097.87 61
15099.04 70
15100.20 87
15101.36 91
15102.52 80
15103.68 89
15104.84 76
15106.00 71
15107.17 108
15108.33 88
15109.49 87
15110.65 72
15111.81 84
15112.97 90
15114.14 94
15115.30 100
15116.46 80
15117.62 89
15118.78 81
15119.95 73
15121.11 78
15122.27 94
15123.43 95
15124.59 95
15125.76 77
15126.92 74
15128.08 70
15129.24 91
15130.41 80
15131.57 84
15132.73 73
15133.89 97
15135.06 76
15136.22 98
15137.38 81
15138.54 76
15139.71 87
15140.87 86
15142.03 84
15143.20 85
15144.36 89
15145.52 80
15146.69 90
15147.85 78
15149.01 77
15150.17 64
15151.34 81
15152.50 81
15153.66 101
15154.83 91
15155.99 105
15157.16 108
15158.32 100
15159.48 79
15160.65 77
15161.81 84
15162.97 105
15164.14 99
15165.30 70
15166.46 76
15167.63 85
15168.79 102
15169.96 102
15171.12 90
15172.28 80
15173.45 100
15174.61 80
15175.78 83
15176.94 92
15178.11 84
15179.27 95
15180.43 88
15181.60 95
15182.76 87
15183.93 95
15185.09 110
15186.26 101
15187.42 66
15188.59 75
15189.75 84
15190.92 101
15192.08 99
15193.25 84
15194.41 83
15195.58 93
15196.74 72
15197.91 81
15199.07 92
15200.24 86
15201.40 78
15202.57 107
15203.73 88
15204.90 81
15206.06 90
15207.23 96
15208.39 87
15209.56 71
15210.72 63
15211.89 64
15213.06 67
15214.22 68
15215.39 82
15216.55 87
15217.72 67
15218.88 81
15220.05 85
15221.22 80
15222.38 62
15223.55 67
15224.71 90
15225.88 88
15227.05 77
15228.21 77
15229.38 77
15230.55 82
15231.71 99
15232.88 78
15234.05 73
15235.21 85
15236.38 91
15237.54 84
15238.71 74
15239.88 58
15241.04 90
15242.21 103
15243.38 80
15244.55 65
15245.71 95
15246.88 65
15248.05 94
15249.21 73
15250.38 73
15251.55 73
15252.71 84
15253.88 96
15255.05 91
15256.22 86
15257.38 90
15258.55 85
15259.72 94
15260.89 79
15262.05 83
15263.22 100
15264.39 118
15265.56 78
15266.72 73
15267.89 90
15269.06 81
15270.23 90
15271.40 67
15272.56 65
15273.73 86
15274.90 84
15276.07 91
15277.24 91
15278.40 77
15279.57 102
15280.74 91
15281.91 95
15283.08 67
15284.25 76
15285.41 92
15286.58 87
15287.75 86
15288.92 92
15290.09 80
15291.26 76
15292.43 85
15293.59 89
15294.76 90
15295.93 75
15297.10 96
15298.27 93
15299.44 100
15300.61 76
15301.78 82
15302.95 100
15304.12 102
15305.28 97
15306.45 88
15307.62 91
15308.79 86
15309.96 75
15311.13 96
15312.30 86
15313.47 80
15314.64 97
15315.81 90
15316.98 73
15318.15 80
15319.32 98
15320.49 94
15321.66 100
15322.83 89
15324.00 96
15325.17 99
15326.34 91
15327.51 76
15328.68 94
15329.85 72
15331.02 84
15332.19 87
15333.36 74
15334.53 85
15335.70 75
15336.87 103
15338.04 76
15339.21 79
15340.38 83
15341.55 95
15342.72 90
15343.89 88
15345.06 75
15346.23 69
15347.41 78
15348.58 90
15349.75 73
15350.92 86
15352.09 80
15353.26 108
15354.43 84
15355.60 63
15356.77 80
15357.94 85
15359.12 78
15360.29 92
15361.46 70
15362.63 70
15363.80 85
15364.97 65
15366.14 74
15367.32 69
15368.49 100
15369.66 80
15370.83 73
15372.00 65
15373.17 68
15374.35 77
15375.52 85
15376.69 92
15377.86 77
15379.03 86
15380.21 95
15381.38 81
15382.55 64
15383.72 94
15384.90 107
15386.07 75
15387.24 90
15388.41 64
15389.58 74
15390.76 89
15391.93 76
15393.10 92
15394.27 92
15395.45 88
15396.62 89
15397.79 91
15398.97 93
15400.14 73
15401.31 81
15402.48 102
15403.66 72
15404.83 83
15406.00 88
15407.18 94
15408.35 75
15409.52 82
15410.70 86
15411.87 117
15413.04 88
15414.22 65
15415.39 79
15416.56 73
15417.74 97
15418.91 64
15420.08 101
15421.26 86
15422.43 97
15423.60 88
15424.78 85
15425.95 86
15427.13 80
15428.30 75
15429.47 79
15430.65 77
15431.82 68
15433.00 80
15434.17 95
15435.34 96
15436.52 79
15437.69 76
15438.87 97
15440.04 93
15441.22 102
15442.39 92
15443.56 74
15444.74 93
15445.91 105
15447.09 91
15448.26 74
15449.44 65
15450.61 72
15451.79 68
15452.96 73
15454.14 86
15455.31 83
15456.49 82
15457.66 81
15458.84 77
15460.01 79
15461.19 79
15462.36 75
15463.54 94
15464.71 94
15465.89 87
15467.06 90
15468.24 74
15469.42 69
15470.59 73
15471.77 85
15472.94 72
15474.12 80
15475.29 87
15476.47 77
15477.64 76
15478.82 66
15480.00 79
15481.17 78
15482.35 71
15483.52 62
15484.70 99
15485.88 80
15487.05 74
15488.23 80
15489.41 74
15490.58 84
15491.76 72
15492.93 82
15494.11 75
15495.29 73
15496.46 75
15497.64 90
15498.82 82
15499.99 82
15501.17 73
15502.35 86
15503.52 82
15504.70 83
15505.88 95
15507.05 76
15508.23 80
15509.41 52
15510.59 86
15511.76 70
15512.94 85
15514.12 92
15515.29 72
15516.47 82
15517.65 100
15518.83 72
15520.00 94
15521.18 92
15522.36 108
15523.54 92
15524.71 80
15525.89 67
15527.07 75
15528.25 101
15529.42 90
15530.60 87
15531.78 60
15532.96 83
15534.14 91
15535.31 115
15536.49 73
15537.67 83
15538.85 75
15540.03 75
15541.20 90
15542.38 87
15543.56 85
15544.74 72
15545.92 103
15547.10 96
15548.27 101
15549.45 82
15550.63 95
15551.81 87
15552.99 75
15554.17 79
15555.35 78
15556.53 82
15557.70 76
15558.88 79
15560.06 66
15561.24 89
15562.42 74
15563.60 108
15564.78 79
15565.96 74
15567.14 73
15568.32 81
15569.50 92
15570.67 91
15571.85 75
15573.03 69
15574.21 67
15575.39 84
15576.57 84
15577.75 73
15578.93 85
15580.11 80
15581.29 82
15582.47 67
15583.65 92
15584.83 74
15586.01 82
15587.19 90
15588.37 71
15589.55 70
15590.73 100
15591.91 74
15593.09 74
15594.27 77
15595.45 78
15596.63 92
15597.81 79
15598.99 84
15600.17 90
15601.35 89
15602.53 81
15603.71 85
15604.90 62
15606.08 83
15607.26 80
15608.44 86
15609.62 73
15610.80 62
15611.98 71
15613.16 89
15614.34 96
15615.52 68
15616.70 63
15617.89 79
15619.07 69
15620.25 75
15621.43 88
15622.61 80
15623.79 86
15624.97 93
15626.15 69
15627.34 74
15628.52 67
15629.70 91
15630.88 88
15632.06 64
15633.24 78
15634.43 127
15635.61 89
15636.79 78
15637.97 67
15639.15 74
15640.34 88
15641.52 84
15642.70 76
15643.88 92
15645.06 67
15646.25 88
15647.43 85
15648.61 88
15649.79 106
15650.98 91
15652.16 97
15653.34 75
15654.52 93
15655.71 89
15656.89 79
15658.07 71
15659.25 109
15660.44 91
15661.62 71
15662.80 99
15663.98 77
15665.17 94
15666.35 78
15667.53 82
15668.72 77
15669.90 80
15671.08 95
15672.27 106
15673.45 82
15674.63 80
15675.82 87
15677.00 103
15678.18 87
15679.37 109
15680.55 90
15681.73 89
15682.92 87
15684.10 89
15685.28 82
15686.47 109
15687.65 98
15688.84 101
15690.02 116
15691.20 92
15692.39 81
15693.57 83
15694.76 108
15695.94 105
15697.12 113
15698.31 90
15699.49 89
15700.68 89
15701.86 112
15703.05 113
15704.23 112
15705.41 99
15706.60 104
15707.78 100
15708.97 103
15710.15 99
15711.34 94
15712.52 105
15713.71 118
15714.89 103
15716.08 118
15717.26 116
15718.45 116
15719.63 140
15720.82 133
15722.00 108
15723.19 113
15724.37 113
15725.56 116
15726.74 117
15727.93 105
15729.11 107
15730.30 127
15731.48 111
15732.67 96
15733.85 99
15735.04 102
15736.23 103
15737.41 108
15738.60 97
15739.78 87
15740.97 109
15742.15 132
15743.34 113
15744.53 86
15745.71 97
15746.90 105
15748.08 116
15749.27 104
15750.46 102
15751.64 132
15752.83 137
15754.02 98
15755.20 101
15756.39 113
15757.57 126
15758.76 102
15759.95 116
15761.13 78
15762.32 104
15763.51 107
15764.69 122
15765.88 79
15767.07 90
15768.25 108
15769.44 111
15770.63 126
15771.82 93
15773.00 111
15774.19 113
15775.38 105
15776.56 93
15777.75 88
15778.94 115
15780.13 109
15781.31 96
15782.50 96
15783.69 110
15784.88 103
15786.06 119
15787.25 95
15788.44 102
15789.63 114
15790.81 120
15792.00 96
15793.19 92
15794.38 81
15795.56 123
15796.75 109
15797.94 85
15799.13 105
15800.32 93
15801.50 90
15802.69 103
15803.88 115
15805.07 84
15806.26 71
15807.45 92
15808.63 107
15809.82 104
15811.01 101
15812.20 117
15813.39 110
15814.58 99
15815.77 75
15816.95 90
15818.14 92
15819.33 101
15820.52 95
15821.71 100
15822.90 109
15824.09 93
15825.28 72
15826.46 103
15827.65 88
15828.84 100
15830.03 76
15831.22 90
15832.41 97
15833.60 92
15834.79 95
15835.98 96
15837.17 91
15838.36 111
15839.55 93
15840.74 90
15841.93 80
15843.12 79
15844.31 119
15845.50 89
15846.69 94
15847.88 78
15849.07 99
15850.26 99
15851.45 88
15852.64 80
15853.83 90
15855.02 93
15856.21 90
15857.40 100
15858.59 95
15859.78 94
15860.97 83
15862.16 85
15863.35 82
15864.54 82
15865.73 105
15866.92 90
15868.11 74
15869.30 79
15870.49 84
15871.68 73
15872.87 96
15874.06 85
15875.25 90
15876.45 63
15877.64 96
15878.83 87
15880.02 85
15881.21 93
15882.40 94
15883.59 88
15884.78 111
15885.97 88
15887.17 91
15888.36 95
15889.55 95
15890.74 85
15891.93 82
15893.12 102
15894.31 89
15895.51 85
15896.70 80
15897.89 81
15899.08 73
15900.27 105
15901.46 92
15902.66 97
15903.85 83
15905.04 100
15906.23 87
15907.43 94
15908.62 77
15909.81 82
15911.00 98
15912.19 88
15913.39 87
15914.58 79
15915.77 85
15916.96 84
15918.16 86
15919.35 93
15920.54 87
15921.73 76
15922.93 88
15924.12 99
15925.31 81
15926.50 87
15927.70 92
15928.89 109
15930.08 71
15931.28 73
15932.47 59
15933.66 80
15934.86 69
15936.05 77
15937.24 86
15938.44 81
15939.63 82
15940.82 77
15942.02 90
15943.21 72
15944.40 89
15945.60 93
15946.79 92
15947.98 67
15949.18 63
15950.37 80
15951.56 77
15952.76 72
15953.95 82
15955.15 88
15956.34 93
15957.53 77
15958.73 74
15959.92 68
15961.12 89
15962.31 73
15963.50 70
15964.70 90
15965.89 81
15967.09 104
15968.28 80
15969.48 93
15970.67 73
15971.86 90
15973.06 71
15974.25 80
15975.45 96
15976.64 62
15977.84 83
15979.03 117
15980.23 88
15981.42 108
15982.62 96
15983.81 89
15985.01 89
15986.20 75
15987.40 85
15988.59 75
15989.79 87
15990.98 80
15992.18 81
15993.37 81
15994.57 69
15995.76 101
15996.96 105
15998.16 91
15999.35 90
16000.55 116
16001.74 90
16002.94 72
16004.13 73
16005.33 82
16006.53 95
16007.72 97
16008.92 86
16010.11 94
16011.31 90
16012.51 75
16013.70 76
16014.90 61
16016.09 75
16017.29 97
16018.49 94
16019.68 70
16020.88 79
16022.07 89
16023.27 82
16024.47 62
16025.66 80
16026.86 88
16028.06 102
16029.25 88
16030.45 68
16031.65 72
16032.84 72
16034.04 76
16035.24 105
16036.44 88
16037.63 82
16038.83 92
16040.03 97
16041.22 87
16042.42 73
16043.62 79
16044.82 81
16046.01 82
16047.21 71
16048.41 71
16049.60 73
16050.80 70
16052.00 82
16053.20 80
16054.39 77
16055.59 81
16056.79 80
16057.99 91
16059.19 82
16060.38 91
16061.58 81
16062.78 78
16063.98 77
16065.18 71
16066.37 85
16067.57 84
16068.77 80
16069.97 90
16071.17 82
16072.36 106
16073.56 75
16074.76 101
16075.96 99
16077.16 80
16078.36 79
16079.56 88
16080.75 89
16081.95 107
16083.15 87
16084.35 84
16085.55 92
16086.75 89
16087.95 84
16089.15 81
16090.34 83
16091.54 74
16092.74 84
16093.94 67
16095.14 76
16096.34 77
16097.54 73
16098.74 89
16099.94 87
16101.14 74
16102.34 76
16103.54 76
16104.74 85
16105.93 85
16107.13 75
16108.33 94
16109.53 91
16110.73 101
16111.93 104
16113.13 86
16114.33 84
16115.53 74
16116.73 79
16117.93 92
16119.13 87
16120.33 76
16121.53 54
16122.73 84
16123.93 74
16125.13 77
16126.33 77
16127.53 87
16128.73 93
16129.94 87
16131.14 71
16132.34 88
16133.54 76
16134.74 75
16135.94 84
16137.14 72
16138.34 73
16139.54 66
16140.74 82
16141.94 95
16143.14 79
16144.34 81
16145.55 92
16146.75 83
16147.95 67
16149.15 66
16150.35 78
16151.55 81
16152.75 101
16153.95 87
16155.15 90
16156.36 101
16157.56 92
16158.76 72
16159.96 56
16161.16 82
16162.36 89
16163.57 89
16164.77 78
16165.97 95
16167.17 90
16168.37 82
16169.58 77
16170.78 67
16171.98 78
16173.18 82
16174.38 98
16175.59 56
16176.79 77
16177.99 84
16179.19 102
16180.39 73
16181.60 75
16182.80 56
16184.00 89
16185.20 83
16186.41 74
16187.61 61
16188.81 74
16190.01 93
16191.22 82
16192.42 83
16193.62 73
16194.83 81
16196.03 74
16197.23 95
16198.43 75
16199.64 96
16200.84 70
16202.04 92
16203.25 74
16204.45 82
16205.65 73
16206.86 74
16208.06 101
16209.26 75
16210.47 85
16211.67 69
16212.87 79
16214.08 63
16215.28 88
16216.49 70
16217.69 90
16218.89 80
16220.10 82
16221.30 66
16222.50 78
16223.71 81
16224.91 91
16226.12 71
16227.32 80
16228.52 81
16229.73 63
16230.93 86
16232.14 79
16233.34 81
16234.55 79
16235.75 84
16236.95 69
16238.16 103
16239.36 71
16240.57 103
16241.77 69
16242.98 84
16244.18 97
16245.39 90
16246.59 81
16247.80 94
16249.00 72
16250.21 76
16251.41 97
16252.62 97
16253.82 78
16255.03 63
16256.23 83
16257.44 97
16258.64 107
16259.85 85
16261.05 77
16262.26 102
16263.46 83
16264.67 88
16265.87 82
16267.08 70
16268.29 75
16269.49 81
16270.70 104
16271.90 103
16273.11 76
16274.31 106
16275.52 89
16276.73 120
16277.93 105
16279.14 110
16280.34 105
16281.55 86
16282.76 74
16283.96 74
16285.17 81
16286.38 89
16287.58 88
16288.79 107
16289.99 104
16291.20 85
16292.41 102
16293.61 123
16294.82 122
16296.03 101
16297.23 91
16298.44 106
16299.65 88
16300.85 102
16302.06 105
16303.27 90
16304.47 102
16305.68 101
16306.89 100
16308.10 85
16309.30 100
16310.51 117
16311.72 96
16312.92 84
16314.13 107
16315.34 121
16316.55 90
16317.75 105
16318.96 81
16320.17 104
16321.38 97
16322.58 97
16323.79 96
16325.00 100
16326.21 106
16327.42 86
16328.62 91
16329.83 81
16331.04 100
16332.25 94
16333.46 91
16334.66 72
16335.87 82
16337.08 82
16338.29 91
16339.50 75
16340.70 91
16341.91 99
16343.12 90
16344.33 87
16345.54 68
16346.75 86
16347.96 92
16349.16 87
16350.37 96
16351.58 64
16352.79 84
16354.00 93
16355.21 77
16356.42 83
16357.63 77
16358.83 80
16360.04 82
16361.25 103
16362.46 84
16363.67 79
16364.88 94
16366.09 86
16367.30 87
16368.51 95
16369.72 86
16370.93 93
16372.14 98
16373.35 75
16374.56 72
16375.76 72
16376.97 78
16378.18 82
16379.39 74
16380.60 99
16381.81 74
16383.02 95
16384.23 80
16385.44 77
16386.65 86
16387.86 93
16389.07 84
16390.28 88
16391.49 85
16392.70 95
16393.91 80
16395.12 78
16396.33 80
16397.55 93
16398.76 91
16399.97 74
16401.18 79
16402.39 92
16403.60 96
16404.81 77
16406.02 98
16407.23 84
16408.44 75
16409.65 79
16410.86 71
16412.07 72
16413.28 70
16414.50 88
16415.71 82
16416.92 75
16418.13 71
16419.34 95
16420.55 80
16421.76 79
16422.97 88
16424.19 82
16425.40 72
16426.61 74
16427.82 77
16429.03 88
16430.24 60
16431.46 61
16432.67 82
16433.88 92
16435.09 81
16436.30 84
16437.51 80
16438.73 82
16439.94 73
16441.15 80
16442.36 86
16443.57 75
16444.79 99
16446.00 99
16447.21 96
16448.42 56
16449.64 71
16450.85 76
16452.06 89
16453.27 64
16454.49 55
16455.70 68
16456.91 69
16458.12 68
16459.34 78
16460.55 86
16461.76 62
16462.97 76
16464.19 101
16465.40 81
16466.61 57
16467.83 72
16469.04 87
16470.25 102
16471.47 62
16472.68 65
16473.89 84
16475.11 86
16476.32 81
16477.53 63
16478.75 78
16479.96 70
16481.17 99
16482.39 82
16483.60 70
16484.81 73
16486.03 81
16487.24 81
16488.45 95
16489.67 67
16490.88 93
16492.10 82
16493.31 66
16494.52 70
16495.74 75
16496.95 81
16498.17 56
16499.38 75
16500.59 84
16501.81 62
16503.02 57
16504.24 83
16505.45 72
16506.67 86
16507.88 81
16509.10 93
16510.31 69
16511.52 77
16512.74 75
16513.95 84
16515.17 73
16516.38 61
16517.60 87
16518.81 85
16520.03 75
16521.24 71
16522.46 79
16523.67 72
16524.89 75
16526.10 76
16527.32 80
16528.53 87
16529.75 66
16530.96 60
16532.18 82
16533.40 106
16534.61 90
16535.83 88
16537.04 66
16538.26 72
16539.47 68
16540.69 81
16541.91 84
16543.12 90
16544.34 70
16545.55 66
16546.77 79
16547.98 79
16549.20 73
16550.42 71
16551.63 84
16552.85 78
16554.07 101
16555.28 86
16556.50 69
16557.71 72
16558.93 74
16560.15 79
16561.36 78
16562.58 63
16563.80 103
16565.01 66
16566.23 68
16567.45 58
16568.66 66
16569.88 72
16571.10 78
16572.31 97
16573.53 57
16574.75 77
16575.96 71
16577.18 83
16578.40 92
16579.62 80
16580.83 64
16582.05 97
16583.27 84
16584.48 69
16585.70 67
16586.92 80
16588.14 77
16589.35 67
16590.57 72
16591.79 73
16593.01 57
16594.23 89
16595.44 69
16596.66 63
16597.88 95
16599.10 67
16600.31 74
16601.53 58
16602.75 75
16603.97 68
16605.19 73
16606.40 93
16607.62 67
16608.84 77
16610.06 82
16611.28 84
16612.50 61
16613.71 82
16614.93 77
16616.15 80
16617.37 89
16618.59 85
16619.81 63
16621.03 80
16622.24 102
16623.46 91
16624.68 84
16625.90 86
16627.12 103
16628.34 83
16629.56 89
16630.78 62
16632.00 77
16633.21 89
16634.43 106
16635.65 76
16636.87 75
16638.09 83
16639.31 91
16640.53 81
16641.75 74
16642.97 75
16644.19 75
16645.41 98
16646.63 98
16647.85 92
16649.07 57
16650.29 82
16651.51 82
16652.73 88
16653.95 76
16655.17 90
16656.39 82
16657.61 86
16658.83 85
16660.05 77
16661.27 87
16662.49 72
16663.71 77
16664.93 79
16666.15 74
16667.37 71
16668.59 84
16669.81 79
16671.03 89
16672.25 66
16673.47 68
16674.69 72
16675.91 69
16677.13 85
16678.35 81
16679.57 83
16680.80 85
16682.02 96
16683.24 77
16684.46 73
16685.68 73
16686.90 85
16688.12 80
16689.34 95
16690.56 74
16691.79 77
16693.01 68
16694.23 79
16695.45 69
16696.67 70
16697.89 59
16699.11 77
16700.34 76
16701.56 95
16702.78 92
16704.00 72
16705.22 84
16706.44 91
16707.67 82
16708.89 85
16710.11 82
16711.33 69
16712.55 86
16713.78 87
16715.00 74
16716.22 80
16717.44 80
16718.67 68
16719.89 79
16721.11 75
16722.33 61
16723.55 77
16724.78 76
16726.00 87
16727.22 86
16728.45 89
16729.67 67
16730.89 81
16732.11 86
16733.34 66
16734.56 94
16735.78 88
16737.00 70
16738.23 85
16739.45 93
16740.67 82
16741.90 86
16743.12 85
16744.34 91
16745.57 83
16746.79 81
16748.01 75
16749.24 83
16750.46 90
16751.68 86
16752.91 69
16754.13 72
16755.35 83
16756.58 82
16757.80 85
16759.03 68
16760.25 81
16761.47 81
16762.70 105
16763.92 80
16765.14 67
16766.37 78
16767.59 102
16768.82 95
16770.04 95
16771.27 97
16772.49 64
16773.71 78
16774.94 80
16776.16 93
16777.39 63
16778.61 74
16779.84 80
16781.06 98
16782.29 84
16783.51 95
16784.73 68
16785.96 85
16787.18 83
16788.41 85
16789.63 97
16790.86 109
16792.08 84
16793.31 103
16794.53 89
16795.76 76
16796.98 79
16798.21 74
16799.43 90
16800.66 79
16801.89 84
16803.11 71
16804.34 68
16805.56 74
16806.79 91
16808.01 61
16809.24 81
16810.46 84
16811.69 85
16812.91 84
16814.14 103
16815.37 107
16816.59 78
16817.82 89
16819.04 70
16820.27 81
16821.50 90
16822.72 88
16823.95 85
16825.17 72
16826.40 94
16827.63 104
16828.85 85
16830.08 86
16831.31 88
16832.53 86
16833.76 93
16834.99 82
16836.21 93
16837.44 88
16838.67 75
16839.89 66
16841.12 69
16842.35 73
16843.57 76
16844.80 90
16846.03 93
16847.25 84
16848.48 63
16849.71 101
16850.93 85
16852.16 76
16853.39 68
16854.62 70
16855.84 64
16857.07 63
16858.30 62
16859.53 69
16860.75 77
16861.98 80
16863.21 91
16864.44 66
16865.66 72
16866.89 60
16868.12 90
16869.35 70
16870.57 93
16871.80 107
16873.03 94
16874.26 93
16875.49 83
16876.71 79
16877.94 94
16879.17 89
16880.40 85
16881.63 103
16882.86 100
16884.08 66
16885.31 94
16886.54 92
16887.77 76
16889.00 67
16890.23 81
16891.45 81
16892.68 83
16893.91 86
16895.14 72
16896.37 78
16897.60 85
16898.83 77
16900.06 87
16901.29 70
16902.51 81
16903.74 93
16904.97 110
16906.20 97
16907.43 76
16908.66 65
16909.89 78
16911.12 81
16912.35 65
16913.58 77
16914.81 74
16916.04 83
16917.27 64
16918.50 77
16919.73 91
16920.95 86
16922.18 82
16923.41 104
16924.64 80
16925.87 66
16927.10 77
16928.33 77
16929.56 66
16930.79 86
16932.02 74
16933.25 87
16934.48 66
16935.71 84
16936.94 88
16938.18 84
16939.41 72
16940.64 83
16941.87 87
16943.10 78
16944.33 88
16945.56 62
16946.79 101
16948.02 79
16949.25 79
16950.48 68
16951.71 87
16952.94 71
16954.17 91
16955.40 76
16956.64 76
16957.87 74
16959.10 78
16960.33 81
16961.56 81
16962.79 69
16964.02 90
16965.25 78
16966.48 82
16967.72 87
16968.95 72
16970.18 79
16971.41 72
16972.64 74
16973.87 67
16975.11 82
16976.34 87
16977.57 85
16978.80 72
16980.03 66
16981.26 93
16982.50 96
16983.73 83
16984.96 71
16986.19 66
16987.42 80
16988.66 75
16989.89 65
16991.12 74
16992.35 78
16993.59 89
16994.82 75
16996.05 72
16997.28 62
16998.52 66
16999.75 73
17000.98 78
17002.21 60
17003.45 78
17004.68 75
17005.91 90
17007.14 72
17008.38 59
17009.61 73
17010.84 99
17012.08 76
17013.31 68
17014.54 75
17015.78 73
17017.01 65
17018.24 70
17019.47 63
17020.71 65
17021.94 82
17023.17 85
17024.41 67
17025.64 67
17026.88 54
17028.11 72
17029.34 61
17030.58 77
17031.81 60
17033.04 71
17034.28 90
17035.51 79
17036.75 70
17037.98 78
17039.21 89
17040.45 62
17041.68 67
17042.92 80
17044.15 85
17045.38 92
17046.62 110
17047.85 76
17049.09 70
17050.32 63
17051.56 80
17052.79 75
17054.02 74
17055.26 73
17056.49 71
17057.73 84
17058.96 66
17060.20 77
17061.43 54
17062.67 73
17063.90 79
17065.14 65
17066.37 65
17067.61 71
17068.84 81
17070.08 78
17071.31 58
17072.55 72
17073.78 68
17075.02 86
17076.25 76
17077.49 68
17078.72 93
17079.96 73
17081.20 77
17082.43 74
17083.67 81
17084.90 63
17086.14 66
17087.37 60
17088.61 63
17089.85 61
17091.08 86
17092.32 64
17093.55 89
17094.79 81
17096.03 56
17097.26 64
17098.50 72
17099.73 79
17100.97 63
17102.21 88
17103.44 76
17104.68 90
17105.92 72
17107.15 73
17108.39 78
17109.63 77
17110.86 74
17112.10 79
17113.34 72
17114.57 65
17115.81 78
17117.05 72
17118.28 60
17119.52 66
17120.76 82
17121.99 74
17123.23 75
17124.47 63
17125.70 81
17126.94 66
17128.18 70
17129.42 69
17130.65 69
17131.89 62
17133.13 61
17134.37 80
17135.60 67
17136.84 69
17138.08 63
17139.32 95
17140.55 78
17141.79 85
17143.03 69
17144.27 86
17145.50 66
17146.74 60
17147.98 81
17149.22 98
17150.46 81
17151.69 64
17152.93 81
17154.17 57
17155.41 71
17156.65 67
17157.89 67
17159.12 55
17160.36 81
17161.60 80
17162.84 72
17164.08 66
17165.32 72
17166.56 85
17167.79 77
17169.03 69
17170.27 82
17171.51 70
17172.75 72
17173.99 68
17175.23 65
17176.47 99
17177.70 94
17178.94 78
17180.18 73
17181.42 54
17182.66 58
17183.90 82
17185.14 64
17186.38 77
17187.62 81
17188.86 69
17190.10 80
17191.34 69
17192.58 78
17193.82 76
17195.06 79
17196.30 76
17197.54 72
17198.78 73
17200.01 89
17201.25 66
17202.49 67
17203.73 64
17204.97 70
17206.21 65
17207.45 88
17208.70 73
17209.94 55
17211.18 54
17212.42 72
17213.66 62
17214.90 65
17216.14 69
17217.38 78
17218.62 73
17219.86 64
17221.10 59
17222.34 69
17223.58 78
17224.82 70
17226.06 69
17227.30 79
17228.54 62
17229.78 77
17231.03 81
17232.27 74
17233.51 77
17234.75 71
17235.99 77
17237.23 77
17238.47 70
17239.71 56
17240.95 65
17242.20 72
17243.44 71
17244.68 66
17245.92 53
17247.16 75
17248.40 67
17249.65 67
17250.89 81
17252.13 62
17253.37 64
17254.61 68
17255.85 69
17257.10 60
17258.34 68
17259.58 59
17260.82 85
17262.06 54
17263.31 67
17264.55 68
17265.79 69
17267.03 64
17268.27 62
17269.52 61
17270.76 69
17272.00 57
17273.24 53
17274.49 64
17275.73 68
17276.97 74
17278.22 62
17279.46 67
17280.70 56
17281.94 85
17283.19 54
17284.43 67
17285.67 73
17286.91 69
17288.16 67
17289.40 58
17290.64 69
17291.89 55
17293.13 76
17294.37 75
17295.62 74
17296.86 64
17298.10 69
17299.35 59
17300.59 85
17301.83 62
17303.08 84
17304.32 62
17305.56 66
17306.81 66
17308.05 76
17309.30 73
17310.54 52
17311.78 73
17313.03 66
17314.27 77
17315.52 81
17316.76 64
17318.00 62
17319.25 77
17320.49 65
17321.74 69
17322.98 62
17324.23 100
17325.47 80
17326.71 72
17327.96 69
17329.20 50
17330.45 71
17331.69 70
17332.94 67
17334.18 60
17335.43 78
17336.67 78
17337.92 80
17339.16 75
17340.41 55
17341.65 58
17342.90 77
17344.14 58
17345.39 71
17346.63 56
17347.88 74
17349.12 73
17350.37 90
17351.61 81
17352.86 82
17354.10 86
17355.35 76
17356.59 87
17357.84 76
17359.08 66
17360.33 51
17361.58 53
17362.82 63
17364.07 57
17365.31 64
17366.56 73
17367.80 69
17369.05 62
17370.30 62
17371.54 56
17372.79 69
17374.03 75
17375.28 77
17376.53 75
17377.77 65
17379.02 62
17380.27 74
17381.51 78
17382.76 74
17384.01 66
17385.25 74
17386.50 67
17387.75 56
17388.99 61
17390.24 69
17391.49 68
17392.73 67
17393.98 78
17395.23 76
17396.47 87
17397.72 59
17398.97 65
17400.21 76
17401.46 81
17402.71 65
17403.96 71
17405.20 69
17406.45 75
17407.70 69
17408.94 89
17410.19 86
17411.44 69
17412.69 79
17413.93 62
17415.18 75
17416.43 75
17417.68 67
17418.93 73
17420.17 77
17421.42 72
17422.67 70
17423.92 64
17425.16 77
17426.41 85
17427.66 77
17428.91 72
17430.16 72
17431.41 71
17432.65 71
17433.90 65
17435.15 63
17436.40 76
17437.65 77
17438.90 57
17440.14 61
17441.39 80
17442.64 88
17443.89 69
17445.14 62
17446.39 64
17447.64 104
17448.88 77
17450.13 64
17451.38 53
17452.63 65
17453.88 59
17455.13 81
17456.38 61
17457.63 58
17458.88 70
17460.13 76
17461.38 67
17462.62 61
17463.87 54
17465.12 62
17466.37 73
17467.62 63
17468.87 74
17470.12 66
17471.37 78
17472.62 63
17473.87 55
17475.12 60
17476.37 54
17477.62 68
17478.87 67
17480.12 71
17481.37 68
17482.62 78
17483.87 82
17485.12 73
17486.37 58
17487.62 79
17488.87 63
17490.12 70
17491.37 60
17492.62 69
17493.87 59
17495.12 67
17496.37 64
17497.62 84
17498.87 74
17500.12 73
17501.38 67
17502.63 70
17503.88 70
17505.13 71
17506.38 62
17507.63 73
17508.88 67
17510.13 68
17511.38 67
17512.63 63
17513.89 75
17515.14 55
17516.39 81
17517.64 58
17518.89 52
17520.14 68
17521.39 68
17522.64 54
17523.90 60
17525.15 68
17526.40 68
17527.65 66
17528.90 73
17530.15 77
17531.41 68
17532.66 68
17533.91 69
17535.16 75
17536.41 54
17537.67 74
17538.92 75
17540.17 77
17541.42 60
17542.67 62
17543.93 62
17545.18 68
17546.43 63
17547.68 72
17548.94 70
17550.19 53
17551.44 64
17552.69 70
17553.95 65
17555.20 63
17556.45 75
17557.70 81
17558.96 64
17560.21 54
17561.46 54
17562.72 70
17563.97 83
17565.22 65
17566.47 63
17567.73 59
17568.98 56
17570.23 61
17571.49 65
17572.74 63
17573.99 61
17575.25 79
17576.50 56
17577.75 56
17579.01 46
17580.26 58
17581.51 86
17582.77 65
17584.02 54
17585.28 68
17586.53 72
17587.78 78
17589.04 55
17590.29 55
17591.54 70
17592.80 55
17594.05 73
17595.31 53
17596.56 65
17597.81 48
17599.07 71
17600.32 86
17601.58 66
17602.83 60
17604.09 70
17605.34 57
17606.60 71
17607.85 56
17609.10 63
17610.36 64
17611.61 71
17612.87 70
17614.12 79
17615.38 57
17616.63 65
17617.89 60
17619.14 66
17620.40 61
17621.65 52
17622.91 75
17624.16 63
17625.42 54
17626.67 62
17627.93 75
17629.18 66
17630.44 69
17631.69 76
17632.95 55
17634.21 60
17635.46 52
17636.72 62
17637.97 60
17639.23 47
17640.48 69
17641.74 64
17642.99 68
17644.25 56
17645.51 69
17646.76 77
17648.02 69
17649.27 65
17650.53 70
17651.79 47
17653.04 54
17654.30 54
17655.55 67
17656.81 64
17658.07 67
17659.32 84
17660.58 65
17661.84 60
17663.09 73
17664.35 59
17665.61 61
17666.86 64
17668.12 65
17669.38 56
17670.63 55
17671.89 64
17673.15 51
17674.40 74
17675.66 86
17676.92 61
17678.17 55
17679.43 57
17680.69 62
17681.95 61
17683.20 51
17684.46 63
17685.72 71
17686.98 81
17688.23 81
17689.49 62
17690.75 64
17692.01 70
17693.26 72
17694.52 61
17695.78 68
17697.04 68
17698.29 71
17699.55 53
17700.81 62
17702.07 63
17703.32 80
17704.58 72
17705.84 79
17707.10 62
17708.36 60
17709.62 60
17710.87 58
17712.13 68
17713.39 65
17714.65 64
17715.91 72
17717.17 52
17718.42 58
17719.68 63
17720.94 63
17722.20 83
17723.46 59
17724.72 57
17725.98 60
17727.23 70
17728.49 61
17729.75 49
17731.01 79
17732.27 75
17733.53 66
17734.79 63
17736.05 66
17737.31 55
17738.57 82
17739.82 56
17741.08 64
17742.34 62
17743.60 86
17744.86 84
17746.12 50
17747.38 56
17748.64 62
17749.90 78
17751.16 68
17752.42 56
17753.68 71
17754.94 70
17756.20 63
17757.46 76
17758.72 70
17759.98 78
17761.24 70
17762.50 73
17763.76 70
17765.02 65
17766.28 64
17767.54 60
17768.80 80
17770.06 68
17771.32 50
17772.58 63
17773.84 86
17775.10 66
17776.36 76
17777.62 57
17778.88 71
17780.14 70
17781.40 69
17782.67 56
17783.93 75
17785.19 44
17786.45 60
17787.71 76
17788.97 57
17790.23 64
17791.49 75
17792.75 72
17794.01 71
17795.28 74
17796.54 62
17797.80 69
17799.06 79
17800.32 64
17801.58 52
17802.84 53
17804.11 58
17805.37 68
17806.63 70
17807.89 54
17809.15 67
17810.41 74
17811.68 66
17812.94 67
17814.20 69
17815.46 71
17816.72 69
17817.99 71
17819.25 66
17820.51 67
17821.77 80
17823.03 59
17824.30 61
17825.56 75
17826.82 74
17828.08 62
17829.35 63
17830.61 67
17831.87 61
17833.13 73
17834.40 50
17835.66 70
17836.92 56
17838.18 71
17839.45 61
17840.71 51
17841.97 49
17843.24 59
17844.50 65
17845.76 66
17847.02 62
17848.29 65
17849.55 71
17850.81 64
17852.08 90
17853.34 79
17854.60 69
17855.87 78
17857.13 79
17858.39 58
17859.66 82
17860.92 70
17862.18 70
17863.45 72
17864.71 62
17865.98 67
17867.24 57
17868.50 71
17869.77 63
17871.03 67
17872.30 63
17873.56 75
17874.82 59
17876.09 65
17877.35 67
17878.62 43
17879.88 51
17881.14 68
17882.41 74
17883.67 63
17884.94 73
17886.20 75
17887.47 69
17888.73 60
17890.00 79
17891.26 44
17892.52 65
17893.79 58
17895.05 60
17896.32 62
17897.58 63
17898.85 70
17900.11 69
17901.38 51
17902.64 61
17903.91 78
17905.17 50
17906.44 65
17907.70 60
17908.97 73
17910.23 44
17911.50 69
17912.77 77
17914.03 86
17915.30 66
17916.56 53
17917.83 65
17919.09 68
17920.36 65
17921.62 64
17922.89 76
17924.16 65
17925.42 78
17926.69 57
17927.95 72
17929.22 56
17930.49 72
17931.75 73
17933.02 74
17934.28 55
17935.55 61
17936.82 74
17938.08 65
17939.35 59
17940.62 50
17941.88 73
17943.15 63
17944.42 76
17945.68 68
17946.95 63
17948.22 52
17949.48 79
17950.75 77
17952.02 73
17953.28 50
17954.55 75
17955.82 63
17957.08 70
17958.35 80
17959.62 72
17960.88 69
17962.15 60
17963.42 87
17964.69 87
17965.95 72
17967.22 65
17968.49 57
17969.76 87
17971.02 73
17972.29 54
17973.56 64
17974.83 67
17976.09 78
17977.36 67
17978.63 59
17979.90 65
17981.16 63
17982.43 72
17983.70 70
17984.97 77
17986.24 64
17987.50 77
17988.77 89
17990.04 75
17991.31 58
17992.58 70
17993.84 54
17995.11 58
17996.38 63
17997.65 57
17998.92 69
18000.19 61
18001.46 71
18002.72 70
18003.99 76
18005.26 67
18006.53 68
18007.80 69
18009.07 68
18010.34 65
18011.61 68
18012.87 60
18014.14 53
18015.41 51
18016.68 61
18017.95 68
18019.22 66
18020.49 63
18021.76 58
18023.03 65
18024.30 73
18025.57 61
18026.84 80
18028.11 55
18029.37 60
18030.64 74
18031.91 59
18033.18 57
18034.45 64
18035.72 68
18036.99 58
18038.26 67
18039.53 59
18040.80 67
18042.07 75
18043.34 77
18044.61 59
18045.88 55
18047.15 69
18048.42 67
18049.69 75
18050.96 60
18052.23 51
18053.50 53
18054.77 70
18056.05 57
18057.32 59
18058.59 61
18059.86 89
18061.13 75
18062.40 84
18063.67 67
18064.94 53
18066.21 61
18067.48 68
18068.75 52
18070.02 55
18071.29 62
18072.57 72
18073.84 78
18075.11 60
18076.38 58
18077.65 60
18078.92 89
18080.19 71
18081.46 67
18082.74 59
18084.01 63
18085.28 79
18086.55 64
18087.82 61
18089.09 69
18090.37 74
18091.64 71
18092.91 54
18094.18 56
18095.45 53
18096.72 72
18098.00 70
18099.27 63
18100.54 64
18101.81 70
18103.08 60
18104.36 72
18105.63 66
18106.90 54
18108.17 69
18109.45 79
18110.72 74
18111.99 67
18113.26 52
18114.54 79
18115.81 63
18117.08 53
18118.35 54
18119.63 66
18120.90 65
18122.17 80
18123.44 77
18124.72 57
18125.99 67
18127.26 59
18128.54 56
18129.81 53
18131.08 76
18132.36 80
18133.63 69
18134.90 49
18136.18 63
18137.45 68
18138.72 82
18140.00 63
18141.27 59
18142.54 62
18143.82 74
18145.09 75
18146.36 50
18147.64 45
18148.91 50
18150.19 61
18151.46 75
18152.73 57
18154.01 56
18155.28 51
18156.55 52
18157.83 65
18159.10 62
18160.38 58
18161.65 56
18162.93 54
18164.20 60
18165.47 49
18166.75 53
18168.02 55
18169.30 67
18170.57 71
18171.85 57
18173.12 61
18174.40 53
18175.67 54
18176.95 48
18178.22 63
18179.50 50
18180.77 53
18182.04 61
18183.32 73
18184.59 50
18185.87 55
18187.15 64
18188.42 74
18189.70 55
18190.97 55
18192.25 50
18193.52 77
18194.80 65
18196.07 71
18197.35 51
18198.62 57
18199.90 64
18201.17 62
18202.45 57
18203.73 51
18205.00 60
18206.28 77
18207.55 56
18208.83 55
18210.10 63
18211.38 61
18212.66 64
18213.93 50
18215.21 62
18216.48 52
18217.76 64
18219.04 49
18220.31 64
18221.59 65
18222.87 71
18224.14 65
18225.42 69
18226.70 73
18227.97 57
18229.25 59
18230.53 50
18231.80 67
18233.08 51
18234.36 59
18235.63 59
18236.91 76
18238.19 70
18239.46 66
18240.74 66
18242.02 62
18243.29 67
18244.57 61
18245.85 56
18247.13 47
18248.40 67
18249.68 53
18250.96 47
18252.24 71
18253.51 84
18254.79 53
18256.07 53
18257.35 57
18258.62 62
18259.90 81
18261.18 62
18262.46 63
18263.73 54
18265.01 68
18266.29 68
18267.57 55
18268.85 56
18270.12 60
18271.40 65
18272.68 70
18273.96 50
18275.24 56
18276.51 66
18277.79 66
18279.07 55
18280.35 52
18281.63 41
18282.91 61
18284.18 68
18285.46 59
18286.74 64
18288.02 47
18289.30 66
18290.58 65
18291.86 69
18293.14 44
18294.41 50
18295.69 67
18296.97 70
18298.25 61
18299.53 51
18300.81 55
18302.09 70
18303.37 54
18304.65 63
18305.93 64
18307.21 48
18308.49 66
18309.76 57
18311.04 63
18312.32 81
18313.60 66
18314.88 58
18316.16 74
18317.44 49
18318.72 51
18320.00 69
18321.28 50
18322.56 62
18323.84 62
18325.12 73
18326.40 70
18327.68 50
18328.96 87
18330.24 78
18331.52 68
18332.80 75
18334.08 66
18335.36 63
18336.64 69
18337.92 77
18339.20 49
18340.48 68
18341.76 57
18343.05 52
18344.33 69
18345.61 64
18346.89 63
18348.17 71
18349.45 73
18350.73 66
18352.01 54
18353.29 58
18354.57 82
18355.85 61
18357.13 59
18358.42 55
18359.70 66
18360.98 52
18362.26 65
18363.54 69
18364.82 47
18366.10 63
18367.38 76
18368.67 65
18369.95 62
18371.23 54
18372.51 76
18373.79 75
18375.07 67
18376.36 48
18377.64 44
18378.92 51
18380.20 70
18381.48 65
18382.77 60
18384.05 45
18385.33 63
18386.61 84
18387.89 58
18389.18 62
18390.46 77
18391.74 66
18393.02 74
18394.31 52
18395.59 47
18396.87 43
18398.15 67
18399.44 62
18400.72 49
18402.00 61
18403.28 64
18404.57 73
18405.85 82
18407.13 72
18408.41 54
18409.70 78
18410.98 58
18412.26 60
18413.55 53
18414.83 49
18416.11 67
18417.40 69
18418.68 66
18419.96 79
18421.25 60
18422.53 59
18423.81 64
18425.10 60
18426.38 55
18427.66 66
18428.95 81
18430.23 84
18431.51 70
18432.80 61
18434.08 73
18435.37 51
18436.65 61
18437.93 67
18439.22 74
18440.50 64
18441.79 50
18443.07 63
18444.35 54
18445.64 69
18446.92 55
18448.21 67
18449.49 72
18450.78 77
18452.06 50
18453.34 52
18454.63 73
18455.91 47
18457.20 64
18458.48 67
18459.77 59
18461.05 64
18462.34 60
18463.62 63
18464.91 55
18466.19 55
18467.48 52
18468.76 68
18470.05 59
18471.33 60
18472.62 50
18473.90 59
18475.19 71
18476.47 53
18477.76 78
18479.04 65
18480.33 68
18481.61 67
18482.90 76
18484.18 79
18485.47 70
18486.76 70
18488.04 68
18489.33 73
18490.61 58
18491.90 55
18493.18 64
18494.47 69
18495.76 56
18497.04 89
18498.33 79
18499.61 74
18500.90 64
18502.19 53
18503.47 64
18504.76 47
18506.05 66
18507.33 63
18508.62 65
18509.90 64
18511.19 55
18512.48 79
18513.76 69
18515.05 72
18516.34 76
18517.62 76
18518.91 88
18520.20 68
18521.48 59
18522.77 64
18524.06 88
18525.35 70
18526.63 62
18527.92 66
18529.21 64
18530.49 71
18531.78 68
18533.07 69
18534.36 70
18535.64 66
18536.93 89
18538.22 85
18539.50 68
18540.79 64
18542.08 55
18543.37 74
18544.66 67
18545.94 77
18547.23 75
18548.52 65
18549.81 59
18551.09 62
18552.38 60
18553.67 61
18554.96 67
18556.25 84
18557.53 72
18558.82 75
18560.11 60
18561.40 80
18562.69 73
18563.98 73
18565.26 60
18566.55 84
18567.84 59
18569.13 58
18570.42 79
18571.71 63
18572.99 71
18574.28 65
18575.57 72
18576.86 75
18578.15 66
18579.44 68
18580.73 55
18582.02 56
18583.31 69
18584.59 66
18585.88 73
18587.17 71
18588.46 72
18589.75 67
18591.04 63
18592.33 53
18593.62 78
18594.91 75
18596.20 58
18597.49 75
18598.78 61
18600.07 67
18601.36 64
18602.65 69
18603.94 64
18605.23 55
18606.52 91
18607.81 70
18609.09 65
18610.38 67
18611.67 80
18612.96 85
18614.25 65
18615.55 85
18616.84 50
18618.13 67
18619.42 55
18620.71 73
18622.00 70
18623.29 73
18624.58 88
18625.87 70
18627.16 76
18628.45 65
18629.74 77
18631.03 80
18632.32 78
18633.61 75
18634.90 61
18636.19 71
18637.48 70
18638.77 63
18640.07 69
18641.36 81
18642.65 74
18643.94 79
18645.23 52
18646.52 78
18647.81 69
18649.10 82
18650.40 61
18651.69 61
18652.98 67
18654.27 61
18655.56 64
18656.85 65
18658.14 74
18659.44 77
18660.73 62
18662.02 63
18663.31 66
18664.60 61
18665.89 62
18667.19 66
18668.48 65
18669.77 62
18671.06 72
18672.35 62
18673.65 69
18674.94 58
18676.23 72
18677.52 73
18678.82 51
18680.11 65
18681.40 67
18682.69 65
18683.99 55
18685.28 65
18686.57 56
18687.86 67
18689.16 56
18690.45 73
18691.74 59
18693.03 79
18694.33 51
18695.62 70
18696.91 54
18698.21 52
18699.50 60
18700.79 74
18702.09 56
18703.38 42
18704.67 58
18705.97 57
18707.26 76
18708.55 57
18709.85 69
18711.14 49
18712.43 70
18713.73 60
18715.02 57
18716.31 64
18717.61 42
18718.90 67
18720.19 75
18721.49 70
18722.78 53
18724.08 75
18725.37 63
18726.66 65
18727.96 59
18729.25 64
18730.55 58
18731.84 61
18733.13 59
18734.43 60
18735.72 66
18737.02 57
18738.31 60
18739.61 58
18740.90 61
18742.19 55
18743.49 62
18744.78 56
18746.08 62
18747.37 53
18748.67 81
18749.96 58
18751.26 71
18752.55 60
18753.85 54
18755.14 56
18756.44 56
18757.73 70
18759.03 80
18760.32 72
18761.62 53
18762.91 66
18764.21 72
18765.50 67
18766.80 69
18768.09 69
18769.39 72
18770.69 80
18771.98 62
18773.28 65
18774.57 59
18775.87 56
18777.16 65
18778.46 54
18779.76 79
18781.05 47
18782.35 50
18783.64 55
18784.94 60
18786.24 59
18787.53 62
18788.83 53
18790.12 60
18791.42 63
18792.72 66
18794.01 55
18795.31 61
18796.61 52
18797.90 73
18799.20 77
18800.49 66
18801.79 68
18803.09 55
18804.38 62
18805.68 62
18806.98 65
18808.28 64
18809.57 61
18810.87 55
18812.17 64
18813.46 50
18814.76 50
18816.06 51
18817.35 65
18818.65 75
18819.95 68
18821.25 64
18822.54 69
18823.84 64
18825.14 65
18826.44 51
18827.73 59
18829.03 69
18830.33 62
18831.63 62
18832.92 55
18834.22 71
18835.52 67
18836.82 68
18838.11 62
18839.41 58
18840.71 70
18842.01 64
18843.31 52
18844.60 44
18845.90 74
18847.20 64
18848.50 66
18849.80 57
18851.10 75
18852.39 63
18853.69 76
18854.99 51
18856.29 61
18857.59 68
18858.89 48
18860.18 78
18861.48 50
18862.78 54
18864.08 40
18865.38 71
18866.68 63
18867.98 64
18869.28 46
18870.58 54
18871.87 61
18873.17 61
18874.47 64
18875.77 70
18877.07 83
18878.37 55
18879.67 59
18880.97 46
18882.27 60
18883.57 48
18884.87 62
18886.17 64
18887.47 57
18888.77 63
18890.07 63
18891.36 65
18892.66 64
18893.96 79
18895.26 74
18896.56 71
18897.86 56
18899.16 62
18900.46 45
18901.76 58
18903.06 60
18904.36 57
18905.66 52
18906.96 55
18908.27 70
18909.57 68
18910.87 58
18912.17 76
18913.47 67
18914.77 80
18916.07 78
18917.37 74
18918.67 56
18919.97 60
18921.27 56
18922.57 76
18923.87 51
18925.17 56
18926.47 67
18927.77 50
18929.08 67
18930.38 63
18931.68 65
18932.98 70
18934.28 79
18935.58 72
18936.88 68
18938.18 64
18939.49 73
18940.79 56
18942.09 65
18943.39 63
18944.69 55
18945.99 66
18947.29 64
18948.60 75
18949.90 62
18951.20 65
18952.50 63
18953.80 84
18955.11 74
18956.41 58
18957.71 52
18959.01 60
18960.31 71
18961.62 58
18962.92 59
18964.22 58
18965.52 71
18966.82 67
18968.13 81
18969.43 37
18970.73 51
18972.03 67
18973.34 62
18974.64 53
18975.94 46
18977.24 71
18978.55 70
18979.85 62
18981.15 67
18982.46 69
18983.76 66
18985.06 78
18986.36 59
18987.67 53
18988.97 64
18990.27 75
18991.58 63
18992.88 70
18994.18 49
18995.49 56
18996.79 76
18998.09 57
18999.40 55
19000.70 55
19002.00 61
19003.31 49
19004.61 61
19005.91 50
19007.22 65
19008.52 53
19009.83 54
19011.13 61
19012.43 55
19013.74 59
19015.04 62
19016.34 58
19017.65 83
19018.95 62
19020.26 70
19021.56 62
19022.87 66
19024.17 52
19025.47 63
19026.78 60
19028.08 63
19029.39 58
19030.69 60
19032.00 72
19033.30 76
19034.61 51
19035.91 57
19037.22 47
19038.52 60
19039.82 60
19041.13 71
19042.43 62
19043.74 44
19045.04 57
19046.35 56
19047.65 60
19048.96 49
19050.26 60
19051.57 79
19052.88 54
19054.18 55
19055.49 57
19056.79 66
19058.10 68
19059.40 73
19060.71 52
19062.01 50
19063.32 50
19064.62 69
19065.93 72
19067.24 57
19068.54 49
19069.85 65
19071.15 69
19072.46 55
19073.77 58
19075.07 76
19076.38 70
19077.68 83
19078.99 50
19080.30 59
19081.60 63
19082.91 67
19084.22 63
19085.52 51
19086.83 38
19088.13 49
19089.44 67
19090.75 74
19092.05 37
19093.36 58
19094.67 62
19095.97 78
19097.28 50
19098.59 66
19099.90 44
19101.20 56
19102.51 60
19103.82 58
19105.12 49
19106.43 52
19107.74 51
19109.04 71
19110.35 64
19111.66 47
19112.97 67
19114.27 75
19115.58 74
19116.89 68
19118.20 54
19119.50 48
19120.81 71
19122.12 72
19123.43 60
19124.73 59
19126.04 57
19127.35 53
19128.66 68
19129.97 66
19131.27 52
19132.58 65
19133.89 70
19135.20 71
19136.51 48
19137.81 61
19139.12 60
19140.43 69
19141.74 48
19143.05 61
19144.36 59
19145.66 54
19146.97 74
19148.28 61
19149.59 63
19150.90 54
19152.21 59
19153.52 78
19154.83 60
19156.13 42
19157.44 68
19158.75 80
19160.06 74
19161.37 54
19162.68 66
19163.99 75
19165.30 75
19166.61 69
19167.92 64
19169.22 56
19170.53 65
19171.84 76
19173.15 61
19174.46 51
19175.77 45
19177.08 67
19178.39 80
19179.70 54
19181.01 48
19182.32 57
19183.63 74
19184.94 54
19186.25 41
19187.56 61
19188.87 57
19190.18 69
19191.49 55
19192.80 49
19194.11 49
19195.42 65
19196.73 65
19198.04 53
19199.35 54
19200.66 64
19201.97 57
19203.28 59
19204.59 62
19205.90 47
19207.21 58
19208.52 54
19209.83 49
19211.14 51
19212.46 60
19213.77 68
19215.08 66
19216.39 71
19217.70 60
19219.01 64
19220.32 63
19221.63 73
19222.94 63
19224.25 57
19225.57 63
19226.88 66
19228.19 61
19229.50 44
19230.81 55
19232.12 66
19233.43 55
19234.75 62
19236.06 59
19237.37 65
19238.68 53
19239.99 69
19241.30 53
19242.62 50
19243.93 51
19245.24 64
19246.55 67
19247.86 48
19249.18 49
19250.49 63
19251.80 69
19253.11 48
19254.42 49
19255.74 71
19257.05 64
19258.36 65
19259.67 58
19260.99 63
19262.30 55
19263.61 56
19264.92 67
19266.24 60
19267.55 50
19268.86 54
19270.17 64
19271.49 59
19272.80 41
19274.11 56
19275.42 62
19276.74 49
19278.05 67
19279.36 66
19280.68 63
19281.99 64
19283.30 55
19284.62 61
19285.93 54
19287.24 57
19288.56 57
19289.87 61
19291.18 65
19292.50 46
19293.81 60
19295.12 64
19296.44 72
19297.75 45
19299.06 47
19300.38 54
19301.69 57
19303.01 51
19304.32 55
19305.63 65
19306.95 58
19308.26 59
19309.58 62
19310.89 62
19312.20 36
19313.52 64
19314.83 62
19316.15 52
19317.46 43
19318.78 52
19320.09 62
19321.41 55
19322.72 57
19324.03 57
19325.35 62
19326.66 57
19327.98 54
19329.29 49
19330.61 62
19331.92 46
19333.24 45
19334.55 57
19335.87 73
19337.18 84
19338.50 76
19339.81 56
19341.13 49
19342.44 66
19343.76 82
19345.07 60
19346.39 53
19347.70 59
19349.02 51
19350.34 66
19351.65 40
19352.97 53
19354.28 71
19355.60 53
19356.91 57
19358.23 52
19359.54 65
19360.86 45
19362.18 51
19363.49 60
19364.81 65
19366.12 76
19367.44 69
19368.76 51
19370.07 56
19371.39 47
19372.71 56
19374.02 73
19375.34 50
19376.65 51
19377.97 53
19379.29 60
19380.60 54
19381.92 46
19383.24 60
19384.55 62
19385.87 51
19387.19 56
19388.50 54
19389.82 44
19391.14 60
19392.45 63
19393.77 65
19395.09 46
19396.41 49
19397.72 68
19399.04 52
19400.36 55
19401.67 41
19402.99 65
19404.31 69
19405.63 73
19406.94 56
19408.26 57
19409.58 54
19410.90 51
19412.21 60
19413.53 55
19414.85 54
19416.17 58
19417.48 82
19418.80 50
19420.12 41
19421.44 71
19422.76 57
19424.07 67
19425.39 50
19426.71 57
19428.03 52
19429.35 69
19430.66 51
19431.98 54
19433.30 60
19434.62 56
19435.94 68
19437.26 51
19438.57 51
19439.89 54
19441.21 50
19442.53 67
19443.85 57
19445.17 59
19446.49 60
19447.81 64
19449.12 58
19450.44 60
19451.76 69
19453.08 48
19454.40 63
19455.72 61
19457.04 56
19458.36 47
19459.68 51
19461.00 73
19462.32 52
19463.63 46
19464.95 50
19466.27 57
19467.59 57
19468.91 55
19470.23 52
19471.55 84
19472.87 75
19474.19 59
19475.51 51
19476.83 63
19478.15 62
19479.47 66
19480.79 75
19482.11 58
19483.43 65
19484.75 53
19486.07 73
19487.39 55
19488.71 44
19490.03 53
19491.35 62
19492.67 69
19493.99 50
19495.31 47
19496.63 59
19497.95 72
19499.27 51
19500.59 55
19501.91 77
19503.24 59
19504.56 65
19505.88 65
19507.20 51
19508.52 52
19509.84 55
19511.16 74
19512.48 56
19513.80 52
19515.12 60
19516.44 61
19517.77 76
19519.09 52
19520.41 55
19521.73 67
19523.05 61
19524.37 47
19525.69 63
19527.02 43
19528.34 63
19529.66 52
19530.98 81
19532.30 56
19533.62 60
19534.95 68
19536.27 58
19537.59 65
19538.91 53
19540.23 76
19541.56 77
19542.88 61
19544.20 52
19545.52 55
19546.84 46
19548.17 54
19549.49 45
19550.81 63
19552.13 63
19553.46 61
19554.78 62
19556.10 50
19557.42 53
19558.75 77
19560.07 65
19561.39 52
19562.71 51
19564.04 54
19565.36 67
19566.68 64
19568.00 62
19569.33 51
19570.65 70
19571.97 64
19573.30 57
19574.62 53
19575.94 66
19577.27 79
19578.59 61
19579.91 54
19581.24 58
19582.56 51
19583.88 66
19585.21 59
19586.53 61
19587.85 72
19589.18 61
19590.50 58
19591.82 41
19593.15 56
19594.47 68
19595.80 56
19597.12 68
19598.44 60
19599.77 69
19601.09 60
19602.42 53
19603.74 56
19605.06 60
19606.39 59
19607.71 59
19609.04 54
19610.36 55
19611.69 63
19613.01 74
19614.33 62
19615.66 49
19616.98 66
19618.31 52
19619.63 56
19620.96 39
19622.28 52
19623.61 53
19624.93 67
19626.26 54
19627.58 46
19628.91 52
19630.23 62
19631.56 51
19632.88 48
19634.21 53
19635.53 48
19636.86 69
19638.18 75
19639.51 61
19640.83 57
19642.16 46
19643.48 59
19644.81 57
19646.14 55
19647.46 60
19648.79 53
19650.11 62
19651.44 63
19652.76 77
19654.09 61
19655.42 59
19656.74 75
19658.07 74
19659.39 48
19660.72 53
19662.05 57
19663.37 67
19664.70 65
19666.02 46
19667.35 66
19668.68 62
19670.00 65
19671.33 56
19672.66 58
19673.98 48
19675.31 54
19676.64 57
19677.96 58
19679.29 48
19680.62 41
19681.94 60
19683.27 48
19684.60 58
19685.92 60
19687.25 42
19688.58 37
19689.90 48
19691.23 50
19692.56 54
19693.88 82
19695.21 65
19696.54 52
19697.87 60
19699.19 52
19700.52 62
19701.85 58
19703.18 65
19704.50 50
19705.83 30
19707.16 54
19708.49 61
19709.81 51
19711.14 45
19712.47 59
19713.80 52
19715.13 56
19716.45 43
19717.78 49
19719.11 51
19720.44 48
19721.77 57
19723.09 61
19724.42 61
19725.75 52
19727.08 50
19728.41 55
19729.74 59
19731.06 44
19732.39 60
19733.72 57
19735.05 75
19736.38 48
19737.71 58
19739.04 51
19740.36 65
19741.69 64
19743.02 63
19744.35 72
19745.68 43
19747.01 59
19748.34 52
19749.67 47
19751.00 50
19752.32 70
19753.65 61
19754.98 48
19756.31 52
19757.64 59
19758.97 61
19760.30 56
19761.63 60
19762.96 60
19764.29 62
19765.62 58
19766.95 53
19768.28 62
19769.61 45
19770.94 61
19772.27 54
19773.60 58
19774.93 50
19776.26 55
19777.59 74
19778.92 56
19780.25 57
19781.58 47
19782.91 59
19784.24 59
19785.57 68
19786.90 67
19788.23 46
19789.56 61
19790.89 57
19792.22 56
19793.55 39
19794.88 48
19796.21 68
19797.54 64
19798.87 59
19800.20 50
19801.53 54
19802.87 67
19804.20 54
19805.53 56
19806.86 57
19808.19 74
19809.52 68
19810.85 70
19812.18 45
19813.51 57
19814.85 58
19816.18 51
19817.51 72
19818.84 54
19820.17 65
19821.50 57
19822.83 68
19824.17 55
19825.50 67
19826.83 55
19828.16 54
19829.49 67
19830.82 47
19832.16 55
19833.49 74
19834.82 59
19836.15 55
19837.48 52
19838.82 49
19840.15 54
19841.48 67
19842.81 53
19844.14 45
19845.48 64
19846.81 64
19848.14 58
19849.47 53
19850.81 46
19852.14 70
19853.47 77
19854.80 68
19856.14 54
19857.47 52
19858.80 52
19860.14 64
19861.47 52
19862.80 65
19864.13 62
19865.47 71
19866.80 51
19868.13 53
19869.47 64
19870.80 54
19872.13 60
19873.47 55
19874.80 58
19876.13 65
19877.47 72
19878.80 51
19880.13 59
19881.47 56
19882.80 58
19884.13 52
19885.47 67
19886.80 55
19888.13 55
19889.47 62
19890.80 62
19892.14 57
19893.47 52
19894.80 64
19896.14 50
19897.47 55
19898.81 57
19900.14 58
19901.47 51
19902.81 56
19904.14 50
19905.48 63
19906.81 40
19908.15 52
19909.48 45
19910.81 69
19912.15 67
19913.48 56
19914.82 58
19916.15 68
19917.49 66
19918.82 55
19920.16 62
19921.49 61
19922.83 70
19924.16 71
19925.50 75
19926.83 52
19928.17 54
19929.50 55
19930.84 56
19932.17 55
19933.51 38
19934.84 52
19936.18 70
19937.51 54
19938.85 45
19940.18 51
19941.52 45
19942.86 47
19944.19 51
19945.53 48
19946.86 54
19948.20 65
19949.53 66
19950.87 62
19952.21 53
19953.54 59
19954.88 65
19956.21 51
19957.55 50
19958.89 51
19960.22 63
19961.56 56
19962.90 64
19964.23 58
19965.57 62
19966.90 49
19968.24 43
19969.58 52
19970.91 48
19972.25 69
19973.59 53
19974.92 57
19976.26 59
19977.60 47
19978.93 65
19980.27 56
19981.61 54
19982.94 57
19984.28 63
19985.62 57
19986.96 47
19988.29 66
19989.63 52
19990.97 57
19992.30 40
19993.64 41
19994.98 63
19996.32 58
19997.65 41
19998.99 52
20000.33 65
20001.67 60
20003.00 61
20004.34 57
20005.68 54
20007.02 52
20008.35 64
20009.69 63
20011.03 47
20012.37 51
20013.71 70
20015.04 44
20016.38 54
20017.72 58
20019.06 55
20020.40 72
20021.73 52
20023.07 66
20024.41 49
20025.75 61
20027.09 51
20028.43 55
20029.77 45
20031.10 54
20032.44 49
20033.78 72
20035.12 59
20036.46 53
20037.80 45
20039.14 72
20040.47 58
20041.81 56
20043.15 67
20044.49 48
20045.83 51
20047.17 48
20048.51 70
20049.85 47
20051.19 50
20052.53 46
20053.87 53
20055.21 66
20056.54 70
20057.88 49
20059.22 57
20060.56 57
20061.90 52
20063.24 67
20064.58 61
20065.92 57
20067.26 52
20068.60 53
20069.94 61
20071.28 43
20072.62 48
20073.96 66
20075.30 59
20076.64 57
20077.98 55
20079.32 58
20080.66 64
20082.00 57
20083.34 67
20084.68 58
20086.02 57
20087.36 50
20088.70 44
20090.04 49
20091.38 63
20092.73 46
20094.07 54
20095.41 52
20096.75 71
20098.09 51
20099.43 56
20100.77 58
20102.11 46
20103.45 65
20104.79 56
20106.13 57
20107.48 57
20108.82 70
20110.16 56
20111.50 56
20112.84 56
20114.18 61
20115.52 42
20116.86 54
20118.21 60
20119.55 61
20120.89 64
20122.23 60
20123.57 59
20124.91 61
20126.26 57
20127.60 55
20128.94 67
20130.28 48
20131.62 55
20132.96 62
20134.31 56
20135.65 53
