# Supplementary material for: MALDI-TOF MS typing enables the classification of brewing yeasts of the genus Saccharomyces to major beer styles
Source: PLoS One. 2017 Aug 9;12(8):e0181694. doi: 10.1371/journal.pone.0181694 (PMC5549903; doi:10.1371/journal.pone.0181694)
Supplement: S2 File — The directory includes 90 raw files and was zipped to “.zip”; the folder has three strains with 30 spectra per strain; S1 Text explains the raw files with an example and Table 1 represents the yeast strains used within the experiment. (ZIP) [file pone.0181694.s005.zip › 4-6/30254-165-OG-Koe-Ale-YPG-18h-E-E_2015-10-20__0_B4_1.dat]

1999.81 7074
2000.23 7041
2000.65 7168
2001.07 7131
2001.50 7215
2001.92 7320
2002.34 7186
2002.76 7223
2003.18 7167
2003.60 6908
2004.03 7176
2004.45 7138
2004.87 7063
2005.29 7170
2005.71 7113
2006.14 6735
2006.56 6839
2006.98 7214
2007.40 6990
2007.83 7174
2008.25 7130
2008.67 7449
2009.09 7466
2009.52 7514
2009.94 7796
2010.36 7825
2010.78 7557
2011.21 7521
2011.63 7378
2012.05 7607
2012.48 7355
2012.90 7255
2013.32 7061
2013.74 7015
2014.17 6789
2014.59 6942
2015.01 6857
2015.44 6824
2015.86 6553
2016.28 6817
2016.71 6787
2017.13 6882
2017.55 7064
2017.98 7342
2018.40 7306
2018.82 7283
2019.25 7690
2019.67 7765
2020.09 8162
2020.52 8092
2020.94 8002
2021.37 8187
2021.79 7965
2022.21 7816
2022.64 7798
2023.06 7560
2023.48 7710
2023.91 7309
2024.33 6941
2024.76 7482
2025.18 7458
2025.61 7229
2026.03 7010
2026.45 6867
2026.88 7038
2027.30 7089
2027.73 6954
2028.15 6872
2028.58 7008
2029.00 6972
2029.43 6971
2029.85 6856
2030.28 6698
2030.70 6848
2031.12 6750
2031.55 6891
2031.97 7109
2032.40 7221
2032.82 6939
2033.25 7139
2033.67 7242
2034.10 7096
2034.52 6985
2034.95 7232
2035.38 7295
2035.80 7325
2036.23 7016
2036.65 7191
2037.08 7362
2037.50 7161
2037.93 6994
2038.35 7219
2038.78 7236
2039.20 7642
2039.63 7681
2040.06 7473
2040.48 7699
2040.91 7763
2041.33 7407
2041.76 7480
2042.19 7384
2042.61 7435
2043.04 7496
2043.46 7168
2043.89 6868
2044.32 6790
2044.74 6688
2045.17 7011
2045.59 7052
2046.02 6835
2046.45 6806
2046.87 6856
2047.30 7095
2047.73 6736
2048.15 6643
2048.58 6648
2049.01 6732
2049.43 7010
2049.86 7154
2050.29 7211
2050.71 7178
2051.14 7171
2051.57 7202
2051.99 7113
2052.42 7238
2052.85 6924
2053.28 7094
2053.70 7236
2054.13 7072
2054.56 6935
2054.99 6932
2055.41 7061
2055.84 7010
2056.27 6809
2056.69 6967
2057.12 7024
2057.55 6974
2057.98 6977
2058.41 7005
2058.83 6998
2059.26 6934
2059.69 7029
2060.12 7266
2060.54 7221
2060.97 7017
2061.40 7137
2061.83 7204
2062.26 7183
2062.68 7030
2063.11 7026
2063.54 7203
2063.97 7110
2064.40 7174
2064.83 7229
2065.25 7259
2065.68 7328
2066.11 7467
2066.54 7517
2066.97 7583
2067.40 7400
2067.82 7520
2068.25 7485
2068.68 7528
2069.11 7160
2069.54 7192
2069.97 7166
2070.40 6791
2070.83 6910
2071.26 6704
2071.68 6834
2072.11 6533
2072.54 6612
2072.97 6697
2073.40 6621
2073.83 6492
2074.26 6776
2074.69 6788
2075.12 6913
2075.55 7045
2075.98 6928
2076.41 6938
2076.84 6970
2077.27 7233
2077.70 7254
2078.13 7264
2078.55 7469
2078.98 7303
2079.41 7350
2079.84 7546
2080.27 7629
2080.70 7756
2081.13 7666
2081.56 7612
2081.99 7421
2082.42 7449
2082.85 7156
2083.29 6931
2083.72 7147
2084.15 7105
2084.58 6996
2085.01 6913
2085.44 7018
2085.87 6789
2086.30 6985
2086.73 7012
2087.16 6665
2087.59 6699
2088.02 6793
2088.45 6649
2088.88 6810
2089.31 6919
2089.74 6833
2090.17 6827
2090.61 6830
2091.04 7072
2091.47 7153
2091.90 7259
2092.33 6883
2092.76 7081
2093.19 7086
2093.62 6932
2094.06 7012
2094.49 7209
2094.92 7212
2095.35 7135
2095.78 6782
2096.21 7011
2096.64 7130
2097.08 6926
2097.51 6696
2097.94 6594
2098.37 6808
2098.80 6829
2099.24 6559
2099.67 6882
2100.10 6746
2100.53 6536
2100.96 6817
2101.40 6829
2101.83 6790
2102.26 6627
2102.69 6674
2103.12 6669
2103.56 6931
2103.99 6951
2104.42 6759
2104.85 6733
2105.29 6935
2105.72 7054
2106.15 7099
2106.58 6969
2107.02 7041
2107.45 7138
2107.88 7299
2108.31 7292
2108.75 7360
2109.18 7290
2109.61 7213
2110.05 6996
2110.48 7177
2110.91 7005
2111.35 6902
2111.78 7032
2112.21 6771
2112.65 6876
2113.08 7006
2113.51 6638
2113.95 6737
2114.38 6736
2114.81 6731
2115.25 6642
2115.68 6701
2116.11 6787
2116.55 6712
2116.98 6685
2117.41 6564
2117.85 6562
2118.28 6284
2118.72 6380
2119.15 6448
2119.58 6570
2120.02 6751
2120.45 6593
2120.89 6625
2121.32 6880
2121.75 6953
2122.19 6929
2122.62 6700
2123.06 6709
2123.49 6531
2123.93 6897
2124.36 6914
2124.79 6861
2125.23 6824
2125.66 6930
2126.10 6819
2126.53 6765
2126.97 6726
2127.40 6876
2127.84 6775
2128.27 6681
2128.71 6758
2129.14 6672
2129.58 6828
2130.01 6742
2130.45 6690
2130.88 7026
2131.32 7285
2131.75 7098
2132.19 7013
2132.62 7305
2133.06 7181
2133.49 7284
2133.93 7339
2134.37 7497
2134.80 7559
2135.24 7652
2135.67 7425
2136.11 7673
2136.54 8226
2136.98 8182
2137.41 8331
2137.85 8279
2138.29 8207
2138.72 8204
2139.16 7915
2139.59 7801
2140.03 7718
2140.47 7310
2140.90 7226
2141.34 7367
2141.78 7062
2142.21 6857
2142.65 6920
2143.08 6752
2143.52 6797
2143.96 6608
2144.39 6613
2144.83 6777
2145.27 6580
2145.70 6459
2146.14 6602
2146.58 6748
2147.01 6569
2147.45 6635
2147.89 6899
2148.32 7063
2148.76 7384
2149.20 7611
2149.64 7819
2150.07 7891
2150.51 7984
2150.95 8271
2151.38 8641
2151.82 8740
2152.26 8747
2152.70 8321
2153.13 8519
2153.57 8232
2154.01 7868
2154.45 7751
2154.88 7715
2155.32 7233
2155.76 7050
2156.20 6940
2156.63 6957
2157.07 6807
2157.51 6632
2157.95 6847
2158.39 6766
2158.82 6808
2159.26 6697
2159.70 6642
2160.14 6891
2160.58 6883
2161.01 6825
2161.45 7011
2161.89 7194
2162.33 7133
2162.77 6838
2163.21 6795
2163.64 6995
2164.08 6868
2164.52 6788
2164.96 6644
2165.40 6842
2165.84 6844
2166.28 6769
2166.71 6745
2167.15 6882
2167.59 7136
2168.03 7158
2168.47 7214
2168.91 7001
2169.35 7042
2169.79 7145
2170.23 7291
2170.67 7264
2171.10 7288
2171.54 7231
2171.98 7303
2172.42 7296
2172.86 7231
2173.30 7296
2173.74 7446
2174.18 7358
2174.62 7275
2175.06 7304
2175.50 7285
2175.94 7583
2176.38 7648
2176.82 7785
2177.26 7654
2177.70 7514
2178.14 7600
2178.58 7960
2179.02 7857
2179.46 7569
2179.90 7576
2180.34 7534
2180.78 7340
2181.22 7228
2181.66 7320
2182.10 7141
2182.54 7222
2182.98 7144
2183.42 6901
2183.86 6802
2184.30 6687
2184.74 6759
2185.18 6640
2185.62 6663
2186.06 6410
2186.51 6468
2186.95 6717
2187.39 6817
2187.83 6910
2188.27 7025
2188.71 7187
2189.15 7454
2189.59 7532
2190.03 7567
2190.47 7483
2190.92 7432
2191.36 7472
2191.80 7568
2192.24 7207
2192.68 7176
2193.12 7188
2193.56 7080
2194.01 7052
2194.45 7132
2194.89 7008
2195.33 7010
2195.77 7262
2196.21 7568
2196.66 7533
2197.10 7445
2197.54 7444
2197.98 7335
2198.42 7474
2198.87 7417
2199.31 7175
2199.75 7098
2200.19 7257
2200.63 6996
2201.08 6903
2201.52 7077
2201.96 6896
2202.40 6826
2202.85 7023
2203.29 7035
2203.73 6839
2204.17 7022
2204.62 7005
2205.06 7011
2205.50 7398
2205.94 7386
2206.39 7392
2206.83 7627
2207.27 7668
2207.71 7866
2208.16 7760
2208.60 7878
2209.04 8182
2209.49 8046
2209.93 8152
2210.37 7952
2210.82 7858
2211.26 7901
2211.70 7791
2212.15 7843
2212.59 7671
2213.03 7588
2213.48 7563
2213.92 7518
2214.36 7688
2214.81 7621
2215.25 7423
2215.69 7434
2216.14 7245
2216.58 6892
2217.03 6926
2217.47 6737
2217.91 6841
2218.36 6912
2218.80 6874
2219.25 6906
2219.69 6635
2220.13 6541
2220.58 6712
2221.02 7019
2221.47 6839
2221.91 6756
2222.36 6555
2222.80 6793
2223.24 6826
2223.69 6934
2224.13 7110
2224.58 7254
2225.02 7093
2225.47 7266
2225.91 7136
2226.36 7363
2226.80 7532
2227.25 7957
2227.69 8004
2228.14 7839
2228.58 7864
2229.03 7930
2229.47 7894
2229.92 8192
2230.36 8209
2230.81 8262
2231.25 7997
2231.70 8166
2232.14 8577
2232.59 8464
2233.03 8411
2233.48 8282
2233.93 8542
2234.37 8727
2234.82 8531
2235.26 8568
2235.71 8215
2236.15 8064
2236.60 7955
2237.05 7733
2237.49 7785
2237.94 7524
2238.38 7276
2238.83 7277
2239.28 7174
2239.72 7141
2240.17 6997
2240.61 7111
2241.06 7097
2241.51 7191
2241.95 6967
2242.40 6691
2242.85 6712
2243.29 6557
2243.74 6521
2244.19 6552
2244.63 6718
2245.08 6386
2245.52 6462
2245.97 6377
2246.42 6682
2246.87 6817
2247.31 6744
2247.76 6784
2248.21 6787
2248.65 6859
2249.10 6718
2249.55 6553
2249.99 6614
2250.44 6589
2250.89 6687
2251.34 6694
2251.78 6676
2252.23 6569
2252.68 6702
2253.13 6735
2253.57 6883
2254.02 6807
2254.47 6767
2254.92 6824
2255.36 6705
2255.81 6639
2256.26 6510
2256.71 6472
2257.15 6330
2257.60 6320
2258.05 6437
2258.50 6490
2258.95 6578
2259.39 6719
2259.84 6451
2260.29 6483
2260.74 6740
2261.19 6656
2261.64 6660
2262.08 6819
2262.53 6764
2262.98 6831
2263.43 6947
2263.88 6857
2264.33 6874
2264.77 7164
2265.22 7224
2265.67 7007
2266.12 7023
2266.57 6896
2267.02 6726
2267.47 6758
2267.92 7053
2268.37 7079
2268.81 7126
2269.26 7292
2269.71 7498
2270.16 7424
2270.61 7624
2271.06 8006
2271.51 7921
2271.96 7931
2272.41 8007
2272.86 7918
2273.31 7892
2273.76 7666
2274.21 7588
2274.66 7735
2275.11 7543
2275.55 7481
2276.00 7404
2276.45 7111
2276.90 7068
2277.35 6741
2277.80 6692
2278.25 6457
2278.70 6569
2279.15 6672
2279.60 6645
2280.05 6490
2280.50 6393
2280.95 6658
2281.40 6747
2281.85 6747
2282.31 6710
2282.76 6631
2283.21 6486
2283.66 6643
2284.11 6609
2284.56 6630
2285.01 6624
2285.46 6732
2285.91 6920
2286.36 6781
2286.81 7155
2287.26 7059
2287.71 7295
2288.16 7494
2288.61 7746
2289.07 8235
2289.52 8766
2289.97 9263
2290.42 9655
2290.87 10210
2291.32 10687
2291.77 11031
2292.22 11706
2292.68 11815
2293.13 12056
2293.58 11710
2294.03 11466
2294.48 11218
2294.93 10629
2295.38 10421
2295.84 10245
2296.29 9791
2296.74 9193
2297.19 8994
2297.64 9261
2298.10 8903
2298.55 8256
2299.00 7980
2299.45 8074
2299.90 7766
2300.36 7545
2300.81 7449
2301.26 7125
2301.71 6946
2302.16 6837
2302.62 6855
2303.07 6866
2303.52 6722
2303.97 6657
2304.43 6541
2304.88 6503
2305.33 6668
2305.78 6509
2306.24 6623
2306.69 6788
2307.14 6939
2307.60 7079
2308.05 6938
2308.50 7217
2308.95 7733
2309.41 8116
2309.86 8128
2310.31 8291
2310.77 8466
2311.22 8686
2311.67 8849
2312.13 8628
2312.58 8696
2313.03 8976
2313.49 8805
2313.94 8516
2314.39 8104
2314.85 7905
2315.30 7818
2315.75 7613
2316.21 7472
2316.66 7396
2317.11 7064
2317.57 7100
2318.02 7090
2318.48 7307
2318.93 7282
2319.38 7284
2319.84 7352
2320.29 7450
2320.75 7511
2321.20 7769
2321.66 7801
2322.11 7687
2322.56 7552
2323.02 7520
2323.47 7672
2323.93 7458
2324.38 7449
2324.84 7433
2325.29 7181
2325.74 7160
2326.20 7292
2326.65 7649
2327.11 7540
2327.56 7506
2328.02 7724
2328.47 7728
2328.93 7806
2329.38 8172
2329.84 8163
2330.29 8105
2330.75 8326
2331.20 8361
2331.66 7979
2332.11 8048
2332.57 7850
2333.02 8018
2333.48 7778
2333.94 7718
2334.39 7504
2334.85 7413
2335.30 7008
2335.76 7321
2336.21 7333
2336.67 7028
2337.12 6745
2337.58 6838
2338.04 6901
2338.49 6839
2338.95 6901
2339.40 6972
2339.86 7019
2340.32 6713
2340.77 6665
2341.23 7026
2341.68 6746
2342.14 6691
2342.60 6729
2343.05 6593
2343.51 6569
2343.97 6618
2344.42 6750
2344.88 6913
2345.34 6963
2345.79 7129
2346.25 7209
2346.71 7095
2347.16 7047
2347.62 7425
2348.08 7509
2348.53 7467
2348.99 7560
2349.45 7797
2349.90 7835
2350.36 7761
2350.82 7734
2351.27 7907
2351.73 7522
2352.19 7465
2352.65 7442
2353.10 7247
2353.56 7317
2354.02 7334
2354.48 7146
2354.93 7020
2355.39 7286
2355.85 7191
2356.31 7163
2356.76 7239
2357.22 7136
2357.68 7003
2358.14 6970
2358.59 7253
2359.05 7281
2359.51 7174
2359.97 7238
2360.43 7226
2360.88 7427
2361.34 7502
2361.80 7473
2362.26 7580
2362.72 7599
2363.17 7568
2363.63 7498
2364.09 7503
2364.55 7492
2365.01 7528
2365.47 7452
2365.92 7392
2366.38 7668
2366.84 7800
2367.30 7635
2367.76 7869
2368.22 7793
2368.68 7725
2369.14 7574
2369.59 7702
2370.05 7577
2370.51 7285
2370.97 7079
2371.43 6958
2371.89 6920
2372.35 7010
2372.81 7003
2373.27 7051
2373.73 7004
2374.19 7021
2374.65 6900
2375.10 7104
2375.56 7019
2376.02 7156
2376.48 7478
2376.94 7347
2377.40 7304
2377.86 7231
2378.32 7062
2378.78 7185
2379.24 6957
2379.70 6866
2380.16 6916
2380.62 7262
2381.08 7108
2381.54 6889
2382.00 6914
2382.46 6990
2382.92 7370
2383.38 7112
2383.84 6865
2384.30 7042
2384.76 7112
2385.22 7199
2385.68 7250
2386.14 7243
2386.60 7138
2387.07 7075
2387.53 6934
2387.99 6980
2388.45 7146
2388.91 7222
2389.37 7093
2389.83 7452
2390.29 7404
2390.75 7336
2391.21 7566
2391.67 7561
2392.13 7607
2392.60 7718
2393.06 7695
2393.52 7358
2393.98 7481
2394.44 7363
2394.90 7255
2395.36 7215
2395.82 7225
2396.29 6962
2396.75 7038
2397.21 6940
2397.67 6828
2398.13 6706
2398.59 6887
2399.06 6922
2399.52 6691
2399.98 6558
2400.44 6451
2400.90 6700
2401.37 6880
2401.83 6793
2402.29 6514
2402.75 6342
2403.21 6582
2403.68 6754
2404.14 6424
2404.60 6447
2405.06 6610
2405.52 6501
2405.99 6722
2406.45 6999
2406.91 7140
2407.37 6843
2407.84 6720
2408.30 6749
2408.76 6941
2409.22 6917
2409.69 6621
2410.15 6602
2410.61 6712
2411.08 6765
2411.54 6659
2412.00 6582
2412.47 6599
2412.93 6729
2413.39 6509
2413.85 6710
2414.32 6782
2414.78 6676
2415.24 6759
2415.71 6641
2416.17 6849
2416.63 7026
2417.10 7129
2417.56 7236
2418.02 7187
2418.49 7178
2418.95 7037
2419.42 7034
2419.88 7027
2420.34 7248
2420.81 7035
2421.27 6843
2421.73 6986
2422.20 7120
2422.66 7171
2423.13 7123
2423.59 7184
2424.06 7317
2424.52 7022
2424.98 7154
2425.45 7173
2425.91 6985
2426.38 6963
2426.84 6959
2427.31 6673
2427.77 6679
2428.23 6802
2428.70 6531
2429.16 6619
2429.63 6657
2430.09 6719
2430.56 6216
2431.02 6369
2431.49 6475
2431.95 6344
2432.42 6368
2432.88 6351
2433.35 6362
2433.81 6385
2434.28 6465
2434.74 6428
2435.21 6606
2435.67 6713
2436.14 6884
2436.60 6782
2437.07 6847
2437.53 6822
2438.00 6803
2438.47 6622
2438.93 6753
2439.40 7241
2439.86 7017
2440.33 7082
2440.79 7239
2441.26 7242
2441.73 7480
2442.19 7566
2442.66 7687
2443.12 7957
2443.59 7622
2444.05 7776
2444.52 7627
2444.99 7440
2445.45 7543
2445.92 7611
2446.39 7459
2446.85 7378
2447.32 7110
2447.78 7183
2448.25 6933
2448.72 6635
2449.18 6550
2449.65 6522
2450.12 6566
2450.58 6599
2451.05 6408
2451.52 6352
2451.98 6881
2452.45 6802
2452.92 6527
2453.39 6794
2453.85 6766
2454.32 6615
2454.79 6720
2455.25 6749
2455.72 7030
2456.19 6680
2456.65 6573
2457.12 6570
2457.59 6476
2458.06 6749
2458.52 6655
2458.99 6700
2459.46 6542
2459.93 6476
2460.39 6572
2460.86 6554
2461.33 6479
2461.80 6443
2462.27 6698
2462.73 6654
2463.20 6427
2463.67 6426
2464.14 6475
2464.60 6350
2465.07 6318
2465.54 6438
2466.01 6533
2466.48 6699
2466.95 6708
2467.41 6707
2467.88 6729
2468.35 6651
2468.82 6754
2469.29 6638
2469.76 6834
2470.22 6827
2470.69 6853
2471.16 6564
2471.63 6701
2472.10 6580
2472.57 6278
2473.04 6070
2473.51 6117
2473.97 6136
2474.44 6132
2474.91 6003
2475.38 6307
2475.85 6203
2476.32 6398
2476.79 6470
2477.26 6366
2477.73 6603
2478.20 6715
2478.67 6449
2479.13 6486
2479.60 6419
2480.07 6450
2480.54 6510
2481.01 6564
2481.48 6297
2481.95 6126
2482.42 6352
2482.89 6326
2483.36 6200
2483.83 6264
2484.30 6303
2484.77 6429
2485.24 6184
2485.71 6367
2486.18 6224
2486.65 6193
2487.12 6466
2487.59 6476
2488.06 6706
2488.53 6519
2489.00 6831
2489.47 7001
2489.94 6929
2490.41 6760
2490.88 7030
2491.35 7267
2491.83 7428
2492.30 7453
2492.77 7362
2493.24 7495
2493.71 7555
2494.18 7661
2494.65 7603
2495.12 7758
2495.59 7986
2496.06 8010
2496.53 7863
2497.00 7979
2497.48 7859
2497.95 7884
2498.42 7755
2498.89 7591
2499.36 7309
2499.83 7024
2500.30 6879
2500.77 6863
2501.25 6604
2501.72 6263
2502.19 6145
2502.66 6143
2503.13 6181
2503.60 6104
2504.08 6288
2504.55 6279
2505.02 6367
2505.49 6407
2505.96 6377
2506.44 6413
2506.91 6436
2507.38 6492
2507.85 6648
2508.32 6631
2508.80 6578
2509.27 6363
2509.74 6397
2510.21 6423
2510.68 6100
2511.16 6469
2511.63 6671
2512.10 6687
2512.57 6544
2513.05 7143
2513.52 7134
2513.99 6953
2514.47 6572
2514.94 6775
2515.41 6960
2515.88 6902
2516.36 6847
2516.83 6964
2517.30 6857
2517.78 6918
2518.25 7093
2518.72 6756
2519.19 7004
2519.67 7206
2520.14 7149
2520.61 6885
2521.09 6846
2521.56 6713
2522.03 7035
2522.51 7044
2522.98 6831
2523.46 7093
2523.93 6752
2524.40 6932
2524.88 6747
2525.35 6447
2525.82 6367
2526.30 6595
2526.77 6797
2527.25 7008
2527.72 7095
2528.19 7190
2528.67 6898
2529.14 7056
2529.62 7080
2530.09 7052
2530.56 7152
2531.04 7089
2531.51 6903
2531.99 6902
2532.46 6919
2532.94 6910
2533.41 7158
2533.89 7299
2534.36 7186
2534.83 7203
2535.31 7010
2535.78 7139
2536.26 7174
2536.73 7011
2537.21 6890
2537.68 6637
2538.16 6652
2538.63 6722
2539.11 6975
2539.58 6939
2540.06 6714
2540.53 6527
2541.01 6721
2541.48 6654
2541.96 6924
2542.43 6931
2542.91 6892
2543.39 6858
2543.86 6981
2544.34 7183
2544.81 6947
2545.29 6800
2545.76 6771
2546.24 6635
2546.71 6601
2547.19 6712
2547.67 6752
2548.14 6866
2548.62 6553
2549.09 6493
2549.57 6398
2550.05 6796
2550.52 6891
2551.00 7143
2551.47 6834
2551.95 6960
2552.43 7086
2552.90 6835
2553.38 7082
2553.86 7188
2554.33 7053
2554.81 7213
2555.29 7137
2555.76 7113
2556.24 6976
2556.72 7059
2557.19 7066
2557.67 6959
2558.15 6813
2558.62 6711
2559.10 6818
2559.58 6951
2560.05 6861
2560.53 6642
2561.01 6626
2561.48 6852
2561.96 6701
2562.44 6694
2562.92 6759
2563.39 6652
2563.87 6754
2564.35 6599
2564.83 6389
2565.30 6785
2565.78 6552
2566.26 6685
2566.74 6384
2567.21 6530
2567.69 6546
2568.17 6377
2568.65 6295
2569.12 6310
2569.60 6163
2570.08 6218
2570.56 6211
2571.04 6128
2571.51 6309
2571.99 6335
2572.47 6209
2572.95 6465
2573.43 6395
2573.91 6172
2574.38 6445
2574.86 6336
2575.34 6428
2575.82 6326
2576.30 6421
2576.78 6400
2577.25 6204
2577.73 6129
2578.21 6244
2578.69 6140
2579.17 6220
2579.65 6236
2580.13 6245
2580.61 6072
2581.09 6067
2581.56 6090
2582.04 6211
2582.52 6314
2583.00 6100
2583.48 6175
2583.96 6048
2584.44 6192
2584.92 6314
2585.40 6196
2585.88 6428
2586.36 6265
2586.84 6209
2587.32 6275
2587.79 6457
2588.27 6327
2588.75 6308
2589.23 6325
2589.71 6656
2590.19 6670
2590.67 6531
2591.15 6602
2591.63 6723
2592.11 6522
2592.59 6652
2593.07 6525
2593.55 6611
2594.03 6711
2594.51 6712
2594.99 6879
2595.47 6749
2595.95 6731
2596.43 6667
2596.92 6719
2597.40 6530
2597.88 6493
2598.36 6296
2598.84 6166
2599.32 6243
2599.80 6176
2600.28 6063
2600.76 6133
2601.24 6139
2601.72 6095
2602.20 6214
2602.68 6121
2603.16 6103
2603.65 6206
2604.13 6240
2604.61 6466
2605.09 6390
2605.57 6332
2606.05 6429
2606.53 6321
2607.01 6340
2607.50 6407
2607.98 6345
2608.46 6365
2608.94 6211
2609.42 6298
2609.90 6296
2610.38 6296
2610.87 6392
2611.35 6447
2611.83 6388
2612.31 6523
2612.79 6303
2613.28 6229
2613.76 6017
2614.24 6150
2614.72 6224
2615.20 6383
2615.69 6453
2616.17 6282
2616.65 6336
2617.13 6233
2617.62 6398
2618.10 6335
2618.58 6620
2619.06 6687
2619.54 6651
2620.03 6594
2620.51 6545
2620.99 6583
2621.48 6231
2621.96 6232
2622.44 6393
2622.92 6054
2623.41 6108
2623.89 6231
2624.37 6318
2624.86 6364
2625.34 6222
2625.82 6217
2626.30 6425
2626.79 6604
2627.27 6472
2627.75 6474
2628.24 6604
2628.72 6557
2629.20 6456
2629.69 6512
2630.17 6606
2630.65 7133
2631.14 7191
2631.62 7163
2632.11 7349
2632.59 7429
2633.07 7538
2633.56 7709
2634.04 7796
2634.52 7732
2635.01 7532
2635.49 7313
2635.98 7469
2636.46 7273
2636.94 7103
2637.43 6795
2637.91 6821
2638.40 6517
2638.88 6404
2639.37 6619
2639.85 6382
2640.33 6423
2640.82 6373
2641.30 6492
2641.79 6479
2642.27 6453
2642.76 6516
2643.24 6420
2643.73 6492
2644.21 6395
2644.70 6325
2645.18 6214
2645.67 6408
2646.15 6404
2646.64 6318
2647.12 6389
2647.61 6267
2648.09 6483
2648.58 6535
2649.06 6450
2649.55 6658
2650.03 6678
2650.52 6661
2651.00 6573
2651.49 6853
2651.97 6736
2652.46 6615
2652.95 6691
2653.43 6740
2653.92 6459
2654.40 6839
2654.89 7065
2655.37 7217
2655.86 7401
2656.35 7495
2656.83 7611
2657.32 7918
2657.80 7969
2658.29 8020
2658.78 7701
2659.26 7733
2659.75 7569
2660.23 7348
2660.72 7340
2661.21 7165
2661.69 6815
2662.18 6567
2662.67 6501
2663.15 6425
2663.64 6624
2664.13 6679
2664.61 6255
2665.10 6433
2665.59 6464
2666.07 6158
2666.56 6032
2667.05 6070
2667.53 6057
2668.02 6001
2668.51 6194
2668.99 6356
2669.48 6189
2669.97 6280
2670.46 6055
2670.94 5922
2671.43 5972
2671.92 6299
2672.40 6517
2672.89 6664
2673.38 6632
2673.87 7065
2674.35 7241
2674.84 7425
2675.33 7783
2675.82 8062
2676.31 8379
2676.79 8632
2677.28 8388
2677.77 8259
2678.26 8076
2678.74 8224
2679.23 7980
2679.72 7947
2680.21 7765
2680.70 7158
2681.18 6833
2681.67 6872
2682.16 6929
2682.65 6784
2683.14 6710
2683.63 6540
2684.11 6548
2684.60 6515
2685.09 6468
2685.58 6370
2686.07 6305
2686.56 6375
2687.05 6337
2687.53 6173
2688.02 6423
2688.51 6189
2689.00 6276
2689.49 6114
2689.98 6022
2690.47 6239
2690.96 6170
2691.45 6237
2691.94 6310
2692.42 6293
2692.91 6250
2693.40 5978
2693.89 5824
2694.38 5898
2694.87 5864
2695.36 5979
2695.85 6195
2696.34 6128
2696.83 6187
2697.32 6198
2697.81 6136
2698.30 5980
2698.79 5977
2699.28 6235
2699.77 6365
2700.26 6286
2700.75 6180
2701.24 6303
2701.73 6479
2702.22 6444
2702.71 6663
2703.20 6651
2703.69 6753
2704.18 6893
2704.67 6951
2705.16 6904
2705.65 6841
2706.14 6745
2706.63 6910
2707.12 6674
2707.61 6470
2708.10 6585
2708.59 6488
2709.08 6454
2709.57 6355
2710.06 6132
2710.56 6053
2711.05 5947
2711.54 6000
2712.03 5933
2712.52 5910
2713.01 5910
2713.50 6120
2713.99 6244
2714.48 6330
2714.98 6098
2715.47 6399
2715.96 6428
2716.45 6439
2716.94 6354
2717.43 6204
2717.92 5964
2718.42 6056
2718.91 6051
2719.40 5958
2719.89 5836
2720.38 5805
2720.87 5996
2721.37 6040
2721.86 6051
2722.35 6040
2722.84 5954
2723.33 6097
2723.82 6126
2724.32 6084
2724.81 5994
2725.30 5963
2725.79 6085
2726.29 6250
2726.78 6107
2727.27 6004
2727.76 6174
2728.26 6155
2728.75 5992
2729.24 5910
2729.73 5851
2730.23 6000
2730.72 6019
2731.21 5850
2731.70 5774
2732.20 5911
2732.69 6274
2733.18 6394
2733.67 6292
2734.17 6390
2734.66 6319
2735.15 6533
2735.65 6800
2736.14 6665
2736.63 6740
2737.13 6570
2737.62 6419
2738.11 6518
2738.61 6415
2739.10 6429
2739.59 6211
2740.09 6076
2740.58 6359
2741.07 6292
2741.57 6297
2742.06 6377
2742.55 6142
2743.05 6175
2743.54 6198
2744.04 6090
2744.53 6153
2745.02 6007
2745.52 5843
2746.01 5871
2746.51 5879
2747.00 5774
2747.49 5945
2747.99 5879
2748.48 5959
2748.98 6017
2749.47 6105
2749.97 6070
2750.46 6023
2750.96 5729
2751.45 6157
2751.94 6066
2752.44 6124
2752.93 6305
2753.43 5927
2753.92 5955
2754.42 6184
2754.91 6370
2755.41 6375
2755.90 6264
2756.40 6111
2756.89 6160
2757.39 6269
2757.88 6437
2758.38 6545
2758.87 6322
2759.37 6311
2759.86 6250
2760.36 6217
2760.85 6421
2761.35 6336
2761.84 6369
2762.34 6312
2762.84 6436
2763.33 6345
2763.83 6547
2764.32 6484
2764.82 6502
2765.31 6553
2765.81 6440
2766.31 6100
2766.80 6014
2767.30 5988
2767.79 6266
2768.29 6228
2768.79 6222
2769.28 6253
2769.78 6255
2770.27 6077
2770.77 6059
2771.27 6282
2771.76 6615
2772.26 6386
2772.76 6260
2773.25 6407
2773.75 6583
2774.25 6800
2774.74 6777
2775.24 7211
2775.74 7356
2776.23 7662
2776.73 8237
2777.23 8430
2777.72 8507
2778.22 8810
2778.72 8976
2779.21 8911
2779.71 8504
2780.21 8588
2780.71 8623
2781.20 8110
2781.70 7651
2782.20 7461
2782.69 7242
2783.19 6749
2783.69 6592
2784.19 6732
2784.68 6338
2785.18 6389
2785.68 6169
2786.18 6109
2786.67 6129
2787.17 6348
2787.67 6182
2788.17 6062
2788.67 6138
2789.16 5917
2789.66 5800
2790.16 5667
2790.66 5850
2791.16 5928
2791.65 5949
2792.15 5848
2792.65 6078
2793.15 5911
2793.65 5800
2794.14 6047
2794.64 6118
2795.14 5931
2795.64 5841
2796.14 5958
2796.64 5920
2797.14 5933
2797.63 5973
2798.13 5940
2798.63 5917
2799.13 6276
2799.63 6364
2800.13 6128
2800.63 6310
2801.13 6131
2801.63 6258
2802.12 6225
2802.62 6065
2803.12 5999
2803.62 5925
2804.12 5910
2804.62 6010
2805.12 6058
2805.62 5871
2806.12 5856
2806.62 5876
2807.12 5962
2807.62 6086
2808.12 6095
2808.62 6396
2809.12 6587
2809.62 6590
2810.12 6564
2810.62 6674
2811.12 6945
2811.61 7042
2812.11 6939
2812.61 7118
2813.11 6993
2813.62 6842
2814.12 6910
2814.62 6830
2815.12 6939
2815.62 6943
2816.12 6772
2816.62 6476
2817.12 6610
2817.62 6761
2818.12 6551
2818.62 6426
2819.12 6407
2819.62 6253
2820.12 5989
2820.62 6042
2821.12 5939
2821.62 5931
2822.12 5954
2822.62 5883
2823.13 5886
2823.63 5884
2824.13 5923
2824.63 5682
2825.13 5705
2825.63 5795
2826.13 5950
2826.63 5822
2827.13 6040
2827.64 6184
2828.14 5941
2828.64 5831
2829.14 5792
2829.64 5720
2830.14 6056
2830.64 5946
2831.15 5778
2831.65 5883
2832.15 5908
2832.65 5962
2833.15 5886
2833.65 5970
2834.16 6052
2834.66 5708
2835.16 5884
2835.66 6071
2836.16 6081
2836.67 6221
2837.17 6282
2837.67 6389
2838.17 6377
2838.68 6288
2839.18 6275
2839.68 6437
2840.18 6528
2840.69 6366
2841.19 6051
2841.69 6216
2842.19 6205
2842.70 5999
2843.20 6001
2843.70 6099
2844.20 6069
2844.71 6152
2845.21 6173
2845.71 6293
2846.22 6419
2846.72 6299
2847.22 6426
2847.73 6693
2848.23 6709
2848.73 6773
2849.23 6917
2849.74 6787
2850.24 7103
2850.74 7135
2851.25 7218
2851.75 7204
2852.26 7021
2852.76 7070
2853.26 6847
2853.77 6818
2854.27 6689
2854.77 6774
2855.28 6861
2855.78 6807
2856.28 6684
2856.79 6451
2857.29 6304
2857.80 6348
2858.30 6329
2858.80 6479
2859.31 6478
2859.81 6231
2860.32 6496
2860.82 6549
2861.33 6109
2861.83 6030
2862.33 5950
2862.84 5957
2863.34 6016
2863.85 5949
2864.35 5968
2864.86 5813
2865.36 5807
2865.87 5848
2866.37 5812
2866.88 5833
2867.38 5827
2867.89 5869
2868.39 6043
2868.90 5895
2869.40 6113
2869.91 6193
2870.41 6278
2870.92 6276
2871.42 6141
2871.93 6228
2872.43 6368
2872.94 6616
2873.44 6679
2873.95 6582
2874.45 6770
2874.96 6892
2875.46 6853
2875.97 6972
2876.48 7398
2876.98 7376
2877.49 7257
2877.99 7344
2878.50 7197
2879.00 7136
2879.51 7006
2880.02 7182
2880.52 7102
2881.03 6896
2881.53 6721
2882.04 6810
2882.55 6791
2883.05 6804
2883.56 6672
2884.07 6802
2884.57 6623
2885.08 6670
2885.59 6604
2886.09 6614
2886.60 6431
2887.10 6694
2887.61 6654
2888.12 6560
2888.62 6255
2889.13 6546
2889.64 6393
2890.15 6648
2890.65 6542
2891.16 6663
2891.67 6628
2892.17 6478
2892.68 6388
2893.19 6379
2893.69 6374
2894.20 6324
2894.71 6473
2895.22 6400
2895.72 6693
2896.23 6615
2896.74 6746
2897.25 6674
2897.75 6813
2898.26 6761
2898.77 6890
2899.28 6856
2899.78 6955
2900.29 7103
2900.80 6923
2901.31 6882
2901.81 6846
2902.32 7004
2902.83 6897
2903.34 7118
2903.85 7211
2904.35 7352
2904.86 7195
2905.37 7446
2905.88 7409
2906.39 7193
2906.90 7355
2907.40 7509
2907.91 7515
2908.42 7323
2908.93 7279
2909.44 7367
2909.95 7463
2910.46 7186
2910.96 6887
2911.47 6859
2911.98 6630
2912.49 6474
2913.00 6561
2913.51 6529
2914.02 6460
2914.53 6235
2915.04 6345
2915.54 6412
2916.05 6288
2916.56 6379
2917.07 6316
2917.58 6209
2918.09 6209
2918.60 5870
2919.11 5928
2919.62 6066
2920.13 6005
2920.64 5752
2921.15 5866
2921.66 6000
2922.17 5781
2922.68 5892
2923.19 5890
2923.70 5827
2924.21 6040
2924.72 5931
2925.23 5868
2925.74 5995
2926.25 5988
2926.76 5997
2927.27 5938
2927.78 5905
2928.29 5997
2928.80 5772
2929.31 5676
2929.82 5907
2930.33 6082
2930.84 5937
2931.35 5744
2931.86 5649
2932.37 5704
2932.88 5723
2933.39 5864
2933.90 5878
2934.41 5666
2934.92 5926
2935.43 5991
2935.94 6104
2936.45 6172
2936.97 6240
2937.48 6180
2937.99 6250
2938.50 6433
2939.01 6551
2939.52 6349
2940.03 6389
2940.54 6538
2941.05 6670
2941.57 6555
2942.08 6702
2942.59 6697
2943.10 6521
2943.61 6762
2944.12 6777
2944.63 6834
2945.15 6562
2945.66 6790
2946.17 7067
2946.68 7181
2947.19 7080
2947.71 7139
2948.22 7461
2948.73 7282
2949.24 7273
2949.75 7281
2950.27 7411
2950.78 6859
2951.29 6800
2951.80 6849
2952.31 6609
2952.83 6411
2953.34 6345
2953.85 6266
2954.36 6046
2954.88 6091
2955.39 6007
2955.90 5809
2956.41 6006
2956.93 5903
2957.44 5900
2957.95 5975
2958.47 6059
2958.98 5955
2959.49 5975
2960.00 5987
2960.52 6295
2961.03 6288
2961.54 6346
2962.06 6209
2962.57 6435
2963.08 6519
2963.60 6672
2964.11 6499
2964.62 6809
2965.14 6622
2965.65 6567
2966.16 6624
2966.68 6560
2967.19 6299
2967.70 6056
2968.22 6131
2968.73 5934
2969.24 5679
2969.76 5685
2970.27 5438
2970.79 5642
2971.30 5528
2971.81 5590
2972.33 5530
2972.84 5760
2973.36 5719
2973.87 5757
2974.38 5879
2974.90 5796
2975.41 6027
2975.93 5978
2976.44 5847
2976.96 5828
2977.47 5909
2977.99 6032
2978.50 5936
2979.01 5934
2979.53 5967
2980.04 6081
2980.56 6003
2981.07 6011
2981.59 6126
2982.10 6105
2982.62 6008
2983.13 5742
2983.65 5905
2984.16 5976
2984.68 6002
2985.19 6155
2985.71 6332
2986.22 6428
2986.74 6487
2987.25 6508
2987.77 6663
2988.28 6888
2988.80 6762
2989.32 6666
2989.83 6622
2990.35 6615
2990.86 6639
2991.38 6343
2991.89 6329
2992.41 6348
2992.92 6153
2993.44 5965
2993.96 6253
2994.47 6130
2994.99 6220
2995.50 6445
2996.02 6469
2996.54 6434
2997.05 6745
2997.57 6902
2998.09 7101
2998.60 7023
2999.12 7231
2999.63 7599
3000.15 7681
3000.67 7520
3001.18 7498
3001.70 7307
3002.22 7164
3002.73 7163
3003.25 7233
3003.77 7188
3004.28 7133
3004.80 7637
3005.32 7908
3005.83 7952
3006.35 8064
3006.87 8150
3007.39 7957
3007.90 7956
3008.42 7841
3008.94 7587
3009.45 7306
3009.97 6980
3010.49 6815
3011.01 6704
3011.52 6426
3012.04 6225
3012.56 6299
3013.08 6172
3013.59 6048
3014.11 5995
3014.63 5920
3015.15 6222
3015.66 6464
3016.18 6427
3016.70 6529
3017.22 6665
3017.74 6762
3018.25 6684
3018.77 6823
3019.29 7065
3019.81 7242
3020.33 7421
3020.84 7444
3021.36 7372
3021.88 7531
3022.40 7391
3022.92 7223
3023.44 7004
3023.95 7095
3024.47 6902
3024.99 7106
3025.51 7028
3026.03 6903
3026.55 6569
3027.07 6695
3027.58 6651
3028.10 6386
3028.62 6437
3029.14 6496
3029.66 6609
3030.18 6501
3030.70 6383
3031.22 6453
3031.74 6422
3032.26 6320
3032.77 6211
3033.29 6285
3033.81 6330
3034.33 6386
3034.85 6318
3035.37 6313
3035.89 6328
3036.41 6396
3036.93 6259
3037.45 6303
3037.97 6408
3038.49 6422
3039.01 6569
3039.53 6359
3040.05 6042
3040.57 6229
3041.09 6115
3041.61 6204
3042.13 6303
3042.65 6167
3043.17 6031
3043.69 6195
3044.21 6094
3044.73 5930
3045.25 5912
3045.77 5857
3046.29 5938
3046.81 6043
3047.33 6292
3047.85 6055
3048.37 5958
3048.89 6283
3049.41 6218
3049.93 6432
3050.45 6117
3050.98 5921
3051.50 6069
3052.02 6174
3052.54 6080
3053.06 5821
3053.58 6144
3054.10 6097
3054.62 5916
3055.14 5985
3055.66 5955
3056.19 5973
3056.71 6173
3057.23 6024
3057.75 5857
3058.27 5993
3058.79 6078
3059.31 6325
3059.84 6300
3060.36 6204
3060.88 5960
3061.40 5770
3061.92 5936
3062.44 5910
3062.97 5878
3063.49 5906
3064.01 5908
3064.53 6107
3065.05 6051
3065.58 5939
3066.10 6024
3066.62 6330
3067.14 6185
3067.66 6397
3068.19 6270
3068.71 6230
3069.23 6251
3069.75 6303
3070.28 6213
3070.80 6373
3071.32 6279
3071.84 6369
3072.37 6151
3072.89 6092
3073.41 5919
3073.93 5851
3074.46 5760
3074.98 6085
3075.50 5900
3076.03 6001
3076.55 6100
3077.07 5988
3077.59 5985
3078.12 5964
3078.64 6069
3079.16 6149
3079.69 6290
3080.21 6403
3080.73 6330
3081.26 6504
3081.78 6331
3082.30 6435
3082.83 6633
3083.35 6618
3083.87 6696
3084.40 6616
3084.92 6642
3085.45 6616
3085.97 6757
3086.49 6606
3087.02 6356
3087.54 6343
3088.06 6528
3088.59 6385
3089.11 6226
3089.64 6169
3090.16 6564
3090.68 6176
3091.21 6224
3091.73 6063
3092.26 5932
3092.78 6045
3093.31 5946
3093.83 6203
3094.36 6004
3094.88 6100
3095.40 6184
3095.93 6213
3096.45 6041
3096.98 6201
3097.50 6139
3098.03 5971
3098.55 6065
3099.08 6095
3099.60 6237
3100.13 6440
3100.65 6473
3101.18 6390
3101.70 6540
3102.23 6508
3102.75 6441
3103.28 6790
3103.80 6782
3104.33 6862
3104.85 7062
3105.38 7539
3105.90 7553
3106.43 7554
3106.96 7423
3107.48 7013
3108.01 6862
3108.53 6465
3109.06 6341
3109.58 6246
3110.11 6038
3110.64 5943
3111.16 5783
3111.69 5834
3112.21 5614
3112.74 5635
3113.27 5555
3113.79 5537
3114.32 5560
3114.84 5687
3115.37 5644
3115.90 5751
3116.42 5688
3116.95 5795
3117.48 5929
3118.00 5719
3118.53 5612
3119.06 5463
3119.58 5569
3120.11 5572
3120.64 5423
3121.16 5454
3121.69 5608
3122.22 5807
3122.74 5741
3123.27 5691
3123.80 5786
3124.32 5721
3124.85 5814
3125.38 5816
3125.90 5873
3126.43 5840
3126.96 5911
3127.49 5693
3128.01 5554
3128.54 5648
3129.07 5682
3129.60 5408
3130.12 5373
3130.65 5808
3131.18 5729
3131.71 5859
3132.23 5905
3132.76 5837
3133.29 5910
3133.82 5741
3134.35 5720
3134.87 5651
3135.40 5661
3135.93 5561
3136.46 5595
3136.99 5466
3137.51 5554
3138.04 5476
3138.57 5306
3139.10 5426
3139.63 5469
3140.15 5634
3140.68 5439
3141.21 5417
3141.74 5292
3142.27 5200
3142.80 5398
3143.33 5548
3143.85 5584
3144.38 5427
3144.91 5519
3145.44 5715
3145.97 5759
3146.50 5724
3147.03 6057
3147.56 6096
3148.08 6329
3148.61 6566
3149.14 6702
3149.67 6848
3150.20 7056
3150.73 7328
3151.26 7427
3151.79 7562
3152.32 7758
3152.85 7678
3153.38 7207
3153.91 7258
3154.44 7102
3154.97 6749
3155.50 6506
3156.03 6278
3156.56 6349
3157.08 6233
3157.61 6073
3158.14 6218
3158.67 6206
3159.20 6028
3159.73 5992
3160.26 6010
3160.79 5940
3161.32 5924
3161.85 5999
3162.39 6154
3162.92 5877
3163.45 5812
3163.98 6057
3164.51 5944
3165.04 6094
3165.57 5881
3166.10 5942
3166.63 5761
3167.16 5737
3167.69 5671
3168.22 5571
3168.75 5566
3169.28 5592
3169.81 5566
3170.34 5416
3170.87 5564
3171.41 5512
3171.94 5475
3172.47 5573
3173.00 5799
3173.53 5865
3174.06 5927
3174.59 6086
3175.12 6039
3175.65 5936
3176.19 6182
3176.72 6320
3177.25 6452
3177.78 6331
3178.31 6490
3178.84 6503
3179.38 6256
3179.91 6387
3180.44 6348
3180.97 6251
3181.50 6040
3182.03 6014
3182.57 5617
3183.10 5726
3183.63 5830
3184.16 5737
3184.69 5652
3185.23 5707
3185.76 5925
3186.29 5787
3186.82 5939
3187.36 6006
3187.89 5856
3188.42 5903
3188.95 5951
3189.49 5756
3190.02 5735
3190.55 5838
3191.08 5969
3191.62 5840
3192.15 5747
3192.68 6037
3193.21 5931
3193.75 5853
3194.28 5898
3194.81 5935
3195.35 5797
3195.88 5944
3196.41 6138
3196.94 5884
3197.48 5824
3198.01 6015
3198.54 6091
3199.08 5914
3199.61 6012
3200.14 5974
3200.68 6107
3201.21 6145
3201.74 6154
3202.28 6293
3202.81 6410
3203.35 6571
3203.88 6735
3204.41 6694
3204.95 6498
3205.48 6577
3206.01 6654
3206.55 6429
3207.08 6299
3207.62 6279
3208.15 6394
3208.68 6380
3209.22 6607
3209.75 6630
3210.29 6856
3210.82 7106
3211.36 7274
3211.89 7685
3212.42 7988
3212.96 8537
3213.49 8747
3214.03 8779
3214.56 8536
3215.10 8682
3215.63 8348
3216.17 7885
3216.70 7781
3217.24 7308
3217.77 6906
3218.31 6464
3218.84 6436
3219.38 6463
3219.91 6263
3220.45 6247
3220.98 6328
3221.52 6481
3222.05 6633
3222.59 6845
3223.12 6943
3223.66 7136
3224.19 7389
3224.73 7563
3225.26 7799
3225.80 7844
3226.33 8231
3226.87 8108
3227.41 7838
3227.94 7815
3228.48 7421
3229.01 7062
3229.55 6646
3230.08 6612
3230.62 6630
3231.16 6460
3231.69 6182
3232.23 5978
3232.76 5966
3233.30 5866
3233.84 5956
3234.37 5966
3234.91 5871
3235.45 5983
3235.98 6189
3236.52 6162
3237.05 6253
3237.59 6399
3238.13 6550
3238.66 6783
3239.20 6860
3239.74 7231
3240.27 7395
3240.81 7649
3241.35 7682
3241.88 7534
3242.42 7527
3242.96 7367
3243.50 7262
3244.03 7405
3244.57 6967
3245.11 6679
3245.64 6539
3246.18 6345
3246.72 6074
3247.26 6130
3247.79 6102
3248.33 6101
3248.87 6046
3249.40 6267
3249.94 6257
3250.48 6300
3251.02 6591
3251.56 6637
3252.09 6309
3252.63 6332
3253.17 6559
3253.71 6594
3254.24 6420
3254.78 6688
3255.32 6762
3255.86 6414
3256.40 6283
3256.93 6316
3257.47 6288
3258.01 6292
3258.55 6401
3259.09 6563
3259.63 6449
3260.16 6782
3260.70 6871
3261.24 7098
3261.78 7262
3262.32 7592
3262.86 8080
3263.39 8351
3263.93 8496
3264.47 8707
3265.01 8601
3265.55 8504
3266.09 8397
3266.63 8397
3267.17 7892
3267.71 7841
3268.24 7686
3268.78 7507
3269.32 6876
3269.86 6552
3270.40 6600
3270.94 6718
3271.48 6563
3272.02 6409
3272.56 6242
3273.10 6063
3273.64 6118
3274.18 6336
3274.72 6360
3275.26 6283
3275.80 6227
3276.34 6221
3276.87 6354
3277.41 6562
3277.95 6588
3278.49 6538
3279.03 6576
3279.57 6380
3280.11 6549
3280.65 6658
3281.19 7010
3281.73 6787
3282.27 6658
3282.81 6711
3283.36 6459
3283.90 6415
3284.44 6473
3284.98 6573
3285.52 6705
3286.06 6677
3286.60 6741
3287.14 6535
3287.68 6627
3288.22 6737
3288.76 6829
3289.30 6879
3289.84 6695
3290.38 6634
3290.92 6552
3291.46 6408
3292.01 6337
3292.55 6382
3293.09 6205
3293.63 6211
3294.17 6189
3294.71 6079
3295.25 6102
3295.79 6484
3296.34 6547
3296.88 6475
3297.42 6812
3297.96 6449
3298.50 6538
3299.04 6571
3299.58 6683
3300.13 6887
3300.67 6445
3301.21 6588
3301.75 6533
3302.29 6245
3302.83 6163
3303.38 6242
3303.92 6550
3304.46 6454
3305.00 6350
3305.54 6318
3306.09 6314
3306.63 6114
3307.17 5940
3307.71 6181
3308.26 6181
3308.80 5899
3309.34 5966
3309.88 6008
3310.43 5879
3310.97 5811
3311.51 5825
3312.05 5788
3312.60 5884
3313.14 5991
3313.68 6153
3314.22 6141
3314.77 6144
3315.31 6165
3315.85 6215
3316.40 6259
3316.94 6290
3317.48 6399
3318.03 6233
3318.57 6343
3319.11 6360
3319.65 6223
3320.20 6159
3320.74 6024
3321.28 5985
3321.83 5930
3322.37 5934
3322.92 5906
3323.46 6105
3324.00 6219
3324.55 6148
3325.09 6156
3325.63 6302
3326.18 6199
3326.72 6098
3327.27 6375
3327.81 6441
3328.35 6240
3328.90 6103
3329.44 5925
3329.99 5783
3330.53 5640
3331.07 5885
3331.62 5670
3332.16 5561
3332.71 5442
3333.25 5276
3333.80 5210
3334.34 5446
3334.88 5253
3335.43 5312
3335.97 5331
3336.52 5615
3337.06 5626
3337.61 5673
3338.15 5714
3338.70 5830
3339.24 5649
3339.79 5655
3340.33 5679
3340.88 5609
3341.42 5546
3341.97 5723
3342.51 6030
3343.06 5885
3343.60 6025
3344.15 5794
3344.69 5933
3345.24 5818
3345.78 5814
3346.33 5838
3346.87 5913
3347.42 5742
3347.97 5771
3348.51 5967
3349.06 6053
3349.60 6183
3350.15 6204
3350.69 6219
3351.24 6264
3351.79 6300
3352.33 6336
3352.88 6352
3353.42 6096
3353.97 5939
3354.52 5846
3355.06 5862
3355.61 5859
3356.15 5535
3356.70 5737
3357.25 5554
3357.79 5648
3358.34 5692
3358.89 5762
3359.43 5528
3359.98 5554
3360.53 5531
3361.07 5258
3361.62 5222
3362.17 5535
3362.71 5190
3363.26 5274
3363.81 5337
3364.35 5484
3364.90 5490
3365.45 5465
3365.99 5332
3366.54 5106
3367.09 5143
3367.64 5214
3368.18 5219
3368.73 5360
3369.28 5478
3369.82 5489
3370.37 5475
3370.92 5513
3371.47 5671
3372.01 5851
3372.56 5753
3373.11 5831
3373.66 5654
3374.21 5632
3374.75 5709
3375.30 5708
3375.85 5522
3376.40 5565
3376.94 5533
3377.49 5399
3378.04 5395
3378.59 5129
3379.14 5097
3379.68 5188
3380.23 5083
3380.78 5096
3381.33 5162
3381.88 5136
3382.43 5341
3382.97 5229
3383.52 5055
3384.07 5028
3384.62 4922
3385.17 4849
3385.72 4932
3386.27 5067
3386.81 5005
3387.36 5060
3387.91 5034
3388.46 5222
3389.01 5220
3389.56 5076
3390.11 5364
3390.66 5370
3391.21 5524
3391.76 5469
3392.30 5453
3392.85 5856
3393.40 5687
3393.95 5631
3394.50 5647
3395.05 5473
3395.60 5324
3396.15 5540
3396.70 5458
3397.25 5281
3397.80 5388
3398.35 5296
3398.90 5445
3399.45 5222
3400.00 5167
3400.55 5236
3401.10 5131
3401.65 5186
3402.20 5186
3402.75 5115
3403.30 5165
3403.85 5360
3404.40 5463
3404.95 5285
3405.50 5341
3406.05 5426
3406.60 5282
3407.15 5452
3407.70 5384
3408.25 5433
3408.80 5349
3409.35 5381
3409.90 5213
3410.45 5050
3411.00 5101
3411.55 5013
3412.10 4869
3412.66 5116
3413.21 5205
3413.76 5003
3414.31 5310
3414.86 5423
3415.41 5295
3415.96 5271
3416.51 5448
3417.06 5204
3417.61 5176
3418.17 5113
3418.72 5122
3419.27 5161
3419.82 5172
3420.37 5247
3420.92 5241
3421.47 5135
3422.03 5153
3422.58 5215
3423.13 5225
3423.68 5358
3424.23 5457
3424.78 5459
3425.34 5551
3425.89 5528
3426.44 5385
3426.99 5513
3427.54 5642
3428.10 5760
3428.65 5562
3429.20 5526
3429.75 5379
3430.31 5432
3430.86 5317
3431.41 5468
3431.96 5426
3432.51 5270
3433.07 5300
3433.62 5303
3434.17 5483
3434.72 5446
3435.28 5432
3435.83 5310
3436.38 5404
3436.94 5374
3437.49 5532
3438.04 5448
3438.59 5171
3439.15 5477
3439.70 5641
3440.25 5353
3440.81 5182
3441.36 5278
3441.91 5268
3442.47 5437
3443.02 5223
3443.57 5149
3444.13 5244
3444.68 5108
3445.23 5269
3445.79 5205
3446.34 5142
3446.89 5248
3447.45 5260
3448.00 5281
3448.55 5188
3449.11 5153
3449.66 5199
3450.22 4988
3450.77 5082
3451.32 5094
3451.88 5218
3452.43 5042
3452.99 5033
3453.54 4988
3454.09 4887
3454.65 5040
3455.20 5211
3455.76 5055
3456.31 4763
3456.87 4916
3457.42 4937
3457.97 4962
3458.53 5155
3459.08 5072
3459.64 4942
3460.19 5133
3460.75 5247
3461.30 5263
3461.86 5153
3462.41 5385
3462.97 5449
3463.52 5663
3464.08 5594
3464.63 5525
3465.19 5579
3465.74 5624
3466.30 5735
3466.85 5814
3467.41 5754
3467.96 5942
3468.52 5671
3469.07 5708
3469.63 5792
3470.18 5918
3470.74 5936
3471.30 6034
3471.85 5833
3472.41 5815
3472.96 5984
3473.52 6085
3474.07 6046
3474.63 5900
3475.19 5715
3475.74 5870
3476.30 5967
3476.85 5954
3477.41 5912
3477.97 5710
3478.52 5728
3479.08 5761
3479.63 5853
3480.19 5879
3480.75 6151
3481.30 6166
3481.86 6163
3482.42 6170
3482.97 6111
3483.53 6440
3484.08 6273
3484.64 6229
3485.20 5959
3485.75 5791
3486.31 6059
3486.87 6176
3487.43 6175
3487.98 6420
3488.54 6724
3489.10 6717
3489.65 7097
3490.21 7428
3490.77 7951
3491.32 8299
3491.88 8791
3492.44 9147
3493.00 9248
3493.55 9527
3494.11 9846
3494.67 10053
3495.23 10254
3495.78 9941
3496.34 9578
3496.90 9367
3497.46 9349
3498.01 8897
3498.57 8916
3499.13 8672
3499.69 9430
3500.24 9977
3500.80 10515
3501.36 11186
3501.92 11936
3502.48 13027
3503.03 14075
3503.59 15599
3504.15 17421
3504.71 19556
3505.27 22143
3505.83 24676
3506.38 27599
3506.94 29988
3507.50 31348
3508.06 32512
3508.62 32033
3509.18 31239
3509.74 29397
3510.29 26927
3510.85 24176
3511.41 21151
3511.97 18296
3512.53 15755
3513.09 13519
3513.65 11740
3514.21 10400
3514.76 9643
3515.32 8790
3515.88 8369
3516.44 7749
3517.00 7127
3517.56 7013
3518.12 6931
3518.68 6870
3519.24 6725
3519.80 6764
3520.36 6545
3520.92 6277
3521.48 6425
3522.04 6384
3522.60 6112
3523.16 6079
3523.71 6024
3524.27 5911
3524.83 5963
3525.39 6087
3525.95 6190
3526.51 6120
3527.07 6118
3527.63 6136
3528.19 6189
3528.75 6287
3529.31 6389
3529.87 6383
3530.44 6191
3531.00 6373
3531.56 6590
3532.12 6626
3532.68 6547
3533.24 6648
3533.80 6810
3534.36 6929
3534.92 7351
3535.48 7514
3536.04 7794
3536.60 7742
3537.16 7590
3537.72 7632
3538.28 7699
3538.84 7455
3539.41 7152
3539.97 6900
3540.53 6847
3541.09 6869
3541.65 7007
3542.21 7044
3542.77 7214
3543.33 7239
3543.89 7606
3544.46 7800
3545.02 8235
3545.58 8366
3546.14 8442
3546.70 8402
3547.26 8259
3547.83 8125
3548.39 7845
3548.95 7538
3549.51 7313
3550.07 6803
3550.63 6663
3551.20 6488
3551.76 6331
3552.32 6243
3552.88 6080
3553.44 6009
3554.01 5602
3554.57 5661
3555.13 5736
3555.69 5605
3556.26 5730
3556.82 5631
3557.38 5547
3557.94 5556
3558.50 5621
3559.07 5526
3559.63 5376
3560.19 5588
3560.76 5526
3561.32 5633
3561.88 5863
3562.44 5835
3563.01 5971
3563.57 6153
3564.13 6055
3564.70 6191
3565.26 6005
3565.82 5952
3566.38 5809
3566.95 5819
3567.51 6001
3568.07 5933
3568.64 5956
3569.20 5884
3569.76 5643
3570.33 5613
3570.89 5600
3571.45 5650
3572.02 5788
3572.58 5594
3573.15 5429
3573.71 5494
3574.27 5478
3574.84 5414
3575.40 5584
3575.96 5665
3576.53 5801
3577.09 5978
3577.66 6030
3578.22 6069
3578.78 6010
3579.35 6017
3579.91 6129
3580.48 6288
3581.04 6384
3581.61 6461
3582.17 6283
3582.73 6487
3583.30 6537
3583.86 6352
3584.43 6268
3584.99 6270
3585.56 6170
3586.12 6216
3586.69 6050
3587.25 6014
3587.82 5965
3588.38 5897
3588.95 5664
3589.51 5826
3590.08 5755
3590.64 5467
3591.21 5482
3591.77 5409
3592.34 5477
3592.90 5247
3593.47 5010
3594.03 5223
3594.60 5166
3595.16 5189
3595.73 5196
3596.29 5163
3596.86 5206
3597.42 5136
3597.99 5311
3598.56 5357
3599.12 5436
3599.69 5283
3600.25 5550
3600.82 5572
3601.38 5564
3601.95 5697
3602.52 5624
3603.08 5525
3603.65 5468
3604.21 5381
3604.78 5245
3605.35 5248
3605.91 5230
3606.48 5454
3607.05 5547
3607.61 5254
3608.18 5162
3608.74 5192
3609.31 4965
3609.88 4810
3610.44 4871
3611.01 5058
3611.58 4987
3612.14 4849
3612.71 4828
3613.28 4857
3613.84 5081
3614.41 4963
3614.98 5064
3615.55 5233
3616.11 5282
3616.68 5189
3617.25 5282
3617.81 5558
3618.38 5299
3618.95 5514
3619.52 5803
3620.08 5806
3620.65 5984
3621.22 6076
3621.79 6158
3622.35 6196
3622.92 6172
3623.49 6175
3624.06 6031
3624.62 5789
3625.19 5719
3625.76 5743
3626.33 5592
3626.89 5480
3627.46 5316
3628.03 5187
3628.60 5119
3629.17 5097
3629.73 5061
3630.30 5034
3630.87 5129
3631.44 5154
3632.01 5189
3632.58 5172
3633.14 5314
3633.71 5277
3634.28 5516
3634.85 5585
3635.42 5561
3635.99 5534
3636.56 5587
3637.12 5934
3637.69 5733
3638.26 5626
3638.83 5793
3639.40 5839
3639.97 5651
3640.54 5511
3641.11 5446
3641.67 5384
3642.24 5262
3642.81 5505
3643.38 5430
3643.95 5263
3644.52 5386
3645.09 5411
3645.66 5456
3646.23 5238
3646.80 5145
3647.37 5099
3647.94 5263
3648.51 5153
3649.08 5143
3649.65 5144
3650.22 5152
3650.79 5076
3651.36 5443
3651.93 5329
3652.50 5298
3653.06 5465
3653.63 5525
3654.20 5408
3654.77 5323
3655.35 5471
3655.92 5404
3656.49 5261
3657.06 5295
3657.63 5187
3658.20 5226
3658.77 5132
3659.34 5099
3659.91 4917
3660.48 5198
3661.05 5330
3661.62 5215
3662.19 5152
3662.76 4990
3663.33 5255
3663.90 5182
3664.47 5219
3665.04 4921
3665.61 5036
3666.19 5299
3666.76 5238
3667.33 5181
3667.90 5162
3668.47 5023
3669.04 5077
3669.61 5123
3670.18 5159
3670.75 4919
3671.33 4996
3671.90 5142
3672.47 5164
3673.04 4954
3673.61 4670
3674.18 4896
3674.76 4838
3675.33 4893
3675.90 5111
3676.47 5150
3677.04 5082
3677.61 5165
3678.19 5103
3678.76 5273
3679.33 5318
3679.90 5222
3680.47 5075
3681.05 5011
3681.62 4943
3682.19 4833
3682.76 4790
3683.33 4746
3683.91 4585
3684.48 4581
3685.05 4685
3685.62 4673
3686.20 4745
3686.77 4506
3687.34 4401
3687.91 4531
3688.49 4540
3689.06 4764
3689.63 4603
3690.21 4623
3690.78 4815
3691.35 4818
3691.92 4861
3692.50 4737
3693.07 4802
3693.64 4816
3694.22 4832
3694.79 4734
3695.36 4735
3695.94 4417
3696.51 4529
3697.08 4745
3697.66 4670
3698.23 4692
3698.80 4694
3699.38 4683
3699.95 4670
3700.52 4741
3701.10 4602
3701.67 4609
3702.24 4629
3702.82 4739
3703.39 4514
3703.97 4519
3704.54 4591
3705.11 4645
3705.69 4653
3706.26 4725
3706.84 4726
3707.41 4710
3707.98 4836
3708.56 4668
3709.13 4648
3709.71 4681
3710.28 4654
3710.86 4638
3711.43 4542
3712.01 4578
3712.58 4695
3713.15 4541
3713.73 4601
3714.30 4743
3714.88 4651
3715.45 4525
3716.03 4536
3716.60 4484
3717.18 4545
3717.75 4491
3718.33 4585
3718.90 4450
3719.48 4489
3720.05 4508
3720.63 4533
3721.20 4414
3721.78 4625
3722.35 4336
3722.93 4449
3723.51 4540
3724.08 4361
3724.66 4326
3725.23 4346
3725.81 4298
3726.38 4330
3726.96 4270
3727.53 4292
3728.11 4367
3728.69 4473
3729.26 4577
3729.84 4544
3730.41 4626
3730.99 4471
3731.57 4662
3732.14 4689
3732.72 4728
3733.29 4560
3733.87 4715
3734.45 4711
3735.02 4666
3735.60 4544
3736.18 4626
3736.75 4800
3737.33 4799
3737.90 4632
3738.48 4614
3739.06 4576
3739.63 4487
3740.21 4506
3740.79 4472
3741.36 4533
3741.94 4463
3742.52 4432
3743.10 4416
3743.67 4286
3744.25 4454
3744.83 4594
3745.40 4550
3745.98 4421
3746.56 4521
3747.13 4710
3747.71 4700
3748.29 4657
3748.87 4762
3749.44 4677
3750.02 4656
3750.60 4492
3751.18 4624
3751.75 4692
3752.33 4630
3752.91 4577
3753.49 4544
3754.06 4416
3754.64 4319
3755.22 4420
3755.80 4266
3756.38 4423
3756.95 4157
3757.53 4156
3758.11 4280
3758.69 4280
3759.27 4387
3759.84 4327
3760.42 4443
3761.00 4391
3761.58 4256
3762.16 4419
3762.74 4594
3763.32 4430
3763.89 4402
3764.47 4606
3765.05 4647
3765.63 4532
3766.21 4447
3766.79 4447
3767.37 4570
3767.94 4405
3768.52 4348
3769.10 4389
3769.68 4395
3770.26 4529
3770.84 4458
3771.42 4275
3772.00 4402
3772.58 4524
3773.16 4519
3773.74 4441
3774.31 4586
3774.89 4415
3775.47 4500
3776.05 4576
3776.63 4387
3777.21 4689
3777.79 4716
3778.37 4603
3778.95 4363
3779.53 4408
3780.11 4424
3780.69 4585
3781.27 4465
3781.85 4229
3782.43 4272
3783.01 4542
3783.59 4562
3784.17 4376
3784.75 4381
3785.33 4416
3785.91 4449
3786.49 4468
3787.07 4558
3787.65 4499
3788.23 4473
3788.81 4628
3789.39 4555
3789.97 4443
3790.55 4544
3791.13 4645
3791.71 4510
3792.30 4596
3792.88 4762
3793.46 4752
3794.04 4866
3794.62 4845
3795.20 4967
3795.78 5056
3796.36 5156
3796.94 5162
3797.52 5306
3798.10 5276
3798.69 5178
3799.27 5066
3799.85 5238
3800.43 5155
3801.01 5149
3801.59 5420
3802.17 5511
3802.76 5425
3803.34 5676
3803.92 5637
3804.50 5835
3805.08 5890
3805.66 5861
3806.25 6037
3806.83 5708
3807.41 5720
3807.99 5750
3808.57 5676
3809.16 5584
3809.74 5609
3810.32 5797
3810.90 5844
3811.48 6039
3812.07 5877
3812.65 5980
3813.23 6097
3813.81 5995
3814.39 6055
3814.98 6070
3815.56 5883
3816.14 5991
3816.72 6189
3817.31 6267
3817.89 6323
3818.47 6333
3819.06 6439
3819.64 6383
3820.22 6103
3820.80 5894
3821.39 5739
3821.97 5469
3822.55 5407
3823.14 5096
3823.72 4939
3824.30 4770
3824.89 4743
3825.47 4880
3826.05 4698
3826.64 4579
3827.22 4584
3827.80 4632
3828.39 4682
3828.97 4776
3829.55 4681
3830.14 4529
3830.72 4304
3831.30 4421
3831.89 4387
3832.47 4369
3833.05 4221
3833.64 4262
3834.22 4413
3834.81 4387
3835.39 4465
3835.97 4449
3836.56 4458
3837.14 4621
3837.73 4623
3838.31 4495
3838.90 4420
3839.48 4407
3840.06 4479
3840.65 4394
3841.23 4314
3841.82 4241
3842.40 4207
3842.99 4461
3843.57 4252
3844.16 4445
3844.74 4439
3845.33 4182
3845.91 4156
3846.50 4198
3847.08 4326
3847.66 4363
3848.25 4268
3848.83 4109
3849.42 4213
3850.00 4199
3850.59 4340
3851.18 4535
3851.76 4281
3852.35 4133
3852.93 4361
3853.52 4361
3854.10 4405
3854.69 4538
3855.27 4534
3855.86 4493
3856.44 4676
3857.03 4496
3857.62 4483
3858.20 4438
3858.79 4377
3859.37 4452
3859.96 4394
3860.54 4373
3861.13 4321
3861.72 4299
3862.30 4185
3862.89 4110
3863.47 4201
3864.06 4218
3864.65 4162
3865.23 4169
3865.82 4269
3866.41 4221
3866.99 4216
3867.58 4108
3868.17 4304
3868.75 4139
3869.34 4141
3869.93 4117
3870.51 4146
3871.10 4160
3871.69 4213
3872.27 4120
3872.86 4131
3873.45 4218
3874.03 4255
3874.62 4349
3875.21 4287
3875.79 4170
3876.38 4090
3876.97 4239
3877.56 4414
3878.14 4279
3878.73 4268
3879.32 4300
3879.90 4157
3880.49 4152
3881.08 4185
3881.67 4237
3882.25 4271
3882.84 4219
3883.43 3988
3884.02 3931
3884.61 3986
3885.19 4009
3885.78 3894
3886.37 3833
3886.96 3872
3887.54 3762
3888.13 3815
3888.72 3830
3889.31 3687
3889.90 3904
3890.48 3750
3891.07 4011
3891.66 3980
3892.25 3799
3892.84 4157
3893.43 4100
3894.01 4138
3894.60 4098
3895.19 4163
3895.78 4111
3896.37 4229
3896.96 4360
3897.55 4228
3898.14 4076
3898.72 4196
3899.31 4191
3899.90 4286
3900.49 4334
3901.08 4361
3901.67 4199
3902.26 4320
3902.85 4455
3903.44 4375
3904.03 4230
3904.61 4487
3905.20 4293
3905.79 4142
3906.38 4373
3906.97 4370
3907.56 4153
3908.15 4188
3908.74 4134
3909.33 4005
3909.92 4058
3910.51 3987
3911.10 3956
3911.69 3870
3912.28 3913
3912.87 3939
3913.46 3801
3914.05 3787
3914.64 3842
3915.23 3799
3915.82 3789
3916.41 3767
3917.00 3759
3917.59 3804
3918.18 3840
3918.77 3880
3919.36 3914
3919.95 3890
3920.54 3929
3921.13 3955
3921.72 3953
3922.31 4044
3922.90 4099
3923.49 4051
3924.08 3898
3924.68 3957
3925.27 3851
3925.86 4047
3926.45 4009
3927.04 4117
3927.63 3971
3928.22 3973
3928.81 3973
3929.40 4042
3929.99 3926
3930.59 4007
3931.18 4064
3931.77 3982
3932.36 3831
3932.95 3805
3933.54 3849
3934.13 3924
3934.73 3894
3935.32 3861
3935.91 3685
3936.50 3614
3937.09 3750
3937.68 3782
3938.28 3771
3938.87 3834
3939.46 3851
3940.05 3836
3940.64 3971
3941.23 4031
3941.83 4073
3942.42 4143
3943.01 4125
3943.60 4288
3944.20 4181
3944.79 4006
3945.38 3936
3945.97 4156
3946.56 4141
3947.16 4195
3947.75 4058
3948.34 4049
3948.94 4253
3949.53 4112
3950.12 3940
3950.71 3944
3951.31 4019
3951.90 3988
3952.49 3761
3953.08 3903
3953.68 4118
3954.27 4110
3954.86 3821
3955.46 3801
3956.05 3867
3956.64 4118
3957.24 4021
3957.83 4124
3958.42 4007
3959.02 4099
3959.61 4038
3960.20 4166
3960.80 4048
3961.39 3953
3961.98 4096
3962.58 3961
3963.17 4090
3963.76 4134
3964.36 4223
3964.95 4045
3965.55 4074
3966.14 3951
3966.73 3965
3967.33 3977
3967.92 4138
3968.52 3991
3969.11 4013
3969.70 3975
3970.30 4010
3970.89 3877
3971.49 3900
3972.08 3828
3972.68 3981
3973.27 3971
3973.86 3877
3974.46 3898
3975.05 3709
3975.65 3881
3976.24 3896
3976.84 3936
3977.43 3909
3978.03 3841
3978.62 3921
3979.22 4023
3979.81 4188
3980.41 4259
3981.00 4396
3981.60 4394
3982.19 4176
3982.79 4219
3983.38 4328
3983.98 4198
3984.57 4146
3985.17 4172
3985.76 4139
3986.36 4069
3986.95 4018
3987.55 4038
3988.14 4068
3988.74 4322
3989.34 4290
3989.93 4274
3990.53 4147
3991.12 4281
3991.72 4292
3992.31 4239
3992.91 4238
3993.51 4320
3994.10 4286
3994.70 4433
3995.29 4483
3995.89 4551
3996.49 4857
3997.08 4836
3997.68 4983
3998.28 4979
3998.87 4892
3999.47 5048
4000.06 4898
4000.66 4775
4001.26 4731
4001.85 4451
4002.45 4475
4003.05 4602
4003.64 4553
4004.24 4277
4004.84 4186
4005.43 4293
4006.03 4071
4006.63 4299
4007.22 4235
4007.82 4238
4008.42 4456
4009.02 4359
4009.61 4345
4010.21 4312
4010.81 4431
4011.40 4517
4012.00 4367
4012.60 4318
4013.20 4461
4013.79 4223
4014.39 4116
4014.99 4234
4015.59 4320
4016.18 4322
4016.78 4176
4017.38 4101
4017.98 3999
4018.58 4083
4019.17 4058
4019.77 4168
4020.37 4101
4020.97 4022
4021.56 4051
4022.16 4039
4022.76 3916
4023.36 3991
4023.96 3938
4024.56 4128
4025.15 4290
4025.75 4280
4026.35 4355
4026.95 4408
4027.55 4323
4028.15 4420
4028.74 4732
4029.34 4999
4029.94 4993
4030.54 5001
4031.14 4947
4031.74 4910
4032.34 4905
4032.94 4724
4033.53 4617
4034.13 4509
4034.73 4363
4035.33 4175
4035.93 3996
4036.53 4039
4037.13 4079
4037.73 4029
4038.33 4050
4038.93 3834
4039.53 3923
4040.13 3842
4040.72 3855
4041.32 3629
4041.92 3682
4042.52 3732
4043.12 3716
4043.72 3732
4044.32 3666
4044.92 3665
4045.52 3826
4046.12 3813
4046.72 3906
4047.32 4008
4047.92 3833
4048.52 3901
4049.12 3938
4049.72 4062
4050.32 3906
4050.92 4037
4051.52 3990
4052.12 4148
4052.72 4014
4053.32 3980
4053.92 3999
4054.52 3958
4055.13 3936
4055.73 4075
4056.33 4042
4056.93 4070
4057.53 3949
4058.13 4042
4058.73 3975
4059.33 3941
4059.93 3893
4060.53 3992
4061.13 4011
4061.73 3991
4062.33 3924
4062.94 3926
4063.54 3900
4064.14 3921
4064.74 3997
4065.34 3980
4065.94 4028
4066.54 3953
4067.14 4163
4067.75 3998
4068.35 4059
4068.95 4006
4069.55 3920
4070.15 4048
4070.75 3998
4071.36 3946
4071.96 3868
4072.56 3923
4073.16 3863
4073.76 3969
4074.36 3843
4074.97 3813
4075.57 3838
4076.17 3837
4076.77 4015
4077.38 4026
4077.98 3906
4078.58 4095
4079.18 4079
4079.78 3859
4080.39 3930
4080.99 3967
4081.59 4121
4082.19 4131
4082.80 4144
4083.40 3977
4084.00 3951
4084.60 3936
4085.21 3963
4085.81 3996
4086.41 4043
4087.02 3879
4087.62 3845
4088.22 3773
4088.82 3915
4089.43 3953
4090.03 3840
4090.63 3786
4091.24 3851
4091.84 3869
4092.44 3694
4093.05 3764
4093.65 3790
4094.25 3907
4094.86 3751
4095.46 3646
4096.06 3881
4096.67 3746
4097.27 3736
4097.88 3875
4098.48 3760
4099.08 3692
4099.69 3760
4100.29 3881
4100.89 3883
4101.50 3952
4102.10 3918
4102.71 3829
4103.31 3898
4103.91 3787
4104.52 3910
4105.12 3955
4105.73 3864
4106.33 3734
4106.94 3647
4107.54 3724
4108.14 3787
4108.75 3713
4109.35 3865
4109.96 3975
4110.56 4080
4111.17 3920
4111.77 3846
4112.38 3891
4112.98 3961
4113.59 3923
4114.19 3919
4114.80 3868
4115.40 3848
4116.01 3866
4116.61 3867
4117.22 3888
4117.82 3935
4118.43 3886
4119.03 3839
4119.64 3896
4120.24 3922
4120.85 3920
4121.45 4033
4122.06 4115
4122.66 4022
4123.27 4003
4123.88 4106
4124.48 3952
4125.09 3876
4125.69 3922
4126.30 3834
4126.90 3843
4127.51 3905
4128.12 3955
4128.72 3845
4129.33 3891
4129.93 3728
4130.54 3786
4131.15 4059
4131.75 4044
4132.36 3914
4132.96 3912
4133.57 3904
4134.18 4111
4134.78 4141
4135.39 4406
4136.00 4440
4136.60 4607
4137.21 4610
4137.82 4789
4138.42 4789
4139.03 4643
4139.64 4625
4140.24 4827
4140.85 4900
4141.46 4999
4142.06 5381
4142.67 5599
4143.28 5645
4143.89 5851
4144.49 6012
4145.10 6215
4145.71 6262
4146.31 6276
4146.92 6200
4147.53 6029
4148.14 6057
4148.74 5631
4149.35 5160
4149.96 4963
4150.57 4833
4151.17 4747
4151.78 4595
4152.39 4477
4153.00 4530
4153.60 4291
4154.21 4103
4154.82 3918
4155.43 3847
4156.04 4036
4156.64 3959
4157.25 3932
4157.86 3789
4158.47 3709
4159.08 4000
4159.68 3873
4160.29 3782
4160.90 3714
4161.51 3812
4162.12 3859
4162.73 3911
4163.33 3985
4163.94 3845
4164.55 3977
4165.16 4134
4165.77 4254
4166.38 4214
4166.99 4437
4167.60 4498
4168.20 4508
4168.81 4357
4169.42 4668
4170.03 4508
4170.64 4559
4171.25 4570
4171.86 4375
4172.47 4343
4173.08 4436
4173.69 4391
4174.29 4363
4174.90 4366
4175.51 4498
4176.12 4438
4176.73 4476
4177.34 4544
4177.95 4590
4178.56 4590
4179.17 4594
4179.78 4618
4180.39 4741
4181.00 4705
4181.61 4629
4182.22 4745
4182.83 4695
4183.44 4656
4184.05 4563
4184.66 4338
4185.27 4231
4185.88 4255
4186.49 4139
4187.10 4033
4187.71 4199
4188.32 4044
4188.93 4144
4189.54 3929
4190.15 4001
4190.76 4044
4191.37 4009
4191.98 4027
4192.59 4099
4193.20 4265
4193.82 4360
4194.43 4416
4195.04 4372
4195.65 4460
4196.26 4527
4196.87 4769
4197.48 4849
4198.09 4927
4198.70 5022
4199.31 4900
4199.93 4846
4200.54 4817
4201.15 4891
4201.76 4653
4202.37 4628
4202.98 4485
4203.59 4611
4204.20 4774
4204.82 4450
4205.43 4416
4206.04 4348
4206.65 4208
4207.26 4256
4207.87 4280
4208.49 4217
4209.10 4294
4209.71 4200
4210.32 4104
4210.93 4064
4211.55 4009
4212.16 4071
4212.77 3985
4213.38 4000
4213.99 4147
4214.61 3925
4215.22 3963
4215.83 4028
4216.44 4153
4217.06 4134
4217.67 4221
4218.28 4468
4218.89 4602
4219.51 4439
4220.12 4799
4220.73 5165
4221.34 5309
4221.96 5613
4222.57 5539
4223.18 5571
4223.80 5393
4224.41 5340
4225.02 5119
4225.63 5200
4226.25 5045
4226.86 4808
4227.47 4558
4228.09 4504
4228.70 4410
4229.31 4376
4229.93 4419
4230.54 4460
4231.15 4607
4231.77 4627
4232.38 4580
4232.99 4788
4233.61 5019
4234.22 4941
4234.83 5090
4235.45 5210
4236.06 5270
4236.68 5581
4237.29 5552
4237.90 5704
4238.52 5902
4239.13 5732
4239.75 5477
4240.36 5519
4240.97 5272
4241.59 4957
4242.20 4840
4242.82 4569
4243.43 4693
4244.05 4521
4244.66 4239
4245.27 4497
4245.89 4587
4246.50 4584
4247.12 4584
4247.73 4566
4248.35 5000
4248.96 5064
4249.58 5005
4250.19 4895
4250.81 5089
4251.42 5082
4252.04 4944
4252.65 4916
4253.27 4734
4253.88 4737
4254.50 4498
4255.11 4538
4255.73 4543
4256.34 4273
4256.96 4368
4257.57 4388
4258.19 4305
4258.80 4339
4259.42 4387
4260.03 4515
4260.65 4569
4261.27 4338
4261.88 4308
4262.50 4221
4263.11 4407
4263.73 4467
4264.34 4106
4264.96 4091
4265.58 4116
4266.19 4041
4266.81 4363
4267.42 4176
4268.04 4240
4268.66 4109
4269.27 4188
4269.89 4161
4270.51 4175
4271.12 4429
4271.74 4338
4272.35 4347
4272.97 4244
4273.59 4185
4274.20 4178
4274.82 4186
4275.44 4408
4276.05 4474
4276.67 4499
4277.29 4662
4277.90 5018
4278.52 5332
4279.14 5423
4279.76 5702
4280.37 5788
4280.99 5748
4281.61 5698
4282.22 5592
4282.84 5456
4283.46 5126
4284.07 4822
4284.69 4500
4285.31 4237
4285.93 4256
4286.54 4262
4287.16 4094
4287.78 4210
4288.40 4022
4289.01 4193
4289.63 3870
4290.25 3933
4290.87 4002
4291.49 3952
4292.10 4036
4292.72 3869
4293.34 3861
4293.96 3895
4294.58 3865
4295.19 3952
4295.81 3989
4296.43 4081
4297.05 4045
4297.67 3883
4298.28 3961
4298.90 3772
4299.52 4057
4300.14 4087
4300.76 4039
4301.38 4054
4301.99 3920
4302.61 3962
4303.23 3972
4303.85 3904
4304.47 4027
4305.09 3918
4305.71 3999
4306.33 3932
4306.94 3839
4307.56 3783
4308.18 3719
4308.80 3754
4309.42 3549
4310.04 3520
4310.66 3701
4311.28 3650
4311.90 3747
4312.52 3655
4313.14 3641
4313.76 3892
4314.38 3801
4314.99 3633
4315.61 3491
4316.23 3427
4316.85 3493
4317.47 3479
4318.09 3557
4318.71 3504
4319.33 3307
4319.95 3470
4320.57 3476
4321.19 3503
4321.81 3343
4322.43 3381
4323.05 3415
4323.67 3317
4324.29 3316
4324.91 3412
4325.53 3397
4326.15 3409
4326.77 3539
4327.39 3549
4328.01 3487
4328.63 3484
4329.26 3621
4329.88 3732
4330.50 3437
4331.12 3512
4331.74 3616
4332.36 3743
4332.98 3540
4333.60 3461
4334.22 3420
4334.84 3526
4335.46 3529
4336.08 3417
4336.70 3214
4337.33 3370
4337.95 3479
4338.57 3255
4339.19 3214
4339.81 3250
4340.43 3410
4341.05 3390
4341.67 3348
4342.30 3419
4342.92 3497
4343.54 3588
4344.16 3537
4344.78 3594
4345.40 3770
4346.03 3806
4346.65 4016
4347.27 4201
4347.89 4317
4348.51 4519
4349.14 4555
4349.76 4677
4350.38 4635
4351.00 4481
4351.62 4533
4352.25 4337
4352.87 4278
4353.49 3957
4354.11 3745
4354.73 3618
4355.36 3637
4355.98 3589
4356.60 3508
4357.22 3464
4357.85 3510
4358.47 3490
4359.09 3466
4359.71 3474
4360.34 3544
4360.96 3490
4361.58 3360
4362.21 3283
4362.83 3502
4363.45 3459
4364.07 3426
4364.70 3482
4365.32 3524
4365.94 3331
4366.57 3361
4367.19 3430
4367.81 3437
4368.44 3495
4369.06 3425
4369.68 3499
4370.31 3513
4370.93 3501
4371.55 3395
4372.18 3349
4372.80 3396
4373.43 3567
4374.05 3396
4374.67 3279
4375.30 3369
4375.92 3245
4376.54 3279
4377.17 3019
4377.79 3218
4378.42 3253
4379.04 3488
4379.66 3606
4380.29 3490
4380.91 3600
4381.54 3674
4382.16 3809
4382.79 3622
4383.41 3658
4384.03 3718
4384.66 3650
4385.28 3546
4385.91 3520
4386.53 3702
4387.16 3684
4387.78 3533
4388.41 3521
4389.03 3401
4389.66 3400
4390.28 3567
4390.91 3550
4391.53 3533
4392.16 3456
4392.78 3508
4393.41 3440
4394.03 3391
4394.66 3416
4395.28 3471
4395.91 3364
4396.53 3253
4397.16 3343
4397.78 3414
4398.41 3375
4399.03 3288
4399.66 3270
4400.29 3371
4400.91 3318
4401.54 3514
4402.16 3670
4402.79 3425
4403.41 3559
4404.04 3455
4404.67 3522
4405.29 3505
4405.92 3637
4406.54 3591
4407.17 3472
4407.80 3390
4408.42 3389
4409.05 3339
4409.67 3286
4410.30 3245
4410.93 3319
4411.55 3242
4412.18 3325
4412.81 3300
4413.43 3225
4414.06 3091
4414.69 3162
4415.31 3097
4415.94 3008
4416.57 3094
4417.19 3119
4417.82 3171
4418.45 3238
4419.07 3175
4419.70 3101
4420.33 3192
4420.95 3267
4421.58 3203
4422.21 3159
4422.84 3199
4423.46 3157
4424.09 3268
4424.72 3150
4425.35 3078
4425.97 3293
4426.60 3168
4427.23 3132
4427.86 3116
4428.48 3223
4429.11 3158
4429.74 3138
4430.37 3050
4430.99 3168
4431.62 3156
4432.25 3268
4432.88 3208
4433.51 3095
4434.13 3142
4434.76 3116
4435.39 3187
4436.02 3206
4436.65 3215
4437.27 3290
4437.90 3283
4438.53 3225
4439.16 3105
4439.79 3086
4440.42 3213
4441.04 3238
4441.67 3132
4442.30 3179
4442.93 3170
4443.56 3037
4444.19 3093
4444.82 3115
4445.44 3300
4446.07 3282
4446.70 3246
4447.33 3186
4447.96 3255
4448.59 3218
4449.22 3257
4449.85 3304
4450.48 3337
4451.11 3246
4451.74 3241
4452.36 3181
4452.99 3181
4453.62 3202
4454.25 3169
4454.88 3210
4455.51 3210
4456.14 3062
4456.77 2977
4457.40 3063
4458.03 3038
4458.66 3146
4459.29 3143
4459.92 3172
4460.55 3174
4461.18 3107
4461.81 3023
4462.44 2996
4463.07 3127
4463.70 3177
4464.33 3051
4464.96 3007
4465.59 3054
4466.22 2933
4466.85 2998
4467.48 2969
4468.11 2999
4468.74 3072
4469.37 2999
4470.00 2912
4470.63 3033
4471.26 3160
4471.89 3068
4472.53 3109
4473.16 3073
4473.79 3118
4474.42 3099
4475.05 3169
4475.68 3070
4476.31 3147
4476.94 2980
4477.57 3073
4478.20 3175
4478.83 3069
4479.47 3104
4480.10 3057
4480.73 3068
4481.36 3167
4481.99 3266
4482.62 3208
4483.25 3113
4483.89 2973
4484.52 3085
4485.15 3022
4485.78 3006
4486.41 2960
4487.04 2984
4487.68 3033
4488.31 2971
4488.94 2991
4489.57 3023
4490.20 3027
4490.84 3046
4491.47 3145
4492.10 3067
4492.73 2895
4493.36 2940
4494.00 3030
4494.63 2895
4495.26 2858
4495.89 2995
4496.53 3101
4497.16 3030
4497.79 3020
4498.42 3124
4499.06 2971
4499.69 3045
4500.32 3174
4500.95 3140
4501.59 3083
4502.22 3119
4502.85 3086
4503.48 3092
4504.12 3135
4504.75 3316
4505.38 3241
4506.02 3221
4506.65 3118
4507.28 3129
4507.92 3173
4508.55 3200
4509.18 3113
4509.82 3183
4510.45 3202
4511.08 3053
4511.72 3099
4512.35 2937
4512.98 3077
4513.62 3016
4514.25 3096
4514.88 3087
4515.52 3125
4516.15 3092
4516.79 3246
4517.42 3185
4518.05 3154
4518.69 3096
4519.32 3072
4519.96 3190
4520.59 3121
4521.22 3089
4521.86 3157
4522.49 3100
4523.13 3169
4523.76 3034
4524.40 3095
4525.03 3057
4525.66 3044
4526.30 3091
4526.93 3126
4527.57 3186
4528.20 3169
4528.84 3205
4529.47 3000
4530.11 2937
4530.74 3198
4531.38 3158
4532.01 3031
4532.65 3042
4533.28 3124
4533.92 3046
4534.55 3033
4535.19 2993
4535.82 3019
4536.46 2936
4537.09 2833
4537.73 2961
4538.36 2922
4539.00 2880
4539.63 2889
4540.27 2868
4540.90 2896
4541.54 2831
4542.18 2933
4542.81 2966
4543.45 2931
4544.08 2913
4544.72 3009
4545.35 2976
4545.99 3051
4546.63 3042
4547.26 3069
4547.90 2962
4548.53 3001
4549.17 3143
4549.81 2911
4550.44 2962
4551.08 3011
4551.72 2911
4552.35 2983
4552.99 2905
4553.62 2904
4554.26 2832
4554.90 2995
4555.53 2886
4556.17 2952
4556.81 2900
4557.44 2885
4558.08 2944
4558.72 2905
4559.35 2944
4559.99 2979
4560.63 3031
4561.26 3082
4561.90 3056
4562.54 2981
4563.18 3023
4563.81 3000
4564.45 2885
4565.09 2910
4565.72 3034
4566.36 2958
4567.00 2947
4567.64 3034
4568.27 2952
4568.91 2901
4569.55 2986
4570.19 3007
4570.82 3015
4571.46 2986
4572.10 3016
4572.74 2937
4573.38 3040
4574.01 2833
4574.65 2831
4575.29 2812
4575.93 2773
4576.56 2907
4577.20 2833
4577.84 2907
4578.48 2868
4579.12 2944
4579.76 2997
4580.39 2839
4581.03 2880
4581.67 2946
4582.31 3014
4582.95 3039
4583.59 3000
4584.22 2947
4584.86 2959
4585.50 3023
4586.14 3120
4586.78 3012
4587.42 2999
4588.06 2963
4588.70 3045
4589.33 3125
4589.97 3089
4590.61 3119
4591.25 3154
4591.89 3246
4592.53 2968
4593.17 3099
4593.81 2900
4594.45 2863
4595.09 3118
4595.73 3197
4596.37 3052
4597.00 2940
4597.64 3060
4598.28 3023
4598.92 2926
4599.56 2943
4600.20 3080
4600.84 3088
4601.48 3040
4602.12 3047
4602.76 3043
4603.40 3148
4604.04 3263
4604.68 3470
4605.32 3425
4605.96 3419
4606.60 3647
4607.24 3690
4607.88 3701
4608.52 3623
4609.16 3615
4609.80 3493
4610.44 3377
4611.08 3387
4611.72 3242
4612.36 3137
4613.01 3087
4613.65 3163
4614.29 3261
4614.93 3263
4615.57 3096
4616.21 3104
4616.85 3093
4617.49 3066
4618.13 3074
4618.77 3187
4619.41 3146
4620.05 3229
4620.70 3027
4621.34 3003
4621.98 3126
4622.62 2924
4623.26 2912
4623.90 2804
4624.54 2922
4625.18 2804
4625.83 2929
4626.47 2913
4627.11 2882
4627.75 2829
4628.39 2952
4629.03 2935
4629.68 2779
4630.32 2966
4630.96 2988
4631.60 2969
4632.24 2983
4632.88 2959
4633.53 2888
4634.17 2951
4634.81 3050
4635.45 3143
4636.10 3086
4636.74 3022
4637.38 3061
4638.02 3096
4638.66 3087
4639.31 3023
4639.95 3023
4640.59 3098
4641.23 2962
4641.88 2897
4642.52 2974
4643.16 3033
4643.80 2855
4644.45 2974
4645.09 3036
4645.73 3001
4646.38 2970
4647.02 2995
4647.66 3047
4648.30 3189
4648.95 3226
4649.59 3156
4650.23 3047
4650.88 2828
4651.52 2947
4652.16 2936
4652.81 2842
4653.45 2999
4654.09 2913
4654.74 2928
4655.38 3066
4656.02 2952
4656.67 3000
4657.31 3032
4657.96 3063
4658.60 3061
4659.24 2975
4659.89 3028
4660.53 3108
4661.17 3160
4661.82 3257
4662.46 3256
4663.11 3210
4663.75 3321
4664.39 3362
4665.04 3289
4665.68 3355
4666.33 3371
4666.97 3313
4667.62 3180
4668.26 3113
4668.90 3056
4669.55 3057
4670.19 3007
4670.84 2825
4671.48 2795
4672.13 2788
4672.77 2760
4673.42 2693
4674.06 2754
4674.71 2879
4675.35 2835
4676.00 2797
4676.64 2714
4677.29 2748
4677.93 2727
4678.58 2590
4679.22 2667
4679.87 2787
4680.51 2742
4681.16 2734
4681.80 2731
4682.45 2755
4683.09 2731
4683.74 2850
4684.38 2799
4685.03 2821
4685.68 2873
4686.32 2798
4686.97 2917
4687.61 2948
4688.26 2902
4688.90 2817
4689.55 2859
4690.20 2815
4690.84 2736
4691.49 2785
4692.13 2796
4692.78 2696
4693.43 2806
4694.07 2826
4694.72 2779
4695.36 2854
4696.01 2757
4696.66 2753
4697.30 2871
4697.95 2941
4698.60 2785
4699.24 2858
4699.89 2932
4700.54 3072
4701.18 3067
4701.83 3091
4702.48 3017
4703.12 3124
4703.77 2975
4704.42 3080
4705.06 2997
4705.71 2932
4706.36 2972
4707.00 3047
4707.65 3069
4708.30 3146
4708.95 3121
4709.59 3218
4710.24 3227
4710.89 3275
4711.54 3266
4712.18 3345
4712.83 3278
4713.48 3349
4714.13 3399
4714.77 3471
4715.42 3259
4716.07 3241
4716.72 3149
4717.36 2861
4718.01 2906
4718.66 2956
4719.31 2891
4719.96 2866
4720.60 2875
4721.25 2786
4721.90 2844
4722.55 2912
4723.20 2955
4723.84 2897
4724.49 2852
4725.14 2903
4725.79 2953
4726.44 3031
4727.09 2953
4727.73 2921
4728.38 2825
4729.03 2860
4729.68 2852
4730.33 2870
4730.98 2782
4731.63 2996
4732.27 2923
4732.92 2811
4733.57 2739
4734.22 2876
4734.87 2974
4735.52 2775
4736.17 2808
4736.82 2786
4737.47 2889
4738.12 2841
4738.77 2820
4739.41 2724
4740.06 2795
4740.71 2797
4741.36 2670
4742.01 2717
4742.66 2771
4743.31 2684
4743.96 2756
4744.61 2766
4745.26 2851
4745.91 2782
4746.56 2883
4747.21 2884
4747.86 2831
4748.51 2994
4749.16 2980
4749.81 3048
4750.46 3152
4751.11 3126
4751.76 3203
4752.41 3149
4753.06 3280
4753.71 3267
4754.36 3315
4755.01 3253
4755.66 3328
4756.31 3287
4756.96 3208
4757.61 3132
4758.26 3099
4758.91 3058
4759.56 3024
4760.22 3017
4760.87 2884
4761.52 2787
4762.17 2702
4762.82 2771
4763.47 2679
4764.12 2621
4764.77 2772
4765.42 2828
4766.07 2852
4766.72 2849
4767.38 2767
4768.03 2741
4768.68 2815
4769.33 2801
4769.98 2887
4770.63 2763
4771.28 2685
4771.94 2785
4772.59 2855
4773.24 2711
4773.89 2775
4774.54 2681
4775.19 2673
4775.85 2784
4776.50 2651
4777.15 2731
4777.80 2600
4778.45 2658
4779.11 2692
4779.76 2702
4780.41 2640
4781.06 2756
4781.71 2796
4782.37 2757
4783.02 2595
4783.67 2589
4784.32 2759
4784.98 2683
4785.63 2659
4786.28 2772
4786.93 2550
4787.59 2662
4788.24 2687
4788.89 2736
4789.54 2744
4790.20 2534
4790.85 2741
4791.50 2783
4792.15 2753
4792.81 2693
4793.46 2733
4794.11 2724
4794.77 2593
4795.42 2657
4796.07 2712
4796.73 2711
4797.38 2659
4798.03 2677
4798.69 2653
4799.34 2583
4799.99 2562
4800.65 2623
4801.30 2608
4801.95 2535
4802.61 2593
4803.26 2640
4803.91 2696
4804.57 2646
4805.22 2633
4805.88 2569
4806.53 2540
4807.18 2550
4807.84 2579
4808.49 2729
4809.15 2658
4809.80 2532
4810.45 2588
4811.11 2544
4811.76 2624
4812.42 2681
4813.07 2748
4813.73 2783
4814.38 2728
4815.03 2674
4815.69 2881
4816.34 2775
4817.00 2775
4817.65 2743
4818.31 2805
4818.96 2772
4819.62 2849
4820.27 2832
4820.93 2917
4821.58 2954
4822.24 2854
4822.89 3040
4823.55 3007
4824.20 2986
4824.86 3099
4825.51 3130
4826.17 3003
4826.82 3002
4827.48 3076
4828.13 3113
4828.79 3164
4829.44 3246
4830.10 3166
4830.75 3162
4831.41 3213
4832.07 3329
4832.72 3263
4833.38 3233
4834.03 3192
4834.69 3242
4835.34 3396
4836.00 3314
4836.66 3383
4837.31 3437
4837.97 3523
4838.62 3393
4839.28 3390
4839.94 3358
4840.59 3298
4841.25 3197
4841.91 3114
4842.56 3080
4843.22 3007
4843.87 2972
4844.53 2886
4845.19 2823
4845.84 2877
4846.50 2896
4847.16 2896
4847.81 2834
4848.47 2958
4849.13 3032
4849.78 3038
4850.44 3020
4851.10 3109
4851.75 3048
4852.41 2866
4853.07 2987
4853.73 2895
4854.38 2966
4855.04 3036
4855.70 2906
4856.35 2844
4857.01 2879
4857.67 2965
4858.33 2950
4858.98 2971
4859.64 2981
4860.30 2888
4860.96 3093
4861.61 3034
4862.27 3055
4862.93 3064
4863.59 3186
4864.25 3273
4864.90 3391
4865.56 3514
4866.22 3653
4866.88 3554
4867.54 3570
4868.19 3583
4868.85 3409
4869.51 3353
4870.17 3401
4870.83 3173
4871.48 3135
4872.14 3179
4872.80 3092
4873.46 3006
4874.12 3166
4874.78 3236
4875.43 3192
4876.09 3269
4876.75 3238
4877.41 3121
4878.07 3108
4878.73 3066
4879.39 3089
4880.05 3152
4880.70 3101
4881.36 3097
4882.02 3024
4882.68 2888
4883.34 2903
4884.00 2843
4884.66 3061
4885.32 2995
4885.98 2969
4886.64 2963
4887.30 3012
4887.96 2989
4888.62 2919
4889.27 3065
4889.93 3045
4890.59 3107
4891.25 3141
4891.91 3369
4892.57 3343
4893.23 3244
4893.89 3253
4894.55 3326
4895.21 3639
4895.87 3805
4896.53 3769
4897.19 3535
4897.85 3623
4898.51 3715
4899.17 3522
4899.83 3442
4900.49 3597
4901.15 3666
4901.81 3810
4902.47 3868
4903.13 3916
4903.79 3911
4904.46 3873
4905.12 3755
4905.78 3658
4906.44 3580
4907.10 3341
4907.76 3434
4908.42 3355
4909.08 3215
4909.74 3164
4910.40 3036
4911.06 2984
4911.72 3134
4912.38 3050
4913.05 3048
4913.71 3068
4914.37 3182
4915.03 3192
4915.69 2961
4916.35 2899
4917.01 3009
4917.67 2902
4918.34 2825
4919.00 3021
4919.66 3014
4920.32 2956
4920.98 2816
4921.64 2859
4922.31 2979
4922.97 2952
4923.63 2851
4924.29 2851
4924.95 3014
4925.62 2988
4926.28 2942
4926.94 2970
4927.60 2942
4928.26 2821
4928.93 2775
4929.59 2886
4930.25 2807
4930.91 2806
4931.57 2888
4932.24 2852
4932.90 2695
4933.56 2769
4934.22 2800
4934.89 2888
4935.55 2791
4936.21 2810
4936.88 2794
4937.54 2750
4938.20 2832
4938.86 2770
4939.53 2762
4940.19 2742
4940.85 2766
4941.52 2795
4942.18 2819
4942.84 2761
4943.50 2668
4944.17 2639
4944.83 2614
4945.49 2609
4946.16 2594
4946.82 2603
4947.48 2528
4948.15 2488
4948.81 2585
4949.47 2533
4950.14 2643
4950.80 2692
4951.47 2562
4952.13 2597
4952.79 2577
4953.46 2565
4954.12 2708
4954.78 2710
4955.45 2744
4956.11 2552
4956.78 2615
4957.44 2770
4958.10 2668
4958.77 2690
4959.43 2707
4960.10 2701
4960.76 2649
4961.43 2612
4962.09 2739
4962.76 2728
4963.42 2784
4964.08 2846
4964.75 2973
4965.41 2998
4966.08 2989
4966.74 3015
4967.41 3172
4968.07 3101
4968.74 3031
4969.40 3070
4970.07 3126
4970.73 3079
4971.40 2951
4972.06 2979
4972.73 2830
4973.39 2801
4974.06 2812
4974.72 2739
4975.39 2830
4976.05 2700
4976.72 2760
4977.38 2800
4978.05 2722
4978.71 2665
4979.38 2695
4980.05 2794
4980.71 2608
4981.38 2747
4982.04 2781
4982.71 2715
4983.37 2631
4984.04 2564
4984.71 2621
4985.37 2718
4986.04 2751
4986.70 2758
4987.37 2696
4988.04 2819
4988.70 2737
4989.37 2730
4990.04 2899
4990.70 2843
4991.37 2832
4992.03 2655
4992.70 2757
4993.37 2757
4994.03 2724
4994.70 2776
4995.37 2744
4996.03 2590
4996.70 2697
4997.37 2623
4998.03 2648
4998.70 2720
4999.37 2759
5000.03 2636
5000.70 2774
5001.37 2746
5002.04 2594
5002.70 2692
5003.37 2594
5004.04 2614
5004.70 2679
5005.37 2765
5006.04 2605
5006.71 2573
5007.37 2511
5008.04 2455
5008.71 2603
5009.38 2610
5010.04 2577
5010.71 2493
5011.38 2455
5012.05 2528
5012.71 2507
5013.38 2500
5014.05 2522
5014.72 2462
5015.39 2586
5016.05 2468
5016.72 2355
5017.39 2497
5018.06 2453
5018.73 2452
5019.39 2400
5020.06 2478
5020.73 2535
5021.40 2564
5022.07 2615
5022.74 2517
5023.41 2596
5024.07 2535
5024.74 2563
5025.41 2532
5026.08 2532
5026.75 2539
5027.42 2524
5028.09 2481
5028.75 2587
5029.42 2599
5030.09 2617
5030.76 2518
5031.43 2555
5032.10 2581
5032.77 2610
5033.44 2577
5034.11 2546
5034.78 2605
5035.45 2484
5036.12 2656
5036.78 2533
5037.45 2309
5038.12 2373
5038.79 2576
5039.46 2619
5040.13 2620
5040.80 2498
5041.47 2455
5042.14 2493
5042.81 2481
5043.48 2454
5044.15 2410
5044.82 2389
5045.49 2409
5046.16 2376
5046.83 2467
5047.50 2588
5048.17 2586
5048.84 2454
5049.51 2488
5050.18 2623
5050.85 2580
5051.52 2504
5052.19 2533
5052.86 2530
5053.53 2474
5054.20 2317
5054.87 2251
5055.55 2414
5056.22 2422
5056.89 2360
5057.56 2209
5058.23 2339
5058.90 2390
5059.57 2356
5060.24 2397
5060.91 2459
5061.58 2538
5062.25 2584
5062.93 2590
5063.60 2567
5064.27 2575
5064.94 2584
5065.61 2589
5066.28 2562
5066.95 2567
5067.62 2516
5068.30 2528
5068.97 2529
5069.64 2368
5070.31 2404
5070.98 2388
5071.65 2435
5072.33 2645
5073.00 2559
5073.67 2553
5074.34 2420
5075.01 2398
5075.68 2416
5076.36 2468
5077.03 2401
5077.70 2500
5078.37 2583
5079.05 2580
5079.72 2507
5080.39 2456
5081.06 2557
5081.73 2704
5082.41 2719
5083.08 2776
5083.75 2698
5084.42 2630
5085.10 2538
5085.77 2541
5086.44 2721
5087.12 2668
5087.79 2496
5088.46 2532
5089.13 2513
5089.81 2383
5090.48 2468
5091.15 2505
5091.83 2520
5092.50 2585
5093.17 2653
5093.84 2628
5094.52 2699
5095.19 2782
5095.86 2741
5096.54 2665
5097.21 2695
5097.88 2678
5098.56 2530
5099.23 2490
5099.91 2423
5100.58 2381
5101.25 2432
5101.93 2354
5102.60 2396
5103.27 2352
5103.95 2380
5104.62 2427
5105.30 2367
5105.97 2511
5106.64 2529
5107.32 2461
5107.99 2579
5108.67 2498
5109.34 2619
5110.01 2610
5110.69 2563
5111.36 2570
5112.04 2513
5112.71 2486
5113.39 2489
5114.06 2643
5114.74 2541
5115.41 2380
5116.08 2512
5116.76 2564
5117.43 2605
5118.11 2566
5118.78 2539
5119.46 2522
5120.13 2481
5120.81 2516
5121.48 2667
5122.16 2576
5122.83 2611
5123.51 2587
5124.18 2559
5124.86 2549
5125.53 2602
5126.21 2568
5126.88 2467
5127.56 2486
5128.24 2441
5128.91 2514
5129.59 2433
5130.26 2337
5130.94 2391
5131.61 2442
5132.29 2470
5132.96 2492
5133.64 2408
5134.32 2395
5134.99 2530
5135.67 2467
5136.34 2432
5137.02 2479
5137.70 2437
5138.37 2376
5139.05 2449
5139.72 2460
5140.40 2385
5141.08 2567
5141.75 2521
5142.43 2694
5143.11 2587
5143.78 2670
5144.46 2548
5145.14 2515
5145.81 2547
5146.49 2580
5147.17 2496
5147.84 2384
5148.52 2416
5149.20 2408
5149.87 2360
5150.55 2373
5151.23 2350
5151.90 2308
5152.58 2403
5153.26 2390
5153.94 2351
5154.61 2299
5155.29 2350
5155.97 2439
5156.64 2429
5157.32 2374
5158.00 2362
5158.68 2413
5159.35 2377
5160.03 2432
5160.71 2370
5161.39 2487
5162.06 2498
5162.74 2375
5163.42 2270
5164.10 2332
5164.78 2439
5165.45 2344
5166.13 2314
5166.81 2360
5167.49 2300
5168.17 2178
5168.84 2162
5169.52 2309
5170.20 2292
5170.88 2290
5171.56 2413
5172.23 2294
5172.91 2216
5173.59 2226
5174.27 2267
5174.95 2254
5175.63 2354
5176.31 2227
5176.98 2213
5177.66 2333
5178.34 2400
5179.02 2412
5179.70 2374
5180.38 2345
5181.06 2350
5181.74 2411
5182.42 2511
5183.09 2440
5183.77 2483
5184.45 2457
5185.13 2317
5185.81 2392
5186.49 2489
5187.17 2366
5187.85 2371
5188.53 2367
5189.21 2381
5189.89 2230
5190.57 2320
5191.25 2298
5191.93 2318
5192.61 2252
5193.29 2182
5193.97 2386
5194.64 2381
5195.32 2206
5196.00 2228
5196.68 2290
5197.36 2315
5198.04 2274
5198.72 2192
5199.40 2244
5200.08 2358
5200.77 2362
5201.45 2274
5202.13 2416
5202.81 2467
5203.49 2439
5204.17 2355
5204.85 2326
5205.53 2397
5206.21 2447
5206.89 2459
5207.57 2504
5208.25 2474
5208.93 2700
5209.61 2623
5210.29 2629
5210.97 2588
5211.65 2655
5212.34 2583
5213.02 2633
5213.70 2608
5214.38 2581
5215.06 2767
5215.74 2793
5216.42 2686
5217.10 2525
5217.78 2519
5218.47 2559
5219.15 2480
5219.83 2518
5220.51 2603
5221.19 2535
5221.87 2553
5222.56 2587
5223.24 2525
5223.92 2359
5224.60 2544
5225.28 2595
5225.96 2536
5226.65 2550
5227.33 2490
5228.01 2479
5228.69 2464
5229.37 2478
5230.06 2373
5230.74 2564
5231.42 2544
5232.10 2494
5232.79 2515
5233.47 2477
5234.15 2436
5234.83 2477
5235.51 2498
5236.20 2486
5236.88 2410
5237.56 2572
5238.25 2670
5238.93 2658
5239.61 2608
5240.29 2704
5240.98 2742
5241.66 2820
5242.34 2819
5243.03 2849
5243.71 2825
5244.39 2720
5245.07 2678
5245.76 2624
5246.44 2603
5247.12 2588
5247.81 2561
5248.49 2549
5249.17 2555
5249.86 2599
5250.54 2551
5251.22 2592
5251.91 2607
5252.59 2622
5253.28 2734
5253.96 2705
5254.64 2722
5255.33 2720
5256.01 2796
5256.69 2750
5257.38 2614
5258.06 2704
5258.75 2527
5259.43 2457
5260.11 2466
5260.80 2444
5261.48 2518
5262.17 2465
5262.85 2506
5263.53 2434
5264.22 2492
5264.90 2515
5265.59 2580
5266.27 2570
5266.96 2473
5267.64 2580
5268.33 2484
5269.01 2458
5269.70 2597
5270.38 2689
5271.07 2464
5271.75 2510
5272.44 2608
5273.12 2449
5273.80 2555
5274.49 2452
5275.18 2448
5275.86 2516
5276.55 2486
5277.23 2437
5277.92 2459
5278.60 2499
5279.29 2411
5279.97 2499
5280.66 2562
5281.34 2533
5282.03 2466
5282.71 2430
5283.40 2627
5284.08 2617
5284.77 2687
5285.46 2613
5286.14 2694
5286.83 2590
5287.51 2600
5288.20 2515
5288.89 2550
5289.57 2566
5290.26 2460
5290.94 2502
5291.63 2439
5292.32 2331
5293.00 2254
5293.69 2345
5294.38 2348
5295.06 2452
5295.75 2349
5296.43 2301
5297.12 2293
5297.81 2311
5298.49 2370
5299.18 2405
5299.87 2297
5300.55 2428
5301.24 2411
5301.93 2307
5302.61 2360
5303.30 2474
5303.99 2489
5304.68 2516
5305.36 2543
5306.05 2525
5306.74 2647
5307.42 2715
5308.11 2680
5308.80 2510
5309.49 2535
5310.17 2497
5310.86 2453
5311.55 2382
5312.23 2364
5312.92 2534
5313.61 2455
5314.30 2311
5314.99 2362
5315.67 2464
5316.36 2470
5317.05 2300
5317.74 2320
5318.42 2313
5319.11 2361
5319.80 2280
5320.49 2306
5321.18 2497
5321.86 2381
5322.55 2192
5323.24 2311
5323.93 2433
5324.62 2467
5325.31 2338
5325.99 2490
5326.68 2416
5327.37 2351
5328.06 2464
5328.75 2371
5329.44 2368
5330.12 2346
5330.81 2209
5331.50 2381
5332.19 2260
5332.88 2360
5333.57 2379
5334.26 2387
5334.95 2399
5335.64 2328
5336.32 2338
5337.01 2279
5337.70 2350
5338.39 2227
5339.08 2205
5339.77 2241
5340.46 2391
5341.15 2397
5341.84 2329
5342.53 2405
5343.22 2461
5343.91 2391
5344.60 2393
5345.29 2345
5345.98 2332
5346.67 2421
5347.36 2424
5348.04 2454
5348.73 2528
5349.42 2633
5350.11 2585
5350.80 2644
5351.49 2690
5352.18 2711
5352.87 2748
5353.56 2770
5354.25 2699
5354.95 2614
5355.64 2538
5356.33 2672
5357.02 2476
5357.71 2377
5358.40 2333
5359.09 2388
5359.78 2387
5360.47 2468
5361.16 2345
5361.85 2488
5362.54 2392
5363.23 2449
5363.92 2455
5364.61 2253
5365.30 2322
5365.99 2438
5366.69 2306
5367.38 2302
5368.07 2375
5368.76 2316
5369.45 2273
5370.14 2348
5370.83 2390
5371.52 2275
5372.22 2266
5372.91 2371
5373.60 2347
5374.29 2268
5374.98 2247
5375.67 2282
5376.36 2266
5377.06 2400
5377.75 2317
5378.44 2421
5379.13 2452
5379.82 2462
5380.52 2358
5381.21 2372
5381.90 2416
5382.59 2489
5383.28 2550
5383.98 2520
5384.67 2387
5385.36 2306
5386.05 2364
5386.74 2381
5387.44 2316
5388.13 2260
5388.82 2291
5389.51 2363
5390.21 2403
5390.90 2391
5391.59 2323
5392.28 2295
5392.98 2293
5393.67 2316
5394.36 2352
5395.06 2315
5395.75 2295
5396.44 2216
5397.13 2201
5397.83 2284
5398.52 2363
5399.21 2269
5399.91 2209
5400.60 2231
5401.29 2161
5401.99 2201
5402.68 2184
5403.37 2188
5404.07 2229
5404.76 2163
5405.45 2297
5406.15 2266
5406.84 2253
5407.53 2310
5408.23 2326
5408.92 2377
5409.61 2403
5410.31 2384
5411.00 2402
5411.70 2403
5412.39 2417
5413.08 2420
5413.78 2456
5414.47 2499
5415.17 2473
5415.86 2411
5416.55 2371
5417.25 2380
5417.94 2316
5418.64 2339
5419.33 2271
5420.03 2355
5420.72 2347
5421.42 2375
5422.11 2307
5422.80 2345
5423.50 2342
5424.19 2312
5424.89 2480
5425.58 2330
5426.28 2253
5426.97 2364
5427.67 2427
5428.36 2289
5429.06 2271
5429.75 2291
5430.45 2294
5431.14 2403
5431.84 2356
5432.53 2249
5433.23 2277
5433.92 2249
5434.62 2273
5435.31 2319
5436.01 2284
5436.71 2393
5437.40 2517
5438.10 2592
5438.79 2689
5439.49 2644
5440.18 2517
5440.88 2652
5441.58 2655
5442.27 2483
5442.97 2551
5443.66 2442
5444.36 2428
5445.06 2643
5445.75 2498
5446.45 2355
5447.14 2415
5447.84 2435
5448.54 2451
5449.23 2501
5449.93 2514
5450.63 2492
5451.32 2491
5452.02 2436
5452.71 2376
5453.41 2404
5454.11 2483
5454.80 2546
5455.50 2495
5456.20 2313
5456.89 2322
5457.59 2358
5458.29 2340
5458.99 2290
5459.68 2270
5460.38 2270
5461.08 2304
5461.77 2390
5462.47 2408
5463.17 2349
5463.86 2392
5464.56 2398
5465.26 2246
5465.96 2330
5466.65 2371
5467.35 2239
5468.05 2281
5468.75 2334
5469.44 2320
5470.14 2324
5470.84 2431
5471.54 2374
5472.24 2245
5472.93 2174
5473.63 2266
5474.33 2263
5475.03 2351
5475.72 2337
5476.42 2417
5477.12 2327
5477.82 2309
5478.52 2377
5479.22 2443
5479.91 2456
5480.61 2546
5481.31 2640
5482.01 2687
5482.71 2798
5483.41 2913
5484.10 2963
5484.80 2896
5485.50 2829
5486.20 2924
5486.90 2858
5487.60 2759
5488.30 2642
5488.99 2532
5489.69 2695
5490.39 2631
5491.09 2672
5491.79 2621
5492.49 2487
5493.19 2525
5493.89 2558
5494.59 2492
5495.29 2570
5495.99 2495
5496.69 2653
5497.38 2783
5498.08 2658
5498.78 2627
5499.48 2683
5500.18 2823
5500.88 2841
5501.58 2907
5502.28 3112
5502.98 3412
5503.68 3456
5504.38 3635
5505.08 3743
5505.78 3710
5506.48 3517
5507.18 3389
5507.88 3211
5508.58 3205
5509.28 3072
5509.98 2936
5510.68 2941
5511.38 2624
5512.08 2630
5512.78 2703
5513.48 2569
5514.18 2630
5514.88 2565
5515.58 2554
5516.28 2592
5516.98 2597
5517.69 2630
5518.39 2633
5519.09 2692
5519.79 2641
5520.49 2410
5521.19 2419
5521.89 2444
5522.59 2521
5523.29 2480
5523.99 2457
5524.69 2393
5525.40 2434
5526.10 2527
5526.80 2562
5527.50 2457
5528.20 2452
5528.90 2423
5529.60 2454
5530.31 2405
5531.01 2377
5531.71 2372
5532.41 2378
5533.11 2312
5533.81 2341
5534.51 2416
5535.22 2334
5535.92 2284
5536.62 2229
5537.32 2261
5538.02 2242
5538.73 2261
5539.43 2227
5540.13 2221
5540.83 2306
5541.53 2192
5542.24 2174
5542.94 2130
5543.64 2160
5544.34 2072
5545.05 2129
5545.75 2234
5546.45 2249
5547.15 2293
5547.86 2267
5548.56 2351
5549.26 2288
5549.96 2263
5550.67 2152
5551.37 2181
5552.07 2224
5552.78 2268
5553.48 2295
5554.18 2259
5554.88 2134
5555.59 2175
5556.29 2237
5556.99 2254
5557.70 2211
5558.40 2210
5559.10 2248
5559.81 2247
5560.51 2269
5561.21 2255
5561.92 2279
5562.62 2329
5563.32 2366
5564.03 2419
5564.73 2261
5565.44 2321
5566.14 2608
5566.84 2604
5567.55 2586
5568.25 2549
5568.95 2558
5569.66 2595
5570.36 2451
5571.07 2322
5571.77 2296
5572.47 2195
5573.18 2212
5573.88 2344
5574.59 2280
5575.29 2281
5576.00 2263
5576.70 2248
5577.40 2176
5578.11 2193
5578.81 2249
5579.52 2294
5580.22 2260
5580.93 2283
5581.63 2142
5582.34 2122
5583.04 2204
5583.75 2151
5584.45 2175
5585.16 2233
5585.86 2208
5586.57 2189
5587.27 2250
5587.98 2156
5588.68 2270
5589.39 2323
5590.09 2276
5590.80 2306
5591.50 2265
5592.21 2294
5592.91 2263
5593.62 2119
5594.33 2009
5595.03 2218
5595.74 2233
5596.44 2229
5597.15 2114
5597.85 2083
5598.56 2069
5599.27 2065
5599.97 2055
5600.68 2103
5601.38 2062
5602.09 2111
5602.79 2152
5603.50 2106
5604.21 2184
5604.91 2084
5605.62 2140
5606.33 2148
5607.03 2126
5607.74 2248
5608.45 2193
5609.15 2101
5609.86 2162
5610.56 2169
5611.27 2049
5611.98 2140
5612.68 2032
5613.39 2064
5614.10 2099
5614.80 2196
5615.51 2135
5616.22 2156
5616.93 2143
5617.63 2117
5618.34 2092
5619.05 2090
5619.75 2198
5620.46 2050
5621.17 2078
5621.88 2099
5622.58 2090
5623.29 2046
5624.00 2141
5624.70 2116
5625.41 1997
5626.12 2072
5626.83 2071
5627.54 2212
5628.24 2246
5628.95 2349
5629.66 2184
5630.37 2078
5631.07 2101
5631.78 2160
5632.49 2221
5633.20 2249
5633.91 2351
5634.61 2269
5635.32 2081
5636.03 2178
5636.74 2249
5637.45 2219
5638.15 2196
5638.86 2094
5639.57 2111
5640.28 2116
5640.99 2242
5641.70 2229
5642.41 2285
5643.11 2414
5643.82 2429
5644.53 2521
5645.24 2470
5645.95 2510
5646.66 2486
5647.37 2236
5648.08 2268
5648.78 2215
5649.49 2211
5650.20 2345
5650.91 2214
5651.62 2131
5652.33 2145
5653.04 2120
5653.75 2236
5654.46 2251
5655.17 2165
5655.88 2254
5656.59 2127
5657.30 2153
5658.00 2125
5658.71 2112
5659.42 2246
5660.13 2274
5660.84 2306
5661.55 2349
5662.26 2377
5662.97 2289
5663.68 2244
5664.39 2240
5665.10 2102
5665.81 2176
5666.52 2210
5667.23 2162
5667.94 2181
5668.65 2167
5669.36 2029
5670.07 2043
5670.78 2033
5671.49 1991
5672.20 2049
5672.92 1998
5673.63 2009
5674.34 1964
5675.05 2039
5675.76 2077
5676.47 1900
5677.18 1921
5677.89 1969
5678.60 2045
5679.31 1988
5680.02 2000
5680.73 2052
5681.44 1987
5682.16 1942
5682.87 1980
5683.58 2075
5684.29 2006
5685.00 1989
5685.71 1959
5686.42 2037
5687.13 2039
5687.85 2128
5688.56 2018
5689.27 1999
5689.98 2110
5690.69 2006
5691.40 1919
5692.11 1952
5692.83 1957
5693.54 1985
5694.25 1999
5694.96 1981
5695.67 1968
5696.39 1940
5697.10 1999
5697.81 1974
5698.52 1921
5699.23 1939
5699.95 1986
5700.66 1958
5701.37 1908
5702.08 1973
5702.80 1955
5703.51 1929
5704.22 1922
5704.93 2080
5705.64 2031
5706.36 1868
5707.07 1989
5707.78 1956
5708.50 2000
5709.21 1949
5709.92 1874
5710.63 1915
5711.35 1953
5712.06 2018
5712.77 1955
5713.49 1959
5714.20 1902
5714.91 1925
5715.62 1892
5716.34 1880
5717.05 1985
5717.76 1970
5718.48 1970
5719.19 2085
5719.90 1995
5720.62 2036
5721.33 1999
5722.05 1917
5722.76 1950
5723.47 1910
5724.19 1991
5724.90 2078
5725.61 2052
5726.33 1923
5727.04 1891
5727.76 1957
5728.47 2009
5729.18 2029
5729.90 2082
5730.61 2025
5731.33 2019
5732.04 2197
5732.75 2121
5733.47 2097
5734.18 2118
5734.90 2076
5735.61 2037
5736.33 1943
5737.04 1988
5737.75 1975
5738.47 1947
5739.18 1958
5739.90 1998
5740.61 1947
5741.33 1908
5742.04 1945
5742.76 1853
5743.47 1882
5744.19 1846
5744.90 1809
5745.62 1955
5746.33 1944
5747.05 1868
5747.76 1865
5748.48 1766
5749.19 1901
5749.91 1929
5750.62 1887
5751.34 1960
5752.05 1905
5752.77 1908
5753.49 1879
5754.20 1876
5754.92 1877
5755.63 1918
5756.35 1957
5757.06 1883
5757.78 1930
5758.50 1912
5759.21 1848
5759.93 1900
5760.64 1994
5761.36 1989
5762.07 1905
5762.79 1950
5763.51 1958
5764.22 1789
5764.94 1806
5765.66 1899
5766.37 1932
5767.09 2001
5767.80 1942
5768.52 1860
5769.24 1907
5769.95 1879
5770.67 1928
5771.39 1985
5772.10 1947
5772.82 1934
5773.54 1884
5774.25 2053
5774.97 2030
5775.69 2036
5776.41 2021
5777.12 1909
5777.84 1927
5778.56 1907
5779.27 1974
5779.99 1949
5780.71 1926
5781.42 1999
5782.14 1816
5782.86 1830
5783.58 1945
5784.29 1894
5785.01 1914
5785.73 1956
5786.45 1944
5787.16 1841
5787.88 1845
5788.60 1843
5789.32 1916
5790.04 1833
5790.75 1876
5791.47 1914
5792.19 1842
5792.91 1832
5793.62 1790
5794.34 1916
5795.06 1833
5795.78 1814
5796.50 1815
5797.22 1911
5797.93 1981
5798.65 1956
5799.37 1930
5800.09 1859
5800.81 1931
5801.53 1961
5802.24 1912
5802.96 1849
5803.68 1957
5804.40 2045
5805.12 1926
5805.84 1941
5806.56 1972
5807.28 1916
5807.99 1934
5808.71 1891
5809.43 1876
5810.15 1821
5810.87 1758
5811.59 1836
5812.31 1883
5813.03 1804
5813.75 1801
5814.47 1832
5815.19 1835
5815.90 1922
5816.62 1870
5817.34 1945
5818.06 2016
5818.78 2035
5819.50 1923
5820.22 2042
5820.94 2163
5821.66 2109
5822.38 2069
5823.10 2079
5823.82 2089
5824.54 2153
5825.26 2105
5825.98 2128
5826.70 2197
5827.42 2063
5828.14 2051
5828.86 2070
5829.58 1997
5830.30 1928
5831.02 1959
5831.74 2036
5832.46 1943
5833.18 1977
5833.90 1907
5834.62 1926
5835.35 1983
5836.07 1967
5836.79 1887
5837.51 1873
5838.23 1913
5838.95 1874
5839.67 1926
5840.39 1957
5841.11 1866
5841.83 1816
5842.55 1842
5843.27 1905
5844.00 1952
5844.72 1906
5845.44 1951
5846.16 1816
5846.88 1838
5847.60 1852
5848.32 1855
5849.04 1827
5849.77 1861
5850.49 1758
5851.21 1791
5851.93 1951
5852.65 1934
5853.37 1895
5854.10 1891
5854.82 1892
5855.54 1965
5856.26 1904
5856.98 1941
5857.71 1903
5858.43 1839
5859.15 1913
5859.87 1967
5860.59 1917
5861.32 2039
5862.04 2003
5862.76 1937
5863.48 1982
5864.21 1922
5864.93 2032
5865.65 1907
5866.37 1884
5867.10 1910
5867.82 2008
5868.54 1926
5869.26 1922
5869.99 1872
5870.71 1837
5871.43 1888
5872.15 1838
5872.88 1916
5873.60 1953
5874.32 1932
5875.05 1875
5875.77 1838
5876.49 1822
5877.22 1876
5877.94 1895
5878.66 1974
5879.39 1898
5880.11 1822
5880.83 1944
5881.56 1948
5882.28 1909
5883.00 1870
5883.73 1914
5884.45 2009
5885.17 2057
5885.90 1999
5886.62 2148
5887.34 2159
5888.07 2165
5888.79 2240
5889.52 2129
5890.24 2080
5890.96 2074
5891.69 2069
5892.41 1994
5893.14 2059
5893.86 1912
5894.58 1864
5895.31 1844
5896.03 1906
5896.76 1925
5897.48 1976
5898.21 2030
5898.93 2078
5899.66 1984
5900.38 1940
5901.11 2086
5901.83 2073
5902.55 2256
5903.28 2297
5904.00 2329
5904.73 2432
5905.45 2449
5906.18 2532
5906.90 2506
5907.63 2471
5908.35 2376
5909.08 2355
5909.80 2462
5910.53 2380
5911.25 2319
5911.98 2209
5912.71 2192
5913.43 2120
5914.16 2066
5914.88 1987
5915.61 2000
5916.33 1892
5917.06 1972
5917.78 1917
5918.51 1888
5919.24 1995
5919.96 2042
5920.69 1914
5921.41 1936
5922.14 1865
5922.87 1972
5923.59 1867
5924.32 1843
5925.04 1851
5925.77 1990
5926.50 2006
5927.22 2030
5927.95 1974
5928.67 2060
5929.40 2081
5930.13 2165
5930.85 2127
5931.58 2079
5932.31 1989
5933.03 2011
5933.76 2002
5934.49 1960
5935.21 2008
5935.94 1919
5936.67 1916
5937.39 2050
5938.12 2026
5938.85 2061
5939.58 2055
5940.30 2072
5941.03 2135
5941.76 2041
5942.48 2147
5943.21 2120
5943.94 2149
5944.67 2235
5945.39 2190
5946.12 2107
5946.85 2267
5947.58 2286
5948.30 2220
5949.03 2135
5949.76 2152
5950.49 2223
5951.21 2367
5951.94 2308
5952.67 2322
5953.40 2386
5954.12 2345
5954.85 2495
5955.58 2524
5956.31 2465
5957.04 2417
5957.76 2521
5958.49 2408
5959.22 2433
5959.95 2491
5960.68 2525
5961.41 2580
5962.13 2564
5962.86 2606
5963.59 2694
5964.32 2542
5965.05 2633
5965.78 2591
5966.51 2558
5967.23 2582
5967.96 2471
5968.69 2537
5969.42 2621
5970.15 2758
5970.88 2850
5971.61 2834
5972.34 2807
5973.07 2655
5973.79 2930
5974.52 2837
5975.25 2614
5975.98 2558
5976.71 2505
5977.44 2489
5978.17 2539
5978.90 2563
5979.63 2570
5980.36 2572
5981.09 2743
5981.82 2679
5982.55 2783
5983.28 2899
5984.01 2909
5984.74 2952
5985.47 3008
5986.20 3191
5986.93 3126
5987.66 3138
5988.39 3256
5989.12 3357
5989.85 3297
5990.58 3239
5991.31 3276
5992.04 3208
5992.77 3106
5993.50 3147
5994.23 3257
5994.96 3036
5995.69 3000
5996.42 3009
5997.15 3149
5997.88 3032
5998.61 3014
5999.34 2897
6000.07 3023
6000.80 3016
6001.53 2970
6002.26 3033
6003.00 3047
6003.73 2944
6004.46 2892
6005.19 2827
6005.92 2885
6006.65 2880
6007.38 2850
6008.11 2953
6008.84 2945
6009.58 3060
6010.31 3158
6011.04 3298
6011.77 3517
6012.50 3943
6013.23 4159
6013.96 4462
6014.70 4842
6015.43 5326
6016.16 5385
6016.89 5611
6017.62 5644
6018.35 5317
6019.09 5100
6019.82 4976
6020.55 4518
6021.28 4248
6022.01 4006
6022.75 3735
6023.48 3483
6024.21 3274
6024.94 3106
6025.67 2932
6026.41 2866
6027.14 2872
6027.87 2783
6028.60 2844
6029.34 2770
6030.07 2672
6030.80 2644
6031.53 2662
6032.27 2679
6033.00 2684
6033.73 2577
6034.47 2579
6035.20 2461
6035.93 2424
6036.66 2427
6037.40 2392
6038.13 2534
6038.86 2536
6039.60 2604
6040.33 2635
6041.06 2632
6041.80 2589
6042.53 2610
6043.26 2650
6044.00 2745
6044.73 2762
6045.46 2811
6046.20 2726
6046.93 2722
6047.66 2893
6048.40 2901
6049.13 2947
6049.86 2939
6050.60 2980
6051.33 2980
6052.07 2936
6052.80 2954
6053.53 2838
6054.27 2751
6055.00 2772
6055.74 2664
6056.47 2753
6057.20 2775
6057.94 2652
6058.67 2626
6059.41 2596
6060.14 2502
6060.88 2489
6061.61 2561
6062.34 2420
6063.08 2410
6063.81 2387
6064.55 2341
6065.28 2349
6066.02 2253
6066.75 2383
6067.49 2313
6068.22 2306
6068.96 2329
6069.69 2284
6070.43 2396
6071.16 2293
6071.90 2334
6072.63 2240
6073.37 2241
6074.10 2170
6074.84 2306
6075.57 2240
6076.31 2197
6077.04 2203
6077.78 2269
6078.52 2405
6079.25 2279
6079.99 2263
6080.72 2125
6081.46 2158
6082.19 2220
6082.93 2194
6083.66 2169
6084.40 2177
6085.14 2137
6085.87 2216
6086.61 2207
6087.34 2225
6088.08 2331
6088.82 2285
6089.55 2253
6090.29 2242
6091.02 2356
6091.76 2353
6092.50 2192
6093.23 2278
6093.97 2282
6094.71 2237
6095.44 2236
6096.18 2131
6096.92 2130
6097.65 2168
6098.39 2109
6099.13 2174
6099.86 2166
6100.60 2166
6101.34 2070
6102.07 2141
6102.81 2160
6103.55 2143
6104.28 2148
6105.02 2155
6105.76 2084
6106.50 2147
6107.23 2213
6107.97 2085
6108.71 2108
6109.45 2138
6110.18 2120
6110.92 2061
6111.66 2009
6112.40 2061
6113.13 2133
6113.87 2084
6114.61 2145
6115.35 2112
6116.08 2166
6116.82 2215
6117.56 2207
6118.30 2134
6119.03 2147
6119.77 2138
6120.51 2174
6121.25 2091
6121.99 2120
6122.73 2122
6123.46 2145
6124.20 2219
6124.94 2216
6125.68 2215
6126.42 2279
6127.15 2293
6127.89 2269
6128.63 2226
6129.37 2189
6130.11 2212
6130.85 2171
6131.59 2188
6132.33 2154
6133.06 2230
6133.80 2216
6134.54 2237
6135.28 2357
6136.02 2243
6136.76 2252
6137.50 2275
6138.24 2403
6138.98 2363
6139.71 2328
6140.45 2300
6141.19 2365
6141.93 2328
6142.67 2358
6143.41 2365
6144.15 2283
6144.89 2226
6145.63 2288
6146.37 2358
6147.11 2329
6147.85 2313
6148.59 2258
6149.33 2257
6150.07 2146
6150.81 2219
6151.55 2201
6152.29 2140
6153.03 2130
6153.77 2268
6154.51 2214
6155.25 2088
6155.99 2176
6156.73 2178
6157.47 2041
6158.21 2000
6158.95 2144
6159.69 2173
6160.43 2051
6161.17 2069
6161.91 2186
6162.65 2092
6163.39 2214
6164.13 2058
6164.87 2117
6165.61 1999
6166.35 2086
6167.10 2106
6167.84 2100
6168.58 2219
6169.32 2182
6170.06 2201
6170.80 2323
6171.54 2206
6172.28 2136
6173.02 2239
6173.77 2278
6174.51 2237
6175.25 2126
6175.99 2210
6176.73 2216
6177.47 2176
6178.21 2234
6178.96 2229
6179.70 2104
6180.44 2118
6181.18 2054
6181.92 2066
6182.66 2108
6183.41 2092
6184.15 2163
6184.89 2130
6185.63 2185
6186.37 2256
6187.11 2356
6187.86 2339
6188.60 2196
6189.34 2241
6190.08 2273
6190.83 2168
6191.57 2169
6192.31 2270
6193.05 2244
6193.80 2210
6194.54 2272
6195.28 2332
6196.02 2272
6196.77 2348
6197.51 2271
6198.25 2293
6198.99 2368
6199.74 2379
6200.48 2455
6201.22 2302
6201.96 2315
6202.71 2338
6203.45 2358
6204.19 2336
6204.94 2333
6205.68 2471
6206.42 2475
6207.17 2613
6207.91 2719
6208.65 2961
6209.40 3303
6210.14 3724
6210.88 4188
6211.63 4422
6212.37 4821
6213.11 4941
6213.86 4925
6214.60 4838
6215.34 4617
6216.09 4415
6216.83 4237
6217.58 3762
6218.32 3462
6219.06 3138
6219.81 2881
6220.55 2700
6221.30 2503
6222.04 2427
6222.78 2428
6223.53 2389
6224.27 2368
6225.02 2364
6225.76 2309
6226.51 2334
6227.25 2310
6228.00 2316
6228.74 2347
6229.48 2317
6230.23 2285
6230.97 2312
6231.72 2327
6232.46 2249
6233.21 2277
6233.95 2352
6234.70 2358
6235.44 2296
6236.19 2147
6236.93 2248
6237.68 2252
6238.42 2311
6239.17 2257
6239.91 2237
6240.66 2262
6241.40 2306
6242.15 2188
6242.89 2351
6243.64 2347
6244.38 2466
6245.13 2364
6245.88 2328
6246.62 2417
6247.37 2318
6248.11 2541
6248.86 2773
6249.60 2907
6250.35 3040
6251.10 3158
6251.84 3468
6252.59 3695
6253.33 3820
6254.08 3682
6254.83 3564
6255.57 3299
6256.32 3111
6257.06 2936
6257.81 2846
6258.56 2591
6259.30 2519
6260.05 2454
6260.80 2439
6261.54 2422
6262.29 2428
6263.04 2329
6263.78 2334
6264.53 2407
6265.28 2428
6266.02 2478
6266.77 2429
6267.52 2468
6268.26 2506
6269.01 2483
6269.76 2499
6270.50 2485
6271.25 2620
6272.00 2572
6272.75 2490
6273.49 2488
6274.24 2535
6274.99 2438
6275.73 2313
6276.48 2294
6277.23 2182
6277.98 2161
6278.72 2270
6279.47 2212
6280.22 2236
6280.97 2229
6281.71 2151
6282.46 2201
6283.21 2198
6283.96 2130
6284.71 2143
6285.45 2143
6286.20 2183
6286.95 2259
6287.70 2338
6288.45 2162
6289.19 2220
6289.94 2347
6290.69 2474
6291.44 2484
6292.19 2490
6292.94 2601
6293.68 2531
6294.43 2437
6295.18 2369
6295.93 2402
6296.68 2451
6297.43 2328
6298.18 2157
6298.92 2128
6299.67 2099
6300.42 2032
6301.17 1979
6301.92 2003
6302.67 1973
6303.42 1974
6304.17 2056
6304.92 2117
6305.66 2020
6306.41 2062
6307.16 2140
6307.91 2101
6308.66 2143
6309.41 2171
6310.16 2067
6310.91 2051
6311.66 2096
6312.41 2123
6313.16 2158
6313.91 2084
6314.66 2054
6315.41 2063
6316.16 2044
6316.91 2052
6317.66 2061
6318.41 2118
6319.16 2092
6319.91 2053
6320.66 2008
6321.41 2027
6322.16 2097
6322.91 2081
6323.66 2024
6324.41 2101
6325.16 2024
6325.91 2127
6326.66 2032
6327.41 2006
6328.16 1956
6328.91 2072
6329.66 2075
6330.41 2046
6331.16 2059
6331.91 2123
6332.66 2114
6333.41 2112
6334.16 2149
6334.91 2188
6335.67 2128
6336.42 2052
6337.17 2031
6337.92 2053
6338.67 2115
6339.42 2052
6340.17 1969
6340.92 2000
6341.67 2090
6342.43 2134
6343.18 2097
6343.93 2074
6344.68 1969
6345.43 1982
6346.18 2099
6346.93 2109
6347.69 2137
6348.44 2006
6349.19 2140
6349.94 2138
6350.69 2126
6351.45 2206
6352.20 2303
6352.95 2413
6353.70 2395
6354.45 2472
6355.20 2557
6355.96 2635
6356.71 2698
6357.46 2768
6358.21 2775
6358.97 2650
6359.72 2588
6360.47 2557
6361.22 2393
6361.98 2318
6362.73 2367
6363.48 2353
6364.23 2382
6364.99 2438
6365.74 2397
6366.49 2426
6367.24 2338
6368.00 2407
6368.75 2391
6369.50 2273
6370.26 2424
6371.01 2738
6371.76 2712
6372.51 2691
6373.27 2820
6374.02 2802
6374.77 2776
6375.53 2699
6376.28 2575
6377.03 2570
6377.79 2515
6378.54 2387
6379.29 2435
6380.05 2416
6380.80 2167
6381.56 2282
6382.31 2258
6383.06 2305
6383.82 2213
6384.57 2149
6385.32 2114
6386.08 2159
6386.83 2170
6387.59 2061
6388.34 2127
6389.09 2143
6389.85 2160
6390.60 2182
6391.36 2165
6392.11 2088
6392.86 2015
6393.62 1999
6394.37 2061
6395.13 2064
6395.88 2033
6396.64 2083
6397.39 1986
6398.15 2017
6398.90 1978
6399.66 1894
6400.41 1908
6401.16 1928
6401.92 1925
6402.67 2107
6403.43 1951
6404.18 2017
6404.94 1902
6405.69 1906
6406.45 1923
6407.20 1899
6407.96 1907
6408.72 1929
6409.47 1905
6410.23 1872
6410.98 1973
6411.74 1967
6412.49 2033
6413.25 2115
6414.00 2107
6414.76 2029
6415.51 2056
6416.27 2009
6417.03 1911
6417.78 1981
6418.54 2054
6419.29 2002
6420.05 1944
6420.80 1969
6421.56 1918
6422.32 1909
6423.07 1889
6423.83 1803
6424.59 1847
6425.34 1864
6426.10 1975
6426.85 1997
6427.61 1930
6428.37 1978
6429.12 1971
6429.88 1992
6430.64 1948
6431.39 1976
6432.15 1837
6432.91 1916
6433.66 2002
6434.42 1931
6435.18 1893
6435.93 1913
6436.69 1939
6437.45 1917
6438.20 1876
6438.96 1921
6439.72 1861
6440.47 1945
6441.23 1950
6441.99 1891
6442.75 1884
6443.50 2001
6444.26 1986
6445.02 2034
6445.78 1983
6446.53 1838
6447.29 1824
6448.05 1989
6448.81 1906
6449.56 1929
6450.32 1885
6451.08 1958
6451.84 1947
6452.59 1908
6453.35 1966
6454.11 1925
6454.87 1880
6455.63 1956
6456.38 1925
6457.14 1878
6457.90 1917
6458.66 1966
6459.42 1960
6460.17 1896
6460.93 1911
6461.69 1854
6462.45 1909
6463.21 1916
6463.97 1956
6464.73 1917
6465.48 1957
6466.24 1837
6467.00 1956
6467.76 2011
6468.52 1961
6469.28 1990
6470.04 1942
6470.80 1982
6471.55 1854
6472.31 1947
6473.07 1957
6473.83 1964
6474.59 2032
6475.35 2021
6476.11 2032
6476.87 2036
6477.63 2025
6478.39 2088
6479.15 2066
6479.91 2123
6480.66 2161
6481.42 2100
6482.18 2130
6482.94 2115
6483.70 2124
6484.46 2068
6485.22 2133
6485.98 2070
6486.74 2139
6487.50 2101
6488.26 2076
6489.02 2183
6489.78 2124
6490.54 2286
6491.30 2171
6492.06 2171
6492.82 2193
6493.58 2241
6494.34 2311
6495.10 2349
6495.86 2307
6496.62 2318
6497.38 2321
6498.14 2376
6498.91 2447
6499.67 2417
6500.43 2458
6501.19 2417
6501.95 2495
6502.71 2377
6503.47 2360
6504.23 2347
6504.99 2339
6505.75 2440
6506.51 2499
6507.27 2326
6508.04 2516
6508.80 2483
6509.56 2441
6510.32 2517
6511.08 2542
6511.84 2541
6512.60 2492
6513.36 2537
6514.13 2565
6514.89 2672
6515.65 2657
6516.41 2632
6517.17 2663
6517.93 2607
6518.69 2690
6519.46 2600
6520.22 2616
6520.98 2690
6521.74 2789
6522.50 2787
6523.27 2785
6524.03 2981
6524.79 3058
6525.55 3193
6526.31 3362
6527.08 3669
6527.84 4077
6528.60 4460
6529.36 4740
6530.13 4887
6530.89 5000
6531.65 4949
6532.41 4949
6533.18 4849
6533.94 4720
6534.70 4362
6535.46 4119
6536.23 3802
6536.99 3656
6537.75 3672
6538.51 3507
6539.28 3478
6540.04 3446
6540.80 3441
6541.57 3373
6542.33 3202
6543.09 3031
6543.86 2899
6544.62 2747
6545.38 2733
6546.15 2535
6546.91 2524
6547.67 2606
6548.44 2489
6549.20 2322
6549.96 2384
6550.73 2334
6551.49 2363
6552.25 2303
6553.02 2352
6553.78 2385
6554.54 2294
6555.31 2255
6556.07 2334
6556.84 2404
6557.60 2380
6558.36 2308
6559.13 2308
6559.89 2314
6560.66 2360
6561.42 2418
6562.18 2395
6562.95 2546
6563.71 2560
6564.48 2648
6565.24 2639
6566.01 2678
6566.77 2669
6567.54 2754
6568.30 2797
6569.06 2716
6569.83 2688
6570.59 2804
6571.36 2822
6572.12 2733
6572.89 2592
6573.65 2630
6574.42 2617
6575.18 2704
6575.95 2575
6576.71 2496
6577.48 2516
6578.24 2570
6579.01 2578
6579.77 2632
6580.54 2579
6581.31 2606
6582.07 2678
6582.84 2656
6583.60 2572
6584.37 2587
6585.13 2589
6585.90 2550
6586.66 2538
6587.43 2562
6588.20 2626
6588.96 2646
6589.73 2598
6590.49 2602
6591.26 2642
6592.02 2611
6592.79 2777
6593.56 2857
6594.32 2989
6595.09 3023
6595.86 3258
6596.62 3460
6597.39 3335
6598.15 3483
6598.92 3437
6599.69 3409
6600.45 3325
6601.22 3253
6601.99 3125
6602.75 2956
6603.52 2862
6604.29 2744
6605.05 2601
6605.82 2542
6606.59 2681
6607.35 2429
6608.12 2550
6608.89 2519
6609.65 2462
6610.42 2446
6611.19 2550
6611.96 2532
6612.72 2682
6613.49 2692
6614.26 2711
6615.02 2685
6615.79 2594
6616.56 2573
6617.33 2483
6618.09 2497
6618.86 2382
6619.63 2396
6620.40 2391
6621.16 2427
6621.93 2338
6622.70 2315
6623.47 2414
6624.24 2446
6625.00 2440
6625.77 2438
6626.54 2411
6627.31 2457
6628.08 2401
6628.84 2403
6629.61 2312
6630.38 2295
6631.15 2275
6631.92 2355
6632.68 2404
6633.45 2363
6634.22 2507
6634.99 2551
6635.76 2661
6636.53 2687
6637.30 2836
6638.06 2842
6638.83 2897
6639.60 2831
6640.37 2849
6641.14 2938
6641.91 2795
6642.68 2658
6643.45 2592
6644.22 2577
6644.98 2431
6645.75 2493
6646.52 2386
6647.29 2359
6648.06 2351
6648.83 2336
6649.60 2363
6650.37 2253
6651.14 2308
6651.91 2281
6652.68 2362
6653.45 2478
6654.22 2518
6654.99 2640
6655.76 2617
6656.53 2641
6657.30 2594
6658.06 2542
6658.83 2543
6659.60 2452
6660.37 2498
6661.14 2474
6661.91 2396
6662.68 2356
6663.45 2275
6664.22 2367
6665.00 2292
6665.77 2105
6666.54 2135
6667.31 2165
6668.08 2193
6668.85 2147
6669.62 2128
6670.39 2102
6671.16 2044
6671.93 2236
6672.70 2194
6673.47 2247
6674.24 2272
6675.01 2279
6675.78 2253
6676.55 2274
6677.32 2170
6678.10 2116
6678.87 2163
6679.64 2177
6680.41 2149
6681.18 2179
6681.95 2137
6682.72 2182
6683.49 2222
6684.26 2130
6685.04 2201
6685.81 2325
6686.58 2284
6687.35 2251
6688.12 2441
6688.89 2475
6689.67 2519
6690.44 2645
6691.21 2657
6691.98 2545
6692.75 2495
6693.52 2420
6694.30 2427
6695.07 2378
6695.84 2180
6696.61 2259
6697.38 2211
6698.16 2119
6698.93 2181
6699.70 2145
6700.47 2157
6701.25 2029
6702.02 2124
6702.79 2039
6703.56 2080
6704.33 1967
6705.11 1952
6705.88 1907
6706.65 1991
6707.43 2008
6708.20 1965
6708.97 1928
6709.74 1914
6710.52 1961
6711.29 1937
6712.06 1933
6712.84 1878
6713.61 1898
6714.38 1906
6715.15 1919
6715.93 2055
6716.70 2006
6717.47 1998
6718.25 1992
6719.02 1866
6719.79 1867
6720.57 1941
6721.34 1985
6722.11 1926
6722.89 2014
6723.66 2017
6724.43 2000
6725.21 1984
6725.98 2003
6726.76 1907
6727.53 1942
6728.30 1983
6729.08 1975
6729.85 1977
6730.63 1865
6731.40 1956
6732.17 1895
6732.95 1887
6733.72 1914
6734.50 1916
6735.27 1977
6736.04 1832
6736.82 1773
6737.59 1847
6738.37 1866
6739.14 1874
6739.92 1860
6740.69 1863
6741.47 1976
6742.24 1960
6743.02 1920
6743.79 1831
6744.57 1825
6745.34 1849
6746.12 1900
6746.89 1843
6747.66 1913
6748.44 1931
6749.22 1867
6749.99 1900
6750.77 1807
6751.54 1864
6752.32 1841
6753.09 1905
6753.87 1931
6754.64 1860
6755.42 1919
6756.19 1985
6756.97 1945
6757.74 1851
6758.52 1868
6759.29 1891
6760.07 1976
6760.85 1878
6761.62 1800
6762.40 1743
6763.17 1725
6763.95 1818
6764.73 1871
6765.50 1787
6766.28 1795
6767.05 1850
6767.83 1783
6768.61 1823
6769.38 1813
6770.16 1878
6770.94 1793
6771.71 1846
6772.49 1925
6773.26 1928
6774.04 1853
6774.82 1817
6775.59 1935
6776.37 1962
6777.15 1927
6777.92 1949
6778.70 1931
6779.48 2107
6780.25 2007
6781.03 2029
6781.81 2067
6782.59 2031
6783.36 2116
6784.14 2106
6784.92 2258
6785.69 2180
6786.47 2157
6787.25 2178
6788.03 2077
6788.80 2048
6789.58 1937
6790.36 1959
6791.13 1897
6791.91 1857
6792.69 1816
6793.47 1847
6794.25 1842
6795.02 1802
6795.80 1803
6796.58 1828
6797.36 1748
6798.13 1823
6798.91 1858
6799.69 1882
6800.47 1777
6801.25 1811
6802.02 1888
6802.80 1917
6803.58 1846
6804.36 1798
6805.14 1882
6805.92 1919
6806.69 1928
6807.47 1946
6808.25 1898
6809.03 2000
6809.81 1973
6810.59 1955
6811.36 1978
6812.14 1932
6812.92 1815
6813.70 1904
6814.48 1858
6815.26 1853
6816.04 1906
6816.82 1905
6817.60 1890
6818.37 1960
6819.15 1903
6819.93 1967
6820.71 2000
6821.49 1979
6822.27 1970
6823.05 1927
6823.83 1892
6824.61 1923
6825.39 1944
6826.17 1907
6826.95 1877
6827.73 1858
6828.51 1869
6829.29 1874
6830.07 1838
6830.85 1865
6831.63 1808
6832.40 1781
6833.18 1791
6833.96 1851
6834.74 1858
6835.52 1826
6836.30 1883
6837.08 1879
6837.87 1827
6838.65 1788
6839.43 1734
6840.21 1741
6840.99 1746
6841.77 1752
6842.55 1779
6843.33 1777
6844.11 1754
6844.89 1807
6845.67 1698
6846.45 1748
6847.23 1772
6848.01 1754
6848.79 1826
6849.57 1901
6850.35 2010
6851.13 2125
6851.92 2224
6852.70 2445
6853.48 2629
6854.26 2685
6855.04 2859
6855.82 2750
6856.60 2690
6857.38 2559
6858.16 2596
6858.95 2446
6859.73 2325
6860.51 2233
6861.29 2187
6862.07 1996
6862.85 1951
6863.64 1919
6864.42 1829
6865.20 1800
6865.98 1850
6866.76 1921
6867.54 1727
6868.33 1721
6869.11 1699
6869.89 1751
6870.67 1734
6871.45 1737
6872.24 1785
6873.02 1851
6873.80 1790
6874.58 1723
6875.36 1691
6876.15 1622
6876.93 1668
6877.71 1761
6878.49 1721
6879.28 1700
6880.06 1711
6880.84 1730
6881.62 1771
6882.41 1897
6883.19 1915
6883.97 1877
6884.76 1856
6885.54 1847
6886.32 1857
6887.10 1873
6887.89 1929
6888.67 1965
6889.45 2029
6890.24 2057
6891.02 2002
6891.80 2030
6892.59 2011
6893.37 2013
6894.15 2052
6894.94 1984
6895.72 1942
6896.50 1941
6897.29 1909
6898.07 1878
6898.85 1857
6899.64 1918
6900.42 1868
6901.21 1847
6901.99 1848
6902.77 1802
6903.56 1751
6904.34 1777
6905.12 1851
6905.91 1784
6906.69 1914
6907.48 1854
6908.26 1852
6909.05 1917
6909.83 1938
6910.61 1945
6911.40 1911
6912.18 1991
6912.97 2044
6913.75 2046
6914.54 1969
6915.32 2006
6916.11 1874
6916.89 1889
6917.67 1874
6918.46 1912
6919.24 1894
6920.03 1835
6920.81 1835
6921.60 1875
6922.38 1864
6923.17 1903
6923.95 1848
6924.74 1919
6925.52 1918
6926.31 1988
6927.09 1962
6927.88 1850
6928.67 1879
6929.45 1940
6930.24 1974
6931.02 1923
6931.81 1866
6932.59 1929
6933.38 1882
6934.16 1825
6934.95 1858
6935.74 1854
6936.52 1879
6937.31 1934
6938.09 1940
6938.88 1913
6939.66 1937
6940.45 1963
6941.24 1968
6942.02 2087
6942.81 2053
6943.59 1963
6944.38 2016
6945.17 2054
6945.95 2109
6946.74 2129
6947.53 2143
6948.31 2146
6949.10 2260
6949.89 2346
6950.67 2350
6951.46 2344
6952.25 2381
6953.03 2541
6953.82 2459
6954.61 2389
6955.39 2477
6956.18 2397
6956.97 2393
6957.75 2233
6958.54 2288
6959.33 2424
6960.11 2330
6960.90 2255
6961.69 2284
6962.48 2325
6963.26 2382
6964.05 2392
6964.84 2373
6965.63 2284
6966.41 2307
6967.20 2350
6967.99 2421
6968.78 2403
6969.56 2293
6970.35 2505
6971.14 2510
6971.93 2586
6972.71 2695
6973.50 2684
6974.29 2752
6975.08 2690
6975.87 2667
6976.65 2683
6977.44 2738
6978.23 2774
6979.02 2812
6979.81 2762
6980.60 2879
6981.38 3002
6982.17 3070
6982.96 3212
6983.75 3436
6984.54 3621
6985.33 3979
6986.11 4430
6986.90 5088
6987.69 5527
6988.48 5861
6989.27 6391
6990.06 6687
6990.85 6554
6991.64 6192
6992.42 5894
6993.21 5511
6994.00 5096
6994.79 4614
6995.58 4227
6996.37 3982
6997.16 3799
6997.95 3780
6998.74 3771
6999.53 3934
7000.32 4311
7001.11 4715
7001.90 4958
7002.68 5353
7003.47 5676
7004.26 5989
7005.05 5940
7005.84 5640
7006.63 5298
7007.42 4961
7008.21 4769
7009.00 4237
7009.79 3745
7010.58 3285
7011.37 3182
7012.16 2946
7012.95 2881
7013.74 2639
7014.53 2724
7015.32 2736
7016.11 2641
7016.90 2741
7017.69 2723
7018.48 2692
7019.27 2790
7020.07 2544
7020.86 2470
7021.65 2501
7022.44 2486
7023.23 2467
7024.02 2525
7024.81 2441
7025.60 2533
7026.39 2510
7027.18 2550
7027.97 2606
7028.76 2629
7029.55 2616
7030.35 2726
7031.14 2711
7031.93 2605
7032.72 2566
7033.51 2537
7034.30 2380
7035.09 2349
7035.88 2328
7036.68 2317
7037.47 2271
7038.26 2324
7039.05 2354
7039.84 2346
7040.63 2402
7041.43 2498
7042.22 2423
7043.01 2408
7043.80 2365
7044.59 2366
7045.38 2454
7046.18 2365
7046.97 2379
7047.76 2328
7048.55 2396
7049.35 2361
7050.14 2271
7050.93 2259
7051.72 2446
7052.51 2331
7053.31 2405
7054.10 2438
7054.89 2465
7055.68 2477
7056.48 2341
7057.27 2344
7058.06 2299
7058.85 2261
7059.65 2327
7060.44 2260
7061.23 2077
7062.03 2125
7062.82 2231
7063.61 2138
7064.40 2132
7065.20 2134
7065.99 2194
7066.78 2218
7067.58 2092
7068.37 2152
7069.16 2135
7069.96 2097
7070.75 2058
7071.54 2081
7072.34 2002
7073.13 1966
7073.92 2042
7074.72 2058
7075.51 1986
7076.30 1945
7077.10 1925
7077.89 1924
7078.69 1964
7079.48 1961
7080.27 1933
7081.07 1889
7081.86 1972
7082.66 1961
7083.45 1945
7084.24 1897
7085.04 1904
7085.83 1915
7086.63 1914
7087.42 1873
7088.21 1977
7089.01 1890
7089.80 1866
7090.60 1924
7091.39 1857
7092.19 1738
7092.98 1824
7093.78 1780
7094.57 1769
7095.37 1680
7096.16 1653
7096.96 1638
7097.75 1635
7098.55 1683
7099.34 1647
7100.14 1683
7100.93 1628
7101.73 1616
7102.52 1641
7103.32 1670
7104.11 1573
7104.91 1636
7105.70 1705
7106.50 1602
7107.29 1622
7108.09 1612
7108.88 1561
7109.68 1556
7110.47 1592
7111.27 1655
7112.07 1547
7112.86 1593
7113.66 1514
7114.45 1503
7115.25 1591
7116.04 1649
7116.84 1512
7117.64 1572
7118.43 1627
7119.23 1584
7120.02 1559
7120.82 1591
7121.62 1497
7122.41 1569
7123.21 1637
7124.01 1603
7124.80 1620
7125.60 1513
7126.40 1516
7127.19 1598
7127.99 1588
7128.79 1565
7129.58 1613
7130.38 1627
7131.18 1588
7131.97 1508
7132.77 1547
7133.57 1573
7134.36 1545
7135.16 1539
7135.96 1517
7136.75 1582
7137.55 1565
7138.35 1595
7139.14 1615
7139.94 1559
7140.74 1610
7141.54 1570
7142.33 1574
7143.13 1574
7143.93 1548
7144.73 1519
7145.52 1600
7146.32 1600
7147.12 1532
7147.92 1545
7148.71 1572
7149.51 1504
7150.31 1501
7151.11 1553
7151.91 1602
7152.70 1541
7153.50 1525
7154.30 1578
7155.10 1519
7155.90 1443
7156.69 1432
7157.49 1437
7158.29 1436
7159.09 1498
7159.89 1503
7160.69 1526
7161.48 1465
7162.28 1484
7163.08 1499
7163.88 1523
7164.68 1415
7165.48 1409
7166.28 1459
7167.07 1478
7167.87 1539
7168.67 1531
7169.47 1523
7170.27 1470
7171.07 1582
7171.87 1575
7172.67 1453
7173.47 1578
7174.27 1553
7175.06 1473
7175.86 1482
7176.66 1543
7177.46 1544
7178.26 1544
7179.06 1437
7179.86 1552
7180.66 1585
7181.46 1479
7182.26 1478
7183.06 1435
7183.86 1477
7184.66 1450
7185.46 1488
7186.26 1600
7187.06 1567
7187.86 1499
7188.66 1526
7189.46 1527
7190.26 1585
7191.06 1452
7191.86 1470
7192.66 1441
7193.46 1434
7194.26 1436
7195.06 1394
7195.86 1436
7196.66 1468
7197.46 1391
7198.26 1472
7199.06 1514
7199.86 1452
7200.66 1444
7201.46 1499
7202.26 1453
7203.06 1469
7203.87 1415
7204.67 1406
7205.47 1454
7206.27 1425
7207.07 1472
7207.87 1412
7208.67 1399
7209.47 1431
7210.27 1496
7211.07 1488
7211.88 1430
7212.68 1463
7213.48 1487
7214.28 1476
7215.08 1439
7215.88 1382
7216.68 1490
7217.49 1445
7218.29 1448
7219.09 1365
7219.89 1496
7220.69 1474
7221.49 1475
7222.30 1565
7223.10 1472
7223.90 1587
7224.70 1560
7225.50 1522
7226.31 1430
7227.11 1489
7227.91 1460
7228.71 1453
7229.51 1572
7230.32 1467
7231.12 1483
7231.92 1503
7232.72 1466
7233.53 1429
7234.33 1472
7235.13 1383
7235.93 1441
7236.74 1398
7237.54 1472
7238.34 1523
7239.14 1481
7239.95 1457
7240.75 1518
7241.55 1571
7242.36 1561
7243.16 1586
7243.96 1512
7244.77 1589
7245.57 1634
7246.37 1636
7247.17 1552
7247.98 1571
7248.78 1642
7249.58 1532
7250.39 1407
7251.19 1447
7251.99 1457
7252.80 1463
7253.60 1526
7254.41 1478
7255.21 1415
7256.01 1431
7256.82 1423
7257.62 1470
7258.42 1407
7259.23 1366
7260.03 1419
7260.84 1514
7261.64 1553
7262.44 1425
7263.25 1417
7264.05 1421
7264.86 1333
7265.66 1313
7266.46 1402
7267.27 1382
7268.07 1388
7268.88 1370
7269.68 1339
7270.49 1328
7271.29 1412
7272.10 1307
7272.90 1360
7273.71 1416
7274.51 1322
7275.31 1294
7276.12 1304
7276.92 1318
7277.73 1424
7278.53 1349
7279.34 1398
7280.14 1336
7280.95 1414
7281.75 1423
7282.56 1437
7283.37 1480
7284.17 1511
7284.98 1518
7285.78 1635
7286.59 1684
7287.39 1780
7288.20 1801
7289.00 1833
7289.81 1831
7290.61 1798
7291.42 1709
7292.23 1597
7293.03 1614
7293.84 1479
7294.64 1470
7295.45 1589
7296.25 1549
7297.06 1459
7297.87 1445
7298.67 1354
7299.48 1388
7300.28 1405
7301.09 1491
7301.90 1447
7302.70 1419
7303.51 1439
7304.32 1480
7305.12 1525
7305.93 1418
7306.74 1385
7307.54 1410
7308.35 1463
7309.16 1420
7309.96 1420
7310.77 1437
7311.58 1384
7312.38 1470
7313.19 1452
7314.00 1376
7314.80 1417
7315.61 1423
7316.42 1419
7317.22 1404
7318.03 1458
7318.84 1551
7319.65 1440
7320.45 1440
7321.26 1496
7322.07 1600
7322.88 1649
7323.68 1607
7324.49 1661
7325.30 1686
7326.11 1595
7326.91 1623
7327.72 1559
7328.53 1506
7329.34 1490
7330.14 1512
7330.95 1562
7331.76 1492
7332.57 1381
7333.38 1412
7334.18 1407
7334.99 1393
7335.80 1455
7336.61 1482
7337.42 1473
7338.22 1424
7339.03 1432
7339.84 1485
7340.65 1468
7341.46 1394
7342.27 1342
7343.07 1408
7343.88 1372
7344.69 1373
7345.50 1434
7346.31 1395
7347.12 1322
7347.93 1350
7348.74 1328
7349.54 1365
7350.35 1410
7351.16 1400
7351.97 1328
7352.78 1338
7353.59 1331
7354.40 1389
7355.21 1334
7356.02 1360
7356.83 1338
7357.64 1285
7358.45 1402
7359.25 1379
7360.06 1338
7360.87 1314
7361.68 1407
7362.49 1440
7363.30 1342
7364.11 1372
7364.92 1340
7365.73 1291
7366.54 1385
7367.35 1381
7368.16 1292
7368.97 1302
7369.78 1312
7370.59 1290
7371.40 1366
7372.21 1309
7373.02 1366
7373.83 1397
7374.64 1369
7375.45 1440
7376.26 1402
7377.07 1390
7377.88 1358
7378.69 1319
7379.50 1358
7380.31 1328
7381.13 1353
7381.94 1342
7382.75 1369
7383.56 1401
7384.37 1392
7385.18 1453
7385.99 1409
7386.80 1396
7387.61 1327
7388.42 1329
7389.23 1271
7390.05 1315
7390.86 1307
7391.67 1299
7392.48 1325
7393.29 1256
7394.10 1263
7394.91 1275
7395.72 1225
7396.54 1259
7397.35 1269
7398.16 1279
7398.97 1291
7399.78 1346
7400.59 1384
7401.41 1370
7402.22 1419
7403.03 1450
7403.84 1513
7404.65 1497
7405.46 1483
7406.28 1460
7407.09 1489
7407.90 1504
7408.71 1400
7409.52 1356
7410.34 1311
7411.15 1360
7411.96 1307
7412.77 1296
7413.59 1278
7414.40 1269
7415.21 1313
7416.02 1258
7416.84 1232
7417.65 1209
7418.46 1284
7419.27 1310
7420.09 1230
7420.90 1155
7421.71 1249
7422.53 1263
7423.34 1248
7424.15 1205
7424.96 1218
7425.78 1199
7426.59 1266
7427.40 1308
7428.22 1292
7429.03 1255
7429.84 1137
7430.66 1204
7431.47 1203
7432.28 1167
7433.10 1165
7433.91 1259
7434.72 1226
7435.54 1234
7436.35 1273
7437.17 1215
7437.98 1198
7438.79 1209
7439.61 1237
7440.42 1284
7441.23 1237
7442.05 1281
7442.86 1210
7443.68 1266
7444.49 1203
7445.30 1207
7446.12 1319
7446.93 1318
7447.75 1242
7448.56 1243
7449.38 1328
7450.19 1262
7451.00 1193
7451.82 1109
7452.63 1148
7453.45 1167
7454.26 1175
7455.08 1195
7455.89 1224
7456.71 1151
7457.52 1187
7458.34 1171
7459.15 1259
7459.97 1216
7460.78 1216
7461.60 1154
7462.41 1152
7463.23 1233
7464.04 1243
7464.86 1312
7465.67 1285
7466.49 1343
7467.30 1316
7468.12 1246
7468.93 1271
7469.75 1310
7470.56 1299
7471.38 1250
7472.20 1296
7473.01 1294
7473.83 1270
7474.64 1352
7475.46 1267
7476.27 1315
7477.09 1308
7477.91 1311
7478.72 1309
7479.54 1217
7480.35 1256
7481.17 1382
7481.99 1375
7482.80 1244
7483.62 1274
7484.44 1347
7485.25 1336
7486.07 1283
7486.88 1315
7487.70 1343
7488.52 1341
7489.33 1291
7490.15 1385
7490.97 1340
7491.78 1259
7492.60 1311
7493.42 1319
7494.23 1346
7495.05 1263
7495.87 1287
7496.69 1304
7497.50 1320
7498.32 1292
7499.14 1370
7499.95 1310
7500.77 1236
7501.59 1240
7502.40 1259
7503.22 1244
7504.04 1242
7504.86 1243
7505.67 1264
7506.49 1328
7507.31 1333
7508.13 1262
7508.94 1314
7509.76 1335
7510.58 1265
7511.40 1311
7512.22 1277
7513.03 1265
7513.85 1279
7514.67 1225
7515.49 1277
7516.31 1261
7517.12 1317
7517.94 1242
7518.76 1228
7519.58 1258
7520.40 1272
7521.21 1272
7522.03 1292
7522.85 1217
7523.67 1258
7524.49 1330
7525.31 1268
7526.12 1264
7526.94 1312
7527.76 1292
7528.58 1294
7529.40 1305
7530.22 1289
7531.04 1311
7531.86 1278
7532.67 1291
7533.49 1296
7534.31 1250
7535.13 1261
7535.95 1327
7536.77 1222
7537.59 1264
7538.41 1329
7539.23 1316
7540.05 1350
7540.87 1387
7541.69 1255
7542.51 1303
7543.32 1310
7544.14 1288
7544.96 1330
7545.78 1374
7546.60 1331
7547.42 1285
7548.24 1303
7549.06 1334
7549.88 1370
7550.70 1303
7551.52 1309
7552.34 1363
7553.16 1384
7553.98 1326
7554.80 1404
7555.62 1388
7556.44 1400
7557.26 1386
7558.08 1399
7558.90 1402
7559.72 1410
7560.54 1369
7561.36 1448
7562.19 1536
7563.01 1490
7563.83 1462
7564.65 1499
7565.47 1504
7566.29 1553
7567.11 1535
7567.93 1523
7568.75 1472
7569.57 1467
7570.39 1476
7571.21 1471
7572.03 1461
7572.86 1543
7573.68 1480
7574.50 1429
7575.32 1475
7576.14 1440
7576.96 1492
7577.78 1537
7578.60 1569
7579.43 1544
7580.25 1512
7581.07 1474
7581.89 1446
7582.71 1478
7583.53 1460
7584.36 1537
7585.18 1559
7586.00 1573
7586.82 1567
7587.64 1544
7588.47 1579
7589.29 1659
7590.11 1696
7590.93 1707
7591.75 1743
7592.58 1736
7593.40 1791
7594.22 1735
7595.04 1748
7595.86 1738
7596.69 1725
7597.51 1744
7598.33 1723
7599.15 1709
7599.98 1729
7600.80 1750
7601.62 1779
7602.45 1847
7603.27 1956
7604.09 2062
7604.91 2048
7605.74 2215
7606.56 2364
7607.38 2492
7608.21 2576
7609.03 2603
7609.85 2758
7610.67 2622
7611.50 2528
7612.32 2479
7613.14 2507
7613.97 2358
7614.79 2262
7615.61 2205
7616.44 2143
7617.26 2087
7618.08 2136
7618.91 2039
7619.73 2034
7620.56 2162
7621.38 2062
7622.20 2077
7623.03 2090
7623.85 2023
7624.67 2168
7625.50 2084
7626.32 2007
7627.15 2010
7627.97 2059
7628.80 2098
7629.62 2108
7630.44 2144
7631.27 2233
7632.09 2413
7632.92 2625
7633.74 2654
7634.57 2775
7635.39 2846
7636.21 2950
7637.04 3008
7637.86 2930
7638.69 2836
7639.51 2572
7640.34 2542
7641.16 2351
7641.99 2214
7642.81 2156
7643.64 2042
7644.46 1945
7645.29 1879
7646.11 1825
7646.94 1764
7647.76 1713
7648.59 1705
7649.41 1694
7650.24 1643
7651.06 1682
7651.89 1597
7652.71 1614
7653.54 1583
7654.37 1487
7655.19 1527
7656.02 1586
7656.84 1565
7657.67 1459
7658.49 1459
7659.32 1489
7660.14 1520
7660.97 1548
7661.80 1539
7662.62 1500
7663.45 1473
7664.27 1515
7665.10 1515
7665.93 1547
7666.75 1490
7667.58 1451
7668.41 1485
7669.23 1480
7670.06 1500
7670.88 1535
7671.71 1533
7672.54 1544
7673.36 1611
7674.19 1590
7675.02 1601
7675.84 1586
7676.67 1483
7677.50 1542
7678.32 1521
7679.15 1460
7679.98 1426
7680.81 1423
7681.63 1435
7682.46 1416
7683.29 1376
7684.11 1369
7684.94 1397
7685.77 1433
7686.59 1456
7687.42 1339
7688.25 1385
7689.08 1392
7689.90 1396
7690.73 1467
7691.56 1451
7692.39 1432
7693.21 1348
7694.04 1410
7694.87 1400
7695.70 1376
7696.53 1397
7697.35 1400
7698.18 1335
7699.01 1354
7699.84 1365
7700.66 1321
7701.49 1387
7702.32 1346
7703.15 1302
7703.98 1360
7704.81 1334
7705.63 1337
7706.46 1371
7707.29 1408
7708.12 1351
7708.95 1271
7709.78 1359
7710.60 1330
7711.43 1278
7712.26 1370
7713.09 1333
7713.92 1305
7714.75 1304
7715.58 1253
7716.41 1246
7717.23 1258
7718.06 1252
7718.89 1257
7719.72 1216
7720.55 1254
7721.38 1238
7722.21 1230
7723.04 1212
7723.87 1167
7724.70 1233
7725.53 1258
7726.36 1147
7727.18 1201
7728.01 1153
7728.84 1244
7729.67 1216
7730.50 1235
7731.33 1190
7732.16 1215
7732.99 1183
7733.82 1204
7734.65 1236
7735.48 1272
7736.31 1188
7737.14 1142
7737.97 1205
7738.80 1212
7739.63 1154
7740.46 1151
7741.29 1206
7742.12 1267
7742.95 1207
7743.78 1170
7744.61 1169
7745.44 1200
7746.27 1202
7747.10 1231
7747.94 1317
7748.77 1255
7749.60 1260
7750.43 1369
7751.26 1354
7752.09 1317
7752.92 1236
7753.75 1267
7754.58 1221
7755.41 1205
7756.24 1144
7757.07 1241
7757.91 1190
7758.74 1201
7759.57 1141
7760.40 1163
7761.23 1152
7762.06 1171
7762.89 1147
7763.72 1105
7764.56 1157
7765.39 1186
7766.22 1143
7767.05 1141
7767.88 1102
7768.71 1121
7769.55 1139
7770.38 1140
7771.21 1152
7772.04 1142
7772.87 1134
7773.70 1152
7774.54 1168
7775.37 1134
7776.20 1142
7777.03 1185
7777.86 1209
7778.70 1165
7779.53 1080
7780.36 1084
7781.19 1135
7782.03 1161
7782.86 1121
7783.69 1134
7784.52 1164
7785.36 1124
7786.19 1151
7787.02 1117
7787.85 1095
7788.69 1156
7789.52 1123
7790.35 1194
7791.19 1137
7792.02 1142
7792.85 1209
7793.68 1180
7794.52 1132
7795.35 1167
7796.18 1176
7797.02 1209
7797.85 1178
7798.68 1182
7799.52 1169
7800.35 1158
7801.18 1091
7802.02 1126
7802.85 1156
7803.68 1229
7804.52 1187
7805.35 1199
7806.18 1155
7807.02 1185
7807.85 1207
7808.69 1225
7809.52 1237
7810.35 1342
7811.19 1282
7812.02 1265
7812.86 1248
7813.69 1302
7814.52 1265
7815.36 1235
7816.19 1328
7817.03 1271
7817.86 1220
7818.70 1280
7819.53 1294
7820.36 1295
7821.20 1288
7822.03 1322
7822.87 1373
7823.70 1341
7824.54 1351
7825.37 1257
7826.21 1344
7827.04 1324
7827.88 1409
7828.71 1350
7829.55 1298
7830.38 1451
7831.22 1505
7832.05 1554
7832.89 1576
7833.72 1517
7834.56 1513
7835.39 1472
7836.23 1409
7837.06 1463
7837.90 1435
7838.73 1445
7839.57 1452
7840.40 1416
7841.24 1371
7842.07 1395
7842.91 1358
7843.75 1369
7844.58 1461
7845.42 1391
7846.25 1437
7847.09 1408
7847.93 1398
7848.76 1391
7849.60 1368
7850.43 1421
7851.27 1430
7852.11 1466
7852.94 1541
7853.78 1476
7854.61 1402
7855.45 1464
7856.29 1500
7857.12 1468
7857.96 1486
7858.80 1526
7859.63 1553
7860.47 1712
7861.31 1699
7862.14 1761
7862.98 1792
7863.82 1796
7864.65 1864
7865.49 1720
7866.33 1720
7867.16 1751
7868.00 1611
7868.84 1542
7869.67 1587
7870.51 1527
7871.35 1561
7872.19 1563
7873.02 1574
7873.86 1700
7874.70 1614
7875.53 1566
7876.37 1707
7877.21 1633
7878.05 1724
7878.88 1805
7879.72 1883
7880.56 1927
7881.40 1906
7882.24 1979
7883.07 2142
7883.91 2110
7884.75 2032
7885.59 1909
7886.42 1799
7887.26 1821
7888.10 1753
7888.94 1748
7889.78 1703
7890.62 1662
7891.45 1599
7892.29 1602
7893.13 1609
7893.97 1632
7894.81 1674
7895.65 1642
7896.48 1633
7897.32 1599
7898.16 1692
7899.00 1670
7899.84 1634
7900.68 1638
7901.52 1656
7902.35 1606
7903.19 1648
7904.03 1629
7904.87 1629
7905.71 1518
7906.55 1502
7907.39 1484
7908.23 1397
7909.07 1373
7909.91 1443
7910.75 1450
7911.58 1412
7912.42 1494
7913.26 1385
7914.10 1336
7914.94 1377
7915.78 1378
7916.62 1320
7917.46 1392
7918.30 1393
7919.14 1383
7919.98 1342
7920.82 1384
7921.66 1357
7922.50 1338
7923.34 1276
7924.18 1356
7925.02 1325
7925.86 1253
7926.70 1278
7927.54 1223
7928.38 1255
7929.22 1287
7930.06 1310
7930.90 1306
7931.74 1237
7932.58 1278
7933.42 1305
7934.26 1309
7935.10 1258
7935.94 1244
7936.78 1381
7937.62 1407
7938.47 1236
7939.31 1273
7940.15 1369
7940.99 1319
7941.83 1223
7942.67 1198
7943.51 1206
7944.35 1253
7945.19 1235
7946.03 1284
7946.88 1265
7947.72 1221
7948.56 1231
7949.40 1254
7950.24 1256
7951.08 1267
7951.92 1365
7952.76 1349
7953.61 1347
7954.45 1374
7955.29 1425
7956.13 1443
7956.97 1448
7957.81 1420
7958.66 1563
7959.50 1518
7960.34 1499
7961.18 1497
7962.02 1418
7962.87 1396
7963.71 1361
7964.55 1338
7965.39 1265
7966.23 1302
7967.08 1302
7967.92 1262
7968.76 1262
7969.60 1307
7970.45 1252
7971.29 1265
7972.13 1247
7972.97 1245
7973.82 1233
7974.66 1217
7975.50 1299
7976.34 1244
7977.19 1209
7978.03 1184
7978.87 1187
7979.72 1203
7980.56 1173
7981.40 1181
7982.24 1149
7983.09 1134
7983.93 1168
7984.77 1118
7985.62 1208
7986.46 1152
7987.30 1205
7988.15 1154
7988.99 1089
7989.83 1147
7990.68 1140
7991.52 1114
7992.36 1082
7993.21 1123
7994.05 1081
7994.90 1119
7995.74 1115
7996.58 1090
7997.43 1112
7998.27 1136
7999.11 1118
7999.96 1053
8000.80 1075
8001.65 1075
8002.49 1053
8003.34 1070
8004.18 1085
8005.02 1098
8005.87 1087
8006.71 1066
8007.56 1071
8008.40 1129
8009.25 1110
8010.09 1050
8010.93 1128
8011.78 1110
8012.62 1042
8013.47 1049
8014.31 1057
8015.16 1088
8016.00 1050
8016.85 1017
8017.69 1055
8018.54 1077
8019.38 1039
8020.23 990
8021.07 1026
8021.92 1011
8022.76 1019
8023.61 1075
8024.45 1028
8025.30 1069
8026.14 1068
8026.99 1016
8027.83 992
8028.68 1025
8029.53 1036
8030.37 1013
8031.22 1043
8032.06 1057
8032.91 1036
8033.75 1038
8034.60 1165
8035.45 1069
8036.29 994
8037.14 1035
8037.98 999
8038.83 1036
8039.68 1070
8040.52 1039
8041.37 1008
8042.21 1004
8043.06 970
8043.91 956
8044.75 994
8045.60 965
8046.45 985
8047.29 1054
8048.14 1023
8048.99 1085
8049.83 1023
8050.68 993
8051.53 1026
8052.37 970
8053.22 1011
8054.07 988
8054.91 994
8055.76 1016
8056.61 992
8057.45 954
8058.30 1065
8059.15 969
8060.00 935
8060.84 1046
8061.69 1030
8062.54 1011
8063.38 962
8064.23 979
8065.08 996
8065.93 993
8066.77 1005
8067.62 1075
8068.47 956
8069.32 936
8070.16 967
8071.01 995
8071.86 919
8072.71 959
8073.56 947
8074.40 926
8075.25 912
8076.10 938
8076.95 949
8077.80 987
8078.64 1025
8079.49 979
8080.34 946
8081.19 936
8082.04 933
8082.89 991
8083.73 993
8084.58 978
8085.43 958
8086.28 986
8087.13 989
8087.98 934
8088.82 890
8089.67 946
8090.52 1012
8091.37 1056
8092.22 1011
8093.07 1089
8093.92 1060
8094.77 1020
8095.62 1050
8096.46 991
8097.31 953
8098.16 1007
8099.01 1031
8099.86 981
8100.71 943
8101.56 943
8102.41 979
8103.26 985
8104.11 986
8104.96 956
8105.81 914
8106.66 981
8107.51 1063
8108.36 1013
8109.21 986
8110.06 977
8110.91 998
8111.76 991
8112.61 1041
8113.46 962
8114.31 1028
8115.16 989
8116.01 1041
8116.86 1017
8117.71 1009
8118.56 1001
8119.41 1064
8120.26 1050
8121.11 1040
8121.96 1041
8122.81 1051
8123.66 1071
8124.51 1042
8125.36 1050
8126.21 1024
8127.06 1033
8127.91 1094
8128.76 1111
8129.61 1068
8130.46 1118
8131.31 1078
8132.17 1082
8133.02 1056
8133.87 1062
8134.72 1041
8135.57 1149
8136.42 1201
8137.27 1162
8138.12 1121
8138.97 1137
8139.83 1166
8140.68 1209
8141.53 1281
8142.38 1180
8143.23 1214
8144.08 1214
8144.94 1168
8145.79 1243
8146.64 1265
8147.49 1301
8148.34 1256
8149.19 1312
8150.05 1318
8150.90 1335
8151.75 1320
8152.60 1324
8153.45 1313
8154.31 1401
8155.16 1424
8156.01 1492
8156.86 1528
8157.71 1585
8158.57 1644
8159.42 1656
8160.27 1683
8161.12 1703
8161.98 1614
8162.83 1528
8163.68 1501
8164.53 1422
8165.39 1380
8166.24 1368
8167.09 1327
8167.95 1293
8168.80 1363
8169.65 1282
8170.50 1214
8171.36 1245
8172.21 1310
8173.06 1222
8173.92 1181
8174.77 1185
8175.62 1263
8176.48 1266
8177.33 1226
8178.18 1149
8179.04 1188
8179.89 1187
8180.74 1122
8181.60 1184
8182.45 1095
8183.30 1095
8184.16 1058
8185.01 1022
8185.86 1072
8186.72 1093
8187.57 1120
8188.43 1051
8189.28 1032
8190.13 1027
8190.99 1038
8191.84 1039
8192.70 1030
8193.55 982
8194.40 1057
8195.26 1067
8196.11 1077
8196.97 1071
8197.82 1093
8198.68 1119
8199.53 1068
8200.39 1050
8201.24 1042
8202.09 1003
8202.95 1057
8203.80 1002
8204.66 955
8205.51 1014
8206.37 1014
8207.22 987
8208.08 945
8208.93 997
8209.79 924
8210.64 999
8211.50 995
8212.35 1010
8213.21 993
8214.06 1022
8214.92 1017
8215.77 974
8216.63 1027
8217.49 1034
8218.34 1037
8219.20 1070
8220.05 1064
8220.91 919
8221.76 946
8222.62 1025
8223.47 1009
8224.33 976
8225.19 1037
8226.04 1007
8226.90 979
8227.75 933
8228.61 956
8229.47 961
8230.32 976
8231.18 1040
8232.03 1033
8232.89 983
8233.75 975
8234.60 959
8235.46 1020
8236.32 1040
8237.17 950
8238.03 936
8238.88 950
8239.74 1009
8240.60 915
8241.45 878
8242.31 943
8243.17 922
8244.02 1020
8244.88 1003
8245.74 982
8246.60 1030
8247.45 953
8248.31 964
8249.17 925
8250.02 940
8250.88 920
8251.74 905
8252.59 924
8253.45 912
8254.31 931
8255.17 955
8256.02 944
8256.88 954
8257.74 936
8258.60 942
8259.45 963
8260.31 979
8261.17 999
8262.03 984
8262.89 948
8263.74 930
8264.60 954
8265.46 983
8266.32 930
8267.17 946
8268.03 955
8268.89 919
8269.75 944
8270.61 998
8271.47 978
8272.32 973
8273.18 934
8274.04 895
8274.90 961
8275.76 974
8276.62 978
8277.47 989
8278.33 942
8279.19 978
8280.05 976
8280.91 984
8281.77 948
8282.63 1026
8283.48 1015
8284.34 988
8285.20 957
8286.06 986
8286.92 972
8287.78 916
8288.64 979
8289.50 932
8290.36 970
8291.22 980
8292.08 962
8292.94 899
8293.79 966
8294.65 925
8295.51 946
8296.37 949
8297.23 1003
8298.09 965
8298.95 1016
8299.81 991
8300.67 896
8301.53 953
8302.39 949
8303.25 975
8304.11 973
8304.97 992
8305.83 959
8306.69 983
8307.55 1008
8308.41 959
8309.27 992
8310.13 1039
8310.99 1019
8311.85 973
8312.71 970
8313.57 954
8314.43 966
8315.29 984
8316.15 971
8317.01 911
8317.88 978
8318.74 951
8319.60 996
8320.46 1060
8321.32 1062
8322.18 968
8323.04 993
8323.90 939
8324.76 1001
8325.62 1020
8326.48 947
8327.34 965
8328.21 1041
8329.07 951
8329.93 880
8330.79 917
8331.65 954
8332.51 942
8333.37 906
8334.24 968
8335.10 942
8335.96 927
8336.82 907
8337.68 1006
8338.54 958
8339.41 956
8340.27 922
8341.13 977
8341.99 954
8342.85 892
8343.71 963
8344.58 951
8345.44 1000
8346.30 943
8347.16 968
8348.02 974
8348.89 1040
8349.75 979
8350.61 945
8351.47 942
8352.34 966
8353.20 957
8354.06 947
8354.92 971
8355.79 955
8356.65 948
8357.51 945
8358.37 928
8359.24 969
8360.10 984
8360.96 951
8361.83 968
8362.69 921
8363.55 943
8364.41 930
8365.28 966
8366.14 928
8367.00 949
8367.87 969
8368.73 874
8369.59 894
8370.46 958
8371.32 982
8372.18 945
8373.05 932
8373.91 941
8374.77 955
8375.64 979
8376.50 1000
8377.37 973
8378.23 950
8379.09 940
8379.96 944
8380.82 957
8381.68 963
8382.55 967
8383.41 931
8384.28 932
8385.14 954
8386.01 977
8386.87 1050
8387.73 1071
8388.60 1024
8389.46 918
8390.33 976
8391.19 1003
8392.06 970
8392.92 970
8393.78 975
8394.65 1002
8395.51 975
8396.38 997
8397.24 961
8398.11 987
8398.97 1003
8399.84 975
8400.70 1014
8401.57 1001
8402.43 998
8403.30 1008
8404.16 1051
8405.03 1048
8405.89 1057
8406.76 1065
8407.62 1115
8408.49 1068
8409.35 1049
8410.22 1002
8411.08 999
8411.95 1013
8412.82 1042
8413.68 1057
8414.55 1033
8415.41 1050
8416.28 1069
8417.14 1127
8418.01 1115
8418.88 1103
8419.74 1073
8420.61 1088
8421.47 1041
8422.34 1079
8423.21 1109
8424.07 1047
8424.94 1121
8425.80 1125
8426.67 1101
8427.54 1170
8428.40 1142
8429.27 1137
8430.14 1134
8431.00 1191
8431.87 1209
8432.74 1183
8433.60 1148
8434.47 1219
8435.34 1178
8436.20 1227
8437.07 1246
8437.94 1261
8438.80 1305
8439.67 1274
8440.54 1180
8441.40 1325
8442.27 1322
8443.14 1389
8444.00 1387
8444.87 1374
8445.74 1475
8446.61 1414
8447.47 1514
8448.34 1559
8449.21 1608
8450.08 1578
8450.94 1634
8451.81 1629
8452.68 1617
8453.55 1694
8454.41 1654
8455.28 1640
8456.15 1659
8457.02 1739
8457.88 1737
8458.75 1797
8459.62 1841
8460.49 1855
8461.36 1887
8462.22 1922
8463.09 1899
8463.96 1808
8464.83 1835
8465.70 1816
8466.57 1735
8467.43 1746
8468.30 1740
8469.17 1807
8470.04 1892
8470.91 2129
8471.78 2393
8472.65 2715
8473.51 2761
8474.38 2840
8475.25 2996
8476.12 2851
8476.99 2888
8477.86 2804
8478.73 2606
8479.60 2315
8480.46 2117
8481.33 1999
8482.20 1871
8483.07 1846
8483.94 1676
8484.81 1523
8485.68 1604
8486.55 1632
8487.42 1442
8488.29 1484
8489.16 1490
8490.03 1457
8490.90 1472
8491.77 1375
8492.64 1365
8493.51 1369
8494.37 1414
8495.24 1500
8496.11 1423
8496.98 1430
8497.85 1466
8498.72 1483
8499.59 1420
8500.46 1418
8501.33 1490
8502.20 1462
8503.07 1446
8503.94 1437
8504.82 1474
8505.69 1421
8506.56 1384
8507.43 1472
8508.30 1506
8509.17 1509
8510.04 1534
8510.91 1639
8511.78 1597
8512.65 1623
8513.52 1617
8514.39 1625
8515.26 1701
8516.13 1681
8517.00 1567
8517.87 1620
8518.75 1680
8519.62 1628
8520.49 1547
8521.36 1522
8522.23 1506
8523.10 1459
8523.97 1551
8524.84 1581
8525.71 1510
8526.59 1490
8527.46 1531
8528.33 1534
8529.20 1508
8530.07 1480
8530.94 1604
8531.82 1542
8532.69 1568
8533.56 1565
8534.43 1589
8535.30 1578
8536.17 1671
8537.05 1680
8537.92 1764
8538.79 1784
8539.66 1805
8540.53 1798
8541.41 1728
8542.28 1762
8543.15 1777
8544.02 1852
8544.90 1784
8545.77 1673
8546.64 1621
8547.51 1672
8548.39 1642
8549.26 1598
8550.13 1659
8551.00 1666
8551.88 1752
8552.75 1859
8553.62 2058
8554.49 2243
8555.37 2471
8556.24 2815
8557.11 3059
8557.99 3288
8558.86 3365
8559.73 3457
8560.60 3350
8561.48 3132
8562.35 2947
8563.22 2812
8564.10 2514
8564.97 2311
8565.84 2137
8566.72 2008
8567.59 1886
8568.46 1745
8569.34 1602
8570.21 1547
8571.09 1521
8571.96 1458
8572.83 1435
8573.71 1450
8574.58 1416
8575.45 1430
8576.33 1404
8577.20 1395
8578.08 1360
8578.95 1317
8579.82 1261
8580.70 1323
8581.57 1361
8582.45 1317
8583.32 1261
8584.20 1286
8585.07 1275
8585.94 1271
8586.82 1247
8587.69 1298
8588.57 1364
8589.44 1313
8590.32 1268
8591.19 1296
8592.07 1359
8592.94 1267
8593.82 1283
8594.69 1304
8595.57 1434
8596.44 1395
8597.32 1403
8598.19 1429
8599.07 1403
8599.94 1357
8600.82 1349
8601.69 1433
8602.57 1374
8603.44 1353
8604.32 1320
8605.19 1329
8606.07 1309
8606.94 1278
8607.82 1208
8608.69 1217
8609.57 1226
8610.45 1291
8611.32 1252
8612.20 1244
8613.07 1242
8613.95 1158
8614.82 1174
8615.70 1209
8616.58 1256
8617.45 1236
8618.33 1295
8619.21 1237
8620.08 1286
8620.96 1241
8621.83 1293
8622.71 1242
8623.59 1234
8624.46 1215
8625.34 1241
8626.22 1210
8627.09 1250
8627.97 1240
8628.85 1212
8629.72 1232
8630.60 1210
8631.48 1234
8632.35 1285
8633.23 1255
8634.11 1264
8634.98 1263
8635.86 1208
8636.74 1242
8637.61 1218
8638.49 1322
8639.37 1149
8640.24 1141
8641.12 1182
8642.00 1209
8642.88 1170
8643.75 1150
8644.63 1127
8645.51 1191
8646.39 1188
8647.26 1124
8648.14 1100
8649.02 1193
8649.90 1129
8650.77 1118
8651.65 1194
8652.53 1146
8653.41 1157
8654.29 1137
8655.16 1111
8656.04 1163
8656.92 1146
8657.80 1146
8658.68 1197
8659.55 1171
8660.43 1105
8661.31 1091
8662.19 1091
8663.07 1123
8663.95 1111
8664.82 1111
8665.70 1106
8666.58 1108
8667.46 1075
8668.34 1120
8669.22 1128
8670.10 1064
8670.97 1081
8671.85 1116
8672.73 1153
8673.61 1082
8674.49 1176
8675.37 1219
8676.25 1189
8677.13 1169
8678.01 1154
8678.88 1100
8679.76 1169
8680.64 1197
8681.52 1154
8682.40 1096
8683.28 1166
8684.16 1177
8685.04 1114
8685.92 1099
8686.80 1118
8687.68 1215
8688.56 1218
8689.44 1225
8690.32 1218
8691.20 1268
8692.08 1317
8692.96 1385
8693.84 1446
8694.72 1560
8695.60 1697
8696.48 1751
8697.36 1797
8698.24 1778
8699.12 1731
8700.00 1672
8700.88 1582
8701.76 1568
8702.64 1466
8703.52 1398
8704.40 1274
8705.28 1240
8706.16 1170
8707.04 1149
8707.92 1130
8708.80 1144
8709.68 1063
8710.56 1058
8711.44 1131
8712.33 1070
8713.21 1019
8714.09 1099
8714.97 1051
8715.85 1102
8716.73 998
8717.61 1026
8718.49 1005
8719.37 1007
8720.25 1016
8721.14 1044
8722.02 972
8722.90 996
8723.78 1066
8724.66 1042
8725.54 1019
8726.42 1054
8727.31 1001
8728.19 1055
8729.07 1070
8729.95 974
8730.83 1014
8731.72 1088
8732.60 1083
8733.48 1042
8734.36 1031
8735.24 1044
8736.12 1082
8737.01 1040
8737.89 1027
8738.77 1069
8739.65 1026
8740.54 1007
8741.42 987
8742.30 1059
8743.18 996
8744.07 977
8744.95 979
8745.83 1025
8746.71 992
8747.60 1030
8748.48 982
8749.36 939
8750.24 972
8751.13 942
8752.01 975
8752.89 1018
8753.77 963
8754.66 1028
8755.54 1070
8756.42 1087
8757.31 1160
8758.19 1114
8759.07 1120
8759.96 1163
8760.84 1239
8761.72 1217
8762.61 1287
8763.49 1279
8764.37 1336
8765.26 1247
8766.14 1229
8767.02 1175
8767.91 1177
8768.79 1188
8769.68 1125
8770.56 1088
8771.44 1077
8772.33 1027
8773.21 995
8774.09 1042
8774.98 1073
8775.86 1056
8776.75 1009
8777.63 1054
8778.52 1062
8779.40 1029
8780.28 957
8781.17 939
8782.05 1028
8782.94 997
8783.82 931
8784.71 943
8785.59 991
8786.47 1038
8787.36 911
8788.24 907
8789.13 925
8790.01 936
8790.90 947
8791.78 932
8792.67 936
8793.55 873
8794.44 845
8795.32 904
8796.21 841
8797.09 905
8797.98 914
8798.86 929
8799.75 890
8800.63 844
8801.52 867
8802.41 929
8803.29 874
8804.18 921
8805.06 931
8805.95 905
8806.83 885
8807.72 901
8808.60 919
8809.49 902
8810.38 881
8811.26 887
8812.15 863
8813.03 855
8813.92 815
8814.81 878
8815.69 954
8816.58 899
8817.46 896
8818.35 897
8819.24 841
8820.12 827
8821.01 847
8821.89 878
8822.78 911
8823.67 884
8824.55 931
8825.44 893
8826.33 867
8827.21 853
8828.10 844
8828.99 857
8829.87 879
8830.76 886
8831.65 935
8832.53 961
8833.42 938
8834.31 880
8835.20 868
8836.08 912
8836.97 926
8837.86 857
8838.74 889
8839.63 830
8840.52 880
8841.41 845
8842.29 861
8843.18 835
8844.07 884
8844.96 873
8845.84 848
8846.73 842
8847.62 857
8848.51 835
8849.39 844
8850.28 814
8851.17 797
8852.06 862
8852.95 798
8853.83 804
8854.72 888
8855.61 823
8856.50 764
8857.39 814
8858.27 841
8859.16 849
8860.05 809
8860.94 756
8861.83 807
8862.72 760
8863.60 820
8864.49 824
8865.38 759
8866.27 772
8867.16 783
8868.05 789
8868.94 748
8869.83 763
8870.71 799
8871.60 838
8872.49 777
8873.38 803
8874.27 810
8875.16 792
8876.05 827
8876.94 801
8877.83 754
8878.72 737
8879.60 775
8880.49 739
8881.38 768
8882.27 829
8883.16 793
8884.05 784
8884.94 763
8885.83 823
8886.72 775
8887.61 847
8888.50 813
8889.39 800
8890.28 863
8891.17 845
8892.06 882
8892.95 812
8893.84 797
8894.73 823
8895.62 764
8896.51 794
8897.40 790
8898.29 790
8899.18 785
8900.07 786
8900.96 756
8901.85 782
8902.74 839
8903.63 827
8904.52 808
8905.41 815
8906.30 760
8907.19 792
8908.08 770
8908.98 794
8909.87 803
8910.76 816
8911.65 784
8912.54 776
8913.43 739
8914.32 752
8915.21 694
8916.10 764
8916.99 784
8917.89 789
8918.78 811
8919.67 782
8920.56 800
8921.45 774
8922.34 765
8923.23 757
8924.13 795
8925.02 757
8925.91 724
8926.80 732
8927.69 809
8928.58 760
8929.48 740
8930.37 718
8931.26 698
8932.15 742
8933.04 726
8933.93 749
8934.83 698
8935.72 710
8936.61 680
8937.50 688
8938.40 698
8939.29 680
8940.18 721
8941.07 724
8941.96 704
8942.86 692
8943.75 709
8944.64 722
8945.53 755
8946.43 723
8947.32 696
8948.21 729
8949.11 704
8950.00 732
8950.89 729
8951.78 732
8952.68 750
8953.57 707
8954.46 694
8955.36 696
8956.25 712
8957.14 702
8958.04 745
8958.93 770
8959.82 760
8960.72 727
8961.61 730
8962.50 742
8963.40 712
8964.29 673
8965.18 724
8966.08 757
8966.97 698
8967.86 748
8968.76 724
8969.65 740
8970.54 714
8971.44 677
8972.33 746
8973.23 743
8974.12 752
8975.01 722
8975.91 731
8976.80 702
8977.70 728
8978.59 700
8979.49 675
8980.38 660
8981.27 672
8982.17 714
8983.06 684
8983.96 712
8984.85 712
8985.75 674
8986.64 699
8987.54 691
8988.43 679
8989.33 662
8990.22 667
8991.12 712
8992.01 678
8992.90 674
8993.80 662
8994.69 697
8995.59 672
8996.49 647
8997.38 643
8998.28 665
8999.17 740
9000.07 743
9000.96 669
9001.86 695
9002.75 751
9003.65 673
9004.54 643
9005.44 658
9006.33 689
9007.23 711
9008.13 676
9009.02 689
9009.92 731
9010.81 734
9011.71 672
9012.60 717
9013.50 680
9014.40 722
9015.29 679
9016.19 712
9017.09 690
9017.98 707
9018.88 703
9019.77 666
9020.67 657
9021.57 658
9022.46 660
9023.36 710
9024.26 695
9025.15 685
9026.05 680
9026.95 655
9027.84 719
9028.74 681
9029.64 720
9030.53 699
9031.43 647
9032.33 668
9033.22 688
9034.12 690
9035.02 678
9035.91 707
9036.81 677
9037.71 652
9038.61 648
9039.50 637
9040.40 675
9041.30 640
9042.20 706
9043.09 682
9043.99 676
9044.89 666
9045.79 688
9046.68 644
9047.58 618
9048.48 688
9049.38 633
9050.27 716
9051.17 687
9052.07 721
9052.97 682
9053.87 625
9054.76 653
9055.66 686
9056.56 670
9057.46 647
9058.36 659
9059.25 687
9060.15 685
9061.05 684
9061.95 661
9062.85 679
9063.75 685
9064.64 712
9065.54 705
9066.44 663
9067.34 666
9068.24 681
9069.14 772
9070.04 718
9070.94 681
9071.83 664
9072.73 676
9073.63 649
9074.53 660
9075.43 698
9076.33 723
9077.23 723
9078.13 684
9079.03 727
9079.93 697
9080.83 659
9081.72 681
9082.62 716
9083.52 701
9084.42 672
9085.32 665
9086.22 688
9087.12 672
9088.02 704
9088.92 679
9089.82 665
9090.72 706
9091.62 702
9092.52 744
9093.42 721
9094.32 713
9095.22 699
9096.12 699
9097.02 708
9097.92 653
9098.82 708
9099.72 677
9100.62 691
9101.52 666
9102.42 706
9103.32 670
9104.22 641
9105.12 658
9106.02 672
9106.92 667
9107.83 700
9108.73 653
9109.63 671
9110.53 691
9111.43 621
9112.33 637
9113.23 640
9114.13 678
9115.03 654
9115.93 670
9116.83 682
9117.74 602
9118.64 656
9119.54 658
9120.44 627
9121.34 646
9122.24 638
9123.14 601
9124.04 661
9124.95 669
9125.85 704
9126.75 673
9127.65 631
9128.55 626
9129.45 664
9130.36 664
9131.26 646
9132.16 585
9133.06 635
9133.96 633
9134.87 724
9135.77 664
9136.67 632
9137.57 661
9138.47 652
9139.38 671
9140.28 652
9141.18 640
9142.08 615
9142.99 682
9143.89 677
9144.79 647
9145.69 619
9146.60 710
9147.50 671
9148.40 619
9149.30 649
9150.21 618
9151.11 662
9152.01 648
9152.92 655
9153.82 631
9154.72 593
9155.62 646
9156.53 589
9157.43 616
9158.33 639
9159.24 570
9160.14 615
9161.04 638
9161.95 600
9162.85 615
9163.75 614
9164.66 648
9165.56 632
9166.46 618
9167.37 613
9168.27 666
9169.17 680
9170.08 618
9170.98 616
9171.89 605
9172.79 655
9173.69 666
9174.60 604
9175.50 588
9176.41 661
9177.31 677
9178.21 639
9179.12 583
9180.02 605
9180.93 610
9181.83 592
9182.74 568
9183.64 621
9184.54 664
9185.45 642
9186.35 628
9187.26 617
9188.16 611
9189.07 636
9189.97 624
9190.88 612
9191.78 621
9192.69 555
9193.59 630
9194.50 635
9195.40 626
9196.31 646
9197.21 675
9198.12 659
9199.02 626
9199.93 628
9200.83 640
9201.74 639
9202.64 584
9203.55 625
9204.45 716
9205.36 679
9206.26 624
9207.17 656
9208.08 583
9208.98 590
9209.89 634
9210.79 672
9211.70 634
9212.60 632
9213.51 614
9214.42 675
9215.32 628
9216.23 603
9217.13 581
9218.04 598
9218.95 643
9219.85 625
9220.76 661
9221.66 668
9222.57 613
9223.48 639
9224.38 659
9225.29 578
9226.20 641
9227.10 635
9228.01 657
9228.92 631
9229.82 604
9230.73 612
9231.64 665
9232.54 606
9233.45 634
9234.36 565
9235.26 562
9236.17 629
9237.08 572
9237.99 607
9238.89 616
9239.80 619
9240.71 595
9241.61 574
9242.52 551
9243.43 586
9244.34 613
9245.24 581
9246.15 625
9247.06 568
9247.97 602
9248.87 584
9249.78 588
9250.69 569
9251.60 609
9252.50 579
9253.41 616
9254.32 623
9255.23 617
9256.14 594
9257.04 578
9257.95 627
9258.86 597
9259.77 587
9260.68 607
9261.59 646
9262.49 618
9263.40 607
9264.31 624
9265.22 640
9266.13 606
9267.04 599
9267.94 605
9268.85 602
9269.76 607
9270.67 587
9271.58 618
9272.49 616
9273.40 584
9274.31 634
9275.21 623
9276.12 655
9277.03 618
9277.94 590
9278.85 600
9279.76 588
9280.67 586
9281.58 579
9282.49 677
9283.40 592
9284.31 654
9285.22 621
9286.12 597
9287.03 623
9287.94 632
9288.85 633
9289.76 598
9290.67 623
9291.58 592
9292.49 651
9293.40 627
9294.31 648
9295.22 572
9296.13 617
9297.04 621
9297.95 597
9298.86 632
9299.77 620
9300.68 633
9301.59 637
9302.50 633
9303.41 627
9304.32 621
9305.23 653
9306.14 690
9307.05 641
9307.96 643
9308.88 661
9309.79 740
9310.70 731
9311.61 725
9312.52 718
9313.43 735
9314.34 731
9315.25 743
9316.16 713
9317.07 733
9317.98 694
9318.89 681
9319.81 731
9320.72 732
9321.63 708
9322.54 680
9323.45 692
9324.36 694
9325.27 660
9326.18 665
9327.10 656
9328.01 675
9328.92 637
9329.83 633
9330.74 670
9331.65 654
9332.57 673
9333.48 651
9334.39 676
9335.30 682
9336.21 645
9337.12 674
9338.04 638
9338.95 613
9339.86 626
9340.77 645
9341.69 584
9342.60 657
9343.51 664
9344.42 646
9345.33 601
9346.25 650
9347.16 650
9348.07 619
9348.98 666
9349.90 634
9350.81 707
9351.72 659
9352.63 685
9353.55 645
9354.46 614
9355.37 649
9356.29 664
9357.20 655
9358.11 655
9359.02 630
9359.94 664
9360.85 645
9361.76 584
9362.68 569
9363.59 614
9364.50 659
9365.42 622
9366.33 611
9367.24 601
9368.16 603
9369.07 564
9369.98 599
9370.90 617
9371.81 628
9372.73 660
9373.64 641
9374.55 597
9375.47 621
9376.38 612
9377.29 602
9378.21 632
9379.12 574
9380.04 592
9380.95 649
9381.86 601
9382.78 636
9383.69 624
9384.61 654
9385.52 657
9386.44 608
9387.35 655
9388.26 669
9389.18 622
9390.09 649
9391.01 624
9391.92 646
9392.84 668
9393.75 687
9394.67 695
9395.58 669
9396.50 667
9397.41 637
9398.33 663
9399.24 690
9400.16 663
9401.07 693
9401.99 650
9402.90 634
9403.82 646
9404.73 627
9405.65 636
9406.56 604
9407.48 598
9408.39 618
9409.31 612
9410.22 630
9411.14 632
9412.06 641
9412.97 599
9413.89 593
9414.80 644
9415.72 642
9416.63 687
9417.55 680
9418.47 637
9419.38 656
9420.30 604
9421.21 614
9422.13 647
9423.05 627
9423.96 608
9424.88 626
9425.80 637
9426.71 610
9427.63 624
9428.54 630
9429.46 616
9430.38 618
9431.29 609
9432.21 622
9433.13 645
9434.04 582
9434.96 559
9435.88 631
9436.79 582
9437.71 603
9438.63 632
9439.55 616
9440.46 601
9441.38 607
9442.30 601
9443.21 660
9444.13 577
9445.05 574
9445.96 568
9446.88 565
9447.80 570
9448.72 638
9449.63 622
9450.55 596
9451.47 650
9452.39 615
9453.30 619
9454.22 648
9455.14 651
9456.06 721
9456.98 670
9457.89 636
9458.81 669
9459.73 667
9460.65 634
9461.57 642
9462.48 652
9463.40 636
9464.32 652
9465.24 670
9466.16 637
9467.07 667
9467.99 615
9468.91 619
9469.83 539
9470.75 577
9471.67 617
9472.58 627
9473.50 556
9474.42 589
9475.34 577
9476.26 624
9477.18 613
9478.10 614
9479.02 614
9479.93 657
9480.85 665
9481.77 646
9482.69 595
9483.61 646
9484.53 658
9485.45 622
9486.37 629
9487.29 636
9488.21 695
9489.13 655
9490.05 654
9490.97 681
9491.88 614
9492.80 628
9493.72 626
9494.64 638
9495.56 647
9496.48 650
9497.40 628
9498.32 637
9499.24 664
9500.16 621
9501.08 605
9502.00 607
9502.92 590
9503.84 588
9504.76 577
9505.68 553
9506.60 622
9507.52 573
9508.44 575
9509.36 573
9510.28 530
9511.20 605
9512.12 613
9513.05 581
9513.97 583
9514.89 624
9515.81 615
9516.73 620
9517.65 605
9518.57 622
9519.49 639
9520.41 600
9521.33 603
9522.25 619
9523.17 621
9524.09 626
9525.02 630
9525.94 602
9526.86 605
9527.78 591
9528.70 597
9529.62 600
9530.54 643
9531.46 674
9532.39 663
9533.31 631
9534.23 667
9535.15 658
9536.07 665
9536.99 639
9537.92 645
9538.84 673
9539.76 628
9540.68 611
9541.60 650
9542.53 624
9543.45 645
9544.37 676
9545.29 622
9546.21 602
9547.14 601
9548.06 654
9548.98 673
9549.90 622
9550.82 593
9551.75 599
9552.67 620
9553.59 611
9554.51 620
9555.44 594
9556.36 609
9557.28 624
9558.21 627
9559.13 622
9560.05 585
9560.97 633
9561.90 591
9562.82 617
9563.74 666
9564.67 597
9565.59 577
9566.51 588
9567.43 627
9568.36 623
9569.28 644
9570.20 599
9571.13 603
9572.05 593
9572.97 620
9573.90 646
9574.82 633
9575.74 596
9576.67 615
9577.59 640
9578.52 614
9579.44 655
9580.36 633
9581.29 626
9582.21 644
9583.13 708
9584.06 659
9584.98 615
9585.91 651
9586.83 663
9587.76 636
9588.68 652
9589.60 611
9590.53 680
9591.45 631
9592.38 634
9593.30 627
9594.23 642
9595.15 649
9596.07 660
9597.00 633
9597.92 620
9598.85 618
9599.77 629
9600.70 613
9601.62 623
9602.55 605
9603.47 590
9604.40 619
9605.32 617
9606.25 620
9607.17 655
9608.10 656
9609.02 687
9609.95 652
9610.87 624
9611.80 656
9612.72 640
9613.65 686
9614.57 672
9615.50 643
9616.43 670
9617.35 634
9618.28 632
9619.20 657
9620.13 653
9621.05 659
9621.98 697
9622.91 752
9623.83 702
9624.76 656
9625.68 681
9626.61 781
9627.54 728
9628.46 676
9629.39 731
9630.31 727
9631.24 690
9632.17 693
9633.09 757
9634.02 752
9634.95 770
9635.87 787
9636.80 774
9637.72 789
9638.65 753
9639.58 776
9640.50 768
9641.43 802
9642.36 779
9643.28 845
9644.21 851
9645.14 784
9646.07 809
9646.99 855
9647.92 849
9648.85 901
9649.77 839
9650.70 799
9651.63 872
9652.56 906
9653.48 934
9654.41 875
9655.34 862
9656.26 901
9657.19 862
9658.12 837
9659.05 824
9659.98 744
9660.90 807
9661.83 740
9662.76 820
9663.69 816
9664.61 819
9665.54 792
9666.47 817
9667.40 813
9668.33 799
9669.25 784
9670.18 811
9671.11 803
9672.04 790
9672.97 786
9673.89 802
9674.82 839
9675.75 800
9676.68 833
9677.61 866
9678.54 815
9679.47 807
9680.39 764
9681.32 783
9682.25 740
9683.18 796
9684.11 826
9685.04 763
9685.97 800
9686.90 839
9687.82 838
9688.75 821
9689.68 790
9690.61 798
9691.54 834
9692.47 799
9693.40 818
9694.33 813
9695.26 829
9696.19 863
9697.12 896
9698.05 842
9698.98 901
9699.90 884
9700.83 856
9701.76 898
9702.69 870
9703.62 871
9704.55 907
9705.48 838
9706.41 834
9707.34 820
9708.27 805
9709.20 843
9710.13 845
9711.06 792
9711.99 789
9712.92 827
9713.85 834
9714.78 880
9715.71 886
9716.64 865
9717.57 904
9718.50 875
9719.44 788
9720.37 804
9721.30 830
9722.23 820
9723.16 834
9724.09 788
9725.02 835
9725.95 820
9726.88 773
9727.81 835
9728.74 811
9729.67 841
9730.60 778
9731.54 833
9732.47 793
9733.40 815
9734.33 767
9735.26 788
9736.19 803
9737.12 821
9738.05 780
9738.99 766
9739.92 845
9740.85 803
9741.78 753
9742.71 801
9743.64 879
9744.57 884
9745.51 810
9746.44 815
9747.37 819
9748.30 828
9749.23 807
9750.17 846
9751.10 850
9752.03 840
9752.96 901
9753.89 855
9754.83 846
9755.76 872
9756.69 959
9757.62 914
9758.56 902
9759.49 828
9760.42 802
9761.35 837
9762.29 864
9763.22 960
9764.15 880
9765.08 911
9766.02 928
9766.95 930
9767.88 913
9768.81 964
9769.75 902
9770.68 927
9771.61 908
9772.55 911
9773.48 913
9774.41 950
9775.35 941
9776.28 953
9777.21 948
9778.14 990
9779.08 993
9780.01 1048
9780.94 1033
9781.88 1038
9782.81 1054
9783.75 1078
9784.68 1153
9785.61 1143
9786.55 1174
9787.48 1196
9788.41 1224
9789.35 1210
9790.28 1241
9791.22 1212
9792.15 1167
9793.08 1148
9794.02 1163
9794.95 1166
9795.89 1160
9796.82 1180
9797.75 1146
9798.69 1206
9799.62 1164
9800.56 1233
9801.49 1246
9802.43 1268
9803.36 1244
9804.29 1277
9805.23 1275
9806.16 1249
9807.10 1269
9808.03 1140
9808.97 1122
9809.90 1041
9810.84 1055
9811.77 1019
9812.71 972
9813.64 899
9814.58 927
9815.51 865
9816.45 865
9817.38 840
9818.32 864
9819.25 840
9820.19 808
9821.12 781
9822.06 800
9822.99 900
9823.93 844
9824.87 864
9825.80 861
9826.74 834
9827.67 821
9828.61 783
9829.54 801
9830.48 912
9831.42 893
9832.35 864
9833.29 772
9834.22 813
9835.16 805
9836.10 834
9837.03 784
9837.97 812
9838.90 756
9839.84 811
9840.78 832
9841.71 795
9842.65 813
9843.59 823
9844.52 822
9845.46 796
9846.40 819
9847.33 831
9848.27 816
9849.20 798
9850.14 861
9851.08 829
9852.02 808
9852.95 844
9853.89 871
9854.83 822
9855.76 770
9856.70 832
9857.64 794
9858.57 798
9859.51 776
9860.45 837
9861.39 819
9862.32 777
9863.26 798
9864.20 770
9865.14 771
9866.07 773
9867.01 753
9867.95 801
9868.89 815
9869.82 768
9870.76 803
9871.70 864
9872.64 861
9873.57 787
9874.51 798
9875.45 819
9876.39 879
9877.33 850
9878.26 815
9879.20 821
9880.14 828
9881.08 842
9882.02 834
9882.96 837
9883.89 805
9884.83 844
9885.77 813
9886.71 833
9887.65 853
9888.59 838
9889.52 791
9890.46 771
9891.40 764
9892.34 796
9893.28 732
9894.22 742
9895.16 790
9896.10 739
9897.03 772
9897.97 737
9898.91 760
9899.85 709
9900.79 759
9901.73 816
9902.67 826
9903.61 785
9904.55 756
9905.49 725
9906.43 754
9907.37 778
9908.31 757
9909.25 798
9910.18 792
9911.12 806
9912.06 771
9913.00 773
9913.94 859
9914.88 819
9915.82 807
9916.76 816
9917.70 846
9918.64 858
9919.58 843
9920.52 847
9921.46 810
9922.40 799
9923.34 836
9924.28 900
9925.22 930
9926.16 1034
9927.10 1099
9928.05 1170
9928.99 1188
9929.93 1307
9930.87 1384
9931.81 1361
9932.75 1324
9933.69 1306
9934.63 1295
9935.57 1205
9936.51 1126
9937.45 1130
9938.39 1015
9939.33 998
9940.27 919
9941.22 906
9942.16 933
9943.10 897
9944.04 813
9944.98 853
9945.92 800
9946.86 775
9947.80 749
9948.75 762
9949.69 776
9950.63 786
9951.57 778
9952.51 753
9953.45 726
9954.40 738
9955.34 772
9956.28 752
9957.22 773
9958.16 741
9959.10 762
9960.05 756
9960.99 763
9961.93 755
9962.87 731
9963.81 767
9964.76 819
9965.70 739
9966.64 770
9967.58 819
9968.53 831
9969.47 874
9970.41 849
9971.35 804
9972.30 878
9973.24 881
9974.18 866
9975.12 853
9976.07 935
9977.01 927
9977.95 869
9978.89 809
9979.84 799
9980.78 759
9981.72 732
9982.67 766
9983.61 712
9984.55 703
9985.50 725
9986.44 756
9987.38 721
9988.33 722
9989.27 736
9990.21 731
9991.16 725
9992.10 734
9993.04 737
9993.99 720
9994.93 732
9995.87 697
9996.82 745
9997.76 678
9998.70 723
9999.65 713
10000.59 685
10001.54 726
10002.48 729
10003.42 671
10004.37 728
10005.31 723
10006.26 685
10007.20 717
10008.14 726
10009.09 697
10010.03 743
10010.98 701
10011.92 759
10012.87 708
10013.81 672
10014.76 662
10015.70 624
10016.64 668
10017.59 665
10018.53 750
10019.48 730
10020.42 654
10021.37 684
10022.31 716
10023.26 724
10024.20 672
10025.15 712
10026.09 681
10027.04 762
10027.98 695
10028.93 625
10029.87 659
10030.82 648
10031.76 663
10032.71 661
10033.66 649
10034.60 642
10035.55 668
10036.49 669
10037.44 629
10038.38 648
10039.33 607
10040.27 621
10041.22 626
10042.17 633
10043.11 608
10044.06 684
10045.00 683
10045.95 614
10046.90 613
10047.84 650
10048.79 619
10049.73 597
10050.68 605
10051.63 586
10052.57 639
10053.52 623
10054.47 608
10055.41 595
10056.36 579
10057.31 628
10058.25 651
10059.20 638
10060.15 647
10061.09 620
10062.04 622
10062.99 606
10063.93 644
10064.88 608
10065.83 617
10066.77 642
10067.72 603
10068.67 597
10069.61 608
10070.56 654
10071.51 633
10072.46 608
10073.40 616
10074.35 609
10075.30 614
10076.25 611
10077.19 627
10078.14 658
10079.09 621
10080.04 650
10080.98 608
10081.93 624
10082.88 657
10083.83 660
10084.77 622
10085.72 598
10086.67 614
10087.62 588
10088.57 628
10089.51 571
10090.46 603
10091.41 553
10092.36 577
10093.31 554
10094.26 590
10095.20 544
10096.15 578
10097.10 583
10098.05 555
10099.00 597
10099.95 565
10100.89 566
10101.84 555
10102.79 554
10103.74 563
10104.69 556
10105.64 531
10106.59 545
10107.54 534
10108.49 560
10109.43 544
10110.38 537
10111.33 622
10112.28 579
10113.23 590
10114.18 561
10115.13 599
10116.08 519
10117.03 544
10117.98 565
10118.93 567
10119.88 584
10120.83 582
10121.78 563
10122.72 561
10123.67 606
10124.62 597
10125.57 550
10126.52 525
10127.47 553
10128.42 558
10129.37 564
10130.32 552
10131.27 585
10132.22 582
10133.17 582
10134.12 534
10135.07 526
10136.02 568
10136.97 603
10137.92 587
10138.88 575
10139.83 592
10140.78 549
10141.73 564
10142.68 571
10143.63 623
10144.58 577
10145.53 552
10146.48 582
10147.43 596
10148.38 553
10149.33 589
10150.28 581
10151.23 548
10152.19 543
10153.14 577
10154.09 579
10155.04 583
10155.99 557
10156.94 560
10157.89 589
10158.84 559
10159.80 558
10160.75 625
10161.70 608
10162.65 617
10163.60 625
10164.55 636
10165.50 645
10166.46 612
10167.41 655
10168.36 663
10169.31 596
10170.26 615
10171.21 624
10172.17 614
10173.12 608
10174.07 607
10175.02 656
10175.98 643
10176.93 632
10177.88 663
10178.83 647
10179.78 614
10180.74 695
10181.69 684
10182.64 614
10183.59 700
10184.55 721
10185.50 691
10186.45 673
10187.40 600
10188.36 675
10189.31 694
10190.26 698
10191.22 671
10192.17 678
10193.12 663
10194.07 659
10195.03 716
10195.98 736
10196.93 706
10197.89 730
10198.84 746
10199.79 723
10200.75 721
10201.70 690
10202.65 728
10203.61 684
10204.56 795
10205.51 766
10206.47 813
10207.42 869
10208.37 867
10209.33 872
10210.28 853
10211.24 948
10212.19 957
10213.14 995
10214.10 948
10215.05 937
10216.00 889
10216.96 903
10217.91 830
10218.87 782
10219.82 744
10220.78 792
10221.73 765
10222.68 750
10223.64 715
10224.59 698
10225.55 764
10226.50 729
10227.46 676
10228.41 699
10229.37 654
10230.32 677
10231.27 678
10232.23 695
10233.18 667
10234.14 631
10235.09 722
10236.05 727
10237.00 705
10237.96 729
10238.91 687
10239.87 719
10240.82 696
10241.78 685
10242.73 658
10243.69 731
10244.65 684
10245.60 688
10246.56 647
10247.51 698
10248.47 687
10249.42 714
10250.38 679
10251.33 653
10252.29 621
10253.25 638
10254.20 633
10255.16 677
10256.11 633
10257.07 586
10258.02 589
10258.98 624
10259.94 572
10260.89 564
10261.85 579
10262.81 565
10263.76 660
10264.72 619
10265.67 603
10266.63 588
10267.59 627
10268.54 611
10269.50 593
10270.46 582
10271.41 558
10272.37 564
10273.33 581
10274.28 556
10275.24 572
10276.20 546
10277.15 537
10278.11 557
10279.07 564
10280.02 596
10280.98 589
10281.94 574
10282.90 555
10283.85 617
10284.81 609
10285.77 595
10286.72 584
10287.68 576
10288.64 606
10289.60 561
10290.55 556
10291.51 558
10292.47 634
10293.43 592
10294.38 555
10295.34 573
10296.30 589
10297.26 569
10298.22 552
10299.17 592
10300.13 589
10301.09 568
10302.05 549
10303.01 610
10303.96 600
10304.92 541
10305.88 522
10306.84 621
10307.80 594
10308.75 546
10309.71 542
10310.67 561
10311.63 570
10312.59 567
10313.55 592
10314.51 556
10315.46 539
10316.42 552
10317.38 555
10318.34 553
10319.30 605
10320.26 582
10321.22 608
10322.18 566
10323.14 557
10324.09 523
10325.05 532
10326.01 577
10326.97 594
10327.93 538
10328.89 536
10329.85 568
10330.81 567
10331.77 524
10332.73 490
10333.69 523
10334.65 544
10335.61 531
10336.57 476
10337.53 487
10338.49 519
10339.45 545
10340.40 482
10341.36 501
10342.32 550
10343.28 510
10344.24 532
10345.20 513
10346.16 497
10347.12 525
10348.08 531
10349.05 549
10350.01 564
10350.97 547
10351.93 552
10352.89 548
10353.85 543
10354.81 506
10355.77 546
10356.73 507
10357.69 524
10358.65 526
10359.61 516
10360.57 540
10361.53 539
10362.49 521
10363.45 525
10364.41 498
10365.38 510
10366.34 515
10367.30 532
10368.26 475
10369.22 482
10370.18 549
10371.14 555
10372.10 525
10373.06 525
10374.03 505
10374.99 502
10375.95 479
10376.91 511
10377.87 494
10378.83 507
10379.80 523
10380.76 523
10381.72 514
10382.68 482
10383.64 461
10384.60 507
10385.57 516
10386.53 505
10387.49 537
10388.45 519
10389.41 498
10390.38 511
10391.34 540
10392.30 491
10393.26 542
10394.23 525
10395.19 501
10396.15 507
10397.11 564
10398.07 577
10399.04 582
10400.00 527
10400.96 519
10401.93 519
10402.89 438
10403.85 486
10404.81 492
10405.78 504
10406.74 569
10407.70 568
10408.67 500
10409.63 540
10410.59 551
10411.55 550
10412.52 507
10413.48 539
10414.44 549
10415.41 545
10416.37 522
10417.33 542
10418.30 563
10419.26 637
10420.22 685
10421.19 680
10422.15 679
10423.12 622
10424.08 676
10425.04 672
10426.01 663
10426.97 618
10427.93 682
10428.90 679
10429.86 628
10430.83 571
10431.79 561
10432.75 530
10433.72 542
10434.68 543
10435.65 505
10436.61 529
10437.58 468
10438.54 482
10439.50 487
10440.47 556
10441.43 477
10442.40 499
10443.36 512
10444.33 495
10445.29 461
10446.26 492
10447.22 507
10448.19 555
10449.15 548
10450.12 461
10451.08 500
10452.05 497
10453.01 493
10453.98 493
10454.94 445
10455.91 474
10456.87 525
10457.84 495
10458.80 524
10459.77 496
10460.73 554
10461.70 512
10462.66 512
10463.63 517
10464.59 498
10465.56 529
10466.53 476
10467.49 496
10468.46 477
10469.42 520
10470.39 491
10471.35 510
10472.32 518
10473.29 493
10474.25 488
10475.22 483
10476.18 500
10477.15 479
10478.12 514
10479.08 492
10480.05 488
10481.02 472
10481.98 476
10482.95 458
10483.91 480
10484.88 471
10485.85 470
10486.81 475
10487.78 486
10488.75 475
10489.71 483
10490.68 487
10491.65 510
10492.61 476
10493.58 481
10494.55 508
10495.52 497
10496.48 485
10497.45 453
10498.42 475
10499.38 493
10500.35 492
10501.32 493
10502.29 423
10503.25 450
10504.22 487
10505.19 461
10506.16 485
10507.12 497
10508.09 511
10509.06 519
10510.03 501
10510.99 481
10511.96 469
10512.93 512
10513.90 456
10514.87 494
10515.83 481
10516.80 472
10517.77 453
10518.74 449
10519.71 433
10520.67 476
10521.64 487
10522.61 483
10523.58 531
10524.55 458
10525.51 479
10526.48 470
10527.45 467
10528.42 436
10529.39 466
10530.36 465
10531.33 496
10532.29 490
10533.26 507
10534.23 497
10535.20 478
10536.17 435
10537.14 443
10538.11 523
10539.08 470
10540.05 460
10541.01 467
10541.98 532
10542.95 486
10543.92 484
10544.89 471
10545.86 519
10546.83 482
10547.80 486
10548.77 459
10549.74 461
10550.71 470
10551.68 460
10552.65 454
10553.62 485
10554.59 469
10555.56 486
10556.53 503
10557.50 511
10558.47 503
10559.44 507
10560.41 519
10561.38 509
10562.35 538
10563.32 541
10564.29 516
10565.26 544
10566.23 576
10567.20 550
10568.17 564
10569.14 555
10570.11 551
10571.08 515
10572.05 516
10573.02 503
10573.99 508
10574.96 482
10575.93 448
10576.90 499
10577.87 481
10578.84 504
10579.82 477
10580.79 452
10581.76 479
10582.73 488
10583.70 455
10584.67 473
10585.64 425
10586.61 450
10587.58 481
10588.56 470
10589.53 459
10590.50 461
10591.47 487
10592.44 463
10593.41 492
10594.38 474
10595.36 480
10596.33 491
10597.30 516
10598.27 516
10599.24 479
10600.21 516
10601.19 457
10602.16 517
10603.13 520
10604.10 468
10605.07 448
10606.05 479
10607.02 475
10607.99 472
10608.96 478
10609.93 464
10610.91 454
10611.88 452
10612.85 467
10613.82 479
10614.80 457
10615.77 474
10616.74 504
10617.71 478
10618.69 476
10619.66 460
10620.63 451
10621.61 477
10622.58 461
10623.55 486
10624.52 511
10625.50 507
10626.47 465
10627.44 462
10628.42 460
10629.39 519
10630.36 482
10631.34 484
10632.31 454
10633.28 452
10634.26 439
10635.23 506
10636.20 476
10637.18 478
10638.15 491
10639.12 510
10640.10 503
10641.07 486
10642.04 528
10643.02 495
10643.99 481
10644.97 476
10645.94 499
10646.91 483
10647.89 470
10648.86 480
10649.84 498
10650.81 476
10651.78 451
10652.76 447
10653.73 432
10654.71 453
10655.68 467
10656.66 475
10657.63 517
10658.60 481
10659.58 436
10660.55 490
10661.53 466
10662.50 439
10663.48 451
10664.45 449
10665.43 484
10666.40 477
10667.38 444
10668.35 448
10669.33 455
10670.30 418
10671.28 406
10672.25 438
10673.23 452
10674.20 432
10675.18 467
10676.15 441
10677.13 445
10678.10 463
10679.08 452
10680.05 450
10681.03 451
10682.01 470
10682.98 455
10683.96 457
10684.93 466
10685.91 503
10686.88 431
10687.86 445
10688.84 445
10689.81 454
10690.79 431
10691.76 447
10692.74 507
10693.72 433
10694.69 443
10695.67 434
10696.64 432
10697.62 442
10698.60 423
10699.57 428
10700.55 446
10701.53 458
10702.50 424
10703.48 430
10704.46 450
10705.43 430
10706.41 426
10707.39 447
10708.36 454
10709.34 427
10710.32 457
10711.29 439
10712.27 454
10713.25 473
10714.22 455
10715.20 461
10716.18 455
10717.16 436
10718.13 420
10719.11 476
10720.09 445
10721.07 471
10722.04 452
10723.02 461
10724.00 455
10724.98 448
10725.95 451
10726.93 435
10727.91 471
10728.89 479
10729.86 445
10730.84 426
10731.82 470
10732.80 466
10733.78 462
10734.75 474
10735.73 470
10736.71 460
10737.69 458
10738.67 443
10739.64 447
10740.62 422
10741.60 447
10742.58 438
10743.56 435
10744.54 480
10745.51 473
10746.49 483
10747.47 445
10748.45 457
10749.43 436
10750.41 463
10751.39 466
10752.36 453
10753.34 464
10754.32 461
10755.30 450
10756.28 436
10757.26 442
10758.24 461
10759.22 455
10760.20 485
10761.18 458
10762.15 438
10763.13 446
10764.11 462
10765.09 475
10766.07 475
10767.05 469
10768.03 485
10769.01 485
10769.99 458
10770.97 451
10771.95 477
10772.93 438
10773.91 446
10774.89 405
10775.87 454
10776.85 479
10777.83 441
10778.81 496
10779.79 456
10780.77 469
10781.75 478
10782.73 488
10783.71 471
10784.69 473
10785.67 475
10786.65 494
10787.63 508
10788.61 470
10789.59 473
10790.57 469
10791.55 476
10792.53 477
10793.51 484
10794.49 489
10795.47 462
10796.46 463
10797.44 459
10798.42 469
10799.40 465
10800.38 470
10801.36 459
10802.34 419
10803.32 431
10804.30 470
10805.28 464
10806.27 474
10807.25 446
10808.23 456
10809.21 512
10810.19 512
10811.17 498
10812.15 516
10813.14 506
10814.12 458
10815.10 497
10816.08 517
10817.06 493
10818.04 482
10819.03 503
10820.01 527
10820.99 500
10821.97 494
10822.95 500
10823.94 502
10824.92 562
10825.90 504
10826.88 539
10827.86 553
10828.85 544
10829.83 536
10830.81 551
10831.79 536
10832.78 540
10833.76 518
10834.74 495
10835.72 483
10836.71 436
10837.69 455
10838.67 488
10839.65 486
10840.64 488
10841.62 516
10842.60 502
10843.59 429
10844.57 447
10845.55 463
10846.54 474
10847.52 483
10848.50 463
10849.48 444
10850.47 442
10851.45 519
10852.43 468
10853.42 474
10854.40 497
10855.39 505
10856.37 470
10857.35 488
10858.34 497
10859.32 487
10860.30 502
10861.29 515
10862.27 500
10863.25 453
10864.24 489
10865.22 489
10866.21 509
10867.19 502
10868.17 455
10869.16 501
10870.14 515
10871.13 487
10872.11 455
10873.10 508
10874.08 512
10875.06 496
10876.05 460
10877.03 499
10878.02 517
10879.00 527
10879.99 509
10880.97 507
10881.96 480
10882.94 497
10883.93 501
10884.91 553
10885.89 473
10886.88 477
10887.86 508
10888.85 519
10889.83 511
10890.82 479
10891.80 501
10892.79 512
10893.78 565
10894.76 529
10895.75 484
10896.73 494
10897.72 564
10898.70 546
10899.69 492
10900.67 513
10901.66 554
10902.64 562
10903.63 500
10904.62 502
10905.60 482
10906.59 518
10907.57 519
10908.56 534
10909.54 518
10910.53 528
10911.52 526
10912.50 501
10913.49 564
10914.48 543
10915.46 530
10916.45 517
10917.43 525
10918.42 548
10919.41 552
10920.39 539
10921.38 541
10922.37 540
10923.35 566
10924.34 533
10925.33 537
10926.31 577
10927.30 622
10928.29 570
10929.27 517
10930.26 527
10931.25 524
10932.23 577
10933.22 588
10934.21 551
10935.19 591
10936.18 580
10937.17 554
10938.16 575
10939.14 565
10940.13 575
10941.12 623
10942.11 573
10943.09 569
10944.08 583
10945.07 601
10946.06 617
10947.04 604
10948.03 616
10949.02 630
10950.01 604
10950.99 615
10951.98 647
10952.97 662
10953.96 623
10954.95 721
10955.93 670
10956.92 692
10957.91 679
10958.90 737
10959.89 783
10960.87 748
10961.86 732
10962.85 817
10963.84 806
10964.83 754
10965.82 768
10966.81 801
10967.79 768
10968.78 726
10969.77 694
10970.76 713
10971.75 712
10972.74 704
10973.73 685
10974.71 667
10975.70 647
10976.69 606
10977.68 664
10978.67 699
10979.66 644
10980.65 721
10981.64 683
10982.63 702
10983.62 696
10984.61 692
10985.60 683
10986.58 672
10987.57 660
10988.56 674
10989.55 709
10990.54 734
10991.53 686
10992.52 748
10993.51 745
10994.50 734
10995.49 821
10996.48 808
10997.47 837
10998.46 885
10999.45 858
11000.44 869
11001.43 903
11002.42 948
11003.41 1029
11004.40 1032
11005.39 1052
11006.38 997
11007.37 973
11008.36 966
11009.35 914
11010.34 854
11011.33 852
11012.33 832
11013.32 743
11014.31 741
11015.30 680
11016.29 702
11017.28 699
11018.27 733
11019.26 638
11020.25 655
11021.24 630
11022.23 661
11023.22 663
11024.22 648
11025.21 678
11026.20 674
11027.19 664
11028.18 655
11029.17 644
11030.16 681
11031.15 677
11032.15 649
11033.14 677
11034.13 676
11035.12 671
11036.11 675
11037.10 668
11038.10 655
11039.09 659
11040.08 676
11041.07 686
11042.06 671
11043.06 694
11044.05 689
11045.04 690
11046.03 623
11047.02 623
11048.02 620
11049.01 655
11050.00 628
11050.99 609
11051.98 611
11052.98 632
11053.97 652
11054.96 645
11055.95 620
11056.95 591
11057.94 600
11058.93 636
11059.93 603
11060.92 603
11061.91 605
11062.90 604
11063.90 538
11064.89 528
11065.88 566
11066.88 571
11067.87 596
11068.86 594
11069.86 605
11070.85 580
11071.84 620
11072.83 577
11073.83 572
11074.82 565
11075.82 602
11076.81 646
11077.80 634
11078.80 645
11079.79 652
11080.78 596
11081.78 611
11082.77 643
11083.76 650
11084.76 655
11085.75 612
11086.75 652
11087.74 621
11088.73 643
11089.73 635
11090.72 587
11091.72 582
11092.71 586
11093.70 579
11094.70 611
11095.69 565
11096.69 596
11097.68 577
11098.68 562
11099.67 582
11100.67 637
11101.66 627
11102.65 590
11103.65 644
11104.64 606
11105.64 621
11106.63 630
11107.63 668
11108.62 622
11109.62 655
11110.61 627
11111.61 648
11112.60 597
11113.60 586
11114.59 603
11115.59 651
11116.58 649
11117.58 668
11118.57 656
11119.57 642
11120.57 646
11121.56 710
11122.56 671
11123.55 690
11124.55 708
11125.54 752
11126.54 773
11127.54 784
11128.53 850
11129.53 838
11130.52 844
11131.52 840
11132.51 815
11133.51 838
11134.51 802
11135.50 813
11136.50 808
11137.50 754
11138.49 791
11139.49 741
11140.48 695
11141.48 649
11142.48 640
11143.47 663
11144.47 666
11145.47 611
11146.46 627
11147.46 631
11148.46 605
11149.45 565
11150.45 651
11151.45 659
11152.44 634
11153.44 631
11154.44 590
11155.43 620
11156.43 615
11157.43 595
11158.43 615
11159.42 585
11160.42 573
11161.42 579
11162.41 618
11163.41 589
11164.41 589
11165.41 591
11166.40 562
11167.40 596
11168.40 590
11169.40 594
11170.39 588
11171.39 572
11172.39 609
11173.39 591
11174.39 566
11175.38 569
11176.38 581
11177.38 558
11178.38 535
11179.38 580
11180.37 570
11181.37 537
11182.37 525
11183.37 548
11184.37 546
11185.37 515
11186.36 536
11187.36 553
11188.36 570
11189.36 609
11190.36 557
11191.36 533
11192.35 497
11193.35 554
11194.35 554
11195.35 552
11196.35 530
11197.35 562
11198.35 569
11199.35 596
11200.35 562
11201.34 571
11202.34 505
11203.34 542
11204.34 570
11205.34 538
11206.34 579
11207.34 576
11208.34 568
11209.34 561
11210.34 567
11211.34 574
11212.34 589
11213.34 588
11214.34 555
11215.34 562
11216.34 538
11217.34 545
11218.34 594
11219.34 545
11220.34 552
11221.34 570
11222.34 529
11223.34 533
11224.34 520
11225.34 537
11226.34 554
11227.34 558
11228.34 530
11229.34 543
11230.34 503
11231.34 526
11232.34 516
11233.34 488
11234.34 482
11235.34 493
11236.34 528
11237.34 544
11238.34 506
11239.34 491
11240.34 478
11241.34 501
11242.34 520
11243.35 495
11244.35 518
11245.35 464
11246.35 523
11247.35 547
11248.35 527
11249.35 539
11250.35 540
11251.35 543
11252.36 504
11253.36 464
11254.36 544
11255.36 533
11256.36 501
11257.36 503
11258.37 493
11259.37 512
11260.37 534
11261.37 516
11262.37 530
11263.37 509
11264.38 513
11265.38 501
11266.38 494
11267.38 515
11268.38 515
11269.39 523
11270.39 536
11271.39 517
11272.39 533
11273.39 542
11274.40 560
11275.40 537
11276.40 523
11277.40 556
11278.41 550
11279.41 581
11280.41 593
11281.41 569
11282.42 582
11283.42 620
11284.42 577
11285.43 580
11286.43 591
11287.43 599
11288.43 561
11289.44 607
11290.44 547
11291.44 553
11292.45 525
11293.45 537
11294.45 512
11295.46 516
11296.46 506
11297.46 503
11298.47 508
11299.47 492
11300.47 493
11301.48 465
11302.48 491
11303.48 493
11304.49 493
11305.49 488
11306.49 489
11307.50 481
11308.50 497
11309.51 504
11310.51 517
11311.51 519
11312.52 504
11313.52 489
11314.53 485
11315.53 464
11316.53 492
11317.54 506
11318.54 519
11319.55 511
11320.55 490
11321.56 504
11322.56 478
11323.57 509
11324.57 541
11325.57 492
11326.58 506
11327.58 506
11328.59 437
11329.59 462
11330.60 466
11331.60 465
11332.61 440
11333.61 432
11334.62 444
11335.62 425
11336.63 471
11337.63 459
11338.64 442
11339.64 479
11340.65 443
11341.65 475
11342.66 457
11343.66 430
11344.67 447
11345.68 477
11346.68 484
11347.69 461
11348.69 428
11349.70 436
11350.70 489
11351.71 480
11352.72 462
11353.72 485
11354.73 461
11355.73 445
11356.74 410
11357.75 458
11358.75 482
11359.76 490
11360.76 460
11361.77 440
11362.78 415
11363.78 451
11364.79 489
11365.80 476
11366.80 480
11367.81 464
11368.81 481
11369.82 428
11370.83 405
11371.83 429
11372.84 469
11373.85 415
11374.85 436
11375.86 472
11376.87 423
11377.88 428
11378.88 397
11379.89 427
11380.90 411
11381.90 436
11382.91 431
11383.92 423
11384.92 397
11385.93 429
11386.94 444
11387.95 461
11388.95 462
11389.96 441
11390.97 429
11391.98 456
11392.98 430
11393.99 417
11395.00 431
11396.01 461
11397.02 462
11398.02 459
11399.03 446
11400.04 484
11401.05 417
11402.05 446
11403.06 436
11404.07 382
11405.08 435
11406.09 444
11407.10 416
11408.10 396
11409.11 425
11410.12 420
11411.13 405
11412.14 390
11413.15 415
11414.15 416
11415.16 405
11416.17 390
11417.18 425
11418.19 426
11419.20 409
11420.21 413
11421.22 427
11422.22 415
11423.23 421
11424.24 392
11425.25 436
11426.26 403
11427.27 415
11428.28 419
11429.29 373
11430.30 409
11431.31 395
11432.32 382
11433.32 387
11434.33 401
11435.34 406
11436.35 402
11437.36 376
11438.37 405
11439.38 395
11440.39 403
11441.40 417
11442.41 380
11443.42 408
11444.43 399
11445.44 423
11446.45 395
11447.46 369
11448.47 402
11449.48 396
11450.49 414
11451.50 430
11452.51 397
11453.52 379
11454.53 373
11455.54 388
11456.55 403
11457.56 407
11458.57 383
11459.58 394
11460.59 435
11461.61 418
11462.62 420
11463.63 412
11464.64 422
11465.65 423
11466.66 406
11467.67 372
11468.68 374
11469.69 385
11470.70 406
11471.71 411
11472.73 412
11473.74 391
11474.75 439
11475.76 417
11476.77 396
11477.78 398
11478.79 415
11479.80 358
11480.82 396
11481.83 356
11482.84 387
11483.85 384
11484.86 389
11485.87 393
11486.89 371
11487.90 358
11488.91 374
11489.92 369
11490.93 320
11491.95 345
11492.96 346
11493.97 358
11494.98 379
11495.99 361
11497.01 376
11498.02 338
11499.03 359
11500.04 367
11501.05 354
11502.07 395
11503.08 385
11504.09 399
11505.10 395
11506.12 375
11507.13 357
11508.14 374
11509.16 357
11510.17 377
11511.18 381
11512.19 347
11513.21 388
11514.22 368
11515.23 368
11516.25 343
11517.26 369
11518.27 380
11519.29 368
11520.30 376
11521.31 394
11522.33 411
11523.34 380
11524.35 335
11525.37 368
11526.38 405
11527.39 376
11528.41 390
11529.42 375
11530.43 386
11531.45 365
11532.46 339
11533.47 343
11534.49 347
11535.50 377
11536.52 375
11537.53 373
11538.54 393
11539.56 381
11540.57 361
11541.59 383
11542.60 373
11543.61 382
11544.63 372
11545.64 370
11546.66 340
11547.67 333
11548.69 349
11549.70 397
11550.72 346
11551.73 388
11552.75 362
11553.76 347
11554.77 345
11555.79 341
11556.80 357
11557.82 329
11558.83 319
11559.85 350
11560.86 367
11561.88 380
11562.89 367
11563.91 356
11564.92 366
11565.94 369
11566.95 320
11567.97 349
11568.99 356
11570.00 358
11571.02 364
11572.03 340
11573.05 352
11574.06 343
11575.08 386
11576.09 369
11577.11 371
11578.13 379
11579.14 371
11580.16 353
11581.17 344
11582.19 341
11583.21 338
11584.22 349
11585.24 351
11586.25 326
11587.27 316
11588.29 315
11589.30 349
11590.32 365
11591.33 363
11592.35 334
11593.37 362
11594.38 372
11595.40 375
11596.42 409
11597.43 373
11598.45 364
11599.47 349
11600.48 353
11601.50 352
11602.52 342
11603.53 358
11604.55 346
11605.57 362
11606.59 393
11607.60 392
11608.62 358
11609.64 341
11610.65 403
11611.67 326
11612.69 356
11613.71 357
11614.72 343
11615.74 355
11616.76 344
11617.78 328
11618.79 355
11619.81 326
11620.83 368
11621.85 390
11622.86 349
11623.88 359
11624.90 373
11625.92 408
11626.94 375
11627.95 343
11628.97 329
11629.99 368
11631.01 388
11632.03 380
11633.04 367
11634.06 361
11635.08 368
11636.10 346
11637.12 323
11638.14 365
11639.15 382
11640.17 383
11641.19 351
11642.21 332
11643.23 368
11644.25 367
11645.27 380
11646.28 355
11647.30 328
11648.32 332
11649.34 335
11650.36 324
11651.38 358
11652.40 342
11653.42 313
11654.44 325
11655.45 346
11656.47 354
11657.49 361
11658.51 376
11659.53 345
11660.55 345
11661.57 328
11662.59 375
11663.61 362
11664.63 355
11665.65 335
11666.67 327
11667.69 357
11668.71 345
11669.73 360
11670.75 344
11671.77 354
11672.79 365
11673.81 363
11674.83 347
11675.85 356
11676.87 349
11677.89 364
11678.91 363
11679.93 350
11680.95 303
11681.97 323
11682.99 372
11684.01 320
11685.03 355
11686.05 303
11687.07 334
11688.09 319
11689.11 336
11690.13 350
11691.15 307
11692.17 288
11693.20 341
11694.22 352
11695.24 341
11696.26 306
11697.28 353
11698.30 336
11699.32 331
11700.34 330
11701.36 326
11702.38 287
11703.41 341
11704.43 343
11705.45 332
11706.47 335
11707.49 364
11708.51 392
11709.53 319
11710.56 321
11711.58 325
11712.60 335
11713.62 331
11714.64 326
11715.66 301
11716.69 358
11717.71 366
11718.73 398
11719.75 352
11720.77 337
11721.80 329
11722.82 327
11723.84 347
11724.86 335
11725.88 347
11726.91 321
11727.93 373
11728.95 354
11729.97 332
11731.00 320
11732.02 341
11733.04 339
11734.06 346
11735.09 352
11736.11 346
11737.13 325
11738.16 338
11739.18 350
11740.20 315
11741.22 382
11742.25 378
11743.27 347
11744.29 348
11745.32 345
11746.34 352
11747.36 326
11748.39 362
11749.41 369
11750.43 383
11751.46 356
11752.48 336
11753.50 328
11754.53 358
11755.55 348
11756.57 360
11757.60 354
11758.62 385
11759.64 366
11760.67 355
11761.69 353
11762.72 405
11763.74 371
11764.76 329
11765.79 350
11766.81 317
11767.84 371
11768.86 360
11769.88 343
11770.91 339
11771.93 338
11772.96 350
11773.98 353
11775.01 327
11776.03 339
11777.05 334
11778.08 352
11779.10 328
11780.13 352
11781.15 375
11782.18 356
11783.20 341
11784.23 358
11785.25 391
11786.28 407
11787.30 388
11788.33 385
11789.35 391
11790.38 374
11791.40 374
11792.43 392
11793.45 388
11794.48 362
11795.50 395
11796.53 359
11797.55 356
11798.58 357
11799.60 352
11800.63 377
11801.65 377
11802.68 376
11803.71 356
11804.73 403
11805.76 386
11806.78 352
11807.81 336
11808.84 332
11809.86 341
11810.89 381
11811.91 347
11812.94 342
11813.97 365
11814.99 340
11816.02 331
11817.04 371
11818.07 346
11819.10 358
11820.12 369
11821.15 378
11822.18 343
11823.20 351
11824.23 394
11825.25 358
11826.28 389
11827.31 406
11828.33 378
11829.36 423
11830.39 378
11831.42 377
11832.44 348
11833.47 363
11834.50 333
11835.52 358
11836.55 409
11837.58 410
11838.60 421
11839.63 394
11840.66 391
11841.69 375
11842.71 382
11843.74 358
11844.77 389
11845.80 424
11846.82 403
11847.85 372
11848.88 356
11849.91 373
11850.93 347
11851.96 360
11852.99 346
11854.02 375
11855.05 356
11856.07 362
11857.10 369
11858.13 354
11859.16 379
11860.19 376
11861.21 378
11862.24 375
11863.27 327
11864.30 357
11865.33 382
11866.35 360
11867.38 352
11868.41 376
11869.44 407
11870.47 378
11871.50 378
11872.53 416
11873.55 416
11874.58 389
11875.61 404
11876.64 400
11877.67 410
11878.70 401
11879.73 394
11880.76 390
11881.79 400
11882.81 388
11883.84 383
11884.87 404
11885.90 398
11886.93 450
11887.96 390
11888.99 410
11890.02 368
11891.05 402
11892.08 379
11893.11 399
11894.14 394
11895.17 393
11896.20 409
11897.23 402
11898.26 373
11899.29 417
11900.32 424
11901.35 419
11902.38 421
11903.41 478
11904.44 454
11905.47 383
11906.50 403
11907.53 456
11908.56 443
11909.59 398
11910.62 430
11911.65 466
11912.68 435
11913.71 431
11914.74 444
11915.77 432
11916.80 424
11917.83 458
11918.86 403
11919.89 401
11920.92 424
11921.95 472
11922.98 453
11924.01 442
11925.05 455
11926.08 432
11927.11 436
11928.14 440
11929.17 437
11930.20 430
11931.23 448
11932.26 455
11933.29 481
11934.33 464
11935.36 439
11936.39 480
11937.42 488
11938.45 460
11939.48 506
11940.51 522
11941.55 459
11942.58 456
11943.61 457
11944.64 472
11945.67 467
11946.70 445
11947.74 473
11948.77 440
11949.80 448
11950.83 475
11951.86 424
11952.90 426
11953.93 423
11954.96 435
11955.99 425
11957.03 383
11958.06 434
11959.09 417
11960.12 406
11961.16 413
11962.19 434
11963.22 381
11964.25 406
11965.29 399
11966.32 457
11967.35 424
11968.38 439
11969.42 419
11970.45 413
11971.48 418
11972.52 430
11973.55 434
11974.58 406
11975.61 414
11976.65 387
11977.68 402
11978.71 441
11979.75 425
11980.78 413
11981.81 435
11982.85 358
11983.88 364
11984.91 395
11985.95 366
11986.98 372
11988.02 371
11989.05 390
11990.08 399
11991.12 405
11992.15 433
11993.18 408
11994.22 373
11995.25 410
11996.29 421
11997.32 404
11998.35 410
11999.39 409
12000.42 438
12001.46 413
12002.49 421
12003.53 415
12004.56 438
12005.59 419
12006.63 419
12007.66 386
12008.70 421
12009.73 420
12010.77 447
12011.80 442
12012.84 441
12013.87 423
12014.91 473
12015.94 452
12016.98 450
12018.01 478
12019.05 485
12020.08 459
12021.12 471
12022.15 485
12023.19 458
12024.22 438
12025.26 445
12026.29 446
12027.33 469
12028.36 475
12029.40 449
12030.43 501
12031.47 491
12032.50 477
12033.54 450
12034.58 467
12035.61 441
12036.65 426
12037.68 443
12038.72 442
12039.75 465
12040.79 475
12041.83 403
12042.86 390
12043.90 400
12044.93 408
12045.97 420
12047.01 421
12048.04 426
12049.08 400
12050.12 392
12051.15 434
12052.19 403
12053.22 422
12054.26 417
12055.30 396
12056.33 378
12057.37 403
12058.41 386
12059.44 405
12060.48 379
12061.52 400
12062.55 363
12063.59 400
12064.63 395
12065.67 410
12066.70 383
12067.74 392
12068.78 367
12069.81 391
12070.85 391
12071.89 405
12072.93 367
12073.96 363
12075.00 386
12076.04 378
12077.08 390
12078.11 400
12079.15 397
12080.19 377
12081.23 346
12082.26 377
12083.30 395
12084.34 362
12085.38 373
12086.41 350
12087.45 358
12088.49 335
12089.53 349
12090.57 365
12091.60 329
12092.64 372
12093.68 330
12094.72 384
12095.76 389
12096.80 379
12097.83 383
12098.87 393
12099.91 384
12100.95 351
12101.99 350
12103.03 357
12104.07 370
12105.10 349
12106.14 367
12107.18 346
12108.22 348
12109.26 343
12110.30 419
12111.34 372
12112.38 346
12113.42 337
12114.45 389
12115.49 372
12116.53 374
12117.57 349
12118.61 367
12119.65 367
12120.69 321
12121.73 376
12122.77 356
12123.81 358
12124.85 353
12125.89 345
12126.93 349
12127.97 367
12129.01 365
12130.05 355
12131.09 355
12132.13 348
12133.17 370
12134.21 381
12135.25 371
12136.29 340
12137.33 399
12138.37 392
12139.41 348
12140.45 287
12141.49 330
12142.53 351
12143.57 370
12144.61 345
12145.65 336
12146.69 316
12147.73 329
12148.77 326
12149.81 321
12150.85 365
12151.89 356
12152.93 360
12153.97 334
12155.01 371
12156.05 366
12157.10 341
12158.14 302
12159.18 331
12160.22 364
12161.26 349
12162.30 305
12163.34 338
12164.38 312
12165.42 330
12166.47 333
12167.51 344
12168.55 341
12169.59 326
12170.63 306
12171.67 318
12172.71 308
12173.76 309
12174.80 343
12175.84 335
12176.88 326
12177.92 328
12178.96 348
12180.01 344
12181.05 336
12182.09 340
12183.13 320
12184.17 339
12185.22 334
12186.26 314
12187.30 343
12188.34 335
12189.39 317
12190.43 309
12191.47 342
12192.51 331
12193.56 331
12194.60 323
12195.64 307
12196.68 350
12197.73 334
12198.77 341
12199.81 368
12200.85 350
12201.90 332
12202.94 318
12203.98 337
12205.03 308
12206.07 335
12207.11 362
12208.16 334
12209.20 333
12210.24 323
12211.28 346
12212.33 379
12213.37 341
12214.41 359
12215.46 353
12216.50 335
12217.55 323
12218.59 324
12219.63 339
12220.68 372
12221.72 357
12222.76 306
12223.81 330
12224.85 344
12225.89 349
12226.94 318
12227.98 356
12229.03 356
12230.07 351
12231.11 367
12232.16 378
12233.20 372
12234.25 337
12235.29 381
12236.34 377
12237.38 353
12238.42 358
12239.47 369
12240.51 344
12241.56 370
12242.60 390
12243.65 366
12244.69 378
12245.74 377
12246.78 383
12247.83 360
12248.87 365
12249.92 376
12250.96 390
12252.01 365
12253.05 358
12254.10 346
12255.14 353
12256.19 349
12257.23 338
12258.28 344
12259.32 359
12260.37 322
12261.41 358
12262.46 363
12263.50 375
12264.55 352
12265.59 344
12266.64 334
12267.69 341
12268.73 355
12269.78 374
12270.82 346
12271.87 310
12272.92 346
12273.96 329
12275.01 338
12276.05 341
12277.10 315
12278.15 354
12279.19 363
12280.24 360
12281.28 359
12282.33 358
12283.38 327
12284.42 361
12285.47 364
12286.52 392
12287.56 356
12288.61 353
12289.66 323
12290.70 305
12291.75 313
12292.80 334
12293.84 332
12294.89 350
12295.94 311
12296.98 303
12298.03 312
12299.08 309
12300.12 292
12301.17 294
12302.22 311
12303.27 331
12304.31 337
12305.36 328
12306.41 340
12307.45 306
12308.50 285
12309.55 275
12310.60 267
12311.64 306
12312.69 320
12313.74 307
12314.79 309
12315.83 326
12316.88 331
12317.93 334
12318.98 333
12320.03 318
12321.07 340
12322.12 308
12323.17 294
12324.22 317
12325.27 339
12326.31 328
12327.36 313
12328.41 319
12329.46 321
12330.51 306
12331.56 292
12332.60 329
12333.65 326
12334.70 321
12335.75 325
12336.80 345
12337.85 339
12338.90 278
12339.94 295
12340.99 321
12342.04 345
12343.09 301
12344.14 354
12345.19 316
12346.24 311
12347.29 284
12348.34 347
12349.38 362
12350.43 350
12351.48 349
12352.53 331
12353.58 308
12354.63 340
12355.68 352
12356.73 345
12357.78 359
12358.83 328
12359.88 342
12360.93 368
12361.98 320
12363.03 330
12364.08 317
12365.13 349
12366.18 325
12367.23 345
12368.28 326
12369.33 309
12370.38 362
12371.43 332
12372.48 345
12373.53 322
12374.58 329
12375.63 344
12376.68 358
12377.73 331
12378.78 315
12379.83 322
12380.88 327
12381.93 352
12382.98 350
12384.03 357
12385.08 359
12386.13 336
12387.18 363
12388.23 361
12389.29 326
12390.34 297
12391.39 358
12392.44 359
12393.49 351
12394.54 377
12395.59 363
12396.64 370
12397.69 337
12398.74 321
12399.80 356
12400.85 329
12401.90 342
12402.95 317
12404.00 321
12405.05 356
12406.10 351
12407.16 358
12408.21 326
12409.26 315
12410.31 385
12411.36 349
12412.42 353
12413.47 371
12414.52 366
12415.57 361
12416.62 342
12417.67 333
12418.73 365
12419.78 365
12420.83 366
12421.88 348
12422.94 340
12423.99 342
12425.04 362
12426.09 350
12427.15 353
12428.20 337
12429.25 370
12430.30 366
12431.36 355
12432.41 381
12433.46 376
12434.51 375
12435.57 398
12436.62 405
12437.67 392
12438.73 377
12439.78 367
12440.83 372
12441.88 413
12442.94 380
12443.99 370
12445.04 415
12446.10 409
12447.15 366
12448.20 354
12449.26 378
12450.31 389
12451.36 403
12452.42 364
12453.47 442
12454.52 405
12455.58 426
12456.63 386
12457.69 396
12458.74 436
12459.79 436
12460.85 405
12461.90 415
12462.96 416
12464.01 396
12465.06 380
12466.12 412
12467.17 440
12468.23 426
12469.28 428
12470.33 427
12471.39 462
12472.44 387
12473.50 390
12474.55 439
12475.61 467
12476.66 490
12477.72 460
12478.77 500
12479.82 527
12480.88 512
12481.93 523
12482.99 550
12484.04 541
12485.10 548
12486.15 547
12487.21 588
12488.26 624
12489.32 631
12490.37 693
12491.43 731
12492.48 762
12493.54 819
12494.59 868
12495.65 901
12496.71 969
12497.76 1007
12498.82 994
12499.87 1002
12500.93 974
12501.98 965
12503.04 986
12504.09 891
12505.15 890
12506.21 902
12507.26 823
12508.32 751
12509.37 736
12510.43 741
12511.49 729
12512.54 619
12513.60 636
12514.65 626
12515.71 608
12516.77 576
12517.82 543
12518.88 542
12519.94 512
12520.99 506
12522.05 529
12523.11 556
12524.16 513
12525.22 498
12526.27 515
12527.33 518
12528.39 515
12529.45 530
12530.50 536
12531.56 540
12532.62 539
12533.67 469
12534.73 517
12535.79 516
12536.84 541
12537.90 563
12538.96 492
12540.02 509
12541.07 524
12542.13 521
12543.19 517
12544.24 481
12545.30 534
12546.36 493
12547.42 495
12548.47 458
12549.53 490
12550.59 446
12551.65 467
12552.71 467
12553.76 457
12554.82 474
12555.88 487
12556.94 488
12558.00 472
12559.05 493
12560.11 448
12561.17 483
12562.23 512
12563.29 471
12564.34 487
12565.40 530
12566.46 515
12567.52 516
12568.58 545
12569.64 559
12570.69 547
12571.75 550
12572.81 606
12573.87 632
12574.93 604
12575.99 631
12577.05 666
12578.11 633
12579.16 657
12580.22 664
12581.28 644
12582.34 626
12583.40 665
12584.46 679
12585.52 643
12586.58 603
12587.64 596
12588.70 603
12589.76 582
12590.81 544
12591.87 517
12592.93 536
12593.99 525
12595.05 523
12596.11 498
12597.17 549
12598.23 539
12599.29 513
12600.35 507
12601.41 523
12602.47 488
12603.53 481
12604.59 474
12605.65 486
12606.71 485
12607.77 485
12608.83 500
12609.89 502
12610.95 498
12612.01 471
12613.07 466
12614.13 459
12615.19 493
12616.25 492
12617.31 518
12618.37 534
12619.43 519
12620.50 489
12621.56 527
12622.62 505
12623.68 481
12624.74 474
12625.80 489
12626.86 497
12627.92 435
12628.98 510
12630.04 468
12631.10 458
12632.17 459
12633.23 463
12634.29 431
12635.35 469
12636.41 524
12637.47 477
12638.53 437
12639.59 472
12640.66 488
12641.72 486
12642.78 490
12643.84 471
12644.90 442
12645.96 470
12647.03 483
12648.09 483
12649.15 512
12650.21 494
12651.27 478
12652.34 502
12653.40 555
12654.46 534
12655.52 527
12656.58 597
12657.65 531
12658.71 539
12659.77 503
12660.83 501
12661.89 492
12662.96 518
12664.02 524
12665.08 557
12666.14 520
12667.21 510
12668.27 515
12669.33 509
12670.40 485
12671.46 521
12672.52 561
12673.58 524
12674.65 543
12675.71 478
12676.77 501
12677.84 511
12678.90 492
12679.96 499
12681.02 525
12682.09 548
12683.15 494
12684.21 532
12685.28 515
12686.34 518
12687.40 535
12688.47 577
12689.53 561
12690.60 590
12691.66 566
12692.72 563
12693.79 585
12694.85 624
12695.91 595
12696.98 611
12698.04 614
12699.11 623
12700.17 624
12701.23 624
12702.30 647
12703.36 638
12704.43 647
12705.49 629
12706.55 666
12707.62 680
12708.68 707
12709.75 671
12710.81 668
12711.88 663
12712.94 674
12714.01 680
12715.07 649
12716.13 635
12717.20 682
12718.26 630
12719.33 613
12720.39 629
12721.46 635
12722.52 639
12723.59 622
12724.65 634
12725.72 626
12726.78 629
12727.85 659
12728.91 651
12729.98 624
12731.04 695
12732.11 746
12733.18 677
12734.24 650
12735.31 659
12736.37 693
12737.44 746
12738.50 718
12739.57 737
12740.63 680
12741.70 719
12742.77 687
12743.83 660
12744.90 659
12745.96 675
12747.03 617
12748.09 576
12749.16 581
12750.23 598
12751.29 570
12752.36 606
12753.43 603
12754.49 563
12755.56 563
12756.62 521
12757.69 555
12758.76 618
12759.82 573
12760.89 521
12761.96 516
12763.02 486
12764.09 508
12765.16 551
12766.22 547
12767.29 503
12768.36 458
12769.42 513
12770.49 500
12771.56 491
12772.62 465
12773.69 486
12774.76 466
12775.83 491
12776.89 460
12777.96 484
12779.03 496
12780.10 481
12781.16 481
12782.23 450
12783.30 446
12784.37 454
12785.43 479
12786.50 446
12787.57 468
12788.64 460
12789.70 442
12790.77 484
12791.84 494
12792.91 462
12793.97 471
12795.04 451
12796.11 467
12797.18 425
12798.25 430
12799.31 455
12800.38 415
12801.45 428
12802.52 411
12803.59 454
12804.66 447
12805.72 455
12806.79 444
12807.86 455
12808.93 455
12810.00 465
12811.07 470
12812.14 440
12813.20 453
12814.27 478
12815.34 458
12816.41 452
12817.48 437
12818.55 457
12819.62 457
12820.69 494
12821.76 471
12822.83 439
12823.89 460
12824.96 471
12826.03 442
12827.10 456
12828.17 457
12829.24 462
12830.31 443
12831.38 476
12832.45 451
12833.52 437
12834.59 398
12835.66 435
12836.73 448
12837.80 438
12838.87 432
12839.94 411
12841.01 431
12842.08 450
12843.15 403
12844.22 430
12845.29 424
12846.36 424
12847.43 385
12848.50 378
12849.57 395
12850.64 394
12851.71 372
12852.78 391
12853.85 371
12854.92 418
12855.99 442
12857.06 424
12858.13 396
12859.20 417
12860.27 413
12861.34 401
12862.41 375
12863.48 386
12864.56 386
12865.63 401
12866.70 371
12867.77 363
12868.84 383
12869.91 371
12870.98 382
12872.05 386
12873.12 406
12874.20 369
12875.27 376
12876.34 371
12877.41 379
12878.48 342
12879.55 379
12880.62 404
12881.70 367
12882.77 373
12883.84 350
12884.91 385
12885.98 411
12887.05 370
12888.13 350
12889.20 382
12890.27 353
12891.34 364
12892.41 403
12893.49 355
12894.56 335
12895.63 356
12896.70 371
12897.77 384
12898.85 380
12899.92 405
12900.99 370
12902.06 345
12903.14 327
12904.21 364
12905.28 341
12906.35 342
12907.43 335
12908.50 357
12909.57 342
12910.64 353
12911.72 352
12912.79 341
12913.86 339
12914.94 326
12916.01 377
12917.08 341
12918.16 349
12919.23 368
12920.30 362
12921.37 348
12922.45 326
12923.52 348
12924.59 371
12925.67 351
12926.74 343
12927.82 293
12928.89 325
12929.96 356
12931.04 296
12932.11 342
12933.18 318
12934.26 353
12935.33 322
12936.40 326
12937.48 329
12938.55 318
12939.63 346
12940.70 336
12941.77 322
12942.85 334
12943.92 311
12945.00 341
12946.07 316
12947.15 312
12948.22 332
12949.29 356
12950.37 314
12951.44 272
12952.52 301
12953.59 293
12954.67 323
12955.74 321
12956.82 284
12957.89 305
12958.97 315
12960.04 335
12961.12 332
12962.19 352
12963.27 321
12964.34 330
12965.42 334
12966.49 288
12967.57 302
12968.64 313
12969.72 306
12970.79 313
12971.87 286
12972.94 294
12974.02 302
12975.09 287
12976.17 291
12977.24 282
12978.32 297
12979.40 273
12980.47 318
12981.55 315
12982.62 294
12983.70 277
12984.77 305
12985.85 320
12986.93 315
12988.00 303
12989.08 324
12990.15 340
12991.23 319
12992.31 312
12993.38 290
12994.46 293
12995.54 296
12996.61 291
12997.69 297
12998.76 304
12999.84 316
13000.92 300
13001.99 293
13003.07 286
13004.15 286
13005.22 318
13006.30 318
13007.38 305
13008.45 337
13009.53 298
13010.61 331
13011.69 299
13012.76 312
13013.84 299
13014.92 314
13015.99 306
13017.07 329
13018.15 315
13019.23 346
13020.30 318
13021.38 304
13022.46 304
13023.54 312
13024.61 312
13025.69 295
13026.77 309
13027.85 306
13028.92 342
13030.00 291
13031.08 340
13032.16 285
13033.23 298
13034.31 321
13035.39 328
13036.47 285
13037.55 285
13038.62 292
13039.70 312
13040.78 310
13041.86 319
13042.94 303
13044.02 314
13045.09 263
13046.17 323
13047.25 324
13048.33 295
13049.41 305
13050.49 313
13051.57 283
13052.64 309
13053.72 314
13054.80 320
13055.88 319
13056.96 342
13058.04 300
13059.12 332
13060.20 303
13061.27 323
13062.35 327
13063.43 316
13064.51 298
13065.59 314
13066.67 336
13067.75 296
13068.83 310
13069.91 315
13070.99 309
13072.07 291
13073.15 287
13074.23 309
13075.31 287
13076.39 289
13077.47 284
13078.55 294
13079.63 311
13080.71 276
13081.79 282
13082.86 305
13083.94 298
13085.02 310
13086.11 335
13087.19 295
13088.27 264
13089.35 316
13090.43 314
13091.51 299
13092.59 270
13093.67 272
13094.75 310
13095.83 291
13096.91 291
13097.99 304
13099.07 293
13100.15 312
13101.23 295
13102.31 267
13103.39 309
13104.47 301
13105.55 306
13106.63 302
13107.72 293
13108.80 313
13109.88 325
13110.96 288
13112.04 245
13113.12 266
13114.20 291
13115.28 299
13116.37 313
13117.45 310
13118.53 322
13119.61 293
13120.69 307
13121.77 278
13122.85 275
13123.94 275
13125.02 317
13126.10 315
13127.18 288
13128.26 289
13129.34 291
13130.43 300
13131.51 272
13132.59 286
13133.67 291
13134.75 343
13135.84 302
13136.92 312
13138.00 297
13139.08 297
13140.17 315
13141.25 311
13142.33 268
13143.41 288
13144.49 273
13145.58 314
13146.66 293
13147.74 278
13148.83 270
13149.91 318
13150.99 291
13152.07 322
13153.16 278
13154.24 320
13155.32 289
13156.41 285
13157.49 261
13158.57 277
13159.65 259
13160.74 271
13161.82 273
13162.90 284
13163.99 264
13165.07 267
13166.15 294
13167.24 296
13168.32 278
13169.40 298
13170.49 277
13171.57 249
13172.66 291
13173.74 308
13174.82 281
13175.91 278
13176.99 269
13178.07 265
13179.16 276
13180.24 287
13181.33 269
13182.41 269
13183.49 274
13184.58 284
13185.66 262
13186.75 273
13187.83 284
13188.91 289
13190.00 279
13191.08 279
13192.17 290
13193.25 269
13194.34 254
13195.42 271
13196.51 261
13197.59 247
13198.68 300
13199.76 271
13200.85 273
13201.93 260
13203.02 270
13204.10 291
13205.19 230
13206.27 266
13207.36 278
13208.44 304
13209.53 262
13210.61 293
13211.70 308
13212.78 287
13213.87 276
13214.95 307
13216.04 290
13217.12 299
13218.21 276
13219.29 263
13220.38 287
13221.47 277
13222.55 303
13223.64 276
13224.72 281
13225.81 261
13226.89 262
13227.98 271
13229.07 286
13230.15 297
13231.24 290
13232.32 285
13233.41 290
13234.50 271
13235.58 243
13236.67 300
13237.76 288
13238.84 296
13239.93 257
13241.01 264
13242.10 266
13243.19 289
13244.27 262
13245.36 262
13246.45 283
13247.53 279
13248.62 260
13249.71 254
13250.79 251
13251.88 246
13252.97 272
13254.06 284
13255.14 257
13256.23 268
13257.32 285
13258.40 302
13259.49 285
13260.58 274
13261.67 256
13262.75 291
13263.84 276
13264.93 279
13266.02 298
13267.10 259
13268.19 288
13269.28 276
13270.37 288
13271.45 300
13272.54 305
13273.63 320
13274.72 275
13275.80 297
13276.89 274
13277.98 284
13279.07 289
13280.16 253
13281.24 273
13282.33 279
13283.42 295
13284.51 290
13285.60 300
13286.69 307
13287.77 333
13288.86 300
13289.95 293
13291.04 279
13292.13 279
13293.22 299
13294.31 287
13295.39 279
13296.48 275
13297.57 289
13298.66 278
13299.75 267
13300.84 266
13301.93 300
13303.02 264
13304.11 282
13305.19 265
13306.28 284
13307.37 324
13308.46 305
13309.55 238
13310.64 264
13311.73 271
13312.82 276
13313.91 307
13315.00 311
13316.09 293
13317.18 281
13318.27 289
13319.36 271
13320.45 282
13321.54 300
13322.63 282
13323.72 252
13324.81 310
13325.90 293
13326.99 298
13328.08 297
13329.17 288
13330.26 304
13331.35 298
13332.44 265
13333.53 271
13334.62 257
13335.71 282
13336.80 318
13337.89 305
13338.98 298
13340.07 278
13341.16 264
13342.25 279
13343.34 317
13344.43 301
13345.52 255
13346.61 271
13347.70 252
13348.79 309
13349.89 299
13350.98 258
13352.07 264
13353.16 314
13354.25 298
13355.34 293
13356.43 278
13357.52 300
13358.61 279
13359.71 307
13360.80 301
13361.89 280
13362.98 307
13364.07 298
13365.16 289
13366.26 307
13367.35 302
13368.44 266
13369.53 302
13370.62 290
13371.71 303
13372.81 306
13373.90 304
13374.99 317
13376.08 306
13377.17 281
13378.27 278
13379.36 309
13380.45 276
13381.54 274
13382.63 270
13383.73 266
13384.82 291
13385.91 270
13387.00 282
13388.10 289
13389.19 267
13390.28 283
13391.37 272
13392.47 305
13393.56 274
13394.65 323
13395.75 299
13396.84 276
13397.93 302
13399.02 275
13400.12 275
13401.21 260
13402.30 277
13403.40 240
13404.49 251
13405.58 246
13406.68 278
13407.77 270
13408.86 252
13409.96 276
13411.05 292
13412.14 256
13413.24 276
13414.33 277
13415.42 276
13416.52 253
13417.61 256
13418.70 251
13419.80 247
13420.89 248
13421.99 254
13423.08 269
13424.17 231
13425.27 227
13426.36 225
13427.46 254
13428.55 265
13429.64 257
13430.74 283
13431.83 262
13432.93 261
13434.02 277
13435.12 272
13436.21 260
13437.30 249
13438.40 242
13439.49 280
13440.59 222
13441.68 225
13442.78 245
13443.87 244
13444.97 265
13446.06 254
13447.16 256
13448.25 255
13449.35 240
13450.44 260
13451.54 271
13452.63 249
13453.73 264
13454.82 251
13455.92 263
13457.01 251
13458.11 265
13459.20 279
13460.30 274
13461.39 250
13462.49 277
13463.59 279
13464.68 270
13465.78 254
13466.87 228
13467.97 245
13469.06 251
13470.16 258
13471.26 241
13472.35 282
13473.45 289
13474.54 250
13475.64 286
13476.74 262
13477.83 235
13478.93 298
13480.03 281
13481.12 255
13482.22 249
13483.31 256
13484.41 309
13485.51 269
13486.60 284
13487.70 264
13488.80 288
13489.89 262
13490.99 286
13492.09 274
13493.18 291
13494.28 280
13495.38 290
13496.47 291
13497.57 299
13498.67 271
13499.77 281
13500.86 292
13501.96 223
13503.06 273
13504.15 297
13505.25 281
13506.35 286
13507.45 291
13508.54 248
13509.64 278
13510.74 265
13511.84 271
13512.93 304
13514.03 284
13515.13 267
13516.23 232
13517.32 283
13518.42 267
13519.52 242
13520.62 257
13521.72 277
13522.81 266
13523.91 274
13525.01 230
13526.11 234
13527.21 229
13528.30 268
13529.40 261
13530.50 245
13531.60 259
13532.70 281
13533.80 253
13534.89 230
13535.99 273
13537.09 237
13538.19 252
13539.29 240
13540.39 292
13541.49 291
13542.58 280
13543.68 251
13544.78 285
13545.88 287
13546.98 278
13548.08 258
13549.18 248
13550.28 271
13551.38 240
13552.48 279
13553.58 256
13554.67 292
13555.77 243
13556.87 283
13557.97 276
13559.07 270
13560.17 228
13561.27 278
13562.37 275
13563.47 261
13564.57 275
13565.67 221
13566.77 247
13567.87 258
13568.97 278
13570.07 248
13571.17 246
13572.27 275
13573.37 253
13574.47 251
13575.57 240
13576.67 251
13577.77 272
13578.87 267
13579.97 251
13581.07 239
13582.17 233
13583.27 255
13584.37 242
13585.47 273
13586.57 253
13587.67 261
13588.77 254
13589.88 232
13590.98 233
13592.08 239
13593.18 256
13594.28 280
13595.38 247
13596.48 244
13597.58 266
13598.68 268
13599.78 254
13600.88 236
13601.99 281
13603.09 248
13604.19 233
13605.29 259
13606.39 246
13607.49 228
13608.59 263
13609.70 254
13610.80 251
13611.90 262
13613.00 262
13614.10 301
13615.20 307
13616.31 291
13617.41 253
13618.51 259
13619.61 242
13620.71 270
13621.82 238
13622.92 240
13624.02 262
13625.12 252
13626.22 247
13627.33 280
13628.43 250
13629.53 285
13630.63 269
13631.74 285
13632.84 295
13633.94 279
13635.04 255
13636.15 288
13637.25 275
13638.35 279
13639.45 289
13640.56 271
13641.66 258
13642.76 270
13643.87 286
13644.97 266
13646.07 277
13647.17 285
13648.28 261
13649.38 276
13650.48 236
13651.59 250
13652.69 255
13653.79 270
13654.90 252
13656.00 255
13657.10 247
13658.21 263
13659.31 278
13660.41 240
13661.52 234
13662.62 253
13663.72 284
13664.83 250
13665.93 239
13667.04 225
13668.14 277
13669.24 285
13670.35 268
13671.45 260
13672.56 277
13673.66 246
13674.76 232
13675.87 223
13676.97 238
13678.08 253
13679.18 261
13680.29 220
13681.39 259
13682.49 239
13683.60 241
13684.70 255
13685.81 233
13686.91 233
13688.02 212
13689.12 274
13690.23 255
13691.33 247
13692.44 213
13693.54 232
13694.65 234
13695.75 241
13696.86 227
13697.96 228
13699.07 238
13700.17 256
13701.28 279
13702.38 263
13703.49 246
13704.59 228
13705.70 255
13706.80 239
13707.91 274
13709.02 244
13710.12 245
13711.23 258
13712.33 278
13713.44 218
13714.54 247
13715.65 244
13716.76 238
13717.86 237
13718.97 197
13720.07 203
13721.18 254
13722.29 269
13723.39 231
13724.50 238
13725.60 241
13726.71 286
13727.82 253
13728.92 248
13730.03 231
13731.14 255
13732.24 265
13733.35 280
13734.46 263
13735.56 250
13736.67 262
13737.78 272
13738.88 251
13739.99 231
13741.10 243
13742.20 278
13743.31 236
13744.42 259
13745.52 256
13746.63 269
13747.74 244
13748.84 224
13749.95 251
13751.06 248
13752.17 275
13753.27 250
13754.38 284
13755.49 256
13756.60 222
13757.70 258
13758.81 286
13759.92 287
13761.03 256
13762.13 278
13763.24 260
13764.35 275
13765.46 308
13766.57 264
13767.67 244
13768.78 275
13769.89 283
13771.00 267
13772.11 287
13773.21 300
13774.32 272
13775.43 268
13776.54 318
13777.65 286
13778.75 309
13779.86 292
13780.97 323
13782.08 283
13783.19 285
13784.30 277
13785.41 258
13786.51 308
13787.62 304
13788.73 285
13789.84 252
13790.95 278
13792.06 277
13793.17 273
13794.28 312
13795.39 287
13796.49 282
13797.60 296
13798.71 294
13799.82 295
13800.93 256
13802.04 274
13803.15 271
13804.26 274
13805.37 288
13806.48 274
13807.59 300
13808.70 271
13809.81 273
13810.92 302
13812.03 312
13813.14 284
13814.25 295
13815.36 325
13816.47 314
13817.58 276
13818.69 333
13819.80 329
13820.91 305
13822.02 281
13823.13 290
13824.24 295
13825.35 283
13826.46 319
13827.57 296
13828.68 307
13829.79 295
13830.90 314
13832.01 292
13833.12 264
13834.23 271
13835.34 290
13836.45 289
13837.56 276
13838.67 291
13839.78 278
13840.89 271
13842.01 257
13843.12 299
13844.23 290
13845.34 267
13846.45 257
13847.56 261
13848.67 285
13849.78 261
13850.89 248
13852.01 287
13853.12 257
13854.23 278
13855.34 289
13856.45 253
13857.56 277
13858.67 265
13859.79 290
13860.90 283
13862.01 271
13863.12 246
13864.23 311
13865.34 284
13866.46 283
13867.57 263
13868.68 285
13869.79 292
13870.90 270
13872.02 266
13873.13 283
13874.24 316
13875.35 315
13876.47 295
13877.58 279
13878.69 263
13879.80 297
13880.92 313
13882.03 297
13883.14 273
13884.25 279
13885.37 288
13886.48 303
13887.59 290
13888.70 288
13889.82 322
13890.93 285
13892.04 295
13893.16 292
13894.27 304
13895.38 315
13896.49 305
13897.61 304
13898.72 319
13899.83 327
13900.95 305
13902.06 319
13903.17 320
13904.29 317
13905.40 309
13906.51 308
13907.63 307
13908.74 301
13909.85 321
13910.97 334
13912.08 307
13913.20 295
13914.31 262
13915.42 281
13916.54 303
13917.65 237
13918.77 253
13919.88 263
13920.99 287
13922.11 293
13923.22 250
13924.34 278
13925.45 271
13926.56 274
13927.68 266
13928.79 273
13929.91 267
13931.02 285
13932.14 302
13933.25 294
13934.37 305
13935.48 299
13936.60 296
13937.71 285
13938.83 292
13939.94 276
13941.05 280
13942.17 283
13943.28 273
13944.40 299
13945.51 312
13946.63 318
13947.75 286
13948.86 268
13949.98 278
13951.09 294
13952.21 259
13953.32 261
13954.44 273
13955.55 273
13956.67 284
13957.78 297
13958.90 266
13960.01 275
13961.13 281
13962.25 299
13963.36 283
13964.48 233
13965.59 270
13966.71 282
13967.83 243
13968.94 253
13970.06 246
13971.17 237
13972.29 279
13973.41 268
13974.52 249
13975.64 255
13976.75 246
13977.87 282
13978.99 257
13980.10 261
13981.22 253
13982.34 233
13983.45 254
13984.57 247
13985.69 261
13986.80 255
13987.92 279
13989.04 259
13990.15 244
13991.27 237
13992.39 217
13993.50 262
13994.62 262
13995.74 232
13996.86 242
13997.97 250
13999.09 262
14000.21 254
14001.33 234
14002.44 249
14003.56 272
14004.68 251
14005.79 246
14006.91 238
14008.03 291
14009.15 274
14010.27 228
14011.38 236
14012.50 237
14013.62 258
14014.74 239
14015.85 254
14016.97 233
14018.09 247
14019.21 228
14020.33 241
14021.44 244
14022.56 249
14023.68 260
14024.80 243
14025.92 258
14027.04 242
14028.15 259
14029.27 255
14030.39 256
14031.51 232
14032.63 243
14033.75 261
14034.86 227
14035.98 228
14037.10 269
14038.22 265
14039.34 235
14040.46 230
14041.58 222
14042.70 243
14043.82 245
14044.93 291
14046.05 243
14047.17 247
14048.29 257
14049.41 247
14050.53 232
14051.65 241
14052.77 251
14053.89 266
14055.01 262
14056.13 254
14057.25 266
14058.37 267
14059.49 271
14060.61 250
14061.73 247
14062.85 260
14063.97 254
14065.09 264
14066.20 276
14067.32 254
14068.44 278
14069.56 250
14070.68 249
14071.81 264
14072.93 244
14074.05 242
14075.17 300
14076.29 268
14077.41 226
14078.53 275
14079.65 286
14080.77 284
14081.89 280
14083.01 285
14084.13 276
14085.25 292
14086.37 278
14087.49 287
14088.61 277
14089.73 311
14090.85 304
14091.97 291
14093.10 279
14094.22 275
14095.34 320
14096.46 309
14097.58 310
14098.70 286
14099.82 296
14100.94 324
14102.07 332
14103.19 356
14104.31 338
14105.43 317
14106.55 272
14107.67 289
14108.79 302
14109.92 331
14111.04 309
14112.16 315
14113.28 304
14114.40 280
14115.52 312
14116.65 291
14117.77 282
14118.89 250
14120.01 259
14121.13 308
14122.26 279
14123.38 263
14124.50 263
14125.62 272
14126.75 241
14127.87 269
14128.99 261
14130.11 276
14131.24 281
14132.36 255
14133.48 258
14134.60 243
14135.73 246
14136.85 278
14137.97 250
14139.09 263
14140.22 273
14141.34 269
14142.46 283
14143.59 263
14144.71 267
14145.83 287
14146.95 273
14148.08 284
14149.20 249
14150.32 252
14151.45 265
14152.57 260
14153.69 277
14154.82 286
14155.94 252
14157.06 274
14158.19 298
14159.31 227
14160.44 233
14161.56 252
14162.68 311
14163.81 267
14164.93 273
14166.05 263
14167.18 271
14168.30 274
14169.43 301
14170.55 292
14171.67 280
14172.80 250
14173.92 254
14175.05 266
14176.17 251
14177.30 261
14178.42 241
14179.54 233
14180.67 265
14181.79 270
14182.92 284
14184.04 251
14185.17 263
14186.29 227
14187.42 248
14188.54 250
14189.67 219
14190.79 237
14191.92 255
14193.04 272
14194.17 264
14195.29 257
14196.42 231
14197.54 261
14198.67 249
14199.79 257
14200.92 248
14202.04 245
14203.17 261
14204.29 257
14205.42 235
14206.54 257
14207.67 261
14208.79 237
14209.92 232
14211.05 248
14212.17 250
14213.30 238
14214.42 253
14215.55 247
14216.67 255
14217.80 239
14218.93 251
14220.05 239
14221.18 246
14222.30 227
14223.43 237
14224.56 263
14225.68 249
14226.81 209
14227.94 207
14229.06 209
14230.19 222
14231.32 253
14232.44 235
14233.57 234
14234.70 235
14235.82 242
14236.95 241
14238.08 241
14239.20 225
14240.33 230
14241.46 253
14242.58 263
14243.71 236
14244.84 205
14245.96 236
14247.09 241
14248.22 205
14249.34 242
14250.47 240
14251.60 225
14252.73 242
14253.85 235
14254.98 218
14256.11 217
14257.24 234
14258.36 242
14259.49 239
14260.62 239
14261.75 226
14262.87 255
14264.00 250
14265.13 245
14266.26 213
14267.39 240
14268.51 227
14269.64 226
14270.77 227
14271.90 258
14273.03 248
14274.15 221
14275.28 223
14276.41 230
14277.54 230
14278.67 251
14279.80 233
14280.92 239
14282.05 246
14283.18 237
14284.31 227
14285.44 220
14286.57 225
14287.70 227
14288.82 271
14289.95 236
14291.08 232
14292.21 222
14293.34 238
14294.47 229
14295.60 220
14296.73 206
14297.86 217
14298.99 213
14300.11 207
14301.24 217
14302.37 199
14303.50 199
14304.63 230
14305.76 216
14306.89 233
14308.02 242
14309.15 201
14310.28 218
14311.41 202
14312.54 207
14313.67 211
14314.80 225
14315.93 259
14317.06 234
14318.19 220
14319.32 224
14320.45 218
14321.58 224
14322.71 226
14323.84 216
14324.97 215
14326.10 198
14327.23 248
14328.36 237
14329.49 217
14330.62 209
14331.75 209
14332.88 205
14334.01 207
14335.14 220
14336.27 202
14337.40 234
14338.53 246
14339.66 219
14340.79 179
14341.93 213
14343.06 222
14344.19 197
14345.32 189
14346.45 223
14347.58 230
14348.71 237
14349.84 218
14350.97 213
14352.11 229
14353.24 229
14354.37 235
14355.50 208
14356.63 219
14357.76 213
14358.89 205
14360.03 219
14361.16 230
14362.29 211
14363.42 201
14364.55 230
14365.68 211
14366.82 216
14367.95 235
14369.08 232
14370.21 228
14371.34 234
14372.48 227
14373.61 230
14374.74 228
14375.87 204
14377.00 221
14378.14 231
14379.27 217
14380.40 247
14381.53 248
14382.67 225
14383.80 235
14384.93 225
14386.06 194
14387.20 229
14388.33 243
14389.46 240
14390.59 241
14391.73 212
14392.86 223
14393.99 229
14395.13 229
14396.26 232
14397.39 262
14398.53 235
14399.66 235
14400.79 245
14401.92 220
14403.06 226
14404.19 227
14405.32 235
14406.46 271
14407.59 255
14408.72 234
14409.86 223
14410.99 235
14412.13 263
14413.26 266
14414.39 248
14415.53 254
14416.66 249
14417.79 271
14418.93 229
14420.06 228
14421.20 259
14422.33 246
14423.46 269
14424.60 239
14425.73 244
14426.87 281
14428.00 284
14429.14 255
14430.27 244
14431.40 255
14432.54 271
14433.67 274
14434.81 250
14435.94 267
14437.08 268
14438.21 272
14439.35 278
14440.48 280
14441.62 267
14442.75 267
14443.88 291
14445.02 298
14446.15 311
14447.29 294
14448.42 300
14449.56 289
14450.70 267
14451.83 265
14452.97 256
14454.10 303
14455.24 286
14456.37 257
14457.51 249
14458.64 238
14459.78 280
14460.91 250
14462.05 257
14463.18 256
14464.32 268
14465.46 292
14466.59 314
14467.73 280
14468.86 289
14470.00 265
14471.14 251
14472.27 241
14473.41 220
14474.54 265
14475.68 272
14476.82 290
14477.95 285
14479.09 308
14480.22 278
14481.36 261
14482.50 288
14483.63 288
14484.77 301
14485.91 306
14487.04 299
14488.18 271
14489.32 288
14490.45 290
14491.59 241
14492.73 252
14493.86 247
14495.00 249
14496.14 254
14497.27 233
14498.41 239
14499.55 246
14500.69 274
14501.82 245
14502.96 239
14504.10 238
14505.23 244
14506.37 223
14507.51 223
14508.65 235
14509.78 220
14510.92 251
14512.06 254
14513.20 247
14514.33 227
14515.47 229
14516.61 220
14517.75 233
14518.89 235
14520.02 247
14521.16 237
14522.30 246
14523.44 253
14524.57 242
14525.71 256
14526.85 231
14527.99 212
14529.13 218
14530.27 240
14531.40 232
14532.54 218
14533.68 220
14534.82 244
14535.96 208
14537.10 228
14538.23 233
14539.37 236
14540.51 229
14541.65 212
14542.79 224
14543.93 227
14545.07 229
14546.21 198
14547.35 225
14548.48 213
14549.62 196
14550.76 236
14551.90 235
14553.04 225
14554.18 233
14555.32 204
14556.46 238
14557.60 240
14558.74 220
14559.88 205
14561.02 211
14562.16 251
14563.30 228
14564.43 210
14565.57 229
14566.71 247
14567.85 230
14568.99 208
14570.13 194
14571.27 224
14572.41 211
14573.55 235
14574.69 216
14575.83 216
14576.97 224
14578.11 205
14579.25 213
14580.39 227
14581.53 210
14582.67 228
14583.81 223
14584.96 230
14586.10 219
14587.24 188
14588.38 215
14589.52 229
14590.66 212
14591.80 222
14592.94 214
14594.08 232
14595.22 236
14596.36 216
14597.50 232
14598.64 228
14599.78 227
14600.93 224
14602.07 225
14603.21 213
14604.35 221
14605.49 235
14606.63 231
14607.77 231
14608.91 242
14610.06 229
14611.20 198
14612.34 213
14613.48 246
14614.62 218
14615.76 240
14616.91 207
14618.05 236
14619.19 201
14620.33 220
14621.47 201
14622.61 235
14623.76 234
14624.90 219
14626.04 210
14627.18 241
14628.32 224
14629.47 240
14630.61 247
14631.75 245
14632.89 211
14634.04 225
14635.18 241
14636.32 231
14637.46 224
14638.61 223
14639.75 246
14640.89 273
14642.03 250
14643.18 227
14644.32 243
14645.46 206
14646.60 244
14647.75 202
14648.89 221
14650.03 260
14651.18 217
14652.32 217
14653.46 216
14654.61 227
14655.75 221
14656.89 217
14658.03 211
14659.18 195
14660.32 216
14661.46 214
14662.61 195
14663.75 210
14664.90 217
14666.04 193
14667.18 233
14668.33 199
14669.47 209
14670.61 236
14671.76 221
14672.90 188
14674.05 224
14675.19 232
14676.33 202
14677.48 198
14678.62 218
14679.77 205
14680.91 193
14682.05 204
14683.20 202
14684.34 225
14685.49 228
14686.63 214
14687.78 196
14688.92 212
14690.06 186
14691.21 202
14692.35 227
14693.50 223
14694.64 215
14695.79 190
14696.93 194
14698.08 180
14699.22 198
14700.37 218
14701.51 217
14702.66 193
14703.80 190
14704.95 178
14706.09 180
14707.24 201
14708.38 198
14709.53 201
14710.67 213
14711.82 213
14712.96 204
14714.11 186
14715.26 185
14716.40 203
14717.55 179
14718.69 188
14719.84 203
14720.98 216
14722.13 192
14723.28 183
14724.42 180
14725.57 209
14726.71 189
14727.86 169
14729.01 204
14730.15 216
14731.30 185
14732.44 207
14733.59 204
14734.74 201
14735.88 215
14737.03 195
14738.18 192
14739.32 200
14740.47 201
14741.61 182
14742.76 197
14743.91 216
14745.05 217
14746.20 222
14747.35 210
14748.49 175
14749.64 169
14750.79 193
14751.94 198
14753.08 201
14754.23 191
14755.38 212
14756.52 214
14757.67 198
14758.82 182
14759.97 183
14761.11 195
14762.26 207
14763.41 203
14764.55 187
14765.70 174
14766.85 207
14768.00 177
14769.15 173
14770.29 183
14771.44 182
14772.59 217
14773.74 185
14774.88 192
14776.03 167
14777.18 191
14778.33 201
14779.48 201
14780.62 194
14781.77 172
14782.92 168
14784.07 188
14785.22 165
14786.36 154
14787.51 171
14788.66 199
14789.81 205
14790.96 194
14792.11 173
14793.26 175
14794.40 190
14795.55 176
14796.70 204
14797.85 187
14799.00 194
14800.15 199
14801.30 208
14802.45 171
14803.59 212
14804.74 205
14805.89 211
14807.04 197
14808.19 172
14809.34 171
14810.49 175
14811.64 171
14812.79 197
14813.94 181
14815.09 206
14816.24 224
14817.39 202
14818.53 182
14819.68 209
14820.83 204
14821.98 193
14823.13 189
14824.28 180
14825.43 179
14826.58 175
14827.73 202
14828.88 175
14830.03 156
14831.18 191
14832.33 198
14833.48 181
14834.63 149
14835.78 171
14836.93 183
14838.08 194
14839.23 186
14840.38 186
14841.53 201
14842.69 198
14843.84 157
14844.99 176
14846.14 195
14847.29 182
14848.44 213
14849.59 168
14850.74 177
14851.89 153
14853.04 162
14854.19 167
14855.34 207
14856.49 168
14857.65 184
14858.80 159
14859.95 173
14861.10 166
14862.25 204
14863.40 173
14864.55 208
14865.70 164
14866.86 140
14868.01 182
14869.16 167
14870.31 178
14871.46 200
14872.61 180
14873.77 180
14874.92 178
14876.07 150
14877.22 173
14878.37 198
14879.52 169
14880.68 189
14881.83 177
14882.98 184
14884.13 167
14885.28 185
14886.44 182
14887.59 166
14888.74 173
14889.89 177
14891.05 183
14892.20 177
14893.35 196
14894.50 191
14895.66 171
14896.81 174
14897.96 196
14899.11 183
14900.27 199
14901.42 164
14902.57 168
14903.72 158
14904.88 169
14906.03 156
14907.18 172
14908.34 202
14909.49 195
14910.64 173
14911.80 158
14912.95 186
14914.10 197
14915.26 170
14916.41 196
14917.56 171
14918.72 195
14919.87 173
14921.02 159
14922.18 175
14923.33 181
14924.48 179
14925.64 177
14926.79 216
14927.94 214
14929.10 175
14930.25 190
14931.41 196
14932.56 174
14933.71 183
14934.87 198
14936.02 177
14937.18 193
14938.33 178
14939.48 177
14940.64 183
14941.79 204
14942.95 191
14944.10 184
14945.26 210
14946.41 190
14947.57 172
14948.72 203
14949.87 176
14951.03 213
14952.18 197
14953.34 185
14954.49 198
14955.65 172
14956.80 187
14957.96 192
14959.11 204
14960.27 204
14961.42 173
14962.58 172
14963.73 178
14964.89 170
14966.04 197
14967.20 199
14968.36 186
14969.51 187
14970.67 186
14971.82 188
14972.98 172
14974.13 171
14975.29 193
14976.44 180
14977.60 207
14978.76 181
14979.91 169
14981.07 187
14982.22 168
14983.38 175
14984.53 172
14985.69 193
14986.85 220
14988.00 220
14989.16 165
14990.32 156
14991.47 180
14992.63 200
14993.78 185
14994.94 174
14996.10 177
14997.25 211
14998.41 168
14999.57 163
15000.72 183
15001.88 165
15003.04 192
15004.19 192
15005.35 187
15006.51 143
15007.66 175
15008.82 211
15009.98 181
15011.13 154
15012.29 155
15013.45 181
15014.61 178
15015.76 143
15016.92 145
15018.08 167
15019.23 170
15020.39 183
15021.55 177
15022.71 169
15023.86 181
15025.02 173
15026.18 168
15027.34 167
15028.49 182
15029.65 197
15030.81 176
15031.97 185
15033.13 160
15034.28 158
15035.44 154
15036.60 165
15037.76 176
15038.92 182
15040.07 191
15041.23 173
15042.39 178
15043.55 164
15044.71 170
15045.87 195
15047.02 176
15048.18 172
15049.34 172
15050.50 174
15051.66 162
15052.82 195
15053.98 152
15055.13 170
15056.29 191
15057.45 166
15058.61 177
15059.77 177
15060.93 156
15062.09 158
15063.25 182
15064.40 182
15065.56 161
15066.72 145
15067.88 153
15069.04 169
15070.20 190
15071.36 168
15072.52 156
15073.68 190
15074.84 196
15076.00 168
15077.16 164
15078.32 158
15079.48 175
15080.64 172
15081.80 201
15082.96 166
15084.12 156
15085.28 161
15086.44 166
15087.60 169
15088.76 133
15089.92 184
15091.08 192
15092.24 169
15093.40 157
15094.56 145
15095.72 177
15096.88 159
15098.04 145
15099.20 173
15100.36 181
15101.52 186
15102.68 182
15103.84 153
15105.00 181
15106.16 166
15107.32 165
15108.48 157
15109.64 189
15110.80 139
15111.96 155
15113.13 155
15114.29 146
15115.45 146
15116.61 183
15117.77 169
15118.93 171
15120.09 150
15121.25 149
15122.42 167
15123.58 161
15124.74 135
15125.90 172
15127.06 190
15128.22 168
15129.38 162
15130.55 157
15131.71 158
15132.87 152
15134.03 177
15135.19 186
15136.35 155
15137.52 166
15138.68 196
15139.84 179
15141.00 144
15142.16 134
15143.33 171
15144.49 158
15145.65 167
15146.81 167
15147.97 186
15149.14 158
15150.30 174
15151.46 167
15152.62 162
15153.79 147
15154.95 152
15156.11 173
15157.27 183
15158.44 159
15159.60 171
15160.76 178
15161.93 199
15163.09 149
15164.25 151
15165.41 165
15166.58 168
15167.74 158
15168.90 167
15170.07 154
15171.23 175
15172.39 165
15173.56 156
15174.72 147
15175.88 147
15177.05 195
15178.21 187
15179.37 167
15180.54 174
15181.70 185
15182.86 175
15184.03 179
15185.19 169
15186.36 193
15187.52 164
15188.68 166
15189.85 174
15191.01 181
15192.17 184
15193.34 191
15194.50 172
15195.67 193
15196.83 185
15198.00 183
15199.16 189
15200.32 197
15201.49 215
15202.65 186
15203.82 205
15204.98 190
15206.15 201
15207.31 178
15208.48 188
15209.64 196
15210.80 187
15211.97 178
15213.13 189
15214.30 175
15215.46 166
15216.63 190
15217.79 198
15218.96 200
15220.12 211
15221.29 210
15222.45 175
15223.62 197
15224.78 192
15225.95 201
15227.11 206
15228.28 198
15229.45 183
15230.61 204
15231.78 200
15232.94 187
15234.11 167
15235.27 197
15236.44 186
15237.60 178
15238.77 183
15239.94 173
15241.10 195
15242.27 190
15243.43 178
15244.60 186
15245.77 206
15246.93 184
15248.10 190
15249.26 199
15250.43 195
15251.60 189
15252.76 164
15253.93 193
15255.10 176
15256.26 181
15257.43 172
15258.60 179
15259.76 195
15260.93 185
15262.10 181
15263.26 199
15264.43 171
15265.60 162
15266.76 159
15267.93 168
15269.10 177
15270.26 188
15271.43 181
15272.60 169
15273.76 196
15274.93 205
15276.10 199
15277.27 167
15278.43 178
15279.60 146
15280.77 178
15281.94 169
15283.10 198
15284.27 170
15285.44 204
15286.61 187
15287.77 163
15288.94 159
15290.11 154
15291.28 190
15292.44 176
15293.61 179
15294.78 167
15295.95 182
15297.12 163
15298.28 168
15299.45 179
15300.62 169
15301.79 187
15302.96 161
15304.12 180
15305.29 175
15306.46 155
15307.63 179
15308.80 193
15309.97 163
15311.14 179
15312.30 144
15313.47 166
15314.64 159
15315.81 177
15316.98 175
15318.15 181
15319.32 163
15320.49 178
15321.65 179
15322.82 175
15323.99 148
15325.16 158
15326.33 167
15327.50 159
15328.67 158
15329.84 165
15331.01 163
15332.18 162
15333.35 177
15334.52 170
15335.69 161
15336.85 163
15338.02 183
15339.19 162
15340.36 160
15341.53 170
15342.70 153
15343.87 172
15345.04 157
15346.21 163
15347.38 182
15348.55 162
15349.72 171
15350.89 181
15352.06 166
15353.23 142
15354.40 163
15355.57 164
15356.74 171
15357.91 171
15359.08 156
15360.25 179
15361.43 184
15362.60 182
15363.77 172
15364.94 166
15366.11 167
15367.28 145
15368.45 162
15369.62 153
15370.79 189
15371.96 170
15373.13 179
15374.30 145
15375.47 145
15376.65 170
15377.82 172
15378.99 186
15380.16 157
15381.33 172
15382.50 166
15383.67 159
15384.84 182
15386.02 164
15387.19 153
15388.36 173
15389.53 158
15390.70 173
15391.87 175
15393.04 164
15394.22 199
15395.39 165
15396.56 189
15397.73 156
15398.90 165
15400.08 194
15401.25 193
15402.42 168
15403.59 189
15404.76 177
15405.94 166
15407.11 177
15408.28 203
15409.45 183
15410.63 167
15411.80 179
15412.97 179
15414.14 173
15415.31 161
15416.49 170
15417.66 161
15418.83 169
15420.01 166
15421.18 172
15422.35 159
15423.52 181
15424.70 167
15425.87 174
15427.04 178
15428.22 192
15429.39 175
15430.56 151
15431.73 156
15432.91 147
15434.08 183
15435.25 172
15436.43 192
15437.60 167
15438.77 193
15439.95 171
15441.12 167
15442.30 167
15443.47 191
15444.64 168
15445.82 200
15446.99 176
15448.16 166
15449.34 171
15450.51 187
15451.69 173
15452.86 171
15454.03 210
15455.21 182
15456.38 174
15457.56 171
15458.73 153
15459.90 163
15461.08 170
15462.25 170
15463.43 165
15464.60 155
15465.78 176
15466.95 187
15468.12 157
15469.30 167
15470.47 155
15471.65 170
15472.82 154
15474.00 165
15475.17 151
15476.35 173
15477.52 180
15478.70 179
15479.87 166
15481.05 189
15482.22 174
15483.40 190
15484.57 169
15485.75 169
15486.92 168
15488.10 165
15489.27 156
15490.45 159
15491.62 154
15492.80 146
15493.98 188
15495.15 170
15496.33 162
15497.50 140
15498.68 188
15499.85 160
15501.03 171
15502.21 177
15503.38 178
15504.56 186
15505.73 188
15506.91 188
15508.09 176
15509.26 201
15510.44 167
15511.61 174
15512.79 164
15513.97 162
15515.14 170
15516.32 194
15517.50 185
15518.67 174
15519.85 190
15521.02 172
15522.20 171
15523.38 161
15524.55 181
15525.73 182
15526.91 171
15528.09 150
15529.26 170
15530.44 155
15531.62 196
15532.79 192
15533.97 174
15535.15 195
15536.32 178
15537.50 169
15538.68 180
15539.86 188
15541.03 205
15542.21 192
15543.39 171
15544.57 162
15545.74 196
15546.92 193
15548.10 159
15549.28 197
15550.45 197
15551.63 196
15552.81 181
15553.99 199
15555.16 195
15556.34 229
15557.52 182
15558.70 190
15559.88 193
15561.05 170
15562.23 209
15563.41 178
15564.59 190
15565.77 157
15566.95 214
15568.12 184
15569.30 198
15570.48 185
15571.66 192
15572.84 220
15574.02 223
15575.19 186
15576.37 198
15577.55 206
15578.73 204
15579.91 206
15581.09 204
15582.27 213
15583.45 182
15584.62 194
15585.80 215
15586.98 209
15588.16 187
15589.34 221
15590.52 214
15591.70 225
15592.88 225
15594.06 212
15595.24 228
15596.42 210
15597.60 217
15598.78 213
15599.96 226
15601.14 218
15602.31 253
15603.49 214
15604.67 224
15605.85 227
15607.03 244
15608.21 239
15609.39 241
15610.57 239
15611.75 248
15612.93 238
15614.11 210
15615.29 228
15616.47 224
15617.65 270
15618.83 254
15620.01 272
15621.19 251
15622.38 251
15623.56 224
15624.74 238
15625.92 217
15627.10 238
15628.28 266
15629.46 252
15630.64 258
15631.82 259
15633.00 246
15634.18 240
15635.36 233
15636.54 224
15637.72 276
15638.91 265
15640.09 261
15641.27 260
15642.45 276
15643.63 293
15644.81 270
15645.99 255
15647.17 284
15648.36 286
15649.54 278
15650.72 282
15651.90 260
15653.08 288
15654.26 292
15655.44 300
15656.63 285
15657.81 314
15658.99 308
15660.17 282
15661.35 266
15662.54 271
15663.72 329
15664.90 316
15666.08 310
15667.26 308
15668.45 306
15669.63 308
15670.81 291
15671.99 281
15673.17 313
15674.36 314
15675.54 292
15676.72 311
15677.90 307
15679.09 269
15680.27 297
15681.45 321
15682.63 294
15683.82 323
15685.00 333
15686.18 382
15687.37 320
15688.55 336
15689.73 346
15690.91 347
15692.10 326
15693.28 293
15694.46 256
15695.65 312
15696.83 324
15698.01 325
15699.20 341
15700.38 356
15701.56 388
15702.75 395
15703.93 318
15705.11 361
15706.30 353
15707.48 342
15708.66 378
15709.85 376
15711.03 398
15712.22 362
15713.40 371
15714.58 403
15715.77 404
15716.95 393
15718.14 406
15719.32 408
15720.50 384
15721.69 371
15722.87 374
15724.06 377
15725.24 376
15726.43 404
15727.61 391
15728.79 414
15729.98 439
15731.16 415
15732.35 386
15733.53 409
15734.72 418
15735.90 407
15737.09 380
15738.27 408
15739.46 389
15740.64 382
15741.83 423
15743.01 455
15744.20 380
15745.38 410
15746.57 441
15747.75 407
15748.94 407
15750.12 391
15751.31 395
15752.49 368
15753.68 386
15754.86 397
15756.05 422
15757.23 413
15758.42 399
15759.60 415
15760.79 387
15761.98 404
15763.16 417
15764.35 397
15765.53 377
15766.72 386
15767.90 384
15769.09 381
15770.28 375
15771.46 412
15772.65 369
15773.83 368
15775.02 357
15776.21 347
15777.39 387
15778.58 352
15779.77 396
15780.95 368
15782.14 358
15783.33 347
15784.51 327
15785.70 365
15786.89 371
15788.07 325
15789.26 362
15790.45 329
15791.63 303
15792.82 321
15794.01 317
15795.19 297
15796.38 284
15797.57 308
15798.75 308
15799.94 301
15801.13 309
15802.32 307
15803.50 310
15804.69 318
15805.88 282
15807.06 299
15808.25 287
15809.44 317
15810.63 306
15811.81 307
15813.00 307
15814.19 300
15815.38 311
15816.57 293
15817.75 288
15818.94 267
15820.13 265
15821.32 289
15822.50 281
15823.69 274
15824.88 299
15826.07 261
15827.26 303
15828.44 271
15829.63 266
15830.82 294
15832.01 276
15833.20 319
15834.39 279
15835.57 301
15836.76 257
15837.95 282
15839.14 279
15840.33 281
15841.52 246
15842.71 279
15843.90 278
15845.08 266
15846.27 288
15847.46 250
15848.65 290
15849.84 278
15851.03 284
15852.22 284
15853.41 280
15854.60 291
15855.79 280
15856.97 270
15858.16 262
15859.35 275
15860.54 280
15861.73 283
15862.92 290
15864.11 256
15865.30 238
15866.49 298
15867.68 263
15868.87 311
15870.06 284
15871.25 269
15872.44 275
15873.63 278
15874.82 260
15876.01 286
15877.20 282
15878.39 280
15879.58 272
15880.77 271
15881.96 295
15883.15 278
15884.34 278
15885.53 252
15886.72 262
15887.91 281
15889.10 286
15890.29 280
15891.48 251
15892.67 277
15893.86 256
15895.05 284
15896.24 287
15897.44 245
15898.63 276
15899.82 256
15901.01 273
15902.20 252
15903.39 260
15904.58 283
15905.77 275
15906.96 281
15908.15 271
15909.35 295
15910.54 268
15911.73 270
15912.92 259
15914.11 270
15915.30 279
15916.49 298
15917.69 285
15918.88 282
15920.07 292
15921.26 301
15922.45 332
15923.64 277
15924.84 246
15926.03 252
15927.22 266
15928.41 237
15929.60 239
15930.80 237
15931.99 249
15933.18 248
15934.37 276
15935.56 249
15936.76 213
15937.95 232
15939.14 215
15940.33 248
15941.53 266
15942.72 240
15943.91 249
15945.10 256
15946.30 236
15947.49 222
15948.68 239
15949.87 231
15951.07 223
15952.26 238
15953.45 221
15954.65 197
15955.84 227
15957.03 204
15958.22 204
15959.42 227
15960.61 221
15961.80 203
15963.00 205
15964.19 221
15965.38 201
15966.58 197
15967.77 193
15968.96 222
15970.16 202
15971.35 228
15972.54 167
15973.74 210
15974.93 208
15976.13 206
15977.32 219
15978.51 195
15979.71 196
15980.90 210
15982.09 183
15983.29 182
15984.48 202
15985.68 192
15986.87 192
15988.06 192
15989.26 176
15990.45 186
15991.65 189
15992.84 186
15994.04 213
15995.23 188
15996.43 211
15997.62 219
15998.81 235
16000.01 191
16001.20 195
16002.40 202
16003.59 209
16004.79 196
16005.98 211
16007.18 207
16008.37 190
16009.57 200
16010.76 173
16011.96 208
16013.15 220
16014.35 198
16015.54 191
16016.74 192
16017.93 206
16019.13 199
16020.32 187
16021.52 219
16022.72 202
16023.91 207
16025.11 192
16026.30 169
16027.50 230
16028.69 192
16029.89 197
16031.08 182
16032.28 212
16033.48 202
16034.67 184
16035.87 181
16037.06 204
16038.26 201
16039.46 211
16040.65 200
16041.85 218
16043.05 185
16044.24 205
16045.44 181
16046.63 187
16047.83 178
16049.03 186
16050.22 210
16051.42 205
16052.62 186
16053.81 176
16055.01 168
16056.21 188
16057.40 172
16058.60 174
16059.80 165
16060.99 191
16062.19 177
16063.39 197
16064.58 186
16065.78 209
16066.98 175
16068.18 178
16069.37 201
16070.57 188
16071.77 177
16072.97 196
16074.16 169
16075.36 183
16076.56 201
16077.76 206
16078.95 182
16080.15 184
16081.35 180
16082.55 181
16083.74 180
16084.94 198
16086.14 177
16087.34 153
16088.53 179
16089.73 211
16090.93 184
16092.13 149
16093.33 180
16094.53 177
16095.72 192
16096.92 172
16098.12 175
16099.32 176
16100.52 177
16101.72 205
16102.91 178
16104.11 193
16105.31 176
16106.51 177
16107.71 193
16108.91 198
16110.11 207
16111.30 191
16112.50 186
16113.70 192
16114.90 190
16116.10 182
16117.30 179
16118.50 154
16119.70 171
16120.90 165
16122.10 198
16123.29 198
16124.49 195
16125.69 200
16126.89 190
16128.09 200
16129.29 184
16130.49 173
16131.69 170
16132.89 178
16134.09 182
16135.29 203
16136.49 191
16137.69 188
16138.89 180
16140.09 170
16141.29 176
16142.49 186
16143.69 199
16144.89 203
16146.09 174
16147.29 166
16148.49 183
16149.69 161
16150.89 170
16152.09 184
16153.29 160
16154.49 199
16155.69 157
16156.89 166
16158.09 175
16159.29 194
16160.49 200
16161.69 184
16162.89 163
16164.09 165
16165.30 192
16166.50 208
16167.70 190
16168.90 202
16170.10 184
16171.30 199
16172.50 204
16173.70 204
16174.90 178
16176.10 176
16177.31 169
16178.51 182
16179.71 164
16180.91 175
16182.11 150
16183.31 192
16184.51 197
16185.72 168
16186.92 169
16188.12 167
16189.32 193
16190.52 225
16191.72 212
16192.93 193
16194.13 189
16195.33 183
16196.53 187
16197.73 176
16198.94 196
16200.14 205
16201.34 191
16202.54 182
16203.74 168
16204.95 199
16206.15 188
16207.35 180
16208.55 181
16209.76 201
16210.96 206
16212.16 203
16213.36 203
16214.57 194
16215.77 188
16216.97 196
16218.17 199
16219.38 194
16220.58 190
16221.78 207
16222.99 188
16224.19 194
16225.39 223
16226.59 172
16227.80 211
16229.00 218
16230.20 205
16231.41 203
16232.61 177
16233.81 198
16235.02 210
16236.22 204
16237.42 199
16238.63 209
16239.83 210
16241.04 217
16242.24 216
16243.44 221
16244.65 218
16245.85 217
16247.05 214
16248.26 218
16249.46 187
16250.67 234
16251.87 247
16253.07 243
16254.28 223
16255.48 213
16256.69 221
16257.89 239
16259.09 227
16260.30 213
16261.50 213
16262.71 238
16263.91 277
16265.12 260
16266.32 246
16267.53 213
16268.73 209
16269.94 212
16271.14 242
16272.34 203
16273.55 221
16274.75 240
16275.96 255
16277.16 253
16278.37 255
16279.57 254
16280.78 226
16281.98 235
16283.19 237
16284.39 232
16285.60 243
16286.81 258
16288.01 222
16289.22 259
16290.42 239
16291.63 264
16292.83 242
16294.04 271
16295.24 280
16296.45 257
16297.66 259
16298.86 282
16300.07 285
16301.27 238
16302.48 250
16303.68 276
16304.89 265
16306.10 263
16307.30 292
16308.51 294
16309.71 290
16310.92 274
16312.13 283
16313.33 279
16314.54 289
16315.75 268
16316.95 273
16318.16 291
16319.37 246
16320.57 272
16321.78 258
16322.99 254
16324.19 275
16325.40 263
16326.61 248
16327.81 258
16329.02 221
16330.23 252
16331.43 256
16332.64 240
16333.85 258
16335.05 277
16336.26 248
16337.47 213
16338.68 217
16339.88 234
16341.09 211
16342.30 185
16343.51 199
16344.71 214
16345.92 264
16347.13 208
16348.34 204
16349.54 201
16350.75 221
16351.96 214
16353.17 205
16354.37 216
16355.58 221
16356.79 251
16358.00 222
16359.21 228
16360.41 225
16361.62 219
16362.83 201
16364.04 201
16365.25 195
16366.45 227
16367.66 201
16368.87 205
16370.08 182
16371.29 208
16372.50 201
16373.71 201
16374.91 189
16376.12 198
16377.33 215
16378.54 181
16379.75 173
16380.96 195
16382.17 201
16383.38 162
16384.58 205
16385.79 167
16387.00 188
16388.21 219
16389.42 184
16390.63 203
16391.84 192
16393.05 199
16394.26 187
16395.47 181
16396.68 160
16397.89 198
16399.09 228
16400.30 206
16401.51 185
16402.72 189
16403.93 192
16405.14 185
16406.35 183
16407.56 175
16408.77 175
16409.98 180
16411.19 205
16412.40 185
16413.61 188
16414.82 175
16416.03 208
16417.24 179
16418.45 170
16419.66 172
16420.87 182
16422.08 177
16423.29 175
16424.50 189
16425.71 175
16426.92 151
16428.14 177
16429.35 194
16430.56 178
16431.77 173
16432.98 158
16434.19 198
16435.40 175
16436.61 173
16437.82 176
16439.03 163
16440.24 168
16441.45 184
16442.67 146
16443.88 185
16445.09 174
16446.30 168
16447.51 151
16448.72 176
16449.93 195
16451.14 171
16452.36 167
16453.57 172
16454.78 177
16455.99 166
16457.20 182
16458.41 184
16459.63 155
16460.84 171
16462.05 176
16463.26 176
16464.47 185
16465.68 180
16466.90 170
16468.11 191
16469.32 175
16470.53 178
16471.74 143
16472.96 163
16474.17 186
16475.38 200
16476.59 162
16477.81 160
16479.02 162
16480.23 170
16481.44 184
16482.66 150
16483.87 151
16485.08 160
16486.29 163
16487.51 136
16488.72 146
16489.93 159
16491.15 172
16492.36 173
16493.57 177
16494.78 149
16496.00 183
16497.21 156
16498.42 143
16499.64 166
16500.85 154
16502.06 179
16503.28 181
16504.49 165
16505.70 150
16506.92 159
16508.13 150
16509.34 143
16510.56 133
16511.77 135
16512.98 159
16514.20 149
16515.41 134
16516.63 141
16517.84 140
16519.05 154
16520.27 161
16521.48 153
16522.70 142
16523.91 155
16525.12 165
16526.34 140
16527.55 136
16528.77 134
16529.98 134
16531.20 138
16532.41 158
16533.62 146
16534.84 150
16536.05 151
16537.27 138
16538.48 137
16539.70 128
16540.91 145
16542.13 152
16543.34 155
16544.56 143
16545.77 153
16546.99 176
16548.20 162
16549.42 166
16550.63 154
16551.85 169
16553.06 169
16554.28 141
16555.49 157
16556.71 150
16557.92 149
16559.14 171
16560.35 158
16561.57 151
16562.78 149
16564.00 140
16565.21 135
16566.43 138
16567.65 136
16568.86 152
16570.08 137
16571.29 135
16572.51 133
16573.73 135
16574.94 148
16576.16 127
16577.37 149
16578.59 153
16579.81 142
16581.02 154
16582.24 140
16583.45 137
16584.67 163
16585.89 143
16587.10 111
16588.32 127
16589.54 118
16590.75 162
16591.97 157
16593.19 145
16594.40 127
16595.62 137
16596.84 137
16598.05 175
16599.27 152
16600.49 145
16601.70 141
16602.92 176
16604.14 170
16605.35 138
16606.57 138
16607.79 146
16609.01 145
16610.22 156
16611.44 137
16612.66 168
16613.88 170
16615.09 147
16616.31 126
16617.53 152
16618.75 151
16619.96 154
16621.18 160
16622.40 156
16623.62 137
16624.83 158
16626.05 130
16627.27 150
16628.49 177
16629.71 164
16630.92 135
16632.14 136
16633.36 134
16634.58 147
16635.80 156
16637.01 122
16638.23 129
16639.45 147
16640.67 158
16641.89 160
16643.11 152
16644.32 134
16645.54 162
16646.76 152
16647.98 129
16649.20 146
16650.42 141
16651.64 160
16652.86 147
16654.07 155
16655.29 150
16656.51 125
16657.73 145
16658.95 111
16660.17 120
16661.39 129
16662.61 148
16663.83 121
16665.05 151
16666.27 152
16667.48 141
16668.70 160
16669.92 119
16671.14 143
16672.36 156
16673.58 159
16674.80 132
16676.02 140
16677.24 149
16678.46 118
16679.68 113
16680.90 127
16682.12 114
16683.34 148
16684.56 148
16685.78 157
16687.00 136
16688.22 128
16689.44 132
16690.66 136
16691.88 138
16693.10 132
16694.32 141
16695.54 141
16696.76 111
16697.98 143
16699.20 155
16700.42 140
16701.64 164
16702.87 142
16704.09 156
16705.31 131
16706.53 143
16707.75 127
16708.97 147
16710.19 159
16711.41 163
16712.63 169
16713.85 161
16715.07 160
16716.30 136
16717.52 136
16718.74 147
16719.96 158
16721.18 137
16722.40 157
16723.62 129
16724.85 141
16726.07 165
16727.29 148
16728.51 157
16729.73 137
16730.95 140
16732.17 126
16733.40 133
16734.62 137
16735.84 122
16737.06 126
16738.28 122
16739.51 136
16740.73 145
16741.95 140
16743.17 141
16744.39 155
16745.62 155
16746.84 158
16748.06 147
16749.28 157
16750.51 139
16751.73 139
16752.95 151
16754.17 151
16755.40 153
16756.62 154
16757.84 150
16759.06 146
16760.29 134
16761.51 140
16762.73 153
16763.96 138
16765.18 151
16766.40 131
16767.62 144
16768.85 135
16770.07 142
16771.29 141
16772.52 119
16773.74 146
16774.96 156
16776.19 143
16777.41 141
16778.63 129
16779.86 142
16781.08 153
16782.30 153
16783.53 150
16784.75 151
16785.97 133
16787.20 161
16788.42 170
16789.65 146
16790.87 177
16792.09 136
16793.32 148
16794.54 166
16795.77 153
16796.99 160
16798.21 179
16799.44 157
16800.66 141
16801.89 140
16803.11 151
16804.34 158
16805.56 159
16806.78 148
16808.01 137
16809.23 138
16810.46 141
16811.68 154
16812.91 161
16814.13 167
16815.36 167
16816.58 151
16817.81 160
16819.03 162
16820.26 174
16821.48 162
16822.71 168
16823.93 140
16825.16 170
16826.38 147
16827.61 143
16828.83 134
16830.06 180
16831.28 170
16832.51 147
16833.73 141
16834.96 156
16836.19 169
16837.41 139
16838.64 133
16839.86 160
16841.09 172
16842.31 154
16843.54 178
16844.76 168
16845.99 157
16847.22 175
16848.44 157
16849.67 162
16850.89 174
16852.12 178
16853.35 166
16854.57 180
16855.80 156
16857.03 159
16858.25 156
16859.48 183
16860.71 166
16861.93 183
16863.16 169
16864.38 196
16865.61 182
16866.84 198
16868.06 201
16869.29 190
16870.52 199
16871.74 180
16872.97 181
16874.20 162
16875.43 215
16876.65 204
16877.88 200
16879.11 226
16880.33 208
16881.56 202
16882.79 190
16884.02 212
16885.24 225
16886.47 204
16887.70 208
16888.93 247
16890.15 207
16891.38 219
16892.61 241
16893.84 233
16895.06 217
16896.29 234
16897.52 212
16898.75 209
16899.97 226
16901.20 221
16902.43 217
16903.66 207
16904.89 204
16906.11 214
16907.34 204
16908.57 215
16909.80 208
16911.03 191
16912.26 200
16913.48 206
16914.71 202
16915.94 198
16917.17 213
16918.40 195
16919.63 195
16920.85 219
16922.08 200
16923.31 195
16924.54 178
16925.77 204
16927.00 182
16928.23 188
16929.46 188
16930.69 192
16931.91 184
16933.14 201
16934.37 193
16935.60 175
16936.83 173
16938.06 176
16939.29 174
16940.52 173
16941.75 173
16942.98 152
16944.21 169
16945.44 184
16946.67 173
16947.90 163
16949.13 163
16950.35 161
16951.58 188
16952.81 174
16954.04 186
16955.27 154
16956.50 162
16957.73 162
16958.96 162
16960.19 185
16961.42 178
16962.65 183
16963.88 164
16965.11 184
16966.34 152
16967.58 171
16968.81 207
16970.04 167
16971.27 172
16972.50 180
16973.73 184
16974.96 171
16976.19 170
16977.42 165
16978.65 147
16979.88 153
16981.11 166
16982.34 180
16983.57 168
16984.80 173
16986.04 158
16987.27 177
16988.50 160
16989.73 157
16990.96 134
16992.19 154
16993.42 152
16994.65 161
16995.88 166
16997.12 172
16998.35 160
16999.58 150
17000.81 167
17002.04 161
17003.27 149
17004.51 160
17005.74 146
17006.97 161
17008.20 149
17009.43 179
17010.66 174
17011.90 150
17013.13 158
17014.36 173
17015.59 168
17016.82 159
17018.06 145
17019.29 155
17020.52 150
17021.75 139
17022.99 144
17024.22 169
17025.45 178
17026.68 160
17027.92 171
17029.15 156
17030.38 138
17031.61 148
17032.85 158
17034.08 157
17035.31 143
17036.54 165
17037.78 153
17039.01 159
17040.24 140
17041.48 138
17042.71 172
17043.94 164
17045.18 144
17046.41 158
17047.64 138
17048.88 155
17050.11 169
17051.34 156
17052.58 162
17053.81 159
17055.04 175
17056.28 156
17057.51 137
17058.74 139
17059.98 154
17061.21 153
17062.44 140
17063.68 146
17064.91 139
17066.15 153
17067.38 151
17068.61 126
17069.85 149
17071.08 166
17072.32 138
17073.55 129
17074.78 133
17076.02 150
17077.25 159
17078.49 159
17079.72 136
17080.96 140
17082.19 149
17083.42 143
17084.66 146
17085.89 127
17087.13 141
17088.36 151
17089.60 135
17090.83 146
17092.07 141
17093.30 125
17094.54 163
17095.77 138
17097.01 136
17098.24 146
17099.48 142
17100.71 169
17101.95 159
17103.18 144
17104.42 138
17105.65 147
17106.89 154
17108.12 142
17109.36 143
17110.60 148
17111.83 174
17113.07 137
17114.30 130
17115.54 132
17116.77 137
17118.01 149
17119.25 145
17120.48 134
17121.72 144
17122.95 138
17124.19 117
17125.43 142
17126.66 136
17127.90 118
17129.13 148
17130.37 124
17131.61 159
17132.84 121
17134.08 131
17135.32 139
17136.55 153
17137.79 149
17139.02 123
17140.26 139
17141.50 149
17142.73 126
17143.97 141
17145.21 146
17146.44 131
17147.68 128
17148.92 122
17150.16 135
17151.39 127
17152.63 140
17153.87 125
17155.10 132
17156.34 129
17157.58 137
17158.82 121
17160.05 120
17161.29 125
17162.53 150
17163.76 133
17165.00 117
17166.24 132
17167.48 115
17168.72 142
17169.95 136
17171.19 130
17172.43 115
17173.67 130
17174.90 146
17176.14 135
17177.38 125
17178.62 142
17179.86 134
17181.09 136
17182.33 116
17183.57 133
17184.81 117
17186.05 120
17187.28 128
17188.52 118
17189.76 140
17191.00 127
17192.24 130
17193.48 128
17194.72 122
17195.95 118
17197.19 114
17198.43 122
17199.67 118
17200.91 137
17202.15 129
17203.39 158
17204.63 138
17205.86 118
17207.10 120
17208.34 130
17209.58 116
17210.82 123
17212.06 126
17213.30 133
17214.54 135
17215.78 121
17217.02 95
17218.26 123
17219.50 142
17220.74 148
17221.97 140
17223.21 122
17224.45 111
17225.69 126
17226.93 130
17228.17 109
17229.41 110
17230.65 121
17231.89 138
17233.13 128
17234.37 115
17235.61 107
17236.85 87
17238.09 130
17239.33 123
17240.57 138
17241.81 125
17243.05 115
17244.29 131
17245.53 137
17246.77 126
17248.02 108
17249.26 121
17250.50 133
17251.74 124
17252.98 115
17254.22 112
17255.46 113
17256.70 108
17257.94 118
17259.18 144
17260.42 134
17261.66 119
17262.90 116
17264.15 129
17265.39 122
17266.63 124
17267.87 128
17269.11 141
17270.35 121
17271.59 120
17272.83 125
17274.08 122
17275.32 134
17276.56 145
17277.80 109
17279.04 112
17280.28 125
17281.52 128
17282.77 126
17284.01 117
17285.25 141
17286.49 128
17287.73 145
17288.98 133
17290.22 118
17291.46 109
17292.70 129
17293.94 141
17295.19 126
17296.43 111
17297.67 134
17298.91 119
17300.16 127
17301.40 128
17302.64 122
17303.88 121
17305.13 111
17306.37 126
17307.61 120
17308.85 126
17310.10 121
17311.34 119
17312.58 119
17313.82 135
17315.07 131
17316.31 91
17317.55 107
17318.80 112
17320.04 136
17321.28 112
17322.53 137
17323.77 139
17325.01 134
17326.26 114
17327.50 127
17328.74 104
17329.99 118
17331.23 117
17332.47 134
17333.72 121
17334.96 102
17336.20 116
17337.45 109
17338.69 128
17339.93 127
17341.18 151
17342.42 121
17343.67 111
17344.91 112
17346.15 124
17347.40 111
17348.64 127
17349.89 123
17351.13 109
17352.37 137
17353.62 123
17354.86 115
17356.11 106
17357.35 121
17358.60 107
17359.84 101
17361.09 102
17362.33 110
17363.57 120
17364.82 134
17366.06 110
17367.31 112
17368.55 124
17369.80 114
17371.04 111
17372.29 103
17373.53 107
17374.78 102
17376.02 103
17377.27 102
17378.51 117
17379.76 119
17381.00 137
17382.25 110
17383.50 123
17384.74 93
17385.99 104
17387.23 121
17388.48 113
17389.72 113
17390.97 100
17392.21 117
17393.46 117
17394.71 143
17395.95 106
17397.20 111
17398.44 111
17399.69 108
17400.93 114
17402.18 124
17403.43 113
17404.67 128
17405.92 101
17407.17 126
17408.41 118
17409.66 136
17410.90 118
17412.15 101
17413.40 106
17414.64 108
17415.89 122
17417.14 111
17418.38 117
17419.63 122
17420.88 124
17422.12 103
17423.37 109
17424.62 116
17425.86 119
17427.11 130
17428.36 110
17429.60 115
17430.85 104
17432.10 114
17433.35 103
17434.59 104
17435.84 117
17437.09 117
17438.33 109
17439.58 107
17440.83 85
17442.08 105
17443.32 108
17444.57 101
17445.82 126
17447.07 116
17448.32 116
17449.56 94
17450.81 124
17452.06 111
17453.31 103
17454.55 98
17455.80 128
17457.05 94
17458.30 100
17459.55 107
17460.79 127
17462.04 117
17463.29 104
17464.54 115
17465.79 105
17467.04 106
17468.28 110
17469.53 119
17470.78 105
17472.03 98
17473.28 111
17474.53 100
17475.78 116
17477.02 113
17478.27 96
17479.52 134
17480.77 93
17482.02 113
17483.27 117
17484.52 121
17485.77 98
17487.02 111
17488.26 122
17489.51 109
17490.76 108
17492.01 100
17493.26 105
17494.51 98
17495.76 103
17497.01 92
17498.26 105
17499.51 108
17500.76 115
17502.01 136
17503.26 123
17504.51 109
17505.76 102
17507.01 115
17508.26 122
17509.51 119
17510.76 110
17512.01 107
17513.26 101
17514.51 97
17515.76 97
17517.01 119
17518.26 107
17519.51 93
17520.76 116
17522.01 114
17523.26 121
17524.51 117
17525.76 130
17527.01 113
17528.26 92
17529.51 122
17530.76 101
17532.01 97
17533.26 127
17534.51 124
17535.76 110
17537.01 83
17538.27 86
17539.52 110
17540.77 105
17542.02 93
17543.27 87
17544.52 103
17545.77 92
17547.02 113
17548.27 120
17549.53 122
17550.78 114
17552.03 119
17553.28 93
17554.53 107
17555.78 101
17557.03 101
17558.29 128
17559.54 119
17560.79 111
17562.04 112
17563.29 115
17564.54 97
17565.80 90
17567.05 112
17568.30 99
17569.55 102
17570.80 112
17572.06 120
17573.31 118
17574.56 100
17575.81 103
17577.07 114
17578.32 136
17579.57 126
17580.82 110
17582.08 110
17583.33 113
17584.58 115
17585.83 103
17587.09 114
17588.34 90
17589.59 123
17590.84 124
17592.10 105
17593.35 85
17594.60 109
17595.86 119
17597.11 97
17598.36 116
17599.61 117
17600.87 121
17602.12 110
17603.37 108
17604.63 101
17605.88 107
17607.13 119
17608.39 136
17609.64 135
17610.89 96
17612.15 95
17613.40 144
17614.66 111
17615.91 102
17617.16 103
17618.42 120
17619.67 125
17620.92 124
17622.18 122
17623.43 106
17624.69 98
17625.94 100
17627.19 115
17628.45 104
17629.70 104
17630.96 113
17632.21 120
17633.47 116
17634.72 111
17635.97 118
17637.23 117
17638.48 118
17639.74 93
17640.99 99
17642.25 95
17643.50 117
17644.76 107
17646.01 95
17647.27 99
17648.52 93
17649.78 114
17651.03 132
17652.28 141
17653.54 103
17654.80 93
17656.05 118
17657.31 117
17658.56 98
17659.82 102
17661.07 120
17662.33 119
17663.58 104
17664.84 117
17666.09 132
17667.35 138
17668.60 114
17669.86 119
17671.11 102
17672.37 99
17673.63 107
17674.88 126
17676.14 140
17677.39 104
17678.65 113
17679.91 96
17681.16 106
17682.42 108
17683.67 136
17684.93 111
17686.19 110
17687.44 104
17688.70 133
17689.95 113
17691.21 125
17692.47 115
17693.72 107
17694.98 126
17696.24 105
17697.49 113
17698.75 105
17700.01 114
17701.26 106
17702.52 110
17703.78 107
17705.03 109
17706.29 122
17707.55 118
17708.81 105
17710.06 122
17711.32 100
17712.58 147
17713.83 118
17715.09 105
17716.35 88
17717.61 113
17718.86 113
17720.12 102
17721.38 124
17722.63 90
17723.89 105
17725.15 123
17726.41 100
17727.67 97
17728.92 110
17730.18 107
17731.44 118
17732.70 107
17733.95 102
17735.21 105
17736.47 116
17737.73 123
17738.99 109
17740.24 108
17741.50 108
17742.76 100
17744.02 98
17745.28 107
17746.54 98
17747.79 114
17749.05 111
17750.31 115
17751.57 99
17752.83 102
17754.09 109
17755.35 100
17756.60 101
17757.86 102
17759.12 116
17760.38 127
17761.64 117
17762.90 111
17764.16 128
17765.42 120
17766.67 105
17767.93 116
17769.19 96
17770.45 89
17771.71 100
17772.97 114
17774.23 120
17775.49 104
17776.75 105
17778.01 100
17779.27 104
17780.53 96
17781.79 117
17783.05 95
17784.31 75
17785.57 99
17786.83 91
17788.09 126
17789.35 120
17790.61 98
17791.87 101
17793.13 97
17794.39 127
17795.65 108
17796.91 120
17798.17 103
17799.43 93
17800.69 112
17801.95 132
17803.21 123
17804.47 113
17805.73 114
17806.99 95
17808.25 100
17809.51 115
17810.77 86
17812.03 92
17813.29 98
17814.55 91
17815.81 98
17817.07 104
17818.33 93
17819.60 78
17820.86 102
17822.12 107
17823.38 87
17824.64 96
17825.90 101
17827.16 112
17828.42 114
17829.68 89
17830.95 115
17832.21 111
17833.47 122
17834.73 115
17835.99 100
17837.25 101
17838.51 107
17839.78 101
17841.04 80
17842.30 95
17843.56 104
17844.82 106
17846.08 107
17847.35 102
17848.61 99
17849.87 96
17851.13 125
17852.39 97
17853.66 93
17854.92 89
17856.18 118
17857.44 81
17858.71 88
17859.97 100
17861.23 98
17862.49 125
17863.76 117
17865.02 108
17866.28 129
17867.54 108
17868.81 89
17870.07 66
17871.33 96
17872.59 117
17873.86 106
17875.12 119
17876.38 84
17877.65 93
17878.91 108
17880.17 111
17881.44 109
17882.70 112
17883.96 84
17885.22 104
17886.49 105
17887.75 84
17889.01 91
17890.28 108
17891.54 84
17892.81 90
17894.07 108
17895.33 82
17896.60 89
17897.86 94
17899.12 98
17900.39 81
17901.65 80
17902.92 122
17904.18 113
17905.44 90
17906.71 105
17907.97 94
17909.24 107
17910.50 98
17911.76 87
17913.03 100
17914.29 92
17915.56 109
17916.82 94
17918.09 94
17919.35 90
17920.61 91
17921.88 91
17923.14 100
17924.41 66
17925.67 100
17926.94 111
17928.20 94
17929.47 83
17930.73 88
17932.00 118
17933.26 106
17934.53 96
17935.79 114
17937.06 107
17938.32 91
17939.59 94
17940.85 104
17942.12 81
17943.38 88
17944.65 100
17945.91 106
17947.18 106
17948.44 95
17949.71 109
17950.98 113
17952.24 97
17953.51 86
17954.77 97
17956.04 99
17957.30 101
17958.57 85
17959.84 92
17961.10 114
17962.37 89
17963.63 90
17964.90 93
17966.17 93
17967.43 93
17968.70 87
17969.96 121
17971.23 102
17972.50 95
17973.76 88
17975.03 94
17976.30 107
17977.56 74
17978.83 77
17980.10 89
17981.36 76
17982.63 79
17983.90 91
17985.16 112
17986.43 96
17987.70 93
17988.96 92
17990.23 82
17991.50 110
17992.76 91
17994.03 91
17995.30 93
17996.57 72
17997.83 81
17999.10 86
18000.37 82
18001.64 101
18002.90 81
18004.17 98
18005.44 84
18006.71 79
18007.97 98
18009.24 85
18010.51 85
18011.78 90
18013.04 93
18014.31 96
18015.58 83
18016.85 92
18018.12 105
18019.38 72
18020.65 89
18021.92 82
18023.19 81
18024.46 96
18025.72 110
18026.99 103
18028.26 96
18029.53 120
18030.80 96
18032.07 97
18033.33 87
18034.60 80
18035.87 116
18037.14 96
18038.41 77
18039.68 95
18040.95 80
18042.22 97
18043.48 107
18044.75 90
18046.02 99
18047.29 97
18048.56 88
18049.83 95
18051.10 91
18052.37 80
18053.64 123
18054.91 107
18056.17 89
18057.44 88
18058.71 92
18059.98 87
18061.25 90
18062.52 94
18063.79 84
18065.06 97
18066.33 94
18067.60 93
18068.87 99
18070.14 87
18071.41 93
18072.68 104
18073.95 91
18075.22 79
18076.49 76
18077.76 113
18079.03 93
18080.30 89
18081.57 88
18082.84 80
18084.11 96
18085.38 95
18086.65 84
18087.92 101
18089.19 102
18090.46 101
18091.73 88
18093.00 96
18094.27 113
18095.55 94
18096.82 99
18098.09 87
18099.36 91
18100.63 76
18101.90 86
18103.17 91
18104.44 83
18105.71 71
18106.98 94
18108.25 96
18109.53 98
18110.80 100
18112.07 91
18113.34 73
18114.61 91
18115.88 109
18117.15 109
18118.43 95
18119.70 81
18120.97 93
18122.24 85
18123.51 88
18124.78 80
18126.05 84
18127.33 74
18128.60 77
18129.87 75
18131.14 95
18132.41 90
18133.69 66
18134.96 79
18136.23 90
18137.50 88
18138.77 93
18140.05 74
18141.32 118
18142.59 94
18143.86 99
18145.14 103
18146.41 89
18147.68 97
18148.95 89
18150.23 87
18151.50 89
18152.77 94
18154.04 98
18155.32 93
18156.59 84
18157.86 87
18159.14 80
18160.41 98
18161.68 92
18162.96 106
18164.23 93
18165.50 96
18166.77 94
18168.05 108
18169.32 89
18170.59 94
18171.87 83
18173.14 73
18174.41 92
18175.69 70
18176.96 78
18178.24 82
18179.51 82
18180.78 88
18182.06 100
18183.33 91
18184.60 82
18185.88 93
18187.15 95
18188.43 80
18189.70 92
18190.97 95
18192.25 80
18193.52 64
18194.80 72
18196.07 75
18197.34 67
18198.62 103
18199.89 92
18201.17 85
18202.44 81
18203.72 80
18204.99 77
18206.27 79
18207.54 83
18208.82 81
18210.09 86
18211.36 76
18212.64 91
18213.91 87
18215.19 93
18216.46 79
18217.74 81
18219.01 109
18220.29 94
18221.56 91
18222.84 89
18224.11 94
18225.39 96
18226.67 95
18227.94 81
18229.22 96
18230.49 97
18231.77 83
18233.04 100
18234.32 88
18235.59 76
18236.87 87
18238.14 87
18239.42 75
18240.70 74
18241.97 85
18243.25 90
18244.52 99
18245.80 85
18247.08 82
18248.35 82
18249.63 95
18250.90 92
18252.18 91
18253.46 95
18254.73 102
18256.01 95
18257.29 95
18258.56 82
18259.84 80
18261.11 79
18262.39 95
18263.67 99
18264.94 81
18266.22 80
18267.50 98
18268.77 96
18270.05 85
18271.33 91
18272.61 105
18273.88 83
18275.16 87
18276.44 94
18277.71 92
18278.99 86
18280.27 94
18281.54 93
18282.82 96
18284.10 84
18285.38 78
18286.65 106
18287.93 89
18289.21 83
18290.49 78
18291.76 97
18293.04 85
18294.32 97
18295.60 91
18296.88 91
18298.15 102
18299.43 73
18300.71 82
18301.99 88
18303.26 86
18304.54 104
18305.82 91
18307.10 89
18308.38 102
18309.66 92
18310.93 99
18312.21 85
18313.49 91
18314.77 88
18316.05 98
18317.33 93
18318.60 85
18319.88 91
18321.16 80
18322.44 91
18323.72 96
18325.00 100
18326.28 78
18327.55 87
18328.83 95
18330.11 91
18331.39 90
18332.67 84
18333.95 85
18335.23 104
18336.51 79
18337.79 82
18339.07 95
18340.35 104
18341.62 99
18342.90 82
18344.18 76
18345.46 81
18346.74 89
18348.02 63
18349.30 109
18350.58 75
18351.86 70
18353.14 64
18354.42 87
18355.70 81
18356.98 83
18358.26 81
18359.54 100
18360.82 95
18362.10 97
18363.38 101
18364.66 80
18365.94 90
18367.22 79
18368.50 113
18369.78 92
18371.06 89
18372.34 67
18373.62 79
18374.90 88
18376.18 77
18377.46 78
18378.74 98
18380.03 98
18381.31 95
18382.59 85
18383.87 87
18385.15 93
18386.43 84
18387.71 106
18388.99 70
18390.27 86
18391.55 104
18392.83 117
18394.12 84
18395.40 85
18396.68 77
18397.96 92
18399.24 92
18400.52 68
18401.80 75
18403.08 83
18404.37 105
18405.65 72
18406.93 88
18408.21 97
18409.49 97
18410.77 90
18412.06 90
18413.34 71
18414.62 107
18415.90 94
18417.18 102
18418.47 88
18419.75 87
18421.03 90
18422.31 80
18423.59 79
18424.88 63
18426.16 100
18427.44 79
18428.72 94
18430.01 79
18431.29 91
18432.57 73
18433.85 113
18435.14 109
18436.42 104
18437.70 90
18438.98 82
18440.27 97
18441.55 90
18442.83 78
18444.12 78
18445.40 102
18446.68 92
18447.96 100
18449.25 98
18450.53 85
18451.81 92
18453.10 89
18454.38 81
18455.66 71
18456.95 84
18458.23 95
18459.51 104
18460.80 82
18462.08 74
18463.36 117
18464.65 93
18465.93 84
18467.22 87
18468.50 76
18469.78 81
18471.07 68
18472.35 80
18473.63 92
18474.92 106
18476.20 107
18477.49 99
18478.77 96
18480.05 103
18481.34 100
18482.62 91
18483.91 96
18485.19 83
18486.48 96
18487.76 81
18489.04 81
18490.33 95
18491.61 84
18492.90 81
18494.18 98
18495.47 105
18496.75 82
18498.04 82
18499.32 73
18500.61 100
18501.89 95
18503.18 86
18504.46 85
18505.75 62
18507.03 80
18508.32 103
18509.60 95
18510.89 82
18512.17 100
18513.46 106
18514.74 92
18516.03 88
18517.31 105
18518.60 81
18519.89 109
18521.17 101
18522.46 88
18523.74 78
18525.03 95
18526.31 108
18527.60 93
18528.89 76
18530.17 93
18531.46 97
18532.74 99
18534.03 100
18535.32 77
18536.60 100
18537.89 104
18539.17 96
18540.46 99
18541.75 89
18543.03 89
18544.32 94
18545.61 88
18546.89 92
18548.18 110
18549.47 99
18550.75 84
18552.04 91
18553.33 82
18554.61 100
18555.90 91
18557.19 91
18558.47 97
18559.76 73
18561.05 102
18562.33 104
18563.62 98
18564.91 97
18566.19 107
18567.48 89
18568.77 117
18570.06 85
18571.34 86
18572.63 104
18573.92 100
18575.21 126
18576.49 119
18577.78 100
18579.07 88
18580.36 94
18581.64 99
18582.93 93
18584.22 92
18585.51 115
18586.80 92
18588.08 113
18589.37 96
18590.66 89
18591.95 78
18593.24 93
18594.52 108
18595.81 84
18597.10 89
18598.39 105
18599.68 87
18600.96 101
18602.25 102
18603.54 97
18604.83 106
18606.12 95
18607.41 107
18608.70 105
18609.98 104
18611.27 95
18612.56 86
18613.85 116
18615.14 115
18616.43 119
18617.72 91
18619.01 84
18620.30 85
18621.58 107
18622.87 123
18624.16 113
18625.45 105
18626.74 112
18628.03 77
18629.32 102
18630.61 96
18631.90 97
18633.19 88
18634.48 123
18635.77 143
18637.06 109
18638.35 94
18639.64 112
18640.93 99
18642.22 107
18643.51 105
18644.80 85
18646.09 113
18647.38 107
18648.67 112
18649.96 83
18651.25 86
18652.54 97
18653.83 103
18655.12 102
18656.41 71
18657.70 86
18658.99 108
18660.28 113
18661.57 80
18662.86 87
18664.15 99
18665.44 115
18666.73 95
18668.02 84
18669.31 85
18670.60 107
18671.89 98
18673.18 107
18674.48 105
18675.77 95
18677.06 112
18678.35 102
18679.64 88
18680.93 90
18682.22 100
18683.51 101
18684.80 110
18686.10 81
18687.39 92
18688.68 100
18689.97 105
18691.26 79
18692.55 78
18693.84 88
18695.14 84
18696.43 99
18697.72 95
18699.01 71
18700.30 92
18701.60 109
18702.89 79
18704.18 93
18705.47 90
18706.76 85
18708.06 82
18709.35 98
18710.64 82
18711.93 80
18713.22 74
18714.52 85
18715.81 72
18717.10 71
18718.39 90
18719.69 91
18720.98 102
18722.27 79
18723.56 73
18724.86 65
18726.15 93
18727.44 92
18728.73 92
18730.03 76
18731.32 95
18732.61 94
18733.91 105
18735.20 83
18736.49 87
18737.79 81
18739.08 98
18740.37 109
18741.66 88
18742.96 90
18744.25 107
18745.54 87
18746.84 86
18748.13 93
18749.43 92
18750.72 104
18752.01 97
18753.31 87
18754.60 86
18755.89 74
18757.19 97
18758.48 82
18759.77 86
18761.07 70
18762.36 87
18763.66 100
18764.95 101
18766.24 81
18767.54 88
18768.83 72
18770.13 95
18771.42 84
18772.72 78
18774.01 85
18775.30 69
18776.60 90
18777.89 88
18779.19 92
18780.48 69
18781.78 88
18783.07 80
18784.37 89
18785.66 89
18786.96 97
18788.25 78
18789.55 94
18790.84 85
18792.14 98
18793.43 79
18794.73 83
18796.02 68
18797.32 77
18798.61 98
18799.91 82
18801.20 78
18802.50 96
18803.79 94
18805.09 98
18806.38 94
18807.68 76
18808.97 84
18810.27 80
18811.57 94
18812.86 68
18814.16 87
18815.45 98
18816.75 127
18818.05 100
18819.34 79
18820.64 87
18821.93 85
18823.23 93
18824.53 92
18825.82 86
18827.12 77
18828.41 106
18829.71 101
18831.01 69
18832.30 78
18833.60 83
18834.90 93
18836.19 70
18837.49 67
18838.79 77
18840.08 97
18841.38 96
18842.68 86
18843.97 73
18845.27 75
18846.57 83
18847.86 90
18849.16 90
18850.46 72
18851.75 77
18853.05 96
18854.35 89
18855.65 70
18856.94 80
18858.24 96
18859.54 95
18860.83 107
18862.13 76
18863.43 75
18864.73 101
18866.02 90
18867.32 94
18868.62 90
18869.92 82
18871.21 94
18872.51 94
18873.81 70
18875.11 67
18876.41 79
18877.70 107
18879.00 81
18880.30 75
18881.60 69
18882.90 73
18884.19 83
18885.49 74
18886.79 75
18888.09 108
18889.39 92
18890.69 81
18891.98 75
18893.28 63
18894.58 72
18895.88 86
18897.18 79
18898.48 80
18899.78 78
18901.07 91
18902.37 70
18903.67 72
18904.97 79
18906.27 75
18907.57 88
18908.87 82
18910.17 74
18911.47 82
18912.77 82
18914.06 87
18915.36 72
18916.66 70
18917.96 58
18919.26 76
18920.56 82
18921.86 80
18923.16 94
18924.46 88
18925.76 90
18927.06 74
18928.36 99
18929.66 93
18930.96 87
18932.26 77
18933.56 79
18934.86 85
18936.16 85
18937.46 87
18938.76 100
18940.06 91
18941.36 72
18942.66 86
18943.96 72
18945.26 75
18946.56 80
18947.86 71
18949.16 71
18950.46 79
18951.76 72
18953.06 88
18954.36 81
18955.66 81
18956.96 64
18958.26 83
18959.56 88
18960.87 77
18962.17 101
18963.47 75
18964.77 80
18966.07 87
18967.37 77
18968.67 68
18969.97 88
18971.27 92
18972.57 101
18973.88 79
18975.18 84
18976.48 77
18977.78 83
18979.08 88
18980.38 73
18981.68 78
18982.99 76
18984.29 74
18985.59 63
18986.89 65
18988.19 86
18989.49 77
18990.80 77
18992.10 62
18993.40 65
18994.70 76
18996.00 60
18997.31 72
18998.61 73
18999.91 77
19001.21 91
19002.51 62
19003.82 87
19005.12 81
19006.42 61
19007.72 69
19009.03 73
19010.33 71
19011.63 98
19012.93 94
19014.24 95
19015.54 96
19016.84 75
19018.15 92
19019.45 70
19020.75 76
19022.05 84
19023.36 68
19024.66 83
19025.96 86
19027.27 80
19028.57 87
19029.87 71
19031.18 76
19032.48 81
19033.78 84
19035.09 90
19036.39 79
19037.69 78
19039.00 71
19040.30 99
19041.60 81
19042.91 71
19044.21 76
19045.51 75
19046.82 93
19048.12 78
19049.43 55
19050.73 87
19052.03 97
19053.34 84
19054.64 69
19055.95 78
19057.25 73
19058.55 81
19059.86 86
19061.16 74
19062.47 76
19063.77 74
19065.08 74
19066.38 67
19067.68 78
19068.99 70
19070.29 79
19071.60 85
19072.90 65
19074.21 77
19075.51 86
19076.82 86
19078.12 63
19079.43 77
19080.73 85
19082.04 52
19083.34 86
19084.65 79
19085.95 90
19087.26 73
19088.56 57
19089.87 100
19091.17 82
19092.48 70
19093.78 76
19095.09 88
19096.39 82
19097.70 83
19099.00 79
19100.31 99
19101.62 78
19102.92 71
19104.23 84
19105.53 66
19106.84 78
19108.14 71
19109.45 79
19110.76 96
19112.06 83
19113.37 80
19114.67 77
19115.98 81
19117.29 84
19118.59 89
19119.90 95
19121.21 92
19122.51 78
19123.82 74
19125.13 69
19126.43 88
19127.74 91
19129.04 99
19130.35 81
19131.66 63
19132.96 84
19134.27 79
19135.58 91
19136.89 71
19138.19 72
19139.50 80
19140.81 81
19142.11 83
19143.42 85
19144.73 80
19146.03 77
19147.34 78
19148.65 77
19149.96 92
19151.26 88
19152.57 82
19153.88 74
19155.19 77
19156.49 84
19157.80 92
19159.11 95
19160.42 70
19161.72 70
19163.03 80
19164.34 78
19165.65 89
19166.96 81
19168.26 83
19169.57 67
19170.88 80
19172.19 91
19173.50 62
19174.80 87
19176.11 94
19177.42 90
19178.73 69
19180.04 52
19181.34 75
19182.65 82
19183.96 84
19185.27 65
19186.58 78
19187.89 71
19189.20 77
19190.50 93
19191.81 79
19193.12 69
19194.43 95
19195.74 67
19197.05 80
19198.36 56
19199.67 71
19200.98 83
19202.28 92
19203.59 97
19204.90 62
19206.21 87
19207.52 70
19208.83 99
19210.14 76
19211.45 78
19212.76 59
19214.07 69
19215.38 93
19216.69 87
19218.00 82
19219.31 68
19220.62 81
19221.93 75
19223.24 91
19224.55 80
19225.86 91
19227.17 60
19228.48 71
19229.79 59
19231.10 70
19232.41 74
19233.72 84
19235.03 67
19236.34 81
19237.65 76
19238.96 73
19240.27 96
19241.58 90
19242.89 70
19244.20 66
19245.51 67
19246.82 82
19248.13 68
19249.44 69
19250.75 77
19252.06 76
19253.37 92
19254.69 57
19256.00 74
19257.31 81
19258.62 67
19259.93 87
19261.24 79
19262.55 71
19263.86 84
19265.17 80
19266.49 89
19267.80 75
19269.11 69
19270.42 76
19271.73 83
19273.04 70
19274.35 49
19275.67 79
19276.98 85
19278.29 90
19279.60 98
19280.91 72
19282.22 80
19283.54 71
19284.85 82
19286.16 67
19287.47 64
19288.78 77
19290.10 86
19291.41 79
19292.72 81
19294.03 69
19295.34 89
19296.66 82
19297.97 52
19299.28 73
19300.59 67
19301.91 76
19303.22 86
19304.53 82
19305.84 91
19307.16 100
19308.47 79
19309.78 76
19311.10 75
19312.41 78
19313.72 58
19315.03 80
19316.35 55
19317.66 57
19318.97 65
19320.29 82
19321.60 64
19322.91 69
19324.23 72
19325.54 73
19326.85 81
19328.17 75
19329.48 70
19330.79 74
19332.11 90
19333.42 76
19334.73 108
19336.05 86
19337.36 79
19338.67 74
19339.99 97
19341.30 99
19342.62 74
19343.93 78
19345.24 77
19346.56 70
19347.87 80
19349.19 73
19350.50 64
19351.81 90
19353.13 70
19354.44 66
19355.76 63
19357.07 74
19358.39 74
19359.70 65
19361.02 67
19362.33 64
19363.64 70
19364.96 82
19366.27 83
19367.59 81
19368.90 69
19370.22 69
19371.53 80
19372.85 73
19374.16 65
19375.48 55
19376.79 82
19378.11 77
19379.42 65
19380.74 90
19382.05 87
19383.37 65
19384.68 66
19386.00 89
19387.31 83
19388.63 76
19389.95 64
19391.26 87
19392.58 85
19393.89 77
19395.21 81
19396.52 70
19397.84 73
19399.16 59
19400.47 82
19401.79 77
19403.10 76
19404.42 68
19405.73 72
19407.05 76
19408.37 72
19409.68 65
19411.00 71
19412.32 65
19413.63 69
19414.95 64
19416.26 78
19417.58 69
19418.90 70
19420.21 69
19421.53 65
19422.85 58
19424.16 63
19425.48 80
19426.80 62
19428.11 92
19429.43 55
19430.75 74
19432.06 88
19433.38 82
19434.70 75
19436.02 72
19437.33 67
19438.65 69
19439.97 79
19441.28 59
19442.60 59
19443.92 58
19445.24 71
19446.55 73
19447.87 73
19449.19 57
19450.51 75
19451.82 68
19453.14 82
19454.46 71
19455.78 68
19457.09 53
19458.41 77
19459.73 66
19461.05 63
19462.37 80
19463.68 89
19465.00 90
19466.32 61
19467.64 73
19468.96 82
19470.28 89
19471.59 70
19472.91 71
19474.23 69
19475.55 90
19476.87 76
19478.19 67
19479.50 84
19480.82 77
19482.14 78
19483.46 73
19484.78 76
19486.10 76
19487.42 76
19488.73 54
19490.05 74
19491.37 68
19492.69 79
19494.01 78
19495.33 77
19496.65 101
19497.97 97
19499.29 78
19500.61 75
19501.93 51
19503.25 70
19504.56 76
19505.88 65
19507.20 63
19508.52 57
19509.84 71
19511.16 61
19512.48 70
19513.80 65
19515.12 72
19516.44 78
19517.76 90
19519.08 64
19520.40 59
19521.72 65
19523.04 91
19524.36 70
19525.68 54
19527.00 79
19528.32 82
19529.64 77
19530.96 83
19532.28 89
19533.60 77
19534.92 72
19536.24 68
19537.56 82
19538.88 70
19540.20 59
19541.53 82
19542.85 69
19544.17 58
19545.49 72
19546.81 75
19548.13 66
19549.45 82
19550.77 69
19552.09 68
19553.41 68
19554.73 79
19556.06 73
19557.38 76
19558.70 70
19560.02 74
19561.34 65
19562.66 67
19563.98 75
19565.30 58
19566.63 75
19567.95 63
19569.27 76
19570.59 93
19571.91 59
19573.23 65
19574.56 76
19575.88 73
19577.20 67
19578.52 77
19579.84 72
19581.17 74
19582.49 68
19583.81 75
19585.13 79
19586.45 74
19587.78 71
19589.10 74
19590.42 60
19591.74 67
19593.07 79
19594.39 66
19595.71 69
19597.03 58
19598.36 71
19599.68 68
19601.00 74
19602.32 62
19603.65 74
19604.97 71
19606.29 94
19607.61 58
19608.94 77
19610.26 77
19611.58 87
19612.91 67
19614.23 70
19615.55 76
19616.88 60
19618.20 68
19619.52 80
19620.85 61
19622.17 66
19623.49 72
19624.82 79
19626.14 75
19627.46 68
19628.79 73
19630.11 71
19631.43 66
19632.76 63
19634.08 75
19635.41 56
19636.73 71
19638.05 62
19639.38 72
19640.70 65
19642.03 57
19643.35 67
19644.67 56
19646.00 64
19647.32 61
19648.65 66
19649.97 70
19651.29 81
19652.62 92
19653.94 99
19655.27 65
19656.59 83
19657.92 85
19659.24 99
19660.57 67
19661.89 75
19663.22 106
19664.54 102
19665.87 86
19667.19 69
19668.52 62
19669.84 76
19671.17 82
19672.49 66
19673.82 50
19675.14 59
19676.47 71
19677.79 72
19679.12 79
19680.44 75
19681.77 65
19683.09 70
19684.42 78
19685.74 61
19687.07 63
19688.39 72
19689.72 60
19691.05 68
19692.37 60
19693.70 72
19695.02 58
19696.35 83
19697.68 80
19699.00 72
19700.33 70
19701.65 57
19702.98 77
19704.31 58
19705.63 67
19706.96 69
19708.28 70
19709.61 101
19710.94 77
19712.26 80
19713.59 67
19714.92 81
19716.24 97
19717.57 74
19718.90 86
19720.22 58
19721.55 63
19722.88 67
19724.20 82
19725.53 69
19726.86 67
19728.18 71
19729.51 66
19730.84 81
19732.16 75
19733.49 68
19734.82 71
19736.15 68
19737.47 76
19738.80 77
19740.13 79
19741.46 92
19742.78 86
19744.11 77
19745.44 74
19746.77 75
19748.09 69
19749.42 70
19750.75 77
19752.08 51
19753.40 71
19754.73 78
19756.06 76
19757.39 61
19758.72 70
19760.04 70
19761.37 68
19762.70 66
19764.03 68
19765.36 88
19766.68 76
19768.01 67
19769.34 68
19770.67 64
19772.00 55
19773.33 79
19774.66 74
19775.98 73
19777.31 67
19778.64 68
19779.97 66
19781.30 65
19782.63 60
19783.96 67
19785.29 87
19786.61 76
19787.94 61
19789.27 72
19790.60 63
19791.93 72
19793.26 70
19794.59 46
19795.92 73
19797.25 65
19798.58 79
19799.91 63
19801.24 61
19802.56 69
19803.89 62
19805.22 83
19806.55 58
19807.88 87
19809.21 69
19810.54 83
19811.87 75
19813.20 76
19814.53 76
19815.86 66
19817.19 68
19818.52 73
19819.85 67
19821.18 83
19822.51 69
19823.84 70
19825.17 84
19826.50 68
19827.83 69
19829.16 70
19830.49 75
19831.82 66
19833.15 80
19834.49 67
19835.82 106
19837.15 67
19838.48 57
19839.81 47
19841.14 76
19842.47 82
19843.80 75
19845.13 66
19846.46 66
19847.79 69
19849.12 74
19850.46 98
19851.79 84
19853.12 71
19854.45 72
19855.78 84
19857.11 74
19858.44 74
19859.77 55
19861.11 74
19862.44 73
19863.77 80
19865.10 62
19866.43 75
19867.76 62
19869.09 75
19870.43 50
19871.76 67
19873.09 73
19874.42 68
19875.75 64
19877.09 68
19878.42 78
19879.75 70
19881.08 67
19882.41 76
19883.75 62
19885.08 58
19886.41 71
19887.74 72
19889.08 60
19890.41 72
19891.74 71
19893.07 86
19894.41 69
19895.74 71
19897.07 70
19898.40 91
19899.74 69
19901.07 77
19902.40 79
19903.73 86
19905.07 76
19906.40 67
19907.73 71
19909.07 81
19910.40 78
19911.73 74
19913.07 76
19914.40 64
19915.73 87
19917.07 78
19918.40 84
19919.73 60
19921.07 66
19922.40 79
19923.73 59
19925.07 51
19926.40 54
19927.73 78
19929.07 74
19930.40 72
19931.74 70
19933.07 72
19934.40 59
19935.74 72
19937.07 69
19938.40 75
19939.74 68
19941.07 67
19942.41 78
19943.74 82
19945.08 66
19946.41 65
19947.74 85
19949.08 72
19950.41 62
19951.75 62
19953.08 80
19954.42 55
19955.75 77
19957.09 70
19958.42 68
19959.76 61
19961.09 86
19962.42 73
19963.76 61
19965.09 92
19966.43 77
19967.76 90
19969.10 75
19970.43 102
19971.77 81
19973.11 74
19974.44 55
19975.78 81
19977.11 86
19978.45 80
19979.78 79
19981.12 66
19982.45 48
19983.79 62
19985.12 81
19986.46 70
19987.80 78
19989.13 83
19990.47 70
19991.80 93
19993.14 84
19994.47 62
19995.81 84
19997.15 71
19998.48 82
19999.82 57
20001.15 71
20002.49 74
20003.83 72
20005.16 76
20006.50 61
20007.84 52
20009.17 64
20010.51 73
20011.85 76
20013.18 92
20014.52 81
20015.85 90
20017.19 73
20018.53 89
20019.87 71
20021.20 83
20022.54 73
20023.88 72
20025.21 96
20026.55 95
20027.89 77
20029.22 76
20030.56 98
20031.90 79
20033.24 68
20034.57 66
20035.91 83
20037.25 78
20038.58 82
20039.92 63
20041.26 79
20042.60 85
20043.93 80
20045.27 79
20046.61 65
20047.95 75
20049.29 91
20050.62 81
20051.96 67
20053.30 67
20054.64 68
20055.97 84
20057.31 60
20058.65 67
20059.99 78
20061.33 72
20062.66 97
20064.00 93
20065.34 67
20066.68 70
20068.02 77
20069.36 63
20070.70 76
20072.03 62
20073.37 67
20074.71 53
20076.05 71
20077.39 70
20078.73 87
20080.07 74
20081.40 68
20082.74 70
20084.08 62
20085.42 63
20086.76 66
20088.10 64
20089.44 69
20090.78 68
20092.12 60
20093.46 62
20094.80 57
20096.13 89
20097.47 63
20098.81 71
20100.15 54
20101.49 66
20102.83 68
20104.17 60
20105.51 62
20106.85 58
20108.19 73
20109.53 62
20110.87 87
20112.21 74
20113.55 74
20114.89 44
20116.23 68
20117.57 72
20118.91 66
20120.25 73
20121.59 94
20122.93 93
20124.27 72
