# Supplementary material for: MALDI-TOF MS typing enables the classification of brewing yeasts of the genus Saccharomyces to major beer styles
Source: PLoS One. 2017 Aug 9;12(8):e0181694. doi: 10.1371/journal.pone.0181694 (PMC5549903; doi:10.1371/journal.pone.0181694)
Supplement: S2 File — The directory includes 90 raw files and was zipped to “.zip”; the folder has three strains with 30 spectra per strain; S1 Text explains the raw files with an example and Table 1 represents the yeast strains used within the experiment. (ZIP) [file pone.0181694.s005.zip › 4-6/30255-175-OG-WB-WB-YPG-18h-E-E_2015-07-22_3_0_F6_1.dat]

2000.14 622
2000.56 722
2000.98 649
2001.40 675
2001.83 643
2002.25 585
2002.67 593
2003.09 564
2003.51 488
2003.93 549
2004.36 550
2004.78 632
2005.20 562
2005.62 578
2006.05 679
2006.47 645
2006.89 664
2007.31 587
2007.73 652
2008.16 558
2008.58 592
2009.00 611
2009.42 560
2009.85 572
2010.27 597
2010.69 745
2011.12 717
2011.54 608
2011.96 560
2012.38 643
2012.81 582
2013.23 575
2013.65 578
2014.08 651
2014.50 646
2014.92 665
2015.35 572
2015.77 543
2016.19 609
2016.62 528
2017.04 537
2017.46 577
2017.89 619
2018.31 608
2018.73 712
2019.16 718
2019.58 677
2020.00 642
2020.43 608
2020.85 582
2021.27 622
2021.70 603
2022.12 633
2022.55 601
2022.97 593
2023.39 632
2023.82 611
2024.24 631
2024.67 697
2025.09 602
2025.52 666
2025.94 583
2026.36 587
2026.79 675
2027.21 606
2027.64 559
2028.06 640
2028.49 612
2028.91 505
2029.34 446
2029.76 567
2030.19 561
2030.61 521
2031.03 560
2031.46 685
2031.88 714
2032.31 755
2032.73 616
2033.16 710
2033.58 640
2034.01 591
2034.44 747
2034.86 594
2035.29 560
2035.71 623
2036.14 649
2036.56 727
2036.99 556
2037.41 560
2037.84 624
2038.26 600
2038.69 705
2039.12 604
2039.54 575
2039.97 640
2040.39 485
2040.82 456
2041.24 558
2041.67 611
2042.10 467
2042.52 534
2042.95 498
2043.37 531
2043.80 577
2044.23 567
2044.65 490
2045.08 557
2045.51 469
2045.93 518
2046.36 537
2046.79 641
2047.21 572
2047.64 609
2048.07 648
2048.49 626
2048.92 554
2049.35 579
2049.77 520
2050.20 583
2050.63 535
2051.05 535
2051.48 499
2051.91 523
2052.33 514
2052.76 624
2053.19 693
2053.62 589
2054.04 582
2054.47 581
2054.90 576
2055.32 565
2055.75 486
2056.18 633
2056.61 552
2057.03 592
2057.46 565
2057.89 650
2058.32 622
2058.75 490
2059.17 582
2059.60 639
2060.03 648
2060.46 659
2060.88 743
2061.31 638
2061.74 556
2062.17 706
2062.60 639
2063.02 670
2063.45 561
2063.88 703
2064.31 651
2064.74 612
2065.17 697
2065.59 671
2066.02 820
2066.45 635
2066.88 621
2067.31 621
2067.74 665
2068.17 683
2068.60 653
2069.02 657
2069.45 727
2069.88 620
2070.31 583
2070.74 705
2071.17 635
2071.60 592
2072.03 571
2072.46 660
2072.89 609
2073.31 530
2073.74 615
2074.17 598
2074.60 647
2075.03 519
2075.46 545
2075.89 692
2076.32 632
2076.75 586
2077.18 563
2077.61 580
2078.04 647
2078.47 586
2078.90 569
2079.33 611
2079.76 644
2080.19 545
2080.62 530
2081.05 545
2081.48 579
2081.91 685
2082.34 593
2082.77 553
2083.20 617
2083.63 639
2084.06 672
2084.49 612
2084.92 620
2085.35 685
2085.78 539
2086.21 673
2086.64 727
2087.07 776
2087.50 729
2087.94 607
2088.37 566
2088.80 647
2089.23 607
2089.66 675
2090.09 640
2090.52 571
2090.95 482
2091.38 661
2091.81 673
2092.25 559
2092.68 568
2093.11 575
2093.54 614
2093.97 628
2094.40 679
2094.83 723
2095.27 695
2095.70 583
2096.13 590
2096.56 510
2096.99 589
2097.42 606
2097.86 616
2098.29 667
2098.72 565
2099.15 474
2099.58 556
2100.01 529
2100.45 492
2100.88 550
2101.31 583
2101.74 503
2102.18 605
2102.61 564
2103.04 596
2103.47 655
2103.90 531
2104.34 557
2104.77 482
2105.20 620
2105.63 606
2106.07 586
2106.50 672
2106.93 720
2107.37 707
2107.80 623
2108.23 487
2108.66 593
2109.10 551
2109.53 569
2109.96 581
2110.40 575
2110.83 626
2111.26 594
2111.70 646
2112.13 565
2112.56 537
2113.00 580
2113.43 555
2113.86 626
2114.30 676
2114.73 660
2115.16 669
2115.60 636
2116.03 526
2116.46 533
2116.90 471
2117.33 523
2117.77 511
2118.20 491
2118.63 548
2119.07 613
2119.50 552
2119.94 603
2120.37 731
2120.80 488
2121.24 514
2121.67 572
2122.11 571
2122.54 587
2122.97 679
2123.41 684
2123.84 638
2124.28 623
2124.71 613
2125.15 577
2125.58 636
2126.02 527
2126.45 502
2126.89 607
2127.32 701
2127.76 567
2128.19 682
2128.63 601
2129.06 625
2129.50 545
2129.93 633
2130.37 669
2130.80 713
2131.24 686
2131.67 616
2132.11 556
2132.54 581
2132.98 736
2133.41 645
2133.85 553
2134.28 584
2134.72 610
2135.16 616
2135.59 555
2136.03 487
2136.46 582
2136.90 688
2137.33 615
2137.77 585
2138.21 587
2138.64 594
2139.08 571
2139.51 655
2139.95 625
2140.39 512
2140.82 541
2141.26 602
2141.69 630
2142.13 501
2142.57 589
2143.00 531
2143.44 566
2143.88 676
2144.31 608
2144.75 603
2145.19 652
2145.62 630
2146.06 554
2146.50 604
2146.93 613
2147.37 638
2147.81 596
2148.24 594
2148.68 668
2149.12 711
2149.56 646
2149.99 619
2150.43 730
2150.87 708
2151.30 821
2151.74 627
2152.18 629
2152.62 662
2153.05 571
2153.49 505
2153.93 629
2154.37 587
2154.80 565
2155.24 677
2155.68 649
2156.12 600
2156.55 584
2156.99 617
2157.43 551
2157.87 573
2158.31 623
2158.74 620
2159.18 655
2159.62 655
2160.06 601
2160.50 520
2160.93 483
2161.37 552
2161.81 656
2162.25 629
2162.69 650
2163.13 603
2163.57 493
2164.00 562
2164.44 603
2164.88 604
2165.32 563
2165.76 510
2166.20 588
2166.64 633
2167.07 632
2167.51 568
2167.95 632
2168.39 650
2168.83 586
2169.27 592
2169.71 551
2170.15 582
2170.59 582
2171.03 614
2171.47 573
2171.91 682
2172.34 695
2172.78 706
2173.22 796
2173.66 709
2174.10 658
2174.54 664
2174.98 786
2175.42 785
2175.86 694
2176.30 781
2176.74 777
2177.18 733
2177.62 639
2178.06 658
2178.50 684
2178.94 613
2179.38 606
2179.82 713
2180.26 576
2180.70 538
2181.14 629
2181.58 630
2182.02 581
2182.46 567
2182.90 540
2183.34 600
2183.78 582
2184.22 542
2184.67 602
2185.11 497
2185.55 621
2185.99 678
2186.43 597
2186.87 565
2187.31 744
2187.75 726
2188.19 682
2188.63 690
2189.07 591
2189.52 630
2189.96 580
2190.40 643
2190.84 612
2191.28 676
2191.72 577
2192.16 623
2192.60 595
2193.05 568
2193.49 642
2193.93 654
2194.37 782
2194.81 727
2195.25 621
2195.70 713
2196.14 620
2196.58 654
2197.02 660
2197.46 552
2197.91 600
2198.35 744
2198.79 697
2199.23 622
2199.67 520
2200.12 588
2200.56 569
2201.00 610
2201.44 580
2201.89 592
2202.33 584
2202.77 651
2203.21 566
2203.66 641
2204.10 609
2204.54 566
2204.98 583
2205.43 604
2205.87 649
2206.31 711
2206.75 678
2207.20 634
2207.64 610
2208.08 630
2208.53 600
2208.97 636
2209.41 709
2209.86 722
2210.30 613
2210.74 647
2211.19 554
2211.63 537
2212.07 591
2212.52 626
2212.96 756
2213.40 577
2213.85 590
2214.29 627
2214.73 585
2215.18 621
2215.62 584
2216.06 628
2216.51 664
2216.95 569
2217.40 634
2217.84 638
2218.28 622
2218.73 544
2219.17 699
2219.62 668
2220.06 639
2220.51 740
2220.95 789
2221.39 734
2221.84 654
2222.28 643
2222.73 720
2223.17 722
2223.62 751
2224.06 751
2224.51 626
2224.95 703
2225.39 708
2225.84 713
2226.28 696
2226.73 698
2227.17 732
2227.62 755
2228.06 625
2228.51 677
2228.95 590
2229.40 633
2229.84 680
2230.29 689
2230.73 694
2231.18 683
2231.63 688
2232.07 759
2232.52 664
2232.96 662
2233.41 758
2233.85 736
2234.30 745
2234.74 768
2235.19 655
2235.64 695
2236.08 793
2236.53 611
2236.97 650
2237.42 591
2237.87 615
2238.31 573
2238.76 574
2239.20 651
2239.65 744
2240.10 699
2240.54 702
2240.99 665
2241.43 638
2241.88 609
2242.33 748
2242.77 619
2243.22 652
2243.67 648
2244.11 610
2244.56 507
2245.01 546
2245.45 575
2245.90 588
2246.35 556
2246.79 560
2247.24 568
2247.69 595
2248.13 580
2248.58 561
2249.03 610
2249.48 596
2249.92 595
2250.37 567
2250.82 626
2251.27 679
2251.71 591
2252.16 580
2252.61 620
2253.05 712
2253.50 567
2253.95 590
2254.40 622
2254.85 564
2255.29 580
2255.74 595
2256.19 535
2256.64 452
2257.08 585
2257.53 506
2257.98 539
2258.43 571
2258.88 526
2259.32 530
2259.77 674
2260.22 636
2260.67 654
2261.12 771
2261.57 687
2262.01 673
2262.46 732
2262.91 682
2263.36 546
2263.81 585
2264.26 772
2264.71 618
2265.15 604
2265.60 659
2266.05 647
2266.50 642
2266.95 638
2267.40 658
2267.85 692
2268.30 648
2268.75 745
2269.19 603
2269.64 648
2270.09 703
2270.54 740
2270.99 761
2271.44 713
2271.89 692
2272.34 560
2272.79 549
2273.24 711
2273.69 752
2274.14 714
2274.59 729
2275.04 710
2275.49 644
2275.94 597
2276.39 529
2276.84 569
2277.29 617
2277.74 684
2278.19 667
2278.64 708
2279.09 660
2279.54 578
2279.99 694
2280.44 565
2280.89 568
2281.34 618
2281.79 592
2282.24 525
2282.69 572
2283.14 488
2283.59 551
2284.04 626
2284.49 629
2284.94 489
2285.39 595
2285.84 620
2286.29 699
2286.74 736
2287.19 714
2287.65 704
2288.10 737
2288.55 978
2289.00 1017
2289.45 1015
2289.90 941
2290.35 1041
2290.80 1040
2291.25 1060
2291.71 1083
2292.16 1118
2292.61 1096
2293.06 933
2293.51 980
2293.96 768
2294.41 650
2294.87 704
2295.32 579
2295.77 627
2296.22 538
2296.67 596
2297.12 651
2297.58 633
2298.03 621
2298.48 628
2298.93 607
2299.38 619
2299.84 533
2300.29 601
2300.74 669
2301.19 699
2301.65 541
2302.10 593
2302.55 617
2303.00 637
2303.46 553
2303.91 589
2304.36 611
2304.81 534
2305.27 668
2305.72 646
2306.17 655
2306.62 669
2307.08 690
2307.53 752
2307.98 728
2308.44 799
2308.89 755
2309.34 808
2309.79 714
2310.25 668
2310.70 656
2311.15 719
2311.61 608
2312.06 724
2312.51 653
2312.97 687
2313.42 703
2313.87 602
2314.33 581
2314.78 567
2315.24 623
2315.69 687
2316.14 632
2316.60 599
2317.05 706
2317.50 710
2317.96 629
2318.41 776
2318.87 665
2319.32 628
2319.77 625
2320.23 650
2320.68 636
2321.14 744
2321.59 682
2322.05 599
2322.50 666
2322.95 719
2323.41 665
2323.86 609
2324.32 536
2324.77 683
2325.23 701
2325.68 690
2326.14 767
2326.59 943
2327.05 842
2327.50 890
2327.96 824
2328.41 759
2328.86 725
2329.32 751
2329.78 794
2330.23 790
2330.69 706
2331.14 667
2331.60 688
2332.05 594
2332.51 677
2332.96 704
2333.42 697
2333.87 666
2334.33 603
2334.78 668
2335.24 706
2335.69 718
2336.15 674
2336.61 647
2337.06 659
2337.52 614
2337.97 584
2338.43 611
2338.89 708
2339.34 721
2339.80 663
2340.25 623
2340.71 705
2341.17 666
2341.62 695
2342.08 632
2342.53 646
2342.99 699
2343.45 688
2343.90 691
2344.36 653
2344.82 521
2345.27 581
2345.73 639
2346.19 639
2346.64 733
2347.10 543
2347.56 634
2348.01 781
2348.47 587
2348.93 641
2349.38 624
2349.84 704
2350.30 715
2350.76 659
2351.21 670
2351.67 573
2352.13 556
2352.58 586
2353.04 588
2353.50 601
2353.96 602
2354.41 692
2354.87 655
2355.33 676
2355.79 532
2356.24 565
2356.70 571
2357.16 563
2357.62 615
2358.08 551
2358.53 632
2358.99 714
2359.45 630
2359.91 661
2360.37 588
2360.82 630
2361.28 599
2361.74 660
2362.20 613
2362.66 522
2363.11 542
2363.57 581
2364.03 632
2364.49 604
2364.95 580
2365.41 651
2365.86 622
2366.32 634
2366.78 734
2367.24 625
2367.70 690
2368.16 646
2368.62 590
2369.08 581
2369.54 614
2369.99 640
2370.45 639
2370.91 684
2371.37 654
2371.83 745
2372.29 787
2372.75 732
2373.21 678
2373.67 732
2374.13 598
2374.59 578
2375.05 668
2375.51 729
2375.96 616
2376.42 564
2376.88 611
2377.34 631
2377.80 654
2378.26 793
2378.72 782
2379.18 631
2379.64 576
2380.10 720
2380.56 604
2381.02 585
2381.48 626
2381.94 510
2382.40 540
2382.86 573
2383.32 572
2383.78 553
2384.24 600
2384.70 629
2385.17 565
2385.63 646
2386.09 602
2386.55 609
2387.01 548
2387.47 559
2387.93 694
2388.39 609
2388.85 609
2389.31 633
2389.77 631
2390.23 530
2390.69 672
2391.15 585
2391.62 640
2392.08 635
2392.54 638
2393.00 698
2393.46 675
2393.92 663
2394.38 639
2394.84 664
2395.31 626
2395.77 688
2396.23 695
2396.69 676
2397.15 637
2397.61 732
2398.08 653
2398.54 555
2399.00 609
2399.46 650
2399.92 547
2400.38 615
2400.85 604
2401.31 678
2401.77 597
2402.23 558
2402.69 586
2403.16 508
2403.62 530
2404.08 582
2404.54 588
2405.01 626
2405.47 603
2405.93 635
2406.39 722
2406.86 674
2407.32 630
2407.78 698
2408.24 673
2408.71 629
2409.17 744
2409.63 626
2410.09 697
2410.56 643
2411.02 580
2411.48 632
2411.95 624
2412.41 586
2412.87 644
2413.34 570
2413.80 651
2414.26 585
2414.73 609
2415.19 720
2415.65 604
2416.12 683
2416.58 717
2417.04 674
2417.51 612
2417.97 664
2418.43 721
2418.90 661
2419.36 656
2419.82 605
2420.29 660
2420.75 610
2421.22 602
2421.68 736
2422.14 708
2422.61 693
2423.07 667
2423.54 712
2424.00 692
2424.47 651
2424.93 608
2425.39 612
2425.86 550
2426.32 519
2426.79 609
2427.25 562
2427.72 583
2428.18 567
2428.65 558
2429.11 568
2429.57 597
2430.04 557
2430.50 608
2430.97 590
2431.43 515
2431.90 559
2432.36 638
2432.83 604
2433.29 641
2433.76 621
2434.22 569
2434.69 612
2435.15 664
2435.62 574
2436.09 549
2436.55 556
2437.02 599
2437.48 529
2437.95 606
2438.41 730
2438.88 601
2439.34 627
2439.81 686
2440.28 682
2440.74 750
2441.21 638
2441.67 688
2442.14 646
2442.60 648
2443.07 725
2443.54 637
2444.00 614
2444.47 668
2444.94 593
2445.40 543
2445.87 501
2446.33 597
2446.80 592
2447.27 612
2447.73 539
2448.20 563
2448.67 650
2449.13 655
2449.60 648
2450.07 497
2450.53 564
2451.00 552
2451.47 528
2451.93 585
2452.40 483
2452.87 615
2453.33 726
2453.80 655
2454.27 671
2454.74 591
2455.20 584
2455.67 628
2456.14 607
2456.60 650
2457.07 610
2457.54 606
2458.01 673
2458.47 578
2458.94 504
2459.41 576
2459.88 622
2460.34 566
2460.81 547
2461.28 581
2461.75 541
2462.21 569
2462.68 472
2463.15 546
2463.62 557
2464.09 606
2464.55 540
2465.02 442
2465.49 451
2465.96 532
2466.43 536
2466.90 638
2467.36 565
2467.83 584
2468.30 602
2468.77 538
2469.24 501
2469.71 507
2470.17 436
2470.64 490
2471.11 596
2471.58 539
2472.05 586
2472.52 589
2472.99 596
2473.46 657
2473.93 633
2474.39 622
2474.86 614
2475.33 535
2475.80 604
2476.27 617
2476.74 658
2477.21 738
2477.68 627
2478.15 719
2478.62 668
2479.09 620
2479.56 626
2480.03 567
2480.49 630
2480.96 590
2481.43 549
2481.90 633
2482.37 616
2482.84 595
2483.31 667
2483.78 732
2484.25 586
2484.72 592
2485.19 580
2485.66 695
2486.13 653
2486.60 779
2487.07 702
2487.54 637
2488.01 665
2488.48 632
2488.95 611
2489.43 699
2489.90 715
2490.37 655
2490.84 643
2491.31 624
2491.78 557
2492.25 592
2492.72 606
2493.19 602
2493.66 509
2494.13 602
2494.60 631
2495.07 542
2495.54 577
2496.02 686
2496.49 563
2496.96 526
2497.43 568
2497.90 621
2498.37 507
2498.84 551
2499.31 603
2499.79 606
2500.26 667
2500.73 640
2501.20 582
2501.67 512
2502.14 563
2502.61 716
2503.09 670
2503.56 563
2504.03 578
2504.50 570
2504.97 587
2505.45 685
2505.92 692
2506.39 705
2506.86 665
2507.33 601
2507.81 535
2508.28 618
2508.75 588
2509.22 723
2509.69 670
2510.17 663
2510.64 672
2511.11 764
2511.58 832
2512.06 869
2512.53 784
2513.00 818
2513.47 809
2513.95 766
2514.42 733
2514.89 729
2515.37 705
2515.84 725
2516.31 789
2516.78 675
2517.26 705
2517.73 704
2518.20 686
2518.68 573
2519.15 470
2519.62 664
2520.10 595
2520.57 572
2521.04 581
2521.52 585
2521.99 590
2522.46 723
2522.94 632
2523.41 604
2523.89 578
2524.36 571
2524.83 574
2525.31 601
2525.78 669
2526.25 630
2526.73 627
2527.20 649
2527.68 616
2528.15 693
2528.62 676
2529.10 665
2529.57 634
2530.05 644
2530.52 725
2531.00 595
2531.47 671
2531.94 646
2532.42 738
2532.89 676
2533.37 623
2533.84 698
2534.32 667
2534.79 598
2535.27 592
2535.74 596
2536.22 601
2536.69 639
2537.17 664
2537.64 649
2538.12 700
2538.59 807
2539.07 721
2539.54 658
2540.02 591
2540.49 592
2540.97 664
2541.44 648
2541.92 653
2542.39 657
2542.87 580
2543.34 565
2543.82 614
2544.29 658
2544.77 725
2545.25 748
2545.72 734
2546.20 737
2546.67 807
2547.15 746
2547.62 641
2548.10 784
2548.58 795
2549.05 777
2549.53 729
2550.00 664
2550.48 750
2550.96 816
2551.43 789
2551.91 722
2552.39 818
2552.86 742
2553.34 621
2553.82 659
2554.29 683
2554.77 635
2555.24 587
2555.72 668
2556.20 715
2556.67 687
2557.15 556
2557.63 702
2558.11 606
2558.58 646
2559.06 671
2559.54 599
2560.01 780
2560.49 637
2560.97 568
2561.44 495
2561.92 624
2562.40 570
2562.88 603
2563.35 675
2563.83 640
2564.31 533
2564.79 652
2565.26 657
2565.74 552
2566.22 598
2566.70 670
2567.17 649
2567.65 606
2568.13 577
2568.61 619
2569.09 641
2569.56 607
2570.04 614
2570.52 666
2571.00 680
2571.48 648
2571.95 607
2572.43 526
2572.91 690
2573.39 656
2573.87 642
2574.35 643
2574.82 607
2575.30 642
2575.78 668
2576.26 603
2576.74 538
2577.22 662
2577.70 684
2578.17 602
2578.65 612
2579.13 578
2579.61 735
2580.09 610
2580.57 614
2581.05 664
2581.53 629
2582.01 573
2582.48 551
2582.96 634
2583.44 603
2583.92 580
2584.40 532
2584.88 639
2585.36 648
2585.84 688
2586.32 668
2586.80 640
2587.28 649
2587.76 701
2588.24 700
2588.72 708
2589.20 708
2589.68 601
2590.16 550
2590.64 659
2591.12 620
2591.60 632
2592.08 572
2592.56 510
2593.04 573
2593.52 631
2594.00 662
2594.48 550
2594.96 536
2595.44 542
2595.92 570
2596.40 553
2596.88 572
2597.36 492
2597.84 505
2598.32 574
2598.80 593
2599.28 659
2599.76 568
2600.24 619
2600.72 525
2601.21 532
2601.69 582
2602.17 609
2602.65 598
2603.13 564
2603.61 580
2604.09 592
2604.57 602
2605.05 530
2605.54 551
2606.02 635
2606.50 550
2606.98 587
2607.46 563
2607.94 517
2608.42 495
2608.91 642
2609.39 565
2609.87 569
2610.35 525
2610.83 579
2611.31 580
2611.80 563
2612.28 595
2612.76 575
2613.24 562
2613.72 578
2614.21 589
2614.69 767
2615.17 625
2615.65 505
2616.13 567
2616.62 648
2617.10 668
2617.58 614
2618.06 620
2618.55 562
2619.03 629
2619.51 616
2619.99 592
2620.48 635
2620.96 674
2621.44 586
2621.92 637
2622.41 561
2622.89 568
2623.37 567
2623.86 629
2624.34 714
2624.82 605
2625.31 601
2625.79 634
2626.27 695
2626.75 669
2627.24 691
2627.72 668
2628.20 676
2628.69 689
2629.17 699
2629.66 699
2630.14 806
2630.62 652
2631.11 701
2631.59 799
2632.07 645
2632.56 678
2633.04 737
2633.52 698
2634.01 603
2634.49 636
2634.98 673
2635.46 655
2635.94 661
2636.43 621
2636.91 738
2637.40 641
2637.88 497
2638.37 523
2638.85 647
2639.33 618
2639.82 689
2640.30 665
2640.79 571
2641.27 521
2641.76 578
2642.24 537
2642.73 665
2643.21 540
2643.70 499
2644.18 506
2644.67 519
2645.15 631
2645.64 532
2646.12 592
2646.61 501
2647.09 533
2647.58 599
2648.06 593
2648.55 577
2649.03 634
2649.52 682
2650.00 492
2650.49 603
2650.97 534
2651.46 624
2651.94 632
2652.43 547
2652.92 574
2653.40 593
2653.89 620
2654.37 715
2654.86 694
2655.34 649
2655.83 639
2656.32 665
2656.80 685
2657.29 685
2657.77 569
2658.26 569
2658.75 599
2659.23 568
2659.72 583
2660.21 567
2660.69 564
2661.18 572
2661.66 598
2662.15 682
2662.64 633
2663.12 584
2663.61 555
2664.10 622
2664.58 671
2665.07 669
2665.56 635
2666.04 671
2666.53 590
2667.02 571
2667.50 536
2667.99 652
2668.48 682
2668.97 599
2669.45 561
2669.94 533
2670.43 524
2670.91 631
2671.40 727
2671.89 702
2672.38 669
2672.86 645
2673.35 633
2673.84 797
2674.33 736
2674.81 635
2675.30 849
2675.79 728
2676.28 681
2676.77 612
2677.25 635
2677.74 653
2678.23 615
2678.72 609
2679.21 600
2679.69 669
2680.18 630
2680.67 525
2681.16 538
2681.65 549
2682.13 576
2682.62 533
2683.11 621
2683.60 611
2684.09 507
2684.58 532
2685.07 602
2685.55 617
2686.04 511
2686.53 612
2687.02 586
2687.51 641
2688.00 597
2688.49 550
2688.98 583
2689.46 598
2689.95 547
2690.44 546
2690.93 546
2691.42 559
2691.91 532
2692.40 595
2692.89 552
2693.38 556
2693.87 544
2694.36 595
2694.85 635
2695.34 565
2695.83 678
2696.31 684
2696.80 685
2697.29 595
2697.78 557
2698.27 536
2698.76 493
2699.25 584
2699.74 667
2700.23 576
2700.72 528
2701.21 649
2701.70 650
2702.19 583
2702.68 600
2703.17 605
2703.66 684
2704.15 648
2704.64 602
2705.13 602
2705.63 580
2706.12 581
2706.61 627
2707.10 558
2707.59 640
2708.08 577
2708.57 611
2709.06 597
2709.55 591
2710.04 486
2710.53 575
2711.02 632
2711.51 596
2712.01 651
2712.50 541
2712.99 672
2713.48 676
2713.97 591
2714.46 564
2714.95 574
2715.44 618
2715.93 608
2716.43 608
2716.92 633
2717.41 661
2717.90 657
2718.39 577
2718.88 624
2719.38 642
2719.87 546
2720.36 566
2720.85 604
2721.34 655
2721.83 655
2722.33 680
2722.82 763
2723.31 640
2723.80 681
2724.30 672
2724.79 638
2725.28 580
2725.77 616
2726.26 608
2726.76 634
2727.25 675
2727.74 685
2728.23 645
2728.73 555
2729.22 536
2729.71 524
2730.20 580
2730.70 559
2731.19 605
2731.68 563
2732.18 588
2732.67 707
2733.16 643
2733.65 555
2734.15 602
2734.64 597
2735.13 634
2735.63 716
2736.12 613
2736.61 584
2737.11 648
2737.60 584
2738.09 521
2738.59 612
2739.08 718
2739.57 590
2740.07 624
2740.56 538
2741.05 602
2741.55 537
2742.04 684
2742.54 651
2743.03 589
2743.52 658
2744.02 680
2744.51 598
2745.00 542
2745.50 568
2745.99 647
2746.49 590
2746.98 554
2747.48 584
2747.97 610
2748.46 546
2748.96 555
2749.45 601
2749.95 632
2750.44 732
2750.94 601
2751.43 576
2751.93 608
2752.42 676
2752.91 657
2753.41 624
2753.90 589
2754.40 591
2754.89 519
2755.39 537
2755.88 677
2756.38 619
2756.87 584
2757.37 619
2757.86 572
2758.36 574
2758.85 576
2759.35 583
2759.85 562
2760.34 576
2760.84 617
2761.33 575
2761.83 564
2762.32 601
2762.82 632
2763.31 599
2763.81 532
2764.31 593
2764.80 593
2765.30 651
2765.79 605
2766.29 552
2766.78 665
2767.28 650
2767.78 655
2768.27 641
2768.77 578
2769.27 571
2769.76 595
2770.26 601
2770.75 614
2771.25 614
2771.75 606
2772.24 721
2772.74 688
2773.24 586
2773.73 631
2774.23 618
2774.73 617
2775.22 700
2775.72 699
2776.22 653
2776.71 621
2777.21 626
2777.71 635
2778.20 665
2778.70 703
2779.20 629
2779.70 604
2780.19 667
2780.69 613
2781.19 623
2781.68 613
2782.18 649
2782.68 543
2783.18 551
2783.67 650
2784.17 689
2784.67 629
2785.17 594
2785.66 601
2786.16 547
2786.66 582
2787.16 540
2787.66 558
2788.15 685
2788.65 574
2789.15 680
2789.65 563
2790.14 501
2790.64 628
2791.14 599
2791.64 634
2792.14 663
2792.64 552
2793.13 558
2793.63 618
2794.13 519
2794.63 594
2795.13 614
2795.63 607
2796.12 629
2796.62 619
2797.12 580
2797.62 627
2798.12 607
2798.62 605
2799.12 628
2799.62 624
2800.12 634
2800.61 631
2801.11 643
2801.61 675
2802.11 648
2802.61 641
2803.11 654
2803.61 638
2804.11 597
2804.61 607
2805.11 582
2805.61 666
2806.11 676
2806.61 705
2807.11 813
2807.60 647
2808.10 619
2808.60 635
2809.10 633
2809.60 605
2810.10 559
2810.60 581
2811.10 509
2811.60 628
2812.10 572
2812.60 683
2813.10 640
2813.60 562
2814.10 558
2814.60 564
2815.10 567
2815.60 509
2816.10 611
2816.61 657
2817.11 610
2817.61 535
2818.11 587
2818.61 587
2819.11 682
2819.61 668
2820.11 587
2820.61 535
2821.11 488
2821.61 459
2822.11 575
2822.61 539
2823.11 579
2823.62 656
2824.12 540
2824.62 604
2825.12 667
2825.62 559
2826.12 498
2826.62 569
2827.12 623
2827.63 758
2828.13 678
2828.63 636
2829.13 644
2829.63 617
2830.13 537
2830.63 586
2831.14 595
2831.64 547
2832.14 614
2832.64 592
2833.14 570
2833.65 561
2834.15 604
2834.65 586
2835.15 561
2835.65 510
2836.16 561
2836.66 601
2837.16 673
2837.66 583
2838.16 575
2838.67 491
2839.17 526
2839.67 609
2840.17 615
2840.68 600
2841.18 517
2841.68 512
2842.19 636
2842.69 640
2843.19 569
2843.69 631
2844.20 648
2844.70 618
2845.20 671
2845.71 645
2846.21 784
2846.71 710
2847.21 641
2847.72 731
2848.22 659
2848.72 684
2849.23 667
2849.73 677
2850.23 576
2850.74 663
2851.24 582
2851.74 643
2852.25 732
2852.75 642
2853.26 579
2853.76 584
2854.26 617
2854.77 663
2855.27 666
2855.77 570
2856.28 583
2856.78 602
2857.29 614
2857.79 585
2858.29 628
2858.80 652
2859.30 629
2859.81 583
2860.31 542
2860.82 543
2861.32 579
2861.82 544
2862.33 571
2862.83 556
2863.34 574
2863.84 530
2864.35 622
2864.85 603
2865.36 530
2865.86 524
2866.37 548
2866.87 595
2867.38 538
2867.88 540
2868.39 611
2868.89 525
2869.40 603
2869.90 650
2870.41 525
2870.91 563
2871.42 541
2871.92 566
2872.43 549
2872.93 664
2873.44 630
2873.94 762
2874.45 555
2874.95 563
2875.46 675
2875.97 582
2876.47 644
2876.98 707
2877.48 683
2877.99 628
2878.49 668
2879.00 613
2879.51 565
2880.01 617
2880.52 607
2881.03 717
2881.53 681
2882.04 596
2882.54 578
2883.05 589
2883.56 637
2884.06 758
2884.57 778
2885.08 693
2885.58 577
2886.09 684
2886.60 694
2887.10 712
2887.61 730
2888.12 691
2888.62 640
2889.13 745
2889.64 708
2890.14 663
2890.65 713
2891.16 688
2891.66 552
2892.17 645
2892.68 700
2893.18 743
2893.69 666
2894.20 784
2894.71 762
2895.21 773
2895.72 805
2896.23 831
2896.74 650
2897.24 741
2897.75 826
2898.26 603
2898.77 615
2899.27 616
2899.78 655
2900.29 638
2900.80 653
2901.31 591
2901.81 621
2902.32 647
2902.83 646
2903.34 640
2903.85 647
2904.35 627
2904.86 688
2905.37 676
2905.88 641
2906.39 718
2906.90 745
2907.40 681
2907.91 732
2908.42 719
2908.93 603
2909.44 640
2909.95 619
2910.46 626
2910.96 548
2911.47 558
2911.98 593
2912.49 721
2913.00 732
2913.51 603
2914.02 606
2914.53 712
2915.04 668
2915.54 651
2916.05 618
2916.56 537
2917.07 595
2917.58 660
2918.09 610
2918.60 611
2919.11 679
2919.62 674
2920.13 671
2920.64 666
2921.15 637
2921.66 715
2922.17 719
2922.68 694
2923.19 671
2923.70 747
2924.21 682
2924.72 663
2925.23 666
2925.74 580
2926.25 685
2926.76 691
2927.27 601
2927.78 543
2928.29 742
2928.80 687
2929.31 568
2929.82 560
2930.33 587
2930.84 581
2931.35 640
2931.86 610
2932.37 616
2932.88 622
2933.39 630
2933.90 588
2934.41 582
2934.92 536
2935.44 615
2935.95 625
2936.46 620
2936.97 611
2937.48 677
2937.99 685
2938.50 669
2939.01 797
2939.52 706
2940.04 711
2940.55 632
2941.06 631
2941.57 681
2942.08 576
2942.59 680
2943.10 673
2943.62 606
2944.13 699
2944.64 690
2945.15 669
2945.66 682
2946.17 699
2946.69 655
2947.20 540
2947.71 628
2948.22 667
2948.73 617
2949.25 565
2949.76 541
2950.27 636
2950.78 550
2951.29 553
2951.81 574
2952.32 593
2952.83 485
2953.34 564
2953.86 659
2954.37 584
2954.88 608
2955.39 531
2955.91 706
2956.42 654
2956.93 611
2957.45 608
2957.96 593
2958.47 622
2958.98 584
2959.50 577
2960.01 584
2960.52 619
2961.04 672
2961.55 646
2962.06 601
2962.58 607
2963.09 664
2963.60 717
2964.12 709
2964.63 737
2965.14 677
2965.66 623
2966.17 642
2966.68 701
2967.20 634
2967.71 617
2968.22 578
2968.74 763
2969.25 538
2969.77 501
2970.28 609
2970.79 648
2971.31 648
2971.82 630
2972.34 623
2972.85 639
2973.36 703
2973.88 650
2974.39 685
2974.91 725
2975.42 706
2975.94 683
2976.45 592
2976.96 606
2977.48 702
2977.99 618
2978.51 661
2979.02 649
2979.54 697
2980.05 710
2980.57 697
2981.08 677
2981.60 712
2982.11 831
2982.63 825
2983.14 740
2983.66 715
2984.17 714
2984.69 697
2985.20 710
2985.72 670
2986.23 719
2986.75 728
2987.26 685
2987.78 712
2988.29 745
2988.81 793
2989.32 643
2989.84 712
2990.36 796
2990.87 817
2991.39 772
2991.90 788
2992.42 791
2992.94 708
2993.45 779
2993.97 764
2994.48 731
2995.00 813
2995.51 739
2996.03 816
2996.55 874
2997.06 765
2997.58 779
2998.10 739
2998.61 744
2999.13 694
2999.65 743
3000.16 782
3000.68 776
3001.19 873
3001.71 944
3002.23 1025
3002.74 1153
3003.26 1129
3003.78 1251
3004.30 1403
3004.81 1488
3005.33 1261
3005.85 1260
3006.36 1320
3006.88 1355
3007.40 1079
3007.91 910
3008.43 942
3008.95 907
3009.47 986
3009.98 920
3010.50 923
3011.02 800
3011.54 650
3012.05 812
3012.57 867
3013.09 784
3013.61 828
3014.12 778
3014.64 832
3015.16 826
3015.68 736
3016.19 823
3016.71 750
3017.23 756
3017.75 733
3018.27 730
3018.78 751
3019.30 742
3019.82 894
3020.34 765
3020.86 666
3021.38 777
3021.89 710
3022.41 697
3022.93 703
3023.45 858
3023.97 751
3024.49 733
3025.01 729
3025.52 667
3026.04 812
3026.56 770
3027.08 716
3027.60 714
3028.12 687
3028.64 748
3029.16 688
3029.67 770
3030.19 638
3030.71 668
3031.23 754
3031.75 724
3032.27 706
3032.79 779
3033.31 855
3033.83 878
3034.35 744
3034.87 728
3035.39 724
3035.91 661
3036.43 734
3036.95 743
3037.47 654
3037.99 693
3038.50 704
3039.02 668
3039.54 641
3040.06 702
3040.58 687
3041.10 621
3041.62 687
3042.14 658
3042.66 681
3043.18 706
3043.70 865
3044.23 790
3044.75 817
3045.27 709
3045.79 687
3046.31 674
3046.83 655
3047.35 702
3047.87 627
3048.39 647
3048.91 730
3049.43 684
3049.95 633
3050.47 680
3050.99 748
3051.51 658
3052.03 674
3052.56 642
3053.08 633
3053.60 588
3054.12 702
3054.64 646
3055.16 687
3055.68 669
3056.20 707
3056.72 733
3057.25 704
3057.77 637
3058.29 697
3058.81 731
3059.33 607
3059.85 561
3060.38 580
3060.90 710
3061.42 687
3061.94 678
3062.46 797
3062.98 738
3063.51 839
3064.03 753
3064.55 708
3065.07 688
3065.59 759
3066.12 766
3066.64 740
3067.16 747
3067.68 814
3068.21 706
3068.73 725
3069.25 794
3069.77 663
3070.30 716
3070.82 768
3071.34 855
3071.86 655
3072.39 733
3072.91 738
3073.43 667
3073.95 733
3074.48 867
3075.00 806
3075.52 782
3076.05 748
3076.57 764
3077.09 779
3077.61 822
3078.14 840
3078.66 980
3079.18 897
3079.71 861
3080.23 932
3080.75 879
3081.28 806
3081.80 940
3082.32 1067
3082.85 984
3083.37 1040
3083.90 926
3084.42 843
3084.94 825
3085.47 997
3085.99 927
3086.51 877
3087.04 763
3087.56 777
3088.09 916
3088.61 835
3089.13 850
3089.66 975
3090.18 907
3090.71 843
3091.23 865
3091.76 946
3092.28 924
3092.80 909
3093.33 913
3093.85 885
3094.38 987
3094.90 914
3095.43 1032
3095.95 1156
3096.48 1173
3097.00 1022
3097.53 907
3098.05 1062
3098.58 1075
3099.10 1344
3099.63 1296
3100.15 1268
3100.68 1566
3101.20 1659
3101.73 2111
3102.25 2470
3102.78 2361
3103.30 2547
3103.83 2402
3104.35 2617
3104.88 2462
3105.40 2275
3105.93 2196
3106.45 1685
3106.98 1549
3107.51 1394
3108.03 1368
3108.56 1311
3109.08 1291
3109.61 1266
3110.13 1257
3110.66 1272
3111.19 1372
3111.71 1221
3112.24 1284
3112.76 1212
3113.29 1045
3113.82 1305
3114.34 1333
3114.87 1113
3115.40 1073
3115.92 971
3116.45 1103
3116.98 940
3117.50 1072
3118.03 913
3118.55 973
3119.08 1163
3119.61 1063
3120.13 1000
3120.66 873
3121.19 1079
3121.72 1237
3122.24 1154
3122.77 974
3123.30 1056
3123.82 1068
3124.35 1072
3124.88 1008
3125.40 959
3125.93 916
3126.46 957
3126.99 948
3127.51 831
3128.04 849
3128.57 949
3129.10 937
3129.62 825
3130.15 861
3130.68 852
3131.21 791
3131.73 775
3132.26 763
3132.79 721
3133.32 739
3133.85 742
3134.37 815
3134.90 858
3135.43 741
3135.96 739
3136.49 769
3137.01 730
3137.54 765
3138.07 728
3138.60 795
3139.13 780
3139.65 725
3140.18 716
3140.71 794
3141.24 766
3141.77 761
3142.30 837
3142.83 786
3143.35 702
3143.88 768
3144.41 786
3144.94 842
3145.47 775
3146.00 785
3146.53 857
3147.06 727
3147.59 703
3148.11 794
3148.64 834
3149.17 766
3149.70 776
3150.23 780
3150.76 751
3151.29 767
3151.82 844
3152.35 745
3152.88 679
3153.41 778
3153.94 878
3154.47 840
3155.00 867
3155.53 768
3156.06 786
3156.59 725
3157.12 919
3157.65 956
3158.18 826
3158.71 824
3159.24 827
3159.77 748
3160.30 849
3160.83 771
3161.36 870
3161.89 863
3162.42 856
3162.95 883
3163.48 886
3164.01 771
3164.54 891
3165.07 752
3165.60 707
3166.13 720
3166.66 808
3167.19 757
3167.72 684
3168.25 733
3168.78 668
3169.31 632
3169.85 678
3170.38 681
3170.91 693
3171.44 609
3171.97 632
3172.50 733
3173.03 808
3173.56 873
3174.09 857
3174.63 726
3175.16 768
3175.69 852
3176.22 866
3176.75 838
3177.28 843
3177.81 755
3178.35 657
3178.88 675
3179.41 816
3179.94 788
3180.47 679
3181.00 654
3181.54 669
3182.07 685
3182.60 654
3183.13 699
3183.66 705
3184.20 772
3184.73 812
3185.26 748
3185.79 759
3186.33 751
3186.86 796
3187.39 677
3187.92 643
3188.46 712
3188.99 600
3189.52 683
3190.05 694
3190.59 782
3191.12 758
3191.65 692
3192.18 712
3192.72 744
3193.25 657
3193.78 726
3194.32 758
3194.85 731
3195.38 786
3195.91 771
3196.45 664
3196.98 689
3197.51 680
3198.05 764
3198.58 835
3199.11 757
3199.65 729
3200.18 763
3200.71 752
3201.25 697
3201.78 727
3202.32 783
3202.85 818
3203.38 902
3203.92 889
3204.45 844
3204.98 824
3205.52 856
3206.05 713
3206.59 678
3207.12 775
3207.65 857
3208.19 778
3208.72 817
3209.26 829
3209.79 852
3210.32 892
3210.86 877
3211.39 981
3211.93 954
3212.46 893
3213.00 862
3213.53 929
3214.07 870
3214.60 859
3215.14 736
3215.67 786
3216.20 812
3216.74 753
3217.27 656
3217.81 730
3218.34 718
3218.88 714
3219.41 729
3219.95 731
3220.48 793
3221.02 729
3221.56 809
3222.09 937
3222.63 964
3223.16 973
3223.70 996
3224.23 981
3224.77 877
3225.30 879
3225.84 894
3226.37 884
3226.91 902
3227.45 845
3227.98 894
3228.52 819
3229.05 795
3229.59 883
3230.12 822
3230.66 822
3231.20 1049
3231.73 911
3232.27 832
3232.81 877
3233.34 928
3233.88 948
3234.41 912
3234.95 966
3235.49 1038
3236.02 890
3236.56 1000
3237.10 1062
3237.63 935
3238.17 1035
3238.71 967
3239.24 1015
3239.78 1002
3240.32 868
3240.85 952
3241.39 1026
3241.93 1144
3242.46 1016
3243.00 1006
3243.54 969
3244.07 952
3244.61 1034
3245.15 1074
3245.69 964
3246.22 991
3246.76 972
3247.30 1012
3247.84 989
3248.37 980
3248.91 1058
3249.45 1195
3249.99 1155
3250.52 1169
3251.06 1113
3251.60 1026
3252.14 1086
3252.67 996
3253.21 983
3253.75 1008
3254.29 1042
3254.83 1132
3255.36 1235
3255.90 1233
3256.44 1187
3256.98 1157
3257.52 1135
3258.05 1229
3258.59 1191
3259.13 1242
3259.67 1459
3260.21 1397
3260.75 1619
3261.29 1748
3261.82 1623
3262.36 1653
3262.90 1911
3263.44 1918
3263.98 2253
3264.52 2368
3265.06 2562
3265.60 2644
3266.13 2759
3266.67 2742
3267.21 2864
3267.75 3024
3268.29 2898
3268.83 3047
3269.37 2741
3269.91 2290
3270.45 2256
3270.99 1892
3271.53 1691
3272.07 1551
3272.60 1457
3273.14 1437
3273.68 1441
3274.22 1346
3274.76 1396
3275.30 1422
3275.84 1319
3276.38 1354
3276.92 1354
3277.46 1359
3278.00 1272
3278.54 1319
3279.08 1314
3279.62 1258
3280.16 1357
3280.70 1411
3281.24 1404
3281.78 1406
3282.32 1402
3282.86 1187
3283.40 1243
3283.94 1252
3284.48 1286
3285.02 1447
3285.56 1500
3286.11 1504
3286.65 1382
3287.19 1375
3287.73 1447
3288.27 1511
3288.81 1540
3289.35 1539
3289.89 1614
3290.43 1524
3290.97 1529
3291.51 1539
3292.05 1568
3292.60 1557
3293.14 1464
3293.68 1661
3294.22 1867
3294.76 1700
3295.30 1841
3295.84 1815
3296.38 1963
3296.93 2051
3297.47 1971
3298.01 1817
3298.55 1670
3299.09 1714
3299.63 1621
3300.18 1684
3300.72 1757
3301.26 1542
3301.80 1556
3302.34 1648
3302.89 1622
3303.43 1542
3303.97 1537
3304.51 1645
3305.05 1687
3305.60 1564
3306.14 1451
3306.68 1377
3307.22 1636
3307.76 1614
3308.31 1437
3308.85 1317
3309.39 1278
3309.93 1448
3310.48 1526
3311.02 1303
3311.56 1253
3312.11 1390
3312.65 1384
3313.19 1418
3313.73 1523
3314.28 1451
3314.82 1615
3315.36 1493
3315.91 1442
3316.45 1572
3316.99 1558
3317.53 1731
3318.08 1740
3318.62 1770
3319.16 2028
3319.71 2082
3320.25 2188
3320.79 2125
3321.34 2006
3321.88 1867
3322.43 1987
3322.97 1901
3323.51 1913
3324.06 1705
3324.60 1701
3325.14 1817
3325.69 1771
3326.23 1769
3326.78 1722
3327.32 1792
3327.86 1824
3328.41 1898
3328.95 1910
3329.50 1923
3330.04 1994
3330.58 2095
3331.13 2637
3331.67 3145
3332.22 3761
3332.76 4452
3333.31 5490
3333.85 6210
3334.39 7514
3334.94 8559
3335.48 9780
3336.03 10679
3336.57 10933
3337.12 10826
3337.66 10585
3338.21 9308
3338.75 7900
3339.30 7025
3339.84 6156
3340.39 5027
3340.93 4134
3341.48 3526
3342.02 2902
3342.57 2556
3343.11 2419
3343.66 2126
3344.20 1953
3344.75 1723
3345.29 1555
3345.84 1740
3346.39 1666
3346.93 1648
3347.48 1569
3348.02 1661
3348.57 1806
3349.11 1784
3349.66 1738
3350.21 2079
3350.75 2168
3351.30 2080
3351.84 2347
3352.39 2309
3352.94 2182
3353.48 2208
3354.03 2107
3354.57 1937
3355.12 1922
3355.67 1823
3356.21 1801
3356.76 1835
3357.31 1714
3357.85 1671
3358.40 1724
3358.94 1594
3359.49 1577
3360.04 1618
3360.58 1567
3361.13 1572
3361.68 1553
3362.22 1507
3362.77 1547
3363.32 1777
3363.87 1716
3364.41 1506
3364.96 1579
3365.51 1691
3366.05 1666
3366.60 1516
3367.15 1648
3367.70 1730
3368.24 1725
3368.79 1726
3369.34 1671
3369.88 1881
3370.43 2029
3370.98 1994
3371.53 1994
3372.07 2241
3372.62 2393
3373.17 2396
3373.72 2527
3374.27 2734
3374.81 2631
3375.36 2703
3375.91 2650
3376.46 2670
3377.01 2134
3377.55 2015
3378.10 1905
3378.65 1866
3379.20 1710
3379.75 1710
3380.29 1745
3380.84 1625
3381.39 1675
3381.94 1651
3382.49 1620
3383.04 1555
3383.58 1584
3384.13 1715
3384.68 1726
3385.23 1590
3385.78 1538
3386.33 1563
3386.88 1512
3387.43 1266
3387.97 1245
3388.52 1324
3389.07 1232
3389.62 1204
3390.17 1251
3390.72 1159
3391.27 1109
3391.82 1141
3392.37 1253
3392.92 1233
3393.47 1216
3394.02 1157
3394.56 1238
3395.11 1126
3395.66 1191
3396.21 1146
3396.76 1117
3397.31 1075
3397.86 1112
3398.41 970
3398.96 1091
3399.51 1130
3400.06 1119
3400.61 1144
3401.16 1089
3401.71 1089
3402.26 1106
3402.81 1049
3403.36 1207
3403.91 1096
3404.46 1104
3405.01 957
3405.56 1092
3406.11 1071
3406.66 1114
3407.21 1085
3407.76 1071
3408.32 1129
3408.87 1115
3409.42 1168
3409.97 1348
3410.52 1292
3411.07 1371
3411.62 1431
3412.17 1476
3412.72 1483
3413.27 1517
3413.82 1501
3414.37 1521
3414.93 1402
3415.48 1330
3416.03 1364
3416.58 1183
3417.13 1006
3417.68 960
3418.23 968
3418.78 993
3419.34 1035
3419.89 1047
3420.44 964
3420.99 957
3421.54 1070
3422.09 1013
3422.65 919
3423.20 969
3423.75 1070
3424.30 958
3424.85 963
3425.40 938
3425.96 941
3426.51 1049
3427.06 922
3427.61 914
3428.16 1011
3428.72 903
3429.27 884
3429.82 955
3430.37 970
3430.93 901
3431.48 936
3432.03 899
3432.58 920
3433.14 808
3433.69 801
3434.24 934
3434.79 854
3435.35 929
3435.90 897
3436.45 792
3437.00 788
3437.56 961
3438.11 872
3438.66 805
3439.22 969
3439.77 986
3440.32 908
3440.88 960
3441.43 974
3441.98 915
3442.54 890
3443.09 798
3443.64 904
3444.20 939
3444.75 903
3445.30 882
3445.86 944
3446.41 884
3446.96 766
3447.52 891
3448.07 858
3448.63 905
3449.18 897
3449.73 908
3450.29 861
3450.84 786
3451.39 918
3451.95 1006
3452.50 883
3453.06 809
3453.61 792
3454.17 795
3454.72 850
3455.27 862
3455.83 799
3456.38 722
3456.94 746
3457.49 855
3458.05 813
3458.60 787
3459.16 792
3459.71 973
3460.27 892
3460.82 835
3461.37 869
3461.93 856
3462.48 759
3463.04 746
3463.59 782
3464.15 761
3464.70 874
3465.26 844
3465.82 824
3466.37 882
3466.93 827
3467.48 810
3468.04 835
3468.59 845
3469.15 857
3469.70 1059
3470.26 1020
3470.81 987
3471.37 954
3471.92 890
3472.48 1145
3473.04 972
3473.59 917
3474.15 1015
3474.70 1037
3475.26 1008
3475.82 880
3476.37 893
3476.93 954
3477.48 925
3478.04 865
3478.60 1081
3479.15 1139
3479.71 1028
3480.27 1001
3480.82 896
3481.38 965
3481.93 922
3482.49 951
3483.05 1148
3483.60 1063
3484.16 1165
3484.72 1182
3485.27 1187
3485.83 1353
3486.39 1274
3486.94 1185
3487.50 1403
3488.06 1334
3488.62 1281
3489.17 1671
3489.73 2107
3490.29 2395
3490.84 2743
3491.40 2791
3491.96 3115
3492.52 3305
3493.07 3598
3493.63 3585
3494.19 3006
3494.75 2880
3495.30 2609
3495.86 2334
3496.42 2084
3496.98 1781
3497.53 1625
3498.09 1663
3498.65 1513
3499.21 1447
3499.76 1535
3500.32 1637
3500.88 1616
3501.44 1693
3502.00 1527
3502.56 1395
3503.11 1575
3503.67 1472
3504.23 1461
3504.79 1474
3505.35 1404
3505.90 1527
3506.46 1434
3507.02 1306
3507.58 1401
3508.14 1339
3508.70 1319
3509.26 1246
3509.81 1282
3510.37 1222
3510.93 1035
3511.49 1146
3512.05 1108
3512.61 1142
3513.17 1073
3513.73 1064
3514.29 1016
3514.84 972
3515.40 1061
3515.96 980
3516.52 884
3517.08 939
3517.64 939
3518.20 1013
3518.76 955
3519.32 1056
3519.88 876
3520.44 875
3521.00 964
3521.56 908
3522.12 974
3522.68 926
3523.24 999
3523.80 966
3524.36 899
3524.92 817
3525.48 875
3526.04 880
3526.60 788
3527.16 738
3527.72 828
3528.28 834
3528.84 914
3529.40 940
3529.96 842
3530.52 820
3531.08 1001
3531.64 975
3532.20 881
3532.76 768
3533.32 971
3533.88 865
3534.44 869
3535.00 919
3535.56 942
3536.12 864
3536.68 773
3537.25 824
3537.81 871
3538.37 769
3538.93 833
3539.49 831
3540.05 918
3540.61 884
3541.17 861
3541.73 863
3542.30 829
3542.86 735
3543.42 774
3543.98 754
3544.54 693
3545.10 826
3545.66 833
3546.23 795
3546.79 900
3547.35 821
3547.91 764
3548.47 807
3549.03 858
3549.60 828
3550.16 792
3550.72 871
3551.28 770
3551.84 692
3552.41 691
3552.97 713
3553.53 671
3554.09 605
3554.65 634
3555.22 634
3555.78 625
3556.34 661
3556.90 712
3557.47 626
3558.03 736
3558.59 806
3559.15 727
3559.72 829
3560.28 798
3560.84 781
3561.41 771
3561.97 815
3562.53 666
3563.09 712
3563.66 676
3564.22 779
3564.78 812
3565.35 774
3565.91 755
3566.47 647
3567.04 630
3567.60 685
3568.16 751
3568.73 694
3569.29 688
3569.85 638
3570.42 659
3570.98 680
3571.54 668
3572.11 664
3572.67 740
3573.23 761
3573.80 688
3574.36 696
3574.93 699
3575.49 674
3576.05 632
3576.62 757
3577.18 728
3577.75 694
3578.31 690
3578.87 776
3579.44 705
3580.00 727
3580.57 644
3581.13 767
3581.70 730
3582.26 697
3582.82 832
3583.39 688
3583.95 617
3584.52 730
3585.08 771
3585.65 629
3586.21 576
3586.78 596
3587.34 578
3587.91 657
3588.47 721
3589.04 654
3589.60 761
3590.17 735
3590.73 659
3591.30 713
3591.86 676
3592.43 732
3592.99 655
3593.56 571
3594.12 709
3594.69 651
3595.25 603
3595.82 625
3596.39 645
3596.95 671
3597.52 660
3598.08 650
3598.65 683
3599.21 662
3599.78 711
3600.35 716
3600.91 595
3601.48 710
3602.04 670
3602.61 579
3603.18 636
3603.74 638
3604.31 684
3604.87 729
3605.44 725
3606.01 668
3606.57 671
3607.14 654
3607.71 579
3608.27 609
3608.84 632
3609.41 619
3609.97 530
3610.54 449
3611.11 496
3611.67 527
3612.24 518
3612.81 582
3613.37 713
3613.94 637
3614.51 681
3615.07 742
3615.64 711
3616.21 684
3616.77 659
3617.34 704
3617.91 774
3618.48 775
3619.04 695
3619.61 634
3620.18 702
3620.75 749
3621.31 677
3621.88 580
3622.45 653
3623.02 654
3623.58 633
3624.15 650
3624.72 655
3625.29 610
3625.86 733
3626.42 631
3626.99 593
3627.56 603
3628.13 612
3628.70 608
3629.26 631
3629.83 541
3630.40 600
3630.97 605
3631.54 607
3632.10 591
3632.67 558
3633.24 613
3633.81 662
3634.38 694
3634.95 602
3635.52 541
3636.08 619
3636.65 555
3637.22 565
3637.79 569
3638.36 597
3638.93 591
3639.50 587
3640.07 612
3640.64 573
3641.20 674
3641.77 665
3642.34 650
3642.91 639
3643.48 608
3644.05 631
3644.62 634
3645.19 681
3645.76 585
3646.33 590
3646.90 578
3647.47 575
3648.04 654
3648.61 686
3649.18 631
3649.75 581
3650.32 597
3650.89 703
3651.46 661
3652.03 695
3652.60 705
3653.17 748
3653.74 695
3654.31 709
3654.88 630
3655.45 672
3656.02 768
3656.59 649
3657.16 630
3657.73 608
3658.30 633
3658.87 587
3659.44 589
3660.01 576
3660.58 669
3661.15 631
3661.72 657
3662.29 649
3662.86 718
3663.43 730
3664.00 795
3664.58 716
3665.15 637
3665.72 665
3666.29 715
3666.86 774
3667.43 679
3668.00 699
3668.57 733
3669.14 806
3669.72 790
3670.29 685
3670.86 713
3671.43 639
3672.00 628
3672.57 659
3673.14 804
3673.72 684
3674.29 660
3674.86 662
3675.43 654
3676.00 615
3676.57 718
3677.15 713
3677.72 724
3678.29 771
3678.86 640
3679.43 713
3680.01 702
3680.58 610
3681.15 647
3681.72 586
3682.29 629
3682.87 632
3683.44 710
3684.01 649
3684.58 542
3685.16 666
3685.73 555
3686.30 559
3686.87 570
3687.45 584
3688.02 686
3688.59 660
3689.17 650
3689.74 714
3690.31 709
3690.88 645
3691.46 580
3692.03 733
3692.60 569
3693.18 569
3693.75 601
3694.32 551
3694.90 639
3695.47 596
3696.04 608
3696.62 594
3697.19 585
3697.76 602
3698.34 635
3698.91 601
3699.48 524
3700.06 657
3700.63 631
3701.21 562
3701.78 592
3702.35 586
3702.93 560
3703.50 595
3704.07 538
3704.65 563
3705.22 572
3705.80 659
3706.37 603
3706.95 607
3707.52 648
3708.09 670
3708.67 544
3709.24 611
3709.82 718
3710.39 692
3710.97 625
3711.54 620
3712.11 645
3712.69 620
3713.26 591
3713.84 657
3714.41 579
3714.99 559
3715.56 507
3716.14 557
3716.71 555
3717.29 533
3717.86 516
3718.44 596
3719.01 595
3719.59 669
3720.16 679
3720.74 691
3721.31 579
3721.89 515
3722.47 572
3723.04 512
3723.62 520
3724.19 554
3724.77 500
3725.34 582
3725.92 573
3726.49 502
3727.07 552
3727.65 531
3728.22 675
3728.80 639
3729.37 664
3729.95 592
3730.53 598
3731.10 492
3731.68 591
3732.25 646
3732.83 691
3733.41 679
3733.98 547
3734.56 602
3735.14 591
3735.71 613
3736.29 639
3736.86 482
3737.44 579
3738.02 618
3738.59 607
3739.17 553
3739.75 567
3740.32 617
3740.90 512
3741.48 564
3742.06 608
3742.63 577
3743.21 616
3743.79 614
3744.36 547
3744.94 584
3745.52 586
3746.09 565
3746.67 607
3747.25 523
3747.83 544
3748.40 609
3748.98 615
3749.56 532
3750.14 532
3750.71 628
3751.29 617
3751.87 582
3752.45 636
3753.03 540
3753.60 470
3754.18 505
3754.76 630
3755.34 598
3755.91 599
3756.49 628
3757.07 668
3757.65 588
3758.23 587
3758.81 574
3759.38 590
3759.96 649
3760.54 632
3761.12 612
3761.70 574
3762.28 671
3762.85 606
3763.43 621
3764.01 593
3764.59 580
3765.17 640
3765.75 646
3766.33 586
3766.90 608
3767.48 607
3768.06 663
3768.64 559
3769.22 591
3769.80 664
3770.38 631
3770.96 532
3771.54 535
3772.12 649
3772.70 669
3773.27 691
3773.85 702
3774.43 684
3775.01 656
3775.59 568
3776.17 691
3776.75 597
3777.33 609
3777.91 585
3778.49 541
3779.07 562
3779.65 573
3780.23 492
3780.81 485
3781.39 574
3781.97 574
3782.55 562
3783.13 583
3783.71 605
3784.29 595
3784.87 534
3785.45 511
3786.03 522
3786.61 557
3787.19 528
3787.77 544
3788.35 521
3788.93 570
3789.51 678
3790.09 680
3790.67 626
3791.26 669
3791.84 631
3792.42 596
3793.00 573
3793.58 656
3794.16 625
3794.74 568
3795.32 500
3795.90 514
3796.48 558
3797.07 602
3797.65 543
3798.23 564
3798.81 647
3799.39 580
3799.97 591
3800.55 578
3801.13 611
3801.72 641
3802.30 661
3802.88 540
3803.46 485
3804.04 562
3804.62 591
3805.21 615
3805.79 565
3806.37 600
3806.95 625
3807.53 648
3808.12 500
3808.70 596
3809.28 585
3809.86 754
3810.44 758
3811.03 655
3811.61 540
3812.19 613
3812.77 666
3813.36 573
3813.94 639
3814.52 760
3815.10 726
3815.69 667
3816.27 594
3816.85 518
3817.43 630
3818.02 658
3818.60 645
3819.18 534
3819.76 544
3820.35 618
3820.93 597
3821.51 557
3822.10 558
3822.68 587
3823.26 563
3823.85 511
3824.43 539
3825.01 595
3825.60 644
3826.18 531
3826.76 498
3827.35 517
3827.93 549
3828.51 580
3829.10 589
3829.68 553
3830.26 460
3830.85 555
3831.43 569
3832.02 507
3832.60 580
3833.18 588
3833.77 564
3834.35 604
3834.93 591
3835.52 504
3836.10 534
3836.69 638
3837.27 585
3837.86 548
3838.44 532
3839.02 585
3839.61 545
3840.19 470
3840.78 545
3841.36 579
3841.95 654
3842.53 647
3843.12 607
3843.70 539
3844.29 580
3844.87 561
3845.46 592
3846.04 580
3846.63 637
3847.21 578
3847.80 573
3848.38 604
3848.97 562
3849.55 541
3850.14 477
3850.72 475
3851.31 515
3851.89 532
3852.48 495
3853.06 591
3853.65 613
3854.23 582
3854.82 567
3855.40 489
3855.99 530
3856.58 538
3857.16 553
3857.75 660
3858.33 565
3858.92 604
3859.50 578
3860.09 557
3860.68 559
3861.26 576
3861.85 503
3862.43 570
3863.02 607
3863.61 650
3864.19 590
3864.78 584
3865.37 668
3865.95 556
3866.54 505
3867.13 564
3867.71 568
3868.30 578
3868.89 572
3869.47 545
3870.06 577
3870.65 618
3871.23 649
3871.82 606
3872.41 559
3872.99 538
3873.58 554
3874.17 559
3874.75 594
3875.34 563
3875.93 623
3876.52 632
3877.10 607
3877.69 556
3878.28 558
3878.86 611
3879.45 592
3880.04 514
3880.63 552
3881.21 552
3881.80 575
3882.39 627
3882.98 655
3883.57 553
3884.15 505
3884.74 553
3885.33 596
3885.92 639
3886.50 639
3887.09 656
3887.68 668
3888.27 667
3888.86 607
3889.45 662
3890.03 609
3890.62 606
3891.21 579
3891.80 652
3892.39 655
3892.98 597
3893.56 553
3894.15 583
3894.74 655
3895.33 559
3895.92 564
3896.51 674
3897.10 632
3897.68 560
3898.27 550
3898.86 543
3899.45 574
3900.04 641
3900.63 567
3901.22 610
3901.81 623
3902.40 627
3902.99 549
3903.57 600
3904.16 624
3904.75 607
3905.34 569
3905.93 666
3906.52 764
3907.11 544
3907.70 563
3908.29 620
3908.88 680
3909.47 605
3910.06 649
3910.65 637
3911.24 643
3911.83 612
3912.42 560
3913.01 553
3913.60 564
3914.19 608
3914.78 542
3915.37 525
3915.96 579
3916.55 598
3917.14 536
3917.73 497
3918.32 616
3918.91 552
3919.50 568
3920.09 548
3920.68 555
3921.27 647
3921.86 541
3922.45 585
3923.05 626
3923.64 542
3924.23 547
3924.82 549
3925.41 555
3926.00 578
3926.59 570
3927.18 624
3927.77 558
3928.36 581
3928.95 515
3929.55 555
3930.14 456
3930.73 467
3931.32 498
3931.91 570
3932.50 507
3933.09 479
3933.69 609
3934.28 452
3934.87 453
3935.46 508
3936.05 603
3936.64 586
3937.24 539
3937.83 520
3938.42 616
3939.01 563
3939.60 539
3940.20 570
3940.79 616
3941.38 561
3941.97 627
3942.56 603
3943.16 583
3943.75 546
3944.34 544
3944.93 544
3945.53 544
3946.12 546
3946.71 575
3947.30 635
3947.90 561
3948.49 507
3949.08 571
3949.67 567
3950.27 472
3950.86 473
3951.45 501
3952.05 544
3952.64 540
3953.23 498
3953.82 581
3954.42 563
3955.01 564
3955.60 537
3956.20 487
3956.79 486
3957.38 632
3957.98 610
3958.57 569
3959.16 594
3959.76 661
3960.35 679
3960.94 629
3961.54 625
3962.13 605
3962.73 545
3963.32 629
3963.91 658
3964.51 561
3965.10 656
3965.69 725
3966.29 614
3966.88 674
3967.48 634
3968.07 672
3968.66 642
3969.26 652
3969.85 633
3970.45 621
3971.04 578
3971.64 624
3972.23 551
3972.82 559
3973.42 556
3974.01 622
3974.61 559
3975.20 693
3975.80 747
3976.39 716
3976.99 730
3977.58 686
3978.18 706
3978.77 726
3979.37 681
3979.96 673
3980.56 735
3981.15 701
3981.75 629
3982.34 595
3982.94 678
3983.53 638
3984.13 504
3984.72 738
3985.32 657
3985.91 795
3986.51 774
3987.11 679
3987.70 686
3988.30 649
3988.89 630
3989.49 630
3990.08 652
3990.68 567
3991.28 623
3991.87 720
3992.47 692
3993.06 700
3993.66 706
3994.26 610
3994.85 596
3995.45 721
3996.04 754
3996.64 810
3997.24 700
3997.83 749
3998.43 636
3999.03 668
3999.62 714
4000.22 725
4000.81 764
4001.41 661
4002.01 547
4002.60 595
4003.20 677
4003.80 679
4004.40 556
4004.99 672
4005.59 699
4006.19 655
4006.78 562
4007.38 585
4007.98 520
4008.57 550
4009.17 636
4009.77 548
4010.37 586
4010.96 608
4011.56 646
4012.16 629
4012.76 563
4013.35 533
4013.95 545
4014.55 546
4015.15 614
4015.74 634
4016.34 538
4016.94 547
4017.54 603
4018.13 654
4018.73 691
4019.33 655
4019.93 664
4020.53 593
4021.12 580
4021.72 597
4022.32 671
4022.92 617
4023.52 679
4024.12 727
4024.71 649
4025.31 721
4025.91 726
4026.51 710
4027.11 734
4027.71 706
4028.30 769
4028.90 830
4029.50 793
4030.10 772
4030.70 692
4031.30 767
4031.90 703
4032.50 736
4033.10 699
4033.69 648
4034.29 637
4034.89 745
4035.49 695
4036.09 696
4036.69 667
4037.29 612
4037.89 638
4038.49 667
4039.09 530
4039.69 512
4040.29 658
4040.89 573
4041.49 510
4042.08 565
4042.68 608
4043.28 590
4043.88 547
4044.48 503
4045.08 543
4045.68 617
4046.28 609
4046.88 542
4047.48 546
4048.08 532
4048.68 524
4049.28 561
4049.88 520
4050.48 635
4051.08 623
4051.69 640
4052.29 590
4052.89 587
4053.49 597
4054.09 617
4054.69 550
4055.29 524
4055.89 534
4056.49 544
4057.09 593
4057.69 557
4058.29 571
4058.89 589
4059.49 539
4060.09 517
4060.70 573
4061.30 590
4061.90 607
4062.50 636
4063.10 609
4063.70 592
4064.30 505
4064.90 445
4065.51 532
4066.11 536
4066.71 502
4067.31 607
4067.91 602
4068.51 603
4069.11 604
4069.72 563
4070.32 526
4070.92 554
4071.52 558
4072.12 547
4072.73 604
4073.33 565
4073.93 627
4074.53 585
4075.13 554
4075.74 557
4076.34 470
4076.94 583
4077.54 523
4078.14 477
4078.75 551
4079.35 515
4079.95 464
4080.55 541
4081.16 507
4081.76 552
4082.36 549
4082.96 588
4083.57 496
4084.17 463
4084.77 543
4085.38 544
4085.98 568
4086.58 614
4087.18 667
4087.79 510
4088.39 536
4088.99 529
4089.60 554
4090.20 563
4090.80 565
4091.41 519
4092.01 599
4092.61 574
4093.22 556
4093.82 538
4094.42 583
4095.03 534
4095.63 535
4096.23 500
4096.84 497
4097.44 477
4098.05 521
4098.65 589
4099.25 655
4099.86 569
4100.46 544
4101.06 483
4101.67 547
4102.27 503
4102.88 518
4103.48 536
4104.09 530
4104.69 402
4105.29 542
4105.90 584
4106.50 497
4107.11 548
4107.71 567
4108.32 451
4108.92 481
4109.53 545
4110.13 570
4110.74 482
4111.34 571
4111.94 592
4112.55 591
4113.15 571
4113.76 547
4114.36 503
4114.97 548
4115.57 589
4116.18 477
4116.78 469
4117.39 592
4118.00 551
4118.60 499
4119.21 510
4119.81 521
4120.42 560
4121.02 551
4121.63 500
4122.23 546
4122.84 554
4123.44 549
4124.05 497
4124.66 464
4125.26 507
4125.87 462
4126.47 485
4127.08 491
4127.68 474
4128.29 463
4128.90 482
4129.50 513
4130.11 529
4130.72 484
4131.32 625
4131.93 554
4132.53 580
4133.14 533
4133.75 520
4134.35 541
4134.96 541
4135.57 493
4136.17 495
4136.78 569
4137.39 555
4137.99 534
4138.60 629
4139.21 541
4139.81 552
4140.42 603
4141.03 490
4141.63 528
4142.24 557
4142.85 582
4143.46 618
4144.06 581
4144.67 666
4145.28 568
4145.88 624
4146.49 630
4147.10 552
4147.71 521
4148.31 546
4148.92 637
4149.53 571
4150.14 557
4150.74 548
4151.35 532
4151.96 521
4152.57 514
4153.18 527
4153.78 554
4154.39 516
4155.00 474
4155.61 476
4156.22 526
4156.82 465
4157.43 523
4158.04 540
4158.65 527
4159.26 508
4159.86 497
4160.47 579
4161.08 536
4161.69 516
4162.30 536
4162.91 503
4163.52 595
4164.12 557
4164.73 492
4165.34 491
4165.95 607
4166.56 656
4167.17 569
4167.78 585
4168.39 535
4168.99 568
4169.60 571
4170.21 465
4170.82 516
4171.43 495
4172.04 547
4172.65 477
4173.26 531
4173.87 543
4174.48 444
4175.09 482
4175.70 506
4176.31 600
4176.92 522
4177.53 550
4178.13 633
4178.74 577
4179.35 526
4179.96 567
4180.57 589
4181.18 462
4181.79 561
4182.40 533
4183.01 560
4183.62 601
4184.23 643
4184.84 596
4185.45 505
4186.06 477
4186.67 589
4187.29 561
4187.90 552
4188.51 548
4189.12 548
4189.73 470
4190.34 472
4190.95 545
4191.56 522
4192.17 525
4192.78 597
4193.39 535
4194.00 538
4194.61 555
4195.22 580
4195.83 573
4196.45 596
4197.06 536
4197.67 506
4198.28 582
4198.89 582
4199.50 537
4200.11 522
4200.72 489
4201.33 523
4201.95 506
4202.56 502
4203.17 517
4203.78 539
4204.39 588
4205.00 470
4205.62 491
4206.23 473
4206.84 456
4207.45 415
4208.06 448
4208.67 474
4209.29 557
4209.90 532
4210.51 497
4211.12 510
4211.73 503
4212.35 545
4212.96 501
4213.57 511
4214.18 584
4214.80 520
4215.41 520
4216.02 566
4216.63 497
4217.25 539
4217.86 525
4218.47 462
4219.08 511
4219.70 560
4220.31 625
4220.92 675
4221.53 729
4222.15 742
4222.76 636
4223.37 563
4223.99 613
4224.60 568
4225.21 641
4225.83 616
4226.44 566
4227.05 652
4227.66 560
4228.28 516
4228.89 543
4229.51 606
4230.12 556
4230.73 604
4231.35 639
4231.96 683
4232.57 744
4233.19 668
4233.80 717
4234.41 717
4235.03 807
4235.64 774
4236.26 697
4236.87 701
4237.48 796
4238.10 651
4238.71 611
4239.33 598
4239.94 627
4240.55 590
4241.17 524
4241.78 542
4242.40 574
4243.01 553
4243.63 575
4244.24 608
4244.85 529
4245.47 530
4246.08 589
4246.70 520
4247.31 520
4247.93 514
4248.54 651
4249.16 568
4249.77 567
4250.39 546
4251.00 552
4251.62 565
4252.23 529
4252.85 558
4253.46 622
4254.08 639
4254.69 596
4255.31 525
4255.92 562
4256.54 583
4257.15 537
4257.77 494
4258.39 567
4259.00 610
4259.62 662
4260.23 630
4260.85 496
4261.46 638
4262.08 608
4262.69 582
4263.31 556
4263.93 610
4264.54 626
4265.16 512
4265.77 570
4266.39 623
4267.01 655
4267.62 655
4268.24 636
4268.86 553
4269.47 546
4270.09 574
4270.70 580
4271.32 637
4271.94 555
4272.55 532
4273.17 633
4273.79 623
4274.40 596
4275.02 547
4275.64 548
4276.25 590
4276.87 558
4277.49 480
4278.10 548
4278.72 618
4279.34 582
4279.96 580
4280.57 547
4281.19 478
4281.81 533
4282.42 553
4283.04 508
4283.66 602
4284.28 487
4284.89 539
4285.51 576
4286.13 630
4286.75 582
4287.36 518
4287.98 560
4288.60 596
4289.22 514
4289.83 519
4290.45 545
4291.07 514
4291.69 586
4292.31 578
4292.92 541
4293.54 598
4294.16 662
4294.78 568
4295.40 597
4296.01 521
4296.63 591
4297.25 664
4297.87 591
4298.49 570
4299.11 517
4299.72 527
4300.34 566
4300.96 651
4301.58 642
4302.20 574
4302.82 607
4303.44 629
4304.06 684
4304.67 672
4305.29 528
4305.91 548
4306.53 573
4307.15 537
4307.77 580
4308.39 582
4309.01 614
4309.63 596
4310.25 683
4310.86 581
4311.48 565
4312.10 612
4312.72 562
4313.34 515
4313.96 567
4314.58 627
4315.20 636
4315.82 606
4316.44 612
4317.06 594
4317.68 507
4318.30 523
4318.92 546
4319.54 537
4320.16 613
4320.78 613
4321.40 583
4322.02 598
4322.64 622
4323.26 650
4323.88 678
4324.50 665
4325.12 702
4325.74 787
4326.36 672
4326.98 782
4327.60 756
4328.22 707
4328.84 652
4329.46 772
4330.08 817
4330.71 803
4331.33 815
4331.95 756
4332.57 688
4333.19 862
4333.81 908
4334.43 843
4335.05 915
4335.67 1037
4336.29 972
4336.91 992
4337.54 1156
4338.16 1177
4338.78 1200
4339.40 1367
4340.02 1171
4340.64 1137
4341.26 1092
4341.89 1077
4342.51 980
4343.13 1078
4343.75 1213
4344.37 1301
4344.99 1354
4345.62 1560
4346.24 1564
4346.86 1611
4347.48 1699
4348.10 1743
4348.73 1665
4349.35 1446
4349.97 1286
4350.59 1188
4351.21 1018
4351.84 973
4352.46 989
4353.08 788
4353.70 758
4354.33 847
4354.95 859
4355.57 843
4356.19 774
4356.82 743
4357.44 822
4358.06 857
4358.68 812
4359.31 815
4359.93 794
4360.55 798
4361.17 806
4361.80 674
4362.42 727
4363.04 760
4363.67 718
4364.29 766
4364.91 643
4365.54 805
4366.16 763
4366.78 791
4367.41 767
4368.03 751
4368.65 676
4369.28 635
4369.90 565
4370.52 566
4371.15 633
4371.77 654
4372.39 768
4373.02 753
4373.64 552
4374.27 558
4374.89 639
4375.51 728
4376.14 661
4376.76 645
4377.39 669
4378.01 655
4378.63 691
4379.26 714
4379.88 698
4380.51 686
4381.13 633
4381.75 743
4382.38 678
4383.00 686
4383.63 678
4384.25 640
4384.88 730
4385.50 733
4386.13 653
4386.75 648
4387.38 676
4388.00 677
4388.63 526
4389.25 588
4389.88 591
4390.50 657
4391.13 510
4391.75 522
4392.38 572
4393.00 588
4393.63 597
4394.25 589
4394.88 615
4395.50 569
4396.13 561
4396.75 583
4397.38 621
4398.00 571
4398.63 515
4399.26 494
4399.88 603
4400.51 577
4401.13 645
4401.76 608
4402.38 593
4403.01 616
4403.64 623
4404.26 625
4404.89 654
4405.51 571
4406.14 608
4406.77 522
4407.39 604
4408.02 661
4408.64 577
4409.27 639
4409.90 751
4410.52 588
4411.15 590
4411.78 607
4412.40 563
4413.03 501
4413.66 561
4414.28 617
4414.91 567
4415.54 536
4416.16 483
4416.79 609
4417.42 642
4418.04 635
4418.67 634
4419.30 575
4419.93 597
4420.55 599
4421.18 552
4421.81 539
4422.43 540
4423.06 575
4423.69 599
4424.32 621
4424.94 639
4425.57 599
4426.20 552
4426.83 514
4427.45 440
4428.08 496
4428.71 554
4429.34 560
4429.96 508
4430.59 587
4431.22 552
4431.85 568
4432.48 579
4433.10 585
4433.73 617
4434.36 627
4434.99 713
4435.62 618
4436.24 617
4436.87 548
4437.50 521
4438.13 599
4438.76 675
4439.39 649
4440.02 576
4440.64 526
4441.27 558
4441.90 590
4442.53 588
4443.16 709
4443.79 656
4444.42 603
4445.04 568
4445.67 558
4446.30 620
4446.93 634
4447.56 679
4448.19 588
4448.82 581
4449.45 587
4450.08 614
4450.71 649
4451.34 613
4451.97 659
4452.59 647
4453.22 648
4453.85 641
4454.48 594
4455.11 542
4455.74 653
4456.37 684
4457.00 723
4457.63 630
4458.26 717
4458.89 718
4459.52 616
4460.15 534
4460.78 483
4461.41 580
4462.04 609
4462.67 549
4463.30 545
4463.93 511
4464.56 518
4465.19 590
4465.82 497
4466.45 551
4467.08 585
4467.71 478
4468.34 510
4468.97 542
4469.61 598
4470.24 604
4470.87 621
4471.50 668
4472.13 535
4472.76 504
4473.39 548
4474.02 496
4474.65 460
4475.28 448
4475.91 506
4476.54 605
4477.18 589
4477.81 513
4478.44 530
4479.07 557
4479.70 514
4480.33 468
4480.96 492
4481.59 494
4482.23 547
4482.86 572
4483.49 638
4484.12 656
4484.75 603
4485.38 520
4486.02 557
4486.65 598
4487.28 624
4487.91 551
4488.54 582
4489.18 637
4489.81 529
4490.44 652
4491.07 600
4491.70 523
4492.34 572
4492.97 562
4493.60 540
4494.23 531
4494.87 468
4495.50 505
4496.13 597
4496.76 622
4497.40 540
4498.03 589
4498.66 631
4499.29 724
4499.93 686
4500.56 644
4501.19 670
4501.82 715
4502.46 648
4503.09 724
4503.72 698
4504.36 624
4504.99 544
4505.62 644
4506.26 605
4506.89 672
4507.52 618
4508.16 614
4508.79 613
4509.42 593
4510.06 588
4510.69 575
4511.32 561
4511.96 578
4512.59 588
4513.22 582
4513.86 627
4514.49 478
4515.13 504
4515.76 573
4516.39 497
4517.03 534
4517.66 550
4518.30 548
4518.93 523
4519.56 490
4520.20 480
4520.83 541
4521.47 587
4522.10 541
4522.73 534
4523.37 569
4524.00 516
4524.64 584
4525.27 643
4525.91 545
4526.54 577
4527.18 530
4527.81 516
4528.45 594
4529.08 483
4529.72 534
4530.35 670
4530.99 693
4531.62 680
4532.26 572
4532.89 598
4533.53 607
4534.16 613
4534.80 605
4535.43 593
4536.07 601
4536.70 557
4537.34 565
4537.97 549
4538.61 601
4539.24 597
4539.88 569
4540.51 515
4541.15 540
4541.79 644
4542.42 516
4543.06 579
4543.69 530
4544.33 512
4544.96 554
4545.60 536
4546.24 573
4546.87 529
4547.51 564
4548.14 518
4548.78 525
4549.42 545
4550.05 490
4550.69 491
4551.33 544
4551.96 596
4552.60 566
4553.24 549
4553.87 506
4554.51 536
4555.15 495
4555.78 518
4556.42 558
4557.06 497
4557.69 492
4558.33 521
4558.97 579
4559.60 554
4560.24 525
4560.88 532
4561.51 496
4562.15 513
4562.79 523
4563.43 558
4564.06 534
4564.70 506
4565.34 508
4565.97 534
4566.61 570
4567.25 609
4567.89 569
4568.52 479
4569.16 574
4569.80 567
4570.44 504
4571.07 575
4571.71 531
4572.35 595
4572.99 567
4573.63 581
4574.26 560
4574.90 479
4575.54 489
4576.18 531
4576.82 550
4577.45 584
4578.09 579
4578.73 518
4579.37 547
4580.01 612
4580.65 525
4581.28 537
4581.92 588
4582.56 554
4583.20 528
4583.84 648
4584.48 544
4585.12 516
4585.76 516
4586.39 507
4587.03 605
4587.67 569
4588.31 581
4588.95 623
4589.59 613
4590.23 690
4590.87 733
4591.51 819
4592.15 843
4592.78 650
4593.42 820
4594.06 799
4594.70 661
4595.34 676
4595.98 629
4596.62 556
4597.26 621
4597.90 706
4598.54 688
4599.18 654
4599.82 587
4600.46 621
4601.10 573
4601.74 615
4602.38 673
4603.02 635
4603.66 559
4604.30 621
4604.94 683
4605.58 597
4606.22 673
4606.86 722
4607.50 644
4608.14 589
4608.78 572
4609.42 585
4610.06 564
4610.70 556
4611.34 558
4611.98 517
4612.62 541
4613.26 539
4613.90 621
4614.55 590
4615.19 539
4615.83 606
4616.47 588
4617.11 605
4617.75 577
4618.39 636
4619.03 561
4619.67 569
4620.31 626
4620.96 511
4621.60 501
4622.24 552
4622.88 517
4623.52 577
4624.16 566
4624.80 483
4625.44 554
4626.09 586
4626.73 551
4627.37 496
4628.01 533
4628.65 523
4629.29 542
4629.94 562
4630.58 574
4631.22 537
4631.86 530
4632.50 554
4633.15 514
4633.79 540
4634.43 617
4635.07 665
4635.72 661
4636.36 528
4637.00 566
4637.64 481
4638.28 637
4638.93 592
4639.57 533
4640.21 612
4640.85 681
4641.50 589
4642.14 535
4642.78 560
4643.43 630
4644.07 629
4644.71 547
4645.35 562
4646.00 564
4646.64 529
4647.28 505
4647.93 446
4648.57 474
4649.21 493
4649.86 579
4650.50 521
4651.14 570
4651.79 573
4652.43 538
4653.07 541
4653.72 468
4654.36 477
4655.00 521
4655.65 535
4656.29 595
4656.93 550
4657.58 558
4658.22 564
4658.87 485
4659.51 555
4660.15 543
4660.80 535
4661.44 605
4662.09 539
4662.73 525
4663.37 522
4664.02 454
4664.66 527
4665.31 519
4665.95 517
4666.59 522
4667.24 490
4667.88 519
4668.53 514
4669.17 509
4669.82 585
4670.46 488
4671.11 454
4671.75 511
4672.40 463
4673.04 554
4673.69 556
4674.33 588
4674.98 503
4675.62 481
4676.27 501
4676.91 601
4677.56 525
4678.20 493
4678.85 541
4679.49 489
4680.14 521
4680.78 491
4681.43 551
4682.07 546
4682.72 591
4683.36 510
4684.01 474
4684.66 530
4685.30 595
4685.95 487
4686.59 526
4687.24 574
4687.88 477
4688.53 521
4689.18 601
4689.82 631
4690.47 498
4691.11 470
4691.76 555
4692.41 518
4693.05 514
4693.70 465
4694.34 607
4694.99 586
4695.64 639
4696.28 571
4696.93 572
4697.58 539
4698.22 595
4698.87 575
4699.52 673
4700.16 770
4700.81 607
4701.46 711
4702.10 571
4702.75 577
4703.40 561
4704.04 632
4704.69 621
4705.34 581
4705.99 603
4706.63 540
4707.28 627
4707.93 590
4708.57 560
4709.22 525
4709.87 567
4710.52 664
4711.16 567
4711.81 597
4712.46 547
4713.11 528
4713.75 598
4714.40 578
4715.05 563
4715.70 562
4716.35 580
4716.99 544
4717.64 583
4718.29 523
4718.94 591
4719.58 658
4720.23 527
4720.88 559
4721.53 591
4722.18 522
4722.83 584
4723.47 461
4724.12 521
4724.77 628
4725.42 643
4726.07 651
4726.72 623
4727.36 572
4728.01 546
4728.66 506
4729.31 608
4729.96 552
4730.61 479
4731.26 539
4731.91 503
4732.55 479
4733.20 546
4733.85 512
4734.50 570
4735.15 650
4735.80 483
4736.45 491
4737.10 541
4737.75 629
4738.40 491
4739.05 502
4739.70 593
4740.35 653
4740.99 599
4741.64 501
4742.29 556
4742.94 578
4743.59 523
4744.24 517
4744.89 586
4745.54 616
4746.19 537
4746.84 588
4747.49 527
4748.14 498
4748.79 528
4749.44 591
4750.09 642
4750.74 572
4751.39 532
4752.04 641
4752.69 721
4753.34 658
4753.99 657
4754.64 626
4755.29 680
4755.95 660
4756.60 570
4757.25 591
4757.90 510
4758.55 589
4759.20 542
4759.85 563
4760.50 586
4761.15 557
4761.80 588
4762.45 533
4763.10 583
4763.75 546
4764.41 571
4765.06 469
4765.71 523
4766.36 547
4767.01 543
4767.66 482
4768.31 467
4768.97 515
4769.62 515
4770.27 542
4770.92 564
4771.57 544
4772.22 610
4772.87 600
4773.53 623
4774.18 542
4774.83 442
4775.48 481
4776.13 553
4776.79 486
4777.44 539
4778.09 553
4778.74 575
4779.39 610
4780.05 605
4780.70 591
4781.35 592
4782.00 596
4782.65 524
4783.31 525
4783.96 560
4784.61 542
4785.26 511
4785.92 555
4786.57 595
4787.22 599
4787.88 582
4788.53 595
4789.18 517
4789.83 511
4790.49 547
4791.14 566
4791.79 540
4792.45 547
4793.10 512
4793.75 503
4794.40 519
4795.06 581
4795.71 623
4796.36 595
4797.02 609
4797.67 634
4798.32 534
4798.98 643
4799.63 615
4800.29 535
4800.94 562
4801.59 560
4802.25 545
4802.90 566
4803.55 519
4804.21 610
4804.86 602
4805.52 609
4806.17 598
4806.82 558
4807.48 558
4808.13 507
4808.79 589
4809.44 572
4810.09 632
4810.75 622
4811.40 571
4812.06 530
4812.71 526
4813.37 674
4814.02 604
4814.67 583
4815.33 586
4815.98 594
4816.64 574
4817.29 639
4817.95 673
4818.60 602
4819.26 652
4819.91 694
4820.57 627
4821.22 711
4821.88 570
4822.53 575
4823.19 675
4823.84 607
4824.50 594
4825.15 690
4825.81 698
4826.46 645
4827.12 599
4827.77 632
4828.43 655
4829.09 639
4829.74 713
4830.40 684
4831.05 624
4831.71 712
4832.36 643
4833.02 647
4833.68 698
4834.33 775
4834.99 737
4835.64 730
4836.30 824
4836.96 768
4837.61 832
4838.27 840
4838.92 767
4839.58 843
4840.24 925
4840.89 811
4841.55 859
4842.21 934
4842.86 764
4843.52 938
4844.17 1005
4844.83 1061
4845.49 1025
4846.14 1017
4846.80 1043
4847.46 1226
4848.11 1173
4848.77 1168
4849.43 1204
4850.09 1098
4850.74 1224
4851.40 1292
4852.06 1218
4852.71 1221
4853.37 1122
4854.03 1085
4854.69 1039
4855.34 1106
4856.00 1102
4856.66 1227
4857.31 1391
4857.97 1462
4858.63 1209
4859.29 1168
4859.94 1254
4860.60 1216
4861.26 1181
4861.92 1239
4862.58 1107
4863.23 1204
4863.89 1270
4864.55 1169
4865.21 1021
4865.87 1051
4866.52 1065
4867.18 1085
4867.84 1086
4868.50 1079
4869.16 1086
4869.81 1185
4870.47 1146
4871.13 1202
4871.79 1167
4872.45 1028
4873.11 1041
4873.77 953
4874.42 948
4875.08 1025
4875.74 1010
4876.40 894
4877.06 999
4877.72 926
4878.38 949
4879.03 964
4879.69 1047
4880.35 934
4881.01 901
4881.67 886
4882.33 1027
4882.99 889
4883.65 876
4884.31 833
4884.97 926
4885.63 896
4886.29 859
4886.95 815
4887.60 934
4888.26 861
4888.92 857
4889.58 883
4890.24 867
4890.90 903
4891.56 797
4892.22 867
4892.88 844
4893.54 669
4894.20 732
4894.86 777
4895.52 760
4896.18 723
4896.84 714
4897.50 652
4898.16 691
4898.82 691
4899.48 718
4900.14 710
4900.80 765
4901.46 748
4902.12 680
4902.79 732
4903.45 656
4904.11 667
4904.77 718
4905.43 658
4906.09 663
4906.75 688
4907.41 575
4908.07 680
4908.73 637
4909.39 621
4910.05 662
4910.71 732
4911.38 580
4912.04 566
4912.70 647
4913.36 548
4914.02 589
4914.68 646
4915.34 623
4916.00 584
4916.67 622
4917.33 610
4917.99 614
4918.65 577
4919.31 592
4919.97 531
4920.64 562
4921.30 641
4921.96 613
4922.62 674
4923.28 573
4923.94 652
4924.61 622
4925.27 567
4925.93 579
4926.59 691
4927.26 664
4927.92 592
4928.58 555
4929.24 538
4929.90 567
4930.57 619
4931.23 695
4931.89 620
4932.55 553
4933.22 588
4933.88 594
4934.54 584
4935.20 628
4935.87 604
4936.53 628
4937.19 636
4937.86 611
4938.52 557
4939.18 566
4939.84 659
4940.51 653
4941.17 631
4941.83 634
4942.50 631
4943.16 526
4943.82 465
4944.49 598
4945.15 633
4945.81 513
4946.48 532
4947.14 592
4947.80 564
4948.47 536
4949.13 593
4949.79 574
4950.46 574
4951.12 550
4951.79 494
4952.45 523
4953.11 553
4953.78 527
4954.44 538
4955.11 547
4955.77 565
4956.43 542
4957.10 651
4957.76 575
4958.43 595
4959.09 623
4959.76 527
4960.42 539
4961.08 585
4961.75 556
4962.41 536
4963.08 505
4963.74 637
4964.41 661
4965.07 683
4965.74 530
4966.40 613
4967.07 662
4967.73 505
4968.40 519
4969.06 591
4969.73 534
4970.39 533
4971.06 567
4971.72 560
4972.39 554
4973.05 546
4973.72 495
4974.38 571
4975.05 549
4975.71 549
4976.38 579
4977.04 530
4977.71 591
4978.37 541
4979.04 533
4979.71 523
4980.37 521
4981.04 481
4981.70 515
4982.37 530
4983.04 632
4983.70 656
4984.37 590
4985.03 637
4985.70 551
4986.37 575
4987.03 556
4987.70 573
4988.36 580
4989.03 590
4989.70 620
4990.36 631
4991.03 550
4991.70 583
4992.36 593
4993.03 575
4993.70 592
4994.36 506
4995.03 597
4995.70 631
4996.36 613
4997.03 506
4997.70 496
4998.36 474
4999.03 508
4999.70 487
5000.36 484
5001.03 576
5001.70 521
5002.37 454
5003.03 521
5003.70 510
5004.37 478
5005.03 494
5005.70 486
5006.37 411
5007.04 496
5007.70 587
5008.37 538
5009.04 581
5009.71 545
5010.38 537
5011.04 519
5011.71 536
5012.38 536
5013.05 584
5013.71 522
5014.38 572
5015.05 568
5015.72 563
5016.39 569
5017.06 546
5017.72 526
5018.39 512
5019.06 553
5019.73 550
5020.40 549
5021.07 612
5021.73 568
5022.40 534
5023.07 550
5023.74 556
5024.41 518
5025.08 576
5025.75 594
5026.41 499
5027.08 545
5027.75 534
5028.42 529
5029.09 529
5029.76 577
5030.43 550
5031.10 463
5031.77 470
5032.44 448
5033.10 474
5033.77 436
5034.44 475
5035.11 530
5035.78 546
5036.45 514
5037.12 541
5037.79 532
5038.46 526
5039.13 522
5039.80 506
5040.47 529
5041.14 534
5041.81 444
5042.48 483
5043.15 529
5043.82 521
5044.49 588
5045.16 483
5045.83 422
5046.50 472
5047.17 483
5047.84 460
5048.51 434
5049.18 549
5049.85 512
5050.52 492
5051.19 496
5051.86 537
5052.53 514
5053.20 528
5053.87 550
5054.54 514
5055.21 450
5055.89 467
5056.56 439
5057.23 466
5057.90 471
5058.57 529
5059.24 431
5059.91 443
5060.58 437
5061.25 453
5061.92 456
5062.60 477
5063.27 533
5063.94 487
5064.61 481
5065.28 490
5065.95 535
5066.62 553
5067.30 513
5067.97 556
5068.64 555
5069.31 494
5069.98 535
5070.65 506
5071.33 515
5072.00 478
5072.67 535
5073.34 528
5074.01 469
5074.68 421
5075.36 469
5076.03 518
5076.70 502
5077.37 492
5078.05 547
5078.72 449
5079.39 517
5080.06 489
5080.73 520
5081.41 608
5082.08 545
5082.75 501
5083.42 587
5084.10 599
5084.77 545
5085.44 500
5086.12 496
5086.79 487
5087.46 481
5088.13 559
5088.81 590
5089.48 605
5090.15 540
5090.83 548
5091.50 549
5092.17 518
5092.85 473
5093.52 546
5094.19 608
5094.87 584
5095.54 505
5096.21 512
5096.89 467
5097.56 517
5098.23 518
5098.91 511
5099.58 439
5100.25 545
5100.93 573
5101.60 504
5102.28 536
5102.95 531
5103.62 545
5104.30 550
5104.97 511
5105.65 566
5106.32 540
5106.99 484
5107.67 569
5108.34 537
5109.02 566
5109.69 586
5110.36 556
5111.04 534
5111.71 567
5112.39 455
5113.06 477
5113.74 493
5114.41 492
5115.09 526
5115.76 430
5116.44 413
5117.11 509
5117.79 496
5118.46 508
5119.14 571
5119.81 530
5120.49 550
5121.16 484
5121.84 444
5122.51 518
5123.19 528
5123.86 534
5124.54 486
5125.21 552
5125.89 531
5126.56 467
5127.24 480
5127.91 548
5128.59 519
5129.27 530
5129.94 538
5130.62 524
5131.29 539
5131.97 556
5132.64 613
5133.32 539
5134.00 493
5134.67 503
5135.35 470
5136.02 478
5136.70 539
5137.38 535
5138.05 461
5138.73 429
5139.40 535
5140.08 564
5140.76 525
5141.43 479
5142.11 466
5142.79 466
5143.46 494
5144.14 498
5144.82 441
5145.49 390
5146.17 472
5146.85 536
5147.52 502
5148.20 444
5148.88 490
5149.55 454
5150.23 454
5150.91 460
5151.59 450
5152.26 436
5152.94 528
5153.62 572
5154.29 519
5154.97 405
5155.65 389
5156.33 418
5157.00 456
5157.68 474
5158.36 443
5159.04 498
5159.71 503
5160.39 482
5161.07 406
5161.75 465
5162.42 472
5163.10 600
5163.78 544
5164.46 398
5165.14 479
5165.81 450
5166.49 401
5167.17 460
5167.85 422
5168.53 452
5169.21 535
5169.88 464
5170.56 406
5171.24 421
5171.92 511
5172.60 505
5173.28 418
5173.95 455
5174.63 461
5175.31 457
5175.99 504
5176.67 530
5177.35 478
5178.03 466
5178.71 527
5179.38 508
5180.06 477
5180.74 528
5181.42 503
5182.10 557
5182.78 495
5183.46 521
5184.14 467
5184.82 541
5185.50 532
5186.18 483
5186.86 449
5187.53 456
5188.21 503
5188.89 434
5189.57 475
5190.25 410
5190.93 488
5191.61 442
5192.29 430
5192.97 466
5193.65 440
5194.33 438
5195.01 422
5195.69 449
5196.37 464
5197.05 498
5197.73 467
5198.41 515
5199.09 489
5199.77 466
5200.45 508
5201.13 482
5201.81 446
5202.49 482
5203.17 459
5203.86 517
5204.54 485
5205.22 453
5205.90 498
5206.58 456
5207.26 434
5207.94 429
5208.62 451
5209.30 484
5209.98 449
5210.66 452
5211.34 450
5212.02 521
5212.71 505
5213.39 589
5214.07 504
5214.75 491
5215.43 481
5216.11 437
5216.79 480
5217.47 488
5218.16 478
5218.84 509
5219.52 448
5220.20 456
5220.88 573
5221.56 429
5222.25 486
5222.93 519
5223.61 468
5224.29 561
5224.97 500
5225.66 555
5226.34 565
5227.02 490
5227.70 474
5228.38 537
5229.07 514
5229.75 476
5230.43 438
5231.11 436
5231.79 518
5232.48 562
5233.16 461
5233.84 500
5234.52 465
5235.21 520
5235.89 519
5236.57 602
5237.26 567
5237.94 534
5238.62 517
5239.30 538
5239.99 468
5240.67 430
5241.35 458
5242.04 483
5242.72 393
5243.40 458
5244.08 523
5244.77 486
5245.45 481
5246.13 601
5246.82 516
5247.50 466
5248.18 472
5248.87 504
5249.55 505
5250.24 477
5250.92 484
5251.60 483
5252.29 556
5252.97 553
5253.65 457
5254.34 485
5255.02 508
5255.71 477
5256.39 503
5257.07 556
5257.76 488
5258.44 486
5259.13 533
5259.81 516
5260.49 513
5261.18 480
5261.86 520
5262.55 539
5263.23 553
5263.92 484
5264.60 515
5265.28 456
5265.97 482
5266.65 523
5267.34 442
5268.02 521
5268.71 489
5269.39 464
5270.08 478
5270.76 454
5271.45 557
5272.13 538
5272.82 528
5273.50 422
5274.19 407
5274.87 423
5275.56 531
5276.24 531
5276.93 441
5277.61 481
5278.30 459
5278.98 492
5279.67 551
5280.36 477
5281.04 421
5281.73 439
5282.41 562
5283.10 528
5283.78 488
5284.47 490
5285.16 492
5285.84 511
5286.53 466
5287.21 463
5287.90 432
5288.59 456
5289.27 488
5289.96 541
5290.64 483
5291.33 461
5292.02 396
5292.70 443
5293.39 496
5294.08 480
5294.76 529
5295.45 514
5296.13 546
5296.82 535
5297.51 506
5298.19 596
5298.88 499
5299.57 510
5300.25 525
5300.94 472
5301.63 529
5302.32 456
5303.00 441
5303.69 559
5304.38 516
5305.06 474
5305.75 475
5306.44 498
5307.13 483
5307.81 463
5308.50 524
5309.19 524
5309.87 561
5310.56 483
5311.25 474
5311.94 468
5312.62 565
5313.31 513
5314.00 495
5314.69 529
5315.38 495
5316.06 510
5316.75 545
5317.44 576
5318.13 496
5318.82 489
5319.50 549
5320.19 537
5320.88 543
5321.57 529
5322.26 527
5322.94 546
5323.63 570
5324.32 558
5325.01 504
5325.70 451
5326.39 531
5327.07 516
5327.76 568
5328.45 508
5329.14 512
5329.83 536
5330.52 472
5331.21 546
5331.90 482
5332.58 465
5333.27 441
5333.96 498
5334.65 399
5335.34 466
5336.03 513
5336.72 502
5337.41 441
5338.10 508
5338.79 531
5339.48 476
5340.17 510
5340.86 456
5341.54 487
5342.23 470
5342.92 558
5343.61 541
5344.30 487
5344.99 514
5345.68 551
5346.37 518
5347.06 492
5347.75 511
5348.44 494
5349.13 491
5349.82 450
5350.51 497
5351.20 557
5351.89 569
5352.58 530
5353.27 525
5353.96 507
5354.65 421
5355.34 440
5356.03 522
5356.72 462
5357.42 461
5358.11 490
5358.80 387
5359.49 447
5360.18 443
5360.87 433
5361.56 465
5362.25 516
5362.94 448
5363.63 455
5364.32 433
5365.01 498
5365.70 494
5366.40 532
5367.09 519
5367.78 512
5368.47 497
5369.16 431
5369.85 546
5370.54 476
5371.23 437
5371.93 449
5372.62 496
5373.31 559
5374.00 496
5374.69 419
5375.38 422
5376.08 464
5376.77 464
5377.46 414
5378.15 477
5378.84 423
5379.53 445
5380.23 463
5380.92 443
5381.61 506
5382.30 517
5383.00 458
5383.69 469
5384.38 445
5385.07 449
5385.76 439
5386.46 396
5387.15 438
5387.84 460
5388.53 450
5389.23 405
5389.92 468
5390.61 505
5391.30 537
5392.00 465
5392.69 503
5393.38 530
5394.08 430
5394.77 499
5395.46 510
5396.15 462
5396.85 454
5397.54 498
5398.23 533
5398.93 488
5399.62 488
5400.31 473
5401.01 474
5401.70 438
5402.39 543
5403.09 476
5403.78 477
5404.47 519
5405.17 476
5405.86 495
5406.56 420
5407.25 408
5407.94 438
5408.64 480
5409.33 524
5410.02 443
5410.72 429
5411.41 499
5412.11 453
5412.80 427
5413.49 495
5414.19 545
5414.88 501
5415.58 507
5416.27 512
5416.97 559
5417.66 518
5418.35 527
5419.05 590
5419.74 538
5420.44 492
5421.13 437
5421.83 412
5422.52 450
5423.22 519
5423.91 544
5424.61 525
5425.30 510
5426.00 530
5426.69 517
5427.39 510
5428.08 543
5428.78 545
5429.47 513
5430.17 519
5430.86 514
5431.56 495
5432.25 538
5432.95 595
5433.64 572
5434.34 544
5435.03 549
5435.73 521
5436.43 509
5437.12 538
5437.82 613
5438.51 597
5439.21 617
5439.90 582
5440.60 565
5441.30 517
5441.99 542
5442.69 558
5443.38 520
5444.08 530
5444.78 671
5445.47 574
5446.17 605
5446.86 588
5447.56 520
5448.26 608
5448.95 701
5449.65 632
5450.35 692
5451.04 644
5451.74 575
5452.44 580
5453.13 576
5453.83 615
5454.53 719
5455.22 693
5455.92 711
5456.62 623
5457.31 660
5458.01 584
5458.71 605
5459.40 630
5460.10 604
5460.80 703
5461.50 649
5462.19 555
5462.89 588
5463.59 646
5464.29 645
5464.98 684
5465.68 604
5466.38 715
5467.08 736
5467.77 667
5468.47 683
5469.17 763
5469.87 751
5470.56 659
5471.26 690
5471.96 740
5472.66 726
5473.36 726
5474.05 714
5474.75 760
5475.45 838
5476.15 810
5476.85 834
5477.54 834
5478.24 801
5478.94 912
5479.64 1078
5480.34 943
5481.04 984
5481.73 1032
5482.43 1091
5483.13 1078
5483.83 1053
5484.53 918
5485.23 910
5485.93 851
5486.62 947
5487.32 938
5488.02 888
5488.72 899
5489.42 945
5490.12 826
5490.82 744
5491.52 909
5492.22 914
5492.92 849
5493.62 897
5494.31 857
5495.01 907
5495.71 956
5496.41 969
5497.11 937
5497.81 1009
5498.51 1160
5499.21 1122
5499.91 1335
5500.61 1486
5501.31 1654
5502.01 1694
5502.71 1521
5503.41 1507
5504.11 1392
5504.81 1215
5505.51 1049
5506.21 1008
5506.91 970
5507.61 928
5508.31 954
5509.01 941
5509.71 860
5510.41 886
5511.11 868
5511.81 842
5512.51 911
5513.21 905
5513.91 898
5514.61 833
5515.31 754
5516.01 806
5516.72 738
5517.42 637
5518.12 649
5518.82 693
5519.52 730
5520.22 760
5520.92 889
5521.62 844
5522.32 749
5523.02 860
5523.73 758
5524.43 702
5525.13 699
5525.83 682
5526.53 683
5527.23 687
5527.93 603
5528.63 625
5529.34 566
5530.04 575
5530.74 657
5531.44 659
5532.14 552
5532.84 646
5533.55 596
5534.25 598
5534.95 716
5535.65 776
5536.35 762
5537.06 676
5537.76 698
5538.46 668
5539.16 642
5539.86 609
5540.57 628
5541.27 603
5541.97 603
5542.67 638
5543.38 563
5544.08 566
5544.78 581
5545.48 591
5546.19 602
5546.89 624
5547.59 607
5548.29 571
5549.00 543
5549.70 531
5550.40 528
5551.11 546
5551.81 640
5552.51 498
5553.21 548
5553.92 597
5554.62 640
5555.32 571
5556.03 620
5556.73 497
5557.43 510
5558.14 566
5558.84 613
5559.54 591
5560.25 519
5560.95 548
5561.65 584
5562.36 540
5563.06 493
5563.77 495
5564.47 610
5565.17 575
5565.88 557
5566.58 504
5567.28 503
5567.99 474
5568.69 479
5569.40 503
5570.10 505
5570.80 576
5571.51 689
5572.21 569
5572.92 504
5573.62 506
5574.33 524
5575.03 497
5575.73 538
5576.44 489
5577.14 555
5577.85 604
5578.55 508
5579.26 530
5579.96 427
5580.67 427
5581.37 450
5582.08 514
5582.78 521
5583.49 483
5584.19 509
5584.90 558
5585.60 518
5586.31 530
5587.01 454
5587.72 476
5588.42 465
5589.13 509
5589.83 456
5590.54 470
5591.24 432
5591.95 445
5592.66 530
5593.36 498
5594.07 508
5594.77 547
5595.48 585
5596.18 517
5596.89 546
5597.60 423
5598.30 466
5599.01 534
5599.71 483
5600.42 474
5601.13 410
5601.83 468
5602.54 531
5603.24 521
5603.95 497
5604.66 520
5605.36 500
5606.07 478
5606.78 462
5607.48 504
5608.19 429
5608.89 460
5609.60 499
5610.31 454
5611.01 468
5611.72 529
5612.43 509
5613.14 439
5613.84 458
5614.55 497
5615.26 465
5615.96 496
5616.67 539
5617.38 450
5618.08 422
5618.79 489
5619.50 446
5620.21 501
5620.91 472
5621.62 473
5622.33 522
5623.04 503
5623.74 509
5624.45 417
5625.16 412
5625.87 475
5626.57 517
5627.28 502
5627.99 470
5628.70 461
5629.40 491
5630.11 454
5630.82 560
5631.53 572
5632.24 574
5632.94 489
5633.65 537
5634.36 541
5635.07 515
5635.78 563
5636.49 492
5637.19 478
5637.90 493
5638.61 486
5639.32 552
5640.03 449
5640.74 528
5641.44 560
5642.15 556
5642.86 515
5643.57 471
5644.28 502
5644.99 453
5645.70 476
5646.41 450
5647.12 454
5647.82 456
5648.53 494
5649.24 440
5649.95 486
5650.66 457
5651.37 494
5652.08 559
5652.79 517
5653.50 494
5654.21 445
5654.92 483
5655.63 586
5656.34 528
5657.05 499
5657.76 517
5658.46 587
5659.17 502
5659.88 586
5660.59 581
5661.30 542
5662.01 512
5662.72 543
5663.43 499
5664.14 504
5664.85 551
5665.56 543
5666.27 488
5666.98 474
5667.69 493
5668.40 504
5669.12 459
5669.83 433
5670.54 432
5671.25 519
5671.96 498
5672.67 497
5673.38 514
5674.09 513
5674.80 532
5675.51 464
5676.22 522
5676.93 488
5677.64 423
5678.35 520
5679.06 477
5679.78 528
5680.49 487
5681.20 499
5681.91 474
5682.62 482
5683.33 497
5684.04 504
5684.75 468
5685.47 478
5686.18 494
5686.89 527
5687.60 510
5688.31 493
5689.02 480
5689.73 522
5690.45 528
5691.16 458
5691.87 470
5692.58 489
5693.29 431
5694.01 429
5694.72 443
5695.43 500
5696.14 532
5696.85 475
5697.57 465
5698.28 480
5698.99 480
5699.70 503
5700.41 479
5701.13 455
5701.84 514
5702.55 470
5703.26 494
5703.98 484
5704.69 456
5705.40 462
5706.11 509
5706.83 447
5707.54 525
5708.25 436
5708.97 433
5709.68 463
5710.39 452
5711.10 431
5711.82 381
5712.53 399
5713.24 465
5713.96 435
5714.67 394
5715.38 428
5716.10 422
5716.81 533
5717.52 437
5718.24 414
5718.95 428
5719.66 426
5720.38 429
5721.09 424
5721.80 458
5722.52 432
5723.23 475
5723.95 453
5724.66 472
5725.37 586
5726.09 448
5726.80 428
5727.52 422
5728.23 487
5728.94 464
5729.66 462
5730.37 515
5731.09 476
5731.80 531
5732.51 534
5733.23 535
5733.94 468
5734.66 490
5735.37 493
5736.09 501
5736.80 455
5737.52 434
5738.23 481
5738.95 530
5739.66 500
5740.38 440
5741.09 433
5741.81 438
5742.52 506
5743.24 458
5743.95 442
5744.67 416
5745.38 450
5746.10 415
5746.81 456
5747.53 487
5748.24 461
5748.96 524
5749.67 499
5750.39 452
5751.10 440
5751.82 450
5752.53 467
5753.25 466
5753.97 365
5754.68 397
5755.40 380
5756.11 399
5756.83 397
5757.54 454
5758.26 420
5758.98 504
5759.69 455
5760.41 409
5761.12 443
5761.84 473
5762.56 428
5763.27 400
5763.99 404
5764.71 414
5765.42 473
5766.14 433
5766.85 479
5767.57 516
5768.29 491
5769.00 449
5769.72 474
5770.44 441
5771.15 436
5771.87 448
5772.59 410
5773.30 449
5774.02 539
5774.74 501
5775.46 482
5776.17 461
5776.89 519
5777.61 542
5778.32 493
5779.04 472
5779.76 492
5780.48 397
5781.19 548
5781.91 447
5782.63 449
5783.35 397
5784.06 444
5784.78 467
5785.50 473
5786.22 476
5786.93 448
5787.65 482
5788.37 524
5789.09 494
5789.80 474
5790.52 395
5791.24 457
5791.96 481
5792.68 492
5793.39 508
5794.11 501
5794.83 531
5795.55 492
5796.27 489
5796.99 453
5797.70 448
5798.42 462
5799.14 513
5799.86 503
5800.58 475
5801.30 498
5802.02 518
5802.73 588
5803.45 583
5804.17 541
5804.89 549
5805.61 552
5806.33 544
5807.05 539
5807.77 469
5808.49 496
5809.20 444
5809.92 497
5810.64 489
5811.36 480
5812.08 493
5812.80 507
5813.52 538
5814.24 477
5814.96 464
5815.68 535
5816.40 495
5817.12 516
5817.84 506
5818.56 433
5819.28 504
5820.00 566
5820.72 497
5821.44 536
5822.16 506
5822.88 560
5823.60 531
5824.32 460
5825.04 463
5825.76 431
5826.48 504
5827.20 481
5827.92 475
5828.64 480
5829.36 449
5830.08 480
5830.80 482
5831.52 474
5832.24 429
5832.96 478
5833.68 531
5834.40 538
5835.12 531
5835.84 559
5836.56 501
5837.28 572
5838.00 558
5838.73 470
5839.45 418
5840.17 498
5840.89 457
5841.61 497
5842.33 476
5843.05 441
5843.77 399
5844.49 464
5845.22 559
5845.94 454
5846.66 498
5847.38 476
5848.10 485
5848.82 527
5849.54 529
5850.27 540
5850.99 607
5851.71 500
5852.43 513
5853.15 484
5853.88 469
5854.60 472
5855.32 432
5856.04 482
5856.76 529
5857.49 569
5858.21 528
5858.93 528
5859.65 495
5860.37 527
5861.10 529
5861.82 489
5862.54 482
5863.26 510
5863.99 489
5864.71 441
5865.43 518
5866.15 508
5866.88 457
5867.60 495
5868.32 493
5869.04 572
5869.77 570
5870.49 619
5871.21 571
5871.94 551
5872.66 543
5873.38 594
5874.11 551
5874.83 551
5875.55 616
5876.27 527
5877.00 489
5877.72 549
5878.44 495
5879.17 530
5879.89 525
5880.62 572
5881.34 517
5882.06 576
5882.79 557
5883.51 599
5884.23 547
5884.96 486
5885.68 563
5886.40 521
5887.13 513
5887.85 569
5888.58 551
5889.30 624
5890.02 565
5890.75 558
5891.47 545
5892.20 487
5892.92 568
5893.65 628
5894.37 570
5895.09 556
5895.82 588
5896.54 607
5897.27 639
5897.99 586
5898.72 642
5899.44 584
5900.17 601
5900.89 531
5901.62 554
5902.34 601
5903.07 542
5903.79 609
5904.52 651
5905.24 568
5905.97 650
5906.69 569
5907.42 622
5908.14 588
5908.87 550
5909.59 614
5910.32 503
5911.04 571
5911.77 641
5912.49 689
5913.22 619
5913.94 600
5914.67 642
5915.40 634
5916.12 574
5916.85 604
5917.57 647
5918.30 666
5919.02 697
5919.75 675
5920.48 626
5921.20 654
5921.93 634
5922.65 697
5923.38 702
5924.11 692
5924.83 625
5925.56 636
5926.29 624
5927.01 641
5927.74 722
5928.47 759
5929.19 754
5929.92 758
5930.64 693
5931.37 739
5932.10 737
5932.82 845
5933.55 738
5934.28 744
5935.01 794
5935.73 829
5936.46 801
5937.19 789
5937.91 884
5938.64 879
5939.37 765
5940.09 847
5940.82 855
5941.55 872
5942.28 947
5943.00 950
5943.73 912
5944.46 933
5945.19 1019
5945.91 1044
5946.64 1035
5947.37 990
5948.10 877
5948.82 916
5949.55 957
5950.28 1022
5951.01 1110
5951.73 1103
5952.46 1177
5953.19 1264
5953.92 1312
5954.65 1261
5955.38 1176
5956.10 1180
5956.83 1098
5957.56 1164
5958.29 1231
5959.02 1181
5959.74 1263
5960.47 1156
5961.20 1196
5961.93 1184
5962.66 1272
5963.39 1244
5964.12 1320
5964.84 1396
5965.57 1332
5966.30 1650
5967.03 1690
5967.76 1704
5968.49 1804
5969.22 1807
5969.95 1796
5970.68 1678
5971.40 1561
5972.13 1550
5972.86 1525
5973.59 1508
5974.32 1434
5975.05 1365
5975.78 1375
5976.51 1399
5977.24 1415
5977.97 1412
5978.70 1411
5979.43 1392
5980.16 1477
5980.89 1563
5981.62 1572
5982.35 1645
5983.08 1634
5983.81 1467
5984.54 1523
5985.27 1465
5986.00 1414
5986.73 1535
5987.46 1485
5988.19 1423
5988.92 1587
5989.65 1634
5990.38 1597
5991.11 1575
5991.84 1549
5992.57 1597
5993.30 1741
5994.03 1738
5994.76 1618
5995.49 1674
5996.22 1647
5996.95 1716
5997.68 1675
5998.41 1666
5999.14 1616
5999.87 1567
6000.60 1537
6001.34 1565
6002.07 1554
6002.80 1441
6003.53 1577
6004.26 1522
6004.99 1531
6005.72 1628
6006.45 1697
6007.18 1581
6007.92 1750
6008.65 1853
6009.38 2107
6010.11 2349
6010.84 2645
6011.57 2585
6012.30 2920
6013.04 2953
6013.77 3137
6014.50 3193
6015.23 2978
6015.96 2840
6016.69 2794
6017.43 2561
6018.16 2362
6018.89 2243
6019.62 2039
6020.35 1853
6021.09 1724
6021.82 1608
6022.55 1450
6023.28 1406
6024.02 1284
6024.75 1317
6025.48 1356
6026.21 1339
6026.94 1192
6027.68 1215
6028.41 1090
6029.14 1095
6029.88 1191
6030.61 1229
6031.34 1252
6032.07 1292
6032.81 1322
6033.54 1286
6034.27 1219
6035.01 1152
6035.74 1171
6036.47 1263
6037.20 1267
6037.94 1134
6038.67 1294
6039.40 1324
6040.14 1213
6040.87 1302
6041.60 1292
6042.34 1302
6043.07 1341
6043.80 1362
6044.54 1339
6045.27 1511
6046.00 1450
6046.74 1432
6047.47 1456
6048.21 1446
6048.94 1457
6049.67 1460
6050.41 1470
6051.14 1541
6051.88 1715
6052.61 1895
6053.34 1717
6054.08 1880
6054.81 1807
6055.55 1853
6056.28 1753
6057.01 1681
6057.75 1532
6058.48 1484
6059.22 1434
6059.95 1530
6060.69 1469
6061.42 1326
6062.16 1347
6062.89 1305
6063.63 1237
6064.36 1244
6065.09 1330
6065.83 1316
6066.56 1260
6067.30 1187
6068.03 1270
6068.77 1295
6069.50 1302
6070.24 1235
6070.97 1265
6071.71 1179
6072.45 1282
6073.18 1248
6073.92 1136
6074.65 1213
6075.39 1327
6076.12 1191
6076.86 1184
6077.59 1124
6078.33 1148
6079.06 1091
6079.80 1153
6080.54 1059
6081.27 1121
6082.01 1203
6082.74 1116
6083.48 1107
6084.21 1015
6084.95 1043
6085.69 1101
6086.42 1101
6087.16 1043
6087.90 1029
6088.63 1066
6089.37 1076
6090.10 1044
6090.84 972
6091.58 1084
6092.31 1202
6093.05 1225
6093.79 1123
6094.52 1146
6095.26 1162
6096.00 1142
6096.73 1125
6097.47 1120
6098.21 1141
6098.94 1051
6099.68 1030
6100.42 1072
6101.15 1053
6101.89 1082
6102.63 982
6103.37 1009
6104.10 1084
6104.84 1025
6105.58 1025
6106.31 1082
6107.05 1133
6107.79 1102
6108.53 1063
6109.26 1059
6110.00 1078
6110.74 980
6111.48 1003
6112.21 1031
6112.95 1083
6113.69 988
6114.43 1033
6115.17 997
6115.90 1064
6116.64 1071
6117.38 930
6118.12 998
6118.85 1086
6119.59 1058
6120.33 1017
6121.07 1066
6121.81 1109
6122.55 1046
6123.28 1025
6124.02 1104
6124.76 1065
6125.50 1108
6126.24 1148
6126.98 1125
6127.71 1184
6128.45 1165
6129.19 1182
6129.93 1212
6130.67 1220
6131.41 1201
6132.15 1081
6132.89 1206
6133.63 1225
6134.36 1127
6135.10 1208
6135.84 1176
6136.58 1107
6137.32 1113
6138.06 1195
6138.80 1162
6139.54 1185
6140.28 1217
6141.02 1181
6141.76 1110
6142.50 1176
6143.24 1174
6143.97 1172
6144.71 1209
6145.45 1242
6146.19 1201
6146.93 1214
6147.67 1272
6148.41 1227
6149.15 1219
6149.89 1232
6150.63 1213
6151.37 1141
6152.11 1228
6152.85 1326
6153.59 1343
6154.33 1223
6155.07 1267
6155.81 1333
6156.55 1344
6157.29 1302
6158.03 1239
6158.78 1375
6159.52 1409
6160.26 1381
6161.00 1355
6161.74 1389
6162.48 1428
6163.22 1393
6163.96 1429
6164.70 1538
6165.44 1683
6166.18 1766
6166.92 1725
6167.66 1792
6168.41 1976
6169.15 1905
6169.89 2062
6170.63 1924
6171.37 1657
6172.11 1776
6172.85 1818
6173.59 1835
6174.34 1675
6175.08 1700
6175.82 1640
6176.56 1653
6177.30 1699
6178.04 1895
6178.78 1642
6179.53 1631
6180.27 1762
6181.01 1694
6181.75 1714
6182.49 1809
6183.24 1826
6183.98 1975
6184.72 1828
6185.46 1837
6186.20 1850
6186.95 1870
6187.69 1964
6188.43 2016
6189.17 1879
6189.91 1875
6190.66 1917
6191.40 1947
6192.14 2084
6192.88 2112
6193.63 2183
6194.37 2294
6195.11 2363
6195.85 2152
6196.60 2243
6197.34 2093
6198.08 2291
6198.83 2229
6199.57 2287
6200.31 2327
6201.05 2336
6201.80 2240
6202.54 2402
6203.28 2500
6204.03 2694
6204.77 2912
6205.51 3120
6206.26 3668
6207.00 4484
6207.74 5330
6208.49 6056
6209.23 6806
6209.97 7615
6210.72 7508
6211.46 7750
6212.21 7739
6212.95 7068
6213.69 6097
6214.44 5258
6215.18 4281
6215.92 3780
6216.67 3512
6217.41 3129
6218.16 2438
6218.90 2095
6219.64 2150
6220.39 2208
6221.13 2089
6221.88 2144
6222.62 2166
6223.37 2236
6224.11 2355
6224.85 2444
6225.60 2579
6226.34 2596
6227.09 2585
6227.83 2540
6228.58 2376
6229.32 2253
6230.07 1996
6230.81 2001
6231.56 1794
6232.30 1633
6233.05 1592
6233.79 1579
6234.54 1627
6235.28 1582
6236.03 1535
6236.77 1558
6237.52 1614
6238.26 1715
6239.01 1616
6239.75 1670
6240.50 1726
6241.24 1805
6241.99 1903
6242.73 1837
6243.48 1821
6244.22 1847
6244.97 1788
6245.72 1849
6246.46 1777
6247.21 1862
6247.95 2008
6248.70 1982
6249.45 1884
6250.19 1790
6250.94 1843
6251.68 1831
6252.43 1751
6253.18 1705
6253.92 1656
6254.67 1602
6255.41 1644
6256.16 1590
6256.91 1694
6257.65 1608
6258.40 1613
6259.15 1616
6259.89 1569
6260.64 1541
6261.39 1493
6262.13 1648
6262.88 1600
6263.63 1620
6264.37 1409
6265.12 1403
6265.87 1432
6266.61 1365
6267.36 1441
6268.11 1519
6268.85 1487
6269.60 1454
6270.35 1464
6271.10 1455
6271.84 1333
6272.59 1326
6273.34 1228
6274.08 1300
6274.83 1384
6275.58 1303
6276.33 1283
6277.07 1263
6277.82 1294
6278.57 1309
6279.32 1247
6280.07 1265
6280.81 1308
6281.56 1300
6282.31 1243
6283.06 1210
6283.80 1287
6284.55 1144
6285.30 1162
6286.05 1214
6286.80 1185
6287.54 1207
6288.29 1256
6289.04 1130
6289.79 1194
6290.54 1109
6291.29 1013
6292.03 1008
6292.78 1048
6293.53 1029
6294.28 1168
6295.03 1087
6295.78 1113
6296.53 1010
6297.28 1030
6298.02 1080
6298.77 1056
6299.52 1091
6300.27 1117
6301.02 1017
6301.77 978
6302.52 885
6303.27 941
6304.02 989
6304.77 1044
6305.51 993
6306.26 991
6307.01 925
6307.76 941
6308.51 918
6309.26 940
6310.01 932
6310.76 970
6311.51 980
6312.26 1005
6313.01 941
6313.76 1008
6314.51 1007
6315.26 985
6316.01 1070
6316.76 1042
6317.51 949
6318.26 1012
6319.01 1031
6319.76 966
6320.51 1029
6321.26 988
6322.01 980
6322.76 934
6323.51 876
6324.26 876
6325.01 813
6325.76 859
6326.51 841
6327.26 856
6328.01 816
6328.76 798
6329.51 732
6330.26 768
6331.02 718
6331.77 765
6332.52 890
6333.27 842
6334.02 791
6334.77 723
6335.52 734
6336.27 773
6337.02 772
6337.77 749
6338.53 723
6339.28 786
6340.03 784
6340.78 738
6341.53 750
6342.28 806
6343.03 777
6343.78 780
6344.54 753
6345.29 717
6346.04 748
6346.79 744
6347.54 721
6348.29 772
6349.05 765
6349.80 799
6350.55 780
6351.30 753
6352.05 732
6352.81 792
6353.56 822
6354.31 832
6355.06 785
6355.82 787
6356.57 951
6357.32 953
6358.07 856
6358.82 865
6359.58 775
6360.33 810
6361.08 838
6361.83 766
6362.59 738
6363.34 805
6364.09 767
6364.85 827
6365.60 732
6366.35 757
6367.10 752
6367.86 738
6368.61 693
6369.36 722
6370.12 740
6370.87 765
6371.62 720
6372.38 791
6373.13 788
6373.88 728
6374.64 732
6375.39 726
6376.14 686
6376.90 704
6377.65 778
6378.40 767
6379.16 647
6379.91 746
6380.66 782
6381.42 767
6382.17 774
6382.92 811
6383.68 786
6384.43 737
6385.19 751
6385.94 723
6386.69 681
6387.45 704
6388.20 646
6388.96 689
6389.71 694
6390.47 748
6391.22 795
6391.97 751
6392.73 789
6393.48 790
6394.24 817
6394.99 795
6395.75 747
6396.50 669
6397.26 778
6398.01 756
6398.77 697
6399.52 674
6400.28 730
6401.03 762
6401.79 773
6402.54 750
6403.30 703
6404.05 769
6404.81 791
6405.56 754
6406.32 666
6407.07 760
6407.83 792
6408.58 725
6409.34 751
6410.09 750
6410.85 736
6411.60 775
6412.36 764
6413.11 687
6413.87 677
6414.63 671
6415.38 686
6416.14 698
6416.89 757
6417.65 748
6418.41 762
6419.16 689
6419.92 744
6420.67 697
6421.43 771
6422.19 800
6422.94 746
6423.70 798
6424.45 775
6425.21 791
6425.97 834
6426.72 773
6427.48 804
6428.24 758
6428.99 744
6429.75 799
6430.51 859
6431.26 779
6432.02 830
6432.78 788
6433.53 722
6434.29 740
6435.05 769
6435.80 823
6436.56 868
6437.32 871
6438.08 842
6438.83 801
6439.59 823
6440.35 823
6441.10 847
6441.86 868
6442.62 862
6443.38 870
6444.13 805
6444.89 922
6445.65 824
6446.41 814
6447.16 844
6447.92 864
6448.68 846
6449.44 932
6450.19 874
6450.95 779
6451.71 773
6452.47 818
6453.23 887
6453.98 919
6454.74 923
6455.50 916
6456.26 921
6457.02 950
6457.78 972
6458.53 971
6459.29 1058
6460.05 938
6460.81 849
6461.57 887
6462.33 945
6463.08 920
6463.84 936
6464.60 926
6465.36 945
6466.12 1040
6466.88 1058
6467.64 983
6468.40 989
6469.15 958
6469.91 996
6470.67 1153
6471.43 1090
6472.19 1094
6472.95 1122
6473.71 1057
6474.47 1087
6475.23 1157
6475.99 1099
6476.75 1223
6477.51 1136
6478.26 1231
6479.02 1298
6479.78 1228
6480.54 1162
6481.30 1221
6482.06 1318
6482.82 1310
6483.58 1263
6484.34 1250
6485.10 1284
6485.86 1316
6486.62 1418
6487.38 1266
6488.14 1291
6488.90 1335
6489.66 1369
6490.42 1383
6491.18 1547
6491.94 1556
6492.70 1487
6493.46 1585
6494.22 1634
6494.98 1701
6495.74 1606
6496.51 1703
6497.27 1700
6498.03 1717
6498.79 1758
6499.55 1724
6500.31 1601
6501.07 1734
6501.83 1663
6502.59 1622
6503.35 1784
6504.11 1811
6504.87 1795
6505.64 1909
6506.40 1807
6507.16 1970
6507.92 1934
6508.68 1963
6509.44 2137
6510.20 2102
6510.96 2063
6511.73 2006
6512.49 1977
6513.25 2043
6514.01 2060
6514.77 2189
6515.53 2061
6516.29 2146
6517.06 2186
6517.82 2181
6518.58 2263
6519.34 2283
6520.10 2287
6520.87 2287
6521.63 2386
6522.39 2545
6523.15 2548
6523.91 2549
6524.68 2604
6525.44 2881
6526.20 2926
6526.96 3156
6527.73 3234
6528.49 3151
6529.25 3500
6530.01 3384
6530.78 3239
6531.54 3347
6532.30 3732
6533.06 3872
6533.83 4395
6534.59 5107
6535.35 6152
6536.11 7025
6536.88 7835
6537.64 8355
6538.40 8406
6539.17 8523
6539.93 7694
6540.69 6922
6541.46 6094
6542.22 4983
6542.98 4176
6543.74 3491
6544.51 2956
6545.27 2640
6546.04 2316
6546.80 2308
6547.56 2084
6548.33 1887
6549.09 1830
6549.85 1862
6550.62 1886
6551.38 1844
6552.14 1783
6552.91 1891
6553.67 1728
6554.44 1797
6555.20 1716
6555.96 1681
6556.73 1729
6557.49 1745
6558.26 1736
6559.02 1680
6559.78 1694
6560.55 1571
6561.31 1517
6562.08 1679
6562.84 1728
6563.61 1752
6564.37 1849
6565.14 1878
6565.90 1912
6566.66 1919
6567.43 1901
6568.19 1913
6568.96 1913
6569.72 1937
6570.49 1907
6571.25 2040
6572.02 1955
6572.78 2027
6573.55 2072
6574.31 2259
6575.08 2349
6575.84 2346
6576.61 2432
6577.37 2385
6578.14 2332
6578.90 2359
6579.67 2229
6580.44 2180
6581.20 2140
6581.97 2123
6582.73 2128
6583.50 2047
6584.26 1904
6585.03 1962
6585.79 1973
6586.56 1873
6587.33 1964
6588.09 1871
6588.86 2012
6589.62 2062
6590.39 2059
6591.16 2008
6591.92 2099
6592.69 2221
6593.45 2175
6594.22 2294
6594.99 2326
6595.75 2426
6596.52 2409
6597.29 2198
6598.05 2235
6598.82 2267
6599.59 2083
6600.35 2043
6601.12 1958
6601.89 2017
6602.65 1986
6603.42 1931
6604.19 1856
6604.95 1870
6605.72 1910
6606.49 1940
6607.25 2027
6608.02 1970
6608.79 2058
6609.55 2292
6610.32 2351
6611.09 2213
6611.86 2105
6612.62 2115
6613.39 1995
6614.16 1958
6614.93 1911
6615.69 1742
6616.46 1726
6617.23 1696
6618.00 1689
6618.76 1601
6619.53 1524
6620.30 1492
6621.07 1420
6621.83 1506
6622.60 1476
6623.37 1361
6624.14 1287
6624.91 1289
6625.67 1372
6626.44 1425
6627.21 1353
6627.98 1334
6628.75 1264
6629.52 1223
6630.28 1293
6631.05 1324
6631.82 1355
6632.59 1443
6633.36 1538
6634.13 1653
6634.90 1673
6635.66 1662
6636.43 1663
6637.20 1688
6637.97 1593
6638.74 1646
6639.51 1545
6640.28 1445
6641.05 1388
6641.81 1360
6642.58 1223
6643.35 1268
6644.12 1285
6644.89 1282
6645.66 1191
6646.43 1251
6647.20 1241
6647.97 1317
6648.74 1365
6649.51 1293
6650.28 1262
6651.05 1208
6651.82 1320
6652.59 1389
6653.35 1430
6654.12 1299
6654.89 1273
6655.66 1305
6656.43 1284
6657.20 1325
6657.97 1270
6658.74 1327
6659.51 1222
6660.28 1167
6661.05 1216
6661.82 1172
6662.59 1173
6663.36 1187
6664.13 1228
6664.91 1135
6665.68 1204
6666.45 1147
6667.22 1157
6667.99 1241
6668.76 1188
6669.53 1183
6670.30 1145
6671.07 1183
6671.84 1169
6672.61 1139
6673.38 1267
6674.15 1159
6674.92 1192
6675.69 1228
6676.47 1117
6677.24 1181
6678.01 1172
6678.78 1249
6679.55 1198
6680.32 1189
6681.09 1246
6681.86 1150
6682.64 1267
6683.41 1280
6684.18 1386
6684.95 1370
6685.72 1433
6686.49 1406
6687.26 1409
6688.04 1180
6688.81 1219
6689.58 1192
6690.35 1150
6691.12 1132
6691.90 1090
6692.67 1042
6693.44 1096
6694.21 1000
6694.98 1108
6695.76 1066
6696.53 1095
6697.30 1069
6698.07 1067
6698.84 1036
6699.62 1126
6700.39 1070
6701.16 1145
6701.93 1045
6702.71 998
6703.48 1053
6704.25 1055
6705.02 1087
6705.80 1101
6706.57 1149
6707.34 1059
6708.12 968
6708.89 981
6709.66 1007
6710.43 979
6711.21 972
6711.98 943
6712.75 898
6713.53 943
6714.30 972
6715.07 921
6715.85 952
6716.62 911
6717.39 886
6718.17 917
6718.94 900
6719.71 882
6720.49 932
6721.26 899
6722.03 925
6722.81 935
6723.58 922
6724.36 935
6725.13 955
6725.90 995
6726.68 939
6727.45 896
6728.23 993
6729.00 942
6729.77 967
6730.55 941
6731.32 908
6732.10 953
6732.87 992
6733.64 971
6734.42 907
6735.19 976
6735.97 987
6736.74 1017
6737.52 1053
6738.29 1069
6739.07 935
6739.84 862
6740.62 949
6741.39 1013
6742.16 998
6742.94 894
6743.71 989
6744.49 924
6745.26 889
6746.04 1026
6746.81 964
6747.59 1029
6748.36 1062
6749.14 1144
6749.92 1123
6750.69 1151
6751.47 1191
6752.24 1251
6753.02 1284
6753.79 1311
6754.57 1304
6755.34 1266
6756.12 1139
6756.89 1162
6757.67 1113
6758.45 1088
6759.22 1063
6760.00 1093
6760.77 954
6761.55 869
6762.33 939
6763.10 979
6763.88 950
6764.65 876
6765.43 843
6766.21 862
6766.98 906
6767.76 898
6768.53 963
6769.31 956
6770.09 1050
6770.86 908
6771.64 852
6772.42 873
6773.19 951
6773.97 926
6774.75 802
6775.52 832
6776.30 938
6777.08 865
6777.85 904
6778.63 899
6779.41 871
6780.18 825
6780.96 872
6781.74 826
6782.52 819
6783.29 867
6784.07 905
6784.85 823
6785.62 834
6786.40 824
6787.18 808
6787.96 789
6788.73 718
6789.51 912
6790.29 842
6791.07 881
6791.84 773
6792.62 868
6793.40 955
6794.18 795
6794.96 773
6795.73 815
6796.51 852
6797.29 833
6798.07 851
6798.85 749
6799.62 795
6800.40 721
6801.18 789
6801.96 751
6802.74 723
6803.51 883
6804.29 870
6805.07 902
6805.85 898
6806.63 904
6807.41 903
6808.19 856
6808.96 810
6809.74 753
6810.52 810
6811.30 883
6812.08 800
6812.86 875
6813.64 862
6814.42 894
6815.20 820
6815.97 852
6816.75 815
6817.53 757
6818.31 844
6819.09 888
6819.87 828
6820.65 824
6821.43 867
6822.21 848
6822.99 854
6823.77 769
6824.55 754
6825.33 878
6826.11 851
6826.89 848
6827.67 877
6828.44 817
6829.22 822
6830.00 879
6830.78 931
6831.56 901
6832.34 912
6833.12 899
6833.90 843
6834.68 836
6835.46 850
6836.24 909
6837.03 845
6837.81 813
6838.59 886
6839.37 864
6840.15 811
6840.93 855
6841.71 884
6842.49 835
6843.27 767
6844.05 845
6844.83 908
6845.61 853
6846.39 904
6847.17 889
6847.95 969
6848.73 1003
6849.52 1064
6850.30 1155
6851.08 1197
6851.86 1162
6852.64 1260
6853.42 1277
6854.20 1200
6854.98 1163
6855.76 1083
6856.55 1093
6857.33 1114
6858.11 990
6858.89 992
6859.67 959
6860.45 1107
6861.23 994
6862.02 909
6862.80 942
6863.58 1008
6864.36 1075
6865.14 876
6865.93 965
6866.71 951
6867.49 1085
6868.27 1195
6869.05 1147
6869.84 1171
6870.62 1142
6871.40 1150
6872.18 1152
6872.96 1060
6873.75 1040
6874.53 1096
6875.31 1035
6876.09 1023
6876.88 995
6877.66 1069
6878.44 1170
6879.22 1098
6880.01 1158
6880.79 1187
6881.57 1191
6882.36 1234
6883.14 1251
6883.92 1314
6884.70 1322
6885.49 1394
6886.27 1541
6887.05 1558
6887.84 1738
6888.62 1957
6889.40 2091
6890.19 2146
6890.97 2003
6891.75 1847
6892.54 1666
6893.32 1660
6894.10 1530
6894.89 1441
6895.67 1209
6896.45 1292
6897.24 1363
6898.02 1322
6898.81 1276
6899.59 1314
6900.37 1292
6901.16 1246
6901.94 1277
6902.73 1297
6903.51 1287
6904.29 1235
6905.08 1236
6905.86 1350
6906.65 1248
6907.43 1345
6908.21 1325
6909.00 1332
6909.78 1254
6910.57 1170
6911.35 1179
6912.14 1209
6912.92 1288
6913.71 1167
6914.49 1186
6915.27 1294
6916.06 1207
6916.84 1268
6917.63 1303
6918.41 1278
6919.20 1214
6919.98 1188
6920.77 1163
6921.55 1271
6922.34 1235
6923.12 1127
6923.91 1185
6924.69 1240
6925.48 1257
6926.27 1268
6927.05 1335
6927.84 1321
6928.62 1426
6929.41 1391
6930.19 1318
6930.98 1320
6931.76 1335
6932.55 1352
6933.34 1330
6934.12 1418
6934.91 1417
6935.69 1403
6936.48 1428
6937.26 1404
6938.05 1478
6938.84 1518
6939.62 1472
6940.41 1532
6941.20 1635
6941.98 1709
6942.77 1768
6943.55 1833
6944.34 1950
6945.13 1910
6945.91 1933
6946.70 2051
6947.49 2063
6948.27 1902
6949.06 2026
6949.85 1962
6950.63 1821
6951.42 1880
6952.21 1841
6952.99 1805
6953.78 1690
6954.57 1724
6955.35 1782
6956.14 1721
6956.93 1618
6957.72 1815
6958.50 1847
6959.29 1728
6960.08 1789
6960.86 1796
6961.65 1751
6962.44 1751
6963.23 1828
6964.01 1844
6964.80 1880
6965.59 1980
6966.38 1978
6967.16 1949
6967.95 2075
6968.74 2311
6969.53 2373
6970.32 2308
6971.10 2462
6971.89 2383
6972.68 2494
6973.47 2455
6974.26 2424
6975.04 2406
6975.83 2452
6976.62 2304
6977.41 2364
6978.20 2446
6978.98 2489
6979.77 2539
6980.56 2815
6981.35 3235
6982.14 3498
6982.93 4231
6983.72 4773
6984.50 5821
6985.29 6893
6986.08 7837
6986.87 8435
6987.66 8817
6988.45 8738
6989.24 8170
6990.03 7264
6990.81 6212
6991.60 5279
6992.39 4409
6993.18 3735
6993.97 3116
6994.76 2772
6995.55 2464
6996.34 2313
6997.13 2175
6997.92 2221
6998.71 2141
6999.50 2017
7000.29 2064
7001.08 2086
7001.87 2319
7002.65 2167
7003.44 2181
7004.23 2209
7005.02 2192
7005.81 1988
7006.60 1840
7007.39 1823
7008.18 1663
7008.97 1609
7009.76 1526
7010.55 1594
7011.34 1665
7012.13 1516
7012.92 1448
7013.71 1534
7014.50 1581
7015.30 1628
7016.09 1669
7016.88 1551
7017.67 1495
7018.46 1587
7019.25 1607
7020.04 1617
7020.83 1590
7021.62 1628
7022.41 1602
7023.20 1646
7023.99 1841
7024.78 1907
7025.57 1892
7026.37 1767
7027.16 1822
7027.95 1940
7028.74 1827
7029.53 1715
7030.32 1490
7031.11 1456
7031.90 1367
7032.69 1357
7033.49 1367
7034.28 1409
7035.07 1356
7035.86 1399
7036.65 1396
7037.44 1412
7038.24 1493
7039.03 1458
7039.82 1433
7040.61 1388
7041.40 1510
7042.19 1451
7042.99 1501
7043.78 1569
7044.57 1523
7045.36 1595
7046.15 1554
7046.95 1634
7047.74 1641
7048.53 1663
7049.32 1713
7050.12 1774
7050.91 1880
7051.70 2070
7052.49 1950
7053.29 1776
7054.08 1704
7054.87 1692
7055.66 1603
7056.46 1467
7057.25 1463
7058.04 1504
7058.83 1475
7059.63 1446
7060.42 1351
7061.21 1372
7062.01 1407
7062.80 1373
7063.59 1436
7064.39 1326
7065.18 1338
7065.97 1389
7066.77 1228
7067.56 1222
7068.35 1244
7069.15 1137
7069.94 1106
7070.73 1093
7071.53 1174
7072.32 1141
7073.11 1146
7073.91 1068
7074.70 1013
7075.49 1075
7076.29 1041
7077.08 1024
7077.88 961
7078.67 1095
7079.46 1026
7080.26 995
7081.05 984
7081.85 1020
7082.64 946
7083.43 926
7084.23 882
7085.02 896
7085.82 972
7086.61 940
7087.41 926
7088.20 890
7089.00 909
7089.79 954
7090.58 961
7091.38 863
7092.17 905
7092.97 967
7093.76 876
7094.56 847
7095.35 802
7096.15 787
7096.94 816
7097.74 836
7098.53 780
7099.33 819
7100.12 817
7100.92 766
7101.71 809
7102.51 793
7103.30 772
7104.10 746
7104.89 702
7105.69 789
7106.49 749
7107.28 703
7108.08 733
7108.87 826
7109.67 695
7110.46 665
7111.26 713
7112.06 739
7112.85 724
7113.65 777
7114.44 785
7115.24 744
7116.04 698
7116.83 716
7117.63 726
7118.42 742
7119.22 752
7120.02 719
7120.81 687
7121.61 717
7122.41 720
7123.20 600
7124.00 597
7124.79 612
7125.59 674
7126.39 646
7127.18 719
7127.98 685
7128.78 712
7129.57 695
7130.37 630
7131.17 681
7131.97 751
7132.76 757
7133.56 735
7134.36 645
7135.15 628
7135.95 712
7136.75 736
7137.55 669
7138.34 667
7139.14 729
7139.94 640
7140.73 588
7141.53 656
7142.33 661
7143.13 637
7143.92 591
7144.72 535
7145.52 577
7146.32 606
7147.12 650
7147.91 623
7148.71 623
7149.51 565
7150.31 571
7151.11 533
7151.90 517
7152.70 526
7153.50 607
7154.30 551
7155.10 569
7155.89 563
7156.69 629
7157.49 587
7158.29 601
7159.09 609
7159.89 563
7160.68 605
7161.48 594
7162.28 576
7163.08 502
7163.88 574
7164.68 594
7165.48 523
7166.28 536
7167.07 565
7167.87 571
7168.67 514
7169.47 546
7170.27 529
7171.07 537
7171.87 540
7172.67 550
7173.47 574
7174.27 529
7175.07 535
7175.87 518
7176.67 513
7177.46 527
7178.26 508
7179.06 470
7179.86 534
7180.66 507
7181.46 459
7182.26 505
7183.06 483
7183.86 536
7184.66 581
7185.46 510
7186.26 571
7187.06 514
7187.86 544
7188.66 464
7189.46 442
7190.26 448
7191.06 482
7191.86 473
7192.66 518
7193.46 507
7194.26 475
7195.06 466
7195.86 452
7196.67 510
7197.47 518
7198.27 440
7199.07 472
7199.87 525
7200.67 462
7201.47 426
7202.27 416
7203.07 459
7203.87 459
7204.67 457
7205.47 454
7206.28 403
7207.08 446
7207.88 464
7208.68 392
7209.48 495
7210.28 509
7211.08 469
7211.88 493
7212.69 449
7213.49 482
7214.29 517
7215.09 444
7215.89 440
7216.69 449
7217.50 477
7218.30 501
7219.10 504
7219.90 481
7220.70 456
7221.50 470
7222.31 443
7223.11 420
7223.91 483
7224.71 539
7225.51 521
7226.32 400
7227.12 475
7227.92 551
7228.72 516
7229.53 474
7230.33 488
7231.13 496
7231.93 476
7232.74 442
7233.54 436
7234.34 464
7235.14 468
7235.95 472
7236.75 456
7237.55 467
7238.36 489
7239.16 447
7239.96 428
7240.76 462
7241.57 517
7242.37 468
7243.17 528
7243.98 462
7244.78 470
7245.58 550
7246.39 460
7247.19 433
7247.99 498
7248.80 468
7249.60 448
7250.40 480
7251.21 515
7252.01 542
7252.81 481
7253.62 518
7254.42 532
7255.23 491
7256.03 458
7256.83 517
7257.64 515
7258.44 547
7259.25 458
7260.05 471
7260.85 489
7261.66 484
7262.46 527
7263.27 536
7264.07 568
7264.87 540
7265.68 528
7266.48 517
7267.29 491
7268.09 492
7268.90 502
7269.70 518
7270.51 438
7271.31 465
7272.12 511
7272.92 524
7273.73 523
7274.53 516
7275.34 582
7276.14 582
7276.95 525
7277.75 511
7278.56 515
7279.36 576
7280.17 534
7280.97 518
7281.78 602
7282.58 652
7283.39 661
7284.19 718
7285.00 735
7285.80 857
7286.61 857
7287.41 805
7288.22 711
7289.03 696
7289.83 651
7290.64 619
7291.44 611
7292.25 606
7293.06 470
7293.86 509
7294.67 540
7295.47 542
7296.28 556
7297.09 511
7297.89 515
7298.70 524
7299.50 529
7300.31 534
7301.12 567
7301.92 520
7302.73 535
7303.54 523
7304.34 626
7305.15 596
7305.96 516
7306.76 553
7307.57 593
7308.38 583
7309.18 610
7309.99 573
7310.80 647
7311.60 641
7312.41 670
7313.22 622
7314.02 631
7314.83 627
7315.64 679
7316.45 709
7317.25 751
7318.06 858
7318.87 909
7319.67 902
7320.48 922
7321.29 875
7322.10 915
7322.90 915
7323.71 789
7324.52 763
7325.33 697
7326.14 628
7326.94 627
7327.75 656
7328.56 673
7329.37 727
7330.17 682
7330.98 633
7331.79 621
7332.60 635
7333.41 659
7334.22 623
7335.02 561
7335.83 604
7336.64 625
7337.45 678
7338.26 637
7339.07 634
7339.87 670
7340.68 637
7341.49 617
7342.30 590
7343.11 547
7343.92 542
7344.73 505
7345.53 473
7346.34 528
7347.15 560
7347.96 523
7348.77 441
7349.58 554
7350.39 543
7351.20 537
7352.01 508
7352.82 521
7353.62 548
7354.43 430
7355.24 456
7356.05 476
7356.86 522
7357.67 527
7358.48 477
7359.29 461
7360.10 458
7360.91 529
7361.72 495
7362.53 511
7363.34 518
7364.15 530
7364.96 450
7365.77 457
7366.58 498
7367.39 506
7368.20 480
7369.01 486
7369.82 498
7370.63 453
7371.44 440
7372.25 443
7373.06 409
7373.87 418
7374.68 512
7375.49 534
7376.30 524
7377.11 464
7377.92 495
7378.73 455
7379.54 483
7380.36 472
7381.17 531
7381.98 448
7382.79 484
7383.60 534
7384.41 521
7385.22 536
7386.03 490
7386.84 518
7387.65 481
7388.46 449
7389.28 451
7390.09 422
7390.90 436
7391.71 431
7392.52 463
7393.33 497
7394.14 463
7394.96 452
7395.77 479
7396.58 434
7397.39 446
7398.20 464
7399.01 443
7399.83 399
7400.64 467
7401.45 468
7402.26 440
7403.07 446
7403.89 429
7404.70 467
7405.51 436
7406.32 456
7407.13 443
7407.95 476
7408.76 523
7409.57 456
7410.38 401
7411.20 376
7412.01 404
7412.82 381
7413.63 424
7414.45 431
7415.26 384
7416.07 412
7416.88 449
7417.70 433
7418.51 449
7419.32 426
7420.14 465
7420.95 390
7421.76 393
7422.57 344
7423.39 378
7424.20 423
7425.01 401
7425.83 493
7426.64 448
7427.45 355
7428.27 376
7429.08 403
7429.89 362
7430.71 386
7431.52 437
7432.33 496
7433.15 436
7433.96 384
7434.78 423
7435.59 402
7436.40 496
7437.22 478
7438.03 432
7438.84 395
7439.66 462
7440.47 387
7441.29 367
7442.10 352
7442.91 420
7443.73 387
7444.54 400
7445.36 378
7446.17 394
7446.99 426
7447.80 398
7448.62 393
7449.43 380
7450.24 420
7451.06 453
7451.87 380
7452.69 389
7453.50 388
7454.32 457
7455.13 459
7455.95 365
7456.76 385
7457.58 439
7458.39 394
7459.21 452
7460.02 448
7460.84 401
7461.65 453
7462.47 422
7463.28 404
7464.10 512
7464.91 435
7465.73 416
7466.54 438
7467.36 437
7468.18 451
7468.99 435
7469.81 413
7470.62 411
7471.44 374
7472.25 413
7473.07 472
7473.89 448
7474.70 490
7475.52 421
7476.33 412
7477.15 432
7477.97 440
7478.78 447
7479.60 424
7480.41 398
7481.23 408
7482.05 441
7482.86 400
7483.68 410
7484.50 503
7485.31 453
7486.13 460
7486.95 426
7487.76 396
7488.58 367
7489.40 366
7490.21 325
7491.03 353
7491.85 337
7492.66 329
7493.48 397
7494.30 366
7495.11 384
7495.93 369
7496.75 362
7497.57 380
7498.38 432
7499.20 424
7500.02 400
7500.83 436
7501.65 452
7502.47 462
7503.29 412
7504.10 364
7504.92 371
7505.74 383
7506.56 373
7507.37 363
7508.19 375
7509.01 374
7509.83 386
7510.65 354
7511.46 334
7512.28 336
7513.10 366
7513.92 375
7514.74 396
7515.55 381
7516.37 337
7517.19 368
7518.01 419
7518.83 451
7519.64 409
7520.46 389
7521.28 448
7522.10 404
7522.92 381
7523.74 365
7524.56 368
7525.37 397
7526.19 438
7527.01 397
7527.83 411
7528.65 342
7529.47 393
7530.29 364
7531.11 368
7531.93 365
7532.74 362
7533.56 378
7534.38 331
7535.20 352
7536.02 338
7536.84 370
7537.66 390
7538.48 363
7539.30 393
7540.12 490
7540.94 391
7541.76 362
7542.58 371
7543.40 363
7544.22 393
7545.04 384
7545.86 433
7546.68 428
7547.50 368
7548.32 393
7549.14 367
7549.96 358
7550.78 327
7551.60 392
7552.42 419
7553.24 362
7554.06 385
7554.88 381
7555.70 399
7556.52 364
7557.34 404
7558.16 402
7558.98 359
7559.80 419
7560.62 335
7561.44 379
7562.26 408
7563.08 387
7563.90 414
7564.72 365
7565.54 358
7566.36 395
7567.19 407
7568.01 404
7568.83 392
7569.65 392
7570.47 450
7571.29 411
7572.11 378
7572.93 379
7573.76 410
7574.58 456
7575.40 414
7576.22 411
7577.04 357
7577.86 350
7578.68 359
7579.51 337
7580.33 399
7581.15 360
7581.97 349
7582.79 348
7583.61 371
7584.44 321
7585.26 359
7586.08 362
7586.90 356
7587.72 383
7588.55 383
7589.37 368
7590.19 326
7591.01 387
7591.83 392
7592.66 394
7593.48 408
7594.30 415
7595.12 367
7595.95 350
7596.77 354
7597.59 362
7598.41 377
7599.24 386
7600.06 445
7600.88 421
7601.71 421
7602.53 402
7603.35 383
7604.17 445
7605.00 436
7605.82 424
7606.64 455
7607.47 421
7608.29 420
7609.11 526
7609.94 481
7610.76 406
7611.58 429
7612.41 401
7613.23 375
7614.05 386
7614.88 462
7615.70 488
7616.52 485
7617.35 495
7618.17 496
7619.00 556
7619.82 532
7620.64 487
7621.47 431
7622.29 483
7623.11 548
7623.94 500
7624.76 451
7625.59 452
7626.41 442
7627.24 414
7628.06 426
7628.88 445
7629.71 454
7630.53 419
7631.36 479
7632.18 470
7633.01 411
7633.83 452
7634.66 398
7635.48 405
7636.30 459
7637.13 422
7637.95 448
7638.78 445
7639.60 459
7640.43 399
7641.25 341
7642.08 353
7642.90 409
7643.73 359
7644.55 347
7645.38 399
7646.20 397
7647.03 396
7647.85 377
7648.68 384
7649.51 369
7650.33 394
7651.16 396
7651.98 365
7652.81 310
7653.63 424
7654.46 432
7655.28 450
7656.11 409
7656.94 404
7657.76 376
7658.59 480
7659.41 396
7660.24 343
7661.07 368
7661.89 378
7662.72 373
7663.54 341
7664.37 351
7665.20 385
7666.02 344
7666.85 320
7667.68 333
7668.50 374
7669.33 385
7670.16 373
7670.98 395
7671.81 402
7672.64 362
7673.46 326
7674.29 353
7675.12 330
7675.94 310
7676.77 392
7677.60 378
7678.42 351
7679.25 338
7680.08 331
7680.90 332
7681.73 364
7682.56 400
7683.39 382
7684.21 336
7685.04 358
7685.87 409
7686.69 405
7687.52 373
7688.35 365
7689.18 361
7690.01 366
7690.83 395
7691.66 339
7692.49 404
7693.32 370
7694.14 343
7694.97 331
7695.80 357
7696.63 365
7697.46 370
7698.28 361
7699.11 373
7699.94 383
7700.77 412
7701.60 391
7702.42 394
7703.25 363
7704.08 364
7704.91 348
7705.74 348
7706.57 334
7707.39 378
7708.22 352
7709.05 367
7709.88 362
7710.71 342
7711.54 291
7712.37 331
7713.20 372
7714.02 329
7714.85 306
7715.68 348
7716.51 297
7717.34 328
7718.17 386
7719.00 376
7719.83 394
7720.66 382
7721.49 391
7722.32 401
7723.15 369
7723.97 386
7724.80 351
7725.63 329
7726.46 370
7727.29 304
7728.12 358
7728.95 391
7729.78 393
7730.61 356
7731.44 337
7732.27 412
7733.10 392
7733.93 350
7734.76 336
7735.59 323
7736.42 284
7737.25 344
7738.08 350
7738.91 354
7739.74 355
7740.57 308
7741.40 329
7742.23 310
7743.06 319
7743.89 331
7744.72 348
7745.56 364
7746.39 389
7747.22 417
7748.05 374
7748.88 369
7749.71 326
7750.54 339
7751.37 403
7752.20 373
7753.03 369
7753.86 404
7754.69 334
7755.53 317
7756.36 324
7757.19 326
7758.02 336
7758.85 370
7759.68 311
7760.51 352
7761.35 344
7762.18 379
7763.01 335
7763.84 352
7764.67 364
7765.50 390
7766.33 357
7767.17 341
7768.00 338
7768.83 404
7769.66 427
7770.49 486
7771.33 385
7772.16 404
7772.99 386
7773.82 390
7774.65 366
7775.49 361
7776.32 306
7777.15 366
7777.98 395
7778.82 357
7779.65 364
7780.48 332
7781.31 346
7782.15 347
7782.98 333
7783.81 355
7784.64 306
7785.48 372
7786.31 377
7787.14 362
7787.97 458
7788.81 476
7789.64 380
7790.47 376
7791.31 335
7792.14 348
7792.97 350
7793.81 365
7794.64 365
7795.47 301
7796.31 368
7797.14 403
7797.97 420
7798.81 419
7799.64 408
7800.47 397
7801.31 395
7802.14 359
7802.97 389
7803.81 378
7804.64 400
7805.47 393
7806.31 460
7807.14 381
7807.98 369
7808.81 397
7809.64 429
7810.48 383
7811.31 351
7812.15 344
7812.98 335
7813.82 396
7814.65 405
7815.48 452
7816.32 455
7817.15 432
7817.99 459
7818.82 448
7819.66 441
7820.49 463
7821.33 403
7822.16 472
7822.99 421
7823.83 472
7824.66 513
7825.50 497
7826.33 473
7827.17 532
7828.00 525
7828.84 508
7829.67 484
7830.51 520
7831.34 480
7832.18 487
7833.02 490
7833.85 522
7834.69 475
7835.52 515
7836.36 514
7837.19 556
7838.03 550
7838.86 461
7839.70 465
7840.53 507
7841.37 440
7842.21 477
7843.04 434
7843.88 468
7844.71 521
7845.55 478
7846.39 413
7847.22 450
7848.06 476
7848.89 500
7849.73 468
7850.57 473
7851.40 444
7852.24 473
7853.08 416
7853.91 461
7854.75 396
7855.58 440
7856.42 499
7857.26 540
7858.09 524
7858.93 473
7859.77 539
7860.60 502
7861.44 529
7862.28 467
7863.11 401
7863.95 451
7864.79 522
7865.63 450
7866.46 496
7867.30 454
7868.14 519
7868.97 466
7869.81 438
7870.65 408
7871.49 454
7872.32 487
7873.16 407
7874.00 473
7874.84 477
7875.67 480
7876.51 486
7877.35 589
7878.19 590
7879.02 550
7879.86 636
7880.70 640
7881.54 633
7882.38 646
7883.21 565
7884.05 529
7884.89 548
7885.73 507
7886.57 444
7887.40 409
7888.24 428
7889.08 460
7889.92 477
7890.76 458
7891.59 463
7892.43 478
7893.27 497
7894.11 480
7894.95 467
7895.79 484
7896.63 462
7897.47 467
7898.30 517
7899.14 496
7899.98 430
7900.82 479
7901.66 458
7902.50 443
7903.34 460
7904.18 476
7905.02 419
7905.85 452
7906.69 490
7907.53 434
7908.37 449
7909.21 393
7910.05 420
7910.89 440
7911.73 418
7912.57 380
7913.41 420
7914.25 393
7915.09 415
7915.93 490
7916.77 455
7917.61 448
7918.45 520
7919.29 505
7920.13 465
7920.97 423
7921.81 387
7922.65 366
7923.49 386
7924.33 412
7925.17 376
7926.01 355
7926.85 323
7927.69 397
7928.53 374
7929.37 430
7930.21 350
7931.05 380
7931.89 414
7932.73 438
7933.57 409
7934.41 389
7935.25 427
7936.09 476
7936.93 394
7937.78 363
7938.62 370
7939.46 335
7940.30 354
7941.14 356
7941.98 345
7942.82 360
7943.66 399
7944.50 409
7945.35 419
7946.19 381
7947.03 369
7947.87 399
7948.71 391
7949.55 407
7950.39 418
7951.24 431
7952.08 433
7952.92 388
7953.76 388
7954.60 389
7955.44 393
7956.29 392
7957.13 413
7957.97 366
7958.81 442
7959.65 488
7960.50 378
7961.34 383
7962.18 380
7963.02 407
7963.86 451
7964.71 456
7965.55 403
7966.39 418
7967.23 452
7968.08 453
7968.92 470
7969.76 493
7970.60 520
7971.45 525
7972.29 437
7973.13 401
7973.97 430
7974.82 445
7975.66 360
7976.50 402
7977.35 338
7978.19 369
7979.03 408
7979.87 405
7980.72 365
7981.56 373
7982.40 413
7983.25 435
7984.09 442
7984.93 382
7985.78 412
7986.62 333
7987.46 341
7988.31 375
7989.15 385
7990.00 359
7990.84 300
7991.68 307
7992.53 342
7993.37 382
7994.21 400
7995.06 376
7995.90 403
7996.75 389
7997.59 352
7998.43 352
7999.28 358
8000.12 391
8000.97 371
8001.81 403
8002.65 405
8003.50 387
8004.34 360
8005.19 322
8006.03 314
8006.88 325
8007.72 388
8008.57 357
8009.41 312
8010.26 340
8011.10 331
8011.95 352
8012.79 407
8013.63 342
8014.48 391
8015.32 341
8016.17 327
8017.01 342
8017.86 302
8018.70 327
8019.55 341
8020.40 295
8021.24 305
8022.09 287
8022.93 327
8023.78 317
8024.62 269
8025.47 303
8026.31 308
8027.16 312
8028.00 324
8028.85 302
8029.70 297
8030.54 328
8031.39 294
8032.23 346
8033.08 329
8033.92 299
8034.77 313
8035.62 315
8036.46 301
8037.31 283
8038.16 322
8039.00 321
8039.85 326
8040.69 334
8041.54 267
8042.39 268
8043.23 285
8044.08 289
8044.93 247
8045.77 316
8046.62 325
8047.47 349
8048.31 327
8049.16 322
8050.01 335
8050.85 357
8051.70 329
8052.55 261
8053.39 276
8054.24 303
8055.09 301
8055.94 276
8056.78 280
8057.63 294
8058.48 296
8059.32 321
8060.17 308
8061.02 279
8061.87 284
8062.71 288
8063.56 332
8064.41 347
8065.26 371
8066.10 320
8066.95 297
8067.80 300
8068.65 332
8069.49 307
8070.34 321
8071.19 306
8072.04 346
8072.89 288
8073.73 253
8074.58 335
8075.43 327
8076.28 347
8077.13 377
8077.98 312
8078.82 270
8079.67 305
8080.52 300
8081.37 296
8082.22 303
8083.07 264
8083.91 237
8084.76 234
8085.61 281
8086.46 337
8087.31 287
8088.16 273
8089.01 288
8089.86 251
8090.70 278
8091.55 279
8092.40 287
8093.25 303
8094.10 314
8094.95 319
8095.80 296
8096.65 320
8097.50 325
8098.35 318
8099.20 324
8100.05 311
8100.90 311
8101.74 298
8102.59 263
8103.44 285
8104.29 302
8105.14 319
8105.99 314
8106.84 328
8107.69 330
8108.54 304
8109.39 305
8110.24 296
8111.09 323
8111.94 353
8112.79 297
8113.64 258
8114.49 309
8115.34 329
8116.19 321
8117.04 312
8117.89 276
8118.74 312
8119.59 294
8120.45 296
8121.30 323
8122.15 343
8123.00 344
8123.85 358
8124.70 379
8125.55 291
8126.40 285
8127.25 302
8128.10 363
8128.95 363
8129.80 342
8130.65 303
8131.51 312
8132.36 275
8133.21 317
8134.06 341
8134.91 332
8135.76 360
8136.61 371
8137.46 364
8138.32 342
8139.17 318
8140.02 311
8140.87 364
8141.72 325
8142.57 405
8143.43 318
8144.28 335
8145.13 301
8145.98 321
8146.83 334
8147.68 323
8148.54 325
8149.39 330
8150.24 362
8151.09 324
8151.94 324
8152.80 396
8153.65 366
8154.50 457
8155.35 471
8156.21 511
8157.06 412
8157.91 364
8158.76 345
8159.62 409
8160.47 377
8161.32 405
8162.17 375
8163.03 352
8163.88 376
8164.73 325
8165.59 313
8166.44 339
8167.29 405
8168.14 353
8169.00 343
8169.85 310
8170.70 300
8171.56 360
8172.41 336
8173.26 361
8174.12 340
8174.97 363
8175.82 284
8176.68 291
8177.53 351
8178.38 304
8179.24 288
8180.09 315
8180.94 352
8181.80 348
8182.65 325
8183.51 290
8184.36 324
8185.21 342
8186.07 308
8186.92 320
8187.78 277
8188.63 297
8189.48 322
8190.34 341
8191.19 332
8192.05 328
8192.90 283
8193.75 303
8194.61 302
8195.46 307
8196.32 324
8197.17 297
8198.03 362
8198.88 341
8199.74 373
8200.59 363
8201.45 332
8202.30 324
8203.16 357
8204.01 382
8204.87 314
8205.72 313
8206.57 272
8207.43 322
8208.29 288
8209.14 270
8210.00 326
8210.85 322
8211.71 267
8212.56 292
8213.42 305
8214.27 337
8215.13 343
8215.98 336
8216.84 357
8217.69 323
8218.55 301
8219.41 328
8220.26 323
8221.12 341
8221.97 303
8222.83 312
8223.68 317
8224.54 322
8225.40 304
8226.25 272
8227.11 304
8227.96 302
8228.82 298
8229.68 298
8230.53 297
8231.39 262
8232.25 293
8233.10 298
8233.96 268
8234.82 330
8235.67 272
8236.53 300
8237.38 256
8238.24 312
8239.10 282
8239.95 269
8240.81 286
8241.67 333
8242.53 312
8243.38 267
8244.24 297
8245.10 281
8245.95 271
8246.81 264
8247.67 304
8248.52 237
8249.38 258
8250.24 314
8251.10 334
8251.95 321
8252.81 321
8253.67 356
8254.53 320
8255.38 316
8256.24 309
8257.10 263
8257.96 278
8258.81 254
8259.67 328
8260.53 286
8261.39 198
8262.25 283
8263.10 303
8263.96 314
8264.82 304
8265.68 322
8266.54 351
8267.39 309
8268.25 323
8269.11 266
8269.97 283
8270.83 330
8271.69 276
8272.54 329
8273.40 303
8274.26 322
8275.12 315
8275.98 318
8276.84 296
8277.70 316
8278.55 330
8279.41 265
8280.27 278
8281.13 326
8281.99 317
8282.85 300
8283.71 343
8284.57 376
8285.43 274
8286.29 309
8287.14 368
8288.00 298
8288.86 293
8289.72 326
8290.58 350
8291.44 316
8292.30 286
8293.16 321
8294.02 435
8294.88 381
8295.74 323
8296.60 336
8297.46 352
8298.32 354
8299.18 339
8300.04 312
8300.90 364
8301.76 339
8302.62 298
8303.48 298
8304.34 321
8305.20 322
8306.06 303
8306.92 312
8307.78 330
8308.64 277
8309.50 328
8310.36 364
8311.22 328
8312.08 363
8312.94 331
8313.80 295
8314.66 296
8315.52 298
8316.38 327
8317.24 355
8318.11 340
8318.97 339
8319.83 359
8320.69 326
8321.55 333
8322.41 321
8323.27 308
8324.13 288
8324.99 302
8325.85 338
8326.72 326
8327.58 329
8328.44 330
8329.30 331
8330.16 288
8331.02 345
8331.88 283
8332.75 325
8333.61 301
8334.47 290
8335.33 311
8336.19 296
8337.05 348
8337.92 299
8338.78 232
8339.64 302
8340.50 304
8341.36 283
8342.23 316
8343.09 349
8343.95 327
8344.81 326
8345.67 348
8346.54 358
8347.40 349
8348.26 340
8349.12 339
8349.99 283
8350.85 311
8351.71 388
8352.57 312
8353.44 337
8354.30 345
8355.16 288
8356.03 294
8356.89 311
8357.75 324
8358.61 315
8359.48 303
8360.34 346
8361.20 333
8362.07 321
8362.93 316
8363.79 357
8364.66 336
8365.52 316
8366.38 316
8367.25 328
8368.11 331
8368.97 325
8369.84 311
8370.70 327
8371.56 362
8372.43 304
8373.29 307
8374.15 351
8375.02 320
8375.88 293
8376.74 330
8377.61 333
8378.47 280
8379.34 291
8380.20 292
8381.06 287
8381.93 327
8382.79 319
8383.66 296
8384.52 328
8385.39 341
8386.25 332
8387.11 325
8387.98 314
8388.84 301
8389.71 311
8390.57 310
8391.44 355
8392.30 296
8393.17 335
8394.03 314
8394.90 305
8395.76 315
8396.63 317
8397.49 300
8398.36 280
8399.22 320
8400.09 339
8400.95 352
8401.82 298
8402.68 351
8403.55 314
8404.41 352
8405.28 320
8406.14 407
8407.01 324
8407.87 345
8408.74 344
8409.60 325
8410.47 375
8411.34 323
8412.20 319
8413.07 347
8413.93 381
8414.80 345
8415.66 322
8416.53 297
8417.40 329
8418.26 326
8419.13 383
8419.99 409
8420.86 375
8421.73 389
8422.59 334
8423.46 360
8424.32 409
8425.19 389
8426.06 314
8426.92 298
8427.79 327
8428.66 359
8429.52 386
8430.39 387
8431.26 372
8432.12 401
8432.99 409
8433.86 383
8434.72 380
8435.59 348
8436.46 346
8437.32 392
8438.19 385
8439.06 423
8439.93 422
8440.79 387
8441.66 435
8442.53 401
8443.39 436
8444.26 480
8445.13 424
8446.00 464
8446.86 470
8447.73 487
8448.60 415
8449.47 400
8450.33 429
8451.20 486
8452.07 447
8452.94 439
8453.81 451
8454.67 466
8455.54 501
8456.41 510
8457.28 464
8458.15 436
8459.01 471
8459.88 553
8460.75 459
8461.62 519
8462.49 515
8463.35 475
8464.22 474
8465.09 496
8465.96 459
8466.83 440
8467.70 457
8468.57 562
8469.43 624
8470.30 756
8471.17 828
8472.04 867
8472.91 802
8473.78 893
8474.65 855
8475.52 680
8476.38 670
8477.25 606
8478.12 563
8478.99 502
8479.86 453
8480.73 438
8481.60 499
8482.47 388
8483.34 434
8484.21 426
8485.08 416
8485.95 408
8486.82 371
8487.69 452
8488.55 407
8489.42 409
8490.29 383
8491.16 387
8492.03 381
8492.90 375
8493.77 366
8494.64 338
8495.51 463
8496.38 467
8497.25 446
8498.12 455
8498.99 381
8499.86 389
8500.73 383
8501.60 440
8502.47 398
8503.34 403
8504.22 403
8505.09 431
8505.96 356
8506.83 395
8507.70 409
8508.57 424
8509.44 477
8510.31 405
8511.18 455
8512.05 439
8512.92 457
8513.79 396
8514.66 402
8515.53 410
8516.41 405
8517.28 426
8518.15 395
8519.02 368
8519.89 393
8520.76 407
8521.63 377
8522.50 381
8523.38 382
8524.25 418
8525.12 393
8525.99 373
8526.86 378
8527.73 409
8528.60 447
8529.48 430
8530.35 405
8531.22 413
8532.09 454
8532.96 446
8533.84 426
8534.71 432
8535.58 438
8536.45 411
8537.32 457
8538.20 495
8539.07 451
8539.94 454
8540.81 451
8541.68 475
8542.56 483
8543.43 462
8544.30 416
8545.17 429
8546.05 462
8546.92 521
8547.79 487
8548.67 496
8549.54 502
8550.41 507
8551.28 524
8552.16 549
8553.03 502
8553.90 463
8554.78 459
8555.65 479
8556.52 532
8557.39 500
8558.27 480
8559.14 485
8560.01 478
8560.89 443
8561.76 451
8562.63 480
8563.51 450
8564.38 476
8565.25 436
8566.13 453
8567.00 458
8567.88 409
8568.75 413
8569.62 411
8570.50 504
8571.37 385
8572.24 430
8573.12 421
8573.99 440
8574.87 417
8575.74 480
8576.61 395
8577.49 390
8578.36 422
8579.24 419
8580.11 443
8580.99 460
8581.86 431
8582.73 499
8583.61 438
8584.48 484
8585.36 436
8586.23 517
8587.11 524
8587.98 492
8588.86 399
8589.73 498
8590.61 448
8591.48 465
8592.36 503
8593.23 442
8594.11 509
8594.98 477
8595.86 463
8596.73 509
8597.61 492
8598.48 498
8599.36 509
8600.23 495
8601.11 487
8601.98 523
8602.86 510
8603.73 523
8604.61 494
8605.49 444
8606.36 468
8607.24 516
8608.11 525
8608.99 530
8609.86 557
8610.74 516
8611.62 549
8612.49 556
8613.37 532
8614.24 551
8615.12 502
8616.00 470
8616.87 488
8617.75 482
8618.62 514
8619.50 539
8620.38 524
8621.25 592
8622.13 589
8623.01 553
8623.88 568
8624.76 542
8625.64 592
8626.51 608
8627.39 564
8628.27 581
8629.14 620
8630.02 603
8630.90 615
8631.77 672
8632.65 615
8633.53 639
8634.40 565
8635.28 619
8636.16 704
8637.04 670
8637.91 631
8638.79 659
8639.67 681
8640.55 749
8641.42 667
8642.30 725
8643.18 754
8644.06 654
8644.93 710
8645.81 768
8646.69 727
8647.57 687
8648.44 694
8649.32 739
8650.20 739
8651.08 706
8651.96 730
8652.83 843
8653.71 830
8654.59 793
8655.47 838
8656.35 762
8657.22 733
8658.10 825
8658.98 751
8659.86 839
8660.74 903
8661.62 880
8662.49 810
8663.37 799
8664.25 802
8665.13 815
8666.01 870
8666.89 857
8667.77 855
8668.64 922
8669.52 846
8670.40 878
8671.28 1021
8672.16 1176
8673.04 1288
8673.92 1414
8674.80 1521
8675.68 1513
8676.56 1577
8677.44 1550
8678.31 1440
8679.19 1423
8680.07 1353
8680.95 1222
8681.83 1201
8682.71 1135
8683.59 1068
8684.47 999
8685.35 987
8686.23 934
8687.11 943
8687.99 1003
8688.87 1019
8689.75 1225
8690.63 1393
8691.51 1605
8692.39 1691
8693.27 1867
8694.15 2061
8695.03 2181
8695.91 2130
8696.79 1957
8697.67 1672
8698.55 1410
8699.43 1366
8700.31 1277
8701.19 1114
8702.07 1021
8702.95 882
8703.83 792
8704.71 793
8705.59 802
8706.48 735
8707.36 731
8708.24 763
8709.12 706
8710.00 751
8710.88 727
8711.76 698
8712.64 674
8713.52 687
8714.40 722
8715.28 698
8716.17 732
8717.05 683
8717.93 624
8718.81 711
8719.69 663
8720.57 677
8721.45 658
8722.34 640
8723.22 611
8724.10 550
8724.98 625
8725.86 628
8726.74 635
8727.63 692
8728.51 676
8729.39 691
8730.27 703
8731.15 660
8732.04 693
8732.92 762
8733.80 698
8734.68 685
8735.56 722
8736.45 698
8737.33 650
8738.21 658
8739.09 704
8739.98 608
8740.86 613
8741.74 571
8742.62 580
8743.51 635
8744.39 654
8745.27 561
8746.15 547
8747.04 604
8747.92 567
8748.80 599
8749.69 639
8750.57 595
8751.45 576
8752.33 599
8753.22 697
8754.10 604
8754.98 655
8755.87 666
8756.75 661
8757.63 659
8758.52 640
8759.40 638
8760.28 602
8761.17 575
8762.05 617
8762.93 641
8763.82 597
8764.70 553
8765.59 588
8766.47 620
8767.35 620
8768.24 665
8769.12 643
8770.00 659
8770.89 647
8771.77 613
8772.66 610
8773.54 599
8774.42 589
8775.31 605
8776.19 599
8777.08 610
8777.96 592
8778.85 598
8779.73 595
8780.62 539
8781.50 521
8782.38 520
8783.27 514
8784.15 505
8785.04 474
8785.92 494
8786.81 514
8787.69 488
8788.58 477
8789.46 514
8790.35 530
8791.23 537
8792.12 525
8793.00 484
8793.89 450
8794.77 530
8795.66 475
8796.54 515
8797.43 508
8798.31 511
8799.20 455
8800.08 473
8800.97 494
8801.86 436
8802.74 472
8803.63 483
8804.51 510
8805.40 513
8806.28 492
8807.17 506
8808.06 510
8808.94 495
8809.83 516
8810.71 448
8811.60 481
8812.49 425
8813.37 501
8814.26 466
8815.14 461
8816.03 423
8816.92 437
8817.80 427
8818.69 410
8819.58 430
8820.46 415
8821.35 422
8822.24 450
8823.12 453
8824.01 386
8824.90 370
8825.78 447
8826.67 378
8827.56 414
8828.44 450
8829.33 481
8830.22 441
8831.10 436
8831.99 459
8832.88 430
8833.77 411
8834.65 348
8835.54 369
8836.43 377
8837.31 416
8838.20 412
8839.09 367
8839.98 390
8840.86 410
8841.75 382
8842.64 359
8843.53 346
8844.41 338
8845.30 394
8846.19 407
8847.08 342
8847.97 329
8848.85 382
8849.74 383
8850.63 409
8851.52 379
8852.41 306
8853.29 354
8854.18 400
8855.07 342
8855.96 356
8856.85 327
8857.74 351
8858.62 328
8859.51 360
8860.40 340
8861.29 369
8862.18 336
8863.07 344
8863.95 346
8864.84 313
8865.73 285
8866.62 310
8867.51 384
8868.40 318
8869.29 340
8870.18 362
8871.07 392
8871.95 327
8872.84 304
8873.73 276
8874.62 294
8875.51 320
8876.40 296
8877.29 330
8878.18 331
8879.07 315
8879.96 302
8880.85 298
8881.74 317
8882.63 296
8883.52 315
8884.41 329
8885.30 329
8886.19 345
8887.08 303
8887.97 331
8888.86 319
8889.75 318
8890.64 334
8891.53 302
8892.42 365
8893.31 332
8894.20 310
8895.09 299
8895.98 312
8896.87 304
8897.76 297
8898.65 304
8899.54 331
8900.43 317
8901.32 311
8902.21 300
8903.10 298
8903.99 316
8904.88 295
8905.77 330
8906.66 296
8907.55 326
8908.45 352
8909.34 306
8910.23 294
8911.12 274
8912.01 282
8912.90 240
8913.79 248
8914.68 297
8915.57 319
8916.47 269
8917.36 288
8918.25 340
8919.14 279
8920.03 301
8920.92 353
8921.81 341
8922.71 323
8923.60 320
8924.49 316
8925.38 273
8926.27 275
8927.16 296
8928.06 297
8928.95 315
8929.84 299
8930.73 270
8931.62 254
8932.52 271
8933.41 268
8934.30 252
8935.19 249
8936.09 286
8936.98 297
8937.87 262
8938.76 280
8939.65 273
8940.55 297
8941.44 312
8942.33 308
8943.23 257
8944.12 280
8945.01 262
8945.90 218
8946.80 299
8947.69 297
8948.58 299
8949.47 300
8950.37 282
8951.26 246
8952.15 232
8953.05 274
8953.94 265
8954.83 275
8955.73 304
8956.62 293
8957.51 234
8958.41 236
8959.30 280
8960.19 314
8961.09 291
8961.98 339
8962.87 304
8963.77 304
8964.66 255
8965.56 268
8966.45 326
8967.34 311
8968.24 299
8969.13 290
8970.03 297
8970.92 341
8971.81 299
8972.71 297
8973.60 324
8974.50 312
8975.39 280
8976.28 330
8977.18 294
8978.07 294
8978.97 271
8979.86 270
8980.76 292
8981.65 277
8982.55 284
8983.44 323
8984.33 312
8985.23 302
8986.12 284
8987.02 282
8987.91 317
8988.81 354
8989.70 318
8990.60 269
8991.49 283
8992.39 282
8993.28 339
8994.18 284
8995.07 293
8995.97 274
8996.87 262
8997.76 234
8998.66 285
8999.55 316
9000.45 257
9001.34 284
9002.24 297
9003.13 263
9004.03 243
9004.93 246
9005.82 265
9006.72 284
9007.61 286
9008.51 292
9009.40 243
9010.30 283
9011.20 273
9012.09 315
9012.99 300
9013.88 257
9014.78 241
9015.68 277
9016.57 272
9017.47 266
9018.37 272
9019.26 263
9020.16 271
9021.06 254
9021.95 276
9022.85 290
9023.75 275
9024.64 259
9025.54 259
9026.44 265
9027.33 248
9028.23 263
9029.13 272
9030.02 278
9030.92 250
9031.82 292
9032.71 262
9033.61 219
9034.51 266
9035.41 301
9036.30 294
9037.20 353
9038.10 320
9039.00 292
9039.89 276
9040.79 259
9041.69 272
9042.59 261
9043.48 271
9044.38 284
9045.28 254
9046.18 276
9047.07 291
9047.97 270
9048.87 278
9049.77 228
9050.67 278
9051.56 262
9052.46 256
9053.36 274
9054.26 279
9055.16 274
9056.06 280
9056.95 256
9057.85 288
9058.75 280
9059.65 245
9060.55 251
9061.45 294
9062.34 335
9063.24 281
9064.14 257
9065.04 238
9065.94 241
9066.84 238
9067.74 248
9068.64 264
9069.53 239
9070.43 219
9071.33 267
9072.23 263
9073.13 285
9074.03 272
9074.93 279
9075.83 277
9076.73 260
9077.63 283
9078.53 275
9079.43 247
9080.33 282
9081.23 276
9082.12 248
9083.02 274
9083.92 262
9084.82 250
9085.72 259
9086.62 236
9087.52 266
9088.42 262
9089.32 268
9090.22 267
9091.12 290
9092.02 237
9092.92 263
9093.82 296
9094.72 266
9095.62 261
9096.52 254
9097.42 287
9098.32 285
9099.22 268
9100.13 262
9101.03 229
9101.93 283
9102.83 276
9103.73 273
9104.63 299
9105.53 285
9106.43 260
9107.33 250
9108.23 264
9109.13 264
9110.03 282
9110.93 257
9111.84 282
9112.74 290
9113.64 285
9114.54 283
9115.44 275
9116.34 252
9117.24 215
9118.14 237
9119.05 231
9119.95 251
9120.85 262
9121.75 260
9122.65 274
9123.55 254
9124.45 251
9125.36 274
9126.26 238
9127.16 264
9128.06 262
9128.96 239
9129.87 197
9130.77 196
9131.67 238
9132.57 241
9133.47 261
9134.38 219
9135.28 246
9136.18 281
9137.08 206
9137.98 235
9138.89 228
9139.79 300
9140.69 276
9141.59 231
9142.50 240
9143.40 262
9144.30 283
9145.21 247
9146.11 233
9147.01 280
9147.91 278
9148.82 249
9149.72 243
9150.62 283
9151.53 252
9152.43 252
9153.33 259
9154.23 282
9155.14 295
9156.04 281
9156.94 293
9157.85 249
9158.75 270
9159.65 251
9160.56 246
9161.46 227
9162.36 231
9163.27 285
9164.17 300
9165.08 237
9165.98 260
9166.88 232
9167.79 251
9168.69 281
9169.59 262
9170.50 249
9171.40 224
9172.31 257
9173.21 255
9174.11 216
9175.02 292
9175.92 272
9176.83 226
9177.73 274
9178.64 297
9179.54 258
9180.44 261
9181.35 284
9182.25 237
9183.16 244
9184.06 232
9184.97 247
9185.87 265
9186.78 277
9187.68 290
9188.59 277
9189.49 277
9190.40 243
9191.30 275
9192.21 276
9193.11 262
9194.02 271
9194.92 270
9195.83 252
9196.73 229
9197.64 256
9198.54 254
9199.45 295
9200.35 267
9201.26 251
9202.16 231
9203.07 260
9203.98 291
9204.88 246
9205.79 248
9206.69 214
9207.60 257
9208.50 257
9209.41 226
9210.32 239
9211.22 249
9212.13 279
9213.03 292
9213.94 230
9214.85 211
9215.75 234
9216.66 254
9217.57 217
9218.47 262
9219.38 272
9220.28 282
9221.19 297
9222.10 270
9223.00 264
9223.91 238
9224.82 219
9225.72 218
9226.63 237
9227.54 229
9228.44 256
9229.35 260
9230.26 256
9231.16 222
9232.07 281
9232.98 243
9233.89 224
9234.79 221
9235.70 255
9236.61 244
9237.51 308
9238.42 263
9239.33 249
9240.24 270
9241.14 249
9242.05 223
9242.96 211
9243.87 237
9244.77 300
9245.68 271
9246.59 288
9247.50 237
9248.40 220
9249.31 261
9250.22 244
9251.13 239
9252.04 233
9252.94 244
9253.85 222
9254.76 248
9255.67 244
9256.58 236
9257.48 238
9258.39 257
9259.30 258
9260.21 245
9261.12 256
9262.03 258
9262.94 237
9263.84 238
9264.75 256
9265.66 244
9266.57 237
9267.48 212
9268.39 222
9269.30 261
9270.20 269
9271.11 274
9272.02 245
9272.93 260
9273.84 281
9274.75 257
9275.66 253
9276.57 234
9277.48 259
9278.39 276
9279.30 240
9280.21 199
9281.11 213
9282.02 213
9282.93 233
9283.84 202
9284.75 210
9285.66 236
9286.57 257
9287.48 238
9288.39 253
9289.30 213
9290.21 235
9291.12 259
9292.03 230
9292.94 244
9293.85 256
9294.76 266
9295.67 298
9296.58 276
9297.49 217
9298.40 241
9299.31 207
9300.22 266
9301.13 275
9302.04 271
9302.95 231
9303.86 228
9304.77 253
9305.69 245
9306.60 261
9307.51 249
9308.42 251
9309.33 264
9310.24 283
9311.15 249
9312.06 247
9312.97 259
9313.88 281
9314.79 259
9315.70 279
9316.62 287
9317.53 309
9318.44 262
9319.35 231
9320.26 249
9321.17 283
9322.08 262
9322.99 230
9323.91 230
9324.82 221
9325.73 244
9326.64 268
9327.55 276
9328.46 230
9329.38 264
9330.29 259
9331.20 250
9332.11 295
9333.02 250
9333.94 230
9334.85 239
9335.76 253
9336.67 283
9337.58 280
9338.50 277
9339.41 249
9340.32 249
9341.23 263
9342.15 189
9343.06 236
9343.97 265
9344.88 218
9345.80 241
9346.71 245
9347.62 271
9348.53 246
9349.45 244
9350.36 253
9351.27 235
9352.18 222
9353.10 239
9354.01 279
9354.92 297
9355.84 268
9356.75 258
9357.66 238
9358.58 270
9359.49 245
9360.40 255
9361.32 270
9362.23 270
9363.14 249
9364.06 266
9364.97 297
9365.88 332
9366.80 306
9367.71 289
9368.62 300
9369.54 266
9370.45 236
9371.37 291
9372.28 269
9373.19 240
9374.11 304
9375.02 260
9375.94 242
9376.85 217
9377.76 226
9378.68 254
9379.59 247
9380.51 253
9381.42 250
9382.33 231
9383.25 228
9384.16 223
9385.08 276
9385.99 213
9386.91 236
9387.82 265
9388.74 303
9389.65 299
9390.57 281
9391.48 280
9392.40 332
9393.31 284
9394.23 298
9395.14 291
9396.06 248
9396.97 257
9397.89 284
9398.80 253
9399.72 292
9400.63 294
9401.55 298
9402.46 259
9403.38 238
9404.29 285
9405.21 291
9406.12 267
9407.04 253
9407.95 289
9408.87 242
9409.79 253
9410.70 280
9411.62 296
9412.53 256
9413.45 243
9414.36 273
9415.28 207
9416.20 275
9417.11 274
9418.03 265
9418.95 256
9419.86 304
9420.78 290
9421.69 264
9422.61 229
9423.53 262
9424.44 271
9425.36 282
9426.28 235
9427.19 221
9428.11 245
9429.03 265
9429.94 239
9430.86 251
9431.78 260
9432.69 250
9433.61 252
9434.53 258
9435.44 255
9436.36 283
9437.28 304
9438.19 325
9439.11 265
9440.03 259
9440.95 274
9441.86 274
9442.78 320
9443.70 295
9444.62 298
9445.53 257
9446.45 313
9447.37 297
9448.29 275
9449.20 289
9450.12 273
9451.04 294
9451.96 281
9452.87 279
9453.79 321
9454.71 349
9455.63 396
9456.55 334
9457.46 337
9458.38 341
9459.30 340
9460.22 313
9461.14 305
9462.05 318
9462.97 298
9463.89 272
9464.81 284
9465.73 278
9466.65 297
9467.56 324
9468.48 258
9469.40 314
9470.32 310
9471.24 348
9472.16 299
9473.08 321
9473.99 340
9474.91 306
9475.83 266
9476.75 275
9477.67 285
9478.59 290
9479.51 290
9480.43 304
9481.35 305
9482.27 304
9483.19 304
9484.10 292
9485.02 294
9485.94 279
9486.86 324
9487.78 344
9488.70 365
9489.62 283
9490.54 296
9491.46 317
9492.38 319
9493.30 293
9494.22 293
9495.14 268
9496.06 307
9496.98 317
9497.90 298
9498.82 308
9499.74 317
9500.66 307
9501.58 330
9502.50 342
9503.42 292
9504.34 268
9505.26 298
9506.18 299
9507.10 265
9508.02 288
9508.94 294
9509.86 323
9510.78 339
9511.70 321
9512.63 355
9513.55 347
9514.47 299
9515.39 328
9516.31 341
9517.23 349
9518.15 330
9519.07 312
9519.99 339
9520.91 359
9521.83 372
9522.76 363
9523.68 338
9524.60 291
9525.52 294
9526.44 325
9527.36 353
9528.28 383
9529.21 379
9530.13 323
9531.05 381
9531.97 375
9532.89 342
9533.81 355
9534.74 384
9535.66 352
9536.58 376
9537.50 404
9538.42 406
9539.35 374
9540.27 353
9541.19 331
9542.11 324
9543.03 360
9543.96 359
9544.88 337
9545.80 318
9546.72 352
9547.64 366
9548.57 352
9549.49 352
9550.41 377
9551.33 349
9552.26 328
9553.18 314
9554.10 320
9555.03 320
9555.95 356
9556.87 394
9557.79 379
9558.72 366
9559.64 339
9560.56 327
9561.49 383
9562.41 325
9563.33 343
9564.26 390
9565.18 390
9566.10 343
9567.03 351
9567.95 372
9568.87 396
9569.80 391
9570.72 413
9571.64 405
9572.57 365
9573.49 363
9574.41 386
9575.34 431
9576.26 418
9577.18 387
9578.11 358
9579.03 372
9579.96 414
9580.88 321
9581.80 470
9582.73 419
9583.65 369
9584.58 369
9585.50 392
9586.43 410
9587.35 367
9588.27 380
9589.20 417
9590.12 444
9591.05 415
9591.97 398
9592.90 391
9593.82 408
9594.75 394
9595.67 389
9596.60 414
9597.52 426
9598.45 487
9599.37 494
9600.29 437
9601.22 374
9602.14 403
9603.07 418
9604.00 420
9604.92 366
9605.85 405
9606.77 411
9607.70 410
9608.62 429
9609.55 479
9610.47 465
9611.40 439
9612.32 510
9613.25 529
9614.17 408
9615.10 414
9616.03 432
9616.95 505
9617.88 512
9618.80 514
9619.73 531
9620.65 522
9621.58 490
9622.51 472
9623.43 491
9624.36 494
9625.29 465
9626.21 529
9627.14 557
9628.06 589
9628.99 450
9629.92 523
9630.84 519
9631.77 528
9632.70 513
9633.62 553
9634.55 517
9635.48 569
9636.40 585
9637.33 558
9638.26 541
9639.18 544
9640.11 587
9641.04 548
9641.96 590
9642.89 618
9643.82 661
9644.74 621
9645.67 575
9646.60 604
9647.53 598
9648.45 588
9649.38 573
9650.31 589
9651.24 669
9652.16 661
9653.09 618
9654.02 645
9654.95 661
9655.87 662
9656.80 651
9657.73 753
9658.66 714
9659.58 613
9660.51 678
9661.44 701
9662.37 667
9663.30 727
9664.22 690
9665.15 717
9666.08 687
9667.01 655
9667.94 670
9668.86 703
9669.79 692
9670.72 799
9671.65 784
9672.58 817
9673.51 779
9674.43 769
9675.36 800
9676.29 754
9677.22 794
9678.15 816
9679.08 713
9680.01 772
9680.94 831
9681.86 799
9682.79 836
9683.72 862
9684.65 881
9685.58 828
9686.51 859
9687.44 916
9688.37 888
9689.30 799
9690.23 835
9691.16 874
9692.08 842
9693.01 860
9693.94 903
9694.87 949
9695.80 939
9696.73 957
9697.66 1007
9698.59 1031
9699.52 1142
9700.45 1171
9701.38 1364
9702.31 1353
9703.24 1288
9704.17 1200
9705.10 1175
9706.03 1072
9706.96 1006
9707.89 911
9708.82 878
9709.75 870
9710.68 939
9711.61 902
9712.54 933
9713.47 966
9714.40 978
9715.33 1067
9716.26 993
9717.19 980
9718.12 944
9719.06 930
9719.99 897
9720.92 882
9721.85 811
9722.78 789
9723.71 769
9724.64 710
9725.57 728
9726.50 715
9727.43 695
9728.36 766
9729.30 794
9730.23 793
9731.16 827
9732.09 846
9733.02 843
9733.95 825
9734.88 816
9735.81 876
9736.75 814
9737.68 826
9738.61 792
9739.54 707
9740.47 705
9741.40 725
9742.34 717
9743.27 676
9744.20 657
9745.13 628
9746.06 593
9747.00 608
9747.93 642
9748.86 671
9749.79 609
9750.72 622
9751.66 637
9752.59 604
9753.52 566
9754.45 613
9755.39 628
9756.32 619
9757.25 614
9758.18 566
9759.12 591
9760.05 622
9760.98 620
9761.91 615
9762.85 650
9763.78 618
9764.71 624
9765.64 589
9766.58 585
9767.51 579
9768.44 581
9769.38 650
9770.31 588
9771.24 637
9772.18 613
9773.11 625
9774.04 657
9774.98 613
9775.91 687
9776.84 671
9777.78 711
9778.71 681
9779.64 674
9780.58 660
9781.51 656
9782.44 627
9783.38 625
9784.31 692
9785.25 723
9786.18 658
9787.11 633
9788.05 623
9788.98 603
9789.92 592
9790.85 588
9791.78 597
9792.72 556
9793.65 595
9794.59 602
9795.52 550
9796.46 532
9797.39 510
9798.32 562
9799.26 558
9800.19 579
9801.13 572
9802.06 611
9803.00 587
9803.93 623
9804.87 606
9805.80 533
9806.74 518
9807.67 570
9808.61 521
9809.54 496
9810.48 503
9811.41 480
9812.35 501
9813.28 481
9814.22 518
9815.15 509
9816.09 472
9817.02 425
9817.96 466
9818.89 485
9819.83 474
9820.76 437
9821.70 444
9822.64 469
9823.57 482
9824.51 467
9825.44 448
9826.38 450
9827.31 421
9828.25 429
9829.19 469
9830.12 463
9831.06 418
9831.99 445
9832.93 451
9833.87 484
9834.80 440
9835.74 426
9836.68 402
9837.61 426
9838.55 415
9839.48 445
9840.42 467
9841.36 440
9842.29 417
9843.23 408
9844.17 431
9845.10 402
9846.04 448
9846.98 467
9847.91 429
9848.85 438
9849.79 446
9850.72 519
9851.66 431
9852.60 417
9853.54 418
9854.47 409
9855.41 402
9856.35 400
9857.28 450
9858.22 447
9859.16 401
9860.10 458
9861.03 453
9861.97 395
9862.91 399
9863.85 419
9864.78 394
9865.72 439
9866.66 395
9867.60 348
9868.54 356
9869.47 377
9870.41 449
9871.35 405
9872.29 347
9873.22 401
9874.16 433
9875.10 374
9876.04 372
9876.98 440
9877.92 425
9878.85 433
9879.79 430
9880.73 397
9881.67 372
9882.61 371
9883.55 404
9884.48 362
9885.42 374
9886.36 325
9887.30 333
9888.24 394
9889.18 391
9890.12 371
9891.06 388
9891.99 420
9892.93 399
9893.87 412
9894.81 398
9895.75 409
9896.69 375
9897.63 371
9898.57 434
9899.51 417
9900.45 408
9901.39 361
9902.33 395
9903.27 347
9904.20 390
9905.14 361
9906.08 355
9907.02 327
9907.96 352
9908.90 393
9909.84 344
9910.78 381
9911.72 425
9912.66 355
9913.60 424
9914.54 379
9915.48 444
9916.42 399
9917.36 379
9918.30 408
9919.24 364
9920.18 386
9921.12 399
9922.06 375
9923.00 460
9923.94 398
9924.88 448
9925.83 427
9926.77 434
9927.71 458
9928.65 550
9929.59 595
9930.53 501
9931.47 473
9932.41 420
9933.35 427
9934.29 408
9935.23 373
9936.17 409
9937.12 443
9938.06 400
9939.00 377
9939.94 395
9940.88 322
9941.82 313
9942.76 327
9943.70 347
9944.65 334
9945.59 330
9946.53 344
9947.47 387
9948.41 394
9949.35 348
9950.29 317
9951.24 372
9952.18 382
9953.12 415
9954.06 362
9955.00 374
9955.95 338
9956.89 346
9957.83 374
9958.77 351
9959.71 362
9960.66 386
9961.60 338
9962.54 366
9963.48 373
9964.43 364
9965.37 373
9966.31 370
9967.25 359
9968.20 349
9969.14 340
9970.08 299
9971.02 341
9971.97 336
9972.91 374
9973.85 368
9974.79 340
9975.74 327
9976.68 354
9977.62 375
9978.57 355
9979.51 345
9980.45 342
9981.40 334
9982.34 303
9983.28 327
9984.23 347
9985.17 376
9986.11 349
9987.06 344
9988.00 377
9988.94 373
9989.89 363
9990.83 350
9991.77 334
9992.72 309
9993.66 309
9994.60 391
9995.55 381
9996.49 343
9997.44 333
9998.38 298
9999.32 292
10000.27 316
10001.21 346
10002.16 350
10003.10 313
10004.04 344
10004.99 330
10005.93 323
10006.88 361
10007.82 335
10008.77 312
10009.71 322
10010.66 339
10011.60 309
10012.54 273
10013.49 311
10014.43 296
10015.38 292
10016.32 312
10017.27 282
10018.21 324
10019.16 286
10020.10 301
10021.05 292
10021.99 294
10022.94 328
10023.88 321
10024.83 276
10025.77 313
10026.72 291
10027.67 311
10028.61 292
10029.56 327
10030.50 363
10031.45 318
10032.39 317
10033.34 326
10034.28 284
10035.23 286
10036.18 262
10037.12 265
10038.07 318
10039.01 286
10039.96 325
10040.90 307
10041.85 309
10042.80 327
10043.74 299
10044.69 330
10045.64 338
10046.58 347
10047.53 306
10048.47 333
10049.42 317
10050.37 309
10051.31 262
10052.26 284
10053.21 323
10054.15 319
10055.10 263
10056.05 304
10056.99 320
10057.94 337
10058.89 364
10059.83 282
10060.78 348
10061.73 308
10062.67 301
10063.62 317
10064.57 315
10065.52 317
10066.46 330
10067.41 279
10068.36 299
10069.30 315
10070.25 283
10071.20 303
10072.15 260
10073.09 262
10074.04 282
10074.99 265
10075.94 231
10076.88 258
10077.83 279
10078.78 286
10079.73 284
10080.68 262
10081.62 257
10082.57 324
10083.52 294
10084.47 299
10085.42 252
10086.36 263
10087.31 269
10088.26 268
10089.21 281
10090.16 297
10091.11 240
10092.05 217
10093.00 258
10093.95 293
10094.90 302
10095.85 239
10096.80 255
10097.75 266
10098.69 257
10099.64 286
10100.59 271
10101.54 246
10102.49 283
10103.44 263
10104.39 246
10105.34 244
10106.28 279
10107.23 265
10108.18 275
10109.13 298
10110.08 248
10111.03 268
10111.98 251
10112.93 310
10113.88 317
10114.83 248
10115.78 245
10116.73 276
10117.68 304
10118.63 289
10119.58 241
10120.53 297
10121.48 282
10122.43 280
10123.38 232
10124.33 272
10125.28 271
10126.23 254
10127.18 254
10128.13 219
10129.08 255
10130.03 265
10130.98 278
10131.93 245
10132.88 233
10133.83 243
10134.78 254
10135.73 270
10136.68 264
10137.63 231
10138.58 305
10139.53 269
10140.48 282
10141.43 266
10142.38 259
10143.33 236
10144.28 256
10145.23 279
10146.19 243
10147.14 263
10148.09 289
10149.04 308
10149.99 283
10150.94 278
10151.89 247
10152.84 296
10153.79 288
10154.75 299
10155.70 243
10156.65 278
10157.60 323
10158.55 288
10159.50 241
10160.46 224
10161.41 279
10162.36 293
10163.31 259
10164.26 277
10165.21 243
10166.17 247
10167.12 254
10168.07 260
10169.02 276
10169.97 289
10170.93 290
10171.88 305
10172.83 263
10173.78 263
10174.73 267
10175.69 239
10176.64 257
10177.59 257
10178.54 312
10179.50 333
10180.45 300
10181.40 271
10182.35 316
10183.31 280
10184.26 336
10185.21 295
10186.17 301
10187.12 281
10188.07 302
10189.02 300
10189.98 263
10190.93 313
10191.88 273
10192.84 320
10193.79 293
10194.74 350
10195.70 320
10196.65 287
10197.60 300
10198.56 320
10199.51 347
10200.46 335
10201.42 328
10202.37 344
10203.32 340
10204.28 313
10205.23 354
10206.18 336
10207.14 324
10208.09 352
10209.05 367
10210.00 352
10210.95 400
10211.91 334
10212.86 346
10213.82 301
10214.77 297
10215.72 272
10216.68 304
10217.63 309
10218.59 323
10219.54 335
10220.50 337
10221.45 355
10222.41 326
10223.36 316
10224.31 297
10225.27 254
10226.22 276
10227.18 250
10228.13 298
10229.09 289
10230.04 311
10231.00 281
10231.95 252
10232.91 278
10233.86 273
10234.82 276
10235.77 287
10236.73 259
10237.68 277
10238.64 319
10239.59 306
10240.55 287
10241.50 251
10242.46 277
10243.42 281
10244.37 246
10245.33 294
10246.28 247
10247.24 237
10248.19 275
10249.15 231
10250.11 263
10251.06 241
10252.02 194
10252.97 249
10253.93 238
10254.89 231
10255.84 273
10256.80 285
10257.75 265
10258.71 263
10259.67 282
10260.62 297
10261.58 260
10262.54 248
10263.49 242
10264.45 225
10265.40 232
10266.36 214
10267.32 234
10268.27 262
10269.23 230
10270.19 292
10271.14 249
10272.10 266
10273.06 230
10274.02 229
10274.97 247
10275.93 260
10276.89 269
10277.84 283
10278.80 259
10279.76 227
10280.71 246
10281.67 267
10282.63 216
10283.59 214
10284.54 252
10285.50 219
10286.46 214
10287.42 268
10288.37 243
10289.33 215
10290.29 265
10291.25 255
10292.21 284
10293.16 278
10294.12 235
10295.08 245
10296.04 246
10296.99 285
10297.95 238
10298.91 230
10299.87 240
10300.83 239
10301.79 227
10302.74 238
10303.70 255
10304.66 266
10305.62 253
10306.58 267
10307.54 248
10308.49 220
10309.45 231
10310.41 262
10311.37 223
10312.33 213
10313.29 248
10314.25 223
10315.21 209
10316.16 228
10317.12 237
10318.08 246
10319.04 240
10320.00 222
10320.96 241
10321.92 210
10322.88 210
10323.84 235
10324.80 230
10325.76 245
10326.71 237
10327.67 222
10328.63 220
10329.59 249
10330.55 241
10331.51 240
10332.47 257
10333.43 255
10334.39 249
10335.35 180
10336.31 236
10337.27 227
10338.23 218
10339.19 230
10340.15 253
10341.11 249
10342.07 238
10343.03 243
10343.99 252
10344.95 271
10345.91 254
10346.87 243
10347.83 254
10348.79 237
10349.75 210
10350.71 215
10351.67 219
10352.63 219
10353.60 223
10354.56 209
10355.52 250
10356.48 265
10357.44 251
10358.40 248
10359.36 253
10360.32 251
10361.28 267
10362.24 281
10363.20 271
10364.17 224
10365.13 220
10366.09 231
10367.05 203
10368.01 241
10368.97 261
10369.93 261
10370.89 261
10371.86 226
10372.82 244
10373.78 249
10374.74 271
10375.70 232
10376.66 223
10377.63 216
10378.59 240
10379.55 248
10380.51 215
10381.47 207
10382.44 220
10383.40 218
10384.36 206
10385.32 249
10386.28 213
10387.25 231
10388.21 200
10389.17 269
10390.13 212
10391.10 207
10392.06 178
10393.02 197
10393.98 246
10394.94 262
10395.91 246
10396.87 234
10397.83 222
10398.80 231
10399.76 234
10400.72 234
10401.68 292
10402.65 238
10403.61 245
10404.57 257
10405.54 244
10406.50 213
10407.46 216
10408.43 253
10409.39 229
10410.35 256
10411.32 241
10412.28 270
10413.24 250
10414.21 223
10415.17 225
10416.13 219
10417.10 203
10418.06 274
10419.02 237
10419.99 228
10420.95 219
10421.91 205
10422.88 215
10423.84 225
10424.81 251
10425.77 243
10426.73 224
10427.70 199
10428.66 225
10429.63 232
10430.59 207
10431.56 246
10432.52 212
10433.48 174
10434.45 178
10435.41 190
10436.38 238
10437.34 226
10438.31 225
10439.27 235
10440.24 272
10441.20 177
10442.16 189
10443.13 192
10444.09 231
10445.06 190
10446.02 210
10446.99 201
10447.95 219
10448.92 183
10449.88 186
10450.85 197
10451.81 174
10452.78 209
10453.75 204
10454.71 232
10455.68 183
10456.64 208
10457.61 201
10458.57 199
10459.54 204
10460.50 219
10461.47 193
10462.43 175
10463.40 178
10464.37 170
10465.33 193
10466.30 222
10467.26 193
10468.23 198
10469.20 188
10470.16 193
10471.13 163
10472.09 206
10473.06 220
10474.03 171
10474.99 195
10475.96 176
10476.93 160
10477.89 187
10478.86 187
10479.82 184
10480.79 203
10481.76 186
10482.72 204
10483.69 216
10484.66 209
10485.62 183
10486.59 209
10487.56 236
10488.52 177
10489.49 167
10490.46 152
10491.43 181
10492.39 186
10493.36 175
10494.33 167
10495.29 179
10496.26 216
10497.23 220
10498.20 176
10499.16 198
10500.13 198
10501.10 216
10502.07 216
10503.03 193
10504.00 214
10504.97 204
10505.94 234
10506.90 196
10507.87 218
10508.84 217
10509.81 205
10510.78 197
10511.74 175
10512.71 162
10513.68 199
10514.65 202
10515.62 220
10516.58 245
10517.55 197
10518.52 184
10519.49 189
10520.46 212
10521.43 194
10522.39 181
10523.36 227
10524.33 191
10525.30 188
10526.27 179
10527.24 185
10528.21 192
10529.17 191
10530.14 223
10531.11 190
10532.08 219
10533.05 198
10534.02 217
10534.99 187
10535.96 177
10536.93 183
10537.90 151
10538.86 190
10539.83 214
10540.80 205
10541.77 182
10542.74 195
10543.71 203
10544.68 184
10545.65 178
10546.62 224
10547.59 196
10548.56 205
10549.53 185
10550.50 231
10551.47 219
10552.44 230
10553.41 242
10554.38 197
10555.35 227
10556.32 231
10557.29 198
10558.26 199
10559.23 229
10560.20 241
10561.17 219
10562.14 199
10563.11 221
10564.08 200
10565.05 216
10566.02 233
10566.99 191
10567.96 190
10568.93 202
10569.90 209
10570.87 172
10571.84 199
10572.82 204
10573.79 212
10574.76 202
10575.73 196
10576.70 205
10577.67 205
10578.64 212
10579.61 189
10580.58 195
10581.55 213
10582.53 225
10583.50 241
10584.47 197
10585.44 195
10586.41 195
10587.38 221
10588.35 223
10589.33 235
10590.30 227
10591.27 184
10592.24 189
10593.21 213
10594.18 223
10595.16 223
10596.13 209
10597.10 202
10598.07 193
10599.04 236
10600.01 223
10600.99 236
10601.96 197
10602.93 190
10603.90 210
10604.88 231
10605.85 216
10606.82 185
10607.79 197
10608.77 165
10609.74 194
10610.71 235
10611.68 203
10612.66 212
10613.63 201
10614.60 198
10615.57 208
10616.55 165
10617.52 177
10618.49 213
10619.46 222
10620.44 186
10621.41 202
10622.38 213
10623.36 225
10624.33 239
10625.30 216
10626.28 237
10627.25 222
10628.22 224
10629.20 239
10630.17 239
10631.14 220
10632.12 230
10633.09 221
10634.06 266
10635.04 225
10636.01 235
10636.99 259
10637.96 244
10638.93 278
10639.91 265
10640.88 250
10641.85 318
10642.83 244
10643.80 241
10644.78 206
10645.75 249
10646.72 259
10647.70 236
10648.67 231
10649.65 263
10650.62 236
10651.60 224
10652.57 217
10653.55 207
10654.52 200
10655.49 203
10656.47 225
10657.44 210
10658.42 214
10659.39 225
10660.37 207
10661.34 206
10662.32 222
10663.29 250
10664.27 221
10665.24 189
10666.22 204
10667.19 165
10668.17 165
10669.14 178
10670.12 227
10671.09 227
10672.07 228
10673.04 192
10674.02 232
10675.00 217
10675.97 185
10676.95 211
10677.92 268
10678.90 217
10679.87 189
10680.85 215
10681.82 226
10682.80 214
10683.78 218
10684.75 182
10685.73 213
10686.70 182
10687.68 218
10688.66 212
10689.63 208
10690.61 193
10691.58 235
10692.56 246
10693.54 202
10694.51 217
10695.49 217
10696.47 215
10697.44 190
10698.42 181
10699.40 189
10700.37 252
10701.35 239
10702.33 230
10703.30 220
10704.28 214
10705.26 210
10706.23 215
10707.21 192
10708.19 216
10709.16 230
10710.14 204
10711.12 194
10712.10 240
10713.07 206
10714.05 218
10715.03 202
10716.01 213
10716.98 216
10717.96 182
10718.94 214
10719.91 235
10720.89 214
10721.87 240
10722.85 273
10723.83 196
10724.80 214
10725.78 242
10726.76 196
10727.74 210
10728.71 187
10729.69 221
10730.67 210
10731.65 216
10732.63 198
10733.60 218
10734.58 213
10735.56 232
10736.54 200
10737.52 189
10738.50 185
10739.47 222
10740.45 203
10741.43 173
10742.41 179
10743.39 162
10744.37 219
10745.35 222
10746.32 234
10747.30 189
10748.28 174
10749.26 227
10750.24 248
10751.22 251
10752.20 202
10753.18 189
10754.16 220
10755.14 259
10756.11 222
10757.09 225
10758.07 238
10759.05 224
10760.03 213
10761.01 193
10761.99 224
10762.97 234
10763.95 221
10764.93 226
10765.91 192
10766.89 229
10767.87 248
10768.85 210
10769.83 220
10770.81 219
10771.79 237
10772.77 215
10773.75 221
10774.73 228
10775.71 221
10776.69 228
10777.67 217
10778.65 218
10779.63 225
10780.61 241
10781.59 247
10782.57 233
10783.55 215
10784.53 264
10785.51 269
10786.49 218
10787.47 207
10788.45 216
10789.43 258
10790.41 276
10791.39 245
10792.38 219
10793.36 185
10794.34 213
10795.32 225
10796.30 194
10797.28 214
10798.26 245
10799.24 235
10800.22 227
10801.21 270
10802.19 235
10803.17 227
10804.15 227
10805.13 238
10806.11 275
10807.09 257
10808.07 255
10809.06 228
10810.04 226
10811.02 266
10812.00 251
10812.98 239
10813.97 260
10814.95 239
10815.93 238
10816.91 278
10817.89 294
10818.87 263
10819.86 274
10820.84 292
10821.82 287
10822.80 233
10823.79 246
10824.77 238
10825.75 264
10826.73 293
10827.72 272
10828.70 237
10829.68 259
10830.66 302
10831.65 255
10832.63 269
10833.61 256
10834.59 246
10835.58 251
10836.56 228
10837.54 269
10838.52 273
10839.51 276
10840.49 219
10841.47 226
10842.46 300
10843.44 242
10844.42 246
10845.41 270
10846.39 276
10847.37 327
10848.36 289
10849.34 321
10850.32 293
10851.31 263
10852.29 248
10853.27 302
10854.26 278
10855.24 249
10856.23 275
10857.21 241
10858.19 258
10859.18 289
10860.16 304
10861.14 270
10862.13 278
10863.11 303
10864.10 300
10865.08 313
10866.07 361
10867.05 305
10868.03 303
10869.02 314
10870.00 331
10870.99 289
10871.97 313
10872.96 239
10873.94 289
10874.92 259
10875.91 317
10876.89 320
10877.88 331
10878.86 331
10879.85 313
10880.83 342
10881.82 336
10882.80 299
10883.79 374
10884.77 330
10885.76 326
10886.74 343
10887.73 344
10888.71 297
10889.70 306
10890.68 354
10891.67 355
10892.65 389
10893.64 339
10894.63 340
10895.61 344
10896.60 332
10897.58 356
10898.57 335
10899.55 312
10900.54 353
10901.53 394
10902.51 327
10903.50 334
10904.48 346
10905.47 388
10906.46 337
10907.44 377
10908.43 386
10909.41 414
10910.40 390
10911.39 392
10912.37 414
10913.36 395
10914.34 394
10915.33 391
10916.32 430
10917.30 468
10918.29 452
10919.28 434
10920.26 447
10921.25 445
10922.24 480
10923.22 412
10924.21 392
10925.20 413
10926.18 401
10927.17 421
10928.16 433
10929.15 437
10930.13 397
10931.12 434
10932.11 446
10933.09 442
10934.08 448
10935.07 456
10936.06 421
10937.04 412
10938.03 431
10939.02 481
10940.01 502
10940.99 449
10941.98 476
10942.97 484
10943.96 455
10944.94 471
10945.93 390
10946.92 461
10947.91 501
10948.90 509
10949.88 572
10950.87 457
10951.86 520
10952.85 511
10953.84 545
10954.82 551
10955.81 610
10956.80 591
10957.79 619
10958.78 659
10959.77 705
10960.75 646
10961.74 676
10962.73 735
10963.72 706
10964.71 676
10965.70 574
10966.69 586
10967.68 554
10968.66 599
10969.65 509
10970.64 541
10971.63 546
10972.62 533
10973.61 572
10974.60 555
10975.59 572
10976.58 583
10977.57 539
10978.55 524
10979.54 547
10980.53 578
10981.52 601
10982.51 555
10983.50 616
10984.49 551
10985.48 539
10986.47 504
10987.46 531
10988.45 562
10989.44 551
10990.43 617
10991.42 591
10992.41 625
10993.40 538
10994.39 565
10995.38 576
10996.37 690
10997.36 734
10998.35 826
10999.34 929
11000.33 964
11001.32 1002
11002.31 1027
11003.30 1021
11004.29 896
11005.28 896
11006.27 801
11007.26 695
11008.25 628
11009.24 634
11010.24 588
11011.23 599
11012.22 554
11013.21 631
11014.20 570
11015.19 472
11016.18 496
11017.17 491
11018.16 473
11019.15 551
11020.14 540
11021.14 528
11022.13 483
11023.12 500
11024.11 444
11025.10 487
11026.09 478
11027.08 458
11028.08 443
11029.07 483
11030.06 384
11031.05 434
11032.04 482
11033.03 403
11034.03 431
11035.02 450
11036.01 470
11037.00 459
11037.99 493
11038.99 453
11039.98 418
11040.97 454
11041.96 404
11042.95 417
11043.95 428
11044.94 417
11045.93 405
11046.92 412
11047.92 414
11048.91 420
11049.90 417
11050.89 391
11051.89 437
11052.88 394
11053.87 396
11054.86 393
11055.86 405
11056.85 388
11057.84 351
11058.83 402
11059.83 382
11060.82 409
11061.81 384
11062.81 336
11063.80 351
11064.79 392
11065.79 406
11066.78 359
11067.77 342
11068.77 337
11069.76 386
11070.75 450
11071.75 330
11072.74 342
11073.73 326
11074.73 341
11075.72 319
11076.71 332
11077.71 375
11078.70 330
11079.70 369
11080.69 391
11081.68 366
11082.68 345
11083.67 383
11084.67 335
11085.66 408
11086.65 346
11087.65 384
11088.64 389
11089.64 325
11090.63 346
11091.63 283
11092.62 334
11093.61 354
11094.61 328
11095.60 323
11096.60 315
11097.59 370
11098.59 344
11099.58 319
11100.58 344
11101.57 308
11102.57 335
11103.56 341
11104.56 325
11105.55 333
11106.55 346
11107.54 327
11108.54 353
11109.53 361
11110.53 352
11111.52 316
11112.52 348
11113.51 361
11114.51 323
11115.50 278
11116.50 313
11117.49 313
11118.49 285
11119.49 328
11120.48 301
11121.48 277
11122.47 295
11123.47 271
11124.46 279
11125.46 314
11126.46 300
11127.45 312
11128.45 323
11129.44 330
11130.44 306
11131.44 291
11132.43 306
11133.43 291
11134.43 284
11135.42 280
11136.42 295
11137.41 296
11138.41 341
11139.41 289
11140.40 271
11141.40 238
11142.40 268
11143.39 298
11144.39 296
11145.39 293
11146.38 263
11147.38 286
11148.38 292
11149.38 259
11150.37 255
11151.37 236
11152.37 242
11153.36 300
11154.36 275
11155.36 246
11156.36 261
11157.35 279
11158.35 262
11159.35 261
11160.34 291
11161.34 257
11162.34 262
11163.34 231
11164.33 273
11165.33 250
11166.33 241
11167.33 245
11168.33 264
11169.32 254
11170.32 252
11171.32 241
11172.32 294
11173.32 272
11174.31 263
11175.31 255
11176.31 246
11177.31 255
11178.31 189
11179.30 259
11180.30 269
11181.30 243
11182.30 278
11183.30 272
11184.30 252
11185.30 243
11186.29 270
11187.29 276
11188.29 278
11189.29 269
11190.29 279
11191.29 269
11192.29 282
11193.29 281
11194.28 331
11195.28 314
11196.28 302
11197.28 323
11198.28 283
11199.28 268
11200.28 282
11201.28 282
11202.28 273
11203.28 254
11204.28 260
11205.28 268
11206.28 289
11207.28 274
11208.28 248
11209.27 239
11210.27 260
11211.27 265
11212.27 239
11213.27 236
11214.27 236
11215.27 290
11216.27 261
11217.27 269
11218.27 267
11219.27 250
11220.27 255
11221.27 235
11222.27 248
11223.27 254
11224.27 265
11225.28 246
11226.28 240
11227.28 226
11228.28 250
11229.28 210
11230.28 231
11231.28 217
11232.28 228
11233.28 259
11234.28 209
11235.28 209
11236.28 225
11237.28 260
11238.28 299
11239.28 239
11240.29 217
11241.29 222
11242.29 243
11243.29 256
11244.29 243
11245.29 212
11246.29 232
11247.29 229
11248.30 239
11249.30 234
11250.30 263
11251.30 216
11252.30 220
11253.30 208
11254.31 205
11255.31 211
11256.31 210
11257.31 246
11258.31 234
11259.31 212
11260.32 229
11261.32 230
11262.32 201
11263.32 216
11264.32 239
11265.33 241
11266.33 220
11267.33 212
11268.33 213
11269.34 228
11270.34 227
11271.34 255
11272.34 222
11273.35 229
11274.35 249
11275.35 245
11276.35 279
11277.36 227
11278.36 233
11279.36 234
11280.36 240
11281.37 269
11282.37 253
11283.37 232
11284.38 203
11285.38 233
11286.38 232
11287.38 257
11288.39 293
11289.39 196
11290.39 239
11291.40 232
11292.40 235
11293.40 215
11294.41 201
11295.41 185
11296.41 213
11297.42 225
11298.42 217
11299.43 220
11300.43 215
11301.43 260
11302.44 200
11303.44 268
11304.44 240
11305.45 246
11306.45 271
11307.46 248
11308.46 244
11309.47 272
11310.47 280
11311.47 275
11312.48 279
11313.48 263
11314.49 268
11315.49 281
11316.50 320
11317.50 275
11318.50 254
11319.51 303
11320.51 303
11321.52 285
11322.52 222
11323.53 257
11324.53 241
11325.54 206
11326.54 224
11327.55 190
11328.55 226
11329.56 232
11330.56 224
11331.57 229
11332.57 196
11333.58 202
11334.58 200
11335.59 198
11336.59 210
11337.60 239
11338.60 222
11339.61 251
11340.61 235
11341.62 200
11342.63 185
11343.63 222
11344.64 219
11345.64 206
11346.65 217
11347.65 235
11348.66 212
11349.67 229
11350.67 209
11351.68 263
11352.68 222
11353.69 184
11354.70 171
11355.70 171
11356.71 169
11357.72 188
11358.72 219
11359.73 258
11360.73 219
11361.74 203
11362.75 182
11363.75 204
11364.76 264
11365.77 218
11366.77 202
11367.78 189
11368.79 202
11369.79 209
11370.80 179
11371.81 200
11372.81 240
11373.82 226
11374.83 243
11375.84 220
11376.84 193
11377.85 241
11378.86 190
11379.86 147
11380.87 187
11381.88 238
11382.89 216
11383.89 219
11384.90 194
11385.91 203
11386.92 218
11387.92 211
11388.93 217
11389.94 204
11390.95 225
11391.95 224
11392.96 235
11393.97 206
11394.98 166
11395.99 207
11396.99 210
11398.00 183
11399.01 195
11400.02 202
11401.03 257
11402.03 224
11403.04 223
11404.05 221
11405.06 236
11406.07 198
11407.08 185
11408.09 187
11409.09 207
11410.10 218
11411.11 201
11412.12 202
11413.13 206
11414.14 209
11415.15 223
11416.15 206
11417.16 213
11418.17 170
11419.18 192
11420.19 195
11421.20 177
11422.21 200
11423.22 196
11424.23 176
11425.24 203
11426.25 181
11427.26 183
11428.26 225
11429.27 246
11430.28 205
11431.29 197
11432.30 194
11433.31 222
11434.32 193
11435.33 200
11436.34 187
11437.35 223
11438.36 182
11439.37 200
11440.38 163
11441.39 193
11442.40 171
11443.41 189
11444.42 250
11445.43 216
11446.44 220
11447.45 237
11448.46 264
11449.47 188
11450.48 173
11451.49 193
11452.50 165
11453.51 165
11454.52 226
11455.53 209
11456.55 223
11457.56 206
11458.57 179
11459.58 240
11460.59 224
11461.60 202
11462.61 205
11463.62 206
11464.63 202
11465.64 200
11466.65 214
11467.67 243
11468.68 241
11469.69 231
11470.70 201
11471.71 186
11472.72 200
11473.73 202
11474.74 188
11475.76 185
11476.77 212
11477.78 214
11478.79 208
11479.80 205
11480.81 208
11481.83 194
11482.84 219
11483.85 203
11484.86 210
11485.87 167
11486.89 196
11487.90 206
11488.91 183
11489.92 205
11490.93 177
11491.95 206
11492.96 219
11493.97 219
11494.98 167
11496.00 200
11497.01 184
11498.02 206
11499.03 208
11500.05 216
11501.06 188
11502.07 164
11503.08 191
11504.10 201
11505.11 198
11506.12 244
11507.13 172
11508.15 177
11509.16 171
11510.17 174
11511.19 217
11512.20 227
11513.21 210
11514.23 160
11515.24 200
11516.25 181
11517.27 175
11518.28 205
11519.29 184
11520.31 198
11521.32 209
11522.33 199
11523.35 200
11524.36 192
11525.37 194
11526.39 202
11527.40 175
11528.42 202
11529.43 199
11530.44 202
11531.46 204
11532.47 217
11533.48 183
11534.50 213
11535.51 207
11536.53 218
11537.54 223
11538.56 247
11539.57 205
11540.58 197
11541.60 189
11542.61 187
11543.63 205
11544.64 203
11545.66 184
11546.67 165
11547.69 181
11548.70 222
11549.72 220
11550.73 196
11551.75 205
11552.76 190
11553.78 209
11554.79 223
11555.81 203
11556.82 197
11557.84 174
11558.85 173
11559.87 198
11560.88 206
11561.90 218
11562.91 180
11563.93 165
11564.94 224
11565.96 223
11566.97 191
11567.99 247
11569.00 255
11570.02 208
11571.04 204
11572.05 169
11573.07 175
11574.08 200
11575.10 206
11576.11 196
11577.13 187
11578.15 176
11579.16 199
11580.18 193
11581.20 206
11582.21 229
11583.23 235
11584.24 194
11585.26 188
11586.28 175
11587.29 232
11588.31 233
11589.33 252
11590.34 214
11591.36 219
11592.38 201
11593.39 201
11594.41 229
11595.43 241
11596.44 188
11597.46 240
11598.48 222
11599.49 230
11600.51 256
11601.53 260
11602.54 253
11603.56 260
11604.58 225
11605.60 273
11606.61 268
11607.63 247
11608.65 244
11609.67 294
11610.68 263
11611.70 264
11612.72 242
11613.74 220
11614.75 247
11615.77 209
11616.79 170
11617.81 213
11618.82 214
11619.84 198
11620.86 201
11621.88 217
11622.90 217
11623.91 234
11624.93 221
11625.95 222
11626.97 222
11627.99 168
11629.00 190
11630.02 190
11631.04 195
11632.06 243
11633.08 199
11634.10 205
11635.11 211
11636.13 186
11637.15 233
11638.17 213
11639.19 205
11640.21 211
11641.23 176
11642.25 198
11643.26 179
11644.28 216
11645.30 207
11646.32 184
11647.34 179
11648.36 179
11649.38 176
11650.40 176
11651.42 172
11652.44 204
11653.46 178
11654.47 151
11655.49 174
11656.51 194
11657.53 208
11658.55 229
11659.57 218
11660.59 184
11661.61 215
11662.63 193
11663.65 196
11664.67 227
11665.69 194
11666.71 190
11667.73 212
11668.75 179
11669.77 182
11670.79 205
11671.81 206
11672.83 169
11673.85 161
11674.87 163
11675.89 193
11676.91 181
11677.93 197
11678.95 190
11679.97 194
11680.99 198
11682.01 189
11683.03 228
11684.06 203
11685.08 211
11686.10 199
11687.12 186
11688.14 199
11689.16 208
11690.18 195
11691.20 203
11692.22 248
11693.24 215
11694.26 181
11695.29 203
11696.31 226
11697.33 236
11698.35 200
11699.37 201
11700.39 185
11701.41 188
11702.43 208
11703.46 262
11704.48 185
11705.50 185
11706.52 211
11707.54 217
11708.56 197
11709.59 180
11710.61 210
11711.63 206
11712.65 228
11713.67 205
11714.70 238
11715.72 228
11716.74 237
11717.76 183
11718.78 170
11719.81 210
11720.83 235
11721.85 228
11722.87 193
11723.90 182
11724.92 192
11725.94 171
11726.96 208
11727.99 216
11729.01 184
11730.03 221
11731.05 240
11732.08 254
11733.10 204
11734.12 193
11735.15 214
11736.17 245
11737.19 234
11738.21 196
11739.24 215
11740.26 197
11741.28 208
11742.31 224
11743.33 216
11744.35 180
11745.38 211
11746.40 207
11747.42 198
11748.45 200
11749.47 166
11750.49 189
11751.52 178
11752.54 224
11753.56 214
11754.59 202
11755.61 209
11756.64 232
11757.66 245
11758.68 217
11759.71 225
11760.73 223
11761.76 195
11762.78 208
11763.80 198
11764.83 207
11765.85 209
11766.88 235
11767.90 208
11768.93 204
11769.95 220
11770.97 207
11772.00 201
11773.02 192
11774.05 223
11775.07 264
11776.10 220
11777.12 221
11778.15 236
11779.17 237
11780.20 250
11781.22 216
11782.25 229
11783.27 194
11784.30 211
11785.32 201
11786.35 196
11787.37 221
11788.40 236
11789.42 264
11790.45 235
11791.47 211
11792.50 204
11793.52 242
11794.55 196
11795.57 223
11796.60 220
11797.63 223
11798.65 223
11799.68 247
11800.70 218
11801.73 234
11802.75 252
11803.78 250
11804.81 240
11805.83 209
11806.86 223
11807.88 250
11808.91 251
11809.94 246
11810.96 200
11811.99 248
11813.02 255
11814.04 218
11815.07 214
11816.09 222
11817.12 220
11818.15 264
11819.17 238
11820.20 252
11821.23 257
11822.25 238
11823.28 223
11824.31 243
11825.33 223
11826.36 229
11827.39 267
11828.42 263
11829.44 246
11830.47 316
11831.50 264
11832.52 241
11833.55 253
11834.58 229
11835.61 230
11836.63 229
11837.66 240
11838.69 236
11839.71 249
11840.74 238
11841.77 287
11842.80 294
11843.83 257
11844.85 282
11845.88 258
11846.91 280
11847.94 283
11848.96 299
11849.99 259
11851.02 271
11852.05 260
11853.08 220
11854.10 262
11855.13 293
11856.16 278
11857.19 272
11858.22 285
11859.24 269
11860.27 246
11861.30 264
11862.33 308
11863.36 331
11864.39 320
11865.42 318
11866.44 274
11867.47 290
11868.50 352
11869.53 338
11870.56 305
11871.59 342
11872.62 316
11873.65 304
11874.67 315
11875.70 358
11876.73 316
11877.76 324
11878.79 347
11879.82 315
11880.85 369
11881.88 350
11882.91 311
11883.94 338
11884.97 404
11886.00 344
11887.03 381
11888.06 374
11889.09 360
11890.11 353
11891.14 342
11892.17 416
11893.20 403
11894.23 348
11895.26 375
11896.29 392
11897.32 394
11898.35 412
11899.38 433
11900.41 439
11901.44 425
11902.47 458
11903.50 495
11904.53 492
11905.56 518
11906.59 447
11907.63 457
11908.66 439
11909.69 443
11910.72 373
11911.75 377
11912.78 414
11913.81 388
11914.84 439
11915.87 422
11916.90 399
11917.93 376
11918.96 431
11919.99 407
11921.02 459
11922.06 487
11923.09 432
11924.12 443
11925.15 427
11926.18 434
11927.21 454
11928.24 522
11929.27 510
11930.31 540
11931.34 555
11932.37 559
11933.40 614
11934.43 582
11935.46 576
11936.49 597
11937.53 593
11938.56 540
11939.59 509
11940.62 489
11941.65 477
11942.69 455
11943.72 452
11944.75 446
11945.78 430
11946.81 402
11947.85 372
11948.88 406
11949.91 401
11950.94 396
11951.97 416
11953.01 408
11954.04 407
11955.07 394
11956.10 363
11957.14 351
11958.17 392
11959.20 341
11960.24 323
11961.27 336
11962.30 368
11963.33 379
11964.37 365
11965.40 345
11966.43 338
11967.47 343
11968.50 351
11969.53 305
11970.56 339
11971.60 311
11972.63 334
11973.66 322
11974.70 342
11975.73 378
11976.76 386
11977.80 342
11978.83 349
11979.86 356
11980.90 321
11981.93 321
11982.97 320
11984.00 343
11985.03 346
11986.07 341
11987.10 349
11988.13 367
11989.17 326
11990.20 366
11991.24 351
11992.27 363
11993.30 341
11994.34 349
11995.37 336
11996.41 327
11997.44 379
11998.48 373
11999.51 395
12000.54 368
12001.58 426
12002.61 387
12003.65 314
12004.68 337
12005.72 327
12006.75 411
12007.79 332
12008.82 346
12009.86 383
12010.89 348
12011.93 343
12012.96 362
12014.00 352
12015.03 352
12016.07 380
12017.10 396
12018.14 370
12019.17 387
12020.21 374
12021.24 420
12022.28 403
12023.31 326
12024.35 388
12025.38 400
12026.42 407
12027.46 368
12028.49 348
12029.53 353
12030.56 397
12031.60 384
12032.63 383
12033.67 362
12034.71 379
12035.74 350
12036.78 400
12037.81 379
12038.85 393
12039.89 340
12040.92 340
12041.96 349
12042.99 362
12044.03 358
12045.07 337
12046.10 388
12047.14 371
12048.18 342
12049.21 371
12050.25 377
12051.29 388
12052.32 405
12053.36 364
12054.40 381
12055.43 348
12056.47 334
12057.51 341
12058.54 385
12059.58 392
12060.62 369
12061.65 387
12062.69 394
12063.73 381
12064.77 369
12065.80 363
12066.84 327
12067.88 341
12068.92 342
12069.95 377
12070.99 356
12072.03 352
12073.07 360
12074.10 358
12075.14 361
12076.18 364
12077.22 346
12078.25 331
12079.29 341
12080.33 345
12081.37 390
12082.41 353
12083.44 363
12084.48 375
12085.52 419
12086.56 394
12087.60 367
12088.63 370
12089.67 406
12090.71 444
12091.75 445
12092.79 405
12093.83 410
12094.86 449
12095.90 426
12096.94 397
12097.98 368
12099.02 472
12100.06 498
12101.10 462
12102.13 439
12103.17 478
12104.21 492
12105.25 510
12106.29 496
12107.33 536
12108.37 537
12109.41 480
12110.45 429
12111.49 414
12112.53 373
12113.56 400
12114.60 415
12115.64 357
12116.68 372
12117.72 381
12118.76 413
12119.80 330
12120.84 307
12121.88 327
12122.92 372
12123.96 358
12125.00 327
12126.04 372
12127.08 328
12128.12 337
12129.16 326
12130.20 319
12131.24 297
12132.28 332
12133.32 328
12134.36 278
12135.40 264
12136.44 315
12137.48 300
12138.52 313
12139.56 337
12140.60 324
12141.64 316
12142.68 335
12143.72 310
12144.76 335
12145.81 280
12146.85 263
12147.89 301
12148.93 310
12149.97 298
12151.01 273
12152.05 293
12153.09 282
12154.13 275
12155.17 270
12156.21 256
12157.26 293
12158.30 290
12159.34 306
12160.38 263
12161.42 284
12162.46 300
12163.50 310
12164.55 283
12165.59 318
12166.63 290
12167.67 265
12168.71 267
12169.75 292
12170.80 294
12171.84 304
12172.88 325
12173.92 310
12174.96 281
12176.00 247
12177.05 262
12178.09 273
12179.13 289
12180.17 305
12181.22 305
12182.26 248
12183.30 303
12184.34 297
12185.38 302
12186.43 315
12187.47 293
12188.51 295
12189.55 301
12190.60 331
12191.64 282
12192.68 221
12193.72 280
12194.77 330
12195.81 300
12196.85 289
12197.90 220
12198.94 272
12199.98 275
12201.03 250
12202.07 309
12203.11 308
12204.15 288
12205.20 314
12206.24 268
12207.28 295
12208.33 270
12209.37 246
12210.41 311
12211.46 242
12212.50 261
12213.55 255
12214.59 264
12215.63 251
12216.68 265
12217.72 242
12218.76 263
12219.81 278
12220.85 231
12221.90 249
12222.94 243
12223.98 249
12225.03 286
12226.07 253
12227.12 227
12228.16 260
12229.20 243
12230.25 276
12231.29 236
12232.34 256
12233.38 260
12234.43 232
12235.47 211
12236.52 222
12237.56 278
12238.61 260
12239.65 253
12240.69 246
12241.74 250
12242.78 273
12243.83 272
12244.87 223
12245.92 269
12246.96 283
12248.01 272
12249.05 279
12250.10 262
12251.14 234
12252.19 257
12253.24 182
12254.28 225
12255.33 258
12256.37 254
12257.42 289
12258.46 269
12259.51 231
12260.55 196
12261.60 229
12262.64 252
12263.69 246
12264.74 260
12265.78 226
12266.83 222
12267.87 214
12268.92 229
12269.97 248
12271.01 208
12272.06 236
12273.10 235
12274.15 229
12275.20 252
12276.24 232
12277.29 236
12278.34 220
12279.38 221
12280.43 255
12281.47 236
12282.52 198
12283.57 235
12284.61 280
12285.66 228
12286.71 225
12287.75 225
12288.80 212
12289.85 209
12290.90 213
12291.94 210
12292.99 227
12294.04 224
12295.08 254
12296.13 214
12297.18 208
12298.22 220
12299.27 216
12300.32 213
12301.37 229
12302.41 235
12303.46 199
12304.51 232
12305.56 204
12306.60 188
12307.65 182
12308.70 214
12309.75 240
12310.79 199
12311.84 201
12312.89 184
12313.94 273
12314.99 240
12316.03 192
12317.08 207
12318.13 192
12319.18 204
12320.23 238
12321.27 196
12322.32 190
12323.37 212
12324.42 212
12325.47 227
12326.52 208
12327.56 202
12328.61 197
12329.66 208
12330.71 233
12331.76 215
12332.81 204
12333.86 209
12334.91 191
12335.95 208
12337.00 191
12338.05 191
12339.10 171
12340.15 210
12341.20 209
12342.25 210
12343.30 210
12344.35 200
12345.40 234
12346.44 190
12347.49 199
12348.54 211
12349.59 181
12350.64 178
12351.69 190
12352.74 140
12353.79 169
12354.84 205
12355.89 190
12356.94 163
12357.99 169
12359.04 212
12360.09 219
12361.14 190
12362.19 221
12363.24 224
12364.29 220
12365.34 236
12366.39 212
12367.44 194
12368.49 213
12369.54 230
12370.59 243
12371.64 203
12372.69 238
12373.74 247
12374.79 231
12375.84 286
12376.89 214
12377.94 202
12378.99 245
12380.05 224
12381.10 201
12382.15 217
12383.20 235
12384.25 244
12385.30 254
12386.35 248
12387.40 215
12388.45 210
12389.50 217
12390.55 209
12391.61 246
12392.66 232
12393.71 216
12394.76 220
12395.81 213
12396.86 225
12397.91 212
12398.97 237
12400.02 229
12401.07 254
12402.12 256
12403.17 191
12404.22 214
12405.28 209
12406.33 235
12407.38 204
12408.43 183
12409.48 197
12410.53 216
12411.59 223
12412.64 240
12413.69 217
12414.74 229
12415.80 222
12416.85 238
12417.90 254
12418.95 245
12420.00 204
12421.06 192
12422.11 225
12423.16 194
12424.21 229
12425.27 214
12426.32 237
12427.37 201
12428.43 231
12429.48 239
12430.53 259
12431.58 196
12432.64 244
12433.69 240
12434.74 244
12435.80 229
12436.85 228
12437.90 204
12438.96 281
12440.01 254
12441.06 262
12442.12 254
12443.17 221
12444.22 213
12445.28 218
12446.33 246
12447.38 227
12448.44 283
12449.49 224
12450.54 230
12451.60 256
12452.65 225
12453.71 199
12454.76 217
12455.81 226
12456.87 275
12457.92 251
12458.98 238
12460.03 268
12461.08 264
12462.14 240
12463.19 232
12464.25 229
12465.30 237
12466.35 239
12467.41 244
12468.46 222
12469.52 247
12470.57 271
12471.63 286
12472.68 273
12473.74 277
12474.79 307
12475.85 336
12476.90 383
12477.96 408
12479.01 367
12480.07 395
12481.12 411
12482.18 404
12483.23 406
12484.29 349
12485.34 340
12486.40 309
12487.45 323
12488.51 306
12489.56 267
12490.62 266
12491.67 270
12492.73 242
12493.78 263
12494.84 292
12495.90 297
12496.95 285
12498.01 244
12499.06 248
12500.12 251
12501.17 257
12502.23 249
12503.29 229
12504.34 226
12505.40 197
12506.45 248
12507.51 231
12508.57 228
12509.62 237
12510.68 229
12511.73 257
12512.79 250
12513.85 243
12514.90 217
12515.96 240
12517.02 253
12518.07 243
12519.13 259
12520.19 248
12521.24 256
12522.30 238
12523.36 251
12524.41 224
12525.47 220
12526.53 236
12527.58 213
12528.64 202
12529.70 227
12530.76 243
12531.81 205
12532.87 215
12533.93 225
12534.98 205
12536.04 242
12537.10 248
12538.16 216
12539.21 237
12540.27 201
12541.33 246
12542.39 237
12543.44 229
12544.50 226
12545.56 260
12546.62 218
12547.68 219
12548.73 200
12549.79 215
12550.85 237
12551.91 289
12552.96 313
12554.02 264
12555.08 277
12556.14 267
12557.20 285
12558.26 301
12559.31 294
12560.37 247
12561.43 258
12562.49 262
12563.55 261
12564.61 275
12565.66 253
12566.72 278
12567.78 274
12568.84 238
12569.90 227
12570.96 260
12572.02 249
12573.08 256
12574.13 247
12575.19 226
12576.25 207
12577.31 231
12578.37 212
12579.43 223
12580.49 217
12581.55 223
12582.61 253
12583.67 251
12584.73 257
12585.79 213
12586.85 230
12587.91 222
12588.96 209
12590.02 193
12591.08 238
12592.14 234
12593.20 184
12594.26 198
12595.32 215
12596.38 191
12597.44 213
12598.50 236
12599.56 254
12600.62 197
12601.68 222
12602.74 257
12603.80 205
12604.86 185
12605.92 201
12606.98 217
12608.04 198
12609.10 213
12610.17 195
12611.23 213
12612.29 194
12613.35 183
12614.41 213
12615.47 216
12616.53 212
12617.59 204
12618.65 201
12619.71 190
12620.77 264
12621.83 229
12622.89 215
12623.95 215
12625.02 243
12626.08 190
12627.14 195
12628.20 203
12629.26 205
12630.32 185
12631.38 178
12632.44 195
12633.51 206
12634.57 202
12635.63 208
12636.69 208
12637.75 197
12638.81 201
12639.88 213
12640.94 194
12642.00 178
12643.06 180
12644.12 175
12645.18 181
12646.25 213
12647.31 226
12648.37 194
12649.43 200
12650.50 256
12651.56 195
12652.62 196
12653.68 215
12654.74 200
12655.81 189
12656.87 236
12657.93 198
12658.99 205
12660.06 175
12661.12 201
12662.18 194
12663.24 181
12664.31 223
12665.37 220
12666.43 207
12667.50 189
12668.56 194
12669.62 195
12670.68 216
12671.75 209
12672.81 188
12673.87 215
12674.94 246
12676.00 189
12677.06 204
12678.13 201
12679.19 162
12680.25 174
12681.32 189
12682.38 194
12683.44 189
12684.51 191
12685.57 199
12686.63 178
12687.70 167
12688.76 212
12689.83 203
12690.89 186
12691.95 169
12693.02 162
12694.08 163
12695.15 217
12696.21 180
12697.27 183
12698.34 215
12699.40 225
12700.47 225
12701.53 261
12702.60 203
12703.66 200
12704.72 207
12705.79 200
12706.85 203
12707.92 172
12708.98 198
12710.05 182
12711.11 188
12712.18 196
12713.24 198
12714.31 185
12715.37 186
12716.44 195
12717.50 179
12718.57 190
12719.63 215
12720.70 195
12721.76 216
12722.83 223
12723.89 173
12724.96 169
12726.02 178
12727.09 188
12728.15 164
12729.22 176
12730.28 160
12731.35 215
12732.41 177
12733.48 191
12734.55 189
12735.61 162
12736.68 182
12737.74 180
12738.81 165
12739.88 168
12740.94 197
12742.01 204
12743.07 205
12744.14 187
12745.21 172
12746.27 184
12747.34 197
12748.40 202
12749.47 222
12750.54 205
12751.60 189
12752.67 185
12753.74 151
12754.80 205
12755.87 177
12756.94 189
12758.00 186
12759.07 171
12760.14 179
12761.20 213
12762.27 209
12763.34 177
12764.40 186
12765.47 198
12766.54 174
12767.60 189
12768.67 145
12769.74 181
12770.81 203
12771.87 189
12772.94 179
12774.01 187
12775.08 163
12776.14 202
12777.21 168
12778.28 178
12779.35 158
12780.41 150
12781.48 193
12782.55 188
12783.62 149
12784.68 196
12785.75 165
12786.82 178
12787.89 186
12788.96 181
12790.02 153
12791.09 156
12792.16 186
12793.23 166
12794.30 179
12795.36 168
12796.43 166
12797.50 157
12798.57 186
12799.64 174
12800.71 169
12801.77 168
12802.84 173
12803.91 168
12804.98 177
12806.05 163
12807.12 167
12808.19 141
12809.25 171
12810.32 154
12811.39 187
12812.46 164
12813.53 192
12814.60 221
12815.67 199
12816.74 215
12817.81 211
12818.88 166
12819.95 211
12821.01 236
12822.08 226
12823.15 193
12824.22 218
12825.29 228
12826.36 181
12827.43 173
12828.50 175
12829.57 202
12830.64 191
12831.71 204
12832.78 170
12833.85 176
12834.92 184
12835.99 164
12837.06 161
12838.13 159
12839.20 187
12840.27 168
12841.34 178
12842.41 167
12843.48 165
12844.55 194
12845.62 197
12846.69 178
12847.76 174
12848.83 222
12849.90 171
12850.97 161
12852.04 173
12853.11 150
12854.19 163
12855.26 170
12856.33 202
12857.40 167
12858.47 152
12859.54 176
12860.61 153
12861.68 158
12862.75 158
12863.82 197
12864.89 192
12865.97 151
12867.04 148
12868.11 179
12869.18 163
12870.25 163
12871.32 143
12872.39 159
12873.47 157
12874.54 145
12875.61 163
12876.68 174
12877.75 164
12878.82 136
12879.90 149
12880.97 164
12882.04 174
12883.11 160
12884.18 169
12885.25 178
12886.33 178
12887.40 182
12888.47 205
12889.54 179
12890.62 144
12891.69 156
12892.76 168
12893.83 162
12894.90 160
12895.98 181
12897.05 148
12898.12 163
12899.19 146
12900.27 162
12901.34 167
12902.41 151
12903.49 149
12904.56 180
12905.63 203
12906.70 171
12907.78 144
12908.85 153
12909.92 174
12911.00 157
12912.07 146
12913.14 179
12914.22 172
12915.29 148
12916.36 154
12917.44 169
12918.51 200
12919.58 185
12920.66 140
12921.73 149
12922.80 132
12923.88 165
12924.95 162
12926.02 164
12927.10 180
12928.17 161
12929.24 155
12930.32 220
12931.39 194
12932.47 194
12933.54 214
12934.61 143
12935.69 177
12936.76 162
12937.84 156
12938.91 156
12939.99 185
12941.06 153
12942.13 132
12943.21 128
12944.28 163
12945.36 147
12946.43 144
12947.51 159
12948.58 166
12949.66 158
12950.73 148
12951.81 164
12952.88 160
12953.95 160
12955.03 171
12956.10 163
12957.18 168
12958.25 145
12959.33 151
12960.40 152
12961.48 172
12962.56 155
12963.63 153
12964.71 178
12965.78 195
12966.86 159
12967.93 146
12969.01 167
12970.08 162
12971.16 160
12972.23 189
12973.31 143
12974.39 151
12975.46 153
12976.54 144
12977.61 142
12978.69 155
12979.76 171
12980.84 142
12981.92 154
12982.99 144
12984.07 157
12985.14 156
12986.22 165
12987.30 144
12988.37 141
12989.45 163
12990.53 161
12991.60 171
12992.68 156
12993.76 164
12994.83 160
12995.91 166
12996.99 146
12998.06 148
12999.14 193
13000.22 196
13001.29 144
13002.37 129
13003.45 150
13004.52 162
13005.60 176
13006.68 153
13007.75 161
13008.83 176
13009.91 151
13010.99 156
13012.06 163
13013.14 192
13014.22 154
13015.30 173
13016.37 163
13017.45 168
13018.53 152
13019.61 178
13020.68 163
13021.76 161
13022.84 140
13023.92 174
13024.99 133
13026.07 170
13027.15 149
13028.23 129
13029.31 169
13030.38 215
13031.46 189
13032.54 161
13033.62 186
13034.70 155
13035.77 159
13036.85 176
13037.93 179
13039.01 178
13040.09 192
13041.17 167
13042.24 174
13043.32 172
13044.40 143
13045.48 145
13046.56 174
13047.64 182
13048.72 181
13049.80 200
13050.87 163
13051.95 167
13053.03 192
13054.11 189
13055.19 179
13056.27 154
13057.35 172
13058.43 164
13059.51 143
13060.59 154
13061.67 169
13062.74 145
13063.82 174
13064.90 168
13065.98 156
13067.06 185
13068.14 190
13069.22 199
13070.30 195
13071.38 177
13072.46 183
13073.54 181
13074.62 163
13075.70 157
13076.78 167
13077.86 189
13078.94 184
13080.02 149
13081.10 168
13082.18 168
13083.26 182
13084.34 203
13085.42 173
13086.50 182
13087.58 162
13088.66 195
13089.74 171
13090.82 187
13091.90 162
13092.99 192
13094.07 201
13095.15 147
13096.23 139
13097.31 180
13098.39 172
13099.47 153
13100.55 181
13101.63 205
13102.71 167
13103.79 175
13104.88 197
13105.96 187
13107.04 154
13108.12 178
13109.20 169
13110.28 168
13111.36 165
13112.44 174
13113.53 175
13114.61 163
13115.69 194
13116.77 174
13117.85 145
13118.93 186
13120.02 147
13121.10 157
13122.18 190
13123.26 165
13124.34 180
13125.42 161
13126.51 189
13127.59 169
13128.67 198
13129.75 192
13130.84 182
13131.92 173
13133.00 167
13134.08 211
13135.16 183
13136.25 176
13137.33 190
13138.41 199
13139.49 176
13140.58 186
13141.66 195
13142.74 171
13143.82 169
13144.91 206
13145.99 161
13147.07 178
13148.16 178
13149.24 155
13150.32 160
13151.41 189
13152.49 203
13153.57 178
13154.65 215
13155.74 203
13156.82 192
13157.90 201
13158.99 205
13160.07 205
13161.15 188
13162.24 194
13163.32 180
13164.40 213
13165.49 218
13166.57 248
13167.66 206
13168.74 157
13169.82 202
13170.91 185
13171.99 221
13173.08 197
13174.16 208
13175.24 190
13176.33 198
13177.41 219
13178.50 190
13179.58 172
13180.66 160
13181.75 182
13182.83 180
13183.92 211
13185.00 221
13186.09 193
13187.17 215
13188.25 218
13189.34 202
13190.42 188
13191.51 202
13192.59 199
13193.68 190
13194.76 207
13195.85 179
13196.93 183
13198.02 202
13199.10 163
13200.19 186
13201.27 187
13202.36 185
13203.44 198
13204.53 187
13205.61 201
13206.70 203
13207.78 212
13208.87 191
13209.96 190
13211.04 219
13212.13 195
13213.21 213
13214.30 212
13215.38 180
13216.47 212
13217.55 232
13218.64 236
13219.73 272
13220.81 215
13221.90 208
13222.98 241
13224.07 225
13225.16 221
13226.24 220
13227.33 210
13228.41 257
13229.50 235
13230.59 254
13231.67 190
13232.76 200
13233.85 231
13234.93 186
13236.02 211
13237.11 212
13238.19 223
13239.28 202
13240.37 204
13241.45 237
13242.54 230
13243.63 189
13244.71 204
13245.80 246
13246.89 222
13247.97 208
13249.06 236
13250.15 180
13251.24 202
13252.32 222
13253.41 225
13254.50 221
13255.58 226
13256.67 228
13257.76 220
13258.85 263
13259.93 187
13261.02 201
13262.11 244
13263.20 256
13264.28 222
13265.37 218
13266.46 240
13267.55 223
13268.64 236
13269.72 258
13270.81 259
13271.90 212
13272.99 252
13274.08 236
13275.16 269
13276.25 283
13277.34 256
13278.43 247
13279.52 249
13280.61 241
13281.69 280
13282.78 266
13283.87 251
13284.96 222
13286.05 253
13287.14 244
13288.23 252
13289.31 256
13290.40 224
13291.49 275
13292.58 266
13293.67 289
13294.76 290
13295.85 277
13296.94 240
13298.03 210
13299.11 269
13300.20 268
13301.29 299
13302.38 263
13303.47 245
13304.56 256
13305.65 261
13306.74 270
13307.83 305
13308.92 291
13310.01 271
13311.10 290
13312.19 281
13313.28 303
13314.37 312
13315.46 259
13316.55 262
13317.64 286
13318.73 310
13319.82 282
13320.91 293
13322.00 303
13323.09 292
13324.18 334
13325.27 343
13326.36 319
13327.45 280
13328.54 290
13329.63 282
13330.72 250
13331.81 282
13332.90 323
13333.99 323
13335.08 270
13336.17 273
13337.26 273
13338.35 302
13339.44 297
13340.53 299
13341.62 295
13342.72 287
13343.81 280
13344.90 286
13345.99 333
13347.08 305
13348.17 280
13349.26 308
13350.35 275
13351.44 302
13352.54 337
13353.63 340
13354.72 326
13355.81 312
13356.90 302
13357.99 311
13359.08 318
13360.18 271
13361.27 307
13362.36 328
13363.45 333
13364.54 346
13365.63 344
13366.73 360
13367.82 381
13368.91 328
13370.00 303
13371.09 377
13372.19 358
13373.28 320
13374.37 321
13375.46 356
13376.56 327
13377.65 307
13378.74 321
13379.83 327
13380.93 336
13382.02 330
13383.11 328
13384.20 273
13385.30 295
13386.39 266
13387.48 335
13388.57 292
13389.67 288
13390.76 270
13391.85 278
13392.95 291
13394.04 285
13395.13 278
13396.22 280
13397.32 252
13398.41 308
13399.50 298
13400.60 299
13401.69 295
13402.78 289
13403.88 330
13404.97 320
13406.06 278
13407.16 285
13408.25 294
13409.35 294
13410.44 313
13411.53 301
13412.63 281
13413.72 291
13414.81 296
13415.91 292
13417.00 279
13418.10 300
13419.19 288
13420.28 303
13421.38 265
13422.47 273
13423.57 288
13424.66 298
13425.76 296
13426.85 259
13427.94 274
13429.04 293
13430.13 294
13431.23 298
13432.32 256
13433.42 285
13434.51 298
13435.61 274
13436.70 323
13437.80 316
13438.89 346
13439.99 314
13441.08 275
13442.18 303
13443.27 285
13444.37 269
13445.46 306
13446.56 299
13447.65 273
13448.75 290
13449.84 303
13450.94 295
13452.03 286
13453.13 324
13454.22 326
13455.32 300
13456.41 330
13457.51 333
13458.61 346
13459.70 343
13460.80 356
13461.89 311
13462.99 287
13464.08 327
13465.18 343
13466.28 353
13467.37 295
13468.47 261
13469.56 297
13470.66 290
13471.76 293
13472.85 356
13473.95 307
13475.05 294
13476.14 299
13477.24 295
13478.33 285
13479.43 359
13480.53 329
13481.62 333
13482.72 289
13483.82 297
13484.91 334
13486.01 311
13487.11 301
13488.20 290
13489.30 318
13490.40 385
13491.50 374
13492.59 348
13493.69 337
13494.79 335
13495.88 362
13496.98 383
13498.08 358
13499.18 360
13500.27 355
13501.37 419
13502.47 365
13503.57 383
13504.66 375
13505.76 397
13506.86 392
13507.96 362
13509.05 333
13510.15 379
13511.25 379
13512.35 381
13513.44 335
13514.54 357
13515.64 326
13516.74 325
13517.84 300
13518.93 318
13520.03 292
13521.13 327
13522.23 333
13523.33 349
13524.43 345
13525.52 345
13526.62 318
13527.72 313
13528.82 349
13529.92 316
13531.02 272
13532.12 317
13533.21 326
13534.31 309
13535.41 280
13536.51 298
13537.61 311
13538.71 316
13539.81 255
13540.91 267
13542.01 289
13543.10 264
13544.20 306
13545.30 295
13546.40 302
13547.50 284
13548.60 325
13549.70 319
13550.80 265
13551.90 264
13553.00 261
13554.10 254
13555.20 298
13556.30 258
13557.40 305
13558.50 321
13559.60 262
13560.70 258
13561.80 273
13562.90 281
13564.00 292
13565.10 263
13566.20 247
13567.30 247
13568.40 263
13569.50 284
13570.60 295
13571.70 305
13572.80 276
13573.90 243
13575.00 289
13576.10 284
13577.20 296
13578.30 275
13579.40 267
13580.50 282
13581.60 293
13582.70 287
13583.80 275
13584.90 304
13586.00 288
13587.10 324
13588.21 279
13589.31 291
13590.41 279
13591.51 257
13592.61 274
13593.71 322
13594.81 311
13595.91 301
13597.01 321
13598.12 276
13599.22 289
13600.32 306
13601.42 274
13602.52 270
13603.62 284
13604.72 299
13605.83 273
13606.93 303
13608.03 297
13609.13 275
13610.23 264
13611.34 298
13612.44 287
13613.54 283
13614.64 299
13615.74 311
13616.85 277
13617.95 312
13619.05 270
13620.15 312
13621.25 304
13622.36 298
13623.46 303
13624.56 287
13625.66 322
13626.77 322
13627.87 312
13628.97 311
13630.07 324
13631.18 273
13632.28 276
13633.38 266
13634.48 256
13635.59 273
13636.69 296
13637.79 257
13638.90 297
13640.00 303
13641.10 299
13642.21 274
13643.31 242
13644.41 287
13645.52 286
13646.62 308
13647.72 306
13648.83 342
13649.93 299
13651.03 296
13652.14 266
13653.24 304
13654.34 279
13655.45 304
13656.55 280
13657.65 311
13658.76 264
13659.86 262
13660.97 319
13662.07 283
13663.17 266
13664.28 261
13665.38 214
13666.49 262
13667.59 266
13668.69 317
13669.80 254
13670.90 281
13672.01 295
13673.11 264
13674.22 270
13675.32 288
13676.42 260
13677.53 296
13678.63 304
13679.74 327
13680.84 274
13681.95 289
13683.05 315
13684.16 319
13685.26 302
13686.37 318
13687.47 264
13688.58 290
13689.68 301
13690.79 290
13691.89 289
13693.00 277
13694.10 264
13695.21 309
13696.31 301
13697.42 292
13698.52 322
13699.63 293
13700.73 314
13701.84 290
13702.95 278
13704.05 325
13705.16 314
13706.26 304
13707.37 307
13708.47 281
13709.58 270
13710.69 296
13711.79 301
13712.90 319
13714.00 319
13715.11 317
13716.22 316
13717.32 336
13718.43 350
13719.53 294
13720.64 307
13721.75 312
13722.85 337
13723.96 331
13725.07 318
13726.17 351
13727.28 338
13728.39 346
13729.49 311
13730.60 331
13731.71 313
13732.81 333
13733.92 375
13735.03 390
13736.13 347
13737.24 347
13738.35 379
13739.46 359
13740.56 352
13741.67 340
13742.78 359
13743.88 382
13744.99 394
13746.10 370
13747.21 369
13748.31 347
13749.42 345
13750.53 352
13751.64 401
13752.74 424
13753.85 398
13754.96 406
13756.07 390
13757.17 412
13758.28 405
13759.39 371
13760.50 374
13761.61 403
13762.71 415
13763.82 419
13764.93 455
13766.04 489
13767.15 500
13768.25 498
13769.36 471
13770.47 514
13771.58 598
13772.69 598
13773.80 587
13774.90 661
13776.01 688
13777.12 625
13778.23 655
13779.34 636
13780.45 590
13781.56 575
13782.67 535
13783.77 514
13784.88 483
13785.99 520
13787.10 425
13788.21 444
13789.32 432
13790.43 421
13791.54 398
13792.65 430
13793.76 402
13794.86 381
13795.97 363
13797.08 334
13798.19 305
13799.30 334
13800.41 402
13801.52 367
13802.63 336
13803.74 323
13804.85 334
13805.96 379
13807.07 359
13808.18 311
13809.29 336
13810.40 374
13811.51 371
13812.62 331
13813.73 377
13814.84 306
13815.95 360
13817.06 402
13818.17 368
13819.28 310
13820.39 311
13821.50 337
13822.61 317
13823.72 340
13824.83 306
13825.94 295
13827.05 286
13828.16 289
13829.27 304
13830.39 295
13831.50 289
13832.61 306
13833.72 266
13834.83 284
13835.94 333
13837.05 304
13838.16 301
13839.27 296
13840.38 310
13841.50 301
13842.61 326
13843.72 282
13844.83 286
13845.94 259
13847.05 315
13848.16 317
13849.27 275
13850.39 317
13851.50 300
13852.61 277
13853.72 282
13854.83 313
13855.94 306
13857.06 286
13858.17 278
13859.28 295
13860.39 278
13861.50 251
13862.62 299
13863.73 287
13864.84 260
13865.95 241
13867.06 261
13868.18 301
13869.29 333
13870.40 292
13871.51 289
13872.63 301
13873.74 286
13874.85 303
13875.96 294
13877.08 292
13878.19 263
13879.30 282
13880.41 316
13881.53 314
13882.64 275
13883.75 297
13884.87 314
13885.98 294
13887.09 272
13888.20 298
13889.32 303
13890.43 294
13891.54 319
13892.66 288
13893.77 305
13894.88 302
13896.00 298
13897.11 275
13898.22 293
13899.34 299
13900.45 357
13901.56 328
13902.68 313
13903.79 312
13904.91 309
13906.02 297
13907.13 284
13908.25 277
13909.36 298
13910.48 270
13911.59 272
13912.70 295
13913.82 276
13914.93 300
13916.05 276
13917.16 264
13918.27 290
13919.39 264
13920.50 233
13921.62 296
13922.73 299
13923.85 260
13924.96 255
13926.08 244
13927.19 224
13928.30 268
13929.42 253
13930.53 251
13931.65 246
13932.76 272
13933.88 282
13934.99 279
13936.11 284
13937.22 270
13938.34 253
13939.45 242
13940.57 259
13941.68 261
13942.80 277
13943.91 263
13945.03 218
13946.15 259
13947.26 255
13948.38 248
13949.49 243
13950.61 292
13951.72 258
13952.84 250
13953.95 259
13955.07 244
13956.19 282
13957.30 250
13958.42 220
13959.53 260
13960.65 233
13961.77 263
13962.88 263
13964.00 247
13965.11 239
13966.23 223
13967.35 256
13968.46 282
13969.58 260
13970.69 261
13971.81 261
13972.93 243
13974.04 254
13975.16 265
13976.28 257
13977.39 270
13978.51 272
13979.63 258
13980.74 210
13981.86 221
13982.98 256
13984.09 253
13985.21 244
13986.33 243
13987.45 232
13988.56 197
13989.68 219
13990.80 280
13991.91 241
13993.03 250
13994.15 239
13995.27 245
13996.38 220
13997.50 195
13998.62 222
13999.74 229
14000.85 206
14001.97 247
14003.09 215
14004.21 236
14005.32 238
14006.44 233
14007.56 208
14008.68 227
14009.80 285
14010.91 288
14012.03 261
14013.15 239
14014.27 257
14015.39 230
14016.50 228
14017.62 212
14018.74 240
14019.86 230
14020.98 223
14022.10 238
14023.21 267
14024.33 223
14025.45 244
14026.57 257
14027.69 216
14028.81 245
14029.93 233
14031.04 220
14032.16 227
14033.28 230
14034.40 210
14035.52 222
14036.64 235
14037.76 238
14038.88 245
14040.00 246
14041.12 226
14042.23 203
14043.35 235
14044.47 222
14045.59 233
14046.71 202
14047.83 242
14048.95 280
14050.07 280
14051.19 258
14052.31 258
14053.43 258
14054.55 271
14055.67 237
14056.79 240
14057.91 280
14059.03 272
14060.15 277
14061.27 260
14062.39 230
14063.51 245
14064.63 240
14065.75 248
14066.87 270
14067.99 271
14069.11 259
14070.23 309
14071.35 291
14072.47 218
14073.59 265
14074.71 278
14075.83 262
14076.95 276
14078.07 264
14079.19 254
14080.31 285
14081.44 304
14082.56 310
14083.68 278
14084.80 321
14085.92 330
14087.04 285
14088.16 320
14089.28 279
14090.40 312
14091.52 319
14092.65 335
14093.77 324
14094.89 361
14096.01 359
14097.13 338
14098.25 338
14099.37 381
14100.50 383
14101.62 375
14102.74 395
14103.86 376
14104.98 342
14106.10 357
14107.23 317
14108.35 335
14109.47 359
14110.59 327
14111.71 289
14112.84 289
14113.96 270
14115.08 287
14116.20 253
14117.32 250
14118.45 283
14119.57 270
14120.69 260
14121.81 253
14122.94 224
14124.06 237
14125.18 258
14126.30 226
14127.43 271
14128.55 258
14129.67 272
14130.79 241
14131.92 244
14133.04 258
14134.16 274
14135.29 244
14136.41 236
14137.53 245
14138.66 281
14139.78 238
14140.90 237
14142.02 241
14143.15 238
14144.27 235
14145.39 228
14146.52 202
14147.64 229
14148.76 234
14149.89 258
14151.01 212
14152.14 211
14153.26 268
14154.38 250
14155.51 257
14156.63 227
14157.75 222
14158.88 220
14160.00 239
14161.13 245
14162.25 237
14163.37 224
14164.50 237
14165.62 219
14166.75 258
14167.87 238
14168.99 228
14170.12 214
14171.24 210
14172.37 236
14173.49 257
14174.62 227
14175.74 199
14176.87 241
14177.99 260
14179.12 234
14180.24 224
14181.36 215
14182.49 200
14183.61 263
14184.74 217
14185.86 273
14186.99 240
14188.11 216
14189.24 224
14190.36 216
14191.49 237
14192.62 245
14193.74 246
14194.87 229
14195.99 245
14197.12 231
14198.24 218
14199.37 222
14200.49 223
14201.62 202
14202.74 213
14203.87 222
14205.00 255
14206.12 234
14207.25 219
14208.37 222
14209.50 195
14210.62 212
14211.75 190
14212.88 196
14214.00 196
14215.13 214
14216.26 207
14217.38 231
14218.51 224
14219.63 224
14220.76 224
14221.89 190
14223.01 170
14224.14 200
14225.27 184
14226.39 178
14227.52 179
14228.65 202
14229.77 214
14230.90 190
14232.03 179
14233.15 203
14234.28 215
14235.41 206
14236.53 204
14237.66 184
14238.79 215
14239.91 186
14241.04 234
14242.17 217
14243.30 206
14244.42 207
14245.55 201
14246.68 220
14247.81 204
14248.93 219
14250.06 188
14251.19 208
14252.32 191
14253.44 174
14254.57 187
14255.70 178
14256.83 173
14257.95 172
14259.08 173
14260.21 189
14261.34 193
14262.47 193
14263.59 189
14264.72 170
14265.85 188
14266.98 190
14268.11 193
14269.23 195
14270.36 171
14271.49 181
14272.62 170
14273.75 165
14274.88 168
14276.01 178
14277.13 194
14278.26 189
14279.39 222
14280.52 149
14281.65 154
14282.78 182
14283.91 169
14285.04 174
14286.16 164
14287.29 178
14288.42 169
14289.55 173
14290.68 145
14291.81 177
14292.94 193
14294.07 186
14295.20 151
14296.33 193
14297.46 185
14298.59 191
14299.71 199
14300.84 199
14301.97 180
14303.10 153
14304.23 143
14305.36 157
14306.49 197
14307.62 176
14308.75 172
14309.88 161
14311.01 166
14312.14 210
14313.27 205
14314.40 162
14315.53 179
14316.66 194
14317.79 191
14318.92 174
14320.05 189
14321.18 151
14322.31 172
14323.44 162
14324.57 138
14325.70 169
14326.84 155
14327.97 172
14329.10 162
14330.23 161
14331.36 169
14332.49 161
14333.62 162
14334.75 163
14335.88 166
14337.01 166
14338.14 168
14339.27 173
14340.41 201
14341.54 177
14342.67 190
14343.80 160
14344.93 163
14346.06 144
14347.19 165
14348.32 179
14349.46 166
14350.59 155
14351.72 142
14352.85 169
14353.98 186
14355.11 148
14356.25 147
14357.38 193
14358.51 168
14359.64 157
14360.77 203
14361.90 188
14363.04 150
14364.17 141
14365.30 159
14366.43 155
14367.56 156
14368.70 168
14369.83 136
14370.96 132
14372.09 170
14373.23 145
14374.36 152
14375.49 162
14376.62 142
14377.76 139
14378.89 138
14380.02 150
14381.15 174
14382.29 179
14383.42 130
14384.55 144
14385.69 160
14386.82 185
14387.95 156
14389.08 143
14390.22 160
14391.35 119
14392.48 146
14393.62 151
14394.75 167
14395.88 169
14397.02 161
14398.15 161
14399.28 155
14400.42 175
14401.55 146
14402.68 162
14403.82 157
14404.95 142
14406.08 149
14407.22 134
14408.35 163
14409.49 148
14410.62 148
14411.75 170
14412.89 166
14414.02 163
14415.16 138
14416.29 159
14417.42 149
14418.56 172
14419.69 158
14420.83 118
14421.96 136
14423.10 161
14424.23 178
14425.36 139
14426.50 168
14427.63 151
14428.77 136
14429.90 156
14431.04 165
14432.17 169
14433.31 143
14434.44 162
14435.58 189
14436.71 176
14437.85 167
14438.98 163
14440.12 144
14441.25 175
14442.39 164
14443.52 195
14444.66 170
14445.79 147
14446.93 174
14448.06 168
14449.20 181
14450.33 144
14451.47 142
14452.60 144
14453.74 170
14454.87 137
14456.01 163
14457.15 170
14458.28 165
14459.42 156
14460.55 152
14461.69 176
14462.83 163
14463.96 157
14465.10 163
14466.23 142
14467.37 172
14468.51 184
14469.64 132
14470.78 166
14471.91 190
14473.05 156
14474.19 162
14475.32 172
14476.46 152
14477.60 156
14478.73 156
14479.87 163
14481.01 180
14482.14 161
14483.28 142
14484.42 168
14485.55 138
14486.69 150
14487.83 157
14488.96 119
14490.10 138
14491.24 146
14492.37 164
14493.51 134
14494.65 155
14495.79 161
14496.92 179
14498.06 140
14499.20 195
14500.34 174
14501.47 160
14502.61 179
14503.75 187
14504.89 173
14506.02 160
14507.16 173
14508.30 191
14509.44 186
14510.57 166
14511.71 167
14512.85 163
14513.99 184
14515.13 174
14516.26 179
14517.40 201
14518.54 187
14519.68 183
14520.82 218
14521.95 215
14523.09 186
14524.23 200
14525.37 215
14526.51 200
14527.65 190
14528.78 183
14529.92 209
14531.06 188
14532.20 186
14533.34 171
14534.48 183
14535.62 153
14536.76 162
14537.89 176
14539.03 166
14540.17 152
14541.31 149
14542.45 188
14543.59 184
14544.73 145
14545.87 177
14547.01 167
14548.15 163
14549.29 191
14550.42 228
14551.56 165
14552.70 155
14553.84 158
14554.98 175
14556.12 181
14557.26 162
14558.40 185
14559.54 174
14560.68 157
14561.82 200
14562.96 201
14564.10 204
14565.24 199
14566.38 160
14567.52 190
14568.66 215
14569.80 194
14570.94 182
14572.08 212
14573.22 194
14574.36 184
14575.50 175
14576.64 189
14577.78 211
14578.92 168
14580.06 187
14581.20 178
14582.35 183
14583.49 202
14584.63 192
14585.77 198
14586.91 216
14588.05 193
14589.19 189
14590.33 168
14591.47 197
14592.61 183
14593.75 195
14594.89 196
14596.04 219
14597.18 191
14598.32 207
14599.46 250
14600.60 195
14601.74 196
14602.88 219
14604.03 234
14605.17 216
14606.31 194
14607.45 206
14608.59 236
14609.73 225
14610.87 195
14612.02 241
14613.16 223
14614.30 214
14615.44 245
14616.58 240
14617.73 194
14618.87 211
14620.01 224
14621.15 248
14622.29 229
14623.44 244
14624.58 242
14625.72 221
14626.86 209
14628.01 280
14629.15 282
14630.29 291
14631.43 243
14632.58 256
14633.72 284
14634.86 270
14636.00 300
14637.15 320
14638.29 309
14639.43 323
14640.58 304
14641.72 286
14642.86 287
14644.00 323
14645.15 277
14646.29 274
14647.43 266
14648.58 255
14649.72 230
14650.86 229
14652.01 296
14653.15 264
14654.29 218
14655.44 250
14656.58 244
14657.72 227
14658.87 208
14660.01 198
14661.16 201
14662.30 194
14663.44 222
14664.59 164
14665.73 190
14666.87 203
14668.02 182
14669.16 191
14670.31 204
14671.45 192
14672.59 209
14673.74 178
14674.88 188
14676.03 185
14677.17 191
14678.32 172
14679.46 181
14680.60 202
14681.75 176
14682.89 194
14684.04 211
14685.18 188
14686.33 195
14687.47 181
14688.62 150
14689.76 194
14690.91 177
14692.05 193
14693.20 190
14694.34 170
14695.49 151
14696.63 143
14697.78 170
14698.92 156
14700.07 157
14701.21 187
14702.36 182
14703.50 174
14704.65 176
14705.79 195
14706.94 183
14708.09 177
14709.23 162
14710.38 179
14711.52 178
14712.67 152
14713.81 160
14714.96 146
14716.11 160
14717.25 165
14718.40 167
14719.54 186
14720.69 150
14721.84 149
14722.98 163
14724.13 166
14725.27 168
14726.42 168
14727.57 159
14728.71 160
14729.86 153
14731.01 127
14732.15 144
14733.30 167
14734.45 167
14735.59 150
14736.74 176
14737.88 155
14739.03 164
14740.18 143
14741.33 147
14742.47 154
14743.62 144
14744.77 158
14745.91 156
14747.06 143
14748.21 167
14749.35 167
14750.50 164
14751.65 142
14752.80 163
14753.94 213
14755.09 168
14756.24 147
14757.39 147
14758.53 180
14759.68 133
14760.83 154
14761.98 156
14763.12 168
14764.27 157
14765.42 154
14766.57 134
14767.71 153
14768.86 163
14770.01 142
14771.16 132
14772.31 133
14773.45 166
14774.60 157
14775.75 177
14776.90 153
14778.05 164
14779.20 171
14780.34 169
14781.49 154
14782.64 156
14783.79 138
14784.94 139
14786.09 166
14787.24 142
14788.38 144
14789.53 141
14790.68 155
14791.83 129
14792.98 132
14794.13 140
14795.28 143
14796.43 161
14797.57 143
14798.72 137
14799.87 141
14801.02 157
14802.17 156
14803.32 148
14804.47 170
14805.62 187
14806.77 153
14807.92 153
14809.07 154
14810.22 141
14811.37 118
14812.52 132
14813.67 127
14814.82 141
14815.97 132
14817.12 157
14818.26 150
14819.41 143
14820.56 151
14821.71 149
14822.86 145
14824.01 125
14825.16 135
14826.31 139
14827.47 141
14828.62 131
14829.77 137
14830.92 126
14832.07 126
14833.22 132
14834.37 133
14835.52 122
14836.67 125
14837.82 114
14838.97 135
14840.12 122
14841.27 113
14842.42 155
14843.57 140
14844.72 96
14845.87 112
14847.03 115
14848.18 132
14849.33 123
14850.48 123
14851.63 144
14852.78 129
14853.93 133
14855.08 130
14856.23 127
14857.39 114
14858.54 118
14859.69 128
14860.84 128
14861.99 116
14863.14 140
14864.29 132
14865.45 117
14866.60 122
14867.75 107
14868.90 125
14870.05 148
14871.21 136
14872.36 148
14873.51 113
14874.66 142
14875.81 135
14876.97 121
14878.12 132
14879.27 118
14880.42 123
14881.57 152
14882.73 128
14883.88 118
14885.03 134
14886.18 125
14887.34 129
14888.49 134
14889.64 133
14890.79 112
14891.95 112
14893.10 146
14894.25 142
14895.41 121
14896.56 111
14897.71 111
14898.86 108
14900.02 122
14901.17 106
14902.32 113
14903.48 149
14904.63 149
14905.78 110
14906.94 112
14908.09 97
14909.24 140
14910.40 114
14911.55 109
14912.70 140
14913.86 127
14915.01 143
14916.16 137
14917.32 161
14918.47 115
14919.63 103
14920.78 125
14921.93 136
14923.09 118
14924.24 125
14925.39 142
14926.55 117
14927.70 105
14928.86 104
14930.01 101
14931.17 127
14932.32 134
14933.47 125
14934.63 117
14935.78 116
14936.94 110
14938.09 139
14939.25 136
14940.40 121
14941.56 143
14942.71 132
14943.86 122
14945.02 150
14946.17 143
14947.33 121
14948.48 113
14949.64 134
14950.79 148
14951.95 147
14953.10 131
14954.26 109
14955.41 102
14956.57 130
14957.72 148
14958.88 125
14960.04 159
14961.19 146
14962.35 162
14963.50 155
14964.66 156
14965.81 139
14966.97 109
14968.12 115
14969.28 133
14970.44 131
14971.59 146
14972.75 144
14973.90 138
14975.06 139
14976.21 113
14977.37 120
14978.53 131
14979.68 114
14980.84 125
14981.99 123
14983.15 133
14984.31 129
14985.46 151
14986.62 120
14987.78 102
14988.93 133
14990.09 142
14991.25 138
14992.40 117
14993.56 119
14994.72 121
14995.87 125
14997.03 121
14998.19 133
14999.34 123
15000.50 122
15001.66 116
15002.81 119
15003.97 122
15005.13 113
15006.29 113
15007.44 126
15008.60 104
15009.76 104
15010.91 113
15012.07 96
15013.23 103
15014.39 130
15015.54 154
15016.70 128
15017.86 99
15019.02 97
15020.17 125
15021.33 146
15022.49 140
15023.65 101
15024.81 112
15025.96 128
15027.12 94
15028.28 108
15029.44 127
15030.59 119
15031.75 119
15032.91 121
15034.07 98
15035.23 105
15036.39 123
15037.54 114
15038.70 126
15039.86 93
15041.02 105
15042.18 88
15043.34 125
15044.50 93
15045.65 95
15046.81 94
15047.97 129
15049.13 141
15050.29 126
15051.45 126
15052.61 108
15053.77 129
15054.92 139
15056.08 150
15057.24 135
15058.40 101
15059.56 107
15060.72 137
15061.88 140
15063.04 142
15064.20 112
15065.36 136
15066.52 117
15067.68 122
15068.84 114
15070.00 120
15071.16 145
15072.32 124
15073.47 118
15074.63 101
15075.79 124
15076.95 118
15078.11 116
15079.27 117
15080.43 113
15081.59 101
15082.75 133
15083.91 122
15085.07 120
15086.23 119
15087.39 121
15088.56 128
15089.72 92
15090.88 120
15092.04 115
15093.20 114
15094.36 106
15095.52 130
15096.68 100
15097.84 113
15099.00 133
15100.16 134
15101.32 113
15102.48 113
15103.64 154
15104.80 146
15105.97 127
15107.13 114
15108.29 105
15109.45 102
15110.61 92
15111.77 151
15112.93 145
15114.09 129
15115.25 115
15116.42 112
15117.58 120
15118.74 103
15119.90 136
15121.06 125
15122.22 111
15123.39 119
15124.55 116
15125.71 123
15126.87 104
15128.03 89
15129.19 113
15130.36 83
15131.52 97
15132.68 113
15133.84 122
15135.00 137
15136.17 132
15137.33 148
15138.49 134
15139.65 92
15140.82 100
15141.98 95
15143.14 115
15144.30 114
15145.46 105
15146.63 88
15147.79 114
15148.95 104
15150.12 127
15151.28 115
15152.44 133
15153.60 129
15154.77 140
15155.93 127
15157.09 133
15158.26 110
15159.42 125
15160.58 98
15161.74 124
15162.91 121
15164.07 126
15165.23 109
15166.40 111
15167.56 142
15168.72 148
15169.89 150
15171.05 140
15172.21 129
15173.38 99
15174.54 151
15175.71 130
15176.87 96
15178.03 119
15179.20 139
15180.36 141
15181.52 124
15182.69 136
15183.85 136
15185.02 113
15186.18 101
15187.34 106
15188.51 126
15189.67 133
15190.84 172
15192.00 154
15193.17 125
15194.33 114
15195.49 131
15196.66 124
15197.82 112
15198.99 111
15200.15 121
15201.32 103
15202.48 145
15203.65 139
15204.81 110
15205.98 105
15207.14 137
15208.31 152
15209.47 114
15210.64 121
15211.80 127
15212.97 116
15214.13 157
15215.30 157
15216.46 128
15217.63 130
15218.79 124
15219.96 145
15221.12 119
15222.29 126
15223.45 143
15224.62 130
15225.78 136
15226.95 125
15228.12 110
15229.28 167
15230.45 154
15231.61 181
15232.78 122
15233.95 156
15235.11 128
15236.28 146
15237.44 99
15238.61 111
15239.78 159
15240.94 141
15242.11 135
15243.27 139
15244.44 128
15245.61 141
15246.77 117
15247.94 117
15249.11 133
15250.27 133
15251.44 131
15252.61 109
15253.77 115
15254.94 110
15256.11 107
15257.27 95
15258.44 121
15259.61 147
15260.77 127
15261.94 130
15263.11 118
15264.27 131
15265.44 136
15266.61 137
15267.78 112
15268.94 123
15270.11 111
15271.28 141
15272.44 109
15273.61 131
15274.78 131
15275.95 116
15277.11 145
15278.28 106
15279.45 151
15280.62 123
15281.79 153
15282.95 131
15284.12 113
15285.29 87
15286.46 135
15287.62 121
15288.79 97
15289.96 100
15291.13 109
15292.30 142
15293.47 152
15294.63 119
15295.80 119
15296.97 110
15298.14 139
15299.31 117
15300.48 118
15301.64 102
15302.81 111
15303.98 102
15305.15 125
15306.32 115
15307.49 109
15308.66 106
15309.82 104
15310.99 99
15312.16 106
15313.33 125
15314.50 120
15315.67 105
15316.84 131
15318.01 119
15319.18 120
15320.35 112
15321.51 87
15322.68 83
15323.85 111
15325.02 130
15326.19 142
15327.36 125
15328.53 129
15329.70 101
15330.87 125
15332.04 113
15333.21 96
15334.38 112
15335.55 101
15336.72 126
15337.89 144
15339.06 140
15340.23 140
15341.40 105
15342.57 116
15343.74 127
15344.91 97
15346.08 104
15347.25 109
15348.42 99
15349.59 144
15350.76 124
15351.93 111
15353.10 124
15354.27 137
15355.44 119
15356.61 161
15357.78 103
15358.95 97
15360.13 105
15361.30 87
15362.47 129
15363.64 90
15364.81 114
15365.98 119
15367.15 106
15368.32 95
15369.49 120
15370.66 127
15371.84 112
15373.01 147
15374.18 110
15375.35 142
15376.52 107
15377.69 104
15378.86 122
15380.03 130
15381.21 122
15382.38 124
15383.55 123
15384.72 106
15385.89 116
15387.06 109
15388.24 97
15389.41 127
15390.58 122
15391.75 104
15392.92 99
15394.10 118
15395.27 139
15396.44 104
15397.61 132
15398.78 122
15399.96 129
15401.13 120
15402.30 128
15403.47 107
15404.65 106
15405.82 111
15406.99 122
15408.16 121
15409.34 110
15410.51 120
15411.68 102
15412.85 94
15414.03 114
15415.20 128
15416.37 104
15417.55 114
15418.72 108
15419.89 102
15421.06 91
15422.24 110
15423.41 112
15424.58 85
15425.76 105
15426.93 127
15428.10 123
15429.28 112
15430.45 100
15431.62 99
15432.80 110
15433.97 108
15435.15 116
15436.32 133
15437.49 106
15438.67 131
15439.84 136
15441.01 94
15442.19 114
15443.36 122
15444.54 119
15445.71 105
15446.88 100
15448.06 115
15449.23 95
15450.41 104
15451.58 110
15452.75 109
15453.93 108
15455.10 128
15456.28 117
15457.45 106
15458.63 89
15459.80 116
15460.98 96
15462.15 115
15463.32 100
15464.50 99
15465.67 115
15466.85 108
15468.02 118
15469.20 94
15470.37 99
15471.55 111
15472.72 111
15473.90 123
15475.07 111
15476.25 88
15477.42 112
15478.60 137
15479.77 110
15480.95 112
15482.13 109
15483.30 109
15484.48 101
15485.65 112
15486.83 95
15488.00 120
15489.18 142
15490.35 124
15491.53 104
15492.71 131
15493.88 127
15495.06 99
15496.23 129
15497.41 102
15498.59 100
15499.76 113
15500.94 99
15502.11 110
15503.29 107
15504.47 94
15505.64 101
15506.82 110
15508.00 122
15509.17 106
15510.35 122
15511.52 128
15512.70 103
15513.88 101
15515.05 126
15516.23 127
15517.41 128
15518.58 122
15519.76 115
15520.94 108
15522.12 123
15523.29 120
15524.47 120
15525.65 103
15526.82 86
15528.00 120
15529.18 102
15530.35 120
15531.53 126
15532.71 129
15533.89 116
15535.06 126
15536.24 122
15537.42 116
15538.60 125
15539.77 112
15540.95 82
15542.13 122
15543.31 119
15544.48 111
15545.66 86
15546.84 118
15548.02 120
15549.20 143
15550.37 144
15551.55 118
15552.73 121
15553.91 117
15555.09 109
15556.26 122
15557.44 123
15558.62 120
15559.80 137
15560.98 126
15562.16 121
15563.34 107
15564.51 95
15565.69 114
15566.87 103
15568.05 116
15569.23 134
15570.41 119
15571.59 125
15572.76 134
15573.94 116
15575.12 112
15576.30 133
15577.48 120
15578.66 120
15579.84 117
15581.02 112
15582.20 135
15583.38 127
15584.56 118
15585.73 143
15586.91 126
15588.09 121
15589.27 116
15590.45 149
15591.63 130
15592.81 101
15593.99 150
15595.17 163
15596.35 150
15597.53 117
15598.71 140
15599.89 128
15601.07 131
15602.25 143
15603.43 140
15604.61 186
15605.79 125
15606.97 147
15608.15 132
15609.33 121
15610.51 114
15611.69 124
15612.87 141
15614.05 127
15615.23 135
15616.41 132
15617.59 139
15618.77 151
15619.95 156
15621.14 129
15622.32 147
15623.50 162
15624.68 158
15625.86 146
15627.04 117
15628.22 137
15629.40 151
15630.58 176
15631.76 137
15632.94 135
15634.13 138
15635.31 133
15636.49 147
15637.67 145
15638.85 147
15640.03 166
15641.21 148
15642.39 127
15643.58 132
15644.76 151
15645.94 158
15647.12 154
15648.30 169
15649.48 146
15650.67 145
15651.85 163
15653.03 169
15654.21 178
15655.39 183
15656.58 166
15657.76 171
15658.94 164
15660.12 159
15661.30 166
15662.49 164
15663.67 183
15664.85 176
15666.03 208
15667.22 189
15668.40 190
15669.58 169
15670.76 195
15671.95 161
15673.13 149
15674.31 170
15675.49 156
15676.68 160
15677.86 143
15679.04 153
15680.23 134
15681.41 160
15682.59 163
15683.77 160
15684.96 193
15686.14 148
15687.32 151
15688.51 169
15689.69 188
15690.87 181
15692.06 163
15693.24 149
15694.42 148
15695.61 154
15696.79 148
15697.97 168
15699.16 167
15700.34 161
15701.53 170
15702.71 164
15703.89 151
15705.08 168
15706.26 152
15707.44 147
15708.63 167
15709.81 165
15711.00 157
15712.18 193
15713.36 162
15714.55 178
15715.73 161
15716.92 173
15718.10 201
15719.29 167
15720.47 165
15721.66 184
15722.84 193
15724.02 189
15725.21 138
15726.39 173
15727.58 180
15728.76 188
15729.95 169
15731.13 180
15732.32 155
15733.50 171
15734.69 146
15735.87 161
15737.06 169
15738.24 157
15739.43 224
15740.61 194
15741.80 188
15742.98 201
15744.17 168
15745.35 173
15746.54 181
15747.72 162
15748.91 177
15750.10 209
15751.28 180
15752.47 157
15753.65 176
15754.84 176
15756.02 177
15757.21 229
15758.40 187
15759.58 202
15760.77 172
15761.95 164
15763.14 191
15764.33 171
15765.51 175
15766.70 181
15767.88 193
15769.07 141
15770.26 191
15771.44 210
15772.63 173
15773.82 200
15775.00 167
15776.19 151
15777.38 194
15778.56 159
15779.75 170
15780.94 152
15782.12 165
15783.31 171
15784.50 205
15785.68 173
15786.87 169
15788.06 167
15789.24 168
15790.43 176
15791.62 160
15792.81 150
15793.99 181
15795.18 156
15796.37 161
15797.55 147
15798.74 161
15799.93 163
15801.12 160
15802.30 185
15803.49 173
15804.68 150
15805.87 155
15807.05 138
15808.24 159
15809.43 184
15810.62 156
15811.81 142
15812.99 154
15814.18 156
15815.37 148
15816.56 171
15817.75 142
15818.93 163
15820.12 135
15821.31 137
15822.50 157
15823.69 149
15824.88 134
15826.06 142
15827.25 167
15828.44 160
15829.63 172
15830.82 150
15832.01 165
15833.20 143
15834.38 161
15835.57 126
15836.76 135
15837.95 144
15839.14 171
15840.33 148
15841.52 117
15842.71 125
15843.90 124
15845.08 155
15846.27 183
15847.46 171
15848.65 157
15849.84 174
15851.03 159
15852.22 150
15853.41 139
15854.60 135
15855.79 130
15856.98 128
15858.17 138
15859.36 140
15860.55 119
15861.74 115
15862.93 138
15864.12 128
15865.31 126
15866.50 114
15867.69 150
15868.88 138
15870.07 164
15871.26 118
15872.45 112
15873.64 147
15874.83 172
15876.02 142
15877.21 165
15878.40 133
15879.59 142
15880.78 136
15881.97 133
15883.16 136
15884.35 121
15885.54 142
15886.73 139
15887.92 125
15889.11 136
15890.30 149
15891.50 137
15892.69 129
15893.88 134
15895.07 163
15896.26 179
15897.45 155
15898.64 148
15899.83 118
15901.02 149
15902.22 168
15903.41 186
15904.60 128
15905.79 138
15906.98 147
15908.17 129
15909.36 157
15910.56 146
15911.75 133
15912.94 171
15914.13 183
15915.32 128
15916.51 116
15917.71 119
15918.90 144
15920.09 149
15921.28 161
15922.47 157
15923.67 172
15924.86 133
15926.05 148
15927.24 127
15928.43 132
15929.63 173
15930.82 153
15932.01 131
15933.20 129
15934.40 166
15935.59 138
15936.78 129
15937.97 148
15939.17 159
15940.36 159
15941.55 180
15942.75 187
15943.94 167
15945.13 116
15946.32 162
15947.52 128
15948.71 113
15949.90 127
15951.10 137
15952.29 113
15953.48 120
15954.68 118
15955.87 139
15957.06 135
15958.26 120
15959.45 124
15960.64 111
15961.84 125
15963.03 117
15964.22 84
15965.42 122
15966.61 131
15967.80 126
15969.00 125
15970.19 106
15971.39 129
15972.58 121
15973.77 126
15974.97 148
15976.16 132
15977.36 106
15978.55 117
15979.74 89
15980.94 120
15982.13 117
15983.33 113
15984.52 121
15985.72 116
15986.91 104
15988.10 122
15989.30 90
15990.49 100
15991.69 108
15992.88 107
15994.08 107
15995.27 98
15996.47 108
15997.66 130
15998.86 125
16000.05 98
16001.25 98
16002.44 113
16003.64 120
16004.83 95
16006.03 134
16007.22 118
16008.42 140
16009.61 120
16010.81 116
16012.00 79
16013.20 97
16014.40 116
16015.59 92
16016.79 84
16017.98 114
16019.18 118
16020.37 122
16021.57 108
16022.76 121
16023.96 111
16025.16 121
16026.35 118
16027.55 140
16028.74 110
16029.94 102
16031.14 110
16032.33 89
16033.53 96
16034.73 113
16035.92 105
16037.12 119
16038.31 107
16039.51 113
16040.71 112
16041.90 147
16043.10 115
16044.30 104
16045.49 115
16046.69 112
16047.89 102
16049.08 110
16050.28 84
16051.48 95
16052.67 124
16053.87 114
16055.07 74
16056.27 130
16057.46 132
16058.66 100
16059.86 114
16061.05 95
16062.25 96
16063.45 95
16064.65 112
16065.84 103
16067.04 104
16068.24 111
16069.44 119
16070.63 97
16071.83 103
16073.03 111
16074.23 97
16075.42 87
16076.62 76
16077.82 91
16079.02 97
16080.22 88
16081.41 84
16082.61 109
16083.81 129
16085.01 98
16086.21 88
16087.40 84
16088.60 92
16089.80 99
16091.00 118
16092.20 145
16093.40 110
16094.59 108
16095.79 119
16096.99 92
16098.19 121
16099.39 106
16100.59 104
16101.79 93
16102.99 129
16104.18 106
16105.38 105
16106.58 121
16107.78 113
16108.98 96
16110.18 100
16111.38 104
16112.58 104
16113.78 110
16114.98 99
16116.17 91
16117.37 76
16118.57 97
16119.77 101
16120.97 89
16122.17 101
16123.37 110
16124.57 94
16125.77 90
16126.97 98
16128.17 97
16129.37 109
16130.57 118
16131.77 125
16132.97 108
16134.17 115
16135.37 113
16136.57 98
16137.77 79
16138.97 93
16140.17 104
16141.37 108
16142.57 99
16143.77 106
16144.97 84
16146.17 93
16147.37 110
16148.57 88
16149.77 84
16150.97 110
16152.17 93
16153.37 100
16154.58 76
16155.78 85
16156.98 117
16158.18 134
16159.38 117
16160.58 71
16161.78 107
16162.98 106
16164.18 94
16165.38 79
16166.59 97
16167.79 131
16168.99 115
16170.19 100
16171.39 118
16172.59 87
16173.79 90
16174.99 119
16176.20 108
16177.40 88
16178.60 96
16179.80 132
16181.00 110
16182.20 106
16183.41 111
16184.61 107
16185.81 111
16187.01 118
16188.21 97
16189.42 92
16190.62 102
16191.82 105
16193.02 97
16194.22 101
16195.43 108
16196.63 119
16197.83 102
16199.03 74
16200.24 95
16201.44 103
16202.64 94
16203.84 101
16205.05 89
16206.25 104
16207.45 106
16208.65 125
16209.86 109
16211.06 103
16212.26 74
16213.47 96
16214.67 95
16215.87 130
16217.07 126
16218.28 113
16219.48 107
16220.68 117
16221.89 103
16223.09 85
16224.29 103
16225.50 104
16226.70 115
16227.90 109
16229.11 109
16230.31 111
16231.51 106
16232.72 84
16233.92 130
16235.13 116
16236.33 108
16237.53 101
16238.74 126
16239.94 104
16241.15 126
16242.35 126
16243.55 103
16244.76 117
16245.96 87
16247.17 94
16248.37 86
16249.57 98
16250.78 85
16251.98 91
16253.19 113
16254.39 120
16255.60 101
16256.80 115
16258.01 125
16259.21 120
16260.41 104
16261.62 131
16262.82 97
16264.03 83
16265.23 97
16266.44 104
16267.64 114
16268.85 112
16270.05 108
16271.26 128
16272.46 117
16273.67 110
16274.87 103
16276.08 108
16277.28 107
16278.49 137
16279.70 113
16280.90 100
16282.11 121
16283.31 122
16284.52 116
16285.72 119
16286.93 117
16288.13 107
16289.34 104
16290.55 125
16291.75 119
16292.96 120
16294.16 110
16295.37 104
16296.58 95
16297.78 115
16298.99 135
16300.19 117
16301.40 117
16302.61 126
16303.81 110
16305.02 104
16306.22 142
16307.43 124
16308.64 125
16309.84 117
16311.05 127
16312.26 119
16313.46 154
16314.67 140
16315.88 94
16317.08 111
16318.29 113
16319.50 99
16320.70 95
16321.91 85
16323.12 85
16324.33 95
16325.53 128
16326.74 118
16327.95 111
16329.15 120
16330.36 98
16331.57 119
16332.78 111
16333.98 124
16335.19 121
16336.40 101
16337.61 95
16338.81 94
16340.02 111
16341.23 110
16342.44 118
16343.64 108
16344.85 109
16346.06 125
16347.27 129
16348.48 104
16349.68 136
16350.89 126
16352.10 116
16353.31 112
16354.52 111
16355.72 93
16356.93 98
16358.14 120
16359.35 101
16360.56 93
16361.77 91
16362.97 127
16364.18 101
16365.39 94
16366.60 84
16367.81 99
16369.02 97
16370.23 111
16371.43 108
16372.64 108
16373.85 91
16375.06 91
16376.27 114
16377.48 92
16378.69 111
16379.90 83
16381.11 102
16382.32 107
16383.52 114
16384.73 104
16385.94 91
16387.15 100
16388.36 88
16389.57 109
16390.78 102
16391.99 94
16393.20 99
16394.41 107
16395.62 79
16396.83 88
16398.04 88
16399.25 108
16400.46 94
16401.67 95
16402.88 83
16404.09 101
16405.30 102
16406.51 108
16407.72 91
16408.93 114
16410.14 90
16411.35 88
16412.56 86
16413.77 89
16414.98 101
16416.19 97
16417.40 105
16418.61 76
16419.82 96
16421.03 92
16422.24 103
16423.45 121
16424.67 82
16425.88 113
16427.09 100
16428.30 101
16429.51 102
16430.72 103
16431.93 93
16433.14 99
16434.35 102
16435.56 97
16436.78 98
16437.99 88
16439.20 95
16440.41 81
16441.62 104
16442.83 93
16444.04 96
16445.25 131
16446.47 107
16447.68 105
16448.89 90
16450.10 111
16451.31 135
16452.52 101
16453.74 97
16454.95 96
16456.16 129
16457.37 91
16458.58 87
16459.80 87
16461.01 106
16462.22 78
16463.43 106
16464.65 84
16465.86 78
16467.07 91
16468.28 107
16469.49 121
16470.71 117
16471.92 118
16473.13 81
16474.34 73
16475.56 96
16476.77 111
16477.98 88
16479.20 83
16480.41 80
16481.62 68
16482.83 81
16484.05 73
16485.26 86
16486.47 92
16487.69 96
16488.90 80
16490.11 99
16491.33 90
16492.54 71
16493.75 68
16494.97 106
16496.18 98
16497.39 108
16498.61 105
16499.82 106
16501.03 97
16502.25 77
16503.46 107
16504.67 84
16505.89 69
16507.10 91
16508.32 97
16509.53 70
16510.74 76
16511.96 85
16513.17 101
16514.39 76
16515.60 86
16516.81 80
16518.03 104
16519.24 83
16520.46 92
16521.67 88
16522.88 78
16524.10 75
16525.31 91
16526.53 66
16527.74 77
16528.96 92
16530.17 73
16531.39 75
16532.60 98
16533.82 72
16535.03 87
16536.25 75
16537.46 76
16538.68 87
16539.89 71
16541.11 73
16542.32 75
16543.54 92
16544.75 110
16545.97 95
16547.18 98
16548.40 109
16549.61 116
16550.83 100
16552.04 93
16553.26 78
16554.47 91
16555.69 116
16556.91 100
16558.12 113
16559.34 95
16560.55 102
16561.77 99
16562.98 101
16564.20 108
16565.42 100
16566.63 93
16567.85 94
16569.06 91
16570.28 89
16571.50 126
16572.71 128
16573.93 107
16575.15 86
16576.36 109
16577.58 106
16578.79 104
16580.01 116
16581.23 101
16582.44 78
16583.66 106
16584.88 91
16586.09 100
16587.31 81
16588.53 98
16589.74 118
16590.96 131
16592.18 112
16593.40 110
16594.61 123
16595.83 107
16597.05 77
16598.26 93
16599.48 90
16600.70 95
16601.92 94
16603.13 95
16604.35 94
16605.57 91
16606.78 107
16608.00 96
16609.22 93
16610.44 102
16611.66 92
16612.87 105
16614.09 84
16615.31 106
16616.53 96
16617.74 87
16618.96 99
16620.18 82
16621.40 87
16622.62 98
16623.83 78
16625.05 96
16626.27 81
16627.49 84
16628.71 116
16629.93 98
16631.14 104
16632.36 83
16633.58 109
16634.80 102
16636.02 107
16637.24 86
16638.45 93
16639.67 85
16640.89 77
16642.11 93
16643.33 111
16644.55 106
16645.77 81
16646.99 79
16648.21 102
16649.42 101
16650.64 96
16651.86 76
16653.08 82
16654.30 108
16655.52 106
16656.74 101
16657.96 124
16659.18 77
16660.40 76
16661.62 66
16662.84 74
16664.06 95
16665.28 113
16666.50 106
16667.72 77
16668.93 84
16670.15 95
16671.37 104
16672.59 85
16673.81 85
16675.03 81
16676.25 82
16677.47 76
16678.69 78
16679.91 94
16681.13 71
16682.36 94
16683.58 84
16684.80 87
16686.02 83
16687.24 86
16688.46 78
16689.68 89
16690.90 85
16692.12 86
16693.34 112
16694.56 108
16695.78 103
16697.00 80
16698.22 92
16699.44 83
16700.66 85
16701.89 85
16703.11 82
16704.33 95
16705.55 91
16706.77 88
16707.99 72
16709.21 74
16710.43 72
16711.65 70
16712.88 94
16714.10 80
16715.32 90
16716.54 89
16717.76 81
16718.98 95
16720.20 82
16721.43 95
16722.65 83
16723.87 97
16725.09 64
16726.31 82
16727.54 67
16728.76 75
16729.98 70
16731.20 83
16732.42 100
16733.65 84
16734.87 98
16736.09 91
16737.31 90
16738.53 107
16739.76 92
16740.98 92
16742.20 78
16743.42 96
16744.65 84
16745.87 77
16747.09 73
16748.31 81
16749.54 89
16750.76 109
16751.98 88
16753.21 84
16754.43 86
16755.65 78
16756.87 87
16758.10 78
16759.32 70
16760.54 69
16761.77 87
16762.99 85
16764.21 97
16765.44 100
16766.66 91
16767.88 100
16769.11 80
16770.33 88
16771.55 77
16772.78 71
16774.00 64
16775.22 99
16776.45 100
16777.67 97
16778.90 95
16780.12 66
16781.34 82
16782.57 80
16783.79 79
16785.02 78
16786.24 113
16787.46 91
16788.69 103
16789.91 93
16791.14 77
16792.36 80
16793.58 82
16794.81 67
16796.03 86
16797.26 73
16798.48 75
16799.71 77
16800.93 103
16802.16 98
16803.38 58
16804.61 62
16805.83 86
16807.06 102
16808.28 79
16809.50 91
16810.73 74
16811.95 78
16813.18 92
16814.40 80
16815.63 92
16816.86 78
16818.08 63
16819.31 81
16820.53 88
16821.76 97
16822.98 104
16824.21 86
16825.43 79
16826.66 112
16827.88 82
16829.11 79
16830.33 79
16831.56 81
16832.79 100
16834.01 72
16835.24 90
16836.46 114
16837.69 103
16838.92 96
16840.14 91
16841.37 82
16842.59 76
16843.82 87
16845.05 92
16846.27 70
16847.50 78
16848.73 87
16849.95 87
16851.18 92
16852.40 70
16853.63 75
16854.86 70
16856.08 85
16857.31 87
16858.54 84
16859.76 86
16860.99 100
16862.22 98
16863.44 92
16864.67 108
16865.90 79
16867.13 100
16868.35 102
16869.58 105
16870.81 98
16872.03 115
16873.26 84
16874.49 111
16875.72 99
16876.94 85
16878.17 76
16879.40 110
16880.63 105
16881.85 94
16883.08 95
16884.31 120
16885.54 142
16886.76 90
16887.99 95
16889.22 116
16890.45 105
16891.68 100
16892.90 115
16894.13 125
16895.36 98
16896.59 112
16897.82 119
16899.04 128
16900.27 93
16901.50 102
16902.73 105
16903.96 85
16905.18 78
16906.41 81
16907.64 91
16908.87 93
16910.10 69
16911.33 77
16912.56 77
16913.78 102
16915.01 79
16916.24 86
16917.47 98
16918.70 87
16919.93 83
16921.16 71
16922.39 77
16923.62 93
16924.85 113
16926.07 86
16927.30 72
16928.53 94
16929.76 104
16930.99 81
16932.22 69
16933.45 80
16934.68 95
16935.91 90
16937.14 91
16938.37 89
16939.60 96
16940.83 90
16942.06 94
16943.29 71
16944.52 79
16945.75 98
16946.98 74
16948.21 104
16949.44 87
16950.67 74
16951.90 109
16953.13 77
16954.36 72
16955.59 80
16956.82 85
16958.05 94
16959.28 75
16960.51 87
16961.74 83
16962.97 96
16964.20 98
16965.43 70
16966.66 65
16967.89 60
16969.12 89
16970.35 94
16971.58 109
16972.82 96
16974.05 99
16975.28 99
16976.51 77
16977.74 72
16978.97 55
16980.20 89
16981.43 93
16982.66 88
16983.90 64
16985.13 72
16986.36 100
16987.59 74
16988.82 84
16990.05 101
16991.28 80
16992.52 82
16993.75 89
16994.98 81
16996.21 89
16997.44 100
16998.67 102
16999.91 72
17001.14 74
17002.37 75
17003.60 81
17004.83 93
17006.07 78
17007.30 91
17008.53 100
17009.76 72
17010.99 63
17012.23 96
17013.46 68
17014.69 102
17015.92 85
17017.16 79
17018.39 84
17019.62 96
17020.85 96
17022.09 91
17023.32 115
17024.55 77
17025.78 90
17027.02 92
17028.25 70
17029.48 85
17030.72 77
17031.95 88
17033.18 77
17034.42 97
17035.65 71
17036.88 95
17038.11 114
17039.35 78
17040.58 68
17041.81 69
17043.05 91
17044.28 84
17045.52 69
17046.75 87
17047.98 73
17049.22 87
17050.45 84
17051.68 91
17052.92 83
17054.15 83
17055.38 63
17056.62 96
17057.85 112
17059.09 100
17060.32 75
17061.55 85
17062.79 72
17064.02 80
17065.26 76
17066.49 75
17067.73 96
17068.96 83
17070.19 96
17071.43 75
17072.66 73
17073.90 95
17075.13 94
17076.37 83
17077.60 85
17078.84 90
17080.07 85
17081.31 90
17082.54 97
17083.78 75
17085.01 69
17086.25 60
17087.48 75
17088.72 82
17089.95 70
17091.19 60
17092.42 87
17093.66 72
17094.89 92
17096.13 90
17097.36 98
17098.60 68
17099.83 80
17101.07 69
17102.30 84
17103.54 87
17104.78 95
17106.01 75
17107.25 79
17108.48 92
17109.72 68
17110.95 81
17112.19 60
17113.43 68
17114.66 77
17115.90 97
17117.13 85
17118.37 92
17119.61 88
17120.84 58
17122.08 91
17123.32 85
17124.55 60
17125.79 57
17127.02 67
17128.26 72
17129.50 73
17130.73 92
17131.97 72
17133.21 80
17134.44 70
17135.68 83
17136.92 97
17138.15 68
17139.39 69
17140.63 82
17141.87 63
17143.10 60
17144.34 68
17145.58 56
17146.81 78
17148.05 87
17149.29 63
17150.53 74
17151.76 100
17153.00 60
17154.24 72
17155.48 96
17156.71 74
17157.95 97
17159.19 89
17160.43 75
17161.66 90
17162.90 69
17164.14 86
17165.38 92
17166.62 93
17167.85 79
17169.09 98
17170.33 78
17171.57 76
17172.81 67
17174.04 73
17175.28 80
17176.52 72
17177.76 102
17179.00 68
17180.23 51
17181.47 77
17182.71 81
17183.95 83
17185.19 74
17186.43 91
17187.67 83
17188.90 75
17190.14 59
17191.38 76
17192.62 90
17193.86 69
17195.10 58
17196.34 73
17197.58 69
17198.82 71
17200.05 70
17201.29 67
17202.53 53
17203.77 57
17205.01 81
17206.25 71
17207.49 87
17208.73 57
17209.97 57
17211.21 57
17212.45 66
17213.69 81
17214.93 90
17216.17 75
17217.41 72
17218.65 82
17219.89 64
17221.13 78
17222.37 84
17223.61 91
17224.85 88
17226.09 65
17227.33 100
17228.57 74
17229.81 97
17231.05 100
17232.29 90
17233.53 70
17234.77 52
17236.01 74
17237.25 83
17238.49 64
17239.73 62
17240.97 56
17242.21 70
17243.45 71
17244.69 61
17245.93 69
17247.17 61
17248.41 69
17249.66 66
17250.90 64
17252.14 63
17253.38 66
17254.62 61
17255.86 76
17257.10 59
17258.34 82
17259.58 65
17260.83 79
17262.07 74
17263.31 70
17264.55 86
17265.79 78
17267.03 87
17268.27 84
17269.52 92
17270.76 89
17272.00 94
17273.24 84
17274.48 92
17275.72 79
17276.97 85
17278.21 51
17279.45 67
17280.69 70
17281.93 80
17283.18 74
17284.42 64
17285.66 89
17286.90 96
17288.15 84
17289.39 84
17290.63 92
17291.87 69
17293.11 78
17294.36 71
17295.60 67
17296.84 74
17298.08 93
17299.33 86
17300.57 77
17301.81 63
17303.06 87
17304.30 90
17305.54 73
17306.78 76
17308.03 81
17309.27 65
17310.51 87
17311.76 88
17313.00 59
17314.24 81
17315.49 70
17316.73 83
17317.97 58
17319.22 77
17320.46 77
17321.70 99
17322.95 108
17324.19 98
17325.43 68
17326.68 60
17327.92 82
17329.17 67
17330.41 64
17331.65 61
17332.90 85
17334.14 62
17335.38 75
17336.63 72
17337.87 71
17339.12 67
17340.36 85
17341.61 69
17342.85 70
17344.09 55
17345.34 74
17346.58 61
17347.83 64
17349.07 73
17350.32 72
17351.56 92
17352.80 72
17354.05 81
17355.29 62
17356.54 87
17357.78 77
17359.03 105
17360.27 95
17361.52 77
17362.76 82
17364.01 61
17365.25 80
17366.50 56
17367.74 68
17368.99 73
17370.23 61
17371.48 65
17372.72 64
17373.97 86
17375.22 68
17376.46 83
17377.71 77
17378.95 81
17380.20 79
17381.44 61
17382.69 83
17383.93 81
17385.18 76
17386.43 73
17387.67 72
17388.92 110
17390.16 79
17391.41 66
17392.66 88
17393.90 70
17395.15 64
17396.39 61
17397.64 72
17398.89 72
17400.13 93
17401.38 64
17402.63 80
17403.87 73
17405.12 73
17406.37 95
17407.61 63
17408.86 69
17410.11 93
17411.35 77
17412.60 82
17413.85 68
17415.09 65
17416.34 71
17417.59 73
17418.83 71
17420.08 73
17421.33 67
17422.57 70
17423.82 69
17425.07 70
17426.32 68
17427.56 83
17428.81 76
17430.06 75
17431.31 67
17432.55 71
17433.80 63
17435.05 68
17436.30 94
17437.54 57
17438.79 66
17440.04 56
17441.29 80
17442.53 76
17443.78 91
17445.03 77
17446.28 82
17447.53 93
17448.77 70
17450.02 67
17451.27 95
17452.52 104
17453.77 88
17455.01 76
17456.26 65
17457.51 78
17458.76 71
17460.01 59
17461.26 70
17462.51 81
17463.75 66
17465.00 76
17466.25 76
17467.50 88
17468.75 86
17470.00 82
17471.25 88
17472.50 83
17473.74 71
17474.99 76
17476.24 75
17477.49 64
17478.74 85
17479.99 85
17481.24 93
17482.49 77
17483.74 64
17484.99 73
17486.24 91
17487.49 103
17488.74 83
17489.98 81
17491.23 71
17492.48 70
17493.73 70
17494.98 72
17496.23 75
17497.48 101
17498.73 72
17499.98 76
17501.23 70
17502.48 71
17503.73 90
17504.98 96
17506.23 75
17507.48 68
17508.73 78
17509.98 57
17511.23 70
17512.48 76
17513.73 93
17514.98 96
17516.24 71
17517.49 87
17518.74 78
17519.99 81
17521.24 75
17522.49 87
17523.74 91
17524.99 104
17526.24 83
17527.49 69
17528.74 88
17529.99 89
17531.24 116
17532.50 85
17533.75 80
17535.00 78
17536.25 92
17537.50 92
17538.75 88
17540.00 60
17541.25 74
17542.51 92
17543.76 84
17545.01 85
17546.26 78
17547.51 67
17548.76 108
17550.01 102
17551.27 99
17552.52 102
17553.77 102
17555.02 75
17556.27 77
17557.53 87
17558.78 88
17560.03 68
17561.28 106
17562.53 96
17563.79 78
17565.04 84
17566.29 91
17567.54 76
17568.80 79
17570.05 93
17571.30 73
17572.55 91
17573.81 74
17575.06 81
17576.31 81
17577.56 82
17578.82 73
17580.07 89
17581.32 84
17582.57 94
17583.83 85
17585.08 95
17586.33 71
17587.59 77
17588.84 99
17590.09 79
17591.35 81
17592.60 99
17593.85 113
17595.11 77
17596.36 101
17597.61 77
17598.87 94
17600.12 87
17601.37 94
17602.63 77
17603.88 76
17605.13 83
17606.39 72
17607.64 82
17608.89 72
17610.15 125
17611.40 98
17612.66 85
17613.91 94
17615.16 85
17616.42 116
17617.67 87
17618.93 71
17620.18 73
17621.43 89
17622.69 80
17623.94 67
17625.20 97
17626.45 93
17627.71 94
17628.96 80
17630.22 65
17631.47 68
17632.72 69
17633.98 79
17635.23 81
17636.49 80
17637.74 64
17639.00 72
17640.25 100
17641.51 83
17642.76 93
17644.02 73
17645.27 77
17646.53 63
17647.78 80
17649.04 54
17650.29 88
17651.55 78
17652.80 64
17654.06 69
17655.32 82
17656.57 82
17657.83 96
17659.08 61
17660.34 71
17661.59 93
17662.85 93
17664.11 79
17665.36 62
17666.62 83
17667.87 85
17669.13 64
17670.38 67
17671.64 55
17672.90 83
17674.15 95
17675.41 81
17676.67 62
17677.92 65
17679.18 83
17680.43 88
17681.69 64
17682.95 71
17684.20 75
17685.46 58
17686.72 59
17687.97 79
17689.23 69
17690.49 71
17691.74 62
17693.00 59
17694.26 74
17695.51 74
17696.77 70
17698.03 77
17699.28 83
17700.54 63
17701.80 53
17703.06 57
17704.31 72
17705.57 88
17706.83 75
17708.08 66
17709.34 65
17710.60 64
17711.86 58
17713.11 76
17714.37 80
17715.63 58
17716.89 58
17718.14 66
17719.40 71
17720.66 73
17721.92 74
17723.18 62
17724.43 66
17725.69 75
17726.95 61
17728.21 74
17729.47 69
17730.72 54
17731.98 60
17733.24 67
17734.50 51
17735.76 37
17737.02 70
17738.27 71
17739.53 85
17740.79 66
17742.05 69
17743.31 59
17744.57 62
17745.83 58
17747.08 91
17748.34 80
17749.60 61
17750.86 63
17752.12 59
17753.38 65
17754.64 67
17755.90 65
17757.16 73
17758.41 78
17759.67 75
17760.93 80
17762.19 88
17763.45 112
17764.71 69
17765.97 63
17767.23 76
17768.49 65
17769.75 66
17771.01 61
17772.27 70
17773.53 69
17774.79 68
17776.05 75
17777.31 65
17778.57 58
17779.83 59
17781.09 63
17782.35 72
17783.61 60
17784.87 62
17786.13 50
17787.39 60
17788.65 61
17789.91 58
17791.17 69
17792.43 68
17793.69 80
17794.95 60
17796.21 49
17797.47 71
17798.73 75
17799.99 63
17801.25 61
17802.51 61
17803.77 69
17805.03 57
17806.29 59
17807.55 74
17808.82 54
17810.08 62
17811.34 67
17812.60 61
17813.86 66
17815.12 64
17816.38 54
17817.64 53
17818.90 69
17820.17 75
17821.43 75
17822.69 83
17823.95 74
17825.21 63
17826.47 71
17827.73 54
17829.00 69
17830.26 101
17831.52 69
17832.78 65
17834.04 56
17835.31 85
17836.57 62
17837.83 59
17839.09 51
17840.35 99
17841.61 74
17842.88 64
17844.14 60
17845.40 58
17846.66 62
17847.93 62
17849.19 60
17850.45 66
17851.71 70
17852.98 69
17854.24 92
17855.50 68
17856.76 70
17858.03 83
17859.29 84
17860.55 86
17861.81 66
17863.08 75
17864.34 81
17865.60 79
17866.87 81
17868.13 76
17869.39 105
17870.65 75
17871.92 66
17873.18 45
17874.44 62
17875.71 63
17876.97 73
17878.23 71
17879.50 73
17880.76 88
17882.02 72
17883.29 59
17884.55 66
17885.82 56
17887.08 71
17888.34 62
17889.61 72
17890.87 63
17892.13 76
17893.40 56
17894.66 64
17895.93 55
17897.19 69
17898.45 64
17899.72 68
17900.98 74
17902.25 68
17903.51 76
17904.78 58
17906.04 71
17907.30 62
17908.57 80
17909.83 78
17911.10 64
17912.36 61
17913.63 71
17914.89 95
17916.16 86
17917.42 65
17918.69 72
17919.95 54
17921.22 58
17922.48 75
17923.75 88
17925.01 77
17926.28 98
17927.54 80
17928.81 81
17930.07 74
17931.34 64
17932.60 82
17933.87 44
17935.13 63
17936.40 79
17937.66 70
17938.93 67
17940.19 67
17941.46 66
17942.73 55
17943.99 62
17945.26 57
17946.52 68
17947.79 75
17949.05 91
17950.32 55
17951.59 54
17952.85 57
17954.12 68
17955.38 60
17956.65 69
17957.92 51
17959.18 50
17960.45 65
17961.72 90
17962.98 86
17964.25 68
17965.52 73
17966.78 67
17968.05 81
17969.31 85
17970.58 102
17971.85 73
17973.11 77
17974.38 76
17975.65 86
17976.92 80
17978.18 62
17979.45 52
17980.72 59
17981.98 62
17983.25 74
17984.52 81
17985.78 65
17987.05 55
17988.32 52
17989.59 46
17990.85 81
17992.12 87
17993.39 71
17994.66 55
17995.92 79
17997.19 67
17998.46 79
17999.73 89
18000.99 60
18002.26 72
18003.53 71
18004.80 64
18006.07 63
18007.33 67
18008.60 75
18009.87 60
18011.14 64
18012.41 57
18013.67 73
18014.94 62
18016.21 74
18017.48 91
18018.75 59
18020.02 73
18021.28 61
18022.55 60
18023.82 71
18025.09 65
18026.36 62
18027.63 77
18028.90 73
18030.16 72
18031.43 71
18032.70 77
18033.97 62
18035.24 72
18036.51 70
18037.78 76
18039.05 67
18040.32 84
18041.58 62
18042.85 72
18044.12 77
18045.39 75
18046.66 85
18047.93 54
18049.20 56
18050.47 60
18051.74 69
18053.01 72
18054.28 56
18055.55 80
18056.82 74
18058.09 91
18059.36 97
18060.63 77
18061.90 80
18063.17 78
18064.44 85
18065.71 72
18066.98 60
18068.25 118
18069.52 82
18070.79 77
18072.06 89
18073.33 82
18074.60 83
18075.87 79
18077.14 68
18078.41 80
18079.68 72
18080.95 62
18082.22 60
18083.49 65
18084.76 61
18086.03 61
18087.30 56
18088.57 74
18089.85 56
18091.12 65
18092.39 67
18093.66 76
18094.93 63
18096.20 73
18097.47 75
18098.74 84
18100.01 76
18101.29 82
18102.56 64
18103.83 84
18105.10 76
18106.37 71
18107.64 60
18108.91 62
18110.19 66
18111.46 84
18112.73 84
18114.00 91
18115.27 90
18116.54 93
18117.82 69
18119.09 75
18120.36 79
18121.63 76
18122.90 101
18124.18 87
18125.45 69
18126.72 76
18127.99 74
18129.26 66
18130.54 73
18131.81 69
18133.08 84
18134.35 82
18135.63 59
18136.90 54
18138.17 81
18139.44 68
18140.72 81
18141.99 89
18143.26 56
18144.53 82
18145.81 66
18147.08 66
18148.35 72
18149.63 79
18150.90 72
18152.17 76
18153.45 83
18154.72 65
18155.99 62
18157.26 72
18158.54 78
18159.81 90
18161.08 65
18162.36 66
18163.63 71
18164.91 84
18166.18 65
18167.45 74
18168.73 66
18170.00 64
18171.27 44
18172.55 58
18173.82 57
18175.09 65
18176.37 73
18177.64 79
18178.92 73
18180.19 77
18181.46 68
18182.74 66
18184.01 55
18185.29 78
18186.56 64
18187.84 73
18189.11 89
18190.38 65
18191.66 82
18192.93 85
18194.21 78
18195.48 67
18196.76 47
18198.03 57
18199.31 86
18200.58 55
18201.86 69
18203.13 55
18204.41 67
18205.68 68
18206.96 88
18208.23 78
18209.51 83
18210.78 78
18212.06 61
18213.33 67
18214.61 57
18215.88 52
18217.16 65
18218.43 73
18219.71 79
18220.98 64
18222.26 75
18223.53 77
18224.81 63
18226.09 67
18227.36 75
18228.64 68
18229.91 67
18231.19 76
18232.46 75
18233.74 79
18235.02 58
18236.29 56
18237.57 71
18238.84 74
18240.12 76
18241.40 75
18242.67 62
18243.95 59
18245.23 78
18246.50 57
18247.78 65
18249.05 82
18250.33 95
18251.61 57
18252.88 69
18254.16 73
18255.44 70
18256.71 57
18257.99 63
18259.27 81
18260.54 62
18261.82 59
18263.10 62
18264.38 86
18265.65 69
18266.93 83
18268.21 88
18269.48 64
18270.76 60
18272.04 59
18273.32 66
18274.59 76
18275.87 60
18277.15 53
18278.43 78
18279.70 62
18280.98 72
18282.26 69
18283.54 71
18284.81 66
18286.09 77
18287.37 72
18288.65 61
18289.92 62
18291.20 73
18292.48 95
18293.76 76
18295.04 65
18296.31 61
18297.59 50
18298.87 64
18300.15 66
18301.43 57
18302.71 79
18303.98 59
18305.26 91
18306.54 71
18307.82 69
18309.10 56
18310.38 60
18311.66 60
18312.93 80
18314.21 74
18315.49 58
18316.77 53
18318.05 72
18319.33 83
18320.61 75
18321.89 71
18323.17 70
18324.44 67
18325.72 69
18327.00 74
18328.28 67
18329.56 85
18330.84 79
18332.12 68
18333.40 79
18334.68 75
18335.96 63
18337.24 78
18338.52 61
18339.80 64
18341.08 65
18342.36 55
18343.64 70
18344.92 58
18346.20 66
18347.48 69
18348.76 83
18350.04 60
18351.32 65
18352.60 76
18353.88 100
18355.16 56
18356.44 60
18357.72 66
18359.00 66
18360.28 69
18361.56 99
18362.84 58
18364.12 95
18365.40 104
18366.68 88
18367.96 66
18369.24 63
18370.52 57
18371.80 85
18373.08 96
18374.36 66
18375.64 60
18376.93 64
18378.21 61
18379.49 71
18380.77 65
18382.05 69
18383.33 69
18384.61 69
18385.89 65
18387.17 56
18388.46 69
18389.74 58
18391.02 63
18392.30 89
18393.58 79
18394.86 84
18396.15 62
18397.43 54
18398.71 68
18399.99 76
18401.27 62
18402.55 79
18403.84 88
18405.12 84
18406.40 61
18407.68 64
18408.96 70
18410.25 69
18411.53 80
18412.81 66
18414.09 69
18415.37 56
18416.66 61
18417.94 87
18419.22 66
18420.50 62
18421.79 60
18423.07 87
18424.35 70
18425.63 75
18426.92 71
18428.20 71
18429.48 81
18430.77 83
18432.05 55
18433.33 64
18434.61 61
18435.90 56
18437.18 77
18438.46 86
18439.75 69
18441.03 61
18442.31 70
18443.60 62
18444.88 64
18446.16 65
18447.45 69
18448.73 65
18450.01 54
18451.30 57
18452.58 62
18453.86 76
18455.15 69
18456.43 69
18457.71 66
18459.00 54
18460.28 56
18461.57 82
18462.85 85
18464.13 60
18465.42 64
18466.70 92
18467.99 79
18469.27 58
18470.55 72
18471.84 63
18473.12 63
18474.41 82
18475.69 91
18476.98 93
18478.26 64
18479.55 61
18480.83 60
18482.11 60
18483.40 67
18484.68 69
18485.97 70
18487.25 72
18488.54 57
18489.82 57
18491.11 72
18492.39 89
18493.68 72
18494.96 51
18496.25 96
18497.53 83
18498.82 59
18500.10 61
18501.39 62
18502.67 53
18503.96 86
18505.24 66
18506.53 58
18507.82 52
18509.10 60
18510.39 71
18511.67 89
18512.96 73
18514.24 59
18515.53 72
18516.82 47
18518.10 69
18519.39 55
18520.67 68
18521.96 65
18523.25 46
18524.53 55
18525.82 67
18527.10 84
18528.39 68
18529.68 88
18530.96 62
18532.25 59
18533.54 58
18534.82 67
18536.11 61
18537.39 90
18538.68 80
18539.97 60
18541.25 58
18542.54 61
18543.83 73
18545.11 67
18546.40 76
18547.69 66
18548.98 63
18550.26 70
18551.55 90
18552.84 58
18554.12 78
18555.41 76
18556.70 65
18557.99 50
18559.27 61
18560.56 70
18561.85 72
18563.13 65
18564.42 65
18565.71 65
18567.00 78
18568.28 63
18569.57 43
18570.86 69
18572.15 69
18573.44 73
18574.72 65
18576.01 62
18577.30 92
18578.59 80
18579.88 90
18581.16 64
18582.45 66
18583.74 66
18585.03 83
18586.32 69
18587.60 50
18588.89 79
18590.18 73
18591.47 56
18592.76 57
18594.05 64
18595.33 59
18596.62 81
18597.91 71
18599.20 64
18600.49 51
18601.78 71
18603.07 56
18604.36 68
18605.64 72
18606.93 70
18608.22 65
18609.51 53
18610.80 57
18612.09 60
18613.38 64
18614.67 82
18615.96 53
18617.25 59
18618.54 58
18619.83 69
18621.12 66
18622.40 53
18623.69 53
18624.98 69
18626.27 68
18627.56 78
18628.85 56
18630.14 65
18631.43 44
18632.72 51
18634.01 74
18635.30 72
18636.59 78
18637.88 83
18639.17 74
18640.46 90
18641.75 88
18643.04 62
18644.33 76
18645.62 68
18646.91 75
18648.20 82
18649.49 91
18650.78 66
18652.08 69
18653.37 56
18654.66 73
18655.95 80
18657.24 64
18658.53 72
18659.82 53
18661.11 62
18662.40 66
18663.69 82
18664.98 64
18666.27 46
18667.56 50
18668.86 78
18670.15 70
18671.44 53
18672.73 69
18674.02 61
18675.31 66
18676.60 63
18677.90 63
18679.19 78
18680.48 75
18681.77 70
18683.06 87
18684.35 73
18685.64 75
18686.94 74
18688.23 60
18689.52 70
18690.81 95
18692.10 83
18693.40 61
18694.69 52
18695.98 58
18697.27 59
18698.56 75
18699.86 74
18701.15 68
18702.44 71
18703.73 69
18705.03 77
18706.32 74
18707.61 60
18708.90 78
18710.19 76
18711.49 70
18712.78 71
18714.07 80
18715.37 64
18716.66 67
18717.95 66
18719.24 83
18720.54 69
18721.83 89
18723.12 77
18724.42 71
18725.71 68
18727.00 46
18728.30 83
18729.59 70
18730.88 64
18732.17 55
18733.47 53
18734.76 63
18736.05 59
18737.35 61
18738.64 70
18739.94 56
18741.23 63
18742.52 72
18743.82 64
18745.11 70
18746.40 68
18747.70 67
18748.99 55
18750.29 46
18751.58 64
18752.87 69
18754.17 56
18755.46 61
18756.76 47
18758.05 57
18759.34 77
18760.64 46
18761.93 50
18763.23 60
18764.52 79
18765.82 55
18767.11 46
18768.41 45
18769.70 51
18770.99 56
18772.29 49
18773.58 75
18774.88 55
18776.17 57
18777.47 57
18778.76 61
18780.06 51
18781.35 51
18782.65 66
18783.94 52
18785.24 36
18786.53 48
18787.83 38
18789.12 60
18790.42 54
18791.71 67
18793.01 70
18794.31 67
18795.60 74
18796.90 82
18798.19 69
18799.49 67
18800.78 75
18802.08 75
18803.37 75
18804.67 62
18805.97 76
18807.26 43
18808.56 56
18809.85 57
18811.15 63
18812.45 82
18813.74 62
18815.04 72
18816.34 71
18817.63 65
18818.93 66
18820.22 64
18821.52 57
18822.82 42
18824.11 51
18825.41 53
18826.71 58
18828.00 59
18829.30 65
18830.60 79
18831.89 60
18833.19 62
18834.49 68
18835.78 62
18837.08 67
18838.38 46
18839.67 50
18840.97 66
18842.27 65
18843.57 68
18844.86 68
18846.16 45
18847.46 65
18848.75 62
18850.05 54
18851.35 72
18852.65 74
18853.94 59
18855.24 69
18856.54 60
18857.84 56
18859.13 52
18860.43 47
18861.73 60
18863.03 51
18864.33 56
18865.62 62
18866.92 54
18868.22 68
18869.52 66
18870.82 70
18872.11 61
18873.41 44
18874.71 63
18876.01 76
18877.31 71
18878.61 56
18879.90 54
18881.20 62
18882.50 73
18883.80 61
18885.10 72
18886.40 46
18887.70 46
18888.99 55
18890.29 89
18891.59 61
18892.89 60
18894.19 65
18895.49 79
18896.79 63
18898.09 65
18899.39 54
18900.68 87
18901.98 50
18903.28 73
18904.58 61
18905.88 62
18907.18 52
18908.48 88
18909.78 85
18911.08 61
18912.38 55
18913.68 51
18914.98 65
18916.28 41
18917.58 48
18918.88 60
18920.18 52
18921.48 71
18922.78 77
18924.08 74
18925.38 70
18926.68 62
18927.98 84
18929.28 79
18930.58 63
18931.88 53
18933.18 53
18934.48 62
18935.78 76
18937.08 66
18938.38 61
18939.68 67
18940.98 48
18942.28 67
18943.58 64
18944.88 58
18946.18 63
18947.48 67
18948.78 68
18950.08 57
18951.39 85
18952.69 64
18953.99 48
18955.29 65
18956.59 57
18957.89 52
18959.19 60
18960.49 58
18961.79 68
18963.09 56
18964.40 71
18965.70 76
18967.00 69
18968.30 71
18969.60 59
18970.90 72
18972.21 53
18973.51 76
18974.81 52
18976.11 61
18977.41 56
18978.71 76
18980.02 64
18981.32 75
18982.62 71
18983.92 44
18985.22 68
18986.53 52
18987.83 57
18989.13 62
18990.43 62
18991.73 51
18993.04 65
18994.34 65
18995.64 50
18996.94 66
18998.25 50
18999.55 50
19000.85 51
19002.15 58
19003.46 43
19004.76 69
19006.06 74
19007.36 72
19008.67 56
19009.97 52
19011.27 59
19012.58 79
19013.88 66
19015.18 68
19016.49 85
19017.79 58
19019.09 54
19020.40 57
19021.70 67
19023.00 72
19024.31 79
19025.61 51
19026.91 59
19028.22 37
19029.52 50
19030.82 59
19032.13 55
19033.43 58
19034.73 55
19036.04 49
19037.34 69
19038.65 56
19039.95 61
19041.25 55
19042.56 42
19043.86 77
19045.17 67
19046.47 68
19047.77 65
19049.08 67
19050.38 59
19051.69 65
19052.99 59
19054.30 65
19055.60 76
19056.90 65
19058.21 47
19059.51 51
19060.82 64
19062.12 50
19063.43 69
19064.73 75
19066.04 60
19067.34 66
19068.65 76
19069.95 61
19071.26 68
19072.56 77
19073.87 67
19075.17 64
19076.48 54
19077.78 56
19079.09 70
19080.39 54
19081.70 69
19083.00 77
19084.31 75
19085.61 77
19086.92 76
19088.23 63
19089.53 52
19090.84 53
19092.14 57
19093.45 59
19094.75 69
19096.06 49
19097.37 66
19098.67 73
19099.98 69
19101.28 82
19102.59 51
19103.90 61
19105.20 69
19106.51 53
19107.81 64
19109.12 60
19110.43 71
19111.73 48
19113.04 67
19114.35 62
19115.65 51
19116.96 58
19118.27 63
19119.57 76
19120.88 69
19122.19 59
19123.49 49
19124.80 49
19126.11 50
19127.41 71
19128.72 69
19130.03 48
19131.33 51
19132.64 50
19133.95 63
19135.26 76
19136.56 86
19137.87 65
19139.18 61
19140.49 54
19141.79 63
19143.10 60
19144.41 68
19145.71 68
19147.02 63
19148.33 79
19149.64 47
19150.95 47
19152.25 73
19153.56 80
19154.87 65
19156.18 61
19157.48 55
19158.79 67
19160.10 64
19161.41 72
19162.72 69
19164.03 90
19165.33 102
19166.64 47
19167.95 62
19169.26 67
19170.57 63
19171.88 80
19173.18 68
19174.49 66
19175.80 48
19177.11 70
19178.42 72
19179.73 57
19181.04 66
19182.34 54
19183.65 73
19184.96 80
19186.27 58
19187.58 64
19188.89 69
19190.20 58
19191.51 57
19192.82 70
19194.13 58
19195.43 61
19196.74 55
19198.05 75
19199.36 80
19200.67 54
19201.98 66
19203.29 56
19204.60 61
19205.91 79
19207.22 61
19208.53 64
19209.84 56
19211.15 51
19212.46 63
19213.77 62
19215.08 69
19216.39 64
19217.70 67
19219.01 75
19220.32 50
19221.63 58
19222.94 64
19224.25 51
19225.56 37
19226.87 64
19228.18 51
19229.49 55
19230.80 61
19232.11 50
19233.42 74
19234.73 67
19236.04 47
19237.35 51
19238.67 64
19239.98 73
19241.29 61
19242.60 57
19243.91 56
19245.22 58
19246.53 63
19247.84 69
19249.15 71
19250.46 58
19251.77 61
19253.09 63
19254.40 56
19255.71 70
19257.02 65
19258.33 65
19259.64 82
19260.95 58
19262.27 70
19263.58 64
19264.89 69
19266.20 67
19267.51 73
19268.82 60
19270.14 44
19271.45 48
19272.76 82
19274.07 64
19275.38 45
19276.70 46
19278.01 64
19279.32 86
19280.63 62
19281.94 44
19283.26 67
19284.57 46
19285.88 59
19287.19 54
19288.51 51
19289.82 71
19291.13 68
19292.44 76
19293.76 63
19295.07 44
19296.38 68
19297.69 79
19299.01 74
19300.32 68
19301.63 76
19302.95 87
19304.26 59
19305.57 56
19306.88 56
19308.20 76
19309.51 66
19310.82 85
19312.14 73
19313.45 58
19314.76 52
19316.08 54
19317.39 62
19318.70 67
19320.02 70
19321.33 64
19322.64 66
19323.96 66
19325.27 47
19326.59 54
19327.90 72
19329.21 79
19330.53 51
19331.84 78
19333.15 51
19334.47 44
19335.78 57
19337.10 43
19338.41 78
19339.73 61
19341.04 70
19342.35 87
19343.67 54
19344.98 61
19346.30 57
19347.61 59
19348.93 44
19350.24 61
19351.55 76
19352.87 66
19354.18 68
19355.50 47
19356.81 67
19358.13 70
19359.44 73
19360.76 62
19362.07 86
19363.39 82
19364.70 59
19366.02 74
19367.33 51
19368.65 72
19369.96 59
19371.28 72
19372.59 61
19373.91 62
19375.22 92
19376.54 62
19377.86 65
19379.17 76
19380.49 63
19381.80 54
19383.12 65
19384.43 68
19385.75 57
19387.07 59
19388.38 81
19389.70 60
19391.01 72
19392.33 61
19393.65 53
19394.96 67
19396.28 70
19397.59 55
19398.91 66
19400.23 84
19401.54 66
19402.86 66
19404.17 66
19405.49 65
19406.81 52
19408.12 58
19409.44 60
19410.76 61
19412.07 41
19413.39 51
19414.71 59
19416.02 54
19417.34 58
19418.66 62
19419.97 67
19421.29 68
19422.61 64
19423.93 62
19425.24 53
19426.56 44
19427.88 63
19429.19 65
19430.51 49
19431.83 63
19433.15 63
19434.46 59
19435.78 52
19437.10 48
19438.42 57
19439.73 48
19441.05 58
19442.37 72
19443.69 70
19445.00 73
19446.32 69
19447.64 67
19448.96 61
19450.28 60
19451.59 94
19452.91 57
19454.23 42
19455.55 53
19456.87 51
19458.18 52
19459.50 56
19460.82 53
19462.14 61
19463.46 58
19464.78 53
19466.09 70
19467.41 67
19468.73 57
19470.05 65
19471.37 61
19472.69 65
19474.01 68
19475.33 48
19476.64 55
19477.96 69
19479.28 79
19480.60 46
19481.92 53
19483.24 45
19484.56 49
19485.88 70
19487.20 71
19488.52 66
19489.83 100
19491.15 52
19492.47 63
19493.79 49
19495.11 67
19496.43 59
19497.75 58
19499.07 81
19500.39 86
19501.71 61
19503.03 46
19504.35 61
19505.67 52
19506.99 47
19508.31 46
19509.63 61
19510.95 47
19512.27 59
19513.59 50
19514.91 67
19516.23 63
19517.55 66
19518.87 60
19520.19 61
19521.51 48
19522.83 63
19524.15 61
19525.47 53
19526.79 60
19528.11 67
19529.43 65
19530.75 53
19532.08 49
19533.40 49
19534.72 45
19536.04 56
19537.36 58
19538.68 50
19540.00 56
19541.32 44
19542.64 64
19543.96 58
19545.29 69
19546.61 70
19547.93 49
19549.25 45
19550.57 56
19551.89 52
19553.21 69
19554.53 61
19555.86 55
19557.18 50
19558.50 75
19559.82 70
19561.14 48
19562.46 66
19563.79 66
19565.11 53
19566.43 69
19567.75 61
19569.07 63
19570.40 48
19571.72 51
19573.04 55
19574.36 40
19575.68 54
19577.01 56
19578.33 67
19579.65 43
19580.97 59
19582.30 53
19583.62 60
19584.94 68
19586.26 83
19587.59 79
19588.91 51
19590.23 48
19591.55 53
19592.88 64
19594.20 85
19595.52 85
19596.85 81
19598.17 59
19599.49 45
19600.81 37
19602.14 58
19603.46 52
19604.78 49
19606.11 55
19607.43 57
19608.75 57
19610.08 51
19611.40 70
19612.72 75
19614.05 66
19615.37 65
19616.69 69
19618.02 63
19619.34 82
19620.67 83
19621.99 59
19623.31 62
19624.64 64
19625.96 65
19627.29 61
19628.61 63
19629.93 54
19631.26 54
19632.58 54
19633.91 54
19635.23 51
19636.55 54
19637.88 76
19639.20 70
19640.53 53
19641.85 56
19643.18 48
19644.50 48
19645.82 54
19647.15 60
19648.47 64
19649.80 59
19651.12 48
19652.45 55
19653.77 62
19655.10 62
19656.42 96
19657.75 88
19659.07 50
19660.40 71
19661.72 58
19663.05 66
19664.37 58
19665.70 56
19667.02 71
19668.35 76
19669.67 58
19671.00 65
19672.33 75
19673.65 67
19674.98 54
19676.30 45
19677.63 45
19678.95 81
19680.28 82
19681.61 68
19682.93 68
19684.26 50
19685.58 49
19686.91 46
19688.23 47
19689.56 57
19690.89 72
19692.21 52
19693.54 55
19694.87 66
19696.19 62
19697.52 66
19698.84 59
19700.17 67
19701.50 61
19702.82 63
19704.15 50
19705.48 64
19706.80 66
19708.13 56
19709.46 60
19710.78 47
19712.11 64
19713.44 49
19714.76 54
19716.09 58
19717.42 53
19718.75 61
19720.07 70
19721.40 65
19722.73 48
19724.05 56
19725.38 69
19726.71 70
19728.04 76
19729.36 58
19730.69 54
19732.02 69
19733.35 87
19734.67 64
19736.00 66
19737.33 74
19738.66 77
19739.98 75
19741.31 56
19742.64 60
19743.97 53
19745.30 54
19746.62 65
19747.95 81
19749.28 48
19750.61 69
19751.94 62
19753.26 74
19754.59 63
19755.92 77
19757.25 54
19758.58 100
19759.91 71
19761.23 62
19762.56 61
19763.89 63
19765.22 61
19766.55 41
19767.88 69
19769.21 94
19770.53 73
19771.86 70
19773.19 63
19774.52 80
19775.85 77
19777.18 75
19778.51 41
19779.84 52
19781.17 57
19782.50 66
19783.83 55
19785.15 49
19786.48 66
19787.81 67
19789.14 75
19790.47 55
19791.80 64
19793.13 73
19794.46 57
19795.79 64
19797.12 57
19798.45 75
19799.78 69
19801.11 76
19802.44 65
19803.77 76
19805.10 68
19806.43 64
19807.76 62
19809.09 61
19810.42 70
19811.75 84
19813.08 66
19814.41 56
19815.74 57
19817.07 60
19818.40 51
19819.73 57
19821.06 75
19822.39 56
19823.72 57
19825.05 47
19826.38 50
19827.71 57
19829.05 54
19830.38 44
19831.71 53
19833.04 48
19834.37 59
19835.70 55
19837.03 62
19838.36 66
19839.69 58
19841.02 86
19842.36 62
19843.69 59
19845.02 62
19846.35 83
19847.68 76
19849.01 61
19850.34 62
19851.68 75
19853.01 48
19854.34 52
19855.67 74
19857.00 58
19858.33 71
19859.67 73
19861.00 54
19862.33 64
19863.66 65
19864.99 54
19866.32 61
19867.66 81
19868.99 57
19870.32 64
19871.65 54
19872.99 61
19874.32 57
19875.65 48
19876.98 63
19878.32 76
19879.65 62
19880.98 69
19882.31 44
19883.65 58
19884.98 56
19886.31 63
19887.64 57
19888.98 61
19890.31 76
19891.64 63
19892.97 71
19894.31 76
19895.64 73
19896.97 50
19898.31 58
19899.64 63
19900.97 68
19902.31 89
19903.64 72
19904.97 65
19906.31 57
19907.64 62
19908.97 68
19910.31 63
19911.64 62
19912.97 47
19914.31 64
19915.64 81
19916.97 90
19918.31 63
19919.64 65
19920.98 41
19922.31 54
19923.64 82
19924.98 71
19926.31 53
19927.65 58
19928.98 66
19930.31 63
19931.65 62
19932.98 47
19934.32 75
19935.65 72
19936.99 53
19938.32 69
19939.65 77
19940.99 76
19942.32 80
19943.66 70
19944.99 57
19946.33 68
19947.66 66
19949.00 71
19950.33 71
19951.67 74
19953.00 74
19954.34 73
19955.67 72
19957.01 51
19958.34 62
19959.68 58
19961.01 78
19962.35 77
19963.68 57
19965.02 70
19966.35 64
19967.69 67
19969.02 55
19970.36 52
19971.70 46
19973.03 52
19974.37 72
19975.70 64
19977.04 63
19978.37 69
19979.71 50
19981.05 67
19982.38 75
19983.72 80
19985.05 60
19986.39 63
19987.73 62
19989.06 70
19990.40 72
19991.73 51
19993.07 83
19994.41 51
19995.74 81
19997.08 50
19998.42 52
19999.75 69
20001.09 63
20002.43 77
20003.76 80
20005.10 69
20006.44 84
20007.77 84
20009.11 54
20010.45 58
20011.78 56
20013.12 66
20014.46 57
20015.79 51
20017.13 50
20018.47 52
20019.81 57
20021.14 64
20022.48 57
20023.82 56
20025.15 64
20026.49 66
20027.83 69
20029.17 68
20030.50 62
20031.84 53
20033.18 56
20034.52 59
20035.85 51
20037.19 58
20038.53 77
20039.87 62
20041.21 72
20042.54 72
20043.88 54
20045.22 75
20046.56 73
20047.90 86
20049.23 64
20050.57 57
20051.91 71
20053.25 59
20054.59 62
20055.93 64
20057.26 85
20058.60 66
20059.94 77
20061.28 69
20062.62 51
20063.96 50
20065.30 56
20066.63 68
20067.97 86
20069.31 97
20070.65 91
20071.99 76
20073.33 56
20074.67 53
20076.01 74
20077.35 66
20078.68 63
20080.02 69
20081.36 72
20082.70 58
20084.04 71
20085.38 58
20086.72 53
20088.06 70
20089.40 76
20090.74 64
20092.08 73
20093.42 53
20094.76 74
20096.10 58
20097.44 62
20098.78 74
20100.12 48
20101.46 49
20102.80 45
20104.14 63
20105.48 60
20106.82 62
20108.16 59
20109.50 47
20110.84 56
20112.18 65
20113.52 69
20114.86 60
20116.20 75
20117.54 66
20118.88 57
20120.22 54
20121.56 51
20122.90 61
20124.24 51
20125.58 49
20126.92 75
20128.26 60
20129.61 48
20130.95 52
20132.29 58
20133.63 36
20134.97 46
20136.31 54
20137.65 73
20138.99 69
20140.33 54
20141.67 57
20143.02 54
