# Supplementary material for: MALDI-TOF MS typing enables the classification of brewing yeasts of the genus Saccharomyces to major beer styles
Source: PLoS One. 2017 Aug 9;12(8):e0181694. doi: 10.1371/journal.pone.0181694 (PMC5549903; doi:10.1371/journal.pone.0181694)
Supplement: S2 File — The directory includes 90 raw files and was zipped to “.zip”; the folder has three strains with 30 spectra per strain; S1 Text explains the raw files with an example and Table 1 represents the yeast strains used within the experiment. (ZIP) [file pone.0181694.s005.zip › 4-6/30255-175-OG-WB-WB-YPG-18h-E-E_2015-07-14_3_0_D6_1.dat]

2000.53 1491
2000.95 1439
2001.37 1558
2001.79 1315
2002.21 1400
2002.64 1606
2003.06 1369
2003.48 1480
2003.90 1520
2004.32 1266
2004.75 1321
2005.17 1399
2005.59 1480
2006.01 1488
2006.43 1483
2006.86 1413
2007.28 1382
2007.70 1413
2008.12 1489
2008.55 1307
2008.97 1398
2009.39 1263
2009.81 1253
2010.24 1328
2010.66 1382
2011.08 1401
2011.50 1279
2011.93 1312
2012.35 1205
2012.77 1175
2013.20 1192
2013.62 1378
2014.04 1343
2014.46 1192
2014.89 1191
2015.31 1167
2015.73 1297
2016.16 1311
2016.58 1394
2017.00 1453
2017.43 1491
2017.85 1480
2018.27 1309
2018.70 1196
2019.12 1320
2019.54 1442
2019.97 1347
2020.39 1412
2020.82 1403
2021.24 1395
2021.66 1477
2022.09 1569
2022.51 1504
2022.94 1425
2023.36 1348
2023.78 1113
2024.21 1373
2024.63 1347
2025.06 1303
2025.48 1312
2025.90 1269
2026.33 1425
2026.75 1271
2027.18 1317
2027.60 1454
2028.03 1278
2028.45 1265
2028.88 1106
2029.30 1252
2029.72 1219
2030.15 1245
2030.57 1511
2031.00 1379
2031.42 1282
2031.85 1362
2032.27 1367
2032.70 1249
2033.12 1299
2033.55 1380
2033.97 1300
2034.40 1236
2034.82 1274
2035.25 1211
2035.67 1167
2036.10 1333
2036.52 1431
2036.95 1330
2037.38 1359
2037.80 1389
2038.23 1138
2038.65 1191
2039.08 1248
2039.50 1299
2039.93 1313
2040.36 1282
2040.78 1202
2041.21 1284
2041.63 1169
2042.06 1211
2042.48 1305
2042.91 1288
2043.34 1232
2043.76 1178
2044.19 1161
2044.62 1167
2045.04 1098
2045.47 1331
2045.89 1284
2046.32 1292
2046.75 1350
2047.17 1297
2047.60 1511
2048.03 1500
2048.45 1381
2048.88 1327
2049.31 1333
2049.73 1194
2050.16 1253
2050.59 1251
2051.01 1206
2051.44 1322
2051.87 1285
2052.29 1266
2052.72 1282
2053.15 1234
2053.58 1230
2054.00 1298
2054.43 1326
2054.86 1393
2055.28 1306
2055.71 1348
2056.14 1374
2056.57 1439
2056.99 1364
2057.42 1361
2057.85 1394
2058.28 1474
2058.71 1392
2059.13 1287
2059.56 1470
2059.99 1437
2060.42 1403
2060.84 1337
2061.27 1250
2061.70 1321
2062.13 1417
2062.56 1418
2062.98 1445
2063.41 1333
2063.84 1413
2064.27 1462
2064.70 1365
2065.13 1427
2065.55 1502
2065.98 1541
2066.41 1476
2066.84 1514
2067.27 1346
2067.70 1363
2068.13 1483
2068.55 1509
2068.98 1547
2069.41 1292
2069.84 1270
2070.27 1235
2070.70 1282
2071.13 1284
2071.56 1369
2071.99 1185
2072.41 1326
2072.84 1372
2073.27 1295
2073.70 1237
2074.13 1363
2074.56 1367
2074.99 1387
2075.42 1470
2075.85 1596
2076.28 1427
2076.71 1476
2077.14 1390
2077.57 1384
2078.00 1280
2078.43 1496
2078.86 1351
2079.29 1371
2079.72 1382
2080.15 1423
2080.58 1546
2081.01 1375
2081.44 1330
2081.87 1318
2082.30 1288
2082.73 1258
2083.16 1247
2083.59 1278
2084.02 1332
2084.45 1319
2084.88 1235
2085.31 1426
2085.74 1440
2086.17 1412
2086.60 1306
2087.03 1231
2087.46 1269
2087.89 1228
2088.32 1282
2088.75 1270
2089.18 1250
2089.62 1327
2090.05 1297
2090.48 1157
2090.91 1248
2091.34 1299
2091.77 1207
2092.20 1268
2092.63 1368
2093.06 1360
2093.49 1261
2093.93 1307
2094.36 1315
2094.79 1381
2095.22 1224
2095.65 1252
2096.08 1208
2096.52 1293
2096.95 1358
2097.38 1231
2097.81 1163
2098.24 1181
2098.67 1182
2099.11 1197
2099.54 1303
2099.97 1238
2100.40 1245
2100.83 1290
2101.27 1244
2101.70 1223
2102.13 1183
2102.56 1183
2102.99 1194
2103.43 1181
2103.86 1274
2104.29 1240
2104.72 1249
2105.16 1275
2105.59 1258
2106.02 1233
2106.45 1459
2106.89 1360
2107.32 1332
2107.75 1246
2108.19 1211
2108.62 1325
2109.05 1381
2109.48 1319
2109.92 1248
2110.35 1378
2110.78 1231
2111.22 1159
2111.65 1161
2112.08 1208
2112.52 1463
2112.95 1399
2113.38 1136
2113.82 1193
2114.25 1166
2114.68 1119
2115.12 1182
2115.55 1128
2115.98 1142
2116.42 1281
2116.85 1156
2117.28 1168
2117.72 1207
2118.15 1122
2118.59 1137
2119.02 1246
2119.45 1230
2119.89 1205
2120.32 1172
2120.76 1136
2121.19 1164
2121.62 1098
2122.06 1231
2122.49 1323
2122.93 1391
2123.36 1243
2123.80 1198
2124.23 1185
2124.66 1406
2125.10 1344
2125.53 1315
2125.97 1360
2126.40 1242
2126.84 1181
2127.27 1217
2127.71 1362
2128.14 1326
2128.58 1298
2129.01 1436
2129.45 1350
2129.88 1440
2130.32 1340
2130.75 1299
2131.19 1419
2131.62 1439
2132.06 1483
2132.49 1466
2132.93 1545
2133.36 1370
2133.80 1296
2134.23 1360
2134.67 1319
2135.11 1296
2135.54 1340
2135.98 1228
2136.41 1279
2136.85 1225
2137.28 1254
2137.72 1393
2138.16 1429
2138.59 1242
2139.03 1220
2139.46 1211
2139.90 1320
2140.34 1139
2140.77 1182
2141.21 1154
2141.64 1228
2142.08 1379
2142.52 1306
2142.95 1135
2143.39 1170
2143.83 1117
2144.26 1165
2144.70 1223
2145.14 1384
2145.57 1302
2146.01 1419
2146.45 1382
2146.88 1362
2147.32 1404
2147.76 1387
2148.19 1418
2148.63 1327
2149.07 1373
2149.50 1432
2149.94 1441
2150.38 1463
2150.81 1552
2151.25 1546
2151.69 1632
2152.13 1606
2152.56 1587
2153.00 1591
2153.44 1385
2153.88 1349
2154.31 1450
2154.75 1446
2155.19 1292
2155.63 1436
2156.06 1290
2156.50 1276
2156.94 1356
2157.38 1342
2157.82 1357
2158.25 1233
2158.69 1361
2159.13 1347
2159.57 1442
2160.01 1335
2160.44 1332
2160.88 1253
2161.32 1405
2161.76 1377
2162.20 1318
2162.63 1369
2163.07 1204
2163.51 1192
2163.95 1287
2164.39 1280
2164.83 1247
2165.27 1119
2165.70 1189
2166.14 1348
2166.58 1253
2167.02 1243
2167.46 1399
2167.90 1425
2168.34 1363
2168.78 1315
2169.22 1356
2169.65 1309
2170.09 1435
2170.53 1421
2170.97 1407
2171.41 1503
2171.85 1441
2172.29 1423
2172.73 1326
2173.17 1586
2173.61 1672
2174.05 1616
2174.49 1700
2174.93 1727
2175.37 1743
2175.81 1535
2176.25 1621
2176.69 1756
2177.13 1872
2177.57 1545
2178.01 1601
2178.45 1488
2178.89 1371
2179.33 1336
2179.77 1224
2180.21 1277
2180.65 1535
2181.09 1620
2181.53 1296
2181.97 1362
2182.41 1287
2182.85 1421
2183.29 1403
2183.73 1386
2184.17 1530
2184.61 1345
2185.05 1212
2185.49 1188
2185.93 1182
2186.37 1167
2186.81 1170
2187.25 1213
2187.69 1295
2188.14 1586
2188.58 1520
2189.02 1311
2189.46 1271
2189.90 1419
2190.34 1368
2190.78 1414
2191.22 1500
2191.66 1507
2192.11 1414
2192.55 1355
2192.99 1377
2193.43 1364
2193.87 1428
2194.31 1495
2194.76 1621
2195.20 1656
2195.64 1486
2196.08 1626
2196.52 1507
2196.96 1483
2197.41 1723
2197.85 1655
2198.29 1513
2198.73 1441
2199.17 1404
2199.62 1392
2200.06 1305
2200.50 1418
2200.94 1426
2201.38 1431
2201.83 1466
2202.27 1309
2202.71 1364
2203.15 1456
2203.60 1470
2204.04 1416
2204.48 1403
2204.92 1412
2205.37 1542
2205.81 1500
2206.25 1459
2206.70 1513
2207.14 1442
2207.58 1525
2208.02 1496
2208.47 1722
2208.91 1643
2209.35 1464
2209.80 1326
2210.24 1344
2210.68 1368
2211.13 1520
2211.57 1488
2212.01 1415
2212.46 1556
2212.90 1413
2213.34 1378
2213.79 1381
2214.23 1290
2214.67 1442
2215.12 1364
2215.56 1360
2216.00 1418
2216.45 1401
2216.89 1363
2217.34 1585
2217.78 1356
2218.22 1431
2218.67 1286
2219.11 1355
2219.56 1258
2220.00 1309
2220.44 1331
2220.89 1251
2221.33 1389
2221.78 1424
2222.22 1366
2222.67 1340
2223.11 1437
2223.55 1590
2224.00 1491
2224.44 1371
2224.89 1567
2225.33 1769
2225.78 1629
2226.22 1471
2226.67 1589
2227.11 1574
2227.56 1588
2228.00 1661
2228.45 1609
2228.89 1509
2229.34 1598
2229.78 1544
2230.23 1592
2230.67 1470
2231.12 1555
2231.56 1463
2232.01 1473
2232.45 1487
2232.90 1637
2233.35 1483
2233.79 1546
2234.24 1602
2234.68 1470
2235.13 1467
2235.57 1542
2236.02 1527
2236.46 1466
2236.91 1370
2237.36 1328
2237.80 1408
2238.25 1477
2238.69 1290
2239.14 1281
2239.59 1300
2240.03 1186
2240.48 1187
2240.92 1332
2241.37 1313
2241.82 1206
2242.26 1176
2242.71 1313
2243.16 1271
2243.60 1292
2244.05 1345
2244.50 1229
2244.94 1246
2245.39 1250
2245.84 1267
2246.28 1271
2246.73 1283
2247.18 1276
2247.62 1285
2248.07 1324
2248.52 1211
2248.96 1143
2249.41 1195
2249.86 1363
2250.31 1424
2250.75 1288
2251.20 1228
2251.65 1355
2252.10 1186
2252.54 1319
2252.99 1163
2253.44 1231
2253.89 1196
2254.33 1175
2254.78 1341
2255.23 1352
2255.68 1337
2256.12 1373
2256.57 1274
2257.02 1161
2257.47 1064
2257.91 1138
2258.36 1180
2258.81 1183
2259.26 1168
2259.71 1210
2260.16 1192
2260.60 1260
2261.05 1277
2261.50 1259
2261.95 1329
2262.40 1310
2262.84 1305
2263.29 1276
2263.74 1358
2264.19 1294
2264.64 1326
2265.09 1222
2265.54 1288
2265.98 1429
2266.43 1403
2266.88 1329
2267.33 1203
2267.78 1420
2268.23 1292
2268.68 1373
2269.13 1353
2269.58 1430
2270.03 1515
2270.47 1379
2270.92 1494
2271.37 1641
2271.82 1711
2272.27 1845
2272.72 1707
2273.17 1499
2273.62 1558
2274.07 1458
2274.52 1433
2274.97 1388
2275.42 1385
2275.87 1359
2276.32 1191
2276.77 1115
2277.22 1191
2277.67 1198
2278.12 1317
2278.57 1318
2279.02 1297
2279.47 1227
2279.92 1168
2280.37 1171
2280.82 1155
2281.27 1176
2281.72 1305
2282.17 1295
2282.62 1196
2283.07 1266
2283.52 1328
2283.97 1239
2284.42 1187
2284.87 1197
2285.32 1133
2285.77 1162
2286.22 1322
2286.67 1407
2287.13 1345
2287.58 1507
2288.03 1647
2288.48 1687
2288.93 1764
2289.38 1826
2289.83 2036
2290.28 2218
2290.73 2201
2291.18 2318
2291.64 2396
2292.09 2691
2292.54 2373
2292.99 2277
2293.44 2286
2293.89 2075
2294.34 1879
2294.80 1724
2295.25 1887
2295.70 1772
2296.15 1662
2296.60 1522
2297.05 1490
2297.51 1516
2297.96 1191
2298.41 1413
2298.86 1310
2299.31 1315
2299.77 1244
2300.22 1153
2300.67 1246
2301.12 1228
2301.57 1346
2302.03 1309
2302.48 1376
2302.93 1259
2303.38 1220
2303.84 1326
2304.29 1417
2304.74 1361
2305.19 1245
2305.65 1277
2306.10 1201
2306.55 1181
2307.01 1196
2307.46 1338
2307.91 1418
2308.36 1443
2308.82 1577
2309.27 1425
2309.72 1567
2310.18 1691
2310.63 1708
2311.08 1509
2311.54 1573
2311.99 1617
2312.44 1750
2312.90 1613
2313.35 1403
2313.80 1489
2314.26 1496
2314.71 1421
2315.16 1359
2315.62 1480
2316.07 1313
2316.52 1376
2316.98 1430
2317.43 1269
2317.88 1211
2318.34 1359
2318.79 1469
2319.25 1465
2319.70 1545
2320.15 1633
2320.61 1568
2321.06 1532
2321.52 1589
2321.97 1467
2322.43 1533
2322.88 1437
2323.33 1532
2323.79 1516
2324.24 1343
2324.70 1492
2325.15 1629
2325.61 1857
2326.06 1748
2326.52 1718
2326.97 1907
2327.43 1652
2327.88 1401
2328.34 1435
2328.79 1474
2329.25 1585
2329.70 1531
2330.16 1549
2330.61 1371
2331.07 1272
2331.52 1383
2331.98 1422
2332.43 1473
2332.89 1274
2333.34 1246
2333.80 1252
2334.25 1196
2334.71 1242
2335.16 1224
2335.62 1372
2336.08 1437
2336.53 1326
2336.99 1257
2337.44 1256
2337.90 1178
2338.35 1317
2338.81 1267
2339.27 1196
2339.72 1266
2340.18 1219
2340.63 1265
2341.09 1300
2341.55 1277
2342.00 1382
2342.46 1439
2342.91 1244
2343.37 1313
2343.83 1242
2344.28 1295
2344.74 1149
2345.20 1322
2345.65 1276
2346.11 1238
2346.57 1267
2347.02 1363
2347.48 1452
2347.94 1391
2348.39 1418
2348.85 1452
2349.31 1443
2349.76 1321
2350.22 1236
2350.68 1308
2351.14 1393
2351.59 1420
2352.05 1333
2352.51 1397
2352.96 1308
2353.42 1270
2353.88 1294
2354.34 1379
2354.79 1182
2355.25 1285
2355.71 1413
2356.17 1215
2356.62 1236
2357.08 1288
2357.54 1315
2358.00 1261
2358.46 1299
2358.91 1432
2359.37 1375
2359.83 1338
2360.29 1318
2360.74 1365
2361.20 1243
2361.66 1257
2362.12 1317
2362.58 1283
2363.04 1273
2363.49 1346
2363.95 1354
2364.41 1290
2364.87 1380
2365.33 1471
2365.79 1387
2366.24 1290
2366.70 1245
2367.16 1372
2367.62 1333
2368.08 1472
2368.54 1357
2369.00 1255
2369.46 1253
2369.91 1372
2370.37 1289
2370.83 1376
2371.29 1451
2371.75 1454
2372.21 1407
2372.67 1489
2373.13 1305
2373.59 1481
2374.05 1460
2374.51 1588
2374.97 1636
2375.42 1592
2375.88 1662
2376.34 1474
2376.80 1545
2377.26 1439
2377.72 1297
2378.18 1341
2378.64 1397
2379.10 1354
2379.56 1307
2380.02 1378
2380.48 1404
2380.94 1390
2381.40 1185
2381.86 1149
2382.32 1308
2382.78 1331
2383.24 1150
2383.70 1184
2384.16 1328
2384.62 1282
2385.08 1362
2385.54 1182
2386.00 1345
2386.47 1393
2386.93 1339
2387.39 1245
2387.85 1209
2388.31 1250
2388.77 1347
2389.23 1272
2389.69 1310
2390.15 1365
2390.61 1528
2391.07 1539
2391.53 1567
2391.99 1436
2392.46 1424
2392.92 1551
2393.38 1377
2393.84 1386
2394.30 1549
2394.76 1387
2395.22 1219
2395.68 1232
2396.15 1247
2396.61 1390
2397.07 1393
2397.53 1349
2397.99 1337
2398.45 1271
2398.92 1298
2399.38 1349
2399.84 1414
2400.30 1331
2400.76 1351
2401.23 1295
2401.69 1304
2402.15 1226
2402.61 1294
2403.07 1316
2403.54 1315
2404.00 1417
2404.46 1409
2404.92 1356
2405.38 1356
2405.85 1294
2406.31 1296
2406.77 1355
2407.23 1284
2407.70 1196
2408.16 1262
2408.62 1312
2409.08 1219
2409.55 1257
2410.01 1150
2410.47 1255
2410.94 1139
2411.40 1173
2411.86 1231
2412.32 1117
2412.79 1186
2413.25 1262
2413.71 1284
2414.18 1399
2414.64 1266
2415.10 1192
2415.57 1323
2416.03 1324
2416.49 1391
2416.96 1393
2417.42 1358
2417.88 1416
2418.35 1289
2418.81 1400
2419.28 1381
2419.74 1280
2420.20 1139
2420.67 1375
2421.13 1361
2421.59 1393
2422.06 1417
2422.52 1407
2422.99 1331
2423.45 1274
2423.91 1338
2424.38 1289
2424.84 1273
2425.31 1246
2425.77 1263
2426.24 1178
2426.70 1203
2427.16 1194
2427.63 1341
2428.09 1487
2428.56 1523
2429.02 1453
2429.49 1463
2429.95 1292
2430.42 1269
2430.88 1280
2431.35 1373
2431.81 1312
2432.28 1255
2432.74 1315
2433.21 1284
2433.67 1388
2434.14 1327
2434.60 1256
2435.07 1367
2435.53 1296
2436.00 1283
2436.46 1384
2436.93 1340
2437.39 1202
2437.86 1320
2438.32 1384
2438.79 1166
2439.26 1303
2439.72 1444
2440.19 1341
2440.65 1368
2441.12 1405
2441.58 1387
2442.05 1419
2442.52 1362
2442.98 1417
2443.45 1298
2443.91 1442
2444.38 1425
2444.85 1364
2445.31 1388
2445.78 1316
2446.24 1402
2446.71 1432
2447.18 1328
2447.64 1335
2448.11 1381
2448.58 1265
2449.04 1252
2449.51 1256
2449.98 1289
2450.44 1379
2450.91 1369
2451.38 1274
2451.84 1280
2452.31 1416
2452.78 1309
2453.24 1279
2453.71 1276
2454.18 1216
2454.64 1202
2455.11 1234
2455.58 1121
2456.05 1246
2456.51 1228
2456.98 1402
2457.45 1310
2457.92 1168
2458.38 1241
2458.85 1080
2459.32 1083
2459.79 1233
2460.25 1090
2460.72 1174
2461.19 1248
2461.66 1040
2462.12 1047
2462.59 1214
2463.06 1220
2463.53 1118
2464.00 1165
2464.46 1181
2464.93 1177
2465.40 1247
2465.87 1191
2466.34 1237
2466.80 1301
2467.27 1098
2467.74 1153
2468.21 1207
2468.68 1173
2469.15 1154
2469.61 1276
2470.08 1149
2470.55 1134
2471.02 1139
2471.49 1029
2471.96 1120
2472.43 1087
2472.89 1096
2473.36 1371
2473.83 1235
2474.30 1193
2474.77 1234
2475.24 1291
2475.71 1075
2476.18 1198
2476.65 1153
2477.12 1230
2477.59 1289
2478.05 1113
2478.52 1151
2478.99 1290
2479.46 1264
2479.93 1032
2480.40 1216
2480.87 1309
2481.34 1250
2481.81 1139
2482.28 1145
2482.75 1193
2483.22 1308
2483.69 1292
2484.16 1054
2484.63 1191
2485.10 1319
2485.57 1276
2486.04 1185
2486.51 1273
2486.98 1398
2487.45 1353
2487.92 1353
2488.39 1427
2488.86 1366
2489.33 1256
2489.80 1389
2490.27 1548
2490.74 1377
2491.21 1466
2491.68 1523
2492.15 1326
2492.62 1354
2493.10 1321
2493.57 1603
2494.04 1361
2494.51 1261
2494.98 1307
2495.45 1382
2495.92 1260
2496.39 1252
2496.86 1209
2497.33 1282
2497.80 1197
2498.28 1264
2498.75 1249
2499.22 1257
2499.69 1191
2500.16 1126
2500.63 1265
2501.10 1268
2501.58 1336
2502.05 1225
2502.52 1179
2502.99 1186
2503.46 1115
2503.93 1241
2504.41 1242
2504.88 1407
2505.35 1349
2505.82 1245
2506.29 1292
2506.76 1228
2507.24 1308
2507.71 1324
2508.18 1227
2508.65 1453
2509.13 1505
2509.60 1351
2510.07 1521
2510.54 1607
2511.01 1505
2511.49 1498
2511.96 1410
2512.43 1697
2512.90 1689
2513.38 1535
2513.85 1545
2514.32 1675
2514.80 1657
2515.27 1457
2515.74 1578
2516.21 1488
2516.69 1430
2517.16 1426
2517.63 1250
2518.11 1471
2518.58 1364
2519.05 1327
2519.53 1321
2520.00 1114
2520.47 1144
2520.95 1065
2521.42 1145
2521.89 1278
2522.37 1172
2522.84 1206
2523.31 1223
2523.79 1231
2524.26 1237
2524.73 1245
2525.21 1246
2525.68 1217
2526.16 1331
2526.63 1278
2527.10 1354
2527.58 1435
2528.05 1459
2528.52 1530
2529.00 1382
2529.47 1427
2529.95 1346
2530.42 1391
2530.90 1399
2531.37 1432
2531.84 1425
2532.32 1451
2532.79 1390
2533.27 1362
2533.74 1262
2534.22 1335
2534.69 1360
2535.17 1285
2535.64 1281
2536.12 1348
2536.59 1324
2537.07 1247
2537.54 1267
2538.02 1285
2538.49 1338
2538.97 1358
2539.44 1413
2539.92 1381
2540.39 1393
2540.87 1499
2541.34 1377
2541.82 1256
2542.29 1331
2542.77 1194
2543.24 1403
2543.72 1344
2544.19 1317
2544.67 1267
2545.14 1429
2545.62 1453
2546.10 1441
2546.57 1538
2547.05 1628
2547.52 1597
2548.00 1566
2548.47 1529
2548.95 1755
2549.43 1741
2549.90 1931
2550.38 1756
2550.86 1849
2551.33 1656
2551.81 1690
2552.28 1650
2552.76 1456
2553.24 1419
2553.71 1486
2554.19 1451
2554.67 1527
2555.14 1524
2555.62 1494
2556.10 1452
2556.57 1394
2557.05 1465
2557.53 1419
2558.00 1331
2558.48 1313
2558.96 1258
2559.43 1465
2559.91 1319
2560.39 1337
2560.86 1258
2561.34 1291
2561.82 1374
2562.30 1238
2562.77 1223
2563.25 1236
2563.73 1323
2564.21 1354
2564.68 1241
2565.16 1296
2565.64 1359
2566.12 1282
2566.59 1359
2567.07 1273
2567.55 1155
2568.03 1305
2568.50 1202
2568.98 1124
2569.46 1055
2569.94 1199
2570.42 1267
2570.89 1244
2571.37 1251
2571.85 1307
2572.33 1149
2572.81 1167
2573.28 1263
2573.76 1272
2574.24 1200
2574.72 1135
2575.20 1210
2575.68 1267
2576.15 1274
2576.63 1216
2577.11 1342
2577.59 1404
2578.07 1241
2578.55 1317
2579.03 1306
2579.50 1396
2579.98 1311
2580.46 1217
2580.94 1224
2581.42 1216
2581.90 1180
2582.38 1174
2582.86 1102
2583.34 1113
2583.82 1186
2584.30 1144
2584.77 1135
2585.25 1210
2585.73 1162
2586.21 1174
2586.69 1246
2587.17 1286
2587.65 1203
2588.13 1127
2588.61 1193
2589.09 1388
2589.57 1285
2590.05 1193
2590.53 1333
2591.01 1348
2591.49 1319
2591.97 1231
2592.45 1277
2592.93 1088
2593.41 1190
2593.89 1433
2594.37 1379
2594.85 1337
2595.33 1279
2595.81 1179
2596.29 1099
2596.77 1267
2597.25 1255
2597.73 1341
2598.21 1253
2598.69 1277
2599.17 1268
2599.65 1172
2600.14 1233
2600.62 1068
2601.10 1236
2601.58 1268
2602.06 1310
2602.54 1019
2603.02 1062
2603.50 1237
2603.98 1251
2604.46 1130
2604.95 1255
2605.43 1256
2605.91 1240
2606.39 1295
2606.87 1217
2607.35 1203
2607.83 1284
2608.31 1340
2608.80 1269
2609.28 1277
2609.76 1224
2610.24 1154
2610.72 1116
2611.20 1298
2611.69 1254
2612.17 1247
2612.65 1158
2613.13 1018
2613.61 1252
2614.10 1238
2614.58 1122
2615.06 1187
2615.54 1194
2616.02 1105
2616.51 1304
2616.99 1293
2617.47 1304
2617.95 1358
2618.44 1204
2618.92 1103
2619.40 1368
2619.88 1353
2620.37 1246
2620.85 1254
2621.33 1281
2621.81 1193
2622.30 1208
2622.78 1212
2623.26 1168
2623.75 1232
2624.23 1306
2624.71 1448
2625.19 1391
2625.68 1335
2626.16 1263
2626.64 1089
2627.13 1210
2627.61 1300
2628.09 1243
2628.58 1305
2629.06 1293
2629.54 1312
2630.03 1338
2630.51 1326
2630.99 1400
2631.48 1421
2631.96 1443
2632.45 1372
2632.93 1385
2633.41 1477
2633.90 1345
2634.38 1383
2634.86 1363
2635.35 1279
2635.83 1271
2636.32 1248
2636.80 1232
2637.28 1311
2637.77 1323
2638.25 1225
2638.74 1179
2639.22 1318
2639.71 1443
2640.19 1257
2640.68 1170
2641.16 1255
2641.64 1259
2642.13 1294
2642.61 1299
2643.10 1306
2643.58 1182
2644.07 1168
2644.55 1158
2645.04 1147
2645.52 1264
2646.01 1236
2646.49 1162
2646.98 1118
2647.46 1141
2647.95 1282
2648.43 1256
2648.92 1179
2649.40 1292
2649.89 1216
2650.37 1198
2650.86 1331
2651.34 1345
2651.83 1371
2652.32 1300
2652.80 1192
2653.29 1389
2653.77 1277
2654.26 1186
2654.74 1239
2655.23 1378
2655.72 1185
2656.20 1183
2656.69 1250
2657.17 1313
2657.66 1386
2658.15 1306
2658.63 1298
2659.12 1337
2659.60 1275
2660.09 1236
2660.58 1286
2661.06 1129
2661.55 1215
2662.04 1201
2662.52 1134
2663.01 1195
2663.49 1208
2663.98 1218
2664.47 1280
2664.95 1353
2665.44 1427
2665.93 1305
2666.42 1339
2666.90 1387
2667.39 1260
2667.88 1341
2668.36 1232
2668.85 1289
2669.34 1244
2669.82 1183
2670.31 1143
2670.80 1173
2671.29 1316
2671.77 1414
2672.26 1319
2672.75 1337
2673.24 1326
2673.72 1502
2674.21 1612
2674.70 1664
2675.19 1601
2675.67 1607
2676.16 1659
2676.65 1568
2677.14 1566
2677.62 1616
2678.11 1557
2678.60 1403
2679.09 1419
2679.58 1357
2680.06 1446
2680.55 1310
2681.04 1238
2681.53 1324
2682.02 1207
2682.51 1331
2682.99 1245
2683.48 1209
2683.97 1198
2684.46 1196
2684.95 1273
2685.44 1319
2685.92 1244
2686.41 1241
2686.90 1138
2687.39 1242
2687.88 1279
2688.37 1171
2688.86 1187
2689.35 1094
2689.83 1167
2690.32 1253
2690.81 1139
2691.30 1316
2691.79 1228
2692.28 1289
2692.77 1214
2693.26 1422
2693.75 1291
2694.24 1156
2694.73 1044
2695.22 1140
2695.71 1224
2696.20 1368
2696.68 1216
2697.17 1249
2697.66 1201
2698.15 1171
2698.64 1191
2699.13 1421
2699.62 1409
2700.11 1331
2700.60 1406
2701.09 1277
2701.58 1276
2702.07 1394
2702.56 1371
2703.05 1321
2703.54 1298
2704.03 1329
2704.52 1542
2705.01 1403
2705.50 1274
2706.00 1256
2706.49 1316
2706.98 1211
2707.47 1280
2707.96 1297
2708.45 1297
2708.94 1268
2709.43 1316
2709.92 1207
2710.41 1178
2710.90 1275
2711.39 1326
2711.88 1266
2712.37 1257
2712.87 1211
2713.36 1244
2713.85 1411
2714.34 1234
2714.83 1248
2715.32 1330
2715.81 1260
2716.30 1340
2716.80 1272
2717.29 1166
2717.78 1204
2718.27 1274
2718.76 1149
2719.25 1206
2719.75 1262
2720.24 1337
2720.73 1418
2721.22 1348
2721.71 1304
2722.20 1320
2722.70 1342
2723.19 1525
2723.68 1428
2724.17 1430
2724.66 1449
2725.16 1432
2725.65 1337
2726.14 1231
2726.63 1307
2727.13 1304
2727.62 1265
2728.11 1263
2728.60 1251
2729.10 1290
2729.59 1213
2730.08 1232
2730.57 1195
2731.07 1297
2731.56 1271
2732.05 1425
2732.54 1390
2733.04 1395
2733.53 1368
2734.02 1266
2734.52 1268
2735.01 1432
2735.50 1341
2736.00 1435
2736.49 1281
2736.98 1481
2737.47 1419
2737.97 1443
2738.46 1456
2738.95 1541
2739.45 1594
2739.94 1487
2740.44 1532
2740.93 1356
2741.42 1239
2741.92 1135
2742.41 1064
2742.90 1157
2743.40 1292
2743.89 1208
2744.39 1244
2744.88 1206
2745.37 1193
2745.87 1177
2746.36 1293
2746.86 1313
2747.35 1242
2747.84 1340
2748.34 1307
2748.83 1246
2749.33 1209
2749.82 1196
2750.32 1129
2750.81 1345
2751.30 1303
2751.80 1269
2752.29 1258
2752.79 1409
2753.28 1278
2753.78 1233
2754.27 1190
2754.77 1119
2755.26 1208
2755.76 1179
2756.25 1167
2756.75 1222
2757.24 1187
2757.74 1387
2758.23 1384
2758.73 1271
2759.22 1172
2759.72 1219
2760.21 1347
2760.71 1378
2761.20 1294
2761.70 1263
2762.20 1344
2762.69 1291
2763.19 1308
2763.68 1429
2764.18 1382
2764.67 1289
2765.17 1326
2765.67 1266
2766.16 1252
2766.66 1171
2767.15 1355
2767.65 1337
2768.14 1287
2768.64 1324
2769.14 1178
2769.63 1206
2770.13 1243
2770.63 1210
2771.12 1327
2771.62 1349
2772.11 1275
2772.61 1293
2773.11 1438
2773.60 1529
2774.10 1487
2774.60 1493
2775.09 1333
2775.59 1385
2776.09 1554
2776.58 1602
2777.08 1558
2777.58 1542
2778.07 1455
2778.57 1574
2779.07 1376
2779.57 1532
2780.06 1658
2780.56 1351
2781.06 1133
2781.55 1173
2782.05 1235
2782.55 1216
2783.05 1335
2783.54 1257
2784.04 1436
2784.54 1433
2785.04 1340
2785.53 1248
2786.03 1226
2786.53 1246
2787.03 1088
2787.52 1001
2788.02 1200
2788.52 1288
2789.02 1243
2789.52 1210
2790.01 1243
2790.51 1282
2791.01 1375
2791.51 1310
2792.01 1266
2792.50 1130
2793.00 1175
2793.50 1372
2794.00 1194
2794.50 1362
2795.00 1341
2795.50 1427
2795.99 1488
2796.49 1369
2796.99 1180
2797.49 1211
2797.99 1387
2798.49 1549
2798.99 1292
2799.48 1333
2799.98 1304
2800.48 1357
2800.98 1394
2801.48 1215
2801.98 1160
2802.48 1214
2802.98 1175
2803.48 1275
2803.98 1424
2804.48 1354
2804.97 1288
2805.47 1348
2805.97 1318
2806.47 1313
2806.97 1261
2807.47 1328
2807.97 1473
2808.47 1386
2808.97 1355
2809.47 1510
2809.97 1481
2810.47 1391
2810.97 1379
2811.47 1368
2811.97 1370
2812.47 1503
2812.97 1276
2813.47 1251
2813.97 1347
2814.47 1247
2814.97 1341
2815.47 1263
2815.97 1234
2816.47 1171
2816.97 1032
2817.47 1233
2817.97 1162
2818.47 1199
2818.97 1331
2819.47 1278
2819.98 1196
2820.48 1144
2820.98 1127
2821.48 1161
2821.98 1185
2822.48 1115
2822.98 1107
2823.48 1044
2823.98 1148
2824.48 1124
2824.98 1129
2825.49 1096
2825.99 1299
2826.49 1227
2826.99 1238
2827.49 1309
2827.99 1280
2828.49 1089
2828.99 1116
2829.50 1082
2830.00 1126
2830.50 1328
2831.00 1224
2831.50 1191
2832.00 1259
2832.51 1182
2833.01 1140
2833.51 1261
2834.01 1297
2834.51 1244
2835.02 1266
2835.52 1209
2836.02 1161
2836.52 1278
2837.02 1375
2837.53 1277
2838.03 1204
2838.53 1213
2839.03 1258
2839.54 1283
2840.04 1407
2840.54 1340
2841.04 1243
2841.55 1124
2842.05 1137
2842.55 1293
2843.05 1252
2843.56 1215
2844.06 1288
2844.56 1197
2845.07 1447
2845.57 1368
2846.07 1333
2846.57 1323
2847.08 1337
2847.58 1335
2848.08 1280
2848.59 1325
2849.09 1319
2849.59 1373
2850.10 1321
2850.60 1339
2851.10 1320
2851.61 1353
2852.11 1400
2852.61 1384
2853.12 1287
2853.62 1321
2854.12 1460
2854.63 1355
2855.13 1322
2855.64 1304
2856.14 1468
2856.64 1507
2857.15 1433
2857.65 1362
2858.16 1322
2858.66 1417
2859.16 1405
2859.67 1330
2860.17 1288
2860.68 1183
2861.18 1243
2861.69 1224
2862.19 1186
2862.69 1024
2863.20 1132
2863.70 1076
2864.21 1043
2864.71 1146
2865.22 1081
2865.72 1106
2866.23 1138
2866.73 1202
2867.24 1285
2867.74 1153
2868.25 1178
2868.75 1262
2869.26 1275
2869.76 1204
2870.27 1239
2870.77 1176
2871.28 1261
2871.78 1275
2872.29 1305
2872.79 1341
2873.30 1291
2873.80 1336
2874.31 1432
2874.81 1369
2875.32 1324
2875.83 1445
2876.33 1426
2876.84 1473
2877.34 1453
2877.85 1354
2878.35 1326
2878.86 1335
2879.37 1362
2879.87 1488
2880.38 1384
2880.88 1295
2881.39 1300
2881.90 1483
2882.40 1354
2882.91 1358
2883.41 1447
2883.92 1211
2884.43 1287
2884.93 1417
2885.44 1446
2885.95 1439
2886.45 1379
2886.96 1464
2887.47 1391
2887.97 1523
2888.48 1497
2888.99 1439
2889.49 1485
2890.00 1540
2890.51 1388
2891.01 1475
2891.52 1439
2892.03 1274
2892.54 1507
2893.04 1470
2893.55 1346
2894.06 1413
2894.56 1789
2895.07 1601
2895.58 1543
2896.09 1682
2896.59 1674
2897.10 1425
2897.61 1577
2898.12 1490
2898.62 1374
2899.13 1437
2899.64 1420
2900.15 1284
2900.65 1424
2901.16 1474
2901.67 1461
2902.18 1452
2902.69 1462
2903.19 1493
2903.70 1473
2904.21 1547
2904.72 1611
2905.23 1611
2905.73 1456
2906.24 1453
2906.75 1444
2907.26 1508
2907.77 1623
2908.28 1382
2908.79 1592
2909.29 1415
2909.80 1416
2910.31 1476
2910.82 1331
2911.33 1340
2911.84 1323
2912.35 1344
2912.85 1367
2913.36 1286
2913.87 1475
2914.38 1318
2914.89 1412
2915.40 1511
2915.91 1466
2916.42 1618
2916.93 1518
2917.44 1439
2917.95 1385
2918.45 1367
2918.96 1375
2919.47 1375
2919.98 1250
2920.49 1408
2921.00 1446
2921.51 1432
2922.02 1339
2922.53 1456
2923.04 1464
2923.55 1582
2924.06 1495
2924.57 1467
2925.08 1427
2925.59 1376
2926.10 1376
2926.61 1490
2927.12 1441
2927.63 1323
2928.14 1325
2928.65 1329
2929.16 1331
2929.67 1183
2930.18 1189
2930.69 1336
2931.20 1383
2931.71 1255
2932.22 1179
2932.73 1215
2933.25 1244
2933.76 1414
2934.27 1422
2934.78 1430
2935.29 1422
2935.80 1330
2936.31 1268
2936.82 1308
2937.33 1388
2937.84 1315
2938.35 1406
2938.87 1432
2939.38 1502
2939.89 1389
2940.40 1412
2940.91 1413
2941.42 1365
2941.93 1346
2942.44 1354
2942.96 1501
2943.47 1517
2943.98 1405
2944.49 1375
2945.00 1333
2945.51 1418
2946.03 1466
2946.54 1461
2947.05 1360
2947.56 1326
2948.07 1366
2948.59 1358
2949.10 1274
2949.61 1353
2950.12 1138
2950.63 1084
2951.15 1159
2951.66 1181
2952.17 1158
2952.68 1206
2953.19 1331
2953.71 1331
2954.22 1276
2954.73 1257
2955.24 1221
2955.76 1300
2956.27 1219
2956.78 1171
2957.30 1320
2957.81 1371
2958.32 1385
2958.83 1452
2959.35 1446
2959.86 1289
2960.37 1325
2960.89 1378
2961.40 1320
2961.91 1287
2962.43 1344
2962.94 1420
2963.45 1411
2963.96 1393
2964.48 1355
2964.99 1368
2965.51 1367
2966.02 1509
2966.53 1625
2967.05 1481
2967.56 1578
2968.07 1510
2968.59 1336
2969.10 1282
2969.61 1400
2970.13 1308
2970.64 1323
2971.16 1379
2971.67 1239
2972.18 1339
2972.70 1351
2973.21 1324
2973.73 1363
2974.24 1416
2974.75 1443
2975.27 1413
2975.78 1360
2976.30 1445
2976.81 1359
2977.33 1396
2977.84 1447
2978.36 1305
2978.87 1352
2979.38 1369
2979.90 1392
2980.41 1514
2980.93 1464
2981.44 1410
2981.96 1526
2982.47 1653
2982.99 1462
2983.50 1558
2984.02 1516
2984.53 1783
2985.05 1962
2985.56 1946
2986.08 1943
2986.59 1959
2987.11 1732
2987.63 1760
2988.14 1958
2988.66 1859
2989.17 1952
2989.69 1751
2990.20 1789
2990.72 1892
2991.23 1992
2991.75 1859
2992.27 2114
2992.78 2040
2993.30 1799
2993.81 1868
2994.33 2001
2994.84 1849
2995.36 2085
2995.88 2230
2996.39 2084
2996.91 1982
2997.43 1990
2997.94 2104
2998.46 2193
2998.97 2377
2999.49 2441
3000.01 2397
3000.52 2459
3001.04 2672
3001.56 2779
3002.07 2696
3002.59 2980
3003.11 3612
3003.62 4034
3004.14 4695
3004.66 4672
3005.17 4912
3005.69 5586
3006.21 5294
3006.72 4889
3007.24 4746
3007.76 4676
3008.28 4568
3008.79 3906
3009.31 3530
3009.83 2777
3010.34 2447
3010.86 2444
3011.38 2204
3011.90 2186
3012.41 2170
3012.93 2147
3013.45 2015
3013.97 1789
3014.48 1776
3015.00 1783
3015.52 1860
3016.04 1872
3016.56 1817
3017.07 1832
3017.59 2043
3018.11 2010
3018.63 1949
3019.15 1882
3019.66 1923
3020.18 1772
3020.70 1799
3021.22 1814
3021.74 1746
3022.26 1707
3022.77 1677
3023.29 1749
3023.81 1810
3024.33 2078
3024.85 1977
3025.37 1825
3025.88 1804
3026.40 2011
3026.92 1864
3027.44 1822
3027.96 1613
3028.48 1722
3029.00 1758
3029.52 1712
3030.04 1649
3030.55 1591
3031.07 1579
3031.59 1554
3032.11 1371
3032.63 1425
3033.15 1625
3033.67 1568
3034.19 1596
3034.71 1618
3035.23 1658
3035.75 1552
3036.27 1486
3036.79 1601
3037.31 1636
3037.83 1615
3038.35 1746
3038.87 1492
3039.39 1399
3039.91 1287
3040.42 1522
3040.94 1441
3041.46 1452
3041.98 1534
3042.50 1439
3043.03 1400
3043.55 1449
3044.07 1430
3044.59 1419
3045.11 1409
3045.63 1475
3046.15 1520
3046.67 1597
3047.19 1460
3047.71 1415
3048.23 1365
3048.75 1330
3049.27 1384
3049.79 1565
3050.31 1635
3050.83 1383
3051.35 1444
3051.87 1466
3052.39 1543
3052.92 1404
3053.44 1407
3053.96 1379
3054.48 1464
3055.00 1343
3055.52 1425
3056.04 1389
3056.56 1382
3057.09 1468
3057.61 1276
3058.13 1249
3058.65 1358
3059.17 1461
3059.69 1397
3060.21 1462
3060.74 1510
3061.26 1370
3061.78 1455
3062.30 1636
3062.82 1517
3063.34 1617
3063.87 1677
3064.39 1583
3064.91 1575
3065.43 1440
3065.95 1640
3066.48 1665
3067.00 1551
3067.52 1660
3068.04 1667
3068.57 1585
3069.09 1554
3069.61 1607
3070.13 1520
3070.66 1595
3071.18 1570
3071.70 1654
3072.22 1415
3072.75 1377
3073.27 1365
3073.79 1513
3074.31 1541
3074.84 1418
3075.36 1547
3075.88 1558
3076.41 1702
3076.93 1761
3077.45 1728
3077.97 1919
3078.50 1871
3079.02 1977
3079.54 2212
3080.07 2153
3080.59 2170
3081.11 2281
3081.64 2224
3082.16 2373
3082.68 2352
3083.21 2218
3083.73 2262
3084.26 2249
3084.78 2226
3085.30 2202
3085.83 2012
3086.35 1966
3086.87 2053
3087.40 2029
3087.92 1971
3088.45 1860
3088.97 1852
3089.49 1914
3090.02 2107
3090.54 2003
3091.07 1939
3091.59 1941
3092.11 1877
3092.64 1874
3093.16 1826
3093.69 1818
3094.21 1981
3094.74 2151
3095.26 2375
3095.79 2314
3096.31 1992
3096.84 2470
3097.36 2305
3097.89 2213
3098.41 2314
3098.93 2453
3099.46 2609
3099.98 3170
3100.51 3715
3101.03 4418
3101.56 5118
3102.09 5508
3102.61 6124
3103.14 7092
3103.66 7925
3104.19 7994
3104.71 8064
3105.24 7666
3105.76 7001
3106.29 6098
3106.81 5118
3107.34 4459
3107.86 3860
3108.39 3626
3108.92 3163
3109.44 2666
3109.97 2650
3110.49 2443
3111.02 2383
3111.55 2399
3112.07 2360
3112.60 2210
3113.12 2292
3113.65 2179
3114.18 2044
3114.70 1941
3115.23 1975
3115.75 2017
3116.28 1859
3116.81 1792
3117.33 1712
3117.86 1717
3118.39 1744
3118.91 1849
3119.44 1700
3119.97 1738
3120.49 2027
3121.02 1925
3121.55 1776
3122.07 1894
3122.60 2178
3123.13 1911
3123.65 2029
3124.18 1981
3124.71 2009
3125.24 1846
3125.76 1893
3126.29 1758
3126.82 1664
3127.34 1665
3127.87 1678
3128.40 1617
3128.93 1581
3129.45 1697
3129.98 1529
3130.51 1604
3131.04 1585
3131.56 1605
3132.09 1627
3132.62 1609
3133.15 1565
3133.68 1606
3134.20 1658
3134.73 1727
3135.26 1613
3135.79 1430
3136.32 1516
3136.84 1451
3137.37 1630
3137.90 1511
3138.43 1539
3138.96 1635
3139.48 1466
3140.01 1395
3140.54 1487
3141.07 1497
3141.60 1474
3142.13 1623
3142.66 1461
3143.18 1398
3143.71 1577
3144.24 1565
3144.77 1436
3145.30 1470
3145.83 1559
3146.36 1465
3146.89 1496
3147.41 1624
3147.94 1828
3148.47 1717
3149.00 1730
3149.53 1755
3150.06 1729
3150.59 1773
3151.12 1744
3151.65 1896
3152.18 1720
3152.71 1822
3153.24 1812
3153.77 1921
3154.30 1790
3154.82 1634
3155.35 1542
3155.88 1467
3156.41 1619
3156.94 1771
3157.47 1751
3158.00 1821
3158.53 1785
3159.06 1774
3159.59 1674
3160.12 1739
3160.65 1706
3161.18 1651
3161.71 1593
3162.24 1541
3162.77 1701
3163.30 1763
3163.83 1679
3164.37 1679
3164.90 1706
3165.43 1584
3165.96 1543
3166.49 1487
3167.02 1288
3167.55 1296
3168.08 1330
3168.61 1498
3169.14 1596
3169.67 1512
3170.20 1586
3170.73 1527
3171.26 1519
3171.80 1417
3172.33 1428
3172.86 1397
3173.39 1561
3173.92 1471
3174.45 1412
3174.98 1600
3175.51 1665
3176.05 1566
3176.58 1480
3177.11 1515
3177.64 1621
3178.17 1598
3178.70 1561
3179.23 1518
3179.77 1551
3180.30 1325
3180.83 1249
3181.36 1329
3181.89 1403
3182.43 1429
3182.96 1355
3183.49 1370
3184.02 1386
3184.55 1382
3185.09 1352
3185.62 1346
3186.15 1462
3186.68 1632
3187.21 1506
3187.75 1450
3188.28 1516
3188.81 1515
3189.34 1527
3189.88 1449
3190.41 1724
3190.94 1627
3191.47 1593
3192.01 1481
3192.54 1570
3193.07 1607
3193.61 1621
3194.14 1492
3194.67 1526
3195.20 1602
3195.74 1432
3196.27 1415
3196.80 1579
3197.34 1543
3197.87 1533
3198.40 1440
3198.94 1417
3199.47 1482
3200.00 1368
3200.54 1568
3201.07 1677
3201.60 1561
3202.14 1771
3202.67 1783
3203.21 1662
3203.74 1579
3204.27 1638
3204.81 1765
3205.34 1605
3205.87 1584
3206.41 1679
3206.94 1621
3207.48 1710
3208.01 1902
3208.54 1756
3209.08 1906
3209.61 1948
3210.15 1779
3210.68 1802
3211.22 1992
3211.75 1904
3212.28 2050
3212.82 2109
3213.35 2045
3213.89 1949
3214.42 1921
3214.96 1923
3215.49 1833
3216.03 1895
3216.56 1836
3217.10 1802
3217.63 1634
3218.17 1708
3218.70 1728
3219.24 1590
3219.77 1654
3220.31 1578
3220.84 1650
3221.38 1730
3221.91 1712
3222.45 1796
3222.98 2012
3223.52 1908
3224.05 1977
3224.59 2048
3225.12 1922
3225.66 2032
3226.19 2074
3226.73 2091
3227.27 2184
3227.80 2092
3228.34 2009
3228.87 2061
3229.41 1942
3229.94 1764
3230.48 1936
3231.02 1938
3231.55 1864
3232.09 1781
3232.62 1894
3233.16 2104
3233.70 1891
3234.23 1842
3234.77 1835
3235.31 1901
3235.84 1952
3236.38 2080
3236.91 1960
3237.45 2055
3237.99 2171
3238.52 2316
3239.06 2141
3239.60 2041
3240.13 2093
3240.67 1906
3241.21 1974
3241.75 1962
3242.28 2018
3242.82 2062
3243.36 2083
3243.89 2158
3244.43 2115
3244.97 2036
3245.50 2063
3246.04 2224
3246.58 2192
3247.12 2177
3247.65 2174
3248.19 2331
3248.73 2223
3249.27 2229
3249.80 2116
3250.34 2269
3250.88 2368
3251.42 2258
3251.95 2201
3252.49 2260
3253.03 2298
3253.57 2398
3254.11 2568
3254.64 2497
3255.18 2358
3255.72 2462
3256.26 2612
3256.80 2548
3257.33 2467
3257.87 2607
3258.41 2616
3258.95 2804
3259.49 3090
3260.02 3454
3260.56 3721
3261.10 3793
3261.64 4008
3262.18 4103
3262.72 4176
3263.26 4604
3263.79 4991
3264.33 5347
3264.87 5856
3265.41 6508
3265.95 6765
3266.49 7097
3267.03 7814
3267.57 7692
3268.11 7707
3268.64 7577
3269.18 7362
3269.72 6787
3270.26 6263
3270.80 5750
3271.34 4852
3271.88 4174
3272.42 3574
3272.96 3203
3273.50 3191
3274.04 3336
3274.58 3058
3275.12 2919
3275.66 3004
3276.20 3040
3276.74 2932
3277.28 2943
3277.82 3047
3278.36 3113
3278.90 2975
3279.44 2896
3279.98 2984
3280.52 2997
3281.06 2929
3281.60 3052
3282.14 3076
3282.68 3019
3283.22 2942
3283.76 3036
3284.30 3000
3284.84 3011
3285.38 2982
3285.92 3098
3286.46 3171
3287.00 3260
3287.54 3099
3288.08 2952
3288.62 3159
3289.16 3131
3289.70 3224
3290.24 3116
3290.79 3074
3291.33 3409
3291.87 3257
3292.41 3229
3292.95 3347
3293.49 3710
3294.03 4012
3294.57 4311
3295.11 4433
3295.66 4335
3296.20 4671
3296.74 4498
3297.28 4882
3297.82 4731
3298.36 4693
3298.90 4342
3299.45 4024
3299.99 3835
3300.53 3763
3301.07 3744
3301.61 3536
3302.16 3509
3302.70 3722
3303.24 3649
3303.78 3826
3304.32 3651
3304.87 3600
3305.41 3572
3305.95 3691
3306.49 3391
3307.03 2953
3307.58 3169
3308.12 3194
3308.66 3173
3309.20 3131
3309.75 2984
3310.29 3023
3310.83 3020
3311.37 2899
3311.92 2898
3312.46 2881
3313.00 2945
3313.54 3083
3314.09 3143
3314.63 3122
3315.17 3253
3315.72 3158
3316.26 3653
3316.80 3615
3317.35 3566
3317.89 4091
3318.43 4351
3318.97 4224
3319.52 4321
3320.06 4642
3320.60 4629
3321.15 4705
3321.69 4799
3322.23 4836
3322.78 4801
3323.32 5088
3323.87 5167
3324.41 4669
3324.95 4313
3325.50 4321
3326.04 4258
3326.58 4147
3327.13 4263
3327.67 3973
3328.22 4135
3328.76 4447
3329.30 4506
3329.85 4407
3330.39 4520
3330.94 5109
3331.48 5957
3332.03 7680
3332.57 9513
3333.11 11615
3333.66 14120
3334.20 17003
3334.75 19330
3335.29 21202
3335.84 23175
3336.38 24603
3336.93 25595
3337.47 25698
3338.02 25536
3338.56 24395
3339.11 23138
3339.65 21139
3340.20 19059
3340.74 16243
3341.29 13577
3341.83 11468
3342.38 9268
3342.92 7567
3343.47 6404
3344.01 5248
3344.56 4553
3345.10 4084
3345.65 3696
3346.19 3530
3346.74 3746
3347.28 3297
3347.83 3143
3348.38 3252
3348.92 3223
3349.47 3297
3350.01 3282
3350.56 2875
3351.10 2992
3351.65 2703
3352.20 2797
3352.74 2954
3353.29 2680
3353.83 2807
3354.38 2918
3354.93 3012
3355.47 2929
3356.02 2839
3356.56 2788
3357.11 2881
3357.66 3022
3358.20 2986
3358.75 3083
3359.30 2964
3359.84 2913
3360.39 3242
3360.94 3208
3361.48 2943
3362.03 3242
3362.58 3161
3363.12 3093
3363.67 3068
3364.22 3148
3364.76 3277
3365.31 3324
3365.86 3176
3366.41 3070
3366.95 2993
3367.50 3008
3368.05 2805
3368.59 2915
3369.14 2853
3369.69 2922
3370.24 2918
3370.78 3001
3371.33 3054
3371.88 3505
3372.43 3785
3372.97 4099
3373.52 4225
3374.07 4649
3374.62 4968
3375.17 5017
3375.71 5042
3376.26 5053
3376.81 4588
3377.36 4482
3377.91 4040
3378.45 3700
3379.00 3351
3379.55 3283
3380.10 2984
3380.65 2634
3381.19 2562
3381.74 2365
3382.29 2305
3382.84 2325
3383.39 2294
3383.94 2269
3384.49 2270
3385.03 2341
3385.58 2062
3386.13 2276
3386.68 2044
3387.23 2155
3387.78 2140
3388.33 2092
3388.88 2027
3389.42 1936
3389.97 1916
3390.52 1846
3391.07 1890
3391.62 1840
3392.17 1872
3392.72 2026
3393.27 1777
3393.82 1836
3394.37 1942
3394.92 1917
3395.47 2024
3396.02 2116
3396.57 2044
3397.11 2081
3397.66 2127
3398.21 1943
3398.76 2101
3399.31 2201
3399.86 2158
3400.41 2236
3400.96 2187
3401.51 2093
3402.06 2137
3402.61 2058
3403.16 1891
3403.71 1805
3404.26 1881
3404.81 1959
3405.36 1867
3405.91 1824
3406.46 1817
3407.02 1910
3407.57 1854
3408.12 1903
3408.67 1937
3409.22 1897
3409.77 1895
3410.32 2004
3410.87 2012
3411.42 2004
3411.97 2384
3412.52 2506
3413.07 2542
3413.62 2471
3414.17 2408
3414.73 2380
3415.28 2346
3415.83 2202
3416.38 2039
3416.93 2089
3417.48 2128
3418.03 1903
3418.58 1904
3419.14 1766
3419.69 1850
3420.24 1616
3420.79 1616
3421.34 1611
3421.89 1662
3422.44 1879
3423.00 1807
3423.55 1923
3424.10 2009
3424.65 1905
3425.20 1935
3425.76 1987
3426.31 1915
3426.86 1771
3427.41 1675
3427.96 1748
3428.52 1758
3429.07 1775
3429.62 1705
3430.17 1597
3430.72 1513
3431.28 1616
3431.83 1822
3432.38 1671
3432.93 1548
3433.49 1615
3434.04 1591
3434.59 1531
3435.14 1622
3435.70 1762
3436.25 1738
3436.80 1788
3437.36 1688
3437.91 1654
3438.46 1606
3439.01 1647
3439.57 1619
3440.12 1733
3440.67 1619
3441.23 1563
3441.78 1624
3442.33 1801
3442.89 1787
3443.44 1640
3443.99 1673
3444.55 1639
3445.10 1620
3445.65 1615
3446.21 1579
3446.76 1478
3447.31 1516
3447.87 1544
3448.42 1534
3448.98 1567
3449.53 1561
3450.08 1503
3450.64 1589
3451.19 1515
3451.75 1507
3452.30 1697
3452.85 1618
3453.41 1677
3453.96 1548
3454.52 1651
3455.07 1682
3455.62 1591
3456.18 1635
3456.73 1601
3457.29 1608
3457.84 1676
3458.40 1777
3458.95 1696
3459.51 1534
3460.06 1642
3460.62 1851
3461.17 1788
3461.72 1640
3462.28 1601
3462.83 1539
3463.39 1605
3463.94 1619
3464.50 1838
3465.05 1806
3465.61 1759
3466.17 1779
3466.72 1864
3467.28 1948
3467.83 2029
3468.39 1943
3468.94 1938
3469.50 2034
3470.05 2132
3470.61 2201
3471.16 2161
3471.72 2143
3472.27 2232
3472.83 2315
3473.39 2253
3473.94 2307
3474.50 2223
3475.05 2159
3475.61 2265
3476.17 2229
3476.72 2248
3477.28 2137
3477.83 2282
3478.39 2401
3478.95 2438
3479.50 2290
3480.06 2312
3480.61 2447
3481.17 2316
3481.73 2308
3482.28 2435
3482.84 2469
3483.40 2716
3483.95 2817
3484.51 2720
3485.07 2595
3485.62 2540
3486.18 2836
3486.74 2842
3487.29 2745
3487.85 3029
3488.41 3186
3488.97 3574
3489.52 4447
3490.08 5245
3490.64 5896
3491.19 7123
3491.75 7838
3492.31 8453
3492.87 9222
3493.42 9358
3493.98 9370
3494.54 8715
3495.09 7761
3495.65 7289
3496.21 6171
3496.77 5145
3497.33 4267
3497.88 3702
3498.44 3593
3499.00 3449
3499.56 3401
3500.11 3317
3500.67 3260
3501.23 3306
3501.79 3304
3502.35 3394
3502.90 3223
3503.46 3307
3504.02 3428
3504.58 3725
3505.14 3609
3505.70 3727
3506.25 3609
3506.81 3428
3507.37 3284
3507.93 3244
3508.49 3184
3509.05 3027
3509.61 2934
3510.16 2945
3510.72 2787
3511.28 2728
3511.84 2522
3512.40 2810
3512.96 2632
3513.52 2446
3514.08 2119
3514.63 1896
3515.19 1922
3515.75 1922
3516.31 1896
3516.87 1835
3517.43 1723
3517.99 1712
3518.55 1815
3519.11 1736
3519.67 1709
3520.23 1698
3520.79 1719
3521.35 1753
3521.91 1667
3522.47 1707
3523.03 1851
3523.59 1874
3524.15 1919
3524.71 1806
3525.26 1812
3525.82 1782
3526.38 1682
3526.94 1525
3527.50 1625
3528.07 1775
3528.63 1663
3529.19 1684
3529.75 1565
3530.31 1680
3530.87 1816
3531.43 1841
3531.99 1678
3532.55 1776
3533.11 1716
3533.67 1699
3534.23 1698
3534.79 1712
3535.35 1774
3535.91 1653
3536.47 1694
3537.03 1776
3537.59 1765
3538.15 1632
3538.72 1694
3539.28 1745
3539.84 1764
3540.40 1554
3540.96 1572
3541.52 1634
3542.08 1647
3542.64 1624
3543.20 1501
3543.77 1613
3544.33 1598
3544.89 1765
3545.45 1484
3546.01 1559
3546.57 1576
3547.14 1679
3547.70 1647
3548.26 1402
3548.82 1448
3549.38 1606
3549.94 1594
3550.51 1636
3551.07 1482
3551.63 1415
3552.19 1436
3552.75 1296
3553.32 1272
3553.88 1400
3554.44 1343
3555.00 1334
3555.56 1321
3556.13 1397
3556.69 1287
3557.25 1384
3557.81 1431
3558.38 1438
3558.94 1487
3559.50 1485
3560.06 1406
3560.63 1283
3561.19 1498
3561.75 1505
3562.32 1537
3562.88 1493
3563.44 1607
3564.00 1624
3564.57 1471
3565.13 1508
3565.69 1471
3566.26 1424
3566.82 1454
3567.38 1382
3567.95 1383
3568.51 1352
3569.07 1326
3569.64 1488
3570.20 1281
3570.76 1297
3571.33 1327
3571.89 1295
3572.45 1182
3573.02 1361
3573.58 1465
3574.15 1421
3574.71 1568
3575.27 1498
3575.84 1407
3576.40 1534
3576.96 1791
3577.53 1626
3578.09 1619
3578.66 1739
3579.22 1748
3579.79 1515
3580.35 1521
3580.91 1447
3581.48 1445
3582.04 1500
3582.61 1525
3583.17 1491
3583.74 1390
3584.30 1393
3584.87 1325
3585.43 1419
3585.99 1398
3586.56 1272
3587.12 1257
3587.69 1488
3588.25 1426
3588.82 1462
3589.38 1377
3589.95 1387
3590.51 1342
3591.08 1521
3591.64 1430
3592.21 1507
3592.77 1410
3593.34 1358
3593.91 1287
3594.47 1359
3595.04 1318
3595.60 1325
3596.17 1417
3596.73 1488
3597.30 1353
3597.86 1483
3598.43 1373
3599.00 1329
3599.56 1405
3600.13 1357
3600.69 1389
3601.26 1234
3601.82 1343
3602.39 1334
3602.96 1338
3603.52 1373
3604.09 1161
3604.65 1208
3605.22 1214
3605.79 1184
3606.35 1252
3606.92 1229
3607.49 1355
3608.05 1230
3608.62 1194
3609.19 1219
3609.75 1178
3610.32 1191
3610.89 1165
3611.45 1213
3612.02 1326
3612.59 1207
3613.15 1195
3613.72 1235
3614.29 1268
3614.85 1341
3615.42 1368
3615.99 1349
3616.55 1380
3617.12 1441
3617.69 1480
3618.26 1481
3618.82 1506
3619.39 1488
3619.96 1557
3620.53 1612
3621.09 1440
3621.66 1465
3622.23 1544
3622.80 1436
3623.36 1447
3623.93 1308
3624.50 1293
3625.07 1318
3625.63 1286
3626.20 1337
3626.77 1358
3627.34 1300
3627.91 1364
3628.47 1206
3629.04 1224
3629.61 1333
3630.18 1172
3630.75 1219
3631.31 1353
3631.88 1343
3632.45 1089
3633.02 1132
3633.59 1254
3634.16 1326
3634.73 1301
3635.29 1256
3635.86 1210
3636.43 1296
3637.00 1274
3637.57 1278
3638.14 1321
3638.71 1263
3639.28 1271
3639.84 1236
3640.41 1263
3640.98 1281
3641.55 1337
3642.12 1283
3642.69 1264
3643.26 1286
3643.83 1437
3644.40 1482
3644.97 1451
3645.54 1435
3646.11 1441
3646.67 1440
3647.24 1456
3647.81 1406
3648.38 1391
3648.95 1332
3649.52 1472
3650.09 1312
3650.66 1345
3651.23 1471
3651.80 1581
3652.37 1628
3652.94 1582
3653.51 1458
3654.08 1419
3654.65 1539
3655.22 1486
3655.79 1404
3656.36 1454
3656.93 1297
3657.50 1359
3658.07 1322
3658.64 1416
3659.21 1424
3659.78 1300
3660.35 1371
3660.93 1311
3661.50 1395
3662.07 1509
3662.64 1478
3663.21 1397
3663.78 1309
3664.35 1367
3664.92 1433
3665.49 1560
3666.06 1614
3666.63 1465
3667.20 1368
3667.78 1440
3668.35 1589
3668.92 1387
3669.49 1392
3670.06 1310
3670.63 1216
3671.20 1325
3671.77 1358
3672.35 1327
3672.92 1444
3673.49 1405
3674.06 1353
3674.63 1311
3675.20 1197
3675.78 1399
3676.35 1459
3676.92 1485
3677.49 1602
3678.06 1399
3678.64 1362
3679.21 1272
3679.78 1359
3680.35 1289
3680.92 1402
3681.50 1432
3682.07 1416
3682.64 1179
3683.21 1281
3683.79 1278
3684.36 1273
3684.93 1263
3685.50 1260
3686.07 1256
3686.65 1228
3687.22 1222
3687.79 1352
3688.37 1344
3688.94 1387
3689.51 1375
3690.08 1359
3690.66 1378
3691.23 1310
3691.80 1343
3692.38 1376
3692.95 1438
3693.52 1398
3694.10 1388
3694.67 1269
3695.24 1223
3695.81 1353
3696.39 1358
3696.96 1283
3697.54 1215
3698.11 1226
3698.68 1285
3699.26 1265
3699.83 1188
3700.40 1335
3700.98 1200
3701.55 1351
3702.12 1359
3702.70 1271
3703.27 1254
3703.85 1233
3704.42 1208
3704.99 1343
3705.57 1267
3706.14 1267
3706.72 1197
3707.29 1344
3707.86 1376
3708.44 1264
3709.01 1211
3709.59 1439
3710.16 1434
3710.74 1443
3711.31 1397
3711.89 1260
3712.46 1396
3713.03 1270
3713.61 1421
3714.18 1272
3714.76 1240
3715.33 1295
3715.91 1306
3716.48 1377
3717.06 1311
3717.63 1291
3718.21 1244
3718.78 1165
3719.36 1202
3719.93 1109
3720.51 1225
3721.08 1259
3721.66 1182
3722.23 1174
3722.81 1159
3723.39 1121
3723.96 1198
3724.54 1169
3725.11 1140
3725.69 1021
3726.26 1007
3726.84 1079
3727.41 1208
3727.99 1126
3728.57 1218
3729.14 1202
3729.72 1369
3730.29 1225
3730.87 1124
3731.45 1276
3732.02 1358
3732.60 1276
3733.17 1304
3733.75 1346
3734.33 1419
3734.90 1298
3735.48 1262
3736.06 1364
3736.63 1293
3737.21 1304
3737.79 1438
3738.36 1274
3738.94 1356
3739.52 1250
3740.09 1208
3740.67 1184
3741.25 1212
3741.82 1203
3742.40 1228
3742.98 1200
3743.55 1221
3744.13 1251
3744.71 1185
3745.28 1091
3745.86 1179
3746.44 1159
3747.02 1244
3747.59 1247
3748.17 1118
3748.75 1145
3749.33 1152
3749.90 1234
3750.48 1293
3751.06 1191
3751.64 1078
3752.21 1155
3752.79 1201
3753.37 1263
3753.95 1204
3754.52 1166
3755.10 1022
3755.68 1160
3756.26 1201
3756.84 1254
3757.41 1163
3757.99 1126
3758.57 1183
3759.15 1099
3759.73 1185
3760.31 1166
3760.88 1186
3761.46 1168
3762.04 1145
3762.62 1278
3763.20 1274
3763.78 1382
3764.35 1350
3764.93 1246
3765.51 1128
3766.09 1168
3766.67 1212
3767.25 1159
3767.83 1177
3768.41 1179
3768.99 1184
3769.56 1173
3770.14 1233
3770.72 1155
3771.30 1238
3771.88 1261
3772.46 1115
3773.04 1094
3773.62 1165
3774.20 1289
3774.78 1382
3775.36 1157
3775.94 1159
3776.52 1063
3777.10 1185
3777.67 1015
3778.25 1122
3778.83 1195
3779.41 1069
3779.99 1033
3780.57 1139
3781.15 1210
3781.73 1090
3782.31 1156
3782.89 1084
3783.47 1089
3784.05 1108
3784.63 1164
3785.21 1163
3785.79 1314
3786.37 1240
3786.95 1121
3787.54 1073
3788.12 1234
3788.70 1237
3789.28 1158
3789.86 1163
3790.44 1217
3791.02 1352
3791.60 1207
3792.18 1129
3792.76 1139
3793.34 1276
3793.92 1310
3794.50 1126
3795.08 1075
3795.66 1140
3796.25 1249
3796.83 1169
3797.41 1279
3797.99 1234
3798.57 1296
3799.15 1380
3799.73 1261
3800.31 1107
3800.90 1220
3801.48 1124
3802.06 1206
3802.64 1224
3803.22 1119
3803.80 1202
3804.39 1217
3804.97 1288
3805.55 1273
3806.13 1131
3806.71 1292
3807.29 1334
3807.88 1352
3808.46 1279
3809.04 1212
3809.62 1243
3810.20 1325
3810.79 1329
3811.37 1302
3811.95 1186
3812.53 1289
3813.12 1266
3813.70 1272
3814.28 1206
3814.86 1298
3815.45 1310
3816.03 1317
3816.61 1209
3817.19 1280
3817.78 1331
3818.36 1164
3818.94 1178
3819.52 1205
3820.11 1111
3820.69 1135
3821.27 1291
3821.86 1144
3822.44 1089
3823.02 1077
3823.61 1119
3824.19 1227
3824.77 1173
3825.36 1051
3825.94 1064
3826.52 1093
3827.11 1163
3827.69 1079
3828.27 1139
3828.86 1176
3829.44 1189
3830.02 1231
3830.61 1212
3831.19 1161
3831.77 1154
3832.36 1100
3832.94 1118
3833.53 1123
3834.11 1120
3834.69 1137
3835.28 1073
3835.86 1192
3836.45 1195
3837.03 1139
3837.61 982
3838.20 1015
3838.78 1142
3839.37 1162
3839.95 1135
3840.54 1192
3841.12 1122
3841.70 1073
3842.29 1121
3842.87 1259
3843.46 1219
3844.04 1139
3844.63 1189
3845.21 1222
3845.80 1139
3846.38 1096
3846.97 1020
3847.55 1137
3848.14 1099
3848.72 1195
3849.31 1282
3849.89 1279
3850.48 1144
3851.06 1240
3851.65 1125
3852.23 1201
3852.82 1088
3853.40 1142
3853.99 1149
3854.58 1180
3855.16 1141
3855.75 1163
3856.33 1224
3856.92 1158
3857.50 1159
3858.09 1090
3858.68 1190
3859.26 1218
3859.85 1295
3860.43 1416
3861.02 1435
3861.60 1341
3862.19 1518
3862.78 1446
3863.36 1357
3863.95 1504
3864.54 1408
3865.12 1314
3865.71 1510
3866.29 1420
3866.88 1394
3867.47 1376
3868.05 1216
3868.64 1258
3869.23 1304
3869.81 1238
3870.40 1167
3870.99 1292
3871.57 1265
3872.16 1232
3872.75 1257
3873.33 1304
3873.92 1297
3874.51 1286
3875.10 1170
3875.68 1294
3876.27 1305
3876.86 1336
3877.44 1215
3878.03 1292
3878.62 1205
3879.21 1283
3879.79 1270
3880.38 1218
3880.97 1351
3881.56 1252
3882.14 1163
3882.73 1180
3883.32 1147
3883.91 1055
3884.49 1164
3885.08 1278
3885.67 1208
3886.26 1163
3886.85 1186
3887.43 994
3888.02 1193
3888.61 1441
3889.20 1334
3889.79 1395
3890.38 1395
3890.96 1476
3891.55 1449
3892.14 1514
3892.73 1401
3893.32 1458
3893.91 1455
3894.49 1482
3895.08 1256
3895.67 1223
3896.26 1285
3896.85 1243
3897.44 1214
3898.03 1332
3898.61 1188
3899.20 1252
3899.79 1239
3900.38 1324
3900.97 1187
3901.56 1279
3902.15 1307
3902.74 1186
3903.33 1231
3903.92 1229
3904.51 1161
3905.09 1060
3905.68 1199
3906.27 1106
3906.86 1181
3907.45 1216
3908.04 1230
3908.63 1302
3909.22 1230
3909.81 1095
3910.40 1257
3910.99 1273
3911.58 1078
3912.17 1110
3912.76 1095
3913.35 1088
3913.94 1240
3914.53 1101
3915.12 1102
3915.71 1057
3916.30 1087
3916.89 1024
3917.48 1273
3918.07 1200
3918.66 1117
3919.25 1126
3919.84 1239
3920.43 1193
3921.02 1206
3921.61 1178
3922.20 1143
3922.80 1135
3923.39 1031
3923.98 1073
3924.57 1151
3925.16 1170
3925.75 1073
3926.34 1092
3926.93 1179
3927.52 1240
3928.11 1165
3928.70 1131
3929.30 1021
3929.89 1168
3930.48 1141
3931.07 1134
3931.66 1040
3932.25 1110
3932.84 1063
3933.44 1085
3934.03 1152
3934.62 1079
3935.21 1039
3935.80 971
3936.39 1151
3936.98 1122
3937.58 1139
3938.17 1032
3938.76 1078
3939.35 1214
3939.94 1150
3940.54 1337
3941.13 1227
3941.72 1189
3942.31 1291
3942.90 1248
3943.50 1218
3944.09 1178
3944.68 1237
3945.27 1287
3945.87 1304
3946.46 1144
3947.05 1167
3947.64 1190
3948.24 1105
3948.83 1108
3949.42 1105
3950.01 1149
3950.61 1166
3951.20 1025
3951.79 1115
3952.39 1143
3952.98 1007
3953.57 1064
3954.16 1245
3954.76 1132
3955.35 1103
3955.94 1188
3956.54 1169
3957.13 1206
3957.72 1360
3958.32 1267
3958.91 1293
3959.50 1315
3960.10 1226
3960.69 1149
3961.28 1210
3961.88 1201
3962.47 1178
3963.07 1177
3963.66 1291
3964.25 1251
3964.85 1324
3965.44 1132
3966.03 1310
3966.63 1307
3967.22 1515
3967.82 1462
3968.41 1389
3969.00 1406
3969.60 1389
3970.19 1301
3970.79 1175
3971.38 1128
3971.98 1302
3972.57 1354
3973.17 1277
3973.76 1208
3974.35 1274
3974.95 1273
3975.54 1277
3976.14 1450
3976.73 1529
3977.33 1454
3977.92 1446
3978.52 1410
3979.11 1524
3979.71 1413
3980.30 1208
3980.90 1332
3981.49 1350
3982.09 1331
3982.68 1261
3983.28 1236
3983.87 1545
3984.47 1441
3985.06 1424
3985.66 1273
3986.25 1340
3986.85 1373
3987.45 1363
3988.04 1459
3988.64 1455
3989.23 1459
3989.83 1351
3990.42 1541
3991.02 1479
3991.62 1481
3992.21 1500
3992.81 1553
3993.40 1644
3994.00 1641
3994.60 1624
3995.19 1696
3995.79 1587
3996.38 1470
3996.98 1490
3997.58 1592
3998.17 1740
3998.77 1734
3999.37 1518
3999.96 1668
4000.56 1634
4001.15 1661
4001.75 1607
4002.35 1487
4002.94 1573
4003.54 1456
4004.14 1307
4004.73 1396
4005.33 1391
4005.93 1297
4006.53 1297
4007.12 1327
4007.72 1377
4008.32 1378
4008.91 1310
4009.51 1288
4010.11 1258
4010.71 1269
4011.30 1259
4011.90 1358
4012.50 1253
4013.10 1309
4013.69 1378
4014.29 1364
4014.89 1285
4015.49 1280
4016.08 1303
4016.68 1359
4017.28 1279
4017.88 1216
4018.47 1258
4019.07 1376
4019.67 1333
4020.27 1379
4020.87 1299
4021.46 1266
4022.06 1339
4022.66 1283
4023.26 1248
4023.86 1318
4024.45 1424
4025.05 1412
4025.65 1334
4026.25 1390
4026.85 1441
4027.45 1466
4028.05 1639
4028.64 1610
4029.24 1545
4029.84 1585
4030.44 1611
4031.04 1695
4031.64 1621
4032.24 1778
4032.84 1843
4033.43 1752
4034.03 1782
4034.63 1528
4035.23 1637
4035.83 1627
4036.43 1699
4037.03 1495
4037.63 1402
4038.23 1395
4038.83 1440
4039.43 1299
4040.03 1282
4040.63 1200
4041.22 1121
4041.82 1319
4042.42 1311
4043.02 1200
4043.62 1181
4044.22 1247
4044.82 1230
4045.42 1237
4046.02 1292
4046.62 1099
4047.22 1093
4047.82 1067
4048.42 1172
4049.02 1213
4049.62 1187
4050.22 1130
4050.82 1086
4051.42 1105
4052.02 1048
4052.62 1152
4053.22 1172
4053.83 1242
4054.43 1184
4055.03 1308
4055.63 1206
4056.23 1111
4056.83 1111
4057.43 1185
4058.03 1142
4058.63 1186
4059.23 1089
4059.83 1105
4060.43 1071
4061.03 1195
4061.64 1223
4062.24 1328
4062.84 1171
4063.44 1178
4064.04 1279
4064.64 1307
4065.24 1093
4065.84 1193
4066.45 1195
4067.05 1138
4067.65 1071
4068.25 1226
4068.85 1234
4069.45 1266
4070.05 1242
4070.66 1187
4071.26 1138
4071.86 1116
4072.46 1202
4073.06 1001
4073.67 965
4074.27 958
4074.87 1060
4075.47 1079
4076.07 1129
4076.68 989
4077.28 989
4077.88 1009
4078.48 1205
4079.09 996
4079.69 970
4080.29 1008
4080.89 1180
4081.50 1029
4082.10 1070
4082.70 1091
4083.30 1145
4083.91 1103
4084.51 1057
4085.11 1063
4085.71 1091
4086.32 1038
4086.92 1148
4087.52 1138
4088.13 1050
4088.73 1032
4089.33 1066
4089.94 1098
4090.54 1068
4091.14 967
4091.74 968
4092.35 1026
4092.95 1082
4093.55 1065
4094.16 1043
4094.76 1135
4095.37 1098
4095.97 1055
4096.57 1063
4097.18 1093
4097.78 1111
4098.38 954
4098.99 964
4099.59 1041
4100.20 1053
4100.80 1089
4101.40 1100
4102.01 1092
4102.61 1080
4103.22 1007
4103.82 1020
4104.42 1064
4105.03 1055
4105.63 1097
4106.24 1110
4106.84 1026
4107.45 1122
4108.05 1072
4108.65 1155
4109.26 1098
4109.86 1006
4110.47 1113
4111.07 1120
4111.68 958
4112.28 1000
4112.89 1002
4113.49 940
4114.10 1012
4114.70 998
4115.31 1081
4115.91 1076
4116.52 1209
4117.12 985
4117.73 928
4118.33 1011
4118.94 1029
4119.54 998
4120.15 1042
4120.75 1029
4121.36 993
4121.97 1017
4122.57 1129
4123.18 997
4123.78 1044
4124.39 1021
4124.99 965
4125.60 1014
4126.21 1001
4126.81 1040
4127.42 1001
4128.02 1011
4128.63 1008
4129.24 944
4129.84 1059
4130.45 1070
4131.05 1102
4131.66 1073
4132.27 1060
4132.87 1132
4133.48 1204
4134.08 1193
4134.69 1041
4135.30 1184
4135.90 1165
4136.51 1092
4137.12 1086
4137.72 1151
4138.33 1132
4138.94 1124
4139.54 1067
4140.15 1116
4140.76 1148
4141.37 1232
4141.97 1189
4142.58 1219
4143.19 1129
4143.79 1228
4144.40 1304
4145.01 1124
4145.61 1131
4146.22 1225
4146.83 1121
4147.44 1203
4148.04 1083
4148.65 1112
4149.26 1189
4149.87 1041
4150.47 941
4151.08 1022
4151.69 1088
4152.30 1064
4152.91 1000
4153.51 1001
4154.12 1023
4154.73 1015
4155.34 1027
4155.94 1033
4156.55 1253
4157.16 1146
4157.77 1063
4158.38 1069
4158.99 1065
4159.59 1024
4160.20 1002
4160.81 961
4161.42 1098
4162.03 1133
4162.64 1168
4163.24 1116
4163.85 1079
4164.46 1146
4165.07 1166
4165.68 1034
4166.29 1081
4166.90 1126
4167.51 1168
4168.11 1067
4168.72 1154
4169.33 1164
4169.94 1056
4170.55 991
4171.16 1014
4171.77 1073
4172.38 1031
4172.99 1127
4173.60 1052
4174.21 1131
4174.81 1214
4175.42 1174
4176.03 1220
4176.64 1162
4177.25 1259
4177.86 1189
4178.47 1210
4179.08 1170
4179.69 1214
4180.30 1269
4180.91 1254
4181.52 1058
4182.13 1046
4182.74 1188
4183.35 1129
4183.96 1184
4184.57 1107
4185.18 1185
4185.79 1126
4186.40 1066
4187.01 1125
4187.62 1118
4188.23 1120
4188.84 1063
4189.45 991
4190.06 1084
4190.67 1191
4191.29 1189
4191.90 1063
4192.51 1148
4193.12 1154
4193.73 1082
4194.34 1207
4194.95 1244
4195.56 1290
4196.17 1200
4196.78 1182
4197.39 1201
4198.00 1146
4198.62 1123
4199.23 1099
4199.84 1139
4200.45 1109
4201.06 1023
4201.67 1109
4202.28 1163
4202.89 1109
4203.51 1207
4204.12 1119
4204.73 1205
4205.34 1130
4205.95 1149
4206.56 1078
4207.18 1122
4207.79 1070
4208.40 1036
4209.01 1087
4209.62 1105
4210.24 1093
4210.85 1004
4211.46 962
4212.07 969
4212.68 1076
4213.30 1258
4213.91 1186
4214.52 1129
4215.13 1154
4215.74 1247
4216.36 1245
4216.97 1171
4217.58 1200
4218.19 1054
4218.81 1114
4219.42 1270
4220.03 1234
4220.65 1290
4221.26 1399
4221.87 1190
4222.48 1119
4223.10 1305
4223.71 1197
4224.32 1155
4224.94 1367
4225.55 1233
4226.16 1237
4226.78 1179
4227.39 1210
4228.00 1282
4228.61 1314
4229.23 1327
4229.84 1318
4230.46 1379
4231.07 1354
4231.68 1286
4232.30 1379
4232.91 1469
4233.52 1505
4234.14 1663
4234.75 1698
4235.36 1750
4235.98 1810
4236.59 1755
4237.21 1714
4237.82 1607
4238.43 1498
4239.05 1418
4239.66 1407
4240.28 1299
4240.89 1299
4241.50 1226
4242.12 1256
4242.73 1261
4243.35 1172
4243.96 1240
4244.58 1200
4245.19 1258
4245.81 1216
4246.42 1200
4247.03 1253
4247.65 1139
4248.26 1058
4248.88 1183
4249.49 1202
4250.11 1144
4250.72 1205
4251.34 1238
4251.95 1195
4252.57 1180
4253.18 1198
4253.80 1314
4254.41 1271
4255.03 1148
4255.64 1295
4256.26 1220
4256.88 1140
4257.49 1236
4258.11 1134
4258.72 1057
4259.34 1118
4259.95 1110
4260.57 1162
4261.18 1249
4261.80 1250
4262.42 1255
4263.03 1230
4263.65 1079
4264.26 1295
4264.88 1340
4265.49 1351
4266.11 1360
4266.73 1410
4267.34 1350
4267.96 1303
4268.58 1264
4269.19 1313
4269.81 1272
4270.42 1339
4271.04 1213
4271.66 1146
4272.27 1061
4272.89 1120
4273.51 1110
4274.12 1235
4274.74 1182
4275.36 1070
4275.97 1156
4276.59 1159
4277.21 1187
4277.82 1196
4278.44 1065
4279.06 1078
4279.67 1041
4280.29 952
4280.91 1071
4281.53 1051
4282.14 1007
4282.76 1025
4283.38 1105
4283.99 1118
4284.61 1044
4285.23 1014
4285.85 1028
4286.46 1138
4287.08 1146
4287.70 1087
4288.32 1032
4288.93 1112
4289.55 1178
4290.17 1163
4290.79 1089
4291.41 1098
4292.02 1183
4292.64 1175
4293.26 1063
4293.88 1104
4294.50 1132
4295.11 1160
4295.73 1138
4296.35 1146
4296.97 1085
4297.59 1066
4298.21 1070
4298.82 999
4299.44 1122
4300.06 1162
4300.68 1129
4301.30 1164
4301.92 1116
4302.53 1116
4303.15 1204
4303.77 1278
4304.39 1153
4305.01 1211
4305.63 1112
4306.25 1159
4306.87 1214
4307.49 1210
4308.10 1193
4308.72 1272
4309.34 1278
4309.96 1191
4310.58 1184
4311.20 1240
4311.82 1154
4312.44 1103
4313.06 1253
4313.68 1271
4314.30 1314
4314.92 1260
4315.54 1259
4316.16 1292
4316.78 1254
4317.40 1289
4318.02 1208
4318.64 1245
4319.26 1235
4319.88 1179
4320.50 1324
4321.11 1231
4321.74 1298
4322.36 1307
4322.98 1352
4323.60 1337
4324.22 1480
4324.84 1590
4325.46 1470
4326.08 1518
4326.70 1493
4327.32 1413
4327.94 1431
4328.56 1386
4329.18 1436
4329.80 1544
4330.42 1467
4331.04 1583
4331.66 1506
4332.28 1693
4332.90 1854
4333.52 1830
4334.15 1725
4334.77 1988
4335.39 2251
4336.01 2523
4336.63 2824
4337.25 2974
4337.87 3048
4338.49 2952
4339.11 3072
4339.74 3216
4340.36 2859
4340.98 2739
4341.60 2674
4342.22 2723
4342.84 2566
4343.46 2596
4344.09 2456
4344.71 2658
4345.33 2867
4345.95 3123
4346.57 3066
4347.19 3626
4347.82 4059
4348.44 3836
4349.06 3719
4349.68 3324
4350.30 3179
4350.93 3039
4351.55 2520
4352.17 2379
4352.79 2212
4353.42 2045
4354.04 1805
4354.66 1730
4355.28 1635
4355.91 1547
4356.53 1708
4357.15 1708
4357.77 1684
4358.40 1706
4359.02 1670
4359.64 1790
4360.26 1736
4360.89 1708
4361.51 1675
4362.13 1675
4362.76 1620
4363.38 1462
4364.00 1471
4364.62 1389
4365.25 1355
4365.87 1417
4366.49 1430
4367.12 1417
4367.74 1294
4368.36 1551
4368.99 1322
4369.61 1366
4370.23 1386
4370.86 1279
4371.48 1313
4372.11 1379
4372.73 1289
4373.35 1383
4373.98 1323
4374.60 1258
4375.22 1348
4375.85 1325
4376.47 1300
4377.10 1215
4377.72 1193
4378.34 1349
4378.97 1391
4379.59 1369
4380.22 1297
4380.84 1287
4381.47 1418
4382.09 1358
4382.71 1227
4383.34 1285
4383.96 1258
4384.59 1299
4385.21 1252
4385.84 1184
4386.46 1380
4387.09 1283
4387.71 1279
4388.34 1364
4388.96 1237
4389.59 1188
4390.21 1310
4390.84 1293
4391.46 1242
4392.09 1177
4392.71 1143
4393.34 1259
4393.96 1215
4394.59 1300
4395.21 1193
4395.84 1136
4396.46 1202
4397.09 1171
4397.71 1144
4398.34 1158
4398.96 1258
4399.59 1188
4400.22 1269
4400.84 1150
4401.47 1154
4402.09 1215
4402.72 1204
4403.34 1269
4403.97 1252
4404.60 1202
4405.22 1150
4405.85 1090
4406.47 1134
4407.10 1113
4407.73 1080
4408.35 1184
4408.98 1150
4409.61 1148
4410.23 1225
4410.86 1230
4411.48 1366
4412.11 1344
4412.74 1267
4413.36 1327
4413.99 1376
4414.62 1260
4415.24 1209
4415.87 1240
4416.50 1351
4417.12 1298
4417.75 1140
4418.38 1278
4419.01 1271
4419.63 1255
4420.26 1205
4420.89 1116
4421.51 1135
4422.14 1119
4422.77 1101
4423.40 1193
4424.02 1140
4424.65 1021
4425.28 1074
4425.91 1072
4426.53 1085
4427.16 951
4427.79 1001
4428.42 1015
4429.04 1101
4429.67 1139
4430.30 1123
4430.93 1130
4431.55 1109
4432.18 1144
4432.81 1165
4433.44 1124
4434.07 1137
4434.69 1252
4435.32 1268
4435.95 1192
4436.58 1136
4437.21 1260
4437.84 1167
4438.46 1214
4439.09 1266
4439.72 1190
4440.35 1268
4440.98 1188
4441.61 1186
4442.24 1159
4442.86 1110
4443.49 1125
4444.12 1074
4444.75 1142
4445.38 1108
4446.01 1195
4446.64 1203
4447.27 1171
4447.90 1112
4448.52 1119
4449.15 1171
4449.78 1117
4450.41 1224
4451.04 1223
4451.67 1246
4452.30 1249
4452.93 1208
4453.56 1108
4454.19 1114
4454.82 1208
4455.45 1336
4456.08 1295
4456.71 1245
4457.34 1220
4457.97 1123
4458.60 1154
4459.23 1282
4459.86 1246
4460.49 1166
4461.12 1235
4461.75 1154
4462.38 990
4463.01 1154
4463.64 1019
4464.27 1059
4464.90 1031
4465.53 1063
4466.16 989
4466.79 1038
4467.42 1001
4468.05 1021
4468.68 1008
4469.31 980
4469.94 1191
4470.57 1240
4471.20 1032
4471.83 1035
4472.46 1102
4473.09 1090
4473.72 1119
4474.35 1175
4474.99 1042
4475.62 1002
4476.25 1117
4476.88 1009
4477.51 1005
4478.14 981
4478.77 1079
4479.40 1169
4480.03 1149
4480.67 1134
4481.30 1076
4481.93 1113
4482.56 1081
4483.19 1150
4483.82 940
4484.46 1107
4485.09 1159
4485.72 1258
4486.35 1161
4486.98 1154
4487.61 1173
4488.25 1219
4488.88 1143
4489.51 1255
4490.14 1228
4490.77 1160
4491.41 1218
4492.04 1155
4492.67 1091
4493.30 1055
4493.94 1068
4494.57 1170
4495.20 1118
4495.83 1156
4496.46 1287
4497.10 1364
4497.73 1243
4498.36 1270
4498.99 1251
4499.63 1221
4500.26 1357
4500.89 1385
4501.53 1373
4502.16 1588
4502.79 1735
4503.42 1665
4504.06 1613
4504.69 1679
4505.32 1537
4505.96 1487
4506.59 1405
4507.22 1301
4507.86 1321
4508.49 1228
4509.12 1366
4509.76 1365
4510.39 1214
4511.02 1235
4511.66 1169
4512.29 1256
4512.92 1296
4513.56 1170
4514.19 1175
4514.83 1188
4515.46 1158
4516.09 1107
4516.73 1114
4517.36 1080
4517.99 986
4518.63 971
4519.26 1109
4519.90 1120
4520.53 1071
4521.17 1050
4521.80 1089
4522.43 1095
4523.07 1072
4523.70 1115
4524.34 1000
4524.97 1117
4525.61 1085
4526.24 1026
4526.88 1144
4527.51 1056
4528.14 1243
4528.78 1217
4529.41 1157
4530.05 1319
4530.68 1265
4531.32 1387
4531.95 1407
4532.59 1338
4533.22 1466
4533.86 1334
4534.49 1533
4535.13 1351
4535.76 1275
4536.40 1304
4537.04 1365
4537.67 1246
4538.31 1271
4538.94 1218
4539.58 1179
4540.21 1108
4540.85 1134
4541.48 1094
4542.12 1065
4542.76 1130
4543.39 1023
4544.03 950
4544.66 1113
4545.30 1141
4545.93 978
4546.57 1058
4547.21 992
4547.84 1045
4548.48 1019
4549.11 1145
4549.75 1107
4550.39 1070
4551.02 1089
4551.66 996
4552.30 992
4552.93 1134
4553.57 1103
4554.21 970
4554.84 1027
4555.48 1043
4556.12 1032
4556.75 1089
4557.39 1012
4558.03 1026
4558.66 1062
4559.30 997
4559.94 1050
4560.57 1003
4561.21 1045
4561.85 1000
4562.48 915
4563.12 1044
4563.76 1127
4564.40 1053
4565.03 1016
4565.67 1039
4566.31 1036
4566.95 1075
4567.58 1056
4568.22 1085
4568.86 1113
4569.50 1134
4570.13 1042
4570.77 1048
4571.41 1095
4572.05 1157
4572.68 1101
4573.32 1168
4573.96 1148
4574.60 1081
4575.24 1076
4575.87 1094
4576.51 1029
4577.15 1075
4577.79 1086
4578.43 1040
4579.06 1130
4579.70 1086
4580.34 987
4580.98 1062
4581.62 1156
4582.26 1146
4582.90 1040
4583.53 1086
4584.17 1105
4584.81 1103
4585.45 1178
4586.09 1192
4586.73 1120
4587.37 1199
4588.01 1218
4588.64 1165
4589.28 1156
4589.92 1404
4590.56 1412
4591.20 1449
4591.84 1542
4592.48 1452
4593.12 1446
4593.76 1411
4594.40 1361
4595.04 1317
4595.68 1365
4596.31 1205
4596.95 1178
4597.59 1026
4598.23 1123
4598.87 1071
4599.51 1072
4600.15 1110
4600.79 1224
4601.43 1071
4602.07 1037
4602.71 1131
4603.35 1135
4603.99 1050
4604.63 1040
4605.27 1054
4605.91 1108
4606.55 981
4607.19 948
4607.83 1090
4608.47 1091
4609.11 986
4609.75 1060
4610.39 1088
4611.03 1280
4611.68 1117
4612.32 1071
4612.96 1199
4613.60 1193
4614.24 1138
4614.88 1026
4615.52 1062
4616.16 1156
4616.80 1118
4617.44 1224
4618.08 1156
4618.72 995
4619.36 1107
4620.01 1132
4620.65 1112
4621.29 1058
4621.93 1051
4622.57 1014
4623.21 1029
4623.85 1035
4624.50 1051
4625.14 1108
4625.78 930
4626.42 1005
4627.06 937
4627.70 987
4628.34 925
4628.99 965
4629.63 1093
4630.27 1136
4630.91 1107
4631.55 1057
4632.20 1051
4632.84 1045
4633.48 1067
4634.12 1197
4634.76 1072
4635.41 1157
4636.05 1195
4636.69 1121
4637.33 1206
4637.98 1137
4638.62 1244
4639.26 1425
4639.90 1300
4640.55 1266
4641.19 1211
4641.83 1211
4642.47 1218
4643.12 1160
4643.76 1182
4644.40 1261
4645.04 1168
4645.69 1202
4646.33 1073
4646.97 1036
4647.62 1049
4648.26 1098
4648.90 1140
4649.55 1043
4650.19 1076
4650.83 1023
4651.48 1063
4652.12 1005
4652.76 976
4653.41 1064
4654.05 1142
4654.69 1096
4655.34 1021
4655.98 1050
4656.62 1035
4657.27 952
4657.91 986
4658.55 975
4659.20 967
4659.84 965
4660.49 1040
4661.13 1001
4661.77 970
4662.42 939
4663.06 861
4663.71 896
4664.35 1056
4664.99 1003
4665.64 984
4666.28 984
4666.93 1008
4667.57 914
4668.22 940
4668.86 894
4669.51 987
4670.15 980
4670.79 1057
4671.44 932
4672.08 917
4672.73 923
4673.37 1008
4674.02 1068
4674.66 1059
4675.31 903
4675.95 962
4676.60 1033
4677.24 989
4677.89 925
4678.53 1071
4679.18 986
4679.82 985
4680.47 1023
4681.12 1023
4681.76 949
4682.41 1012
4683.05 1047
4683.70 1117
4684.34 1044
4684.99 1033
4685.63 1079
4686.28 1028
4686.93 1032
4687.57 1008
4688.22 1083
4688.86 1032
4689.51 1073
4690.15 1142
4690.80 1136
4691.45 1200
4692.09 1109
4692.74 1165
4693.39 1116
4694.03 1130
4694.68 1216
4695.32 1111
4695.97 1198
4696.62 1165
4697.26 1129
4697.91 1094
4698.56 1303
4699.20 1485
4699.85 1360
4700.50 1372
4701.14 1287
4701.79 1243
4702.44 1256
4703.08 1227
4703.73 1284
4704.38 1288
4705.02 1206
4705.67 1030
4706.32 1208
4706.97 1036
4707.61 1010
4708.26 1061
4708.91 1011
4709.55 1062
4710.20 1144
4710.85 1164
4711.50 1159
4712.14 1084
4712.79 1068
4713.44 1072
4714.09 1025
4714.73 1111
4715.38 1123
4716.03 1081
4716.68 1105
4717.33 1085
4717.97 972
4718.62 1025
4719.27 985
4719.92 1143
4720.57 1141
4721.21 1219
4721.86 1191
4722.51 1165
4723.16 1090
4723.81 1061
4724.45 994
4725.10 988
4725.75 1086
4726.40 1060
4727.05 1153
4727.70 1358
4728.35 1295
4728.99 1133
4729.64 1091
4730.29 1068
4730.94 1072
4731.59 1113
4732.24 1153
4732.89 1104
4733.54 1006
4734.19 1053
4734.83 1032
4735.48 1069
4736.13 1257
4736.78 1121
4737.43 1035
4738.08 1049
4738.73 1011
4739.38 1093
4740.03 1182
4740.68 1152
4741.33 1187
4741.98 1107
4742.63 1042
4743.28 998
4743.93 1013
4744.58 1149
4745.23 1042
4745.87 1128
4746.52 1236
4747.17 1176
4747.82 1108
4748.47 1212
4749.12 1272
4749.77 1189
4750.42 1238
4751.08 1334
4751.73 1443
4752.38 1564
4753.03 1360
4753.68 1327
4754.33 1323
4754.98 1380
4755.63 1412
4756.28 1430
4756.93 1397
4757.58 1207
4758.23 1210
4758.88 1305
4759.53 1136
4760.18 1065
4760.83 1028
4761.48 1131
4762.13 1173
4762.79 1043
4763.44 1000
4764.09 1167
4764.74 1210
4765.39 1082
4766.04 1285
4766.69 1239
4767.34 1215
4767.99 1178
4768.65 1138
4769.30 1242
4769.95 1149
4770.60 1224
4771.25 1116
4771.90 1115
4772.56 1034
4773.21 1030
4773.86 1092
4774.51 1157
4775.16 1202
4775.81 1225
4776.47 1169
4777.12 1207
4777.77 1154
4778.42 1226
4779.07 1307
4779.73 1333
4780.38 1245
4781.03 1237
4781.68 1302
4782.34 1094
4782.99 1139
4783.64 1234
4784.29 1291
4784.94 1166
4785.60 1097
4786.25 1072
4786.90 1195
4787.56 1276
4788.21 1185
4788.86 1155
4789.51 1198
4790.17 1192
4790.82 1205
4791.47 1197
4792.13 1219
4792.78 1232
4793.43 1262
4794.08 1264
4794.74 1218
4795.39 1110
4796.04 1101
4796.70 1159
4797.35 1121
4798.00 1084
4798.66 1100
4799.31 1097
4799.96 1299
4800.62 1262
4801.27 1368
4801.93 1319
4802.58 1215
4803.23 1213
4803.89 1326
4804.54 1273
4805.19 1466
4805.85 1355
4806.50 1435
4807.16 1256
4807.81 1283
4808.46 1150
4809.12 1190
4809.77 1135
4810.43 1273
4811.08 1332
4811.73 1235
4812.39 1197
4813.04 1161
4813.70 1317
4814.35 1440
4815.01 1280
4815.66 1289
4816.32 1344
4816.97 1336
4817.63 1358
4818.28 1228
4818.94 1347
4819.59 1410
4820.24 1537
4820.90 1423
4821.55 1422
4822.21 1392
4822.86 1417
4823.52 1408
4824.18 1408
4824.83 1413
4825.49 1457
4826.14 1485
4826.80 1617
4827.45 1724
4828.11 1693
4828.76 1695
4829.42 1554
4830.07 1510
4830.73 1694
4831.38 1758
4832.04 1707
4832.70 1661
4833.35 1757
4834.01 1806
4834.66 1896
4835.32 1739
4835.98 1820
4836.63 1725
4837.29 1784
4837.94 1845
4838.60 1979
4839.26 1757
4839.91 1801
4840.57 1931
4841.22 1912
4841.88 1888
4842.54 2056
4843.19 2121
4843.85 2188
4844.51 2120
4845.16 2298
4845.82 2353
4846.48 2333
4847.13 2293
4847.79 2591
4848.45 2760
4849.10 2777
4849.76 3069
4850.42 3084
4851.07 3239
4851.73 3670
4852.39 3184
4853.05 3265
4853.70 3224
4854.36 3004
4855.02 2983
4855.68 2901
4856.33 3056
4856.99 3168
4857.65 3217
4858.30 3283
4858.96 3523
4859.62 3528
4860.28 3368
4860.94 3332
4861.59 3409
4862.25 2987
4862.91 2911
4863.57 2822
4864.22 2713
4864.88 2876
4865.54 2653
4866.20 2682
4866.86 2847
4867.51 2888
4868.17 2958
4868.83 2793
4869.49 2677
4870.15 2663
4870.81 2787
4871.46 2385
4872.12 2283
4872.78 2403
4873.44 2356
4874.10 2231
4874.76 2228
4875.41 2065
4876.07 2253
4876.73 2137
4877.39 2148
4878.05 2221
4878.71 2117
4879.37 2075
4880.03 2155
4880.69 2150
4881.34 2044
4882.00 1940
4882.66 1930
4883.32 2007
4883.98 1918
4884.64 1824
4885.30 1708
4885.96 1759
4886.62 1655
4887.28 1673
4887.94 1764
4888.60 1850
4889.26 1783
4889.92 1813
4890.58 1873
4891.24 1704
4891.89 1845
4892.55 1811
4893.21 1711
4893.87 1749
4894.53 1725
4895.19 1651
4895.85 1447
4896.51 1484
4897.17 1579
4897.83 1480
4898.49 1481
4899.16 1451
4899.82 1410
4900.48 1500
4901.14 1486
4901.80 1482
4902.46 1543
4903.12 1316
4903.78 1213
4904.44 1373
4905.10 1439
4905.76 1417
4906.42 1396
4907.08 1384
4907.74 1290
4908.40 1383
4909.06 1387
4909.72 1249
4910.39 1243
4911.05 1236
4911.71 1222
4912.37 1234
4913.03 1348
4913.69 1246
4914.35 1261
4915.01 1243
4915.68 1302
4916.34 1205
4917.00 1286
4917.66 1180
4918.32 1192
4918.98 1128
4919.64 1105
4920.31 1219
4920.97 1100
4921.63 1210
4922.29 1304
4922.95 1138
4923.62 1145
4924.28 1168
4924.94 1107
4925.60 1140
4926.26 1152
4926.93 1149
4927.59 1088
4928.25 1206
4928.91 1220
4929.57 1198
4930.24 1099
4930.90 1269
4931.56 1194
4932.22 1208
4932.89 1210
4933.55 1133
4934.21 1153
4934.87 1234
4935.54 1110
4936.20 1196
4936.86 1108
4937.53 1076
4938.19 1226
4938.85 1145
4939.51 1077
4940.18 1087
4940.84 1169
4941.50 1152
4942.17 1078
4942.83 1141
4943.49 1193
4944.16 1100
4944.82 1092
4945.48 1182
4946.15 1064
4946.81 1000
4947.47 1034
4948.14 1075
4948.80 1114
4949.46 1039
4950.13 1034
4950.79 1019
4951.45 1029
4952.12 1119
4952.78 1028
4953.45 1030
4954.11 1010
4954.77 1092
4955.44 1072
4956.10 1022
4956.77 1074
4957.43 1078
4958.09 1064
4958.76 1136
4959.42 1118
4960.09 1161
4960.75 952
4961.42 1053
4962.08 1158
4962.75 1235
4963.41 1220
4964.07 1254
4964.74 1172
4965.40 1178
4966.07 1252
4966.73 1213
4967.40 1240
4968.06 1176
4968.73 990
4969.39 1021
4970.06 1006
4970.72 1069
4971.39 972
4972.05 1084
4972.72 1126
4973.38 1018
4974.05 1060
4974.71 1240
4975.38 1262
4976.05 1090
4976.71 1097
4977.38 1045
4978.04 1123
4978.71 1175
4979.37 1074
4980.04 1184
4980.70 1204
4981.37 1009
4982.04 1087
4982.70 1052
4983.37 1046
4984.03 970
4984.70 923
4985.37 1018
4986.03 1059
4986.70 1148
4987.36 1079
4988.03 1087
4988.70 1186
4989.36 1256
4990.03 1254
4990.70 1343
4991.36 1427
4992.03 1479
4992.69 1217
4993.36 1160
4994.03 1180
4994.69 1072
4995.36 978
4996.03 1006
4996.69 984
4997.36 951
4998.03 971
4998.70 1079
4999.36 1010
5000.03 1023
5000.70 987
5001.36 933
5002.03 962
5002.70 925
5003.37 906
5004.03 932
5004.70 935
5005.37 1024
5006.03 968
5006.70 995
5007.37 972
5008.04 994
5008.70 1000
5009.37 919
5010.04 1056
5010.71 1062
5011.38 1069
5012.04 1079
5012.71 1043
5013.38 1026
5014.05 1035
5014.72 1028
5015.38 973
5016.05 1002
5016.72 1014
5017.39 995
5018.06 942
5018.72 1046
5019.39 1007
5020.06 896
5020.73 987
5021.40 1019
5022.07 1162
5022.73 1074
5023.40 1072
5024.07 1062
5024.74 1098
5025.41 996
5026.08 951
5026.75 1040
5027.42 991
5028.08 1111
5028.75 1170
5029.42 1044
5030.09 983
5030.76 993
5031.43 1051
5032.10 1176
5032.77 1069
5033.44 1040
5034.11 1003
5034.78 967
5035.45 928
5036.11 1074
5036.78 1070
5037.45 977
5038.12 972
5038.79 1049
5039.46 963
5040.13 980
5040.80 958
5041.47 894
5042.14 854
5042.81 941
5043.48 862
5044.15 856
5044.82 850
5045.49 953
5046.16 936
5046.83 1059
5047.50 1058
5048.17 1107
5048.84 1009
5049.51 1072
5050.18 1015
5050.85 1030
5051.52 839
5052.19 1015
5052.86 968
5053.54 919
5054.21 952
5054.88 1063
5055.55 991
5056.22 821
5056.89 875
5057.56 1002
5058.23 948
5058.90 938
5059.57 919
5060.24 867
5060.91 890
5061.59 1000
5062.26 978
5062.93 925
5063.60 862
5064.27 957
5064.94 1009
5065.61 1061
5066.28 1021
5066.96 1001
5067.63 1015
5068.30 947
5068.97 892
5069.64 951
5070.31 1078
5070.99 1023
5071.66 877
5072.33 898
5073.00 881
5073.67 885
5074.35 928
5075.02 1011
5075.69 924
5076.36 985
5077.03 1157
5077.71 1149
5078.38 1107
5079.05 1076
5079.72 1174
5080.39 1142
5081.07 1047
5081.74 969
5082.41 1074
5083.08 986
5083.76 977
5084.43 928
5085.10 1008
5085.78 967
5086.45 966
5087.12 1025
5087.79 984
5088.47 1022
5089.14 981
5089.81 1096
5090.49 1196
5091.16 1217
5091.83 1109
5092.51 1295
5093.18 1245
5093.85 1345
5094.52 1217
5095.20 1183
5095.87 1167
5096.54 1177
5097.22 1154
5097.89 1061
5098.57 993
5099.24 981
5099.91 903
5100.59 1013
5101.26 977
5101.93 940
5102.61 1050
5103.28 1043
5103.96 1064
5104.63 1091
5105.30 1010
5105.98 996
5106.65 954
5107.33 1026
5108.00 962
5108.67 1038
5109.35 906
5110.02 995
5110.70 952
5111.37 927
5112.05 1034
5112.72 1016
5113.40 1000
5114.07 817
5114.74 904
5115.42 964
5116.09 915
5116.77 956
5117.44 812
5118.12 929
5118.79 946
5119.47 1020
5120.14 1087
5120.82 1024
5121.49 971
5122.17 1008
5122.84 1020
5123.52 974
5124.19 929
5124.87 978
5125.54 1099
5126.22 979
5126.90 928
5127.57 959
5128.25 894
5128.92 989
5129.60 1063
5130.27 945
5130.95 928
5131.62 1020
5132.30 1012
5132.98 1074
5133.65 925
5134.33 884
5135.00 870
5135.68 836
5136.36 890
5137.03 843
5137.71 1022
5138.38 946
5139.06 912
5139.74 891
5140.41 972
5141.09 922
5141.77 952
5142.44 909
5143.12 928
5143.80 928
5144.47 876
5145.15 892
5145.83 844
5146.50 933
5147.18 938
5147.86 822
5148.53 941
5149.21 925
5149.89 926
5150.56 889
5151.24 923
5151.92 931
5152.60 872
5153.27 813
5153.95 791
5154.63 806
5155.30 819
5155.98 785
5156.66 731
5157.34 834
5158.01 874
5158.69 870
5159.37 898
5160.05 904
5160.72 818
5161.40 872
5162.08 741
5162.76 790
5163.44 903
5164.11 845
5164.79 942
5165.47 930
5166.15 992
5166.83 972
5167.50 1019
5168.18 934
5168.86 907
5169.54 884
5170.22 949
5170.89 827
5171.57 994
5172.25 942
5172.93 923
5173.61 958
5174.29 930
5174.97 931
5175.64 829
5176.32 919
5177.00 920
5177.68 970
5178.36 895
5179.04 917
5179.72 963
5180.40 931
5181.08 967
5181.75 939
5182.43 840
5183.11 879
5183.79 861
5184.47 853
5185.15 926
5185.83 881
5186.51 916
5187.19 857
5187.87 864
5188.55 812
5189.23 772
5189.91 803
5190.59 863
5191.27 905
5191.95 848
5192.63 874
5193.31 811
5193.98 847
5194.66 830
5195.34 942
5196.02 929
5196.70 933
5197.38 858
5198.07 945
5198.75 812
5199.43 938
5200.11 950
5200.79 953
5201.47 925
5202.15 915
5202.83 932
5203.51 867
5204.19 862
5204.87 872
5205.55 879
5206.23 879
5206.91 888
5207.59 882
5208.27 914
5208.95 885
5209.63 911
5210.31 898
5211.00 997
5211.68 906
5212.36 930
5213.04 946
5213.72 796
5214.40 821
5215.08 882
5215.76 893
5216.45 1044
5217.13 1060
5217.81 1038
5218.49 910
5219.17 1074
5219.85 1072
5220.53 900
5221.22 866
5221.90 919
5222.58 983
5223.26 913
5223.94 920
5224.62 984
5225.31 928
5225.99 845
5226.67 913
5227.35 909
5228.03 902
5228.72 870
5229.40 880
5230.08 894
5230.76 958
5231.45 909
5232.13 1030
5232.81 969
5233.49 922
5234.18 1003
5234.86 886
5235.54 930
5236.22 964
5236.91 979
5237.59 1080
5238.27 1053
5238.95 938
5239.64 920
5240.32 893
5241.00 932
5241.69 972
5242.37 984
5243.05 940
5243.73 978
5244.42 987
5245.10 1035
5245.78 910
5246.47 965
5247.15 942
5247.83 825
5248.52 867
5249.20 975
5249.88 895
5250.57 1015
5251.25 981
5251.94 992
5252.62 959
5253.30 993
5253.99 938
5254.67 863
5255.35 861
5256.04 939
5256.72 983
5257.41 852
5258.09 805
5258.77 905
5259.46 963
5260.14 856
5260.83 874
5261.51 904
5262.20 953
5262.88 941
5263.56 1025
5264.25 1065
5264.93 1030
5265.62 1028
5266.30 973
5266.99 962
5267.67 1041
5268.36 980
5269.04 950
5269.73 1010
5270.41 965
5271.10 932
5271.78 911
5272.47 1002
5273.15 963
5273.84 925
5274.52 930
5275.21 868
5275.89 859
5276.58 853
5277.26 873
5277.95 831
5278.63 947
5279.32 947
5280.00 949
5280.69 959
5281.37 987
5282.06 966
5282.75 1009
5283.43 916
5284.12 859
5284.80 980
5285.49 977
5286.17 972
5286.86 913
5287.55 932
5288.23 878
5288.92 924
5289.60 863
5290.29 901
5290.98 919
5291.66 869
5292.35 855
5293.04 840
5293.72 903
5294.41 924
5295.10 1033
5295.78 897
5296.47 985
5297.15 997
5297.84 993
5298.53 1070
5299.21 980
5299.90 922
5300.59 880
5301.28 982
5301.96 1132
5302.65 1130
5303.34 1018
5304.02 1103
5304.71 1058
5305.40 1121
5306.08 1032
5306.77 1077
5307.46 1095
5308.15 1054
5308.83 1028
5309.52 935
5310.21 918
5310.90 944
5311.58 1024
5312.27 1050
5312.96 1039
5313.65 951
5314.33 948
5315.02 915
5315.71 955
5316.40 1053
5317.09 1132
5317.77 1013
5318.46 975
5319.15 1006
5319.84 1012
5320.53 1191
5321.21 1120
5321.90 1155
5322.59 1158
5323.28 1068
5323.97 1093
5324.65 1097
5325.34 956
5326.03 1044
5326.72 938
5327.41 989
5328.10 1042
5328.79 992
5329.47 856
5330.16 839
5330.85 896
5331.54 921
5332.23 951
5332.92 953
5333.61 1040
5334.30 1023
5334.99 971
5335.67 1070
5336.36 949
5337.05 853
5337.74 959
5338.43 1020
5339.12 1019
5339.81 996
5340.50 947
5341.19 1057
5341.88 996
5342.57 971
5343.26 898
5343.95 970
5344.64 966
5345.33 964
5346.02 1000
5346.71 978
5347.40 926
5348.09 1046
5348.78 1040
5349.47 1008
5350.16 1092
5350.85 1132
5351.54 1217
5352.23 1179
5352.92 1069
5353.61 995
5354.30 1095
5354.99 1063
5355.68 960
5356.37 934
5357.06 986
5357.75 938
5358.44 984
5359.13 950
5359.82 1006
5360.51 970
5361.20 981
5361.89 955
5362.58 989
5363.27 950
5363.97 884
5364.66 826
5365.35 922
5366.04 906
5366.73 922
5367.42 888
5368.11 1014
5368.80 940
5369.49 849
5370.19 892
5370.88 906
5371.57 1028
5372.26 1039
5372.95 930
5373.64 874
5374.33 864
5375.03 942
5375.72 894
5376.41 856
5377.10 825
5377.79 947
5378.49 861
5379.18 889
5379.87 840
5380.56 844
5381.25 837
5381.95 866
5382.64 872
5383.33 888
5384.02 951
5384.71 911
5385.41 1040
5386.10 980
5386.79 918
5387.48 877
5388.18 930
5388.87 1047
5389.56 1136
5390.25 1032
5390.95 883
5391.64 913
5392.33 1018
5393.02 1124
5393.72 996
5394.41 942
5395.10 960
5395.80 972
5396.49 1025
5397.18 1089
5397.88 965
5398.57 971
5399.26 917
5399.95 990
5400.65 1022
5401.34 980
5402.03 877
5402.73 920
5403.42 861
5404.12 864
5404.81 829
5405.50 942
5406.20 908
5406.89 997
5407.58 1041
5408.28 991
5408.97 924
5409.66 1007
5410.36 969
5411.05 895
5411.75 961
5412.44 1002
5413.13 893
5413.83 920
5414.52 940
5415.22 992
5415.91 938
5416.61 967
5417.30 942
5417.99 946
5418.69 1040
5419.38 981
5420.08 983
5420.77 953
5421.47 924
5422.16 915
5422.86 1007
5423.55 1041
5424.25 1023
5424.94 1044
5425.64 1045
5426.33 987
5427.03 987
5427.72 994
5428.42 988
5429.11 1112
5429.81 982
5430.50 932
5431.20 1000
5431.89 903
5432.59 994
5433.28 1053
5433.98 1034
5434.67 1105
5435.37 1092
5436.06 1111
5436.76 1135
5437.46 1163
5438.15 1121
5438.85 1086
5439.54 1108
5440.24 1208
5440.93 1035
5441.63 1024
5442.33 1195
5443.02 1128
5443.72 1056
5444.41 1130
5445.11 1275
5445.81 1209
5446.50 1263
5447.20 1357
5447.90 1363
5448.59 1332
5449.29 1373
5449.98 1386
5450.68 1296
5451.38 1428
5452.07 1227
5452.77 1304
5453.47 1303
5454.16 1130
5454.86 1165
5455.56 1014
5456.25 1066
5456.95 1208
5457.65 1149
5458.35 1128
5459.04 1211
5459.74 1285
5460.44 1174
5461.13 1174
5461.83 1202
5462.53 1323
5463.23 1334
5463.92 1326
5464.62 1401
5465.32 1346
5466.02 1247
5466.71 1327
5467.41 1337
5468.11 1272
5468.81 1301
5469.50 1205
5470.20 1249
5470.90 1337
5471.60 1350
5472.29 1413
5472.99 1484
5473.69 1444
5474.39 1395
5475.09 1498
5475.78 1600
5476.48 1595
5477.18 1595
5477.88 1757
5478.58 1682
5479.28 1941
5479.97 2065
5480.67 2255
5481.37 2389
5482.07 2319
5482.77 2154
5483.47 2083
5484.17 2215
5484.86 1915
5485.56 1807
5486.26 1746
5486.96 1680
5487.66 1606
5488.36 1657
5489.06 1655
5489.76 1621
5490.45 1695
5491.15 1709
5491.85 1785
5492.55 1855
5493.25 1801
5493.95 1771
5494.65 1880
5495.35 1792
5496.05 1806
5496.75 1925
5497.45 1922
5498.15 1923
5498.85 2131
5499.55 2495
5500.25 2734
5500.95 2996
5501.65 3379
5502.35 3376
5503.04 3446
5503.74 3137
5504.44 2912
5505.14 2627
5505.84 2355
5506.54 2132
5507.24 2114
5507.94 1846
5508.65 1775
5509.35 1658
5510.05 1571
5510.75 1625
5511.45 1596
5512.15 1554
5512.85 1577
5513.55 1560
5514.25 1498
5514.95 1407
5515.65 1506
5516.35 1511
5517.05 1432
5517.75 1474
5518.45 1481
5519.15 1357
5519.85 1333
5520.56 1272
5521.26 1331
5521.96 1235
5522.66 1238
5523.36 1269
5524.06 1249
5524.76 1244
5525.46 1195
5526.16 1245
5526.87 1197
5527.57 1242
5528.27 1156
5528.97 1136
5529.67 1201
5530.37 1164
5531.07 1124
5531.78 1125
5532.48 1194
5533.18 1142
5533.88 1097
5534.58 1110
5535.29 1121
5535.99 1194
5536.69 1056
5537.39 1075
5538.09 1236
5538.80 1118
5539.50 1144
5540.20 1158
5540.90 1147
5541.60 1086
5542.31 1187
5543.01 1181
5543.71 1123
5544.41 978
5545.12 1016
5545.82 1129
5546.52 1150
5547.22 1015
5547.93 1006
5548.63 1069
5549.33 1038
5550.04 1152
5550.74 1067
5551.44 1057
5552.14 1090
5552.85 1017
5553.55 1005
5554.25 1030
5554.96 1044
5555.66 964
5556.36 1032
5557.07 1059
5557.77 1080
5558.47 1016
5559.18 1077
5559.88 1088
5560.58 1029
5561.29 1081
5561.99 1062
5562.69 1080
5563.40 1057
5564.10 1048
5564.80 1070
5565.51 1043
5566.21 1110
5566.92 1106
5567.62 1146
5568.32 1082
5569.03 1020
5569.73 1020
5570.44 1055
5571.14 1066
5571.84 976
5572.55 982
5573.25 966
5573.96 987
5574.66 1027
5575.37 979
5576.07 1033
5576.78 1066
5577.48 963
5578.18 935
5578.89 1030
5579.59 955
5580.30 965
5581.00 1047
5581.71 983
5582.41 1015
5583.12 924
5583.82 847
5584.53 996
5585.23 970
5585.94 885
5586.64 906
5587.35 978
5588.05 1019
5588.76 1081
5589.46 951
5590.17 978
5590.88 945
5591.58 967
5592.29 875
5592.99 884
5593.70 973
5594.40 1055
5595.11 1005
5595.81 953
5596.52 953
5597.23 998
5597.93 984
5598.64 1022
5599.34 938
5600.05 894
5600.76 888
5601.46 879
5602.17 924
5602.87 913
5603.58 911
5604.29 1017
5604.99 1064
5605.70 944
5606.41 887
5607.11 865
5607.82 989
5608.52 1067
5609.23 936
5609.94 873
5610.64 1040
5611.35 1086
5612.06 1089
5612.76 1018
5613.47 904
5614.18 862
5614.89 994
5615.59 991
5616.30 950
5617.01 934
5617.71 883
5618.42 1061
5619.13 1013
5619.84 927
5620.54 929
5621.25 881
5621.96 892
5622.66 965
5623.37 933
5624.08 912
5624.79 897
5625.49 909
5626.20 925
5626.91 1027
5627.62 1028
5628.33 1030
5629.03 973
5629.74 956
5630.45 971
5631.16 1009
5631.87 1105
5632.57 991
5633.28 905
5633.99 942
5634.70 983
5635.41 943
5636.11 989
5636.82 967
5637.53 948
5638.24 986
5638.95 913
5639.66 977
5640.36 969
5641.07 1033
5641.78 1030
5642.49 963
5643.20 963
5643.91 954
5644.62 927
5645.33 1017
5646.03 990
5646.74 1024
5647.45 883
5648.16 849
5648.87 1012
5649.58 940
5650.29 977
5651.00 1000
5651.71 1018
5652.42 1009
5653.13 1048
5653.84 1002
5654.54 980
5655.25 959
5655.96 1000
5656.67 1166
5657.38 1130
5658.09 1197
5658.80 1062
5659.51 1091
5660.22 1168
5660.93 1210
5661.64 1303
5662.35 1167
5663.06 1181
5663.77 1100
5664.48 1076
5665.19 1050
5665.90 1002
5666.61 1066
5667.32 1000
5668.03 1016
5668.74 995
5669.45 999
5670.16 968
5670.87 965
5671.58 963
5672.29 1000
5673.01 1050
5673.72 1050
5674.43 1066
5675.14 1014
5675.85 912
5676.56 921
5677.27 913
5677.98 987
5678.69 1055
5679.40 985
5680.11 957
5680.82 857
5681.54 916
5682.25 876
5682.96 957
5683.67 947
5684.38 875
5685.09 924
5685.80 1000
5686.51 1012
5687.23 875
5687.94 887
5688.65 914
5689.36 815
5690.07 950
5690.78 972
5691.50 921
5692.21 1006
5692.92 932
5693.63 990
5694.34 990
5695.06 994
5695.77 972
5696.48 994
5697.19 879
5697.90 899
5698.62 903
5699.33 912
5700.04 884
5700.75 861
5701.46 935
5702.18 872
5702.89 916
5703.60 899
5704.31 868
5705.03 747
5705.74 833
5706.45 834
5707.17 918
5707.88 896
5708.59 952
5709.30 854
5710.02 912
5710.73 929
5711.44 955
5712.16 905
5712.87 1035
5713.58 932
5714.30 847
5715.01 856
5715.72 901
5716.43 823
5717.15 892
5717.86 917
5718.58 891
5719.29 837
5720.00 858
5720.72 921
5721.43 810
5722.14 789
5722.86 848
5723.57 1015
5724.28 917
5725.00 922
5725.71 935
5726.43 853
5727.14 969
5727.85 1004
5728.57 977
5729.28 970
5730.00 960
5730.71 965
5731.42 880
5732.14 912
5732.85 1027
5733.57 945
5734.28 928
5735.00 1077
5735.71 861
5736.43 818
5737.14 803
5737.85 910
5738.57 916
5739.28 933
5740.00 904
5740.71 953
5741.43 936
5742.14 816
5742.86 865
5743.57 857
5744.29 941
5745.00 859
5745.72 852
5746.43 929
5747.15 950
5747.86 959
5748.58 998
5749.30 869
5750.01 960
5750.73 983
5751.44 894
5752.16 971
5752.87 1009
5753.59 995
5754.30 933
5755.02 908
5755.74 838
5756.45 866
5757.17 889
5757.88 813
5758.60 799
5759.31 888
5760.03 819
5760.75 849
5761.46 803
5762.18 995
5762.90 908
5763.61 915
5764.33 965
5765.04 921
5765.76 860
5766.48 822
5767.19 902
5767.91 954
5768.63 919
5769.34 874
5770.06 828
5770.78 935
5771.49 892
5772.21 943
5772.93 827
5773.64 843
5774.36 949
5775.08 956
5775.79 860
5776.51 856
5777.23 859
5777.95 952
5778.66 974
5779.38 931
5780.10 1009
5780.81 974
5781.53 879
5782.25 966
5782.97 941
5783.68 904
5784.40 949
5785.12 841
5785.84 959
5786.55 940
5787.27 909
5787.99 981
5788.71 876
5789.43 837
5790.14 877
5790.86 1008
5791.58 948
5792.30 900
5793.02 939
5793.73 985
5794.45 1022
5795.17 1085
5795.89 1048
5796.61 957
5797.33 1004
5798.04 1062
5798.76 1028
5799.48 982
5800.20 1122
5800.92 1176
5801.64 1279
5802.36 1319
5803.07 1371
5803.79 1418
5804.51 1413
5805.23 1427
5805.95 1501
5806.67 1329
5807.39 1243
5808.11 1303
5808.82 1261
5809.54 1118
5810.26 1068
5810.98 1087
5811.70 1126
5812.42 1096
5813.14 1055
5813.86 1039
5814.58 1004
5815.30 927
5816.02 1011
5816.74 1122
5817.46 1086
5818.18 1011
5818.90 1049
5819.62 1186
5820.34 1084
5821.06 1115
5821.78 1143
5822.50 1266
5823.22 1109
5823.94 1107
5824.66 1041
5825.38 1102
5826.10 1125
5826.82 1079
5827.54 1054
5828.26 979
5828.98 1056
5829.70 1110
5830.42 1057
5831.14 1168
5831.86 1093
5832.58 1174
5833.30 1028
5834.02 998
5834.74 1010
5835.46 1084
5836.18 1023
5836.90 1026
5837.62 1089
5838.34 1132
5839.07 1100
5839.79 1063
5840.51 1011
5841.23 1045
5841.95 1047
5842.67 1042
5843.39 1053
5844.11 1019
5844.83 1080
5845.56 1110
5846.28 1056
5847.00 1192
5847.72 1152
5848.44 1261
5849.16 1192
5849.88 1146
5850.61 1128
5851.33 1120
5852.05 1137
5852.77 1169
5853.49 1110
5854.22 1165
5854.94 1121
5855.66 1025
5856.38 1059
5857.10 1108
5857.83 1056
5858.55 1204
5859.27 1169
5859.99 1101
5860.71 1064
5861.44 1109
5862.16 1035
5862.88 1105
5863.60 1149
5864.33 1065
5865.05 1070
5865.77 998
5866.49 1161
5867.22 1126
5867.94 1224
5868.66 1113
5869.38 1202
5870.11 1225
5870.83 1277
5871.55 1235
5872.28 1170
5873.00 1273
5873.72 1224
5874.45 1280
5875.17 1141
5875.89 1139
5876.62 1051
5877.34 1169
5878.06 1064
5878.79 1099
5879.51 1134
5880.23 1218
5880.96 1216
5881.68 1131
5882.40 1306
5883.13 1343
5883.85 1313
5884.57 1241
5885.30 1264
5886.02 1283
5886.75 1271
5887.47 1163
5888.19 1258
5888.92 1115
5889.64 1315
5890.37 1318
5891.09 1151
5891.81 1170
5892.54 1278
5893.26 1223
5893.99 1272
5894.71 1266
5895.44 1243
5896.16 1217
5896.88 1297
5897.61 1374
5898.33 1218
5899.06 1327
5899.78 1382
5900.51 1362
5901.23 1385
5901.96 1286
5902.68 1337
5903.41 1329
5904.13 1408
5904.86 1380
5905.58 1376
5906.31 1304
5907.03 1367
5907.76 1428
5908.48 1369
5909.21 1551
5909.93 1610
5910.66 1516
5911.38 1508
5912.11 1548
5912.83 1413
5913.56 1417
5914.29 1504
5915.01 1517
5915.74 1614
5916.46 1509
5917.19 1573
5917.91 1694
5918.64 1666
5919.37 1558
5920.09 1576
5920.82 1594
5921.54 1654
5922.27 1782
5923.00 1684
5923.72 1713
5924.45 1697
5925.17 1717
5925.90 1811
5926.63 1926
5927.35 1862
5928.08 1682
5928.81 1950
5929.53 1917
5930.26 1880
5930.99 1798
5931.71 1816
5932.44 1946
5933.17 2005
5933.89 2030
5934.62 2144
5935.35 2125
5936.07 2039
5936.80 2142
5937.53 2200
5938.25 2311
5938.98 2323
5939.71 2410
5940.44 2423
5941.16 2400
5941.89 2508
5942.62 2729
5943.35 2560
5944.07 2490
5944.80 2488
5945.53 2586
5946.26 2570
5946.98 2741
5947.71 2710
5948.44 2643
5949.17 2833
5949.89 3139
5950.62 3356
5951.35 3247
5952.08 3335
5952.80 3386
5953.53 3380
5954.26 3573
5954.99 3561
5955.72 3506
5956.45 3533
5957.17 3569
5957.90 3472
5958.63 3427
5959.36 3321
5960.09 3457
5960.82 3659
5961.54 3547
5962.27 3854
5963.00 3785
5963.73 3747
5964.46 3987
5965.19 4047
5965.92 4238
5966.64 4788
5967.37 5072
5968.10 4984
5968.83 5166
5969.56 5188
5970.29 4970
5971.02 4906
5971.75 4687
5972.48 4703
5973.21 4459
5973.93 4407
5974.66 4508
5975.39 4429
5976.12 4508
5976.85 4478
5977.58 4612
5978.31 4716
5979.04 4756
5979.77 4785
5980.50 4876
5981.23 4973
5981.96 5147
5982.69 5096
5983.42 5021
5984.15 5395
5984.88 5239
5985.61 5370
5986.34 5547
5987.07 5465
5987.80 5568
5988.53 5578
5989.26 5364
5989.99 5359
5990.72 5631
5991.45 5697
5992.18 5581
5992.91 5516
5993.64 5579
5994.37 5653
5995.10 5872
5995.83 5905
5996.56 5907
5997.29 6062
5998.02 6288
5998.75 6133
5999.49 6565
6000.22 6428
6000.95 6434
6001.68 6182
6002.41 6138
6003.14 5964
6003.87 5925
6004.60 5984
6005.33 6004
6006.06 5915
6006.80 5790
6007.53 5933
6008.26 5876
6008.99 6147
6009.72 6797
6010.45 7843
6011.18 9042
6011.92 10838
6012.65 12279
6013.38 13768
6014.11 15727
6014.84 17101
6015.57 17825
6016.31 17859
6017.04 16870
6017.77 15707
6018.50 14635
6019.23 12836
6019.97 10941
6020.70 9550
6021.43 8257
6022.16 6892
6022.89 6054
6023.63 5331
6024.36 4885
6025.09 4702
6025.82 4515
6026.56 4314
6027.29 4148
6028.02 4035
6028.75 3948
6029.49 3762
6030.22 3943
6030.95 3966
6031.68 3741
6032.42 3525
6033.15 3743
6033.88 3536
6034.62 3585
6035.35 3275
6036.08 3325
6036.81 3437
6037.55 3391
6038.28 3461
6039.01 3445
6039.75 3436
6040.48 3638
6041.21 3667
6041.95 3623
6042.68 3829
6043.41 3756
6044.15 3919
6044.88 4039
6045.61 3959
6046.35 4038
6047.08 4187
6047.82 4122
6048.55 4151
6049.28 4459
6050.02 4560
6050.75 4844
6051.49 4965
6052.22 5370
6052.95 5840
6053.69 5812
6054.42 6077
6055.16 6126
6055.89 6144
6056.62 5732
6057.36 5377
6058.09 5192
6058.83 4906
6059.56 4624
6060.30 4537
6061.03 4515
6061.77 4501
6062.50 4280
6063.23 4240
6063.97 4106
6064.70 3948
6065.44 3961
6066.17 3927
6066.91 3987
6067.64 3870
6068.38 3818
6069.11 3667
6069.85 3701
6070.58 3588
6071.32 3546
6072.05 3588
6072.79 3595
6073.52 3396
6074.26 3338
6075.00 3447
6075.73 3360
6076.47 3152
6077.20 3179
6077.94 3284
6078.67 3250
6079.41 3132
6080.14 3133
6080.88 3052
6081.62 2850
6082.35 2896
6083.09 2711
6083.82 2812
6084.56 2788
6085.30 2813
6086.03 2853
6086.77 2750
6087.50 2845
6088.24 2770
6088.98 2768
6089.71 2950
6090.45 2983
6091.19 3013
6091.92 2978
6092.66 2947
6093.39 3002
6094.13 2945
6094.87 2791
6095.60 2904
6096.34 2792
6097.08 2640
6097.81 2477
6098.55 2498
6099.29 2451
6100.03 2450
6100.76 2430
6101.50 2541
6102.24 2529
6102.97 2315
6103.71 2336
6104.45 2390
6105.18 2511
6105.92 2364
6106.66 2289
6107.40 2358
6108.13 2357
6108.87 2144
6109.61 2228
6110.35 2344
6111.08 2278
6111.82 2356
6112.56 2350
6113.30 2452
6114.03 2319
6114.77 2424
6115.51 2397
6116.25 2394
6116.99 2242
6117.72 2394
6118.46 2367
6119.20 2469
6119.94 2464
6120.68 2463
6121.41 2496
6122.15 2293
6122.89 2402
6123.63 2438
6124.37 2359
6125.11 2595
6125.84 2581
6126.58 2595
6127.32 2630
6128.06 2595
6128.80 2612
6129.54 2631
6130.28 2826
6131.02 2642
6131.75 2571
6132.49 2651
6133.23 2658
6133.97 2799
6134.71 2843
6135.45 2649
6136.19 2660
6136.93 2736
6137.67 2628
6138.41 2847
6139.14 2876
6139.88 2940
6140.62 2796
6141.36 2852
6142.10 2834
6142.84 2958
6143.58 2858
6144.32 2810
6145.06 2895
6145.80 2758
6146.54 2693
6147.28 2852
6148.02 3018
6148.76 3044
6149.50 2915
6150.24 2894
6150.98 3063
6151.72 3035
6152.46 3119
6153.20 3213
6153.94 3160
6154.68 3291
6155.42 3200
6156.16 3234
6156.90 3304
6157.64 3146
6158.38 3249
6159.12 3410
6159.86 3270
6160.60 3438
6161.34 3436
6162.08 3557
6162.82 3633
6163.57 3674
6164.31 3851
6165.05 4264
6165.79 4327
6166.53 4553
6167.27 4662
6168.01 4879
6168.75 4881
6169.49 5051
6170.23 5217
6170.98 5221
6171.72 5003
6172.46 5046
6173.20 4880
6173.94 4668
6174.68 4749
6175.42 4688
6176.16 4457
6176.91 4429
6177.65 4456
6178.39 4388
6179.13 4335
6179.87 4251
6180.61 4392
6181.36 4387
6182.10 4503
6182.84 4571
6183.58 4668
6184.32 4758
6185.07 4868
6185.81 5072
6186.55 4789
6187.29 5023
6188.03 5084
6188.78 5253
6189.52 5192
6190.26 5199
6191.00 5399
6191.75 5430
6192.49 5486
6193.23 5719
6193.97 6047
6194.72 6212
6195.46 6158
6196.20 6148
6196.94 6196
6197.69 6181
6198.43 6263
6199.17 6280
6199.92 6246
6200.66 6251
6201.40 6141
6202.15 5840
6202.89 6073
6203.63 6338
6204.37 6848
6205.12 7463
6205.86 8729
6206.60 10189
6207.35 12799
6208.09 15825
6208.83 18777
6209.58 21582
6210.32 23724
6211.07 24341
6211.81 25032
6212.55 24066
6213.30 22760
6214.04 21064
6214.78 18692
6215.53 15371
6216.27 12593
6217.02 10444
6217.76 8506
6218.50 7222
6219.25 6273
6219.99 5442
6220.74 5045
6221.48 4638
6222.22 4646
6222.97 4592
6223.71 4560
6224.46 4390
6225.20 4414
6225.95 4209
6226.69 4128
6227.44 4020
6228.18 3911
6228.92 3799
6229.67 3553
6230.41 3157
6231.16 3216
6231.90 3249
6232.65 3011
6233.39 2917
6234.14 2788
6234.88 2844
6235.63 2909
6236.37 2988
6237.12 3294
6237.86 3366
6238.61 3242
6239.35 3277
6240.10 3514
6240.85 3547
6241.59 3693
6242.34 3719
6243.08 3636
6243.83 3503
6244.57 3470
6245.32 3628
6246.06 3560
6246.81 3728
6247.56 3792
6248.30 4012
6249.05 3924
6249.79 3980
6250.54 4041
6251.29 4062
6252.03 3943
6252.78 3722
6253.52 3600
6254.27 3586
6255.02 3588
6255.76 3557
6256.51 3387
6257.26 3192
6258.00 3322
6258.75 3306
6259.49 3195
6260.24 3301
6260.99 3195
6261.73 3128
6262.48 3250
6263.23 3163
6263.97 2979
6264.72 2999
6265.47 3015
6266.21 2963
6266.96 2921
6267.71 2949
6268.46 2958
6269.20 2884
6269.95 2845
6270.70 2785
6271.44 2721
6272.19 2932
6272.94 2833
6273.69 2889
6274.43 2883
6275.18 2844
6275.93 2729
6276.68 2808
6277.42 2820
6278.17 2685
6278.92 2712
6279.67 2731
6280.41 2809
6281.16 2834
6281.91 2733
6282.66 2737
6283.41 2654
6284.15 2468
6284.90 2574
6285.65 2469
6286.40 2432
6287.15 2412
6287.89 2233
6288.64 2455
6289.39 2364
6290.14 2159
6290.89 2060
6291.64 2022
6292.38 2234
6293.13 2058
6293.88 2096
6294.63 2073
6295.38 1986
6296.13 1944
6296.88 1969
6297.62 1900
6298.37 1992
6299.12 1939
6299.87 2015
6300.62 1949
6301.37 1900
6302.12 1837
6302.87 1881
6303.62 1845
6304.37 1827
6305.11 1865
6305.86 1940
6306.61 1786
6307.36 1807
6308.11 1848
6308.86 1855
6309.61 1828
6310.36 1875
6311.11 1788
6311.86 1839
6312.61 1851
6313.36 1869
6314.11 1910
6314.86 1873
6315.61 1869
6316.36 1894
6317.11 1900
6317.86 1855
6318.61 1899
6319.36 1819
6320.11 1790
6320.86 1862
6321.61 1773
6322.36 1776
6323.11 1780
6323.86 1750
6324.61 1687
6325.36 1651
6326.11 1761
6326.86 1810
6327.61 1679
6328.36 1662
6329.11 1576
6329.86 1574
6330.61 1563
6331.37 1625
6332.12 1609
6332.87 1540
6333.62 1591
6334.37 1553
6335.12 1630
6335.87 1695
6336.62 1603
6337.37 1636
6338.12 1602
6338.88 1624
6339.63 1702
6340.38 1693
6341.13 1786
6341.88 1761
6342.63 1670
6343.38 1735
6344.14 1752
6344.89 1688
6345.64 1573
6346.39 1637
6347.14 1653
6347.89 1715
6348.65 1700
6349.40 1696
6350.15 1730
6350.90 1723
6351.65 1879
6352.41 1893
6353.16 1944
6353.91 2003
6354.66 2050
6355.41 1913
6356.17 1926
6356.92 1993
6357.67 2008
6358.42 1839
6359.18 1759
6359.93 1623
6360.68 1614
6361.43 1567
6362.19 1658
6362.94 1575
6363.69 1585
6364.44 1583
6365.20 1538
6365.95 1624
6366.70 1535
6367.46 1513
6368.21 1593
6368.96 1489
6369.71 1577
6370.47 1559
6371.22 1535
6371.97 1562
6372.73 1603
6373.48 1623
6374.23 1530
6374.99 1480
6375.74 1443
6376.49 1534
6377.25 1503
6378.00 1504
6378.75 1507
6379.51 1556
6380.26 1654
6381.02 1529
6381.77 1535
6382.52 1558
6383.28 1577
6384.03 1631
6384.78 1682
6385.54 1679
6386.29 1509
6387.05 1505
6387.80 1563
6388.56 1535
6389.31 1519
6390.06 1576
6390.82 1601
6391.57 1556
6392.33 1476
6393.08 1402
6393.84 1408
6394.59 1513
6395.34 1494
6396.10 1460
6396.85 1550
6397.61 1473
6398.36 1537
6399.12 1506
6399.87 1407
6400.63 1427
6401.38 1493
6402.14 1493
6402.89 1464
6403.65 1522
6404.40 1544
6405.16 1411
6405.91 1637
6406.67 1525
6407.42 1479
6408.18 1491
6408.93 1563
6409.69 1660
6410.45 1633
6411.20 1565
6411.96 1592
6412.71 1591
6413.47 1553
6414.22 1541
6414.98 1621
6415.73 1660
6416.49 1691
6417.25 1609
6418.00 1651
6418.76 1664
6419.51 1542
6420.27 1582
6421.03 1512
6421.78 1529
6422.54 1642
6423.29 1569
6424.05 1497
6424.81 1583
6425.56 1616
6426.32 1626
6427.08 1628
6427.83 1646
6428.59 1706
6429.35 1587
6430.10 1591
6430.86 1625
6431.62 1627
6432.37 1539
6433.13 1491
6433.89 1653
6434.64 1650
6435.40 1607
6436.16 1721
6436.91 1654
6437.67 1631
6438.43 1679
6439.19 1776
6439.94 1722
6440.70 1655
6441.46 1776
6442.21 1757
6442.97 1689
6443.73 1731
6444.49 1810
6445.24 1812
6446.00 1935
6446.76 1835
6447.52 1808
6448.28 1973
6449.03 1986
6449.79 1887
6450.55 1864
6451.31 1963
6452.06 1960
6452.82 1907
6453.58 1950
6454.34 1965
6455.10 2011
6455.85 1993
6456.61 2037
6457.37 1977
6458.13 2078
6458.89 2119
6459.65 2248
6460.40 2257
6461.16 2188
6461.92 2262
6462.68 2254
6463.44 2306
6464.20 2402
6464.96 2354
6465.71 2448
6466.47 2524
6467.23 2591
6467.99 2444
6468.75 2464
6469.51 2587
6470.27 2551
6471.03 2457
6471.79 2548
6472.54 2567
6473.30 2588
6474.06 2745
6474.82 2764
6475.58 2769
6476.34 2893
6477.10 2907
6477.86 2856
6478.62 3117
6479.38 2936
6480.14 2929
6480.90 2967
6481.66 2912
6482.42 3008
6483.18 3023
6483.94 3045
6484.70 3214
6485.46 3151
6486.22 3238
6486.98 3401
6487.74 3324
6488.50 3603
6489.26 3564
6490.02 3614
6490.78 3714
6491.54 3753
6492.30 3660
6493.06 3789
6493.82 4013
6494.58 4315
6495.34 4675
6496.10 4765
6496.86 4674
6497.62 4663
6498.38 4958
6499.14 4733
6499.90 4675
6500.66 4641
6501.42 4757
6502.19 4707
6502.95 4656
6503.71 4635
6504.47 4595
6505.23 4747
6505.99 4901
6506.75 5113
6507.51 4941
6508.27 4874
6509.04 4980
6509.80 5160
6510.56 5299
6511.32 5553
6512.08 5495
6512.84 5156
6513.60 5392
6514.37 5548
6515.13 5454
6515.89 5433
6516.65 5493
6517.41 5540
6518.17 5706
6518.94 5739
6519.70 5678
6520.46 5900
6521.22 6163
6521.98 6523
6522.75 6508
6523.51 6660
6524.27 6832
6525.03 7372
6525.79 7742
6526.56 8015
6527.32 8477
6528.08 9046
6528.84 9501
6529.61 9707
6530.37 9926
6531.13 9914
6531.89 9818
6532.66 9792
6533.42 10321
6534.18 11635
6534.94 13064
6535.71 15643
6536.47 18372
6537.23 20745
6538.00 22408
6538.76 23231
6539.52 22889
6540.29 22088
6541.05 20210
6541.81 18043
6542.57 15841
6543.34 12976
6544.10 10775
6544.86 9116
6545.63 7402
6546.39 6543
6547.16 5875
6547.92 5359
6548.68 4848
6549.45 4754
6550.21 4473
6550.97 4423
6551.74 4418
6552.50 4423
6553.26 4128
6554.03 4124
6554.79 4065
6555.56 4069
6556.32 3819
6557.08 3743
6557.85 3712
6558.61 3557
6559.38 3604
6560.14 3616
6560.91 3696
6561.67 3691
6562.43 3910
6563.20 3981
6563.96 4110
6564.73 4219
6565.49 4337
6566.26 4448
6567.02 4519
6567.79 4563
6568.55 4655
6569.32 4653
6570.08 4636
6570.85 4452
6571.61 4648
6572.38 4725
6573.14 4550
6573.91 4957
6574.67 5338
6575.44 5486
6576.20 5744
6576.97 5649
6577.73 5875
6578.50 5703
6579.26 5668
6580.03 5573
6580.79 5427
6581.56 5172
6582.32 5012
6583.09 5209
6583.86 5014
6584.62 4975
6585.39 4805
6586.15 4878
6586.92 4872
6587.68 4908
6588.45 4944
6589.22 4846
6589.98 4870
6590.75 5017
6591.51 5027
6592.28 5189
6593.05 5475
6593.81 5651
6594.58 6050
6595.35 6199
6596.11 6195
6596.88 6447
6597.64 6300
6598.41 6134
6599.18 5880
6599.94 5557
6600.71 5575
6601.48 5274
6602.24 5014
6603.01 4755
6603.78 4521
6604.54 4387
6605.31 4412
6606.08 4413
6606.85 4605
6607.61 4809
6608.38 5019
6609.15 5209
6609.91 5355
6610.68 5555
6611.45 5385
6612.22 5058
6612.98 5171
6613.75 5085
6614.52 4763
6615.28 4506
6616.05 4359
6616.82 4167
6617.59 3937
6618.36 3678
6619.12 3486
6619.89 3289
6620.66 3193
6621.43 3209
6622.19 3155
6622.96 3074
6623.73 3027
6624.50 3106
6625.27 3264
6626.03 2965
6626.80 2977
6627.57 2921
6628.34 2867
6629.11 2884
6629.88 2704
6630.64 2845
6631.41 2914
6632.18 2961
6632.95 3206
6633.72 3449
6634.49 3618
6635.25 3736
6636.02 3921
6636.79 3971
6637.56 3847
6638.33 3826
6639.10 3666
6639.87 3405
6640.64 3295
6641.41 3200
6642.17 3020
6642.94 2942
6643.71 2907
6644.48 2639
6645.25 2641
6646.02 2692
6646.79 2555
6647.56 2657
6648.33 2698
6649.10 2729
6649.87 2830
6650.64 2782
6651.41 2764
6652.18 2611
6652.95 2783
6653.71 2579
6654.48 2660
6655.25 2624
6656.02 2620
6656.79 2839
6657.56 2904
6658.33 2943
6659.10 2844
6659.87 2746
6660.64 2756
6661.41 2617
6662.18 2572
6662.95 2501
6663.72 2511
6664.50 2527
6665.27 2688
6666.04 2608
6666.81 2524
6667.58 2560
6668.35 2600
6669.12 2741
6669.89 2678
6670.66 2607
6671.43 2513
6672.20 2748
6672.97 2600
6673.74 2559
6674.51 2677
6675.28 2494
6676.06 2469
6676.83 2533
6677.60 2594
6678.37 2514
6679.14 2477
6679.91 2605
6680.68 2593
6681.45 2626
6682.22 2753
6683.00 2916
6683.77 2782
6684.54 2857
6685.31 2963
6686.08 3150
6686.85 3112
6687.63 3182
6688.40 3047
6689.17 3027
6689.94 2871
6690.71 2758
6691.48 2619
6692.26 2432
6693.03 2368
6693.80 2367
6694.57 2284
6695.34 2271
6696.12 2276
6696.89 2298
6697.66 2229
6698.43 2067
6699.21 2281
6699.98 2128
6700.75 2057
6701.52 2074
6702.30 2264
6703.07 2236
6703.84 2147
6704.61 2146
6705.39 2061
6706.16 2131
6706.93 2235
6707.70 2082
6708.48 2068
6709.25 2160
6710.02 2178
6710.80 2090
6711.57 2254
6712.34 2234
6713.12 2149
6713.89 2066
6714.66 1926
6715.44 1976
6716.21 1975
6716.98 1933
6717.76 1931
6718.53 1989
6719.30 1957
6720.08 1834
6720.85 1891
6721.62 1928
6722.40 2016
6723.17 2023
6723.94 1952
6724.72 1979
6725.49 2096
6726.27 2050
6727.04 1905
6727.81 1936
6728.59 1842
6729.36 1850
6730.14 1910
6730.91 1972
6731.68 1994
6732.46 2098
6733.23 2044
6734.01 2077
6734.78 2101
6735.56 2111
6736.33 2092
6737.10 2089
6737.88 2056
6738.65 2068
6739.43 1985
6740.20 1948
6740.98 2055
6741.75 2027
6742.53 2069
6743.30 2137
6744.08 2071
6744.85 2061
6745.63 2054
6746.40 2167
6747.18 2113
6747.95 2018
6748.73 2159
6749.50 2199
6750.28 2321
6751.05 2366
6751.83 2656
6752.60 2799
6753.38 3222
6754.16 3149
6754.93 3201
6755.71 3105
6756.48 2923
6757.26 2790
6758.03 2586
6758.81 2481
6759.59 2466
6760.36 2164
6761.14 2171
6761.91 2192
6762.69 1996
6763.46 2105
6764.24 2013
6765.02 2031
6765.79 1860
6766.57 1984
6767.35 2013
6768.12 1979
6768.90 2054
6769.67 1987
6770.45 1883
6771.23 1830
6772.00 1827
6772.78 2035
6773.56 1937
6774.33 1840
6775.11 1814
6775.89 1875
6776.66 1742
6777.44 1785
6778.22 1652
6778.99 1702
6779.77 1727
6780.55 1797
6781.33 1843
6782.10 1866
6782.88 1746
6783.66 1762
6784.43 1682
6785.21 1666
6785.99 1853
6786.77 1875
6787.54 1756
6788.32 1687
6789.10 1577
6789.88 1733
6790.65 1709
6791.43 1575
6792.21 1670
6792.99 1668
6793.76 1650
6794.54 1633
6795.32 1604
6796.10 1559
6796.88 1604
6797.65 1616
6798.43 1614
6799.21 1599
6799.99 1661
6800.77 1583
6801.55 1538
6802.32 1614
6803.10 1592
6803.88 1581
6804.66 1666
6805.44 1694
6806.22 1691
6806.99 1636
6807.77 1637
6808.55 1608
6809.33 1626
6810.11 1712
6810.89 1668
6811.67 1521
6812.44 1517
6813.22 1583
6814.00 1581
6814.78 1568
6815.56 1722
6816.34 1700
6817.12 1610
6817.90 1685
6818.68 1661
6819.46 1571
6820.24 1566
6821.02 1599
6821.79 1577
6822.57 1597
6823.35 1621
6824.13 1689
6824.91 1559
6825.69 1610
6826.47 1603
6827.25 1686
6828.03 1487
6828.81 1572
6829.59 1482
6830.37 1590
6831.15 1602
6831.93 1539
6832.71 1587
6833.49 1588
6834.27 1559
6835.05 1639
6835.83 1661
6836.61 1669
6837.39 1604
6838.17 1639
6838.95 1715
6839.73 1759
6840.51 1613
6841.29 1679
6842.07 1677
6842.85 1675
6843.64 1541
6844.42 1578
6845.20 1691
6845.98 1708
6846.76 1789
6847.54 1769
6848.32 1893
6849.10 1980
6849.88 2364
6850.66 2719
6851.44 2890
6852.23 3132
6853.01 3273
6853.79 3537
6854.57 3366
6855.35 3140
6856.13 2819
6856.91 2684
6857.69 2489
6858.48 2300
6859.26 2195
6860.04 2007
6860.82 1989
6861.60 1889
6862.38 1726
6863.17 1840
6863.95 1905
6864.73 1949
6865.51 1978
6866.29 1958
6867.07 1952
6867.86 1972
6868.64 1960
6869.42 2035
6870.20 1897
6870.99 2010
6871.77 2189
6872.55 2092
6873.33 1881
6874.11 1830
6874.90 1907
6875.68 1900
6876.46 1853
6877.24 2011
6878.03 2071
6878.81 2047
6879.59 2155
6880.38 2241
6881.16 2350
6881.94 2428
6882.72 2480
6883.51 2359
6884.29 2319
6885.07 2564
6885.86 2698
6886.64 2964
6887.42 3155
6888.20 3595
6888.99 4030
6889.77 4120
6890.55 4052
6891.34 4080
6892.12 3956
6892.90 3669
6893.69 3227
6894.47 2976
6895.26 2803
6896.04 2617
6896.82 2631
6897.61 2539
6898.39 2566
6899.17 2492
6899.96 2583
6900.74 2546
6901.53 2497
6902.31 2495
6903.09 2604
6903.88 2634
6904.66 2695
6905.45 2522
6906.23 2625
6907.01 2606
6907.80 2821
6908.58 2560
6909.37 2605
6910.15 2692
6910.94 2671
6911.72 2610
6912.51 2663
6913.29 2425
6914.07 2481
6914.86 2510
6915.64 2518
6916.43 2462
6917.21 2480
6918.00 2630
6918.78 2753
6919.57 2562
6920.35 2531
6921.14 2526
6921.92 2538
6922.71 2534
6923.49 2637
6924.28 2605
6925.06 2652
6925.85 2634
6926.64 2782
6927.42 2666
6928.21 2796
6928.99 2743
6929.78 2843
6930.56 2959
6931.35 2906
6932.13 2844
6932.92 2923
6933.71 2849
6934.49 2836
6935.28 2891
6936.06 2983
6936.85 3158
6937.63 3070
6938.42 3105
6939.21 3119
6939.99 3250
6940.78 3575
6941.57 3704
6942.35 3921
6943.14 4192
6943.92 4216
6944.71 4514
6945.50 4582
6946.28 4944
6947.07 4971
6947.86 4925
6948.64 4829
6949.43 4817
6950.22 4593
6951.00 4562
6951.79 4324
6952.58 4193
6953.36 4160
6954.15 4068
6954.94 4064
6955.72 4176
6956.51 4076
6957.30 4098
6958.09 4065
6958.87 4018
6959.66 4210
6960.45 4229
6961.24 4242
6962.02 4245
6962.81 4140
6963.60 4237
6964.38 4403
6965.17 4474
6965.96 4680
6966.75 4655
6967.54 4795
6968.32 5185
6969.11 5301
6969.90 5669
6970.69 5876
6971.47 6028
6972.26 6652
6973.05 6751
6973.84 6523
6974.63 6379
6975.41 6652
6976.20 6632
6976.99 6546
6977.78 6384
6978.57 6419
6979.36 6356
6980.14 6485
6980.93 7099
6981.72 7710
6982.51 8647
6983.30 10264
6984.09 12584
6984.88 15417
6985.66 18930
6986.45 21310
6987.24 23177
6988.03 24361
6988.82 23933
6989.61 23283
6990.40 21813
6991.19 19582
6991.98 17065
6992.76 14266
6993.55 11771
6994.34 9510
6995.13 7727
6995.92 6698
6996.71 5969
6997.50 5155
6998.29 4852
6999.08 4530
6999.87 4232
7000.66 4210
7001.45 4062
7002.24 4045
7003.03 4129
7003.82 3871
7004.61 3672
7005.40 3533
7006.19 3504
7006.98 3313
7007.77 2975
7008.56 2876
7009.35 2789
7010.14 2853
7010.93 2823
7011.72 2826
7012.51 2937
7013.30 3183
7014.09 3336
7014.88 3281
7015.67 3548
7016.46 3666
7017.25 3539
7018.04 3411
7018.83 3419
7019.62 3275
7020.41 3165
7021.20 3207
7021.99 3312
7022.78 3299
7023.57 3393
7024.37 3510
7025.16 3761
7025.95 3877
7026.74 3797
7027.53 3730
7028.32 3563
7029.11 3494
7029.90 3440
7030.69 3306
7031.49 3121
7032.28 2972
7033.07 2894
7033.86 2728
7034.65 2745
7035.44 2742
7036.23 2764
7037.03 2716
7037.82 2742
7038.61 2837
7039.40 2848
7040.19 2754
7040.98 2693
7041.78 2801
7042.57 2970
7043.36 2974
7044.15 2875
7044.94 3143
7045.74 3073
7046.53 3230
7047.32 3141
7048.11 3085
7048.91 3356
7049.70 3426
7050.49 3565
7051.28 3814
7052.08 3847
7052.87 3779
7053.66 3598
7054.45 3502
7055.25 3399
7056.04 3266
7056.83 3117
7057.62 2821
7058.42 2893
7059.21 2950
7060.00 2872
7060.80 2782
7061.59 2902
7062.38 2858
7063.17 2783
7063.97 2690
7064.76 2617
7065.55 2833
7066.35 2719
7067.14 2691
7067.93 2587
7068.73 2560
7069.52 2501
7070.31 2383
7071.11 2308
7071.90 2122
7072.69 2139
7073.49 2130
7074.28 2120
7075.08 2081
7075.87 2049
7076.66 2049
7077.46 2037
7078.25 1970
7079.05 1845
7079.84 1892
7080.63 1843
7081.43 1846
7082.22 1891
7083.02 1786
7083.81 1736
7084.60 1863
7085.40 1815
7086.19 1740
7086.99 1767
7087.78 1699
7088.58 1749
7089.37 1809
7090.17 1739
7090.96 1769
7091.76 1826
7092.55 1816
7093.34 1770
7094.14 1791
7094.93 1750
7095.73 1846
7096.52 1689
7097.32 1681
7098.11 1636
7098.91 1629
7099.70 1635
7100.50 1614
7101.29 1546
7102.09 1580
7102.89 1553
7103.68 1451
7104.48 1435
7105.27 1426
7106.07 1351
7106.86 1451
7107.66 1493
7108.45 1488
7109.25 1469
7110.05 1441
7110.84 1361
7111.64 1285
7112.43 1311
7113.23 1293
7114.02 1318
7114.82 1419
7115.62 1390
7116.41 1377
7117.21 1386
7118.00 1441
7118.80 1333
7119.60 1412
7120.39 1452
7121.19 1408
7121.99 1380
7122.78 1338
7123.58 1319
7124.38 1273
7125.17 1266
7125.97 1237
7126.77 1239
7127.56 1268
7128.36 1417
7129.16 1398
7129.95 1368
7130.75 1509
7131.55 1455
7132.34 1452
7133.14 1414
7133.94 1364
7134.73 1325
7135.53 1426
7136.33 1342
7137.13 1375
7137.92 1227
7138.72 1287
7139.52 1363
7140.32 1243
7141.11 1202
7141.91 1304
7142.71 1182
7143.51 1118
7144.30 1115
7145.10 1144
7145.90 1208
7146.70 1113
7147.49 1161
7148.29 1110
7149.09 1131
7149.89 1154
7150.69 1140
7151.48 1073
7152.28 1063
7153.08 1058
7153.88 1184
7154.68 1172
7155.47 1115
7156.27 1174
7157.07 1227
7157.87 1274
7158.67 1253
7159.47 1236
7160.27 1139
7161.06 1191
7161.86 1207
7162.66 1101
7163.46 1113
7164.26 1202
7165.06 1073
7165.86 1060
7166.66 995
7167.45 1018
7168.25 1074
7169.05 1078
7169.85 1169
7170.65 1037
7171.45 1057
7172.25 1064
7173.05 1021
7173.85 1075
7174.65 1048
7175.45 1062
7176.25 978
7177.04 1016
7177.84 985
7178.64 1039
7179.44 926
7180.24 1031
7181.04 997
7181.84 991
7182.64 925
7183.44 1010
7184.24 1132
7185.04 1140
7185.84 1069
7186.64 1050
7187.44 1010
7188.24 1031
7189.04 1057
7189.84 999
7190.64 889
7191.44 1032
7192.24 1069
7193.04 882
7193.84 938
7194.64 916
7195.44 973
7196.25 907
7197.05 872
7197.85 902
7198.65 936
7199.45 991
7200.25 1030
7201.05 915
7201.85 869
7202.65 923
7203.45 904
7204.25 855
7205.05 928
7205.86 885
7206.66 893
7207.46 860
7208.26 961
7209.06 939
7209.86 843
7210.66 944
7211.46 1018
7212.27 993
7213.07 855
7213.87 956
7214.67 888
7215.47 925
7216.27 874
7217.07 898
7217.88 802
7218.68 903
7219.48 853
7220.28 890
7221.08 862
7221.89 863
7222.69 897
7223.49 887
7224.29 929
7225.09 864
7225.90 880
7226.70 894
7227.50 904
7228.30 874
7229.11 874
7229.91 874
7230.71 884
7231.51 883
7232.32 887
7233.12 872
7233.92 831
7234.72 866
7235.53 829
7236.33 841
7237.13 909
7237.93 932
7238.74 900
7239.54 1000
7240.34 962
7241.15 976
7241.95 943
7242.75 977
7243.56 938
7244.36 965
7245.16 1059
7245.97 1027
7246.77 953
7247.57 956
7248.38 987
7249.18 1068
7249.98 994
7250.79 1029
7251.59 962
7252.39 951
7253.20 921
7254.00 1021
7254.81 1068
7255.61 1015
7256.41 955
7257.22 946
7258.02 993
7258.82 1102
7259.63 1000
7260.43 1026
7261.24 1024
7262.04 1066
7262.85 1049
7263.65 1034
7264.45 1139
7265.26 1038
7266.06 1061
7266.87 1082
7267.67 1065
7268.48 1021
7269.28 1033
7270.09 1126
7270.89 1096
7271.70 1076
7272.50 1016
7273.30 1078
7274.11 1082
7274.91 1028
7275.72 1060
7276.52 1126
7277.33 1026
7278.13 953
7278.94 1038
7279.74 1138
7280.55 1088
7281.36 1129
7282.16 1176
7282.97 1221
7283.77 1383
7284.58 1405
7285.38 1706
7286.19 1765
7286.99 1704
7287.80 1643
7288.60 1627
7289.41 1479
7290.22 1463
7291.02 1361
7291.83 1271
7292.63 1286
7293.44 1234
7294.25 1064
7295.05 1142
7295.86 1060
7296.66 1106
7297.47 1101
7298.28 1043
7299.08 1080
7299.89 1121
7300.70 1093
7301.50 1136
7302.31 1126
7303.11 1069
7303.92 1150
7304.73 1167
7305.53 1157
7306.34 1068
7307.15 1093
7307.95 1178
7308.76 1161
7309.57 1185
7310.37 1226
7311.18 1202
7311.99 1257
7312.80 1272
7313.60 1228
7314.41 1254
7315.22 1227
7316.02 1310
7316.83 1377
7317.64 1380
7318.45 1535
7319.25 1656
7320.06 1909
7320.87 2020
7321.68 1987
7322.48 2098
7323.29 1849
7324.10 1588
7324.91 1514
7325.71 1406
7326.52 1389
7327.33 1420
7328.14 1296
7328.95 1277
7329.75 1323
7330.56 1219
7331.37 1209
7332.18 1189
7332.99 1232
7333.79 1294
7334.60 1239
7335.41 1278
7336.22 1224
7337.03 1120
7337.84 1116
7338.64 1032
7339.45 1193
7340.26 1123
7341.07 1194
7341.88 1170
7342.69 1117
7343.50 1019
7344.30 1092
7345.11 1121
7345.92 1046
7346.73 1059
7347.54 1040
7348.35 1053
7349.16 1019
7349.97 1022
7350.78 1040
7351.58 1002
7352.39 1053
7353.20 996
7354.01 999
7354.82 980
7355.63 916
7356.44 996
7357.25 1032
7358.06 1053
7358.87 1016
7359.68 1051
7360.49 1022
7361.30 995
7362.11 917
7362.92 954
7363.73 993
7364.54 963
7365.35 933
7366.16 924
7366.97 961
7367.78 940
7368.59 898
7369.40 881
7370.21 910
7371.02 962
7371.83 1020
7372.64 981
7373.45 873
7374.26 921
7375.07 948
7375.88 921
7376.69 922
7377.50 904
7378.31 943
7379.12 929
7379.93 963
7380.74 987
7381.55 1015
7382.37 955
7383.18 1003
7383.99 964
7384.80 992
7385.61 994
7386.42 997
7387.23 980
7388.04 1004
7388.85 902
7389.67 892
7390.48 930
7391.29 969
7392.10 907
7392.91 938
7393.72 903
7394.53 883
7395.35 886
7396.16 938
7396.97 903
7397.78 890
7398.59 922
7399.40 866
7400.22 779
7401.03 866
7401.84 902
7402.65 869
7403.46 932
7404.28 966
7405.09 936
7405.90 836
7406.71 866
7407.52 803
7408.34 858
7409.15 847
7409.96 851
7410.77 837
7411.59 870
7412.40 835
7413.21 843
7414.02 868
7414.84 918
7415.65 772
7416.46 780
7417.27 857
7418.09 874
7418.90 802
7419.71 807
7420.53 764
7421.34 861
7422.15 897
7422.97 907
7423.78 879
7424.59 875
7425.40 773
7426.22 794
7427.03 842
7427.84 910
7428.66 950
7429.47 869
7430.28 837
7431.10 798
7431.91 838
7432.73 959
7433.54 916
7434.35 972
7435.17 973
7435.98 935
7436.79 814
7437.61 775
7438.42 853
7439.24 809
7440.05 891
7440.86 877
7441.68 777
7442.49 797
7443.31 813
7444.12 880
7444.94 838
7445.75 807
7446.56 825
7447.38 821
7448.19 795
7449.01 848
7449.82 819
7450.64 762
7451.45 742
7452.27 791
7453.08 752
7453.90 763
7454.71 789
7455.52 816
7456.34 752
7457.15 697
7457.97 732
7458.78 796
7459.60 811
7460.42 793
7461.23 827
7462.05 792
7462.86 797
7463.68 815
7464.49 788
7465.31 819
7466.12 810
7466.94 735
7467.75 768
7468.57 804
7469.38 826
7470.20 808
7471.02 821
7471.83 800
7472.65 817
7473.46 785
7474.28 799
7475.10 871
7475.91 787
7476.73 767
7477.54 783
7478.36 758
7479.18 836
7479.99 743
7480.81 825
7481.62 743
7482.44 860
7483.26 815
7484.07 803
7484.89 815
7485.71 793
7486.52 859
7487.34 810
7488.16 799
7488.97 795
7489.79 819
7490.61 773
7491.42 737
7492.24 755
7493.06 727
7493.87 727
7494.69 787
7495.51 823
7496.33 750
7497.14 791
7497.96 724
7498.78 704
7499.59 675
7500.41 704
7501.23 725
7502.05 692
7502.86 779
7503.68 802
7504.50 804
7505.32 846
7506.13 844
7506.95 789
7507.77 771
7508.59 734
7509.40 740
7510.22 713
7511.04 701
7511.86 777
7512.68 742
7513.49 722
7514.31 781
7515.13 690
7515.95 727
7516.77 725
7517.59 735
7518.40 750
7519.22 663
7520.04 691
7520.86 800
7521.68 732
7522.50 734
7523.31 657
7524.13 761
7524.95 832
7525.77 745
7526.59 687
7527.41 750
7528.23 739
7529.05 765
7529.86 831
7530.68 751
7531.50 735
7532.32 746
7533.14 776
7533.96 766
7534.78 718
7535.60 720
7536.42 718
7537.24 676
7538.06 636
7538.88 684
7539.70 684
7540.51 754
7541.33 747
7542.15 669
7542.97 675
7543.79 662
7544.61 778
7545.43 719
7546.25 826
7547.07 755
7547.89 758
7548.71 845
7549.53 806
7550.35 822
7551.17 794
7551.99 701
7552.81 831
7553.63 701
7554.45 678
7555.27 728
7556.09 724
7556.91 752
7557.73 762
7558.56 710
7559.38 748
7560.20 767
7561.02 721
7561.84 789
7562.66 814
7563.48 768
7564.30 696
7565.12 689
7565.94 700
7566.76 705
7567.58 688
7568.40 723
7569.23 816
7570.05 796
7570.87 758
7571.69 688
7572.51 666
7573.33 708
7574.15 726
7574.97 718
7575.80 714
7576.62 718
7577.44 727
7578.26 720
7579.08 753
7579.90 745
7580.73 746
7581.55 803
7582.37 770
7583.19 819
7584.01 794
7584.83 787
7585.66 841
7586.48 823
7587.30 738
7588.12 744
7588.95 804
7589.77 737
7590.59 716
7591.41 809
7592.23 760
7593.06 775
7593.88 723
7594.70 695
7595.52 766
7596.35 845
7597.17 833
7597.99 784
7598.81 817
7599.64 872
7600.46 909
7601.28 823
7602.11 837
7602.93 829
7603.75 819
7604.57 943
7605.40 840
7606.22 816
7607.04 867
7607.87 939
7608.69 916
7609.51 861
7610.34 868
7611.16 906
7611.98 861
7612.81 844
7613.63 846
7614.45 855
7615.28 900
7616.10 918
7616.92 980
7617.75 992
7618.57 1010
7619.40 915
7620.22 992
7621.04 1029
7621.87 963
7622.69 946
7623.52 976
7624.34 981
7625.16 950
7625.99 912
7626.81 875
7627.64 932
7628.46 904
7629.28 882
7630.11 861
7630.93 925
7631.76 967
7632.58 958
7633.41 949
7634.23 919
7635.06 897
7635.88 850
7636.71 884
7637.53 855
7638.36 855
7639.18 821
7640.01 865
7640.83 809
7641.66 770
7642.48 768
7643.31 776
7644.13 736
7644.96 738
7645.78 807
7646.61 753
7647.43 773
7648.26 761
7649.08 786
7649.91 708
7650.73 747
7651.56 769
7652.38 721
7653.21 694
7654.04 747
7654.86 702
7655.69 779
7656.51 719
7657.34 736
7658.16 706
7658.99 739
7659.82 719
7660.64 738
7661.47 736
7662.29 774
7663.12 670
7663.95 722
7664.77 770
7665.60 785
7666.43 708
7667.25 637
7668.08 661
7668.91 714
7669.73 758
7670.56 729
7671.38 677
7672.21 730
7673.04 708
7673.87 671
7674.69 767
7675.52 736
7676.35 701
7677.17 671
7678.00 711
7678.83 709
7679.65 670
7680.48 726
7681.31 740
7682.13 641
7682.96 610
7683.79 682
7684.62 638
7685.44 641
7686.27 649
7687.10 668
7687.93 722
7688.75 674
7689.58 698
7690.41 683
7691.24 713
7692.06 689
7692.89 682
7693.72 655
7694.55 667
7695.38 679
7696.20 704
7697.03 646
7697.86 635
7698.69 687
7699.52 759
7700.34 763
7701.17 722
7702.00 713
7702.83 766
7703.66 753
7704.49 700
7705.31 655
7706.14 667
7706.97 643
7707.80 708
7708.63 703
7709.46 697
7710.29 700
7711.11 734
7711.94 710
7712.77 632
7713.60 615
7714.43 621
7715.26 669
7716.09 724
7716.92 673
7717.75 674
7718.58 731
7719.40 672
7720.23 700
7721.06 687
7721.89 627
7722.72 638
7723.55 691
7724.38 673
7725.21 646
7726.04 627
7726.87 762
7727.70 662
7728.53 646
7729.36 636
7730.19 729
7731.02 739
7731.85 679
7732.68 731
7733.51 700
7734.34 694
7735.17 657
7736.00 672
7736.83 684
7737.66 693
7738.49 663
7739.32 625
7740.15 586
7740.98 655
7741.81 702
7742.64 687
7743.47 675
7744.30 709
7745.13 661
7745.96 680
7746.79 707
7747.62 669
7748.45 760
7749.29 862
7750.12 914
7750.95 803
7751.78 776
7752.61 801
7753.44 789
7754.27 674
7755.10 711
7755.93 704
7756.76 693
7757.60 774
7758.43 684
7759.26 712
7760.09 751
7760.92 718
7761.75 728
7762.58 653
7763.42 641
7764.25 734
7765.08 662
7765.91 714
7766.74 636
7767.57 682
7768.41 707
7769.24 726
7770.07 707
7770.90 758
7771.73 748
7772.57 720
7773.40 718
7774.23 668
7775.06 714
7775.90 721
7776.73 749
7777.56 763
7778.39 772
7779.22 720
7780.06 677
7780.89 693
7781.72 675
7782.55 721
7783.39 765
7784.22 789
7785.05 646
7785.89 704
7786.72 653
7787.55 703
7788.38 722
7789.22 698
7790.05 702
7790.88 680
7791.72 803
7792.55 722
7793.38 689
7794.22 750
7795.05 707
7795.88 707
7796.72 756
7797.55 759
7798.38 756
7799.22 716
7800.05 689
7800.88 746
7801.72 814
7802.55 775
7803.38 802
7804.22 799
7805.05 752
7805.89 778
7806.72 734
7807.55 835
7808.39 817
7809.22 824
7810.06 808
7810.89 784
7811.72 823
7812.56 923
7813.39 929
7814.23 857
7815.06 889
7815.89 1083
7816.73 1111
7817.56 1069
7818.40 1025
7819.23 943
7820.07 994
7820.90 1022
7821.74 1038
7822.57 946
7823.41 950
7824.24 1064
7825.08 920
7825.91 977
7826.75 966
7827.58 1083
7828.42 1145
7829.25 1186
7830.09 1095
7830.92 1034
7831.76 1029
7832.59 908
7833.43 928
7834.26 1050
7835.10 1068
7835.93 1003
7836.77 970
7837.60 968
7838.44 989
7839.28 1022
7840.11 945
7840.95 902
7841.78 871
7842.62 926
7843.45 989
7844.29 915
7845.13 904
7845.96 888
7846.80 928
7847.63 922
7848.47 866
7849.31 838
7850.14 941
7850.98 937
7851.82 914
7852.65 877
7853.49 847
7854.32 893
7855.16 872
7856.00 886
7856.83 884
7857.67 870
7858.51 930
7859.34 983
7860.18 960
7861.02 1036
7861.85 1093
7862.69 1017
7863.53 944
7864.37 873
7865.20 894
7866.04 958
7866.88 851
7867.71 928
7868.55 852
7869.39 909
7870.23 924
7871.06 985
7871.90 875
7872.74 867
7873.57 927
7874.41 937
7875.25 864
7876.09 970
7876.93 1028
7877.76 1113
7878.60 1106
7879.44 1109
7880.28 1167
7881.11 1230
7881.95 1184
7882.79 1285
7883.63 1189
7884.47 1159
7885.30 1166
7886.14 1215
7886.98 1102
7887.82 1067
7888.66 962
7889.50 944
7890.33 1020
7891.17 1030
7892.01 961
7892.85 947
7893.69 954
7894.53 1001
7895.36 938
7896.20 946
7897.04 951
7897.88 975
7898.72 971
7899.56 933
7900.40 992
7901.24 962
7902.08 930
7902.91 817
7903.75 826
7904.59 884
7905.43 826
7906.27 767
7907.11 963
7907.95 846
7908.79 781
7909.63 840
7910.47 904
7911.31 808
7912.15 901
7912.99 813
7913.83 760
7914.67 747
7915.50 928
7916.34 871
7917.18 905
7918.02 943
7918.86 991
7919.70 979
7920.54 1036
7921.38 1016
7922.22 924
7923.06 1003
7923.90 964
7924.74 945
7925.58 828
7926.42 793
7927.27 780
7928.11 799
7928.95 750
7929.79 792
7930.63 816
7931.47 670
7932.31 768
7933.15 734
7933.99 750
7934.83 803
7935.67 786
7936.51 746
7937.35 753
7938.19 795
7939.03 742
7939.88 679
7940.72 717
7941.56 777
7942.40 711
7943.24 697
7944.08 762
7944.92 711
7945.76 707
7946.60 676
7947.45 678
7948.29 669
7949.13 657
7949.97 701
7950.81 798
7951.65 828
7952.50 745
7953.34 794
7954.18 776
7955.02 810
7955.86 837
7956.70 780
7957.55 791
7958.39 799
7959.23 764
7960.07 813
7960.91 783
7961.76 772
7962.60 788
7963.44 848
7964.28 869
7965.13 914
7965.97 820
7966.81 827
7967.65 858
7968.50 842
7969.34 1013
7970.18 867
7971.02 849
7971.87 836
7972.71 803
7973.55 823
7974.39 800
7975.24 789
7976.08 725
7976.92 742
7977.77 691
7978.61 660
7979.45 657
7980.30 678
7981.14 701
7981.98 659
7982.83 659
7983.67 688
7984.51 683
7985.36 741
7986.20 765
7987.04 738
7987.89 738
7988.73 712
7989.57 630
7990.42 733
7991.26 693
7992.10 702
7992.95 658
7993.79 635
7994.64 695
7995.48 695
7996.32 719
7997.17 688
7998.01 672
7998.86 616
7999.70 592
8000.54 586
8001.39 617
8002.23 655
8003.08 637
8003.92 678
8004.77 607
8005.61 584
8006.45 592
8007.30 595
8008.14 635
8008.99 586
8009.83 603
8010.68 689
8011.52 664
8012.37 657
8013.21 605
8014.06 582
8014.90 515
8015.75 562
8016.59 631
8017.44 555
8018.28 595
8019.13 588
8019.97 648
8020.82 596
8021.66 650
8022.51 622
8023.35 592
8024.20 556
8025.05 593
8025.89 604
8026.74 651
8027.58 652
8028.43 567
8029.27 589
8030.12 609
8030.96 623
8031.81 596
8032.66 586
8033.50 629
8034.35 690
8035.19 637
8036.04 676
8036.89 642
8037.73 673
8038.58 648
8039.43 596
8040.27 582
8041.12 659
8041.96 620
8042.81 598
8043.66 591
8044.50 502
8045.35 621
8046.20 622
8047.04 653
8047.89 628
8048.74 631
8049.58 637
8050.43 673
8051.28 698
8052.12 725
8052.97 622
8053.82 584
8054.67 629
8055.51 663
8056.36 632
8057.21 606
8058.05 595
8058.90 615
8059.75 612
8060.60 607
8061.44 575
8062.29 613
8063.14 634
8063.99 627
8064.83 637
8065.68 668
8066.53 627
8067.38 632
8068.22 667
8069.07 695
8069.92 591
8070.77 570
8071.62 618
8072.46 561
8073.31 643
8074.16 634
8075.01 574
8075.86 657
8076.71 713
8077.55 569
8078.40 614
8079.25 611
8080.10 593
8080.95 599
8081.80 621
8082.64 641
8083.49 586
8084.34 551
8085.19 552
8086.04 574
8086.89 598
8087.74 563
8088.58 537
8089.43 561
8090.28 587
8091.13 570
8091.98 539
8092.83 576
8093.68 558
8094.53 594
8095.38 645
8096.23 599
8097.08 561
8097.93 500
8098.77 585
8099.62 610
8100.47 542
8101.32 633
8102.17 576
8103.02 557
8103.87 559
8104.72 573
8105.57 580
8106.42 590
8107.27 561
8108.12 512
8108.97 661
8109.82 680
8110.67 587
8111.52 594
8112.37 581
8113.22 557
8114.07 632
8114.92 592
8115.77 624
8116.62 665
8117.47 659
8118.32 652
8119.17 665
8120.02 681
8120.87 642
8121.72 628
8122.58 592
8123.43 590
8124.28 579
8125.13 634
8125.98 632
8126.83 613
8127.68 663
8128.53 655
8129.38 650
8130.23 691
8131.08 604
8131.94 573
8132.79 649
8133.64 625
8134.49 617
8135.34 591
8136.19 659
8137.04 683
8137.89 636
8138.75 716
8139.60 674
8140.45 637
8141.30 593
8142.15 644
8143.00 624
8143.86 674
8144.71 681
8145.56 654
8146.41 674
8147.26 665
8148.12 648
8148.97 655
8149.82 685
8150.67 683
8151.52 720
8152.38 762
8153.23 789
8154.08 780
8154.93 818
8155.78 847
8156.64 876
8157.49 882
8158.34 847
8159.19 812
8160.05 776
8160.90 739
8161.75 759
8162.61 691
8163.46 702
8164.31 647
8165.16 726
8166.02 663
8166.87 701
8167.72 677
8168.58 616
8169.43 569
8170.28 620
8171.14 633
8171.99 637
8172.84 644
8173.70 651
8174.55 711
8175.40 620
8176.26 673
8177.11 647
8177.96 619
8178.82 607
8179.67 594
8180.52 556
8181.38 565
8182.23 645
8183.08 620
8183.94 556
8184.79 604
8185.65 616
8186.50 571
8187.35 596
8188.21 581
8189.06 558
8189.92 564
8190.77 583
8191.63 576
8192.48 631
8193.33 673
8194.19 605
8195.04 594
8195.90 612
8196.75 593
8197.61 577
8198.46 535
8199.32 544
8200.17 596
8201.02 531
8201.88 519
8202.73 507
8203.59 571
8204.44 571
8205.30 597
8206.15 567
8207.01 596
8207.86 582
8208.72 602
8209.57 574
8210.43 595
8211.29 614
8212.14 631
8213.00 555
8213.85 494
8214.71 527
8215.56 599
8216.42 621
8217.27 592
8218.13 601
8218.98 559
8219.84 546
8220.70 596
8221.55 587
8222.41 637
8223.26 587
8224.12 575
8224.98 650
8225.83 671
8226.69 645
8227.54 651
8228.40 618
8229.26 604
8230.11 629
8230.97 669
8231.83 643
8232.68 589
8233.54 601
8234.39 615
8235.25 588
8236.11 604
8236.96 615
8237.82 634
8238.68 658
8239.53 672
8240.39 652
8241.25 610
8242.11 617
8242.96 612
8243.82 544
8244.68 604
8245.53 580
8246.39 525
8247.25 533
8248.10 523
8248.96 593
8249.82 579
8250.68 617
8251.53 589
8252.39 570
8253.25 603
8254.11 630
8254.96 569
8255.82 590
8256.68 624
8257.54 609
8258.39 592
8259.25 580
8260.11 565
8260.97 633
8261.83 572
8262.68 547
8263.54 575
8264.40 531
8265.26 592
8266.12 538
8266.97 590
8267.83 611
8268.69 576
8269.55 607
8270.41 557
8271.27 596
8272.12 577
8272.98 545
8273.84 576
8274.70 623
8275.56 603
8276.42 603
8277.28 608
8278.13 602
8278.99 628
8279.85 651
8280.71 575
8281.57 585
8282.43 558
8283.29 474
8284.15 518
8285.01 577
8285.87 598
8286.72 520
8287.58 601
8288.44 601
8289.30 628
8290.16 585
8291.02 562
8291.88 629
8292.74 672
8293.60 684
8294.46 649
8295.32 664
8296.18 707
8297.04 689
8297.90 678
8298.76 646
8299.62 702
8300.48 711
8301.34 669
8302.20 619
8303.06 611
8303.92 619
8304.78 562
8305.64 645
8306.50 644
8307.36 599
8308.22 605
8309.08 643
8309.94 631
8310.80 643
8311.66 679
8312.52 633
8313.38 582
8314.24 570
8315.10 642
8315.96 657
8316.83 627
8317.69 653
8318.55 752
8319.41 674
8320.27 635
8321.13 651
8321.99 661
8322.85 630
8323.71 595
8324.57 558
8325.44 578
8326.30 628
8327.16 644
8328.02 630
8328.88 635
8329.74 582
8330.60 583
8331.47 594
8332.33 609
8333.19 572
8334.05 611
8334.91 556
8335.77 605
8336.64 629
8337.50 610
8338.36 694
8339.22 616
8340.08 633
8340.94 624
8341.81 644
8342.67 615
8343.53 603
8344.39 609
8345.26 612
8346.12 538
8346.98 626
8347.84 658
8348.71 611
8349.57 612
8350.43 635
8351.29 603
8352.16 598
8353.02 600
8353.88 607
8354.74 606
8355.61 625
8356.47 658
8357.33 644
8358.19 658
8359.06 673
8359.92 642
8360.78 596
8361.65 581
8362.51 611
8363.37 682
8364.24 701
8365.10 687
8365.96 626
8366.83 626
8367.69 617
8368.55 637
8369.42 643
8370.28 653
8371.14 654
8372.01 635
8372.87 619
8373.73 644
8374.60 633
8375.46 613
8376.33 646
8377.19 591
8378.05 586
8378.92 645
8379.78 768
8380.65 633
8381.51 629
8382.37 695
8383.24 663
8384.10 617
8384.97 664
8385.83 665
8386.70 674
8387.56 586
8388.42 638
8389.29 604
8390.15 652
8391.02 636
8391.88 649
8392.75 666
8393.61 705
8394.48 635
8395.34 633
8396.21 709
8397.07 679
8397.94 648
8398.80 661
8399.67 585
8400.53 564
8401.40 577
8402.26 667
8403.13 677
8403.99 658
8404.86 665
8405.72 707
8406.59 672
8407.45 704
8408.32 627
8409.19 627
8410.05 648
8410.92 717
8411.78 674
8412.65 649
8413.51 676
8414.38 665
8415.25 715
8416.11 752
8416.98 672
8417.84 662
8418.71 665
8419.58 631
8420.44 682
8421.31 660
8422.17 766
8423.04 763
8423.91 777
8424.77 803
8425.64 802
8426.51 740
8427.37 755
8428.24 798
8429.11 790
8429.97 728
8430.84 804
8431.71 879
8432.57 756
8433.44 803
8434.31 822
8435.17 789
8436.04 860
8436.91 832
8437.77 793
8438.64 875
8439.51 857
8440.38 925
8441.24 927
8442.11 867
8442.98 938
8443.84 1021
8444.71 1026
8445.58 1021
8446.45 932
8447.31 942
8448.18 973
8449.05 943
8449.92 991
8450.78 976
8451.65 1025
8452.52 1041
8453.39 1010
8454.26 940
8455.12 1003
8455.99 1085
8456.86 1161
8457.73 1176
8458.60 1119
8459.46 1221
8460.33 1124
8461.20 1130
8462.07 1131
8462.94 1060
8463.81 1074
8464.67 1100
8465.54 1150
8466.41 1092
8467.28 1098
8468.15 1171
8469.02 1392
8469.89 1529
8470.75 1829
8471.62 1952
8472.49 2226
8473.36 2270
8474.23 2231
8475.10 1994
8475.97 1885
8476.84 1670
8477.71 1506
8478.57 1381
8479.44 1137
8480.31 1010
8481.18 985
8482.05 903
8482.92 939
8483.79 909
8484.66 871
8485.53 869
8486.40 876
8487.27 852
8488.14 788
8489.01 835
8489.88 888
8490.75 832
8491.62 815
8492.49 777
8493.36 821
8494.23 758
8495.10 836
8495.97 862
8496.84 810
8497.71 785
8498.58 758
8499.45 797
8500.32 900
8501.19 889
8502.06 867
8502.93 827
8503.80 805
8504.67 855
8505.54 837
8506.41 802
8507.28 777
8508.15 912
8509.02 873
8509.89 936
8510.76 942
8511.63 963
8512.51 891
8513.38 899
8514.25 903
8515.12 799
8515.99 912
8516.86 933
8517.73 858
8518.60 840
8519.47 776
8520.35 802
8521.22 787
8522.09 806
8522.96 768
8523.83 750
8524.70 791
8525.57 888
8526.45 822
8527.32 836
8528.19 931
8529.06 859
8529.93 900
8530.80 868
8531.68 929
8532.55 919
8533.42 894
8534.29 910
8535.16 882
8536.04 897
8536.91 932
8537.78 975
8538.65 999
8539.52 915
8540.40 887
8541.27 833
8542.14 933
8543.01 941
8543.89 942
8544.76 906
8545.63 895
8546.50 924
8547.38 920
8548.25 963
8549.12 882
8549.99 955
8550.87 947
8551.74 963
8552.61 1027
8553.49 954
8554.36 994
8555.23 980
8556.11 1051
8556.98 1051
8557.85 1037
8558.73 971
8559.60 1014
8560.47 1003
8561.35 960
8562.22 1024
8563.09 899
8563.97 889
8564.84 918
8565.71 957
8566.59 935
8567.46 899
8568.33 878
8569.21 830
8570.08 822
8570.96 915
8571.83 876
8572.70 904
8573.58 924
8574.45 875
8575.33 866
8576.20 897
8577.07 810
8577.95 890
8578.82 859
8579.70 813
8580.57 907
8581.45 869
8582.32 873
8583.19 822
8584.07 831
8584.94 839
8585.82 938
8586.69 955
8587.57 965
8588.44 996
8589.32 907
8590.19 883
8591.07 898
8591.94 964
8592.82 908
8593.69 957
8594.57 967
8595.44 892
8596.32 908
8597.19 968
8598.07 925
8598.94 986
8599.82 1052
8600.69 1046
8601.57 1108
8602.44 1055
8603.32 1021
8604.20 1039
8605.07 957
8605.95 1108
8606.82 1085
8607.70 1139
8608.57 1075
8609.45 1051
8610.33 1118
8611.20 1167
8612.08 1135
8612.95 1202
8613.83 1171
8614.71 1141
8615.58 1180
8616.46 1139
8617.33 1254
8618.21 1169
8619.09 1164
8619.96 1221
8620.84 1251
8621.72 1170
8622.59 1240
8623.47 1213
8624.35 1200
8625.22 1267
8626.10 1346
8626.98 1353
8627.85 1350
8628.73 1347
8629.61 1352
8630.48 1453
8631.36 1464
8632.24 1446
8633.11 1495
8633.99 1537
8634.87 1617
8635.74 1624
8636.62 1512
8637.50 1659
8638.38 1688
8639.25 1586
8640.13 1591
8641.01 1667
8641.89 1656
8642.76 1633
8643.64 1622
8644.52 1662
8645.40 1704
8646.27 1805
8647.15 1823
8648.03 1869
8648.91 1918
8649.79 1914
8650.66 1851
8651.54 1802
8652.42 1895
8653.30 1935
8654.18 1910
8655.05 1925
8655.93 1895
8656.81 1828
8657.69 1977
8658.57 2011
8659.45 2082
8660.32 2021
8661.20 1990
8662.08 2051
8662.96 2070
8663.84 2138
8664.72 2124
8665.60 2100
8666.47 2075
8667.35 2023
8668.23 2099
8669.11 2165
8669.99 2257
8670.87 2326
8671.75 2470
8672.63 2829
8673.51 3262
8674.38 3640
8675.26 4147
8676.14 4632
8677.02 5089
8677.90 5171
8678.78 4996
8679.66 4548
8680.54 4416
8681.42 4027
8682.30 3499
8683.18 3282
8684.06 2842
8684.94 2501
8685.82 2548
8686.70 2424
8687.58 2368
8688.46 2386
8689.34 2489
8690.22 2698
8691.10 3072
8691.98 3464
8692.86 3863
8693.74 4438
8694.62 4822
8695.50 5033
8696.38 5177
8697.26 4765
8698.14 4406
8699.02 3975
8699.90 3390
8700.78 2861
8701.66 2639
8702.54 2245
8703.42 2083
8704.30 2024
8705.18 1813
8706.06 1652
8706.94 1634
8707.82 1608
8708.71 1502
8709.59 1545
8710.47 1565
8711.35 1444
8712.23 1536
8713.11 1605
8713.99 1500
8714.87 1461
8715.75 1452
8716.64 1396
8717.52 1352
8718.40 1415
8719.28 1401
8720.16 1321
8721.04 1429
8721.92 1454
8722.81 1372
8723.69 1345
8724.57 1431
8725.45 1322
8726.33 1271
8727.21 1448
8728.10 1356
8728.98 1303
8729.86 1264
8730.74 1368
8731.62 1453
8732.51 1445
8733.39 1481
8734.27 1487
8735.15 1439
8736.03 1372
8736.92 1336
8737.80 1421
8738.68 1316
8739.56 1383
8740.45 1413
8741.33 1365
8742.21 1229
8743.09 1309
8743.98 1284
8744.86 1318
8745.74 1330
8746.63 1297
8747.51 1306
8748.39 1312
8749.27 1323
8750.16 1344
8751.04 1229
8751.92 1291
8752.81 1312
8753.69 1257
8754.57 1357
8755.46 1443
8756.34 1296
8757.22 1286
8758.11 1348
8758.99 1343
8759.87 1354
8760.76 1336
8761.64 1391
8762.52 1439
8763.41 1247
8764.29 1328
8765.17 1301
8766.06 1344
8766.94 1263
8767.83 1274
8768.71 1336
8769.59 1317
8770.48 1250
8771.36 1309
8772.25 1283
8773.13 1286
8774.01 1321
8774.90 1342
8775.78 1225
8776.67 1167
8777.55 1175
8778.44 1268
8779.32 1127
8780.20 1043
8781.09 1112
8781.97 1203
8782.86 1047
8783.74 1070
8784.63 1040
8785.51 1093
8786.40 1130
8787.28 1098
8788.17 1065
8789.05 1023
8789.94 1051
8790.82 1010
8791.71 1039
8792.59 1010
8793.48 960
8794.36 1002
8795.25 985
8796.13 944
8797.02 924
8797.90 973
8798.79 968
8799.67 958
8800.56 954
8801.45 973
8802.33 892
8803.22 989
8804.10 942
8804.99 960
8805.87 949
8806.76 968
8807.65 948
8808.53 939
8809.42 969
8810.30 887
8811.19 923
8812.08 887
8812.96 881
8813.85 836
8814.73 813
8815.62 847
8816.51 887
8817.39 816
8818.28 868
8819.17 862
8820.05 848
8820.94 840
8821.83 900
8822.71 882
8823.60 909
8824.49 853
8825.37 899
8826.26 827
8827.15 797
8828.03 834
8828.92 865
8829.81 893
8830.69 851
8831.58 775
8832.47 844
8833.36 754
8834.24 739
8835.13 740
8836.02 821
8836.90 835
8837.79 801
8838.68 783
8839.57 766
8840.45 722
8841.34 752
8842.23 842
8843.12 729
8844.01 775
8844.89 799
8845.78 717
8846.67 748
8847.56 799
8848.44 736
8849.33 702
8850.22 627
8851.11 677
8852.00 693
8852.88 689
8853.77 708
8854.66 710
8855.55 695
8856.44 711
8857.33 647
8858.21 666
8859.10 633
8859.99 676
8860.88 684
8861.77 637
8862.66 730
8863.55 663
8864.43 629
8865.32 649
8866.21 619
8867.10 622
8867.99 632
8868.88 724
8869.77 685
8870.66 628
8871.55 617
8872.44 670
8873.32 675
8874.21 660
8875.10 666
8875.99 642
8876.88 602
8877.77 679
8878.66 624
8879.55 633
8880.44 646
8881.33 612
8882.22 595
8883.11 637
8884.00 675
8884.89 598
8885.78 573
8886.67 627
8887.56 594
8888.45 652
8889.34 665
8890.23 688
8891.12 648
8892.01 622
8892.90 576
8893.79 641
8894.68 649
8895.57 604
8896.46 618
8897.35 604
8898.24 605
8899.13 580
8900.02 562
8900.91 591
8901.80 593
8902.69 576
8903.58 597
8904.47 596
8905.36 593
8906.26 591
8907.15 591
8908.04 573
8908.93 567
8909.82 609
8910.71 563
8911.60 528
8912.49 547
8913.38 523
8914.28 603
8915.17 578
8916.06 531
8916.95 588
8917.84 581
8918.73 526
8919.62 609
8920.52 601
8921.41 606
8922.30 564
8923.19 552
8924.08 564
8924.97 543
8925.87 587
8926.76 566
8927.65 486
8928.54 512
8929.43 596
8930.33 602
8931.22 610
8932.11 533
8933.00 490
8933.89 550
8934.79 552
8935.68 529
8936.57 587
8937.46 556
8938.36 522
8939.25 536
8940.14 630
8941.03 564
8941.93 581
8942.82 590
8943.71 600
8944.60 500
8945.50 543
8946.39 504
8947.28 562
8948.18 572
8949.07 517
8949.96 532
8950.85 532
8951.75 548
8952.64 499
8953.53 551
8954.43 527
8955.32 512
8956.21 540
8957.11 496
8958.00 554
8958.89 571
8959.79 568
8960.68 616
8961.57 553
8962.47 553
8963.36 558
8964.26 527
8965.15 539
8966.04 547
8966.94 571
8967.83 537
8968.73 523
8969.62 541
8970.51 603
8971.41 564
8972.30 591
8973.20 584
8974.09 608
8974.98 493
8975.88 529
8976.77 533
8977.67 543
8978.56 506
8979.46 484
8980.35 545
8981.25 555
8982.14 590
8983.03 498
8983.93 510
8984.82 560
8985.72 538
8986.61 558
8987.51 514
8988.40 564
8989.30 561
8990.19 565
8991.09 495
8991.98 524
8992.88 561
8993.77 571
8994.67 529
8995.56 525
8996.46 577
8997.36 575
8998.25 568
8999.15 481
9000.04 563
9000.94 559
9001.83 508
9002.73 540
9003.62 531
9004.52 493
9005.42 480
9006.31 465
9007.21 547
9008.10 497
9009.00 482
9009.90 548
9010.79 550
9011.69 567
9012.58 540
9013.48 541
9014.38 555
9015.27 575
9016.17 504
9017.07 477
9017.96 481
9018.86 431
9019.76 498
9020.65 467
9021.55 499
9022.44 519
9023.34 487
9024.24 498
9025.14 470
9026.03 491
9026.93 466
9027.83 487
9028.72 539
9029.62 541
9030.52 527
9031.41 558
9032.31 497
9033.21 507
9034.11 440
9035.00 435
9035.90 506
9036.80 505
9037.69 509
9038.59 513
9039.49 533
9040.39 502
9041.28 530
9042.18 542
9043.08 511
9043.98 494
9044.88 543
9045.77 530
9046.67 551
9047.57 518
9048.47 523
9049.36 496
9050.26 507
9051.16 477
9052.06 501
9052.96 537
9053.86 522
9054.75 471
9055.65 552
9056.55 509
9057.45 511
9058.35 536
9059.25 532
9060.14 471
9061.04 515
9061.94 521
9062.84 544
9063.74 558
9064.64 541
9065.54 521
9066.44 554
9067.33 528
9068.23 495
9069.13 516
9070.03 529
9070.93 529
9071.83 508
9072.73 556
9073.63 598
9074.53 538
9075.43 483
9076.33 484
9077.22 574
9078.12 550
9079.02 467
9079.92 514
9080.82 536
9081.72 495
9082.62 551
9083.52 567
9084.42 574
9085.32 516
9086.22 460
9087.12 574
9088.02 517
9088.92 533
9089.82 509
9090.72 486
9091.62 536
9092.52 528
9093.42 542
9094.32 606
9095.22 547
9096.12 535
9097.02 508
9097.92 490
9098.82 507
9099.72 482
9100.62 501
9101.52 525
9102.43 538
9103.33 502
9104.23 518
9105.13 501
9106.03 507
9106.93 532
9107.83 595
9108.73 577
9109.63 542
9110.53 543
9111.43 505
9112.33 506
9113.24 507
9114.14 512
9115.04 479
9115.94 488
9116.84 471
9117.74 514
9118.64 533
9119.55 550
9120.45 535
9121.35 511
9122.25 499
9123.15 541
9124.05 463
9124.96 488
9125.86 494
9126.76 513
9127.66 495
9128.56 507
9129.46 483
9130.37 460
9131.27 479
9132.17 490
9133.07 559
9133.97 505
9134.88 461
9135.78 612
9136.68 517
9137.58 459
9138.49 486
9139.39 518
9140.29 471
9141.19 493
9142.10 488
9143.00 525
9143.90 607
9144.80 552
9145.71 507
9146.61 514
9147.51 531
9148.42 564
9149.32 562
9150.22 507
9151.12 489
9152.03 497
9152.93 553
9153.83 521
9154.74 500
9155.64 529
9156.54 553
9157.45 559
9158.35 523
9159.25 527
9160.16 599
9161.06 591
9161.96 526
9162.87 487
9163.77 481
9164.68 459
9165.58 477
9166.48 460
9167.39 546
9168.29 473
9169.19 475
9170.10 467
9171.00 438
9171.91 484
9172.81 504
9173.72 515
9174.62 466
9175.52 452
9176.43 461
9177.33 495
9178.24 573
9179.14 512
9180.05 529
9180.95 464
9181.85 487
9182.76 477
9183.66 480
9184.57 473
9185.47 495
9186.38 529
9187.28 496
9188.19 499
9189.09 509
9190.00 526
9190.90 532
9191.81 568
9192.71 563
9193.62 555
9194.52 525
9195.43 494
9196.33 541
9197.24 503
9198.14 565
9199.05 485
9199.96 505
9200.86 493
9201.77 552
9202.67 535
9203.58 540
9204.48 534
9205.39 473
9206.29 492
9207.20 597
9208.11 500
9209.01 476
9209.92 478
9210.82 447
9211.73 441
9212.64 444
9213.54 494
9214.45 473
9215.35 488
9216.26 498
9217.17 494
9218.07 466
9218.98 486
9219.89 463
9220.79 535
9221.70 542
9222.61 522
9223.51 516
9224.42 513
9225.33 513
9226.23 503
9227.14 582
9228.05 554
9228.95 543
9229.86 496
9230.77 461
9231.67 487
9232.58 478
9233.49 467
9234.40 475
9235.30 493
9236.21 518
9237.12 516
9238.02 498
9238.93 503
9239.84 515
9240.75 475
9241.65 521
9242.56 505
9243.47 526
9244.38 474
9245.28 421
9246.19 460
9247.10 494
9248.01 440
9248.92 516
9249.82 473
9250.73 511
9251.64 518
9252.55 488
9253.46 492
9254.36 447
9255.27 512
9256.18 510
9257.09 456
9258.00 525
9258.90 470
9259.81 456
9260.72 524
9261.63 516
9262.54 503
9263.45 495
9264.36 428
9265.26 483
9266.17 495
9267.08 497
9267.99 486
9268.90 502
9269.81 547
9270.72 463
9271.63 472
9272.54 510
9273.44 508
9274.35 467
9275.26 491
9276.17 536
9277.08 509
9277.99 463
9278.90 454
9279.81 428
9280.72 440
9281.63 484
9282.54 551
9283.45 479
9284.36 434
9285.27 489
9286.18 516
9287.09 492
9288.00 541
9288.91 532
9289.82 524
9290.73 556
9291.64 528
9292.55 478
9293.46 514
9294.37 506
9295.28 491
9296.19 542
9297.10 537
9298.01 527
9298.92 481
9299.83 464
9300.74 507
9301.65 483
9302.56 483
9303.47 537
9304.38 517
9305.29 518
9306.20 514
9307.11 469
9308.02 445
9308.93 535
9309.84 545
9310.75 502
9311.67 497
9312.58 545
9313.49 584
9314.40 587
9315.31 529
9316.22 579
9317.13 554
9318.04 530
9318.95 532
9319.87 501
9320.78 566
9321.69 563
9322.60 530
9323.51 541
9324.42 544
9325.34 486
9326.25 525
9327.16 494
9328.07 478
9328.98 496
9329.89 524
9330.81 536
9331.72 466
9332.63 464
9333.54 459
9334.45 462
9335.37 483
9336.28 506
9337.19 479
9338.10 497
9339.01 536
9339.93 517
9340.84 506
9341.75 508
9342.66 527
9343.58 488
9344.49 496
9345.40 536
9346.31 521
9347.23 524
9348.14 489
9349.05 544
9349.97 576
9350.88 471
9351.79 503
9352.70 543
9353.62 536
9354.53 526
9355.44 524
9356.36 481
9357.27 496
9358.18 507
9359.10 532
9360.01 497
9360.92 527
9361.84 512
9362.75 526
9363.66 577
9364.58 544
9365.49 564
9366.40 452
9367.32 509
9368.23 541
9369.15 538
9370.06 524
9370.97 525
9371.89 482
9372.80 504
9373.71 548
9374.63 517
9375.54 534
9376.46 520
9377.37 533
9378.29 542
9379.20 546
9380.11 609
9381.03 583
9381.94 576
9382.86 559
9383.77 537
9384.69 570
9385.60 584
9386.51 581
9387.43 511
9388.34 565
9389.26 562
9390.17 548
9391.09 539
9392.00 525
9392.92 512
9393.83 507
9394.75 544
9395.66 545
9396.58 584
9397.49 551
9398.41 625
9399.32 616
9400.24 615
9401.15 524
9402.07 508
9402.99 540
9403.90 602
9404.82 557
9405.73 533
9406.65 571
9407.56 537
9408.48 567
9409.39 529
9410.31 534
9411.23 526
9412.14 566
9413.06 581
9413.97 658
9414.89 618
9415.81 535
9416.72 515
9417.64 505
9418.55 603
9419.47 522
9420.39 584
9421.30 556
9422.22 579
9423.14 609
9424.05 651
9424.97 612
9425.89 634
9426.80 635
9427.72 591
9428.64 513
9429.55 528
9430.47 565
9431.39 560
9432.30 609
9433.22 589
9434.14 565
9435.05 590
9435.97 617
9436.89 625
9437.80 598
9438.72 558
9439.64 601
9440.56 660
9441.47 604
9442.39 597
9443.31 602
9444.23 617
9445.14 545
9446.06 640
9446.98 634
9447.90 642
9448.81 647
9449.73 633
9450.65 620
9451.57 641
9452.48 749
9453.40 708
9454.32 747
9455.24 817
9456.16 835
9457.07 789
9457.99 786
9458.91 732
9459.83 775
9460.75 790
9461.66 718
9462.58 690
9463.50 712
9464.42 718
9465.34 707
9466.26 675
9467.18 674
9468.09 644
9469.01 656
9469.93 611
9470.85 613
9471.77 671
9472.69 594
9473.61 613
9474.53 592
9475.44 608
9476.36 633
9477.28 706
9478.20 650
9479.12 632
9480.04 646
9480.96 629
9481.88 689
9482.80 678
9483.72 680
9484.64 761
9485.56 733
9486.47 731
9487.39 696
9488.31 638
9489.23 622
9490.15 723
9491.07 680
9491.99 652
9492.91 737
9493.83 743
9494.75 679
9495.67 663
9496.59 658
9497.51 673
9498.43 598
9499.35 645
9500.27 670
9501.19 709
9502.11 696
9503.03 699
9503.95 769
9504.87 644
9505.79 631
9506.71 722
9507.64 723
9508.56 749
9509.48 740
9510.40 701
9511.32 664
9512.24 649
9513.16 729
9514.08 656
9515.00 751
9515.92 739
9516.84 764
9517.76 724
9518.68 716
9519.61 688
9520.53 728
9521.45 716
9522.37 714
9523.29 720
9524.21 735
9525.13 710
9526.05 746
9526.98 763
9527.90 770
9528.82 811
9529.74 790
9530.66 813
9531.58 817
9532.51 783
9533.43 894
9534.35 890
9535.27 919
9536.19 964
9537.11 885
9538.04 875
9538.96 961
9539.88 961
9540.80 940
9541.73 925
9542.65 818
9543.57 745
9544.49 853
9545.41 792
9546.34 764
9547.26 829
9548.18 821
9549.10 834
9550.03 802
9550.95 827
9551.87 826
9552.79 745
9553.72 827
9554.64 811
9555.56 841
9556.49 808
9557.41 782
9558.33 847
9559.25 935
9560.18 894
9561.10 889
9562.02 926
9562.95 890
9563.87 890
9564.79 894
9565.72 894
9566.64 863
9567.56 855
9568.49 879
9569.41 933
9570.33 951
9571.26 861
9572.18 881
9573.11 971
9574.03 897
9574.95 870
9575.88 899
9576.80 834
9577.72 867
9578.65 873
9579.57 901
9580.50 915
9581.42 875
9582.34 865
9583.27 930
9584.19 911
9585.12 928
9586.04 995
9586.97 943
9587.89 944
9588.81 913
9589.74 997
9590.66 987
9591.59 1016
9592.51 976
9593.44 997
9594.36 1031
9595.29 1082
9596.21 1017
9597.14 1048
9598.06 1086
9598.99 1115
9599.91 1043
9600.84 1161
9601.76 1110
9602.69 1111
9603.61 1123
9604.54 1161
9605.46 1106
9606.39 1190
9607.31 1217
9608.24 1213
9609.16 1164
9610.09 1093
9611.01 1059
9611.94 1141
9612.87 1139
9613.79 1161
9614.72 1261
9615.64 1190
9616.57 1182
9617.49 1150
9618.42 1237
9619.35 1210
9620.27 1273
9621.20 1264
9622.12 1150
9623.05 1344
9623.98 1254
9624.90 1250
9625.83 1271
9626.76 1350
9627.68 1380
9628.61 1349
9629.53 1351
9630.46 1376
9631.39 1405
9632.31 1388
9633.24 1380
9634.17 1407
9635.09 1346
9636.02 1395
9636.95 1490
9637.87 1443
9638.80 1388
9639.73 1351
9640.65 1465
9641.58 1510
9642.51 1561
9643.44 1593
9644.36 1565
9645.29 1623
9646.22 1636
9647.14 1593
9648.07 1560
9649.00 1621
9649.93 1703
9650.85 1703
9651.78 1735
9652.71 1747
9653.64 1681
9654.56 1745
9655.49 1789
9656.42 1818
9657.35 1886
9658.27 1837
9659.20 1751
9660.13 1766
9661.06 1821
9661.99 1839
9662.91 1880
9663.84 1940
9664.77 1903
9665.70 1884
9666.63 1975
9667.56 1985
9668.48 1936
9669.41 1957
9670.34 1944
9671.27 1981
9672.20 2032
9673.13 2163
9674.05 2180
9674.98 2300
9675.91 2213
9676.84 2141
9677.77 2084
9678.70 2261
9679.63 2195
9680.56 2299
9681.48 2218
9682.41 2165
9683.34 2296
9684.27 2364
9685.20 2461
9686.13 2444
9687.06 2453
9687.99 2354
9688.92 2436
9689.85 2453
9690.78 2342
9691.71 2284
9692.63 2290
9693.56 2216
9694.49 2380
9695.42 2501
9696.35 2536
9697.28 2627
9698.21 2677
9699.14 2970
9700.07 3298
9701.00 3314
9701.93 3506
9702.86 3583
9703.79 3494
9704.72 3534
9705.65 3326
9706.58 3166
9707.51 2916
9708.44 2848
9709.37 2740
9710.30 2583
9711.23 2575
9712.16 2487
9713.09 2543
9714.02 2645
9714.95 2591
9715.89 2757
9716.82 2895
9717.75 2954
9718.68 2899
9719.61 2978
9720.54 2806
9721.47 2816
9722.40 2689
9723.33 2613
9724.26 2495
9725.19 2347
9726.12 2109
9727.06 2041
9727.99 1913
9728.92 1874
9729.85 1970
9730.78 2016
9731.71 2004
9732.64 2057
9733.57 2007
9734.51 2207
9735.44 2250
9736.37 2085
9737.30 2118
9738.23 2100
9739.16 2062
9740.10 1972
9741.03 1931
9741.96 1844
9742.89 1862
9743.82 1681
9744.75 1590
9745.69 1606
9746.62 1596
9747.55 1581
9748.48 1641
9749.41 1548
9750.35 1583
9751.28 1466
9752.21 1573
9753.14 1463
9754.08 1461
9755.01 1541
9755.94 1475
9756.87 1462
9757.81 1447
9758.74 1494
9759.67 1504
9760.60 1484
9761.54 1392
9762.47 1429
9763.40 1447
9764.34 1439
9765.27 1455
9766.20 1445
9767.13 1529
9768.07 1481
9769.00 1462
9769.93 1496
9770.87 1473
9771.80 1466
9772.73 1370
9773.67 1377
9774.60 1503
9775.53 1459
9776.47 1413
9777.40 1462
9778.33 1478
9779.27 1497
9780.20 1448
9781.14 1458
9782.07 1583
9783.00 1579
9783.94 1548
9784.87 1507
9785.80 1469
9786.74 1557
9787.67 1438
9788.61 1381
9789.54 1351
9790.47 1344
9791.41 1353
9792.34 1328
9793.28 1241
9794.21 1240
9795.15 1285
9796.08 1318
9797.01 1286
9797.95 1308
9798.88 1295
9799.82 1298
9800.75 1291
9801.69 1266
9802.62 1230
9803.56 1219
9804.49 1200
9805.43 1204
9806.36 1183
9807.30 1136
9808.23 1087
9809.17 1062
9810.10 1118
9811.04 1079
9811.97 1103
9812.91 1076
9813.84 1058
9814.78 1045
9815.71 1043
9816.65 1032
9817.58 1080
9818.52 1058
9819.46 1022
9820.39 1038
9821.33 1017
9822.26 956
9823.20 1012
9824.13 1003
9825.07 950
9826.00 918
9826.94 991
9827.88 1000
9828.81 1003
9829.75 1022
9830.68 1042
9831.62 955
9832.56 997
9833.49 978
9834.43 987
9835.37 967
9836.30 958
9837.24 892
9838.17 927
9839.11 945
9840.05 890
9840.98 903
9841.92 884
9842.86 932
9843.79 930
9844.73 893
9845.67 961
9846.60 904
9847.54 925
9848.48 995
9849.42 965
9850.35 953
9851.29 912
9852.23 881
9853.16 880
9854.10 914
9855.04 826
9855.98 835
9856.91 869
9857.85 871
9858.79 869
9859.72 906
9860.66 875
9861.60 976
9862.54 868
9863.47 873
9864.41 917
9865.35 833
9866.29 879
9867.23 843
9868.16 941
9869.10 914
9870.04 896
9870.98 866
9871.92 810
9872.85 817
9873.79 891
9874.73 814
9875.67 834
9876.61 790
9877.54 843
9878.48 846
9879.42 841
9880.36 826
9881.30 859
9882.24 876
9883.18 833
9884.11 811
9885.05 811
9885.99 727
9886.93 782
9887.87 858
9888.81 829
9889.75 801
9890.69 748
9891.62 822
9892.56 784
9893.50 810
9894.44 839
9895.38 779
9896.32 779
9897.26 730
9898.20 694
9899.14 746
9900.08 800
9901.02 770
9901.96 762
9902.90 710
9903.83 753
9904.77 766
9905.71 763
9906.65 758
9907.59 716
9908.53 680
9909.47 675
9910.41 710
9911.35 761
9912.29 778
9913.23 797
9914.17 779
9915.11 767
9916.05 796
9916.99 754
9917.93 758
9918.87 742
9919.81 700
9920.75 761
9921.69 793
9922.64 773
9923.58 718
9924.52 734
9925.46 826
9926.40 853
9927.34 968
9928.28 1059
9929.22 1077
9930.16 1087
9931.10 1240
9932.04 1184
9932.98 1126
9933.92 1062
9934.87 982
9935.81 955
9936.75 913
9937.69 844
9938.63 779
9939.57 765
9940.51 745
9941.45 808
9942.39 768
9943.34 692
9944.28 697
9945.22 662
9946.16 681
9947.10 661
9948.04 700
9948.99 704
9949.93 669
9950.87 738
9951.81 718
9952.75 686
9953.69 683
9954.64 693
9955.58 669
9956.52 721
9957.46 691
9958.41 712
9959.35 717
9960.29 738
9961.23 699
9962.17 710
9963.12 722
9964.06 639
9965.00 629
9965.94 666
9966.89 691
9967.83 697
9968.77 710
9969.71 744
9970.66 678
9971.60 674
9972.54 628
9973.49 644
9974.43 609
9975.37 693
9976.31 698
9977.26 654
9978.20 704
9979.14 685
9980.09 685
9981.03 664
9981.97 707
9982.92 714
9983.86 655
9984.80 649
9985.75 699
9986.69 630
9987.63 676
9988.58 676
9989.52 665
9990.46 649
9991.41 666
9992.35 641
9993.30 636
9994.24 689
9995.18 630
9996.13 641
9997.07 648
9998.02 638
9998.96 640
9999.90 626
10000.85 648
10001.79 665
10002.74 604
10003.68 664
10004.62 626
10005.57 595
10006.51 621
10007.46 615
10008.40 673
10009.35 703
10010.29 640
10011.24 677
10012.18 677
10013.13 636
10014.07 647
10015.01 529
10015.96 609
10016.90 634
10017.85 664
10018.79 595
10019.74 617
10020.68 656
10021.63 663
10022.58 641
10023.52 637
10024.47 651
10025.41 645
10026.36 592
10027.30 576
10028.25 658
10029.19 620
10030.14 653
10031.08 584
10032.03 634
10032.98 635
10033.92 574
10034.87 563
10035.81 657
10036.76 615
10037.70 596
10038.65 578
10039.60 568
10040.54 596
10041.49 603
10042.43 571
10043.38 547
10044.33 519
10045.27 573
10046.22 608
10047.17 571
10048.11 550
10049.06 537
10050.00 573
10050.95 546
10051.90 480
10052.84 556
10053.79 550
10054.74 598
10055.68 579
10056.63 543
10057.58 550
10058.52 514
10059.47 617
10060.42 648
10061.37 588
10062.31 543
10063.26 576
10064.21 562
10065.15 538
10066.10 525
10067.05 509
10068.00 528
10068.94 558
10069.89 529
10070.84 523
10071.79 526
10072.73 542
10073.68 481
10074.63 551
10075.58 574
10076.52 522
10077.47 533
10078.42 538
10079.37 561
10080.32 564
10081.26 524
10082.21 492
10083.16 505
10084.11 557
10085.06 494
10086.00 535
10086.95 530
10087.90 531
10088.85 553
10089.80 507
10090.75 529
10091.69 579
10092.64 546
10093.59 502
10094.54 540
10095.49 549
10096.44 482
10097.39 543
10098.33 534
10099.28 482
10100.23 484
10101.18 556
10102.13 523
10103.08 475
10104.03 465
10104.98 525
10105.93 529
10106.87 578
10107.82 559
10108.77 488
10109.72 509
10110.67 506
10111.62 515
10112.57 551
10113.52 569
10114.47 480
10115.42 489
10116.37 526
10117.32 528
10118.27 549
10119.22 514
10120.17 476
10121.12 566
10122.07 505
10123.02 521
10123.97 561
10124.92 589
10125.87 536
10126.82 500
10127.77 511
10128.72 558
10129.67 507
10130.62 523
10131.57 496
10132.52 508
10133.47 549
10134.42 486
10135.37 435
10136.32 476
10137.27 559
10138.22 577
10139.17 573
10140.12 552
10141.07 549
10142.02 571
10142.98 570
10143.93 558
10144.88 568
10145.83 552
10146.78 492
10147.73 505
10148.68 507
10149.63 527
10150.58 557
10151.54 537
10152.49 542
10153.44 583
10154.39 560
10155.34 555
10156.29 533
10157.24 523
10158.20 537
10159.15 567
10160.10 536
10161.05 508
10162.00 545
10162.95 569
10163.91 570
10164.86 528
10165.81 510
10166.76 468
10167.71 524
10168.67 583
10169.62 586
10170.57 593
10171.52 542
10172.47 551
10173.43 536
10174.38 582
10175.33 594
10176.28 594
10177.24 603
10178.19 622
10179.14 601
10180.09 588
10181.05 570
10182.00 563
10182.95 596
10183.90 625
10184.86 605
10185.81 577
10186.76 658
10187.72 565
10188.67 605
10189.62 607
10190.58 632
10191.53 608
10192.48 617
10193.43 600
10194.39 548
10195.34 562
10196.29 591
10197.25 545
10198.20 566
10199.16 598
10200.11 594
10201.06 623
10202.02 633
10202.97 589
10203.92 578
10204.88 682
10205.83 600
10206.78 649
10207.74 661
10208.69 668
10209.65 703
10210.60 708
10211.55 808
10212.51 728
10213.46 667
10214.42 576
10215.37 649
10216.33 609
10217.28 641
10218.23 631
10219.19 594
10220.14 613
10221.10 662
10222.05 639
10223.01 630
10223.96 639
10224.92 608
10225.87 596
10226.83 595
10227.78 531
10228.74 510
10229.69 559
10230.65 543
10231.60 571
10232.56 562
10233.51 565
10234.47 603
10235.42 637
10236.38 553
10237.33 574
10238.29 607
10239.24 607
10240.20 560
10241.15 559
10242.11 610
10243.06 660
10244.02 595
10244.98 589
10245.93 573
10246.89 546
10247.84 582
10248.80 509
10249.75 487
10250.71 528
10251.67 527
10252.62 539
10253.58 522
10254.53 500
10255.49 484
10256.45 524
10257.40 517
10258.36 516
10259.32 537
10260.27 544
10261.23 543
10262.18 480
10263.14 477
10264.10 505
10265.05 494
10266.01 523
10266.97 404
10267.92 439
10268.88 481
10269.84 465
10270.79 430
10271.75 476
10272.71 496
10273.67 523
10274.62 487
10275.58 468
10276.54 460
10277.49 435
10278.45 472
10279.41 456
10280.37 474
10281.32 500
10282.28 520
10283.24 512
10284.19 490
10285.15 528
10286.11 504
10287.07 504
10288.03 480
10288.98 526
10289.94 453
10290.90 415
10291.86 471
10292.81 484
10293.77 449
10294.73 499
10295.69 485
10296.65 457
10297.60 500
10298.56 544
10299.52 512
10300.48 490
10301.44 545
10302.40 511
10303.35 458
10304.31 459
10305.27 474
10306.23 485
10307.19 455
10308.15 471
10309.10 420
10310.06 486
10311.02 462
10311.98 488
10312.94 506
10313.90 505
10314.86 495
10315.82 487
10316.78 501
10317.73 452
10318.69 461
10319.65 467
10320.61 449
10321.57 458
10322.53 444
10323.49 466
10324.45 497
10325.41 503
10326.37 473
10327.33 454
10328.29 469
10329.25 449
10330.21 477
10331.17 520
10332.13 433
10333.09 476
10334.04 477
10335.00 485
10335.96 485
10336.92 441
10337.88 461
10338.84 458
10339.80 458
10340.76 419
10341.72 488
10342.68 485
10343.65 467
10344.61 491
10345.57 495
10346.53 551
10347.49 505
10348.45 498
10349.41 549
10350.37 474
10351.33 498
10352.29 489
10353.25 443
10354.21 515
10355.17 453
10356.13 448
10357.09 446
10358.05 445
10359.02 454
10359.98 413
10360.94 468
10361.90 497
10362.86 498
10363.82 486
10364.78 501
10365.74 491
10366.70 423
10367.67 469
10368.63 469
10369.59 448
10370.55 486
10371.51 528
10372.47 482
10373.43 485
10374.40 465
10375.36 452
10376.32 437
10377.28 409
10378.24 408
10379.21 431
10380.17 461
10381.13 471
10382.09 433
10383.05 452
10384.02 421
10384.98 420
10385.94 480
10386.90 432
10387.86 417
10388.83 438
10389.79 428
10390.75 417
10391.71 442
10392.68 407
10393.64 406
10394.60 406
10395.56 398
10396.53 473
10397.49 450
10398.45 451
10399.42 458
10400.38 466
10401.34 399
10402.30 432
10403.27 435
10404.23 449
10405.19 437
10406.16 407
10407.12 368
10408.08 410
10409.05 419
10410.01 437
10410.97 448
10411.94 396
10412.90 386
10413.86 415
10414.83 409
10415.79 411
10416.75 413
10417.72 434
10418.68 385
10419.65 408
10420.61 422
10421.57 441
10422.54 457
10423.50 496
10424.46 445
10425.43 394
10426.39 432
10427.36 444
10428.32 453
10429.29 428
10430.25 416
10431.21 375
10432.18 404
10433.14 409
10434.11 341
10435.07 420
10436.04 395
10437.00 403
10437.97 425
10438.93 415
10439.90 388
10440.86 378
10441.82 356
10442.79 339
10443.75 395
10444.72 414
10445.68 419
10446.65 404
10447.61 411
10448.58 409
10449.54 474
10450.51 380
10451.48 368
10452.44 423
10453.41 400
10454.37 350
10455.34 356
10456.30 400
10457.27 416
10458.23 412
10459.20 378
10460.16 380
10461.13 371
10462.10 399
10463.06 407
10464.03 396
10464.99 365
10465.96 362
10466.93 339
10467.89 385
10468.86 382
10469.82 381
10470.79 395
10471.76 397
10472.72 407
10473.69 359
10474.65 420
10475.62 407
10476.59 417
10477.55 448
10478.52 383
10479.49 358
10480.45 346
10481.42 365
10482.39 354
10483.35 404
10484.32 414
10485.29 398
10486.25 405
10487.22 394
10488.19 419
10489.15 321
10490.12 446
10491.09 371
10492.06 313
10493.02 330
10493.99 353
10494.96 436
10495.92 368
10496.89 420
10497.86 412
10498.83 418
10499.79 353
10500.76 348
10501.73 416
10502.70 408
10503.66 406
10504.63 371
10505.60 404
10506.57 390
10507.54 359
10508.50 372
10509.47 338
10510.44 369
10511.41 434
10512.38 439
10513.34 383
10514.31 404
10515.28 396
10516.25 369
10517.22 386
10518.19 396
10519.15 433
10520.12 377
10521.09 443
10522.06 403
10523.03 344
10524.00 404
10524.96 368
10525.93 365
10526.90 389
10527.87 373
10528.84 397
10529.81 386
10530.78 378
10531.75 413
10532.72 388
10533.68 361
10534.65 353
10535.62 378
10536.59 395
10537.56 400
10538.53 390
10539.50 391
10540.47 424
10541.44 429
10542.41 435
10543.38 464
10544.35 418
10545.32 394
10546.29 361
10547.26 420
10548.23 435
10549.20 398
10550.17 412
10551.13 412
10552.10 407
10553.07 435
10554.04 354
10555.01 356
10555.98 394
10556.96 352
10557.93 363
10558.90 422
10559.87 432
10560.84 434
10561.81 410
10562.78 406
10563.75 374
10564.72 479
10565.69 482
10566.66 477
10567.63 404
10568.60 378
10569.57 413
10570.54 427
10571.51 370
10572.48 378
10573.45 398
10574.42 370
10575.40 382
10576.37 368
10577.34 416
10578.31 395
10579.28 418
10580.25 406
10581.22 394
10582.19 436
10583.17 381
10584.14 432
10585.11 457
10586.08 459
10587.05 413
10588.02 402
10588.99 396
10589.97 406
10590.94 437
10591.91 413
10592.88 440
10593.85 451
10594.82 352
10595.80 396
10596.77 428
10597.74 424
10598.71 414
10599.68 409
10600.66 400
10601.63 431
10602.60 495
10603.57 407
10604.55 413
10605.52 448
10606.49 505
10607.46 462
10608.44 414
10609.41 433
10610.38 407
10611.35 392
10612.33 452
10613.30 446
10614.27 437
10615.24 428
10616.22 422
10617.19 415
10618.16 398
10619.14 403
10620.11 468
10621.08 495
10622.05 435
10623.03 414
10624.00 465
10624.97 441
10625.95 416
10626.92 431
10627.89 436
10628.87 446
10629.84 457
10630.81 432
10631.79 422
10632.76 442
10633.74 482
10634.71 455
10635.68 482
10636.66 448
10637.63 497
10638.60 485
10639.58 508
10640.55 612
10641.53 608
10642.50 511
10643.47 614
10644.45 675
10645.42 629
10646.40 588
10647.37 535
10648.35 539
10649.32 489
10650.29 448
10651.27 455
10652.24 477
10653.22 452
10654.19 397
10655.17 432
10656.14 395
10657.12 404
10658.09 399
10659.07 407
10660.04 408
10661.02 396
10661.99 390
10662.97 403
10663.94 388
10664.92 434
10665.89 385
10666.87 403
10667.84 426
10668.82 410
10669.79 397
10670.77 393
10671.74 408
10672.72 371
10673.69 381
10674.67 364
10675.65 445
10676.62 373
10677.60 430
10678.57 420
10679.55 426
10680.52 440
10681.50 404
10682.48 409
10683.45 371
10684.43 393
10685.40 443
10686.38 395
10687.36 421
10688.33 409
10689.31 412
10690.28 442
10691.26 432
10692.24 400
10693.21 397
10694.19 397
10695.17 409
10696.14 384
10697.12 358
10698.10 423
10699.07 424
10700.05 414
10701.03 406
10702.00 384
10702.98 368
10703.96 420
10704.93 384
10705.91 418
10706.89 439
10707.86 387
10708.84 436
10709.82 387
10710.80 421
10711.77 401
10712.75 377
10713.73 378
10714.70 396
10715.68 360
10716.66 357
10717.64 400
10718.61 418
10719.59 398
10720.57 371
10721.55 422
10722.53 443
10723.50 445
10724.48 430
10725.46 452
10726.44 407
10727.41 424
10728.39 432
10729.37 379
10730.35 411
10731.33 377
10732.31 383
10733.28 417
10734.26 377
10735.24 397
10736.22 436
10737.20 400
10738.17 479
10739.15 416
10740.13 421
10741.11 465
10742.09 455
10743.07 412
10744.05 434
10745.03 435
10746.00 378
10746.98 444
10747.96 460
10748.94 454
10749.92 430
10750.90 431
10751.88 420
10752.86 454
10753.84 417
10754.82 420
10755.79 436
10756.77 475
10757.75 406
10758.73 402
10759.71 422
10760.69 456
10761.67 416
10762.65 441
10763.63 507
10764.61 429
10765.59 411
10766.57 418
10767.55 434
10768.53 466
10769.51 427
10770.49 408
10771.47 426
10772.45 432
10773.43 403
10774.41 419
10775.39 432
10776.37 447
10777.35 472
10778.33 446
10779.31 445
10780.29 440
10781.27 467
10782.25 452
10783.23 445
10784.21 445
10785.19 483
10786.17 495
10787.15 457
10788.13 464
10789.12 485
10790.10 449
10791.08 442
10792.06 481
10793.04 515
10794.02 494
10795.00 453
10795.98 455
10796.96 451
10797.94 445
10798.93 469
10799.91 456
10800.89 493
10801.87 480
10802.85 525
10803.83 521
10804.81 485
10805.80 438
10806.78 470
10807.76 511
10808.74 480
10809.72 485
10810.70 509
10811.69 522
10812.67 490
10813.65 492
10814.63 476
10815.61 473
10816.59 472
10817.58 531
10818.56 448
10819.54 473
10820.52 520
10821.51 500
10822.49 467
10823.47 487
10824.45 465
10825.43 481
10826.42 491
10827.40 448
10828.38 457
10829.37 501
10830.35 538
10831.33 454
10832.31 488
10833.30 548
10834.28 499
10835.26 508
10836.24 521
10837.23 570
10838.21 503
10839.19 462
10840.18 486
10841.16 499
10842.14 478
10843.13 511
10844.11 526
10845.09 518
10846.08 508
10847.06 502
10848.04 532
10849.03 573
10850.01 521
10850.99 535
10851.98 501
10852.96 553
10853.94 524
10854.93 521
10855.91 508
10856.90 551
10857.88 582
10858.86 593
10859.85 598
10860.83 588
10861.82 560
10862.80 559
10863.78 605
10864.77 603
10865.75 590
10866.74 597
10867.72 621
10868.71 638
10869.69 564
10870.67 592
10871.66 590
10872.64 624
10873.63 562
10874.61 610
10875.60 591
10876.58 618
10877.57 611
10878.55 602
10879.54 592
10880.52 660
10881.51 641
10882.49 615
10883.48 585
10884.46 604
10885.45 677
10886.43 710
10887.42 660
10888.40 661
10889.39 656
10890.37 696
10891.36 710
10892.34 662
10893.33 725
10894.32 701
10895.30 678
10896.29 666
10897.27 688
10898.26 704
10899.24 706
10900.23 742
10901.22 746
10902.20 741
10903.19 701
10904.17 692
10905.16 769
10906.15 765
10907.13 750
10908.12 795
10909.10 724
10910.09 785
10911.08 842
10912.06 760
10913.05 794
10914.04 821
10915.02 859
10916.01 846
10917.00 804
10917.98 841
10918.97 852
10919.96 819
10920.94 849
10921.93 899
10922.92 895
10923.90 810
10924.89 812
10925.88 868
10926.86 849
10927.85 898
10928.84 906
10929.82 839
10930.81 859
10931.80 881
10932.79 945
10933.77 889
10934.76 880
10935.75 843
10936.74 847
10937.72 827
10938.71 860
10939.70 934
10940.69 914
10941.67 897
10942.66 966
10943.65 944
10944.64 999
10945.63 1046
10946.61 962
10947.60 987
10948.59 1028
10949.58 955
10950.57 1009
10951.55 1024
10952.54 1027
10953.53 1075
10954.52 1045
10955.51 1057
10956.49 1125
10957.48 1228
10958.47 1316
10959.46 1337
10960.45 1445
10961.44 1493
10962.43 1621
10963.41 1535
10964.40 1487
10965.39 1392
10966.38 1402
10967.37 1398
10968.36 1268
10969.35 1189
10970.34 1157
10971.33 1126
10972.31 1133
10973.30 1047
10974.29 1086
10975.28 1081
10976.27 1030
10977.26 998
10978.25 1053
10979.24 1061
10980.23 965
10981.22 1005
10982.21 1033
10983.20 1069
10984.19 1088
10985.18 1016
10986.17 1102
10987.16 1057
10988.15 1082
10989.14 1147
10990.13 1123
10991.12 1103
10992.11 1022
10993.10 1056
10994.09 1109
10995.08 1212
10996.07 1275
10997.06 1349
10998.05 1428
10999.04 1450
11000.03 1522
11001.02 1739
11002.01 1879
11003.00 1955
11003.99 1974
11004.98 1983
11005.97 1904
11006.96 1730
11007.95 1639
11008.94 1466
11009.93 1398
11010.92 1189
11011.91 1110
11012.91 1060
11013.90 1083
11014.89 966
11015.88 896
11016.87 983
11017.86 875
11018.85 934
11019.84 868
11020.83 954
11021.83 944
11022.82 830
11023.81 900
11024.80 894
11025.79 870
11026.78 802
11027.77 859
11028.77 811
11029.76 807
11030.75 785
11031.74 771
11032.73 799
11033.72 724
11034.72 796
11035.71 729
11036.70 769
11037.69 760
11038.68 786
11039.68 797
11040.67 765
11041.66 741
11042.65 765
11043.65 756
11044.64 740
11045.63 771
11046.62 678
11047.62 686
11048.61 739
11049.60 757
11050.59 723
11051.59 750
11052.58 715
11053.57 647
11054.56 629
11055.56 653
11056.55 658
11057.54 646
11058.54 628
11059.53 714
11060.52 717
11061.51 672
11062.51 696
11063.50 707
11064.49 716
11065.49 683
11066.48 700
11067.47 675
11068.47 645
11069.46 720
11070.45 725
11071.45 668
11072.44 725
11073.44 797
11074.43 776
11075.42 721
11076.42 682
11077.41 663
11078.40 662
11079.40 691
11080.39 708
11081.39 756
11082.38 707
11083.37 684
11084.37 644
11085.36 626
11086.36 710
11087.35 726
11088.35 666
11089.34 673
11090.33 663
11091.33 648
11092.32 637
11093.32 624
11094.31 625
11095.31 605
11096.30 605
11097.30 585
11098.29 584
11099.29 682
11100.28 668
11101.28 606
11102.27 602
11103.27 599
11104.26 617
11105.26 620
11106.25 580
11107.25 670
11108.24 631
11109.24 596
11110.23 612
11111.23 579
11112.22 554
11113.22 582
11114.21 528
11115.21 525
11116.20 558
11117.20 572
11118.20 519
11119.19 516
11120.19 533
11121.18 544
11122.18 553
11123.17 553
11124.17 527
11125.17 537
11126.16 501
11127.16 554
11128.15 556
11129.15 572
11130.15 526
11131.14 549
11132.14 559
11133.14 492
11134.13 509
11135.13 534
11136.13 549
11137.12 551
11138.12 529
11139.11 516
11140.11 581
11141.11 570
11142.10 556
11143.10 562
11144.10 527
11145.10 502
11146.09 532
11147.09 548
11148.09 508
11149.08 521
11150.08 562
11151.08 513
11152.07 511
11153.07 473
11154.07 505
11155.07 493
11156.06 501
11157.06 521
11158.06 546
11159.06 486
11160.05 482
11161.05 505
11162.05 462
11163.05 482
11164.04 478
11165.04 486
11166.04 477
11167.04 496
11168.04 535
11169.03 440
11170.03 488
11171.03 515
11172.03 520
11173.03 531
11174.02 500
11175.02 509
11176.02 516
11177.02 502
11178.02 496
11179.02 470
11180.01 485
11181.01 529
11182.01 492
11183.01 464
11184.01 459
11185.01 533
11186.00 543
11187.00 505
11188.00 517
11189.00 504
11190.00 505
11191.00 534
11192.00 496
11193.00 481
11194.00 491
11195.00 453
11195.99 481
11196.99 534
11197.99 480
11198.99 530
11199.99 486
11200.99 448
11201.99 510
11202.99 492
11203.99 504
11204.99 456
11205.99 503
11206.99 464
11207.99 432
11208.99 460
11209.99 461
11210.99 496
11211.99 483
11212.99 507
11213.99 492
11214.99 452
11215.99 458
11216.99 486
11217.99 484
11218.99 421
11219.99 445
11220.99 460
11221.99 430
11222.99 448
11223.99 479
11224.99 500
11225.99 458
11226.99 453
11227.99 461
11228.99 458
11229.99 458
11230.99 437
11231.99 435
11232.99 422
11233.99 420
11235.00 493
11236.00 465
11237.00 420
11238.00 430
11239.00 421
11240.00 448
11241.00 452
11242.00 483
11243.00 502
11244.01 412
11245.01 447
11246.01 423
11247.01 432
11248.01 420
11249.01 448
11250.01 465
11251.02 463
11252.02 489
11253.02 440
11254.02 450
11255.02 446
11256.02 490
11257.03 469
11258.03 457
11259.03 458
11260.03 444
11261.03 433
11262.04 441
11263.04 441
11264.04 391
11265.04 409
11266.05 471
11267.05 489
11268.05 479
11269.05 442
11270.05 421
11271.06 440
11272.06 455
11273.06 498
11274.07 434
11275.07 463
11276.07 461
11277.07 476
11278.08 496
11279.08 481
11280.08 442
11281.08 446
11282.09 434
11283.09 431
11284.09 406
11285.10 449
11286.10 449
11287.10 405
11288.11 451
11289.11 470
11290.11 456
11291.12 464
11292.12 454
11293.12 454
11294.13 484
11295.13 450
11296.13 450
11297.14 466
11298.14 492
11299.15 509
11300.15 499
11301.15 477
11302.16 505
11303.16 447
11304.16 404
11305.17 438
11306.17 468
11307.18 466
11308.18 454
11309.19 495
11310.19 516
11311.19 479
11312.20 499
11313.20 497
11314.21 545
11315.21 597
11316.22 604
11317.22 570
11318.23 633
11319.23 618
11320.23 574
11321.24 520
11322.24 539
11323.25 526
11324.25 559
11325.26 499
11326.26 402
11327.27 441
11328.27 465
11329.28 425
11330.28 421
11331.29 438
11332.29 468
11333.30 426
11334.30 468
11335.31 446
11336.32 402
11337.32 421
11338.33 409
11339.33 438
11340.34 414
11341.34 375
11342.35 391
11343.35 388
11344.36 357
11345.37 389
11346.37 402
11347.38 357
11348.38 383
11349.39 400
11350.40 419
11351.40 441
11352.41 382
11353.41 402
11354.42 383
11355.43 385
11356.43 438
11357.44 398
11358.45 416
11359.45 412
11360.46 376
11361.46 359
11362.47 380
11363.48 388
11364.48 396
11365.49 403
11366.50 363
11367.51 337
11368.51 397
11369.52 399
11370.53 411
11371.53 422
11372.54 412
11373.55 447
11374.55 446
11375.56 454
11376.57 413
11377.58 405
11378.58 441
11379.59 384
11380.60 423
11381.60 432
11382.61 450
11383.62 395
11384.63 420
11385.63 409
11386.64 378
11387.65 387
11388.66 390
11389.67 446
11390.67 405
11391.68 401
11392.69 391
11393.70 422
11394.71 449
11395.71 430
11396.72 409
11397.73 400
11398.74 439
11399.75 458
11400.75 434
11401.76 419
11402.77 417
11403.78 413
11404.79 428
11405.80 397
11406.80 422
11407.81 444
11408.82 394
11409.83 421
11410.84 411
11411.85 428
11412.86 439
11413.87 394
11414.87 394
11415.88 356
11416.89 387
11417.90 409
11418.91 378
11419.92 410
11420.93 399
11421.94 366
11422.95 352
11423.96 401
11424.97 376
11425.98 385
11426.98 391
11427.99 387
11429.00 357
11430.01 380
11431.02 431
11432.03 392
11433.04 418
11434.05 426
11435.06 455
11436.07 415
11437.08 428
11438.09 380
11439.10 416
11440.11 443
11441.12 459
11442.13 420
11443.14 374
11444.15 435
11445.16 393
11446.17 400
11447.18 396
11448.19 371
11449.20 413
11450.21 390
11451.22 362
11452.23 357
11453.25 409
11454.26 424
11455.27 440
11456.28 463
11457.29 410
11458.30 388
11459.31 417
11460.32 406
11461.33 389
11462.34 368
11463.35 428
11464.36 436
11465.38 422
11466.39 396
11467.40 344
11468.41 371
11469.42 391
11470.43 442
11471.44 433
11472.46 394
11473.47 416
11474.48 381
11475.49 377
11476.50 355
11477.51 351
11478.52 419
11479.54 411
11480.55 369
11481.56 450
11482.57 399
11483.58 405
11484.60 393
11485.61 422
11486.62 387
11487.63 385
11488.64 359
11489.66 350
11490.67 370
11491.68 366
11492.69 392
11493.71 399
11494.72 404
11495.73 395
11496.74 425
11497.76 397
11498.77 374
11499.78 386
11500.79 408
11501.81 381
11502.82 406
11503.83 402
11504.84 397
11505.86 387
11506.87 416
11507.88 434
11508.90 400
11509.91 353
11510.92 448
11511.94 420
11512.95 393
11513.96 411
11514.98 409
11515.99 396
11517.00 424
11518.02 406
11519.03 399
11520.04 413
11521.06 428
11522.07 399
11523.08 412
11524.10 363
11525.11 383
11526.13 381
11527.14 443
11528.15 369
11529.17 387
11530.18 418
11531.20 411
11532.21 448
11533.22 412
11534.24 382
11535.25 374
11536.27 382
11537.28 407
11538.29 376
11539.31 362
11540.32 442
11541.34 410
11542.35 380
11543.37 425
11544.38 435
11545.40 436
11546.41 438
11547.43 414
11548.44 446
11549.46 393
11550.47 405
11551.49 391
11552.50 409
11553.52 411
11554.53 415
11555.55 439
11556.56 432
11557.58 407
11558.59 439
11559.61 438
11560.62 463
11561.64 480
11562.65 436
11563.67 453
11564.68 406
11565.70 427
11566.71 436
11567.73 448
11568.75 404
11569.76 435
11570.78 450
11571.79 449
11572.81 505
11573.83 463
11574.84 460
11575.86 435
11576.87 466
11577.89 473
11578.91 492
11579.92 456
11580.94 442
11581.95 431
11582.97 464
11583.99 473
11585.00 452
11586.02 529
11587.04 482
11588.05 495
11589.07 525
11590.09 492
11591.10 502
11592.12 464
11593.14 480
11594.15 497
11595.17 538
11596.19 534
11597.20 546
11598.22 537
11599.24 554
11600.25 543
11601.27 585
11602.29 633
11603.31 686
11604.32 732
11605.34 757
11606.36 855
11607.38 892
11608.39 868
11609.41 797
11610.43 772
11611.45 772
11612.46 672
11613.48 538
11614.50 592
11615.52 547
11616.53 511
11617.55 507
11618.57 505
11619.59 487
11620.61 469
11621.62 494
11622.64 494
11623.66 437
11624.68 430
11625.70 455
11626.71 450
11627.73 433
11628.75 441
11629.77 386
11630.79 391
11631.81 422
11632.82 415
11633.84 455
11634.86 469
11635.88 443
11636.90 407
11637.92 398
11638.94 391
11639.96 422
11640.97 459
11641.99 407
11643.01 439
11644.03 422
11645.05 418
11646.07 407
11647.09 413
11648.11 390
11649.13 431
11650.15 441
11651.17 461
11652.18 435
11653.20 390
11654.22 417
11655.24 407
11656.26 426
11657.28 371
11658.30 355
11659.32 408
11660.34 391
11661.36 369
11662.38 387
11663.40 381
11664.42 413
11665.44 396
11666.46 404
11667.48 464
11668.50 424
11669.52 434
11670.54 477
11671.56 415
11672.58 402
11673.60 457
11674.62 434
11675.64 397
11676.66 441
11677.68 437
11678.70 480
11679.72 365
11680.74 421
11681.77 496
11682.79 443
11683.81 490
11684.83 456
11685.85 454
11686.87 453
11687.89 475
11688.91 458
11689.93 417
11690.95 435
11691.97 449
11693.00 487
11694.02 431
11695.04 457
11696.06 459
11697.08 476
11698.10 444
11699.12 401
11700.14 414
11701.17 421
11702.19 433
11703.21 471
11704.23 412
11705.25 401
11706.27 433
11707.30 408
11708.32 386
11709.34 409
11710.36 410
11711.38 423
11712.41 437
11713.43 402
11714.45 440
11715.47 451
11716.49 421
11717.52 424
11718.54 459
11719.56 420
11720.58 433
11721.61 434
11722.63 454
11723.65 399
11724.67 410
11725.70 414
11726.72 435
11727.74 394
11728.76 398
11729.79 410
11730.81 462
11731.83 427
11732.86 422
11733.88 415
11734.90 439
11735.92 411
11736.95 449
11737.97 424
11738.99 418
11740.02 422
11741.04 422
11742.06 398
11743.09 409
11744.11 388
11745.13 401
11746.16 400
11747.18 383
11748.20 417
11749.23 432
11750.25 420
11751.27 401
11752.30 439
11753.32 453
11754.35 424
11755.37 427
11756.39 391
11757.42 417
11758.44 433
11759.47 418
11760.49 454
11761.51 433
11762.54 420
11763.56 396
11764.59 444
11765.61 435
11766.64 409
11767.66 426
11768.68 452
11769.71 384
11770.73 429
11771.76 438
11772.78 388
11773.81 439
11774.83 436
11775.86 496
11776.88 412
11777.91 437
11778.93 413
11779.96 437
11780.98 469
11782.01 442
11783.03 430
11784.06 452
11785.08 496
11786.11 503
11787.13 493
11788.16 456
11789.18 492
11790.21 488
11791.23 432
11792.26 433
11793.28 474
11794.31 510
11795.34 504
11796.36 485
11797.39 473
11798.41 446
11799.44 490
11800.46 437
11801.49 466
11802.52 460
11803.54 486
11804.57 434
11805.59 499
11806.62 459
11807.65 494
11808.67 519
11809.70 462
11810.73 465
11811.75 477
11812.78 463
11813.80 437
11814.83 508
11815.86 474
11816.88 465
11817.91 479
11818.94 545
11819.96 477
11820.99 474
11822.02 493
11823.04 499
11824.07 543
11825.10 516
11826.13 507
11827.15 474
11828.18 485
11829.21 521
11830.23 499
11831.26 506
11832.29 495
11833.32 471
11834.34 538
11835.37 536
11836.40 530
11837.42 531
11838.45 552
11839.48 555
11840.51 586
11841.54 527
11842.56 499
11843.59 531
11844.62 546
11845.65 572
11846.67 530
11847.70 528
11848.73 533
11849.76 560
11850.79 601
11851.81 610
11852.84 574
11853.87 544
11854.90 567
11855.93 631
11856.95 580
11857.98 550
11859.01 586
11860.04 651
11861.07 662
11862.10 626
11863.13 614
11864.15 562
11865.18 631
11866.21 619
11867.24 588
11868.27 575
11869.30 612
11870.33 665
11871.36 653
11872.38 608
11873.41 660
11874.44 640
11875.47 610
11876.50 636
11877.53 652
11878.56 673
11879.59 657
11880.62 665
11881.65 691
11882.68 691
11883.71 699
11884.74 720
11885.77 692
11886.80 679
11887.82 747
11888.85 734
11889.88 702
11890.91 741
11891.94 772
11892.97 783
11894.00 736
11895.03 749
11896.06 741
11897.09 748
11898.12 743
11899.15 833
11900.18 929
11901.21 903
11902.24 926
11903.27 974
11904.31 989
11905.34 1022
11906.37 1068
11907.40 981
11908.43 936
11909.46 937
11910.49 955
11911.52 925
11912.55 868
11913.58 894
11914.61 851
11915.64 872
11916.67 775
11917.70 756
11918.73 789
11919.77 871
11920.80 818
11921.83 835
11922.86 853
11923.89 866
11924.92 865
11925.95 822
11926.98 876
11928.02 911
11929.05 983
11930.08 946
11931.11 979
11932.14 1078
11933.17 1204
11934.21 1226
11935.24 1315
11936.27 1333
11937.30 1349
11938.33 1407
11939.36 1361
11940.40 1223
11941.43 1090
11942.46 1066
11943.49 929
11944.52 922
11945.56 969
11946.59 903
11947.62 804
11948.65 739
11949.69 745
11950.72 699
11951.75 682
11952.78 705
11953.82 700
11954.85 693
11955.88 746
11956.91 690
11957.95 682
11958.98 657
11960.01 706
11961.04 705
11962.08 704
11963.11 720
11964.14 752
11965.18 691
11966.21 690
11967.24 683
11968.27 692
11969.31 703
11970.34 648
11971.37 720
11972.41 737
11973.44 739
11974.47 683
11975.51 720
11976.54 818
11977.58 740
11978.61 700
11979.64 765
11980.68 756
11981.71 776
11982.74 755
11983.78 748
11984.81 681
11985.85 692
11986.88 730
11987.91 712
11988.95 691
11989.98 686
11991.02 764
11992.05 723
11993.08 724
11994.12 733
11995.15 687
11996.19 712
11997.22 766
11998.26 775
11999.29 815
12000.32 803
12001.36 785
12002.39 823
12003.43 754
12004.46 744
12005.50 758
12006.53 781
12007.57 785
12008.60 742
12009.64 810
12010.67 758
12011.71 742
12012.74 778
12013.78 761
12014.81 818
12015.85 797
12016.88 787
12017.92 750
12018.95 783
12019.99 782
12021.02 820
12022.06 831
12023.10 841
12024.13 814
12025.17 773
12026.20 806
12027.24 831
12028.27 837
12029.31 803
12030.34 781
12031.38 813
12032.42 827
12033.45 857
12034.49 827
12035.52 830
12036.56 912
12037.60 833
12038.63 825
12039.67 875
12040.71 820
12041.74 797
12042.78 852
12043.81 814
12044.85 808
12045.89 840
12046.92 829
12047.96 833
12049.00 846
12050.03 837
12051.07 829
12052.11 760
12053.14 829
12054.18 849
12055.22 796
12056.25 834
12057.29 866
12058.33 899
12059.37 899
12060.40 884
12061.44 882
12062.48 932
12063.51 910
12064.55 869
12065.59 952
12066.63 949
12067.66 964
12068.70 989
12069.74 966
12070.78 934
12071.81 906
12072.85 886
12073.89 940
12074.93 884
12075.97 940
12077.00 856
12078.04 940
12079.08 926
12080.12 919
12081.15 932
12082.19 936
12083.23 948
12084.27 959
12085.31 967
12086.35 1010
12087.38 968
12088.42 1014
12089.46 1029
12090.50 1079
12091.54 1050
12092.58 1021
12093.61 1108
12094.65 1070
12095.69 1074
12096.73 1093
12097.77 1099
12098.81 1133
12099.85 1147
12100.89 1208
12101.92 1278
12102.96 1304
12104.00 1370
12105.04 1357
12106.08 1490
12107.12 1493
12108.16 1456
12109.20 1489
12110.24 1492
12111.28 1419
12112.32 1226
12113.36 1173
12114.39 1167
12115.43 1026
12116.47 903
12117.51 890
12118.55 910
12119.59 792
12120.63 808
12121.67 800
12122.71 794
12123.75 769
12124.79 747
12125.83 778
12126.87 714
12127.91 692
12128.95 715
12129.99 676
12131.03 687
12132.07 654
12133.11 680
12134.15 687
12135.19 680
12136.23 641
12137.27 642
12138.31 666
12139.35 665
12140.40 649
12141.44 639
12142.48 590
12143.52 615
12144.56 629
12145.60 611
12146.64 614
12147.68 605
12148.72 690
12149.76 634
12150.80 630
12151.84 660
12152.89 642
12153.93 619
12154.97 598
12156.01 647
12157.05 656
12158.09 607
12159.13 552
12160.17 632
12161.22 620
12162.26 602
12163.30 605
12164.34 662
12165.38 611
12166.42 621
12167.47 622
12168.51 622
12169.55 635
12170.59 638
12171.63 651
12172.67 569
12173.72 558
12174.76 584
12175.80 650
12176.84 618
12177.89 610
12178.93 609
12179.97 593
12181.01 611
12182.05 656
12183.10 638
12184.14 623
12185.18 575
12186.22 611
12187.27 604
12188.31 591
12189.35 632
12190.39 565
12191.44 631
12192.48 639
12193.52 596
12194.57 588
12195.61 617
12196.65 641
12197.69 613
12198.74 592
12199.78 656
12200.82 640
12201.87 575
12202.91 638
12203.95 591
12205.00 592
12206.04 607
12207.08 533
12208.13 603
12209.17 563
12210.21 527
12211.26 579
12212.30 563
12213.35 561
12214.39 544
12215.43 558
12216.48 558
12217.52 569
12218.56 559
12219.61 507
12220.65 522
12221.70 583
12222.74 563
12223.78 574
12224.83 554
12225.87 538
12226.92 536
12227.96 534
12229.01 546
12230.05 582
12231.10 554
12232.14 592
12233.18 554
12234.23 549
12235.27 584
12236.32 601
12237.36 549
12238.41 500
12239.45 529
12240.50 510
12241.54 526
12242.59 530
12243.63 463
12244.68 457
12245.72 516
12246.77 537
12247.81 556
12248.86 513
12249.90 476
12250.95 515
12251.99 478
12253.04 510
12254.08 468
12255.13 515
12256.18 489
12257.22 551
12258.27 527
12259.31 484
12260.36 500
12261.40 502
12262.45 495
12263.50 474
12264.54 468
12265.59 445
12266.63 450
12267.68 472
12268.73 432
12269.77 424
12270.82 438
12271.86 452
12272.91 451
12273.96 416
12275.00 452
12276.05 463
12277.10 437
12278.14 430
12279.19 458
12280.23 509
12281.28 476
12282.33 461
12283.37 482
12284.42 411
12285.47 421
12286.52 437
12287.56 413
12288.61 485
12289.66 463
12290.70 474
12291.75 482
12292.80 433
12293.84 430
12294.89 479
12295.94 476
12296.99 459
12298.03 401
12299.08 398
12300.13 481
12301.18 446
12302.22 414
12303.27 401
12304.32 397
12305.37 430
12306.41 421
12307.46 386
12308.51 418
12309.56 420
12310.60 490
12311.65 477
12312.70 438
12313.75 416
12314.80 500
12315.84 479
12316.89 461
12317.94 401
12318.99 464
12320.04 434
12321.09 406
12322.13 408
12323.18 404
12324.23 406
12325.28 406
12326.33 386
12327.38 442
12328.42 438
12329.47 414
12330.52 397
12331.57 426
12332.62 414
12333.67 423
12334.72 403
12335.77 415
12336.82 463
12337.86 429
12338.91 438
12339.96 481
12341.01 449
12342.06 436
12343.11 434
12344.16 414
12345.21 415
12346.26 420
12347.31 431
12348.36 449
12349.41 431
12350.46 456
12351.51 421
12352.56 393
12353.60 436
12354.65 409
12355.70 428
12356.75 381
12357.80 486
12358.85 488
12359.90 382
12360.95 376
12362.00 447
12363.05 434
12364.10 419
12365.15 360
12366.20 394
12367.25 411
12368.31 426
12369.36 436
12370.41 469
12371.46 409
12372.51 417
12373.56 447
12374.61 424
12375.66 440
12376.71 411
12377.76 447
12378.81 427
12379.86 441
12380.91 418
12381.96 416
12383.01 432
12384.07 433
12385.12 452
12386.17 511
12387.22 478
12388.27 436
12389.32 387
12390.37 441
12391.42 414
12392.47 465
12393.53 419
12394.58 422
12395.63 452
12396.68 414
12397.73 405
12398.78 394
12399.84 412
12400.89 440
12401.94 410
12402.99 475
12404.04 422
12405.09 436
12406.15 421
12407.20 432
12408.25 432
12409.30 450
12410.35 458
12411.41 455
12412.46 451
12413.51 416
12414.56 470
12415.62 501
12416.67 518
12417.72 455
12418.77 433
12419.83 486
12420.88 477
12421.93 481
12422.98 516
12424.04 464
12425.09 467
12426.14 442
12427.19 463
12428.25 460
12429.30 446
12430.35 456
12431.41 495
12432.46 409
12433.51 417
12434.57 492
12435.62 517
12436.67 507
12437.72 482
12438.78 492
12439.83 521
12440.88 516
12441.94 475
12442.99 467
12444.05 459
12445.10 420
12446.15 442
12447.21 458
12448.26 517
12449.31 488
12450.37 508
12451.42 456
12452.48 485
12453.53 519
12454.58 484
12455.64 528
12456.69 488
12457.75 449
12458.80 475
12459.85 517
12460.91 554
12461.96 530
12463.02 589
12464.07 523
12465.13 571
12466.18 538
12467.23 551
12468.29 493
12469.34 557
12470.40 626
12471.45 665
12472.51 681
12473.56 650
12474.62 672
12475.67 683
12476.73 740
12477.78 805
12478.84 828
12479.89 880
12480.95 895
12482.00 975
12483.06 935
12484.11 910
12485.17 889
12486.22 817
12487.28 770
12488.33 716
12489.39 697
12490.45 673
12491.50 590
12492.56 596
12493.61 557
12494.67 512
12495.72 530
12496.78 543
12497.84 479
12498.89 503
12499.95 499
12501.00 495
12502.06 558
12503.11 507
12504.17 504
12505.23 544
12506.28 477
12507.34 490
12508.40 491
12509.45 511
12510.51 492
12511.56 481
12512.62 517
12513.68 473
12514.73 489
12515.79 478
12516.85 476
12517.90 505
12518.96 493
12520.02 430
12521.07 470
12522.13 516
12523.19 545
12524.24 512
12525.30 486
12526.36 477
12527.42 476
12528.47 516
12529.53 462
12530.59 518
12531.64 452
12532.70 456
12533.76 473
12534.82 510
12535.87 480
12536.93 502
12537.99 491
12539.05 470
12540.10 466
12541.16 472
12542.22 536
12543.28 472
12544.34 458
12545.39 482
12546.45 505
12547.51 495
12548.57 475
12549.62 514
12550.68 540
12551.74 512
12552.80 525
12553.86 538
12554.92 532
12555.97 600
12557.03 597
12558.09 555
12559.15 579
12560.21 600
12561.27 659
12562.32 684
12563.38 652
12564.44 613
12565.50 578
12566.56 552
12567.62 557
12568.68 590
12569.74 539
12570.79 583
12571.85 579
12572.91 542
12573.97 579
12575.03 515
12576.09 511
12577.15 481
12578.21 490
12579.27 458
12580.33 500
12581.39 450
12582.45 491
12583.50 470
12584.56 479
12585.62 500
12586.68 502
12587.74 439
12588.80 471
12589.86 503
12590.92 509
12591.98 465
12593.04 482
12594.10 501
12595.16 514
12596.22 504
12597.28 479
12598.34 471
12599.40 504
12600.46 441
12601.52 453
12602.58 497
12603.64 465
12604.70 451
12605.76 464
12606.82 430
12607.88 426
12608.94 439
12610.01 419
12611.07 495
12612.13 466
12613.19 418
12614.25 460
12615.31 458
12616.37 467
12617.43 434
12618.49 423
12619.55 451
12620.61 444
12621.67 425
12622.74 441
12623.80 452
12624.86 469
12625.92 473
12626.98 458
12628.04 473
12629.10 472
12630.16 428
12631.23 483
12632.29 481
12633.35 431
12634.41 470
12635.47 413
12636.53 449
12637.60 457
12638.66 433
12639.72 432
12640.78 436
12641.84 453
12642.90 453
12643.97 408
12645.03 439
12646.09 447
12647.15 424
12648.22 446
12649.28 433
12650.34 428
12651.40 369
12652.46 419
12653.53 413
12654.59 398
12655.65 446
12656.71 411
12657.78 419
12658.84 413
12659.90 454
12660.96 434
12662.03 378
12663.09 347
12664.15 404
12665.22 390
12666.28 382
12667.34 393
12668.41 386
12669.47 380
12670.53 332
12671.59 368
12672.66 433
12673.72 365
12674.78 402
12675.85 435
12676.91 397
12677.97 398
12679.04 380
12680.10 402
12681.16 436
12682.23 449
12683.29 412
12684.36 388
12685.42 384
12686.48 390
12687.55 382
12688.61 393
12689.67 400
12690.74 356
12691.80 410
12692.87 408
12693.93 425
12695.00 402
12696.06 455
12697.12 438
12698.19 394
12699.25 437
12700.32 431
12701.38 398
12702.45 431
12703.51 444
12704.57 426
12705.64 452
12706.70 472
12707.77 460
12708.83 478
12709.90 454
12710.96 416
12712.03 451
12713.09 465
12714.16 492
12715.22 471
12716.29 401
12717.35 439
12718.42 420
12719.48 395
12720.55 418
12721.61 446
12722.68 404
12723.74 451
12724.81 429
12725.87 424
12726.94 413
12728.01 431
12729.07 432
12730.14 406
12731.20 423
12732.27 405
12733.33 397
12734.40 427
12735.47 428
12736.53 392
12737.60 399
12738.66 411
12739.73 437
12740.80 398
12741.86 403
12742.93 400
12743.99 383
12745.06 388
12746.13 405
12747.19 359
12748.26 388
12749.33 431
12750.39 422
12751.46 413
12752.53 349
12753.59 400
12754.66 416
12755.73 389
12756.79 385
12757.86 385
12758.93 396
12759.99 408
12761.06 375
12762.13 365
12763.19 356
12764.26 367
12765.33 340
12766.39 371
12767.46 382
12768.53 358
12769.60 369
12770.66 363
12771.73 387
12772.80 336
12773.87 386
12774.93 368
12776.00 366
12777.07 373
12778.14 348
12779.20 366
12780.27 353
12781.34 340
12782.41 375
12783.47 374
12784.54 414
12785.61 432
12786.68 443
12787.75 380
12788.81 384
12789.88 389
12790.95 345
12792.02 374
12793.09 395
12794.16 379
12795.22 390
12796.29 357
12797.36 363
12798.43 384
12799.50 366
12800.57 341
12801.64 370
12802.70 400
12803.77 385
12804.84 317
12805.91 398
12806.98 356
12808.05 334
12809.12 356
12810.19 359
12811.25 352
12812.32 349
12813.39 383
12814.46 384
12815.53 379
12816.60 354
12817.67 422
12818.74 394
12819.81 381
12820.88 400
12821.95 378
12823.02 387
12824.09 402
12825.16 429
12826.23 381
12827.30 384
12828.36 378
12829.43 377
12830.50 369
12831.57 396
12832.64 421
12833.71 354
12834.78 386
12835.85 395
12836.92 396
12837.99 371
12839.06 344
12840.13 303
12841.21 343
12842.28 379
12843.35 354
12844.42 358
12845.49 326
12846.56 347
12847.63 381
12848.70 338
12849.77 353
12850.84 343
12851.91 376
12852.98 336
12854.05 368
12855.12 331
12856.19 350
12857.26 395
12858.34 415
12859.41 405
12860.48 382
12861.55 360
12862.62 322
12863.69 328
12864.76 339
12865.83 378
12866.91 390
12867.98 361
12869.05 332
12870.12 353
12871.19 366
12872.26 357
12873.33 321
12874.41 349
12875.48 328
12876.55 367
12877.62 368
12878.69 384
12879.76 321
12880.84 293
12881.91 319
12882.98 337
12884.05 325
12885.12 371
12886.20 365
12887.27 371
12888.34 342
12889.41 292
12890.49 278
12891.56 348
12892.63 353
12893.70 312
12894.78 313
12895.85 353
12896.92 336
12897.99 366
12899.07 303
12900.14 324
12901.21 321
12902.28 324
12903.36 386
12904.43 352
12905.50 307
12906.58 353
12907.65 331
12908.72 311
12909.80 288
12910.87 309
12911.94 308
12913.02 334
12914.09 325
12915.16 323
12916.24 295
12917.31 328
12918.38 321
12919.46 281
12920.53 290
12921.60 366
12922.68 361
12923.75 326
12924.82 345
12925.90 335
12926.97 321
12928.05 312
12929.12 319
12930.19 331
12931.27 363
12932.34 334
12933.42 292
12934.49 299
12935.56 340
12936.64 313
12937.71 370
12938.79 332
12939.86 292
12940.94 313
12942.01 354
12943.08 349
12944.16 328
12945.23 286
12946.31 302
12947.38 338
12948.46 351
12949.53 298
12950.61 347
12951.68 318
12952.76 316
12953.83 326
12954.91 312
12955.98 359
12957.06 331
12958.13 324
12959.21 312
12960.28 346
12961.36 326
12962.43 312
12963.51 337
12964.58 315
12965.66 375
12966.74 345
12967.81 335
12968.89 310
12969.96 331
12971.04 311
12972.11 317
12973.19 341
12974.27 343
12975.34 348
12976.42 342
12977.49 385
12978.57 358
12979.65 340
12980.72 336
12981.80 316
12982.87 325
12983.95 367
12985.03 346
12986.10 318
12987.18 347
12988.26 340
12989.33 370
12990.41 317
12991.48 343
12992.56 338
12993.64 285
12994.71 306
12995.79 313
12996.87 319
12997.94 324
12999.02 315
13000.10 332
13001.18 362
13002.25 343
13003.33 347
13004.41 400
13005.48 336
13006.56 351
13007.64 341
13008.72 331
13009.79 345
13010.87 328
13011.95 354
13013.02 362
13014.10 324
13015.18 327
13016.26 311
13017.33 301
13018.41 340
13019.49 323
13020.57 340
13021.65 347
13022.72 335
13023.80 366
13024.88 403
13025.96 360
13027.04 333
13028.11 372
13029.19 367
13030.27 338
13031.35 342
13032.43 359
13033.50 341
13034.58 367
13035.66 325
13036.74 340
13037.82 330
13038.90 347
13039.98 326
13041.05 339
13042.13 360
13043.21 311
13044.29 341
13045.37 385
13046.45 357
13047.53 345
13048.61 432
13049.68 376
13050.76 387
13051.84 346
13052.92 393
13054.00 396
13055.08 374
13056.16 358
13057.24 368
13058.32 351
13059.40 392
13060.48 403
13061.56 349
13062.64 341
13063.71 332
13064.79 334
13065.87 341
13066.95 352
13068.03 338
13069.11 314
13070.19 329
13071.27 393
13072.35 393
13073.43 358
13074.51 386
13075.59 367
13076.67 384
13077.75 377
13078.83 372
13079.91 345
13080.99 373
13082.07 359
13083.15 350
13084.23 341
13085.31 375
13086.40 346
13087.48 328
13088.56 320
13089.64 385
13090.72 371
13091.80 326
13092.88 329
13093.96 363
13095.04 371
13096.12 368
13097.20 337
13098.28 371
13099.36 349
13100.45 394
13101.53 388
13102.61 406
13103.69 395
13104.77 386
13105.85 366
13106.93 361
13108.01 348
13109.10 345
13110.18 328
13111.26 386
13112.34 352
13113.42 365
13114.50 419
13115.58 344
13116.67 369
13117.75 377
13118.83 354
13119.91 376
13120.99 366
13122.08 359
13123.16 391
13124.24 366
13125.32 374
13126.40 405
13127.49 441
13128.57 394
13129.65 365
13130.73 318
13131.82 366
13132.90 385
13133.98 371
13135.06 374
13136.15 350
13137.23 368
13138.31 354
13139.39 349
13140.48 407
13141.56 388
13142.64 395
13143.72 364
13144.81 406
13145.89 377
13146.97 351
13148.06 370
13149.14 359
13150.22 413
13151.31 424
13152.39 388
13153.47 377
13154.56 401
13155.64 398
13156.72 381
13157.81 393
13158.89 436
13159.97 412
13161.06 381
13162.14 381
13163.22 337
13164.31 385
13165.39 374
13166.47 388
13167.56 442
13168.64 387
13169.73 414
13170.81 411
13171.89 408
13172.98 401
13174.06 385
13175.15 467
13176.23 446
13177.31 426
13178.40 384
13179.48 420
13180.57 449
13181.65 399
13182.74 428
13183.82 406
13184.91 376
13185.99 387
13187.07 417
13188.16 404
13189.24 407
13190.33 457
13191.41 452
13192.50 424
13193.58 438
13194.67 389
13195.75 420
13196.84 428
13197.92 426
13199.01 470
13200.09 443
13201.18 436
13202.26 427
13203.35 403
13204.44 419
13205.52 453
13206.61 447
13207.69 447
13208.78 404
13209.86 412
13210.95 366
13212.03 406
13213.12 467
13214.21 443
13215.29 418
13216.38 461
13217.46 486
13218.55 418
13219.63 446
13220.72 432
13221.81 464
13222.89 449
13223.98 437
13225.07 438
13226.15 407
13227.24 419
13228.32 436
13229.41 391
13230.50 448
13231.58 452
13232.67 412
13233.76 447
13234.84 450
13235.93 437
13237.02 455
13238.10 484
13239.19 477
13240.28 471
13241.36 413
13242.45 461
13243.54 471
13244.62 518
13245.71 501
13246.80 481
13247.89 479
13248.97 473
13250.06 461
13251.15 440
13252.23 478
13253.32 481
13254.41 455
13255.50 444
13256.58 454
13257.67 485
13258.76 440
13259.85 515
13260.94 489
13262.02 466
13263.11 500
13264.20 538
13265.29 543
13266.37 520
13267.46 510
13268.55 512
13269.64 520
13270.73 542
13271.81 531
13272.90 536
13273.99 509
13275.08 504
13276.17 579
13277.26 604
13278.34 561
13279.43 586
13280.52 547
13281.61 562
13282.70 513
13283.79 488
13284.88 557
13285.96 609
13287.05 563
13288.14 590
13289.23 590
13290.32 613
13291.41 581
13292.50 582
13293.59 589
13294.68 564
13295.76 592
13296.85 556
13297.94 561
13299.03 590
13300.12 624
13301.21 660
13302.30 615
13303.39 590
13304.48 610
13305.57 587
13306.66 632
13307.75 656
13308.84 657
13309.93 644
13311.02 673
13312.11 668
13313.20 657
13314.29 675
13315.38 672
13316.47 652
13317.56 702
13318.65 688
13319.74 663
13320.83 634
13321.92 655
13323.01 614
13324.10 656
13325.19 633
13326.28 681
13327.37 705
13328.46 610
13329.55 596
13330.64 641
13331.73 624
13332.82 590
13333.91 683
13335.00 697
13336.09 659
13337.18 693
13338.27 650
13339.37 656
13340.46 622
13341.55 638
13342.64 663
13343.73 681
13344.82 639
13345.91 661
13347.00 673
13348.09 697
13349.19 696
13350.28 671
13351.37 709
13352.46 704
13353.55 671
13354.64 689
13355.73 652
13356.83 680
13357.92 661
13359.01 655
13360.10 759
13361.19 726
13362.28 676
13363.38 702
13364.47 774
13365.56 689
13366.65 753
13367.74 721
13368.84 785
13369.93 839
13371.02 808
13372.11 824
13373.21 880
13374.30 861
13375.39 830
13376.48 820
13377.58 826
13378.67 698
13379.76 756
13380.85 742
13381.95 675
13383.04 683
13384.13 680
13385.22 672
13386.32 673
13387.41 652
13388.50 618
13389.60 654
13390.69 651
13391.78 708
13392.87 643
13393.97 657
13395.06 644
13396.15 608
13397.25 612
13398.34 652
13399.43 671
13400.53 636
13401.62 604
13402.71 596
13403.81 597
13404.90 628
13406.00 659
13407.09 587
13408.18 617
13409.28 634
13410.37 575
13411.46 611
13412.56 646
13413.65 653
13414.75 626
13415.84 598
13416.93 615
13418.03 607
13419.12 627
13420.22 612
13421.31 579
13422.41 612
13423.50 645
13424.59 613
13425.69 621
13426.78 633
13427.88 681
13428.97 661
13430.07 656
13431.16 666
13432.26 663
13433.35 639
13434.45 646
13435.54 714
13436.64 683
13437.73 690
13438.82 687
13439.92 620
13441.02 674
13442.11 665
13443.21 661
13444.30 585
13445.40 628
13446.49 679
13447.59 714
13448.68 660
13449.78 666
13450.87 648
13451.97 681
13453.06 726
13454.16 718
13455.25 734
13456.35 662
13457.45 589
13458.54 654
13459.64 679
13460.73 711
13461.83 748
13462.93 711
13464.02 740
13465.12 762
13466.21 761
13467.31 810
13468.41 765
13469.50 755
13470.60 757
13471.70 758
13472.79 754
13473.89 804
13474.98 797
13476.08 800
13477.18 788
13478.27 791
13479.37 811
13480.47 777
13481.56 783
13482.66 752
13483.76 775
13484.85 808
13485.95 798
13487.05 763
13488.15 722
13489.24 742
13490.34 782
13491.44 792
13492.53 809
13493.63 835
13494.73 797
13495.83 854
13496.92 841
13498.02 855
13499.12 837
13500.22 836
13501.31 943
13502.41 927
13503.51 924
13504.61 977
13505.70 960
13506.80 976
13507.90 984
13509.00 1005
13510.09 1002
13511.19 981
13512.29 989
13513.39 930
13514.49 918
13515.58 911
13516.68 894
13517.78 850
13518.88 809
13519.98 786
13521.08 784
13522.17 792
13523.27 768
13524.37 696
13525.47 722
13526.57 730
13527.67 769
13528.77 709
13529.86 644
13530.96 676
13532.06 660
13533.16 705
13534.26 637
13535.36 707
13536.46 629
13537.56 639
13538.66 633
13539.75 578
13540.85 611
13541.95 622
13543.05 556
13544.15 638
13545.25 582
13546.35 653
13547.45 700
13548.55 596
13549.65 588
13550.75 606
13551.85 583
13552.95 608
13554.05 570
13555.15 585
13556.25 561
13557.35 614
13558.45 527
13559.55 560
13560.65 550
13561.75 594
13562.85 606
13563.95 579
13565.05 546
13566.15 592
13567.25 531
13568.35 532
13569.45 531
13570.55 576
13571.65 580
13572.75 559
13573.85 570
13574.95 556
13576.05 507
13577.15 564
13578.25 576
13579.35 546
13580.45 530
13581.55 573
13582.65 577
13583.75 573
13584.86 581
13585.96 590
13587.06 554
13588.16 525
13589.26 593
13590.36 625
13591.46 556
13592.56 558
13593.66 596
13594.77 597
13595.87 588
13596.97 620
13598.07 581
13599.17 476
13600.27 575
13601.37 608
13602.48 569
13603.58 596
13604.68 599
13605.78 580
13606.88 566
13607.99 592
13609.09 572
13610.19 618
13611.29 563
13612.39 542
13613.50 548
13614.60 576
13615.70 580
13616.80 533
13617.90 558
13619.01 557
13620.11 584
13621.21 606
13622.31 566
13623.42 576
13624.52 594
13625.62 545
13626.72 583
13627.83 582
13628.93 509
13630.03 561
13631.13 540
13632.24 542
13633.34 561
13634.44 543
13635.55 566
13636.65 499
13637.75 521
13638.86 535
13639.96 504
13641.06 572
13642.17 563
13643.27 551
13644.37 532
13645.48 557
13646.58 568
13647.68 587
13648.79 501
13649.89 540
13650.99 553
13652.10 559
13653.20 516
13654.30 516
13655.41 541
13656.51 553
13657.62 604
13658.72 534
13659.82 517
13660.93 520
13662.03 537
13663.14 526
13664.24 508
13665.34 483
13666.45 505
13667.55 526
13668.66 519
13669.76 535
13670.87 537
13671.97 523
13673.07 489
13674.18 498
13675.28 499
13676.39 527
13677.49 520
13678.60 541
13679.70 522
13680.81 506
13681.91 535
13683.02 563
13684.12 516
13685.23 501
13686.33 568
13687.44 597
13688.54 514
13689.65 552
13690.75 599
13691.86 557
13692.96 506
13694.07 527
13695.17 534
13696.28 493
13697.39 575
13698.49 559
13699.60 505
13700.70 587
13701.81 581
13702.91 544
13704.02 561
13705.13 549
13706.23 563
13707.34 531
13708.44 532
13709.55 511
13710.65 596
13711.76 591
13712.87 573
13713.97 634
13715.08 608
13716.19 575
13717.29 592
13718.40 589
13719.50 562
13720.61 578
13721.72 592
13722.82 648
13723.93 623
13725.04 600
13726.14 637
13727.25 637
13728.36 611
13729.46 647
13730.57 691
13731.68 694
13732.78 688
13733.89 725
13735.00 671
13736.11 665
13737.21 677
13738.32 706
13739.43 673
13740.53 791
13741.64 715
13742.75 720
13743.86 703
13744.96 746
13746.07 719
13747.18 654
13748.29 729
13749.39 666
13750.50 740
13751.61 728
13752.72 765
13753.82 704
13754.93 742
13756.04 768
13757.15 723
13758.26 712
13759.36 773
13760.47 740
13761.58 774
13762.69 786
13763.80 817
13764.91 780
13766.01 784
13767.12 822
13768.23 886
13769.34 862
13770.45 1000
13771.56 975
13772.66 1005
13773.77 1089
13774.88 1111
13775.99 1161
13777.10 1187
13778.21 1170
13779.32 1196
13780.42 1180
13781.53 1136
13782.64 1084
13783.75 1008
13784.86 1037
13785.97 1043
13787.08 981
13788.19 819
13789.30 831
13790.41 831
13791.52 768
13792.63 741
13793.73 743
13794.84 741
13795.95 712
13797.06 665
13798.17 680
13799.28 630
13800.39 658
13801.50 663
13802.61 598
13803.72 585
13804.83 659
13805.94 626
13807.05 642
13808.16 615
13809.27 610
13810.38 575
13811.49 642
13812.60 659
13813.71 577
13814.82 550
13815.93 574
13817.04 571
13818.15 575
13819.26 524
13820.37 563
13821.48 519
13822.59 557
13823.71 581
13824.82 569
13825.93 537
13827.04 533
13828.15 551
13829.26 543
13830.37 542
13831.48 549
13832.59 525
13833.70 539
13834.81 540
13835.92 541
13837.04 510
13838.15 557
13839.26 550
13840.37 519
13841.48 528
13842.59 558
13843.70 553
13844.81 591
13845.93 557
13847.04 546
13848.15 552
13849.26 510
13850.37 543
13851.48 520
13852.60 571
13853.71 533
13854.82 538
13855.93 568
13857.04 553
13858.16 526
13859.27 577
13860.38 539
13861.49 557
13862.60 598
13863.72 546
13864.83 526
13865.94 535
13867.05 551
13868.17 485
13869.28 500
13870.39 546
13871.50 573
13872.62 569
13873.73 598
13874.84 545
13875.95 589
13877.07 583
13878.18 534
13879.29 557
13880.40 552
13881.52 545
13882.63 593
13883.74 544
13884.86 607
13885.97 574
13887.08 570
13888.20 572
13889.31 572
13890.42 601
13891.54 528
13892.65 527
13893.76 537
13894.88 549
13895.99 585
13897.10 556
13898.22 616
13899.33 576
13900.44 579
13901.56 560
13902.67 595
13903.79 579
13904.90 612
13906.01 552
13907.13 553
13908.24 550
13909.36 572
13910.47 554
13911.58 515
13912.70 508
13913.81 528
13914.93 511
13916.04 481
13917.16 448
13918.27 499
13919.38 499
13920.50 509
13921.61 523
13922.73 504
13923.84 513
13924.96 442
13926.07 473
13927.19 478
13928.30 517
13929.42 547
13930.53 516
13931.65 530
13932.76 472
13933.88 517
13934.99 510
13936.11 536
13937.22 493
13938.34 492
13939.45 432
13940.57 496
13941.68 535
13942.80 504
13943.91 485
13945.03 449
13946.14 451
13947.26 471
13948.38 478
13949.49 479
13950.61 487
13951.72 474
13952.84 446
13953.95 479
13955.07 495
13956.19 476
13957.30 470
13958.42 421
13959.53 433
13960.65 423
13961.77 487
13962.88 413
13964.00 476
13965.11 512
13966.23 464
13967.35 446
13968.46 472
13969.58 504
13970.70 477
13971.81 438
13972.93 475
13974.05 439
13975.16 497
13976.28 455
13977.40 469
13978.51 478
13979.63 466
13980.75 475
13981.86 469
13982.98 423
13984.10 491
13985.22 445
13986.33 459
13987.45 484
13988.57 487
13989.68 481
13990.80 480
13991.92 462
13993.04 430
13994.15 443
13995.27 494
13996.39 472
13997.51 481
13998.62 452
13999.74 409
14000.86 432
14001.98 491
14003.10 492
14004.21 485
14005.33 451
14006.45 424
14007.57 480
14008.68 468
14009.80 493
14010.92 480
14012.04 452
14013.16 509
14014.28 472
14015.39 465
14016.51 459
14017.63 494
14018.75 439
14019.87 402
14020.99 442
14022.10 448
14023.22 486
14024.34 473
14025.46 440
14026.58 425
14027.70 438
14028.82 504
14029.94 509
14031.05 439
14032.17 455
14033.29 494
14034.41 516
14035.53 490
14036.65 431
14037.77 411
14038.89 452
14040.01 497
14041.13 505
14042.25 472
14043.37 458
14044.49 442
14045.60 493
14046.72 457
14047.84 423
14048.96 499
14050.08 500
14051.20 475
14052.32 541
14053.44 513
14054.56 463
14055.68 467
14056.80 499
14057.92 524
14059.04 495
14060.16 475
14061.28 547
14062.40 535
14063.52 510
14064.64 527
14065.76 506
14066.88 531
14068.00 491
14069.12 510
14070.25 471
14071.37 514
14072.49 538
14073.61 524
14074.73 555
14075.85 584
14076.97 584
14078.09 562
14079.21 546
14080.33 530
14081.45 551
14082.57 581
14083.69 603
14084.82 588
14085.94 607
14087.06 567
14088.18 601
14089.30 619
14090.42 598
14091.54 621
14092.66 592
14093.79 649
14094.91 629
14096.03 649
14097.15 665
14098.27 710
14099.39 710
14100.52 715
14101.64 716
14102.76 715
14103.88 821
14105.00 823
14106.12 782
14107.25 768
14108.37 685
14109.49 686
14110.61 635
14111.74 578
14112.86 589
14113.98 591
14115.10 550
14116.22 549
14117.35 559
14118.47 545
14119.59 533
14120.71 491
14121.84 533
14122.96 555
14124.08 518
14125.20 535
14126.33 542
14127.45 503
14128.57 482
14129.70 487
14130.82 489
14131.94 535
14133.06 492
14134.19 491
14135.31 473
14136.43 477
14137.56 466
14138.68 460
14139.80 448
14140.93 427
14142.05 474
14143.17 421
14144.30 440
14145.42 452
14146.54 478
14147.67 447
14148.79 441
14149.91 441
14151.04 440
14152.16 444
14153.29 491
14154.41 442
14155.53 450
14156.66 386
14157.78 442
14158.91 435
14160.03 448
14161.15 444
14162.28 465
14163.40 416
14164.53 432
14165.65 422
14166.78 419
14167.90 406
14169.02 444
14170.15 432
14171.27 451
14172.40 468
14173.52 454
14174.65 441
14175.77 450
14176.90 434
14178.02 456
14179.15 444
14180.27 456
14181.40 425
14182.52 402
14183.65 413
14184.77 463
14185.90 450
14187.02 405
14188.15 423
14189.27 413
14190.40 431
14191.52 454
14192.65 402
14193.77 445
14194.90 430
14196.02 443
14197.15 395
14198.27 395
14199.40 429
14200.53 417
14201.65 394
14202.78 364
14203.90 412
14205.03 422
14206.16 448
14207.28 455
14208.41 398
14209.53 399
14210.66 422
14211.79 399
14212.91 413
14214.04 395
14215.16 392
14216.29 415
14217.42 379
14218.54 422
14219.67 379
14220.80 418
14221.92 407
14223.05 386
14224.18 419
14225.30 416
14226.43 427
14227.56 412
14228.68 417
14229.81 395
14230.94 373
14232.06 327
14233.19 417
14234.32 369
14235.44 365
14236.57 366
14237.70 383
14238.83 365
14239.95 351
14241.08 380
14242.21 375
14243.34 368
14244.46 397
14245.59 398
14246.72 395
14247.85 383
14248.97 372
14250.10 396
14251.23 369
14252.36 379
14253.48 372
14254.61 388
14255.74 342
14256.87 342
14258.00 357
14259.12 342
14260.25 339
14261.38 370
14262.51 343
14263.64 337
14264.76 366
14265.89 370
14267.02 416
14268.15 362
14269.28 311
14270.41 338
14271.53 372
14272.66 373
14273.79 364
14274.92 348
14276.05 335
14277.18 364
14278.31 377
14279.44 367
14280.56 360
14281.69 378
14282.82 374
14283.95 349
14285.08 314
14286.21 352
14287.34 368
14288.47 411
14289.60 334
14290.73 345
14291.86 375
14292.98 347
14294.11 350
14295.24 315
14296.37 337
14297.50 332
14298.63 360
14299.76 337
14300.89 293
14302.02 339
14303.15 315
14304.28 337
14305.41 368
14306.54 353
14307.67 328
14308.80 336
14309.93 332
14311.06 334
14312.19 287
14313.32 302
14314.45 313
14315.58 301
14316.71 289
14317.84 335
14318.97 306
14320.10 321
14321.23 313
14322.36 346
14323.49 319
14324.62 339
14325.76 325
14326.89 315
14328.02 311
14329.15 350
14330.28 345
14331.41 311
14332.54 320
14333.67 308
14334.80 335
14335.93 309
14337.06 338
14338.20 322
14339.33 343
14340.46 329
14341.59 323
14342.72 277
14343.85 296
14344.98 295
14346.12 290
14347.25 321
14348.38 289
14349.51 324
14350.64 304
14351.77 286
14352.90 303
14354.04 318
14355.17 316
14356.30 340
14357.43 285
14358.56 334
14359.70 284
14360.83 261
14361.96 304
14363.09 313
14364.22 351
14365.36 321
14366.49 315
14367.62 316
14368.75 301
14369.89 290
14371.02 293
14372.15 336
14373.28 330
14374.42 372
14375.55 289
14376.68 296
14377.81 302
14378.95 318
14380.08 349
14381.21 305
14382.35 272
14383.48 300
14384.61 286
14385.74 316
14386.88 320
14388.01 291
14389.14 300
14390.28 305
14391.41 310
14392.54 283
14393.68 295
14394.81 324
14395.94 299
14397.08 312
14398.21 335
14399.34 320
14400.48 284
14401.61 300
14402.75 291
14403.88 284
14405.01 335
14406.15 320
14407.28 281
14408.41 319
14409.55 295
14410.68 285
14411.82 319
14412.95 257
14414.08 281
14415.22 305
14416.35 302
14417.49 272
14418.62 282
14419.76 355
14420.89 318
14422.02 294
14423.16 300
14424.29 278
14425.43 285
14426.56 327
14427.70 322
14428.83 349
14429.97 312
14431.10 310
14432.24 281
14433.37 331
14434.51 317
14435.64 351
14436.78 341
14437.91 319
14439.05 327
14440.18 325
14441.32 299
14442.45 311
14443.59 319
14444.72 284
14445.86 317
14446.99 307
14448.13 316
14449.27 327
14450.40 301
14451.54 332
14452.67 329
14453.81 297
14454.94 309
14456.08 343
14457.22 281
14458.35 285
14459.49 276
14460.62 295
14461.76 317
14462.90 320
14464.03 335
14465.17 285
14466.30 309
14467.44 326
14468.58 355
14469.71 319
14470.85 334
14471.99 324
14473.12 342
14474.26 318
14475.40 309
14476.53 308
14477.67 291
14478.81 340
14479.94 325
14481.08 323
14482.22 301
14483.35 339
14484.49 323
14485.63 317
14486.76 350
14487.90 341
14489.04 326
14490.17 299
14491.31 289
14492.45 306
14493.59 316
14494.72 358
14495.86 344
14497.00 322
14498.14 335
14499.27 333
14500.41 312
14501.55 343
14502.69 313
14503.82 303
14504.96 358
14506.10 365
14507.24 390
14508.37 363
14509.51 388
14510.65 377
14511.79 331
14512.93 327
14514.06 369
14515.20 395
14516.34 368
14517.48 365
14518.62 397
14519.76 407
14520.89 399
14522.03 391
14523.17 372
14524.31 375
14525.45 366
14526.59 405
14527.73 385
14528.86 368
14530.00 367
14531.14 368
14532.28 381
14533.42 404
14534.56 348
14535.70 328
14536.84 353
14537.98 374
14539.11 355
14540.25 368
14541.39 368
14542.53 366
14543.67 351
14544.81 315
14545.95 336
14547.09 363
14548.23 396
14549.37 390
14550.51 386
14551.65 363
14552.79 337
14553.93 343
14555.07 302
14556.21 322
14557.35 344
14558.49 349
14559.63 363
14560.77 375
14561.91 376
14563.05 356
14564.19 386
14565.33 383
14566.47 365
14567.61 316
14568.75 373
14569.89 391
14571.03 357
14572.17 338
14573.31 367
14574.45 392
14575.59 367
14576.73 361
14577.87 347
14579.01 383
14580.15 364
14581.29 381
14582.43 378
14583.57 371
14584.71 387
14585.85 357
14587.00 413
14588.14 379
14589.28 351
14590.42 409
14591.56 387
14592.70 350
14593.84 362
14594.98 374
14596.12 398
14597.27 409
14598.41 394
14599.55 429
14600.69 445
14601.83 423
14602.97 432
14604.12 443
14605.26 466
14606.40 462
14607.54 490
14608.68 407
14609.82 381
14610.97 373
14612.11 444
14613.25 456
14614.39 421
14615.53 445
14616.68 451
14617.82 435
14618.96 424
14620.10 466
14621.25 481
14622.39 485
14623.53 437
14624.67 469
14625.81 459
14626.96 471
14628.10 470
14629.24 417
14630.39 416
14631.53 481
14632.67 513
14633.81 464
14634.96 465
14636.10 533
14637.24 583
14638.38 577
14639.53 605
14640.67 628
14641.81 587
14642.96 597
14644.10 535
14645.24 536
14646.39 545
14647.53 525
14648.67 469
14649.82 410
14650.96 424
14652.10 439
14653.25 455
14654.39 490
14655.53 407
14656.68 409
14657.82 418
14658.97 383
14660.11 353
14661.25 381
14662.40 380
14663.54 400
14664.69 405
14665.83 333
14666.97 406
14668.12 394
14669.26 362
14670.41 348
14671.55 355
14672.69 384
14673.84 364
14674.98 391
14676.13 353
14677.27 382
14678.42 364
14679.56 307
14680.71 333
14681.85 316
14683.00 358
14684.14 331
14685.29 391
14686.43 322
14687.57 296
14688.72 328
14689.86 345
14691.01 331
14692.15 320
14693.30 338
14694.45 266
14695.59 310
14696.74 296
14697.88 323
14699.03 307
14700.17 318
14701.32 296
14702.46 333
14703.61 327
14704.75 334
14705.90 314
14707.04 321
14708.19 310
14709.34 312
14710.48 320
14711.63 309
14712.77 259
14713.92 313
14715.07 311
14716.21 350
14717.36 295
14718.50 280
14719.65 330
14720.80 293
14721.94 305
14723.09 300
14724.24 287
14725.38 283
14726.53 292
14727.67 285
14728.82 311
14729.97 300
14731.11 320
14732.26 310
14733.41 295
14734.55 319
14735.70 301
14736.85 314
14737.99 271
14739.14 292
14740.29 329
14741.44 347
14742.58 329
14743.73 311
14744.88 349
14746.02 312
14747.17 322
14748.32 290
14749.47 290
14750.61 300
14751.76 339
14752.91 312
14754.06 310
14755.20 279
14756.35 270
14757.50 297
14758.65 255
14759.79 246
14760.94 263
14762.09 241
14763.24 284
14764.38 295
14765.53 275
14766.68 311
14767.83 296
14768.98 281
14770.13 285
14771.27 268
14772.42 246
14773.57 262
14774.72 287
14775.87 262
14777.01 279
14778.16 255
14779.31 246
14780.46 260
14781.61 266
14782.76 284
14783.91 271
14785.05 312
14786.20 236
14787.35 267
14788.50 264
14789.65 278
14790.80 244
14791.95 288
14793.10 322
14794.25 277
14795.39 281
14796.54 287
14797.69 245
14798.84 248
14799.99 266
14801.14 262
14802.29 237
14803.44 242
14804.59 249
14805.74 278
14806.89 275
14808.04 273
14809.19 259
14810.34 262
14811.49 263
14812.64 275
14813.79 247
14814.94 219
14816.09 253
14817.24 269
14818.39 267
14819.54 226
14820.69 243
14821.84 242
14822.99 256
14824.14 257
14825.29 266
14826.44 257
14827.59 258
14828.74 221
14829.89 209
14831.04 228
14832.19 253
14833.34 216
14834.49 243
14835.64 266
14836.79 226
14837.94 245
14839.09 285
14840.24 242
14841.40 289
14842.55 245
14843.70 251
14844.85 246
14846.00 250
14847.15 249
14848.30 253
14849.45 242
14850.60 235
14851.76 239
14852.91 207
14854.06 234
14855.21 256
14856.36 249
14857.51 240
14858.66 242
14859.82 254
14860.97 251
14862.12 211
14863.27 241
14864.42 218
14865.57 245
14866.73 262
14867.88 224
14869.03 223
14870.18 269
14871.33 255
14872.49 281
14873.64 208
14874.79 224
14875.94 237
14877.10 228
14878.25 215
14879.40 196
14880.55 212
14881.71 241
14882.86 252
14884.01 221
14885.16 255
14886.32 235
14887.47 281
14888.62 253
14889.77 241
14890.93 214
14892.08 216
14893.23 216
14894.39 207
14895.54 229
14896.69 255
14897.84 203
14899.00 209
14900.15 196
14901.30 216
14902.46 237
14903.61 228
14904.76 263
14905.92 224
14907.07 236
14908.22 264
14909.38 253
14910.53 234
14911.69 242
14912.84 213
14913.99 219
14915.15 244
14916.30 268
14917.45 256
14918.61 254
14919.76 248
14920.92 227
14922.07 250
14923.22 243
14924.38 253
14925.53 226
14926.69 266
14927.84 258
14928.99 256
14930.15 248
14931.30 251
14932.46 219
14933.61 252
14934.77 253
14935.92 263
14937.08 217
14938.23 234
14939.39 284
14940.54 253
14941.70 246
14942.85 260
14944.00 251
14945.16 270
14946.31 272
14947.47 247
14948.62 302
14949.78 267
14950.94 278
14952.09 275
14953.25 275
14954.40 261
14955.56 272
14956.71 270
14957.87 247
14959.02 275
14960.18 286
14961.33 257
14962.49 236
14963.64 240
14964.80 231
14965.96 247
14967.11 245
14968.27 218
14969.42 235
14970.58 234
14971.74 261
14972.89 256
14974.05 282
14975.20 271
14976.36 288
14977.52 279
14978.67 277
14979.83 278
14980.98 302
14982.14 272
14983.30 240
14984.45 271
14985.61 253
14986.77 251
14987.92 234
14989.08 273
14990.24 223
14991.39 232
14992.55 227
14993.71 251
14994.86 220
14996.02 252
14997.18 195
14998.33 189
14999.49 231
15000.65 260
15001.81 254
15002.96 241
15004.12 252
15005.28 284
15006.43 228
15007.59 248
15008.75 201
15009.91 205
15011.06 209
15012.22 204
15013.38 229
15014.54 226
15015.69 207
15016.85 263
15018.01 252
15019.17 243
15020.33 233
15021.48 203
15022.64 244
15023.80 252
15024.96 226
15026.12 232
15027.27 211
15028.43 225
15029.59 220
15030.75 215
15031.91 201
15033.07 222
15034.22 223
15035.38 227
15036.54 232
15037.70 189
15038.86 231
15040.02 201
15041.17 229
15042.33 241
15043.49 222
15044.65 250
15045.81 207
15046.97 200
15048.13 188
15049.29 197
15050.45 246
15051.60 245
15052.76 223
15053.92 231
15055.08 203
15056.24 209
15057.40 248
15058.56 243
15059.72 225
15060.88 214
15062.04 227
15063.20 234
15064.36 214
15065.52 218
15066.68 208
15067.84 208
15069.00 179
15070.16 200
15071.32 229
15072.48 211
15073.63 177
15074.79 171
15075.95 191
15077.11 255
15078.27 217
15079.44 215
15080.60 235
15081.76 202
15082.92 223
15084.08 198
15085.24 212
15086.40 213
15087.56 194
15088.72 239
15089.88 238
15091.04 219
15092.20 228
15093.36 237
15094.52 253
15095.68 234
15096.84 202
15098.00 201
15099.16 189
15100.32 232
15101.49 215
15102.65 204
15103.81 210
15104.97 252
15106.13 218
15107.29 190
15108.45 192
15109.61 181
15110.78 196
15111.94 196
15113.10 215
15114.26 182
15115.42 208
15116.58 214
15117.74 226
15118.91 192
15120.07 214
15121.23 185
15122.39 188
15123.55 236
15124.71 243
15125.88 221
15127.04 226
15128.20 205
15129.36 202
15130.52 192
15131.69 219
15132.85 212
15134.01 207
15135.17 233
15136.34 242
15137.50 219
15138.66 237
15139.82 261
15140.99 203
15142.15 242
15143.31 208
15144.47 207
15145.64 220
15146.80 206
15147.96 223
15149.12 210
15150.29 215
15151.45 195
15152.61 227
15153.78 210
15154.94 220
15156.10 187
15157.27 199
15158.43 219
15159.59 226
15160.75 227
15161.92 221
15163.08 211
15164.24 216
15165.41 202
15166.57 214
15167.74 227
15168.90 195
15170.06 233
15171.23 247
15172.39 229
15173.55 228
15174.72 252
15175.88 245
15177.05 198
15178.21 218
15179.37 211
15180.54 247
15181.70 243
15182.87 206
15184.03 208
15185.19 261
15186.36 243
15187.52 231
15188.69 222
15189.85 229
15191.02 238
15192.18 247
15193.34 196
15194.51 250
15195.67 248
15196.84 253
15198.00 252
15199.17 234
15200.33 276
15201.50 268
15202.66 239
15203.83 240
15204.99 242
15206.16 225
15207.32 222
15208.49 302
15209.65 256
15210.82 251
15211.98 227
15213.15 285
15214.31 257
15215.48 234
15216.64 242
15217.81 255
15218.97 223
15220.14 246
15221.31 230
15222.47 292
15223.64 251
15224.80 272
15225.97 240
15227.13 252
15228.30 245
15229.47 235
15230.63 237
15231.80 269
15232.96 244
15234.13 257
15235.30 292
15236.46 253
15237.63 262
15238.79 291
15239.96 276
15241.13 268
15242.29 251
15243.46 239
15244.63 277
15245.79 305
15246.96 262
15248.13 246
15249.29 264
15250.46 277
15251.63 232
15252.79 259
15253.96 207
15255.13 237
15256.29 250
15257.46 243
15258.63 265
15259.80 221
15260.96 215
15262.13 236
15263.30 232
15264.46 229
15265.63 231
15266.80 243
15267.97 205
15269.13 212
15270.30 221
15271.47 219
15272.64 222
15273.80 203
15274.97 244
15276.14 257
15277.31 254
15278.47 224
15279.64 206
15280.81 194
15281.98 208
15283.15 208
15284.31 222
15285.48 217
15286.65 216
15287.82 231
15288.99 210
15290.15 208
15291.32 214
15292.49 221
15293.66 219
15294.83 237
15296.00 239
15297.16 213
15298.33 191
15299.50 220
15300.67 215
15301.84 233
15303.01 204
15304.18 209
15305.35 269
15306.51 234
15307.68 240
15308.85 204
15310.02 221
15311.19 251
15312.36 222
15313.53 220
15314.70 242
15315.87 206
15317.04 209
15318.21 234
15319.37 221
15320.54 222
15321.71 184
15322.88 183
15324.05 235
15325.22 213
15326.39 208
15327.56 210
15328.73 180
15329.90 218
15331.07 200
15332.24 202
15333.41 196
15334.58 197
15335.75 228
15336.92 231
15338.09 210
15339.26 216
15340.43 219
15341.60 208
15342.77 199
15343.94 206
15345.11 211
15346.28 211
15347.45 207
15348.62 210
15349.79 225
15350.96 242
15352.13 221
15353.31 235
15354.48 210
15355.65 221
15356.82 184
15357.99 184
15359.16 233
15360.33 245
15361.50 194
15362.67 216
15363.84 267
15365.01 240
15366.19 190
15367.36 199
15368.53 209
15369.70 232
15370.87 196
15372.04 191
15373.21 221
15374.38 192
15375.56 213
15376.73 232
15377.90 198
15379.07 210
15380.24 212
15381.41 224
15382.59 199
15383.76 218
15384.93 175
15386.10 230
15387.27 238
15388.45 257
15389.62 252
15390.79 218
15391.96 199
15393.13 218
15394.31 233
15395.48 206
15396.65 215
15397.82 219
15399.00 230
15400.17 188
15401.34 227
15402.51 247
15403.69 229
15404.86 228
15406.03 206
15407.20 226
15408.38 193
15409.55 224
15410.72 219
15411.89 217
15413.07 218
15414.24 249
15415.41 203
15416.59 246
15417.76 235
15418.93 262
15420.11 220
15421.28 202
15422.45 226
15423.63 228
15424.80 206
15425.97 209
15427.15 210
15428.32 201
15429.49 207
15430.67 219
15431.84 202
15433.01 211
15434.19 197
15435.36 224
15436.54 197
15437.71 227
15438.88 223
15440.06 207
15441.23 204
15442.41 235
15443.58 209
15444.75 193
15445.93 199
15447.10 200
15448.28 207
15449.45 215
15450.63 208
15451.80 208
15452.97 213
15454.15 205
15455.32 188
15456.50 196
15457.67 219
15458.85 242
15460.02 208
15461.20 207
15462.37 209
15463.55 220
15464.72 206
15465.90 201
15467.07 200
15468.25 196
15469.42 207
15470.60 202
15471.77 255
15472.95 228
15474.12 202
15475.30 220
15476.47 234
15477.65 231
15478.82 205
15480.00 218
15481.17 211
15482.35 197
15483.53 211
15484.70 224
15485.88 232
15487.05 216
15488.23 213
15489.40 198
15490.58 219
15491.76 247
15492.93 215
15494.11 203
15495.28 190
15496.46 221
15497.64 221
15498.81 195
15499.99 194
15501.17 215
15502.34 188
15503.52 188
15504.69 215
15505.87 206
15507.05 226
15508.22 189
15509.40 221
15510.58 197
15511.75 212
15512.93 222
15514.11 236
15515.28 247
15516.46 227
15517.64 180
15518.81 200
15519.99 235
15521.17 243
15522.35 208
15523.52 215
15524.70 230
15525.88 231
15527.05 255
15528.23 235
15529.41 229
15530.59 222
15531.76 214
15532.94 227
15534.12 226
15535.30 215
15536.47 252
15537.65 248
15538.83 247
15540.01 245
15541.19 248
15542.36 234
15543.54 243
15544.72 260
15545.90 244
15547.08 215
15548.25 246
15549.43 201
15550.61 212
15551.79 215
15552.97 224
15554.14 225
15555.32 243
15556.50 243
15557.68 246
15558.86 290
15560.04 257
15561.22 253
15562.39 215
15563.57 239
15564.75 263
15565.93 274
15567.11 255
15568.29 250
15569.47 249
15570.65 254
15571.82 236
15573.00 246
15574.18 215
15575.36 254
15576.54 250
15577.72 234
15578.90 256
15580.08 242
15581.26 260
15582.44 251
15583.62 265
15584.80 245
15585.98 258
15587.16 221
15588.34 229
15589.51 277
15590.69 243
15591.87 253
15593.05 244
15594.23 271
15595.41 264
15596.59 233
15597.77 248
15598.95 256
15600.13 247
15601.31 253
15602.49 252
15603.67 259
15604.85 224
15606.03 252
15607.21 280
15608.40 294
15609.58 293
15610.76 234
15611.94 256
15613.12 298
15614.30 317
15615.48 315
15616.66 328
15617.84 323
15619.02 318
15620.20 334
15621.38 311
15622.56 321
15623.74 322
15624.93 304
15626.11 330
15627.29 314
15628.47 318
15629.65 285
15630.83 303
15632.01 299
15633.19 315
15634.37 344
15635.56 329
15636.74 343
15637.92 328
15639.10 299
15640.28 349
15641.46 379
15642.65 301
15643.83 327
15645.01 368
15646.19 333
15647.37 327
15648.55 348
15649.74 336
15650.92 360
15652.10 359
15653.28 371
15654.46 319
15655.65 325
15656.83 322
15658.01 358
15659.19 361
15660.38 340
15661.56 361
15662.74 378
15663.92 355
15665.11 332
15666.29 357
15667.47 373
15668.65 365
15669.84 348
15671.02 391
15672.20 393
15673.38 425
15674.57 346
15675.75 349
15676.93 383
15678.12 344
15679.30 342
15680.48 366
15681.67 370
15682.85 348
15684.03 358
15685.22 353
15686.40 331
15687.58 342
15688.77 349
15689.95 360
15691.13 332
15692.32 321
15693.50 336
15694.68 374
15695.87 365
15697.05 349
15698.23 369
15699.42 398
15700.60 361
15701.79 341
15702.97 369
15704.15 359
15705.34 375
15706.52 361
15707.71 363
15708.89 392
15710.07 318
15711.26 367
15712.44 375
15713.63 373
15714.81 370
15716.00 390
15717.18 381
15718.37 335
15719.55 368
15720.73 355
15721.92 404
15723.10 353
15724.29 378
15725.47 370
15726.66 447
15727.84 452
15729.03 340
15730.21 347
15731.40 371
15732.58 397
15733.77 365
15734.95 392
15736.14 373
15737.32 356
15738.51 379
15739.69 379
15740.88 382
15742.07 410
15743.25 380
15744.44 318
15745.62 345
15746.81 344
15747.99 356
15749.18 367
15750.36 382
15751.55 402
15752.74 360
15753.92 414
15755.11 421
15756.29 391
15757.48 400
15758.67 405
15759.85 391
15761.04 392
15762.22 350
15763.41 377
15764.60 367
15765.78 377
15766.97 368
15768.16 376
15769.34 363
15770.53 326
15771.72 364
15772.90 387
15774.09 317
15775.28 355
15776.46 357
15777.65 334
15778.84 337
15780.02 315
15781.21 321
15782.40 312
15783.58 324
15784.77 301
15785.96 343
15787.14 396
15788.33 339
15789.52 299
15790.71 276
15791.89 312
15793.08 341
15794.27 347
15795.46 304
15796.64 294
15797.83 295
15799.02 327
15800.21 342
15801.39 315
15802.58 310
15803.77 336
15804.96 271
15806.14 249
15807.33 280
15808.52 297
15809.71 273
15810.90 289
15812.08 335
15813.27 310
15814.46 262
15815.65 295
15816.84 307
15818.03 269
15819.21 260
15820.40 262
15821.59 277
15822.78 263
15823.97 276
15825.16 260
15826.35 332
15827.53 337
15828.72 304
15829.91 255
15831.10 265
15832.29 277
15833.48 262
15834.67 255
15835.86 275
15837.04 304
15838.23 272
15839.42 282
15840.61 281
15841.80 274
15842.99 272
15844.18 296
15845.37 254
15846.56 251
15847.75 277
15848.94 242
15850.13 282
15851.32 274
15852.51 266
15853.70 304
15854.89 309
15856.07 273
15857.26 253
15858.45 248
15859.64 273
15860.83 252
15862.02 258
15863.21 271
15864.40 238
15865.59 274
15866.78 269
15867.97 289
15869.16 306
15870.36 328
15871.55 254
15872.74 284
15873.93 298
15875.12 272
15876.31 293
15877.50 288
15878.69 294
15879.88 322
15881.07 311
15882.26 266
15883.45 280
15884.64 245
15885.83 301
15887.02 288
15888.21 241
15889.41 279
15890.60 275
15891.79 253
15892.98 275
15894.17 289
15895.36 307
15896.55 289
15897.74 286
15898.93 291
15900.13 280
15901.32 256
15902.51 265
15903.70 264
15904.89 282
15906.08 287
15907.28 263
15908.47 246
15909.66 254
15910.85 302
15912.04 297
15913.23 280
15914.43 281
15915.62 264
15916.81 267
15918.00 267
15919.19 288
15920.39 296
15921.58 294
15922.77 293
15923.96 295
15925.16 271
15926.35 334
15927.54 314
15928.73 300
15929.93 299
15931.12 296
15932.31 288
15933.50 293
15934.70 282
15935.89 321
15937.08 296
15938.27 270
15939.47 298
15940.66 241
15941.85 274
15943.05 248
15944.24 265
15945.43 267
15946.63 265
15947.82 239
15949.01 226
15950.21 256
15951.40 266
15952.59 247
15953.79 237
15954.98 245
15956.17 224
15957.37 260
15958.56 298
15959.75 250
15960.95 290
15962.14 275
15963.33 244
15964.53 248
15965.72 208
15966.92 228
15968.11 222
15969.30 255
15970.50 263
15971.69 228
15972.89 240
15974.08 232
15975.27 195
15976.47 208
15977.66 231
15978.86 193
15980.05 239
15981.25 230
15982.44 219
15983.63 214
15984.83 237
15986.02 251
15987.22 231
15988.41 230
15989.61 225
15990.80 204
15992.00 230
15993.19 243
15994.39 211
15995.58 232
15996.78 218
15997.97 184
15999.17 204
16000.36 216
16001.56 231
16002.75 204
16003.95 230
16005.14 256
16006.34 214
16007.53 197
16008.73 185
16009.93 208
16011.12 226
16012.32 212
16013.51 205
16014.71 223
16015.90 211
16017.10 192
16018.30 192
16019.49 195
16020.69 164
16021.88 223
16023.08 197
16024.28 235
16025.47 227
16026.67 244
16027.86 213
16029.06 192
16030.26 195
16031.45 195
16032.65 185
16033.85 215
16035.04 221
16036.24 217
16037.43 212
16038.63 207
16039.83 209
16041.02 194
16042.22 176
16043.42 190
16044.61 175
16045.81 188
16047.01 163
16048.21 168
16049.40 191
16050.60 193
16051.80 178
16052.99 201
16054.19 171
16055.39 181
16056.59 211
16057.78 185
16058.98 182
16060.18 199
16061.37 205
16062.57 237
16063.77 236
16064.97 194
16066.16 188
16067.36 214
16068.56 193
16069.76 205
16070.96 201
16072.15 218
16073.35 227
16074.55 209
16075.75 188
16076.95 199
16078.14 209
16079.34 189
16080.54 201
16081.74 194
16082.94 238
16084.13 212
16085.33 189
16086.53 163
16087.73 193
16088.93 202
16090.13 190
16091.33 206
16092.52 201
16093.72 190
16094.92 199
16096.12 206
16097.32 221
16098.52 192
16099.72 155
16100.92 184
16102.11 175
16103.31 182
16104.51 169
16105.71 207
16106.91 181
16108.11 203
16109.31 194
16110.51 230
16111.71 185
16112.91 176
16114.11 160
16115.31 136
16116.51 183
16117.70 183
16118.90 203
16120.10 177
16121.30 221
16122.50 177
16123.70 156
16124.90 209
16126.10 208
16127.30 190
16128.50 197
16129.70 198
16130.90 218
16132.10 196
16133.30 185
16134.50 182
16135.70 177
16136.90 203
16138.10 196
16139.30 189
16140.50 183
16141.71 182
16142.91 186
16144.11 205
16145.31 195
16146.51 154
16147.71 205
16148.91 209
16150.11 191
16151.31 168
16152.51 172
16153.71 207
16154.91 198
16156.11 215
16157.31 198
16158.52 167
16159.72 204
16160.92 188
16162.12 187
16163.32 223
16164.52 206
16165.72 220
16166.92 213
16168.13 192
16169.33 196
16170.53 202
16171.73 198
16172.93 200
16174.13 178
16175.34 176
16176.54 184
16177.74 212
16178.94 192
16180.14 210
16181.34 200
16182.55 202
16183.75 200
16184.95 175
16186.15 208
16187.35 174
16188.56 188
16189.76 183
16190.96 216
16192.16 190
16193.37 190
16194.57 189
16195.77 199
16196.97 204
16198.18 185
16199.38 194
16200.58 189
16201.78 215
16202.99 231
16204.19 227
16205.39 234
16206.60 215
16207.80 217
16209.00 213
16210.20 196
16211.41 185
16212.61 183
16213.81 201
16215.02 209
16216.22 203
16217.42 188
16218.63 235
16219.83 191
16221.03 211
16222.24 211
16223.44 220
16224.64 200
16225.85 223
16227.05 218
16228.25 213
16229.46 226
16230.66 213
16231.87 217
16233.07 200
16234.27 198
16235.48 199
16236.68 233
16237.89 224
16239.09 175
16240.29 171
16241.50 197
16242.70 259
16243.91 241
16245.11 239
16246.31 222
16247.52 211
16248.72 223
16249.93 263
16251.13 225
16252.34 175
16253.54 223
16254.75 238
16255.95 236
16257.16 206
16258.36 211
16259.57 230
16260.77 241
16261.97 235
16263.18 217
16264.38 208
16265.59 216
16266.80 235
16268.00 244
16269.21 222
16270.41 247
16271.62 218
16272.82 186
16274.03 191
16275.23 192
16276.44 193
16277.64 233
16278.85 236
16280.05 211
16281.26 227
16282.47 224
16283.67 243
16284.88 230
16286.08 226
16287.29 219
16288.49 225
16289.70 234
16290.91 223
16292.11 239
16293.32 223
16294.52 220
16295.73 239
16296.94 232
16298.14 212
16299.35 232
16300.56 235
16301.76 204
16302.97 241
16304.18 236
16305.38 244
16306.59 206
16307.79 205
16309.00 208
16310.21 273
16311.42 267
16312.62 202
16313.83 236
16315.04 260
16316.24 230
16317.45 239
16318.66 265
16319.86 240
16321.07 228
16322.28 221
16323.49 212
16324.69 233
16325.90 251
16327.11 229
16328.31 242
16329.52 220
16330.73 247
16331.94 209
16333.14 239
16334.35 192
16335.56 209
16336.77 214
16337.98 218
16339.18 219
16340.39 248
16341.60 217
16342.81 200
16344.01 223
16345.22 196
16346.43 192
16347.64 206
16348.85 193
16350.05 208
16351.26 191
16352.47 202
16353.68 218
16354.89 175
16356.10 172
16357.30 196
16358.51 208
16359.72 201
16360.93 207
16362.14 193
16363.35 233
16364.56 199
16365.77 216
16366.97 215
16368.18 199
16369.39 222
16370.60 200
16371.81 191
16373.02 184
16374.23 177
16375.44 181
16376.65 188
16377.86 193
16379.06 213
16380.27 186
16381.48 193
16382.69 188
16383.90 164
16385.11 174
16386.32 184
16387.53 200
16388.74 199
16389.95 197
16391.16 190
16392.37 188
16393.58 185
16394.79 192
16396.00 191
16397.21 213
16398.42 193
16399.63 183
16400.84 182
16402.05 186
16403.26 207
16404.47 182
16405.68 203
16406.89 189
16408.10 182
16409.31 173
16410.52 172
16411.73 171
16412.94 198
16414.15 216
16415.36 220
16416.57 199
16417.78 209
16419.00 174
16420.21 183
16421.42 191
16422.63 204
16423.84 195
16425.05 146
16426.26 142
16427.47 182
16428.68 186
16429.89 227
16431.11 189
16432.32 170
16433.53 158
16434.74 178
16435.95 167
16437.16 164
16438.37 182
16439.59 174
16440.80 161
16442.01 169
16443.22 176
16444.43 169
16445.64 178
16446.86 176
16448.07 162
16449.28 169
16450.49 183
16451.70 174
16452.91 203
16454.13 185
16455.34 217
16456.55 211
16457.76 192
16458.98 219
16460.19 200
16461.40 193
16462.61 195
16463.82 179
16465.04 159
16466.25 177
16467.46 183
16468.67 194
16469.89 192
16471.10 178
16472.31 194
16473.53 195
16474.74 179
16475.95 164
16477.16 180
16478.38 199
16479.59 195
16480.80 199
16482.02 225
16483.23 167
16484.44 206
16485.66 177
16486.87 169
16488.08 186
16489.30 174
16490.51 198
16491.72 186
16492.94 189
16494.15 194
16495.36 187
16496.58 179
16497.79 162
16499.00 161
16500.22 184
16501.43 151
16502.65 162
16503.86 202
16505.07 179
16506.29 150
16507.50 169
16508.71 186
16509.93 198
16511.14 200
16512.36 181
16513.57 207
16514.79 172
16516.00 187
16517.21 196
16518.43 163
16519.64 162
16520.86 165
16522.07 159
16523.29 181
16524.50 183
16525.72 177
16526.93 164
16528.15 166
16529.36 183
16530.58 196
16531.79 174
16533.01 185
16534.22 169
16535.44 160
16536.65 146
16537.87 171
16539.08 187
16540.30 172
16541.51 165
16542.73 176
16543.94 172
16545.16 174
16546.37 180
16547.59 163
16548.80 179
16550.02 177
16551.24 182
16552.45 184
16553.67 218
16554.88 172
16556.10 199
16557.31 195
16558.53 222
16559.75 222
16560.96 192
16562.18 180
16563.39 227
16564.61 190
16565.83 187
16567.04 200
16568.26 205
16569.47 212
16570.69 182
16571.91 197
16573.12 190
16574.34 165
16575.56 188
16576.77 170
16577.99 196
16579.21 177
16580.42 202
16581.64 205
16582.86 194
16584.07 177
16585.29 173
16586.51 215
16587.72 187
16588.94 196
16590.16 211
16591.38 205
16592.59 195
16593.81 203
16595.03 209
16596.24 218
16597.46 191
16598.68 167
16599.90 183
16601.11 199
16602.33 160
16603.55 165
16604.77 223
16605.98 197
16607.20 178
16608.42 191
16609.64 167
16610.86 173
16612.07 190
16613.29 207
16614.51 231
16615.73 203
16616.95 191
16618.16 193
16619.38 198
16620.60 196
16621.82 185
16623.04 162
16624.25 153
16625.47 171
16626.69 165
16627.91 171
16629.13 183
16630.35 196
16631.57 181
16632.78 185
16634.00 194
16635.22 179
16636.44 170
16637.66 184
16638.88 183
16640.10 175
16641.32 173
16642.53 180
16643.75 195
16644.97 179
16646.19 174
16647.41 193
16648.63 185
16649.85 158
16651.07 157
16652.29 170
16653.51 161
16654.73 197
16655.95 194
16657.17 166
16658.39 188
16659.61 173
16660.83 169
16662.04 178
16663.26 181
16664.48 153
16665.70 163
16666.92 193
16668.14 165
16669.36 170
16670.58 166
16671.80 181
16673.02 200
16674.24 179
16675.46 151
16676.68 169
16677.91 170
16679.13 209
16680.35 157
16681.57 145
16682.79 172
16684.01 174
16685.23 208
16686.45 170
16687.67 168
16688.89 175
16690.11 211
16691.33 146
16692.55 162
16693.77 163
16694.99 153
16696.21 191
16697.44 188
16698.66 195
16699.88 177
16701.10 137
16702.32 189
16703.54 174
16704.76 162
16705.98 199
16707.21 184
16708.43 211
16709.65 158
16710.87 149
16712.09 149
16713.31 196
16714.53 198
16715.76 161
16716.98 171
16718.20 172
16719.42 162
16720.64 181
16721.87 166
16723.09 175
16724.31 203
16725.53 163
16726.75 173
16727.98 165
16729.20 164
16730.42 186
16731.64 167
16732.86 153
16734.09 172
16735.31 177
16736.53 164
16737.75 155
16738.98 160
16740.20 161
16741.42 159
16742.64 193
16743.87 196
16745.09 176
16746.31 178
16747.54 172
16748.76 140
16749.98 159
16751.20 142
16752.43 158
16753.65 194
16754.87 158
16756.10 164
16757.32 142
16758.54 184
16759.77 185
16760.99 184
16762.21 176
16763.44 172
16764.66 186
16765.88 191
16767.11 215
16768.33 166
16769.55 159
16770.78 148
16772.00 168
16773.23 171
16774.45 156
16775.67 155
16776.90 173
16778.12 176
16779.35 174
16780.57 137
16781.79 167
16783.02 161
16784.24 188
16785.47 150
16786.69 185
16787.91 169
16789.14 180
16790.36 127
16791.59 144
16792.81 176
16794.04 170
16795.26 154
16796.49 154
16797.71 175
16798.94 187
16800.16 204
16801.38 167
16802.61 168
16803.83 164
16805.06 173
16806.28 184
16807.51 162
16808.73 142
16809.96 143
16811.18 203
16812.41 173
16813.64 149
16814.86 157
16816.09 170
16817.31 182
16818.54 186
16819.76 169
16820.99 159
16822.21 182
16823.44 198
16824.66 167
16825.89 151
16827.12 171
16828.34 184
16829.57 171
16830.79 151
16832.02 137
16833.25 179
16834.47 193
16835.70 177
16836.92 181
16838.15 159
16839.38 203
16840.60 179
16841.83 184
16843.06 177
16844.28 178
16845.51 183
16846.73 203
16847.96 200
16849.19 196
16850.41 187
16851.64 208
16852.87 194
16854.09 202
16855.32 221
16856.55 220
16857.77 227
16859.00 183
16860.23 197
16861.46 167
16862.68 180
16863.91 200
16865.14 190
16866.36 223
16867.59 202
16868.82 182
16870.05 201
16871.27 197
16872.50 213
16873.73 180
16874.96 189
16876.18 229
16877.41 191
16878.64 177
16879.87 208
16881.09 206
16882.32 186
16883.55 229
16884.78 202
16886.01 203
16887.23 227
16888.46 214
16889.69 205
16890.92 207
16892.15 208
16893.37 248
16894.60 215
16895.83 187
16897.06 229
16898.29 230
16899.51 235
16900.74 202
16901.97 177
16903.20 221
16904.43 191
16905.66 195
16906.89 213
16908.12 194
16909.34 188
16910.57 207
16911.80 198
16913.03 210
16914.26 173
16915.49 208
16916.72 175
16917.95 176
16919.18 159
16920.40 168
16921.63 177
16922.86 224
16924.09 179
16925.32 199
16926.55 154
16927.78 172
16929.01 177
16930.24 189
16931.47 193
16932.70 181
16933.93 193
16935.16 179
16936.39 177
16937.62 183
16938.85 161
16940.08 143
16941.31 136
16942.54 180
16943.77 185
16945.00 164
16946.23 177
16947.46 172
16948.69 179
16949.92 180
16951.15 156
16952.38 178
16953.61 176
16954.84 162
16956.07 180
16957.30 152
16958.53 166
16959.76 155
16960.99 154
16962.22 162
16963.45 147
16964.68 157
16965.92 170
16967.15 189
16968.38 175
16969.61 160
16970.84 153
16972.07 193
16973.30 161
16974.53 169
16975.76 180
16976.99 185
16978.23 175
16979.46 169
16980.69 176
16981.92 161
16983.15 153
16984.38 159
16985.61 172
16986.85 163
16988.08 175
16989.31 205
16990.54 181
16991.77 185
16993.00 181
16994.24 176
16995.47 193
16996.70 172
16997.93 162
16999.16 158
17000.40 188
17001.63 162
17002.86 168
17004.09 170
17005.32 156
17006.56 195
17007.79 176
17009.02 176
17010.25 205
17011.49 155
17012.72 142
17013.95 163
17015.18 201
17016.42 149
17017.65 189
17018.88 173
17020.12 164
17021.35 178
17022.58 197
17023.81 197
17025.05 192
17026.28 184
17027.51 152
17028.75 177
17029.98 157
17031.21 153
17032.45 162
17033.68 161
17034.91 159
17036.15 150
17037.38 147
17038.61 166
17039.85 170
17041.08 138
17042.31 159
17043.55 169
17044.78 178
17046.01 171
17047.25 143
17048.48 133
17049.72 157
17050.95 154
17052.18 153
17053.42 170
17054.65 160
17055.89 158
17057.12 178
17058.35 162
17059.59 161
17060.82 149
17062.06 170
17063.29 158
17064.53 137
17065.76 139
17066.99 149
17068.23 145
17069.46 158
17070.70 146
17071.93 142
17073.17 191
17074.40 167
17075.64 144
17076.87 153
17078.11 196
17079.34 176
17080.58 163
17081.81 147
17083.05 153
17084.28 140
17085.52 156
17086.75 147
17087.99 173
17089.22 155
17090.46 198
17091.69 167
17092.93 170
17094.16 154
17095.40 148
17096.64 171
17097.87 160
17099.11 155
17100.34 168
17101.58 150
17102.81 150
17104.05 165
17105.29 174
17106.52 150
17107.76 153
17108.99 181
17110.23 168
17111.47 149
17112.70 164
17113.94 181
17115.17 137
17116.41 144
17117.65 147
17118.88 144
17120.12 133
17121.36 143
17122.59 135
17123.83 170
17125.07 154
17126.30 162
17127.54 133
17128.78 152
17130.01 172
17131.25 137
17132.49 159
17133.72 153
17134.96 136
17136.20 144
17137.43 141
17138.67 140
17139.91 134
17141.15 129
17142.38 139
17143.62 133
17144.86 140
17146.10 148
17147.33 142
17148.57 145
17149.81 131
17151.05 159
17152.28 148
17153.52 166
17154.76 136
17156.00 140
17157.23 150
17158.47 128
17159.71 124
17160.95 158
17162.19 150
17163.42 137
17164.66 156
17165.90 192
17167.14 138
17168.38 134
17169.61 159
17170.85 161
17172.09 157
17173.33 132
17174.57 159
17175.81 157
17177.04 146
17178.28 151
17179.52 155
17180.76 141
17182.00 137
17183.24 158
17184.48 128
17185.71 117
17186.95 128
17188.19 162
17189.43 145
17190.67 124
17191.91 136
17193.15 135
17194.39 141
17195.63 134
17196.87 153
17198.11 143
17199.34 167
17200.58 156
17201.82 147
17203.06 153
17204.30 139
17205.54 140
17206.78 138
17208.02 140
17209.26 113
17210.50 152
17211.74 176
17212.98 153
17214.22 163
17215.46 154
17216.70 153
17217.94 124
17219.18 135
17220.42 138
17221.66 128
17222.90 148
17224.14 149
17225.38 143
17226.62 151
17227.86 153
17229.10 177
17230.34 162
17231.58 158
17232.82 146
17234.06 141
17235.30 126
17236.54 161
17237.78 154
17239.03 152
17240.27 155
17241.51 151
17242.75 153
17243.99 137
17245.23 133
17246.47 155
17247.71 124
17248.95 120
17250.19 147
17251.43 151
17252.68 165
17253.92 149
17255.16 121
17256.40 131
17257.64 141
17258.88 146
17260.12 162
17261.37 143
17262.61 147
17263.85 130
17265.09 125
17266.33 174
17267.57 161
17268.82 160
17270.06 140
17271.30 136
17272.54 148
17273.78 145
17275.03 157
17276.27 144
17277.51 139
17278.75 140
17279.99 152
17281.24 151
17282.48 128
17283.72 149
17284.96 159
17286.21 132
17287.45 134
17288.69 128
17289.93 154
17291.18 165
17292.42 151
17293.66 138
17294.90 132
17296.15 162
17297.39 148
17298.63 143
17299.88 142
17301.12 133
17302.36 159
17303.60 140
17304.85 111
17306.09 145
17307.33 151
17308.58 113
17309.82 122
17311.06 116
17312.31 124
17313.55 148
17314.79 138
17316.04 126
17317.28 125
17318.52 107
17319.77 135
17321.01 116
17322.26 137
17323.50 135
17324.74 124
17325.99 137
17327.23 141
17328.48 134
17329.72 126
17330.96 136
17332.21 120
17333.45 125
17334.70 137
17335.94 133
17337.18 142
17338.43 136
17339.67 138
17340.92 122
17342.16 131
17343.41 133
17344.65 137
17345.90 156
17347.14 150
17348.38 128
17349.63 155
17350.87 150
17352.12 149
17353.36 161
17354.61 145
17355.85 98
17357.10 131
17358.34 133
17359.59 143
17360.83 126
17362.08 170
17363.32 176
17364.57 125
17365.81 126
17367.06 143
17368.31 130
17369.55 146
17370.80 130
17372.04 120
17373.29 105
17374.53 128
17375.78 116
17377.02 120
17378.27 165
17379.52 173
17380.76 129
17382.01 141
17383.25 156
17384.50 166
17385.75 151
17386.99 141
17388.24 151
17389.48 158
17390.73 155
17391.98 143
17393.22 135
17394.47 123
17395.71 137
17396.96 134
17398.21 132
17399.45 152
17400.70 157
17401.95 147
17403.19 144
17404.44 146
17405.69 107
17406.93 118
17408.18 141
17409.43 142
17410.67 146
17411.92 168
17413.17 155
17414.42 143
17415.66 136
17416.91 128
17418.16 139
17419.40 145
17420.65 158
17421.90 127
17423.15 122
17424.39 122
17425.64 139
17426.89 137
17428.14 164
17429.38 142
17430.63 138
17431.88 140
17433.13 152
17434.37 141
17435.62 137
17436.87 133
17438.12 121
17439.37 131
17440.61 142
17441.86 154
17443.11 176
17444.36 142
17445.61 145
17446.85 128
17448.10 142
17449.35 152
17450.60 153
17451.85 135
17453.10 123
17454.34 142
17455.59 143
17456.84 150
17458.09 151
17459.34 135
17460.59 131
17461.84 135
17463.09 130
17464.33 143
17465.58 108
17466.83 163
17468.08 158
17469.33 162
17470.58 155
17471.83 136
17473.08 155
17474.33 146
17475.58 149
17476.83 143
17478.07 144
17479.32 142
17480.57 168
17481.82 184
17483.07 145
17484.32 145
17485.57 147
17486.82 151
17488.07 148
17489.32 147
17490.57 180
17491.82 172
17493.07 169
17494.32 150
17495.57 157
17496.82 182
17498.07 171
17499.32 156
17500.57 144
17501.82 139
17503.07 163
17504.32 164
17505.57 173
17506.82 141
17508.07 171
17509.32 196
17510.57 194
17511.82 163
17513.07 137
17514.32 137
17515.58 157
17516.83 153
17518.08 189
17519.33 181
17520.58 169
17521.83 171
17523.08 153
17524.33 163
17525.58 188
17526.83 159
17528.08 162
17529.34 181
17530.59 176
17531.84 171
17533.09 191
17534.34 193
17535.59 204
17536.84 162
17538.09 161
17539.35 170
17540.60 163
17541.85 152
17543.10 168
17544.35 191
17545.60 169
17546.86 189
17548.11 152
17549.36 172
17550.61 172
17551.86 204
17553.12 172
17554.37 156
17555.62 177
17556.87 202
17558.12 172
17559.38 166
17560.63 169
17561.88 173
17563.13 173
17564.39 178
17565.64 169
17566.89 168
17568.14 164
17569.40 160
17570.65 127
17571.90 167
17573.15 160
17574.41 145
17575.66 158
17576.91 160
17578.17 160
17579.42 171
17580.67 145
17581.92 157
17583.18 151
17584.43 152
17585.68 187
17586.94 164
17588.19 171
17589.44 165
17590.70 161
17591.95 161
17593.20 144
17594.46 158
17595.71 159
17596.97 157
17598.22 159
17599.47 153
17600.73 145
17601.98 153
17603.23 153
17604.49 152
17605.74 136
17607.00 164
17608.25 166
17609.50 170
17610.76 172
17612.01 150
17613.27 156
17614.52 178
17615.77 131
17617.03 139
17618.28 163
17619.54 159
17620.79 154
17622.05 156
17623.30 201
17624.56 152
17625.81 161
17627.06 158
17628.32 151
17629.57 157
17630.83 146
17632.08 142
17633.34 149
17634.59 146
17635.85 141
17637.10 143
17638.36 142
17639.61 158
17640.87 149
17642.12 146
17643.38 137
17644.63 158
17645.89 124
17647.15 138
17648.40 154
17649.66 161
17650.91 161
17652.17 168
17653.42 165
17654.68 172
17655.93 146
17657.19 151
17658.45 168
17659.70 139
17660.96 153
17662.21 158
17663.47 185
17664.73 140
17665.98 134
17667.24 125
17668.49 133
17669.75 135
17671.01 167
17672.26 136
17673.52 137
17674.77 152
17676.03 135
17677.29 156
17678.54 138
17679.80 167
17681.06 145
17682.31 135
17683.57 152
17684.83 157
17686.08 117
17687.34 132
17688.60 118
17689.85 143
17691.11 156
17692.37 140
17693.63 118
17694.88 119
17696.14 122
17697.40 126
17698.65 133
17699.91 106
17701.17 142
17702.43 131
17703.68 136
17704.94 147
17706.20 130
17707.46 164
17708.71 142
17709.97 138
17711.23 118
17712.49 156
17713.74 139
17715.00 120
17716.26 129
17717.52 132
17718.78 130
17720.03 151
17721.29 152
17722.55 122
17723.81 141
17725.07 138
17726.32 140
17727.58 125
17728.84 109
17730.10 138
17731.36 135
17732.62 100
17733.87 128
17735.13 153
17736.39 154
17737.65 156
17738.91 129
17740.17 117
17741.43 110
17742.69 141
17743.94 143
17745.20 134
17746.46 117
17747.72 132
17748.98 132
17750.24 151
17751.50 119
17752.76 108
17754.02 130
17755.28 145
17756.53 162
17757.79 140
17759.05 117
17760.31 112
17761.57 110
17762.83 115
17764.09 123
17765.35 126
17766.61 124
17767.87 127
17769.13 130
17770.39 142
17771.65 149
17772.91 109
17774.17 124
17775.43 115
17776.69 136
17777.95 122
17779.21 138
17780.47 152
17781.73 122
17782.99 131
17784.25 129
17785.51 152
17786.77 116
17788.03 120
17789.29 128
17790.55 154
17791.81 144
17793.07 133
17794.33 130
17795.59 153
17796.86 142
17798.12 129
17799.38 126
17800.64 127
17801.90 126
17803.16 138
17804.42 134
17805.68 137
17806.94 111
17808.20 145
17809.47 146
17810.73 130
17811.99 149
17813.25 126
17814.51 138
17815.77 140
17817.03 128
17818.29 136
17819.56 149
17820.82 119
17822.08 116
17823.34 126
17824.60 144
17825.86 108
17827.13 105
17828.39 135
17829.65 113
17830.91 121
17832.17 132
17833.44 110
17834.70 134
17835.96 138
17837.22 130
17838.48 114
17839.75 129
17841.01 137
17842.27 123
17843.53 121
17844.80 103
17846.06 129
17847.32 139
17848.58 140
17849.85 110
17851.11 143
17852.37 128
17853.63 110
17854.90 119
17856.16 123
17857.42 103
17858.69 140
17859.95 143
17861.21 139
17862.47 120
17863.74 117
17865.00 144
17866.26 137
17867.53 117
17868.79 138
17870.05 139
17871.32 120
17872.58 127
17873.84 105
17875.11 105
17876.37 115
17877.63 98
17878.90 138
17880.16 129
17881.43 130
17882.69 104
17883.95 109
17885.22 118
17886.48 108
17887.74 135
17889.01 143
17890.27 124
17891.54 123
17892.80 120
17894.07 115
17895.33 102
17896.59 133
17897.86 133
17899.12 124
17900.39 105
17901.65 129
17902.92 139
17904.18 149
17905.44 152
17906.71 134
17907.97 137
17909.24 127
17910.50 118
17911.77 135
17913.03 115
17914.30 135
17915.56 123
17916.83 99
17918.09 133
17919.36 124
17920.62 125
17921.89 137
17923.15 122
17924.42 102
17925.68 148
17926.95 124
17928.21 113
17929.48 111
17930.75 141
17932.01 108
17933.28 97
17934.54 122
17935.81 144
17937.07 134
17938.34 129
17939.61 127
17940.87 126
17942.14 118
17943.40 106
17944.67 127
17945.93 125
17947.20 105
17948.47 121
17949.73 134
17951.00 125
17952.27 96
17953.53 109
17954.80 153
17956.06 137
17957.33 143
17958.60 131
17959.86 147
17961.13 124
17962.40 160
17963.66 124
17964.93 134
17966.20 128
17967.46 118
17968.73 108
17970.00 125
17971.26 144
17972.53 127
17973.80 153
17975.07 155
17976.33 146
17977.60 135
17978.87 118
17980.13 120
17981.40 123
17982.67 119
17983.94 144
17985.20 126
17986.47 109
17987.74 131
17989.01 138
17990.27 120
17991.54 119
17992.81 145
17994.08 133
17995.34 140
17996.61 137
17997.88 133
17999.15 139
18000.42 115
18001.68 132
18002.95 123
18004.22 117
18005.49 148
18006.76 123
18008.02 119
18009.29 143
18010.56 139
18011.83 121
18013.10 124
18014.37 95
18015.63 117
18016.90 117
18018.17 125
18019.44 142
18020.71 103
18021.98 126
18023.25 142
18024.51 109
18025.78 160
18027.05 143
18028.32 157
18029.59 115
18030.86 141
18032.13 153
18033.40 117
18034.67 112
18035.94 111
18037.20 161
18038.47 127
18039.74 116
18041.01 129
18042.28 121
18043.55 141
18044.82 150
18046.09 129
18047.36 146
18048.63 142
18049.90 152
18051.17 141
18052.44 146
18053.71 156
18054.98 153
18056.25 145
18057.52 169
18058.79 129
18060.06 133
18061.33 118
18062.60 148
18063.87 134
18065.14 153
18066.41 147
18067.68 115
18068.95 116
18070.22 117
18071.49 148
18072.76 134
18074.03 129
18075.30 115
18076.57 136
18077.84 123
18079.11 144
18080.39 133
18081.66 119
18082.93 141
18084.20 116
18085.47 133
18086.74 119
18088.01 129
18089.28 132
18090.55 146
18091.82 119
18093.10 134
18094.37 141
18095.64 139
18096.91 148
18098.18 146
18099.45 109
18100.72 122
18102.00 118
18103.27 145
18104.54 129
18105.81 102
18107.08 125
18108.35 171
18109.63 114
18110.90 140
18112.17 132
18113.44 155
18114.71 159
18115.98 157
18117.26 129
18118.53 111
18119.80 95
18121.07 118
18122.35 132
18123.62 143
18124.89 149
18126.16 132
18127.43 127
18128.71 126
18129.98 112
18131.25 136
18132.52 125
18133.80 113
18135.07 130
18136.34 125
18137.62 151
18138.89 135
18140.16 145
18141.43 132
18142.71 132
18143.98 156
18145.25 130
18146.53 131
18147.80 119
18149.07 140
18150.35 131
18151.62 135
18152.89 120
18154.17 134
18155.44 136
18156.71 128
18157.99 146
18159.26 118
18160.53 99
18161.81 130
18163.08 148
18164.35 134
18165.63 132
18166.90 135
18168.18 133
18169.45 122
18170.72 151
18172.00 121
18173.27 102
18174.55 107
18175.82 138
18177.09 142
18178.37 127
18179.64 148
18180.92 146
18182.19 128
18183.47 130
18184.74 157
18186.01 158
18187.29 140
18188.56 136
18189.84 121
18191.11 111
18192.39 118
18193.66 117
18194.94 111
18196.21 139
18197.49 140
18198.76 136
18200.04 136
18201.31 134
18202.59 139
18203.86 135
18205.14 126
18206.41 124
18207.69 128
18208.96 118
18210.24 128
18211.51 126
18212.79 136
18214.06 123
18215.34 102
18216.62 125
18217.89 139
18219.17 137
18220.44 146
18221.72 141
18222.99 117
18224.27 148
18225.55 124
18226.82 128
18228.10 122
18229.37 117
18230.65 105
18231.93 89
18233.20 130
18234.48 117
18235.75 134
18237.03 118
18238.31 112
18239.58 95
18240.86 99
18242.14 110
18243.41 132
18244.69 127
18245.97 117
18247.24 114
18248.52 111
18249.80 112
18251.07 120
18252.35 164
18253.63 147
18254.90 132
18256.18 135
18257.46 129
18258.73 117
18260.01 119
18261.29 131
18262.57 133
18263.84 141
18265.12 160
18266.40 151
18267.67 123
18268.95 109
18270.23 143
18271.51 154
18272.78 100
18274.06 136
18275.34 104
18276.62 128
18277.89 117
18279.17 103
18280.45 136
18281.73 118
18283.01 108
18284.28 103
18285.56 119
18286.84 117
18288.12 109
18289.40 123
18290.67 140
18291.95 162
18293.23 124
18294.51 141
18295.79 159
18297.07 165
18298.34 143
18299.62 111
18300.90 113
18302.18 146
18303.46 142
18304.74 132
18306.02 132
18307.29 133
18308.57 135
18309.85 133
18311.13 130
18312.41 113
18313.69 115
18314.97 147
18316.25 119
18317.53 145
18318.80 160
18320.08 119
18321.36 146
18322.64 128
18323.92 115
18325.20 97
18326.48 128
18327.76 122
18329.04 120
18330.32 134
18331.60 138
18332.88 124
18334.16 126
18335.44 153
18336.72 139
18338.00 156
18339.28 119
18340.56 126
18341.84 117
18343.12 130
18344.40 136
18345.68 122
18346.96 141
18348.24 116
18349.52 147
18350.80 157
18352.08 142
18353.36 126
18354.64 124
18355.92 109
18357.20 148
18358.48 143
18359.76 111
18361.04 138
18362.32 142
18363.60 123
18364.88 162
18366.16 107
18367.45 125
18368.73 129
18370.01 121
18371.29 112
18372.57 112
18373.85 148
18375.13 125
18376.41 135
18377.69 160
18378.98 149
18380.26 119
18381.54 141
18382.82 130
18384.10 123
18385.38 113
18386.66 123
18387.95 121
18389.23 147
18390.51 131
18391.79 110
18393.07 135
18394.35 136
18395.64 158
18396.92 132
18398.20 120
18399.48 125
18400.76 140
18402.05 152
18403.33 146
18404.61 125
18405.89 121
18407.17 121
18408.46 137
18409.74 159
18411.02 137
18412.30 125
18413.59 138
18414.87 140
18416.15 142
18417.43 118
18418.72 128
18420.00 127
18421.28 121
18422.56 130
18423.85 124
18425.13 120
18426.41 106
18427.70 120
18428.98 122
18430.26 129
18431.54 136
18432.83 132
18434.11 127
18435.39 97
18436.68 116
18437.96 135
18439.24 105
18440.53 158
18441.81 125
18443.09 137
18444.38 108
18445.66 123
18446.95 139
18448.23 119
18449.51 126
18450.80 126
18452.08 132
18453.36 121
18454.65 122
18455.93 133
18457.22 146
18458.50 158
18459.78 138
18461.07 143
18462.35 131
18463.64 141
18464.92 137
18466.21 131
18467.49 139
18468.77 135
18470.06 107
18471.34 123
18472.63 137
18473.91 113
18475.20 107
18476.48 118
18477.77 123
18479.05 115
18480.34 118
18481.62 137
18482.91 104
18484.19 121
18485.47 117
18486.76 104
18488.04 124
18489.33 154
18490.62 130
18491.90 113
18493.19 124
18494.47 125
18495.76 137
18497.04 132
18498.33 126
18499.61 127
18500.90 152
18502.18 146
18503.47 122
18504.75 121
18506.04 117
18507.33 147
18508.61 137
18509.90 148
18511.18 115
18512.47 142
18513.76 132
18515.04 126
18516.33 120
18517.61 119
18518.90 94
18520.19 125
18521.47 97
18522.76 98
18524.04 130
18525.33 145
18526.62 105
18527.90 108
18529.19 107
18530.48 123
18531.76 146
18533.05 122
18534.34 115
18535.62 126
18536.91 137
18538.20 120
18539.48 113
18540.77 152
18542.06 148
18543.34 136
18544.63 109
18545.92 140
18547.21 122
18548.49 126
18549.78 127
18551.07 129
18552.36 119
18553.64 116
18554.93 124
18556.22 133
18557.50 131
18558.79 122
18560.08 123
18561.37 121
18562.66 140
18563.94 149
18565.23 124
18566.52 107
18567.81 133
18569.09 138
18570.38 155
18571.67 147
18572.96 125
18574.25 134
18575.53 133
18576.82 134
18578.11 133
18579.40 124
18580.69 111
18581.98 129
18583.26 110
18584.55 121
18585.84 105
18587.13 102
18588.42 117
18589.71 139
18590.99 140
18592.28 175
18593.57 121
18594.86 129
18596.15 141
18597.44 126
18598.73 137
18600.02 128
18601.31 132
18602.59 99
18603.88 117
18605.17 151
18606.46 114
18607.75 138
18609.04 132
18610.33 136
18611.62 142
18612.91 137
18614.20 108
18615.49 132
18616.78 158
18618.07 131
18619.36 151
18620.65 128
18621.94 111
18623.23 144
18624.52 139
18625.81 122
18627.10 146
18628.39 148
18629.68 151
18630.97 137
18632.26 139
18633.55 124
18634.84 107
18636.13 143
18637.42 134
18638.71 125
18640.00 148
18641.29 144
18642.58 146
18643.87 132
18645.16 114
18646.45 125
18647.74 113
18649.03 138
18650.32 116
18651.61 111
18652.90 139
18654.19 120
18655.48 148
18656.78 145
18658.07 130
18659.36 109
18660.65 119
18661.94 115
18663.23 154
18664.52 113
18665.81 126
18667.10 128
18668.40 125
18669.69 117
18670.98 114
18672.27 130
18673.56 133
18674.85 106
18676.14 99
18677.44 118
18678.73 118
18680.02 132
18681.31 124
18682.60 125
18683.90 93
18685.19 137
18686.48 130
18687.77 102
18689.06 119
18690.36 114
18691.65 109
18692.94 94
18694.23 120
18695.52 103
18696.82 135
18698.11 117
18699.40 104
18700.69 86
18701.99 125
18703.28 119
18704.57 127
18705.86 155
18707.16 134
18708.45 105
18709.74 138
18711.04 116
18712.33 101
18713.62 122
18714.91 121
18716.21 115
18717.50 120
18718.79 114
18720.09 106
18721.38 132
18722.67 106
18723.97 138
18725.26 140
18726.55 125
18727.85 124
18729.14 118
18730.43 131
18731.73 126
18733.02 134
18734.31 119
18735.61 114
18736.90 125
18738.19 126
18739.49 121
18740.78 152
18742.08 118
18743.37 137
18744.66 143
18745.96 103
18747.25 123
18748.55 118
18749.84 143
18751.13 118
18752.43 134
18753.72 118
18755.02 146
18756.31 141
18757.61 125
18758.90 114
18760.20 97
18761.49 119
18762.78 117
18764.08 100
18765.37 105
18766.67 133
18767.96 120
18769.26 121
18770.55 101
18771.85 117
18773.14 124
18774.44 118
18775.73 131
18777.03 108
18778.32 121
18779.62 127
18780.91 131
18782.21 128
18783.50 114
18784.80 110
18786.10 106
18787.39 113
18788.69 123
18789.98 105
18791.28 115
18792.57 123
18793.87 131
18795.16 122
18796.46 103
18797.76 141
18799.05 127
18800.35 104
18801.64 102
18802.94 89
18804.24 106
18805.53 109
18806.83 112
18808.12 114
18809.42 142
18810.72 120
18812.01 117
18813.31 110
18814.61 94
18815.90 97
18817.20 120
18818.50 126
18819.79 131
18821.09 108
18822.39 118
18823.68 141
18824.98 121
18826.28 101
18827.57 114
18828.87 113
18830.17 123
18831.46 114
18832.76 120
18834.06 126
18835.35 114
18836.65 125
18837.95 130
18839.25 94
18840.54 135
18841.84 139
18843.14 114
18844.44 103
18845.73 116
18847.03 105
18848.33 127
18849.63 114
18850.92 113
18852.22 103
18853.52 111
18854.82 139
18856.11 125
18857.41 101
18858.71 105
18860.01 86
18861.31 108
18862.60 103
18863.90 121
18865.20 124
18866.50 87
18867.80 131
18869.10 113
18870.39 122
18871.69 118
18872.99 106
18874.29 101
18875.59 109
18876.89 110
18878.18 100
18879.48 97
18880.78 90
18882.08 93
18883.38 97
18884.68 102
18885.98 123
18887.28 115
18888.57 125
18889.87 116
18891.17 93
18892.47 134
18893.77 119
18895.07 121
18896.37 105
18897.67 115
18898.97 113
18900.27 120
18901.57 119
18902.87 94
18904.17 100
18905.47 145
18906.76 135
18908.06 114
18909.36 94
18910.66 117
18911.96 113
18913.26 132
18914.56 95
18915.86 113
18917.16 116
18918.46 129
18919.76 126
18921.06 101
18922.36 120
18923.66 134
18924.96 137
18926.26 101
18927.56 97
18928.86 114
18930.17 105
18931.47 113
18932.77 97
18934.07 111
18935.37 97
18936.67 119
18937.97 115
18939.27 102
18940.57 115
18941.87 112
18943.17 122
18944.47 121
18945.77 109
18947.07 123
18948.38 110
18949.68 112
18950.98 111
18952.28 112
18953.58 98
18954.88 124
18956.18 104
18957.48 116
18958.79 145
18960.09 137
18961.39 137
18962.69 119
18963.99 134
18965.29 137
18966.59 105
18967.90 113
18969.20 113
18970.50 116
18971.80 127
18973.10 121
18974.41 114
18975.71 104
18977.01 115
18978.31 102
18979.61 129
18980.92 130
18982.22 115
18983.52 119
18984.82 115
18986.12 98
18987.43 128
18988.73 104
18990.03 110
18991.33 82
18992.64 104
18993.94 116
18995.24 108
18996.54 137
18997.85 118
18999.15 89
19000.45 115
19001.76 102
19003.06 83
19004.36 125
19005.66 120
19006.97 124
19008.27 112
19009.57 108
19010.88 101
19012.18 106
19013.48 110
19014.79 123
19016.09 122
19017.39 104
19018.70 115
19020.00 111
19021.30 124
19022.61 117
19023.91 129
19025.22 120
19026.52 111
19027.82 126
19029.13 113
19030.43 131
19031.73 119
19033.04 104
19034.34 145
19035.65 117
19036.95 106
19038.25 112
19039.56 122
19040.86 136
19042.17 111
19043.47 115
19044.78 115
19046.08 121
19047.38 106
19048.69 128
19049.99 120
19051.30 115
19052.60 114
19053.91 103
19055.21 120
19056.52 149
19057.82 120
19059.13 136
19060.43 104
19061.74 129
19063.04 121
19064.35 118
19065.65 123
19066.96 107
19068.26 114
19069.57 122
19070.87 139
19072.18 97
19073.48 129
19074.79 111
19076.09 135
19077.40 130
19078.70 109
19080.01 114
19081.32 161
19082.62 124
19083.93 138
19085.23 121
19086.54 144
19087.84 123
19089.15 126
19090.46 122
19091.76 108
19093.07 106
19094.37 113
19095.68 139
19096.99 118
19098.29 106
19099.60 126
19100.90 145
19102.21 134
19103.52 94
19104.82 115
19106.13 130
19107.44 115
19108.74 118
19110.05 104
19111.36 98
19112.66 107
19113.97 105
19115.28 110
19116.58 119
19117.89 140
19119.20 122
19120.50 89
19121.81 90
19123.12 111
19124.43 116
19125.73 102
19127.04 123
19128.35 140
19129.65 116
19130.96 113
19132.27 117
19133.58 152
19134.88 132
19136.19 105
19137.50 97
19138.81 115
19140.11 113
19141.42 130
19142.73 111
19144.04 90
19145.34 122
19146.65 107
19147.96 89
19149.27 107
19150.58 115
19151.88 119
19153.19 98
19154.50 139
19155.81 108
19157.12 120
19158.42 112
19159.73 107
19161.04 101
19162.35 105
19163.66 114
19164.97 127
19166.28 133
19167.58 124
19168.89 100
19170.20 135
19171.51 103
19172.82 101
19174.13 98
19175.44 89
19176.75 127
19178.05 116
19179.36 105
19180.67 92
19181.98 93
19183.29 100
19184.60 111
19185.91 126
19187.22 117
19188.53 102
19189.84 85
19191.15 87
19192.46 125
19193.76 111
19195.07 128
19196.38 109
19197.69 122
19199.00 111
19200.31 109
19201.62 113
19202.93 125
19204.24 121
19205.55 129
19206.86 119
19208.17 94
19209.48 100
19210.79 126
19212.10 119
19213.41 115
19214.72 113
19216.03 104
19217.34 109
19218.65 98
19219.96 110
19221.27 121
19222.58 126
19223.89 102
19225.20 122
19226.52 108
19227.83 107
19229.14 98
19230.45 116
19231.76 110
19233.07 76
19234.38 111
19235.69 126
19237.00 106
19238.31 120
19239.62 94
19240.93 99
19242.25 106
19243.56 132
19244.87 108
19246.18 115
19247.49 142
19248.80 120
19250.11 94
19251.42 95
19252.74 126
19254.05 108
19255.36 114
19256.67 102
19257.98 125
19259.29 129
19260.61 124
19261.92 130
19263.23 116
19264.54 108
19265.85 114
19267.17 101
19268.48 108
19269.79 93
19271.10 119
19272.41 98
19273.73 101
19275.04 113
19276.35 121
19277.66 112
19278.98 118
19280.29 94
19281.60 99
19282.91 96
19284.23 131
19285.54 120
19286.85 126
19288.16 118
19289.48 123
19290.79 135
19292.10 105
19293.41 93
19294.73 115
19296.04 127
19297.35 104
19298.67 132
19299.98 112
19301.29 105
19302.61 149
19303.92 127
19305.23 124
19306.55 103
19307.86 98
19309.17 104
19310.49 146
19311.80 136
19313.11 118
19314.43 108
19315.74 131
19317.05 113
19318.37 99
19319.68 109
19320.99 116
19322.31 104
19323.62 114
19324.94 114
19326.25 113
19327.56 108
19328.88 102
19330.19 107
19331.51 132
19332.82 120
19334.14 121
19335.45 111
19336.76 129
19338.08 107
19339.39 89
19340.71 93
19342.02 112
19343.34 111
19344.65 105
19345.97 123
19347.28 99
19348.59 96
19349.91 101
19351.22 122
19352.54 115
19353.85 131
19355.17 126
19356.48 111
19357.80 102
19359.11 128
19360.43 122
19361.74 131
19363.06 145
19364.38 110
19365.69 93
19367.01 103
19368.32 95
19369.64 140
19370.95 119
19372.27 139
19373.58 135
19374.90 113
19376.21 106
19377.53 100
19378.85 98
19380.16 122
19381.48 91
19382.79 114
19384.11 108
19385.43 125
19386.74 143
19388.06 113
19389.37 124
19390.69 117
19392.01 131
19393.32 102
19394.64 100
19395.96 131
19397.27 128
19398.59 94
19399.91 125
19401.22 136
19402.54 128
19403.85 99
19405.17 119
19406.49 118
19407.80 121
19409.12 139
19410.44 128
19411.76 104
19413.07 103
19414.39 136
19415.71 96
19417.02 120
19418.34 111
19419.66 122
19420.98 113
19422.29 110
19423.61 106
19424.93 128
19426.24 134
19427.56 95
19428.88 109
19430.20 114
19431.51 131
19432.83 124
19434.15 95
19435.47 113
19436.79 119
19438.10 123
19439.42 117
19440.74 108
19442.06 114
19443.37 94
19444.69 121
19446.01 113
19447.33 104
19448.65 105
19449.97 99
19451.28 105
19452.60 100
19453.92 104
19455.24 104
19456.56 107
19457.88 119
19459.19 107
19460.51 124
19461.83 102
19463.15 128
19464.47 129
19465.79 135
19467.11 119
19468.42 112
19469.74 103
19471.06 128
19472.38 105
19473.70 103
19475.02 123
19476.34 151
19477.66 107
19478.98 128
19480.30 111
19481.62 105
19482.93 110
19484.25 119
19485.57 105
19486.89 109
19488.21 90
19489.53 98
19490.85 119
19492.17 110
19493.49 123
19494.81 101
19496.13 128
19497.45 119
19498.77 100
19500.09 103
19501.41 97
19502.73 121
19504.05 125
19505.37 135
19506.69 115
19508.01 124
19509.33 131
19510.65 114
19511.97 95
19513.29 125
19514.61 127
19515.93 107
19517.25 130
19518.57 133
19519.89 121
19521.21 127
19522.54 131
19523.86 100
19525.18 110
19526.50 128
19527.82 126
19529.14 150
19530.46 113
19531.78 112
19533.10 109
19534.42 104
19535.74 116
19537.07 102
19538.39 120
19539.71 109
19541.03 108
19542.35 91
19543.67 104
19544.99 123
19546.31 101
19547.64 93
19548.96 99
19550.28 119
19551.60 127
19552.92 127
19554.24 103
19555.57 102
19556.89 106
19558.21 129
19559.53 118
19560.85 91
19562.18 95
19563.50 116
19564.82 132
19566.14 90
19567.46 100
19568.79 109
19570.11 92
19571.43 115
19572.75 125
19574.08 119
19575.40 122
19576.72 134
19578.04 137
19579.37 106
19580.69 105
19582.01 112
19583.33 128
19584.66 92
19585.98 85
19587.30 101
19588.63 112
19589.95 132
19591.27 126
19592.59 122
19593.92 114
19595.24 93
19596.56 122
19597.89 117
19599.21 103
19600.53 94
19601.86 112
19603.18 161
19604.50 141
19605.83 103
19607.15 118
19608.47 127
19609.80 106
19611.12 114
19612.45 108
19613.77 116
19615.09 127
19616.42 108
19617.74 133
19619.06 103
19620.39 142
19621.71 125
19623.04 130
19624.36 98
19625.69 115
19627.01 137
19628.33 130
19629.66 129
19630.98 105
19632.31 111
19633.63 112
19634.96 113
19636.28 114
19637.60 110
19638.93 109
19640.25 117
19641.58 133
19642.90 118
19644.23 116
19645.55 137
19646.88 122
19648.20 112
19649.53 118
19650.85 113
19652.18 115
19653.50 114
19654.83 126
19656.15 117
19657.48 119
19658.80 127
19660.13 101
19661.45 94
19662.78 100
19664.11 105
19665.43 128
19666.76 127
19668.08 111
19669.41 104
19670.73 116
19672.06 95
19673.39 128
19674.71 112
19676.04 116
19677.36 111
19678.69 117
19680.01 112
19681.34 115
19682.67 110
19683.99 106
19685.32 129
19686.65 102
19687.97 110
19689.30 130
19690.62 124
19691.95 116
19693.28 106
19694.60 110
19695.93 113
19697.26 104
19698.58 111
19699.91 116
19701.24 113
19702.56 122
19703.89 120
19705.22 105
19706.54 114
19707.87 120
19709.20 125
19710.53 141
19711.85 119
19713.18 130
19714.51 138
19715.83 109
19717.16 136
19718.49 107
19719.82 115
19721.14 105
19722.47 114
19723.80 123
19725.13 80
19726.45 103
19727.78 101
19729.11 140
19730.44 103
19731.76 86
19733.09 110
19734.42 119
19735.75 124
19737.08 110
19738.40 109
19739.73 97
19741.06 115
19742.39 123
19743.72 102
19745.04 95
19746.37 113
19747.70 115
19749.03 118
19750.36 111
19751.69 121
19753.01 104
19754.34 119
19755.67 131
19757.00 107
19758.33 95
19759.66 119
19760.99 113
19762.31 109
19763.64 110
19764.97 123
19766.30 101
19767.63 112
19768.96 115
19770.29 102
19771.62 99
19772.95 111
19774.28 105
19775.60 111
19776.93 81
19778.26 98
19779.59 144
19780.92 131
19782.25 106
19783.58 97
19784.91 122
19786.24 110
19787.57 91
19788.90 77
19790.23 77
19791.56 87
19792.89 91
19794.22 87
19795.55 95
19796.88 109
19798.21 132
19799.54 115
19800.87 114
19802.20 111
19803.53 122
19804.86 123
19806.19 115
19807.52 109
19808.85 106
19810.18 108
19811.51 130
19812.84 133
19814.17 101
19815.50 101
19816.83 89
19818.16 110
19819.49 98
19820.83 127
19822.16 128
19823.49 107
19824.82 116
19826.15 121
19827.48 116
19828.81 110
19830.14 132
19831.47 105
19832.80 112
19834.14 102
19835.47 104
19836.80 122
19838.13 103
19839.46 87
19840.79 101
19842.12 99
19843.46 101
19844.79 102
19846.12 124
19847.45 131
19848.78 127
19850.11 111
19851.45 83
19852.78 126
19854.11 125
19855.44 121
19856.77 92
19858.11 124
19859.44 137
19860.77 134
19862.10 116
19863.43 108
19864.77 118
19866.10 110
19867.43 113
19868.76 119
19870.10 109
19871.43 114
19872.76 116
19874.09 125
19875.43 128
19876.76 120
19878.09 143
19879.42 125
19880.76 99
19882.09 101
19883.42 122
19884.75 110
19886.09 121
19887.42 126
19888.75 96
19890.09 97
19891.42 91
19892.75 103
19894.09 105
19895.42 98
19896.75 117
19898.09 126
19899.42 110
19900.75 109
19902.09 104
19903.42 127
19904.75 117
19906.09 122
19907.42 101
19908.75 88
19910.09 107
19911.42 122
19912.76 94
19914.09 119
19915.42 130
19916.76 109
19918.09 90
19919.43 128
19920.76 137
19922.09 109
19923.43 132
19924.76 113
19926.10 93
19927.43 107
19928.77 118
19930.10 123
19931.43 119
19932.77 130
19934.10 110
19935.44 105
19936.77 106
19938.11 99
19939.44 121
19940.78 111
19942.11 109
19943.45 137
19944.78 136
19946.12 128
19947.45 111
19948.79 121
19950.12 114
19951.46 143
19952.79 129
19954.13 117
19955.46 107
19956.80 126
19958.13 115
19959.47 131
19960.80 133
19962.14 115
19963.48 90
19964.81 111
19966.15 150
19967.48 139
19968.82 101
19970.15 109
19971.49 116
19972.83 108
19974.16 100
19975.50 102
19976.83 123
19978.17 112
19979.51 114
19980.84 114
19982.18 124
19983.51 103
19984.85 109
19986.19 108
19987.52 116
19988.86 116
19990.20 106
19991.53 112
19992.87 108
19994.21 128
19995.54 96
19996.88 114
19998.22 99
19999.55 150
20000.89 110
20002.23 126
20003.56 131
20004.90 121
20006.24 110
20007.57 119
20008.91 114
20010.25 111
20011.59 108
20012.92 107
20014.26 116
20015.60 136
20016.94 130
20018.27 119
20019.61 87
20020.95 93
20022.28 110
20023.62 126
20024.96 100
20026.30 117
20027.64 112
20028.97 107
20030.31 135
20031.65 118
20032.99 105
20034.32 123
20035.66 118
20037.00 111
20038.34 125
20039.68 113
20041.02 123
20042.35 125
20043.69 133
20045.03 109
20046.37 117
20047.71 118
20049.05 112
20050.38 118
20051.72 116
20053.06 96
20054.40 107
20055.74 121
20057.08 100
20058.42 123
20059.75 121
20061.09 102
20062.43 113
20063.77 119
20065.11 91
20066.45 99
20067.79 126
20069.13 107
20070.47 112
20071.81 130
20073.14 103
20074.48 125
20075.82 127
20077.16 146
20078.50 114
20079.84 106
20081.18 98
20082.52 104
20083.86 95
20085.20 95
20086.54 116
20087.88 121
20089.22 103
20090.56 107
20091.90 137
20093.24 110
20094.58 109
20095.92 120
20097.26 101
20098.60 103
20099.94 139
20101.28 109
20102.62 115
20103.96 108
20105.30 113
20106.64 101
20107.98 140
20109.32 112
20110.66 126
20112.00 112
20113.34 115
20114.68 96
20116.02 103
20117.36 112
20118.71 122
20120.05 119
20121.39 152
20122.73 118
20124.07 107
20125.41 107
20126.75 112
20128.09 98
20129.43 108
20130.77 93
20132.12 115
20133.46 109
20134.80 130
20136.14 117
20137.48 115
20138.82 111
20140.16 130
20141.51 94
20142.85 96
20144.19 99
20145.53 105
