# Supplementary material for: MALDI-TOF MS typing enables the classification of brewing yeasts of the genus Saccharomyces to major beer styles
Source: PLoS One. 2017 Aug 9;12(8):e0181694. doi: 10.1371/journal.pone.0181694 (PMC5549903; doi:10.1371/journal.pone.0181694)
Supplement: S2 File — The directory includes 90 raw files and was zipped to “.zip”; the folder has three strains with 30 spectra per strain; S1 Text explains the raw files with an example and Table 1 represents the yeast strains used within the experiment. (ZIP) [file pone.0181694.s005.zip › 4-6/30253-149-OG-WB-WB-YPG-18h-E-E_2015-07-10_2_0_A5_1.dat]

2000.66 2046
2001.08 2085
2001.50 2047
2001.92 2007
2002.34 1937
2002.77 2168
2003.19 1947
2003.61 1789
2004.03 1861
2004.45 1768
2004.88 2018
2005.30 1802
2005.72 1939
2006.14 1880
2006.56 1985
2006.99 2041
2007.41 1878
2007.83 1818
2008.25 1973
2008.67 1966
2009.10 1959
2009.52 2027
2009.94 1869
2010.36 1797
2010.79 1847
2011.21 1770
2011.63 1747
2012.06 1928
2012.48 1894
2012.90 1840
2013.32 1779
2013.75 1918
2014.17 1700
2014.59 1584
2015.02 1834
2015.44 1810
2015.86 1971
2016.28 2142
2016.71 1948
2017.13 1977
2017.55 1974
2017.98 1977
2018.40 2055
2018.82 2063
2019.25 1891
2019.67 1768
2020.09 1738
2020.52 2002
2020.94 1903
2021.37 2128
2021.79 1891
2022.21 1857
2022.64 1688
2023.06 1904
2023.48 1768
2023.91 1768
2024.33 1726
2024.76 1721
2025.18 1689
2025.60 1911
2026.03 1964
2026.45 1841
2026.88 1754
2027.30 1675
2027.73 1754
2028.15 1663
2028.57 1700
2029.00 1632
2029.42 1660
2029.85 1698
2030.27 1612
2030.70 1536
2031.12 1552
2031.55 1717
2031.97 1799
2032.40 1777
2032.82 1841
2033.25 1894
2033.67 1939
2034.10 1867
2034.52 1684
2034.95 1680
2035.37 1753
2035.80 1892
2036.22 1778
2036.65 1760
2037.07 1857
2037.50 1795
2037.92 1663
2038.35 1674
2038.77 2010
2039.20 1847
2039.63 1728
2040.05 1928
2040.48 1892
2040.90 1874
2041.33 1856
2041.75 1792
2042.18 1906
2042.61 1762
2043.03 1626
2043.46 1664
2043.88 1754
2044.31 1845
2044.74 1989
2045.16 1939
2045.59 1834
2046.01 1929
2046.44 1957
2046.87 1952
2047.29 2008
2047.72 1866
2048.15 1898
2048.57 1799
2049.00 1874
2049.43 1842
2049.85 1762
2050.28 1926
2050.71 1874
2051.13 2016
2051.56 2039
2051.99 2275
2052.41 2222
2052.84 2169
2053.27 2386
2053.69 2260
2054.12 2268
2054.55 2396
2054.98 2258
2055.40 2242
2055.83 2036
2056.26 1992
2056.68 2126
2057.11 2076
2057.54 2047
2057.97 1984
2058.39 1882
2058.82 1873
2059.25 1884
2059.68 1891
2060.11 1858
2060.53 1956
2060.96 1915
2061.39 1972
2061.82 1975
2062.24 1972
2062.67 1922
2063.10 2035
2063.53 2194
2063.96 2373
2064.39 2274
2064.81 2328
2065.24 2386
2065.67 2393
2066.10 2728
2066.53 2607
2066.95 2607
2067.38 2317
2067.81 2237
2068.24 2270
2068.67 2253
2069.10 2176
2069.53 2046
2069.96 1923
2070.38 1833
2070.81 1958
2071.24 1995
2071.67 1881
2072.10 2012
2072.53 1817
2072.96 1893
2073.39 2081
2073.82 2176
2074.24 2065
2074.67 2112
2075.10 2189
2075.53 2188
2075.96 2170
2076.39 2081
2076.82 2057
2077.25 1988
2077.68 2102
2078.11 2044
2078.54 2006
2078.97 1993
2079.40 1780
2079.83 1837
2080.26 1839
2080.69 1874
2081.12 1953
2081.55 1876
2081.98 1798
2082.41 1796
2082.84 1850
2083.27 1912
2083.70 1940
2084.13 1783
2084.56 1824
2084.99 1964
2085.42 2141
2085.85 1771
2086.28 1752
2086.71 1800
2087.14 1887
2087.57 1674
2088.00 1582
2088.43 1698
2088.86 1758
2089.29 1806
2089.73 1680
2090.16 1934
2090.59 1983
2091.02 1972
2091.45 1887
2091.88 1882
2092.31 1935
2092.74 1789
2093.17 1702
2093.60 1657
2094.04 1845
2094.47 1724
2094.90 1642
2095.33 1667
2095.76 1719
2096.19 1752
2096.62 1788
2097.06 1665
2097.49 1635
2097.92 1705
2098.35 1613
2098.78 1624
2099.21 1696
2099.65 1753
2100.08 1617
2100.51 1483
2100.94 1527
2101.37 1583
2101.81 1602
2102.24 1679
2102.67 1634
2103.10 1625
2103.53 1541
2103.97 1473
2104.40 1500
2104.83 1565
2105.26 1703
2105.70 1733
2106.13 1748
2106.56 2104
2106.99 1941
2107.43 1844
2107.86 2005
2108.29 1783
2108.72 1740
2109.16 1782
2109.59 1869
2110.02 1945
2110.46 1797
2110.89 1897
2111.32 1700
2111.75 1781
2112.19 1677
2112.62 1694
2113.05 1792
2113.49 1723
2113.92 1690
2114.35 1722
2114.79 1678
2115.22 1617
2115.65 1684
2116.09 1728
2116.52 1687
2116.95 1745
2117.39 1801
2117.82 1762
2118.26 1734
2118.69 1692
2119.12 1508
2119.56 1641
2119.99 1787
2120.42 1631
2120.86 1655
2121.29 1822
2121.73 1489
2122.16 1616
2122.59 1502
2123.03 1431
2123.46 1564
2123.90 1678
2124.33 1710
2124.77 1656
2125.20 1680
2125.64 1770
2126.07 1667
2126.50 1639
2126.94 1714
2127.37 1738
2127.81 1604
2128.24 1731
2128.68 1800
2129.11 1678
2129.55 1697
2129.98 1935
2130.42 1830
2130.85 1964
2131.29 2066
2131.72 2019
2132.16 1915
2132.59 1836
2133.03 1913
2133.46 1962
2133.90 1830
2134.33 1816
2134.77 1803
2135.20 1678
2135.64 1693
2136.08 1663
2136.51 1768
2136.95 1813
2137.38 1916
2137.82 1683
2138.25 1832
2138.69 1937
2139.13 1672
2139.56 1859
2140.00 1639
2140.43 1644
2140.87 1690
2141.31 1548
2141.74 1771
2142.18 1642
2142.61 1566
2143.05 1668
2143.49 1737
2143.92 1586
2144.36 1732
2144.80 1874
2145.23 1720
2145.67 1642
2146.11 1657
2146.54 1794
2146.98 1706
2147.42 1824
2147.85 1693
2148.29 1974
2148.73 2050
2149.16 2033
2149.60 1973
2150.04 2046
2150.47 2174
2150.91 2267
2151.35 1999
2151.79 2016
2152.22 2027
2152.66 2115
2153.10 2057
2153.53 1955
2153.97 1745
2154.41 1829
2154.85 1915
2155.28 1942
2155.72 1984
2156.16 1991
2156.60 2096
2157.03 1954
2157.47 2002
2157.91 1965
2158.35 2093
2158.79 2001
2159.22 1787
2159.66 1823
2160.10 1897
2160.54 1886
2160.98 1794
2161.41 1909
2161.85 1708
2162.29 1842
2162.73 1859
2163.17 1773
2163.60 1857
2164.04 1755
2164.48 1626
2164.92 1747
2165.36 1708
2165.80 1983
2166.24 1878
2166.67 1712
2167.11 1750
2167.55 1681
2167.99 1823
2168.43 1923
2168.87 1894
2169.31 1792
2169.75 1918
2170.19 1943
2170.62 1876
2171.06 1707
2171.50 1913
2171.94 1979
2172.38 1959
2172.82 2081
2173.26 1932
2173.70 2256
2174.14 2051
2174.58 2008
2175.02 2105
2175.46 2420
2175.90 2345
2176.34 2125
2176.78 2197
2177.22 2161
2177.66 2147
2178.10 2103
2178.54 1934
2178.97 2025
2179.41 2010
2179.85 1959
2180.29 1773
2180.74 1765
2181.18 1691
2181.62 1753
2182.06 1685
2182.50 1641
2182.94 1669
2183.38 1618
2183.82 1767
2184.26 1620
2184.70 1568
2185.14 1831
2185.58 1762
2186.02 1709
2186.46 1876
2186.90 1813
2187.34 1936
2187.78 1719
2188.22 1970
2188.66 1992
2189.11 1946
2189.55 1777
2189.99 1781
2190.43 1748
2190.87 1706
2191.31 1954
2191.75 2082
2192.19 1982
2192.63 1870
2193.08 1868
2193.52 1857
2193.96 1956
2194.40 1962
2194.84 2150
2195.28 2092
2195.72 2064
2196.17 2124
2196.61 2024
2197.05 1806
2197.49 1879
2197.93 1987
2198.37 2076
2198.82 1983
2199.26 1960
2199.70 2050
2200.14 1951
2200.58 1892
2201.03 1959
2201.47 1936
2201.91 1889
2202.35 1964
2202.80 2001
2203.24 1885
2203.68 2034
2204.12 1928
2204.57 1870
2205.01 1862
2205.45 1907
2205.89 1945
2206.34 1912
2206.78 2017
2207.22 1974
2207.66 1878
2208.11 1698
2208.55 1741
2208.99 1919
2209.44 1753
2209.88 1802
2210.32 1785
2210.76 1787
2211.21 1689
2211.65 1741
2212.09 1613
2212.54 1767
2212.98 1956
2213.42 1749
2213.87 1849
2214.31 1980
2214.75 1923
2215.20 1910
2215.64 1822
2216.09 1818
2216.53 1875
2216.97 1787
2217.42 1705
2217.86 1763
2218.30 1708
2218.75 1752
2219.19 1609
2219.64 1801
2220.08 1826
2220.52 1870
2220.97 1739
2221.41 1815
2221.86 1949
2222.30 1962
2222.75 2060
2223.19 2063
2223.63 2213
2224.08 2214
2224.52 2131
2224.97 1952
2225.41 1953
2225.86 2089
2226.30 2054
2226.75 2015
2227.19 2044
2227.64 2057
2228.08 2104
2228.53 2106
2228.97 2007
2229.42 1941
2229.86 1978
2230.31 1835
2230.75 1890
2231.20 1937
2231.64 1943
2232.09 1906
2232.53 2036
2232.98 2012
2233.42 1969
2233.87 2069
2234.31 1973
2234.76 1912
2235.20 1738
2235.65 1715
2236.10 1647
2236.54 1626
2236.99 1662
2237.43 1781
2237.88 1801
2238.32 1706
2238.77 1630
2239.22 1563
2239.66 1655
2240.11 1702
2240.55 1575
2241.00 1623
2241.45 1479
2241.89 1390
2242.34 1549
2242.79 1653
2243.23 1644
2243.68 1531
2244.12 1412
2244.57 1540
2245.02 1658
2245.46 1634
2245.91 1739
2246.36 1630
2246.80 1590
2247.25 1591
2247.70 1608
2248.14 1546
2248.59 1454
2249.04 1576
2249.49 1693
2249.93 1735
2250.38 1754
2250.83 1791
2251.27 1730
2251.72 1717
2252.17 1580
2252.62 1580
2253.06 1545
2253.51 1673
2253.96 1691
2254.40 1646
2254.85 1582
2255.30 1611
2255.75 1601
2256.20 1503
2256.64 1564
2257.09 1628
2257.54 1559
2257.99 1470
2258.43 1482
2258.88 1619
2259.33 1696
2259.78 1674
2260.23 1791
2260.67 1846
2261.12 1994
2261.57 1840
2262.02 1931
2262.47 2118
2262.92 1953
2263.36 1783
2263.81 1961
2264.26 1881
2264.71 1790
2265.16 1784
2265.61 1874
2266.05 1906
2266.50 1812
2266.95 1708
2267.40 1815
2267.85 1761
2268.30 1803
2268.75 1823
2269.20 1914
2269.65 1883
2270.09 1939
2270.54 1780
2270.99 1859
2271.44 2011
2271.89 2055
2272.34 1958
2272.79 1816
2273.24 1934
2273.69 1721
2274.14 1737
2274.59 1713
2275.04 1574
2275.49 1661
2275.94 1751
2276.38 1686
2276.83 1626
2277.28 1721
2277.73 1880
2278.18 1843
2278.63 1999
2279.08 2080
2279.53 2028
2279.98 1993
2280.43 1945
2280.88 1969
2281.33 2169
2281.78 1926
2282.23 1949
2282.68 1934
2283.13 1907
2283.59 2008
2284.04 1993
2284.49 1775
2284.94 1721
2285.39 1686
2285.84 1697
2286.29 1762
2286.74 1805
2287.19 1872
2287.64 1950
2288.09 2119
2288.54 2276
2288.99 2360
2289.44 2736
2289.89 2982
2290.35 2984
2290.80 3293
2291.25 3475
2291.70 3390
2292.15 3157
2292.60 2986
2293.05 3058
2293.50 2770
2293.96 2622
2294.41 2376
2294.86 2151
2295.31 2029
2295.76 1896
2296.21 1782
2296.66 1598
2297.12 1590
2297.57 1703
2298.02 1860
2298.47 1804
2298.92 1526
2299.38 1502
2299.83 1387
2300.28 1486
2300.73 1516
2301.18 1531
2301.64 1628
2302.09 1703
2302.54 1669
2302.99 1815
2303.44 1729
2303.90 1745
2304.35 1560
2304.80 1634
2305.25 1759
2305.71 1619
2306.16 1636
2306.61 1792
2307.07 1748
2307.52 1779
2307.97 1832
2308.42 1951
2308.88 1924
2309.33 1823
2309.78 1887
2310.23 1871
2310.69 1882
2311.14 1957
2311.59 1970
2312.05 1881
2312.50 1940
2312.95 1881
2313.41 1954
2313.86 1830
2314.31 1833
2314.77 1756
2315.22 1712
2315.67 1705
2316.13 1762
2316.58 1829
2317.04 1857
2317.49 1916
2317.94 1844
2318.40 1769
2318.85 1984
2319.30 1982
2319.76 1953
2320.21 1945
2320.67 1795
2321.12 1693
2321.57 1837
2322.03 1937
2322.48 1979
2322.94 1959
2323.39 1903
2323.85 2020
2324.30 2036
2324.75 2203
2325.21 2177
2325.66 2364
2326.12 2282
2326.57 2167
2327.03 2325
2327.48 2285
2327.94 2118
2328.39 1983
2328.85 2032
2329.30 1988
2329.76 1794
2330.21 1791
2330.67 1921
2331.12 1800
2331.58 1737
2332.03 1740
2332.49 1669
2332.94 1642
2333.40 1785
2333.85 1696
2334.31 1770
2334.76 1840
2335.22 1711
2335.67 1784
2336.13 1693
2336.58 1847
2337.04 1723
2337.50 1708
2337.95 1619
2338.41 1449
2338.86 1601
2339.32 1636
2339.77 1650
2340.23 1625
2340.69 1827
2341.14 1657
2341.60 1520
2342.05 1664
2342.51 1511
2342.97 1580
2343.42 1524
2343.88 1588
2344.34 1548
2344.79 1492
2345.25 1489
2345.70 1541
2346.16 1558
2346.62 1476
2347.07 1498
2347.53 1544
2347.99 1622
2348.44 1463
2348.90 1620
2349.36 1667
2349.81 1649
2350.27 1635
2350.73 1611
2351.19 1610
2351.64 1563
2352.10 1661
2352.56 1573
2353.01 1672
2353.47 1592
2353.93 1624
2354.39 1542
2354.84 1428
2355.30 1390
2355.76 1420
2356.22 1564
2356.67 1370
2357.13 1388
2357.59 1578
2358.05 1622
2358.50 1455
2358.96 1410
2359.42 1525
2359.88 1523
2360.33 1559
2360.79 1686
2361.25 1574
2361.71 1695
2362.17 1513
2362.62 1494
2363.08 1688
2363.54 1505
2364.00 1469
2364.46 1589
2364.92 1672
2365.37 1638
2365.83 1622
2366.29 1726
2366.75 1659
2367.21 1700
2367.67 1665
2368.12 1669
2368.58 1675
2369.04 1805
2369.50 1663
2369.96 1681
2370.42 1827
2370.88 1610
2371.34 1565
2371.80 1821
2372.25 1854
2372.71 1992
2373.17 1990
2373.63 1936
2374.09 1953
2374.55 2170
2375.01 1891
2375.47 1949
2375.93 1976
2376.39 1994
2376.85 2117
2377.31 1867
2377.77 1910
2378.23 1792
2378.69 1825
2379.15 1735
2379.61 1839
2380.06 1714
2380.52 1543
2380.98 1705
2381.44 1524
2381.90 1522
2382.36 1607
2382.82 1487
2383.28 1485
2383.74 1464
2384.20 1531
2384.67 1747
2385.13 1576
2385.59 1503
2386.05 1443
2386.51 1427
2386.97 1486
2387.43 1483
2387.89 1588
2388.35 1570
2388.81 1572
2389.27 1509
2389.73 1545
2390.19 1546
2390.65 1755
2391.11 1714
2391.57 1757
2392.03 1743
2392.50 1533
2392.96 1693
2393.42 1723
2393.88 1704
2394.34 1770
2394.80 1792
2395.26 1707
2395.72 1861
2396.19 1707
2396.65 1436
2397.11 1708
2397.57 1570
2398.03 1527
2398.49 1505
2398.95 1596
2399.42 1579
2399.88 1598
2400.34 1633
2400.80 1607
2401.26 1539
2401.73 1428
2402.19 1439
2402.65 1615
2403.11 1461
2403.57 1522
2404.04 1464
2404.50 1649
2404.96 1510
2405.42 1490
2405.88 1536
2406.35 1574
2406.81 1572
2407.27 1577
2407.73 1500
2408.20 1549
2408.66 1555
2409.12 1425
2409.58 1579
2410.05 1622
2410.51 1544
2410.97 1494
2411.43 1457
2411.90 1345
2412.36 1575
2412.82 1668
2413.29 1669
2413.75 1833
2414.21 1607
2414.68 1482
2415.14 1554
2415.60 1584
2416.07 1711
2416.53 1718
2416.99 1715
2417.46 1656
2417.92 1658
2418.38 1923
2418.85 2004
2419.31 1748
2419.77 1677
2420.24 1508
2420.70 1487
2421.16 1628
2421.63 1579
2422.09 1460
2422.56 1570
2423.02 1581
2423.48 1688
2423.95 1599
2424.41 1551
2424.88 1532
2425.34 1637
2425.80 1566
2426.27 1512
2426.73 1487
2427.20 1358
2427.66 1513
2428.13 1534
2428.59 1413
2429.05 1563
2429.52 1456
2429.98 1474
2430.45 1523
2430.91 1420
2431.38 1527
2431.84 1367
2432.31 1399
2432.77 1508
2433.24 1576
2433.70 1425
2434.17 1570
2434.63 1454
2435.10 1385
2435.56 1538
2436.03 1476
2436.49 1476
2436.96 1518
2437.42 1541
2437.89 1518
2438.35 1462
2438.82 1435
2439.28 1559
2439.75 1613
2440.22 1692
2440.68 1726
2441.15 1500
2441.61 1703
2442.08 1790
2442.54 1714
2443.01 1802
2443.48 1658
2443.94 1595
2444.41 1584
2444.87 1636
2445.34 1779
2445.81 1817
2446.27 1602
2446.74 1634
2447.20 1664
2447.67 1641
2448.14 1873
2448.60 1671
2449.07 1698
2449.54 1679
2450.00 1538
2450.47 1549
2450.94 1565
2451.40 1509
2451.87 1628
2452.34 1622
2452.80 1579
2453.27 1535
2453.74 1536
2454.20 1602
2454.67 1513
2455.14 1346
2455.60 1468
2456.07 1491
2456.54 1421
2457.01 1492
2457.47 1509
2457.94 1463
2458.41 1680
2458.88 1581
2459.34 1435
2459.81 1322
2460.28 1358
2460.74 1532
2461.21 1597
2461.68 1490
2462.15 1523
2462.62 1321
2463.08 1441
2463.55 1504
2464.02 1542
2464.49 1598
2464.95 1578
2465.42 1688
2465.89 1572
2466.36 1569
2466.83 1495
2467.30 1508
2467.76 1561
2468.23 1528
2468.70 1421
2469.17 1504
2469.64 1326
2470.10 1394
2470.57 1447
2471.04 1471
2471.51 1448
2471.98 1423
2472.45 1387
2472.92 1381
2473.39 1404
2473.85 1382
2474.32 1381
2474.79 1376
2475.26 1348
2475.73 1295
2476.20 1362
2476.67 1545
2477.14 1466
2477.61 1465
2478.07 1339
2478.54 1347
2479.01 1389
2479.48 1403
2479.95 1446
2480.42 1506
2480.89 1373
2481.36 1334
2481.83 1451
2482.30 1577
2482.77 1571
2483.24 1479
2483.71 1412
2484.18 1297
2484.65 1477
2485.12 1562
2485.59 1337
2486.06 1267
2486.53 1422
2487.00 1594
2487.47 1667
2487.94 1644
2488.41 1647
2488.88 1623
2489.35 1512
2489.82 1711
2490.29 1683
2490.76 1688
2491.23 1743
2491.70 1648
2492.17 1549
2492.64 1605
2493.11 1548
2493.58 1485
2494.05 1506
2494.52 1555
2494.99 1443
2495.47 1476
2495.94 1501
2496.41 1439
2496.88 1272
2497.35 1218
2497.82 1445
2498.29 1410
2498.76 1355
2499.23 1463
2499.70 1267
2500.18 1314
2500.65 1369
2501.12 1449
2501.59 1393
2502.06 1420
2502.53 1451
2503.00 1417
2503.48 1501
2503.95 1534
2504.42 1602
2504.89 1534
2505.36 1555
2505.83 1504
2506.31 1461
2506.78 1401
2507.25 1707
2507.72 1552
2508.19 1473
2508.67 1663
2509.14 1572
2509.61 1663
2510.08 1458
2510.56 1577
2511.03 1406
2511.50 1570
2511.97 1619
2512.44 1578
2512.92 1665
2513.39 1641
2513.86 1517
2514.33 1572
2514.81 1470
2515.28 1461
2515.75 1364
2516.23 1412
2516.70 1592
2517.17 1433
2517.64 1465
2518.12 1546
2518.59 1439
2519.06 1317
2519.54 1420
2520.01 1605
2520.48 1679
2520.96 1557
2521.43 1560
2521.90 1428
2522.38 1422
2522.85 1381
2523.32 1581
2523.80 1520
2524.27 1433
2524.74 1474
2525.22 1692
2525.69 1552
2526.16 1622
2526.64 1781
2527.11 1744
2527.59 1655
2528.06 1593
2528.53 1858
2529.01 1918
2529.48 1778
2529.96 1757
2530.43 1698
2530.90 1580
2531.38 1540
2531.85 1412
2532.33 1432
2532.80 1499
2533.28 1450
2533.75 1495
2534.22 1469
2534.70 1353
2535.17 1424
2535.65 1503
2536.12 1644
2536.60 1637
2537.07 1662
2537.55 1454
2538.02 1518
2538.50 1506
2538.97 1529
2539.45 1669
2539.92 1578
2540.40 1560
2540.87 1493
2541.35 1607
2541.82 1599
2542.30 1563
2542.77 1452
2543.25 1539
2543.72 1484
2544.20 1543
2544.67 1494
2545.15 1481
2545.62 1517
2546.10 1644
2546.58 1532
2547.05 1722
2547.53 1766
2548.00 1771
2548.48 1842
2548.95 1872
2549.43 1769
2549.91 1755
2550.38 1706
2550.86 1871
2551.33 1884
2551.81 1716
2552.29 1660
2552.76 1577
2553.24 1601
2553.72 1660
2554.19 1652
2554.67 1548
2555.14 1609
2555.62 1574
2556.10 1532
2556.57 1617
2557.05 1540
2557.53 1683
2558.00 1519
2558.48 1441
2558.96 1421
2559.43 1439
2559.91 1481
2560.39 1559
2560.87 1575
2561.34 1550
2561.82 1491
2562.30 1547
2562.77 1586
2563.25 1408
2563.73 1424
2564.21 1613
2564.68 1530
2565.16 1285
2565.64 1305
2566.11 1343
2566.59 1383
2567.07 1489
2567.55 1679
2568.03 1557
2568.50 1492
2568.98 1430
2569.46 1318
2569.94 1246
2570.41 1339
2570.89 1441
2571.37 1296
2571.85 1290
2572.33 1298
2572.80 1457
2573.28 1451
2573.76 1356
2574.24 1269
2574.72 1294
2575.19 1444
2575.67 1397
2576.15 1342
2576.63 1410
2577.11 1382
2577.59 1393
2578.07 1394
2578.54 1352
2579.02 1468
2579.50 1384
2579.98 1358
2580.46 1501
2580.94 1607
2581.42 1396
2581.90 1408
2582.37 1533
2582.85 1590
2583.33 1519
2583.81 1458
2584.29 1548
2584.77 1336
2585.25 1380
2585.73 1512
2586.21 1424
2586.69 1419
2587.17 1435
2587.65 1459
2588.13 1481
2588.61 1437
2589.08 1486
2589.56 1348
2590.04 1355
2590.52 1304
2591.00 1293
2591.48 1325
2591.96 1386
2592.44 1378
2592.92 1464
2593.40 1414
2593.88 1350
2594.36 1352
2594.84 1421
2595.32 1367
2595.80 1400
2596.28 1459
2596.76 1413
2597.24 1460
2597.72 1356
2598.21 1402
2598.69 1456
2599.17 1416
2599.65 1298
2600.13 1461
2600.61 1396
2601.09 1470
2601.57 1375
2602.05 1408
2602.53 1324
2603.01 1557
2603.49 1406
2603.97 1422
2604.45 1546
2604.94 1417
2605.42 1350
2605.90 1325
2606.38 1416
2606.86 1474
2607.34 1449
2607.82 1491
2608.30 1486
2608.79 1369
2609.27 1322
2609.75 1209
2610.23 1372
2610.71 1329
2611.19 1217
2611.68 1297
2612.16 1330
2612.64 1263
2613.12 1287
2613.60 1409
2614.08 1449
2614.57 1492
2615.05 1509
2615.53 1432
2616.01 1488
2616.49 1376
2616.98 1319
2617.46 1441
2617.94 1568
2618.42 1496
2618.91 1529
2619.39 1594
2619.87 1533
2620.35 1492
2620.84 1507
2621.32 1500
2621.80 1491
2622.28 1372
2622.77 1412
2623.25 1557
2623.73 1446
2624.21 1414
2624.70 1378
2625.18 1425
2625.66 1450
2626.15 1443
2626.63 1360
2627.11 1505
2627.60 1569
2628.08 1415
2628.56 1433
2629.05 1498
2629.53 1586
2630.01 1553
2630.50 1558
2630.98 1695
2631.46 1621
2631.95 1856
2632.43 1760
2632.91 1869
2633.40 1925
2633.88 1981
2634.36 1866
2634.85 1774
2635.33 1748
2635.82 1614
2636.30 1588
2636.78 1557
2637.27 1616
2637.75 1561
2638.24 1372
2638.72 1423
2639.20 1443
2639.69 1283
2640.17 1366
2640.66 1359
2641.14 1241
2641.63 1296
2642.11 1213
2642.60 1369
2643.08 1243
2643.56 1386
2644.05 1416
2644.53 1337
2645.02 1401
2645.50 1355
2645.99 1282
2646.47 1309
2646.96 1225
2647.44 1251
2647.93 1339
2648.41 1373
2648.90 1252
2649.38 1371
2649.87 1345
2650.35 1239
2650.84 1349
2651.32 1381
2651.81 1371
2652.30 1402
2652.78 1362
2653.27 1366
2653.75 1414
2654.24 1390
2654.72 1443
2655.21 1453
2655.69 1388
2656.18 1327
2656.67 1366
2657.15 1288
2657.64 1453
2658.12 1395
2658.61 1435
2659.10 1436
2659.58 1412
2660.07 1396
2660.55 1334
2661.04 1438
2661.53 1367
2662.01 1369
2662.50 1477
2662.99 1359
2663.47 1387
2663.96 1339
2664.44 1371
2664.93 1317
2665.42 1168
2665.90 1293
2666.39 1282
2666.88 1343
2667.36 1312
2667.85 1353
2668.34 1388
2668.83 1328
2669.31 1305
2669.80 1269
2670.29 1257
2670.77 1385
2671.26 1439
2671.75 1508
2672.24 1448
2672.72 1613
2673.21 1742
2673.70 1784
2674.18 1636
2674.67 1794
2675.16 1762
2675.65 1880
2676.13 1707
2676.62 1598
2677.11 1599
2677.60 1644
2678.09 1649
2678.57 1616
2679.06 1584
2679.55 1398
2680.04 1302
2680.53 1294
2681.01 1415
2681.50 1336
2681.99 1378
2682.48 1360
2682.97 1381
2683.45 1450
2683.94 1391
2684.43 1329
2684.92 1362
2685.41 1485
2685.90 1397
2686.38 1320
2686.87 1326
2687.36 1303
2687.85 1314
2688.34 1365
2688.83 1386
2689.32 1420
2689.81 1308
2690.29 1275
2690.78 1360
2691.27 1342
2691.76 1341
2692.25 1307
2692.74 1363
2693.23 1504
2693.72 1376
2694.21 1477
2694.70 1494
2695.19 1520
2695.68 1415
2696.16 1345
2696.65 1374
2697.14 1372
2697.63 1315
2698.12 1257
2698.61 1334
2699.10 1385
2699.59 1277
2700.08 1373
2700.57 1416
2701.06 1428
2701.55 1407
2702.04 1456
2702.53 1396
2703.02 1349
2703.51 1462
2704.00 1412
2704.49 1416
2704.98 1405
2705.47 1430
2705.96 1417
2706.45 1371
2706.94 1393
2707.43 1362
2707.92 1306
2708.41 1360
2708.91 1402
2709.40 1452
2709.89 1520
2710.38 1448
2710.87 1457
2711.36 1441
2711.85 1417
2712.34 1366
2712.83 1346
2713.32 1370
2713.81 1447
2714.30 1488
2714.80 1299
2715.29 1392
2715.78 1382
2716.27 1279
2716.76 1402
2717.25 1461
2717.74 1431
2718.23 1375
2718.73 1259
2719.22 1282
2719.71 1335
2720.20 1230
2720.69 1468
2721.18 1528
2721.68 1558
2722.17 1641
2722.66 1539
2723.15 1596
2723.64 1622
2724.14 1593
2724.63 1656
2725.12 1571
2725.61 1561
2726.10 1644
2726.60 1535
2727.09 1579
2727.58 1654
2728.07 1576
2728.56 1516
2729.06 1544
2729.55 1519
2730.04 1554
2730.53 1731
2731.03 1521
2731.52 1499
2732.01 1659
2732.51 1652
2733.00 1459
2733.49 1488
2733.98 1627
2734.48 1718
2734.97 1650
2735.46 1517
2735.96 1715
2736.45 1571
2736.94 1546
2737.43 1788
2737.93 1654
2738.42 1630
2738.91 1568
2739.41 1592
2739.90 1608
2740.39 1660
2740.89 1598
2741.38 1457
2741.88 1433
2742.37 1507
2742.86 1640
2743.36 1510
2743.85 1353
2744.34 1359
2744.84 1360
2745.33 1383
2745.83 1406
2746.32 1442
2746.81 1465
2747.31 1406
2747.80 1457
2748.30 1413
2748.79 1456
2749.28 1420
2749.78 1263
2750.27 1382
2750.77 1340
2751.26 1277
2751.76 1264
2752.25 1311
2752.74 1391
2753.24 1324
2753.73 1219
2754.23 1222
2754.72 1202
2755.22 1298
2755.71 1379
2756.21 1345
2756.70 1267
2757.20 1170
2757.69 1320
2758.19 1380
2758.68 1391
2759.18 1376
2759.67 1519
2760.17 1298
2760.66 1341
2761.16 1414
2761.65 1411
2762.15 1501
2762.64 1520
2763.14 1413
2763.64 1414
2764.13 1336
2764.63 1444
2765.12 1407
2765.62 1487
2766.11 1366
2766.61 1547
2767.11 1633
2767.60 1629
2768.10 1560
2768.59 1573
2769.09 1545
2769.59 1441
2770.08 1372
2770.58 1327
2771.07 1402
2771.57 1396
2772.07 1486
2772.56 1559
2773.06 1521
2773.56 1650
2774.05 1662
2774.55 1679
2775.04 1772
2775.54 1632
2776.04 1778
2776.53 1897
2777.03 2069
2777.53 1919
2778.03 1776
2778.52 1826
2779.02 1731
2779.52 1515
2780.01 1608
2780.51 1650
2781.01 1531
2781.50 1437
2782.00 1461
2782.50 1450
2783.00 1348
2783.49 1420
2783.99 1387
2784.49 1373
2784.99 1398
2785.48 1262
2785.98 1282
2786.48 1309
2786.98 1279
2787.47 1360
2787.97 1547
2788.47 1466
2788.97 1447
2789.46 1461
2789.96 1352
2790.46 1246
2790.96 1354
2791.46 1457
2791.95 1423
2792.45 1446
2792.95 1347
2793.45 1403
2793.95 1400
2794.44 1326
2794.94 1332
2795.44 1316
2795.94 1380
2796.44 1359
2796.94 1367
2797.44 1251
2797.93 1414
2798.43 1413
2798.93 1510
2799.43 1492
2799.93 1478
2800.43 1499
2800.93 1478
2801.43 1348
2801.92 1460
2802.42 1485
2802.92 1401
2803.42 1377
2803.92 1467
2804.42 1283
2804.92 1377
2805.42 1386
2805.92 1368
2806.42 1483
2806.92 1477
2807.42 1339
2807.91 1364
2808.41 1333
2808.91 1431
2809.41 1419
2809.91 1306
2810.41 1372
2810.91 1345
2811.41 1300
2811.91 1261
2812.41 1310
2812.91 1461
2813.41 1314
2813.91 1299
2814.41 1325
2814.91 1329
2815.41 1266
2815.91 1202
2816.41 1142
2816.91 1340
2817.41 1192
2817.91 1306
2818.41 1159
2818.91 1068
2819.42 1210
2819.92 1341
2820.42 1317
2820.92 1285
2821.42 1301
2821.92 1335
2822.42 1451
2822.92 1383
2823.42 1331
2823.92 1396
2824.42 1461
2824.92 1275
2825.42 1259
2825.93 1249
2826.43 1315
2826.93 1327
2827.43 1238
2827.93 1184
2828.43 1232
2828.93 1320
2829.43 1354
2829.94 1217
2830.44 1312
2830.94 1272
2831.44 1263
2831.94 1435
2832.44 1281
2832.95 1302
2833.45 1276
2833.95 1308
2834.45 1313
2834.95 1268
2835.45 1338
2835.96 1349
2836.46 1300
2836.96 1315
2837.46 1249
2837.97 1363
2838.47 1456
2838.97 1285
2839.47 1198
2839.97 1278
2840.48 1309
2840.98 1420
2841.48 1322
2841.98 1183
2842.49 1188
2842.99 1248
2843.49 1252
2843.99 1333
2844.50 1237
2845.00 1269
2845.50 1232
2846.01 1324
2846.51 1346
2847.01 1487
2847.51 1407
2848.02 1419
2848.52 1337
2849.02 1443
2849.53 1399
2850.03 1416
2850.53 1333
2851.04 1337
2851.54 1382
2852.04 1355
2852.55 1408
2853.05 1435
2853.55 1452
2854.06 1434
2854.56 1543
2855.06 1429
2855.57 1478
2856.07 1446
2856.58 1616
2857.08 1646
2857.58 1577
2858.09 1610
2858.59 1645
2859.10 1487
2859.60 1373
2860.10 1372
2860.61 1290
2861.11 1456
2861.62 1245
2862.12 1205
2862.62 1291
2863.13 1288
2863.63 1312
2864.14 1219
2864.64 1228
2865.15 1155
2865.65 1173
2866.16 1119
2866.66 1062
2867.17 1141
2867.67 1259
2868.18 1342
2868.68 1288
2869.19 1282
2869.69 1262
2870.20 1321
2870.70 1369
2871.21 1263
2871.71 1274
2872.22 1371
2872.72 1254
2873.23 1356
2873.73 1405
2874.24 1454
2874.74 1465
2875.25 1543
2875.75 1526
2876.26 1552
2876.76 1413
2877.27 1491
2877.78 1611
2878.28 1512
2878.79 1351
2879.29 1464
2879.80 1450
2880.30 1394
2880.81 1441
2881.32 1392
2881.82 1412
2882.33 1366
2882.83 1398
2883.34 1424
2883.85 1349
2884.35 1463
2884.86 1387
2885.37 1442
2885.87 1369
2886.38 1459
2886.88 1319
2887.39 1364
2887.90 1391
2888.40 1507
2888.91 1627
2889.42 1584
2889.92 1299
2890.43 1346
2890.94 1432
2891.45 1508
2891.95 1486
2892.46 1524
2892.97 1316
2893.47 1464
2893.98 1526
2894.49 1592
2894.99 1565
2895.50 1663
2896.01 1747
2896.52 1736
2897.02 1587
2897.53 1497
2898.04 1634
2898.55 1471
2899.05 1460
2899.56 1397
2900.07 1262
2900.58 1302
2901.08 1266
2901.59 1426
2902.10 1377
2902.61 1291
2903.12 1395
2903.62 1292
2904.13 1286
2904.64 1342
2905.15 1456
2905.66 1390
2906.16 1245
2906.67 1369
2907.18 1489
2907.69 1415
2908.20 1273
2908.71 1421
2909.21 1292
2909.72 1078
2910.23 1241
2910.74 1398
2911.25 1417
2911.76 1426
2912.26 1419
2912.77 1607
2913.28 1662
2913.79 1465
2914.30 1416
2914.81 1385
2915.32 1423
2915.83 1356
2916.34 1428
2916.85 1434
2917.35 1386
2917.86 1314
2918.37 1282
2918.88 1358
2919.39 1286
2919.90 1379
2920.41 1438
2920.92 1490
2921.43 1415
2921.94 1505
2922.45 1445
2922.96 1385
2923.47 1454
2923.98 1491
2924.49 1287
2925.00 1252
2925.51 1414
2926.02 1397
2926.53 1356
2927.04 1243
2927.55 1306
2928.06 1301
2928.57 1292
2929.08 1311
2929.59 1453
2930.10 1298
2930.61 1245
2931.12 1195
2931.63 1387
2932.14 1455
2932.65 1275
2933.16 1386
2933.67 1424
2934.18 1393
2934.69 1247
2935.20 1417
2935.71 1400
2936.22 1582
2936.73 1642
2937.25 1562
2937.76 1580
2938.27 1508
2938.78 1520
2939.29 1533
2939.80 1602
2940.31 1546
2940.82 1572
2941.33 1552
2941.85 1609
2942.36 1551
2942.87 1483
2943.38 1466
2943.89 1456
2944.40 1240
2944.91 1278
2945.43 1406
2945.94 1291
2946.45 1413
2946.96 1212
2947.47 1172
2947.98 1164
2948.50 1291
2949.01 1253
2949.52 1177
2950.03 1306
2950.54 1347
2951.06 1098
2951.57 1281
2952.08 1342
2952.59 1188
2953.10 1235
2953.62 1299
2954.13 1412
2954.64 1418
2955.15 1340
2955.67 1358
2956.18 1457
2956.69 1392
2957.20 1421
2957.72 1468
2958.23 1351
2958.74 1271
2959.25 1390
2959.77 1509
2960.28 1452
2960.79 1324
2961.31 1335
2961.82 1341
2962.33 1349
2962.85 1431
2963.36 1410
2963.87 1221
2964.39 1430
2964.90 1431
2965.41 1486
2965.93 1499
2966.44 1476
2966.95 1449
2967.47 1475
2967.98 1285
2968.49 1304
2969.01 1256
2969.52 1432
2970.03 1438
2970.55 1404
2971.06 1493
2971.58 1352
2972.09 1299
2972.60 1350
2973.12 1519
2973.63 1403
2974.15 1393
2974.66 1459
2975.17 1440
2975.69 1534
2976.20 1525
2976.72 1414
2977.23 1403
2977.74 1557
2978.26 1433
2978.77 1481
2979.29 1514
2979.80 1696
2980.32 1622
2980.83 1655
2981.35 1726
2981.86 1677
2982.38 1728
2982.89 1669
2983.41 1716
2983.92 1853
2984.44 1765
2984.95 1605
2985.47 1684
2985.98 1833
2986.50 1725
2987.01 1856
2987.53 1657
2988.04 1645
2988.56 1877
2989.07 1942
2989.59 1958
2990.10 2021
2990.62 1747
2991.13 1957
2991.65 1965
2992.17 1968
2992.68 1789
2993.20 2022
2993.71 2126
2994.23 2064
2994.74 2074
2995.26 1859
2995.78 2095
2996.29 2171
2996.81 2178
2997.32 2103
2997.84 2310
2998.36 2349
2998.87 2260
2999.39 2170
2999.91 2211
3000.42 2467
3000.94 2710
3001.45 2957
3001.97 3332
3002.49 4105
3003.00 4668
3003.52 4840
3004.04 5456
3004.55 5996
3005.07 6561
3005.59 6660
3006.10 6522
3006.62 6398
3007.14 5487
3007.66 5285
3008.17 4452
3008.69 4065
3009.21 3687
3009.72 3222
3010.24 2662
3010.76 2354
3011.28 2273
3011.79 2157
3012.31 2012
3012.83 1955
3013.35 1979
3013.86 2091
3014.38 2032
3014.90 1985
3015.42 1881
3015.93 1894
3016.45 1822
3016.97 1691
3017.49 1782
3018.00 1953
3018.52 1834
3019.04 1673
3019.56 1765
3020.08 1777
3020.59 1846
3021.11 1928
3021.63 1876
3022.15 1871
3022.67 2078
3023.19 2114
3023.70 1848
3024.22 1701
3024.74 1723
3025.26 1786
3025.78 1700
3026.30 1872
3026.81 1828
3027.33 1777
3027.85 1646
3028.37 1572
3028.89 1710
3029.41 1595
3029.93 1605
3030.45 1729
3030.97 1696
3031.48 1528
3032.00 1523
3032.52 1541
3033.04 1494
3033.56 1479
3034.08 1548
3034.60 1537
3035.12 1479
3035.64 1552
3036.16 1663
3036.68 1552
3037.20 1547
3037.72 1604
3038.24 1670
3038.76 1588
3039.27 1509
3039.79 1443
3040.31 1459
3040.83 1378
3041.35 1353
3041.87 1333
3042.39 1480
3042.91 1542
3043.43 1531
3043.95 1514
3044.47 1682
3044.99 1505
3045.51 1563
3046.03 1600
3046.56 1641
3047.08 1349
3047.60 1544
3048.12 1662
3048.64 1583
3049.16 1601
3049.68 1475
3050.20 1382
3050.72 1452
3051.24 1405
3051.76 1392
3052.28 1386
3052.80 1319
3053.32 1365
3053.84 1337
3054.37 1391
3054.89 1381
3055.41 1435
3055.93 1328
3056.45 1307
3056.97 1407
3057.49 1483
3058.01 1446
3058.53 1423
3059.06 1413
3059.58 1427
3060.10 1497
3060.62 1331
3061.14 1375
3061.66 1412
3062.19 1430
3062.71 1397
3063.23 1549
3063.75 1646
3064.27 1627
3064.79 1438
3065.32 1527
3065.84 1488
3066.36 1497
3066.88 1550
3067.40 1593
3067.93 1579
3068.45 1585
3068.97 1587
3069.49 1516
3070.02 1586
3070.54 1628
3071.06 1625
3071.58 1584
3072.10 1549
3072.63 1377
3073.15 1384
3073.67 1443
3074.20 1432
3074.72 1435
3075.24 1484
3075.76 1422
3076.29 1473
3076.81 1466
3077.33 1732
3077.86 2014
3078.38 1842
3078.90 1945
3079.42 1701
3079.95 1951
3080.47 2182
3080.99 2183
3081.52 2165
3082.04 2111
3082.56 2184
3083.09 2193
3083.61 2024
3084.13 2150
3084.66 2331
3085.18 2252
3085.71 1988
3086.23 1912
3086.75 1777
3087.28 1797
3087.80 1725
3088.32 1804
3088.85 1800
3089.37 1774
3089.90 1586
3090.42 1813
3090.94 1960
3091.47 2035
3091.99 1951
3092.52 1974
3093.04 2001
3093.57 1961
3094.09 2092
3094.61 2347
3095.14 2397
3095.66 2086
3096.19 2141
3096.71 2145
3097.24 2155
3097.76 2277
3098.29 2520
3098.81 2923
3099.34 3251
3099.86 3890
3100.39 4579
3100.91 5691
3101.44 6910
3101.96 7993
3102.49 8622
3103.01 8889
3103.54 9542
3104.06 9990
3104.59 9914
3105.11 8878
3105.64 8137
3106.16 7213
3106.69 6172
3107.21 4982
3107.74 4255
3108.26 3593
3108.79 3361
3109.32 3084
3109.84 2681
3110.37 2919
3110.89 2940
3111.42 2963
3111.94 2819
3112.47 2833
3113.00 2452
3113.52 2426
3114.05 2516
3114.57 2278
3115.10 2099
3115.63 2081
3116.15 2073
3116.68 2081
3117.21 2078
3117.73 1931
3118.26 1712
3118.78 1848
3119.31 1786
3119.84 2070
3120.36 2205
3120.89 2192
3121.42 2161
3121.94 2106
3122.47 2117
3123.00 2115
3123.52 2257
3124.05 2302
3124.58 2140
3125.11 2012
3125.63 1939
3126.16 1917
3126.69 1870
3127.21 1768
3127.74 1639
3128.27 1770
3128.80 1776
3129.32 1695
3129.85 1524
3130.38 1532
3130.91 1491
3131.43 1586
3131.96 1554
3132.49 1602
3133.02 1545
3133.54 1660
3134.07 1467
3134.60 1616
3135.13 1389
3135.65 1536
3136.18 1506
3136.71 1456
3137.24 1498
3137.77 1449
3138.29 1514
3138.82 1607
3139.35 1379
3139.88 1511
3140.41 1451
3140.94 1527
3141.46 1631
3141.99 1589
3142.52 1502
3143.05 1575
3143.58 1397
3144.11 1392
3144.64 1411
3145.16 1499
3145.69 1530
3146.22 1634
3146.75 1552
3147.28 1644
3147.81 1646
3148.34 1683
3148.87 1675
3149.40 1683
3149.92 1797
3150.45 1871
3150.98 1748
3151.51 1771
3152.04 1685
3152.57 1633
3153.10 1859
3153.63 1685
3154.16 1560
3154.69 1745
3155.22 1736
3155.75 1918
3156.28 1906
3156.81 2060
3157.34 2025
3157.87 1984
3158.40 2006
3158.93 1759
3159.46 1815
3159.99 2006
3160.52 1783
3161.05 1811
3161.58 1686
3162.11 1721
3162.64 1616
3163.17 1593
3163.70 1507
3164.23 1551
3164.76 1520
3165.29 1462
3165.82 1490
3166.35 1443
3166.88 1451
3167.41 1329
3167.94 1485
3168.47 1514
3169.00 1509
3169.53 1524
3170.06 1637
3170.59 1566
3171.12 1511
3171.65 1535
3172.19 1547
3172.72 1777
3173.25 1832
3173.78 1812
3174.31 1774
3174.84 1938
3175.37 1991
3175.90 1852
3176.44 1784
3176.97 1795
3177.50 1753
3178.03 1683
3178.56 1665
3179.09 1602
3179.62 1514
3180.16 1606
3180.69 1560
3181.22 1468
3181.75 1393
3182.28 1555
3182.81 1407
3183.35 1595
3183.88 1405
3184.41 1434
3184.94 1430
3185.47 1401
3186.01 1379
3186.54 1357
3187.07 1392
3187.60 1399
3188.14 1576
3188.67 1563
3189.20 1400
3189.73 1343
3190.26 1390
3190.80 1450
3191.33 1403
3191.86 1312
3192.39 1450
3192.93 1394
3193.46 1303
3193.99 1459
3194.53 1496
3195.06 1374
3195.59 1305
3196.12 1393
3196.66 1486
3197.19 1504
3197.72 1549
3198.26 1575
3198.79 1642
3199.32 1636
3199.86 1741
3200.39 1592
3200.92 1677
3201.46 1621
3201.99 1535
3202.52 1530
3203.06 1526
3203.59 1596
3204.12 1607
3204.66 1616
3205.19 1520
3205.73 1643
3206.26 1566
3206.79 1585
3207.33 1690
3207.86 1512
3208.39 1472
3208.93 1713
3209.46 1656
3210.00 1670
3210.53 1678
3211.07 1758
3211.60 2144
3212.13 2020
3212.67 1804
3213.20 1721
3213.74 1865
3214.27 1971
3214.81 1778
3215.34 1808
3215.88 1710
3216.41 1483
3216.94 1504
3217.48 1507
3218.01 1612
3218.55 1482
3219.08 1549
3219.62 1637
3220.15 1551
3220.69 1678
3221.22 1610
3221.76 1581
3222.29 1830
3222.83 2130
3223.36 2092
3223.90 1974
3224.43 2032
3224.97 2208
3225.51 1999
3226.04 2137
3226.58 2176
3227.11 1931
3227.65 2069
3228.18 2085
3228.72 2050
3229.25 1870
3229.79 1966
3230.33 1822
3230.86 1859
3231.40 1775
3231.93 1785
3232.47 1902
3233.01 1786
3233.54 1841
3234.08 2045
3234.61 2019
3235.15 1954
3235.69 1967
3236.22 1967
3236.76 2019
3237.30 2130
3237.83 1999
3238.37 2038
3238.91 1950
3239.44 2130
3239.98 2101
3240.51 1962
3241.05 2085
3241.59 2288
3242.13 2243
3242.66 2036
3243.20 1917
3243.74 1993
3244.27 1964
3244.81 2274
3245.35 2078
3245.88 1895
3246.42 2004
3246.96 2229
3247.50 2166
3248.03 2279
3248.57 2218
3249.11 2095
3249.64 2135
3250.18 2161
3250.72 2233
3251.26 2060
3251.79 2147
3252.33 2022
3252.87 1996
3253.41 2042
3253.95 2053
3254.48 2172
3255.02 2313
3255.56 2261
3256.10 2363
3256.64 2262
3257.17 2226
3257.71 2549
3258.25 2710
3258.79 2732
3259.33 3120
3259.86 3162
3260.40 3564
3260.94 3931
3261.48 3851
3262.02 4263
3262.56 4668
3263.09 5387
3263.63 5796
3264.17 6165
3264.71 7047
3265.25 7392
3265.79 8202
3266.33 8497
3266.87 8760
3267.40 9190
3267.94 8908
3268.48 8152
3269.02 7954
3269.56 6937
3270.10 6176
3270.64 5465
3271.18 4522
3271.72 3863
3272.26 3440
3272.80 3228
3273.33 3075
3273.87 2681
3274.41 2736
3274.95 2853
3275.49 2742
3276.03 2607
3276.57 2671
3277.11 2607
3277.65 2837
3278.19 2596
3278.73 2559
3279.27 2599
3279.81 2585
3280.35 2399
3280.89 2347
3281.43 2113
3281.97 2374
3282.51 2354
3283.05 2164
3283.59 2335
3284.13 2245
3284.67 2291
3285.21 2313
3285.75 2172
3286.29 2497
3286.83 2594
3287.37 2551
3287.91 2419
3288.45 2366
3289.00 2325
3289.54 2390
3290.08 2307
3290.62 2316
3291.16 2499
3291.70 2541
3292.24 2618
3292.78 2590
3293.32 2856
3293.86 3104
3294.40 3133
3294.95 3269
3295.49 3669
3296.03 3741
3296.57 3689
3297.11 3804
3297.65 3518
3298.19 3269
3298.74 3257
3299.28 3042
3299.82 2808
3300.36 2792
3300.90 2635
3301.44 2373
3301.98 2495
3302.53 2603
3303.07 2527
3303.61 2521
3304.15 2461
3304.69 2734
3305.24 2637
3305.78 2496
3306.32 2428
3306.86 2380
3307.40 2360
3307.95 2316
3308.49 2256
3309.03 2216
3309.57 1972
3310.12 1997
3310.66 2056
3311.20 2017
3311.74 1963
3312.29 2067
3312.83 2184
3313.37 2390
3313.91 2337
3314.46 2362
3315.00 2110
3315.54 2422
3316.09 2572
3316.63 2600
3317.17 2712
3317.71 2622
3318.26 2717
3318.80 2761
3319.34 2730
3319.89 2698
3320.43 2731
3320.97 2521
3321.52 2568
3322.06 2717
3322.60 2705
3323.15 2610
3323.69 2412
3324.23 2281
3324.78 2447
3325.32 2354
3325.86 2323
3326.41 2312
3326.95 2161
3327.50 2199
3328.04 2165
3328.58 2137
3329.13 2308
3329.67 2416
3330.22 2728
3330.76 3137
3331.30 3922
3331.85 4747
3332.39 5824
3332.94 7032
3333.48 8437
3334.03 9973
3334.57 11020
3335.11 12693
3335.66 14085
3336.20 14755
3336.75 14537
3337.29 14080
3337.84 13480
3338.38 12723
3338.93 11264
3339.47 9560
3340.02 8093
3340.56 6542
3341.11 5600
3341.65 4508
3342.20 3809
3342.74 3370
3343.29 2897
3343.83 2817
3344.38 2705
3344.92 2421
3345.47 2423
3346.01 2347
3346.56 2066
3347.10 2175
3347.65 2270
3348.19 2237
3348.74 2432
3349.29 2337
3349.83 2326
3350.38 2515
3350.92 2320
3351.47 2380
3352.01 2279
3352.56 2176
3353.11 2267
3353.65 2248
3354.20 2175
3354.74 2372
3355.29 2322
3355.84 2140
3356.38 1996
3356.93 1993
3357.47 1951
3358.02 1976
3358.57 1893
3359.11 1973
3359.66 1965
3360.21 2005
3360.75 1925
3361.30 1908
3361.85 1893
3362.39 2001
3362.94 2101
3363.49 2202
3364.03 2013
3364.58 2105
3365.13 2205
3365.67 2137
3366.22 2035
3366.77 2047
3367.31 1860
3367.86 1766
3368.41 1865
3368.96 1937
3369.50 1780
3370.05 1775
3370.60 1836
3371.15 1999
3371.69 1981
3372.24 2191
3372.79 2379
3373.34 2211
3373.88 2267
3374.43 2512
3374.98 2458
3375.53 2343
3376.07 2244
3376.62 2233
3377.17 2256
3377.72 2108
3378.27 2056
3378.81 1933
3379.36 1938
3379.91 1820
3380.46 1741
3381.01 1694
3381.55 1677
3382.10 1666
3382.65 1767
3383.20 1703
3383.75 1718
3384.30 1760
3384.84 1629
3385.39 1570
3385.94 1641
3386.49 1719
3387.04 1673
3387.59 1676
3388.14 1713
3388.69 1630
3389.23 1652
3389.78 1546
3390.33 1496
3390.88 1449
3391.43 1552
3391.98 1495
3392.53 1432
3393.08 1446
3393.63 1566
3394.18 1453
3394.72 1541
3395.27 1507
3395.82 1558
3396.37 1521
3396.92 1618
3397.47 1463
3398.02 1435
3398.57 1459
3399.12 1539
3399.67 1461
3400.22 1417
3400.77 1464
3401.32 1505
3401.87 1499
3402.42 1436
3402.97 1409
3403.52 1556
3404.07 1543
3404.62 1378
3405.17 1321
3405.72 1472
3406.27 1456
3406.82 1500
3407.37 1509
3407.92 1566
3408.47 1372
3409.02 1481
3409.57 1492
3410.12 1494
3410.67 1553
3411.22 1597
3411.78 1588
3412.33 1525
3412.88 1664
3413.43 1756
3413.98 1745
3414.53 1857
3415.08 1708
3415.63 1697
3416.18 1660
3416.73 1691
3417.28 1687
3417.84 1702
3418.39 1682
3418.94 1456
3419.49 1585
3420.04 1584
3420.59 1469
3421.14 1582
3421.69 1551
3422.25 1686
3422.80 1866
3423.35 1971
3423.90 2065
3424.45 2032
3425.00 1930
3425.56 2177
3426.11 1934
3426.66 1799
3427.21 1701
3427.76 1734
3428.32 1588
3428.87 1775
3429.42 1464
3429.97 1641
3430.52 1619
3431.08 1542
3431.63 1747
3432.18 1515
3432.73 1600
3433.29 1614
3433.84 1617
3434.39 1595
3434.94 1448
3435.50 1528
3436.05 1656
3436.60 1639
3437.15 1463
3437.71 1486
3438.26 1453
3438.81 1435
3439.37 1536
3439.92 1512
3440.47 1538
3441.02 1627
3441.58 1452
3442.13 1467
3442.68 1624
3443.24 1550
3443.79 1544
3444.34 1469
3444.90 1534
3445.45 1462
3446.00 1538
3446.56 1435
3447.11 1364
3447.66 1569
3448.22 1485
3448.77 1333
3449.33 1325
3449.88 1460
3450.43 1362
3450.99 1402
3451.54 1240
3452.09 1508
3452.65 1471
3453.20 1434
3453.76 1405
3454.31 1430
3454.86 1541
3455.42 1525
3455.97 1432
3456.53 1537
3457.08 1453
3457.64 1373
3458.19 1574
3458.75 1575
3459.30 1595
3459.85 1542
3460.41 1532
3460.96 1433
3461.52 1400
3462.07 1413
3462.63 1410
3463.18 1512
3463.74 1592
3464.29 1700
3464.85 1577
3465.40 1566
3465.96 1611
3466.51 1528
3467.07 1723
3467.62 1788
3468.18 1665
3468.73 1762
3469.29 1854
3469.84 1933
3470.40 1975
3470.95 2043
3471.51 2154
3472.07 2002
3472.62 2111
3473.18 2290
3473.73 2157
3474.29 1909
3474.84 1904
3475.40 1806
3475.96 1968
3476.51 1940
3477.07 1964
3477.62 1817
3478.18 2001
3478.74 2195
3479.29 2119
3479.85 2125
3480.40 2066
3480.96 2089
3481.52 2161
3482.07 2076
3482.63 2281
3483.19 2205
3483.74 2473
3484.30 2469
3484.86 2597
3485.41 2662
3485.97 2798
3486.53 2737
3487.08 2924
3487.64 3381
3488.20 4060
3488.75 4638
3489.31 5750
3489.87 7015
3490.42 8409
3490.98 9646
3491.54 11059
3492.09 11134
3492.65 10903
3493.21 11441
3493.77 10804
3494.32 9519
3494.88 8801
3495.44 7573
3496.00 6313
3496.55 5257
3497.11 4609
3497.67 4206
3498.23 3729
3498.78 3703
3499.34 3367
3499.90 3605
3500.46 3688
3501.01 3514
3501.57 3534
3502.13 3613
3502.69 3550
3503.25 3653
3503.80 3902
3504.36 3996
3504.92 3863
3505.48 3750
3506.04 3869
3506.60 3461
3507.15 3357
3507.71 3001
3508.27 2905
3508.83 2779
3509.39 2720
3509.95 2661
3510.50 2650
3511.06 2417
3511.62 2432
3512.18 2299
3512.74 2187
3513.30 2151
3513.86 2038
3514.42 1764
3514.98 1858
3515.53 1976
3516.09 1779
3516.65 1704
3517.21 1724
3517.77 1848
3518.33 1739
3518.89 1670
3519.45 1683
3520.01 1637
3520.57 1739
3521.13 1731
3521.69 1639
3522.25 1834
3522.81 1931
3523.36 1829
3523.92 1566
3524.48 1717
3525.04 1767
3525.60 1834
3526.16 1768
3526.72 1725
3527.28 1554
3527.84 1532
3528.40 1524
3528.96 1603
3529.52 1441
3530.08 1660
3530.64 1492
3531.20 1606
3531.76 1641
3532.32 1514
3532.89 1517
3533.45 1564
3534.01 1572
3534.57 1663
3535.13 1786
3535.69 1676
3536.25 1508
3536.81 1597
3537.37 1669
3537.93 1608
3538.49 1741
3539.05 1616
3539.61 1547
3540.17 1558
3540.74 1458
3541.30 1524
3541.86 1463
3542.42 1532
3542.98 1776
3543.54 1783
3544.10 1550
3544.66 1537
3545.22 1636
3545.79 1667
3546.35 1561
3546.91 1464
3547.47 1436
3548.03 1349
3548.59 1485
3549.16 1450
3549.72 1527
3550.28 1630
3550.84 1480
3551.40 1395
3551.96 1409
3552.53 1476
3553.09 1380
3553.65 1401
3554.21 1425
3554.77 1516
3555.34 1385
3555.90 1276
3556.46 1334
3557.02 1344
3557.59 1420
3558.15 1470
3558.71 1362
3559.27 1447
3559.84 1475
3560.40 1393
3560.96 1458
3561.52 1461
3562.09 1461
3562.65 1490
3563.21 1480
3563.77 1348
3564.34 1511
3564.90 1623
3565.46 1599
3566.03 1500
3566.59 1433
3567.15 1393
3567.72 1379
3568.28 1408
3568.84 1357
3569.41 1298
3569.97 1329
3570.53 1546
3571.10 1436
3571.66 1443
3572.22 1371
3572.79 1479
3573.35 1465
3573.91 1330
3574.48 1328
3575.04 1528
3575.60 1561
3576.17 1761
3576.73 1677
3577.30 1722
3577.86 1677
3578.42 1647
3578.99 1839
3579.55 1674
3580.12 1608
3580.68 1585
3581.24 1578
3581.81 1487
3582.37 1446
3582.94 1437
3583.50 1483
3584.07 1462
3584.63 1448
3585.20 1330
3585.76 1427
3586.32 1405
3586.89 1290
3587.45 1323
3588.02 1399
3588.58 1393
3589.15 1348
3589.71 1413
3590.28 1386
3590.84 1270
3591.41 1437
3591.97 1345
3592.54 1486
3593.10 1334
3593.67 1361
3594.23 1486
3594.80 1397
3595.36 1403
3595.93 1433
3596.50 1350
3597.06 1433
3597.63 1372
3598.19 1344
3598.76 1292
3599.32 1284
3599.89 1385
3600.45 1261
3601.02 1340
3601.59 1188
3602.15 1369
3602.72 1319
3603.28 1322
3603.85 1334
3604.42 1274
3604.98 1266
3605.55 1217
3606.11 1137
3606.68 1011
3607.25 1066
3607.81 1106
3608.38 1126
3608.95 1126
3609.51 1053
3610.08 1157
3610.65 1232
3611.21 1187
3611.78 1070
3612.35 1092
3612.91 1199
3613.48 1259
3614.05 1281
3614.61 1264
3615.18 1167
3615.75 1267
3616.31 1291
3616.88 1276
3617.45 1310
3618.01 1361
3618.58 1338
3619.15 1360
3619.72 1376
3620.28 1388
3620.85 1427
3621.42 1477
3621.99 1429
3622.55 1349
3623.12 1311
3623.69 1300
3624.26 1205
3624.82 1198
3625.39 1204
3625.96 1229
3626.53 1234
3627.09 1232
3627.66 1175
3628.23 1231
3628.80 1314
3629.37 1280
3629.93 1334
3630.50 1253
3631.07 1279
3631.64 1326
3632.21 1376
3632.77 1487
3633.34 1399
3633.91 1434
3634.48 1509
3635.05 1373
3635.62 1225
3636.19 1220
3636.75 1292
3637.32 1130
3637.89 1201
3638.46 1329
3639.03 1325
3639.60 1365
3640.17 1411
3640.73 1311
3641.30 1398
3641.87 1472
3642.44 1435
3643.01 1388
3643.58 1384
3644.15 1445
3644.72 1321
3645.29 1568
3645.86 1538
3646.43 1483
3647.00 1527
3647.57 1332
3648.13 1383
3648.70 1361
3649.27 1377
3649.84 1225
3650.41 1391
3650.98 1617
3651.55 1616
3652.12 1609
3652.69 1544
3653.26 1546
3653.83 1510
3654.40 1457
3654.97 1517
3655.54 1488
3656.11 1471
3656.68 1432
3657.25 1428
3657.82 1400
3658.39 1379
3658.96 1559
3659.53 1500
3660.10 1487
3660.67 1494
3661.24 1433
3661.82 1432
3662.39 1449
3662.96 1502
3663.53 1601
3664.10 1602
3664.67 1664
3665.24 1738
3665.81 1800
3666.38 1782
3666.95 1776
3667.52 1722
3668.09 1675
3668.67 1692
3669.24 1522
3669.81 1369
3670.38 1381
3670.95 1306
3671.52 1295
3672.09 1353
3672.66 1399
3673.24 1333
3673.81 1337
3674.38 1471
3674.95 1402
3675.52 1449
3676.09 1399
3676.66 1290
3677.24 1484
3677.81 1380
3678.38 1505
3678.95 1483
3679.52 1212
3680.10 1194
3680.67 1323
3681.24 1213
3681.81 1285
3682.38 1204
3682.96 1173
3683.53 1221
3684.10 1219
3684.67 1228
3685.25 1229
3685.82 1263
3686.39 1244
3686.96 1285
3687.54 1212
3688.11 1308
3688.68 1362
3689.25 1332
3689.83 1487
3690.40 1307
3690.97 1214
3691.54 1339
3692.12 1355
3692.69 1312
3693.26 1286
3693.84 1280
3694.41 1302
3694.98 1188
3695.56 1249
3696.13 1286
3696.70 1180
3697.28 1216
3697.85 1296
3698.42 1260
3699.00 1167
3699.57 1243
3700.14 1091
3700.72 1161
3701.29 1233
3701.86 1244
3702.44 1465
3703.01 1318
3703.58 1234
3704.16 1195
3704.73 1294
3705.31 1239
3705.88 1244
3706.45 1308
3707.03 1284
3707.60 1305
3708.18 1386
3708.75 1397
3709.33 1448
3709.90 1358
3710.47 1213
3711.05 1348
3711.62 1547
3712.20 1341
3712.77 1228
3713.35 1351
3713.92 1295
3714.50 1161
3715.07 1296
3715.64 1367
3716.22 1377
3716.79 1248
3717.37 1140
3717.94 1268
3718.52 1304
3719.09 1317
3719.67 1180
3720.24 1121
3720.82 1167
3721.39 1273
3721.97 1182
3722.54 1265
3723.12 1213
3723.70 1258
3724.27 1236
3724.85 1237
3725.42 1268
3726.00 1137
3726.57 1249
3727.15 1283
3727.72 1168
3728.30 1238
3728.88 1224
3729.45 1169
3730.03 1187
3730.60 1262
3731.18 1295
3731.75 1392
3732.33 1409
3732.91 1306
3733.48 1394
3734.06 1385
3734.64 1423
3735.21 1423
3735.79 1330
3736.36 1173
3736.94 1269
3737.52 1239
3738.09 1217
3738.67 1188
3739.25 1246
3739.82 1080
3740.40 1036
3740.98 1120
3741.55 1109
3742.13 1170
3742.71 1189
3743.28 1212
3743.86 1203
3744.44 1142
3745.01 1102
3745.59 1193
3746.17 1239
3746.75 1299
3747.32 1314
3747.90 1334
3748.48 1267
3749.05 1173
3749.63 1361
3750.21 1346
3750.79 1320
3751.36 1220
3751.94 1187
3752.52 1213
3753.10 1208
3753.67 1192
3754.25 1140
3754.83 1214
3755.41 1183
3755.99 1084
3756.56 1235
3757.14 1320
3757.72 1272
3758.30 1286
3758.88 1163
3759.45 1180
3760.03 1219
3760.61 1233
3761.19 1211
3761.77 1297
3762.35 1245
3762.92 1138
3763.50 1224
3764.08 1236
3764.66 1189
3765.24 1178
3765.82 1072
3766.39 1086
3766.97 1067
3767.55 1089
3768.13 1267
3768.71 1181
3769.29 1292
3769.87 1332
3770.45 1206
3771.03 1364
3771.60 1234
3772.18 1121
3772.76 1306
3773.34 1183
3773.92 1201
3774.50 1224
3775.08 1295
3775.66 1202
3776.24 1217
3776.82 1135
3777.40 1157
3777.98 1136
3778.56 1181
3779.14 1128
3779.72 1115
3780.30 1022
3780.88 1076
3781.46 1080
3782.04 971
3782.61 1134
3783.19 1194
3783.77 1073
3784.35 981
3784.93 970
3785.52 1205
3786.10 1109
3786.68 1144
3787.26 1159
3787.84 1171
3788.42 1175
3789.00 1211
3789.58 1124
3790.16 1189
3790.74 1342
3791.32 1303
3791.90 1201
3792.48 1079
3793.06 1115
3793.64 1193
3794.22 1205
3794.80 1043
3795.38 1213
3795.96 1190
3796.55 1249
3797.13 1388
3797.71 1324
3798.29 1237
3798.87 1416
3799.45 1195
3800.03 1236
3800.61 1316
3801.19 1312
3801.78 1259
3802.36 1273
3802.94 1238
3803.52 1312
3804.10 1356
3804.68 1283
3805.27 1287
3805.85 1341
3806.43 1433
3807.01 1329
3807.59 1301
3808.17 1310
3808.76 1319
3809.34 1444
3809.92 1498
3810.50 1398
3811.08 1367
3811.67 1473
3812.25 1396
3812.83 1439
3813.41 1473
3814.00 1516
3814.58 1294
3815.16 1237
3815.74 1363
3816.32 1513
3816.91 1427
3817.49 1347
3818.07 1353
3818.66 1164
3819.24 1136
3819.82 1206
3820.40 1176
3820.99 1203
3821.57 1141
3822.15 1132
3822.73 1134
3823.32 1130
3823.90 1169
3824.48 1140
3825.07 1281
3825.65 1120
3826.23 1171
3826.82 1295
3827.40 1180
3827.98 1123
3828.57 1049
3829.15 1214
3829.73 1179
3830.32 1150
3830.90 1220
3831.48 1302
3832.07 1064
3832.65 1088
3833.24 1132
3833.82 1183
3834.40 1134
3834.99 1144
3835.57 1031
3836.16 1024
3836.74 1128
3837.32 1128
3837.91 1169
3838.49 1063
3839.08 1044
3839.66 1012
3840.24 999
3840.83 1020
3841.41 968
3842.00 1003
3842.58 1053
3843.17 1075
3843.75 1180
3844.34 954
3844.92 991
3845.51 1013
3846.09 1005
3846.67 1051
3847.26 1062
3847.84 1153
3848.43 1098
3849.01 1075
3849.60 1090
3850.18 1027
3850.77 1043
3851.35 1018
3851.94 1111
3852.53 1123
3853.11 1029
3853.70 982
3854.28 1069
3854.87 1145
3855.45 1159
3856.04 1067
3856.62 1196
3857.21 1140
3857.79 1025
3858.38 1116
3858.97 1142
3859.55 1177
3860.14 1160
3860.72 1170
3861.31 1182
3861.90 1246
3862.48 1286
3863.07 1302
3863.65 1238
3864.24 1255
3864.83 1276
3865.41 1332
3866.00 1220
3866.58 1229
3867.17 1164
3867.76 1282
3868.34 1199
3868.93 1123
3869.52 1207
3870.10 1212
3870.69 1133
3871.28 1259
3871.86 1146
3872.45 1188
3873.04 1188
3873.62 1187
3874.21 1113
3874.80 1213
3875.38 1300
3875.97 1198
3876.56 1161
3877.15 1335
3877.73 1162
3878.32 1070
3878.91 1132
3879.49 1178
3880.08 1156
3880.67 1138
3881.26 1027
3881.84 1025
3882.43 1077
3883.02 1121
3883.61 1188
3884.19 1083
3884.78 1067
3885.37 1088
3885.96 1280
3886.55 1208
3887.13 1159
3887.72 1227
3888.31 1147
3888.90 1224
3889.49 1208
3890.07 1204
3890.66 1275
3891.25 1267
3891.84 1198
3892.43 1253
3893.01 1232
3893.60 1171
3894.19 1081
3894.78 1046
3895.37 1167
3895.96 1175
3896.55 1197
3897.13 1175
3897.72 1075
3898.31 1169
3898.90 1187
3899.49 1127
3900.08 1226
3900.67 1254
3901.26 1301
3901.84 1254
3902.43 1212
3903.02 1242
3903.61 1349
3904.20 1345
3904.79 1313
3905.38 1391
3905.97 1553
3906.56 1450
3907.15 1226
3907.74 1195
3908.33 1297
3908.92 1286
3909.50 1238
3910.09 1215
3910.68 1201
3911.27 1155
3911.86 1105
3912.45 1301
3913.04 1175
3913.63 1071
3914.22 1130
3914.81 1153
3915.40 1096
3915.99 1032
3916.58 1014
3917.17 1148
3917.76 1154
3918.35 1182
3918.94 1200
3919.53 1121
3920.12 1225
3920.72 1152
3921.31 1155
3921.90 1099
3922.49 1008
3923.08 940
3923.67 920
3924.26 1069
3924.85 1194
3925.44 1092
3926.03 1081
3926.62 1145
3927.21 1110
3927.80 1102
3928.39 1063
3928.99 1182
3929.58 1123
3930.17 1061
3930.76 989
3931.35 994
3931.94 1100
3932.53 1101
3933.12 994
3933.72 997
3934.31 1015
3934.90 1142
3935.49 1055
3936.08 1087
3936.67 1079
3937.26 982
3937.86 1156
3938.45 1335
3939.04 1257
3939.63 1223
3940.22 1204
3940.82 1247
3941.41 1206
3942.00 1320
3942.59 1235
3943.18 1293
3943.78 1400
3944.37 1228
3944.96 1276
3945.55 1188
3946.14 1152
3946.74 1137
3947.33 1009
3947.92 1099
3948.51 1084
3949.11 1151
3949.70 1087
3950.29 1068
3950.88 1117
3951.48 1174
3952.07 1093
3952.66 1154
3953.26 1200
3953.85 1108
3954.44 1022
3955.03 1168
3955.63 1277
3956.22 1134
3956.81 1175
3957.41 1157
3958.00 1202
3958.59 1180
3959.19 1207
3959.78 1294
3960.37 1270
3960.97 1196
3961.56 1136
3962.15 1277
3962.75 1125
3963.34 1290
3963.93 1245
3964.53 1194
3965.12 1235
3965.72 1254
3966.31 1257
3966.90 1389
3967.50 1423
3968.09 1409
3968.69 1404
3969.28 1354
3969.87 1171
3970.47 1192
3971.06 1195
3971.66 1108
3972.25 1151
3972.85 1223
3973.44 1357
3974.03 1390
3974.63 1427
3975.22 1484
3975.82 1569
3976.41 1477
3977.01 1549
3977.60 1522
3978.20 1548
3978.79 1635
3979.39 1485
3979.98 1413
3980.58 1397
3981.17 1420
3981.77 1385
3982.36 1497
3982.96 1452
3983.55 1433
3984.15 1442
3984.74 1528
3985.34 1411
3985.93 1391
3986.53 1563
3987.12 1555
3987.72 1464
3988.31 1541
3988.91 1384
3989.50 1357
3990.10 1369
3990.70 1355
3991.29 1355
3991.89 1350
3992.48 1408
3993.08 1395
3993.67 1396
3994.27 1377
3994.87 1466
3995.46 1585
3996.06 1402
3996.65 1548
3997.25 1477
3997.85 1486
3998.44 1494
3999.04 1410
3999.64 1389
4000.23 1513
4000.83 1364
4001.43 1323
4002.02 1265
4002.62 1227
4003.21 1338
4003.81 1270
4004.41 1170
4005.00 1171
4005.60 1322
4006.20 1301
4006.80 1243
4007.39 1311
4007.99 1369
4008.59 1157
4009.18 1287
4009.78 1172
4010.38 1206
4010.97 1179
4011.57 1082
4012.17 1051
4012.77 1116
4013.36 1115
4013.96 1148
4014.56 1153
4015.16 1231
4015.75 1236
4016.35 1044
4016.95 1231
4017.55 1382
4018.14 1185
4018.74 1277
4019.34 1279
4019.94 1225
4020.54 1315
4021.13 1266
4021.73 1241
4022.33 1214
4022.93 1343
4023.53 1242
4024.12 1315
4024.72 1364
4025.32 1483
4025.92 1484
4026.52 1494
4027.12 1605
4027.71 1613
4028.31 1802
4028.91 1697
4029.51 1771
4030.11 1950
4030.71 1758
4031.31 1711
4031.90 1821
4032.50 1703
4033.10 1671
4033.70 1663
4034.30 1629
4034.90 1621
4035.50 1612
4036.10 1647
4036.70 1605
4037.29 1318
4037.89 1398
4038.49 1193
4039.09 1128
4039.69 1174
4040.29 1251
4040.89 1298
4041.49 1356
4042.09 1250
4042.69 1216
4043.29 1182
4043.89 1104
4044.49 1162
4045.09 1154
4045.69 1203
4046.29 1291
4046.89 1102
4047.49 1172
4048.09 1026
4048.69 1161
4049.29 1247
4049.89 1085
4050.49 1006
4051.09 1152
4051.69 1234
4052.29 1147
4052.89 1038
4053.49 1101
4054.09 1141
4054.69 1175
4055.29 1166
4055.89 1187
4056.49 1147
4057.09 1152
4057.69 1177
4058.29 1185
4058.89 1274
4059.49 1189
4060.09 1136
4060.70 1189
4061.30 1164
4061.90 1240
4062.50 1297
4063.10 1262
4063.70 1096
4064.30 1186
4064.90 1185
4065.50 1173
4066.11 1154
4066.71 1282
4067.31 1295
4067.91 1116
4068.51 1069
4069.11 1177
4069.71 1156
4070.32 1199
4070.92 1194
4071.52 1071
4072.12 1042
4072.72 1125
4073.32 1060
4073.93 1129
4074.53 1080
4075.13 1009
4075.73 915
4076.33 1068
4076.94 1061
4077.54 959
4078.14 1030
4078.74 988
4079.34 1062
4079.95 1073
4080.55 1043
4081.15 1112
4081.75 1119
4082.36 1007
4082.96 1016
4083.56 1017
4084.16 1091
4084.77 1089
4085.37 1013
4085.97 1036
4086.58 1141
4087.18 1134
4087.78 1117
4088.38 1012
4088.99 1057
4089.59 1041
4090.19 1174
4090.80 1081
4091.40 1097
4092.00 1037
4092.61 1013
4093.21 1112
4093.81 1108
4094.42 976
4095.02 884
4095.62 903
4096.23 1032
4096.83 1106
4097.43 1101
4098.04 1097
4098.64 1147
4099.24 1156
4099.85 1116
4100.45 1132
4101.06 1009
4101.66 1166
4102.26 1205
4102.87 1083
4103.47 1194
4104.08 1113
4104.68 1030
4105.28 1090
4105.89 1059
4106.49 1026
4107.10 1102
4107.70 1064
4108.31 1057
4108.91 1148
4109.51 1045
4110.12 1030
4110.72 1068
4111.33 1080
4111.93 1010
4112.54 1066
4113.14 1081
4113.75 1065
4114.35 1028
4114.96 956
4115.56 1060
4116.17 1145
4116.77 1088
4117.38 1120
4117.98 1107
4118.59 1089
4119.19 967
4119.80 1017
4120.40 1102
4121.01 994
4121.61 1050
4122.22 986
4122.82 884
4123.43 1004
4124.04 1001
4124.64 865
4125.25 937
4125.85 973
4126.46 1029
4127.06 1131
4127.67 1011
4128.28 1000
4128.88 1052
4129.49 1012
4130.09 1012
4130.70 1089
4131.31 1061
4131.91 995
4132.52 938
4133.12 1003
4133.73 1128
4134.34 1121
4134.94 1091
4135.55 1124
4136.16 1134
4136.76 1121
4137.37 1058
4137.98 1187
4138.58 1158
4139.19 1265
4139.80 1339
4140.40 1268
4141.01 1199
4141.62 1287
4142.22 1202
4142.83 1248
4143.44 1379
4144.04 1349
4144.65 1306
4145.26 1299
4145.86 1158
4146.47 1114
4147.08 1192
4147.69 1113
4148.29 1163
4148.90 1240
4149.51 1160
4150.12 1076
4150.72 1084
4151.33 1087
4151.94 1119
4152.55 1157
4153.15 1055
4153.76 1063
4154.37 1017
4154.98 1059
4155.59 1000
4156.19 1027
4156.80 1095
4157.41 963
4158.02 1018
4158.63 1021
4159.23 1051
4159.84 1127
4160.45 1095
4161.06 1108
4161.67 1043
4162.28 1103
4162.88 1024
4163.49 1137
4164.10 1091
4164.71 1043
4165.32 1083
4165.93 1038
4166.53 1094
4167.14 974
4167.75 1073
4168.36 1051
4168.97 1045
4169.58 1171
4170.19 1052
4170.80 975
4171.41 1037
4172.01 1036
4172.62 1044
4173.23 998
4173.84 1044
4174.45 993
4175.06 1027
4175.67 980
4176.28 1007
4176.89 1048
4177.50 1057
4178.11 1108
4178.72 988
4179.33 895
4179.94 984
4180.55 934
4181.16 971
4181.77 1020
4182.38 1048
4182.99 1078
4183.60 1205
4184.21 1151
4184.82 1109
4185.43 1128
4186.04 1115
4186.65 1191
4187.26 1209
4187.87 1097
4188.48 1079
4189.09 968
4189.70 962
4190.31 1037
4190.92 1159
4191.53 1254
4192.14 1124
4192.75 981
4193.36 1103
4193.97 1110
4194.58 1266
4195.19 1121
4195.80 1083
4196.41 1240
4197.03 1128
4197.64 1078
4198.25 915
4198.86 1011
4199.47 1059
4200.08 1083
4200.69 1115
4201.30 975
4201.91 1029
4202.53 1007
4203.14 1000
4203.75 1055
4204.36 1048
4204.97 996
4205.58 1158
4206.19 1150
4206.81 1097
4207.42 1044
4208.03 1088
4208.64 1226
4209.25 1151
4209.86 1085
4210.48 1072
4211.09 1146
4211.70 964
4212.31 1149
4212.92 1141
4213.54 1167
4214.15 1171
4214.76 1149
4215.37 1191
4215.99 1171
4216.60 1179
4217.21 1142
4217.82 1220
4218.43 1103
4219.05 1147
4219.66 1173
4220.27 1097
4220.89 1138
4221.50 1101
4222.11 1037
4222.72 1047
4223.34 1042
4223.95 1148
4224.56 1160
4225.17 1099
4225.79 1091
4226.40 1109
4227.01 1217
4227.63 1175
4228.24 1279
4228.85 1230
4229.47 1148
4230.08 1276
4230.69 1239
4231.31 1309
4231.92 1452
4232.53 1642
4233.15 1672
4233.76 1585
4234.37 1811
4234.99 1762
4235.60 1999
4236.22 1784
4236.83 1581
4237.44 1549
4238.06 1591
4238.67 1420
4239.28 1414
4239.90 1274
4240.51 1223
4241.13 1135
4241.74 1168
4242.36 1199
4242.97 1180
4243.58 1111
4244.20 1152
4244.81 1090
4245.43 1214
4246.04 1232
4246.66 1115
4247.27 1235
4247.89 1296
4248.50 1155
4249.11 1134
4249.73 1277
4250.34 1178
4250.96 1157
4251.57 1267
4252.19 1180
4252.80 1021
4253.42 1013
4254.03 1085
4254.65 1061
4255.26 941
4255.88 1028
4256.49 1092
4257.11 901
4257.72 1113
4258.34 1193
4258.96 1058
4259.57 1093
4260.19 1101
4260.80 1015
4261.42 981
4262.03 929
4262.65 1145
4263.26 1194
4263.88 1160
4264.50 1193
4265.11 1164
4265.73 1081
4266.34 1095
4266.96 1168
4267.58 1165
4268.19 1193
4268.81 1305
4269.42 1220
4270.04 1161
4270.66 1104
4271.27 1050
4271.89 1008
4272.51 1082
4273.12 1152
4273.74 1191
4274.36 1098
4274.97 1166
4275.59 1144
4276.20 1146
4276.82 1258
4277.44 1239
4278.06 1045
4278.67 1135
4279.29 1114
4279.91 1109
4280.52 1086
4281.14 1051
4281.76 961
4282.37 957
4282.99 957
4283.61 1060
4284.23 1077
4284.84 1178
4285.46 1075
4286.08 1096
4286.69 1133
4287.31 1096
4287.93 1133
4288.55 1091
4289.16 1250
4289.78 1192
4290.40 1181
4291.02 1194
4291.64 1199
4292.25 1063
4292.87 1174
4293.49 1087
4294.11 1057
4294.73 1116
4295.34 1132
4295.96 1132
4296.58 1129
4297.20 1103
4297.82 1124
4298.43 976
4299.05 1189
4299.67 1125
4300.29 1181
4300.91 1110
4301.53 1026
4302.14 1128
4302.76 1117
4303.38 1109
4304.00 1086
4304.62 1046
4305.24 1125
4305.86 1170
4306.48 1102
4307.09 1030
4307.71 1104
4308.33 1149
4308.95 1075
4309.57 980
4310.19 1155
4310.81 1155
4311.43 1034
4312.05 1080
4312.67 1108
4313.29 1127
4313.90 1220
4314.52 1084
4315.14 1072
4315.76 1031
4316.38 1038
4317.00 1184
4317.62 1234
4318.24 1146
4318.86 1177
4319.48 1116
4320.10 1170
4320.72 1222
4321.34 1280
4321.96 1274
4322.58 1223
4323.20 1312
4323.82 1266
4324.44 1252
4325.06 1326
4325.68 1347
4326.30 1413
4326.92 1373
4327.54 1436
4328.16 1550
4328.78 1408
4329.40 1347
4330.02 1399
4330.64 1528
4331.27 1452
4331.89 1500
4332.51 1459
4333.13 1635
4333.75 1731
4334.37 1840
4334.99 2320
4335.61 2236
4336.23 2171
4336.85 2476
4337.47 2543
4338.09 2558
4338.72 2671
4339.34 2585
4339.96 2458
4340.58 2092
4341.20 2087
4341.82 2258
4342.44 2302
4343.07 2528
4343.69 2742
4344.31 2764
4344.93 3320
4345.55 3462
4346.17 3645
4346.79 3640
4347.42 3912
4348.04 3450
4348.66 3272
4349.28 2919
4349.90 2826
4350.53 2708
4351.15 2196
4351.77 1852
4352.39 1783
4353.01 1671
4353.64 1639
4354.26 1582
4354.88 1573
4355.50 1558
4356.13 1415
4356.75 1604
4357.37 1535
4357.99 1370
4358.62 1576
4359.24 1519
4359.86 1455
4360.48 1591
4361.11 1593
4361.73 1545
4362.35 1419
4362.98 1309
4363.60 1375
4364.22 1450
4364.84 1335
4365.47 1376
4366.09 1400
4366.71 1343
4367.34 1543
4367.96 1404
4368.58 1321
4369.21 1333
4369.83 1321
4370.45 1238
4371.08 1253
4371.70 1288
4372.32 1221
4372.95 1141
4373.57 1219
4374.20 1188
4374.82 1204
4375.44 1218
4376.07 1278
4376.69 1236
4377.31 1257
4377.94 1270
4378.56 1351
4379.19 1313
4379.81 1255
4380.43 1162
4381.06 1344
4381.68 1240
4382.31 1243
4382.93 1264
4383.56 1164
4384.18 1162
4384.80 1161
4385.43 1106
4386.05 1109
4386.68 1268
4387.30 1191
4387.93 1096
4388.55 987
4389.18 1031
4389.80 1183
4390.43 1106
4391.05 1209
4391.68 1014
4392.30 1106
4392.93 989
4393.55 1031
4394.18 1128
4394.80 1059
4395.43 1066
4396.05 1058
4396.68 905
4397.30 951
4397.93 1007
4398.55 979
4399.18 1151
4399.80 1280
4400.43 1115
4401.06 1188
4401.68 1085
4402.31 1114
4402.93 1101
4403.56 1050
4404.18 1112
4404.81 1032
4405.44 975
4406.06 1117
4406.69 1146
4407.31 1237
4407.94 1157
4408.57 1215
4409.19 1219
4409.82 1246
4410.45 1346
4411.07 1198
4411.70 1188
4412.32 1129
4412.95 1153
4413.58 1205
4414.20 1265
4414.83 1167
4415.46 1258
4416.08 1152
4416.71 1156
4417.34 1078
4417.96 1044
4418.59 1130
4419.22 1117
4419.84 1045
4420.47 1012
4421.10 1070
4421.73 1078
4422.35 1167
4422.98 1059
4423.61 1061
4424.23 931
4424.86 979
4425.49 1021
4426.12 976
4426.74 913
4427.37 981
4428.00 956
4428.63 966
4429.25 955
4429.88 1055
4430.51 1030
4431.14 1046
4431.77 1070
4432.39 1049
4433.02 1220
4433.65 1112
4434.28 1187
4434.90 1153
4435.53 1283
4436.16 1114
4436.79 1149
4437.42 1222
4438.05 1212
4438.67 1090
4439.30 1038
4439.93 1171
4440.56 1190
4441.19 1110
4441.82 1203
4442.44 1184
4443.07 1179
4443.70 1172
4444.33 1165
4444.96 1230
4445.59 1377
4446.22 1341
4446.85 1268
4447.47 1163
4448.10 1229
4448.73 1252
4449.36 1233
4449.99 1203
4450.62 1142
4451.25 1177
4451.88 1283
4452.51 1274
4453.14 1283
4453.77 1367
4454.40 1334
4455.02 1434
4455.65 1365
4456.28 1308
4456.91 1373
4457.54 1260
4458.17 1341
4458.80 1226
4459.43 1133
4460.06 1151
4460.69 1193
4461.32 1199
4461.95 1144
4462.58 1122
4463.21 1129
4463.84 1033
4464.47 1171
4465.10 1140
4465.73 1085
4466.36 1094
4466.99 1069
4467.62 1057
4468.25 1064
4468.88 1034
4469.51 1062
4470.14 1190
4470.78 1090
4471.41 1072
4472.04 1174
4472.67 1071
4473.30 1202
4473.93 933
4474.56 981
4475.19 1091
4475.82 1079
4476.45 1071
4477.08 1076
4477.71 1054
4478.35 1111
4478.98 1178
4479.61 1231
4480.24 1204
4480.87 1148
4481.50 1190
4482.13 1252
4482.76 1242
4483.40 1179
4484.03 1280
4484.66 1177
4485.29 1097
4485.92 1243
4486.55 1316
4487.19 1264
4487.82 1161
4488.45 1179
4489.08 1230
4489.71 1116
4490.34 1220
4490.98 1142
4491.61 1084
4492.24 1095
4492.87 1179
4493.50 1211
4494.14 1128
4494.77 1185
4495.40 1130
4496.03 1233
4496.67 1202
4497.30 1228
4497.93 1288
4498.56 1427
4499.20 1540
4499.83 1727
4500.46 1775
4501.09 1931
4501.73 1853
4502.36 1819
4502.99 1746
4503.63 1589
4504.26 1618
4504.89 1504
4505.52 1460
4506.16 1479
4506.79 1442
4507.42 1295
4508.06 1335
4508.69 1262
4509.32 1222
4509.96 1183
4510.59 1097
4511.22 1124
4511.86 1249
4512.49 1217
4513.12 1068
4513.76 1092
4514.39 1084
4515.02 1088
4515.66 1022
4516.29 906
4516.93 987
4517.56 1061
4518.19 1086
4518.83 1022
4519.46 983
4520.10 1025
4520.73 1003
4521.36 1093
4522.00 1088
4522.63 1108
4523.27 985
4523.90 1163
4524.54 1031
4525.17 1010
4525.80 1039
4526.44 1065
4527.07 1173
4527.71 1013
4528.34 1130
4528.98 1086
4529.61 1207
4530.25 1243
4530.88 1235
4531.52 1234
4532.15 1304
4532.79 1278
4533.42 1266
4534.06 1205
4534.69 1233
4535.33 1195
4535.96 1220
4536.60 1130
4537.23 1188
4537.87 1040
4538.50 1019
4539.14 1065
4539.77 1048
4540.41 1111
4541.04 1119
4541.68 1085
4542.31 1050
4542.95 1002
4543.59 979
4544.22 1035
4544.86 950
4545.49 1059
4546.13 1040
4546.77 1054
4547.40 993
4548.04 985
4548.67 1003
4549.31 923
4549.95 918
4550.58 961
4551.22 984
4551.85 984
4552.49 971
4553.13 1064
4553.76 1035
4554.40 1075
4555.04 1001
4555.67 1064
4556.31 1025
4556.95 1016
4557.58 973
4558.22 919
4558.86 967
4559.49 948
4560.13 1116
4560.77 944
4561.40 1073
4562.04 994
4562.68 973
4563.31 1065
4563.95 896
4564.59 964
4565.23 1041
4565.86 995
4566.50 1018
4567.14 994
4567.77 1037
4568.41 990
4569.05 970
4569.69 1003
4570.32 934
4570.96 951
4571.60 1015
4572.24 947
4572.88 963
4573.51 1096
4574.15 1085
4574.79 1217
4575.43 1049
4576.06 1128
4576.70 1088
4577.34 1149
4577.98 1149
4578.62 1138
4579.26 1165
4579.89 1141
4580.53 1177
4581.17 1032
4581.81 1197
4582.45 1073
4583.09 1074
4583.72 1062
4584.36 1121
4585.00 1151
4585.64 1147
4586.28 1312
4586.92 1253
4587.56 1087
4588.19 1276
4588.83 1532
4589.47 1495
4590.11 1514
4590.75 1729
4591.39 1847
4592.03 1800
4592.67 1570
4593.31 1459
4593.95 1594
4594.58 1511
4595.22 1333
4595.86 1340
4596.50 1196
4597.14 1211
4597.78 1194
4598.42 1241
4599.06 1248
4599.70 1376
4600.34 1224
4600.98 1350
4601.62 1275
4602.26 1221
4602.90 1307
4603.54 1307
4604.18 1228
4604.82 1166
4605.46 1177
4606.10 1102
4606.74 1191
4607.38 1136
4608.02 1090
4608.66 1122
4609.30 1101
4609.94 1227
4610.58 1157
4611.22 1063
4611.86 1165
4612.50 1191
4613.14 1074
4613.78 1063
4614.42 1040
4615.06 1107
4615.70 1168
4616.35 1200
4616.99 1119
4617.63 1149
4618.27 1145
4618.91 1108
4619.55 1049
4620.19 969
4620.83 922
4621.47 985
4622.11 956
4622.76 925
4623.40 949
4624.04 986
4624.68 925
4625.32 988
4625.96 991
4626.60 981
4627.25 969
4627.89 1073
4628.53 1023
4629.17 998
4629.81 1184
4630.45 1159
4631.10 1025
4631.74 1063
4632.38 1127
4633.02 1190
4633.66 1199
4634.30 1135
4634.95 1164
4635.59 1185
4636.23 1210
4636.87 1211
4637.52 1240
4638.16 1199
4638.80 1120
4639.44 1241
4640.08 1280
4640.73 1052
4641.37 1161
4642.01 1147
4642.66 1062
4643.30 1184
4643.94 1110
4644.58 1135
4645.23 1086
4645.87 997
4646.51 980
4647.15 1061
4647.80 1088
4648.44 1021
4649.08 979
4649.73 1013
4650.37 1015
4651.01 1037
4651.66 1024
4652.30 955
4652.94 1060
4653.59 1038
4654.23 1018
4654.87 861
4655.52 1008
4656.16 989
4656.80 923
4657.45 1021
4658.09 1088
4658.73 987
4659.38 1051
4660.02 981
4660.67 1034
4661.31 1046
4661.95 968
4662.60 988
4663.24 1021
4663.89 968
4664.53 980
4665.17 1020
4665.82 977
4666.46 843
4667.11 824
4667.75 1010
4668.40 1011
4669.04 939
4669.68 973
4670.33 1015
4670.97 965
4671.62 975
4672.26 956
4672.91 886
4673.55 923
4674.20 971
4674.84 976
4675.49 944
4676.13 1066
4676.78 1133
4677.42 1121
4678.07 1110
4678.71 1068
4679.36 1050
4680.00 1167
4680.65 1219
4681.29 1117
4681.94 1046
4682.58 984
4683.23 995
4683.87 1116
4684.52 1271
4685.16 1122
4685.81 1015
4686.46 1034
4687.10 982
4687.75 982
4688.39 915
4689.04 963
4689.68 1050
4690.33 1046
4690.98 989
4691.62 1015
4692.27 1078
4692.91 1073
4693.56 1096
4694.21 1122
4694.85 1004
4695.50 1166
4696.15 1190
4696.79 1202
4697.44 1248
4698.08 1337
4698.73 1444
4699.38 1392
4700.02 1483
4700.67 1460
4701.32 1427
4701.96 1347
4702.61 1291
4703.26 1207
4703.90 1271
4704.55 1024
4705.20 1071
4705.84 1069
4706.49 1087
4707.14 1210
4707.79 1158
4708.43 1168
4709.08 991
4709.73 993
4710.37 1065
4711.02 1008
4711.67 1140
4712.32 1021
4712.96 975
4713.61 1101
4714.26 1174
4714.91 1186
4715.55 1071
4716.20 1093
4716.85 1006
4717.50 1005
4718.15 1069
4718.79 1042
4719.44 1049
4720.09 1106
4720.74 1106
4721.39 1122
4722.03 1085
4722.68 1028
4723.33 1067
4723.98 1163
4724.63 1198
4725.27 1145
4725.92 1198
4726.57 1144
4727.22 1045
4727.87 1179
4728.52 1139
4729.16 1130
4729.81 1045
4730.46 943
4731.11 984
4731.76 1042
4732.41 1064
4733.06 981
4733.71 926
4734.36 1032
4735.00 1020
4735.65 1021
4736.30 1060
4736.95 1096
4737.60 1115
4738.25 1090
4738.90 999
4739.55 1082
4740.20 1023
4740.85 1220
4741.50 1095
4742.15 945
4742.80 1023
4743.44 1047
4744.09 1053
4744.74 1087
4745.39 1192
4746.04 1141
4746.69 1191
4747.34 1237
4747.99 1324
4748.64 1361
4749.29 1350
4749.94 1412
4750.59 1524
4751.24 1623
4751.89 1650
4752.54 1562
4753.19 1601
4753.84 1537
4754.49 1435
4755.14 1312
4755.79 1464
4756.44 1362
4757.10 1188
4757.75 1213
4758.40 1231
4759.05 1126
4759.70 1048
4760.35 1093
4761.00 1030
4761.65 1053
4762.30 1083
4762.95 973
4763.60 1041
4764.25 1165
4764.90 1201
4765.56 1127
4766.21 1145
4766.86 1196
4767.51 1187
4768.16 1174
4768.81 1099
4769.46 1178
4770.11 1110
4770.77 1183
4771.42 1209
4772.07 1074
4772.72 1040
4773.37 1101
4774.02 1103
4774.67 1100
4775.33 1057
4775.98 1004
4776.63 1028
4777.28 1011
4777.93 1061
4778.59 1134
4779.24 1090
4779.89 1193
4780.54 1187
4781.19 1220
4781.85 1125
4782.50 1083
4783.15 1132
4783.80 1103
4784.46 1165
4785.11 1095
4785.76 989
4786.41 1109
4787.07 1291
4787.72 1132
4788.37 1128
4789.02 1210
4789.68 1273
4790.33 1282
4790.98 1407
4791.63 1333
4792.29 1519
4792.94 1612
4793.59 1526
4794.25 1477
4794.90 1377
4795.55 1190
4796.21 1136
4796.86 1186
4797.51 1138
4798.17 1174
4798.82 1148
4799.47 1136
4800.13 1288
4800.78 1098
4801.43 1176
4802.09 1175
4802.74 1122
4803.39 1240
4804.05 1275
4804.70 1120
4805.35 1121
4806.01 1051
4806.66 1122
4807.32 1078
4807.97 1164
4808.62 1246
4809.28 1142
4809.93 1041
4810.59 1018
4811.24 1054
4811.89 1022
4812.55 1078
4813.20 1214
4813.86 1234
4814.51 1180
4815.17 1092
4815.82 1249
4816.48 1353
4817.13 1236
4817.78 1216
4818.44 1306
4819.09 1304
4819.75 1342
4820.40 1320
4821.06 1284
4821.71 1297
4822.37 1363
4823.02 1375
4823.68 1401
4824.33 1337
4824.99 1441
4825.64 1344
4826.30 1510
4826.95 1565
4827.61 1483
4828.26 1468
4828.92 1433
4829.58 1432
4830.23 1494
4830.89 1517
4831.54 1427
4832.20 1475
4832.85 1640
4833.51 1665
4834.16 1677
4834.82 1628
4835.48 1640
4836.13 1780
4836.79 1831
4837.44 1807
4838.10 1839
4838.76 1794
4839.41 1867
4840.07 1974
4840.72 2059
4841.38 2067
4842.04 2015
4842.69 2119
4843.35 2086
4844.01 2162
4844.66 2238
4845.32 2345
4845.98 2373
4846.63 2528
4847.29 2460
4847.95 2716
4848.60 3102
4849.26 3274
4849.92 3323
4850.57 3382
4851.23 3447
4851.89 3391
4852.54 3104
4853.20 3114
4853.86 3019
4854.51 3048
4855.17 3002
4855.83 3065
4856.49 3271
4857.14 3368
4857.80 3619
4858.46 3391
4859.12 3290
4859.77 3443
4860.43 3178
4861.09 2803
4861.75 2753
4862.40 2827
4863.06 2707
4863.72 2752
4864.38 2827
4865.03 2762
4865.69 2794
4866.35 2718
4867.01 2852
4867.67 2798
4868.32 2812
4868.98 2756
4869.64 2500
4870.30 2296
4870.96 2219
4871.62 2285
4872.27 2292
4872.93 2222
4873.59 2444
4874.25 2426
4874.91 2338
4875.57 2136
4876.22 2118
4876.88 2345
4877.54 2513
4878.20 2305
4878.86 2131
4879.52 1942
4880.18 2060
4880.84 2071
4881.49 1938
4882.15 1881
4882.81 1770
4883.47 1603
4884.13 1619
4884.79 1705
4885.45 1747
4886.11 1799
4886.77 1779
4887.43 1740
4888.09 1783
4888.75 1862
4889.41 1823
4890.07 1820
4890.72 1850
4891.38 1905
4892.04 1823
4892.70 1677
4893.36 1611
4894.02 1623
4894.68 1536
4895.34 1439
4896.00 1479
4896.66 1571
4897.32 1483
4897.98 1466
4898.64 1436
4899.30 1504
4899.96 1382
4900.62 1399
4901.28 1493
4901.94 1369
4902.60 1354
4903.27 1339
4903.93 1345
4904.59 1262
4905.25 1302
4905.91 1192
4906.57 1229
4907.23 1225
4907.89 1268
4908.55 1322
4909.21 1204
4909.87 1346
4910.53 1333
4911.19 1149
4911.85 1173
4912.52 1259
4913.18 1212
4913.84 1240
4914.50 1223
4915.16 1223
4915.82 1225
4916.48 1172
4917.14 1135
4917.81 1086
4918.47 1215
4919.13 1251
4919.79 1095
4920.45 1130
4921.11 1157
4921.77 1209
4922.44 1186
4923.10 1121
4923.76 1160
4924.42 1271
4925.08 1182
4925.75 1138
4926.41 1307
4927.07 1230
4927.73 1148
4928.39 1135
4929.06 1192
4929.72 1089
4930.38 1170
4931.04 1223
4931.71 1196
4932.37 1120
4933.03 1145
4933.69 1069
4934.36 1034
4935.02 1060
4935.68 1125
4936.34 1015
4937.01 1204
4937.67 1132
4938.33 1226
4938.99 1256
4939.66 1224
4940.32 1258
4940.98 1167
4941.65 1129
4942.31 983
4942.97 955
4943.63 1022
4944.30 1031
4944.96 1012
4945.62 1066
4946.29 1058
4946.95 1065
4947.61 1040
4948.28 995
4948.94 978
4949.61 1101
4950.27 1070
4950.93 1027
4951.60 1061
4952.26 1082
4952.92 1084
4953.59 1072
4954.25 990
4954.92 973
4955.58 1022
4956.24 968
4956.91 934
4957.57 1001
4958.24 979
4958.90 1004
4959.56 980
4960.23 1061
4960.89 1141
4961.56 1212
4962.22 1284
4962.89 1215
4963.55 1226
4964.21 1311
4964.88 1381
4965.54 1279
4966.21 1298
4966.87 1209
4967.54 1165
4968.20 1064
4968.87 1137
4969.53 1125
4970.20 1072
4970.86 1092
4971.53 1174
4972.19 1113
4972.86 1104
4973.52 985
4974.19 1147
4974.85 1052
4975.52 1109
4976.18 1220
4976.85 1019
4977.51 1062
4978.18 1113
4978.85 1059
4979.51 1000
4980.18 1028
4980.84 1108
4981.51 1033
4982.17 1012
4982.84 1040
4983.50 1045
4984.17 1073
4984.84 1172
4985.50 1195
4986.17 1161
4986.83 1172
4987.50 1160
4988.17 1113
4988.83 1188
4989.50 1237
4990.17 1214
4990.83 1326
4991.50 1252
4992.16 1224
4992.83 1167
4993.50 1163
4994.16 1114
4994.83 1147
4995.50 1050
4996.16 1236
4996.83 1205
4997.50 1061
4998.16 1087
4998.83 1089
4999.50 1072
5000.16 953
5000.83 951
5001.50 975
5002.17 903
5002.83 938
5003.50 849
5004.17 827
5004.83 913
5005.50 981
5006.17 902
5006.84 864
5007.50 943
5008.17 1043
5008.84 1027
5009.51 1013
5010.17 1030
5010.84 1094
5011.51 1061
5012.18 874
5012.84 941
5013.51 869
5014.18 911
5014.85 940
5015.52 887
5016.18 840
5016.85 967
5017.52 950
5018.19 922
5018.86 944
5019.52 931
5020.19 1016
5020.86 990
5021.53 953
5022.20 963
5022.87 1075
5023.54 1087
5024.20 1008
5024.87 985
5025.54 1027
5026.21 1042
5026.88 1043
5027.55 1074
5028.22 966
5028.88 983
5029.55 1028
5030.22 961
5030.89 998
5031.56 955
5032.23 970
5032.90 1018
5033.57 1105
5034.24 925
5034.91 906
5035.58 919
5036.25 884
5036.91 1016
5037.58 1005
5038.25 1000
5038.92 1005
5039.59 1032
5040.26 994
5040.93 925
5041.60 927
5042.27 908
5042.94 969
5043.61 981
5044.28 1037
5044.95 931
5045.62 922
5046.29 966
5046.96 902
5047.63 892
5048.30 1030
5048.97 979
5049.64 891
5050.31 861
5050.98 873
5051.65 897
5052.32 869
5052.99 983
5053.66 928
5054.33 1112
5055.00 1116
5055.68 1080
5056.35 904
5057.02 978
5057.69 943
5058.36 1064
5059.03 963
5059.70 916
5060.37 927
5061.04 992
5061.71 990
5062.38 1006
5063.06 965
5063.73 1025
5064.40 909
5065.07 874
5065.74 950
5066.41 989
5067.08 882
5067.75 984
5068.43 979
5069.10 880
5069.77 883
5070.44 981
5071.11 1038
5071.78 863
5072.46 897
5073.13 969
5073.80 954
5074.47 952
5075.14 991
5075.81 988
5076.49 1008
5077.16 1122
5077.83 1043
5078.50 1017
5079.18 1138
5079.85 1120
5080.52 1086
5081.19 1014
5081.86 1085
5082.54 1085
5083.21 965
5083.88 1098
5084.55 1068
5085.23 993
5085.90 994
5086.57 1015
5087.25 984
5087.92 1062
5088.59 1076
5089.26 1056
5089.94 1126
5090.61 1215
5091.28 1198
5091.96 1231
5092.63 1134
5093.30 1136
5093.97 1123
5094.65 1203
5095.32 1190
5095.99 1103
5096.67 1186
5097.34 1146
5098.01 1099
5098.69 979
5099.36 986
5100.04 1010
5100.71 968
5101.38 978
5102.06 1008
5102.73 1032
5103.40 1078
5104.08 1015
5104.75 1048
5105.43 1058
5106.10 986
5106.77 1067
5107.45 1043
5108.12 1033
5108.80 990
5109.47 1004
5110.14 969
5110.82 1032
5111.49 950
5112.17 839
5112.84 796
5113.52 870
5114.19 913
5114.87 932
5115.54 918
5116.21 959
5116.89 1026
5117.56 1113
5118.24 1078
5118.91 1025
5119.59 934
5120.26 992
5120.94 1047
5121.61 1070
5122.29 1055
5122.96 1055
5123.64 1086
5124.31 1078
5124.99 939
5125.66 938
5126.34 979
5127.01 1017
5127.69 1063
5128.37 1021
5129.04 1038
5129.72 1038
5130.39 1053
5131.07 982
5131.74 1053
5132.42 986
5133.09 966
5133.77 969
5134.45 935
5135.12 1049
5135.80 926
5136.47 855
5137.15 871
5137.83 928
5138.50 1003
5139.18 856
5139.85 870
5140.53 788
5141.21 755
5141.88 875
5142.56 889
5143.24 896
5143.91 931
5144.59 918
5145.27 917
5145.94 930
5146.62 895
5147.30 801
5147.97 813
5148.65 841
5149.33 815
5150.00 834
5150.68 845
5151.36 957
5152.03 998
5152.71 971
5153.39 854
5154.07 817
5154.74 818
5155.42 864
5156.10 908
5156.77 855
5157.45 801
5158.13 824
5158.81 871
5159.48 935
5160.16 856
5160.84 870
5161.52 875
5162.19 886
5162.87 816
5163.55 883
5164.23 922
5164.91 843
5165.58 833
5166.26 926
5166.94 923
5167.62 999
5168.30 1041
5168.97 1009
5169.65 877
5170.33 814
5171.01 798
5171.69 965
5172.37 936
5173.04 869
5173.72 834
5174.40 856
5175.08 808
5175.76 783
5176.44 848
5177.11 846
5177.79 940
5178.47 1085
5179.15 1034
5179.83 846
5180.51 936
5181.19 993
5181.87 1035
5182.55 988
5183.22 882
5183.90 802
5184.58 830
5185.26 823
5185.94 774
5186.62 860
5187.30 825
5187.98 824
5188.66 901
5189.34 872
5190.02 840
5190.70 815
5191.38 841
5192.06 837
5192.74 906
5193.42 809
5194.10 903
5194.78 866
5195.46 875
5196.14 839
5196.82 805
5197.50 846
5198.18 854
5198.86 845
5199.54 812
5200.22 850
5200.90 892
5201.58 777
5202.26 889
5202.94 829
5203.62 811
5204.30 908
5204.98 915
5205.66 876
5206.34 797
5207.02 894
5207.70 953
5208.38 965
5209.06 934
5209.74 958
5210.42 925
5211.10 905
5211.79 947
5212.47 1037
5213.15 964
5213.83 961
5214.51 907
5215.19 918
5215.87 906
5216.55 893
5217.23 919
5217.92 1040
5218.60 960
5219.28 906
5219.96 898
5220.64 863
5221.32 989
5222.00 968
5222.69 871
5223.37 878
5224.05 938
5224.73 886
5225.41 962
5226.10 869
5226.78 941
5227.46 906
5228.14 808
5228.82 832
5229.51 903
5230.19 866
5230.87 897
5231.55 896
5232.23 883
5232.92 846
5233.60 796
5234.28 854
5234.96 935
5235.65 904
5236.33 865
5237.01 848
5237.69 803
5238.38 995
5239.06 956
5239.74 889
5240.42 932
5241.11 984
5241.79 878
5242.47 828
5243.16 936
5243.84 890
5244.52 822
5245.21 827
5245.89 826
5246.57 1012
5247.26 925
5247.94 864
5248.62 916
5249.31 976
5249.99 1028
5250.67 900
5251.36 928
5252.04 909
5252.72 924
5253.41 950
5254.09 986
5254.77 924
5255.46 914
5256.14 899
5256.83 787
5257.51 794
5258.19 973
5258.88 974
5259.56 958
5260.25 990
5260.93 1009
5261.61 1009
5262.30 968
5262.98 915
5263.67 843
5264.35 918
5265.04 916
5265.72 886
5266.40 905
5267.09 917
5267.77 947
5268.46 845
5269.14 884
5269.83 901
5270.51 1027
5271.20 976
5271.88 874
5272.57 882
5273.25 842
5273.94 895
5274.62 820
5275.31 725
5275.99 826
5276.68 752
5277.36 862
5278.05 888
5278.73 833
5279.42 922
5280.10 947
5280.79 933
5281.47 923
5282.16 964
5282.85 944
5283.53 956
5284.22 901
5284.90 880
5285.59 881
5286.27 930
5286.96 883
5287.65 893
5288.33 812
5289.02 739
5289.70 776
5290.39 750
5291.08 839
5291.76 844
5292.45 943
5293.13 878
5293.82 852
5294.51 840
5295.19 905
5295.88 856
5296.57 831
5297.25 957
5297.94 847
5298.63 876
5299.31 854
5300.00 965
5300.69 902
5301.37 966
5302.06 974
5302.75 972
5303.43 950
5304.12 1039
5304.81 998
5305.49 957
5306.18 966
5306.87 923
5307.56 1011
5308.24 1015
5308.93 923
5309.62 911
5310.30 935
5310.99 951
5311.68 1038
5312.37 977
5313.05 1018
5313.74 909
5314.43 829
5315.12 843
5315.81 941
5316.49 923
5317.18 1046
5317.87 961
5318.56 1000
5319.24 1082
5319.93 1238
5320.62 1186
5321.31 1055
5322.00 1142
5322.68 1133
5323.37 1125
5324.06 1041
5324.75 999
5325.44 1127
5326.13 995
5326.81 964
5327.50 871
5328.19 899
5328.88 947
5329.57 970
5330.26 876
5330.95 847
5331.63 901
5332.32 831
5333.01 936
5333.70 840
5334.39 782
5335.08 822
5335.77 937
5336.46 881
5337.15 776
5337.84 815
5338.52 849
5339.21 973
5339.90 907
5340.59 824
5341.28 749
5341.97 806
5342.66 930
5343.35 784
5344.04 891
5344.73 971
5345.42 878
5346.11 1045
5346.80 979
5347.49 903
5348.18 885
5348.87 962
5349.56 1069
5350.25 892
5350.94 920
5351.63 962
5352.32 960
5353.01 917
5353.70 839
5354.39 960
5355.08 867
5355.77 794
5356.46 824
5357.15 829
5357.84 823
5358.53 816
5359.22 869
5359.91 913
5360.60 853
5361.29 927
5361.98 963
5362.67 883
5363.36 902
5364.06 926
5364.75 841
5365.44 875
5366.13 899
5366.82 832
5367.51 821
5368.20 854
5368.89 895
5369.58 850
5370.27 810
5370.97 837
5371.66 734
5372.35 762
5373.04 820
5373.73 822
5374.42 816
5375.11 769
5375.81 771
5376.50 871
5377.19 779
5377.88 741
5378.57 818
5379.26 782
5379.96 736
5380.65 726
5381.34 707
5382.03 763
5382.72 835
5383.42 930
5384.11 775
5384.80 763
5385.49 785
5386.19 919
5386.88 866
5387.57 874
5388.26 918
5388.96 889
5389.65 965
5390.34 1074
5391.03 879
5391.73 770
5392.42 796
5393.11 877
5393.80 858
5394.50 841
5395.19 777
5395.88 802
5396.57 856
5397.27 786
5397.96 766
5398.65 813
5399.35 735
5400.04 800
5400.73 903
5401.43 867
5402.12 846
5402.81 696
5403.51 736
5404.20 822
5404.89 869
5405.59 868
5406.28 843
5406.97 854
5407.67 731
5408.36 819
5409.06 937
5409.75 884
5410.44 924
5411.14 869
5411.83 867
5412.52 892
5413.22 829
5413.91 905
5414.61 831
5415.30 845
5415.99 844
5416.69 875
5417.38 816
5418.08 851
5418.77 855
5419.47 823
5420.16 826
5420.86 927
5421.55 859
5422.24 816
5422.94 860
5423.63 827
5424.33 854
5425.02 873
5425.72 943
5426.41 810
5427.11 818
5427.80 803
5428.50 813
5429.19 910
5429.89 883
5430.58 977
5431.28 914
5431.97 903
5432.67 973
5433.36 909
5434.06 906
5434.75 1057
5435.45 1079
5436.15 975
5436.84 872
5437.54 958
5438.23 932
5438.93 938
5439.62 1001
5440.32 982
5441.01 1025
5441.71 961
5442.41 1066
5443.10 973
5443.80 1009
5444.49 1070
5445.19 1135
5445.89 1205
5446.58 1179
5447.28 1222
5447.98 1281
5448.67 1244
5449.37 1213
5450.06 1183
5450.76 1032
5451.46 1031
5452.15 1054
5452.85 1090
5453.55 1087
5454.24 1083
5454.94 1041
5455.64 926
5456.33 1028
5457.03 1007
5457.73 1033
5458.42 1069
5459.12 1108
5459.82 1061
5460.51 1152
5461.21 1197
5461.91 1172
5462.61 1193
5463.30 1201
5464.00 1158
5464.70 1137
5465.40 1082
5466.09 1095
5466.79 1026
5467.49 1112
5468.18 1276
5468.88 1166
5469.58 1101
5470.28 1143
5470.98 1245
5471.67 1307
5472.37 1282
5473.07 1313
5473.77 1431
5474.46 1371
5475.16 1405
5475.86 1434
5476.56 1548
5477.26 1747
5477.95 1883
5478.65 2021
5479.35 2209
5480.05 2262
5480.75 2324
5481.45 2418
5482.14 2384
5482.84 2132
5483.54 1923
5484.24 1796
5484.94 1696
5485.64 1682
5486.34 1642
5487.03 1558
5487.73 1543
5488.43 1647
5489.13 1641
5489.83 1518
5490.53 1719
5491.23 1675
5491.93 1575
5492.63 1729
5493.33 1980
5494.02 1906
5494.72 1802
5495.42 1854
5496.12 2130
5496.82 2213
5497.52 2441
5498.22 2668
5498.92 3166
5499.62 3276
5500.32 3838
5501.02 4193
5501.72 3994
5502.42 3616
5503.12 3240
5503.82 2823
5504.52 2581
5505.22 2428
5505.92 2044
5506.62 1803
5507.32 1953
5508.02 1619
5508.72 1585
5509.42 1561
5510.12 1573
5510.82 1722
5511.52 1616
5512.22 1535
5512.92 1473
5513.62 1574
5514.32 1512
5515.02 1484
5515.72 1457
5516.42 1489
5517.12 1390
5517.82 1248
5518.52 1220
5519.22 1180
5519.93 1252
5520.63 1148
5521.33 1201
5522.03 1213
5522.73 1268
5523.43 1243
5524.13 1151
5524.83 1121
5525.53 1162
5526.23 1154
5526.94 1096
5527.64 1116
5528.34 1115
5529.04 1084
5529.74 1004
5530.44 1087
5531.14 1088
5531.85 1113
5532.55 1037
5533.25 1051
5533.95 1026
5534.65 988
5535.35 1028
5536.06 1017
5536.76 1010
5537.46 1006
5538.16 912
5538.86 934
5539.57 959
5540.27 927
5540.97 956
5541.67 1042
5542.37 982
5543.08 1021
5543.78 965
5544.48 1013
5545.18 1021
5545.89 1017
5546.59 991
5547.29 1036
5547.99 892
5548.70 932
5549.40 946
5550.10 961
5550.81 998
5551.51 939
5552.21 992
5552.91 1049
5553.62 1002
5554.32 923
5555.02 967
5555.73 928
5556.43 915
5557.13 1038
5557.84 1025
5558.54 938
5559.24 1047
5559.95 1086
5560.65 1028
5561.35 942
5562.06 1001
5562.76 1109
5563.46 1059
5564.17 1051
5564.87 1018
5565.57 1045
5566.28 950
5566.98 931
5567.69 929
5568.39 979
5569.09 1010
5569.80 963
5570.50 960
5571.21 992
5571.91 1063
5572.61 1032
5573.32 1029
5574.02 939
5574.73 967
5575.43 987
5576.14 834
5576.84 977
5577.54 914
5578.25 920
5578.95 909
5579.66 872
5580.36 885
5581.07 916
5581.77 866
5582.48 836
5583.18 861
5583.89 936
5584.59 866
5585.30 1006
5586.00 915
5586.71 905
5587.41 989
5588.12 944
5588.82 868
5589.53 855
5590.23 846
5590.94 755
5591.64 838
5592.35 965
5593.05 843
5593.76 772
5594.47 835
5595.17 827
5595.88 857
5596.58 882
5597.29 940
5597.99 892
5598.70 834
5599.41 949
5600.11 860
5600.82 775
5601.52 879
5602.23 852
5602.94 772
5603.64 791
5604.35 758
5605.05 862
5605.76 856
5606.47 896
5607.17 944
5607.88 895
5608.59 886
5609.29 885
5610.00 915
5610.70 934
5611.41 932
5612.12 867
5612.82 784
5613.53 794
5614.24 865
5614.95 885
5615.65 901
5616.36 859
5617.07 807
5617.77 830
5618.48 921
5619.19 823
5619.89 848
5620.60 824
5621.31 795
5622.02 823
5622.72 746
5623.43 909
5624.14 909
5624.85 928
5625.55 851
5626.26 908
5626.97 927
5627.68 991
5628.38 926
5629.09 979
5629.80 904
5630.51 919
5631.21 915
5631.92 867
5632.63 888
5633.34 1041
5634.05 987
5634.75 932
5635.46 854
5636.17 700
5636.88 870
5637.59 946
5638.30 956
5639.00 958
5639.71 946
5640.42 950
5641.13 990
5641.84 965
5642.55 1035
5643.26 962
5643.96 836
5644.67 907
5645.38 868
5646.09 813
5646.80 905
5647.51 910
5648.22 898
5648.93 940
5649.64 856
5650.34 794
5651.05 906
5651.76 930
5652.47 1021
5653.18 979
5653.89 1006
5654.60 974
5655.31 955
5656.02 1145
5656.73 1190
5657.44 1266
5658.15 1342
5658.86 1232
5659.57 1103
5660.28 1033
5660.99 987
5661.70 1073
5662.41 975
5663.12 1008
5663.83 1032
5664.54 1011
5665.25 963
5665.96 876
5666.67 967
5667.38 916
5668.09 929
5668.80 955
5669.51 902
5670.22 901
5670.93 932
5671.64 871
5672.35 817
5673.06 802
5673.77 823
5674.48 821
5675.19 866
5675.90 900
5676.61 821
5677.32 814
5678.03 803
5678.74 788
5679.45 877
5680.17 908
5680.88 954
5681.59 1016
5682.30 1040
5683.01 1001
5683.72 956
5684.43 870
5685.14 867
5685.85 888
5686.57 865
5687.28 870
5687.99 846
5688.70 783
5689.41 749
5690.12 811
5690.84 832
5691.55 880
5692.26 801
5692.97 796
5693.68 816
5694.39 840
5695.11 844
5695.82 852
5696.53 844
5697.24 782
5697.95 755
5698.67 787
5699.38 737
5700.09 760
5700.80 798
5701.51 820
5702.23 774
5702.94 685
5703.65 764
5704.36 760
5705.08 741
5705.79 722
5706.50 787
5707.21 745
5707.93 839
5708.64 780
5709.35 772
5710.07 736
5710.78 795
5711.49 749
5712.20 802
5712.92 792
5713.63 783
5714.34 720
5715.06 764
5715.77 817
5716.48 796
5717.20 750
5717.91 742
5718.62 747
5719.34 772
5720.05 768
5720.76 801
5721.48 867
5722.19 808
5722.90 826
5723.62 874
5724.33 867
5725.05 759
5725.76 801
5726.47 808
5727.19 783
5727.90 723
5728.61 760
5729.33 871
5730.04 841
5730.76 865
5731.47 780
5732.19 742
5732.90 698
5733.61 757
5734.33 715
5735.04 811
5735.76 858
5736.47 834
5737.19 853
5737.90 895
5738.61 794
5739.33 784
5740.04 785
5740.76 759
5741.47 807
5742.19 743
5742.90 734
5743.62 788
5744.33 834
5745.05 771
5745.76 746
5746.48 788
5747.19 724
5747.91 690
5748.62 729
5749.34 775
5750.05 748
5750.77 707
5751.49 793
5752.20 765
5752.92 660
5753.63 752
5754.35 777
5755.06 748
5755.78 766
5756.49 776
5757.21 789
5757.93 725
5758.64 816
5759.36 778
5760.07 682
5760.79 745
5761.51 704
5762.22 702
5762.94 721
5763.65 761
5764.37 787
5765.09 767
5765.80 801
5766.52 760
5767.24 851
5767.95 726
5768.67 766
5769.39 763
5770.10 816
5770.82 854
5771.53 799
5772.25 772
5772.97 782
5773.69 726
5774.40 758
5775.12 726
5775.84 682
5776.55 745
5777.27 775
5777.99 733
5778.70 736
5779.42 867
5780.14 812
5780.86 757
5781.57 865
5782.29 836
5783.01 815
5783.72 705
5784.44 727
5785.16 750
5785.88 793
5786.59 783
5787.31 746
5788.03 778
5788.75 832
5789.47 772
5790.18 837
5790.90 838
5791.62 884
5792.34 775
5793.06 800
5793.77 877
5794.49 866
5795.21 808
5795.93 823
5796.65 785
5797.36 893
5798.08 887
5798.80 867
5799.52 957
5800.24 1085
5800.96 1161
5801.67 1111
5802.39 1189
5803.11 1110
5803.83 1159
5804.55 1154
5805.27 1020
5805.99 993
5806.71 911
5807.42 923
5808.14 905
5808.86 771
5809.58 916
5810.30 881
5811.02 808
5811.74 894
5812.46 826
5813.18 879
5813.90 887
5814.62 874
5815.34 790
5816.05 821
5816.77 835
5817.49 1014
5818.21 943
5818.93 967
5819.65 1012
5820.37 964
5821.09 1039
5821.81 966
5822.53 869
5823.25 808
5823.97 923
5824.69 941
5825.41 941
5826.13 902
5826.85 954
5827.57 813
5828.29 835
5829.01 913
5829.73 922
5830.45 800
5831.17 891
5831.89 877
5832.61 822
5833.33 827
5834.05 867
5834.78 993
5835.50 978
5836.22 876
5836.94 891
5837.66 845
5838.38 851
5839.10 848
5839.82 844
5840.54 902
5841.26 899
5841.98 812
5842.70 771
5843.43 812
5844.15 787
5844.87 858
5845.59 847
5846.31 908
5847.03 1003
5847.75 992
5848.47 907
5849.20 969
5849.92 914
5850.64 933
5851.36 936
5852.08 986
5852.80 996
5853.53 986
5854.25 982
5854.97 988
5855.69 963
5856.41 931
5857.14 920
5857.86 888
5858.58 949
5859.30 981
5860.02 999
5860.75 1070
5861.47 1076
5862.19 964
5862.91 1064
5863.64 1066
5864.36 961
5865.08 888
5865.80 1026
5866.52 1110
5867.25 1033
5867.97 939
5868.69 977
5869.42 934
5870.14 981
5870.86 955
5871.58 1001
5872.31 1034
5873.03 1001
5873.75 913
5874.48 891
5875.20 968
5875.92 950
5876.65 1034
5877.37 834
5878.09 882
5878.81 922
5879.54 981
5880.26 905
5880.99 999
5881.71 983
5882.43 1068
5883.16 1078
5883.88 994
5884.60 973
5885.33 1030
5886.05 1088
5886.77 1078
5887.50 1033
5888.22 1057
5888.95 1067
5889.67 1022
5890.39 981
5891.12 905
5891.84 974
5892.57 867
5893.29 958
5894.01 965
5894.74 959
5895.46 1002
5896.19 932
5896.91 919
5897.64 925
5898.36 975
5899.09 1041
5899.81 1120
5900.53 1050
5901.26 1072
5901.98 1104
5902.71 1019
5903.43 1013
5904.16 1040
5904.88 1091
5905.61 1166
5906.33 1077
5907.06 1148
5907.78 1013
5908.51 1037
5909.23 1117
5909.96 1114
5910.68 1107
5911.41 1112
5912.14 1092
5912.86 1155
5913.59 1084
5914.31 1099
5915.04 1113
5915.76 1095
5916.49 1014
5917.21 1046
5917.94 1130
5918.67 1181
5919.39 1117
5920.12 1177
5920.84 1147
5921.57 1200
5922.29 1261
5923.02 1306
5923.75 1173
5924.47 1260
5925.20 1294
5925.93 1308
5926.65 1229
5927.38 1268
5928.10 1314
5928.83 1258
5929.56 1184
5930.28 1367
5931.01 1412
5931.74 1393
5932.46 1323
5933.19 1337
5933.92 1488
5934.64 1491
5935.37 1541
5936.10 1556
5936.82 1535
5937.55 1585
5938.28 1637
5939.00 1737
5939.73 1659
5940.46 1730
5941.19 1757
5941.91 1811
5942.64 1892
5943.37 1937
5944.09 1838
5944.82 2041
5945.55 2092
5946.28 2068
5947.00 2090
5947.73 2063
5948.46 2106
5949.19 2342
5949.92 2433
5950.64 2600
5951.37 2859
5952.10 2907
5952.83 2888
5953.55 2710
5954.28 2789
5955.01 2616
5955.74 2508
5956.47 2512
5957.19 2685
5957.92 2676
5958.65 2748
5959.38 2780
5960.11 2600
5960.84 2715
5961.56 2852
5962.29 3059
5963.02 3226
5963.75 3261
5964.48 3498
5965.21 3674
5965.94 3796
5966.66 4027
5967.39 4445
5968.12 4392
5968.85 4136
5969.58 3944
5970.31 3765
5971.04 3531
5971.77 3543
5972.50 3363
5973.22 3098
5973.95 3348
5974.68 3347
5975.41 3302
5976.14 3465
5976.87 3351
5977.60 3349
5978.33 3441
5979.06 3377
5979.79 3700
5980.52 3628
5981.25 3918
5981.98 4117
5982.71 4006
5983.44 4045
5984.17 3918
5984.90 3959
5985.63 3788
5986.36 3751
5987.09 3842
5987.82 3936
5988.55 3934
5989.28 4100
5990.01 4106
5990.74 4060
5991.47 4038
5992.20 4009
5992.93 4122
5993.66 4454
5994.39 4351
5995.12 4523
5995.85 4554
5996.58 4612
5997.31 4612
5998.04 4561
5998.77 4669
5999.50 4523
6000.23 4532
6000.96 4552
6001.69 4562
6002.42 4311
6003.16 4186
6003.89 4315
6004.62 4225
6005.35 4232
6006.08 4509
6006.81 4650
6007.54 5109
6008.27 5870
6009.00 6754
6009.74 7764
6010.47 9630
6011.20 11192
6011.93 12392
6012.66 13827
6013.39 14701
6014.13 15194
6014.86 14798
6015.59 14198
6016.32 12905
6017.05 11175
6017.78 9976
6018.52 8212
6019.25 7279
6019.98 6039
6020.71 5095
6021.44 4440
6022.18 3895
6022.91 3621
6023.64 3359
6024.37 3217
6025.10 3059
6025.84 2972
6026.57 3043
6027.30 2874
6028.03 2835
6028.77 2836
6029.50 2836
6030.23 2587
6030.96 2707
6031.70 2585
6032.43 2531
6033.16 2372
6033.90 2365
6034.63 2512
6035.36 2430
6036.09 2429
6036.83 2525
6037.56 2609
6038.29 2580
6039.03 2531
6039.76 2634
6040.49 2666
6041.23 2892
6041.96 2973
6042.69 2934
6043.43 3098
6044.16 3001
6044.89 3021
6045.63 3242
6046.36 3291
6047.09 3190
6047.83 3352
6048.56 3609
6049.29 3684
6050.03 4033
6050.76 4336
6051.50 4506
6052.23 4665
6052.96 4927
6053.70 5004
6054.43 4555
6055.17 4147
6055.90 4143
6056.63 3833
6057.37 3516
6058.10 3439
6058.84 3289
6059.57 3052
6060.31 2957
6061.04 2927
6061.77 3002
6062.51 2871
6063.24 2911
6063.98 2759
6064.71 2792
6065.45 2909
6066.18 2841
6066.92 2875
6067.65 2746
6068.39 2836
6069.12 2806
6069.86 2584
6070.59 2557
6071.33 2514
6072.06 2553
6072.80 2393
6073.53 2332
6074.27 2288
6075.00 2289
6075.74 2246
6076.47 2265
6077.21 2178
6077.95 2163
6078.68 2145
6079.42 2029
6080.15 2010
6080.89 2065
6081.62 2132
6082.36 2091
6083.09 1930
6083.83 1895
6084.57 2005
6085.30 1927
6086.04 1888
6086.77 1955
6087.51 1984
6088.25 1926
6088.98 1905
6089.72 2023
6090.46 1964
6091.19 1911
6091.93 1982
6092.66 1947
6093.40 2068
6094.14 2003
6094.87 1935
6095.61 2024
6096.35 1847
6097.08 1857
6097.82 1819
6098.56 1839
6099.29 1820
6100.03 1700
6100.77 1758
6101.50 1724
6102.24 1637
6102.98 1679
6103.72 1725
6104.45 1677
6105.19 1576
6105.93 1499
6106.66 1597
6107.40 1562
6108.14 1656
6108.88 1724
6109.61 1643
6110.35 1664
6111.09 1654
6111.83 1591
6112.56 1686
6113.30 1729
6114.04 1806
6114.78 1821
6115.51 1708
6116.25 1799
6116.99 1733
6117.73 1676
6118.47 1672
6119.20 1749
6119.94 1792
6120.68 1783
6121.42 1733
6122.16 1773
6122.89 1802
6123.63 1773
6124.37 1800
6125.11 1892
6125.85 1943
6126.59 1948
6127.32 1861
6128.06 1950
6128.80 1976
6129.54 1922
6130.28 1907
6131.02 1885
6131.76 1975
6132.49 1921
6133.23 1847
6133.97 1910
6134.71 2019
6135.45 1893
6136.19 2003
6136.93 1880
6137.67 2027
6138.41 2124
6139.15 1977
6139.88 2056
6140.62 2073
6141.36 2014
6142.10 2035
6142.84 2008
6143.58 1946
6144.32 1987
6145.06 1924
6145.80 1786
6146.54 1953
6147.28 2054
6148.02 1960
6148.76 2088
6149.50 2002
6150.24 2105
6150.98 2081
6151.72 2113
6152.46 2164
6153.20 2164
6153.94 2216
6154.68 2290
6155.42 2277
6156.16 2251
6156.90 2364
6157.64 2402
6158.38 2278
6159.12 2333
6159.86 2517
6160.60 2470
6161.34 2609
6162.08 2757
6162.82 2750
6163.56 2977
6164.30 3328
6165.05 3363
6165.79 3599
6166.53 3723
6167.27 3638
6168.01 3846
6168.75 3941
6169.49 3807
6170.23 3708
6170.97 3744
6171.71 3633
6172.46 3263
6173.20 3201
6173.94 3205
6174.68 3086
6175.42 3203
6176.16 3135
6176.90 3253
6177.64 3101
6178.39 3104
6179.13 3141
6179.87 3229
6180.61 3388
6181.35 3424
6182.09 3394
6182.84 3400
6183.58 3478
6184.32 3626
6185.06 3668
6185.80 3631
6186.55 3703
6187.29 3772
6188.03 3797
6188.77 3542
6189.52 3722
6190.26 3954
6191.00 4180
6191.74 4195
6192.48 4308
6193.23 4510
6193.97 4605
6194.71 4570
6195.45 4468
6196.20 4651
6196.94 4672
6197.68 4763
6198.43 4577
6199.17 4582
6199.91 4397
6200.65 4490
6201.40 4569
6202.14 4870
6202.88 5486
6203.63 6522
6204.37 8008
6205.11 9837
6205.86 12144
6206.60 15246
6207.34 18229
6208.09 20835
6208.83 22834
6209.57 23823
6210.32 24100
6211.06 23627
6211.80 21388
6212.55 18869
6213.29 16063
6214.03 13215
6214.78 10793
6215.52 9001
6216.26 7187
6217.01 5907
6217.75 5066
6218.50 4635
6219.24 4360
6219.98 4125
6220.73 3972
6221.47 4066
6222.22 4060
6222.96 4211
6223.71 4144
6224.45 4090
6225.19 4325
6225.94 4363
6226.68 4061
6227.43 3735
6228.17 3512
6228.92 3128
6229.66 2869
6230.41 2507
6231.15 2431
6231.90 2453
6232.64 2337
6233.39 2257
6234.13 2390
6234.87 2275
6235.62 2350
6236.36 2587
6237.11 2777
6237.86 2641
6238.60 2702
6239.35 2846
6240.09 2916
6240.84 2793
6241.58 2934
6242.33 2971
6243.07 2795
6243.82 2838
6244.56 2792
6245.31 2931
6246.05 2791
6246.80 2988
6247.55 3017
6248.29 3202
6249.04 3020
6249.78 2984
6250.53 2894
6251.27 2797
6252.02 2824
6252.77 2858
6253.51 2776
6254.26 2781
6255.01 2622
6255.75 2720
6256.50 2802
6257.24 2751
6257.99 2630
6258.74 2541
6259.48 2481
6260.23 2378
6260.98 2421
6261.72 2375
6262.47 2527
6263.22 2569
6263.96 2502
6264.71 2303
6265.46 2336
6266.20 2365
6266.95 2217
6267.70 2278
6268.44 2302
6269.19 2235
6269.94 2243
6270.68 2204
6271.43 2242
6272.18 2234
6272.93 2191
6273.67 2267
6274.42 2162
6275.17 2211
6275.92 2222
6276.66 2220
6277.41 2175
6278.16 2165
6278.91 2145
6279.65 2130
6280.40 2245
6281.15 2027
6281.90 2050
6282.64 2027
6283.39 2019
6284.14 2078
6284.89 1938
6285.64 2006
6286.38 1957
6287.13 1936
6287.88 1915
6288.63 1742
6289.38 1877
6290.12 1819
6290.87 1761
6291.62 1701
6292.37 1652
6293.12 1734
6293.87 1761
6294.61 1671
6295.36 1751
6296.11 1648
6296.86 1788
6297.61 1706
6298.36 1626
6299.11 1614
6299.86 1688
6300.60 1608
6301.35 1699
6302.10 1532
6302.85 1559
6303.60 1580
6304.35 1789
6305.10 1699
6305.85 1676
6306.60 1669
6307.35 1649
6308.10 1673
6308.85 1627
6309.59 1749
6310.34 1798
6311.09 1805
6311.84 1766
6312.59 1882
6313.34 1992
6314.09 1821
6314.84 1826
6315.59 1894
6316.34 1978
6317.09 1982
6317.84 1957
6318.59 2003
6319.34 1867
6320.09 1761
6320.84 1726
6321.59 1683
6322.34 1609
6323.09 1518
6323.84 1615
6324.59 1574
6325.34 1555
6326.09 1536
6326.84 1470
6327.59 1359
6328.34 1284
6329.09 1334
6329.85 1361
6330.60 1286
6331.35 1432
6332.10 1420
6332.85 1287
6333.60 1410
6334.35 1416
6335.10 1295
6335.85 1360
6336.60 1407
6337.35 1339
6338.10 1251
6338.86 1304
6339.61 1406
6340.36 1426
6341.11 1544
6341.86 1471
6342.61 1372
6343.36 1263
6344.12 1326
6344.87 1289
6345.62 1340
6346.37 1351
6347.12 1370
6347.87 1441
6348.62 1453
6349.38 1514
6350.13 1622
6350.88 1624
6351.63 1682
6352.38 1670
6353.14 1779
6353.89 1678
6354.64 1751
6355.39 1730
6356.14 1763
6356.90 1673
6357.65 1592
6358.40 1504
6359.15 1594
6359.91 1444
6360.66 1477
6361.41 1433
6362.16 1456
6362.92 1505
6363.67 1464
6364.42 1419
6365.17 1433
6365.93 1430
6366.68 1534
6367.43 1512
6368.19 1375
6368.94 1466
6369.69 1382
6370.44 1481
6371.20 1435
6371.95 1571
6372.70 1516
6373.46 1427
6374.21 1385
6374.96 1269
6375.72 1264
6376.47 1296
6377.22 1436
6377.98 1339
6378.73 1314
6379.48 1428
6380.24 1375
6380.99 1338
6381.75 1390
6382.50 1442
6383.25 1462
6384.01 1368
6384.76 1286
6385.51 1259
6386.27 1307
6387.02 1280
6387.78 1307
6388.53 1356
6389.28 1155
6390.04 1186
6390.79 1262
6391.55 1196
6392.30 1188
6393.06 1144
6393.81 1319
6394.56 1318
6395.32 1283
6396.07 1197
6396.83 1121
6397.58 1212
6398.34 1113
6399.09 1185
6399.85 1156
6400.60 1206
6401.36 1252
6402.11 1225
6402.87 1149
6403.62 1143
6404.38 1194
6405.13 1272
6405.89 1498
6406.64 1444
6407.40 1548
6408.15 1563
6408.91 1584
6409.66 1518
6410.42 1547
6411.17 1534
6411.93 1480
6412.68 1434
6413.44 1398
6414.20 1391
6414.95 1290
6415.71 1246
6416.46 1198
6417.22 1193
6417.97 1258
6418.73 1245
6419.49 1257
6420.24 1237
6421.00 1165
6421.75 1125
6422.51 1164
6423.27 1206
6424.02 1230
6424.78 1257
6425.54 1210
6426.29 1246
6427.05 1197
6427.80 1224
6428.56 1186
6429.32 1121
6430.07 1210
6430.83 1202
6431.59 1260
6432.34 1236
6433.10 1222
6433.86 1284
6434.61 1253
6435.37 1229
6436.13 1309
6436.88 1282
6437.64 1353
6438.40 1282
6439.16 1251
6439.91 1213
6440.67 1294
6441.43 1293
6442.18 1264
6442.94 1296
6443.70 1329
6444.46 1252
6445.21 1250
6445.97 1346
6446.73 1342
6447.49 1400
6448.24 1341
6449.00 1348
6449.76 1308
6450.52 1417
6451.28 1482
6452.03 1352
6452.79 1339
6453.55 1355
6454.31 1348
6455.06 1447
6455.82 1582
6456.58 1534
6457.34 1559
6458.10 1522
6458.86 1601
6459.61 1597
6460.37 1739
6461.13 1546
6461.89 1523
6462.65 1566
6463.41 1634
6464.16 1567
6464.92 1641
6465.68 1588
6466.44 1642
6467.20 1619
6467.96 1704
6468.72 1589
6469.48 1689
6470.23 1790
6470.99 1861
6471.75 1771
6472.51 1758
6473.27 1757
6474.03 1778
6474.79 1791
6475.55 1806
6476.31 1935
6477.07 1892
6477.83 1864
6478.59 1982
6479.35 2050
6480.10 1841
6480.86 1858
6481.62 1962
6482.38 1972
6483.14 2035
6483.90 2209
6484.66 2173
6485.42 2165
6486.18 2149
6486.94 2189
6487.70 2118
6488.46 2316
6489.22 2447
6489.98 2537
6490.74 2597
6491.50 2686
6492.26 2788
6493.02 2777
6493.78 2980
6494.54 3028
6495.30 3188
6496.06 3170
6496.82 3226
6497.59 3203
6498.35 3046
6499.11 3147
6499.87 3130
6500.63 3099
6501.39 3100
6502.15 3042
6502.91 3020
6503.67 3099
6504.43 3180
6505.19 3091
6505.95 3212
6506.71 3446
6507.48 3612
6508.24 3475
6509.00 3481
6509.76 3665
6510.52 3644
6511.28 3763
6512.04 3611
6512.80 3819
6513.57 3807
6514.33 3658
6515.09 3784
6515.85 3826
6516.61 3973
6517.37 4210
6518.14 4040
6518.90 4042
6519.66 4112
6520.42 4429
6521.18 4693
6521.95 4754
6522.71 5077
6523.47 5364
6524.23 5814
6524.99 5982
6525.76 6763
6526.52 7150
6527.28 7378
6528.04 7540
6528.80 7728
6529.57 7678
6530.33 7951
6531.09 8327
6531.85 8809
6532.62 10235
6533.38 12228
6534.14 14511
6534.91 17181
6535.67 19738
6536.43 20518
6537.19 21139
6537.96 20611
6538.72 19469
6539.48 17210
6540.25 14306
6541.01 11648
6541.77 9307
6542.53 7394
6543.30 6109
6544.06 5205
6544.82 4412
6545.59 3851
6546.35 3761
6547.11 3540
6547.88 3223
6548.64 3204
6549.41 3084
6550.17 3057
6550.93 3041
6551.70 3115
6552.46 2927
6553.22 2716
6553.99 2623
6554.75 2632
6555.52 2499
6556.28 2441
6557.04 2416
6557.81 2390
6558.57 2380
6559.34 2570
6560.10 2695
6560.86 2750
6561.63 2813
6562.39 2804
6563.16 2902
6563.92 3102
6564.69 3123
6565.45 3254
6566.21 3251
6566.98 3221
6567.74 3194
6568.51 2980
6569.27 3104
6570.04 3194
6570.80 3220
6571.57 3244
6572.33 3438
6573.10 3676
6573.86 3761
6574.63 3882
6575.39 3894
6576.16 3882
6576.92 3825
6577.69 3891
6578.45 3829
6579.22 3650
6579.98 3484
6580.75 3445
6581.51 3488
6582.28 3458
6583.05 3501
6583.81 3334
6584.58 3496
6585.34 3558
6586.11 3400
6586.87 3367
6587.64 3502
6588.41 3548
6589.17 3772
6589.94 3784
6590.70 4278
6591.47 4383
6592.24 4612
6593.00 5017
6593.77 5109
6594.53 5258
6595.30 5617
6596.07 5446
6596.83 5267
6597.60 4941
6598.37 4653
6599.13 4303
6599.90 3938
6600.66 3702
6601.43 3529
6602.20 3299
6602.96 3297
6603.73 3232
6604.50 3153
6605.26 3155
6606.03 3202
6606.80 3302
6607.57 3282
6608.33 3422
6609.10 3415
6609.87 3455
6610.63 3414
6611.40 3321
6612.17 3145
6612.94 3010
6613.70 2795
6614.47 2831
6615.24 2645
6616.00 2557
6616.77 2507
6617.54 2295
6618.31 2250
6619.08 2335
6619.84 2304
6620.61 2226
6621.38 2230
6622.15 2308
6622.91 2314
6623.68 2294
6624.45 2299
6625.22 2182
6625.99 2078
6626.75 2194
6627.52 2187
6628.29 2216
6629.06 2178
6629.83 2201
6630.59 2288
6631.36 2352
6632.13 2534
6632.90 2742
6633.67 3033
6634.44 3147
6635.21 3154
6635.97 3083
6636.74 2965
6637.51 2913
6638.28 2826
6639.05 2635
6639.82 2505
6640.59 2428
6641.36 2295
6642.12 2175
6642.89 2141
6643.66 2114
6644.43 2119
6645.20 2117
6645.97 2220
6646.74 2109
6647.51 2066
6648.28 2095
6649.05 2063
6649.82 2216
6650.59 2233
6651.36 2057
6652.12 2161
6652.89 2227
6653.66 2279
6654.43 2227
6655.20 2200
6655.97 2249
6656.74 2256
6657.51 2262
6658.28 2087
6659.05 2073
6659.82 1987
6660.59 2114
6661.36 2052
6662.13 1922
6662.90 2101
6663.67 2056
6664.44 1979
6665.21 1969
6665.98 2020
6666.75 1980
6667.52 1990
6668.30 2023
6669.07 2007
6669.84 2089
6670.61 2055
6671.38 2022
6672.15 2000
6672.92 2050
6673.69 2180
6674.46 2073
6675.23 2177
6676.00 2145
6676.77 2160
6677.54 2165
6678.32 2142
6679.09 2116
6679.86 2284
6680.63 2287
6681.40 2388
6682.17 2594
6682.94 2836
6683.71 2899
6684.49 2934
6685.26 3191
6686.03 3113
6686.80 2787
6687.57 2806
6688.34 2498
6689.11 2390
6689.89 2304
6690.66 2137
6691.43 2212
6692.20 1940
6692.97 2053
6693.75 2017
6694.52 1989
6695.29 1930
6696.06 1847
6696.83 1918
6697.61 2006
6698.38 1836
6699.15 1854
6699.92 1798
6700.70 1817
6701.47 1811
6702.24 1878
6703.01 1814
6703.79 1737
6704.56 1671
6705.33 1799
6706.10 1786
6706.88 1819
6707.65 1905
6708.42 1911
6709.19 1794
6709.97 1775
6710.74 1736
6711.51 1719
6712.29 1707
6713.06 1751
6713.83 1666
6714.61 1707
6715.38 1757
6716.15 1714
6716.92 1709
6717.70 1603
6718.47 1521
6719.24 1508
6720.02 1612
6720.79 1571
6721.57 1551
6722.34 1623
6723.11 1756
6723.89 1624
6724.66 1662
6725.43 1604
6726.21 1649
6726.98 1719
6727.76 1769
6728.53 1702
6729.30 1753
6730.08 1746
6730.85 1804
6731.63 1792
6732.40 1768
6733.17 1739
6733.95 1782
6734.72 1697
6735.50 1709
6736.27 1805
6737.05 1790
6737.82 1712
6738.59 1798
6739.37 1989
6740.14 1955
6740.92 1849
6741.69 1895
6742.47 1931
6743.24 1890
6744.02 1857
6744.79 1886
6745.57 1957
6746.34 2014
6747.12 2039
6747.89 2168
6748.67 2303
6749.44 2463
6750.22 2715
6750.99 2752
6751.77 2905
6752.54 3037
6753.32 2969
6754.09 3087
6754.87 2760
6755.65 2562
6756.42 2328
6757.20 2281
6757.97 2124
6758.75 2074
6759.52 1923
6760.30 1681
6761.08 1759
6761.85 1786
6762.63 1858
6763.40 1762
6764.18 1754
6764.96 1862
6765.73 1732
6766.51 1783
6767.28 1718
6768.06 1685
6768.84 1719
6769.61 1735
6770.39 1706
6771.17 1639
6771.94 1616
6772.72 1686
6773.50 1617
6774.27 1534
6775.05 1694
6775.82 1631
6776.60 1554
6777.38 1483
6778.16 1594
6778.93 1563
6779.71 1453
6780.49 1477
6781.26 1464
6782.04 1448
6782.82 1469
6783.59 1515
6784.37 1479
6785.15 1416
6785.93 1392
6786.70 1370
6787.48 1490
6788.26 1391
6789.04 1562
6789.81 1404
6790.59 1443
6791.37 1345
6792.15 1491
6792.92 1420
6793.70 1400
6794.48 1347
6795.26 1354
6796.03 1353
6796.81 1441
6797.59 1403
6798.37 1390
6799.15 1354
6799.92 1364
6800.70 1330
6801.48 1398
6802.26 1455
6803.04 1476
6803.81 1586
6804.59 1636
6805.37 1477
6806.15 1533
6806.93 1528
6807.71 1368
6808.49 1399
6809.26 1349
6810.04 1353
6810.82 1369
6811.60 1435
6812.38 1342
6813.16 1426
6813.94 1423
6814.72 1327
6815.49 1407
6816.27 1474
6817.05 1477
6817.83 1454
6818.61 1624
6819.39 1459
6820.17 1431
6820.95 1366
6821.73 1457
6822.51 1413
6823.29 1396
6824.07 1420
6824.85 1528
6825.62 1546
6826.40 1517
6827.18 1451
6827.96 1424
6828.74 1366
6829.52 1447
6830.30 1354
6831.08 1409
6831.86 1426
6832.64 1476
6833.42 1480
6834.20 1409
6834.98 1380
6835.76 1447
6836.54 1467
6837.32 1438
6838.10 1471
6838.88 1325
6839.66 1393
6840.44 1497
6841.22 1379
6842.01 1373
6842.79 1468
6843.57 1474
6844.35 1462
6845.13 1486
6845.91 1675
6846.69 1823
6847.47 2087
6848.25 2389
6849.03 2842
6849.81 3001
6850.59 3391
6851.37 3522
6852.16 3614
6852.94 3322
6853.72 3147
6854.50 2800
6855.28 2494
6856.06 2242
6856.84 2017
6857.62 1888
6858.41 1766
6859.19 1727
6859.97 1728
6860.75 1628
6861.53 1617
6862.31 1674
6863.09 1721
6863.88 1736
6864.66 1859
6865.44 1823
6866.22 1877
6867.00 1959
6867.79 2012
6868.57 1851
6869.35 1792
6870.13 1735
6870.91 1727
6871.70 1781
6872.48 1626
6873.26 1639
6874.04 1732
6874.83 1740
6875.61 1815
6876.39 1831
6877.17 1965
6877.96 2030
6878.74 1968
6879.52 2170
6880.30 2103
6881.09 2113
6881.87 2236
6882.65 2094
6883.43 2181
6884.22 2447
6885.00 2692
6885.78 3139
6886.57 3762
6887.35 4281
6888.13 4386
6888.92 4199
6889.70 4058
6890.48 3760
6891.26 3242
6892.05 3196
6892.83 2734
6893.62 2589
6894.40 2396
6895.18 2199
6895.97 2126
6896.75 2141
6897.53 2047
6898.32 2096
6899.10 2035
6899.88 2118
6900.67 2087
6901.45 2094
6902.24 2197
6903.02 2201
6903.80 2312
6904.59 2119
6905.37 2057
6906.16 2160
6906.94 1955
6907.72 2041
6908.51 2020
6909.29 1887
6910.08 1916
6910.86 1843
6911.65 1949
6912.43 2019
6913.21 1811
6914.00 1897
6914.78 1889
6915.57 1828
6916.35 1875
6917.14 1823
6917.92 1772
6918.71 1708
6919.49 1837
6920.28 1883
6921.06 1850
6921.85 1745
6922.63 1828
6923.42 1888
6924.20 1942
6924.99 2037
6925.77 2061
6926.56 2022
6927.34 2035
6928.13 2080
6928.91 2002
6929.70 2161
6930.49 2093
6931.27 1973
6932.06 2092
6932.84 2098
6933.63 2074
6934.41 2146
6935.20 2190
6935.99 2155
6936.77 2174
6937.56 2326
6938.34 2416
6939.13 2593
6939.92 2834
6940.70 2968
6941.49 3108
6942.27 3411
6943.06 3555
6943.85 3539
6944.63 3633
6945.42 3468
6946.21 3673
6946.99 3722
6947.78 3854
6948.57 3655
6949.35 3441
6950.14 3385
6950.92 3286
6951.71 3185
6952.50 3032
6953.29 2903
6954.07 2841
6954.86 2835
6955.65 2885
6956.43 2993
6957.22 3031
6958.01 3006
6958.79 3089
6959.58 3153
6960.37 3119
6961.16 3122
6961.94 3181
6962.73 3108
6963.52 3131
6964.31 3393
6965.09 3331
6965.88 3634
6966.67 3775
6967.46 3964
6968.24 4211
6969.03 4525
6969.82 4733
6970.61 4760
6971.39 4945
6972.18 4985
6972.97 4869
6973.76 4563
6974.55 4650
6975.33 4586
6976.12 4434
6976.91 4561
6977.70 4797
6978.49 4947
6979.27 5205
6980.06 5944
6980.85 7384
6981.64 9083
6982.43 11502
6983.22 14577
6984.01 17937
6984.79 20145
6985.58 22059
6986.37 22990
6987.16 22463
6987.95 21170
6988.74 18951
6989.53 16365
6990.32 13615
6991.10 11138
6991.89 8999
6992.68 7228
6993.47 5950
6994.26 4895
6995.05 4438
6995.84 4066
6996.63 3522
6997.42 3463
6998.21 3580
6999.00 3587
6999.79 3614
7000.58 3587
7001.36 3491
7002.15 3571
7002.94 3359
7003.73 3186
7004.52 2920
7005.31 2716
7006.10 2538
7006.89 2301
7007.68 2156
7008.47 2129
7009.26 2012
7010.05 2170
7010.84 2216
7011.63 2329
7012.42 2457
7013.21 2463
7014.00 2560
7014.79 2614
7015.58 2554
7016.37 2475
7017.16 2504
7017.96 2525
7018.75 2349
7019.54 2283
7020.33 2414
7021.12 2546
7021.91 2568
7022.70 2741
7023.49 2920
7024.28 2974
7025.07 2939
7025.86 2746
7026.65 2684
7027.44 2695
7028.24 2433
7029.03 2415
7029.82 2264
7030.61 2242
7031.40 2160
7032.19 2138
7032.98 2006
7033.77 2150
7034.57 2157
7035.36 2262
7036.15 2139
7036.94 2097
7037.73 2073
7038.52 2143
7039.32 2195
7040.11 2417
7040.90 2384
7041.69 2401
7042.48 2453
7043.27 2560
7044.07 2656
7044.86 2537
7045.65 2712
7046.44 2744
7047.23 2899
7048.03 3177
7048.82 3465
7049.61 3471
7050.40 3356
7051.20 3274
7051.99 3292
7052.78 3087
7053.57 2732
7054.37 2690
7055.16 2467
7055.95 2357
7056.74 2266
7057.54 2197
7058.33 2283
7059.12 2281
7059.91 2293
7060.71 2249
7061.50 2318
7062.29 2185
7063.09 2136
7063.88 2092
7064.67 2078
7065.47 1970
7066.26 2114
7067.05 2072
7067.85 1952
7068.64 1825
7069.43 1893
7070.23 1871
7071.02 1752
7071.81 1662
7072.61 1729
7073.40 1720
7074.19 1659
7074.99 1628
7075.78 1660
7076.57 1697
7077.37 1704
7078.16 1596
7078.96 1580
7079.75 1521
7080.54 1503
7081.34 1528
7082.13 1507
7082.93 1454
7083.72 1449
7084.51 1397
7085.31 1489
7086.10 1430
7086.90 1383
7087.69 1383
7088.49 1391
7089.28 1362
7090.08 1496
7090.87 1501
7091.66 1512
7092.46 1430
7093.25 1353
7094.05 1374
7094.84 1376
7095.64 1244
7096.43 1260
7097.23 1254
7098.02 1207
7098.82 1203
7099.61 1219
7100.41 1305
7101.20 1228
7102.00 1249
7102.79 1235
7103.59 1299
7104.38 1351
7105.18 1271
7105.98 1174
7106.77 1239
7107.57 1208
7108.36 1202
7109.16 1175
7109.95 1179
7110.75 1083
7111.54 1172
7112.34 1162
7113.14 1126
7113.93 1263
7114.73 1310
7115.52 1325
7116.32 1267
7117.12 1223
7117.91 1281
7118.71 1234
7119.50 1260
7120.30 1164
7121.10 1258
7121.89 1308
7122.69 1142
7123.49 1147
7124.28 1109
7125.08 1146
7125.88 1157
7126.67 1144
7127.47 1255
7128.27 1200
7129.06 1160
7129.86 1174
7130.66 1256
7131.45 1238
7132.25 1209
7133.05 1288
7133.84 1310
7134.64 1350
7135.44 1187
7136.23 1137
7137.03 1143
7137.83 1098
7138.63 1169
7139.42 1051
7140.22 1059
7141.02 1197
7141.82 1131
7142.61 1151
7143.41 1121
7144.21 1065
7145.01 1112
7145.80 1084
7146.60 1017
7147.40 958
7148.20 1032
7148.99 1054
7149.79 900
7150.59 900
7151.39 975
7152.19 952
7152.98 1084
7153.78 1079
7154.58 1009
7155.38 1131
7156.18 1183
7156.98 1222
7157.77 1165
7158.57 1134
7159.37 1200
7160.17 1044
7160.97 1014
7161.77 983
7162.56 944
7163.36 947
7164.16 967
7164.96 979
7165.76 916
7166.56 918
7167.36 951
7168.16 977
7168.95 910
7169.75 936
7170.55 950
7171.35 938
7172.15 905
7172.95 924
7173.75 949
7174.55 950
7175.35 919
7176.15 892
7176.95 812
7177.75 845
7178.55 877
7179.35 877
7180.14 874
7180.94 852
7181.74 875
7182.54 998
7183.34 968
7184.14 844
7184.94 849
7185.74 871
7186.54 901
7187.34 910
7188.14 893
7188.94 841
7189.74 825
7190.54 909
7191.34 878
7192.14 856
7192.94 796
7193.74 839
7194.54 833
7195.35 850
7196.15 877
7196.95 905
7197.75 902
7198.55 927
7199.35 967
7200.15 828
7200.95 802
7201.75 801
7202.55 884
7203.35 847
7204.15 809
7204.95 810
7205.75 906
7206.56 880
7207.36 872
7208.16 834
7208.96 867
7209.76 851
7210.56 776
7211.36 878
7212.16 822
7212.97 846
7213.77 772
7214.57 810
7215.37 844
7216.17 854
7216.97 882
7217.78 842
7218.58 830
7219.38 796
7220.18 775
7220.98 842
7221.78 893
7222.59 868
7223.39 851
7224.19 816
7224.99 852
7225.79 894
7226.60 864
7227.40 804
7228.20 790
7229.00 749
7229.81 805
7230.61 771
7231.41 814
7232.21 778
7233.02 803
7233.82 823
7234.62 881
7235.42 852
7236.23 767
7237.03 794
7237.83 820
7238.63 844
7239.44 901
7240.24 892
7241.04 912
7241.85 900
7242.65 809
7243.45 806
7244.26 773
7245.06 772
7245.86 827
7246.67 824
7247.47 864
7248.27 823
7249.08 854
7249.88 856
7250.68 821
7251.49 839
7252.29 852
7253.09 918
7253.90 849
7254.70 919
7255.50 827
7256.31 831
7257.11 847
7257.92 852
7258.72 980
7259.52 1000
7260.33 973
7261.13 983
7261.94 906
7262.74 929
7263.54 986
7264.35 980
7265.15 952
7265.96 943
7266.76 928
7267.57 859
7268.37 815
7269.18 898
7269.98 944
7270.78 926
7271.59 818
7272.39 909
7273.20 910
7274.00 860
7274.81 927
7275.61 865
7276.42 864
7277.22 949
7278.03 982
7278.83 978
7279.64 1063
7280.44 1095
7281.25 1122
7282.05 1237
7282.86 1420
7283.66 1400
7284.47 1513
7285.28 1488
7286.08 1405
7286.89 1434
7287.69 1351
7288.50 1353
7289.30 1286
7290.11 1106
7290.91 906
7291.72 962
7292.53 1015
7293.33 1008
7294.14 1018
7294.94 951
7295.75 1034
7296.56 1047
7297.36 972
7298.17 1018
7298.97 997
7299.78 1013
7300.59 951
7301.39 992
7302.20 1072
7303.01 1017
7303.81 1011
7304.62 1037
7305.43 1117
7306.23 1055
7307.04 1063
7307.85 1048
7308.65 983
7309.46 988
7310.27 1144
7311.07 1193
7311.88 1184
7312.69 1237
7313.49 1279
7314.30 1343
7315.11 1421
7315.91 1523
7316.72 1708
7317.53 1868
7318.34 2012
7319.14 2035
7319.95 2024
7320.76 1904
7321.57 1776
7322.37 1550
7323.18 1372
7323.99 1427
7324.80 1374
7325.60 1202
7326.41 1158
7327.22 1159
7328.03 1122
7328.83 1127
7329.64 1112
7330.45 1052
7331.26 1070
7332.07 1178
7332.87 1158
7333.68 1206
7334.49 1156
7335.30 1066
7336.11 1075
7336.92 1020
7337.72 1030
7338.53 1044
7339.34 1062
7340.15 1115
7340.96 1008
7341.77 1042
7342.57 929
7343.38 954
7344.19 957
7345.00 952
7345.81 846
7346.62 874
7347.43 1022
7348.24 1039
7349.05 853
7349.85 866
7350.66 833
7351.47 859
7352.28 863
7353.09 875
7353.90 897
7354.71 983
7355.52 963
7356.33 893
7357.14 933
7357.95 837
7358.76 807
7359.57 825
7360.38 838
7361.18 853
7361.99 840
7362.80 850
7363.61 866
7364.42 852
7365.23 728
7366.04 766
7366.85 796
7367.66 849
7368.47 829
7369.28 736
7370.09 817
7370.90 899
7371.71 788
7372.52 773
7373.33 768
7374.14 798
7374.96 837
7375.77 862
7376.58 821
7377.39 828
7378.20 825
7379.01 799
7379.82 873
7380.63 842
7381.44 829
7382.25 835
7383.06 915
7383.87 880
7384.68 759
7385.49 770
7386.31 815
7387.12 841
7387.93 760
7388.74 767
7389.55 830
7390.36 766
7391.17 805
7391.98 850
7392.79 860
7393.61 850
7394.42 841
7395.23 835
7396.04 770
7396.85 749
7397.66 812
7398.48 837
7399.29 754
7400.10 823
7400.91 857
7401.72 723
7402.53 785
7403.35 851
7404.16 825
7404.97 795
7405.78 802
7406.59 784
7407.41 778
7408.22 714
7409.03 738
7409.84 729
7410.66 743
7411.47 721
7412.28 751
7413.09 766
7413.91 709
7414.72 662
7415.53 669
7416.34 777
7417.16 763
7417.97 751
7418.78 729
7419.60 741
7420.41 756
7421.22 699
7422.03 788
7422.85 747
7423.66 742
7424.47 715
7425.29 742
7426.10 703
7426.91 729
7427.73 734
7428.54 746
7429.35 755
7430.17 835
7430.98 807
7431.79 774
7432.61 795
7433.42 798
7434.23 823
7435.05 774
7435.86 758
7436.67 772
7437.49 771
7438.30 803
7439.12 785
7439.93 803
7440.74 817
7441.56 757
7442.37 727
7443.19 706
7444.00 767
7444.82 769
7445.63 726
7446.44 658
7447.26 725
7448.07 797
7448.89 760
7449.70 740
7450.52 743
7451.33 720
7452.15 768
7452.96 770
7453.77 752
7454.59 767
7455.40 827
7456.22 717
7457.03 705
7457.85 738
7458.66 782
7459.48 740
7460.29 755
7461.11 785
7461.92 769
7462.74 839
7463.55 886
7464.37 820
7465.19 742
7466.00 770
7466.82 747
7467.63 766
7468.45 826
7469.26 813
7470.08 717
7470.89 753
7471.71 808
7472.53 690
7473.34 718
7474.16 771
7474.97 827
7475.79 825
7476.60 769
7477.42 711
7478.24 741
7479.05 867
7479.87 879
7480.69 792
7481.50 784
7482.32 784
7483.13 786
7483.95 775
7484.77 736
7485.58 772
7486.40 720
7487.22 763
7488.03 747
7488.85 764
7489.67 687
7490.48 653
7491.30 718
7492.12 719
7492.93 739
7493.75 774
7494.57 689
7495.38 667
7496.20 665
7497.02 697
7497.84 711
7498.65 736
7499.47 675
7500.29 720
7501.10 698
7501.92 722
7502.74 687
7503.56 629
7504.37 658
7505.19 752
7506.01 666
7506.83 660
7507.64 709
7508.46 684
7509.28 661
7510.10 694
7510.92 754
7511.73 730
7512.55 679
7513.37 724
7514.19 677
7515.01 715
7515.82 749
7516.64 683
7517.46 643
7518.28 708
7519.10 671
7519.91 677
7520.73 718
7521.55 674
7522.37 709
7523.19 677
7524.01 661
7524.83 710
7525.64 679
7526.46 713
7527.28 703
7528.10 711
7528.92 714
7529.74 687
7530.56 613
7531.38 646
7532.20 693
7533.01 665
7533.83 691
7534.65 664
7535.47 627
7536.29 629
7537.11 624
7537.93 610
7538.75 692
7539.57 768
7540.39 789
7541.21 676
7542.03 669
7542.85 657
7543.67 716
7544.49 671
7545.31 663
7546.12 737
7546.94 734
7547.76 697
7548.58 691
7549.40 623
7550.22 641
7551.04 677
7551.86 675
7552.68 576
7553.50 595
7554.33 664
7555.15 752
7555.97 690
7556.79 665
7557.61 676
7558.43 677
7559.25 692
7560.07 685
7560.89 691
7561.71 662
7562.53 754
7563.35 735
7564.17 679
7564.99 643
7565.81 700
7566.63 773
7567.45 710
7568.28 615
7569.10 630
7569.92 678
7570.74 675
7571.56 636
7572.38 670
7573.20 637
7574.02 711
7574.84 685
7575.67 657
7576.49 671
7577.31 709
7578.13 773
7578.95 763
7579.77 716
7580.60 706
7581.42 699
7582.24 665
7583.06 723
7583.88 776
7584.70 788
7585.53 771
7586.35 752
7587.17 779
7587.99 841
7588.81 769
7589.64 863
7590.46 822
7591.28 736
7592.10 726
7592.93 746
7593.75 806
7594.57 864
7595.39 827
7596.21 865
7597.04 766
7597.86 782
7598.68 858
7599.51 828
7600.33 816
7601.15 910
7601.97 859
7602.80 815
7603.62 915
7604.44 995
7605.27 988
7606.09 908
7606.91 925
7607.73 904
7608.56 787
7609.38 817
7610.20 894
7611.03 894
7611.85 961
7612.67 834
7613.50 873
7614.32 920
7615.14 942
7615.97 923
7616.79 942
7617.62 1100
7618.44 1096
7619.26 1102
7620.09 1007
7620.91 970
7621.73 903
7622.56 865
7623.38 858
7624.21 826
7625.03 825
7625.85 880
7626.68 973
7627.50 898
7628.33 1025
7629.15 1020
7629.98 1042
7630.80 1043
7631.62 1048
7632.45 1079
7633.27 1048
7634.10 1053
7634.92 969
7635.75 967
7636.57 937
7637.40 880
7638.22 796
7639.05 697
7639.87 781
7640.70 737
7641.52 766
7642.35 761
7643.17 704
7644.00 726
7644.82 782
7645.65 718
7646.47 643
7647.30 688
7648.12 772
7648.95 692
7649.77 728
7650.60 774
7651.42 777
7652.25 788
7653.07 737
7653.90 810
7654.73 738
7655.55 702
7656.38 674
7657.20 736
7658.03 747
7658.85 664
7659.68 679
7660.51 631
7661.33 677
7662.16 719
7662.98 640
7663.81 678
7664.64 617
7665.46 644
7666.29 744
7667.12 683
7667.94 702
7668.77 631
7669.59 655
7670.42 655
7671.25 651
7672.07 678
7672.90 647
7673.73 689
7674.55 576
7675.38 609
7676.21 629
7677.03 655
7677.86 651
7678.69 663
7679.52 616
7680.34 605
7681.17 640
7682.00 717
7682.82 702
7683.65 619
7684.48 662
7685.31 628
7686.13 640
7686.96 632
7687.79 634
7688.62 620
7689.44 709
7690.27 619
7691.10 619
7691.93 545
7692.75 645
7693.58 692
7694.41 710
7695.24 648
7696.07 671
7696.89 662
7697.72 701
7698.55 666
7699.38 672
7700.21 662
7701.03 616
7701.86 626
7702.69 629
7703.52 697
7704.35 654
7705.17 646
7706.00 591
7706.83 574
7707.66 670
7708.49 585
7709.32 615
7710.15 651
7710.97 638
7711.80 636
7712.63 629
7713.46 635
7714.29 648
7715.12 600
7715.95 608
7716.78 624
7717.61 595
7718.44 590
7719.26 592
7720.09 580
7720.92 540
7721.75 534
7722.58 617
7723.41 530
7724.24 619
7725.07 677
7725.90 595
7726.73 580
7727.56 554
7728.39 520
7729.22 582
7730.05 606
7730.88 592
7731.71 573
7732.54 574
7733.37 584
7734.20 589
7735.03 581
7735.86 588
7736.69 632
7737.52 591
7738.35 586
7739.18 616
7740.01 618
7740.84 645
7741.67 540
7742.50 533
7743.33 670
7744.16 665
7744.99 663
7745.82 634
7746.65 682
7747.48 701
7748.31 739
7749.14 716
7749.97 652
7750.80 589
7751.64 631
7752.47 667
7753.30 640
7754.13 591
7754.96 614
7755.79 623
7756.62 668
7757.45 678
7758.28 634
7759.12 604
7759.95 557
7760.78 573
7761.61 645
7762.44 656
7763.27 578
7764.10 607
7764.94 622
7765.77 647
7766.60 693
7767.43 678
7768.26 738
7769.09 683
7769.93 666
7770.76 708
7771.59 752
7772.42 670
7773.25 697
7774.09 617
7774.92 628
7775.75 651
7776.58 678
7777.41 676
7778.25 659
7779.08 653
7779.91 606
7780.74 644
7781.58 702
7782.41 630
7783.24 572
7784.07 624
7784.91 731
7785.74 700
7786.57 687
7787.41 706
7788.24 665
7789.07 681
7789.90 660
7790.74 610
7791.57 673
7792.40 694
7793.24 650
7794.07 681
7794.90 660
7795.74 641
7796.57 735
7797.40 749
7798.24 646
7799.07 706
7799.90 743
7800.74 719
7801.57 788
7802.40 801
7803.24 748
7804.07 667
7804.90 691
7805.74 727
7806.57 694
7807.41 847
7808.24 749
7809.07 677
7809.91 703
7810.74 729
7811.58 748
7812.41 838
7813.24 877
7814.08 962
7814.91 984
7815.75 977
7816.58 970
7817.42 1029
7818.25 996
7819.09 990
7819.92 1008
7820.75 945
7821.59 927
7822.42 887
7823.26 839
7824.09 905
7824.93 918
7825.76 913
7826.60 1002
7827.43 934
7828.27 976
7829.10 983
7829.94 925
7830.77 998
7831.61 943
7832.44 920
7833.28 938
7834.11 898
7834.95 929
7835.78 943
7836.62 960
7837.46 850
7838.29 808
7839.13 801
7839.96 852
7840.80 872
7841.63 840
7842.47 772
7843.31 783
7844.14 841
7844.98 779
7845.81 745
7846.65 770
7847.48 786
7848.32 764
7849.16 774
7849.99 780
7850.83 743
7851.67 720
7852.50 751
7853.34 789
7854.17 805
7855.01 792
7855.85 842
7856.68 828
7857.52 868
7858.36 895
7859.19 878
7860.03 826
7860.87 889
7861.70 882
7862.54 941
7863.38 934
7864.21 861
7865.05 893
7865.89 814
7866.73 917
7867.56 945
7868.40 836
7869.24 891
7870.07 921
7870.91 923
7871.75 853
7872.59 865
7873.42 916
7874.26 950
7875.10 1009
7875.94 1154
7876.77 1231
7877.61 1265
7878.45 1284
7879.29 1250
7880.12 1116
7880.96 1026
7881.80 1097
7882.64 1098
7883.48 1168
7884.31 1138
7885.15 1082
7885.99 898
7886.83 1012
7887.67 993
7888.50 976
7889.34 937
7890.18 991
7891.02 946
7891.86 977
7892.70 875
7893.53 926
7894.37 914
7895.21 844
7896.05 864
7896.89 815
7897.73 758
7898.57 778
7899.41 799
7900.24 801
7901.08 752
7901.92 732
7902.76 767
7903.60 812
7904.44 730
7905.28 705
7906.12 740
7906.96 715
7907.80 776
7908.63 757
7909.47 643
7910.31 732
7911.15 744
7911.99 767
7912.83 706
7913.67 747
7914.51 792
7915.35 851
7916.19 898
7917.03 894
7917.87 909
7918.71 981
7919.55 892
7920.39 846
7921.23 906
7922.07 746
7922.91 781
7923.75 790
7924.59 744
7925.43 765
7926.27 687
7927.11 730
7927.95 697
7928.79 685
7929.63 683
7930.47 822
7931.31 773
7932.15 720
7932.99 658
7933.83 667
7934.67 667
7935.52 672
7936.36 692
7937.20 704
7938.04 667
7938.88 674
7939.72 630
7940.56 691
7941.40 684
7942.24 685
7943.08 663
7943.92 730
7944.77 723
7945.61 672
7946.45 683
7947.29 679
7948.13 717
7948.97 665
7949.81 736
7950.66 730
7951.50 685
7952.34 776
7953.18 775
7954.02 828
7954.86 779
7955.71 821
7956.55 897
7957.39 732
7958.23 744
7959.07 791
7959.92 785
7960.76 735
7961.60 750
7962.44 801
7963.28 782
7964.13 841
7964.97 916
7965.81 792
7966.65 871
7967.50 874
7968.34 901
7969.18 888
7970.02 795
7970.87 760
7971.71 774
7972.55 777
7973.39 786
7974.24 769
7975.08 673
7975.92 687
7976.76 653
7977.61 642
7978.45 657
7979.29 708
7980.14 715
7980.98 656
7981.82 653
7982.67 641
7983.51 646
7984.35 633
7985.20 679
7986.04 678
7986.88 688
7987.73 637
7988.57 622
7989.41 679
7990.26 685
7991.10 573
7991.94 599
7992.79 560
7993.63 617
7994.48 610
7995.32 669
7996.16 642
7997.01 622
7997.85 647
7998.70 610
7999.54 654
8000.38 615
8001.23 590
8002.07 602
8002.92 591
8003.76 632
8004.61 631
8005.45 653
8006.29 702
8007.14 557
8007.98 592
8008.83 592
8009.67 555
8010.52 610
8011.36 596
8012.21 549
8013.05 530
8013.90 606
8014.74 597
8015.59 569
8016.43 549
8017.28 586
8018.12 595
8018.97 564
8019.81 518
8020.66 604
8021.50 643
8022.35 588
8023.19 593
8024.04 552
8024.88 568
8025.73 615
8026.57 526
8027.42 535
8028.27 533
8029.11 522
8029.96 586
8030.80 552
8031.65 585
8032.49 555
8033.34 500
8034.19 598
8035.03 594
8035.88 599
8036.72 656
8037.57 620
8038.42 520
8039.26 528
8040.11 558
8040.96 522
8041.80 576
8042.65 556
8043.49 585
8044.34 542
8045.19 574
8046.03 572
8046.88 595
8047.73 627
8048.57 679
8049.42 676
8050.27 641
8051.11 681
8051.96 686
8052.81 577
8053.66 587
8054.50 584
8055.35 582
8056.20 512
8057.04 587
8057.89 566
8058.74 617
8059.59 618
8060.43 538
8061.28 549
8062.13 597
8062.97 581
8063.82 567
8064.67 577
8065.52 517
8066.37 537
8067.21 522
8068.06 558
8068.91 523
8069.76 525
8070.60 560
8071.45 582
8072.30 560
8073.15 540
8074.00 520
8074.84 545
8075.69 563
8076.54 552
8077.39 550
8078.24 556
8079.08 540
8079.93 551
8080.78 481
8081.63 517
8082.48 507
8083.33 524
8084.18 541
8085.02 535
8085.87 550
8086.72 518
8087.57 591
8088.42 599
8089.27 601
8090.12 538
8090.97 531
8091.81 511
8092.66 513
8093.51 539
8094.36 481
8095.21 535
8096.06 550
8096.91 541
8097.76 561
8098.61 554
8099.46 565
8100.31 555
8101.16 501
8102.01 508
8102.86 557
8103.71 577
8104.55 511
8105.40 496
8106.25 565
8107.10 550
8107.95 561
8108.80 560
8109.65 515
8110.50 463
8111.35 559
8112.20 605
8113.05 558
8113.90 551
8114.75 630
8115.60 586
8116.45 570
8117.30 617
8118.16 603
8119.01 595
8119.86 602
8120.71 526
8121.56 576
8122.41 682
8123.26 657
8124.11 573
8124.96 547
8125.81 633
8126.66 620
8127.51 569
8128.36 566
8129.21 590
8130.06 584
8130.92 616
8131.77 679
8132.62 608
8133.47 588
8134.32 623
8135.17 618
8136.02 647
8136.87 656
8137.73 589
8138.58 574
8139.43 577
8140.28 622
8141.13 607
8141.98 657
8142.83 661
8143.69 658
8144.54 686
8145.39 672
8146.24 633
8147.09 673
8147.95 722
8148.80 716
8149.65 695
8150.50 625
8151.35 652
8152.21 705
8153.06 779
8153.91 816
8154.76 871
8155.61 834
8156.47 816
8157.32 835
8158.17 775
8159.02 731
8159.88 673
8160.73 605
8161.58 599
8162.44 643
8163.29 719
8164.14 619
8164.99 631
8165.85 631
8166.70 630
8167.55 616
8168.41 636
8169.26 623
8170.11 659
8170.96 613
8171.82 657
8172.67 567
8173.52 547
8174.38 599
8175.23 588
8176.08 590
8176.94 559
8177.79 579
8178.64 604
8179.50 573
8180.35 561
8181.21 543
8182.06 605
8182.91 581
8183.77 602
8184.62 575
8185.47 545
8186.33 505
8187.18 541
8188.04 553
8188.89 486
8189.74 512
8190.60 530
8191.45 590
8192.31 529
8193.16 564
8194.02 616
8194.87 564
8195.72 606
8196.58 559
8197.43 442
8198.29 499
8199.14 544
8200.00 529
8200.85 529
8201.71 562
8202.56 582
8203.42 538
8204.27 552
8205.13 613
8205.98 556
8206.84 538
8207.69 580
8208.55 538
8209.40 509
8210.26 556
8211.11 597
8211.97 523
8212.82 571
8213.68 551
8214.53 630
8215.39 633
8216.24 624
8217.10 536
8217.96 528
8218.81 556
8219.67 591
8220.52 625
8221.38 557
8222.23 551
8223.09 574
8223.95 523
8224.80 511
8225.66 531
8226.51 569
8227.37 627
8228.23 640
8229.08 582
8229.94 563
8230.79 530
8231.65 528
8232.51 534
8233.36 523
8234.22 544
8235.08 553
8235.93 528
8236.79 520
8237.65 517
8238.50 488
8239.36 559
8240.22 567
8241.07 492
8241.93 527
8242.79 521
8243.64 517
8244.50 466
8245.36 496
8246.21 483
8247.07 573
8247.93 509
8248.79 559
8249.64 588
8250.50 525
8251.36 472
8252.22 490
8253.07 568
8253.93 592
8254.79 555
8255.65 547
8256.50 598
8257.36 514
8258.22 563
8259.08 527
8259.93 558
8260.79 574
8261.65 498
8262.51 535
8263.37 534
8264.22 548
8265.08 577
8265.94 536
8266.80 559
8267.66 526
8268.51 558
8269.37 560
8270.23 531
8271.09 570
8271.95 579
8272.81 522
8273.66 605
8274.52 574
8275.38 488
8276.24 542
8277.10 564
8277.96 498
8278.82 516
8279.67 510
8280.53 551
8281.39 557
8282.25 608
8283.11 574
8283.97 600
8284.83 617
8285.69 543
8286.55 586
8287.41 564
8288.27 614
8289.12 549
8289.98 614
8290.84 589
8291.70 616
8292.56 688
8293.42 702
8294.28 720
8295.14 708
8296.00 710
8296.86 572
8297.72 557
8298.58 639
8299.44 586
8300.30 575
8301.16 545
8302.02 543
8302.88 595
8303.74 606
8304.60 556
8305.46 539
8306.32 592
8307.18 583
8308.04 584
8308.90 593
8309.76 536
8310.62 575
8311.48 663
8312.34 645
8313.20 616
8314.06 564
8314.92 576
8315.78 527
8316.65 554
8317.51 605
8318.37 583
8319.23 544
8320.09 553
8320.95 562
8321.81 557
8322.67 616
8323.53 511
8324.39 514
8325.26 501
8326.12 511
8326.98 505
8327.84 498
8328.70 522
8329.56 548
8330.42 538
8331.28 547
8332.15 589
8333.01 514
8333.87 591
8334.73 542
8335.59 491
8336.45 494
8337.32 519
8338.18 562
8339.04 506
8339.90 524
8340.76 574
8341.63 534
8342.49 519
8343.35 566
8344.21 592
8345.07 501
8345.94 563
8346.80 604
8347.66 520
8348.52 522
8349.39 556
8350.25 519
8351.11 573
8351.97 627
8352.84 559
8353.70 572
8354.56 537
8355.42 520
8356.29 553
8357.15 548
8358.01 565
8358.88 570
8359.74 533
8360.60 549
8361.46 577
8362.33 571
8363.19 569
8364.05 522
8364.92 544
8365.78 512
8366.64 557
8367.51 507
8368.37 499
8369.23 558
8370.10 554
8370.96 547
8371.82 508
8372.69 558
8373.55 503
8374.42 519
8375.28 478
8376.14 489
8377.01 542
8377.87 566
8378.73 586
8379.60 549
8380.46 531
8381.33 469
8382.19 470
8383.06 561
8383.92 477
8384.78 504
8385.65 492
8386.51 529
8387.38 576
8388.24 610
8389.11 553
8389.97 561
8390.83 547
8391.70 568
8392.56 614
8393.43 549
8394.29 557
8395.16 559
8396.02 545
8396.89 526
8397.75 531
8398.62 522
8399.48 522
8400.35 573
8401.21 561
8402.08 568
8402.94 658
8403.81 539
8404.67 538
8405.54 537
8406.40 560
8407.27 540
8408.14 591
8409.00 614
8409.87 559
8410.73 615
8411.60 548
8412.46 607
8413.33 556
8414.19 582
8415.06 551
8415.93 559
8416.79 595
8417.66 561
8418.52 583
8419.39 590
8420.26 609
8421.12 631
8421.99 637
8422.85 616
8423.72 644
8424.59 602
8425.45 699
8426.32 663
8427.19 650
8428.05 653
8428.92 651
8429.79 661
8430.65 635
8431.52 641
8432.39 664
8433.25 652
8434.12 678
8434.99 708
8435.85 721
8436.72 676
8437.59 740
8438.45 753
8439.32 742
8440.19 784
8441.06 859
8441.92 842
8442.79 874
8443.66 923
8444.52 834
8445.39 869
8446.26 839
8447.13 873
8447.99 888
8448.86 830
8449.73 794
8450.60 764
8451.47 740
8452.33 846
8453.20 797
8454.07 851
8454.94 975
8455.80 918
8456.67 953
8457.54 924
8458.41 973
8459.28 985
8460.14 940
8461.01 851
8461.88 793
8462.75 845
8463.62 825
8464.49 885
8465.35 948
8466.22 1128
8467.09 1360
8467.96 1520
8468.83 1758
8469.70 1845
8470.57 2002
8471.43 1987
8472.30 1879
8473.17 1741
8474.04 1477
8474.91 1294
8475.78 1132
8476.65 1032
8477.52 916
8478.39 812
8479.25 846
8480.12 780
8480.99 718
8481.86 690
8482.73 757
8483.60 673
8484.47 640
8485.34 610
8486.21 620
8487.08 600
8487.95 623
8488.82 625
8489.69 656
8490.56 594
8491.43 598
8492.30 625
8493.17 659
8494.04 579
8494.91 620
8495.78 585
8496.65 600
8497.52 577
8498.39 662
8499.26 729
8500.13 726
8501.00 663
8501.87 643
8502.74 621
8503.61 640
8504.48 633
8505.35 657
8506.22 723
8507.09 810
8507.96 743
8508.83 682
8509.70 704
8510.57 735
8511.44 672
8512.31 620
8513.19 678
8514.06 722
8514.93 689
8515.80 646
8516.67 720
8517.54 671
8518.41 647
8519.28 605
8520.15 714
8521.03 704
8521.90 649
8522.77 678
8523.64 661
8524.51 655
8525.38 679
8526.25 706
8527.13 643
8528.00 715
8528.87 684
8529.74 663
8530.61 705
8531.48 683
8532.36 709
8533.23 676
8534.10 703
8534.97 667
8535.84 655
8536.72 677
8537.59 707
8538.46 665
8539.33 700
8540.20 709
8541.08 743
8541.95 735
8542.82 775
8543.69 737
8544.57 716
8545.44 752
8546.31 765
8547.18 702
8548.06 734
8548.93 721
8549.80 768
8550.67 767
8551.55 790
8552.42 880
8553.29 909
8554.17 835
8555.04 842
8555.91 793
8556.79 898
8557.66 859
8558.53 733
8559.41 685
8560.28 676
8561.15 683
8562.03 687
8562.90 664
8563.77 695
8564.65 709
8565.52 672
8566.39 669
8567.27 672
8568.14 651
8569.01 663
8569.89 691
8570.76 685
8571.64 677
8572.51 682
8573.38 641
8574.26 651
8575.13 596
8576.01 540
8576.88 548
8577.75 639
8578.63 612
8579.50 574
8580.38 610
8581.25 684
8582.12 677
8583.00 623
8583.87 613
8584.75 627
8585.62 648
8586.50 725
8587.37 680
8588.25 669
8589.12 711
8590.00 649
8590.87 641
8591.75 639
8592.62 694
8593.50 630
8594.37 692
8595.25 690
8596.12 645
8597.00 689
8597.87 726
8598.75 633
8599.62 694
8600.50 702
8601.37 706
8602.25 717
8603.12 728
8604.00 781
8604.87 808
8605.75 744
8606.63 694
8607.50 688
8608.38 718
8609.25 707
8610.13 698
8611.01 728
8611.88 723
8612.76 758
8613.63 780
8614.51 733
8615.39 817
8616.26 771
8617.14 774
8618.01 749
8618.89 749
8619.77 840
8620.64 784
8621.52 831
8622.40 833
8623.27 771
8624.15 760
8625.03 823
8625.90 840
8626.78 805
8627.66 890
8628.53 860
8629.41 926
8630.29 930
8631.16 952
8632.04 956
8632.92 978
8633.79 918
8634.67 949
8635.55 1003
8636.42 969
8637.30 1007
8638.18 963
8639.06 976
8639.93 1073
8640.81 1016
8641.69 1102
8642.57 1115
8643.44 1121
8644.32 1114
8645.20 1070
8646.08 1130
8646.95 1094
8647.83 1171
8648.71 1090
8649.59 1108
8650.47 1174
8651.34 1168
8652.22 1325
8653.10 1237
8653.98 1189
8654.86 1198
8655.73 1255
8656.61 1229
8657.49 1278
8658.37 1356
8659.25 1321
8660.13 1325
8661.00 1401
8661.88 1305
8662.76 1343
8663.64 1329
8664.52 1315
8665.40 1414
8666.27 1414
8667.15 1430
8668.03 1495
8668.91 1577
8669.79 1736
8670.67 1945
8671.55 2135
8672.43 2556
8673.31 2833
8674.19 2981
8675.06 2916
8675.94 3077
8676.82 2913
8677.70 2656
8678.58 2405
8679.46 2155
8680.34 1872
8681.22 1818
8682.10 1653
8682.98 1601
8683.86 1512
8684.74 1556
8685.62 1576
8686.50 1723
8687.38 1885
8688.26 2169
8689.14 2502
8690.02 3116
8690.90 3773
8691.78 4235
8692.66 4325
8693.54 4291
8694.42 4126
8695.30 3697
8696.18 3105
8697.06 2800
8697.94 2419
8698.82 1969
8699.70 1731
8700.58 1497
8701.46 1363
8702.34 1184
8703.22 1183
8704.10 1091
8704.98 1080
8705.86 1043
8706.74 977
8707.62 995
8708.50 995
8709.39 974
8710.27 966
8711.15 1019
8712.03 1021
8712.91 956
8713.79 961
8714.67 916
8715.55 816
8716.43 855
8717.32 784
8718.20 853
8719.08 800
8719.96 885
8720.84 887
8721.72 914
8722.60 932
8723.49 855
8724.37 868
8725.25 877
8726.13 851
8727.01 848
8727.89 882
8728.78 1009
8729.66 943
8730.54 936
8731.42 984
8732.30 979
8733.19 926
8734.07 920
8734.95 930
8735.83 866
8736.71 829
8737.60 824
8738.48 831
8739.36 837
8740.24 823
8741.13 821
8742.01 857
8742.89 838
8743.77 840
8744.66 860
8745.54 788
8746.42 830
8747.31 876
8748.19 876
8749.07 888
8749.95 891
8750.84 858
8751.72 922
8752.60 955
8753.49 1023
8754.37 905
8755.25 944
8756.14 965
8757.02 946
8757.90 922
8758.79 934
8759.67 950
8760.55 964
8761.44 838
8762.32 920
8763.20 1010
8764.09 892
8764.97 898
8765.85 921
8766.74 922
8767.62 944
8768.51 875
8769.39 952
8770.27 943
8771.16 942
8772.04 937
8772.93 892
8773.81 843
8774.69 796
8775.58 770
8776.46 777
8777.35 778
8778.23 816
8779.12 744
8780.00 732
8780.88 688
8781.77 742
8782.65 677
8783.54 719
8784.42 684
8785.31 641
8786.19 679
8787.08 725
8787.96 676
8788.85 704
8789.73 698
8790.62 707
8791.50 756
8792.39 766
8793.27 711
8794.16 707
8795.04 705
8795.93 657
8796.81 706
8797.70 758
8798.58 755
8799.47 721
8800.35 710
8801.24 615
8802.13 629
8803.01 686
8803.90 683
8804.78 770
8805.67 800
8806.55 793
8807.44 714
8808.33 707
8809.21 621
8810.10 667
8810.98 656
8811.87 697
8812.76 640
8813.64 676
8814.53 643
8815.41 592
8816.30 653
8817.19 657
8818.07 665
8818.96 679
8819.85 678
8820.73 682
8821.62 675
8822.51 699
8823.39 687
8824.28 624
8825.17 585
8826.05 634
8826.94 606
8827.83 627
8828.71 646
8829.60 622
8830.49 516
8831.37 546
8832.26 583
8833.15 516
8834.04 518
8834.92 575
8835.81 608
8836.70 612
8837.58 616
8838.47 644
8839.36 598
8840.25 559
8841.13 603
8842.02 565
8842.91 574
8843.80 559
8844.69 621
8845.57 593
8846.46 588
8847.35 629
8848.24 572
8849.12 593
8850.01 565
8850.90 584
8851.79 561
8852.68 572
8853.56 597
8854.45 573
8855.34 556
8856.23 576
8857.12 560
8858.01 515
8858.89 541
8859.78 493
8860.67 550
8861.56 517
8862.45 530
8863.34 541
8864.23 569
8865.12 532
8866.00 546
8866.89 524
8867.78 494
8868.67 548
8869.56 520
8870.45 558
8871.34 469
8872.23 534
8873.12 587
8874.00 541
8874.89 514
8875.78 561
8876.67 516
8877.56 516
8878.45 507
8879.34 524
8880.23 533
8881.12 479
8882.01 557
8882.90 579
8883.79 554
8884.68 553
8885.57 491
8886.46 530
8887.35 551
8888.24 546
8889.13 557
8890.02 550
8890.91 498
8891.80 512
8892.69 504
8893.58 442
8894.47 485
8895.36 448
8896.25 468
8897.14 511
8898.03 532
8898.92 529
8899.81 514
8900.70 502
8901.59 489
8902.48 484
8903.37 470
8904.26 480
8905.15 443
8906.05 417
8906.94 439
8907.83 494
8908.72 509
8909.61 422
8910.50 450
8911.39 491
8912.28 522
8913.17 488
8914.06 510
8914.96 479
8915.85 438
8916.74 530
8917.63 515
8918.52 445
8919.41 499
8920.30 469
8921.20 468
8922.09 454
8922.98 462
8923.87 537
8924.76 494
8925.65 502
8926.55 495
8927.44 454
8928.33 442
8929.22 493
8930.11 476
8931.01 443
8931.90 494
8932.79 462
8933.68 514
8934.57 515
8935.47 450
8936.36 502
8937.25 509
8938.14 452
8939.04 448
8939.93 399
8940.82 459
8941.71 504
8942.61 449
8943.50 458
8944.39 466
8945.28 492
8946.18 503
8947.07 427
8947.96 469
8948.86 506
8949.75 435
8950.64 406
8951.54 477
8952.43 417
8953.32 422
8954.21 468
8955.11 458
8956.00 481
8956.89 493
8957.79 482
8958.68 469
8959.57 463
8960.47 442
8961.36 502
8962.26 465
8963.15 452
8964.04 451
8964.94 455
8965.83 442
8966.72 471
8967.62 501
8968.51 493
8969.41 478
8970.30 476
8971.19 481
8972.09 490
8972.98 561
8973.88 546
8974.77 539
8975.67 502
8976.56 522
8977.45 481
8978.35 526
8979.24 505
8980.14 513
8981.03 520
8981.93 497
8982.82 484
8983.72 452
8984.61 494
8985.51 499
8986.40 456
8987.29 457
8988.19 481
8989.08 483
8989.98 463
8990.87 468
8991.77 465
8992.66 468
8993.56 490
8994.46 441
8995.35 427
8996.25 449
8997.14 447
8998.04 457
8998.93 491
8999.83 501
9000.72 455
9001.62 450
9002.51 431
9003.41 505
9004.31 503
9005.20 496
9006.10 487
9006.99 453
9007.89 511
9008.78 444
9009.68 456
9010.58 437
9011.47 398
9012.37 396
9013.27 461
9014.16 469
9015.06 456
9015.95 482
9016.85 434
9017.75 485
9018.64 489
9019.54 449
9020.44 455
9021.33 436
9022.23 399
9023.13 427
9024.02 460
9024.92 473
9025.82 474
9026.71 457
9027.61 452
9028.51 465
9029.40 462
9030.30 464
9031.20 403
9032.09 462
9032.99 492
9033.89 447
9034.79 465
9035.68 408
9036.58 446
9037.48 418
9038.38 441
9039.27 450
9040.17 445
9041.07 433
9041.97 446
9042.86 482
9043.76 465
9044.66 494
9045.56 472
9046.45 450
9047.35 456
9048.25 458
9049.15 490
9050.05 456
9050.94 488
9051.84 493
9052.74 473
9053.64 481
9054.54 533
9055.44 498
9056.33 506
9057.23 569
9058.13 564
9059.03 552
9059.93 456
9060.83 468
9061.72 489
9062.62 487
9063.52 429
9064.42 410
9065.32 469
9066.22 466
9067.12 428
9068.02 491
9068.91 469
9069.81 463
9070.71 478
9071.61 434
9072.51 433
9073.41 510
9074.31 475
9075.21 499
9076.11 492
9077.01 466
9077.91 502
9078.81 457
9079.71 439
9080.60 479
9081.50 487
9082.40 499
9083.30 466
9084.20 514
9085.10 529
9086.00 496
9086.90 465
9087.80 539
9088.70 509
9089.60 521
9090.50 446
9091.40 450
9092.30 466
9093.20 490
9094.10 509
9095.00 507
9095.90 458
9096.80 495
9097.70 474
9098.60 405
9099.50 515
9100.41 504
9101.31 453
9102.21 483
9103.11 458
9104.01 479
9104.91 423
9105.81 436
9106.71 453
9107.61 459
9108.51 410
9109.41 509
9110.31 494
9111.21 443
9112.12 459
9113.02 477
9113.92 413
9114.82 420
9115.72 387
9116.62 440
9117.52 423
9118.42 452
9119.33 430
9120.23 409
9121.13 501
9122.03 442
9122.93 456
9123.83 436
9124.74 410
9125.64 434
9126.54 482
9127.44 382
9128.34 399
9129.24 452
9130.15 441
9131.05 461
9131.95 472
9132.85 441
9133.75 436
9134.66 422
9135.56 494
9136.46 464
9137.36 432
9138.27 478
9139.17 488
9140.07 476
9140.97 462
9141.88 454
9142.78 469
9143.68 465
9144.58 499
9145.49 430
9146.39 447
9147.29 465
9148.20 440
9149.10 384
9150.00 332
9150.90 434
9151.81 490
9152.71 416
9153.61 402
9154.52 429
9155.42 445
9156.32 433
9157.23 481
9158.13 455
9159.03 454
9159.94 431
9160.84 443
9161.74 469
9162.65 423
9163.55 424
9164.45 461
9165.36 467
9166.26 435
9167.17 443
9168.07 456
9168.97 470
9169.88 447
9170.78 417
9171.69 425
9172.59 410
9173.49 406
9174.40 455
9175.30 463
9176.21 463
9177.11 480
9178.01 431
9178.92 427
9179.82 435
9180.73 468
9181.63 418
9182.54 453
9183.44 426
9184.35 398
9185.25 386
9186.16 522
9187.06 478
9187.97 422
9188.87 472
9189.78 436
9190.68 418
9191.59 438
9192.49 443
9193.40 444
9194.30 434
9195.21 463
9196.11 471
9197.02 451
9197.92 479
9198.83 467
9199.73 459
9200.64 521
9201.54 460
9202.45 489
9203.35 498
9204.26 417
9205.17 432
9206.07 442
9206.98 405
9207.88 416
9208.79 411
9209.69 392
9210.60 373
9211.51 408
9212.41 438
9213.32 464
9214.22 454
9215.13 466
9216.04 420
9216.94 461
9217.85 415
9218.76 440
9219.66 482
9220.57 470
9221.48 459
9222.38 422
9223.29 441
9224.20 420
9225.10 415
9226.01 417
9226.92 418
9227.82 358
9228.73 400
9229.64 397
9230.54 443
9231.45 400
9232.36 398
9233.26 416
9234.17 447
9235.08 450
9235.99 430
9236.89 386
9237.80 408
9238.71 447
9239.61 442
9240.52 433
9241.43 420
9242.34 420
9243.24 426
9244.15 352
9245.06 433
9245.97 446
9246.88 474
9247.78 450
9248.69 462
9249.60 469
9250.51 417
9251.41 470
9252.32 450
9253.23 425
9254.14 414
9255.05 402
9255.96 427
9256.86 401
9257.77 431
9258.68 407
9259.59 401
9260.50 421
9261.41 430
9262.31 407
9263.22 444
9264.13 423
9265.04 414
9265.95 447
9266.86 428
9267.77 390
9268.67 376
9269.58 352
9270.49 365
9271.40 410
9272.31 408
9273.22 423
9274.13 390
9275.04 351
9275.95 426
9276.86 421
9277.76 392
9278.67 363
9279.58 428
9280.49 450
9281.40 424
9282.31 399
9283.22 399
9284.13 395
9285.04 385
9285.95 398
9286.86 396
9287.77 394
9288.68 409
9289.59 434
9290.50 429
9291.41 435
9292.32 402
9293.23 372
9294.14 408
9295.05 396
9295.96 435
9296.87 423
9297.78 475
9298.69 434
9299.60 460
9300.51 445
9301.42 394
9302.33 424
9303.24 459
9304.15 511
9305.06 495
9305.97 434
9306.88 484
9307.80 562
9308.71 491
9309.62 476
9310.53 478
9311.44 486
9312.35 433
9313.26 451
9314.17 461
9315.08 429
9315.99 459
9316.91 490
9317.82 427
9318.73 376
9319.64 409
9320.55 432
9321.46 444
9322.37 461
9323.28 449
9324.20 450
9325.11 433
9326.02 408
9326.93 400
9327.84 448
9328.75 443
9329.67 430
9330.58 430
9331.49 450
9332.40 419
9333.31 409
9334.23 414
9335.14 419
9336.05 451
9336.96 453
9337.87 420
9338.79 435
9339.70 402
9340.61 440
9341.52 399
9342.44 438
9343.35 447
9344.26 467
9345.17 408
9346.09 448
9347.00 422
9347.91 455
9348.82 394
9349.74 421
9350.65 442
9351.56 410
9352.48 462
9353.39 434
9354.30 396
9355.21 396
9356.13 409
9357.04 434
9357.95 445
9358.87 441
9359.78 442
9360.69 411
9361.61 458
9362.52 469
9363.43 417
9364.35 444
9365.26 426
9366.18 423
9367.09 425
9368.00 463
9368.92 449
9369.83 419
9370.74 392
9371.66 410
9372.57 438
9373.49 442
9374.40 435
9375.31 360
9376.23 380
9377.14 421
9378.06 436
9378.97 436
9379.88 425
9380.80 391
9381.71 408
9382.63 408
9383.54 385
9384.46 420
9385.37 437
9386.29 435
9387.20 422
9388.11 396
9389.03 419
9389.94 384
9390.86 411
9391.77 481
9392.69 496
9393.60 460
9394.52 432
9395.43 478
9396.35 468
9397.26 476
9398.18 444
9399.09 460
9400.01 429
9400.92 437
9401.84 431
9402.76 381
9403.67 456
9404.59 441
9405.50 436
9406.42 435
9407.33 460
9408.25 473
9409.16 511
9410.08 456
9411.00 425
9411.91 456
9412.83 429
9413.74 441
9414.66 462
9415.58 449
9416.49 448
9417.41 459
9418.32 458
9419.24 397
9420.16 491
9421.07 472
9421.99 453
9422.91 414
9423.82 463
9424.74 479
9425.65 443
9426.57 500
9427.49 522
9428.40 463
9429.32 452
9430.24 428
9431.15 445
9432.07 523
9432.99 451
9433.90 496
9434.82 480
9435.74 498
9436.66 489
9437.57 487
9438.49 506
9439.41 516
9440.32 510
9441.24 472
9442.16 489
9443.08 485
9443.99 454
9444.91 509
9445.83 497
9446.75 494
9447.66 518
9448.58 525
9449.50 591
9450.42 601
9451.33 646
9452.25 678
9453.17 680
9454.09 618
9455.01 654
9455.92 662
9456.84 590
9457.76 612
9458.68 523
9459.60 519
9460.51 524
9461.43 477
9462.35 509
9463.27 451
9464.19 471
9465.11 548
9466.02 508
9466.94 481
9467.86 456
9468.78 474
9469.70 494
9470.62 470
9471.54 459
9472.46 428
9473.37 427
9474.29 443
9475.21 536
9476.13 438
9477.05 523
9477.97 523
9478.89 587
9479.81 545
9480.73 585
9481.65 571
9482.56 580
9483.48 586
9484.40 563
9485.32 522
9486.24 511
9487.16 555
9488.08 507
9489.00 524
9489.92 521
9490.84 528
9491.76 535
9492.68 554
9493.60 515
9494.52 532
9495.44 550
9496.36 439
9497.28 458
9498.20 523
9499.12 517
9500.04 509
9500.96 493
9501.88 458
9502.80 500
9503.72 498
9504.64 497
9505.56 500
9506.48 487
9507.40 484
9508.32 473
9509.24 493
9510.16 485
9511.08 513
9512.00 573
9512.93 543
9513.85 555
9514.77 560
9515.69 520
9516.61 510
9517.53 542
9518.45 510
9519.37 541
9520.29 599
9521.21 557
9522.14 599
9523.06 602
9523.98 560
9524.90 539
9525.82 627
9526.74 633
9527.66 618
9528.59 673
9529.51 764
9530.43 730
9531.35 835
9532.27 834
9533.19 831
9534.11 835
9535.04 795
9535.96 722
9536.88 639
9537.80 676
9538.72 603
9539.65 615
9540.57 622
9541.49 556
9542.41 583
9543.34 615
9544.26 610
9545.18 581
9546.10 573
9547.02 531
9547.95 577
9548.87 574
9549.79 553
9550.71 557
9551.64 585
9552.56 616
9553.48 602
9554.41 636
9555.33 598
9556.25 644
9557.17 685
9558.10 690
9559.02 671
9559.94 620
9560.87 650
9561.79 636
9562.71 646
9563.64 656
9564.56 654
9565.48 602
9566.41 582
9567.33 564
9568.25 590
9569.18 636
9570.10 599
9571.02 596
9571.95 688
9572.87 629
9573.79 576
9574.72 594
9575.64 594
9576.56 629
9577.49 639
9578.41 646
9579.34 680
9580.26 636
9581.18 638
9582.11 584
9583.03 634
9583.96 676
9584.88 603
9585.81 601
9586.73 591
9587.65 599
9588.58 607
9589.50 627
9590.43 645
9591.35 653
9592.28 686
9593.20 745
9594.13 756
9595.05 754
9595.98 711
9596.90 712
9597.83 706
9598.75 772
9599.68 692
9600.60 725
9601.53 748
9602.45 778
9603.38 731
9604.30 736
9605.23 745
9606.15 794
9607.08 781
9608.00 750
9608.93 739
9609.85 710
9610.78 754
9611.70 826
9612.63 738
9613.55 718
9614.48 748
9615.41 815
9616.33 816
9617.26 749
9618.18 765
9619.11 801
9620.04 844
9620.96 803
9621.89 795
9622.81 838
9623.74 813
9624.67 897
9625.59 917
9626.52 860
9627.44 880
9628.37 879
9629.30 881
9630.22 853
9631.15 849
9632.08 941
9633.00 1018
9633.93 923
9634.86 956
9635.78 981
9636.71 998
9637.64 1063
9638.56 1035
9639.49 988
9640.42 1078
9641.34 1026
9642.27 992
9643.20 1078
9644.13 1111
9645.05 1094
9645.98 1178
9646.91 1160
9647.83 1189
9648.76 1236
9649.69 1105
9650.62 1157
9651.54 1268
9652.47 1211
9653.40 1263
9654.33 1232
9655.25 1190
9656.18 1253
9657.11 1328
9658.04 1285
9658.96 1337
9659.89 1325
9660.82 1221
9661.75 1297
9662.68 1334
9663.60 1310
9664.53 1330
9665.46 1374
9666.39 1419
9667.32 1431
9668.25 1507
9669.17 1471
9670.10 1450
9671.03 1557
9671.96 1586
9672.89 1504
9673.82 1535
9674.74 1503
9675.67 1468
9676.60 1615
9677.53 1502
9678.46 1678
9679.39 1710
9680.32 1602
9681.25 1594
9682.17 1685
9683.10 1726
9684.03 1673
9684.96 1773
9685.89 1742
9686.82 1840
9687.75 1729
9688.68 1690
9689.61 1626
9690.54 1781
9691.47 1791
9692.40 1852
9693.33 1854
9694.25 1951
9695.18 2125
9696.11 2295
9697.04 2610
9697.97 2844
9698.90 2985
9699.83 3057
9700.76 2969
9701.69 2820
9702.62 2558
9703.55 2493
9704.48 2233
9705.41 2137
9706.34 2012
9707.27 1855
9708.20 1834
9709.13 1919
9710.06 2031
9710.99 2052
9711.92 2119
9712.85 2326
9713.78 2305
9714.71 2365
9715.65 2410
9716.58 2453
9717.51 2378
9718.44 2142
9719.37 2058
9720.30 1868
9721.23 1755
9722.16 1700
9723.09 1515
9724.02 1534
9724.95 1471
9725.88 1497
9726.82 1407
9727.75 1560
9728.68 1622
9729.61 1620
9730.54 1656
9731.47 1590
9732.40 1686
9733.33 1661
9734.27 1660
9735.20 1602
9736.13 1537
9737.06 1427
9737.99 1388
9738.92 1260
9739.86 1286
9740.79 1275
9741.72 1200
9742.65 1204
9743.58 1243
9744.51 1205
9745.45 1122
9746.38 1148
9747.31 1120
9748.24 1180
9749.17 1117
9750.11 1078
9751.04 1011
9751.97 998
9752.90 1048
9753.84 1109
9754.77 1023
9755.70 1017
9756.63 983
9757.57 1030
9758.50 1077
9759.43 1083
9760.36 1111
9761.30 1072
9762.23 1079
9763.16 1070
9764.09 1033
9765.03 1094
9765.96 1101
9766.89 1055
9767.83 996
9768.76 1023
9769.69 1125
9770.63 1195
9771.56 1036
9772.49 1004
9773.43 1019
9774.36 1030
9775.29 1106
9776.23 1141
9777.16 1135
9778.09 1143
9779.03 1131
9779.96 1184
9780.89 1228
9781.83 1158
9782.76 1138
9783.70 1127
9784.63 1151
9785.56 1104
9786.50 1021
9787.43 962
9788.37 1004
9789.30 1005
9790.23 910
9791.17 928
9792.10 949
9793.04 953
9793.97 1033
9794.90 982
9795.84 959
9796.77 975
9797.71 1018
9798.64 978
9799.58 910
9800.51 879
9801.45 920
9802.38 936
9803.32 972
9804.25 920
9805.19 833
9806.12 821
9807.05 870
9807.99 839
9808.92 810
9809.86 861
9810.80 823
9811.73 799
9812.67 826
9813.60 849
9814.54 809
9815.47 849
9816.41 721
9817.34 672
9818.28 774
9819.21 723
9820.15 698
9821.08 713
9822.02 759
9822.96 715
9823.89 782
9824.83 791
9825.76 728
9826.70 723
9827.63 721
9828.57 709
9829.51 719
9830.44 714
9831.38 719
9832.31 777
9833.25 705
9834.19 706
9835.12 670
9836.06 706
9837.00 719
9837.93 710
9838.87 668
9839.81 717
9840.74 702
9841.68 733
9842.61 754
9843.55 685
9844.49 754
9845.43 681
9846.36 697
9847.30 671
9848.24 625
9849.17 704
9850.11 682
9851.05 670
9851.98 728
9852.92 696
9853.86 680
9854.79 731
9855.73 726
9856.67 716
9857.61 672
9858.54 724
9859.48 742
9860.42 713
9861.36 680
9862.29 663
9863.23 712
9864.17 638
9865.11 630
9866.04 643
9866.98 714
9867.92 709
9868.86 613
9869.80 611
9870.73 609
9871.67 655
9872.61 742
9873.55 605
9874.49 619
9875.42 656
9876.36 655
9877.30 610
9878.24 608
9879.18 644
9880.12 657
9881.05 639
9881.99 669
9882.93 627
9883.87 585
9884.81 615
9885.75 603
9886.69 682
9887.63 593
9888.56 616
9889.50 652
9890.44 663
9891.38 694
9892.32 646
9893.26 594
9894.20 596
9895.14 598
9896.08 564
9897.02 574
9897.95 563
9898.89 583
9899.83 611
9900.77 588
9901.71 619
9902.65 619
9903.59 544
9904.53 631
9905.47 599
9906.41 612
9907.35 587
9908.29 574
9909.23 621
9910.17 644
9911.11 638
9912.05 633
9912.99 611
9913.93 629
9914.87 594
9915.81 594
9916.75 625
9917.69 649
9918.63 660
9919.57 624
9920.51 632
9921.45 679
9922.39 678
9923.33 764
9924.27 880
9925.21 991
9926.15 1071
9927.09 1144
9928.03 1186
9928.97 1108
9929.92 993
9930.86 932
9931.80 927
9932.74 843
9933.68 744
9934.62 680
9935.56 686
9936.50 670
9937.44 671
9938.38 692
9939.33 612
9940.27 603
9941.21 631
9942.15 606
9943.09 620
9944.03 596
9944.97 614
9945.92 607
9946.86 558
9947.80 667
9948.74 633
9949.68 613
9950.62 570
9951.57 582
9952.51 575
9953.45 623
9954.39 635
9955.33 612
9956.28 551
9957.22 560
9958.16 583
9959.10 557
9960.04 558
9960.99 618
9961.93 588
9962.87 605
9963.81 639
9964.76 616
9965.70 619
9966.64 623
9967.58 603
9968.53 559
9969.47 609
9970.41 641
9971.35 640
9972.30 626
9973.24 624
9974.18 658
9975.13 673
9976.07 659
9977.01 675
9977.95 651
9978.90 624
9979.84 641
9980.78 579
9981.73 590
9982.67 569
9983.61 578
9984.56 589
9985.50 610
9986.44 561
9987.39 581
9988.33 586
9989.27 589
9990.22 614
9991.16 604
9992.11 567
9993.05 604
9993.99 577
9994.94 591
9995.88 584
9996.82 600
9997.77 577
9998.71 579
9999.66 537
10000.60 559
10001.55 526
10002.49 584
10003.43 536
10004.38 547
10005.32 532
10006.27 528
10007.21 581
10008.16 584
10009.10 627
10010.04 555
10010.99 521
10011.93 483
10012.88 535
10013.82 492
10014.77 511
10015.71 528
10016.66 491
10017.60 517
10018.55 528
10019.49 526
10020.44 515
10021.38 546
10022.33 547
10023.27 526
10024.22 515
10025.16 527
10026.11 565
10027.05 547
10028.00 548
10028.95 551
10029.89 515
10030.84 518
10031.78 519
10032.73 525
10033.67 490
10034.62 502
10035.57 485
10036.51 495
10037.46 471
10038.40 499
10039.35 567
10040.30 490
10041.24 455
10042.19 473
10043.13 510
10044.08 472
10045.03 464
10045.97 469
10046.92 479
10047.86 481
10048.81 507
10049.76 492
10050.70 462
10051.65 491
10052.60 490
10053.54 468
10054.49 503
10055.44 543
10056.38 538
10057.33 530
10058.28 516
10059.22 539
10060.17 542
10061.12 499
10062.07 509
10063.01 474
10063.96 426
10064.91 445
10065.85 453
10066.80 502
10067.75 495
10068.70 483
10069.64 467
10070.59 449
10071.54 470
10072.49 494
10073.43 450
10074.38 534
10075.33 497
10076.28 477
10077.22 485
10078.17 483
10079.12 452
10080.07 468
10081.02 515
10081.96 540
10082.91 454
10083.86 446
10084.81 512
10085.76 479
10086.70 406
10087.65 454
10088.60 459
10089.55 421
10090.50 443
10091.45 442
10092.39 464
10093.34 477
10094.29 447
10095.24 474
10096.19 442
10097.14 454
10098.09 450
10099.03 426
10099.98 426
10100.93 446
10101.88 454
10102.83 484
10103.78 451
10104.73 432
10105.68 464
10106.63 460
10107.58 456
10108.53 448
10109.47 459
10110.42 488
10111.37 420
10112.32 462
10113.27 504
10114.22 514
10115.17 454
10116.12 411
10117.07 438
10118.02 450
10118.97 493
10119.92 479
10120.87 456
10121.82 428
10122.77 487
10123.72 464
10124.67 472
10125.62 437
10126.57 417
10127.52 451
10128.47 452
10129.42 484
10130.37 474
10131.32 427
10132.27 427
10133.22 470
10134.17 463
10135.12 438
10136.07 451
10137.02 445
10137.97 444
10138.92 486
10139.87 431
10140.83 402
10141.78 447
10142.73 465
10143.68 457
10144.63 412
10145.58 476
10146.53 506
10147.48 438
10148.43 421
10149.38 453
10150.34 454
10151.29 449
10152.24 498
10153.19 460
10154.14 472
10155.09 502
10156.04 497
10156.99 459
10157.95 476
10158.90 455
10159.85 450
10160.80 458
10161.75 457
10162.70 476
10163.66 480
10164.61 487
10165.56 479
10166.51 465
10167.46 505
10168.42 477
10169.37 484
10170.32 468
10171.27 517
10172.23 532
10173.18 516
10174.13 529
10175.08 501
10176.03 522
10176.99 506
10177.94 544
10178.89 540
10179.84 457
10180.80 572
10181.75 517
10182.70 505
10183.66 503
10184.61 470
10185.56 505
10186.51 506
10187.47 519
10188.42 557
10189.37 547
10190.33 486
10191.28 566
10192.23 571
10193.19 571
10194.14 517
10195.09 550
10196.05 547
10197.00 558
10197.95 550
10198.91 538
10199.86 511
10200.81 556
10201.77 562
10202.72 529
10203.67 598
10204.63 665
10205.58 648
10206.53 622
10207.49 678
10208.44 711
10209.40 657
10210.35 582
10211.30 623
10212.26 540
10213.21 547
10214.17 529
10215.12 521
10216.08 538
10217.03 491
10217.98 490
10218.94 553
10219.89 489
10220.85 502
10221.80 483
10222.76 493
10223.71 509
10224.67 485
10225.62 528
10226.58 503
10227.53 465
10228.49 488
10229.44 468
10230.40 483
10231.35 493
10232.31 476
10233.26 485
10234.22 574
10235.17 618
10236.13 563
10237.08 558
10238.04 549
10238.99 528
10239.95 569
10240.90 504
10241.86 497
10242.81 508
10243.77 523
10244.72 493
10245.68 518
10246.64 460
10247.59 421
10248.55 456
10249.50 500
10250.46 493
10251.42 470
10252.37 430
10253.33 459
10254.28 466
10255.24 456
10256.20 447
10257.15 392
10258.11 436
10259.06 448
10260.02 458
10260.98 397
10261.93 451
10262.89 394
10263.85 444
10264.80 484
10265.76 400
10266.72 368
10267.67 458
10268.63 439
10269.59 471
10270.54 468
10271.50 456
10272.46 464
10273.41 443
10274.37 428
10275.33 416
10276.29 455
10277.24 412
10278.20 462
10279.16 403
10280.11 399
10281.07 441
10282.03 435
10282.99 447
10283.94 396
10284.90 405
10285.86 419
10286.82 409
10287.77 411
10288.73 380
10289.69 391
10290.65 456
10291.61 479
10292.56 409
10293.52 373
10294.48 415
10295.44 409
10296.39 410
10297.35 386
10298.31 359
10299.27 398
10300.23 389
10301.19 392
10302.14 401
10303.10 404
10304.06 381
10305.02 407
10305.98 363
10306.94 398
10307.89 406
10308.85 434
10309.81 372
10310.77 430
10311.73 437
10312.69 425
10313.65 429
10314.61 408
10315.57 383
10316.52 418
10317.48 442
10318.44 447
10319.40 443
10320.36 442
10321.32 415
10322.28 456
10323.24 445
10324.20 458
10325.16 433
10326.12 415
10327.08 468
10328.04 459
10328.99 457
10329.95 433
10330.91 454
10331.87 424
10332.83 452
10333.79 440
10334.75 426
10335.71 425
10336.67 418
10337.63 411
10338.59 406
10339.55 417
10340.51 417
10341.47 418
10342.43 403
10343.39 399
10344.35 395
10345.31 361
10346.27 389
10347.23 406
10348.20 395
10349.16 405
10350.12 421
10351.08 393
10352.04 409
10353.00 396
10353.96 345
10354.92 325
10355.88 345
10356.84 400
10357.80 411
10358.76 406
10359.72 409
10360.69 462
10361.65 451
10362.61 432
10363.57 394
10364.53 395
10365.49 392
10366.45 377
10367.41 423
10368.38 409
10369.34 361
10370.30 368
10371.26 371
10372.22 378
10373.18 389
10374.14 346
10375.11 397
10376.07 377
10377.03 390
10377.99 378
10378.95 389
10379.92 372
10380.88 412
10381.84 427
10382.80 388
10383.76 371
10384.73 359
10385.69 350
10386.65 384
10387.61 393
10388.57 382
10389.54 384
10390.50 380
10391.46 372
10392.42 359
10393.39 401
10394.35 394
10395.31 369
10396.27 387
10397.24 351
10398.20 379
10399.16 353
10400.13 325
10401.09 364
10402.05 355
10403.02 401
10403.98 412
10404.94 396
10405.90 410
10406.87 371
10407.83 380
10408.79 392
10409.76 315
10410.72 354
10411.68 298
10412.65 370
10413.61 361
10414.57 380
10415.54 361
10416.50 358
10417.47 389
10418.43 361
10419.39 337
10420.36 369
10421.32 373
10422.28 386
10423.25 398
10424.21 342
10425.18 368
10426.14 401
10427.10 397
10428.07 355
10429.03 356
10430.00 374
10430.96 359
10431.93 344
10432.89 317
10433.85 324
10434.82 359
10435.78 348
10436.75 350
10437.71 313
10438.68 338
10439.64 399
10440.61 399
10441.57 374
10442.54 318
10443.50 328
10444.47 324
10445.43 361
10446.40 313
10447.36 302
10448.33 334
10449.29 357
10450.26 317
10451.22 346
10452.19 311
10453.15 355
10454.12 386
10455.08 339
10456.05 310
10457.01 332
10457.98 333
10458.95 331
10459.91 363
10460.88 342
10461.84 324
10462.81 337
10463.77 365
10464.74 303
10465.71 314
10466.67 318
10467.64 310
10468.60 315
10469.57 324
10470.54 334
10471.50 349
10472.47 319
10473.44 327
10474.40 336
10475.37 321
10476.33 331
10477.30 324
10478.27 335
10479.23 366
10480.20 354
10481.17 414
10482.13 365
10483.10 322
10484.07 315
10485.03 319
10486.00 337
10486.97 317
10487.93 379
10488.90 295
10489.87 302
10490.84 307
10491.80 355
10492.77 384
10493.74 338
10494.70 357
10495.67 323
10496.64 311
10497.61 332
10498.57 297
10499.54 305
10500.51 314
10501.48 289
10502.44 304
10503.41 311
10504.38 338
10505.35 349
10506.31 321
10507.28 331
10508.25 368
10509.22 354
10510.19 356
10511.15 334
10512.12 288
10513.09 270
10514.06 333
10515.03 349
10516.00 331
10516.96 332
10517.93 335
10518.90 323
10519.87 359
10520.84 330
10521.81 303
10522.77 330
10523.74 297
10524.71 294
10525.68 331
10526.65 358
10527.62 337
10528.59 341
10529.56 308
10530.52 301
10531.49 308
10532.46 329
10533.43 354
10534.40 317
10535.37 304
10536.34 325
10537.31 339
10538.28 346
10539.25 331
10540.22 346
10541.18 353
10542.15 370
10543.12 397
10544.09 326
10545.06 334
10546.03 313
10547.00 327
10547.97 362
10548.94 314
10549.91 293
10550.88 315
10551.85 312
10552.82 308
10553.79 345
10554.76 347
10555.73 365
10556.70 327
10557.67 342
10558.64 355
10559.61 336
10560.58 310
10561.55 359
10562.52 359
10563.49 325
10564.46 303
10565.43 330
10566.40 359
10567.38 301
10568.35 316
10569.32 317
10570.29 328
10571.26 326
10572.23 357
10573.20 357
10574.17 348
10575.14 365
10576.11 369
10577.08 337
10578.06 311
10579.03 363
10580.00 395
10580.97 378
10581.94 346
10582.91 328
10583.88 355
10584.85 329
10585.83 310
10586.80 329
10587.77 330
10588.74 324
10589.71 340
10590.68 339
10591.66 327
10592.63 379
10593.60 332
10594.57 346
10595.54 368
10596.51 311
10597.49 326
10598.46 365
10599.43 377
10600.40 370
10601.37 365
10602.35 358
10603.32 291
10604.29 345
10605.26 347
10606.24 364
10607.21 393
10608.18 359
10609.15 349
10610.13 372
10611.10 351
10612.07 352
10613.04 381
10614.02 326
10614.99 325
10615.96 410
10616.94 351
10617.91 343
10618.88 361
10619.85 364
10620.83 402
10621.80 347
10622.77 407
10623.75 404
10624.72 363
10625.69 350
10626.67 379
10627.64 369
10628.61 377
10629.59 357
10630.56 381
10631.53 401
10632.51 390
10633.48 390
10634.46 440
10635.43 482
10636.40 512
10637.38 525
10638.35 511
10639.32 508
10640.30 506
10641.27 490
10642.25 511
10643.22 452
10644.19 427
10645.17 448
10646.14 407
10647.12 346
10648.09 339
10649.07 381
10650.04 363
10651.01 343
10651.99 344
10652.96 313
10653.94 376
10654.91 404
10655.89 365
10656.86 379
10657.84 355
10658.81 340
10659.79 393
10660.76 316
10661.74 363
10662.71 360
10663.69 361
10664.66 344
10665.64 339
10666.61 337
10667.59 339
10668.56 296
10669.54 334
10670.51 315
10671.49 294
10672.46 320
10673.44 307
10674.42 344
10675.39 364
10676.37 340
10677.34 345
10678.32 323
10679.29 353
10680.27 385
10681.25 412
10682.22 351
10683.20 356
10684.17 316
10685.15 362
10686.12 341
10687.10 301
10688.08 260
10689.05 265
10690.03 303
10691.01 330
10691.98 335
10692.96 336
10693.94 333
10694.91 319
10695.89 282
10696.86 300
10697.84 351
10698.82 321
10699.79 292
10700.77 277
10701.75 337
10702.72 351
10703.70 321
10704.68 325
10705.66 339
10706.63 330
10707.61 305
10708.59 338
10709.56 287
10710.54 291
10711.52 312
10712.50 300
10713.47 326
10714.45 312
10715.43 326
10716.41 334
10717.38 315
10718.36 313
10719.34 346
10720.32 351
10721.29 372
10722.27 345
10723.25 326
10724.23 358
10725.20 355
10726.18 363
10727.16 358
10728.14 316
10729.12 303
10730.09 315
10731.07 365
10732.05 332
10733.03 299
10734.01 341
10734.99 346
10735.96 344
10736.94 326
10737.92 336
10738.90 293
10739.88 319
10740.86 359
10741.83 357
10742.81 321
10743.79 356
10744.77 370
10745.75 295
10746.73 340
10747.71 298
10748.69 327
10749.67 350
10750.64 356
10751.62 337
10752.60 351
10753.58 336
10754.56 316
10755.54 322
10756.52 375
10757.50 375
10758.48 397
10759.46 372
10760.44 387
10761.42 324
10762.40 301
10763.38 358
10764.35 374
10765.33 341
10766.31 311
10767.29 379
10768.27 383
10769.25 312
10770.23 380
10771.21 367
10772.19 365
10773.17 369
10774.15 410
10775.13 360
10776.11 375
10777.09 339
10778.07 360
10779.05 369
10780.04 414
10781.02 376
10782.00 337
10782.98 400
10783.96 361
10784.94 368
10785.92 364
10786.90 394
10787.88 367
10788.86 387
10789.84 377
10790.82 362
10791.80 360
10792.78 353
10793.77 344
10794.75 362
10795.73 349
10796.71 330
10797.69 335
10798.67 316
10799.65 307
10800.63 370
10801.61 347
10802.60 381
10803.58 354
10804.56 349
10805.54 342
10806.52 362
10807.50 376
10808.49 372
10809.47 360
10810.45 392
10811.43 361
10812.41 359
10813.39 357
10814.38 352
10815.36 387
10816.34 394
10817.32 373
10818.30 334
10819.29 352
10820.27 402
10821.25 385
10822.23 318
10823.22 397
10824.20 380
10825.18 398
10826.16 404
10827.15 361
10828.13 430
10829.11 422
10830.09 435
10831.08 428
10832.06 354
10833.04 386
10834.02 404
10835.01 402
10835.99 406
10836.97 394
10837.96 383
10838.94 437
10839.92 390
10840.90 412
10841.89 380
10842.87 381
10843.85 380
10844.84 387
10845.82 389
10846.80 410
10847.79 421
10848.77 410
10849.76 422
10850.74 404
10851.72 402
10852.71 437
10853.69 398
10854.67 413
10855.66 420
10856.64 404
10857.62 422
10858.61 409
10859.59 393
10860.58 400
10861.56 448
10862.55 436
10863.53 413
10864.51 433
10865.50 421
10866.48 434
10867.47 460
10868.45 417
10869.44 451
10870.42 456
10871.40 460
10872.39 431
10873.37 469
10874.36 440
10875.34 464
10876.33 481
10877.31 457
10878.30 451
10879.28 432
10880.27 478
10881.25 504
10882.24 455
10883.22 463
10884.21 518
10885.19 463
10886.18 474
10887.16 442
10888.15 485
10889.13 506
10890.12 545
10891.10 505
10892.09 537
10893.07 461
10894.06 500
10895.05 497
10896.03 526
10897.02 497
10898.00 485
10898.99 536
10899.97 509
10900.96 536
10901.95 538
10902.93 499
10903.92 571
10904.90 546
10905.89 567
10906.88 567
10907.86 588
10908.85 606
10909.84 585
10910.82 610
10911.81 622
10912.79 582
10913.78 627
10914.77 597
10915.75 601
10916.74 679
10917.73 704
10918.71 707
10919.70 673
10920.69 627
10921.67 588
10922.66 646
10923.65 679
10924.63 606
10925.62 614
10926.61 560
10927.60 633
10928.58 614
10929.57 655
10930.56 629
10931.54 689
10932.53 691
10933.52 651
10934.51 665
10935.49 723
10936.48 679
10937.47 737
10938.46 738
10939.44 732
10940.43 695
10941.42 734
10942.41 821
10943.39 791
10944.38 761
10945.37 774
10946.36 792
10947.35 827
10948.33 769
10949.32 786
10950.31 842
10951.30 901
10952.29 982
10953.28 953
10954.26 1042
10955.25 1072
10956.24 1259
10957.23 1250
10958.22 1280
10959.21 1326
10960.19 1275
10961.18 1245
10962.17 1195
10963.16 1180
10964.15 1050
10965.14 1098
10966.13 961
10967.11 1002
10968.10 942
10969.09 978
10970.08 927
10971.07 883
10972.06 818
10973.05 795
10974.04 841
10975.03 873
10976.02 855
10977.01 857
10978.00 842
10978.98 833
10979.97 859
10980.96 889
10981.95 1030
10982.94 931
10983.93 907
10984.92 930
10985.91 937
10986.90 994
10987.89 983
10988.88 966
10989.87 966
10990.86 1055
10991.85 1059
10992.84 1171
10993.83 1208
10994.82 1317
10995.81 1468
10996.80 1700
10997.79 1828
10998.78 1891
10999.77 1956
11000.76 2020
11001.75 1929
11002.74 1743
11003.73 1634
11004.72 1491
11005.72 1326
11006.71 1137
11007.70 1068
11008.69 922
11009.68 887
11010.67 897
11011.66 810
11012.65 816
11013.64 815
11014.63 832
11015.62 783
11016.61 758
11017.61 788
11018.60 750
11019.59 701
11020.58 682
11021.57 652
11022.56 641
11023.55 658
11024.55 608
11025.54 567
11026.53 623
11027.52 680
11028.51 632
11029.50 565
11030.49 596
11031.49 604
11032.48 670
11033.47 663
11034.46 638
11035.45 645
11036.45 597
11037.44 633
11038.43 622
11039.42 662
11040.41 593
11041.41 590
11042.40 546
11043.39 565
11044.38 551
11045.38 556
11046.37 586
11047.36 575
11048.35 519
11049.35 479
11050.34 581
11051.33 616
11052.32 551
11053.32 514
11054.31 506
11055.30 584
11056.30 593
11057.29 559
11058.28 531
11059.27 526
11060.27 566
11061.26 547
11062.25 517
11063.25 533
11064.24 584
11065.23 614
11066.23 531
11067.22 554
11068.21 530
11069.21 518
11070.20 552
11071.19 538
11072.19 509
11073.18 586
11074.17 608
11075.17 584
11076.16 579
11077.16 511
11078.15 549
11079.14 563
11080.14 553
11081.13 540
11082.13 552
11083.12 564
11084.11 512
11085.11 521
11086.10 534
11087.10 448
11088.09 532
11089.09 548
11090.08 503
11091.07 503
11092.07 520
11093.06 465
11094.06 519
11095.05 490
11096.05 472
11097.04 530
11098.04 520
11099.03 468
11100.03 489
11101.02 455
11102.02 464
11103.01 533
11104.01 532
11105.00 454
11106.00 457
11106.99 494
11107.99 484
11108.98 460
11109.98 437
11110.97 487
11111.97 436
11112.96 475
11113.96 474
11114.95 437
11115.95 491
11116.95 443
11117.94 451
11118.94 506
11119.93 465
11120.93 442
11121.92 450
11122.92 453
11123.92 433
11124.91 461
11125.91 504
11126.90 497
11127.90 463
11128.90 459
11129.89 447
11130.89 472
11131.89 454
11132.88 458
11133.88 422
11134.87 452
11135.87 444
11136.87 458
11137.86 452
11138.86 446
11139.86 411
11140.85 398
11141.85 433
11142.85 422
11143.84 394
11144.84 430
11145.84 435
11146.84 401
11147.83 443
11148.83 452
11149.83 437
11150.82 378
11151.82 400
11152.82 416
11153.82 425
11154.81 418
11155.81 415
11156.81 417
11157.80 406
11158.80 381
11159.80 381
11160.80 419
11161.79 429
11162.79 376
11163.79 395
11164.79 398
11165.79 394
11166.78 426
11167.78 400
11168.78 435
11169.78 416
11170.78 430
11171.77 416
11172.77 449
11173.77 417
11174.77 446
11175.77 419
11176.76 464
11177.76 437
11178.76 484
11179.76 441
11180.76 401
11181.76 406
11182.76 391
11183.75 411
11184.75 409
11185.75 409
11186.75 418
11187.75 440
11188.75 405
11189.75 445
11190.75 493
11191.74 452
11192.74 446
11193.74 453
11194.74 451
11195.74 428
11196.74 443
11197.74 489
11198.74 427
11199.74 439
11200.74 413
11201.74 414
11202.74 407
11203.74 436
11204.74 432
11205.73 359
11206.73 354
11207.73 432
11208.73 454
11209.73 414
11210.73 386
11211.73 364
11212.73 392
11213.73 405
11214.73 336
11215.73 359
11216.73 328
11217.73 368
11218.73 388
11219.73 387
11220.73 369
11221.73 361
11222.73 359
11223.74 338
11224.74 380
11225.74 379
11226.74 375
11227.74 340
11228.74 381
11229.74 422
11230.74 364
11231.74 329
11232.74 296
11233.74 339
11234.74 370
11235.74 382
11236.74 407
11237.75 366
11238.75 387
11239.75 395
11240.75 396
11241.75 389
11242.75 356
11243.75 363
11244.75 390
11245.76 362
11246.76 366
11247.76 340
11248.76 300
11249.76 334
11250.76 338
11251.76 383
11252.77 377
11253.77 325
11254.77 366
11255.77 336
11256.77 368
11257.78 391
11258.78 362
11259.78 331
11260.78 370
11261.78 372
11262.79 342
11263.79 401
11264.79 405
11265.79 385
11266.79 341
11267.80 392
11268.80 419
11269.80 347
11270.80 390
11271.81 386
11272.81 408
11273.81 339
11274.81 389
11275.82 397
11276.82 416
11277.82 398
11278.83 403
11279.83 392
11280.83 369
11281.83 443
11282.84 392
11283.84 344
11284.84 376
11285.85 369
11286.85 356
11287.85 366
11288.86 354
11289.86 317
11290.86 364
11291.87 369
11292.87 340
11293.87 373
11294.88 364
11295.88 371
11296.89 372
11297.89 320
11298.89 328
11299.90 354
11300.90 404
11301.90 395
11302.91 376
11303.91 371
11304.92 377
11305.92 367
11306.92 409
11307.93 427
11308.93 407
11309.94 465
11310.94 491
11311.95 486
11312.95 549
11313.95 500
11314.96 509
11315.96 493
11316.97 440
11317.97 456
11318.98 431
11319.98 367
11320.99 378
11321.99 367
11323.00 412
11324.00 348
11325.01 350
11326.01 305
11327.02 335
11328.02 374
11329.03 354
11330.03 329
11331.04 303
11332.04 328
11333.05 333
11334.05 324
11335.06 338
11336.06 347
11337.07 291
11338.07 310
11339.08 308
11340.09 295
11341.09 305
11342.10 342
11343.10 322
11344.11 289
11345.11 295
11346.12 350
11347.13 332
11348.13 325
11349.14 320
11350.14 362
11351.15 360
11352.16 335
11353.16 376
11354.17 334
11355.17 342
11356.18 332
11357.19 355
11358.19 328
11359.20 351
11360.21 378
11361.21 336
11362.22 333
11363.23 328
11364.23 327
11365.24 324
11366.25 336
11367.25 303
11368.26 308
11369.27 270
11370.27 279
11371.28 298
11372.29 350
11373.29 346
11374.30 300
11375.31 290
11376.32 302
11377.32 327
11378.33 297
11379.34 297
11380.35 280
11381.35 305
11382.36 292
11383.37 317
11384.38 317
11385.38 320
11386.39 322
11387.40 299
11388.41 322
11389.41 317
11390.42 332
11391.43 362
11392.44 339
11393.45 281
11394.45 317
11395.46 303
11396.47 313
11397.48 290
11398.49 334
11399.49 307
11400.50 318
11401.51 319
11402.52 319
11403.53 314
11404.54 313
11405.54 313
11406.55 371
11407.56 319
11408.57 309
11409.58 348
11410.59 307
11411.60 291
11412.61 278
11413.61 323
11414.62 334
11415.63 321
11416.64 329
11417.65 277
11418.66 341
11419.67 352
11420.68 328
11421.69 302
11422.70 362
11423.71 323
11424.71 305
11425.72 309
11426.73 329
11427.74 347
11428.75 287
11429.76 318
11430.77 306
11431.78 320
11432.79 320
11433.80 338
11434.81 304
11435.82 289
11436.83 306
11437.84 322
11438.85 333
11439.86 343
11440.87 324
11441.88 313
11442.89 311
11443.90 280
11444.91 332
11445.92 320
11446.93 312
11447.94 282
11448.95 321
11449.96 271
11450.97 303
11451.98 332
11452.99 319
11454.01 320
11455.02 332
11456.03 320
11457.04 307
11458.05 287
11459.06 326
11460.07 313
11461.08 282
11462.09 319
11463.10 279
11464.11 270
11465.13 297
11466.14 340
11467.15 339
11468.16 304
11469.17 296
11470.18 343
11471.19 347
11472.20 335
11473.22 308
11474.23 310
11475.24 307
11476.25 315
11477.26 323
11478.27 340
11479.29 343
11480.30 296
11481.31 348
11482.32 316
11483.33 314
11484.35 292
11485.36 308
11486.37 326
11487.38 315
11488.39 341
11489.41 297
11490.42 282
11491.43 283
11492.44 290
11493.46 324
11494.47 335
11495.48 301
11496.49 286
11497.51 309
11498.52 305
11499.53 324
11500.54 296
11501.56 304
11502.57 309
11503.58 282
11504.59 302
11505.61 292
11506.62 328
11507.63 309
11508.65 326
11509.66 306
11510.67 291
11511.69 274
11512.70 288
11513.71 303
11514.73 299
11515.74 312
11516.75 281
11517.77 306
11518.78 298
11519.79 330
11520.81 264
11521.82 291
11522.83 286
11523.85 285
11524.86 280
11525.88 289
11526.89 285
11527.90 294
11528.92 280
11529.93 282
11530.95 306
11531.96 320
11532.97 292
11533.99 268
11535.00 268
11536.02 265
11537.03 289
11538.05 309
11539.06 272
11540.07 275
11541.09 318
11542.10 286
11543.12 274
11544.13 317
11545.15 297
11546.16 271
11547.18 328
11548.19 317
11549.21 319
11550.22 296
11551.24 316
11552.25 315
11553.27 277
11554.28 294
11555.30 308
11556.31 351
11557.33 323
11558.34 308
11559.36 337
11560.37 289
11561.39 302
11562.40 291
11563.42 298
11564.43 300
11565.45 307
11566.47 307
11567.48 296
11568.50 295
11569.51 325
11570.53 340
11571.54 350
11572.56 315
11573.58 298
11574.59 356
11575.61 318
11576.62 340
11577.64 300
11578.66 304
11579.67 308
11580.69 329
11581.70 367
11582.72 360
11583.74 335
11584.75 327
11585.77 370
11586.79 352
11587.80 350
11588.82 352
11589.84 367
11590.85 387
11591.87 386
11592.89 323
11593.90 365
11594.92 387
11595.94 410
11596.95 374
11597.97 397
11598.99 411
11600.01 494
11601.02 530
11602.04 498
11603.06 518
11604.07 566
11605.09 555
11606.11 516
11607.13 490
11608.14 431
11609.16 444
11610.18 435
11611.20 408
11612.21 310
11613.23 353
11614.25 335
11615.27 353
11616.29 334
11617.30 337
11618.32 357
11619.34 362
11620.36 324
11621.38 274
11622.39 281
11623.41 302
11624.43 317
11625.45 299
11626.47 292
11627.48 301
11628.50 301
11629.52 332
11630.54 316
11631.56 312
11632.58 305
11633.59 299
11634.61 334
11635.63 272
11636.65 274
11637.67 287
11638.69 314
11639.71 330
11640.73 285
11641.75 271
11642.76 293
11643.78 332
11644.80 269
11645.82 272
11646.84 264
11647.86 302
11648.88 292
11649.90 320
11650.92 321
11651.94 283
11652.96 305
11653.98 306
11655.00 315
11656.01 303
11657.03 280
11658.05 255
11659.07 278
11660.09 265
11661.11 292
11662.13 305
11663.15 321
11664.17 298
11665.19 276
11666.21 299
11667.23 285
11668.25 334
11669.27 308
11670.29 298
11671.31 296
11672.33 287
11673.35 299
11674.37 294
11675.39 305
11676.42 281
11677.44 300
11678.46 317
11679.48 331
11680.50 299
11681.52 319
11682.54 314
11683.56 303
11684.58 260
11685.60 258
11686.62 328
11687.64 300
11688.66 333
11689.69 313
11690.71 285
11691.73 273
11692.75 302
11693.77 293
11694.79 316
11695.81 306
11696.83 342
11697.85 306
11698.88 250
11699.90 296
11700.92 278
11701.94 300
11702.96 282
11703.98 304
11705.01 280
11706.03 285
11707.05 298
11708.07 271
11709.09 280
11710.12 292
11711.14 319
11712.16 273
11713.18 305
11714.20 293
11715.23 276
11716.25 289
11717.27 309
11718.29 279
11719.31 297
11720.34 267
11721.36 257
11722.38 299
11723.40 321
11724.43 345
11725.45 330
11726.47 313
11727.49 329
11728.52 292
11729.54 313
11730.56 311
11731.59 278
11732.61 303
11733.63 342
11734.65 402
11735.68 285
11736.70 252
11737.72 234
11738.75 299
11739.77 323
11740.79 305
11741.82 326
11742.84 302
11743.86 295
11744.89 270
11745.91 318
11746.93 330
11747.96 325
11748.98 304
11750.01 275
11751.03 279
11752.05 299
11753.08 320
11754.10 298
11755.12 282
11756.15 290
11757.17 287
11758.20 315
11759.22 285
11760.24 325
11761.27 328
11762.29 304
11763.32 336
11764.34 308
11765.37 324
11766.39 337
11767.41 311
11768.44 293
11769.46 322
11770.49 346
11771.51 339
11772.54 299
11773.56 309
11774.59 338
11775.61 325
11776.64 324
11777.66 331
11778.69 319
11779.71 335
11780.74 340
11781.76 309
11782.79 372
11783.81 370
11784.84 323
11785.86 302
11786.89 287
11787.91 309
11788.94 376
11789.96 351
11790.99 347
11792.01 348
11793.04 382
11794.07 369
11795.09 355
11796.12 352
11797.14 331
11798.17 324
11799.19 353
11800.22 318
11801.25 332
11802.27 335
11803.30 306
11804.32 340
11805.35 372
11806.38 346
11807.40 337
11808.43 374
11809.45 352
11810.48 367
11811.51 346
11812.53 348
11813.56 307
11814.59 366
11815.61 334
11816.64 328
11817.67 346
11818.69 346
11819.72 358
11820.75 370
11821.77 365
11822.80 378
11823.83 393
11824.85 389
11825.88 375
11826.91 432
11827.94 390
11828.96 351
11829.99 350
11831.02 367
11832.04 400
11833.07 397
11834.10 360
11835.13 375
11836.15 371
11837.18 364
11838.21 350
11839.24 390
11840.26 396
11841.29 410
11842.32 400
11843.35 396
11844.37 387
11845.40 432
11846.43 410
11847.46 395
11848.49 409
11849.51 398
11850.54 383
11851.57 432
11852.60 385
11853.63 384
11854.65 447
11855.68 396
11856.71 409
11857.74 461
11858.77 449
11859.80 412
11860.83 411
11861.85 405
11862.88 420
11863.91 443
11864.94 477
11865.97 472
11867.00 449
11868.03 452
11869.05 429
11870.08 438
11871.11 453
11872.14 467
11873.17 474
11874.20 433
11875.23 470
11876.26 499
11877.29 546
11878.32 497
11879.35 578
11880.38 511
11881.40 530
11882.43 557
11883.46 555
11884.49 620
11885.52 560
11886.55 566
11887.58 562
11888.61 569
11889.64 551
11890.67 596
11891.70 624
11892.73 648
11893.76 622
11894.79 604
11895.82 646
11896.85 676
11897.88 727
11898.91 728
11899.94 778
11900.97 800
11902.00 767
11903.03 729
11904.06 773
11905.09 785
11906.12 780
11907.15 706
11908.18 709
11909.22 709
11910.25 687
11911.28 663
11912.31 657
11913.34 654
11914.37 643
11915.40 651
11916.43 704
11917.46 735
11918.49 800
11919.52 659
11920.55 647
11921.59 698
11922.62 687
11923.65 716
11924.68 763
11925.71 810
11926.74 907
11927.77 925
11928.81 1038
11929.84 1124
11930.87 1123
11931.90 1108
11932.93 1093
11933.96 1058
11935.00 1012
11936.03 958
11937.06 881
11938.09 859
11939.12 805
11940.15 732
11941.19 668
11942.22 667
11943.25 611
11944.28 554
11945.31 566
11946.35 502
11947.38 506
11948.41 561
11949.44 562
11950.48 507
11951.51 510
11952.54 477
11953.57 491
11954.61 539
11955.64 513
11956.67 521
11957.70 502
11958.74 498
11959.77 522
11960.80 487
11961.84 525
11962.87 527
11963.90 523
11964.93 491
11965.97 490
11967.00 464
11968.03 456
11969.07 538
11970.10 476
11971.13 472
11972.17 448
11973.20 501
11974.23 520
11975.27 464
11976.30 501
11977.33 466
11978.37 492
11979.40 477
11980.44 431
11981.47 474
11982.50 496
11983.54 518
11984.57 473
11985.60 432
11986.64 548
11987.67 500
11988.71 467
11989.74 467
11990.77 533
11991.81 542
11992.84 522
11993.88 522
11994.91 472
11995.95 475
11996.98 475
11998.02 532
11999.05 482
12000.08 482
12001.12 512
12002.15 521
12003.19 521
12004.22 510
12005.26 543
12006.29 524
12007.33 519
12008.36 550
12009.40 506
12010.43 496
12011.47 573
12012.50 534
12013.54 528
12014.57 570
12015.61 559
12016.64 555
12017.68 597
12018.71 571
12019.75 542
12020.78 521
12021.82 585
12022.86 591
12023.89 549
12024.93 558
12025.96 557
12027.00 573
12028.03 561
12029.07 557
12030.11 547
12031.14 560
12032.18 570
12033.21 520
12034.25 507
12035.29 509
12036.32 547
12037.36 535
12038.39 516
12039.43 546
12040.47 573
12041.50 572
12042.54 542
12043.58 523
12044.61 566
12045.65 568
12046.69 546
12047.72 551
12048.76 573
12049.80 537
12050.83 577
12051.87 595
12052.91 551
12053.94 546
12054.98 587
12056.02 585
12057.05 620
12058.09 602
12059.13 615
12060.16 650
12061.20 669
12062.24 642
12063.28 628
12064.31 578
12065.35 658
12066.39 600
12067.43 545
12068.46 623
12069.50 657
12070.54 668
12071.58 576
12072.61 601
12073.65 621
12074.69 623
12075.73 643
12076.76 615
12077.80 641
12078.84 643
12079.88 655
12080.92 730
12081.95 679
12082.99 636
12084.03 688
12085.07 638
12086.11 655
12087.15 691
12088.18 683
12089.22 707
12090.26 727
12091.30 657
12092.34 731
12093.38 691
12094.42 729
12095.45 766
12096.49 817
12097.53 917
12098.57 998
12099.61 966
12100.65 1001
12101.69 1046
12102.73 1151
12103.76 1134
12104.80 1111
12105.84 1075
12106.88 996
12107.92 953
12108.96 933
12110.00 846
12111.04 784
12112.08 757
12113.12 669
12114.16 653
12115.20 621
12116.24 617
12117.28 515
12118.32 488
12119.36 498
12120.40 481
12121.44 530
12122.47 500
12123.51 468
12124.55 462
12125.59 485
12126.63 457
12127.67 491
12128.71 458
12129.76 481
12130.80 462
12131.84 443
12132.88 461
12133.92 446
12134.96 457
12136.00 401
12137.04 408
12138.08 465
12139.12 441
12140.16 468
12141.20 417
12142.24 471
12143.28 435
12144.32 393
12145.36 493
12146.40 448
12147.44 432
12148.49 428
12149.53 421
12150.57 457
12151.61 432
12152.65 412
12153.69 395
12154.73 414
12155.77 465
12156.81 422
12157.86 449
12158.90 455
12159.94 447
12160.98 416
12162.02 389
12163.06 420
12164.10 367
12165.15 394
12166.19 399
12167.23 389
12168.27 425
12169.31 454
12170.36 444
12171.40 441
12172.44 448
12173.48 437
12174.52 411
12175.57 412
12176.61 421
12177.65 404
12178.69 364
12179.73 402
12180.78 407
12181.82 444
12182.86 410
12183.90 403
12184.95 433
12185.99 379
12187.03 396
12188.07 429
12189.12 388
12190.16 415
12191.20 413
12192.25 436
12193.29 455
12194.33 409
12195.37 397
12196.42 438
12197.46 439
12198.50 397
12199.55 394
12200.59 464
12201.63 481
12202.68 431
12203.72 434
12204.76 470
12205.81 455
12206.85 386
12207.89 382
12208.94 401
12209.98 383
12211.02 410
12212.07 373
12213.11 429
12214.16 404
12215.20 431
12216.24 403
12217.29 382
12218.33 402
12219.37 430
12220.42 463
12221.46 418
12222.51 417
12223.55 406
12224.60 413
12225.64 391
12226.68 385
12227.73 419
12228.77 418
12229.82 383
12230.86 363
12231.91 381
12232.95 375
12234.00 355
12235.04 395
12236.08 374
12237.13 379
12238.17 402
12239.22 383
12240.26 427
12241.31 426
12242.35 405
12243.40 441
12244.44 369
12245.49 378
12246.53 396
12247.58 363
12248.62 424
12249.67 360
12250.72 314
12251.76 377
12252.81 351
12253.85 364
12254.90 356
12255.94 355
12256.99 362
12258.03 397
12259.08 355
12260.13 341
12261.17 353
12262.22 389
12263.26 412
12264.31 371
12265.35 339
12266.40 354
12267.45 372
12268.49 342
12269.54 379
12270.59 418
12271.63 379
12272.68 355
12273.72 348
12274.77 320
12275.82 349
12276.86 387
12277.91 352
12278.96 366
12280.00 356
12281.05 382
12282.10 416
12283.14 369
12284.19 343
12285.24 348
12286.28 381
12287.33 361
12288.38 364
12289.42 327
12290.47 352
12291.52 395
12292.57 364
12293.61 364
12294.66 331
12295.71 308
12296.75 295
12297.80 313
12298.85 312
12299.90 337
12300.94 295
12301.99 333
12303.04 363
12304.09 332
12305.13 305
12306.18 334
12307.23 311
12308.28 346
12309.33 314
12310.37 310
12311.42 290
12312.47 345
12313.52 347
12314.57 285
12315.61 329
12316.66 306
12317.71 354
12318.76 315
12319.81 326
12320.85 359
12321.90 326
12322.95 304
12324.00 332
12325.05 303
12326.10 311
12327.15 316
12328.19 290
12329.24 293
12330.29 298
12331.34 360
12332.39 353
12333.44 294
12334.49 278
12335.54 321
12336.59 325
12337.63 338
12338.68 309
12339.73 320
12340.78 319
12341.83 314
12342.88 331
12343.93 298
12344.98 299
12346.03 322
12347.08 303
12348.13 324
12349.18 311
12350.23 305
12351.28 307
12352.33 316
12353.38 284
12354.43 330
12355.48 298
12356.52 313
12357.57 343
12358.62 317
12359.67 322
12360.72 333
12361.77 346
12362.82 325
12363.88 317
12364.93 302
12365.98 314
12367.03 366
12368.08 340
12369.13 319
12370.18 319
12371.23 318
12372.28 353
12373.33 313
12374.38 340
12375.43 386
12376.48 353
12377.53 317
12378.58 328
12379.63 338
12380.68 329
12381.73 323
12382.79 369
12383.84 342
12384.89 337
12385.94 344
12386.99 342
12388.04 351
12389.09 338
12390.14 326
12391.20 352
12392.25 322
12393.30 348
12394.35 333
12395.40 357
12396.45 359
12397.50 335
12398.56 297
12399.61 300
12400.66 346
12401.71 353
12402.76 334
12403.81 343
12404.87 340
12405.92 377
12406.97 335
12408.02 349
12409.07 390
12410.13 323
12411.18 364
12412.23 351
12413.28 354
12414.34 356
12415.39 363
12416.44 335
12417.49 353
12418.55 382
12419.60 383
12420.65 339
12421.70 358
12422.76 364
12423.81 327
12424.86 361
12425.91 343
12426.97 384
12428.02 355
12429.07 307
12430.13 336
12431.18 348
12432.23 351
12433.29 343
12434.34 378
12435.39 356
12436.44 376
12437.50 346
12438.55 357
12439.61 351
12440.66 357
12441.71 367
12442.77 319
12443.82 328
12444.87 372
12445.93 341
12446.98 370
12448.03 355
12449.09 335
12450.14 395
12451.20 354
12452.25 353
12453.30 356
12454.36 359
12455.41 357
12456.47 341
12457.52 411
12458.57 394
12459.63 381
12460.68 375
12461.74 364
12462.79 349
12463.85 362
12464.90 417
12465.95 408
12467.01 417
12468.06 441
12469.12 454
12470.17 459
12471.23 494
12472.28 537
12473.34 679
12474.39 647
12475.45 650
12476.50 626
12477.56 735
12478.61 700
12479.67 701
12480.72 615
12481.78 603
12482.83 586
12483.89 539
12484.94 506
12486.00 451
12487.05 445
12488.11 377
12489.17 352
12490.22 388
12491.28 416
12492.33 391
12493.39 407
12494.44 384
12495.50 342
12496.55 387
12497.61 370
12498.67 362
12499.72 399
12500.78 341
12501.83 366
12502.89 374
12503.95 346
12505.00 324
12506.06 324
12507.12 340
12508.17 302
12509.23 348
12510.28 307
12511.34 342
12512.40 345
12513.45 341
12514.51 386
12515.57 373
12516.62 326
12517.68 319
12518.74 321
12519.79 359
12520.85 367
12521.91 333
12522.96 332
12524.02 286
12525.08 295
12526.14 359
12527.19 317
12528.25 299
12529.31 330
12530.36 351
12531.42 326
12532.48 306
12533.54 326
12534.59 339
12535.65 360
12536.71 332
12537.77 360
12538.82 364
12539.88 347
12540.94 343
12542.00 322
12543.05 350
12544.11 380
12545.17 350
12546.23 389
12547.29 372
12548.34 387
12549.40 373
12550.46 425
12551.52 376
12552.58 354
12553.64 428
12554.69 435
12555.75 482
12556.81 451
12557.87 414
12558.93 413
12559.99 413
12561.04 391
12562.10 409
12563.16 384
12564.22 359
12565.28 396
12566.34 348
12567.40 355
12568.45 362
12569.51 344
12570.57 337
12571.63 365
12572.69 346
12573.75 342
12574.81 333
12575.87 325
12576.93 341
12577.99 365
12579.05 348
12580.11 319
12581.16 344
12582.22 332
12583.28 332
12584.34 315
12585.40 329
12586.46 325
12587.52 329
12588.58 329
12589.64 318
12590.70 324
12591.76 325
12592.82 336
12593.88 306
12594.94 293
12596.00 326
12597.06 378
12598.12 395
12599.18 305
12600.24 311
12601.30 334
12602.36 342
12603.42 319
12604.48 364
12605.54 349
12606.60 357
12607.66 318
12608.72 350
12609.79 310
12610.85 309
12611.91 340
12612.97 370
12614.03 345
12615.09 388
12616.15 377
12617.21 335
12618.27 354
12619.33 400
12620.39 353
12621.45 413
12622.52 381
12623.58 369
12624.64 342
12625.70 364
12626.76 368
12627.82 403
12628.88 328
12629.95 326
12631.01 286
12632.07 349
12633.13 336
12634.19 336
12635.25 342
12636.31 344
12637.38 339
12638.44 297
12639.50 323
12640.56 305
12641.62 334
12642.69 336
12643.75 289
12644.81 330
12645.87 299
12646.93 326
12648.00 317
12649.06 303
12650.12 315
12651.18 328
12652.25 328
12653.31 288
12654.37 300
12655.43 293
12656.50 309
12657.56 323
12658.62 324
12659.68 299
12660.75 344
12661.81 343
12662.87 317
12663.94 273
12665.00 283
12666.06 305
12667.12 303
12668.19 299
12669.25 294
12670.31 286
12671.38 267
12672.44 315
12673.50 293
12674.57 274
12675.63 268
12676.69 302
12677.76 317
12678.82 294
12679.88 344
12680.95 333
12682.01 332
12683.07 326
12684.14 317
12685.20 326
12686.27 315
12687.33 299
12688.39 276
12689.46 271
12690.52 294
12691.59 295
12692.65 320
12693.71 316
12694.78 358
12695.84 345
12696.91 327
12697.97 354
12699.04 349
12700.10 307
12701.16 302
12702.23 296
12703.29 377
12704.36 367
12705.42 332
12706.49 332
12707.55 319
12708.62 307
12709.68 334
12710.75 329
12711.81 382
12712.88 356
12713.94 341
12715.01 364
12716.07 348
12717.14 338
12718.20 315
12719.27 348
12720.33 335
12721.40 336
12722.46 302
12723.53 282
12724.59 319
12725.66 306
12726.72 343
12727.79 327
12728.86 361
12729.92 316
12730.99 336
12732.05 367
12733.12 366
12734.18 353
12735.25 290
12736.32 301
12737.38 347
12738.45 340
12739.51 352
12740.58 315
12741.65 284
12742.71 295
12743.78 289
12744.85 286
12745.91 300
12746.98 291
12748.04 292
12749.11 334
12750.18 306
12751.24 313
12752.31 291
12753.38 283
12754.44 293
12755.51 294
12756.58 272
12757.64 269
12758.71 315
12759.78 270
12760.85 253
12761.91 275
12762.98 291
12764.05 279
12765.11 254
12766.18 293
12767.25 286
12768.32 269
12769.38 269
12770.45 308
12771.52 247
12772.58 279
12773.65 281
12774.72 274
12775.79 268
12776.86 286
12777.92 267
12778.99 277
12780.06 294
12781.13 279
12782.19 307
12783.26 278
12784.33 251
12785.40 291
12786.47 288
12787.53 279
12788.60 239
12789.67 276
12790.74 279
12791.81 276
12792.87 246
12793.94 295
12795.01 287
12796.08 290
12797.15 293
12798.22 308
12799.29 298
12800.35 266
12801.42 297
12802.49 284
12803.56 243
12804.63 270
12805.70 254
12806.77 301
12807.84 295
12808.90 310
12809.97 287
12811.04 284
12812.11 271
12813.18 304
12814.25 305
12815.32 297
12816.39 305
12817.46 296
12818.53 286
12819.60 316
12820.67 319
12821.74 307
12822.81 284
12823.88 281
12824.94 283
12826.01 270
12827.08 293
12828.15 291
12829.22 277
12830.29 283
12831.36 310
12832.43 279
12833.50 266
12834.57 271
12835.64 245
12836.71 269
12837.78 293
12838.85 272
12839.92 307
12840.99 272
12842.07 263
12843.14 276
12844.21 278
12845.28 275
12846.35 285
12847.42 281
12848.49 265
12849.56 283
12850.63 266
12851.70 242
12852.77 266
12853.84 279
12854.91 295
12855.98 277
12857.06 267
12858.13 271
12859.20 271
12860.27 273
12861.34 257
12862.41 225
12863.48 264
12864.55 271
12865.62 264
12866.70 225
12867.77 228
12868.84 253
12869.91 231
12870.98 252
12872.05 265
12873.13 258
12874.20 250
12875.27 248
12876.34 274
12877.41 254
12878.48 264
12879.56 262
12880.63 243
12881.70 258
12882.77 259
12883.84 259
12884.92 289
12885.99 246
12887.06 286
12888.13 279
12889.21 275
12890.28 272
12891.35 269
12892.42 286
12893.50 279
12894.57 247
12895.64 256
12896.71 260
12897.79 249
12898.86 236
12899.93 218
12901.00 226
12902.08 289
12903.15 271
12904.22 283
12905.30 261
12906.37 267
12907.44 236
12908.52 237
12909.59 262
12910.66 308
12911.73 262
12912.81 248
12913.88 268
12914.96 276
12916.03 303
12917.10 265
12918.18 255
12919.25 268
12920.32 258
12921.40 242
12922.47 228
12923.54 223
12924.62 240
12925.69 231
12926.77 260
12927.84 271
12928.91 231
12929.99 223
12931.06 244
12932.14 238
12933.21 278
12934.28 261
12935.36 275
12936.43 284
12937.51 271
12938.58 265
12939.66 251
12940.73 248
12941.80 255
12942.88 264
12943.95 259
12945.03 252
12946.10 262
12947.18 291
12948.25 269
12949.33 239
12950.40 220
12951.48 217
12952.55 263
12953.63 270
12954.70 234
12955.78 215
12956.85 257
12957.93 250
12959.00 236
12960.08 266
12961.15 278
12962.23 238
12963.30 229
12964.38 241
12965.46 228
12966.53 230
12967.61 235
12968.68 274
12969.76 289
12970.83 275
12971.91 251
12972.99 278
12974.06 275
12975.14 274
12976.21 247
12977.29 239
12978.37 255
12979.44 241
12980.52 207
12981.59 234
12982.67 283
12983.75 248
12984.82 258
12985.90 244
12986.98 251
12988.05 239
12989.13 243
12990.20 249
12991.28 278
12992.36 270
12993.43 282
12994.51 245
12995.59 226
12996.67 233
12997.74 240
12998.82 258
12999.90 273
13000.97 237
13002.05 240
13003.13 291
13004.20 260
13005.28 252
13006.36 269
13007.44 290
13008.51 265
13009.59 258
13010.67 250
13011.75 219
13012.82 215
13013.90 254
13014.98 256
13016.06 218
13017.13 280
13018.21 251
13019.29 264
13020.37 237
13021.44 261
13022.52 276
13023.60 270
13024.68 286
13025.76 271
13026.83 269
13027.91 274
13028.99 253
13030.07 268
13031.15 254
13032.23 252
13033.30 244
13034.38 240
13035.46 254
13036.54 256
13037.62 266
13038.70 260
13039.77 270
13040.85 289
13041.93 259
13043.01 263
13044.09 265
13045.17 282
13046.25 267
13047.33 257
13048.40 244
13049.48 255
13050.56 246
13051.64 286
13052.72 244
13053.80 253
13054.88 275
13055.96 291
13057.04 284
13058.12 295
13059.20 242
13060.28 259
13061.36 296
13062.44 272
13063.51 262
13064.59 256
13065.67 264
13066.75 295
13067.83 260
13068.91 258
13069.99 290
13071.07 307
13072.15 284
13073.23 297
13074.31 310
13075.39 266
13076.47 252
13077.55 276
13078.63 264
13079.71 281
13080.79 285
13081.87 289
13082.96 288
13084.04 261
13085.12 250
13086.20 256
13087.28 271
13088.36 281
13089.44 295
13090.52 263
13091.60 234
13092.68 274
13093.76 253
13094.84 270
13095.92 252
13097.00 271
13098.09 286
13099.17 256
13100.25 287
13101.33 302
13102.41 261
13103.49 276
13104.57 261
13105.65 245
13106.74 276
13107.82 298
13108.90 283
13109.98 263
13111.06 251
13112.14 259
13113.22 313
13114.31 276
13115.39 260
13116.47 231
13117.55 236
13118.63 258
13119.72 289
13120.80 249
13121.88 247
13122.96 239
13124.04 270
13125.13 312
13126.21 289
13127.29 262
13128.37 262
13129.45 264
13130.54 251
13131.62 273
13132.70 238
13133.78 309
13134.87 293
13135.95 247
13137.03 249
13138.11 282
13139.20 292
13140.28 261
13141.36 289
13142.45 270
13143.53 266
13144.61 256
13145.69 225
13146.78 255
13147.86 284
13148.94 306
13150.03 290
13151.11 263
13152.19 272
13153.28 298
13154.36 293
13155.44 291
13156.53 290
13157.61 291
13158.69 270
13159.78 273
13160.86 274
13161.94 298
13163.03 310
13164.11 290
13165.20 269
13166.28 327
13167.36 303
13168.45 269
13169.53 273
13170.62 265
13171.70 287
13172.78 274
13173.87 337
13174.95 309
13176.04 312
13177.12 314
13178.21 304
13179.29 348
13180.37 321
13181.46 298
13182.54 302
13183.63 303
13184.71 291
13185.80 322
13186.88 285
13187.97 285
13189.05 318
13190.14 314
13191.22 312
13192.31 277
13193.39 322
13194.48 325
13195.56 310
13196.65 304
13197.73 298
13198.82 324
13199.90 323
13200.99 331
13202.07 327
13203.16 297
13204.24 284
13205.33 310
13206.41 324
13207.50 314
13208.58 312
13209.67 312
13210.76 330
13211.84 324
13212.93 315
13214.01 342
13215.10 309
13216.19 318
13217.27 350
13218.36 306
13219.44 284
13220.53 297
13221.62 283
13222.70 329
13223.79 340
13224.87 298
13225.96 316
13227.05 316
13228.13 323
13229.22 285
13230.31 330
13231.39 288
13232.48 280
13233.57 335
13234.65 328
13235.74 259
13236.83 279
13237.91 350
13239.00 353
13240.09 359
13241.17 333
13242.26 327
13243.35 289
13244.43 297
13245.52 302
13246.61 318
13247.70 337
13248.78 360
13249.87 345
13250.96 352
13252.05 329
13253.13 345
13254.22 349
13255.31 361
13256.39 356
13257.48 347
13258.57 326
13259.66 299
13260.75 349
13261.83 335
13262.92 310
13264.01 380
13265.10 385
13266.19 414
13267.27 388
13268.36 375
13269.45 378
13270.54 379
13271.63 363
13272.71 354
13273.80 339
13274.89 354
13275.98 396
13277.07 390
13278.16 378
13279.24 374
13280.33 426
13281.42 390
13282.51 387
13283.60 446
13284.69 434
13285.78 395
13286.86 430
13287.95 396
13289.04 399
13290.13 416
13291.22 444
13292.31 454
13293.40 446
13294.49 439
13295.58 407
13296.67 410
13297.76 485
13298.84 474
13299.93 471
13301.02 490
13302.11 489
13303.20 524
13304.29 491
13305.38 494
13306.47 501
13307.56 501
13308.65 483
13309.74 523
13310.83 553
13311.92 520
13313.01 494
13314.10 498
13315.19 494
13316.28 503
13317.37 483
13318.46 509
13319.55 498
13320.64 508
13321.73 496
13322.82 492
13323.91 497
13325.00 502
13326.09 491
13327.18 462
13328.27 479
13329.36 507
13330.45 489
13331.54 525
13332.64 516
13333.73 506
13334.82 539
13335.91 520
13337.00 558
13338.09 541
13339.18 539
13340.27 537
13341.36 540
13342.45 536
13343.54 527
13344.64 540
13345.73 523
13346.82 576
13347.91 536
13349.00 517
13350.09 545
13351.18 568
13352.28 537
13353.37 547
13354.46 593
13355.55 579
13356.64 567
13357.73 591
13358.83 581
13359.92 602
13361.01 591
13362.10 668
13363.19 621
13364.29 756
13365.38 757
13366.47 673
13367.56 736
13368.65 685
13369.75 697
13370.84 669
13371.93 698
13373.02 683
13374.12 603
13375.21 636
13376.30 631
13377.39 603
13378.49 531
13379.58 536
13380.67 503
13381.76 522
13382.86 528
13383.95 534
13385.04 483
13386.13 470
13387.23 464
13388.32 487
13389.41 478
13390.51 483
13391.60 491
13392.69 439
13393.79 492
13394.88 486
13395.97 475
13397.07 496
13398.16 489
13399.25 498
13400.35 476
13401.44 501
13402.53 496
13403.63 445
13404.72 416
13405.81 424
13406.91 435
13408.00 446
13409.10 468
13410.19 438
13411.28 467
13412.38 455
13413.47 463
13414.57 457
13415.66 471
13416.75 444
13417.85 452
13418.94 465
13420.04 437
13421.13 425
13422.22 449
13423.32 459
13424.41 437
13425.51 443
13426.60 421
13427.70 424
13428.79 454
13429.89 446
13430.98 442
13432.08 504
13433.17 493
13434.27 446
13435.36 467
13436.46 483
13437.55 483
13438.65 481
13439.74 481
13440.84 484
13441.93 512
13443.03 516
13444.12 487
13445.22 484
13446.31 484
13447.41 476
13448.50 515
13449.60 518
13450.69 482
13451.79 500
13452.89 501
13453.98 482
13455.08 533
13456.17 549
13457.27 558
13458.36 576
13459.46 553
13460.56 581
13461.65 552
13462.75 540
13463.84 570
13464.94 587
13466.04 609
13467.13 552
13468.23 605
13469.32 607
13470.42 573
13471.52 544
13472.61 592
13473.71 640
13474.81 545
13475.90 528
13477.00 574
13478.10 584
13479.19 571
13480.29 553
13481.39 560
13482.48 600
13483.58 620
13484.68 573
13485.77 556
13486.87 534
13487.97 590
13489.07 608
13490.16 648
13491.26 664
13492.36 649
13493.45 711
13494.55 679
13495.65 699
13496.75 686
13497.84 683
13498.94 755
13500.04 759
13501.14 767
13502.23 786
13503.33 845
13504.43 820
13505.53 786
13506.63 775
13507.72 695
13508.82 716
13509.92 678
13511.02 669
13512.12 687
13513.21 599
13514.31 553
13515.41 604
13516.51 573
13517.61 540
13518.70 524
13519.80 564
13520.90 562
13522.00 514
13523.10 460
13524.20 485
13525.30 525
13526.39 519
13527.49 480
13528.59 441
13529.69 446
13530.79 511
13531.89 463
13532.99 423
13534.09 423
13535.18 408
13536.28 442
13537.38 455
13538.48 480
13539.58 487
13540.68 462
13541.78 467
13542.88 457
13543.98 413
13545.08 415
13546.18 426
13547.28 407
13548.38 396
13549.48 412
13550.57 412
13551.67 389
13552.77 371
13553.87 380
13554.97 382
13556.07 456
13557.17 418
13558.27 390
13559.37 421
13560.47 404
13561.57 380
13562.67 418
13563.77 393
13564.87 410
13565.97 392
13567.07 382
13568.17 387
13569.28 388
13570.38 356
13571.48 394
13572.58 428
13573.68 397
13574.78 385
13575.88 387
13576.98 406
13578.08 372
13579.18 371
13580.28 423
13581.38 389
13582.48 388
13583.58 408
13584.69 375
13585.79 376
13586.89 370
13587.99 391
13589.09 393
13590.19 379
13591.29 373
13592.39 356
13593.49 383
13594.60 407
13595.70 402
13596.80 417
13597.90 408
13599.00 411
13600.10 411
13601.21 413
13602.31 411
13603.41 373
13604.51 393
13605.61 409
13606.71 417
13607.82 430
13608.92 432
13610.02 434
13611.12 416
13612.22 401
13613.33 413
13614.43 404
13615.53 403
13616.63 406
13617.74 463
13618.84 389
13619.94 396
13621.04 412
13622.15 386
13623.25 385
13624.35 410
13625.45 397
13626.56 368
13627.66 400
13628.76 356
13629.86 404
13630.97 362
13632.07 390
13633.17 369
13634.28 375
13635.38 382
13636.48 387
13637.59 365
13638.69 414
13639.79 429
13640.90 387
13642.00 356
13643.10 358
13644.21 392
13645.31 365
13646.41 406
13647.52 380
13648.62 398
13649.72 383
13650.83 367
13651.93 394
13653.03 358
13654.14 387
13655.24 384
13656.35 382
13657.45 394
13658.55 371
13659.66 355
13660.76 378
13661.87 384
13662.97 373
13664.07 381
13665.18 383
13666.28 382
13667.39 361
13668.49 376
13669.60 397
13670.70 418
13671.81 403
13672.91 337
13674.01 354
13675.12 370
13676.22 345
13677.33 392
13678.43 392
13679.54 405
13680.64 380
13681.75 399
13682.85 370
13683.96 341
13685.06 342
13686.17 376
13687.27 383
13688.38 405
13689.48 421
13690.59 393
13691.69 383
13692.80 392
13693.91 395
13695.01 398
13696.12 375
13697.22 357
13698.33 376
13699.43 427
13700.54 412
13701.64 401
13702.75 378
13703.86 409
13704.96 374
13706.07 390
13707.17 373
13708.28 389
13709.39 404
13710.49 401
13711.60 397
13712.70 412
13713.81 444
13714.92 436
13716.02 426
13717.13 432
13718.24 474
13719.34 473
13720.45 477
13721.56 460
13722.66 460
13723.77 502
13724.88 451
13725.98 500
13727.09 537
13728.20 552
13729.30 567
13730.41 544
13731.52 533
13732.62 502
13733.73 507
13734.84 539
13735.94 557
13737.05 571
13738.16 527
13739.27 518
13740.37 548
13741.48 565
13742.59 538
13743.70 532
13744.80 551
13745.91 530
13747.02 526
13748.13 513
13749.23 552
13750.34 600
13751.45 580
13752.56 639
13753.67 608
13754.77 625
13755.88 610
13756.99 628
13758.10 652
13759.21 679
13760.31 680
13761.42 735
13762.53 718
13763.64 712
13764.75 775
13765.85 851
13766.96 895
13768.07 904
13769.18 923
13770.29 1055
13771.40 1067
13772.51 1099
13773.61 1121
13774.72 1190
13775.83 1113
13776.94 1121
13778.05 1012
13779.16 950
13780.27 869
13781.38 840
13782.48 785
13783.59 732
13784.70 754
13785.81 697
13786.92 660
13788.03 625
13789.14 620
13790.25 570
13791.36 588
13792.47 538
13793.58 513
13794.69 508
13795.80 557
13796.91 526
13798.02 478
13799.13 469
13800.24 494
13801.35 481
13802.45 485
13803.56 464
13804.67 458
13805.78 506
13806.89 503
13808.00 491
13809.11 478
13810.22 487
13811.34 466
13812.45 469
13813.56 479
13814.67 470
13815.78 470
13816.89 417
13818.00 463
13819.11 463
13820.22 409
13821.33 460
13822.44 429
13823.55 422
13824.66 425
13825.77 446
13826.88 419
13827.99 404
13829.10 417
13830.22 379
13831.33 431
13832.44 420
13833.55 432
13834.66 404
13835.77 390
13836.88 443
13837.99 437
13839.10 389
13840.22 407
13841.33 388
13842.44 445
13843.55 439
13844.66 397
13845.77 414
13846.88 457
13848.00 459
13849.11 408
13850.22 406
13851.33 446
13852.44 459
13853.56 426
13854.67 409
13855.78 442
13856.89 433
13858.00 417
13859.12 437
13860.23 438
13861.34 431
13862.45 436
13863.56 459
13864.68 455
13865.79 459
13866.90 412
13868.01 428
13869.13 442
13870.24 466
13871.35 483
13872.46 414
13873.58 471
13874.69 475
13875.80 460
13876.91 469
13878.03 468
13879.14 446
13880.25 444
13881.37 435
13882.48 458
13883.59 459
13884.71 459
13885.82 427
13886.93 426
13888.05 438
13889.16 435
13890.27 492
13891.39 504
13892.50 503
13893.61 506
13894.73 500
13895.84 483
13896.95 508
13898.07 490
13899.18 440
13900.29 426
13901.41 495
13902.52 461
13903.64 434
13904.75 398
13905.86 420
13906.98 402
13908.09 431
13909.21 423
13910.32 415
13911.43 424
13912.55 376
13913.66 418
13914.78 459
13915.89 422
13917.01 427
13918.12 405
13919.24 417
13920.35 395
13921.46 366
13922.58 397
13923.69 399
13924.81 352
13925.92 382
13927.04 390
13928.15 377
13929.27 367
13930.38 347
13931.50 372
13932.61 384
13933.73 416
13934.84 429
13935.96 439
13937.07 344
13938.19 335
13939.30 377
13940.42 424
13941.54 430
13942.65 368
13943.77 372
13944.88 357
13946.00 330
13947.11 409
13948.23 398
13949.34 399
13950.46 351
13951.58 363
13952.69 390
13953.81 411
13954.92 383
13956.04 388
13957.16 383
13958.27 348
13959.39 331
13960.50 366
13961.62 364
13962.74 370
13963.85 387
13964.97 356
13966.09 393
13967.20 381
13968.32 346
13969.44 335
13970.55 373
13971.67 395
13972.79 382
13973.90 363
13975.02 389
13976.14 352
13977.25 362
13978.37 360
13979.49 357
13980.60 448
13981.72 396
13982.84 343
13983.95 361
13985.07 370
13986.19 375
13987.31 376
13988.42 340
13989.54 348
13990.66 357
13991.78 372
13992.89 346
13994.01 327
13995.13 402
13996.25 359
13997.36 381
13998.48 374
13999.60 365
14000.72 337
14001.83 372
14002.95 328
14004.07 290
14005.19 327
14006.31 361
14007.42 384
14008.54 346
14009.66 348
14010.78 331
14011.90 332
14013.02 343
14014.13 391
14015.25 372
14016.37 335
14017.49 326
14018.61 349
14019.73 342
14020.84 345
14021.96 329
14023.08 348
14024.20 339
14025.32 339
14026.44 362
14027.56 347
14028.68 312
14029.80 294
14030.91 328
14032.03 370
14033.15 330
14034.27 359
14035.39 328
14036.51 362
14037.63 382
14038.75 364
14039.87 363
14040.99 350
14042.11 369
14043.23 376
14044.35 414
14045.47 368
14046.58 333
14047.70 332
14048.82 356
14049.94 376
14051.06 407
14052.18 401
14053.30 374
14054.42 366
14055.54 397
14056.66 391
14057.78 398
14058.90 436
14060.02 419
14061.14 403
14062.26 402
14063.38 436
14064.51 433
14065.63 411
14066.75 431
14067.87 415
14068.99 384
14070.11 441
14071.23 419
14072.35 468
14073.47 457
14074.59 424
14075.71 465
14076.83 469
14077.95 456
14079.07 484
14080.19 487
14081.32 430
14082.44 484
14083.56 497
14084.68 499
14085.80 549
14086.92 519
14088.04 536
14089.16 557
14090.29 534
14091.41 551
14092.53 567
14093.65 581
14094.77 578
14095.89 582
14097.01 603
14098.14 649
14099.26 658
14100.38 613
14101.50 664
14102.62 642
14103.75 610
14104.87 609
14105.99 548
14107.11 518
14108.23 447
14109.36 465
14110.48 454
14111.60 411
14112.72 387
14113.84 390
14114.97 417
14116.09 426
14117.21 399
14118.33 356
14119.46 381
14120.58 395
14121.70 385
14122.82 398
14123.95 351
14125.07 400
14126.19 360
14127.32 365
14128.44 373
14129.56 339
14130.68 372
14131.81 373
14132.93 368
14134.05 346
14135.18 357
14136.30 390
14137.42 396
14138.55 359
14139.67 358
14140.79 376
14141.92 368
14143.04 384
14144.16 348
14145.29 343
14146.41 331
14147.54 370
14148.66 349
14149.78 342
14150.91 374
14152.03 303
14153.15 326
14154.28 315
14155.40 326
14156.53 316
14157.65 335
14158.77 360
14159.90 354
14161.02 371
14162.15 351
14163.27 381
14164.40 333
14165.52 339
14166.64 336
14167.77 350
14168.89 334
14170.02 337
14171.14 337
14172.27 346
14173.39 319
14174.52 333
14175.64 331
14176.77 343
14177.89 319
14179.02 355
14180.14 352
14181.27 335
14182.39 349
14183.52 369
14184.64 313
14185.77 337
14186.89 348
14188.02 336
14189.14 347
14190.27 330
14191.39 355
14192.52 297
14193.64 357
14194.77 345
14195.90 349
14197.02 333
14198.15 305
14199.27 315
14200.40 320
14201.52 353
14202.65 301
14203.78 317
14204.90 310
14206.03 310
14207.15 314
14208.28 321
14209.41 351
14210.53 358
14211.66 313
14212.78 309
14213.91 339
14215.04 346
14216.16 313
14217.29 317
14218.42 296
14219.54 294
14220.67 311
14221.80 324
14222.92 344
14224.05 337
14225.18 286
14226.30 293
14227.43 309
14228.56 328
14229.68 309
14230.81 289
14231.94 278
14233.06 322
14234.19 305
14235.32 309
14236.45 304
14237.57 293
14238.70 282
14239.83 316
14240.96 302
14242.08 315
14243.21 332
14244.34 318
14245.47 306
14246.59 333
14247.72 269
14248.85 300
14249.98 305
14251.10 291
14252.23 278
14253.36 288
14254.49 269
14255.62 259
14256.74 272
14257.87 268
14259.00 292
14260.13 315
14261.26 304
14262.38 285
14263.51 295
14264.64 314
14265.77 275
14266.90 270
14268.03 284
14269.15 275
14270.28 293
14271.41 277
14272.54 275
14273.67 262
14274.80 273
14275.93 260
14277.06 279
14278.18 254
14279.31 287
14280.44 293
14281.57 298
14282.70 266
14283.83 261
14284.96 275
14286.09 313
14287.22 262
14288.35 242
14289.48 241
14290.60 264
14291.73 220
14292.86 263
14293.99 265
14295.12 249
14296.25 244
14297.38 268
14298.51 254
14299.64 288
14300.77 266
14301.90 240
14303.03 242
14304.16 281
14305.29 261
14306.42 267
14307.55 255
14308.68 282
14309.81 245
14310.94 217
14312.07 229
14313.20 272
14314.33 280
14315.46 244
14316.59 222
14317.72 233
14318.85 290
14319.98 238
14321.11 231
14322.24 250
14323.38 238
14324.51 253
14325.64 260
14326.77 229
14327.90 236
14329.03 261
14330.16 274
14331.29 237
14332.42 269
14333.55 242
14334.68 256
14335.82 281
14336.95 260
14338.08 264
14339.21 258
14340.34 273
14341.47 264
14342.60 252
14343.73 193
14344.87 226
14346.00 259
14347.13 269
14348.26 267
14349.39 251
14350.52 261
14351.66 271
14352.79 223
14353.92 216
14355.05 248
14356.18 263
14357.32 253
14358.45 194
14359.58 228
14360.71 210
14361.84 246
14362.98 241
14364.11 247
14365.24 234
14366.37 213
14367.51 225
14368.64 220
14369.77 229
14370.90 197
14372.04 202
14373.17 227
14374.30 234
14375.43 194
14376.57 207
14377.70 223
14378.83 218
14379.97 219
14381.10 222
14382.23 244
14383.36 238
14384.50 203
14385.63 219
14386.76 239
14387.90 233
14389.03 250
14390.16 236
14391.30 228
14392.43 263
14393.56 228
14394.70 227
14395.83 224
14396.96 207
14398.10 232
14399.23 225
14400.37 237
14401.50 250
14402.63 263
14403.77 254
14404.90 232
14406.03 213
14407.17 228
14408.30 219
14409.44 213
14410.57 243
14411.70 261
14412.84 234
14413.97 244
14415.11 230
14416.24 229
14417.38 237
14418.51 246
14419.64 228
14420.78 253
14421.91 265
14423.05 190
14424.18 225
14425.32 223
14426.45 257
14427.59 233
14428.72 232
14429.86 217
14430.99 231
14432.13 227
14433.26 227
14434.40 217
14435.53 248
14436.67 250
14437.80 259
14438.94 230
14440.07 218
14441.21 227
14442.34 233
14443.48 234
14444.61 236
14445.75 236
14446.89 237
14448.02 273
14449.16 244
14450.29 231
14451.43 247
14452.56 219
14453.70 229
14454.84 213
14455.97 200
14457.11 208
14458.24 237
14459.38 239
14460.52 198
14461.65 207
14462.79 223
14463.92 263
14465.06 242
14466.20 242
14467.33 243
14468.47 248
14469.61 246
14470.74 230
14471.88 207
14473.02 204
14474.15 247
14475.29 248
14476.43 233
14477.56 216
14478.70 217
14479.84 222
14480.97 245
14482.11 239
14483.25 229
14484.38 235
14485.52 241
14486.66 233
14487.79 271
14488.93 254
14490.07 244
14491.21 274
14492.34 261
14493.48 259
14494.62 273
14495.76 242
14496.89 227
14498.03 256
14499.17 283
14500.31 265
14501.44 275
14502.58 249
14503.72 252
14504.86 268
14506.00 227
14507.13 301
14508.27 301
14509.41 267
14510.55 267
14511.69 265
14512.82 263
14513.96 269
14515.10 270
14516.24 227
14517.38 237
14518.51 244
14519.65 255
14520.79 260
14521.93 314
14523.07 303
14524.21 324
14525.35 291
14526.48 274
14527.62 268
14528.76 282
14529.90 251
14531.04 214
14532.18 254
14533.32 265
14534.46 290
14535.60 273
14536.73 252
14537.87 266
14539.01 276
14540.15 278
14541.29 289
14542.43 255
14543.57 281
14544.71 285
14545.85 263
14546.99 279
14548.13 268
14549.27 255
14550.41 253
14551.55 261
14552.69 263
14553.83 254
14554.97 255
14556.11 248
14557.25 259
14558.39 255
14559.53 291
14560.67 277
14561.81 275
14562.95 252
14564.09 261
14565.23 307
14566.37 280
14567.51 292
14568.65 281
14569.79 291
14570.93 300
14572.07 237
14573.21 255
14574.35 271
14575.49 309
14576.63 294
14577.77 264
14578.91 277
14580.05 287
14581.19 296
14582.33 304
14583.48 266
14584.62 297
14585.76 300
14586.90 286
14588.04 282
14589.18 280
14590.32 308
14591.46 304
14592.60 321
14593.75 309
14594.89 323
14596.03 349
14597.17 355
14598.31 338
14599.45 332
14600.59 339
14601.74 349
14602.88 352
14604.02 376
14605.16 365
14606.30 338
14607.44 349
14608.59 367
14609.73 349
14610.87 363
14612.01 362
14613.15 341
14614.30 366
14615.44 316
14616.58 342
14617.72 363
14618.87 359
14620.01 397
14621.15 415
14622.29 379
14623.44 409
14624.58 430
14625.72 424
14626.86 463
14628.01 448
14629.15 443
14630.29 503
14631.43 518
14632.58 475
14633.72 523
14634.86 564
14636.01 517
14637.15 508
14638.29 469
14639.44 469
14640.58 419
14641.72 438
14642.86 435
14644.01 437
14645.15 403
14646.29 401
14647.44 418
14648.58 369
14649.73 298
14650.87 323
14652.01 311
14653.16 287
14654.30 257
14655.44 306
14656.59 325
14657.73 300
14658.87 314
14660.02 278
14661.16 286
14662.31 295
14663.45 271
14664.59 292
14665.74 310
14666.88 313
14668.03 258
14669.17 267
14670.32 238
14671.46 230
14672.60 274
14673.75 281
14674.89 250
14676.04 232
14677.18 286
14678.33 272
14679.47 275
14680.62 241
14681.76 246
14682.91 260
14684.05 240
14685.20 235
14686.34 243
14687.49 241
14688.63 243
14689.78 225
14690.92 233
14692.07 242
14693.21 254
14694.36 281
14695.50 248
14696.65 237
14697.79 231
14698.94 226
14700.08 246
14701.23 214
14702.38 239
14703.52 276
14704.67 221
14705.81 239
14706.96 257
14708.10 242
14709.25 235
14710.40 268
14711.54 260
14712.69 258
14713.83 275
14714.98 255
14716.13 248
14717.27 215
14718.42 206
14719.56 245
14720.71 248
14721.86 236
14723.00 224
14724.15 216
14725.30 216
14726.44 237
14727.59 230
14728.74 223
14729.88 270
14731.03 230
14732.18 230
14733.32 239
14734.47 224
14735.62 233
14736.76 225
14737.91 237
14739.06 250
14740.20 227
14741.35 234
14742.50 265
14743.65 237
14744.79 266
14745.94 230
14747.09 239
14748.23 280
14749.38 240
14750.53 215
14751.68 235
14752.82 243
14753.97 226
14755.12 261
14756.27 248
14757.42 203
14758.56 218
14759.71 234
14760.86 252
14762.01 222
14763.15 209
14764.30 235
14765.45 208
14766.60 240
14767.75 257
14768.90 210
14770.04 210
14771.19 189
14772.34 204
14773.49 206
14774.64 215
14775.79 218
14776.93 229
14778.08 218
14779.23 239
14780.38 211
14781.53 235
14782.68 246
14783.83 231
14784.97 226
14786.12 197
14787.27 195
14788.42 215
14789.57 207
14790.72 212
14791.87 231
14793.02 211
14794.17 217
14795.32 202
14796.46 185
14797.61 199
14798.76 223
14799.91 193
14801.06 201
14802.21 197
14803.36 229
14804.51 225
14805.66 174
14806.81 206
14807.96 240
14809.11 238
14810.26 233
14811.41 199
14812.56 188
14813.71 186
14814.86 211
14816.01 211
14817.16 205
14818.31 199
14819.46 206
14820.61 216
14821.76 202
14822.91 170
14824.06 187
14825.21 227
14826.36 213
14827.51 210
14828.66 168
14829.81 155
14830.96 185
14832.11 196
14833.26 172
14834.42 178
14835.57 179
14836.72 193
14837.87 178
14839.02 169
14840.17 199
14841.32 221
14842.47 193
14843.62 187
14844.77 159
14845.92 179
14847.08 200
14848.23 187
14849.38 205
14850.53 175
14851.68 177
14852.83 204
14853.98 227
14855.14 167
14856.29 183
14857.44 216
14858.59 196
14859.74 242
14860.89 211
14862.05 210
14863.20 200
14864.35 186
14865.50 192
14866.65 171
14867.81 203
14868.96 199
14870.11 218
14871.26 209
14872.41 192
14873.57 172
14874.72 197
14875.87 219
14877.02 201
14878.18 176
14879.33 206
14880.48 196
14881.63 179
14882.79 190
14883.94 163
14885.09 170
14886.24 190
14887.40 188
14888.55 205
14889.70 211
14890.86 220
14892.01 211
14893.16 217
14894.31 195
14895.47 203
14896.62 219
14897.77 201
14898.93 166
14900.08 195
14901.23 203
14902.39 223
14903.54 217
14904.69 205
14905.85 199
14907.00 199
14908.16 191
14909.31 208
14910.46 204
14911.62 198
14912.77 210
14913.92 205
14915.08 195
14916.23 178
14917.39 206
14918.54 216
14919.69 209
14920.85 216
14922.00 218
14923.16 195
14924.31 182
14925.46 194
14926.62 211
14927.77 225
14928.93 243
14930.08 226
14931.24 218
14932.39 196
14933.55 195
14934.70 199
14935.85 216
14937.01 219
14938.16 242
14939.32 231
14940.47 211
14941.63 203
14942.78 203
14943.94 221
14945.09 210
14946.25 210
14947.40 240
14948.56 220
14949.71 239
14950.87 221
14952.03 229
14953.18 212
14954.34 274
14955.49 224
14956.65 230
14957.80 224
14958.96 251
14960.11 245
14961.27 245
14962.42 244
14963.58 237
14964.74 243
14965.89 238
14967.05 240
14968.20 222
14969.36 212
14970.52 229
14971.67 237
14972.83 276
14973.98 256
14975.14 207
14976.30 190
14977.45 245
14978.61 199
14979.77 200
14980.92 218
14982.08 220
14983.24 214
14984.39 209
14985.55 199
14986.70 211
14987.86 189
14989.02 204
14990.18 211
14991.33 214
14992.49 197
14993.65 179
14994.80 172
14995.96 218
14997.12 182
14998.27 182
14999.43 186
15000.59 224
15001.75 189
15002.90 184
15004.06 185
15005.22 184
15006.37 177
15007.53 157
15008.69 178
15009.85 203
15011.00 195
15012.16 176
15013.32 167
15014.48 162
15015.64 174
15016.79 149
15017.95 189
15019.11 188
15020.27 188
15021.43 181
15022.58 163
15023.74 170
15024.90 182
15026.06 185
15027.22 177
15028.37 179
15029.53 161
15030.69 209
15031.85 187
15033.01 194
15034.17 179
15035.32 188
15036.48 178
15037.64 201
15038.80 149
15039.96 127
15041.12 184
15042.28 177
15043.44 161
15044.59 178
15045.75 178
15046.91 175
15048.07 194
15049.23 188
15050.39 193
15051.55 175
15052.71 195
15053.87 149
15055.03 193
15056.19 187
15057.35 202
15058.50 194
15059.66 178
15060.82 196
15061.98 180
15063.14 186
15064.30 189
15065.46 168
15066.62 154
15067.78 135
15068.94 176
15070.10 160
15071.26 158
15072.42 159
15073.58 178
15074.74 197
15075.90 197
15077.06 179
15078.22 168
15079.38 166
15080.54 150
15081.70 176
15082.86 161
15084.02 208
15085.18 190
15086.34 166
15087.50 196
15088.67 184
15089.83 168
15090.99 186
15092.15 179
15093.31 156
15094.47 150
15095.63 174
15096.79 173
15097.95 160
15099.11 166
15100.27 159
15101.43 173
15102.60 155
15103.76 164
15104.92 183
15106.08 176
15107.24 191
15108.40 184
15109.56 208
15110.72 180
15111.89 182
15113.05 188
15114.21 185
15115.37 154
15116.53 177
15117.69 183
15118.86 183
15120.02 205
15121.18 180
15122.34 192
15123.50 189
15124.67 157
15125.83 168
15126.99 200
15128.15 203
15129.31 181
15130.48 179
15131.64 190
15132.80 220
15133.96 185
15135.13 167
15136.29 177
15137.45 181
15138.61 172
15139.78 189
15140.94 202
15142.10 186
15143.26 203
15144.43 185
15145.59 189
15146.75 180
15147.91 184
15149.08 160
15150.24 147
15151.40 129
15152.57 170
15153.73 196
15154.89 188
15156.06 173
15157.22 161
15158.38 195
15159.55 210
15160.71 203
15161.87 162
15163.04 165
15164.20 169
15165.36 177
15166.53 198
15167.69 184
15168.85 171
15170.02 168
15171.18 163
15172.35 180
15173.51 181
15174.67 162
15175.84 172
15177.00 171
15178.17 164
15179.33 176
15180.49 180
15181.66 170
15182.82 196
15183.99 175
15185.15 215
15186.31 200
15187.48 179
15188.64 145
15189.81 178
15190.97 192
15192.14 183
15193.30 198
15194.47 186
15195.63 180
15196.80 196
15197.96 194
15199.13 181
15200.29 193
15201.46 216
15202.62 195
15203.79 177
15204.95 192
15206.12 196
15207.28 173
15208.45 173
15209.61 187
15210.78 197
15211.94 214
15213.11 177
15214.27 169
15215.44 212
15216.60 208
15217.77 201
15218.93 208
15220.10 189
15221.27 179
15222.43 203
15223.60 221
15224.76 194
15225.93 177
15227.10 195
15228.26 194
15229.43 228
15230.59 204
15231.76 167
15232.93 198
15234.09 206
15235.26 214
15236.42 204
15237.59 197
15238.76 218
15239.92 191
15241.09 210
15242.26 183
15243.42 177
15244.59 186
15245.76 179
15246.92 186
15248.09 180
15249.26 176
15250.42 148
15251.59 184
15252.76 178
15253.92 183
15255.09 165
15256.26 183
15257.43 168
15258.59 162
15259.76 193
15260.93 180
15262.09 182
15263.26 165
15264.43 171
15265.60 169
15266.76 154
15267.93 185
15269.10 174
15270.27 155
15271.43 194
15272.60 177
15273.77 202
15274.94 183
15276.10 165
15277.27 155
15278.44 160
15279.61 161
15280.78 165
15281.94 172
15283.11 185
15284.28 164
15285.45 183
15286.62 183
15287.79 165
15288.95 159
15290.12 177
15291.29 167
15292.46 168
15293.63 151
15294.80 143
15295.96 158
15297.13 192
15298.30 179
15299.47 146
15300.64 177
15301.81 157
15302.98 154
15304.15 168
15305.31 175
15306.48 174
15307.65 180
15308.82 175
15309.99 163
15311.16 154
15312.33 142
15313.50 141
15314.67 169
15315.84 191
15317.01 164
15318.18 158
15319.34 157
15320.51 171
15321.68 194
15322.85 185
15324.02 170
15325.19 171
15326.36 180
15327.53 176
15328.70 178
15329.87 186
15331.04 160
15332.21 182
15333.38 168
15334.55 166
15335.72 165
15336.89 186
15338.06 157
15339.23 179
15340.40 176
15341.57 171
15342.74 148
15343.91 152
15345.08 156
15346.26 155
15347.43 185
15348.60 170
15349.77 199
15350.94 183
15352.11 176
15353.28 168
15354.45 191
15355.62 180
15356.79 160
15357.96 158
15359.13 177
15360.30 163
15361.48 152
15362.65 153
15363.82 170
15364.99 176
15366.16 173
15367.33 170
15368.50 186
15369.67 153
15370.85 145
15372.02 159
15373.19 136
15374.36 171
15375.53 184
15376.70 193
15377.88 149
15379.05 183
15380.22 169
15381.39 170
15382.56 140
15383.73 161
15384.91 152
15386.08 169
15387.25 190
15388.42 153
15389.59 154
15390.77 163
15391.94 167
15393.11 162
15394.28 193
15395.46 155
15396.63 141
15397.80 166
15398.97 169
15400.15 174
15401.32 174
15402.49 167
15403.66 168
15404.84 141
15406.01 173
15407.18 147
15408.36 157
15409.53 133
15410.70 151
15411.87 175
15413.05 150
15414.22 162
15415.39 140
15416.57 173
15417.74 175
15418.91 158
15420.09 157
15421.26 170
15422.43 186
15423.61 147
15424.78 154
15425.95 143
15427.13 156
15428.30 153
15429.47 151
15430.65 158
15431.82 165
15433.00 170
15434.17 171
15435.34 143
15436.52 136
15437.69 154
15438.87 188
15440.04 181
15441.21 191
15442.39 171
15443.56 181
15444.74 158
15445.91 132
15447.09 158
15448.26 151
15449.43 170
15450.61 158
15451.78 153
15452.96 169
15454.13 160
15455.31 181
15456.48 179
15457.66 168
15458.83 160
15460.01 158
15461.18 161
15462.36 166
15463.53 147
15464.71 143
15465.88 185
15467.06 189
15468.23 163
15469.41 162
15470.58 157
15471.76 168
15472.93 168
15474.11 175
15475.28 164
15476.46 162
15477.63 126
15478.81 155
15479.99 165
15481.16 170
15482.34 166
15483.51 200
15484.69 158
15485.86 148
15487.04 152
15488.22 164
15489.39 215
15490.57 198
15491.74 189
15492.92 156
15494.10 174
15495.27 164
15496.45 128
15497.62 167
15498.80 144
15499.98 157
15501.15 178
15502.33 172
15503.51 172
15504.68 166
15505.86 163
15507.04 169
15508.21 173
15509.39 161
15510.57 160
15511.74 184
15512.92 171
15514.10 171
15515.27 149
15516.45 157
15517.63 157
15518.81 175
15519.98 174
15521.16 173
15522.34 163
15523.51 192
15524.69 169
15525.87 134
15527.05 164
15528.22 166
15529.40 180
15530.58 166
15531.76 143
15532.93 155
15534.11 166
15535.29 169
15536.47 164
15537.64 164
15538.82 176
15540.00 185
15541.18 170
15542.36 178
15543.53 222
15544.71 155
15545.89 196
15547.07 159
15548.25 135
15549.43 141
15550.60 184
15551.78 214
15552.96 180
15554.14 164
15555.32 173
15556.50 158
15557.67 161
15558.85 180
15560.03 167
15561.21 189
15562.39 171
15563.57 171
15564.75 152
15565.93 183
15567.10 179
15568.28 169
15569.46 170
15570.64 173
15571.82 192
15573.00 174
15574.18 170
15575.36 174
15576.54 182
15577.72 195
15578.90 170
15580.08 185
15581.26 214
15582.43 183
15583.61 233
15584.79 221
15585.97 214
15587.15 187
15588.33 176
15589.51 184
15590.69 183
15591.87 197
15593.05 230
15594.23 186
15595.41 208
15596.59 198
15597.77 198
15598.95 200
15600.13 187
15601.31 185
15602.49 173
15603.67 184
15604.85 221
15606.03 207
15607.21 189
15608.40 206
15609.58 205
15610.76 223
15611.94 246
15613.12 222
15614.30 218
15615.48 208
15616.66 224
15617.84 235
15619.02 216
15620.20 231
15621.38 263
15622.56 240
15623.75 232
15624.93 235
15626.11 229
15627.29 224
15628.47 220
15629.65 246
15630.83 209
15632.01 226
15633.20 262
15634.38 256
15635.56 250
15636.74 237
15637.92 258
15639.10 238
15640.29 241
15641.47 238
15642.65 239
15643.83 264
15645.01 263
15646.19 253
15647.38 243
15648.56 248
15649.74 251
15650.92 277
15652.10 258
15653.29 294
15654.47 271
15655.65 248
15656.83 302
15658.02 272
15659.20 243
15660.38 245
15661.56 273
15662.75 250
15663.93 243
15665.11 265
15666.29 244
15667.48 261
15668.66 262
15669.84 277
15671.03 261
15672.21 258
15673.39 341
15674.57 286
15675.76 268
15676.94 287
15678.12 265
15679.31 261
15680.49 261
15681.67 279
15682.86 279
15684.04 222
15685.22 233
15686.41 219
15687.59 230
15688.77 218
15689.96 255
15691.14 246
15692.32 266
15693.51 246
15694.69 262
15695.88 223
15697.06 233
15698.24 226
15699.43 229
15700.61 255
15701.80 241
15702.98 256
15704.16 257
15705.35 253
15706.53 262
15707.72 268
15708.90 275
15710.09 287
15711.27 251
15712.45 282
15713.64 290
15714.82 279
15716.01 297
15717.19 263
15718.38 260
15719.56 296
15720.75 275
15721.93 276
15723.12 246
15724.30 255
15725.49 257
15726.67 265
15727.86 284
15729.04 281
15730.23 269
15731.41 299
15732.60 292
15733.78 318
15734.97 264
15736.15 280
15737.34 284
15738.52 277
15739.71 260
15740.89 288
15742.08 255
15743.27 280
15744.45 308
15745.64 320
15746.82 314
15748.01 310
15749.19 303
15750.38 298
15751.57 270
15752.75 312
15753.94 313
15755.12 285
15756.31 316
15757.50 327
15758.68 318
15759.87 362
15761.05 346
15762.24 307
15763.43 329
15764.61 300
15765.80 289
15766.99 277
15768.17 240
15769.36 267
15770.55 296
15771.73 261
15772.92 258
15774.11 257
15775.29 261
15776.48 266
15777.67 293
15778.85 268
15780.04 257
15781.23 258
15782.42 263
15783.60 263
15784.79 273
15785.98 261
15787.16 279
15788.35 278
15789.54 253
15790.73 238
15791.91 245
15793.10 234
15794.29 229
15795.48 215
15796.66 241
15797.85 245
15799.04 241
15800.23 242
15801.41 255
15802.60 233
15803.79 213
15804.98 226
15806.17 224
15807.35 233
15808.54 216
15809.73 216
15810.92 186
15812.11 218
15813.30 216
15814.48 218
15815.67 231
15816.86 203
15818.05 233
15819.24 213
15820.43 221
15821.61 217
15822.80 185
15823.99 200
15825.18 232
15826.37 205
15827.56 168
15828.75 220
15829.94 197
15831.12 182
15832.31 193
15833.50 182
15834.69 202
15835.88 208
15837.07 189
15838.26 180
15839.45 219
15840.64 217
15841.83 208
15843.02 222
15844.21 206
15845.39 232
15846.58 190
15847.77 200
15848.96 211
15850.15 190
15851.34 177
15852.53 224
15853.72 222
15854.91 191
15856.10 210
15857.29 213
15858.48 232
15859.67 198
15860.86 223
15862.05 216
15863.24 217
15864.43 199
15865.62 202
15866.81 237
15868.00 261
15869.19 228
15870.38 207
15871.57 223
15872.76 232
15873.96 217
15875.15 221
15876.34 209
15877.53 213
15878.72 200
15879.91 232
15881.10 190
15882.29 209
15883.48 241
15884.67 205
15885.86 195
15887.05 196
15888.25 186
15889.44 224
15890.63 213
15891.82 221
15893.01 241
15894.20 227
15895.39 205
15896.58 222
15897.78 220
15898.97 231
15900.16 228
15901.35 209
15902.54 224
15903.73 228
15904.92 220
15906.12 216
15907.31 204
15908.50 219
15909.69 225
15910.88 231
15912.08 229
15913.27 217
15914.46 252
15915.65 226
15916.84 235
15918.04 234
15919.23 225
15920.42 209
15921.61 221
15922.81 233
15924.00 228
15925.19 234
15926.38 250
15927.58 223
15928.77 218
15929.96 220
15931.15 226
15932.35 250
15933.54 220
15934.73 218
15935.92 234
15937.12 231
15938.31 248
15939.50 203
15940.70 196
15941.89 248
15943.08 233
15944.28 208
15945.47 172
15946.66 166
15947.86 181
15949.05 179
15950.24 156
15951.44 200
15952.63 166
15953.82 198
15955.02 168
15956.21 185
15957.40 159
15958.60 196
15959.79 194
15960.99 210
15962.18 187
15963.37 182
15964.57 156
15965.76 176
15966.96 180
15968.15 180
15969.34 152
15970.54 158
15971.73 172
15972.93 174
15974.12 163
15975.31 135
15976.51 136
15977.70 185
15978.90 193
15980.09 182
15981.29 180
15982.48 160
15983.68 142
15984.87 168
15986.07 184
15987.26 187
15988.46 193
15989.65 179
15990.85 179
15992.04 183
15993.24 175
15994.43 164
15995.63 170
15996.82 179
15998.02 147
15999.21 166
16000.41 162
16001.60 167
16002.80 176
16003.99 171
16005.19 171
16006.38 159
16007.58 166
16008.77 168
16009.97 147
16011.17 168
16012.36 185
16013.56 197
16014.75 172
16015.95 177
16017.14 167
16018.34 150
16019.54 157
16020.73 131
16021.93 164
16023.13 162
16024.32 165
16025.52 148
16026.71 151
16027.91 190
16029.11 183
16030.30 186
16031.50 149
16032.70 174
16033.89 152
16035.09 137
16036.29 146
16037.48 116
16038.68 173
16039.88 196
16041.07 169
16042.27 162
16043.47 163
16044.66 143
16045.86 148
16047.06 168
16048.25 145
16049.45 158
16050.65 150
16051.85 151
16053.04 161
16054.24 156
16055.44 140
16056.64 119
16057.83 147
16059.03 157
16060.23 142
16061.43 160
16062.62 144
16063.82 153
16065.02 155
16066.22 149
16067.41 149
16068.61 149
16069.81 135
16071.01 139
16072.21 155
16073.40 165
16074.60 177
16075.80 161
16077.00 183
16078.20 177
16079.39 181
16080.59 163
16081.79 161
16082.99 149
16084.19 130
16085.39 153
16086.58 157
16087.78 143
16088.98 148
16090.18 147
16091.38 160
16092.58 166
16093.78 157
16094.98 157
16096.17 139
16097.37 159
16098.57 165
16099.77 145
16100.97 176
16102.17 164
16103.37 146
16104.57 153
16105.77 134
16106.97 136
16108.17 197
16109.36 135
16110.56 148
16111.76 137
16112.96 147
16114.16 151
16115.36 144
16116.56 147
16117.76 150
16118.96 147
16120.16 150
16121.36 146
16122.56 154
16123.76 155
16124.96 153
16126.16 167
16127.36 142
16128.56 145
16129.76 141
16130.96 157
16132.16 140
16133.36 147
16134.56 154
16135.76 157
16136.96 168
16138.16 150
16139.36 156
16140.56 158
16141.76 173
16142.97 163
16144.17 153
16145.37 162
16146.57 136
16147.77 146
16148.97 151
16150.17 135
16151.37 160
16152.57 159
16153.77 154
16154.97 164
16156.18 136
16157.38 142
16158.58 145
16159.78 153
16160.98 160
16162.18 160
16163.38 149
16164.58 173
16165.79 194
16166.99 147
16168.19 156
16169.39 164
16170.59 185
16171.79 150
16173.00 139
16174.20 150
16175.40 152
16176.60 166
16177.80 143
16179.01 161
16180.21 132
16181.41 132
16182.61 179
16183.81 134
16185.02 138
16186.22 127
16187.42 148
16188.62 145
16189.82 156
16191.03 168
16192.23 157
16193.43 159
16194.63 158
16195.84 171
16197.04 144
16198.24 159
16199.45 139
16200.65 161
16201.85 173
16203.05 181
16204.26 132
16205.46 175
16206.66 169
16207.87 160
16209.07 148
16210.27 165
16211.48 184
16212.68 210
16213.88 188
16215.08 145
16216.29 178
16217.49 164
16218.70 207
16219.90 168
16221.10 151
16222.31 178
16223.51 192
16224.71 169
16225.92 167
16227.12 185
16228.32 156
16229.53 178
16230.73 189
16231.94 177
16233.14 175
16234.34 159
16235.55 151
16236.75 153
16237.96 184
16239.16 158
16240.36 160
16241.57 180
16242.77 167
16243.98 180
16245.18 174
16246.39 177
16247.59 161
16248.80 136
16250.00 155
16251.21 178
16252.41 178
16253.61 183
16254.82 184
16256.02 179
16257.23 169
16258.43 185
16259.64 188
16260.84 191
16262.05 174
16263.25 169
16264.46 195
16265.66 171
16266.87 158
16268.08 171
16269.28 187
16270.49 192
16271.69 164
16272.90 172
16274.10 173
16275.31 199
16276.51 188
16277.72 190
16278.92 185
16280.13 171
16281.34 201
16282.54 198
16283.75 198
16284.95 184
16286.16 175
16287.37 175
16288.57 177
16289.78 184
16290.98 193
16292.19 193
16293.40 191
16294.60 195
16295.81 173
16297.02 192
16298.22 213
16299.43 193
16300.63 190
16301.84 195
16303.05 189
16304.25 241
16305.46 238
16306.67 204
16307.87 195
16309.08 203
16310.29 221
16311.50 189
16312.70 198
16313.91 205
16315.12 188
16316.32 182
16317.53 191
16318.74 192
16319.94 188
16321.15 207
16322.36 182
16323.57 151
16324.77 176
16325.98 181
16327.19 179
16328.40 177
16329.60 154
16330.81 166
16332.02 166
16333.23 169
16334.43 163
16335.64 194
16336.85 159
16338.06 157
16339.27 177
16340.47 141
16341.68 150
16342.89 152
16344.10 165
16345.31 121
16346.51 144
16347.72 158
16348.93 157
16350.14 158
16351.35 141
16352.56 164
16353.77 153
16354.97 149
16356.18 153
16357.39 170
16358.60 149
16359.81 136
16361.02 152
16362.23 155
16363.43 159
16364.64 167
16365.85 174
16367.06 170
16368.27 149
16369.48 162
16370.69 144
16371.90 143
16373.11 131
16374.32 138
16375.53 149
16376.73 146
16377.94 165
16379.15 152
16380.36 137
16381.57 142
16382.78 155
16383.99 150
16385.20 151
16386.41 163
16387.62 174
16388.83 163
16390.04 156
16391.25 148
16392.46 158
16393.67 151
16394.88 153
16396.09 153
16397.30 137
16398.51 141
16399.72 141
16400.93 185
16402.14 174
16403.35 152
16404.56 141
16405.77 146
16406.98 170
16408.19 189
16409.40 167
16410.61 135
16411.82 155
16413.04 145
16414.25 151
16415.46 141
16416.67 160
16417.88 164
16419.09 150
16420.30 146
16421.51 153
16422.72 133
16423.93 140
16425.14 166
16426.36 190
16427.57 171
16428.78 129
16429.99 151
16431.20 166
16432.41 150
16433.62 170
16434.83 164
16436.05 177
16437.26 158
16438.47 130
16439.68 130
16440.89 154
16442.10 129
16443.32 140
16444.53 130
16445.74 139
16446.95 128
16448.16 167
16449.38 164
16450.59 144
16451.80 139
16453.01 140
16454.22 142
16455.44 149
16456.65 160
16457.86 145
16459.07 145
16460.29 127
16461.50 112
16462.71 140
16463.92 138
16465.14 125
16466.35 143
16467.56 138
16468.77 151
16469.99 132
16471.20 120
16472.41 132
16473.63 149
16474.84 129
16476.05 134
16477.26 134
16478.48 157
16479.69 135
16480.90 139
16482.12 130
16483.33 126
16484.54 157
16485.76 179
16486.97 166
16488.18 151
16489.40 170
16490.61 155
16491.82 145
16493.04 147
16494.25 158
16495.47 144
16496.68 125
16497.89 162
16499.11 136
16500.32 133
16501.53 145
16502.75 127
16503.96 115
16505.18 132
16506.39 172
16507.61 155
16508.82 154
16510.03 158
16511.25 130
16512.46 126
16513.68 129
16514.89 132
16516.11 152
16517.32 160
16518.53 145
16519.75 140
16520.96 129
16522.18 162
16523.39 142
16524.61 133
16525.82 129
16527.04 127
16528.25 144
16529.47 147
16530.68 149
16531.90 143
16533.11 156
16534.33 138
16535.54 141
16536.76 162
16537.97 136
16539.19 140
16540.40 151
16541.62 139
16542.84 142
16544.05 171
16545.27 152
16546.48 187
16547.70 170
16548.91 142
16550.13 140
16551.35 146
16552.56 172
16553.78 171
16554.99 173
16556.21 157
16557.42 160
16558.64 144
16559.86 155
16561.07 131
16562.29 146
16563.51 174
16564.72 137
16565.94 168
16567.15 141
16568.37 116
16569.59 145
16570.80 146
16572.02 178
16573.24 173
16574.45 174
16575.67 176
16576.89 179
16578.10 157
16579.32 142
16580.54 160
16581.75 139
16582.97 138
16584.19 188
16585.41 197
16586.62 168
16587.84 155
16589.06 143
16590.27 161
16591.49 140
16592.71 138
16593.93 138
16595.14 167
16596.36 169
16597.58 146
16598.80 162
16600.01 126
16601.23 153
16602.45 141
16603.67 154
16604.88 146
16606.10 166
16607.32 158
16608.54 136
16609.76 146
16610.97 169
16612.19 175
16613.41 148
16614.63 154
16615.85 136
16617.06 135
16618.28 174
16619.50 179
16620.72 125
16621.94 152
16623.16 154
16624.37 164
16625.59 167
16626.81 145
16628.03 128
16629.25 132
16630.47 138
16631.69 135
16632.90 148
16634.12 161
16635.34 115
16636.56 154
16637.78 147
16639.00 163
16640.22 153
16641.44 123
16642.66 119
16643.88 154
16645.09 149
16646.31 112
16647.53 125
16648.75 118
16649.97 118
16651.19 149
16652.41 149
16653.63 129
16654.85 145
16656.07 152
16657.29 153
16658.51 123
16659.73 144
16660.95 108
16662.17 135
16663.39 130
16664.61 134
16665.83 171
16667.05 134
16668.27 158
16669.49 143
16670.71 112
16671.93 145
16673.15 147
16674.37 153
16675.59 156
16676.81 165
16678.03 147
16679.25 143
16680.47 160
16681.69 109
16682.91 122
16684.13 143
16685.35 124
16686.58 137
16687.80 124
16689.02 154
16690.24 146
16691.46 146
16692.68 117
16693.90 146
16695.12 136
16696.34 119
16697.56 117
16698.79 111
16700.01 148
16701.23 132
16702.45 128
16703.67 126
16704.89 149
16706.11 158
16707.34 137
16708.56 131
16709.78 140
16711.00 126
16712.22 144
16713.44 171
16714.67 143
16715.89 132
16717.11 125
16718.33 149
16719.55 148
16720.78 129
16722.00 169
16723.22 134
16724.44 137
16725.66 137
16726.89 117
16728.11 129
16729.33 140
16730.55 146
16731.78 143
16733.00 129
16734.22 149
16735.44 142
16736.67 151
16737.89 141
16739.11 128
16740.33 118
16741.56 136
16742.78 127
16744.00 146
16745.22 138
16746.45 130
16747.67 137
16748.89 159
16750.12 149
16751.34 150
16752.56 142
16753.79 122
16755.01 113
16756.23 112
16757.46 150
16758.68 141
16759.90 128
16761.13 101
16762.35 118
16763.57 149
16764.80 131
16766.02 118
16767.24 125
16768.47 130
16769.69 120
16770.92 111
16772.14 129
16773.36 125
16774.59 120
16775.81 117
16777.04 135
16778.26 117
16779.48 123
16780.71 127
16781.93 135
16783.16 139
16784.38 126
16785.61 130
16786.83 94
16788.05 113
16789.28 120
16790.50 121
16791.73 124
16792.95 116
16794.18 138
16795.40 130
16796.63 123
16797.85 116
16799.08 132
16800.30 144
16801.53 127
16802.75 118
16803.98 117
16805.20 122
16806.43 134
16807.65 138
16808.88 119
16810.10 144
16811.33 153
16812.55 146
16813.78 141
16815.00 125
16816.23 142
16817.46 150
16818.68 138
16819.91 135
16821.13 128
16822.36 144
16823.58 139
16824.81 144
16826.04 127
16827.26 142
16828.49 146
16829.71 128
16830.94 140
16832.17 155
16833.39 144
16834.62 169
16835.84 153
16837.07 141
16838.30 182
16839.52 183
16840.75 149
16841.98 135
16843.20 145
16844.43 134
16845.66 152
16846.88 172
16848.11 161
16849.34 165
16850.56 182
16851.79 141
16853.02 136
16854.24 139
16855.47 175
16856.70 153
16857.92 123
16859.15 146
16860.38 134
16861.61 151
16862.83 138
16864.06 162
16865.29 152
16866.52 168
16867.74 159
16868.97 137
16870.20 148
16871.42 164
16872.65 154
16873.88 154
16875.11 202
16876.34 163
16877.56 182
16878.79 178
16880.02 182
16881.25 165
16882.47 172
16883.70 180
16884.93 183
16886.16 191
16887.39 197
16888.62 179
16889.84 183
16891.07 183
16892.30 181
16893.53 166
16894.76 180
16895.98 200
16897.21 170
16898.44 143
16899.67 188
16900.90 168
16902.13 168
16903.36 153
16904.59 178
16905.81 165
16907.04 165
16908.27 151
16909.50 169
16910.73 161
16911.96 171
16913.19 175
16914.42 148
16915.65 166
16916.88 171
16918.10 158
16919.33 148
16920.56 139
16921.79 166
16923.02 144
16924.25 142
16925.48 169
16926.71 128
16927.94 145
16929.17 119
16930.40 135
16931.63 125
16932.86 145
16934.09 141
16935.32 125
16936.55 128
16937.78 137
16939.01 161
16940.24 138
16941.47 145
16942.70 135
16943.93 152
16945.16 155
16946.39 145
16947.62 141
16948.85 134
16950.08 136
16951.31 153
16952.54 133
16953.77 160
16955.00 143
16956.23 123
16957.46 96
16958.69 129
16959.93 121
16961.16 122
16962.39 131
16963.62 142
16964.85 147
16966.08 148
16967.31 142
16968.54 150
16969.77 143
16971.00 147
16972.24 163
16973.47 147
16974.70 150
16975.93 117
16977.16 137
16978.39 137
16979.62 144
16980.85 133
16982.09 135
16983.32 143
16984.55 157
16985.78 152
16987.01 168
16988.24 167
16989.48 148
16990.71 165
16991.94 142
16993.17 152
16994.40 164
16995.64 152
16996.87 135
16998.10 140
16999.33 141
17000.57 116
17001.80 112
17003.03 117
17004.26 134
17005.49 132
17006.73 118
17007.96 120
17009.19 119
17010.42 131
17011.66 151
17012.89 133
17014.12 123
17015.36 123
17016.59 134
17017.82 167
17019.05 132
17020.29 114
17021.52 100
17022.75 123
17023.99 145
17025.22 149
17026.45 140
17027.69 144
17028.92 153
17030.15 140
17031.39 118
17032.62 108
17033.85 112
17035.09 120
17036.32 132
17037.55 124
17038.79 146
17040.02 131
17041.25 137
17042.49 141
17043.72 115
17044.96 119
17046.19 127
17047.42 127
17048.66 147
17049.89 153
17051.13 122
17052.36 136
17053.59 116
17054.83 107
17056.06 142
17057.30 150
17058.53 121
17059.77 126
17061.00 122
17062.23 115
17063.47 144
17064.70 154
17065.94 141
17067.17 112
17068.41 116
17069.64 145
17070.88 127
17072.11 128
17073.35 122
17074.58 141
17075.82 127
17077.05 122
17078.29 137
17079.52 128
17080.76 122
17081.99 121
17083.23 120
17084.46 95
17085.70 120
17086.93 110
17088.17 138
17089.40 140
17090.64 116
17091.88 119
17093.11 103
17094.35 114
17095.58 130
17096.82 131
17098.05 135
17099.29 126
17100.53 120
17101.76 109
17103.00 123
17104.23 129
17105.47 156
17106.71 144
17107.94 139
17109.18 115
17110.41 115
17111.65 113
17112.89 140
17114.12 131
17115.36 125
17116.60 120
17117.83 122
17119.07 123
17120.31 99
17121.54 94
17122.78 133
17124.02 121
17125.25 107
17126.49 107
17127.73 134
17128.96 123
17130.20 122
17131.44 115
17132.67 98
17133.91 121
17135.15 108
17136.39 123
17137.62 111
17138.86 122
17140.10 120
17141.33 107
17142.57 102
17143.81 128
17145.05 125
17146.28 121
17147.52 109
17148.76 117
17150.00 112
17151.24 146
17152.47 165
17153.71 103
17154.95 120
17156.19 114
17157.42 111
17158.66 105
17159.90 100
17161.14 101
17162.38 148
17163.61 121
17164.85 134
17166.09 118
17167.33 120
17168.57 121
17169.81 107
17171.04 109
17172.28 112
17173.52 98
17174.76 109
17176.00 125
17177.24 116
17178.48 125
17179.72 125
17180.95 117
17182.19 107
17183.43 120
17184.67 119
17185.91 101
17187.15 103
17188.39 86
17189.63 126
17190.87 121
17192.10 95
17193.34 110
17194.58 142
17195.82 115
17197.06 97
17198.30 100
17199.54 101
17200.78 114
17202.02 105
17203.26 120
17204.50 112
17205.74 113
17206.98 104
17208.22 103
17209.46 127
17210.70 110
17211.94 118
17213.18 149
17214.42 151
17215.66 117
17216.90 124
17218.14 122
17219.38 129
17220.62 127
17221.86 118
17223.10 127
17224.34 142
17225.58 140
17226.82 117
17228.06 101
17229.30 115
17230.54 131
17231.78 114
17233.02 128
17234.26 125
17235.50 116
17236.75 116
17237.99 146
17239.23 94
17240.47 116
17241.71 95
17242.95 107
17244.19 117
17245.43 107
17246.67 88
17247.92 98
17249.16 112
17250.40 118
17251.64 133
17252.88 118
17254.12 111
17255.36 117
17256.60 112
17257.85 90
17259.09 119
17260.33 112
17261.57 112
17262.81 121
17264.05 132
17265.30 128
17266.54 116
17267.78 102
17269.02 100
17270.26 128
17271.51 112
17272.75 124
17273.99 130
17275.23 126
17276.48 108
17277.72 120
17278.96 130
17280.20 130
17281.44 118
17282.69 116
17283.93 106
17285.17 115
17286.41 92
17287.66 125
17288.90 112
17290.14 135
17291.39 126
17292.63 133
17293.87 106
17295.11 103
17296.36 104
17297.60 101
17298.84 92
17300.09 112
17301.33 111
17302.57 111
17303.82 90
17305.06 117
17306.30 88
17307.55 122
17308.79 126
17310.03 108
17311.28 109
17312.52 110
17313.76 89
17315.01 100
17316.25 113
17317.49 117
17318.74 133
17319.98 123
17321.23 112
17322.47 93
17323.71 103
17324.96 107
17326.20 122
17327.45 110
17328.69 107
17329.93 109
17331.18 111
17332.42 85
17333.67 102
17334.91 98
17336.16 115
17337.40 98
17338.64 93
17339.89 110
17341.13 104
17342.38 98
17343.62 90
17344.87 114
17346.11 103
17347.36 109
17348.60 122
17349.85 97
17351.09 116
17352.34 114
17353.58 116
17354.83 93
17356.07 106
17357.32 102
17358.56 122
17359.81 110
17361.05 99
17362.30 102
17363.54 113
17364.79 123
17366.03 104
17367.28 109
17368.53 124
17369.77 96
17371.02 108
17372.26 134
17373.51 116
17374.75 122
17376.00 128
17377.25 117
17378.49 92
17379.74 101
17380.98 117
17382.23 109
17383.48 122
17384.72 112
17385.97 122
17387.21 125
17388.46 119
17389.71 116
17390.95 92
17392.20 126
17393.45 149
17394.69 121
17395.94 116
17397.19 123
17398.43 111
17399.68 121
17400.93 99
17402.17 122
17403.42 117
17404.67 126
17405.91 104
17407.16 114
17408.41 98
17409.65 108
17410.90 115
17412.15 109
17413.40 102
17414.64 110
17415.89 131
17417.14 123
17418.39 116
17419.63 121
17420.88 123
17422.13 123
17423.38 138
17424.62 120
17425.87 132
17427.12 145
17428.37 122
17429.61 118
17430.86 124
17432.11 124
17433.36 123
17434.60 124
17435.85 140
17437.10 129
17438.35 108
17439.60 130
17440.85 133
17442.09 119
17443.34 101
17444.59 120
17445.84 115
17447.09 106
17448.34 135
17449.58 114
17450.83 123
17452.08 110
17453.33 127
17454.58 118
17455.83 113
17457.08 140
17458.32 125
17459.57 137
17460.82 118
17462.07 86
17463.32 122
17464.57 126
17465.82 108
17467.07 111
17468.32 106
17469.57 100
17470.81 96
17472.06 121
17473.31 112
17474.56 114
17475.81 118
17477.06 130
17478.31 121
17479.56 116
17480.81 127
17482.06 104
17483.31 115
17484.56 131
17485.81 120
17487.06 120
17488.31 119
17489.56 137
17490.81 145
17492.06 124
17493.31 127
17494.56 103
17495.81 114
17497.06 115
17498.31 114
17499.56 123
17500.81 132
17502.06 147
17503.31 126
17504.56 148
17505.81 149
17507.06 128
17508.31 124
17509.56 121
17510.81 123
17512.06 131
17513.32 111
17514.57 120
17515.82 125
17517.07 124
17518.32 128
17519.57 133
17520.82 143
17522.07 118
17523.32 118
17524.57 130
17525.83 130
17527.08 147
17528.33 149
17529.58 135
17530.83 126
17532.08 119
17533.33 144
17534.59 152
17535.84 127
17537.09 105
17538.34 135
17539.59 136
17540.84 133
17542.10 145
17543.35 135
17544.60 126
17545.85 146
17547.10 134
17548.36 147
17549.61 126
17550.86 134
17552.11 148
17553.36 131
17554.62 121
17555.87 144
17557.12 127
17558.37 154
17559.63 122
17560.88 138
17562.13 138
17563.38 153
17564.64 135
17565.89 136
17567.14 156
17568.39 146
17569.65 132
17570.90 131
17572.15 152
17573.41 140
17574.66 138
17575.91 149
17577.16 123
17578.42 132
17579.67 129
17580.92 116
17582.18 97
17583.43 148
17584.68 155
17585.94 131
17587.19 133
17588.44 131
17589.70 143
17590.95 129
17592.20 144
17593.46 125
17594.71 146
17595.97 143
17597.22 121
17598.47 114
17599.73 129
17600.98 132
17602.23 128
17603.49 135
17604.74 122
17606.00 121
17607.25 145
17608.51 124
17609.76 135
17611.01 128
17612.27 155
17613.52 135
17614.78 133
17616.03 127
17617.29 108
17618.54 135
17619.79 133
17621.05 120
17622.30 136
17623.56 132
17624.81 115
17626.07 131
17627.32 106
17628.58 126
17629.83 130
17631.09 133
17632.34 123
17633.60 127
17634.85 126
17636.11 119
17637.36 114
17638.62 95
17639.87 101
17641.13 139
17642.39 117
17643.64 110
17644.90 94
17646.15 115
17647.41 128
17648.66 128
17649.92 123
17651.17 107
17652.43 124
17653.69 140
17654.94 130
17656.20 129
17657.45 110
17658.71 131
17659.97 116
17661.22 108
17662.48 115
17663.73 102
17664.99 124
17666.25 123
17667.50 136
17668.76 131
17670.02 123
17671.27 94
17672.53 118
17673.78 127
17675.04 120
17676.30 119
17677.55 125
17678.81 118
17680.07 98
17681.32 95
17682.58 109
17683.84 127
17685.10 102
17686.35 100
17687.61 109
17688.87 113
17690.12 105
17691.38 111
17692.64 136
17693.89 118
17695.15 110
17696.41 109
17697.67 126
17698.92 115
17700.18 117
17701.44 107
17702.70 98
17703.95 112
17705.21 125
17706.47 124
17707.73 118
17708.98 106
17710.24 90
17711.50 102
17712.76 97
17714.02 108
17715.27 100
17716.53 113
17717.79 119
17719.05 117
17720.31 116
17721.57 99
17722.82 109
17724.08 81
17725.34 100
17726.60 87
17727.86 111
17729.12 102
17730.37 127
17731.63 148
17732.89 135
17734.15 113
17735.41 126
17736.67 103
17737.93 96
17739.18 90
17740.44 91
17741.70 151
17742.96 130
17744.22 106
17745.48 95
17746.74 104
17748.00 103
17749.26 110
17750.52 113
17751.78 92
17753.04 99
17754.29 99
17755.55 99
17756.81 108
17758.07 89
17759.33 81
17760.59 102
17761.85 104
17763.11 109
17764.37 95
17765.63 124
17766.89 120
17768.15 114
17769.41 118
17770.67 107
17771.93 106
17773.19 101
17774.45 117
17775.71 119
17776.97 100
17778.23 97
17779.49 120
17780.75 108
17782.01 103
17783.27 78
17784.53 91
17785.79 95
17787.05 92
17788.31 111
17789.58 109
17790.84 86
17792.10 108
17793.36 87
17794.62 99
17795.88 118
17797.14 114
17798.40 104
17799.66 102
17800.92 106
17802.18 126
17803.45 90
17804.71 104
17805.97 96
17807.23 105
17808.49 91
17809.75 112
17811.01 125
17812.27 102
17813.54 94
17814.80 104
17816.06 109
17817.32 99
17818.58 99
17819.84 102
17821.11 105
17822.37 93
17823.63 94
17824.89 104
17826.15 108
17827.42 111
17828.68 101
17829.94 97
17831.20 97
17832.46 72
17833.73 106
17834.99 108
17836.25 111
17837.51 112
17838.78 110
17840.04 108
17841.30 94
17842.56 95
17843.83 87
17845.09 115
17846.35 91
17847.61 107
17848.88 83
17850.14 98
17851.40 101
17852.66 127
17853.93 91
17855.19 105
17856.45 98
17857.72 96
17858.98 127
17860.24 106
17861.51 98
17862.77 105
17864.03 117
17865.30 100
17866.56 114
17867.82 84
17869.09 103
17870.35 86
17871.61 93
17872.88 90
17874.14 89
17875.40 103
17876.67 135
17877.93 83
17879.20 113
17880.46 100
17881.72 104
17882.99 113
17884.25 93
17885.52 98
17886.78 109
17888.04 102
17889.31 120
17890.57 105
17891.84 110
17893.10 88
17894.36 91
17895.63 105
17896.89 114
17898.16 96
17899.42 97
17900.69 107
17901.95 102
17903.22 110
17904.48 116
17905.75 118
17907.01 110
17908.28 119
17909.54 114
17910.81 111
17912.07 98
17913.34 115
17914.60 108
17915.87 74
17917.13 93
17918.40 101
17919.66 115
17920.93 91
17922.19 83
17923.46 88
17924.72 109
17925.99 101
17927.25 104
17928.52 94
17929.79 95
17931.05 129
17932.32 116
17933.58 92
17934.85 103
17936.11 101
17937.38 94
17938.65 99
17939.91 96
17941.18 100
17942.44 105
17943.71 107
17944.98 96
17946.24 124
17947.51 118
17948.77 114
17950.04 96
17951.31 103
17952.57 99
17953.84 110
17955.11 119
17956.37 79
17957.64 96
17958.91 112
17960.17 126
17961.44 111
17962.71 113
17963.97 98
17965.24 109
17966.51 86
17967.77 106
17969.04 98
17970.31 78
17971.58 99
17972.84 98
17974.11 89
17975.38 79
17976.64 93
17977.91 91
17979.18 94
17980.45 81
17981.71 105
17982.98 125
17984.25 125
17985.52 123
17986.78 86
17988.05 101
17989.32 101
17990.59 100
17991.86 99
17993.12 92
17994.39 104
17995.66 104
17996.93 97
17998.20 102
17999.46 96
18000.73 91
18002.00 107
18003.27 119
18004.54 130
18005.80 94
18007.07 95
18008.34 111
18009.61 106
18010.88 109
18012.15 100
18013.42 108
18014.68 105
18015.95 102
18017.22 109
18018.49 99
18019.76 87
18021.03 97
18022.30 92
18023.57 91
18024.83 125
18026.10 107
18027.37 104
18028.64 105
18029.91 105
18031.18 96
18032.45 119
18033.72 99
18034.99 99
18036.26 97
18037.53 86
18038.80 74
18040.07 102
18041.34 116
18042.60 114
18043.87 93
18045.14 104
18046.41 106
18047.68 105
18048.95 116
18050.22 103
18051.49 113
18052.76 112
18054.03 87
18055.30 116
18056.57 119
18057.84 97
18059.11 106
18060.38 95
18061.65 94
18062.92 98
18064.20 102
18065.47 102
18066.74 104
18068.01 95
18069.28 86
18070.55 110
18071.82 93
18073.09 68
18074.36 89
18075.63 90
18076.90 107
18078.17 124
18079.44 111
18080.71 109
18081.99 95
18083.26 119
18084.53 99
18085.80 82
18087.07 83
18088.34 117
18089.61 129
18090.88 92
18092.15 107
18093.43 91
18094.70 112
18095.97 111
18097.24 103
18098.51 110
18099.78 96
18101.06 126
18102.33 96
18103.60 100
18104.87 102
18106.14 107
18107.41 112
18108.69 122
18109.96 122
18111.23 105
18112.50 115
18113.77 114
18115.05 108
18116.32 103
18117.59 114
18118.86 135
18120.14 107
18121.41 91
18122.68 99
18123.95 117
18125.23 118
18126.50 111
18127.77 90
18129.04 108
18130.32 99
18131.59 114
18132.86 94
18134.13 91
18135.41 105
18136.68 122
18137.95 105
18139.23 100
18140.50 99
18141.77 107
18143.05 99
18144.32 104
18145.59 103
18146.87 100
18148.14 122
18149.41 100
18150.69 109
18151.96 105
18153.23 97
18154.51 117
18155.78 96
18157.05 89
18158.33 76
18159.60 106
18160.88 105
18162.15 124
18163.42 89
18164.70 106
18165.97 109
18167.24 89
18168.52 91
18169.79 89
18171.07 101
18172.34 114
18173.62 113
18174.89 87
18176.16 91
18177.44 82
18178.71 87
18179.99 100
18181.26 107
18182.54 93
18183.81 100
18185.09 106
18186.36 96
18187.63 89
18188.91 99
18190.18 86
18191.46 82
18192.73 92
18194.01 99
18195.28 114
18196.56 90
18197.83 79
18199.11 72
18200.38 93
18201.66 125
18202.94 96
18204.21 90
18205.49 93
18206.76 97
18208.04 99
18209.31 96
18210.59 84
18211.86 110
18213.14 87
18214.41 96
18215.69 90
18216.97 93
18218.24 82
18219.52 74
18220.79 96
18222.07 94
18223.35 95
18224.62 103
18225.90 107
18227.17 97
18228.45 92
18229.73 90
18231.00 102
18232.28 119
18233.56 108
18234.83 109
18236.11 75
18237.38 88
18238.66 99
18239.94 94
18241.21 101
18242.49 95
18243.77 87
18245.04 110
18246.32 95
18247.60 100
18248.87 116
18250.15 96
18251.43 92
18252.71 93
18253.98 94
18255.26 103
18256.54 89
18257.81 91
18259.09 107
18260.37 94
18261.65 118
18262.92 115
18264.20 104
18265.48 90
18266.76 96
18268.03 110
18269.31 110
18270.59 111
18271.87 115
18273.14 106
18274.42 88
18275.70 83
18276.98 97
18278.26 119
18279.53 97
18280.81 114
18282.09 109
18283.37 130
18284.65 118
18285.92 109
18287.20 107
18288.48 91
18289.76 99
18291.04 89
18292.32 101
18293.59 91
18294.87 84
18296.15 87
18297.43 110
18298.71 119
18299.99 102
18301.27 77
18302.54 98
18303.82 97
18305.10 98
18306.38 106
18307.66 81
18308.94 100
18310.22 101
18311.50 95
18312.78 90
18314.06 99
18315.33 121
18316.61 92
18317.89 97
18319.17 107
18320.45 101
18321.73 92
18323.01 96
18324.29 84
18325.57 92
18326.85 101
18328.13 111
18329.41 101
18330.69 95
18331.97 84
18333.25 114
18334.53 98
18335.81 126
18337.09 98
18338.37 103
18339.65 104
18340.93 86
18342.21 87
18343.49 83
18344.77 108
18346.05 119
18347.33 102
18348.61 97
18349.89 74
18351.17 102
18352.45 122
18353.73 95
18355.01 115
18356.29 103
18357.57 101
18358.85 112
18360.14 90
18361.42 85
18362.70 97
18363.98 125
18365.26 106
18366.54 94
18367.82 109
18369.10 94
18370.38 91
18371.66 90
18372.95 82
18374.23 109
18375.51 93
18376.79 117
18378.07 97
18379.35 89
18380.63 99
18381.92 121
18383.20 108
18384.48 108
18385.76 95
18387.04 102
18388.32 88
18389.61 98
18390.89 99
18392.17 103
18393.45 122
18394.73 99
18396.02 107
18397.30 79
18398.58 121
18399.86 91
18401.14 94
18402.43 93
18403.71 95
18404.99 90
18406.27 97
18407.56 96
18408.84 108
18410.12 118
18411.40 107
18412.69 103
18413.97 95
18415.25 102
18416.53 95
18417.82 95
18419.10 109
18420.38 103
18421.67 114
18422.95 96
18424.23 99
18425.51 99
18426.80 109
18428.08 96
18429.36 111
18430.65 113
18431.93 83
18433.21 101
18434.50 117
18435.78 93
18437.06 123
18438.35 124
18439.63 113
18440.92 110
18442.20 105
18443.48 94
18444.77 100
18446.05 100
18447.33 117
18448.62 102
18449.90 106
18451.19 102
18452.47 113
18453.75 112
18455.04 86
18456.32 84
18457.61 102
18458.89 119
18460.17 85
18461.46 93
18462.74 75
18464.03 77
18465.31 98
18466.60 109
18467.88 118
18469.17 115
18470.45 120
18471.74 106
18473.02 74
18474.30 103
18475.59 99
18476.87 97
18478.16 115
18479.44 79
18480.73 98
18482.01 105
18483.30 98
18484.58 123
18485.87 92
18487.16 95
18488.44 112
18489.73 100
18491.01 91
18492.30 100
18493.58 95
18494.87 97
18496.15 95
18497.44 97
18498.72 86
18500.01 110
18501.30 117
18502.58 97
18503.87 99
18505.15 108
18506.44 102
18507.73 105
18509.01 79
18510.30 93
18511.58 101
18512.87 97
18514.16 93
18515.44 97
18516.73 69
18518.01 91
18519.30 93
18520.59 79
18521.87 94
18523.16 86
18524.45 92
18525.73 98
18527.02 73
18528.31 93
18529.59 86
18530.88 92
18532.17 97
18533.45 85
18534.74 90
18536.03 99
18537.31 87
18538.60 108
18539.89 87
18541.18 95
18542.46 87
18543.75 96
18545.04 85
18546.32 87
18547.61 103
18548.90 85
18550.19 126
18551.47 110
18552.76 104
18554.05 111
18555.34 99
18556.62 110
18557.91 98
18559.20 91
18560.49 93
18561.78 95
18563.06 98
18564.35 103
18565.64 88
18566.93 94
18568.22 102
18569.50 104
18570.79 83
18572.08 88
18573.37 106
18574.66 113
18575.94 112
18577.23 82
18578.52 84
18579.81 86
18581.10 99
18582.39 94
18583.68 91
18584.96 96
18586.25 74
18587.54 95
18588.83 125
18590.12 111
18591.41 93
18592.70 89
18593.99 97
18595.27 101
18596.56 112
18597.85 96
18599.14 86
18600.43 98
18601.72 94
18603.01 99
18604.30 94
18605.59 96
18606.88 107
18608.17 102
18609.46 117
18610.75 100
18612.04 108
18613.33 118
18614.62 104
18615.90 90
18617.19 105
18618.48 83
18619.77 85
18621.06 97
18622.35 90
18623.64 86
18624.93 107
18626.22 98
18627.51 120
18628.80 87
18630.09 118
18631.39 116
18632.68 100
18633.97 111
18635.26 99
18636.55 112
18637.84 97
18639.13 123
18640.42 97
18641.71 94
18643.00 90
18644.29 88
18645.58 79
18646.87 94
18648.16 92
18649.45 100
18650.74 90
18652.04 81
18653.33 104
18654.62 105
18655.91 96
18657.20 96
18658.49 75
18659.78 102
18661.07 105
18662.36 110
18663.66 125
18664.95 87
18666.24 110
18667.53 108
18668.82 100
18670.11 101
18671.41 96
18672.70 91
18673.99 59
18675.28 86
18676.57 91
18677.86 94
18679.16 106
18680.45 85
18681.74 79
18683.03 81
18684.32 91
18685.62 90
18686.91 114
18688.20 123
18689.49 96
18690.79 104
18692.08 98
18693.37 122
18694.66 105
18695.96 90
18697.25 100
18698.54 103
18699.83 112
18701.13 96
18702.42 96
18703.71 77
18705.00 83
18706.30 98
18707.59 85
18708.88 102
18710.18 120
18711.47 113
18712.76 90
18714.05 102
18715.35 97
18716.64 101
18717.93 96
18719.23 80
18720.52 77
18721.81 80
18723.11 94
18724.40 101
18725.69 73
18726.99 64
18728.28 87
18729.58 94
18730.87 73
18732.16 76
18733.46 84
18734.75 74
18736.04 81
18737.34 92
18738.63 99
18739.93 86
18741.22 73
18742.51 91
18743.81 88
18745.10 87
18746.40 99
18747.69 89
18748.99 114
18750.28 87
18751.58 90
18752.87 88
18754.16 78
18755.46 90
18756.75 83
18758.05 90
18759.34 95
18760.64 98
18761.93 78
18763.23 68
18764.52 81
18765.82 106
18767.11 100
18768.41 92
18769.70 83
18771.00 91
18772.29 90
18773.59 91
18774.88 81
18776.18 94
18777.47 91
18778.77 83
18780.06 84
18781.36 89
18782.65 77
18783.95 95
18785.25 91
18786.54 93
18787.84 89
18789.13 88
18790.43 87
18791.72 78
18793.02 87
18794.32 78
18795.61 99
18796.91 83
18798.20 94
18799.50 85
18800.80 93
18802.09 80
18803.39 69
18804.69 78
18805.98 85
18807.28 88
18808.57 92
18809.87 79
18811.17 100
18812.46 111
18813.76 76
18815.06 76
18816.35 95
18817.65 92
18818.95 116
18820.24 95
18821.54 87
18822.84 127
18824.13 98
18825.43 82
18826.73 81
18828.03 79
18829.32 100
18830.62 82
18831.92 76
18833.21 99
18834.51 67
18835.81 104
18837.11 74
18838.40 92
18839.70 94
18841.00 82
18842.30 73
18843.59 100
18844.89 92
18846.19 82
18847.49 74
18848.79 97
18850.08 86
18851.38 99
18852.68 108
18853.98 94
18855.27 96
18856.57 78
18857.87 74
18859.17 69
18860.47 101
18861.77 84
18863.06 99
18864.36 89
18865.66 103
18866.96 110
18868.26 87
18869.56 85
18870.85 74
18872.15 94
18873.45 84
18874.75 86
18876.05 97
18877.35 94
18878.65 95
18879.95 90
18881.24 109
18882.54 82
18883.84 95
18885.14 74
18886.44 75
18887.74 70
18889.04 83
18890.34 98
18891.64 84
18892.94 109
18894.24 103
18895.54 96
18896.84 110
18898.13 99
18899.43 95
18900.73 102
18902.03 99
18903.33 81
18904.63 79
18905.93 82
18907.23 88
18908.53 81
18909.83 66
18911.13 68
18912.43 86
18913.73 76
18915.03 70
18916.33 69
18917.63 78
18918.93 104
18920.23 87
18921.53 103
18922.83 89
18924.13 84
18925.43 80
18926.74 84
18928.04 85
18929.34 72
18930.64 88
18931.94 101
18933.24 89
18934.54 95
18935.84 75
18937.14 95
18938.44 90
18939.74 88
18941.04 95
18942.34 86
18943.65 90
18944.95 98
18946.25 103
18947.55 96
18948.85 76
18950.15 99
18951.45 83
18952.75 77
18954.06 78
18955.36 104
18956.66 101
18957.96 89
18959.26 94
18960.56 78
18961.87 84
18963.17 82
18964.47 93
18965.77 90
18967.07 81
18968.37 76
18969.68 77
18970.98 80
18972.28 82
18973.58 77
18974.88 74
18976.19 80
18977.49 100
18978.79 97
18980.09 94
18981.40 96
18982.70 92
18984.00 87
18985.30 97
18986.61 84
18987.91 104
18989.21 97
18990.51 94
18991.82 90
18993.12 78
18994.42 86
18995.73 80
18997.03 88
18998.33 79
18999.63 82
19000.94 93
19002.24 83
19003.54 102
19004.85 84
19006.15 74
19007.45 91
19008.76 110
19010.06 103
19011.36 92
19012.67 92
19013.97 85
19015.27 90
19016.58 81
19017.88 88
19019.18 84
19020.49 84
19021.79 86
19023.10 111
19024.40 82
19025.70 85
19027.01 107
19028.31 102
19029.62 90
19030.92 68
19032.22 77
19033.53 91
19034.83 80
19036.14 68
19037.44 79
19038.75 96
19040.05 90
19041.35 92
19042.66 83
19043.96 95
19045.27 92
19046.57 123
19047.88 104
19049.18 82
19050.49 73
19051.79 69
19053.10 75
19054.40 91
19055.71 81
19057.01 92
19058.32 73
19059.62 83
19060.93 87
19062.23 90
19063.54 93
19064.84 85
19066.15 84
19067.45 79
19068.76 87
19070.06 95
19071.37 107
19072.67 89
19073.98 79
19075.29 80
19076.59 90
19077.90 113
19079.20 108
19080.51 108
19081.81 90
19083.12 83
19084.43 79
19085.73 112
19087.04 93
19088.34 104
19089.65 109
19090.96 85
19092.26 80
19093.57 103
19094.87 99
19096.18 106
19097.49 80
19098.79 78
19100.10 92
19101.41 94
19102.71 96
19104.02 85
19105.33 74
19106.63 88
19107.94 79
19109.25 97
19110.55 88
19111.86 90
19113.17 96
19114.47 98
19115.78 85
19117.09 81
19118.40 88
19119.70 96
19121.01 76
19122.32 79
19123.62 97
19124.93 105
19126.24 84
19127.55 85
19128.85 105
19130.16 104
19131.47 111
19132.78 99
19134.08 86
19135.39 97
19136.70 93
19138.01 85
19139.32 80
19140.62 103
19141.93 83
19143.24 87
19144.55 99
19145.85 101
19147.16 102
19148.47 93
19149.78 103
19151.09 99
19152.40 104
19153.70 117
19155.01 92
19156.32 98
19157.63 80
19158.94 85
19160.25 91
19161.55 80
19162.86 73
19164.17 89
19165.48 85
19166.79 105
19168.10 92
19169.41 71
19170.72 97
19172.02 101
19173.33 101
19174.64 85
19175.95 100
19177.26 93
19178.57 86
19179.88 90
19181.19 85
19182.50 92
19183.81 89
19185.12 81
19186.43 97
19187.74 83
19189.05 85
19190.35 107
19191.66 95
19192.97 88
19194.28 89
19195.59 100
19196.90 80
19198.21 98
19199.52 81
19200.83 109
19202.14 87
19203.45 89
19204.76 101
19206.07 100
19207.38 94
19208.69 83
19210.00 90
19211.31 104
19212.62 110
19213.93 94
19215.24 69
19216.56 74
19217.87 66
19219.18 84
19220.49 68
19221.80 64
19223.11 101
19224.42 97
19225.73 85
19227.04 94
19228.35 86
19229.66 59
19230.97 104
19232.28 104
19233.60 95
19234.91 82
19236.22 103
19237.53 99
19238.84 79
19240.15 101
19241.46 93
19242.77 111
19244.09 83
19245.40 90
19246.71 100
19248.02 83
19249.33 103
19250.64 82
19251.95 69
19253.27 104
19254.58 101
19255.89 74
19257.20 104
19258.51 93
19259.83 81
19261.14 83
19262.45 84
19263.76 93
19265.07 72
19266.39 86
19267.70 77
19269.01 93
19270.32 78
19271.63 87
19272.95 99
19274.26 80
19275.57 89
19276.88 100
19278.20 87
19279.51 93
19280.82 90
19282.14 83
19283.45 91
19284.76 101
19286.07 103
19287.39 88
19288.70 85
19290.01 82
19291.33 81
19292.64 90
19293.95 87
19295.26 64
19296.58 89
19297.89 90
19299.20 84
19300.52 65
19301.83 72
19303.14 86
19304.46 85
19305.77 78
19307.09 73
19308.40 68
19309.71 72
19311.03 94
19312.34 84
19313.65 85
19314.97 79
19316.28 85
19317.60 75
19318.91 71
19320.22 82
19321.54 82
19322.85 104
19324.17 87
19325.48 77
19326.79 68
19328.11 90
19329.42 109
19330.74 103
19332.05 95
19333.37 84
19334.68 83
19335.99 91
19337.31 81
19338.62 89
19339.94 90
19341.25 74
19342.57 84
19343.88 84
19345.20 94
19346.51 94
19347.83 105
19349.14 96
19350.46 71
19351.77 98
19353.09 90
19354.40 129
19355.72 95
19357.03 76
19358.35 71
19359.66 75
19360.98 68
19362.29 79
19363.61 84
19364.93 105
19366.24 101
19367.56 78
19368.87 92
19370.19 82
19371.50 78
19372.82 92
19374.14 70
19375.45 79
19376.77 82
19378.08 107
19379.40 96
19380.72 77
19382.03 86
19383.35 90
19384.66 89
19385.98 81
19387.30 74
19388.61 91
19389.93 88
19391.25 111
19392.56 84
19393.88 92
19395.20 113
19396.51 93
19397.83 81
19399.15 81
19400.46 107
19401.78 105
19403.10 92
19404.41 89
19405.73 78
19407.05 81
19408.36 88
19409.68 95
19411.00 96
19412.31 82
19413.63 98
19414.95 113
19416.27 104
19417.58 97
19418.90 80
19420.22 81
19421.54 97
19422.85 88
19424.17 63
19425.49 91
19426.81 95
19428.12 83
19429.44 80
19430.76 89
19432.08 64
19433.40 79
19434.71 73
19436.03 86
19437.35 93
19438.67 102
19439.99 102
19441.30 92
19442.62 74
19443.94 93
19445.26 92
19446.58 109
19447.89 124
19449.21 100
19450.53 105
19451.85 97
19453.17 92
19454.49 91
19455.81 81
19457.12 91
19458.44 83
19459.76 79
19461.08 78
19462.40 100
19463.72 102
19465.04 88
19466.36 67
19467.68 94
19468.99 88
19470.31 90
19471.63 94
19472.95 79
19474.27 101
19475.59 86
19476.91 77
19478.23 121
19479.55 84
19480.87 98
19482.19 88
19483.51 94
19484.83 103
19486.15 88
19487.47 95
19488.79 90
19490.11 72
19491.43 89
19492.75 78
19494.07 86
19495.39 78
19496.71 82
19498.03 88
19499.35 86
19500.67 104
19501.99 74
19503.31 89
19504.63 92
19505.95 94
19507.27 87
19508.59 84
19509.91 105
19511.23 91
19512.55 91
19513.87 112
19515.19 76
19516.51 65
19517.83 77
19519.15 80
19520.47 104
19521.79 95
19523.12 108
19524.44 79
19525.76 76
19527.08 78
19528.40 82
19529.72 90
19531.04 91
19532.36 107
19533.68 81
19535.01 86
19536.33 88
19537.65 87
19538.97 91
19540.29 79
19541.61 80
19542.93 101
19544.26 87
19545.58 78
19546.90 81
19548.22 85
19549.54 106
19550.87 82
19552.19 72
19553.51 108
19554.83 98
19556.15 81
19557.47 87
19558.80 87
19560.12 100
19561.44 86
19562.76 82
19564.09 78
19565.41 92
19566.73 97
19568.05 97
19569.38 78
19570.70 80
19572.02 62
19573.34 88
19574.67 88
19575.99 109
19577.31 89
19578.63 80
19579.96 115
19581.28 107
19582.60 91
19583.93 102
19585.25 94
19586.57 79
19587.90 93
19589.22 96
19590.54 84
19591.86 84
19593.19 96
19594.51 79
19595.83 96
19597.16 73
19598.48 91
19599.81 91
19601.13 90
19602.45 84
19603.78 107
19605.10 98
19606.42 82
19607.75 82
19609.07 73
19610.40 81
19611.72 100
19613.04 87
19614.37 67
19615.69 77
19617.02 74
19618.34 92
19619.66 100
19620.99 109
19622.31 93
19623.64 100
19624.96 76
19626.29 85
19627.61 83
19628.93 88
19630.26 89
19631.58 88
19632.91 86
19634.23 89
19635.56 87
19636.88 83
19638.21 78
19639.53 64
19640.86 86
19642.18 78
19643.51 98
19644.83 93
19646.16 96
19647.48 97
19648.81 97
19650.13 72
19651.46 93
19652.78 98
19654.11 102
19655.43 93
19656.76 95
19658.08 94
19659.41 106
19660.74 89
19662.06 82
19663.39 69
19664.71 98
19666.04 94
19667.36 95
19668.69 78
19670.02 71
19671.34 72
19672.67 92
19673.99 85
19675.32 98
19676.65 87
19677.97 89
19679.30 102
19680.63 70
19681.95 75
19683.28 77
19684.60 107
19685.93 95
19687.26 91
19688.58 87
19689.91 103
19691.24 92
19692.56 91
19693.89 111
19695.22 106
19696.54 92
19697.87 100
19699.20 82
19700.52 98
19701.85 80
19703.18 72
19704.51 71
19705.83 89
19707.16 95
19708.49 85
19709.81 83
19711.14 103
19712.47 99
19713.80 91
19715.12 76
19716.45 88
19717.78 66
19719.11 76
19720.43 83
19721.76 86
19723.09 90
19724.42 109
19725.74 89
19727.07 92
19728.40 80
19729.73 101
19731.06 86
19732.38 92
19733.71 87
19735.04 81
19736.37 68
19737.70 95
19739.02 69
19740.35 87
19741.68 81
19743.01 82
19744.34 75
19745.67 87
19747.00 86
19748.32 80
19749.65 110
19750.98 82
19752.31 97
19753.64 85
19754.97 90
19756.30 99
19757.62 88
19758.95 97
19760.28 100
19761.61 105
19762.94 85
19764.27 89
19765.60 76
19766.93 88
19768.26 89
19769.59 72
19770.92 80
19772.25 94
19773.57 97
19774.90 79
19776.23 86
19777.56 88
19778.89 75
19780.22 90
19781.55 95
19782.88 77
19784.21 73
19785.54 70
19786.87 95
19788.20 78
19789.53 86
19790.86 75
19792.19 91
19793.52 80
19794.85 66
19796.18 73
19797.51 99
19798.84 95
19800.17 86
19801.50 87
19802.83 107
19804.16 104
19805.49 83
19806.82 65
19808.16 88
19809.49 94
19810.82 85
19812.15 70
19813.48 89
19814.81 83
19816.14 83
19817.47 89
19818.80 89
19820.13 86
19821.46 81
19822.79 95
19824.13 87
19825.46 93
19826.79 83
19828.12 101
19829.45 81
19830.78 77
19832.11 73
19833.44 78
19834.78 89
19836.11 86
19837.44 80
19838.77 81
19840.10 81
19841.43 83
19842.77 99
19844.10 88
19845.43 80
19846.76 88
19848.09 85
19849.42 102
19850.76 98
19852.09 93
19853.42 87
19854.75 89
19856.09 81
19857.42 86
19858.75 85
19860.08 85
19861.41 78
19862.75 82
19864.08 75
19865.41 83
19866.74 89
19868.08 86
19869.41 96
19870.74 83
19872.08 79
19873.41 87
19874.74 76
19876.07 91
19877.41 97
19878.74 88
19880.07 76
19881.41 87
19882.74 87
19884.07 82
19885.40 87
19886.74 79
19888.07 83
19889.40 92
19890.74 87
19892.07 69
19893.40 93
19894.74 87
19896.07 86
19897.41 91
19898.74 107
19900.07 89
19901.41 66
19902.74 76
19904.07 96
19905.41 79
19906.74 68
19908.08 87
19909.41 80
19910.74 101
19912.08 91
19913.41 89
19914.75 80
19916.08 89
19917.41 86
19918.75 94
19920.08 86
19921.42 77
19922.75 93
19924.09 97
19925.42 105
19926.76 88
19928.09 85
19929.42 74
19930.76 79
19932.09 97
19933.43 76
19934.76 83
19936.10 103
19937.43 95
19938.77 80
19940.10 77
19941.44 83
19942.77 97
19944.11 99
19945.44 87
19946.78 79
19948.11 108
19949.45 103
19950.79 83
19952.12 78
19953.46 101
19954.79 90
19956.13 108
19957.46 95
19958.80 109
19960.13 94
19961.47 80
19962.81 86
19964.14 104
19965.48 124
19966.81 100
19968.15 84
19969.49 94
19970.82 80
19972.16 92
19973.49 87
19974.83 101
19976.17 110
19977.50 95
19978.84 100
19980.18 119
19981.51 98
19982.85 101
19984.18 92
19985.52 82
19986.86 90
19988.19 81
19989.53 86
19990.87 94
19992.20 96
19993.54 89
19994.88 75
19996.21 90
19997.55 93
19998.89 93
20000.23 103
20001.56 103
20002.90 104
20004.24 88
20005.57 72
20006.91 88
20008.25 73
20009.59 94
20010.92 106
20012.26 71
20013.60 104
20014.94 74
20016.27 77
20017.61 92
20018.95 80
20020.29 104
20021.62 104
20022.96 112
20024.30 69
20025.64 84
20026.98 85
20028.31 74
20029.65 76
20030.99 94
20032.33 104
20033.67 89
20035.00 104
20036.34 96
20037.68 87
20039.02 95
20040.36 85
20041.70 87
20043.03 87
20044.37 102
20045.71 82
20047.05 87
20048.39 84
20049.73 101
20051.07 103
20052.41 93
20053.74 98
20055.08 99
20056.42 88
20057.76 82
20059.10 95
20060.44 93
20061.78 97
20063.12 90
20064.46 94
20065.80 93
20067.13 98
20068.47 99
20069.81 86
20071.15 114
20072.49 100
20073.83 88
20075.17 71
20076.51 67
20077.85 80
20079.19 80
20080.53 84
20081.87 98
20083.21 92
20084.55 93
20085.89 89
20087.23 93
20088.57 79
20089.91 78
20091.25 74
20092.59 76
20093.93 91
20095.27 94
20096.61 85
20097.95 84
20099.29 98
20100.63 82
20101.97 74
20103.31 86
20104.65 79
20105.99 88
20107.33 88
20108.67 88
20110.02 78
20111.36 79
20112.70 91
20114.04 72
20115.38 90
20116.72 86
20118.06 87
20119.40 83
20120.74 86
20122.08 85
20123.43 80
20124.77 78
20126.11 84
20127.45 78
20128.79 103
20130.13 103
20131.47 90
20132.81 88
20134.16 64
20135.50 72
20136.84 77
20138.18 85
20139.52 75
20140.86 89
20142.21 95
20143.55 80
20144.89 84
