# Supplementary material for: MALDI-TOF MS typing enables the classification of brewing yeasts of the genus Saccharomyces to major beer styles
Source: PLoS One. 2017 Aug 9;12(8):e0181694. doi: 10.1371/journal.pone.0181694 (PMC5549903; doi:10.1371/journal.pone.0181694)
Supplement: S2 File — The directory includes 90 raw files and was zipped to “.zip”; the folder has three strains with 30 spectra per strain; S1 Text explains the raw files with an example and Table 1 represents the yeast strains used within the experiment. (ZIP) [file pone.0181694.s005.zip › 4-6/30254-165-OG-Koe-Ale-YPG-18h-E-E_2015-10-10__0_B5_1.dat]

2000.04 2716
2000.46 2614
2000.88 2745
2001.30 2733
2001.72 2606
2002.14 2610
2002.57 2767
2002.99 2720
2003.41 2737
2003.83 2718
2004.25 2711
2004.67 2697
2005.10 2695
2005.52 2646
2005.94 2644
2006.36 2706
2006.78 2693
2007.21 2552
2007.63 2727
2008.05 2731
2008.47 2777
2008.89 2637
2009.32 2827
2009.74 3034
2010.16 2926
2010.58 2951
2011.01 3168
2011.43 3372
2011.85 3081
2012.27 2932
2012.70 3005
2013.12 3013
2013.54 2835
2013.96 2817
2014.39 2844
2014.81 2847
2015.23 2701
2015.66 2874
2016.08 2780
2016.50 2756
2016.93 2635
2017.35 2607
2017.77 2611
2018.19 2718
2018.62 2654
2019.04 2798
2019.46 2748
2019.89 2703
2020.31 2957
2020.73 2918
2021.16 2908
2021.58 3093
2022.01 2850
2022.43 2729
2022.85 2668
2023.28 2777
2023.70 2916
2024.12 2866
2024.55 2814
2024.97 2833
2025.40 2677
2025.82 2597
2026.24 2754
2026.67 2750
2027.09 2671
2027.52 2635
2027.94 2647
2028.37 2657
2028.79 2406
2029.21 2444
2029.64 2668
2030.06 2547
2030.49 2522
2030.91 2644
2031.34 2785
2031.76 2816
2032.19 2635
2032.61 2693
2033.04 2738
2033.46 2683
2033.88 2848
2034.31 2764
2034.73 2720
2035.16 2824
2035.58 2802
2036.01 2836
2036.43 2889
2036.86 2764
2037.29 2710
2037.71 2789
2038.14 2850
2038.56 2910
2038.99 2899
2039.41 2759
2039.84 2656
2040.26 2783
2040.69 2715
2041.11 2633
2041.54 2747
2041.97 2720
2042.39 2765
2042.82 2738
2043.24 2732
2043.67 2859
2044.09 2624
2044.52 2707
2044.95 2951
2045.37 2633
2045.80 2643
2046.22 2573
2046.65 2723
2047.08 2751
2047.50 2753
2047.93 2771
2048.36 2759
2048.78 2671
2049.21 2827
2049.64 2749
2050.06 2769
2050.49 2834
2050.92 2627
2051.34 2530
2051.77 2726
2052.20 2863
2052.62 2787
2053.05 2654
2053.48 2770
2053.90 2805
2054.33 2803
2054.76 2562
2055.18 2627
2055.61 2764
2056.04 2764
2056.47 2750
2056.89 2771
2057.32 2724
2057.75 2851
2058.17 2794
2058.60 2717
2059.03 2684
2059.46 2722
2059.88 2635
2060.31 2689
2060.74 2754
2061.17 2529
2061.60 2696
2062.02 2678
2062.45 2580
2062.88 2722
2063.31 2708
2063.74 2724
2064.16 3015
2064.59 3048
2065.02 2975
2065.45 2971
2065.88 3116
2066.30 2898
2066.73 2974
2067.16 2995
2067.59 3041
2068.02 2919
2068.45 2874
2068.87 2789
2069.30 2827
2069.73 2881
2070.16 2741
2070.59 2832
2071.02 2710
2071.45 2778
2071.87 2807
2072.30 2670
2072.73 2492
2073.16 2724
2073.59 2592
2074.02 2611
2074.45 2561
2074.88 2739
2075.31 2688
2075.74 2684
2076.17 2820
2076.59 2651
2077.02 2652
2077.45 2793
2077.88 2807
2078.31 2892
2078.74 2698
2079.17 2781
2079.60 2657
2080.03 2718
2080.46 2900
2080.89 2880
2081.32 3002
2081.75 2764
2082.18 2836
2082.61 2965
2083.04 2887
2083.47 2904
2083.90 2856
2084.33 2981
2084.76 2640
2085.19 2660
2085.62 2746
2086.05 2770
2086.48 2547
2086.91 2695
2087.34 2788
2087.77 2968
2088.20 2914
2088.63 2864
2089.06 2918
2089.49 2618
2089.93 2703
2090.36 2662
2090.79 2646
2091.22 2682
2091.65 2725
2092.08 2725
2092.51 2773
2092.94 2715
2093.37 2582
2093.80 2836
2094.23 2649
2094.67 2857
2095.10 2777
2095.53 2815
2095.96 2743
2096.39 2873
2096.82 2887
2097.25 2816
2097.68 2784
2098.12 2841
2098.55 2625
2098.98 2671
2099.41 2644
2099.84 2583
2100.27 2735
2100.71 2651
2101.14 2741
2101.57 2693
2102.00 2475
2102.43 2789
2102.87 2535
2103.30 2643
2103.73 2798
2104.16 2694
2104.59 2630
2105.03 2664
2105.46 2892
2105.89 2815
2106.32 2997
2106.76 2687
2107.19 2829
2107.62 2959
2108.05 2842
2108.49 3071
2108.92 2843
2109.35 2823
2109.78 2564
2110.22 2696
2110.65 2945
2111.08 2737
2111.52 2859
2111.95 2889
2112.38 2675
2112.81 2703
2113.25 2652
2113.68 2599
2114.11 2567
2114.55 2536
2114.98 2732
2115.41 2731
2115.85 2670
2116.28 2664
2116.71 2717
2117.15 2570
2117.58 2610
2118.01 2814
2118.45 2692
2118.88 2551
2119.32 2691
2119.75 2668
2120.18 2593
2120.62 2701
2121.05 2653
2121.48 2671
2121.92 2749
2122.35 2919
2122.79 2730
2123.22 2847
2123.65 2878
2124.09 2887
2124.52 2935
2124.96 2687
2125.39 2713
2125.83 2856
2126.26 2939
2126.70 2816
2127.13 2762
2127.56 2727
2128.00 2868
2128.43 2958
2128.87 2733
2129.30 2825
2129.74 2921
2130.17 2850
2130.61 3000
2131.04 3030
2131.48 3126
2131.91 2896
2132.35 2808
2132.78 2763
2133.22 2768
2133.65 2812
2134.09 2816
2134.52 2802
2134.96 2852
2135.39 2913
2135.83 2672
2136.26 2704
2136.70 2988
2137.14 2789
2137.57 2769
2138.01 2886
2138.44 2849
2138.88 2835
2139.31 2617
2139.75 2834
2140.19 2781
2140.62 2691
2141.06 2545
2141.49 2560
2141.93 2408
2142.37 2524
2142.80 2624
2143.24 2629
2143.67 2536
2144.11 2576
2144.55 2739
2144.98 2556
2145.42 2467
2145.86 2563
2146.29 2566
2146.73 2526
2147.16 2683
2147.60 2722
2148.04 2740
2148.47 2574
2148.91 2699
2149.35 2679
2149.79 2729
2150.22 2883
2150.66 2882
2151.10 2753
2151.53 2812
2151.97 2898
2152.41 2833
2152.84 2839
2153.28 3036
2153.72 2914
2154.16 2710
2154.59 2892
2155.03 2655
2155.47 2675
2155.91 2719
2156.34 2901
2156.78 2923
2157.22 2691
2157.66 2767
2158.09 2710
2158.53 2935
2158.97 3048
2159.41 2997
2159.84 2939
2160.28 3034
2160.72 2856
2161.16 2770
2161.60 2771
2162.03 2790
2162.47 2763
2162.91 2884
2163.35 3021
2163.79 2872
2164.22 2839
2164.66 2925
2165.10 2837
2165.54 2778
2165.98 2823
2166.42 2678
2166.86 2600
2167.29 2589
2167.73 2603
2168.17 2627
2168.61 2568
2169.05 2566
2169.49 2699
2169.93 2809
2170.37 2993
2170.80 2585
2171.24 2562
2171.68 2739
2172.12 2698
2172.56 2530
2173.00 2725
2173.44 2784
2173.88 2806
2174.32 2692
2174.76 2608
2175.20 2904
2175.64 3048
2176.08 2930
2176.51 2724
2176.95 3008
2177.39 2997
2177.83 2872
2178.27 2836
2178.71 2848
2179.15 3164
2179.59 2877
2180.03 2738
2180.47 2659
2180.91 2739
2181.35 2723
2181.79 2771
2182.23 2790
2182.67 2664
2183.11 2673
2183.55 2723
2183.99 2753
2184.43 2560
2184.87 2530
2185.31 2559
2185.76 2492
2186.20 2476
2186.64 2717
2187.08 2572
2187.52 2667
2187.96 2855
2188.40 2732
2188.84 2654
2189.28 2661
2189.72 2698
2190.16 2792
2190.60 2870
2191.04 2730
2191.49 2739
2191.93 2648
2192.37 2721
2192.81 2576
2193.25 2546
2193.69 2469
2194.13 2587
2194.57 2581
2195.02 2500
2195.46 2602
2195.90 2525
2196.34 2732
2196.78 2751
2197.22 2880
2197.66 2667
2198.11 2854
2198.55 2843
2198.99 2710
2199.43 2640
2199.87 2748
2200.32 2831
2200.76 2618
2201.20 2639
2201.64 2678
2202.08 2572
2202.53 2610
2202.97 2631
2203.41 2605
2203.85 2716
2204.29 2815
2204.74 2608
2205.18 2643
2205.62 2741
2206.06 2636
2206.51 2703
2206.95 2811
2207.39 2815
2207.83 2862
2208.28 2742
2208.72 2788
2209.16 2935
2209.61 2872
2210.05 2910
2210.49 2741
2210.93 2588
2211.38 2777
2211.82 2808
2212.26 2792
2212.71 2684
2213.15 2769
2213.59 2757
2214.04 2721
2214.48 2653
2214.92 2697
2215.37 2687
2215.81 2677
2216.25 2563
2216.70 2568
2217.14 2531
2217.59 2493
2218.03 2497
2218.47 2525
2218.92 2532
2219.36 2426
2219.80 2518
2220.25 2639
2220.69 2634
2221.14 2584
2221.58 2853
2222.02 2690
2222.47 2771
2222.91 2818
2223.36 2726
2223.80 2724
2224.25 2674
2224.69 2871
2225.13 3068
2225.58 2974
2226.02 3030
2226.47 2858
2226.91 2898
2227.36 2920
2227.80 3028
2228.25 3075
2228.69 2981
2229.14 2866
2229.58 2986
2230.03 2800
2230.47 2916
2230.92 2886
2231.36 2969
2231.81 3075
2232.25 2975
2232.70 2893
2233.14 2775
2233.59 2871
2234.03 2834
2234.48 2859
2234.92 2817
2235.37 3056
2235.81 2772
2236.26 2921
2236.70 3072
2237.15 2896
2237.60 2883
2238.04 2811
2238.49 2712
2238.93 2602
2239.38 2626
2239.83 2611
2240.27 2411
2240.72 2571
2241.16 2562
2241.61 2560
2242.06 2538
2242.50 2533
2242.95 2429
2243.39 2585
2243.84 2514
2244.29 2454
2244.73 2542
2245.18 2535
2245.63 2528
2246.07 2510
2246.52 2407
2246.97 2331
2247.41 2412
2247.86 2451
2248.31 2690
2248.75 2643
2249.20 2637
2249.65 2740
2250.09 2649
2250.54 2592
2250.99 2569
2251.43 2648
2251.88 2619
2252.33 2484
2252.78 2636
2253.22 2599
2253.67 2744
2254.12 2806
2254.56 2735
2255.01 2703
2255.46 2720
2255.91 2740
2256.35 2648
2256.80 2648
2257.25 2689
2257.70 2627
2258.14 2723
2258.59 2604
2259.04 2451
2259.49 2649
2259.94 2587
2260.38 2453
2260.83 2704
2261.28 2652
2261.73 2674
2262.18 2453
2262.62 2701
2263.07 2837
2263.52 2597
2263.97 2433
2264.42 2706
2264.87 2586
2265.31 2723
2265.76 2596
2266.21 2815
2266.66 2742
2267.11 2836
2267.56 2689
2268.01 2677
2268.45 2769
2268.90 2752
2269.35 2710
2269.80 2717
2270.25 2901
2270.70 3004
2271.15 2997
2271.60 2873
2272.05 2825
2272.49 2914
2272.94 2888
2273.39 2979
2273.84 2917
2274.29 3030
2274.74 3058
2275.19 2875
2275.64 2834
2276.09 2784
2276.54 2801
2276.99 2706
2277.44 2899
2277.89 2781
2278.34 2503
2278.79 2563
2279.24 2524
2279.69 2535
2280.14 2600
2280.59 2448
2281.04 2373
2281.49 2498
2281.94 2686
2282.39 2705
2282.84 2592
2283.29 2505
2283.74 2598
2284.19 2517
2284.64 2355
2285.09 2463
2285.54 2559
2285.99 2343
2286.44 2532
2286.89 2699
2287.34 2768
2287.79 2872
2288.24 2799
2288.69 2757
2289.14 2846
2289.59 3020
2290.05 3219
2290.50 3314
2290.95 3545
2291.40 3867
2291.85 3938
2292.30 3807
2292.75 4026
2293.20 4070
2293.65 3995
2294.11 3750
2294.56 3605
2295.01 3483
2295.46 3498
2295.91 3359
2296.36 3093
2296.81 2963
2297.27 2813
2297.72 2836
2298.17 2937
2298.62 2814
2299.07 2730
2299.52 2689
2299.98 2893
2300.43 2872
2300.88 2695
2301.33 2773
2301.78 2860
2302.24 2853
2302.69 2595
2303.14 2630
2303.59 2666
2304.04 2711
2304.50 2763
2304.95 2741
2305.40 2515
2305.85 2572
2306.31 2653
2306.76 2761
2307.21 2805
2307.66 2654
2308.12 2871
2308.57 2907
2309.02 2949
2309.48 2848
2309.93 2931
2310.38 3082
2310.83 3066
2311.29 3140
2311.74 3087
2312.19 2954
2312.65 3141
2313.10 3053
2313.55 2970
2314.01 3030
2314.46 3059
2314.91 2914
2315.37 2682
2315.82 2772
2316.27 2888
2316.73 2705
2317.18 2666
2317.63 2917
2318.09 2765
2318.54 2749
2318.99 2613
2319.45 2768
2319.90 2926
2320.36 2835
2320.81 2885
2321.26 2974
2321.72 2799
2322.17 2832
2322.63 2682
2323.08 2730
2323.53 2806
2323.99 2818
2324.44 2687
2324.90 2683
2325.35 2730
2325.80 2682
2326.26 2855
2326.71 2810
2327.17 2654
2327.62 2747
2328.08 2916
2328.53 2813
2328.99 2916
2329.44 3078
2329.90 2893
2330.35 2969
2330.81 2996
2331.26 2906
2331.72 2898
2332.17 2996
2332.63 2951
2333.08 2933
2333.54 2822
2333.99 2625
2334.45 2677
2334.90 2933
2335.36 2781
2335.81 2787
2336.27 2628
2336.72 2619
2337.18 2684
2337.63 2674
2338.09 2582
2338.55 2638
2339.00 2681
2339.46 2796
2339.91 2671
2340.37 2655
2340.82 2594
2341.28 2699
2341.74 2498
2342.19 2443
2342.65 2736
2343.10 2660
2343.56 2449
2344.02 2575
2344.47 2551
2344.93 2757
2345.39 2611
2345.84 2725
2346.30 2764
2346.75 2599
2347.21 2632
2347.67 2647
2348.12 2944
2348.58 2798
2349.04 2709
2349.49 2772
2349.95 2806
2350.41 2776
2350.86 2760
2351.32 2763
2351.78 2873
2352.23 2791
2352.69 2531
2353.15 2566
2353.61 2725
2354.06 2744
2354.52 2674
2354.98 2768
2355.43 2649
2355.89 2781
2356.35 2783
2356.81 2724
2357.26 2802
2357.72 2951
2358.18 2830
2358.64 2769
2359.09 2618
2359.55 2667
2360.01 2740
2360.47 2554
2360.93 2728
2361.38 2850
2361.84 2898
2362.30 2645
2362.76 2548
2363.22 2682
2363.67 2701
2364.13 2777
2364.59 2643
2365.05 2528
2365.51 2478
2365.96 2614
2366.42 2772
2366.88 2820
2367.34 2755
2367.80 2738
2368.26 2729
2368.72 2830
2369.17 2815
2369.63 2793
2370.09 2800
2370.55 2857
2371.01 2676
2371.47 2661
2371.93 2677
2372.39 2664
2372.84 2945
2373.30 2881
2373.76 2675
2374.22 2813
2374.68 2948
2375.14 2965
2375.60 2861
2376.06 2980
2376.52 3056
2376.98 2942
2377.44 2897
2377.90 2702
2378.36 2828
2378.81 2772
2379.27 2848
2379.73 2767
2380.19 2605
2380.65 2746
2381.11 2458
2381.57 2510
2382.03 2588
2382.49 2726
2382.95 2448
2383.41 2502
2383.87 2653
2384.33 2541
2384.79 2688
2385.25 2655
2385.71 2615
2386.17 2555
2386.63 2419
2387.09 2513
2387.55 2531
2388.01 2611
2388.48 2655
2388.94 2822
2389.40 2741
2389.86 2672
2390.32 2756
2390.78 2783
2391.24 2843
2391.70 2798
2392.16 2696
2392.62 2873
2393.08 2906
2393.54 2865
2394.00 2825
2394.47 2692
2394.93 2871
2395.39 2692
2395.85 2571
2396.31 2580
2396.77 2597
2397.23 2679
2397.69 2669
2398.16 2655
2398.62 2737
2399.08 2544
2399.54 2439
2400.00 2639
2400.46 2587
2400.92 2562
2401.39 2429
2401.85 2476
2402.31 2663
2402.77 2466
2403.23 2503
2403.70 2595
2404.16 2547
2404.62 2620
2405.08 2618
2405.54 2771
2406.01 2569
2406.47 2726
2406.93 2474
2407.39 2560
2407.86 2531
2408.32 2474
2408.78 2405
2409.24 2693
2409.71 2646
2410.17 2458
2410.63 2669
2411.09 2725
2411.56 2617
2412.02 2656
2412.48 2538
2412.94 2403
2413.41 2452
2413.87 2355
2414.33 2657
2414.80 2577
2415.26 2577
2415.72 2656
2416.19 2571
2416.65 2562
2417.11 2772
2417.57 2641
2418.04 2597
2418.50 2626
2418.96 2644
2419.43 2698
2419.89 2632
2420.36 2696
2420.82 2448
2421.28 2504
2421.75 2668
2422.21 2597
2422.67 2616
2423.14 2646
2423.60 2583
2424.07 2431
2424.53 2427
2424.99 2539
2425.46 2596
2425.92 2528
2426.39 2581
2426.85 2474
2427.31 2436
2427.78 2475
2428.24 2577
2428.71 2582
2429.17 2530
2429.64 2460
2430.10 2403
2430.56 2554
2431.03 2424
2431.49 2346
2431.96 2379
2432.42 2411
2432.89 2665
2433.35 2579
2433.82 2459
2434.28 2460
2434.75 2406
2435.21 2658
2435.68 2679
2436.14 2491
2436.61 2500
2437.07 2536
2437.54 2406
2438.00 2454
2438.47 2556
2438.93 2747
2439.40 2580
2439.86 2780
2440.33 2606
2440.80 2466
2441.26 2465
2441.73 2453
2442.19 2509
2442.66 2582
2443.12 2661
2443.59 2800
2444.06 2608
2444.52 2599
2444.99 2648
2445.45 2732
2445.92 2571
2446.38 2696
2446.85 2787
2447.32 2560
2447.78 2706
2448.25 2586
2448.72 2544
2449.18 2401
2449.65 2360
2450.11 2407
2450.58 2555
2451.05 2587
2451.51 2501
2451.98 2545
2452.45 2532
2452.91 2573
2453.38 2445
2453.85 2498
2454.31 2450
2454.78 2585
2455.25 2230
2455.71 2349
2456.18 2550
2456.65 2555
2457.12 2552
2457.58 2486
2458.05 2416
2458.52 2459
2458.98 2553
2459.45 2519
2459.92 2460
2460.39 2644
2460.85 2554
2461.32 2442
2461.79 2449
2462.26 2435
2462.72 2474
2463.19 2463
2463.66 2648
2464.13 2627
2464.59 2381
2465.06 2500
2465.53 2678
2466.00 2600
2466.47 2573
2466.93 2495
2467.40 2528
2467.87 2584
2468.34 2594
2468.81 2612
2469.27 2349
2469.74 2390
2470.21 2626
2470.68 2618
2471.15 2489
2471.62 2381
2472.09 2404
2472.55 2338
2473.02 2384
2473.49 2255
2473.96 2266
2474.43 2191
2474.90 2482
2475.37 2521
2475.83 2586
2476.30 2448
2476.77 2573
2477.24 2329
2477.71 2343
2478.18 2364
2478.65 2465
2479.12 2528
2479.59 2534
2480.06 2607
2480.53 2474
2480.99 2231
2481.46 2345
2481.93 2437
2482.40 2492
2482.87 2377
2483.34 2425
2483.81 2585
2484.28 2415
2484.75 2486
2485.22 2475
2485.69 2460
2486.16 2501
2486.63 2590
2487.10 2450
2487.57 2514
2488.04 2548
2488.51 2558
2488.98 2445
2489.45 2391
2489.92 2589
2490.39 2558
2490.86 2532
2491.33 2519
2491.80 2600
2492.27 2526
2492.74 2577
2493.21 2561
2493.68 2640
2494.15 2578
2494.62 2669
2495.10 2731
2495.57 2700
2496.04 2750
2496.51 2682
2496.98 2782
2497.45 2975
2497.92 2792
2498.39 2749
2498.86 2628
2499.33 2598
2499.80 2614
2500.28 2550
2500.75 2509
2501.22 2401
2501.69 2328
2502.16 2412
2502.63 2586
2503.10 2480
2503.57 2414
2504.05 2366
2504.52 2384
2504.99 2481
2505.46 2571
2505.93 2442
2506.40 2634
2506.88 2447
2507.35 2596
2507.82 2270
2508.29 2388
2508.76 2396
2509.24 2429
2509.71 2588
2510.18 2401
2510.65 2317
2511.12 2340
2511.60 2478
2512.07 2379
2512.54 2472
2513.01 2525
2513.49 2605
2513.96 2574
2514.43 2505
2514.90 2623
2515.38 2739
2515.85 2599
2516.32 2642
2516.79 2536
2517.27 2454
2517.74 2406
2518.21 2592
2518.68 2675
2519.16 2581
2519.63 2769
2520.10 2727
2520.58 2705
2521.05 2511
2521.52 2535
2522.00 2593
2522.47 2528
2522.94 2260
2523.42 2411
2523.89 2663
2524.36 2583
2524.84 2580
2525.31 2514
2525.78 2624
2526.26 2595
2526.73 2425
2527.20 2661
2527.68 2634
2528.15 2710
2528.63 2660
2529.10 2503
2529.57 2764
2530.05 2803
2530.52 2856
2531.00 2732
2531.47 2773
2531.94 2848
2532.42 2911
2532.89 2851
2533.37 2475
2533.84 2661
2534.32 2803
2534.79 2708
2535.26 2447
2535.74 2384
2536.21 2565
2536.69 2646
2537.16 2632
2537.64 2568
2538.11 2602
2538.59 2499
2539.06 2603
2539.54 2618
2540.01 2478
2540.49 2473
2540.96 2592
2541.44 2786
2541.91 2737
2542.39 2599
2542.86 2876
2543.34 2933
2543.81 2981
2544.29 2531
2544.76 2575
2545.24 2689
2545.71 2731
2546.19 2678
2546.66 2580
2547.14 2519
2547.61 2623
2548.09 2510
2548.57 2429
2549.04 2468
2549.52 2567
2549.99 2563
2550.47 2571
2550.95 2627
2551.42 2680
2551.90 2552
2552.37 2576
2552.85 2558
2553.33 2589
2553.80 2365
2554.28 2497
2554.75 2693
2555.23 2840
2555.71 2830
2556.18 2573
2556.66 2677
2557.14 2699
2557.61 2590
2558.09 2588
2558.57 2562
2559.04 2662
2559.52 2624
2560.00 2533
2560.47 2494
2560.95 2488
2561.43 2213
2561.90 2303
2562.38 2577
2562.86 2413
2563.33 2445
2563.81 2427
2564.29 2416
2564.77 2565
2565.24 2484
2565.72 2569
2566.20 2483
2566.68 2401
2567.15 2389
2567.63 2761
2568.11 2591
2568.59 2450
2569.06 2421
2569.54 2504
2570.02 2367
2570.50 2462
2570.97 2470
2571.45 2522
2571.93 2397
2572.41 2360
2572.89 2361
2573.36 2593
2573.84 2411
2574.32 2280
2574.80 2351
2575.28 2568
2575.75 2401
2576.23 2314
2576.71 2404
2577.19 2339
2577.67 2539
2578.15 2488
2578.62 2552
2579.10 2505
2579.58 2415
2580.06 2435
2580.54 2484
2581.02 2282
2581.50 2384
2581.97 2506
2582.45 2322
2582.93 2414
2583.41 2579
2583.89 2491
2584.37 2399
2584.85 2385
2585.33 2383
2585.81 2304
2586.29 2263
2586.77 2384
2587.24 2290
2587.72 2376
2588.20 2230
2588.68 2256
2589.16 2507
2589.64 2482
2590.12 2363
2590.60 2410
2591.08 2504
2591.56 2520
2592.04 2642
2592.52 2419
2593.00 2332
2593.48 2472
2593.96 2527
2594.44 2373
2594.92 2392
2595.40 2490
2595.88 2512
2596.36 2435
2596.84 2433
2597.32 2396
2597.80 2454
2598.28 2515
2598.76 2356
2599.24 2304
2599.72 2488
2600.20 2425
2600.68 2397
2601.16 2391
2601.64 2515
2602.12 2699
2602.61 2426
2603.09 2533
2603.57 2551
2604.05 2646
2604.53 2492
2605.01 2505
2605.49 2407
2605.97 2455
2606.45 2393
2606.93 2527
2607.42 2417
2607.90 2352
2608.38 2459
2608.86 2407
2609.34 2430
2609.82 2466
2610.30 2655
2610.78 2613
2611.27 2584
2611.75 2587
2612.23 2576
2612.71 2422
2613.19 2435
2613.67 2429
2614.16 2438
2614.64 2532
2615.12 2437
2615.60 2508
2616.08 2585
2616.57 2486
2617.05 2467
2617.53 2613
2618.01 2524
2618.49 2596
2618.98 2753
2619.46 2595
2619.94 2577
2620.42 2580
2620.91 2399
2621.39 2429
2621.87 2366
2622.35 2280
2622.84 2281
2623.32 2266
2623.80 2412
2624.28 2318
2624.77 2180
2625.25 2498
2625.73 2499
2626.21 2384
2626.70 2298
2627.18 2275
2627.66 2407
2628.15 2475
2628.63 2287
2629.11 2235
2629.60 2344
2630.08 2442
2630.56 2492
2631.05 2343
2631.53 2551
2632.01 2591
2632.50 2669
2632.98 2720
2633.46 2760
2633.95 2952
2634.43 2795
2634.91 2639
2635.40 2607
2635.88 2676
2636.37 2390
2636.85 2436
2637.33 2548
2637.82 2442
2638.30 2400
2638.79 2356
2639.27 2328
2639.75 2313
2640.24 2442
2640.72 2432
2641.21 2430
2641.69 2507
2642.18 2412
2642.66 2406
2643.14 2450
2643.63 2502
2644.11 2337
2644.60 2439
2645.08 2247
2645.57 2212
2646.05 2382
2646.54 2255
2647.02 2261
2647.51 2498
2647.99 2361
2648.48 2337
2648.96 2413
2649.45 2468
2649.93 2637
2650.42 2554
2650.90 2546
2651.39 2512
2651.87 2511
2652.36 2376
2652.84 2496
2653.33 2475
2653.81 2289
2654.30 2453
2654.78 2316
2655.27 2399
2655.76 2545
2656.24 2475
2656.73 2418
2657.21 2282
2657.70 2320
2658.18 2544
2658.67 2366
2659.16 2476
2659.64 2317
2660.13 2294
2660.61 2417
2661.10 2564
2661.59 2408
2662.07 2372
2662.56 2364
2663.05 2300
2663.53 2271
2664.02 2373
2664.50 2510
2664.99 2555
2665.48 2442
2665.96 2316
2666.45 2379
2666.94 2433
2667.42 2408
2667.91 2133
2668.40 2244
2668.88 2395
2669.37 2351
2669.86 2313
2670.34 2411
2670.83 2413
2671.32 2455
2671.81 2385
2672.29 2375
2672.78 2491
2673.27 2520
2673.75 2618
2674.24 2720
2674.73 2810
2675.22 2838
2675.70 2848
2676.19 2874
2676.68 2878
2677.17 2863
2677.65 2852
2678.14 2706
2678.63 2963
2679.12 2832
2679.61 2567
2680.09 2637
2680.58 2339
2681.07 2335
2681.56 2320
2682.04 2319
2682.53 2423
2683.02 2242
2683.51 2278
2684.00 2280
2684.49 2231
2684.97 2384
2685.46 2496
2685.95 2413
2686.44 2268
2686.93 2267
2687.42 2231
2687.90 2345
2688.39 2520
2688.88 2409
2689.37 2301
2689.86 2227
2690.35 2164
2690.84 2255
2691.33 2375
2691.81 2348
2692.30 2242
2692.79 2236
2693.28 2265
2693.77 2387
2694.26 2436
2694.75 2270
2695.24 2370
2695.73 2347
2696.22 2327
2696.71 2364
2697.20 2430
2697.68 2394
2698.17 2443
2698.66 2415
2699.15 2307
2699.64 2350
2700.13 2410
2700.62 2346
2701.11 2223
2701.60 2443
2702.09 2335
2702.58 2271
2703.07 2440
2703.56 2344
2704.05 2616
2704.54 2621
2705.03 2399
2705.52 2574
2706.01 2481
2706.50 2517
2706.99 2616
2707.48 2460
2707.97 2452
2708.46 2347
2708.95 2318
2709.44 2240
2709.93 2345
2710.43 2225
2710.92 2238
2711.41 2260
2711.90 2268
2712.39 2319
2712.88 2210
2713.37 2267
2713.86 2252
2714.35 2380
2714.84 2353
2715.33 2262
2715.82 2121
2716.32 2469
2716.81 2319
2717.30 2331
2717.79 2397
2718.28 2383
2718.77 2335
2719.26 2185
2719.76 2178
2720.25 2295
2720.74 2279
2721.23 2409
2721.72 2203
2722.21 2245
2722.70 2333
2723.20 2504
2723.69 2291
2724.18 2370
2724.67 2322
2725.16 2239
2725.66 2283
2726.15 2272
2726.64 2370
2727.13 2332
2727.62 2187
2728.12 2315
2728.61 2296
2729.10 2417
2729.59 2304
2730.09 2329
2730.58 2322
2731.07 2325
2731.56 2283
2732.06 2250
2732.55 2208
2733.04 2333
2733.53 2242
2734.03 2304
2734.52 2580
2735.01 2521
2735.50 2486
2736.00 2460
2736.49 2411
2736.98 2413
2737.48 2466
2737.97 2491
2738.46 2457
2738.96 2280
2739.45 2347
2739.94 2457
2740.44 2430
2740.93 2419
2741.42 2283
2741.92 2421
2742.41 2521
2742.90 2425
2743.40 2244
2743.89 2300
2744.38 2299
2744.88 2260
2745.37 2158
2745.86 2365
2746.36 2328
2746.85 2388
2747.35 2471
2747.84 2359
2748.33 2211
2748.83 2186
2749.32 2203
2749.82 2394
2750.31 2356
2750.81 2217
2751.30 2312
2751.79 2376
2752.29 2217
2752.78 2225
2753.28 2095
2753.77 2154
2754.27 2063
2754.76 2053
2755.26 2203
2755.75 2231
2756.24 2184
2756.74 2389
2757.23 2323
2757.73 2274
2758.22 2167
2758.72 2109
2759.21 2346
2759.71 2383
2760.20 2288
2760.70 2319
2761.19 2297
2761.69 2353
2762.19 2268
2762.68 2494
2763.18 2382
2763.67 2332
2764.17 2311
2764.66 2407
2765.16 2389
2765.65 2323
2766.15 2345
2766.64 2357
2767.14 2262
2767.64 2338
2768.13 2328
2768.63 2441
2769.12 2316
2769.62 2331
2770.12 2371
2770.61 2366
2771.11 2279
2771.60 2266
2772.10 2236
2772.60 2282
2773.09 2328
2773.59 2519
2774.08 2499
2774.58 2407
2775.08 2677
2775.57 2694
2776.07 2736
2776.57 2748
2777.06 2867
2777.56 2893
2778.06 2860
2778.55 3016
2779.05 3008
2779.55 3077
2780.04 2909
2780.54 2800
2781.04 2721
2781.54 2614
2782.03 2745
2782.53 2738
2783.03 2516
2783.52 2527
2784.02 2471
2784.52 2376
2785.02 2267
2785.51 2341
2786.01 2421
2786.51 2281
2787.01 2126
2787.50 2207
2788.00 2269
2788.50 2129
2789.00 2145
2789.49 2220
2789.99 2129
2790.49 2118
2790.99 2220
2791.48 2124
2791.98 2127
2792.48 2200
2792.98 2181
2793.48 2158
2793.97 2171
2794.47 2275
2794.97 2307
2795.47 2238
2795.97 2338
2796.47 2232
2796.96 2171
2797.46 2255
2797.96 2455
2798.46 2399
2798.96 2424
2799.46 2332
2799.96 2296
2800.45 2314
2800.95 2453
2801.45 2328
2801.95 2342
2802.45 2332
2802.95 2145
2803.45 2123
2803.95 2261
2804.45 2307
2804.94 2314
2805.44 2254
2805.94 2276
2806.44 2218
2806.94 2277
2807.44 2347
2807.94 2228
2808.44 2358
2808.94 2380
2809.44 2305
2809.94 2517
2810.44 2528
2810.94 2414
2811.44 2570
2811.94 2369
2812.44 2392
2812.94 2298
2813.44 2418
2813.94 2483
2814.44 2582
2814.94 2502
2815.44 2500
2815.94 2398
2816.44 2286
2816.94 2362
2817.44 2404
2817.94 2246
2818.44 2211
2818.94 2363
2819.44 2276
2819.94 2145
2820.44 2325
2820.94 2251
2821.44 2322
2821.94 2383
2822.44 2262
2822.94 2415
2823.44 2320
2823.94 2351
2824.44 2435
2824.94 2358
2825.45 2168
2825.95 2217
2826.45 2258
2826.95 2288
2827.45 2198
2827.95 2255
2828.45 2296
2828.95 2380
2829.45 2418
2829.96 2084
2830.46 2197
2830.96 2208
2831.46 2190
2831.96 2261
2832.46 2337
2832.96 2173
2833.47 2292
2833.97 2229
2834.47 2365
2834.97 2338
2835.47 2216
2835.97 2270
2836.48 2175
2836.98 2134
2837.48 2164
2837.98 2263
2838.48 2346
2838.99 2095
2839.49 2327
2839.99 2478
2840.49 2276
2841.00 2387
2841.50 2320
2842.00 2220
2842.50 2099
2843.01 2305
2843.51 2367
2844.01 2342
2844.51 2260
2845.02 2379
2845.52 2428
2846.02 2438
2846.52 2383
2847.03 2472
2847.53 2460
2848.03 2551
2848.54 2570
2849.04 2765
2849.54 2758
2850.04 2664
2850.55 2545
2851.05 2576
2851.55 2421
2852.06 2394
2852.56 2350
2853.06 2331
2853.57 2328
2854.07 2322
2854.57 2400
2855.08 2411
2855.58 2435
2856.09 2350
2856.59 2360
2857.09 2439
2857.60 2365
2858.10 2382
2858.60 2417
2859.11 2404
2859.61 2344
2860.12 2341
2860.62 2268
2861.12 2308
2861.63 2380
2862.13 2305
2862.64 2338
2863.14 2330
2863.65 2301
2864.15 2266
2864.65 2331
2865.16 2202
2865.66 2209
2866.17 2305
2866.67 2151
2867.18 2156
2867.68 2285
2868.19 2225
2868.69 2265
2869.20 2160
2869.70 2137
2870.21 2188
2870.71 2347
2871.21 2436
2871.72 2341
2872.23 2393
2872.73 2311
2873.24 2445
2873.74 2608
2874.25 2592
2874.75 2463
2875.26 2367
2875.76 2572
2876.27 2616
2876.77 2681
2877.28 2466
2877.78 2666
2878.29 2401
2878.79 2414
2879.30 2482
2879.81 2313
2880.31 2524
2880.82 2509
2881.32 2433
2881.83 2397
2882.34 2405
2882.84 2456
2883.35 2368
2883.85 2300
2884.36 2351
2884.87 2455
2885.37 2517
2885.88 2510
2886.38 2422
2886.89 2219
2887.40 2369
2887.90 2535
2888.41 2559
2888.92 2444
2889.42 2409
2889.93 2384
2890.44 2376
2890.94 2367
2891.45 2291
2891.96 2202
2892.46 2472
2892.97 2458
2893.48 2315
2893.98 2402
2894.49 2379
2895.00 2371
2895.51 2253
2896.01 2292
2896.52 2538
2897.03 2448
2897.53 2482
2898.04 2482
2898.55 2499
2899.06 2522
2899.56 2497
2900.07 2505
2900.58 2408
2901.09 2394
2901.59 2526
2902.10 2561
2902.61 2625
2903.12 2630
2903.63 2476
2904.13 2558
2904.64 2640
2905.15 2591
2905.66 2465
2906.17 2621
2906.67 2573
2907.18 2564
2907.69 2514
2908.20 2512
2908.71 2407
2909.21 2547
2909.72 2435
2910.23 2476
2910.74 2468
2911.25 2388
2911.76 2343
2912.26 2363
2912.77 2394
2913.28 2387
2913.79 2265
2914.30 2429
2914.81 2464
2915.32 2290
2915.83 2539
2916.34 2605
2916.84 2424
2917.35 2484
2917.86 2321
2918.37 2468
2918.88 2244
2919.39 2528
2919.90 2552
2920.41 2410
2920.92 2368
2921.43 2318
2921.94 2279
2922.45 2222
2922.96 2232
2923.46 2319
2923.97 2462
2924.48 2195
2924.99 2311
2925.50 2415
2926.01 2333
2926.52 2258
2927.03 2366
2927.54 2386
2928.05 2429
2928.56 2264
2929.07 2365
2929.58 2342
2930.09 2077
2930.60 2187
2931.11 2306
2931.62 2259
2932.13 2288
2932.64 2425
2933.15 2283
2933.67 2239
2934.18 2240
2934.69 2355
2935.20 2312
2935.71 2210
2936.22 2432
2936.73 2503
2937.24 2429
2937.75 2399
2938.26 2361
2938.77 2303
2939.28 2388
2939.79 2547
2940.30 2471
2940.82 2276
2941.33 2318
2941.84 2479
2942.35 2390
2942.86 2566
2943.37 2374
2943.88 2274
2944.39 2347
2944.91 2452
2945.42 2469
2945.93 2461
2946.44 2628
2946.95 2638
2947.46 2471
2947.98 2367
2948.49 2512
2949.00 2478
2949.51 2502
2950.02 2528
2950.53 2437
2951.05 2321
2951.56 2214
2952.07 2323
2952.58 2443
2953.09 2284
2953.61 2325
2954.12 2274
2954.63 2294
2955.14 2201
2955.66 2194
2956.17 2210
2956.68 2354
2957.19 2505
2957.71 2250
2958.22 2113
2958.73 2164
2959.24 2314
2959.76 2395
2960.27 2342
2960.78 2376
2961.29 2398
2961.81 2331
2962.32 2165
2962.83 2143
2963.35 2242
2963.86 2371
2964.37 2359
2964.89 2407
2965.40 2319
2965.91 2140
2966.43 2202
2966.94 2219
2967.45 2197
2967.97 2301
2968.48 2113
2968.99 2082
2969.51 2148
2970.02 2123
2970.53 2073
2971.05 2139
2971.56 2099
2972.07 2071
2972.59 2310
2973.10 1977
2973.62 2078
2974.13 2136
2974.64 2069
2975.16 2187
2975.67 2342
2976.19 2399
2976.70 2346
2977.22 2225
2977.73 2292
2978.24 2197
2978.76 2202
2979.27 2104
2979.79 2138
2980.30 2238
2980.82 2318
2981.33 2192
2981.85 2155
2982.36 2254
2982.87 2238
2983.39 2245
2983.90 2388
2984.42 2409
2984.93 2345
2985.45 2390
2985.96 2275
2986.48 2310
2986.99 2264
2987.51 2248
2988.02 2376
2988.54 2287
2989.05 2311
2989.57 2337
2990.09 2171
2990.60 2291
2991.12 2382
2991.63 2364
2992.15 2186
2992.66 2253
2993.18 2294
2993.69 2511
2994.21 2307
2994.73 2451
2995.24 2337
2995.76 2363
2996.27 2622
2996.79 2586
2997.30 2590
2997.82 2468
2998.34 2611
2998.85 2474
2999.37 2560
2999.89 2725
3000.40 2511
3000.92 2553
3001.43 2537
3001.95 2370
3002.47 2294
3002.98 2304
3003.50 2267
3004.02 2370
3004.53 2517
3005.05 2426
3005.57 2392
3006.08 2452
3006.60 2345
3007.12 2360
3007.63 2431
3008.15 2418
3008.67 2213
3009.18 2261
3009.70 2187
3010.22 2129
3010.74 2290
3011.25 2263
3011.77 2176
3012.29 2066
3012.80 2175
3013.32 2273
3013.84 2227
3014.36 2148
3014.87 2237
3015.39 2302
3015.91 2334
3016.43 2211
3016.94 2248
3017.46 2392
3017.98 2323
3018.50 2278
3019.02 2407
3019.53 2261
3020.05 2331
3020.57 2308
3021.09 2363
3021.60 2328
3022.12 2393
3022.64 2510
3023.16 2475
3023.68 2292
3024.20 2430
3024.71 2471
3025.23 2586
3025.75 2327
3026.27 2498
3026.79 2353
3027.31 2396
3027.82 2327
3028.34 2413
3028.86 2394
3029.38 2288
3029.90 2220
3030.42 2315
3030.94 2267
3031.46 2279
3031.98 2332
3032.49 2498
3033.01 2288
3033.53 2189
3034.05 2383
3034.57 2317
3035.09 2302
3035.61 2268
3036.13 2248
3036.65 2248
3037.17 2347
3037.69 2194
3038.21 2423
3038.73 2487
3039.25 2308
3039.76 2207
3040.28 2371
3040.80 2300
3041.32 2318
3041.84 2174
3042.36 2152
3042.88 2169
3043.40 2185
3043.92 2208
3044.44 2155
3044.96 2255
3045.48 2286
3046.00 2244
3046.52 2152
3047.04 2204
3047.56 2260
3048.08 2080
3048.60 2210
3049.13 2154
3049.65 2294
3050.17 2274
3050.69 2149
3051.21 2031
3051.73 2041
3052.25 2110
3052.77 2178
3053.29 2122
3053.81 2130
3054.33 2134
3054.85 2198
3055.37 2112
3055.89 2077
3056.42 2072
3056.94 2104
3057.46 1996
3057.98 2120
3058.50 2231
3059.02 2188
3059.54 2392
3060.06 2280
3060.59 2262
3061.11 2189
3061.63 2114
3062.15 2197
3062.67 2175
3063.19 2183
3063.71 2240
3064.24 2079
3064.76 2124
3065.28 2176
3065.80 2369
3066.32 2368
3066.85 2357
3067.37 2346
3067.89 2155
3068.41 2336
3068.93 2238
3069.46 2235
3069.98 2115
3070.50 2163
3071.02 2242
3071.54 2355
3072.07 2171
3072.59 2189
3073.11 2191
3073.63 2275
3074.16 2371
3074.68 2212
3075.20 2177
3075.73 2215
3076.25 2118
3076.77 2272
3077.29 2368
3077.82 2105
3078.34 2354
3078.86 2582
3079.39 2440
3079.91 2232
3080.43 2354
3080.95 2296
3081.48 2283
3082.00 2438
3082.52 2282
3083.05 2244
3083.57 2392
3084.09 2298
3084.62 2307
3085.14 2459
3085.66 2388
3086.19 2349
3086.71 2294
3087.24 2404
3087.76 2558
3088.28 2455
3088.81 2362
3089.33 2292
3089.85 2174
3090.38 2184
3090.90 2288
3091.43 2214
3091.95 2046
3092.47 1992
3093.00 2131
3093.52 2232
3094.05 2033
3094.57 1920
3095.10 2096
3095.62 2181
3096.14 2188
3096.67 2202
3097.19 2122
3097.72 2099
3098.24 2147
3098.77 2270
3099.29 2109
3099.82 2170
3100.34 2223
3100.87 2136
3101.39 2120
3101.92 2110
3102.44 2216
3102.97 2114
3103.49 2040
3104.02 2138
3104.54 2229
3105.07 2233
3105.59 2164
3106.12 2127
3106.64 2191
3107.17 2268
3107.69 2290
3108.22 2129
3108.74 2053
3109.27 1914
3109.79 2014
3110.32 2035
3110.85 2212
3111.37 2106
3111.90 2049
3112.42 1950
3112.95 2061
3113.48 2076
3114.00 2182
3114.53 2101
3115.05 2175
3115.58 2155
3116.11 2036
3116.63 2191
3117.16 2080
3117.68 2020
3118.21 2078
3118.74 2081
3119.26 2144
3119.79 1961
3120.32 1988
3120.84 2052
3121.37 1931
3121.90 2048
3122.42 2000
3122.95 2109
3123.48 2197
3124.00 2055
3124.53 2129
3125.06 2082
3125.58 2029
3126.11 2178
3126.64 2217
3127.16 2032
3127.69 2127
3128.22 2186
3128.75 2159
3129.27 2165
3129.80 2159
3130.33 2229
3130.85 2077
3131.38 2098
3131.91 2128
3132.44 2152
3132.96 2262
3133.49 2322
3134.02 2051
3134.55 2091
3135.07 2136
3135.60 2273
3136.13 2258
3136.66 2159
3137.19 2150
3137.71 1941
3138.24 1934
3138.77 2014
3139.30 2108
3139.83 2145
3140.35 2155
3140.88 2055
3141.41 2140
3141.94 2071
3142.47 2059
3143.00 1954
3143.52 2034
3144.05 2012
3144.58 2089
3145.11 2242
3145.64 2026
3146.17 2031
3146.70 1988
3147.22 2227
3147.75 2295
3148.28 2121
3148.81 2207
3149.34 2273
3149.87 2414
3150.40 2290
3150.93 2291
3151.46 2477
3151.98 2389
3152.51 2451
3153.04 2341
3153.57 2351
3154.10 2294
3154.63 2238
3155.16 2173
3155.69 2219
3156.22 2410
3156.75 2260
3157.28 2247
3157.81 2299
3158.34 2302
3158.87 2303
3159.40 2239
3159.93 2149
3160.46 2275
3160.99 2297
3161.52 2409
3162.05 2473
3162.58 2217
3163.11 2069
3163.64 2228
3164.17 2143
3164.70 2138
3165.23 2138
3165.76 2160
3166.29 2064
3166.82 1982
3167.35 2065
3167.88 2141
3168.41 1983
3168.94 1950
3169.47 1923
3170.00 1971
3170.53 2083
3171.06 2108
3171.59 2170
3172.13 2308
3172.66 2243
3173.19 2246
3173.72 2321
3174.25 2389
3174.78 2528
3175.31 2532
3175.84 2385
3176.37 2296
3176.90 2564
3177.44 2646
3177.97 2409
3178.50 2249
3179.03 2355
3179.56 2281
3180.09 2383
3180.62 2255
3181.16 2106
3181.69 2299
3182.22 2355
3182.75 2177
3183.28 2080
3183.81 2277
3184.35 2178
3184.88 2049
3185.41 2189
3185.94 2119
3186.47 2200
3187.01 2212
3187.54 2089
3188.07 1986
3188.60 2033
3189.14 2232
3189.67 2314
3190.20 2087
3190.73 1885
3191.26 1922
3191.80 2096
3192.33 2119
3192.86 1983
3193.39 2128
3193.93 2130
3194.46 1956
3194.99 2052
3195.53 2114
3196.06 2005
3196.59 1817
3197.12 1846
3197.66 2048
3198.19 2174
3198.72 2083
3199.26 2074
3199.79 2134
3200.32 2227
3200.86 2186
3201.39 2320
3201.92 2158
3202.46 2233
3202.99 2314
3203.52 2374
3204.06 2346
3204.59 2269
3205.12 2404
3205.66 2322
3206.19 2285
3206.72 2226
3207.26 2301
3207.79 2198
3208.33 2169
3208.86 2199
3209.39 1982
3209.93 2099
3210.46 2181
3211.00 2291
3211.53 2295
3212.06 2142
3212.60 2232
3213.13 2332
3213.67 2276
3214.20 2418
3214.74 2335
3215.27 2364
3215.80 2320
3216.34 2394
3216.87 2204
3217.41 2287
3217.94 2204
3218.48 2231
3219.01 2251
3219.55 2239
3220.08 2113
3220.62 2243
3221.15 2226
3221.69 2110
3222.22 2198
3222.76 2263
3223.29 2362
3223.83 2632
3224.36 2528
3224.90 2659
3225.43 2544
3225.97 2468
3226.50 2559
3227.04 2462
3227.57 2485
3228.11 2231
3228.65 2184
3229.18 2319
3229.72 2385
3230.25 2244
3230.79 2174
3231.32 2070
3231.86 2139
3232.40 2123
3232.93 2154
3233.47 2126
3234.00 2089
3234.54 1938
3235.08 2130
3235.61 2110
3236.15 2016
3236.68 2225
3237.22 2247
3237.76 2257
3238.29 2062
3238.83 2134
3239.37 2154
3239.90 2283
3240.44 2308
3240.97 2316
3241.51 2289
3242.05 2336
3242.58 2342
3243.12 2318
3243.66 2160
3244.20 2161
3244.73 2269
3245.27 2063
3245.81 2114
3246.34 1987
3246.88 2080
3247.42 1968
3247.95 2178
3248.49 2144
3249.03 2133
3249.57 2078
3250.10 2307
3250.64 2327
3251.18 2301
3251.72 2246
3252.25 2152
3252.79 2269
3253.33 2165
3253.87 2337
3254.40 2289
3254.94 2187
3255.48 2231
3256.02 2062
3256.55 2025
3257.09 2163
3257.63 2266
3258.17 2225
3258.71 2140
3259.24 2088
3259.78 2308
3260.32 2203
3260.86 2227
3261.40 2199
3261.94 2517
3262.47 2579
3263.01 2470
3263.55 2520
3264.09 2565
3264.63 2452
3265.17 2384
3265.71 2513
3266.24 2579
3266.78 2512
3267.32 2425
3267.86 2510
3268.40 2365
3268.94 2346
3269.48 2229
3270.02 2271
3270.55 2160
3271.09 2276
3271.63 2102
3272.17 2051
3272.71 2114
3273.25 2150
3273.79 2262
3274.33 2254
3274.87 2251
3275.41 2252
3275.95 2173
3276.49 2322
3277.03 2403
3277.57 2196
3278.11 2183
3278.65 2330
3279.19 2507
3279.73 2456
3280.26 2364
3280.80 2365
3281.34 2270
3281.88 2203
3282.42 2355
3282.96 2421
3283.50 2529
3284.04 2364
3284.59 2487
3285.13 2520
3285.67 2683
3286.21 2517
3286.75 2596
3287.29 2864
3287.83 2707
3288.37 2740
3288.91 2788
3289.45 2920
3289.99 2906
3290.53 2683
3291.07 2422
3291.61 2377
3292.15 2401
3292.69 2268
3293.23 2198
3293.77 2142
3294.32 2427
3294.86 2307
3295.40 2287
3295.94 2127
3296.48 2041
3297.02 2015
3297.56 2101
3298.10 2144
3298.65 2181
3299.19 2153
3299.73 2237
3300.27 2233
3300.81 2261
3301.35 2037
3301.89 2361
3302.44 2264
3302.98 2156
3303.52 2179
3304.06 2089
3304.60 2118
3305.14 2159
3305.69 2371
3306.23 2213
3306.77 2127
3307.31 2132
3307.85 2103
3308.40 2195
3308.94 2142
3309.48 2040
3310.02 2278
3310.57 2320
3311.11 2329
3311.65 2139
3312.19 2108
3312.74 2209
3313.28 2288
3313.82 2198
3314.36 2065
3314.91 2282
3315.45 2230
3315.99 2180
3316.53 2185
3317.08 2361
3317.62 2446
3318.16 2443
3318.71 2477
3319.25 2315
3319.79 2165
3320.34 2118
3320.88 2175
3321.42 2271
3321.96 2242
3322.51 2377
3323.05 2273
3323.59 2291
3324.14 2281
3324.68 2235
3325.23 2165
3325.77 2399
3326.31 2334
3326.86 2156
3327.40 2315
3327.94 2380
3328.49 2238
3329.03 2134
3329.57 2209
3330.12 1991
3330.66 2163
3331.21 2234
3331.75 2227
3332.29 1987
3332.84 2003
3333.38 1985
3333.93 1961
3334.47 1909
3335.02 1922
3335.56 2053
3336.10 2024
3336.65 2025
3337.19 2184
3337.74 2077
3338.28 2128
3338.83 2121
3339.37 2067
3339.92 2033
3340.46 2033
3341.01 2128
3341.55 2189
3342.10 2293
3342.64 2157
3343.19 2299
3343.73 2274
3344.28 2132
3344.82 2134
3345.37 2180
3345.91 2117
3346.46 2204
3347.00 2131
3347.55 2118
3348.09 2070
3348.64 2107
3349.18 2084
3349.73 2018
3350.27 2150
3350.82 2171
3351.37 2230
3351.91 2198
3352.46 2128
3353.00 2199
3353.55 2160
3354.10 2077
3354.64 2095
3355.19 2197
3355.73 2065
3356.28 1941
3356.83 1953
3357.37 2064
3357.92 2063
3358.46 2077
3359.01 2094
3359.56 2030
3360.10 1942
3360.65 1913
3361.20 1962
3361.74 1917
3362.29 2018
3362.84 2135
3363.38 2010
3363.93 2069
3364.48 1957
3365.02 2084
3365.57 2032
3366.12 2078
3366.66 2045
3367.21 2044
3367.76 2127
3368.30 2015
3368.85 1971
3369.40 2022
3369.94 2009
3370.49 2093
3371.04 2218
3371.59 2225
3372.13 2159
3372.68 2169
3373.23 2238
3373.78 2152
3374.32 2101
3374.87 1969
3375.42 2071
3375.97 2061
3376.51 2037
3377.06 1908
3377.61 1913
3378.16 1880
3378.71 1892
3379.25 1960
3379.80 1917
3380.35 1853
3380.90 1720
3381.45 1972
3381.99 2040
3382.54 1963
3383.09 1870
3383.64 2102
3384.19 1923
3384.74 1871
3385.28 1970
3385.83 1931
3386.38 1842
3386.93 1859
3387.48 1965
3388.03 2036
3388.58 2101
3389.12 1999
3389.67 2060
3390.22 1937
3390.77 1999
3391.32 2257
3391.87 2087
3392.42 2017
3392.97 2046
3393.52 2033
3394.06 1880
3394.61 1908
3395.16 1877
3395.71 2009
3396.26 1869
3396.81 1885
3397.36 1951
3397.91 1804
3398.46 2044
3399.01 1932
3399.56 1887
3400.11 1846
3400.66 1852
3401.21 1941
3401.76 1920
3402.31 1901
3402.86 2093
3403.41 2058
3403.96 2006
3404.51 1963
3405.06 1857
3405.61 1893
3406.16 2055
3406.71 1949
3407.26 2028
3407.81 2137
3408.36 2036
3408.91 1769
3409.46 1779
3410.01 1843
3410.56 1868
3411.11 1873
3411.66 1932
3412.21 1883
3412.76 1849
3413.31 1876
3413.86 1827
3414.41 1923
3414.96 2016
3415.51 2054
3416.07 1957
3416.62 1907
3417.17 1971
3417.72 1935
3418.27 2220
3418.82 2042
3419.37 1992
3419.92 2022
3420.47 1987
3421.03 1734
3421.58 1875
3422.13 2007
3422.68 1923
3423.23 1916
3423.78 1945
3424.33 1799
3424.89 1989
3425.44 1976
3425.99 1921
3426.54 1838
3427.09 1832
3427.65 1993
3428.20 1855
3428.75 1849
3429.30 1837
3429.85 1918
3430.41 2080
3430.96 2028
3431.51 1943
3432.06 1851
3432.61 1986
3433.17 2095
3433.72 1967
3434.27 1923
3434.82 1853
3435.38 1896
3435.93 2032
3436.48 1938
3437.03 1800
3437.59 1871
3438.14 1975
3438.69 2030
3439.24 1890
3439.80 1916
3440.35 1968
3440.90 2007
3441.46 1988
3442.01 1982
3442.56 1929
3443.11 1894
3443.67 1995
3444.22 2138
3444.77 1864
3445.33 2067
3445.88 2002
3446.43 1950
3446.99 1944
3447.54 1930
3448.09 1795
3448.65 1841
3449.20 1819
3449.76 1926
3450.31 2008
3450.86 1849
3451.42 1894
3451.97 1950
3452.52 1815
3453.08 1982
3453.63 1843
3454.19 1993
3454.74 1946
3455.29 1806
3455.85 1880
3456.40 1908
3456.96 1806
3457.51 1826
3458.07 2026
3458.62 1889
3459.17 1864
3459.73 1917
3460.28 2073
3460.84 2126
3461.39 2055
3461.95 2142
3462.50 2087
3463.06 1988
3463.61 2052
3464.17 1985
3464.72 1974
3465.27 2076
3465.83 1959
3466.38 1986
3466.94 1942
3467.49 1885
3468.05 1878
3468.61 1956
3469.16 2022
3469.72 2000
3470.27 2013
3470.83 2044
3471.38 2064
3471.94 2035
3472.49 2058
3473.05 2049
3473.60 2085
3474.16 2141
3474.71 2117
3475.27 2127
3475.83 2021
3476.38 2103
3476.94 2107
3477.49 2124
3478.05 2151
3478.61 2296
3479.16 2118
3479.72 2027
3480.27 2027
3480.83 2171
3481.39 2242
3481.94 1999
3482.50 2051
3483.05 2044
3483.61 1993
3484.17 1928
3484.72 1866
3485.28 1964
3485.84 2051
3486.39 1986
3486.95 2186
3487.51 2182
3488.06 2212
3488.62 2153
3489.18 2365
3489.73 2300
3490.29 2468
3490.85 2404
3491.40 2430
3491.96 2416
3492.52 2366
3493.08 2365
3493.63 2414
3494.19 2403
3494.75 2474
3495.30 2335
3495.86 2315
3496.42 2392
3496.98 2262
3497.53 2314
3498.09 2484
3498.65 2525
3499.21 2629
3499.76 2711
3500.32 2821
3500.88 2967
3501.44 3241
3501.99 3448
3502.55 3782
3503.11 3970
3503.67 4791
3504.23 5208
3504.78 5864
3505.34 6516
3505.90 6922
3506.46 7002
3507.02 7154
3507.58 7336
3508.13 7159
3508.69 7019
3509.25 6337
3509.81 5596
3510.37 5180
3510.93 4562
3511.48 3690
3512.04 3376
3512.60 2958
3513.16 2920
3513.72 2627
3514.28 2467
3514.84 2413
3515.40 2315
3515.95 2230
3516.51 2239
3517.07 2112
3517.63 2036
3518.19 2163
3518.75 2242
3519.31 2121
3519.87 2087
3520.43 2116
3520.99 2014
3521.55 2086
3522.11 2044
3522.67 2059
3523.22 2028
3523.78 2081
3524.34 2146
3524.90 2176
3525.46 2074
3526.02 2084
3526.58 2244
3527.14 2280
3527.70 2127
3528.26 2239
3528.82 2338
3529.38 2115
3529.94 2167
3530.50 2192
3531.06 2224
3531.62 2267
3532.18 2201
3532.74 2068
3533.30 2046
3533.86 2100
3534.42 1997
3534.98 2052
3535.54 2140
3536.11 2215
3536.67 2105
3537.23 2162
3537.79 2067
3538.35 2058
3538.91 2194
3539.47 2293
3540.03 2260
3540.59 2291
3541.15 2416
3541.71 2503
3542.27 2522
3542.84 2514
3543.40 2552
3543.96 2747
3544.52 2687
3545.08 2752
3545.64 2859
3546.20 2794
3546.76 2770
3547.33 2617
3547.89 2520
3548.45 2461
3549.01 2335
3549.57 2253
3550.13 2083
3550.69 2130
3551.26 2105
3551.82 1903
3552.38 2040
3552.94 1938
3553.50 2040
3554.07 1909
3554.63 1950
3555.19 1860
3555.75 2057
3556.31 1998
3556.88 2215
3557.44 2132
3558.00 2046
3558.56 2004
3559.13 1932
3559.69 1962
3560.25 2012
3560.81 2048
3561.38 2115
3561.94 2087
3562.50 2193
3563.06 2292
3563.63 2241
3564.19 2114
3564.75 2092
3565.31 2060
3565.88 1966
3566.44 2122
3567.00 2190
3567.57 2314
3568.13 2292
3568.69 2199
3569.26 1997
3569.82 1995
3570.38 1988
3570.95 2120
3571.51 1998
3572.07 1959
3572.64 1989
3573.20 1889
3573.76 2014
3574.33 1895
3574.89 1917
3575.45 2092
3576.02 2073
3576.58 2110
3577.14 2091
3577.71 2054
3578.27 2216
3578.84 2113
3579.40 2095
3579.96 2245
3580.53 2157
3581.09 2237
3581.66 2442
3582.22 2364
3582.78 2482
3583.35 2351
3583.91 2288
3584.48 2312
3585.04 2223
3585.61 2129
3586.17 2352
3586.74 2176
3587.30 2078
3587.86 2114
3588.43 2048
3588.99 2046
3589.56 1811
3590.12 2026
3590.69 2099
3591.25 2091
3591.82 1933
3592.38 1923
3592.95 1938
3593.51 1888
3594.08 1906
3594.64 1887
3595.21 1810
3595.77 1888
3596.34 1953
3596.90 2048
3597.47 2125
3598.04 2099
3598.60 1989
3599.17 2019
3599.73 2013
3600.30 2042
3600.86 1939
3601.43 2003
3601.99 1891
3602.56 1935
3603.13 1993
3603.69 1910
3604.26 1916
3604.82 1949
3605.39 1895
3605.96 1882
3606.52 1830
3607.09 1896
3607.65 1897
3608.22 1975
3608.79 1871
3609.35 1807
3609.92 1890
3610.49 1870
3611.05 1867
3611.62 1844
3612.19 1941
3612.75 1787
3613.32 1906
3613.89 1985
3614.45 1870
3615.02 1945
3615.59 1956
3616.15 2177
3616.72 2084
3617.29 2074
3617.85 2273
3618.42 2177
3618.99 2267
3619.55 2392
3620.12 2331
3620.69 2296
3621.26 2369
3621.82 2297
3622.39 2305
3622.96 2162
3623.53 2120
3624.09 2048
3624.66 2085
3625.23 2023
3625.80 1997
3626.36 1878
3626.93 2059
3627.50 1857
3628.07 1934
3628.63 1925
3629.20 1892
3629.77 2054
3630.34 1920
3630.91 2022
3631.47 1881
3632.04 2056
3632.61 2017
3633.18 2217
3633.75 2204
3634.32 2272
3634.88 2385
3635.45 2318
3636.02 2076
3636.59 2065
3637.16 2111
3637.73 2162
3638.29 2069
3638.86 2275
3639.43 2216
3640.00 2107
3640.57 2100
3641.14 2106
3641.71 2138
3642.28 2052
3642.84 2218
3643.41 2171
3643.98 1974
3644.55 1928
3645.12 1921
3645.69 2139
3646.26 2050
3646.83 2004
3647.40 2104
3647.97 2030
3648.54 1970
3649.11 1884
3649.68 1818
3650.25 1823
3650.81 2036
3651.38 2008
3651.95 1952
3652.52 2049
3653.09 1967
3653.66 1836
3654.23 1812
3654.80 1875
3655.37 1913
3655.94 1785
3656.51 2015
3657.08 2077
3657.65 1902
3658.22 1906
3658.79 1972
3659.36 1930
3659.93 1874
3660.50 1807
3661.07 1863
3661.64 1878
3662.22 2127
3662.79 1979
3663.36 1837
3663.93 1821
3664.50 1898
3665.07 1964
3665.64 2029
3666.21 1936
3666.78 1926
3667.35 1886
3667.92 1887
3668.49 1906
3669.06 1983
3669.64 1811
3670.21 1870
3670.78 1916
3671.35 1849
3671.92 1832
3672.49 1870
3673.06 1892
3673.63 1893
3674.21 1878
3674.78 1954
3675.35 1932
3675.92 2044
3676.49 1968
3677.06 1952
3677.63 1967
3678.21 1876
3678.78 1917
3679.35 1809
3679.92 1821
3680.49 1934
3681.07 1930
3681.64 1816
3682.21 1736
3682.78 1822
3683.35 1902
3683.93 1749
3684.50 1661
3685.07 1812
3685.64 1780
3686.21 1837
3686.79 1848
3687.36 1920
3687.93 1818
3688.50 1929
3689.08 1851
3689.65 1789
3690.22 1832
3690.80 1897
3691.37 1742
3691.94 1793
3692.51 1776
3693.09 1864
3693.66 1819
3694.23 1760
3694.81 1792
3695.38 1840
3695.95 1952
3696.52 1792
3697.10 1822
3697.67 1805
3698.24 1709
3698.82 1725
3699.39 1678
3699.96 1737
3700.54 1641
3701.11 1730
3701.68 1840
3702.26 1801
3702.83 1672
3703.41 1753
3703.98 1661
3704.55 1762
3705.13 1743
3705.70 1698
3706.27 1725
3706.85 1795
3707.42 1905
3708.00 1911
3708.57 1897
3709.14 1806
3709.72 1961
3710.29 1718
3710.87 1852
3711.44 1745
3712.02 1765
3712.59 1908
3713.16 1835
3713.74 1724
3714.31 1705
3714.89 1773
3715.46 1809
3716.04 1721
3716.61 1745
3717.19 1934
3717.76 1672
3718.34 1820
3718.91 1702
3719.49 1745
3720.06 1885
3720.64 1675
3721.21 1690
3721.79 1694
3722.36 1669
3722.94 1724
3723.51 1661
3724.09 1704
3724.66 1650
3725.24 1625
3725.81 1636
3726.39 1714
3726.96 1663
3727.54 1716
3728.12 1764
3728.69 1830
3729.27 1762
3729.84 1800
3730.42 1773
3730.99 1845
3731.57 1768
3732.15 1775
3732.72 1856
3733.30 1844
3733.87 1862
3734.45 1789
3735.03 1794
3735.60 1769
3736.18 1696
3736.75 1749
3737.33 1796
3737.91 1742
3738.48 1716
3739.06 1707
3739.64 1827
3740.21 1638
3740.79 1555
3741.37 1675
3741.94 1770
3742.52 1798
3743.10 1747
3743.67 1630
3744.25 1679
3744.83 1640
3745.40 1809
3745.98 1599
3746.56 1718
3747.13 1766
3747.71 1766
3748.29 1710
3748.87 1608
3749.44 1775
3750.02 1904
3750.60 1779
3751.17 1816
3751.75 1855
3752.33 1721
3752.91 1709
3753.48 1678
3754.06 1711
3754.64 1626
3755.22 1798
3755.80 1673
3756.37 1796
3756.95 1700
3757.53 1684
3758.11 1804
3758.68 1906
3759.26 1839
3759.84 1926
3760.42 1882
3761.00 1780
3761.58 1697
3762.15 1622
3762.73 1664
3763.31 1673
3763.89 1752
3764.47 1730
3765.04 1734
3765.62 1821
3766.20 1841
3766.78 1693
3767.36 1638
3767.94 1739
3768.52 1769
3769.10 1779
3769.67 1747
3770.25 1714
3770.83 1751
3771.41 1818
3771.99 1894
3772.57 1794
3773.15 1728
3773.73 1796
3774.31 1752
3774.89 1766
3775.46 1785
3776.04 1774
3776.62 1831
3777.20 1721
3777.78 1762
3778.36 1733
3778.94 1687
3779.52 1588
3780.10 1540
3780.68 1612
3781.26 1777
3781.84 1776
3782.42 1875
3783.00 1742
3783.58 1753
3784.16 1756
3784.74 1706
3785.32 1759
3785.90 1717
3786.48 1790
3787.06 1720
3787.64 1598
3788.22 1559
3788.80 1693
3789.38 1783
3789.96 1943
3790.54 1779
3791.12 1750
3791.70 1744
3792.28 1890
3792.86 1805
3793.44 1841
3794.02 1926
3794.60 1879
3795.18 1946
3795.77 2001
3796.35 1994
3796.93 2138
3797.51 2184
3798.09 2058
3798.67 1974
3799.25 2031
3799.83 2159
3800.41 2160
3800.99 2101
3801.58 2228
3802.16 2438
3802.74 2371
3803.32 2621
3803.90 2487
3804.48 2450
3805.06 2401
3805.65 2505
3806.23 2438
3806.81 2242
3807.39 2307
3807.97 2160
3808.55 2351
3809.14 2173
3809.72 2205
3810.30 2359
3810.88 2303
3811.46 2322
3812.05 2386
3812.63 2165
3813.21 2419
3813.79 2434
3814.37 2490
3814.96 2428
3815.54 2447
3816.12 2763
3816.70 2903
3817.29 2987
3817.87 2883
3818.45 2751
3819.03 2672
3819.62 2841
3820.20 2514
3820.78 2298
3821.36 2122
3821.95 2200
3822.53 1968
3823.11 2050
3823.70 1915
3824.28 1827
3824.86 1881
3825.45 1937
3826.03 1939
3826.61 1881
3827.19 1886
3827.78 1803
3828.36 1775
3828.94 1870
3829.53 1815
3830.11 1880
3830.69 1848
3831.28 1861
3831.86 1939
3832.45 1938
3833.03 1851
3833.61 1833
3834.20 1898
3834.78 1888
3835.36 1807
3835.95 1758
3836.53 1871
3837.12 2016
3837.70 1963
3838.28 1981
3838.87 1763
3839.45 1770
3840.04 1831
3840.62 1698
3841.20 1673
3841.79 1781
3842.37 1698
3842.96 1718
3843.54 1806
3844.13 1763
3844.71 1675
3845.30 1613
3845.88 1729
3846.47 1659
3847.05 1686
3847.63 1714
3848.22 1686
3848.80 1758
3849.39 1806
3849.97 1735
3850.56 1817
3851.14 1815
3851.73 1746
3852.31 1799
3852.90 1805
3853.48 1819
3854.07 1945
3854.66 1939
3855.24 1984
3855.83 1934
3856.41 1932
3857.00 1822
3857.58 1844
3858.17 1892
3858.75 1704
3859.34 1728
3859.92 1624
3860.51 1647
3861.10 1635
3861.68 1658
3862.27 1775
3862.85 1746
3863.44 1722
3864.03 1785
3864.61 1659
3865.20 1568
3865.78 1713
3866.37 1570
3866.96 1531
3867.54 1645
3868.13 1687
3868.72 1651
3869.30 1767
3869.89 1657
3870.47 1700
3871.06 1793
3871.65 1718
3872.23 1637
3872.82 1770
3873.41 1808
3873.99 1865
3874.58 1930
3875.17 1951
3875.76 1788
3876.34 1726
3876.93 1801
3877.52 1746
3878.10 1794
3878.69 1741
3879.28 1732
3879.86 1839
3880.45 1785
3881.04 1642
3881.63 1826
3882.21 1730
3882.80 1641
3883.39 1563
3883.98 1632
3884.56 1600
3885.15 1590
3885.74 1479
3886.33 1662
3886.91 1660
3887.50 1725
3888.09 1768
3888.68 1656
3889.27 1595
3889.85 1599
3890.44 1550
3891.03 1572
3891.62 1544
3892.21 1584
3892.79 1692
3893.38 1675
3893.97 1610
3894.56 1665
3895.15 1653
3895.74 1734
3896.32 1739
3896.91 1703
3897.50 1783
3898.09 1758
3898.68 1827
3899.27 1742
3899.86 1771
3900.45 1787
3901.03 1719
3901.62 1660
3902.21 1645
3902.80 1705
3903.39 1648
3903.98 1634
3904.57 1736
3905.16 1858
3905.75 1725
3906.34 1677
3906.92 1628
3907.51 1782
3908.10 1731
3908.69 1658
3909.28 1579
3909.87 1735
3910.46 1588
3911.05 1528
3911.64 1579
3912.23 1592
3912.82 1693
3913.41 1738
3914.00 1543
3914.59 1573
3915.18 1542
3915.77 1597
3916.36 1662
3916.95 1578
3917.54 1466
3918.13 1497
3918.72 1674
3919.31 1720
3919.90 1611
3920.49 1573
3921.08 1617
3921.67 1553
3922.26 1629
3922.85 1627
3923.44 1584
3924.03 1613
3924.62 1705
3925.21 1583
3925.80 1503
3926.40 1752
3926.99 1591
3927.58 1771
3928.17 1731
3928.76 1612
3929.35 1578
3929.94 1602
3930.53 1506
3931.12 1450
3931.71 1542
3932.30 1556
3932.90 1576
3933.49 1517
3934.08 1551
3934.67 1693
3935.26 1599
3935.85 1455
3936.44 1584
3937.04 1611
3937.63 1701
3938.22 1739
3938.81 1767
3939.40 1728
3939.99 1715
3940.59 1790
3941.18 1751
3941.77 1709
3942.36 1691
3942.95 1651
3943.55 1775
3944.14 1696
3944.73 1595
3945.32 1673
3945.91 1564
3946.51 1567
3947.10 1481
3947.69 1551
3948.28 1598
3948.88 1522
3949.47 1618
3950.06 1569
3950.65 1394
3951.25 1604
3951.84 1605
3952.43 1492
3953.02 1510
3953.62 1546
3954.21 1473
3954.80 1497
3955.40 1705
3955.99 1689
3956.58 1722
3957.17 1511
3957.77 1463
3958.36 1530
3958.95 1573
3959.55 1501
3960.14 1621
3960.73 1687
3961.33 1582
3961.92 1647
3962.51 1606
3963.11 1499
3963.70 1645
3964.29 1552
3964.89 1576
3965.48 1659
3966.08 1455
3966.67 1487
3967.26 1477
3967.86 1556
3968.45 1558
3969.04 1602
3969.64 1692
3970.23 1570
3970.83 1459
3971.42 1508
3972.01 1632
3972.61 1498
3973.20 1549
3973.80 1497
3974.39 1456
3974.99 1472
3975.58 1542
3976.18 1501
3976.77 1608
3977.36 1552
3977.96 1554
3978.55 1717
3979.15 1627
3979.74 1713
3980.34 1710
3980.93 1547
3981.53 1693
3982.12 1702
3982.72 1629
3983.31 1618
3983.91 1669
3984.50 1663
3985.10 1653
3985.69 1694
3986.29 1582
3986.88 1632
3987.48 1702
3988.07 1648
3988.67 1746
3989.26 1628
3989.86 1813
3990.46 1692
3991.05 1568
3991.65 1495
3992.24 1544
3992.84 1535
3993.43 1610
3994.03 1807
3994.63 1736
3995.22 1676
3995.82 1810
3996.41 1678
3997.01 1556
3997.61 1692
3998.20 1770
3998.80 1653
3999.39 1760
3999.99 1789
4000.59 1806
4001.18 1651
4001.78 1694
4002.38 1673
4002.97 1573
4003.57 1576
4004.17 1476
4004.76 1647
4005.36 1697
4005.96 1757
4006.55 1843
4007.15 1717
4007.75 1676
4008.34 1655
4008.94 1634
4009.54 1902
4010.13 1828
4010.73 1688
4011.33 1548
4011.93 1696
4012.52 1624
4013.12 1813
4013.72 1692
4014.31 1711
4014.91 1710
4015.51 1794
4016.11 1642
4016.70 1516
4017.30 1598
4017.90 1701
4018.50 1934
4019.09 1849
4019.69 1695
4020.29 1750
4020.89 1628
4021.49 1627
4022.08 1601
4022.68 1733
4023.28 1690
4023.88 1750
4024.48 1812
4025.07 1868
4025.67 1961
4026.27 2086
4026.87 2169
4027.47 2249
4028.06 2260
4028.66 2451
4029.26 2688
4029.86 2762
4030.46 2907
4031.06 2978
4031.66 2979
4032.25 2590
4032.85 2411
4033.45 2303
4034.05 2240
4034.65 2021
4035.25 1916
4035.85 1810
4036.45 1903
4037.05 1813
4037.64 1792
4038.24 1669
4038.84 1528
4039.44 1465
4040.04 1430
4040.64 1538
4041.24 1481
4041.84 1489
4042.44 1501
4043.04 1569
4043.64 1619
4044.24 1541
4044.84 1638
4045.44 1565
4046.04 1533
4046.64 1579
4047.24 1549
4047.84 1565
4048.44 1465
4049.03 1496
4049.63 1611
4050.23 1642
4050.83 1631
4051.43 1752
4052.04 1735
4052.64 1632
4053.24 1569
4053.84 1646
4054.44 1623
4055.04 1688
4055.64 1754
4056.24 1825
4056.84 1641
4057.44 1621
4058.04 1632
4058.64 1607
4059.24 1676
4059.84 1577
4060.44 1513
4061.04 1583
4061.64 1603
4062.24 1864
4062.85 1792
4063.45 1740
4064.05 1642
4064.65 1628
4065.25 1756
4065.85 1762
4066.45 1803
4067.05 1954
4067.65 1833
4068.26 1804
4068.86 1841
4069.46 1922
4070.06 1810
4070.66 1850
4071.26 1863
4071.86 1956
4072.47 1788
4073.07 1498
4073.67 1654
4074.27 1601
4074.87 1674
4075.47 1620
4076.08 1624
4076.68 1706
4077.28 1685
4077.88 1641
4078.48 1749
4079.09 1666
4079.69 1566
4080.29 1566
4080.89 1644
4081.50 1627
4082.10 1621
4082.70 1587
4083.30 1543
4083.91 1689
4084.51 1526
4085.11 1549
4085.71 1495
4086.32 1499
4086.92 1468
4087.52 1513
4088.12 1646
4088.73 1521
4089.33 1536
4089.93 1560
4090.54 1536
4091.14 1725
4091.74 1547
4092.35 1425
4092.95 1526
4093.55 1500
4094.15 1512
4094.76 1569
4095.36 1458
4095.96 1486
4096.57 1566
4097.17 1610
4097.78 1598
4098.38 1618
4098.98 1497
4099.59 1528
4100.19 1548
4100.79 1552
4101.40 1563
4102.00 1614
4102.61 1520
4103.21 1512
4103.81 1416
4104.42 1456
4105.02 1535
4105.63 1674
4106.23 1595
4106.83 1707
4107.44 1704
4108.04 1760
4108.65 1597
4109.25 1543
4109.85 1640
4110.46 1700
4111.06 1627
4111.67 1628
4112.27 1552
4112.88 1495
4113.48 1532
4114.09 1611
4114.69 1672
4115.30 1688
4115.90 1693
4116.51 1569
4117.11 1521
4117.72 1399
4118.32 1431
4118.93 1565
4119.53 1606
4120.14 1547
4120.74 1591
4121.35 1541
4121.95 1578
4122.56 1560
4123.16 1605
4123.77 1697
4124.37 1597
4124.98 1560
4125.59 1576
4126.19 1581
4126.80 1510
4127.40 1594
4128.01 1501
4128.61 1417
4129.22 1691
4129.83 1667
4130.43 1632
4131.04 1567
4131.64 1551
4132.25 1643
4132.86 1645
4133.46 1690
4134.07 1623
4134.67 1576
4135.28 1730
4135.89 1841
4136.49 1712
4137.10 1865
4137.71 1882
4138.31 1771
4138.92 1709
4139.53 1762
4140.13 1776
4140.74 1901
4141.35 1882
4141.95 1948
4142.56 1935
4143.17 1991
4143.77 1914
4144.38 2032
4144.99 2093
4145.59 1927
4146.20 1950
4146.81 1979
4147.42 1922
4148.02 1937
4148.63 1783
4149.24 1631
4149.84 1671
4150.45 1649
4151.06 1692
4151.67 1664
4152.27 1652
4152.88 1553
4153.49 1494
4154.10 1454
4154.70 1508
4155.31 1418
4155.92 1328
4156.53 1532
4157.14 1553
4157.74 1556
4158.35 1615
4158.96 1553
4159.57 1535
4160.18 1543
4160.78 1615
4161.39 1662
4162.00 1524
4162.61 1668
4163.22 1564
4163.83 1447
4164.43 1614
4165.04 1569
4165.65 1756
4166.26 1793
4166.87 1772
4167.48 1843
4168.09 1765
4168.69 1737
4169.30 1588
4169.91 1581
4170.52 1668
4171.13 1626
4171.74 1635
4172.35 1717
4172.96 1748
4173.57 1681
4174.17 1653
4174.78 1686
4175.39 1684
4176.00 1642
4176.61 1727
4177.22 1705
4177.83 1648
4178.44 1715
4179.05 1727
4179.66 1680
4180.27 1841
4180.88 1740
4181.49 1800
4182.10 1785
4182.71 1620
4183.32 1661
4183.93 1705
4184.54 1691
4185.15 1605
4185.76 1553
4186.37 1613
4186.98 1520
4187.59 1453
4188.20 1540
4188.81 1501
4189.42 1618
4190.03 1608
4190.64 1514
4191.25 1535
4191.86 1570
4192.47 1533
4193.08 1660
4193.69 1786
4194.30 1796
4194.91 1754
4195.52 1783
4196.13 1811
4196.74 1830
4197.35 1805
4197.97 1807
4198.58 1743
4199.19 1671
4199.80 1712
4200.41 1897
4201.02 1740
4201.63 1730
4202.24 1776
4202.85 1734
4203.47 1766
4204.08 1702
4204.69 1612
4205.30 1629
4205.91 1750
4206.52 1685
4207.13 1492
4207.75 1639
4208.36 1519
4208.97 1591
4209.58 1539
4210.19 1469
4210.80 1613
4211.42 1581
4212.03 1553
4212.64 1508
4213.25 1588
4213.86 1646
4214.48 1679
4215.09 1770
4215.70 1676
4216.31 1671
4216.92 1624
4217.54 1542
4218.15 1636
4218.76 1733
4219.37 1767
4219.99 1987
4220.60 1924
4221.21 1856
4221.82 1796
4222.44 1775
4223.05 1736
4223.66 1849
4224.28 1776
4224.89 1719
4225.50 1669
4226.11 1579
4226.73 1676
4227.34 1547
4227.95 1640
4228.57 1678
4229.18 1650
4229.79 1740
4230.41 1896
4231.02 1761
4231.63 1643
4232.25 1739
4232.86 1893
4233.47 1816
4234.09 1766
4234.70 1819
4235.31 1848
4235.93 1775
4236.54 1767
4237.15 1796
4237.77 1761
4238.38 1648
4239.00 1678
4239.61 1704
4240.22 1767
4240.84 1587
4241.45 1540
4242.07 1586
4242.68 1595
4243.29 1511
4243.91 1504
4244.52 1636
4245.14 1649
4245.75 1686
4246.37 1659
4246.98 1674
4247.59 1927
4248.21 1807
4248.82 1771
4249.44 1869
4250.05 1787
4250.67 1802
4251.28 1780
4251.90 1651
4252.51 1702
4253.13 1677
4253.74 1634
4254.36 1634
4254.97 1718
4255.59 1568
4256.20 1529
4256.82 1657
4257.43 1737
4258.05 1665
4258.66 1658
4259.28 1638
4259.89 1712
4260.51 1633
4261.12 1661
4261.74 1717
4262.35 1615
4262.97 1597
4263.59 1568
4264.20 1677
4264.82 1657
4265.43 1718
4266.05 1804
4266.66 1685
4267.28 1595
4267.90 1655
4268.51 1672
4269.13 1763
4269.74 1699
4270.36 1708
4270.98 1728
4271.59 1770
4272.21 1534
4272.83 1608
4273.44 1618
4274.06 1697
4274.68 1714
4275.29 1668
4275.91 1797
4276.52 1928
4277.14 1959
4277.76 1985
4278.37 1928
4278.99 2004
4279.61 2124
4280.23 2032
4280.84 2030
4281.46 1999
4282.08 1829
4282.69 1681
4283.31 1570
4283.93 1729
4284.54 1701
4285.16 1552
4285.78 1474
4286.40 1596
4287.01 1477
4287.63 1642
4288.25 1616
4288.87 1571
4289.48 1688
4290.10 1549
4290.72 1475
4291.34 1651
4291.95 1544
4292.57 1516
4293.19 1569
4293.81 1541
4294.42 1492
4295.04 1522
4295.66 1668
4296.28 1570
4296.90 1635
4297.51 1595
4298.13 1645
4298.75 1710
4299.37 1699
4299.99 1613
4300.61 1610
4301.22 1590
4301.84 1644
4302.46 1476
4303.08 1448
4303.70 1573
4304.32 1673
4304.94 1605
4305.55 1642
4306.17 1565
4306.79 1575
4307.41 1658
4308.03 1534
4308.65 1599
4309.27 1497
4309.89 1516
4310.50 1591
4311.12 1424
4311.74 1504
4312.36 1567
4312.98 1560
4313.60 1488
4314.22 1464
4314.84 1432
4315.46 1611
4316.08 1531
4316.70 1471
4317.32 1370
4317.94 1375
4318.56 1506
4319.18 1442
4319.80 1389
4320.42 1418
4321.04 1360
4321.65 1377
4322.27 1427
4322.89 1351
4323.51 1342
4324.13 1399
4324.75 1477
4325.37 1450
4325.99 1357
4326.62 1439
4327.24 1360
4327.86 1397
4328.48 1484
4329.10 1503
4329.72 1494
4330.34 1423
4330.96 1473
4331.58 1514
4332.20 1438
4332.82 1477
4333.44 1511
4334.06 1456
4334.68 1447
4335.30 1424
4335.92 1462
4336.54 1385
4337.16 1397
4337.79 1442
4338.41 1418
4339.03 1460
4339.65 1291
4340.27 1299
4340.89 1340
4341.51 1410
4342.13 1367
4342.76 1435
4343.38 1515
4344.00 1310
4344.62 1537
4345.24 1564
4345.86 1523
4346.48 1495
4347.11 1405
4347.73 1462
4348.35 1416
4348.97 1408
4349.59 1429
4350.22 1457
4350.84 1477
4351.46 1447
4352.08 1390
4352.70 1361
4353.33 1377
4353.95 1282
4354.57 1340
4355.19 1409
4355.81 1402
4356.44 1363
4357.06 1415
4357.68 1372
4358.30 1556
4358.93 1422
4359.55 1414
4360.17 1449
4360.79 1555
4361.42 1487
4362.04 1407
4362.66 1358
4363.28 1479
4363.91 1410
4364.53 1382
4365.15 1407
4365.78 1395
4366.40 1411
4367.02 1502
4367.65 1477
4368.27 1461
4368.89 1416
4369.52 1277
4370.14 1346
4370.76 1330
4371.39 1296
4372.01 1358
4372.63 1374
4373.26 1288
4373.88 1339
4374.50 1318
4375.13 1396
4375.75 1254
4376.37 1309
4377.00 1453
4377.62 1455
4378.25 1241
4378.87 1345
4379.49 1565
4380.12 1517
4380.74 1431
4381.37 1271
4381.99 1397
4382.61 1437
4383.24 1556
4383.86 1370
4384.49 1451
4385.11 1518
4385.74 1461
4386.36 1470
4386.98 1443
4387.61 1515
4388.23 1441
4388.86 1407
4389.48 1360
4390.11 1372
4390.73 1381
4391.36 1362
4391.98 1309
4392.61 1399
4393.23 1429
4393.86 1376
4394.48 1443
4395.11 1336
4395.73 1325
4396.36 1409
4396.98 1361
4397.61 1416
4398.23 1381
4398.86 1488
4399.48 1387
4400.11 1292
4400.74 1372
4401.36 1429
4401.99 1526
4402.61 1439
4403.24 1399
4403.86 1375
4404.49 1492
4405.11 1386
4405.74 1377
4406.37 1406
4406.99 1348
4407.62 1329
4408.24 1335
4408.87 1293
4409.50 1182
4410.12 1238
4410.75 1301
4411.38 1340
4412.00 1303
4412.63 1375
4413.25 1260
4413.88 1272
4414.51 1233
4415.13 1234
4415.76 1330
4416.39 1291
4417.01 1305
4417.64 1410
4418.27 1334
4418.89 1298
4419.52 1263
4420.15 1278
4420.77 1342
4421.40 1288
4422.03 1287
4422.66 1305
4423.28 1283
4423.91 1203
4424.54 1195
4425.16 1309
4425.79 1339
4426.42 1291
4427.05 1264
4427.67 1287
4428.30 1220
4428.93 1245
4429.56 1355
4430.18 1394
4430.81 1373
4431.44 1354
4432.07 1382
4432.69 1335
4433.32 1336
4433.95 1318
4434.58 1316
4435.21 1277
4435.83 1293
4436.46 1293
4437.09 1182
4437.72 1197
4438.35 1363
4438.97 1386
4439.60 1411
4440.23 1290
4440.86 1249
4441.49 1143
4442.12 1257
4442.74 1367
4443.37 1331
4444.00 1227
4444.63 1233
4445.26 1287
4445.89 1441
4446.52 1318
4447.14 1394
4447.77 1510
4448.40 1315
4449.03 1477
4449.66 1406
4450.29 1387
4450.92 1291
4451.55 1364
4452.18 1338
4452.81 1273
4453.44 1290
4454.06 1258
4454.69 1275
4455.32 1358
4455.95 1284
4456.58 1241
4457.21 1229
4457.84 1251
4458.47 1202
4459.10 1152
4459.73 1268
4460.36 1210
4460.99 1232
4461.62 1178
4462.25 1367
4462.88 1321
4463.51 1256
4464.14 1157
4464.77 1179
4465.40 1194
4466.03 1112
4466.66 1127
4467.29 1237
4467.92 1256
4468.55 1240
4469.18 1266
4469.81 1128
4470.44 1214
4471.07 1237
4471.70 1449
4472.33 1292
4472.96 1350
4473.59 1297
4474.22 1377
4474.86 1270
4475.49 1211
4476.12 1315
4476.75 1349
4477.38 1319
4478.01 1364
4478.64 1179
4479.27 1244
4479.90 1373
4480.53 1320
4481.17 1320
4481.80 1236
4482.43 1306
4483.06 1259
4483.69 1190
4484.32 1212
4484.95 1169
4485.58 1343
4486.22 1320
4486.85 1279
4487.48 1219
4488.11 1177
4488.74 1243
4489.37 1232
4490.01 1204
4490.64 1146
4491.27 1106
4491.90 1216
4492.53 1195
4493.17 1279
4493.80 1194
4494.43 1353
4495.06 1348
4495.70 1317
4496.33 1307
4496.96 1213
4497.59 1263
4498.22 1224
4498.86 1434
4499.49 1356
4500.12 1338
4500.75 1299
4501.39 1287
4502.02 1299
4502.65 1302
4503.29 1344
4503.92 1434
4504.55 1423
4505.18 1302
4505.82 1375
4506.45 1337
4507.08 1186
4507.72 1338
4508.35 1263
4508.98 1135
4509.62 1269
4510.25 1277
4510.88 1366
4511.52 1311
4512.15 1275
4512.78 1232
4513.42 1239
4514.05 1160
4514.68 1271
4515.32 1246
4515.95 1286
4516.58 1205
4517.22 1243
4517.85 1291
4518.48 1229
4519.12 1369
4519.75 1270
4520.39 1311
4521.02 1288
4521.65 1240
4522.29 1344
4522.92 1261
4523.56 1296
4524.19 1331
4524.83 1186
4525.46 1230
4526.09 1259
4526.73 1291
4527.36 1244
4528.00 1262
4528.63 1350
4529.27 1235
4529.90 1345
4530.54 1254
4531.17 1287
4531.81 1292
4532.44 1327
4533.07 1457
4533.71 1473
4534.34 1366
4534.98 1244
4535.61 1337
4536.25 1352
4536.88 1336
4537.52 1198
4538.16 1245
4538.79 1200
4539.43 1330
4540.06 1306
4540.70 1264
4541.33 1227
4541.97 1209
4542.60 1252
4543.24 1245
4543.87 1242
4544.51 1235
4545.15 1255
4545.78 1317
4546.42 1231
4547.05 1285
4547.69 1208
4548.32 1213
4548.96 1271
4549.60 1196
4550.23 1179
4550.87 1131
4551.50 1218
4552.14 1221
4552.78 1159
4553.41 1275
4554.05 1305
4554.69 1230
4555.32 1203
4555.96 1158
4556.60 1138
4557.23 1258
4557.87 1323
4558.51 1240
4559.14 1219
4559.78 1180
4560.42 1239
4561.05 1216
4561.69 1225
4562.33 1166
4562.96 1187
4563.60 1210
4564.24 1327
4564.87 1221
4565.51 1236
4566.15 1307
4566.79 1305
4567.42 1150
4568.06 1211
4568.70 1320
4569.33 1311
4569.97 1179
4570.61 1193
4571.25 1188
4571.88 1212
4572.52 1223
4573.16 1179
4573.80 1276
4574.44 1253
4575.07 1197
4575.71 1313
4576.35 1295
4576.99 1245
4577.62 1230
4578.26 1295
4578.90 1299
4579.54 1172
4580.18 1214
4580.82 1340
4581.45 1233
4582.09 1165
4582.73 1391
4583.37 1315
4584.01 1341
4584.65 1234
4585.28 1168
4585.92 1285
4586.56 1264
4587.20 1290
4587.84 1403
4588.48 1288
4589.12 1262
4589.75 1139
4590.39 1166
4591.03 1270
4591.67 1221
4592.31 1181
4592.95 1219
4593.59 1248
4594.23 1308
4594.87 1327
4595.51 1340
4596.15 1281
4596.78 1234
4597.42 1243
4598.06 1339
4598.70 1331
4599.34 1224
4599.98 1274
4600.62 1290
4601.26 1356
4601.90 1458
4602.54 1419
4603.18 1486
4603.82 1434
4604.46 1422
4605.10 1466
4605.74 1573
4606.38 1521
4607.02 1545
4607.66 1665
4608.30 1489
4608.94 1583
4609.58 1560
4610.22 1486
4610.86 1435
4611.50 1351
4612.14 1372
4612.78 1385
4613.42 1326
4614.06 1395
4614.70 1390
4615.34 1388
4615.98 1415
4616.63 1355
4617.27 1360
4617.91 1544
4618.55 1394
4619.19 1425
4619.83 1413
4620.47 1480
4621.11 1446
4621.75 1352
4622.39 1308
4623.03 1244
4623.68 1151
4624.32 1182
4624.96 1193
4625.60 1226
4626.24 1255
4626.88 1180
4627.52 1200
4628.17 1194
4628.81 1182
4629.45 1162
4630.09 1250
4630.73 1301
4631.37 1141
4632.02 1334
4632.66 1284
4633.30 1198
4633.94 1259
4634.58 1220
4635.22 1192
4635.87 1305
4636.51 1280
4637.15 1236
4637.79 1169
4638.44 1191
4639.08 1282
4639.72 1337
4640.36 1300
4641.00 1391
4641.65 1352
4642.29 1214
4642.93 1338
4643.57 1444
4644.22 1440
4644.86 1405
4645.50 1362
4646.15 1284
4646.79 1323
4647.43 1338
4648.07 1383
4648.72 1324
4649.36 1289
4650.00 1303
4650.65 1320
4651.29 1291
4651.93 1257
4652.57 1389
4653.22 1361
4653.86 1231
4654.50 1281
4655.15 1225
4655.79 1208
4656.44 1271
4657.08 1228
4657.72 1199
4658.37 1186
4659.01 1233
4659.65 1346
4660.30 1395
4660.94 1306
4661.58 1293
4662.23 1311
4662.87 1284
4663.52 1412
4664.16 1403
4664.80 1299
4665.45 1228
4666.09 1354
4666.74 1276
4667.38 1178
4668.02 1159
4668.67 1300
4669.31 1188
4669.96 1151
4670.60 1232
4671.25 1228
4671.89 1174
4672.54 1268
4673.18 1223
4673.83 1132
4674.47 1146
4675.11 1264
4675.76 1272
4676.40 1229
4677.05 1094
4677.69 1220
4678.34 1260
4678.98 1247
4679.63 1182
4680.27 1140
4680.92 1150
4681.56 1063
4682.21 1153
4682.85 1085
4683.50 1118
4684.15 1187
4684.79 1175
4685.44 1218
4686.08 1193
4686.73 1079
4687.37 1222
4688.02 1147
4688.66 1148
4689.31 1103
4689.96 1126
4690.60 1099
4691.25 1167
4691.89 1195
4692.54 1076
4693.19 1158
4693.83 1154
4694.48 1162
4695.12 1208
4695.77 1153
4696.42 1226
4697.06 1217
4697.71 1202
4698.36 1194
4699.00 1310
4699.65 1230
4700.29 1211
4700.94 1171
4701.59 1207
4702.23 1182
4702.88 1244
4703.53 1273
4704.17 1192
4704.82 1208
4705.47 1286
4706.11 1285
4706.76 1257
4707.41 1191
4708.06 1248
4708.70 1249
4709.35 1206
4710.00 1306
4710.64 1341
4711.29 1166
4711.94 1269
4712.59 1268
4713.23 1165
4713.88 1297
4714.53 1261
4715.18 1235
4715.82 1229
4716.47 1173
4717.12 1144
4717.77 1178
4718.41 1190
4719.06 1232
4719.71 1149
4720.36 1131
4721.01 1163
4721.65 1319
4722.30 1242
4722.95 1160
4723.60 1206
4724.25 1276
4724.89 1183
4725.54 1130
4726.19 1216
4726.84 1272
4727.49 1117
4728.14 1148
4728.78 1208
4729.43 1236
4730.08 1130
4730.73 1260
4731.38 1190
4732.03 1237
4732.68 1200
4733.32 1121
4733.97 1149
4734.62 1200
4735.27 1261
4735.92 1259
4736.57 1200
4737.22 1272
4737.87 1314
4738.52 1251
4739.16 1229
4739.81 1205
4740.46 1251
4741.11 1214
4741.76 1201
4742.41 1298
4743.06 1150
4743.71 1272
4744.36 1222
4745.01 1258
4745.66 1269
4746.31 1229
4746.96 1160
4747.61 1301
4748.26 1241
4748.91 1245
4749.56 1309
4750.21 1411
4750.86 1385
4751.51 1457
4752.16 1566
4752.81 1313
4753.46 1311
4754.11 1340
4754.76 1431
4755.41 1478
4756.06 1425
4756.71 1409
4757.36 1333
4758.01 1254
4758.66 1251
4759.31 1217
4759.96 1248
4760.61 1176
4761.26 1052
4761.91 1070
4762.56 1155
4763.22 1284
4763.87 1232
4764.52 1132
4765.17 1099
4765.82 1229
4766.47 1104
4767.12 1152
4767.77 1061
4768.42 1177
4769.07 1269
4769.73 1202
4770.38 1139
4771.03 1220
4771.68 1104
4772.33 1120
4772.98 1115
4773.63 1127
4774.29 1129
4774.94 1134
4775.59 1146
4776.24 1137
4776.89 1247
4777.54 1210
4778.20 1288
4778.85 1257
4779.50 1230
4780.15 1230
4780.80 1154
4781.46 1211
4782.11 1157
4782.76 1109
4783.41 1216
4784.06 1137
4784.72 1106
4785.37 1213
4786.02 1246
4786.67 1188
4787.33 1188
4787.98 1215
4788.63 1210
4789.28 1201
4789.94 1134
4790.59 1178
4791.24 1202
4791.89 1109
4792.55 1129
4793.20 1275
4793.85 1150
4794.51 964
4795.16 1085
4795.81 1138
4796.47 1093
4797.12 1151
4797.77 1191
4798.42 1145
4799.08 1160
4799.73 1098
4800.38 1050
4801.04 1104
4801.69 1102
4802.35 1168
4803.00 1116
4803.65 1231
4804.31 1178
4804.96 1128
4805.61 1195
4806.27 1217
4806.92 1190
4807.57 1080
4808.23 1087
4808.88 1196
4809.54 1144
4810.19 1133
4810.84 1134
4811.50 1246
4812.15 1194
4812.81 1178
4813.46 1166
4814.12 1148
4814.77 1203
4815.42 1240
4816.08 1264
4816.73 1175
4817.39 1273
4818.04 1254
4818.70 1248
4819.35 1294
4820.01 1258
4820.66 1167
4821.32 1218
4821.97 1255
4822.63 1272
4823.28 1253
4823.94 1312
4824.59 1358
4825.25 1312
4825.90 1331
4826.56 1259
4827.21 1320
4827.87 1255
4828.52 1393
4829.18 1241
4829.83 1210
4830.49 1319
4831.14 1317
4831.80 1188
4832.45 1341
4833.11 1310
4833.76 1252
4834.42 1294
4835.08 1353
4835.73 1280
4836.39 1241
4837.04 1419
4837.70 1292
4838.36 1352
4839.01 1354
4839.67 1274
4840.32 1209
4840.98 1284
4841.64 1305
4842.29 1217
4842.95 1281
4843.60 1258
4844.26 1277
4844.92 1202
4845.57 1193
4846.23 1266
4846.89 1348
4847.54 1310
4848.20 1278
4848.86 1259
4849.51 1298
4850.17 1209
4850.83 1343
4851.48 1277
4852.14 1243
4852.80 1111
4853.45 1139
4854.11 1098
4854.77 1218
4855.43 1168
4856.08 1214
4856.74 1183
4857.40 1054
4858.05 1163
4858.71 1287
4859.37 1322
4860.03 1266
4860.68 1237
4861.34 1326
4862.00 1283
4862.66 1312
4863.31 1300
4863.97 1337
4864.63 1381
4865.29 1324
4865.95 1337
4866.60 1385
4867.26 1433
4867.92 1294
4868.58 1325
4869.23 1245
4869.89 1242
4870.55 1184
4871.21 1237
4871.87 1192
4872.53 1240
4873.18 1278
4873.84 1234
4874.50 1298
4875.16 1308
4875.82 1258
4876.48 1285
4877.13 1254
4877.79 1372
4878.45 1302
4879.11 1281
4879.77 1224
4880.43 1208
4881.09 1205
4881.75 1279
4882.40 1320
4883.06 1267
4883.72 1212
4884.38 1277
4885.04 1269
4885.70 1220
4886.36 1272
4887.02 1259
4887.68 1327
4888.34 1258
4889.00 1374
4889.66 1358
4890.32 1324
4890.97 1409
4891.63 1368
4892.29 1566
4892.95 1507
4893.61 1497
4894.27 1612
4894.93 1562
4895.59 1598
4896.25 1684
4896.91 1745
4897.57 1651
4898.23 1706
4898.89 1622
4899.55 1558
4900.21 1661
4900.87 1810
4901.53 1792
4902.19 1841
4902.85 2025
4903.51 1904
4904.17 1794
4904.83 1749
4905.50 1659
4906.16 1654
4906.82 1454
4907.48 1484
4908.14 1294
4908.80 1372
4909.46 1471
4910.12 1524
4910.78 1463
4911.44 1462
4912.10 1450
4912.76 1377
4913.42 1467
4914.09 1481
4914.75 1496
4915.41 1424
4916.07 1427
4916.73 1322
4917.39 1368
4918.05 1288
4918.71 1184
4919.38 1283
4920.04 1284
4920.70 1180
4921.36 1253
4922.02 1345
4922.68 1329
4923.35 1311
4924.01 1311
4924.67 1346
4925.33 1464
4925.99 1338
4926.65 1208
4927.32 1302
4927.98 1266
4928.64 1272
4929.30 1212
4929.96 1264
4930.63 1349
4931.29 1219
4931.95 1243
4932.61 1336
4933.28 1263
4933.94 1369
4934.60 1281
4935.26 1222
4935.93 1259
4936.59 1242
4937.25 1192
4937.91 1273
4938.58 1276
4939.24 1261
4939.90 1187
4940.56 1292
4941.23 1298
4941.89 1299
4942.55 1149
4943.22 1164
4943.88 1205
4944.54 1269
4945.21 1231
4945.87 1148
4946.53 1200
4947.20 1199
4947.86 1207
4948.52 1156
4949.19 1269
4949.85 1231
4950.51 1161
4951.18 1151
4951.84 1149
4952.50 1230
4953.17 1186
4953.83 1290
4954.49 1309
4955.16 1217
4955.82 1240
4956.49 1198
4957.15 1321
4957.81 1294
4958.48 1305
4959.14 1290
4959.81 1243
4960.47 1232
4961.14 1337
4961.80 1420
4962.46 1449
4963.13 1387
4963.79 1499
4964.46 1700
4965.12 1728
4965.79 1558
4966.45 1678
4967.12 1581
4967.78 1613
4968.44 1622
4969.11 1517
4969.77 1387
4970.44 1338
4971.10 1434
4971.77 1450
4972.43 1497
4973.10 1403
4973.76 1411
4974.43 1377
4975.09 1403
4975.76 1397
4976.42 1301
4977.09 1330
4977.76 1411
4978.42 1324
4979.09 1278
4979.75 1409
4980.42 1329
4981.08 1380
4981.75 1273
4982.41 1281
4983.08 1289
4983.75 1350
4984.41 1388
4985.08 1282
4985.74 1319
4986.41 1328
4987.07 1428
4987.74 1358
4988.41 1307
4989.07 1205
4989.74 1264
4990.41 1182
4991.07 1172
4991.74 1281
4992.40 1296
4993.07 1326
4993.74 1280
4994.40 1207
4995.07 1256
4995.74 1200
4996.40 1202
4997.07 1202
4997.74 1181
4998.40 1193
4999.07 1201
4999.74 1316
5000.40 1220
5001.07 1164
5001.74 1199
5002.40 1273
5003.07 1161
5003.74 1120
5004.41 1192
5005.07 1219
5005.74 1213
5006.41 1212
5007.07 1228
5007.74 1137
5008.41 1071
5009.08 1094
5009.74 1208
5010.41 1253
5011.08 1293
5011.75 1182
5012.41 1185
5013.08 1159
5013.75 1190
5014.42 1250
5015.09 1277
5015.75 1162
5016.42 1153
5017.09 1121
5017.76 1055
5018.43 1137
5019.09 1153
5019.76 1301
5020.43 1142
5021.10 1084
5021.77 1190
5022.44 1077
5023.10 1048
5023.77 1120
5024.44 1209
5025.11 1203
5025.78 1182
5026.45 1086
5027.11 1144
5027.78 1137
5028.45 1090
5029.12 1192
5029.79 1142
5030.46 1093
5031.13 1192
5031.80 1138
5032.47 1205
5033.13 1144
5033.80 1053
5034.47 1187
5035.14 1154
5035.81 1190
5036.48 1150
5037.15 1130
5037.82 1090
5038.49 1162
5039.16 1190
5039.83 1093
5040.50 1132
5041.17 1122
5041.84 1181
5042.51 1107
5043.18 1070
5043.85 1097
5044.52 1085
5045.18 1118
5045.85 1134
5046.52 1068
5047.19 1089
5047.86 1076
5048.53 1114
5049.20 1222
5049.88 1161
5050.55 1144
5051.22 1127
5051.89 1140
5052.56 1192
5053.23 1163
5053.90 1185
5054.57 1091
5055.24 1153
5055.91 1122
5056.58 1156
5057.25 1229
5057.92 1092
5058.59 1031
5059.26 1062
5059.93 1062
5060.60 1155
5061.27 1034
5061.95 975
5062.62 1128
5063.29 1110
5063.96 1197
5064.63 1034
5065.30 1053
5065.97 1121
5066.64 1044
5067.31 1043
5067.99 1046
5068.66 1093
5069.33 1069
5070.00 1117
5070.67 1146
5071.34 1109
5072.02 1087
5072.69 1089
5073.36 1103
5074.03 1100
5074.70 992
5075.37 1054
5076.05 1150
5076.72 1052
5077.39 1143
5078.06 1044
5078.73 1038
5079.41 979
5080.08 1106
5080.75 1099
5081.42 1080
5082.10 1029
5082.77 1101
5083.44 1040
5084.11 1003
5084.78 1071
5085.46 1042
5086.13 1132
5086.80 1069
5087.48 1119
5088.15 1194
5088.82 1033
5089.49 1097
5090.17 1106
5090.84 1063
5091.51 1143
5092.19 1155
5092.86 1168
5093.53 1098
5094.20 1062
5094.88 1048
5095.55 1059
5096.22 1073
5096.90 1146
5097.57 1048
5098.24 1096
5098.92 1082
5099.59 1015
5100.26 1102
5100.94 1011
5101.61 1108
5102.29 1116
5102.96 1033
5103.63 1028
5104.31 1086
5104.98 1071
5105.65 1111
5106.33 1096
5107.00 1103
5107.68 1126
5108.35 1231
5109.02 1072
5109.70 1047
5110.37 1092
5111.05 1103
5111.72 1097
5112.40 1013
5113.07 1062
5113.74 1086
5114.42 1119
5115.09 1062
5115.77 1062
5116.44 1029
5117.12 1065
5117.79 1108
5118.47 1139
5119.14 1105
5119.82 1072
5120.49 1122
5121.17 1130
5121.84 1129
5122.52 1092
5123.19 1226
5123.87 1186
5124.54 1019
5125.22 1022
5125.89 997
5126.57 966
5127.24 1062
5127.92 1163
5128.59 1088
5129.27 1053
5129.94 1036
5130.62 1054
5131.29 1092
5131.97 1170
5132.65 1196
5133.32 1057
5134.00 1118
5134.67 1075
5135.35 1231
5136.02 1020
5136.70 1096
5137.38 1162
5138.05 1116
5138.73 1210
5139.40 1046
5140.08 1030
5140.76 1156
5141.43 1255
5142.11 1165
5142.79 1054
5143.46 1136
5144.14 1126
5144.81 1086
5145.49 1058
5146.17 1194
5146.84 1071
5147.52 1059
5148.20 1049
5148.87 999
5149.55 990
5150.23 1040
5150.90 1100
5151.58 1035
5152.26 1009
5152.94 992
5153.61 1029
5154.29 1066
5154.97 1022
5155.64 1025
5156.32 1021
5157.00 1019
5157.68 992
5158.35 1046
5159.03 1051
5159.71 983
5160.39 1090
5161.06 1133
5161.74 965
5162.42 1000
5163.10 1009
5163.77 957
5164.45 981
5165.13 993
5165.81 994
5166.48 989
5167.16 977
5167.84 1018
5168.52 1097
5169.20 1096
5169.87 1038
5170.55 1034
5171.23 1088
5171.91 987
5172.59 950
5173.27 1040
5173.94 935
5174.62 1017
5175.30 944
5175.98 970
5176.66 1012
5177.34 1006
5178.02 1068
5178.69 1064
5179.37 1041
5180.05 1088
5180.73 1061
5181.41 900
5182.09 1014
5182.77 977
5183.45 956
5184.12 965
5184.80 1070
5185.48 986
5186.16 1029
5186.84 1092
5187.52 1116
5188.20 1029
5188.88 1055
5189.56 987
5190.24 945
5190.92 999
5191.60 967
5192.28 949
5192.96 1089
5193.64 971
5194.32 1024
5195.00 1072
5195.68 1013
5196.36 966
5197.03 995
5197.71 1012
5198.39 1047
5199.07 1132
5199.75 965
5200.44 996
5201.12 1057
5201.80 1136
5202.48 1101
5203.16 1004
5203.84 997
5204.52 1094
5205.20 1022
5205.88 1117
5206.56 1074
5207.24 1194
5207.92 1149
5208.60 1146
5209.28 1197
5209.96 1157
5210.64 1199
5211.32 1135
5212.00 1225
5212.68 1212
5213.37 1188
5214.05 1131
5214.73 987
5215.41 1062
5216.09 1094
5216.77 1070
5217.45 1045
5218.13 1064
5218.81 1010
5219.50 959
5220.18 978
5220.86 1045
5221.54 1041
5222.22 987
5222.90 1003
5223.59 1075
5224.27 1075
5224.95 1045
5225.63 925
5226.31 1022
5226.99 1108
5227.68 1015
5228.36 1098
5229.04 1153
5229.72 1166
5230.40 1108
5231.09 1066
5231.77 1060
5232.45 1066
5233.13 1016
5233.81 1034
5234.50 1083
5235.18 1090
5235.86 1056
5236.54 1160
5237.23 1010
5237.91 1131
5238.59 1219
5239.27 1153
5239.96 1358
5240.64 1238
5241.32 1226
5242.01 1332
5242.69 1193
5243.37 1037
5244.05 1127
5244.74 1060
5245.42 1033
5246.10 1120
5246.79 1159
5247.47 1189
5248.15 1096
5248.84 1176
5249.52 1154
5250.20 1088
5250.89 1088
5251.57 1054
5252.25 1075
5252.94 1161
5253.62 1105
5254.30 1093
5254.99 1144
5255.67 988
5256.36 1062
5257.04 1098
5257.72 1068
5258.41 1112
5259.09 1079
5259.78 1022
5260.46 1003
5261.14 934
5261.83 1018
5262.51 1002
5263.20 1127
5263.88 1090
5264.56 1105
5265.25 1004
5265.93 1026
5266.62 1025
5267.30 1015
5267.99 1014
5268.67 987
5269.36 1130
5270.04 1114
5270.73 1109
5271.41 1079
5272.09 1032
5272.78 1055
5273.46 1103
5274.15 1021
5274.83 1032
5275.52 1058
5276.20 1005
5276.89 1008
5277.57 1091
5278.26 1048
5278.94 1064
5279.63 1123
5280.32 1133
5281.00 1122
5281.69 1137
5282.37 1190
5283.06 1147
5283.74 1096
5284.43 1114
5285.11 1150
5285.80 1248
5286.49 1232
5287.17 1197
5287.86 1148
5288.54 1020
5289.23 1051
5289.91 1135
5290.60 1023
5291.29 1031
5291.97 944
5292.66 1012
5293.35 989
5294.03 977
5294.72 1008
5295.40 1007
5296.09 975
5296.78 1029
5297.46 1055
5298.15 1043
5298.84 1071
5299.52 1006
5300.21 981
5300.90 1051
5301.58 1119
5302.27 1057
5302.96 1061
5303.64 1017
5304.33 1016
5305.02 1062
5305.70 1110
5306.39 1057
5307.08 1001
5307.77 962
5308.45 975
5309.14 856
5309.83 1084
5310.51 1031
5311.20 1061
5311.89 1077
5312.58 991
5313.26 990
5313.95 994
5314.64 1071
5315.33 982
5316.01 1023
5316.70 1009
5317.39 1022
5318.08 1024
5318.77 1075
5319.45 1021
5320.14 1066
5320.83 1204
5321.52 1084
5322.20 1034
5322.89 972
5323.58 963
5324.27 984
5324.96 955
5325.65 909
5326.33 1035
5327.02 962
5327.71 986
5328.40 953
5329.09 881
5329.78 900
5330.46 996
5331.15 953
5331.84 915
5332.53 932
5333.22 990
5333.91 946
5334.60 904
5335.29 1011
5335.98 1091
5336.66 1061
5337.35 1048
5338.04 1006
5338.73 917
5339.42 1002
5340.11 1003
5340.80 918
5341.49 983
5342.18 1037
5342.87 1000
5343.56 998
5344.25 954
5344.94 986
5345.62 1040
5346.31 1159
5347.00 1034
5347.69 991
5348.38 956
5349.07 1063
5349.76 1137
5350.45 1103
5351.14 1052
5351.83 1097
5352.52 1106
5353.21 1114
5353.90 946
5354.59 981
5355.28 1001
5355.97 1057
5356.66 1068
5357.35 1029
5358.04 899
5358.74 923
5359.43 1001
5360.12 1034
5360.81 1102
5361.50 1046
5362.19 1035
5362.88 1100
5363.57 1039
5364.26 1036
5364.95 1039
5365.64 1040
5366.33 1024
5367.02 996
5367.71 1003
5368.41 1068
5369.10 1085
5369.79 1050
5370.48 1092
5371.17 990
5371.86 1019
5372.55 1037
5373.24 961
5373.94 1050
5374.63 1005
5375.32 1093
5376.01 1064
5376.70 1021
5377.39 1000
5378.08 960
5378.78 1027
5379.47 958
5380.16 970
5380.85 1049
5381.54 1011
5382.24 1029
5382.93 1010
5383.62 986
5384.31 979
5385.00 942
5385.70 913
5386.39 938
5387.08 910
5387.77 935
5388.47 1022
5389.16 991
5389.85 1067
5390.54 1003
5391.23 1060
5391.93 1056
5392.62 934
5393.31 967
5394.01 980
5394.70 1035
5395.39 953
5396.08 979
5396.78 933
5397.47 969
5398.16 1049
5398.86 1049
5399.55 865
5400.24 933
5400.93 964
5401.63 963
5402.32 965
5403.01 932
5403.71 978
5404.40 985
5405.09 961
5405.79 1064
5406.48 1085
5407.17 1016
5407.87 1001
5408.56 993
5409.26 988
5409.95 1038
5410.64 1016
5411.34 961
5412.03 989
5412.72 1024
5413.42 958
5414.11 963
5414.81 1009
5415.50 1008
5416.19 906
5416.89 948
5417.58 1000
5418.28 959
5418.97 977
5419.67 1046
5420.36 968
5421.05 973
5421.75 919
5422.44 971
5423.14 963
5423.83 1025
5424.53 947
5425.22 978
5425.92 971
5426.61 945
5427.31 1022
5428.00 1033
5428.70 989
5429.39 914
5430.09 935
5430.78 889
5431.48 980
5432.17 980
5432.87 995
5433.56 942
5434.26 1013
5434.95 1066
5435.65 1031
5436.34 1026
5437.04 960
5437.73 1050
5438.43 1070
5439.13 1076
5439.82 1146
5440.52 1128
5441.21 993
5441.91 1053
5442.60 983
5443.30 961
5444.00 949
5444.69 945
5445.39 1066
5446.08 985
5446.78 1008
5447.48 1097
5448.17 1067
5448.87 931
5449.56 910
5450.26 958
5450.96 1077
5451.65 1059
5452.35 1060
5453.05 934
5453.74 947
5454.44 963
5455.14 952
5455.83 950
5456.53 1004
5457.23 1035
5457.92 921
5458.62 951
5459.32 974
5460.01 935
5460.71 945
5461.41 1047
5462.11 970
5462.80 978
5463.50 941
5464.20 900
5464.89 950
5465.59 905
5466.29 931
5466.99 924
5467.68 993
5468.38 1020
5469.08 997
5469.78 953
5470.47 978
5471.17 952
5471.87 927
5472.57 978
5473.26 968
5473.96 923
5474.66 937
5475.36 870
5476.06 880
5476.75 1000
5477.45 1028
5478.15 886
5478.85 820
5479.55 894
5480.24 1010
5480.94 940
5481.64 829
5482.34 805
5483.04 830
5483.74 925
5484.43 884
5485.13 870
5485.83 922
5486.53 953
5487.23 929
5487.93 917
5488.63 914
5489.33 908
5490.02 892
5490.72 878
5491.42 908
5492.12 917
5492.82 964
5493.52 938
5494.22 913
5494.92 880
5495.62 878
5496.32 869
5497.01 841
5497.71 974
5498.41 988
5499.11 885
5499.81 948
5500.51 966
5501.21 903
5501.91 936
5502.61 922
5503.31 956
5504.01 969
5504.71 999
5505.41 906
5506.11 943
5506.81 940
5507.51 956
5508.21 929
5508.91 867
5509.61 988
5510.31 898
5511.01 938
5511.71 928
5512.41 994
5513.11 1037
5513.81 1010
5514.51 1001
5515.21 962
5515.91 882
5516.61 973
5517.31 986
5518.01 911
5518.72 895
5519.42 885
5520.12 871
5520.82 929
5521.52 998
5522.22 925
5522.92 936
5523.62 885
5524.32 858
5525.02 957
5525.72 1052
5526.43 944
5527.13 871
5527.83 924
5528.53 946
5529.23 909
5529.93 871
5530.63 955
5531.33 857
5532.04 870
5532.74 878
5533.44 906
5534.14 945
5534.84 949
5535.54 893
5536.25 989
5536.95 1069
5537.65 940
5538.35 965
5539.05 975
5539.76 895
5540.46 931
5541.16 913
5541.86 964
5542.56 968
5543.27 904
5543.97 923
5544.67 888
5545.37 976
5546.08 948
5546.78 968
5547.48 830
5548.18 972
5548.89 949
5549.59 956
5550.29 910
5550.99 932
5551.70 1002
5552.40 1049
5553.10 925
5553.81 1014
5554.51 1023
5555.21 1070
5555.91 1045
5556.62 881
5557.32 983
5558.02 962
5558.73 964
5559.43 1015
5560.13 1013
5560.84 1049
5561.54 975
5562.24 1040
5562.95 1128
5563.65 1111
5564.35 1055
5565.06 1156
5565.76 1120
5566.47 1073
5567.17 1018
5567.87 1028
5568.58 884
5569.28 906
5569.98 942
5570.69 1022
5571.39 1001
5572.10 935
5572.80 984
5573.50 913
5574.21 946
5574.91 969
5575.62 940
5576.32 958
5577.03 1016
5577.73 922
5578.44 959
5579.14 1040
5579.84 1004
5580.55 938
5581.25 980
5581.96 1008
5582.66 815
5583.37 912
5584.07 978
5584.78 917
5585.48 902
5586.19 949
5586.89 891
5587.60 846
5588.30 838
5589.01 896
5589.71 956
5590.42 879
5591.12 917
5591.83 1020
5592.53 960
5593.24 910
5593.94 986
5594.65 816
5595.36 885
5596.06 874
5596.77 919
5597.47 913
5598.18 892
5598.88 871
5599.59 854
5600.30 927
5601.00 886
5601.71 794
5602.41 848
5603.12 893
5603.83 915
5604.53 855
5605.24 913
5605.94 880
5606.65 881
5607.36 960
5608.06 954
5608.77 903
5609.48 940
5610.18 897
5610.89 870
5611.60 931
5612.30 902
5613.01 949
5613.72 918
5614.42 890
5615.13 875
5615.84 831
5616.54 932
5617.25 911
5617.96 818
5618.66 931
5619.37 905
5620.08 910
5620.78 867
5621.49 857
5622.20 944
5622.91 965
5623.61 892
5624.32 810
5625.03 909
5625.74 925
5626.44 864
5627.15 811
5627.86 949
5628.57 882
5629.27 894
5629.98 943
5630.69 927
5631.40 867
5632.11 849
5632.81 982
5633.52 895
5634.23 863
5634.94 814
5635.65 884
5636.35 882
5637.06 926
5637.77 883
5638.48 854
5639.19 926
5639.89 937
5640.60 917
5641.31 1007
5642.02 1034
5642.73 890
5643.44 853
5644.15 844
5644.85 939
5645.56 959
5646.27 904
5646.98 933
5647.69 823
5648.40 878
5649.11 868
5649.82 876
5650.53 865
5651.23 886
5651.94 906
5652.65 836
5653.36 862
5654.07 847
5654.78 797
5655.49 894
5656.20 932
5656.91 923
5657.62 876
5658.33 964
5659.04 953
5659.75 985
5660.46 921
5661.17 1005
5661.88 986
5662.59 905
5663.30 952
5664.00 873
5664.71 805
5665.42 900
5666.13 824
5666.84 899
5667.55 888
5668.27 924
5668.98 866
5669.69 788
5670.40 782
5671.11 794
5671.82 853
5672.53 754
5673.24 736
5673.95 874
5674.66 857
5675.37 795
5676.08 810
5676.79 737
5677.50 775
5678.21 781
5678.92 832
5679.63 807
5680.34 862
5681.06 898
5681.77 766
5682.48 840
5683.19 767
5683.90 792
5684.61 797
5685.32 801
5686.03 766
5686.74 816
5687.46 801
5688.17 851
5688.88 786
5689.59 811
5690.30 850
5691.01 806
5691.72 858
5692.44 906
5693.15 868
5693.86 917
5694.57 825
5695.28 823
5696.00 847
5696.71 816
5697.42 878
5698.13 885
5698.84 844
5699.56 809
5700.27 902
5700.98 952
5701.69 851
5702.40 872
5703.12 813
5703.83 763
5704.54 921
5705.25 875
5705.97 846
5706.68 808
5707.39 795
5708.10 805
5708.82 816
5709.53 832
5710.24 808
5710.95 823
5711.67 850
5712.38 906
5713.09 838
5713.81 838
5714.52 935
5715.23 818
5715.95 776
5716.66 889
5717.37 863
5718.09 835
5718.80 912
5719.51 918
5720.23 820
5720.94 803
5721.65 820
5722.37 825
5723.08 822
5723.79 811
5724.51 897
5725.22 856
5725.93 888
5726.65 853
5727.36 886
5728.08 847
5728.79 820
5729.50 840
5730.22 874
5730.93 877
5731.65 858
5732.36 861
5733.07 851
5733.79 830
5734.50 840
5735.22 841
5735.93 906
5736.65 848
5737.36 778
5738.07 826
5738.79 827
5739.50 869
5740.22 844
5740.93 863
5741.65 864
5742.36 770
5743.08 744
5743.79 826
5744.51 856
5745.22 812
5745.94 824
5746.65 767
5747.37 752
5748.08 835
5748.80 844
5749.51 776
5750.23 780
5750.94 822
5751.66 797
5752.37 741
5753.09 820
5753.80 824
5754.52 783
5755.24 742
5755.95 710
5756.67 813
5757.38 836
5758.10 820
5758.81 764
5759.53 734
5760.25 757
5760.96 827
5761.68 756
5762.39 831
5763.11 777
5763.83 788
5764.54 772
5765.26 785
5765.97 788
5766.69 774
5767.41 815
5768.12 831
5768.84 798
5769.56 731
5770.27 860
5770.99 773
5771.71 802
5772.42 794
5773.14 908
5773.86 911
5774.57 857
5775.29 879
5776.01 759
5776.72 796
5777.44 802
5778.16 905
5778.88 824
5779.59 884
5780.31 791
5781.03 817
5781.74 841
5782.46 842
5783.18 800
5783.90 852
5784.61 853
5785.33 876
5786.05 874
5786.77 812
5787.48 799
5788.20 887
5788.92 793
5789.64 848
5790.35 840
5791.07 891
5791.79 844
5792.51 816
5793.23 856
5793.94 724
5794.66 774
5795.38 798
5796.10 775
5796.82 725
5797.53 844
5798.25 842
5798.97 840
5799.69 862
5800.41 826
5801.13 795
5801.84 943
5802.56 987
5803.28 859
5804.00 868
5804.72 850
5805.44 894
5806.16 912
5806.87 825
5807.59 795
5808.31 816
5809.03 785
5809.75 770
5810.47 816
5811.19 791
5811.91 864
5812.63 915
5813.35 900
5814.07 849
5814.78 868
5815.50 857
5816.22 876
5816.94 849
5817.66 1019
5818.38 1036
5819.10 990
5819.82 895
5820.54 1008
5821.26 1054
5821.98 962
5822.70 975
5823.42 920
5824.14 959
5824.86 913
5825.58 969
5826.30 896
5827.02 920
5827.74 915
5828.46 862
5829.18 798
5829.90 809
5830.62 927
5831.34 862
5832.06 818
5832.78 859
5833.50 892
5834.22 897
5834.94 873
5835.66 807
5836.38 856
5837.10 751
5837.82 805
5838.55 859
5839.27 822
5839.99 737
5840.71 773
5841.43 809
5842.15 827
5842.87 775
5843.59 828
5844.31 803
5845.03 755
5845.76 785
5846.48 772
5847.20 875
5847.92 819
5848.64 809
5849.36 784
5850.08 829
5850.81 819
5851.53 788
5852.25 784
5852.97 757
5853.69 728
5854.41 787
5855.14 808
5855.86 756
5856.58 849
5857.30 894
5858.02 872
5858.74 855
5859.47 850
5860.19 811
5860.91 770
5861.63 760
5862.36 851
5863.08 957
5863.80 805
5864.52 864
5865.24 844
5865.97 878
5866.69 842
5867.41 783
5868.13 823
5868.86 867
5869.58 856
5870.30 854
5871.03 835
5871.75 801
5872.47 813
5873.19 833
5873.92 764
5874.64 797
5875.36 814
5876.09 833
5876.81 800
5877.53 771
5878.26 759
5878.98 767
5879.70 800
5880.43 744
5881.15 837
5881.87 861
5882.60 788
5883.32 730
5884.04 753
5884.77 788
5885.49 844
5886.21 815
5886.94 766
5887.66 808
5888.39 819
5889.11 835
5889.83 889
5890.56 894
5891.28 875
5892.01 884
5892.73 802
5893.45 831
5894.18 848
5894.90 815
5895.63 762
5896.35 813
5897.07 818
5897.80 858
5898.52 909
5899.25 851
5899.97 880
5900.70 874
5901.42 965
5902.15 815
5902.87 866
5903.60 907
5904.32 899
5905.05 902
5905.77 866
5906.50 946
5907.22 897
5907.95 858
5908.67 913
5909.40 809
5910.12 788
5910.85 686
5911.57 740
5912.30 751
5913.02 820
5913.75 808
5914.47 755
5915.20 823
5915.92 815
5916.65 823
5917.38 854
5918.10 815
5918.83 762
5919.55 794
5920.28 870
5921.00 876
5921.73 793
5922.46 767
5923.18 863
5923.91 880
5924.63 779
5925.36 735
5926.09 765
5926.81 810
5927.54 784
5928.26 823
5928.99 859
5929.72 787
5930.44 814
5931.17 832
5931.90 829
5932.62 783
5933.35 875
5934.08 907
5934.80 782
5935.53 755
5936.26 638
5936.98 831
5937.71 787
5938.44 752
5939.16 721
5939.89 766
5940.62 861
5941.35 810
5942.07 755
5942.80 756
5943.53 874
5944.25 843
5944.98 831
5945.71 786
5946.44 800
5947.16 764
5947.89 793
5948.62 835
5949.35 753
5950.07 763
5950.80 828
5951.53 808
5952.26 839
5952.99 818
5953.71 832
5954.44 790
5955.17 806
5955.90 817
5956.62 853
5957.35 750
5958.08 825
5958.81 862
5959.54 874
5960.27 903
5960.99 863
5961.72 826
5962.45 832
5963.18 733
5963.91 809
5964.64 854
5965.36 858
5966.09 719
5966.82 781
5967.55 755
5968.28 823
5969.01 799
5969.74 747
5970.47 823
5971.19 856
5971.92 756
5972.65 771
5973.38 774
5974.11 824
5974.84 703
5975.57 697
5976.30 830
5977.03 800
5977.76 808
5978.49 845
5979.22 903
5979.95 930
5980.67 889
5981.40 892
5982.13 859
5982.86 784
5983.59 894
5984.32 873
5985.05 904
5985.78 842
5986.51 833
5987.24 800
5987.97 827
5988.70 895
5989.43 961
5990.16 893
5990.89 828
5991.62 950
5992.35 914
5993.08 930
5993.81 874
5994.54 905
5995.27 851
5996.00 835
5996.73 823
5997.47 820
5998.20 823
5998.93 781
5999.66 791
6000.39 799
6001.12 805
6001.85 813
6002.58 829
6003.31 877
6004.04 695
6004.77 718
6005.50 781
6006.24 827
6006.97 870
6007.70 849
6008.43 810
6009.16 844
6009.89 829
6010.62 956
6011.35 996
6012.09 966
6012.82 922
6013.55 1038
6014.28 1009
6015.01 987
6015.74 893
6016.47 996
6017.21 1061
6017.94 920
6018.67 875
6019.40 889
6020.13 830
6020.87 854
6021.60 745
6022.33 758
6023.06 751
6023.79 796
6024.53 777
6025.26 821
6025.99 816
6026.72 799
6027.46 779
6028.19 824
6028.92 800
6029.65 784
6030.39 828
6031.12 860
6031.85 893
6032.58 838
6033.32 823
6034.05 872
6034.78 875
6035.51 762
6036.25 796
6036.98 765
6037.71 782
6038.45 788
6039.18 811
6039.91 857
6040.65 867
6041.38 825
6042.11 848
6042.85 824
6043.58 858
6044.31 855
6045.05 886
6045.78 936
6046.51 905
6047.25 906
6047.98 958
6048.71 906
6049.45 918
6050.18 962
6050.91 879
6051.65 841
6052.38 798
6053.12 819
6053.85 808
6054.58 806
6055.32 732
6056.05 741
6056.79 781
6057.52 807
6058.25 773
6058.99 751
6059.72 773
6060.46 778
6061.19 774
6061.93 779
6062.66 731
6063.40 774
6064.13 792
6064.86 810
6065.60 710
6066.33 732
6067.07 746
6067.80 719
6068.54 759
6069.27 758
6070.01 758
6070.74 796
6071.48 713
6072.21 784
6072.95 801
6073.68 755
6074.42 867
6075.15 873
6075.89 790
6076.63 763
6077.36 780
6078.10 753
6078.83 801
6079.57 843
6080.30 806
6081.04 749
6081.77 852
6082.51 798
6083.25 768
6083.98 825
6084.72 826
6085.45 811
6086.19 813
6086.92 763
6087.66 738
6088.40 708
6089.13 725
6089.87 740
6090.61 821
6091.34 784
6092.08 733
6092.81 813
6093.55 750
6094.29 716
6095.02 754
6095.76 770
6096.50 773
6097.23 772
6097.97 765
6098.71 726
6099.44 743
6100.18 722
6100.92 629
6101.65 669
6102.39 710
6103.13 775
6103.86 828
6104.60 777
6105.34 817
6106.08 728
6106.81 698
6107.55 727
6108.29 750
6109.02 739
6109.76 776
6110.50 807
6111.24 757
6111.97 733
6112.71 758
6113.45 775
6114.19 735
6114.92 680
6115.66 759
6116.40 695
6117.14 835
6117.88 792
6118.61 676
6119.35 705
6120.09 834
6120.83 851
6121.57 807
6122.30 707
6123.04 776
6123.78 823
6124.52 765
6125.26 767
6126.00 742
6126.73 736
6127.47 794
6128.21 837
6128.95 749
6129.69 692
6130.43 725
6131.16 750
6131.90 745
6132.64 742
6133.38 739
6134.12 734
6134.86 742
6135.60 781
6136.34 729
6137.08 750
6137.81 756
6138.55 833
6139.29 818
6140.03 828
6140.77 748
6141.51 757
6142.25 751
6142.99 782
6143.73 771
6144.47 791
6145.21 774
6145.95 806
6146.69 654
6147.43 737
6148.17 683
6148.91 773
6149.65 698
6150.39 776
6151.13 824
6151.86 733
6152.60 712
6153.34 778
6154.08 773
6154.83 797
6155.57 803
6156.31 747
6157.05 825
6157.79 699
6158.53 744
6159.27 810
6160.01 767
6160.75 829
6161.49 802
6162.23 808
6162.97 834
6163.71 794
6164.45 728
6165.19 771
6165.93 696
6166.67 717
6167.41 754
6168.15 715
6168.89 688
6169.64 776
6170.38 775
6171.12 736
6171.86 703
6172.60 788
6173.34 764
6174.08 728
6174.82 672
6175.57 728
6176.31 745
6177.05 752
6177.79 664
6178.53 696
6179.27 740
6180.01 730
6180.76 700
6181.50 701
6182.24 722
6182.98 697
6183.72 730
6184.46 679
6185.21 701
6185.95 804
6186.69 785
6187.43 741
6188.17 688
6188.92 747
6189.66 714
6190.40 723
6191.14 672
6191.89 718
6192.63 650
6193.37 699
6194.11 713
6194.86 661
6195.60 658
6196.34 698
6197.08 721
6197.83 759
6198.57 698
6199.31 694
6200.05 737
6200.80 795
6201.54 788
6202.28 733
6203.03 655
6203.77 653
6204.51 739
6205.26 812
6206.00 749
6206.74 833
6207.48 801
6208.23 773
6208.97 916
6209.71 841
6210.46 879
6211.20 883
6211.95 896
6212.69 873
6213.43 849
6214.18 895
6214.92 854
6215.66 732
6216.41 711
6217.15 770
6217.89 706
6218.64 730
6219.38 739
6220.13 741
6220.87 740
6221.61 756
6222.36 757
6223.10 750
6223.85 752
6224.59 729
6225.34 748
6226.08 735
6226.82 694
6227.57 778
6228.31 747
6229.06 718
6229.80 767
6230.55 787
6231.29 765
6232.04 750
6232.78 779
6233.53 719
6234.27 706
6235.02 771
6235.76 774
6236.51 760
6237.25 791
6238.00 750
6238.74 752
6239.49 754
6240.23 717
6240.98 808
6241.72 684
6242.47 720
6243.21 785
6243.96 828
6244.70 742
6245.45 725
6246.20 761
6246.94 771
6247.69 793
6248.43 822
6249.18 873
6249.92 914
6250.67 915
6251.42 828
6252.16 875
6252.91 856
6253.65 845
6254.40 814
6255.15 738
6255.89 728
6256.64 736
6257.38 780
6258.13 706
6258.88 736
6259.62 696
6260.37 717
6261.12 779
6261.86 807
6262.61 745
6263.36 716
6264.10 814
6264.85 866
6265.60 841
6266.34 769
6267.09 806
6267.84 771
6268.58 784
6269.33 763
6270.08 782
6270.82 794
6271.57 761
6272.32 729
6273.07 749
6273.81 750
6274.56 749
6275.31 819
6276.05 765
6276.80 756
6277.55 798
6278.30 772
6279.04 841
6279.79 860
6280.54 790
6281.29 776
6282.03 721
6282.78 750
6283.53 696
6284.28 776
6285.03 800
6285.77 757
6286.52 736
6287.27 799
6288.02 750
6288.77 821
6289.51 737
6290.26 798
6291.01 854
6291.76 783
6292.51 775
6293.26 764
6294.00 703
6294.75 774
6295.50 754
6296.25 708
6297.00 684
6297.75 724
6298.50 741
6299.24 698
6299.99 683
6300.74 729
6301.49 779
6302.24 766
6302.99 802
6303.74 805
6304.49 660
6305.24 730
6305.99 822
6306.73 695
6307.48 699
6308.23 767
6308.98 707
6309.73 822
6310.48 749
6311.23 712
6311.98 722
6312.73 783
6313.48 663
6314.23 721
6314.98 698
6315.73 656
6316.48 632
6317.23 677
6317.98 726
6318.73 665
6319.48 675
6320.23 705
6320.98 735
6321.73 753
6322.48 768
6323.23 799
6323.98 834
6324.73 815
6325.48 765
6326.23 696
6326.98 690
6327.73 701
6328.48 767
6329.23 696
6329.98 714
6330.73 686
6331.48 638
6332.23 715
6332.98 796
6333.73 751
6334.49 671
6335.24 727
6335.99 615
6336.74 582
6337.49 623
6338.24 727
6338.99 793
6339.74 740
6340.49 732
6341.25 776
6342.00 798
6342.75 740
6343.50 658
6344.25 710
6345.00 700
6345.75 695
6346.51 580
6347.26 678
6348.01 694
6348.76 725
6349.51 704
6350.26 649
6351.02 712
6351.77 713
6352.52 693
6353.27 764
6354.02 804
6354.78 789
6355.53 813
6356.28 751
6357.03 748
6357.78 754
6358.54 696
6359.29 740
6360.04 707
6360.79 749
6361.55 759
6362.30 715
6363.05 683
6363.80 662
6364.56 813
6365.31 730
6366.06 731
6366.81 724
6367.57 787
6368.32 816
6369.07 940
6369.83 847
6370.58 861
6371.33 841
6372.08 795
6372.84 807
6373.59 799
6374.34 758
6375.10 745
6375.85 812
6376.60 823
6377.36 769
6378.11 766
6378.86 718
6379.62 794
6380.37 675
6381.12 690
6381.88 682
6382.63 809
6383.39 812
6384.14 716
6384.89 665
6385.65 738
6386.40 760
6387.16 698
6387.91 754
6388.66 739
6389.42 767
6390.17 736
6390.93 689
6391.68 661
6392.43 674
6393.19 828
6393.94 815
6394.70 793
6395.45 745
6396.21 739
6396.96 785
6397.72 650
6398.47 616
6399.22 647
6399.98 764
6400.73 703
6401.49 686
6402.24 694
6403.00 704
6403.75 725
6404.51 696
6405.26 662
6406.02 670
6406.77 629
6407.53 714
6408.28 668
6409.04 607
6409.79 672
6410.55 669
6411.31 682
6412.06 760
6412.82 693
6413.57 740
6414.33 744
6415.08 670
6415.84 682
6416.59 693
6417.35 728
6418.11 688
6418.86 657
6419.62 676
6420.37 647
6421.13 587
6421.89 608
6422.64 660
6423.40 635
6424.15 610
6424.91 718
6425.67 617
6426.42 690
6427.18 664
6427.94 695
6428.69 631
6429.45 613
6430.20 674
6430.96 622
6431.72 720
6432.47 709
6433.23 661
6433.99 626
6434.74 710
6435.50 615
6436.26 642
6437.02 675
6437.77 693
6438.53 696
6439.29 718
6440.04 721
6440.80 691
6441.56 670
6442.32 652
6443.07 628
6443.83 690
6444.59 751
6445.34 653
6446.10 691
6446.86 618
6447.62 695
6448.37 660
6449.13 685
6449.89 649
6450.65 663
6451.41 594
6452.16 665
6452.92 674
6453.68 639
6454.44 602
6455.19 651
6455.95 704
6456.71 611
6457.47 644
6458.23 645
6458.99 674
6459.74 637
6460.50 582
6461.26 670
6462.02 664
6462.78 631
6463.54 661
6464.29 655
6465.05 633
6465.81 609
6466.57 685
6467.33 715
6468.09 590
6468.85 635
6469.60 661
6470.36 648
6471.12 722
6471.88 622
6472.64 652
6473.40 696
6474.16 666
6474.92 725
6475.68 721
6476.44 669
6477.20 676
6477.95 708
6478.71 660
6479.47 690
6480.23 685
6480.99 672
6481.75 729
6482.51 711
6483.27 679
6484.03 654
6484.79 703
6485.55 638
6486.31 664
6487.07 707
6487.83 681
6488.59 753
6489.35 783
6490.11 702
6490.87 685
6491.63 724
6492.39 621
6493.15 670
6493.91 671
6494.67 723
6495.43 780
6496.19 708
6496.95 635
6497.71 644
6498.47 759
6499.23 728
6499.99 610
6500.76 630
6501.52 759
6502.28 784
6503.04 720
6503.80 680
6504.56 732
6505.32 713
6506.08 729
6506.84 659
6507.60 682
6508.36 634
6509.13 688
6509.89 756
6510.65 765
6511.41 694
6512.17 820
6512.93 788
6513.69 688
6514.45 722
6515.22 730
6515.98 698
6516.74 782
6517.50 713
6518.26 706
6519.02 707
6519.79 718
6520.55 720
6521.31 720
6522.07 713
6522.83 721
6523.60 790
6524.36 790
6525.12 856
6525.88 851
6526.64 925
6527.41 937
6528.17 938
6528.93 952
6529.69 939
6530.46 874
6531.22 898
6531.98 937
6532.74 922
6533.51 812
6534.27 858
6535.03 797
6535.79 728
6536.56 753
6537.32 769
6538.08 745
6538.85 718
6539.61 756
6540.37 741
6541.13 725
6541.90 747
6542.66 755
6543.42 728
6544.19 678
6544.95 659
6545.71 657
6546.48 740
6547.24 635
6548.00 683
6548.77 705
6549.53 670
6550.29 608
6551.06 626
6551.82 700
6552.58 653
6553.35 654
6554.11 709
6554.88 761
6555.64 739
6556.40 786
6557.17 714
6557.93 656
6558.70 663
6559.46 685
6560.22 777
6560.99 729
6561.75 670
6562.52 652
6563.28 724
6564.05 663
6564.81 670
6565.57 714
6566.34 762
6567.10 811
6567.87 694
6568.63 686
6569.40 745
6570.16 764
6570.93 813
6571.69 767
6572.46 604
6573.22 670
6573.99 715
6574.75 709
6575.52 801
6576.28 698
6577.05 695
6577.81 772
6578.58 707
6579.34 755
6580.11 717
6580.87 754
6581.64 773
6582.40 793
6583.17 785
6583.93 757
6584.70 737
6585.47 814
6586.23 783
6587.00 751
6587.76 774
6588.53 777
6589.29 771
6590.06 771
6590.83 735
6591.59 724
6592.36 710
6593.12 670
6593.89 665
6594.66 675
6595.42 688
6596.19 754
6596.96 725
6597.72 748
6598.49 679
6599.25 709
6600.02 793
6600.79 724
6601.55 690
6602.32 713
6603.09 734
6603.85 723
6604.62 690
6605.39 681
6606.15 713
6606.92 766
6607.69 699
6608.46 719
6609.22 761
6609.99 823
6610.76 833
6611.52 805
6612.29 924
6613.06 865
6613.83 884
6614.59 783
6615.36 839
6616.13 857
6616.89 788
6617.66 788
6618.43 749
6619.20 751
6619.96 730
6620.73 766
6621.50 769
6622.27 791
6623.04 721
6623.80 797
6624.57 777
6625.34 787
6626.11 812
6626.88 830
6627.64 794
6628.41 736
6629.18 710
6629.95 776
6630.72 799
6631.48 709
6632.25 731
6633.02 835
6633.79 852
6634.56 803
6635.33 851
6636.10 831
6636.86 885
6637.63 848
6638.40 936
6639.17 887
6639.94 891
6640.71 890
6641.48 840
6642.25 756
6643.01 782
6643.78 740
6644.55 789
6645.32 785
6646.09 737
6646.86 712
6647.63 756
6648.40 758
6649.17 702
6649.94 728
6650.71 798
6651.48 780
6652.25 810
6653.01 855
6653.78 751
6654.55 731
6655.32 779
6656.09 763
6656.86 756
6657.63 740
6658.40 798
6659.17 813
6659.94 742
6660.71 714
6661.48 728
6662.25 679
6663.02 659
6663.79 628
6664.56 699
6665.33 636
6666.10 735
6666.87 665
6667.64 696
6668.42 720
6669.19 697
6669.96 656
6670.73 680
6671.50 740
6672.27 738
6673.04 704
6673.81 767
6674.58 729
6675.35 639
6676.12 660
6676.89 699
6677.66 767
6678.44 712
6679.21 683
6679.98 696
6680.75 701
6681.52 745
6682.29 668
6683.06 729
6683.83 706
6684.60 675
6685.38 685
6686.15 763
6686.92 692
6687.69 734
6688.46 778
6689.23 759
6690.01 675
6690.78 651
6691.55 823
6692.32 798
6693.09 730
6693.86 725
6694.64 658
6695.41 730
6696.18 713
6696.95 663
6697.73 596
6698.50 674
6699.27 648
6700.04 756
6700.81 686
6701.59 670
6702.36 686
6703.13 718
6703.90 677
6704.68 664
6705.45 581
6706.22 654
6706.99 680
6707.77 679
6708.54 687
6709.31 719
6710.09 660
6710.86 670
6711.63 661
6712.40 660
6713.18 706
6713.95 714
6714.72 660
6715.50 641
6716.27 643
6717.04 693
6717.82 766
6718.59 652
6719.36 696
6720.14 692
6720.91 612
6721.68 588
6722.46 531
6723.23 600
6724.00 645
6724.78 663
6725.55 700
6726.33 643
6727.10 680
6727.87 681
6728.65 609
6729.42 672
6730.20 702
6730.97 698
6731.74 668
6732.52 634
6733.29 673
6734.07 588
6734.84 669
6735.61 714
6736.39 658
6737.16 587
6737.94 581
6738.71 631
6739.49 664
6740.26 634
6741.04 681
6741.81 676
6742.59 642
6743.36 604
6744.13 629
6744.91 565
6745.68 549
6746.46 579
6747.23 609
6748.01 616
6748.78 630
6749.56 649
6750.33 669
6751.11 598
6751.89 607
6752.66 622
6753.44 566
6754.21 559
6754.99 634
6755.76 635
6756.54 666
6757.31 613
6758.09 568
6758.86 539
6759.64 658
6760.42 660
6761.19 667
6761.97 641
6762.74 701
6763.52 610
6764.30 608
6765.07 651
6765.85 648
6766.62 639
6767.40 595
6768.18 615
6768.95 592
6769.73 542
6770.51 594
6771.28 579
6772.06 631
6772.83 616
6773.61 654
6774.39 585
6775.16 609
6775.94 592
6776.72 617
6777.49 638
6778.27 608
6779.05 662
6779.82 719
6780.60 647
6781.38 682
6782.16 739
6782.93 706
6783.71 650
6784.49 727
6785.26 661
6786.04 667
6786.82 686
6787.60 618
6788.37 580
6789.15 572
6789.93 618
6790.71 583
6791.48 624
6792.26 606
6793.04 554
6793.82 575
6794.59 548
6795.37 621
6796.15 562
6796.93 544
6797.70 592
6798.48 617
6799.26 677
6800.04 590
6800.82 577
6801.60 597
6802.37 608
6803.15 561
6803.93 550
6804.71 589
6805.49 620
6806.26 603
6807.04 615
6807.82 567
6808.60 635
6809.38 684
6810.16 659
6810.94 579
6811.71 569
6812.49 621
6813.27 681
6814.05 649
6814.83 572
6815.61 584
6816.39 548
6817.17 564
6817.95 630
6818.73 572
6819.50 606
6820.28 547
6821.06 615
6821.84 675
6822.62 678
6823.40 625
6824.18 629
6824.96 644
6825.74 631
6826.52 602
6827.30 588
6828.08 568
6828.86 563
6829.64 641
6830.42 616
6831.20 596
6831.98 580
6832.76 572
6833.54 550
6834.32 589
6835.10 597
6835.88 559
6836.66 620
6837.44 627
6838.22 602
6839.00 637
6839.78 642
6840.56 592
6841.34 566
6842.12 561
6842.90 570
6843.68 565
6844.46 637
6845.24 585
6846.02 522
6846.80 619
6847.58 667
6848.36 586
6849.14 598
6849.93 609
6850.71 629
6851.49 626
6852.27 598
6853.05 619
6853.83 632
6854.61 665
6855.39 646
6856.17 618
6856.96 622
6857.74 631
6858.52 611
6859.30 559
6860.08 606
6860.86 603
6861.64 598
6862.43 564
6863.21 549
6863.99 489
6864.77 563
6865.55 568
6866.33 535
6867.12 526
6867.90 548
6868.68 597
6869.46 568
6870.24 551
6871.03 554
6871.81 525
6872.59 548
6873.37 617
6874.16 642
6874.94 554
6875.72 574
6876.50 545
6877.28 563
6878.07 638
6878.85 623
6879.63 629
6880.42 660
6881.20 635
6881.98 607
6882.76 527
6883.55 610
6884.33 618
6885.11 626
6885.89 533
6886.68 594
6887.46 642
6888.24 632
6889.03 648
6889.81 664
6890.59 603
6891.38 682
6892.16 660
6892.94 643
6893.73 601
6894.51 582
6895.29 610
6896.08 648
6896.86 579
6897.64 610
6898.43 643
6899.21 615
6900.00 595
6900.78 532
6901.56 604
6902.35 614
6903.13 558
6903.91 487
6904.70 515
6905.48 500
6906.27 626
6907.05 637
6907.84 607
6908.62 593
6909.40 598
6910.19 591
6910.97 587
6911.76 645
6912.54 630
6913.33 601
6914.11 609
6914.90 584
6915.68 565
6916.46 540
6917.25 621
6918.03 576
6918.82 614
6919.60 622
6920.39 592
6921.17 682
6921.96 646
6922.74 583
6923.53 622
6924.31 610
6925.10 629
6925.88 600
6926.67 607
6927.45 591
6928.24 554
6929.03 608
6929.81 670
6930.60 595
6931.38 576
6932.17 582
6932.95 587
6933.74 595
6934.52 573
6935.31 619
6936.10 618
6936.88 604
6937.67 625
6938.45 630
6939.24 592
6940.03 627
6940.81 554
6941.60 539
6942.38 541
6943.17 633
6943.96 688
6944.74 627
6945.53 668
6946.32 631
6947.10 588
6947.89 624
6948.68 614
6949.46 570
6950.25 532
6951.03 556
6951.82 667
6952.61 677
6953.40 682
6954.18 656
6954.97 628
6955.76 630
6956.54 648
6957.33 611
6958.12 569
6958.90 586
6959.69 617
6960.48 639
6961.27 652
6962.05 601
6962.84 635
6963.63 587
6964.41 613
6965.20 607
6965.99 612
6966.78 572
6967.56 649
6968.35 674
6969.14 683
6969.93 611
6970.72 593
6971.50 629
6972.29 655
6973.08 693
6973.87 609
6974.66 627
6975.44 609
6976.23 602
6977.02 617
6977.81 684
6978.60 710
6979.38 708
6980.17 689
6980.96 722
6981.75 758
6982.54 749
6983.33 743
6984.11 750
6984.90 747
6985.69 759
6986.48 750
6987.27 763
6988.06 763
6988.85 767
6989.64 771
6990.42 779
6991.21 727
6992.00 765
6992.79 725
6993.58 666
6994.37 682
6995.16 665
6995.95 720
6996.74 675
6997.53 658
6998.32 719
6999.10 771
6999.89 751
7000.68 751
7001.47 884
7002.26 821
7003.05 801
7003.84 782
7004.63 772
7005.42 838
7006.21 768
7007.00 690
7007.79 716
7008.58 734
7009.37 673
7010.16 659
7010.95 612
7011.74 635
7012.53 617
7013.32 678
7014.11 648
7014.90 669
7015.69 663
7016.48 659
7017.27 624
7018.06 605
7018.85 642
7019.64 658
7020.43 612
7021.23 651
7022.02 652
7022.81 600
7023.60 652
7024.39 641
7025.18 649
7025.97 603
7026.76 657
7027.55 678
7028.34 703
7029.13 607
7029.93 664
7030.72 647
7031.51 660
7032.30 642
7033.09 593
7033.88 601
7034.67 584
7035.46 605
7036.26 667
7037.05 677
7037.84 612
7038.63 642
7039.42 644
7040.21 680
7041.01 630
7041.80 596
7042.59 600
7043.38 591
7044.17 645
7044.97 602
7045.76 564
7046.55 644
7047.34 605
7048.13 657
7048.93 669
7049.72 637
7050.51 676
7051.30 650
7052.09 614
7052.89 582
7053.68 593
7054.47 632
7055.26 570
7056.06 558
7056.85 545
7057.64 614
7058.44 575
7059.23 619
7060.02 529
7060.81 604
7061.61 584
7062.40 561
7063.19 557
7063.99 632
7064.78 587
7065.57 600
7066.37 575
7067.16 547
7067.95 614
7068.74 588
7069.54 550
7070.33 596
7071.13 662
7071.92 712
7072.71 657
7073.51 593
7074.30 574
7075.09 614
7075.89 630
7076.68 641
7077.47 703
7078.27 568
7079.06 547
7079.86 583
7080.65 604
7081.44 711
7082.24 593
7083.03 573
7083.83 575
7084.62 592
7085.41 616
7086.21 568
7087.00 656
7087.80 682
7088.59 594
7089.39 596
7090.18 590
7090.98 535
7091.77 605
7092.56 592
7093.36 573
7094.15 564
7094.95 610
7095.74 618
7096.54 589
7097.33 583
7098.13 652
7098.92 573
7099.72 646
7100.51 561
7101.31 517
7102.10 593
7102.90 533
7103.69 554
7104.49 610
7105.29 550
7106.08 600
7106.88 598
7107.67 617
7108.47 626
7109.26 571
7110.06 565
7110.85 546
7111.65 516
7112.45 524
7113.24 524
7114.04 532
7114.83 580
7115.63 535
7116.42 481
7117.22 537
7118.02 569
7118.81 576
7119.61 539
7120.41 602
7121.20 525
7122.00 552
7122.79 557
7123.59 519
7124.39 531
7125.18 548
7125.98 527
7126.78 535
7127.57 516
7128.37 541
7129.17 560
7129.96 571
7130.76 561
7131.56 558
7132.35 581
7133.15 556
7133.95 603
7134.74 537
7135.54 579
7136.34 536
7137.14 548
7137.93 575
7138.73 594
7139.53 556
7140.33 554
7141.12 571
7141.92 559
7142.72 595
7143.51 549
7144.31 572
7145.11 537
7145.91 617
7146.71 511
7147.50 582
7148.30 589
7149.10 543
7149.90 490
7150.69 531
7151.49 490
7152.29 486
7153.09 507
7153.89 516
7154.68 516
7155.48 501
7156.28 559
7157.08 539
7157.88 576
7158.68 546
7159.47 580
7160.27 568
7161.07 617
7161.87 619
7162.67 631
7163.47 534
7164.27 621
7165.06 514
7165.86 525
7166.66 586
7167.46 546
7168.26 537
7169.06 553
7169.86 546
7170.66 518
7171.46 547
7172.25 594
7173.05 573
7173.85 522
7174.65 508
7175.45 511
7176.25 550
7177.05 531
7177.85 488
7178.65 505
7179.45 546
7180.25 564
7181.05 544
7181.85 548
7182.65 469
7183.45 524
7184.25 502
7185.05 497
7185.85 533
7186.65 581
7187.45 552
7188.25 565
7189.05 606
7189.85 548
7190.65 522
7191.45 501
7192.25 542
7193.05 516
7193.85 574
7194.65 568
7195.45 548
7196.25 474
7197.05 575
7197.85 515
7198.65 600
7199.45 526
7200.25 537
7201.05 519
7201.85 518
7202.65 561
7203.46 574
7204.26 566
7205.06 560
7205.86 548
7206.66 551
7207.46 524
7208.26 526
7209.06 540
7209.86 567
7210.66 622
7211.47 516
7212.27 513
7213.07 573
7213.87 502
7214.67 512
7215.47 500
7216.27 547
7217.08 533
7217.88 516
7218.68 569
7219.48 571
7220.28 538
7221.09 579
7221.89 519
7222.69 518
7223.49 574
7224.29 533
7225.10 568
7225.90 527
7226.70 533
7227.50 550
7228.30 550
7229.11 533
7229.91 493
7230.71 498
7231.51 471
7232.32 491
7233.12 503
7233.92 521
7234.72 559
7235.53 533
7236.33 527
7237.13 518
7237.93 524
7238.74 514
7239.54 556
7240.34 547
7241.15 559
7241.95 520
7242.75 534
7243.55 567
7244.36 572
7245.16 633
7245.96 537
7246.77 467
7247.57 562
7248.37 554
7249.18 547
7249.98 556
7250.78 525
7251.59 500
7252.39 529
7253.20 494
7254.00 497
7254.80 533
7255.61 556
7256.41 501
7257.21 533
7258.02 470
7258.82 526
7259.63 494
7260.43 530
7261.23 517
7262.04 514
7262.84 497
7263.65 558
7264.45 583
7265.26 543
7266.06 515
7266.86 507
7267.67 473
7268.47 490
7269.28 483
7270.08 457
7270.89 467
7271.69 518
7272.50 493
7273.30 447
7274.11 495
7274.91 512
7275.71 557
7276.52 495
7277.32 455
7278.13 524
7278.93 574
7279.74 510
7280.55 526
7281.35 532
7282.16 550
7282.96 540
7283.77 526
7284.57 560
7285.38 469
7286.18 533
7286.99 508
7287.79 490
7288.60 467
7289.40 475
7290.21 472
7291.02 464
7291.82 497
7292.63 464
7293.43 468
7294.24 453
7295.05 443
7295.85 472
7296.66 554
7297.46 497
7298.27 490
7299.08 489
7299.88 526
7300.69 455
7301.49 461
7302.30 552
7303.11 576
7303.91 497
7304.72 503
7305.53 472
7306.33 454
7307.14 535
7307.95 458
7308.75 496
7309.56 460
7310.37 486
7311.17 523
7311.98 507
7312.79 498
7313.59 437
7314.40 494
7315.21 485
7316.02 446
7316.82 475
7317.63 470
7318.44 517
7319.24 520
7320.05 576
7320.86 541
7321.67 570
7322.47 634
7323.28 538
7324.09 485
7324.90 515
7325.70 516
7326.51 562
7327.32 537
7328.13 542
7328.94 545
7329.74 496
7330.55 516
7331.36 520
7332.17 532
7332.98 570
7333.78 466
7334.59 490
7335.40 465
7336.21 519
7337.02 514
7337.82 526
7338.63 460
7339.44 494
7340.25 449
7341.06 440
7341.87 496
7342.68 482
7343.48 464
7344.29 473
7345.10 557
7345.91 480
7346.72 404
7347.53 484
7348.34 483
7349.15 458
7349.95 459
7350.76 518
7351.57 504
7352.38 504
7353.19 473
7354.00 492
7354.81 482
7355.62 454
7356.43 515
7357.24 498
7358.05 504
7358.86 496
7359.67 451
7360.48 518
7361.29 478
7362.09 470
7362.90 436
7363.71 506
7364.52 457
7365.33 501
7366.14 501
7366.95 465
7367.76 497
7368.57 562
7369.38 559
7370.19 522
7371.00 519
7371.81 490
7372.62 463
7373.43 493
7374.25 483
7375.06 486
7375.87 476
7376.68 518
7377.49 517
7378.30 512
7379.11 505
7379.92 500
7380.73 473
7381.54 491
7382.35 455
7383.16 463
7383.97 477
7384.78 490
7385.59 465
7386.41 478
7387.22 486
7388.03 443
7388.84 456
7389.65 457
7390.46 494
7391.27 475
7392.08 471
7392.89 425
7393.71 414
7394.52 473
7395.33 487
7396.14 497
7396.95 532
7397.76 524
7398.58 508
7399.39 510
7400.20 513
7401.01 518
7401.82 458
7402.63 483
7403.45 500
7404.26 508
7405.07 514
7405.88 477
7406.69 521
7407.51 517
7408.32 506
7409.13 488
7409.94 513
7410.76 482
7411.57 490
7412.38 505
7413.19 556
7414.01 470
7414.82 414
7415.63 419
7416.44 465
7417.26 428
7418.07 480
7418.88 474
7419.69 468
7420.51 559
7421.32 459
7422.13 440
7422.95 499
7423.76 464
7424.57 483
7425.39 468
7426.20 484
7427.01 459
7427.83 484
7428.64 479
7429.45 495
7430.27 480
7431.08 490
7431.89 473
7432.71 490
7433.52 512
7434.33 527
7435.15 503
7435.96 474
7436.77 477
7437.59 460
7438.40 439
7439.22 495
7440.03 459
7440.84 498
7441.66 468
7442.47 533
7443.29 457
7444.10 442
7444.91 509
7445.73 519
7446.54 446
7447.36 433
7448.17 473
7448.99 467
7449.80 444
7450.62 475
7451.43 479
7452.24 458
7453.06 483
7453.87 479
7454.69 505
7455.50 510
7456.32 456
7457.13 430
7457.95 495
7458.76 435
7459.58 474
7460.39 468
7461.21 475
7462.02 467
7462.84 539
7463.65 484
7464.47 506
7465.28 509
7466.10 445
7466.92 490
7467.73 496
7468.55 486
7469.36 506
7470.18 491
7470.99 510
7471.81 530
7472.62 518
7473.44 465
7474.26 471
7475.07 438
7475.89 451
7476.70 484
7477.52 520
7478.34 471
7479.15 484
7479.97 537
7480.78 492
7481.60 505
7482.42 521
7483.23 516
7484.05 493
7484.87 477
7485.68 485
7486.50 471
7487.32 443
7488.13 505
7488.95 478
7489.76 482
7490.58 473
7491.40 467
7492.22 471
7493.03 489
7493.85 488
7494.67 503
7495.48 474
7496.30 447
7497.12 437
7497.93 445
7498.75 457
7499.57 513
7500.39 496
7501.20 453
7502.02 541
7502.84 459
7503.66 469
7504.47 494
7505.29 500
7506.11 559
7506.93 586
7507.74 542
7508.56 503
7509.38 487
7510.20 492
7511.01 494
7511.83 502
7512.65 515
7513.47 461
7514.29 454
7515.10 428
7515.92 500
7516.74 462
7517.56 428
7518.38 497
7519.19 505
7520.01 545
7520.83 498
7521.65 490
7522.47 489
7523.29 503
7524.11 467
7524.92 421
7525.74 450
7526.56 506
7527.38 497
7528.20 475
7529.02 479
7529.84 489
7530.66 486
7531.47 515
7532.29 463
7533.11 496
7533.93 500
7534.75 512
7535.57 507
7536.39 534
7537.21 516
7538.03 506
7538.85 500
7539.67 502
7540.49 493
7541.31 547
7542.12 538
7542.94 592
7543.76 552
7544.58 521
7545.40 582
7546.22 620
7547.04 570
7547.86 527
7548.68 525
7549.50 523
7550.32 529
7551.14 522
7551.96 498
7552.78 500
7553.60 519
7554.42 532
7555.24 530
7556.06 528
7556.88 531
7557.70 570
7558.52 573
7559.35 549
7560.17 575
7560.99 576
7561.81 592
7562.63 605
7563.45 553
7564.27 557
7565.09 624
7565.91 614
7566.73 579
7567.55 522
7568.37 576
7569.19 607
7570.02 614
7570.84 586
7571.66 520
7572.48 593
7573.30 609
7574.12 591
7574.94 607
7575.76 662
7576.59 626
7577.41 579
7578.23 641
7579.05 608
7579.87 627
7580.69 617
7581.51 613
7582.34 599
7583.16 660
7583.98 623
7584.80 658
7585.62 635
7586.45 595
7587.27 645
7588.09 752
7588.91 708
7589.73 688
7590.56 677
7591.38 726
7592.20 753
7593.02 705
7593.85 708
7594.67 711
7595.49 732
7596.31 713
7597.14 717
7597.96 724
7598.78 695
7599.60 694
7600.43 679
7601.25 760
7602.07 836
7602.89 877
7603.72 923
7604.54 950
7605.36 1034
7606.19 1172
7607.01 1160
7607.83 1080
7608.66 1145
7609.48 1009
7610.30 962
7611.12 970
7611.95 931
7612.77 910
7613.59 882
7614.42 798
7615.24 728
7616.07 724
7616.89 663
7617.71 720
7618.54 671
7619.36 712
7620.18 727
7621.01 670
7621.83 734
7622.66 758
7623.48 742
7624.30 728
7625.13 792
7625.95 757
7626.78 880
7627.60 879
7628.42 854
7629.25 862
7630.07 950
7630.90 1042
7631.72 1089
7632.55 1197
7633.37 1308
7634.19 1287
7635.02 1246
7635.84 1224
7636.67 1047
7637.49 987
7638.32 940
7639.14 922
7639.97 806
7640.79 755
7641.62 797
7642.44 708
7643.27 689
7644.09 688
7644.92 718
7645.74 729
7646.57 727
7647.39 677
7648.22 659
7649.04 694
7649.87 711
7650.70 604
7651.52 617
7652.35 608
7653.17 667
7654.00 618
7654.82 573
7655.65 534
7656.47 597
7657.30 601
7658.13 612
7658.95 647
7659.78 631
7660.60 702
7661.43 721
7662.26 645
7663.08 588
7663.91 583
7664.73 592
7665.56 633
7666.39 570
7667.21 651
7668.04 632
7668.87 692
7669.69 658
7670.52 681
7671.35 737
7672.17 686
7673.00 749
7673.83 720
7674.65 673
7675.48 621
7676.31 649
7677.13 615
7677.96 583
7678.79 509
7679.61 579
7680.44 644
7681.27 630
7682.09 564
7682.92 588
7683.75 571
7684.58 572
7685.40 548
7686.23 544
7687.06 582
7687.89 583
7688.71 538
7689.54 551
7690.37 562
7691.20 589
7692.02 569
7692.85 566
7693.68 578
7694.51 540
7695.33 552
7696.16 593
7696.99 561
7697.82 542
7698.65 579
7699.47 615
7700.30 530
7701.13 551
7701.96 580
7702.79 569
7703.62 489
7704.44 511
7705.27 524
7706.10 504
7706.93 539
7707.76 565
7708.59 601
7709.41 585
7710.24 580
7711.07 516
7711.90 621
7712.73 597
7713.56 555
7714.39 560
7715.22 558
7716.05 556
7716.87 562
7717.70 517
7718.53 493
7719.36 519
7720.19 498
7721.02 469
7721.85 496
7722.68 529
7723.51 506
7724.34 459
7725.17 504
7726.00 519
7726.83 548
7727.66 480
7728.48 453
7729.31 481
7730.14 484
7730.97 538
7731.80 489
7732.63 524
7733.46 509
7734.29 512
7735.12 536
7735.95 529
7736.78 511
7737.61 511
7738.44 578
7739.27 597
7740.10 539
7740.93 492
7741.77 570
7742.60 520
7743.43 473
7744.26 487
7745.09 528
7745.92 504
7746.75 513
7747.58 491
7748.41 551
7749.24 578
7750.07 560
7750.90 563
7751.73 547
7752.56 529
7753.39 461
7754.23 498
7755.06 523
7755.89 517
7756.72 467
7757.55 485
7758.38 497
7759.21 514
7760.04 504
7760.88 501
7761.71 438
7762.54 454
7763.37 490
7764.20 468
7765.03 430
7765.86 428
7766.70 461
7767.53 485
7768.36 489
7769.19 432
7770.02 440
7770.86 465
7771.69 544
7772.52 538
7773.35 437
7774.18 463
7775.02 492
7775.85 469
7776.68 463
7777.51 478
7778.34 450
7779.18 482
7780.01 568
7780.84 536
7781.67 495
7782.51 466
7783.34 487
7784.17 485
7785.00 451
7785.84 433
7786.67 468
7787.50 473
7788.34 464
7789.17 423
7790.00 544
7790.83 520
7791.67 514
7792.50 451
7793.33 463
7794.17 398
7795.00 489
7795.83 480
7796.67 486
7797.50 514
7798.33 528
7799.17 469
7800.00 427
7800.83 472
7801.67 469
7802.50 430
7803.33 456
7804.17 525
7805.00 483
7805.84 409
7806.67 493
7807.50 456
7808.34 511
7809.17 453
7810.01 468
7810.84 513
7811.67 489
7812.51 478
7813.34 490
7814.18 482
7815.01 519
7815.84 453
7816.68 512
7817.51 459
7818.35 413
7819.18 457
7820.02 474
7820.85 473
7821.69 482
7822.52 534
7823.36 523
7824.19 482
7825.03 541
7825.86 486
7826.69 428
7827.53 476
7828.36 364
7829.20 450
7830.03 447
7830.87 474
7831.71 469
7832.54 489
7833.38 501
7834.21 463
7835.05 442
7835.88 486
7836.72 459
7837.55 449
7838.39 522
7839.22 484
7840.06 453
7840.90 460
7841.73 515
7842.57 515
7843.40 460
7844.24 436
7845.07 495
7845.91 528
7846.75 458
7847.58 443
7848.42 444
7849.25 489
7850.09 449
7850.93 470
7851.76 512
7852.60 504
7853.44 507
7854.27 554
7855.11 529
7855.94 547
7856.78 577
7857.62 627
7858.45 626
7859.29 675
7860.13 704
7860.96 735
7861.80 721
7862.64 645
7863.47 649
7864.31 624
7865.15 543
7865.99 515
7866.82 596
7867.66 539
7868.50 556
7869.33 565
7870.17 576
7871.01 585
7871.85 608
7872.68 601
7873.52 592
7874.36 615
7875.20 551
7876.03 538
7876.87 606
7877.71 568
7878.55 629
7879.38 712
7880.22 630
7881.06 628
7881.90 665
7882.74 635
7883.57 613
7884.41 524
7885.25 561
7886.09 559
7886.93 543
7887.76 512
7888.60 527
7889.44 521
7890.28 600
7891.12 604
7891.96 571
7892.79 596
7893.63 557
7894.47 583
7895.31 611
7896.15 567
7896.99 588
7897.83 587
7898.66 548
7899.50 570
7900.34 587
7901.18 578
7902.02 504
7902.86 530
7903.70 506
7904.54 555
7905.38 506
7906.21 502
7907.05 529
7907.89 506
7908.73 499
7909.57 499
7910.41 507
7911.25 505
7912.09 508
7912.93 524
7913.77 522
7914.61 491
7915.45 498
7916.29 493
7917.13 549
7917.97 510
7918.81 539
7919.65 489
7920.49 565
7921.33 498
7922.17 466
7923.01 488
7923.85 459
7924.69 515
7925.53 495
7926.37 491
7927.21 428
7928.05 504
7928.89 486
7929.73 447
7930.57 494
7931.41 456
7932.25 481
7933.09 516
7933.93 487
7934.77 467
7935.61 482
7936.45 468
7937.29 451
7938.14 467
7938.98 498
7939.82 479
7940.66 423
7941.50 423
7942.34 489
7943.18 511
7944.02 485
7944.86 483
7945.70 455
7946.55 490
7947.39 447
7948.23 467
7949.07 489
7949.91 504
7950.75 462
7951.59 486
7952.44 512
7953.28 474
7954.12 529
7954.96 553
7955.80 506
7956.65 503
7957.49 478
7958.33 486
7959.17 476
7960.01 480
7960.86 450
7961.70 419
7962.54 464
7963.38 430
7964.22 481
7965.07 475
7965.91 469
7966.75 439
7967.59 495
7968.44 442
7969.28 423
7970.12 439
7970.96 505
7971.81 474
7972.65 472
7973.49 468
7974.33 501
7975.18 423
7976.02 426
7976.86 476
7977.71 454
7978.55 452
7979.39 430
7980.23 450
7981.08 457
7981.92 391
7982.76 392
7983.61 384
7984.45 411
7985.29 484
7986.14 499
7986.98 414
7987.82 416
7988.67 386
7989.51 443
7990.36 397
7991.20 496
7992.04 409
7992.89 434
7993.73 388
7994.57 443
7995.42 388
7996.26 379
7997.11 421
7997.95 437
7998.79 424
7999.64 446
8000.48 423
8001.33 456
8002.17 477
8003.01 471
8003.86 425
8004.70 416
8005.55 426
8006.39 408
8007.24 481
8008.08 443
8008.93 451
8009.77 403
8010.62 453
8011.46 414
8012.30 405
8013.15 381
8013.99 383
8014.84 413
8015.68 372
8016.53 355
8017.37 360
8018.22 425
8019.06 400
8019.91 388
8020.76 426
8021.60 436
8022.45 423
8023.29 424
8024.14 398
8024.98 402
8025.83 425
8026.67 417
8027.52 451
8028.36 443
8029.21 410
8030.06 377
8030.90 415
8031.75 399
8032.59 413
8033.44 520
8034.28 491
8035.13 436
8035.98 417
8036.82 423
8037.67 408
8038.52 431
8039.36 408
8040.21 404
8041.05 383
8041.90 465
8042.75 439
8043.59 426
8044.44 395
8045.29 413
8046.13 442
8046.98 413
8047.83 381
8048.67 427
8049.52 415
8050.37 460
8051.21 385
8052.06 372
8052.91 381
8053.75 481
8054.60 413
8055.45 362
8056.30 438
8057.14 380
8057.99 435
8058.84 448
8059.68 428
8060.53 374
8061.38 427
8062.23 445
8063.07 436
8063.92 376
8064.77 386
8065.62 394
8066.46 368
8067.31 347
8068.16 360
8069.01 423
8069.85 417
8070.70 401
8071.55 382
8072.40 369
8073.25 405
8074.09 411
8074.94 405
8075.79 392
8076.64 433
8077.49 416
8078.34 381
8079.18 424
8080.03 426
8080.88 431
8081.73 383
8082.58 382
8083.43 446
8084.27 478
8085.12 407
8085.97 376
8086.82 446
8087.67 416
8088.52 430
8089.37 392
8090.22 370
8091.06 421
8091.91 419
8092.76 463
8093.61 442
8094.46 442
8095.31 391
8096.16 408
8097.01 431
8097.86 412
8098.71 403
8099.56 407
8100.41 454
8101.26 433
8102.11 395
8102.95 418
8103.80 416
8104.65 449
8105.50 391
8106.35 404
8107.20 430
8108.05 434
8108.90 414
8109.75 370
8110.60 371
8111.45 393
8112.30 397
8113.15 392
8114.00 414
8114.85 373
8115.70 405
8116.55 404
8117.40 436
8118.25 412
8119.10 379
8119.96 435
8120.81 397
8121.66 441
8122.51 432
8123.36 470
8124.21 395
8125.06 451
8125.91 406
8126.76 391
8127.61 429
8128.46 475
8129.31 410
8130.16 430
8131.02 396
8131.87 438
8132.72 419
8133.57 425
8134.42 511
8135.27 478
8136.12 474
8136.97 508
8137.83 502
8138.68 470
8139.53 440
8140.38 439
8141.23 497
8142.08 484
8142.93 500
8143.79 497
8144.64 481
8145.49 476
8146.34 459
8147.19 476
8148.05 494
8148.90 545
8149.75 486
8150.60 468
8151.45 462
8152.31 515
8153.16 483
8154.01 520
8154.86 537
8155.71 586
8156.57 613
8157.42 612
8158.27 585
8159.12 560
8159.98 564
8160.83 524
8161.68 478
8162.54 446
8163.39 481
8164.24 462
8165.09 468
8165.95 437
8166.80 435
8167.65 488
8168.51 565
8169.36 467
8170.21 446
8171.06 440
8171.92 462
8172.77 487
8173.62 467
8174.48 492
8175.33 461
8176.18 482
8177.04 505
8177.89 504
8178.74 452
8179.60 504
8180.45 493
8181.31 545
8182.16 468
8183.01 432
8183.87 448
8184.72 424
8185.57 461
8186.43 421
8187.28 442
8188.14 440
8188.99 410
8189.84 485
8190.70 473
8191.55 369
8192.41 396
8193.26 439
8194.12 438
8194.97 378
8195.83 415
8196.68 406
8197.53 423
8198.39 409
8199.24 412
8200.10 417
8200.95 393
8201.81 392
8202.66 378
8203.52 415
8204.37 373
8205.23 399
8206.08 398
8206.94 386
8207.79 449
8208.65 443
8209.50 434
8210.36 422
8211.21 418
8212.07 431
8212.92 401
8213.78 411
8214.63 446
8215.49 397
8216.34 421
8217.20 389
8218.06 404
8218.91 381
8219.77 388
8220.62 404
8221.48 479
8222.33 398
8223.19 432
8224.05 406
8224.90 398
8225.76 352
8226.61 373
8227.47 446
8228.33 421
8229.18 411
8230.04 394
8230.90 376
8231.75 390
8232.61 428
8233.46 412
8234.32 404
8235.18 417
8236.03 387
8236.89 362
8237.75 400
8238.60 420
8239.46 459
8240.32 433
8241.17 364
8242.03 390
8242.89 369
8243.74 437
8244.60 403
8245.46 398
8246.32 413
8247.17 387
8248.03 436
8248.89 384
8249.74 318
8250.60 342
8251.46 383
8252.32 399
8253.17 373
8254.03 408
8254.89 389
8255.75 389
8256.60 381
8257.46 396
8258.32 400
8259.18 379
8260.04 396
8260.89 398
8261.75 381
8262.61 352
8263.47 388
8264.32 386
8265.18 427
8266.04 410
8266.90 382
8267.76 345
8268.62 404
8269.47 468
8270.33 417
8271.19 394
8272.05 418
8272.91 408
8273.77 391
8274.62 468
8275.48 404
8276.34 393
8277.20 391
8278.06 387
8278.92 385
8279.78 388
8280.64 411
8281.49 401
8282.35 391
8283.21 429
8284.07 406
8284.93 380
8285.79 388
8286.65 410
8287.51 441
8288.37 389
8289.23 382
8290.09 387
8290.95 411
8291.80 409
8292.66 415
8293.52 403
8294.38 357
8295.24 403
8296.10 372
8296.96 381
8297.82 380
8298.68 403
8299.54 386
8300.40 407
8301.26 378
8302.12 404
8302.98 386
8303.84 424
8304.70 440
8305.56 409
8306.42 380
8307.28 368
8308.14 396
8309.00 400
8309.86 393
8310.72 397
8311.58 394
8312.44 401
8313.31 408
8314.17 387
8315.03 373
8315.89 374
8316.75 397
8317.61 437
8318.47 412
8319.33 390
8320.19 381
8321.05 369
8321.91 415
8322.77 389
8323.64 428
8324.50 452
8325.36 384
8326.22 382
8327.08 310
8327.94 359
8328.80 388
8329.66 426
8330.53 434
8331.39 338
8332.25 424
8333.11 470
8333.97 389
8334.83 429
8335.70 391
8336.56 452
8337.42 423
8338.28 385
8339.14 405
8340.00 404
8340.87 416
8341.73 429
8342.59 440
8343.45 438
8344.32 400
8345.18 396
8346.04 424
8346.90 372
8347.76 435
8348.63 464
8349.49 416
8350.35 408
8351.21 396
8352.08 426
8352.94 389
8353.80 375
8354.66 406
8355.53 396
8356.39 411
8357.25 397
8358.12 413
8358.98 392
8359.84 322
8360.71 412
8361.57 468
8362.43 363
8363.29 372
8364.16 428
8365.02 402
8365.88 400
8366.75 393
8367.61 383
8368.47 377
8369.34 387
8370.20 399
8371.06 341
8371.93 375
8372.79 379
8373.66 373
8374.52 407
8375.38 429
8376.25 350
8377.11 358
8377.97 447
8378.84 406
8379.70 382
8380.57 417
8381.43 436
8382.30 412
8383.16 369
8384.02 360
8384.89 393
8385.75 379
8386.62 397
8387.48 375
8388.35 414
8389.21 388
8390.07 376
8390.94 377
8391.80 435
8392.67 434
8393.53 368
8394.40 362
8395.26 388
8396.13 375
8396.99 405
8397.86 408
8398.72 420
8399.59 387
8400.45 382
8401.32 391
8402.18 407
8403.05 402
8403.91 432
8404.78 402
8405.64 361
8406.51 417
8407.37 410
8408.24 377
8409.11 397
8409.97 423
8410.84 399
8411.70 385
8412.57 406
8413.43 437
8414.30 416
8415.17 412
8416.03 394
8416.90 378
8417.76 437
8418.63 422
8419.50 396
8420.36 373
8421.23 379
8422.09 434
8422.96 418
8423.83 379
8424.69 390
8425.56 405
8426.43 435
8427.29 448
8428.16 405
8429.02 359
8429.89 400
8430.76 408
8431.62 360
8432.49 356
8433.36 353
8434.23 380
8435.09 407
8435.96 367
8436.83 402
8437.69 429
8438.56 395
8439.43 374
8440.29 408
8441.16 420
8442.03 456
8442.90 465
8443.76 460
8444.63 484
8445.50 496
8446.37 506
8447.23 405
8448.10 466
8448.97 457
8449.84 417
8450.70 421
8451.57 385
8452.44 439
8453.31 487
8454.17 482
8455.04 452
8455.91 523
8456.78 523
8457.65 547
8458.51 589
8459.38 490
8460.25 460
8461.12 505
8461.99 514
8462.86 527
8463.72 511
8464.59 420
8465.46 420
8466.33 465
8467.20 519
8468.07 486
8468.93 418
8469.80 463
8470.67 487
8471.54 534
8472.41 509
8473.28 589
8474.15 556
8475.02 517
8475.89 508
8476.75 573
8477.62 519
8478.49 423
8479.36 436
8480.23 518
8481.10 451
8481.97 512
8482.84 471
8483.71 490
8484.58 416
8485.45 448
8486.32 488
8487.19 455
8488.06 413
8488.92 447
8489.79 458
8490.66 497
8491.53 483
8492.40 460
8493.27 420
8494.14 460
8495.01 438
8495.88 409
8496.75 467
8497.62 454
8498.49 416
8499.36 447
8500.23 450
8501.10 492
8501.97 472
8502.85 481
8503.72 413
8504.59 471
8505.46 453
8506.33 468
8507.20 413
8508.07 423
8508.94 483
8509.81 523
8510.68 524
8511.55 461
8512.42 433
8513.29 532
8514.16 513
8515.03 457
8515.91 435
8516.78 417
8517.65 474
8518.52 458
8519.39 451
8520.26 460
8521.13 477
8522.00 520
8522.88 520
8523.75 501
8524.62 461
8525.49 479
8526.36 522
8527.23 500
8528.10 446
8528.98 462
8529.85 490
8530.72 514
8531.59 488
8532.46 453
8533.34 435
8534.21 475
8535.08 467
8535.95 509
8536.82 512
8537.70 520
8538.57 593
8539.44 565
8540.31 534
8541.18 542
8542.06 598
8542.93 581
8543.80 561
8544.67 498
8545.55 513
8546.42 514
8547.29 509
8548.17 548
8549.04 516
8549.91 541
8550.78 572
8551.66 593
8552.53 628
8553.40 776
8554.28 893
8555.15 955
8556.02 949
8556.89 1025
8557.77 1020
8558.64 859
8559.51 785
8560.39 738
8561.26 652
8562.13 583
8563.01 563
8563.88 574
8564.75 550
8565.63 456
8566.50 472
8567.38 507
8568.25 424
8569.12 416
8570.00 493
8570.87 456
8571.74 483
8572.62 497
8573.49 528
8574.37 473
8575.24 481
8576.11 492
8576.99 414
8577.86 431
8578.74 465
8579.61 469
8580.49 424
8581.36 406
8582.23 435
8583.11 504
8583.98 460
8584.86 430
8585.73 421
8586.61 432
8587.48 456
8588.36 507
8589.23 469
8590.11 427
8590.98 485
8591.86 489
8592.73 491
8593.61 489
8594.48 508
8595.36 482
8596.23 538
8597.11 510
8597.98 468
8598.86 464
8599.73 434
8600.61 406
8601.48 430
8602.36 400
8603.23 432
8604.11 461
8604.99 453
8605.86 419
8606.74 421
8607.61 432
8608.49 422
8609.36 468
8610.24 456
8611.12 363
8611.99 407
8612.87 418
8613.74 432
8614.62 419
8615.50 429
8616.37 449
8617.25 417
8618.12 452
8619.00 427
8619.88 460
8620.75 510
8621.63 443
8622.51 433
8623.38 417
8624.26 424
8625.14 469
8626.01 367
8626.89 441
8627.77 399
8628.64 386
8629.52 461
8630.40 471
8631.27 428
8632.15 435
8633.03 420
8633.90 469
8634.78 450
8635.66 450
8636.54 450
8637.41 425
8638.29 420
8639.17 441
8640.05 425
8640.92 416
8641.80 423
8642.68 435
8643.55 419
8644.43 419
8645.31 404
8646.19 403
8647.07 366
8647.94 379
8648.82 379
8649.70 362
8650.58 404
8651.45 401
8652.33 382
8653.21 365
8654.09 409
8654.97 436
8655.85 424
8656.72 381
8657.60 402
8658.48 392
8659.36 429
8660.24 445
8661.12 386
8661.99 397
8662.87 398
8663.75 325
8664.63 405
8665.51 432
8666.39 410
8667.27 389
8668.14 398
8669.02 371
8669.90 339
8670.78 372
8671.66 389
8672.54 427
8673.42 379
8674.30 380
8675.18 404
8676.06 403
8676.94 436
8677.81 427
8678.69 411
8679.57 413
8680.45 373
8681.33 411
8682.21 343
8683.09 388
8683.97 371
8684.85 410
8685.73 378
8686.61 398
8687.49 377
8688.37 353
8689.25 347
8690.13 362
8691.01 377
8691.89 401
8692.77 400
8693.65 409
8694.53 424
8695.41 346
8696.29 398
8697.17 373
8698.05 382
8698.93 353
8699.81 386
8700.69 365
8701.57 357
8702.45 380
8703.33 389
8704.21 369
8705.09 383
8705.98 380
8706.86 374
8707.74 361
8708.62 409
8709.50 399
8710.38 386
8711.26 395
8712.14 344
8713.02 380
8713.90 377
8714.79 352
8715.67 359
8716.55 360
8717.43 350
8718.31 392
8719.19 325
8720.07 400
8720.95 419
8721.84 384
8722.72 371
8723.60 379
8724.48 369
8725.36 346
8726.24 437
8727.13 421
8728.01 387
8728.89 371
8729.77 385
8730.65 408
8731.54 408
8732.42 411
8733.30 348
8734.18 392
8735.06 414
8735.95 431
8736.83 368
8737.71 321
8738.59 390
8739.48 390
8740.36 364
8741.24 350
8742.12 385
8743.01 365
8743.89 395
8744.77 359
8745.65 371
8746.54 341
8747.42 370
8748.30 395
8749.19 384
8750.07 375
8750.95 405
8751.83 420
8752.72 365
8753.60 365
8754.48 351
8755.37 354
8756.25 398
8757.13 369
8758.02 371
8758.90 372
8759.78 421
8760.67 506
8761.55 500
8762.43 472
8763.32 444
8764.20 462
8765.09 447
8765.97 438
8766.85 412
8767.74 414
8768.62 398
8769.51 396
8770.39 383
8771.27 391
8772.16 396
8773.04 401
8773.93 423
8774.81 421
8775.69 388
8776.58 368
8777.46 345
8778.35 329
8779.23 343
8780.12 358
8781.00 364
8781.89 410
8782.77 350
8783.65 353
8784.54 352
8785.42 348
8786.31 397
8787.19 404
8788.08 372
8788.96 394
8789.85 367
8790.73 390
8791.62 376
8792.50 391
8793.39 374
8794.27 353
8795.16 367
8796.04 376
8796.93 389
8797.82 371
8798.70 357
8799.59 340
8800.47 348
8801.36 386
8802.24 370
8803.13 370
8804.01 364
8804.90 413
8805.79 368
8806.67 357
8807.56 309
8808.44 340
8809.33 346
8810.22 322
8811.10 308
8811.99 370
8812.87 374
8813.76 336
8814.65 361
8815.53 348
8816.42 296
8817.30 323
8818.19 310
8819.08 295
8819.96 299
8820.85 335
8821.74 318
8822.62 358
8823.51 335
8824.40 345
8825.28 381
8826.17 357
8827.06 369
8827.94 379
8828.83 332
8829.72 370
8830.61 357
8831.49 356
8832.38 360
8833.27 340
8834.15 329
8835.04 349
8835.93 379
8836.82 361
8837.70 352
8838.59 342
8839.48 330
8840.37 327
8841.25 330
8842.14 386
8843.03 351
8843.92 349
8844.80 336
8845.69 326
8846.58 366
8847.47 354
8848.36 320
8849.24 322
8850.13 365
8851.02 320
8851.91 292
8852.80 288
8853.68 285
8854.57 348
8855.46 324
8856.35 317
8857.24 305
8858.13 323
8859.01 342
8859.90 350
8860.79 337
8861.68 344
8862.57 335
8863.46 322
8864.35 297
8865.23 321
8866.12 331
8867.01 324
8867.90 290
8868.79 330
8869.68 277
8870.57 323
8871.46 345
8872.35 334
8873.24 283
8874.12 331
8875.01 358
8875.90 305
8876.79 318
8877.68 354
8878.57 328
8879.46 331
8880.35 329
8881.24 301
8882.13 348
8883.02 314
8883.91 326
8884.80 328
8885.69 313
8886.58 345
8887.47 360
8888.36 335
8889.25 353
8890.14 316
8891.03 330
8891.92 325
8892.81 306
8893.70 370
8894.59 333
8895.48 329
8896.37 294
8897.26 351
8898.15 319
8899.04 308
8899.93 305
8900.82 353
8901.71 310
8902.60 292
8903.49 321
8904.38 310
8905.28 377
8906.17 361
8907.06 347
8907.95 332
8908.84 353
8909.73 308
8910.62 306
8911.51 336
8912.40 342
8913.29 321
8914.19 356
8915.08 317
8915.97 300
8916.86 327
8917.75 328
8918.64 343
8919.53 297
8920.43 290
8921.32 272
8922.21 323
8923.10 287
8923.99 316
8924.88 348
8925.78 343
8926.67 287
8927.56 304
8928.45 314
8929.34 300
8930.24 285
8931.13 289
8932.02 297
8932.91 288
8933.80 286
8934.70 300
8935.59 337
8936.48 343
8937.37 369
8938.27 328
8939.16 344
8940.05 349
8940.94 349
8941.84 258
8942.73 278
8943.62 345
8944.51 307
8945.41 298
8946.30 319
8947.19 300
8948.09 316
8948.98 353
8949.87 323
8950.77 321
8951.66 317
8952.55 300
8953.44 331
8954.34 339
8955.23 322
8956.12 333
8957.02 285
8957.91 330
8958.80 322
8959.70 294
8960.59 336
8961.49 307
8962.38 304
8963.27 279
8964.17 281
8965.06 333
8965.95 278
8966.85 315
8967.74 298
8968.64 299
8969.53 310
8970.42 296
8971.32 288
8972.21 311
8973.11 325
8974.00 301
8974.90 318
8975.79 262
8976.68 299
8977.58 339
8978.47 321
8979.37 312
8980.26 272
8981.16 267
8982.05 266
8982.95 292
8983.84 293
8984.74 310
8985.63 289
8986.52 298
8987.42 286
8988.31 299
8989.21 301
8990.10 314
8991.00 295
8991.89 338
8992.79 319
8993.69 318
8994.58 289
8995.48 322
8996.37 315
8997.27 285
8998.16 304
8999.06 321
8999.95 311
9000.85 281
9001.74 284
9002.64 287
9003.54 307
9004.43 317
9005.33 304
9006.22 275
9007.12 285
9008.01 299
9008.91 265
9009.81 281
9010.70 326
9011.60 316
9012.50 296
9013.39 350
9014.29 289
9015.18 272
9016.08 323
9016.98 293
9017.87 292
9018.77 318
9019.67 283
9020.56 303
9021.46 385
9022.36 321
9023.25 324
9024.15 337
9025.05 311
9025.94 312
9026.84 320
9027.74 262
9028.63 333
9029.53 309
9030.43 290
9031.32 245
9032.22 269
9033.12 283
9034.02 299
9034.91 305
9035.81 282
9036.71 322
9037.61 244
9038.50 289
9039.40 249
9040.30 272
9041.20 255
9042.09 269
9042.99 294
9043.89 315
9044.79 289
9045.68 302
9046.58 291
9047.48 297
9048.38 293
9049.28 300
9050.17 311
9051.07 301
9051.97 309
9052.87 301
9053.77 255
9054.66 288
9055.56 306
9056.46 311
9057.36 300
9058.26 238
9059.16 285
9060.06 260
9060.95 274
9061.85 266
9062.75 283
9063.65 299
9064.55 288
9065.45 325
9066.35 255
9067.25 300
9068.14 278
9069.04 309
9069.94 300
9070.84 274
9071.74 271
9072.64 310
9073.54 277
9074.44 266
9075.34 272
9076.24 272
9077.14 253
9078.04 291
9078.93 255
9079.83 268
9080.73 268
9081.63 307
9082.53 289
9083.43 280
9084.33 279
9085.23 280
9086.13 327
9087.03 263
9087.93 296
9088.83 317
9089.73 297
9090.63 320
9091.53 310
9092.43 291
9093.33 253
9094.23 242
9095.13 285
9096.03 275
9096.93 256
9097.83 306
9098.73 274
9099.63 276
9100.54 293
9101.44 281
9102.34 269
9103.24 299
9104.14 315
9105.04 289
9105.94 278
9106.84 320
9107.74 280
9108.64 279
9109.54 283
9110.44 284
9111.35 286
9112.25 291
9113.15 299
9114.05 300
9114.95 267
9115.85 306
9116.75 323
9117.65 304
9118.56 256
9119.46 258
9120.36 277
9121.26 282
9122.16 281
9123.06 291
9123.97 308
9124.87 317
9125.77 302
9126.67 317
9127.57 271
9128.47 262
9129.38 277
9130.28 286
9131.18 265
9132.08 279
9132.98 278
9133.89 284
9134.79 291
9135.69 235
9136.59 285
9137.50 324
9138.40 303
9139.30 293
9140.20 267
9141.11 244
9142.01 308
9142.91 249
9143.81 309
9144.72 301
9145.62 268
9146.52 291
9147.42 272
9148.33 288
9149.23 278
9150.13 330
9151.04 314
9151.94 279
9152.84 298
9153.75 307
9154.65 301
9155.55 315
9156.46 246
9157.36 268
9158.26 270
9159.17 319
9160.07 247
9160.97 281
9161.88 276
9162.78 275
9163.68 286
9164.59 284
9165.49 232
9166.40 269
9167.30 279
9168.20 271
9169.11 272
9170.01 270
9170.92 288
9171.82 253
9172.72 271
9173.63 320
9174.53 304
9175.44 301
9176.34 308
9177.24 265
9178.15 268
9179.05 253
9179.96 282
9180.86 321
9181.77 249
9182.67 234
9183.58 267
9184.48 304
9185.39 265
9186.29 239
9187.20 296
9188.10 286
9189.01 270
9189.91 293
9190.82 292
9191.72 293
9192.63 292
9193.53 308
9194.44 301
9195.34 325
9196.25 299
9197.15 239
9198.06 249
9198.96 248
9199.87 308
9200.77 275
9201.68 287
9202.58 308
9203.49 287
9204.40 302
9205.30 276
9206.21 274
9207.11 281
9208.02 287
9208.92 312
9209.83 265
9210.74 231
9211.64 275
9212.55 299
9213.45 308
9214.36 234
9215.27 283
9216.17 284
9217.08 315
9217.99 277
9218.89 271
9219.80 283
9220.71 252
9221.61 251
9222.52 236
9223.43 282
9224.33 280
9225.24 266
9226.15 265
9227.05 255
9227.96 306
9228.87 326
9229.77 254
9230.68 260
9231.59 285
9232.49 258
9233.40 281
9234.31 287
9235.22 305
9236.12 256
9237.03 282
9237.94 267
9238.84 266
9239.75 259
9240.66 272
9241.57 263
9242.47 299
9243.38 292
9244.29 296
9245.20 263
9246.11 262
9247.01 240
9247.92 282
9248.83 284
9249.74 288
9250.64 266
9251.55 258
9252.46 241
9253.37 253
9254.28 261
9255.19 258
9256.09 258
9257.00 242
9257.91 279
9258.82 282
9259.73 297
9260.64 259
9261.54 266
9262.45 291
9263.36 274
9264.27 276
9265.18 255
9266.09 317
9267.00 274
9267.90 244
9268.81 271
9269.72 298
9270.63 255
9271.54 252
9272.45 281
9273.36 283
9274.27 261
9275.18 233
9276.09 312
9277.00 303
9277.90 287
9278.81 281
9279.72 230
9280.63 261
9281.54 296
9282.45 275
9283.36 263
9284.27 254
9285.18 280
9286.09 292
9287.00 284
9287.91 277
9288.82 317
9289.73 318
9290.64 295
9291.55 287
9292.46 289
9293.37 298
9294.28 273
9295.19 313
9296.10 305
9297.01 271
9297.92 269
9298.83 321
9299.74 326
9300.65 305
9301.56 245
9302.47 299
9303.38 254
9304.29 262
9305.20 274
9306.12 274
9307.03 310
9307.94 297
9308.85 310
9309.76 301
9310.67 295
9311.58 313
9312.49 360
9313.40 325
9314.31 343
9315.22 289
9316.14 305
9317.05 317
9317.96 310
9318.87 268
9319.78 288
9320.69 285
9321.60 288
9322.52 295
9323.43 288
9324.34 260
9325.25 294
9326.16 295
9327.07 314
9327.99 282
9328.90 304
9329.81 320
9330.72 324
9331.63 306
9332.54 306
9333.46 294
9334.37 263
9335.28 289
9336.19 278
9337.11 258
9338.02 282
9338.93 340
9339.84 270
9340.75 280
9341.67 263
9342.58 250
9343.49 301
9344.40 290
9345.32 261
9346.23 310
9347.14 299
9348.06 314
9348.97 294
9349.88 276
9350.79 295
9351.71 301
9352.62 278
9353.53 284
9354.45 286
9355.36 261
9356.27 283
9357.19 273
9358.10 235
9359.01 261
9359.93 309
9360.84 309
9361.75 250
9362.67 235
9363.58 320
9364.49 278
9365.41 268
9366.32 263
9367.23 301
9368.15 277
9369.06 281
9369.97 239
9370.89 239
9371.80 256
9372.72 243
9373.63 260
9374.54 269
9375.46 247
9376.37 245
9377.29 295
9378.20 305
9379.12 290
9380.03 277
9380.94 267
9381.86 251
9382.77 262
9383.69 267
9384.60 289
9385.52 279
9386.43 286
9387.35 311
9388.26 279
9389.18 257
9390.09 262
9391.01 282
9391.92 298
9392.84 234
9393.75 279
9394.67 298
9395.58 302
9396.50 310
9397.41 337
9398.33 314
9399.24 289
9400.16 293
9401.07 277
9401.99 296
9402.90 267
9403.82 288
9404.73 291
9405.65 280
9406.56 233
9407.48 273
9408.40 288
9409.31 252
9410.23 274
9411.14 245
9412.06 237
9412.98 241
9413.89 245
9414.81 266
9415.72 262
9416.64 269
9417.56 277
9418.47 243
9419.39 282
9420.30 283
9421.22 285
9422.14 291
9423.05 262
9423.97 314
9424.89 284
9425.80 282
9426.72 286
9427.64 273
9428.55 284
9429.47 321
9430.39 291
9431.30 275
9432.22 290
9433.14 272
9434.05 275
9434.97 259
9435.89 274
9436.80 259
9437.72 310
9438.64 290
9439.56 310
9440.47 263
9441.39 252
9442.31 307
9443.23 303
9444.14 279
9445.06 290
9445.98 257
9446.90 313
9447.81 303
9448.73 280
9449.65 283
9450.57 288
9451.48 289
9452.40 309
9453.32 293
9454.24 251
9455.16 271
9456.07 274
9456.99 287
9457.91 272
9458.83 267
9459.75 302
9460.66 281
9461.58 234
9462.50 265
9463.42 274
9464.34 273
9465.26 239
9466.18 269
9467.09 280
9468.01 246
9468.93 263
9469.85 236
9470.77 267
9471.69 283
9472.61 255
9473.53 245
9474.44 316
9475.36 303
9476.28 286
9477.20 281
9478.12 289
9479.04 249
9479.96 231
9480.88 254
9481.80 286
9482.72 306
9483.64 251
9484.56 230
9485.47 255
9486.39 255
9487.31 294
9488.23 323
9489.15 253
9490.07 252
9490.99 263
9491.91 288
9492.83 276
9493.75 239
9494.67 255
9495.59 257
9496.51 268
9497.43 249
9498.35 255
9499.27 263
9500.19 259
9501.11 286
9502.03 287
9502.95 274
9503.87 301
9504.79 274
9505.71 268
9506.63 265
9507.56 250
9508.48 225
9509.40 256
9510.32 274
9511.24 268
9512.16 252
9513.08 275
9514.00 273
9514.92 246
9515.84 215
9516.76 265
9517.68 277
9518.61 251
9519.53 268
9520.45 264
9521.37 245
9522.29 254
9523.21 255
9524.13 246
9525.05 260
9525.98 282
9526.90 321
9527.82 265
9528.74 261
9529.66 265
9530.58 262
9531.50 256
9532.43 261
9533.35 268
9534.27 293
9535.19 249
9536.11 263
9537.04 249
9537.96 243
9538.88 259
9539.80 260
9540.72 272
9541.65 242
9542.57 258
9543.49 249
9544.41 245
9545.34 227
9546.26 250
9547.18 255
9548.10 267
9549.03 271
9549.95 252
9550.87 220
9551.79 276
9552.72 250
9553.64 258
9554.56 234
9555.48 223
9556.41 268
9557.33 265
9558.25 280
9559.18 244
9560.10 258
9561.02 235
9561.95 249
9562.87 278
9563.79 291
9564.72 231
9565.64 246
9566.56 255
9567.49 241
9568.41 234
9569.33 241
9570.26 269
9571.18 284
9572.10 256
9573.03 289
9573.95 275
9574.88 270
9575.80 316
9576.72 264
9577.65 251
9578.57 266
9579.49 251
9580.42 257
9581.34 241
9582.27 238
9583.19 252
9584.12 280
9585.04 290
9585.96 276
9586.89 243
9587.81 274
9588.74 264
9589.66 239
9590.59 239
9591.51 257
9592.44 255
9593.36 283
9594.29 252
9595.21 228
9596.14 265
9597.06 272
9597.98 255
9598.91 239
9599.83 244
9600.76 260
9601.68 283
9602.61 269
9603.54 227
9604.46 214
9605.39 235
9606.31 216
9607.24 258
9608.16 261
9609.09 256
9610.01 248
9610.94 271
9611.86 292
9612.79 263
9613.72 288
9614.64 274
9615.57 263
9616.49 284
9617.42 302
9618.34 309
9619.27 280
9620.20 265
9621.12 249
9622.05 282
9622.97 262
9623.90 279
9624.83 287
9625.75 267
9626.68 266
9627.61 328
9628.53 316
9629.46 246
9630.39 247
9631.31 317
9632.24 335
9633.16 319
9634.09 282
9635.02 318
9635.95 276
9636.87 285
9637.80 308
9638.73 310
9639.65 338
9640.58 318
9641.51 338
9642.43 309
9643.36 339
9644.29 350
9645.22 344
9646.14 348
9647.07 273
9648.00 294
9648.92 308
9649.85 355
9650.78 360
9651.71 297
9652.63 318
9653.56 368
9654.49 339
9655.42 311
9656.34 324
9657.27 285
9658.20 312
9659.13 269
9660.06 311
9660.98 286
9661.91 302
9662.84 358
9663.77 280
9664.70 351
9665.62 363
9666.55 329
9667.48 345
9668.41 307
9669.34 322
9670.27 315
9671.19 316
9672.12 293
9673.05 290
9673.98 327
9674.91 328
9675.84 314
9676.77 337
9677.70 310
9678.62 297
9679.55 323
9680.48 309
9681.41 297
9682.34 315
9683.27 306
9684.20 278
9685.13 271
9686.06 313
9686.99 332
9687.91 329
9688.84 316
9689.77 343
9690.70 333
9691.63 359
9692.56 294
9693.49 319
9694.42 360
9695.35 299
9696.28 298
9697.21 260
9698.14 278
9699.07 318
9700.00 358
9700.93 321
9701.86 293
9702.79 280
9703.72 329
9704.65 326
9705.58 293
9706.51 266
9707.44 301
9708.37 315
9709.30 308
9710.23 303
9711.16 317
9712.09 317
9713.02 352
9713.95 312
9714.88 293
9715.81 302
9716.74 302
9717.67 332
9718.61 295
9719.54 316
9720.47 332
9721.40 333
9722.33 333
9723.26 321
9724.19 316
9725.12 316
9726.05 309
9726.98 335
9727.92 297
9728.85 289
9729.78 291
9730.71 288
9731.64 304
9732.57 358
9733.50 293
9734.43 301
9735.37 332
9736.30 333
9737.23 287
9738.16 294
9739.09 335
9740.02 331
9740.96 343
9741.89 319
9742.82 331
9743.75 350
9744.68 336
9745.62 345
9746.55 306
9747.48 304
9748.41 360
9749.34 327
9750.28 324
9751.21 333
9752.14 357
9753.07 405
9754.01 359
9754.94 388
9755.87 364
9756.80 356
9757.74 408
9758.67 402
9759.60 354
9760.53 367
9761.47 361
9762.40 368
9763.33 348
9764.27 397
9765.20 400
9766.13 436
9767.07 415
9768.00 392
9768.93 414
9769.86 402
9770.80 439
9771.73 375
9772.66 383
9773.60 354
9774.53 403
9775.47 375
9776.40 376
9777.33 362
9778.27 378
9779.20 394
9780.13 397
9781.07 435
9782.00 426
9782.93 445
9783.87 485
9784.80 528
9785.74 520
9786.67 523
9787.60 592
9788.54 545
9789.47 497
9790.41 456
9791.34 473
9792.28 429
9793.21 440
9794.14 454
9795.08 402
9796.01 424
9796.95 492
9797.88 524
9798.82 541
9799.75 560
9800.69 566
9801.62 603
9802.56 585
9803.49 488
9804.42 511
9805.36 509
9806.29 463
9807.23 417
9808.16 390
9809.10 410
9810.03 401
9810.97 359
9811.91 375
9812.84 347
9813.78 375
9814.71 373
9815.65 368
9816.58 343
9817.52 369
9818.45 390
9819.39 381
9820.32 352
9821.26 366
9822.20 347
9823.13 349
9824.07 409
9825.00 380
9825.94 367
9826.87 375
9827.81 381
9828.75 347
9829.68 363
9830.62 365
9831.55 339
9832.49 382
9833.43 380
9834.36 312
9835.30 331
9836.24 364
9837.17 358
9838.11 352
9839.05 353
9839.98 347
9840.92 286
9841.86 335
9842.79 345
9843.73 324
9844.67 329
9845.60 352
9846.54 344
9847.48 340
9848.41 387
9849.35 337
9850.29 374
9851.22 354
9852.16 314
9853.10 327
9854.04 331
9854.97 366
9855.91 350
9856.85 362
9857.79 361
9858.72 368
9859.66 363
9860.60 381
9861.54 362
9862.47 383
9863.41 339
9864.35 351
9865.29 361
9866.22 361
9867.16 356
9868.10 319
9869.04 381
9869.98 376
9870.91 340
9871.85 353
9872.79 330
9873.73 376
9874.67 366
9875.60 386
9876.54 380
9877.48 395
9878.42 380
9879.36 377
9880.30 378
9881.24 352
9882.17 351
9883.11 364
9884.05 403
9884.99 413
9885.93 322
9886.87 306
9887.81 370
9888.74 398
9889.68 348
9890.62 338
9891.56 321
9892.50 340
9893.44 311
9894.38 317
9895.32 345
9896.26 358
9897.20 322
9898.14 358
9899.08 346
9900.01 335
9900.95 359
9901.89 353
9902.83 349
9903.77 341
9904.71 348
9905.65 390
9906.59 370
9907.53 376
9908.47 365
9909.41 380
9910.35 405
9911.29 438
9912.23 407
9913.17 426
9914.11 383
9915.05 387
9915.99 339
9916.93 349
9917.87 387
9918.81 385
9919.75 349
9920.69 370
9921.63 403
9922.57 398
9923.51 405
9924.46 474
9925.40 557
9926.34 614
9927.28 688
9928.22 725
9929.16 817
9930.10 809
9931.04 734
9931.98 647
9932.92 586
9933.86 527
9934.80 489
9935.75 458
9936.69 426
9937.63 435
9938.57 399
9939.51 408
9940.45 426
9941.39 434
9942.34 392
9943.28 383
9944.22 353
9945.16 389
9946.10 384
9947.04 347
9947.98 378
9948.93 345
9949.87 323
9950.81 367
9951.75 366
9952.69 303
9953.64 334
9954.58 360
9955.52 385
9956.46 366
9957.40 383
9958.35 378
9959.29 376
9960.23 359
9961.17 389
9962.12 344
9963.06 377
9964.00 386
9964.94 361
9965.89 348
9966.83 416
9967.77 444
9968.71 451
9969.66 433
9970.60 377
9971.54 419
9972.48 424
9973.43 398
9974.37 385
9975.31 378
9976.26 380
9977.20 378
9978.14 356
9979.09 361
9980.03 350
9980.97 309
9981.92 328
9982.86 347
9983.80 336
9984.75 311
9985.69 321
9986.63 319
9987.58 323
9988.52 318
9989.46 334
9990.41 335
9991.35 312
9992.30 346
9993.24 315
9994.18 333
9995.13 314
9996.07 320
9997.01 341
9997.96 362
9998.90 348
9999.85 350
10000.79 364
10001.74 365
10002.68 345
10003.62 332
10004.57 351
10005.51 337
10006.46 324
10007.40 352
10008.35 324
10009.29 301
10010.24 333
10011.18 285
10012.13 307
10013.07 311
10014.01 317
10014.96 302
10015.90 302
10016.85 309
10017.79 334
10018.74 323
10019.68 329
10020.63 347
10021.58 318
10022.52 310
10023.47 319
10024.41 321
10025.36 307
10026.30 265
10027.25 315
10028.19 370
10029.14 317
10030.08 334
10031.03 296
10031.98 268
10032.92 315
10033.87 302
10034.81 295
10035.76 281
10036.70 281
10037.65 262
10038.60 259
10039.54 282
10040.49 267
10041.43 248
10042.38 308
10043.33 311
10044.27 298
10045.22 256
10046.17 299
10047.11 305
10048.06 329
10049.01 315
10049.95 294
10050.90 308
10051.84 296
10052.79 332
10053.74 294
10054.69 283
10055.63 286
10056.58 321
10057.53 296
10058.47 290
10059.42 303
10060.37 287
10061.31 305
10062.26 312
10063.21 295
10064.16 270
10065.10 271
10066.05 284
10067.00 321
10067.94 256
10068.89 272
10069.84 306
10070.79 314
10071.73 263
10072.68 272
10073.63 292
10074.58 280
10075.53 249
10076.47 288
10077.42 290
10078.37 283
10079.32 239
10080.26 292
10081.21 265
10082.16 253
10083.11 265
10084.06 267
10085.01 274
10085.95 265
10086.90 299
10087.85 280
10088.80 291
10089.75 278
10090.70 265
10091.64 279
10092.59 272
10093.54 260
10094.49 272
10095.44 295
10096.39 268
10097.34 278
10098.28 273
10099.23 277
10100.18 255
10101.13 271
10102.08 263
10103.03 236
10103.98 252
10104.93 278
10105.88 285
10106.83 283
10107.78 265
10108.72 269
10109.67 277
10110.62 271
10111.57 276
10112.52 276
10113.47 270
10114.42 257
10115.37 324
10116.32 247
10117.27 242
10118.22 264
10119.17 281
10120.12 249
10121.07 250
10122.02 238
10122.97 239
10123.92 213
10124.87 273
10125.82 255
10126.77 245
10127.72 291
10128.67 298
10129.62 247
10130.57 253
10131.52 270
10132.47 241
10133.42 299
10134.37 262
10135.32 266
10136.27 232
10137.22 225
10138.18 216
10139.13 254
10140.08 246
10141.03 288
10141.98 236
10142.93 237
10143.88 254
10144.83 255
10145.78 264
10146.73 244
10147.68 251
10148.64 265
10149.59 288
10150.54 250
10151.49 219
10152.44 244
10153.39 272
10154.34 300
10155.30 249
10156.25 256
10157.20 246
10158.15 266
10159.10 278
10160.05 261
10161.01 257
10161.96 242
10162.91 242
10163.86 266
10164.81 262
10165.76 267
10166.72 266
10167.67 260
10168.62 248
10169.57 242
10170.53 240
10171.48 210
10172.43 260
10173.38 250
10174.33 286
10175.29 249
10176.24 265
10177.19 245
10178.14 300
10179.10 255
10180.05 263
10181.00 262
10181.96 268
10182.91 230
10183.86 236
10184.81 246
10185.77 235
10186.72 262
10187.67 244
10188.63 249
10189.58 273
10190.53 281
10191.49 272
10192.44 280
10193.39 254
10194.35 286
10195.30 247
10196.25 251
10197.21 237
10198.16 252
10199.11 259
10200.07 247
10201.02 269
10201.97 249
10202.93 250
10203.88 257
10204.84 273
10205.79 244
10206.74 258
10207.70 270
10208.65 364
10209.60 326
10210.56 322
10211.51 320
10212.47 307
10213.42 295
10214.38 246
10215.33 288
10216.28 263
10217.24 312
10218.19 297
10219.15 298
10220.10 259
10221.06 260
10222.01 273
10222.97 258
10223.92 250
10224.88 275
10225.83 271
10226.79 266
10227.74 306
10228.70 245
10229.65 266
10230.61 248
10231.56 231
10232.52 242
10233.47 253
10234.43 262
10235.38 269
10236.34 300
10237.29 301
10238.25 281
10239.20 291
10240.16 262
10241.11 263
10242.07 267
10243.03 259
10243.98 270
10244.94 277
10245.89 247
10246.85 270
10247.80 282
10248.76 223
10249.72 261
10250.67 291
10251.63 295
10252.58 279
10253.54 281
10254.50 252
10255.45 229
10256.41 234
10257.36 266
10258.32 235
10259.28 221
10260.23 240
10261.19 263
10262.15 254
10263.10 251
10264.06 251
10265.02 271
10265.97 252
10266.93 251
10267.89 253
10268.84 249
10269.80 261
10270.76 247
10271.71 243
10272.67 237
10273.63 242
10274.59 270
10275.54 248
10276.50 278
10277.46 245
10278.41 259
10279.37 235
10280.33 217
10281.29 203
10282.24 232
10283.20 249
10284.16 261
10285.12 258
10286.07 242
10287.03 270
10287.99 252
10288.95 271
10289.91 240
10290.86 244
10291.82 246
10292.78 265
10293.74 265
10294.70 301
10295.65 282
10296.61 256
10297.57 255
10298.53 275
10299.49 251
10300.44 254
10301.40 233
10302.36 249
10303.32 254
10304.28 278
10305.24 282
10306.20 223
10307.15 249
10308.11 256
10309.07 255
10310.03 221
10310.99 239
10311.95 220
10312.91 217
10313.87 245
10314.82 226
10315.78 231
10316.74 281
10317.70 263
10318.66 224
10319.62 208
10320.58 264
10321.54 275
10322.50 218
10323.46 234
10324.42 233
10325.38 242
10326.34 218
10327.29 189
10328.25 237
10329.21 237
10330.17 197
10331.13 204
10332.09 203
10333.05 250
10334.01 239
10334.97 255
10335.93 241
10336.89 212
10337.85 233
10338.81 213
10339.77 265
10340.73 235
10341.69 210
10342.65 236
10343.61 227
10344.57 208
10345.54 226
10346.50 217
10347.46 218
10348.42 216
10349.38 225
10350.34 230
10351.30 231
10352.26 226
10353.22 243
10354.18 230
10355.14 204
10356.10 223
10357.06 234
10358.02 257
10358.99 205
10359.95 229
10360.91 263
10361.87 258
10362.83 248
10363.79 220
10364.75 264
10365.71 235
10366.68 240
10367.64 249
10368.60 259
10369.56 287
10370.52 241
10371.48 223
10372.44 218
10373.41 234
10374.37 241
10375.33 236
10376.29 229
10377.25 226
10378.22 205
10379.18 245
10380.14 243
10381.10 217
10382.06 245
10383.03 266
10383.99 199
10384.95 209
10385.91 247
10386.88 252
10387.84 237
10388.80 254
10389.76 210
10390.72 238
10391.69 256
10392.65 257
10393.61 189
10394.58 227
10395.54 234
10396.50 207
10397.46 216
10398.43 226
10399.39 248
10400.35 271
10401.32 249
10402.28 258
10403.24 231
10404.20 219
10405.17 247
10406.13 222
10407.09 239
10408.06 233
10409.02 247
10409.98 241
10410.95 243
10411.91 255
10412.88 256
10413.84 241
10414.80 236
10415.77 296
10416.73 293
10417.69 268
10418.66 272
10419.62 351
10420.59 344
10421.55 340
10422.51 315
10423.48 312
10424.44 328
10425.41 310
10426.37 291
10427.33 265
10428.30 278
10429.26 236
10430.23 232
10431.19 238
10432.16 245
10433.12 234
10434.08 234
10435.05 221
10436.01 231
10436.98 254
10437.94 227
10438.91 219
10439.87 250
10440.84 261
10441.80 277
10442.77 277
10443.73 256
10444.70 218
10445.66 214
10446.63 247
10447.59 285
10448.56 224
10449.52 235
10450.49 226
10451.45 229
10452.42 223
10453.38 202
10454.35 199
10455.32 225
10456.28 261
10457.25 258
10458.21 244
10459.18 235
10460.14 267
10461.11 298
10462.08 259
10463.04 230
10464.01 234
10464.97 227
10465.94 223
10466.90 208
10467.87 186
10468.84 190
10469.80 215
10470.77 237
10471.74 213
10472.70 191
10473.67 196
10474.63 225
10475.60 236
10476.57 196
10477.53 213
10478.50 235
10479.47 252
10480.43 232
10481.40 230
10482.37 227
10483.33 244
10484.30 191
10485.27 177
10486.24 213
10487.20 186
10488.17 202
10489.14 209
10490.10 211
10491.07 215
10492.04 251
10493.01 252
10493.97 222
10494.94 244
10495.91 211
10496.87 184
10497.84 232
10498.81 233
10499.78 255
10500.74 248
10501.71 224
10502.68 245
10503.65 261
10504.62 220
10505.58 228
10506.55 225
10507.52 218
10508.49 209
10509.46 192
10510.42 236
10511.39 248
10512.36 244
10513.33 228
10514.30 237
10515.26 231
10516.23 241
10517.20 227
10518.17 232
10519.14 249
10520.11 230
10521.08 223
10522.04 223
10523.01 247
10523.98 195
10524.95 212
10525.92 233
10526.89 188
10527.86 182
10528.83 200
10529.79 233
10530.76 253
10531.73 228
10532.70 215
10533.67 197
10534.64 247
10535.61 220
10536.58 211
10537.55 197
10538.52 228
10539.49 204
10540.46 203
10541.43 196
10542.39 201
10543.36 205
10544.33 234
10545.30 235
10546.27 205
10547.24 209
10548.21 206
10549.18 236
10550.15 200
10551.12 203
10552.09 208
10553.06 225
10554.03 174
10555.00 210
10555.97 241
10556.94 217
10557.91 216
10558.88 236
10559.85 221
10560.82 217
10561.80 213
10562.77 227
10563.74 221
10564.71 240
10565.68 214
10566.65 225
10567.62 235
10568.59 186
10569.56 214
10570.53 239
10571.50 222
10572.47 201
10573.44 205
10574.41 195
10575.39 209
10576.36 228
10577.33 216
10578.30 227
10579.27 225
10580.24 238
10581.21 207
10582.18 241
10583.16 226
10584.13 221
10585.10 229
10586.07 189
10587.04 248
10588.01 242
10588.99 215
10589.96 193
10590.93 209
10591.90 246
10592.87 214
10593.84 201
10594.82 242
10595.79 217
10596.76 211
10597.73 232
10598.70 253
10599.68 197
10600.65 216
10601.62 247
10602.59 218
10603.57 223
10604.54 213
10605.51 205
10606.48 213
10607.46 218
10608.43 199
10609.40 228
10610.37 222
10611.35 225
10612.32 195
10613.29 213
10614.27 209
10615.24 228
10616.21 230
10617.18 219
10618.16 207
10619.13 214
10620.10 221
10621.08 228
10622.05 220
10623.02 207
10624.00 231
10624.97 225
10625.94 213
10626.92 202
10627.89 199
10628.86 215
10629.84 219
10630.81 206
10631.78 214
10632.76 230
10633.73 205
10634.71 215
10635.68 205
10636.65 203
10637.63 155
10638.60 208
10639.58 196
10640.55 196
10641.52 158
10642.50 192
10643.47 190
10644.45 200
10645.42 198
10646.39 216
10647.37 193
10648.34 222
10649.32 216
10650.29 186
10651.27 207
10652.24 224
10653.22 232
10654.19 247
10655.17 259
10656.14 188
10657.12 233
10658.09 227
10659.07 219
10660.04 211
10661.01 185
10661.99 194
10662.97 204
10663.94 223
10664.92 196
10665.89 206
10666.87 208
10667.84 223
10668.82 222
10669.79 194
10670.77 200
10671.74 195
10672.72 175
10673.69 246
10674.67 190
10675.65 187
10676.62 208
10677.60 189
10678.57 205
10679.55 198
10680.52 230
10681.50 221
10682.48 202
10683.45 198
10684.43 219
10685.40 193
10686.38 189
10687.36 177
10688.33 212
10689.31 217
10690.29 221
10691.26 226
10692.24 210
10693.22 201
10694.19 209
10695.17 209
10696.14 204
10697.12 182
10698.10 166
10699.08 199
10700.05 196
10701.03 210
10702.01 180
10702.98 187
10703.96 199
10704.94 210
10705.91 185
10706.89 201
10707.87 203
10708.85 194
10709.82 203
10710.80 217
10711.78 203
10712.75 234
10713.73 187
10714.71 170
10715.69 220
10716.66 197
10717.64 194
10718.62 184
10719.60 181
10720.57 200
10721.55 206
10722.53 190
10723.51 215
10724.49 208
10725.46 196
10726.44 204
10727.42 196
10728.40 197
10729.38 196
10730.35 218
10731.33 209
10732.31 188
10733.29 188
10734.27 209
10735.25 188
10736.22 224
10737.20 205
10738.18 208
10739.16 189
10740.14 205
10741.12 217
10742.10 220
10743.08 194
10744.05 199
10745.03 198
10746.01 185
10746.99 205
10747.97 179
10748.95 171
10749.93 187
10750.91 218
10751.89 175
10752.87 201
10753.84 224
10754.82 184
10755.80 187
10756.78 195
10757.76 219
10758.74 196
10759.72 201
10760.70 190
10761.68 175
10762.66 192
10763.64 212
10764.62 196
10765.60 203
10766.58 218
10767.56 196
10768.54 195
10769.52 189
10770.50 244
10771.48 209
10772.46 205
10773.44 208
10774.42 187
10775.40 201
10776.38 226
10777.36 222
10778.34 199
10779.32 171
10780.30 185
10781.28 192
10782.26 193
10783.24 199
10784.22 198
10785.20 194
10786.19 184
10787.17 191
10788.15 212
10789.13 204
10790.11 192
10791.09 193
10792.07 169
10793.05 208
10794.03 166
10795.01 199
10796.00 193
10796.98 206
10797.96 204
10798.94 188
10799.92 219
10800.90 179
10801.88 183
10802.86 200
10803.85 207
10804.83 197
10805.81 231
10806.79 190
10807.77 215
10808.75 225
10809.74 200
10810.72 217
10811.70 189
10812.68 202
10813.66 176
10814.65 209
10815.63 201
10816.61 201
10817.59 187
10818.57 194
10819.56 187
10820.54 230
10821.52 228
10822.50 239
10823.49 201
10824.47 209
10825.45 185
10826.43 182
10827.42 189
10828.40 228
10829.38 195
10830.36 235
10831.35 223
10832.33 202
10833.31 211
10834.30 204
10835.28 204
10836.26 200
10837.25 216
10838.23 235
10839.21 231
10840.19 198
10841.18 179
10842.16 215
10843.14 197
10844.13 185
10845.11 181
10846.09 194
10847.08 194
10848.06 233
10849.05 176
10850.03 206
10851.01 183
10852.00 201
10852.98 211
10853.96 191
10854.95 159
10855.93 194
10856.92 215
10857.90 189
10858.88 214
10859.87 191
10860.85 180
10861.84 189
10862.82 212
10863.80 194
10864.79 208
10865.77 203
10866.76 198
10867.74 175
10868.73 198
10869.71 208
10870.70 231
10871.68 220
10872.67 220
10873.65 180
10874.63 203
10875.62 174
10876.60 178
10877.59 200
10878.57 191
10879.56 217
10880.54 213
10881.53 197
10882.51 208
10883.50 187
10884.48 166
10885.47 218
10886.46 234
10887.44 218
10888.43 181
10889.41 190
10890.40 207
10891.38 191
10892.37 176
10893.35 208
10894.34 204
10895.33 192
10896.31 194
10897.30 227
10898.28 242
10899.27 212
10900.25 170
10901.24 189
10902.23 221
10903.21 195
10904.20 214
10905.18 214
10906.17 170
10907.16 222
10908.14 184
10909.13 189
10910.12 190
10911.10 159
10912.09 175
10913.08 185
10914.06 180
10915.05 205
10916.04 184
10917.02 201
10918.01 190
10919.00 197
10919.98 191
10920.97 183
10921.96 214
10922.94 210
10923.93 170
10924.92 180
10925.90 212
10926.89 193
10927.88 184
10928.87 163
10929.85 169
10930.84 195
10931.83 218
10932.82 205
10933.80 180
10934.79 181
10935.78 191
10936.77 203
10937.75 179
10938.74 184
10939.73 165
10940.72 200
10941.70 205
10942.69 195
10943.68 143
10944.67 223
10945.66 225
10946.64 221
10947.63 165
10948.62 191
10949.61 187
10950.60 221
10951.58 181
10952.57 164
10953.56 191
10954.55 209
10955.54 236
10956.53 196
10957.52 211
10958.50 190
10959.49 192
10960.48 167
10961.47 188
10962.46 186
10963.45 263
10964.44 212
10965.42 208
10966.41 183
10967.40 178
10968.39 174
10969.38 213
10970.37 170
10971.36 170
10972.35 210
10973.34 216
10974.33 225
10975.32 171
10976.31 206
10977.29 195
10978.28 223
10979.27 235
10980.26 195
10981.25 166
10982.24 220
10983.23 178
10984.22 188
10985.21 194
10986.20 213
10987.19 220
10988.18 226
10989.17 215
10990.16 219
10991.15 223
10992.14 232
10993.13 227
10994.12 189
10995.11 176
10996.10 200
10997.09 233
10998.08 227
10999.07 201
11000.06 228
11001.05 226
11002.05 240
11003.04 212
11004.03 231
11005.02 248
11006.01 246
11007.00 217
11007.99 199
11008.98 202
11009.97 212
11010.96 255
11011.95 231
11012.94 199
11013.94 203
11014.93 194
11015.92 196
11016.91 189
11017.90 199
11018.89 190
11019.88 187
11020.87 196
11021.87 202
11022.86 189
11023.85 222
11024.84 198
11025.83 204
11026.82 204
11027.81 193
11028.81 207
11029.80 201
11030.79 212
11031.78 204
11032.77 208
11033.77 218
11034.76 171
11035.75 238
11036.74 244
11037.73 212
11038.73 227
11039.72 207
11040.71 201
11041.70 194
11042.70 195
11043.69 227
11044.68 245
11045.67 204
11046.67 198
11047.66 211
11048.65 193
11049.64 185
11050.64 223
11051.63 226
11052.62 230
11053.61 208
11054.61 188
11055.60 190
11056.59 216
11057.59 216
11058.58 190
11059.57 204
11060.57 202
11061.56 174
11062.55 192
11063.55 207
11064.54 200
11065.53 231
11066.53 216
11067.52 222
11068.51 213
11069.51 206
11070.50 190
11071.49 194
11072.49 191
11073.48 213
11074.48 251
11075.47 216
11076.46 230
11077.46 241
11078.45 228
11079.45 212
11080.44 196
11081.43 244
11082.43 247
11083.42 209
11084.42 201
11085.41 211
11086.40 246
11087.40 230
11088.39 242
11089.39 204
11090.38 195
11091.38 231
11092.37 221
11093.37 185
11094.36 222
11095.36 198
11096.35 210
11097.35 230
11098.34 230
11099.34 247
11100.33 254
11101.33 258
11102.32 246
11103.32 251
11104.31 254
11105.31 226
11106.30 248
11107.30 241
11108.29 241
11109.29 212
11110.28 206
11111.28 232
11112.27 223
11113.27 229
11114.26 250
11115.26 246
11116.26 266
11117.25 286
11118.25 293
11119.24 232
11120.24 275
11121.24 287
11122.23 246
11123.23 278
11124.22 291
11125.22 330
11126.22 326
11127.21 336
11128.21 340
11129.20 352
11130.20 355
11131.20 331
11132.19 314
11133.19 351
11134.19 262
11135.18 259
11136.18 245
11137.18 249
11138.17 258
11139.17 223
11140.17 249
11141.16 228
11142.16 233
11143.16 252
11144.15 247
11145.15 244
11146.15 239
11147.14 250
11148.14 237
11149.14 241
11150.14 249
11151.13 240
11152.13 230
11153.13 213
11154.13 237
11155.12 243
11156.12 241
11157.12 228
11158.12 209
11159.11 246
11160.11 250
11161.11 253
11162.11 220
11163.10 224
11164.10 203
11165.10 221
11166.10 237
11167.10 232
11168.09 246
11169.09 245
11170.09 250
11171.09 235
11172.09 226
11173.08 209
11174.08 233
11175.08 224
11176.08 225
11177.08 199
11178.08 195
11179.08 221
11180.07 201
11181.07 213
11182.07 192
11183.07 199
11184.07 209
11185.07 228
11186.07 226
11187.06 229
11188.06 241
11189.06 223
11190.06 212
11191.06 202
11192.06 220
11193.06 197
11194.06 174
11195.06 227
11196.06 236
11197.06 216
11198.06 224
11199.05 234
11200.05 226
11201.05 225
11202.05 224
11203.05 233
11204.05 218
11205.05 243
11206.05 211
11207.05 212
11208.05 207
11209.05 206
11210.05 220
11211.05 245
11212.05 237
11213.05 192
11214.05 231
11215.05 214
11216.05 193
11217.05 182
11218.05 210
11219.05 188
11220.05 216
11221.05 214
11222.05 177
11223.05 185
11224.05 196
11225.06 206
11226.06 185
11227.06 194
11228.06 205
11229.06 175
11230.06 193
11231.06 192
11232.06 212
11233.06 223
11234.06 201
11235.06 222
11236.06 217
11237.07 200
11238.07 217
11239.07 207
11240.07 186
11241.07 195
11242.07 190
11243.07 197
11244.07 225
11245.08 193
11246.08 204
11247.08 220
11248.08 220
11249.08 206
11250.08 221
11251.09 229
11252.09 203
11253.09 208
11254.09 196
11255.09 215
11256.10 193
11257.10 213
11258.10 239
11259.10 199
11260.10 215
11261.11 245
11262.11 205
11263.11 226
11264.11 206
11265.11 226
11266.12 209
11267.12 211
11268.12 213
11269.12 194
11270.13 192
11271.13 220
11272.13 218
11273.14 191
11274.14 197
11275.14 201
11276.14 251
11277.15 245
11278.15 205
11279.15 228
11280.16 236
11281.16 203
11282.16 224
11283.17 192
11284.17 228
11285.17 221
11286.17 201
11287.18 204
11288.18 223
11289.18 209
11290.19 174
11291.19 202
11292.20 193
11293.20 228
11294.20 218
11295.21 228
11296.21 196
11297.21 175
11298.22 204
11299.22 209
11300.23 221
11301.23 216
11302.23 186
11303.24 211
11304.24 196
11305.25 166
11306.25 178
11307.25 169
11308.26 190
11309.26 213
11310.27 208
11311.27 192
11312.28 192
11313.28 186
11314.29 161
11315.29 167
11316.29 172
11317.30 197
11318.30 189
11319.31 199
11320.31 196
11321.32 178
11322.32 184
11323.33 215
11324.33 171
11325.34 210
11326.34 201
11327.35 201
11328.35 188
11329.36 187
11330.36 204
11331.37 187
11332.38 181
11333.38 202
11334.39 173
11335.39 204
11336.40 217
11337.40 196
11338.41 151
11339.41 162
11340.42 184
11341.43 206
11342.43 213
11343.44 166
11344.44 149
11345.45 182
11346.46 185
11347.46 206
11348.47 177
11349.47 225
11350.48 193
11351.49 177
11352.49 212
11353.50 195
11354.50 218
11355.51 209
11356.52 215
11357.52 190
11358.53 191
11359.54 189
11360.54 174
11361.55 195
11362.56 198
11363.56 189
11364.57 203
11365.58 197
11366.58 208
11367.59 186
11368.60 192
11369.61 196
11370.61 193
11371.62 190
11372.63 175
11373.63 178
11374.64 193
11375.65 183
11376.66 190
11377.66 168
11378.67 199
11379.68 197
11380.69 165
11381.69 203
11382.70 192
11383.71 202
11384.72 198
11385.72 172
11386.73 165
11387.74 170
11388.75 178
11389.76 183
11390.76 194
11391.77 159
11392.78 172
11393.79 205
11394.80 184
11395.80 169
11396.81 209
11397.82 208
11398.83 187
11399.84 172
11400.85 176
11401.85 229
11402.86 188
11403.87 163
11404.88 174
11405.89 142
11406.90 167
11407.91 174
11408.91 199
11409.92 149
11410.93 170
11411.94 187
11412.95 190
11413.96 177
11414.97 172
11415.98 156
11416.99 153
11418.00 171
11419.00 201
11420.01 175
11421.02 176
11422.03 164
11423.04 178
11424.05 177
11425.06 194
11426.07 170
11427.08 188
11428.09 183
11429.10 180
11430.11 162
11431.12 181
11432.13 212
11433.14 159
11434.15 224
11435.16 191
11436.17 181
11437.18 169
11438.19 165
11439.20 163
11440.21 218
11441.22 192
11442.23 179
11443.24 203
11444.25 154
11445.26 170
11446.27 191
11447.28 186
11448.29 180
11449.30 167
11450.31 187
11451.32 201
11452.33 201
11453.34 174
11454.36 167
11455.37 165
11456.38 176
11457.39 180
11458.40 210
11459.41 191
11460.42 162
11461.43 158
11462.44 181
11463.45 186
11464.47 190
11465.48 161
11466.49 166
11467.50 203
11468.51 203
11469.52 191
11470.53 189
11471.55 187
11472.56 177
11473.57 175
11474.58 173
11475.59 219
11476.60 193
11477.62 166
11478.63 190
11479.64 193
11480.65 164
11481.66 168
11482.68 169
11483.69 163
11484.70 191
11485.71 163
11486.72 162
11487.74 159
11488.75 189
11489.76 180
11490.77 144
11491.79 185
11492.80 180
11493.81 151
11494.82 171
11495.84 178
11496.85 144
11497.86 178
11498.87 174
11499.89 167
11500.90 167
11501.91 195
11502.93 188
11503.94 188
11504.95 154
11505.96 176
11506.98 211
11507.99 182
11509.00 200
11510.02 165
11511.03 175
11512.04 191
11513.06 187
11514.07 160
11515.08 186
11516.10 178
11517.11 188
11518.13 191
11519.14 160
11520.15 170
11521.17 192
11522.18 188
11523.19 191
11524.21 155
11525.22 170
11526.24 174
11527.25 170
11528.26 176
11529.28 170
11530.29 188
11531.31 158
11532.32 178
11533.33 179
11534.35 183
11535.36 176
11536.38 146
11537.39 174
11538.41 174
11539.42 168
11540.44 181
11541.45 193
11542.47 183
11543.48 176
11544.49 174
11545.51 164
11546.52 168
11547.54 188
11548.55 175
11549.57 176
11550.58 187
11551.60 155
11552.61 162
11553.63 177
11554.64 183
11555.66 186
11556.68 197
11557.69 138
11558.71 157
11559.72 185
11560.74 163
11561.75 170
11562.77 174
11563.78 205
11564.80 190
11565.82 181
11566.83 181
11567.85 155
11568.86 157
11569.88 175
11570.89 163
11571.91 144
11572.93 151
11573.94 172
11574.96 178
11575.97 186
11576.99 166
11578.01 178
11579.02 177
11580.04 169
11581.06 187
11582.07 198
11583.09 169
11584.11 147
11585.12 153
11586.14 175
11587.16 163
11588.17 180
11589.19 196
11590.21 200
11591.22 184
11592.24 170
11593.26 183
11594.27 208
11595.29 177
11596.31 172
11597.32 182
11598.34 182
11599.36 209
11600.38 170
11601.39 189
11602.41 184
11603.43 182
11604.45 182
11605.46 175
11606.48 176
11607.50 169
11608.52 177
11609.53 174
11610.55 174
11611.57 166
11612.59 193
11613.60 198
11614.62 166
11615.64 180
11616.66 157
11617.68 201
11618.69 174
11619.71 175
11620.73 154
11621.75 182
11622.77 182
11623.78 195
11624.80 190
11625.82 190
11626.84 188
11627.86 203
11628.88 187
11629.90 148
11630.91 172
11631.93 179
11632.95 182
11633.97 179
11634.99 179
11636.01 169
11637.03 170
11638.05 201
11639.06 188
11640.08 171
11641.10 166
11642.12 188
11643.14 181
11644.16 175
11645.18 152
11646.20 147
11647.22 164
11648.24 172
11649.26 159
11650.28 164
11651.30 187
11652.31 177
11653.33 171
11654.35 157
11655.37 162
11656.39 171
11657.41 181
11658.43 195
11659.45 148
11660.47 162
11661.49 197
11662.51 185
11663.53 170
11664.55 170
11665.57 163
11666.59 161
11667.61 181
11668.63 154
11669.65 183
11670.67 192
11671.69 160
11672.71 175
11673.73 167
11674.76 176
11675.78 161
11676.80 174
11677.82 132
11678.84 142
11679.86 155
11680.88 172
11681.90 178
11682.92 155
11683.94 147
11684.96 176
11685.98 169
11687.00 144
11688.03 181
11689.05 152
11690.07 189
11691.09 187
11692.11 169
11693.13 163
11694.15 144
11695.17 183
11696.20 157
11697.22 162
11698.24 129
11699.26 162
11700.28 159
11701.30 148
11702.33 154
11703.35 143
11704.37 166
11705.39 160
11706.41 143
11707.44 136
11708.46 166
11709.48 174
11710.50 164
11711.52 114
11712.55 139
11713.57 175
11714.59 147
11715.61 170
11716.63 151
11717.66 146
11718.68 181
11719.70 153
11720.72 136
11721.75 165
11722.77 170
11723.79 194
11724.82 170
11725.84 170
11726.86 169
11727.88 172
11728.91 153
11729.93 173
11730.95 168
11731.98 163
11733.00 172
11734.02 182
11735.04 173
11736.07 156
11737.09 169
11738.11 168
11739.14 173
11740.16 164
11741.18 152
11742.21 144
11743.23 147
11744.25 163
11745.28 150
11746.30 157
11747.33 179
11748.35 175
11749.37 158
11750.40 138
11751.42 158
11752.44 193
11753.47 158
11754.49 204
11755.52 170
11756.54 151
11757.57 175
11758.59 166
11759.61 149
11760.64 165
11761.66 140
11762.69 184
11763.71 140
11764.74 170
11765.76 180
11766.78 170
11767.81 163
11768.83 150
11769.86 167
11770.88 164
11771.91 169
11772.93 156
11773.96 164
11774.98 156
11776.01 154
11777.03 151
11778.06 150
11779.08 157
11780.11 160
11781.13 141
11782.16 165
11783.18 187
11784.21 187
11785.23 176
11786.26 150
11787.28 169
11788.31 174
11789.34 160
11790.36 159
11791.39 167
11792.41 171
11793.44 155
11794.46 131
11795.49 182
11796.52 166
11797.54 186
11798.57 206
11799.59 187
11800.62 164
11801.65 165
11802.67 163
11803.70 159
11804.72 169
11805.75 179
11806.78 184
11807.80 157
11808.83 167
11809.86 153
11810.88 155
11811.91 180
11812.93 193
11813.96 167
11814.99 149
11816.01 184
11817.04 154
11818.07 136
11819.10 157
11820.12 158
11821.15 167
11822.18 183
11823.20 160
11824.23 136
11825.26 151
11826.28 162
11827.31 164
11828.34 157
11829.37 177
11830.39 164
11831.42 181
11832.45 167
11833.48 200
11834.50 188
11835.53 158
11836.56 151
11837.59 171
11838.61 160
11839.64 191
11840.67 152
11841.70 172
11842.72 150
11843.75 163
11844.78 162
11845.81 170
11846.84 148
11847.86 151
11848.89 134
11849.92 163
11850.95 168
11851.98 154
11853.01 160
11854.03 161
11855.06 173
11856.09 153
11857.12 162
11858.15 170
11859.18 170
11860.20 167
11861.23 152
11862.26 180
11863.29 159
11864.32 174
11865.35 159
11866.38 137
11867.41 143
11868.44 168
11869.46 149
11870.49 186
11871.52 141
11872.55 167
11873.58 176
11874.61 188
11875.64 173
11876.67 166
11877.70 161
11878.73 149
11879.76 193
11880.79 152
11881.82 159
11882.85 174
11883.88 142
11884.91 157
11885.93 166
11886.96 140
11887.99 154
11889.02 157
11890.05 148
11891.08 157
11892.11 148
11893.14 135
11894.17 152
11895.20 157
11896.23 153
11897.26 158
11898.30 141
11899.33 177
11900.36 149
11901.39 172
11902.42 146
11903.45 168
11904.48 184
11905.51 150
11906.54 138
11907.57 162
11908.60 152
11909.63 149
11910.66 144
11911.69 148
11912.72 129
11913.75 144
11914.79 129
11915.82 158
11916.85 181
11917.88 160
11918.91 145
11919.94 162
11920.97 154
11922.00 154
11923.04 187
11924.07 166
11925.10 140
11926.13 163
11927.16 151
11928.19 140
11929.22 135
11930.26 134
11931.29 138
11932.32 144
11933.35 124
11934.38 126
11935.41 154
11936.45 137
11937.48 167
11938.51 184
11939.54 136
11940.58 157
11941.61 171
11942.64 168
11943.67 177
11944.70 145
11945.74 155
11946.77 140
11947.80 151
11948.83 140
11949.87 141
11950.90 139
11951.93 131
11952.96 148
11954.00 173
11955.03 166
11956.06 141
11957.09 123
11958.13 136
11959.16 133
11960.19 161
11961.23 147
11962.26 135
11963.29 162
11964.33 159
11965.36 130
11966.39 142
11967.43 156
11968.46 165
11969.49 160
11970.53 138
11971.56 144
11972.59 156
11973.63 157
11974.66 142
11975.69 150
11976.73 129
11977.76 153
11978.79 154
11979.83 143
11980.86 133
11981.90 154
11982.93 136
11983.96 136
11985.00 116
11986.03 111
11987.07 166
11988.10 153
11989.13 139
11990.17 143
11991.20 138
11992.24 128
11993.27 141
11994.31 163
11995.34 147
11996.38 169
11997.41 144
11998.44 155
11999.48 149
12000.51 138
12001.55 144
12002.58 174
12003.62 141
12004.65 147
12005.69 136
12006.72 140
12007.76 164
12008.79 162
12009.83 139
12010.86 124
12011.90 150
12012.93 161
12013.97 147
12015.00 157
12016.04 165
12017.08 161
12018.11 170
12019.15 142
12020.18 149
12021.22 152
12022.25 152
12023.29 146
12024.32 125
12025.36 152
12026.40 152
12027.43 138
12028.47 140
12029.50 147
12030.54 143
12031.58 136
12032.61 153
12033.65 149
12034.68 129
12035.72 130
12036.76 141
12037.79 166
12038.83 146
12039.87 169
12040.90 155
12041.94 160
12042.98 168
12044.01 152
12045.05 162
12046.09 158
12047.12 141
12048.16 164
12049.20 181
12050.23 141
12051.27 143
12052.31 137
12053.34 153
12054.38 168
12055.42 150
12056.45 130
12057.49 171
12058.53 143
12059.57 142
12060.60 138
12061.64 127
12062.68 167
12063.72 150
12064.75 156
12065.79 148
12066.83 149
12067.87 144
12068.90 124
12069.94 132
12070.98 145
12072.02 128
12073.06 155
12074.09 178
12075.13 135
12076.17 167
12077.21 174
12078.24 159
12079.28 146
12080.32 143
12081.36 149
12082.40 141
12083.44 128
12084.47 140
12085.51 138
12086.55 153
12087.59 123
12088.63 162
12089.67 140
12090.71 121
12091.74 127
12092.78 150
12093.82 150
12094.86 145
12095.90 158
12096.94 160
12097.98 148
12099.02 129
12100.05 148
12101.09 142
12102.13 134
12103.17 133
12104.21 149
12105.25 135
12106.29 147
12107.33 125
12108.37 129
12109.41 143
12110.45 132
12111.49 130
12112.53 128
12113.57 138
12114.61 148
12115.65 137
12116.69 128
12117.72 121
12118.76 165
12119.80 164
12120.84 138
12121.88 147
12122.92 138
12123.96 145
12125.00 143
12126.04 139
12127.08 160
12128.12 132
12129.17 151
12130.21 158
12131.25 146
12132.29 178
12133.33 168
12134.37 159
12135.41 119
12136.45 156
12137.49 152
12138.53 113
12139.57 142
12140.61 161
12141.65 144
12142.69 145
12143.73 141
12144.77 150
12145.82 121
12146.86 145
12147.90 130
12148.94 126
12149.98 147
12151.02 132
12152.06 136
12153.10 151
12154.15 126
12155.19 129
12156.23 157
12157.27 164
12158.31 156
12159.35 145
12160.39 154
12161.44 146
12162.48 135
12163.52 155
12164.56 157
12165.60 156
12166.64 144
12167.69 150
12168.73 127
12169.77 149
12170.81 148
12171.85 176
12172.90 136
12173.94 150
12174.98 136
12176.02 146
12177.07 129
12178.11 146
12179.15 143
12180.19 142
12181.24 129
12182.28 143
12183.32 160
12184.36 127
12185.41 126
12186.45 160
12187.49 148
12188.53 133
12189.58 145
12190.62 155
12191.66 148
12192.71 132
12193.75 174
12194.79 167
12195.84 159
12196.88 137
12197.92 148
12198.97 144
12200.01 150
12201.05 141
12202.10 151
12203.14 137
12204.18 147
12205.23 147
12206.27 133
12207.31 147
12208.36 140
12209.40 137
12210.44 163
12211.49 149
12212.53 148
12213.58 147
12214.62 167
12215.66 127
12216.71 140
12217.75 140
12218.80 148
12219.84 143
12220.88 136
12221.93 152
12222.97 142
12224.02 150
12225.06 106
12226.11 121
12227.15 140
12228.19 145
12229.24 142
12230.28 153
12231.33 140
12232.37 157
12233.42 161
12234.46 170
12235.51 128
12236.55 131
12237.60 174
12238.64 123
12239.69 125
12240.73 152
12241.78 156
12242.82 135
12243.87 131
12244.91 170
12245.96 149
12247.00 126
12248.05 131
12249.09 136
12250.14 152
12251.19 125
12252.23 151
12253.28 141
12254.32 144
12255.37 134
12256.41 130
12257.46 142
12258.51 143
12259.55 115
12260.60 124
12261.64 138
12262.69 127
12263.74 143
12264.78 130
12265.83 130
12266.87 118
12267.92 138
12268.97 120
12270.01 120
12271.06 157
12272.11 146
12273.15 152
12274.20 119
12275.24 141
12276.29 157
12277.34 149
12278.38 129
12279.43 127
12280.48 141
12281.52 138
12282.57 118
12283.62 154
12284.67 149
12285.71 119
12286.76 138
12287.81 142
12288.85 149
12289.90 132
12290.95 137
12292.00 127
12293.04 145
12294.09 151
12295.14 144
12296.18 149
12297.23 138
12298.28 155
12299.33 133
12300.38 145
12301.42 118
12302.47 137
12303.52 142
12304.57 148
12305.61 123
12306.66 144
12307.71 134
12308.76 122
12309.81 133
12310.85 134
12311.90 137
12312.95 125
12314.00 137
12315.05 137
12316.09 129
12317.14 134
12318.19 116
12319.24 122
12320.29 111
12321.34 105
12322.39 159
12323.43 153
12324.48 151
12325.53 119
12326.58 135
12327.63 115
12328.68 105
12329.73 104
12330.78 161
12331.82 128
12332.87 136
12333.92 124
12334.97 113
12336.02 148
12337.07 121
12338.12 123
12339.17 154
12340.22 128
12341.27 121
12342.32 134
12343.37 142
12344.42 112
12345.46 125
12346.51 158
12347.56 114
12348.61 114
12349.66 116
12350.71 157
12351.76 148
12352.81 119
12353.86 128
12354.91 123
12355.96 136
12357.01 141
12358.06 143
12359.11 129
12360.16 116
12361.21 146
12362.26 151
12363.31 120
12364.36 108
12365.41 154
12366.47 155
12367.52 119
12368.57 96
12369.62 131
12370.67 143
12371.72 125
12372.77 124
12373.82 93
12374.87 114
12375.92 138
12376.97 147
12378.02 145
12379.07 130
12380.12 126
12381.18 127
12382.23 131
12383.28 133
12384.33 132
12385.38 135
12386.43 137
12387.48 135
12388.53 113
12389.59 122
12390.64 104
12391.69 134
12392.74 131
12393.79 145
12394.84 126
12395.90 146
12396.95 147
12398.00 134
12399.05 126
12400.10 167
12401.15 137
12402.21 128
12403.26 131
12404.31 127
12405.36 128
12406.41 125
12407.47 122
12408.52 137
12409.57 136
12410.62 111
12411.68 127
12412.73 140
12413.78 137
12414.83 130
12415.89 131
12416.94 115
12417.99 124
12419.04 138
12420.10 128
12421.15 115
12422.20 145
12423.26 145
12424.31 139
12425.36 118
12426.41 136
12427.47 141
12428.52 153
12429.57 140
12430.63 136
12431.68 135
12432.73 127
12433.79 157
12434.84 147
12435.89 123
12436.95 129
12438.00 123
12439.05 141
12440.11 139
12441.16 156
12442.21 149
12443.27 147
12444.32 116
12445.38 129
12446.43 137
12447.48 125
12448.54 138
12449.59 130
12450.65 134
12451.70 107
12452.75 143
12453.81 157
12454.86 154
12455.92 134
12456.97 133
12458.02 131
12459.08 164
12460.13 140
12461.19 121
12462.24 135
12463.30 153
12464.35 125
12465.41 133
12466.46 125
12467.52 152
12468.57 166
12469.63 175
12470.68 149
12471.74 122
12472.79 138
12473.85 146
12474.90 149
12475.96 123
12477.01 148
12478.07 135
12479.12 165
12480.18 153
12481.23 154
12482.29 155
12483.34 170
12484.40 161
12485.45 142
12486.51 135
12487.56 150
12488.62 151
12489.68 159
12490.73 152
12491.79 176
12492.84 182
12493.90 205
12494.95 205
12496.01 171
12497.07 191
12498.12 218
12499.18 243
12500.23 220
12501.29 207
12502.35 180
12503.40 193
12504.46 162
12505.52 114
12506.57 135
12507.63 165
12508.69 165
12509.74 124
12510.80 153
12511.86 136
12512.91 165
12513.97 167
12515.03 150
12516.08 134
12517.14 137
12518.20 139
12519.25 138
12520.31 160
12521.37 118
12522.42 141
12523.48 141
12524.54 131
12525.60 127
12526.65 148
12527.71 135
12528.77 159
12529.82 138
12530.88 135
12531.94 127
12533.00 152
12534.05 150
12535.11 154
12536.17 150
12537.23 140
12538.29 167
12539.34 142
12540.40 148
12541.46 126
12542.52 141
12543.57 118
12544.63 133
12545.69 172
12546.75 153
12547.81 157
12548.87 157
12549.92 139
12550.98 149
12552.04 143
12553.10 133
12554.16 148
12555.22 154
12556.27 155
12557.33 137
12558.39 154
12559.45 146
12560.51 136
12561.57 133
12562.63 141
12563.68 123
12564.74 121
12565.80 127
12566.86 142
12567.92 153
12568.98 128
12570.04 150
12571.10 126
12572.16 165
12573.22 155
12574.28 155
12575.33 143
12576.39 166
12577.45 174
12578.51 177
12579.57 161
12580.63 157
12581.69 173
12582.75 143
12583.81 134
12584.87 155
12585.93 129
12586.99 134
12588.05 131
12589.11 124
12590.17 123
12591.23 151
12592.29 122
12593.35 106
12594.41 145
12595.47 125
12596.53 161
12597.59 130
12598.65 131
12599.71 154
12600.77 170
12601.83 144
12602.89 150
12603.95 147
12605.01 139
12606.07 148
12607.13 143
12608.20 155
12609.26 171
12610.32 154
12611.38 140
12612.44 113
12613.50 120
12614.56 128
12615.62 153
12616.68 136
12617.74 124
12618.81 150
12619.87 140
12620.93 142
12621.99 144
12623.05 131
12624.11 121
12625.17 140
12626.23 140
12627.30 117
12628.36 109
12629.42 108
12630.48 117
12631.54 139
12632.60 133
12633.67 145
12634.73 132
12635.79 145
12636.85 138
12637.91 150
12638.98 132
12640.04 131
12641.10 143
12642.16 126
12643.22 119
12644.29 117
12645.35 133
12646.41 135
12647.47 165
12648.54 150
12649.60 162
12650.66 142
12651.72 148
12652.79 173
12653.85 155
12654.91 131
12655.97 134
12657.04 122
12658.10 123
12659.16 152
12660.22 137
12661.29 115
12662.35 130
12663.41 157
12664.48 138
12665.54 145
12666.60 152
12667.67 137
12668.73 128
12669.79 131
12670.86 131
12671.92 140
12672.98 132
12674.05 157
12675.11 133
12676.17 157
12677.24 155
12678.30 142
12679.36 129
12680.43 130
12681.49 118
12682.56 134
12683.62 150
12684.68 132
12685.75 128
12686.81 125
12687.88 147
12688.94 155
12690.00 149
12691.07 106
12692.13 136
12693.20 143
12694.26 137
12695.33 139
12696.39 125
12697.45 147
12698.52 138
12699.58 128
12700.65 123
12701.71 136
12702.78 159
12703.84 179
12704.91 151
12705.97 168
12707.04 139
12708.10 168
12709.17 159
12710.23 146
12711.30 161
12712.36 126
12713.43 150
12714.49 148
12715.56 127
12716.62 115
12717.69 131
12718.75 144
12719.82 144
12720.88 165
12721.95 143
12723.02 151
12724.08 148
12725.15 142
12726.21 144
12727.28 135
12728.34 152
12729.41 141
12730.48 141
12731.54 134
12732.61 153
12733.67 153
12734.74 128
12735.81 160
12736.87 183
12737.94 190
12739.00 151
12740.07 160
12741.14 199
12742.20 189
12743.27 179
12744.34 132
12745.40 139
12746.47 139
12747.54 141
12748.60 121
12749.67 117
12750.74 119
12751.80 110
12752.87 158
12753.94 149
12755.00 115
12756.07 116
12757.14 120
12758.20 135
12759.27 139
12760.34 131
12761.40 145
12762.47 143
12763.54 131
12764.61 135
12765.67 131
12766.74 118
12767.81 137
12768.88 133
12769.94 124
12771.01 129
12772.08 111
12773.15 130
12774.21 133
12775.28 127
12776.35 135
12777.42 162
12778.49 146
12779.55 145
12780.62 131
12781.69 112
12782.76 130
12783.83 130
12784.89 153
12785.96 120
12787.03 130
12788.10 144
12789.17 129
12790.23 134
12791.30 122
12792.37 122
12793.44 130
12794.51 161
12795.58 132
12796.65 149
12797.71 132
12798.78 158
12799.85 145
12800.92 131
12801.99 120
12803.06 148
12804.13 134
12805.20 144
12806.27 138
12807.33 130
12808.40 154
12809.47 150
12810.54 130
12811.61 120
12812.68 143
12813.75 118
12814.82 138
12815.89 127
12816.96 144
12818.03 120
12819.10 140
12820.17 132
12821.24 121
12822.31 98
12823.38 108
12824.45 115
12825.52 125
12826.59 114
12827.66 115
12828.73 141
12829.80 129
12830.87 117
12831.94 119
12833.01 110
12834.08 116
12835.15 133
12836.22 121
12837.29 121
12838.36 117
12839.43 114
12840.50 124
12841.57 105
12842.64 121
12843.71 137
12844.78 138
12845.85 138
12846.92 128
12847.99 113
12849.06 118
12850.13 140
12851.21 142
12852.28 111
12853.35 114
12854.42 114
12855.49 119
12856.56 125
12857.63 153
12858.70 125
12859.77 143
12860.85 134
12861.92 117
12862.99 106
12864.06 116
12865.13 126
12866.20 117
12867.27 96
12868.35 113
12869.42 138
12870.49 109
12871.56 123
12872.63 109
12873.71 119
12874.78 127
12875.85 133
12876.92 123
12877.99 107
12879.07 122
12880.14 115
12881.21 130
12882.28 107
12883.35 124
12884.43 112
12885.50 131
12886.57 112
12887.64 125
12888.72 114
12889.79 105
12890.86 119
12891.93 150
12893.01 115
12894.08 111
12895.15 101
12896.22 113
12897.30 100
12898.37 104
12899.44 135
12900.52 124
12901.59 125
12902.66 95
12903.74 130
12904.81 106
12905.88 146
12906.96 127
12908.03 105
12909.10 116
12910.18 105
12911.25 108
12912.32 125
12913.40 124
12914.47 125
12915.54 119
12916.62 128
12917.69 113
12918.76 97
12919.84 111
12920.91 133
12921.99 134
12923.06 108
12924.13 124
12925.21 122
12926.28 112
12927.36 133
12928.43 128
12929.50 123
12930.58 133
12931.65 139
12932.73 121
12933.80 124
12934.88 90
12935.95 136
12937.02 90
12938.10 108
12939.17 94
12940.25 155
12941.32 136
12942.40 110
12943.47 105
12944.55 121
12945.62 104
12946.70 121
12947.77 128
12948.85 113
12949.92 97
12951.00 96
12952.07 133
12953.15 135
12954.22 151
12955.30 111
12956.37 134
12957.45 123
12958.52 117
12959.60 144
12960.68 131
12961.75 117
12962.83 111
12963.90 117
12964.98 108
12966.05 129
12967.13 108
12968.20 123
12969.28 107
12970.36 129
12971.43 148
12972.51 141
12973.58 106
12974.66 102
12975.74 133
12976.81 107
12977.89 99
12978.97 101
12980.04 116
12981.12 109
12982.19 114
12983.27 109
12984.35 138
12985.42 102
12986.50 129
12987.58 117
12988.65 130
12989.73 111
12990.81 98
12991.88 102
12992.96 123
12994.04 111
12995.11 119
12996.19 128
12997.27 111
12998.35 106
12999.42 109
13000.50 130
13001.58 103
13002.65 114
13003.73 121
13004.81 127
13005.89 112
13006.96 116
13008.04 133
13009.12 128
13010.20 98
13011.27 117
13012.35 116
13013.43 125
13014.51 129
13015.58 102
13016.66 115
13017.74 128
13018.82 116
13019.90 99
13020.97 94
13022.05 94
13023.13 138
13024.21 121
13025.29 114
13026.37 131
13027.44 132
13028.52 121
13029.60 118
13030.68 126
13031.76 100
13032.84 135
13033.91 119
13034.99 135
13036.07 119
13037.15 103
13038.23 134
13039.31 143
13040.39 134
13041.46 123
13042.54 97
13043.62 121
13044.70 123
13045.78 123
13046.86 111
13047.94 99
13049.02 147
13050.10 137
13051.18 128
13052.26 115
13053.34 138
13054.41 126
13055.49 129
13056.57 103
13057.65 132
13058.73 100
13059.81 126
13060.89 123
13061.97 110
13063.05 86
13064.13 113
13065.21 112
13066.29 108
13067.37 122
13068.45 116
13069.53 133
13070.61 129
13071.69 151
13072.77 96
13073.85 128
13074.93 92
13076.01 124
13077.09 108
13078.17 115
13079.25 135
13080.33 114
13081.41 140
13082.49 107
13083.58 122
13084.66 113
13085.74 132
13086.82 112
13087.90 131
13088.98 105
13090.06 91
13091.14 90
13092.22 122
13093.30 128
13094.38 124
13095.46 116
13096.55 109
13097.63 125
13098.71 124
13099.79 112
13100.87 102
13101.95 117
13103.03 105
13104.12 104
13105.20 115
13106.28 127
13107.36 118
13108.44 109
13109.52 124
13110.60 107
13111.69 110
13112.77 106
13113.85 142
13114.93 140
13116.01 107
13117.10 108
13118.18 112
13119.26 112
13120.34 91
13121.42 98
13122.51 106
13123.59 102
13124.67 116
13125.75 87
13126.84 112
13127.92 107
13129.00 104
13130.08 112
13131.17 102
13132.25 117
13133.33 124
13134.41 115
13135.50 88
13136.58 113
13137.66 116
13138.75 123
13139.83 110
13140.91 99
13141.99 105
13143.08 101
13144.16 78
13145.24 91
13146.33 101
13147.41 111
13148.49 86
13149.58 101
13150.66 95
13151.74 114
13152.83 113
13153.91 111
13154.99 131
13156.08 104
13157.16 139
13158.25 112
13159.33 122
13160.41 111
13161.50 104
13162.58 105
13163.66 110
13164.75 116
13165.83 129
13166.92 131
13168.00 112
13169.08 115
13170.17 96
13171.25 100
13172.34 113
13173.42 131
13174.51 111
13175.59 120
13176.67 109
13177.76 113
13178.84 108
13179.93 103
13181.01 128
13182.10 133
13183.18 110
13184.27 80
13185.35 100
13186.44 107
13187.52 96
13188.61 111
13189.69 115
13190.78 109
13191.86 103
13192.95 84
13194.03 100
13195.12 115
13196.20 128
13197.29 129
13198.37 114
13199.46 104
13200.54 109
13201.63 117
13202.72 113
13203.80 139
13204.89 109
13205.97 106
13207.06 103
13208.14 127
13209.23 116
13210.32 106
13211.40 106
13212.49 113
13213.57 117
13214.66 105
13215.75 113
13216.83 115
13217.92 106
13219.00 113
13220.09 107
13221.18 93
13222.26 123
13223.35 96
13224.44 124
13225.52 112
13226.61 120
13227.70 114
13228.78 106
13229.87 107
13230.96 133
13232.04 114
13233.13 123
13234.22 126
13235.30 114
13236.39 115
13237.48 110
13238.56 126
13239.65 104
13240.74 98
13241.82 114
13242.91 113
13244.00 94
13245.09 120
13246.17 136
13247.26 110
13248.35 98
13249.44 105
13250.52 127
13251.61 117
13252.70 93
13253.79 100
13254.87 115
13255.96 121
13257.05 117
13258.14 113
13259.23 86
13260.31 111
13261.40 149
13262.49 117
13263.58 100
13264.67 111
13265.75 112
13266.84 124
13267.93 105
13269.02 102
13270.11 115
13271.19 114
13272.28 93
13273.37 111
13274.46 98
13275.55 109
13276.64 128
13277.73 124
13278.81 119
13279.90 101
13280.99 105
13282.08 130
13283.17 138
13284.26 102
13285.35 93
13286.44 88
13287.53 106
13288.61 94
13289.70 107
13290.79 133
13291.88 127
13292.97 119
13294.06 127
13295.15 97
13296.24 96
13297.33 103
13298.42 132
13299.51 112
13300.60 111
13301.69 130
13302.78 106
13303.87 127
13304.96 103
13306.05 99
13307.14 103
13308.23 96
13309.32 100
13310.41 109
13311.50 119
13312.59 126
13313.68 115
13314.77 121
13315.86 117
13316.95 112
13318.04 85
13319.13 97
13320.22 97
13321.31 114
13322.40 106
13323.49 135
13324.58 124
13325.67 104
13326.76 99
13327.85 89
13328.94 95
13330.03 88
13331.12 107
13332.21 105
13333.31 125
13334.40 94
13335.49 96
13336.58 119
13337.67 110
13338.76 118
13339.85 94
13340.94 118
13342.03 107
13343.13 82
13344.22 97
13345.31 106
13346.40 92
13347.49 97
13348.58 91
13349.67 104
13350.77 97
13351.86 92
13352.95 82
13354.04 102
13355.13 102
13356.22 111
13357.32 104
13358.41 95
13359.50 119
13360.59 111
13361.68 116
13362.78 123
13363.87 100
13364.96 109
13366.05 95
13367.15 103
13368.24 101
13369.33 106
13370.42 94
13371.52 99
13372.61 117
13373.70 100
13374.79 94
13375.89 94
13376.98 100
13378.07 92
13379.16 91
13380.26 90
13381.35 118
13382.44 121
13383.54 115
13384.63 107
13385.72 117
13386.82 105
13387.91 98
13389.00 87
13390.09 113
13391.19 116
13392.28 134
13393.37 121
13394.47 101
13395.56 103
13396.66 89
13397.75 120
13398.84 114
13399.94 85
13401.03 102
13402.12 122
13403.22 135
13404.31 130
13405.40 117
13406.50 100
13407.59 117
13408.69 116
13409.78 95
13410.88 91
13411.97 91
13413.06 105
13414.16 86
13415.25 95
13416.35 92
13417.44 119
13418.53 113
13419.63 106
13420.72 110
13421.82 90
13422.91 111
13424.01 110
13425.10 100
13426.20 81
13427.29 97
13428.39 88
13429.48 106
13430.58 103
13431.67 94
13432.77 136
13433.86 112
13434.96 109
13436.05 104
13437.15 103
13438.24 102
13439.34 97
13440.43 91
13441.53 99
13442.62 96
13443.72 122
13444.81 111
13445.91 82
13447.01 75
13448.10 114
13449.20 91
13450.29 117
13451.39 110
13452.48 128
13453.58 121
13454.68 107
13455.77 87
13456.87 84
13457.96 107
13459.06 108
13460.16 118
13461.25 91
13462.35 96
13463.44 111
13464.54 116
13465.64 95
13466.73 82
13467.83 99
13468.93 98
13470.02 111
13471.12 110
13472.22 105
13473.31 101
13474.41 91
13475.51 96
13476.60 95
13477.70 121
13478.80 109
13479.89 116
13480.99 102
13482.09 95
13483.18 100
13484.28 90
13485.38 100
13486.48 94
13487.57 89
13488.67 103
13489.77 104
13490.87 97
13491.96 114
13493.06 102
13494.16 107
13495.26 128
13496.35 123
13497.45 117
13498.55 122
13499.65 109
13500.74 93
13501.84 103
13502.94 98
13504.04 87
13505.14 99
13506.23 103
13507.33 128
13508.43 105
13509.53 95
13510.63 106
13511.72 111
13512.82 99
13513.92 105
13515.02 83
13516.12 73
13517.22 104
13518.31 94
13519.41 78
13520.51 107
13521.61 103
13522.71 124
13523.81 99
13524.91 108
13526.01 111
13527.10 120
13528.20 118
13529.30 114
13530.40 119
13531.50 101
13532.60 112
13533.70 104
13534.80 107
13535.90 88
13537.00 86
13538.09 99
13539.19 96
13540.29 102
13541.39 77
13542.49 87
13543.59 102
13544.69 114
13545.79 100
13546.89 97
13547.99 77
13549.09 95
13550.19 83
13551.29 100
13552.39 93
13553.49 110
13554.59 110
13555.69 108
13556.79 84
13557.89 90
13558.99 86
13560.09 111
13561.19 94
13562.29 88
13563.39 85
13564.49 95
13565.59 98
13566.69 124
13567.79 90
13568.89 115
13569.99 120
13571.09 110
13572.20 81
13573.30 85
13574.40 91
13575.50 86
13576.60 96
13577.70 92
13578.80 94
13579.90 91
13581.00 100
13582.10 115
13583.20 105
13584.31 106
13585.41 111
13586.51 125
13587.61 113
13588.71 96
13589.81 93
13590.91 109
13592.02 115
13593.12 109
13594.22 99
13595.32 132
13596.42 101
13597.52 82
13598.63 112
13599.73 98
13600.83 98
13601.93 92
13603.03 93
13604.14 103
13605.24 105
13606.34 74
13607.44 103
13608.54 101
13609.65 88
13610.75 104
13611.85 113
13612.95 92
13614.06 101
13615.16 109
13616.26 100
13617.36 99
13618.47 115
13619.57 89
13620.67 73
13621.77 95
13622.88 113
13623.98 98
13625.08 83
13626.18 84
13627.29 93
13628.39 91
13629.49 89
13630.60 113
13631.70 101
13632.80 90
13633.91 103
13635.01 83
13636.11 81
13637.22 98
13638.32 103
13639.42 101
13640.53 77
13641.63 95
13642.73 90
13643.84 87
13644.94 107
13646.04 92
13647.15 88
13648.25 91
13649.36 108
13650.46 100
13651.56 84
13652.67 91
13653.77 115
13654.88 115
13655.98 91
13657.08 101
13658.19 92
13659.29 104
13660.40 130
13661.50 109
13662.60 91
13663.71 92
13664.81 110
13665.92 94
13667.02 110
13668.13 91
13669.23 101
13670.34 111
13671.44 111
13672.55 103
13673.65 97
13674.76 118
13675.86 96
13676.97 83
13678.07 89
13679.18 83
13680.28 102
13681.39 114
13682.49 94
13683.60 93
13684.70 99
13685.81 91
13686.91 113
13688.02 101
13689.12 91
13690.23 114
13691.33 99
13692.44 98
13693.55 84
13694.65 89
13695.76 99
13696.86 97
13697.97 94
13699.07 103
13700.18 98
13701.29 94
13702.39 105
13703.50 86
13704.60 96
13705.71 85
13706.82 100
13707.92 100
13709.03 97
13710.14 100
13711.24 85
13712.35 99
13713.45 115
13714.56 118
13715.67 100
13716.77 125
13717.88 101
13718.99 96
13720.09 90
13721.20 91
13722.31 87
13723.41 98
13724.52 110
13725.63 102
13726.74 92
13727.84 69
13728.95 76
13730.06 103
13731.16 102
13732.27 83
13733.38 113
13734.49 92
13735.59 93
13736.70 95
13737.81 118
13738.91 96
13740.02 99
13741.13 105
13742.24 95
13743.35 103
13744.45 103
13745.56 95
13746.67 91
13747.78 129
13748.88 97
13749.99 112
13751.10 92
13752.21 105
13753.32 109
13754.42 95
13755.53 99
13756.64 110
13757.75 94
13758.86 90
13759.97 109
13761.07 99
13762.18 107
13763.29 90
13764.40 106
13765.51 103
13766.62 121
13767.72 114
13768.83 102
13769.94 90
13771.05 86
13772.16 97
13773.27 109
13774.38 84
13775.49 89
13776.60 119
13777.70 122
13778.81 123
13779.92 95
13781.03 105
13782.14 106
13783.25 102
13784.36 86
13785.47 110
13786.58 105
13787.69 105
13788.80 94
13789.91 109
13791.02 96
13792.13 86
13793.24 117
13794.35 109
13795.45 76
13796.56 111
13797.67 113
13798.78 117
13799.89 107
13801.00 105
13802.11 96
13803.22 110
13804.33 108
13805.44 98
13806.55 97
13807.67 104
13808.78 90
13809.89 92
13811.00 103
13812.11 113
13813.22 89
13814.33 96
13815.44 91
13816.55 121
13817.66 106
13818.77 100
13819.88 107
13820.99 123
13822.10 109
13823.21 111
13824.32 93
13825.44 83
13826.55 116
13827.66 109
13828.77 89
13829.88 102
13830.99 90
13832.10 86
13833.21 104
13834.32 117
13835.44 121
13836.55 97
13837.66 96
13838.77 95
13839.88 94
13840.99 106
13842.10 126
13843.22 115
13844.33 106
13845.44 107
13846.55 107
13847.66 95
13848.78 106
13849.89 120
13851.00 109
13852.11 123
13853.22 99
13854.34 103
13855.45 112
13856.56 109
13857.67 96
13858.78 76
13859.90 98
13861.01 89
13862.12 96
13863.23 105
13864.35 98
13865.46 114
13866.57 89
13867.68 95
13868.80 97
13869.91 108
13871.02 107
13872.14 119
13873.25 107
13874.36 88
13875.47 77
13876.59 88
13877.70 110
13878.81 92
13879.93 104
13881.04 99
13882.15 113
13883.27 115
13884.38 103
13885.49 92
13886.61 97
13887.72 87
13888.83 90
13889.95 110
13891.06 78
13892.17 91
13893.29 81
13894.40 120
13895.52 105
13896.63 97
13897.74 100
13898.86 107
13899.97 119
13901.09 98
13902.20 110
13903.31 91
13904.43 116
13905.54 129
13906.66 116
13907.77 99
13908.89 105
13910.00 98
13911.11 98
13912.23 88
13913.34 112
13914.46 129
13915.57 101
13916.69 107
13917.80 94
13918.92 106
13920.03 90
13921.15 107
13922.26 104
13923.38 112
13924.49 100
13925.61 122
13926.72 105
13927.84 104
13928.95 84
13930.07 92
13931.18 93
13932.30 106
13933.41 97
13934.53 108
13935.64 97
13936.76 88
13937.87 111
13938.99 95
13940.10 109
13941.22 91
13942.34 102
13943.45 91
13944.57 107
13945.68 125
13946.80 111
13947.91 85
13949.03 90
13950.15 112
13951.26 95
13952.38 95
13953.49 79
13954.61 105
13955.73 91
13956.84 79
13957.96 88
13959.08 95
13960.19 95
13961.31 115
13962.43 103
13963.54 104
13964.66 120
13965.78 104
13966.89 105
13968.01 92
13969.13 108
13970.24 111
13971.36 119
13972.48 101
13973.59 122
13974.71 93
13975.83 108
13976.94 127
13978.06 117
13979.18 94
13980.30 102
13981.41 104
13982.53 96
13983.65 78
13984.76 102
13985.88 110
13987.00 97
13988.12 111
13989.23 84
13990.35 94
13991.47 83
13992.59 107
13993.71 82
13994.82 93
13995.94 89
13997.06 116
13998.18 96
13999.29 96
14000.41 104
14001.53 111
14002.65 104
14003.77 100
14004.88 116
14006.00 107
14007.12 96
14008.24 93
14009.36 97
14010.48 86
14011.59 97
14012.71 112
14013.83 120
14014.95 115
14016.07 103
14017.19 102
14018.31 111
14019.43 111
14020.54 101
14021.66 117
14022.78 94
14023.90 87
14025.02 85
14026.14 122
14027.26 104
14028.38 95
14029.50 90
14030.62 98
14031.73 99
14032.85 105
14033.97 87
14035.09 91
14036.21 95
14037.33 103
14038.45 80
14039.57 84
14040.69 73
14041.81 105
14042.93 105
14044.05 93
14045.17 101
14046.29 124
14047.41 113
14048.53 101
14049.65 103
14050.77 97
14051.89 93
14053.01 109
14054.13 110
14055.25 96
14056.37 103
14057.49 77
14058.61 94
14059.73 103
14060.85 88
14061.97 102
14063.09 92
14064.21 102
14065.33 111
14066.45 107
14067.57 110
14068.70 113
14069.82 103
14070.94 104
14072.06 94
14073.18 85
14074.30 88
14075.42 101
14076.54 107
14077.66 93
14078.78 114
14079.91 113
14081.03 117
14082.15 104
14083.27 90
14084.39 82
14085.51 87
14086.63 112
14087.75 112
14088.88 89
14090.00 94
14091.12 120
14092.24 89
14093.36 92
14094.48 79
14095.61 113
14096.73 75
14097.85 115
14098.97 99
14100.09 76
14101.22 93
14102.34 99
14103.46 114
14104.58 104
14105.71 100
14106.83 85
14107.95 97
14109.07 110
14110.19 89
14111.32 98
14112.44 96
14113.56 92
14114.68 90
14115.81 92
14116.93 128
14118.05 115
14119.18 114
14120.30 91
14121.42 109
14122.54 92
14123.67 128
14124.79 110
14125.91 93
14127.04 106
14128.16 85
14129.28 96
14130.41 101
14131.53 78
14132.65 86
14133.78 85
14134.90 93
14136.02 91
14137.15 78
14138.27 118
14139.39 114
14140.52 89
14141.64 91
14142.76 82
14143.89 97
14145.01 86
14146.13 111
14147.26 98
14148.38 108
14149.51 116
14150.63 110
14151.75 102
14152.88 94
14154.00 69
14155.13 109
14156.25 108
14157.38 102
14158.50 87
14159.62 89
14160.75 91
14161.87 92
14163.00 104
14164.12 98
14165.25 103
14166.37 95
14167.50 119
14168.62 106
14169.75 108
14170.87 93
14172.00 88
14173.12 96
14174.25 94
14175.37 95
14176.50 95
14177.62 104
14178.75 75
14179.87 77
14181.00 94
14182.12 101
14183.25 93
14184.37 95
14185.50 107
14186.62 97
14187.75 120
14188.87 123
14190.00 99
14191.13 95
14192.25 101
14193.38 100
14194.50 115
14195.63 106
14196.75 111
14197.88 98
14199.01 115
14200.13 123
14201.26 96
14202.38 78
14203.51 78
14204.64 105
14205.76 94
14206.89 91
14208.01 77
14209.14 83
14210.27 106
14211.39 105
14212.52 79
14213.65 89
14214.77 93
14215.90 104
14217.03 118
14218.15 160
14219.28 92
14220.41 93
14221.53 102
14222.66 97
14223.79 101
14224.91 89
14226.04 110
14227.17 100
14228.30 92
14229.42 83
14230.55 94
14231.68 100
14232.80 87
14233.93 82
14235.06 118
14236.19 89
14237.31 85
14238.44 84
14239.57 97
14240.70 108
14241.82 98
14242.95 114
14244.08 107
14245.21 104
14246.34 92
14247.46 108
14248.59 88
14249.72 99
14250.85 96
14251.98 108
14253.10 92
14254.23 92
14255.36 99
14256.49 95
14257.62 95
14258.74 89
14259.87 111
14261.00 99
14262.13 91
14263.26 94
14264.39 101
14265.52 113
14266.64 94
14267.77 73
14268.90 100
14270.03 101
14271.16 85
14272.29 81
14273.42 92
14274.55 78
14275.68 84
14276.80 76
14277.93 88
14279.06 90
14280.19 106
14281.32 100
14282.45 93
14283.58 84
14284.71 95
14285.84 98
14286.97 121
14288.10 71
14289.23 87
14290.36 101
14291.49 91
14292.62 89
14293.75 74
14294.87 93
14296.00 97
14297.13 85
14298.26 82
14299.39 113
14300.52 96
14301.65 111
14302.78 90
14303.91 79
14305.04 62
14306.17 96
14307.31 87
14308.44 84
14309.57 86
14310.70 95
14311.83 103
14312.96 101
14314.09 101
14315.22 91
14316.35 87
14317.48 85
14318.61 101
14319.74 83
14320.87 81
14322.00 92
14323.13 114
14324.26 91
14325.40 67
14326.53 84
14327.66 100
14328.79 97
14329.92 72
14331.05 94
14332.18 79
14333.31 110
14334.44 113
14335.58 108
14336.71 92
14337.84 115
14338.97 105
14340.10 91
14341.23 106
14342.37 94
14343.50 109
14344.63 107
14345.76 110
14346.89 98
14348.02 92
14349.16 94
14350.29 92
14351.42 94
14352.55 91
14353.68 86
14354.82 78
14355.95 77
14357.08 84
14358.21 96
14359.35 94
14360.48 98
14361.61 93
14362.74 76
14363.87 98
14365.01 97
14366.14 105
14367.27 108
14368.41 93
14369.54 89
14370.67 90
14371.80 85
14372.94 92
14374.07 85
14375.20 94
14376.34 86
14377.47 92
14378.60 96
14379.73 128
14380.87 129
14382.00 103
14383.13 82
14384.27 81
14385.40 86
14386.53 103
14387.67 101
14388.80 107
14389.93 75
14391.07 99
14392.20 88
14393.34 101
14394.47 86
14395.60 101
14396.74 106
14397.87 96
14399.00 96
14400.14 106
14401.27 100
14402.41 97
14403.54 96
14404.67 109
14405.81 98
14406.94 91
14408.08 110
14409.21 105
14410.35 110
14411.48 93
14412.61 110
14413.75 92
14414.88 88
14416.02 92
14417.15 97
14418.29 89
14419.42 92
14420.56 98
14421.69 91
14422.83 120
14423.96 81
14425.10 108
14426.23 106
14427.37 110
14428.50 98
14429.64 90
14430.77 111
14431.91 101
14433.04 93
14434.18 87
14435.31 92
14436.45 101
14437.58 109
14438.72 98
14439.85 92
14440.99 99
14442.13 88
14443.26 80
14444.40 118
14445.53 90
14446.67 89
14447.80 92
14448.94 98
14450.08 104
14451.21 90
14452.35 105
14453.48 76
14454.62 98
14455.76 103
14456.89 86
14458.03 79
14459.16 98
14460.30 94
14461.44 98
14462.57 99
14463.71 91
14464.85 96
14465.98 95
14467.12 85
14468.26 78
14469.39 79
14470.53 101
14471.67 106
14472.80 85
14473.94 103
14475.08 68
14476.21 123
14477.35 122
14478.49 92
14479.62 90
14480.76 80
14481.90 104
14483.04 103
14484.17 89
14485.31 114
14486.45 124
14487.59 94
14488.72 84
14489.86 82
14491.00 115
14492.14 84
14493.27 98
14494.41 99
14495.55 112
14496.69 104
14497.82 95
14498.96 109
14500.10 97
14501.24 94
14502.38 99
14503.51 106
14504.65 82
14505.79 87
14506.93 100
14508.07 102
14509.20 88
14510.34 85
14511.48 79
14512.62 81
14513.76 89
14514.90 101
14516.03 88
14517.17 105
14518.31 97
14519.45 92
14520.59 100
14521.73 92
14522.87 96
14524.01 85
14525.14 92
14526.28 86
14527.42 71
14528.56 99
14529.70 96
14530.84 93
14531.98 105
14533.12 98
14534.26 94
14535.40 87
14536.54 98
14537.67 83
14538.81 97
14539.95 81
14541.09 98
14542.23 88
14543.37 68
14544.51 90
14545.65 97
14546.79 87
14547.93 94
14549.07 103
14550.21 87
14551.35 85
14552.49 91
14553.63 91
14554.77 107
14555.91 88
14557.05 85
14558.19 84
14559.33 97
14560.47 87
14561.61 90
14562.75 91
14563.89 89
14565.03 90
14566.17 109
14567.31 103
14568.45 101
14569.60 99
14570.74 92
14571.88 95
14573.02 112
14574.16 106
14575.30 91
14576.44 110
14577.58 79
14578.72 84
14579.86 100
14581.00 91
14582.14 94
14583.29 106
14584.43 86
14585.57 87
14586.71 107
14587.85 96
14588.99 82
14590.13 85
14591.28 74
14592.42 104
14593.56 101
14594.70 93
14595.84 85
14596.98 107
14598.13 97
14599.27 83
14600.41 102
14601.55 67
14602.69 99
14603.83 80
14604.98 91
14606.12 83
14607.26 89
14608.40 90
14609.54 94
14610.69 103
14611.83 79
14612.97 83
14614.11 113
14615.26 116
14616.40 89
14617.54 96
14618.68 97
14619.83 96
14620.97 80
14622.11 86
14623.25 87
14624.40 82
14625.54 80
14626.68 94
14627.83 82
14628.97 83
14630.11 91
14631.25 79
14632.40 99
14633.54 94
14634.68 88
14635.83 86
14636.97 82
14638.11 69
14639.26 92
14640.40 79
14641.54 89
14642.69 71
14643.83 71
14644.97 91
14646.12 74
14647.26 79
14648.41 104
14649.55 79
14650.69 89
14651.84 84
14652.98 98
14654.13 87
14655.27 67
14656.41 79
14657.56 78
14658.70 81
14659.85 98
14660.99 94
14662.13 98
14663.28 83
14664.42 105
14665.57 103
14666.71 84
14667.86 96
14669.00 90
14670.14 74
14671.29 84
14672.43 92
14673.58 91
14674.72 67
14675.87 96
14677.01 89
14678.16 100
14679.30 68
14680.45 80
14681.59 72
14682.74 94
14683.88 88
14685.03 101
14686.17 104
14687.32 101
14688.46 102
14689.61 84
14690.75 88
14691.90 87
14693.05 91
14694.19 96
14695.34 93
14696.48 82
14697.63 76
14698.77 83
14699.92 96
14701.06 81
14702.21 88
14703.36 119
14704.50 99
14705.65 92
14706.79 73
14707.94 88
14709.09 98
14710.23 108
14711.38 100
14712.53 94
14713.67 94
14714.82 83
14715.96 104
14717.11 93
14718.26 91
14719.40 81
14720.55 94
14721.70 71
14722.84 81
14723.99 81
14725.14 93
14726.28 93
14727.43 103
14728.58 119
14729.72 97
14730.87 104
14732.02 98
14733.16 92
14734.31 85
14735.46 94
14736.61 99
14737.75 92
14738.90 66
14740.05 96
14741.20 92
14742.34 93
14743.49 74
14744.64 72
14745.79 82
14746.93 95
14748.08 74
14749.23 85
14750.38 96
14751.52 85
14752.67 100
14753.82 86
14754.97 84
14756.11 97
14757.26 101
14758.41 86
14759.56 89
14760.71 84
14761.86 90
14763.00 98
14764.15 100
14765.30 86
14766.45 93
14767.60 90
14768.74 87
14769.89 92
14771.04 74
14772.19 86
14773.34 85
14774.49 110
14775.64 74
14776.79 96
14777.93 102
14779.08 94
14780.23 81
14781.38 95
14782.53 101
14783.68 90
14784.83 93
14785.98 83
14787.13 80
14788.28 93
14789.42 93
14790.57 77
14791.72 109
14792.87 85
14794.02 107
14795.17 78
14796.32 117
14797.47 95
14798.62 93
14799.77 85
14800.92 92
14802.07 94
14803.22 101
14804.37 81
14805.52 89
14806.67 95
14807.82 68
14808.97 97
14810.12 108
14811.27 89
14812.42 95
14813.57 101
14814.72 68
14815.87 91
14817.02 92
14818.17 90
14819.32 85
14820.47 82
14821.62 88
14822.77 69
14823.92 82
14825.07 68
14826.22 88
14827.37 76
14828.52 99
14829.68 83
14830.83 79
14831.98 78
14833.13 77
14834.28 84
14835.43 82
14836.58 79
14837.73 83
14838.88 85
14840.03 94
14841.19 91
14842.34 82
14843.49 105
14844.64 75
14845.79 87
14846.94 82
14848.09 95
14849.25 85
14850.40 90
14851.55 71
14852.70 86
14853.85 69
14855.00 76
14856.16 90
14857.31 71
14858.46 71
14859.61 86
14860.76 86
14861.92 80
14863.07 98
14864.22 92
14865.37 76
14866.52 68
14867.68 74
14868.83 73
14869.98 72
14871.13 79
14872.29 77
14873.44 80
14874.59 85
14875.74 80
14876.90 73
14878.05 103
14879.20 68
14880.36 77
14881.51 60
14882.66 72
14883.81 67
14884.97 85
14886.12 86
14887.27 66
14888.43 75
14889.58 80
14890.73 89
14891.89 68
14893.04 71
14894.19 69
14895.35 86
14896.50 82
14897.65 81
14898.81 63
14899.96 82
14901.11 77
14902.27 92
14903.42 62
14904.57 87
14905.73 98
14906.88 103
14908.04 85
14909.19 75
14910.34 90
14911.50 77
14912.65 96
14913.81 89
14914.96 78
14916.11 79
14917.27 70
14918.42 85
14919.58 81
14920.73 63
14921.88 83
14923.04 85
14924.19 92
14925.35 87
14926.50 84
14927.66 95
14928.81 93
14929.97 101
14931.12 69
14932.28 70
14933.43 79
14934.59 92
14935.74 64
14936.90 77
14938.05 65
14939.21 100
14940.36 83
14941.52 84
14942.67 72
14943.83 73
14944.98 90
14946.14 81
14947.29 72
14948.45 82
14949.60 95
14950.76 101
14951.91 83
14953.07 81
14954.23 105
14955.38 96
14956.54 86
14957.69 67
14958.85 61
14960.00 64
14961.16 84
14962.32 82
14963.47 65
14964.63 76
14965.78 85
14966.94 94
14968.10 88
14969.25 92
14970.41 72
14971.57 97
14972.72 84
14973.88 113
14975.04 75
14976.19 81
14977.35 91
14978.50 73
14979.66 94
14980.82 76
14981.97 82
14983.13 104
14984.29 96
14985.45 98
14986.60 89
14987.76 87
14988.92 77
14990.07 94
14991.23 85
14992.39 93
14993.54 89
14994.70 60
14995.86 75
14997.02 77
14998.17 74
14999.33 67
15000.49 77
15001.65 90
15002.80 79
15003.96 89
15005.12 88
15006.28 104
15007.43 69
15008.59 86
15009.75 87
15010.91 98
15012.07 84
15013.22 86
15014.38 69
15015.54 60
15016.70 89
15017.86 99
15019.01 79
15020.17 70
15021.33 81
15022.49 95
15023.65 99
15024.81 84
15025.96 78
15027.12 81
15028.28 91
15029.44 75
15030.60 81
15031.76 69
15032.92 73
15034.07 76
15035.23 79
15036.39 75
15037.55 69
15038.71 79
15039.87 73
15041.03 83
15042.19 58
15043.35 100
15044.50 93
15045.66 75
15046.82 64
15047.98 70
15049.14 85
15050.30 76
15051.46 85
15052.62 100
15053.78 78
15054.94 85
15056.10 78
15057.26 69
15058.42 67
15059.58 85
15060.74 101
15061.90 86
15063.06 67
15064.22 62
15065.38 70
15066.54 77
15067.70 80
15068.86 84
15070.02 78
15071.18 89
15072.34 82
15073.50 85
15074.66 63
15075.82 96
15076.98 91
15078.14 90
15079.30 85
15080.46 79
15081.62 75
15082.78 66
15083.94 92
15085.10 70
15086.26 72
15087.42 79
15088.59 77
15089.75 67
15090.91 54
15092.07 77
15093.23 83
15094.39 68
15095.55 100
15096.71 70
15097.87 74
15099.04 83
15100.20 91
15101.36 82
15102.52 70
15103.68 77
15104.84 80
15106.00 82
15107.17 79
15108.33 88
15109.49 79
15110.65 81
15111.81 82
15112.97 78
15114.14 58
15115.30 78
15116.46 72
15117.62 77
15118.78 57
15119.95 70
15121.11 99
15122.27 95
15123.43 88
15124.59 70
15125.76 76
15126.92 62
15128.08 89
15129.24 59
15130.41 89
15131.57 76
15132.73 87
15133.89 88
15135.06 77
15136.22 74
15137.38 81
15138.54 73
15139.71 85
15140.87 69
15142.03 71
15143.20 89
15144.36 74
15145.52 72
15146.69 79
15147.85 76
15149.01 62
15150.17 94
15151.34 71
15152.50 77
15153.66 80
15154.83 83
15155.99 86
15157.16 91
15158.32 86
15159.48 86
15160.65 103
15161.81 75
15162.97 78
15164.14 78
15165.30 75
15166.46 83
15167.63 58
15168.79 80
15169.96 80
15171.12 70
15172.28 69
15173.45 92
15174.61 103
15175.78 82
15176.94 83
15178.11 69
15179.27 59
15180.43 86
15181.60 84
15182.76 103
15183.93 58
15185.09 79
15186.26 70
15187.42 91
15188.59 73
15189.75 83
15190.92 75
15192.08 77
15193.25 67
15194.41 81
15195.58 88
15196.74 48
15197.91 73
15199.07 78
15200.24 86
15201.40 93
15202.57 109
15203.73 60
15204.90 93
15206.06 84
15207.23 78
15208.39 89
15209.56 79
15210.72 72
15211.89 93
15213.06 67
15214.22 64
15215.39 87
15216.55 74
15217.72 89
15218.88 94
15220.05 85
15221.22 85
15222.38 84
15223.55 82
15224.71 93
15225.88 84
15227.05 89
15228.21 88
15229.38 87
15230.55 90
15231.71 65
15232.88 83
15234.05 69
15235.21 93
15236.38 86
15237.54 75
15238.71 63
15239.88 97
15241.04 71
15242.21 75
15243.38 88
15244.55 99
15245.71 77
15246.88 71
15248.05 71
15249.21 64
15250.38 98
15251.55 82
15252.71 95
15253.88 82
15255.05 79
15256.22 82
15257.38 88
15258.55 77
15259.72 84
15260.89 75
15262.05 80
15263.22 84
15264.39 73
15265.56 74
15266.72 70
15267.89 82
15269.06 90
15270.23 78
15271.40 67
15272.56 90
15273.73 69
15274.90 90
15276.07 89
15277.24 100
15278.40 72
15279.57 79
15280.74 70
15281.91 82
15283.08 80
15284.25 85
15285.41 98
15286.58 82
15287.75 89
15288.92 74
15290.09 60
15291.26 68
15292.43 75
15293.59 70
15294.76 77
15295.93 80
15297.10 89
15298.27 90
15299.44 95
15300.61 70
15301.78 75
15302.95 77
15304.12 82
15305.28 85
15306.45 70
15307.62 77
15308.79 88
15309.96 76
15311.13 84
15312.30 70
15313.47 56
15314.64 72
15315.81 61
15316.98 95
15318.15 87
15319.32 71
15320.49 84
15321.66 72
15322.83 84
15324.00 73
15325.17 86
15326.34 79
15327.51 81
15328.68 71
15329.85 65
15331.02 66
15332.19 71
15333.36 75
15334.53 85
15335.70 83
15336.87 83
15338.04 76
15339.21 78
15340.38 52
15341.55 73
15342.72 93
15343.89 63
15345.06 76
15346.23 85
15347.41 91
15348.58 96
15349.75 89
15350.92 95
15352.09 86
15353.26 93
15354.43 75
15355.60 81
15356.77 75
15357.94 82
15359.12 74
15360.29 84
15361.46 70
15362.63 73
15363.80 70
15364.97 77
15366.14 70
15367.32 74
15368.49 77
15369.66 75
15370.83 74
15372.00 76
15373.17 90
15374.35 74
15375.52 104
15376.69 93
15377.86 79
15379.03 77
15380.21 77
15381.38 57
15382.55 70
15383.72 58
15384.90 76
15386.07 88
15387.24 74
15388.41 74
15389.58 85
15390.76 94
15391.93 70
15393.10 66
15394.27 85
15395.45 92
15396.62 85
15397.79 70
15398.97 64
15400.14 80
15401.31 79
15402.48 89
15403.66 87
15404.83 93
15406.00 79
15407.18 80
15408.35 82
15409.52 58
15410.70 80
15411.87 77
15413.04 76
15414.22 72
15415.39 75
15416.56 63
15417.74 63
15418.91 62
15420.08 81
15421.26 101
15422.43 77
15423.60 70
15424.78 78
15425.95 85
15427.13 85
15428.30 72
15429.47 81
15430.65 83
15431.82 67
15433.00 87
15434.17 73
15435.34 69
15436.52 83
15437.69 92
15438.87 86
15440.04 76
15441.22 79
15442.39 77
15443.56 79
15444.74 65
15445.91 76
15447.09 73
15448.26 99
15449.44 72
15450.61 70
15451.79 59
15452.96 70
15454.14 73
15455.31 78
15456.49 78
15457.66 68
15458.84 66
15460.01 77
15461.19 69
15462.36 63
15463.54 68
15464.71 84
15465.89 83
15467.06 81
15468.24 78
15469.42 67
15470.59 69
15471.77 69
15472.94 78
15474.12 60
15475.29 77
15476.47 79
15477.64 68
15478.82 93
15480.00 84
15481.17 88
15482.35 98
15483.52 89
15484.70 69
15485.88 98
15487.05 84
15488.23 88
15489.41 84
15490.58 82
15491.76 72
15492.93 95
15494.11 80
15495.29 72
15496.46 92
15497.64 78
15498.82 86
15499.99 81
15501.17 72
15502.35 69
15503.52 97
15504.70 91
15505.88 74
15507.05 94
15508.23 95
15509.41 82
15510.59 74
15511.76 79
15512.94 76
15514.12 93
15515.29 75
15516.47 85
15517.65 73
15518.83 89
15520.00 68
15521.18 99
15522.36 69
15523.54 79
15524.71 79
15525.89 78
15527.07 92
15528.25 79
15529.42 82
15530.60 83
15531.78 67
15532.96 79
15534.14 92
15535.31 75
15536.49 95
15537.67 78
15538.85 104
15540.03 79
15541.20 86
15542.38 78
15543.56 86
15544.74 96
15545.92 83
15547.10 81
15548.27 84
15549.45 70
15550.63 83
15551.81 74
15552.99 68
15554.17 84
15555.35 81
15556.53 85
15557.70 66
15558.88 91
15560.06 94
15561.24 99
15562.42 77
15563.60 77
15564.78 76
15565.96 79
15567.14 89
15568.32 79
15569.50 75
15570.67 78
15571.85 84
15573.03 80
15574.21 85
15575.39 81
15576.57 86
15577.75 93
15578.93 86
15580.11 91
15581.29 92
15582.47 81
15583.65 80
15584.83 72
15586.01 98
15587.19 74
15588.37 69
15589.55 89
15590.73 66
15591.91 81
15593.09 82
15594.27 88
15595.45 94
15596.63 97
15597.81 77
15598.99 75
15600.17 75
15601.35 80
15602.53 77
15603.71 70
15604.90 82
15606.08 79
15607.26 81
15608.44 74
15609.62 68
15610.80 67
15611.98 78
15613.16 78
15614.34 77
15615.52 73
15616.70 84
15617.89 103
15619.07 74
15620.25 86
15621.43 80
15622.61 100
15623.79 81
15624.97 83
15626.15 65
15627.34 65
15628.52 65
15629.70 101
15630.88 105
15632.06 81
15633.24 92
15634.43 88
15635.61 92
15636.79 74
15637.97 81
15639.15 87
15640.34 100
15641.52 86
15642.70 98
15643.88 67
15645.06 96
15646.25 102
15647.43 78
15648.61 80
15649.79 90
15650.98 99
15652.16 93
15653.34 89
15654.52 99
15655.71 92
15656.89 89
15658.07 80
15659.25 73
15660.44 74
15661.62 81
15662.80 114
15663.98 84
15665.17 92
15666.35 80
15667.53 97
15668.72 94
15669.90 75
15671.08 89
15672.27 96
15673.45 102
15674.63 79
15675.82 80
15677.00 88
15678.18 100
15679.37 85
15680.55 107
15681.73 80
15682.92 96
15684.10 77
15685.28 88
15686.47 81
15687.65 78
15688.84 93
15690.02 87
15691.20 93
15692.39 87
15693.57 93
15694.76 104
15695.94 107
15697.12 95
15698.31 100
15699.49 95
15700.68 119
15701.86 115
15703.05 112
15704.23 112
15705.41 130
15706.60 91
15707.78 113
15708.97 130
15710.15 106
15711.34 112
15712.52 128
15713.71 142
15714.89 152
15716.08 119
15717.26 103
15718.45 113
15719.63 122
15720.82 143
15722.00 135
15723.19 106
15724.37 111
15725.56 109
15726.74 117
15727.93 117
15729.11 125
15730.30 131
15731.48 112
15732.67 118
15733.85 115
15735.04 109
15736.23 95
15737.41 103
15738.60 114
15739.78 138
15740.97 122
15742.15 121
15743.34 108
15744.53 125
15745.71 87
15746.90 104
15748.08 119
15749.27 116
15750.46 89
15751.64 104
15752.83 132
15754.02 135
15755.20 126
15756.39 118
15757.57 117
15758.76 98
15759.95 91
15761.13 87
15762.32 103
15763.51 90
15764.69 112
15765.88 92
15767.07 126
15768.25 104
15769.44 116
15770.63 98
15771.82 103
15773.00 93
15774.19 107
15775.38 108
15776.56 108
15777.75 123
15778.94 92
15780.13 112
15781.31 98
15782.50 110
15783.69 80
15784.88 100
15786.06 90
15787.25 92
15788.44 108
15789.63 136
15790.81 98
15792.00 113
15793.19 116
15794.38 88
15795.56 94
15796.75 105
15797.94 100
15799.13 92
15800.32 109
15801.50 110
15802.69 93
15803.88 86
15805.07 110
15806.26 89
15807.45 90
15808.63 80
15809.82 87
15811.01 91
15812.20 103
15813.39 102
15814.58 109
15815.77 102
15816.95 113
15818.14 118
15819.33 104
15820.52 97
15821.71 68
15822.90 112
15824.09 100
15825.28 98
15826.46 108
15827.65 111
15828.84 99
15830.03 117
15831.22 104
15832.41 105
15833.60 102
15834.79 83
15835.98 81
15837.17 105
15838.36 102
15839.55 95
15840.74 92
15841.93 97
15843.12 111
15844.31 107
15845.50 100
15846.69 92
15847.88 90
15849.07 107
15850.26 100
15851.45 93
15852.64 90
15853.83 106
15855.02 99
15856.21 98
15857.40 73
15858.59 93
15859.78 108
15860.97 118
15862.16 84
15863.35 112
15864.54 106
15865.73 118
15866.92 110
15868.11 127
15869.30 107
15870.49 102
15871.68 89
15872.87 92
15874.06 106
15875.25 93
15876.45 129
15877.64 106
15878.83 119
15880.02 92
15881.21 110
15882.40 90
15883.59 102
15884.78 99
15885.97 84
15887.17 103
15888.36 107
15889.55 93
15890.74 111
15891.93 95
15893.12 85
15894.31 108
15895.51 79
15896.70 85
15897.89 79
15899.08 88
15900.27 90
15901.46 76
15902.66 75
15903.85 97
15905.04 78
15906.23 92
15907.43 92
15908.62 83
15909.81 85
15911.00 82
15912.19 103
15913.39 89
15914.58 99
15915.77 90
15916.96 97
15918.16 78
15919.35 104
15920.54 117
15921.73 97
15922.93 85
15924.12 83
15925.31 78
15926.50 85
15927.70 92
15928.89 66
15930.08 100
15931.28 79
15932.47 109
15933.66 83
15934.86 76
15936.05 92
15937.24 93
15938.44 85
15939.63 82
15940.82 63
15942.02 86
15943.21 96
15944.40 93
15945.60 89
15946.79 83
15947.98 91
15949.18 96
15950.37 78
15951.56 72
15952.76 122
15953.95 79
15955.15 85
15956.34 86
15957.53 78
15958.73 93
15959.92 80
15961.12 102
15962.31 85
15963.50 104
15964.70 114
15965.89 93
15967.09 97
15968.28 104
15969.48 105
15970.67 98
15971.86 78
15973.06 93
15974.25 108
15975.45 97
15976.64 82
15977.84 79
15979.03 81
15980.23 92
15981.42 87
15982.62 89
15983.81 87
15985.01 80
15986.20 87
15987.40 81
15988.59 91
15989.79 70
15990.98 98
15992.18 79
15993.37 93
15994.57 85
15995.76 82
15996.96 97
15998.16 83
15999.35 94
16000.55 80
16001.74 119
16002.94 89
16004.13 80
16005.33 83
16006.53 116
16007.72 68
16008.92 93
16010.11 85
16011.31 80
16012.51 72
16013.70 84
16014.90 81
16016.09 83
16017.29 94
16018.49 67
16019.68 78
16020.88 72
16022.07 83
16023.27 89
16024.47 83
16025.66 80
16026.86 98
16028.06 79
16029.25 83
16030.45 72
16031.65 77
16032.84 77
16034.04 71
16035.24 86
16036.44 77
16037.63 99
16038.83 98
16040.03 65
16041.22 63
16042.42 88
16043.62 96
16044.82 94
16046.01 66
16047.21 65
16048.41 92
16049.60 96
16050.80 74
16052.00 73
16053.20 69
16054.39 80
16055.59 91
16056.79 84
16057.99 94
16059.19 79
16060.38 79
16061.58 80
16062.78 99
16063.98 78
16065.18 88
16066.37 78
16067.57 68
16068.77 68
16069.97 75
16071.17 80
16072.36 77
16073.56 86
16074.76 71
16075.96 84
16077.16 96
16078.36 87
16079.56 74
16080.75 86
16081.95 76
16083.15 71
16084.35 86
16085.55 98
16086.75 76
16087.95 83
16089.15 96
16090.34 89
16091.54 85
16092.74 82
16093.94 97
16095.14 69
16096.34 77
16097.54 75
16098.74 120
16099.94 82
16101.14 68
16102.34 80
16103.54 85
16104.74 68
16105.93 71
16107.13 76
16108.33 72
16109.53 83
16110.73 71
16111.93 97
16113.13 57
16114.33 68
16115.53 72
16116.73 87
16117.93 75
16119.13 79
16120.33 77
16121.53 82
16122.73 86
16123.93 91
16125.13 95
16126.33 70
16127.53 65
16128.73 67
16129.94 95
16131.14 95
16132.34 89
16133.54 87
16134.74 89
16135.94 84
16137.14 69
16138.34 89
16139.54 85
16140.74 92
16141.94 99
16143.14 73
16144.34 76
16145.55 79
16146.75 60
16147.95 105
16149.15 59
16150.35 80
16151.55 72
16152.75 121
16153.95 83
16155.15 100
16156.36 70
16157.56 94
16158.76 73
16159.96 78
16161.16 101
16162.36 66
16163.57 72
16164.77 92
16165.97 93
16167.17 75
16168.37 84
16169.58 59
16170.78 80
16171.98 95
16173.18 81
16174.38 75
16175.59 67
16176.79 77
16177.99 80
16179.19 84
16180.39 87
16181.60 90
16182.80 103
16184.00 102
16185.20 74
16186.41 81
16187.61 85
16188.81 90
16190.01 82
16191.22 88
16192.42 59
16193.62 89
16194.83 76
16196.03 95
16197.23 91
16198.43 75
16199.64 65
16200.84 78
16202.04 81
16203.25 76
16204.45 88
16205.65 76
16206.86 78
16208.06 70
16209.26 80
16210.47 81
16211.67 89
16212.87 89
16214.08 82
16215.28 78
16216.49 74
16217.69 101
16218.89 82
16220.10 76
16221.30 70
16222.50 92
16223.71 77
16224.91 91
16226.12 76
16227.32 85
16228.52 80
16229.73 82
16230.93 84
16232.14 95
16233.34 72
16234.55 85
16235.75 80
16236.95 80
16238.16 69
16239.36 90
16240.57 97
16241.77 83
16242.98 86
16244.18 77
16245.39 111
16246.59 92
16247.80 87
16249.00 76
16250.21 87
16251.41 80
16252.62 102
16253.82 72
16255.03 72
16256.23 81
16257.44 109
16258.64 81
16259.85 89
16261.05 81
16262.26 98
16263.46 97
16264.67 77
16265.87 67
16267.08 61
16268.29 115
16269.49 75
16270.70 85
16271.90 93
16273.11 97
16274.31 76
16275.52 76
16276.73 89
16277.93 76
16279.14 95
16280.34 88
16281.55 96
16282.76 81
16283.96 82
16285.17 98
16286.38 114
16287.58 91
16288.79 82
16289.99 97
16291.20 102
16292.41 91
16293.61 85
16294.82 86
16296.03 100
16297.23 93
16298.44 81
16299.65 91
16300.85 95
16302.06 115
16303.27 89
16304.47 101
16305.68 84
16306.89 97
16308.10 100
16309.30 93
16310.51 95
16311.72 81
16312.92 113
16314.13 96
16315.34 117
16316.55 91
16317.75 103
16318.96 84
16320.17 95
16321.38 81
16322.58 108
16323.79 88
16325.00 110
16326.21 106
16327.42 87
16328.62 78
16329.83 71
16331.04 74
16332.25 95
16333.46 99
16334.66 109
16335.87 89
16337.08 94
16338.29 83
16339.50 65
16340.70 107
16341.91 83
16343.12 105
16344.33 95
16345.54 84
16346.75 69
16347.96 88
16349.16 85
16350.37 73
16351.58 63
16352.79 78
16354.00 94
16355.21 77
16356.42 105
16357.63 67
16358.83 97
16360.04 91
16361.25 96
16362.46 81
16363.67 73
16364.88 80
16366.09 92
16367.30 99
16368.51 81
16369.72 63
16370.93 92
16372.14 98
16373.35 95
16374.56 80
16375.76 81
16376.97 103
16378.18 86
16379.39 92
16380.60 89
16381.81 85
16383.02 79
16384.23 107
16385.44 100
16386.65 94
16387.86 62
16389.07 88
16390.28 81
16391.49 77
16392.70 92
16393.91 81
16395.12 94
16396.33 88
16397.55 86
16398.76 82
16399.97 78
16401.18 76
16402.39 90
16403.60 82
16404.81 78
16406.02 95
16407.23 96
16408.44 93
16409.65 88
16410.86 81
16412.07 68
16413.28 95
16414.50 70
16415.71 81
16416.92 65
16418.13 75
16419.34 75
16420.55 93
16421.76 76
16422.97 56
16424.19 77
16425.40 79
16426.61 88
16427.82 81
16429.03 90
16430.24 79
16431.46 89
16432.67 73
16433.88 66
16435.09 69
16436.30 85
16437.51 88
16438.73 88
16439.94 72
16441.15 76
16442.36 75
16443.57 77
16444.79 73
16446.00 81
16447.21 95
16448.42 92
16449.64 88
16450.85 82
16452.06 111
16453.27 70
16454.49 96
16455.70 73
16456.91 71
16458.12 79
16459.34 74
16460.55 81
16461.76 81
16462.97 66
16464.19 83
16465.40 88
16466.61 71
16467.83 68
16469.04 77
16470.25 86
16471.47 81
16472.68 88
16473.89 71
16475.11 65
16476.32 65
16477.53 79
16478.75 84
16479.96 66
16481.17 71
16482.39 54
16483.60 67
16484.81 63
16486.03 71
16487.24 45
16488.45 73
16489.67 71
16490.88 88
16492.10 68
16493.31 82
16494.52 75
16495.74 59
16496.95 75
16498.17 84
16499.38 68
16500.59 67
16501.81 101
16503.02 75
16504.24 74
16505.45 58
16506.67 71
16507.88 77
16509.10 76
16510.31 74
16511.52 84
16512.74 80
16513.95 78
16515.17 71
16516.38 86
16517.60 71
16518.81 76
16520.03 74
16521.24 66
16522.46 66
16523.67 73
16524.89 80
16526.10 61
16527.32 65
16528.53 70
16529.75 77
16530.96 77
16532.18 69
16533.40 65
16534.61 95
16535.83 78
16537.04 63
16538.26 75
16539.47 74
16540.69 110
16541.91 89
16543.12 74
16544.34 68
16545.55 70
16546.77 77
16547.98 54
16549.20 68
16550.42 87
16551.63 74
16552.85 67
16554.07 63
16555.28 71
16556.50 80
16557.71 69
16558.93 79
16560.15 60
16561.36 83
16562.58 79
16563.80 97
16565.01 91
16566.23 84
16567.45 72
16568.66 74
16569.88 65
16571.10 53
16572.31 65
16573.53 79
16574.75 100
16575.96 80
16577.18 55
16578.40 74
16579.62 81
16580.83 71
16582.05 78
16583.27 78
16584.48 83
16585.70 83
16586.92 75
16588.14 72
16589.35 69
16590.57 78
16591.79 79
16593.01 69
16594.23 66
16595.44 68
16596.66 80
16597.88 80
16599.10 69
16600.31 77
16601.53 82
16602.75 88
16603.97 72
16605.19 66
16606.40 71
16607.62 97
16608.84 68
16610.06 78
16611.28 91
16612.50 84
16613.71 66
16614.93 75
16616.15 66
16617.37 81
16618.59 97
16619.81 97
16621.03 82
16622.24 93
16623.46 73
16624.68 66
16625.90 71
16627.12 76
16628.34 71
16629.56 116
16630.78 91
16632.00 66
16633.21 68
16634.43 71
16635.65 75
16636.87 83
16638.09 54
16639.31 87
16640.53 71
16641.75 66
16642.97 72
16644.19 91
16645.41 80
16646.63 55
16647.85 62
16649.07 65
16650.29 73
16651.51 60
16652.73 72
16653.95 80
16655.17 84
16656.39 78
16657.61 73
16658.83 72
16660.05 76
16661.27 77
16662.49 86
16663.71 56
16664.93 65
16666.15 62
16667.37 70
16668.59 73
16669.81 68
16671.03 71
16672.25 57
16673.47 67
16674.69 68
16675.91 70
16677.13 67
16678.35 67
16679.57 66
16680.80 72
16682.02 66
16683.24 85
16684.46 85
16685.68 76
16686.90 53
16688.12 71
16689.34 67
16690.56 66
16691.79 72
16693.01 68
16694.23 81
16695.45 89
16696.67 79
16697.89 75
16699.11 76
16700.34 73
16701.56 70
16702.78 57
16704.00 65
16705.22 55
16706.44 66
16707.67 71
16708.89 69
16710.11 77
16711.33 73
16712.55 56
16713.78 78
16715.00 58
16716.22 68
16717.44 77
16718.67 62
16719.89 77
16721.11 94
16722.33 86
16723.55 87
16724.78 80
16726.00 64
16727.22 71
16728.45 73
16729.67 75
16730.89 89
16732.11 90
16733.34 79
16734.56 89
16735.78 82
16737.00 70
16738.23 66
16739.45 80
16740.67 85
16741.90 64
16743.12 78
16744.34 74
16745.57 77
16746.79 68
16748.01 84
16749.24 61
16750.46 80
16751.68 63
16752.91 91
16754.13 81
16755.35 75
16756.58 66
16757.80 71
16759.03 69
16760.25 70
16761.47 98
16762.70 82
16763.92 72
16765.14 66
16766.37 68
16767.59 81
16768.82 87
16770.04 68
16771.27 78
16772.49 70
16773.71 73
16774.94 82
16776.16 76
16777.39 64
16778.61 69
16779.84 82
16781.06 78
16782.29 65
16783.51 70
16784.73 74
16785.96 96
16787.18 63
16788.41 53
16789.63 71
16790.86 81
16792.08 78
16793.31 90
16794.53 71
16795.76 67
16796.98 63
16798.21 73
16799.43 74
16800.66 67
16801.89 74
16803.11 73
16804.34 45
16805.56 70
16806.79 54
16808.01 67
16809.24 79
16810.46 74
16811.69 70
16812.91 82
16814.14 66
16815.37 72
16816.59 70
16817.82 68
16819.04 80
16820.27 72
16821.50 75
16822.72 74
16823.95 68
16825.17 54
16826.40 78
16827.63 82
16828.85 76
16830.08 79
16831.31 85
16832.53 73
16833.76 76
16834.99 80
16836.21 81
16837.44 79
16838.67 56
16839.89 76
16841.12 73
16842.35 65
16843.57 63
16844.80 77
16846.03 86
16847.25 70
16848.48 65
16849.71 69
16850.93 66
16852.16 54
16853.39 89
16854.62 89
16855.84 64
16857.07 78
16858.30 77
16859.53 75
16860.75 72
16861.98 59
16863.21 72
16864.44 94
16865.66 89
16866.89 93
16868.12 85
16869.35 69
16870.57 75
16871.80 84
16873.03 83
16874.26 68
16875.49 62
16876.71 85
16877.94 73
16879.17 65
16880.40 60
16881.63 77
16882.86 83
16884.08 81
16885.31 89
16886.54 74
16887.77 86
16889.00 89
16890.23 74
16891.45 80
16892.68 85
16893.91 84
16895.14 73
16896.37 90
16897.60 70
16898.83 58
16900.06 82
16901.29 83
16902.51 85
16903.74 79
16904.97 87
16906.20 66
16907.43 90
16908.66 76
16909.89 72
16911.12 74
16912.35 65
16913.58 67
16914.81 74
16916.04 83
16917.27 71
16918.50 89
16919.73 76
16920.95 78
16922.18 58
16923.41 79
16924.64 88
16925.87 75
16927.10 81
16928.33 66
16929.56 62
16930.79 73
16932.02 79
16933.25 59
16934.48 77
16935.71 58
16936.94 87
16938.18 63
16939.41 90
16940.64 81
16941.87 78
16943.10 71
16944.33 72
16945.56 60
16946.79 65
16948.02 72
16949.25 73
16950.48 82
16951.71 77
16952.94 67
16954.17 62
16955.40 82
16956.64 75
16957.87 77
16959.10 83
16960.33 82
16961.56 61
16962.79 73
16964.02 81
16965.25 63
16966.48 80
16967.72 66
16968.95 65
16970.18 67
16971.41 80
16972.64 72
16973.87 57
16975.11 79
16976.34 85
16977.57 89
16978.80 80
16980.03 67
16981.26 70
16982.50 71
16983.73 83
16984.96 65
16986.19 62
16987.42 73
16988.66 75
16989.89 67
16991.12 64
16992.35 71
16993.59 63
16994.82 53
16996.05 45
16997.28 61
16998.52 56
16999.75 56
17000.98 65
17002.21 71
17003.45 64
17004.68 87
17005.91 65
17007.14 72
17008.38 67
17009.61 70
17010.84 72
17012.08 81
17013.31 75
17014.54 64
17015.78 67
17017.01 52
17018.24 84
17019.47 73
17020.71 74
17021.94 59
17023.17 72
17024.41 75
17025.64 79
17026.88 82
17028.11 72
17029.34 84
17030.58 58
17031.81 76
17033.04 79
17034.28 81
17035.51 68
17036.75 72
17037.98 65
17039.21 69
17040.45 63
17041.68 79
17042.92 72
17044.15 68
17045.38 76
17046.62 71
17047.85 71
17049.09 62
17050.32 64
17051.56 68
17052.79 67
17054.02 69
17055.26 69
17056.49 77
17057.73 67
17058.96 70
17060.20 79
17061.43 77
17062.67 80
17063.90 75
17065.14 72
17066.37 62
17067.61 68
17068.84 94
17070.08 73
17071.31 61
17072.55 68
17073.78 74
17075.02 67
17076.25 62
17077.49 83
17078.72 84
17079.96 67
17081.20 69
17082.43 66
17083.67 69
17084.90 68
17086.14 68
17087.37 69
17088.61 63
17089.85 79
17091.08 73
17092.32 93
17093.55 66
17094.79 67
17096.03 64
17097.26 75
17098.50 74
17099.73 65
17100.97 81
17102.21 58
17103.44 72
17104.68 75
17105.92 72
17107.15 73
17108.39 58
17109.63 60
17110.86 81
17112.10 67
17113.34 49
17114.57 57
17115.81 98
17117.05 79
17118.28 55
17119.52 69
17120.76 61
17121.99 70
17123.23 67
17124.47 61
17125.70 73
17126.94 72
17128.18 59
17129.42 76
17130.65 72
17131.89 64
17133.13 70
17134.37 89
17135.60 62
17136.84 54
17138.08 74
17139.32 57
17140.55 54
17141.79 76
17143.03 80
17144.27 92
17145.50 65
17146.74 57
17147.98 71
17149.22 78
17150.46 72
17151.69 62
17152.93 68
17154.17 65
17155.41 68
17156.65 80
17157.89 72
17159.12 74
17160.36 61
17161.60 63
17162.84 62
17164.08 67
17165.32 49
17166.56 64
17167.79 63
17169.03 76
17170.27 78
17171.51 97
17172.75 84
17173.99 63
17175.23 61
17176.47 83
17177.70 88
17178.94 63
17180.18 61
17181.42 56
17182.66 72
17183.90 62
17185.14 76
17186.38 69
17187.62 71
17188.86 62
17190.10 85
17191.34 74
17192.58 56
17193.82 71
17195.06 66
17196.30 69
17197.54 75
17198.78 69
17200.01 54
17201.25 66
17202.49 63
17203.73 75
17204.97 75
17206.21 77
17207.45 75
17208.70 76
17209.94 81
17211.18 84
17212.42 76
17213.66 78
17214.90 57
17216.14 69
17217.38 74
17218.62 82
17219.86 82
17221.10 49
17222.34 80
17223.58 71
17224.82 58
17226.06 70
17227.30 70
17228.54 67
17229.78 69
17231.03 59
17232.27 70
17233.51 67
17234.75 67
17235.99 71
17237.23 66
17238.47 75
17239.71 70
17240.95 75
17242.20 64
17243.44 59
17244.68 68
17245.92 76
17247.16 68
17248.40 64
17249.65 60
17250.89 72
17252.13 68
17253.37 71
17254.61 89
17255.85 61
17257.10 65
17258.34 63
17259.58 66
17260.82 56
17262.06 69
17263.31 57
17264.55 82
17265.79 60
17267.03 76
17268.27 60
17269.52 72
17270.76 63
17272.00 70
17273.24 76
17274.49 71
17275.73 71
17276.97 71
17278.22 76
17279.46 60
17280.70 76
17281.94 72
17283.19 83
17284.43 69
17285.67 65
17286.91 63
17288.16 54
17289.40 78
17290.64 50
17291.89 68
17293.13 55
17294.37 63
17295.62 73
17296.86 77
17298.10 55
17299.35 68
17300.59 69
17301.83 80
17303.08 59
17304.32 78
17305.56 70
17306.81 78
17308.05 69
17309.30 63
17310.54 56
17311.78 47
17313.03 68
17314.27 64
17315.52 78
17316.76 53
17318.00 75
17319.25 62
17320.49 50
17321.74 70
17322.98 81
17324.23 68
17325.47 75
17326.71 78
17327.96 66
17329.20 69
17330.45 63
17331.69 63
17332.94 66
17334.18 74
17335.43 55
17336.67 75
17337.92 60
17339.16 62
17340.41 59
17341.65 71
17342.90 72
17344.14 70
17345.39 64
17346.63 73
17347.88 72
17349.12 68
17350.37 60
17351.61 56
17352.86 71
17354.10 64
17355.35 66
17356.59 60
17357.84 64
17359.08 66
17360.33 66
17361.58 50
17362.82 71
17364.07 78
17365.31 55
17366.56 62
17367.80 54
17369.05 73
17370.30 66
17371.54 70
17372.79 48
17374.03 73
17375.28 67
17376.53 75
17377.77 69
17379.02 62
17380.27 71
17381.51 58
17382.76 66
17384.01 62
17385.25 60
17386.50 61
17387.75 73
17388.99 69
17390.24 64
17391.49 69
17392.73 61
17393.98 64
17395.23 74
17396.47 70
17397.72 74
17398.97 66
17400.21 71
17401.46 51
17402.71 66
17403.96 71
17405.20 59
17406.45 59
17407.70 62
17408.94 77
17410.19 58
17411.44 69
17412.69 57
17413.93 62
17415.18 71
17416.43 92
17417.68 64
17418.93 64
17420.17 82
17421.42 80
17422.67 60
17423.92 56
17425.16 86
17426.41 87
17427.66 78
17428.91 53
17430.16 63
17431.41 58
17432.65 53
17433.90 63
17435.15 70
17436.40 69
17437.65 61
17438.90 59
17440.14 71
17441.39 44
17442.64 58
17443.89 94
17445.14 51
17446.39 68
17447.64 56
17448.88 73
17450.13 45
17451.38 60
17452.63 50
17453.88 64
17455.13 67
17456.38 69
17457.63 58
17458.88 56
17460.13 64
17461.38 69
17462.62 73
17463.87 64
17465.12 82
17466.37 77
17467.62 73
17468.87 61
17470.12 68
17471.37 66
17472.62 86
17473.87 74
17475.12 64
17476.37 65
17477.62 67
17478.87 74
17480.12 65
17481.37 65
17482.62 53
17483.87 77
17485.12 69
17486.37 75
17487.62 64
17488.87 73
17490.12 44
17491.37 55
17492.62 65
17493.87 70
17495.12 63
17496.37 64
17497.62 99
17498.87 73
17500.12 77
17501.38 58
17502.63 67
17503.88 71
17505.13 69
17506.38 81
17507.63 55
17508.88 67
17510.13 74
17511.38 61
17512.63 65
17513.89 83
17515.14 76
17516.39 58
17517.64 68
17518.89 49
17520.14 53
17521.39 62
17522.64 85
17523.90 73
17525.15 67
17526.40 68
17527.65 61
17528.90 78
17530.15 54
17531.41 42
17532.66 66
17533.91 64
17535.16 66
17536.41 57
17537.67 83
17538.92 72
17540.17 60
17541.42 62
17542.67 73
17543.93 62
17545.18 63
17546.43 61
17547.68 78
17548.94 69
17550.19 82
17551.44 65
17552.69 86
17553.95 47
17555.20 67
17556.45 63
17557.70 79
17558.96 68
17560.21 52
17561.46 71
17562.72 70
17563.97 76
17565.22 58
17566.47 72
17567.73 62
17568.98 59
17570.23 49
17571.49 66
17572.74 53
17573.99 56
17575.25 61
17576.50 77
17577.75 78
17579.01 67
17580.26 56
17581.51 59
17582.77 61
17584.02 55
17585.28 56
17586.53 47
17587.78 53
17589.04 56
17590.29 64
17591.54 56
17592.80 67
17594.05 52
17595.31 71
17596.56 75
17597.81 49
17599.07 72
17600.32 63
17601.58 78
17602.83 56
17604.09 62
17605.34 54
17606.60 70
17607.85 56
17609.10 60
17610.36 52
17611.61 78
17612.87 56
17614.12 64
17615.38 60
17616.63 58
17617.89 95
17619.14 76
17620.40 60
17621.65 63
17622.91 67
17624.16 66
17625.42 59
17626.67 53
17627.93 74
17629.18 49
17630.44 58
17631.69 63
17632.95 75
17634.21 63
17635.46 64
17636.72 51
17637.97 47
17639.23 76
17640.48 80
17641.74 72
17642.99 59
17644.25 46
17645.51 55
17646.76 77
17648.02 81
17649.27 64
17650.53 60
17651.79 83
17653.04 76
17654.30 46
17655.55 57
17656.81 65
17658.07 61
17659.32 63
17660.58 59
17661.84 48
17663.09 77
17664.35 65
17665.61 69
17666.86 58
17668.12 71
17669.38 71
17670.63 83
17671.89 60
17673.15 59
17674.40 64
17675.66 59
17676.92 65
17678.17 57
17679.43 61
17680.69 71
17681.95 65
17683.20 60
17684.46 73
17685.72 54
17686.98 65
17688.23 75
17689.49 59
17690.75 46
17692.01 64
17693.26 76
17694.52 65
17695.78 53
17697.04 45
17698.29 63
17699.55 58
17700.81 73
17702.07 49
17703.32 51
17704.58 40
17705.84 64
17707.10 54
17708.36 54
17709.62 55
17710.87 54
17712.13 59
17713.39 65
17714.65 64
17715.91 65
17717.17 77
17718.42 69
17719.68 61
17720.94 56
17722.20 55
17723.46 56
17724.72 53
17725.98 65
17727.23 70
17728.49 60
17729.75 67
17731.01 55
17732.27 58
17733.53 55
17734.79 58
17736.05 69
17737.31 78
17738.57 57
17739.82 48
17741.08 61
17742.34 72
17743.60 58
17744.86 64
17746.12 68
17747.38 76
17748.64 55
17749.90 54
17751.16 64
17752.42 63
17753.68 56
17754.94 71
17756.20 54
17757.46 64
17758.72 54
17759.98 59
17761.24 55
17762.50 51
17763.76 59
17765.02 69
17766.28 59
17767.54 65
17768.80 71
17770.06 71
17771.32 66
17772.58 55
17773.84 63
17775.10 60
17776.36 65
17777.62 57
17778.88 74
17780.14 70
17781.40 59
17782.67 49
17783.93 69
17785.19 66
17786.45 51
17787.71 62
17788.97 61
17790.23 62
17791.49 78
17792.75 64
17794.01 66
17795.28 75
17796.54 50
17797.80 72
17799.06 57
17800.32 65
17801.58 60
17802.84 60
17804.11 50
17805.37 48
17806.63 53
17807.89 60
17809.15 59
17810.41 51
17811.68 62
17812.94 61
17814.20 63
17815.46 48
17816.72 56
17817.99 64
17819.25 59
17820.51 60
17821.77 58
17823.03 74
17824.30 57
17825.56 59
17826.82 81
17828.08 59
17829.35 61
17830.61 73
17831.87 61
17833.13 66
17834.40 57
17835.66 65
17836.92 72
17838.18 60
17839.45 61
17840.71 60
17841.97 59
17843.24 56
17844.50 53
17845.76 63
17847.02 78
17848.29 81
17849.55 66
17850.81 56
17852.08 58
17853.34 67
17854.60 78
17855.87 58
17857.13 63
17858.39 77
17859.66 52
17860.92 61
17862.18 49
17863.45 61
17864.71 54
17865.98 52
17867.24 69
17868.50 52
17869.77 62
17871.03 56
17872.30 56
17873.56 88
17874.82 61
17876.09 59
17877.35 66
17878.62 50
17879.88 55
17881.14 49
17882.41 69
17883.67 67
17884.94 65
17886.20 58
17887.47 65
17888.73 63
17890.00 74
17891.26 65
17892.52 63
17893.79 57
17895.05 59
17896.32 51
17897.58 68
17898.85 53
17900.11 61
17901.38 43
17902.64 79
17903.91 57
17905.17 66
17906.44 61
17907.70 54
17908.97 65
17910.23 61
17911.50 70
17912.77 60
17914.03 64
17915.30 60
17916.56 52
17917.83 51
17919.09 61
17920.36 67
17921.62 67
17922.89 53
17924.16 58
17925.42 72
17926.69 87
17927.95 47
17929.22 57
17930.49 66
17931.75 69
17933.02 43
17934.28 58
17935.55 41
17936.82 79
17938.08 75
17939.35 67
17940.62 63
17941.88 51
17943.15 73
17944.42 63
17945.68 56
17946.95 50
17948.22 63
17949.48 56
17950.75 46
17952.02 60
17953.28 66
17954.55 60
17955.82 57
17957.08 65
17958.35 51
17959.62 67
17960.88 55
17962.15 46
17963.42 54
17964.69 62
17965.95 77
17967.22 50
17968.49 57
17969.76 65
17971.02 66
17972.29 65
17973.56 59
17974.83 47
17976.09 60
17977.36 68
17978.63 65
17979.90 56
17981.16 52
17982.43 57
17983.70 56
17984.97 61
17986.24 62
17987.50 64
17988.77 60
17990.04 57
17991.31 71
17992.58 57
17993.84 50
17995.11 49
17996.38 52
17997.65 44
17998.92 60
18000.19 61
18001.46 60
18002.72 60
18003.99 61
18005.26 56
18006.53 80
18007.80 71
18009.07 57
18010.34 60
18011.61 69
18012.87 60
18014.14 76
18015.41 59
18016.68 61
18017.95 77
18019.22 54
18020.49 58
18021.76 52
18023.03 61
18024.30 57
18025.57 67
18026.84 64
18028.11 54
18029.37 72
18030.64 58
18031.91 51
18033.18 76
18034.45 52
18035.72 56
18036.99 53
18038.26 54
18039.53 63
18040.80 69
18042.07 55
18043.34 66
18044.61 63
18045.88 59
18047.15 58
18048.42 61
18049.69 58
18050.96 67
18052.23 63
18053.50 48
18054.77 70
18056.05 63
18057.32 49
18058.59 57
18059.86 56
18061.13 63
18062.40 53
18063.67 53
18064.94 61
18066.21 67
18067.48 76
18068.75 62
18070.02 57
18071.29 66
18072.57 66
18073.84 61
18075.11 60
18076.38 47
18077.65 74
18078.92 67
18080.19 56
18081.46 60
18082.74 71
18084.01 67
18085.28 72
18086.55 54
18087.82 63
18089.09 53
18090.37 78
18091.64 48
18092.91 52
18094.18 46
18095.45 65
18096.72 69
18098.00 56
18099.27 56
18100.54 53
18101.81 67
18103.08 61
18104.36 51
18105.63 54
18106.90 64
18108.17 63
18109.45 63
18110.72 51
18111.99 66
18113.26 60
18114.54 55
18115.81 57
18117.08 67
18118.35 54
18119.63 49
18120.90 74
18122.17 59
18123.44 64
18124.72 70
18125.99 77
18127.26 59
18128.54 54
18129.81 44
18131.08 65
18132.36 61
18133.63 60
18134.90 54
18136.18 51
18137.45 68
18138.72 65
18140.00 63
18141.27 58
18142.54 49
18143.82 61
18145.09 56
18146.36 51
18147.64 58
18148.91 67
18150.19 57
18151.46 50
18152.73 59
18154.01 60
18155.28 55
18156.55 75
18157.83 49
18159.10 57
18160.38 45
18161.65 77
18162.93 64
18164.20 58
18165.47 55
18166.75 63
18168.02 54
18169.30 66
18170.57 57
18171.85 62
18173.12 71
18174.40 64
18175.67 52
18176.95 41
18178.22 56
18179.50 70
18180.77 52
18182.04 58
18183.32 64
18184.59 42
18185.87 54
18187.15 49
18188.42 60
18189.70 58
18190.97 59
18192.25 49
18193.52 61
18194.80 64
18196.07 36
18197.35 57
18198.62 55
18199.90 42
18201.17 41
18202.45 62
18203.73 45
18205.00 45
18206.28 51
18207.55 65
18208.83 58
18210.10 63
18211.38 53
18212.66 47
18213.93 64
18215.21 62
18216.48 58
18217.76 60
18219.04 54
18220.31 62
18221.59 59
18222.87 47
18224.14 62
18225.42 63
18226.70 65
18227.97 60
18229.25 51
18230.53 62
18231.80 61
18233.08 56
18234.36 86
18235.63 61
18236.91 48
18238.19 50
18239.46 66
18240.74 73
18242.02 49
18243.29 68
18244.57 60
18245.85 64
18247.13 56
18248.40 50
18249.68 59
18250.96 69
18252.24 54
18253.51 60
18254.79 70
18256.07 63
18257.35 69
18258.62 52
18259.90 49
18261.18 50
18262.46 63
18263.73 66
18265.01 57
18266.29 55
18267.57 63
18268.85 62
18270.12 49
18271.40 65
18272.68 64
18273.96 51
18275.24 77
18276.51 57
18277.79 51
18279.07 57
18280.35 54
18281.63 80
18282.91 71
18284.18 60
18285.46 54
18286.74 52
18288.02 62
18289.30 52
18290.58 64
18291.86 66
18293.14 61
18294.41 56
18295.69 53
18296.97 65
18298.25 48
18299.53 52
18300.81 70
18302.09 52
18303.37 80
18304.65 71
18305.93 60
18307.21 60
18308.49 58
18309.76 56
18311.04 66
18312.32 51
18313.60 47
18314.88 50
18316.16 47
18317.44 67
18318.72 42
18320.00 39
18321.28 57
18322.56 67
18323.84 70
18325.12 73
18326.40 63
18327.68 72
18328.96 68
18330.24 69
18331.52 45
18332.80 54
18334.08 57
18335.36 69
18336.64 48
18337.92 51
18339.20 66
18340.48 65
18341.76 56
18343.05 63
18344.33 54
18345.61 63
18346.89 55
18348.17 60
18349.45 48
18350.73 50
18352.01 60
18353.29 54
18354.57 59
18355.85 44
18357.13 67
18358.42 67
18359.70 63
18360.98 54
18362.26 50
18363.54 61
18364.82 65
18366.10 55
18367.38 60
18368.67 60
18369.95 63
18371.23 49
18372.51 55
18373.79 55
18375.07 56
18376.36 63
18377.64 55
18378.92 53
18380.20 55
18381.48 62
18382.77 58
18384.05 60
18385.33 51
18386.61 48
18387.89 57
18389.18 44
18390.46 70
18391.74 71
18393.02 75
18394.31 66
18395.59 49
18396.87 65
18398.15 67
18399.44 74
18400.72 63
18402.00 49
18403.28 61
18404.57 71
18405.85 79
18407.13 72
18408.41 56
18409.70 57
18410.98 44
18412.26 67
18413.55 58
18414.83 53
18416.11 77
18417.40 59
18418.68 46
18419.96 61
18421.25 56
18422.53 53
18423.81 55
18425.10 48
18426.38 65
18427.66 51
18428.95 55
18430.23 57
18431.51 38
18432.80 49
18434.08 56
18435.37 64
18436.65 60
18437.93 58
18439.22 66
18440.50 69
18441.79 75
18443.07 51
18444.35 59
18445.64 61
18446.92 63
18448.21 57
18449.49 45
18450.78 50
18452.06 61
18453.34 62
18454.63 60
18455.91 45
18457.20 58
18458.48 68
18459.77 58
18461.05 57
18462.34 62
18463.62 60
18464.91 62
18466.19 59
18467.48 59
18468.76 53
18470.05 52
18471.33 54
18472.62 49
18473.90 56
18475.19 56
18476.47 55
18477.76 64
18479.04 54
18480.33 64
18481.61 55
18482.90 61
18484.18 108
18485.47 73
18486.76 63
18488.04 66
18489.33 53
18490.61 67
18491.90 62
18493.18 64
18494.47 61
18495.76 52
18497.04 59
18498.33 41
18499.61 57
18500.90 51
18502.19 52
18503.47 47
18504.76 46
18506.05 52
18507.33 52
18508.62 60
18509.90 44
18511.19 52
18512.48 53
18513.76 65
18515.05 48
18516.34 40
18517.62 55
18518.91 82
18520.20 65
18521.48 55
18522.77 54
18524.06 55
18525.35 73
18526.63 63
18527.92 48
18529.21 49
18530.49 49
18531.78 64
18533.07 60
18534.36 58
18535.64 65
18536.93 71
18538.22 67
18539.50 57
18540.79 53
18542.08 60
18543.37 73
18544.66 62
18545.94 45
18547.23 55
18548.52 82
18549.81 77
18551.09 56
18552.38 56
18553.67 37
18554.96 69
18556.25 66
18557.53 71
18558.82 62
18560.11 57
18561.40 67
18562.69 57
18563.98 66
18565.26 59
18566.55 49
18567.84 76
18569.13 71
18570.42 66
18571.71 56
18572.99 71
18574.28 70
18575.57 73
18576.86 68
18578.15 43
18579.44 62
18580.73 68
18582.02 71
18583.31 91
18584.59 72
18585.88 59
18587.17 67
18588.46 66
18589.75 67
18591.04 53
18592.33 64
18593.62 68
18594.91 72
18596.20 60
18597.49 45
18598.78 80
18600.07 67
18601.36 70
18602.65 54
18603.94 51
18605.23 45
18606.52 58
18607.81 67
18609.09 67
18610.38 55
18611.67 79
18612.96 64
18614.25 61
18615.55 60
18616.84 69
18618.13 70
18619.42 59
18620.71 71
18622.00 72
18623.29 63
18624.58 69
18625.87 85
18627.16 61
18628.45 64
18629.74 61
18631.03 67
18632.32 44
18633.61 49
18634.90 58
18636.19 64
18637.48 62
18638.77 55
18640.07 63
18641.36 60
18642.65 62
18643.94 50
18645.23 47
18646.52 57
18647.81 61
18649.10 70
18650.40 55
18651.69 68
18652.98 53
18654.27 65
18655.56 53
18656.85 60
18658.14 73
18659.44 73
18660.73 75
18662.02 75
18663.31 60
18664.60 85
18665.89 76
18667.19 76
18668.48 53
18669.77 62
18671.06 59
18672.35 62
18673.65 54
18674.94 58
18676.23 50
18677.52 55
18678.82 78
18680.11 55
18681.40 56
18682.69 55
18683.99 56
18685.28 51
18686.57 58
18687.86 57
18689.16 68
18690.45 52
18691.74 65
18693.03 62
18694.33 48
18695.62 61
18696.91 55
18698.21 68
18699.50 57
18700.79 59
18702.09 51
18703.38 73
18704.67 65
18705.97 64
18707.26 64
18708.55 67
18709.85 74
18711.14 51
18712.43 61
18713.73 76
18715.02 68
18716.31 55
18717.61 59
18718.90 53
18720.19 77
18721.49 47
18722.78 73
18724.08 64
18725.37 76
18726.66 44
18727.96 64
18729.25 63
18730.55 67
18731.84 58
18733.13 59
18734.43 57
18735.72 58
18737.02 69
18738.31 66
18739.61 66
18740.90 68
18742.19 69
18743.49 62
18744.78 64
18746.08 46
18747.37 58
18748.67 62
18749.96 53
18751.26 56
18752.55 65
18753.85 60
18755.14 63
18756.44 53
18757.73 47
18759.03 53
18760.32 56
18761.62 52
18762.91 40
18764.21 63
18765.50 60
18766.80 74
18768.09 51
18769.39 71
18770.69 69
18771.98 74
18773.28 59
18774.57 49
18775.87 52
18777.16 47
18778.46 63
18779.76 58
18781.05 55
18782.35 50
18783.64 52
18784.94 58
18786.24 68
18787.53 45
18788.83 53
18790.12 49
18791.42 59
18792.72 67
18794.01 63
18795.31 51
18796.61 61
18797.90 72
18799.20 66
18800.49 62
18801.79 46
18803.09 54
18804.38 63
18805.68 60
18806.98 61
18808.28 60
18809.57 41
18810.87 55
18812.17 46
18813.46 50
18814.76 56
18816.06 57
18817.35 53
18818.65 58
18819.95 49
18821.25 51
18822.54 72
18823.84 64
18825.14 75
18826.44 54
18827.73 57
18829.03 62
18830.33 70
18831.63 53
18832.92 62
18834.22 64
18835.52 69
18836.82 47
18838.11 50
18839.41 59
18840.71 62
18842.01 63
18843.31 49
18844.60 58
18845.90 48
18847.20 75
18848.50 64
18849.80 67
18851.10 44
18852.39 70
18853.69 61
18854.99 57
18856.29 57
18857.59 43
18858.89 59
18860.18 58
18861.48 69
18862.78 51
18864.08 55
18865.38 51
18866.68 82
18867.98 57
18869.28 71
18870.58 59
18871.87 67
18873.17 57
18874.47 59
18875.77 54
18877.07 61
18878.37 61
18879.67 62
18880.97 71
18882.27 43
18883.57 59
18884.87 54
18886.17 73
18887.47 37
18888.77 48
18890.07 49
18891.36 59
18892.66 52
18893.96 61
18895.26 51
18896.56 50
18897.86 71
18899.16 53
18900.46 72
18901.76 63
18903.06 57
18904.36 50
18905.66 56
18906.96 60
18908.27 57
18909.57 64
18910.87 65
18912.17 45
18913.47 56
18914.77 69
18916.07 73
18917.37 67
18918.67 52
18919.97 53
18921.27 58
18922.57 61
18923.87 60
18925.17 58
18926.47 49
18927.77 49
18929.08 42
18930.38 64
18931.68 38
18932.98 51
18934.28 51
18935.58 62
18936.88 87
18938.18 51
18939.49 64
18940.79 60
18942.09 58
18943.39 60
18944.69 49
18945.99 53
18947.29 64
18948.60 52
18949.90 51
18951.20 42
18952.50 68
18953.80 57
18955.11 58
18956.41 54
18957.71 58
18959.01 71
18960.31 42
18961.62 54
18962.92 55
18964.22 58
18965.52 61
18966.82 68
18968.13 58
18969.43 71
18970.73 45
18972.03 75
18973.34 59
18974.64 58
18975.94 57
18977.24 54
18978.55 73
18979.85 62
18981.15 59
18982.46 54
18983.76 65
18985.06 65
18986.36 68
18987.67 50
18988.97 50
18990.27 53
18991.58 64
18992.88 44
18994.18 43
18995.49 72
18996.79 66
18998.09 66
18999.40 57
19000.70 68
19002.00 66
19003.31 65
19004.61 65
19005.91 50
19007.22 51
19008.52 54
19009.83 58
19011.13 61
19012.43 49
19013.74 62
19015.04 52
19016.34 52
19017.65 56
19018.95 68
19020.26 71
19021.56 72
19022.87 74
19024.17 51
19025.47 55
19026.78 55
19028.08 57
19029.39 59
19030.69 70
19032.00 69
19033.30 61
19034.61 65
19035.91 50
19037.22 58
19038.52 54
19039.82 61
19041.13 62
19042.43 58
19043.74 67
19045.04 51
19046.35 57
19047.65 62
19048.96 56
19050.26 60
19051.57 47
19052.88 52
19054.18 52
19055.49 62
19056.79 56
19058.10 51
19059.40 63
19060.71 55
19062.01 52
19063.32 61
19064.62 62
19065.93 64
19067.24 56
19068.54 46
19069.85 70
19071.15 48
19072.46 54
19073.77 62
19075.07 62
19076.38 60
19077.68 53
19078.99 58
19080.30 53
19081.60 41
19082.91 57
19084.22 72
19085.52 54
19086.83 64
19088.13 42
19089.44 57
19090.75 51
19092.05 48
19093.36 51
19094.67 72
19095.97 45
19097.28 54
19098.59 65
19099.90 56
19101.20 73
19102.51 68
19103.82 64
19105.12 55
19106.43 46
19107.74 62
19109.04 69
19110.35 43
19111.66 56
19112.97 57
19114.27 56
19115.58 49
19116.89 51
19118.20 56
19119.50 70
19120.81 72
19122.12 69
19123.43 64
19124.73 60
19126.04 48
19127.35 47
19128.66 63
19129.97 44
19131.27 47
19132.58 60
19133.89 53
19135.20 45
19136.51 59
19137.81 44
19139.12 78
19140.43 59
19141.74 62
19143.05 46
19144.36 46
19145.66 57
19146.97 62
19148.28 60
19149.59 47
19150.90 72
19152.21 51
19153.52 60
19154.83 47
19156.13 66
19157.44 53
19158.75 63
19160.06 56
19161.37 53
19162.68 57
19163.99 57
19165.30 63
19166.61 56
19167.92 49
19169.22 49
19170.53 55
19171.84 58
19173.15 52
19174.46 34
19175.77 67
19177.08 55
19178.39 72
19179.70 54
19181.01 53
19182.32 70
19183.63 55
19184.94 45
19186.25 37
19187.56 60
19188.87 59
19190.18 59
19191.49 61
19192.80 58
19194.11 55
19195.42 66
19196.73 36
19198.04 41
19199.35 46
19200.66 56
19201.97 59
19203.28 63
19204.59 47
19205.90 53
19207.21 74
19208.52 52
19209.83 60
19211.14 66
19212.46 60
19213.77 52
19215.08 57
19216.39 60
19217.70 46
19219.01 56
19220.32 51
19221.63 50
19222.94 61
19224.25 61
19225.57 68
19226.88 63
19228.19 63
19229.50 67
19230.81 73
19232.12 50
19233.43 50
19234.75 60
19236.06 52
19237.37 73
19238.68 54
19239.99 45
19241.30 58
19242.62 59
19243.93 59
19245.24 54
19246.55 57
19247.86 60
19249.18 84
19250.49 49
19251.80 59
19253.11 48
19254.42 55
19255.74 44
19257.05 67
19258.36 52
19259.67 59
19260.99 53
19262.30 61
19263.61 74
19264.92 59
19266.24 48
19267.55 68
19268.86 60
19270.17 57
19271.49 48
19272.80 53
19274.11 63
19275.42 48
19276.74 45
19278.05 43
19279.36 81
19280.68 57
19281.99 59
19283.30 47
19284.62 57
19285.93 62
19287.24 59
19288.56 56
19289.87 50
19291.18 53
19292.50 47
19293.81 68
19295.12 49
19296.44 57
19297.75 54
19299.06 57
19300.38 66
19301.69 50
19303.01 53
19304.32 55
19305.63 63
19306.95 62
19308.26 41
19309.58 65
19310.89 49
19312.20 74
19313.52 64
19314.83 41
19316.15 64
19317.46 64
19318.78 76
19320.09 45
19321.41 49
19322.72 71
19324.03 55
19325.35 56
19326.66 70
19327.98 55
19329.29 68
19330.61 55
19331.92 63
19333.24 65
19334.55 63
19335.87 48
19337.18 56
19338.50 55
19339.81 46
19341.13 64
19342.44 52
19343.76 53
19345.07 46
19346.39 61
19347.70 43
19349.02 64
19350.34 52
19351.65 53
19352.97 66
19354.28 61
19355.60 63
19356.91 52
19358.23 60
19359.54 59
19360.86 61
19362.18 67
19363.49 61
19364.81 64
19366.12 53
19367.44 53
19368.76 55
19370.07 58
19371.39 50
19372.71 60
19374.02 61
19375.34 56
19376.65 64
19377.97 66
19379.29 57
19380.60 54
19381.92 59
19383.24 64
19384.55 58
19385.87 59
19387.19 61
19388.50 56
19389.82 58
19391.14 48
19392.45 47
19393.77 50
19395.09 47
19396.41 51
19397.72 55
19399.04 59
19400.36 54
19401.67 55
19402.99 59
19404.31 56
19405.63 71
19406.94 46
19408.26 66
19409.58 41
19410.90 57
19412.21 47
19413.53 50
19414.85 66
19416.17 43
19417.48 52
19418.80 67
19420.12 63
19421.44 63
19422.76 53
19424.07 55
19425.39 55
19426.71 54
19428.03 53
19429.35 50
19430.66 56
19431.98 61
19433.30 63
19434.62 52
19435.94 46
19437.26 55
19438.57 48
19439.89 40
19441.21 56
19442.53 59
19443.85 50
19445.17 67
19446.49 67
19447.81 65
19449.12 58
19450.44 50
19451.76 48
19453.08 61
19454.40 57
19455.72 51
19457.04 50
19458.36 59
19459.68 45
19461.00 53
19462.32 63
19463.63 52
19464.95 45
19466.27 42
19467.59 66
19468.91 50
19470.23 40
19471.55 41
19472.87 59
19474.19 66
19475.51 62
19476.83 65
19478.15 29
19479.47 41
19480.79 42
19482.11 64
19483.43 56
19484.75 49
19486.07 64
19487.39 67
19488.71 48
19490.03 61
19491.35 50
19492.67 65
19493.99 71
19495.31 49
19496.63 59
19497.95 57
19499.27 64
19500.59 59
19501.91 71
19503.24 48
19504.56 56
19505.88 52
19507.20 50
19508.52 40
19509.84 47
19511.16 61
19512.48 69
19513.80 60
19515.12 61
19516.44 48
19517.77 53
19519.09 51
19520.41 52
19521.73 46
19523.05 58
19524.37 79
19525.69 65
19527.02 48
19528.34 43
19529.66 62
19530.98 56
19532.30 50
19533.62 41
19534.95 61
19536.27 54
19537.59 54
19538.91 50
19540.23 44
19541.56 42
19542.88 61
19544.20 65
19545.52 57
19546.84 55
19548.17 48
19549.49 59
19550.81 53
19552.13 52
19553.46 47
19554.78 61
19556.10 47
19557.42 54
19558.75 42
19560.07 58
19561.39 61
19562.71 56
19564.04 66
19565.36 48
19566.68 52
19568.00 48
19569.33 53
19570.65 51
19571.97 52
19573.30 59
19574.62 64
19575.94 60
19577.27 52
19578.59 38
19579.91 52
19581.24 53
19582.56 57
19583.88 39
19585.21 46
19586.53 48
19587.85 54
19589.18 43
19590.50 56
19591.82 55
19593.15 60
19594.47 53
19595.80 50
19597.12 46
19598.44 43
19599.77 46
19601.09 66
19602.42 55
19603.74 65
19605.06 55
19606.39 64
19607.71 56
19609.04 48
19610.36 50
19611.69 57
19613.01 57
19614.33 65
19615.66 36
19616.98 49
19618.31 76
19619.63 63
19620.96 48
19622.28 75
19623.61 61
19624.93 64
19626.26 50
19627.58 46
19628.91 56
19630.23 68
19631.56 76
19632.88 46
19634.21 59
19635.53 57
19636.86 76
19638.18 61
19639.51 61
19640.83 60
19642.16 57
19643.48 62
19644.81 63
19646.14 57
19647.46 53
19648.79 54
19650.11 53
19651.44 54
19652.76 42
19654.09 45
19655.42 55
19656.74 60
19658.07 34
19659.39 41
19660.72 57
19662.05 53
19663.37 50
19664.70 62
19666.02 47
19667.35 52
19668.68 62
19670.00 66
19671.33 44
19672.66 48
19673.98 64
19675.31 48
19676.64 62
19677.96 45
19679.29 58
19680.62 52
19681.94 63
19683.27 66
19684.60 56
19685.92 43
19687.25 55
19688.58 58
19689.90 44
19691.23 47
19692.56 55
19693.88 53
19695.21 62
19696.54 57
19697.87 40
19699.19 44
19700.52 50
19701.85 37
19703.18 39
19704.50 55
19705.83 68
19707.16 49
19708.49 57
19709.81 51
19711.14 47
19712.47 51
19713.80 50
19715.13 38
19716.45 54
19717.78 51
19719.11 62
19720.44 43
19721.77 40
19723.09 49
19724.42 65
19725.75 46
19727.08 46
19728.41 69
19729.74 46
19731.06 55
19732.39 46
19733.72 48
19735.05 47
19736.38 42
19737.71 45
19739.04 55
19740.36 48
19741.69 40
19743.02 50
19744.35 44
19745.68 35
19747.01 47
19748.34 59
19749.67 53
19751.00 60
19752.32 46
19753.65 43
19754.98 48
19756.31 59
19757.64 56
19758.97 47
19760.30 46
19761.63 55
19762.96 68
19764.29 54
19765.62 51
19766.95 44
19768.28 58
19769.61 53
19770.94 42
19772.27 55
19773.60 56
19774.93 56
19776.26 64
19777.59 53
19778.92 56
19780.25 63
19781.58 44
19782.91 42
19784.24 55
19785.57 60
19786.90 53
19788.23 64
19789.56 62
19790.89 61
19792.22 64
19793.55 68
19794.88 49
19796.21 46
19797.54 53
19798.87 67
19800.20 48
19801.53 49
19802.87 41
19804.20 52
19805.53 47
19806.86 53
19808.19 57
19809.52 58
19810.85 57
19812.18 52
19813.51 43
19814.85 66
19816.18 59
19817.51 69
19818.84 72
19820.17 55
19821.50 52
19822.83 60
19824.17 51
19825.50 57
19826.83 57
19828.16 58
19829.49 46
19830.82 49
19832.16 58
19833.49 69
19834.82 49
19836.15 70
19837.48 46
19838.82 55
19840.15 55
19841.48 47
19842.81 63
19844.14 69
19845.48 48
19846.81 46
19848.14 62
19849.47 66
19850.81 59
19852.14 57
19853.47 57
19854.80 49
19856.14 55
19857.47 56
19858.80 57
19860.14 50
19861.47 47
19862.80 56
19864.13 52
19865.47 57
19866.80 63
19868.13 54
19869.47 55
19870.80 53
19872.13 57
19873.47 55
19874.80 53
19876.13 65
19877.47 44
19878.80 65
19880.13 63
19881.47 60
19882.80 59
19884.13 61
19885.47 63
19886.80 53
19888.13 57
19889.47 58
19890.80 50
19892.14 50
19893.47 60
19894.80 50
19896.14 51
19897.47 50
19898.81 61
19900.14 56
19901.47 60
19902.81 45
19904.14 48
19905.48 46
19906.81 54
19908.15 43
19909.48 55
19910.81 71
19912.15 47
19913.48 58
19914.82 49
19916.15 64
19917.49 46
19918.82 55
19920.16 42
19921.49 49
19922.83 52
19924.16 65
19925.50 55
19926.83 58
19928.17 56
19929.50 59
19930.84 44
19932.17 54
19933.51 52
19934.84 52
19936.18 65
19937.51 58
19938.85 53
19940.18 48
19941.52 51
19942.86 65
19944.19 50
19945.53 46
19946.86 46
19948.20 63
19949.53 46
19950.87 52
19952.21 48
19953.54 69
19954.88 59
19956.21 75
19957.55 63
19958.89 56
19960.22 45
19961.56 55
19962.90 56
19964.23 61
19965.57 46
19966.90 47
19968.24 44
19969.58 51
19970.91 48
19972.25 51
19973.59 37
19974.92 43
19976.26 54
19977.60 41
19978.93 62
19980.27 47
19981.61 61
19982.94 44
19984.28 59
19985.62 40
19986.96 43
19988.29 58
19989.63 40
19990.97 60
19992.30 46
19993.64 57
19994.98 51
19996.32 49
19997.65 45
19998.99 66
20000.33 38
20001.67 56
20003.00 42
20004.34 52
20005.68 63
20007.02 62
20008.35 48
20009.69 52
20011.03 39
20012.37 57
20013.71 54
20015.04 57
20016.38 45
20017.72 44
20019.06 60
20020.40 65
20021.73 40
20023.07 40
20024.41 67
20025.75 47
20027.09 56
20028.43 42
20029.77 50
20031.10 38
20032.44 52
20033.78 50
20035.12 44
20036.46 46
20037.80 42
20039.14 57
20040.47 42
20041.81 50
20043.15 47
20044.49 53
20045.83 60
20047.17 52
20048.51 37
20049.85 50
20051.19 51
20052.53 57
20053.87 54
20055.21 50
20056.54 46
20057.88 55
20059.22 60
20060.56 46
20061.90 42
20063.24 49
20064.58 60
20065.92 38
20067.26 52
20068.60 46
20069.94 55
20071.28 60
20072.62 53
20073.96 61
20075.30 64
20076.64 63
20077.98 55
20079.32 53
20080.66 47
20082.00 51
20083.34 54
20084.68 65
20086.02 43
20087.36 73
20088.70 62
20090.04 80
20091.38 54
20092.73 55
20094.07 52
20095.41 52
20096.75 64
20098.09 50
20099.43 65
20100.77 51
20102.11 41
20103.45 62
20104.79 42
20106.13 59
20107.48 47
20108.82 43
20110.16 61
20111.50 36
20112.84 50
20114.18 45
20115.52 51
20116.86 45
20118.21 42
20119.55 49
20120.89 51
20122.23 50
20123.57 44
20124.91 58
20126.26 40
20127.60 41
20128.94 44
20130.28 58
20131.62 45
20132.96 56
20134.31 50
20135.65 60
