# Supplementary material for: MALDI-TOF MS typing enables the classification of brewing yeasts of the genus Saccharomyces to major beer styles
Source: PLoS One. 2017 Aug 9;12(8):e0181694. doi: 10.1371/journal.pone.0181694 (PMC5549903; doi:10.1371/journal.pone.0181694)
Supplement: S2 File — The directory includes 90 raw files and was zipped to “.zip”; the folder has three strains with 30 spectra per strain; S1 Text explains the raw files with an example and Table 1 represents the yeast strains used within the experiment. (ZIP) [file pone.0181694.s005.zip › 4-6/30255-175-OG-WB-WB-YPG-18h-E-E_2015-07-17_3_0_A12_1.dat]

2000.14 876
2000.56 958
2000.98 1027
2001.40 955
2001.83 998
2002.25 814
2002.67 792
2003.09 821
2003.51 897
2003.93 903
2004.36 1012
2004.78 992
2005.20 981
2005.62 910
2006.05 995
2006.47 829
2006.89 834
2007.31 878
2007.73 888
2008.16 991
2008.58 943
2009.00 762
2009.42 859
2009.85 796
2010.27 975
2010.69 1033
2011.12 891
2011.54 944
2011.96 954
2012.38 836
2012.81 905
2013.23 837
2013.65 779
2014.08 799
2014.50 926
2014.92 767
2015.35 911
2015.77 964
2016.19 889
2016.62 956
2017.04 906
2017.46 855
2017.89 821
2018.31 886
2018.73 836
2019.16 861
2019.58 821
2020.00 862
2020.43 1006
2020.85 874
2021.27 864
2021.70 859
2022.12 833
2022.55 863
2022.97 1057
2023.39 890
2023.82 809
2024.24 801
2024.67 903
2025.09 853
2025.52 875
2025.94 876
2026.36 862
2026.79 845
2027.21 810
2027.64 858
2028.06 851
2028.49 849
2028.91 849
2029.34 804
2029.76 870
2030.19 929
2030.61 914
2031.03 906
2031.46 1027
2031.88 954
2032.31 840
2032.73 802
2033.16 959
2033.58 783
2034.01 780
2034.44 861
2034.86 851
2035.29 823
2035.71 877
2036.14 904
2036.56 821
2036.99 881
2037.41 986
2037.84 1027
2038.26 989
2038.69 842
2039.12 745
2039.54 863
2039.97 1032
2040.39 1091
2040.82 862
2041.24 835
2041.67 853
2042.10 883
2042.52 694
2042.95 869
2043.37 962
2043.80 919
2044.23 867
2044.65 874
2045.08 839
2045.51 826
2045.93 916
2046.36 960
2046.79 927
2047.21 893
2047.64 916
2048.07 888
2048.49 829
2048.92 861
2049.35 918
2049.77 915
2050.20 837
2050.63 882
2051.05 973
2051.48 982
2051.91 884
2052.33 781
2052.76 750
2053.19 849
2053.62 944
2054.04 825
2054.47 818
2054.90 915
2055.32 845
2055.75 717
2056.18 719
2056.61 770
2057.03 921
2057.46 920
2057.89 830
2058.32 861
2058.75 933
2059.17 950
2059.60 934
2060.03 905
2060.46 841
2060.88 1036
2061.31 894
2061.74 790
2062.17 917
2062.60 905
2063.02 850
2063.45 919
2063.88 1051
2064.31 955
2064.74 875
2065.17 1049
2065.59 944
2066.02 901
2066.45 904
2066.88 930
2067.31 843
2067.74 878
2068.17 909
2068.60 892
2069.02 844
2069.45 1063
2069.88 952
2070.31 819
2070.74 829
2071.17 876
2071.60 906
2072.03 855
2072.46 845
2072.89 944
2073.31 846
2073.74 869
2074.17 839
2074.60 956
2075.03 836
2075.46 820
2075.89 850
2076.32 811
2076.75 783
2077.18 1019
2077.61 890
2078.04 900
2078.47 833
2078.90 877
2079.33 827
2079.76 783
2080.19 906
2080.62 875
2081.05 870
2081.48 1047
2081.91 887
2082.34 765
2082.77 806
2083.20 934
2083.63 943
2084.06 787
2084.49 776
2084.92 784
2085.35 910
2085.78 908
2086.21 857
2086.64 801
2087.07 809
2087.50 866
2087.94 838
2088.37 812
2088.80 811
2089.23 972
2089.66 814
2090.09 797
2090.52 896
2090.95 847
2091.38 817
2091.81 895
2092.25 871
2092.68 720
2093.11 754
2093.54 823
2093.97 862
2094.40 852
2094.83 815
2095.27 809
2095.70 784
2096.13 808
2096.56 798
2096.99 860
2097.42 898
2097.86 816
2098.29 826
2098.72 819
2099.15 902
2099.58 734
2100.01 844
2100.45 900
2100.88 804
2101.31 697
2101.74 819
2102.18 836
2102.61 836
2103.04 901
2103.47 893
2103.90 798
2104.34 745
2104.77 885
2105.20 886
2105.63 914
2106.07 960
2106.50 825
2106.93 848
2107.37 828
2107.80 927
2108.23 994
2108.66 904
2109.10 904
2109.53 813
2109.96 955
2110.40 887
2110.83 886
2111.26 984
2111.70 827
2112.13 906
2112.56 892
2113.00 924
2113.43 794
2113.86 856
2114.30 873
2114.73 736
2115.16 776
2115.60 803
2116.03 782
2116.46 773
2116.90 785
2117.33 870
2117.77 776
2118.20 918
2118.63 774
2119.07 885
2119.50 819
2119.94 915
2120.37 884
2120.80 839
2121.24 834
2121.67 852
2122.11 889
2122.54 862
2122.97 904
2123.41 868
2123.84 925
2124.28 1062
2124.71 856
2125.15 945
2125.58 905
2126.02 979
2126.45 814
2126.89 975
2127.32 933
2127.76 904
2128.19 1087
2128.63 1022
2129.06 968
2129.50 989
2129.93 918
2130.37 1027
2130.80 994
2131.24 921
2131.67 912
2132.11 923
2132.54 940
2132.98 838
2133.41 976
2133.85 972
2134.28 892
2134.72 950
2135.16 1018
2135.59 881
2136.03 932
2136.46 892
2136.90 844
2137.33 821
2137.77 858
2138.21 885
2138.64 813
2139.08 819
2139.51 794
2139.95 768
2140.39 799
2140.82 779
2141.26 879
2141.69 834
2142.13 779
2142.57 787
2143.00 873
2143.44 864
2143.88 895
2144.31 857
2144.75 861
2145.19 898
2145.62 877
2146.06 888
2146.50 928
2146.93 973
2147.37 999
2147.81 992
2148.24 873
2148.68 1010
2149.12 982
2149.56 1052
2149.99 1100
2150.43 1048
2150.87 1199
2151.30 1045
2151.74 1084
2152.18 1099
2152.62 993
2153.05 962
2153.49 986
2153.93 1016
2154.37 1050
2154.80 987
2155.24 963
2155.68 951
2156.12 918
2156.55 865
2156.99 861
2157.43 781
2157.87 1020
2158.31 941
2158.74 930
2159.18 916
2159.62 1022
2160.06 892
2160.50 882
2160.93 948
2161.37 930
2161.81 811
2162.25 886
2162.69 862
2163.13 921
2163.57 906
2164.00 901
2164.44 850
2164.88 829
2165.32 784
2165.76 707
2166.20 740
2166.64 968
2167.07 1008
2167.51 969
2167.95 1065
2168.39 990
2168.83 947
2169.27 836
2169.71 872
2170.15 946
2170.59 835
2171.03 834
2171.47 875
2171.91 1055
2172.34 1083
2172.78 1072
2173.22 902
2173.66 946
2174.10 1068
2174.54 1167
2174.98 979
2175.42 896
2175.86 1224
2176.30 1146
2176.74 1166
2177.18 1055
2177.62 997
2178.06 1158
2178.50 987
2178.94 1055
2179.38 920
2179.82 864
2180.26 917
2180.70 829
2181.14 817
2181.58 795
2182.02 921
2182.46 769
2182.90 839
2183.34 882
2183.78 879
2184.22 932
2184.67 831
2185.11 926
2185.55 887
2185.99 870
2186.43 982
2186.87 826
2187.31 943
2187.75 1079
2188.19 980
2188.63 1068
2189.07 1080
2189.52 1014
2189.96 906
2190.40 956
2190.84 961
2191.28 890
2191.72 899
2192.16 872
2192.60 991
2193.05 843
2193.49 927
2193.93 917
2194.37 854
2194.81 977
2195.25 1084
2195.70 1096
2196.14 1150
2196.58 1112
2197.02 882
2197.46 925
2197.91 970
2198.35 967
2198.79 913
2199.23 850
2199.67 852
2200.12 852
2200.56 953
2201.00 926
2201.44 1061
2201.89 772
2202.33 894
2202.77 914
2203.21 871
2203.66 1060
2204.10 1024
2204.54 905
2204.98 1000
2205.43 1000
2205.87 1031
2206.31 996
2206.75 973
2207.20 979
2207.64 996
2208.08 952
2208.53 1006
2208.97 922
2209.41 933
2209.86 876
2210.30 872
2210.74 1055
2211.19 852
2211.63 877
2212.07 878
2212.52 935
2212.96 842
2213.40 977
2213.85 981
2214.29 899
2214.73 953
2215.18 956
2215.62 1001
2216.06 856
2216.51 1024
2216.95 1017
2217.40 1058
2217.84 985
2218.28 975
2218.73 969
2219.17 949
2219.62 1026
2220.06 978
2220.51 886
2220.95 879
2221.39 774
2221.84 955
2222.28 955
2222.73 1058
2223.17 1049
2223.62 1073
2224.06 988
2224.51 1086
2224.95 1082
2225.39 1043
2225.84 985
2226.28 1113
2226.73 1069
2227.17 1120
2227.62 1055
2228.06 1077
2228.51 1002
2228.95 1078
2229.40 1098
2229.84 1055
2230.29 1150
2230.73 1157
2231.18 1048
2231.63 1077
2232.07 1055
2232.52 1182
2232.96 1148
2233.41 1069
2233.85 1122
2234.30 1098
2234.74 1082
2235.19 945
2235.64 928
2236.08 900
2236.53 989
2236.97 1022
2237.42 950
2237.87 904
2238.31 859
2238.76 860
2239.20 781
2239.65 802
2240.10 902
2240.54 885
2240.99 885
2241.43 934
2241.88 844
2242.33 801
2242.77 1023
2243.22 858
2243.67 1001
2244.11 958
2244.56 920
2245.01 786
2245.45 841
2245.90 843
2246.35 972
2246.79 948
2247.24 833
2247.69 905
2248.13 876
2248.58 848
2249.03 1107
2249.48 944
2249.92 892
2250.37 832
2250.82 993
2251.27 945
2251.71 973
2252.16 830
2252.61 873
2253.05 909
2253.50 790
2253.95 923
2254.40 972
2254.85 845
2255.29 769
2255.74 783
2256.19 827
2256.64 832
2257.08 782
2257.53 840
2257.98 835
2258.43 833
2258.88 818
2259.32 978
2259.77 1012
2260.22 970
2260.67 936
2261.12 882
2261.57 920
2262.01 960
2262.46 829
2262.91 920
2263.36 947
2263.81 880
2264.26 959
2264.71 939
2265.15 899
2265.60 1042
2266.05 974
2266.50 829
2266.95 1074
2267.40 1030
2267.85 983
2268.30 1028
2268.75 1111
2269.19 1108
2269.64 1144
2270.09 1136
2270.54 1184
2270.99 1124
2271.44 1041
2271.89 1075
2272.34 1003
2272.79 1000
2273.24 1008
2273.69 1184
2274.14 920
2274.59 976
2275.04 889
2275.49 909
2275.94 895
2276.39 864
2276.84 965
2277.29 860
2277.74 811
2278.19 807
2278.64 848
2279.09 800
2279.54 906
2279.99 911
2280.44 865
2280.89 911
2281.34 855
2281.79 1040
2282.24 898
2282.69 906
2283.14 885
2283.59 876
2284.04 808
2284.49 848
2284.94 847
2285.39 817
2285.84 1031
2286.29 985
2286.74 1021
2287.19 1168
2287.65 1229
2288.10 1408
2288.55 1229
2289.00 1327
2289.45 1547
2289.90 1597
2290.35 1583
2290.80 1748
2291.25 1712
2291.71 1544
2292.16 1337
2292.61 1287
2293.06 1461
2293.51 1495
2293.96 1244
2294.41 1047
2294.87 1032
2295.32 983
2295.77 937
2296.22 975
2296.67 923
2297.12 804
2297.58 923
2298.03 1028
2298.48 931
2298.93 999
2299.38 926
2299.84 923
2300.29 971
2300.74 1035
2301.19 945
2301.65 980
2302.10 1024
2302.55 931
2303.00 911
2303.46 880
2303.91 919
2304.36 894
2304.81 959
2305.27 1016
2305.72 1050
2306.17 1056
2306.62 979
2307.08 979
2307.53 1067
2307.98 1007
2308.44 949
2308.89 1014
2309.34 1170
2309.79 1083
2310.25 1103
2310.70 1082
2311.15 1132
2311.61 1112
2312.06 1015
2312.51 986
2312.97 1015
2313.42 967
2313.87 1024
2314.33 1012
2314.78 1034
2315.24 1095
2315.69 925
2316.14 1103
2316.60 1089
2317.05 1008
2317.50 1078
2317.96 1003
2318.41 1008
2318.87 947
2319.32 991
2319.77 989
2320.23 964
2320.68 1020
2321.14 829
2321.59 1046
2322.05 1072
2322.50 976
2322.95 1064
2323.41 1055
2323.86 1146
2324.32 1121
2324.77 1104
2325.23 998
2325.68 1113
2326.14 968
2326.59 1115
2327.05 1020
2327.50 1102
2327.96 1126
2328.41 928
2328.86 1042
2329.32 1073
2329.78 1053
2330.23 1028
2330.69 969
2331.14 1020
2331.60 912
2332.05 963
2332.51 931
2332.96 1040
2333.42 1140
2333.87 1029
2334.33 923
2334.78 947
2335.24 971
2335.69 919
2336.15 1037
2336.61 946
2337.06 826
2337.52 882
2337.97 958
2338.43 1044
2338.89 969
2339.34 861
2339.80 895
2340.25 962
2340.71 998
2341.17 895
2341.62 934
2342.08 891
2342.53 940
2342.99 909
2343.45 1083
2343.90 928
2344.36 982
2344.82 919
2345.27 886
2345.73 930
2346.19 891
2346.64 965
2347.10 1046
2347.56 999
2348.01 983
2348.47 1075
2348.93 990
2349.38 1000
2349.84 993
2350.30 906
2350.76 924
2351.21 835
2351.67 1051
2352.13 869
2352.58 941
2353.04 958
2353.50 900
2353.96 851
2354.41 806
2354.87 830
2355.33 736
2355.79 882
2356.24 815
2356.70 983
2357.16 884
2357.62 798
2358.08 908
2358.53 1014
2358.99 966
2359.45 987
2359.91 927
2360.37 840
2360.82 868
2361.28 907
2361.74 1016
2362.20 968
2362.66 914
2363.11 883
2363.57 947
2364.03 1028
2364.49 891
2364.95 862
2365.41 917
2365.86 863
2366.32 932
2366.78 887
2367.24 817
2367.70 954
2368.16 919
2368.62 880
2369.08 995
2369.54 989
2369.99 898
2370.45 848
2370.91 960
2371.37 883
2371.83 1006
2372.29 929
2372.75 955
2373.21 947
2373.67 1012
2374.13 1081
2374.59 1078
2375.05 1117
2375.51 1114
2375.96 1036
2376.42 908
2376.88 841
2377.34 873
2377.80 849
2378.26 988
2378.72 1021
2379.18 945
2379.64 842
2380.10 820
2380.56 894
2381.02 790
2381.48 839
2381.94 902
2382.40 912
2382.86 867
2383.32 929
2383.78 869
2384.24 884
2384.70 1003
2385.17 970
2385.63 895
2386.09 808
2386.55 919
2387.01 959
2387.47 945
2387.93 864
2388.39 929
2388.85 1072
2389.31 1022
2389.77 943
2390.23 974
2390.69 1068
2391.15 878
2391.62 1023
2392.08 987
2392.54 1029
2393.00 918
2393.46 1042
2393.92 927
2394.38 773
2394.84 901
2395.31 906
2395.77 940
2396.23 913
2396.69 884
2397.15 870
2397.61 949
2398.08 1005
2398.54 1069
2399.00 974
2399.46 926
2399.92 930
2400.38 822
2400.85 836
2401.31 799
2401.77 922
2402.23 919
2402.69 884
2403.16 850
2403.62 950
2404.08 935
2404.54 977
2405.01 948
2405.47 990
2405.93 813
2406.39 839
2406.86 916
2407.32 961
2407.78 942
2408.24 854
2408.71 799
2409.17 790
2409.63 849
2410.09 929
2410.56 877
2411.02 862
2411.48 886
2411.95 924
2412.41 851
2412.87 945
2413.34 1096
2413.80 873
2414.26 949
2414.73 1078
2415.19 1003
2415.65 891
2416.12 804
2416.58 914
2417.04 1014
2417.51 943
2417.97 1012
2418.43 1035
2418.90 1039
2419.36 1049
2419.82 921
2420.29 912
2420.75 905
2421.22 924
2421.68 937
2422.14 955
2422.61 913
2423.07 957
2423.54 1031
2424.00 922
2424.47 898
2424.93 958
2425.39 888
2425.86 891
2426.32 908
2426.79 827
2427.25 988
2427.72 862
2428.18 775
2428.65 846
2429.11 1001
2429.57 999
2430.04 889
2430.50 915
2430.97 982
2431.43 926
2431.90 920
2432.36 922
2432.83 974
2433.29 870
2433.76 953
2434.22 995
2434.69 976
2435.15 974
2435.62 983
2436.09 885
2436.55 891
2437.02 939
2437.48 877
2437.95 861
2438.41 1025
2438.88 1050
2439.34 1034
2439.81 922
2440.28 949
2440.74 1008
2441.21 1028
2441.67 953
2442.14 960
2442.60 874
2443.07 833
2443.54 846
2444.00 927
2444.47 911
2444.94 935
2445.40 832
2445.87 920
2446.33 848
2446.80 839
2447.27 851
2447.73 957
2448.20 871
2448.67 904
2449.13 833
2449.60 816
2450.07 926
2450.53 935
2451.00 840
2451.47 927
2451.93 863
2452.40 936
2452.87 894
2453.33 796
2453.80 760
2454.27 788
2454.74 848
2455.20 844
2455.67 741
2456.14 754
2456.60 840
2457.07 878
2457.54 925
2458.01 783
2458.47 890
2458.94 946
2459.41 861
2459.88 878
2460.34 953
2460.81 864
2461.28 872
2461.75 971
2462.21 790
2462.68 829
2463.15 917
2463.62 947
2464.09 882
2464.55 844
2465.02 807
2465.49 898
2465.96 1009
2466.43 1026
2466.90 939
2467.36 853
2467.83 921
2468.30 914
2468.77 903
2469.24 938
2469.71 913
2470.17 825
2470.64 805
2471.11 892
2471.58 861
2472.05 865
2472.52 927
2472.99 939
2473.46 906
2473.93 1058
2474.39 897
2474.86 896
2475.33 985
2475.80 939
2476.27 832
2476.74 868
2477.21 896
2477.68 947
2478.15 841
2478.62 739
2479.09 743
2479.56 838
2480.03 851
2480.49 786
2480.96 888
2481.43 908
2481.90 799
2482.37 823
2482.84 981
2483.31 1009
2483.78 831
2484.25 767
2484.72 915
2485.19 1021
2485.66 956
2486.13 907
2486.60 1034
2487.07 948
2487.54 1070
2488.01 991
2488.48 1038
2488.95 1119
2489.43 982
2489.90 957
2490.37 959
2490.84 1021
2491.31 957
2491.78 962
2492.25 1054
2492.72 901
2493.19 939
2493.66 931
2494.13 910
2494.60 886
2495.07 922
2495.54 1037
2496.02 953
2496.49 927
2496.96 877
2497.43 981
2497.90 945
2498.37 851
2498.84 1019
2499.31 871
2499.79 946
2500.26 912
2500.73 899
2501.20 895
2501.67 945
2502.14 950
2502.61 917
2503.09 889
2503.56 858
2504.03 927
2504.50 854
2504.97 890
2505.45 970
2505.92 923
2506.39 950
2506.86 964
2507.33 936
2507.81 1136
2508.28 980
2508.75 1047
2509.22 1147
2509.69 1101
2510.17 1128
2510.64 1080
2511.11 1238
2511.58 1302
2512.06 1181
2512.53 1215
2513.00 1222
2513.47 1190
2513.95 1073
2514.42 1022
2514.89 1143
2515.37 1020
2515.84 1025
2516.31 1042
2516.78 876
2517.26 932
2517.73 934
2518.20 860
2518.68 901
2519.15 812
2519.62 868
2520.10 917
2520.57 885
2521.04 845
2521.52 834
2521.99 857
2522.46 891
2522.94 873
2523.41 881
2523.89 975
2524.36 940
2524.83 949
2525.31 941
2525.78 978
2526.25 1212
2526.73 1042
2527.20 1134
2527.68 1096
2528.15 1076
2528.62 974
2529.10 1017
2529.57 961
2530.05 977
2530.52 1052
2531.00 1134
2531.47 957
2531.94 1040
2532.42 1041
2532.89 903
2533.37 884
2533.84 957
2534.32 1027
2534.79 998
2535.27 1039
2535.74 1104
2536.22 1078
2536.69 940
2537.17 929
2537.64 1028
2538.12 888
2538.59 887
2539.07 993
2539.54 1007
2540.02 895
2540.49 851
2540.97 873
2541.44 929
2541.92 1005
2542.39 972
2542.87 964
2543.34 1054
2543.82 1140
2544.29 1081
2544.77 1053
2545.25 1018
2545.72 1147
2546.20 1219
2546.67 1121
2547.15 1124
2547.62 1138
2548.10 1145
2548.58 1124
2549.05 1240
2549.53 1097
2550.00 1287
2550.48 1214
2550.96 1051
2551.43 1142
2551.91 1002
2552.39 1056
2552.86 1090
2553.34 1178
2553.82 1171
2554.29 1062
2554.77 889
2555.24 914
2555.72 827
2556.20 932
2556.67 1094
2557.15 988
2557.63 872
2558.11 967
2558.58 974
2559.06 934
2559.54 894
2560.01 916
2560.49 908
2560.97 930
2561.44 916
2561.92 899
2562.40 813
2562.88 883
2563.35 879
2563.83 881
2564.31 871
2564.79 874
2565.26 942
2565.74 770
2566.22 903
2566.70 911
2567.17 866
2567.65 841
2568.13 907
2568.61 879
2569.09 838
2569.56 867
2570.04 885
2570.52 846
2571.00 1062
2571.48 854
2571.95 858
2572.43 897
2572.91 932
2573.39 810
2573.87 818
2574.35 802
2574.82 776
2575.30 837
2575.78 947
2576.26 856
2576.74 1021
2577.22 915
2577.70 883
2578.17 905
2578.65 1035
2579.13 891
2579.61 883
2580.09 923
2580.57 877
2581.05 921
2581.53 832
2582.01 841
2582.48 967
2582.96 968
2583.44 854
2583.92 841
2584.40 843
2584.88 862
2585.36 1001
2585.84 950
2586.32 790
2586.80 830
2587.28 965
2587.76 1060
2588.24 1091
2588.72 862
2589.20 764
2589.68 874
2590.16 827
2590.64 830
2591.12 868
2591.60 935
2592.08 995
2592.56 956
2593.04 893
2593.52 1052
2594.00 875
2594.48 884
2594.96 879
2595.44 929
2595.92 917
2596.40 717
2596.88 808
2597.36 943
2597.84 856
2598.32 944
2598.80 930
2599.28 935
2599.76 796
2600.24 916
2600.72 789
2601.21 778
2601.69 683
2602.17 848
2602.65 926
2603.13 802
2603.61 804
2604.09 876
2604.57 983
2605.05 969
2605.54 835
2606.02 905
2606.50 959
2606.98 852
2607.46 797
2607.94 805
2608.42 929
2608.91 879
2609.39 825
2609.87 935
2610.35 941
2610.83 829
2611.31 998
2611.80 946
2612.28 786
2612.76 903
2613.24 957
2613.72 953
2614.21 946
2614.69 888
2615.17 870
2615.65 958
2616.13 1033
2616.62 854
2617.10 862
2617.58 901
2618.06 972
2618.55 986
2619.03 918
2619.51 1031
2619.99 922
2620.48 923
2620.96 968
2621.44 903
2621.92 872
2622.41 916
2622.89 954
2623.37 856
2623.86 915
2624.34 962
2624.82 987
2625.31 980
2625.79 869
2626.27 941
2626.75 1086
2627.24 888
2627.72 1003
2628.20 947
2628.69 913
2629.17 1018
2629.66 969
2630.14 878
2630.62 1031
2631.11 1139
2631.59 1072
2632.07 1201
2632.56 905
2633.04 977
2633.52 918
2634.01 947
2634.49 949
2634.98 989
2635.46 843
2635.94 889
2636.43 874
2636.91 968
2637.40 947
2637.88 885
2638.37 937
2638.85 882
2639.33 879
2639.82 921
2640.30 964
2640.79 975
2641.27 893
2641.76 919
2642.24 891
2642.73 895
2643.21 910
2643.70 1002
2644.18 938
2644.67 983
2645.15 984
2645.64 944
2646.12 916
2646.61 1044
2647.09 1012
2647.58 886
2648.06 964
2648.55 930
2649.03 1008
2649.52 974
2650.00 901
2650.49 923
2650.97 1003
2651.46 917
2651.94 921
2652.43 1108
2652.92 1044
2653.40 1041
2653.89 999
2654.37 861
2654.86 854
2655.34 839
2655.83 908
2656.32 825
2656.80 949
2657.29 868
2657.77 843
2658.26 773
2658.75 821
2659.23 818
2659.72 911
2660.21 873
2660.69 897
2661.18 916
2661.66 898
2662.15 848
2662.64 867
2663.12 867
2663.61 939
2664.10 1026
2664.58 922
2665.07 861
2665.56 854
2666.04 896
2666.53 821
2667.02 846
2667.50 891
2667.99 959
2668.48 1065
2668.97 973
2669.45 963
2669.94 1031
2670.43 966
2670.91 886
2671.40 987
2671.89 1112
2672.38 1069
2672.86 1209
2673.35 1162
2673.84 1062
2674.33 1174
2674.81 1196
2675.30 1195
2675.79 1267
2676.28 1258
2676.77 1138
2677.25 1093
2677.74 1119
2678.23 1104
2678.72 1172
2679.21 1133
2679.69 963
2680.18 834
2680.67 855
2681.16 797
2681.65 861
2682.13 863
2682.62 879
2683.11 1007
2683.60 993
2684.09 968
2684.58 888
2685.07 816
2685.55 868
2686.04 940
2686.53 947
2687.02 897
2687.51 905
2688.00 932
2688.49 909
2688.98 1031
2689.46 1013
2689.95 957
2690.44 931
2690.93 915
2691.42 924
2691.91 901
2692.40 856
2692.89 857
2693.38 906
2693.87 884
2694.36 915
2694.85 879
2695.34 878
2695.83 930
2696.31 939
2696.80 854
2697.29 951
2697.78 766
2698.27 844
2698.76 1084
2699.25 1136
2699.74 1064
2700.23 942
2700.72 1011
2701.21 967
2701.70 1020
2702.19 998
2702.68 1009
2703.17 1122
2703.66 1031
2704.15 929
2704.64 835
2705.13 867
2705.63 837
2706.12 860
2706.61 898
2707.10 851
2707.59 863
2708.08 849
2708.57 923
2709.06 971
2709.55 961
2710.04 976
2710.53 816
2711.02 797
2711.51 980
2712.01 961
2712.50 962
2712.99 958
2713.48 1018
2713.97 935
2714.46 928
2714.95 1050
2715.44 1049
2715.93 962
2716.43 1025
2716.92 1050
2717.41 890
2717.90 928
2718.39 1125
2718.88 1176
2719.38 1090
2719.87 1042
2720.36 1047
2720.85 1079
2721.34 1071
2721.83 1052
2722.33 1066
2722.82 1131
2723.31 1033
2723.80 1068
2724.30 989
2724.79 964
2725.28 963
2725.77 923
2726.26 928
2726.76 1011
2727.25 947
2727.74 1001
2728.23 914
2728.73 899
2729.22 878
2729.71 930
2730.20 976
2730.70 1145
2731.19 1156
2731.68 1076
2732.18 978
2732.67 961
2733.16 997
2733.65 1127
2734.15 1046
2734.64 929
2735.13 1105
2735.63 1159
2736.12 1128
2736.61 1064
2737.11 1086
2737.60 1120
2738.09 1097
2738.59 1010
2739.08 955
2739.57 1036
2740.07 974
2740.56 980
2741.05 1040
2741.55 1024
2742.04 984
2742.54 851
2743.03 782
2743.52 851
2744.02 821
2744.51 882
2745.00 870
2745.50 756
2745.99 865
2746.49 854
2746.98 782
2747.48 955
2747.97 944
2748.46 910
2748.96 1014
2749.45 964
2749.95 1041
2750.44 1040
2750.94 985
2751.43 934
2751.93 1049
2752.42 947
2752.91 920
2753.41 867
2753.90 929
2754.40 958
2754.89 956
2755.39 1016
2755.88 1030
2756.38 843
2756.87 839
2757.37 873
2757.86 869
2758.36 919
2758.85 873
2759.35 889
2759.85 987
2760.34 1046
2760.84 893
2761.33 870
2761.83 863
2762.32 934
2762.82 930
2763.31 1068
2763.81 989
2764.31 879
2764.80 852
2765.30 812
2765.79 943
2766.29 909
2766.78 1003
2767.28 1013
2767.78 860
2768.27 808
2768.77 868
2769.27 948
2769.76 902
2770.26 902
2770.75 959
2771.25 989
2771.75 884
2772.24 1073
2772.74 1063
2773.24 984
2773.73 1106
2774.23 1078
2774.73 1161
2775.22 1302
2775.72 1180
2776.22 1095
2776.71 1275
2777.21 1226
2777.71 1197
2778.20 1116
2778.70 1142
2779.20 1110
2779.70 1071
2780.19 927
2780.69 934
2781.19 947
2781.68 977
2782.18 804
2782.68 884
2783.18 899
2783.67 896
2784.17 1005
2784.67 878
2785.17 996
2785.66 918
2786.16 837
2786.66 932
2787.16 857
2787.66 779
2788.15 820
2788.65 919
2789.15 942
2789.65 944
2790.14 859
2790.64 899
2791.14 886
2791.64 834
2792.14 817
2792.64 931
2793.13 871
2793.63 821
2794.13 945
2794.63 897
2795.13 1017
2795.63 894
2796.12 904
2796.62 914
2797.12 1110
2797.62 1002
2798.12 929
2798.62 940
2799.12 885
2799.62 885
2800.12 908
2800.61 1043
2801.11 894
2801.61 874
2802.11 989
2802.61 951
2803.11 948
2803.61 1087
2804.11 1190
2804.61 1094
2805.11 1090
2805.61 1124
2806.11 1083
2806.61 1045
2807.11 1090
2807.60 1083
2808.10 1084
2808.60 1120
2809.10 1191
2809.60 1088
2810.10 1075
2810.60 1098
2811.10 995
2811.60 907
2812.10 916
2812.60 945
2813.10 1044
2813.60 920
2814.10 940
2814.60 925
2815.10 872
2815.60 830
2816.10 865
2816.61 918
2817.11 849
2817.61 877
2818.11 941
2818.61 876
2819.11 834
2819.61 839
2820.11 917
2820.61 904
2821.11 873
2821.61 858
2822.11 963
2822.61 941
2823.11 858
2823.62 834
2824.12 869
2824.62 978
2825.12 876
2825.62 847
2826.12 777
2826.62 789
2827.12 871
2827.63 859
2828.13 968
2828.63 1014
2829.13 1001
2829.63 867
2830.13 837
2830.63 814
2831.14 880
2831.64 994
2832.14 1021
2832.64 869
2833.14 811
2833.65 960
2834.15 976
2834.65 923
2835.15 940
2835.65 837
2836.16 966
2836.66 923
2837.16 902
2837.66 927
2838.16 956
2838.67 940
2839.17 808
2839.67 842
2840.17 882
2840.68 838
2841.18 909
2841.68 931
2842.19 893
2842.69 807
2843.19 946
2843.69 891
2844.20 898
2844.70 998
2845.20 1008
2845.71 986
2846.21 990
2846.71 973
2847.21 938
2847.72 854
2848.22 879
2848.72 999
2849.23 1103
2849.73 1025
2850.23 974
2850.74 1063
2851.24 973
2851.74 891
2852.25 850
2852.75 867
2853.26 1000
2853.76 1093
2854.26 985
2854.77 933
2855.27 981
2855.77 1017
2856.28 956
2856.78 992
2857.29 916
2857.79 874
2858.29 788
2858.80 802
2859.30 910
2859.81 963
2860.31 873
2860.82 961
2861.32 934
2861.82 732
2862.33 760
2862.83 865
2863.34 858
2863.84 771
2864.35 855
2864.85 857
2865.36 866
2865.86 824
2866.37 890
2866.87 827
2867.38 866
2867.88 879
2868.39 891
2868.89 878
2869.40 904
2869.90 1030
2870.41 933
2870.91 888
2871.42 875
2871.92 1096
2872.43 1079
2872.93 1034
2873.44 1056
2873.94 1037
2874.45 960
2874.95 999
2875.46 1099
2875.97 1006
2876.47 988
2876.98 1009
2877.48 968
2877.99 929
2878.49 984
2879.00 904
2879.51 951
2880.01 955
2880.52 1009
2881.03 985
2881.53 902
2882.04 978
2882.54 939
2883.05 1002
2883.56 933
2884.06 861
2884.57 1003
2885.08 965
2885.58 1088
2886.09 1098
2886.60 1060
2887.10 1088
2887.61 1049
2888.12 1011
2888.62 1093
2889.13 966
2889.64 923
2890.14 838
2890.65 994
2891.16 893
2891.66 923
2892.17 964
2892.68 894
2893.18 902
2893.69 1003
2894.20 1186
2894.71 907
2895.21 1001
2895.72 1070
2896.23 1012
2896.74 967
2897.24 941
2897.75 996
2898.26 861
2898.77 742
2899.27 884
2899.78 874
2900.29 957
2900.80 911
2901.31 860
2901.81 1018
2902.32 972
2902.83 957
2903.34 1125
2903.85 1030
2904.35 1046
2904.86 950
2905.37 1097
2905.88 1116
2906.39 1105
2906.90 1097
2907.40 965
2907.91 1015
2908.42 971
2908.93 1021
2909.44 975
2909.95 844
2910.46 952
2910.96 833
2911.47 910
2911.98 865
2912.49 791
2913.00 904
2913.51 945
2914.02 1068
2914.53 1023
2915.04 1000
2915.54 889
2916.05 858
2916.56 958
2917.07 1030
2917.58 1055
2918.09 993
2918.60 898
2919.11 975
2919.62 929
2920.13 949
2920.64 894
2921.15 874
2921.66 1041
2922.17 1111
2922.68 1087
2923.19 1108
2923.70 968
2924.21 933
2924.72 991
2925.23 1042
2925.74 1016
2926.25 942
2926.76 919
2927.27 982
2927.78 868
2928.29 778
2928.80 865
2929.31 860
2929.82 943
2930.33 837
2930.84 888
2931.35 999
2931.86 845
2932.37 851
2932.88 915
2933.39 852
2933.90 984
2934.41 927
2934.92 1118
2935.44 1066
2935.95 897
2936.46 1023
2936.97 958
2937.48 1035
2937.99 1024
2938.50 1065
2939.01 1026
2939.52 942
2940.04 1119
2940.55 1218
2941.06 1082
2941.57 898
2942.08 874
2942.59 916
2943.10 908
2943.62 1019
2944.13 1124
2944.64 1024
2945.15 908
2945.66 1013
2946.17 1063
2946.69 1018
2947.20 1011
2947.71 1038
2948.22 1024
2948.73 1001
2949.25 887
2949.76 939
2950.27 901
2950.78 886
2951.29 912
2951.81 897
2952.32 863
2952.83 916
2953.34 996
2953.86 845
2954.37 847
2954.88 838
2955.39 867
2955.91 886
2956.42 830
2956.93 983
2957.45 1070
2957.96 1000
2958.47 915
2958.98 929
2959.50 966
2960.01 1030
2960.52 938
2961.04 994
2961.55 1120
2962.06 1016
2962.58 1121
2963.09 1148
2963.60 1071
2964.12 929
2964.63 1001
2965.14 946
2965.66 1039
2966.17 1026
2966.68 950
2967.20 872
2967.71 1014
2968.22 1032
2968.74 1057
2969.25 1023
2969.77 982
2970.28 967
2970.79 771
2971.31 876
2971.82 1060
2972.34 923
2972.85 840
2973.36 945
2973.88 1071
2974.39 967
2974.91 1094
2975.42 876
2975.94 896
2976.45 814
2976.96 950
2977.48 949
2977.99 948
2978.51 957
2979.02 940
2979.54 926
2980.05 1034
2980.57 1203
2981.08 1108
2981.60 1025
2982.11 1091
2982.63 1209
2983.14 1176
2983.66 1140
2984.17 1219
2984.69 1205
2985.20 1092
2985.72 1147
2986.23 1185
2986.75 1060
2987.26 1100
2987.78 1181
2988.29 1294
2988.81 1267
2989.32 1276
2989.84 1286
2990.36 1349
2990.87 1370
2991.39 1253
2991.90 1125
2992.42 1200
2992.94 1272
2993.45 1297
2993.97 1229
2994.48 1272
2995.00 1224
2995.51 1189
2996.03 1293
2996.55 1341
2997.06 1150
2997.58 1266
2998.10 1369
2998.61 1394
2999.13 1159
2999.65 1356
3000.16 1655
3000.68 1693
3001.19 1704
3001.71 1714
3002.23 1790
3002.74 1911
3003.26 2062
3003.78 2337
3004.30 2381
3004.81 2223
3005.33 2319
3005.85 2406
3006.36 2279
3006.88 2092
3007.40 1901
3007.91 1786
3008.43 1533
3008.95 1432
3009.47 1322
3009.98 1163
3010.50 1304
3011.02 1250
3011.54 1181
3012.05 1114
3012.57 1093
3013.09 1101
3013.61 1020
3014.12 1153
3014.64 1106
3015.16 1193
3015.68 1139
3016.19 993
3016.71 1237
3017.23 1138
3017.75 1167
3018.27 1072
3018.78 1060
3019.30 1099
3019.82 1037
3020.34 1048
3020.86 1221
3021.38 1143
3021.89 1086
3022.41 1050
3022.93 980
3023.45 975
3023.97 1231
3024.49 1074
3025.01 1039
3025.52 1087
3026.04 1070
3026.56 1050
3027.08 1029
3027.60 1048
3028.12 988
3028.64 935
3029.16 1001
3029.67 1049
3030.19 1060
3030.71 1151
3031.23 1176
3031.75 1077
3032.27 980
3032.79 1024
3033.31 1034
3033.83 1030
3034.35 1103
3034.87 1121
3035.39 1002
3035.91 1089
3036.43 1054
3036.95 1107
3037.47 1063
3037.99 1161
3038.50 1035
3039.02 993
3039.54 1021
3040.06 1045
3040.58 877
3041.10 916
3041.62 917
3042.14 975
3042.66 989
3043.18 1074
3043.70 926
3044.23 904
3044.75 991
3045.27 899
3045.79 852
3046.31 984
3046.83 1040
3047.35 1088
3047.87 1047
3048.39 971
3048.91 1031
3049.43 1040
3049.95 1025
3050.47 1061
3050.99 1035
3051.51 872
3052.03 1129
3052.56 967
3053.08 889
3053.60 982
3054.12 1036
3054.64 930
3055.16 1005
3055.68 960
3056.20 944
3056.72 910
3057.25 878
3057.77 1021
3058.29 1011
3058.81 952
3059.33 1047
3059.85 1025
3060.38 1138
3060.90 981
3061.42 1037
3061.94 966
3062.46 1075
3062.98 1086
3063.51 918
3064.03 991
3064.55 1030
3065.07 1050
3065.59 982
3066.12 998
3066.64 1036
3067.16 1048
3067.68 1061
3068.21 1030
3068.73 980
3069.25 1124
3069.77 1055
3070.30 1069
3070.82 1111
3071.34 1076
3071.86 1131
3072.39 997
3072.91 1112
3073.43 1064
3073.95 1103
3074.48 1038
3075.00 964
3075.52 1115
3076.05 1248
3076.57 1259
3077.09 1244
3077.61 1472
3078.14 1244
3078.66 1422
3079.18 1361
3079.71 1363
3080.23 1430
3080.75 1403
3081.28 1410
3081.80 1457
3082.32 1193
3082.85 1187
3083.37 1286
3083.90 1365
3084.42 1215
3084.94 1089
3085.47 1176
3085.99 1131
3086.51 1218
3087.04 1110
3087.56 1149
3088.09 1136
3088.61 1106
3089.13 1152
3089.66 1163
3090.18 1190
3090.71 1168
3091.23 1253
3091.76 1310
3092.28 1116
3092.80 1131
3093.33 1292
3093.85 1148
3094.38 1034
3094.90 1166
3095.43 1234
3095.95 1249
3096.48 1351
3097.00 1456
3097.53 1456
3098.05 1594
3098.58 1664
3099.10 1745
3099.63 2004
3100.15 2215
3100.68 2405
3101.20 2686
3101.73 2947
3102.25 3137
3102.78 3216
3103.30 3546
3103.83 3604
3104.35 3541
3104.88 2940
3105.40 2549
3105.93 2567
3106.45 2210
3106.98 2037
3107.51 1731
3108.03 1674
3108.56 1556
3109.08 1562
3109.61 1545
3110.13 1502
3110.66 1568
3111.19 1601
3111.71 1335
3112.24 1368
3112.76 1386
3113.29 1402
3113.82 1482
3114.34 1295
3114.87 1269
3115.40 1427
3115.92 1262
3116.45 1137
3116.98 1151
3117.50 1138
3118.03 1263
3118.55 1272
3119.08 1379
3119.61 1169
3120.13 1182
3120.66 1431
3121.19 1499
3121.72 1422
3122.24 1494
3122.77 1370
3123.30 1279
3123.82 1339
3124.35 1274
3124.88 1132
3125.40 1209
3125.93 1211
3126.46 1183
3126.99 1142
3127.51 1129
3128.04 1160
3128.57 1013
3129.10 1140
3129.62 1162
3130.15 1028
3130.68 1008
3131.21 948
3131.73 1064
3132.26 1070
3132.79 988
3133.32 1106
3133.85 1030
3134.37 962
3134.90 1110
3135.43 1046
3135.96 1009
3136.49 1094
3137.01 1029
3137.54 1041
3138.07 1048
3138.60 968
3139.13 1037
3139.65 922
3140.18 971
3140.71 1013
3141.24 1021
3141.77 953
3142.30 913
3142.83 1031
3143.35 1131
3143.88 1038
3144.41 1060
3144.94 1087
3145.47 1065
3146.00 1040
3146.53 1129
3147.06 1008
3147.59 1235
3148.11 1295
3148.64 1332
3149.17 1298
3149.70 1307
3150.23 1263
3150.76 1238
3151.29 1224
3151.82 1192
3152.35 1072
3152.88 1134
3153.41 1112
3153.94 1255
3154.47 1092
3155.00 1145
3155.53 1161
3156.06 1117
3156.59 1116
3157.12 1210
3157.65 1153
3158.18 1125
3158.71 1149
3159.24 1112
3159.77 1257
3160.30 1171
3160.83 1301
3161.36 1185
3161.89 1142
3162.42 1142
3162.95 1211
3163.48 1207
3164.01 1077
3164.54 981
3165.07 903
3165.60 993
3166.13 1018
3166.66 981
3167.19 970
3167.72 996
3168.25 950
3168.78 1025
3169.31 1017
3169.85 1098
3170.38 987
3170.91 1073
3171.44 953
3171.97 1058
3172.50 1180
3173.03 1090
3173.56 996
3174.09 1186
3174.63 1243
3175.16 1132
3175.69 1242
3176.22 1091
3176.75 1100
3177.28 1069
3177.81 972
3178.35 1004
3178.88 959
3179.41 985
3179.94 901
3180.47 1028
3181.00 959
3181.54 1031
3182.07 929
3182.60 1001
3183.13 895
3183.66 912
3184.20 958
3184.73 1006
3185.26 989
3185.79 1053
3186.33 1038
3186.86 934
3187.39 990
3187.92 1144
3188.46 1180
3188.99 1190
3189.52 1085
3190.05 1070
3190.59 1082
3191.12 1006
3191.65 1082
3192.18 1043
3192.72 1056
3193.25 1010
3193.78 1206
3194.32 1203
3194.85 1163
3195.38 1100
3195.91 1156
3196.45 1073
3196.98 1060
3197.51 1257
3198.05 1117
3198.58 1015
3199.11 1162
3199.65 1114
3200.18 1141
3200.71 1109
3201.25 1099
3201.78 1053
3202.32 1097
3202.85 1111
3203.38 1094
3203.92 1237
3204.45 1288
3204.98 1230
3205.52 1258
3206.05 1189
3206.59 1270
3207.12 1291
3207.65 1354
3208.19 1224
3208.72 1214
3209.26 1384
3209.79 1432
3210.32 1653
3210.86 1557
3211.39 1378
3211.93 1326
3212.46 1381
3213.00 1452
3213.53 1384
3214.07 1353
3214.60 1262
3215.14 1074
3215.67 995
3216.20 1136
3216.74 1139
3217.27 1050
3217.81 1043
3218.34 1195
3218.88 1136
3219.41 1083
3219.95 1141
3220.48 1170
3221.02 1267
3221.56 1278
3222.09 1278
3222.63 1378
3223.16 1399
3223.70 1295
3224.23 1348
3224.77 1462
3225.30 1349
3225.84 1364
3226.37 1397
3226.91 1455
3227.45 1428
3227.98 1435
3228.52 1391
3229.05 1347
3229.59 1308
3230.12 1216
3230.66 1286
3231.20 1298
3231.73 1295
3232.27 1236
3232.81 1433
3233.34 1365
3233.88 1332
3234.41 1349
3234.95 1368
3235.49 1424
3236.02 1447
3236.56 1467
3237.10 1346
3237.63 1372
3238.17 1386
3238.71 1352
3239.24 1169
3239.78 1335
3240.32 1286
3240.85 1404
3241.39 1389
3241.93 1340
3242.46 1230
3243.00 1235
3243.54 1363
3244.07 1372
3244.61 1378
3245.15 1383
3245.69 1405
3246.22 1426
3246.76 1450
3247.30 1365
3247.84 1372
3248.37 1656
3248.91 1706
3249.45 1593
3249.99 1639
3250.52 1643
3251.06 1571
3251.60 1684
3252.14 1566
3252.67 1455
3253.21 1610
3253.75 1592
3254.29 1523
3254.83 1575
3255.36 1766
3255.90 1711
3256.44 1740
3256.98 1703
3257.52 1761
3258.05 1713
3258.59 1842
3259.13 2159
3259.67 2079
3260.21 2272
3260.75 2358
3261.29 2356
3261.82 2637
3262.36 2787
3262.90 2891
3263.44 2684
3263.98 3208
3264.52 3450
3265.06 3756
3265.60 3977
3266.13 4167
3266.67 4190
3267.21 4010
3267.75 3935
3268.29 3760
3268.83 3421
3269.37 3263
3269.91 2910
3270.45 2549
3270.99 2219
3271.53 2034
3272.07 1998
3272.60 1916
3273.14 1981
3273.68 2052
3274.22 1840
3274.76 1838
3275.30 1806
3275.84 1928
3276.38 1780
3276.92 1992
3277.46 1773
3278.00 1799
3278.54 1926
3279.08 2030
3279.62 1902
3280.16 2117
3280.70 1854
3281.24 1922
3281.78 2120
3282.32 2054
3282.86 1929
3283.40 2031
3283.94 2056
3284.48 2084
3285.02 2105
3285.56 1968
3286.11 2080
3286.65 2212
3287.19 2099
3287.73 2289
3288.27 2022
3288.81 2100
3289.35 2085
3289.89 2189
3290.43 2244
3290.97 2435
3291.51 2440
3292.05 2671
3292.60 2756
3293.14 2626
3293.68 2647
3294.22 2917
3294.76 2991
3295.30 2978
3295.84 3034
3296.38 2940
3296.93 2714
3297.47 2655
3298.01 2638
3298.55 2681
3299.09 2648
3299.63 2463
3300.18 2555
3300.72 2351
3301.26 2397
3301.80 2386
3302.34 2254
3302.89 2467
3303.43 2335
3303.97 2185
3304.51 2126
3305.05 2184
3305.60 2223
3306.14 2106
3306.68 1889
3307.22 1992
3307.76 2071
3308.31 2076
3308.85 1981
3309.39 1851
3309.93 1896
3310.48 1905
3311.02 1812
3311.56 2002
3312.11 2115
3312.65 2130
3313.19 2225
3313.73 2083
3314.28 2024
3314.82 2078
3315.36 2607
3315.91 2780
3316.45 2483
3316.99 2717
3317.53 2822
3318.08 2808
3318.62 2988
3319.16 3368
3319.71 3465
3320.25 3441
3320.79 3492
3321.34 3593
3321.88 3641
3322.43 3540
3322.97 3339
3323.51 3330
3324.06 3154
3324.60 3232
3325.14 3234
3325.69 3131
3326.23 2978
3326.78 2939
3327.32 2629
3327.86 2719
3328.41 2885
3328.95 3073
3329.50 3617
3330.04 4191
3330.58 4835
3331.13 5885
3331.67 7392
3332.22 8960
3332.76 10766
3333.31 12719
3333.85 14791
3334.39 16309
3334.94 17615
3335.48 17833
3336.03 18237
3336.57 18029
3337.12 16990
3337.66 16226
3338.21 15372
3338.75 13927
3339.30 11818
3339.84 9080
3340.39 7544
3340.93 6309
3341.48 5110
3342.02 4318
3342.57 3613
3343.11 3263
3343.66 2974
3344.20 2592
3344.75 2544
3345.29 2322
3345.84 2265
3346.39 2283
3346.93 2356
3347.48 2288
3348.02 2328
3348.57 2475
3349.11 2479
3349.66 2492
3350.21 2346
3350.75 2408
3351.30 2507
3351.84 2414
3352.39 2496
3352.94 2444
3353.48 2560
3354.03 2456
3354.57 2208
3355.12 2338
3355.67 2251
3356.21 2354
3356.76 2272
3357.31 2166
3357.85 2102
3358.40 2022
3358.94 2182
3359.49 2214
3360.04 2305
3360.58 2213
3361.13 2143
3361.68 2132
3362.22 2109
3362.77 2241
3363.32 2192
3363.87 2324
3364.41 2287
3364.96 2231
3365.51 2123
3366.05 2046
3366.60 2090
3367.15 2237
3367.70 2222
3368.24 2397
3368.79 2230
3369.34 2294
3369.88 2514
3370.43 2758
3370.98 2884
3371.53 3125
3372.07 3297
3372.62 3262
3373.17 3644
3373.72 3736
3374.27 3565
3374.81 3594
3375.36 3404
3375.91 3240
3376.46 3049
3377.01 2787
3377.55 2486
3378.10 2425
3378.65 2411
3379.20 2078
3379.75 1903
3380.29 1800
3380.84 1756
3381.39 1889
3381.94 1852
3382.49 1822
3383.04 1878
3383.58 1693
3384.13 1681
3384.68 1713
3385.23 1829
3385.78 1786
3386.33 1534
3386.88 1571
3387.43 1535
3387.97 1444
3388.52 1490
3389.07 1516
3389.62 1412
3390.17 1319
3390.72 1508
3391.27 1631
3391.82 1486
3392.37 1582
3392.92 1566
3393.47 1582
3394.02 1514
3394.56 1554
3395.11 1615
3395.66 1632
3396.21 1585
3396.76 1624
3397.31 1676
3397.86 1508
3398.41 1346
3398.96 1403
3399.51 1369
3400.06 1420
3400.61 1380
3401.16 1403
3401.71 1397
3402.26 1286
3402.81 1385
3403.36 1445
3403.91 1476
3404.46 1333
3405.01 1396
3405.56 1271
3406.11 1350
3406.66 1445
3407.21 1451
3407.76 1435
3408.32 1479
3408.87 1473
3409.42 1559
3409.97 1694
3410.52 1762
3411.07 1828
3411.62 2064
3412.17 1941
3412.72 1930
3413.27 1864
3413.82 1586
3414.37 1576
3414.93 1556
3415.48 1592
3416.03 1553
3416.58 1428
3417.13 1326
3417.68 1353
3418.23 1205
3418.78 1215
3419.34 1217
3419.89 1260
3420.44 1191
3420.99 1257
3421.54 1261
3422.09 1344
3422.65 1302
3423.20 1312
3423.75 1388
3424.30 1299
3424.85 1289
3425.40 1205
3425.96 1153
3426.51 1119
3427.06 1149
3427.61 1235
3428.16 1237
3428.72 1143
3429.27 1188
3429.82 1259
3430.37 1171
3430.93 1122
3431.48 1098
3432.03 1083
3432.58 1304
3433.14 1210
3433.69 1188
3434.24 1210
3434.79 1160
3435.35 1184
3435.90 1156
3436.45 1222
3437.00 1203
3437.56 1340
3438.11 1261
3438.66 1006
3439.22 1185
3439.77 1273
3440.32 1120
3440.88 1027
3441.43 1098
3441.98 1129
3442.54 1164
3443.09 1315
3443.64 1195
3444.20 1136
3444.75 1114
3445.30 1085
3445.86 1051
3446.41 1059
3446.96 1082
3447.52 1057
3448.07 1122
3448.63 1065
3449.18 1083
3449.73 1156
3450.29 1175
3450.84 1093
3451.39 1038
3451.95 1091
3452.50 1224
3453.06 1202
3453.61 1086
3454.17 1143
3454.72 1090
3455.27 1069
3455.83 1080
3456.38 1310
3456.94 1266
3457.49 1243
3458.05 1214
3458.60 1180
3459.16 1171
3459.71 1131
3460.27 1235
3460.82 1181
3461.37 1081
3461.93 1139
3462.48 1066
3463.04 1241
3463.59 1278
3464.15 1259
3464.70 1154
3465.26 1282
3465.82 1371
3466.37 1306
3466.93 1200
3467.48 1155
3468.04 1253
3468.59 1325
3469.15 1246
3469.70 1427
3470.26 1414
3470.81 1280
3471.37 1278
3471.92 1315
3472.48 1374
3473.04 1369
3473.59 1429
3474.15 1371
3474.70 1531
3475.26 1518
3475.82 1428
3476.37 1540
3476.93 1492
3477.48 1528
3478.04 1511
3478.60 1503
3479.15 1578
3479.71 1576
3480.27 1672
3480.82 1689
3481.38 1451
3481.93 1649
3482.49 1671
3483.05 1579
3483.60 1631
3484.16 1565
3484.72 1698
3485.27 1574
3485.83 1820
3486.39 1652
3486.94 1729
3487.50 2018
3488.06 2384
3488.62 2802
3489.17 3100
3489.73 3251
3490.29 3781
3490.84 3930
3491.40 4446
3491.96 4875
3492.52 4880
3493.07 4549
3493.63 4065
3494.19 3819
3494.75 3486
3495.30 2880
3495.86 2552
3496.42 2245
3496.98 2105
3497.53 2214
3498.09 2123
3498.65 1942
3499.21 2146
3499.76 1968
3500.32 1926
3500.88 2128
3501.44 2034
3502.00 1905
3502.56 2026
3503.11 2191
3503.67 2036
3504.23 2202
3504.79 2212
3505.35 2027
3505.90 2046
3506.46 2054
3507.02 1858
3507.58 1620
3508.14 1921
3508.70 1771
3509.26 1715
3509.81 1645
3510.37 1799
3510.93 1722
3511.49 1431
3512.05 1451
3512.61 1469
3513.17 1471
3513.73 1433
3514.29 1334
3514.84 1237
3515.40 1301
3515.96 1277
3516.52 1312
3517.08 1369
3517.64 1273
3518.20 1263
3518.76 1165
3519.32 1323
3519.88 1305
3520.44 1153
3521.00 1217
3521.56 1299
3522.12 1273
3522.68 1280
3523.24 1174
3523.80 1214
3524.36 1229
3524.92 1169
3525.48 1183
3526.04 1144
3526.60 1092
3527.16 1109
3527.72 1130
3528.28 1108
3528.84 1123
3529.40 1146
3529.96 1035
3530.52 1135
3531.08 1064
3531.64 1105
3532.20 1223
3532.76 1189
3533.32 1225
3533.88 1141
3534.44 1140
3535.00 1130
3535.56 1201
3536.12 1234
3536.68 1202
3537.25 1171
3537.81 1132
3538.37 1182
3538.93 1244
3539.49 1144
3540.05 1152
3540.61 1049
3541.17 1071
3541.73 1044
3542.30 1114
3542.86 1068
3543.42 1063
3543.98 956
3544.54 985
3545.10 1078
3545.66 1113
3546.23 991
3546.79 1045
3547.35 1110
3547.91 1079
3548.47 1059
3549.03 1040
3549.60 1008
3550.16 1026
3550.72 914
3551.28 989
3551.84 966
3552.41 915
3552.97 901
3553.53 919
3554.09 1069
3554.65 842
3555.22 897
3555.78 1080
3556.34 1002
3556.90 1047
3557.47 917
3558.03 921
3558.59 978
3559.15 1069
3559.72 1000
3560.28 979
3560.84 1008
3561.41 943
3561.97 1015
3562.53 973
3563.09 949
3563.66 1024
3564.22 1054
3564.78 1028
3565.35 1016
3565.91 934
3566.47 1005
3567.04 1008
3567.60 903
3568.16 982
3568.73 1029
3569.29 980
3569.85 935
3570.42 1081
3570.98 969
3571.54 992
3572.11 935
3572.67 889
3573.23 1062
3573.80 1098
3574.36 993
3574.93 1043
3575.49 1121
3576.05 1125
3576.62 1170
3577.18 1099
3577.75 1020
3578.31 1061
3578.87 1017
3579.44 1003
3580.00 976
3580.57 1060
3581.13 1044
3581.70 1105
3582.26 899
3582.82 937
3583.39 958
3583.95 913
3584.52 954
3585.08 852
3585.65 994
3586.21 1037
3586.78 961
3587.34 954
3587.91 1031
3588.47 943
3589.04 965
3589.60 929
3590.17 989
3590.73 1001
3591.30 994
3591.86 1026
3592.43 953
3592.99 1006
3593.56 1047
3594.12 1077
3594.69 969
3595.25 1011
3595.82 915
3596.39 934
3596.95 889
3597.52 963
3598.08 1026
3598.65 910
3599.21 913
3599.78 869
3600.35 929
3600.91 945
3601.48 848
3602.04 946
3602.61 913
3603.18 995
3603.74 837
3604.31 941
3604.87 931
3605.44 806
3606.01 942
3606.57 908
3607.14 891
3607.71 869
3608.27 911
3608.84 838
3609.41 861
3609.97 864
3610.54 860
3611.11 812
3611.67 855
3612.24 912
3612.81 1075
3613.37 1002
3613.94 1023
3614.51 1086
3615.07 1085
3615.64 1024
3616.21 1004
3616.77 1014
3617.34 1120
3617.91 1087
3618.48 1204
3619.04 1292
3619.61 1160
3620.18 1099
3620.75 1112
3621.31 1026
3621.88 1075
3622.45 1054
3623.02 1031
3623.58 1054
3624.15 1051
3624.72 938
3625.29 922
3625.86 952
3626.42 952
3626.99 898
3627.56 838
3628.13 859
3628.70 929
3629.26 857
3629.83 893
3630.40 868
3630.97 857
3631.54 915
3632.10 793
3632.67 955
3633.24 899
3633.81 896
3634.38 900
3634.95 1081
3635.52 952
3636.08 833
3636.65 846
3637.22 984
3637.79 975
3638.36 922
3638.93 882
3639.50 981
3640.07 920
3640.64 932
3641.20 901
3641.77 980
3642.34 927
3642.91 974
3643.48 1025
3644.05 900
3644.62 912
3645.19 951
3645.76 909
3646.33 894
3646.90 860
3647.47 867
3648.04 900
3648.61 910
3649.18 879
3649.75 891
3650.32 970
3650.89 1058
3651.46 1056
3652.03 1158
3652.60 1103
3653.17 999
3653.74 1023
3654.31 1006
3654.88 970
3655.45 994
3656.02 1000
3656.59 967
3657.16 973
3657.73 939
3658.30 957
3658.87 962
3659.44 912
3660.01 835
3660.58 925
3661.15 972
3661.72 863
3662.29 1005
3662.86 969
3663.43 1047
3664.00 861
3664.58 1007
3665.15 1038
3665.72 1147
3666.29 1038
3666.86 950
3667.43 944
3668.00 925
3668.57 901
3669.14 885
3669.72 907
3670.29 833
3670.86 901
3671.43 861
3672.00 935
3672.57 889
3673.14 1037
3673.72 1004
3674.29 898
3674.86 933
3675.43 1042
3676.00 992
3676.57 1020
3677.15 1008
3677.72 945
3678.29 1036
3678.86 1072
3679.43 1039
3680.01 871
3680.58 873
3681.15 967
3681.72 949
3682.29 921
3682.87 946
3683.44 776
3684.01 834
3684.58 853
3685.16 849
3685.73 880
3686.30 942
3686.87 927
3687.45 1055
3688.02 881
3688.59 878
3689.17 893
3689.74 983
3690.31 1000
3690.88 938
3691.46 1040
3692.03 998
3692.60 911
3693.18 823
3693.75 821
3694.32 873
3694.90 803
3695.47 801
3696.04 917
3696.62 954
3697.19 849
3697.76 819
3698.34 890
3698.91 900
3699.48 868
3700.06 831
3700.63 857
3701.21 797
3701.78 936
3702.35 960
3702.93 862
3703.50 988
3704.07 1012
3704.65 1050
3705.22 1017
3705.80 936
3706.37 985
3706.95 1016
3707.52 896
3708.09 878
3708.67 1071
3709.24 969
3709.82 908
3710.39 920
3710.97 877
3711.54 966
3712.11 943
3712.69 829
3713.26 897
3713.84 966
3714.41 882
3714.99 905
3715.56 853
3716.14 864
3716.71 937
3717.29 929
3717.86 926
3718.44 931
3719.01 900
3719.59 883
3720.16 876
3720.74 826
3721.31 926
3721.89 901
3722.47 818
3723.04 823
3723.62 867
3724.19 758
3724.77 744
3725.34 806
3725.92 765
3726.49 776
3727.07 845
3727.65 883
3728.22 906
3728.80 887
3729.37 921
3729.95 988
3730.53 948
3731.10 986
3731.68 947
3732.25 902
3732.83 1085
3733.41 1031
3733.98 1105
3734.56 1054
3735.14 1019
3735.71 1088
3736.29 981
3736.86 895
3737.44 868
3738.02 918
3738.59 826
3739.17 859
3739.75 812
3740.32 860
3740.90 917
3741.48 867
3742.06 837
3742.63 796
3743.21 767
3743.79 820
3744.36 877
3744.94 868
3745.52 976
3746.09 976
3746.67 931
3747.25 810
3747.83 910
3748.40 977
3748.98 847
3749.56 859
3750.14 930
3750.71 1012
3751.29 852
3751.87 796
3752.45 837
3753.03 874
3753.60 910
3754.18 847
3754.76 857
3755.34 789
3755.91 823
3756.49 798
3757.07 850
3757.65 774
3758.23 797
3758.81 865
3759.38 749
3759.96 943
3760.54 944
3761.12 808
3761.70 837
3762.28 941
3762.85 951
3763.43 824
3764.01 797
3764.59 846
3765.17 900
3765.75 896
3766.33 906
3766.90 790
3767.48 820
3768.06 782
3768.64 834
3769.22 862
3769.80 905
3770.38 931
3770.96 909
3771.54 761
3772.12 820
3772.70 792
3773.27 786
3773.85 925
3774.43 940
3775.01 822
3775.59 801
3776.17 814
3776.75 804
3777.33 700
3777.91 742
3778.49 786
3779.07 796
3779.65 784
3780.23 805
3780.81 878
3781.39 883
3781.97 795
3782.55 741
3783.13 841
3783.71 902
3784.29 822
3784.87 776
3785.45 781
3786.03 803
3786.61 731
3787.19 663
3787.77 804
3788.35 789
3788.93 883
3789.51 870
3790.09 814
3790.67 835
3791.26 913
3791.84 752
3792.42 797
3793.00 823
3793.58 880
3794.16 884
3794.74 835
3795.32 867
3795.90 897
3796.48 832
3797.07 784
3797.65 826
3798.23 887
3798.81 844
3799.39 884
3799.97 867
3800.55 923
3801.13 868
3801.72 849
3802.30 780
3802.88 915
3803.46 879
3804.04 902
3804.62 884
3805.21 1003
3805.79 961
3806.37 826
3806.95 864
3807.53 915
3808.12 1050
3808.70 1010
3809.28 1035
3809.86 966
3810.44 953
3811.03 980
3811.61 867
3812.19 944
3812.77 928
3813.36 873
3813.94 909
3814.52 926
3815.10 814
3815.69 888
3816.27 881
3816.85 876
3817.43 769
3818.02 770
3818.60 785
3819.18 699
3819.76 802
3820.35 834
3820.93 849
3821.51 935
3822.10 881
3822.68 902
3823.26 801
3823.85 727
3824.43 790
3825.01 841
3825.60 925
3826.18 849
3826.76 799
3827.35 897
3827.93 833
3828.51 753
3829.10 747
3829.68 819
3830.26 819
3830.85 854
3831.43 817
3832.02 810
3832.60 815
3833.18 770
3833.77 754
3834.35 763
3834.93 822
3835.52 810
3836.10 738
3836.69 679
3837.27 766
3837.86 816
3838.44 808
3839.02 769
3839.61 827
3840.19 813
3840.78 859
3841.36 854
3841.95 821
3842.53 866
3843.12 853
3843.70 910
3844.29 849
3844.87 919
3845.46 885
3846.04 832
3846.63 857
3847.21 793
3847.80 801
3848.38 820
3848.97 832
3849.55 1003
3850.14 970
3850.72 815
3851.31 783
3851.89 844
3852.48 840
3853.06 866
3853.65 903
3854.23 828
3854.82 829
3855.40 822
3855.99 885
3856.58 839
3857.16 870
3857.75 979
3858.33 909
3858.92 1018
3859.50 964
3860.09 979
3860.68 1066
3861.26 934
3861.85 1001
3862.43 951
3863.02 1005
3863.61 960
3864.19 952
3864.78 1026
3865.37 942
3865.95 876
3866.54 952
3867.13 1045
3867.71 970
3868.30 834
3868.89 823
3869.47 902
3870.06 916
3870.65 784
3871.23 862
3871.82 954
3872.41 844
3872.99 912
3873.58 970
3874.17 929
3874.75 870
3875.34 967
3875.93 876
3876.52 867
3877.10 872
3877.69 896
3878.28 973
3878.86 1005
3879.45 836
3880.04 909
3880.63 853
3881.21 879
3881.80 860
3882.39 844
3882.98 760
3883.57 819
3884.15 873
3884.74 888
3885.33 887
3885.92 891
3886.50 1037
3887.09 988
3887.68 999
3888.27 948
3888.86 1068
3889.45 1073
3890.03 926
3890.62 816
3891.21 850
3891.80 979
3892.39 954
3892.98 939
3893.56 845
3894.15 984
3894.74 1059
3895.33 951
3895.92 896
3896.51 914
3897.10 964
3897.68 981
3898.27 964
3898.86 962
3899.45 1006
3900.04 1034
3900.63 875
3901.22 906
3901.81 843
3902.40 896
3902.99 913
3903.57 883
3904.16 871
3904.75 875
3905.34 885
3905.93 938
3906.52 907
3907.11 931
3907.70 783
3908.29 837
3908.88 811
3909.47 787
3910.06 830
3910.65 782
3911.24 799
3911.83 948
3912.42 779
3913.01 885
3913.60 897
3914.19 809
3914.78 794
3915.37 851
3915.96 867
3916.55 768
3917.14 760
3917.73 865
3918.32 925
3918.91 851
3919.50 728
3920.09 807
3920.68 855
3921.27 829
3921.86 732
3922.45 844
3923.05 789
3923.64 836
3924.23 923
3924.82 829
3925.41 776
3926.00 837
3926.59 827
3927.18 814
3927.77 722
3928.36 824
3928.95 781
3929.55 671
3930.14 849
3930.73 767
3931.32 808
3931.91 753
3932.50 837
3933.09 833
3933.69 804
3934.28 798
3934.87 756
3935.46 814
3936.05 864
3936.64 758
3937.24 880
3937.83 834
3938.42 782
3939.01 802
3939.60 820
3940.20 846
3940.79 953
3941.38 911
3941.97 1043
3942.56 924
3943.16 922
3943.75 877
3944.34 865
3944.93 841
3945.53 749
3946.12 852
3946.71 795
3947.30 870
3947.90 828
3948.49 842
3949.08 939
3949.67 838
3950.27 782
3950.86 797
3951.45 925
3952.05 904
3952.64 918
3953.23 919
3953.82 838
3954.42 895
3955.01 828
3955.60 837
3956.20 875
3956.79 808
3957.38 929
3957.98 981
3958.57 960
3959.16 881
3959.76 866
3960.35 838
3960.94 875
3961.54 807
3962.13 832
3962.73 876
3963.32 958
3963.91 892
3964.51 866
3965.10 903
3965.69 943
3966.29 899
3966.88 971
3967.48 1022
3968.07 1052
3968.66 995
3969.26 881
3969.85 899
3970.45 819
3971.04 874
3971.64 895
3972.23 795
3972.82 811
3973.42 786
3974.01 907
3974.61 913
3975.20 981
3975.80 1002
3976.39 981
3976.99 1020
3977.58 998
3978.18 992
3978.77 937
3979.37 979
3979.96 983
3980.56 970
3981.15 807
3981.75 917
3982.34 1029
3982.94 1004
3983.53 970
3984.13 1023
3984.72 1056
3985.32 1022
3985.91 1029
3986.51 953
3987.11 1100
3987.70 929
3988.30 871
3988.89 1106
3989.49 938
3990.08 968
3990.68 1093
3991.28 1107
3991.87 1014
3992.47 997
3993.06 1002
3993.66 1076
3994.26 896
3994.85 1004
3995.45 1024
3996.04 913
3996.64 960
3997.24 1117
3997.83 1060
3998.43 990
3999.03 981
3999.62 1004
4000.22 964
4000.81 892
4001.41 1148
4002.01 1116
4002.60 988
4003.20 959
4003.80 948
4004.40 777
4004.99 873
4005.59 1054
4006.19 1032
4006.78 958
4007.38 932
4007.98 890
4008.57 946
4009.17 842
4009.77 834
4010.37 937
4010.96 832
4011.56 878
4012.16 868
4012.76 822
4013.35 889
4013.95 962
4014.55 857
4015.15 855
4015.74 860
4016.34 920
4016.94 891
4017.54 848
4018.13 914
4018.73 928
4019.33 943
4019.93 938
4020.53 871
4021.12 846
4021.72 899
4022.32 887
4022.92 1013
4023.52 972
4024.12 1011
4024.71 1041
4025.31 1034
4025.91 1124
4026.51 1008
4027.11 1178
4027.71 1304
4028.30 1282
4028.90 1179
4029.50 1207
4030.10 1372
4030.70 1210
4031.30 1091
4031.90 1026
4032.50 970
4033.10 1006
4033.69 1087
4034.29 1034
4034.89 916
4035.49 982
4036.09 955
4036.69 806
4037.29 949
4037.89 942
4038.49 917
4039.09 904
4039.69 832
4040.29 754
4040.89 863
4041.49 831
4042.08 826
4042.68 804
4043.28 790
4043.88 799
4044.48 830
4045.08 828
4045.68 841
4046.28 844
4046.88 745
4047.48 812
4048.08 735
4048.68 813
4049.28 799
4049.88 801
4050.48 900
4051.08 836
4051.69 804
4052.29 885
4052.89 861
4053.49 862
4054.09 877
4054.69 735
4055.29 783
4055.89 826
4056.49 845
4057.09 758
4057.69 788
4058.29 857
4058.89 849
4059.49 814
4060.09 862
4060.70 845
4061.30 947
4061.90 786
4062.50 800
4063.10 786
4063.70 791
4064.30 815
4064.90 878
4065.51 960
4066.11 893
4066.71 841
4067.31 845
4067.91 875
4068.51 831
4069.11 835
4069.72 787
4070.32 787
4070.92 748
4071.52 805
4072.12 800
4072.73 794
4073.33 784
4073.93 797
4074.53 733
4075.13 706
4075.74 782
4076.34 756
4076.94 785
4077.54 825
4078.14 863
4078.75 788
4079.35 899
4079.95 817
4080.55 904
4081.16 876
4081.76 718
4082.36 727
4082.96 737
4083.57 760
4084.17 801
4084.77 862
4085.38 803
4085.98 687
4086.58 785
4087.18 821
4087.79 701
4088.39 687
4088.99 712
4089.60 793
4090.20 735
4090.80 830
4091.41 698
4092.01 769
4092.61 828
4093.22 740
4093.82 768
4094.42 790
4095.03 816
4095.63 891
4096.23 876
4096.84 791
4097.44 788
4098.05 786
4098.65 792
4099.25 728
4099.86 731
4100.46 836
4101.06 875
4101.67 792
4102.27 828
4102.88 762
4103.48 799
4104.09 855
4104.69 805
4105.29 754
4105.90 786
4106.50 875
4107.11 751
4107.71 733
4108.32 761
4108.92 784
4109.53 797
4110.13 837
4110.74 835
4111.34 792
4111.94 796
4112.55 693
4113.15 779
4113.76 785
4114.36 785
4114.97 752
4115.57 675
4116.18 775
4116.78 854
4117.39 882
4118.00 727
4118.60 709
4119.21 688
4119.81 769
4120.42 731
4121.02 721
4121.63 745
4122.23 811
4122.84 735
4123.44 730
4124.05 651
4124.66 729
4125.26 717
4125.87 759
4126.47 729
4127.08 728
4127.68 700
4128.29 653
4128.90 629
4129.50 606
4130.11 802
4130.72 800
4131.32 822
4131.93 764
4132.53 797
4133.14 840
4133.75 793
4134.35 652
4134.96 763
4135.57 852
4136.17 793
4136.78 814
4137.39 802
4137.99 870
4138.60 878
4139.21 960
4139.81 977
4140.42 901
4141.03 885
4141.63 858
4142.24 855
4142.85 888
4143.46 929
4144.06 779
4144.67 862
4145.28 896
4145.88 847
4146.49 872
4147.10 815
4147.71 856
4148.31 724
4148.92 695
4149.53 897
4150.14 817
4150.74 760
4151.35 809
4151.96 769
4152.57 819
4153.18 756
4153.78 769
4154.39 654
4155.00 711
4155.61 765
4156.22 802
4156.82 837
4157.43 763
4158.04 824
4158.65 900
4159.26 792
4159.86 754
4160.47 696
4161.08 787
4161.69 802
4162.30 785
4162.91 788
4163.52 792
4164.12 832
4164.73 854
4165.34 833
4165.95 778
4166.56 670
4167.17 688
4167.78 855
4168.39 849
4168.99 824
4169.60 784
4170.21 768
4170.82 811
4171.43 767
4172.04 811
4172.65 832
4173.26 742
4173.87 726
4174.48 801
4175.09 845
4175.70 818
4176.31 759
4176.92 850
4177.53 786
4178.13 843
4178.74 802
4179.35 712
4179.96 778
4180.57 783
4181.18 750
4181.79 749
4182.40 766
4183.01 645
4183.62 681
4184.23 795
4184.84 797
4185.45 761
4186.06 802
4186.67 847
4187.29 827
4187.90 787
4188.51 828
4189.12 816
4189.73 782
4190.34 789
4190.95 854
4191.56 713
4192.17 681
4192.78 719
4193.39 807
4194.00 743
4194.61 808
4195.22 851
4195.83 819
4196.45 880
4197.06 759
4197.67 746
4198.28 747
4198.89 873
4199.50 774
4200.11 801
4200.72 767
4201.33 784
4201.95 809
4202.56 697
4203.17 743
4203.78 827
4204.39 838
4205.00 818
4205.62 766
4206.23 683
4206.84 650
4207.45 710
4208.06 656
4208.67 756
4209.29 671
4209.90 712
4210.51 784
4211.12 811
4211.73 778
4212.35 825
4212.96 730
4213.57 751
4214.18 866
4214.80 943
4215.41 766
4216.02 849
4216.63 784
4217.25 799
4217.86 868
4218.47 778
4219.08 750
4219.70 748
4220.31 775
4220.92 778
4221.53 828
4222.15 844
4222.76 855
4223.37 851
4223.99 785
4224.60 861
4225.21 910
4225.83 919
4226.44 802
4227.05 793
4227.66 878
4228.28 796
4228.89 753
4229.51 896
4230.12 782
4230.73 861
4231.35 842
4231.96 957
4232.57 1002
4233.19 1013
4233.80 1010
4234.41 954
4235.03 937
4235.64 1002
4236.26 1071
4236.87 1013
4237.48 966
4238.10 847
4238.71 808
4239.33 846
4239.94 757
4240.55 730
4241.17 870
4241.78 852
4242.40 862
4243.01 758
4243.63 826
4244.24 802
4244.85 847
4245.47 826
4246.08 890
4246.70 900
4247.31 795
4247.93 780
4248.54 807
4249.16 863
4249.77 748
4250.39 768
4251.00 833
4251.62 770
4252.23 672
4252.85 842
4253.46 936
4254.08 858
4254.69 691
4255.31 674
4255.92 832
4256.54 693
4257.15 717
4257.77 754
4258.39 862
4259.00 898
4259.62 838
4260.23 845
4260.85 793
4261.46 769
4262.08 869
4262.69 849
4263.31 853
4263.93 933
4264.54 857
4265.16 880
4265.77 799
4266.39 828
4267.01 763
4267.62 805
4268.24 867
4268.86 840
4269.47 840
4270.09 844
4270.70 755
4271.32 786
4271.94 780
4272.55 786
4273.17 750
4273.79 771
4274.40 809
4275.02 825
4275.64 704
4276.25 773
4276.87 802
4277.49 747
4278.10 798
4278.72 734
4279.34 683
4279.96 818
4280.57 734
4281.19 635
4281.81 729
4282.42 713
4283.04 681
4283.66 767
4284.28 817
4284.89 787
4285.51 759
4286.13 802
4286.75 726
4287.36 690
4287.98 763
4288.60 761
4289.22 755
4289.83 653
4290.45 788
4291.07 805
4291.69 771
4292.31 723
4292.92 713
4293.54 779
4294.16 816
4294.78 777
4295.40 769
4296.01 794
4296.63 753
4297.25 850
4297.87 810
4298.49 701
4299.11 713
4299.72 810
4300.34 801
4300.96 762
4301.58 768
4302.20 823
4302.82 710
4303.44 714
4304.06 703
4304.67 828
4305.29 737
4305.91 872
4306.53 758
4307.15 805
4307.77 825
4308.39 830
4309.01 860
4309.63 887
4310.25 812
4310.86 889
4311.48 895
4312.10 890
4312.72 828
4313.34 806
4313.96 861
4314.58 812
4315.20 831
4315.82 825
4316.44 791
4317.06 848
4317.68 947
4318.30 910
4318.92 752
4319.54 798
4320.16 816
4320.78 879
4321.40 872
4322.02 878
4322.64 1008
4323.26 884
4323.88 778
4324.50 870
4325.12 962
4325.74 983
4326.36 881
4326.98 975
4327.60 917
4328.22 1000
4328.84 1024
4329.46 972
4330.08 901
4330.71 1017
4331.33 1058
4331.95 1012
4332.57 1180
4333.19 1305
4333.81 1145
4334.43 1197
4335.05 1463
4335.67 1550
4336.29 1514
4336.91 1584
4337.54 1463
4338.16 1609
4338.78 1499
4339.40 1356
4340.02 1466
4340.64 1399
4341.26 1463
4341.89 1559
4342.51 1544
4343.13 1468
4343.75 1506
4344.37 1528
4344.99 1921
4345.62 1908
4346.24 2079
4346.86 2098
4347.48 2197
4348.10 2084
4348.73 1833
4349.35 1432
4349.97 1400
4350.59 1448
4351.21 1321
4351.84 1178
4352.46 1066
4353.08 1094
4353.70 1019
4354.33 994
4354.95 1084
4355.57 1117
4356.19 1066
4356.82 1013
4357.44 993
4358.06 1001
4358.68 1125
4359.31 1094
4359.93 1122
4360.55 1081
4361.17 998
4361.80 969
4362.42 1024
4363.04 957
4363.67 938
4364.29 1043
4364.91 851
4365.54 959
4366.16 980
4366.78 1002
4367.41 981
4368.03 1013
4368.65 999
4369.28 836
4369.90 867
4370.52 828
4371.15 839
4371.77 850
4372.39 820
4373.02 817
4373.64 843
4374.27 885
4374.89 875
4375.51 914
4376.14 859
4376.76 803
4377.39 947
4378.01 880
4378.63 880
4379.26 825
4379.88 953
4380.51 878
4381.13 890
4381.75 846
4382.38 904
4383.00 936
4383.63 880
4384.25 892
4384.88 977
4385.50 799
4386.13 784
4386.75 826
4387.38 815
4388.00 831
4388.63 818
4389.25 796
4389.88 822
4390.50 824
4391.13 762
4391.75 745
4392.38 792
4393.00 816
4393.63 755
4394.25 675
4394.88 768
4395.50 819
4396.13 822
4396.75 763
4397.38 766
4398.00 860
4398.63 875
4399.26 892
4399.88 864
4400.51 695
4401.13 727
4401.76 805
4402.38 777
4403.01 851
4403.64 823
4404.26 825
4404.89 802
4405.51 788
4406.14 812
4406.77 818
4407.39 855
4408.02 800
4408.64 906
4409.27 849
4409.90 856
4410.52 865
4411.15 808
4411.78 834
4412.40 913
4413.03 756
4413.66 841
4414.28 924
4414.91 864
4415.54 859
4416.16 812
4416.79 767
4417.42 890
4418.04 837
4418.67 823
4419.30 781
4419.93 751
4420.55 744
4421.18 781
4421.81 743
4422.43 728
4423.06 787
4423.69 780
4424.32 785
4424.94 705
4425.57 731
4426.20 743
4426.83 788
4427.45 820
4428.08 879
4428.71 725
4429.34 712
4429.96 776
4430.59 753
4431.22 711
4431.85 769
4432.48 821
4433.10 769
4433.73 756
4434.36 767
4434.99 821
4435.62 838
4436.24 830
4436.87 863
4437.50 798
4438.13 872
4438.76 857
4439.39 820
4440.02 655
4440.64 702
4441.27 867
4441.90 742
4442.53 849
4443.16 792
4443.79 730
4444.42 791
4445.04 786
4445.67 864
4446.30 830
4446.93 839
4447.56 804
4448.19 721
4448.82 758
4449.45 773
4450.08 839
4450.71 906
4451.34 944
4451.97 922
4452.59 888
4453.22 899
4453.85 915
4454.48 929
4455.11 916
4455.74 870
4456.37 854
4457.00 858
4457.63 881
4458.26 822
4458.89 759
4459.52 720
4460.15 755
4460.78 826
4461.41 748
4462.04 792
4462.67 788
4463.30 785
4463.93 849
4464.56 746
4465.19 656
4465.82 659
4466.45 709
4467.08 781
4467.71 744
4468.34 733
4468.97 736
4469.61 770
4470.24 855
4470.87 800
4471.50 720
4472.13 723
4472.76 698
4473.39 712
4474.02 778
4474.65 682
4475.28 718
4475.91 737
4476.54 680
4477.18 729
4477.81 747
4478.44 709
4479.07 707
4479.70 815
4480.33 729
4480.96 818
4481.59 831
4482.23 835
4482.86 834
4483.49 838
4484.12 753
4484.75 753
4485.38 800
4486.02 877
4486.65 874
4487.28 877
4487.91 876
4488.54 856
4489.18 793
4489.81 822
4490.44 777
4491.07 792
4491.70 777
4492.34 807
4492.97 804
4493.60 821
4494.23 814
4494.87 867
4495.50 888
4496.13 819
4496.76 799
4497.40 775
4498.03 871
4498.66 922
4499.29 972
4499.93 1046
4500.56 988
4501.19 968
4501.82 1090
4502.46 1176
4503.09 971
4503.72 992
4504.36 854
4504.99 907
4505.62 967
4506.26 865
4506.89 842
4507.52 826
4508.16 768
4508.79 857
4509.42 889
4510.06 796
4510.69 833
4511.32 854
4511.96 897
4512.59 822
4513.22 791
4513.86 731
4514.49 762
4515.13 760
4515.76 743
4516.39 785
4517.03 702
4517.66 728
4518.30 747
4518.93 724
4519.56 763
4520.20 739
4520.83 739
4521.47 688
4522.10 688
4522.73 720
4523.37 800
4524.00 833
4524.64 672
4525.27 770
4525.91 861
4526.54 838
4527.18 901
4527.81 955
4528.45 947
4529.08 911
4529.72 991
4530.35 974
4530.99 1018
4531.62 1005
4532.26 998
4532.89 1041
4533.53 1030
4534.16 965
4534.80 934
4535.43 787
4536.07 805
4536.70 919
4537.34 908
4537.97 838
4538.61 793
4539.24 746
4539.88 830
4540.51 756
4541.15 762
4541.79 753
4542.42 723
4543.06 698
4543.69 677
4544.33 741
4544.96 752
4545.60 789
4546.24 855
4546.87 832
4547.51 857
4548.14 751
4548.78 805
4549.42 780
4550.05 699
4550.69 607
4551.33 681
4551.96 724
4552.60 845
4553.24 807
4553.87 661
4554.51 683
4555.15 761
4555.78 896
4556.42 810
4557.06 794
4557.69 734
4558.33 730
4558.97 735
4559.60 782
4560.24 830
4560.88 776
4561.51 720
4562.15 829
4562.79 752
4563.43 772
4564.06 728
4564.70 719
4565.34 851
4565.97 822
4566.61 904
4567.25 879
4567.89 775
4568.52 768
4569.16 755
4569.80 734
4570.44 732
4571.07 836
4571.71 795
4572.35 769
4572.99 796
4573.63 733
4574.26 747
4574.90 791
4575.54 800
4576.18 742
4576.82 835
4577.45 792
4578.09 828
4578.73 703
4579.37 800
4580.01 771
4580.65 720
4581.28 843
4581.92 865
4582.56 845
4583.20 878
4583.84 836
4584.48 841
4585.12 775
4585.76 721
4586.39 747
4587.03 906
4587.67 895
4588.31 841
4588.95 899
4589.59 822
4590.23 941
4590.87 1009
4591.51 938
4592.15 995
4592.78 1041
4593.42 854
4594.06 861
4594.70 875
4595.34 778
4595.98 716
4596.62 792
4597.26 856
4597.90 663
4598.54 731
4599.18 777
4599.82 764
4600.46 886
4601.10 795
4601.74 777
4602.38 821
4603.02 848
4603.66 822
4604.30 811
4604.94 851
4605.58 795
4606.22 779
4606.86 731
4607.50 640
4608.14 824
4608.78 694
4609.42 737
4610.06 808
4610.70 788
4611.34 750
4611.98 787
4612.62 706
4613.26 717
4613.90 845
4614.55 795
4615.19 805
4615.83 716
4616.47 801
4617.11 745
4617.75 724
4618.39 624
4619.03 626
4619.67 729
4620.31 718
4620.96 799
4621.60 808
4622.24 703
4622.88 660
4623.52 865
4624.16 809
4624.80 751
4625.44 692
4626.09 657
4626.73 652
4627.37 721
4628.01 773
4628.65 758
4629.29 748
4629.94 779
4630.58 708
4631.22 730
4631.86 823
4632.50 878
4633.15 740
4633.79 782
4634.43 787
4635.07 910
4635.72 887
4636.36 822
4637.00 840
4637.64 808
4638.28 818
4638.93 787
4639.57 896
4640.21 959
4640.85 702
4641.50 750
4642.14 775
4642.78 759
4643.43 819
4644.07 748
4644.71 770
4645.35 728
4646.00 716
4646.64 783
4647.28 893
4647.93 709
4648.57 743
4649.21 673
4649.86 785
4650.50 773
4651.14 863
4651.79 755
4652.43 812
4653.07 842
4653.72 719
4654.36 744
4655.00 751
4655.65 735
4656.29 685
4656.93 792
4657.58 812
4658.22 733
4658.87 740
4659.51 673
4660.15 603
4660.80 579
4661.44 662
4662.09 749
4662.73 654
4663.37 630
4664.02 657
4664.66 779
4665.31 713
4665.95 708
4666.59 702
4667.24 599
4667.88 752
4668.53 806
4669.17 783
4669.82 775
4670.46 723
4671.11 810
4671.75 807
4672.40 774
4673.04 658
4673.69 703
4674.33 790
4674.98 803
4675.62 770
4676.27 698
4676.91 722
4677.56 665
4678.20 713
4678.85 714
4679.49 730
4680.14 652
4680.78 647
4681.43 790
4682.07 869
4682.72 891
4683.36 851
4684.01 742
4684.66 741
4685.30 757
4685.95 689
4686.59 752
4687.24 870
4687.88 689
4688.53 778
4689.18 769
4689.82 656
4690.47 704
4691.11 798
4691.76 705
4692.41 738
4693.05 780
4693.70 910
4694.34 827
4694.99 857
4695.64 898
4696.28 863
4696.93 848
4697.58 794
4698.22 802
4698.87 864
4699.52 796
4700.16 834
4700.81 952
4701.46 780
4702.10 740
4702.75 765
4703.40 782
4704.04 788
4704.69 743
4705.34 810
4705.99 796
4706.63 738
4707.28 718
4707.93 818
4708.57 746
4709.22 756
4709.87 748
4710.52 676
4711.16 788
4711.81 785
4712.46 844
4713.11 744
4713.75 661
4714.40 634
4715.05 684
4715.70 709
4716.35 676
4716.99 673
4717.64 702
4718.29 714
4718.94 753
4719.58 781
4720.23 733
4720.88 732
4721.53 749
4722.18 769
4722.83 703
4723.47 786
4724.12 780
4724.77 781
4725.42 787
4726.07 741
4726.72 753
4727.36 795
4728.01 809
4728.66 726
4729.31 685
4729.96 712
4730.61 777
4731.26 709
4731.91 725
4732.55 772
4733.20 731
4733.85 759
4734.50 782
4735.15 752
4735.80 651
4736.45 652
4737.10 803
4737.75 793
4738.40 775
4739.05 797
4739.70 782
4740.35 701
4740.99 734
4741.64 830
4742.29 807
4742.94 731
4743.59 814
4744.24 840
4744.89 788
4745.54 754
4746.19 770
4746.84 787
4747.49 768
4748.14 807
4748.79 893
4749.44 969
4750.09 982
4750.74 952
4751.39 991
4752.04 1011
4752.69 1018
4753.34 996
4753.99 856
4754.64 799
4755.29 816
4755.95 805
4756.60 863
4757.25 714
4757.90 788
4758.55 750
4759.20 812
4759.85 811
4760.50 666
4761.15 751
4761.80 706
4762.45 736
4763.10 706
4763.75 767
4764.41 801
4765.06 763
4765.71 701
4766.36 740
4767.01 816
4767.66 702
4768.31 730
4768.97 818
4769.62 675
4770.27 737
4770.92 734
4771.57 754
4772.22 702
4772.87 715
4773.53 766
4774.18 763
4774.83 752
4775.48 704
4776.13 827
4776.79 797
4777.44 749
4778.09 739
4778.74 775
4779.39 810
4780.05 828
4780.70 778
4781.35 766
4782.00 670
4782.65 739
4783.31 789
4783.96 731
4784.61 737
4785.26 703
4785.92 759
4786.57 808
4787.22 784
4787.88 745
4788.53 802
4789.18 676
4789.83 755
4790.49 802
4791.14 772
4791.79 841
4792.45 806
4793.10 786
4793.75 826
4794.40 685
4795.06 707
4795.71 775
4796.36 816
4797.02 873
4797.67 729
4798.32 737
4798.98 719
4799.63 760
4800.29 789
4800.94 771
4801.59 847
4802.25 880
4802.90 824
4803.55 809
4804.21 841
4804.86 826
4805.52 885
4806.17 911
4806.82 700
4807.48 775
4808.13 683
4808.79 811
4809.44 721
4810.09 761
4810.75 783
4811.40 889
4812.06 771
4812.71 838
4813.37 807
4814.02 801
4814.67 779
4815.33 841
4815.98 792
4816.64 851
4817.29 826
4817.95 872
4818.60 718
4819.26 782
4819.91 855
4820.57 842
4821.22 943
4821.88 865
4822.53 968
4823.19 907
4823.84 970
4824.50 949
4825.15 852
4825.81 985
4826.46 1086
4827.12 1135
4827.77 965
4828.43 1001
4829.09 1010
4829.74 963
4830.40 1006
4831.05 994
4831.71 929
4832.36 1004
4833.02 1111
4833.68 1058
4834.33 987
4834.99 1047
4835.64 1124
4836.30 1030
4836.96 1106
4837.61 1226
4838.27 1131
4838.92 1128
4839.58 1033
4840.24 937
4840.89 1032
4841.55 1170
4842.21 1136
4842.86 1099
4843.52 1089
4844.17 1249
4844.83 1362
4845.49 1213
4846.14 1354
4846.80 1348
4847.46 1493
4848.11 1510
4848.77 1522
4849.43 1597
4850.09 1668
4850.74 1565
4851.40 1609
4852.06 1600
4852.71 1610
4853.37 1524
4854.03 1537
4854.69 1455
4855.34 1644
4856.00 1654
4856.66 1704
4857.31 1762
4857.97 1557
4858.63 1445
4859.29 1429
4859.94 1521
4860.60 1361
4861.26 1404
4861.92 1471
4862.58 1377
4863.23 1419
4863.89 1425
4864.55 1611
4865.21 1531
4865.87 1378
4866.52 1384
4867.18 1429
4867.84 1509
4868.50 1298
4869.16 1354
4869.81 1281
4870.47 1162
4871.13 1252
4871.79 1193
4872.45 1180
4873.11 1124
4873.77 1177
4874.42 1121
4875.08 1267
4875.74 1110
4876.40 1319
4877.06 1501
4877.72 1443
4878.38 1380
4879.03 1329
4879.69 1191
4880.35 1129
4881.01 1005
4881.67 1202
4882.33 1116
4882.99 1084
4883.65 1078
4884.31 1060
4884.97 1143
4885.63 1199
4886.29 1106
4886.95 1036
4887.60 1029
4888.26 1126
4888.92 1314
4889.58 1176
4890.24 1007
4890.90 994
4891.56 1030
4892.22 1043
4892.88 1043
4893.54 1072
4894.20 948
4894.86 921
4895.52 791
4896.18 822
4896.84 989
4897.50 955
4898.16 849
4898.82 916
4899.48 882
4900.14 901
4900.80 881
4901.46 825
4902.12 806
4902.79 829
4903.45 850
4904.11 908
4904.77 863
4905.43 818
4906.09 908
4906.75 887
4907.41 823
4908.07 851
4908.73 860
4909.39 914
4910.05 822
4910.71 751
4911.38 751
4912.04 786
4912.70 896
4913.36 914
4914.02 819
4914.68 820
4915.34 765
4916.00 718
4916.67 730
4917.33 733
4917.99 795
4918.65 841
4919.31 726
4919.97 890
4920.64 904
4921.30 847
4921.96 885
4922.62 873
4923.28 820
4923.94 794
4924.61 776
4925.27 757
4925.93 665
4926.59 744
4927.26 769
4927.92 680
4928.58 761
4929.24 782
4929.90 842
4930.57 809
4931.23 793
4931.89 828
4932.55 782
4933.22 734
4933.88 789
4934.54 820
4935.20 731
4935.87 781
4936.53 780
4937.19 861
4937.86 792
4938.52 749
4939.18 807
4939.84 854
4940.51 805
4941.17 788
4941.83 782
4942.50 773
4943.16 768
4943.82 686
4944.49 623
4945.15 792
4945.81 775
4946.48 659
4947.14 644
4947.80 708
4948.47 683
4949.13 640
4949.79 685
4950.46 799
4951.12 752
4951.79 732
4952.45 679
4953.11 748
4953.78 702
4954.44 715
4955.11 797
4955.77 692
4956.43 656
4957.10 682
4957.76 676
4958.43 676
4959.09 777
4959.76 816
4960.42 699
4961.08 705
4961.75 727
4962.41 822
4963.08 862
4963.74 728
4964.41 781
4965.07 683
4965.74 686
4966.40 684
4967.07 731
4967.73 781
4968.40 872
4969.06 757
4969.73 683
4970.39 710
4971.06 731
4971.72 676
4972.39 697
4973.05 802
4973.72 804
4974.38 671
4975.05 659
4975.71 693
4976.38 754
4977.04 710
4977.71 721
4978.37 662
4979.04 744
4979.71 779
4980.37 757
4981.04 711
4981.70 692
4982.37 697
4983.04 760
4983.70 768
4984.37 850
4985.03 795
4985.70 767
4986.37 893
4987.03 811
4987.70 780
4988.36 903
4989.03 852
4989.70 814
4990.36 813
4991.03 830
4991.70 792
4992.36 804
4993.03 792
4993.70 791
4994.36 739
4995.03 773
4995.70 715
4996.36 679
4997.03 720
4997.70 823
4998.36 756
4999.03 815
4999.70 744
5000.36 765
5001.03 702
5001.70 649
5002.37 701
5003.03 714
5003.70 652
5004.37 564
5005.03 612
5005.70 672
5006.37 711
5007.04 742
5007.70 803
5008.37 723
5009.04 714
5009.71 749
5010.38 847
5011.04 707
5011.71 717
5012.38 738
5013.05 786
5013.71 737
5014.38 670
5015.05 723
5015.72 668
5016.39 731
5017.06 672
5017.72 677
5018.39 650
5019.06 657
5019.73 685
5020.40 645
5021.07 759
5021.73 829
5022.40 804
5023.07 690
5023.74 802
5024.41 795
5025.08 859
5025.75 765
5026.41 751
5027.08 780
5027.75 867
5028.42 692
5029.09 747
5029.76 794
5030.43 819
5031.10 707
5031.77 589
5032.44 696
5033.10 847
5033.77 797
5034.44 791
5035.11 670
5035.78 740
5036.45 645
5037.12 705
5037.79 674
5038.46 706
5039.13 717
5039.80 752
5040.47 766
5041.14 728
5041.81 692
5042.48 759
5043.15 701
5043.82 708
5044.49 678
5045.16 675
5045.83 716
5046.50 705
5047.17 739
5047.84 705
5048.51 688
5049.18 617
5049.85 670
5050.52 699
5051.19 645
5051.86 677
5052.53 637
5053.20 697
5053.87 737
5054.54 692
5055.21 606
5055.89 718
5056.56 686
5057.23 714
5057.90 645
5058.57 694
5059.24 737
5059.91 653
5060.58 667
5061.25 591
5061.92 620
5062.60 700
5063.27 734
5063.94 675
5064.61 620
5065.28 715
5065.95 755
5066.62 632
5067.30 766
5067.97 664
5068.64 695
5069.31 706
5069.98 684
5070.65 702
5071.33 747
5072.00 624
5072.67 746
5073.34 717
5074.01 749
5074.68 657
5075.36 658
5076.03 631
5076.70 739
5077.37 735
5078.05 724
5078.72 704
5079.39 688
5080.06 701
5080.73 790
5081.41 615
5082.08 689
5082.75 829
5083.42 777
5084.10 751
5084.77 732
5085.44 727
5086.12 711
5086.79 614
5087.46 795
5088.13 819
5088.81 708
5089.48 784
5090.15 777
5090.83 853
5091.50 868
5092.17 735
5092.85 787
5093.52 878
5094.19 854
5094.87 815
5095.54 806
5096.21 751
5096.89 750
5097.56 701
5098.23 622
5098.91 744
5099.58 705
5100.25 673
5100.93 726
5101.60 731
5102.28 685
5102.95 666
5103.62 812
5104.30 758
5104.97 655
5105.65 777
5106.32 737
5106.99 700
5107.67 710
5108.34 717
5109.02 718
5109.69 735
5110.36 731
5111.04 630
5111.71 744
5112.39 698
5113.06 645
5113.74 623
5114.41 564
5115.09 674
5115.76 654
5116.44 661
5117.11 717
5117.79 776
5118.46 720
5119.14 694
5119.81 689
5120.49 791
5121.16 779
5121.84 769
5122.51 734
5123.19 721
5123.86 689
5124.54 680
5125.21 725
5125.89 700
5126.56 599
5127.24 701
5127.91 789
5128.59 736
5129.27 728
5129.94 776
5130.62 757
5131.29 674
5131.97 684
5132.64 739
5133.32 631
5134.00 672
5134.67 700
5135.35 684
5136.02 736
5136.70 691
5137.38 757
5138.05 683
5138.73 650
5139.40 637
5140.08 605
5140.76 665
5141.43 687
5142.11 671
5142.79 661
5143.46 627
5144.14 603
5144.82 622
5145.49 675
5146.17 657
5146.85 698
5147.52 581
5148.20 637
5148.88 647
5149.55 701
5150.23 593
5150.91 631
5151.59 558
5152.26 557
5152.94 617
5153.62 664
5154.29 662
5154.97 581
5155.65 642
5156.33 589
5157.00 661
5157.68 683
5158.36 642
5159.04 708
5159.71 660
5160.39 667
5161.07 635
5161.75 625
5162.42 680
5163.10 633
5163.78 673
5164.46 701
5165.14 675
5165.81 682
5166.49 706
5167.17 771
5167.85 599
5168.53 573
5169.21 737
5169.88 687
5170.56 665
5171.24 704
5171.92 733
5172.60 680
5173.28 692
5173.95 718
5174.63 695
5175.31 637
5175.99 581
5176.67 655
5177.35 561
5178.03 655
5178.71 674
5179.38 669
5180.06 729
5180.74 795
5181.42 691
5182.10 779
5182.78 761
5183.46 658
5184.14 546
5184.82 596
5185.50 608
5186.18 604
5186.86 707
5187.53 669
5188.21 655
5188.89 625
5189.57 672
5190.25 614
5190.93 624
5191.61 578
5192.29 612
5192.97 668
5193.65 544
5194.33 588
5195.01 630
5195.69 604
5196.37 600
5197.05 583
5197.73 612
5198.41 627
5199.09 613
5199.77 578
5200.45 556
5201.13 545
5201.81 596
5202.49 631
5203.17 588
5203.86 604
5204.54 605
5205.22 648
5205.90 629
5206.58 739
5207.26 762
5207.94 673
5208.62 757
5209.30 735
5209.98 672
5210.66 650
5211.34 619
5212.02 669
5212.71 697
5213.39 658
5214.07 682
5214.75 632
5215.43 631
5216.11 587
5216.79 647
5217.47 794
5218.16 655
5218.84 678
5219.52 734
5220.20 600
5220.88 763
5221.56 642
5222.25 616
5222.93 730
5223.61 678
5224.29 655
5224.97 573
5225.66 638
5226.34 732
5227.02 509
5227.70 585
5228.38 654
5229.07 535
5229.75 564
5230.43 689
5231.11 693
5231.79 630
5232.48 586
5233.16 670
5233.84 756
5234.52 632
5235.21 649
5235.89 732
5236.57 734
5237.26 682
5237.94 715
5238.62 646
5239.30 630
5239.99 691
5240.67 645
5241.35 665
5242.04 675
5242.72 643
5243.40 651
5244.08 608
5244.77 627
5245.45 593
5246.13 662
5246.82 698
5247.50 650
5248.18 573
5248.87 648
5249.55 562
5250.24 671
5250.92 686
5251.60 664
5252.29 673
5252.97 746
5253.65 741
5254.34 627
5255.02 593
5255.71 621
5256.39 619
5257.07 651
5257.76 692
5258.44 768
5259.13 661
5259.81 657
5260.49 695
5261.18 700
5261.86 688
5262.55 703
5263.23 704
5263.92 783
5264.60 731
5265.28 722
5265.97 679
5266.65 668
5267.34 684
5268.02 650
5268.71 717
5269.39 629
5270.08 717
5270.76 699
5271.45 725
5272.13 695
5272.82 623
5273.50 641
5274.19 681
5274.87 668
5275.56 634
5276.24 694
5276.93 588
5277.61 603
5278.30 644
5278.98 711
5279.67 687
5280.36 738
5281.04 759
5281.73 730
5282.41 702
5283.10 677
5283.78 675
5284.47 637
5285.16 638
5285.84 621
5286.53 604
5287.21 648
5287.90 708
5288.59 644
5289.27 588
5289.96 581
5290.64 700
5291.33 659
5292.02 684
5292.70 594
5293.39 614
5294.08 665
5294.76 711
5295.45 627
5296.13 694
5296.82 665
5297.51 713
5298.19 661
5298.88 712
5299.57 646
5300.25 630
5300.94 701
5301.63 687
5302.32 710
5303.00 701
5303.69 661
5304.38 724
5305.06 748
5305.75 744
5306.44 728
5307.13 668
5307.81 630
5308.50 697
5309.19 618
5309.87 623
5310.56 693
5311.25 676
5311.94 698
5312.62 679
5313.31 614
5314.00 629
5314.69 607
5315.38 649
5316.06 604
5316.75 665
5317.44 719
5318.13 822
5318.82 746
5319.50 758
5320.19 857
5320.88 738
5321.57 646
5322.26 709
5322.94 744
5323.63 671
5324.32 645
5325.01 641
5325.70 601
5326.39 660
5327.07 724
5327.76 758
5328.45 589
5329.14 640
5329.83 656
5330.52 590
5331.21 617
5331.90 580
5332.58 701
5333.27 619
5333.96 645
5334.65 637
5335.34 621
5336.03 622
5336.72 612
5337.41 731
5338.10 695
5338.79 753
5339.48 696
5340.17 650
5340.86 629
5341.54 712
5342.23 700
5342.92 683
5343.61 675
5344.30 765
5344.99 764
5345.68 702
5346.37 718
5347.06 719
5347.75 889
5348.44 849
5349.13 882
5349.82 925
5350.51 812
5351.20 817
5351.89 918
5352.58 821
5353.27 762
5353.96 733
5354.65 678
5355.34 729
5356.03 674
5356.72 727
5357.42 724
5358.11 709
5358.80 644
5359.49 763
5360.18 734
5360.87 653
5361.56 718
5362.25 628
5362.94 632
5363.63 699
5364.32 700
5365.01 680
5365.70 671
5366.40 674
5367.09 667
5367.78 629
5368.47 595
5369.16 631
5369.85 620
5370.54 589
5371.23 598
5371.93 690
5372.62 622
5373.31 695
5374.00 684
5374.69 678
5375.38 627
5376.08 735
5376.77 633
5377.46 624
5378.15 620
5378.84 630
5379.53 600
5380.23 570
5380.92 651
5381.61 671
5382.30 651
5383.00 578
5383.69 655
5384.38 669
5385.07 675
5385.76 678
5386.46 654
5387.15 678
5387.84 711
5388.53 853
5389.23 799
5389.92 782
5390.61 717
5391.30 674
5392.00 759
5392.69 671
5393.38 696
5394.08 663
5394.77 703
5395.46 640
5396.15 636
5396.85 618
5397.54 638
5398.23 692
5398.93 702
5399.62 640
5400.31 665
5401.01 706
5401.70 710
5402.39 663
5403.09 654
5403.78 657
5404.47 734
5405.17 663
5405.86 634
5406.56 703
5407.25 646
5407.94 650
5408.64 617
5409.33 666
5410.02 764
5410.72 727
5411.41 640
5412.11 625
5412.80 692
5413.49 629
5414.19 747
5414.88 727
5415.58 768
5416.27 644
5416.97 634
5417.66 664
5418.35 747
5419.05 655
5419.74 614
5420.44 727
5421.13 700
5421.83 722
5422.52 745
5423.22 707
5423.91 643
5424.61 752
5425.30 770
5426.00 703
5426.69 666
5427.39 798
5428.08 671
5428.78 715
5429.47 710
5430.17 700
5430.86 794
5431.56 729
5432.25 766
5432.95 723
5433.64 753
5434.34 713
5435.03 735
5435.73 647
5436.43 682
5437.12 687
5437.82 774
5438.51 802
5439.21 737
5439.90 793
5440.60 788
5441.30 787
5441.99 854
5442.69 814
5443.38 825
5444.08 764
5444.78 824
5445.47 902
5446.17 872
5446.86 933
5447.56 929
5448.26 986
5448.95 998
5449.65 892
5450.35 900
5451.04 883
5451.74 737
5452.44 820
5453.13 847
5453.83 826
5454.53 765
5455.22 744
5455.92 809
5456.62 724
5457.31 765
5458.01 923
5458.71 947
5459.40 793
5460.10 833
5460.80 899
5461.50 966
5462.19 938
5462.89 862
5463.59 848
5464.29 838
5464.98 841
5465.68 925
5466.38 994
5467.08 920
5467.77 855
5468.47 835
5469.17 816
5469.87 923
5470.56 985
5471.26 952
5471.96 915
5472.66 1011
5473.36 943
5474.05 985
5474.75 1052
5475.45 1062
5476.15 1120
5476.85 1222
5477.54 1323
5478.24 1288
5478.94 1266
5479.64 1395
5480.34 1518
5481.04 1348
5481.73 1496
5482.43 1485
5483.13 1311
5483.83 1332
5484.53 1134
5485.23 1059
5485.93 1131
5486.62 1148
5487.32 1045
5488.02 1081
5488.72 1096
5489.42 1158
5490.12 1059
5490.82 1123
5491.52 1099
5492.22 1189
5492.92 1243
5493.62 1207
5494.31 1266
5495.01 1155
5495.71 1196
5496.41 1376
5497.11 1401
5497.81 1558
5498.51 1769
5499.21 1933
5499.91 1921
5500.61 2009
5501.31 1955
5502.01 1751
5502.71 1663
5503.41 1632
5504.11 1567
5504.81 1396
5505.51 1234
5506.21 1026
5506.91 1033
5507.61 1084
5508.31 1057
5509.01 975
5509.71 1007
5510.41 1034
5511.11 1068
5511.81 1123
5512.51 1081
5513.21 964
5513.91 960
5514.61 931
5515.31 1146
5516.01 1086
5516.72 1010
5517.42 910
5518.12 932
5518.82 989
5519.52 903
5520.22 890
5520.92 819
5521.62 826
5522.32 881
5523.02 849
5523.73 951
5524.43 821
5525.13 749
5525.83 826
5526.53 864
5527.23 905
5527.93 823
5528.63 731
5529.34 737
5530.04 751
5530.74 755
5531.44 711
5532.14 731
5532.84 750
5533.55 807
5534.25 806
5534.95 816
5535.65 810
5536.35 776
5537.06 748
5537.76 766
5538.46 788
5539.16 733
5539.86 810
5540.57 722
5541.27 740
5541.97 654
5542.67 674
5543.38 704
5544.08 708
5544.78 781
5545.48 733
5546.19 750
5546.89 827
5547.59 808
5548.29 664
5549.00 727
5549.70 716
5550.40 784
5551.11 839
5551.81 829
5552.51 671
5553.21 608
5553.92 715
5554.62 738
5555.32 691
5556.03 680
5556.73 720
5557.43 714
5558.14 735
5558.84 667
5559.54 647
5560.25 745
5560.95 732
5561.65 716
5562.36 692
5563.06 645
5563.77 684
5564.47 670
5565.17 696
5565.88 645
5566.58 694
5567.28 636
5567.99 702
5568.69 686
5569.40 639
5570.10 678
5570.80 660
5571.51 645
5572.21 649
5572.92 688
5573.62 704
5574.33 708
5575.03 711
5575.73 663
5576.44 740
5577.14 685
5577.85 568
5578.55 656
5579.26 725
5579.96 674
5580.67 697
5581.37 706
5582.08 652
5582.78 659
5583.49 770
5584.19 781
5584.90 692
5585.60 672
5586.31 658
5587.01 673
5587.72 657
5588.42 706
5589.13 608
5589.83 593
5590.54 629
5591.24 643
5591.95 588
5592.66 614
5593.36 575
5594.07 690
5594.77 692
5595.48 677
5596.18 639
5596.89 676
5597.60 657
5598.30 651
5599.01 683
5599.71 655
5600.42 671
5601.13 646
5601.83 588
5602.54 687
5603.24 654
5603.95 583
5604.66 619
5605.36 672
5606.07 677
5606.78 568
5607.48 701
5608.19 759
5608.89 687
5609.60 635
5610.31 637
5611.01 756
5611.72 737
5612.43 647
5613.14 639
5613.84 619
5614.55 727
5615.26 701
5615.96 652
5616.67 611
5617.38 582
5618.08 561
5618.79 614
5619.50 621
5620.21 549
5620.91 656
5621.62 699
5622.33 611
5623.04 651
5623.74 627
5624.45 609
5625.16 616
5625.87 601
5626.57 623
5627.28 655
5627.99 661
5628.70 658
5629.40 599
5630.11 575
5630.82 673
5631.53 666
5632.24 685
5632.94 586
5633.65 622
5634.36 604
5635.07 600
5635.78 660
5636.49 582
5637.19 608
5637.90 593
5638.61 573
5639.32 716
5640.03 731
5640.74 744
5641.44 615
5642.15 672
5642.86 713
5643.57 624
5644.28 582
5644.99 736
5645.70 668
5646.41 679
5647.12 648
5647.82 625
5648.53 605
5649.24 599
5649.95 638
5650.66 567
5651.37 612
5652.08 639
5652.79 648
5653.50 668
5654.21 699
5654.92 736
5655.63 711
5656.34 668
5657.05 832
5657.76 919
5658.46 870
5659.17 904
5659.88 819
5660.59 762
5661.30 691
5662.01 672
5662.72 635
5663.43 643
5664.14 593
5664.85 670
5665.56 702
5666.27 736
5666.98 665
5667.69 649
5668.40 722
5669.12 653
5669.83 621
5670.54 626
5671.25 679
5671.96 650
5672.67 672
5673.38 673
5674.09 633
5674.80 665
5675.51 640
5676.22 650
5676.93 683
5677.64 640
5678.35 638
5679.06 719
5679.78 639
5680.49 669
5681.20 652
5681.91 670
5682.62 608
5683.33 634
5684.04 662
5684.75 630
5685.47 657
5686.18 645
5686.89 641
5687.60 603
5688.31 646
5689.02 677
5689.73 725
5690.45 574
5691.16 599
5691.87 626
5692.58 538
5693.29 538
5694.01 599
5694.72 603
5695.43 631
5696.14 686
5696.85 724
5697.57 660
5698.28 710
5698.99 644
5699.70 714
5700.41 620
5701.13 621
5701.84 659
5702.55 660
5703.26 579
5703.98 569
5704.69 568
5705.40 647
5706.11 618
5706.83 631
5707.54 546
5708.25 583
5708.97 534
5709.68 584
5710.39 650
5711.10 657
5711.82 707
5712.53 643
5713.24 673
5713.96 672
5714.67 649
5715.38 602
5716.10 532
5716.81 598
5717.52 575
5718.24 507
5718.95 585
5719.66 619
5720.38 695
5721.09 637
5721.80 574
5722.52 616
5723.23 549
5723.95 652
5724.66 615
5725.37 626
5726.09 661
5726.80 667
5727.52 629
5728.23 688
5728.94 674
5729.66 653
5730.37 653
5731.09 647
5731.80 682
5732.51 694
5733.23 654
5733.94 611
5734.66 641
5735.37 687
5736.09 652
5736.80 616
5737.52 657
5738.23 663
5738.95 668
5739.66 643
5740.38 643
5741.09 676
5741.81 544
5742.52 630
5743.24 666
5743.95 544
5744.67 664
5745.38 640
5746.10 562
5746.81 601
5747.53 661
5748.24 668
5748.96 622
5749.67 576
5750.39 635
5751.10 661
5751.82 634
5752.53 604
5753.25 652
5753.97 647
5754.68 612
5755.40 613
5756.11 669
5756.83 627
5757.54 568
5758.26 632
5758.98 575
5759.69 652
5760.41 666
5761.12 588
5761.84 609
5762.56 632
5763.27 582
5763.99 641
5764.71 602
5765.42 619
5766.14 637
5766.85 598
5767.57 681
5768.29 663
5769.00 647
5769.72 668
5770.44 657
5771.15 624
5771.87 674
5772.59 651
5773.30 627
5774.02 651
5774.74 623
5775.46 628
5776.17 659
5776.89 687
5777.61 643
5778.32 679
5779.04 713
5779.76 660
5780.48 584
5781.19 513
5781.91 631
5782.63 577
5783.35 580
5784.06 623
5784.78 715
5785.50 656
5786.22 586
5786.93 608
5787.65 613
5788.37 608
5789.09 638
5789.80 709
5790.52 696
5791.24 587
5791.96 638
5792.68 649
5793.39 555
5794.11 594
5794.83 585
5795.55 679
5796.27 651
5796.99 669
5797.70 741
5798.42 736
5799.14 793
5799.86 788
5800.58 811
5801.30 803
5802.02 942
5802.73 851
5803.45 842
5804.17 891
5804.89 750
5805.61 818
5806.33 740
5807.05 687
5807.77 668
5808.49 712
5809.20 716
5809.92 633
5810.64 674
5811.36 615
5812.08 666
5812.80 643
5813.52 712
5814.24 699
5814.96 665
5815.68 688
5816.40 646
5817.12 724
5817.84 652
5818.56 742
5819.28 709
5820.00 742
5820.72 708
5821.44 659
5822.16 714
5822.88 666
5823.60 660
5824.32 649
5825.04 657
5825.76 662
5826.48 717
5827.20 732
5827.92 700
5828.64 712
5829.36 734
5830.08 669
5830.80 643
5831.52 653
5832.24 674
5832.96 667
5833.68 687
5834.40 698
5835.12 792
5835.84 747
5836.56 663
5837.28 613
5838.00 642
5838.73 630
5839.45 640
5840.17 743
5840.89 742
5841.61 746
5842.33 693
5843.05 745
5843.77 731
5844.49 620
5845.22 668
5845.94 776
5846.66 725
5847.38 711
5848.10 687
5848.82 646
5849.54 681
5850.27 723
5850.99 735
5851.71 734
5852.43 759
5853.15 738
5853.88 729
5854.60 682
5855.32 785
5856.04 718
5856.76 655
5857.49 716
5858.21 699
5858.93 761
5859.65 781
5860.37 735
5861.10 736
5861.82 796
5862.54 718
5863.26 725
5863.99 684
5864.71 721
5865.43 798
5866.15 772
5866.88 819
5867.60 809
5868.32 880
5869.04 727
5869.77 732
5870.49 753
5871.21 681
5871.94 734
5872.66 784
5873.38 706
5874.11 714
5874.83 775
5875.55 769
5876.27 739
5877.00 750
5877.72 760
5878.44 739
5879.17 754
5879.89 822
5880.62 763
5881.34 784
5882.06 798
5882.79 883
5883.51 863
5884.23 896
5884.96 898
5885.68 854
5886.40 795
5887.13 743
5887.85 754
5888.58 831
5889.30 877
5890.02 836
5890.75 915
5891.47 751
5892.20 755
5892.92 854
5893.65 835
5894.37 749
5895.09 840
5895.82 790
5896.54 829
5897.27 782
5897.99 860
5898.72 718
5899.44 806
5900.17 853
5900.89 861
5901.62 815
5902.34 857
5903.07 805
5903.79 955
5904.52 842
5905.24 813
5905.97 858
5906.69 882
5907.42 954
5908.14 860
5908.87 906
5909.59 959
5910.32 917
5911.04 922
5911.77 882
5912.49 1000
5913.22 976
5913.94 1014
5914.67 934
5915.40 986
5916.12 1009
5916.85 979
5917.57 1047
5918.30 979
5919.02 945
5919.75 961
5920.48 921
5921.20 975
5921.93 1017
5922.65 941
5923.38 1085
5924.11 1122
5924.83 1113
5925.56 1049
5926.29 1026
5927.01 992
5927.74 1118
5928.47 1158
5929.19 1108
5929.92 1071
5930.64 1189
5931.37 1220
5932.10 1157
5932.82 1244
5933.55 1341
5934.28 1270
5935.01 1225
5935.73 1184
5936.46 1374
5937.19 1424
5937.91 1216
5938.64 1342
5939.37 1411
5940.09 1318
5940.82 1381
5941.55 1443
5942.28 1501
5943.00 1515
5943.73 1522
5944.46 1453
5945.19 1500
5945.91 1551
5946.64 1557
5947.37 1687
5948.10 1825
5948.82 1700
5949.55 1769
5950.28 1809
5951.01 2033
5951.73 1936
5952.46 1853
5953.19 1920
5953.92 1968
5954.65 1915
5955.38 1959
5956.10 2132
5956.83 2004
5957.56 1954
5958.29 1960
5959.02 1906
5959.74 1890
5960.47 2009
5961.20 1954
5961.93 1922
5962.66 1858
5963.39 2057
5964.12 2295
5964.84 2403
5965.57 2451
5966.30 2630
5967.03 2615
5967.76 2623
5968.49 2572
5969.22 2585
5969.95 2556
5970.68 2460
5971.40 2333
5972.13 2465
5972.86 2329
5973.59 2301
5974.32 2232
5975.05 2160
5975.78 2291
5976.51 2358
5977.24 2349
5977.97 2225
5978.70 2405
5979.43 2526
5980.16 2542
5980.89 2533
5981.62 2655
5982.35 2574
5983.08 2654
5983.81 2812
5984.54 2900
5985.27 2688
5986.00 2730
5986.73 2752
5987.46 2755
5988.19 2748
5988.92 2703
5989.65 2830
5990.38 2960
5991.11 2736
5991.84 2772
5992.57 2803
5993.30 2788
5994.03 2812
5994.76 2914
5995.49 2795
5996.22 2903
5996.95 2991
5997.68 3035
5998.41 3012
5999.14 3092
5999.87 3029
6000.60 2990
6001.34 2803
6002.07 2979
6002.80 2804
6003.53 2826
6004.26 2767
6004.99 2674
6005.72 2868
6006.45 2876
6007.18 3205
6007.92 3601
6008.65 3836
6009.38 4523
6010.11 5198
6010.84 5857
6011.57 6471
6012.30 6962
6013.04 7286
6013.77 7306
6014.50 7237
6015.23 7293
6015.96 6730
6016.69 5803
6017.43 5043
6018.16 4263
6018.89 3909
6019.62 3310
6020.35 2873
6021.09 2814
6021.82 2468
6022.55 2341
6023.28 2231
6024.02 2121
6024.75 2156
6025.48 2160
6026.21 2052
6026.94 2009
6027.68 1994
6028.41 2001
6029.14 2128
6029.88 1937
6030.61 1920
6031.34 1909
6032.07 1862
6032.81 1865
6033.54 1841
6034.27 1859
6035.01 1848
6035.74 1770
6036.47 1903
6037.20 1909
6037.94 1955
6038.67 2005
6039.40 1983
6040.14 1967
6040.87 2059
6041.60 2020
6042.34 1979
6043.07 2184
6043.80 2186
6044.54 2149
6045.27 2074
6046.00 2142
6046.74 2160
6047.47 2269
6048.21 2153
6048.94 2337
6049.67 2526
6050.41 2695
6051.14 2694
6051.88 2951
6052.61 3070
6053.34 2765
6054.08 2733
6054.81 2552
6055.55 2427
6056.28 2455
6057.01 2354
6057.75 2218
6058.48 2304
6059.22 2197
6059.95 2139
6060.69 2091
6061.42 2082
6062.16 2096
6062.89 2150
6063.63 1975
6064.36 2023
6065.09 1926
6065.83 1974
6066.56 1932
6067.30 2064
6068.03 2126
6068.77 1948
6069.50 2000
6070.24 1937
6070.97 1821
6071.71 1733
6072.45 1681
6073.18 1810
6073.92 1697
6074.65 1747
6075.39 1731
6076.12 1681
6076.86 1657
6077.59 1595
6078.33 1660
6079.06 1697
6079.80 1686
6080.54 1630
6081.27 1755
6082.01 1560
6082.74 1538
6083.48 1465
6084.21 1508
6084.95 1539
6085.69 1413
6086.42 1537
6087.16 1409
6087.90 1626
6088.63 1511
6089.37 1564
6090.10 1668
6090.84 1579
6091.58 1600
6092.31 1627
6093.05 1535
6093.79 1632
6094.52 1686
6095.26 1410
6096.00 1552
6096.73 1503
6097.47 1448
6098.21 1450
6098.94 1358
6099.68 1420
6100.42 1365
6101.15 1358
6101.89 1376
6102.63 1450
6103.37 1422
6104.10 1438
6104.84 1449
6105.58 1401
6106.31 1471
6107.05 1439
6107.79 1356
6108.53 1469
6109.26 1478
6110.00 1350
6110.74 1416
6111.48 1447
6112.21 1466
6112.95 1472
6113.69 1331
6114.43 1475
6115.17 1476
6115.90 1390
6116.64 1462
6117.38 1390
6118.12 1378
6118.85 1421
6119.59 1473
6120.33 1507
6121.07 1428
6121.81 1479
6122.55 1566
6123.28 1534
6124.02 1505
6124.76 1594
6125.50 1567
6126.24 1568
6126.98 1588
6127.71 1598
6128.45 1664
6129.19 1639
6129.93 1512
6130.67 1578
6131.41 1637
6132.15 1686
6132.89 1657
6133.63 1753
6134.36 1747
6135.10 1555
6135.84 1673
6136.58 1609
6137.32 1610
6138.06 1690
6138.80 1678
6139.54 1715
6140.28 1664
6141.02 1608
6141.76 1756
6142.50 1744
6143.24 1760
6143.97 1695
6144.71 1630
6145.45 1694
6146.19 1705
6146.93 1643
6147.67 1736
6148.41 1848
6149.15 1794
6149.89 1782
6150.63 1792
6151.37 1847
6152.11 1845
6152.85 1881
6153.59 1816
6154.33 1786
6155.07 1827
6155.81 1760
6156.55 1922
6157.29 1929
6158.03 1878
6158.78 1935
6159.52 1945
6160.26 1979
6161.00 2057
6161.74 2188
6162.48 2211
6163.22 2370
6163.96 2364
6164.70 2442
6165.44 2574
6166.18 2629
6166.92 2580
6167.66 2740
6168.41 2812
6169.15 2778
6169.89 2720
6170.63 2662
6171.37 2676
6172.11 2486
6172.85 2444
6173.59 2383
6174.34 2430
6175.08 2567
6175.82 2524
6176.56 2394
6177.30 2360
6178.04 2251
6178.78 2419
6179.53 2407
6180.27 2289
6181.01 2433
6181.75 2512
6182.49 2403
6183.24 2486
6183.98 2741
6184.72 2652
6185.46 2473
6186.20 2665
6186.95 2568
6187.69 2482
6188.43 2719
6189.17 2729
6189.91 2779
6190.66 2872
6191.40 2923
6192.14 3028
6192.88 3258
6193.63 3289
6194.37 3198
6195.11 3290
6195.85 3220
6196.60 3261
6197.34 3125
6198.08 3047
6198.83 3073
6199.57 2991
6200.31 3103
6201.05 3191
6201.80 3326
6202.54 3441
6203.28 3919
6204.03 4500
6204.77 5066
6205.51 5986
6206.26 7655
6207.00 9049
6207.74 10634
6208.49 11717
6209.23 12313
6209.97 12230
6210.72 11848
6211.46 10915
6212.21 9813
6212.95 8497
6213.69 7147
6214.44 6064
6215.18 4879
6215.92 4152
6216.67 3652
6217.41 3138
6218.16 2903
6218.90 2764
6219.64 2613
6220.39 2578
6221.13 2476
6221.88 2576
6222.62 2594
6223.37 2607
6224.11 2683
6224.85 2618
6225.60 2681
6226.34 2550
6227.09 2390
6227.83 2302
6228.58 2246
6229.32 1998
6230.07 1983
6230.81 2002
6231.56 1962
6232.30 1858
6233.05 1900
6233.79 1753
6234.54 1730
6235.28 1814
6236.03 1832
6236.77 1924
6237.52 2088
6238.26 2238
6239.01 2098
6239.75 2083
6240.50 2007
6241.24 2197
6241.99 2211
6242.73 2020
6243.48 1983
6244.22 2101
6244.97 2125
6245.72 2158
6246.46 2283
6247.21 2301
6247.95 2360
6248.70 2332
6249.45 2248
6250.19 2167
6250.94 2188
6251.68 2028
6252.43 2026
6253.18 1874
6253.92 1905
6254.67 1922
6255.41 1956
6256.16 1996
6256.91 2013
6257.65 1922
6258.40 1900
6259.15 1840
6259.89 1790
6260.64 1898
6261.39 1818
6262.13 1716
6262.88 1783
6263.63 1782
6264.37 1745
6265.12 1731
6265.87 1692
6266.61 1629
6267.36 1696
6268.11 1729
6268.85 1704
6269.60 1693
6270.35 1686
6271.10 1590
6271.84 1652
6272.59 1563
6273.34 1533
6274.08 1552
6274.83 1566
6275.58 1636
6276.33 1707
6277.07 1636
6277.82 1616
6278.57 1626
6279.32 1512
6280.07 1504
6280.81 1577
6281.56 1529
6282.31 1424
6283.06 1466
6283.80 1392
6284.55 1386
6285.30 1370
6286.05 1407
6286.80 1282
6287.54 1322
6288.29 1310
6289.04 1348
6289.79 1306
6290.54 1292
6291.29 1255
6292.03 1401
6292.78 1283
6293.53 1278
6294.28 1245
6295.03 1210
6295.78 1203
6296.53 1188
6297.28 1296
6298.02 1212
6298.77 1342
6299.52 1332
6300.27 1246
6301.02 1179
6301.77 1230
6302.52 1146
6303.27 1195
6304.02 1163
6304.77 1183
6305.51 1102
6306.26 1206
6307.01 1143
6307.76 1171
6308.51 1164
6309.26 1332
6310.01 1274
6310.76 1169
6311.51 1290
6312.26 1311
6313.01 1268
6313.76 1257
6314.51 1222
6315.26 1345
6316.01 1358
6316.76 1185
6317.51 1219
6318.26 1326
6319.01 1218
6319.76 1338
6320.51 1305
6321.26 1209
6322.01 1208
6322.76 1165
6323.51 1146
6324.26 1164
6325.01 1093
6325.76 1146
6326.51 1113
6327.26 1087
6328.01 1055
6328.76 1008
6329.51 1042
6330.26 1063
6331.02 935
6331.77 973
6332.52 946
6333.27 965
6334.02 937
6334.77 1015
6335.52 1023
6336.27 1089
6337.02 1129
6337.77 1016
6338.53 1016
6339.28 1015
6340.03 1047
6340.78 973
6341.53 955
6342.28 1094
6343.03 977
6343.78 1040
6344.54 1001
6345.29 1029
6346.04 1046
6346.79 1072
6347.54 1164
6348.29 1136
6349.05 1095
6349.80 1114
6350.55 1065
6351.30 1121
6352.05 1141
6352.81 1172
6353.56 1278
6354.31 1170
6355.06 1161
6355.82 1073
6356.57 1015
6357.32 1114
6358.07 1050
6358.82 1032
6359.58 1087
6360.33 991
6361.08 1003
6361.83 961
6362.59 1021
6363.34 1058
6364.09 1126
6364.85 1079
6365.60 1026
6366.35 997
6367.10 985
6367.86 946
6368.61 1077
6369.36 1030
6370.12 901
6370.87 904
6371.62 1001
6372.38 928
6373.13 926
6373.88 832
6374.64 941
6375.39 1034
6376.14 1032
6376.90 955
6377.65 931
6378.40 1020
6379.16 1054
6379.91 1048
6380.66 1026
6381.42 1047
6382.17 948
6382.92 938
6383.68 940
6384.43 959
6385.19 1036
6385.94 1007
6386.69 931
6387.45 898
6388.20 815
6388.96 923
6389.71 961
6390.47 975
6391.22 984
6391.97 975
6392.73 941
6393.48 861
6394.24 867
6394.99 886
6395.75 929
6396.50 999
6397.26 994
6398.01 910
6398.77 969
6399.52 976
6400.28 902
6401.03 980
6401.79 1003
6402.54 1026
6403.30 939
6404.05 877
6404.81 959
6405.56 1003
6406.32 990
6407.07 1012
6407.83 1074
6408.58 1107
6409.34 1011
6410.09 996
6410.85 1023
6411.60 1017
6412.36 1075
6413.11 1095
6413.87 1077
6414.63 1048
6415.38 1086
6416.14 1027
6416.89 996
6417.65 937
6418.41 990
6419.16 992
6419.92 1029
6420.67 944
6421.43 924
6422.19 971
6422.94 1031
6423.70 1061
6424.45 1010
6425.21 966
6425.97 1003
6426.72 1064
6427.48 1091
6428.24 997
6428.99 1048
6429.75 1090
6430.51 1048
6431.26 1157
6432.02 1136
6432.78 1013
6433.53 1159
6434.29 1101
6435.05 1004
6435.80 1141
6436.56 1198
6437.32 1104
6438.08 1100
6438.83 1067
6439.59 1076
6440.35 1113
6441.10 1130
6441.86 1120
6442.62 1172
6443.38 1209
6444.13 1177
6444.89 1233
6445.65 1131
6446.41 1136
6447.16 1157
6447.92 1175
6448.68 1301
6449.44 1146
6450.19 1226
6450.95 1219
6451.71 1285
6452.47 1147
6453.23 1231
6453.98 1203
6454.74 1240
6455.50 1186
6456.26 1228
6457.02 1251
6457.78 1346
6458.53 1384
6459.29 1308
6460.05 1344
6460.81 1272
6461.57 1392
6462.33 1322
6463.08 1357
6463.84 1536
6464.60 1464
6465.36 1440
6466.12 1561
6466.88 1511
6467.64 1511
6468.40 1634
6469.15 1540
6469.91 1489
6470.67 1495
6471.43 1492
6472.19 1588
6472.95 1627
6473.71 1625
6474.47 1676
6475.23 1634
6475.99 1502
6476.75 1540
6477.51 1765
6478.26 1732
6479.02 1816
6479.78 1778
6480.54 1731
6481.30 1780
6482.06 1878
6482.82 1862
6483.58 1973
6484.34 1928
6485.10 1887
6485.86 2029
6486.62 1903
6487.38 1936
6488.14 2062
6488.90 1979
6489.66 2068
6490.42 2173
6491.18 2177
6491.94 2300
6492.70 2417
6493.46 2560
6494.22 2496
6494.98 2529
6495.74 2570
6496.51 2438
6497.27 2632
6498.03 2528
6498.79 2510
6499.55 2509
6500.31 2573
6501.07 2435
6501.83 2552
6502.59 2725
6503.35 2704
6504.11 2594
6504.87 2574
6505.64 2603
6506.40 2766
6507.16 2776
6507.92 2832
6508.68 2952
6509.44 2989
6510.20 3059
6510.96 3105
6511.73 3094
6512.49 2937
6513.25 3148
6514.01 3160
6514.77 3197
6515.53 3076
6516.29 3262
6517.06 3152
6517.82 3227
6518.58 3363
6519.34 3590
6520.10 3500
6520.87 3609
6521.63 3635
6522.39 3716
6523.15 3981
6523.91 4095
6524.68 4323
6525.44 4485
6526.20 4787
6526.96 4768
6527.73 4798
6528.49 5103
6529.25 5034
6530.01 5152
6530.78 5172
6531.54 5362
6532.30 5833
6533.06 6982
6533.83 8571
6534.59 10339
6535.35 11927
6536.11 12847
6536.88 13261
6537.64 13390
6538.40 12960
6539.17 11473
6539.93 9854
6540.69 8316
6541.46 7132
6542.22 5790
6542.98 4690
6543.74 4101
6544.51 3442
6545.27 3121
6546.04 2871
6546.80 2700
6547.56 2585
6548.33 2520
6549.09 2468
6549.85 2450
6550.62 2457
6551.38 2477
6552.14 2507
6552.91 2455
6553.67 2420
6554.44 2292
6555.20 2128
6555.96 2084
6556.73 2159
6557.49 2233
6558.26 2113
6559.02 2354
6559.78 2382
6560.55 2364
6561.31 2346
6562.08 2496
6562.84 2506
6563.61 2657
6564.37 2689
6565.14 2741
6565.90 2698
6566.66 2588
6567.43 2602
6568.19 2764
6568.96 2724
6569.72 2721
6570.49 2824
6571.25 2826
6572.02 2794
6572.78 2959
6573.55 3144
6574.31 3281
6575.08 3454
6575.84 3368
6576.61 3416
6577.37 3254
6578.14 3233
6578.90 3115
6579.67 3002
6580.44 2832
6581.20 2761
6581.97 2735
6582.73 2769
6583.50 2658
6584.26 2780
6585.03 2842
6585.79 2794
6586.56 2788
6587.33 2831
6588.09 2696
6588.86 2809
6589.62 2897
6590.39 2904
6591.16 2877
6591.92 2979
6592.69 3137
6593.45 3230
6594.22 3145
6594.99 3085
6595.75 3113
6596.52 3195
6597.29 3063
6598.05 2830
6598.82 2748
6599.59 2787
6600.35 2709
6601.12 2538
6601.89 2505
6602.65 2422
6603.42 2525
6604.19 2630
6604.95 2446
6605.72 2647
6606.49 2670
6607.25 2753
6608.02 2893
6608.79 2838
6609.55 2751
6610.32 2714
6611.09 2698
6611.86 2778
6612.62 2612
6613.39 2560
6614.16 2466
6614.93 2313
6615.69 2206
6616.46 2098
6617.23 1992
6618.00 1948
6618.76 1952
6619.53 1983
6620.30 1912
6621.07 1804
6621.83 1814
6622.60 1715
6623.37 1700
6624.14 1809
6624.91 1851
6625.67 1863
6626.44 1745
6627.21 1658
6627.98 1754
6628.75 1805
6629.52 1866
6630.28 1808
6631.05 1916
6631.82 2010
6632.59 2231
6633.36 2264
6634.13 2206
6634.90 2133
6635.66 2192
6636.43 2136
6637.20 2184
6637.97 2060
6638.74 2032
6639.51 1923
6640.28 1845
6641.05 1791
6641.81 1623
6642.58 1602
6643.35 1695
6644.12 1692
6644.89 1641
6645.66 1648
6646.43 1502
6647.20 1631
6647.97 1632
6648.74 1679
6649.51 1637
6650.28 1656
6651.05 1606
6651.82 1583
6652.59 1676
6653.35 1731
6654.12 1607
6654.89 1772
6655.66 1769
6656.43 1657
6657.20 1472
6657.97 1533
6658.74 1503
6659.51 1535
6660.28 1464
6661.05 1523
6661.82 1467
6662.59 1451
6663.36 1506
6664.13 1521
6664.91 1540
6665.68 1446
6666.45 1477
6667.22 1464
6667.99 1466
6668.76 1482
6669.53 1467
6670.30 1449
6671.07 1350
6671.84 1415
6672.61 1636
6673.38 1470
6674.15 1492
6674.92 1465
6675.69 1430
6676.47 1463
6677.24 1518
6678.01 1407
6678.78 1423
6679.55 1579
6680.32 1708
6681.09 1716
6681.86 1704
6682.64 1729
6683.41 1638
6684.18 1745
6684.95 1855
6685.72 1851
6686.49 1656
6687.26 1649
6688.04 1491
6688.81 1435
6689.58 1441
6690.35 1446
6691.12 1342
6691.90 1339
6692.67 1315
6693.44 1267
6694.21 1295
6694.98 1237
6695.76 1323
6696.53 1228
6697.30 1247
6698.07 1367
6698.84 1254
6699.62 1303
6700.39 1231
6701.16 1319
6701.93 1314
6702.71 1288
6703.48 1246
6704.25 1235
6705.02 1199
6705.80 1273
6706.57 1235
6707.34 1181
6708.12 1271
6708.89 1288
6709.66 1195
6710.43 1141
6711.21 1263
6711.98 1222
6712.75 1210
6713.53 1232
6714.30 1178
6715.07 1209
6715.85 1195
6716.62 1179
6717.39 1128
6718.17 1200
6718.94 1139
6719.71 1070
6720.49 1096
6721.26 1030
6722.03 1141
6722.81 1147
6723.58 1199
6724.36 1154
6725.13 1173
6725.90 1181
6726.68 1217
6727.45 1077
6728.23 1147
6729.00 1112
6729.77 1099
6730.55 1061
6731.32 1094
6732.10 1161
6732.87 1243
6733.64 1208
6734.42 1110
6735.19 1167
6735.97 1154
6736.74 1068
6737.52 1085
6738.29 1147
6739.07 1119
6739.84 1099
6740.62 1185
6741.39 1100
6742.16 1221
6742.94 1238
6743.71 1211
6744.49 1187
6745.26 1227
6746.04 1211
6746.81 1234
6747.59 1289
6748.36 1184
6749.14 1229
6749.92 1331
6750.69 1475
6751.47 1643
6752.24 1691
6753.02 1563
6753.79 1502
6754.57 1553
6755.34 1446
6756.12 1409
6756.89 1276
6757.67 1264
6758.45 1367
6759.22 1260
6760.00 1145
6760.77 1238
6761.55 1128
6762.33 1142
6763.10 1116
6763.88 1108
6764.65 1099
6765.43 1169
6766.21 1163
6766.98 1125
6767.76 1165
6768.53 1081
6769.31 1004
6770.09 1034
6770.86 1158
6771.64 1118
6772.42 1167
6773.19 1028
6773.97 947
6774.75 1058
6775.52 976
6776.30 1000
6777.08 1004
6777.85 983
6778.63 944
6779.41 1060
6780.18 1073
6780.96 974
6781.74 1055
6782.52 983
6783.29 892
6784.07 909
6784.85 888
6785.62 974
6786.40 1031
6787.18 948
6787.96 905
6788.73 922
6789.51 1028
6790.29 1089
6791.07 1042
6791.84 964
6792.62 977
6793.40 1021
6794.18 1106
6794.96 1041
6795.73 861
6796.51 887
6797.29 973
6798.07 977
6798.85 1026
6799.62 976
6800.40 973
6801.18 1052
6801.96 1088
6802.74 1031
6803.51 932
6804.29 1051
6805.07 1051
6805.85 1015
6806.63 1017
6807.41 1079
6808.19 1124
6808.96 1098
6809.74 1064
6810.52 1035
6811.30 1017
6812.08 937
6812.86 942
6813.64 1041
6814.42 1043
6815.20 1020
6815.97 1033
6816.75 992
6817.53 1039
6818.31 976
6819.09 954
6819.87 969
6820.65 980
6821.43 992
6822.21 1017
6822.99 1042
6823.77 988
6824.55 1057
6825.33 1091
6826.11 1052
6826.89 1051
6827.67 1058
6828.44 1127
6829.22 1088
6830.00 1123
6830.78 1073
6831.56 1098
6832.34 1037
6833.12 1034
6833.90 1016
6834.68 1038
6835.46 1014
6836.24 987
6837.03 1046
6837.81 1027
6838.59 1059
6839.37 1042
6840.15 1019
6840.93 1022
6841.71 1072
6842.49 1146
6843.27 1156
6844.05 1031
6844.83 1044
6845.61 1099
6846.39 1185
6847.17 1301
6847.95 1376
6848.73 1554
6849.52 1733
6850.30 1871
6851.08 1906
6851.86 1889
6852.64 1892
6853.42 1797
6854.20 1614
6854.98 1514
6855.76 1288
6856.55 1398
6857.33 1413
6858.11 1257
6858.89 1258
6859.67 1277
6860.45 1228
6861.23 1257
6862.02 1146
6862.80 1112
6863.58 1148
6864.36 1337
6865.14 1380
6865.93 1342
6866.71 1337
6867.49 1326
6868.27 1338
6869.05 1331
6869.84 1260
6870.62 1272
6871.40 1366
6872.18 1318
6872.96 1250
6873.75 1206
6874.53 1254
6875.31 1283
6876.09 1285
6876.88 1299
6877.66 1499
6878.44 1455
6879.22 1363
6880.01 1563
6880.79 1664
6881.57 1616
6882.36 1578
6883.14 1580
6883.92 1679
6884.70 1771
6885.49 2000
6886.27 2152
6887.05 2566
6887.84 2621
6888.62 2377
6889.40 2317
6890.19 2444
6890.97 2156
6891.75 1963
6892.54 1817
6893.32 1721
6894.10 1590
6894.89 1502
6895.67 1525
6896.45 1645
6897.24 1572
6898.02 1564
6898.81 1633
6899.59 1746
6900.37 1552
6901.16 1694
6901.94 1668
6902.73 1717
6903.51 1681
6904.29 1650
6905.08 1640
6905.86 1695
6906.65 1675
6907.43 1680
6908.21 1738
6909.00 1663
6909.78 1608
6910.57 1588
6911.35 1496
6912.14 1491
6912.92 1663
6913.71 1665
6914.49 1606
6915.27 1625
6916.06 1576
6916.84 1632
6917.63 1514
6918.41 1655
6919.20 1606
6919.98 1527
6920.77 1501
6921.55 1529
6922.34 1620
6923.12 1677
6923.91 1774
6924.69 1694
6925.48 1781
6926.27 1916
6927.05 1826
6927.84 1935
6928.62 1737
6929.41 1722
6930.19 1708
6930.98 1803
6931.76 1767
6932.55 1829
6933.34 1858
6934.12 1844
6934.91 1901
6935.69 1888
6936.48 2013
6937.26 2035
6938.05 2213
6938.84 2198
6939.62 2260
6940.41 2323
6941.20 2472
6941.98 2694
6942.77 2738
6943.55 2791
6944.34 2817
6945.13 2792
6945.91 2863
6946.70 2867
6947.49 2767
6948.27 2632
6949.06 2531
6949.85 2506
6950.63 2451
6951.42 2429
6952.21 2487
6952.99 2486
6953.78 2466
6954.57 2331
6955.35 2418
6956.14 2572
6956.93 2487
6957.72 2507
6958.50 2646
6959.29 2399
6960.08 2422
6960.86 2512
6961.65 2473
6962.44 2533
6963.23 2544
6964.01 2553
6964.80 2551
6965.59 2868
6966.38 2938
6967.16 3023
6967.95 3212
6968.74 3322
6969.53 3534
6970.32 3567
6971.10 3641
6971.89 3679
6972.68 3692
6973.47 3639
6974.26 3767
6975.04 3786
6975.83 3610
6976.62 3680
6977.41 3728
6978.20 3792
6978.98 3856
6979.77 4319
6980.56 4997
6981.35 5848
6982.14 6989
6982.93 8282
6983.72 10320
6984.50 12034
6985.29 13129
6986.08 13706
6986.87 13603
6987.66 12722
6988.45 11843
6989.24 10569
6990.03 8951
6990.81 7160
6991.60 6095
6992.39 4713
6993.18 4027
6993.97 3698
6994.76 3233
6995.55 2847
6996.34 2681
6997.13 2503
6997.92 2482
6998.71 2453
6999.50 2493
7000.29 2430
7001.08 2485
7001.87 2481
7002.65 2324
7003.44 2241
7004.23 2022
7005.02 2030
7005.81 1939
7006.60 1865
7007.39 1825
7008.18 1688
7008.97 1719
7009.76 1792
7010.55 1777
7011.34 1941
7012.13 1933
7012.92 1924
7013.71 2123
7014.50 2007
7015.30 2033
7016.09 1987
7016.88 1861
7017.67 1958
7018.46 1913
7019.25 1846
7020.04 1924
7020.83 2097
7021.62 2179
7022.41 2370
7023.20 2378
7023.99 2461
7024.78 2426
7025.57 2318
7026.37 2347
7027.16 2210
7027.95 2125
7028.74 1976
7029.53 1861
7030.32 1735
7031.11 1776
7031.90 1705
7032.69 1697
7033.49 1701
7034.28 1688
7035.07 1704
7035.86 1649
7036.65 1655
7037.44 1697
7038.24 1741
7039.03 1768
7039.82 1871
7040.61 1933
7041.40 1785
7042.19 1822
7042.99 1829
7043.78 1843
7044.57 1898
7045.36 1849
7046.15 1896
7046.95 1964
7047.74 2048
7048.53 2113
7049.32 2147
7050.12 2248
7050.91 2155
7051.70 2137
7052.49 1990
7053.29 1791
7054.08 1815
7054.87 1744
7055.66 1577
7056.46 1486
7057.25 1503
7058.04 1603
7058.83 1650
7059.63 1632
7060.42 1643
7061.21 1667
7062.01 1623
7062.80 1644
7063.59 1462
7064.39 1571
7065.18 1544
7065.97 1478
7066.77 1391
7067.56 1333
7068.35 1385
7069.15 1337
7069.94 1311
7070.73 1183
7071.53 1251
7072.32 1294
7073.11 1318
7073.91 1206
7074.70 1274
7075.49 1181
7076.29 1139
7077.08 1045
7077.88 1089
7078.67 1084
7079.46 1112
7080.26 1183
7081.05 1005
7081.85 1098
7082.64 1136
7083.43 1056
7084.23 1205
7085.02 1167
7085.82 1048
7086.61 1068
7087.41 1052
7088.20 1066
7089.00 1091
7089.79 1009
7090.58 1045
7091.38 1088
7092.17 1009
7092.97 967
7093.76 1021
7094.56 993
7095.35 970
7096.15 847
7096.94 958
7097.74 989
7098.53 951
7099.33 876
7100.12 919
7100.92 1011
7101.71 964
7102.51 1106
7103.30 978
7104.10 961
7104.89 906
7105.69 984
7106.49 912
7107.28 856
7108.08 865
7108.87 837
7109.67 785
7110.46 858
7111.26 921
7112.06 893
7112.85 828
7113.65 861
7114.44 881
7115.24 904
7116.04 905
7116.83 876
7117.63 947
7118.42 849
7119.22 940
7120.02 938
7120.81 878
7121.61 915
7122.41 838
7123.20 802
7124.00 786
7124.79 793
7125.59 759
7126.39 837
7127.18 883
7127.98 892
7128.78 943
7129.57 857
7130.37 854
7131.17 882
7131.97 905
7132.76 881
7133.56 849
7134.36 816
7135.15 787
7135.95 793
7136.75 801
7137.55 828
7138.34 727
7139.14 688
7139.94 713
7140.73 718
7141.53 673
7142.33 651
7143.13 736
7143.92 707
7144.72 765
7145.52 706
7146.32 696
7147.12 607
7147.91 687
7148.71 717
7149.51 743
7150.31 686
7151.11 733
7151.90 642
7152.70 757
7153.50 734
7154.30 699
7155.10 755
7155.89 725
7156.69 769
7157.49 729
7158.29 768
7159.09 803
7159.89 782
7160.68 740
7161.48 760
7162.28 748
7163.08 708
7163.88 650
7164.68 699
7165.48 714
7166.28 694
7167.07 668
7167.87 668
7168.67 673
7169.47 671
7170.27 625
7171.07 674
7171.87 629
7172.67 657
7173.47 650
7174.27 736
7175.07 668
7175.87 639
7176.67 678
7177.46 617
7178.26 645
7179.06 612
7179.86 714
7180.66 609
7181.46 604
7182.26 681
7183.06 651
7183.86 670
7184.66 683
7185.46 622
7186.26 705
7187.06 621
7187.86 559
7188.66 665
7189.46 659
7190.26 666
7191.06 608
7191.86 590
7192.66 577
7193.46 592
7194.26 667
7195.06 589
7195.86 591
7196.67 634
7197.47 655
7198.27 612
7199.07 604
7199.87 578
7200.67 616
7201.47 617
7202.27 571
7203.07 569
7203.87 613
7204.67 629
7205.47 562
7206.28 614
7207.08 613
7207.88 601
7208.68 596
7209.48 639
7210.28 582
7211.08 622
7211.88 585
7212.69 560
7213.49 571
7214.29 619
7215.09 603
7215.89 536
7216.69 580
7217.50 595
7218.30 692
7219.10 633
7219.90 628
7220.70 600
7221.50 579
7222.31 593
7223.11 598
7223.91 589
7224.71 588
7225.51 591
7226.32 672
7227.12 609
7227.92 557
7228.72 556
7229.53 530
7230.33 524
7231.13 570
7231.93 555
7232.74 585
7233.54 572
7234.34 507
7235.14 602
7235.95 602
7236.75 558
7237.55 636
7238.36 624
7239.16 626
7239.96 602
7240.76 603
7241.57 634
7242.37 694
7243.17 563
7243.98 618
7244.78 575
7245.58 561
7246.39 557
7247.19 574
7247.99 637
7248.80 650
7249.60 654
7250.40 662
7251.21 660
7252.01 643
7252.81 584
7253.62 681
7254.42 674
7255.23 653
7256.03 674
7256.83 663
7257.64 625
7258.44 723
7259.25 601
7260.05 637
7260.85 679
7261.66 652
7262.46 674
7263.27 675
7264.07 715
7264.87 700
7265.68 639
7266.48 636
7267.29 617
7268.09 648
7268.90 640
7269.70 618
7270.51 623
7271.31 614
7272.12 623
7272.92 601
7273.73 691
7274.53 614
7275.34 682
7276.14 814
7276.95 823
7277.75 721
7278.56 688
7279.36 692
7280.17 679
7280.97 762
7281.78 842
7282.58 903
7283.39 1024
7284.19 1033
7285.00 1071
7285.80 1133
7286.61 1047
7287.41 913
7288.22 854
7289.03 869
7289.83 748
7290.64 769
7291.44 752
7292.25 695
7293.06 637
7293.86 660
7294.67 687
7295.47 652
7296.28 706
7297.09 666
7297.89 565
7298.70 704
7299.50 710
7300.31 660
7301.12 651
7301.92 674
7302.73 651
7303.54 707
7304.34 704
7305.15 667
7305.96 647
7306.76 708
7307.57 705
7308.38 769
7309.18 791
7309.99 688
7310.80 753
7311.60 805
7312.41 800
7313.22 768
7314.02 874
7314.83 950
7315.64 921
7316.45 1024
7317.25 1159
7318.06 1137
7318.87 1241
7319.67 1274
7320.48 1109
7321.29 1036
7322.10 932
7322.90 882
7323.71 865
7324.52 853
7325.33 818
7326.14 794
7326.94 838
7327.75 759
7328.56 735
7329.37 716
7330.17 835
7330.98 817
7331.79 714
7332.60 716
7333.41 795
7334.22 782
7335.02 814
7335.83 710
7336.64 702
7337.45 753
7338.26 763
7339.07 750
7339.87 726
7340.68 720
7341.49 709
7342.30 626
7343.11 695
7343.92 724
7344.73 704
7345.53 764
7346.34 670
7347.15 636
7347.96 657
7348.77 648
7349.58 671
7350.39 660
7351.20 607
7352.01 642
7352.82 673
7353.62 613
7354.43 641
7355.24 761
7356.05 642
7356.86 691
7357.67 640
7358.48 628
7359.29 670
7360.10 616
7360.91 542
7361.72 592
7362.53 679
7363.34 672
7364.15 678
7364.96 614
7365.77 618
7366.58 631
7367.39 611
7368.20 659
7369.01 623
7369.82 652
7370.63 671
7371.44 583
7372.25 545
7373.06 633
7373.87 620
7374.68 547
7375.49 611
7376.30 560
7377.11 609
7377.92 608
7378.73 630
7379.54 663
7380.36 667
7381.17 632
7381.98 671
7382.79 693
7383.60 641
7384.41 632
7385.22 619
7386.03 650
7386.84 619
7387.65 598
7388.46 594
7389.28 622
7390.09 625
7390.90 630
7391.71 546
7392.52 583
7393.33 608
7394.14 520
7394.96 591
7395.77 560
7396.58 614
7397.39 567
7398.20 529
7399.01 504
7399.83 594
7400.64 589
7401.45 558
7402.26 519
7403.07 543
7403.89 523
7404.70 528
7405.51 575
7406.32 634
7407.13 572
7407.95 539
7408.76 589
7409.57 547
7410.38 542
7411.20 522
7412.01 477
7412.82 494
7413.63 514
7414.45 550
7415.26 547
7416.07 533
7416.88 532
7417.70 548
7418.51 556
7419.32 564
7420.14 497
7420.95 525
7421.76 550
7422.57 540
7423.39 557
7424.20 529
7425.01 507
7425.83 594
7426.64 575
7427.45 594
7428.27 594
7429.08 560
7429.89 594
7430.71 554
7431.52 584
7432.33 593
7433.15 594
7433.96 566
7434.78 623
7435.59 653
7436.40 612
7437.22 588
7438.03 549
7438.84 584
7439.66 578
7440.47 536
7441.29 548
7442.10 551
7442.91 484
7443.73 512
7444.54 536
7445.36 515
7446.17 538
7446.99 479
7447.80 492
7448.62 558
7449.43 537
7450.24 529
7451.06 579
7451.87 532
7452.69 466
7453.50 532
7454.32 499
7455.13 453
7455.95 457
7456.76 502
7457.58 527
7458.39 534
7459.21 477
7460.02 526
7460.84 551
7461.65 542
7462.47 543
7463.28 553
7464.10 536
7464.91 550
7465.73 513
7466.54 522
7467.36 462
7468.18 522
7468.99 535
7469.81 550
7470.62 575
7471.44 573
7472.25 502
7473.07 475
7473.89 459
7474.70 505
7475.52 523
7476.33 520
7477.15 571
7477.97 505
7478.78 515
7479.60 503
7480.41 529
7481.23 608
7482.05 572
7482.86 528
7483.68 517
7484.50 512
7485.31 565
7486.13 531
7486.95 491
7487.76 479
7488.58 448
7489.40 469
7490.21 467
7491.03 487
7491.85 544
7492.66 504
7493.48 508
7494.30 512
7495.11 480
7495.93 505
7496.75 491
7497.57 510
7498.38 452
7499.20 444
7500.02 528
7500.83 495
7501.65 531
7502.47 538
7503.29 459
7504.10 490
7504.92 493
7505.74 516
7506.56 550
7507.37 561
7508.19 522
7509.01 552
7509.83 515
7510.65 556
7511.46 486
7512.28 495
7513.10 538
7513.92 506
7514.74 492
7515.55 595
7516.37 517
7517.19 499
7518.01 579
7518.83 546
7519.64 516
7520.46 520
7521.28 497
7522.10 523
7522.92 469
7523.74 495
7524.56 526
7525.37 499
7526.19 528
7527.01 505
7527.83 493
7528.65 537
7529.47 505
7530.29 535
7531.11 494
7531.93 534
7532.74 471
7533.56 533
7534.38 566
7535.20 496
7536.02 470
7536.84 464
7537.66 499
7538.48 481
7539.30 517
7540.12 550
7540.94 542
7541.76 475
7542.58 536
7543.40 449
7544.22 493
7545.04 548
7545.86 453
7546.68 435
7547.50 545
7548.32 532
7549.14 476
7549.96 441
7550.78 476
7551.60 496
7552.42 469
7553.24 423
7554.06 453
7554.88 449
7555.70 450
7556.52 545
7557.34 519
7558.16 536
7558.98 536
7559.80 473
7560.62 454
7561.44 435
7562.26 439
7563.08 486
7563.90 516
7564.72 542
7565.54 455
7566.36 402
7567.19 403
7568.01 461
7568.83 530
7569.65 483
7570.47 438
7571.29 452
7572.11 519
7572.93 500
7573.76 475
7574.58 492
7575.40 515
7576.22 459
7577.04 444
7577.86 479
7578.68 433
7579.51 440
7580.33 389
7581.15 444
7581.97 539
7582.79 523
7583.61 452
7584.44 538
7585.26 479
7586.08 516
7586.90 514
7587.72 446
7588.55 490
7589.37 489
7590.19 525
7591.01 474
7591.83 503
7592.66 489
7593.48 536
7594.30 477
7595.12 474
7595.95 563
7596.77 450
7597.59 502
7598.41 477
7599.24 517
7600.06 483
7600.88 582
7601.71 516
7602.53 496
7603.35 544
7604.17 523
7605.00 527
7605.82 528
7606.64 571
7607.47 549
7608.29 567
7609.11 528
7609.94 523
7610.76 534
7611.58 504
7612.41 538
7613.23 505
7614.05 495
7614.88 508
7615.70 572
7616.52 539
7617.35 520
7618.17 558
7619.00 630
7619.82 664
7620.64 567
7621.47 525
7622.29 551
7623.11 490
7623.94 483
7624.76 550
7625.59 581
7626.41 502
7627.24 553
7628.06 529
7628.88 581
7629.71 678
7630.53 534
7631.36 490
7632.18 513
7633.01 543
7633.83 577
7634.66 454
7635.48 449
7636.30 506
7637.13 479
7637.95 566
7638.78 504
7639.60 571
7640.43 532
7641.25 491
7642.08 403
7642.90 437
7643.73 432
7644.55 447
7645.38 483
7646.20 491
7647.03 484
7647.85 512
7648.68 491
7649.51 448
7650.33 527
7651.16 525
7651.98 477
7652.81 457
7653.63 511
7654.46 459
7655.28 430
7656.11 431
7656.94 487
7657.76 398
7658.59 441
7659.41 493
7660.24 483
7661.07 510
7661.89 448
7662.72 465
7663.54 518
7664.37 484
7665.20 441
7666.02 470
7666.85 528
7667.68 547
7668.50 463
7669.33 480
7670.16 457
7670.98 471
7671.81 433
7672.64 436
7673.46 444
7674.29 500
7675.12 500
7675.94 466
7676.77 513
7677.60 490
7678.42 492
7679.25 436
7680.08 404
7680.90 382
7681.73 474
7682.56 525
7683.39 481
7684.21 468
7685.04 444
7685.87 536
7686.69 495
7687.52 491
7688.35 501
7689.18 449
7690.01 459
7690.83 483
7691.66 498
7692.49 501
7693.32 454
7694.14 437
7694.97 425
7695.80 459
7696.63 448
7697.46 427
7698.28 450
7699.11 469
7699.94 409
7700.77 439
7701.60 399
7702.42 409
7703.25 484
7704.08 524
7704.91 462
7705.74 490
7706.57 467
7707.39 465
7708.22 452
7709.05 443
7709.88 423
7710.71 434
7711.54 432
7712.37 430
7713.20 423
7714.02 430
7714.85 419
7715.68 411
7716.51 460
7717.34 454
7718.17 417
7719.00 458
7719.83 518
7720.66 463
7721.49 423
7722.32 450
7723.15 415
7723.97 457
7724.80 425
7725.63 449
7726.46 438
7727.29 436
7728.12 468
7728.95 457
7729.78 489
7730.61 418
7731.44 469
7732.27 400
7733.10 435
7733.93 426
7734.76 424
7735.59 497
7736.42 472
7737.25 448
7738.08 472
7738.91 452
7739.74 525
7740.57 423
7741.40 451
7742.23 499
7743.06 463
7743.89 515
7744.72 506
7745.56 510
7746.39 494
7747.22 528
7748.05 556
7748.88 565
7749.71 565
7750.54 556
7751.37 511
7752.20 522
7753.03 487
7753.86 419
7754.69 408
7755.53 385
7756.36 393
7757.19 432
7758.02 447
7758.85 448
7759.68 505
7760.51 489
7761.35 386
7762.18 397
7763.01 423
7763.84 432
7764.67 452
7765.50 475
7766.33 509
7767.17 424
7768.00 451
7768.83 517
7769.66 464
7770.49 461
7771.33 436
7772.16 485
7772.99 514
7773.82 481
7774.65 482
7775.49 503
7776.32 556
7777.15 515
7777.98 494
7778.82 470
7779.65 440
7780.48 451
7781.31 432
7782.15 489
7782.98 476
7783.81 466
7784.64 451
7785.48 526
7786.31 482
7787.14 443
7787.97 467
7788.81 521
7789.64 475
7790.47 455
7791.31 492
7792.14 507
7792.97 531
7793.81 535
7794.64 543
7795.47 502
7796.31 450
7797.14 486
7797.97 508
7798.81 528
7799.64 452
7800.47 545
7801.31 527
7802.14 537
7802.97 515
7803.81 515
7804.64 527
7805.47 513
7806.31 512
7807.14 479
7807.98 531
7808.81 495
7809.64 483
7810.48 559
7811.31 536
7812.15 586
7812.98 622
7813.82 563
7814.65 620
7815.48 593
7816.32 650
7817.15 608
7817.99 629
7818.82 682
7819.66 607
7820.49 590
7821.33 585
7822.16 569
7822.99 585
7823.83 608
7824.66 580
7825.50 592
7826.33 686
7827.17 617
7828.00 702
7828.84 682
7829.67 604
7830.51 582
7831.34 580
7832.18 598
7833.02 636
7833.85 693
7834.69 662
7835.52 515
7836.36 541
7837.19 556
7838.03 643
7838.86 515
7839.70 503
7840.53 567
7841.37 588
7842.21 519
7843.04 617
7843.88 618
7844.71 543
7845.55 466
7846.39 449
7847.22 511
7848.06 509
7848.89 558
7849.73 590
7850.57 588
7851.40 540
7852.24 545
7853.08 584
7853.91 584
7854.75 566
7855.58 568
7856.42 617
7857.26 617
7858.09 603
7858.93 635
7859.77 678
7860.60 606
7861.44 603
7862.28 588
7863.11 560
7863.95 589
7864.79 536
7865.63 595
7866.46 507
7867.30 588
7868.14 600
7868.97 553
7869.81 559
7870.65 571
7871.49 532
7872.32 607
7873.16 669
7874.00 626
7874.84 648
7875.67 657
7876.51 718
7877.35 662
7878.19 666
7879.02 685
7879.86 637
7880.70 669
7881.54 718
7882.38 784
7883.21 689
7884.05 808
7884.89 715
7885.73 657
7886.57 615
7887.40 637
7888.24 556
7889.08 546
7889.92 607
7890.76 663
7891.59 575
7892.43 607
7893.27 633
7894.11 610
7894.95 592
7895.79 576
7896.63 553
7897.47 512
7898.30 516
7899.14 501
7899.98 538
7900.82 485
7901.66 509
7902.50 562
7903.34 513
7904.18 566
7905.02 497
7905.85 526
7906.69 542
7907.53 505
7908.37 573
7909.21 545
7910.05 503
7910.89 560
7911.73 513
7912.57 546
7913.41 605
7914.25 593
7915.09 606
7915.93 626
7916.77 592
7917.61 716
7918.45 682
7919.29 608
7920.13 634
7920.97 628
7921.81 556
7922.65 543
7923.49 519
7924.33 476
7925.17 535
7926.01 445
7926.85 465
7927.69 518
7928.53 543
7929.37 474
7930.21 513
7931.05 491
7931.89 468
7932.73 475
7933.57 455
7934.41 466
7935.25 514
7936.09 518
7936.93 522
7937.78 479
7938.62 497
7939.46 473
7940.30 440
7941.14 477
7941.98 436
7942.82 509
7943.66 473
7944.50 430
7945.35 461
7946.19 481
7947.03 473
7947.87 523
7948.71 512
7949.55 497
7950.39 475
7951.24 477
7952.08 479
7952.92 588
7953.76 512
7954.60 576
7955.44 542
7956.29 535
7957.13 595
7957.97 551
7958.81 456
7959.65 455
7960.50 450
7961.34 490
7962.18 492
7963.02 515
7963.86 578
7964.71 505
7965.55 525
7966.39 561
7967.23 502
7968.08 517
7968.92 526
7969.76 508
7970.60 471
7971.45 504
7972.29 477
7973.13 539
7973.97 538
7974.82 494
7975.66 475
7976.50 467
7977.35 454
7978.19 547
7979.03 495
7979.87 455
7980.72 416
7981.56 443
7982.40 483
7983.25 463
7984.09 452
7984.93 506
7985.78 490
7986.62 433
7987.46 438
7988.31 508
7989.15 502
7990.00 473
7990.84 457
7991.68 499
7992.53 455
7993.37 447
7994.21 418
7995.06 459
7995.90 403
7996.75 394
7997.59 427
7998.43 384
7999.28 392
8000.12 450
8000.97 484
8001.81 463
8002.65 443
8003.50 376
8004.34 408
8005.19 379
8006.03 386
8006.88 393
8007.72 401
8008.57 416
8009.41 378
8010.26 384
8011.10 411
8011.95 437
8012.79 414
8013.63 386
8014.48 405
8015.32 430
8016.17 429
8017.01 439
8017.86 386
8018.70 479
8019.55 417
8020.40 424
8021.24 439
8022.09 435
8022.93 381
8023.78 454
8024.62 388
8025.47 383
8026.31 420
8027.16 409
8028.00 409
8028.85 393
8029.70 415
8030.54 465
8031.39 406
8032.23 384
8033.08 429
8033.92 397
8034.77 359
8035.62 402
8036.46 390
8037.31 387
8038.16 398
8039.00 372
8039.85 370
8040.69 417
8041.54 351
8042.39 412
8043.23 380
8044.08 393
8044.93 401
8045.77 412
8046.62 402
8047.47 462
8048.31 390
8049.16 466
8050.01 446
8050.85 389
8051.70 326
8052.55 373
8053.39 439
8054.24 360
8055.09 366
8055.94 401
8056.78 395
8057.63 415
8058.48 387
8059.32 394
8060.17 393
8061.02 380
8061.87 411
8062.71 376
8063.56 403
8064.41 423
8065.26 433
8066.10 389
8066.95 367
8067.80 354
8068.65 398
8069.49 433
8070.34 432
8071.19 453
8072.04 407
8072.89 401
8073.73 392
8074.58 426
8075.43 402
8076.28 404
8077.13 398
8077.98 373
8078.82 349
8079.67 411
8080.52 443
8081.37 370
8082.22 429
8083.07 410
8083.91 386
8084.76 431
8085.61 456
8086.46 382
8087.31 421
8088.16 362
8089.01 383
8089.86 358
8090.70 362
8091.55 428
8092.40 380
8093.25 449
8094.10 394
8094.95 416
8095.80 355
8096.65 383
8097.50 410
8098.35 380
8099.20 371
8100.05 405
8100.90 413
8101.74 397
8102.59 375
8103.44 355
8104.29 346
8105.14 395
8105.99 431
8106.84 420
8107.69 372
8108.54 382
8109.39 449
8110.24 433
8111.09 393
8111.94 382
8112.79 404
8113.64 394
8114.49 429
8115.34 467
8116.19 432
8117.04 462
8117.89 422
8118.74 454
8119.59 453
8120.45 417
8121.30 366
8122.15 391
8123.00 443
8123.85 408
8124.70 443
8125.55 423
8126.40 369
8127.25 398
8128.10 442
8128.95 430
8129.80 375
8130.65 382
8131.51 450
8132.36 427
8133.21 408
8134.06 392
8134.91 422
8135.76 388
8136.61 404
8137.46 379
8138.32 373
8139.17 399
8140.02 415
8140.87 463
8141.72 452
8142.57 404
8143.43 445
8144.28 490
8145.13 384
8145.98 411
8146.83 461
8147.68 442
8148.54 421
8149.39 436
8150.24 415
8151.09 437
8151.94 470
8152.80 560
8153.65 567
8154.50 520
8155.35 538
8156.21 565
8157.06 543
8157.91 517
8158.76 465
8159.62 446
8160.47 475
8161.32 448
8162.17 474
8163.03 477
8163.88 422
8164.73 416
8165.59 423
8166.44 425
8167.29 386
8168.14 389
8169.00 408
8169.85 412
8170.70 444
8171.56 457
8172.41 423
8173.26 413
8174.12 406
8174.97 405
8175.82 376
8176.68 422
8177.53 417
8178.38 378
8179.24 349
8180.09 362
8180.94 381
8181.80 399
8182.65 386
8183.51 361
8184.36 395
8185.21 391
8186.07 352
8186.92 368
8187.78 377
8188.63 335
8189.48 354
8190.34 367
8191.19 419
8192.05 460
8192.90 453
8193.75 380
8194.61 414
8195.46 408
8196.32 372
8197.17 324
8198.03 400
8198.88 404
8199.74 401
8200.59 403
8201.45 352
8202.30 376
8203.16 368
8204.01 359
8204.87 352
8205.72 393
8206.57 368
8207.43 401
8208.29 369
8209.14 415
8210.00 438
8210.85 432
8211.71 358
8212.56 378
8213.42 340
8214.27 400
8215.13 437
8215.98 389
8216.84 407
8217.69 421
8218.55 366
8219.41 351
8220.26 365
8221.12 385
8221.97 463
8222.83 440
8223.68 437
8224.54 440
8225.40 427
8226.25 434
8227.11 379
8227.96 420
8228.82 424
8229.68 496
8230.53 429
8231.39 404
8232.25 377
8233.10 332
8233.96 333
8234.82 380
8235.67 389
8236.53 330
8237.38 324
8238.24 384
8239.10 394
8239.95 368
8240.81 374
8241.67 441
8242.53 377
8243.38 414
8244.24 385
8245.10 321
8245.95 349
8246.81 354
8247.67 376
8248.52 417
8249.38 467
8250.24 395
8251.10 375
8251.95 374
8252.81 403
8253.67 360
8254.53 383
8255.38 354
8256.24 354
8257.10 383
8257.96 390
8258.81 322
8259.67 338
8260.53 367
8261.39 414
8262.25 383
8263.10 355
8263.96 347
8264.82 408
8265.68 385
8266.54 406
8267.39 332
8268.25 331
8269.11 372
8269.97 424
8270.83 391
8271.69 415
8272.54 389
8273.40 383
8274.26 393
8275.12 366
8275.98 414
8276.84 448
8277.70 419
8278.55 419
8279.41 407
8280.27 410
8281.13 350
8281.99 417
8282.85 445
8283.71 393
8284.57 400
8285.43 398
8286.29 362
8287.14 393
8288.00 384
8288.86 461
8289.72 452
8290.58 444
8291.44 486
8292.30 496
8293.16 543
8294.02 485
8294.88 418
8295.74 366
8296.60 441
8297.46 455
8298.32 449
8299.18 446
8300.04 422
8300.90 403
8301.76 465
8302.62 432
8303.48 420
8304.34 431
8305.20 427
8306.06 360
8306.92 426
8307.78 364
8308.64 461
8309.50 464
8310.36 468
8311.22 448
8312.08 481
8312.94 408
8313.80 423
8314.66 366
8315.52 414
8316.38 426
8317.24 330
8318.11 383
8318.97 381
8319.83 377
8320.69 447
8321.55 391
8322.41 396
8323.27 412
8324.13 392
8324.99 397
8325.85 383
8326.72 367
8327.58 353
8328.44 373
8329.30 397
8330.16 464
8331.02 402
8331.88 409
8332.75 420
8333.61 403
8334.47 368
8335.33 376
8336.19 373
8337.05 354
8337.92 402
8338.78 429
8339.64 411
8340.50 439
8341.36 397
8342.23 431
8343.09 458
8343.95 431
8344.81 386
8345.67 396
8346.54 406
8347.40 439
8348.26 383
8349.12 426
8349.99 437
8350.85 445
8351.71 406
8352.57 378
8353.44 384
8354.30 400
8355.16 381
8356.03 423
8356.89 439
8357.75 405
8358.61 381
8359.48 364
8360.34 364
8361.20 304
8362.07 350
8362.93 366
8363.79 371
8364.66 364
8365.52 368
8366.38 405
8367.25 419
8368.11 382
8368.97 447
8369.84 434
8370.70 383
8371.56 334
8372.43 334
8373.29 396
8374.15 418
8375.02 449
8375.88 397
8376.74 390
8377.61 414
8378.47 430
8379.34 410
8380.20 403
8381.06 430
8381.93 367
8382.79 409
8383.66 420
8384.52 409
8385.39 369
8386.25 371
8387.11 413
8387.98 414
8388.84 417
8389.71 480
8390.57 463
8391.44 428
8392.30 438
8393.17 426
8394.03 381
8394.90 419
8395.76 388
8396.63 395
8397.49 394
8398.36 407
8399.22 347
8400.09 415
8400.95 414
8401.82 406
8402.68 475
8403.55 507
8404.41 484
8405.28 428
8406.14 451
8407.01 421
8407.87 410
8408.74 415
8409.60 472
8410.47 419
8411.34 412
8412.20 416
8413.07 472
8413.93 414
8414.80 400
8415.66 417
8416.53 437
8417.40 500
8418.26 546
8419.13 464
8419.99 493
8420.86 487
8421.73 499
8422.59 464
8423.46 447
8424.32 458
8425.19 461
8426.06 470
8426.92 457
8427.79 516
8428.66 482
8429.52 526
8430.39 526
8431.26 478
8432.12 509
8432.99 485
8433.86 522
8434.72 544
8435.59 494
8436.46 493
8437.32 500
8438.19 519
8439.06 561
8439.93 558
8440.79 574
8441.66 593
8442.53 547
8443.39 552
8444.26 619
8445.13 613
8446.00 596
8446.86 529
8447.73 600
8448.60 564
8449.47 561
8450.33 541
8451.20 547
8452.07 589
8452.94 581
8453.81 608
8454.67 580
8455.54 612
8456.41 670
8457.28 706
8458.15 664
8459.01 683
8459.88 657
8460.75 650
8461.62 645
8462.49 624
8463.35 630
8464.22 643
8465.09 684
8465.96 743
8466.83 828
8467.70 859
8468.57 1036
8469.43 1130
8470.30 1222
8471.17 1274
8472.04 1196
8472.91 1103
8473.78 954
8474.65 887
8475.52 762
8476.38 738
8477.25 713
8478.12 654
8478.99 663
8479.86 574
8480.73 555
8481.60 512
8482.47 517
8483.34 498
8484.21 489
8485.08 512
8485.95 470
8486.82 473
8487.69 526
8488.55 521
8489.42 511
8490.29 517
8491.16 477
8492.03 518
8492.90 496
8493.77 501
8494.64 530
8495.51 513
8496.38 490
8497.25 516
8498.12 465
8498.99 512
8499.86 514
8500.73 550
8501.60 543
8502.47 545
8503.34 457
8504.22 511
8505.09 571
8505.96 574
8506.83 504
8507.70 524
8508.57 577
8509.44 654
8510.31 646
8511.18 561
8512.05 531
8512.92 527
8513.79 628
8514.66 552
8515.53 488
8516.41 531
8517.28 545
8518.15 479
8519.02 538
8519.89 551
8520.76 513
8521.63 525
8522.50 478
8523.38 512
8524.25 551
8525.12 506
8525.99 539
8526.86 549
8527.73 476
8528.60 573
8529.48 567
8530.35 528
8531.22 585
8532.09 541
8532.96 562
8533.84 595
8534.71 543
8535.58 602
8536.45 593
8537.32 642
8538.20 575
8539.07 571
8539.94 587
8540.81 542
8541.68 520
8542.56 592
8543.43 567
8544.30 572
8545.17 631
8546.05 547
8546.92 613
8547.79 586
8548.67 598
8549.54 607
8550.41 607
8551.28 611
8552.16 750
8553.03 737
8553.90 650
8554.78 666
8555.65 588
8556.52 579
8557.39 643
8558.27 618
8559.14 595
8560.01 593
8560.89 552
8561.76 563
8562.63 537
8563.51 512
8564.38 547
8565.25 561
8566.13 603
8567.00 575
8567.88 531
8568.75 522
8569.62 605
8570.50 537
8571.37 526
8572.24 504
8573.12 543
8573.99 545
8574.87 528
8575.74 572
8576.61 581
8577.49 548
8578.36 561
8579.24 561
8580.11 562
8580.99 490
8581.86 483
8582.73 585
8583.61 589
8584.48 586
8585.36 546
8586.23 569
8587.11 526
8587.98 581
8588.86 614
8589.73 578
8590.61 556
8591.48 604
8592.36 694
8593.23 674
8594.11 660
8594.98 614
8595.86 621
8596.73 634
8597.61 639
8598.48 667
8599.36 704
8600.23 612
8601.11 585
8601.98 622
8602.86 640
8603.73 628
8604.61 590
8605.49 619
8606.36 703
8607.24 669
8608.11 672
8608.99 678
8609.86 681
8610.74 663
8611.62 697
8612.49 712
8613.37 709
8614.24 773
8615.12 691
8616.00 724
8616.87 667
8617.75 686
8618.62 710
8619.50 649
8620.38 704
8621.25 744
8622.13 721
8623.01 766
8623.88 795
8624.76 782
8625.64 813
8626.51 838
8627.39 910
8628.27 926
8629.14 747
8630.02 790
8630.90 892
8631.77 863
8632.65 774
8633.53 816
8634.40 887
8635.28 910
8636.16 877
8637.04 859
8637.91 875
8638.79 860
8639.67 875
8640.55 845
8641.42 927
8642.30 955
8643.18 957
8644.06 983
8644.93 1042
8645.81 975
8646.69 1051
8647.57 1103
8648.44 1071
8649.32 1047
8650.20 957
8651.08 1039
8651.96 1060
8652.83 1102
8653.71 1136
8654.59 1028
8655.47 1099
8656.35 1147
8657.22 1221
8658.10 1181
8658.98 1141
8659.86 1178
8660.74 1182
8661.62 1146
8662.49 1118
8663.37 1170
8664.25 1146
8665.13 1154
8666.01 1112
8666.89 1076
8667.77 1166
8668.64 1229
8669.52 1345
8670.40 1517
8671.28 1628
8672.16 1866
8673.04 2098
8673.92 2263
8674.80 2343
8675.68 2327
8676.56 2240
8677.44 2139
8678.31 1889
8679.19 1750
8680.07 1524
8680.95 1439
8681.83 1392
8682.71 1238
8683.59 1224
8684.47 1221
8685.35 1169
8686.23 1220
8687.11 1344
8687.99 1528
8688.87 1797
8689.75 2173
8690.63 2370
8691.51 2662
8692.39 2795
8693.27 2715
8694.15 2798
8695.03 2691
8695.91 2327
8696.79 2068
8697.67 1815
8698.55 1474
8699.43 1311
8700.31 1198
8701.19 1031
8702.07 1031
8702.95 982
8703.83 971
8704.71 925
8705.59 916
8706.48 849
8707.36 822
8708.24 870
8709.12 928
8710.00 921
8710.88 799
8711.76 872
8712.64 815
8713.52 818
8714.40 827
8715.28 769
8716.17 815
8717.05 847
8717.93 791
8718.81 786
8719.69 755
8720.57 796
8721.45 773
8722.34 783
8723.22 771
8724.10 802
8724.98 782
8725.86 841
8726.74 819
8727.63 798
8728.51 840
8729.39 817
8730.27 811
8731.15 917
8732.04 950
8732.92 857
8733.80 831
8734.68 844
8735.56 813
8736.45 753
8737.33 762
8738.21 755
8739.09 775
8739.98 735
8740.86 722
8741.74 763
8742.62 759
8743.51 702
8744.39 757
8745.27 750
8746.15 792
8747.04 773
8747.92 710
8748.80 773
8749.69 713
8750.57 681
8751.45 792
8752.33 804
8753.22 815
8754.10 772
8754.98 696
8755.87 705
8756.75 760
8757.63 729
8758.52 776
8759.40 713
8760.28 735
8761.17 777
8762.05 752
8762.93 784
8763.82 783
8764.70 740
8765.59 741
8766.47 757
8767.35 699
8768.24 760
8769.12 808
8770.00 801
8770.89 791
8771.77 738
8772.66 685
8773.54 708
8774.42 680
8775.31 765
8776.19 685
8777.08 602
8777.96 629
8778.85 634
8779.73 583
8780.62 591
8781.50 624
8782.38 634
8783.27 621
8784.15 695
8785.04 716
8785.92 624
8786.81 644
8787.69 596
8788.58 586
8789.46 564
8790.35 571
8791.23 560
8792.12 615
8793.00 624
8793.89 613
8794.77 566
8795.66 599
8796.54 538
8797.43 564
8798.31 551
8799.20 528
8800.08 577
8800.97 561
8801.86 548
8802.74 560
8803.63 614
8804.51 555
8805.40 603
8806.28 532
8807.17 511
8808.06 523
8808.94 502
8809.83 531
8810.71 550
8811.60 551
8812.49 510
8813.37 473
8814.26 485
8815.14 487
8816.03 486
8816.92 513
8817.80 527
8818.69 498
8819.58 492
8820.46 495
8821.35 576
8822.24 545
8823.12 541
8824.01 588
8824.90 505
8825.78 555
8826.67 542
8827.56 486
8828.44 452
8829.33 519
8830.22 476
8831.10 567
8831.99 532
8832.88 433
8833.77 475
8834.65 445
8835.54 444
8836.43 411
8837.31 394
8838.20 427
8839.09 453
8839.98 499
8840.86 508
8841.75 451
8842.64 455
8843.53 450
8844.41 396
8845.30 448
8846.19 442
8847.08 418
8847.97 468
8848.85 425
8849.74 414
8850.63 468
8851.52 425
8852.41 380
8853.29 433
8854.18 434
8855.07 428
8855.96 483
8856.85 457
8857.74 471
8858.62 461
8859.51 484
8860.40 443
8861.29 425
8862.18 429
8863.07 405
8863.95 410
8864.84 395
8865.73 456
8866.62 478
8867.51 390
8868.40 436
8869.29 462
8870.18 398
8871.07 436
8871.95 391
8872.84 355
8873.73 392
8874.62 424
8875.51 390
8876.40 382
8877.29 391
8878.18 368
8879.07 415
8879.96 413
8880.85 366
8881.74 398
8882.63 357
8883.52 345
8884.41 407
8885.30 404
8886.19 375
8887.08 361
8887.97 408
8888.86 401
8889.75 377
8890.64 350
8891.53 398
8892.42 404
8893.31 369
8894.20 361
8895.09 321
8895.98 357
8896.87 348
8897.76 350
8898.65 428
8899.54 427
8900.43 354
8901.32 409
8902.21 345
8903.10 361
8903.99 387
8904.88 373
8905.77 378
8906.66 426
8907.55 387
8908.45 398
8909.34 390
8910.23 352
8911.12 333
8912.01 295
8912.90 364
8913.79 413
8914.68 352
8915.57 330
8916.47 338
8917.36 352
8918.25 343
8919.14 348
8920.03 420
8920.92 461
8921.81 416
8922.71 373
8923.60 299
8924.49 339
8925.38 368
8926.27 387
8927.16 343
8928.06 390
8928.95 382
8929.84 384
8930.73 367
8931.62 376
8932.52 326
8933.41 343
8934.30 374
8935.19 363
8936.09 327
8936.98 299
8937.87 365
8938.76 398
8939.65 355
8940.55 329
8941.44 328
8942.33 314
8943.23 342
8944.12 353
8945.01 355
8945.90 336
8946.80 310
8947.69 371
8948.58 341
8949.47 356
8950.37 408
8951.26 357
8952.15 342
8953.05 325
8953.94 339
8954.83 348
8955.73 324
8956.62 288
8957.51 346
8958.41 367
8959.30 406
8960.19 386
8961.09 294
8961.98 372
8962.87 361
8963.77 342
8964.66 366
8965.56 358
8966.45 368
8967.34 367
8968.24 392
8969.13 309
8970.03 324
8970.92 346
8971.81 321
8972.71 363
8973.60 398
8974.50 372
8975.39 395
8976.28 362
8977.18 352
8978.07 381
8978.97 351
8979.86 324
8980.76 382
8981.65 379
8982.55 379
8983.44 363
8984.33 343
8985.23 338
8986.12 401
8987.02 357
8987.91 382
8988.81 335
8989.70 330
8990.60 306
8991.49 302
8992.39 282
8993.28 375
8994.18 334
8995.07 359
8995.97 342
8996.87 369
8997.76 320
8998.66 305
8999.55 320
9000.45 349
9001.34 382
9002.24 352
9003.13 312
9004.03 340
9004.93 338
9005.82 347
9006.72 336
9007.61 351
9008.51 315
9009.40 342
9010.30 350
9011.20 377
9012.09 325
9012.99 385
9013.88 339
9014.78 360
9015.68 349
9016.57 289
9017.47 318
9018.37 346
9019.26 323
9020.16 331
9021.06 374
9021.95 341
9022.85 331
9023.75 347
9024.64 317
9025.54 308
9026.44 334
9027.33 315
9028.23 295
9029.13 364
9030.02 374
9030.92 320
9031.82 319
9032.71 354
9033.61 358
9034.51 338
9035.41 330
9036.30 328
9037.20 316
9038.10 325
9039.00 386
9039.89 362
9040.79 351
9041.69 370
9042.59 354
9043.48 374
9044.38 359
9045.28 361
9046.18 339
9047.07 335
9047.97 367
9048.87 374
9049.77 380
9050.67 334
9051.56 309
9052.46 366
9053.36 360
9054.26 350
9055.16 308
9056.06 326
9056.95 340
9057.85 309
9058.75 310
9059.65 390
9060.55 331
9061.45 385
9062.34 375
9063.24 314
9064.14 362
9065.04 342
9065.94 324
9066.84 331
9067.74 361
9068.64 339
9069.53 310
9070.43 350
9071.33 340
9072.23 341
9073.13 353
9074.03 342
9074.93 344
9075.83 353
9076.73 388
9077.63 353
9078.53 320
9079.43 337
9080.33 322
9081.23 403
9082.12 328
9083.02 321
9083.92 351
9084.82 409
9085.72 357
9086.62 353
9087.52 368
9088.42 365
9089.32 360
9090.22 337
9091.12 360
9092.02 363
9092.92 305
9093.82 327
9094.72 338
9095.62 332
9096.52 369
9097.42 375
9098.32 346
9099.22 307
9100.13 292
9101.03 335
9101.93 325
9102.83 288
9103.73 359
9104.63 327
9105.53 373
9106.43 332
9107.33 278
9108.23 295
9109.13 337
9110.03 322
9110.93 318
9111.84 315
9112.74 319
9113.64 314
9114.54 318
9115.44 344
9116.34 307
9117.24 316
9118.14 302
9119.05 334
9119.95 308
9120.85 313
9121.75 294
9122.65 293
9123.55 345
9124.45 300
9125.36 279
9126.26 319
9127.16 351
9128.06 349
9128.96 332
9129.87 345
9130.77 342
9131.67 325
9132.57 401
9133.47 352
9134.38 368
9135.28 364
9136.18 307
9137.08 308
9137.98 340
9138.89 378
9139.79 309
9140.69 339
9141.59 341
9142.50 331
9143.40 319
9144.30 305
9145.21 361
9146.11 345
9147.01 313
9147.91 321
9148.82 350
9149.72 394
9150.62 353
9151.53 313
9152.43 303
9153.33 371
9154.23 346
9155.14 338
9156.04 309
9156.94 343
9157.85 347
9158.75 324
9159.65 356
9160.56 370
9161.46 350
9162.36 354
9163.27 277
9164.17 275
9165.08 282
9165.98 289
9166.88 339
9167.79 327
9168.69 332
9169.59 329
9170.50 311
9171.40 289
9172.31 305
9173.21 299
9174.11 331
9175.02 310
9175.92 345
9176.83 308
9177.73 266
9178.64 347
9179.54 350
9180.44 316
9181.35 309
9182.25 279
9183.16 290
9184.06 345
9184.97 310
9185.87 304
9186.78 296
9187.68 304
9188.59 317
9189.49 327
9190.40 267
9191.30 270
9192.21 272
9193.11 288
9194.02 315
9194.92 377
9195.83 354
9196.73 336
9197.64 348
9198.54 346
9199.45 327
9200.35 300
9201.26 341
9202.16 332
9203.07 311
9203.98 335
9204.88 335
9205.79 308
9206.69 299
9207.60 298
9208.50 271
9209.41 317
9210.32 301
9211.22 294
9212.13 304
9213.03 328
9213.94 337
9214.85 298
9215.75 288
9216.66 388
9217.57 380
9218.47 312
9219.38 320
9220.28 344
9221.19 352
9222.10 315
9223.00 315
9223.91 311
9224.82 305
9225.72 314
9226.63 332
9227.54 311
9228.44 309
9229.35 280
9230.26 343
9231.16 360
9232.07 279
9232.98 332
9233.89 342
9234.79 291
9235.70 287
9236.61 373
9237.51 343
9238.42 329
9239.33 364
9240.24 381
9241.14 383
9242.05 359
9242.96 364
9243.87 345
9244.77 311
9245.68 294
9246.59 313
9247.50 330
9248.40 344
9249.31 343
9250.22 343
9251.13 323
9252.04 328
9252.94 337
9253.85 341
9254.76 326
9255.67 307
9256.58 307
9257.48 305
9258.39 325
9259.30 281
9260.21 297
9261.12 311
9262.03 304
9262.94 289
9263.84 248
9264.75 287
9265.66 261
9266.57 321
9267.48 344
9268.39 316
9269.30 297
9270.20 305
9271.11 315
9272.02 324
9272.93 260
9273.84 282
9274.75 305
9275.66 350
9276.57 326
9277.48 354
9278.39 281
9279.30 330
9280.21 339
9281.11 318
9282.02 298
9282.93 276
9283.84 334
9284.75 301
9285.66 346
9286.57 323
9287.48 302
9288.39 296
9289.30 361
9290.21 316
9291.12 324
9292.03 337
9292.94 329
9293.85 299
9294.76 295
9295.67 289
9296.58 304
9297.49 359
9298.40 329
9299.31 308
9300.22 313
9301.13 362
9302.04 343
9302.95 348
9303.86 315
9304.77 344
9305.69 367
9306.60 377
9307.51 356
9308.42 333
9309.33 315
9310.24 307
9311.15 322
9312.06 351
9312.97 342
9313.88 371
9314.79 341
9315.70 297
9316.62 279
9317.53 340
9318.44 343
9319.35 343
9320.26 347
9321.17 299
9322.08 293
9322.99 366
9323.91 348
9324.82 328
9325.73 344
9326.64 329
9327.55 280
9328.46 322
9329.38 355
9330.29 342
9331.20 333
9332.11 288
9333.02 320
9333.94 368
9334.85 334
9335.76 297
9336.67 265
9337.58 292
9338.50 301
9339.41 360
9340.32 363
9341.23 361
9342.15 296
9343.06 270
9343.97 288
9344.88 305
9345.80 268
9346.71 283
9347.62 276
9348.53 312
9349.45 324
9350.36 335
9351.27 310
9352.18 284
9353.10 263
9354.01 330
9354.92 316
9355.84 314
9356.75 346
9357.66 348
9358.58 394
9359.49 325
9360.40 263
9361.32 312
9362.23 307
9363.14 316
9364.06 345
9364.97 290
9365.88 296
9366.80 319
9367.71 346
9368.62 380
9369.54 371
9370.45 313
9371.37 306
9372.28 304
9373.19 332
9374.11 337
9375.02 320
9375.94 288
9376.85 343
9377.76 378
9378.68 340
9379.59 352
9380.51 365
9381.42 347
9382.33 318
9383.25 325
9384.16 340
9385.08 313
9385.99 364
9386.91 349
9387.82 308
9388.74 308
9389.65 322
9390.57 347
9391.48 364
9392.40 355
9393.31 343
9394.23 358
9395.14 392
9396.06 356
9396.97 332
9397.89 313
9398.80 315
9399.72 341
9400.63 324
9401.55 328
9402.46 344
9403.38 383
9404.29 339
9405.21 332
9406.12 396
9407.04 330
9407.95 365
9408.87 340
9409.79 346
9410.70 341
9411.62 355
9412.53 324
9413.45 313
9414.36 343
9415.28 353
9416.20 329
9417.11 361
9418.03 385
9418.95 356
9419.86 379
9420.78 365
9421.69 362
9422.61 383
9423.53 342
9424.44 341
9425.36 327
9426.28 293
9427.19 332
9428.11 298
9429.03 296
9429.94 316
9430.86 357
9431.78 368
9432.69 343
9433.61 367
9434.53 382
9435.44 381
9436.36 318
9437.28 381
9438.19 402
9439.11 403
9440.03 384
9440.95 410
9441.86 414
9442.78 395
9443.70 376
9444.62 360
9445.53 353
9446.45 385
9447.37 405
9448.29 370
9449.20 369
9450.12 410
9451.04 399
9451.96 418
9452.87 451
9453.79 418
9454.71 454
9455.63 429
9456.55 413
9457.46 436
9458.38 394
9459.30 440
9460.22 398
9461.14 392
9462.05 407
9462.97 450
9463.89 398
9464.81 367
9465.73 390
9466.65 453
9467.56 378
9468.48 380
9469.40 369
9470.32 412
9471.24 407
9472.16 380
9473.08 352
9473.99 389
9474.91 385
9475.83 381
9476.75 369
9477.67 404
9478.59 400
9479.51 437
9480.43 458
9481.35 395
9482.27 409
9483.19 400
9484.10 436
9485.02 462
9485.94 425
9486.86 432
9487.78 443
9488.70 440
9489.62 402
9490.54 441
9491.46 388
9492.38 343
9493.30 404
9494.22 402
9495.14 370
9496.06 406
9496.98 376
9497.90 434
9498.82 406
9499.74 349
9500.66 354
9501.58 330
9502.50 363
9503.42 362
9504.34 398
9505.26 453
9506.18 433
9507.10 403
9508.02 382
9508.94 356
9509.86 438
9510.78 432
9511.70 465
9512.63 413
9513.55 423
9514.47 376
9515.39 397
9516.31 407
9517.23 423
9518.15 398
9519.07 385
9519.99 410
9520.91 438
9521.83 488
9522.76 427
9523.68 432
9524.60 444
9525.52 451
9526.44 462
9527.36 495
9528.28 465
9529.21 442
9530.13 447
9531.05 474
9531.97 503
9532.89 526
9533.81 553
9534.74 535
9535.66 545
9536.58 544
9537.50 475
9538.42 471
9539.35 441
9540.27 467
9541.19 459
9542.11 485
9543.03 439
9543.96 494
9544.88 452
9545.80 470
9546.72 480
9547.64 489
9548.57 489
9549.49 479
9550.41 558
9551.33 578
9552.26 456
9553.18 471
9554.10 523
9555.03 499
9555.95 482
9556.87 447
9557.79 482
9558.72 498
9559.64 539
9560.56 514
9561.49 514
9562.41 577
9563.33 517
9564.26 455
9565.18 469
9566.10 470
9567.03 485
9567.95 485
9568.87 474
9569.80 505
9570.72 462
9571.64 470
9572.57 477
9573.49 493
9574.41 509
9575.34 484
9576.26 508
9577.18 537
9578.11 536
9579.03 546
9579.96 565
9580.88 496
9581.80 525
9582.73 541
9583.65 544
9584.58 560
9585.50 535
9586.43 590
9587.35 521
9588.27 605
9589.20 581
9590.12 615
9591.05 528
9591.97 532
9592.90 559
9593.82 592
9594.75 570
9595.67 600
9596.60 640
9597.52 627
9598.45 689
9599.37 646
9600.29 609
9601.22 596
9602.14 615
9603.07 623
9604.00 651
9604.92 649
9605.85 662
9606.77 632
9607.70 619
9608.62 682
9609.55 656
9610.47 603
9611.40 643
9612.32 671
9613.25 666
9614.17 655
9615.10 682
9616.03 691
9616.95 688
9617.88 700
9618.80 671
9619.73 663
9620.65 629
9621.58 639
9622.51 611
9623.43 607
9624.36 676
9625.29 715
9626.21 709
9627.14 690
9628.06 684
9628.99 762
9629.92 753
9630.84 709
9631.77 735
9632.70 790
9633.62 857
9634.55 783
9635.48 698
9636.40 740
9637.33 840
9638.26 778
9639.18 813
9640.11 860
9641.04 760
9641.96 910
9642.89 867
9643.82 787
9644.74 805
9645.67 849
9646.60 842
9647.53 891
9648.45 925
9649.38 870
9650.31 923
9651.24 904
9652.16 965
9653.09 909
9654.02 868
9654.95 868
9655.87 958
9656.80 910
9657.73 928
9658.66 859
9659.58 875
9660.51 839
9661.44 954
9662.37 915
9663.30 980
9664.22 878
9665.15 939
9666.08 988
9667.01 996
9667.94 977
9668.86 1017
9669.79 962
9670.72 978
9671.65 1106
9672.58 1115
9673.51 1133
9674.43 1086
9675.36 993
9676.29 985
9677.22 1002
9678.15 1099
9679.08 1107
9680.01 1177
9680.94 1117
9681.86 1081
9682.79 1188
9683.72 1189
9684.65 1102
9685.58 1104
9686.51 1163
9687.44 1140
9688.37 1130
9689.30 1144
9690.23 1126
9691.16 1120
9692.08 1164
9693.01 1210
9693.94 1176
9694.87 1324
9695.80 1386
9696.73 1431
9697.66 1534
9698.59 1691
9699.52 1739
9700.45 1772
9701.38 1702
9702.31 1577
9703.24 1462
9704.17 1435
9705.10 1231
9706.03 1286
9706.96 1199
9707.89 1194
9708.82 1160
9709.75 1062
9710.68 1165
9711.61 1235
9712.54 1266
9713.47 1235
9714.40 1340
9715.33 1387
9716.26 1416
9717.19 1335
9718.12 1367
9719.06 1237
9719.99 1235
9720.92 1148
9721.85 1060
9722.78 972
9723.71 1027
9724.64 1046
9725.57 947
9726.50 955
9727.43 1037
9728.36 972
9729.30 972
9730.23 1050
9731.16 1027
9732.09 1026
9733.02 1019
9733.95 1074
9734.88 1042
9735.81 1005
9736.75 977
9737.68 998
9738.61 916
9739.54 887
9740.47 887
9741.40 878
9742.34 858
9743.27 804
9744.20 851
9745.13 826
9746.06 801
9747.00 846
9747.93 781
9748.86 770
9749.79 766
9750.72 705
9751.66 769
9752.59 768
9753.52 810
9754.45 719
9755.39 764
9756.32 864
9757.25 796
9758.18 760
9759.12 725
9760.05 773
9760.98 776
9761.91 750
9762.85 769
9763.78 800
9764.71 797
9765.64 710
9766.58 748
9767.51 723
9768.44 742
9769.38 731
9770.31 782
9771.24 762
9772.18 736
9773.11 755
9774.04 833
9774.98 818
9775.91 789
9776.84 783
9777.78 784
9778.71 764
9779.64 834
9780.58 768
9781.51 757
9782.44 748
9783.38 798
9784.31 755
9785.25 815
9786.18 749
9787.11 704
9788.05 672
9788.98 684
9789.92 687
9790.85 699
9791.78 652
9792.72 634
9793.65 682
9794.59 645
9795.52 629
9796.46 675
9797.39 649
9798.32 663
9799.26 656
9800.19 627
9801.13 623
9802.06 662
9803.00 677
9803.93 660
9804.87 625
9805.80 592
9806.74 605
9807.67 557
9808.61 593
9809.54 563
9810.48 579
9811.41 632
9812.35 613
9813.28 622
9814.22 584
9815.15 590
9816.09 548
9817.02 599
9817.96 576
9818.89 618
9819.83 575
9820.76 556
9821.70 544
9822.64 565
9823.57 573
9824.51 541
9825.44 622
9826.38 540
9827.31 535
9828.25 497
9829.19 547
9830.12 547
9831.06 606
9831.99 549
9832.93 482
9833.87 489
9834.80 565
9835.74 537
9836.68 470
9837.61 460
9838.55 523
9839.48 557
9840.42 483
9841.36 470
9842.29 511
9843.23 489
9844.17 514
9845.10 533
9846.04 503
9846.98 465
9847.91 491
9848.85 501
9849.79 470
9850.72 455
9851.66 493
9852.60 469
9853.54 474
9854.47 497
9855.41 485
9856.35 560
9857.28 578
9858.22 503
9859.16 514
9860.10 543
9861.03 493
9861.97 462
9862.91 476
9863.85 518
9864.78 435
9865.72 415
9866.66 457
9867.60 525
9868.54 514
9869.47 494
9870.41 475
9871.35 479
9872.29 471
9873.22 505
9874.16 434
9875.10 545
9876.04 487
9876.98 471
9877.92 450
9878.85 439
9879.79 448
9880.73 456
9881.67 469
9882.61 461
9883.55 465
9884.48 477
9885.42 447
9886.36 482
9887.30 455
9888.24 471
9889.18 441
9890.12 433
9891.06 453
9891.99 402
9892.93 456
9893.87 435
9894.81 442
9895.75 412
9896.69 409
9897.63 501
9898.57 469
9899.51 435
9900.45 497
9901.39 442
9902.33 371
9903.27 418
9904.20 430
9905.14 446
9906.08 448
9907.02 448
9907.96 464
9908.90 460
9909.84 437
9910.78 453
9911.72 468
9912.66 426
9913.60 427
9914.54 424
9915.48 400
9916.42 422
9917.36 465
9918.30 489
9919.24 420
9920.18 403
9921.12 433
9922.06 498
9923.00 506
9923.94 544
9924.88 633
9925.83 666
9926.77 702
9927.71 730
9928.65 801
9929.59 679
9930.53 609
9931.47 658
9932.41 607
9933.35 522
9934.29 491
9935.23 432
9936.17 476
9937.12 463
9938.06 460
9939.00 443
9939.94 397
9940.88 388
9941.82 399
9942.76 344
9943.70 369
9944.65 406
9945.59 425
9946.53 380
9947.47 391
9948.41 457
9949.35 425
9950.29 420
9951.24 417
9952.18 412
9953.12 408
9954.06 389
9955.00 452
9955.95 450
9956.89 405
9957.83 397
9958.77 389
9959.71 425
9960.66 450
9961.60 426
9962.54 475
9963.48 430
9964.43 455
9965.37 456
9966.31 389
9967.25 384
9968.20 419
9969.14 439
9970.08 422
9971.02 450
9971.97 416
9972.91 381
9973.85 426
9974.79 454
9975.74 388
9976.68 376
9977.62 340
9978.57 434
9979.51 415
9980.45 408
9981.40 429
9982.34 372
9983.28 381
9984.23 426
9985.17 420
9986.11 388
9987.06 409
9988.00 423
9988.94 420
9989.89 427
9990.83 362
9991.77 358
9992.72 402
9993.66 404
9994.60 385
9995.55 372
9996.49 444
9997.44 388
9998.38 331
9999.32 375
10000.27 404
10001.21 417
10002.16 393
10003.10 400
10004.04 391
10004.99 415
10005.93 475
10006.88 384
10007.82 341
10008.77 397
10009.71 394
10010.66 384
10011.60 396
10012.54 455
10013.49 389
10014.43 386
10015.38 430
10016.32 401
10017.27 407
10018.21 384
10019.16 386
10020.10 349
10021.05 397
10021.99 381
10022.94 403
10023.88 393
10024.83 374
10025.77 359
10026.72 385
10027.67 384
10028.61 361
10029.56 328
10030.50 355
10031.45 382
10032.39 364
10033.34 336
10034.28 331
10035.23 361
10036.18 368
10037.12 362
10038.07 364
10039.01 408
10039.96 348
10040.90 373
10041.85 387
10042.80 399
10043.74 419
10044.69 321
10045.64 330
10046.58 331
10047.53 314
10048.47 306
10049.42 302
10050.37 381
10051.31 330
10052.26 382
10053.21 356
10054.15 325
10055.10 354
10056.05 366
10056.99 378
10057.94 402
10058.89 358
10059.83 362
10060.78 312
10061.73 355
10062.67 340
10063.62 314
10064.57 299
10065.52 299
10066.46 319
10067.41 345
10068.36 337
10069.30 304
10070.25 298
10071.20 311
10072.15 339
10073.09 333
10074.04 355
10074.99 356
10075.94 370
10076.88 341
10077.83 358
10078.78 322
10079.73 342
10080.68 340
10081.62 320
10082.57 328
10083.52 343
10084.47 354
10085.42 326
10086.36 344
10087.31 295
10088.26 274
10089.21 315
10090.16 354
10091.11 295
10092.05 314
10093.00 357
10093.95 328
10094.90 339
10095.85 348
10096.80 367
10097.75 341
10098.69 326
10099.64 346
10100.59 311
10101.54 318
10102.49 313
10103.44 329
10104.39 381
10105.34 389
10106.28 424
10107.23 343
10108.18 344
10109.13 314
10110.08 338
10111.03 286
10111.98 305
10112.93 318
10113.88 378
10114.83 325
10115.78 330
10116.73 339
10117.68 347
10118.63 341
10119.58 361
10120.53 342
10121.48 330
10122.43 315
10123.38 283
10124.33 299
10125.28 286
10126.23 313
10127.18 282
10128.13 278
10129.08 350
10130.03 372
10130.98 348
10131.93 354
10132.88 374
10133.83 340
10134.78 349
10135.73 350
10136.68 388
10137.63 341
10138.58 375
10139.53 323
10140.48 288
10141.43 293
10142.38 331
10143.33 313
10144.28 330
10145.23 321
10146.19 377
10147.14 328
10148.09 334
10149.04 329
10149.99 307
10150.94 312
10151.89 379
10152.84 334
10153.79 352
10154.75 331
10155.70 358
10156.65 372
10157.60 331
10158.55 341
10159.50 335
10160.46 382
10161.41 349
10162.36 297
10163.31 305
10164.26 352
10165.21 347
10166.17 334
10167.12 343
10168.07 348
10169.02 322
10169.97 295
10170.93 312
10171.88 312
10172.83 374
10173.78 357
10174.73 339
10175.69 329
10176.64 350
10177.59 377
10178.54 332
10179.50 320
10180.45 385
10181.40 398
10182.35 373
10183.31 326
10184.26 317
10185.21 380
10186.17 411
10187.12 398
10188.07 341
10189.02 356
10189.98 331
10190.93 340
10191.88 354
10192.84 396
10193.79 356
10194.74 344
10195.70 337
10196.65 352
10197.60 356
10198.56 352
10199.51 360
10200.46 360
10201.42 421
10202.37 365
10203.32 390
10204.28 456
10205.23 512
10206.18 488
10207.14 389
10208.09 418
10209.05 420
10210.00 424
10210.95 401
10211.91 401
10212.86 372
10213.82 384
10214.77 341
10215.72 319
10216.68 378
10217.63 349
10218.59 352
10219.54 360
10220.50 314
10221.45 369
10222.41 327
10223.36 324
10224.31 319
10225.27 337
10226.22 356
10227.18 340
10228.13 328
10229.09 277
10230.04 317
10231.00 321
10231.95 346
10232.91 317
10233.86 357
10234.82 337
10235.77 418
10236.73 382
10237.68 366
10238.64 347
10239.59 401
10240.55 419
10241.50 364
10242.46 341
10243.42 367
10244.37 332
10245.33 352
10246.28 322
10247.24 278
10248.19 336
10249.15 384
10250.11 305
10251.06 321
10252.02 308
10252.97 365
10253.93 357
10254.89 289
10255.84 309
10256.80 353
10257.75 304
10258.71 318
10259.67 300
10260.62 326
10261.58 296
10262.54 318
10263.49 288
10264.45 264
10265.40 271
10266.36 315
10267.32 351
10268.27 344
10269.23 326
10270.19 336
10271.14 307
10272.10 315
10273.06 268
10274.02 248
10274.97 324
10275.93 292
10276.89 283
10277.84 329
10278.80 305
10279.76 257
10280.71 318
10281.67 312
10282.63 309
10283.59 276
10284.54 280
10285.50 272
10286.46 276
10287.42 258
10288.37 316
10289.33 309
10290.29 318
10291.25 319
10292.21 268
10293.16 303
10294.12 284
10295.08 322
10296.04 305
10296.99 299
10297.95 282
10298.91 281
10299.87 337
10300.83 323
10301.79 340
10302.74 330
10303.70 349
10304.66 279
10305.62 275
10306.58 280
10307.54 266
10308.49 277
10309.45 327
10310.41 323
10311.37 309
10312.33 278
10313.29 277
10314.25 347
10315.21 308
10316.16 336
10317.12 313
10318.08 292
10319.04 293
10320.00 319
10320.96 307
10321.92 320
10322.88 320
10323.84 333
10324.80 299
10325.76 312
10326.71 267
10327.67 287
10328.63 327
10329.59 316
10330.55 307
10331.51 307
10332.47 326
10333.43 276
10334.39 288
10335.35 277
10336.31 338
10337.27 323
10338.23 291
10339.19 322
10340.15 270
10341.11 310
10342.07 326
10343.03 285
10343.99 257
10344.95 335
10345.91 294
10346.87 313
10347.83 295
10348.79 273
10349.75 254
10350.71 289
10351.67 318
10352.63 330
10353.60 305
10354.56 266
10355.52 264
10356.48 280
10357.44 319
10358.40 310
10359.36 289
10360.32 308
10361.28 267
10362.24 323
10363.20 268
10364.17 331
10365.13 355
10366.09 274
10367.05 266
10368.01 319
10368.97 298
10369.93 235
10370.89 241
10371.86 300
10372.82 278
10373.78 279
10374.74 287
10375.70 282
10376.66 302
10377.63 306
10378.59 260
10379.55 275
10380.51 291
10381.47 276
10382.44 309
10383.40 302
10384.36 296
10385.32 219
10386.28 279
10387.25 305
10388.21 257
10389.17 243
10390.13 255
10391.10 272
10392.06 261
10393.02 255
10393.98 270
10394.94 259
10395.91 265
10396.87 266
10397.83 274
10398.80 286
10399.76 293
10400.72 263
10401.68 278
10402.65 274
10403.61 251
10404.57 268
10405.54 275
10406.50 293
10407.46 248
10408.43 259
10409.39 254
10410.35 266
10411.32 277
10412.28 245
10413.24 247
10414.21 275
10415.17 250
10416.13 261
10417.10 236
10418.06 247
10419.02 275
10419.99 270
10420.95 265
10421.91 266
10422.88 246
10423.84 247
10424.81 234
10425.77 239
10426.73 250
10427.70 286
10428.66 272
10429.63 286
10430.59 256
10431.56 265
10432.52 256
10433.48 280
10434.45 260
10435.41 253
10436.38 250
10437.34 262
10438.31 276
10439.27 261
10440.24 247
10441.20 265
10442.16 293
10443.13 287
10444.09 230
10445.06 240
10446.02 241
10446.99 268
10447.95 258
10448.92 271
10449.88 260
10450.85 243
10451.81 244
10452.78 249
10453.75 290
10454.71 266
10455.68 246
10456.64 274
10457.61 288
10458.57 301
10459.54 250
10460.50 280
10461.47 247
10462.43 230
10463.40 267
10464.37 276
10465.33 276
10466.30 309
10467.26 259
10468.23 251
10469.20 289
10470.16 267
10471.13 354
10472.09 256
10473.06 225
10474.03 229
10474.99 201
10475.96 221
10476.93 256
10477.89 234
10478.86 250
10479.82 286
10480.79 264
10481.76 279
10482.72 302
10483.69 256
10484.66 330
10485.62 272
10486.59 275
10487.56 269
10488.52 254
10489.49 227
10490.46 271
10491.43 233
10492.39 258
10493.36 271
10494.33 252
10495.29 293
10496.26 244
10497.23 229
10498.20 289
10499.16 260
10500.13 211
10501.10 224
10502.07 231
10503.03 270
10504.00 256
10504.97 268
10505.94 286
10506.90 242
10507.87 265
10508.84 292
10509.81 219
10510.78 279
10511.74 276
10512.71 276
10513.68 319
10514.65 245
10515.62 238
10516.58 247
10517.55 247
10518.52 219
10519.49 267
10520.46 296
10521.43 255
10522.39 263
10523.36 248
10524.33 247
10525.30 239
10526.27 239
10527.24 238
10528.21 237
10529.17 245
10530.14 221
10531.11 261
10532.08 313
10533.05 281
10534.02 254
10534.99 246
10535.96 242
10536.93 226
10537.90 255
10538.86 226
10539.83 241
10540.80 245
10541.77 261
10542.74 237
10543.71 257
10544.68 269
10545.65 241
10546.62 214
10547.59 221
10548.56 250
10549.53 261
10550.50 242
10551.47 281
10552.44 264
10553.41 242
10554.38 266
10555.35 216
10556.32 290
10557.29 309
10558.26 233
10559.23 241
10560.20 290
10561.17 279
10562.14 250
10563.11 284
10564.08 280
10565.05 245
10566.02 248
10566.99 254
10567.96 234
10568.93 255
10569.90 261
10570.87 237
10571.84 233
10572.82 251
10573.79 257
10574.76 251
10575.73 251
10576.70 203
10577.67 223
10578.64 257
10579.61 245
10580.58 249
10581.55 303
10582.53 273
10583.50 272
10584.47 292
10585.44 291
10586.41 284
10587.38 272
10588.35 254
10589.33 259
10590.30 275
10591.27 232
10592.24 230
10593.21 254
10594.18 263
10595.16 244
10596.13 240
10597.10 248
10598.07 238
10599.04 232
10600.01 242
10600.99 225
10601.96 292
10602.93 269
10603.90 280
10604.88 287
10605.85 237
10606.82 228
10607.79 242
10608.77 293
10609.74 229
10610.71 244
10611.68 302
10612.66 270
10613.63 248
10614.60 286
10615.57 289
10616.55 253
10617.52 295
10618.49 265
10619.46 285
10620.44 233
10621.41 247
10622.38 294
10623.36 269
10624.33 267
10625.30 281
10626.28 250
10627.25 248
10628.22 262
10629.20 285
10630.17 281
10631.14 281
10632.12 291
10633.09 284
10634.06 335
10635.04 337
10636.01 326
10636.99 289
10637.96 362
10638.93 327
10639.91 355
10640.88 393
10641.85 349
10642.83 369
10643.80 354
10644.78 351
10645.75 274
10646.72 283
10647.70 280
10648.67 261
10649.65 251
10650.62 292
10651.60 277
10652.57 274
10653.55 262
10654.52 278
10655.49 211
10656.47 227
10657.44 244
10658.42 234
10659.39 223
10660.37 263
10661.34 263
10662.32 239
10663.29 242
10664.27 251
10665.24 212
10666.22 228
10667.19 238
10668.17 226
10669.14 252
10670.12 276
10671.09 239
10672.07 242
10673.04 284
10674.02 248
10675.00 274
10675.97 234
10676.95 264
10677.92 265
10678.90 238
10679.87 242
10680.85 247
10681.82 289
10682.80 269
10683.78 256
10684.75 270
10685.73 248
10686.70 259
10687.68 304
10688.66 289
10689.63 214
10690.61 225
10691.58 240
10692.56 270
10693.54 261
10694.51 215
10695.49 256
10696.47 249
10697.44 270
10698.42 232
10699.40 210
10700.37 266
10701.35 272
10702.33 294
10703.30 272
10704.28 282
10705.26 311
10706.23 260
10707.21 285
10708.19 278
10709.16 328
10710.14 290
10711.12 278
10712.10 259
10713.07 268
10714.05 257
10715.03 285
10716.01 328
10716.98 263
10717.96 277
10718.94 307
10719.91 277
10720.89 290
10721.87 269
10722.85 267
10723.83 285
10724.80 277
10725.78 276
10726.76 253
10727.74 283
10728.71 298
10729.69 211
10730.67 252
10731.65 275
10732.63 275
10733.60 265
10734.58 282
10735.56 253
10736.54 300
10737.52 257
10738.50 268
10739.47 290
10740.45 282
10741.43 274
10742.41 255
10743.39 260
10744.37 250
10745.35 297
10746.32 268
10747.30 280
10748.28 300
10749.26 259
10750.24 280
10751.22 286
10752.20 293
10753.18 266
10754.16 298
10755.14 316
10756.11 273
10757.09 234
10758.07 226
10759.05 282
10760.03 286
10761.01 237
10761.99 275
10762.97 265
10763.95 252
10764.93 262
10765.91 253
10766.89 248
10767.87 279
10768.85 283
10769.83 273
10770.81 273
10771.79 319
10772.77 290
10773.75 277
10774.73 324
10775.71 306
10776.69 287
10777.67 290
10778.65 291
10779.63 260
10780.61 272
10781.59 236
10782.57 283
10783.55 319
10784.53 308
10785.51 284
10786.49 272
10787.47 272
10788.45 237
10789.43 266
10790.41 273
10791.39 287
10792.38 305
10793.36 309
10794.34 292
10795.32 305
10796.30 310
10797.28 279
10798.26 292
10799.24 330
10800.22 324
10801.21 315
10802.19 306
10803.17 285
10804.15 330
10805.13 305
10806.11 319
10807.09 343
10808.07 296
10809.06 319
10810.04 339
10811.02 294
10812.00 335
10812.98 350
10813.97 318
10814.95 331
10815.93 289
10816.91 307
10817.89 302
10818.87 269
10819.86 301
10820.84 343
10821.82 364
10822.80 366
10823.79 327
10824.77 311
10825.75 310
10826.73 338
10827.72 372
10828.70 379
10829.68 333
10830.66 308
10831.65 341
10832.63 396
10833.61 355
10834.59 325
10835.58 358
10836.56 396
10837.54 369
10838.52 328
10839.51 353
10840.49 353
10841.47 312
10842.46 323
10843.44 320
10844.42 366
10845.41 388
10846.39 348
10847.37 298
10848.36 334
10849.34 356
10850.32 358
10851.31 395
10852.29 386
10853.27 356
10854.26 328
10855.24 339
10856.23 400
10857.21 368
10858.19 381
10859.18 324
10860.16 384
10861.14 377
10862.13 354
10863.11 350
10864.10 387
10865.08 407
10866.07 376
10867.05 395
10868.03 373
10869.02 382
10870.00 400
10870.99 380
10871.97 424
10872.96 408
10873.94 381
10874.92 428
10875.91 376
10876.89 408
10877.88 402
10878.86 405
10879.85 468
10880.83 431
10881.82 402
10882.80 398
10883.79 435
10884.77 410
10885.76 429
10886.74 439
10887.73 435
10888.71 379
10889.70 414
10890.68 450
10891.67 497
10892.65 448
10893.64 491
10894.63 494
10895.61 479
10896.60 449
10897.58 467
10898.57 519
10899.55 487
10900.54 455
10901.53 429
10902.51 414
10903.50 469
10904.48 469
10905.47 469
10906.46 500
10907.44 426
10908.43 455
10909.41 490
10910.40 520
10911.39 497
10912.37 446
10913.36 466
10914.34 483
10915.33 546
10916.32 508
10917.30 484
10918.29 528
10919.28 522
10920.26 544
10921.25 539
10922.24 511
10923.22 537
10924.21 579
10925.20 555
10926.18 518
10927.17 505
10928.16 544
10929.15 519
10930.13 518
10931.12 561
10932.11 575
10933.09 559
10934.08 534
10935.07 555
10936.06 561
10937.04 592
10938.03 533
10939.02 530
10940.01 585
10940.99 647
10941.98 573
10942.97 577
10943.96 568
10944.94 555
10945.93 614
10946.92 613
10947.91 635
10948.90 647
10949.88 626
10950.87 706
10951.86 710
10952.85 654
10953.84 751
10954.82 813
10955.81 769
10956.80 892
10957.79 960
10958.78 932
10959.77 956
10960.75 889
10961.74 929
10962.73 838
10963.72 792
10964.71 774
10965.70 707
10966.69 738
10967.68 652
10968.66 691
10969.65 707
10970.64 695
10971.63 740
10972.62 653
10973.61 620
10974.60 645
10975.59 638
10976.58 679
10977.57 704
10978.55 671
10979.54 657
10980.53 651
10981.52 651
10982.51 683
10983.50 719
10984.49 689
10985.48 666
10986.47 686
10987.46 714
10988.45 761
10989.44 746
10990.43 696
10991.42 709
10992.41 774
10993.40 734
10994.39 841
10995.38 910
10996.37 911
10997.36 1126
10998.35 1163
10999.34 1281
11000.33 1279
11001.32 1198
11002.31 1123
11003.30 1094
11004.29 967
11005.28 870
11006.27 896
11007.26 770
11008.25 682
11009.24 638
11010.24 610
11011.23 576
11012.22 576
11013.21 588
11014.20 584
11015.19 593
11016.18 508
11017.17 569
11018.16 562
11019.15 564
11020.14 492
11021.14 499
11022.13 493
11023.12 512
11024.11 518
11025.10 498
11026.09 522
11027.08 509
11028.08 523
11029.07 494
11030.06 503
11031.05 498
11032.04 450
11033.03 469
11034.03 470
11035.02 502
11036.01 514
11037.00 525
11037.99 487
11038.99 488
11039.98 519
11040.97 527
11041.96 536
11042.95 565
11043.95 494
11044.94 425
11045.93 444
11046.92 453
11047.92 411
11048.91 433
11049.90 461
11050.89 448
11051.89 455
11052.88 456
11053.87 401
11054.86 463
11055.86 463
11056.85 414
11057.84 443
11058.83 445
11059.83 401
11060.82 445
11061.81 408
11062.81 419
11063.80 429
11064.79 455
11065.79 479
11066.78 437
11067.77 384
11068.77 460
11069.76 474
11070.75 448
11071.75 443
11072.74 396
11073.73 443
11074.73 412
11075.72 389
11076.71 412
11077.71 408
11078.70 415
11079.70 382
11080.69 382
11081.68 437
11082.68 397
11083.67 407
11084.67 421
11085.66 384
11086.65 426
11087.65 405
11088.64 398
11089.64 398
11090.63 411
11091.63 419
11092.62 387
11093.61 388
11094.61 444
11095.60 414
11096.60 408
11097.59 337
11098.59 414
11099.58 396
11100.58 346
11101.57 390
11102.57 386
11103.56 367
11104.56 353
11105.55 388
11106.55 360
11107.54 358
11108.54 381
11109.53 361
11110.53 313
11111.52 322
11112.52 344
11113.51 347
11114.51 315
11115.50 325
11116.50 325
11117.49 324
11118.49 317
11119.49 336
11120.48 305
11121.48 301
11122.47 350
11123.47 333
11124.46 349
11125.46 327
11126.46 339
11127.45 341
11128.45 329
11129.44 353
11130.44 309
11131.44 302
11132.43 315
11133.43 330
11134.43 319
11135.42 323
11136.42 363
11137.41 331
11138.41 320
11139.41 323
11140.40 351
11141.40 300
11142.40 349
11143.39 323
11144.39 317
11145.39 323
11146.38 310
11147.38 345
11148.38 323
11149.38 299
11150.37 333
11151.37 336
11152.37 295
11153.36 307
11154.36 290
11155.36 293
11156.36 303
11157.35 292
11158.35 290
11159.35 309
11160.34 311
11161.34 292
11162.34 310
11163.34 302
11164.33 283
11165.33 278
11166.33 296
11167.33 290
11168.33 273
11169.32 264
11170.32 300
11171.32 340
11172.32 308
11173.32 297
11174.31 299
11175.31 306
11176.31 323
11177.31 288
11178.31 302
11179.30 322
11180.30 326
11181.30 308
11182.30 318
11183.30 318
11184.30 272
11185.30 296
11186.29 294
11187.29 315
11188.29 334
11189.29 332
11190.29 308
11191.29 249
11192.29 312
11193.29 347
11194.28 296
11195.28 315
11196.28 320
11197.28 311
11198.28 315
11199.28 342
11200.28 305
11201.28 323
11202.28 303
11203.28 316
11204.28 300
11205.28 301
11206.28 319
11207.28 360
11208.28 306
11209.27 279
11210.27 289
11211.27 360
11212.27 357
11213.27 318
11214.27 323
11215.27 300
11216.27 305
11217.27 293
11218.27 308
11219.27 313
11220.27 276
11221.27 265
11222.27 305
11223.27 310
11224.27 289
11225.28 288
11226.28 317
11227.28 319
11228.28 299
11229.28 278
11230.28 270
11231.28 269
11232.28 241
11233.28 241
11234.28 267
11235.28 282
11236.28 281
11237.28 286
11238.28 259
11239.28 256
11240.29 308
11241.29 273
11242.29 313
11243.29 248
11244.29 302
11245.29 302
11246.29 256
11247.29 274
11248.30 243
11249.30 302
11250.30 281
11251.30 256
11252.30 299
11253.30 285
11254.31 294
11255.31 312
11256.31 306
11257.31 280
11258.31 286
11259.31 289
11260.32 255
11261.32 276
11262.32 253
11263.32 249
11264.32 282
11265.33 337
11266.33 296
11267.33 256
11268.33 260
11269.34 285
11270.34 272
11271.34 293
11272.34 329
11273.35 317
11274.35 307
11275.35 275
11276.35 307
11277.36 295
11278.36 278
11279.36 288
11280.36 273
11281.37 283
11282.37 301
11283.37 257
11284.38 233
11285.38 276
11286.38 329
11287.38 285
11288.39 293
11289.39 278
11290.39 303
11291.40 285
11292.40 293
11293.40 259
11294.41 322
11295.41 327
11296.41 343
11297.42 283
11298.42 316
11299.43 307
11300.43 312
11301.43 279
11302.44 303
11303.44 272
11304.44 292
11305.45 334
11306.45 256
11307.46 317
11308.46 304
11309.47 308
11310.47 381
11311.47 359
11312.48 402
11313.48 397
11314.49 361
11315.49 388
11316.50 373
11317.50 371
11318.50 287
11319.51 285
11320.51 305
11321.52 322
11322.52 276
11323.53 299
11324.53 292
11325.54 264
11326.54 239
11327.55 268
11328.55 260
11329.56 242
11330.56 254
11331.57 238
11332.57 240
11333.58 241
11334.58 296
11335.59 250
11336.59 292
11337.60 267
11338.60 255
11339.61 255
11340.61 258
11341.62 241
11342.63 235
11343.63 279
11344.64 278
11345.64 250
11346.65 285
11347.65 263
11348.66 232
11349.67 252
11350.67 265
11351.68 251
11352.68 259
11353.69 269
11354.70 313
11355.70 311
11356.71 280
11357.72 254
11358.72 248
11359.73 214
11360.73 248
11361.74 294
11362.75 252
11363.75 289
11364.76 292
11365.77 281
11366.77 282
11367.78 258
11368.79 269
11369.79 282
11370.80 268
11371.81 243
11372.81 264
11373.82 232
11374.83 249
11375.84 264
11376.84 267
11377.85 259
11378.86 281
11379.86 232
11380.87 268
11381.88 316
11382.89 239
11383.89 229
11384.90 221
11385.91 227
11386.92 268
11387.92 236
11388.93 220
11389.94 289
11390.95 261
11391.95 275
11392.96 255
11393.97 274
11394.98 229
11395.99 223
11396.99 237
11398.00 254
11399.01 248
11400.02 256
11401.03 285
11402.03 246
11403.04 272
11404.05 233
11405.06 255
11406.07 259
11407.08 269
11408.09 263
11409.09 278
11410.10 286
11411.11 276
11412.12 261
11413.13 267
11414.14 269
11415.15 284
11416.15 275
11417.16 213
11418.17 225
11419.18 259
11420.19 259
11421.20 225
11422.21 233
11423.22 287
11424.23 274
11425.24 239
11426.25 284
11427.26 238
11428.26 263
11429.27 276
11430.28 272
11431.29 284
11432.30 252
11433.31 274
11434.32 266
11435.33 238
11436.34 262
11437.35 256
11438.36 228
11439.37 218
11440.38 220
11441.39 225
11442.40 324
11443.41 250
11444.42 205
11445.43 247
11446.44 240
11447.45 271
11448.46 216
11449.47 205
11450.48 277
11451.49 235
11452.50 274
11453.51 290
11454.52 247
11455.53 247
11456.55 207
11457.56 243
11458.57 236
11459.58 246
11460.59 260
11461.60 278
11462.61 238
11463.62 271
11464.63 248
11465.64 246
11466.65 243
11467.67 280
11468.68 272
11469.69 253
11470.70 232
11471.71 220
11472.72 269
11473.73 263
11474.74 216
11475.76 248
11476.77 216
11477.78 243
11478.79 219
11479.80 247
11480.81 270
11481.83 246
11482.84 219
11483.85 256
11484.86 253
11485.87 239
11486.89 267
11487.90 290
11488.91 230
11489.92 216
11490.93 226
11491.95 242
11492.96 260
11493.97 196
11494.98 265
11496.00 242
11497.01 268
11498.02 232
11499.03 280
11500.05 229
11501.06 247
11502.07 234
11503.08 234
11504.10 262
11505.11 255
11506.12 251
11507.13 239
11508.15 263
11509.16 238
11510.17 236
11511.19 241
11512.20 279
11513.21 251
11514.23 232
11515.24 223
11516.25 254
11517.27 266
11518.28 246
11519.29 235
11520.31 275
11521.32 249
11522.33 241
11523.35 255
11524.36 245
11525.37 230
11526.39 258
11527.40 220
11528.42 246
11529.43 249
11530.44 246
11531.46 279
11532.47 321
11533.48 269
11534.50 234
11535.51 241
11536.53 208
11537.54 261
11538.56 273
11539.57 240
11540.58 228
11541.60 279
11542.61 253
11543.63 238
11544.64 271
11545.66 250
11546.67 231
11547.69 288
11548.70 237
11549.72 232
11550.73 271
11551.75 325
11552.76 324
11553.78 312
11554.79 287
11555.81 273
11556.82 245
11557.84 263
11558.85 243
11559.87 232
11560.88 272
11561.90 274
11562.91 268
11563.93 281
11564.94 294
11565.96 279
11566.97 301
11567.99 280
11569.00 210
11570.02 256
11571.04 291
11572.05 296
11573.07 253
11574.08 221
11575.10 243
11576.11 280
11577.13 257
11578.15 278
11579.16 254
11580.18 249
11581.20 303
11582.21 281
11583.23 282
11584.24 303
11585.26 314
11586.28 326
11587.29 329
11588.31 323
11589.33 318
11590.34 314
11591.36 288
11592.38 286
11593.39 298
11594.41 300
11595.43 333
11596.44 316
11597.46 321
11598.48 370
11599.49 370
11600.51 364
11601.53 423
11602.54 491
11603.56 483
11604.58 452
11605.60 423
11606.61 400
11607.63 398
11608.65 396
11609.67 356
11610.68 305
11611.70 286
11612.72 274
11613.74 283
11614.75 328
11615.77 335
11616.79 294
11617.81 264
11618.82 296
11619.84 292
11620.86 279
11621.88 272
11622.90 286
11623.91 246
11624.93 292
11625.95 282
11626.97 263
11627.99 273
11629.00 288
11630.02 291
11631.04 317
11632.06 293
11633.08 263
11634.10 254
11635.11 292
11636.13 275
11637.15 244
11638.17 264
11639.19 312
11640.21 258
11641.23 261
11642.25 274
11643.26 295
11644.28 264
11645.30 267
11646.32 279
11647.34 234
11648.36 237
11649.38 279
11650.40 253
11651.42 276
11652.44 255
11653.46 243
11654.47 279
11655.49 257
11656.51 270
11657.53 284
11658.55 270
11659.57 238
11660.59 249
11661.61 272
11662.63 271
11663.65 288
11664.67 284
11665.69 247
11666.71 274
11667.73 277
11668.75 259
11669.77 280
11670.79 288
11671.81 282
11672.83 290
11673.85 299
11674.87 278
11675.89 269
11676.91 246
11677.93 265
11678.95 288
11679.97 232
11680.99 263
11682.01 270
11683.03 280
11684.06 288
11685.08 303
11686.10 301
11687.12 272
11688.14 238
11689.16 251
11690.18 263
11691.20 264
11692.22 256
11693.24 229
11694.26 219
11695.29 259
11696.31 278
11697.33 295
11698.35 311
11699.37 264
11700.39 256
11701.41 272
11702.43 270
11703.46 274
11704.48 257
11705.50 263
11706.52 281
11707.54 275
11708.56 245
11709.59 252
11710.61 290
11711.63 240
11712.65 279
11713.67 320
11714.70 285
11715.72 238
11716.74 259
11717.76 316
11718.78 284
11719.81 265
11720.83 274
11721.85 277
11722.87 242
11723.90 246
11724.92 261
11725.94 311
11726.96 283
11727.99 255
11729.01 282
11730.03 272
11731.05 310
11732.08 283
11733.10 268
11734.12 235
11735.15 263
11736.17 265
11737.19 264
11738.21 280
11739.24 263
11740.26 242
11741.28 288
11742.31 246
11743.33 243
11744.35 224
11745.38 267
11746.40 283
11747.42 284
11748.45 269
11749.47 243
11750.49 231
11751.52 228
11752.54 230
11753.56 245
11754.59 236
11755.61 255
11756.64 292
11757.66 270
11758.68 302
11759.71 277
11760.73 292
11761.76 268
11762.78 289
11763.80 249
11764.83 313
11765.85 286
11766.88 283
11767.90 306
11768.93 282
11769.95 265
11770.97 275
11772.00 265
11773.02 306
11774.05 273
11775.07 305
11776.10 292
11777.12 283
11778.15 256
11779.17 268
11780.20 270
11781.22 290
11782.25 319
11783.27 287
11784.30 288
11785.32 271
11786.35 271
11787.37 276
11788.40 291
11789.42 272
11790.45 273
11791.47 290
11792.50 289
11793.52 279
11794.55 300
11795.57 287
11796.60 336
11797.63 304
11798.65 304
11799.68 305
11800.70 317
11801.73 290
11802.75 277
11803.78 313
11804.81 335
11805.83 275
11806.86 267
11807.88 244
11808.91 297
11809.94 343
11810.96 289
11811.99 290
11813.02 311
11814.04 353
11815.07 343
11816.09 293
11817.12 340
11818.15 341
11819.17 319
11820.20 319
11821.23 301
11822.25 300
11823.28 380
11824.31 334
11825.33 287
11826.36 289
11827.39 304
11828.42 351
11829.44 368
11830.47 309
11831.50 292
11832.52 359
11833.55 327
11834.58 365
11835.61 333
11836.63 328
11837.66 333
11838.69 376
11839.71 382
11840.74 329
11841.77 328
11842.80 319
11843.83 351
11844.85 318
11845.88 347
11846.91 355
11847.94 359
11848.96 348
11849.99 330
11851.02 371
11852.05 384
11853.08 384
11854.10 322
11855.13 378
11856.16 366
11857.19 350
11858.22 339
11859.24 348
11860.27 315
11861.30 339
11862.33 360
11863.36 372
11864.39 367
11865.42 389
11866.44 374
11867.47 378
11868.50 375
11869.53 386
11870.56 383
11871.59 395
11872.62 348
11873.65 353
11874.67 301
11875.70 351
11876.73 384
11877.76 409
11878.79 406
11879.82 403
11880.85 475
11881.88 439
11882.91 423
11883.94 450
11884.97 415
11886.00 450
11887.03 465
11888.06 485
11889.09 474
11890.11 417
11891.14 425
11892.17 428
11893.20 434
11894.23 464
11895.26 496
11896.29 496
11897.32 499
11898.35 526
11899.38 531
11900.41 512
11901.44 585
11902.47 577
11903.50 504
11904.53 520
11905.56 549
11906.59 525
11907.63 526
11908.66 438
11909.69 454
11910.72 473
11911.75 487
11912.78 486
11913.81 503
11914.84 488
11915.87 475
11916.90 506
11917.93 494
11918.96 448
11919.99 442
11921.02 513
11922.06 494
11923.09 485
11924.12 497
11925.15 547
11926.18 559
11927.21 633
11928.24 697
11929.27 725
11930.31 838
11931.34 835
11932.37 835
11933.40 883
11934.43 781
11935.46 762
11936.49 753
11937.53 690
11938.56 601
11939.59 572
11940.62 535
11941.65 476
11942.69 416
11943.72 466
11944.75 431
11945.78 504
11946.81 474
11947.85 472
11948.88 465
11949.91 474
11950.94 439
11951.97 436
11953.01 469
11954.04 490
11955.07 433
11956.10 453
11957.14 434
11958.17 429
11959.20 448
11960.24 414
11961.27 438
11962.30 373
11963.33 387
11964.37 470
11965.40 422
11966.43 419
11967.47 408
11968.50 489
11969.53 436
11970.56 403
11971.60 426
11972.63 414
11973.66 457
11974.70 457
11975.73 443
11976.76 439
11977.80 428
11978.83 407
11979.86 386
11980.90 383
11981.93 412
11982.97 410
11984.00 468
11985.03 418
11986.07 434
11987.10 384
11988.13 438
11989.17 423
11990.20 432
11991.24 414
11992.27 407
11993.30 411
11994.34 386
11995.37 416
11996.41 406
11997.44 439
11998.48 452
11999.51 465
12000.54 452
12001.58 444
12002.61 434
12003.65 380
12004.68 443
12005.72 505
12006.75 460
12007.79 441
12008.82 444
12009.86 434
12010.89 481
12011.93 400
12012.96 412
12014.00 431
12015.03 461
12016.07 471
12017.10 501
12018.14 432
12019.17 443
12020.21 469
12021.24 462
12022.28 430
12023.31 449
12024.35 457
12025.38 475
12026.42 470
12027.46 464
12028.49 425
12029.53 464
12030.56 443
12031.60 440
12032.63 465
12033.67 455
12034.71 433
12035.74 471
12036.78 448
12037.81 434
12038.85 436
12039.89 469
12040.92 482
12041.96 472
12042.99 396
12044.03 465
12045.07 470
12046.10 479
12047.14 490
12048.18 464
12049.21 486
12050.25 454
12051.29 475
12052.32 423
12053.36 430
12054.40 510
12055.43 462
12056.47 484
12057.51 484
12058.54 462
12059.58 503
12060.62 496
12061.65 496
12062.69 501
12063.73 469
12064.77 469
12065.80 462
12066.84 428
12067.88 478
12068.92 529
12069.95 491
12070.99 470
12072.03 447
12073.07 480
12074.10 463
12075.14 522
12076.18 500
12077.22 476
12078.25 519
12079.29 491
12080.33 484
12081.37 447
12082.41 459
12083.44 488
12084.48 468
12085.52 510
12086.56 479
12087.60 489
12088.63 555
12089.67 509
12090.71 532
12091.75 474
12092.79 502
12093.83 478
12094.86 552
12095.90 550
12096.94 575
12097.98 596
12099.02 681
12100.06 695
12101.10 692
12102.13 739
12103.17 710
12104.21 709
12105.25 739
12106.29 646
12107.33 588
12108.37 598
12109.41 590
12110.45 516
12111.49 516
12112.53 485
12113.56 457
12114.60 398
12115.64 419
12116.68 414
12117.72 370
12118.76 376
12119.80 383
12120.84 383
12121.88 396
12122.92 402
12123.96 375
12125.00 381
12126.04 354
12127.08 366
12128.12 370
12129.16 377
12130.20 387
12131.24 386
12132.28 359
12133.32 361
12134.36 363
12135.40 342
12136.44 374
12137.48 351
12138.52 324
12139.56 348
12140.60 335
12141.64 375
12142.68 388
12143.72 391
12144.76 388
12145.81 367
12146.85 381
12147.89 386
12148.93 341
12149.97 335
12151.01 351
12152.05 339
12153.09 368
12154.13 337
12155.17 328
12156.21 362
12157.26 316
12158.30 324
12159.34 338
12160.38 342
12161.42 372
12162.46 331
12163.50 324
12164.55 340
12165.59 340
12166.63 315
12167.67 296
12168.71 322
12169.75 322
12170.80 348
12171.84 348
12172.88 346
12173.92 301
12174.96 319
12176.00 326
12177.05 330
12178.09 314
12179.13 335
12180.17 338
12181.22 329
12182.26 368
12183.30 332
12184.34 330
12185.38 404
12186.43 368
12187.47 362
12188.51 366
12189.55 334
12190.60 292
12191.64 312
12192.68 329
12193.72 331
12194.77 333
12195.81 339
12196.85 316
12197.90 358
12198.94 338
12199.98 341
12201.03 347
12202.07 314
12203.11 325
12204.15 348
12205.20 336
12206.24 322
12207.28 315
12208.33 296
12209.37 288
12210.41 289
12211.46 343
12212.50 329
12213.55 303
12214.59 309
12215.63 344
12216.68 330
12217.72 350
12218.76 370
12219.81 348
12220.85 340
12221.90 334
12222.94 300
12223.98 331
12225.03 296
12226.07 299
12227.12 327
12228.16 323
12229.20 291
12230.25 320
12231.29 319
12232.34 284
12233.38 321
12234.43 302
12235.47 324
12236.52 299
12237.56 293
12238.61 312
12239.65 344
12240.69 276
12241.74 253
12242.78 267
12243.83 292
12244.87 327
12245.92 303
12246.96 305
12248.01 309
12249.05 299
12250.10 333
12251.14 305
12252.19 294
12253.24 290
12254.28 312
12255.33 268
12256.37 267
12257.42 284
12258.46 287
12259.51 294
12260.55 251
12261.60 258
12262.64 267
12263.69 280
12264.74 265
12265.78 282
12266.83 295
12267.87 225
12268.92 271
12269.97 257
12271.01 262
12272.06 262
12273.10 286
12274.15 268
12275.20 291
12276.24 265
12277.29 245
12278.34 244
12279.38 239
12280.43 247
12281.47 271
12282.52 268
12283.57 245
12284.61 268
12285.66 265
12286.71 283
12287.75 295
12288.80 256
12289.85 249
12290.90 297
12291.94 231
12292.99 253
12294.04 259
12295.08 204
12296.13 274
12297.18 293
12298.22 264
12299.27 277
12300.32 279
12301.37 264
12302.41 263
12303.46 262
12304.51 260
12305.56 262
12306.60 264
12307.65 244
12308.70 233
12309.75 263
12310.79 275
12311.84 253
12312.89 252
12313.94 197
12314.99 230
12316.03 234
12317.08 245
12318.13 229
12319.18 250
12320.23 272
12321.27 267
12322.32 262
12323.37 215
12324.42 249
12325.47 251
12326.52 264
12327.56 273
12328.61 253
12329.66 228
12330.71 231
12331.76 248
12332.81 277
12333.86 237
12334.91 235
12335.95 243
12337.00 234
12338.05 283
12339.10 275
12340.15 298
12341.20 248
12342.25 225
12343.30 208
12344.35 252
12345.40 278
12346.44 256
12347.49 272
12348.54 250
12349.59 279
12350.64 325
12351.69 271
12352.74 287
12353.79 263
12354.84 266
12355.89 285
12356.94 309
12357.99 276
12359.04 255
12360.09 251
12361.14 268
12362.19 257
12363.24 228
12364.29 243
12365.34 243
12366.39 268
12367.44 292
12368.49 264
12369.54 291
12370.59 311
12371.64 314
12372.69 295
12373.74 301
12374.79 226
12375.84 236
12376.89 252
12377.94 240
12378.99 245
12380.05 284
12381.10 234
12382.15 227
12383.20 256
12384.25 268
12385.30 289
12386.35 290
12387.40 268
12388.45 271
12389.50 260
12390.55 252
12391.61 251
12392.66 255
12393.71 263
12394.76 273
12395.81 249
12396.86 270
12397.91 287
12398.97 244
12400.02 256
12401.07 258
12402.12 276
12403.17 264
12404.22 249
12405.28 294
12406.33 298
12407.38 300
12408.43 303
12409.48 313
12410.53 253
12411.59 263
12412.64 311
12413.69 262
12414.74 281
12415.80 275
12416.85 290
12417.90 296
12418.95 242
12420.00 266
12421.06 277
12422.11 289
12423.16 262
12424.21 268
12425.27 293
12426.32 259
12427.37 250
12428.43 273
12429.48 267
12430.53 272
12431.58 259
12432.64 289
12433.69 231
12434.74 293
12435.80 295
12436.85 264
12437.90 279
12438.96 294
12440.01 292
12441.06 262
12442.12 247
12443.17 260
12444.22 276
12445.28 284
12446.33 271
12447.38 325
12448.44 303
12449.49 306
12450.54 297
12451.60 315
12452.65 322
12453.71 277
12454.76 298
12455.81 330
12456.87 305
12457.92 313
12458.98 281
12460.03 249
12461.08 295
12462.14 339
12463.19 315
12464.25 359
12465.30 335
12466.35 313
12467.41 351
12468.46 328
12469.52 394
12470.57 366
12471.63 397
12472.68 435
12473.74 473
12474.79 510
12475.85 539
12476.90 570
12477.96 566
12479.01 589
12480.07 580
12481.12 547
12482.18 509
12483.23 453
12484.29 385
12485.34 424
12486.40 384
12487.45 340
12488.51 317
12489.56 301
12490.62 316
12491.67 311
12492.73 273
12493.78 263
12494.84 299
12495.90 297
12496.95 300
12498.01 315
12499.06 305
12500.12 306
12501.17 301
12502.23 310
12503.29 306
12504.34 293
12505.40 319
12506.45 261
12507.51 275
12508.57 246
12509.62 298
12510.68 302
12511.73 339
12512.79 293
12513.85 321
12514.90 279
12515.96 316
12517.02 304
12518.07 274
12519.13 251
12520.19 266
12521.24 281
12522.30 248
12523.36 304
12524.41 302
12525.47 260
12526.53 256
12527.58 265
12528.64 274
12529.70 288
12530.76 312
12531.81 288
12532.87 267
12533.93 261
12534.98 250
12536.04 271
12537.10 284
12538.16 323
12539.21 338
12540.27 331
12541.33 318
12542.39 304
12543.44 284
12544.50 296
12545.56 282
12546.62 323
12547.68 315
12548.73 287
12549.79 281
12550.85 326
12551.91 339
12552.96 348
12554.02 342
12555.08 371
12556.14 387
12557.20 335
12558.26 346
12559.31 351
12560.37 340
12561.43 336
12562.49 370
12563.55 344
12564.61 319
12565.66 312
12566.72 368
12567.78 304
12568.84 279
12569.90 284
12570.96 313
12572.02 296
12573.08 318
12574.13 329
12575.19 320
12576.25 295
12577.31 275
12578.37 296
12579.43 324
12580.49 303
12581.55 324
12582.61 297
12583.67 293
12584.73 296
12585.79 282
12586.85 302
12587.91 279
12588.96 274
12590.02 283
12591.08 287
12592.14 290
12593.20 246
12594.26 263
12595.32 255
12596.38 260
12597.44 254
12598.50 272
12599.56 286
12600.62 272
12601.68 303
12602.74 280
12603.80 263
12604.86 244
12605.92 277
12606.98 263
12608.04 268
12609.10 254
12610.17 288
12611.23 278
12612.29 290
12613.35 294
12614.41 264
12615.47 239
12616.53 259
12617.59 271
12618.65 254
12619.71 266
12620.77 318
12621.83 273
12622.89 271
12623.95 256
12625.02 275
12626.08 247
12627.14 269
12628.20 244
12629.26 238
12630.32 261
12631.38 268
12632.44 280
12633.51 260
12634.57 242
12635.63 290
12636.69 269
12637.75 254
12638.81 232
12639.88 259
12640.94 243
12642.00 281
12643.06 257
12644.12 232
12645.18 258
12646.25 222
12647.31 242
12648.37 215
12649.43 251
12650.50 256
12651.56 251
12652.62 225
12653.68 239
12654.74 253
12655.81 273
12656.87 237
12657.93 268
12658.99 266
12660.06 267
12661.12 227
12662.18 232
12663.24 230
12664.31 237
12665.37 226
12666.43 232
12667.50 243
12668.56 244
12669.62 267
12670.68 299
12671.75 235
12672.81 255
12673.87 229
12674.94 232
12676.00 199
12677.06 225
12678.13 233
12679.19 252
12680.25 249
12681.32 246
12682.38 301
12683.44 251
12684.51 266
12685.57 261
12686.63 222
12687.70 222
12688.76 271
12689.83 258
12690.89 280
12691.95 255
12693.02 216
12694.08 234
12695.15 212
12696.21 261
12697.27 244
12698.34 269
12699.40 268
12700.47 253
12701.53 238
12702.60 223
12703.66 293
12704.72 284
12705.79 247
12706.85 209
12707.92 241
12708.98 272
12710.05 243
12711.11 232
12712.18 264
12713.24 286
12714.31 265
12715.37 246
12716.44 244
12717.50 262
12718.57 231
12719.63 298
12720.70 274
12721.76 275
12722.83 261
12723.89 258
12724.96 246
12726.02 222
12727.09 224
12728.15 240
12729.22 240
12730.28 256
12731.35 259
12732.41 264
12733.48 255
12734.55 265
12735.61 250
12736.68 264
12737.74 251
12738.81 265
12739.88 262
12740.94 264
12742.01 260
12743.07 240
12744.14 246
12745.21 268
12746.27 213
12747.34 211
12748.40 219
12749.47 273
12750.54 272
12751.60 203
12752.67 251
12753.74 222
12754.80 218
12755.87 209
12756.94 261
12758.00 237
12759.07 208
12760.14 212
12761.20 216
12762.27 233
12763.34 203
12764.40 211
12765.47 250
12766.54 212
12767.60 192
12768.67 177
12769.74 224
12770.81 239
12771.87 244
12772.94 205
12774.01 211
12775.08 222
12776.14 227
12777.21 216
12778.28 217
12779.35 208
12780.41 214
12781.48 188
12782.55 218
12783.62 200
12784.68 211
12785.75 229
12786.82 214
12787.89 200
12788.96 218
12790.02 216
12791.09 195
12792.16 211
12793.23 220
12794.30 263
12795.36 250
12796.43 223
12797.50 210
12798.57 245
12799.64 224
12800.71 211
12801.77 195
12802.84 227
12803.91 205
12804.98 236
12806.05 223
12807.12 233
12808.19 220
12809.25 226
12810.32 214
12811.39 235
12812.46 264
12813.53 252
12814.60 216
12815.67 219
12816.74 216
12817.81 228
12818.88 268
12819.95 240
12821.01 262
12822.08 235
12823.15 222
12824.22 232
12825.29 249
12826.36 228
12827.43 243
12828.50 229
12829.57 226
12830.64 214
12831.71 238
12832.78 176
12833.85 185
12834.92 205
12835.99 224
12837.06 217
12838.13 204
12839.20 248
12840.27 226
12841.34 218
12842.41 250
12843.48 228
12844.55 245
12845.62 252
12846.69 243
12847.76 253
12848.83 196
12849.90 217
12850.97 266
12852.04 214
12853.11 216
12854.19 217
12855.26 237
12856.33 238
12857.40 272
12858.47 211
12859.54 183
12860.61 187
12861.68 212
12862.75 206
12863.82 221
12864.89 213
12865.97 246
12867.04 243
12868.11 199
12869.18 202
12870.25 205
12871.32 219
12872.39 210
12873.47 204
12874.54 213
12875.61 199
12876.68 171
12877.75 205
12878.82 211
12879.90 209
12880.97 209
12882.04 204
12883.11 222
12884.18 216
12885.25 233
12886.33 209
12887.40 215
12888.47 209
12889.54 227
12890.62 224
12891.69 184
12892.76 228
12893.83 246
12894.90 222
12895.98 214
12897.05 211
12898.12 211
12899.19 214
12900.27 194
12901.34 171
12902.41 192
12903.49 209
12904.56 196
12905.63 178
12906.70 181
12907.78 216
12908.85 218
12909.92 239
12911.00 210
12912.07 218
12913.14 199
12914.22 224
12915.29 211
12916.36 193
12917.44 203
12918.51 215
12919.58 231
12920.66 214
12921.73 219
12922.80 230
12923.88 187
12924.95 226
12926.02 175
12927.10 186
12928.17 205
12929.24 205
12930.32 200
12931.39 217
12932.47 211
12933.54 237
12934.61 225
12935.69 217
12936.76 190
12937.84 206
12938.91 211
12939.99 181
12941.06 228
12942.13 199
12943.21 193
12944.28 203
12945.36 194
12946.43 180
12947.51 160
12948.58 198
12949.66 209
12950.73 233
12951.81 175
12952.88 185
12953.95 213
12955.03 223
12956.10 179
12957.18 197
12958.25 225
12959.33 204
12960.40 227
12961.48 234
12962.56 214
12963.63 165
12964.71 209
12965.78 219
12966.86 194
12967.93 210
12969.01 207
12970.08 230
12971.16 253
12972.23 221
12973.31 196
12974.39 210
12975.46 240
12976.54 221
12977.61 212
12978.69 225
12979.76 234
12980.84 246
12981.92 219
12982.99 227
12984.07 231
12985.14 201
12986.22 218
12987.30 189
12988.37 185
12989.45 203
12990.53 200
12991.60 234
12992.68 226
12993.76 227
12994.83 172
12995.91 181
12996.99 208
12998.06 212
12999.14 221
13000.22 226
13001.29 226
13002.37 234
13003.45 218
13004.52 204
13005.60 189
13006.68 203
13007.75 202
13008.83 194
13009.91 189
13010.99 218
13012.06 228
13013.14 234
13014.22 236
13015.30 238
13016.37 226
13017.45 185
13018.53 202
13019.61 199
13020.68 193
13021.76 220
13022.84 183
13023.92 183
13024.99 183
13026.07 227
13027.15 217
13028.23 207
13029.31 201
13030.38 216
13031.46 232
13032.54 241
13033.62 226
13034.70 200
13035.77 185
13036.85 188
13037.93 214
13039.01 231
13040.09 231
13041.17 255
13042.24 227
13043.32 222
13044.40 245
13045.48 257
13046.56 224
13047.64 225
13048.72 227
13049.80 226
13050.87 222
13051.95 196
13053.03 220
13054.11 220
13055.19 218
13056.27 217
13057.35 261
13058.43 244
13059.51 232
13060.59 202
13061.67 206
13062.74 225
13063.82 250
13064.90 193
13065.98 203
13067.06 206
13068.14 198
13069.22 211
13070.30 218
13071.38 250
13072.46 225
13073.54 217
13074.62 238
13075.70 207
13076.78 210
13077.86 216
13078.94 244
13080.02 203
13081.10 190
13082.18 222
13083.26 229
13084.34 194
13085.42 217
13086.50 225
13087.58 215
13088.66 247
13089.74 229
13090.82 228
13091.90 199
13092.99 199
13094.07 206
13095.15 276
13096.23 213
13097.31 227
13098.39 225
13099.47 233
13100.55 224
13101.63 273
13102.71 213
13103.79 208
13104.88 247
13105.96 227
13107.04 224
13108.12 194
13109.20 208
13110.28 222
13111.36 243
13112.44 233
13113.53 225
13114.61 233
13115.69 217
13116.77 216
13117.85 231
13118.93 221
13120.02 209
13121.10 211
13122.18 216
13123.26 276
13124.34 252
13125.42 246
13126.51 242
13127.59 273
13128.67 230
13129.75 241
13130.84 247
13131.92 204
13133.00 225
13134.08 230
13135.16 233
13136.25 234
13137.33 221
13138.41 216
13139.49 228
13140.58 248
13141.66 227
13142.74 212
13143.82 224
13144.91 248
13145.99 226
13147.07 256
13148.16 226
13149.24 220
13150.32 212
13151.41 223
13152.49 226
13153.57 241
13154.65 253
13155.74 216
13156.82 209
13157.90 261
13158.99 266
13160.07 246
13161.15 256
13162.24 277
13163.32 231
13164.40 224
13165.49 220
13166.57 224
13167.66 215
13168.74 235
13169.82 238
13170.91 253
13171.99 216
13173.08 219
13174.16 236
13175.24 244
13176.33 269
13177.41 210
13178.50 227
13179.58 265
13180.66 247
13181.75 261
13182.83 276
13183.92 276
13185.00 259
13186.09 220
13187.17 243
13188.25 241
13189.34 253
13190.42 254
13191.51 236
13192.59 241
13193.68 276
13194.76 251
13195.85 263
13196.93 265
13198.02 270
13199.10 273
13200.19 243
13201.27 242
13202.36 266
13203.44 247
13204.53 251
13205.61 284
13206.70 276
13207.78 241
13208.87 266
13209.96 248
13211.04 269
13212.13 251
13213.21 263
13214.30 259
13215.38 252
13216.47 305
13217.55 228
13218.64 220
13219.73 247
13220.81 266
13221.90 244
13222.98 225
13224.07 212
13225.16 274
13226.24 268
13227.33 277
13228.41 275
13229.50 268
13230.59 272
13231.67 328
13232.76 301
13233.85 293
13234.93 231
13236.02 273
13237.11 257
13238.19 262
13239.28 302
13240.37 276
13241.45 293
13242.54 277
13243.63 281
13244.71 274
13245.80 253
13246.89 267
13247.97 266
13249.06 290
13250.15 266
13251.24 283
13252.32 273
13253.41 272
13254.50 280
13255.58 280
13256.67 266
13257.76 265
13258.85 303
13259.93 296
13261.02 303
13262.11 311
13263.20 275
13264.28 304
13265.37 295
13266.46 301
13267.55 315
13268.64 305
13269.72 321
13270.81 305
13271.90 318
13272.99 321
13274.08 283
13275.16 292
13276.25 302
13277.34 329
13278.43 288
13279.52 305
13280.61 286
13281.69 310
13282.78 338
13283.87 336
13284.96 334
13286.05 305
13287.14 292
13288.23 297
13289.31 309
13290.40 343
13291.49 308
13292.58 328
13293.67 359
13294.76 347
13295.85 349
13296.94 317
13298.03 356
13299.11 336
13300.20 332
13301.29 334
13302.38 365
13303.47 385
13304.56 389
13305.65 381
13306.74 369
13307.83 313
13308.92 344
13310.01 350
13311.10 350
13312.19 376
13313.28 370
13314.37 347
13315.46 346
13316.55 377
13317.64 387
13318.73 338
13319.82 382
13320.91 393
13322.00 381
13323.09 405
13324.18 353
13325.27 330
13326.36 369
13327.45 334
13328.54 327
13329.63 388
13330.72 342
13331.81 348
13332.90 355
13333.99 372
13335.08 364
13336.17 335
13337.26 404
13338.35 322
13339.44 347
13340.53 372
13341.62 357
13342.72 358
13343.81 347
13344.90 386
13345.99 359
13347.08 371
13348.17 393
13349.26 378
13350.35 409
13351.44 375
13352.54 382
13353.63 445
13354.72 379
13355.81 415
13356.90 372
13357.99 398
13359.08 388
13360.18 395
13361.27 412
13362.36 407
13363.45 407
13364.54 467
13365.63 475
13366.73 453
13367.82 446
13368.91 472
13370.00 427
13371.09 449
13372.19 471
13373.28 460
13374.37 437
13375.46 382
13376.56 381
13377.65 409
13378.74 359
13379.83 384
13380.93 391
13382.02 373
13383.11 367
13384.20 363
13385.30 318
13386.39 354
13387.48 327
13388.57 413
13389.67 371
13390.76 370
13391.85 336
13392.95 371
13394.04 339
13395.13 351
13396.22 331
13397.32 358
13398.41 347
13399.50 331
13400.60 359
13401.69 368
13402.78 380
13403.88 375
13404.97 301
13406.06 309
13407.16 371
13408.25 358
13409.35 393
13410.44 385
13411.53 360
13412.63 339
13413.72 325
13414.81 364
13415.91 370
13417.00 364
13418.10 347
13419.19 344
13420.28 326
13421.38 321
13422.47 348
13423.57 345
13424.66 350
13425.76 343
13426.85 332
13427.94 348
13429.04 338
13430.13 364
13431.23 371
13432.32 341
13433.42 336
13434.51 348
13435.61 370
13436.70 366
13437.80 323
13438.89 355
13439.99 394
13441.08 339
13442.18 320
13443.27 362
13444.37 342
13445.46 400
13446.56 354
13447.65 367
13448.75 348
13449.84 397
13450.94 385
13452.03 424
13453.13 418
13454.22 343
13455.32 421
13456.41 418
13457.51 393
13458.61 382
13459.70 357
13460.80 374
13461.89 379
13462.99 376
13464.08 369
13465.18 436
13466.28 421
13467.37 394
13468.47 403
13469.56 402
13470.66 419
13471.76 388
13472.85 405
13473.95 383
13475.05 386
13476.14 374
13477.24 381
13478.33 420
13479.43 442
13480.53 423
13481.62 403
13482.72 360
13483.82 392
13484.91 407
13486.01 379
13487.11 395
13488.20 444
13489.30 476
13490.40 400
13491.50 411
13492.59 486
13493.69 460
13494.79 460
13495.88 452
13496.98 453
13498.08 495
13499.18 489
13500.27 494
13501.37 515
13502.47 477
13503.57 518
13504.66 517
13505.76 496
13506.86 477
13507.96 470
13509.05 453
13510.15 401
13511.25 411
13512.35 454
13513.44 434
13514.54 430
13515.64 406
13516.74 390
13517.84 353
13518.93 406
13520.03 394
13521.13 334
13522.23 396
13523.33 429
13524.43 400
13525.52 369
13526.62 366
13527.72 338
13528.82 333
13529.92 380
13531.02 375
13532.12 364
13533.21 343
13534.31 355
13535.41 320
13536.51 293
13537.61 363
13538.71 336
13539.81 321
13540.91 321
13542.01 337
13543.10 321
13544.20 346
13545.30 349
13546.40 351
13547.50 355
13548.60 352
13549.70 312
13550.80 321
13551.90 301
13553.00 330
13554.10 323
13555.20 351
13556.30 324
13557.40 356
13558.50 353
13559.60 349
13560.70 318
13561.80 360
13562.90 333
13564.00 364
13565.10 317
13566.20 335
13567.30 354
13568.40 358
13569.50 344
13570.60 303
13571.70 344
13572.80 354
13573.90 314
13575.00 323
13576.10 315
13577.20 290
13578.30 304
13579.40 358
13580.50 282
13581.60 322
13582.70 289
13583.80 320
13584.90 332
13586.00 328
13587.10 319
13588.21 330
13589.31 292
13590.41 294
13591.51 318
13592.61 291
13593.71 344
13594.81 328
13595.91 335
13597.01 321
13598.12 331
13599.22 343
13600.32 312
13601.42 306
13602.52 325
13603.62 350
13604.72 413
13605.83 373
13606.93 391
13608.03 328
13609.13 348
13610.23 330
13611.34 337
13612.44 336
13613.54 347
13614.64 366
13615.74 345
13616.85 334
13617.95 312
13619.05 335
13620.15 338
13621.25 315
13622.36 332
13623.46 379
13624.56 318
13625.66 329
13626.77 318
13627.87 329
13628.97 312
13630.07 335
13631.18 328
13632.28 319
13633.38 318
13634.48 298
13635.59 316
13636.69 310
13637.79 307
13638.90 294
13640.00 301
13641.10 309
13642.21 313
13643.31 331
13644.41 401
13645.52 332
13646.62 319
13647.72 353
13648.83 305
13649.93 292
13651.03 319
13652.14 304
13653.24 304
13654.34 338
13655.45 304
13656.55 331
13657.65 360
13658.76 337
13659.86 326
13660.97 296
13662.07 327
13663.17 329
13664.28 334
13665.38 310
13666.49 326
13667.59 316
13668.69 301
13669.80 311
13670.90 317
13672.01 283
13673.11 312
13674.22 276
13675.32 336
13676.42 319
13677.53 326
13678.63 390
13679.74 377
13680.84 337
13681.95 390
13683.05 335
13684.16 328
13685.26 327
13686.37 367
13687.47 333
13688.58 317
13689.68 325
13690.79 341
13691.89 351
13693.00 344
13694.10 370
13695.21 341
13696.31 297
13697.42 345
13698.52 339
13699.63 344
13700.73 328
13701.84 377
13702.95 324
13704.05 338
13705.16 387
13706.26 368
13707.37 403
13708.47 359
13709.58 369
13710.69 403
13711.79 372
13712.90 358
13714.00 354
13715.11 394
13716.22 406
13717.32 392
13718.43 389
13719.53 414
13720.64 394
13721.75 370
13722.85 417
13723.96 362
13725.07 350
13726.17 374
13727.28 445
13728.39 440
13729.49 419
13730.60 423
13731.71 391
13732.81 406
13733.92 414
13735.03 377
13736.13 443
13737.24 436
13738.35 435
13739.46 440
13740.56 423
13741.67 396
13742.78 397
13743.88 387
13744.99 440
13746.10 441
13747.21 422
13748.31 489
13749.42 523
13750.53 461
13751.64 460
13752.74 437
13753.85 497
13754.96 517
13756.07 517
13757.17 500
13758.28 487
13759.39 490
13760.50 474
13761.61 484
13762.71 485
13763.82 583
13764.93 527
13766.04 597
13767.15 598
13768.25 630
13769.36 712
13770.47 726
13771.58 738
13772.69 762
13773.80 818
13774.90 788
13776.01 727
13777.12 680
13778.23 681
13779.34 685
13780.45 657
13781.56 573
13782.67 576
13783.77 529
13784.88 458
13785.99 460
13787.10 437
13788.21 466
13789.32 396
13790.43 418
13791.54 443
13792.65 432
13793.76 414
13794.86 417
13795.97 454
13797.08 426
13798.19 455
13799.30 409
13800.41 399
13801.52 346
13802.63 358
13803.74 403
13804.85 390
13805.96 356
13807.07 380
13808.18 390
13809.29 374
13810.40 397
13811.51 350
13812.62 356
13813.73 395
13814.84 379
13815.95 332
13817.06 388
13818.17 351
13819.28 329
13820.39 375
13821.50 372
13822.61 360
13823.72 349
13824.83 366
13825.94 334
13827.05 331
13828.16 315
13829.27 330
13830.39 333
13831.50 364
13832.61 323
13833.72 330
13834.83 372
13835.94 343
13837.05 284
13838.16 336
13839.27 322
13840.38 350
13841.50 326
13842.61 328
13843.72 321
13844.83 312
13845.94 307
13847.05 378
13848.16 334
13849.27 333
13850.39 396
13851.50 353
13852.61 326
13853.72 326
13854.83 328
13855.94 329
13857.06 390
13858.17 342
13859.28 335
13860.39 399
13861.50 373
13862.62 333
13863.73 362
13864.84 381
13865.95 355
13867.06 351
13868.18 361
13869.29 331
13870.40 368
13871.51 373
13872.63 378
13873.74 363
13874.85 359
13875.96 330
13877.08 311
13878.19 349
13879.30 361
13880.41 330
13881.53 381
13882.64 342
13883.75 353
13884.87 391
13885.98 353
13887.09 370
13888.20 366
13889.32 361
13890.43 394
13891.54 353
13892.66 327
13893.77 333
13894.88 380
13896.00 384
13897.11 392
13898.22 350
13899.34 333
13900.45 319
13901.56 347
13902.68 320
13903.79 332
13904.91 302
13906.02 309
13907.13 302
13908.25 376
13909.36 328
13910.48 328
13911.59 312
13912.70 340
13913.82 358
13914.93 321
13916.05 299
13917.16 313
13918.27 329
13919.39 321
13920.50 334
13921.62 288
13922.73 319
13923.85 338
13924.96 272
13926.08 321
13927.19 297
13928.30 316
13929.42 293
13930.53 319
13931.65 322
13932.76 274
13933.88 234
13934.99 266
13936.11 294
13937.22 278
13938.34 325
13939.45 333
13940.57 317
13941.68 310
13942.80 296
13943.91 314
13945.03 313
13946.15 292
13947.26 318
13948.38 264
13949.49 287
13950.61 358
13951.72 331
13952.84 309
13953.95 320
13955.07 314
13956.19 305
13957.30 299
13958.42 316
13959.53 309
13960.65 282
13961.77 267
13962.88 265
13964.00 302
13965.11 271
13966.23 298
13967.35 306
13968.46 312
13969.58 295
13970.69 254
13971.81 292
13972.93 294
13974.04 256
13975.16 308
13976.28 298
13977.39 320
13978.51 253
13979.63 229
13980.74 301
13981.86 305
13982.98 264
13984.09 300
13985.21 304
13986.33 254
13987.45 266
13988.56 312
13989.68 293
13990.80 261
13991.91 270
13993.03 255
13994.15 278
13995.27 269
13996.38 273
13997.50 311
13998.62 285
13999.74 300
14000.85 288
14001.97 294
14003.09 255
14004.21 271
14005.32 267
14006.44 295
14007.56 290
14008.68 287
14009.80 262
14010.91 268
14012.03 257
14013.15 268
14014.27 333
14015.39 295
14016.50 285
14017.62 272
14018.74 296
14019.86 272
14020.98 260
14022.10 263
14023.21 266
14024.33 272
14025.45 285
14026.57 255
14027.69 261
14028.81 290
14029.93 263
14031.04 297
14032.16 299
14033.28 268
14034.40 290
14035.52 256
14036.64 257
14037.76 255
14038.88 288
14040.00 290
14041.12 268
14042.23 239
14043.35 265
14044.47 271
14045.59 284
14046.71 293
14047.83 262
14048.95 286
14050.07 308
14051.19 307
14052.31 321
14053.43 317
14054.55 279
14055.67 304
14056.79 293
14057.91 295
14059.03 265
14060.15 300
14061.27 288
14062.39 299
14063.51 290
14064.63 315
14065.75 331
14066.87 299
14067.99 287
14069.11 328
14070.23 332
14071.35 299
14072.47 326
14073.59 333
14074.71 315
14075.83 298
14076.95 302
14078.07 261
14079.19 327
14080.31 341
14081.44 334
14082.56 329
14083.68 361
14084.80 369
14085.92 372
14087.04 333
14088.16 357
14089.28 344
14090.40 316
14091.52 339
14092.65 353
14093.77 441
14094.89 444
14096.01 416
14097.13 401
14098.25 387
14099.37 440
14100.50 408
14101.62 408
14102.74 381
14103.86 350
14104.98 397
14106.10 325
14107.23 338
14108.35 345
14109.47 358
14110.59 372
14111.71 326
14112.84 301
14113.96 311
14115.08 310
14116.20 319
14117.32 321
14118.45 290
14119.57 308
14120.69 332
14121.81 299
14122.94 276
14124.06 285
14125.18 315
14126.30 329
14127.43 308
14128.55 297
14129.67 278
14130.79 293
14131.92 333
14133.04 277
14134.16 282
14135.29 280
14136.41 290
14137.53 268
14138.66 290
14139.78 257
14140.90 275
14142.02 282
14143.15 297
14144.27 314
14145.39 287
14146.52 275
14147.64 251
14148.76 276
14149.89 244
14151.01 275
14152.14 304
14153.26 321
14154.38 272
14155.51 311
14156.63 270
14157.75 273
14158.88 292
14160.00 236
14161.13 255
14162.25 250
14163.37 253
14164.50 287
14165.62 257
14166.75 266
14167.87 291
14168.99 269
14170.12 324
14171.24 272
14172.37 293
14173.49 284
14174.62 260
14175.74 282
14176.87 245
14177.99 273
14179.12 245
14180.24 237
14181.36 268
14182.49 224
14183.61 245
14184.74 251
14185.86 265
14186.99 270
14188.11 263
14189.24 245
14190.36 266
14191.49 310
14192.62 254
14193.74 267
14194.87 249
14195.99 238
14197.12 239
14198.24 264
14199.37 242
14200.49 269
14201.62 260
14202.74 235
14203.87 290
14205.00 258
14206.12 261
14207.25 250
14208.37 241
14209.50 207
14210.62 238
14211.75 252
14212.88 212
14214.00 236
14215.13 269
14216.26 269
14217.38 262
14218.51 248
14219.63 254
14220.76 237
14221.89 211
14223.01 269
14224.14 269
14225.27 255
14226.39 287
14227.52 269
14228.65 269
14229.77 251
14230.90 223
14232.03 236
14233.15 212
14234.28 262
14235.41 252
14236.53 237
14237.66 280
14238.79 262
14239.91 224
14241.04 185
14242.17 193
14243.30 211
14244.42 219
14245.55 230
14246.68 228
14247.81 229
14248.93 216
14250.06 228
14251.19 249
14252.32 259
14253.44 238
14254.57 218
14255.70 209
14256.83 242
14257.95 231
14259.08 224
14260.21 211
14261.34 239
14262.47 260
14263.59 208
14264.72 241
14265.85 236
14266.98 268
14268.11 250
14269.23 192
14270.36 246
14271.49 247
14272.62 198
14273.75 219
14274.88 217
14276.01 219
14277.13 265
14278.26 275
14279.39 230
14280.52 219
14281.65 195
14282.78 201
14283.91 207
14285.04 229
14286.16 207
14287.29 223
14288.42 195
14289.55 215
14290.68 204
14291.81 198
14292.94 189
14294.07 182
14295.20 216
14296.33 209
14297.46 210
14298.59 197
14299.71 235
14300.84 247
14301.97 179
14303.10 160
14304.23 184
14305.36 191
14306.49 181
14307.62 218
14308.75 223
14309.88 186
14311.01 167
14312.14 185
14313.27 181
14314.40 182
14315.53 212
14316.66 200
14317.79 176
14318.92 202
14320.05 196
14321.18 209
14322.31 215
14323.44 226
14324.57 214
14325.70 188
14326.84 205
14327.97 191
14329.10 198
14330.23 224
14331.36 214
14332.49 191
14333.62 178
14334.75 187
14335.88 191
14337.01 197
14338.14 172
14339.27 197
14340.41 198
14341.54 211
14342.67 195
14343.80 198
14344.93 227
14346.06 228
14347.19 177
14348.32 190
14349.46 179
14350.59 219
14351.72 224
14352.85 194
14353.98 196
14355.11 215
14356.25 183
14357.38 203
14358.51 207
14359.64 199
14360.77 174
14361.90 179
14363.04 180
14364.17 211
14365.30 224
14366.43 235
14367.56 173
14368.70 190
14369.83 215
14370.96 172
14372.09 184
14373.23 179
14374.36 206
14375.49 195
14376.62 177
14377.76 232
14378.89 220
14380.02 169
14381.15 166
14382.29 197
14383.42 166
14384.55 190
14385.69 201
14386.82 184
14387.95 183
14389.08 195
14390.22 175
14391.35 174
14392.48 189
14393.62 217
14394.75 202
14395.88 191
14397.02 191
14398.15 217
14399.28 192
14400.42 192
14401.55 179
14402.68 187
14403.82 197
14404.95 184
14406.08 186
14407.22 171
14408.35 187
14409.49 184
14410.62 228
14411.75 226
14412.89 207
14414.02 193
14415.16 202
14416.29 197
14417.42 205
14418.56 201
14419.69 204
14420.83 186
14421.96 170
14423.10 191
14424.23 193
14425.36 213
14426.50 194
14427.63 204
14428.77 209
14429.90 201
14431.04 234
14432.17 195
14433.31 193
14434.44 178
14435.58 188
14436.71 211
14437.85 230
14438.98 222
14440.12 198
14441.25 193
14442.39 205
14443.52 206
14444.66 190
14445.79 172
14446.93 157
14448.06 188
14449.20 208
14450.33 198
14451.47 216
14452.60 198
14453.74 213
14454.87 170
14456.01 204
14457.15 205
14458.28 208
14459.42 202
14460.55 211
14461.69 195
14462.83 195
14463.96 193
14465.10 190
14466.23 202
14467.37 223
14468.51 188
14469.64 230
14470.78 211
14471.91 202
14473.05 233
14474.19 244
14475.32 194
14476.46 191
14477.60 202
14478.73 206
14479.87 214
14481.01 190
14482.14 199
14483.28 231
14484.42 223
14485.55 226
14486.69 212
14487.83 204
14488.96 216
14490.10 178
14491.24 220
14492.37 222
14493.51 210
14494.65 195
14495.79 217
14496.92 221
14498.06 240
14499.20 228
14500.34 227
14501.47 222
14502.61 203
14503.75 227
14504.89 209
14506.02 197
14507.16 212
14508.30 271
14509.44 247
14510.57 244
14511.71 246
14512.85 206
14513.99 251
14515.13 252
14516.26 234
14517.40 229
14518.54 268
14519.68 262
14520.82 204
14521.95 207
14523.09 245
14524.23 244
14525.37 279
14526.51 223
14527.65 216
14528.78 195
14529.92 239
14531.06 240
14532.20 224
14533.34 183
14534.48 210
14535.62 222
14536.76 206
14537.89 206
14539.03 200
14540.17 245
14541.31 218
14542.45 184
14543.59 237
14544.73 230
14545.87 235
14547.01 215
14548.15 196
14549.29 210
14550.42 224
14551.56 245
14552.70 227
14553.84 214
14554.98 194
14556.12 238
14557.26 210
14558.40 196
14559.54 195
14560.68 209
14561.82 200
14562.96 217
14564.10 223
14565.24 245
14566.38 246
14567.52 230
14568.66 256
14569.80 199
14570.94 223
14572.08 233
14573.22 222
14574.36 227
14575.50 270
14576.64 265
14577.78 218
14578.92 229
14580.06 217
14581.20 265
14582.35 245
14583.49 267
14584.63 260
14585.77 265
14586.91 252
14588.05 257
14589.19 236
14590.33 220
14591.47 250
14592.61 238
14593.75 248
14594.89 244
14596.04 252
14597.18 260
14598.32 263
14599.46 228
14600.60 257
14601.74 252
14602.88 237
14604.03 250
14605.17 261
14606.31 263
14607.45 256
14608.59 262
14609.73 273
14610.87 285
14612.02 264
14613.16 244
14614.30 251
14615.44 278
14616.58 253
14617.73 258
14618.87 274
14620.01 285
14621.15 303
14622.29 294
14623.44 278
14624.58 305
14625.72 315
14626.86 326
14628.01 297
14629.15 328
14630.29 306
14631.43 315
14632.58 332
14633.72 344
14634.86 402
14636.00 378
14637.15 342
14638.29 359
14639.43 318
14640.58 362
14641.72 302
14642.86 292
14644.00 301
14645.15 287
14646.29 280
14647.43 253
14648.58 251
14649.72 258
14650.86 244
14652.01 260
14653.15 250
14654.29 274
14655.44 229
14656.58 239
14657.72 213
14658.87 234
14660.01 219
14661.16 241
14662.30 215
14663.44 208
14664.59 202
14665.73 206
14666.87 216
14668.02 227
14669.16 194
14670.31 210
14671.45 253
14672.59 243
14673.74 244
14674.88 204
14676.03 215
14677.17 230
14678.32 230
14679.46 216
14680.60 175
14681.75 189
14682.89 211
14684.04 219
14685.18 200
14686.33 184
14687.47 199
14688.62 196
14689.76 171
14690.91 190
14692.05 210
14693.20 185
14694.34 220
14695.49 204
14696.63 208
14697.78 208
14698.92 199
14700.07 178
14701.21 213
14702.36 217
14703.50 221
14704.65 201
14705.79 222
14706.94 202
14708.09 201
14709.23 218
14710.38 217
14711.52 187
14712.67 198
14713.81 175
14714.96 174
14716.11 165
14717.25 190
14718.40 204
14719.54 200
14720.69 210
14721.84 205
14722.98 192
14724.13 221
14725.27 201
14726.42 191
14727.57 195
14728.71 197
14729.86 208
14731.01 192
14732.15 158
14733.30 165
14734.45 160
14735.59 170
14736.74 180
14737.88 192
14739.03 231
14740.18 184
14741.33 175
14742.47 183
14743.62 191
14744.77 156
14745.91 174
14747.06 188
14748.21 188
14749.35 192
14750.50 181
14751.65 174
14752.80 203
14753.94 181
14755.09 194
14756.24 162
14757.39 160
14758.53 178
14759.68 180
14760.83 210
14761.98 159
14763.12 190
14764.27 187
14765.42 176
14766.57 153
14767.71 170
14768.86 174
14770.01 161
14771.16 200
14772.31 177
14773.45 196
14774.60 176
14775.75 162
14776.90 205
14778.05 188
14779.20 191
14780.34 163
14781.49 146
14782.64 134
14783.79 163
14784.94 180
14786.09 178
14787.24 175
14788.38 159
14789.53 145
14790.68 160
14791.83 172
14792.98 188
14794.13 183
14795.28 166
14796.43 165
14797.57 192
14798.72 170
14799.87 137
14801.02 139
14802.17 150
14803.32 185
14804.47 164
14805.62 167
14806.77 142
14807.92 147
14809.07 176
14810.22 184
14811.37 149
14812.52 151
14813.67 141
14814.82 153
14815.97 145
14817.12 141
14818.26 143
14819.41 143
14820.56 117
14821.71 129
14822.86 167
14824.01 166
14825.16 157
14826.31 147
14827.47 169
14828.62 167
14829.77 166
14830.92 184
14832.07 157
14833.22 186
14834.37 171
14835.52 142
14836.67 165
14837.82 161
14838.97 174
14840.12 179
14841.27 149
14842.42 171
14843.57 133
14844.72 148
14845.87 163
14847.03 195
14848.18 162
14849.33 157
14850.48 169
14851.63 112
14852.78 137
14853.93 150
14855.08 139
14856.23 138
14857.39 134
14858.54 139
14859.69 164
14860.84 167
14861.99 144
14863.14 154
14864.29 156
14865.45 142
14866.60 157
14867.75 154
14868.90 131
14870.05 144
14871.21 139
14872.36 122
14873.51 132
14874.66 140
14875.81 142
14876.97 159
14878.12 153
14879.27 144
14880.42 130
14881.57 160
14882.73 151
14883.88 167
14885.03 158
14886.18 144
14887.34 108
14888.49 143
14889.64 144
14890.79 164
14891.95 146
14893.10 157
14894.25 173
14895.41 189
14896.56 152
14897.71 174
14898.86 149
14900.02 146
14901.17 142
14902.32 147
14903.48 153
14904.63 142
14905.78 142
14906.94 135
14908.09 161
14909.24 149
14910.40 154
14911.55 159
14912.70 130
14913.86 150
14915.01 158
14916.16 152
14917.32 144
14918.47 158
14919.63 173
14920.78 141
14921.93 135
14923.09 159
14924.24 174
14925.39 186
14926.55 188
14927.70 168
14928.86 162
14930.01 168
14931.17 142
14932.32 148
14933.47 137
14934.63 142
14935.78 127
14936.94 146
14938.09 150
14939.25 165
14940.40 191
14941.56 172
14942.71 157
14943.86 173
14945.02 132
14946.17 153
14947.33 167
14948.48 141
14949.64 137
14950.79 167
14951.95 188
14953.10 146
14954.26 168
14955.41 147
14956.57 153
14957.72 156
14958.88 157
14960.04 182
14961.19 189
14962.35 163
14963.50 183
14964.66 192
14965.81 163
14966.97 159
14968.12 167
14969.28 185
14970.44 183
14971.59 181
14972.75 150
14973.90 146
14975.06 149
14976.21 152
14977.37 144
14978.53 163
14979.68 143
14980.84 156
14981.99 168
14983.15 172
14984.31 135
14985.46 158
14986.62 132
14987.78 125
14988.93 154
14990.09 140
14991.25 117
14992.40 128
14993.56 154
14994.72 161
14995.87 133
14997.03 174
14998.19 142
14999.34 138
15000.50 121
15001.66 151
15002.81 134
15003.97 123
15005.13 124
15006.29 176
15007.44 178
15008.60 151
15009.76 126
15010.91 139
15012.07 135
15013.23 135
15014.39 140
15015.54 148
15016.70 127
15017.86 141
15019.02 144
15020.17 136
15021.33 151
15022.49 139
15023.65 127
15024.81 167
15025.96 152
15027.12 140
15028.28 135
15029.44 145
15030.59 119
15031.75 98
15032.91 118
15034.07 148
15035.23 145
15036.39 149
15037.54 181
15038.70 151
15039.86 144
15041.02 133
15042.18 118
15043.34 139
15044.50 152
15045.65 148
15046.81 152
15047.97 137
15049.13 155
15050.29 154
15051.45 136
15052.61 147
15053.77 128
15054.92 136
15056.08 133
15057.24 140
15058.40 138
15059.56 126
15060.72 136
15061.88 130
15063.04 130
15064.20 128
15065.36 144
15066.52 145
15067.68 135
15068.84 114
15070.00 142
15071.16 137
15072.32 127
15073.47 164
15074.63 119
15075.79 156
15076.95 149
15078.11 139
15079.27 135
15080.43 138
15081.59 139
15082.75 139
15083.91 139
15085.07 147
15086.23 126
15087.39 180
15088.56 144
15089.72 145
15090.88 140
15092.04 146
15093.20 147
15094.36 119
15095.52 131
15096.68 134
15097.84 128
15099.00 152
15100.16 134
15101.32 131
15102.48 130
15103.64 142
15104.80 129
15105.97 138
15107.13 170
15108.29 149
15109.45 149
15110.61 134
15111.77 144
15112.93 131
15114.09 122
15115.25 128
15116.42 105
15117.58 150
15118.74 127
15119.90 130
15121.06 137
15122.22 143
15123.39 135
15124.55 139
15125.71 116
15126.87 121
15128.03 148
15129.19 149
15130.36 142
15131.52 128
15132.68 155
15133.84 143
15135.00 165
15136.17 137
15137.33 145
15138.49 115
15139.65 119
15140.82 122
15141.98 128
15143.14 131
15144.30 139
15145.46 142
15146.63 126
15147.79 141
15148.95 150
15150.12 121
15151.28 107
15152.44 105
15153.60 122
15154.77 112
15155.93 109
15157.09 171
15158.26 182
15159.42 169
15160.58 136
15161.74 118
15162.91 124
15164.07 145
15165.23 140
15166.40 139
15167.56 140
15168.72 119
15169.89 141
15171.05 114
15172.21 145
15173.38 115
15174.54 124
15175.71 119
15176.87 139
15178.03 130
15179.20 118
15180.36 120
15181.52 136
15182.69 126
15183.85 153
15185.02 168
15186.18 152
15187.34 146
15188.51 119
15189.67 135
15190.84 136
15192.00 130
15193.17 146
15194.33 153
15195.49 175
15196.66 181
15197.82 162
15198.99 163
15200.15 158
15201.32 137
15202.48 115
15203.65 140
15204.81 142
15205.98 143
15207.14 142
15208.31 146
15209.47 152
15210.64 153
15211.80 145
15212.97 155
15214.13 155
15215.30 159
15216.46 160
15217.63 156
15218.79 174
15219.96 150
15221.12 198
15222.29 185
15223.45 155
15224.62 151
15225.78 205
15226.95 172
15228.12 179
15229.28 165
15230.45 168
15231.61 148
15232.78 181
15233.95 213
15235.11 187
15236.28 163
15237.44 171
15238.61 186
15239.78 174
15240.94 182
15242.11 150
15243.27 139
15244.44 146
15245.61 139
15246.77 148
15247.94 146
15249.11 151
15250.27 158
15251.44 161
15252.61 156
15253.77 160
15254.94 153
15256.11 140
15257.27 170
15258.44 178
15259.61 158
15260.77 165
15261.94 166
15263.11 157
15264.27 128
15265.44 121
15266.61 139
15267.78 137
15268.94 156
15270.11 149
15271.28 145
15272.44 141
15273.61 171
15274.78 132
15275.95 146
15277.11 142
15278.28 143
15279.45 157
15280.62 145
15281.79 142
15282.95 137
15284.12 137
15285.29 116
15286.46 142
15287.62 150
15288.79 139
15289.96 148
15291.13 150
15292.30 153
15293.47 128
15294.63 126
15295.80 134
15296.97 134
15298.14 142
15299.31 161
15300.48 133
15301.64 190
15302.81 124
15303.98 169
15305.15 172
15306.32 154
15307.49 129
15308.66 137
15309.82 141
15310.99 130
15312.16 149
15313.33 140
15314.50 129
15315.67 141
15316.84 154
15318.01 160
15319.18 124
15320.35 145
15321.51 130
15322.68 147
15323.85 139
15325.02 148
15326.19 139
15327.36 142
15328.53 157
15329.70 164
15330.87 172
15332.04 157
15333.21 153
15334.38 148
15335.55 136
15336.72 137
15337.89 127
15339.06 143
15340.23 147
15341.40 149
15342.57 164
15343.74 149
15344.91 135
15346.08 151
15347.25 145
15348.42 186
15349.59 145
15350.76 123
15351.93 150
15353.10 138
15354.27 144
15355.44 138
15356.61 146
15357.78 130
15358.95 129
15360.13 138
15361.30 132
15362.47 141
15363.64 117
15364.81 131
15365.98 135
15367.15 114
15368.32 140
15369.49 157
15370.66 156
15371.84 178
15373.01 149
15374.18 126
15375.35 104
15376.52 119
15377.69 137
15378.86 133
15380.03 204
15381.21 158
15382.38 153
15383.55 171
15384.72 193
15385.89 156
15387.06 143
15388.24 134
15389.41 187
15390.58 142
15391.75 121
15392.92 129
15394.10 164
15395.27 142
15396.44 138
15397.61 137
15398.78 141
15399.96 140
15401.13 132
15402.30 109
15403.47 140
15404.65 156
15405.82 138
15406.99 113
15408.16 160
15409.34 147
15410.51 160
15411.68 123
15412.85 145
15414.03 113
15415.20 129
15416.37 126
15417.55 138
15418.72 131
15419.89 133
15421.06 122
15422.24 116
15423.41 136
15424.58 127
15425.76 126
15426.93 154
15428.10 150
15429.28 151
15430.45 117
15431.62 119
15432.80 125
15433.97 132
15435.15 125
15436.32 133
15437.49 116
15438.67 128
15439.84 139
15441.01 147
15442.19 138
15443.36 133
15444.54 141
15445.71 130
15446.88 101
15448.06 137
15449.23 121
15450.41 127
15451.58 149
15452.75 129
15453.93 151
15455.10 134
15456.28 133
15457.45 123
15458.63 126
15459.80 131
15460.98 113
15462.15 111
15463.32 130
15464.50 143
15465.67 122
15466.85 119
15468.02 122
15469.20 130
15470.37 126
15471.55 175
15472.72 138
15473.90 140
15475.07 160
15476.25 130
15477.42 147
15478.60 124
15479.77 111
15480.95 102
15482.13 116
15483.30 131
15484.48 148
15485.65 140
15486.83 157
15488.00 135
15489.18 134
15490.35 163
15491.53 116
15492.71 101
15493.88 117
15495.06 156
15496.23 146
15497.41 136
15498.59 135
15499.76 145
15500.94 150
15502.11 133
15503.29 141
15504.47 162
15505.64 139
15506.82 137
15508.00 145
15509.17 133
15510.35 132
15511.52 128
15512.70 132
15513.88 127
15515.05 128
15516.23 120
15517.41 130
15518.58 141
15519.76 148
15520.94 146
15522.12 142
15523.29 143
15524.47 137
15525.65 135
15526.82 138
15528.00 145
15529.18 145
15530.35 111
15531.53 118
15532.71 142
15533.89 137
15535.06 130
15536.24 124
15537.42 125
15538.60 146
15539.77 148
15540.95 142
15542.13 136
15543.31 133
15544.48 131
15545.66 158
15546.84 158
15548.02 160
15549.20 139
15550.37 141
15551.55 158
15552.73 126
15553.91 151
15555.09 142
15556.26 113
15557.44 149
15558.62 112
15559.80 153
15560.98 153
15562.16 155
15563.34 163
15564.51 137
15565.69 140
15566.87 154
15568.05 157
15569.23 159
15570.41 140
15571.59 129
15572.76 158
15573.94 148
15575.12 137
15576.30 142
15577.48 145
15578.66 147
15579.84 160
15581.02 162
15582.20 152
15583.38 175
15584.56 192
15585.73 186
15586.91 199
15588.09 167
15589.27 176
15590.45 176
15591.63 157
15592.81 177
15593.99 170
15595.17 185
15596.35 143
15597.53 145
15598.71 133
15599.89 144
15601.07 185
15602.25 173
15603.43 158
15604.61 182
15605.79 177
15606.97 171
15608.15 147
15609.33 158
15610.51 185
15611.69 164
15612.87 172
15614.05 187
15615.23 156
15616.41 140
15617.59 170
15618.77 192
15619.95 186
15621.14 195
15622.32 169
15623.50 183
15624.68 163
15625.86 157
15627.04 175
15628.22 207
15629.40 182
15630.58 209
15631.76 201
15632.94 197
15634.13 182
15635.31 153
15636.49 168
15637.67 200
15638.85 188
15640.03 214
15641.21 178
15642.39 181
15643.58 178
15644.76 213
15645.94 200
15647.12 204
15648.30 188
15649.48 188
15650.67 215
15651.85 203
15653.03 217
15654.21 199
15655.39 213
15656.58 202
15657.76 210
15658.94 187
15660.12 200
15661.30 190
15662.49 210
15663.67 233
15664.85 206
15666.03 219
15667.22 204
15668.40 185
15669.58 173
15670.76 186
15671.95 216
15673.13 194
15674.31 205
15675.49 198
15676.68 200
15677.86 241
15679.04 152
15680.23 181
15681.41 196
15682.59 172
15683.77 188
15684.96 233
15686.14 217
15687.32 195
15688.51 196
15689.69 208
15690.87 184
15692.06 199
15693.24 184
15694.42 213
15695.61 186
15696.79 200
15697.97 192
15699.16 219
15700.34 198
15701.53 193
15702.71 175
15703.89 208
15705.08 188
15706.26 186
15707.44 226
15708.63 233
15709.81 211
15711.00 222
15712.18 191
15713.36 188
15714.55 161
15715.73 184
15716.92 210
15718.10 226
15719.29 216
15720.47 219
15721.66 208
15722.84 223
15724.02 217
15725.21 208
15726.39 206
15727.58 226
15728.76 201
15729.95 199
15731.13 218
15732.32 233
15733.50 216
15734.69 220
15735.87 220
15737.06 192
15738.24 201
15739.43 200
15740.61 227
15741.80 232
15742.98 222
15744.17 221
15745.35 216
15746.54 246
15747.72 200
15748.91 236
15750.10 214
15751.28 237
15752.47 219
15753.65 219
15754.84 221
15756.02 213
15757.21 228
15758.40 197
15759.58 213
15760.77 217
15761.95 227
15763.14 209
15764.33 230
15765.51 218
15766.70 189
15767.88 189
15769.07 189
15770.26 201
15771.44 185
15772.63 186
15773.82 188
15775.00 174
15776.19 202
15777.38 200
15778.56 199
15779.75 182
15780.94 191
15782.12 208
15783.31 215
15784.50 207
15785.68 217
15786.87 199
15788.06 214
15789.24 187
15790.43 189
15791.62 202
15792.81 187
15793.99 173
15795.18 166
15796.37 184
15797.55 168
15798.74 148
15799.93 156
15801.12 173
15802.30 189
15803.49 186
15804.68 182
15805.87 153
15807.05 157
15808.24 191
15809.43 159
15810.62 164
15811.81 195
15812.99 189
15814.18 175
15815.37 162
15816.56 154
15817.75 166
15818.93 180
15820.12 167
15821.31 155
15822.50 142
15823.69 156
15824.88 174
15826.06 182
15827.25 163
15828.44 143
15829.63 171
15830.82 157
15832.01 141
15833.20 154
15834.38 172
15835.57 156
15836.76 140
15837.95 175
15839.14 170
15840.33 174
15841.52 146
15842.71 145
15843.90 164
15845.08 157
15846.27 176
15847.46 173
15848.65 161
15849.84 162
15851.03 201
15852.22 183
15853.41 128
15854.60 161
15855.79 193
15856.98 180
15858.17 171
15859.36 152
15860.55 145
15861.74 167
15862.93 155
15864.12 156
15865.31 143
15866.50 155
15867.69 147
15868.88 148
15870.07 123
15871.26 144
15872.45 151
15873.64 149
15874.83 147
15876.02 173
15877.21 149
15878.40 152
15879.59 160
15880.78 144
15881.97 162
15883.16 167
15884.35 183
15885.54 187
15886.73 184
15887.92 160
15889.11 188
15890.30 157
15891.50 136
15892.69 162
15893.88 172
15895.07 182
15896.26 167
15897.45 158
15898.64 170
15899.83 166
15901.02 190
15902.22 194
15903.41 165
15904.60 167
15905.79 153
15906.98 169
15908.17 214
15909.36 166
15910.56 181
15911.75 150
15912.94 169
15914.13 162
15915.32 170
15916.51 163
15917.71 153
15918.90 162
15920.09 191
15921.28 160
15922.47 172
15923.67 182
15924.86 176
15926.05 157
15927.24 153
15928.43 153
15929.63 138
15930.82 156
15932.01 172
15933.20 160
15934.40 181
15935.59 161
15936.78 156
15937.97 179
15939.17 168
15940.36 185
15941.55 160
15942.75 170
15943.94 164
15945.13 146
15946.32 110
15947.52 145
15948.71 141
15949.90 151
15951.10 134
15952.29 128
15953.48 135
15954.68 143
15955.87 140
15957.06 147
15958.26 136
15959.45 150
15960.64 130
15961.84 131
15963.03 154
15964.22 170
15965.42 145
15966.61 152
15967.80 119
15969.00 133
15970.19 133
15971.39 153
15972.58 146
15973.77 153
15974.97 148
15976.16 150
15977.36 148
15978.55 152
15979.74 146
15980.94 152
15982.13 133
15983.33 113
15984.52 139
15985.72 169
15986.91 144
15988.10 140
15989.30 129
15990.49 110
15991.69 145
15992.88 146
15994.08 158
15995.27 126
15996.47 116
15997.66 118
15998.86 104
16000.05 119
16001.25 119
16002.44 133
16003.64 126
16004.83 122
16006.03 116
16007.22 133
16008.42 134
16009.61 105
16010.81 127
16012.00 140
16013.20 136
16014.40 116
16015.59 132
16016.79 140
16017.98 137
16019.18 135
16020.37 172
16021.57 159
16022.76 129
16023.96 119
16025.16 137
16026.35 124
16027.55 127
16028.74 128
16029.94 169
16031.14 143
16032.33 104
16033.53 121
16034.73 136
16035.92 129
16037.12 114
16038.31 117
16039.51 142
16040.71 120
16041.90 126
16043.10 138
16044.30 134
16045.49 132
16046.69 132
16047.89 126
16049.08 125
16050.28 177
16051.48 150
16052.67 110
16053.87 114
16055.07 129
16056.27 125
16057.46 125
16058.66 121
16059.86 107
16061.05 113
16062.25 115
16063.45 126
16064.65 99
16065.84 131
16067.04 146
16068.24 136
16069.44 133
16070.63 119
16071.83 144
16073.03 118
16074.23 97
16075.42 122
16076.62 137
16077.82 124
16079.02 115
16080.22 117
16081.41 133
16082.61 126
16083.81 120
16085.01 113
16086.21 146
16087.40 107
16088.60 123
16089.80 122
16091.00 141
16092.20 135
16093.40 113
16094.59 120
16095.79 116
16096.99 127
16098.19 109
16099.39 95
16100.59 100
16101.79 116
16102.99 134
16104.18 128
16105.38 141
16106.58 115
16107.78 102
16108.98 120
16110.18 124
16111.38 115
16112.58 88
16113.78 126
16114.98 133
16116.17 105
16117.37 110
16118.57 115
16119.77 149
16120.97 119
16122.17 119
16123.37 162
16124.57 141
16125.77 140
16126.97 125
16128.17 133
16129.37 131
16130.57 110
16131.77 134
16132.97 151
16134.17 113
16135.37 121
16136.57 147
16137.77 156
16138.97 122
16140.17 100
16141.37 113
16142.57 111
16143.77 111
16144.97 106
16146.17 116
16147.37 121
16148.57 118
16149.77 119
16150.97 116
16152.17 132
16153.37 99
16154.58 110
16155.78 149
16156.98 146
16158.18 115
16159.38 106
16160.58 120
16161.78 90
16162.98 138
16164.18 135
16165.38 130
16166.59 108
16167.79 135
16168.99 127
16170.19 102
16171.39 122
16172.59 105
16173.79 123
16174.99 117
16176.20 133
16177.40 112
16178.60 129
16179.80 149
16181.00 128
16182.20 115
16183.41 141
16184.61 120
16185.81 132
16187.01 159
16188.21 118
16189.42 103
16190.62 128
16191.82 118
16193.02 116
16194.22 129
16195.43 134
16196.63 123
16197.83 122
16199.03 113
16200.24 127
16201.44 126
16202.64 113
16203.84 109
16205.05 117
16206.25 112
16207.45 120
16208.65 149
16209.86 148
16211.06 104
16212.26 155
16213.47 145
16214.67 142
16215.87 116
16217.07 119
16218.28 130
16219.48 115
16220.68 116
16221.89 118
16223.09 126
16224.29 129
16225.50 135
16226.70 137
16227.90 107
16229.11 124
16230.31 148
16231.51 133
16232.72 118
16233.92 122
16235.13 139
16236.33 134
16237.53 123
16238.74 115
16239.94 139
16241.15 144
16242.35 126
16243.55 137
16244.76 113
16245.96 134
16247.17 145
16248.37 131
16249.57 135
16250.78 156
16251.98 154
16253.19 149
16254.39 134
16255.60 137
16256.80 133
16258.01 146
16259.21 132
16260.41 122
16261.62 121
16262.82 156
16264.03 164
16265.23 136
16266.44 144
16267.64 166
16268.85 154
16270.05 131
16271.26 144
16272.46 147
16273.67 123
16274.87 123
16276.08 141
16277.28 115
16278.49 98
16279.70 138
16280.90 149
16282.11 155
16283.31 135
16284.52 153
16285.72 192
16286.93 153
16288.13 145
16289.34 154
16290.55 129
16291.75 123
16292.96 118
16294.16 120
16295.37 135
16296.58 156
16297.78 119
16298.99 156
16300.19 142
16301.40 148
16302.61 141
16303.81 146
16305.02 149
16306.22 127
16307.43 138
16308.64 160
16309.84 146
16311.05 144
16312.26 140
16313.46 164
16314.67 155
16315.88 119
16317.08 159
16318.29 140
16319.50 169
16320.70 158
16321.91 155
16323.12 135
16324.33 120
16325.53 128
16326.74 139
16327.95 136
16329.15 139
16330.36 120
16331.57 137
16332.78 163
16333.98 110
16335.19 94
16336.40 117
16337.61 147
16338.81 167
16340.02 148
16341.23 113
16342.44 109
16343.64 119
16344.85 132
16346.06 121
16347.27 118
16348.48 150
16349.68 140
16350.89 111
16352.10 114
16353.31 117
16354.52 162
16355.72 116
16356.93 124
16358.14 109
16359.35 156
16360.56 121
16361.77 125
16362.97 125
16364.18 111
16365.39 135
16366.60 147
16367.81 134
16369.02 118
16370.23 96
16371.43 112
16372.64 116
16373.85 124
16375.06 124
16376.27 123
16377.48 136
16378.69 106
16379.90 115
16381.11 129
16382.32 113
16383.52 124
16384.73 116
16385.94 114
16387.15 113
16388.36 123
16389.57 114
16390.78 109
16391.99 92
16393.20 123
16394.41 114
16395.62 114
16396.83 108
16398.04 99
16399.25 105
16400.46 98
16401.67 117
16402.88 122
16404.09 111
16405.30 108
16406.51 96
16407.72 122
16408.93 113
16410.14 107
16411.35 108
16412.56 106
16413.77 115
16414.98 98
16416.19 116
16417.40 100
16418.61 100
16419.82 126
16421.03 132
16422.24 102
16423.45 104
16424.67 126
16425.88 122
16427.09 93
16428.30 102
16429.51 117
16430.72 98
16431.93 94
16433.14 123
16434.35 118
16435.56 102
16436.78 98
16437.99 130
16439.20 121
16440.41 133
16441.62 88
16442.83 92
16444.04 106
16445.25 100
16446.47 130
16447.68 129
16448.89 104
16450.10 114
16451.31 118
16452.52 118
16453.74 160
16454.95 108
16456.16 121
16457.37 94
16458.58 111
16459.80 124
16461.01 131
16462.22 102
16463.43 76
16464.65 126
16465.86 130
16467.07 110
16468.28 112
16469.49 86
16470.71 90
16471.92 130
16473.13 119
16474.34 121
16475.56 112
16476.77 111
16477.98 143
16479.20 103
16480.41 115
16481.62 106
16482.83 118
16484.05 118
16485.26 106
16486.47 99
16487.69 98
16488.90 111
16490.11 121
16491.33 142
16492.54 146
16493.75 110
16494.97 112
16496.18 114
16497.39 110
16498.61 100
16499.82 76
16501.03 90
16502.25 108
16503.46 117
16504.67 88
16505.89 107
16507.10 107
16508.32 115
16509.53 131
16510.74 118
16511.96 140
16513.17 136
16514.39 118
16515.60 106
16516.81 119
16518.03 101
16519.24 87
16520.46 77
16521.67 99
16522.88 93
16524.10 121
16525.31 119
16526.53 109
16527.74 94
16528.96 120
16530.17 119
16531.39 101
16532.60 97
16533.82 110
16535.03 115
16536.25 102
16537.46 115
16538.68 130
16539.89 117
16541.11 93
16542.32 111
16543.54 98
16544.75 126
16545.97 100
16547.18 124
16548.40 118
16549.61 136
16550.83 114
16552.04 114
16553.26 115
16554.47 100
16555.69 112
16556.91 108
16558.12 109
16559.34 133
16560.55 147
16561.77 132
16562.98 105
16564.20 98
16565.42 118
16566.63 147
16567.85 142
16569.06 130
16570.28 107
16571.50 122
16572.71 111
16573.93 101
16575.15 140
16576.36 122
16577.58 140
16578.79 145
16580.01 134
16581.23 117
16582.44 134
16583.66 166
16584.88 129
16586.09 144
16587.31 101
16588.53 114
16589.74 116
16590.96 100
16592.18 99
16593.40 141
16594.61 124
16595.83 137
16597.05 121
16598.26 102
16599.48 101
16600.70 119
16601.92 99
16603.13 104
16604.35 93
16605.57 99
16606.78 126
16608.00 137
16609.22 120
16610.44 137
16611.66 137
16612.87 117
16614.09 118
16615.31 123
16616.53 110
16617.74 115
16618.96 116
16620.18 114
16621.40 104
16622.62 112
16623.83 113
16625.05 113
16626.27 104
16627.49 121
16628.71 119
16629.93 131
16631.14 105
16632.36 103
16633.58 97
16634.80 96
16636.02 104
16637.24 107
16638.45 120
16639.67 124
16640.89 133
16642.11 150
16643.33 130
16644.55 126
16645.77 130
16646.99 109
16648.21 115
16649.42 112
16650.64 120
16651.86 131
16653.08 103
16654.30 101
16655.52 83
16656.74 101
16657.96 108
16659.18 122
16660.40 104
16661.62 118
16662.84 108
16664.06 104
16665.28 104
16666.50 105
16667.72 93
16668.93 105
16670.15 112
16671.37 96
16672.59 98
16673.81 117
16675.03 107
16676.25 106
16677.47 130
16678.69 127
16679.91 121
16681.13 110
16682.36 112
16683.58 106
16684.80 107
16686.02 112
16687.24 114
16688.46 117
16689.68 115
16690.90 114
16692.12 99
16693.34 98
16694.56 89
16695.78 103
16697.00 105
16698.22 109
16699.44 114
16700.66 94
16701.89 91
16703.11 118
16704.33 130
16705.55 101
16706.77 102
16707.99 105
16709.21 115
16710.43 115
16711.65 137
16712.88 96
16714.10 128
16715.32 115
16716.54 119
16717.76 105
16718.98 119
16720.20 103
16721.43 128
16722.65 111
16723.87 91
16725.09 101
16726.31 109
16727.54 100
16728.76 93
16729.98 112
16731.20 108
16732.42 98
16733.65 84
16734.87 115
16736.09 97
16737.31 123
16738.53 92
16739.76 107
16740.98 107
16742.20 113
16743.42 96
16744.65 110
16745.87 89
16747.09 120
16748.31 106
16749.54 137
16750.76 146
16751.98 114
16753.21 134
16754.43 114
16755.65 120
16756.87 115
16758.10 105
16759.32 120
16760.54 105
16761.77 92
16762.99 86
16764.21 98
16765.44 130
16766.66 103
16767.88 105
16769.11 94
16770.33 96
16771.55 100
16772.78 87
16774.00 102
16775.22 94
16776.45 109
16777.67 107
16778.90 97
16780.12 115
16781.34 115
16782.57 136
16783.79 108
16785.02 110
16786.24 93
16787.46 113
16788.69 123
16789.91 104
16791.14 102
16792.36 103
16793.58 131
16794.81 119
16796.03 96
16797.26 96
16798.48 103
16799.71 114
16800.93 113
16802.16 115
16803.38 131
16804.61 121
16805.83 107
16807.06 83
16808.28 106
16809.50 113
16810.73 82
16811.95 105
16813.18 111
16814.40 90
16815.63 95
16816.86 93
16818.08 84
16819.31 119
16820.53 123
16821.76 111
16822.98 104
16824.21 109
16825.43 129
16826.66 129
16827.88 143
16829.11 117
16830.33 99
16831.56 129
16832.79 118
16834.01 100
16835.24 105
16836.46 133
16837.69 113
16838.92 124
16840.14 122
16841.37 109
16842.59 89
16843.82 101
16845.05 104
16846.27 91
16847.50 118
16848.73 120
16849.95 116
16851.18 100
16852.40 89
16853.63 118
16854.86 133
16856.08 119
16857.31 127
16858.54 126
16859.76 130
16860.99 97
16862.22 114
16863.44 101
16864.67 109
16865.90 111
16867.13 113
16868.35 136
16869.58 141
16870.81 173
16872.03 143
16873.26 117
16874.49 107
16875.72 123
16876.94 134
16878.17 148
16879.40 116
16880.63 117
16881.85 121
16883.08 121
16884.31 134
16885.54 127
16886.76 134
16887.99 158
16889.22 148
16890.45 141
16891.68 123
16892.90 115
16894.13 115
16895.36 150
16896.59 120
16897.82 133
16899.04 119
16900.27 134
16901.50 138
16902.73 141
16903.96 116
16905.18 126
16906.41 136
16907.64 148
16908.87 117
16910.10 100
16911.33 136
16912.56 146
16913.78 112
16915.01 92
16916.24 98
16917.47 119
16918.70 104
16919.93 110
16921.16 100
16922.39 104
16923.62 119
16924.85 123
16926.07 113
16927.30 104
16928.53 106
16929.76 146
16930.99 129
16932.22 94
16933.45 92
16934.68 117
16935.91 101
16937.14 101
16938.37 122
16939.60 117
16940.83 116
16942.06 102
16943.29 96
16944.52 134
16945.75 101
16946.98 124
16948.21 96
16949.44 110
16950.67 105
16951.90 97
16953.13 96
16954.36 98
16955.59 107
16956.82 79
16958.05 100
16959.28 114
16960.51 109
16961.74 95
16962.97 118
16964.20 85
16965.43 78
16966.66 113
16967.89 105
16969.12 94
16970.35 82
16971.58 95
16972.82 93
16974.05 91
16975.28 93
16976.51 109
16977.74 121
16978.97 125
16980.20 115
16981.43 119
16982.66 111
16983.90 112
16985.13 101
16986.36 108
16987.59 84
16988.82 112
16990.05 106
16991.28 94
16992.52 99
16993.75 110
16994.98 100
16996.21 147
16997.44 118
16998.67 94
16999.91 105
17001.14 122
17002.37 159
17003.60 96
17004.83 117
17006.07 108
17007.30 90
17008.53 102
17009.76 107
17010.99 105
17012.23 80
17013.46 120
17014.69 94
17015.92 93
17017.16 105
17018.39 97
17019.62 101
17020.85 87
17022.09 101
17023.32 87
17024.55 107
17025.78 111
17027.02 105
17028.25 93
17029.48 89
17030.72 84
17031.95 143
17033.18 119
17034.42 81
17035.65 113
17036.88 140
17038.11 106
17039.35 102
17040.58 115
17041.81 116
17043.05 120
17044.28 118
17045.52 101
17046.75 106
17047.98 105
17049.22 100
17050.45 104
17051.68 92
17052.92 105
17054.15 107
17055.38 98
17056.62 107
17057.85 104
17059.09 87
17060.32 92
17061.55 113
17062.79 99
17064.02 84
17065.26 111
17066.49 94
17067.73 91
17068.96 121
17070.19 84
17071.43 88
17072.66 109
17073.90 89
17075.13 86
17076.37 81
17077.60 104
17078.84 111
17080.07 96
17081.31 121
17082.54 92
17083.78 83
17085.01 108
17086.25 98
17087.48 91
17088.72 104
17089.95 96
17091.19 98
17092.42 94
17093.66 97
17094.89 83
17096.13 77
17097.36 82
17098.60 88
17099.83 78
17101.07 104
17102.30 131
17103.54 104
17104.78 70
17106.01 88
17107.25 95
17108.48 78
17109.72 96
17110.95 88
17112.19 136
17113.43 110
17114.66 96
17115.90 84
17117.13 100
17118.37 94
17119.61 66
17120.84 94
17122.08 93
17123.32 93
17124.55 100
17125.79 87
17127.02 73
17128.26 94
17129.50 122
17130.73 85
17131.97 72
17133.21 81
17134.44 83
17135.68 101
17136.92 78
17138.15 74
17139.39 84
17140.63 92
17141.87 97
17143.10 88
17144.34 78
17145.58 96
17146.81 109
17148.05 105
17149.29 97
17150.53 72
17151.76 65
17153.00 81
17154.24 91
17155.48 84
17156.71 83
17157.95 103
17159.19 90
17160.43 80
17161.66 69
17162.90 85
17164.14 87
17165.38 92
17166.62 66
17167.85 69
17169.09 77
17170.33 93
17171.57 107
17172.81 102
17174.04 84
17175.28 87
17176.52 83
17177.76 85
17179.00 84
17180.23 87
17181.47 104
17182.71 97
17183.95 91
17185.19 101
17186.43 90
17187.67 97
17188.90 82
17190.14 82
17191.38 93
17192.62 101
17193.86 107
17195.10 101
17196.34 95
17197.58 93
17198.82 85
17200.05 123
17201.29 112
17202.53 84
17203.77 99
17205.01 85
17206.25 85
17207.49 100
17208.73 114
17209.97 94
17211.21 76
17212.45 70
17213.69 96
17214.93 95
17216.17 85
17217.41 79
17218.65 81
17219.89 85
17221.13 84
17222.37 95
17223.61 78
17224.85 97
17226.09 87
17227.33 82
17228.57 117
17229.81 74
17231.05 72
17232.29 86
17233.53 85
17234.77 74
17236.01 72
17237.25 90
17238.49 81
17239.73 97
17240.97 97
17242.21 108
17243.45 90
17244.69 88
17245.93 101
17247.17 89
17248.41 89
17249.66 83
17250.90 91
17252.14 90
17253.38 93
17254.62 86
17255.86 93
17257.10 84
17258.34 74
17259.58 83
17260.83 79
17262.07 90
17263.31 91
17264.55 85
17265.79 83
17267.03 67
17268.27 84
17269.52 68
17270.76 87
17272.00 89
17273.24 84
17274.48 82
17275.72 84
17276.97 115
17278.21 104
17279.45 111
17280.69 111
17281.93 82
17283.18 84
17284.42 95
17285.66 91
17286.90 78
17288.15 114
17289.39 99
17290.63 87
17291.87 86
17293.11 84
17294.36 84
17295.60 61
17296.84 86
17298.08 89
17299.33 93
17300.57 101
17301.81 110
17303.06 82
17304.30 96
17305.54 71
17306.78 92
17308.03 104
17309.27 91
17310.51 113
17311.76 81
17313.00 110
17314.24 109
17315.49 104
17316.73 83
17317.97 89
17319.22 77
17320.46 99
17321.70 105
17322.95 102
17324.19 97
17325.43 95
17326.68 100
17327.92 80
17329.17 89
17330.41 89
17331.65 104
17332.90 83
17334.14 84
17335.38 87
17336.63 71
17337.87 113
17339.12 109
17340.36 86
17341.61 93
17342.85 97
17344.09 103
17345.34 106
17346.58 109
17347.83 85
17349.07 94
17350.32 80
17351.56 90
17352.80 116
17354.05 82
17355.29 76
17356.54 91
17357.78 84
17359.03 83
17360.27 86
17361.52 80
17362.76 88
17364.01 79
17365.25 79
17366.50 92
17367.74 86
17368.99 83
17370.23 82
17371.48 76
17372.72 92
17373.97 85
17375.22 92
17376.46 100
17377.71 86
17378.95 76
17380.20 103
17381.44 92
17382.69 106
17383.93 108
17385.18 116
17386.43 65
17387.67 74
17388.92 79
17390.16 85
17391.41 99
17392.66 118
17393.90 102
17395.15 115
17396.39 95
17397.64 90
17398.89 96
17400.13 105
17401.38 93
17402.63 86
17403.87 98
17405.12 100
17406.37 78
17407.61 107
17408.86 88
17410.11 92
17411.35 93
17412.60 77
17413.85 89
17415.09 89
17416.34 73
17417.59 94
17418.83 90
17420.08 58
17421.33 81
17422.57 79
17423.82 89
17425.07 95
17426.32 115
17427.56 115
17428.81 125
17430.06 108
17431.31 95
17432.55 96
17433.80 104
17435.05 93
17436.30 105
17437.54 97
17438.79 90
17440.04 88
17441.29 94
17442.53 84
17443.78 91
17445.03 100
17446.28 98
17447.53 82
17448.77 106
17450.02 83
17451.27 96
17452.52 97
17453.77 106
17455.01 82
17456.26 80
17457.51 110
17458.76 103
17460.01 84
17461.26 93
17462.51 80
17463.75 82
17465.00 93
17466.25 90
17467.50 119
17468.75 99
17470.00 93
17471.25 84
17472.50 102
17473.74 108
17474.99 79
17476.24 96
17477.49 92
17478.74 107
17479.99 93
17481.24 70
17482.49 82
17483.74 99
17484.99 93
17486.24 95
17487.49 94
17488.74 120
17489.98 128
17491.23 94
17492.48 91
17493.73 104
17494.98 131
17496.23 93
17497.48 91
17498.73 112
17499.98 103
17501.23 93
17502.48 124
17503.73 127
17504.98 98
17506.23 88
17507.48 87
17508.73 95
17509.98 122
17511.23 108
17512.48 103
17513.73 97
17514.98 100
17516.24 88
17517.49 83
17518.74 88
17519.99 88
17521.24 85
17522.49 107
17523.74 100
17524.99 82
17526.24 101
17527.49 94
17528.74 87
17529.99 76
17531.24 89
17532.50 110
17533.75 132
17535.00 99
17536.25 87
17537.50 106
17538.75 102
17540.00 92
17541.25 108
17542.51 106
17543.76 97
17545.01 85
17546.26 71
17547.51 78
17548.76 77
17550.01 96
17551.27 107
17552.52 100
17553.77 102
17555.02 66
17556.27 81
17557.53 98
17558.78 82
17560.03 84
17561.28 92
17562.53 75
17563.79 77
17565.04 78
17566.29 100
17567.54 88
17568.80 83
17570.05 87
17571.30 74
17572.55 97
17573.81 115
17575.06 93
17576.31 95
17577.56 116
17578.82 107
17580.07 94
17581.32 94
17582.57 93
17583.83 104
17585.08 75
17586.33 87
17587.59 104
17588.84 101
17590.09 102
17591.35 99
17592.60 101
17593.85 105
17595.11 111
17596.36 111
17597.61 130
17598.87 98
17600.12 108
17601.37 100
17602.63 111
17603.88 121
17605.13 109
17606.39 103
17607.64 100
17608.89 114
17610.15 152
17611.40 107
17612.66 102
17613.91 98
17615.16 89
17616.42 108
17617.67 106
17618.93 107
17620.18 94
17621.43 92
17622.69 94
17623.94 112
17625.20 119
17626.45 110
17627.71 79
17628.96 85
17630.22 88
17631.47 100
17632.72 113
17633.98 102
17635.23 91
17636.49 75
17637.74 88
17639.00 92
17640.25 106
17641.51 117
17642.76 103
17644.02 102
17645.27 109
17646.53 102
17647.78 81
17649.04 108
17650.29 78
17651.55 67
17652.80 90
17654.06 109
17655.32 111
17656.57 104
17657.83 81
17659.08 70
17660.34 86
17661.59 99
17662.85 81
17664.11 78
17665.36 118
17666.62 110
17667.87 113
17669.13 107
17670.38 76
17671.64 72
17672.90 80
17674.15 77
17675.41 92
17676.67 82
17677.92 78
17679.18 74
17680.43 108
17681.69 92
17682.95 83
17684.20 94
17685.46 82
17686.72 92
17687.97 81
17689.23 76
17690.49 76
17691.74 75
17693.00 88
17694.26 68
17695.51 82
17696.77 75
17698.03 99
17699.28 81
17700.54 102
17701.80 116
17703.06 85
17704.31 78
17705.57 101
17706.83 108
17708.08 87
17709.34 101
17710.60 97
17711.86 92
17713.11 88
17714.37 80
17715.63 77
17716.89 80
17718.14 85
17719.40 82
17720.66 80
17721.92 103
17723.18 101
17724.43 72
17725.69 97
17726.95 80
17728.21 114
17729.47 117
17730.72 105
17731.98 88
17733.24 74
17734.50 80
17735.76 73
17737.02 95
17738.27 91
17739.53 70
17740.79 80
17742.05 74
17743.31 83
17744.57 89
17745.83 100
17747.08 82
17748.34 89
17749.60 91
17750.86 99
17752.12 73
17753.38 78
17754.64 81
17755.90 86
17757.16 91
17758.41 79
17759.67 93
17760.93 89
17762.19 98
17763.45 74
17764.71 89
17765.97 86
17767.23 79
17768.49 121
17769.75 86
17771.01 68
17772.27 85
17773.53 97
17774.79 60
17776.05 59
17777.31 89
17778.57 105
17779.83 81
17781.09 74
17782.35 77
17783.61 79
17784.87 73
17786.13 100
17787.39 97
17788.65 96
17789.91 96
17791.17 122
17792.43 91
17793.69 72
17794.95 95
17796.21 94
17797.47 74
17798.73 84
17799.99 105
17801.25 87
17802.51 90
17803.77 102
17805.03 104
17806.29 95
17807.55 81
17808.82 70
17810.08 80
17811.34 68
17812.60 69
17813.86 82
17815.12 77
17816.38 86
17817.64 78
17818.90 69
17820.17 86
17821.43 87
17822.69 78
17823.95 78
17825.21 90
17826.47 81
17827.73 125
17829.00 84
17830.26 72
17831.52 74
17832.78 78
17834.04 71
17835.31 66
17836.57 95
17837.83 72
17839.09 70
17840.35 97
17841.61 75
17842.88 87
17844.14 69
17845.40 77
17846.66 85
17847.93 86
17849.19 80
17850.45 85
17851.71 80
17852.98 95
17854.24 90
17855.50 72
17856.76 68
17858.03 89
17859.29 91
17860.55 67
17861.81 79
17863.08 90
17864.34 77
17865.60 71
17866.87 109
17868.13 80
17869.39 55
17870.65 66
17871.92 100
17873.18 72
17874.44 81
17875.71 91
17876.97 58
17878.23 71
17879.50 79
17880.76 97
17882.02 94
17883.29 111
17884.55 105
17885.82 88
17887.08 99
17888.34 77
17889.61 95
17890.87 115
17892.13 57
17893.40 95
17894.66 106
17895.93 98
17897.19 96
17898.45 114
17899.72 91
17900.98 66
17902.25 107
17903.51 113
17904.78 107
17906.04 70
17907.30 92
17908.57 71
17909.83 78
17911.10 101
17912.36 71
17913.63 76
17914.89 96
17916.16 88
17917.42 68
17918.69 77
17919.95 69
17921.22 91
17922.48 94
17923.75 80
17925.01 67
17926.28 92
17927.54 98
17928.81 65
17930.07 65
17931.34 70
17932.60 93
17933.87 87
17935.13 71
17936.40 101
17937.66 105
17938.93 132
17940.19 105
17941.46 69
17942.73 86
17943.99 99
17945.26 83
17946.52 73
17947.79 87
17949.05 98
17950.32 90
17951.59 72
17952.85 98
17954.12 84
17955.38 43
17956.65 65
17957.92 87
17959.18 89
17960.45 92
17961.72 79
17962.98 67
17964.25 94
17965.52 93
17966.78 66
17968.05 75
17969.31 64
17970.58 58
17971.85 85
17973.11 81
17974.38 68
17975.65 91
17976.92 90
17978.18 78
17979.45 77
17980.72 88
17981.98 83
17983.25 83
17984.52 82
17985.78 66
17987.05 78
17988.32 94
17989.59 96
17990.85 89
17992.12 88
17993.39 99
17994.66 81
17995.92 83
17997.19 78
17998.46 71
17999.73 86
18000.99 86
18002.26 66
18003.53 75
18004.80 95
18006.07 98
18007.33 92
18008.60 78
18009.87 53
18011.14 70
18012.41 81
18013.67 83
18014.94 97
18016.21 73
18017.48 67
18018.75 99
18020.02 90
18021.28 67
18022.55 92
18023.82 117
18025.09 94
18026.36 88
18027.63 71
18028.90 84
18030.16 69
18031.43 79
18032.70 78
18033.97 72
18035.24 69
18036.51 98
18037.78 74
18039.05 86
18040.32 89
18041.58 105
18042.85 111
18044.12 72
18045.39 86
18046.66 78
18047.93 97
18049.20 115
18050.47 87
18051.74 75
18053.01 73
18054.28 76
18055.55 95
18056.82 65
18058.09 81
18059.36 98
18060.63 103
18061.90 72
18063.17 66
18064.44 107
18065.71 77
18066.98 95
18068.25 86
18069.52 84
18070.79 66
18072.06 90
18073.33 81
18074.60 77
18075.87 118
18077.14 77
18078.41 71
18079.68 92
18080.95 81
18082.22 67
18083.49 71
18084.76 83
18086.03 94
18087.30 76
18088.57 92
18089.85 88
18091.12 95
18092.39 84
18093.66 72
18094.93 89
18096.20 110
18097.47 93
18098.74 78
18100.01 92
18101.29 101
18102.56 77
18103.83 101
18105.10 94
18106.37 97
18107.64 106
18108.91 107
18110.19 102
18111.46 96
18112.73 98
18114.00 93
18115.27 82
18116.54 77
18117.82 91
18119.09 98
18120.36 80
18121.63 82
18122.90 74
18124.18 65
18125.45 85
18126.72 88
18127.99 90
18129.26 87
18130.54 85
18131.81 92
18133.08 87
18134.35 89
18135.63 91
18136.90 71
18138.17 72
18139.44 99
18140.72 73
18141.99 84
18143.26 92
18144.53 124
18145.81 102
18147.08 80
18148.35 71
18149.63 80
18150.90 111
18152.17 98
18153.45 98
18154.72 78
18155.99 85
18157.26 86
18158.54 92
18159.81 91
18161.08 87
18162.36 80
18163.63 91
18164.91 61
18166.18 81
18167.45 114
18168.73 84
18170.00 80
18171.27 91
18172.55 77
18173.82 81
18175.09 81
18176.37 64
18177.64 93
18178.92 83
18180.19 80
18181.46 87
18182.74 79
18184.01 74
18185.29 76
18186.56 93
18187.84 86
18189.11 75
18190.38 85
18191.66 89
18192.93 77
18194.21 103
18195.48 75
18196.76 83
18198.03 61
18199.31 75
18200.58 79
18201.86 77
18203.13 88
18204.41 115
18205.68 79
18206.96 63
18208.23 77
18209.51 79
18210.78 82
18212.06 80
18213.33 81
18214.61 73
18215.88 100
18217.16 96
18218.43 77
18219.71 100
18220.98 64
18222.26 82
18223.53 76
18224.81 80
18226.09 60
18227.36 64
18228.64 87
18229.91 80
18231.19 91
18232.46 71
18233.74 60
18235.02 84
18236.29 103
18237.57 95
18238.84 66
18240.12 60
18241.40 85
18242.67 72
18243.95 78
18245.23 84
18246.50 94
18247.78 69
18249.05 73
18250.33 73
18251.61 84
18252.88 79
18254.16 83
18255.44 77
18256.71 78
18257.99 75
18259.27 80
18260.54 83
18261.82 60
18263.10 69
18264.38 62
18265.65 96
18266.93 78
18268.21 75
18269.48 74
18270.76 71
18272.04 61
18273.32 66
18274.59 63
18275.87 88
18277.15 83
18278.43 83
18279.70 105
18280.98 87
18282.26 76
18283.54 68
18284.81 76
18286.09 101
18287.37 75
18288.65 72
18289.92 88
18291.20 97
18292.48 78
18293.76 71
18295.04 79
18296.31 72
18297.59 68
18298.87 89
18300.15 68
18301.43 76
18302.71 62
18303.98 85
18305.26 87
18306.54 75
18307.82 88
18309.10 61
18310.38 78
18311.66 80
18312.93 95
18314.21 106
18315.49 111
18316.77 101
18318.05 75
18319.33 88
18320.61 83
18321.89 85
18323.17 89
18324.44 91
18325.72 83
18327.00 80
18328.28 74
18329.56 82
18330.84 90
18332.12 77
18333.40 100
18334.68 83
18335.96 73
18337.24 76
18338.52 85
18339.80 95
18341.08 109
18342.36 76
18343.64 91
18344.92 82
18346.20 77
18347.48 90
18348.76 96
18350.04 86
18351.32 86
18352.60 88
18353.88 90
18355.16 89
18356.44 74
18357.72 84
18359.00 103
18360.28 79
18361.56 83
18362.84 102
18364.12 86
18365.40 80
18366.68 55
18367.96 112
18369.24 92
18370.52 73
18371.80 56
18373.08 73
18374.36 87
18375.64 85
18376.93 99
18378.21 87
18379.49 63
18380.77 72
18382.05 97
18383.33 73
18384.61 69
18385.89 103
18387.17 78
18388.46 79
18389.74 89
18391.02 95
18392.30 101
18393.58 73
18394.86 76
18396.15 74
18397.43 71
18398.71 94
18399.99 91
18401.27 92
18402.55 85
18403.84 96
18405.12 89
18406.40 79
18407.68 77
18408.96 89
18410.25 81
18411.53 65
18412.81 60
18414.09 92
18415.37 87
18416.66 71
18417.94 99
18419.22 88
18420.50 83
18421.79 83
18423.07 88
18424.35 112
18425.63 81
18426.92 82
18428.20 77
18429.48 81
18430.77 83
18432.05 74
18433.33 76
18434.61 76
18435.90 89
18437.18 76
18438.46 96
18439.75 94
18441.03 120
18442.31 78
18443.60 78
18444.88 65
18446.16 88
18447.45 105
18448.73 74
18450.01 101
18451.30 88
18452.58 110
18453.86 108
18455.15 97
18456.43 74
18457.71 73
18459.00 106
18460.28 89
18461.57 75
18462.85 93
18464.13 77
18465.42 80
18466.70 101
18467.99 95
18469.27 93
18470.55 86
18471.84 102
18473.12 93
18474.41 86
18475.69 64
18476.98 76
18478.26 103
18479.55 105
18480.83 117
18482.11 87
18483.40 68
18484.68 83
18485.97 88
18487.25 70
18488.54 76
18489.82 109
18491.11 82
18492.39 67
18493.68 85
18494.96 116
18496.25 72
18497.53 90
18498.82 85
18500.10 70
18501.39 75
18502.67 94
18503.96 97
18505.24 104
18506.53 89
18507.82 102
18509.10 85
18510.39 82
18511.67 84
18512.96 81
18514.24 86
18515.53 92
18516.82 82
18518.10 61
18519.39 82
18520.67 78
18521.96 76
18523.25 86
18524.53 67
18525.82 67
18527.10 70
18528.39 101
18529.68 70
18530.96 64
18532.25 76
18533.54 81
18534.82 67
18536.11 77
18537.39 81
18538.68 107
18539.97 88
18541.25 70
18542.54 92
18543.83 91
18545.11 91
18546.40 71
18547.69 73
18548.98 86
18550.26 79
18551.55 65
18552.84 72
18554.12 75
18555.41 88
18556.70 94
18557.99 93
18559.27 84
18560.56 67
18561.85 69
18563.13 68
18564.42 76
18565.71 86
18567.00 87
18568.28 107
18569.57 101
18570.86 77
18572.15 77
18573.44 84
18574.72 77
18576.01 77
18577.30 81
18578.59 79
18579.88 79
18581.16 90
18582.45 77
18583.74 94
18585.03 73
18586.32 91
18587.60 100
18588.89 91
18590.18 108
18591.47 86
18592.76 75
18594.05 102
18595.33 94
18596.62 76
18597.91 62
18599.20 98
18600.49 101
18601.78 86
18603.07 82
18604.36 90
18605.64 68
18606.93 87
18608.22 74
18609.51 80
18610.80 102
18612.09 114
18613.38 110
18614.67 82
18615.96 79
18617.25 73
18618.54 94
18619.83 80
18621.12 62
18622.40 66
18623.69 81
18624.98 82
18626.27 73
18627.56 55
18628.85 90
18630.14 100
18631.43 93
18632.72 84
18634.01 87
18635.30 105
18636.59 84
18637.88 90
18639.17 84
18640.46 84
18641.75 86
18643.04 102
18644.33 74
18645.62 80
18646.91 78
18648.20 87
18649.49 70
18650.78 63
18652.08 75
18653.37 67
18654.66 83
18655.95 75
18657.24 79
18658.53 71
18659.82 74
18661.11 92
18662.40 75
18663.69 60
18664.98 78
18666.27 61
18667.56 93
18668.86 73
18670.15 108
18671.44 95
18672.73 69
18674.02 81
18675.31 73
18676.60 99
18677.90 81
18679.19 97
18680.48 87
18681.77 90
18683.06 80
18684.35 65
18685.64 73
18686.94 92
18688.23 94
18689.52 91
18690.81 97
18692.10 70
18693.40 69
18694.69 71
18695.98 65
18697.27 84
18698.56 85
18699.86 86
18701.15 79
18702.44 64
18703.73 52
18705.03 58
18706.32 73
18707.61 71
18708.90 86
18710.19 78
18711.49 63
18712.78 64
18714.07 79
18715.37 104
18716.66 58
18717.95 46
18719.24 62
18720.54 78
18721.83 71
18723.12 78
18724.42 89
18725.71 77
18727.00 77
18728.30 66
18729.59 76
18730.88 77
18732.17 79
18733.47 59
18734.76 85
18736.05 90
18737.35 94
18738.64 81
18739.94 102
18741.23 79
18742.52 73
18743.82 70
18745.11 78
18746.40 85
18747.70 69
18748.99 76
18750.29 59
18751.58 82
18752.87 80
18754.17 82
18755.46 92
18756.76 67
18758.05 58
18759.34 73
18760.64 71
18761.93 73
18763.23 92
18764.52 73
18765.82 79
18767.11 66
18768.41 64
18769.70 79
18770.99 64
18772.29 75
18773.58 75
18774.88 86
18776.17 82
18777.47 98
18778.76 81
18780.06 76
18781.35 89
18782.65 91
18783.94 75
18785.24 75
18786.53 77
18787.83 78
18789.12 89
18790.42 89
18791.71 88
18793.01 84
18794.31 61
18795.60 85
18796.90 77
18798.19 82
18799.49 73
18800.78 94
18802.08 89
18803.37 78
18804.67 83
18805.97 76
18807.26 65
18808.56 64
18809.85 81
18811.15 93
18812.45 67
18813.74 61
18815.04 83
18816.34 70
18817.63 79
18818.93 78
18820.22 93
18821.52 90
18822.82 91
18824.11 104
18825.41 83
18826.71 73
18828.00 89
18829.30 92
18830.60 94
18831.89 77
18833.19 67
18834.49 85
18835.78 88
18837.08 86
18838.38 64
18839.67 62
18840.97 101
18842.27 95
18843.57 79
18844.86 64
18846.16 79
18847.46 84
18848.75 86
18850.05 68
18851.35 63
18852.65 92
18853.94 102
18855.24 91
18856.54 80
18857.84 60
18859.13 65
18860.43 76
18861.73 62
18863.03 67
18864.33 54
18865.62 67
18866.92 95
18868.22 57
18869.52 57
18870.82 75
18872.11 72
18873.41 76
18874.71 78
18876.01 84
18877.31 53
18878.61 84
18879.90 83
18881.20 82
18882.50 69
18883.80 73
18885.10 70
18886.40 69
18887.70 70
18888.99 72
18890.29 80
18891.59 89
18892.89 88
18894.19 104
18895.49 75
18896.79 68
18898.09 111
18899.39 74
18900.68 85
18901.98 94
18903.28 59
18904.58 64
18905.88 69
18907.18 66
18908.48 88
18909.78 68
18911.08 92
18912.38 72
18913.68 71
18914.98 60
18916.28 62
18917.58 79
18918.88 73
18920.18 83
18921.48 74
18922.78 81
18924.08 77
18925.38 81
18926.68 69
18927.98 74
18929.28 83
18930.58 63
18931.88 77
18933.18 76
18934.48 64
18935.78 72
18937.08 72
18938.38 86
18939.68 77
18940.98 75
18942.28 68
18943.58 75
18944.88 83
18946.18 82
18947.48 95
18948.78 69
18950.08 61
18951.39 81
18952.69 79
18953.99 87
18955.29 82
18956.59 79
18957.89 69
18959.19 64
18960.49 79
18961.79 83
18963.09 70
18964.40 68
18965.70 81
18967.00 85
18968.30 69
18969.60 74
18970.90 78
18972.21 84
18973.51 68
18974.81 75
18976.11 67
18977.41 64
18978.71 79
18980.02 89
18981.32 70
18982.62 67
18983.92 70
18985.22 72
18986.53 62
18987.83 68
18989.13 67
18990.43 95
18991.73 77
18993.04 78
18994.34 72
18995.64 73
18996.94 102
18998.25 63
18999.55 56
19000.85 61
19002.15 80
19003.46 87
19004.76 70
19006.06 85
19007.36 63
19008.67 52
19009.97 69
19011.27 59
19012.58 84
19013.88 86
19015.18 68
19016.49 81
19017.79 91
19019.09 94
19020.40 77
19021.70 84
19023.00 64
19024.31 64
19025.61 71
19026.91 67
19028.22 68
19029.52 61
19030.82 65
19032.13 99
19033.43 84
19034.73 71
19036.04 90
19037.34 77
19038.65 77
19039.95 79
19041.25 85
19042.56 73
19043.86 94
19045.17 67
19046.47 71
19047.77 76
19049.08 77
19050.38 73
19051.69 85
19052.99 78
19054.30 64
19055.60 75
19056.90 72
19058.21 98
19059.51 83
19060.82 64
19062.12 70
19063.43 99
19064.73 86
19066.04 75
19067.34 47
19068.65 58
19069.95 74
19071.26 81
19072.56 66
19073.87 65
19075.17 68
19076.48 62
19077.78 55
19079.09 73
19080.39 85
19081.70 76
19083.00 72
19084.31 82
19085.61 79
19086.92 87
19088.23 63
19089.53 66
19090.84 78
19092.14 83
19093.45 73
19094.75 90
19096.06 93
19097.37 82
19098.67 97
19099.98 90
19101.28 65
19102.59 107
19103.90 97
19105.20 75
19106.51 76
19107.81 69
19109.12 68
19110.43 90
19111.73 73
19113.04 76
19114.35 88
19115.65 104
19116.96 75
19118.27 71
19119.57 63
19120.88 96
19122.19 114
19123.49 70
19124.80 74
19126.11 82
19127.41 97
19128.72 79
19130.03 85
19131.33 70
19132.64 70
19133.95 57
19135.26 77
19136.56 73
19137.87 69
19139.18 86
19140.49 75
19141.79 62
19143.10 69
19144.41 68
19145.71 85
19147.02 95
19148.33 98
19149.64 79
19150.95 60
19152.25 76
19153.56 70
19154.87 84
19156.18 69
19157.48 71
19158.79 88
19160.10 82
19161.41 55
19162.72 67
19164.03 68
19165.33 77
19166.64 76
19167.95 66
19169.26 75
19170.57 79
19171.88 76
19173.18 73
19174.49 65
19175.80 46
19177.11 80
19178.42 87
19179.73 79
19181.04 84
19182.34 94
19183.65 85
19184.96 70
19186.27 60
19187.58 68
19188.89 72
19190.20 75
19191.51 59
19192.82 78
19194.13 86
19195.43 83
19196.74 85
19198.05 70
19199.36 80
19200.67 87
19201.98 73
19203.29 80
19204.60 72
19205.91 67
19207.22 69
19208.53 61
19209.84 62
19211.15 64
19212.46 68
19213.77 75
19215.08 84
19216.39 75
19217.70 97
19219.01 75
19220.32 60
19221.63 83
19222.94 76
19224.25 106
19225.56 66
19226.87 73
19228.18 85
19229.49 95
19230.80 80
19232.11 68
19233.42 71
19234.73 88
19236.04 73
19237.35 87
19238.67 69
19239.98 74
19241.29 82
19242.60 82
19243.91 58
19245.22 49
19246.53 65
19247.84 83
19249.15 75
19250.46 83
19251.77 84
19253.09 67
19254.40 73
19255.71 80
19257.02 93
19258.33 87
19259.64 72
19260.95 87
19262.27 69
19263.58 64
19264.89 84
19266.20 81
19267.51 69
19268.82 81
19270.14 84
19271.45 99
19272.76 83
19274.07 56
19275.38 76
19276.70 99
19278.01 79
19279.32 91
19280.63 81
19281.94 58
19283.26 62
19284.57 71
19285.88 72
19287.19 64
19288.51 94
19289.82 96
19291.13 71
19292.44 61
19293.76 56
19295.07 72
19296.38 71
19297.69 81
19299.01 80
19300.32 113
19301.63 99
19302.95 75
19304.26 65
19305.57 69
19306.88 87
19308.20 73
19309.51 62
19310.82 60
19312.14 77
19313.45 64
19314.76 65
19316.08 82
19317.39 118
19318.70 74
19320.02 88
19321.33 89
19322.64 75
19323.96 90
19325.27 87
19326.59 64
19327.90 74
19329.21 69
19330.53 84
19331.84 71
19333.15 64
19334.47 64
19335.78 58
19337.10 85
19338.41 64
19339.73 66
19341.04 77
19342.35 71
19343.67 66
19344.98 62
19346.30 79
19347.61 68
19348.93 61
19350.24 73
19351.55 106
19352.87 76
19354.18 73
19355.50 83
19356.81 70
19358.13 80
19359.44 66
19360.76 82
19362.07 90
19363.39 70
19364.70 63
19366.02 78
19367.33 85
19368.65 44
19369.96 64
19371.28 75
19372.59 81
19373.91 77
19375.22 84
19376.54 68
19377.86 81
19379.17 77
19380.49 82
19381.80 96
19383.12 75
19384.43 76
19385.75 76
19387.07 74
19388.38 84
19389.70 66
19391.01 48
19392.33 55
19393.65 55
19394.96 64
19396.28 78
19397.59 83
19398.91 70
19400.23 70
19401.54 74
19402.86 70
19404.17 79
19405.49 69
19406.81 85
19408.12 81
19409.44 84
19410.76 79
19412.07 58
19413.39 74
19414.71 71
19416.02 59
19417.34 65
19418.66 68
19419.97 72
19421.29 61
19422.61 61
19423.93 65
19425.24 81
19426.56 77
19427.88 90
19429.19 93
19430.51 83
19431.83 70
19433.15 69
19434.46 72
19435.78 87
19437.10 81
19438.42 72
19439.73 71
19441.05 66
19442.37 69
19443.69 76
19445.00 93
19446.32 90
19447.64 62
19448.96 75
19450.28 82
19451.59 80
19452.91 78
19454.23 91
19455.55 86
19456.87 81
19458.18 70
19459.50 59
19460.82 54
19462.14 52
19463.46 70
19464.78 89
19466.09 82
19467.41 91
19468.73 69
19470.05 65
19471.37 63
19472.69 80
19474.01 90
19475.33 77
19476.64 67
19477.96 63
19479.28 68
19480.60 86
19481.92 68
19483.24 66
19484.56 96
19485.88 92
19487.20 82
19488.52 91
19489.83 73
19491.15 68
19492.47 79
19493.79 61
19495.11 61
19496.43 83
19497.75 79
19499.07 72
19500.39 83
19501.71 81
19503.03 73
19504.35 68
19505.67 78
19506.99 79
19508.31 75
19509.63 87
19510.95 87
19512.27 86
19513.59 139
19514.91 73
19516.23 88
19517.55 71
19518.87 90
19520.19 91
19521.51 94
19522.83 95
19524.15 84
19525.47 87
19526.79 71
19528.11 71
19529.43 66
19530.75 63
19532.08 74
19533.40 79
19534.72 80
19536.04 96
19537.36 107
19538.68 75
19540.00 68
19541.32 71
19542.64 77
19543.96 74
19545.29 87
19546.61 75
19547.93 81
19549.25 74
19550.57 63
19551.89 82
19553.21 97
19554.53 77
19555.86 90
19557.18 79
19558.50 82
19559.82 79
19561.14 69
19562.46 70
19563.79 70
19565.11 86
19566.43 90
19567.75 68
19569.07 72
19570.40 97
19571.72 82
19573.04 52
19574.36 69
19575.68 102
19577.01 82
19578.33 59
19579.65 73
19580.97 77
19582.30 97
19583.62 97
19584.94 77
19586.26 68
19587.59 82
19588.91 79
19590.23 73
19591.55 63
19592.88 66
19594.20 76
19595.52 75
19596.85 71
19598.17 58
19599.49 68
19600.81 79
19602.14 80
19603.46 58
19604.78 77
19606.11 90
19607.43 87
19608.75 68
19610.08 87
19611.40 65
19612.72 75
19614.05 87
19615.37 74
19616.69 79
19618.02 58
19619.34 70
19620.67 112
19621.99 88
19623.31 57
19624.64 77
19625.96 75
19627.29 96
19628.61 83
19629.93 67
19631.26 71
19632.58 57
19633.91 98
19635.23 57
19636.55 76
19637.88 80
19639.20 83
19640.53 78
19641.85 71
19643.18 86
19644.50 50
19645.82 74
19647.15 84
19648.47 75
19649.80 110
19651.12 77
19652.45 63
19653.77 74
19655.10 67
19656.42 70
19657.75 97
19659.07 66
19660.40 91
19661.72 81
19663.05 76
19664.37 91
19665.70 89
19667.02 71
19668.35 89
19669.67 75
19671.00 100
19672.33 90
19673.65 67
19674.98 72
19676.30 76
19677.63 72
19678.95 76
19680.28 97
19681.61 76
19682.93 78
19684.26 90
19685.58 56
19686.91 96
19688.23 66
19689.56 74
19690.89 75
19692.21 80
19693.54 73
19694.87 78
19696.19 102
19697.52 83
19698.84 97
19700.17 76
19701.50 85
19702.82 66
19704.15 83
19705.48 72
19706.80 64
19708.13 73
19709.46 62
19710.78 65
19712.11 80
19713.44 62
19714.76 74
19716.09 60
19717.42 58
19718.75 74
19720.07 102
19721.40 95
19722.73 82
19724.05 91
19725.38 91
19726.71 74
19728.04 75
19729.36 78
19730.69 84
19732.02 63
19733.35 72
19734.67 61
19736.00 98
19737.33 68
19738.66 78
19739.98 87
19741.31 88
19742.64 107
19743.97 76
19745.30 99
19746.62 94
19747.95 76
19749.28 78
19750.61 96
19751.94 65
19753.26 61
19754.59 67
19755.92 75
19757.25 70
19758.58 56
19759.91 86
19761.23 87
19762.56 64
19763.89 77
19765.22 77
19766.55 71
19767.88 71
19769.21 70
19770.53 89
19771.86 85
19773.19 70
19774.52 84
19775.85 83
19777.18 77
19778.51 63
19779.84 61
19781.17 73
19782.50 82
19783.83 58
19785.15 58
19786.48 71
19787.81 70
19789.14 73
19790.47 71
19791.80 59
19793.13 52
19794.46 69
19795.79 78
19797.12 84
19798.45 68
19799.78 78
19801.11 70
19802.44 64
19803.77 90
19805.10 60
19806.43 81
19807.76 86
19809.09 71
19810.42 70
19811.75 65
19813.08 65
19814.41 61
19815.74 72
19817.07 63
19818.40 65
19819.73 72
19821.06 74
19822.39 73
19823.72 54
19825.05 76
19826.38 89
19827.71 94
19829.05 85
19830.38 82
19831.71 83
19833.04 80
19834.37 69
19835.70 58
19837.03 60
19838.36 66
19839.69 90
19841.02 76
19842.36 63
19843.69 77
19845.02 85
19846.35 115
19847.68 68
19849.01 72
19850.34 57
19851.68 55
19853.01 61
19854.34 81
19855.67 61
19857.00 67
19858.33 68
19859.67 85
19861.00 71
19862.33 81
19863.66 88
19864.99 66
19866.32 81
19867.66 86
19868.99 66
19870.32 68
19871.65 62
19872.99 62
19874.32 77
19875.65 75
19876.98 64
19878.32 61
19879.65 68
19880.98 48
19882.31 75
19883.65 90
19884.98 85
19886.31 72
19887.64 79
19888.98 85
19890.31 71
19891.64 72
19892.97 82
19894.31 75
19895.64 81
19896.97 95
19898.31 77
19899.64 68
19900.97 74
19902.31 76
19903.64 81
19904.97 94
19906.31 86
19907.64 73
19908.97 77
19910.31 90
19911.64 75
19912.97 81
19914.31 50
19915.64 89
19916.97 77
19918.31 65
19919.64 70
19920.98 82
19922.31 84
19923.64 88
19924.98 108
19926.31 80
19927.65 60
19928.98 64
19930.31 64
19931.65 79
19932.98 70
19934.32 87
19935.65 82
19936.99 93
19938.32 67
19939.65 92
19940.99 65
19942.32 93
19943.66 102
19944.99 84
19946.33 79
19947.66 75
19949.00 75
19950.33 90
19951.67 90
19953.00 78
19954.34 78
19955.67 84
19957.01 72
19958.34 88
19959.68 71
19961.01 94
19962.35 84
19963.68 91
19965.02 77
19966.35 62
19967.69 71
19969.02 67
19970.36 63
19971.70 80
19973.03 65
19974.37 70
19975.70 73
19977.04 70
19978.37 98
19979.71 101
19981.05 85
19982.38 81
19983.72 72
19985.05 62
19986.39 69
19987.73 82
19989.06 74
19990.40 79
19991.73 90
19993.07 106
19994.41 93
19995.74 79
19997.08 65
19998.42 74
19999.75 80
20001.09 89
20002.43 90
20003.76 93
20005.10 95
20006.44 78
20007.77 91
20009.11 70
20010.45 71
20011.78 79
20013.12 81
20014.46 75
20015.79 89
20017.13 65
20018.47 72
20019.81 56
20021.14 85
20022.48 57
20023.82 79
20025.15 82
20026.49 65
20027.83 93
20029.17 68
20030.50 73
20031.84 62
20033.18 73
20034.52 70
20035.85 71
20037.19 92
20038.53 67
20039.87 66
20041.21 71
20042.54 85
20043.88 114
20045.22 85
20046.56 65
20047.90 73
20049.23 99
20050.57 80
20051.91 66
20053.25 87
20054.59 68
20055.93 87
20057.26 90
20058.60 69
20059.94 81
20061.28 73
20062.62 79
20063.96 95
20065.30 84
20066.63 56
20067.97 70
20069.31 65
20070.65 64
20071.99 65
20073.33 72
20074.67 83
20076.01 84
20077.35 78
20078.68 74
20080.02 80
20081.36 85
20082.70 77
20084.04 64
20085.38 82
20086.72 90
20088.06 66
20089.40 65
20090.74 87
20092.08 62
20093.42 86
20094.76 92
20096.10 82
20097.44 74
20098.78 71
20100.12 100
20101.46 78
20102.80 76
20104.14 70
20105.48 93
20106.82 77
20108.16 64
20109.50 104
20110.84 88
20112.18 60
20113.52 69
20114.86 64
20116.20 91
20117.54 76
20118.88 90
20120.22 78
20121.56 80
20122.90 83
20124.24 92
20125.58 79
20126.92 65
20128.26 78
20129.61 53
20130.95 74
20132.29 87
20133.63 60
20134.97 76
20136.31 90
20137.65 89
20138.99 79
20140.33 86
20141.67 95
20143.02 88
