# Supplementary material for: MALDI-TOF MS typing enables the classification of brewing yeasts of the genus Saccharomyces to major beer styles
Source: PLoS One. 2017 Aug 9;12(8):e0181694. doi: 10.1371/journal.pone.0181694 (PMC5549903; doi:10.1371/journal.pone.0181694)
Supplement: S2 File — The directory includes 90 raw files and was zipped to “.zip”; the folder has three strains with 30 spectra per strain; S1 Text explains the raw files with an example and Table 1 represents the yeast strains used within the experiment. (ZIP) [file pone.0181694.s005.zip › 4-6/30255-175-OG-WB-WB-YPG-18h-E-E_2015-07-17_2_0_A11_1.dat]

2000.14 630
2000.13 950
2000.55 829
2000.97 788
2001.39 717
2001.81 764
2002.23 745
2002.66 679
2003.08 669
2003.93 595
2004.36 670
2004.78 683
2004.77 509
2005.19 647
2005.61 706
2006.03 709
2006.46 688
2006.88 756
2007.30 777
2007.72 705
2008.15 606
2008.57 794
2008.99 728
2009.41 711
2009.84 620
2010.26 594
2010.68 647
2011.10 629
2011.53 685
2011.95 723
2012.37 575
2012.80 503
2013.22 522
2013.64 609
2014.07 643
2014.49 639
2014.91 683
2015.33 639
2015.76 732
2016.18 710
2016.60 655
2017.03 746
2017.45 799
2017.88 753
2018.30 791
2018.72 773
2019.15 602
2019.57 733
2019.99 696
2020.42 749
2020.84 711
2021.26 619
2021.69 728
2022.11 621
2022.54 583
2022.96 725
2023.38 716
2023.81 695
2024.23 567
2024.66 605
2025.08 792
2025.51 700
2025.93 625
2026.35 593
2026.78 668
2027.20 567
2027.63 679
2028.05 497
2028.48 496
2028.90 651
2029.33 677
2029.75 636
2030.18 650
2030.60 643
2031.03 575
2031.45 669
2031.88 696
2032.30 609
2032.73 658
2033.15 592
2033.58 729
2034.00 654
2034.43 614
2034.85 673
2035.28 686
2035.70 689
2036.13 583
2036.55 641
2036.98 600
2037.40 625
2037.83 655
2038.26 669
2038.68 509
2039.11 546
2039.53 562
2039.96 573
2040.39 693
2040.81 754
2041.24 635
2041.66 659
2042.09 578
2042.52 627
2042.94 581
2043.37 634
2043.79 652
2044.22 526
2044.65 534
2045.07 647
2045.50 677
2045.93 808
2046.35 663
2046.78 674
2047.21 645
2047.63 592
2048.06 610
2048.49 576
2048.91 740
2049.34 844
2049.77 627
2050.19 585
2050.62 602
2051.05 666
2051.47 629
2052.33 564
2052.76 634
2053.19 673
2053.62 649
2054.04 581
2054.47 614
2054.90 713
2055.32 644
2055.32 672
2055.75 707
2056.17 676
2056.60 601
2057.03 713
2057.46 785
2057.88 725
2058.31 701
2058.74 753
2059.17 615
2059.60 637
2060.02 823
2060.45 766
2060.88 782
2061.31 788
2061.74 773
2062.16 808
2062.59 864
2063.02 872
2063.45 850
2063.88 801
2064.31 916
2064.73 877
2065.16 914
2065.59 944
2066.02 994
2066.45 973
2066.88 1015
2067.30 953
2067.73 988
2068.16 837
2068.59 734
2069.02 777
2069.45 792
2069.88 744
2070.31 707
2070.74 662
2071.16 676
2071.59 719
2072.02 724
2072.45 609
2072.88 636
2073.31 605
2073.74 603
2074.17 623
2074.60 628
2075.03 666
2075.46 768
2075.89 627
2076.32 531
2076.75 710
2077.18 667
2077.61 779
2078.04 651
2078.47 588
2078.90 642
2079.33 588
2079.76 658
2080.19 743
2080.62 616
2081.05 663
2081.48 618
2081.91 657
2082.34 721
2082.77 709
2083.20 689
2083.63 828
2084.06 588
2084.49 611
2084.92 643
2085.35 655
2085.78 726
2086.21 821
2086.64 760
2087.07 674
2087.50 603
2087.93 587
2088.36 582
2088.80 619
2089.23 676
2089.66 595
2090.09 641
2090.52 632
2090.95 683
2091.38 630
2091.81 653
2092.24 683
2092.68 732
2093.11 618
2093.54 618
2093.97 633
2094.40 608
2094.83 580
2095.26 681
2095.70 661
2096.13 736
2096.56 782
2096.99 834
2097.42 779
2097.85 598
2098.29 601
2098.72 597
2099.15 659
2099.58 660
2100.01 606
2100.45 559
2100.88 484
2101.31 570
2101.74 552
2102.18 542
2102.61 562
2103.04 560
2103.47 617
2103.90 620
2104.34 637
2104.77 711
2105.20 692
2105.64 622
2106.07 584
2106.50 553
2106.93 561
2107.37 593
2107.80 594
2108.23 544
2108.66 677
2109.10 692
2109.53 646
2109.96 642
2110.40 590
2110.83 692
2111.26 628
2111.70 571
2112.13 687
2112.56 722
2113.00 662
2113.43 591
2113.86 549
2114.30 672
2114.73 550
2115.16 619
2115.60 654
2116.03 607
2116.47 514
2116.90 554
2117.33 591
2117.77 712
2118.20 632
2118.64 640
2119.07 631
2119.50 686
2119.94 583
2120.37 684
2120.81 728
2121.24 651
2121.67 656
2122.11 644
2122.54 630
2122.98 681
2123.41 709
2123.85 654
2124.28 638
2124.72 540
2125.15 616
2125.58 684
2126.02 646
2126.45 529
2126.89 612
2127.32 638
2127.76 654
2128.19 651
2128.63 660
2129.06 547
2129.50 631
2129.93 641
2130.37 777
2130.80 772
2131.24 831
2131.67 829
2132.11 700
2132.55 784
2132.98 650
2133.42 732
2133.85 787
2134.29 703
2134.72 701
2135.16 729
2135.59 647
2136.03 640
2136.47 658
2136.90 679
2137.34 735
2137.77 598
2138.21 657
2138.65 562
2139.08 681
2139.52 625
2139.95 595
2140.39 638
2140.83 750
2141.26 706
2141.70 572
2142.14 632
2142.57 740
2143.01 562
2143.44 593
2143.88 650
2144.32 518
2144.75 610
2145.19 638
2145.63 595
2146.06 679
2146.50 638
2146.94 739
2147.38 800
2147.81 620
2148.25 632
2148.69 708
2149.12 713
2149.56 739
2150.00 754
2150.44 612
2150.87 604
2151.31 832
2151.75 742
2152.18 661
2152.62 738
2153.06 688
2153.50 751
2153.93 688
2154.37 725
2154.81 635
2155.25 559
2155.69 642
2156.12 700
2156.56 676
2157.00 599
2157.44 620
2157.87 716
2158.31 721
2158.75 719
2159.19 675
2159.63 662
2160.07 689
2160.50 769
2160.94 718
2161.38 669
2161.82 673
2162.26 645
2162.70 638
2163.13 665
2163.57 678
2164.01 651
2164.45 557
2164.89 537
2165.33 534
2165.77 588
2166.20 688
2166.64 668
2167.08 783
2167.52 752
2167.96 868
2168.40 848
2168.84 710
2169.28 833
2169.72 701
2170.16 699
2170.60 787
2171.03 780
2171.47 741
2171.91 889
2172.35 910
2172.79 950
2173.23 1050
2173.67 1018
2174.11 979
2174.55 961
2174.99 960
2175.43 1091
2175.87 833
2176.31 725
2176.75 722
2177.19 949
2177.63 870
2178.07 906
2178.51 873
2178.95 852
2179.39 682
2181.14 607
2181.58 631
2182.02 624
2182.46 636
2182.90 629
2183.34 600
2183.78 557
2184.22 594
2184.67 633
2185.11 650
2185.55 651
2185.99 621
2186.43 667
2186.87 644
2187.31 656
2187.75 717
2188.19 671
2188.63 705
2189.07 652
2189.52 716
2189.96 578
2190.40 720
2190.84 675
2191.28 713
2191.72 650
2192.16 751
2192.60 719
2193.05 649
2193.49 784
2193.93 737
2194.37 738
2194.81 775
2195.25 674
2195.70 772
2196.14 837
2196.58 756
2197.02 722
2197.46 752
2197.91 792
2198.35 738
2198.79 641
2199.23 621
2199.67 713
2200.12 644
2200.56 551
2201.00 538
2201.44 554
2201.89 676
2202.33 698
2202.77 733
2203.21 765
2203.66 685
2204.10 753
2204.54 629
2204.98 606
2205.43 763
2205.87 840
2206.31 646
2206.75 632
2207.20 660
2207.64 688
2208.08 612
2208.53 665
2208.97 775
2209.41 828
2209.86 805
2210.30 671
2210.74 686
2211.19 782
2211.63 643
2212.07 556
2212.52 647
2212.96 537
2213.40 645
2213.85 668
2214.29 740
2214.73 712
2215.18 658
2215.62 806
2216.06 745
2216.51 600
2216.95 648
2217.40 634
2217.84 658
2218.28 755
2218.73 691
2219.17 601
2219.62 680
2220.06 663
2220.51 725
2220.95 703
2221.39 736
2221.84 759
2222.28 752
2222.73 797
2223.17 876
2223.62 840
2224.06 811
2224.51 682
2224.95 797
2225.39 856
2225.84 771
2226.28 834
2226.73 844
2227.17 758
2227.62 740
2228.06 813
2228.51 741
2228.95 717
2229.40 644
2229.84 671
2230.29 711
2230.73 700
2231.18 688
2231.63 737
2232.07 928
2232.52 835
2232.96 787
2233.41 777
2233.85 714
2234.30 667
2234.74 667
2235.19 675
2235.64 748
2236.08 777
2236.53 694
2236.97 660
2237.42 650
2237.87 660
2238.31 625
2238.76 631
2239.20 648
2239.65 739
2240.10 647
2240.54 650
2240.99 675
2241.43 631
2241.88 675
2242.33 731
2242.77 620
2243.22 631
2243.67 617
2244.11 651
2244.56 632
2245.01 707
2245.45 691
2245.90 548
2246.35 661
2246.79 683
2247.24 602
2247.69 631
2248.13 638
2248.58 735
2249.03 685
2249.48 671
2249.92 763
2250.37 645
2250.82 639
2251.27 635
2251.71 705
2252.16 616
2252.61 691
2253.05 687
2253.50 626
2253.95 646
2254.40 661
2254.85 563
2255.29 700
2255.74 640
2256.19 623
2256.64 587
2257.08 532
2257.53 575
2257.98 533
2258.43 631
2258.88 707
2259.32 685
2259.77 684
2260.22 658
2260.67 699
2261.12 541
2261.57 618
2262.01 781
2262.46 675
2262.91 616
2263.36 675
2263.81 651
2264.26 721
2264.71 804
2265.15 729
2265.60 740
2266.05 774
2266.50 724
2266.95 671
2267.40 692
2267.85 653
2268.30 707
2268.75 822
2269.19 799
2269.64 955
2270.09 877
2270.54 833
2270.99 694
2271.44 732
2271.89 804
2272.34 827
2272.79 909
2273.24 870
2273.69 795
2274.14 863
2274.59 780
2275.04 775
2275.49 649
2275.94 749
2276.39 667
2276.84 659
2277.29 687
2277.74 657
2278.19 634
2278.64 598
2279.09 668
2279.54 697
2279.99 643
2280.44 651
2280.89 665
2281.34 744
2281.79 698
2282.24 704
2282.69 653
2283.14 640
2283.59 625
2284.04 675
2284.49 571
2284.94 607
2285.39 640
2285.84 543
2286.29 664
2286.74 755
2287.19 838
2287.65 823
2288.10 940
2288.55 998
2289.00 1069
2289.45 1075
2289.90 1231
2290.35 1409
2290.80 1436
2291.25 1406
2291.71 1231
2292.16 1189
2292.61 1056
2293.06 991
2293.51 955
2293.96 1022
2294.41 939
2294.87 804
2295.32 639
2295.77 832
2296.22 889
2296.67 717
2297.12 715
2297.58 654
2298.03 645
2298.48 679
2298.93 652
2299.38 617
2299.84 569
2300.29 523
2300.74 602
2301.19 781
2301.65 701
2302.10 593
2302.55 653
2303.00 688
2303.46 642
2303.91 727
2304.36 781
2304.81 770
2305.27 741
2305.72 771
2306.17 689
2306.62 750
2307.08 776
2307.53 713
2307.98 739
2308.44 834
2308.89 858
2309.34 904
2309.79 718
2310.25 688
2310.70 791
2311.15 848
2311.61 827
2312.06 758
2312.51 845
2312.97 798
2313.42 755
2313.87 740
2314.33 694
2314.78 775
2315.24 780
2315.69 605
2316.14 683
2316.60 705
2317.05 833
2317.50 681
2317.96 770
2318.41 790
2318.87 684
2319.32 671
2319.77 724
2320.23 749
2320.68 710
2321.14 700
2321.59 831
2322.05 801
2322.50 667
2322.95 824
2323.41 732
2323.86 796
2324.32 882
2324.77 807
2325.23 886
2325.68 986
2326.14 911
2326.59 820
2327.05 784
2327.50 865
2327.96 737
2328.41 747
2328.86 675
2329.32 747
2329.78 754
2330.23 691
2330.69 619
2331.14 705
2331.60 817
2332.05 796
2332.51 694
2332.96 653
2333.42 629
2333.87 677
2334.33 691
2334.78 714
2335.24 717
2335.69 712
2336.15 745
2336.61 716
2337.06 629
2337.52 633
2337.97 641
2338.43 618
2338.89 602
2339.34 718
2339.80 654
2340.25 638
2340.71 679
2341.17 760
2341.62 662
2342.08 594
2342.53 670
2342.99 672
2343.45 648
2343.90 675
2344.36 660
2344.82 725
2345.27 721
2345.73 747
2346.19 755
2346.64 707
2347.10 726
2347.56 769
2348.01 767
2348.47 809
2348.93 710
2349.38 728
2349.84 691
2350.30 697
2350.76 764
2351.21 638
2351.67 727
2352.13 629
2352.58 623
2353.04 713
2353.50 670
2353.96 567
2354.41 509
2354.87 566
2355.33 684
2355.79 647
2356.24 648
2356.70 627
2357.16 628
2357.62 628
2358.08 667
2358.53 660
2358.99 721
2359.45 705
2359.91 693
2360.37 712
2360.82 596
2361.28 679
2361.74 729
2362.20 699
2362.66 671
2363.11 702
2363.57 678
2364.03 595
2364.49 627
2364.95 745
2365.41 564
2365.86 645
2366.32 650
2366.78 663
2367.24 666
2367.70 688
2368.16 746
2368.62 691
2369.08 650
2369.54 576
2369.99 589
2370.45 598
2370.91 623
2371.37 635
2371.83 683
2372.29 690
2372.75 768
2373.21 747
2373.67 823
2374.13 782
2374.59 882
2375.05 728
2375.51 757
2375.96 831
2376.42 868
2376.88 806
2377.34 803
2377.80 873
2378.26 827
2378.72 766
2379.18 646
2379.64 702
2380.10 700
2380.56 687
2381.02 616
2381.48 593
2381.94 573
2382.40 706
2382.86 720
2383.32 720
2383.78 565
2384.24 597
2384.70 610
2385.17 627
2385.63 610
2386.09 575
2386.55 652
2387.01 664
2387.47 791
2387.93 751
2388.39 665
2388.85 637
2389.31 756
2389.77 695
2390.23 588
2390.69 689
2391.15 705
2391.62 781
2392.08 730
2392.54 670
2393.00 734
2393.46 708
2393.92 694
2394.38 705
2394.84 734
2395.31 745
2395.77 748
2396.23 708
2396.69 721
2397.15 783
2397.61 685
2398.08 685
2398.54 618
2399.00 737
2399.46 666
2399.92 709
2400.38 692
2400.85 626
2401.31 665
2401.77 641
2402.23 670
2402.69 665
2403.16 589
2403.62 717
2404.08 701
2404.54 589
2405.01 694
2405.47 726
2405.93 787
2406.39 658
2406.86 639
2407.32 628
2407.78 532
2408.24 507
2408.71 576
2409.17 749
2409.63 748
2410.09 587
2410.56 721
2411.02 718
2411.48 731
2411.95 670
2412.41 642
2412.87 635
2413.34 612
2413.80 595
2414.26 772
2414.73 772
2415.19 896
2415.65 852
2416.12 777
2416.58 753
2417.04 768
2417.51 809
2417.97 782
2418.43 834
2418.90 795
2419.36 627
2419.82 715
2420.29 824
2420.75 736
2421.22 696
2421.68 698
2422.14 635
2422.61 605
2423.07 760
2423.54 700
2424.00 671
2424.47 645
2424.93 752
2425.39 763
2425.86 679
2426.32 651
2426.79 577
2427.25 638
2427.72 652
2428.18 589
2428.65 575
2429.11 641
2429.57 639
2430.04 666
2430.50 634
2430.97 613
2431.43 724
2431.90 697
2432.36 588
2432.83 652
2433.29 707
2433.76 676
2434.22 704
2434.69 680
2435.15 620
2435.62 614
2436.09 608
2436.55 664
2437.02 617
2437.48 585
2437.95 635
2438.41 680
2438.88 644
2439.34 907
2439.81 863
2440.28 725
2440.74 596
2441.21 736
2441.67 871
2442.14 792
2442.60 700
2443.07 758
2443.54 626
2444.00 565
2444.47 646
2444.94 714
2445.40 616
2445.87 714
2446.33 706
2446.80 604
2447.27 610
2447.73 674
2448.20 569
2448.67 622
2449.13 679
2449.60 703
2450.07 634
2450.53 661
2451.00 681
2451.47 610
2451.93 692
2452.40 702
2452.87 587
2453.33 735
2453.80 765
2454.27 625
2454.74 659
2455.20 660
2455.67 516
2456.14 554
2456.60 608
2457.07 711
2457.54 579
2458.01 524
2458.47 641
2458.94 718
2459.41 693
2459.88 552
2460.34 558
2460.81 584
2461.28 674
2461.75 576
2462.21 565
2462.68 607
2463.15 636
2463.62 603
2464.09 590
2464.55 684
2465.02 561
2465.49 689
2465.96 675
2466.43 569
2466.90 620
2467.36 601
2467.83 554
2468.30 644
2468.77 634
2469.24 645
2469.71 644
2470.17 671
2470.64 644
2471.11 601
2471.58 667
2472.05 632
2472.52 678
2472.99 574
2473.46 650
2473.93 568
2474.39 587
2474.86 648
2475.33 647
2475.80 686
2476.27 669
2476.74 547
2477.21 650
2477.68 653
2478.15 656
2478.62 576
2479.09 624
2479.56 602
2480.03 640
2480.49 630
2480.96 630
2481.43 625
2481.90 674
2482.37 612
2482.84 682
2483.31 733
2483.78 612
2484.25 666
2484.72 698
2485.19 734
2485.66 755
2486.13 753
2486.60 646
2487.07 720
2487.54 616
2488.01 710
2488.48 859
2488.95 944
2489.43 777
2489.90 868
2490.37 743
2490.84 645
2491.31 660
2491.78 783
2492.25 806
2492.72 705
2493.19 758
2493.66 675
2494.13 696
2494.60 737
2495.07 675
2495.54 707
2496.02 751
2496.49 768
2496.96 709
2497.43 679
2497.90 702
2498.37 727
2498.84 888
2499.31 749
2499.79 598
2500.26 608
2500.73 677
2501.20 650
2501.67 563
2502.14 570
2502.61 681
2503.09 642
2503.56 771
2504.03 852
2504.50 712
2504.97 769
2505.45 716
2505.92 661
2506.39 675
2506.86 740
2507.33 754
2507.81 735
2508.28 687
2508.75 678
2509.22 668
2509.69 717
2510.17 772
2510.64 929
2511.11 858
2511.58 917
2512.06 1065
2512.53 939
2513.00 872
2513.47 809
2513.95 750
2514.42 861
2514.89 730
2515.37 722
2515.84 738
2516.31 810
2516.78 676
2517.26 673
2517.73 677
2518.20 660
2518.68 689
2519.15 608
2519.62 684
2520.10 651
2520.57 564
2521.04 640
2521.52 602
2521.99 653
2522.46 695
2522.94 614
2523.41 581
2523.89 577
2524.36 609
2524.83 669
2525.31 695
2525.78 775
2526.25 727
2526.73 686
2527.20 743
2527.68 745
2528.15 691
2528.62 755
2529.10 796
2529.57 597
2530.05 675
2530.52 699
2531.00 660
2531.47 664
2531.94 690
2532.42 668
2532.89 696
2533.37 684
2533.84 695
2534.32 683
2534.79 701
2535.27 616
2535.74 605
2536.22 721
2536.69 801
2537.17 765
2537.64 694
2538.12 715
2538.59 753
2539.07 686
2539.54 718
2540.02 665
2540.49 632
2540.97 710
2541.44 766
2541.92 749
2542.39 756
2542.87 703
2543.34 719
2543.82 758
2544.29 767
2544.77 653
2545.25 759
2545.72 789
2546.20 841
2546.67 817
2547.15 795
2547.62 873
2548.10 973
2548.58 931
2549.05 954
2549.53 991
2550.00 946
2550.48 821
2550.96 822
2551.43 810
2551.91 898
2552.39 907
2552.86 811
2553.34 892
2553.82 777
2554.29 773
2554.77 777
2555.24 775
2555.72 810
2556.20 771
2556.67 733
2557.15 855
2557.63 831
2558.11 668
2558.58 720
2559.06 679
2559.54 668
2560.01 629
2560.49 582
2560.97 601
2561.44 555
2561.92 529
2562.40 582
2562.88 790
2563.35 815
2563.83 748
2564.31 722
2564.79 705
2565.26 696
2565.74 705
2566.22 766
2566.70 653
2567.17 599
2567.65 690
2568.13 588
2568.61 543
2569.09 654
2569.56 660
2570.04 601
2570.52 576
2571.00 637
2571.48 648
2571.95 583
2572.43 563
2572.91 562
2573.39 541
2573.87 518
2574.35 572
2574.82 683
2575.30 664
2575.78 606
2576.26 607
2576.74 636
2577.22 727
2577.70 711
2578.17 554
2578.65 580
2579.13 506
2579.61 677
2580.09 611
2580.57 645
2581.05 653
2581.53 689
2582.01 558
2582.48 617
2582.96 641
2583.44 598
2583.92 655
2584.40 690
2584.88 682
2585.36 618
2585.84 709
2586.32 677
2586.80 582
2587.28 735
2587.76 707
2588.24 651
2588.72 682
2589.20 782
2589.68 779
2590.16 702
2590.64 649
2591.12 749
2591.60 760
2592.08 665
2592.56 715
2593.04 726
2593.52 745
2594.00 690
2594.48 745
2594.96 665
2595.44 664
2595.92 596
2596.40 581
2596.88 565
2597.36 670
2597.84 625
2598.32 564
2598.80 475
2599.28 586
2599.76 609
2600.24 526
2600.72 640
2601.21 644
2601.69 627
2602.17 609
2602.65 606
2603.13 629
2603.61 629
2604.09 616
2604.57 602
2605.05 533
2605.54 487
2606.02 552
2606.50 641
2606.98 623
2607.46 623
2607.94 603
2608.42 604
2608.91 632
2609.39 657
2609.87 625
2610.35 601
2610.83 646
2611.31 627
2611.80 582
2612.28 618
2612.76 605
2613.24 504
2613.72 503
2614.21 610
2614.69 702
2615.17 657
2615.65 644
2616.13 717
2616.62 693
2617.10 637
2617.58 647
2618.06 773
2618.55 705
2619.03 639
2619.51 642
2619.99 715
2620.48 742
2620.96 614
2621.44 622
2621.92 634
2622.41 698
2622.89 620
2623.37 613
2623.86 612
2624.34 592
2624.82 636
2625.31 625
2625.79 557
2626.27 620
2626.75 681
2627.24 739
2627.72 741
2628.20 712
2628.69 662
2629.17 728
2629.66 793
2630.14 629
2630.62 752
2631.11 693
2631.59 699
2632.07 658
2632.56 766
2633.04 705
2633.52 731
2634.01 748
2634.49 726
2634.98 661
2635.46 643
2635.94 693
2636.43 630
2636.91 579
2637.40 677
2637.88 697
2638.37 588
2638.85 596
2639.33 633
2639.82 651
2640.30 681
2640.79 724
2641.27 658
2641.76 669
2642.24 691
2642.73 582
2643.21 582
2643.70 678
2644.18 702
2644.67 676
2645.15 542
2645.64 603
2646.12 758
2646.61 763
2647.09 676
2647.58 641
2648.06 571
2648.55 614
2649.03 686
2649.52 722
2650.00 675
2650.49 655
2650.97 696
2651.46 652
2651.94 533
2652.43 665
2652.92 727
2653.40 661
2653.89 645
2654.37 686
2654.86 748
2655.34 611
2655.83 566
2656.32 667
2656.80 705
2657.29 712
2657.77 686
2658.26 621
2658.75 622
2659.23 628
2659.72 603
2660.21 669
2660.69 710
2661.18 705
2661.66 625
2662.15 621
2662.64 670
2663.12 614
2663.61 620
2664.10 597
2664.58 580
2665.07 653
2665.56 586
2666.04 651
2666.53 609
2667.02 584
2667.50 708
2667.99 695
2668.48 726
2668.97 615
2669.45 673
2669.94 619
2670.43 695
2670.91 758
2671.40 805
2671.89 719
2672.38 665
2672.86 812
2673.35 894
2673.84 842
2674.33 925
2674.81 1020
2675.30 944
2675.79 842
2676.28 799
2676.77 846
2677.25 823
2677.74 795
2678.23 735
2678.72 806
2679.21 691
2679.69 749
2680.18 734
2680.67 716
2681.16 680
2681.65 668
2682.13 597
2682.62 524
2683.11 544
2683.60 672
2684.09 631
2684.58 655
2685.07 676
2685.55 734
2686.04 580
2686.53 694
2687.02 576
2687.51 582
2688.00 625
2688.49 586
2688.98 577
2689.46 587
2689.95 592
2690.44 712
2690.93 650
2691.42 683
2691.91 616
2692.40 565
2692.89 586
2693.38 640
2693.87 686
2694.36 688
2694.85 626
2695.34 589
2695.83 616
2696.31 581
2696.80 556
2697.29 646
2697.78 612
2698.27 583
2698.76 640
2699.25 764
2699.74 597
2700.23 689
2700.72 629
2701.21 575
2701.70 706
2702.19 746
2702.68 693
2703.17 785
2703.66 751
2704.15 684
2704.64 608
2705.13 687
2705.63 736
2706.12 614
2706.61 643
2707.10 632
2707.59 682
2708.08 705
2708.57 712
2709.06 619
2709.55 650
2710.04 631
2710.53 614
2711.02 719
2711.51 664
2712.01 606
2712.50 671
2712.99 710
2713.48 673
2713.97 670
2714.46 740
2714.95 664
2715.44 667
2715.93 663
2716.43 806
2716.92 684
2717.41 678
2717.90 730
2718.39 794
2718.88 705
2719.38 649
2719.87 647
2720.36 652
2720.85 774
2721.34 768
2721.83 746
2722.33 833
2722.82 829
2723.31 812
2723.80 763
2724.30 677
2724.79 771
2725.28 766
2725.77 756
2726.26 739
2726.76 609
2727.25 748
2727.74 741
2728.23 628
2728.73 530
2729.22 577
2729.71 651
2730.20 680
2730.70 706
2731.19 737
2731.68 745
2732.18 763
2732.67 778
2733.16 724
2733.65 673
2734.15 740
2734.64 722
2735.13 759
2735.63 711
2736.12 836
2736.61 771
2737.11 854
2737.60 754
2738.09 589
2738.59 673
2739.08 734
2739.57 753
2740.07 739
2740.56 667
2741.05 702
2741.55 731
2742.04 691
2742.54 690
2743.03 560
2743.52 568
2744.02 653
2744.51 768
2745.00 667
2745.50 559
2745.99 601
2746.49 662
2746.98 721
2747.48 669
2747.97 659
2748.46 617
2748.96 664
2749.45 615
2749.95 610
2750.44 705
2750.94 695
2751.43 632
2751.93 584
2752.42 562
2752.91 657
2753.41 749
2753.90 667
2754.40 669
2754.89 621
2755.39 600
2755.88 707
2756.38 693
2756.87 698
2757.37 647
2757.86 668
2758.36 639
2758.85 620
2759.35 600
2759.85 601
2760.34 601
2760.84 625
2761.33 667
2761.83 641
2762.32 583
2762.82 624
2763.31 637
2763.81 640
2764.31 701
2764.80 669
2765.30 646
2765.79 684
2766.29 572
2766.78 581
2767.28 587
2767.78 626
2768.27 583
2768.77 500
2769.27 586
2769.76 690
2770.26 746
2770.75 808
2771.25 787
2771.75 635
2772.24 645
2772.74 684
2773.24 682
2773.73 740
2774.23 730
2774.73 734
2775.22 818
2775.72 899
2776.22 745
2776.71 867
2777.21 825
2777.71 729
2778.20 710
2778.70 887
2779.20 750
2779.70 666
2780.19 746
2780.69 678
2781.19 720
2781.68 682
2782.18 674
2782.68 718
2783.18 678
2783.67 763
2784.17 726
2784.67 709
2785.17 566
2785.66 622
2786.16 545
2786.66 633
2787.16 719
2787.66 571
2788.15 629
2788.65 634
2789.15 650
2789.65 618
2790.14 513
2790.64 681
2791.14 644
2791.64 663
2792.14 573
2792.64 593
2793.13 627
2793.63 690
2794.13 596
2794.63 567
2795.13 609
2795.63 734
2796.12 699
2796.62 719
2797.12 620
2797.62 633
2798.12 675
2798.62 696
2799.12 559
2799.62 584
2800.12 688
2800.61 809
2801.11 733
2801.61 701
2802.11 744
2802.61 575
2803.11 698
2803.61 684
2804.11 756
2804.61 679
2805.11 749
2805.61 743
2806.11 818
2806.61 728
2807.11 670
2807.60 842
2808.10 749
2808.60 713
2809.10 688
2809.60 684
2810.10 759
2810.60 712
2811.10 642
2811.60 627
2812.10 623
2812.60 712
2813.10 606
2813.60 601
2814.10 624
2814.60 668
2815.10 597
2815.60 604
2816.10 614
2816.61 629
2817.11 672
2817.61 569
2818.11 721
2818.61 602
2819.11 553
2819.61 533
2820.11 618
2820.61 677
2821.11 647
2821.61 566
2822.11 562
2822.61 633
2823.11 637
2823.62 562
2824.12 614
2824.62 642
2825.12 571
2825.62 542
2826.12 578
2826.62 710
2827.12 674
2827.63 632
2828.13 704
2828.63 707
2829.13 667
2829.63 593
2830.13 688
2830.63 632
2831.14 583
2831.64 584
2832.14 627
2832.64 668
2833.14 598
2833.65 564
2834.15 645
2834.65 655
2835.15 593
2835.65 604
2836.16 687
2836.66 706
2837.16 676
2837.66 664
2838.16 622
2838.67 597
2839.17 634
2839.67 559
2840.17 624
2840.68 677
2841.18 591
2841.68 593
2842.19 672
2842.69 716
2843.19 763
2843.69 721
2844.20 697
2844.70 750
2845.20 792
2845.71 907
2846.21 721
2846.71 843
2847.21 721
2847.72 689
2848.22 646
2848.72 761
2849.23 749
2849.73 639
2850.23 628
2850.74 588
2851.24 628
2851.74 715
2852.25 765
2852.75 743
2853.26 722
2853.76 707
2854.26 679
2854.77 701
2855.27 771
2855.77 662
2856.28 693
2856.78 680
2857.29 686
2857.79 696
2858.29 623
2858.80 695
2859.30 811
2859.81 668
2860.31 702
2860.82 564
2861.32 680
2861.82 706
2862.33 622
2862.83 657
2863.34 559
2863.84 538
2864.35 628
2864.85 590
2865.36 595
2865.86 568
2866.37 544
2866.87 537
2867.38 572
2867.88 614
2868.39 626
2868.89 584
2869.40 617
2869.90 611
2870.41 638
2870.91 631
2871.42 691
2871.92 706
2872.43 639
2872.93 640
2873.44 598
2873.94 592
2874.45 743
2874.95 717
2875.46 725
2875.97 682
2876.47 671
2876.98 675
2877.48 645
2877.99 672
2878.49 683
2879.00 707
2879.51 770
2880.01 759
2880.52 856
2881.03 836
2881.53 639
2882.04 730
2882.54 620
2883.05 689
2883.56 803
2884.06 762
2884.57 695
2885.08 672
2885.58 754
2886.09 801
2886.60 693
2887.10 725
2887.61 869
2888.12 747
2888.62 629
2889.13 768
2889.64 821
2890.14 710
2890.65 685
2891.16 658
2891.66 664
2892.17 775
2892.68 807
2893.18 712
2893.69 624
2894.20 651
2894.71 785
2895.21 785
2895.72 810
2896.23 865
2896.74 759
2897.24 701
2897.75 695
2898.26 725
2898.77 659
2899.27 599
2899.78 779
2900.29 773
2900.80 699
2901.31 606
2901.81 634
2902.32 636
2902.83 742
2903.34 810
2903.85 742
2904.35 671
2904.86 782
2905.37 753
2905.88 845
2906.39 808
2906.90 818
2907.40 846
2907.91 809
2908.42 766
2908.93 768
2909.44 704
2909.95 623
2910.46 644
2910.96 610
2911.47 640
2911.98 620
2912.49 689
2913.00 740
2913.51 717
2914.02 691
2914.53 694
2915.04 607
2915.54 636
2916.05 599
2916.56 761
2917.07 689
2917.58 728
2918.09 802
2918.60 758
2919.11 766
2919.62 664
2920.13 739
2920.64 738
2921.15 648
2921.66 626
2922.17 781
2922.68 676
2923.19 666
2923.70 704
2924.21 787
2924.72 717
2925.23 694
292924.82 725
2925.33 703
2925.84 740
2926.35 740
2926.86 659
2927.37 778
2927.88 718
2928.39 660
2928.90 639
2929.41 680
2929.92 698
2930.43 733
2930.94 703
2931.45 631
2931.96 559
2932.47 607
2932.99 631
2933.50 628
2934.01 763
2934.52 732
2935.03 671
2935.54 794
2936.05 829
2936.56 854
2937.07 883
2937.58 918
2938.09 790
2938.61 881
2947.82 772
2948.33 737
2948.84 759
2949.35 652
2949.86 710
2950.38 607
2950.89 615
2951.40 565
2951.91 589
2952.43 701
2952.94 732
2953.45 593
2953.96 568
2954.48 527
2954.99 613
2955.50 704
2956.01 674
2956.53 585
2957.04 532
2957.55 617
2958.06 694
2958.58 759
2959.09 692
2959.60 575
2960.12 739
2960.63 865
2961.14 877
2961.66 682
2962.17 811
2962.68 801
2963.20 764
2963.71 805
2964.22 693
2964.74 775
2965.25 649
2965.76 746
2966.28 747
2966.79 783
2967.30 838
2967.82 825
2968.33 701
2968.85 754
2969.36 670
2969.87 650
2970.39 700
2970.90 670
2971.42 681
2971.93 695
2972.44 667
2972.96 719
2973.47 803
2973.99 752
2974.50 736
2977.48 774
2977.99 740
2978.51 775
2979.02 695
2979.54 685
2980.05 706
2980.57 758
2981.08 699
2981.60 808
2982.11 782
2982.63 807
2983.14 729
2983.66 698
2984.17 841
2984.69 930
2985.20 924
2985.72 878
2986.23 908
2986.75 964
2987.26 965
2987.78 842
2988.29 940
2988.81 928
2989.32 1049
2989.84 995
2990.36 882
2990.87 954
2991.39 976
2991.90 1039
2992.42 1008
2992.94 949
2993.45 976
2993.97 976
2994.48 1058
2995.00 1045
2995.51 860
2996.03 998
2996.55 961
2997.06 1010
2997.58 992
2998.10 1089
2998.61 1087
2999.13 968
2999.65 1026
3000.16 1264
3000.68 1252
3001.19 1313
3001.71 1549
3002.23 1729
3002.74 1952
3003.26 1991
3003.78 1966
3004.30 1886
3004.81 2098
3005.33 2398
3005.85 2260
3006.36 2108
3006.88 1784
3007.40 1608
3007.91 1574
3008.43 1301
3008.95 1205
3009.47 1215
3009.98 953
3010.50 868
3011.02 845
3011.54 726
3012.05 753
3012.57 795
3013.09 823
3013.61 918
3014.12 1082
3014.64 960
3015.16 818
3015.68 801
3016.19 747
3016.71 794
3017.23 866
3017.75 888
3018.27 793
3018.78 850
3019.30 837
3019.82 899
3020.34 838
3020.86 841
3021.38 851
3021.89 910
3022.41 877
3022.93 796
3023.45 824
3023.97 780
3024.49 815
3025.01 943
3025.52 944
3026.04 907
3026.56 803
3027.08 981
3027.60 1018
3028.12 827
3028.64 785
3029.16 714
3029.67 747
3030.19 798
3030.71 772
3031.23 810
3031.75 721
3032.27 775
3032.79 805
3033.31 939
3033.83 890
3034.35 793
3034.87 737
3035.39 826
3035.91 822
3036.43 920
3036.95 739
3037.47 798
3037.99 801
3038.50 747
3039.02 815
3039.54 684
3040.06 791
3040.58 907
3041.10 655
3041.62 647
3042.14 768
3042.66 726
3043.18 653
3043.70 837
3044.23 760
3044.75 759
3045.27 783
3045.79 826
3046.31 777
3046.83 676
3047.35 582
3047.87 672
3048.39 695
3048.91 674
3049.43 661
3049.95 645
3050.47 754
3050.99 663
3051.51 626
3052.03 661
3052.56 689
3053.08 710
3053.60 726
3054.12 795
3054.64 710
3055.16 710
3055.68 681
3056.20 641
3056.72 585
3057.25 670
3057.77 631
3058.29 704
3058.81 708
3059.33 654
3059.85 650
3060.38 676
3060.90 663
3061.42 736
3061.94 872
3062.46 697
3062.98 774
3063.51 809
3064.03 726
3064.55 805
3065.07 803
3065.59 770
3066.12 827
3066.64 846
3067.16 669
3067.68 714
3068.21 827
3068.73 806
3069.25 785
3069.77 666
3070.30 745
3070.82 827
3071.34 787
3071.86 799
3072.39 787
3072.91 755
3073.43 687
3073.95 606
3074.48 727
3075.00 755
3075.52 814
3076.05 817
3076.57 902
3077.09 855
3077.61 1045
3078.14 1070
3078.66 968
3079.18 976
3079.71 1114
3080.23 1118
3080.75 1046
3081.28 902
3081.80 972
3082.32 1067
3082.85 1124
3083.37 847
3083.90 738
3084.42 881
3084.94 937
3085.47 808
3085.99 855
3086.51 967
3087.04 853
3087.56 776
3088.09 883
3088.61 824
3089.13 760
3089.66 737
3090.18 843
3090.71 920
3091.23 923
3091.76 862
3092.28 881
3092.80 911
3093.33 888
3093.85 896
3094.38 783
3094.90 980
3095.43 1184
3095.95 1209
3096.48 1047
3097.00 1089
3097.53 1190
3098.05 1167
3098.58 1186
3099.10 1338
3099.63 1508
3100.15 1794
3100.68 2210
3101.20 2418
3101.73 2787
3102.25 2937
3102.78 3340
3103.30 3324
3103.83 3032
3104.35 3226
3104.88 3208
3105.40 2773
3105.93 2317
3106.45 2068
3106.98 1676
3107.51 1398
3108.03 1342
3108.56 1380
3109.08 1317
3109.61 1230
3110.13 1203
3110.66 1099
3111.19 1180
3111.71 1202
3112.24 1231
3112.76 1086
3113.29 1096
3113.82 1130
3114.34 955
3114.87 788
3115.40 1014
3115.92 894
3116.45 875
3116.98 895
3117.50 998
3118.03 1048
3118.55 802
3119.08 911
3119.61 1041
3120.13 913
3120.66 949
3121.19 873
3121.72 952
3122.24 1080
3122.77 933
3123.30 846
3123.82 922
3124.35 903
3124.88 816
3125.40 903
3125.93 991
3126.46 827
3126.99 862
3127.51 879
3128.04 875
3128.57 914
3129.10 858
3129.62 831
3130.15 691
3130.68 709
3131.21 768
3131.73 740
3132.26 876
3132.79 860
3133.32 720
3133.85 636
3134.37 716
3134.90 758
3135.43 831
3135.96 727
3136.49 794
3137.01 746
3137.54 655
3138.07 666
3138.60 739
3139.13 798
3139.65 736
3140.18 782
3140.71 853
3141.24 841
3141.77 735
3142.30 785
3142.83 703
3143.35 703
3143.88 669
3144.41 655
3144.94 727
3145.47 930
3146.00 929
3146.53 941
3147.06 967
3147.59 915
3148.11 886
3148.64 965
3149.17 929
3149.70 956
3150.23 1063
3150.76 905
3151.29 906
3151.82 893
3152.35 865
3152.88 795
3153.41 841
3153.94 767
3154.47 818
3155.00 891
3155.53 928
3156.06 1116
3156.59 977
3157.12 889
3157.65 1015
3158.18 960
3158.71 925
3159.24 1018
3159.77 886
3160.30 905
3160.83 981
3161.36 823
3161.89 971
3162.42 963
3162.95 945
3163.48 907
3164.01 768
3164.54 845
3165.07 774
3165.60 771
3166.13 752
3166.66 666
3167.19 732
3167.72 806
3168.25 786
3168.78 738
3169.31 689
3169.85 760
3170.38 706
3170.91 780
3171.44 743
3171.97 768
3172.50 843
3173.03 854
3173.56 799
3174.09 803
3174.63 894
3175.16 920
3175.69 945
3176.22 826
3176.75 929
3177.28 842
3177.81 797
3178.35 855
3178.88 838
3179.41 743
3179.94 681
3180.47 720
3181.00 634
3181.54 607
3182.07 638
3182.60 764
3183.13 666
3183.66 763
3184.20 750
3184.73 757
3185.26 686
3185.79 782
3186.33 781
3186.86 751
3187.39 760
3187.92 729
3188.46 833
3188.99 703
3189.52 682
3190.05 717
3190.59 699
3191.12 785
3191.65 752
3192.18 706
3192.72 654
3193.25 733
3193.78 706
3194.32 605
3194.85 652
3195.38 734
3195.91 734
3196.45 762
3196.98 727
3197.51 649
3198.05 703
3198.58 690
3199.11 733
3199.65 976
3200.18 861
3200.71 810
3201.25 917
3201.78 817
3202.32 849
3202.85 894
3203.38 867
3203.92 896
3204.45 875
3204.98 858
3205.52 844
3206.05 908
3206.59 870
3207.12 1019
3207.65 986
3208.19 984
3208.72 999
3209.26 1011
3209.79 973
3210.32 1011
3210.86 1080
3211.39 1138
3211.93 1042
3212.46 944
3213.00 989
3213.53 878
3214.07 985
3214.60 913
3215.14 876
3215.67 899
3216.20 846
3216.74 880
3217.27 787
3217.81 723
3218.34 713
3218.88 741
3219.41 738
3219.95 639
3220.48 791
3221.02 862
3221.56 815
3222.09 975
3222.63 939
3223.16 1078
3223.70 1063
3224.23 978
3224.77 1045
3225.30 933
3225.84 1045
3226.37 1081
3226.91 1005
3227.45 1002
3227.98 1022
3228.52 886
3229.05 873
3229.59 903
3230.12 927
3230.66 773
3231.20 844
3231.73 803
3232.27 943
3232.81 874
3233.34 901
3233.88 926
3234.41 885
3234.95 868
3235.49 822
3236.02 951
3236.56 929
3237.10 920
3237.63 930
3238.17 896
3238.71 854
3239.24 854
3239.78 936
3240.32 844
3240.85 938
3241.39 1070
3241.93 982
3242.46 932
3243.00 870
3243.54 961
3244.07 916
3244.61 835
3245.15 904
3245.69 1147
3246.22 1109
3246.76 1058
3247.30 1215
3247.84 1056
3248.37 1012
3248.91 1123
3249.45 1076
3249.99 1024
3250.52 1057
3251.06 927
3251.60 1051
3252.14 1184
3252.67 1050
3253.21 1128
3253.75 1032
3254.29 1011
3254.83 1076
3255.36 1082
3255.90 1109
3256.44 1131
3256.98 1156
3257.52 1214
3258.05 1409
3258.59 1568
3259.13 1574
3259.67 1653
3260.21 1653
3260.75 1847
3261.29 1838
3261.82 2073
3262.36 2203
3262.90 2586
3263.44 2572
3263.98 2686
3264.52 3105
3265.06 3302
3265.60 3643
3266.13 3990
3266.67 3722
3267.21 3706
3267.75 3848
3268.29 3663
3268.83 3465
3269.37 2992
3269.91 2959
3270.45 2390
3270.99 1761
3271.53 1730
3272.07 1484
3272.60 1576
3273.14 1616
3273.68 1481
3274.22 1457
3274.76 1362
3275.30 1295
3275.84 1329
3276.38 1421
3276.92 1455
3277.46 1380
3278.00 1342
3278.54 1390
3279.08 1515
3279.62 1429
3280.16 1347
3280.70 1434
3281.24 1320
3281.78 1435
3282.32 1328
3282.86 1402
3283.40 1435
3283.94 1485
3284.48 1439
3285.02 1374
3285.56 1402
3286.11 1484
3286.65 1467
3287.19 1475
3287.73 1442
3288.27 1372
3288.81 1465
3289.35 1497
3289.89 1308
3290.43 1466
3290.97 1653
3291.51 1676
3292.05 1649
3292.60 1705
3293.14 1745
3293.68 1911
3294.22 1823
3294.76 1914
3295.30 2008
3295.84 1960
3296.38 1933
3296.93 1872
3297.47 1742
3298.01 1907
3298.55 1796
3299.09 1675
3299.63 1560
3300.18 1590
3300.72 1510
3301.26 1614
3301.80 1629
3302.34 1496
3302.89 1561
3303.43 1432
3303.97 1648
3304.51 1503
3305.05 1598
3305.60 1480
3306.14 1280
3306.68 1336
3307.22 1333
3307.76 1287
3308.31 1174
3308.85 1233
3309.39 1302
3309.93 1272
3310.48 1198
3311.02 1180
3311.56 1193
3312.11 1355
3312.65 1435
3313.19 1466
3313.73 1449
3314.28 1445
3314.82 1357
3315.36 1664
3315.91 1626
3316.45 1642
3316.99 1785
3317.53 1983
3318.08 1934
3318.62 1950
3319.16 1932
3319.71 2070
3320.25 2166
3320.79 2179
3321.34 2099
3321.88 2082
3322.43 2091
3322.97 2014
3323.51 2170
3324.06 2069
3324.60 1959
3325.14 1906
3325.69 1784
3326.23 1842
3326.78 1744
3327.32 1842
3327.86 1752
3328.41 1883
3328.95 1918
3329.50 2164
3330.04 2370
3330.58 2876
3331.13 3752
3331.67 4530
3332.22 5803
3332.76 7158
3333.31 9210
3333.85 10481
3334.39 11812
3334.94 13223
3335.48 13806
3336.03 14396
3336.57 14045
3337.12 13433
3337.66 12526
3338.21 11429
3338.75 9746
3339.30 7861
3339.84 6750
3340.39 5617
3340.93 4408
3341.48 3514
3342.02 2974
3342.57 2528
3343.11 2174
3343.66 1945
3344.20 1792
3344.75 1691
3345.29 1691
3345.84 1740
3346.39 1725
3346.93 1668
3347.48 1472
3348.02 1487
3348.57 1686
3349.11 1635
3349.66 1682
3350.21 1705
3350.75 1588
3351.30 1691
3351.84 1783
3352.39 1485
3352.94 1446
3353.48 1415
3354.03 1337
3354.57 1450
3355.12 1385
3355.67 1437
3356.21 1512
3356.76 1400
3357.31 1434
3357.85 1424
3358.40 1312
3358.94 1434
3359.49 1452
3360.04 1338
3360.58 1330
3361.13 1307
3361.68 1428
3362.22 1472
3362.77 1427
3363.32 1455
3363.87 1362
3364.41 1300
3364.96 1457
3365.51 1602
3366.05 1338
3366.60 1373
3367.15 1495
3367.70 1463
3368.24 1384
3368.79 1415
3369.34 1382
3369.88 1618
3370.43 1794
3370.98 1736
3371.53 1835
3372.07 2319
3372.62 2184
3373.17 2179
3373.72 2259
3374.27 2400
3374.81 2257
3375.36 2268
3375.91 2028
3376.46 1969
3377.01 1790
3377.55 1757
3378.10 1666
3378.65 1521
3379.20 1498
3379.75 1298
3380.29 1394
3380.84 1249
3381.39 1214
3381.94 1063
3382.49 1271
3383.04 1320
3383.58 1250
3384.13 1134
3384.68 1174
3385.23 1066
3385.78 1094
3386.33 1058
3386.88 913
3387.43 1039
3387.97 1102
3388.52 1080
3389.07 878
3389.62 1126
3390.17 1202
3390.72 1066
3391.27 1004
3391.82 1077
3392.37 1015
3392.92 1072
3393.47 1015
3394.02 938
3394.56 1013
3395.11 1124
3395.66 1042
3396.21 1024
3396.76 970
3397.31 1110
3397.86 980
3398.41 920
3398.96 972
3399.51 975
3400.06 958
3400.61 944
3401.16 974
3401.71 946
3402.26 1033
3402.81 902
3403.36 849
3403.91 849
3404.46 887
3405.01 853
3405.56 885
3406.11 832
3406.66 867
3407.21 986
3407.76 909
3408.32 988
3408.87 1075
3409.42 1052
3409.97 1093
3410.52 1189
3411.07 1300
3411.62 1319
3412.17 1235
3412.72 1197
3413.27 1220
3413.82 1221
3414.37 1239
3414.93 1317
3415.48 1227
3416.03 1102
3416.58 1050
3417.13 1023
3417.68 1008
3418.23 853
3418.78 1001
3419.34 1018
3419.89 920
3420.44 898
3420.99 905
3421.54 894
3422.09 929
3422.65 945
3423.20 927
3423.75 845
3424.30 879
3424.85 900
3425.40 909
3425.96 959
3426.51 939
3427.06 806
3427.61 789
3428.16 837
3428.72 909
3429.27 983
3429.82 864
3430.37 796
3430.93 774
3431.48 831
3432.03 764
3432.58 816
3433.14 744
3433.69 719
3434.24 629
3434.79 668
3435.35 820
3435.90 904
3436.45 775
3437.00 863
3437.56 871
3438.11 734
3438.66 797
3439.22 819
3439.77 880
3440.32 848
3440.88 832
3441.43 892
3441.98 936
3442.54 970
3443.09 860
3443.64 766
3444.20 708
3444.75 769
3445.30 824
3445.86 795
3446.41 835
3446.96 724
3447.52 741
3448.07 844
3448.63 900
3449.18 880
3449.73 842
3450.29 838
3450.84 839
3451.39 910
3451.95 985
3452.50 907
3453.06 951
3453.61 827
3454.17 864
3454.72 842
3455.27 827
3455.83 796
3456.38 777
3456.94 896
3457.49 703
3458.05 720
3458.60 742
3459.16 745
3459.71 832
3460.27 849
3460.82 749
3461.37 793
3461.93 716
3462.48 755
3463.04 808
3463.59 797
3464.15 731
3464.70 844
3465.26 856
3465.82 844
3466.37 860
3466.93 856
3467.48 954
3468.04 1086
3468.59 1140
3469.15 1095
3469.70 1025
3470.26 973
3470.81 1153
3471.37 1078
3471.92 944
3472.48 1066
3473.04 1114
3473.59 1029
3474.15 1116
3474.70 1136
3475.26 1125
3475.82 1102
3476.37 1008
3476.93 1004
3477.48 1180
3478.04 1182
3478.60 1226
3479.15 1126
3479.71 1166
3480.27 1166
3480.82 1168
3481.38 1120
3481.93 1240
3482.49 1290
3483.05 1227
3483.60 1165
3484.16 1148
3484.72 1429
3485.27 1331
3485.83 1232
3486.39 1470
3486.94 1485
3487.50 1686
3488.06 1981
3488.62 2301
3489.17 2698
3489.73 2875
3490.29 3333
3490.84 3723
3491.40 4516
3491.96 4746
3492.52 4603
3493.07 4690
3493.63 4402
3494.19 3911
3494.75 3518
3495.30 2832
3495.86 2584
3496.42 2104
3496.98 2022
3497.53 1848
3498.09 1827
3498.65 1822
3499.21 1621
3499.76 1662
3500.32 1737
3500.88 1670
3501.44 1683
3502.00 1656
3502.56 1582
3503.11 1636
3503.67 1773
3504.23 1698
3504.79 1563
3505.35 1615
3505.90 1654
3506.46 1686
3507.02 1611
3507.58 1389
3508.14 1389
3508.70 1357
3509.26 1335
3509.81 1310
3510.37 1247
3510.93 1111
3511.49 974
3512.05 1084
3512.61 1164
3513.17 1067
3513.73 988
3514.29 1012
3514.84 967
3515.40 841
3515.96 839
3516.52 850
3517.08 871
3517.64 874
3518.20 866
3518.76 924
3519.32 853
3519.88 850
3520.44 978
3521.00 1052
3521.56 1049
3522.12 1012
3522.68 986
3523.24 928
3523.80 911
3524.36 863
3524.92 835
3525.48 902
3526.04 896
3526.60 844
3527.16 776
3527.72 839
3528.28 766
3528.84 791
3529.40 781
3529.96 819
3530.52 768
3531.08 911
3531.64 865
3532.20 782
3532.76 773
3533.32 830
3533.88 858
3534.44 855
3535.00 841
3535.56 808
3536.12 902
3536.68 941
3537.25 852
3537.81 916
3538.37 892
3538.93 878
3539.49 814
3540.05 807
3540.61 873
3541.17 745
3541.73 746
3542.30 813
3542.86 752
3543.42 859
3543.98 827
3544.54 800
3545.10 805
3545.66 808
3546.23 753
3546.79 754
3547.35 663
3547.91 662
3548.47 728
3549.03 709
3549.60 715
3550.16 768
3550.72 767
3551.28 651
3551.84 723
3552.41 617
3552.97 683
3553.53 730
3554.09 688
3554.65 681
3555.22 733
3555.78 674
3556.34 658
3556.90 733
3557.47 706
3558.03 650
3558.59 762
3559.15 832
3559.72 734
3560.28 639
3560.84 652
3561.41 732
3561.97 805
3562.53 700
3563.09 695
3563.66 765
3564.22 782
3564.78 724
3565.35 724
3565.91 693
3566.47 754
3567.04 736
3567.60 665
3568.16 726
3568.73 678
3569.29 782
3569.85 699
3570.42 758
3570.98 660
3571.54 795
3572.11 704
3572.67 666
3573.23 729
3573.80 794
3574.36 698
3574.93 769
3575.49 800
3576.05 703
3576.62 731
3577.18 817
3577.75 737
3578.31 705
3578.87 771
3579.44 869
3580.00 768
3580.57 749
3581.13 718
3581.70 768
3582.26 753
3582.82 689
3583.39 746
3583.95 712
3584.52 785
3585.08 727
3585.65 693
3586.21 749
3586.78 658
3587.34 764
3587.91 808
3588.47 728
3589.04 749
3589.60 620
3590.17 598
3590.73 619
3591.30 601
3591.86 617
3592.43 710
3592.99 771
3593.56 846
3594.12 796
3594.69 659
3595.25 647
3595.82 614
3596.39 789
3596.95 656
3597.52 620
3598.08 632
3598.65 647
3599.21 649
3599.78 667
3600.35 669
3600.91 678
3601.48 682
3602.04 672
3602.61 626
3603.18 536
3603.74 593
3604.31 602
3604.87 583
3605.44 575
3606.01 619
3606.57 615
3607.14 621
3607.71 700
3608.27 623
3608.84 567
3609.41 575
3609.97 633
3610.54 614
3611.11 621
3611.67 617
3612.24 601
3612.81 603
3613.37 581
3613.94 659
3614.51 631
3615.07 661
3615.64 738
3616.21 683
3616.77 758
3617.34 789
3617.91 740
3618.48 776
3619.04 733
3619.61 740
3620.18 856
3620.75 784
3621.31 760
3621.88 719
3622.45 642
3623.02 613
3623.58 676
3624.15 623
3624.72 571
3625.29 585
3625.86 622
3626.42 646
3626.99 638
3627.56 655
3628.13 693
3628.70 580
3629.26 582
3629.83 615
3630.40 541
3630.97 582
3631.54 538
3632.10 576
3632.67 590
3633.24 668
3633.81 649
3634.38 605
3634.95 526
3635.52 523
3636.08 696
3636.65 694
3637.22 578
3637.79 689
3638.36 682
3638.93 607
3639.50 637
3640.07 628
3640.64 626
3641.20 618
3641.77 663
3642.34 737
3642.91 641
3643.48 625
3644.05 588
3644.62 601
3645.19 603
3645.76 538
3646.33 589
3646.90 662
3647.47 614
3648.04 540
3648.61 586
3649.18 650
3649.75 700
3650.32 826
3650.89 690
3651.46 722
3652.03 728
3652.60 651
3653.17 699
3653.74 646
3654.31 725
3654.88 821
3655.45 714
3656.02 628
3656.59 668
3657.16 630
3657.73 592
3658.30 686
3658.87 656
3659.44 688
3660.01 684
3660.58 616
3661.15 529
3661.72 663
3662.29 741
3662.86 725
3663.43 668
3664.00 684
3664.58 731
3665.15 772
3665.72 751
3666.29 759
3666.86 717
3667.43 716
3668.00 669
3668.57 718
3669.14 713
3669.72 629
3670.29 652
3670.86 665
3671.43 589
3672.00 579
3672.57 789
3673.14 693
3673.72 768
3674.29 774
3674.86 661
3675.43 718
3676.00 729
3676.57 631
3677.15 720
3677.72 725
3678.29 540
3678.86 727
3679.43 606
3680.01 634
3680.58 628
3681.15 592
3681.72 693
3682.29 625
3682.87 576
3683.44 612
3684.01 693
3684.58 656
3685.16 674
3685.73 584
3686.30 604
3686.87 677
3687.45 626
3688.02 629
3688.59 727
3689.17 664
3689.74 729
3690.31 614
3690.88 577
3691.46 693
3692.03 598
3692.60 515
3693.18 629
3693.75 598
3694.32 630
3694.90 582
3695.47 603
3696.04 611
3696.62 641
3697.19 503
3697.76 539
3698.34 536
3698.91 624
3699.48 733
3700.06 584
3700.63 531
3701.21 616
3701.78 612
3702.35 620
3702.93 605
3703.50 525
3704.07 588
3704.65 638
3705.22 579
3705.80 657
3706.37 688
3706.95 710
3707.52 712
3708.09 679
3708.67 626
3709.24 613
3709.82 611
3710.39 668
3710.97 758
3711.54 660
3712.11 680
3712.69 595
3713.26 631
3713.84 697
3714.41 617
3714.99 621
3715.56 671
3716.14 659
3716.71 642
3717.29 653
3717.86 569
3718.44 615
3719.01 525
3719.59 559
3720.16 523
3720.74 604
3721.31 555
3721.89 683
3722.47 597
3723.04 455
3723.62 538
3724.19 586
3724.77 535
3725.34 508
3725.92 578
3726.49 611
3727.07 545
3727.65 634
3728.22 603
3728.80 673
3729.37 564
3729.95 661
3730.53 738
3731.10 697
3731.68 782
3732.25 738
3732.83 641
3733.41 674
3733.98 615
3734.56 684
3735.14 718
3735.71 729
3736.29 815
3736.86 718
3737.44 651
3738.02 656
3738.59 575
3739.17 571
3739.75 565
3740.32 608
3740.90 579
3741.48 506
3742.06 626
3742.63 568
3743.21 555
3743.79 652
3744.36 703
3744.94 698
3745.52 749
3746.09 640
3746.67 634
3747.25 560
3747.83 634
3748.40 661
3748.98 615
3749.56 681
3750.14 644
3750.71 605
3751.29 609
3751.87 569
3752.45 537
3753.03 518
3753.60 584
3754.18 601
3754.76 565
3755.34 661
3755.91 658
3756.49 699
3757.07 717
3757.65 567
3758.23 586
3758.81 526
3759.38 512
3759.96 615
3760.54 597
3761.12 637
3761.70 570
3762.28 711
3762.85 615
3763.43 590
3764.01 568
3764.59 531
3765.17 530
3765.75 532
3766.33 560
3766.90 517
3767.48 479
3768.06 587
3768.64 533
3769.22 544
3769.80 527
3770.38 588
3770.96 525
3771.54 536
3772.12 635
3772.70 573
3773.27 495
3773.85 579
3774.43 587
3775.01 568
3775.59 554
3776.17 486
3776.75 597
3777.33 557
3777.91 493
3778.49 630
3779.07 568
3779.65 602
3780.23 485
3780.81 503
3781.39 619
3781.97 567
3782.55 524
3783.13 506
3783.71 476
3784.29 567
3784.87 654
3785.45 606
3786.03 699
3786.61 569
3787.19 599
3787.77 507
3788.35 624
3788.93 570
3789.51 541
3790.09 515
3790.67 544
3791.26 642
3791.84 677
3792.42 544
3793.00 508
3793.58 556
3794.16 579
3794.74 648
3795.32 536
3795.90 518
3796.48 543
3797.07 500
3797.65 608
3798.23 651
3798.81 558
3799.39 561
3799.97 574
3800.55 590
3801.13 578
3801.72 500
3802.30 614
3802.88 557
3803.46 677
3804.04 603
3804.62 578
3805.21 551
3805.79 616
3806.37 573
3806.95 527
3807.53 636
3808.12 705
3808.70 718
3809.28 680
3809.86 718
3810.44 743
3811.03 648
3811.61 611
3812.19 646
3812.77 733
3813.36 721
3813.94 745
3814.52 566
3815.10 560
3815.69 634
3816.27 681
3816.85 630
3817.43 541
3818.02 558
3818.60 527
3819.18 518
3819.76 661
3820.35 599
3820.93 574
3821.51 560
3822.10 522
3822.68 553
3823.26 523
3823.85 583
3824.43 631
3825.01 645
3825.60 592
3826.18 614
3826.76 523
3827.35 523
3827.93 428
3828.51 483
3829.10 521
3829.68 551
3830.26 539
3830.85 512
3831.43 610
3832.02 584
3832.60 638
3833.18 660
3833.77 555
3834.35 507
3834.93 515
3835.52 592
3836.10 484
3836.69 486
3837.27 527
3837.86 583
3838.44 612
3839.02 594
3839.61 572
3840.19 595
3840.78 553
3841.36 482
3841.95 477
3842.53 542
3843.12 548
3843.70 573
3844.29 588
3844.87 522
3845.46 552
3846.04 580
3846.63 574
3847.21 642
3847.80 562
3848.38 629
3848.97 605
3849.55 465
3850.14 555
3850.72 551
3851.31 554
3851.89 630
3852.48 554
3853.06 472
3853.65 490
3854.23 567
3854.82 539
3855.40 514
3855.99 525
3856.58 555
3857.16 579
3857.75 654
3858.33 587
3858.92 700
3859.50 627
3860.09 708
3860.68 746
3861.26 776
3861.85 722
3862.43 666
3863.02 665
3863.61 726
3864.19 638
3864.78 817
3865.37 825
3865.95 692
3866.54 751
3867.13 664
3867.71 624
3868.30 684
3868.89 615
3869.47 671
3870.06 597
3870.65 585
3871.23 595
3871.82 665
3872.41 694
3872.99 597
3873.58 565
3874.17 670
3874.75 689
3875.34 700
3875.93 659
3876.52 652
3877.10 620
3877.69 744
3878.28 630
3878.86 595
3879.45 606
3880.04 611
3880.63 547
3881.21 582
3881.80 575
3882.39 576
3882.98 601
3883.57 651
3884.15 678
3884.74 619
3885.33 568
3885.92 614
3886.50 657
3887.09 574
3887.68 647
3888.27 667
3888.86 672
3889.45 718
3890.03 720
3890.62 723
3891.21 680
3891.80 720
3892.39 668
3892.98 611
3893.56 698
3894.15 667
3894.74 715
3895.33 656
3895.92 697
3896.51 640
3897.10 518
3897.68 625
3898.27 576
3898.86 662
3899.45 745
3900.04 699
3900.63 564
3901.22 579
3901.81 589
3902.40 734
3902.99 676
3903.57 535
3904.16 485
3904.75 643
3905.34 628
3905.93 593
3906.52 690
3907.11 752
3907.70 616
3908.29 656
3908.88 554
3909.47 614
3910.06 543
3910.65 526
3911.24 571
3911.83 633
3912.42 599
3913.01 555
3913.60 506
3914.19 435
3914.78 535
3915.37 542
3915.96 525
3916.55 529
3917.14 578
3917.73 562
3918.32 604
3918.91 577
3919.50 580
3920.09 619
3920.68 586
3921.27 574
3921.86 520
3922.45 588
3923.05 602
3923.64 536
3924.23 565
3924.82 611
3925.41 538
3926.00 510
3926.59 594
3927.18 522
3927.77 466
3928.36 475
3928.95 561
3929.55 520
3930.14 487
3930.73 441
3931.32 558
3931.91 497
3932.50 484
3933.09 556
3933.69 567
3934.28 548
3934.87 613
3935.46 592
3936.05 564
3936.64 476
3937.24 511
3937.83 503
3938.42 612
3939.01 559
3939.60 571
3940.20 616
3940.79 657
3941.38 619
3941.97 557
3942.56 631
3943.16 575
3943.75 518
3944.34 521
3944.93 622
3945.53 549
3946.12 530
3946.71 659
3947.30 650
3947.90 627
3948.49 458
3949.08 611
3949.67 505
3950.27 458
3950.86 551
3951.45 555
3952.05 590
3952.64 568
3953.23 514
3953.82 535
3954.42 528
3955.01 605
3955.60 589
3956.20 579
3956.79 538
3957.38 623
3957.98 658
3958.57 695
3959.16 700
3959.76 649
3960.35 669
3960.94 613
3961.54 602
3962.13 512
3962.73 566
3963.32 662
3963.91 673
3964.51 619
3965.10 570
3965.69 653
3966.29 651
3966.88 679
3967.48 699
3968.07 718
3968.66 762
3969.26 667
3969.85 623
3970.45 582
3971.04 635
3971.64 681
3972.23 746
3972.82 600
3973.42 667
3974.01 773
3974.61 650
3975.20 758
3975.80 767
3976.39 723
3976.99 691
3977.58 676
3978.18 707
3978.77 604
3979.37 636
3979.96 563
3980.56 585
3981.15 678
3981.75 639
3982.34 556
3982.94 570
3983.53 754
3984.13 637
3984.72 737
3985.32 695
3985.91 703
3986.51 653
3987.11 626
3987.70 680
3988.30 609
3988.89 651
3989.49 739
3990.08 756
3990.68 672
3991.28 668
3991.87 701
3992.47 759
3993.06 609
3993.66 669
3994.26 810
3994.85 735
3995.45 725
3996.04 700
3996.64 674
3997.24 773
3997.83 792
3998.43 704
3999.03 687
3999.62 614
4000.22 743
4000.81 745
4001.41 779
4002.01 712
4002.60 689
4003.20 675
4003.80 589
4004.40 613
4004.99 704
4005.59 606
4006.19 692
4006.78 587
4007.38 491
4007.98 649
4008.57 824
4009.17 667
4009.77 639
4010.37 704
4010.96 598
4011.56 682
4012.16 617
4012.76 558
4013.35 666
4013.95 627
4014.55 610
4015.15 571
4015.74 625
4016.34 660
4016.94 696
4017.54 647
4018.13 694
4018.73 640
4019.33 632
4019.93 647
4020.53 584
4021.12 691
4021.72 849
4022.32 741
4022.92 636
4023.52 586
4024.12 660
4024.71 642
4025.31 671
4025.91 705
4026.51 824
4027.11 924
4027.71 986
4028.30 875
4028.90 836
4029.50 849
4030.10 843
4030.70 879
4031.30 930
4031.90 701
4032.50 749
4033.10 812
4033.69 741
4034.29 735
4034.89 774
4035.49 678
4036.09 720
4036.69 727
4037.29 643
4037.89 665
4038.49 641
4039.09 606
4039.69 566
4040.29 544
4040.89 574
4041.49 509
4042.08 572
4042.68 575
4043.28 519
4043.88 549
4044.48 610
4045.08 655
4045.68 548
4046.28 506
4046.88 648
4047.48 594
4048.08 519
4048.68 539
4049.28 552
4049.88 572
4050.48 552
4051.08 589
4051.69 638
4052.29 660
4052.89 655
4053.49 584
4054.09 615
4054.69 547
4055.29 557
4055.89 668
4056.49 587
4057.09 651
4057.69 632
4058.29 566
4058.89 513
4059.49 544
4060.09 692
4060.70 676
4061.30 649
4061.90 597
4062.50 644
4063.10 763
4063.70 598
4064.30 559
4064.90 541
4065.51 594
4066.11 690
4066.71 598
4067.31 580
4067.91 560
4068.51 555
4069.11 613
4069.72 514
4070.32 474
4070.92 580
4071.52 546
4072.12 528
4072.73 586
4073.33 482
4073.93 476
4074.53 574
4075.13 555
4075.74 513
4076.34 498
4076.94 489
4077.54 549
4078.14 576
4078.75 543
4079.35 569
4079.95 533
4080.55 501
4081.16 554
4081.76 511
4082.36 494
4082.96 530
4083.57 498
4084.17 583
4084.77 640
4085.38 505
4085.98 516
4086.58 561
4087.18 585
4087.79 499
4088.39 525
4088.99 597
4089.60 516
4090.20 591
4090.80 670
4091.41 537
4092.01 532
4092.61 603
4093.22 540
4093.82 574
4094.42 563
4095.03 550
4095.63 569
4096.23 582
4096.84 573
4097.44 633
4098.05 558
4098.65 616
4099.25 585
4099.86 516
4100.46 551
4101.06 542
4101.67 520
4102.27 558
4102.88 574
4103.48 524
4104.09 441
4104.69 521
4105.29 533
4105.90 576
4106.50 524
4107.11 536
4107.71 554
4108.32 477
4108.92 554
4109.53 479
4110.13 466
4110.74 527
4111.34 479
4111.94 524
4112.55 503
4113.15 518
4113.76 528
4114.36 481
4114.97 501
4115.57 510
4116.18 505
4116.78 507
4117.39 547
4118.00 505
4118.60 552
4119.21 493
4119.81 440
4120.42 432
4121.02 510
4121.63 555
4122.23 543
4122.84 421
4123.44 526
4124.05 550
4124.66 537
4125.26 513
4125.87 515
4126.47 489
4127.08 476
4127.68 549
4128.29 596
4128.90 555
4129.50 525
4130.11 562
4130.72 579
4131.32 542
4131.93 555
4132.53 553
4133.14 524
4133.75 570
4134.35 552
4134.96 494
4135.57 556
4136.17 617
4136.78 593
4137.39 632
4137.99 637
4138.60 575
4139.21 654
4139.81 661
4140.42 594
4141.03 575
4141.63 618
4142.24 610
4142.85 622
4143.46 652
4144.06 650
4144.67 554
4145.28 554
4145.88 519
4146.49 565
4147.10 500
4147.71 531
4148.31 535
4148.92 521
4149.53 498
4150.14 539
4150.74 567
4151.35 507
4151.96 478
4152.57 573
4153.18 528
4153.78 488
4154.39 546
4155.00 589
4155.61 551
4156.22 511
4156.82 526
4157.43 540
4158.04 529
4158.65 554
4159.26 499
4159.86 484
4160.47 510
4161.08 417
4161.69 480
4162.30 519
4162.91 514
4163.52 557
4164.12 571
4164.73 575
4165.34 531
4165.95 589
4166.56 594
4167.17 532
4167.78 592
4168.39 573
4168.99 511
4169.60 481
4170.21 438
4170.82 454
4171.43 493
4172.04 559
4172.65 501
4173.26 508
4173.87 516
4174.48 607
4175.09 503
4175.70 591
4176.31 528
4176.92 540
4177.53 554
4178.13 534
4178.74 512
4179.35 519
4179.96 516
4180.57 496
4181.18 592
4181.79 686
4182.40 591
4183.01 573
4183.62 650
4184.23 560
4184.84 576
4185.45 559
4186.06 500
4186.67 580
4187.29 650
4187.90 540
4188.51 440
4189.12 515
4189.73 491
4190.34 586
4190.95 618
4191.56 574
4192.17 525
4192.78 525
4193.39 543
4194.00 608
4194.61 563
4195.22 600
4195.83 546
4196.45 639
4197.06 616
4197.67 547
4198.28 534
4198.89 507
4199.50 619
4200.11 518
4200.72 537
4201.33 557
4201.95 480
4202.56 436
4203.17 465
4203.78 489
4204.39 518
4205.00 475
4205.62 495
4206.23 516
4206.84 592
4207.45 554
4208.06 591
4208.67 498
4209.29 493
4209.90 484
4210.51 455
4211.12 572
4211.73 479
4212.35 499
4212.96 497
4213.57 522
4214.18 522
4214.80 515
4215.41 594
4216.02 528
4216.63 577
4217.25 611
4217.86 663
4218.47 642
4219.08 582
4219.70 658
4220.31 637
4220.92 561
4221.53 694
4222.15 651
4222.76 618
4223.37 554
4223.99 497
4224.60 596
4225.21 573
4225.83 515
4226.44 554
4227.05 558
4227.66 660
4228.28 570
4228.89 568
4229.51 603
4230.12 511
4230.73 570
4231.35 683
4231.96 782
4232.57 615
4233.19 666
4233.80 948
4234.41 810
4235.03 791
4235.64 771
4236.26 759
4236.87 885
4237.48 726
4238.10 724
4238.71 646
4239.33 608
4239.94 635
4240.55 531
4241.17 455
4241.78 521
4242.40 486
4243.01 463
4243.63 483
4244.24 564
4244.85 524
4245.47 546
4246.08 514
4246.70 585
4247.31 516
4247.93 495
4248.54 570
4249.16 538
4249.77 605
4250.39 612
4251.00 608
4251.62 552
4252.23 586
4252.85 584
4253.46 573
4254.08 533
4254.69 539
4255.31 547
4255.92 467
4256.54 491
4257.15 551
4257.77 540
4258.39 598
4259.00 504
4259.62 518
4260.23 493
4260.85 564
4261.46 598
4262.08 609
4262.69 512
4263.31 547
4263.93 596
4264.54 534
4265.16 631
4265.77 637
4266.39 607
4267.01 561
4267.62 536
4268.24 532
4268.86 540
4269.47 638
4270.09 608
4270.70 654
4271.32 534
4271.94 570
4272.55 549
4273.17 616
4273.79 553
4274.40 635
4275.02 570
4275.64 541
4276.25 563
4276.87 599
4277.49 578
4278.10 489
4278.72 441
4279.34 579
4279.96 545
4280.57 482
4281.19 525
4281.81 484
4282.42 454
4283.04 491
4283.66 609
4284.28 558
4284.89 438
4285.51 494
4286.13 477
4286.75 535
4287.36 573
4287.98 578
4288.60 662
4289.22 546
4289.83 523
4290.45 553
4291.07 537
4291.69 576
4292.31 497
4292.92 468
4293.54 493
4294.16 533
4294.78 552
4295.40 537
4296.01 501
4296.63 465
4297.25 498
4297.87 569
4298.49 660
4299.11 589
4299.72 597
4300.34 674
4300.96 532
4301.58 499
4302.20 559
4302.82 524
4303.44 578
4304.06 520
4304.67 514
4305.29 657
4305.91 706
4306.53 618
4307.15 582
4307.77 514
4308.39 466
4309.01 563
4309.63 604
4310.25 599
4310.86 652
4311.48 604
4312.10 514
4312.72 504
4313.34 602
4313.96 646
4314.58 649
4315.20 530
4315.82 631
4316.44 670
4317.06 607
4317.68 623
4318.30 645
4318.92 494
4319.54 558
4320.16 625
4320.78 631
4321.40 649
4322.02 671
4322.64 598
4323.26 587
4323.88 617
4324.50 620
4325.12 638
4325.74 567
4326.36 700
4326.98 751
4327.60 613
4328.22 638
4328.84 701
4329.46 766
4330.08 783
4330.71 670
4331.33 663
4331.95 675
4332.57 717
4333.19 841
4333.81 815
4334.43 918
4335.05 1199
4335.67 1170
4336.29 1295
4336.91 1345
4337.54 1442
4338.16 1392
4338.78 1333
4339.40 1307
4340.02 1201
4340.64 1210
4341.26 1038
4341.89 1039
4342.51 1105
4343.13 1133
4343.75 1318
4344.37 1487
4344.99 1641
4345.62 1740
4346.24 1718
4346.86 1726
4347.48 1865
4348.10 1656
4348.73 1396
4349.35 1379
4349.97 1188
4350.59 1021
4351.21 868
4351.84 872
4352.46 844
4353.08 778
4353.70 920
4354.33 855
4354.95 856
4355.57 790
4356.19 719
4356.82 828
4357.44 777
4358.06 774
4358.68 750
4359.31 837
4359.93 800
4360.55 690
4361.17 581
4361.80 723
4362.42 722
4363.04 762
4363.67 675
4364.29 731
4364.91 850
4365.54 815
4366.16 714
4366.78 556
4367.41 642
4368.03 622
4368.65 630
4369.28 636
4369.90 578
4370.52 630
4371.15 540
4371.77 540
4372.39 528
4373.02 475
4373.64 532
4374.27 525
4374.89 601
4375.51 457
4376.14 579
4376.76 583
4377.39 555
4378.01 549
4378.63 667
4379.26 698
4379.88 682
4380.51 579
4381.13 645
4381.75 689
4382.38 587
4383.00 623
4383.63 635
4384.25 600
4384.88 545
4385.50 527
4386.13 665
4386.75 538
4387.38 528
4388.00 548
4388.63 480
4389.25 509
4389.88 451
4390.50 501
4391.13 512
4391.75 574
4392.38 552
4393.00 513
4393.63 523
4394.25 565
4394.88 551
4395.50 593
4396.13 561
4396.75 427
4397.38 527
4398.00 626
4398.63 626
4399.26 581
4399.88 555
4400.51 559
4401.13 510
4401.76 576
4402.38 564
4403.01 622
4403.64 522
4404.26 451
4404.89 504
4405.51 577
4406.14 583
4406.77 477
4407.39 582
4408.02 535
4408.64 523
4409.27 617
4409.90 600
4410.52 544
4411.15 560
4411.78 521
4412.40 570
4413.03 646
4413.66 608
4414.28 486
4414.91 544
4415.54 560
4416.16 611
4416.79 554
4417.42 541
4418.04 514
4418.67 495
4419.30 498
4419.93 490
4420.55 540
4421.18 509
4421.81 472
4422.43 453
4423.06 510
4423.69 475
4424.32 490
4424.94 474
4425.57 565
4426.20 528
4426.83 454
4427.45 459
4428.08 509
4428.71 521
4429.34 453
4429.96 469
4430.59 569
4431.22 574
4431.85 587
4432.48 568
4433.10 569
4433.73 517
4434.36 554
4434.99 616
4435.62 550
4436.24 580
4436.87 636
4437.50 593
4438.13 531
4438.76 526
4439.39 509
4440.02 528
4440.64 557
4441.27 555
4441.90 516
4442.53 491
4443.16 515
4443.79 611
4444.42 560
4445.04 571
4445.67 479
4446.30 506
4446.93 535
4447.56 608
4448.19 589
4448.82 554
4449.45 540
4450.08 579
4450.71 574
4451.34 612
4451.97 667
4452.59 564
4453.22 524
4453.85 569
4454.48 576
4455.11 667
4455.74 664
4456.37 729
4457.00 614
4457.63 623
4458.26 618
4458.89 584
4459.52 556
4460.15 456
4460.78 508
4461.41 518
4462.04 510
4462.67 591
4463.30 480
4463.93 477
4464.56 667
4465.19 562
4465.82 502
4466.45 559
4467.08 482
4467.71 493
4468.34 488
4468.97 535
4469.61 524
4470.24 536
4470.87 491
4471.50 464
4472.13 507
4472.76 488
4473.39 578
4474.02 526
4474.65 493
4475.28 480
4475.91 405
4476.54 471
4477.18 497
4477.81 497
4478.44 559
4479.07 494
4479.70 491
4480.33 511
4480.96 494
4481.59 504
4482.23 546
4482.86 542
4483.49 477
4484.12 541
4484.75 574
4485.38 613
4486.02 603
4486.65 596
4487.28 555
4487.91 530
4488.54 562
4489.18 580
4489.81 506
4490.44 511
4491.07 579
4491.70 614
4492.34 549
4492.97 590
4493.60 562
4494.23 570
4494.87 553
4495.50 525
4496.13 557
4496.76 582
4497.40 560
4498.03 646
4498.66 682
4499.29 659
4499.93 688
4500.56 781
4501.19 739
4501.82 822
4502.46 821
4503.09 733
4503.72 776
4504.36 703
4504.99 645
4505.62 596
4506.26 688
4506.89 622
4507.52 566
4508.16 572
4508.79 504
4509.42 525
4510.06 573
4510.69 530
4511.32 567
4511.96 641
4512.59 532
4513.22 490
4513.86 466
4514.49 544
4515.13 581
4515.76 515
4516.39 463
4517.03 559
4517.66 471
4518.30 400
4518.93 531
4519.56 501
4520.20 559
4520.83 522
4521.47 520
4522.10 546
4522.73 534
4523.37 512
4524.00 496
4524.64 581
4525.27 575
4525.91 543
4526.54 554
4527.18 621
4527.81 531
4528.45 569
4529.08 581
4529.72 652
4530.35 839
4530.99 780
4531.62 757
4532.26 818
4532.89 730
4533.53 742
4534.16 640
4534.80 619
4535.43 658
4536.07 510
4536.70 532
4537.34 529
4537.97 513
4538.61 577
4539.24 516
4539.88 468
4540.51 584
4541.15 496
4541.79 457
4542.42 518
4543.06 587
4543.69 516
4544.33 430
4544.96 447
4545.60 492
4546.24 505
4546.87 522
4547.51 519
4548.14 499
4548.78 409
4549.42 468
4550.05 477
4550.69 426
4551.33 555
4551.96 571
4552.60 504
4553.24 518
4553.87 578
4554.51 520
4555.15 493
4555.78 445
4556.42 598
4557.06 595
4557.69 452
4558.33 494
4558.97 587
4559.60 556
4560.24 564
4560.88 509
4561.51 437
4562.15 448
4562.79 435
4563.43 595
4564.06 541
4564.70 451
4565.34 515
4565.97 528
4566.61 496
4567.25 541
4567.89 498
4568.52 551
4569.16 568
4569.80 519
4570.44 544
4571.07 537
4571.71 559
4572.35 543
4572.99 484
4573.63 508
4574.26 538
4574.90 469
4575.54 533
4576.18 578
4576.82 520
4577.45 507
4578.09 534
4578.73 581
4579.37 521
4580.01 485
4580.65 464
4581.28 485
4581.92 533
4582.56 531
4583.20 588
4583.84 571
4584.48 533
4585.12 566
4585.76 521
4586.39 604
4587.03 649
4587.67 572
4588.31 503
4588.95 602
4589.59 626
4590.23 798
4590.87 843
4591.51 720
4592.15 725
4592.78 747
4593.42 678
4594.06 661
4594.70 674
4595.34 635
4595.98 657
4596.62 689
4597.26 519
4597.90 536
4598.54 470
4599.18 559
4599.82 576
4600.46 621
4601.10 567
4601.74 551
4602.38 524
4603.02 446
4603.66 539
4604.30 510
4604.94 475
4605.58 545
4606.22 541
4606.86 524
4607.50 560
4608.14 544
4608.78 477
4609.42 496
4610.06 481
4610.70 528
4611.34 548
4611.98 508
4612.62 507
4613.26 433
4613.90 563
4614.55 538
4615.19 440
4615.83 420
4616.47 522
4617.11 559
4617.75 525
4618.39 480
4619.03 501
4619.67 500
4620.31 584
4620.96 496
4621.60 525
4622.24 503
4622.88 444
4623.52 494
4624.16 442
4624.80 536
4625.44 555
4626.09 515
4626.73 505
4627.37 544
4628.01 504
4628.65 512
4629.29 457
4629.94 477
4630.58 438
4631.22 421
4631.86 527
4632.50 436
4633.15 486
4633.79 448
4634.43 492
4635.07 551
4635.72 575
4636.36 636
4637.00 673
4637.64 630
4638.28 541
4638.93 499
4639.57 495
4640.21 529
4640.85 510
4641.50 491
4642.14 569
4642.78 531
4643.43 521
4644.07 519
4644.71 483
4645.35 491
4646.00 551
4646.64 585
4647.28 630
4647.93 618
4648.57 526
4649.21 460
4649.86 481
4650.50 579
4651.14 552
4651.79 534
4652.43 526
4653.07 437
4653.72 530
4654.36 526
4655.00 499
4655.65 531
4656.29 520
4656.93 523
4657.58 543
4658.22 500
4658.87 490
4659.51 495
4660.15 569
4660.80 513
4661.44 423
4662.09 444
4662.73 487
4663.37 452
4664.02 472
4664.66 518
4665.31 521
4665.95 444
4666.59 512
4667.24 434
4667.88 394
4668.53 434
4669.17 453
4669.82 493
4670.46 473
4671.11 422
4671.75 343
4672.40 436
4673.04 483
4673.69 474
4674.33 516
4674.98 443
4675.62 443
4676.27 481
4676.91 489
4677.56 490
4678.20 440
4678.85 450
4679.49 441
4680.14 547
4680.78 495
4681.43 444
4682.07 440
4682.72 450
4683.36 473
4684.01 505
4684.66 472
4685.30 527
4685.95 527
4686.59 520
4687.24 561
4687.88 494
4688.53 475
4689.18 520
4689.82 531
4690.47 532
4691.11 544
4691.76 558
4692.41 526
4693.05 459
4693.70 534
4694.34 531
4694.99 511
4695.64 536
4696.28 588
4696.93 614
4697.58 649
4698.22 623
4698.87 609
4699.52 633
4700.16 599
4700.81 568
4701.46 466
4702.10 453
4702.75 558
4703.40 564
4704.04 572
4704.69 611
4705.34 534
4705.99 492
4706.63 457
4707.28 587
4707.93 644
4708.57 562
4709.22 574
4709.87 547
4710.52 559
4711.16 571
4711.81 540
4712.46 549
4713.11 526
4713.75 530
4714.40 483
4715.05 473
4715.70 429
4716.35 506
4716.99 582
4717.64 495
4718.29 489
4718.94 508
4719.58 516
4720.23 522
4720.88 476
4721.53 476
4722.18 440
4722.83 445
4723.47 505
4724.12 606
4724.77 602
4725.42 536
4726.07 555
4726.72 495
4727.36 501
4728.01 459
4728.66 485
4729.31 629
4729.96 525
4730.61 553
4731.26 540
4731.91 489
4732.55 594
4733.20 538
4733.85 485
4734.50 508
4735.15 445
4735.80 484
4736.45 457
4737.10 446
4737.75 582
4738.40 551
4739.05 497
4739.70 538
4740.35 604
4740.99 536
4741.64 487
4742.29 513
4742.94 549
4743.59 531
4744.24 493
4744.89 549
4745.54 548
4746.19 571
4746.84 520
4747.49 570
4748.14 581
4748.79 627
4749.44 646
4750.09 626
4750.74 607
4751.39 651
4752.04 611
4752.69 595
4753.34 670
4753.99 676
4754.64 670
4755.29 610
4755.95 635
4756.60 558
4757.25 602
4757.90 541
4758.55 410
4759.20 356
4759.85 435
4760.50 500
4761.15 581
4761.80 573
4762.45 507
4763.10 422
4763.75 484
4764.41 507
4765.06 600
4765.71 529
4766.36 540
4767.01 466
4767.66 496
4768.31 524
4768.97 514
4769.62 507
4770.27 537
4770.92 536
4771.57 493
4772.22 478
4772.87 486
4773.53 480
4774.18 508
4774.83 544
4775.48 583
4776.13 555
4776.79 605
4777.44 528
4778.09 541
4778.74 548
4779.39 546
4780.05 551
4780.70 398
4781.35 424
4782.00 450
4782.65 458
4783.31 492
4783.96 513
4784.61 570
4785.26 579
4785.92 604
4786.57 530
4787.22 519
4787.88 529
4788.53 517
4789.18 494
4789.83 584
4790.49 575
4791.14 561
4791.79 533
4792.45 553
4793.10 533
4793.75 444
4794.40 483
4795.06 500
4795.71 496
4796.36 564
4797.02 513
4797.67 609
4798.32 497
4798.98 538
4799.63 493
4800.29 508
4800.94 462
4801.59 463
4802.25 505
4802.90 435
4803.55 506
4804.21 547
4804.86 564
4805.52 574
4806.17 520
4806.82 536
4807.48 528
4808.13 584
4808.79 500
4809.44 523
4810.09 599
4810.75 538
4811.40 573
4812.06 504
4812.71 536
4813.37 602
4814.02 582
4814.67 545
4815.33 533
4815.98 481
4816.64 649
4817.29 652
4817.95 583
4818.60 631
4819.26 600
4819.91 646
4820.57 666
4821.22 654
4821.88 654
4822.53 653
4823.19 628
4823.84 713
4824.50 664
4825.15 621
4825.81 690
4826.46 639
4827.12 668
4827.77 641
4828.43 649
4829.09 689
4829.74 686
4830.40 739
4831.05 734
4831.71 623
4832.36 737
4833.02 768
4833.68 719
4834.33 669
4834.99 750
4835.64 818
4836.30 807
4836.96 855
4837.61 867
4838.27 817
4838.92 869
4839.58 853
4840.24 949
4840.89 858
4841.55 891
4842.21 874
4842.86 969
4843.52 986
4844.17 838
4844.83 835
4845.49 1002
4846.14 1037
4846.80 1066
4847.46 1052
4848.11 1145
4848.77 1272
4849.43 1440
4850.09 1409
4850.74 1341
4851.40 1306
4852.06 1519
4852.71 1353
4853.37 1170
4854.03 1408
4854.69 1214
4855.34 1298
4856.00 1283
4856.66 1397
4857.31 1390
4857.97 1504
4858.63 1430
4859.29 1557
4859.94 1437
4860.60 1233
4861.26 1391
4861.92 1356
4862.58 1169
4863.23 1243
4863.89 1227
4864.55 1156
4865.21 1312
4865.87 1370
4866.52 1246
4867.18 1176
4867.84 1190
4868.50 1190
4869.16 1148
4869.81 1131
4870.47 1072
4871.13 1065
4871.79 873
4872.45 877
4873.11 1004
4873.77 1031
4874.42 908
4875.08 1012
4875.74 976
4876.40 891
4877.06 955
4877.72 901
4878.38 844
4879.03 961
4879.69 951
4880.35 936
4881.01 904
4881.67 823
4882.33 755
4882.99 720
4883.65 757
4884.31 747
4884.97 744
4885.63 771
4886.29 764
4886.95 725
4887.60 813
4888.26 906
4888.92 882
4889.58 838
4890.24 845
4890.90 888
4891.56 839
4892.22 755
4892.88 811
4893.54 709
4894.20 695
4894.86 593
4895.52 696
4896.18 686
4896.84 705
4897.50 624
4898.16 655
4898.82 619
4899.48 617
4900.14 636
4900.80 677
4901.46 669
4902.12 616
4902.79 609
4903.45 623
4904.11 651
4904.77 728
4905.43 685
4906.09 604
4906.75 646
4907.41 613
4908.07 671
4908.73 616
4909.39 592
4910.05 673
4910.71 674
4911.38 595
4912.04 572
4912.70 508
4913.36 555
4914.02 568
4914.68 574
4915.34 561
4916.00 568
4916.67 490
4917.33 577
4917.99 620
4918.65 556
4919.31 503
4919.97 560
4920.64 591
4921.30 608
4921.96 521
4922.62 581
4923.28 594
4923.94 554
4924.61 603
4925.27 567
4925.93 599
4926.59 565
4927.26 523
4927.92 589
4928.58 535
4929.24 611
4929.90 609
4930.57 528
4931.23 539
4931.89 486
4932.55 601
4933.22 572
4933.88 515
4934.54 496
4935.20 540
4935.87 567
4936.53 568
4937.19 531
4937.86 511
4938.52 554
4939.18 561
4939.84 569
4940.51 489
4941.17 458
4941.83 487
4942.50 454
4943.16 516
4943.82 501
4944.49 504
4945.15 543
4945.81 530
4946.48 500
4947.14 528
4947.80 481
4948.47 422
4949.13 456
4949.79 539
4950.46 461
4951.12 459
4951.79 529
4952.45 477
4953.11 546
4953.78 524
4954.44 526
4955.11 387
4955.77 427
4956.43 426
4957.10 449
4957.76 475
4958.43 531
4959.09 481
4959.76 480
4960.42 467
4961.08 564
4961.75 477
4962.41 562
4963.08 550
4963.74 546
4964.41 632
4965.07 579
4965.74 590
4966.40 561
4967.07 511
4967.73 542
4968.40 494
4969.06 435
4969.73 421
4970.39 457
4971.06 479
4971.72 453
4972.39 428
4973.05 420
4973.72 482
4974.38 544
4975.05 492
4975.71 529
4976.38 557
4977.04 543
4977.71 549
4978.37 538
4979.04 514
4979.71 476
4980.37 423
4981.04 459
4981.70 464
4982.37 496
4983.04 480
4983.70 582
4984.37 556
4985.03 530
4985.70 510
4986.37 558
4987.03 579
4987.70 655
4988.36 613
4989.03 617
4989.70 633
4990.36 705
4991.03 703
4991.70 597
4992.36 616
4993.03 530
4993.70 497
4994.36 474
4995.03 451
4995.70 435
4996.36 384
4997.03 448
4997.70 431
4998.36 464
4999.03 459
4999.70 564
5000.36 591
5001.03 501
5001.70 507
5002.37 482
5003.03 485
5003.70 473
5004.37 425
5005.03 411
5005.70 468
5006.37 433
5007.04 460
5007.70 476
5008.37 511
5009.04 485
5009.71 481
5010.38 475
5011.04 506
5011.71 548
5012.38 576
5013.05 479
5013.71 462
5014.38 472
5015.05 474
5015.72 513
5016.39 457
5017.06 448
5017.72 507
5018.39 501
5019.06 515
5019.73 553
5020.40 487
5021.07 420
5021.73 519
5022.40 519
5023.07 494
5023.74 556
5024.41 559
5025.08 472
5025.75 480
5026.41 578
5027.08 507
5027.75 526
5028.42 449
5029.09 411
5029.76 344
5030.43 448
5031.10 457
5031.77 478
5032.44 413
5033.10 475
5033.77 494
5034.44 497
5035.11 424
5035.78 513
5036.45 493
5037.12 451
5037.79 450
5038.46 450
5039.13 502
5039.80 415
5040.47 466
5041.14 428
5041.81 453
5042.48 448
5043.15 449
5043.82 399
5044.49 441
5045.16 476
5045.83 411
5046.50 490
5047.17 480
5047.84 440
5048.51 432
5049.18 469
5049.85 420
5050.52 462
5051.19 461
5051.86 449
5052.53 444
5053.20 424
5053.87 391
5054.54 443
5055.21 448
5055.89 445
5056.56 501
5057.23 478
5057.90 414
5058.57 429
5059.24 424
5059.91 401
5060.58 348
5061.25 376
5061.92 434
5062.60 481
5063.27 495
5063.94 484
5064.61 452
5065.28 443
5065.95 538
5066.62 485
5067.30 479
5067.97 478
5068.64 426
5069.31 466
5069.98 500
5070.65 495
5071.33 460
5072.00 489
5072.67 437
5073.34 382
5074.01 436
5074.68 445
5075.36 530
5076.03 476
5076.70 490
5077.37 510
5078.05 563
5078.72 560
5079.39 509
5080.06 485
5080.73 512
5081.41 449
5082.08 439
5082.75 454
5083.42 438
5084.10 444
5084.77 505
5085.44 495
5086.12 410
5086.79 387
5087.46 460
5088.13 475
5088.81 523
5089.48 568
5090.15 511
5090.83 634
5091.50 624
5092.17 594
5092.85 589
5093.52 544
5094.19 611
5094.87 588
5095.54 611
5096.21 513
5096.89 530
5097.56 512
5098.23 490
5098.91 447
5099.58 425
5100.25 457
5100.93 418
5101.60 390
5102.28 409
5102.95 462
5103.62 431
5104.30 384
5104.97 453
5105.65 414
5106.32 408
5106.99 456
5107.67 450
5108.34 453
5109.02 404
5109.69 394
5110.36 416
5111.04 452
5111.71 424
5112.39 456
5113.06 372
5113.74 433
5114.41 457
5115.09 469
5115.76 477
5116.44 442
5117.11 439
5117.79 515
5118.46 442
5119.14 511
5119.81 526
5120.49 463
5121.16 424
5121.84 439
5122.51 442
5123.19 457
5123.86 473
5124.54 480
5125.21 440
5125.89 478
5126.56 475
5127.24 498
5127.91 495
5128.59 464
5129.27 399
5129.94 430
5130.62 452
5131.29 460
5131.97 450
5132.64 483
5133.32 488
5134.00 492
5134.67 375
5135.35 389
5136.02 417
5136.70 428
5137.38 414
5138.05 478
5138.73 459
5139.40 390
5140.08 431
5140.76 469
5141.43 425
5142.11 450
5142.79 423
5143.46 456
5144.14 510
5144.82 438
5145.49 393
5146.17 375
5146.85 482
5147.52 445
5148.20 355
5148.88 414
5149.55 486
5150.23 433
5150.91 414
5151.59 433
5152.26 406
5152.94 460
5153.62 426
5154.29 475
5154.97 419
5155.65 430
5156.33 460
5157.00 432
5157.68 446
5158.36 414
5159.04 494
5159.71 424
5160.39 443
5161.07 428
5161.75 441
5162.42 441
5163.10 408
5163.78 394
5164.46 473
5165.14 439
5165.81 457
5166.49 449
5167.17 431
5167.85 415
5168.53 352
5169.21 436
5169.88 398
5170.56 416
5171.24 461
5171.92 497
5172.60 498
5173.28 495
5173.95 491
5174.63 405
5175.31 469
5175.99 484
5176.67 430
5177.35 448
5178.03 480
5178.71 494
5179.38 578
5180.06 562
5180.74 529
5181.42 426
5182.10 429
5182.78 452
5183.46 497
5184.14 438
5184.82 391
5185.50 450
5186.18 375
5186.86 386
5187.53 361
5188.21 343
5188.89 355
5189.57 404
5190.25 412
5190.93 393
5191.61 377
5192.29 443
5192.97 433
5193.65 416
5194.33 464
5195.01 473
5195.69 420
5196.37 404
5197.05 401
5197.73 439
5198.41 406
5199.09 380
5199.77 358
5200.45 394
5201.13 385
5201.81 448
5202.49 486
5203.17 437
5203.86 427
5204.54 400
5205.22 439
5205.90 467
5206.58 372
5207.26 357
5207.94 397
5208.62 394
5209.30 408
5209.98 384
5210.66 377
5211.34 422
5212.02 399
5212.71 410
5213.39 464
5214.07 484
5214.75 381
5215.43 444
5216.11 484
5216.79 525
5217.47 451
5218.16 456
5218.84 486
5219.52 504
5220.20 506
5220.88 465
5221.56 507
5222.25 510
5222.93 406
5223.61 458
5224.29 421
5224.97 399
5225.66 402
5226.34 438
5227.02 411
5227.70 435
5228.38 503
5229.07 567
5229.75 476
5230.43 468
5231.11 513
5231.79 469
5232.48 416
5233.16 457
5233.84 475
5234.52 438
5235.21 416
5235.89 436
5236.57 424
5237.26 408
5237.94 409
5238.62 486
5239.30 495
5239.99 475
5240.67 385
5241.35 470
5242.04 461
5242.72 454
5243.40 459
5244.08 455
5244.77 471
5245.45 406
5246.13 379
5246.82 386
5247.50 440
5248.18 450
5248.87 438
5249.55 405
5250.24 365
5250.92 438
5251.60 490
5252.29 434
5252.97 421
5253.65 437
5254.34 393
5255.02 380
5255.71 392
5256.39 425
5257.07 429
5257.76 405
5258.44 401
5259.13 385
5259.81 385
5260.49 510
5261.18 453
5261.86 447
5262.55 449
5263.23 502
5263.92 510
5264.60 501
5265.28 394
5265.97 377
5266.65 452
5267.34 452
5268.02 455
5268.71 458
5269.39 462
5270.08 437
5270.76 448
5271.45 443
5272.13 451
5272.82 408
5273.50 461
5274.19 441
5274.87 452
5275.56 447
5276.24 451
5276.93 395
5277.61 374
5278.30 449
5278.98 469
5279.67 496
5280.36 483
5281.04 438
5281.73 418
5282.41 429
5283.10 462
5283.78 493
5284.47 452
5285.16 469
5285.84 424
5286.53 411
5287.21 435
5287.90 452
5288.59 385
5289.27 409
5289.96 454
5290.64 389
5291.33 449
5292.02 421
5292.70 411
5293.39 350
5294.08 391
5294.76 379
5295.45 475
5296.13 470
5296.82 408
5297.51 442
5298.19 463
5298.88 424
5299.57 448
5300.25 542
5300.94 554
5301.63 540
5302.32 549
5303.00 525
5303.69 508
5304.38 521
5305.06 522
5305.75 500
5306.44 538
5307.13 473
5307.81 470
5308.50 420
5309.19 433
5309.87 338
5310.56 409
5311.25 520
5311.94 488
5312.62 519
5313.31 517
5314.00 499
5314.69 500
5315.38 591
5316.06 516
5316.75 475
5317.44 522
5318.13 517
5318.82 531
5319.50 520
5320.19 523
5320.88 536
5321.57 553
5322.26 492
5322.94 478
5323.63 450
5324.32 458
5325.01 429
5325.70 443
5326.39 410
5327.07 438
5327.76 463
5328.45 452
5329.14 397
5329.83 362
5330.52 434
5331.21 450
5331.90 521
5332.58 425
5333.27 437
5333.96 521
5334.65 539
5335.34 494
5336.03 416
5336.72 405
5337.41 442
5338.10 396
5338.79 436
5339.48 450
5340.17 439
5340.86 483
5341.54 473
5342.23 472
5342.92 471
5343.61 472
5344.30 499
5344.99 434
5345.68 467
5346.37 479
5347.06 504
5347.75 499
5348.44 596
5349.13 590
5349.82 524
5350.51 515
5351.20 546
5351.89 519
5352.58 547
5353.27 498
5353.96 501
5354.65 516
5355.34 403
5356.03 512
5356.72 499
5357.42 404
5358.11 413
5358.80 373
5359.49 404
5360.18 396
5360.87 451
5361.56 533
5362.25 422
5362.94 421
5363.63 396
5364.32 403
5365.01 400
5365.70 355
5366.40 365
5367.09 441
5367.78 447
5368.47 439
5369.16 334
5369.85 400
5370.54 404
5371.23 393
5371.93 468
5372.62 378
5373.31 407
5374.00 463
5374.69 391
5375.38 416
5376.08 419
5376.77 442
5377.46 393
5378.15 406
5378.84 412
5379.53 387
5380.23 404
5380.92 376
5381.61 403
5382.30 408
5383.00 420
5383.69 379
5384.38 375
5385.07 428
5385.76 404
5386.46 446
5387.15 416
5387.84 424
5388.53 534
5389.23 507
5389.92 467
5390.61 470
5391.30 409
5392.00 427
5392.69 396
5393.38 377
5394.08 418
5394.77 512
5395.46 450
5396.15 469
5396.85 419
5397.54 432
5398.23 430
5398.93 484
5399.62 423
5400.31 455
5401.01 434
5401.70 396
5402.39 381
5403.09 377
5403.78 403
5404.47 391
5405.17 415
5405.86 451
5406.56 424
5407.25 489
5407.94 434
5408.64 435
5409.33 466
5410.02 420
5410.72 506
5411.41 473
5412.11 556
5412.80 460
5413.49 448
5414.19 387
5414.88 367
5415.58 419
5416.27 431
5416.97 367
5417.66 385
5418.35 469
5419.05 411
5419.74 440
5420.44 411
5421.13 420
5421.83 454
5422.52 426
5423.22 498
5423.91 485
5424.61 505
5425.30 447
5426.00 383
5426.69 412
5427.39 402
5428.08 485
5428.78 482
5429.47 466
5430.17 376
5430.86 480
5431.56 473
5432.25 394
5432.95 406
5433.64 461
5434.34 550
5435.03 552
5435.73 513
5436.43 493
5437.12 547
5437.82 418
5438.51 486
5439.21 519
5439.90 447
5440.60 470
5441.30 512
5441.99 449
5442.69 434
5443.38 466
5444.08 566
5444.78 591
5445.47 638
5446.17 562
5446.86 554
5447.56 641
5448.26 560
5448.95 535
5449.65 647
5450.35 615
5451.04 636
5451.74 585
5452.44 546
5453.13 509
5453.83 582
5454.53 524
5455.22 564
5455.92 512
5456.62 558
5457.31 661
5458.01 644
5458.71 513
5459.40 571
5460.10 531
5460.80 567
5461.50 533
5462.19 652
5462.89 621
5463.59 576
5464.29 692
5464.98 704
5465.68 589
5466.38 605
5467.08 625
5467.77 600
5468.47 614
5469.17 601
5469.87 596
5470.56 632
5471.26 630
5471.96 563
5472.66 609
5473.36 642
5474.05 633
5474.75 667
5475.45 605
5476.15 699
5476.85 709
5477.54 837
5478.24 902
5478.94 979
5479.64 1063
5480.34 906
5481.04 1055
5481.73 1167
5482.43 948
5483.13 945
5483.83 827
5484.53 794
5485.23 766
5485.93 697
5486.62 755
5487.32 834
5488.02 835
5488.72 743
5489.42 741
5490.12 793
5490.82 768
5491.52 783
5492.22 709
5492.92 810
5493.62 856
5494.31 802
5495.01 859
5495.71 906
5496.41 1006
5497.11 1086
5497.81 1088
5498.51 1342
5499.21 1345
5499.91 1587
5500.61 1670
5501.31 1555
5502.01 1519
5502.71 1552
5503.41 1358
5504.11 1068
5504.81 961
5505.51 813
5506.21 782
5506.91 812
5507.61 760
5508.31 750
5509.01 753
5509.71 707
5510.41 743
5511.11 653
5511.81 687
5512.51 709
5513.21 695
5513.91 716
5514.61 732
5515.31 696
5516.01 722
5516.72 663
5517.42 589
5518.12 546
5518.82 601
5519.52 566
5520.22 570
5520.92 583
5521.62 593
5522.32 466
5523.02 462
5523.73 572
5524.43 614
5525.13 509
5525.83 524
5526.53 542
5527.23 594
5527.93 556
5528.63 485
5529.34 475
5530.04 509
5530.74 484
5531.44 554
5532.14 482
5532.84 432
5533.55 497
5534.25 482
5534.95 557
5535.65 595
5536.35 480
5537.06 528
5537.76 496
5538.46 515
5539.16 557
5539.86 446
5540.57 432
5541.27 482
5541.97 440
5542.67 507
5543.38 475
5544.08 512
5544.78 525
5545.48 437
5546.19 436
5546.89 430
5547.59 494
5548.29 514
5549.00 587
5549.70 504
5550.40 469
5551.11 425
5551.81 463
5552.51 498
5553.21 435
5553.92 447
5554.62 433
5555.32 485
5556.03 462
5556.73 492
5557.43 484
5558.14 475
5558.84 428
5559.54 452
5560.25 436
5560.95 407
5561.65 480
5562.36 478
5563.06 439
5563.77 483
5564.47 398
5565.17 403
5565.88 460
5566.58 422
5567.28 525
5567.99 452
5568.69 484
5569.40 463
5570.10 482
5570.80 426
5571.51 486
5572.21 495
5572.92 485
5573.62 432
5574.33 363
5575.03 444
5575.73 481
5576.44 470
5577.14 410
5577.85 479
5578.55 477
5579.26 430
5579.96 431
5580.67 468
5581.37 460
5582.08 402
5582.78 459
5583.49 437
5584.19 436
5584.90 438
5585.60 445
5586.31 444
5587.01 405
5587.72 425
5588.42 423
5589.13 442
5589.83 414
5590.54 466
5591.24 436
5591.95 418
5592.66 399
5593.36 401
5594.07 412
5594.77 429
5595.48 457
5596.18 526
5596.89 410
5597.60 408
5598.30 412
5599.01 483
5599.71 485
5600.42 436
5601.13 450
5601.83 452
5602.54 388
5603.24 418
5603.95 434
5604.66 385
5605.36 424
5606.07 417
5606.78 387
5607.48 435
5608.19 444
5608.89 400
5609.60 455
5610.31 440
5611.01 440
5611.72 442
5612.43 431
5613.14 433
5613.84 423
5614.55 318
5615.26 435
5615.96 409
5616.67 407
5617.38 375
5618.08 364
5618.79 426
5619.50 431
5620.21 471
5620.91 455
5621.62 443
5622.33 441
5623.04 386
5623.74 503
5624.45 414
5625.16 401
5625.87 374
5626.57 402
5627.28 446
5627.99 392
5628.70 427
5629.40 444
5630.11 437
5630.82 513
5631.53 475
5632.24 505
5632.94 466
5633.65 397
5634.36 428
5635.07 495
5635.78 444
5636.49 427
5637.19 411
5637.90 418
5638.61 397
5639.32 421
5640.03 451
5640.74 399
5641.44 381
5642.15 425
5642.86 416
5643.57 391
5644.28 414
5644.99 377
5645.70 385
5646.41 474
5647.12 476
5647.82 421
5648.53 444
5649.24 418
5649.95 431
5650.66 489
5651.37 442
5652.08 452
5652.79 504
5653.50 464
5654.21 487
5654.92 480
5655.63 500
5656.34 569
5657.05 598
5657.76 649
5658.46 645
5659.17 561
5659.88 588
5660.59 455
5661.30 420
5662.01 443
5662.72 427
5663.43 510
5664.14 530
5664.85 496
5665.56 501
5666.27 550
5666.98 468
5667.69 446
5668.40 464
5669.12 435
5669.83 514
5670.54 498
5671.25 445
5671.96 380
5672.67 430
5673.38 450
5674.09 427
5674.80 376
5675.51 418
5676.22 436
5676.93 434
5677.64 456
5678.35 468
5679.06 445
5679.78 525
5680.49 521
5681.20 416
5681.91 364
5682.62 385
5683.33 440
5684.04 494
5684.75 486
5685.47 353
5686.18 352
5686.89 418
5687.60 466
5688.31 366
5689.02 392
5689.73 427
5690.45 463
5691.16 427
5691.87 382
5692.58 398
5693.29 421
5694.01 374
5694.72 417
5695.43 415
5696.14 438
5696.85 342
5697.57 311
5698.28 392
5698.99 418
5699.70 377
5700.41 424
5701.13 423
5701.84 355
5702.55 450
5703.26 410
5703.98 433
5704.69 436
5705.40 470
5706.11 392
5706.83 373
5707.54 416
5708.25 400
5708.97 370
5709.68 335
5710.39 440
5711.10 411
5711.82 486
5712.53 402
5713.24 447
5713.96 420
5714.67 394
5715.38 389
5716.10 338
5716.81 350
5717.52 341
5718.24 368
5718.95 356
5719.66 402
5720.38 347
5721.09 387
5721.80 472
5722.52 407
5723.23 415
5723.95 432
5724.66 392
5725.37 388
5726.09 341
5726.80 410
5727.52 411
5728.23 401
5728.94 460
5729.66 384
5730.37 442
5731.09 406
5731.80 422
5732.51 452
5733.23 391
5733.94 421
5734.66 388
5735.37 373
5736.09 455
5736.80 369
5737.52 401
5738.23 401
5738.95 439
5739.66 380
5740.38 392
5741.09 406
5741.81 371
5742.52 384
5743.24 347
5743.95 360
5744.67 358
5745.38 389
5746.10 369
5746.81 344
5747.53 356
5748.24 374
5748.96 337
5749.67 392
5750.39 439
5751.10 363
5751.82 358
5752.53 411
5753.25 404
5753.97 370
5754.68 381
5755.40 379
5756.11 427
5756.83 433
5757.54 349
5758.26 342
5758.98 394
5759.69 406
5760.41 414
5761.12 401
5761.84 366
5762.56 425
5763.27 448
5763.99 411
5764.71 512
5765.42 436
5766.14 404
5766.85 368
5767.57 363
5768.29 395
5769.00 390
5769.72 391
5770.44 397
5771.15 427
5771.87 393
5772.59 467
5773.30 450
5774.02 381
5774.74 368
5775.46 384
5776.17 356
5776.89 367
5777.61 419
5778.32 441
5779.04 390
5779.76 348
5780.48 382
5781.19 399
5781.91 394
5782.63 397
5783.35 437
5784.06 449
5784.78 368
5785.50 411
5786.22 406
5786.93 376
5787.65 420
5788.37 399
5789.09 450
5789.80 393
5790.52 470
5791.24 430
5791.96 384
5792.68 422
5793.39 461
5794.11 474
5794.83 454
5795.55 457
5796.27 433
5796.99 442
5797.70 454
5798.42 443
5799.14 499
5799.86 483
5800.58 527
5801.30 641
5802.02 728
5802.73 723
5803.45 721
5804.17 680
5804.89 690
5805.61 582
5806.33 550
5807.05 509
5807.77 549
5808.49 522
5809.20 394
5809.92 400
5810.64 464
5811.36 568
5812.08 507
5812.80 465
5813.52 492
5814.24 487
5814.96 517
5815.68 526
5816.40 488
5817.12 529
5817.84 544
5818.56 502
5819.28 548
5820.00 463
5820.72 532
5821.44 492
5822.16 421
5822.88 514
5823.60 531
5824.32 466
5825.04 412
5825.76 486
5826.48 458
5827.20 490
5827.92 452
5828.64 510
5829.36 492
5830.08 422
5830.80 475
5831.52 403
5832.24 421
5832.96 475
5833.68 522
5834.40 480
5835.12 537
5835.84 472
5836.56 489
5837.28 483
5838.00 480
5838.73 529
5839.45 453
5840.17 516
5840.89 467
5841.61 465
5842.33 447
5843.05 475
5843.77 442
5844.49 405
5845.22 460
5845.94 478
5846.66 444
5847.38 444
5848.10 444
5848.82 451
5849.54 430
5850.27 392
5850.99 385
5851.71 372
5852.43 393
5853.15 428
5853.88 435
5854.60 472
5855.32 463
5856.04 427
5856.76 479
5857.49 480
5858.21 461
5858.93 429
5859.65 464
5860.37 483
5861.10 508
5861.82 468
5862.54 497
5863.26 502
5863.99 403
5864.71 485
5865.43 465
5866.15 462
5866.88 463
5867.60 506
5868.32 492
5869.04 576
5869.77 564
5870.49 484
5871.21 587
5871.94 510
5872.66 518
5873.38 482
5874.11 482
5874.83 463
5875.55 450
5876.27 370
5877.00 454
5877.72 504
5878.44 521
5879.17 505
5879.89 438
5880.62 440
5881.34 457
5882.06 513
5882.79 515
5883.51 527
5884.23 586
5884.96 493
5885.68 511
5886.40 511
5887.13 539
5887.85 613
5888.58 556
5889.30 520
5890.02 513
5890.75 514
5891.47 525
5892.20 457
5892.92 483
5893.65 529
5894.37 517
5895.09 537
5895.82 591
5896.54 547
5897.27 556
5897.99 574
5898.72 531
5899.44 501
5900.17 561
5900.89 579
5901.62 575
5902.34 555
5903.07 516
5903.79 575
5904.52 544
5905.24 546
5905.97 614
5906.69 649
5907.42 606
5908.14 608
5908.87 523
5909.59 553
5910.32 593
5911.04 594
5911.77 587
5912.49 615
5913.22 649
5913.94 668
5914.67 731
5915.40 661
5916.12 635
5916.85 627
5917.57 540
5918.30 572
5919.02 625
5919.75 672
5920.48 629
5921.20 651
5921.93 551
5922.65 623
5923.38 630
5924.11 669
5924.83 730
5925.56 631
5926.29 630
5927.01 707
5927.74 773
5928.47 765
5929.19 746
5929.92 805
5930.64 723
5931.37 764
5932.10 764
5932.82 713
5933.55 758
5934.28 951
5935.01 919
5935.73 853
5936.46 859
5937.19 887
5937.91 976
5938.64 868
5939.37 930
5940.09 858
5940.82 892
5941.55 968
5942.28 1009
5943.00 924
5943.73 990
5944.46 1089
5945.19 1138
5945.91 1032
5946.64 995
5947.37 1106
5948.10 1063
5948.82 1145
5949.55 1201
5950.28 1318
5951.01 1375
5951.73 1431
5952.46 1340
5953.19 1465
5953.92 1390
5954.65 1290
5955.38 1333
5956.10 1375
5956.83 1288
5957.56 1382
5958.29 1438
5959.02 1385
5959.74 1409
5960.47 1337
5961.20 1500
5961.93 1411
5962.66 1499
5963.39 1557
5964.12 1682
5964.84 1759
5965.57 1938
5966.30 2037
5967.03 2134
5967.76 2095
5968.49 2080
5969.22 2071
5969.95 2006
5970.68 1810
5971.40 1769
5972.13 1674
5972.86 1710
5973.59 1740
5974.32 1735
5975.05 1614
5975.78 1752
5976.51 1777
5977.24 1798
5977.97 1764
5978.70 1860
5979.43 1832
5980.16 2032
5980.89 2066
5981.62 2056
5982.35 1993
5983.08 2123
5983.81 2087
5984.54 2061
5985.27 1999
5986.00 1918
5986.73 1993
5987.46 2023
5988.19 2076
5988.92 2071
5989.65 2079
5990.38 2002
5991.11 2203
5991.84 2065
5992.57 2003
5993.30 2086
5994.03 2205
5994.76 2282
5995.49 2346
5996.22 2296
5996.95 2248
5997.68 2330
5998.41 2274
5999.14 2440
5999.87 2405
6000.60 2376
6001.34 2227
6002.07 2260
6002.80 2113
6003.53 2055
6004.26 1981
6004.99 1998
6005.72 2164
6006.45 2322
6007.18 2383
6007.92 2757
6008.65 3119
6009.38 3518
6010.11 4112
6010.84 4918
6011.57 5400
6012.30 5765
6013.04 5963
6013.77 6391
6014.50 6058
6015.23 5868
6015.96 5334
6016.69 4932
6017.43 4276
6018.16 3906
6018.89 3266
6019.62 2767
6020.35 2338
6021.09 2105
6021.82 1810
6022.55 1748
6023.28 1690
6024.02 1662
6024.75 1467
6025.48 1500
6026.21 1540
6026.94 1480
6027.68 1448
6028.41 1358
6029.14 1416
6029.88 1393
6030.61 1407
6031.34 1460
6032.07 1373
6032.81 1266
6033.54 1336
6034.27 1353
6035.01 1371
6035.74 1314
6036.47 1311
6037.20 1361
6037.94 1465
6038.67 1405
6039.40 1449
6040.14 1506
6040.87 1458
6041.60 1437
6042.34 1600
6043.07 1550
6043.80 1416
6044.54 1470
6045.27 1577
6046.00 1761
6046.74 1685
6047.47 1700
6048.21 1874
6048.94 1839
6049.67 1841
6050.41 1961
6051.14 2141
6051.88 2346
6052.61 2337
6053.34 2239
6054.08 2047
6054.81 2039
6055.55 1950
6056.28 1871
6057.01 1772
6057.75 1696
6058.48 1620
6059.22 1626
6059.95 1602
6060.69 1562
6061.42 1442
6062.16 1527
6062.89 1481
6063.63 1581
6064.36 1510
6065.09 1336
6065.83 1420
6066.56 1440
6067.30 1446
6068.03 1415
6068.77 1405
6069.50 1471
6070.24 1358
6070.97 1346
6071.71 1333
6072.45 1256
6073.18 1195
6073.92 1148
6074.65 1182
6075.39 1206
6076.12 1190
6076.86 1198
6077.59 1094
6078.33 1109
6079.06 1125
6079.80 1164
6080.54 1182
6081.27 1105
6082.01 1126
6082.74 1074
6083.48 1136
6084.21 1125
6084.95 1023
6085.69 1104
6086.42 1083
6087.16 1141
6087.90 1034
6088.63 1043
6089.37 1121
6090.10 1218
6090.84 1273
6091.58 1295
6092.31 1305
6093.05 1222
6093.79 1204
6094.52 1106
6095.26 1086
6096.00 979
6096.73 902
6097.47 1018
6098.21 958
6098.94 980
6099.68 907
6100.42 963
6101.15 911
6101.89 1010
6102.63 1064
6103.37 907
6104.10 1000
6104.84 1008
6105.58 974
6106.31 1010
6107.05 1048
6107.79 959
6108.53 996
6109.26 1029
6110.00 930
6110.74 899
6111.48 905
6112.21 988
6112.95 1042
6113.69 956
6114.43 958
6115.17 1022
6115.90 974
6116.64 1017
6117.38 978
6118.12 936
6118.85 1067
6119.59 1053
6120.33 1014
6121.07 1100
6121.81 1086
6122.55 1025
6123.28 1070
6124.02 1002
6124.76 989
6125.50 1039
6126.24 1076
6126.98 1077
6127.71 1103
6128.45 1147
6129.19 1174
6129.93 1052
6130.67 1047
6131.41 1055
6132.15 1228
6132.89 1144
6133.63 1147
6134.36 1115
6135.10 1121
6135.84 1147
6136.58 1104
6137.32 1148
6138.06 1100
6138.80 1054
6139.54 1133
6140.28 1316
6141.02 1289
6141.76 1261
6142.50 1240
6143.24 1149
6143.97 1222
6144.71 1162
6145.45 1109
6146.19 990
6146.93 1098
6147.67 1126
6148.41 1154
6149.15 1234
6149.89 1206
6150.63 1157
6151.37 1180
6152.11 1341
6152.85 1284
6153.59 1273
6154.33 1252
6155.07 1193
6155.81 1175
6156.55 1319
6157.29 1275
6158.03 1273
6158.78 1206
6159.52 1231
6160.26 1211
6161.00 1477
6161.74 1432
6162.48 1484
6163.22 1563
6163.96 1692
6164.70 1766
6165.44 1705
6166.18 1831
6166.92 1902
6167.66 1898
6168.41 1894
6169.15 1987
6169.89 1795
6170.63 1833
6171.37 1791
6172.11 1665
6172.85 1657
6173.59 1514
6174.34 1590
6175.08 1605
6175.82 1560
6176.56 1667
6177.30 1741
6178.04 1722
6178.78 1627
6179.53 1698
6180.27 1755
6181.01 1760
6181.75 1674
6182.49 1529
6183.24 1707
6183.98 1801
6184.72 1786
6185.46 1828
6186.20 1875
6186.95 1671
6187.69 1911
6188.43 1922
6189.17 1967
6189.91 2063
6190.66 1976
6191.40 2055
6192.14 2213
6192.88 2241
6193.63 2262
6194.37 2326
6195.11 2281
6195.85 2345
6196.60 2247
6197.34 2309
6198.08 2328
6198.83 2203
6199.57 2140
6200.31 2204
6201.05 2471
6201.80 2351
6202.54 2507
6203.28 2801
6204.03 3191
6204.77 3670
6205.51 4621
6206.26 5635
6207.00 6921
6207.74 8259
6208.49 9392
6209.23 10546
6209.97 10515
6210.72 10052
6211.46 9537
6212.21 8698
6212.95 7633
6213.69 6138
6214.44 5369
6215.18 4149
6215.92 3335
6216.67 2891
6217.41 2430
6218.16 2131
6218.90 1836
6219.64 1785
6220.39 1760
6221.13 1739
6221.88 1993
6222.62 1969
6223.37 2013
6224.11 2049
6224.85 2051
6225.60 2060
6226.34 2016
6227.09 2017
6227.83 1808
6228.58 1658
6229.32 1593
6230.07 1357
6230.81 1257
6231.56 1320
6232.30 1323
6233.05 1263
6233.79 1214
6234.54 1284
6235.28 1510
6236.03 1393
6236.77 1358
6237.52 1458
6238.26 1552
6239.01 1672
6239.75 1642
6240.50 1528
6241.24 1624
6241.99 1534
6242.73 1536
6243.48 1495
6244.22 1611
6244.97 1729
6245.72 1628
6246.46 1696
6247.21 1612
6247.95 1620
6248.70 1751
6249.45 1734
6250.19 1640
6250.94 1501
6251.68 1524
6252.43 1505
6253.18 1420
6253.92 1475
6254.67 1454
6255.41 1320
6256.16 1363
6256.91 1378
6257.65 1352
6258.40 1336
6259.15 1322
6259.89 1343
6260.64 1324
6261.39 1215
6262.13 1229
6262.88 1266
6263.63 1217
6264.37 1273
6265.12 1307
6265.87 1188
6266.61 1194
6267.36 1186
6268.11 1196
6268.85 1282
6269.60 1142
6270.35 1096
6271.10 1150
6271.84 1171
6272.59 1133
6273.34 1163
6274.08 1152
6274.83 1132
6275.58 1112
6276.33 1210
6277.07 1095
6277.82 1056
6278.57 1013
6279.32 1140
6280.07 1246
6280.81 1223
6281.56 1127
6282.31 1112
6283.06 1085
6283.80 1054
6284.55 1046
6285.30 1016
6286.05 1074
6286.80 1079
6287.54 1001
6288.29 894
6289.04 837
6289.79 969
6290.54 978
6291.29 936
6292.03 861
6292.78 931
6293.53 948
6294.28 880
6295.03 945
6295.78 923
6296.53 877
6297.28 909
6298.02 872
6298.77 898
6299.52 818
6300.27 873
6301.02 899
6301.77 777
6302.52 791
6303.27 827
6304.02 808
6304.77 841
6305.51 743
6306.26 790
6307.01 767
6307.76 798
6308.51 930
6309.26 932
6310.01 920
6310.76 930
6311.51 913
6312.26 944
6313.01 970
6313.76 1056
6314.51 1001
6315.26 958
6316.01 928
6316.76 1086
6317.51 1059
6318.26 1005
6319.01 969
6319.76 1012
6320.51 902
6321.26 865
6322.01 891
6322.76 839
6323.51 802
6324.26 756
6325.01 796
6325.76 795
6326.51 762
6327.26 760
6328.01 648
6328.76 639
6329.51 679
6330.26 710
6331.02 667
6331.77 627
6332.52 672
6333.27 683
6334.02 726
6334.77 708
6335.52 725
6336.27 697
6337.02 747
6337.77 706
6338.53 707
6339.28 684
6340.03 657
6340.78 629
6341.53 677
6342.28 656
6343.03 661
6343.78 652
6344.54 737
6345.29 785
6346.04 882
6346.79 756
6347.54 728
6348.29 760
6349.05 805
6349.80 827
6350.55 865
6351.30 786
6352.05 756
6352.81 780
6353.56 837
6354.31 866
6355.06 854
6355.82 829
6356.57 752
6357.32 650
6358.07 682
6358.82 772
6359.58 775
6360.33 683
6361.08 692
6361.83 686
6362.59 737
6363.34 749
6364.09 740
6364.85 717
6365.60 696
6366.35 668
6367.10 629
6367.86 638
6368.61 685
6369.36 686
6370.12 715
6370.87 668
6371.62 761
6372.38 729
6373.13 713
6373.88 705
6374.64 687
6375.39 675
6376.14 703
6376.90 691
6377.65 760
6378.40 638
6379.16 694
6379.91 726
6380.66 747
6381.42 744
6382.17 724
6382.92 730
6383.68 645
6384.43 712
6385.19 646
6385.94 616
6386.69 632
6387.45 670
6388.20 624
6388.96 649
6389.71 724
6390.47 691
6391.22 607
6391.97 705
6392.73 696
6393.48 689
6394.24 664
6394.99 686
6395.75 617
6396.50 624
6397.26 673
6398.01 626
6398.77 686
6399.52 678
6400.28 592
6401.03 542
6401.79 624
6402.54 686
6403.30 700
6404.05 644
6404.81 645
6405.56 715
6406.32 681
6407.07 750
6407.83 762
6408.58 697
6409.34 664
6410.09 730
6410.85 732
6411.60 648
6412.36 604
6413.11 609
6413.87 711
6414.63 777
6415.38 745
6416.14 734
6416.89 712
6417.65 679
6418.41 650
6419.16 632
6419.92 669
6420.67 621
6421.43 718
6422.19 688
6422.94 734
6423.70 679
6424.45 666
6425.21 747
6425.97 689
6426.72 634
6427.48 670
6428.24 657
6428.99 711
6429.75 640
6430.51 673
6431.26 654
6432.02 647
6432.78 630
6433.53 689
6434.29 695
6435.05 697
6435.80 732
6436.56 751
6437.32 784
6438.08 814
6438.83 735
6439.59 758
6440.35 716
6441.10 666
6441.86 624
6442.62 674
6443.38 808
6444.13 806
6444.89 729
6445.65 757
6446.41 685
6447.16 731
6447.92 752
6448.68 802
6449.44 735
6450.19 757
6450.95 878
6451.71 823
6452.47 845
6453.23 770
6453.98 955
6454.74 989
6455.50 844
6456.26 808
6457.02 903
6457.78 864
6458.53 881
6459.29 930
6460.05 845
6460.81 860
6461.57 937
6462.33 1026
6463.08 1008
6463.84 1001
6464.60 958
6465.36 972
6466.12 955
6466.88 980
6467.64 995
6468.40 1046
6469.15 1043
6469.91 1103
6470.67 1071
6471.43 1051
6472.19 1149
6472.95 1086
6473.71 1125
6474.47 1120
6475.23 1183
6475.99 1181
6476.75 1217
6477.51 1255
6478.26 1171
6479.02 1182
6479.78 1227
6480.54 1181
6481.30 1171
6482.06 1195
6482.82 1257
6483.58 1286
6484.34 1119
6485.10 1169
6485.86 1331
6486.62 1307
6487.38 1275
6488.14 1309
6488.90 1396
6489.66 1404
6490.42 1435
6491.18 1559
6491.94 1588
6492.70 1644
6493.46 1691
6494.22 1837
6494.98 1845
6495.74 1865
6496.51 2013
6497.27 1809
6498.03 1812
6498.79 1769
6499.55 1869
6500.31 1950
6501.07 1821
6501.83 1831
6502.59 1854
6503.35 1914
6504.11 1966
6504.87 2019
6505.64 2075
6506.40 2116
6507.16 2088
6507.92 2086
6508.68 2244
6509.44 2278
6510.20 2245
6510.96 2407
6511.73 2376
6512.49 2329
6513.25 2183
6514.01 2177
6514.77 2359
6515.53 2432
6516.29 2329
6517.06 2369
6517.82 2404
6518.58 2410
6519.34 2485
6520.10 2804
6520.87 2639
6521.63 2712
6522.39 2900
6523.15 2956
6523.91 3083
6524.68 3115
6525.44 3414
6526.20 3518
6526.96 3764
6527.73 3698
6528.49 3707
6529.25 3848
6530.01 3952
6530.78 4216
6531.54 4260
6532.30 4812
6533.06 5837
6533.83 6979
6534.59 9021
6535.35 10717
6536.11 11879
6536.88 12061
6537.64 12482
6538.40 12019
6539.17 10767
6539.93 9043
6540.69 7684
6541.46 6405
6542.22 5161
6542.98 4281
6543.74 3459
6544.51 2740
6545.27 2624
6546.04 2373
6546.80 2165
6547.56 1922
6548.33 1880
6549.09 1960
6549.85 1827
6550.62 1745
6551.38 1793
6552.14 1877
6552.91 1799
6553.67 1812
6554.44 1629
6555.20 1585
6555.96 1534
6556.73 1520
6557.49 1496
6558.26 1430
6559.02 1447
6559.78 1648
6560.55 1593
6561.31 1728
6562.08 1705
6562.84 1846
6563.61 1779
6564.37 2026
6565.14 1962
6565.90 1947
6566.66 1914
6567.43 1994
6568.19 1903
6568.96 1735
6569.72 1884
6570.49 1958
6571.25 2019
6572.02 2019
6572.78 2123
6573.55 2182
6574.31 2374
6575.08 2492
6575.84 2504
6576.61 2387
6577.37 2273
6578.14 2384
6578.90 2300
6579.67 2197
6580.44 2150
6581.20 2141
6581.97 2029
6582.73 1972
6583.50 1963
6584.26 1998
6585.03 2102
6585.79 2009
6586.56 1935
6587.33 1964
6588.09 1976
6588.86 2018
6589.62 2077
6590.39 2174
6591.16 2039
6591.92 2174
6592.69 2417
6593.45 2509
6594.22 2571
6594.99 2472
6595.75 2427
6596.52 2387
6597.29 2190
6598.05 2160
6598.82 2147
6599.59 1937
6600.35 1896
6601.12 1962
6601.89 1848
6602.65 1811
6603.42 1775
6604.19 1883
6604.95 1933
6605.72 1907
6606.49 2073
6607.25 2146
6608.02 2247
6608.79 2170
6609.55 2047
6610.32 2163
6611.09 2000
6611.86 2002
6612.62 1958
6613.39 1802
6614.16 1785
6614.93 1660
6615.69 1609
6616.46 1557
6617.23 1537
6618.00 1419
6618.76 1426
6619.53 1414
6620.30 1372
6621.07 1340
6621.83 1317
6622.60 1355
6623.37 1321
6624.14 1352
6624.91 1363
6625.67 1196
6626.44 1225
6627.21 1220
6627.98 1166
6628.75 1327
6629.52 1278
6630.28 1246
6631.05 1431
6631.82 1511
6632.59 1573
6633.36 1669
6634.13 1752
6634.90 1782
6635.66 1772
6636.43 1818
6637.20 1706
6637.97 1547
6638.74 1438
6639.51 1444
6640.28 1332
6641.05 1286
6641.81 1126
6642.58 1128
6643.35 1102
6644.12 1242
6644.89 1261
6645.66 1190
6646.43 1108
6647.20 1208
6647.97 1189
6648.74 1160
6649.51 1238
6650.28 1258
6651.05 1201
6651.82 1218
6652.59 1175
6653.35 1164
6654.12 1185
6654.89 1274
6655.66 1241
6656.43 1195
6657.20 1108
6657.97 1189
6658.74 1024
6659.51 1046
6660.28 1251
6661.05 1111
6661.82 1158
6662.59 1131
6663.36 1185
6664.13 1120
6664.91 1101
6665.68 1069
6666.45 1089
6667.22 1075
6667.99 1061
6668.76 1093
6669.53 1053
6670.30 1131
6671.07 1071
6671.84 1005
6672.61 1090
6673.38 1151
6674.15 1181
6674.92 1061
6675.69 1027
6676.47 1089
6677.24 1112
6678.01 1033
6678.78 1153
6679.55 1247
6680.32 1267
6681.09 1202
6681.86 1304
6682.64 1331
6683.41 1328
6684.18 1394
6684.95 1500
6685.72 1397
6686.49 1450
6687.26 1197
6688.04 1259
6688.81 1112
6689.58 1066
6690.35 1076
6691.12 1020
6691.90 968
6692.67 1014
6693.44 922
6694.21 914
6694.98 880
6695.76 867
6696.53 866
6697.30 944
6698.07 919
6698.84 922
6699.62 888
6700.39 884
6701.16 857
6701.93 912
6702.71 915
6703.48 929
6704.25 894
6705.02 865
6705.80 916
6706.57 934
6707.34 1013
6708.12 798
6708.89 997
6709.66 922
6710.43 980
6711.21 938
6711.98 885
6712.75 942
6713.53 913
6714.30 852
6715.07 892
6715.85 969
6716.62 808
6717.39 804
6718.17 824
6718.94 835
6719.71 898
6720.49 849
6721.26 791
6722.03 877
6722.81 857
6723.58 850
6724.36 891
6725.13 849
6725.90 839
6726.68 904
6727.45 890
6728.23 878
6729.00 896
6729.77 871
6730.55 860
6731.32 855
6732.10 843
6732.87 905
6733.64 914
6734.42 874
6735.19 790
6735.97 759
6736.74 817
6737.52 884
6738.29 825
6739.07 950
6739.84 827
6740.62 829
6741.39 917
6742.16 966
6742.94 850
6743.71 872
6744.49 931
6745.26 899
6746.04 895
6746.81 1017
6747.59 1008
6748.36 1019
6749.14 1010
6749.92 1194
6750.69 1166
6751.47 1157
6752.24 1387
6753.02 1418
6753.79 1184
6754.57 1206
6755.34 1241
6756.12 1066
6756.89 1035
6757.67 920
6758.45 952
6759.22 894
6760.00 880
6760.77 794
6761.55 792
6762.33 839
6763.10 877
6763.88 940
6764.65 825
6765.43 873
6766.21 844
6766.98 820
6767.76 785
6768.53 764
6769.31 769
6770.09 768
6770.86 728
6771.64 790
6772.42 865
6773.19 810
6773.97 801
6774.75 734
6775.52 727
6776.30 744
6777.08 773
6777.85 773
6778.63 793
6779.41 764
6780.18 730
6780.96 768
6781.74 733
6782.52 743
6783.29 782
6784.07 818
6784.85 829
6785.62 700
6786.40 680
6787.18 700
6787.96 658
6788.73 711
6789.51 690
6790.29 681
6791.07 692
6791.84 685
6792.62 684
6793.40 663
6794.18 682
6794.96 655
6795.73 701
6796.51 695
6797.29 753
6798.07 736
6798.85 748
6799.62 681
6800.40 736
6801.18 798
6801.96 667
6802.74 690
6803.51 754
6804.29 738
6805.07 759
6805.85 672
6806.63 670
6807.41 672
6808.19 689
6808.96 727
6809.74 696
6810.52 691
6811.30 746
6812.08 703
6812.86 724
6813.64 667
6814.42 681
6815.20 694
6815.97 755
6816.75 736
6817.53 754
6818.31 730
6819.09 657
6819.87 653
6820.65 677
6821.43 700
6822.21 694
6822.99 719
6823.77 709
6824.55 669
6825.33 688
6826.11 751
6826.89 771
6827.67 627
6828.44 676
6829.22 721
6830.00 730
6830.78 765
6831.56 847
6832.34 839
6833.12 800
6833.90 794
6834.68 736
6835.46 762
6836.24 780
6837.03 741
6837.81 761
6838.59 738
6839.37 712
6840.15 670
6840.93 641
6841.71 694
6842.49 659
6843.27 699
6844.05 768
6844.83 781
6845.61 781
6846.39 870
6847.17 920
6847.95 1111
6848.73 1109
6849.52 1299
6850.30 1453
6851.08 1615
6851.86 1596
6852.64 1666
6853.42 1495
6854.20 1473
6854.98 1248
6855.76 1221
6856.55 1134
6857.33 1034
6858.11 902
6858.89 929
6859.67 882
6860.45 888
6861.23 839
6862.02 858
6862.80 894
6863.58 895
6864.36 1025
6865.14 993
6865.93 916
6866.71 1017
6867.49 1018
6868.27 1047
6869.05 1001
6869.84 992
6870.62 952
6871.40 881
6872.18 915
6872.96 918
6873.75 937
6874.53 875
6875.31 914
6876.09 952
6876.88 982
6877.66 1077
6878.44 1050
6879.22 1012
6880.01 1063
6880.79 1060
6881.57 1054
6882.36 1088
6883.14 1139
6883.92 1180
6884.70 1320
6885.49 1578
6886.27 1730
6887.05 1796
6887.84 1976
6888.62 1897
6889.40 1778
6890.19 1746
6890.97 1601
6891.75 1560
6892.54 1425
6893.32 1183
6894.10 1156
6894.89 1179
6895.67 1131
6896.45 1127
6897.24 1170
6898.02 1030
6898.81 1043
6899.59 1087
6900.37 1242
6901.16 1170
6901.94 1259
6902.73 1199
6903.51 1138
6904.29 1227
6905.08 1149
6905.86 1102
6906.65 1022
6907.43 1153
6908.21 1215
6909.00 1157
6909.78 1146
6910.57 1187
6911.35 1101
6912.14 1128
6912.92 1037
6913.71 1113
6914.49 1096
6915.27 1084
6916.06 1166
6916.84 1164
6917.63 1125
6918.41 1089
6919.20 1145
6919.98 1048
6920.77 1075
6921.55 1088
6922.34 1115
6923.12 1097
6923.91 1201
6924.69 1185
6925.48 1243
6926.27 1306
6927.05 1255
6927.84 1203
6928.62 1321
6929.41 1236
6930.19 1227
6930.98 1292
6931.76 1345
6932.55 1291
6933.34 1283
6934.12 1171
6934.91 1271
6935.69 1306
6936.48 1354
6937.26 1453
6938.05 1447
6938.84 1484
6939.62 1545
6940.41 1600
6941.20 1728
6941.98 1939
6942.77 1935
6943.55 1998
6944.34 2055
6945.13 2100
6945.91 2039
6946.70 2256
6947.49 2176
6948.27 1970
6949.06 2067
6949.85 1988
6950.63 1987
6951.42 1835
6952.21 1827
6952.99 1751
6953.78 1725
6954.57 1749
6955.35 1759
6956.14 1994
6956.93 1867
6957.72 1755
6958.50 1815
6959.29 1842
6960.08 1810
6960.86 1861
6961.65 1930
6962.44 1944
6963.23 1831
6964.01 1872
6964.80 1953
6965.59 2052
6966.38 2159
6967.16 2421
6967.95 2470
6968.74 2584
6969.53 2618
6970.32 2899
6971.10 2830
6971.89 2779
6972.68 2933
6973.47 3053
6974.26 2909
6975.04 2813
6975.83 2793
6976.62 2650
6977.41 2787
6978.20 2851
6978.98 3029
6979.77 3372
6980.56 3781
6981.35 4416
6982.14 5416
6982.93 6973
6983.72 8601
6984.50 10656
6985.29 11894
6986.08 12614
6986.87 12740
6987.66 12376
6988.45 11773
6989.24 10297
6990.03 8423
6990.81 7011
6991.60 5536
6992.39 4545
6993.18 3604
6993.97 2954
6994.76 2502
6995.55 2371
6996.34 2097
6997.13 2002
6997.92 1891
6998.71 1870
6999.50 1955
7000.29 2009
7001.08 2140
7001.87 1957
7002.65 1950
7003.44 1810
7004.23 1840
7005.02 1664
7005.81 1451
7006.60 1335
7007.39 1307
7008.18 1227
7008.97 1258
7009.76 1307
7010.55 1292
7011.34 1388
7012.13 1425
7012.92 1555
7013.71 1522
7014.50 1463
7015.30 1639
7016.09 1547
7016.88 1526
7017.67 1612
7018.46 1542
7019.25 1554
7020.04 1521
7020.83 1596
7021.62 1604
7022.41 1754
7023.20 1782
7023.99 1825
7024.78 1914
7025.57 1899
7026.37 1896
7027.16 1773
7027.95 1522
7028.74 1443
7029.53 1331
7030.32 1314
7031.11 1334
7031.90 1340
7032.69 1307
7033.49 1173
7034.28 1249
7035.07 1279
7035.86 1331
7036.65 1274
7037.44 1218
7038.24 1336
7039.03 1278
7039.82 1320
7040.61 1375
7041.40 1372
7042.19 1290
7042.99 1460
7043.78 1417
7044.57 1379
7045.36 1420
7046.15 1414
7046.95 1514
7047.74 1554
7048.53 1676
7049.32 1774
7050.12 1810
7050.91 1820
7051.70 1754
7052.49 1669
7053.29 1595
7054.08 1405
7054.87 1343
7055.66 1297
7056.46 1327
7057.25 1223
7058.04 1231
7058.83 1247
7059.63 1227
7060.42 1180
7061.21 1176
7062.01 1172
7062.80 1201
7063.59 1192
7064.39 1137
7065.18 1136
7065.97 1169
7066.77 1172
7067.56 1073
7068.35 1010
7069.15 918
7069.94 959
7070.73 966
7071.53 947
7072.32 922
7073.11 914
7073.91 885
7074.70 929
7075.49 892
7076.29 841
7077.08 887
7077.88 799
7078.67 832
7079.46 834
7080.26 830
7081.05 869
7081.85 834
7082.64 863
7083.43 803
7084.23 803
7085.02 817
7085.82 840
7086.61 829
7087.41 827
7088.20 797
7089.00 721
7089.79 731
7090.58 758
7091.38 745
7092.17 730
7092.97 731
7093.76 699
7094.56 762
7095.35 751
7096.15 724
7096.94 682
7097.74 659
7098.53 742
7099.33 801
7100.12 684
7100.92 676
7101.71 656
7102.51 665
7103.30 717
7104.10 690
7104.89 722
7105.69 642
7106.49 574
7107.28 649
7108.08 648
7108.87 581
7109.67 690
7110.46 605
7111.26 646
7112.06 665
7112.85 606
7113.65 580
7114.44 692
7115.24 694
7116.04 590
7116.83 613
7117.63 722
7118.42 680
7119.22 585
7120.02 609
7120.81 638
7121.61 546
7122.41 626
7123.20 638
7124.00 564
7124.79 576
7125.59 544
7126.39 626
7127.18 650
7127.98 642
7128.78 593
7129.57 649
7130.37 664
7131.17 675
7131.97 684
7132.76 781
7133.56 691
7134.36 622
7135.15 612
7135.95 576
7136.75 594
7137.55 606
7138.34 547
7139.14 605
7139.94 550
7140.73 540
7141.53 527
7142.33 481
7143.13 498
7143.92 512
7144.72 517
7145.52 501
7146.32 502
7147.12 468
7147.91 538
7148.71 554
7149.51 563
7150.31 540
7151.11 484
7151.90 493
7152.70 585
7153.50 575
7154.30 579
7155.10 605
7155.89 527
7156.69 575
7157.49 570
7158.29 482
7159.09 528
7159.89 586
7160.68 525
7161.48 492
7162.28 499
7163.08 521
7163.88 513
7164.68 471
7165.48 506
7166.28 508
7167.07 436
7167.87 499
7168.67 528
7169.47 546
7170.27 559
7171.07 501
7171.87 460
7172.67 464
7173.47 490
7174.27 479
7175.07 452
7175.87 447
7176.67 489
7177.46 424
7178.26 429
7179.06 444
7179.86 459
7180.66 487
7181.46 456
7182.26 463
7183.06 515
7183.86 486
7184.66 458
7185.46 459
7186.26 509
7187.06 451
7187.86 406
7188.66 459
7189.46 419
7190.26 417
7191.06 479
7191.86 396
7192.66 432
7193.46 471
7194.26 466
7195.06 356
7195.86 382
7196.67 416
7197.47 383
7198.27 387
7199.07 377
7199.87 443
7200.67 427
7201.47 458
7202.27 404
7203.07 412
7203.87 435
7204.67 478
7205.47 409
7206.28 449
7207.08 436
7207.88 411
7208.68 458
7209.48 433
7210.28 449
7211.08 384
7211.88 457
7212.69 468
7213.49 400
7214.29 413
7215.09 417
7215.89 455
7216.69 458
7217.50 414
7218.30 446
7219.10 461
7219.90 437
7220.70 451
7221.50 465
7222.31 413
7223.11 363
7223.91 391
7224.71 452
7225.51 429
7226.32 441
7227.12 366
7227.92 389
7228.72 416
7229.53 373
7230.33 370
7231.13 352
7231.93 397
7232.74 439
7233.54 466
7234.34 428
7235.14 466
7235.95 434
7236.75 455
7237.55 425
7238.36 438
7239.16 448
7239.96 418
7240.76 423
7241.57 447
7242.37 460
7243.17 409
7243.98 422
7244.78 421
7245.58 450
7246.39 421
7247.19 520
7247.99 407
7248.80 417
7249.60 463
7250.40 469
7251.21 469
7252.01 476
7252.81 493
7253.62 411
7254.42 384
7255.23 492
7256.03 470
7256.83 429
7257.64 470
7258.44 523
7259.25 549
7260.05 458
7260.85 535
7261.66 530
7262.46 535
7263.27 578
7264.07 502
7264.87 491
7265.68 429
7266.48 522
7267.29 536
7268.09 449
7268.90 479
7269.70 485
7270.51 436
7271.31 376
7272.12 457
7272.92 448
7273.73 448
7274.53 414
7275.34 465
7276.14 508
7276.95 491
7277.75 519
7278.56 498
7279.36 541
7280.17 493
7280.97 593
7281.78 539
7282.58 592
7283.39 774
7284.19 713
7285.00 695
7285.80 735
7286.61 695
7287.41 639
7288.22 619
7289.03 610
7289.83 575
7290.64 607
7291.44 578
7292.25 541
7293.06 513
7293.86 470
7294.67 480
7295.47 455
7296.28 498
7297.09 475
7297.89 565
7298.70 492
7299.50 500
7300.31 528
7301.12 441
7301.92 462
7302.73 468
7303.54 496
7304.34 533
7305.15 506
7305.96 537
7306.76 499
7307.57 536
7308.38 559
7309.18 512
7309.99 485
7310.80 588
7311.60 614
7312.41 587
7313.22 547
7314.02 591
7314.83 583
7315.64 675
7316.45 900
7317.25 959
7318.06 867
7318.87 902
7319.67 928
7320.48 898
7321.29 820
7322.10 821
7322.90 700
7323.71 637
7324.52 675
7325.33 635
7326.14 594
7326.94 585
7327.75 545
7328.56 568
7329.37 545
7330.17 592
7330.98 573
7331.79 559
7332.60 578
7333.41 565
7334.22 583
7335.02 687
7335.83 577
7336.64 597
7337.45 622
7338.26 536
7339.07 478
7339.87 486
7340.68 521
7341.49 506
7342.30 505
7343.11 518
7343.92 488
7344.73 521
7345.53 503
7346.34 471
7347.15 494
7347.96 409
7348.77 400
7349.58 453
7350.39 467
7351.20 466
7352.01 476
7352.82 486
7353.62 510
7354.43 498
7355.24 465
7356.05 450
7356.86 412
7357.67 396
7358.48 433
7359.29 474
7360.10 405
7360.91 421
7361.72 398
7362.53 443
7363.34 487
7364.15 423
7364.96 439
7365.77 440
7366.58 434
7367.39 450
7368.20 448
7369.01 381
7369.82 413
7370.63 414
7371.44 465
7372.25 410
7373.06 498
7373.87 451
7374.68 400
7375.49 514
7376.30 453
7377.11 453
7377.92 478
7378.73 481
7379.54 528
7380.36 505
7381.17 506
7381.98 568
7382.79 559
7383.60 489
7384.41 509
7385.22 464
7386.03 434
7386.84 445
7387.65 413
7388.46 478
7389.28 437
7390.09 431
7390.90 402
7391.71 405
7392.52 472
7393.33 498
7394.14 469
7394.96 404
7395.77 361
7396.58 400
7397.39 401
7398.20 370
7399.01 374
7399.83 434
7400.64 417
7401.45 419
7402.26 390
7403.07 422
7403.89 404
7404.70 446
7405.51 436
7406.32 422
7407.13 422
7407.95 380
7408.76 388
7409.57 436
7410.38 370
7411.20 378
7412.01 420
7412.82 369
7413.63 361
7414.45 397
7415.26 384
7416.07 358
7416.88 361
7417.70 401
7418.51 377
7419.32 387
7420.14 380
7420.95 383
7421.76 361
7422.57 384
7423.39 355
7424.20 356
7425.01 358
7425.83 376
7426.64 319
7427.45 370
7428.27 389
7429.08 388
7429.89 370
7430.71 435
7431.52 410
7432.33 402
7433.15 355
7433.96 411
7434.78 391
7435.59 435
7436.40 432
7437.22 386
7438.03 377
7438.84 322
7439.66 361
7440.47 443
7441.29 404
7442.10 396
7442.91 411
7443.73 354
7444.54 324
7445.36 310
7446.17 344
7446.99 363
7447.80 316
7448.62 377
7449.43 413
7450.24 373
7451.06 390
7451.87 369
7452.69 344
7453.50 366
7454.32 355
7455.13 397
7455.95 355
7456.76 395
7457.58 367
7458.39 401
7459.21 368
7460.02 413
7460.84 372
7461.65 447
7462.47 418
7463.28 368
7464.10 363
7464.91 361
7465.73 394
7466.54 373
7467.36 388
7468.18 358
7468.99 326
7469.81 341
7470.62 354
7471.44 376
7472.25 391
7473.07 391
7473.89 366
7474.70 329
7475.52 346
7476.33 392
7477.15 361
7477.97 388
7478.78 428
7479.60 424
7480.41 359
7481.23 352
7482.05 433
7482.86 435
7483.68 382
7484.50 310
7485.31 359
7486.13 352
7486.95 394
7487.76 425
7488.58 340
7489.40 345
7490.21 344
7491.03 314
7491.85 326
7492.66 408
7493.48 358
7494.30 354
7495.11 333
7495.93 306
7496.75 365
7497.57 399
7498.38 379
7499.20 348
7500.02 330
7500.83 361
7501.65 367
7502.47 360
7503.29 311
7504.10 352
7504.92 342
7505.74 339
7506.56 324
7507.37 324
7508.19 396
7509.01 336
7509.83 335
7510.65 321
7511.46 317
7512.28 360
7513.10 380
7513.92 333
7514.74 366
7515.55 351
7516.37 342
7517.19 406
7518.01 365
7518.83 342
7519.64 345
7520.46 332
7521.28 331
7522.10 336
7522.92 316
7523.74 340
7524.56 364
7525.37 378
7526.19 375
7527.01 382
7527.83 366
7528.65 347
7529.47 343
7530.29 354
7531.11 276
7531.93 348
7532.74 310
7533.56 299
7534.38 352
7535.20 293
7536.02 293
7536.84 359
7537.66 347
7538.48 321
7539.30 314
7540.12 307
7540.94 299
7541.76 325
7542.58 377
7543.40 340
7544.22 303
7545.04 284
7545.86 338
7546.68 319
7547.50 304
7548.32 380
7549.14 323
7549.96 304
7550.78 323
7551.60 305
7552.42 337
7553.24 326
7554.06 403
7554.88 385
7555.70 336
7556.52 315
7557.34 376
7558.16 361
7558.98 308
7559.80 327
7560.62 306
7561.44 286
7562.26 402
7563.08 372
7563.90 362
7564.72 337
7565.54 339
7566.36 347
7567.19 388
7568.01 334
7568.83 305
7569.65 270
7570.47 344
7571.29 342
7572.11 339
7572.93 327
7573.76 316
7574.58 265
7575.40 318
7576.22 293
7577.04 271
7577.86 359
7578.68 300
7579.51 339
7580.33 328
7581.15 263
7581.97 295
7582.79 297
7583.61 323
7584.44 362
7585.26 343
7586.08 318
7586.90 328
7587.72 289
7588.55 330
7589.37 358
7590.19 363
7591.01 402
7591.83 357
7592.66 396
7593.48 432
7594.30 342
7595.12 397
7595.95 371
7596.77 367
7597.59 384
7598.41 327
7599.24 367
7600.06 364
7600.88 416
7601.71 377
7602.53 390
7603.35 371
7604.17 415
7605.00 400
7605.82 358
7606.64 411
7607.47 442
7608.29 389
7609.11 454
7609.94 442
7610.76 396
7611.58 411
7612.41 419
7613.23 412
7614.05 488
7614.88 442
7615.70 423
7616.52 487
7617.35 439
7618.17 441
7619.00 426
7619.82 421
7620.64 426
7621.47 439
7622.29 397
7623.11 416
7623.94 403
7624.76 350
7625.59 390
7626.41 394
7627.24 410
7628.06 352
7628.88 393
7629.71 360
7630.53 392
7631.36 363
7632.18 354
7633.01 379
7633.83 424
7634.66 366
7635.48 334
7636.30 376
7637.13 387
7637.95 398
7638.78 380
7639.60 408
7640.43 385
7641.25 402
7642.08 347
7642.90 345
7643.73 304
7644.55 381
7645.38 346
7646.20 329
7647.03 359
7647.85 319
7648.68 333
7649.51 361
7650.33 357
7651.16 385
7651.98 381
7652.81 429
7653.63 404
7654.46 406
7655.28 383
7656.11 313
7656.94 317
7657.76 357
7658.59 351
7659.41 290
7660.24 309
7661.07 354
7661.89 343
7662.72 296
7663.54 320
7664.37 341
7665.20 323
7666.02 352
7666.85 322
7667.68 345
7668.50 334
7669.33 323
7670.16 305
7670.98 334
7671.81 344
7672.64 317
7673.46 291
7674.29 301
7675.12 294
7675.94 307
7676.77 328
7677.60 293
7678.42 298
7679.25 333
7680.08 313
7680.90 342
7681.73 335
7682.56 276
7683.39 302
7684.21 262
7685.04 317
7685.87 340
7686.69 295
7687.52 307
7688.35 301
7689.18 345
7690.01 313
7690.83 311
7691.66 302
7692.49 312
7693.32 286
7694.14 284
7694.97 318
7695.80 303
7696.63 327
7697.46 296
7698.28 345
7699.11 399
7699.94 334
7700.77 299
7701.60 291
7702.42 281
7703.25 257
7704.08 286
7704.91 302
7705.74 301
7706.57 276
7707.39 248
7708.22 312
7709.05 324
7709.88 275
7710.71 238
7711.54 306
7712.37 366
7713.20 413
7714.02 326
7714.85 303
7715.68 290
7716.51 259
7717.34 331
7718.17 322
7719.00 324
7719.83 291
7720.66 281
7721.49 308
7722.32 285
7723.15 308
7723.97 349
7724.80 356
7725.63 306
7726.46 343
7727.29 329
7728.12 305
7728.95 301
7729.78 377
7730.61 333
7731.44 284
7732.27 339
7733.10 325
7733.93 276
7734.76 308
7735.59 302
7736.42 303
7737.25 262
7738.08 268
7738.91 351
7739.74 340
7740.57 301
7741.40 300
7742.23 288
7743.06 340
7743.89 303
7744.72 357
7745.56 386
7746.39 344
7747.22 368
7748.05 407
7748.88 376
7749.71 367
7750.54 334
7751.37 379
7752.20 355
7753.03 378
7753.86 430
7754.69 337
7755.53 294
7756.36 288
7757.19 308
7758.02 310
7758.85 389
7759.68 389
7760.51 345
7761.35 336
7762.18 318
7763.01 318
7763.84 324
7764.67 335
7765.50 333
7766.33 407
7767.17 342
7768.00 323
7768.83 295
7769.66 291
7770.49 333
7771.33 343
7772.16 315
7772.99 335
7773.82 312
7774.65 302
7775.49 316
7776.32 298
7777.15 281
7777.98 296
7778.82 330
7779.65 328
7780.48 332
7781.31 314
7782.15 338
7782.98 313
7783.81 292
7784.64 240
7785.48 291
7786.31 355
7787.14 349
7787.97 319
7788.81 285
7789.64 355
7790.47 334
7791.31 375
7792.14 378
7792.97 331
7793.81 359
7794.64 348
7795.47 294
7796.31 319
7797.14 363
7797.97 308
7798.81 342
7799.64 333
7800.47 323
7801.31 339
7802.14 358
7802.97 362
7803.81 323
7804.64 306
7805.47 321
7806.31 371
7807.14 345
7807.98 340
7808.81 340
7809.64 369
7810.48 428
7811.31 393
7812.15 376
7812.98 414
7813.82 454
7814.65 435
7815.48 474
7816.32 434
7817.15 502
7817.99 454
7818.82 434
7819.66 460
7820.49 391
7821.33 393
7822.16 418
7822.99 390
7823.83 443
7824.66 440
7825.50 473
7826.33 450
7827.17 443
7828.00 437
7828.84 493
7829.67 433
7830.51 468
7831.34 441
7832.18 469
7833.02 483
7833.85 537
7834.69 499
7835.52 454
7836.36 396
7837.19 390
7838.03 422
7838.86 469
7839.70 406
7840.53 419
7841.37 418
7842.21 404
7843.04 403
7843.88 350
7844.71 402
7845.55 337
7846.39 348
7847.22 397
7848.06 443
7848.89 402
7849.73 401
7850.57 378
7851.40 332
7852.24 389
7853.08 387
7853.91 421
7854.75 384
7855.58 435
7856.42 424
7857.26 388
7858.09 413
7858.93 439
7859.77 403
7860.60 369
7861.44 452
7862.28 469
7863.11 464
7863.95 423
7864.79 366
7865.63 363
7866.46 445
7867.30 411
7868.14 418
7868.97 386
7869.81 355
7870.65 356
7871.49 428
7872.32 406
7873.16 377
7874.00 438
7874.84 462
7875.67 518
7876.51 584
7877.35 576
7878.19 542
7879.02 566
7879.86 529
7880.70 505
7881.54 530
7882.38 508
7883.21 514
7884.05 564
7884.89 584
7885.73 496
7886.57 456
7887.40 494
7888.24 495
7889.08 459
7889.92 464
7890.76 393
7891.59 430
7892.43 422
7893.27 433
7894.11 427
7894.95 444
7895.79 425
7896.63 398
7897.47 391
7898.30 369
7899.14 397
7899.98 397
7900.82 359
7901.66 374
7902.50 395
7903.34 387
7904.18 363
7905.02 389
7905.85 377
7906.69 365
7907.53 386
7908.37 371
7909.21 343
7910.05 380
7910.89 403
7911.73 325
7912.57 326
7913.41 381
7914.25 489
7915.09 480
7915.93 424
7916.77 475
7917.61 441
7918.45 454
7919.29 477
7920.13 438
7920.97 381
7921.81 415
7922.65 416
7923.49 430
7924.33 364
7925.17 314
7926.01 310
7926.85 400
7927.69 343
7928.53 339
7929.37 382
7930.21 369
7931.05 352
7931.89 305
7932.73 284
7933.57 312
7934.41 367
7935.25 375
7936.09 283
7936.93 339
7937.78 313
7938.62 371
7939.46 350
7940.30 310
7941.14 372
7941.98 356
7942.82 340
7943.66 358
7944.50 329
7945.35 352
7946.19 373
7947.03 416
7947.87 397
7948.71 411
7949.55 358
7950.39 335
7951.24 312
7952.08 317
7952.92 298
7953.76 338
7954.60 334
7955.44 367
7956.29 412
7957.13 377
7957.97 366
7958.81 313
7959.65 347
7960.50 387
7961.34 402
7962.18 418
7963.02 340
7963.86 359
7964.71 385
7965.55 351
7966.39 367
7967.23 364
7968.08 416
7968.92 417
7969.76 378
7970.60 347
7971.45 310
7972.29 332
7973.13 286
7973.97 291
7974.82 331
7975.66 317
7976.50 326
7977.35 298
7978.19 340
7979.03 314
7979.87 288
7980.72 327
7981.56 341
7982.40 318
7983.25 267
7984.09 319
7984.93 322
7985.78 289
7986.62 301
7987.46 337
7988.31 314
7989.15 304
7990.00 310
7990.84 317
7991.68 322
7992.53 322
7993.37 350
7994.21 310
7995.06 361
7995.90 357
7996.75 293
7997.59 295
7998.43 322
7999.28 333
8000.12 313
8000.97 329
8001.81 251
8002.65 268
8003.50 323
8004.34 326
8005.19 270
8006.03 253
8006.88 268
8007.72 275
8008.57 322
8009.41 306
8010.26 330
8011.10 315
8011.95 302
8012.79 265
8013.63 297
8014.48 309
8015.32 356
8016.17 279
8017.01 270
8017.86 294
8018.70 293
8019.55 318
8020.40 309
8021.24 277
8022.09 277
8022.93 303
8023.78 258
8024.62 267
8025.47 250
8026.31 251
8027.16 296
8028.00 251
8028.85 229
8029.70 256
8030.54 271
8031.39 281
8032.23 299
8033.08 271
8033.92 281
8034.77 302
8035.62 297
8036.46 342
8037.31 242
8038.16 299
8039.00 321
8039.85 282
8040.69 314
8041.54 262
8042.39 288
8043.23 269
8044.08 313
8044.93 316
8045.77 314
8046.62 330
8047.47 347
8048.31 270
8049.16 298
8050.01 313
8050.85 312
8051.70 328
8052.55 274
8053.39 303
8054.24 294
8055.09 311
8055.94 271
8056.78 261
8057.63 245
8058.48 304
8059.32 326
8060.17 261
8061.02 286
8061.87 266
8062.71 235
8063.56 246
8064.41 288
8065.26 297
8066.10 274
8066.95 281
8067.80 239
8068.65 251
8069.49 299
8070.34 276
8071.19 276
8072.04 282
8072.89 290
8073.73 300
8074.58 314
8075.43 310
8076.28 298
8077.13 287
8077.98 284
8078.82 232
8079.67 247
8080.52 252
8081.37 207
8082.22 252
8083.07 295
8083.91 262
8084.76 246
8085.61 255
8086.46 252
8087.31 257
8088.16 293
8089.01 296
8089.86 295
8090.70 273
8091.55 240
8092.40 258
8093.25 261
8094.10 254
8094.95 242
8095.80 246
8096.65 293
8097.50 209
8098.35 241
8099.20 298
8100.05 304
8100.90 287
8101.74 285
8102.59 266
8103.44 315
8104.29 277
8105.14 242
8105.99 253
8106.84 296
8107.69 277
8108.54 296
8109.39 290
8110.24 284
8111.09 236
8111.94 272
8112.79 317
8113.64 309
8114.49 337
8115.34 314
8116.19 319
8117.04 305
8117.89 332
8118.74 292
8119.59 266
8120.45 272
8121.30 268
8122.15 264
8123.00 314
8123.85 283
8124.70 296
8125.55 284
8126.40 278
8127.25 258
8128.10 292
8128.95 278
8129.80 263
8130.65 308
8131.51 337
8132.36 288
8133.21 280
8134.06 288
8134.91 318
8135.76 351
8136.61 329
8137.46 364
8138.32 316
8139.17 255
8140.02 239
8140.87 329
8141.72 339
8142.57 329
8143.43 291
8144.28 296
8145.13 292
8145.98 307
8146.83 324
8147.68 296
8148.54 330
8149.39 315
8150.24 329
8151.09 316
8151.94 308
8152.80 359
8153.65 392
8154.50 430
8155.35 400
8156.21 404
8157.06 382
8157.91 355
8158.76 334
8159.62 295
8160.47 329
8161.32 324
8162.17 320
8163.03 276
8163.88 312
8164.73 333
8165.59 295
8166.44 310
8167.29 315
8168.14 321
8169.00 343
8169.85 351
8170.70 290
8171.56 284
8172.41 255
8173.26 281
8174.12 253
8174.97 286
8175.82 357
8176.68 271
8177.53 279
8178.38 280
8179.24 302
8180.09 246
8180.94 289
8181.80 274
8182.65 288
8183.51 254
8184.36 282
8185.21 268
8186.07 286
8186.92 296
8187.78 271
8188.63 291
8189.48 290
8190.34 306
8191.19 293
8192.05 312
8192.90 248
8193.75 279
8194.61 258
8195.46 276
8196.32 290
8197.17 263
8198.03 226
8198.88 243
8199.74 272
8200.59 285
8201.45 225
8202.30 220
8203.16 247
8204.01 271
8204.87 289
8205.72 295
8206.57 279
8207.43 286
8208.29 270
8209.14 221
8210.00 280
8210.85 288
8211.71 262
8212.56 274
8213.42 255
8214.27 277
8215.13 237
8215.98 276
8216.84 241
8217.69 277
8218.55 293
8219.41 261
8220.26 284
8221.12 371
8221.97 291
8222.83 306
8223.68 276
8224.54 240
8225.40 289
8226.25 326
8227.11 290
8227.96 291
8228.82 351
8229.68 317
8230.53 259
8231.39 234
8232.25 237
8233.10 299
8233.96 267
8234.82 280
8235.67 269
8236.53 260
8237.38 294
8238.24 264
8239.10 271
8239.95 246
8240.81 298
8241.67 284
8242.53 280
8243.38 290
8244.24 278
8245.10 235
8245.95 273
8246.81 294
8247.67 312
8248.52 258
8249.38 233
8250.24 273
8251.10 210
8251.95 273
8252.81 264
8253.67 285
8254.53 299
8255.38 264
8256.24 263
8257.10 282
8257.96 230
8258.81 267
8259.67 236
8260.53 278
8261.39 297
8262.25 229
8263.10 252
8263.96 282
8264.82 226
8265.68 285
8266.54 261
8267.39 281
8268.25 316
8269.11 316
8269.97 278
8270.83 296
8271.69 303
8272.54 300
8273.40 278
8274.26 280
8275.12 271
8275.98 317
8276.84 270
8277.70 316
8278.55 276
8279.41 280
8280.27 308
8281.13 284
8281.99 343
8282.85 341
8283.71 310
8284.57 318
8285.43 324
8286.29 264
8287.14 293
8288.00 315
8288.86 344
8289.72 338
8290.58 267
8291.44 299
8292.30 329
8293.16 362
8294.02 344
8294.88 322
8295.74 333
8296.60 311
8297.46 298
8298.32 327
8299.18 287
8300.04 361
8300.90 336
8301.76 262
8302.62 260
8303.48 297
8304.34 354
8305.20 314
8306.06 306
8306.92 264
8307.78 276
8308.64 318
8309.50 322
8310.36 298
8311.22 232
8312.08 272
8312.94 307
8313.80 344
8314.66 319
8315.52 292
8316.38 325
8317.24 305
8318.11 297
8318.97 347
8319.83 306
8320.69 364
8321.55 305
8322.41 283
8323.27 277
8324.13 276
8324.99 273
8325.85 260
8326.72 302
8327.58 340
8328.44 252
8329.30 229
8330.16 278
8331.02 280
8331.88 274
8332.75 261
8333.61 240
8334.47 234
8335.33 302
8336.19 299
8337.05 289
8337.92 293
8338.78 288
8339.64 277
8340.50 311
8341.36 281
8342.23 305
8343.09 301
8343.95 340
8344.81 323
8345.67 341
8346.54 310
8347.40 286
8348.26 313
8349.12 277
8349.99 241
8350.85 315
8351.71 256
8352.57 296
8353.44 303
8354.30 325
8355.16 249
8356.03 255
8356.89 290
8357.75 277
8358.61 245
8359.48 240
8360.34 284
8361.20 274
8362.07 319
8362.93 390
8363.79 365
8364.66 343
8365.52 254
8366.38 269
8367.25 269
8368.11 247
8368.97 277
8369.84 274
8370.70 239
8371.56 226
8372.43 205
8373.29 300
8374.15 314
8375.02 242
8375.88 264
8376.74 288
8377.61 271
8378.47 305
8379.34 232
8380.20 227
8381.06 197
8381.93 253
8382.79 253
8383.66 280
8384.52 291
8385.39 281
8386.25 290
8387.11 326
8387.98 327
8388.84 284
8389.71 341
8390.57 341
8391.44 264
8392.30 307
8393.17 347
8394.03 259
8394.90 286
8395.76 273
8396.63 269
8397.49 262
8398.36 300
8399.22 324
8400.09 275
8400.95 276
8401.82 307
8402.68 291
8403.55 251
8404.41 262
8405.28 299
8406.14 338
8407.01 328
8407.87 319
8408.74 291
8409.60 316
8410.47 312
8411.34 293
8412.20 263
8413.07 290
8413.93 281
8414.80 304
8415.66 290
8416.53 316
8417.40 286
8418.26 326
8419.13 326
8419.99 351
8420.86 351
8421.73 309
8422.59 336
8423.46 339
8424.32 335
8425.19 287
8426.06 302
8426.92 336
8427.79 369
8428.66 368
8429.52 406
8430.39 334
8431.26 319
8432.12 444
8432.99 401
8433.86 355
8434.72 367
8435.59 367
8436.46 374
8437.32 398
8438.19 333
8439.06 376
8439.93 431
8440.79 433
8441.66 433
8442.53 468
8443.39 431
8444.26 378
8445.13 367
8446.00 381
8446.86 454
8447.73 441
8448.60 415
8449.47 413
8450.33 442
8451.20 427
8452.07 397
8452.94 445
8453.81 464
8454.67 416
8455.54 415
8456.41 477
8457.28 508
8458.15 501
8459.01 502
8459.88 536
8460.75 531
8461.62 503
8462.49 459
8463.35 478
8464.22 467
8465.09 473
8465.96 410
8466.83 543
8467.70 707
8468.57 717
8469.43 829
8470.30 990
8471.17 1023
8472.04 980
8472.91 975
8473.78 819
8474.65 663
8475.52 625
8476.38 578
8477.25 464
8478.12 432
8478.99 459
8479.86 353
8480.73 349
8481.60 393
8482.47 370
8483.34 362
8484.21 368
8485.08 384
8485.95 338
8486.82 353
8487.69 344
8488.55 358
8489.42 316
8490.29 318
8491.16 281
8492.03 271
8492.90 318
8493.77 343
8494.64 343
8495.51 318
8496.38 283
8497.25 326
8498.12 335
8498.99 375
8499.86 401
8500.73 353
8501.60 309
8502.47 365
8503.34 328
8504.22 342
8505.09 363
8505.96 373
8506.83 372
8507.70 354
8508.57 425
8509.44 392
8510.31 434
8511.18 394
8512.05 336
8512.92 358
8513.79 363
8514.66 398
8515.53 418
8516.41 370
8517.28 366
8518.15 348
8519.02 347
8519.89 349
8520.76 386
8521.63 400
8522.50 425
8523.38 439
8524.25 440
8525.12 367
8525.99 409
8526.86 426
8527.73 343
8528.60 365
8529.48 378
8530.35 452
8531.22 403
8532.09 384
8532.96 405
8533.84 381
8534.71 392
8535.58 382
8536.45 412
8537.32 357
8538.20 366
8539.07 398
8539.94 367
8540.81 376
8541.68 356
8542.56 377
8543.43 413
8544.30 411
8545.17 417
8546.05 363
8546.92 387
8547.79 455
8548.67 445
8549.54 399
8550.41 449
8551.28 448
8552.16 510
8553.03 484
8553.90 461
8554.78 434
8555.65 467
8556.52 420
8557.39 374
8558.27 439
8559.14 383
8560.01 357
8560.89 342
8561.76 323
8562.63 361
8563.51 392
8564.38 386
8565.25 322
8566.13 331
8567.00 361
8567.88 372
8568.75 344
8569.62 333
8570.50 350
8571.37 358
8572.24 371
8573.12 350
8573.99 335
8574.87 369
8575.74 329
8576.61 336
8577.49 381
8578.36 369
8579.24 340
8580.11 354
8580.99 375
8581.86 378
8582.73 345
8583.61 385
8584.48 378
8585.36 431
8586.23 434
8587.11 370
8587.98 330
8588.86 389
8589.73 382
8590.61 403
8591.48 414
8592.36 462
8593.23 435
8594.11 496
8594.98 426
8595.86 387
8596.73 383
8597.61 425
8598.48 462
8599.36 399
8600.23 395
8601.11 406
8601.98 393
8602.86 429
8603.73 374
8604.61 387
8605.49 427
8606.36 407
8607.24 433
8608.11 424
8608.99 425
8609.86 439
8610.74 468
8611.62 484
8612.49 437
8613.37 496
8614.24 531
8615.12 538
8616.00 519
8616.87 541
8617.75 511
8618.62 555
8619.50 581
8620.38 607
8621.25 543
8622.13 490
8623.01 450
8623.88 484
8624.76 526
8625.64 605
8626.51 605
8627.39 506
8628.27 546
8629.14 561
8630.02 582
8630.90 573
8631.77 583
8632.65 634
8633.53 596
8634.40 645
8635.28 652
8636.16 624
8637.04 595
8637.91 631
8638.79 643
8639.67 616
8640.55 664
8641.42 619
8642.30 652
8643.18 737
8644.06 724
8644.93 662
8645.81 707
8646.69 684
8647.57 710
8648.44 754
8649.32 763
8650.20 784
8651.08 817
8651.96 759
8652.83 795
8653.71 780
8654.59 746
8655.47 829
8656.35 926
8657.22 846
8658.10 897
8658.98 816
8659.86 906
8660.74 762
8661.62 829
8662.49 837
8663.37 804
8664.25 821
8665.13 873
8666.01 872
8666.89 929
8667.77 966
8668.64 1038
8669.52 1146
8670.40 1192
8671.28 1380
8672.16 1568
8673.04 1766
8673.92 1985
8674.80 2220
8675.68 2074
8676.56 1941
8677.44 1834
8678.31 1707
8679.19 1616
8680.07 1431
8680.95 1270
8681.83 1085
8682.71 994
8683.59 1007
8684.47 915
8685.35 859
8686.23 887
8687.11 924
8687.99 1111
8688.87 1274
8689.75 1443
8690.63 1858
8691.51 2228
8692.39 2198
8693.27 2162
8694.15 2303
8695.03 2041
8695.91 1837
8696.79 1643
8697.67 1286
8698.55 1189
8699.43 1068
8700.31 924
8701.19 886
8702.07 797
8702.95 684
8703.83 690
8704.71 672
8705.59 606
8706.48 646
8707.36 608
8708.24 643
8709.12 668
8710.00 677
8710.88 650
8711.76 594
8712.64 623
8713.52 638
8714.40 544
8715.28 606
8716.17 565
8717.05 547
8717.93 565
8718.81 529
8719.69 576
8720.57 581
8721.45 554
8722.34 567
8723.22 562
8724.10 565
8724.98 560
8725.86 576
8726.74 580
8727.63 582
8728.51 561
8729.39 591
8730.27 628
8731.15 608
8732.04 592
8732.92 638
8733.80 604
8734.68 606
8735.56 567
8736.45 616
8737.33 548
8738.21 561
8739.09 507
8739.98 480
8740.86 541
8741.74 505
8742.62 502
8743.51 493
8744.39 548
8745.27 537
8746.15 573
8747.04 569
8747.92 519
8748.80 551
8749.69 527
8750.57 532
8751.45 564
8752.33 541
8753.22 560
8754.10 543
8754.98 577
8755.87 572
8756.75 500
8757.63 522
8758.52 546
8759.40 511
8760.28 542
8761.17 617
8762.05 536
8762.93 550
8763.82 520
8764.70 511
8765.59 540
8766.47 548
8767.35 510
8768.24 576
8769.12 558
8770.00 570
8770.89 570
8771.77 537
8772.66 481
8773.54 495
8774.42 469
8775.31 478
8776.19 436
8777.08 435
8777.96 417
8778.85 428
8779.73 437
8780.62 423
8781.50 438
8782.38 413
8783.27 386
8784.15 425
8785.04 428
8785.92 410
8786.81 413
8787.69 380
8788.58 402
8789.46 472
8790.35 495
8791.23 487
8792.12 421
8793.00 436
8793.89 446
8794.77 433
8795.66 371
8796.54 373
8797.43 422
8798.31 409
8799.20 385
8800.08 425
8800.97 468
8801.86 457
8802.74 398
8803.63 436
8804.51 427
8805.40 423
8806.28 476
8807.17 459
8808.06 423
8808.94 342
8809.83 410
8810.71 416
8811.60 381
8812.49 375
8813.37 363
8814.26 394
8815.14 368
8816.03 353
8816.92 348
8817.80 390
8818.69 356
8819.58 407
8820.46 341
8821.35 352
8822.24 369
8823.12 360
8824.01 382
8824.90 391
8825.78 342
8826.67 351
8827.56 362
8828.44 326
8829.33 363
8830.22 327
8831.10 286
8831.99 323
8832.88 348
8833.77 307
8834.65 306
8835.54 312
8836.43 296
8837.31 335
8838.20 311
8839.09 334
8839.98 301
8840.86 374
8841.75 291
8842.64 305
8843.53 327
8844.41 332
8845.30 347
8846.19 317
8847.08 278
8847.97 346
8848.85 304
8849.74 335
8850.63 302
8851.52 290
8852.41 315
8853.29 329
8854.18 355
8855.07 344
8855.96 350
8856.85 309
8857.74 292
8858.62 289
8859.51 311
8860.40 284
8861.29 326
8862.18 315
8863.07 311
8863.95 281
8864.84 300
8865.73 319
8866.62 287
8867.51 278
8868.40 298
8869.29 287
8870.18 341
8871.07 286
8871.95 280
8872.84 262
8873.73 332
8874.62 284
8875.51 282
8876.40 288
8877.29 285
8878.18 280
8879.07 262
8879.96 275
8880.85 270
8881.74 280
8882.63 256
8883.52 247
8884.41 253
8885.30 275
8886.19 281
8887.08 238
8887.97 267
8888.86 214
8889.75 236
8890.64 229
8891.53 255
8892.42 270
8893.31 294
8894.20 287
8895.09 287
8895.98 266
8896.87 264
8897.76 272
8898.65 284
8899.54 276
8900.43 303
8901.32 279
8902.21 239
8903.10 302
8903.99 288
8904.88 236
8905.77 286
8906.66 252
8907.55 259
8908.45 213
8909.34 226
8910.23 234
8911.12 263
8912.01 275
8912.90 233
8913.79 224
8914.68 307
8915.57 301
8916.47 269
8917.36 244
8918.25 267
8919.14 264
8920.03 276
8920.92 225
8921.81 228
8922.71 234
8923.60 273
8924.49 287
8925.38 261
8926.27 220
8927.16 216
8928.06 226
8928.95 254
8929.84 250
8930.73 246
8931.62 246
8932.52 284
8933.41 217
8934.30 255
8935.19 257
8936.09 265
8936.98 215
8937.87 225
8938.76 263
8939.65 226
8940.55 252
8941.44 280
8942.33 295
8943.23 290
8944.12 236
8945.01 229
8945.90 232
8946.80 271
8947.69 255
8948.58 247
8949.47 215
8950.37 249
8951.26 230
8952.15 250
8953.05 262
8953.94 233
8954.83 271
8955.73 260
8956.62 253
8957.51 255
8958.41 248
8959.30 289
8960.19 276
8961.09 232
8961.98 267
8962.87 238
8963.77 240
8964.66 257
8965.56 255
8966.45 260
8967.34 284
8968.24 321
8969.13 255
8970.03 253
8970.92 249
8971.81 292
8972.71 296
8973.60 332
8974.50 290
8975.39 228
8976.28 232
8977.18 261
8978.07 256
8978.97 260
8979.86 261
8980.76 265
8981.65 268
8982.55 272
8983.44 287
8984.33 237
8985.23 240
8986.12 271
8987.02 250
8987.91 229
8988.81 208
8989.70 239
8990.60 241
8991.49 229
8992.39 256
8993.28 241
8994.18 208
8995.07 230
8995.97 246
8996.87 231
8997.76 254
8998.66 217
8999.55 258
9000.45 231
9001.34 241
9002.24 240
9003.13 202
9004.03 213
9004.93 220
9005.82 211
9006.72 272
9007.61 267
9008.51 252
9009.40 216
9010.30 234
9011.20 215
9012.09 196
9012.99 197
9013.88 211
9014.78 218
9015.68 241
9016.57 217
9017.47 250
9018.37 259
9019.26 241
9020.16 198
9021.06 247
9021.95 269
9022.85 253
9023.75 242
9024.64 246
9025.54 266
9026.44 227
9027.33 202
9028.23 234
9029.13 204
9030.02 257
9030.92 215
9031.82 202
9032.71 220
9033.61 244
9034.51 215
9035.41 218
9036.30 197
9037.20 236
9038.10 216
9039.00 227
9039.89 284
9040.79 235
9041.69 209
9042.59 239
9043.48 232
9044.38 200
9045.28 226
9046.18 252
9047.07 251
9047.97 267
9048.87 226
9049.77 226
9050.67 237
9051.56 276
9052.46 296
9053.36 216
9054.26 239
9055.16 220
9056.06 254
9056.95 259
9057.85 272
9058.75 256
9059.65 234
9060.55 228
9061.45 254
9062.34 246
9063.24 266
9064.14 244
9065.04 199
9065.94 214
9066.84 206
9067.74 231
9068.64 236
9069.53 197
9070.43 203
9071.33 221
9072.23 214
9073.13 221
9074.03 226
9074.93 235
9075.83 230
9076.73 265
9077.63 267
9078.53 237
9079.43 249
9080.33 233
9081.23 242
9082.12 257
9083.02 268
9083.92 276
9084.82 273
9085.72 253
9086.62 246
9087.52 218
9088.42 244
9089.32 216
9090.22 238
9091.12 230
9092.02 228
9092.92 231
9093.82 249
9094.72 212
9095.62 221
9096.52 270
9097.42 280
9098.32 276
9099.22 236
9100.13 228
9101.03 237
9101.93 242
9102.83 232
9103.73 190
9104.63 205
9105.53 220
9106.43 237
9107.33 215
9108.23 234
9109.13 232
9110.03 226
9110.93 240
9111.84 234
9112.74 236
9113.64 255
9114.54 267
9115.44 237
9116.34 236
9117.24 248
9118.14 259
9119.05 223
9119.95 223
9120.85 260
9121.75 244
9122.65 222
9123.55 236
9124.45 189
9125.36 187
9126.26 184
9127.16 223
9128.06 238
9128.96 197
9129.87 233
9130.77 247
9131.67 255
9132.57 226
9133.47 222
9134.38 204
9135.28 237
9136.18 255
9137.08 195
9137.98 230
9138.89 228
9139.79 220
9140.69 235
9141.59 251
9142.50 245
9143.40 267
9144.30 211
9145.21 231
9146.11 255
9147.01 232
9147.91 235
9148.82 189
9149.72 224
9150.62 229
9151.53 248
9152.43 236
9153.33 187
9154.23 201
9155.14 204
9156.04 215
9156.94 218
9157.85 221
9158.75 208
9159.65 253
9160.56 216
9161.46 244
9162.36 247
9163.27 243
9164.17 181
9165.08 231
9165.98 254
9166.88 239
9167.79 234
9168.69 256
9169.59 197
9170.50 227
9171.40 212
9172.31 250
9173.21 216
9174.11 215
9175.02 234
9175.92 219
9176.83 213
9177.73 225
9178.64 201
9179.54 268
9180.44 255
9181.35 221
9182.25 260
9183.16 262
9184.06 222
9184.97 196
9185.87 240
9186.78 241
9187.68 253
9188.59 216
9189.49 216
9190.40 241
9191.30 217
9192.21 224
9193.11 237
9194.02 245
9194.92 222
9195.83 218
9196.73 195
9197.64 196
9198.54 212
9199.45 232
9200.35 238
9201.26 245
9202.16 238
9203.07 274
9203.98 282
9204.88 236
9205.79 243
9206.69 226
9207.60 203
9208.50 207
9209.41 220
9210.32 234
9211.22 188
9212.13 208
9213.03 198
9213.94 228
9214.85 224
9215.75 208
9216.66 212
9217.57 203
9218.47 249
9219.38 250
9220.28 257
9221.19 223
9222.10 214
9223.00 227
9223.91 210
9224.82 224
9225.72 231
9226.63 186
9227.54 200
9228.44 195
9229.35 225
9230.26 223
9231.16 231
9232.07 211
9232.98 201
9233.89 256
9234.79 226
9235.70 238
9236.61 239
9237.51 242
9238.42 250
9239.33 215
9240.24 244
9241.14 217
9242.05 237
9242.96 230
9243.87 213
9244.77 252
9245.68 197
9246.59 218
9247.50 205
9248.40 190
9249.31 191
9250.22 222
9251.13 227
9252.04 209
9252.94 212
9253.85 219
9254.76 199
9255.67 232
9256.58 224
9257.48 224
9258.39 221
9259.30 218
9260.21 215
9261.12 229
9262.03 219
9262.94 198
9263.84 189
9264.75 222
9265.66 225
9266.57 203
9267.48 190
9268.39 200
9269.30 213
9270.20 170
9271.11 191
9272.02 218
9272.93 255
9273.84 225
9274.75 208
9275.66 232
9276.57 221
9277.48 181
9278.39 206
9279.30 246
9280.21 233
9281.11 246
9282.02 225
9282.93 215
9283.84 212
9284.75 225
9285.66 223
9286.57 199
9287.48 245
9288.39 217
9289.30 249
9290.21 215
9291.12 232
9292.03 203
9292.94 211
9293.85 220
9294.76 193
9295.67 208
9296.58 245
9297.49 244
9298.40 192
9299.31 229
9300.22 247
9301.13 223
9302.04 235
9302.95 236
9303.86 173
9304.77 217
9305.69 253
9306.60 227
9307.51 232
9308.42 254
9309.33 232
9310.24 241
9311.15 240
9312.06 188
9312.97 239
9313.88 232
9314.79 286
9315.70 266
9316.62 207
9317.53 240
9318.44 257
9319.35 222
9320.26 207
9321.17 230
9322.08 251
9322.99 264
9323.91 207
9324.82 243
9325.73 200
9326.64 235
9327.55 260
9328.46 217
9329.38 248
9330.29 241
9331.20 232
9332.11 203
9333.02 212
9333.94 212
9334.85 231
9335.76 206
9336.67 195
9337.58 238
9338.50 229
9339.41 227
9340.32 255
9341.23 253
9342.15 243
9343.06 263
9343.97 250
9344.88 238
9345.80 226
9346.71 225
9347.62 210
9348.53 238
9349.45 256
9350.36 198
9351.27 295
9352.18 227
9353.10 229
9354.01 204
9354.92 199
9355.84 212
9356.75 218
9357.66 198
9358.58 216
9359.49 207
9360.40 203
9361.32 236
9362.23 220
9363.14 195
9364.06 209
9364.97 218
9365.88 204
9366.80 220
9367.71 236
9368.62 192
9369.54 183
9370.45 212
9371.37 220
9372.28 215
9373.19 206
9374.11 270
9375.02 250
9375.94 258
9376.85 270
9377.76 267
9378.68 243
9379.59 193
9380.51 240
9381.42 302
9382.33 253
9383.25 268
9384.16 239
9385.08 279
9385.99 230
9386.91 216
9387.82 219
9388.74 220
9389.65 254
9390.57 256
9391.48 214
9392.40 236
9393.31 211
9394.23 223
9395.14 252
9396.06 243
9396.97 220
9397.89 218
9398.80 245
9399.72 268
9400.63 243
9401.55 241
9402.46 239
9403.38 260
9404.29 243
9405.21 205
9406.12 265
9407.04 239
9407.95 236
9408.87 242
9409.79 232
9410.70 215
9411.62 230
9412.53 244
9413.45 240
9414.36 234
9415.28 248
9416.20 220
9417.11 256
9418.03 261
9418.95 230
9419.86 249
9420.78 288
9421.69 271
9422.61 241
9423.53 229
9424.44 222
9425.36 279
9426.28 278
9427.19 248
9428.11 212
9429.03 225
9429.94 222
9430.86 261
9431.78 213
9432.69 247
9433.61 267
9434.53 270
9435.44 254
9436.36 275
9437.28 257
9438.19 270
9439.11 296
9440.03 277
9440.95 273
9441.86 317
9442.78 331
9443.70 270
9444.62 285
9445.53 258
9446.45 276
9447.37 268
9448.29 245
9449.20 270
9450.12 291
9451.04 310
9451.96 368
9452.87 327
9453.79 339
9454.71 345
9455.63 319
9456.55 307
9457.46 308
9458.38 328
9459.30 246
9460.22 228
9461.14 293
9462.05 294
9462.97 254
9463.89 285
9464.81 300
9465.73 319
9466.65 280
9467.56 310
9468.48 283
9469.40 261
9470.32 232
9471.24 220
9472.16 263
9473.08 272
9473.99 289
9474.91 282
9475.83 286
9476.75 275
9477.67 262
9478.59 292
9479.51 247
9480.43 308
9481.35 322
9482.27 310
9483.19 306
9484.10 314
9485.02 278
9485.94 264
9486.86 264
9487.78 243
9488.70 277
9489.62 253
9490.54 260
9491.46 248
9492.38 237
9493.30 257
9494.22 282
9495.14 288
9496.06 279
9496.98 246
9497.90 277
9498.82 231
9499.74 272
9500.66 307
9501.58 269
9502.50 268
9503.42 297
9504.34 309
9505.26 250
9506.18 277
9507.10 273
9508.02 292
9508.94 264
9509.86 238
9510.78 277
9511.70 297
9512.63 293
9513.55 269
9514.47 282
9515.39 283
9516.31 233
9517.23 339
9518.15 332
9519.07 291
9519.99 313
9520.91 318
9521.83 303
9522.76 336
9523.68 327
9524.60 292
9525.52 322
9526.44 274
9527.36 275
9528.28 324
9529.21 321
9530.13 321
9531.05 305
9531.97 309
9532.89 386
9533.81 380
9534.74 352
9535.66 327
9536.58 349
9537.50 332
9538.42 336
9539.35 319
9540.27 313
9541.19 316
9542.11 318
9543.03 337
9543.96 351
9544.88 315
9545.80 316
9546.72 304
9547.64 339
9548.57 330
9549.49 392
9550.41 315
9551.33 300
9552.26 308
9553.18 301
9554.10 340
9555.03 340
9555.95 337
9556.87 319
9557.79 353
9558.72 351
9559.64 334
9560.56 331
9561.49 309
9562.41 337
9563.33 321
9564.26 349
9565.18 327
9566.10 333
9567.03 355
9567.95 329
9568.87 323
9569.80 312
9570.72 325
9571.64 315
9572.57 317
9573.49 288
9574.41 289
9575.34 334
9576.26 304
9577.18 363
9578.11 329
9579.03 329
9579.96 352
9580.88 443
9581.80 402
9582.73 381
9583.65 309
9584.58 351
9585.50 435
9586.43 364
9587.35 355
9588.27 376
9589.20 371
9590.12 451
9591.05 410
9591.97 378
9592.90 355
9593.82 420
9594.75 400
9595.67 398
9596.60 393
9597.52 406
9598.45 385
9599.37 437
9600.29 390
9601.22 421
9602.14 442
9603.07 464
9604.00 399
9604.92 400
9605.85 408
9606.77 444
9607.70 427
9608.62 444
9609.55 429
9610.47 467
9611.40 454
9612.32 467
9613.25 462
9614.17 445
9615.10 463
9616.03 480
9616.95 508
9617.88 475
9618.80 491
9619.73 445
9620.65 432
9621.58 449
9622.51 492
9623.43 519
9624.36 526
9625.29 509
9626.21 467
9627.14 486
9628.06 493
9628.99 471
9629.92 495
9630.84 524
9631.77 501
9632.70 575
9633.62 589
9634.55 581
9635.48 503
9636.40 537
9637.33 562
9638.26 573
9639.18 552
9640.11 577
9641.04 609
9641.96 603
9642.89 530
9643.82 562
9644.74 563
9645.67 630
9646.60 596
9647.53 576
9648.45 602
9649.38 623
9650.31 593
9651.24 597
9652.16 610
9653.09 717
9654.02 782
9654.95 755
9655.87 653
9656.80 698
9657.73 708
9658.66 675
9659.58 735
9660.51 721
9661.44 623
9662.37 664
9663.30 678
9664.22 717
9665.15 774
9666.08 786
9667.01 768
9667.94 802
9668.86 763
9669.79 715
9670.72 763
9671.65 817
9672.58 755
9673.51 749
9674.43 733
9675.36 734
9676.29 847
9677.22 841
9678.15 718
9679.08 801
9680.01 849
9680.94 801
9681.86 733
9682.79 847
9683.72 875
9684.65 845
9685.58 899
9686.51 928
9687.44 860
9688.37 888
9689.30 881
9690.23 867
9691.16 868
9692.08 908
9693.01 1046
9693.94 1000
9694.87 959
9695.80 1027
9696.73 1188
9697.66 1286
9698.59 1383
9699.52 1414
9700.45 1448
9701.38 1421
9702.31 1420
9703.24 1220
9704.17 1078
9705.10 1057
9706.03 1046
9706.96 951
9707.89 956
9708.82 995
9709.75 943
9710.68 958
9711.61 1015
9712.54 1080
9713.47 1068
9714.40 1095
9715.33 1091
9716.26 1128
9717.19 1015
9718.12 1029
9719.06 1004
9719.99 974
9720.92 842
9721.85 830
9722.78 776
9723.71 752
9724.64 813
9725.57 758
9726.50 741
9727.43 722
9728.36 768
9729.30 765
9730.23 772
9731.16 777
9732.09 883
9733.02 847
9733.95 776
9734.88 775
9735.81 814
9736.75 760
9737.68 701
9738.61 744
9739.54 730
9740.47 683
9741.40 646
9742.34 635
9743.27 583
9744.20 593
9745.13 597
9746.06 544
9747.00 568
9747.93 591
9748.86 674
9749.79 602
9750.72 541
9751.66 488
9752.59 558
9753.52 574
9754.45 586
9755.39 617
9756.32 595
9757.25 600
9758.18 575
9759.12 586
9760.05 545
9760.98 559
9761.91 569
9762.85 543
9763.78 555
9764.71 584
9765.64 572
9766.58 580
9767.51 490
9768.44 543
9769.38 547
9770.31 541
9771.24 585
9772.18 552
9773.11 559
9774.04 583
9774.98 541
9775.91 560
9776.84 607
9777.78 603
9778.71 653
9779.64 668
9780.58 625
9781.51 601
9782.44 618
9783.38 583
9784.31 633
9785.25 586
9786.18 559
9787.11 556
9788.05 542
9788.98 536
9789.92 513
9790.85 441
9791.78 451
9792.72 485
9793.65 469
9794.59 488
9795.52 461
9796.46 465
9797.39 526
9798.32 501
9799.26 490
9800.19 512
9801.13 464
9802.06 494
9803.00 473
9803.93 491
9804.87 412
9805.80 402
9806.74 441
9807.67 432
9808.61 460
9809.54 488
9810.48 449
9811.41 468
9812.35 429
9813.28 434
9814.22 451
9815.15 410
9816.09 426
9817.02 430
9817.96 405
9818.89 431
9819.83 409
9820.76 442
9821.70 415
9822.64 462
9823.57 401
9824.51 416
9825.44 349
9826.38 388
9827.31 420
9828.25 402
9829.19 378
9830.12 385
9831.06 320
9831.99 368
9832.93 359
9833.87 388
9834.80 437
9835.74 395
9836.68 356
9837.61 411
9838.55 359
9839.48 371
9840.42 345
9841.36 352
9842.29 381
9843.23 382
9844.17 376
9845.10 351
9846.04 418
9846.98 412
9847.91 357
9848.85 406
9849.79 380
9850.72 409
9851.66 372
9852.60 391
9853.54 372
9854.47 380
9855.41 373
9856.35 365
9857.28 374
9858.22 374
9859.16 348
9860.10 358
9861.03 412
9861.97 388
9862.91 338
9863.85 352
9864.78 383
9865.72 311
9866.66 352
9867.60 331
9868.54 361
9869.47 366
9870.41 350
9871.35 344
9872.29 316
9873.22 348
9874.16 324
9875.10 351
9876.04 363
9876.98 362
9877.92 358
9878.85 335
9879.79 312
9880.73 338
9881.67 352
9882.61 344
9883.55 315
9884.48 323
9885.42 310
9886.36 362
9887.30 324
9888.24 314
9889.18 353
9890.12 329
9891.06 312
9891.99 317
9892.93 321
9893.87 344
9894.81 302
9895.75 354
9896.69 330
9897.63 291
9898.57 341
9899.51 348
9900.45 326
9901.39 365
9902.33 332
9903.27 367
9904.20 336
9905.14 354
9906.08 323
9907.02 410
9907.96 373
9908.90 352
9909.84 377
9910.78 347
9911.72 375
9912.66 332
9913.60 313
9914.54 307
9915.48 273
9916.42 296
9917.36 348
9918.30 319
9919.24 341
9920.18 320
9921.12 350
9922.06 347
9923.00 369
9923.94 368
9924.88 455
9925.83 418
9926.77 517
9927.71 503
9928.65 504
9929.59 482
9930.53 458
9931.47 422
9932.41 405
9933.35 379
9934.29 354
9935.23 367
9936.17 347
9937.12 377
9938.06 329
9939.00 313
9939.94 325
9940.88 329
9941.82 328
9942.76 285
9943.70 296
9944.65 284
9945.59 261
9946.53 339
9947.47 289
9948.41 311
9949.35 280
9950.29 288
9951.24 268
9952.18 285
9953.12 300
9954.06 360
9955.00 329
9955.95 326
9956.89 290
9957.83 260
9958.77 309
9959.71 303
9960.66 305
9961.60 285
9962.54 256
9963.48 276
9964.43 277
9965.37 281
9966.31 304
9967.25 332
9968.20 303
9969.14 313
9970.08 351
9971.02 301
9971.97 290
9972.91 283
9973.85 291
9974.79 296
9975.74 336
9976.68 314
9977.62 283
9978.57 280
9979.51 279
9980.45 271
9981.40 310
9982.34 289
9983.28 279
9984.23 302
9985.17 293
9986.11 303
9987.06 315
9988.00 312
9988.94 296
9989.89 264
9990.83 282
9991.77 286
9992.72 260
9993.66 230
9994.60 294
9995.55 314
9996.49 288
9997.44 316
9998.38 309
9999.32 293
10000.27 302
10001.21 297
10002.16 256
10003.10 261
10004.04 311
10004.99 327
10005.93 272
10006.88 307
10007.82 271
10008.77 278
10009.71 300
10010.66 307
10011.60 298
10012.54 290
10013.49 288
10014.43 280
10015.38 270
10016.32 277
10017.27 266
10018.21 258
10019.16 287
10020.10 300
10021.05 275
10021.99 271
10022.94 268
10023.88 240
10024.83 248
10025.77 252
10026.72 258
10027.67 230
10028.61 273
10029.56 305
10030.50 260
10031.45 285
10032.39 304
10033.34 274
10034.28 240
10035.23 245
10036.18 263
10037.12 252
10038.07 259
10039.01 273
10039.96 262
10040.90 243
10041.85 212
10042.80 252
10043.74 256
10044.69 280
10045.64 248
10046.58 246
10047.53 246
10048.47 254
10049.42 251
10050.37 260
10051.31 238
10052.26 251
10053.21 259
10054.15 246
10055.10 261
10056.05 286
10056.99 287
10057.94 310
10058.89 295
10059.83 260
10060.78 244
10061.73 266
10062.67 251
10063.62 247
10064.57 236
10065.52 261
10066.46 247
10067.41 256
10068.36 288
10069.30 242
10070.25 247
10071.20 243
10072.15 256
10073.09 249
10074.04 211
10074.99 242
10075.94 218
10076.88 226
10077.83 245
10078.78 244
10079.73 235
10080.68 246
10081.62 227
10082.57 221
10083.52 248
10084.47 242
10085.42 234
10086.36 243
10087.31 212
10088.26 229
10089.21 273
10090.16 255
10091.11 260
10092.05 262
10093.00 251
10093.95 236
10094.90 230
10095.85 252
10096.80 298
10097.75 283
10098.69 236
10099.64 247
10100.59 264
10101.54 253
10102.49 243
10103.44 272
10104.39 261
10105.34 217
10106.28 238
10107.23 226
10108.18 226
10109.13 228
10110.08 239
10111.03 228
10111.98 271
10112.93 249
10113.88 227
10114.83 217
10115.78 215
10116.73 244
10117.68 271
10118.63 240
10119.58 220
10120.53 237
10121.48 234
10122.43 256
10123.38 242
10124.33 237
10125.28 222
10126.23 216
10127.18 237
10128.13 212
10129.08 240
10130.03 249
10130.98 238
10131.93 231
10132.88 206
10133.83 196
10134.78 212
10135.73 267
10136.68 266
10137.63 211
10138.58 270
10139.53 259
10140.48 198
10141.43 235
10142.38 209
10143.33 225
10144.28 231
10145.23 233
10146.19 252
10147.14 226
10148.09 246
10149.04 239
10149.99 250
10150.94 248
10151.89 238
10152.84 228
10153.79 257
10154.75 293
10155.70 245
10156.65 222
10157.60 256
10158.55 264
10159.50 235
10160.46 274
10161.41 268
10162.36 227
10163.31 227
10164.26 240
10165.21 250
10166.17 275
10167.12 261
10168.07 260
10169.02 281
10169.97 225
10170.93 233
10171.88 201
10172.83 203
10173.78 240
10174.73 269
10175.69 259
10176.64 269
10177.59 250
10178.54 211
10179.50 247
10180.45 229
10181.40 274
10182.35 250
10183.31 268
10184.26 258
10185.21 265
10186.17 282
10187.12 267
10188.07 258
10189.02 325
10189.98 314
10190.93 288
10191.88 252
10192.84 240
10193.79 213
10194.74 248
10195.70 290
10196.65 234
10197.60 285
10198.56 294
10199.51 270
10200.46 324
10201.42 282
10202.37 265
10203.32 293
10204.28 317
10205.23 313
10206.18 330
10207.14 325
10208.09 329
10209.05 313
10210.00 300
10210.95 265
10211.91 269
10212.86 253
10213.82 256
10214.77 235
10215.72 233
10216.68 272
10217.63 262
10218.59 259
10219.54 255
10220.50 275
10221.45 237
10222.41 202
10223.36 207
10224.31 234
10225.27 261
10226.22 263
10227.18 262
10228.13 254
10229.09 274
10230.04 255
10231.00 259
10231.95 242
10232.91 235
10233.86 281
10234.82 247
10235.77 227
10236.73 273
10237.68 281
10238.64 281
10239.59 248
10240.55 233
10241.50 266
10242.46 205
10243.42 230
10244.37 203
10245.33 193
10246.28 214
10247.24 208
10248.19 198
10249.15 270
10250.11 217
10251.06 244
10252.02 193
10252.97 227
10253.93 244
10254.89 230
10255.84 216
10256.80 219
10257.75 217
10258.71 200
10259.67 243
10260.62 200
10261.58 198
10262.54 228
10263.49 182
10264.45 226
10265.40 215
10266.36 229
10267.32 216
10268.27 242
10269.23 227
10270.19 226
10271.14 232
10272.10 233
10273.06 220
10274.02 235
10274.97 199
10275.93 247
10276.89 220
10277.84 196
10278.80 173
10279.76 192
10280.71 218
10281.67 202
10282.63 201
10283.59 207
10284.54 216
10285.50 249
10286.46 199
10287.42 227
10288.37 224
10289.33 200
10290.29 181
10291.25 207
10292.21 206
10293.16 185
10294.12 203
10295.08 219
10296.04 190
10296.99 203
10297.95 234
10298.91 210
10299.87 188
10300.83 199
10301.79 203
10302.74 207
10303.70 202
10304.66 226
10305.62 203
10306.58 171
10307.54 212
10308.49 241
10309.45 236
10310.41 245
10311.37 217
10312.33 240
10313.29 242
10314.25 215
10315.21 221
10316.16 181
10317.12 188
10318.08 217
10319.04 236
10320.00 244
10320.96 204
10321.92 209
10322.88 227
10323.84 217
10324.80 149
10325.76 228
10326.71 202
10327.67 231
10328.63 222
10329.59 203
10330.55 176
10331.51 181
10332.47 230
10333.43 207
10334.39 229
10335.35 210
10336.31 208
10337.27 217
10338.23 232
10339.19 204
10340.15 198
10341.11 221
10342.07 241
10343.03 216
10343.99 227
10344.95 221
10345.91 222
10346.87 212
10347.83 198
10348.79 207
10349.75 226
10350.71 238
10351.67 227
10352.63 206
10353.60 184
10354.56 188
10355.52 187
10356.48 236
10357.44 245
10358.40 224
10359.36 224
10360.32 243
10361.28 230
10362.24 238
10363.20 229
10364.17 217
10365.13 199
10366.09 211
10367.05 227
10368.01 194
10368.97 224
10369.93 245
10370.89 220
10371.86 234
10372.82 181
10373.78 172
10374.74 173
10375.70 211
10376.66 188
10377.63 187
10378.59 192
10379.55 213
10380.51 219
10381.47 224
10382.44 183
10383.40 192
10384.36 168
10385.32 224
10386.28 193
10387.25 189
10388.21 166
10389.17 190
10390.13 209
10391.10 226
10392.06 177
10393.02 188
10393.98 194
10394.94 177
10395.91 227
10396.87 211
10397.83 210
10398.80 242
10399.76 187
10400.72 205
10401.68 191
10402.65 214
10403.61 187
10404.57 154
10405.54 165
10406.50 194
10407.46 210
10408.43 173
10409.39 213
10410.35 232
10411.32 208
10412.28 198
10413.24 176
10414.21 192
10415.17 197
10416.13 185
10417.10 168
10418.06 187
10419.02 204
10419.99 202
10420.95 152
10421.91 171
10422.88 176
10423.84 164
10424.81 173
10425.77 184
10426.73 173
10427.70 200
10428.66 192
10429.63 206
10430.59 186
10431.56 168
10432.52 168
10433.48 171
10434.45 172
10435.41 170
10436.38 195
10437.34 164
10438.31 165
10439.27 223
10440.24 186
10441.20 190
10442.16 163
10443.13 162
10444.09 180
10445.06 170
10446.02 186
10446.99 169
10447.95 205
10448.92 185
10449.88 215
10450.85 178
10451.81 162
10452.78 188
10453.75 189
10454.71 191
10455.68 187
10456.64 208
10457.61 185
10458.57 181
10459.54 181
10460.50 157
10461.47 181
10462.43 181
10463.40 185
10464.37 203
10465.33 165
10466.30 172
10467.26 181
10468.23 178
10469.20 197
10470.16 178
10471.13 167
10472.09 164
10473.06 140
10474.03 145
10474.99 181
10475.96 179
10476.93 190
10477.89 159
10478.86 153
10479.82 215
10480.79 155
10481.76 156
10482.72 147
10483.69 168
10484.66 198
10485.62 209
10486.59 197
10487.56 156
10488.52 162
10489.49 196
10490.46 158
10491.43 156
10492.39 178
10493.36 144
10494.33 180
10495.29 176
10496.26 172
10497.23 178
10498.20 173
10499.16 175
10500.13 191
10501.10 186
10502.07 163
10503.03 205
10504.00 197
10504.97 185
10505.94 147
10506.90 173
10507.87 140
10508.84 158
10509.81 176
10510.78 170
10511.74 172
10512.71 176
10513.68 158
10514.65 201
10515.62 178
10516.58 163
10517.55 170
10518.52 198
10519.49 185
10520.46 172
10521.43 223
10522.39 187
10523.36 169
10524.33 177
10525.30 155
10526.27 172
10527.24 151
10528.21 150
10529.17 176
10530.14 183
10531.11 196
10532.08 191
10533.05 127
10534.02 172
10534.99 170
10535.96 171
10536.93 194
10537.90 167
10538.86 165
10539.83 166
10540.80 180
10541.77 203
10542.74 172
10543.71 157
10544.68 162
10545.65 189
10546.62 190
10547.59 169
10548.56 144
10549.53 159
10550.50 192
10551.47 152
10552.44 158
10553.41 177
10554.38 164
10555.35 154
10556.32 176
10557.29 177
10558.26 222
10559.23 204
10560.20 191
10561.17 168
10562.14 182
10563.11 208
10564.08 148
10565.05 151
10566.02 191
10566.99 199
10567.96 180
10568.93 208
10569.90 200
10570.87 166
10571.84 190
10572.82 193
10573.79 202
10574.76 152
10575.73 208
10576.70 207
10577.67 202
10578.64 185
10579.61 192
10580.58 208
10581.55 205
10582.53 176
10583.50 146
10584.47 187
10585.44 206
10586.41 181
10587.38 180
10588.35 193
10589.33 180
10590.30 181
10591.27 173
10592.24 177
10593.21 180
10594.18 165
10595.16 192
10596.13 199
10597.10 179
10598.07 188
10599.04 169
10600.01 162
10600.99 155
10601.96 175
10602.93 186
10603.90 178
10604.88 169
10605.85 188
10606.82 167
10607.79 196
10608.77 204
10609.74 178
10610.71 150
10611.68 166
10612.66 175
10613.63 158
10614.60 165
10615.57 173
10616.55 187
110617.52 164
10618.49 188
110619.46 204
110620.44 153
10550.48 287
10551.45 260
10552.42 259
10553.39 222
10554.36 213
10555.33 239
10556.30 254
10557.27 221
10558.24 213
10559.21 184
10560.18 270
10561.15 252
10562.12 212
10563.09 266
10564.06 238
10565.03 242
10566.00 290
10566.97 278
10567.94 248
10568.91 267
10569.88 211
10570.85 246
10571.82 269
10572.80 246
10573.77 244
10574.74 264
10575.71 228
10576.68 267
10577.65 264
10578.62 267
10579.59 235
10580.56 231
10581.54 229
10582.51 250
10583.48 248
10584.45 252
10585.42 233
10586.39 273
10587.36 281
10588.33 268
10589.31 256
10590.28 255
10591.25 250
10592.22 260
10593.19 276
10594.16 259
10595.14 264
10596.11 290
10597.08 240
10598.05 207
10599.02 225
10600.00 254
10600.97 265
10601.94 214
10602.91 230
10603.89 264
10604.86 252
10605.83 279
10606.80 271
10607.77 276
10608.75 283
10609.72 273
10610.69 270
10611.66 266
10612.64 226
10613.61 269
10614.58 263
10615.56 267
10616.53 278
10617.50 286
10618.47 285
10619.45 321
10620.42 261
10621.39 274
10622.37 273
10623.34 272
10624.31 274
10625.29 283
10626.26 302
10627.23 343
10628.21 312
10629.18 282
10630.15 335
10631.13 290
10632.10 302
10633.07 273
10634.05 312
10635.02 311
10635.99 293
10636.97 337
10637.94 367
10638.92 428
10639.89 473
10640.86 452
10641.84 441
10642.81 353
10643.79 348
10644.76 327
10645.73 282
10646.71 328
10647.68 307
10648.66 256
10649.63 284
10650.61 265
10651.58 274
10652.55 263
10653.53 269
10654.50 305
10655.48 288
10656.45 254
10657.43 239
10658.40 269
10659.38 241
10660.35 272
10661.33 223
10662.30 236
10663.28 214
10664.25 228
10665.23 258
10666.20 245
10667.18 270
10668.15 254
10669.13 231
10670.10 249
10671.08 248
10672.05 217
10673.03 238
10674.00 219
10674.98 211
10675.96 200
10676.93 233
10677.91 239
10678.88 238
10679.86 251
10680.83 210
10681.81 220
10682.79 261
10683.76 203
10684.74 212
10685.71 214
10686.69 262
10687.67 298
10688.64 250
10689.62 235
10690.59 212
10691.57 215
10692.55 274
10693.52 235
10694.50 227
10695.48 257
10696.45 263
10697.43 285
10698.41 242
10699.38 237
10700.36 222
10701.34 195
10702.31 217
10703.29 224
10704.27 247
10705.24 253
10706.22 265
10707.20 238
10708.17 249
10709.15 259
10710.13 239
10711.10 218
10712.08 231
10713.06 228
10714.04 245
10715.01 227
10715.99 231
10716.97 267
10717.95 215
10718.92 212
10719.90 257
10720.88 229
10721.86 254
10722.83 228
10723.81 238
10724.79 243
10725.77 234
10726.75 245
10727.72 210
10728.70 211
10729.68 201
10730.66 242
10731.64 271
10732.61 259
10733.59 237
10734.57 242
10735.55 211
10736.53 286
10737.51 260
10738.48 233
10739.46 241
10740.44 236
10741.42 248
10742.40 267
10743.38 202
10744.35 211
10745.33 203
10746.31 222
10747.29 209
10748.27 219
10749.25 280
10750.23 245
10751.21 246
10752.19 294
10753.17 259
10754.14 264
10755.12 213
10756.10 244
10757.08 257
10758.06 228
10759.04 229
10760.02 272
10761.00 246
10761.98 246
10762.96 259
10763.94 238
10764.92 268
10765.90 264
10766.88 272
10767.86 287
10768.84 264
10769.82 204
10770.80 235
10771.78 253
10772.76 273
10773.74 289
10774.72 286
10775.70 277
10776.68 260
10777.66 279
10778.64 236
10779.62 258
10780.60 290
10781.58 262
10782.56 267
10783.54 281
10784.52 285
10785.50 293
10786.48 234
10787.46 225
10788.44 212
10789.42 243
10790.40 296
10791.38 263
10792.36 301
10793.35 283
10794.33 262
10795.31 278
10796.29 297
10797.27 232
10798.25 249
10799.23 280
10800.21 293
10801.19 298
10802.18 271
10803.16 251
10804.14 260
10805.12 298
10806.10 277
10807.08 260
10808.06 313
10809.05 302
10810.03 295
10811.01 302
10811.99 276
10812.97 265
10813.96 300
10814.94 295
10815.92 306
10816.90 269
10817.88 253
10818.87 331
10819.85 346
10820.83 346
10821.81 312
10822.79 312
10823.78 284
10824.76 277
10825.74 272
10826.72 272
10827.71 315
10828.69 305
10829.67 354
10830.65 361
10831.64 355
10832.62 325
10833.60 358
10834.58 322
10835.57 321
10836.55 323
10837.53 321
10838.52 267
10839.50 295
10840.48 303
10841.47 289
10842.45 322
10843.43 288
10844.41 293
10845.40 279
10846.38 352
10847.36 336
10848.35 288
10849.33 314
10850.32 316
10851.30 335
10852.28 268
10853.27 263
10854.25 279
10855.23 351
10856.22 351
10857.20 333
10858.18 332
10859.17 363
10860.15 343
10861.14 309
10862.12 286
10863.10 361
10864.09 412
10865.07 373
10866.06 387
10867.04 359
10868.03 385
10869.01 348
10869.99 378
10870.98 322
10871.96 355
10872.95 366
10873.93 332
10874.92 392
10875.90 372
10876.89 360
10877.87 365
10878.86 356
10879.84 350
10880.83 396
10881.81 406
10882.80 378
10883.78 393
10884.77 424
10885.75 373
10886.74 348
10887.72 412
10888.71 367
10889.69 369
10890.68 376
10891.66 458
10892.65 393
10893.63 368
10894.62 420
10895.60 438
10896.59 468
10897.58 441
10898.56 386
10899.55 429
10900.53 417
10901.52 409
10902.50 458
10903.49 454
10904.48 445
10905.46 453
10906.45 458
10907.44 462
10908.42 422
10909.41 460
10910.39 495
10911.38 542
10912.37 541
10913.35 585
10914.34 526
10915.33 462
10916.31 504
10917.30 570
10918.29 559
10919.27 586
10920.26 560
10921.25 583
10922.23 579
10923.22 555
10924.21 601
10925.19 582
10926.18 627
10927.17 528
10928.15 531
10929.14 534
10930.13 583
10931.11 548
10932.10 550
10933.09 564
10934.08 651
10935.06 713
10936.05 589
10937.04 611
10938.03 617
10939.01 636
10940.00 685
10940.99 675
10941.98 660
10942.96 664
10943.95 701
10944.94 728
10945.93 694
10946.92 692
10947.90 686
111021.14 341
111022.13 369
111023.12 393
11024.11 321
111025.10 324
111026.09 336
111027.08 335
11028.08 366
11029.07 382
11030.06 343
11031.05 357
11032.04 362
11033.03 365
11034.03 315
11035.02 291
11036.01 278
11037.00 322
11037.99 345
11038.99 366
11039.98 356
11040.97 305
11041.96 289
11042.95 340
11043.95 289
11044.94 285
11045.93 249
11046.92 267
11047.92 261
11048.91 286
11049.90 268
11050.89 301
11051.89 334
11052.88 286
11053.87 268
11054.86 268
11055.86 240
11056.85 271
11057.84 298
11058.83 249
11059.83 211
11060.82 249
11061.81 274
11062.81 316
11063.80 295
11064.79 276
11065.79 274
11066.78 282
11067.77 268
11068.77 302
11069.76 293
11070.75 288
11071.75 278
11072.74 336
11073.73 251
11074.73 286
11075.72 266
11076.71 309
11077.71 251
11078.70 272
11079.70 307
11080.69 279
11081.68 296
11082.68 253
11083.67 283
11084.67 253
11085.66 247
11086.65 273
11087.65 290
11088.64 286
11089.64 255
11090.63 269
11091.63 263
11092.62 255
11093.61 241
11094.61 245
11095.60 266
11096.60 231
11097.59 225
11098.59 253
11099.58 279
11100.58 283
11101.57 261
11102.57 259
11103.56 233
11104.56 234
11105.55 241
11106.55 218
11107.54 223
11108.54 224
11109.53 185
11110.53 245
11111.52 254
11112.52 218
11113.51 246
11114.51 211
11115.50 251
11116.50 233
11117.49 228
11118.49 200
11119.49 241
11120.48 247
11121.48 245
11122.47 266
11123.47 249
11124.46 226
11125.46 218
11126.46 251
11127.45 199
11128.45 212
11129.44 245
11130.44 234
11131.44 219
11132.43 201
11133.43 219
11134.43 239
11135.42 201
11136.42 227
11137.41 241
11138.41 218
11139.41 215
11140.40 208
11141.40 186
11142.40 188
11143.39 226
11144.39 212
11145.39 219
11146.38 259
11147.38 228
11148.38 223
11149.38 228
11150.37 241
11151.37 252
11152.37 228
11153.36 235
11154.36 233
11155.36 184
11156.36 217
11157.35 201
11158.35 251
11159.35 204
11160.34 194
11161.34 179
11162.34 189
11163.34 180
11164.33 173
11165.33 165
11166.33 198
11167.33 231
11168.33 193
11169.32 219
11170.32 192
11171.32 204
11172.32 206
11173.32 216
11174.31 221
11175.31 209
11176.31 203
11177.31 231
11178.31 214
11179.30 223
11180.30 204
11181.30 209
11182.30 230
11183.30 213
11184.30 194
11185.30 194
11186.29 262
11187.29 214
11188.29 217
11189.29 210
11190.29 200
11191.29 210
11192.29 232
11193.29 239
11194.28 210
11195.28 214
11196.28 231
11197.28 218
11198.28 215
11199.28 180
11200.28 186
11201.28 229
11202.28 208
11203.28 173
11204.28 184
11205.28 226
11206.28 190
11207.28 190
11208.28 216
11209.27 206
11210.27 200
11211.27 194
11212.27 189
11213.27 192
11214.27 199
11215.27 184
11216.27 164
11217.27 227
11218.27 215
11219.27 211
11220.27 183
11221.27 162
11222.27 181
11223.27 195
11224.27 218
11225.28 185
11226.28 176
11227.28 215
11228.28 201
11229.28 202
11230.28 181
11231.28 185
11232.28 210
11233.28 223
11234.28 213
11235.28 198
11236.28 172
11237.28 213
11238.28 181
11239.28 155
11240.29 177
11241.29 191
11242.29 203
11243.29 181
11244.29 172
11245.29 198
11246.29 228
11247.29 205
11248.30 239
11249.30 206
11250.30 202
11251.30 177
11252.30 205
11253.30 201
11254.31 209
11255.31 202
11256.31 197
11257.31 185
11258.31 184
11259.31 179
11260.32 167
11261.32 188
11262.32 181
11263.32 165
11264.32 111
11265.33 111
11266.33 111
11267.33 111
11194.29 351
11195.29 344
11196.11 271
11197.29 392
11198.29 384
11199.11 274
11200.11 275
11201.11 276
11202.11 277
11203.11 278
11204.28 351
11205.28 340
11206.28 348
11207.28 316
11208.28 340
11209.28 320
11210.28 308
11211.28 286
11212.28 297
11213.28 280
11214.28 281
11215.11 290
11216.11 291
11217.11 292
11218.28 313
11219.28 315
11220.28 304
11221.28 281
11222.28 301
11223.28 313
11224.28 299
11225.28 299
11226.28 256
11227.28 303
11228.28 321
11229.28 284
11230.28 267
11231.28 284
11232.29 278
11233.29 314
11234.29 305
11235.29 279
11236.29 291
11237.29 257
11238.29 303
11239.29 245
11240.29 226
11241.29 248
11242.29 281
11243.30 298
11244.30 235
11245.30 265
11246.30 271
11247.30 270
11248.30 285
11249.30 254
11250.31 274
11251.31 246
11252.31 272
11253.31 256
11254.31 282
11255.31 282
11256.32 263
11257.32 261
11258.32 269
11259.32 267
11260.32 271
11261.33 276
11262.33 301
11263.33 283
11264.33 283
11265.33 293
11266.34 299
11267.34 303
11268.34 249
11269.34 272
11270.35 279
11271.35 282
11272.35 312
11273.35 304
11274.36 280
11275.36 290
11276.36 329
11277.36 331
11278.37 301
11279.37 340
11280.37 347
11281.37 346
11282.38 313
11283.38 314
11284.38 318
11285.39 295
11286.39 256
11287.39 231
11288.40 282
11289.40 263
11290.40 244
11291.41 296
11292.41 266
11293.41 258
11294.42 244
11295.42 294
11296.42 334
11297.43 346
11298.43 337
11299.43 292
11300.44 274
11301.44 302
11302.45 288
11303.45 284
11304.45 291
11305.46 278
11306.46 309
11307.47 331
11308.47 343
11309.47 404
11310.48 426
11311.48 407
11312.49 426
11313.49 504
11314.50 438
11315.50 391
11316.50 360
11317.51 377
11318.51 354
11319.52 348
11320.52 310
11321.53 301
11322.53 297
11323.54 272
11324.54 270
11325.55 306
11326.55 294
11327.56 278
11328.56 272
11329.57 274
11330.57 262
11331.58 283
11332.58 262
11333.59 254
11334.59 266
11335.60 267
11336.60 222
11337.61 227
11338.61 232
11339.62 260
11340.63 248
11341.63 243
11342.64 220
11343.64 228
11344.65 234
11345.65 265
11346.66 272
11347.67 246
11348.67 269
11349.68 320
11350.68 236
11351.69 240
11352.70 242
11353.70 258
11354.71 275
11355.71 254
11356.72 233
11357.73 270
11358.73 265
11359.74 264
11360.75 261
11361.75 256
11362.76 259
11363.76 234
11364.77 265
11365.78 221
11366.78 282
11367.79 232
11368.80 205
11369.81 269
11370.81 244
11371.82 238
11372.83 243
11373.83 247
11374.84 232
11375.85 218
11376.85 235
11377.86 260
11378.87 262
11379.88 194
11380.88 235
11381.89 288
11382.90 285
11383.91 273
11384.91 257
11385.92 257
11386.93 269
11387.94 265
11388.11 464
11389.11 465
11390.96 264
11391.97 266
11392.97 278
11393.11 469
11394.11 470
11396.11 471
11397.11 472
11398.11 473
11399.11 474
11400.03 219
11401.04 295
11402.05 305
11403.06 240
11404.06 235
11405.07 244
11406.08 235
11407.09 284
11408.10 236
11409.11 246
11410.12 245
11411.12 210
11412.13 270
11413.14 224
11414.15 249
11415.16 276
11416.17 235
11417.18 219
11418.19 245
11419.19 246
11420.20 217
11421.21 243
11422.22 279
11423.23 257
11424.24 215
11425.25 215
11426.26 246
11427.27 214
11428.28 227
11429.29 242
11430.30 223
11431.31 214
11432.32 227
11433.33 224
11434.34 226
11435.35 237
11436.36 212
11437.36 274
11438.37 253
11439.38 263
11440.39 299
11441.40 217
11442.41 222
11443.42 226
11444.43 280
11445.45 247
11446.46 310
11447.47 263
11448.48 231
11449.49 238
11450.50 246
11451.51 242
11452.52 227
11453.53 201
11454.54 248
11455.55 227
11456.56 227
11457.57 240
11458.58 232
11459.59 245
11460.60 241
11461.61 225
11462.63 266
11463.64 271
11464.65 220
11465.66 234
11466.67 232
11467.68 224
11468.69 226
11469.70 254
11470.71 217
11471.73 233
11472.74 238
11473.75 252
11474.76 208
11475.77 254
11476.78 206
11477.79 221
11478.81 269
11479.82 252
11480.83 255
11481.84 204
11482.85 225
11483.87 231
11484.88 276
11485.89 210
11486.90 208
11487.91 241
11488.93 223
11489.94 200
11490.95 219
11491.96 190
11492.97 225
11493.99 198
11495.00 240
11496.01 238
11497.02 197
11498.04 227
11499.05 226
11500.06 241
11501.07 211
11502.09 221
11503.10 247
11504.11 237
11505.13 219
11506.14 210
11507.15 199
11508.16 184
11509.18 213
11510.19 225
11511.20 216
11512.22 218
11513.23 237
11514.24 200
11515.26 212
11516.27 181
11517.28 214
11518.30 257
11519.31 208
11520.32 216
11521.34 216
11522.35 198
11523.36 229
11524.38 241
11525.39 252
11526.40 217
11527.42 226
11528.43 195
11529.45 182
11530.46 208
11531.47 219
11532.49 226
11533.50 217
11534.52 218
11535.53 201
11536.54 184
11537.56 207
11538.57 215
11539.59 199
11540.60 238
11541.62 237
11542.63 261
11543.65 278
11544.66 208
11545.67 226
11546.69 258
11547.70 251
11548.72 224
11549.73 227
11550.75 219
11551.76 212
11552.78 236
11553.79 227
11554.81 244
11555.82 237
11556.84 236
11557.85 254
11558.87 238
11559.88 210
11560.90 236
11561.91 181
11562.93 224
11563.95 261
11564.96 238
11565.98 224
11566.99 245
11568.11 644 
11580.20 230
11581.11 657   
11683.03 206
11684.06 180
11685.08 206
11686.10 209
11687.12 184
11688.14 175
11689.16 199
11690.18 164
11691.20 186
11692.22 173
11693.24 199
11694.26 202
11695.29 199
11696.31 180
11697.33 180
11698.35 196
11699.37 116
11702.43 217
11703.46 228
11704.48 193
11705.50 153
11706.52 195
11707.54 217
11708.56 243
11709.59 192
11710.61 190
11711.63 177
11712.65 168
11713.67 203
11714.70 193
11715.72 170
11716.74 201
11717.76 169
11718.78 163
11719.81 172
11720.83 194
11721.85 193
11722.87 185
11723.90 164
11724.92 181
11725.94 202
11726.96 178
11727.99 175
11729.01 172
11730.03 155
11731.05 176
11732.08 180
11733.10 164
11734.12 201
11735.15 194
11736.17 189
11737.19 184
11738.21 177
11739.24 194
11740.26 174
11741.28 170
11742.31 159
11743.33 167
11744.35 202
11745.38 171
11746.40 190
11747.42 171
11748.45 189
11749.47 202
11750.49 189
11751.52 197
11752.54 197
11753.56 203
11754.59 116
11809.94 208
11810.96 197
11811.99 202
11813.02 171
11814.04 213
11815.07 204
11816.09 167
11817.12 207
11818.15 217
11819.17 210
11820.20 235
11821.23 206
11822.25 211
11823.28 214
11824.31 197
11825.33 225
11826.36 219
11827.39 213
11828.42 208
11829.44 193
11830.47 193
11831.50 186
11832.52 211
11833.55 225
11834.58 200
11835.61 197
11836.63 234
11837.66 183
11838.69 213
11839.71 189
11840.74 216
11841.77 199
11842.80 195
11843.83 197
11844.85 250
11845.88 261
11846.91 226
11847.94 232
11848.96 258
11849.99 214
11851.02 194
11852.05 229
11853.08 261
11854.10 263
11855.13 239
11856.16 241
11857.19 257
11858.22 290
11859.24 258
11860.27 231
11861.30 242
11862.33 229
11863.36 245
11864.39 247
11865.42 267
11866.44 239
11867.47 234
11868.50 277
11869.53 318
11870.56 264
11871.59 264
11872.62 257
11873.65 271
11874.67 270
11875.70 307
11876.73 275
11877.76 277
11878.79 294
11879.82 284
11880.85 294
11881.88 268
11882.91 286
11883.94 313
11884.97 268
11886.00 308
11887.03 316
11888.06 118
11821.26 268
11822.28 273
11823.31 239
11824.34 260
11825.36 255
11826.39 265
11827.42 261
11828.44 299
11829.47 300
11830.50 313
11831.52 290
11832.55 269
11833.58 286
11834.61 289
11835.63 314
11836.66 283
11837.69 269
11838.72 280
11839.74 304
11840.77 304
11841.80 328
11842.83 272
11843.85 307
11844.88 334
11845.91 322
11846.94 291
11847.96 338
11848.99 317
11850.02 302
11851.05 303
11852.08 307
11853.10 303
11854.13 339
11855.16 341
11856.19 357
11857.22 367
11858.25 351
11859.27 409
11860.30 358
11861.33 358
11862.36 372
11863.39 316
11864.42 348
11865.44 363
11866.47 352
11867.50 382
11868.53 353
11869.56 352
11870.59 351
11871.62 393
11872.65 309
11873.68 363
11874.70 362
11875.73 368
11876.76 397
11877.79 416
11878.82 429
11879.85 391
11880.88 426
11881.91 393
11882.94 464
11883.97 405
11885.00 448
11886.03 448
11887.06 435
11888.09 431
11889.11 470
11890.14 448
11891.17 428
11892.20 465
11893.23 490
11894.26 463
11895.29 583
11896.32 541
11897.35 615
11898.38 553
11899.41 555
11900.44 586
11901.47 660
11902.50 644
11903.53 672
11904.56 663
11905.60 634
11906.63 611
11907.66 550
11908.69 531
11909.72 542
11910.75 543
11911.78 575
11912.81 547
11913.84 497
11914.87 525
11915.90 524
11916.93 506
11917.96 523
11918.99 520
11920.02 512
11921.06 540
11922.09 555
11923.12 598
11924.15 573
11925.18 634
11926.21 749
11927.24 754
11928.27 828
11929.31 904
11930.34 963
11931.37 921
11932.40 951
11933.43 936
11934.46 937
11935.49 889
11936.53 818
11937.56 734
11938.59 667
11939.62 584
11940.65 577
11941.69 576
11942.72 491
11943.75 494
11944.78 489
11945.81 475
11946.85 508
11947.88 514
11948.91 437
11949.94 463
11950.97 443
11952.01 430
11953.04 442
11954.07 420
11955.10 414
11956.14 407
11957.17 408
11958.20 405
11959.23 438
11960.27 403
11961.30 438
11962.33 429
11963.37 365
11964.40 383
11965.43 390
11966.46 386
11967.50 384
11968.53 367
11969.56 401
11970.60 423
11971.63 430
11972.66 404
11973.70 380
11974.73 422
11975.76 441
11976.80 449
11977.83 381
11978.86 456
11979.90 384
11980.93 402
11981.96 421
11983.00 405
11984.03 373
11985.07 396
11986.10 439
11987.13 425
11988.17 363
11989.20 434
11990.24 418
11991.27 419
11992.30 408
11993.34 379
11994.37 378
11995.41 453
11996.44 435
11997.48 444
11998.51 442
11999.54 464
12000.58 409
12001.61 391
12002.65 433
12003.68 437
12004.72 443
12005.75 455
12006.79 416
12007.82 438
12008.86 407
12009.89 439
12010.93 507
12011.96 467
12013.00 497
12014.03 439
12015.07 492
12016.10 470
12017.14 439
12018.17 497
12019.21 498
12020.24 464
12021.28 444
12022.31 474
12023.35 470
12024.38 430
12025.42 508
12026.45 530
12027.49 459
12028.53 468
12029.56 442
12030.60 485
12031.63 452
12032.67 434
12033.70 391
12034.74 444
12035.78 450
12036.81 469
12037.85 462
12038.88 454
12039.92 441
12040.96 437
12041.99 464
12043.03 484
12044.07 451
12045.10 452
12046.14 384
12047.18 452
12048.21 479
12049.25 469
12050.28 475
12051.32 479
12052.36 410
12053.39 443
12054.43 490
12055.47 439
12056.51 525
12057.54 467
12058.58 456
12059.62 530
12060.65 484
12061.69 457
12062.73 500
12063.76 451
12064.80 496
12065.84 497
12066.88 513
12067.91 491
12068.95 505
12069.99 514
12071.03 473
12072.06 501
12073.10 490
12074.14 480
12075.18 458
12076.21 534
12077.25 511
12078.29 499
12079.33 549
12080.37 501
12081.40 490
12082.44 451
12083.48 507
12084.52 504
12085.56 543
12086.59 554
12087.63 487
12088.67 497
12089.71 548
12090.75 603
12091.79 642
12092.82 562
12093.86 594
12094.90 607
12095.94 616
12096.98 706
12098.02 734
12099.06 740
12100.09 772
12101.13 771
12102.17 787
12103.21 803
12104.25 832
12105.29 812
12106.33 774
12107.37 671
12108.41 609
12109.45 609
12110.48 541
12111.52 506
12112.56 482
12113.60 453
12114.64 464
12115.68 406
12116.72 417
12117.76 395
12118.80 401
12119.84 386
12120.88 408
12121.92 385
12122.96 351
12124.00 375
12125.04 348
12126.08 412
12127.12 352
12128.16 345
12129.20 359
12130.24 315
12131.28 328
12132.32 346
12133.36 303
12134.40 318
12135.44 346
12136.48 357
12137.52 303
12138.56 332
12139.60 355
12140.64 338
12141.68 297
12142.72 328
12143.76 340
12144.80 337
12145.84 347
12146.88 304
12147.93 361
12148.97 319
12150.01 334
12151.05 291
12152.09 337
12153.13 350
12154.17 313
12155.21 357
12156.25 336
12157.29 345
12158.34 344
12159.38 316
12160.42 354
12161.46 302
12162.50 323
12163.54 314
12164.58 290
12165.63 280
12166.67 297
12167.71 298
12168.75 344
12169.79 323
12170.83 304
12171.88 281
12172.92 251
12173.96 323
12175.00 310
12176.04 322
12177.09 280
12178.13 338
12179.17 320
12180.21 299
12181.25 303
12182.30 293
12183.34 297
12184.38 329
12185.42 325
12186.47 312
12187.51 328
12188.55 298
12189.59 296
12190.64 311
12191.68 306
12192.72 333
12193.77 362
12194.81 321
12195.85 328
12196.89 321
12197.94 325
12198.98 355
12200.02 351
12201.07 320
12202.11 302
12203.15 308
12204.20 319
12205.24 268
12206.28 271
12207.33 271
12208.37 311
12209.41 324
12210.46 292
12211.50 282
12212.54 315
12213.59 324
12214.63 280
12215.67 300
12216.12 295
12217.12 296
12218.12 297
12219.12 298
12299.27 198
12300.32 183
12301.37 194
12302.41 192
12303.46 190
12304.51 178
12305.56 195
12306.60 164
12307.65 230
12308.70 180
12309.75 200
12310.79 184
12311.84 184
12312.89 202
12313.94 189
12314.99 168
12316.03 185
12317.08 218
12318.13 192
12319.18 198
12320.23 168
12321.27 182
12322.32 173
12323.37 145
12324.42 158
12325.47 188
12326.52 169
12327.56 193
12328.61 189
12329.66 183
12330.71 188
12331.76 179
12332.81 174
12333.86 175
12334.91 218
12335.95 171
12337.00 168
12338.05 157
12339.10 182
12340.15 182
12341.20 175
12342.25 162
12343.30 173
12344.35 177
12345.40 165
12346.44 195
12347.49 181
12348.54 198
12349.59 193
12350.64 195
12351.69 181
12352.74 163
12353.79 166
12354.84 167
12355.89 160
12356.94 188
12357.99 181
12359.04 194
12360.09 172
12361.14 176
12362.19 181
12363.24 183
12364.29 167
12365.34 208
12366.39 155
12367.44 163
12368.49 162
12369.54 171
12370.59 215
12371.64 240
12372.69 198
12373.74 212
12374.79 190
12375.84 162
12376.89 202
12377.94 199
12378.99 181
12380.05 197
12381.10 187
12382.15 184
12383.20 186
12384.25 170
12385.30 197
12386.35 171
12387.40 168
12388.45 190
12389.50 180
12390.55 192
12391.61 205
12392.66 174
12393.71 171
12394.76 172
12395.81 211
12396.86 185
12397.91 185
12398.97 173
12400.02 190
12401.07 193
12402.12 184
12403.17 167
12404.22 201
12405.28 180
12406.33 210
12407.38 188
12408.43 183
12409.48 184
12410.53 175
12411.59 184
12412.64 209
12413.69 191
12414.74 182
12415.80 199
12416.85 198
12417.90 168
12418.95 173
12420.00 179
12421.06 200
12422.11 192
12423.16 172
12424.21 202
12425.27 228
12426.32 201
12427.37 183
12428.43 189
12429.48 194
12430.53 183
12431.58 194
12432.64 189
12433.69 213
12434.74 201
12435.80 253
12436.85 199
12437.90 207
12438.96 204
12440.01 226
12441.06 187
12442.12 179
12443.17 195
12444.22 187
12445.28 197
12446.33 177
12447.38 186
12448.44 206
12449.49 210
12450.54 224
12451.60 207
12452.65 194
12453.71 200
12454.76 223
12455.81 211
12456.87 204
12457.92 189
12458.98 225
12460.03 235
12461.08 221
12462.14 276
12463.19 259
12464.25 239
12465.30 231
12466.35 230
12467.41 239
12468.46 294
12469.52 300
12470.57 272
12471.63 327
12472.68 338
12473.74 355
12474.79 378
12475.85 424
12476.90 436
12477.96 431
12479.01 408
12480.07 442
12481.12 446
12482.18 373
12483.23 353
12484.29 330
12485.34 306
12486.40 250
12487.45 257
12488.51 270
12489.56 238
12490.62 226
12491.67 214
12492.73 244
12493.78 242
12494.84 240
12495.90 231
12496.95 193
12498.01 191
12499.06 220
12500.12 196
12501.17 201
12502.23 206
12503.29 184
12504.34 206
12505.40 182
12506.45 185
12507.51 228
12508.57 218
12509.62 206
12510.68 207
12511.73 188
12512.79 177
12513.85 180
12514.90 212
12515.96 228
12517.02 258
12518.07 214
12519.13 196
12520.19 221
12521.24 198
12522.30 209
12523.36 186
12524.41 204
12525.47 218
12526.53 185
12527.58 179
12528.64 169
12529.70 214
12530.76 188
12531.81 201
12532.87 192
12533.93 181
12534.98 220
12536.04 202
12537.10 181
12538.16 202
12539.21 183
12540.27 208
12541.33 200
12542.39 213
12543.44 221
12544.50 207
12545.56 234
12546.62 208
12547.68 219
12548.73 212
12549.79 215
12550.85 215
12551.91 254
12552.96 210
12554.02 256
12555.08 266
12556.14 286
12557.20 312
12558.26 290
12559.31 259
12560.37 274
12561.43 292
12562.49 217
12563.55 221
12564.61 238
12565.66 224
12566.72 211
12567.78 202
12568.84 208
12569.90 191
12570.96 227
12572.02 235
12573.08 231
12574.13 186
12575.19 198
12576.25 226
12577.31 208
12578.37 232
12579.43 275
12580.49 265
12581.55 206
12582.61 211
12583.67 184
12584.73 185
12585.79 247
12586.85 238
12587.91 222
12588.96 214
12590.02 195
12591.08 212
12592.14 203
12593.20 200
12594.26 207
12595.32 200
12596.38 232
12597.44 219
12598.50 196
12599.56 187
12600.62 211
12601.68 192
12602.74 176
12603.80 162
12604.86 169
12605.92 159
12606.98 168
12608.04 165
12609.10 156
12610.17 169
12611.23 199
12612.29 199
12613.35 176
12614.41 193
12615.47 203
12616.53 169
12617.59 164
12618.65 178
12619.71 194
12620.77 205
12621.83 209
12622.89 176
12623.95 191
12625.02 202
12626.08 175
12627.14 179
12628.20 201
12629.26 184
12630.32 187
12631.38 143
12632.44 181
12633.51 177
12634.57 219
12635.63 185
12636.69 195
12637.75 177
12638.81 206
12639.88 223
12640.94 214
12642.00 160
12643.06 149
12644.12 179
12645.18 184
12646.25 172
12647.31 196
12648.37 171
12649.43 170
12650.50 181
12651.56 178
12652.62 190
12653.68 193
12654.74 206
12655.81 174
12656.87 155
12657.93 145
12658.99 171
12660.06 173
12661.12 175
12662.18 173
12663.24 192
12664.31 216
12665.37 235
12666.43 177
12667.50 184
12668.56 189
12669.62 196
12670.68 191
12671.75 172
12672.81 144
12673.87 131
12674.94 176
12676.00 180
12677.06 185
12678.13 178
12679.19 189
12680.25 160
12681.32 131
12682.38 152
12683.44 150
12684.51 175
12685.57 183
12686.63 183
12687.70 168
12688.76 143
12689.83 160
12690.89 191
12691.95 177
12693.02 166
12694.08 149
12695.15 194
12696.21 165
12697.27 179
12698.34 184
12699.40 198
12700.47 183
12701.53 153
12702.60 190
12703.66 176
12704.72 171
12705.79 175
12706.85 196
12707.92 191
12708.98 184
12710.05 157
12711.11 163
12712.18 164
12713.24 156
12714.31 171
12715.37 168
12716.44 175
12717.50 160
12718.57 151
12719.63 202
12720.70 201
12721.76 199
12722.83 164
12723.89 173
12724.96 197
12726.02 178
12727.09 165
12728.15 154
12729.22 135
12730.28 169
12731.35 194
12732.41 167
12733.48 167
12734.55 144
12735.61 149
12736.68 156
12737.74 179
12738.81 166
12739.88 168
12740.94 184
12742.01 181
12743.07 165
12744.14 163
12745.21 169
12746.27 187
12747.34 150
12748.40 164
12749.47 159
12750.54 182
12751.60 167
12752.67 154
12753.74 153
12754.80 157
12755.87 180
12756.94 180
12758.00 168
12759.07 183
12760.14 171
12761.20 151
12762.27 171
12763.34 138
12764.40 155
12765.47 116
12766.54 132
12767.60 167
12768.67 142
12769.74 160
12770.81 138
12771.87 135
12772.94 144
12774.01 145
12775.08 137
12776.14 157
12777.21 158
12778.28 158
12779.35 133
12780.41 182
12781.48 162
12782.55 146
12783.62 149
12784.68 129
12785.75 163
12786.82 183
12787.89 148
12788.96 131
12790.02 160
12791.09 193
12792.16 170
12793.23 178
12794.30 145
12795.36 139
12796.43 158
12797.50 157
12798.57 164
12799.64 152
12800.71 146
12801.77 135
12802.84 163
12803.91 135
12804.98 132
12806.05 127
12807.12 168
12808.19 154
12809.25 134
12810.32 146
12811.39 158
12812.46 198
12813.53 163
12814.60 171
12815.67 153
12816.74 154
12817.81 164
12818.88 169
12819.95 163
12821.01 161
12822.08 154
12823.15 160
12824.22 137
12825.29 150
12826.36 182
12827.43 149
12828.50 152
12829.57 133
12830.64 149
12831.71 148
12832.78 141
12833.85 177
12834.92 146
12835.99 141
12837.06 139
12838.13 140
12839.20 160
12840.27 148
12841.34 162
12842.41 141
12843.48 136
12844.55 137
12845.62 138
12846.69 118
12847.76 140
12848.83 167
12849.90 153
12850.97 156
12852.04 160
12853.11 175
12854.19 150
12855.26 136
12856.33 149
12857.40 137
12858.47 179
12859.54 148
12860.61 137
12861.68 155
12862.75 169
12863.82 156
12864.89 147
12865.97 127
12867.04 132
12868.11 160
12869.18 155
12870.25 159
12871.32 163
12872.39 150
12873.47 151
12874.54 146
12875.61 146
12876.68 116
12877.75 116
12878.82 124
12879.90 124
12880.97 124
12882.04 133
12883.11 136
12884.18 130
12885.25 137
12886.33 128
12887.40 158
12888.47 152
12889.54 167
12890.62 141
12891.69 131
12892.76 167
12893.83 185
12894.90 151
12895.98 126
12897.05 152
12898.12 125
12899.19 148
12900.27 135
12901.34 144
12902.41 129
12903.49 129
12904.56 115
12905.63 135
12906.70 142
12907.78 119
12908.85 156
12909.92 121
12911.00 137
12912.07 146
12913.14 160
12914.22 175
12915.29 145
12916.36 120
12917.44 147
12918.51 167
12919.58 131
12920.66 131
12921.73 116
12922.80 134
12923.88 131
12924.95 132
12926.02 157
12927.10 131
12928.17 156
12929.24 155
12930.32 145
12931.39 156
12932.47 179
12933.54 162
12934.61 153
12935.69 154
12936.76 139
12937.84 151
12938.91 134
12939.99 145
12941.06 163
12942.13 162
12943.21 143
12944.28 170
12945.36 141
12946.43 116
12947.51 129
12948.58 149
12949.66 184
12950.73 156
12951.81 144
12952.88 152
12953.95 171
12955.03 184
12956.10 146
12957.18 137
12958.25 124
12959.33 140
12960.40 165
12961.48 128
12962.56 169
12963.63 138
12964.71 165
12965.78 170
12966.86 128
12967.93 145
12969.01 196
12970.08 165
12971.16 184
12972.23 114
12973.31 132
12974.39 174
12975.46 164
12976.54 147
12977.61 113
12978.69 143
12979.76 143
12980.84 134
12981.92 156
12982.99 131
12984.07 118
12985.14 141
12986.22 156
12987.30 150
12988.37 137
12989.45 151
12990.53 146
12991.60 119
12992.68 144
12993.76 165
12994.83 151
12995.91 157
12996.99 168
12998.06 168
12999.14 172
13000.22 135
13001.29 128
13002.37 152
13003.45 140
13004.52 134
13005.60 124
13006.68 142
13007.75 160
13008.83 151
13009.91 127
13010.99 113
13012.06 142
13013.14 155
13014.22 140
13015.30 121
13016.37 136
13017.45 175
13018.53 134
13019.61 155
13020.68 169
13021.76 128
13022.84 139
13023.92 138
13024.99 142
13026.07 130
13027.15 127
13028.23 115
13029.31 146
13030.38 147
13031.46 145
13032.54 165
13033.62 142
13034.70 161
13035.77 155
13036.85 144
13037.93 164
13039.01 153
13040.09 140
13041.17 113
13042.24 147
13043.32 166
13044.40 143
13045.48 145
13046.56 143
13047.64 155
13048.72 179
13049.80 157
13050.87 134
13051.95 155
13053.03 162
13054.11 117
13055.19 124
13056.27 130
13057.35 125
13058.43 170
13059.51 156
13060.59 158
13061.67 128
13062.74 162
13063.82 162
13064.90 175
13065.98 192
13067.06 161
13068.14 167
13069.22 152
13070.30 159
13071.38 157
13072.46 155
13073.54 181
13074.62 164
13075.70 157
13076.78 189
13077.86 160
13078.94 135
13080.02 152
13081.10 158
13082.18 154
13083.26 173
13084.34 135
13085.42 133
13086.50 142
13087.58 153
13088.66 138
13089.74 171
13090.82 143
13091.90 161
13092.99 161
13094.07 163
13095.15 153
13096.23 148
13097.31 154
13098.39 141
13099.47 133
13100.55 160
13101.63 146
13102.71 136
13103.79 158
13104.88 171
13105.96 143
13107.04 150
13108.12 156
13109.20 169
13110.28 177
13111.36 156
13112.44 166
13113.53 156
13114.61 162
13115.69 179
13116.77 145
13117.85 169
13118.93 156
13120.02 191
13121.10 158
13122.18 171
13123.26 172
13124.34 164
13125.42 171
13126.51 147
13127.59 143
13128.67 126
13129.75 165
13130.84 191
13131.92 160
13133.00 144
13134.08 143
13135.16 142
13136.25 147
13137.33 151
13138.41 149
13139.49 141
13140.58 157
13141.66 164
13142.74 143
13143.82 153
13144.91 145
13145.99 171
13147.07 174
13148.16 153
13149.24 150
13150.32 150
13151.41 175
13152.49 150
13153.57 180
13154.65 157
13155.74 140
13156.82 159
13157.90 159
13158.99 155
13160.07 133
13161.15 149
13162.24 156
13163.32 161
13164.40 167
13165.49 161
13166.57 171
13167.66 190
13168.74 176
13169.82 163
13170.91 199
13171.99 175
13173.08 163
13174.16 166
13175.24 187
13176.33 187
13177.41 163
13178.50 173
13179.58 198
13180.66 182
13181.75 178
13182.83 162
13183.92 169
13185.00 158
13186.09 186
13187.17 217
13188.25 196
13189.34 175
13190.42 208
13191.51 196
13192.59 205
13193.68 180
13194.76 159
13195.85 212
13196.93 154
13198.02 167
13199.10 192
13200.19 199
13201.27 174
13202.36 177
13203.44 149
13204.53 149
13205.61 148
13206.70 213
13207.78 203
13208.87 164
13209.96 162
13211.04 171
13212.13 195
13213.21 197
13214.30 182
13215.38 176
13216.47 180
13217.55 175
13218.64 172
13219.73 173
13220.81 190
13221.90 178
13222.98 184
13224.07 200
13225.16 184
13226.24 208
13227.33 162
13228.41 167
13229.50 160
13230.59 169
13231.67 163
13232.76 180
13233.85 190
13234.93 176
13236.02 187
13237.11 204
13238.19 165
13239.28 162
13240.37 166
13241.45 195
13242.54 194
13243.63 168
13244.71 171
13245.80 171
13246.89 196
13247.97 164
13249.06 181
13250.15 166
13251.24 186
13252.32 189
13253.41 176
13254.50 204
13255.58 192
13256.67 214
13257.76 193
13258.85 196
13259.93 177
13261.02 175
13262.11 187
13263.20 204
13264.28 219
13265.37 202
13266.46 202
13267.55 197
13268.64 181
13269.72 213
13270.81 206
13271.90 236
13272.99 209
13274.08 221
13275.16 181
13276.25 223
13277.34 218
13278.43 198
13279.52 211
13280.61 183
13281.69 218
13282.78 210
13283.87 162
13284.96 191
13286.05 202
13287.14 246
13288.23 206
13289.31 219
13290.40 249
13291.49 222
13292.58 244
13293.67 243
13294.76 179
13295.85 250
13296.94 264
13298.03 238
13299.11 217
13300.20 232
13301.29 272
13302.38 281
13303.47 241
13304.56 270
13305.65 260
13306.74 243
13307.83 270
13308.92 264
13310.01 249
13311.10 282
13312.19 263
13313.28 257
13314.37 269
13315.46 268
13316.55 244
13317.64 251
13318.73 282
13319.82 273
13320.91 280
13322.00 251
13323.09 237
13324.18 237
13325.27 227
13326.36 225
13327.45 249
13328.54 240
13329.63 257
13330.72 257
13331.81 256
13332.90 256
13333.99 243
13335.08 251
13336.17 262
13337.26 279
13338.35 259
13339.44 235
13340.53 245
13341.62 243
13342.72 241
13343.81 250
13344.90 275
13345.99 247
13347.08 272
13348.17 274
13349.26 265
13350.35 248
13351.44 269
13352.54 256
13353.63 275
13354.72 260
13355.81 304
13356.90 259
13357.99 274
13359.08 329
13360.18 297
13361.27 283
13362.36 274
13363.45 273
13364.54 297
13365.63 301
13366.73 322
13367.82 343
13368.91 322
13370.00 326
13371.09 295
13372.19 297
13373.28 313
13374.37 315
13375.46 310
13376.56 265
13377.65 274
13378.74 300
13379.83 274
13380.93 249
13382.02 266
13383.11 214
13384.20 238
13385.30 244
13386.39 250
13387.48 233
13388.57 242
13389.67 216
13390.76 260
13391.85 233
13392.95 201
13394.04 193
13395.13 227
13396.22 257
13397.32 275
13398.41 281
13399.50 274
13400.60 224
13401.69 239
13402.78 261
13403.88 286
13404.97 249
13406.06 247
13407.16 232
13408.25 240
13409.35 212
13410.44 228
13411.53 220
13412.63 207
13413.72 211
13414.81 257
13415.91 245
13417.00 265
13418.10 254
13419.19 254
13420.28 238
13421.38 247
13422.47 231
13423.57 251
13424.66 245
13425.76 197
13426.85 246
13427.94 253
13429.04 251
13430.13 233
13431.23 246
13432.32 236
13433.42 244
13434.51 255
13435.61 252
13436.70 265
13437.80 228
13438.89 257
13439.99 235
13441.08 233
13442.18 224
13443.27 222
13444.37 264
13445.46 259
13446.56 255
13447.65 249
13448.75 260
13449.84 271
13450.94 274
13452.03 256
13453.13 273
13454.22 278
13455.32 262
13456.41 261
13457.51 286
13458.61 289
13459.70 278
13460.80 268
13461.89 264
13462.99 299
13464.08 291
13465.18 300
13466.28 320
13467.37 266
13468.47 273
13469.56 285
13470.66 254
13471.76 276
13472.85 349
13473.95 306
13475.05 307
13476.14 300
13477.24 298
13478.33 311
13479.43 279
13480.53 287
13481.62 278
13482.72 307
13483.82 324
13484.91 285
13486.01 304
13487.11 329
13488.20 314
13489.30 309
13490.40 300
13491.50 339
13492.59 329
13493.69 354
13494.79 373
13495.88 327
13496.98 334
13498.08 346
13499.18 361
13500.27 400
13501.37 377
13502.47 369
13503.57 374
13504.66 384
13505.76 402
13506.86 402
13507.96 371
13509.05 355
13510.15 331
13511.25 336
13512.35 334
13513.44 295
13514.54 295
13515.64 278
13516.74 285
13517.84 292
13518.93 278
13520.03 297
13521.13 253
13522.23 282
13523.33 268
13524.43 266
13525.52 228
13526.62 275
13527.72 236
13528.82 226
13529.92 276
13531.02 237
13532.12 266
13533.21 295
13534.31 261
13535.41 250
13536.51 255
13537.61 252
13538.71 219
13539.81 214
13540.91 223
13542.01 212
13543.10 231
13544.20 224
13545.30 207
13546.40 225
13547.50 236
13548.60 245
13549.70 265
13550.80 221
13551.90 222
13553.00 233
13554.10 227
13555.20 223
13556.30 207
13557.40 228
13558.50 230
13559.60 251
13560.70 215
13561.80 224
13562.90 227
13564.00 201
13565.10 217
13566.20 233
13567.30 243
13568.40 233
13569.50 216
13570.60 197
13571.70 259
13572.80 249
13573.90 222
13575.00 227
13576.10 239
13577.20 242
13578.30 216
13579.40 238
13580.50 201
13581.60 208
13582.70 250
13583.80 224
13584.90 207
13586.00 238
13587.10 245
13588.21 226
13589.31 224
13590.41 211
13591.51 240
13592.61 236
13593.71 226
13594.81 211
13595.91 211
13597.01 230
13598.12 235
13599.22 209
13600.32 213
13601.42 217
13602.52 244
13603.62 214
13604.72 213
13605.83 218
13606.93 184
13608.03 230
13609.13 205
13610.23 222
13611.34 187
13612.44 218
13613.54 257
13614.64 237
13615.74 220
13616.85 213
13617.95 226
13619.05 203
13620.15 215
13621.25 208
13622.36 201
13623.46 231
13624.56 222
13625.66 210
13626.77 218
13627.87 210
13628.97 200
13630.07 225
13631.18 207
13632.28 228
13633.38 208
13634.48 212
13635.59 223
13636.69 212
13637.79 191
13638.90 185
13640.00 237
13641.10 194
13642.21 200
13643.31 205
13644.41 215
13645.52 219
13646.62 244
13647.72 207
13648.83 245
13649.93 238
13651.03 238
13652.14 193
13653.24 219
13654.34 242
13655.45 197
13656.55 220
13657.65 204
13658.76 196
13659.86 218
13660.97 221
13662.07 212
13663.17 187
13664.28 201
13665.38 209
13666.49 215
13667.59 244
13668.69 229
13669.80 187
13670.90 223
13672.01 212
13673.11 237
13674.22 211
13675.32 240
13676.42 210
13677.53 245
13678.63 243
13679.74 226
13680.84 237
13681.95 268
13683.05 213
13684.16 212
13685.26 226
13686.37 231
13687.47 214
13688.58 197
13689.68 195
13690.79 219
13691.89 215
13693.00 245
13694.10 221
13695.21 213
13696.31 215
13697.42 204
13698.52 227
13699.63 221
13700.73 202
13701.84 205
13702.95 196
13704.05 226
13705.16 228
13706.26 247
13707.37 256
13708.47 210
13709.58 227
13710.69 205
13711.79 208
13712.90 200
13714.00 232
13715.11 272
13716.22 240
13717.32 253
13718.43 244
13719.53 244
13720.64 234
13721.75 241
13722.85 265
13723.96 272
13725.07 263
13726.17 247
13727.28 273
13728.39 277
13729.49 282
13730.60 258
13731.71 229
13732.81 325
13733.92 287
13735.03 306
13736.13 259
13737.24 263
13738.35 283
13739.46 253
13740.56 264
13741.67 276
13742.78 270
13743.88 263
13744.99 256
13746.10 274
13747.21 257
13748.31 297
13749.42 333
13750.53 363
13751.64 342
13752.74 328
13753.85 324
13754.96 344
13756.07 335
13757.17 321
13758.28 368
13759.39 387
13760.50 345
13761.61 318
13762.71 385
13763.82 346
13764.93 368
13766.04 361
13767.15 428
13768.25 462
13769.36 474
13770.47 519
13771.58 528
13772.69 537
13773.80 536
13774.90 563
13776.01 530
13777.12 508
13778.23 453
13779.34 428
13780.45 422
13781.56 373
13782.67 347
13783.77 369
13784.88 370
13785.99 342
13787.10 290
13788.21 294
13789.32 274
13790.43 263
13791.54 314
13792.65 301
13793.76 269
13794.86 249
13795.97 280
13797.08 291
13798.19 268
13799.30 291
13800.41 257
13801.52 270
13802.63 261
13803.74 260
13804.85 274
13805.96 232
13807.07 214
13808.18 238
13809.29 278
13810.40 243
13811.51 241
13812.62 262
13813.73 261
13814.84 259
13815.95 225
13817.06 238
13818.17 185
13819.28 228
13820.39 240
13821.50 226
13822.61 207
13823.72 222
13824.83 222
13825.94 249
13827.05 234
13828.16 241
13829.27 219
13830.39 226
13831.50 240
13832.61 229
13833.72 256
13834.83 195
13835.94 201
13837.05 221
13838.16 240
13839.27 220
13840.38 214
13841.50 195
13842.61 221
13843.72 208
13844.83 199
13845.94 227
13847.05 267
13848.16 223
13849.27 217
13850.39 221
13851.50 226
13852.61 231
13853.72 236
13854.83 218
13855.94 216
13857.06 206
13858.17 247
13859.28 225
13860.39 240
13861.50 220
13862.62 220
13863.73 275
13864.84 233
13865.95 226
13867.06 234
13868.18 203
13869.29 223
13870.40 228
13871.51 227
13872.63 230
13873.74 237
13874.85 239
13875.96 222
13877.08 227
13878.19 289
13879.30 244
13880.41 198
13881.53 227
13882.64 233
13883.75 240
13884.87 237
13885.98 257
13887.09 224
13888.20 234
13889.32 224
13890.43 201
13891.54 254
13892.66 221
13893.77 251
13894.88 267
13896.00 239
13897.11 236
13898.22 195
13899.34 213
13900.45 217
13901.56 228
13902.68 220
13903.79 238
13904.91 209
13906.02 214
13907.13 233
13908.25 219
13909.36 214
13910.48 178
13911.59 213
13912.70 203
13913.82 203
13914.93 209
13916.05 172
13917.16 182
13918.27 202
13919.39 237
13920.50 192
13921.62 206
13922.73 201
13923.85 198
13924.96 237
13926.08 209
13927.19 211
13928.30 210
13929.42 229
13930.53 218
13931.65 206
13932.76 189
13933.88 174
13934.99 204
13936.11 221
13937.22 171
13938.34 192
13939.45 219
13940.57 211
13941.68 221
13942.80 217
13943.91 182
13945.03 200
13946.15 229
13947.26 200
13948.38 181
13949.49 154
13950.61 190
13951.72 191
13952.84 163
13953.95 199
13955.07 193
13956.19 180
13957.30 209
13958.42 201
13959.53 182
13960.65 205
13961.77 221
13962.88 185
13964.00 192
13965.11 200
13966.23 195
13967.35 182
13968.46 210
13969.58 212
13970.69 194
13971.81 200
13972.93 199
13974.04 192
13975.16 224
13976.28 191
13977.39 228
13978.51 198
13979.63 202
13980.74 185
13981.86 206
13982.98 223
13984.09 207
13985.21 186
13986.33 201
13987.45 201
13988.56 221
13989.68 178
13990.80 171
13991.91 218
13993.03 207
13994.15 196
13995.27 179
13996.38 180
13997.50 182
13998.62 211
13999.74 223
14000.85 218
14001.97 205
14003.09 194
14004.21 200
14005.32 202
14006.44 180
14007.56 167
14008.68 204
14009.80 202
14010.91 184
14012.03 230
14013.15 207
14014.27 201
14015.39 208
14016.50 192
14017.62 179
14018.74 162
14019.86 179
14020.98 172
14022.10 198
14023.21 192
14024.33 172
14025.45 190
14026.57 200
14027.69 234
14028.81 217
14029.93 205
14031.04 180
14032.16 166
14033.28 153
14034.40 224
14035.52 193
14036.64 200
14037.76 204
14038.88 221
14040.00 193
14041.12 176
14042.23 196
14043.35 186
14044.47 153
14045.59 213
14046.71 204
14047.83 244
14048.95 231
14050.07 167
14051.19 223
14052.31 218
14053.43 219
14054.55 213
14055.67 232
14056.79 205
14057.91 198
14059.03 216
14060.15 210
14061.27 211
14062.39 215
14063.51 234
14064.63 218
14065.75 244
14066.87 246
14067.99 236
14069.11 220
14070.23 230
14071.35 222
14072.47 244
14073.59 249
14074.71 243
14075.83 238
14076.95 242
14078.07 247
14079.19 243
14080.31 206
14081.44 238
14082.56 275
14083.68 316
14084.80 263
14085.92 257
14087.04 255
14088.16 267
14089.28 280
14090.40 280
14091.52 321
14092.65 302
14093.77 288
14094.89 293
14096.01 308
14097.13 304
14098.25 287
14099.37 306
14100.50 353
14101.62 277
14102.74 284
14103.86 264
14104.98 241
14106.10 261
14107.23 238
14108.35 268
14109.47 221
14110.59 214
14111.71 233
14112.84 227
14113.96 244
14115.08 214
14116.20 199
14117.32 244
14118.45 223
14119.57 179
14120.69 191
14121.81 181
14122.94 190
14124.06 195
14125.18 196
14126.30 186
14127.43 199
14128.55 212
14129.67 184
14130.79 201
14131.92 219
14133.04 211
14134.16 182
14135.29 191
14136.41 220
14137.53 217
14138.66 217
14139.78 194
14140.90 171
14142.02 190
14143.15 177
14144.27 192
14145.39 205
14146.52 201
14147.64 201
14148.76 193
14149.89 178
14151.01 189
14152.14 205
14153.26 178
14154.38 182
14155.51 185
14156.63 186
14157.75 184
14158.88 215
14160.00 198
14161.13 174
14162.25 183
14163.37 190
14164.50 224
14165.62 178
14166.75 164
14167.87 176
14168.99 183
14170.12 212
14171.24 213
14172.37 190
14173.49 170
14174.62 159
14175.74 151
14176.87 180
14177.99 151
14179.12 179
14180.24 202
14181.36 214
14182.49 201
14183.61 196
14184.74 207
14185.86 188
14186.99 166
14188.11 206
14189.24 175
14190.36 195
14191.49 157
14192.62 183
14193.74 206
14194.87 188
14195.99 164
14197.12 170
14198.24 185
14199.37 175
14200.49 156
14201.62 181
14202.74 188
14203.87 155
14205.00 167
14206.12 154
14207.25 182
14208.37 193
14209.50 180
14210.62 175
14211.75 185
14212.88 172
14214.00 163
14215.13 179
14216.26 174
14217.38 201
14218.51 165
14219.63 182
14220.76 169
14221.89 191
14223.01 160
14224.14 194
14225.27 170
14226.39 161
14227.52 179
14228.65 182
14229.77 176
14230.90 176
14232.03 166
14233.15 175
14234.28 174
14235.41 129
14236.53 142
14237.66 138
14238.79 184
14239.91 144
14241.04 159
14242.17 150
14243.30 178
14244.42 156
14245.55 150
14246.68 182
14247.81 156
14248.93 157
14250.06 138
14251.19 196
14252.32 162
14253.44 172
14254.57 153
14255.70 163
14256.83 133
14257.95 153
14259.08 153
14260.21 129
14261.34 148
14262.47 154
14263.59 170
14264.72 145
14265.85 138
14266.98 143
14268.11 153
14269.23 156
14270.36 126
14271.49 132
14272.62 158
14273.75 142
14274.88 161
14276.01 117
14277.13 168
14278.26 154
14279.39 148
14280.52 132
14281.65 163
14282.78 160
14283.91 126
14285.04 134
14286.16 139
14287.29 144
14288.42 127
14289.55 131
14290.68 128
14291.81 120
14292.94 134
14294.07 134
14295.20 160
14296.33 141
14297.46 121
14298.59 152
14299.71 157
14300.84 149
14301.97 117
14303.10 142
14304.23 141
14305.36 145
14306.49 126
14307.62 114
14308.75 139
14309.88 127
14311.01 154
14312.14 144
14313.27 120
14314.40 131
14315.53 152
14316.66 151
14317.79 136
14318.92 115
14320.05 121
14321.18 158
14322.31 137
14323.44 153
14324.57 112
14325.70 123
14326.84 126
14327.97 153
14329.10 127
14330.23 120
14331.36 126
14332.49 163
14333.62 132
14334.75 146
14335.88 135
14337.01 139
14338.14 143
14339.27 146
14340.41 144
14341.54 138
14342.67 143
14343.80 128
14344.93 119
14346.06 126
14347.19 113
14348.32 137
14349.46 158
14350.59 132
14351.72 119
14352.85 116
14353.98 123
14355.11 118
14356.25 104
14357.38 121
14358.51 136
14359.64 141
14360.77 151
14361.90 138
14363.04 108
14364.17 118
14365.30 120
14366.43 105
14367.56 155
14368.70 119
14369.83 123
14370.96 123
14372.09 123
14373.23 121
14374.36 125
14375.49 125
14376.62 141
14377.76 150
14378.89 147
14380.02 126
14381.15 128
14382.29 119
14383.42 111
14384.55 105
14385.69 112
14386.82 116
14387.95 132
14389.08 134
14390.22 127
14391.35 148
14392.48 144
14393.62 152
14394.75 143
14395.88 130
14397.02 154
14398.15 131
14399.28 135
14400.42 126
14401.55 129
14402.68 137
14403.82 139
14404.95 134
14406.08 140
14407.22 137
14408.35 140
14409.49 118
14410.62 146
14411.75 129
14412.89 151
14414.02 119
14415.16 123
14416.29 137
14417.42 118
14418.56 144
14419.69 126
14420.83 114
14421.96 131
14423.10 114
14424.23 133
14425.36 154
14426.50 148
14427.63 160
14428.77 135
14429.90 134
14431.04 147
14432.17 136
14433.31 156
14434.44 147
14435.58 146
14436.71 127
14437.85 119
14438.98 147
14440.12 167
14441.25 135
14442.39 142
14443.52 135
14444.66 115
14445.79 101
14446.93 153
14448.06 157
14449.20 144
14450.33 154
14451.47 155
14452.60 132
14453.74 105
14454.87 126
14456.01 123
14457.15 154
14458.28 148
14459.42 145
14460.55 145
14461.69 132
14462.83 101
14463.96 115
14465.10 124
14466.23 139
14467.37 141
14468.51 156
14469.64 125
14470.78 131
14471.91 120
14473.05 106
14474.19 139
14475.32 139
14476.46 155
14477.60 156
14478.73 132
14479.87 170
14481.01 146
14482.14 155
14483.28 160
14484.42 126
14485.55 129
14486.69 123
14487.83 149
14488.96 177
14490.10 160
14491.24 147
14492.37 147
14493.51 146
14494.65 137
14495.79 159
14496.92 158
14498.06 134
14499.20 142
14500.34 158
14501.47 166
14502.61 147
14503.75 151
14504.89 161
14506.02 139
14507.16 136
14508.30 150
14509.44 165
14510.57 153
14511.71 161
14512.85 134
14513.99 167
14515.13 168
14516.26 167
14517.40 159
14518.54 147
14519.68 165
14520.82 177
14521.95 192
14523.09 155
14524.23 160
14525.37 167
14526.51 171
14527.65 161
14528.78 141
14529.92 154
14531.06 172
14532.20 138
14533.34 152
14534.48 138
14535.62 150
14536.76 115
14537.89 130
14539.03 151
14540.17 145
14541.31 133
14542.45 164
14543.59 149
14544.73 133
14545.87 151
14547.01 163
14548.15 160
14549.29 141
14550.42 124
14551.56 139
14552.70 178
14553.84 167
14554.98 150
14556.12 128
14557.26 189
14558.40 148
14559.54 156
14560.68 174
14561.82 161
14562.96 149
14564.10 144
14565.24 145
14566.38 154
14567.52 163
14568.66 141
14569.80 146
14570.94 162
14572.08 162
14573.22 153
14574.36 160
14575.50 175
14576.64 130
14577.78 173
14578.92 181
14580.06 167
14581.20 165
14582.35 159
14583.49 181
14584.63 192
14585.77 182
14586.91 158
14588.05 170
14589.19 172
14590.33 172
14591.47 181
14592.61 198
14593.75 210
14594.89 151
14596.04 193
14597.18 201
14598.32 175
14599.46 202
14600.60 156
14601.74 159
14602.88 161
14604.03 198
14605.17 200
14606.31 181
14607.45 175
14608.59 156
14609.73 194
14610.87 184
14612.02 201
14613.16 177
14614.30 219
14615.44 182
14616.58 169
14617.73 172
14618.87 169
14620.01 167
14621.15 162
14622.29 181
14623.44 189
14624.58 195
14625.72 207
14626.86 209
14628.01 227
14629.15 245
14630.29 263
14631.43 261
14632.58 235
14633.72 238
14634.86 248
14636.00 250
14637.15 231
14638.29 256
14639.43 256
14640.58 249
14641.72 223
14642.86 216
14644.00 198
14645.15 221
14646.29 176
14647.43 189
14648.58 182
14649.72 185
14650.86 171
14652.01 156
14653.15 153
14654.29 142
14655.44 174
14656.58 159
14657.72 173
14658.87 169
14660.01 150
14661.16 176
14662.30 150
14663.44 179
14664.59 179
14665.73 154
14666.87 162
14668.02 177
14669.16 150
14670.31 148
14671.45 156
14672.59 164
14673.74 143
14674.88 155
14676.03 158
14677.17 156
14678.32 143
14679.46 144
14680.60 163
14681.75 134
14682.89 157
14684.04 146
14685.18 133
14686.33 128
14687.47 111
14688.62 117
14689.76 113
14690.91 131
14692.05 121
14693.20 122
14694.34 137
14695.49 155
14696.63 128
14697.78 107
14698.92 95
14700.07 121
14701.21 154
14702.36 130
14703.50 146
14704.65 139
14705.79 118
14706.94 135
14708.09 153
14709.23 112
14710.38 122
14711.52 132
14712.67 134
14713.81 134
14714.96 141
14716.11 141
14717.25 129
14718.40 113
14719.54 129
14720.69 121
14721.84 122
14722.98 115
14724.13 166
14725.27 178
14726.42 115
14727.57 119
14728.71 132
14729.86 141
14731.01 127
14732.15 147
14733.30 160
14734.45 135
14735.59 161
14736.74 119
14737.88 118
14739.03 122
14740.18 113
14741.33 101
14742.47 131
14743.62 137
14744.77 124
14745.91 139
14747.06 141
14748.21 100
14749.35 102
14750.50 117
14751.65 126
14752.80 124
14753.94 99
14755.09 130
14756.24 119
14757.39 109
14758.53 117
14759.68 131
14760.83 110
14761.98 95
14763.12 117
14764.27 125
14765.42 113
14766.57 131
14767.71 130
14768.86 135
14770.01 121
14771.16 110
14772.31 116
14773.45 127
14774.60 118
14775.75 129
14776.90 133
14778.05 132
14779.20 117
14780.34 112
14781.49 105
14782.64 97
14783.79 126
14784.94 116
14786.09 109
14787.24 101
14788.38 94
14789.53 108
14790.68 113
14791.83 94
14792.98 126
14794.13 110
14795.28 115
14796.43 112
14797.57 105
14798.72 127
14799.87 117
14801.02 112
14802.17 108
14803.32 102
14804.47 100
14805.62 95
14806.77 99
14807.92 110
14809.07 102
14810.22 99
14811.37 118
14812.52 127
14813.67 138
14814.82 118
14815.97 103
14817.12 88
14818.26 109
14819.41 117
14820.56 126
14821.71 132
14822.86 112
14824.01 108
14825.16 87
14826.31 108
14827.47 97
14828.62 87
14829.77 82
14830.92 79
14832.07 96
14833.22 112
14834.37 100
14835.52 105
14836.67 111
14837.82 100
14838.97 101
14840.12 119
14841.27 110
14842.42 110
14843.57 106
14844.72 113
14845.87 98
14847.03 96
14848.18 84
14849.33 97
14850.48 101
14851.63 108
14852.78 98
14853.93 96
14855.08 99
14856.23 112
14857.39 100
14858.54 131
14859.69 95
14860.84 86
14861.99 127
14863.14 102
14864.29 80
14865.45 111
14866.60 119
14867.75 93
14868.90 116
14870.05 110
14871.21 111
14872.36 113
14873.51 109
14874.66 114
14875.81 104
14876.97 104
14878.12 121
14879.27 110
14880.42 81
14881.57 70
14882.73 97
14883.88 100
14885.03 99
14886.18 94
14887.34 89
14888.49 73
14889.64 107
14890.79 103
14891.95 126
14893.10 96
14894.25 121
14895.41 112
14896.56 112
14897.71 125
14898.86 110
14900.02 107
14901.17 92
14902.32 90
14903.48 115
14904.63 105
14905.78 72
14906.94 95
14908.09 109
14909.24 99
14910.40 91
14911.55 99
14912.70 106
14913.86 110
14915.01 89
14916.16 91
14917.32 92
14918.47 98
14919.63 106
14920.78 123
14921.93 86
14923.09 114
14924.24 87
14925.39 91
14926.55 120
14927.70 102
14928.86 141
14930.01 111
14931.17 98
14932.32 94
14933.47 98
14934.63 121
14935.78 113
14936.94 110
14938.09 109
14939.25 129
14940.40 113
14941.56 95
14942.71 149
14943.86 116
14945.02 128
14946.17 106
14947.33 87
14948.48 129
14949.64 115
14950.79 99
14951.95 93
14953.10 113
14954.26 110
14955.41 124
14956.57 106
14957.72 100
14958.88 96
14960.04 113
14961.19 101
14962.35 94
14963.50 142
14964.66 126
14965.81 134
14966.97 131
14968.12 130
14969.28 118
14970.44 130
14971.59 107
14972.75 135
14973.90 115
14975.06 109
14976.21 94
14977.37 114
14978.53 115
14979.68 93
14980.84 114
14981.99 117
14983.15 97
14984.31 88
14985.46 85
14986.62 97
14987.78 99
14988.93 107
14990.09 113
14991.25 103
14992.40 105
14993.56 86
14994.72 86
14995.87 90
14997.03 112
14998.19 106
14999.34 93
15000.50 102
15001.66 109
15002.81 74
15003.97 105
15005.13 103
15006.29 103
15007.44 95
15008.60 105
15009.76 105
15010.91 104
15012.07 116
15013.23 111
15014.39 104
15015.54 99
15016.70 98
15017.86 88
15019.02 109
15020.17 89
15021.33 83
15022.49 111
15023.65 105
15024.81 110
15025.96 92
15027.12 110
15028.28 108
15029.44 90
15030.59 94
15031.75 75
15032.91 120
15034.07 98
15035.23 84
15036.39 84
15037.54 91
15038.70 105
15039.86 92
15041.02 89
15042.18 106
15043.34 101
15044.50 100
15045.65 72
15046.81 76
15047.97 81
15049.13 110
15050.29 110
15051.45 101
15052.61 98
15053.77 91
15054.92 85
15056.08 97
15057.24 101
15058.40 80
15059.56 83
15060.72 89
15061.88 99
15063.04 89
15064.20 90
15065.36 101
15066.52 108
15067.68 75
15068.84 119
15070.00 115
15071.16 115
15072.32 88
15073.47 88
15074.63 72
15075.79 93
15076.95 115
15078.11 129
15079.27 79
15080.43 97
15081.59 106
15082.75 117
15083.91 96
15085.07 76
15086.23 81
15087.39 102
15088.56 128
15089.72 113
15090.88 105
15092.04 102
15093.20 109
15094.36 62
15095.52 88
15096.68 108
15097.84 116
15099.00 101
15100.16 104
15101.32 80
15102.48 106
15103.64 100
15104.80 85
15105.97 93
15107.13 90
15108.29 95
15109.45 111
15110.61 113
15111.77 98
15112.93 101
15114.09 100
15115.25 97
15116.42 86
15117.58 104
15118.74 106
15119.90 100
15121.06 88
15122.22 77
15123.39 111
15124.55 102
15125.71 75
15126.87 88
15128.03 100
15129.19 118
15130.36 138
15131.52 128
15132.68 115
15133.84 100
15135.00 77
15136.17 91
15137.33 89
15138.49 116
15139.65 80
15140.82 78
15141.98 100
15143.14 93
15144.30 97
15145.46 84
15146.63 83
15147.79 81
15148.95 101
15150.12 88
15151.28 120
15152.44 122
15153.60 107
15154.77 106
15155.93 98
15157.09 106
15158.26 113
15159.42 116
15160.58 79
15161.74 90
15162.91 91
15164.07 85
15165.23 107
15166.40 103
15167.56 97
15168.72 95
15169.89 93
15171.05 112
15172.21 110
15173.38 89
15174.54 89
15175.71 78
15176.87 110
15178.03 115
15179.20 117
15180.36 94
15181.52 110
15182.69 104
15183.85 125
15185.02 118
15186.18 120
15187.34 99
15188.51 102
15189.67 94
15190.84 111
15192.00 128
15193.17 121
15194.33 111
15195.49 113
15196.66 100
15197.82 87
15198.99 103
15200.15 120
15201.32 105
15202.48 89
15203.65 95
15204.81 116
15205.98 103
15207.14 94
15208.31 91
15209.47 97
15210.64 100
15211.80 99
15212.97 108
15214.13 100
15215.30 97
15216.46 111
15217.63 125
15218.79 120
15219.96 134
15221.12 132
15222.29 135
15223.45 106
15224.62 105
15225.78 107
15226.95 121
15228.12 113
15229.28 138
15230.45 101
15231.61 106
15232.78 113
15233.95 118
15235.11 123
15236.28 123
15237.44 109
15238.61 97
15239.78 101
15240.94 101
15242.11 100
15243.27 91
15244.44 109
15245.61 94
15246.77 104
15247.94 97
15249.11 103
15250.27 110
15251.44 103
15252.61 101
15253.77 132
15254.94 118
15256.11 105
15257.27 110
15258.44 100
15259.61 96
15260.77 93
15261.94 86
15263.11 81
15264.27 85
15265.44 101
15266.61 85
15267.78 93
15268.94 95
15270.11 111
15271.28 100
15272.44 93
15273.61 108
15274.78 87
15275.95 110
15277.11 99
15278.28 87
15279.45 91
15280.62 102
15281.79 93
15282.95 91
15284.12 101
15285.29 108
15286.46 99
15287.62 98
15288.79 83
15289.96 104
15291.13 115
15292.30 118
15293.47 121
15294.63 104
15295.80 84
15296.97 88
15298.14 87
15299.31 66
15300.48 72
15301.64 91
15302.81 97
15303.98 96
15305.15 99
15306.32 100
15307.49 92
15308.66 76
15309.82 75
15310.99 104
15312.16 112
15313.33 103
15314.50 98
15315.67 87
15316.84 94
15318.01 92
15319.18 109
15320.35 117
15321.51 90
15322.68 92
15323.85 91
15325.02 98
15326.19 95
15327.36 101
15328.53 96
15329.70 92
15330.87 88
15332.04 94
15333.21 116
15334.38 110
15335.55 92
15336.72 86
15337.89 93
15339.06 107
15340.23 102
15341.40 76
15342.57 69
15343.74 88
15344.91 110
15346.08 84
15347.25 86
15348.42 82
15349.59 104
15350.76 98
15351.93 81
15353.10 71
15354.27 106
15355.44 108
15356.61 106
15357.78 86
15358.95 78
15360.13 67
15361.30 99
15362.47 106
15363.64 91
15364.81 92
15365.98 82
15367.15 83
15368.32 84
15369.49 83
15370.66 88
15371.84 99
15373.01 93
15374.18 121
15375.35 119
15376.52 111
15377.69 92
15378.86 95
15380.03 75
15381.21 78
15382.38 85
15383.55 76
15384.72 83
15385.89 71
15387.06 84
15388.24 97
15389.41 94
15390.58 84
15391.75 81
15392.92 94
15394.10 110
15395.27 97
15396.44 92
15397.61 105
15398.78 103
15399.96 107
15401.13 91
15402.30 84
15403.47 87
15404.65 107
15405.82 119
15406.99 119
15408.16 99
15409.34 71
15410.51 117
15411.68 99
15412.85 76
15414.03 88
15415.20 99
15416.37 131
15417.55 105
15418.72 91
15419.89 74
15421.06 88
15422.24 101
15423.41 89
15424.58 92
15425.76 99
15426.93 80
15428.10 89
15429.28 105
15430.45 85
15431.62 92
15432.80 95
15433.97 86
15435.15 94
15436.32 90
15437.49 86
15438.67 95
15439.84 94
15441.01 83
15442.19 77
15443.36 105
15444.54 111
15445.71 100
15446.88 92
15448.06 84
15449.23 125
15450.41 94
15451.58 117
15452.75 100
15453.93 98
15455.10 98
15456.28 104
15457.45 91
15458.63 104
15459.80 106
15460.98 100
15462.15 80
15463.32 90
15464.50 81
15465.67 91
15466.85 93
15468.02 124
15469.20 97
15470.37 78
15471.55 78
15472.72 105
15473.90 101
15475.07 91
15476.25 89
15477.42 106
15478.60 108
15479.77 88
15480.95 110
15482.13 85
15483.30 87
15484.48 113
15485.65 83
15486.83 99
15488.00 86
15489.18 84
15490.35 90
15491.53 80
15492.71 61
15493.88 76
15495.06 68
15496.23 92
15497.41 107
15498.59 98
15499.76 116
15500.94 90
15502.11 103
15503.29 107
15504.47 100
15505.64 83
15506.82 80
15508.00 90
15509.17 119
15510.35 95
15511.52 86
15512.70 95
15513.88 118
15515.05 97
15516.23 98
15517.41 91
15518.58 97
15519.76 86
15520.94 103
15522.12 94
15523.29 81
15524.47 82
15525.65 92
15526.82 104
15528.00 119
15529.18 120
15530.35 101
15531.53 90
15532.71 95
15533.89 109
15535.06 92
15536.24 94
15537.42 106
15538.60 94
15539.77 94
15540.95 96
15542.13 94
15543.31 105
15544.48 87
15545.66 89
15546.84 73
15548.02 99
15549.20 106
15550.37 105
15551.55 109
15552.73 103
15553.91 103
15555.09 95
15556.26 110
15557.44 94
15558.62 108
15559.80 82
15560.98 87
15562.16 92
15563.34 93
15564.51 100
15565.69 112
15566.87 108
15568.05 95
15569.23 74
15570.41 113
15571.59 112
15572.76 112
15573.94 107
15575.12 79
15576.30 125
15577.48 120
15578.66 106
15579.84 99
15581.02 111
15582.20 105
15583.38 117
15584.56 107
15585.73 99
15586.91 118
15588.09 145
15589.27 96
15590.45 93
15591.63 123
15592.81 122
15593.99 119
15595.17 110
15596.35 110
15597.53 128
15598.71 134
15599.89 116
15601.07 122
15602.25 112
15603.43 106
15604.61 123
15605.79 122
15606.97 120
15608.15 118
15609.33 135
15610.51 140
15611.69 100
15612.87 106
15614.05 123
15615.23 115
15616.41 121
15617.59 114
15618.77 112
15619.95 139
15621.14 130
15622.32 121
15623.50 133
15624.68 111
15625.86 156
15627.04 115
15628.22 131
15629.40 106
15630.58 103
15631.76 110
15632.94 139
15634.13 126
15635.31 116
15636.49 114
15637.67 140
15638.85 127
15640.03 126
15641.21 145
15642.39 153
15643.58 143
15644.76 141
15645.94 160
15647.12 167
15648.30 157
15649.48 157
15650.67 143
15651.85 133
15653.03 142
15654.21 130
15655.39 133
15656.58 140
15657.76 141
15658.94 174
15660.12 159
15661.30 135
15662.49 150
15663.67 159
15664.85 164
15666.03 168
15667.22 135
15668.40 155
15669.58 161
15670.76 144
15671.95 149
15673.13 137
15674.31 144
15675.49 120
15676.68 121
15677.86 128
15679.04 156
15680.23 185
15681.41 150
15682.59 131
15683.77 135
15684.96 128
15686.14 115
15687.32 139
15688.51 135
15689.69 117
15690.87 133
15692.06 150
15693.24 118
15694.42 131
15695.61 135
15696.79 137
15697.97 182
15699.16 154
15700.34 145
15701.53 136
15702.71 166
15703.89 180
15705.08 136
15706.26 128
15707.44 140
15708.63 184
15709.81 128
15711.00 142
15712.18 166
15713.36 123
15714.55 136
15715.73 150
15716.92 141
15718.10 157
15719.29 143
15720.47 176
15721.66 169
15722.84 154
15724.02 158
15725.21 158
15726.39 149
15727.58 151
15728.76 147
15729.95 146
15731.13 133
15732.32 134
15733.50 160
15734.69 155
15735.87 131
15737.06 116
15738.24 151
15739.43 131
15740.61 141
15741.80 150
15742.98 164
15744.17 161
15745.35 139
15746.54 140
15747.72 161
15748.91 135
15750.10 149
15751.28 150
15752.47 145
15753.65 178
15754.84 163
15756.02 156
15757.21 153
15758.40 124
15759.58 137
15760.77 141
15761.95 179
15763.14 141
15764.33 156
15765.51 148
15766.70 130
15767.88 140
15769.07 125
15770.26 144
15771.44 134
15772.63 145
15773.82 149
15775.00 126
15776.19 125
15777.38 117
15778.56 129
15779.75 137
15780.94 154
15782.12 140
15783.31 131
15784.50 127
15785.68 132
15786.87 173
15788.06 122
15789.24 155
15790.43 123
15791.62 123
15792.81 140
15793.99 142
15795.18 147
15796.37 128
15797.55 115
15798.74 120
15799.93 110
15801.12 145
15802.30 121
15803.49 123
15804.68 110
15805.87 116
15807.05 118
15808.24 131
15809.43 103
15810.62 93
15811.81 115
15812.99 129
15814.18 105
15815.37 115
15816.56 110
15817.75 119
15818.93 115
15820.12 98
15821.31 101
15822.50 108
15823.69 97
15824.88 106
15826.06 94
15827.25 117
15828.44 123
15829.63 107
15830.82 120
15832.01 115
15833.20 102
15834.38 92
15835.57 99
15836.76 113
15837.95 101
15839.14 114
15840.33 88
15841.52 112
15842.71 101
15843.90 105
15845.08 121
15846.27 129
15847.46 126
15848.65 115
15849.84 129
15851.03 112
15852.22 126
15853.41 117
15854.60 133
15855.79 83
15856.98 128
15858.17 116
15859.36 131
15860.55 113
15861.74 101
15862.93 102
15864.12 116
15865.31 131
15866.50 100
15867.69 101
15868.88 115
15870.07 128
15871.26 88
15872.45 120
15873.64 120
15874.83 97
15876.02 109
15877.21 135
15878.40 128
15879.59 108
15880.78 95
15881.97 129
15883.16 159
15884.35 110
15885.54 98
15886.73 66
15887.92 118
15889.11 129
15890.30 131
15891.50 108
15892.69 125
15893.88 132
15895.07 118
15896.26 110
15897.45 125
15898.64 118
15899.83 102
15901.02 135
15902.22 109
15903.41 144
15904.60 124
15905.79 130
15906.98 123
15908.17 122
15909.36 127
15910.56 139
15911.75 102
15912.94 111
15914.13 114
15915.32 126
15916.51 114
15917.71 132
15918.90 122
15920.09 129
15921.28 137
15922.47 132
15923.67 138
15924.86 127
15926.05 163
15927.24 114
15928.43 101
15929.63 118
15930.82 124
15932.01 105
15933.20 145
15934.40 127
15935.59 99
15936.78 121
15937.97 135
15939.17 128
15940.36 101
15941.55 108
15942.75 122
15943.94 98
15945.13 91
15946.32 92
15947.52 116
15948.71 97
15949.90 118
15951.10 115
15952.29 109
15953.48 115
15954.68 102
15955.87 96
15957.06 65
15958.26 78
15959.45 106
15960.64 92
15961.84 81
15963.03 88
15964.22 90
15965.42 97
15966.61 66
15967.80 94
15969.00 73
15970.19 88
15971.39 72
15972.58 88
15973.77 97
15974.97 91
15976.16 114
15977.36 122
15978.55 117
15979.74 101
15980.94 99
15982.13 79
15983.33 105
15984.52 86
15985.72 91
15986.91 99
15988.10 88
15989.30 98
15990.49 74
15991.69 95
15992.88 96
15994.08 101
15995.27 97
15996.47 99
15997.66 120
15998.86 99
16000.05 103
16001.25 84
16002.44 89
16003.64 75
16004.83 106
16006.03 100
16007.22 98
16008.42 79
16009.61 84
16010.81 88
16012.00 131
16013.20 110
16014.40 85
16015.59 115
16016.79 102
16017.98 99
16019.18 78
16020.37 84
16021.57 95
16022.76 78
16023.96 70
16025.16 81
16026.35 67
16027.55 69
16028.74 75
16029.94 77
16031.14 100
16032.33 70
16033.53 93
16034.73 97
16035.92 73
16037.12 79
16038.31 86
16039.51 110
16040.71 60
16041.90 74
16043.10 108
16044.30 106
16045.49 83
16046.69 112
16047.89 103
16049.08 97
16050.28 104
16051.48 105
16052.67 93
16053.87 78
16055.07 76
16056.27 100
16057.46 69
16058.66 92
16059.86 91
16061.05 80
16062.25 97
16063.45 89
16064.65 94
16065.84 84
16067.04 96
16068.24 73
16069.44 111
16070.63 92
16071.83 82
16073.03 89
16074.23 76
16075.42 81
16076.62 80
16077.82 82
16079.02 80
16080.22 105
16081.41 92
16082.61 63
16083.81 71
16085.01 87
16086.21 89
16087.40 99
16088.60 82
16089.80 86
16091.00 86
16092.20 75
16093.40 85
16094.59 67
16095.79 78
16096.99 75
16098.19 81
16099.39 91
16100.59 102
16101.79 95
16102.99 89
16104.18 82
16105.38 97
16106.58 99
16107.78 55
16108.98 71
16110.18 83
16111.38 79
16112.58 78
16113.78 70
16114.98 80
16116.17 82
16117.37 82
16118.57 84
16119.77 82
16120.97 84
16122.17 82
16123.37 69
16124.57 83
16125.77 76
16126.97 108
16128.17 92
16129.37 75
16130.57 67
16131.77 65
16132.97 79
16134.17 75
16135.37 72
16136.57 75
16137.77 87
16138.97 86
16140.17 85
16141.37 92
16142.57 98
16143.77 78
16144.97 87
16146.17 82
16147.37 67
16148.57 64
16149.77 86
16150.97 71
16152.17 68
16153.37 67
16154.58 70
16155.78 78
16156.98 101
16158.18 94
16159.38 99
16160.58 95
16161.78 79
16162.98 92
16164.18 77
16165.38 71
16166.59 81
16167.79 75
16168.99 68
16170.19 85
16171.39 89
16172.59 88
16173.79 91
16174.99 78
16176.20 81
16177.40 90
16178.60 88
16179.80 102
16181.00 86
16182.20 97
16183.41 70
16184.61 87
16185.81 77
16187.01 99
16188.21 84
16189.42 70
16190.62 103
16191.82 80
16193.02 66
16194.22 81
16195.43 85
16196.63 90
16197.83 75
16199.03 101
16200.24 95
16201.44 101
16202.64 112
16203.84 103
16205.05 65
16206.25 71
16207.45 81
16208.65 105
16209.86 114
16211.06 88
16212.26 100
16213.47 87
16214.67 94
16215.87 76
16217.07 82
16218.28 93
16219.48 95
16220.68 96
16221.89 99
16223.09 102
16224.29 94
16225.50 107
16226.70 81
16227.90 80
16229.11 75
16230.31 72
16231.51 105
16232.72 102
16233.92 111
16235.13 108
16236.33 119
16237.53 100
16238.74 81
16239.94 118
16241.15 101
16242.35 88
16243.55 92
16244.76 126
16245.96 112
16247.17 89
16248.37 90
16249.57 95
16250.78 91
16251.98 94
16253.19 107
16254.39 104
16255.60 108
16256.80 91
16258.01 85
16259.21 124
16260.41 96
16261.62 82
16262.82 116
16264.03 81
16265.23 81
16266.44 101
16267.64 108
16268.85 107
16270.05 86
16271.26 97
16272.46 89
16273.67 107
16274.87 72
16276.08 107
16277.28 105
16278.49 106
16279.70 92
16280.90 85
16282.11 90
16283.31 105
16284.52 100
16285.72 111
16286.93 104
16288.13 91
16289.34 95
16290.55 136
16291.75 115
16292.96 76
16294.16 97
16295.37 107
16296.58 98
16297.78 107
16298.99 104
16300.19 109
16301.40 109
16302.61 116
16303.81 126
16305.02 127
16306.22 91
16307.43 115
16308.64 116
16309.84 92
16311.05 103
16312.26 109
16313.46 108
16314.67 110
16315.88 99
16317.08 109
16318.29 98
16319.50 119
16320.70 115
16321.91 110
16323.12 97
16324.33 86
16325.53 68
16326.74 100
16327.95 90
16329.15 85
16330.36 102
16331.57 102
16332.78 113
16333.98 120
16335.19 95
16336.40 82
16337.61 96
16338.81 98
16340.02 118
16341.23 85
16342.44 91
16343.64 88
16344.85 89
16346.06 86
16347.27 96
16348.48 101
16349.68 107
16350.89 97
16352.10 76
16353.31 81
16354.52 88
16355.72 93
16356.93 90
16358.14 112
16359.35 104
16360.56 97
16361.77 93
16362.97 83
16364.18 81
16365.39 87
16366.60 84
16367.81 95
16369.02 73
16370.23 78
16371.43 88
16372.64 80
16373.85 88
16375.06 83
16376.27 85
16377.48 98
16378.69 78
16379.90 78
16381.11 92
16382.32 93
16383.52 70
16384.73 101
16385.94 73
16387.15 106
16388.36 89
16389.57 106
16390.78 121
16391.99 85
16393.20 74
16394.41 79
16395.62 79
16396.83 90
16398.04 101
16399.25 81
16400.46 75
16401.67 82
16402.88 100
16404.09 91
16405.30 72
16406.51 79
16407.72 81
16408.93 75
16410.14 64
16411.35 63
16412.56 84
16413.77 93
16414.98 120
16416.19 84
16417.40 91
16418.61 70
16419.82 77
16421.03 86
16422.24 85
16423.45 92
16424.67 90
16425.88 82
16427.09 80
16428.30 73
16429.51 79
16430.72 93
16431.93 70
16433.14 64
16434.35 61
16435.56 74
16436.78 84
16437.99 94
16439.20 86
16440.41 89
16441.62 76
16442.83 71
16444.04 78
16445.25 77
16446.47 94
16447.68 81
16448.89 83
16450.10 74
16451.31 63
16452.52 79
16453.74 70
16454.95 76
16456.16 88
16457.37 93
16458.58 68
16459.80 89
16461.01 89
16462.22 89
16463.43 65
16464.65 93
16465.86 76
16467.07 91
16468.28 90
16469.49 78
16470.71 86
16471.92 73
16473.13 63
16474.34 99
16475.56 98
16476.77 72
16477.98 70
16479.20 71
16480.41 82
16481.62 94
16482.83 84
16484.05 67
16485.26 70
16486.47 76
16487.69 70
16488.90 57
16490.11 92
16491.33 87
16492.54 93
16493.75 69
16494.97 96
16496.18 80
16497.39 71
16498.61 76
16499.82 91
16501.03 80
16502.25 72
16503.46 68
16504.67 70
16505.89 58
16507.10 66
16508.32 85
16509.53 86
16510.74 106
16511.96 92
16513.17 109
16514.39 110
16515.60 84
16516.81 77
16518.03 67
16519.24 72
16520.46 94
16521.67 90
16522.88 92
16524.10 75
16525.31 53
16526.53 64
16527.74 77
16528.96 102
16530.17 95
16531.39 83
16532.60 86
16533.82 78
16535.03 81
16536.25 80
16537.46 71
16538.68 73
16539.89 71
16541.11 101
16542.32 77
16543.54 75
16544.75 108
16545.97 77
16547.18 74
16548.40 85
16549.61 87
16550.83 86
16552.04 87
16553.26 95
16554.47 96
16555.69 66
16556.91 54
16558.12 86
16559.34 91
16560.55 61
16561.77 71
16562.98 85
16564.20 82
16565.42 96
16566.63 71
16567.85 85
16569.06 91
16570.28 84
16571.50 104
16572.71 118
16573.93 96
16575.15 80
16576.36 81
16577.58 93
16578.79 86
16580.01 82
16581.23 87
16582.44 85
16583.66 70
16584.88 86
16586.09 93
16587.31 74
16588.53 80
16589.74 97
16590.96 86
16592.18 83
16593.40 110
16594.61 94
16595.83 81
16597.05 77
16598.26 77
16599.48 90
16600.70 69
16601.92 95
16603.13 84
16604.35 89
16605.57 69
16606.78 93
16608.00 79
16609.22 87
16610.44 80
16611.66 81
16612.87 109
16614.09 80
16615.31 94
16616.53 78
16617.74 68
16618.96 72
16620.18 89
16621.40 78
16622.62 78
16623.83 76
16625.05 91
16626.27 80
16627.49 84
16628.71 69
16629.93 100
16631.14 76
16632.36 85
16633.58 79
16634.80 72
16636.02 95
16637.24 105
16638.45 75
16639.67 90
16640.89 85
16642.11 62
16643.33 73
16644.55 66
16645.77 83
16646.99 91
16648.21 79
16649.42 79
16650.64 68
16651.86 83
16653.08 89
16654.30 110
16655.52 86
16656.74 93
16657.96 89
16659.18 92
16660.40 90
16661.62 74
16662.84 65
16664.06 61
16665.28 76
16666.50 82
16667.72 84
16668.93 94
16670.15 76
16671.37 89
16672.59 70
16673.81 103
16675.03 80
16676.25 95
16677.47 83
16678.69 64
16679.91 67
16681.13 70
16682.36 73
16683.58 70
16684.80 78
16686.02 85
16687.24 81
16688.46 83
16689.68 70
16690.90 78
16692.12 97
16693.34 68
16694.56 67
16695.78 100
16697.00 88
16698.22 73
16699.44 85
16700.66 96
16701.89 82
16703.11 85
16704.33 75
16705.55 79
16706.77 70
16707.99 79
16709.21 73
16710.43 86
16711.65 77
16712.88 88
16714.10 76
16715.32 90
16716.54 77
16717.76 76
16718.98 109
16720.20 69
16721.43 99
16722.65 92
16723.87 80
16725.09 75
16726.31 79
16727.54 87
16728.76 86
16729.98 82
16731.20 92
16732.42 74
16733.65 82
16734.87 77
16736.09 78
16737.31 81
16738.53 95
16739.76 91
16740.98 82
16742.20 94
16743.42 82
16744.65 90
16745.87 70
16747.09 57
16748.31 77
16749.54 99
16750.76 78
16751.98 67
16753.21 71
16754.43 51
16755.65 85
16756.87 88
16758.10 82
16759.32 67
16760.54 87
16761.77 81
16762.99 80
16764.21 55
16765.44 56
16766.66 68
16767.88 62
16769.11 88
16770.33 71
16771.55 104
16772.78 69
16774.00 86
16775.22 80
16776.45 101
16777.67 76
16778.90 83
16780.12 88
16781.34 79
16782.57 78
16783.79 73
16785.02 96
16786.24 78
16787.46 81
16788.69 74
16789.91 97
16791.14 88
16792.36 66
16793.58 85
16794.81 89
16796.03 72
16797.26 83
16798.48 56
16799.71 70
16800.93 80
16802.16 69
16803.38 80
16804.61 74
16805.83 82
16807.06 93
16808.28 85
16809.50 71
16810.73 69
16811.95 65
16813.18 69
16814.40 58
16815.63 83
16816.86 68
16818.08 83
16819.31 75
16820.53 64
16821.76 65
16822.98 73
16824.21 58
16825.43 65
16826.66 76
16827.88 66
16829.11 82
16830.33 79
16831.56 92
16832.79 67
16834.01 93
16835.24 92
16836.46 87
16837.69 84
16838.92 59
16840.14 73
16841.37 87
16842.59 73
16843.82 68
16845.05 82
16846.27 72
16847.50 68
16848.73 74
16849.95 70
16851.18 79
16852.40 77
16853.63 75
16854.86 72
16856.08 70
16857.31 90
16858.54 83
16859.76 124
16860.99 77
16862.22 78
16863.44 73
16864.67 94
16865.90 100
16867.13 80
16868.35 85
16869.58 80
16870.81 69
16872.03 69
16873.26 100
16874.49 105
16875.72 117
16876.94 83
16878.17 84
16879.40 103
16880.63 105
16881.85 83
16883.08 84
16884.31 99
16885.54 100
16886.76 100
16887.99 109
16889.22 89
16890.45 92
16891.68 72
16892.90 82
16894.13 88
16895.36 88
16896.59 77
16897.82 78
16899.04 85
16900.27 89
16901.50 86
16902.73 89
16903.96 73
16905.18 86
16906.41 88
16907.64 71
16908.87 78
16910.10 104
16911.33 106
16912.56 72
16913.78 71
16915.01 85
16916.24 73
16917.47 72
16918.70 73
16919.93 75
16921.16 81
16922.39 95
16923.62 72
16924.85 70
16926.07 98
16927.30 92
16928.53 85
16929.76 89
16930.99 55
16932.22 90
16933.45 73
16934.68 79
16935.91 77
16937.14 79
16938.37 75
16939.60 79
16940.83 78
16942.06 70
16943.29 54
16944.52 89
16945.75 73
16946.98 68
16948.21 83
16949.44 49
16950.67 66
16951.90 71
16953.13 57
16954.36 78
16955.59 102
16956.82 94
16958.05 75
16959.28 83
16960.51 79
16961.74 77
16962.97 77
16964.20 80
16965.43 69
16966.66 59
16967.89 66
16969.12 69
16970.35 63
16971.58 75
16972.82 105
16974.05 100
16975.28 99
16976.51 70
16977.74 85
16978.97 81
16980.20 60
16981.43 93
16982.66 90
16983.90 72
16985.13 56
16986.36 71
16987.59 73
16988.82 72
16990.05 89
16991.28 88
16992.52 65
16993.75 71
16994.98 84
16996.21 53
16997.44 94
16998.67 54
16999.91 49
17001.14 85
17002.37 89
17003.60 82
17004.83 92
17006.07 79
17007.30 74
17008.53 67
17009.76 71
17010.99 63
17012.23 69
17013.46 58
17014.69 67
17015.92 63
17017.16 60
17018.39 58
17019.62 71
17020.85 96
17022.09 72
17023.32 93
17024.55 83
17025.78 71
17027.02 88
17028.25 60
17029.48 63
17030.72 55
17031.95 66
17033.18 56
17034.42 72
17035.65 54
17036.88 83
17038.11 62
17039.35 81
17040.58 74
17041.81 76
17043.05 81
17044.28 67
17045.52 88
17046.75 88
17047.98 84
17049.22 78
17050.45 64
17051.68 60
17052.92 70
17054.15 72
17055.38 89
17056.62 91
17057.85 63
17059.09 48
17060.32 62
17061.55 55
17062.79 49
17064.02 77
17065.26 64
17066.49 76
17067.73 63
17068.96 88
17070.19 62
17071.43 53
17072.66 79
17073.90 78
17075.13 98
17076.37 80
17077.60 87
17078.84 71
17080.07 71
17081.31 64
17082.54 69
17083.78 62
17085.01 63
17086.25 65
17087.48 59
17088.72 59
17089.95 80
17091.19 89
17092.42 75
17093.66 65
17094.89 60
17096.13 71
17097.36 92
17098.60 91
17099.83 72
17101.07 64
17102.30 57
17103.54 65
17104.78 59
17106.01 69
17107.25 79
17108.48 73
17109.72 79
17110.95 75
17112.19 62
17113.43 58
17114.66 67
17115.90 70
17117.13 83
17118.37 69
17119.61 88
17120.84 96
17122.08 75
17123.32 69
17124.55 78
17125.79 87
17127.02 72
17128.26 66
17129.50 66
17130.73 63
17131.97 39
17133.21 67
17134.44 78
17135.68 64
17136.92 75
17138.15 78
17139.39 66
17140.63 66
17141.87 57
17143.10 46
17144.34 69
17145.58 80
17146.81 63
17148.05 83
17149.29 67
17150.53 72
17151.76 83
17153.00 69
17154.24 69
17155.48 60
17156.71 83
17157.95 72
17159.19 66
17160.43 72
17161.66 88
17162.90 68
17164.14 61
17165.38 66
17166.62 69
17167.85 71
17169.09 77
17170.33 69
17171.57 60
17172.81 48
17174.04 82
17175.28 68
17176.52 74
17177.76 72
17179.00 69
17180.23 56
17181.47 48
17182.71 63
17183.95 54
17185.19 67
17186.43 55
17187.67 60
17188.90 55
17190.14 61
17191.38 64
17192.62 60
17193.86 71
17195.10 62
17196.34 64
17197.58 74
17198.82 58
17200.05 55
17201.29 63
17202.53 65
17203.77 73
17205.01 66
17206.25 59
17207.49 66
17208.73 66
17209.97 76
17211.21 60
17212.45 85
17213.69 73
17214.93 87
17216.17 66
17217.41 70
17218.65 87
17219.89 78
17221.13 48
17222.37 58
17223.61 56
17224.85 52
17226.09 59
17227.33 57
17228.57 73
17229.81 68
17231.05 54
17232.29 72
17233.53 60
17234.77 53
17236.01 86
17237.25 74
17238.49 84
17239.73 57
17240.97 54
17242.21 76
17243.45 60
17244.69 60
17245.93 52
17247.17 54
17248.41 65
17249.66 66
17250.90 64
17252.14 59
17253.38 50
17254.62 58
17255.86 57
17257.10 64
17258.34 64
17259.58 81
17260.83 63
17262.07 68
17263.31 69
17264.55 69
17265.79 71
17267.03 63
17268.27 70
17269.52 60
17270.76 39
17272.00 60
17273.24 66
17274.48 65
17275.72 65
17276.97 60
17278.21 68
17279.45 78
17280.69 58
17281.93 64
17283.18 78
17284.42 72
17285.66 77
17286.90 61
17288.15 50
17289.39 52
17290.63 59
17291.87 87
17293.11 72
17294.36 53
17295.60 63
17296.84 66
17298.08 72
17299.33 69
17300.57 58
17301.81 58
17303.06 71
17304.30 83
17305.54 64
17306.78 72
17308.03 57
17309.27 60
17310.51 56
17311.76 74
17313.00 91
17314.24 96
17315.49 64
17316.73 69
17317.97 63
17319.22 69
17320.46 66
17321.70 59
17322.95 70
17324.19 54
17325.43 55
17326.68 59
17327.92 60
17329.17 57
17330.41 66
17331.65 56
17332.90 78
17334.14 68
17335.38 69
17336.63 72
17337.87 55
17339.12 58
17340.36 58
17341.61 66
17342.85 76
17344.09 73
17345.34 78
17346.58 63
17347.83 72
17349.07 56
17350.32 50
17351.56 62
17352.80 58
17354.05 61
17355.29 70
17356.54 80
17357.78 69
17359.03 69
17360.27 85
17361.52 82
17362.76 62
17364.01 55
17365.25 82
17366.50 76
17367.74 70
17368.99 71
17370.23 72
17371.48 58
17372.72 67
17373.97 74
17375.22 59
17376.46 67
17377.71 60
17378.95 49
17380.20 58
17381.44 67
17382.69 83
17383.93 76
17385.18 62
17386.43 49
17387.67 66
17388.92 72
17390.16 86
17391.41 73
17392.66 82
17393.90 71
17395.15 70
17396.39 71
17397.64 75
17398.89 67
17400.13 85
17401.38 73
17402.63 49
17403.87 70
17405.12 68
17406.37 57
17407.61 66
17408.86 60
17410.11 59
17411.35 62
17412.60 56
17413.85 56
17415.09 63
17416.34 77
17417.59 75
17418.83 61
17420.08 54
17421.33 69
17422.57 72
17423.82 76
17425.07 85
17426.32 77
17427.56 69
17428.81 66
17430.06 80
17431.31 55
17432.55 81
17433.80 60
17435.05 72
17436.30 64
17437.54 67
17438.79 65
17440.04 52
17441.29 55
17442.53 53
17443.78 72
17445.03 72
17446.28 63
17447.53 55
17448.77 64
17450.02 61
17451.27 42
17452.52 49
17453.77 63
17455.01 76
17456.26 74
17457.51 87
17458.76 73
17460.01 66
17461.26 63
17462.51 82
17463.75 58
17465.00 51
17466.25 57
17467.50 69
17468.75 74
17470.00 65
17471.25 61
17472.50 69
17473.74 62
17474.99 70
17476.24 70
17477.49 66
17478.74 71
17479.99 67
17481.24 66
17482.49 43
17483.74 82
17484.99 95
17486.24 61
17487.49 71
17488.74 71
17489.98 79
17491.23 67
17492.48 65
17493.73 66
17494.98 60
17496.23 62
17497.48 67
17498.73 69
17499.98 61
17501.23 63
17502.48 67
17503.73 67
17504.98 77
17506.23 72
17507.48 66
17508.73 74
17509.98 61
17511.23 60
17512.48 61
17513.73 57
17514.98 63
17516.24 66
17517.49 58
17518.74 70
17519.99 87
17521.24 77
17522.49 70
17523.74 90
17524.99 59
17526.24 77
17527.49 63
17528.74 79
17529.99 65
17531.24 70
17532.50 61
17533.75 63
17535.00 74
17536.25 57
17537.50 55
17538.75 59
17540.00 86
17541.25 73
17542.51 74
17543.76 76
17545.01 84
17546.26 67
17547.51 82
17548.76 74
17550.01 46
17551.27 91
17552.52 66
17553.77 61
17555.02 59
17556.27 85
17557.53 78
17558.78 79
17560.03 82
17561.28 72
17562.53 71
17563.79 84
17565.04 67
17566.29 51
17567.54 61
17568.80 98
17570.05 91
17571.30 76
17572.55 62
17573.81 57
17575.06 75
17576.31 63
17577.56 51
17578.82 60
17580.07 76
17581.32 66
17582.57 65
17583.83 63
17585.08 72
17586.33 70
17587.59 53
17588.84 75
17590.09 63
17591.35 59
17592.60 73
17593.85 74
17595.11 63
17596.36 63
17597.61 70
17598.87 90
17600.12 77
17601.37 81
17602.63 69
17603.88 76
17605.13 66
17606.39 79
17607.64 74
17608.89 75
17610.15 65
17611.40 60
17612.66 80
17613.91 52
17615.16 56
17616.42 59
17617.67 63
17618.93 60
17620.18 53
17621.43 41
17622.69 75
17623.94 93
17625.20 61
17626.45 46
17627.71 56
17628.96 61
17630.22 75
17631.47 69
17632.72 57
17633.98 76
17635.23 87
17636.49 94
17637.74 74
17639.00 57
17640.25 54
17641.51 90
17642.76 52
17644.02 60
17645.27 71
17646.53 62
17647.78 76
17649.04 82
17650.29 78
17651.55 67
17652.80 63
17654.06 63
17655.32 58
17656.57 65
17657.83 70
17659.08 79
17660.34 64
17661.59 58
17662.85 83
17664.11 68
17665.36 75
17666.62 111
17667.87 50
17669.13 70
17670.38 76
17671.64 86
17672.90 69
17674.15 61
17675.41 57
17676.67 62
17677.92 57
17679.18 58
17680.43 72
17681.69 59
17682.95 65
17684.20 54
17685.46 68
17686.72 56
17687.97 67
17689.23 72
17690.49 83
17691.74 69
17693.00 85
17694.26 88
17695.51 73
17696.77 84
17698.03 79
17699.28 64
17700.54 76
17701.80 62
17703.06 63
17704.31 58
17705.57 73
17706.83 64
17708.08 47
17709.34 59
17710.60 67
17711.86 57
17713.11 60
17714.37 49
17715.63 59
17716.89 78
17718.14 61
17719.40 70
17720.66 71
17721.92 86
17723.18 63
17724.43 54
17725.69 65
17726.95 65
17728.21 58
17729.47 61
17730.72 75
17731.98 61
17733.24 63
17734.50 79
17735.76 69
17737.02 63
17738.27 67
17739.53 53
17740.79 77
17742.05 50
17743.31 63
17744.57 70
17745.83 61
17747.08 78
17748.34 67
17749.60 66
17750.86 68
17752.12 52
17753.38 65
17754.64 55
17755.90 55
17757.16 59
17758.41 54
17759.67 67
17760.93 56
17762.19 56
17763.45 70
17764.71 68
17765.97 68
17767.23 57
17768.49 59
17769.75 60
17771.01 76
17772.27 61
17773.53 61
17774.79 44
17776.05 76
17777.31 67
17778.57 46
17779.83 63
17781.09 57
17782.35 52
17783.61 68
17784.87 62
17786.13 53
17787.39 47
17788.65 38
17789.91 46
17791.17 68
17792.43 58
17793.69 58
17794.95 62
17796.21 61
17797.47 65
17798.73 60
17799.99 61
17801.25 74
17802.51 62
17803.77 74
17805.03 70
17806.29 67
17807.55 51
17808.82 61
17810.08 78
17811.34 51
17812.60 67
17813.86 83
17815.12 68
17816.38 58
17817.64 82
17818.90 89
17820.17 70
17821.43 58
17822.69 61
17823.95 58
17825.21 56
17826.47 42
17827.73 60
17829.00 59
17830.26 68
17831.52 73
17832.78 71
17834.04 61
17835.31 64
17836.57 67
17837.83 53
17839.09 69
17840.35 54
17841.61 76
17842.88 68
17844.14 61
17845.40 53
17846.66 67
17847.93 82
17849.19 48
17850.45 52
17851.71 62
17852.98 70
17854.24 74
17855.50 75
17856.76 71
17858.03 79
17859.29 89
17860.55 51
17861.81 58
17863.08 72
17864.34 71
17865.60 65
17866.87 75
17868.13 55
17869.39 58
17870.65 59
17871.92 62
17873.18 53
17874.44 53
17875.71 62
17876.97 50
17878.23 71
17879.50 77
17880.76 73
17882.02 57
17883.29 60
17884.55 52
17885.82 65
17887.08 65
17888.34 47
17889.61 58
17890.87 73
17892.13 60
17893.40 54
17894.66 67
17895.93 70
17897.19 66
17898.45 66
17899.72 64
17900.98 72
17902.25 56
17903.51 57
17904.78 77
17906.04 55
17907.30 61
17908.57 81
17909.83 62
17911.10 74
17912.36 76
17913.63 118
17914.89 55
17916.16 56
17917.42 53
17918.69 57
17919.95 71
17921.22 74
17922.48 68
17923.75 57
17925.01 58
17926.28 62
17927.54 53
17928.81 69
17930.07 58
17931.34 61
17932.60 59
17933.87 70
17935.13 67
17936.40 55
17937.66 56
17938.93 48
17940.19 69
17941.46 47
17942.73 65
17943.99 67
17945.26 51
17946.52 74
17947.79 52
17949.05 61
17950.32 70
17951.59 79
17952.85 68
17954.12 47
17955.38 52
17956.65 74
17957.92 64
17959.18 61
17960.45 65
17961.72 76
17962.98 82
17964.25 63
17965.52 72
17966.78 71
17968.05 70
17969.31 64
17970.58 71
17971.85 60
17973.11 64
17974.38 51
17975.65 71
17976.92 77
17978.18 57
17979.45 47
17980.72 61
17981.98 63
17983.25 67
17984.52 50
17985.78 65
17987.05 57
17988.32 54
17989.59 67
17990.85 77
17992.12 59
17993.39 59
17994.66 69
17995.92 64
17997.19 69
17998.46 54
17999.73 59
18000.99 73
18002.26 62
18003.53 49
18004.80 40
18006.07 66
18007.33 69
18008.60 58
18009.87 47
18011.14 60
18012.41 50
18013.67 61
18014.94 83
18016.21 63
18017.48 67
18018.75 60
18020.02 69
18021.28 60
18022.55 32
18023.82 59
18025.09 60
18026.36 67
18027.63 57
18028.90 52
18030.16 55
18031.43 69
18032.70 55
18033.97 61
18035.24 56
18036.51 71
18037.78 82
18039.05 68
18040.32 51
18041.58 47
18042.85 66
18044.12 62
18045.39 81
18046.66 47
18047.93 60
18049.20 67
18050.47 79
18051.74 67
18053.01 83
18054.28 65
18055.55 62
18056.82 76
18058.09 69
18059.36 61
18060.63 80
18061.90 70
18063.17 55
18064.44 45
18065.71 51
18066.98 49
18068.25 64
18069.52 51
18070.79 48
18072.06 52
18073.33 68
18074.60 68
18075.87 77
18077.14 58
18078.41 65
18079.68 68
18080.95 71
18082.22 55
18083.49 51
18084.76 51
18086.03 66
18087.30 56
18088.57 61
18089.85 55
18091.12 51
18092.39 68
18093.66 68
18094.93 69
18096.20 56
18097.47 59
18098.74 82
18100.01 51
18101.29 55
18102.56 70
18103.83 73
18105.10 58
18106.37 60
18107.64 53
18108.91 54
18110.19 65
18111.46 73
18112.73 69
18114.00 50
18115.27 58
18116.54 61
18117.82 52
18119.09 72
18120.36 76
18121.63 69
18122.90 58
18124.18 56
18125.45 48
18126.72 71
18127.99 71
18129.26 55
18130.54 61
18131.81 65
18133.08 64
18134.35 74
18135.63 72
18136.90 76
18138.17 59
18139.44 92
18140.72 58
18141.99 45
18143.26 55
18144.53 63
18145.81 57
18147.08 80
18148.35 58
18149.63 73
18150.90 62
18152.17 60
18153.45 59
18154.72 58
18155.99 66
18157.26 62
18158.54 45
18159.81 47
18161.08 44
18162.36 69
18163.63 59
18164.91 56
18166.18 57
18167.45 57
18168.73 72
18170.00 68
18171.27 74
18172.55 78
18173.82 70
18175.09 71
18176.37 91
18177.64 57
18178.92 82
18180.19 69
18181.46 68
18182.74 48
18184.01 46
18185.29 58
18186.56 63
18187.84 49
18189.11 68
18190.38 66
18191.66 61
18192.93 51
18194.21 47
18195.48 56
18196.76 59
18198.03 65
18199.31 62
18200.58 65
18201.86 81
18203.13 55
18204.41 60
18205.68 54
18206.96 61
18208.23 74
18209.51 55
18210.78 69
18212.06 65
18213.33 68
18214.61 67
18215.88 51
18217.16 57
18218.43 50
18219.71 49
18220.98 50
18222.26 54
18223.53 62
18224.81 42
18226.09 52
18227.36 62
18228.64 53
18229.91 59
18231.19 58
18232.46 50
18233.74 49
18235.02 61
18236.29 60
18237.57 67
18238.84 47
18240.12 49
18241.40 55
18242.67 45
18243.95 60
18245.23 53
18246.50 60
18247.78 53
18249.05 44
18250.33 46
18251.61 56
18252.88 78
18254.16 74
18255.44 45
18256.71 63
18257.99 53
18259.27 60
18260.54 50
18261.82 61
18263.10 47
18264.38 65
18265.65 61
18266.93 82
18268.21 76
18269.48 65
18270.76 68
18272.04 53
18273.32 56
18274.59 61
18275.87 63
18277.15 56
18278.43 88
18279.70 59
18280.98 64
18282.26 68
18283.54 86
18284.81 69
18286.09 41
18287.37 67
18288.65 51
18289.92 47
18291.20 44
18292.48 62
18293.76 51
18295.04 55
18296.31 68
18297.59 56
18298.87 63
18300.15 69
18301.43 59
18302.71 57
18303.98 44
18305.26 59
18306.54 59
18307.82 60
18309.10 72
18310.38 64
18311.66 48
18312.93 52
18314.21 42
18315.49 59
18316.77 62
18318.05 59
18319.33 48
18320.61 62
18321.89 67
18323.17 60
18324.44 62
18325.72 50
18327.00 37
18328.28 62
18329.56 82
18330.84 74
18332.12 57
18333.40 57
18334.68 41
18335.96 60
18337.24 54
18338.52 71
18339.80 63
18341.08 57
18342.36 76
18343.64 56
18344.92 55
18346.20 65
18347.48 50
18348.76 43
18350.04 48
18351.32 48
18352.60 54
18353.88 53
18355.16 56
18356.44 57
18357.72 47
18359.00 56
18360.28 75
18361.56 68
18362.84 79
18364.12 57
18365.40 61
18366.68 58
18367.96 52
18369.24 61
18370.52 69
18371.80 66
18373.08 45
18374.36 66
18375.64 54
18376.93 66
18378.21 49
18379.49 57
18380.77 58
18382.05 67
18383.33 63
18384.61 49
18385.89 60
18387.17 71
18388.46 54
18389.74 52
18391.02 77
18392.30 66
18393.58 54
18394.86 77
18396.15 54
18397.43 63
18398.71 57
18399.99 68
18401.27 49
18402.55 63
18403.84 65
18405.12 58
18406.40 63
18407.68 61
18408.96 55
18410.25 55
18411.53 55
18412.81 49
18414.09 55
18415.37 65
18416.66 51
18417.94 49
18419.22 57
18420.50 55
18421.79 50
18423.07 55
18424.35 60
18425.63 69
18426.92 64
18428.20 75
18429.48 48
18430.77 44
18432.05 67
18433.33 74
18434.61 67
18435.90 68
18437.18 54
18438.46 57
18439.75 67
18441.03 56
18442.31 61
18443.60 67
18444.88 46
18446.16 63
18447.45 74
18448.73 53
18450.01 56
18451.30 66
18452.58 54
18453.86 47
18455.15 53
18456.43 54
18457.71 58
18459.00 66
18460.28 56
18461.57 52
18462.85 63
18464.13 77
18465.42 63
18466.70 55
18467.99 62
18469.27 63
18470.55 59
18471.84 47
18473.12 70
18474.41 71
18475.69 61
18476.98 68
18478.26 57
18479.55 59
18480.83 69
18482.11 50
18483.40 65
18484.68 53
18485.97 45
18487.25 68
18488.54 56
18489.82 64
18491.11 53
18492.39 67
18493.68 55
18494.96 56
18496.25 72
18497.53 70
18498.82 65
18500.10 81
18501.39 51
18502.67 57
18503.96 48
18505.24 64
18506.53 47
18507.82 51
18509.10 61
18510.39 49
18511.67 65
18512.96 60
18514.24 51
18515.53 87
18516.82 67
18518.10 68
18519.39 79
18520.67 55
18521.96 57
18523.25 64
18524.53 76
18525.82 60
18527.10 66
18528.39 64
18529.68 61
18530.96 60
18532.25 85
18533.54 49
18534.82 66
18536.11 50
18537.39 54
18538.68 75
18539.97 59
18541.25 56
18542.54 59
18543.83 61
18545.11 50
18546.40 54
18547.69 47
18548.98 57
18550.26 68
18551.55 92
18552.84 73
18554.12 99
18555.41 67
18556.70 65
18557.99 64
18559.27 64
18560.56 60
18561.85 60
18563.13 58
18564.42 62
18565.71 61
18567.00 70
18568.28 61
18569.57 60
18570.86 57
18572.15 51
18573.44 54
18574.72 82
18576.01 59
18577.30 70
18578.59 51
18579.88 59
18581.16 71
18582.45 67
18583.74 60
18585.03 50
18586.32 62
18587.60 54
18588.89 49
18590.18 55
18591.47 57
18592.76 61
18594.05 56
18595.33 61
18596.62 69
18597.91 51
18599.20 62
18600.49 56
18601.78 49
18603.07 57
18604.36 58
18605.64 67
18606.93 61
18608.22 61
18609.51 69
18610.80 68
18612.09 70
18613.38 66
18614.67 59
18615.96 65
18617.25 57
18618.54 78
18619.83 55
18621.12 68
18622.40 73
18623.69 90
18624.98 74
18626.27 55
18627.56 76
18628.85 76
18630.14 67
18631.43 48
18632.72 75
18634.01 69
18635.30 56
18636.59 58
18637.88 52
18639.17 47
18640.46 64
18641.75 47
18643.04 47
18644.33 50
18645.62 50
18646.91 54
18648.20 61
18649.49 44
18650.78 59
18652.08 53
18653.37 69
18654.66 64
18655.95 61
18657.24 51
18658.53 61
18659.82 67
18661.11 66
18662.40 60
18663.69 53
18664.98 64
18666.27 79
18667.56 40
18668.86 46
18670.15 52
18671.44 57
18672.73 53
18674.02 49
18675.31 42
18676.60 49
18677.90 66
18679.19 60
18680.48 41
18681.77 55
18683.06 69
18684.35 57
18685.64 38
18686.94 42
18688.23 48
18689.52 64
18690.81 54
18692.10 46
18693.40 56
18694.69 73
18695.98 68
18697.27 56
18698.56 50
18699.86 76
18701.15 54
18702.44 55
18703.73 49
18705.03 46
18706.32 65
18707.61 73
18708.90 66
18710.19 40
18711.49 64
18712.78 62
18714.07 46
18715.37 63
18716.66 44
18717.95 49
18719.24 45
18720.54 52
18721.83 49
18723.12 62
18724.42 71
18725.71 47
18727.00 42
18728.30 52
18729.59 53
18730.88 53
18732.17 50
18733.47 62
18734.76 50
18736.05 68
18737.35 51
18738.64 60
18739.94 63
18741.23 57
18742.52 66
18743.82 64
18745.11 78
18746.40 60
18747.70 55
18748.99 61
18750.29 55
18751.58 53
18752.87 69
18754.17 51
18755.46 56
18756.76 45
18758.05 68
18759.34 42
18760.64 61
18761.93 51
18763.23 64
18764.52 62
18765.82 62
18767.11 54
18768.41 37
18769.70 40
18770.99 51
18772.29 46
18773.58 56
18774.88 46
18776.17 55
18777.47 69
18778.76 44
18780.06 51
18781.35 56
18782.65 44
18783.94 59
18785.24 59
18786.53 70
18787.83 57
18789.12 53
18790.42 54
18791.71 50
18793.01 44
18794.31 47
18795.60 57
18796.90 51
18798.19 57
18799.49 59
18800.78 77
18802.08 70
18803.37 69
18804.67 37
18805.97 65
18807.26 50
18808.56 70
18809.85 42
18811.15 51
18812.45 59
18813.74 40
18815.04 46
18816.34 41
18817.63 54
18818.93 58
18820.22 61
18821.52 57
18822.82 57
18824.11 61
18825.41 61
18826.71 53
18828.00 50
18829.30 34
18830.60 50
18831.89 54
18833.19 45
18834.49 53
18835.78 55
18837.08 55
18838.38 36
18839.67 38
18840.97 42
18842.27 56
18843.57 65
18844.86 47
18846.16 51
18847.46 66
18848.75 50
18850.05 72
18851.35 48
18852.65 51
18853.94 55
18855.24 71
18856.54 67
18857.84 44
18859.13 50
18860.43 67
18861.73 57
18863.03 46
18864.33 54
18865.62 49
18866.92 61
18868.22 79
18869.52 55
18870.82 44
18872.11 55
18873.41 68
18874.71 57
18876.01 55
18877.31 40
18878.61 56
18879.90 62
18881.20 34
18882.50 38
18883.80 31
18885.10 59
18886.40 50
18887.70 45
18888.99 55
18890.29 60
18891.59 64
18892.89 64
18894.19 62
18895.49 46
18896.79 54
18898.09 67
18899.39 46
18900.68 41
18901.98 66
18903.28 72
18904.58 52
18905.88 51
18907.18 58
18908.48 52
18909.78 54
18911.08 65
18912.38 62
18913.68 55
18914.98 50
18916.28 64
18917.58 38
18918.88 43
18920.18 32
18921.48 56
18922.78 43
18924.08 23
18925.38 39
18926.68 37
18927.98 51
18929.28 51
18930.58 52
18931.88 47
18933.18 54
18934.48 53
18935.78 49
18937.08 66
18938.38 53
18939.68 66
18940.98 50
18942.28 60
18943.58 58
18944.88 42
18946.18 50
18947.48 51
18948.78 52
18950.08 62
18951.39 44
18952.69 42
18953.99 55
18955.29 50
18956.59 47
18957.89 56
18959.19 50
18960.49 55
18961.79 48
18963.09 54
18964.40 44
18965.70 47
18967.00 44
18968.30 60
18969.60 61
18970.90 61
18972.21 52
18973.51 38
18974.81 58
18976.11 51
18977.41 44
18978.71 58
18980.02 62
18981.32 53
18982.62 38
18983.92 60
18985.22 63
18986.53 65
18987.83 54
18989.13 60
18990.43 38
18991.73 53
18993.04 49
18994.34 52
18995.64 37
18996.94 39
18998.25 37
18999.55 52
19000.85 68
19002.15 49
19003.46 43
19004.76 57
19006.06 51
19007.36 46
19008.67 42
19009.97 60
19011.27 41
19012.58 40
19013.88 71
19015.18 45
19016.49 59
19017.79 36
19019.09 48
19020.40 53
19021.70 44
19023.00 55
19024.31 39
19025.61 62
19026.91 48
19028.22 49
19029.52 63
19030.82 54
19032.13 72
19033.43 53
19034.73 59
19036.04 39
19037.34 56
19038.65 53
19039.95 56
19041.25 63
19042.56 45
19043.86 41
19045.17 80
19046.47 71
19047.77 51
19049.08 60
19050.38 53
19051.69 62
19052.99 59
19054.30 73
19055.60 41
19056.90 49
19058.21 75
19059.51 59
19060.82 40
19062.12 40
19063.43 48
19064.73 51
19066.04 53
19067.34 46
19068.65 52
19069.95 60
19071.26 49
19072.56 53
19073.87 58
19075.17 57
19076.48 44
19077.78 51
19079.09 65
19080.39 54
19081.70 67
19083.00 52
19084.31 57
19085.61 43
19086.92 53
19088.23 44
19089.53 75
19090.84 49
19092.14 67
19093.45 70
19094.75 59
19096.06 70
19097.37 72
19098.67 41
19099.98 42
19101.28 69
19102.59 65
19103.90 73
19105.20 73
19106.51 59
19107.81 65
19109.12 63
19110.43 69
19111.73 64
19113.04 56
19114.35 59
19115.65 59
19116.96 62
19118.27 56
19119.57 52
19120.88 51
19122.19 66
19123.49 55
19124.80 39
19126.11 47
19127.41 40
19128.72 57
19130.03 51
19131.33 45
19132.64 56
19133.95 46
19135.26 61
19136.56 45
19137.87 44
19139.18 61
19140.49 46
19141.79 52
19143.10 40
19144.41 48
19145.71 45
19147.02 61
19148.33 50
19149.64 44
19150.95 76
19152.25 82
19153.56 45
19154.87 54
19156.18 44
19157.48 48
19158.79 53
19160.10 77
19161.41 54
19162.72 51
19164.03 53
19165.33 54
19166.64 71
19167.95 65
19169.26 63
19170.57 43
19171.88 72
19173.18 75
19174.49 71
19175.80 77
19177.11 67
19178.42 47
19179.73 52
19181.04 39
19182.34 59
19183.65 53
19184.96 56
19186.27 56
19187.58 49
19188.89 59
19190.20 41
19191.51 67
19192.82 58
19194.13 71
19195.43 63
19196.74 61
19198.05 70
19199.36 63
19200.67 58
19201.98 70
19203.29 65
19204.60 63
19205.91 43
19207.22 45
19208.53 51
19209.84 55
19211.15 51
19212.46 49
19213.77 55
19215.08 33
19216.39 52
19217.70 79
19219.01 61
19220.32 43
19221.63 47
19222.94 54
19224.25 54
19225.56 42
19226.87 43
19228.18 41
19229.49 78
19230.80 41
19232.11 40
19233.42 41
19234.73 43
19236.04 61
19237.35 59
19238.67 58
19239.98 46
19241.29 44
19242.60 54
19243.91 49
19245.22 44
19246.53 57
19247.84 48
19249.15 53
19250.46 51
19251.77 53
19253.09 56
19254.40 63
19255.71 66
19257.02 50
19258.33 47
19259.64 52
19260.95 54
19262.27 55
19263.58 50
19264.89 43
19266.20 51
19267.51 42
19268.82 53
19270.14 72
19271.45 68
19272.76 44
19274.07 54
19275.38 50
19276.70 41
19278.01 44
19279.32 58
19280.63 59
19281.94 45
19283.26 45
19284.57 68
19285.88 41
19287.19 58
19288.51 50
19289.82 39
19291.13 54
19292.44 51
19293.76 50
19295.07 43
19296.38 52
19297.69 50
19299.01 40
19300.32 55
19301.63 56
19302.95 48
19304.26 64
19305.57 49
19306.88 50
19308.20 53
19309.51 70
19310.82 57
19312.14 49
19313.45 57
19314.76 48
19316.08 52
19317.39 48
19318.70 58
19320.02 50
19321.33 52
19322.64 47
19323.96 45
19325.27 50
19326.59 40
19327.90 43
19329.21 42
19330.53 63
19331.84 61
19333.15 57
19334.47 35
19335.78 52
19337.10 53
19338.41 48
19339.73 59
19341.04 72
19342.35 54
19343.67 45
19344.98 45
19346.30 59
19347.61 63
19348.93 58
19350.24 50
19351.55 46
19352.87 46
19354.18 66
19355.50 56
19356.81 60
19358.13 44
19359.44 47
19360.76 41
19362.07 60
19363.39 53
19364.70 39
19366.02 56
19367.33 51
19368.65 43
19369.96 58
19371.28 58
19372.59 49
19373.91 53
19375.22 55
19376.54 49
19377.86 43
19379.17 65
19380.49 57
19381.80 53
19383.12 57
19384.43 62
19385.75 35
19387.07 44
19388.38 43
19389.70 55
19391.01 58
19392.33 59
19393.65 41
19394.96 42
19396.28 40
19397.59 68
19398.91 53
19400.23 30
19401.54 52
19402.86 43
19404.17 41
19405.49 37
19406.81 52
19408.12 51
19409.44 54
19410.76 43
19412.07 54
19413.39 49
19414.71 47
19416.02 43
19417.34 48
19418.66 58
19419.97 35
19421.29 46
19422.61 40
19423.93 62
19425.24 48
19426.56 52
19427.88 72
19429.19 58
19430.51 53
19431.83 64
19433.15 68
19434.46 58
19435.78 49
19437.10 48
19438.42 57
19439.73 74
19441.05 55
19442.37 61
19443.69 47
19445.00 47
19446.32 59
19447.64 41
19448.96 61
19450.28 50
19451.59 71
19452.91 49
19454.23 45
19455.55 64
19456.87 47
19458.18 45
19459.50 66
19460.82 56
19462.14 36
19463.46 46
19464.78 53
19466.09 40
19467.41 46
19468.73 60
19470.05 70
19471.37 77
19472.69 45
19474.01 46
19475.33 54
19476.64 55
19477.96 64
19479.28 55
19480.60 53
19481.92 56
19483.24 55
19484.56 42
19485.88 61
19487.20 48
19488.52 57
19489.83 56
19491.15 56
19492.47 49
19493.79 45
19495.11 53
19496.43 63
19497.75 68
19499.07 57
19500.39 51
19501.71 64
19503.03 58
19504.35 53
19505.67 49
19506.99 49
19508.31 73
19509.63 42
19510.95 54
19512.27 51
19513.59 77
19514.91 52
19516.23 50
19517.55 70
19518.87 70
19520.19 63
19521.51 48
19522.83 43
19524.15 48
19525.47 62
19526.79 58
19528.11 54
19529.43 38
19530.75 58
19532.08 47
19533.40 41
19534.72 40
19536.04 58
19537.36 54
19538.68 69
19540.00 54
19541.32 49
19542.64 44
19543.96 35
19545.29 46
19546.61 48
19547.93 50
19549.25 60
19550.57 53
19551.89 60
19553.21 55
19554.53 55
19555.86 48
19557.18 58
19558.50 60
19559.82 43
19561.14 62
19562.46 65
19563.79 70
19565.11 79
19566.43 48
19567.75 56
19569.07 60
19570.40 75
19571.72 55
19573.04 44
19574.36 58
19575.68 61
19577.01 44
19578.33 44
19579.65 41
19580.97 56
19582.30 50
19583.62 34
19584.94 47
19586.26 45
19587.59 52
19588.91 59
19590.23 54
19591.55 45
19592.88 50
19594.20 58
19595.52 48
19596.85 37
19598.17 54
19599.49 41
19600.81 54
19602.14 47
19603.46 50
19604.78 47
19606.11 61
19607.43 54
19608.75 51
19610.08 49
19611.40 52
19612.72 48
19614.05 48
19615.37 49
19616.69 56
19618.02 44
19619.34 60
19620.67 53
19621.99 44
19623.31 38
19624.64 42
19625.96 35
19627.29 58
19628.61 61
19629.93 52
19631.26 51
19632.58 45
19633.91 54
19635.23 52
19636.55 50
19637.88 77
19639.20 58
19640.53 55
19641.85 77
19643.18 36
19644.50 59
19645.82 56
19647.15 64
19648.47 41
19649.80 50
19651.12 62
19652.45 49
19653.77 54
19655.10 63
19656.42 75
19657.75 60
19659.07 64
19660.40 51
19661.72 45
19663.05 45
19664.37 54
19665.70 56
19667.02 66
19668.35 46
19669.67 45
19671.00 47
19672.33 61
19673.65 59
19674.98 45
19676.30 46
19677.63 62
19678.95 47
19680.28 47
19681.61 69
19682.93 42
19684.26 44
19685.58 53
19686.91 45
19688.23 59
19689.56 55
19690.89 54
19692.21 52
19693.54 39
19694.87 37
19696.19 60
19697.52 85
19698.84 55
19700.17 47
19701.50 49
19702.82 39
19704.15 45
19705.48 43
19706.80 43
19708.13 56
19709.46 47
19710.78 44
19712.11 52
19713.44 69
19714.76 51
19716.09 41
19717.42 55
19718.75 46
19720.07 52
19721.40 61
19722.73 65
19724.05 37
19725.38 43
19726.71 50
19728.04 49
19729.36 50
19730.69 51
19732.02 54
19733.35 48
19734.67 41
19736.00 47
19737.33 56
19738.66 66
19739.98 52
19741.31 55
19742.64 54
19743.97 45
19745.30 56
19746.62 74
19747.95 59
19749.28 47
19750.61 51
19751.94 43
19753.26 41
19754.59 53
19755.92 40
19757.25 69
19758.58 62
19759.91 47
19761.23 52
19762.56 53
19763.89 44
19765.22 44
19766.55 49
19767.88 47
19769.21 36
19770.53 56
19771.86 56
19773.19 61
19774.52 53
19775.85 44
19777.18 50
19778.51 66
19779.84 53
19781.17 64
19782.50 65
19783.83 59
19785.15 60
19786.48 54
19787.81 43
19789.14 47
19790.47 65
19791.80 62
19793.13 64
19794.46 59
19795.79 53
19797.12 56
19798.45 44
19799.78 44
19801.11 62
19802.44 74
19803.77 53
19805.10 60
19806.43 52
19807.76 64
19809.09 76
19810.42 57
19811.75 54
19813.08 40
19814.41 28
19815.74 41
19817.07 53
19818.40 42
19819.73 48
19821.06 42
19822.39 56
19823.72 48
19825.05 55
19826.38 54
19827.71 59
19829.05 74
19830.38 65
19831.71 57
19833.04 45
19834.37 59
19835.70 42
19837.03 67
19838.36 66
19839.69 45
19841.02 41
19842.36 47
19843.69 49
19845.02 60
19846.35 52
19847.68 43
19849.01 37
19850.34 48
19851.68 46
19853.01 76
19854.34 69
19855.67 59
19857.00 61
19858.33 59
19859.67 45
19861.00 53
19862.33 43
19863.66 57
19864.99 51
19866.32 43
19867.66 45
19868.99 60
19870.32 61
19871.65 54
19872.99 41
19874.32 71
19875.65 59
19876.98 72
19878.32 58
19879.65 33
19880.98 43
19882.31 41
19883.65 66
19884.98 57
19886.31 56
19887.64 63
19888.98 62
19890.31 49
19891.64 45
19892.97 47
19894.31 35
19895.64 45
19896.97 67
19898.31 53
19899.64 37
19900.97 40
19902.31 58
19903.64 51
19904.97 56
19906.31 54
19907.64 44
19908.97 38
19910.31 55
19911.64 74
19912.97 53
19914.31 55
19915.64 48
19916.97 52
19918.31 55
19919.64 48
19920.98 47
19922.31 47
19923.64 60
19924.98 65
19926.31 53
19927.65 43
19928.98 56
19930.31 50
19931.65 48
19932.98 34
19934.32 47
19935.65 59
19936.99 57
19938.32 50
19939.65 78
19940.99 63
19942.32 53
19943.66 57
19944.99 56
19946.33 60
19947.66 69
19949.00 52
19950.33 59
19951.67 58
19953.00 57
19954.34 55
19955.67 58
19957.01 72
19958.34 60
19959.68 67
19961.01 43
19962.35 63
19963.68 51
19965.02 57
19966.35 53
19967.69 50
19969.02 43
19970.36 39
19971.70 61
19973.03 59
19974.37 58
19975.70 50
19977.04 62
19978.37 36
19979.71 43
19981.05 41
19982.38 41
19983.72 57
19985.05 41
19986.39 38
19987.73 57
19989.06 63
19990.40 56
19991.73 54
19993.07 46
19994.41 61
19995.74 46
19997.08 50
19998.42 65
19999.75 49
20001.09 54
20002.43 46
20003.76 44
20005.10 49
20006.44 49
20007.77 51
20009.11 60
20010.45 43
20011.78 48
20013.12 62
20014.46 47
20015.79 50
20017.13 56
20018.47 42
20019.81 60
20021.14 57
20022.48 51
20023.82 53
20025.15 52
20026.49 54
20027.83 59
20029.17 44
20030.50 60
20031.84 66
20033.18 64
20034.52 52
20035.85 47
20037.19 40
20038.53 59
20039.87 58
20041.21 69
20042.54 61
20043.88 60
20045.22 56
20046.56 53
20047.90 44
20049.23 39
20050.57 57
20051.91 45
20053.25 49
20054.59 58
20055.93 63
20057.26 47
20058.60 47
20059.94 50
20061.28 48
20062.62 56
20063.96 49
20065.30 42
20066.63 61
20067.97 45
20069.31 52
20070.65 58
20071.99 42
20073.33 50
20074.67 62
20076.01 69
20077.35 59
20078.68 47
20080.02 53
20081.36 56
20082.70 63
20084.04 51
20085.38 49
20086.72 58
20088.06 72
20089.40 64
20090.74 54
20092.08 52
20093.42 51
20094.76 54
20096.10 46
20097.44 47
20098.78 48
20100.12 47
20101.46 56
20102.80 50
20104.14 51
20105.48 60
20106.82 60
20108.16 63
20109.50 43
20110.84 46
20112.18 47
20113.52 50
20114.86 59
20116.20 56
20117.54 34
20118.88 59
20120.22 56
20121.56 52
20122.90 53
20124.24 49
20125.58 61
20126.92 58
20128.26 42
20129.61 38
20130.95 55
20132.29 64
20133.63 59
20134.97 60
20136.31 57
20137.65 67
20138.99 51
20140.33 40
20141.67 51
20143.02 56
1 80
19890.44 64
19891.78 66
19893.11 71
19894.44 101
19895.78 91
19897.11 90
19898.44 107
19899.78 91
19901.11 95
19902.44 80
19903.78 82
19905.11 79
19906.44 83
19907.78 77
19909.11 73
19910.44 67
19911.78 66
19913.11 87
19914.44 99
19915.78 68
19917.11 90
19918.44 93
19919.78 70
19921.11 55
19922.45 98
19923.78 92
19925.11 95
19926.45 89
19927.78 72
19929.12 59
19930.45 79
19931.78 80
19933.12 81
19934.45 85
19935.79 72
19937.12 75
19938.46 81
19939.79 66
19941.12 93
19942.46 88
19943.79 78
19945.13 92
19946.46 90
19947.80 83
19949.13 51
19950.47 71
19951.80 86
19953.14 66
19954.47 75
19955.81 80
19957.14 65
19958.48 65
19959.81 87
19961.15 75
19962.48 76
19963.82 95
19965.15 102
19966.49 106
19967.82 88
19969.16 108
19970.50 80
19971.83 87
19973.17 97
19974.50 88
19975.84 73
19977.17 62
19978.51 79
19979.85 77
19981.18 80
19982.52 75
19983.85 77
19985.19 87
19986.52 87
19987.86 65
19989.20 84
19990.53 84
19991.87 86
19993.21 91
19994.54 74
19995.88 65
19997.21 91
19998.55 95
19999.89 81
20001.22 88
20002.56 100
20003.90 84
20005.23 82
20006.57 78
20007.91 71
20009.24 86
20010.58 96
20011.92 97
20013.25 102
20014.59 100
20015.93 89
20017.27 71
20018.60 85
20019.94 90
20021.28 75
20022.61 78
20023.95 97
20025.29 101
20026.63 79
20027.96 67
20029.30 73
20030.64 89
20031.98 70
20033.31 76
20034.65 74
20035.99 67
20037.33 72
20038.66 76
20040.00 64
20041.34 72
20042.68 83
20044.02 74
20045.35 72
20046.69 82
20048.03 84
20049.37 81
20050.71 109
20052.05 76
20053.38 76
20054.72 65
20056.06 80
20057.40 73
20058.74 96
20060.08 84
20061.41 80
20062.75 82
20064.09 94
20065.43 84
20066.77 77
20068.11 93
20069.45 110
20070.79 91
20072.12 66
20073.46 85
20074.80 105
20076.14 90
20077.48 65
20078.82 68
20080.16 83
20081.50 91
20082.84 73
20084.18 88
20085.52 86
20086.85 88
20088.19 72
20089.53 64
20090.87 75
20092.21 72
20093.55 79
20094.89 81
20096.23 70
20097.57 89
20098.91 93
20100.25 108
20101.59 77
20102.93 84
20104.27 63
20105.61 79
20106.95 91
20108.29 78
20109.63 76
20110.97 92
20112.31 74
20113.65 64
20114.99 76
20116.33 61
20117.67 102
20119.01 100
20120.35 101
20121.69 92
20123.04 87
20124.38 84
20125.72 91
20127.06 77
20128.40 80
20129.74 78
20131.08 84
20132.42 78
20133.76 72
20135.10 89
20136.44 93
20137.79 90
20139.13 75
20140.47 88
20141.81 80
20143.15 67
