# Supplementary material for: MALDI-TOF MS typing enables the classification of brewing yeasts of the genus Saccharomyces to major beer styles
Source: PLoS One. 2017 Aug 9;12(8):e0181694. doi: 10.1371/journal.pone.0181694 (PMC5549903; doi:10.1371/journal.pone.0181694)
Supplement: S2 File — The directory includes 90 raw files and was zipped to “.zip”; the folder has three strains with 30 spectra per strain; S1 Text explains the raw files with an example and Table 1 represents the yeast strains used within the experiment. (ZIP) [file pone.0181694.s005.zip › 4-6/30254-165-OG-Koe-Ale-YPG-18h-E-E_2015-10-11__0_E5_1.dat]

2000.04 2747
2000.46 2773
2000.88 2670
2001.30 2660
2001.72 2618
2002.14 2638
2002.57 2758
2002.99 2786
2003.41 2861
2003.83 2940
2004.25 2545
2004.67 2673
2005.10 2819
2005.52 2757
2005.94 2881
2006.36 2800
2006.78 2928
2007.21 2640
2007.63 2711
2008.05 2840
2008.47 3071
2008.89 2878
2009.32 3049
2009.74 2954
2010.16 3014
2010.58 3032
2011.01 2825
2011.43 2910
2011.85 2975
2012.27 3088
2012.70 2886
2013.12 2973
2013.54 2941
2013.96 2875
2014.39 2791
2014.81 2593
2015.23 2656
2015.66 2653
2016.08 2676
2016.50 2669
2016.93 2637
2017.35 2826
2017.77 2786
2018.19 2771
2018.62 2868
2019.04 2920
2019.46 2999
2019.89 3060
2020.31 3111
2020.73 3298
2021.16 3258
2021.58 2994
2022.01 2994
2022.43 3121
2022.85 3049
2023.28 3077
2023.70 2919
2024.12 2804
2024.55 2765
2024.97 2671
2025.40 2861
2025.82 2712
2026.24 2775
2026.67 2793
2027.09 2658
2027.52 2661
2027.94 2713
2028.37 2756
2028.79 2901
2029.21 2685
2029.64 2654
2030.06 2772
2030.49 2717
2030.91 2598
2031.34 2585
2031.76 2730
2032.19 2712
2032.61 2760
2033.04 2877
2033.46 2930
2033.88 3105
2034.31 3100
2034.73 3404
2035.16 3176
2035.58 3024
2036.01 3373
2036.43 3393
2036.86 3071
2037.29 3062
2037.71 2971
2038.14 2885
2038.56 2789
2038.99 2964
2039.41 2841
2039.84 2633
2040.26 2663
2040.69 2901
2041.11 2917
2041.54 2804
2041.97 2799
2042.39 2974
2042.82 2729
2043.24 2768
2043.67 3001
2044.09 2799
2044.52 2643
2044.95 2621
2045.37 2714
2045.80 2688
2046.22 2667
2046.65 2554
2047.08 2689
2047.50 2701
2047.93 2680
2048.36 2861
2048.78 2702
2049.21 2785
2049.64 3105
2050.06 2706
2050.49 2817
2050.92 2755
2051.34 2769
2051.77 2767
2052.20 2895
2052.62 2735
2053.05 2624
2053.48 2662
2053.90 2615
2054.33 2730
2054.76 2689
2055.18 2816
2055.61 2711
2056.04 2499
2056.47 2735
2056.89 2847
2057.32 2769
2057.75 2645
2058.17 2623
2058.60 2652
2059.03 2699
2059.46 2668
2059.88 2703
2060.31 2459
2060.74 2525
2061.17 2790
2061.60 2672
2062.02 2971
2062.45 2869
2062.88 2851
2063.31 2616
2063.74 2633
2064.16 3061
2064.59 3046
2065.02 3052
2065.45 2918
2065.88 3075
2066.30 2967
2066.73 3168
2067.16 3007
2067.59 2867
2068.02 3100
2068.45 3045
2068.87 2802
2069.30 2762
2069.73 2909
2070.16 2755
2070.59 2682
2071.02 2693
2071.45 2670
2071.87 2498
2072.30 2628
2072.73 2923
2073.16 2887
2073.59 2719
2074.02 2803
2074.45 2814
2074.88 2725
2075.31 2833
2075.74 2647
2076.17 2681
2076.59 2774
2077.02 2699
2077.45 2686
2077.88 2955
2078.31 2765
2078.74 2765
2079.17 2985
2079.60 2875
2080.03 2928
2080.46 2926
2080.89 3042
2081.32 2875
2081.75 2918
2082.18 3077
2082.61 2902
2083.04 2844
2083.47 2857
2083.90 2716
2084.33 2788
2084.76 2973
2085.19 2914
2085.62 2653
2086.05 2594
2086.48 2608
2086.91 2768
2087.34 2839
2087.77 2805
2088.20 2640
2088.63 2513
2089.06 2460
2089.49 2809
2089.93 2765
2090.36 2637
2090.79 2818
2091.22 2789
2091.65 2540
2092.08 2641
2092.51 2704
2092.94 2617
2093.37 2686
2093.80 2705
2094.23 2618
2094.67 2768
2095.10 2683
2095.53 2769
2095.96 2602
2096.39 2596
2096.82 2488
2097.25 2558
2097.68 2575
2098.12 2378
2098.55 2633
2098.98 2661
2099.41 2654
2099.84 2525
2100.27 2676
2100.71 2640
2101.14 2333
2101.57 2240
2102.00 2308
2102.43 2467
2102.87 2509
2103.30 2650
2103.73 2605
2104.16 2595
2104.59 2649
2105.03 2651
2105.46 2612
2105.89 2694
2106.32 2800
2106.76 2733
2107.19 2802
2107.62 2856
2108.05 2840
2108.49 2899
2108.92 3020
2109.35 2878
2109.78 2687
2110.22 2765
2110.65 2632
2111.08 2719
2111.52 2733
2111.95 2791
2112.38 2588
2112.81 2867
2113.25 2690
2113.68 2672
2114.11 2734
2114.55 2606
2114.98 2646
2115.41 2504
2115.85 2516
2116.28 2705
2116.71 2645
2117.15 2448
2117.58 2633
2118.01 2619
2118.45 2357
2118.88 2531
2119.32 2532
2119.75 2553
2120.18 2375
2120.62 2491
2121.05 2673
2121.48 2673
2121.92 2566
2122.35 2698
2122.79 2665
2123.22 2594
2123.65 2406
2124.09 2599
2124.52 2604
2124.96 2527
2125.39 2754
2125.83 2662
2126.26 2744
2126.70 2816
2127.13 2612
2127.56 2513
2128.00 2473
2128.43 2670
2128.87 2494
2129.30 2711
2129.74 2540
2130.17 2514
2130.61 2634
2131.04 2719
2131.48 2803
2131.91 2615
2132.35 2647
2132.78 2694
2133.22 2757
2133.65 2623
2134.09 2713
2134.52 2693
2134.96 2654
2135.39 2792
2135.83 2658
2136.26 2911
2136.70 2912
2137.14 2866
2137.57 3087
2138.01 3098
2138.44 3018
2138.88 2893
2139.31 2865
2139.75 2775
2140.19 2683
2140.62 2604
2141.06 2763
2141.49 2552
2141.93 2619
2142.37 2772
2142.80 2648
2143.24 2640
2143.67 2694
2144.11 2602
2144.55 2704
2144.98 2709
2145.42 2527
2145.86 2521
2146.29 2476
2146.73 2606
2147.16 2594
2147.60 2755
2148.04 2599
2148.47 2585
2148.91 2560
2149.35 2918
2149.79 2924
2150.22 2763
2150.66 3034
2151.10 2993
2151.53 2946
2151.97 3007
2152.41 2957
2152.84 2801
2153.28 2909
2153.72 2961
2154.16 2984
2154.59 2730
2155.03 2565
2155.47 2545
2155.91 2517
2156.34 2516
2156.78 2472
2157.22 2481
2157.66 2524
2158.09 2672
2158.53 2715
2158.97 2715
2159.41 2567
2159.84 2534
2160.28 2905
2160.72 2764
2161.16 2727
2161.60 2543
2162.03 2667
2162.47 2835
2162.91 2713
2163.35 2781
2163.79 2794
2164.22 2853
2164.66 2734
2165.10 2519
2165.54 2674
2165.98 2871
2166.42 2697
2166.86 2520
2167.29 2739
2167.73 2643
2168.17 2573
2168.61 2529
2169.05 2684
2169.49 2820
2169.93 2817
2170.37 2636
2170.80 2595
2171.24 2610
2171.68 2898
2172.12 2840
2172.56 2639
2173.00 2839
2173.44 2770
2173.88 2743
2174.32 2695
2174.76 2844
2175.20 2739
2175.64 2905
2176.08 2979
2176.51 2798
2176.95 2849
2177.39 2885
2177.83 3083
2178.27 2909
2178.71 2787
2179.15 2877
2179.59 3001
2180.03 2967
2180.47 2782
2180.91 2781
2181.35 2782
2181.79 2736
2182.23 2665
2182.67 2581
2183.11 2743
2183.55 2586
2183.99 2492
2184.43 2571
2184.87 2441
2185.31 2574
2185.76 2667
2186.20 2658
2186.64 2533
2187.08 2597
2187.52 2676
2187.96 2635
2188.40 2796
2188.84 2690
2189.28 2613
2189.72 2711
2190.16 2651
2190.60 2537
2191.04 2699
2191.49 2845
2191.93 2911
2192.37 2645
2192.81 2581
2193.25 2718
2193.69 2623
2194.13 2474
2194.57 2584
2195.02 2791
2195.46 2973
2195.90 2856
2196.34 2885
2196.78 2741
2197.22 3021
2197.66 2583
2198.11 2602
2198.55 2687
2198.99 2691
2199.43 2841
2199.87 2662
2200.32 2488
2200.76 2772
2201.20 2789
2201.64 2552
2202.08 2526
2202.53 2594
2202.97 2473
2203.41 2562
2203.85 2566
2204.29 2596
2204.74 2641
2205.18 2672
2205.62 2724
2206.06 2739
2206.51 2871
2206.95 3059
2207.39 2938
2207.83 2857
2208.28 2910
2208.72 2864
2209.16 2842
2209.61 3047
2210.05 3044
2210.49 2877
2210.93 2763
2211.38 2884
2211.82 2988
2212.26 3053
2212.71 2860
2213.15 2804
2213.59 2851
2214.04 2740
2214.48 2576
2214.92 2565
2215.37 2697
2215.81 2774
2216.25 2747
2216.70 2466
2217.14 2502
2217.59 2557
2218.03 2660
2218.47 2760
2218.92 2624
2219.36 2582
2219.80 2668
2220.25 2684
2220.69 2442
2221.14 2642
2221.58 2765
2222.02 2752
2222.47 2748
2222.91 2740
2223.36 2574
2223.80 2565
2224.25 2637
2224.69 2812
2225.13 2523
2225.58 2627
2226.02 2711
2226.47 2831
2226.91 2971
2227.36 2956
2227.80 2875
2228.25 3009
2228.69 3205
2229.14 2968
2229.58 3125
2230.03 3175
2230.47 3051
2230.92 3023
2231.36 3189
2231.81 3018
2232.25 3211
2232.70 3328
2233.14 3089
2233.59 3242
2234.03 3142
2234.48 3306
2234.92 3334
2235.37 3237
2235.81 3085
2236.26 3006
2236.70 3182
2237.15 2937
2237.60 3037
2238.04 2760
2238.49 2592
2238.93 2523
2239.38 2555
2239.83 2493
2240.27 2462
2240.72 2416
2241.16 2477
2241.61 2390
2242.06 2343
2242.50 2382
2242.95 2472
2243.39 2572
2243.84 2415
2244.29 2361
2244.73 2226
2245.18 2372
2245.63 2386
2246.07 2417
2246.52 2496
2246.97 2429
2247.41 2518
2247.86 2437
2248.31 2376
2248.75 2619
2249.20 2491
2249.65 2458
2250.09 2293
2250.54 2470
2250.99 2388
2251.43 2341
2251.88 2275
2252.33 2388
2252.78 2491
2253.22 2624
2253.67 2710
2254.12 2814
2254.56 2775
2255.01 2712
2255.46 2701
2255.91 2696
2256.35 2716
2256.80 2657
2257.25 2594
2257.70 2672
2258.14 2685
2258.59 2445
2259.04 2297
2259.49 2346
2259.94 2412
2260.38 2378
2260.83 2575
2261.28 2627
2261.73 2527
2262.18 2462
2262.62 2577
2263.07 2659
2263.52 2700
2263.97 2742
2264.42 2754
2264.87 2818
2265.31 2726
2265.76 2617
2266.21 2635
2266.66 2536
2267.11 2558
2267.56 2364
2268.01 2437
2268.45 2578
2268.90 2620
2269.35 2751
2269.80 2676
2270.25 2812
2270.70 2846
2271.15 2811
2271.60 2917
2272.05 2997
2272.49 2944
2272.94 2801
2273.39 3048
2273.84 3029
2274.29 3176
2274.74 3072
2275.19 2724
2275.64 2740
2276.09 2597
2276.54 2706
2276.99 2656
2277.44 2594
2277.89 2385
2278.34 2513
2278.79 2638
2279.24 2682
2279.69 2551
2280.14 2611
2280.59 2698
2281.04 2513
2281.49 2495
2281.94 2495
2282.39 2391
2282.84 2466
2283.29 2288
2283.74 2229
2284.19 2540
2284.64 2585
2285.09 2606
2285.54 2682
2285.99 2591
2286.44 2446
2286.89 2497
2287.34 2562
2287.79 2722
2288.24 2590
2288.69 2735
2289.14 2977
2289.59 3176
2290.05 3087
2290.50 3529
2290.95 3752
2291.40 4051
2291.85 3857
2292.30 4221
2292.75 4098
2293.20 4206
2293.65 4042
2294.11 3936
2294.56 3843
2295.01 3774
2295.46 3541
2295.91 3321
2296.36 3203
2296.81 3155
2297.27 3013
2297.72 2738
2298.17 2565
2298.62 2546
2299.07 2715
2299.52 2651
2299.98 2455
2300.43 2712
2300.88 2434
2301.33 2513
2301.78 2450
2302.24 2464
2302.69 2490
2303.14 2453
2303.59 2461
2304.04 2381
2304.50 2367
2304.95 2501
2305.40 2246
2305.85 2264
2306.31 2428
2306.76 2553
2307.21 2588
2307.66 2501
2308.12 2590
2308.57 2587
2309.02 2652
2309.48 2834
2309.93 2922
2310.38 2950
2310.83 3079
2311.29 3202
2311.74 3111
2312.19 3009
2312.65 3099
2313.10 3191
2313.55 3208
2314.01 2889
2314.46 2763
2314.91 2585
2315.37 2596
2315.82 2824
2316.27 2682
2316.73 2573
2317.18 2792
2317.63 2697
2318.09 2536
2318.54 2508
2318.99 2664
2319.45 2750
2319.90 2833
2320.36 2902
2320.81 2894
2321.26 2843
2321.72 2815
2322.17 2750
2322.63 2712
2323.08 2765
2323.53 2635
2323.99 2633
2324.44 2735
2324.90 2672
2325.35 2606
2325.80 2522
2326.26 2611
2326.71 2656
2327.17 2801
2327.62 3021
2328.08 2864
2328.53 2694
2328.99 2784
2329.44 3135
2329.90 2838
2330.35 2827
2330.81 2999
2331.26 3232
2331.72 3107
2332.17 2958
2332.63 2703
2333.08 2707
2333.54 2652
2333.99 2712
2334.45 2718
2334.90 2730
2335.36 2504
2335.81 2686
2336.27 2494
2336.72 2461
2337.18 2356
2337.63 2429
2338.09 2667
2338.55 2750
2339.00 2506
2339.46 2593
2339.91 2533
2340.37 2432
2340.82 2385
2341.28 2277
2341.74 2436
2342.19 2618
2342.65 2449
2343.10 2400
2343.56 2679
2344.02 2429
2344.47 2545
2344.93 2417
2345.39 2503
2345.84 2534
2346.30 2384
2346.75 2423
2347.21 2659
2347.67 2662
2348.12 2693
2348.58 2776
2349.04 2805
2349.49 2807
2349.95 2824
2350.41 2707
2350.86 2667
2351.32 2815
2351.78 2733
2352.23 2767
2352.69 2629
2353.15 2585
2353.61 2678
2354.06 2618
2354.52 2667
2354.98 2348
2355.43 2393
2355.89 2632
2356.35 2705
2356.81 2623
2357.26 2638
2357.72 2485
2358.18 2608
2358.64 2629
2359.09 2519
2359.55 2476
2360.01 2440
2360.47 2708
2360.93 2804
2361.38 2585
2361.84 2711
2362.30 2728
2362.76 2591
2363.22 2614
2363.67 2751
2364.13 2779
2364.59 2607
2365.05 2637
2365.51 2647
2365.96 2559
2366.42 2529
2366.88 2554
2367.34 2494
2367.80 2567
2368.26 2650
2368.72 2770
2369.17 2939
2369.63 2712
2370.09 2773
2370.55 2832
2371.01 2554
2371.47 2568
2371.93 2494
2372.39 2526
2372.84 2598
2373.30 2509
2373.76 2464
2374.22 2738
2374.68 2669
2375.14 2740
2375.60 2899
2376.06 2852
2376.52 2798
2376.98 2550
2377.44 2755
2377.90 2896
2378.36 2718
2378.81 2772
2379.27 2706
2379.73 2583
2380.19 2397
2380.65 2448
2381.11 2554
2381.57 2511
2382.03 2549
2382.49 2557
2382.95 2311
2383.41 2449
2383.87 2390
2384.33 2431
2384.79 2485
2385.25 2545
2385.71 2727
2386.17 2664
2386.63 2615
2387.09 2496
2387.55 2625
2388.01 2775
2388.48 2497
2388.94 2672
2389.40 2649
2389.86 2959
2390.32 2536
2390.78 2749
2391.24 2774
2391.70 2781
2392.16 2809
2392.62 2966
2393.08 2774
2393.54 2882
2394.00 2734
2394.47 2740
2394.93 2569
2395.39 2717
2395.85 2903
2396.31 2721
2396.77 2579
2397.23 2667
2397.69 2688
2398.16 2527
2398.62 2659
2399.08 2578
2399.54 2616
2400.00 2426
2400.46 2590
2400.92 2572
2401.39 2537
2401.85 2276
2402.31 2531
2402.77 2471
2403.23 2325
2403.70 2226
2404.16 2307
2404.62 2447
2405.08 2298
2405.54 2410
2406.01 2320
2406.47 2402
2406.93 2548
2407.39 2510
2407.86 2455
2408.32 2495
2408.78 2479
2409.24 2331
2409.71 2440
2410.17 2346
2410.63 2340
2411.09 2315
2411.56 2499
2412.02 2202
2412.48 2349
2412.94 2257
2413.41 2437
2413.87 2433
2414.33 2343
2414.80 2489
2415.26 2504
2415.72 2500
2416.19 2532
2416.65 2750
2417.11 2678
2417.57 2696
2418.04 2593
2418.50 2615
2418.96 2590
2419.43 2673
2419.89 2628
2420.36 2604
2420.82 2387
2421.28 2440
2421.75 2403
2422.21 2553
2422.67 2555
2423.14 2465
2423.60 2540
2424.07 2652
2424.53 2349
2424.99 2255
2425.46 2453
2425.92 2425
2426.39 2325
2426.85 2444
2427.31 2368
2427.78 2471
2428.24 2486
2428.71 2161
2429.17 2204
2429.64 2196
2430.10 2492
2430.56 2247
2431.03 2311
2431.49 2275
2431.96 2161
2432.42 2335
2432.89 2265
2433.35 2314
2433.82 2343
2434.28 2417
2434.75 2469
2435.21 2390
2435.68 2351
2436.14 2566
2436.61 2461
2437.07 2597
2437.54 2553
2438.00 2444
2438.47 2496
2438.93 2420
2439.40 2423
2439.86 2432
2440.33 2567
2440.80 2503
2441.26 2546
2441.73 2400
2442.19 2553
2442.66 2722
2443.12 2764
2443.59 2691
2444.06 2828
2444.52 2886
2444.99 2608
2445.45 2646
2445.92 2528
2446.38 2479
2446.85 2463
2447.32 2677
2447.78 2723
2448.25 2696
2448.72 2440
2449.18 2350
2449.65 2246
2450.11 2261
2450.58 2461
2451.05 2327
2451.51 2382
2451.98 2335
2452.45 2586
2452.91 2565
2453.38 2731
2453.85 2556
2454.31 2540
2454.78 2413
2455.25 2301
2455.71 2373
2456.18 2407
2456.65 2492
2457.12 2448
2457.58 2333
2458.05 2423
2458.52 2365
2458.98 2482
2459.45 2403
2459.92 2300
2460.39 2402
2460.85 2475
2461.32 2299
2461.79 2309
2462.26 2359
2462.72 2293
2463.19 2235
2463.66 2168
2464.13 2180
2464.59 2280
2465.06 2340
2465.53 2239
2466.00 2326
2466.47 2257
2466.93 2233
2467.40 2390
2467.87 2489
2468.34 2472
2468.81 2340
2469.27 2370
2469.74 2463
2470.21 2294
2470.68 2437
2471.15 2434
2471.62 2396
2472.09 2271
2472.55 2304
2473.02 2087
2473.49 2273
2473.96 2319
2474.43 2293
2474.90 2288
2475.37 2383
2475.83 2428
2476.30 2267
2476.77 2079
2477.24 2280
2477.71 2375
2478.18 2359
2478.65 2363
2479.12 2316
2479.59 2335
2480.06 2460
2480.53 2462
2480.99 2326
2481.46 2279
2481.93 2214
2482.40 2257
2482.87 2229
2483.34 2221
2483.81 2142
2484.28 2287
2484.75 2385
2485.22 2493
2485.69 2282
2486.16 2304
2486.63 2291
2487.10 2447
2487.57 2347
2488.04 2366
2488.51 2497
2488.98 2574
2489.45 2690
2489.92 2535
2490.39 2534
2490.86 2458
2491.33 2511
2491.80 2675
2492.27 2776
2492.74 2404
2493.21 2583
2493.68 2777
2494.15 2969
2494.62 2920
2495.10 2736
2495.57 2706
2496.04 3007
2496.51 3008
2496.98 2929
2497.45 3021
2497.92 2726
2498.39 2822
2498.86 2711
2499.33 2526
2499.80 2608
2500.28 2635
2500.75 2394
2501.22 2461
2501.69 2497
2502.16 2213
2502.63 2176
2503.10 2309
2503.57 2273
2504.05 2114
2504.52 2179
2504.99 2221
2505.46 2172
2505.93 2135
2506.40 2222
2506.88 1934
2507.35 2260
2507.82 2260
2508.29 2230
2508.76 2258
2509.24 2344
2509.71 2474
2510.18 2188
2510.65 2339
2511.12 2370
2511.60 2417
2512.07 2468
2512.54 2543
2513.01 2426
2513.49 2428
2513.96 2344
2514.43 2559
2514.90 2531
2515.38 2416
2515.85 2489
2516.32 2487
2516.79 2345
2517.27 2408
2517.74 2426
2518.21 2373
2518.68 2440
2519.16 2465
2519.63 2430
2520.10 2629
2520.58 2445
2521.05 2481
2521.52 2306
2522.00 2239
2522.47 2490
2522.94 2482
2523.42 2716
2523.89 2456
2524.36 2362
2524.84 2306
2525.31 2387
2525.78 2553
2526.26 2469
2526.73 2462
2527.20 2453
2527.68 2657
2528.15 2481
2528.63 2692
2529.10 2592
2529.57 2769
2530.05 2720
2530.52 2736
2531.00 2784
2531.47 2444
2531.94 2439
2532.42 2426
2532.89 2512
2533.37 2472
2533.84 2536
2534.32 2542
2534.79 2441
2535.26 2555
2535.74 2529
2536.21 2454
2536.69 2404
2537.16 2519
2537.64 2548
2538.11 2409
2538.59 2193
2539.06 2402
2539.54 2235
2540.01 2255
2540.49 2371
2540.96 2361
2541.44 2224
2541.91 2288
2542.39 2251
2542.86 2386
2543.34 2374
2543.81 2197
2544.29 2208
2544.76 2372
2545.24 2296
2545.71 2409
2546.19 2361
2546.66 2321
2547.14 2280
2547.61 2260
2548.09 2247
2548.57 2368
2549.04 2503
2549.52 2478
2549.99 2380
2550.47 2385
2550.95 2513
2551.42 2283
2551.90 2478
2552.37 2570
2552.85 2524
2553.33 2368
2553.80 2645
2554.28 2566
2554.75 2352
2555.23 2456
2555.71 2660
2556.18 2588
2556.66 2532
2557.14 2490
2557.61 2487
2558.09 2536
2558.57 2377
2559.04 2416
2559.52 2333
2560.00 2440
2560.47 2488
2560.95 2632
2561.43 2451
2561.90 2401
2562.38 2349
2562.86 2263
2563.33 2431
2563.81 2482
2564.29 2366
2564.77 2228
2565.24 2254
2565.72 2313
2566.20 2301
2566.68 2184
2567.15 2316
2567.63 2189
2568.11 2229
2568.59 2026
2569.06 2182
2569.54 2278
2570.02 2251
2570.50 2389
2570.97 2401
2571.45 2512
2571.93 2529
2572.41 2209
2572.89 2378
2573.36 2399
2573.84 2336
2574.32 2139
2574.80 2097
2575.28 2218
2575.75 2046
2576.23 2233
2576.71 2245
2577.19 2174
2577.67 2269
2578.15 2201
2578.62 2117
2579.10 2075
2579.58 2203
2580.06 2188
2580.54 2000
2581.02 2215
2581.50 2142
2581.97 2190
2582.45 2498
2582.93 2385
2583.41 2522
2583.89 2428
2584.37 2279
2584.85 2389
2585.33 2370
2585.81 2287
2586.29 2304
2586.77 2314
2587.24 2383
2587.72 2320
2588.20 2348
2588.68 2532
2589.16 2381
2589.64 2225
2590.12 2502
2590.60 2428
2591.08 2212
2591.56 2430
2592.04 2511
2592.52 2471
2593.00 2345
2593.48 2411
2593.96 2451
2594.44 2301
2594.92 2360
2595.40 2456
2595.88 2417
2596.36 2447
2596.84 2332
2597.32 2445
2597.80 2103
2598.28 2308
2598.76 2266
2599.24 2196
2599.72 2425
2600.20 2323
2600.68 2202
2601.16 2265
2601.64 2155
2602.12 2133
2602.61 2074
2603.09 2143
2603.57 2267
2604.05 2082
2604.53 1997
2605.01 1998
2605.49 2268
2605.97 2309
2606.45 2360
2606.93 2249
2607.42 2212
2607.90 2184
2608.38 2206
2608.86 2220
2609.34 2308
2609.82 2230
2610.30 2194
2610.78 2348
2611.27 2424
2611.75 2225
2612.23 2203
2612.71 2278
2613.19 2371
2613.67 2196
2614.16 2296
2614.64 2345
2615.12 2328
2615.60 2184
2616.08 2102
2616.57 2335
2617.05 2456
2617.53 2518
2618.01 2452
2618.49 2393
2618.98 2567
2619.46 2540
2619.94 2544
2620.42 2581
2620.91 2509
2621.39 2427
2621.87 2459
2622.35 2471
2622.84 2210
2623.32 2368
2623.80 2282
2624.28 2193
2624.77 2281
2625.25 2105
2625.73 2285
2626.21 2247
2626.70 2284
2627.18 2286
2627.66 2144
2628.15 2304
2628.63 2382
2629.11 2545
2629.60 2415
2630.08 2457
2630.56 2519
2631.05 2520
2631.53 2534
2632.01 2600
2632.50 2655
2632.98 2792
2633.46 2842
2633.95 2775
2634.43 2553
2634.91 2637
2635.40 2559
2635.88 2368
2636.37 2474
2636.85 2490
2637.33 2493
2637.82 2546
2638.30 2364
2638.79 2269
2639.27 2324
2639.75 2179
2640.24 2202
2640.72 2315
2641.21 2454
2641.69 2354
2642.18 2207
2642.66 2378
2643.14 2402
2643.63 2230
2644.11 2175
2644.60 2295
2645.08 2303
2645.57 2253
2646.05 2234
2646.54 2199
2647.02 2265
2647.51 2289
2647.99 2116
2648.48 2132
2648.96 2291
2649.45 2407
2649.93 2289
2650.42 2454
2650.90 2346
2651.39 2422
2651.87 2308
2652.36 2323
2652.84 2369
2653.33 2257
2653.81 2316
2654.30 2442
2654.78 2651
2655.27 2501
2655.76 2466
2656.24 2439
2656.73 2301
2657.21 2483
2657.70 2640
2658.18 2390
2658.67 2347
2659.16 2444
2659.64 2292
2660.13 2279
2660.61 2252
2661.10 2384
2661.59 2411
2662.07 2139
2662.56 1967
2663.05 2110
2663.53 2190
2664.02 2322
2664.50 2215
2664.99 2171
2665.48 2264
2665.96 2311
2666.45 2346
2666.94 2171
2667.42 2198
2667.91 2243
2668.40 2089
2668.88 2198
2669.37 2206
2669.86 2238
2670.34 2094
2670.83 2241
2671.32 2203
2671.81 2281
2672.29 2322
2672.78 2346
2673.27 2318
2673.75 2537
2674.24 2654
2674.73 2859
2675.22 2844
2675.70 2970
2676.19 3150
2676.68 3263
2677.17 3116
2677.65 3153
2678.14 2929
2678.63 2965
2679.12 2909
2679.61 2638
2680.09 2644
2680.58 2561
2681.07 2375
2681.56 2250
2682.04 2218
2682.53 2237
2683.02 2151
2683.51 2164
2684.00 2303
2684.49 2242
2684.97 2350
2685.46 2313
2685.95 2173
2686.44 2223
2686.93 2291
2687.42 2289
2687.90 2283
2688.39 2214
2688.88 2180
2689.37 2257
2689.86 2212
2690.35 2403
2690.84 2359
2691.33 2265
2691.81 2158
2692.30 2230
2692.79 2325
2693.28 2206
2693.77 2190
2694.26 2163
2694.75 2126
2695.24 2371
2695.73 2199
2696.22 2182
2696.71 1976
2697.20 2200
2697.68 2144
2698.17 2275
2698.66 2144
2699.15 2128
2699.64 2136
2700.13 2203
2700.62 2078
2701.11 2208
2701.60 2256
2702.09 2435
2702.58 2275
2703.07 2397
2703.56 2457
2704.05 2323
2704.54 2208
2705.03 2420
2705.52 2421
2706.01 2489
2706.50 2462
2706.99 2575
2707.48 2435
2707.97 2343
2708.46 2207
2708.95 2150
2709.44 2178
2709.93 2288
2710.43 2127
2710.92 2173
2711.41 2136
2711.90 2148
2712.39 2185
2712.88 2257
2713.37 2417
2713.86 2290
2714.35 2226
2714.84 2375
2715.33 2232
2715.82 2099
2716.32 2211
2716.81 2298
2717.30 2202
2717.79 2159
2718.28 2254
2718.77 2167
2719.26 2147
2719.76 2134
2720.25 2065
2720.74 2103
2721.23 1994
2721.72 2008
2722.21 2143
2722.70 2153
2723.20 2151
2723.69 2126
2724.18 2172
2724.67 2301
2725.16 2106
2725.66 2151
2726.15 2112
2726.64 2071
2727.13 2032
2727.62 2047
2728.12 2099
2728.61 2000
2729.10 1891
2729.59 2108
2730.09 2334
2730.58 2442
2731.07 2062
2731.56 2077
2732.06 2061
2732.55 2210
2733.04 2265
2733.53 2293
2734.03 2292
2734.52 2371
2735.01 2384
2735.50 2367
2736.00 2626
2736.49 2475
2736.98 2515
2737.48 2416
2737.97 2371
2738.46 2364
2738.96 2359
2739.45 2264
2739.94 2058
2740.44 2013
2740.93 2217
2741.42 2354
2741.92 2020
2742.41 2037
2742.90 2142
2743.40 2061
2743.89 2097
2744.38 2142
2744.88 2104
2745.37 2191
2745.86 2206
2746.36 2175
2746.85 2139
2747.35 2073
2747.84 2039
2748.33 2184
2748.83 2204
2749.32 2147
2749.82 2191
2750.31 2270
2750.81 1993
2751.30 2077
2751.79 2186
2752.29 2226
2752.78 2156
2753.28 2064
2753.77 1951
2754.27 1856
2754.76 2134
2755.26 2148
2755.75 2133
2756.24 2130
2756.74 2148
2757.23 2145
2757.73 2273
2758.22 2167
2758.72 2212
2759.21 2377
2759.71 2289
2760.20 2275
2760.70 2271
2761.19 2331
2761.69 2341
2762.19 2402
2762.68 2463
2763.18 2323
2763.67 2329
2764.17 2201
2764.66 2239
2765.16 2294
2765.65 2255
2766.15 2159
2766.64 2279
2767.14 2326
2767.64 2240
2768.13 2348
2768.63 2325
2769.12 2264
2769.62 2409
2770.12 2126
2770.61 2234
2771.11 2216
2771.60 2093
2772.10 2066
2772.60 2113
2773.09 2083
2773.59 2309
2774.08 2410
2774.58 2584
2775.08 2604
2775.57 2667
2776.07 2840
2776.57 3031
2777.06 3197
2777.56 3308
2778.06 3493
2778.55 3471
2779.05 3444
2779.55 3340
2780.04 3165
2780.54 2910
2781.04 2733
2781.54 2900
2782.03 2725
2782.53 2565
2783.03 2378
2783.52 2490
2784.02 2247
2784.52 2259
2785.02 2320
2785.51 2221
2786.01 2010
2786.51 2224
2787.01 2035
2787.50 2078
2788.00 2256
2788.50 2218
2789.00 2101
2789.49 2033
2789.99 2110
2790.49 2184
2790.99 2132
2791.48 2052
2791.98 1954
2792.48 2140
2792.98 2117
2793.48 1966
2793.97 2056
2794.47 2145
2794.97 2266
2795.47 2130
2795.97 2100
2796.47 2190
2796.96 2210
2797.46 2156
2797.96 2133
2798.46 2243
2798.96 2280
2799.46 2327
2799.96 2297
2800.45 2178
2800.95 2055
2801.45 2112
2801.95 2158
2802.45 2155
2802.95 2346
2803.45 2312
2803.95 2124
2804.45 2056
2804.94 1782
2805.44 2177
2805.94 2102
2806.44 2153
2806.94 2058
2807.44 2215
2807.94 2345
2808.44 2364
2808.94 2216
2809.44 2205
2809.94 2315
2810.44 2370
2810.94 2383
2811.44 2462
2811.94 2460
2812.44 2485
2812.94 2656
2813.44 2503
2813.94 2412
2814.44 2416
2814.94 2438
2815.44 2637
2815.94 2472
2816.44 2413
2816.94 2455
2817.44 2395
2817.94 2299
2818.44 2270
2818.94 2171
2819.44 2134
2819.94 2228
2820.44 2145
2820.94 2115
2821.44 2100
2821.94 2179
2822.44 2262
2822.94 2061
2823.44 1941
2823.94 1963
2824.44 2064
2824.94 2008
2825.45 2045
2825.95 2006
2826.45 2066
2826.95 2082
2827.45 2007
2827.95 2115
2828.45 2020
2828.95 2092
2829.45 2177
2829.96 2116
2830.46 1962
2830.96 2123
2831.46 1941
2831.96 2207
2832.46 2025
2832.96 2032
2833.47 2200
2833.97 2073
2834.47 2137
2834.97 2303
2835.47 2095
2835.97 2127
2836.48 2071
2836.98 2088
2837.48 2086
2837.98 2152
2838.48 2158
2838.99 2248
2839.49 2156
2839.99 2305
2840.49 2171
2841.00 2187
2841.50 2237
2842.00 2065
2842.50 2191
2843.01 2019
2843.51 2010
2844.01 2003
2844.51 2173
2845.02 2214
2845.52 2246
2846.02 2292
2846.52 2219
2847.03 2019
2847.53 2147
2848.03 2378
2848.54 2471
2849.04 2508
2849.54 2439
2850.04 2473
2850.55 2439
2851.05 2343
2851.55 2406
2852.06 2471
2852.56 2343
2853.06 2251
2853.57 2164
2854.07 2228
2854.57 2206
2855.08 2153
2855.58 2281
2856.09 2129
2856.59 2062
2857.09 2308
2857.60 2191
2858.10 2100
2858.60 2124
2859.11 2110
2859.61 2185
2860.12 2155
2860.62 2337
2861.12 2213
2861.63 2224
2862.13 2229
2862.64 2022
2863.14 2111
2863.65 2074
2864.15 1889
2864.65 1762
2865.16 1952
2865.66 2059
2866.17 2087
2866.67 2041
2867.18 2086
2867.68 2048
2868.19 1899
2868.69 2068
2869.20 2045
2869.70 2157
2870.21 2038
2870.71 2027
2871.21 2219
2871.72 2334
2872.23 2380
2872.73 2373
2873.24 2339
2873.74 2451
2874.25 2417
2874.75 2457
2875.26 2629
2875.76 2562
2876.27 2442
2876.77 2702
2877.28 2745
2877.78 2528
2878.29 2468
2878.79 2439
2879.30 2510
2879.81 2479
2880.31 2441
2880.82 2557
2881.32 2464
2881.83 2376
2882.34 2262
2882.84 2309
2883.35 2336
2883.85 2301
2884.36 2274
2884.87 2314
2885.37 2333
2885.88 2492
2886.38 2479
2886.89 2434
2887.40 2466
2887.90 2275
2888.41 2378
2888.92 2417
2889.42 2354
2889.93 2356
2890.44 2322
2890.94 2153
2891.45 2135
2891.96 2162
2892.46 2257
2892.97 2254
2893.48 2030
2893.98 2067
2894.49 2256
2895.00 2279
2895.51 2319
2896.01 2269
2896.52 2261
2897.03 2282
2897.53 2310
2898.04 2391
2898.55 2432
2899.06 2304
2899.56 2444
2900.07 2367
2900.58 2308
2901.09 2242
2901.59 2149
2902.10 2237
2902.61 2267
2903.12 2498
2903.63 2378
2904.13 2420
2904.64 2599
2905.15 2528
2905.66 2544
2906.17 2540
2906.67 2590
2907.18 2430
2907.69 2619
2908.20 2788
2908.71 2422
2909.21 2474
2909.72 2410
2910.23 2438
2910.74 2460
2911.25 2222
2911.76 2198
2912.26 2363
2912.77 2331
2913.28 2188
2913.79 2189
2914.30 2150
2914.81 2258
2915.32 2090
2915.83 2170
2916.34 2353
2916.84 2202
2917.35 1990
2917.86 2096
2918.37 2125
2918.88 2076
2919.39 2130
2919.90 2129
2920.41 2254
2920.92 2049
2921.43 1973
2921.94 1995
2922.45 2013
2922.96 1971
2923.46 2102
2923.97 2086
2924.48 2043
2924.99 2044
2925.50 1947
2926.01 2073
2926.52 2066
2927.03 2000
2927.54 2003
2928.05 1978
2928.56 2048
2929.07 1922
2929.58 1808
2930.09 1928
2930.60 1933
2931.11 1939
2931.62 2136
2932.13 2100
2932.64 2020
2933.15 2126
2933.67 1961
2934.18 1888
2934.69 1957
2935.20 2084
2935.71 2250
2936.22 2204
2936.73 2151
2937.24 2171
2937.75 2225
2938.26 2440
2938.77 2383
2939.28 2182
2939.79 2091
2940.30 2311
2940.82 2503
2941.33 2417
2941.84 2459
2942.35 2334
2942.86 2374
2943.37 2386
2943.88 2272
2944.39 2391
2944.91 2451
2945.42 2237
2945.93 2328
2946.44 2284
2946.95 2401
2947.46 2387
2947.98 2434
2948.49 2404
2949.00 2258
2949.51 2364
2950.02 2273
2950.53 2329
2951.05 2413
2951.56 2314
2952.07 2342
2952.58 2305
2953.09 2296
2953.61 2003
2954.12 2121
2954.63 2346
2955.14 2113
2955.66 2035
2956.17 2018
2956.68 2081
2957.19 2167
2957.71 2177
2958.22 2247
2958.73 2110
2959.24 2325
2959.76 2287
2960.27 2319
2960.78 2133
2961.29 2044
2961.81 2087
2962.32 2124
2962.83 2189
2963.35 2289
2963.86 2315
2964.37 2056
2964.89 2170
2965.40 2295
2965.91 2157
2966.43 2034
2966.94 1930
2967.45 1947
2967.97 2048
2968.48 1987
2968.99 1974
2969.51 2169
2970.02 1988
2970.53 1919
2971.05 1786
2971.56 1751
2972.07 1969
2972.59 2009
2973.10 1902
2973.62 1862
2974.13 1907
2974.64 2027
2975.16 1927
2975.67 1978
2976.19 2156
2976.70 2074
2977.22 2162
2977.73 2145
2978.24 1969
2978.76 2081
2979.27 2028
2979.79 1940
2980.30 1936
2980.82 1808
2981.33 1938
2981.85 2021
2982.36 1849
2982.87 1990
2983.39 2078
2983.90 2118
2984.42 2160
2984.93 2306
2985.45 2309
2985.96 2169
2986.48 2177
2986.99 2237
2987.51 2300
2988.02 2194
2988.54 2038
2989.05 2101
2989.57 2112
2990.09 2077
2990.60 2096
2991.12 2135
2991.63 2150
2992.15 2010
2992.66 1851
2993.18 2010
2993.69 2017
2994.21 2192
2994.73 2061
2995.24 2100
2995.76 2189
2996.27 2297
2996.79 2276
2997.30 2278
2997.82 2249
2998.34 2377
2998.85 2651
2999.37 2564
2999.89 2638
3000.40 2394
3000.92 2535
3001.43 2439
3001.95 2307
3002.47 2387
3002.98 2427
3003.50 2278
3004.02 2257
3004.53 2184
3005.05 2618
3005.57 2652
3006.08 2392
3006.60 2450
3007.12 2415
3007.63 2286
3008.15 2311
3008.67 2132
3009.18 2221
3009.70 2239
3010.22 2075
3010.74 2122
3011.25 2143
3011.77 1881
3012.29 1695
3012.80 1851
3013.32 1917
3013.84 2017
3014.36 1858
3014.87 1935
3015.39 2066
3015.91 2205
3016.43 2253
3016.94 2193
3017.46 2122
3017.98 2124
3018.50 2160
3019.02 2218
3019.53 2435
3020.05 2538
3020.57 2483
3021.09 2423
3021.60 2373
3022.12 2248
3022.64 2219
3023.16 2340
3023.68 2585
3024.20 2591
3024.71 2520
3025.23 2420
3025.75 2321
3026.27 2303
3026.79 2333
3027.31 2318
3027.82 2229
3028.34 2274
3028.86 2388
3029.38 2235
3029.90 2300
3030.42 2256
3030.94 2133
3031.46 2075
3031.98 2206
3032.49 2228
3033.01 2159
3033.53 2038
3034.05 2143
3034.57 2323
3035.09 2311
3035.61 2180
3036.13 2294
3036.65 2089
3037.17 2213
3037.69 2130
3038.21 2068
3038.73 2102
3039.25 2142
3039.76 1976
3040.28 1938
3040.80 1934
3041.32 2039
3041.84 2125
3042.36 2110
3042.88 1992
3043.40 2140
3043.92 2063
3044.44 1982
3044.96 1911
3045.48 2014
3046.00 1994
3046.52 1964
3047.04 2009
3047.56 1916
3048.08 2042
3048.60 2053
3049.13 2102
3049.65 2088
3050.17 2001
3050.69 2005
3051.21 1926
3051.73 1851
3052.25 1914
3052.77 2044
3053.29 2173
3053.81 2086
3054.33 2072
3054.85 2096
3055.37 1957
3055.89 2014
3056.42 1916
3056.94 1896
3057.46 1974
3057.98 1968
3058.50 1981
3059.02 1849
3059.54 1947
3060.06 1874
3060.59 1865
3061.11 2016
3061.63 1957
3062.15 2017
3062.67 2067
3063.19 1954
3063.71 1975
3064.24 1990
3064.76 2078
3065.28 2090
3065.80 2095
3066.32 2110
3066.85 2229
3067.37 2122
3067.89 2167
3068.41 2132
3068.93 2056
3069.46 2069
3069.98 2061
3070.50 2086
3071.02 2111
3071.54 2150
3072.07 2161
3072.59 2001
3073.11 2098
3073.63 1974
3074.16 2088
3074.68 2055
3075.20 2031
3075.73 2070
3076.25 2133
3076.77 1998
3077.29 2187
3077.82 2049
3078.34 2064
3078.86 2196
3079.39 2443
3079.91 2337
3080.43 2290
3080.95 2333
3081.48 2347
3082.00 2275
3082.52 2240
3083.05 2181
3083.57 2205
3084.09 2229
3084.62 2061
3085.14 2077
3085.66 2095
3086.19 2172
3086.71 2036
3087.24 1957
3087.76 2113
3088.28 2038
3088.81 2024
3089.33 2086
3089.85 2071
3090.38 1990
3090.90 2019
3091.43 1960
3091.95 1962
3092.47 1957
3093.00 2018
3093.52 2059
3094.05 1993
3094.57 1906
3095.10 1867
3095.62 1999
3096.14 2080
3096.67 2125
3097.19 2070
3097.72 2163
3098.24 2142
3098.77 2006
3099.29 2032
3099.82 1913
3100.34 2105
3100.87 2066
3101.39 2122
3101.92 2007
3102.44 2101
3102.97 2305
3103.49 2400
3104.02 2347
3104.54 2388
3105.07 2274
3105.59 2196
3106.12 2241
3106.64 2324
3107.17 2165
3107.69 2281
3108.22 2120
3108.74 2055
3109.27 1958
3109.79 1810
3110.32 1901
3110.85 2052
3111.37 1928
3111.90 1987
3112.42 1958
3112.95 1896
3113.48 2020
3114.00 1943
3114.53 1971
3115.05 1948
3115.58 1939
3116.11 1974
3116.63 1889
3117.16 1818
3117.68 2000
3118.21 1956
3118.74 1884
3119.26 1835
3119.79 1914
3120.32 1943
3120.84 1841
3121.37 1887
3121.90 1750
3122.42 1751
3122.95 1845
3123.48 1883
3124.00 1939
3124.53 2042
3125.06 1984
3125.58 1871
3126.11 1991
3126.64 1942
3127.16 1907
3127.69 1870
3128.22 1917
3128.75 1895
3129.27 1994
3129.80 2000
3130.33 1991
3130.85 1951
3131.38 1966
3131.91 1861
3132.44 1868
3132.96 1950
3133.49 2019
3134.02 1796
3134.55 1817
3135.07 1854
3135.60 1799
3136.13 1959
3136.66 1944
3137.19 2119
3137.71 2032
3138.24 1949
3138.77 2017
3139.30 2079
3139.83 1912
3140.35 1827
3140.88 1791
3141.41 2005
3141.94 1842
3142.47 1997
3143.00 2031
3143.52 1702
3144.05 1790
3144.58 1890
3145.11 1796
3145.64 1881
3146.17 2041
3146.70 1966
3147.22 2040
3147.75 2151
3148.28 2088
3148.81 2124
3149.34 2076
3149.87 2337
3150.40 2352
3150.93 2160
3151.46 2264
3151.98 2375
3152.51 2282
3153.04 2181
3153.57 2194
3154.10 2152
3154.63 2223
3155.16 2205
3155.69 2196
3156.22 2148
3156.75 2192
3157.28 2155
3157.81 1890
3158.34 2041
3158.87 2080
3159.40 2111
3159.93 1964
3160.46 2051
3160.99 2048
3161.52 2250
3162.05 2006
3162.58 2028
3163.11 1952
3163.64 1955
3164.17 1982
3164.70 1986
3165.23 1994
3165.76 1999
3166.29 1916
3166.82 1977
3167.35 1896
3167.88 1748
3168.41 1883
3168.94 1873
3169.47 1804
3170.00 1943
3170.53 1883
3171.06 2036
3171.59 2177
3172.13 2120
3172.66 1942
3173.19 1927
3173.72 2141
3174.25 2121
3174.78 2155
3175.31 2172
3175.84 2248
3176.37 2193
3176.90 2130
3177.44 2249
3177.97 2293
3178.50 2247
3179.03 2319
3179.56 2306
3180.09 2145
3180.62 2102
3181.16 2077
3181.69 2141
3182.22 2073
3182.75 2045
3183.28 1968
3183.81 1981
3184.35 2103
3184.88 1996
3185.41 1908
3185.94 1951
3186.47 1862
3187.01 1946
3187.54 1945
3188.07 2111
3188.60 2135
3189.14 2100
3189.67 1931
3190.20 1826
3190.73 1862
3191.26 2019
3191.80 2028
3192.33 2050
3192.86 2016
3193.39 1983
3193.93 2010
3194.46 2171
3194.99 1985
3195.53 1956
3196.06 2019
3196.59 1918
3197.12 2031
3197.66 1854
3198.19 1915
3198.72 1954
3199.26 2059
3199.79 2127
3200.32 2039
3200.86 2070
3201.39 2052
3201.92 2272
3202.46 2082
3202.99 2112
3203.52 2244
3204.06 2377
3204.59 2320
3205.12 2263
3205.66 2141
3206.19 2082
3206.72 2009
3207.26 2039
3207.79 1965
3208.33 2019
3208.86 2037
3209.39 2132
3209.93 2293
3210.46 2268
3211.00 2372
3211.53 2297
3212.06 2094
3212.60 2250
3213.13 2333
3213.67 2384
3214.20 2330
3214.74 2216
3215.27 2244
3215.80 2143
3216.34 2135
3216.87 2182
3217.41 2125
3217.94 2046
3218.48 2022
3219.01 2004
3219.55 1912
3220.08 1873
3220.62 1929
3221.15 1996
3221.69 2074
3222.22 2123
3222.76 2289
3223.29 2478
3223.83 2596
3224.36 2500
3224.90 2516
3225.43 2625
3225.97 2545
3226.50 2475
3227.04 2538
3227.57 2461
3228.11 2271
3228.65 2191
3229.18 2145
3229.72 2012
3230.25 2067
3230.79 2081
3231.32 2083
3231.86 2088
3232.40 2127
3232.93 2069
3233.47 1997
3234.00 1970
3234.54 2006
3235.08 2115
3235.61 2109
3236.15 2086
3236.68 2016
3237.22 2123
3237.76 2048
3238.29 2089
3238.83 2306
3239.37 2344
3239.90 2190
3240.44 2285
3240.97 2302
3241.51 2401
3242.05 2495
3242.58 2333
3243.12 2186
3243.66 2105
3244.20 2059
3244.73 2050
3245.27 1931
3245.81 1952
3246.34 1810
3246.88 1754
3247.42 1896
3247.95 1766
3248.49 1942
3249.03 1937
3249.57 1938
3250.10 2040
3250.64 1973
3251.18 1982
3251.72 1897
3252.25 2023
3252.79 2118
3253.33 2149
3253.87 1977
3254.40 2023
3254.94 1942
3255.48 2150
3256.02 2015
3256.55 2171
3257.09 2178
3257.63 2032
3258.17 2053
3258.71 2086
3259.24 2134
3259.78 2268
3260.32 2375
3260.86 2198
3261.40 2264
3261.94 2332
3262.47 2586
3263.01 2473
3263.55 2502
3264.09 2236
3264.63 2307
3265.17 2332
3265.71 2332
3266.24 2232
3266.78 2195
3267.32 2226
3267.86 2121
3268.40 2186
3268.94 2106
3269.48 2024
3270.02 1960
3270.55 2043
3271.09 2005
3271.63 1850
3272.17 2007
3272.71 2063
3273.25 1937
3273.79 2075
3274.33 2079
3274.87 1883
3275.41 1830
3275.95 1955
3276.49 2024
3277.03 2019
3277.57 1934
3278.11 2137
3278.65 2180
3279.19 2162
3279.73 2028
3280.26 1949
3280.80 1983
3281.34 2023
3281.88 2124
3282.42 2209
3282.96 2033
3283.50 2122
3284.04 2186
3284.59 2087
3285.13 2263
3285.67 2275
3286.21 2231
3286.75 2416
3287.29 2385
3287.83 2554
3288.37 2476
3288.91 2655
3289.45 2480
3289.99 2383
3290.53 2428
3291.07 2361
3291.61 2192
3292.15 2143
3292.69 2108
3293.23 1968
3293.77 1898
3294.32 2032
3294.86 2048
3295.40 1843
3295.94 2083
3296.48 2150
3297.02 2088
3297.56 2037
3298.10 2155
3298.65 2042
3299.19 1915
3299.73 1970
3300.27 2113
3300.81 2148
3301.35 2067
3301.89 2122
3302.44 1944
3302.98 2010
3303.52 2102
3304.06 1972
3304.60 1984
3305.14 2061
3305.69 1929
3306.23 2048
3306.77 2005
3307.31 1995
3307.85 2109
3308.40 1913
3308.94 1986
3309.48 1856
3310.02 1819
3310.57 1976
3311.11 2076
3311.65 1960
3312.19 1887
3312.74 1960
3313.28 2013
3313.82 2184
3314.36 2086
3314.91 2062
3315.45 2161
3315.99 2114
3316.53 2119
3317.08 2155
3317.62 2084
3318.16 1991
3318.71 2087
3319.25 1975
3319.79 2049
3320.34 2155
3320.88 1972
3321.42 1786
3321.96 1848
3322.51 1943
3323.05 2036
3323.59 1978
3324.14 1996
3324.68 2090
3325.23 2124
3325.77 2225
3326.31 2157
3326.86 2202
3327.40 1962
3327.94 2188
3328.49 2115
3329.03 1992
3329.57 1998
3330.12 1875
3330.66 2007
3331.21 1943
3331.75 1950
3332.29 1945
3332.84 1803
3333.38 1828
3333.93 1943
3334.47 1949
3335.02 2027
3335.56 1926
3336.10 1933
3336.65 2057
3337.19 2008
3337.74 2070
3338.28 1971
3338.83 2044
3339.37 2091
3339.92 2064
3340.46 2026
3341.01 2032
3341.55 1919
3342.10 1949
3342.64 1963
3343.19 1947
3343.73 1977
3344.28 1966
3344.82 1886
3345.37 1811
3345.91 1760
3346.46 1913
3347.00 1730
3347.55 1848
3348.09 1865
3348.64 1868
3349.18 2031
3349.73 2186
3350.27 2076
3350.82 2105
3351.37 1921
3351.91 1862
3352.46 1975
3353.00 1976
3353.55 2002
3354.10 1950
3354.64 2002
3355.19 1895
3355.73 1901
3356.28 1821
3356.83 1859
3357.37 1907
3357.92 2040
3358.46 1847
3359.01 1820
3359.56 1895
3360.10 1959
3360.65 1861
3361.20 1921
3361.74 1888
3362.29 1999
3362.84 2025
3363.38 1920
3363.93 1854
3364.48 1905
3365.02 1790
3365.57 1964
3366.12 1954
3366.66 1901
3367.21 1976
3367.76 1950
3368.30 1838
3368.85 1951
3369.40 1921
3369.94 1765
3370.49 1889
3371.04 1918
3371.59 1965
3372.13 1938
3372.68 1981
3373.23 2017
3373.78 2071
3374.32 1913
3374.87 1947
3375.42 1976
3375.97 1804
3376.51 1726
3377.06 1736
3377.61 1824
3378.16 1745
3378.71 1811
3379.25 1716
3379.80 1721
3380.35 1756
3380.90 1799
3381.45 1709
3381.99 1794
3382.54 1597
3383.09 1569
3383.64 1708
3384.19 1738
3384.74 1662
3385.28 1635
3385.83 1753
3386.38 1818
3386.93 1767
3387.48 1608
3388.03 1687
3388.58 1727
3389.12 1814
3389.67 1832
3390.22 1706
3390.77 1811
3391.32 1830
3391.87 1832
3392.42 1738
3392.97 1760
3393.52 1819
3394.06 1788
3394.61 1610
3395.16 1855
3395.71 1841
3396.26 1872
3396.81 1724
3397.36 1645
3397.91 1654
3398.46 1717
3399.01 1780
3399.56 1776
3400.11 1791
3400.66 1684
3401.21 1716
3401.76 1863
3402.31 1912
3402.86 1816
3403.41 1716
3403.96 1829
3404.51 1850
3405.06 1733
3405.61 1728
3406.16 1768
3406.71 1953
3407.26 1702
3407.81 1648
3408.36 1721
3408.91 1768
3409.46 1708
3410.01 1811
3410.56 1906
3411.11 1708
3411.66 1667
3412.21 1778
3412.76 1831
3413.31 1688
3413.86 1606
3414.41 1691
3414.96 1777
3415.51 1581
3416.07 1594
3416.62 1690
3417.17 1642
3417.72 1969
3418.27 1770
3418.82 1766
3419.37 1929
3419.92 1740
3420.47 1692
3421.03 1552
3421.58 1619
3422.13 1636
3422.68 1604
3423.23 1693
3423.78 1856
3424.33 1880
3424.89 1944
3425.44 1897
3425.99 1846
3426.54 1837
3427.09 1809
3427.65 1708
3428.20 1716
3428.75 1692
3429.30 1749
3429.85 1772
3430.41 1826
3430.96 1749
3431.51 1761
3432.06 1768
3432.61 1688
3433.17 1724
3433.72 1743
3434.27 1788
3434.82 1738
3435.38 1880
3435.93 1847
3436.48 1652
3437.03 1628
3437.59 1827
3438.14 1916
3438.69 1758
3439.24 1708
3439.80 1929
3440.35 1749
3440.90 1828
3441.46 1835
3442.01 1777
3442.56 1963
3443.11 1779
3443.67 1749
3444.22 1832
3444.77 1849
3445.33 1791
3445.88 1486
3446.43 1632
3446.99 1688
3447.54 1615
3448.09 1577
3448.65 1754
3449.20 1665
3449.76 1665
3450.31 1735
3450.86 1570
3451.42 1766
3451.97 1738
3452.52 1651
3453.08 1730
3453.63 1692
3454.19 1745
3454.74 1736
3455.29 1732
3455.85 1697
3456.40 1612
3456.96 1533
3457.51 1576
3458.07 1693
3458.62 1622
3459.17 1769
3459.73 1644
3460.28 1751
3460.84 1726
3461.39 1720
3461.95 1761
3462.50 1641
3463.06 1729
3463.61 1727
3464.17 1817
3464.72 1776
3465.27 1774
3465.83 1767
3466.38 1592
3466.94 1633
3467.49 1705
3468.05 1549
3468.61 1723
3469.16 1778
3469.72 1791
3470.27 1775
3470.83 1814
3471.38 1700
3471.94 1817
3472.49 1858
3473.05 1814
3473.60 1865
3474.16 1925
3474.71 1861
3475.27 1946
3475.83 1928
3476.38 1881
3476.94 1850
3477.49 1845
3478.05 1811
3478.61 1959
3479.16 1966
3479.72 1951
3480.27 1850
3480.83 1931
3481.39 1912
3481.94 2052
3482.50 1916
3483.05 1800
3483.61 1966
3484.17 1963
3484.72 1856
3485.28 1961
3485.84 1914
3486.39 1791
3486.95 1731
3487.51 1900
3488.06 1814
3488.62 1930
3489.18 1936
3489.73 2014
3490.29 2008
3490.85 2195
3491.40 2306
3491.96 2295
3492.52 2416
3493.08 2499
3493.63 2534
3494.19 2445
3494.75 2448
3495.30 2441
3495.86 2543
3496.42 2447
3496.98 2479
3497.53 2461
3498.09 2512
3498.65 2603
3499.21 2667
3499.76 2491
3500.32 2801
3500.88 3312
3501.44 3241
3501.99 2998
3502.55 3352
3503.11 3707
3503.67 3831
3504.23 3953
3504.78 4280
3505.34 4619
3505.90 4772
3506.46 4962
3507.02 5187
3507.58 5403
3508.13 5095
3508.69 4854
3509.25 4688
3509.81 3972
3510.37 3757
3510.93 3427
3511.48 2919
3512.04 2671
3512.60 2671
3513.16 2494
3513.72 2276
3514.28 2212
3514.84 2114
3515.40 1924
3515.95 2041
3516.51 1976
3517.07 1888
3517.63 1844
3518.19 1872
3518.75 1876
3519.31 2089
3519.87 2007
3520.43 1920
3520.99 1844
3521.55 1750
3522.11 1767
3522.67 1777
3523.22 1914
3523.78 1855
3524.34 1789
3524.90 1752
3525.46 1868
3526.02 1877
3526.58 1924
3527.14 1876
3527.70 1857
3528.26 1850
3528.82 1757
3529.38 1817
3529.94 1923
3530.50 1934
3531.06 1826
3531.62 1843
3532.18 1850
3532.74 1751
3533.30 1822
3533.86 1736
3534.42 1816
3534.98 1968
3535.54 1990
3536.11 1827
3536.67 1913
3537.23 2010
3537.79 2049
3538.35 2069
3538.91 2125
3539.47 2042
3540.03 1977
3540.59 2088
3541.15 1920
3541.71 1941
3542.27 2085
3542.84 2051
3543.40 1978
3543.96 2102
3544.52 2217
3545.08 2280
3545.64 2117
3546.20 2136
3546.76 2080
3547.33 1927
3547.89 1848
3548.45 1822
3549.01 1935
3549.57 1906
3550.13 1836
3550.69 1677
3551.26 1793
3551.82 1817
3552.38 1904
3552.94 1822
3553.50 1777
3554.07 1759
3554.63 1813
3555.19 1710
3555.75 1711
3556.31 1756
3556.88 1705
3557.44 1804
3558.00 1748
3558.56 1670
3559.13 1792
3559.69 1753
3560.25 1712
3560.81 1683
3561.38 1823
3561.94 1809
3562.50 1761
3563.06 1698
3563.63 1974
3564.19 1958
3564.75 1801
3565.31 1650
3565.88 1778
3566.44 1763
3567.00 1747
3567.57 1757
3568.13 1781
3568.69 1843
3569.26 1894
3569.82 1663
3570.38 1595
3570.95 1822
3571.51 1722
3572.07 1769
3572.64 1773
3573.20 1736
3573.76 1850
3574.33 1847
3574.89 1750
3575.45 1877
3576.02 1819
3576.58 1805
3577.14 1786
3577.71 1724
3578.27 1859
3578.84 1947
3579.40 1798
3579.96 1911
3580.53 1862
3581.09 1975
3581.66 1778
3582.22 1765
3582.78 1739
3583.35 1612
3583.91 1615
3584.48 1834
3585.04 1875
3585.61 1759
3586.17 1695
3586.74 1684
3587.30 1607
3587.86 1698
3588.43 1731
3588.99 1672
3589.56 1660
3590.12 1543
3590.69 1534
3591.25 1630
3591.82 1753
3592.38 1687
3592.95 1694
3593.51 1724
3594.08 1681
3594.64 1665
3595.21 1701
3595.77 1599
3596.34 1696
3596.90 1700
3597.47 1709
3598.04 1802
3598.60 1979
3599.17 1739
3599.73 1743
3600.30 1818
3600.86 1780
3601.43 1732
3601.99 1716
3602.56 1858
3603.13 1769
3603.69 1867
3604.26 1756
3604.82 1612
3605.39 1690
3605.96 1550
3606.52 1631
3607.09 1526
3607.65 1656
3608.22 1610
3608.79 1583
3609.35 1509
3609.92 1642
3610.49 1597
3611.05 1501
3611.62 1658
3612.19 1562
3612.75 1560
3613.32 1498
3613.89 1536
3614.45 1602
3615.02 1695
3615.59 1714
3616.15 1680
3616.72 1728
3617.29 1961
3617.85 2040
3618.42 1951
3618.99 1899
3619.55 2016
3620.12 1967
3620.69 2003
3621.26 2011
3621.82 2003
3622.39 2060
3622.96 1950
3623.53 1818
3624.09 1981
3624.66 1907
3625.23 1801
3625.80 1733
3626.36 1741
3626.93 1704
3627.50 1672
3628.07 1668
3628.63 1551
3629.20 1582
3629.77 1728
3630.34 1660
3630.91 1524
3631.47 1653
3632.04 1638
3632.61 1718
3633.18 1815
3633.75 1930
3634.32 1944
3634.88 1974
3635.45 1925
3636.02 1679
3636.59 1723
3637.16 1845
3637.73 1960
3638.29 1813
3638.86 1664
3639.43 1852
3640.00 1862
3640.57 1659
3641.14 1578
3641.71 1637
3642.28 1655
3642.84 1580
3643.41 1627
3643.98 1650
3644.55 1754
3645.12 1746
3645.69 1739
3646.26 1577
3646.83 1788
3647.40 1604
3647.97 1536
3648.54 1604
3649.11 1690
3649.68 1742
3650.25 1628
3650.81 1735
3651.38 1722
3651.95 1648
3652.52 1754
3653.09 1767
3653.66 1719
3654.23 1612
3654.80 1627
3655.37 1731
3655.94 1667
3656.51 1669
3657.08 1767
3657.65 1618
3658.22 1607
3658.79 1470
3659.36 1534
3659.93 1629
3660.50 1630
3661.07 1551
3661.64 1559
3662.22 1558
3662.79 1688
3663.36 1753
3663.93 1689
3664.50 1750
3665.07 1633
3665.64 1600
3666.21 1687
3666.78 1582
3667.35 1754
3667.92 1748
3668.49 1724
3669.06 1772
3669.64 1658
3670.21 1553
3670.78 1536
3671.35 1577
3671.92 1657
3672.49 1608
3673.06 1574
3673.63 1693
3674.21 1529
3674.78 1664
3675.35 1822
3675.92 1636
3676.49 1688
3677.06 1702
3677.63 1673
3678.21 1682
3678.78 1781
3679.35 1696
3679.92 1834
3680.49 1770
3681.07 1667
3681.64 1521
3682.21 1615
3682.78 1522
3683.35 1565
3683.93 1602
3684.50 1561
3685.07 1572
3685.64 1577
3686.21 1580
3686.79 1542
3687.36 1598
3687.93 1625
3688.50 1602
3689.08 1539
3689.65 1527
3690.22 1575
3690.80 1525
3691.37 1488
3691.94 1483
3692.51 1557
3693.09 1503
3693.66 1441
3694.23 1590
3694.81 1535
3695.38 1648
3695.95 1480
3696.52 1532
3697.10 1493
3697.67 1527
3698.24 1506
3698.82 1497
3699.39 1513
3699.96 1588
3700.54 1615
3701.11 1560
3701.68 1515
3702.26 1468
3702.83 1562
3703.41 1562
3703.98 1538
3704.55 1644
3705.13 1607
3705.70 1621
3706.27 1644
3706.85 1570
3707.42 1554
3708.00 1555
3708.57 1525
3709.14 1567
3709.72 1549
3710.29 1616
3710.87 1602
3711.44 1579
3712.02 1639
3712.59 1698
3713.16 1540
3713.74 1598
3714.31 1622
3714.89 1638
3715.46 1663
3716.04 1422
3716.61 1532
3717.19 1609
3717.76 1714
3718.34 1631
3718.91 1564
3719.49 1581
3720.06 1551
3720.64 1522
3721.21 1431
3721.79 1384
3722.36 1395
3722.94 1457
3723.51 1463
3724.09 1580
3724.66 1546
3725.24 1346
3725.81 1451
3726.39 1459
3726.96 1413
3727.54 1416
3728.12 1480
3728.69 1511
3729.27 1452
3729.84 1540
3730.42 1567
3730.99 1499
3731.57 1496
3732.15 1553
3732.72 1617
3733.30 1576
3733.87 1495
3734.45 1529
3735.03 1516
3735.60 1537
3736.18 1495
3736.75 1501
3737.33 1534
3737.91 1438
3738.48 1422
3739.06 1471
3739.64 1541
3740.21 1429
3740.79 1381
3741.37 1572
3741.94 1575
3742.52 1509
3743.10 1463
3743.67 1441
3744.25 1430
3744.83 1489
3745.40 1543
3745.98 1511
3746.56 1523
3747.13 1601
3747.71 1520
3748.29 1499
3748.87 1452
3749.44 1438
3750.02 1421
3750.60 1416
3751.17 1488
3751.75 1508
3752.33 1419
3752.91 1326
3753.48 1500
3754.06 1509
3754.64 1481
3755.22 1521
3755.80 1457
3756.37 1549
3756.95 1552
3757.53 1398
3758.11 1431
3758.68 1553
3759.26 1422
3759.84 1303
3760.42 1372
3761.00 1520
3761.58 1504
3762.15 1480
3762.73 1359
3763.31 1405
3763.89 1503
3764.47 1638
3765.04 1585
3765.62 1489
3766.20 1456
3766.78 1484
3767.36 1464
3767.94 1374
3768.52 1399
3769.10 1471
3769.67 1563
3770.25 1447
3770.83 1452
3771.41 1393
3771.99 1596
3772.57 1536
3773.15 1521
3773.73 1504
3774.31 1592
3774.89 1566
3775.46 1581
3776.04 1492
3776.62 1389
3777.20 1454
3777.78 1469
3778.36 1333
3778.94 1344
3779.52 1381
3780.10 1352
3780.68 1384
3781.26 1372
3781.84 1431
3782.42 1348
3783.00 1408
3783.58 1363
3784.16 1327
3784.74 1397
3785.32 1338
3785.90 1392
3786.48 1411
3787.06 1455
3787.64 1513
3788.22 1512
3788.80 1526
3789.38 1454
3789.96 1343
3790.54 1511
3791.12 1518
3791.70 1524
3792.28 1571
3792.86 1567
3793.44 1552
3794.02 1533
3794.60 1625
3795.18 1673
3795.77 1761
3796.35 1785
3796.93 1629
3797.51 1637
3798.09 1782
3798.67 1818
3799.25 1630
3799.83 1719
3800.41 1705
3800.99 1576
3801.58 1634
3802.16 1783
3802.74 1734
3803.32 1660
3803.90 1624
3804.48 1626
3805.06 1861
3805.65 1843
3806.23 1648
3806.81 1659
3807.39 1587
3807.97 1717
3808.55 1609
3809.14 1590
3809.72 1597
3810.30 1640
3810.88 1679
3811.46 1592
3812.05 1538
3812.63 1705
3813.21 1692
3813.79 1599
3814.37 1702
3814.96 1612
3815.54 1692
3816.12 1707
3816.70 1763
3817.29 1746
3817.87 1668
3818.45 1694
3819.03 1736
3819.62 1525
3820.20 1590
3820.78 1724
3821.36 1654
3821.95 1621
3822.53 1640
3823.11 1642
3823.70 1482
3824.28 1557
3824.86 1505
3825.45 1534
3826.03 1539
3826.61 1455
3827.19 1444
3827.78 1456
3828.36 1540
3828.94 1543
3829.53 1522
3830.11 1393
3830.69 1472
3831.28 1442
3831.86 1381
3832.45 1375
3833.03 1385
3833.61 1305
3834.20 1463
3834.78 1491
3835.36 1437
3835.95 1457
3836.53 1568
3837.12 1418
3837.70 1437
3838.28 1346
3838.87 1273
3839.45 1364
3840.04 1384
3840.62 1458
3841.20 1393
3841.79 1433
3842.37 1417
3842.96 1480
3843.54 1484
3844.13 1353
3844.71 1434
3845.30 1437
3845.88 1354
3846.47 1367
3847.05 1396
3847.63 1329
3848.22 1277
3848.80 1367
3849.39 1388
3849.97 1369
3850.56 1311
3851.14 1402
3851.73 1534
3852.31 1422
3852.90 1575
3853.48 1638
3854.07 1567
3854.66 1504
3855.24 1521
3855.83 1441
3856.41 1511
3857.00 1389
3857.58 1422
3858.17 1339
3858.75 1222
3859.34 1291
3859.92 1235
3860.51 1367
3861.10 1367
3861.68 1387
3862.27 1279
3862.85 1445
3863.44 1447
3864.03 1335
3864.61 1272
3865.20 1349
3865.78 1372
3866.37 1396
3866.96 1430
3867.54 1453
3868.13 1414
3868.72 1353
3869.30 1422
3869.89 1569
3870.47 1495
3871.06 1425
3871.65 1457
3872.23 1387
3872.82 1332
3873.41 1442
3873.99 1401
3874.58 1601
3875.17 1481
3875.76 1541
3876.34 1386
3876.93 1435
3877.52 1445
3878.10 1478
3878.69 1327
3879.28 1435
3879.86 1422
3880.45 1368
3881.04 1351
3881.63 1360
3882.21 1382
3882.80 1415
3883.39 1391
3883.98 1292
3884.56 1361
3885.15 1297
3885.74 1249
3886.33 1302
3886.91 1338
3887.50 1247
3888.09 1130
3888.68 1203
3889.27 1351
3889.85 1435
3890.44 1392
3891.03 1328
3891.62 1228
3892.21 1217
3892.79 1394
3893.38 1377
3893.97 1367
3894.56 1454
3895.15 1400
3895.74 1428
3896.32 1494
3896.91 1409
3897.50 1450
3898.09 1400
3898.68 1384
3899.27 1462
3899.86 1515
3900.45 1533
3901.03 1433
3901.62 1491
3902.21 1432
3902.80 1358
3903.39 1415
3903.98 1426
3904.57 1524
3905.16 1403
3905.75 1472
3906.34 1401
3906.92 1389
3907.51 1298
3908.10 1292
3908.69 1225
3909.28 1222
3909.87 1345
3910.46 1314
3911.05 1396
3911.64 1461
3912.23 1250
3912.82 1283
3913.41 1270
3914.00 1310
3914.59 1252
3915.18 1250
3915.77 1325
3916.36 1374
3916.95 1384
3917.54 1311
3918.13 1214
3918.72 1306
3919.31 1427
3919.90 1296
3920.49 1298
3921.08 1447
3921.67 1392
3922.26 1401
3922.85 1349
3923.44 1307
3924.03 1273
3924.62 1356
3925.21 1356
3925.80 1263
3926.40 1186
3926.99 1169
3927.58 1248
3928.17 1319
3928.76 1320
3929.35 1142
3929.94 1299
3930.53 1384
3931.12 1274
3931.71 1340
3932.30 1384
3932.90 1264
3933.49 1333
3934.08 1156
3934.67 1124
3935.26 1192
3935.85 1419
3936.44 1193
3937.04 1258
3937.63 1222
3938.22 1243
3938.81 1278
3939.40 1385
3939.99 1298
3940.59 1279
3941.18 1357
3941.77 1325
3942.36 1314
3942.95 1375
3943.55 1363
3944.14 1508
3944.73 1310
3945.32 1443
3945.91 1269
3946.51 1265
3947.10 1359
3947.69 1336
3948.28 1289
3948.88 1172
3949.47 1181
3950.06 1297
3950.65 1355
3951.25 1330
3951.84 1380
3952.43 1304
3953.02 1306
3953.62 1263
3954.21 1265
3954.80 1324
3955.40 1403
3955.99 1284
3956.58 1220
3957.17 1231
3957.77 1503
3958.36 1398
3958.95 1401
3959.55 1387
3960.14 1487
3960.73 1423
3961.33 1256
3961.92 1257
3962.51 1387
3963.11 1397
3963.70 1219
3964.29 1191
3964.89 1275
3965.48 1390
3966.08 1317
3966.67 1329
3967.26 1262
3967.86 1298
3968.45 1374
3969.04 1255
3969.64 1377
3970.23 1443
3970.83 1285
3971.42 1158
3972.01 1215
3972.61 1267
3973.20 1344
3973.80 1254
3974.39 1209
3974.99 1298
3975.58 1258
3976.18 1223
3976.77 1199
3977.36 1238
3977.96 1261
3978.55 1227
3979.15 1190
3979.74 1392
3980.34 1368
3980.93 1297
3981.53 1340
3982.12 1383
3982.72 1308
3983.31 1368
3983.91 1458
3984.50 1437
3985.10 1446
3985.69 1385
3986.29 1357
3986.88 1328
3987.48 1290
3988.07 1335
3988.67 1234
3989.26 1306
3989.86 1290
3990.46 1331
3991.05 1269
3991.65 1345
3992.24 1411
3992.84 1385
3993.43 1297
3994.03 1387
3994.63 1415
3995.22 1534
3995.82 1473
3996.41 1408
3997.01 1443
3997.61 1483
3998.20 1467
3998.80 1447
3999.39 1459
3999.99 1440
4000.59 1414
4001.18 1402
4001.78 1435
4002.38 1438
4002.97 1434
4003.57 1430
4004.17 1388
4004.76 1308
4005.36 1198
4005.96 1325
4006.55 1399
4007.15 1486
4007.75 1485
4008.34 1433
4008.94 1467
4009.54 1516
4010.13 1441
4010.73 1468
4011.33 1472
4011.93 1339
4012.52 1348
4013.12 1442
4013.72 1402
4014.31 1288
4014.91 1351
4015.51 1488
4016.11 1476
4016.70 1437
4017.30 1372
4017.90 1301
4018.50 1404
4019.09 1365
4019.69 1431
4020.29 1441
4020.89 1360
4021.49 1397
4022.08 1400
4022.68 1367
4023.28 1353
4023.88 1475
4024.48 1507
4025.07 1559
4025.67 1540
4026.27 1576
4026.87 1736
4027.47 1641
4028.06 1793
4028.66 1789
4029.26 1876
4029.86 1997
4030.46 2114
4031.06 2033
4031.66 1830
4032.25 1837
4032.85 1695
4033.45 1828
4034.05 1673
4034.65 1543
4035.25 1464
4035.85 1313
4036.45 1448
4037.05 1440
4037.64 1335
4038.24 1381
4038.84 1293
4039.44 1251
4040.04 1340
4040.64 1246
4041.24 1260
4041.84 1284
4042.44 1309
4043.04 1259
4043.64 1310
4044.24 1265
4044.84 1310
4045.44 1266
4046.04 1284
4046.64 1387
4047.24 1419
4047.84 1343
4048.44 1336
4049.03 1295
4049.63 1233
4050.23 1227
4050.83 1414
4051.43 1345
4052.04 1290
4052.64 1356
4053.24 1437
4053.84 1426
4054.44 1419
4055.04 1349
4055.64 1417
4056.24 1361
4056.84 1407
4057.44 1330
4058.04 1413
4058.64 1368
4059.24 1310
4059.84 1227
4060.44 1219
4061.04 1182
4061.64 1181
4062.24 1254
4062.85 1318
4063.45 1360
4064.05 1340
4064.65 1237
4065.25 1207
4065.85 1300
4066.45 1339
4067.05 1356
4067.65 1451
4068.26 1429
4068.86 1475
4069.46 1449
4070.06 1429
4070.66 1365
4071.26 1325
4071.86 1309
4072.47 1265
4073.07 1256
4073.67 1229
4074.27 1196
4074.87 1187
4075.47 1248
4076.08 1206
4076.68 1272
4077.28 1406
4077.88 1374
4078.48 1142
4079.09 1137
4079.69 1179
4080.29 1211
4080.89 1220
4081.50 1167
4082.10 1377
4082.70 1233
4083.30 1247
4083.91 1305
4084.51 1297
4085.11 1354
4085.71 1275
4086.32 1311
4086.92 1255
4087.52 1155
4088.12 1120
4088.73 1247
4089.33 1321
4089.93 1290
4090.54 1165
4091.14 1307
4091.74 1340
4092.35 1273
4092.95 1257
4093.55 1370
4094.15 1303
4094.76 1315
4095.36 1318
4095.96 1306
4096.57 1244
4097.17 1148
4097.78 1221
4098.38 1135
4098.98 1209
4099.59 1199
4100.19 1327
4100.79 1237
4101.40 1285
4102.00 1320
4102.61 1330
4103.21 1223
4103.81 1199
4104.42 1341
4105.02 1262
4105.63 1347
4106.23 1170
4106.83 1221
4107.44 1300
4108.04 1456
4108.65 1333
4109.25 1357
4109.85 1330
4110.46 1291
4111.06 1236
4111.67 1270
4112.27 1213
4112.88 1419
4113.48 1255
4114.09 1369
4114.69 1371
4115.30 1310
4115.90 1327
4116.51 1437
4117.11 1355
4117.72 1274
4118.32 1293
4118.93 1346
4119.53 1237
4120.14 1254
4120.74 1341
4121.35 1468
4121.95 1333
4122.56 1284
4123.16 1261
4123.77 1274
4124.37 1392
4124.98 1380
4125.59 1433
4126.19 1215
4126.80 1362
4127.40 1354
4128.01 1328
4128.61 1354
4129.22 1187
4129.83 1231
4130.43 1314
4131.04 1275
4131.64 1336
4132.25 1477
4132.86 1317
4133.46 1346
4134.07 1396
4134.67 1443
4135.28 1502
4135.89 1416
4136.49 1481
4137.10 1441
4137.71 1418
4138.31 1529
4138.92 1550
4139.53 1444
4140.13 1518
4140.74 1608
4141.35 1615
4141.95 1696
4142.56 1768
4143.17 1751
4143.77 1697
4144.38 1709
4144.99 1804
4145.59 1911
4146.20 1762
4146.81 1790
4147.42 1605
4148.02 1465
4148.63 1488
4149.24 1536
4149.84 1443
4150.45 1388
4151.06 1425
4151.67 1345
4152.27 1222
4152.88 1277
4153.49 1243
4154.10 1209
4154.70 1291
4155.31 1188
4155.92 1356
4156.53 1333
4157.14 1270
4157.74 1281
4158.35 1240
4158.96 1186
4159.57 1294
4160.18 1251
4160.78 1279
4161.39 1302
4162.00 1241
4162.61 1196
4163.22 1253
4163.83 1236
4164.43 1216
4165.04 1325
4165.65 1360
4166.26 1295
4166.87 1429
4167.48 1323
4168.09 1340
4168.69 1346
4169.30 1278
4169.91 1321
4170.52 1351
4171.13 1387
4171.74 1417
4172.35 1410
4172.96 1349
4173.57 1272
4174.17 1333
4174.78 1339
4175.39 1479
4176.00 1331
4176.61 1297
4177.22 1386
4177.83 1342
4178.44 1431
4179.05 1538
4179.66 1442
4180.27 1481
4180.88 1504
4181.49 1526
4182.10 1423
4182.71 1409
4183.32 1378
4183.93 1434
4184.54 1464
4185.15 1379
4185.76 1331
4186.37 1338
4186.98 1261
4187.59 1264
4188.20 1273
4188.81 1195
4189.42 1351
4190.03 1323
4190.64 1151
4191.25 1235
4191.86 1268
4192.47 1384
4193.08 1469
4193.69 1400
4194.30 1309
4194.91 1492
4195.52 1465
4196.13 1466
4196.74 1545
4197.35 1624
4197.97 1496
4198.58 1351
4199.19 1348
4199.80 1313
4200.41 1383
4201.02 1346
4201.63 1307
4202.24 1422
4202.85 1331
4203.47 1230
4204.08 1291
4204.69 1294
4205.30 1390
4205.91 1330
4206.52 1254
4207.13 1307
4207.75 1334
4208.36 1437
4208.97 1298
4209.58 1194
4210.19 1272
4210.80 1178
4211.42 1344
4212.03 1328
4212.64 1224
4213.25 1165
4213.86 1183
4214.48 1278
4215.09 1332
4215.70 1348
4216.31 1320
4216.92 1221
4217.54 1318
4218.15 1343
4218.76 1461
4219.37 1406
4219.99 1367
4220.60 1391
4221.21 1511
4221.82 1415
4222.44 1506
4223.05 1544
4223.66 1525
4224.28 1354
4224.89 1404
4225.50 1370
4226.11 1283
4226.73 1253
4227.34 1222
4227.95 1219
4228.57 1229
4229.18 1309
4229.79 1209
4230.41 1182
4231.02 1286
4231.63 1376
4232.25 1388
4232.86 1383
4233.47 1410
4234.09 1358
4234.70 1480
4235.31 1480
4235.93 1395
4236.54 1512
4237.15 1421
4237.77 1508
4238.38 1436
4239.00 1459
4239.61 1273
4240.22 1280
4240.84 1341
4241.45 1365
4242.07 1334
4242.68 1209
4243.29 1269
4243.91 1236
4244.52 1221
4245.14 1373
4245.75 1340
4246.37 1470
4246.98 1468
4247.59 1487
4248.21 1449
4248.82 1513
4249.44 1527
4250.05 1492
4250.67 1539
4251.28 1469
4251.90 1516
4252.51 1486
4253.13 1433
4253.74 1356
4254.36 1290
4254.97 1310
4255.59 1372
4256.20 1332
4256.82 1349
4257.43 1230
4258.05 1294
4258.66 1315
4259.28 1404
4259.89 1430
4260.51 1288
4261.12 1253
4261.74 1202
4262.35 1212
4262.97 1293
4263.59 1172
4264.20 1140
4264.82 1198
4265.43 1300
4266.05 1401
4266.66 1301
4267.28 1255
4267.90 1246
4268.51 1152
4269.13 1184
4269.74 1250
4270.36 1153
4270.98 1228
4271.59 1345
4272.21 1252
4272.83 1237
4273.44 1226
4274.06 1274
4274.68 1277
4275.29 1211
4275.91 1193
4276.52 1372
4277.14 1339
4277.76 1349
4278.37 1395
4278.99 1406
4279.61 1393
4280.23 1390
4280.84 1357
4281.46 1328
4282.08 1298
4282.69 1237
4283.31 1254
4283.93 1179
4284.54 1184
4285.16 1196
4285.78 1284
4286.40 1165
4287.01 1129
4287.63 1187
4288.25 1287
4288.87 1212
4289.48 1164
4290.10 1314
4290.72 1211
4291.34 1163
4291.95 1133
4292.57 1087
4293.19 1137
4293.81 1141
4294.42 1260
4295.04 1153
4295.66 1133
4296.28 1127
4296.90 1107
4297.51 1220
4298.13 1323
4298.75 1265
4299.37 1186
4299.99 1156
4300.61 1190
4301.22 1286
4301.84 1210
4302.46 1128
4303.08 1052
4303.70 1141
4304.32 1241
4304.94 1226
4305.55 1196
4306.17 1308
4306.79 1244
4307.41 1308
4308.03 1220
4308.65 1213
4309.27 1159
4309.89 1111
4310.50 1097
4311.12 1281
4311.74 1239
4312.36 1077
4312.98 1174
4313.60 1170
4314.22 1039
4314.84 1107
4315.46 1154
4316.08 1157
4316.70 1175
4317.32 1169
4317.94 1142
4318.56 1135
4319.18 1124
4319.80 1080
4320.42 1144
4321.04 941
4321.65 1021
4322.27 1011
4322.89 1093
4323.51 1117
4324.13 1101
4324.75 1069
4325.37 1114
4325.99 1075
4326.62 1101
4327.24 1261
4327.86 1334
4328.48 1207
4329.10 1112
4329.72 1158
4330.34 1116
4330.96 1163
4331.58 1192
4332.20 1078
4332.82 1007
4333.44 1236
4334.06 1124
4334.68 1033
4335.30 1223
4335.92 1088
4336.54 1099
4337.16 1051
4337.79 1145
4338.41 1076
4339.03 968
4339.65 1064
4340.27 1003
4340.89 1077
4341.51 1124
4342.13 1037
4342.76 1044
4343.38 1074
4344.00 1020
4344.62 1040
4345.24 1162
4345.86 1133
4346.48 1136
4347.11 1193
4347.73 1160
4348.35 1186
4348.97 1101
4349.59 1315
4350.22 1235
4350.84 1178
4351.46 1125
4352.08 1136
4352.70 1134
4353.33 1095
4353.95 1115
4354.57 1165
4355.19 1144
4355.81 1187
4356.44 1161
4357.06 1099
4357.68 1089
4358.30 1057
4358.93 1057
4359.55 1152
4360.17 1151
4360.79 1078
4361.42 1012
4362.04 1096
4362.66 1104
4363.28 1100
4363.91 1027
4364.53 993
4365.15 1078
4365.78 1024
4366.40 960
4367.02 1091
4367.65 1133
4368.27 1141
4368.89 1174
4369.52 1105
4370.14 1122
4370.76 1045
4371.39 1069
4372.01 1008
4372.63 1038
4373.26 1081
4373.88 1104
4374.50 1096
4375.13 1004
4375.75 1162
4376.37 1066
4377.00 1075
4377.62 1178
4378.25 1089
4378.87 947
4379.49 1020
4380.12 1141
4380.74 1141
4381.37 1072
4381.99 1190
4382.61 1190
4383.24 1216
4383.86 1184
4384.49 1105
4385.11 1087
4385.74 1072
4386.36 1086
4386.98 992
4387.61 1030
4388.23 1126
4388.86 1115
4389.48 1114
4390.11 1241
4390.73 1181
4391.36 1112
4391.98 1203
4392.61 1124
4393.23 1184
4393.86 1148
4394.48 1120
4395.11 1043
4395.73 1009
4396.36 1031
4396.98 1134
4397.61 1173
4398.23 1075
4398.86 1083
4399.48 1049
4400.11 1080
4400.74 1166
4401.36 1081
4401.99 1093
4402.61 1132
4403.24 1184
4403.86 1165
4404.49 1132
4405.11 1127
4405.74 1187
4406.37 1178
4406.99 1023
4407.62 1113
4408.24 1100
4408.87 951
4409.50 1013
4410.12 963
4410.75 965
4411.38 997
4412.00 1094
4412.63 944
4413.25 934
4413.88 980
4414.51 926
4415.13 1088
4415.76 1105
4416.39 1092
4417.01 994
4417.64 1054
4418.27 1060
4418.89 960
4419.52 975
4420.15 1026
4420.77 1142
4421.40 1181
4422.03 1079
4422.66 982
4423.28 1041
4423.91 992
4424.54 950
4425.16 1022
4425.79 1026
4426.42 1059
4427.05 968
4427.67 1001
4428.30 995
4428.93 1040
4429.56 1078
4430.18 944
4430.81 1081
4431.44 1151
4432.07 1067
4432.69 958
4433.32 1011
4433.95 1030
4434.58 1077
4435.21 1148
4435.83 1204
4436.46 1084
4437.09 1112
4437.72 1098
4438.35 1015
4438.97 982
4439.60 958
4440.23 1027
4440.86 940
4441.49 959
4442.12 1038
4442.74 1011
4443.37 983
4444.00 1071
4444.63 1073
4445.26 969
4445.89 1036
4446.52 973
4447.14 1026
4447.77 1051
4448.40 1004
4449.03 1086
4449.66 1025
4450.29 1029
4450.92 1047
4451.55 952
4452.18 915
4452.81 956
4453.44 1013
4454.06 1016
4454.69 944
4455.32 910
4455.95 1081
4456.58 1144
4457.21 1027
4457.84 934
4458.47 1019
4459.10 1157
4459.73 1045
4460.36 1041
4460.99 1022
4461.62 963
4462.25 997
4462.88 908
4463.51 1015
4464.14 1034
4464.77 1038
4465.40 1044
4466.03 946
4466.66 984
4467.29 1036
4467.92 914
4468.55 982
4469.18 1011
4469.81 1065
4470.44 1022
4471.07 1051
4471.70 1025
4472.33 933
4472.96 912
4473.59 964
4474.22 1062
4474.86 1103
4475.49 1000
4476.12 1075
4476.75 1014
4477.38 1044
4478.01 1010
4478.64 995
4479.27 952
4479.90 920
4480.53 1004
4481.17 1006
4481.80 1010
4482.43 1065
4483.06 1048
4483.69 980
4484.32 1097
4484.95 1047
4485.58 1103
4486.22 1032
4486.85 963
4487.48 1050
4488.11 966
4488.74 914
4489.37 1025
4490.01 1050
4490.64 970
4491.27 954
4491.90 1021
4492.53 1113
4493.17 955
4493.80 990
4494.43 1002
4495.06 1018
4495.70 893
4496.33 954
4496.96 913
4497.59 944
4498.22 1068
4498.86 1114
4499.49 1033
4500.12 972
4500.75 954
4501.39 919
4502.02 1022
4502.65 1037
4503.29 1031
4503.92 1005
4504.55 976
4505.18 1040
4505.82 1064
4506.45 983
4507.08 968
4507.72 934
4508.35 934
4508.98 1017
4509.62 1002
4510.25 1016
4510.88 959
4511.52 958
4512.15 1050
4512.78 1075
4513.42 1010
4514.05 1061
4514.68 1106
4515.32 1063
4515.95 1046
4516.58 1048
4517.22 1100
4517.85 1127
4518.48 1017
4519.12 1039
4519.75 959
4520.39 969
4521.02 1041
4521.65 1063
4522.29 962
4522.92 1032
4523.56 1075
4524.19 1045
4524.83 1087
4525.46 1027
4526.09 1034
4526.73 1036
4527.36 1050
4528.00 1037
4528.63 1095
4529.27 956
4529.90 1029
4530.54 1044
4531.17 1007
4531.81 1079
4532.44 978
4533.07 1008
4533.71 995
4534.34 920
4534.98 877
4535.61 921
4536.25 1036
4536.88 1021
4537.52 971
4538.16 972
4538.79 1079
4539.43 1060
4540.06 1122
4540.70 1047
4541.33 1050
4541.97 972
4542.60 1023
4543.24 1037
4543.87 1020
4544.51 955
4545.15 998
4545.78 918
4546.42 924
4547.05 1028
4547.69 1060
4548.32 937
4548.96 1062
4549.60 1014
4550.23 1012
4550.87 1102
4551.50 1115
4552.14 1084
4552.78 1000
4553.41 1037
4554.05 1001
4554.69 957
4555.32 932
4555.96 1046
4556.60 1064
4557.23 1153
4557.87 1018
4558.51 1038
4559.14 1084
4559.78 1053
4560.42 1037
4561.05 1000
4561.69 945
4562.33 993
4562.96 1006
4563.60 957
4564.24 916
4564.87 942
4565.51 957
4566.15 1034
4566.79 976
4567.42 993
4568.06 1012
4568.70 959
4569.33 1018
4569.97 978
4570.61 924
4571.25 914
4571.88 1022
4572.52 1056
4573.16 1072
4573.80 1036
4574.44 973
4575.07 997
4575.71 1020
4576.35 1022
4576.99 982
4577.62 1060
4578.26 998
4578.90 952
4579.54 1027
4580.18 1078
4580.82 1098
4581.45 1072
4582.09 1007
4582.73 1001
4583.37 910
4584.01 1007
4584.65 1045
4585.28 1012
4585.92 983
4586.56 1038
4587.20 1029
4587.84 1026
4588.48 980
4589.12 915
4589.75 1092
4590.39 1049
4591.03 1039
4591.67 1056
4592.31 979
4592.95 915
4593.59 915
4594.23 1033
4594.87 986
4595.51 1027
4596.15 1078
4596.78 976
4597.42 891
4598.06 962
4598.70 1016
4599.34 981
4599.98 969
4600.62 1066
4601.26 1096
4601.90 1075
4602.54 1027
4603.18 1097
4603.82 1196
4604.46 1255
4605.10 1221
4605.74 1236
4606.38 1280
4607.02 1249
4607.66 1310
4608.30 1186
4608.94 1251
4609.58 1145
4610.22 1172
4610.86 1093
4611.50 1061
4612.14 1059
4612.78 1034
4613.42 1003
4614.06 1056
4614.70 1134
4615.34 997
4615.98 1036
4616.63 1004
4617.27 1085
4617.91 1027
4618.55 1042
4619.19 1023
4619.83 998
4620.47 1026
4621.11 1005
4621.75 924
4622.39 1057
4623.03 1061
4623.68 1012
4624.32 1048
4624.96 940
4625.60 936
4626.24 937
4626.88 980
4627.52 880
4628.17 888
4628.81 972
4629.45 942
4630.09 938
4630.73 942
4631.37 892
4632.02 906
4632.66 969
4633.30 916
4633.94 940
4634.58 956
4635.22 1033
4635.87 942
4636.51 903
4637.15 918
4637.79 956
4638.44 977
4639.08 928
4639.72 882
4640.36 982
4641.00 1013
4641.65 946
4642.29 960
4642.93 962
4643.57 930
4644.22 949
4644.86 1085
4645.50 1054
4646.15 974
4646.79 977
4647.43 920
4648.07 946
4648.72 1006
4649.36 1042
4650.00 1005
4650.65 1097
4651.29 1062
4651.93 1042
4652.57 968
4653.22 970
4653.86 931
4654.50 921
4655.15 861
4655.79 842
4656.44 902
4657.08 1025
4657.72 971
4658.37 1074
4659.01 996
4659.65 973
4660.30 1073
4660.94 1041
4661.58 971
4662.23 1026
4662.87 1086
4663.52 1049
4664.16 1019
4664.80 1101
4665.45 997
4666.09 1052
4666.74 966
4667.38 1035
4668.02 968
4668.67 987
4669.31 879
4669.96 906
4670.60 968
4671.25 939
4671.89 920
4672.54 1071
4673.18 1009
4673.83 922
4674.47 838
4675.11 963
4675.76 864
4676.40 859
4677.05 969
4677.69 931
4678.34 963
4678.98 856
4679.63 878
4680.27 988
4680.92 965
4681.56 987
4682.21 990
4682.85 1046
4683.50 1020
4684.15 909
4684.79 977
4685.44 863
4686.08 896
4686.73 885
4687.37 881
4688.02 881
4688.66 899
4689.31 836
4689.96 829
4690.60 896
4691.25 911
4691.89 895
4692.54 945
4693.19 839
4693.83 890
4694.48 841
4695.12 889
4695.77 898
4696.42 974
4697.06 977
4697.71 991
4698.36 937
4699.00 959
4699.65 917
4700.29 947
4700.94 953
4701.59 931
4702.23 995
4702.88 863
4703.53 875
4704.17 912
4704.82 969
4705.47 1042
4706.11 1033
4706.76 1028
4707.41 994
4708.06 999
4708.70 1070
4709.35 1065
4710.00 1089
4710.64 1103
4711.29 1064
4711.94 994
4712.59 1054
4713.23 1148
4713.88 1003
4714.53 991
4715.18 928
4715.82 980
4716.47 953
4717.12 982
4717.77 878
4718.41 860
4719.06 948
4719.71 904
4720.36 899
4721.01 940
4721.65 1025
4722.30 976
4722.95 970
4723.60 1025
4724.25 948
4724.89 925
4725.54 973
4726.19 931
4726.84 956
4727.49 983
4728.14 893
4728.78 872
4729.43 924
4730.08 962
4730.73 961
4731.38 1040
4732.03 1035
4732.68 1001
4733.32 995
4733.97 1002
4734.62 826
4735.27 846
4735.92 864
4736.57 871
4737.22 826
4737.87 886
4738.52 906
4739.16 904
4739.81 949
4740.46 984
4741.11 933
4741.76 992
4742.41 958
4743.06 863
4743.71 940
4744.36 988
4745.01 1036
4745.66 998
4746.31 990
4746.96 961
4747.61 932
4748.26 997
4748.91 926
4749.56 1011
4750.21 993
4750.86 976
4751.51 1143
4752.16 1199
4752.81 1105
4753.46 1197
4754.11 1017
4754.76 1193
4755.41 1107
4756.06 1043
4756.71 1069
4757.36 965
4758.01 953
4758.66 1043
4759.31 998
4759.96 877
4760.61 953
4761.26 992
4761.91 937
4762.56 900
4763.22 876
4763.87 763
4764.52 825
4765.17 897
4765.82 932
4766.47 890
4767.12 899
4767.77 893
4768.42 865
4769.07 880
4769.73 844
4770.38 868
4771.03 901
4771.68 917
4772.33 891
4772.98 861
4773.63 770
4774.29 895
4774.94 870
4775.59 907
4776.24 832
4776.89 857
4777.54 851
4778.20 884
4778.85 841
4779.50 810
4780.15 821
4780.80 829
4781.46 871
4782.11 844
4782.76 951
4783.41 1032
4784.06 876
4784.72 898
4785.37 923
4786.02 867
4786.67 792
4787.33 888
4787.98 912
4788.63 873
4789.28 874
4789.94 865
4790.59 940
4791.24 888
4791.89 863
4792.55 864
4793.20 936
4793.85 953
4794.51 866
4795.16 805
4795.81 805
4796.47 836
4797.12 900
4797.77 812
4798.42 873
4799.08 940
4799.73 833
4800.38 869
4801.04 911
4801.69 838
4802.35 813
4803.00 847
4803.65 899
4804.31 737
4804.96 887
4805.61 978
4806.27 893
4806.92 894
4807.57 796
4808.23 863
4808.88 890
4809.54 860
4810.19 855
4810.84 845
4811.50 912
4812.15 883
4812.81 834
4813.46 903
4814.12 934
4814.77 921
4815.42 835
4816.08 885
4816.73 882
4817.39 924
4818.04 890
4818.70 831
4819.35 860
4820.01 885
4820.66 929
4821.32 866
4821.97 947
4822.63 859
4823.28 937
4823.94 974
4824.59 976
4825.25 959
4825.90 946
4826.56 986
4827.21 998
4827.87 1013
4828.52 984
4829.18 902
4829.83 975
4830.49 970
4831.14 1032
4831.80 897
4832.45 877
4833.11 1007
4833.76 988
4834.42 906
4835.08 964
4835.73 937
4836.39 953
4837.04 952
4837.70 816
4838.36 993
4839.01 1099
4839.67 990
4840.32 892
4840.98 918
4841.64 991
4842.29 1064
4842.95 925
4843.60 811
4844.26 887
4844.92 892
4845.57 931
4846.23 927
4846.89 953
4847.54 858
4848.20 872
4848.86 973
4849.51 1066
4850.17 1026
4850.83 966
4851.48 920
4852.14 993
4852.80 937
4853.45 870
4854.11 935
4854.77 894
4855.43 839
4856.08 825
4856.74 793
4857.40 853
4858.05 907
4858.71 856
4859.37 917
4860.03 1020
4860.68 962
4861.34 964
4862.00 1006
4862.66 957
4863.31 963
4863.97 957
4864.63 1029
4865.29 1001
4865.95 1035
4866.60 1028
4867.26 947
4867.92 977
4868.58 986
4869.23 1018
4869.89 950
4870.55 979
4871.21 926
4871.87 874
4872.53 914
4873.18 925
4873.84 918
4874.50 909
4875.16 1013
4875.82 919
4876.48 997
4877.13 1039
4877.79 989
4878.45 907
4879.11 919
4879.77 973
4880.43 931
4881.09 852
4881.75 782
4882.40 845
4883.06 960
4883.72 850
4884.38 844
4885.04 879
4885.70 861
4886.36 917
4887.02 835
4887.68 950
4888.34 951
4889.00 893
4889.66 1002
4890.32 1038
4890.97 860
4891.63 901
4892.29 899
4892.95 864
4893.61 872
4894.27 955
4894.93 999
4895.59 969
4896.25 1045
4896.91 1049
4897.57 905
4898.23 946
4898.89 1007
4899.55 1061
4900.21 1027
4900.87 1072
4901.53 1051
4902.19 1061
4902.85 1039
4903.51 1013
4904.17 1039
4904.83 853
4905.50 906
4906.16 916
4906.82 953
4907.48 918
4908.14 860
4908.80 898
4909.46 994
4910.12 1000
4910.78 1116
4911.44 1031
4912.10 864
4912.76 849
4913.42 820
4914.09 873
4914.75 845
4915.41 884
4916.07 917
4916.73 1002
4917.39 951
4918.05 882
4918.71 842
4919.38 917
4920.04 931
4920.70 849
4921.36 861
4922.02 859
4922.68 952
4923.35 902
4924.01 851
4924.67 963
4925.33 965
4925.99 1016
4926.65 891
4927.32 884
4927.98 987
4928.64 955
4929.30 901
4929.96 987
4930.63 865
4931.29 926
4931.95 835
4932.61 869
4933.28 867
4933.94 878
4934.60 774
4935.26 824
4935.93 854
4936.59 904
4937.25 852
4937.91 762
4938.58 832
4939.24 871
4939.90 940
4940.56 860
4941.23 913
4941.89 902
4942.55 857
4943.22 738
4943.88 787
4944.54 844
4945.21 719
4945.87 753
4946.53 751
4947.20 807
4947.86 828
4948.52 819
4949.19 849
4949.85 881
4950.51 846
4951.18 850
4951.84 844
4952.50 819
4953.17 873
4953.83 836
4954.49 876
4955.16 924
4955.82 916
4956.49 836
4957.15 850
4957.81 976
4958.48 971
4959.14 948
4959.81 885
4960.47 1013
4961.14 907
4961.80 943
4962.46 913
4963.13 862
4963.79 952
4964.46 1031
4965.12 950
4965.79 881
4966.45 988
4967.12 996
4967.78 839
4968.44 864
4969.11 877
4969.77 970
4970.44 969
4971.10 951
4971.77 906
4972.43 996
4973.10 957
4973.76 931
4974.43 973
4975.09 936
4975.76 841
4976.42 927
4977.09 896
4977.76 901
4978.42 900
4979.09 841
4979.75 832
4980.42 795
4981.08 868
4981.75 854
4982.41 729
4983.08 707
4983.75 864
4984.41 882
4985.08 799
4985.74 894
4986.41 896
4987.07 923
4987.74 941
4988.41 808
4989.07 891
4989.74 865
4990.41 898
4991.07 958
4991.74 910
4992.40 927
4993.07 926
4993.74 986
4994.40 909
4995.07 899
4995.74 921
4996.40 829
4997.07 873
4997.74 796
4998.40 819
4999.07 902
4999.74 897
5000.40 872
5001.07 904
5001.74 909
5002.40 955
5003.07 855
5003.74 793
5004.41 747
5005.07 757
5005.74 759
5006.41 767
5007.07 780
5007.74 767
5008.41 791
5009.08 867
5009.74 867
5010.41 841
5011.08 912
5011.75 850
5012.41 808
5013.08 764
5013.75 805
5014.42 783
5015.09 868
5015.75 839
5016.42 833
5017.09 760
5017.76 772
5018.43 784
5019.09 816
5019.76 825
5020.43 809
5021.10 883
5021.77 878
5022.44 873
5023.10 866
5023.77 855
5024.44 848
5025.11 836
5025.78 805
5026.45 813
5027.11 871
5027.78 754
5028.45 719
5029.12 823
5029.79 942
5030.46 835
5031.13 838
5031.80 898
5032.47 896
5033.13 750
5033.80 741
5034.47 810
5035.14 853
5035.81 799
5036.48 804
5037.15 789
5037.82 785
5038.49 886
5039.16 873
5039.83 860
5040.50 821
5041.17 818
5041.84 821
5042.51 787
5043.18 803
5043.85 807
5044.52 824
5045.18 768
5045.85 780
5046.52 837
5047.19 864
5047.86 785
5048.53 809
5049.20 890
5049.88 783
5050.55 797
5051.22 749
5051.89 799
5052.56 855
5053.23 823
5053.90 886
5054.57 953
5055.24 832
5055.91 863
5056.58 808
5057.25 851
5057.92 888
5058.59 763
5059.26 726
5059.93 802
5060.60 815
5061.27 858
5061.95 889
5062.62 903
5063.29 838
5063.96 905
5064.63 799
5065.30 813
5065.97 849
5066.64 820
5067.31 759
5067.99 788
5068.66 771
5069.33 748
5070.00 806
5070.67 827
5071.34 747
5072.02 816
5072.69 783
5073.36 767
5074.03 702
5074.70 750
5075.37 766
5076.05 713
5076.72 718
5077.39 746
5078.06 794
5078.73 711
5079.41 765
5080.08 807
5080.75 729
5081.42 850
5082.10 871
5082.77 903
5083.44 762
5084.11 809
5084.78 802
5085.46 752
5086.13 741
5086.80 783
5087.48 859
5088.15 817
5088.82 799
5089.49 813
5090.17 867
5090.84 853
5091.51 830
5092.19 871
5092.86 915
5093.53 877
5094.20 833
5094.88 863
5095.55 844
5096.22 872
5096.90 758
5097.57 784
5098.24 769
5098.92 742
5099.59 770
5100.26 840
5100.94 807
5101.61 762
5102.29 849
5102.96 843
5103.63 843
5104.31 780
5104.98 777
5105.65 867
5106.33 857
5107.00 743
5107.68 776
5108.35 843
5109.02 799
5109.70 767
5110.37 834
5111.05 752
5111.72 799
5112.40 844
5113.07 839
5113.74 751
5114.42 758
5115.09 779
5115.77 751
5116.44 666
5117.12 765
5117.79 767
5118.47 804
5119.14 757
5119.82 756
5120.49 782
5121.17 800
5121.84 799
5122.52 797
5123.19 865
5123.87 796
5124.54 810
5125.22 692
5125.89 782
5126.57 796
5127.24 792
5127.92 770
5128.59 798
5129.27 784
5129.94 777
5130.62 781
5131.29 766
5131.97 736
5132.65 800
5133.32 833
5134.00 781
5134.67 769
5135.35 749
5136.02 766
5136.70 769
5137.38 748
5138.05 853
5138.73 903
5139.40 845
5140.08 779
5140.76 776
5141.43 735
5142.11 767
5142.79 771
5143.46 857
5144.14 699
5144.81 713
5145.49 738
5146.17 856
5146.84 725
5147.52 845
5148.20 875
5148.87 772
5149.55 818
5150.23 887
5150.90 806
5151.58 822
5152.26 862
5152.94 806
5153.61 800
5154.29 693
5154.97 762
5155.64 869
5156.32 749
5157.00 759
5157.68 746
5158.35 781
5159.03 864
5159.71 810
5160.39 743
5161.06 713
5161.74 662
5162.42 709
5163.10 804
5163.77 765
5164.45 798
5165.13 823
5165.81 749
5166.48 766
5167.16 735
5167.84 774
5168.52 792
5169.20 852
5169.87 782
5170.55 827
5171.23 782
5171.91 789
5172.59 861
5173.27 782
5173.94 750
5174.62 705
5175.30 741
5175.98 750
5176.66 814
5177.34 738
5178.02 741
5178.69 797
5179.37 776
5180.05 781
5180.73 787
5181.41 759
5182.09 738
5182.77 808
5183.45 841
5184.12 839
5184.80 830
5185.48 766
5186.16 793
5186.84 757
5187.52 759
5188.20 783
5188.88 689
5189.56 780
5190.24 763
5190.92 732
5191.60 774
5192.28 809
5192.96 721
5193.64 741
5194.32 800
5195.00 724
5195.68 759
5196.36 739
5197.03 767
5197.71 728
5198.39 774
5199.07 820
5199.75 831
5200.44 770
5201.12 758
5201.80 819
5202.48 831
5203.16 865
5203.84 762
5204.52 822
5205.20 789
5205.88 861
5206.56 844
5207.24 826
5207.92 712
5208.60 771
5209.28 833
5209.96 826
5210.64 840
5211.32 847
5212.00 856
5212.68 904
5213.37 775
5214.05 803
5214.73 843
5215.41 774
5216.09 730
5216.77 771
5217.45 767
5218.13 802
5218.81 837
5219.50 750
5220.18 799
5220.86 741
5221.54 737
5222.22 718
5222.90 752
5223.59 705
5224.27 637
5224.95 758
5225.63 713
5226.31 792
5226.99 803
5227.68 749
5228.36 753
5229.04 768
5229.72 695
5230.40 669
5231.09 687
5231.77 766
5232.45 774
5233.13 833
5233.81 740
5234.50 717
5235.18 670
5235.86 782
5236.54 837
5237.23 755
5237.91 797
5238.59 693
5239.27 739
5239.96 784
5240.64 804
5241.32 774
5242.01 828
5242.69 791
5243.37 739
5244.05 832
5244.74 793
5245.42 840
5246.10 801
5246.79 748
5247.47 782
5248.15 758
5248.84 732
5249.52 759
5250.20 743
5250.89 813
5251.57 779
5252.25 733
5252.94 748
5253.62 857
5254.30 776
5254.99 816
5255.67 874
5256.36 692
5257.04 778
5257.72 786
5258.41 769
5259.09 695
5259.78 775
5260.46 757
5261.14 723
5261.83 641
5262.51 663
5263.20 836
5263.88 802
5264.56 761
5265.25 763
5265.93 742
5266.62 739
5267.30 814
5267.99 740
5268.67 656
5269.36 641
5270.04 646
5270.73 758
5271.41 784
5272.09 814
5272.78 769
5273.46 857
5274.15 788
5274.83 754
5275.52 771
5276.20 722
5276.89 631
5277.57 825
5278.26 751
5278.94 745
5279.63 686
5280.32 739
5281.00 735
5281.69 749
5282.37 641
5283.06 788
5283.74 800
5284.43 792
5285.11 815
5285.80 819
5286.49 759
5287.17 693
5287.86 743
5288.54 688
5289.23 743
5289.91 719
5290.60 733
5291.29 716
5291.97 727
5292.66 791
5293.35 777
5294.03 723
5294.72 693
5295.40 716
5296.09 783
5296.78 808
5297.46 724
5298.15 769
5298.84 793
5299.52 829
5300.21 764
5300.90 784
5301.58 819
5302.27 816
5302.96 844
5303.64 833
5304.33 745
5305.02 674
5305.70 676
5306.39 805
5307.08 758
5307.77 693
5308.45 729
5309.14 746
5309.83 834
5310.51 776
5311.20 753
5311.89 666
5312.58 742
5313.26 818
5313.95 823
5314.64 686
5315.33 710
5316.01 750
5316.70 735
5317.39 732
5318.08 784
5318.77 755
5319.45 790
5320.14 826
5320.83 739
5321.52 721
5322.20 769
5322.89 729
5323.58 724
5324.27 741
5324.96 692
5325.65 635
5326.33 632
5327.02 720
5327.71 726
5328.40 706
5329.09 736
5329.78 814
5330.46 769
5331.15 720
5331.84 743
5332.53 696
5333.22 710
5333.91 662
5334.60 721
5335.29 692
5335.98 750
5336.66 769
5337.35 795
5338.04 714
5338.73 651
5339.42 684
5340.11 793
5340.80 793
5341.49 719
5342.18 840
5342.87 771
5343.56 761
5344.25 689
5344.94 679
5345.62 690
5346.31 698
5347.00 679
5347.69 752
5348.38 686
5349.07 804
5349.76 861
5350.45 784
5351.14 848
5351.83 764
5352.52 715
5353.21 733
5353.90 762
5354.59 763
5355.28 757
5355.97 745
5356.66 800
5357.35 768
5358.04 723
5358.74 726
5359.43 837
5360.12 776
5360.81 792
5361.50 799
5362.19 718
5362.88 782
5363.57 801
5364.26 770
5364.95 763
5365.64 766
5366.33 690
5367.02 735
5367.71 728
5368.41 741
5369.10 778
5369.79 807
5370.48 713
5371.17 747
5371.86 784
5372.55 687
5373.24 682
5373.94 727
5374.63 798
5375.32 723
5376.01 748
5376.70 701
5377.39 736
5378.08 749
5378.78 699
5379.47 755
5380.16 771
5380.85 772
5381.54 742
5382.24 778
5382.93 721
5383.62 699
5384.31 711
5385.00 678
5385.70 727
5386.39 718
5387.08 669
5387.77 666
5388.47 740
5389.16 723
5389.85 706
5390.54 705
5391.23 761
5391.93 740
5392.62 754
5393.31 775
5394.01 686
5394.70 674
5395.39 740
5396.08 697
5396.78 756
5397.47 730
5398.16 675
5398.86 659
5399.55 775
5400.24 778
5400.93 760
5401.63 698
5402.32 724
5403.01 663
5403.71 690
5404.40 720
5405.09 705
5405.79 693
5406.48 705
5407.17 756
5407.87 678
5408.56 748
5409.26 691
5409.95 727
5410.64 691
5411.34 717
5412.03 732
5412.72 706
5413.42 703
5414.11 757
5414.81 709
5415.50 672
5416.19 693
5416.89 648
5417.58 727
5418.28 704
5418.97 807
5419.67 709
5420.36 719
5421.05 729
5421.75 714
5422.44 711
5423.14 742
5423.83 628
5424.53 759
5425.22 722
5425.92 673
5426.61 667
5427.31 646
5428.00 716
5428.70 744
5429.39 759
5430.09 694
5430.78 830
5431.48 759
5432.17 732
5432.87 753
5433.56 686
5434.26 734
5434.95 722
5435.65 712
5436.34 715
5437.04 716
5437.73 777
5438.43 793
5439.13 768
5439.82 806
5440.52 859
5441.21 749
5441.91 703
5442.60 748
5443.30 774
5444.00 789
5444.69 737
5445.39 761
5446.08 751
5446.78 773
5447.48 761
5448.17 790
5448.87 780
5449.56 664
5450.26 757
5450.96 650
5451.65 695
5452.35 768
5453.05 664
5453.74 746
5454.44 728
5455.14 711
5455.83 747
5456.53 670
5457.23 763
5457.92 776
5458.62 692
5459.32 657
5460.01 698
5460.71 730
5461.41 704
5462.11 739
5462.80 736
5463.50 695
5464.20 665
5464.89 803
5465.59 729
5466.29 740
5466.99 747
5467.68 708
5468.38 673
5469.08 653
5469.78 760
5470.47 686
5471.17 688
5471.87 704
5472.57 665
5473.26 699
5473.96 649
5474.66 649
5475.36 708
5476.06 703
5476.75 673
5477.45 799
5478.15 740
5478.85 771
5479.55 734
5480.24 724
5480.94 782
5481.64 821
5482.34 749
5483.04 710
5483.74 713
5484.43 632
5485.13 677
5485.83 645
5486.53 697
5487.23 742
5487.93 695
5488.63 739
5489.33 787
5490.02 758
5490.72 849
5491.42 715
5492.12 759
5492.82 751
5493.52 787
5494.22 785
5494.92 772
5495.62 762
5496.32 694
5497.01 733
5497.71 743
5498.41 803
5499.11 780
5499.81 829
5500.51 826
5501.21 861
5501.91 836
5502.61 876
5503.31 800
5504.01 879
5504.71 729
5505.41 794
5506.11 823
5506.81 762
5507.51 833
5508.21 855
5508.91 848
5509.61 821
5510.31 761
5511.01 750
5511.71 817
5512.41 787
5513.11 674
5513.81 685
5514.51 719
5515.21 789
5515.91 810
5516.61 735
5517.31 723
5518.01 656
5518.72 634
5519.42 647
5520.12 780
5520.82 792
5521.52 762
5522.22 732
5522.92 664
5523.62 700
5524.32 651
5525.02 654
5525.72 646
5526.43 731
5527.13 705
5527.83 767
5528.53 751
5529.23 811
5529.93 766
5530.63 725
5531.33 677
5532.04 702
5532.74 705
5533.44 764
5534.14 759
5534.84 672
5535.54 712
5536.25 604
5536.95 670
5537.65 657
5538.35 745
5539.05 720
5539.76 696
5540.46 707
5541.16 708
5541.86 779
5542.56 771
5543.27 720
5543.97 674
5544.67 707
5545.37 669
5546.08 734
5546.78 759
5547.48 774
5548.18 662
5548.89 603
5549.59 722
5550.29 717
5550.99 732
5551.70 682
5552.40 668
5553.10 677
5553.81 770
5554.51 673
5555.21 672
5555.91 706
5556.62 675
5557.32 673
5558.02 693
5558.73 666
5559.43 622
5560.13 695
5560.84 722
5561.54 701
5562.24 680
5562.95 685
5563.65 671
5564.35 633
5565.06 627
5565.76 673
5566.47 793
5567.17 766
5567.87 698
5568.58 794
5569.28 650
5569.98 615
5570.69 704
5571.39 659
5572.10 646
5572.80 588
5573.50 657
5574.21 594
5574.91 629
5575.62 635
5576.32 671
5577.03 661
5577.73 772
5578.44 731
5579.14 719
5579.84 689
5580.55 706
5581.25 624
5581.96 717
5582.66 718
5583.37 664
5584.07 666
5584.78 623
5585.48 666
5586.19 710
5586.89 691
5587.60 710
5588.30 686
5589.01 591
5589.71 641
5590.42 640
5591.12 661
5591.83 618
5592.53 671
5593.24 634
5593.94 625
5594.65 672
5595.36 628
5596.06 633
5596.77 719
5597.47 708
5598.18 632
5598.88 627
5599.59 592
5600.30 677
5601.00 669
5601.71 744
5602.41 691
5603.12 630
5603.83 613
5604.53 642
5605.24 639
5605.94 689
5606.65 699
5607.36 692
5608.06 654
5608.77 656
5609.48 662
5610.18 791
5610.89 737
5611.60 676
5612.30 704
5613.01 677
5613.72 621
5614.42 626
5615.13 702
5615.84 616
5616.54 658
5617.25 672
5617.96 690
5618.66 760
5619.37 661
5620.08 679
5620.78 702
5621.49 705
5622.20 716
5622.91 744
5623.61 618
5624.32 664
5625.03 674
5625.74 624
5626.44 659
5627.15 628
5627.86 679
5628.57 634
5629.27 627
5629.98 589
5630.69 613
5631.40 581
5632.11 669
5632.81 688
5633.52 633
5634.23 676
5634.94 662
5635.65 660
5636.35 667
5637.06 631
5637.77 615
5638.48 691
5639.19 678
5639.89 632
5640.60 661
5641.31 734
5642.02 656
5642.73 657
5643.44 617
5644.15 605
5644.85 622
5645.56 659
5646.27 711
5646.98 673
5647.69 664
5648.40 681
5649.11 655
5649.82 715
5650.53 659
5651.23 580
5651.94 635
5652.65 645
5653.36 669
5654.07 638
5654.78 676
5655.49 687
5656.20 664
5656.91 749
5657.62 710
5658.33 739
5659.04 698
5659.75 716
5660.46 630
5661.17 663
5661.88 663
5662.59 673
5663.30 689
5664.00 658
5664.71 654
5665.42 648
5666.13 692
5666.84 600
5667.55 561
5668.27 648
5668.98 629
5669.69 651
5670.40 624
5671.11 652
5671.82 680
5672.53 586
5673.24 586
5673.95 646
5674.66 605
5675.37 618
5676.08 704
5676.79 645
5677.50 636
5678.21 574
5678.92 672
5679.63 611
5680.34 615
5681.06 678
5681.77 600
5682.48 578
5683.19 616
5683.90 630
5684.61 647
5685.32 579
5686.03 594
5686.74 641
5687.46 700
5688.17 661
5688.88 652
5689.59 651
5690.30 647
5691.01 619
5691.72 551
5692.44 518
5693.15 645
5693.86 613
5694.57 560
5695.28 546
5696.00 610
5696.71 557
5697.42 660
5698.13 590
5698.84 654
5699.56 696
5700.27 691
5700.98 635
5701.69 649
5702.40 620
5703.12 573
5703.83 658
5704.54 604
5705.25 577
5705.97 546
5706.68 645
5707.39 620
5708.10 635
5708.82 659
5709.53 700
5710.24 658
5710.95 564
5711.67 581
5712.38 588
5713.09 567
5713.81 557
5714.52 653
5715.23 591
5715.95 624
5716.66 636
5717.37 683
5718.09 682
5718.80 564
5719.51 571
5720.23 655
5720.94 639
5721.65 597
5722.37 592
5723.08 610
5723.79 646
5724.51 577
5725.22 609
5725.93 690
5726.65 601
5727.36 582
5728.08 597
5728.79 666
5729.50 691
5730.22 592
5730.93 649
5731.65 660
5732.36 640
5733.07 679
5733.79 601
5734.50 579
5735.22 598
5735.93 607
5736.65 622
5737.36 672
5738.07 632
5738.79 599
5739.50 605
5740.22 623
5740.93 578
5741.65 645
5742.36 590
5743.08 579
5743.79 604
5744.51 647
5745.22 602
5745.94 594
5746.65 619
5747.37 533
5748.08 536
5748.80 583
5749.51 624
5750.23 594
5750.94 589
5751.66 642
5752.37 620
5753.09 616
5753.80 633
5754.52 610
5755.24 650
5755.95 677
5756.67 651
5757.38 582
5758.10 619
5758.81 688
5759.53 695
5760.25 631
5760.96 600
5761.68 561
5762.39 533
5763.11 614
5763.83 623
5764.54 578
5765.26 604
5765.97 648
5766.69 631
5767.41 606
5768.12 574
5768.84 562
5769.56 631
5770.27 607
5770.99 685
5771.71 625
5772.42 581
5773.14 588
5773.86 633
5774.57 684
5775.29 705
5776.01 674
5776.72 665
5777.44 705
5778.16 710
5778.88 644
5779.59 592
5780.31 594
5781.03 600
5781.74 639
5782.46 699
5783.18 615
5783.90 577
5784.61 671
5785.33 559
5786.05 618
5786.77 717
5787.48 675
5788.20 588
5788.92 620
5789.64 678
5790.35 648
5791.07 647
5791.79 653
5792.51 631
5793.23 611
5793.94 570
5794.66 616
5795.38 635
5796.10 700
5796.82 596
5797.53 604
5798.25 579
5798.97 606
5799.69 615
5800.41 678
5801.13 689
5801.84 670
5802.56 641
5803.28 639
5804.00 714
5804.72 671
5805.44 564
5806.16 658
5806.87 655
5807.59 708
5808.31 699
5809.03 704
5809.75 667
5810.47 682
5811.19 724
5811.91 637
5812.63 655
5813.35 650
5814.07 634
5814.78 619
5815.50 671
5816.22 724
5816.94 746
5817.66 705
5818.38 656
5819.10 691
5819.82 747
5820.54 746
5821.26 796
5821.98 743
5822.70 718
5823.42 712
5824.14 736
5824.86 721
5825.58 704
5826.30 666
5827.02 699
5827.74 687
5828.46 665
5829.18 707
5829.90 743
5830.62 675
5831.34 642
5832.06 663
5832.78 666
5833.50 649
5834.22 576
5834.94 673
5835.66 656
5836.38 665
5837.10 697
5837.82 698
5838.55 659
5839.27 636
5839.99 665
5840.71 702
5841.43 615
5842.15 603
5842.87 595
5843.59 654
5844.31 615
5845.03 667
5845.76 579
5846.48 588
5847.20 634
5847.92 613
5848.64 662
5849.36 617
5850.08 615
5850.81 625
5851.53 711
5852.25 681
5852.97 624
5853.69 695
5854.41 662
5855.14 677
5855.86 642
5856.58 605
5857.30 630
5858.02 559
5858.74 646
5859.47 717
5860.19 632
5860.91 623
5861.63 620
5862.36 650
5863.08 665
5863.80 575
5864.52 627
5865.24 628
5865.97 652
5866.69 609
5867.41 584
5868.13 555
5868.86 613
5869.58 634
5870.30 602
5871.03 633
5871.75 601
5872.47 654
5873.19 636
5873.92 580
5874.64 676
5875.36 655
5876.09 653
5876.81 579
5877.53 635
5878.26 609
5878.98 707
5879.70 637
5880.43 681
5881.15 730
5881.87 694
5882.60 639
5883.32 676
5884.04 691
5884.77 640
5885.49 622
5886.21 679
5886.94 715
5887.66 670
5888.39 645
5889.11 620
5889.83 738
5890.56 677
5891.28 566
5892.01 619
5892.73 601
5893.45 679
5894.18 631
5894.90 639
5895.63 721
5896.35 622
5897.07 573
5897.80 607
5898.52 592
5899.25 625
5899.97 629
5900.70 797
5901.42 754
5902.15 819
5902.87 819
5903.60 878
5904.32 875
5905.05 879
5905.77 895
5906.50 802
5907.22 833
5907.95 771
5908.67 796
5909.40 729
5910.12 800
5910.85 735
5911.57 648
5912.30 634
5913.02 664
5913.75 642
5914.47 643
5915.20 607
5915.92 638
5916.65 656
5917.38 605
5918.10 683
5918.83 616
5919.55 604
5920.28 675
5921.00 673
5921.73 600
5922.46 628
5923.18 597
5923.91 610
5924.63 551
5925.36 621
5926.09 698
5926.81 637
5927.54 561
5928.26 639
5928.99 629
5929.72 632
5930.44 691
5931.17 666
5931.90 694
5932.62 642
5933.35 589
5934.08 618
5934.80 699
5935.53 661
5936.26 579
5936.98 615
5937.71 641
5938.44 651
5939.16 649
5939.89 705
5940.62 673
5941.35 682
5942.07 676
5942.80 640
5943.53 696
5944.25 713
5944.98 690
5945.71 696
5946.44 649
5947.16 644
5947.89 658
5948.62 684
5949.35 712
5950.07 688
5950.80 676
5951.53 711
5952.26 673
5952.99 737
5953.71 689
5954.44 646
5955.17 686
5955.90 688
5956.62 722
5957.35 659
5958.08 721
5958.81 752
5959.54 744
5960.27 760
5960.99 751
5961.72 661
5962.45 812
5963.18 769
5963.91 664
5964.64 681
5965.36 701
5966.09 752
5966.82 804
5967.55 729
5968.28 719
5969.01 782
5969.74 748
5970.47 741
5971.19 710
5971.92 704
5972.65 691
5973.38 723
5974.11 604
5974.84 674
5975.57 652
5976.30 670
5977.03 667
5977.76 664
5978.49 650
5979.22 640
5979.95 737
5980.67 755
5981.40 688
5982.13 656
5982.86 740
5983.59 750
5984.32 728
5985.05 739
5985.78 712
5986.51 731
5987.24 817
5987.97 802
5988.70 632
5989.43 745
5990.16 759
5990.89 743
5991.62 740
5992.35 761
5993.08 768
5993.81 822
5994.54 778
5995.27 795
5996.00 728
5996.73 761
5997.47 895
5998.20 718
5998.93 704
5999.66 815
6000.39 770
6001.12 785
6001.85 723
6002.58 677
6003.31 673
6004.04 741
6004.77 706
6005.50 649
6006.24 791
6006.97 782
6007.70 742
6008.43 838
6009.16 806
6009.89 876
6010.62 926
6011.35 838
6012.09 926
6012.82 905
6013.55 991
6014.28 1055
6015.01 980
6015.74 1006
6016.47 961
6017.21 933
6017.94 922
6018.67 882
6019.40 918
6020.13 824
6020.87 839
6021.60 785
6022.33 730
6023.06 744
6023.79 720
6024.53 749
6025.26 757
6025.99 739
6026.72 724
6027.46 694
6028.19 679
6028.92 703
6029.65 673
6030.39 671
6031.12 706
6031.85 762
6032.58 723
6033.32 694
6034.05 684
6034.78 748
6035.51 753
6036.25 743
6036.98 763
6037.71 722
6038.45 710
6039.18 671
6039.91 681
6040.65 750
6041.38 760
6042.11 740
6042.85 723
6043.58 751
6044.31 824
6045.05 824
6045.78 904
6046.51 901
6047.25 876
6047.98 940
6048.71 978
6049.45 907
6050.18 919
6050.91 858
6051.65 828
6052.38 807
6053.12 797
6053.85 779
6054.58 731
6055.32 758
6056.05 707
6056.79 705
6057.52 662
6058.25 707
6058.99 787
6059.72 698
6060.46 626
6061.19 687
6061.93 697
6062.66 664
6063.40 617
6064.13 656
6064.86 664
6065.60 661
6066.33 598
6067.07 680
6067.80 702
6068.54 609
6069.27 665
6070.01 696
6070.74 725
6071.48 660
6072.21 608
6072.95 735
6073.68 637
6074.42 587
6075.15 687
6075.89 684
6076.63 721
6077.36 715
6078.10 687
6078.83 615
6079.57 674
6080.30 711
6081.04 621
6081.77 638
6082.51 614
6083.25 624
6083.98 645
6084.72 655
6085.45 670
6086.19 657
6086.92 767
6087.66 735
6088.40 729
6089.13 719
6089.87 739
6090.61 681
6091.34 671
6092.08 656
6092.81 743
6093.55 733
6094.29 732
6095.02 715
6095.76 701
6096.50 594
6097.23 634
6097.97 660
6098.71 694
6099.44 637
6100.18 709
6100.92 666
6101.65 758
6102.39 725
6103.13 599
6103.86 660
6104.60 652
6105.34 596
6106.08 657
6106.81 674
6107.55 638
6108.29 615
6109.02 624
6109.76 644
6110.50 734
6111.24 626
6111.97 668
6112.71 653
6113.45 686
6114.19 583
6114.92 647
6115.66 654
6116.40 697
6117.14 718
6117.88 761
6118.61 712
6119.35 649
6120.09 663
6120.83 718
6121.57 774
6122.30 679
6123.04 633
6123.78 715
6124.52 698
6125.26 692
6126.00 697
6126.73 661
6127.47 702
6128.21 681
6128.95 650
6129.69 654
6130.43 654
6131.16 663
6131.90 692
6132.64 672
6133.38 727
6134.12 713
6134.86 681
6135.60 602
6136.34 676
6137.08 678
6137.81 698
6138.55 683
6139.29 644
6140.03 731
6140.77 824
6141.51 710
6142.25 632
6142.99 664
6143.73 727
6144.47 771
6145.21 652
6145.95 637
6146.69 729
6147.43 685
6148.17 718
6148.91 680
6149.65 688
6150.39 779
6151.13 690
6151.86 698
6152.60 709
6153.34 681
6154.08 664
6154.83 695
6155.57 629
6156.31 633
6157.05 642
6157.79 689
6158.53 734
6159.27 669
6160.01 648
6160.75 629
6161.49 638
6162.23 582
6162.97 596
6163.71 612
6164.45 619
6165.19 667
6165.93 650
6166.67 688
6167.41 657
6168.15 677
6168.89 769
6169.64 691
6170.38 671
6171.12 699
6171.86 594
6172.60 644
6173.34 633
6174.08 626
6174.82 693
6175.57 711
6176.31 640
6177.05 638
6177.79 679
6178.53 701
6179.27 689
6180.01 678
6180.76 667
6181.50 687
6182.24 623
6182.98 685
6183.72 706
6184.46 716
6185.21 694
6185.95 688
6186.69 631
6187.43 640
6188.17 684
6188.92 646
6189.66 682
6190.40 660
6191.14 656
6191.89 719
6192.63 662
6193.37 701
6194.11 689
6194.86 594
6195.60 658
6196.34 655
6197.08 734
6197.83 650
6198.57 678
6199.31 652
6200.05 615
6200.80 687
6201.54 688
6202.28 689
6203.03 696
6203.77 690
6204.51 699
6205.26 662
6206.00 771
6206.74 780
6207.48 935
6208.23 920
6208.97 1002
6209.71 985
6210.46 1094
6211.20 1097
6211.95 1146
6212.69 1184
6213.43 1113
6214.18 1199
6214.92 1081
6215.66 944
6216.41 864
6217.15 804
6217.89 770
6218.64 706
6219.38 755
6220.13 671
6220.87 606
6221.61 717
6222.36 649
6223.10 660
6223.85 710
6224.59 752
6225.34 735
6226.08 750
6226.82 691
6227.57 642
6228.31 649
6229.06 654
6229.80 667
6230.55 564
6231.29 642
6232.04 666
6232.78 645
6233.53 629
6234.27 658
6235.02 651
6235.76 666
6236.51 659
6237.25 653
6238.00 793
6238.74 742
6239.49 678
6240.23 618
6240.98 641
6241.72 669
6242.47 666
6243.21 708
6243.96 709
6244.70 697
6245.45 686
6246.20 773
6246.94 712
6247.69 641
6248.43 788
6249.18 810
6249.92 759
6250.67 765
6251.42 835
6252.16 929
6252.91 765
6253.65 724
6254.40 718
6255.15 743
6255.89 749
6256.64 634
6257.38 644
6258.13 643
6258.88 713
6259.62 662
6260.37 653
6261.12 742
6261.86 661
6262.61 725
6263.36 745
6264.10 751
6264.85 691
6265.60 614
6266.34 683
6267.09 725
6267.84 793
6268.58 801
6269.33 736
6270.08 726
6270.82 689
6271.57 662
6272.32 625
6273.07 584
6273.81 618
6274.56 667
6275.31 628
6276.05 561
6276.80 622
6277.55 608
6278.30 587
6279.04 657
6279.79 644
6280.54 661
6281.29 647
6282.03 688
6282.78 682
6283.53 652
6284.28 636
6285.03 580
6285.77 653
6286.52 696
6287.27 674
6288.02 648
6288.77 693
6289.51 676
6290.26 693
6291.01 699
6291.76 663
6292.51 637
6293.26 648
6294.00 649
6294.75 713
6295.50 659
6296.25 564
6297.00 617
6297.75 683
6298.50 557
6299.24 549
6299.99 597
6300.74 541
6301.49 580
6302.24 590
6302.99 604
6303.74 596
6304.49 621
6305.24 584
6305.99 612
6306.73 597
6307.48 636
6308.23 565
6308.98 576
6309.73 597
6310.48 637
6311.23 692
6311.98 598
6312.73 631
6313.48 618
6314.23 606
6314.98 640
6315.73 645
6316.48 592
6317.23 605
6317.98 603
6318.73 606
6319.48 636
6320.23 620
6320.98 689
6321.73 688
6322.48 596
6323.23 606
6323.98 617
6324.73 597
6325.48 593
6326.23 567
6326.98 587
6327.73 658
6328.48 635
6329.23 620
6329.98 586
6330.73 640
6331.48 582
6332.23 611
6332.98 637
6333.73 586
6334.49 566
6335.24 595
6335.99 551
6336.74 564
6337.49 544
6338.24 666
6338.99 659
6339.74 599
6340.49 531
6341.25 610
6342.00 643
6342.75 618
6343.50 581
6344.25 566
6345.00 585
6345.75 581
6346.51 598
6347.26 639
6348.01 693
6348.76 603
6349.51 662
6350.26 601
6351.02 604
6351.77 592
6352.52 584
6353.27 620
6354.02 647
6354.78 682
6355.53 665
6356.28 629
6357.03 607
6357.78 576
6358.54 611
6359.29 611
6360.04 537
6360.79 581
6361.55 541
6362.30 573
6363.05 569
6363.80 606
6364.56 688
6365.31 649
6366.06 595
6366.81 662
6367.57 627
6368.32 607
6369.07 655
6369.83 669
6370.58 606
6371.33 568
6372.08 578
6372.84 598
6373.59 589
6374.34 569
6375.10 628
6375.85 646
6376.60 671
6377.36 546
6378.11 596
6378.86 610
6379.62 528
6380.37 533
6381.12 592
6381.88 556
6382.63 561
6383.39 634
6384.14 578
6384.89 619
6385.65 599
6386.40 630
6387.16 584
6387.91 522
6388.66 525
6389.42 553
6390.17 537
6390.93 583
6391.68 553
6392.43 586
6393.19 567
6393.94 582
6394.70 613
6395.45 601
6396.21 507
6396.96 561
6397.72 530
6398.47 587
6399.22 562
6399.98 570
6400.73 546
6401.49 507
6402.24 510
6403.00 544
6403.75 573
6404.51 568
6405.26 513
6406.02 501
6406.77 542
6407.53 517
6408.28 483
6409.04 556
6409.79 556
6410.55 621
6411.31 512
6412.06 577
6412.82 550
6413.57 537
6414.33 510
6415.08 532
6415.84 530
6416.59 479
6417.35 517
6418.11 561
6418.86 487
6419.62 557
6420.37 529
6421.13 548
6421.89 574
6422.64 597
6423.40 549
6424.15 527
6424.91 547
6425.67 601
6426.42 637
6427.18 610
6427.94 582
6428.69 595
6429.45 572
6430.20 530
6430.96 507
6431.72 454
6432.47 525
6433.23 531
6433.99 565
6434.74 571
6435.50 514
6436.26 504
6437.02 510
6437.77 598
6438.53 544
6439.29 547
6440.04 484
6440.80 596
6441.56 603
6442.32 562
6443.07 617
6443.83 579
6444.59 615
6445.34 539
6446.10 544
6446.86 551
6447.62 552
6448.37 515
6449.13 582
6449.89 561
6450.65 485
6451.41 518
6452.16 542
6452.92 498
6453.68 524
6454.44 505
6455.19 542
6455.95 592
6456.71 606
6457.47 603
6458.23 577
6458.99 548
6459.74 544
6460.50 544
6461.26 563
6462.02 522
6462.78 540
6463.54 589
6464.29 537
6465.05 505
6465.81 530
6466.57 538
6467.33 525
6468.09 509
6468.85 565
6469.60 558
6470.36 513
6471.12 565
6471.88 587
6472.64 531
6473.40 520
6474.16 536
6474.92 526
6475.68 608
6476.44 585
6477.20 584
6477.95 600
6478.71 606
6479.47 596
6480.23 560
6480.99 591
6481.75 618
6482.51 593
6483.27 568
6484.03 600
6484.79 611
6485.55 683
6486.31 653
6487.07 575
6487.83 636
6488.59 686
6489.35 615
6490.11 678
6490.87 642
6491.63 620
6492.39 618
6493.15 650
6493.91 616
6494.67 639
6495.43 646
6496.19 634
6496.95 611
6497.71 624
6498.47 606
6499.23 593
6499.99 628
6500.76 573
6501.52 637
6502.28 628
6503.04 619
6503.80 624
6504.56 664
6505.32 567
6506.08 595
6506.84 644
6507.60 715
6508.36 649
6509.13 658
6509.89 715
6510.65 683
6511.41 692
6512.17 717
6512.93 648
6513.69 656
6514.45 656
6515.22 656
6515.98 703
6516.74 816
6517.50 736
6518.26 675
6519.02 684
6519.79 707
6520.55 717
6521.31 693
6522.07 713
6522.83 716
6523.60 775
6524.36 766
6525.12 833
6525.88 858
6526.64 976
6527.41 1012
6528.17 986
6528.93 1079
6529.69 1017
6530.46 980
6531.22 1037
6531.98 990
6532.74 886
6533.51 895
6534.27 830
6535.03 813
6535.79 805
6536.56 759
6537.32 801
6538.08 763
6538.85 785
6539.61 777
6540.37 750
6541.13 779
6541.90 733
6542.66 698
6543.42 668
6544.19 701
6544.95 731
6545.71 663
6546.48 723
6547.24 624
6548.00 616
6548.77 650
6549.53 707
6550.29 655
6551.06 608
6551.82 636
6552.58 674
6553.35 651
6554.11 619
6554.88 685
6555.64 672
6556.40 616
6557.17 717
6557.93 646
6558.70 593
6559.46 685
6560.22 712
6560.99 733
6561.75 703
6562.52 643
6563.28 672
6564.05 684
6564.81 703
6565.57 712
6566.34 712
6567.10 732
6567.87 717
6568.63 722
6569.40 680
6570.16 768
6570.93 699
6571.69 675
6572.46 685
6573.22 627
6573.99 634
6574.75 658
6575.52 710
6576.28 680
6577.05 676
6577.81 651
6578.58 735
6579.34 742
6580.11 695
6580.87 748
6581.64 766
6582.40 740
6583.17 667
6583.93 724
6584.70 707
6585.47 685
6586.23 700
6587.00 674
6587.76 655
6588.53 691
6589.29 797
6590.06 749
6590.83 735
6591.59 808
6592.36 752
6593.12 774
6593.89 826
6594.66 899
6595.42 834
6596.19 825
6596.96 788
6597.72 789
6598.49 714
6599.25 744
6600.02 764
6600.79 759
6601.55 693
6602.32 709
6603.09 706
6603.85 660
6604.62 709
6605.39 673
6606.15 673
6606.92 688
6607.69 658
6608.46 623
6609.22 643
6609.99 685
6610.76 683
6611.52 656
6612.29 677
6613.06 668
6613.83 726
6614.59 720
6615.36 755
6616.13 670
6616.89 664
6617.66 731
6618.43 706
6619.20 633
6619.96 652
6620.73 704
6621.50 627
6622.27 675
6623.04 676
6623.80 718
6624.57 661
6625.34 601
6626.11 666
6626.88 694
6627.64 701
6628.41 708
6629.18 712
6629.95 646
6630.72 737
6631.48 765
6632.25 730
6633.02 751
6633.79 745
6634.56 687
6635.33 839
6636.10 837
6636.86 848
6637.63 872
6638.40 845
6639.17 846
6639.94 752
6640.71 682
6641.48 759
6642.25 658
6643.01 669
6643.78 680
6644.55 690
6645.32 658
6646.09 665
6646.86 609
6647.63 663
6648.40 676
6649.17 671
6649.94 675
6650.71 666
6651.48 732
6652.25 718
6653.01 765
6653.78 720
6654.55 774
6655.32 757
6656.09 728
6656.86 678
6657.63 616
6658.40 665
6659.17 685
6659.94 715
6660.71 673
6661.48 615
6662.25 643
6663.02 586
6663.79 621
6664.56 573
6665.33 608
6666.10 669
6666.87 645
6667.64 651
6668.42 632
6669.19 573
6669.96 579
6670.73 602
6671.50 606
6672.27 641
6673.04 624
6673.81 608
6674.58 643
6675.35 720
6676.12 674
6676.89 629
6677.66 620
6678.44 551
6679.21 563
6679.98 639
6680.75 541
6681.52 604
6682.29 551
6683.06 543
6683.83 591
6684.60 578
6685.38 582
6686.15 592
6686.92 672
6687.69 614
6688.46 638
6689.23 650
6690.01 615
6690.78 656
6691.55 761
6692.32 690
6693.09 598
6693.86 600
6694.64 594
6695.41 600
6696.18 577
6696.95 629
6697.73 550
6698.50 589
6699.27 642
6700.04 609
6700.81 598
6701.59 550
6702.36 534
6703.13 527
6703.90 553
6704.68 612
6705.45 618
6706.22 604
6706.99 556
6707.77 571
6708.54 544
6709.31 548
6710.09 542
6710.86 545
6711.63 561
6712.40 543
6713.18 499
6713.95 573
6714.72 597
6715.50 625
6716.27 615
6717.04 509
6717.82 678
6718.59 624
6719.36 613
6720.14 617
6720.91 613
6721.68 590
6722.46 605
6723.23 633
6724.00 566
6724.78 547
6725.55 509
6726.33 556
6727.10 539
6727.87 541
6728.65 555
6729.42 603
6730.20 547
6730.97 554
6731.74 571
6732.52 533
6733.29 503
6734.07 571
6734.84 578
6735.61 597
6736.39 595
6737.16 571
6737.94 534
6738.71 603
6739.49 552
6740.26 517
6741.04 563
6741.81 583
6742.59 551
6743.36 510
6744.13 509
6744.91 519
6745.68 560
6746.46 531
6747.23 522
6748.01 545
6748.78 579
6749.56 593
6750.33 491
6751.11 470
6751.89 520
6752.66 520
6753.44 549
6754.21 549
6754.99 522
6755.76 460
6756.54 494
6757.31 526
6758.09 492
6758.86 492
6759.64 522
6760.42 594
6761.19 536
6761.97 513
6762.74 449
6763.52 483
6764.30 500
6765.07 558
6765.85 555
6766.62 521
6767.40 582
6768.18 586
6768.95 592
6769.73 606
6770.51 545
6771.28 517
6772.06 534
6772.83 551
6773.61 569
6774.39 594
6775.16 581
6775.94 579
6776.72 563
6777.49 584
6778.27 569
6779.05 570
6779.82 581
6780.60 576
6781.38 522
6782.16 554
6782.93 489
6783.71 536
6784.49 530
6785.26 570
6786.04 551
6786.82 612
6787.60 597
6788.37 529
6789.15 559
6789.93 558
6790.71 546
6791.48 546
6792.26 618
6793.04 577
6793.82 559
6794.59 495
6795.37 499
6796.15 527
6796.93 514
6797.70 524
6798.48 577
6799.26 508
6800.04 496
6800.82 491
6801.60 518
6802.37 530
6803.15 517
6803.93 492
6804.71 470
6805.49 576
6806.26 544
6807.04 559
6807.82 515
6808.60 547
6809.38 590
6810.16 493
6810.94 507
6811.71 588
6812.49 548
6813.27 638
6814.05 567
6814.83 556
6815.61 540
6816.39 579
6817.17 578
6817.95 490
6818.73 540
6819.50 496
6820.28 471
6821.06 556
6821.84 653
6822.62 533
6823.40 508
6824.18 512
6824.96 551
6825.74 537
6826.52 481
6827.30 510
6828.08 531
6828.86 523
6829.64 514
6830.42 505
6831.20 502
6831.98 538
6832.76 502
6833.54 482
6834.32 524
6835.10 538
6835.88 512
6836.66 551
6837.44 512
6838.22 538
6839.00 562
6839.78 527
6840.56 525
6841.34 496
6842.12 479
6842.90 577
6843.68 518
6844.46 492
6845.24 490
6846.02 533
6846.80 570
6847.58 577
6848.36 568
6849.14 568
6849.93 647
6850.71 657
6851.49 696
6852.27 684
6853.05 684
6853.83 787
6854.61 760
6855.39 765
6856.17 678
6856.96 694
6857.74 697
6858.52 643
6859.30 659
6860.08 627
6860.86 584
6861.64 573
6862.43 548
6863.21 525
6863.99 505
6864.77 546
6865.55 502
6866.33 516
6867.12 555
6867.90 544
6868.68 522
6869.46 524
6870.24 561
6871.03 523
6871.81 480
6872.59 556
6873.37 548
6874.16 475
6874.94 515
6875.72 515
6876.50 531
6877.28 549
6878.07 552
6878.85 570
6879.63 511
6880.42 603
6881.20 544
6881.98 589
6882.76 547
6883.55 547
6884.33 588
6885.11 584
6885.89 559
6886.68 543
6887.46 607
6888.24 537
6889.03 537
6889.81 589
6890.59 632
6891.38 575
6892.16 549
6892.94 539
6893.73 580
6894.51 569
6895.29 555
6896.08 482
6896.86 477
6897.64 540
6898.43 537
6899.21 510
6900.00 537
6900.78 559
6901.56 561
6902.35 558
6903.13 506
6903.91 496
6904.70 524
6905.48 619
6906.27 543
6907.05 489
6907.84 524
6908.62 520
6909.40 540
6910.19 529
6910.97 579
6911.76 542
6912.54 532
6913.33 523
6914.11 551
6914.90 527
6915.68 541
6916.46 510
6917.25 523
6918.03 455
6918.82 519
6919.60 451
6920.39 511
6921.17 566
6921.96 560
6922.74 560
6923.53 498
6924.31 547
6925.10 553
6925.88 563
6926.67 516
6927.45 505
6928.24 479
6929.03 570
6929.81 539
6930.60 513
6931.38 543
6932.17 548
6932.95 493
6933.74 486
6934.52 528
6935.31 540
6936.10 558
6936.88 546
6937.67 520
6938.45 524
6939.24 562
6940.03 562
6940.81 550
6941.60 556
6942.38 546
6943.17 572
6943.96 606
6944.74 541
6945.53 577
6946.32 619
6947.10 624
6947.89 574
6948.68 566
6949.46 537
6950.25 589
6951.03 612
6951.82 620
6952.61 609
6953.40 576
6954.18 559
6954.97 559
6955.76 593
6956.54 514
6957.33 591
6958.12 707
6958.90 631
6959.69 601
6960.48 652
6961.27 643
6962.05 663
6962.84 683
6963.63 604
6964.41 670
6965.20 620
6965.99 665
6966.78 656
6967.56 659
6968.35 699
6969.14 702
6969.93 667
6970.72 715
6971.50 636
6972.29 695
6973.08 742
6973.87 681
6974.66 697
6975.44 687
6976.23 698
6977.02 743
6977.81 772
6978.60 725
6979.38 690
6980.17 722
6980.96 750
6981.75 714
6982.54 880
6983.33 851
6984.11 969
6984.90 1065
6985.69 1148
6986.48 1262
6987.27 1331
6988.06 1437
6988.85 1539
6989.64 1532
6990.42 1516
6991.21 1477
6992.00 1241
6992.79 1180
6993.58 969
6994.37 1000
6995.16 858
6995.95 873
6996.74 971
6997.53 980
6998.32 1023
6999.10 1107
6999.89 1285
7000.68 1410
7001.47 1456
7002.26 1544
7003.05 1622
7003.84 1531
7004.63 1525
7005.42 1344
7006.21 1218
7007.00 1041
7007.79 977
7008.58 877
7009.37 818
7010.16 789
7010.95 703
7011.74 731
7012.53 718
7013.32 735
7014.11 724
7014.90 795
7015.69 658
7016.48 759
7017.27 806
7018.06 792
7018.85 741
7019.64 680
7020.43 688
7021.23 730
7022.02 678
7022.81 697
7023.60 703
7024.39 726
7025.18 800
7025.97 749
7026.76 673
7027.55 716
7028.34 686
7029.13 666
7029.93 673
7030.72 682
7031.51 785
7032.30 722
7033.09 722
7033.88 716
7034.67 626
7035.46 651
7036.26 573
7037.05 661
7037.84 665
7038.63 568
7039.42 637
7040.21 716
7041.01 684
7041.80 672
7042.59 631
7043.38 649
7044.17 654
7044.97 643
7045.76 565
7046.55 610
7047.34 621
7048.13 575
7048.93 624
7049.72 582
7050.51 584
7051.30 594
7052.09 571
7052.89 663
7053.68 659
7054.47 599
7055.26 604
7056.06 589
7056.85 597
7057.64 621
7058.44 612
7059.23 622
7060.02 596
7060.81 669
7061.61 636
7062.40 604
7063.19 602
7063.99 643
7064.78 613
7065.57 606
7066.37 613
7067.16 634
7067.95 646
7068.74 618
7069.54 586
7070.33 562
7071.13 575
7071.92 554
7072.71 585
7073.51 627
7074.30 649
7075.09 597
7075.89 580
7076.68 562
7077.47 600
7078.27 569
7079.06 551
7079.86 570
7080.65 623
7081.44 590
7082.24 568
7083.03 555
7083.83 579
7084.62 578
7085.41 610
7086.21 562
7087.00 557
7087.80 577
7088.59 529
7089.39 570
7090.18 533
7090.98 558
7091.77 544
7092.56 544
7093.36 583
7094.15 502
7094.95 490
7095.74 527
7096.54 499
7097.33 517
7098.13 500
7098.92 490
7099.72 479
7100.51 509
7101.31 474
7102.10 445
7102.90 502
7103.69 492
7104.49 470
7105.29 465
7106.08 455
7106.88 486
7107.67 477
7108.47 487
7109.26 467
7110.06 471
7110.85 496
7111.65 522
7112.45 508
7113.24 494
7114.04 511
7114.83 471
7115.63 479
7116.42 487
7117.22 478
7118.02 501
7118.81 532
7119.61 493
7120.41 508
7121.20 516
7122.00 503
7122.79 467
7123.59 515
7124.39 470
7125.18 508
7125.98 520
7126.78 526
7127.57 472
7128.37 437
7129.17 525
7129.96 528
7130.76 502
7131.56 436
7132.35 442
7133.15 486
7133.95 525
7134.74 482
7135.54 448
7136.34 455
7137.14 514
7137.93 451
7138.73 436
7139.53 496
7140.33 479
7141.12 532
7141.92 509
7142.72 509
7143.51 530
7144.31 579
7145.11 587
7145.91 567
7146.71 498
7147.50 500
7148.30 473
7149.10 457
7149.90 503
7150.69 548
7151.49 484
7152.29 480
7153.09 452
7153.89 493
7154.68 515
7155.48 490
7156.28 449
7157.08 446
7157.88 520
7158.68 498
7159.47 527
7160.27 513
7161.07 550
7161.87 522
7162.67 505
7163.47 451
7164.27 475
7165.06 433
7165.86 454
7166.66 461
7167.46 473
7168.26 478
7169.06 465
7169.86 523
7170.66 507
7171.46 511
7172.25 482
7173.05 532
7173.85 539
7174.65 634
7175.45 546
7176.25 507
7177.05 476
7177.85 482
7178.65 454
7179.45 444
7180.25 414
7181.05 464
7181.85 468
7182.65 466
7183.45 477
7184.25 517
7185.05 525
7185.85 531
7186.65 531
7187.45 426
7188.25 507
7189.05 522
7189.85 492
7190.65 468
7191.45 508
7192.25 491
7193.05 473
7193.85 481
7194.65 506
7195.45 473
7196.25 419
7197.05 418
7197.85 378
7198.65 436
7199.45 502
7200.25 450
7201.05 409
7201.85 458
7202.65 443
7203.46 447
7204.26 427
7205.06 478
7205.86 487
7206.66 512
7207.46 455
7208.26 447
7209.06 498
7209.86 466
7210.66 479
7211.47 445
7212.27 438
7213.07 490
7213.87 467
7214.67 460
7215.47 483
7216.27 482
7217.08 485
7217.88 486
7218.68 483
7219.48 421
7220.28 464
7221.09 458
7221.89 443
7222.69 381
7223.49 457
7224.29 447
7225.10 422
7225.90 445
7226.70 410
7227.50 451
7228.30 433
7229.11 466
7229.91 478
7230.71 442
7231.51 423
7232.32 443
7233.12 398
7233.92 466
7234.72 473
7235.53 489
7236.33 429
7237.13 433
7237.93 423
7238.74 492
7239.54 500
7240.34 482
7241.15 481
7241.95 512
7242.75 468
7243.55 488
7244.36 456
7245.16 487
7245.96 453
7246.77 471
7247.57 457
7248.37 394
7249.18 435
7249.98 438
7250.78 439
7251.59 406
7252.39 415
7253.20 435
7254.00 422
7254.80 441
7255.61 429
7256.41 455
7257.21 439
7258.02 455
7258.82 466
7259.63 469
7260.43 428
7261.23 372
7262.04 362
7262.84 419
7263.65 483
7264.45 475
7265.26 483
7266.06 454
7266.86 421
7267.67 426
7268.47 422
7269.28 393
7270.08 416
7270.89 426
7271.69 455
7272.50 452
7273.30 441
7274.11 442
7274.91 447
7275.71 389
7276.52 417
7277.32 428
7278.13 442
7278.93 454
7279.74 457
7280.55 483
7281.35 432
7282.16 461
7282.96 449
7283.77 468
7284.57 488
7285.38 485
7286.18 475
7286.99 537
7287.79 481
7288.60 486
7289.40 509
7290.21 469
7291.02 474
7291.82 480
7292.63 425
7293.43 402
7294.24 415
7295.05 515
7295.85 525
7296.66 445
7297.46 438
7298.27 439
7299.08 446
7299.88 493
7300.69 436
7301.49 465
7302.30 473
7303.11 447
7303.91 424
7304.72 440
7305.53 428
7306.33 434
7307.14 437
7307.95 487
7308.75 424
7309.56 405
7310.37 431
7311.17 392
7311.98 500
7312.79 413
7313.59 408
7314.40 438
7315.21 437
7316.02 454
7316.82 420
7317.63 437
7318.44 452
7319.24 484
7320.05 465
7320.86 433
7321.67 424
7322.47 520
7323.28 519
7324.09 448
7324.90 428
7325.70 433
7326.51 457
7327.32 453
7328.13 491
7328.94 431
7329.74 457
7330.55 486
7331.36 422
7332.17 429
7332.98 436
7333.78 427
7334.59 411
7335.40 487
7336.21 454
7337.02 446
7337.82 429
7338.63 560
7339.44 435
7340.25 404
7341.06 371
7341.87 424
7342.68 405
7343.48 381
7344.29 382
7345.10 449
7345.91 466
7346.72 422
7347.53 431
7348.34 440
7349.15 408
7349.95 426
7350.76 434
7351.57 396
7352.38 396
7353.19 412
7354.00 442
7354.81 451
7355.62 410
7356.43 397
7357.24 401
7358.05 433
7358.86 440
7359.67 406
7360.48 415
7361.29 441
7362.09 456
7362.90 483
7363.71 469
7364.52 463
7365.33 394
7366.14 434
7366.95 432
7367.76 403
7368.57 425
7369.38 469
7370.19 449
7371.00 435
7371.81 445
7372.62 430
7373.43 441
7374.25 497
7375.06 412
7375.87 391
7376.68 433
7377.49 455
7378.30 433
7379.11 467
7379.92 396
7380.73 469
7381.54 463
7382.35 383
7383.16 427
7383.97 454
7384.78 434
7385.59 393
7386.41 442
7387.22 466
7388.03 401
7388.84 408
7389.65 440
7390.46 398
7391.27 429
7392.08 416
7392.89 398
7393.71 429
7394.52 387
7395.33 392
7396.14 404
7396.95 400
7397.76 409
7398.58 445
7399.39 491
7400.20 467
7401.01 393
7401.82 405
7402.63 438
7403.45 500
7404.26 454
7405.07 442
7405.88 436
7406.69 376
7407.51 433
7408.32 447
7409.13 431
7409.94 383
7410.76 381
7411.57 391
7412.38 399
7413.19 485
7414.01 454
7414.82 393
7415.63 412
7416.44 415
7417.26 430
7418.07 432
7418.88 401
7419.69 409
7420.51 434
7421.32 414
7422.13 430
7422.95 397
7423.76 455
7424.57 403
7425.39 353
7426.20 366
7427.01 451
7427.83 398
7428.64 403
7429.45 411
7430.27 449
7431.08 359
7431.89 387
7432.71 456
7433.52 431
7434.33 419
7435.15 385
7435.96 343
7436.77 393
7437.59 393
7438.40 402
7439.22 434
7440.03 405
7440.84 430
7441.66 407
7442.47 433
7443.29 399
7444.10 394
7444.91 452
7445.73 416
7446.54 404
7447.36 437
7448.17 392
7448.99 365
7449.80 374
7450.62 369
7451.43 438
7452.24 462
7453.06 424
7453.87 378
7454.69 368
7455.50 428
7456.32 434
7457.13 419
7457.95 449
7458.76 436
7459.58 459
7460.39 427
7461.21 390
7462.02 393
7462.84 448
7463.65 456
7464.47 417
7465.28 428
7466.10 449
7466.92 453
7467.73 399
7468.55 392
7469.36 390
7470.18 394
7470.99 405
7471.81 439
7472.62 366
7473.44 405
7474.26 450
7475.07 443
7475.89 441
7476.70 456
7477.52 505
7478.34 439
7479.15 437
7479.97 412
7480.78 422
7481.60 433
7482.42 417
7483.23 430
7484.05 385
7484.87 383
7485.68 389
7486.50 396
7487.32 443
7488.13 389
7488.95 444
7489.76 423
7490.58 418
7491.40 413
7492.22 415
7493.03 478
7493.85 368
7494.67 440
7495.48 417
7496.30 416
7497.12 441
7497.93 455
7498.75 465
7499.57 406
7500.39 411
7501.20 392
7502.02 448
7502.84 419
7503.66 447
7504.47 420
7505.29 438
7506.11 440
7506.93 449
7507.74 448
7508.56 405
7509.38 417
7510.20 403
7511.01 392
7511.83 385
7512.65 403
7513.47 447
7514.29 466
7515.10 378
7515.92 449
7516.74 365
7517.56 414
7518.38 435
7519.19 423
7520.01 366
7520.83 372
7521.65 404
7522.47 466
7523.29 418
7524.11 399
7524.92 412
7525.74 406
7526.56 473
7527.38 435
7528.20 405
7529.02 403
7529.84 425
7530.66 429
7531.47 418
7532.29 478
7533.11 414
7533.93 421
7534.75 476
7535.57 390
7536.39 347
7537.21 399
7538.03 393
7538.85 418
7539.67 458
7540.49 384
7541.31 456
7542.12 430
7542.94 375
7543.76 411
7544.58 400
7545.40 413
7546.22 388
7547.04 397
7547.86 412
7548.68 415
7549.50 437
7550.32 412
7551.14 461
7551.96 397
7552.78 423
7553.60 440
7554.42 416
7555.24 402
7556.06 416
7556.88 396
7557.70 421
7558.52 473
7559.35 456
7560.17 383
7560.99 416
7561.81 395
7562.63 418
7563.45 488
7564.27 485
7565.09 449
7565.91 471
7566.73 418
7567.55 409
7568.37 430
7569.19 396
7570.02 394
7570.84 411
7571.66 454
7572.48 398
7573.30 411
7574.12 412
7574.94 426
7575.76 428
7576.59 463
7577.41 457
7578.23 455
7579.05 455
7579.87 398
7580.69 404
7581.51 408
7582.34 412
7583.16 418
7583.98 457
7584.80 443
7585.62 468
7586.45 434
7587.27 445
7588.09 388
7588.91 446
7589.73 446
7590.56 446
7591.38 452
7592.20 500
7593.02 519
7593.85 455
7594.67 410
7595.49 429
7596.31 443
7597.14 474
7597.96 512
7598.78 454
7599.60 516
7600.43 424
7601.25 448
7602.07 493
7602.89 497
7603.72 514
7604.54 572
7605.36 601
7606.19 543
7607.01 549
7607.83 568
7608.66 582
7609.48 550
7610.30 589
7611.12 557
7611.95 499
7612.77 490
7613.59 539
7614.42 523
7615.24 529
7616.07 440
7616.89 417
7617.71 532
7618.54 503
7619.36 493
7620.18 457
7621.01 447
7621.83 491
7622.66 495
7623.48 526
7624.30 485
7625.13 510
7625.95 508
7626.78 547
7627.60 540
7628.42 561
7629.25 591
7630.07 585
7630.90 523
7631.72 602
7632.55 584
7633.37 690
7634.19 727
7635.02 714
7635.84 702
7636.67 650
7637.49 631
7638.32 584
7639.14 534
7639.97 462
7640.79 523
7641.62 471
7642.44 498
7643.27 525
7644.09 487
7644.92 442
7645.74 425
7646.57 448
7647.39 395
7648.22 507
7649.04 513
7649.87 462
7650.70 462
7651.52 483
7652.35 433
7653.17 441
7654.00 449
7654.82 441
7655.65 402
7656.47 438
7657.30 469
7658.13 447
7658.95 429
7659.78 382
7660.60 475
7661.43 462
7662.26 467
7663.08 395
7663.91 344
7664.73 370
7665.56 443
7666.39 403
7667.21 421
7668.04 471
7668.87 553
7669.69 497
7670.52 375
7671.35 432
7672.17 474
7673.00 476
7673.83 462
7674.65 457
7675.48 391
7676.31 426
7677.13 423
7677.96 363
7678.79 366
7679.61 399
7680.44 400
7681.27 399
7682.09 387
7682.92 411
7683.75 361
7684.58 388
7685.40 431
7686.23 405
7687.06 411
7687.89 370
7688.71 424
7689.54 457
7690.37 394
7691.20 387
7692.02 426
7692.85 400
7693.68 378
7694.51 368
7695.33 370
7696.16 405
7696.99 402
7697.82 412
7698.65 388
7699.47 402
7700.30 406
7701.13 403
7701.96 377
7702.79 442
7703.62 396
7704.44 397
7705.27 397
7706.10 391
7706.93 415
7707.76 437
7708.59 461
7709.41 405
7710.24 429
7711.07 376
7711.90 426
7712.73 416
7713.56 419
7714.39 386
7715.22 377
7716.05 363
7716.87 396
7717.70 358
7718.53 401
7719.36 359
7720.19 390
7721.02 385
7721.85 365
7722.68 384
7723.51 362
7724.34 354
7725.17 367
7726.00 360
7726.83 369
7727.66 374
7728.48 382
7729.31 359
7730.14 360
7730.97 383
7731.80 389
7732.63 373
7733.46 344
7734.29 326
7735.12 358
7735.95 372
7736.78 388
7737.61 367
7738.44 431
7739.27 348
7740.10 382
7740.93 446
7741.77 397
7742.60 358
7743.43 378
7744.26 325
7745.09 342
7745.92 363
7746.75 396
7747.58 427
7748.41 388
7749.24 386
7750.07 404
7750.90 427
7751.73 414
7752.56 398
7753.39 381
7754.23 380
7755.06 379
7755.89 350
7756.72 373
7757.55 362
7758.38 380
7759.21 404
7760.04 385
7760.88 373
7761.71 434
7762.54 406
7763.37 375
7764.20 318
7765.03 365
7765.86 354
7766.70 348
7767.53 393
7768.36 405
7769.19 362
7770.02 359
7770.86 408
7771.69 364
7772.52 379
7773.35 351
7774.18 393
7775.02 388
7775.85 362
7776.68 401
7777.51 377
7778.34 361
7779.18 364
7780.01 361
7780.84 388
7781.67 354
7782.51 400
7783.34 361
7784.17 387
7785.00 361
7785.84 394
7786.67 399
7787.50 341
7788.34 392
7789.17 434
7790.00 412
7790.83 368
7791.67 381
7792.50 387
7793.33 419
7794.17 369
7795.00 369
7795.83 382
7796.67 375
7797.50 368
7798.33 366
7799.17 373
7800.00 316
7800.83 339
7801.67 312
7802.50 344
7803.33 292
7804.17 402
7805.00 352
7805.84 377
7806.67 378
7807.50 372
7808.34 367
7809.17 345
7810.01 379
7810.84 388
7811.67 409
7812.51 378
7813.34 394
7814.18 300
7815.01 362
7815.84 378
7816.68 335
7817.51 317
7818.35 331
7819.18 388
7820.02 371
7820.85 370
7821.69 408
7822.52 388
7823.36 366
7824.19 358
7825.03 332
7825.86 326
7826.69 328
7827.53 342
7828.36 356
7829.20 354
7830.03 366
7830.87 388
7831.71 373
7832.54 356
7833.38 329
7834.21 361
7835.05 393
7835.88 390
7836.72 357
7837.55 349
7838.39 405
7839.22 406
7840.06 400
7840.90 341
7841.73 336
7842.57 324
7843.40 347
7844.24 338
7845.07 428
7845.91 380
7846.75 384
7847.58 385
7848.42 356
7849.25 392
7850.09 367
7850.93 389
7851.76 399
7852.60 441
7853.44 367
7854.27 406
7855.11 380
7855.94 384
7856.78 368
7857.62 421
7858.45 394
7859.29 413
7860.13 420
7860.96 430
7861.80 441
7862.64 413
7863.47 362
7864.31 392
7865.15 342
7865.99 392
7866.82 386
7867.66 369
7868.50 391
7869.33 328
7870.17 425
7871.01 361
7871.85 370
7872.68 371
7873.52 396
7874.36 372
7875.20 338
7876.03 316
7876.87 357
7877.71 373
7878.55 350
7879.38 400
7880.22 322
7881.06 364
7881.90 372
7882.74 415
7883.57 381
7884.41 392
7885.25 347
7886.09 369
7886.93 382
7887.76 388
7888.60 341
7889.44 380
7890.28 413
7891.12 395
7891.96 359
7892.79 380
7893.63 388
7894.47 370
7895.31 362
7896.15 334
7896.99 315
7897.83 289
7898.66 370
7899.50 405
7900.34 359
7901.18 348
7902.02 372
7902.86 387
7903.70 430
7904.54 377
7905.38 358
7906.21 328
7907.05 340
7907.89 341
7908.73 309
7909.57 352
7910.41 386
7911.25 364
7912.09 387
7912.93 326
7913.77 310
7914.61 331
7915.45 308
7916.29 345
7917.13 324
7917.97 301
7918.81 371
7919.65 339
7920.49 401
7921.33 332
7922.17 354
7923.01 373
7923.85 315
7924.69 299
7925.53 342
7926.37 328
7927.21 356
7928.05 347
7928.89 374
7929.73 357
7930.57 356
7931.41 355
7932.25 330
7933.09 342
7933.93 333
7934.77 387
7935.61 378
7936.45 334
7937.29 363
7938.14 357
7938.98 303
7939.82 300
7940.66 309
7941.50 341
7942.34 341
7943.18 347
7944.02 353
7944.86 287
7945.70 345
7946.55 318
7947.39 348
7948.23 324
7949.07 377
7949.91 383
7950.75 315
7951.59 369
7952.44 301
7953.28 285
7954.12 333
7954.96 358
7955.80 336
7956.65 348
7957.49 313
7958.33 365
7959.17 323
7960.01 309
7960.86 305
7961.70 323
7962.54 310
7963.38 340
7964.22 337
7965.07 319
7965.91 285
7966.75 314
7967.59 368
7968.44 327
7969.28 313
7970.12 289
7970.96 327
7971.81 291
7972.65 332
7973.49 350
7974.33 406
7975.18 361
7976.02 376
7976.86 366
7977.71 348
7978.55 316
7979.39 304
7980.23 318
7981.08 333
7981.92 327
7982.76 338
7983.61 314
7984.45 360
7985.29 312
7986.14 323
7986.98 372
7987.82 339
7988.67 321
7989.51 311
7990.36 316
7991.20 312
7992.04 291
7992.89 301
7993.73 317
7994.57 318
7995.42 353
7996.26 360
7997.11 326
7997.95 341
7998.79 310
7999.64 286
8000.48 292
8001.33 297
8002.17 314
8003.01 318
8003.86 293
8004.70 326
8005.55 298
8006.39 292
8007.24 325
8008.08 359
8008.93 360
8009.77 329
8010.62 301
8011.46 305
8012.30 275
8013.15 348
8013.99 329
8014.84 287
8015.68 308
8016.53 308
8017.37 317
8018.22 312
8019.06 293
8019.91 306
8020.76 322
8021.60 320
8022.45 336
8023.29 368
8024.14 334
8024.98 338
8025.83 328
8026.67 318
8027.52 314
8028.36 367
8029.21 333
8030.06 358
8030.90 315
8031.75 333
8032.59 315
8033.44 295
8034.28 373
8035.13 314
8035.98 289
8036.82 303
8037.67 325
8038.52 344
8039.36 330
8040.21 318
8041.05 357
8041.90 289
8042.75 314
8043.59 290
8044.44 288
8045.29 283
8046.13 315
8046.98 321
8047.83 300
8048.67 308
8049.52 339
8050.37 345
8051.21 310
8052.06 305
8052.91 291
8053.75 304
8054.60 275
8055.45 290
8056.30 291
8057.14 311
8057.99 272
8058.84 319
8059.68 332
8060.53 353
8061.38 302
8062.23 346
8063.07 314
8063.92 319
8064.77 337
8065.62 340
8066.46 325
8067.31 319
8068.16 308
8069.01 327
8069.85 332
8070.70 306
8071.55 316
8072.40 295
8073.25 315
8074.09 284
8074.94 293
8075.79 282
8076.64 355
8077.49 365
8078.34 314
8079.18 302
8080.03 313
8080.88 337
8081.73 323
8082.58 331
8083.43 328
8084.27 320
8085.12 344
8085.97 353
8086.82 306
8087.67 277
8088.52 327
8089.37 327
8090.22 278
8091.06 363
8091.91 337
8092.76 302
8093.61 322
8094.46 297
8095.31 305
8096.16 330
8097.01 332
8097.86 331
8098.71 284
8099.56 322
8100.41 346
8101.26 340
8102.11 362
8102.95 288
8103.80 316
8104.65 326
8105.50 321
8106.35 306
8107.20 311
8108.05 323
8108.90 290
8109.75 356
8110.60 332
8111.45 324
8112.30 351
8113.15 342
8114.00 313
8114.85 364
8115.70 313
8116.55 339
8117.40 309
8118.25 297
8119.10 336
8119.96 364
8120.81 358
8121.66 278
8122.51 325
8123.36 300
8124.21 336
8125.06 317
8125.91 361
8126.76 291
8127.61 324
8128.46 324
8129.31 408
8130.16 368
8131.02 355
8131.87 356
8132.72 376
8133.57 323
8134.42 310
8135.27 335
8136.12 382
8136.97 371
8137.83 357
8138.68 416
8139.53 412
8140.38 374
8141.23 321
8142.08 322
8142.93 345
8143.79 391
8144.64 364
8145.49 396
8146.34 360
8147.19 366
8148.05 383
8148.90 441
8149.75 425
8150.60 338
8151.45 370
8152.31 372
8153.16 385
8154.01 387
8154.86 464
8155.71 453
8156.57 443
8157.42 459
8158.27 469
8159.12 466
8159.98 387
8160.83 434
8161.68 395
8162.54 389
8163.39 361
8164.24 436
8165.09 356
8165.95 338
8166.80 359
8167.65 364
8168.51 358
8169.36 356
8170.21 365
8171.06 368
8171.92 351
8172.77 325
8173.62 345
8174.48 380
8175.33 368
8176.18 359
8177.04 412
8177.89 356
8178.74 358
8179.60 355
8180.45 373
8181.31 348
8182.16 324
8183.01 312
8183.87 366
8184.72 323
8185.57 356
8186.43 326
8187.28 366
8188.14 377
8188.99 350
8189.84 340
8190.70 299
8191.55 303
8192.41 283
8193.26 357
8194.12 311
8194.97 277
8195.83 295
8196.68 328
8197.53 349
8198.39 352
8199.24 302
8200.10 314
8200.95 334
8201.81 310
8202.66 324
8203.52 304
8204.37 338
8205.23 360
8206.08 319
8206.94 309
8207.79 328
8208.65 368
8209.50 356
8210.36 287
8211.21 315
8212.07 332
8212.92 344
8213.78 345
8214.63 296
8215.49 323
8216.34 356
8217.20 294
8218.06 283
8218.91 285
8219.77 341
8220.62 315
8221.48 336
8222.33 307
8223.19 345
8224.05 319
8224.90 338
8225.76 320
8226.61 300
8227.47 313
8228.33 345
8229.18 289
8230.04 307
8230.90 339
8231.75 309
8232.61 307
8233.46 279
8234.32 285
8235.18 308
8236.03 267
8236.89 339
8237.75 314
8238.60 304
8239.46 314
8240.32 330
8241.17 338
8242.03 325
8242.89 323
8243.74 332
8244.60 343
8245.46 298
8246.32 306
8247.17 310
8248.03 329
8248.89 275
8249.74 338
8250.60 347
8251.46 385
8252.32 341
8253.17 295
8254.03 273
8254.89 354
8255.75 399
8256.60 373
8257.46 363
8258.32 309
8259.18 388
8260.04 266
8260.89 287
8261.75 299
8262.61 299
8263.47 289
8264.32 322
8265.18 290
8266.04 377
8266.90 333
8267.76 329
8268.62 323
8269.47 311
8270.33 339
8271.19 308
8272.05 331
8272.91 318
8273.77 355
8274.62 339
8275.48 355
8276.34 378
8277.20 336
8278.06 292
8278.92 357
8279.78 341
8280.64 289
8281.49 307
8282.35 299
8283.21 295
8284.07 304
8284.93 294
8285.79 286
8286.65 294
8287.51 310
8288.37 303
8289.23 327
8290.09 301
8290.95 261
8291.80 320
8292.66 328
8293.52 318
8294.38 343
8295.24 353
8296.10 296
8296.96 303
8297.82 367
8298.68 345
8299.54 328
8300.40 276
8301.26 292
8302.12 282
8302.98 278
8303.84 326
8304.70 364
8305.56 306
8306.42 333
8307.28 323
8308.14 302
8309.00 299
8309.86 287
8310.72 301
8311.58 305
8312.44 300
8313.31 322
8314.17 310
8315.03 321
8315.89 371
8316.75 353
8317.61 339
8318.47 323
8319.33 376
8320.19 353
8321.05 306
8321.91 322
8322.77 374
8323.64 286
8324.50 359
8325.36 307
8326.22 276
8327.08 344
8327.94 347
8328.80 336
8329.66 340
8330.53 311
8331.39 316
8332.25 334
8333.11 329
8333.97 293
8334.83 255
8335.70 299
8336.56 315
8337.42 345
8338.28 301
8339.14 333
8340.00 376
8340.87 315
8341.73 308
8342.59 297
8343.45 316
8344.32 298
8345.18 373
8346.04 325
8346.90 324
8347.76 328
8348.63 382
8349.49 344
8350.35 347
8351.21 343
8352.08 308
8352.94 328
8353.80 315
8354.66 332
8355.53 295
8356.39 291
8357.25 303
8358.12 323
8358.98 298
8359.84 290
8360.71 283
8361.57 306
8362.43 323
8363.29 304
8364.16 297
8365.02 301
8365.88 296
8366.75 285
8367.61 286
8368.47 296
8369.34 314
8370.20 271
8371.06 280
8371.93 287
8372.79 316
8373.66 319
8374.52 306
8375.38 303
8376.25 328
8377.11 331
8377.97 322
8378.84 309
8379.70 308
8380.57 317
8381.43 328
8382.30 331
8383.16 300
8384.02 341
8384.89 283
8385.75 316
8386.62 287
8387.48 308
8388.35 280
8389.21 320
8390.07 296
8390.94 324
8391.80 315
8392.67 293
8393.53 368
8394.40 325
8395.26 286
8396.13 308
8396.99 359
8397.86 318
8398.72 307
8399.59 342
8400.45 297
8401.32 324
8402.18 334
8403.05 320
8403.91 292
8404.78 296
8405.64 319
8406.51 286
8407.37 308
8408.24 280
8409.11 293
8409.97 356
8410.84 298
8411.70 339
8412.57 298
8413.43 354
8414.30 322
8415.17 298
8416.03 284
8416.90 295
8417.76 310
8418.63 305
8419.50 349
8420.36 315
8421.23 305
8422.09 273
8422.96 266
8423.83 307
8424.69 310
8425.56 330
8426.43 372
8427.29 329
8428.16 319
8429.02 323
8429.89 317
8430.76 305
8431.62 332
8432.49 327
8433.36 332
8434.23 350
8435.09 315
8435.96 305
8436.83 347
8437.69 361
8438.56 344
8439.43 335
8440.29 296
8441.16 358
8442.03 376
8442.90 361
8443.76 341
8444.63 318
8445.50 364
8446.37 365
8447.23 369
8448.10 334
8448.97 361
8449.84 303
8450.70 337
8451.57 371
8452.44 301
8453.31 323
8454.17 351
8455.04 350
8455.91 338
8456.78 372
8457.65 389
8458.51 395
8459.38 402
8460.25 431
8461.12 407
8461.99 414
8462.86 404
8463.72 392
8464.59 421
8465.46 423
8466.33 402
8467.20 394
8468.07 375
8468.93 355
8469.80 370
8470.67 398
8471.54 475
8472.41 520
8473.28 539
8474.15 554
8475.02 547
8475.89 511
8476.75 490
8477.62 472
8478.49 419
8479.36 481
8480.23 404
8481.10 357
8481.97 403
8482.84 345
8483.71 327
8484.58 325
8485.45 373
8486.32 374
8487.19 388
8488.06 388
8488.92 344
8489.79 381
8490.66 337
8491.53 395
8492.40 364
8493.27 367
8494.14 327
8495.01 296
8495.88 361
8496.75 376
8497.62 360
8498.49 314
8499.36 299
8500.23 361
8501.10 310
8501.97 292
8502.85 328
8503.72 344
8504.59 291
8505.46 287
8506.33 332
8507.20 332
8508.07 338
8508.94 357
8509.81 359
8510.68 386
8511.55 372
8512.42 365
8513.29 335
8514.16 342
8515.03 331
8515.91 376
8516.78 356
8517.65 355
8518.52 365
8519.39 321
8520.26 329
8521.13 307
8522.00 353
8522.88 373
8523.75 383
8524.62 315
8525.49 317
8526.36 325
8527.23 386
8528.10 339
8528.98 399
8529.85 325
8530.72 340
8531.59 336
8532.46 390
8533.34 374
8534.21 375
8535.08 382
8535.95 387
8536.82 407
8537.70 412
8538.57 382
8539.44 391
8540.31 403
8541.18 357
8542.06 328
8542.93 315
8543.80 379
8544.67 409
8545.55 416
8546.42 385
8547.29 331
8548.17 385
8549.04 391
8549.91 370
8550.78 389
8551.66 361
8552.53 387
8553.40 441
8554.28 465
8555.15 542
8556.02 462
8556.89 537
8557.77 667
8558.64 648
8559.51 481
8560.39 520
8561.26 492
8562.13 499
8563.01 410
8563.88 387
8564.75 378
8565.63 332
8566.50 350
8567.38 334
8568.25 355
8569.12 370
8570.00 326
8570.87 297
8571.74 289
8572.62 324
8573.49 342
8574.37 345
8575.24 365
8576.11 377
8576.99 309
8577.86 331
8578.74 319
8579.61 313
8580.49 312
8581.36 327
8582.23 294
8583.11 325
8583.98 322
8584.86 348
8585.73 299
8586.61 362
8587.48 319
8588.36 337
8589.23 354
8590.11 335
8590.98 360
8591.86 340
8592.73 389
8593.61 333
8594.48 349
8595.36 338
8596.23 341
8597.11 339
8597.98 356
8598.86 351
8599.73 332
8600.61 308
8601.48 359
8602.36 339
8603.23 319
8604.11 325
8604.99 319
8605.86 307
8606.74 350
8607.61 340
8608.49 322
8609.36 299
8610.24 310
8611.12 338
8611.99 356
8612.87 316
8613.74 316
8614.62 331
8615.50 330
8616.37 318
8617.25 361
8618.12 385
8619.00 354
8619.88 309
8620.75 288
8621.63 273
8622.51 332
8623.38 318
8624.26 343
8625.14 321
8626.01 289
8626.89 327
8627.77 362
8628.64 326
8629.52 303
8630.40 304
8631.27 341
8632.15 322
8633.03 342
8633.90 346
8634.78 343
8635.66 338
8636.54 345
8637.41 322
8638.29 340
8639.17 367
8640.05 344
8640.92 333
8641.80 321
8642.68 316
8643.55 333
8644.43 316
8645.31 304
8646.19 297
8647.07 329
8647.94 314
8648.82 315
8649.70 303
8650.58 325
8651.45 296
8652.33 328
8653.21 309
8654.09 312
8654.97 262
8655.85 312
8656.72 371
8657.60 327
8658.48 299
8659.36 306
8660.24 315
8661.12 337
8661.99 306
8662.87 309
8663.75 325
8664.63 304
8665.51 299
8666.39 264
8667.27 314
8668.14 287
8669.02 287
8669.90 295
8670.78 315
8671.66 279
8672.54 301
8673.42 330
8674.30 313
8675.18 304
8676.06 279
8676.94 312
8677.81 273
8678.69 321
8679.57 329
8680.45 305
8681.33 291
8682.21 319
8683.09 323
8683.97 313
8684.85 315
8685.73 293
8686.61 354
8687.49 344
8688.37 324
8689.25 315
8690.13 300
8691.01 360
8691.89 355
8692.77 373
8693.65 390
8694.53 338
8695.41 371
8696.29 382
8697.17 393
8698.05 370
8698.93 344
8699.81 354
8700.69 361
8701.57 347
8702.45 373
8703.33 315
8704.21 345
8705.09 323
8705.98 310
8706.86 328
8707.74 334
8708.62 294
8709.50 285
8710.38 251
8711.26 273
8712.14 282
8713.02 298
8713.90 315
8714.79 327
8715.67 303
8716.55 341
8717.43 316
8718.31 292
8719.19 283
8720.07 304
8720.95 293
8721.84 308
8722.72 297
8723.60 286
8724.48 295
8725.36 316
8726.24 284
8727.13 294
8728.01 300
8728.89 295
8729.77 343
8730.65 287
8731.54 288
8732.42 301
8733.30 295
8734.18 301
8735.06 338
8735.95 325
8736.83 321
8737.71 273
8738.59 259
8739.48 315
8740.36 275
8741.24 277
8742.12 275
8743.01 324
8743.89 340
8744.77 300
8745.65 277
8746.54 283
8747.42 304
8748.30 284
8749.19 295
8750.07 316
8750.95 264
8751.83 256
8752.72 286
8753.60 307
8754.48 337
8755.37 304
8756.25 342
8757.13 310
8758.02 279
8758.90 284
8759.78 355
8760.67 289
8761.55 307
8762.43 291
8763.32 318
8764.20 294
8765.09 264
8765.97 305
8766.85 317
8767.74 330
8768.62 284
8769.51 334
8770.39 274
8771.27 291
8772.16 310
8773.04 302
8773.93 351
8774.81 319
8775.69 306
8776.58 291
8777.46 257
8778.35 256
8779.23 278
8780.12 293
8781.00 285
8781.89 317
8782.77 300
8783.65 284
8784.54 279
8785.42 251
8786.31 278
8787.19 292
8788.08 291
8788.96 284
8789.85 255
8790.73 299
8791.62 260
8792.50 264
8793.39 266
8794.27 250
8795.16 259
8796.04 295
8796.93 242
8797.82 265
8798.70 256
8799.59 250
8800.47 267
8801.36 292
8802.24 247
8803.13 279
8804.01 249
8804.90 228
8805.79 271
8806.67 221
8807.56 244
8808.44 281
8809.33 266
8810.22 269
8811.10 276
8811.99 253
8812.87 287
8813.76 260
8814.65 258
8815.53 284
8816.42 269
8817.30 236
8818.19 243
8819.08 268
8819.96 269
8820.85 269
8821.74 273
8822.62 286
8823.51 230
8824.40 229
8825.28 266
8826.17 244
8827.06 222
8827.94 274
8828.83 288
8829.72 274
8830.61 229
8831.49 237
8832.38 263
8833.27 283
8834.15 272
8835.04 268
8835.93 262
8836.82 260
8837.70 261
8838.59 259
8839.48 258
8840.37 260
8841.25 241
8842.14 301
8843.03 308
8843.92 269
8844.80 304
8845.69 295
8846.58 301
8847.47 255
8848.36 240
8849.24 279
8850.13 263
8851.02 274
8851.91 248
8852.80 240
8853.68 298
8854.57 272
8855.46 281
8856.35 267
8857.24 255
8858.13 267
8859.01 287
8859.90 267
8860.79 248
8861.68 258
8862.57 298
8863.46 266
8864.35 280
8865.23 264
8866.12 257
8867.01 293
8867.90 276
8868.79 230
8869.68 272
8870.57 292
8871.46 254
8872.35 269
8873.24 244
8874.12 262
8875.01 242
8875.90 281
8876.79 241
8877.68 238
8878.57 270
8879.46 259
8880.35 235
8881.24 231
8882.13 230
8883.02 254
8883.91 275
8884.80 278
8885.69 238
8886.58 273
8887.47 235
8888.36 238
8889.25 251
8890.14 233
8891.03 252
8891.92 243
8892.81 246
8893.70 259
8894.59 238
8895.48 252
8896.37 282
8897.26 249
8898.15 211
8899.04 216
8899.93 255
8900.82 253
8901.71 249
8902.60 218
8903.49 246
8904.38 250
8905.28 277
8906.17 225
8907.06 236
8907.95 283
8908.84 244
8909.73 246
8910.62 236
8911.51 255
8912.40 225
8913.29 217
8914.19 239
8915.08 270
8915.97 231
8916.86 250
8917.75 252
8918.64 276
8919.53 292
8920.43 248
8921.32 263
8922.21 271
8923.10 225
8923.99 229
8924.88 255
8925.78 269
8926.67 265
8927.56 269
8928.45 274
8929.34 251
8930.24 218
8931.13 261
8932.02 257
8932.91 246
8933.80 225
8934.70 255
8935.59 257
8936.48 231
8937.37 251
8938.27 273
8939.16 206
8940.05 218
8940.94 233
8941.84 227
8942.73 250
8943.62 240
8944.51 197
8945.41 207
8946.30 260
8947.19 269
8948.09 238
8948.98 258
8949.87 243
8950.77 221
8951.66 275
8952.55 291
8953.44 242
8954.34 221
8955.23 212
8956.12 236
8957.02 244
8957.91 237
8958.80 202
8959.70 222
8960.59 267
8961.49 235
8962.38 260
8963.27 232
8964.17 236
8965.06 274
8965.95 231
8966.85 247
8967.74 213
8968.64 216
8969.53 242
8970.42 210
8971.32 230
8972.21 226
8973.11 216
8974.00 266
8974.90 220
8975.79 220
8976.68 213
8977.58 225
8978.47 209
8979.37 203
8980.26 242
8981.16 243
8982.05 230
8982.95 234
8983.84 201
8984.74 252
8985.63 260
8986.52 231
8987.42 231
8988.31 202
8989.21 203
8990.10 208
8991.00 243
8991.89 266
8992.79 219
8993.69 220
8994.58 248
8995.48 272
8996.37 236
8997.27 247
8998.16 218
8999.06 188
8999.95 225
9000.85 236
9001.74 266
9002.64 233
9003.54 224
9004.43 231
9005.33 204
9006.22 209
9007.12 243
9008.01 263
9008.91 220
9009.81 239
9010.70 232
9011.60 255
9012.50 222
9013.39 248
9014.29 236
9015.18 214
9016.08 250
9016.98 275
9017.87 263
9018.77 221
9019.67 236
9020.56 244
9021.46 240
9022.36 219
9023.25 237
9024.15 232
9025.05 234
9025.94 211
9026.84 231
9027.74 216
9028.63 254
9029.53 235
9030.43 240
9031.32 231
9032.22 210
9033.12 230
9034.02 265
9034.91 264
9035.81 254
9036.71 248
9037.61 225
9038.50 256
9039.40 222
9040.30 246
9041.20 230
9042.09 239
9042.99 226
9043.89 236
9044.79 243
9045.68 209
9046.58 242
9047.48 252
9048.38 234
9049.28 295
9050.17 253
9051.07 236
9051.97 278
9052.87 247
9053.77 207
9054.66 209
9055.56 197
9056.46 247
9057.36 235
9058.26 220
9059.16 244
9060.06 236
9060.95 237
9061.85 216
9062.75 219
9063.65 215
9064.55 226
9065.45 266
9066.35 222
9067.25 223
9068.14 200
9069.04 220
9069.94 200
9070.84 203
9071.74 226
9072.64 221
9073.54 276
9074.44 223
9075.34 200
9076.24 208
9077.14 232
9078.04 254
9078.93 231
9079.83 230
9080.73 239
9081.63 233
9082.53 213
9083.43 228
9084.33 243
9085.23 210
9086.13 230
9087.03 230
9087.93 253
9088.83 246
9089.73 264
9090.63 237
9091.53 254
9092.43 230
9093.33 226
9094.23 216
9095.13 206
9096.03 219
9096.93 246
9097.83 230
9098.73 225
9099.63 229
9100.54 251
9101.44 220
9102.34 210
9103.24 218
9104.14 221
9105.04 216
9105.94 251
9106.84 258
9107.74 240
9108.64 225
9109.54 227
9110.44 215
9111.35 198
9112.25 224
9113.15 246
9114.05 246
9114.95 231
9115.85 234
9116.75 260
9117.65 236
9118.56 236
9119.46 257
9120.36 222
9121.26 210
9122.16 221
9123.06 246
9123.97 204
9124.87 213
9125.77 237
9126.67 237
9127.57 234
9128.47 198
9129.38 206
9130.28 217
9131.18 229
9132.08 191
9132.98 218
9133.89 219
9134.79 260
9135.69 225
9136.59 235
9137.50 198
9138.40 242
9139.30 221
9140.20 256
9141.11 258
9142.01 236
9142.91 221
9143.81 202
9144.72 217
9145.62 235
9146.52 268
9147.42 248
9148.33 236
9149.23 195
9150.13 218
9151.04 191
9151.94 229
9152.84 231
9153.75 212
9154.65 228
9155.55 265
9156.46 228
9157.36 195
9158.26 221
9159.17 256
9160.07 253
9160.97 242
9161.88 238
9162.78 220
9163.68 255
9164.59 244
9165.49 188
9166.40 213
9167.30 220
9168.20 249
9169.11 253
9170.01 201
9170.92 215
9171.82 235
9172.72 239
9173.63 240
9174.53 206
9175.44 227
9176.34 240
9177.24 232
9178.15 198
9179.05 190
9179.96 204
9180.86 241
9181.77 268
9182.67 232
9183.58 198
9184.48 214
9185.39 244
9186.29 237
9187.20 221
9188.10 231
9189.01 246
9189.91 242
9190.82 211
9191.72 217
9192.63 256
9193.53 220
9194.44 233
9195.34 231
9196.25 209
9197.15 213
9198.06 207
9198.96 210
9199.87 196
9200.77 235
9201.68 225
9202.58 251
9203.49 217
9204.40 265
9205.30 223
9206.21 225
9207.11 239
9208.02 253
9208.92 246
9209.83 236
9210.74 201
9211.64 212
9212.55 229
9213.45 213
9214.36 221
9215.27 241
9216.17 281
9217.08 226
9217.99 204
9218.89 208
9219.80 258
9220.71 239
9221.61 239
9222.52 246
9223.43 229
9224.33 212
9225.24 218
9226.15 261
9227.05 237
9227.96 220
9228.87 213
9229.77 248
9230.68 269
9231.59 244
9232.49 250
9233.40 281
9234.31 196
9235.22 208
9236.12 198
9237.03 196
9237.94 208
9238.84 258
9239.75 234
9240.66 199
9241.57 214
9242.47 184
9243.38 260
9244.29 187
9245.20 188
9246.11 228
9247.01 260
9247.92 208
9248.83 189
9249.74 207
9250.64 228
9251.55 224
9252.46 209
9253.37 198
9254.28 186
9255.19 263
9256.09 236
9257.00 221
9257.91 213
9258.82 224
9259.73 216
9260.64 214
9261.54 207
9262.45 185
9263.36 207
9264.27 210
9265.18 196
9266.09 165
9267.00 192
9267.90 236
9268.81 226
9269.72 208
9270.63 211
9271.54 231
9272.45 228
9273.36 240
9274.27 238
9275.18 196
9276.09 214
9277.00 187
9277.90 183
9278.81 191
9279.72 180
9280.63 219
9281.54 249
9282.45 235
9283.36 214
9284.27 224
9285.18 218
9286.09 242
9287.00 229
9287.91 240
9288.82 210
9289.73 249
9290.64 227
9291.55 201
9292.46 216
9293.37 233
9294.28 220
9295.19 235
9296.10 230
9297.01 218
9297.92 223
9298.83 224
9299.74 210
9300.65 243
9301.56 239
9302.47 206
9303.38 222
9304.29 221
9305.20 202
9306.12 238
9307.03 258
9307.94 233
9308.85 231
9309.76 241
9310.67 237
9311.58 240
9312.49 204
9313.40 204
9314.31 227
9315.22 242
9316.14 209
9317.05 236
9317.96 255
9318.87 241
9319.78 238
9320.69 240
9321.60 248
9322.52 222
9323.43 226
9324.34 236
9325.25 240
9326.16 220
9327.07 234
9327.99 199
9328.90 216
9329.81 210
9330.72 221
9331.63 227
9332.54 226
9333.46 215
9334.37 208
9335.28 191
9336.19 194
9337.11 228
9338.02 201
9338.93 198
9339.84 238
9340.75 225
9341.67 209
9342.58 221
9343.49 221
9344.40 214
9345.32 198
9346.23 171
9347.14 225
9348.06 233
9348.97 214
9349.88 238
9350.79 195
9351.71 203
9352.62 214
9353.53 199
9354.45 228
9355.36 204
9356.27 191
9357.19 196
9358.10 222
9359.01 213
9359.93 232
9360.84 220
9361.75 220
9362.67 237
9363.58 246
9364.49 217
9365.41 201
9366.32 209
9367.23 198
9368.15 207
9369.06 198
9369.97 264
9370.89 215
9371.80 211
9372.72 253
9373.63 250
9374.54 199
9375.46 206
9376.37 224
9377.29 194
9378.20 225
9379.12 229
9380.03 195
9380.94 207
9381.86 192
9382.77 219
9383.69 210
9384.60 231
9385.52 202
9386.43 193
9387.35 193
9388.26 215
9389.18 191
9390.09 186
9391.01 183
9391.92 227
9392.84 236
9393.75 214
9394.67 159
9395.58 206
9396.50 238
9397.41 234
9398.33 225
9399.24 208
9400.16 198
9401.07 213
9401.99 261
9402.90 244
9403.82 246
9404.73 218
9405.65 234
9406.56 203
9407.48 233
9408.40 207
9409.31 222
9410.23 208
9411.14 226
9412.06 214
9412.98 218
9413.89 251
9414.81 257
9415.72 188
9416.64 182
9417.56 254
9418.47 213
9419.39 232
9420.30 179
9421.22 196
9422.14 201
9423.05 227
9423.97 203
9424.89 193
9425.80 204
9426.72 214
9427.64 228
9428.55 214
9429.47 213
9430.39 207
9431.30 225
9432.22 192
9433.14 212
9434.05 197
9434.97 205
9435.89 208
9436.80 214
9437.72 201
9438.64 188
9439.56 215
9440.47 267
9441.39 252
9442.31 213
9443.23 234
9444.14 208
9445.06 215
9445.98 230
9446.90 214
9447.81 194
9448.73 220
9449.65 210
9450.57 180
9451.48 196
9452.40 212
9453.32 247
9454.24 214
9455.16 226
9456.07 216
9456.99 214
9457.91 226
9458.83 226
9459.75 200
9460.66 197
9461.58 209
9462.50 201
9463.42 214
9464.34 210
9465.26 231
9466.18 292
9467.09 203
9468.01 233
9468.93 223
9469.85 225
9470.77 225
9471.69 218
9472.61 218
9473.53 205
9474.44 219
9475.36 183
9476.28 204
9477.20 224
9478.12 257
9479.04 215
9479.96 229
9480.88 194
9481.80 214
9482.72 187
9483.64 201
9484.56 213
9485.47 242
9486.39 228
9487.31 219
9488.23 231
9489.15 205
9490.07 256
9490.99 208
9491.91 232
9492.83 180
9493.75 220
9494.67 221
9495.59 218
9496.51 227
9497.43 233
9498.35 213
9499.27 230
9500.19 200
9501.11 193
9502.03 206
9502.95 232
9503.87 205
9504.79 172
9505.71 234
9506.63 203
9507.56 196
9508.48 221
9509.40 202
9510.32 210
9511.24 212
9512.16 225
9513.08 210
9514.00 216
9514.92 219
9515.84 217
9516.76 209
9517.68 243
9518.61 210
9519.53 221
9520.45 205
9521.37 216
9522.29 240
9523.21 202
9524.13 194
9525.05 210
9525.98 196
9526.90 194
9527.82 229
9528.74 194
9529.66 215
9530.58 221
9531.50 239
9532.43 232
9533.35 200
9534.27 200
9535.19 209
9536.11 221
9537.04 211
9537.96 235
9538.88 196
9539.80 220
9540.72 209
9541.65 225
9542.57 245
9543.49 226
9544.41 215
9545.34 212
9546.26 203
9547.18 222
9548.10 217
9549.03 191
9549.95 199
9550.87 207
9551.79 249
9552.72 209
9553.64 231
9554.56 218
9555.48 204
9556.41 231
9557.33 229
9558.25 190
9559.18 229
9560.10 240
9561.02 228
9561.95 213
9562.87 200
9563.79 229
9564.72 197
9565.64 227
9566.56 216
9567.49 202
9568.41 238
9569.33 231
9570.26 230
9571.18 272
9572.10 224
9573.03 225
9573.95 209
9574.88 187
9575.80 201
9576.72 213
9577.65 226
9578.57 204
9579.49 213
9580.42 222
9581.34 198
9582.27 198
9583.19 204
9584.12 227
9585.04 243
9585.96 275
9586.89 269
9587.81 240
9588.74 270
9589.66 244
9590.59 233
9591.51 192
9592.44 224
9593.36 235
9594.29 252
9595.21 194
9596.14 233
9597.06 224
9597.98 247
9598.91 218
9599.83 242
9600.76 213
9601.68 210
9602.61 205
9603.54 225
9604.46 253
9605.39 224
9606.31 253
9607.24 223
9608.16 222
9609.09 211
9610.01 254
9610.94 219
9611.86 202
9612.79 184
9613.72 223
9614.64 235
9615.57 223
9616.49 206
9617.42 235
9618.34 230
9619.27 207
9620.20 228
9621.12 257
9622.05 221
9622.97 209
9623.90 241
9624.83 216
9625.75 203
9626.68 216
9627.61 206
9628.53 223
9629.46 205
9630.39 245
9631.31 251
9632.24 258
9633.16 210
9634.09 224
9635.02 202
9635.95 199
9636.87 219
9637.80 228
9638.73 224
9639.65 259
9640.58 266
9641.51 284
9642.43 312
9643.36 293
9644.29 247
9645.22 227
9646.14 234
9647.07 247
9648.00 243
9648.92 227
9649.85 270
9650.78 248
9651.71 280
9652.63 288
9653.56 256
9654.49 255
9655.42 277
9656.34 280
9657.27 247
9658.20 211
9659.13 269
9660.06 284
9660.98 226
9661.91 268
9662.84 243
9663.77 234
9664.70 229
9665.62 274
9666.55 260
9667.48 248
9668.41 273
9669.34 266
9670.27 241
9671.19 220
9672.12 237
9673.05 265
9673.98 230
9674.91 226
9675.84 247
9676.77 264
9677.70 320
9678.62 254
9679.55 249
9680.48 255
9681.41 264
9682.34 234
9683.27 256
9684.20 248
9685.13 255
9686.06 249
9686.99 249
9687.91 244
9688.84 249
9689.77 283
9690.70 271
9691.63 242
9692.56 223
9693.49 246
9694.42 236
9695.35 262
9696.28 264
9697.21 273
9698.14 252
9699.07 280
9700.00 279
9700.93 285
9701.86 258
9702.79 262
9703.72 253
9704.65 273
9705.58 250
9706.51 272
9707.44 249
9708.37 239
9709.30 231
9710.23 234
9711.16 253
9712.09 220
9713.02 226
9713.95 232
9714.88 239
9715.81 228
9716.74 262
9717.67 272
9718.61 231
9719.54 219
9720.47 228
9721.40 226
9722.33 241
9723.26 241
9724.19 221
9725.12 253
9726.05 273
9726.98 238
9727.92 216
9728.85 240
9729.78 228
9730.71 239
9731.64 226
9732.57 231
9733.50 225
9734.43 211
9735.37 242
9736.30 210
9737.23 213
9738.16 256
9739.09 249
9740.02 230
9740.96 206
9741.89 248
9742.82 271
9743.75 226
9744.68 236
9745.62 227
9746.55 219
9747.48 272
9748.41 223
9749.34 260
9750.28 224
9751.21 251
9752.14 262
9753.07 263
9754.01 200
9754.94 268
9755.87 237
9756.80 260
9757.74 251
9758.67 231
9759.60 246
9760.53 250
9761.47 225
9762.40 242
9763.33 246
9764.27 239
9765.20 248
9766.13 258
9767.07 254
9768.00 263
9768.93 282
9769.86 252
9770.80 256
9771.73 209
9772.66 260
9773.60 263
9774.53 278
9775.47 254
9776.40 256
9777.33 239
9778.27 277
9779.20 271
9780.13 243
9781.07 218
9782.00 254
9782.93 269
9783.87 258
9784.80 294
9785.74 251
9786.67 286
9787.60 271
9788.54 301
9789.47 281
9790.41 277
9791.34 319
9792.28 267
9793.21 272
9794.14 276
9795.08 274
9796.01 261
9796.95 266
9797.88 287
9798.82 312
9799.75 272
9800.69 295
9801.62 283
9802.56 321
9803.49 322
9804.42 309
9805.36 292
9806.29 252
9807.23 276
9808.16 297
9809.10 276
9810.03 263
9810.97 269
9811.91 253
9812.84 252
9813.78 237
9814.71 215
9815.65 247
9816.58 238
9817.52 252
9818.45 251
9819.39 260
9820.32 260
9821.26 275
9822.20 256
9823.13 274
9824.07 245
9825.00 278
9825.94 239
9826.87 241
9827.81 215
9828.75 205
9829.68 219
9830.62 269
9831.55 233
9832.49 259
9833.43 229
9834.36 266
9835.30 227
9836.24 253
9837.17 241
9838.11 213
9839.05 245
9839.98 226
9840.92 240
9841.86 216
9842.79 221
9843.73 211
9844.67 224
9845.60 235
9846.54 236
9847.48 220
9848.41 236
9849.35 213
9850.29 214
9851.22 214
9852.16 237
9853.10 242
9854.04 252
9854.97 200
9855.91 206
9856.85 245
9857.79 222
9858.72 234
9859.66 245
9860.60 267
9861.54 231
9862.47 310
9863.41 261
9864.35 239
9865.29 209
9866.22 241
9867.16 247
9868.10 215
9869.04 244
9869.98 218
9870.91 243
9871.85 244
9872.79 254
9873.73 244
9874.67 263
9875.60 248
9876.54 296
9877.48 256
9878.42 247
9879.36 267
9880.30 273
9881.24 254
9882.17 232
9883.11 255
9884.05 237
9884.99 255
9885.93 233
9886.87 235
9887.81 232
9888.74 250
9889.68 213
9890.62 225
9891.56 256
9892.50 257
9893.44 225
9894.38 236
9895.32 234
9896.26 252
9897.20 221
9898.14 212
9899.08 215
9900.01 229
9900.95 247
9901.89 240
9902.83 225
9903.77 260
9904.71 254
9905.65 242
9906.59 259
9907.53 234
9908.47 297
9909.41 282
9910.35 234
9911.29 236
9912.23 253
9913.17 273
9914.11 238
9915.05 244
9915.99 263
9916.93 237
9917.87 214
9918.81 258
9919.75 237
9920.69 230
9921.63 237
9922.57 264
9923.51 235
9924.46 253
9925.40 276
9926.34 310
9927.28 365
9928.22 408
9929.16 399
9930.10 411
9931.04 422
9931.98 428
9932.92 444
9933.86 356
9934.80 343
9935.75 310
9936.69 297
9937.63 251
9938.57 256
9939.51 253
9940.45 265
9941.39 271
9942.34 247
9943.28 284
9944.22 240
9945.16 243
9946.10 229
9947.04 249
9947.98 245
9948.93 275
9949.87 233
9950.81 246
9951.75 219
9952.69 247
9953.64 230
9954.58 218
9955.52 260
9956.46 204
9957.40 248
9958.35 201
9959.29 240
9960.23 234
9961.17 252
9962.12 208
9963.06 224
9964.00 238
9964.94 241
9965.89 211
9966.83 243
9967.77 244
9968.71 275
9969.66 262
9970.60 221
9971.54 228
9972.48 241
9973.43 253
9974.37 235
9975.31 264
9976.26 245
9977.20 232
9978.14 246
9979.09 276
9980.03 213
9980.97 202
9981.92 249
9982.86 206
9983.80 214
9984.75 211
9985.69 229
9986.63 199
9987.58 236
9988.52 207
9989.46 237
9990.41 193
9991.35 242
9992.30 219
9993.24 240
9994.18 203
9995.13 231
9996.07 219
9997.01 208
9997.96 217
9998.90 243
9999.85 223
10000.79 205
10001.74 226
10002.68 216
10003.62 222
10004.57 194
10005.51 246
10006.46 233
10007.40 221
10008.35 204
10009.29 253
10010.24 237
10011.18 269
10012.13 271
10013.07 207
10014.01 293
10014.96 274
10015.90 226
10016.85 183
10017.79 242
10018.74 239
10019.68 253
10020.63 241
10021.58 221
10022.52 210
10023.47 224
10024.41 231
10025.36 234
10026.30 197
10027.25 222
10028.19 230
10029.14 230
10030.08 224
10031.03 196
10031.98 214
10032.92 194
10033.87 226
10034.81 246
10035.76 216
10036.70 195
10037.65 219
10038.60 201
10039.54 205
10040.49 202
10041.43 238
10042.38 227
10043.33 212
10044.27 206
10045.22 190
10046.17 187
10047.11 167
10048.06 233
10049.01 204
10049.95 212
10050.90 184
10051.84 204
10052.79 197
10053.74 210
10054.69 208
10055.63 188
10056.58 182
10057.53 212
10058.47 172
10059.42 180
10060.37 201
10061.31 183
10062.26 242
10063.21 197
10064.16 210
10065.10 174
10066.05 223
10067.00 216
10067.94 222
10068.89 185
10069.84 206
10070.79 187
10071.73 201
10072.68 228
10073.63 227
10074.58 223
10075.53 191
10076.47 229
10077.42 204
10078.37 203
10079.32 201
10080.26 239
10081.21 180
10082.16 198
10083.11 190
10084.06 208
10085.01 215
10085.95 200
10086.90 217
10087.85 210
10088.80 216
10089.75 219
10090.70 214
10091.64 197
10092.59 170
10093.54 203
10094.49 254
10095.44 200
10096.39 210
10097.34 224
10098.28 206
10099.23 223
10100.18 246
10101.13 221
10102.08 224
10103.03 212
10103.98 199
10104.93 247
10105.88 206
10106.83 239
10107.78 187
10108.72 201
10109.67 187
10110.62 228
10111.57 184
10112.52 184
10113.47 214
10114.42 193
10115.37 192
10116.32 202
10117.27 168
10118.22 202
10119.17 211
10120.12 177
10121.07 175
10122.02 180
10122.97 197
10123.92 200
10124.87 230
10125.82 221
10126.77 230
10127.72 181
10128.67 177
10129.62 154
10130.57 187
10131.52 207
10132.47 208
10133.42 187
10134.37 221
10135.32 197
10136.27 192
10137.22 204
10138.18 207
10139.13 199
10140.08 218
10141.03 217
10141.98 193
10142.93 193
10143.88 216
10144.83 225
10145.78 206
10146.73 177
10147.68 168
10148.64 172
10149.59 203
10150.54 209
10151.49 195
10152.44 167
10153.39 193
10154.34 171
10155.30 212
10156.25 189
10157.20 182
10158.15 219
10159.10 198
10160.05 197
10161.01 172
10161.96 198
10162.91 206
10163.86 208
10164.81 203
10165.76 222
10166.72 186
10167.67 200
10168.62 174
10169.57 191
10170.53 172
10171.48 197
10172.43 186
10173.38 213
10174.33 185
10175.29 196
10176.24 220
10177.19 185
10178.14 220
10179.10 217
10180.05 205
10181.00 230
10181.96 210
10182.91 188
10183.86 181
10184.81 165
10185.77 219
10186.72 207
10187.67 204
10188.63 207
10189.58 185
10190.53 206
10191.49 222
10192.44 186
10193.39 187
10194.35 203
10195.30 189
10196.25 226
10197.21 197
10198.16 207
10199.11 209
10200.07 229
10201.02 214
10201.97 215
10202.93 205
10203.88 217
10204.84 183
10205.79 213
10206.74 202
10207.70 194
10208.65 254
10209.60 214
10210.56 255
10211.51 220
10212.47 211
10213.42 220
10214.38 234
10215.33 192
10216.28 198
10217.24 215
10218.19 187
10219.15 179
10220.10 182
10221.06 211
10222.01 213
10222.97 198
10223.92 182
10224.88 173
10225.83 178
10226.79 184
10227.74 181
10228.70 231
10229.65 210
10230.61 185
10231.56 184
10232.52 176
10233.47 192
10234.43 174
10235.38 190
10236.34 197
10237.29 247
10238.25 179
10239.20 179
10240.16 202
10241.11 246
10242.07 216
10243.03 237
10243.98 190
10244.94 192
10245.89 200
10246.85 192
10247.80 183
10248.76 159
10249.72 212
10250.67 206
10251.63 207
10252.58 200
10253.54 213
10254.50 180
10255.45 191
10256.41 170
10257.36 170
10258.32 153
10259.28 202
10260.23 212
10261.19 227
10262.15 165
10263.10 183
10264.06 185
10265.02 183
10265.97 205
10266.93 170
10267.89 196
10268.84 204
10269.80 181
10270.76 167
10271.71 210
10272.67 185
10273.63 225
10274.59 184
10275.54 183
10276.50 183
10277.46 200
10278.41 183
10279.37 166
10280.33 173
10281.29 211
10282.24 171
10283.20 193
10284.16 194
10285.12 183
10286.07 236
10287.03 188
10287.99 189
10288.95 190
10289.91 179
10290.86 172
10291.82 166
10292.78 199
10293.74 197
10294.70 191
10295.65 185
10296.61 156
10297.57 166
10298.53 179
10299.49 196
10300.44 209
10301.40 185
10302.36 198
10303.32 181
10304.28 216
10305.24 154
10306.20 190
10307.15 187
10308.11 161
10309.07 182
10310.03 204
10310.99 178
10311.95 184
10312.91 235
10313.87 208
10314.82 182
10315.78 170
10316.74 184
10317.70 179
10318.66 177
10319.62 144
10320.58 194
10321.54 200
10322.50 190
10323.46 162
10324.42 174
10325.38 194
10326.34 190
10327.29 189
10328.25 161
10329.21 162
10330.17 154
10331.13 189
10332.09 180
10333.05 164
10334.01 224
10334.97 206
10335.93 203
10336.89 185
10337.85 146
10338.81 176
10339.77 175
10340.73 198
10341.69 203
10342.65 177
10343.61 183
10344.57 199
10345.54 214
10346.50 157
10347.46 200
10348.42 194
10349.38 198
10350.34 228
10351.30 171
10352.26 151
10353.22 188
10354.18 147
10355.14 169
10356.10 188
10357.06 172
10358.02 191
10358.99 151
10359.95 171
10360.91 180
10361.87 192
10362.83 179
10363.79 186
10364.75 177
10365.71 176
10366.68 162
10367.64 182
10368.60 170
10369.56 152
10370.52 190
10371.48 197
10372.44 173
10373.41 180
10374.37 186
10375.33 202
10376.29 202
10377.25 168
10378.22 184
10379.18 182
10380.14 188
10381.10 203
10382.06 196
10383.03 159
10383.99 204
10384.95 196
10385.91 198
10386.88 191
10387.84 190
10388.80 180
10389.76 200
10390.72 192
10391.69 194
10392.65 176
10393.61 173
10394.58 183
10395.54 193
10396.50 180
10397.46 188
10398.43 189
10399.39 188
10400.35 192
10401.32 194
10402.28 207
10403.24 181
10404.20 227
10405.17 210
10406.13 218
10407.09 191
10408.06 177
10409.02 216
10409.98 219
10410.95 186
10411.91 206
10412.88 208
10413.84 178
10414.80 180
10415.77 175
10416.73 184
10417.69 202
10418.66 206
10419.62 169
10420.59 183
10421.55 209
10422.51 199
10423.48 198
10424.44 205
10425.41 222
10426.37 181
10427.33 198
10428.30 192
10429.26 171
10430.23 200
10431.19 172
10432.16 151
10433.12 182
10434.08 205
10435.05 174
10436.01 159
10436.98 177
10437.94 185
10438.91 199
10439.87 205
10440.84 163
10441.80 182
10442.77 188
10443.73 164
10444.70 147
10445.66 159
10446.63 148
10447.59 148
10448.56 198
10449.52 200
10450.49 217
10451.45 210
10452.42 184
10453.38 201
10454.35 183
10455.32 190
10456.28 172
10457.25 186
10458.21 135
10459.18 182
10460.14 180
10461.11 218
10462.08 215
10463.04 189
10464.01 180
10464.97 164
10465.94 150
10466.90 154
10467.87 199
10468.84 184
10469.80 183
10470.77 157
10471.74 164
10472.70 162
10473.67 153
10474.63 175
10475.60 158
10476.57 186
10477.53 204
10478.50 192
10479.47 166
10480.43 182
10481.40 181
10482.37 184
10483.33 190
10484.30 156
10485.27 154
10486.24 182
10487.20 198
10488.17 165
10489.14 146
10490.10 177
10491.07 157
10492.04 172
10493.01 184
10493.97 165
10494.94 154
10495.91 186
10496.87 185
10497.84 167
10498.81 179
10499.78 172
10500.74 181
10501.71 191
10502.68 189
10503.65 210
10504.62 196
10505.58 174
10506.55 161
10507.52 166
10508.49 178
10509.46 189
10510.42 155
10511.39 162
10512.36 164
10513.33 150
10514.30 152
10515.26 182
10516.23 161
10517.20 173
10518.17 177
10519.14 184
10520.11 153
10521.08 165
10522.04 189
10523.01 203
10523.98 168
10524.95 169
10525.92 185
10526.89 151
10527.86 175
10528.83 154
10529.79 171
10530.76 184
10531.73 175
10532.70 188
10533.67 185
10534.64 183
10535.61 212
10536.58 203
10537.55 205
10538.52 191
10539.49 206
10540.46 153
10541.43 160
10542.39 150
10543.36 163
10544.33 171
10545.30 175
10546.27 178
10547.24 193
10548.21 170
10549.18 176
10550.15 167
10551.12 172
10552.09 185
10553.06 193
10554.03 178
10555.00 164
10555.97 157
10556.94 155
10557.91 163
10558.88 153
10559.85 171
10560.82 182
10561.80 179
10562.77 153
10563.74 157
10564.71 167
10565.68 169
10566.65 172
10567.62 151
10568.59 181
10569.56 179
10570.53 165
10571.50 172
10572.47 165
10573.44 181
10574.41 169
10575.39 164
10576.36 154
10577.33 139
10578.30 173
10579.27 191
10580.24 175
10581.21 168
10582.18 142
10583.16 166
10584.13 157
10585.10 157
10586.07 170
10587.04 155
10588.01 171
10588.99 164
10589.96 174
10590.93 200
10591.90 169
10592.87 182
10593.84 155
10594.82 138
10595.79 159
10596.76 176
10597.73 171
10598.70 193
10599.68 171
10600.65 171
10601.62 181
10602.59 186
10603.57 156
10604.54 169
10605.51 185
10606.48 179
10607.46 157
10608.43 174
10609.40 159
10610.37 171
10611.35 195
10612.32 210
10613.29 191
10614.27 168
10615.24 160
10616.21 175
10617.18 181
10618.16 158
10619.13 174
10620.10 152
10621.08 143
10622.05 136
10623.02 132
10624.00 183
10624.97 186
10625.94 177
10626.92 173
10627.89 166
10628.86 154
10629.84 169
10630.81 158
10631.78 194
10632.76 158
10633.73 169
10634.71 143
10635.68 153
10636.65 164
10637.63 163
10638.60 184
10639.58 162
10640.55 169
10641.52 190
10642.50 169
10643.47 155
10644.45 147
10645.42 167
10646.39 187
10647.37 197
10648.34 189
10649.32 211
10650.29 182
10651.27 160
10652.24 147
10653.22 172
10654.19 202
10655.17 161
10656.14 182
10657.12 179
10658.09 172
10659.07 190
10660.04 164
10661.01 170
10661.99 134
10662.97 154
10663.94 168
10664.92 178
10665.89 152
10666.87 181
10667.84 150
10668.82 179
10669.79 155
10670.77 202
10671.74 189
10672.72 154
10673.69 183
10674.67 151
10675.65 172
10676.62 179
10677.60 200
10678.57 164
10679.55 187
10680.52 184
10681.50 201
10682.48 178
10683.45 183
10684.43 165
10685.40 212
10686.38 182
10687.36 183
10688.33 158
10689.31 163
10690.29 159
10691.26 179
10692.24 170
10693.22 150
10694.19 165
10695.17 165
10696.14 200
10697.12 166
10698.10 145
10699.08 151
10700.05 162
10701.03 160
10702.01 154
10702.98 173
10703.96 181
10704.94 163
10705.91 152
10706.89 148
10707.87 145
10708.85 141
10709.82 183
10710.80 181
10711.78 173
10712.75 172
10713.73 179
10714.71 152
10715.69 178
10716.66 172
10717.64 165
10718.62 190
10719.60 179
10720.57 170
10721.55 155
10722.53 140
10723.51 173
10724.49 144
10725.46 137
10726.44 123
10727.42 167
10728.40 204
10729.38 170
10730.35 145
10731.33 144
10732.31 178
10733.29 161
10734.27 151
10735.25 148
10736.22 163
10737.20 172
10738.18 176
10739.16 154
10740.14 145
10741.12 164
10742.10 145
10743.08 184
10744.05 163
10745.03 133
10746.01 193
10746.99 171
10747.97 170
10748.95 182
10749.93 154
10750.91 182
10751.89 177
10752.87 169
10753.84 177
10754.82 189
10755.80 173
10756.78 178
10757.76 163
10758.74 148
10759.72 158
10760.70 160
10761.68 176
10762.66 166
10763.64 159
10764.62 173
10765.60 200
10766.58 155
10767.56 146
10768.54 171
10769.52 174
10770.50 147
10771.48 168
10772.46 175
10773.44 151
10774.42 159
10775.40 163
10776.38 152
10777.36 196
10778.34 165
10779.32 174
10780.30 172
10781.28 148
10782.26 168
10783.24 146
10784.22 179
10785.20 160
10786.19 162
10787.17 167
10788.15 174
10789.13 171
10790.11 166
10791.09 169
10792.07 128
10793.05 163
10794.03 176
10795.01 153
10796.00 155
10796.98 152
10797.96 157
10798.94 159
10799.92 166
10800.90 160
10801.88 171
10802.86 161
10803.85 172
10804.83 153
10805.81 172
10806.79 191
10807.77 148
10808.75 152
10809.74 169
10810.72 158
10811.70 189
10812.68 153
10813.66 152
10814.65 180
10815.63 165
10816.61 168
10817.59 159
10818.57 169
10819.56 170
10820.54 155
10821.52 160
10822.50 138
10823.49 142
10824.47 160
10825.45 163
10826.43 142
10827.42 177
10828.40 181
10829.38 164
10830.36 186
10831.35 137
10832.33 166
10833.31 164
10834.30 160
10835.28 149
10836.26 164
10837.25 168
10838.23 191
10839.21 199
10840.19 167
10841.18 160
10842.16 145
10843.14 156
10844.13 150
10845.11 149
10846.09 149
10847.08 195
10848.06 161
10849.05 188
10850.03 149
10851.01 165
10852.00 168
10852.98 160
10853.96 145
10854.95 163
10855.93 163
10856.92 159
10857.90 171
10858.88 158
10859.87 175
10860.85 167
10861.84 178
10862.82 185
10863.80 181
10864.79 148
10865.77 167
10866.76 164
10867.74 142
10868.73 171
10869.71 186
10870.70 164
10871.68 134
10872.67 173
10873.65 151
10874.63 170
10875.62 156
10876.60 150
10877.59 185
10878.57 171
10879.56 171
10880.54 189
10881.53 187
10882.51 161
10883.50 184
10884.48 173
10885.47 159
10886.46 189
10887.44 190
10888.43 169
10889.41 172
10890.40 171
10891.38 148
10892.37 188
10893.35 155
10894.34 175
10895.33 158
10896.31 171
10897.30 148
10898.28 157
10899.27 158
10900.25 175
10901.24 150
10902.23 158
10903.21 159
10904.20 173
10905.18 165
10906.17 181
10907.16 161
10908.14 132
10909.13 148
10910.12 185
10911.10 165
10912.09 170
10913.08 186
10914.06 161
10915.05 182
10916.04 188
10917.02 169
10918.01 195
10919.00 173
10919.98 168
10920.97 162
10921.96 164
10922.94 176
10923.93 194
10924.92 193
10925.90 174
10926.89 169
10927.88 179
10928.87 196
10929.85 167
10930.84 156
10931.83 180
10932.82 201
10933.80 188
10934.79 144
10935.78 175
10936.77 174
10937.75 160
10938.74 173
10939.73 152
10940.72 181
10941.70 183
10942.69 162
10943.68 157
10944.67 169
10945.66 161
10946.64 202
10947.63 168
10948.62 161
10949.61 173
10950.60 176
10951.58 176
10952.57 149
10953.56 184
10954.55 190
10955.54 209
10956.53 187
10957.52 192
10958.50 170
10959.49 207
10960.48 163
10961.47 188
10962.46 172
10963.45 212
10964.44 191
10965.42 216
10966.41 206
10967.40 159
10968.39 178
10969.38 203
10970.37 192
10971.36 183
10972.35 177
10973.34 199
10974.33 187
10975.32 161
10976.31 180
10977.29 182
10978.28 165
10979.27 178
10980.26 201
10981.25 180
10982.24 163
10983.23 176
10984.22 199
10985.21 179
10986.20 167
10987.19 162
10988.18 155
10989.17 165
10990.16 168
10991.15 184
10992.14 178
10993.13 165
10994.12 186
10995.11 190
10996.10 179
10997.09 170
10998.08 188
10999.07 186
11000.06 199
11001.05 180
11002.05 217
11003.04 211
11004.03 205
11005.02 202
11006.01 226
11007.00 227
11007.99 189
11008.98 225
11009.97 189
11010.96 214
11011.95 203
11012.94 217
11013.94 202
11014.93 200
11015.92 200
11016.91 204
11017.90 198
11018.89 160
11019.88 156
11020.87 168
11021.87 175
11022.86 192
11023.85 191
11024.84 183
11025.83 174
11026.82 186
11027.81 180
11028.81 182
11029.80 178
11030.79 155
11031.78 202
11032.77 177
11033.77 181
11034.76 171
11035.75 170
11036.74 184
11037.73 170
11038.73 169
11039.72 182
11040.71 201
11041.70 169
11042.70 218
11043.69 156
11044.68 185
11045.67 192
11046.67 183
11047.66 172
11048.65 199
11049.64 171
11050.64 214
11051.63 220
11052.62 222
11053.61 165
11054.61 180
11055.60 195
11056.59 172
11057.59 171
11058.58 200
11059.57 203
11060.57 182
11061.56 166
11062.55 159
11063.55 172
11064.54 151
11065.53 165
11066.53 164
11067.52 136
11068.51 161
11069.51 180
11070.50 136
11071.49 143
11072.49 173
11073.48 181
11074.48 184
11075.47 174
11076.46 174
11077.46 189
11078.45 155
11079.45 152
11080.44 188
11081.43 148
11082.43 156
11083.42 183
11084.42 180
11085.41 169
11086.40 157
11087.40 152
11088.39 154
11089.39 180
11090.38 169
11091.38 203
11092.37 169
11093.37 169
11094.36 156
11095.36 188
11096.35 200
11097.35 197
11098.34 167
11099.34 178
11100.33 181
11101.33 175
11102.32 161
11103.32 144
11104.31 194
11105.31 169
11106.30 187
11107.30 190
11108.29 167
11109.29 149
11110.28 175
11111.28 185
11112.27 172
11113.27 161
11114.26 175
11115.26 166
11116.26 159
11117.25 171
11118.25 159
11119.24 174
11120.24 161
11121.24 154
11122.23 157
11123.23 176
11124.22 167
11125.22 197
11126.22 188
11127.21 149
11128.21 189
11129.20 210
11130.20 221
11131.20 182
11132.19 172
11133.19 185
11134.19 189
11135.18 183
11136.18 198
11137.18 172
11138.17 171
11139.17 154
11140.17 165
11141.16 150
11142.16 174
11143.16 154
11144.15 181
11145.15 182
11146.15 204
11147.14 213
11148.14 177
11149.14 170
11150.14 160
11151.13 178
11152.13 160
11153.13 140
11154.13 158
11155.12 226
11156.12 185
11157.12 160
11158.12 174
11159.11 185
11160.11 159
11161.11 179
11162.11 175
11163.10 181
11164.10 183
11165.10 164
11166.10 152
11167.10 183
11168.09 201
11169.09 149
11170.09 166
11171.09 173
11172.09 181
11173.08 175
11174.08 162
11175.08 160
11176.08 159
11177.08 182
11178.08 159
11179.08 168
11180.07 156
11181.07 188
11182.07 177
11183.07 151
11184.07 153
11185.07 164
11186.07 170
11187.06 182
11188.06 158
11189.06 186
11190.06 183
11191.06 171
11192.06 172
11193.06 154
11194.06 150
11195.06 151
11196.06 169
11197.06 167
11198.06 169
11199.05 161
11200.05 133
11201.05 137
11202.05 183
11203.05 161
11204.05 164
11205.05 156
11206.05 184
11207.05 204
11208.05 154
11209.05 156
11210.05 154
11211.05 157
11212.05 134
11213.05 162
11214.05 173
11215.05 168
11216.05 152
11217.05 177
11218.05 143
11219.05 161
11220.05 145
11221.05 157
11222.05 154
11223.05 170
11224.05 154
11225.06 155
11226.06 150
11227.06 137
11228.06 152
11229.06 147
11230.06 193
11231.06 141
11232.06 156
11233.06 142
11234.06 151
11235.06 167
11236.06 165
11237.07 157
11238.07 173
11239.07 179
11240.07 165
11241.07 180
11242.07 125
11243.07 173
11244.07 151
11245.08 155
11246.08 139
11247.08 162
11248.08 152
11249.08 115
11250.08 158
11251.09 156
11252.09 153
11253.09 153
11254.09 151
11255.09 146
11256.10 154
11257.10 171
11258.10 149
11259.10 151
11260.10 158
11261.11 136
11262.11 183
11263.11 151
11264.11 176
11265.11 172
11266.12 158
11267.12 144
11268.12 177
11269.12 168
11270.13 155
11271.13 160
11272.13 172
11273.14 176
11274.14 134
11275.14 144
11276.14 135
11277.15 171
11278.15 143
11279.15 174
11280.16 157
11281.16 140
11282.16 158
11283.17 201
11284.17 175
11285.17 170
11286.17 152
11287.18 160
11288.18 179
11289.18 187
11290.19 150
11291.19 145
11292.20 162
11293.20 152
11294.20 129
11295.21 187
11296.21 164
11297.21 155
11298.22 158
11299.22 139
11300.23 151
11301.23 139
11302.23 128
11303.24 155
11304.24 149
11305.25 159
11306.25 172
11307.25 180
11308.26 133
11309.26 171
11310.27 163
11311.27 148
11312.28 132
11313.28 150
11314.29 174
11315.29 158
11316.29 174
11317.30 155
11318.30 175
11319.31 159
11320.31 175
11321.32 173
11322.32 186
11323.33 159
11324.33 156
11325.34 139
11326.34 146
11327.35 145
11328.35 163
11329.36 147
11330.36 132
11331.37 140
11332.38 154
11333.38 126
11334.39 167
11335.39 153
11336.40 139
11337.40 189
11338.41 151
11339.41 153
11340.42 159
11341.43 157
11342.43 163
11343.44 180
11344.44 151
11345.45 162
11346.46 153
11347.46 146
11348.47 141
11349.47 149
11350.48 147
11351.49 174
11352.49 174
11353.50 158
11354.50 188
11355.51 144
11356.52 144
11357.52 135
11358.53 162
11359.54 146
11360.54 137
11361.55 152
11362.56 152
11363.56 154
11364.57 132
11365.58 162
11366.58 139
11367.59 162
11368.60 175
11369.61 171
11370.61 145
11371.62 141
11372.63 148
11373.63 151
11374.64 129
11375.65 147
11376.66 151
11377.66 150
11378.67 173
11379.68 183
11380.69 169
11381.69 151
11382.70 125
11383.71 160
11384.72 167
11385.72 144
11386.73 138
11387.74 149
11388.75 133
11389.76 162
11390.76 161
11391.77 152
11392.78 168
11393.79 143
11394.80 138
11395.80 164
11396.81 154
11397.82 160
11398.83 170
11399.84 150
11400.85 164
11401.85 145
11402.86 150
11403.87 155
11404.88 147
11405.89 144
11406.90 157
11407.91 162
11408.91 139
11409.92 139
11410.93 152
11411.94 122
11412.95 154
11413.96 152
11414.97 163
11415.98 163
11416.99 156
11418.00 146
11419.00 145
11420.01 131
11421.02 147
11422.03 145
11423.04 149
11424.05 132
11425.06 135
11426.07 149
11427.08 126
11428.09 138
11429.10 135
11430.11 137
11431.12 152
11432.13 144
11433.14 150
11434.15 165
11435.16 149
11436.17 147
11437.18 146
11438.19 143
11439.20 155
11440.21 142
11441.22 142
11442.23 126
11443.24 146
11444.25 119
11445.26 137
11446.27 156
11447.28 168
11448.29 131
11449.30 143
11450.31 136
11451.32 125
11452.33 140
11453.34 154
11454.36 168
11455.37 130
11456.38 133
11457.39 112
11458.40 137
11459.41 132
11460.42 130
11461.43 139
11462.44 154
11463.45 133
11464.47 136
11465.48 101
11466.49 129
11467.50 116
11468.51 135
11469.52 144
11470.53 141
11471.55 136
11472.56 159
11473.57 132
11474.58 128
11475.59 147
11476.60 132
11477.62 127
11478.63 132
11479.64 159
11480.65 144
11481.66 150
11482.68 142
11483.69 126
11484.70 155
11485.71 144
11486.72 147
11487.74 152
11488.75 143
11489.76 145
11490.77 137
11491.79 155
11492.80 160
11493.81 140
11494.82 159
11495.84 173
11496.85 160
11497.86 127
11498.87 152
11499.89 135
11500.90 149
11501.91 143
11502.93 159
11503.94 168
11504.95 162
11505.96 142
11506.98 125
11507.99 123
11509.00 163
11510.02 162
11511.03 182
11512.04 144
11513.06 150
11514.07 161
11515.08 187
11516.10 161
11517.11 117
11518.13 139
11519.14 139
11520.15 159
11521.17 138
11522.18 134
11523.19 125
11524.21 143
11525.22 168
11526.24 136
11527.25 128
11528.26 143
11529.28 153
11530.29 147
11531.31 141
11532.32 153
11533.33 153
11534.35 144
11535.36 149
11536.38 138
11537.39 120
11538.41 119
11539.42 123
11540.44 157
11541.45 139
11542.47 126
11543.48 136
11544.49 135
11545.51 114
11546.52 129
11547.54 134
11548.55 152
11549.57 166
11550.58 164
11551.60 160
11552.61 172
11553.63 180
11554.64 148
11555.66 142
11556.68 122
11557.69 125
11558.71 138
11559.72 164
11560.74 126
11561.75 142
11562.77 177
11563.78 143
11564.80 135
11565.82 133
11566.83 151
11567.85 157
11568.86 133
11569.88 115
11570.89 130
11571.91 143
11572.93 175
11573.94 144
11574.96 141
11575.97 115
11576.99 132
11578.01 156
11579.02 125
11580.04 123
11581.06 139
11582.07 156
11583.09 137
11584.11 117
11585.12 150
11586.14 141
11587.16 130
11588.17 173
11589.19 131
11590.21 149
11591.22 131
11592.24 130
11593.26 146
11594.27 139
11595.29 141
11596.31 165
11597.32 163
11598.34 150
11599.36 159
11600.38 178
11601.39 176
11602.41 159
11603.43 163
11604.45 158
11605.46 156
11606.48 128
11607.50 138
11608.52 145
11609.53 151
11610.55 159
11611.57 144
11612.59 156
11613.60 132
11614.62 148
11615.64 143
11616.66 144
11617.68 133
11618.69 143
11619.71 137
11620.73 163
11621.75 138
11622.77 134
11623.78 128
11624.80 158
11625.82 141
11626.84 111
11627.86 168
11628.88 157
11629.90 134
11630.91 139
11631.93 144
11632.95 156
11633.97 146
11634.99 137
11636.01 144
11637.03 111
11638.05 164
11639.06 153
11640.08 152
11641.10 152
11642.12 134
11643.14 162
11644.16 131
11645.18 146
11646.20 113
11647.22 156
11648.24 134
11649.26 159
11650.28 137
11651.30 132
11652.31 137
11653.33 122
11654.35 152
11655.37 138
11656.39 134
11657.41 125
11658.43 156
11659.45 152
11660.47 123
11661.49 150
11662.51 136
11663.53 135
11664.55 148
11665.57 136
11666.59 123
11667.61 142
11668.63 144
11669.65 131
11670.67 120
11671.69 116
11672.71 142
11673.73 164
11674.76 137
11675.78 151
11676.80 142
11677.82 145
11678.84 117
11679.86 146
11680.88 170
11681.90 164
11682.92 143
11683.94 111
11684.96 119
11685.98 122
11687.00 162
11688.03 149
11689.05 134
11690.07 102
11691.09 116
11692.11 131
11693.13 148
11694.15 123
11695.17 127
11696.20 148
11697.22 145
11698.24 134
11699.26 136
11700.28 138
11701.30 136
11702.33 122
11703.35 119
11704.37 155
11705.39 125
11706.41 141
11707.44 131
11708.46 131
11709.48 123
11710.50 171
11711.52 146
11712.55 139
11713.57 115
11714.59 134
11715.61 136
11716.63 134
11717.66 137
11718.68 145
11719.70 153
11720.72 143
11721.75 146
11722.77 140
11723.79 137
11724.82 123
11725.84 107
11726.86 132
11727.88 157
11728.91 141
11729.93 130
11730.95 139
11731.98 129
11733.00 126
11734.02 134
11735.04 140
11736.07 129
11737.09 133
11738.11 131
11739.14 138
11740.16 146
11741.18 146
11742.21 116
11743.23 130
11744.25 138
11745.28 138
11746.30 150
11747.33 121
11748.35 118
11749.37 132
11750.40 135
11751.42 127
11752.44 132
11753.47 120
11754.49 130
11755.52 124
11756.54 143
11757.57 115
11758.59 118
11759.61 128
11760.64 139
11761.66 111
11762.69 135
11763.71 145
11764.74 146
11765.76 121
11766.78 103
11767.81 113
11768.83 112
11769.86 116
11770.88 155
11771.91 138
11772.93 131
11773.96 144
11774.98 113
11776.01 110
11777.03 117
11778.06 133
11779.08 149
11780.11 119
11781.13 134
11782.16 114
11783.18 126
11784.21 117
11785.23 106
11786.26 145
11787.28 176
11788.31 167
11789.34 147
11790.36 133
11791.39 145
11792.41 160
11793.44 128
11794.46 124
11795.49 106
11796.52 154
11797.54 145
11798.57 149
11799.59 137
11800.62 125
11801.65 131
11802.67 154
11803.70 158
11804.72 148
11805.75 139
11806.78 135
11807.80 121
11808.83 128
11809.86 145
11810.88 153
11811.91 159
11812.93 143
11813.96 158
11814.99 130
11816.01 120
11817.04 112
11818.07 133
11819.10 122
11820.12 124
11821.15 130
11822.18 143
11823.20 135
11824.23 130
11825.26 137
11826.28 118
11827.31 131
11828.34 129
11829.37 145
11830.39 124
11831.42 143
11832.45 124
11833.48 125
11834.50 126
11835.53 137
11836.56 99
11837.59 150
11838.61 134
11839.64 121
11840.67 125
11841.70 149
11842.72 136
11843.75 119
11844.78 118
11845.81 112
11846.84 116
11847.86 135
11848.89 133
11849.92 137
11850.95 139
11851.98 154
11853.01 115
11854.03 128
11855.06 110
11856.09 133
11857.12 153
11858.15 150
11859.18 119
11860.20 145
11861.23 130
11862.26 146
11863.29 150
11864.32 143
11865.35 152
11866.38 134
11867.41 109
11868.44 141
11869.46 142
11870.49 129
11871.52 123
11872.55 122
11873.58 127
11874.61 109
11875.64 105
11876.67 112
11877.70 120
11878.73 121
11879.76 119
11880.79 122
11881.82 124
11882.85 126
11883.88 136
11884.91 120
11885.93 152
11886.96 123
11887.99 142
11889.02 151
11890.05 138
11891.08 104
11892.11 142
11893.14 149
11894.17 118
11895.20 128
11896.23 125
11897.26 131
11898.30 145
11899.33 143
11900.36 136
11901.39 104
11902.42 125
11903.45 126
11904.48 126
11905.51 119
11906.54 145
11907.57 129
11908.60 142
11909.63 117
11910.66 136
11911.69 122
11912.72 119
11913.75 125
11914.79 126
11915.82 110
11916.85 129
11917.88 112
11918.91 158
11919.94 138
11920.97 117
11922.00 166
11923.04 139
11924.07 141
11925.10 126
11926.13 121
11927.16 150
11928.19 135
11929.22 138
11930.26 131
11931.29 124
11932.32 149
11933.35 154
11934.38 141
11935.41 127
11936.45 132
11937.48 136
11938.51 161
11939.54 137
11940.58 127
11941.61 132
11942.64 127
11943.67 135
11944.70 133
11945.74 114
11946.77 130
11947.80 129
11948.83 114
11949.87 123
11950.90 117
11951.93 126
11952.96 130
11954.00 132
11955.03 125
11956.06 118
11957.09 127
11958.13 120
11959.16 126
11960.19 129
11961.23 121
11962.26 97
11963.29 113
11964.33 113
11965.36 105
11966.39 109
11967.43 94
11968.46 110
11969.49 130
11970.53 117
11971.56 132
11972.59 147
11973.63 141
11974.66 134
11975.69 135
11976.73 116
11977.76 113
11978.79 142
11979.83 124
11980.86 115
11981.90 107
11982.93 113
11983.96 137
11985.00 120
11986.03 127
11987.07 113
11988.10 129
11989.13 135
11990.17 140
11991.20 142
11992.24 107
11993.27 119
11994.31 130
11995.34 127
11996.38 124
11997.41 140
11998.44 110
11999.48 166
12000.51 131
12001.55 121
12002.58 104
12003.62 128
12004.65 124
12005.69 121
12006.72 126
12007.76 132
12008.79 114
12009.83 122
12010.86 113
12011.90 132
12012.93 115
12013.97 136
12015.00 138
12016.04 108
12017.08 135
12018.11 117
12019.15 155
12020.18 143
12021.22 148
12022.25 135
12023.29 171
12024.32 160
12025.36 123
12026.40 131
12027.43 153
12028.47 150
12029.50 126
12030.54 146
12031.58 119
12032.61 123
12033.65 150
12034.68 152
12035.72 127
12036.76 137
12037.79 158
12038.83 136
12039.87 126
12040.90 134
12041.94 130
12042.98 117
12044.01 127
12045.05 126
12046.09 126
12047.12 141
12048.16 152
12049.20 145
12050.23 144
12051.27 122
12052.31 126
12053.34 125
12054.38 146
12055.42 108
12056.45 141
12057.49 137
12058.53 134
12059.57 108
12060.60 125
12061.64 135
12062.68 117
12063.72 120
12064.75 109
12065.79 116
12066.83 118
12067.87 123
12068.90 125
12069.94 140
12070.98 111
12072.02 126
12073.06 121
12074.09 121
12075.13 104
12076.17 120
12077.21 148
12078.24 117
12079.28 106
12080.32 115
12081.36 144
12082.40 152
12083.44 128
12084.47 130
12085.51 125
12086.55 133
12087.59 125
12088.63 125
12089.67 113
12090.71 124
12091.74 128
12092.78 118
12093.82 112
12094.86 126
12095.90 128
12096.94 138
12097.98 117
12099.02 121
12100.05 119
12101.09 134
12102.13 133
12103.17 117
12104.21 119
12105.25 106
12106.29 134
12107.33 112
12108.37 121
12109.41 99
12110.45 125
12111.49 131
12112.53 119
12113.57 109
12114.61 107
12115.65 126
12116.69 104
12117.72 128
12118.76 120
12119.80 145
12120.84 113
12121.88 117
12122.92 122
12123.96 119
12125.00 122
12126.04 127
12127.08 122
12128.12 112
12129.17 103
12130.21 142
12131.25 118
12132.29 127
12133.33 112
12134.37 114
12135.41 132
12136.45 114
12137.49 120
12138.53 126
12139.57 118
12140.61 109
12141.65 118
12142.69 118
12143.73 159
12144.77 117
12145.82 123
12146.86 114
12147.90 100
12148.94 122
12149.98 116
12151.02 152
12152.06 127
12153.10 131
12154.15 99
12155.19 102
12156.23 117
12157.27 128
12158.31 125
12159.35 140
12160.39 114
12161.44 140
12162.48 116
12163.52 119
12164.56 90
12165.60 130
12166.64 142
12167.69 119
12168.73 94
12169.77 107
12170.81 128
12171.85 122
12172.90 101
12173.94 96
12174.98 115
12176.02 107
12177.07 113
12178.11 96
12179.15 115
12180.19 133
12181.24 129
12182.28 108
12183.32 111
12184.36 102
12185.41 132
12186.45 127
12187.49 120
12188.53 112
12189.58 111
12190.62 130
12191.66 109
12192.71 113
12193.75 104
12194.79 116
12195.84 146
12196.88 110
12197.92 118
12198.97 119
12200.01 127
12201.05 123
12202.10 120
12203.14 116
12204.18 143
12205.23 112
12206.27 121
12207.31 117
12208.36 123
12209.40 122
12210.44 138
12211.49 117
12212.53 99
12213.58 107
12214.62 109
12215.66 135
12216.71 116
12217.75 101
12218.80 114
12219.84 143
12220.88 135
12221.93 100
12222.97 125
12224.02 139
12225.06 136
12226.11 120
12227.15 131
12228.19 150
12229.24 124
12230.28 103
12231.33 107
12232.37 107
12233.42 131
12234.46 123
12235.51 112
12236.55 107
12237.60 79
12238.64 110
12239.69 130
12240.73 107
12241.78 123
12242.82 112
12243.87 143
12244.91 119
12245.96 106
12247.00 106
12248.05 132
12249.09 133
12250.14 121
12251.19 112
12252.23 106
12253.28 120
12254.32 118
12255.37 122
12256.41 113
12257.46 121
12258.51 128
12259.55 125
12260.60 111
12261.64 102
12262.69 119
12263.74 118
12264.78 102
12265.83 131
12266.87 131
12267.92 109
12268.97 108
12270.01 100
12271.06 133
12272.11 113
12273.15 115
12274.20 126
12275.24 82
12276.29 113
12277.34 125
12278.38 89
12279.43 118
12280.48 113
12281.52 132
12282.57 142
12283.62 104
12284.67 122
12285.71 129
12286.76 120
12287.81 131
12288.85 122
12289.90 118
12290.95 134
12292.00 111
12293.04 95
12294.09 96
12295.14 113
12296.18 121
12297.23 118
12298.28 113
12299.33 110
12300.38 118
12301.42 116
12302.47 143
12303.52 98
12304.57 121
12305.61 103
12306.66 127
12307.71 109
12308.76 116
12309.81 100
12310.85 131
12311.90 128
12312.95 125
12314.00 99
12315.05 113
12316.09 141
12317.14 118
12318.19 97
12319.24 107
12320.29 124
12321.34 128
12322.39 129
12323.43 119
12324.48 76
12325.53 111
12326.58 145
12327.63 153
12328.68 113
12329.73 121
12330.78 145
12331.82 136
12332.87 122
12333.92 102
12334.97 87
12336.02 133
12337.07 128
12338.12 114
12339.17 95
12340.22 124
12341.27 122
12342.32 119
12343.37 88
12344.42 94
12345.46 107
12346.51 135
12347.56 117
12348.61 110
12349.66 120
12350.71 149
12351.76 146
12352.81 118
12353.86 99
12354.91 112
12355.96 139
12357.01 122
12358.06 94
12359.11 97
12360.16 124
12361.21 140
12362.26 119
12363.31 115
12364.36 114
12365.41 130
12366.47 129
12367.52 118
12368.57 113
12369.62 109
12370.67 90
12371.72 109
12372.77 149
12373.82 99
12374.87 143
12375.92 137
12376.97 121
12378.02 113
12379.07 117
12380.12 130
12381.18 135
12382.23 112
12383.28 104
12384.33 122
12385.38 105
12386.43 143
12387.48 116
12388.53 102
12389.59 100
12390.64 140
12391.69 136
12392.74 91
12393.79 106
12394.84 139
12395.90 151
12396.95 125
12398.00 106
12399.05 122
12400.10 126
12401.15 134
12402.21 121
12403.26 138
12404.31 109
12405.36 117
12406.41 128
12407.47 105
12408.52 114
12409.57 126
12410.62 120
12411.68 105
12412.73 115
12413.78 129
12414.83 132
12415.89 111
12416.94 109
12417.99 127
12419.04 132
12420.10 128
12421.15 116
12422.20 120
12423.26 123
12424.31 115
12425.36 130
12426.41 127
12427.47 119
12428.52 112
12429.57 108
12430.63 124
12431.68 109
12432.73 110
12433.79 155
12434.84 144
12435.89 125
12436.95 123
12438.00 114
12439.05 138
12440.11 116
12441.16 111
12442.21 139
12443.27 147
12444.32 124
12445.38 119
12446.43 128
12447.48 110
12448.54 136
12449.59 143
12450.65 129
12451.70 118
12452.75 102
12453.81 122
12454.86 115
12455.92 131
12456.97 113
12458.02 108
12459.08 123
12460.13 144
12461.19 132
12462.24 139
12463.30 133
12464.35 113
12465.41 116
12466.46 143
12467.52 130
12468.57 108
12469.63 117
12470.68 119
12471.74 101
12472.79 105
12473.85 124
12474.90 125
12475.96 122
12477.01 118
12478.07 139
12479.12 126
12480.18 120
12481.23 122
12482.29 156
12483.34 141
12484.40 150
12485.45 130
12486.51 129
12487.56 128
12488.62 117
12489.68 140
12490.73 135
12491.79 148
12492.84 160
12493.90 191
12494.95 170
12496.01 190
12497.07 211
12498.12 238
12499.18 175
12500.23 207
12501.29 230
12502.35 217
12503.40 163
12504.46 169
12505.52 173
12506.57 161
12507.63 152
12508.69 135
12509.74 139
12510.80 130
12511.86 124
12512.91 148
12513.97 142
12515.03 115
12516.08 105
12517.14 124
12518.20 152
12519.25 138
12520.31 115
12521.37 121
12522.42 125
12523.48 138
12524.54 149
12525.60 140
12526.65 131
12527.71 159
12528.77 125
12529.82 128
12530.88 115
12531.94 112
12533.00 122
12534.05 121
12535.11 121
12536.17 109
12537.23 140
12538.29 118
12539.34 135
12540.40 123
12541.46 149
12542.52 139
12543.57 108
12544.63 96
12545.69 124
12546.75 113
12547.81 120
12548.87 118
12549.92 125
12550.98 102
12552.04 132
12553.10 111
12554.16 121
12555.22 124
12556.27 135
12557.33 157
12558.39 113
12559.45 129
12560.51 135
12561.57 110
12562.63 123
12563.68 138
12564.74 149
12565.80 131
12566.86 136
12567.92 116
12568.98 118
12570.04 109
12571.10 142
12572.16 139
12573.22 144
12574.28 151
12575.33 155
12576.39 157
12577.45 160
12578.51 147
12579.57 131
12580.63 155
12581.69 156
12582.75 127
12583.81 143
12584.87 141
12585.93 129
12586.99 119
12588.05 143
12589.11 150
12590.17 129
12591.23 128
12592.29 118
12593.35 120
12594.41 133
12595.47 132
12596.53 111
12597.59 138
12598.65 117
12599.71 117
12600.77 128
12601.83 133
12602.89 127
12603.95 121
12605.01 96
12606.07 124
12607.13 153
12608.20 127
12609.26 120
12610.32 117
12611.38 107
12612.44 147
12613.50 132
12614.56 116
12615.62 112
12616.68 145
12617.74 115
12618.81 145
12619.87 130
12620.93 139
12621.99 121
12623.05 113
12624.11 108
12625.17 120
12626.23 109
12627.30 126
12628.36 123
12629.42 114
12630.48 117
12631.54 149
12632.60 142
12633.67 105
12634.73 110
12635.79 114
12636.85 120
12637.91 120
12638.98 131
12640.04 112
12641.10 124
12642.16 132
12643.22 101
12644.29 109
12645.35 94
12646.41 101
12647.47 122
12648.54 132
12649.60 105
12650.66 131
12651.72 120
12652.79 128
12653.85 117
12654.91 105
12655.97 128
12657.04 139
12658.10 112
12659.16 122
12660.22 118
12661.29 133
12662.35 138
12663.41 99
12664.48 120
12665.54 123
12666.60 134
12667.67 125
12668.73 101
12669.79 115
12670.86 149
12671.92 128
12672.98 114
12674.05 113
12675.11 109
12676.17 129
12677.24 111
12678.30 130
12679.36 93
12680.43 108
12681.49 120
12682.56 139
12683.62 118
12684.68 140
12685.75 157
12686.81 127
12687.88 126
12688.94 107
12690.00 121
12691.07 128
12692.13 129
12693.20 126
12694.26 119
12695.33 150
12696.39 159
12697.45 133
12698.52 123
12699.58 121
12700.65 149
12701.71 131
12702.78 136
12703.84 132
12704.91 135
12705.97 140
12707.04 122
12708.10 128
12709.17 126
12710.23 123
12711.30 125
12712.36 127
12713.43 107
12714.49 116
12715.56 117
12716.62 142
12717.69 134
12718.75 139
12719.82 136
12720.88 132
12721.95 117
12723.02 115
12724.08 120
12725.15 120
12726.21 119
12727.28 129
12728.34 103
12729.41 109
12730.48 121
12731.54 122
12732.61 135
12733.67 147
12734.74 134
12735.81 128
12736.87 127
12737.94 115
12739.00 140
12740.07 124
12741.14 135
12742.20 138
12743.27 118
12744.34 137
12745.40 127
12746.47 118
12747.54 120
12748.60 130
12749.67 114
12750.74 132
12751.80 149
12752.87 116
12753.94 127
12755.00 145
12756.07 111
12757.14 123
12758.20 124
12759.27 112
12760.34 106
12761.40 114
12762.47 122
12763.54 116
12764.61 108
12765.67 98
12766.74 118
12767.81 128
12768.88 127
12769.94 106
12771.01 112
12772.08 106
12773.15 123
12774.21 110
12775.28 130
12776.35 121
12777.42 98
12778.49 106
12779.55 130
12780.62 115
12781.69 101
12782.76 96
12783.83 109
12784.89 112
12785.96 120
12787.03 102
12788.10 114
12789.17 105
12790.23 101
12791.30 127
12792.37 110
12793.44 128
12794.51 127
12795.58 116
12796.65 145
12797.71 105
12798.78 117
12799.85 98
12800.92 118
12801.99 133
12803.06 111
12804.13 99
12805.20 106
12806.27 128
12807.33 113
12808.40 116
12809.47 121
12810.54 116
12811.61 124
12812.68 111
12813.75 106
12814.82 129
12815.89 137
12816.96 144
12818.03 97
12819.10 123
12820.17 118
12821.24 109
12822.31 106
12823.38 98
12824.45 102
12825.52 110
12826.59 126
12827.66 107
12828.73 103
12829.80 113
12830.87 118
12831.94 130
12833.01 97
12834.08 109
12835.15 112
12836.22 106
12837.29 116
12838.36 117
12839.43 99
12840.50 113
12841.57 112
12842.64 100
12843.71 100
12844.78 114
12845.85 130
12846.92 126
12847.99 115
12849.06 117
12850.13 104
12851.21 92
12852.28 104
12853.35 126
12854.42 113
12855.49 92
12856.56 100
12857.63 93
12858.70 104
12859.77 134
12860.85 143
12861.92 120
12862.99 113
12864.06 111
12865.13 105
12866.20 102
12867.27 99
12868.35 110
12869.42 118
12870.49 100
12871.56 104
12872.63 97
12873.71 116
12874.78 110
12875.85 111
12876.92 111
12877.99 101
12879.07 140
12880.14 111
12881.21 102
12882.28 122
12883.35 89
12884.43 108
12885.50 82
12886.57 108
12887.64 120
12888.72 111
12889.79 84
12890.86 132
12891.93 85
12893.01 95
12894.08 112
12895.15 106
12896.22 102
12897.30 90
12898.37 106
12899.44 113
12900.52 112
12901.59 114
12902.66 104
12903.74 118
12904.81 106
12905.88 119
12906.96 95
12908.03 74
12909.10 93
12910.18 86
12911.25 105
12912.32 113
12913.40 105
12914.47 98
12915.54 115
12916.62 114
12917.69 111
12918.76 116
12919.84 98
12920.91 117
12921.99 103
12923.06 97
12924.13 111
12925.21 115
12926.28 111
12927.36 107
12928.43 105
12929.50 126
12930.58 127
12931.65 120
12932.73 131
12933.80 117
12934.88 95
12935.95 98
12937.02 117
12938.10 98
12939.17 87
12940.25 90
12941.32 100
12942.40 86
12943.47 93
12944.55 104
12945.62 122
12946.70 134
12947.77 107
12948.85 118
12949.92 124
12951.00 117
12952.07 122
12953.15 116
12954.22 94
12955.30 93
12956.37 90
12957.45 110
12958.52 120
12959.60 111
12960.68 124
12961.75 143
12962.83 139
12963.90 110
12964.98 112
12966.05 116
12967.13 126
12968.20 111
12969.28 108
12970.36 111
12971.43 116
12972.51 97
12973.58 94
12974.66 84
12975.74 101
12976.81 106
12977.89 137
12978.97 95
12980.04 102
12981.12 113
12982.19 128
12983.27 105
12984.35 104
12985.42 98
12986.50 106
12987.58 105
12988.65 110
12989.73 106
12990.81 101
12991.88 101
12992.96 94
12994.04 80
12995.11 89
12996.19 98
12997.27 111
12998.35 99
12999.42 89
13000.50 119
13001.58 110
13002.65 109
13003.73 105
13004.81 127
13005.89 129
13006.96 90
13008.04 115
13009.12 106
13010.20 114
13011.27 118
13012.35 94
13013.43 118
13014.51 106
13015.58 93
13016.66 105
13017.74 117
13018.82 125
13019.90 112
13020.97 99
13022.05 101
13023.13 104
13024.21 121
13025.29 102
13026.37 100
13027.44 95
13028.52 81
13029.60 108
13030.68 98
13031.76 105
13032.84 117
13033.91 138
13034.99 105
13036.07 105
13037.15 87
13038.23 95
13039.31 112
13040.39 90
13041.46 107
13042.54 104
13043.62 69
13044.70 86
13045.78 89
13046.86 117
13047.94 95
13049.02 108
13050.10 92
13051.18 95
13052.26 94
13053.34 82
13054.41 83
13055.49 115
13056.57 82
13057.65 94
13058.73 96
13059.81 107
13060.89 101
13061.97 111
13063.05 93
13064.13 109
13065.21 108
13066.29 105
13067.37 114
13068.45 120
13069.53 98
13070.61 91
13071.69 95
13072.77 95
13073.85 104
13074.93 115
13076.01 83
13077.09 86
13078.17 103
13079.25 93
13080.33 101
13081.41 120
13082.49 108
13083.58 113
13084.66 99
13085.74 78
13086.82 97
13087.90 105
13088.98 103
13090.06 111
13091.14 133
13092.22 109
13093.30 114
13094.38 133
13095.46 90
13096.55 108
13097.63 117
13098.71 103
13099.79 117
13100.87 94
13101.95 93
13103.03 88
13104.12 98
13105.20 80
13106.28 92
13107.36 110
13108.44 78
13109.52 113
13110.60 91
13111.69 94
13112.77 96
13113.85 92
13114.93 108
13116.01 79
13117.10 110
13118.18 111
13119.26 96
13120.34 112
13121.42 96
13122.51 126
13123.59 121
13124.67 82
13125.75 96
13126.84 91
13127.92 82
13129.00 93
13130.08 92
13131.17 83
13132.25 96
13133.33 86
13134.41 106
13135.50 117
13136.58 118
13137.66 125
13138.75 116
13139.83 112
13140.91 82
13141.99 109
13143.08 99
13144.16 103
13145.24 91
13146.33 117
13147.41 132
13148.49 111
13149.58 115
13150.66 101
13151.74 89
13152.83 93
13153.91 99
13154.99 116
13156.08 107
13157.16 95
13158.25 100
13159.33 85
13160.41 73
13161.50 116
13162.58 125
13163.66 87
13164.75 94
13165.83 108
13166.92 106
13168.00 122
13169.08 100
13170.17 103
13171.25 105
13172.34 114
13173.42 95
13174.51 109
13175.59 109
13176.67 75
13177.76 111
13178.84 100
13179.93 112
13181.01 102
13182.10 93
13183.18 106
13184.27 92
13185.35 89
13186.44 88
13187.52 121
13188.61 114
13189.69 86
13190.78 98
13191.86 101
13192.95 120
13194.03 82
13195.12 96
13196.20 110
13197.29 98
13198.37 101
13199.46 93
13200.54 105
13201.63 123
13202.72 90
13203.80 120
13204.89 117
13205.97 110
13207.06 102
13208.14 117
13209.23 109
13210.32 109
13211.40 102
13212.49 110
13213.57 106
13214.66 104
13215.75 95
13216.83 89
13217.92 100
13219.00 103
13220.09 129
13221.18 95
13222.26 72
13223.35 105
13224.44 96
13225.52 116
13226.61 115
13227.70 84
13228.78 92
13229.87 112
13230.96 128
13232.04 120
13233.13 103
13234.22 83
13235.30 86
13236.39 85
13237.48 99
13238.56 100
13239.65 97
13240.74 103
13241.82 92
13242.91 90
13244.00 83
13245.09 132
13246.17 98
13247.26 103
13248.35 92
13249.44 93
13250.52 108
13251.61 96
13252.70 118
13253.79 93
13254.87 88
13255.96 89
13257.05 95
13258.14 84
13259.23 91
13260.31 85
13261.40 108
13262.49 106
13263.58 114
13264.67 91
13265.75 116
13266.84 90
13267.93 89
13269.02 85
13270.11 106
13271.19 113
13272.28 91
13273.37 105
13274.46 94
13275.55 74
13276.64 76
13277.73 95
13278.81 98
13279.90 92
13280.99 85
13282.08 100
13283.17 97
13284.26 96
13285.35 101
13286.44 112
13287.53 85
13288.61 92
13289.70 87
13290.79 100
13291.88 112
13292.97 102
13294.06 130
13295.15 119
13296.24 117
13297.33 117
13298.42 88
13299.51 106
13300.60 94
13301.69 105
13302.78 111
13303.87 98
13304.96 99
13306.05 98
13307.14 80
13308.23 115
13309.32 91
13310.41 100
13311.50 105
13312.59 118
13313.68 108
13314.77 100
13315.86 98
13316.95 107
13318.04 102
13319.13 110
13320.22 108
13321.31 111
13322.40 100
13323.49 95
13324.58 99
13325.67 104
13326.76 106
13327.85 78
13328.94 111
13330.03 109
13331.12 116
13332.21 91
13333.31 98
13334.40 102
13335.49 102
13336.58 95
13337.67 107
13338.76 81
13339.85 103
13340.94 113
13342.03 106
13343.13 95
13344.22 92
13345.31 88
13346.40 99
13347.49 102
13348.58 79
13349.67 94
13350.77 100
13351.86 91
13352.95 95
13354.04 99
13355.13 89
13356.22 127
13357.32 95
13358.41 85
13359.50 90
13360.59 82
13361.68 117
13362.78 121
13363.87 101
13364.96 87
13366.05 105
13367.15 120
13368.24 112
13369.33 99
13370.42 144
13371.52 120
13372.61 110
13373.70 110
13374.79 126
13375.89 126
13376.98 117
13378.07 110
13379.16 83
13380.26 86
13381.35 108
13382.44 105
13383.54 113
13384.63 82
13385.72 86
13386.82 105
13387.91 98
13389.00 101
13390.09 102
13391.19 99
13392.28 104
13393.37 116
13394.47 96
13395.56 92
13396.66 102
13397.75 78
13398.84 89
13399.94 78
13401.03 82
13402.12 86
13403.22 106
13404.31 93
13405.40 78
13406.50 94
13407.59 90
13408.69 105
13409.78 94
13410.88 90
13411.97 88
13413.06 93
13414.16 82
13415.25 84
13416.35 102
13417.44 102
13418.53 96
13419.63 85
13420.72 84
13421.82 96
13422.91 98
13424.01 107
13425.10 101
13426.20 104
13427.29 95
13428.39 79
13429.48 96
13430.58 82
13431.67 107
13432.77 87
13433.86 94
13434.96 88
13436.05 96
13437.15 111
13438.24 100
13439.34 93
13440.43 87
13441.53 102
13442.62 105
13443.72 104
13444.81 99
13445.91 92
13447.01 89
13448.10 111
13449.20 95
13450.29 96
13451.39 68
13452.48 87
13453.58 88
13454.68 88
13455.77 104
13456.87 105
13457.96 107
13459.06 88
13460.16 115
13461.25 93
13462.35 120
13463.44 100
13464.54 103
13465.64 95
13466.73 100
13467.83 88
13468.93 99
13470.02 85
13471.12 83
13472.22 97
13473.31 102
13474.41 84
13475.51 74
13476.60 104
13477.70 101
13478.80 92
13479.89 81
13480.99 107
13482.09 74
13483.18 106
13484.28 89
13485.38 105
13486.48 100
13487.57 94
13488.67 90
13489.77 71
13490.87 80
13491.96 100
13493.06 126
13494.16 104
13495.26 101
13496.35 96
13497.45 113
13498.55 89
13499.65 105
13500.74 92
13501.84 109
13502.94 107
13504.04 98
13505.14 92
13506.23 92
13507.33 94
13508.43 103
13509.53 118
13510.63 88
13511.72 107
13512.82 103
13513.92 96
13515.02 76
13516.12 90
13517.22 83
13518.31 111
13519.41 90
13520.51 89
13521.61 86
13522.71 96
13523.81 96
13524.91 98
13526.01 106
13527.10 96
13528.20 90
13529.30 94
13530.40 109
13531.50 79
13532.60 105
13533.70 78
13534.80 100
13535.90 80
13537.00 84
13538.09 99
13539.19 82
13540.29 86
13541.39 109
13542.49 112
13543.59 92
13544.69 86
13545.79 84
13546.89 105
13547.99 80
13549.09 93
13550.19 97
13551.29 126
13552.39 79
13553.49 90
13554.59 97
13555.69 83
13556.79 88
13557.89 97
13558.99 97
13560.09 80
13561.19 108
13562.29 89
13563.39 107
13564.49 73
13565.59 106
13566.69 113
13567.79 119
13568.89 89
13569.99 109
13571.09 109
13572.20 96
13573.30 88
13574.40 107
13575.50 111
13576.60 77
13577.70 100
13578.80 100
13579.90 77
13581.00 77
13582.10 100
13583.20 102
13584.31 118
13585.41 100
13586.51 101
13587.61 87
13588.71 92
13589.81 81
13590.91 99
13592.02 99
13593.12 77
13594.22 87
13595.32 106
13596.42 103
13597.52 70
13598.63 108
13599.73 93
13600.83 112
13601.93 78
13603.03 106
13604.14 96
13605.24 101
13606.34 73
13607.44 100
13608.54 121
13609.65 81
13610.75 87
13611.85 88
13612.95 102
13614.06 84
13615.16 106
13616.26 96
13617.36 115
13618.47 94
13619.57 124
13620.67 84
13621.77 109
13622.88 103
13623.98 103
13625.08 101
13626.18 82
13627.29 103
13628.39 79
13629.49 99
13630.60 65
13631.70 85
13632.80 84
13633.91 112
13635.01 75
13636.11 103
13637.22 92
13638.32 90
13639.42 101
13640.53 126
13641.63 116
13642.73 87
13643.84 89
13644.94 80
13646.04 105
13647.15 88
13648.25 90
13649.36 102
13650.46 93
13651.56 86
13652.67 126
13653.77 101
13654.88 111
13655.98 94
13657.08 98
13658.19 112
13659.29 83
13660.40 98
13661.50 94
13662.60 88
13663.71 85
13664.81 88
13665.92 75
13667.02 88
13668.13 70
13669.23 100
13670.34 88
13671.44 101
13672.55 98
13673.65 95
13674.76 85
13675.86 98
13676.97 103
13678.07 81
13679.18 87
13680.28 80
13681.39 124
13682.49 88
13683.60 85
13684.70 58
13685.81 111
13686.91 113
13688.02 102
13689.12 103
13690.23 92
13691.33 77
13692.44 95
13693.55 91
13694.65 78
13695.76 90
13696.86 92
13697.97 127
13699.07 70
13700.18 77
13701.29 80
13702.39 102
13703.50 70
13704.60 92
13705.71 97
13706.82 93
13707.92 95
13709.03 90
13710.14 96
13711.24 94
13712.35 96
13713.45 96
13714.56 94
13715.67 89
13716.77 93
13717.88 62
13718.99 98
13720.09 93
13721.20 102
13722.31 84
13723.41 81
13724.52 77
13725.63 94
13726.74 71
13727.84 83
13728.95 85
13730.06 87
13731.16 112
13732.27 71
13733.38 80
13734.49 96
13735.59 116
13736.70 67
13737.81 83
13738.91 84
13740.02 88
13741.13 96
13742.24 71
13743.35 86
13744.45 98
13745.56 92
13746.67 78
13747.78 82
13748.88 101
13749.99 101
13751.10 94
13752.21 96
13753.32 84
13754.42 92
13755.53 86
13756.64 99
13757.75 102
13758.86 65
13759.97 91
13761.07 125
13762.18 114
13763.29 85
13764.40 94
13765.51 88
13766.62 99
13767.72 94
13768.83 89
13769.94 83
13771.05 123
13772.16 75
13773.27 93
13774.38 92
13775.49 94
13776.60 97
13777.70 113
13778.81 104
13779.92 74
13781.03 96
13782.14 73
13783.25 86
13784.36 88
13785.47 101
13786.58 124
13787.69 108
13788.80 88
13789.91 106
13791.02 86
13792.13 98
13793.24 87
13794.35 99
13795.45 94
13796.56 102
13797.67 100
13798.78 111
13799.89 77
13801.00 112
13802.11 100
13803.22 66
13804.33 87
13805.44 80
13806.55 103
13807.67 92
13808.78 94
13809.89 87
13811.00 77
13812.11 101
13813.22 83
13814.33 110
13815.44 96
13816.55 96
13817.66 92
13818.77 109
13819.88 88
13820.99 99
13822.10 70
13823.21 91
13824.32 96
13825.44 109
13826.55 91
13827.66 102
13828.77 86
13829.88 114
13830.99 116
13832.10 82
13833.21 97
13834.32 98
13835.44 90
13836.55 93
13837.66 99
13838.77 70
13839.88 88
13840.99 103
13842.10 109
13843.22 80
13844.33 63
13845.44 82
13846.55 98
13847.66 89
13848.78 89
13849.89 114
13851.00 102
13852.11 106
13853.22 83
13854.34 98
13855.45 76
13856.56 91
13857.67 104
13858.78 82
13859.90 73
13861.01 86
13862.12 105
13863.23 106
13864.35 73
13865.46 77
13866.57 106
13867.68 116
13868.80 83
13869.91 81
13871.02 95
13872.14 116
13873.25 104
13874.36 57
13875.47 90
13876.59 89
13877.70 94
13878.81 90
13879.93 96
13881.04 88
13882.15 97
13883.27 98
13884.38 117
13885.49 83
13886.61 78
13887.72 107
13888.83 92
13889.95 93
13891.06 77
13892.17 84
13893.29 96
13894.40 86
13895.52 102
13896.63 120
13897.74 104
13898.86 92
13899.97 87
13901.09 91
13902.20 100
13903.31 89
13904.43 92
13905.54 84
13906.66 87
13907.77 100
13908.89 99
13910.00 89
13911.11 118
13912.23 95
13913.34 104
13914.46 99
13915.57 89
13916.69 87
13917.80 109
13918.92 96
13920.03 88
13921.15 104
13922.26 86
13923.38 121
13924.49 99
13925.61 102
13926.72 86
13927.84 83
13928.95 92
13930.07 84
13931.18 92
13932.30 80
13933.41 106
13934.53 99
13935.64 110
13936.76 78
13937.87 122
13938.99 94
13940.10 105
13941.22 87
13942.34 100
13943.45 99
13944.57 98
13945.68 102
13946.80 89
13947.91 119
13949.03 73
13950.15 91
13951.26 80
13952.38 86
13953.49 94
13954.61 107
13955.73 106
13956.84 96
13957.96 77
13959.08 93
13960.19 78
13961.31 100
13962.43 86
13963.54 93
13964.66 127
13965.78 111
13966.89 93
13968.01 80
13969.13 100
13970.24 94
13971.36 81
13972.48 86
13973.59 105
13974.71 90
13975.83 110
13976.94 86
13978.06 70
13979.18 107
13980.30 81
13981.41 105
13982.53 102
13983.65 91
13984.76 97
13985.88 87
13987.00 82
13988.12 88
13989.23 87
13990.35 93
13991.47 92
13992.59 104
13993.71 88
13994.82 88
13995.94 96
13997.06 99
13998.18 77
13999.29 94
14000.41 95
14001.53 87
14002.65 101
14003.77 89
14004.88 95
14006.00 98
14007.12 108
14008.24 92
14009.36 92
14010.48 100
14011.59 93
14012.71 106
14013.83 110
14014.95 96
14016.07 93
14017.19 104
14018.31 106
14019.43 105
14020.54 85
14021.66 91
14022.78 79
14023.90 96
14025.02 66
14026.14 81
14027.26 94
14028.38 100
14029.50 93
14030.62 82
14031.73 88
14032.85 79
14033.97 104
14035.09 92
14036.21 104
14037.33 75
14038.45 100
14039.57 87
14040.69 99
14041.81 74
14042.93 103
14044.05 87
14045.17 80
14046.29 71
14047.41 87
14048.53 100
14049.65 92
14050.77 106
14051.89 83
14053.01 97
14054.13 89
14055.25 107
14056.37 94
14057.49 93
14058.61 71
14059.73 86
14060.85 94
14061.97 97
14063.09 87
14064.21 86
14065.33 100
14066.45 106
14067.57 100
14068.70 93
14069.82 95
14070.94 84
14072.06 85
14073.18 79
14074.30 107
14075.42 85
14076.54 114
14077.66 77
14078.78 78
14079.91 95
14081.03 100
14082.15 85
14083.27 99
14084.39 77
14085.51 90
14086.63 105
14087.75 76
14088.88 93
14090.00 92
14091.12 87
14092.24 90
14093.36 111
14094.48 93
14095.61 100
14096.73 97
14097.85 87
14098.97 83
14100.09 89
14101.22 111
14102.34 111
14103.46 91
14104.58 96
14105.71 95
14106.83 88
14107.95 84
14109.07 85
14110.19 65
14111.32 89
14112.44 81
14113.56 86
14114.68 69
14115.81 67
14116.93 96
14118.05 91
14119.18 96
14120.30 74
14121.42 92
14122.54 114
14123.67 91
14124.79 106
14125.91 84
14127.04 98
14128.16 103
14129.28 113
14130.41 99
14131.53 97
14132.65 71
14133.78 105
14134.90 125
14136.02 105
14137.15 96
14138.27 94
14139.39 102
14140.52 90
14141.64 80
14142.76 82
14143.89 92
14145.01 75
14146.13 87
14147.26 80
14148.38 95
14149.51 84
14150.63 96
14151.75 95
14152.88 70
14154.00 76
14155.13 80
14156.25 88
14157.38 85
14158.50 91
14159.62 92
14160.75 90
14161.87 68
14163.00 85
14164.12 88
14165.25 89
14166.37 78
14167.50 96
14168.62 112
14169.75 80
14170.87 75
14172.00 84
14173.12 90
14174.25 82
14175.37 74
14176.50 89
14177.62 93
14178.75 68
14179.87 100
14181.00 80
14182.12 87
14183.25 68
14184.37 96
14185.50 93
14186.62 95
14187.75 100
14188.87 87
14190.00 90
14191.13 87
14192.25 98
14193.38 98
14194.50 94
14195.63 89
14196.75 87
14197.88 95
14199.01 88
14200.13 85
14201.26 81
14202.38 85
14203.51 94
14204.64 94
14205.76 91
14206.89 89
14208.01 72
14209.14 73
14210.27 89
14211.39 97
14212.52 79
14213.65 92
14214.77 75
14215.90 92
14217.03 92
14218.15 75
14219.28 88
14220.41 91
14221.53 76
14222.66 87
14223.79 99
14224.91 92
14226.04 84
14227.17 99
14228.30 79
14229.42 73
14230.55 89
14231.68 93
14232.80 81
14233.93 68
14235.06 90
14236.19 71
14237.31 82
14238.44 98
14239.57 84
14240.70 101
14241.82 80
14242.95 79
14244.08 88
14245.21 85
14246.34 63
14247.46 72
14248.59 84
14249.72 102
14250.85 103
14251.98 81
14253.10 90
14254.23 92
14255.36 89
14256.49 98
14257.62 86
14258.74 66
14259.87 106
14261.00 84
14262.13 71
14263.26 75
14264.39 104
14265.52 75
14266.64 101
14267.77 90
14268.90 95
14270.03 85
14271.16 93
14272.29 100
14273.42 93
14274.55 67
14275.68 82
14276.80 80
14277.93 81
14279.06 82
14280.19 92
14281.32 86
14282.45 91
14283.58 97
14284.71 82
14285.84 80
14286.97 93
14288.10 92
14289.23 97
14290.36 93
14291.49 78
14292.62 95
14293.75 80
14294.87 72
14296.00 75
14297.13 74
14298.26 92
14299.39 96
14300.52 94
14301.65 89
14302.78 82
14303.91 65
14305.04 82
14306.17 77
14307.31 82
14308.44 85
14309.57 91
14310.70 91
14311.83 76
14312.96 61
14314.09 66
14315.22 82
14316.35 76
14317.48 81
14318.61 73
14319.74 73
14320.87 84
14322.00 76
14323.13 99
14324.26 111
14325.40 85
14326.53 85
14327.66 81
14328.79 89
14329.92 83
14331.05 78
14332.18 86
14333.31 88
14334.44 87
14335.58 83
14336.71 96
14337.84 76
14338.97 81
14340.10 75
14341.23 92
14342.37 86
14343.50 84
14344.63 91
14345.76 92
14346.89 86
14348.02 82
14349.16 106
14350.29 89
14351.42 87
14352.55 98
14353.68 82
14354.82 106
14355.95 97
14357.08 75
14358.21 80
14359.35 89
14360.48 79
14361.61 93
14362.74 93
14363.87 96
14365.01 100
14366.14 90
14367.27 78
14368.41 83
14369.54 97
14370.67 74
14371.80 86
14372.94 76
14374.07 79
14375.20 83
14376.34 87
14377.47 92
14378.60 98
14379.73 91
14380.87 71
14382.00 90
14383.13 76
14384.27 89
14385.40 90
14386.53 104
14387.67 81
14388.80 94
14389.93 83
14391.07 81
14392.20 71
14393.34 96
14394.47 97
14395.60 105
14396.74 67
14397.87 87
14399.00 99
14400.14 77
14401.27 86
14402.41 84
14403.54 91
14404.67 73
14405.81 67
14406.94 78
14408.08 82
14409.21 78
14410.35 97
14411.48 82
14412.61 87
14413.75 79
14414.88 90
14416.02 92
14417.15 82
14418.29 84
14419.42 88
14420.56 97
14421.69 112
14422.83 88
14423.96 92
14425.10 78
14426.23 79
14427.37 90
14428.50 78
14429.64 78
14430.77 91
14431.91 87
14433.04 100
14434.18 102
14435.31 68
14436.45 71
14437.58 76
14438.72 84
14439.85 86
14440.99 83
14442.13 96
14443.26 73
14444.40 95
14445.53 104
14446.67 84
14447.80 93
14448.94 88
14450.08 90
14451.21 79
14452.35 107
14453.48 116
14454.62 98
14455.76 91
14456.89 66
14458.03 82
14459.16 70
14460.30 63
14461.44 107
14462.57 78
14463.71 89
14464.85 78
14465.98 84
14467.12 76
14468.26 90
14469.39 101
14470.53 85
14471.67 101
14472.80 82
14473.94 82
14475.08 95
14476.21 107
14477.35 81
14478.49 98
14479.62 97
14480.76 80
14481.90 82
14483.04 84
14484.17 102
14485.31 109
14486.45 91
14487.59 105
14488.72 97
14489.86 86
14491.00 77
14492.14 76
14493.27 105
14494.41 70
14495.55 99
14496.69 68
14497.82 94
14498.96 81
14500.10 114
14501.24 91
14502.38 87
14503.51 88
14504.65 83
14505.79 84
14506.93 88
14508.07 83
14509.20 85
14510.34 92
14511.48 120
14512.62 87
14513.76 69
14514.90 85
14516.03 100
14517.17 87
14518.31 75
14519.45 56
14520.59 78
14521.73 82
14522.87 101
14524.01 61
14525.14 92
14526.28 75
14527.42 86
14528.56 82
14529.70 77
14530.84 73
14531.98 85
14533.12 89
14534.26 78
14535.40 83
14536.54 74
14537.67 69
14538.81 83
14539.95 85
14541.09 87
14542.23 86
14543.37 85
14544.51 99
14545.65 72
14546.79 79
14547.93 83
14549.07 91
14550.21 91
14551.35 80
14552.49 83
14553.63 84
14554.77 86
14555.91 85
14557.05 78
14558.19 83
14559.33 73
14560.47 80
14561.61 69
14562.75 94
14563.89 81
14565.03 89
14566.17 81
14567.31 77
14568.45 87
14569.60 94
14570.74 82
14571.88 104
14573.02 76
14574.16 67
14575.30 71
14576.44 89
14577.58 79
14578.72 65
14579.86 77
14581.00 77
14582.14 63
14583.29 85
14584.43 87
14585.57 95
14586.71 98
14587.85 79
14588.99 99
14590.13 85
14591.28 89
14592.42 82
14593.56 91
14594.70 80
14595.84 90
14596.98 77
14598.13 85
14599.27 63
14600.41 84
14601.55 85
14602.69 79
14603.83 76
14604.98 107
14606.12 89
14607.26 84
14608.40 90
14609.54 86
14610.69 101
14611.83 89
14612.97 82
14614.11 61
14615.26 86
14616.40 83
14617.54 85
14618.68 96
14619.83 72
14620.97 84
14622.11 79
14623.25 94
14624.40 70
14625.54 83
14626.68 87
14627.83 97
14628.97 75
14630.11 78
14631.25 66
14632.40 106
14633.54 88
14634.68 98
14635.83 103
14636.97 92
14638.11 73
14639.26 91
14640.40 67
14641.54 67
14642.69 83
14643.83 83
14644.97 89
14646.12 73
14647.26 91
14648.41 103
14649.55 102
14650.69 72
14651.84 78
14652.98 97
14654.13 91
14655.27 85
14656.41 82
14657.56 75
14658.70 71
14659.85 91
14660.99 77
14662.13 102
14663.28 85
14664.42 89
14665.57 90
14666.71 81
14667.86 101
14669.00 100
14670.14 94
14671.29 86
14672.43 71
14673.58 86
14674.72 78
14675.87 82
14677.01 70
14678.16 86
14679.30 78
14680.45 73
14681.59 89
14682.74 78
14683.88 69
14685.03 80
14686.17 72
14687.32 85
14688.46 86
14689.61 71
14690.75 74
14691.90 73
14693.05 83
14694.19 85
14695.34 71
14696.48 95
14697.63 107
14698.77 94
14699.92 84
14701.06 62
14702.21 77
14703.36 98
14704.50 95
14705.65 67
14706.79 70
14707.94 90
14709.09 90
14710.23 87
14711.38 71
14712.53 56
14713.67 79
14714.82 70
14715.96 81
14717.11 85
14718.26 71
14719.40 82
14720.55 90
14721.70 70
14722.84 73
14723.99 65
14725.14 84
14726.28 69
14727.43 85
14728.58 96
14729.72 80
14730.87 82
14732.02 61
14733.16 61
14734.31 74
14735.46 86
14736.61 83
14737.75 84
14738.90 77
14740.05 86
14741.20 87
14742.34 72
14743.49 76
14744.64 75
14745.79 102
14746.93 85
14748.08 94
14749.23 90
14750.38 81
14751.52 78
14752.67 83
14753.82 67
14754.97 75
14756.11 70
14757.26 98
14758.41 69
14759.56 73
14760.71 67
14761.86 82
14763.00 77
14764.15 62
14765.30 81
14766.45 86
14767.60 82
14768.74 89
14769.89 79
14771.04 67
14772.19 75
14773.34 86
14774.49 83
14775.64 69
14776.79 74
14777.93 82
14779.08 77
14780.23 81
14781.38 90
14782.53 83
14783.68 78
14784.83 77
14785.98 86
14787.13 81
14788.28 67
14789.42 78
14790.57 98
14791.72 86
14792.87 90
14794.02 85
14795.17 81
14796.32 79
14797.47 86
14798.62 72
14799.77 81
14800.92 87
14802.07 98
14803.22 99
14804.37 88
14805.52 83
14806.67 82
14807.82 74
14808.97 79
14810.12 70
14811.27 81
14812.42 84
14813.57 105
14814.72 77
14815.87 76
14817.02 99
14818.17 62
14819.32 89
14820.47 76
14821.62 78
14822.77 77
14823.92 80
14825.07 81
14826.22 85
14827.37 83
14828.52 86
14829.68 84
14830.83 89
14831.98 81
14833.13 71
14834.28 74
14835.43 93
14836.58 54
14837.73 80
14838.88 73
14840.03 79
14841.19 95
14842.34 74
14843.49 76
14844.64 85
14845.79 93
14846.94 85
14848.09 70
14849.25 74
14850.40 88
14851.55 83
14852.70 83
14853.85 82
14855.00 89
14856.16 86
14857.31 82
14858.46 69
14859.61 86
14860.76 94
14861.92 88
14863.07 79
14864.22 82
14865.37 71
14866.52 68
14867.68 74
14868.83 83
14869.98 74
14871.13 89
14872.29 71
14873.44 86
14874.59 98
14875.74 109
14876.90 86
14878.05 87
14879.20 67
14880.36 89
14881.51 79
14882.66 68
14883.81 66
14884.97 83
14886.12 74
14887.27 88
14888.43 69
14889.58 92
14890.73 88
14891.89 82
14893.04 92
14894.19 88
14895.35 70
14896.50 84
14897.65 83
14898.81 75
14899.96 80
14901.11 65
14902.27 80
14903.42 77
14904.57 84
14905.73 72
14906.88 71
14908.04 73
14909.19 75
14910.34 84
14911.50 87
14912.65 81
14913.81 74
14914.96 77
14916.11 95
14917.27 86
14918.42 60
14919.58 74
14920.73 74
14921.88 89
14923.04 79
14924.19 76
14925.35 83
14926.50 76
14927.66 81
14928.81 82
14929.97 86
14931.12 65
14932.28 67
14933.43 79
14934.59 93
14935.74 72
14936.90 75
14938.05 75
14939.21 76
14940.36 71
14941.52 72
14942.67 75
14943.83 88
14944.98 89
14946.14 77
14947.29 88
14948.45 86
14949.60 74
14950.76 81
14951.91 75
14953.07 66
14954.23 86
14955.38 87
14956.54 80
14957.69 75
14958.85 78
14960.00 83
14961.16 80
14962.32 76
14963.47 77
14964.63 85
14965.78 73
14966.94 73
14968.10 81
14969.25 87
14970.41 68
14971.57 85
14972.72 75
14973.88 86
14975.04 66
14976.19 75
14977.35 69
14978.50 53
14979.66 74
14980.82 85
14981.97 96
14983.13 82
14984.29 75
14985.45 95
14986.60 92
14987.76 51
14988.92 74
14990.07 83
14991.23 87
14992.39 86
14993.54 90
14994.70 95
14995.86 95
14997.02 64
14998.17 71
14999.33 83
15000.49 68
15001.65 78
15002.80 96
15003.96 90
15005.12 70
15006.28 83
15007.43 87
15008.59 84
15009.75 83
15010.91 88
15012.07 77
15013.22 71
15014.38 69
15015.54 69
15016.70 81
15017.86 71
15019.01 80
15020.17 63
15021.33 80
15022.49 73
15023.65 76
15024.81 74
15025.96 60
15027.12 90
15028.28 68
15029.44 88
15030.60 79
15031.76 76
15032.92 80
15034.07 75
15035.23 75
15036.39 69
15037.55 83
15038.71 94
15039.87 80
15041.03 80
15042.19 79
15043.35 80
15044.50 60
15045.66 66
15046.82 76
15047.98 76
15049.14 85
15050.30 61
15051.46 75
15052.62 75
15053.78 78
15054.94 81
15056.10 84
15057.26 68
15058.42 55
15059.58 80
15060.74 70
15061.90 74
15063.06 61
15064.22 65
15065.38 82
15066.54 89
15067.70 76
15068.86 91
15070.02 69
15071.18 78
15072.34 75
15073.50 102
15074.66 78
15075.82 58
15076.98 75
15078.14 73
15079.30 69
15080.46 73
15081.62 68
15082.78 74
15083.94 82
15085.10 79
15086.26 83
15087.42 99
15088.59 77
15089.75 74
15090.91 82
15092.07 75
15093.23 58
15094.39 85
15095.55 77
15096.71 82
15097.87 69
15099.04 66
15100.20 80
15101.36 68
15102.52 73
15103.68 74
15104.84 96
15106.00 77
15107.17 85
15108.33 65
15109.49 70
15110.65 75
15111.81 68
15112.97 58
15114.14 78
15115.30 82
15116.46 77
15117.62 75
15118.78 87
15119.95 78
15121.11 80
15122.27 79
15123.43 85
15124.59 62
15125.76 84
15126.92 74
15128.08 74
15129.24 76
15130.41 68
15131.57 83
15132.73 85
15133.89 64
15135.06 57
15136.22 80
15137.38 86
15138.54 87
15139.71 64
15140.87 58
15142.03 92
15143.20 115
15144.36 93
15145.52 67
15146.69 74
15147.85 77
15149.01 73
15150.17 78
15151.34 66
15152.50 78
15153.66 85
15154.83 85
15155.99 58
15157.16 67
15158.32 73
15159.48 75
15160.65 79
15161.81 58
15162.97 61
15164.14 80
15165.30 74
15166.46 78
15167.63 81
15168.79 59
15169.96 62
15171.12 72
15172.28 68
15173.45 70
15174.61 71
15175.78 87
15176.94 93
15178.11 74
15179.27 86
15180.43 84
15181.60 72
15182.76 69
15183.93 68
15185.09 82
15186.26 75
15187.42 89
15188.59 62
15189.75 70
15190.92 77
15192.08 72
15193.25 80
15194.41 67
15195.58 69
15196.74 90
15197.91 110
15199.07 76
15200.24 89
15201.40 81
15202.57 83
15203.73 65
15204.90 86
15206.06 81
15207.23 76
15208.39 84
15209.56 64
15210.72 62
15211.89 60
15213.06 63
15214.22 82
15215.39 70
15216.55 79
15217.72 71
15218.88 56
15220.05 79
15221.22 84
15222.38 85
15223.55 81
15224.71 73
15225.88 70
15227.05 82
15228.21 82
15229.38 87
15230.55 70
15231.71 85
15232.88 77
15234.05 79
15235.21 79
15236.38 67
15237.54 96
15238.71 64
15239.88 76
15241.04 72
15242.21 68
15243.38 63
15244.55 84
15245.71 96
15246.88 92
15248.05 89
15249.21 73
15250.38 73
15251.55 62
15252.71 84
15253.88 75
15255.05 63
15256.22 68
15257.38 74
15258.55 71
15259.72 73
15260.89 73
15262.05 79
15263.22 87
15264.39 79
15265.56 72
15266.72 75
15267.89 70
15269.06 73
15270.23 61
15271.40 75
15272.56 86
15273.73 93
15274.90 78
15276.07 61
15277.24 74
15278.40 64
15279.57 63
15280.74 70
15281.91 62
15283.08 85
15284.25 81
15285.41 80
15286.58 84
15287.75 73
15288.92 84
15290.09 102
15291.26 82
15292.43 90
15293.59 72
15294.76 66
15295.93 80
15297.10 77
15298.27 60
15299.44 70
15300.61 83
15301.78 75
15302.95 81
15304.12 78
15305.28 84
15306.45 72
15307.62 68
15308.79 76
15309.96 79
15311.13 75
15312.30 72
15313.47 68
15314.64 78
15315.81 81
15316.98 61
15318.15 58
15319.32 69
15320.49 96
15321.66 87
15322.83 80
15324.00 71
15325.17 85
15326.34 89
15327.51 71
15328.68 71
15329.85 84
15331.02 65
15332.19 79
15333.36 78
15334.53 64
15335.70 50
15336.87 93
15338.04 84
15339.21 77
15340.38 58
15341.55 69
15342.72 80
15343.89 73
15345.06 67
15346.23 81
15347.41 71
15348.58 72
15349.75 70
15350.92 67
15352.09 70
15353.26 79
15354.43 87
15355.60 72
15356.77 77
15357.94 69
15359.12 76
15360.29 103
15361.46 87
15362.63 88
15363.80 76
15364.97 84
15366.14 76
15367.32 80
15368.49 78
15369.66 81
15370.83 83
15372.00 86
15373.17 76
15374.35 88
15375.52 79
15376.69 82
15377.86 101
15379.03 59
15380.21 74
15381.38 87
15382.55 102
15383.72 80
15384.90 83
15386.07 82
15387.24 82
15388.41 77
15389.58 79
15390.76 81
15391.93 84
15393.10 81
15394.27 79
15395.45 89
15396.62 78
15397.79 77
15398.97 76
15400.14 77
15401.31 79
15402.48 66
15403.66 82
15404.83 74
15406.00 81
15407.18 78
15408.35 70
15409.52 86
15410.70 75
15411.87 80
15413.04 71
15414.22 73
15415.39 80
15416.56 97
15417.74 81
15418.91 69
15420.08 68
15421.26 77
15422.43 72
15423.60 74
15424.78 64
15425.95 75
15427.13 88
15428.30 85
15429.47 72
15430.65 77
15431.82 92
15433.00 80
15434.17 85
15435.34 69
15436.52 79
15437.69 66
15438.87 67
15440.04 78
15441.22 69
15442.39 73
15443.56 71
15444.74 86
15445.91 92
15447.09 66
15448.26 75
15449.44 78
15450.61 84
15451.79 76
15452.96 77
15454.14 97
15455.31 81
15456.49 67
15457.66 70
15458.84 96
15460.01 81
15461.19 63
15462.36 72
15463.54 90
15464.71 108
15465.89 64
15467.06 77
15468.24 85
15469.42 104
15470.59 85
15471.77 80
15472.94 70
15474.12 68
15475.29 91
15476.47 103
15477.64 70
15478.82 81
15480.00 74
15481.17 80
15482.35 66
15483.52 73
15484.70 82
15485.88 77
15487.05 96
15488.23 96
15489.41 92
15490.58 64
15491.76 66
15492.93 84
15494.11 95
15495.29 88
15496.46 80
15497.64 81
15498.82 87
15499.99 68
15501.17 81
15502.35 67
15503.52 71
15504.70 82
15505.88 75
15507.05 77
15508.23 65
15509.41 80
15510.59 83
15511.76 81
15512.94 80
15514.12 86
15515.29 100
15516.47 88
15517.65 74
15518.83 58
15520.00 76
15521.18 66
15522.36 89
15523.54 93
15524.71 71
15525.89 64
15527.07 79
15528.25 76
15529.42 85
15530.60 77
15531.78 79
15532.96 78
15534.14 88
15535.31 77
15536.49 61
15537.67 72
15538.85 72
15540.03 82
15541.20 70
15542.38 69
15543.56 64
15544.74 89
15545.92 102
15547.10 56
15548.27 79
15549.45 89
15550.63 83
15551.81 74
15552.99 83
15554.17 80
15555.35 76
15556.53 68
15557.70 95
15558.88 69
15560.06 83
15561.24 81
15562.42 68
15563.60 80
15564.78 73
15565.96 78
15567.14 82
15568.32 72
15569.50 63
15570.67 82
15571.85 82
15573.03 82
15574.21 68
15575.39 74
15576.57 84
15577.75 90
15578.93 54
15580.11 75
15581.29 70
15582.47 78
15583.65 71
15584.83 74
15586.01 73
15587.19 85
15588.37 89
15589.55 71
15590.73 68
15591.91 78
15593.09 86
15594.27 65
15595.45 74
15596.63 61
15597.81 98
15598.99 74
15600.17 74
15601.35 63
15602.53 62
15603.71 72
15604.90 94
15606.08 71
15607.26 73
15608.44 75
15609.62 71
15610.80 99
15611.98 75
15613.16 79
15614.34 52
15615.52 88
15616.70 70
15617.89 87
15619.07 68
15620.25 71
15621.43 71
15622.61 74
15623.79 81
15624.97 84
15626.15 71
15627.34 76
15628.52 89
15629.70 81
15630.88 83
15632.06 76
15633.24 84
15634.43 89
15635.61 91
15636.79 70
15637.97 65
15639.15 72
15640.34 86
15641.52 81
15642.70 66
15643.88 74
15645.06 55
15646.25 84
15647.43 70
15648.61 92
15649.79 81
15650.98 78
15652.16 70
15653.34 81
15654.52 65
15655.71 81
15656.89 76
15658.07 100
15659.25 73
15660.44 88
15661.62 66
15662.80 59
15663.98 76
15665.17 74
15666.35 88
15667.53 100
15668.72 111
15669.90 68
15671.08 83
15672.27 74
15673.45 84
15674.63 74
15675.82 93
15677.00 85
15678.18 67
15679.37 74
15680.55 70
15681.73 67
15682.92 89
15684.10 84
15685.28 70
15686.47 85
15687.65 59
15688.84 65
15690.02 67
15691.20 83
15692.39 76
15693.57 90
15694.76 81
15695.94 79
15697.12 74
15698.31 74
15699.49 74
15700.68 74
15701.86 95
15703.05 73
15704.23 106
15705.41 88
15706.60 73
15707.78 86
15708.97 89
15710.15 77
15711.34 106
15712.52 109
15713.71 93
15714.89 79
15716.08 82
15717.26 77
15718.45 108
15719.63 95
15720.82 97
15722.00 97
15723.19 86
15724.37 96
15725.56 80
15726.74 84
15727.93 71
15729.11 108
15730.30 89
15731.48 83
15732.67 89
15733.85 67
15735.04 73
15736.23 73
15737.41 84
15738.60 80
15739.78 89
15740.97 65
15742.15 72
15743.34 79
15744.53 70
15745.71 82
15746.90 88
15748.08 84
15749.27 92
15750.46 81
15751.64 74
15752.83 93
15754.02 88
15755.20 84
15756.39 88
15757.57 80
15758.76 73
15759.95 90
15761.13 56
15762.32 89
15763.51 72
15764.69 98
15765.88 70
15767.07 79
15768.25 84
15769.44 74
15770.63 92
15771.82 66
15773.00 76
15774.19 69
15775.38 73
15776.56 73
15777.75 72
15778.94 82
15780.13 96
15781.31 90
15782.50 82
15783.69 74
15784.88 84
15786.06 71
15787.25 79
15788.44 81
15789.63 77
15790.81 97
15792.00 90
15793.19 71
15794.38 57
15795.56 84
15796.75 83
15797.94 82
15799.13 62
15800.32 79
15801.50 66
15802.69 69
15803.88 71
15805.07 79
15806.26 70
15807.45 75
15808.63 82
15809.82 76
15811.01 64
15812.20 55
15813.39 77
15814.58 70
15815.77 82
15816.95 63
15818.14 99
15819.33 88
15820.52 75
15821.71 84
15822.90 85
15824.09 76
15825.28 72
15826.46 78
15827.65 72
15828.84 64
15830.03 65
15831.22 75
15832.41 64
15833.60 84
15834.79 93
15835.98 90
15837.17 64
15838.36 80
15839.55 81
15840.74 98
15841.93 74
15843.12 92
15844.31 100
15845.50 82
15846.69 71
15847.88 73
15849.07 80
15850.26 81
15851.45 96
15852.64 78
15853.83 99
15855.02 64
15856.21 87
15857.40 83
15858.59 94
15859.78 61
15860.97 77
15862.16 92
15863.35 81
15864.54 90
15865.73 87
15866.92 97
15868.11 79
15869.30 89
15870.49 73
15871.68 88
15872.87 80
15874.06 95
15875.25 69
15876.45 69
15877.64 66
15878.83 87
15880.02 74
15881.21 88
15882.40 73
15883.59 70
15884.78 98
15885.97 75
15887.17 64
15888.36 56
15889.55 85
15890.74 76
15891.93 63
15893.12 67
15894.31 88
15895.51 66
15896.70 84
15897.89 76
15899.08 68
15900.27 69
15901.46 78
15902.66 75
15903.85 42
15905.04 72
15906.23 81
15907.43 85
15908.62 75
15909.81 84
15911.00 93
15912.19 80
15913.39 61
15914.58 91
15915.77 80
15916.96 59
15918.16 72
15919.35 82
15920.54 70
15921.73 52
15922.93 66
15924.12 81
15925.31 85
15926.50 76
15927.70 75
15928.89 65
15930.08 82
15931.28 43
15932.47 98
15933.66 91
15934.86 85
15936.05 66
15937.24 65
15938.44 67
15939.63 54
15940.82 71
15942.02 63
15943.21 76
15944.40 49
15945.60 66
15946.79 72
15947.98 80
15949.18 77
15950.37 77
15951.56 87
15952.76 72
15953.95 77
15955.15 72
15956.34 61
15957.53 69
15958.73 71
15959.92 63
15961.12 89
15962.31 62
15963.50 80
15964.70 53
15965.89 76
15967.09 76
15968.28 75
15969.48 74
15970.67 67
15971.86 72
15973.06 69
15974.25 79
15975.45 56
15976.64 89
15977.84 81
15979.03 82
15980.23 60
15981.42 68
15982.62 61
15983.81 74
15985.01 70
15986.20 81
15987.40 83
15988.59 63
15989.79 67
15990.98 83
15992.18 65
15993.37 66
15994.57 72
15995.76 81
15996.96 89
15998.16 79
15999.35 79
16000.55 70
16001.74 83
16002.94 46
16004.13 66
16005.33 85
16006.53 69
16007.72 69
16008.92 85
16010.11 83
16011.31 82
16012.51 62
16013.70 70
16014.90 60
16016.09 60
16017.29 68
16018.49 61
16019.68 79
16020.88 53
16022.07 81
16023.27 73
16024.47 63
16025.66 78
16026.86 91
16028.06 78
16029.25 64
16030.45 74
16031.65 69
16032.84 93
16034.04 81
16035.24 74
16036.44 80
16037.63 76
16038.83 56
16040.03 91
16041.22 68
16042.42 56
16043.62 78
16044.82 101
16046.01 68
16047.21 77
16048.41 76
16049.60 58
16050.80 70
16052.00 73
16053.20 79
16054.39 69
16055.59 72
16056.79 53
16057.99 60
16059.19 84
16060.38 80
16061.58 68
16062.78 72
16063.98 56
16065.18 72
16066.37 87
16067.57 63
16068.77 62
16069.97 79
16071.17 78
16072.36 68
16073.56 66
16074.76 38
16075.96 67
16077.16 70
16078.36 58
16079.56 61
16080.75 76
16081.95 54
16083.15 55
16084.35 56
16085.55 60
16086.75 73
16087.95 65
16089.15 59
16090.34 54
16091.54 60
16092.74 101
16093.94 86
16095.14 68
16096.34 64
16097.54 77
16098.74 77
16099.94 60
16101.14 60
16102.34 68
16103.54 71
16104.74 71
16105.93 66
16107.13 74
16108.33 72
16109.53 85
16110.73 62
16111.93 76
16113.13 69
16114.33 84
16115.53 79
16116.73 72
16117.93 71
16119.13 77
16120.33 82
16121.53 77
16122.73 79
16123.93 60
16125.13 77
16126.33 83
16127.53 78
16128.73 60
16129.94 77
16131.14 79
16132.34 98
16133.54 69
16134.74 82
16135.94 62
16137.14 71
16138.34 66
16139.54 82
16140.74 66
16141.94 81
16143.14 73
16144.34 82
16145.55 69
16146.75 73
16147.95 82
16149.15 70
16150.35 61
16151.55 57
16152.75 73
16153.95 69
16155.15 88
16156.36 61
16157.56 73
16158.76 62
16159.96 74
16161.16 80
16162.36 60
16163.57 68
16164.77 61
16165.97 85
16167.17 74
16168.37 65
16169.58 62
16170.78 81
16171.98 78
16173.18 65
16174.38 72
16175.59 71
16176.79 70
16177.99 68
16179.19 61
16180.39 61
16181.60 69
16182.80 67
16184.00 58
16185.20 68
16186.41 80
16187.61 61
16188.81 63
16190.01 44
16191.22 56
16192.42 77
16193.62 98
16194.83 80
16196.03 67
16197.23 81
16198.43 65
16199.64 66
16200.84 64
16202.04 91
16203.25 100
16204.45 70
16205.65 59
16206.86 69
16208.06 50
16209.26 79
16210.47 82
16211.67 70
16212.87 73
16214.08 82
16215.28 82
16216.49 87
16217.69 75
16218.89 56
16220.10 82
16221.30 73
16222.50 63
16223.71 63
16224.91 72
16226.12 65
16227.32 67
16228.52 76
16229.73 72
16230.93 76
16232.14 79
16233.34 89
16234.55 73
16235.75 69
16236.95 81
16238.16 78
16239.36 80
16240.57 72
16241.77 65
16242.98 68
16244.18 59
16245.39 89
16246.59 69
16247.80 89
16249.00 88
16250.21 84
16251.41 73
16252.62 69
16253.82 69
16255.03 70
16256.23 91
16257.44 86
16258.64 74
16259.85 62
16261.05 64
16262.26 91
16263.46 86
16264.67 67
16265.87 92
16267.08 82
16268.29 87
16269.49 67
16270.70 80
16271.90 72
16273.11 81
16274.31 89
16275.52 65
16276.73 93
16277.93 65
16279.14 85
16280.34 61
16281.55 82
16282.76 77
16283.96 79
16285.17 78
16286.38 84
16287.58 78
16288.79 79
16289.99 72
16291.20 81
16292.41 88
16293.61 90
16294.82 73
16296.03 77
16297.23 83
16298.44 82
16299.65 90
16300.85 91
16302.06 86
16303.27 96
16304.47 87
16305.68 92
16306.89 77
16308.10 75
16309.30 98
16310.51 102
16311.72 88
16312.92 72
16314.13 84
16315.34 96
16316.55 83
16317.75 72
16318.96 72
16320.17 93
16321.38 67
16322.58 74
16323.79 100
16325.00 95
16326.21 81
16327.42 79
16328.62 76
16329.83 68
16331.04 69
16332.25 74
16333.46 82
16334.66 55
16335.87 77
16337.08 96
16338.29 85
16339.50 78
16340.70 79
16341.91 76
16343.12 75
16344.33 77
16345.54 76
16346.75 78
16347.96 79
16349.16 86
16350.37 92
16351.58 70
16352.79 67
16354.00 68
16355.21 64
16356.42 75
16357.63 65
16358.83 90
16360.04 83
16361.25 87
16362.46 79
16363.67 74
16364.88 77
16366.09 86
16367.30 84
16368.51 72
16369.72 74
16370.93 63
16372.14 61
16373.35 69
16374.56 71
16375.76 72
16376.97 75
16378.18 84
16379.39 71
16380.60 56
16381.81 86
16383.02 72
16384.23 68
16385.44 69
16386.65 76
16387.86 70
16389.07 64
16390.28 60
16391.49 63
16392.70 81
16393.91 64
16395.12 84
16396.33 73
16397.55 76
16398.76 72
16399.97 63
16401.18 83
16402.39 80
16403.60 64
16404.81 72
16406.02 97
16407.23 77
16408.44 62
16409.65 80
16410.86 89
16412.07 73
16413.28 71
16414.50 65
16415.71 71
16416.92 80
16418.13 75
16419.34 61
16420.55 71
16421.76 67
16422.97 79
16424.19 81
16425.40 65
16426.61 79
16427.82 83
16429.03 85
16430.24 71
16431.46 71
16432.67 80
16433.88 65
16435.09 83
16436.30 70
16437.51 81
16438.73 80
16439.94 64
16441.15 65
16442.36 84
16443.57 64
16444.79 73
16446.00 85
16447.21 74
16448.42 67
16449.64 87
16450.85 63
16452.06 87
16453.27 69
16454.49 67
16455.70 79
16456.91 61
16458.12 58
16459.34 89
16460.55 67
16461.76 76
16462.97 56
16464.19 67
16465.40 92
16466.61 65
16467.83 63
16469.04 67
16470.25 89
16471.47 54
16472.68 65
16473.89 77
16475.11 76
16476.32 91
16477.53 82
16478.75 58
16479.96 56
16481.17 62
16482.39 93
16483.60 79
16484.81 52
16486.03 62
16487.24 63
16488.45 69
16489.67 64
16490.88 76
16492.10 63
16493.31 73
16494.52 66
16495.74 72
16496.95 65
16498.17 64
16499.38 58
16500.59 55
16501.81 71
16503.02 60
16504.24 64
16505.45 63
16506.67 70
16507.88 63
16509.10 57
16510.31 60
16511.52 68
16512.74 63
16513.95 52
16515.17 60
16516.38 68
16517.60 61
16518.81 67
16520.03 63
16521.24 69
16522.46 82
16523.67 71
16524.89 75
16526.10 65
16527.32 67
16528.53 58
16529.75 79
16530.96 66
16532.18 68
16533.40 64
16534.61 59
16535.83 78
16537.04 63
16538.26 65
16539.47 81
16540.69 81
16541.91 72
16543.12 81
16544.34 59
16545.55 60
16546.77 59
16547.98 68
16549.20 71
16550.42 79
16551.63 58
16552.85 71
16554.07 52
16555.28 75
16556.50 77
16557.71 91
16558.93 65
16560.15 60
16561.36 71
16562.58 56
16563.80 73
16565.01 78
16566.23 75
16567.45 61
16568.66 71
16569.88 69
16571.10 77
16572.31 62
16573.53 60
16574.75 66
16575.96 77
16577.18 69
16578.40 73
16579.62 75
16580.83 61
16582.05 69
16583.27 53
16584.48 69
16585.70 72
16586.92 61
16588.14 56
16589.35 58
16590.57 56
16591.79 77
16593.01 49
16594.23 67
16595.44 80
16596.66 73
16597.88 53
16599.10 54
16600.31 61
16601.53 77
16602.75 67
16603.97 59
16605.19 71
16606.40 52
16607.62 52
16608.84 58
16610.06 66
16611.28 55
16612.50 78
16613.71 63
16614.93 58
16616.15 73
16617.37 63
16618.59 63
16619.81 62
16621.03 77
16622.24 67
16623.46 57
16624.68 76
16625.90 68
16627.12 47
16628.34 80
16629.56 74
16630.78 71
16632.00 60
16633.21 80
16634.43 72
16635.65 77
16636.87 57
16638.09 64
16639.31 83
16640.53 52
16641.75 55
16642.97 53
16644.19 68
16645.41 63
16646.63 73
16647.85 75
16649.07 75
16650.29 71
16651.51 74
16652.73 67
16653.95 73
16655.17 83
16656.39 71
16657.61 68
16658.83 75
16660.05 72
16661.27 63
16662.49 68
16663.71 52
16664.93 71
16666.15 50
16667.37 77
16668.59 72
16669.81 67
16671.03 76
16672.25 68
16673.47 67
16674.69 71
16675.91 69
16677.13 87
16678.35 71
16679.57 66
16680.80 71
16682.02 52
16683.24 75
16684.46 70
16685.68 76
16686.90 72
16688.12 67
16689.34 88
16690.56 71
16691.79 57
16693.01 71
16694.23 79
16695.45 67
16696.67 62
16697.89 69
16699.11 84
16700.34 70
16701.56 73
16702.78 68
16704.00 70
16705.22 60
16706.44 64
16707.67 73
16708.89 77
16710.11 60
16711.33 60
16712.55 66
16713.78 69
16715.00 63
16716.22 76
16717.44 71
16718.67 71
16719.89 73
16721.11 71
16722.33 75
16723.55 74
16724.78 76
16726.00 80
16727.22 84
16728.45 75
16729.67 64
16730.89 72
16732.11 70
16733.34 71
16734.56 73
16735.78 70
16737.00 58
16738.23 69
16739.45 68
16740.67 71
16741.90 75
16743.12 74
16744.34 68
16745.57 77
16746.79 77
16748.01 78
16749.24 74
16750.46 83
16751.68 74
16752.91 70
16754.13 55
16755.35 63
16756.58 72
16757.80 77
16759.03 71
16760.25 75
16761.47 73
16762.70 73
16763.92 69
16765.14 70
16766.37 77
16767.59 63
16768.82 75
16770.04 67
16771.27 65
16772.49 58
16773.71 57
16774.94 71
16776.16 77
16777.39 71
16778.61 80
16779.84 80
16781.06 73
16782.29 71
16783.51 56
16784.73 77
16785.96 69
16787.18 70
16788.41 59
16789.63 77
16790.86 50
16792.08 60
16793.31 64
16794.53 62
16795.76 66
16796.98 49
16798.21 86
16799.43 74
16800.66 69
16801.89 57
16803.11 65
16804.34 65
16805.56 66
16806.79 65
16808.01 68
16809.24 63
16810.46 66
16811.69 74
16812.91 70
16814.14 52
16815.37 60
16816.59 87
16817.82 71
16819.04 74
16820.27 48
16821.50 74
16822.72 75
16823.95 69
16825.17 62
16826.40 76
16827.63 62
16828.85 63
16830.08 51
16831.31 80
16832.53 67
16833.76 67
16834.99 71
16836.21 67
16837.44 62
16838.67 69
16839.89 75
16841.12 65
16842.35 55
16843.57 62
16844.80 83
16846.03 73
16847.25 49
16848.48 55
16849.71 58
16850.93 58
16852.16 67
16853.39 72
16854.62 56
16855.84 61
16857.07 66
16858.30 73
16859.53 63
16860.75 79
16861.98 74
16863.21 86
16864.44 47
16865.66 57
16866.89 61
16868.12 73
16869.35 63
16870.57 56
16871.80 78
16873.03 65
16874.26 76
16875.49 51
16876.71 76
16877.94 65
16879.17 72
16880.40 60
16881.63 68
16882.86 56
16884.08 68
16885.31 74
16886.54 59
16887.77 52
16889.00 77
16890.23 74
16891.45 74
16892.68 91
16893.91 79
16895.14 86
16896.37 71
16897.60 64
16898.83 55
16900.06 80
16901.29 68
16902.51 87
16903.74 78
16904.97 86
16906.20 63
16907.43 69
16908.66 64
16909.89 70
16911.12 67
16912.35 62
16913.58 72
16914.81 75
16916.04 56
16917.27 56
16918.50 81
16919.73 68
16920.95 72
16922.18 57
16923.41 66
16924.64 71
16925.87 71
16927.10 67
16928.33 61
16929.56 55
16930.79 63
16932.02 83
16933.25 76
16934.48 55
16935.71 53
16936.94 78
16938.18 77
16939.41 63
16940.64 58
16941.87 59
16943.10 62
16944.33 75
16945.56 67
16946.79 60
16948.02 50
16949.25 75
16950.48 80
16951.71 70
16952.94 53
16954.17 59
16955.40 76
16956.64 72
16957.87 59
16959.10 59
16960.33 69
16961.56 63
16962.79 80
16964.02 68
16965.25 57
16966.48 66
16967.72 64
16968.95 64
16970.18 64
16971.41 66
16972.64 102
16973.87 83
16975.11 80
16976.34 60
16977.57 65
16978.80 74
16980.03 44
16981.26 85
16982.50 52
16983.73 59
16984.96 63
16986.19 66
16987.42 54
16988.66 74
16989.89 64
16991.12 62
16992.35 76
16993.59 62
16994.82 61
16996.05 64
16997.28 66
16998.52 68
16999.75 69
17000.98 72
17002.21 73
17003.45 67
17004.68 70
17005.91 68
17007.14 67
17008.38 70
17009.61 84
17010.84 61
17012.08 61
17013.31 75
17014.54 63
17015.78 74
17017.01 64
17018.24 74
17019.47 67
17020.71 67
17021.94 67
17023.17 64
17024.41 75
17025.64 75
17026.88 62
17028.11 71
17029.34 71
17030.58 63
17031.81 68
17033.04 79
17034.28 72
17035.51 67
17036.75 79
17037.98 77
17039.21 75
17040.45 66
17041.68 61
17042.92 71
17044.15 68
17045.38 69
17046.62 72
17047.85 69
17049.09 63
17050.32 67
17051.56 63
17052.79 63
17054.02 65
17055.26 65
17056.49 78
17057.73 76
17058.96 64
17060.20 63
17061.43 66
17062.67 54
17063.90 69
17065.14 76
17066.37 69
17067.61 80
17068.84 76
17070.08 53
17071.31 68
17072.55 69
17073.78 82
17075.02 64
17076.25 66
17077.49 46
17078.72 70
17079.96 75
17081.20 65
17082.43 72
17083.67 71
17084.90 67
17086.14 73
17087.37 57
17088.61 67
17089.85 75
17091.08 80
17092.32 74
17093.55 75
17094.79 70
17096.03 80
17097.26 64
17098.50 71
17099.73 85
17100.97 71
17102.21 87
17103.44 80
17104.68 56
17105.92 73
17107.15 74
17108.39 62
17109.63 53
17110.86 69
17112.10 79
17113.34 71
17114.57 69
17115.81 74
17117.05 72
17118.28 70
17119.52 67
17120.76 56
17121.99 65
17123.23 69
17124.47 79
17125.70 79
17126.94 70
17128.18 62
17129.42 65
17130.65 64
17131.89 77
17133.13 67
17134.37 75
17135.60 74
17136.84 72
17138.08 64
17139.32 71
17140.55 68
17141.79 76
17143.03 74
17144.27 75
17145.50 59
17146.74 59
17147.98 61
17149.22 61
17150.46 70
17151.69 67
17152.93 66
17154.17 65
17155.41 86
17156.65 95
17157.89 83
17159.12 86
17160.36 72
17161.60 77
17162.84 88
17164.08 57
17165.32 52
17166.56 58
17167.79 61
17169.03 69
17170.27 62
17171.51 76
17172.75 80
17173.99 80
17175.23 68
17176.47 56
17177.70 85
17178.94 78
17180.18 59
17181.42 56
17182.66 63
17183.90 73
17185.14 68
17186.38 73
17187.62 60
17188.86 72
17190.10 63
17191.34 62
17192.58 73
17193.82 61
17195.06 88
17196.30 76
17197.54 64
17198.78 50
17200.01 65
17201.25 74
17202.49 60
17203.73 65
17204.97 63
17206.21 66
17207.45 64
17208.70 75
17209.94 62
17211.18 58
17212.42 80
17213.66 80
17214.90 57
17216.14 64
17217.38 63
17218.62 70
17219.86 68
17221.10 79
17222.34 65
17223.58 75
17224.82 77
17226.06 75
17227.30 71
17228.54 56
17229.78 59
17231.03 62
17232.27 92
17233.51 61
17234.75 64
17235.99 53
17237.23 66
17238.47 64
17239.71 57
17240.95 62
17242.20 74
17243.44 60
17244.68 62
17245.92 64
17247.16 87
17248.40 73
17249.65 63
17250.89 50
17252.13 60
17253.37 61
17254.61 47
17255.85 70
17257.10 49
17258.34 65
17259.58 57
17260.82 66
17262.06 79
17263.31 56
17264.55 64
17265.79 61
17267.03 83
17268.27 78
17269.52 64
17270.76 66
17272.00 58
17273.24 68
17274.49 70
17275.73 72
17276.97 72
17278.22 47
17279.46 66
17280.70 60
17281.94 66
17283.19 64
17284.43 60
17285.67 67
17286.91 54
17288.16 54
17289.40 66
17290.64 72
17291.89 45
17293.13 58
17294.37 61
17295.62 68
17296.86 77
17298.10 71
17299.35 61
17300.59 62
17301.83 57
17303.08 80
17304.32 60
17305.56 53
17306.81 68
17308.05 77
17309.30 57
17310.54 66
17311.78 57
17313.03 59
17314.27 78
17315.52 82
17316.76 64
17318.00 52
17319.25 56
17320.49 65
17321.74 54
17322.98 56
17324.23 58
17325.47 75
17326.71 71
17327.96 59
17329.20 69
17330.45 76
17331.69 62
17332.94 78
17334.18 62
17335.43 56
17336.67 58
17337.92 83
17339.16 68
17340.41 65
17341.65 71
17342.90 66
17344.14 81
17345.39 69
17346.63 62
17347.88 64
17349.12 68
17350.37 66
17351.61 66
17352.86 80
17354.10 83
17355.35 57
17356.59 69
17357.84 85
17359.08 66
17360.33 57
17361.58 57
17362.82 71
17364.07 65
17365.31 52
17366.56 72
17367.80 57
17369.05 55
17370.30 68
17371.54 66
17372.79 64
17374.03 61
17375.28 61
17376.53 64
17377.77 63
17379.02 52
17380.27 59
17381.51 75
17382.76 53
17384.01 64
17385.25 62
17386.50 75
17387.75 82
17388.99 64
17390.24 61
17391.49 58
17392.73 57
17393.98 53
17395.23 76
17396.47 63
17397.72 60
17398.97 73
17400.21 76
17401.46 73
17402.71 66
17403.96 68
17405.20 71
17406.45 57
17407.70 60
17408.94 67
17410.19 61
17411.44 66
17412.69 55
17413.93 61
17415.18 64
17416.43 78
17417.68 78
17418.93 63
17420.17 68
17421.42 61
17422.67 59
17423.92 63
17425.16 62
17426.41 65
17427.66 65
17428.91 75
17430.16 58
17431.41 56
17432.65 51
17433.90 60
17435.15 63
17436.40 65
17437.65 74
17438.90 59
17440.14 62
17441.39 60
17442.64 48
17443.89 46
17445.14 56
17446.39 59
17447.64 58
17448.88 70
17450.13 67
17451.38 60
17452.63 71
17453.88 50
17455.13 68
17456.38 59
17457.63 65
17458.88 62
17460.13 63
17461.38 64
17462.62 48
17463.87 58
17465.12 63
17466.37 54
17467.62 69
17468.87 63
17470.12 56
17471.37 58
17472.62 39
17473.87 75
17475.12 77
17476.37 75
17477.62 66
17478.87 50
17480.12 68
17481.37 65
17482.62 67
17483.87 62
17485.12 58
17486.37 68
17487.62 72
17488.87 73
17490.12 72
17491.37 72
17492.62 61
17493.87 73
17495.12 65
17496.37 48
17497.62 59
17498.87 63
17500.12 62
17501.38 63
17502.63 75
17503.88 68
17505.13 63
17506.38 64
17507.63 54
17508.88 48
17510.13 62
17511.38 89
17512.63 56
17513.89 49
17515.14 52
17516.39 79
17517.64 66
17518.89 64
17520.14 48
17521.39 61
17522.64 72
17523.90 64
17525.15 69
17526.40 55
17527.65 69
17528.90 63
17530.15 60
17531.41 60
17532.66 61
17533.91 71
17535.16 77
17536.41 59
17537.67 57
17538.92 64
17540.17 78
17541.42 64
17542.67 59
17543.93 56
17545.18 68
17546.43 72
17547.68 85
17548.94 75
17550.19 56
17551.44 64
17552.69 61
17553.95 65
17555.20 65
17556.45 47
17557.70 72
17558.96 68
17560.21 70
17561.46 68
17562.72 72
17563.97 73
17565.22 74
17566.47 68
17567.73 61
17568.98 54
17570.23 62
17571.49 75
17572.74 57
17573.99 50
17575.25 45
17576.50 60
17577.75 54
17579.01 72
17580.26 56
17581.51 58
17582.77 59
17584.02 76
17585.28 85
17586.53 72
17587.78 65
17589.04 72
17590.29 75
17591.54 69
17592.80 60
17594.05 69
17595.31 77
17596.56 81
17597.81 52
17599.07 60
17600.32 45
17601.58 70
17602.83 73
17604.09 64
17605.34 69
17606.60 66
17607.85 71
17609.10 69
17610.36 68
17611.61 65
17612.87 63
17614.12 63
17615.38 65
17616.63 54
17617.89 61
17619.14 73
17620.40 68
17621.65 58
17622.91 65
17624.16 73
17625.42 70
17626.67 73
17627.93 50
17629.18 72
17630.44 76
17631.69 60
17632.95 67
17634.21 57
17635.46 74
17636.72 69
17637.97 59
17639.23 51
17640.48 63
17641.74 60
17642.99 57
17644.25 66
17645.51 54
17646.76 54
17648.02 59
17649.27 57
17650.53 51
17651.79 53
17653.04 60
17654.30 66
17655.55 55
17656.81 64
17658.07 59
17659.32 64
17660.58 67
17661.84 72
17663.09 52
17664.35 61
17665.61 62
17666.86 69
17668.12 66
17669.38 55
17670.63 39
17671.89 72
17673.15 68
17674.40 58
17675.66 48
17676.92 56
17678.17 67
17679.43 50
17680.69 61
17681.95 65
17683.20 66
17684.46 41
17685.72 51
17686.98 48
17688.23 54
17689.49 59
17690.75 57
17692.01 53
17693.26 51
17694.52 52
17695.78 51
17697.04 54
17698.29 75
17699.55 70
17700.81 60
17702.07 78
17703.32 75
17704.58 50
17705.84 54
17707.10 57
17708.36 72
17709.62 71
17710.87 50
17712.13 63
17713.39 67
17714.65 53
17715.91 62
17717.17 61
17718.42 51
17719.68 57
17720.94 69
17722.20 70
17723.46 55
17724.72 57
17725.98 69
17727.23 67
17728.49 62
17729.75 51
17731.01 61
17732.27 54
17733.53 66
17734.79 67
17736.05 64
17737.31 75
17738.57 66
17739.82 70
17741.08 52
17742.34 71
17743.60 73
17744.86 74
17746.12 63
17747.38 68
17748.64 56
17749.90 75
17751.16 80
17752.42 58
17753.68 57
17754.94 67
17756.20 61
17757.46 56
17758.72 49
17759.98 48
17761.24 66
17762.50 50
17763.76 57
17765.02 55
17766.28 57
17767.54 65
17768.80 51
17770.06 65
17771.32 59
17772.58 54
17773.84 68
17775.10 61
17776.36 55
17777.62 61
17778.88 62
17780.14 66
17781.40 50
17782.67 60
17783.93 58
17785.19 63
17786.45 74
17787.71 47
17788.97 59
17790.23 61
17791.49 51
17792.75 75
17794.01 55
17795.28 52
17796.54 64
17797.80 66
17799.06 67
17800.32 65
17801.58 80
17802.84 58
17804.11 58
17805.37 65
17806.63 73
17807.89 53
17809.15 64
17810.41 88
17811.68 55
17812.94 61
17814.20 60
17815.46 62
17816.72 49
17817.99 62
17819.25 54
17820.51 65
17821.77 50
17823.03 61
17824.30 76
17825.56 47
17826.82 52
17828.08 48
17829.35 71
17830.61 52
17831.87 50
17833.13 48
17834.40 59
17835.66 46
17836.92 45
17838.18 59
17839.45 60
17840.71 54
17841.97 50
17843.24 65
17844.50 56
17845.76 65
17847.02 69
17848.29 57
17849.55 61
17850.81 56
17852.08 55
17853.34 66
17854.60 44
17855.87 59
17857.13 64
17858.39 81
17859.66 59
17860.92 53
17862.18 68
17863.45 58
17864.71 64
17865.98 61
17867.24 49
17868.50 52
17869.77 72
17871.03 61
17872.30 55
17873.56 50
17874.82 59
17876.09 75
17877.35 59
17878.62 57
17879.88 54
17881.14 61
17882.41 80
17883.67 43
17884.94 60
17886.20 64
17887.47 51
17888.73 53
17890.00 59
17891.26 73
17892.52 49
17893.79 59
17895.05 61
17896.32 49
17897.58 70
17898.85 61
17900.11 71
17901.38 54
17902.64 51
17903.91 51
17905.17 70
17906.44 72
17907.70 50
17908.97 58
17910.23 70
17911.50 67
17912.77 52
17914.03 57
17915.30 55
17916.56 52
17917.83 60
17919.09 58
17920.36 54
17921.62 59
17922.89 65
17924.16 64
17925.42 50
17926.69 65
17927.95 58
17929.22 68
17930.49 59
17931.75 73
17933.02 55
17934.28 55
17935.55 48
17936.82 56
17938.08 64
17939.35 50
17940.62 56
17941.88 68
17943.15 65
17944.42 57
17945.68 78
17946.95 54
17948.22 57
17949.48 68
17950.75 77
17952.02 62
17953.28 56
17954.55 57
17955.82 58
17957.08 54
17958.35 59
17959.62 63
17960.88 67
17962.15 64
17963.42 59
17964.69 55
17965.95 57
17967.22 54
17968.49 51
17969.76 46
17971.02 47
17972.29 53
17973.56 58
17974.83 55
17976.09 53
17977.36 68
17978.63 63
17979.90 57
17981.16 75
17982.43 46
17983.70 66
17984.97 54
17986.24 68
17987.50 54
17988.77 59
17990.04 58
17991.31 52
17992.58 74
17993.84 69
17995.11 57
17996.38 38
17997.65 55
17998.92 53
18000.19 62
18001.46 66
18002.72 60
18003.99 73
18005.26 58
18006.53 55
18007.80 71
18009.07 56
18010.34 62
18011.61 48
18012.87 63
18014.14 58
18015.41 53
18016.68 60
18017.95 60
18019.22 62
18020.49 46
18021.76 61
18023.03 55
18024.30 66
18025.57 59
18026.84 58
18028.11 45
18029.37 53
18030.64 53
18031.91 54
18033.18 53
18034.45 51
18035.72 55
18036.99 70
18038.26 64
18039.53 65
18040.80 54
18042.07 69
18043.34 67
18044.61 47
18045.88 62
18047.15 67
18048.42 68
18049.69 51
18050.96 62
18052.23 53
18053.50 42
18054.77 41
18056.05 45
18057.32 42
18058.59 56
18059.86 73
18061.13 67
18062.40 66
18063.67 50
18064.94 67
18066.21 61
18067.48 62
18068.75 60
18070.02 57
18071.29 57
18072.57 55
18073.84 57
18075.11 58
18076.38 44
18077.65 73
18078.92 66
18080.19 71
18081.46 57
18082.74 51
18084.01 66
18085.28 59
18086.55 76
18087.82 58
18089.09 47
18090.37 41
18091.64 59
18092.91 56
18094.18 57
18095.45 46
18096.72 61
18098.00 43
18099.27 74
18100.54 77
18101.81 65
18103.08 59
18104.36 52
18105.63 72
18106.90 61
18108.17 58
18109.45 52
18110.72 51
18111.99 51
18113.26 54
18114.54 73
18115.81 84
18117.08 68
18118.35 70
18119.63 62
18120.90 49
18122.17 58
18123.44 70
18124.72 63
18125.99 53
18127.26 55
18128.54 54
18129.81 72
18131.08 58
18132.36 62
18133.63 54
18134.90 70
18136.18 64
18137.45 75
18138.72 60
18140.00 57
18141.27 64
18142.54 53
18143.82 60
18145.09 55
18146.36 53
18147.64 62
18148.91 57
18150.19 60
18151.46 58
18152.73 56
18154.01 75
18155.28 64
18156.55 52
18157.83 62
18159.10 53
18160.38 58
18161.65 48
18162.93 62
18164.20 57
18165.47 56
18166.75 47
18168.02 65
18169.30 68
18170.57 60
18171.85 57
18173.12 73
18174.40 59
18175.67 65
18176.95 54
18178.22 73
18179.50 43
18180.77 46
18182.04 52
18183.32 59
18184.59 55
18185.87 45
18187.15 60
18188.42 59
18189.70 73
18190.97 60
18192.25 66
18193.52 61
18194.80 71
18196.07 56
18197.35 36
18198.62 68
18199.90 63
18201.17 64
18202.45 53
18203.73 47
18205.00 50
18206.28 53
18207.55 62
18208.83 75
18210.10 60
18211.38 65
18212.66 58
18213.93 75
18215.21 47
18216.48 55
18217.76 58
18219.04 61
18220.31 57
18221.59 47
18222.87 48
18224.14 52
18225.42 72
18226.70 48
18227.97 66
18229.25 51
18230.53 87
18231.80 61
18233.08 57
18234.36 65
18235.63 55
18236.91 67
18238.19 50
18239.46 53
18240.74 43
18242.02 68
18243.29 59
18244.57 58
18245.85 45
18247.13 64
18248.40 58
18249.68 58
18250.96 47
18252.24 56
18253.51 58
18254.79 49
18256.07 70
18257.35 59
18258.62 49
18259.90 52
18261.18 60
18262.46 42
18263.73 50
18265.01 47
18266.29 64
18267.57 65
18268.85 70
18270.12 64
18271.40 68
18272.68 53
18273.96 79
18275.24 66
18276.51 65
18277.79 52
18279.07 56
18280.35 63
18281.63 65
18282.91 69
18284.18 59
18285.46 63
18286.74 47
18288.02 50
18289.30 47
18290.58 58
18291.86 46
18293.14 64
18294.41 60
18295.69 56
18296.97 55
18298.25 70
18299.53 61
18300.81 59
18302.09 56
18303.37 50
18304.65 62
18305.93 54
18307.21 59
18308.49 61
18309.76 64
18311.04 63
18312.32 67
18313.60 61
18314.88 54
18316.16 56
18317.44 59
18318.72 55
18320.00 56
18321.28 66
18322.56 53
18323.84 62
18325.12 51
18326.40 55
18327.68 63
18328.96 44
18330.24 54
18331.52 56
18332.80 65
18334.08 40
18335.36 59
18336.64 56
18337.92 51
18339.20 64
18340.48 61
18341.76 70
18343.05 53
18344.33 63
18345.61 60
18346.89 66
18348.17 61
18349.45 56
18350.73 58
18352.01 62
18353.29 65
18354.57 46
18355.85 52
18357.13 65
18358.42 54
18359.70 68
18360.98 43
18362.26 53
18363.54 49
18364.82 60
18366.10 58
18367.38 62
18368.67 54
18369.95 61
18371.23 54
18372.51 56
18373.79 44
18375.07 51
18376.36 54
18377.64 67
18378.92 45
18380.20 58
18381.48 67
18382.77 59
18384.05 58
18385.33 47
18386.61 51
18387.89 53
18389.18 66
18390.46 66
18391.74 67
18393.02 44
18394.31 68
18395.59 61
18396.87 57
18398.15 51
18399.44 49
18400.72 73
18402.00 55
18403.28 65
18404.57 56
18405.85 71
18407.13 55
18408.41 55
18409.70 66
18410.98 62
18412.26 47
18413.55 59
18414.83 56
18416.11 66
18417.40 57
18418.68 51
18419.96 57
18421.25 59
18422.53 70
18423.81 59
18425.10 60
18426.38 69
18427.66 77
18428.95 50
18430.23 54
18431.51 44
18432.80 66
18434.08 64
18435.37 55
18436.65 51
18437.93 53
18439.22 84
18440.50 65
18441.79 61
18443.07 57
18444.35 63
18445.64 71
18446.92 71
18448.21 59
18449.49 45
18450.78 57
18452.06 68
18453.34 79
18454.63 55
18455.91 59
18457.20 59
18458.48 60
18459.77 69
18461.05 41
18462.34 60
18463.62 51
18464.91 64
18466.19 72
18467.48 37
18468.76 55
18470.05 55
18471.33 79
18472.62 52
18473.90 54
18475.19 40
18476.47 69
18477.76 69
18479.04 64
18480.33 54
18481.61 54
18482.90 57
18484.18 60
18485.47 57
18486.76 59
18488.04 55
18489.33 64
18490.61 78
18491.90 77
18493.18 59
18494.47 54
18495.76 65
18497.04 63
18498.33 42
18499.61 53
18500.90 69
18502.19 63
18503.47 74
18504.76 51
18506.05 60
18507.33 57
18508.62 52
18509.90 66
18511.19 53
18512.48 51
18513.76 56
18515.05 64
18516.34 57
18517.62 58
18518.91 46
18520.20 69
18521.48 52
18522.77 51
18524.06 48
18525.35 71
18526.63 58
18527.92 54
18529.21 58
18530.49 61
18531.78 57
18533.07 77
18534.36 73
18535.64 54
18536.93 53
18538.22 68
18539.50 66
18540.79 51
18542.08 61
18543.37 59
18544.66 61
18545.94 57
18547.23 51
18548.52 56
18549.81 61
18551.09 61
18552.38 50
18553.67 54
18554.96 51
18556.25 69
18557.53 43
18558.82 58
18560.11 48
18561.40 63
18562.69 50
18563.98 65
18565.26 55
18566.55 45
18567.84 57
18569.13 54
18570.42 60
18571.71 67
18572.99 60
18574.28 66
18575.57 78
18576.86 56
18578.15 68
18579.44 52
18580.73 51
18582.02 55
18583.31 46
18584.59 43
18585.88 55
18587.17 58
18588.46 56
18589.75 51
18591.04 46
18592.33 66
18593.62 63
18594.91 65
18596.20 64
18597.49 68
18598.78 49
18600.07 66
18601.36 60
18602.65 55
18603.94 56
18605.23 57
18606.52 74
18607.81 65
18609.09 57
18610.38 58
18611.67 65
18612.96 60
18614.25 58
18615.55 41
18616.84 55
18618.13 59
18619.42 70
18620.71 55
18622.00 68
18623.29 55
18624.58 57
18625.87 60
18627.16 62
18628.45 60
18629.74 51
18631.03 62
18632.32 50
18633.61 64
18634.90 60
18636.19 68
18637.48 63
18638.77 55
18640.07 51
18641.36 76
18642.65 49
18643.94 59
18645.23 51
18646.52 68
18647.81 55
18649.10 65
18650.40 64
18651.69 72
18652.98 61
18654.27 47
18655.56 74
18656.85 58
18658.14 54
18659.44 60
18660.73 63
18662.02 58
18663.31 59
18664.60 58
18665.89 62
18667.19 53
18668.48 56
18669.77 74
18671.06 53
18672.35 65
18673.65 57
18674.94 76
18676.23 71
18677.52 81
18678.82 58
18680.11 59
18681.40 69
18682.69 50
18683.99 58
18685.28 66
18686.57 60
18687.86 57
18689.16 90
18690.45 57
18691.74 70
18693.03 53
18694.33 68
18695.62 67
18696.91 75
18698.21 57
18699.50 63
18700.79 58
18702.09 54
18703.38 52
18704.67 63
18705.97 58
18707.26 49
18708.55 53
18709.85 72
18711.14 67
18712.43 63
18713.73 67
18715.02 50
18716.31 64
18717.61 49
18718.90 75
18720.19 52
18721.49 56
18722.78 45
18724.08 49
18725.37 51
18726.66 49
18727.96 64
18729.25 50
18730.55 73
18731.84 42
18733.13 56
18734.43 49
18735.72 75
18737.02 74
18738.31 76
18739.61 65
18740.90 53
18742.19 67
18743.49 59
18744.78 63
18746.08 46
18747.37 66
18748.67 57
18749.96 54
18751.26 45
18752.55 64
18753.85 63
18755.14 59
18756.44 58
18757.73 60
18759.03 54
18760.32 71
18761.62 52
18762.91 65
18764.21 60
18765.50 87
18766.80 76
18768.09 54
18769.39 45
18770.69 54
18771.98 67
18773.28 53
18774.57 60
18775.87 51
18777.16 63
18778.46 50
18779.76 75
18781.05 35
18782.35 67
18783.64 51
18784.94 56
18786.24 56
18787.53 65
18788.83 73
18790.12 45
18791.42 64
18792.72 60
18794.01 70
18795.31 58
18796.61 54
18797.90 51
18799.20 69
18800.49 58
18801.79 62
18803.09 64
18804.38 47
18805.68 52
18806.98 61
18808.28 62
18809.57 46
18810.87 49
18812.17 69
18813.46 74
18814.76 53
18816.06 71
18817.35 58
18818.65 70
18819.95 56
18821.25 63
18822.54 54
18823.84 50
18825.14 53
18826.44 63
18827.73 61
18829.03 44
18830.33 65
18831.63 51
18832.92 55
18834.22 57
18835.52 52
18836.82 58
18838.11 59
18839.41 50
18840.71 51
18842.01 68
18843.31 80
18844.60 53
18845.90 66
18847.20 62
18848.50 61
18849.80 70
18851.10 57
18852.39 69
18853.69 49
18854.99 59
18856.29 51
18857.59 81
18858.89 71
18860.18 57
18861.48 62
18862.78 54
18864.08 50
18865.38 62
18866.68 53
18867.98 46
18869.28 59
18870.58 69
18871.87 45
18873.17 51
18874.47 55
18875.77 43
18877.07 58
18878.37 55
18879.67 54
18880.97 54
18882.27 70
18883.57 57
18884.87 55
18886.17 54
18887.47 52
18888.77 69
18890.07 61
18891.36 77
18892.66 56
18893.96 67
18895.26 53
18896.56 56
18897.86 57
18899.16 60
18900.46 69
18901.76 64
18903.06 53
18904.36 50
18905.66 57
18906.96 59
18908.27 68
18909.57 57
18910.87 49
18912.17 66
18913.47 59
18914.77 57
18916.07 63
18917.37 60
18918.67 68
18919.97 67
18921.27 60
18922.57 54
18923.87 57
18925.17 55
18926.47 57
18927.77 64
18929.08 52
18930.38 57
18931.68 69
18932.98 70
18934.28 68
18935.58 65
18936.88 51
18938.18 49
18939.49 53
18940.79 62
18942.09 51
18943.39 56
18944.69 46
18945.99 48
18947.29 52
18948.60 52
18949.90 56
18951.20 62
18952.50 69
18953.80 63
18955.11 61
18956.41 59
18957.71 56
18959.01 67
18960.31 77
18961.62 65
18962.92 61
18964.22 56
18965.52 52
18966.82 58
18968.13 55
18969.43 61
18970.73 62
18972.03 63
18973.34 57
18974.64 56
18975.94 51
18977.24 69
18978.55 61
18979.85 71
18981.15 51
18982.46 59
18983.76 74
18985.06 65
18986.36 71
18987.67 61
18988.97 57
18990.27 57
18991.58 54
18992.88 52
18994.18 47
18995.49 55
18996.79 57
18998.09 56
18999.40 60
19000.70 58
19002.00 50
19003.31 56
19004.61 55
19005.91 38
19007.22 47
19008.52 57
19009.83 54
19011.13 43
19012.43 42
19013.74 44
19015.04 61
19016.34 62
19017.65 56
19018.95 56
19020.26 52
19021.56 73
19022.87 55
19024.17 60
19025.47 44
19026.78 57
19028.08 56
19029.39 79
19030.69 77
19032.00 47
19033.30 56
19034.61 57
19035.91 59
19037.22 44
19038.52 45
19039.82 52
19041.13 61
19042.43 45
19043.74 46
19045.04 50
19046.35 70
19047.65 65
19048.96 53
19050.26 53
19051.57 53
19052.88 63
19054.18 65
19055.49 51
19056.79 48
19058.10 54
19059.40 65
19060.71 45
19062.01 41
19063.32 33
19064.62 61
19065.93 73
19067.24 53
19068.54 52
19069.85 54
19071.15 67
19072.46 63
19073.77 48
19075.07 48
19076.38 43
19077.68 72
19078.99 65
19080.30 52
19081.60 53
19082.91 65
19084.22 59
19085.52 51
19086.83 44
19088.13 62
19089.44 66
19090.75 61
19092.05 36
19093.36 43
19094.67 55
19095.97 56
19097.28 54
19098.59 46
19099.90 44
19101.20 49
19102.51 62
19103.82 64
19105.12 48
19106.43 63
19107.74 66
19109.04 48
19110.35 52
19111.66 43
19112.97 59
19114.27 62
19115.58 43
19116.89 43
19118.20 43
19119.50 53
19120.81 68
19122.12 45
19123.43 51
19124.73 58
19126.04 61
19127.35 64
19128.66 48
19129.97 54
19131.27 41
19132.58 63
19133.89 55
19135.20 51
19136.51 58
19137.81 44
19139.12 52
19140.43 53
19141.74 50
19143.05 59
19144.36 72
19145.66 54
19146.97 53
19148.28 53
19149.59 44
19150.90 50
19152.21 94
19153.52 58
19154.83 52
19156.13 51
19157.44 64
19158.75 53
19160.06 50
19161.37 54
19162.68 51
19163.99 57
19165.30 50
19166.61 49
19167.92 54
19169.22 55
19170.53 56
19171.84 52
19173.15 49
19174.46 49
19175.77 37
19177.08 47
19178.39 53
19179.70 61
19181.01 59
19182.32 54
19183.63 66
19184.94 63
19186.25 53
19187.56 48
19188.87 52
19190.18 59
19191.49 54
19192.80 58
19194.11 40
19195.42 58
19196.73 52
19198.04 57
19199.35 49
19200.66 59
19201.97 56
19203.28 55
19204.59 48
19205.90 46
19207.21 57
19208.52 50
19209.83 58
19211.14 55
19212.46 59
19213.77 63
19215.08 74
19216.39 54
19217.70 56
19219.01 66
19220.32 56
19221.63 44
19222.94 45
19224.25 54
19225.57 55
19226.88 50
19228.19 55
19229.50 52
19230.81 48
19232.12 49
19233.43 49
19234.75 59
19236.06 47
19237.37 49
19238.68 57
19239.99 65
19241.30 48
19242.62 51
19243.93 50
19245.24 74
19246.55 66
19247.86 53
19249.18 50
19250.49 49
19251.80 48
19253.11 59
19254.42 51
19255.74 45
19257.05 63
19258.36 54
19259.67 50
19260.99 49
19262.30 39
19263.61 50
19264.92 57
19266.24 66
19267.55 48
19268.86 55
19270.17 74
19271.49 44
19272.80 56
19274.11 54
19275.42 50
19276.74 61
19278.05 62
19279.36 50
19280.68 46
19281.99 52
19283.30 41
19284.62 59
19285.93 55
19287.24 47
19288.56 53
19289.87 57
19291.18 62
19292.50 43
19293.81 52
19295.12 53
19296.44 41
19297.75 65
19299.06 52
19300.38 50
19301.69 50
19303.01 63
19304.32 51
19305.63 55
19306.95 42
19308.26 56
19309.58 61
19310.89 52
19312.20 63
19313.52 41
19314.83 62
19316.15 61
19317.46 55
19318.78 40
19320.09 60
19321.41 57
19322.72 51
19324.03 52
19325.35 53
19326.66 50
19327.98 55
19329.29 58
19330.61 55
19331.92 47
19333.24 59
19334.55 69
19335.87 58
19337.18 47
19338.50 47
19339.81 56
19341.13 47
19342.44 54
19343.76 57
19345.07 49
19346.39 56
19347.70 60
19349.02 55
19350.34 58
19351.65 52
19352.97 54
19354.28 61
19355.60 53
19356.91 48
19358.23 44
19359.54 60
19360.86 52
19362.18 61
19363.49 58
19364.81 55
19366.12 45
19367.44 51
19368.76 51
19370.07 54
19371.39 55
19372.71 60
19374.02 48
19375.34 52
19376.65 59
19377.97 42
19379.29 55
19380.60 56
19381.92 49
19383.24 46
19384.55 72
19385.87 56
19387.19 47
19388.50 65
19389.82 68
19391.14 56
19392.45 56
19393.77 54
19395.09 53
19396.41 52
19397.72 47
19399.04 55
19400.36 65
19401.67 44
19402.99 62
19404.31 45
19405.63 48
19406.94 48
19408.26 54
19409.58 55
19410.90 49
19412.21 49
19413.53 57
19414.85 51
19416.17 53
19417.48 55
19418.80 51
19420.12 60
19421.44 55
19422.76 60
19424.07 46
19425.39 43
19426.71 46
19428.03 57
19429.35 59
19430.66 55
19431.98 48
19433.30 48
19434.62 57
19435.94 52
19437.26 47
19438.57 45
19439.89 52
19441.21 57
19442.53 51
19443.85 35
19445.17 58
19446.49 71
19447.81 47
19449.12 43
19450.44 60
19451.76 45
19453.08 40
19454.40 43
19455.72 51
19457.04 56
19458.36 59
19459.68 46
19461.00 37
19462.32 52
19463.63 49
19464.95 59
19466.27 41
19467.59 41
19468.91 70
19470.23 53
19471.55 39
19472.87 67
19474.19 46
19475.51 50
19476.83 44
19478.15 43
19479.47 48
19480.79 50
19482.11 54
19483.43 56
19484.75 53
19486.07 58
19487.39 73
19488.71 57
19490.03 52
19491.35 45
19492.67 62
19493.99 48
19495.31 55
19496.63 50
19497.95 42
19499.27 59
19500.59 68
19501.91 60
19503.24 48
19504.56 53
19505.88 51
19507.20 52
19508.52 47
19509.84 43
19511.16 55
19512.48 53
19513.80 54
19515.12 57
19516.44 49
19517.77 59
19519.09 66
19520.41 53
19521.73 65
19523.05 65
19524.37 41
19525.69 57
19527.02 51
19528.34 51
19529.66 49
19530.98 54
19532.30 55
19533.62 54
19534.95 62
19536.27 49
19537.59 33
19538.91 54
19540.23 44
19541.56 44
19542.88 40
19544.20 52
19545.52 54
19546.84 51
19548.17 51
19549.49 43
19550.81 49
19552.13 59
19553.46 51
19554.78 68
19556.10 56
19557.42 55
19558.75 46
19560.07 58
19561.39 53
19562.71 57
19564.04 53
19565.36 45
19566.68 53
19568.00 53
19569.33 46
19570.65 57
19571.97 56
19573.30 46
19574.62 55
19575.94 46
19577.27 48
19578.59 49
19579.91 49
19581.24 51
19582.56 60
19583.88 44
19585.21 49
19586.53 39
19587.85 55
19589.18 39
19590.50 51
19591.82 55
19593.15 53
19594.47 49
19595.80 51
19597.12 58
19598.44 57
19599.77 52
19601.09 49
19602.42 48
19603.74 46
19605.06 54
19606.39 49
19607.71 47
19609.04 54
19610.36 60
19611.69 56
19613.01 51
19614.33 48
19615.66 49
19616.98 34
19618.31 50
19619.63 49
19620.96 47
19622.28 62
19623.61 46
19624.93 58
19626.26 47
19627.58 55
19628.91 55
19630.23 48
19631.56 59
19632.88 50
19634.21 50
19635.53 59
19636.86 30
19638.18 59
19639.51 45
19640.83 63
19642.16 63
19643.48 62
19644.81 30
19646.14 37
19647.46 59
19648.79 50
19650.11 54
19651.44 58
19652.76 49
19654.09 63
19655.42 53
19656.74 58
19658.07 38
19659.39 36
19660.72 54
19662.05 60
19663.37 55
19664.70 36
19666.02 53
19667.35 56
19668.68 52
19670.00 58
19671.33 45
19672.66 54
19673.98 48
19675.31 47
19676.64 41
19677.96 50
19679.29 55
19680.62 42
19681.94 60
19683.27 34
19684.60 60
19685.92 54
19687.25 43
19688.58 58
19689.90 52
19691.23 51
19692.56 48
19693.88 58
19695.21 50
19696.54 55
19697.87 60
19699.19 56
19700.52 50
19701.85 66
19703.18 56
19704.50 40
19705.83 56
19707.16 38
19708.49 41
19709.81 56
19711.14 56
19712.47 68
19713.80 40
19715.13 50
19716.45 48
19717.78 66
19719.11 63
19720.44 54
19721.77 67
19723.09 59
19724.42 35
19725.75 66
19727.08 80
19728.41 63
19729.74 43
19731.06 51
19732.39 46
19733.72 55
19735.05 74
19736.38 41
19737.71 53
19739.04 49
19740.36 50
19741.69 76
19743.02 58
19744.35 57
19745.68 57
19747.01 49
19748.34 53
19749.67 54
19751.00 59
19752.32 55
19753.65 57
19754.98 40
19756.31 43
19757.64 60
19758.97 54
19760.30 48
19761.63 57
19762.96 53
19764.29 41
19765.62 45
19766.95 42
19768.28 55
19769.61 55
19770.94 46
19772.27 40
19773.60 48
19774.93 55
19776.26 49
19777.59 55
19778.92 45
19780.25 49
19781.58 63
19782.91 55
19784.24 43
19785.57 51
19786.90 52
19788.23 63
19789.56 42
19790.89 45
19792.22 57
19793.55 61
19794.88 53
19796.21 35
19797.54 47
19798.87 51
19800.20 65
19801.53 60
19802.87 45
19804.20 53
19805.53 68
19806.86 36
19808.19 40
19809.52 46
19810.85 48
19812.18 57
19813.51 50
19814.85 41
19816.18 42
19817.51 51
19818.84 47
19820.17 57
19821.50 54
19822.83 47
19824.17 53
19825.50 47
19826.83 39
19828.16 53
19829.49 54
19830.82 47
19832.16 55
19833.49 45
19834.82 45
19836.15 52
19837.48 56
19838.82 47
19840.15 58
19841.48 61
19842.81 52
19844.14 46
19845.48 51
19846.81 37
19848.14 65
19849.47 49
19850.81 45
19852.14 51
19853.47 40
19854.80 42
19856.14 48
19857.47 54
19858.80 46
19860.14 64
19861.47 45
19862.80 57
19864.13 52
19865.47 59
19866.80 53
19868.13 53
19869.47 50
19870.80 58
19872.13 62
19873.47 52
19874.80 45
19876.13 46
19877.47 49
19878.80 35
19880.13 49
19881.47 53
19882.80 51
19884.13 59
19885.47 59
19886.80 45
19888.13 64
19889.47 60
19890.80 50
19892.14 49
19893.47 37
19894.80 59
19896.14 56
19897.47 51
19898.81 45
19900.14 54
19901.47 64
19902.81 54
19904.14 57
19905.48 52
19906.81 62
19908.15 53
19909.48 44
19910.81 56
19912.15 54
19913.48 47
19914.82 50
19916.15 47
19917.49 44
19918.82 47
19920.16 69
19921.49 48
19922.83 57
19924.16 52
19925.50 56
19926.83 49
19928.17 49
19929.50 50
19930.84 56
19932.17 75
19933.51 70
19934.84 58
19936.18 54
19937.51 52
19938.85 52
19940.18 49
19941.52 54
19942.86 57
19944.19 63
19945.53 65
19946.86 43
19948.20 66
19949.53 42
19950.87 52
19952.21 60
19953.54 51
19954.88 60
19956.21 54
19957.55 48
19958.89 48
19960.22 64
19961.56 51
19962.90 57
19964.23 50
19965.57 68
19966.90 44
19968.24 53
19969.58 69
19970.91 66
19972.25 48
19973.59 39
19974.92 51
19976.26 49
19977.60 54
19978.93 54
19980.27 74
19981.61 67
19982.94 53
19984.28 57
19985.62 50
19986.96 47
19988.29 58
19989.63 58
19990.97 53
19992.30 58
19993.64 36
19994.98 53
19996.32 54
19997.65 42
19998.99 50
20000.33 47
20001.67 45
20003.00 44
20004.34 55
20005.68 60
20007.02 47
20008.35 63
20009.69 37
20011.03 41
20012.37 47
20013.71 56
20015.04 47
20016.38 51
20017.72 60
20019.06 50
20020.40 54
20021.73 56
20023.07 54
20024.41 41
20025.75 48
20027.09 38
20028.43 53
20029.77 44
20031.10 46
20032.44 65
20033.78 56
20035.12 55
20036.46 48
20037.80 48
20039.14 45
20040.47 62
20041.81 62
20043.15 58
20044.49 54
20045.83 58
20047.17 45
20048.51 45
20049.85 51
20051.19 44
20052.53 70
20053.87 55
20055.21 51
20056.54 59
20057.88 42
20059.22 45
20060.56 47
20061.90 45
20063.24 64
20064.58 66
20065.92 53
20067.26 52
20068.60 65
20069.94 37
20071.28 52
20072.62 54
20073.96 55
20075.30 50
20076.64 42
20077.98 57
20079.32 49
20080.66 47
20082.00 58
20083.34 55
20084.68 48
20086.02 48
20087.36 53
20088.70 39
20090.04 59
20091.38 60
20092.73 60
20094.07 49
20095.41 63
20096.75 57
20098.09 62
20099.43 53
20100.77 62
20102.11 49
20103.45 63
20104.79 44
20106.13 42
20107.48 45
20108.82 62
20110.16 65
20111.50 36
20112.84 57
20114.18 50
20115.52 48
20116.86 57
20118.21 50
20119.55 45
20120.89 59
20122.23 43
20123.57 48
20124.91 49
20126.26 46
20127.60 57
20128.94 50
20130.28 48
20131.62 50
20132.96 68
20134.31 52
20135.65 47
