# Supplementary material for: MALDI-TOF MS typing enables the classification of brewing yeasts of the genus Saccharomyces to major beer styles
Source: PLoS One. 2017 Aug 9;12(8):e0181694. doi: 10.1371/journal.pone.0181694 (PMC5549903; doi:10.1371/journal.pone.0181694)
Supplement: S2 File — The directory includes 90 raw files and was zipped to “.zip”; the folder has three strains with 30 spectra per strain; S1 Text explains the raw files with an example and Table 1 represents the yeast strains used within the experiment. (ZIP) [file pone.0181694.s005.zip › 4-6/30254-165-OG-Koe-Ale-YPG-18h-E-E_2015-10-20__0_B6_1.dat]

1999.81 5600
2000.23 5510
2000.65 5667
2001.07 5683
2001.50 5426
2001.92 5657
2002.34 5467
2002.76 5518
2003.18 5314
2003.60 5287
2004.03 5363
2004.45 5437
2004.87 5527
2005.29 5287
2005.71 5738
2006.14 5836
2006.56 5619
2006.98 5629
2007.40 5510
2007.83 5804
2008.25 5799
2008.67 5975
2009.09 6025
2009.52 5995
2009.94 5959
2010.36 5854
2010.78 5946
2011.21 5875
2011.63 5773
2012.05 5680
2012.48 5628
2012.90 5371
2013.32 5472
2013.74 5246
2014.17 5180
2014.59 5268
2015.01 5466
2015.44 5402
2015.86 5247
2016.28 5330
2016.71 5564
2017.13 5633
2017.55 5835
2017.98 6108
2018.40 6291
2018.82 6424
2019.25 6211
2019.67 6039
2020.09 6223
2020.52 6124
2020.94 6082
2021.37 6037
2021.79 5989
2022.21 5951
2022.64 5825
2023.06 5787
2023.48 5428
2023.91 5582
2024.33 5520
2024.76 5319
2025.18 5699
2025.61 5753
2026.03 5731
2026.45 5332
2026.88 5660
2027.30 5696
2027.73 5347
2028.15 5156
2028.58 5034
2029.00 5130
2029.43 5220
2029.85 5371
2030.28 5211
2030.70 5279
2031.12 5396
2031.55 5454
2031.97 5307
2032.40 5488
2032.82 5429
2033.25 5805
2033.67 5665
2034.10 5581
2034.52 5747
2034.95 5525
2035.38 5755
2035.80 5674
2036.23 5696
2036.65 5649
2037.08 5732
2037.50 5687
2037.93 5566
2038.35 5618
2038.78 5785
2039.20 5880
2039.63 5943
2040.06 6065
2040.48 6092
2040.91 5848
2041.33 5849
2041.76 5687
2042.19 5566
2042.61 5436
2043.04 5584
2043.46 5432
2043.89 5350
2044.32 5528
2044.74 5367
2045.17 5236
2045.59 5328
2046.02 5366
2046.45 5339
2046.87 5453
2047.30 5400
2047.73 5410
2048.15 5572
2048.58 5978
2049.01 5758
2049.43 5717
2049.86 5517
2050.29 5590
2050.71 5515
2051.14 5710
2051.57 5453
2051.99 5557
2052.42 5561
2052.85 5341
2053.28 5447
2053.70 5554
2054.13 5390
2054.56 5465
2054.99 5500
2055.41 5401
2055.84 5563
2056.27 5366
2056.69 5434
2057.12 5204
2057.55 5391
2057.98 5484
2058.41 5360
2058.83 5719
2059.26 5752
2059.69 5668
2060.12 5774
2060.54 5410
2060.97 5694
2061.40 5783
2061.83 5937
2062.26 5897
2062.68 5592
2063.11 5496
2063.54 5945
2063.97 5796
2064.40 5796
2064.83 5907
2065.25 6104
2065.68 6060
2066.11 5802
2066.54 5808
2066.97 5831
2067.40 5926
2067.82 5752
2068.25 5709
2068.68 5653
2069.11 5508
2069.54 5463
2069.97 5312
2070.40 5094
2070.83 5119
2071.26 5240
2071.68 5300
2072.11 5388
2072.54 5285
2072.97 5203
2073.40 5333
2073.83 5351
2074.26 5337
2074.69 5704
2075.12 5609
2075.55 5705
2075.98 5641
2076.41 5840
2076.84 5546
2077.27 5571
2077.70 5725
2078.13 5685
2078.55 5732
2078.98 5815
2079.41 5963
2079.84 5824
2080.27 5892
2080.70 5821
2081.13 5694
2081.56 5761
2081.99 5641
2082.42 5536
2082.85 5492
2083.29 5505
2083.72 5359
2084.15 5360
2084.58 5536
2085.01 5256
2085.44 5368
2085.87 5238
2086.30 5390
2086.73 5377
2087.16 5388
2087.59 5523
2088.02 5460
2088.45 5458
2088.88 5494
2089.31 5413
2089.74 5448
2090.17 5368
2090.61 5365
2091.04 5235
2091.47 5394
2091.90 5424
2092.33 5428
2092.76 5508
2093.19 5467
2093.62 5406
2094.06 5413
2094.49 5179
2094.92 5278
2095.35 5339
2095.78 5505
2096.21 5344
2096.64 5387
2097.08 5371
2097.51 5462
2097.94 5328
2098.37 5312
2098.80 5045
2099.24 5104
2099.67 5278
2100.10 5291
2100.53 5341
2100.96 5150
2101.40 5199
2101.83 5356
2102.26 5163
2102.69 5039
2103.12 5107
2103.56 5182
2103.99 5283
2104.42 5424
2104.85 5450
2105.29 5339
2105.72 5196
2106.15 5486
2106.58 5756
2107.02 5820
2107.45 5735
2107.88 5690
2108.31 5516
2108.75 5585
2109.18 5520
2109.61 5393
2110.05 5456
2110.48 5342
2110.91 5251
2111.35 5476
2111.78 5205
2112.21 5084
2112.65 5270
2113.08 5173
2113.51 5131
2113.95 5314
2114.38 5219
2114.81 5346
2115.25 5429
2115.68 5262
2116.11 5228
2116.55 5417
2116.98 5422
2117.41 5268
2117.85 5174
2118.28 5358
2118.72 5142
2119.15 5210
2119.58 5339
2120.02 5344
2120.45 5313
2120.89 5448
2121.32 5395
2121.75 5295
2122.19 5219
2122.62 5363
2123.06 5483
2123.49 5561
2123.93 5570
2124.36 5437
2124.79 5518
2125.23 5528
2125.66 5484
2126.10 5366
2126.53 5300
2126.97 5533
2127.40 5547
2127.84 5280
2128.27 5455
2128.71 5483
2129.14 5348
2129.58 5518
2130.01 5559
2130.45 5571
2130.88 5600
2131.32 5719
2131.75 5875
2132.19 5665
2132.62 5769
2133.06 5731
2133.49 6030
2133.93 6111
2134.37 6223
2134.80 6315
2135.24 6399
2135.67 6646
2136.11 6515
2136.54 6606
2136.98 6528
2137.41 6612
2137.85 6633
2138.29 6475
2138.72 5995
2139.16 5978
2139.59 6176
2140.03 5921
2140.47 5619
2140.90 5548
2141.34 5621
2141.78 5415
2142.21 5404
2142.65 5544
2143.08 5276
2143.52 5329
2143.96 5533
2144.39 5345
2144.83 5279
2145.27 5333
2145.70 5445
2146.14 5645
2146.58 5511
2147.01 5427
2147.45 5573
2147.89 5705
2148.32 5903
2148.76 6137
2149.20 6134
2149.64 6501
2150.07 7162
2150.51 7064
2150.95 6920
2151.38 6812
2151.82 6765
2152.26 6806
2152.70 6702
2153.13 6276
2153.57 5964
2154.01 5979
2154.45 5817
2154.88 5877
2155.32 5812
2155.76 5571
2156.20 5210
2156.63 5467
2157.07 5384
2157.51 5430
2157.95 5281
2158.39 5595
2158.82 5489
2159.26 5433
2159.70 5583
2160.14 5652
2160.58 5677
2161.01 5515
2161.45 5362
2161.89 5676
2162.33 5690
2162.77 5791
2163.21 5530
2163.64 5549
2164.08 5587
2164.52 5695
2164.96 5614
2165.40 5737
2165.84 5509
2166.28 5570
2166.71 5494
2167.15 5656
2167.59 5548
2168.03 5548
2168.47 5698
2168.91 5874
2169.35 5848
2169.79 6055
2170.23 5819
2170.67 5762
2171.10 6086
2171.54 5949
2171.98 6083
2172.42 5711
2172.86 5795
2173.30 5913
2173.74 6230
2174.18 6226
2174.62 6092
2175.06 5928
2175.50 5869
2175.94 6143
2176.38 6148
2176.82 6114
2177.26 5980
2177.70 6047
2178.14 5954
2178.58 6109
2179.02 5916
2179.46 6072
2179.90 5796
2180.34 5944
2180.78 5953
2181.22 5663
2181.66 5876
2182.10 5756
2182.54 5386
2182.98 5441
2183.42 5577
2183.86 5427
2184.30 5334
2184.74 5326
2185.18 5467
2185.62 5483
2186.06 5386
2186.51 5351
2186.95 5576
2187.39 5739
2187.83 5626
2188.27 5813
2188.71 5975
2189.15 5779
2189.59 5878
2190.03 5835
2190.47 5910
2190.92 6127
2191.36 5984
2191.80 6076
2192.24 5756
2192.68 5642
2193.12 5625
2193.56 5696
2194.01 5747
2194.45 5794
2194.89 6053
2195.33 5972
2195.77 5918
2196.21 6250
2196.66 6194
2197.10 5917
2197.54 5822
2197.98 5695
2198.42 5611
2198.87 5821
2199.31 5751
2199.75 5392
2200.19 5463
2200.63 5636
2201.08 5447
2201.52 5388
2201.96 5461
2202.40 5385
2202.85 5591
2203.29 5623
2203.73 5560
2204.17 5653
2204.62 5674
2205.06 5822
2205.50 6036
2205.94 6283
2206.39 6267
2206.83 6434
2207.27 6651
2207.71 6398
2208.16 6488
2208.60 6435
2209.04 6486
2209.49 6493
2209.93 6645
2210.37 6376
2210.82 6223
2211.26 6232
2211.70 6295
2212.15 6276
2212.59 6083
2213.03 5899
2213.48 5970
2213.92 5656
2214.36 5909
2214.81 5881
2215.25 5847
2215.69 5815
2216.14 5746
2216.58 5577
2217.03 5478
2217.47 5588
2217.91 5339
2218.36 5405
2218.80 5456
2219.25 5546
2219.69 5413
2220.13 5436
2220.58 5621
2221.02 5866
2221.47 5451
2221.91 5427
2222.36 5487
2222.80 5645
2223.24 5769
2223.69 5793
2224.13 5897
2224.58 5879
2225.02 5979
2225.47 5983
2225.91 5983
2226.36 6094
2226.80 6400
2227.25 6552
2227.69 6539
2228.14 6415
2228.58 6528
2229.03 6471
2229.47 6545
2229.92 6573
2230.36 6658
2230.81 6666
2231.25 6810
2231.70 7046
2232.14 6927
2232.59 6929
2233.03 6790
2233.48 6661
2233.93 6773
2234.37 6594
2234.82 6532
2235.26 6502
2235.71 6521
2236.15 6298
2236.60 6166
2237.05 6258
2237.49 6270
2237.94 5892
2238.38 5770
2238.83 5765
2239.28 5504
2239.72 5609
2240.17 5525
2240.61 5396
2241.06 5308
2241.51 5412
2241.95 5379
2242.40 5416
2242.85 5636
2243.29 5458
2243.74 5367
2244.19 5380
2244.63 5360
2245.08 5417
2245.52 5357
2245.97 5387
2246.42 5345
2246.87 5395
2247.31 5427
2247.76 5544
2248.21 5501
2248.65 5220
2249.10 5326
2249.55 5368
2249.99 5327
2250.44 5519
2250.89 5442
2251.34 5664
2251.78 5487
2252.23 5269
2252.68 5322
2253.13 5307
2253.57 5496
2254.02 5276
2254.47 5377
2254.92 5175
2255.36 5483
2255.81 5281
2256.26 5098
2256.71 5083
2257.15 5313
2257.60 5106
2258.05 5031
2258.50 5127
2258.95 5098
2259.39 5088
2259.84 5194
2260.29 5470
2260.74 5408
2261.19 5432
2261.64 5447
2262.08 5719
2262.53 5717
2262.98 5790
2263.43 6057
2263.88 5867
2264.33 5935
2264.77 5773
2265.22 5609
2265.67 5650
2266.12 5551
2266.57 5581
2267.02 5795
2267.47 5454
2267.92 5480
2268.37 5626
2268.81 5943
2269.26 6166
2269.71 6256
2270.16 6427
2270.61 6378
2271.06 6374
2271.51 6164
2271.96 6306
2272.41 6255
2272.86 6333
2273.31 6041
2273.76 5948
2274.21 5810
2274.66 6053
2275.11 5916
2275.55 5801
2276.00 5659
2276.45 5490
2276.90 5292
2277.35 5413
2277.80 5266
2278.25 5382
2278.70 5450
2279.15 5380
2279.60 5209
2280.05 5319
2280.50 5554
2280.95 5323
2281.40 5293
2281.85 5405
2282.31 5442
2282.76 5522
2283.21 5274
2283.66 5302
2284.11 5587
2284.56 5647
2285.01 5459
2285.46 5431
2285.91 5356
2286.36 5575
2286.81 6007
2287.26 6211
2287.71 6351
2288.16 6628
2288.61 6943
2289.07 7425
2289.52 7977
2289.97 8207
2290.42 8890
2290.87 9156
2291.32 9134
2291.77 9500
2292.22 9783
2292.68 9710
2293.13 9253
2293.58 8775
2294.03 8517
2294.48 8510
2294.93 8072
2295.38 7732
2295.84 7336
2296.29 7128
2296.74 7081
2297.19 6534
2297.64 6433
2298.10 6250
2298.55 6187
2299.00 6042
2299.45 5929
2299.90 5798
2300.36 5751
2300.81 5502
2301.26 5586
2301.71 5449
2302.16 5536
2302.62 5503
2303.07 5473
2303.52 5359
2303.97 5338
2304.43 5342
2304.88 5264
2305.33 5414
2305.78 5582
2306.24 5582
2306.69 5745
2307.14 5992
2307.60 6118
2308.05 6193
2308.50 6357
2308.95 6799
2309.41 6872
2309.86 7250
2310.31 7424
2310.77 7331
2311.22 7388
2311.67 7156
2312.13 7112
2312.58 6965
2313.03 6605
2313.49 6512
2313.94 6598
2314.39 6342
2314.85 5965
2315.30 5861
2315.75 5674
2316.21 5671
2316.66 5764
2317.11 6093
2317.57 5839
2318.02 5821
2318.48 5929
2318.93 6148
2319.38 6268
2319.84 6101
2320.29 6095
2320.75 6276
2321.20 6195
2321.66 6179
2322.11 6055
2322.56 5957
2323.02 6155
2323.47 6262
2323.93 6062
2324.38 5894
2324.84 5924
2325.29 6115
2325.74 6197
2326.20 5962
2326.65 6102
2327.11 6140
2327.56 6262
2328.02 6518
2328.47 6551
2328.93 6660
2329.38 6647
2329.84 6662
2330.29 6697
2330.75 6543
2331.20 6396
2331.66 6679
2332.11 6290
2332.57 6276
2333.02 6213
2333.48 6142
2333.94 5929
2334.39 5971
2334.85 5744
2335.30 5767
2335.76 5756
2336.21 5567
2336.67 5649
2337.12 5822
2337.58 5581
2338.04 5524
2338.49 5583
2338.95 5468
2339.40 5507
2339.86 5581
2340.32 5560
2340.77 5626
2341.23 5363
2341.68 5325
2342.14 5237
2342.60 5359
2343.05 5420
2343.51 5229
2343.97 5415
2344.42 5378
2344.88 5603
2345.34 5883
2345.79 5930
2346.25 5874
2346.71 5979
2347.16 6107
2347.62 6306
2348.08 6344
2348.53 6275
2348.99 6364
2349.45 6221
2349.90 6092
2350.36 6142
2350.82 6255
2351.27 6015
2351.73 5811
2352.19 5641
2352.65 5825
2353.10 5940
2353.56 5695
2354.02 6085
2354.48 5849
2354.93 5853
2355.39 5898
2355.85 5950
2356.31 5965
2356.76 5957
2357.22 5940
2357.68 5777
2358.14 5969
2358.59 5930
2359.05 6045
2359.51 5870
2359.97 6051
2360.43 6105
2360.88 6080
2361.34 5912
2361.80 6013
2362.26 6191
2362.72 6270
2363.17 6038
2363.63 6105
2364.09 6194
2364.55 6097
2365.01 6179
2365.47 6138
2365.92 5947
2366.38 6126
2366.84 6154
2367.30 6218
2367.76 6318
2368.22 6212
2368.68 5987
2369.14 6021
2369.59 5806
2370.05 5685
2370.51 5935
2370.97 5696
2371.43 5413
2371.89 5478
2372.35 5365
2372.81 5424
2373.27 5552
2373.73 5677
2374.19 5656
2374.65 5770
2375.10 5950
2375.56 5811
2376.02 5556
2376.48 5777
2376.94 5784
2377.40 5774
2377.86 5728
2378.32 5741
2378.78 5772
2379.24 5887
2379.70 6100
2380.16 5883
2380.62 5930
2381.08 5740
2381.54 5804
2382.00 5509
2382.46 5369
2382.92 5535
2383.38 5626
2383.84 5784
2384.30 5614
2384.76 5691
2385.22 5695
2385.68 5754
2386.14 5551
2386.60 5652
2387.07 6036
2387.53 6022
2387.99 6152
2388.45 5794
2388.91 6059
2389.37 6180
2389.83 6121
2390.29 6191
2390.75 6417
2391.21 6211
2391.67 6208
2392.13 6307
2392.60 6356
2393.06 6190
2393.52 5960
2393.98 6051
2394.44 6059
2394.90 5765
2395.36 5618
2395.82 5627
2396.29 5678
2396.75 5597
2397.21 5441
2397.67 5438
2398.13 5450
2398.59 5368
2399.06 5236
2399.52 5256
2399.98 5484
2400.44 5594
2400.90 5509
2401.37 5536
2401.83 5371
2402.29 5329
2402.75 5274
2403.21 5472
2403.68 5388
2404.14 5382
2404.60 5411
2405.06 5539
2405.52 5355
2405.99 5557
2406.45 5590
2406.91 5537
2407.37 5510
2407.84 5453
2408.30 5533
2408.76 5736
2409.22 5594
2409.69 5396
2410.15 5330
2410.61 5333
2411.08 5439
2411.54 5539
2412.00 5384
2412.47 5494
2412.93 5455
2413.39 5490
2413.85 5533
2414.32 5512
2414.78 5306
2415.24 5622
2415.71 5787
2416.17 5780
2416.63 5751
2417.10 5627
2417.56 5791
2418.02 5847
2418.49 5859
2418.95 5684
2419.42 5651
2419.88 5790
2420.34 5509
2420.81 5705
2421.27 5685
2421.73 5648
2422.20 5717
2422.66 5775
2423.13 5790
2423.59 5546
2424.06 5554
2424.52 5476
2424.98 5504
2425.45 5519
2425.91 5651
2426.38 5744
2426.84 5697
2427.31 5309
2427.77 5294
2428.23 5152
2428.70 5201
2429.16 5309
2429.63 5268
2430.09 5405
2430.56 5060
2431.02 5116
2431.49 5273
2431.95 5291
2432.42 5461
2432.88 5396
2433.35 5541
2433.81 5585
2434.28 5585
2434.74 5452
2435.21 5420
2435.67 5510
2436.14 5383
2436.60 5738
2437.07 5685
2437.53 5512
2438.00 5670
2438.47 5904
2438.93 5904
2439.40 5995
2439.86 5909
2440.33 5880
2440.79 6096
2441.26 6123
2441.73 6035
2442.19 5904
2442.66 6284
2443.12 6364
2443.59 6073
2444.05 6098
2444.52 6053
2444.99 5949
2445.45 5819
2445.92 5781
2446.39 5498
2446.85 5503
2447.32 5643
2447.78 5589
2448.25 5380
2448.72 5145
2449.18 5214
2449.65 5351
2450.12 5475
2450.58 5385
2451.05 5434
2451.52 5446
2451.98 5492
2452.45 5594
2452.92 5528
2453.39 5422
2453.85 5619
2454.32 5644
2454.79 5753
2455.25 5716
2455.72 5536
2456.19 5665
2456.65 5664
2457.12 5383
2457.59 5341
2458.06 5268
2458.52 5190
2458.99 5249
2459.46 5277
2459.93 5227
2460.39 5264
2460.86 5368
2461.33 5263
2461.80 5219
2462.27 5176
2462.73 5217
2463.20 5398
2463.67 5305
2464.14 5437
2464.60 5247
2465.07 5327
2465.54 5644
2466.01 5366
2466.48 5374
2466.95 5673
2467.41 5477
2467.88 5504
2468.35 5662
2468.82 5541
2469.29 5501
2469.76 5469
2470.22 5151
2470.69 5409
2471.16 5221
2471.63 5265
2472.10 5422
2472.57 5346
2473.04 5266
2473.51 5138
2473.97 4967
2474.44 4987
2474.91 5011
2475.38 5005
2475.85 5031
2476.32 5308
2476.79 5223
2477.26 5239
2477.73 5424
2478.20 5265
2478.67 5148
2479.13 4940
2479.60 5224
2480.07 5353
2480.54 5271
2481.01 5263
2481.48 5131
2481.95 5135
2482.42 5036
2482.89 4983
2483.36 5248
2483.83 5104
2484.30 5184
2484.77 5137
2485.24 5211
2485.71 5313
2486.18 5325
2486.65 5240
2487.12 5309
2487.59 5473
2488.06 5699
2488.53 5708
2489.00 5691
2489.47 6024
2489.94 5887
2490.41 5894
2490.88 5938
2491.35 6094
2491.83 5870
2492.30 6251
2492.77 6349
2493.24 6421
2493.71 6479
2494.18 6338
2494.65 6208
2495.12 6413
2495.59 6322
2496.06 6528
2496.53 6482
2497.00 6459
2497.48 6239
2497.95 5874
2498.42 5744
2498.89 5530
2499.36 5302
2499.83 5328
2500.30 5261
2500.77 5403
2501.25 5315
2501.72 5132
2502.19 4840
2502.66 5172
2503.13 5215
2503.60 5139
2504.08 5172
2504.55 5389
2505.02 5405
2505.49 5229
2505.96 5086
2506.44 5188
2506.91 5160
2507.38 5257
2507.85 5230
2508.32 5285
2508.80 5262
2509.27 5361
2509.74 5265
2510.21 5317
2510.68 5510
2511.16 5465
2511.63 5452
2512.10 5425
2512.57 5407
2513.05 5724
2513.52 5516
2513.99 5614
2514.47 5680
2514.94 5598
2515.41 5624
2515.88 5514
2516.36 5626
2516.83 5632
2517.30 5634
2517.78 5808
2518.25 5513
2518.72 5662
2519.19 5737
2519.67 5725
2520.14 5687
2520.61 5421
2521.09 5526
2521.56 5625
2522.03 5660
2522.51 5269
2522.98 5406
2523.46 5430
2523.93 5555
2524.40 5474
2524.88 5432
2525.35 5569
2525.82 5224
2526.30 5375
2526.77 5715
2527.25 5754
2527.72 5728
2528.19 5840
2528.67 5678
2529.14 5969
2529.62 5943
2530.09 5806
2530.56 5629
2531.04 5589
2531.51 5591
2531.99 5764
2532.46 5694
2532.94 5698
2533.41 5637
2533.89 5436
2534.36 5530
2534.83 5745
2535.31 5506
2535.78 5478
2536.26 5565
2536.73 5718
2537.21 5509
2537.68 5194
2538.16 5037
2538.63 5350
2539.11 5435
2539.58 5688
2540.06 5475
2540.53 5552
2541.01 5691
2541.48 5734
2541.96 5971
2542.43 6032
2542.91 6086
2543.39 5832
2543.86 5448
2544.34 5413
2544.81 5339
2545.29 5617
2545.76 5539
2546.24 5464
2546.71 5341
2547.19 5432
2547.67 5214
2548.14 5512
2548.62 5637
2549.09 5611
2549.57 5529
2550.05 5588
2550.52 5372
2551.00 5622
2551.47 5543
2551.95 5700
2552.43 5900
2552.90 5889
2553.38 5821
2553.86 5825
2554.33 5798
2554.81 5764
2555.29 5672
2555.76 5552
2556.24 5564
2556.72 5818
2557.19 5710
2557.67 5572
2558.15 5527
2558.62 5600
2559.10 5470
2559.58 5485
2560.05 5671
2560.53 5624
2561.01 5568
2561.48 5380
2561.96 5283
2562.44 5417
2562.92 5488
2563.39 5251
2563.87 5184
2564.35 5187
2564.83 5253
2565.30 5243
2565.78 5313
2566.26 5397
2566.74 5306
2567.21 5054
2567.69 5036
2568.17 5127
2568.65 5137
2569.12 5169
2569.60 5062
2570.08 4856
2570.56 5007
2571.04 5019
2571.51 4991
2571.99 4871
2572.47 5074
2572.95 5255
2573.43 5286
2573.91 5123
2574.38 5051
2574.86 5128
2575.34 5047
2575.82 5077
2576.30 5044
2576.78 4863
2577.25 5061
2577.73 5208
2578.21 4973
2578.69 4900
2579.17 4932
2579.65 5042
2580.13 5150
2580.61 5139
2581.09 5212
2581.56 5228
2582.04 5264
2582.52 5145
2583.00 5307
2583.48 5188
2583.96 5186
2584.44 5025
2584.92 5057
2585.40 5220
2585.88 5218
2586.36 5278
2586.84 5241
2587.32 5052
2587.79 5004
2588.27 5309
2588.75 5333
2589.23 5442
2589.71 5265
2590.19 5396
2590.67 5585
2591.15 5574
2591.63 5527
2592.11 5638
2592.59 5756
2593.07 5694
2593.55 5744
2594.03 5773
2594.51 5648
2594.99 5842
2595.47 5564
2595.95 5301
2596.43 5209
2596.92 5191
2597.40 5046
2597.88 5065
2598.36 4957
2598.84 4845
2599.32 4983
2599.80 5067
2600.28 5182
2600.76 5085
2601.24 4954
2601.72 5007
2602.20 5185
2602.68 5152
2603.16 5064
2603.65 5021
2604.13 5152
2604.61 5064
2605.09 5025
2605.57 4950
2606.05 4990
2606.53 5132
2607.01 5037
2607.50 5190
2607.98 5207
2608.46 5047
2608.94 5095
2609.42 5237
2609.90 5438
2610.38 5316
2610.87 5339
2611.35 5271
2611.83 5202
2612.31 5078
2612.79 5155
2613.28 5168
2613.76 5181
2614.24 5099
2614.72 5206
2615.20 5093
2615.69 5235
2616.17 5112
2616.65 5371
2617.13 5461
2617.62 5399
2618.10 5542
2618.58 5509
2619.06 5345
2619.54 5244
2620.03 5218
2620.51 5316
2620.99 5584
2621.48 5240
2621.96 5006
2622.44 5017
2622.92 5025
2623.41 5120
2623.89 5106
2624.37 5131
2624.86 5229
2625.34 5170
2625.82 5165
2626.30 5315
2626.79 5208
2627.27 5180
2627.75 5288
2628.24 5370
2628.72 5591
2629.20 5537
2629.69 5535
2630.17 5775
2630.65 5856
2631.14 5953
2631.62 5987
2632.11 6109
2632.59 6159
2633.07 6000
2633.56 6010
2634.04 6167
2634.52 5978
2635.01 5957
2635.49 5708
2635.98 5678
2636.46 5645
2636.94 5552
2637.43 5504
2637.91 5413
2638.40 5439
2638.88 5479
2639.37 5383
2639.85 5334
2640.33 5438
2640.82 5439
2641.30 5274
2641.79 5382
2642.27 5392
2642.76 5386
2643.24 5454
2643.73 5295
2644.21 5281
2644.70 5079
2645.18 5205
2645.67 5295
2646.15 5103
2646.64 5125
2647.12 5295
2647.61 5296
2648.09 5282
2648.58 5444
2649.06 5409
2649.55 5783
2650.03 5654
2650.52 5692
2651.00 5718
2651.49 5592
2651.97 5850
2652.46 5838
2652.95 5834
2653.43 5901
2653.92 6009
2654.40 6214
2654.89 6176
2655.37 6341
2655.86 6382
2656.35 6556
2656.83 6557
2657.32 6347
2657.80 6333
2658.29 6318
2658.78 6101
2659.26 5865
2659.75 5766
2660.23 5652
2660.72 5519
2661.21 5544
2661.69 5524
2662.18 5143
2662.67 5025
2663.15 5232
2663.64 5292
2664.13 5025
2664.61 5169
2665.10 5191
2665.59 4965
2666.07 4950
2666.56 5176
2667.05 5057
2667.53 5207
2668.02 5083
2668.51 5317
2668.99 5167
2669.48 5218
2669.97 5404
2670.46 5178
2670.94 5334
2671.43 5457
2671.92 5621
2672.40 5590
2672.89 5774
2673.38 6100
2673.87 6306
2674.35 6496
2674.84 6846
2675.33 7034
2675.82 7218
2676.31 7372
2676.79 7256
2677.28 6807
2677.77 6707
2678.26 6486
2678.74 6357
2679.23 6098
2679.72 5825
2680.21 5642
2680.70 5629
2681.18 5465
2681.67 5601
2682.16 5410
2682.65 5376
2683.14 5414
2683.63 5214
2684.11 5227
2684.60 5464
2685.09 5346
2685.58 5276
2686.07 5136
2686.56 5185
2687.05 5317
2687.53 5292
2688.02 5300
2688.51 5127
2689.00 5070
2689.49 5124
2689.98 5143
2690.47 5296
2690.96 5218
2691.45 5085
2691.94 5097
2692.42 5247
2692.91 5393
2693.40 5298
2693.89 5015
2694.38 5063
2694.87 4971
2695.36 5133
2695.85 5115
2696.34 5258
2696.83 5206
2697.32 5011
2697.81 5136
2698.30 5138
2698.79 5068
2699.28 5014
2699.77 4994
2700.26 5226
2700.75 5315
2701.24 5291
2701.73 5453
2702.22 5570
2702.71 5653
2703.20 5536
2703.69 5729
2704.18 5789
2704.67 5466
2705.16 5253
2705.65 5480
2706.14 5604
2706.63 5490
2707.12 5167
2707.61 5064
2708.10 5174
2708.59 5097
2709.08 4996
2709.57 5142
2710.06 5090
2710.56 4983
2711.05 5231
2711.54 5170
2712.03 5144
2712.52 5222
2713.01 4993
2713.50 5091
2713.99 5177
2714.48 5141
2714.98 5145
2715.47 4816
2715.96 4780
2716.45 4954
2716.94 4893
2717.43 4900
2717.92 4986
2718.42 5016
2718.91 4942
2719.40 4993
2719.89 4994
2720.38 5085
2720.87 4911
2721.37 5098
2721.86 4997
2722.35 4861
2722.84 5055
2723.33 5065
2723.82 5170
2724.32 4929
2724.81 5040
2725.30 5127
2725.79 4996
2726.29 5009
2726.78 4967
2727.27 4926
2727.76 4993
2728.26 5061
2728.75 4999
2729.24 4903
2729.73 4733
2730.23 4869
2730.72 4930
2731.21 5225
2731.70 5260
2732.20 5336
2732.69 5374
2733.18 5395
2733.67 5538
2734.17 5539
2734.66 5522
2735.15 5559
2735.65 5628
2736.14 5531
2736.63 5404
2737.13 5366
2737.62 5486
2738.11 5357
2738.61 5243
2739.10 5243
2739.59 5318
2740.09 5259
2740.58 5299
2741.07 5044
2741.57 4983
2742.06 4885
2742.55 5144
2743.05 5135
2743.54 4918
2744.04 4812
2744.53 5078
2745.02 5088
2745.52 4927
2746.01 4992
2746.51 4974
2747.00 5034
2747.49 5022
2747.99 5092
2748.48 5045
2748.98 5089
2749.47 5140
2749.97 4935
2750.46 5128
2750.96 5045
2751.45 5035
2751.94 4944
2752.44 4999
2752.93 5186
2753.43 5138
2753.92 5176
2754.42 5247
2754.91 5223
2755.41 5139
2755.90 5231
2756.40 5301
2756.89 5273
2757.39 5306
2757.88 5377
2758.38 5341
2758.87 5148
2759.37 5115
2759.86 5374
2760.36 5291
2760.85 5174
2761.35 5430
2761.84 5455
2762.34 5441
2762.84 5420
2763.33 5262
2763.83 5161
2764.32 5230
2764.82 5165
2765.31 5278
2765.81 5367
2766.31 5321
2766.80 4963
2767.30 5080
2767.79 5296
2768.29 5144
2768.79 4999
2769.28 5193
2769.78 5059
2770.27 5160
2770.77 5266
2771.27 5374
2771.76 5277
2772.26 5343
2772.76 5478
2773.25 5690
2773.75 5929
2774.25 5998
2774.74 6221
2775.24 6329
2775.74 6408
2776.23 6793
2776.73 7165
2777.23 7069
2777.72 6967
2778.22 7054
2778.72 7007
2779.21 6952
2779.71 6678
2780.21 6381
2780.71 6194
2781.20 6164
2781.70 5931
2782.20 5476
2782.69 5341
2783.19 5501
2783.69 5315
2784.19 5260
2784.68 5217
2785.18 5170
2785.68 5112
2786.18 5204
2786.67 5075
2787.17 5172
2787.67 5384
2788.17 5188
2788.67 5001
2789.16 5161
2789.66 4908
2790.16 5071
2790.66 5005
2791.16 4943
2791.65 4793
2792.15 4806
2792.65 5044
2793.15 4915
2793.65 4836
2794.14 4878
2794.64 5054
2795.14 5104
2795.64 5204
2796.14 5011
2796.64 5177
2797.14 5209
2797.63 5255
2798.13 5289
2798.63 5249
2799.13 5190
2799.63 5266
2800.13 5221
2800.63 5198
2801.13 5144
2801.63 5080
2802.12 5106
2802.62 5015
2803.12 4794
2803.62 4844
2804.12 4997
2804.62 4960
2805.12 4945
2805.62 5047
2806.12 5270
2806.62 5181
2807.12 5158
2807.62 5071
2808.12 5287
2808.62 5325
2809.12 5590
2809.62 5483
2810.12 5443
2810.62 5525
2811.12 5583
2811.61 5740
2812.11 5688
2812.61 5696
2813.11 5586
2813.62 5719
2814.12 5610
2814.62 5669
2815.12 5501
2815.62 5447
2816.12 5394
2816.62 5272
2817.12 5227
2817.62 5254
2818.12 5247
2818.62 5007
2819.12 4989
2819.62 5003
2820.12 5098
2820.62 5164
2821.12 5019
2821.62 4741
2822.12 4959
2822.62 4828
2823.13 4839
2823.63 4817
2824.13 4705
2824.63 4982
2825.13 4873
2825.63 5069
2826.13 5082
2826.63 5035
2827.13 4996
2827.64 5060
2828.14 5031
2828.64 5008
2829.14 4903
2829.64 4763
2830.14 4741
2830.64 4664
2831.15 4878
2831.65 4871
2832.15 4813
2832.65 4891
2833.15 4869
2833.65 4886
2834.16 4906
2834.66 5128
2835.16 4981
2835.66 5031
2836.16 4926
2836.67 5068
2837.17 5301
2837.67 5243
2838.17 5213
2838.68 5191
2839.18 5164
2839.68 5151
2840.18 5019
2840.69 5115
2841.19 5155
2841.69 5094
2842.19 5323
2842.70 5082
2843.20 5009
2843.70 4991
2844.20 5092
2844.71 5196
2845.21 5139
2845.71 5092
2846.22 5320
2846.72 5599
2847.22 5736
2847.73 5560
2848.23 5638
2848.73 5770
2849.23 5928
2849.74 6199
2850.24 6165
2850.74 5980
2851.25 5987
2851.75 5716
2852.26 5590
2852.76 5715
2853.26 5603
2853.77 5412
2854.27 5460
2854.77 5313
2855.28 5347
2855.78 5154
2856.28 5116
2856.79 5318
2857.29 5152
2857.80 5112
2858.30 5175
2858.80 5032
2859.31 4996
2859.81 4964
2860.32 4987
2860.82 4880
2861.33 4970
2861.83 4865
2862.33 4767
2862.84 5080
2863.34 4998
2863.85 5065
2864.35 4971
2864.86 4909
2865.36 4912
2865.87 4899
2866.37 5113
2866.88 5015
2867.38 5073
2867.89 4936
2868.39 5074
2868.90 5258
2869.40 5327
2869.91 5323
2870.41 5291
2870.92 5384
2871.42 5429
2871.93 5397
2872.43 5370
2872.94 5495
2873.44 5663
2873.95 5736
2874.45 6076
2874.96 5871
2875.46 5892
2875.97 5871
2876.48 5959
2876.98 5956
2877.49 5831
2877.99 5729
2878.50 5510
2879.00 5702
2879.51 5823
2880.02 5785
2880.52 5750
2881.03 5737
2881.53 5784
2882.04 5734
2882.55 5666
2883.05 5752
2883.56 5511
2884.07 5479
2884.57 5514
2885.08 5654
2885.59 5417
2886.09 5550
2886.60 5647
2887.10 5695
2887.61 5621
2888.12 5498
2888.62 5415
2889.13 5429
2889.64 5463
2890.15 5306
2890.65 5301
2891.16 5250
2891.67 5061
2892.17 5156
2892.68 5192
2893.19 5075
2893.69 5329
2894.20 5538
2894.71 5386
2895.22 5391
2895.72 5402
2896.23 5723
2896.74 5782
2897.25 5621
2897.75 5702
2898.26 5903
2898.77 5753
2899.28 5747
2899.78 5576
2900.29 5604
2900.80 5985
2901.31 6021
2901.81 5946
2902.32 6034
2902.83 5961
2903.34 5991
2903.85 6033
2904.35 5779
2904.86 6053
2905.37 6143
2905.88 6030
2906.39 6064
2906.90 6058
2907.40 6073
2907.91 6004
2908.42 5792
2908.93 5907
2909.44 6064
2909.95 5835
2910.46 5517
2910.96 5390
2911.47 5094
2911.98 5275
2912.49 5268
2913.00 5329
2913.51 5442
2914.02 5431
2914.53 5430
2915.04 5400
2915.54 5530
2916.05 5207
2916.56 5307
2917.07 4903
2917.58 4990
2918.09 4915
2918.60 5004
2919.11 5030
2919.62 4824
2920.13 4664
2920.64 4761
2921.15 4760
2921.66 4846
2922.17 5041
2922.68 5048
2923.19 4965
2923.70 4941
2924.21 5038
2924.72 5022
2925.23 4770
2925.74 4617
2926.25 4843
2926.76 4891
2927.27 4963
2927.78 4742
2928.29 4568
2928.80 4778
2929.31 4885
2929.82 4826
2930.33 4812
2930.84 4800
2931.35 4634
2931.86 4909
2932.37 4793
2932.88 5002
2933.39 4998
2933.90 4874
2934.41 5154
2934.92 5058
2935.43 5003
2935.94 5160
2936.45 5294
2936.97 5401
2937.48 5343
2937.99 5574
2938.50 5456
2939.01 5476
2939.52 5349
2940.03 5495
2940.54 5404
2941.05 5413
2941.57 5458
2942.08 5395
2942.59 5500
2943.10 5531
2943.61 5631
2944.12 5512
2944.63 5692
2945.15 5751
2945.66 5827
2946.17 5957
2946.68 6062
2947.19 5989
2947.71 6117
2948.22 6070
2948.73 5940
2949.24 5697
2949.75 5755
2950.27 5763
2950.78 5673
2951.29 5594
2951.80 5120
2952.31 5060
2952.83 5093
2953.34 4948
2953.85 4796
2954.36 5058
2954.88 4926
2955.39 4802
2955.90 4778
2956.41 4744
2956.93 4763
2957.44 4911
2957.95 4921
2958.47 5013
2958.98 4900
2959.49 4982
2960.00 4986
2960.52 5082
2961.03 5020
2961.54 5246
2962.06 5275
2962.57 5288
2963.08 5218
2963.60 5237
2964.11 5235
2964.62 5133
2965.14 5004
2965.65 5127
2966.16 5018
2966.68 4994
2967.19 4861
2967.70 4888
2968.22 4864
2968.73 4693
2969.24 4603
2969.76 4474
2970.27 4618
2970.79 4768
2971.30 4687
2971.81 4741
2972.33 4772
2972.84 4856
2973.36 4836
2973.87 4714
2974.38 4676
2974.90 4658
2975.41 5017
2975.93 5066
2976.44 4870
2976.96 5020
2977.47 5285
2977.99 5147
2978.50 4981
2979.01 4835
2979.53 5094
2980.04 5347
2980.56 5038
2981.07 4920
2981.59 5061
2982.10 5111
2982.62 5126
2983.13 5069
2983.65 4985
2984.16 5120
2984.68 5332
2985.19 5600
2985.71 5280
2986.22 5299
2986.74 5428
2987.25 5578
2987.77 5592
2988.28 5651
2988.80 5529
2989.32 5347
2989.83 5457
2990.35 5214
2990.86 5222
2991.38 5084
2991.89 5207
2992.41 5141
2992.92 4863
2993.44 4857
2993.96 5259
2994.47 5263
2994.99 5207
2995.50 5594
2996.02 5649
2996.54 5641
2997.05 6207
2997.57 6013
2998.09 6144
2998.60 6114
2999.12 6417
2999.63 6249
3000.15 6077
3000.67 6060
3001.18 6123
3001.70 6192
3002.22 5966
3002.73 6055
3003.25 5999
3003.77 6253
3004.28 6343
3004.80 6188
3005.32 6447
3005.83 6570
3006.35 6808
3006.87 6296
3007.39 6131
3007.90 6073
3008.42 5719
3008.94 5502
3009.45 5425
3009.97 5315
3010.49 5187
3011.01 4976
3011.52 5106
3012.04 5017
3012.56 4869
3013.08 5131
3013.59 5085
3014.11 5178
3014.63 5331
3015.15 5255
3015.66 5443
3016.18 5771
3016.70 5719
3017.22 5809
3017.74 5971
3018.25 5987
3018.77 5971
3019.29 5883
3019.81 5933
3020.33 6064
3020.84 6006
3021.36 6075
3021.88 6131
3022.40 5790
3022.92 5890
3023.44 5801
3023.95 5625
3024.47 5794
3024.99 5534
3025.51 5475
3026.03 5749
3026.55 5588
3027.07 5404
3027.58 5345
3028.10 5555
3028.62 5392
3029.14 5357
3029.66 5266
3030.18 5239
3030.70 5367
3031.22 5233
3031.74 5314
3032.26 5199
3032.77 5117
3033.29 5126
3033.81 5049
3034.33 5221
3034.85 5069
3035.37 5041
3035.89 5162
3036.41 5143
3036.93 5207
3037.45 5070
3037.97 5201
3038.49 5277
3039.01 5225
3039.53 5016
3040.05 5092
3040.57 5201
3041.09 5216
3041.61 5231
3042.13 5176
3042.65 5040
3043.17 4966
3043.69 5099
3044.21 4812
3044.73 4993
3045.25 5136
3045.77 5082
3046.29 5097
3046.81 4910
3047.33 4736
3047.85 4866
3048.37 5006
3048.89 4981
3049.41 5059
3049.93 5096
3050.45 5122
3050.98 5059
3051.50 5139
3052.02 4872
3052.54 5039
3053.06 4939
3053.58 4903
3054.10 4947
3054.62 4901
3055.14 4951
3055.66 4852
3056.19 4739
3056.71 4920
3057.23 4945
3057.75 5068
3058.27 5054
3058.79 5075
3059.31 4735
3059.84 4835
3060.36 4764
3060.88 4862
3061.40 4950
3061.92 4874
3062.44 4933
3062.97 5019
3063.49 5207
3064.01 5100
3064.53 5196
3065.05 5118
3065.58 5152
3066.10 5246
3066.62 5191
3067.14 5241
3067.66 5153
3068.19 5387
3068.71 5389
3069.23 5154
3069.75 5105
3070.28 5083
3070.80 5122
3071.32 5006
3071.84 5070
3072.37 4934
3072.89 5084
3073.41 4919
3073.93 4800
3074.46 4863
3074.98 4951
3075.50 5010
3076.03 4878
3076.55 4881
3077.07 4996
3077.59 5064
3078.12 5206
3078.64 5293
3079.16 5450
3079.69 5433
3080.21 5340
3080.73 5714
3081.26 5725
3081.78 5541
3082.30 5689
3082.83 5552
3083.35 5450
3083.87 5252
3084.40 5144
3084.92 5486
3085.45 5260
3085.97 5184
3086.49 5279
3087.02 5291
3087.54 5274
3088.06 4991
3088.59 5311
3089.11 5160
3089.64 5068
3090.16 4915
3090.68 4822
3091.21 5035
3091.73 5091
3092.26 4918
3092.78 4980
3093.31 4886
3093.83 4955
3094.36 4996
3094.88 5269
3095.40 5284
3095.93 5350
3096.45 5307
3096.98 5297
3097.50 5279
3098.03 5124
3098.55 5249
3099.08 5631
3099.60 5261
3100.13 5365
3100.65 5349
3101.18 5182
3101.70 5581
3102.23 5896
3102.75 6167
3103.28 5983
3103.80 5882
3104.33 6046
3104.85 6148
3105.38 6011
3105.90 5955
3106.43 5874
3106.96 5405
3107.48 5349
3108.01 5026
3108.53 5034
3109.06 4635
3109.58 4518
3110.11 4627
3110.64 4621
3111.16 4592
3111.69 4628
3112.21 4643
3112.74 4785
3113.27 4720
3113.79 4735
3114.32 4941
3114.84 4862
3115.37 4807
3115.90 4801
3116.42 4585
3116.95 4630
3117.48 4595
3118.00 4668
3118.53 4643
3119.06 4515
3119.58 4670
3120.11 4797
3120.64 4709
3121.16 4755
3121.69 4813
3122.22 4811
3122.74 4740
3123.27 4626
3123.80 4585
3124.32 4692
3124.85 4932
3125.38 4708
3125.90 4741
3126.43 4721
3126.96 4727
3127.49 4708
3128.01 4671
3128.54 4654
3129.07 4808
3129.60 4657
3130.12 4680
3130.65 4716
3131.18 4924
3131.71 4791
3132.23 4877
3132.76 4827
3133.29 4820
3133.82 4776
3134.35 4625
3134.87 4494
3135.40 4516
3135.93 4619
3136.46 4651
3136.99 4608
3137.51 4732
3138.04 4561
3138.57 4602
3139.10 4697
3139.63 4616
3140.15 4435
3140.68 4474
3141.21 4561
3141.74 4545
3142.27 4569
3142.80 4625
3143.33 4501
3143.85 4610
3144.38 4779
3144.91 4768
3145.44 4824
3145.97 4933
3146.50 5044
3147.03 5049
3147.56 5187
3148.08 5215
3148.61 5501
3149.14 5667
3149.67 5787
3150.20 5975
3150.73 5832
3151.26 5899
3151.79 5726
3152.32 5611
3152.85 5649
3153.38 5434
3153.91 5309
3154.44 5260
3154.97 5090
3155.50 5136
3156.03 5137
3156.56 5112
3157.08 5046
3157.61 4999
3158.14 5077
3158.67 5062
3159.20 5029
3159.73 5106
3160.26 4989
3160.79 5007
3161.32 5007
3161.85 4845
3162.39 5045
3162.92 4979
3163.45 4778
3163.98 4842
3164.51 4726
3165.04 4667
3165.57 4621
3166.10 4650
3166.63 4717
3167.16 4734
3167.69 4654
3168.22 4680
3168.75 4731
3169.28 4630
3169.81 4475
3170.34 4572
3170.87 4770
3171.41 4670
3171.94 4802
3172.47 5052
3173.00 4936
3173.53 5079
3174.06 5157
3174.59 5193
3175.12 5266
3175.65 5297
3176.19 5276
3176.72 5367
3177.25 5186
3177.78 5290
3178.31 5176
3178.84 4989
3179.38 5159
3179.91 5028
3180.44 5027
3180.97 4795
3181.50 4804
3182.03 5040
3182.57 4899
3183.10 4952
3183.63 4940
3184.16 4731
3184.69 4656
3185.23 4798
3185.76 4844
3186.29 4711
3186.82 4966
3187.36 4933
3187.89 5032
3188.42 4995
3188.95 5071
3189.49 5055
3190.02 4943
3190.55 4930
3191.08 4905
3191.62 5022
3192.15 4944
3192.68 4962
3193.21 4909
3193.75 5056
3194.28 5103
3194.81 4961
3195.35 4976
3195.88 5004
3196.41 4936
3196.94 5061
3197.48 5131
3198.01 5207
3198.54 4851
3199.08 4773
3199.61 4870
3200.14 4957
3200.68 5208
3201.21 5131
3201.74 5358
3202.28 5578
3202.81 5632
3203.35 5755
3203.88 5843
3204.41 5524
3204.95 5479
3205.48 5488
3206.01 5408
3206.55 5332
3207.08 5325
3207.62 5374
3208.15 5246
3208.68 5685
3209.22 5846
3209.75 6232
3210.29 6514
3210.82 6765
3211.36 6784
3211.89 7025
3212.42 7301
3212.96 7205
3213.49 7083
3214.03 7079
3214.56 6758
3215.10 6350
3215.63 6161
3216.17 5715
3216.70 5211
3217.24 5381
3217.77 5312
3218.31 5178
3218.84 5190
3219.38 5443
3219.91 5532
3220.45 5368
3220.98 5540
3221.52 5590
3222.05 6032
3222.59 6247
3223.12 6351
3223.66 6410
3224.19 6670
3224.73 6666
3225.26 6653
3225.80 6570
3226.33 6550
3226.87 6422
3227.41 6209
3227.94 6060
3228.48 5787
3229.01 5469
3229.55 5373
3230.08 5234
3230.62 5349
3231.16 5239
3231.69 5032
3232.23 4957
3232.76 4955
3233.30 5263
3233.84 5134
3234.37 4862
3234.91 5027
3235.45 5235
3235.98 5328
3236.52 5530
3237.05 5579
3237.59 5667
3238.13 6069
3238.66 6139
3239.20 6219
3239.74 6201
3240.27 6140
3240.81 6230
3241.35 6255
3241.88 6083
3242.42 5893
3242.96 5772
3243.50 5819
3244.03 5648
3244.57 5389
3245.11 5395
3245.64 5299
3246.18 5183
3246.72 5015
3247.26 5064
3247.79 5207
3248.33 5294
3248.87 5160
3249.40 5332
3249.94 5431
3250.48 5493
3251.02 5486
3251.56 5541
3252.09 5621
3252.63 5282
3253.17 5397
3253.71 5404
3254.24 5586
3254.78 5500
3255.32 5357
3255.86 5186
3256.40 5211
3256.93 5316
3257.47 5282
3258.01 5317
3258.55 5432
3259.09 5762
3259.63 5870
3260.16 6172
3260.70 6454
3261.24 6631
3261.78 6767
3262.32 6643
3262.86 7023
3263.39 6998
3263.93 6992
3264.47 6882
3265.01 7233
3265.55 7181
3266.09 6702
3266.63 6529
3267.17 6167
3267.71 5922
3268.24 6044
3268.78 5688
3269.32 5497
3269.86 5448
3270.40 5663
3270.94 5418
3271.48 5143
3272.02 5162
3272.56 5345
3273.10 5208
3273.64 5199
3274.18 5317
3274.72 5019
3275.26 5280
3275.80 5324
3276.34 5346
3276.87 5435
3277.41 5476
3277.95 5516
3278.49 5561
3279.03 5499
3279.57 5471
3280.11 5449
3280.65 5513
3281.19 5649
3281.73 5382
3282.27 5297
3282.81 5374
3283.36 5642
3283.90 5539
3284.44 5609
3284.98 5429
3285.52 5407
3286.06 5573
3286.60 5770
3287.14 5637
3287.68 5676
3288.22 5625
3288.76 5485
3289.30 5335
3289.84 5290
3290.38 5229
3290.92 5219
3291.46 5171
3292.01 5057
3292.55 5081
3293.09 4999
3293.63 5098
3294.17 5397
3294.71 5383
3295.25 5360
3295.79 5361
3296.34 5620
3296.88 5800
3297.42 5658
3297.96 5469
3298.50 5465
3299.04 5722
3299.58 5620
3300.13 5492
3300.67 5361
3301.21 5224
3301.75 5285
3302.29 5381
3302.83 5448
3303.38 5222
3303.92 5394
3304.46 5323
3305.00 5258
3305.54 5207
3306.09 5054
3306.63 5124
3307.17 4912
3307.71 4820
3308.26 4873
3308.80 4929
3309.34 4914
3309.88 4988
3310.43 4913
3310.97 5226
3311.51 5179
3312.05 5158
3312.60 4981
3313.14 5115
3313.68 5097
3314.22 4980
3314.77 5208
3315.31 5375
3315.85 5154
3316.40 4963
3316.94 5200
3317.48 5170
3318.03 5006
3318.57 5136
3319.11 5137
3319.65 5243
3320.20 5160
3320.74 5022
3321.28 5015
3321.83 4965
3322.37 4954
3322.92 5112
3323.46 5202
3324.00 5196
3324.55 5368
3325.09 5383
3325.63 5169
3326.18 5404
3326.72 5182
3327.27 5266
3327.81 5156
3328.35 4877
3328.90 4889
3329.44 4868
3329.99 4647
3330.53 4546
3331.07 4424
3331.62 4543
3332.16 4744
3332.71 4918
3333.25 4748
3333.80 4967
3334.34 5090
3334.88 5073
3335.43 5381
3335.97 5298
3336.52 5475
3337.06 5414
3337.61 5569
3338.15 5480
3338.70 5267
3339.24 5376
3339.79 5349
3340.33 5210
3340.88 5076
3341.42 5148
3341.97 5043
3342.51 5035
3343.06 4901
3343.60 4659
3344.15 4793
3344.69 4827
3345.24 4610
3345.78 4600
3346.33 5087
3346.87 4959
3347.42 4805
3347.97 4927
3348.51 4906
3349.06 5054
3349.60 5056
3350.15 5098
3350.69 5275
3351.24 5176
3351.79 5114
3352.33 4939
3352.88 4831
3353.42 4740
3353.97 4619
3354.52 4783
3355.06 4666
3355.61 4623
3356.15 4594
3356.70 4608
3357.25 4498
3357.79 4461
3358.34 4370
3358.89 4223
3359.43 4416
3359.98 4521
3360.53 4500
3361.07 4542
3361.62 4569
3362.17 4607
3362.71 4760
3363.26 4606
3363.81 4434
3364.35 4413
3364.90 4362
3365.45 4555
3365.99 4481
3366.54 4447
3367.09 4701
3367.64 4511
3368.18 4466
3368.73 4592
3369.28 4607
3369.82 4580
3370.37 4584
3370.92 4801
3371.47 4858
3372.01 4809
3372.56 4767
3373.11 4718
3373.66 4941
3374.21 4827
3374.75 4663
3375.30 4576
3375.85 4366
3376.40 4424
3376.94 4557
3377.49 4597
3378.04 4450
3378.59 4435
3379.14 4223
3379.68 4270
3380.23 4202
3380.78 4176
3381.33 4187
3381.88 4042
3382.43 4173
3382.97 4169
3383.52 4169
3384.07 4103
3384.62 4262
3385.17 4213
3385.72 4017
3386.27 4241
3386.81 4346
3387.36 4252
3387.91 4384
3388.46 4435
3389.01 4451
3389.56 4343
3390.11 4320
3390.66 4394
3391.21 4324
3391.76 4389
3392.30 4505
3392.85 4434
3393.40 4576
3393.95 4461
3394.50 4562
3395.05 4545
3395.60 4427
3396.15 4242
3396.70 4240
3397.25 4356
3397.80 4231
3398.35 4309
3398.90 4150
3399.45 4308
3400.00 4440
3400.55 4359
3401.10 4237
3401.65 4426
3402.20 4256
3402.75 4424
3403.30 4359
3403.85 4255
3404.40 4238
3404.95 4229
3405.50 4469
3406.05 4246
3406.60 4113
3407.15 4284
3407.70 4356
3408.25 4268
3408.80 4251
3409.35 4263
3409.90 4252
3410.45 4433
3411.00 4325
3411.55 4431
3412.10 4097
3412.66 4250
3413.21 4390
3413.76 4307
3414.31 4319
3414.86 4334
3415.41 4485
3415.96 4257
3416.51 4489
3417.06 4220
3417.61 4332
3418.17 4531
3418.72 4267
3419.27 4309
3419.82 4154
3420.37 4140
3420.92 4129
3421.47 4360
3422.03 4337
3422.58 4377
3423.13 4499
3423.68 4593
3424.23 4537
3424.78 4575
3425.34 4312
3425.89 4683
3426.44 4665
3426.99 4578
3427.54 4673
3428.10 4412
3428.65 4344
3429.20 4436
3429.75 4401
3430.31 4462
3430.86 4503
3431.41 4360
3431.96 4397
3432.51 4310
3433.07 4387
3433.62 4499
3434.17 4344
3434.72 4348
3435.28 4577
3435.83 4485
3436.38 4377
3436.94 4264
3437.49 4254
3438.04 4277
3438.59 4421
3439.15 4423
3439.70 4452
3440.25 4386
3440.81 4310
3441.36 4443
3441.91 4472
3442.47 4357
3443.02 4322
3443.57 4311
3444.13 4298
3444.68 4288
3445.23 4276
3445.79 4224
3446.34 4225
3446.89 4252
3447.45 4204
3448.00 4196
3448.55 4196
3449.11 4207
3449.66 4132
3450.22 4223
3450.77 4191
3451.32 4209
3451.88 4350
3452.43 4153
3452.99 4182
3453.54 4282
3454.09 4021
3454.65 4141
3455.20 4268
3455.76 3954
3456.31 4139
3456.87 4389
3457.42 4495
3457.97 4292
3458.53 4149
3459.08 4314
3459.64 4453
3460.19 4513
3460.75 4635
3461.30 4670
3461.86 4599
3462.41 4758
3462.97 4812
3463.52 4857
3464.08 4768
3464.63 4762
3465.19 4805
3465.74 4817
3466.30 4786
3466.85 4789
3467.41 4889
3467.96 4942
3468.52 4832
3469.07 4976
3469.63 4996
3470.18 5024
3470.74 4965
3471.30 4831
3471.85 4929
3472.41 4981
3472.96 5082
3473.52 5162
3474.07 4954
3474.63 4927
3475.19 4958
3475.74 4815
3476.30 4885
3476.85 4939
3477.41 4926
3477.97 4952
3478.52 5126
3479.08 5063
3479.63 5030
3480.19 5183
3480.75 5269
3481.30 5199
3481.86 5074
3482.42 4975
3482.97 5083
3483.53 5110
3484.08 5034
3484.64 5203
3485.20 5187
3485.75 5381
3486.31 5443
3486.87 5644
3487.43 5923
3487.98 5953
3488.54 6029
3489.10 6527
3489.65 6668
3490.21 6959
3490.77 7203
3491.32 7674
3491.88 8102
3492.44 8045
3493.00 8016
3493.55 7934
3494.11 7831
3494.67 7795
3495.23 7580
3495.78 7748
3496.34 7504
3496.90 7368
3497.46 7347
3498.01 7461
3498.57 7492
3499.13 7910
3499.69 8467
3500.24 9136
3500.80 10020
3501.36 10658
3501.92 11762
3502.48 12725
3503.03 13769
3503.59 15108
3504.15 16755
3504.71 18013
3505.27 19655
3505.83 20633
3506.38 21390
3506.94 21445
3507.50 20886
3508.06 19456
3508.62 18352
3509.18 16360
3509.74 14613
3510.29 12408
3510.85 10667
3511.41 9458
3511.97 8516
3512.53 7384
3513.09 6935
3513.65 6532
3514.21 6042
3514.76 5719
3515.32 5719
3515.88 5462
3516.44 5364
3517.00 5253
3517.56 5237
3518.12 5222
3518.68 5323
3519.24 5212
3519.80 5088
3520.36 4960
3520.92 4885
3521.48 4983
3522.04 5199
3522.60 5065
3523.16 4891
3523.71 4757
3524.27 4788
3524.83 4724
3525.39 4901
3525.95 4898
3526.51 5054
3527.07 4930
3527.63 5064
3528.19 5156
3528.75 5217
3529.31 5373
3529.87 5052
3530.44 4975
3531.00 4980
3531.56 5302
3532.12 5392
3532.68 5417
3533.24 5416
3533.80 5544
3534.36 5737
3534.92 5855
3535.48 5717
3536.04 5732
3536.60 5514
3537.16 5577
3537.72 5548
3538.28 5521
3538.84 5478
3539.41 5550
3539.97 5607
3540.53 5799
3541.09 5844
3541.65 6050
3542.21 6075
3542.77 6201
3543.33 6078
3543.89 6137
3544.46 6486
3545.02 6247
3545.58 6218
3546.14 6286
3546.70 5818
3547.26 5642
3547.83 5357
3548.39 5378
3548.95 5176
3549.51 4881
3550.07 4989
3550.63 4908
3551.20 4674
3551.76 4692
3552.32 4617
3552.88 4527
3553.44 4511
3554.01 4449
3554.57 4399
3555.13 4200
3555.69 4284
3556.26 4362
3556.82 4444
3557.38 4385
3557.94 4408
3558.50 4661
3559.07 4726
3559.63 4625
3560.19 4568
3560.76 4572
3561.32 4731
3561.88 4638
3562.44 4573
3563.01 4800
3563.57 4881
3564.13 4925
3564.70 4994
3565.26 5011
3565.82 4763
3566.38 4532
3566.95 4713
3567.51 4874
3568.07 4873
3568.64 4681
3569.20 4693
3569.76 4484
3570.33 4483
3570.89 4456
3571.45 4216
3572.02 4482
3572.58 4579
3573.15 4556
3573.71 4547
3574.27 4431
3574.84 4490
3575.40 4609
3575.96 4612
3576.53 4823
3577.09 4802
3577.66 4915
3578.22 4962
3578.78 5099
3579.35 4976
3579.91 5044
3580.48 5016
3581.04 4868
3581.61 4757
3582.17 4839
3582.73 4765
3583.30 4936
3583.86 4934
3584.43 4872
3584.99 4913
3585.56 4754
3586.12 4809
3586.69 4525
3587.25 4734
3587.82 4498
3588.38 4384
3588.95 4481
3589.51 4349
3590.08 4359
3590.64 4285
3591.21 4198
3591.77 4094
3592.34 4179
3592.90 4125
3593.47 4114
3594.03 4072
3594.60 4149
3595.16 4393
3595.73 4247
3596.29 4241
3596.86 4444
3597.42 4462
3597.99 4561
3598.56 4550
3599.12 4431
3599.69 4655
3600.25 4503
3600.82 4372
3601.38 4335
3601.95 4296
3602.52 4311
3603.08 4261
3603.65 4201
3604.21 4222
3604.78 4031
3605.35 4100
3605.91 4057
3606.48 4101
3607.05 4135
3607.61 4093
3608.18 4091
3608.74 4043
3609.31 3987
3609.88 4054
3610.44 4024
3611.01 3813
3611.58 3866
3612.14 3893
3612.71 4035
3613.28 4052
3613.84 4117
3614.41 4160
3614.98 4071
3615.55 4081
3616.11 4250
3616.68 4399
3617.25 4591
3617.81 4508
3618.38 4546
3618.95 4745
3619.52 4877
3620.08 4736
3620.65 4993
3621.22 4947
3621.79 4778
3622.35 4887
3622.92 4807
3623.49 4570
3624.06 4541
3624.62 4520
3625.19 4387
3625.76 4395
3626.33 4135
3626.89 4163
3627.46 4107
3628.03 4163
3628.60 4180
3629.17 4186
3629.73 4194
3630.30 4138
3630.87 4085
3631.44 4347
3632.01 4290
3632.58 4273
3633.14 4451
3633.71 4456
3634.28 4532
3634.85 4873
3635.42 4849
3635.99 4609
3636.56 4520
3637.12 4628
3637.69 4524
3638.26 4309
3638.83 4170
3639.40 4289
3639.97 4435
3640.54 4450
3641.11 4272
3641.67 4318
3642.24 4413
3642.81 4399
3643.38 4375
3643.95 4272
3644.52 4207
3645.09 4088
3645.66 4220
3646.23 4253
3646.80 4034
3647.37 4126
3647.94 4077
3648.51 4175
3649.08 4129
3649.65 4160
3650.22 4233
3650.79 4310
3651.36 4320
3651.93 4326
3652.50 4373
3653.06 4381
3653.63 4336
3654.20 4252
3654.77 4144
3655.35 4146
3655.92 4122
3656.49 4084
3657.06 4222
3657.63 4122
3658.20 3968
3658.77 4046
3659.34 4228
3659.91 4258
3660.48 4360
3661.05 4380
3661.62 4180
3662.19 4229
3662.76 4182
3663.33 4299
3663.90 4193
3664.47 4079
3665.04 4306
3665.61 4206
3666.19 4074
3666.76 4055
3667.33 4122
3667.90 4159
3668.47 4096
3669.04 3999
3669.61 3914
3670.18 4075
3670.75 3885
3671.33 3873
3671.90 3785
3672.47 3763
3673.04 3930
3673.61 3914
3674.18 3986
3674.76 4163
3675.33 4264
3675.90 4082
3676.47 4093
3677.04 4137
3677.61 4223
3678.19 4158
3678.76 4233
3679.33 4168
3679.90 4005
3680.47 4018
3681.05 3794
3681.62 3699
3682.19 3890
3682.76 3749
3683.33 3791
3683.91 3653
3684.48 3662
3685.05 3719
3685.62 3741
3686.20 3672
3686.77 3584
3687.34 3642
3687.91 3617
3688.49 3795
3689.06 3911
3689.63 3791
3690.21 3931
3690.78 3972
3691.35 3823
3691.92 3792
3692.50 3863
3693.07 3821
3693.64 3668
3694.22 3859
3694.79 3857
3695.36 3849
3695.94 3990
3696.51 3803
3697.08 3689
3697.66 3854
3698.23 3784
3698.80 3708
3699.38 3855
3699.95 3714
3700.52 3662
3701.10 3674
3701.67 3820
3702.24 3724
3702.82 3717
3703.39 3820
3703.97 3806
3704.54 3851
3705.11 3789
3705.69 3879
3706.26 3825
3706.84 3852
3707.41 3760
3707.98 3934
3708.56 4101
3709.13 3813
3709.71 3704
3710.28 3716
3710.86 3755
3711.43 3862
3712.01 3816
3712.58 3728
3713.15 3783
3713.73 3772
3714.30 3626
3714.88 3747
3715.45 3661
3716.03 3666
3716.60 3558
3717.18 3509
3717.75 3507
3718.33 3548
3718.90 3519
3719.48 3671
3720.05 3804
3720.63 3802
3721.20 3589
3721.78 3497
3722.35 3445
3722.93 3521
3723.51 3448
3724.08 3379
3724.66 3447
3725.23 3507
3725.81 3521
3726.38 3557
3726.96 3517
3727.53 3662
3728.11 3732
3728.69 3733
3729.26 3807
3729.84 3750
3730.41 3582
3730.99 3629
3731.57 3548
3732.14 3689
3732.72 3640
3733.29 3861
3733.87 3998
3734.45 3930
3735.02 3701
3735.60 3646
3736.18 3803
3736.75 3738
3737.33 3703
3737.90 3676
3738.48 3643
3739.06 3590
3739.63 3613
3740.21 3529
3740.79 3582
3741.36 3534
3741.94 3667
3742.52 3630
3743.10 3659
3743.67 3596
3744.25 3620
3744.83 3643
3745.40 3689
3745.98 3595
3746.56 3505
3747.13 3738
3747.71 3706
3748.29 3840
3748.87 3769
3749.44 3568
3750.02 3645
3750.60 3672
3751.18 3621
3751.75 3570
3752.33 3408
3752.91 3497
3753.49 3506
3754.06 3543
3754.64 3611
3755.22 3505
3755.80 3438
3756.38 3578
3756.95 3511
3757.53 3554
3758.11 3534
3758.69 3431
3759.27 3466
3759.84 3506
3760.42 3454
3761.00 3495
3761.58 3615
3762.16 3803
3762.74 3662
3763.32 3379
3763.89 3474
3764.47 3667
3765.05 3632
3765.63 3752
3766.21 3622
3766.79 3713
3767.37 3615
3767.94 3599
3768.52 3592
3769.10 3609
3769.68 3693
3770.26 3579
3770.84 3726
3771.42 3784
3772.00 3740
3772.58 3741
3773.16 3947
3773.74 3847
3774.31 3720
3774.89 3757
3775.47 3766
3776.05 3677
3776.63 3685
3777.21 3789
3777.79 3696
3778.37 3701
3778.95 3642
3779.53 3599
3780.11 3624
3780.69 3604
3781.27 3846
3781.85 3812
3782.43 3612
3783.01 3512
3783.59 3575
3784.17 3550
3784.75 3696
3785.33 3753
3785.91 3529
3786.49 3599
3787.07 3691
3787.65 3745
3788.23 3829
3788.81 3862
3789.39 3851
3789.97 3835
3790.55 3873
3791.13 3806
3791.71 3918
3792.30 4032
3792.88 4145
3793.46 4054
3794.04 4024
3794.62 4165
3795.20 4186
3795.78 4196
3796.36 4216
3796.94 4195
3797.52 4349
3798.10 4299
3798.69 4334
3799.27 4267
3799.85 4346
3800.43 4384
3801.01 4451
3801.59 4598
3802.17 4537
3802.76 4681
3803.34 4728
3803.92 4842
3804.50 4913
3805.08 4728
3805.66 4678
3806.25 4574
3806.83 4430
3807.41 4429
3807.99 4444
3808.57 4476
3809.16 4407
3809.74 4441
3810.32 4576
3810.90 4510
3811.48 4446
3812.07 4454
3812.65 4395
3813.23 4613
3813.81 4691
3814.39 4632
3814.98 4611
3815.56 4798
3816.14 5006
3816.72 5095
3817.31 5071
3817.89 4865
3818.47 4838
3819.06 4644
3819.64 4658
3820.22 4397
3820.80 4282
3821.39 4224
3821.97 4110
3822.55 4025
3823.14 3996
3823.72 3887
3824.30 3717
3824.89 3741
3825.47 3769
3826.05 3722
3826.64 3773
3827.22 3681
3827.80 3722
3828.39 3667
3828.97 3748
3829.55 3715
3830.14 3735
3830.72 3516
3831.30 3609
3831.89 3670
3832.47 3556
3833.05 3582
3833.64 3737
3834.22 3624
3834.81 3593
3835.39 3551
3835.97 3555
3836.56 3624
3837.14 3646
3837.73 3558
3838.31 3741
3838.90 3816
3839.48 3515
3840.06 3452
3840.65 3537
3841.23 3435
3841.82 3402
3842.40 3397
3842.99 3334
3843.57 3530
3844.16 3343
3844.74 3336
3845.33 3386
3845.91 3567
3846.50 3486
3847.08 3572
3847.66 3523
3848.25 3429
3848.83 3508
3849.42 3434
3850.00 3525
3850.59 3615
3851.18 3497
3851.76 3409
3852.35 3513
3852.93 3540
3853.52 3606
3854.10 3577
3854.69 3722
3855.27 3671
3855.86 3705
3856.44 3755
3857.03 3577
3857.62 3484
3858.20 3498
3858.79 3525
3859.37 3477
3859.96 3528
3860.54 3350
3861.13 3427
3861.72 3409
3862.30 3387
3862.89 3241
3863.47 3395
3864.06 3481
3864.65 3365
3865.23 3362
3865.82 3370
3866.41 3356
3866.99 3355
3867.58 3398
3868.17 3365
3868.75 3398
3869.34 3331
3869.93 3299
3870.51 3260
3871.10 3363
3871.69 3430
3872.27 3344
3872.86 3256
3873.45 3387
3874.03 3498
3874.62 3456
3875.21 3376
3875.79 3472
3876.38 3466
3876.97 3470
3877.56 3624
3878.14 3639
3878.73 3422
3879.32 3455
3879.90 3445
3880.49 3392
3881.08 3402
3881.67 3341
3882.25 3361
3882.84 3366
3883.43 3322
3884.02 3161
3884.61 3247
3885.19 3207
3885.78 2960
3886.37 3025
3886.96 3018
3887.54 3081
3888.13 3112
3888.72 3135
3889.31 3255
3889.90 3110
3890.48 3170
3891.07 3211
3891.66 3248
3892.25 3251
3892.84 3340
3893.43 3351
3894.01 3439
3894.60 3456
3895.19 3402
3895.78 3301
3896.37 3410
3896.96 3475
3897.55 3286
3898.14 3311
3898.72 3313
3899.31 3461
3899.90 3409
3900.49 3362
3901.08 3401
3901.67 3572
3902.26 3267
3902.85 3387
3903.44 3296
3904.03 3303
3904.61 3451
3905.20 3281
3905.79 3270
3906.38 3305
3906.97 3266
3907.56 3373
3908.15 3315
3908.74 3231
3909.33 3173
3909.92 3240
3910.51 3272
3911.10 3116
3911.69 3138
3912.28 3216
3912.87 3168
3913.46 3125
3914.05 3201
3914.64 3105
3915.23 3160
3915.82 3030
3916.41 3089
3917.00 3044
3917.59 3038
3918.18 3166
3918.77 3276
3919.36 3208
3919.95 3089
3920.54 3190
3921.13 3266
3921.72 3318
3922.31 3161
3922.90 3274
3923.49 3250
3924.08 3229
3924.68 3102
3925.27 3112
3925.86 3279
3926.45 3223
3927.04 3343
3927.63 3221
3928.22 3268
3928.81 3188
3929.40 3151
3929.99 3224
3930.59 3226
3931.18 3084
3931.77 3199
3932.36 3072
3932.95 3170
3933.54 3250
3934.13 3243
3934.73 3113
3935.32 3116
3935.91 3197
3936.50 3057
3937.09 3174
3937.68 3166
3938.28 3164
3938.87 3304
3939.46 3236
3940.05 3101
3940.64 3238
3941.23 3205
3941.83 3429
3942.42 3319
3943.01 3323
3943.60 3390
3944.20 3368
3944.79 3232
3945.38 3180
3945.97 2948
3946.56 3068
3947.16 3222
3947.75 3233
3948.34 3078
3948.94 3063
3949.53 2993
3950.12 3060
3950.71 3139
3951.31 3277
3951.90 3261
3952.49 3073
3953.08 3048
3953.68 3160
3954.27 3185
3954.86 3195
3955.46 3109
3956.05 3206
3956.64 3126
3957.24 3030
3957.83 3142
3958.42 3221
3959.02 3347
3959.61 3287
3960.20 3316
3960.80 3351
3961.39 3146
3961.98 3098
3962.58 3222
3963.17 3109
3963.76 3125
3964.36 3267
3964.95 3414
3965.55 3413
3966.14 3434
3966.73 3497
3967.33 3418
3967.92 3163
3968.52 3200
3969.11 3198
3969.70 3119
3970.30 3090
3970.89 3026
3971.49 3047
3972.08 3023
3972.68 3099
3973.27 3089
3973.86 3000
3974.46 3233
3975.05 3178
3975.65 3074
3976.24 2998
3976.84 3148
3977.43 3217
3978.03 3339
3978.62 3422
3979.22 3425
3979.81 3413
3980.41 3510
3981.00 3478
3981.60 3445
3982.19 3482
3982.79 3453
3983.38 3442
3983.98 3394
3984.57 3325
3985.17 3361
3985.76 3258
3986.36 3279
3986.95 3393
3987.55 3399
3988.14 3387
3988.74 3314
3989.34 3304
3989.93 3202
3990.53 3304
3991.12 3266
3991.72 3311
3992.31 3318
3992.91 3485
3993.51 3644
3994.10 3774
3994.70 3663
3995.29 3910
3995.89 3997
3996.49 3895
3997.08 3897
3997.68 3813
3998.28 3687
3998.87 3745
3999.47 3743
4000.06 3558
4000.66 3525
4001.26 3509
4001.85 3437
4002.45 3537
4003.05 3291
4003.64 3393
4004.24 3323
4004.84 3367
4005.43 3377
4006.03 3122
4006.63 3267
4007.22 3562
4007.82 3463
4008.42 3407
4009.02 3457
4009.61 3462
4010.21 3409
4010.81 3447
4011.40 3321
4012.00 3397
4012.60 3385
4013.20 3239
4013.79 3194
4014.39 3342
4014.99 3234
4015.59 3274
4016.18 3267
4016.78 3247
4017.38 3257
4017.98 3270
4018.58 3203
4019.17 3337
4019.77 3233
4020.37 3265
4020.97 3420
4021.56 3300
4022.16 3090
4022.76 3200
4023.36 3246
4023.96 3306
4024.56 3398
4025.15 3477
4025.75 3611
4026.35 3615
4026.95 3678
4027.55 3714
4028.15 3715
4028.74 3850
4029.34 3920
4029.94 3787
4030.54 3853
4031.14 3802
4031.74 3771
4032.34 3666
4032.94 3552
4033.53 3399
4034.13 3317
4034.73 3328
4035.33 3296
4035.93 3325
4036.53 3131
4037.13 3106
4037.73 3062
4038.33 3077
4038.93 3157
4039.53 3139
4040.13 3194
4040.72 3087
4041.32 2992
4041.92 2972
4042.52 2980
4043.12 3123
4043.72 3091
4044.32 2991
4044.92 2995
4045.52 3106
4046.12 2997
4046.72 3079
4047.32 3171
4047.92 3338
4048.52 3265
4049.12 3289
4049.72 3130
4050.32 3207
4050.92 3201
4051.52 3141
4052.12 3275
4052.72 3431
4053.32 3279
4053.92 3276
4054.52 3163
4055.13 3124
4055.73 3244
4056.33 3383
4056.93 3393
4057.53 3182
4058.13 3195
4058.73 3114
4059.33 3181
4059.93 3175
4060.53 3092
4061.13 3233
4061.73 3018
4062.33 3011
4062.94 3016
4063.54 3012
4064.14 3213
4064.74 3124
4065.34 3101
4065.94 3191
4066.54 3197
4067.14 3166
4067.75 3237
4068.35 3326
4068.95 3152
4069.55 3361
4070.15 3431
4070.75 3311
4071.36 3136
4071.96 3053
4072.56 3087
4073.16 3064
4073.76 3080
4074.36 3151
4074.97 3108
4075.57 3032
4076.17 3157
4076.77 3354
4077.38 3247
4077.98 3234
4078.58 3386
4079.18 3303
4079.78 3242
4080.39 3180
4080.99 3109
4081.59 3040
4082.19 3161
4082.80 3255
4083.40 3102
4084.00 3124
4084.60 3172
4085.21 3033
4085.81 3118
4086.41 3133
4087.02 3090
4087.62 3096
4088.22 3087
4088.82 3121
4089.43 2975
4090.03 3078
4090.63 2919
4091.24 2992
4091.84 3173
4092.44 2966
4093.05 3084
4093.65 3109
4094.25 3044
4094.86 3078
4095.46 3126
4096.06 2974
4096.67 2892
4097.27 3026
4097.88 3086
4098.48 3034
4099.08 3033
4099.69 2887
4100.29 2918
4100.89 3088
4101.50 3061
4102.10 3004
4102.71 3028
4103.31 3001
4103.91 3088
4104.52 3112
4105.12 2999
4105.73 2989
4106.33 3008
4106.94 2894
4107.54 2940
4108.14 2921
4108.75 3027
4109.35 3063
4109.96 3180
4110.56 3104
4111.17 2976
4111.77 3088
4112.38 2940
4112.98 2968
4113.59 2986
4114.19 3024
4114.80 3075
4115.40 3147
4116.01 3288
4116.61 3093
4117.22 3220
4117.82 3205
4118.43 3095
4119.03 3263
4119.64 3197
4120.24 3224
4120.85 3235
4121.45 3132
4122.06 3077
4122.66 3238
4123.27 3143
4123.88 3094
4124.48 3341
4125.09 3284
4125.69 3058
4126.30 3198
4126.90 3241
4127.51 3403
4128.12 3175
4128.72 3260
4129.33 3342
4129.93 3325
4130.54 3280
4131.15 3395
4131.75 3355
4132.36 3429
4132.96 3493
4133.57 3587
4134.18 3548
4134.78 3550
4135.39 3575
4136.00 3712
4136.60 3617
4137.21 3803
4137.82 3831
4138.42 3877
4139.03 4038
4139.64 4022
4140.24 4073
4140.85 4226
4141.46 4341
4142.06 4479
4142.67 4444
4143.28 4760
4143.89 4729
4144.49 4680
4145.10 4967
4145.71 4731
4146.31 4461
4146.92 4274
4147.53 4220
4148.14 4100
4148.74 3795
4149.35 3662
4149.96 3725
4150.57 3761
4151.17 3524
4151.78 3421
4152.39 3401
4153.00 3278
4153.60 3302
4154.21 3232
4154.82 3187
4155.43 3189
4156.04 3212
4156.64 3083
4157.25 3088
4157.86 3040
4158.47 3121
4159.08 3177
4159.68 3138
4160.29 3052
4160.90 3199
4161.51 3072
4162.12 3173
4162.73 3263
4163.33 3187
4163.94 3240
4164.55 3317
4165.16 3455
4165.77 3775
4166.38 3692
4166.99 3440
4167.60 3514
4168.20 3579
4168.81 3592
4169.42 3635
4170.03 3588
4170.64 3601
4171.25 3598
4171.86 3628
4172.47 3498
4173.08 3497
4173.69 3584
4174.29 3769
4174.90 3616
4175.51 3560
4176.12 3514
4176.73 3452
4177.34 3674
4177.95 3659
4178.56 3756
4179.17 3843
4179.78 3593
4180.39 3747
4181.00 3700
4181.61 3645
4182.22 3636
4182.83 3534
4183.44 3451
4184.05 3409
4184.66 3529
4185.27 3440
4185.88 3347
4186.49 3394
4187.10 3303
4187.71 3284
4188.32 3151
4188.93 3291
4189.54 3259
4190.15 3197
4190.76 3336
4191.37 3451
4191.98 3602
4192.59 3650
4193.20 3631
4193.82 3697
4194.43 3760
4195.04 3701
4195.65 3755
4196.26 3809
4196.87 3870
4197.48 3815
4198.09 3633
4198.70 3546
4199.31 3557
4199.93 3598
4200.54 3517
4201.15 3550
4201.76 3481
4202.37 3433
4202.98 3282
4203.59 3416
4204.20 3545
4204.82 3394
4205.43 3292
4206.04 3343
4206.65 3416
4207.26 3377
4207.87 3273
4208.49 3296
4209.10 3272
4209.71 3300
4210.32 3303
4210.93 3260
4211.55 3277
4212.16 3223
4212.77 3187
4213.38 3245
4213.99 3279
4214.61 3276
4215.22 3341
4215.83 3366
4216.44 3353
4217.06 3545
4217.67 3647
4218.28 3663
4218.89 3856
4219.51 4096
4220.12 4115
4220.73 4272
4221.34 4140
4221.96 3979
4222.57 4112
4223.18 4122
4223.80 3824
4224.41 3702
4225.02 3657
4225.63 3487
4226.25 3506
4226.86 3366
4227.47 3350
4228.09 3314
4228.70 3367
4229.31 3458
4229.93 3480
4230.54 3497
4231.15 3728
4231.77 3751
4232.38 3673
4232.99 3681
4233.61 3857
4234.22 3932
4234.83 3928
4235.45 4075
4236.06 4186
4236.68 4313
4237.29 4246
4237.90 4143
4238.52 3930
4239.13 3812
4239.75 3739
4240.36 3698
4240.97 3524
4241.59 3452
4242.20 3330
4242.82 3385
4243.43 3533
4244.05 3749
4244.66 3593
4245.27 3703
4245.89 3833
4246.50 3743
4247.12 3641
4247.73 3762
4248.35 3714
4248.96 4055
4249.58 3914
4250.19 3913
4250.81 3886
4251.42 3831
4252.04 3762
4252.65 3653
4253.27 3539
4253.88 3483
4254.50 3541
4255.11 3552
4255.73 3470
4256.34 3476
4256.96 3493
4257.57 3464
4258.19 3344
4258.80 3299
4259.42 3413
4260.03 3323
4260.65 3400
4261.27 3395
4261.88 3560
4262.50 3377
4263.11 3427
4263.73 3454
4264.34 3513
4264.96 3379
4265.58 3274
4266.19 3386
4266.81 3177
4267.42 3251
4268.04 3482
4268.66 3419
4269.27 3445
4269.89 3279
4270.51 3383
4271.12 3248
4271.74 3412
4272.35 3364
4272.97 3517
4273.59 3610
4274.20 3555
4274.82 3632
4275.44 3779
4276.05 3878
4276.67 4025
4277.29 4274
4277.90 4318
4278.52 4464
4279.14 4426
4279.76 4425
4280.37 4388
4280.99 4244
4281.61 4043
4282.22 3678
4282.84 3630
4283.46 3560
4284.07 3330
4284.69 3293
4285.31 3239
4285.93 3149
4286.54 3053
4287.16 3130
4287.78 3268
4288.40 3233
4289.01 3162
4289.63 2992
4290.25 3152
4290.87 3237
4291.49 3120
4292.10 3079
4292.72 3233
4293.34 3139
4293.96 3114
4294.58 3042
4295.19 3108
4295.81 2935
4296.43 3083
4297.05 3068
4297.67 3159
4298.28 3090
4298.90 3122
4299.52 3155
4300.14 3129
4300.76 3206
4301.38 3120
4301.99 3111
4302.61 3091
4303.23 3103
4303.85 3116
4304.47 3026
4305.09 2986
4305.71 2905
4306.33 2788
4306.94 2825
4307.56 2979
4308.18 2897
4308.80 2885
4309.42 2907
4310.04 2948
4310.66 2923
4311.28 2837
4311.90 2860
4312.52 2828
4313.14 2811
4313.76 2935
4314.38 2962
4314.99 2847
4315.61 2940
4316.23 2822
4316.85 2804
4317.47 2824
4318.09 2694
4318.71 2750
4319.33 2645
4319.95 2843
4320.57 2791
4321.19 2684
4321.81 2735
4322.43 2646
4323.05 2717
4323.67 2864
4324.29 2751
4324.91 2802
4325.53 2734
4326.15 2903
4326.77 2856
4327.39 2861
4328.01 2827
4328.63 2890
4329.26 2695
4329.88 2791
4330.50 2823
4331.12 2714
4331.74 2833
4332.36 2743
4332.98 2781
4333.60 2784
4334.22 2871
4334.84 2756
4335.46 2787
4336.08 2852
4336.70 2673
4337.33 2605
4337.95 2835
4338.57 2762
4339.19 2808
4339.81 2805
4340.43 2881
4341.05 2814
4341.67 2712
4342.30 2745
4342.92 2823
4343.54 2921
4344.16 2868
4344.78 3087
4345.40 3292
4346.03 3097
4346.65 3359
4347.27 3330
4347.89 3369
4348.51 3382
4349.14 3210
4349.76 3321
4350.38 3440
4351.00 3255
4351.62 3109
4352.25 3018
4352.87 2959
4353.49 2883
4354.11 2915
4354.73 2900
4355.36 2894
4355.98 2818
4356.60 2680
4357.22 2778
4357.85 2782
4358.47 2773
4359.09 2694
4359.71 2639
4360.34 2854
4360.96 2642
4361.58 2721
4362.21 2928
4362.83 2785
4363.45 2787
4364.07 2817
4364.70 2714
4365.32 2767
4365.94 2858
4366.57 2969
4367.19 2762
4367.81 2677
4368.44 2732
4369.06 2572
4369.68 2615
4370.31 2631
4370.93 2598
4371.55 2506
4372.18 2583
4372.80 2689
4373.43 2548
4374.05 2571
4374.67 2733
4375.30 2793
4375.92 2783
4376.54 2681
4377.17 2698
4377.79 2716
4378.42 2885
4379.04 2961
4379.66 2844
4380.29 2883
4380.91 2894
4381.54 2943
4382.16 2848
4382.79 2788
4383.41 2795
4384.03 2829
4384.66 2700
4385.28 2844
4385.91 2867
4386.53 2777
4387.16 2689
4387.78 2763
4388.41 2718
4389.03 2700
4389.66 2694
4390.28 2732
4390.91 2730
4391.53 2878
4392.16 2804
4392.78 2783
4393.41 2716
4394.03 2626
4394.66 2744
4395.28 2557
4395.91 2470
4396.53 2537
4397.16 2657
4397.78 2660
4398.41 2859
4399.03 2713
4399.66 2556
4400.29 2672
4400.91 2782
4401.54 2810
4402.16 2768
4402.79 2675
4403.41 2740
4404.04 2651
4404.67 2681
4405.29 2618
4405.92 2646
4406.54 2756
4407.17 2721
4407.80 2589
4408.42 2536
4409.05 2680
4409.67 2531
4410.30 2471
4410.93 2549
4411.55 2633
4412.18 2538
4412.81 2430
4413.43 2442
4414.06 2554
4414.69 2535
4415.31 2582
4415.94 2531
4416.57 2596
4417.19 2566
4417.82 2492
4418.45 2413
4419.07 2536
4419.70 2558
4420.33 2705
4420.95 2776
4421.58 2514
4422.21 2481
4422.84 2486
4423.46 2433
4424.09 2538
4424.72 2464
4425.35 2486
4425.97 2440
4426.60 2407
4427.23 2470
4427.86 2511
4428.48 2540
4429.11 2528
4429.74 2378
4430.37 2508
4430.99 2603
4431.62 2650
4432.25 2680
4432.88 2620
4433.51 2583
4434.13 2741
4434.76 2688
4435.39 2710
4436.02 2612
4436.65 2627
4437.27 2560
4437.90 2503
4438.53 2462
4439.16 2491
4439.79 2456
4440.42 2422
4441.04 2338
4441.67 2425
4442.30 2495
4442.93 2559
4443.56 2600
4444.19 2550
4444.82 2456
4445.44 2471
4446.07 2554
4446.70 2459
4447.33 2399
4447.96 2503
4448.59 2607
4449.22 2635
4449.85 2522
4450.48 2600
4451.11 2493
4451.74 2581
4452.36 2590
4452.99 2484
4453.62 2382
4454.25 2412
4454.88 2590
4455.51 2482
4456.14 2528
4456.77 2491
4457.40 2588
4458.03 2482
4458.66 2470
4459.29 2584
4459.92 2588
4460.55 2407
4461.18 2514
4461.81 2445
4462.44 2396
4463.07 2415
4463.70 2490
4464.33 2496
4464.96 2456
4465.59 2332
4466.22 2356
4466.85 2543
4467.48 2347
4468.11 2407
4468.74 2494
4469.37 2514
4470.00 2586
4470.63 2577
4471.26 2478
4471.89 2474
4472.53 2385
4473.16 2531
4473.79 2481
4474.42 2530
4475.05 2480
4475.68 2517
4476.31 2474
4476.94 2482
4477.57 2352
4478.20 2296
4478.83 2341
4479.47 2426
4480.10 2336
4480.73 2454
4481.36 2495
4481.99 2522
4482.62 2405
4483.25 2487
4483.89 2492
4484.52 2496
4485.15 2307
4485.78 2335
4486.41 2382
4487.04 2501
4487.68 2321
4488.31 2477
4488.94 2404
4489.57 2305
4490.20 2482
4490.84 2406
4491.47 2463
4492.10 2415
4492.73 2369
4493.36 2469
4494.00 2491
4494.63 2467
4495.26 2342
4495.89 2388
4496.53 2442
4497.16 2459
4497.79 2405
4498.42 2438
4499.06 2644
4499.69 2599
4500.32 2461
4500.95 2438
4501.59 2385
4502.22 2323
4502.85 2509
4503.48 2614
4504.12 2616
4504.75 2583
4505.38 2643
4506.02 2523
4506.65 2497
4507.28 2475
4507.92 2422
4508.55 2447
4509.18 2424
4509.82 2438
4510.45 2432
4511.08 2368
4511.72 2373
4512.35 2516
4512.98 2386
4513.62 2490
4514.25 2456
4514.88 2404
4515.52 2384
4516.15 2408
4516.79 2453
4517.42 2430
4518.05 2327
4518.69 2477
4519.32 2648
4519.96 2483
4520.59 2435
4521.22 2493
4521.86 2409
4522.49 2436
4523.13 2362
4523.76 2402
4524.40 2497
4525.03 2386
4525.66 2365
4526.30 2315
4526.93 2374
4527.57 2325
4528.20 2428
4528.84 2461
4529.47 2330
4530.11 2404
4530.74 2383
4531.38 2298
4532.01 2388
4532.65 2390
4533.28 2370
4533.92 2523
4534.55 2534
4535.19 2436
4535.82 2521
4536.46 2481
4537.09 2439
4537.73 2418
4538.36 2344
4539.00 2400
4539.63 2318
4540.27 2324
4540.90 2367
4541.54 2365
4542.18 2386
4542.81 2421
4543.45 2354
4544.08 2438
4544.72 2491
4545.35 2323
4545.99 2397
4546.63 2431
4547.26 2387
4547.90 2310
4548.53 2292
4549.17 2445
4549.81 2379
4550.44 2393
4551.08 2477
4551.72 2501
4552.35 2436
4552.99 2413
4553.62 2373
4554.26 2269
4554.90 2205
4555.53 2236
4556.17 2292
4556.81 2289
4557.44 2260
4558.08 2317
4558.72 2454
4559.35 2349
4559.99 2423
4560.63 2391
4561.26 2290
4561.90 2267
4562.54 2320
4563.18 2288
4563.81 2241
4564.45 2409
4565.09 2336
4565.72 2255
4566.36 2252
4567.00 2302
4567.64 2270
4568.27 2339
4568.91 2282
4569.55 2321
4570.19 2317
4570.82 2397
4571.46 2314
4572.10 2316
4572.74 2262
4573.38 2253
4574.01 2234
4574.65 2448
4575.29 2452
4575.93 2378
4576.56 2330
4577.20 2195
4577.84 2321
4578.48 2336
4579.12 2141
4579.76 2248
4580.39 2339
4581.03 2402
4581.67 2444
4582.31 2434
4582.95 2384
4583.59 2447
4584.22 2435
4584.86 2366
4585.50 2407
4586.14 2370
4586.78 2364
4587.42 2327
4588.06 2336
4588.70 2336
4589.33 2451
4589.97 2429
4590.61 2526
4591.25 2480
4591.89 2337
4592.53 2389
4593.17 2387
4593.81 2419
4594.45 2389
4595.09 2336
4595.73 2305
4596.37 2188
4597.00 2349
4597.64 2332
4598.28 2312
4598.92 2394
4599.56 2536
4600.20 2465
4600.84 2331
4601.48 2395
4602.12 2534
4602.76 2548
4603.40 2463
4604.04 2631
4604.68 2793
4605.32 2734
4605.96 2885
4606.60 2810
4607.24 2813
4607.88 2676
4608.52 2627
4609.16 2631
4609.80 2595
4610.44 2610
4611.08 2627
4611.72 2607
4612.36 2568
4613.01 2483
4613.65 2375
4614.29 2404
4614.93 2467
4615.57 2393
4616.21 2418
4616.85 2421
4617.49 2269
4618.13 2322
4618.77 2287
4619.41 2319
4620.05 2314
4620.70 2324
4621.34 2259
4621.98 2351
4622.62 2303
4623.26 2235
4623.90 2423
4624.54 2356
4625.18 2319
4625.83 2353
4626.47 2268
4627.11 2294
4627.75 2329
4628.39 2348
4629.03 2283
4629.68 2363
4630.32 2330
4630.96 2275
4631.60 2268
4632.24 2283
4632.88 2284
4633.53 2329
4634.17 2414
4634.81 2395
4635.45 2430
4636.10 2401
4636.74 2447
4637.38 2373
4638.02 2358
4638.66 2368
4639.31 2259
4639.95 2278
4640.59 2315
4641.23 2366
4641.88 2307
4642.52 2338
4643.16 2318
4643.80 2287
4644.45 2334
4645.09 2406
4645.73 2322
4646.38 2306
4647.02 2388
4647.66 2390
4648.30 2263
4648.95 2386
4649.59 2450
4650.23 2401
4650.88 2280
4651.52 2287
4652.16 2310
4652.81 2326
4653.45 2356
4654.09 2197
4654.74 2285
4655.38 2376
4656.02 2235
4656.67 2314
4657.31 2231
4657.96 2339
4658.60 2359
4659.24 2448
4659.89 2533
4660.53 2600
4661.17 2553
4661.82 2580
4662.46 2586
4663.11 2536
4663.75 2537
4664.39 2592
4665.04 2559
4665.68 2412
4666.33 2406
4666.97 2383
4667.62 2421
4668.26 2430
4668.90 2357
4669.55 2270
4670.19 2271
4670.84 2310
4671.48 2178
4672.13 2175
4672.77 2155
4673.42 2241
4674.06 2139
4674.71 2368
4675.35 2272
4676.00 2273
4676.64 2213
4677.29 2234
4677.93 2222
4678.58 2250
4679.22 2325
4679.87 2199
4680.51 2249
4681.16 2222
4681.80 2250
4682.45 2324
4683.09 2308
4683.74 2264
4684.38 2305
4685.03 2253
4685.68 2256
4686.32 2302
4686.97 2267
4687.61 2311
4688.26 2186
4688.90 2206
4689.55 2208
4690.20 2196
4690.84 2220
4691.49 2156
4692.13 2241
4692.78 2234
4693.43 2253
4694.07 2387
4694.72 2376
4695.36 2126
4696.01 2080
4696.66 2114
4697.30 2177
4697.95 2246
4698.60 2465
4699.24 2487
4699.89 2585
4700.54 2674
4701.18 2586
4701.83 2447
4702.48 2463
4703.12 2466
4703.77 2509
4704.42 2534
4705.06 2583
4705.71 2401
4706.36 2524
4707.00 2607
4707.65 2618
4708.30 2548
4708.95 2619
4709.59 2704
4710.24 2663
4710.89 2687
4711.54 2674
4712.18 2536
4712.83 2636
4713.48 2547
4714.13 2535
4714.77 2459
4715.42 2420
4716.07 2341
4716.72 2355
4717.36 2289
4718.01 2286
4718.66 2170
4719.31 2220
4719.96 2293
4720.60 2371
4721.25 2337
4721.90 2278
4722.55 2352
4723.20 2256
4723.84 2173
4724.49 2360
4725.14 2302
4725.79 2171
4726.44 2144
4727.09 2128
4727.73 2298
4728.38 2368
4729.03 2299
4729.68 2154
4730.33 2253
4730.98 2303
4731.63 2334
4732.27 2240
4732.92 2242
4733.57 2152
4734.22 2109
4734.87 2119
4735.52 2224
4736.17 2183
4736.82 2356
4737.47 2238
4738.12 2220
4738.77 2194
4739.41 2196
4740.06 2259
4740.71 2313
4741.36 2272
4742.01 2287
4742.66 2327
4743.31 2307
4743.96 2299
4744.61 2326
4745.26 2349
4745.91 2203
4746.56 2219
4747.21 2242
4747.86 2289
4748.51 2232
4749.16 2357
4749.81 2573
4750.46 2552
4751.11 2656
4751.76 2618
4752.41 2527
4753.06 2542
4753.71 2624
4754.36 2621
4755.01 2579
4755.66 2508
4756.31 2470
4756.96 2402
4757.61 2369
4758.26 2262
4758.91 2189
4759.56 2176
4760.22 2214
4760.87 2179
4761.52 2184
4762.17 2150
4762.82 2299
4763.47 2181
4764.12 2259
4764.77 2205
4765.42 2218
4766.07 2220
4766.72 2290
4767.38 2324
4768.03 2293
4768.68 2192
4769.33 2220
4769.98 2170
4770.63 2132
4771.28 2212
4771.94 2114
4772.59 2067
4773.24 2105
4773.89 2086
4774.54 2145
4775.19 2244
4775.85 2177
4776.50 2132
4777.15 2133
4777.80 2219
4778.45 2063
4779.11 2038
4779.76 2117
4780.41 2168
4781.06 2142
4781.71 2158
4782.37 2119
4783.02 2183
4783.67 2298
4784.32 2134
4784.98 2105
4785.63 2113
4786.28 2055
4786.93 2187
4787.59 2146
4788.24 2074
4788.89 2149
4789.54 2153
4790.20 2231
4790.85 2114
4791.50 2151
4792.15 2199
4792.81 2091
4793.46 2057
4794.11 2079
4794.77 2079
4795.42 2119
4796.07 2161
4796.73 2156
4797.38 2123
4798.03 2124
4798.69 2219
4799.34 2223
4799.99 2195
4800.65 2173
4801.30 2070
4801.95 2083
4802.61 2060
4803.26 2148
4803.91 2171
4804.57 2051
4805.22 2070
4805.88 2025
4806.53 2009
4807.18 2056
4807.84 2112
4808.49 2127
4809.15 1997
4809.80 2052
4810.45 2070
4811.11 2139
4811.76 2025
4812.42 2147
4813.07 2225
4813.73 2225
4814.38 2162
4815.03 2055
4815.69 2220
4816.34 2242
4817.00 2254
4817.65 2224
4818.31 2288
4818.96 2284
4819.62 2333
4820.27 2293
4820.93 2365
4821.58 2339
4822.24 2441
4822.89 2399
4823.55 2354
4824.20 2427
4824.86 2301
4825.51 2333
4826.17 2342
4826.82 2517
4827.48 2637
4828.13 2563
4828.79 2534
4829.44 2534
4830.10 2448
4830.75 2419
4831.41 2404
4832.07 2459
4832.72 2339
4833.38 2429
4834.03 2495
4834.69 2469
4835.34 2540
4836.00 2441
4836.66 2443
4837.31 2430
4837.97 2543
4838.62 2598
4839.28 2572
4839.94 2588
4840.59 2449
4841.25 2319
4841.91 2329
4842.56 2440
4843.22 2373
4843.87 2330
4844.53 2399
4845.19 2374
4845.84 2353
4846.50 2417
4847.16 2446
4847.81 2477
4848.47 2466
4849.13 2465
4849.78 2559
4850.44 2496
4851.10 2605
4851.75 2459
4852.41 2387
4853.07 2431
4853.73 2558
4854.38 2563
4855.04 2490
4855.70 2473
4856.35 2359
4857.01 2394
4857.67 2460
4858.33 2448
4858.98 2453
4859.64 2416
4860.30 2441
4860.96 2542
4861.61 2714
4862.27 2713
4862.93 2642
4863.59 2701
4864.25 2881
4864.90 2808
4865.56 2872
4866.22 2665
4866.88 2653
4867.54 2676
4868.19 2632
4868.85 2602
4869.51 2556
4870.17 2541
4870.83 2545
4871.48 2576
4872.14 2486
4872.80 2558
4873.46 2593
4874.12 2568
4874.78 2496
4875.43 2443
4876.09 2516
4876.75 2493
4877.41 2535
4878.07 2498
4878.73 2339
4879.39 2376
4880.05 2353
4880.70 2507
4881.36 2521
4882.02 2540
4882.68 2381
4883.34 2324
4884.00 2292
4884.66 2353
4885.32 2467
4885.98 2490
4886.64 2465
4887.30 2482
4887.96 2471
4888.62 2445
4889.27 2436
4889.93 2551
4890.59 2666
4891.25 2688
4891.91 2730
4892.57 2660
4893.23 2667
4893.89 2872
4894.55 2790
4895.21 2979
4895.87 2845
4896.53 2735
4897.19 2820
4897.85 2764
4898.51 2782
4899.17 2720
4899.83 2916
4900.49 3102
4901.15 3082
4901.81 2969
4902.47 2942
4903.13 2961
4903.79 3014
4904.46 2887
4905.12 2799
4905.78 2640
4906.44 2547
4907.10 2510
4907.76 2511
4908.42 2553
4909.08 2507
4909.74 2549
4910.40 2549
4911.06 2564
4911.72 2569
4912.38 2627
4913.05 2507
4913.71 2466
4914.37 2377
4915.03 2395
4915.69 2409
4916.35 2351
4917.01 2212
4917.67 2269
4918.34 2375
4919.00 2422
4919.66 2319
4920.32 2252
4920.98 2341
4921.64 2265
4922.31 2216
4922.97 2272
4923.63 2233
4924.29 2291
4924.95 2431
4925.62 2206
4926.28 2224
4926.94 2195
4927.60 2270
4928.26 2303
4928.93 2240
4929.59 2277
4930.25 2219
4930.91 2266
4931.57 2247
4932.24 2222
4932.90 2275
4933.56 2432
4934.22 2294
4934.89 2123
4935.55 2237
4936.21 2190
4936.88 2170
4937.54 2223
4938.20 2183
4938.86 2157
4939.53 2193
4940.19 2286
4940.85 2133
4941.52 2033
4942.18 2086
4942.84 2090
4943.50 2045
4944.17 2111
4944.83 2115
4945.49 2106
4946.16 2159
4946.82 2026
4947.48 2086
4948.15 1994
4948.81 2038
4949.47 2095
4950.14 2192
4950.80 2112
4951.47 2069
4952.13 2136
4952.79 2188
4953.46 2184
4954.12 2190
4954.78 2135
4955.45 2007
4956.11 2095
4956.78 2043
4957.44 2162
4958.10 2177
4958.77 2147
4959.43 2127
4960.10 2159
4960.76 2132
4961.43 2172
4962.09 2266
4962.76 2260
4963.42 2440
4964.08 2375
4964.75 2309
4965.41 2444
4966.08 2438
4966.74 2381
4967.41 2316
4968.07 2290
4968.74 2271
4969.40 2307
4970.07 2208
4970.73 2120
4971.40 2219
4972.06 2248
4972.73 2246
4973.39 2201
4974.06 2253
4974.72 2121
4975.39 2093
4976.05 2141
4976.72 2180
4977.38 2129
4978.05 2147
4978.71 2136
4979.38 2095
4980.05 2205
4980.71 2143
4981.38 2096
4982.04 2102
4982.71 2062
4983.37 2104
4984.04 2167
4984.71 2195
4985.37 2236
4986.04 2257
4986.70 2211
4987.37 2267
4988.04 2142
4988.70 2128
4989.37 2216
4990.04 2127
4990.70 2130
4991.37 2228
4992.03 2162
4992.70 2149
4993.37 2115
4994.03 2171
4994.70 2096
4995.37 2106
4996.03 2153
4996.70 2090
4997.37 2042
4998.03 2119
4998.70 2145
4999.37 2145
5000.03 2122
5000.70 2120
5001.37 2114
5002.04 2053
5002.70 2020
5003.37 2064
5004.04 2051
5004.70 2027
5005.37 1955
5006.04 1947
5006.71 2044
5007.37 1996
5008.04 2019
5008.71 1978
5009.38 2029
5010.04 2010
5010.71 1916
5011.38 1967
5012.05 1926
5012.71 1923
5013.38 2018
5014.05 2040
5014.72 1948
5015.39 1986
5016.05 2093
5016.72 1976
5017.39 2039
5018.06 1938
5018.73 2062
5019.39 2048
5020.06 2002
5020.73 2109
5021.40 2084
5022.07 1993
5022.74 1947
5023.41 1910
5024.07 1853
5024.74 2008
5025.41 2064
5026.08 2025
5026.75 2058
5027.42 1952
5028.09 1933
5028.75 1972
5029.42 2039
5030.09 2071
5030.76 2031
5031.43 2057
5032.10 1985
5032.77 1980
5033.44 1988
5034.11 1997
5034.78 2083
5035.45 2081
5036.12 2013
5036.78 2048
5037.45 2075
5038.12 2011
5038.79 2045
5039.46 1893
5040.13 2064
5040.80 1966
5041.47 2088
5042.14 1997
5042.81 2039
5043.48 2025
5044.15 2031
5044.82 2013
5045.49 2040
5046.16 2029
5046.83 1959
5047.50 2002
5048.17 1894
5048.84 1952
5049.51 1968
5050.18 2038
5050.85 2084
5051.52 2068
5052.19 1858
5052.86 1933
5053.53 1884
5054.20 1808
5054.87 1925
5055.55 1908
5056.22 1911
5056.89 1961
5057.56 1912
5058.23 2023
5058.90 1980
5059.57 1886
5060.24 1886
5060.91 1966
5061.58 1973
5062.25 1995
5062.93 2031
5063.60 2046
5064.27 2020
5064.94 1999
5065.61 1971
5066.28 1989
5066.95 1903
5067.62 1944
5068.30 1921
5068.97 1876
5069.64 1922
5070.31 2035
5070.98 1972
5071.65 1887
5072.33 1918
5073.00 1913
5073.67 1928
5074.34 1999
5075.01 1834
5075.68 1706
5076.36 1826
5077.03 1964
5077.70 1970
5078.37 1996
5079.05 1971
5079.72 1954
5080.39 1987
5081.06 1991
5081.73 1944
5082.41 1965
5083.08 1955
5083.75 2009
5084.42 2002
5085.10 2082
5085.77 1969
5086.44 2019
5087.12 1980
5087.79 2003
5088.46 2064
5089.13 2022
5089.81 2078
5090.48 2150
5091.15 2198
5091.83 2096
5092.50 2040
5093.17 2003
5093.84 2136
5094.52 2142
5095.19 1958
5095.86 1971
5096.54 1876
5097.21 1896
5097.88 1862
5098.56 1826
5099.23 1841
5099.91 1882
5100.58 1786
5101.25 1770
5101.93 1815
5102.60 1927
5103.27 1911
5103.95 1848
5104.62 1901
5105.30 1859
5105.97 1864
5106.64 1888
5107.32 1961
5107.99 1972
5108.67 1870
5109.34 1799
5110.01 1893
5110.69 2069
5111.36 2024
5112.04 1986
5112.71 1814
5113.39 1810
5114.06 1808
5114.74 1940
5115.41 1963
5116.08 2003
5116.76 1896
5117.43 1866
5118.11 1903
5118.78 2026
5119.46 1922
5120.13 1915
5120.81 2028
5121.48 1977
5122.16 1981
5122.83 2049
5123.51 1921
5124.18 1901
5124.86 2004
5125.53 2062
5126.21 1965
5126.88 1901
5127.56 1871
5128.24 1903
5128.91 1889
5129.59 1937
5130.26 2024
5130.94 1975
5131.61 1973
5132.29 1966
5132.96 1907
5133.64 1859
5134.32 1994
5134.99 1898
5135.67 1893
5136.34 1953
5137.02 1835
5137.70 1924
5138.37 1996
5139.05 1926
5139.72 1939
5140.40 1983
5141.08 2041
5141.75 2018
5142.43 1981
5143.11 2019
5143.78 1943
5144.46 1881
5145.14 1931
5145.81 1945
5146.49 1859
5147.17 1897
5147.84 1906
5148.52 1902
5149.20 1868
5149.87 1906
5150.55 1813
5151.23 1938
5151.90 1989
5152.58 1831
5153.26 1829
5153.94 1915
5154.61 1885
5155.29 1815
5155.97 1887
5156.64 1903
5157.32 1942
5158.00 1878
5158.68 1818
5159.35 1833
5160.03 1836
5160.71 1996
5161.39 1858
5162.06 1761
5162.74 1894
5163.42 1905
5164.10 1912
5164.78 1951
5165.45 1811
5166.13 1765
5166.81 1761
5167.49 1775
5168.17 1880
5168.84 1796
5169.52 1873
5170.20 1763
5170.88 1819
5171.56 1903
5172.23 1869
5172.91 1742
5173.59 1813
5174.27 1818
5174.95 1858
5175.63 1966
5176.31 1991
5176.98 1849
5177.66 1817
5178.34 1677
5179.02 1767
5179.70 1864
5180.38 1847
5181.06 1884
5181.74 1846
5182.42 1953
5183.09 2002
5183.77 1983
5184.45 1982
5185.13 1988
5185.81 2010
5186.49 1884
5187.17 1879
5187.85 1972
5188.53 1830
5189.21 1811
5189.89 1989
5190.57 1926
5191.25 1873
5191.93 1885
5192.61 1840
5193.29 1872
5193.97 1785
5194.64 1754
5195.32 1787
5196.00 1791
5196.68 1800
5197.36 1682
5198.04 1775
5198.72 1907
5199.40 1956
5200.08 1879
5200.77 1870
5201.45 1885
5202.13 1924
5202.81 1909
5203.49 1862
5204.17 1924
5204.85 1909
5205.53 1857
5206.21 1961
5206.89 2035
5207.57 1981
5208.25 2019
5208.93 2146
5209.61 2112
5210.29 1994
5210.97 1909
5211.65 2058
5212.34 2073
5213.02 2046
5213.70 2095
5214.38 2041
5215.06 2034
5215.74 2073
5216.42 1990
5217.10 2052
5217.78 1823
5218.47 1962
5219.15 1956
5219.83 1897
5220.51 2001
5221.19 1999
5221.87 1975
5222.56 2000
5223.24 1965
5223.92 1928
5224.60 1968
5225.28 1958
5225.96 2007
5226.65 1908
5227.33 1848
5228.01 2012
5228.69 1948
5229.37 1962
5230.06 2023
5230.74 1960
5231.42 1930
5232.10 1891
5232.79 1789
5233.47 1941
5234.15 1880
5234.83 1920
5235.51 1942
5236.20 1929
5236.88 2037
5237.56 2040
5238.25 1965
5238.93 2198
5239.61 2119
5240.29 2114
5240.98 2137
5241.66 2122
5242.34 2099
5243.03 2135
5243.71 2098
5244.39 2079
5245.07 1990
5245.76 1865
5246.44 1860
5247.12 1892
5247.81 1894
5248.49 1818
5249.17 1876
5249.86 1951
5250.54 1985
5251.22 1915
5251.91 1927
5252.59 1898
5253.28 1953
5253.96 2078
5254.64 1998
5255.33 1871
5256.01 1933
5256.69 1928
5257.38 1943
5258.06 1960
5258.75 1958
5259.43 1835
5260.11 1842
5260.80 1923
5261.48 1849
5262.17 1893
5262.85 1898
5263.53 1962
5264.22 1918
5264.90 2076
5265.59 1976
5266.27 1885
5266.96 1885
5267.64 1911
5268.33 1933
5269.01 1840
5269.70 1914
5270.38 2014
5271.07 1854
5271.75 1858
5272.44 1900
5273.12 1902
5273.80 1861
5274.49 1913
5275.18 1934
5275.86 1870
5276.55 1851
5277.23 1805
5277.92 1856
5278.60 1827
5279.29 1820
5279.97 1934
5280.66 1911
5281.34 2026
5282.03 1950
5282.71 1906
5283.40 1935
5284.08 1978
5284.77 1956
5285.46 1895
5286.14 1935
5286.83 1849
5287.51 1769
5288.20 1820
5288.89 1871
5289.57 1866
5290.26 1878
5290.94 1882
5291.63 1897
5292.32 1920
5293.00 1996
5293.69 2022
5294.38 1843
5295.06 1791
5295.75 1752
5296.43 1855
5297.12 1813
5297.81 1954
5298.49 1920
5299.18 1874
5299.87 1795
5300.55 1930
5301.24 1968
5301.93 1994
5302.61 2027
5303.30 1977
5303.99 1963
5304.68 2075
5305.36 1991
5306.05 1924
5306.74 1784
5307.42 1975
5308.11 1846
5308.80 1843
5309.49 1924
5310.17 1932
5310.86 1800
5311.55 1906
5312.23 1855
5312.92 1882
5313.61 1775
5314.30 1807
5314.99 1868
5315.67 1965
5316.36 1859
5317.05 1923
5317.74 1859
5318.42 1845
5319.11 1868
5319.80 1900
5320.49 1887
5321.18 1905
5321.86 1882
5322.55 1818
5323.24 1848
5323.93 1758
5324.62 1713
5325.31 1758
5325.99 1839
5326.68 1899
5327.37 1893
5328.06 1907
5328.75 1897
5329.44 1887
5330.12 1934
5330.81 1870
5331.50 1902
5332.19 1836
5332.88 1745
5333.57 1780
5334.26 1842
5334.95 1940
5335.64 1846
5336.32 1891
5337.01 1837
5337.70 1797
5338.39 1684
5339.08 1808
5339.77 1881
5340.46 1885
5341.15 1806
5341.84 1892
5342.53 1915
5343.22 1914
5343.91 1897
5344.60 1863
5345.29 1869
5345.98 1901
5346.67 1968
5347.36 1894
5348.04 1898
5348.73 1992
5349.42 2031
5350.11 2007
5350.80 2025
5351.49 1991
5352.18 1942
5352.87 1939
5353.56 1896
5354.25 1881
5354.95 1851
5355.64 1826
5356.33 1930
5357.02 1964
5357.71 1922
5358.40 1925
5359.09 1905
5359.78 1863
5360.47 1867
5361.16 1888
5361.85 1841
5362.54 1839
5363.23 2062
5363.92 1987
5364.61 1821
5365.30 1730
5365.99 1867
5366.69 1932
5367.38 1980
5368.07 1803
5368.76 1799
5369.45 1821
5370.14 1789
5370.83 1846
5371.52 1816
5372.22 1841
5372.91 1973
5373.60 1894
5374.29 1991
5374.98 1993
5375.67 2026
5376.36 2074
5377.06 2097
5377.75 2152
5378.44 2151
5379.13 2259
5379.82 2371
5380.52 2337
5381.21 2307
5381.90 2228
5382.59 2287
5383.28 2271
5383.98 2178
5384.67 2077
5385.36 1981
5386.05 1967
5386.74 1930
5387.44 1807
5388.13 1815
5388.82 1814
5389.51 1854
5390.21 1845
5390.90 1833
5391.59 1864
5392.28 1815
5392.98 1813
5393.67 1780
5394.36 1822
5395.06 1806
5395.75 1823
5396.44 1803
5397.13 1813
5397.83 1799
5398.52 1786
5399.21 1873
5399.91 1823
5400.60 1818
5401.29 1836
5401.99 1827
5402.68 1831
5403.37 1793
5404.07 1904
5404.76 1819
5405.45 1853
5406.15 1822
5406.84 1778
5407.53 1802
5408.23 1922
5408.92 1897
5409.61 1818
5410.31 1919
5411.00 1817
5411.70 1777
5412.39 1836
5413.08 1908
5413.78 1839
5414.47 1800
5415.17 1759
5415.86 1855
5416.55 1826
5417.25 1875
5417.94 1907
5418.64 1833
5419.33 1833
5420.03 1851
5420.72 1846
5421.42 1818
5422.11 1800
5422.80 1832
5423.50 1864
5424.19 1807
5424.89 1756
5425.58 1880
5426.28 1987
5426.97 1952
5427.67 1816
5428.36 1748
5429.06 1806
5429.75 1843
5430.45 1758
5431.14 1807
5431.84 1863
5432.53 1809
5433.23 1911
5433.92 1860
5434.62 1991
5435.31 2063
5436.01 2023
5436.71 2105
5437.40 2237
5438.10 2117
5438.79 2090
5439.49 2118
5440.18 1984
5440.88 1988
5441.58 1974
5442.27 2042
5442.97 2010
5443.66 2019
5444.36 1975
5445.06 1905
5445.75 2038
5446.45 1995
5447.14 1981
5447.84 1959
5448.54 1899
5449.23 1922
5449.93 1897
5450.63 1955
5451.32 2092
5452.02 1945
5452.71 1781
5453.41 1867
5454.11 1940
5454.80 1870
5455.50 1843
5456.20 1827
5456.89 1815
5457.59 1819
5458.29 1734
5458.99 1781
5459.68 1793
5460.38 1864
5461.08 1828
5461.77 1868
5462.47 1745
5463.17 1767
5463.86 1844
5464.56 1816
5465.26 1785
5465.96 1781
5466.65 1828
5467.35 1754
5468.05 1784
5468.75 1804
5469.44 1864
5470.14 1792
5470.84 1793
5471.54 1860
5472.24 1744
5472.93 1813
5473.63 1722
5474.33 1788
5475.03 1867
5475.72 1828
5476.42 1748
5477.12 1854
5477.82 1789
5478.52 2003
5479.22 1845
5479.91 1810
5480.61 1987
5481.31 2079
5482.01 2051
5482.71 2087
5483.41 2125
5484.10 2064
5484.80 1973
5485.50 1944
5486.20 1899
5486.90 2006
5487.60 1954
5488.30 1856
5488.99 1914
5489.69 1917
5490.39 1937
5491.09 1967
5491.79 1887
5492.49 2020
5493.19 2015
5493.89 1997
5494.59 1957
5495.29 1947
5495.99 2012
5496.69 2045
5497.38 1983
5498.08 1972
5498.78 1958
5499.48 1967
5500.18 2258
5500.88 2330
5501.58 2356
5502.28 2440
5502.98 2427
5503.68 2460
5504.38 2333
5505.08 2248
5505.78 2124
5506.48 2218
5507.18 2038
5507.88 1990
5508.58 1943
5509.28 1951
5509.98 1958
5510.68 2018
5511.38 2031
5512.08 2100
5512.78 2079
5513.48 2002
5514.18 1935
5514.88 1925
5515.58 1825
5516.28 1809
5516.98 1881
5517.69 1931
5518.39 1866
5519.09 1885
5519.79 1963
5520.49 1912
5521.19 1803
5521.89 1827
5522.59 1791
5523.29 1919
5523.99 1752
5524.69 1799
5525.40 1800
5526.10 1778
5526.80 1778
5527.50 1859
5528.20 1928
5528.90 1846
5529.60 1845
5530.31 1804
5531.01 1872
5531.71 1932
5532.41 1861
5533.11 1824
5533.81 1662
5534.51 1713
5535.22 1654
5535.92 1645
5536.62 1750
5537.32 1699
5538.02 1683
5538.73 1638
5539.43 1623
5540.13 1628
5540.83 1681
5541.53 1714
5542.24 1719
5542.94 1719
5543.64 1727
5544.34 1687
5545.05 1697
5545.75 1664
5546.45 1741
5547.15 1650
5547.86 1691
5548.56 1661
5549.26 1668
5549.96 1675
5550.67 1652
5551.37 1765
5552.07 1744
5552.78 1719
5553.48 1788
5554.18 1716
5554.88 1718
5555.59 1704
5556.29 1695
5556.99 1656
5557.70 1750
5558.40 1727
5559.10 1728
5559.81 1687
5560.51 1641
5561.21 1699
5561.92 1838
5562.62 1803
5563.32 1790
5564.03 1718
5564.73 1821
5565.44 1815
5566.14 1756
5566.84 1805
5567.55 1843
5568.25 1847
5568.95 1801
5569.66 1658
5570.36 1657
5571.07 1612
5571.77 1753
5572.47 1768
5573.18 1643
5573.88 1696
5574.59 1650
5575.29 1641
5576.00 1621
5576.70 1633
5577.40 1621
5578.11 1675
5578.81 1677
5579.52 1711
5580.22 1741
5580.93 1601
5581.63 1646
5582.34 1700
5583.04 1714
5583.75 1650
5584.45 1545
5585.16 1669
5585.86 1536
5586.57 1602
5587.27 1651
5587.98 1773
5588.68 1647
5589.39 1609
5590.09 1558
5590.80 1638
5591.50 1654
5592.21 1639
5592.91 1703
5593.62 1560
5594.33 1597
5595.03 1682
5595.74 1609
5596.44 1598
5597.15 1543
5597.85 1607
5598.56 1669
5599.27 1551
5599.97 1475
5600.68 1595
5601.38 1568
5602.09 1538
5602.79 1569
5603.50 1513
5604.21 1548
5604.91 1538
5605.62 1621
5606.33 1651
5607.03 1607
5607.74 1704
5608.45 1748
5609.15 1599
5609.86 1629
5610.56 1599
5611.27 1545
5611.98 1570
5612.68 1617
5613.39 1586
5614.10 1625
5614.80 1593
5615.51 1522
5616.22 1589
5616.93 1684
5617.63 1713
5618.34 1611
5619.05 1622
5619.75 1606
5620.46 1642
5621.17 1621
5621.88 1559
5622.58 1569
5623.29 1597
5624.00 1496
5624.70 1517
5625.41 1595
5626.12 1681
5626.83 1566
5627.54 1565
5628.24 1634
5628.95 1665
5629.66 1650
5630.37 1682
5631.07 1668
5631.78 1617
5632.49 1673
5633.20 1743
5633.91 1748
5634.61 1662
5635.32 1638
5636.03 1591
5636.74 1590
5637.45 1649
5638.15 1668
5638.86 1580
5639.57 1733
5640.28 1697
5640.99 1590
5641.70 1695
5642.41 1782
5643.11 1774
5643.82 1721
5644.53 1766
5645.24 1642
5645.95 1599
5646.66 1706
5647.37 1618
5648.08 1630
5648.78 1676
5649.49 1675
5650.20 1618
5650.91 1535
5651.62 1619
5652.33 1697
5653.04 1702
5653.75 1641
5654.46 1602
5655.17 1659
5655.88 1688
5656.59 1606
5657.30 1655
5658.00 1706
5658.71 1736
5659.42 1714
5660.13 1762
5660.84 1764
5661.55 1739
5662.26 1689
5662.97 1713
5663.68 1614
5664.39 1641
5665.10 1629
5665.81 1605
5666.52 1530
5667.23 1636
5667.94 1616
5668.65 1618
5669.36 1548
5670.07 1607
5670.78 1587
5671.49 1601
5672.20 1626
5672.92 1509
5673.63 1499
5674.34 1483
5675.05 1495
5675.76 1627
5676.47 1462
5677.18 1522
5677.89 1485
5678.60 1507
5679.31 1475
5680.02 1539
5680.73 1558
5681.44 1560
5682.16 1569
5682.87 1477
5683.58 1544
5684.29 1680
5685.00 1564
5685.71 1567
5686.42 1556
5687.13 1563
5687.85 1444
5688.56 1484
5689.27 1625
5689.98 1598
5690.69 1503
5691.40 1486
5692.11 1508
5692.83 1605
5693.54 1534
5694.25 1525
5694.96 1481
5695.67 1464
5696.39 1426
5697.10 1479
5697.81 1527
5698.52 1457
5699.23 1434
5699.95 1425
5700.66 1562
5701.37 1537
5702.08 1464
5702.80 1472
5703.51 1596
5704.22 1565
5704.93 1567
5705.64 1517
5706.36 1472
5707.07 1395
5707.78 1469
5708.50 1558
5709.21 1531
5709.92 1565
5710.63 1459
5711.35 1529
5712.06 1425
5712.77 1359
5713.49 1422
5714.20 1520
5714.91 1578
5715.62 1512
5716.34 1408
5717.05 1577
5717.76 1600
5718.48 1509
5719.19 1409
5719.90 1460
5720.62 1489
5721.33 1509
5722.05 1552
5722.76 1506
5723.47 1566
5724.19 1508
5724.90 1551
5725.61 1604
5726.33 1564
5727.04 1443
5727.76 1496
5728.47 1495
5729.18 1500
5729.90 1425
5730.61 1470
5731.33 1536
5732.04 1596
5732.75 1514
5733.47 1539
5734.18 1466
5734.90 1440
5735.61 1484
5736.33 1484
5737.04 1497
5737.75 1563
5738.47 1549
5739.18 1489
5739.90 1516
5740.61 1488
5741.33 1453
5742.04 1523
5742.76 1520
5743.47 1488
5744.19 1513
5744.90 1629
5745.62 1589
5746.33 1472
5747.05 1471
5747.76 1593
5748.48 1470
5749.19 1473
5749.91 1447
5750.62 1417
5751.34 1388
5752.05 1532
5752.77 1539
5753.49 1533
5754.20 1502
5754.92 1452
5755.63 1499
5756.35 1447
5757.06 1530
5757.78 1508
5758.50 1500
5759.21 1459
5759.93 1506
5760.64 1489
5761.36 1528
5762.07 1593
5762.79 1556
5763.51 1574
5764.22 1516
5764.94 1541
5765.66 1519
5766.37 1555
5767.09 1547
5767.80 1509
5768.52 1503
5769.24 1506
5769.95 1505
5770.67 1457
5771.39 1463
5772.10 1492
5772.82 1532
5773.54 1576
5774.25 1555
5774.97 1542
5775.69 1578
5776.41 1569
5777.12 1707
5777.84 1573
5778.56 1471
5779.27 1457
5779.99 1494
5780.71 1607
5781.42 1585
5782.14 1484
5782.86 1476
5783.58 1481
5784.29 1369
5785.01 1435
5785.73 1442
5786.45 1404
5787.16 1467
5787.88 1540
5788.60 1431
5789.32 1429
5790.04 1444
5790.75 1444
5791.47 1486
5792.19 1453
5792.91 1452
5793.62 1502
5794.34 1514
5795.06 1514
5795.78 1491
5796.50 1441
5797.22 1549
5797.93 1511
5798.65 1568
5799.37 1535
5800.09 1536
5800.81 1532
5801.53 1493
5802.24 1507
5802.96 1606
5803.68 1546
5804.40 1559
5805.12 1473
5805.84 1512
5806.56 1473
5807.28 1496
5807.99 1459
5808.71 1529
5809.43 1529
5810.15 1503
5810.87 1463
5811.59 1440
5812.31 1511
5813.03 1514
5813.75 1548
5814.47 1592
5815.19 1567
5815.90 1700
5816.62 1736
5817.34 1693
5818.06 1645
5818.78 1708
5819.50 1653
5820.22 1733
5820.94 1734
5821.66 1780
5822.38 1717
5823.10 1670
5823.82 1661
5824.54 1649
5825.26 1631
5825.98 1643
5826.70 1485
5827.42 1467
5828.14 1569
5828.86 1632
5829.58 1578
5830.30 1596
5831.02 1536
5831.74 1557
5832.46 1527
5833.18 1569
5833.90 1532
5834.62 1457
5835.35 1588
5836.07 1555
5836.79 1479
5837.51 1501
5838.23 1629
5838.95 1521
5839.67 1503
5840.39 1513
5841.11 1474
5841.83 1507
5842.55 1532
5843.27 1483
5844.00 1513
5844.72 1600
5845.44 1497
5846.16 1489
5846.88 1450
5847.60 1389
5848.32 1456
5849.04 1489
5849.77 1469
5850.49 1464
5851.21 1424
5851.93 1506
5852.65 1462
5853.37 1535
5854.10 1556
5854.82 1509
5855.54 1602
5856.26 1524
5856.98 1561
5857.71 1530
5858.43 1621
5859.15 1676
5859.87 1677
5860.59 1630
5861.32 1570
5862.04 1538
5862.76 1552
5863.48 1503
5864.21 1524
5864.93 1552
5865.65 1604
5866.37 1572
5867.10 1472
5867.82 1531
5868.54 1545
5869.26 1584
5869.99 1554
5870.71 1539
5871.43 1556
5872.15 1556
5872.88 1686
5873.60 1570
5874.32 1519
5875.05 1512
5875.77 1464
5876.49 1520
5877.22 1599
5877.94 1522
5878.66 1612
5879.39 1537
5880.11 1526
5880.83 1500
5881.56 1539
5882.28 1578
5883.00 1491
5883.73 1541
5884.45 1545
5885.17 1634
5885.90 1697
5886.62 1705
5887.34 1688
5888.07 1715
5888.79 1660
5889.52 1726
5890.24 1649
5890.96 1572
5891.69 1560
5892.41 1565
5893.14 1654
5893.86 1600
5894.58 1592
5895.31 1586
5896.03 1573
5896.76 1561
5897.48 1594
5898.21 1641
5898.93 1636
5899.66 1550
5900.38 1618
5901.11 1699
5901.83 1803
5902.55 1902
5903.28 1971
5904.00 1947
5904.73 1951
5905.45 1999
5906.18 1831
5906.90 1886
5907.63 1813
5908.35 1873
5909.08 1795
5909.80 1740
5910.53 1689
5911.25 1724
5911.98 1597
5912.71 1528
5913.43 1469
5914.16 1533
5914.88 1579
5915.61 1507
5916.33 1562
5917.06 1591
5917.78 1551
5918.51 1529
5919.24 1634
5919.96 1579
5920.69 1548
5921.41 1600
5922.14 1619
5922.87 1577
5923.59 1588
5924.32 1609
5925.04 1618
5925.77 1568
5926.50 1576
5927.22 1709
5927.95 1577
5928.67 1682
5929.40 1660
5930.13 1635
5930.85 1551
5931.58 1574
5932.31 1656
5933.03 1741
5933.76 1602
5934.49 1630
5935.21 1682
5935.94 1648
5936.67 1731
5937.39 1598
5938.12 1669
5938.85 1738
5939.58 1767
5940.30 1813
5941.03 1797
5941.76 1778
5942.48 1820
5943.21 1799
5943.94 1850
5944.67 1872
5945.39 1790
5946.12 1747
5946.85 1779
5947.58 1867
5948.30 1847
5949.03 1892
5949.76 1914
5950.49 1900
5951.21 1910
5951.94 1844
5952.67 1989
5953.40 2026
5954.12 1987
5954.85 1996
5955.58 1969
5956.31 1979
5957.04 1933
5957.76 2003
5958.49 2014
5959.22 2006
5959.95 1993
5960.68 2038
5961.41 2036
5962.13 1924
5962.86 1971
5963.59 2052
5964.32 2030
5965.05 2000
5965.78 1974
5966.51 1968
5967.23 2073
5967.96 2157
5968.69 2085
5969.42 2118
5970.15 2146
5970.88 2163
5971.61 2115
5972.34 2085
5973.07 2134
5973.79 2050
5974.52 2037
5975.25 2117
5975.98 2015
5976.71 2046
5977.44 2105
5978.17 2216
5978.90 2194
5979.63 2198
5980.36 2187
5981.09 2251
5981.82 2259
5982.55 2210
5983.28 2274
5984.01 2384
5984.74 2385
5985.47 2310
5986.20 2384
5986.93 2463
5987.66 2560
5988.39 2489
5989.12 2415
5989.85 2453
5990.58 2445
5991.31 2434
5992.04 2342
5992.77 2295
5993.50 2388
5994.23 2501
5994.96 2434
5995.69 2385
5996.42 2398
5997.15 2403
5997.88 2375
5998.61 2332
5999.34 2483
6000.07 2569
6000.80 2441
6001.53 2326
6002.26 2391
6003.00 2362
6003.73 2365
6004.46 2287
6005.19 2324
6005.92 2197
6006.65 2197
6007.38 2334
6008.11 2438
6008.84 2386
6009.58 2667
6010.31 2848
6011.04 2960
6011.77 3193
6012.50 3319
6013.23 3592
6013.96 3722
6014.70 3928
6015.43 3960
6016.16 3998
6016.89 3759
6017.62 3494
6018.35 3389
6019.09 3099
6019.82 2870
6020.55 2822
6021.28 2484
6022.01 2399
6022.75 2221
6023.48 2186
6024.21 2182
6024.94 2180
6025.67 2156
6026.41 2087
6027.14 2060
6027.87 2096
6028.60 2126
6029.34 1986
6030.07 2043
6030.80 2041
6031.53 2079
6032.27 1914
6033.00 1926
6033.73 1987
6034.47 2009
6035.20 1934
6035.93 1990
6036.66 1951
6037.40 1930
6038.13 1964
6038.86 2099
6039.60 2053
6040.33 2063
6041.06 2066
6041.80 2105
6042.53 2208
6043.26 2211
6044.00 2178
6044.73 2218
6045.46 2306
6046.20 2198
6046.93 2320
6047.66 2299
6048.40 2304
6049.13 2274
6049.86 2277
6050.60 2326
6051.33 2206
6052.07 2210
6052.80 2239
6053.53 2140
6054.27 2090
6055.00 2092
6055.74 1974
6056.47 2061
6057.20 2001
6057.94 1965
6058.67 1949
6059.41 1873
6060.14 2045
6060.88 1997
6061.61 1840
6062.34 1867
6063.08 1907
6063.81 1942
6064.55 1907
6065.28 1885
6066.02 1784
6066.75 1943
6067.49 1878
6068.22 1855
6068.96 1846
6069.69 1879
6070.43 1877
6071.16 1851
6071.90 1770
6072.63 1875
6073.37 1792
6074.10 1793
6074.84 1893
6075.57 1898
6076.31 1847
6077.04 1822
6077.78 1770
6078.52 1838
6079.25 1758
6079.99 1762
6080.72 1803
6081.46 1754
6082.19 1727
6082.93 1844
6083.66 1715
6084.40 1767
6085.14 1750
6085.87 1784
6086.61 1802
6087.34 1817
6088.08 1870
6088.82 1821
6089.55 1790
6090.29 1822
6091.02 1760
6091.76 1756
6092.50 1766
6093.23 1789
6093.97 1681
6094.71 1715
6095.44 1714
6096.18 1762
6096.92 1787
6097.65 1715
6098.39 1750
6099.13 1776
6099.86 1688
6100.60 1671
6101.34 1682
6102.07 1712
6102.81 1712
6103.55 1744
6104.28 1677
6105.02 1673
6105.76 1715
6106.50 1638
6107.23 1597
6107.97 1637
6108.71 1581
6109.45 1605
6110.18 1717
6110.92 1642
6111.66 1593
6112.40 1691
6113.13 1751
6113.87 1606
6114.61 1614
6115.35 1601
6116.08 1699
6116.82 1772
6117.56 1718
6118.30 1732
6119.03 1704
6119.77 1723
6120.51 1694
6121.25 1625
6121.99 1648
6122.73 1676
6123.46 1622
6124.20 1712
6124.94 1676
6125.68 1740
6126.42 1741
6127.15 1689
6127.89 1735
6128.63 1729
6129.37 1724
6130.11 1657
6130.85 1690
6131.59 1730
6132.33 1826
6133.06 1773
6133.80 1825
6134.54 1740
6135.28 1833
6136.02 1926
6136.76 1893
6137.50 1852
6138.24 1799
6138.98 1865
6139.71 1781
6140.45 1875
6141.19 1790
6141.93 1744
6142.67 1784
6143.41 1786
6144.15 1898
6144.89 1837
6145.63 1811
6146.37 1767
6147.11 1800
6147.85 1746
6148.59 1751
6149.33 1778
6150.07 1723
6150.81 1730
6151.55 1605
6152.29 1718
6153.03 1700
6153.77 1624
6154.51 1613
6155.25 1632
6155.99 1728
6156.73 1748
6157.47 1668
6158.21 1735
6158.95 1691
6159.69 1659
6160.43 1712
6161.17 1645
6161.91 1618
6162.65 1696
6163.39 1753
6164.13 1784
6164.87 1764
6165.61 1785
6166.35 1753
6167.10 1806
6167.84 1870
6168.58 1831
6169.32 1790
6170.06 1826
6170.80 1794
6171.54 1919
6172.28 1870
6173.02 1841
6173.77 1822
6174.51 1867
6175.25 1792
6175.99 1778
6176.73 1838
6177.47 1924
6178.21 1725
6178.96 1702
6179.70 1741
6180.44 1835
6181.18 1764
6181.92 1785
6182.66 1717
6183.41 1870
6184.15 1825
6184.89 1714
6185.63 1811
6186.37 1801
6187.11 1849
6187.86 1849
6188.60 1876
6189.34 1887
6190.08 1893
6190.83 1863
6191.57 1932
6192.31 1849
6193.05 1860
6193.80 1872
6194.54 1882
6195.28 1926
6196.02 1937
6196.77 1962
6197.51 1995
6198.25 2012
6198.99 2039
6199.74 2005
6200.48 1938
6201.22 1921
6201.96 1868
6202.71 1826
6203.45 1968
6204.19 2055
6204.94 2119
6205.68 2272
6206.42 2370
6207.17 2728
6207.91 2981
6208.65 3227
6209.40 3589
6210.14 3733
6210.88 3883
6211.63 3935
6212.37 3884
6213.11 3586
6213.86 3455
6214.60 3170
6215.34 2768
6216.09 2511
6216.83 2479
6217.58 2298
6218.32 2077
6219.06 1906
6219.81 1801
6220.55 1809
6221.30 1793
6222.04 1777
6222.78 1850
6223.53 1782
6224.27 1738
6225.02 1720
6225.76 1779
6226.51 1815
6227.25 1821
6228.00 1788
6228.74 1830
6229.48 1787
6230.23 1740
6230.97 1731
6231.72 1703
6232.46 1653
6233.21 1696
6233.95 1742
6234.70 1743
6235.44 1617
6236.19 1738
6236.93 1777
6237.68 1690
6238.42 1776
6239.17 1765
6239.91 1666
6240.66 1812
6241.40 1740
6242.15 1695
6242.89 1769
6243.64 1705
6244.38 1776
6245.13 1854
6245.88 1899
6246.62 2008
6247.37 2193
6248.11 2194
6248.86 2211
6249.60 2309
6250.35 2466
6251.10 2492
6251.84 2567
6252.59 2402
6253.33 2213
6254.08 2029
6254.83 1909
6255.57 1919
6256.32 1866
6257.06 1879
6257.81 1829
6258.56 1859
6259.30 1757
6260.05 1815
6260.80 1870
6261.54 1928
6262.29 1825
6263.04 1750
6263.78 1768
6264.53 1916
6265.28 1822
6266.02 1845
6266.77 1815
6267.52 1711
6268.26 1796
6269.01 1885
6269.76 1762
6270.50 1723
6271.25 1682
6272.00 1685
6272.75 1681
6273.49 1760
6274.24 1739
6274.99 1672
6275.73 1616
6276.48 1670
6277.23 1689
6277.98 1722
6278.72 1694
6279.47 1544
6280.22 1662
6280.97 1745
6281.71 1617
6282.46 1581
6283.21 1633
6283.96 1588
6284.71 1596
6285.45 1622
6286.20 1723
6286.95 1787
6287.70 1720
6288.45 1648
6289.19 1770
6289.94 1800
6290.69 1733
6291.44 1780
6292.19 1802
6292.94 1696
6293.68 1541
6294.43 1508
6295.18 1631
6295.93 1635
6296.68 1608
6297.43 1493
6298.18 1557
6298.92 1623
6299.67 1676
6300.42 1588
6301.17 1564
6301.92 1661
6302.67 1601
6303.42 1598
6304.17 1507
6304.92 1558
6305.66 1514
6306.41 1681
6307.16 1628
6307.91 1652
6308.66 1654
6309.41 1603
6310.16 1605
6310.91 1581
6311.66 1589
6312.41 1553
6313.16 1539
6313.91 1543
6314.66 1602
6315.41 1603
6316.16 1595
6316.91 1584
6317.66 1568
6318.41 1535
6319.16 1577
6319.91 1571
6320.66 1589
6321.41 1645
6322.16 1593
6322.91 1598
6323.66 1661
6324.41 1598
6325.16 1524
6325.91 1540
6326.66 1564
6327.41 1541
6328.16 1550
6328.91 1545
6329.66 1572
6330.41 1602
6331.16 1639
6331.91 1630
6332.66 1663
6333.41 1588
6334.16 1588
6334.91 1659
6335.67 1579
6336.42 1576
6337.17 1636
6337.92 1605
6338.67 1533
6339.42 1501
6340.17 1452
6340.92 1487
6341.67 1551
6342.43 1649
6343.18 1689
6343.93 1721
6344.68 1711
6345.43 1646
6346.18 1701
6346.93 1664
6347.69 1647
6348.44 1691
6349.19 1734
6349.94 1734
6350.69 1783
6351.45 1698
6352.20 1803
6352.95 1933
6353.70 2036
6354.45 1991
6355.20 2156
6355.96 2088
6356.71 1975
6357.46 1931
6358.21 1779
6358.97 1773
6359.72 1747
6360.47 1776
6361.22 1713
6361.98 1736
6362.73 1767
6363.48 1645
6364.23 1800
6364.99 1783
6365.74 1798
6366.49 1714
6367.24 1864
6368.00 1809
6368.75 1732
6369.50 1807
6370.26 1795
6371.01 1889
6371.76 1777
6372.51 1777
6373.27 1771
6374.02 1904
6374.77 1740
6375.53 1710
6376.28 1705
6377.03 1671
6377.79 1690
6378.54 1651
6379.29 1671
6380.05 1576
6380.80 1580
6381.56 1526
6382.31 1598
6383.06 1598
6383.82 1529
6384.57 1584
6385.32 1619
6386.08 1642
6386.83 1628
6387.59 1527
6388.34 1542
6389.09 1519
6389.85 1542
6390.60 1475
6391.36 1526
6392.11 1541
6392.86 1597
6393.62 1498
6394.37 1454
6395.13 1496
6395.88 1513
6396.64 1581
6397.39 1456
6398.15 1478
6398.90 1424
6399.66 1503
6400.41 1497
6401.16 1405
6401.92 1446
6402.67 1480
6403.43 1477
6404.18 1442
6404.94 1498
6405.69 1444
6406.45 1503
6407.20 1449
6407.96 1419
6408.72 1440
6409.47 1472
6410.23 1498
6410.98 1455
6411.74 1488
6412.49 1496
6413.25 1493
6414.00 1467
6414.76 1419
6415.51 1521
6416.27 1568
6417.03 1558
6417.78 1512
6418.54 1541
6419.29 1558
6420.05 1468
6420.80 1511
6421.56 1462
6422.32 1519
6423.07 1528
6423.83 1499
6424.59 1555
6425.34 1494
6426.10 1554
6426.85 1481
6427.61 1570
6428.37 1445
6429.12 1471
6429.88 1407
6430.64 1428
6431.39 1493
6432.15 1500
6432.91 1370
6433.66 1415
6434.42 1492
6435.18 1537
6435.93 1439
6436.69 1471
6437.45 1478
6438.20 1491
6438.96 1469
6439.72 1507
6440.47 1602
6441.23 1534
6441.99 1563
6442.75 1537
6443.50 1549
6444.26 1508
6445.02 1484
6445.78 1500
6446.53 1475
6447.29 1507
6448.05 1555
6448.81 1507
6449.56 1509
6450.32 1465
6451.08 1401
6451.84 1523
6452.59 1563
6453.35 1589
6454.11 1535
6454.87 1551
6455.63 1533
6456.38 1540
6457.14 1536
6457.90 1514
6458.66 1576
6459.42 1556
6460.17 1577
6460.93 1616
6461.69 1586
6462.45 1548
6463.21 1578
6463.97 1599
6464.73 1637
6465.48 1668
6466.24 1729
6467.00 1643
6467.76 1627
6468.52 1656
6469.28 1709
6470.04 1571
6470.80 1618
6471.55 1649
6472.31 1644
6473.07 1682
6473.83 1621
6474.59 1652
6475.35 1729
6476.11 1863
6476.87 1788
6477.63 1835
6478.39 1806
6479.15 1764
6479.91 1632
6480.66 1685
6481.42 1709
6482.18 1785
6482.94 1741
6483.70 1755
6484.46 1798
6485.22 1747
6485.98 1832
6486.74 1909
6487.50 1893
6488.26 1943
6489.02 1870
6489.78 1840
6490.54 1808
6491.30 1885
6492.06 1913
6492.82 1942
6493.58 1884
6494.34 1897
6495.10 1878
6495.86 2069
6496.62 2030
6497.38 1962
6498.14 1976
6498.91 2014
6499.67 2070
6500.43 2120
6501.19 2031
6501.95 2108
6502.71 2022
6503.47 2077
6504.23 2125
6504.99 2085
6505.75 2055
6506.51 2074
6507.27 2139
6508.04 2104
6508.80 2194
6509.56 2130
6510.32 2148
6511.08 2168
6511.84 2177
6512.60 2181
6513.36 2261
6514.13 2249
6514.89 2173
6515.65 2073
6516.41 2209
6517.17 2237
6517.93 2144
6518.69 2152
6519.46 2247
6520.22 2273
6520.98 2346
6521.74 2382
6522.50 2464
6523.27 2572
6524.03 2845
6524.79 3070
6525.55 3236
6526.31 3350
6527.08 3607
6527.84 3708
6528.60 3702
6529.36 3782
6530.13 3690
6530.89 3766
6531.65 3688
6532.41 3450
6533.18 3119
6533.94 3053
6534.70 2947
6535.46 2770
6536.23 2727
6536.99 2646
6537.75 2684
6538.51 2691
6539.28 2713
6540.04 2522
6540.80 2470
6541.57 2378
6542.33 2317
6543.09 2176
6543.86 2129
6544.62 2077
6545.38 2092
6546.15 2010
6546.91 1911
6547.67 2008
6548.44 1957
6549.20 1965
6549.96 1907
6550.73 1907
6551.49 1908
6552.25 1890
6553.02 1949
6553.78 1988
6554.54 2036
6555.31 1892
6556.07 1976
6556.84 2031
6557.60 2023
6558.36 1979
6559.13 2009
6559.89 2058
6560.66 2119
6561.42 2021
6562.18 2065
6562.95 2144
6563.71 2054
6564.48 2107
6565.24 2191
6566.01 2211
6566.77 2291
6567.54 2312
6568.30 2392
6569.06 2150
6569.83 2123
6570.59 2144
6571.36 2222
6572.12 2302
6572.89 2148
6573.65 2150
6574.42 2107
6575.18 2227
6575.95 2156
6576.71 2198
6577.48 2194
6578.24 2234
6579.01 2220
6579.77 2207
6580.54 2274
6581.31 2221
6582.07 2253
6582.84 2118
6583.60 2120
6584.37 2091
6585.13 2158
6585.90 2276
6586.66 2135
6587.43 2005
6588.20 2041
6588.96 2235
6589.73 2204
6590.49 2210
6591.26 2256
6592.02 2393
6592.79 2509
6593.56 2565
6594.32 2600
6595.09 2715
6595.86 2725
6596.62 2700
6597.39 2700
6598.15 2614
6598.92 2504
6599.69 2421
6600.45 2284
6601.22 2207
6601.99 2158
6602.75 2113
6603.52 1999
6604.29 1971
6605.05 1911
6605.82 1900
6606.59 1901
6607.35 1873
6608.12 1959
6608.89 1952
6609.65 1977
6610.42 2201
6611.19 2152
6611.96 2142
6612.72 2122
6613.49 2060
6614.26 2109
6615.02 2072
6615.79 1992
6616.56 1990
6617.33 1943
6618.09 1955
6618.86 1919
6619.63 1796
6620.40 1835
6621.16 1904
6621.93 1929
6622.70 1901
6623.47 1891
6624.24 1949
6625.00 1856
6625.77 1875
6626.54 1930
6627.31 1913
6628.08 1965
6628.84 2014
6629.61 1892
6630.38 1881
6631.15 1926
6631.92 2037
6632.68 1969
6633.45 1979
6634.22 2046
6634.99 2124
6635.76 2269
6636.53 2354
6637.30 2225
6638.06 2193
6638.83 2143
6639.60 2059
6640.37 1945
6641.14 1946
6641.91 1839
6642.68 1864
6643.45 1828
6644.22 1837
6644.98 1840
6645.75 1798
6646.52 1795
6647.29 1839
6648.06 1845
6648.83 1815
6649.60 1899
6650.37 1974
6651.14 2012
6651.91 1880
6652.68 1891
6653.45 1851
6654.22 2051
6654.99 2078
6655.76 2048
6656.53 1888
6657.30 1901
6658.06 1851
6658.83 1779
6659.60 1721
6660.37 1713
6661.14 1756
6661.91 1760
6662.68 1740
6663.45 1629
6664.22 1572
6665.00 1644
6665.77 1692
6666.54 1667
6667.31 1625
6668.08 1660
6668.85 1727
6669.62 1682
6670.39 1630
6671.16 1701
6671.93 1651
6672.70 1660
6673.47 1621
6674.24 1622
6675.01 1646
6675.78 1658
6676.55 1698
6677.32 1605
6678.10 1608
6678.87 1599
6679.64 1632
6680.41 1646
6681.18 1725
6681.95 1743
6682.72 1663
6683.49 1646
6684.26 1626
6685.04 1682
6685.81 1727
6686.58 1685
6687.35 1712
6688.12 1784
6688.89 1814
6689.67 1800
6690.44 1867
6691.21 1693
6691.98 1703
6692.75 1761
6693.52 1747
6694.30 1740
6695.07 1598
6695.84 1520
6696.61 1575
6697.38 1620
6698.16 1541
6698.93 1599
6699.70 1549
6700.47 1558
6701.25 1630
6702.02 1599
6702.79 1518
6703.56 1518
6704.33 1532
6705.11 1569
6705.88 1546
6706.65 1514
6707.43 1561
6708.20 1481
6708.97 1488
6709.74 1496
6710.52 1516
6711.29 1524
6712.06 1475
6712.84 1473
6713.61 1501
6714.38 1537
6715.15 1501
6715.93 1527
6716.70 1470
6717.47 1502
6718.25 1544
6719.02 1540
6719.79 1500
6720.57 1609
6721.34 1560
6722.11 1424
6722.89 1529
6723.66 1529
6724.43 1494
6725.21 1426
6725.98 1408
6726.76 1403
6727.53 1424
6728.30 1461
6729.08 1456
6729.85 1493
6730.63 1465
6731.40 1425
6732.17 1475
6732.95 1399
6733.72 1405
6734.50 1396
6735.27 1447
6736.04 1416
6736.82 1400
6737.59 1425
6738.37 1447
6739.14 1425
6739.92 1412
6740.69 1319
6741.47 1404
6742.24 1413
6743.02 1416
6743.79 1469
6744.57 1436
6745.34 1399
6746.12 1344
6746.89 1323
6747.66 1362
6748.44 1464
6749.22 1429
6749.99 1502
6750.77 1417
6751.54 1422
6752.32 1520
6753.09 1470
6753.87 1384
6754.64 1443
6755.42 1509
6756.19 1422
6756.97 1413
6757.74 1356
6758.52 1372
6759.29 1386
6760.07 1403
6760.85 1349
6761.62 1377
6762.40 1401
6763.17 1486
6763.95 1424
6764.73 1405
6765.50 1452
6766.28 1455
6767.05 1439
6767.83 1473
6768.61 1389
6769.38 1431
6770.16 1435
6770.94 1391
6771.71 1391
6772.49 1389
6773.26 1499
6774.04 1519
6774.82 1471
6775.59 1445
6776.37 1452
6777.15 1437
6777.92 1451
6778.70 1444
6779.48 1602
6780.25 1541
6781.03 1546
6781.81 1441
6782.59 1507
6783.36 1562
6784.14 1558
6784.92 1510
6785.69 1464
6786.47 1487
6787.25 1459
6788.03 1404
6788.80 1393
6789.58 1338
6790.36 1213
6791.13 1272
6791.91 1323
6792.69 1317
6793.47 1359
6794.25 1326
6795.02 1393
6795.80 1382
6796.58 1375
6797.36 1381
6798.13 1388
6798.91 1416
6799.69 1340
6800.47 1363
6801.25 1376
6802.02 1382
6802.80 1329
6803.58 1315
6804.36 1462
6805.14 1463
6805.92 1402
6806.69 1464
6807.47 1398
6808.25 1384
6809.03 1403
6809.81 1377
6810.59 1400
6811.36 1358
6812.14 1372
6812.92 1447
6813.70 1453
6814.48 1366
6815.26 1449
6816.04 1459
6816.82 1358
6817.60 1362
6818.37 1400
6819.15 1417
6819.93 1408
6820.71 1352
6821.49 1347
6822.27 1398
6823.05 1411
6823.83 1386
6824.61 1378
6825.39 1427
6826.17 1377
6826.95 1383
6827.73 1420
6828.51 1391
6829.29 1405
6830.07 1354
6830.85 1325
6831.63 1335
6832.40 1391
6833.18 1394
6833.96 1333
6834.74 1422
6835.52 1363
6836.30 1332
6837.08 1340
6837.87 1368
6838.65 1441
6839.43 1315
6840.21 1375
6840.99 1333
6841.77 1311
6842.55 1312
6843.33 1367
6844.11 1360
6844.89 1314
6845.67 1338
6846.45 1357
6847.23 1330
6848.01 1455
6848.79 1488
6849.57 1613
6850.35 1673
6851.13 1796
6851.92 2017
6852.70 2022
6853.48 2111
6854.26 2088
6855.04 1920
6855.82 1846
6856.60 1763
6857.38 1742
6858.16 1536
6858.95 1448
6859.73 1371
6860.51 1365
6861.29 1431
6862.07 1409
6862.85 1341
6863.64 1323
6864.42 1379
6865.20 1328
6865.98 1356
6866.76 1272
6867.54 1324
6868.33 1356
6869.11 1346
6869.89 1304
6870.67 1279
6871.45 1336
6872.24 1388
6873.02 1309
6873.80 1198
6874.58 1286
6875.36 1383
6876.15 1339
6876.93 1385
6877.71 1342
6878.49 1295
6879.28 1372
6880.06 1363
6880.84 1319
6881.62 1362
6882.41 1372
6883.19 1454
6883.97 1468
6884.76 1428
6885.54 1420
6886.32 1504
6887.10 1473
6887.89 1463
6888.67 1412
6889.45 1411
6890.24 1428
6891.02 1459
6891.80 1450
6892.59 1439
6893.37 1465
6894.15 1460
6894.94 1428
6895.72 1433
6896.50 1456
6897.29 1334
6898.07 1461
6898.85 1439
6899.64 1342
6900.42 1358
6901.21 1416
6901.99 1369
6902.77 1391
6903.56 1455
6904.34 1464
6905.12 1405
6905.91 1388
6906.69 1418
6907.48 1476
6908.26 1464
6909.05 1492
6909.83 1446
6910.61 1353
6911.40 1422
6912.18 1428
6912.97 1372
6913.75 1449
6914.54 1504
6915.32 1430
6916.11 1412
6916.89 1395
6917.67 1460
6918.46 1488
6919.24 1464
6920.03 1452
6920.81 1431
6921.60 1441
6922.38 1452
6923.17 1414
6923.95 1470
6924.74 1452
6925.52 1529
6926.31 1498
6927.09 1543
6927.88 1529
6928.67 1503
6929.45 1504
6930.24 1472
6931.02 1452
6931.81 1350
6932.59 1399
6933.38 1513
6934.16 1374
6934.95 1466
6935.74 1484
6936.52 1460
6937.31 1472
6938.09 1465
6938.88 1437
6939.66 1536
6940.45 1483
6941.24 1509
6942.02 1580
6942.81 1673
6943.59 1649
6944.38 1582
6945.17 1666
6945.95 1616
6946.74 1673
6947.53 1740
6948.31 1720
6949.10 1802
6949.89 1752
6950.67 1702
6951.46 1721
6952.25 1797
6953.03 1835
6953.82 1779
6954.61 1745
6955.39 1758
6956.18 1760
6956.97 1751
6957.75 1917
6958.54 1833
6959.33 1926
6960.11 1935
6960.90 1934
6961.69 1904
6962.48 1771
6963.26 1779
6964.05 1850
6964.84 1898
6965.63 1864
6966.41 1866
6967.20 1836
6967.99 1932
6968.78 2053
6969.56 2048
6970.35 2049
6971.14 2120
6971.93 2195
6972.71 2277
6973.50 2083
6974.29 2149
6975.08 2181
6975.87 2139
6976.65 2170
6977.44 2092
6978.23 2134
6979.02 2306
6979.81 2332
6980.60 2358
6981.38 2464
6982.17 2749
6982.96 2908
6983.75 3225
6984.54 3469
6985.33 3796
6986.11 4314
6986.90 4541
6987.69 4682
6988.48 4820
6989.27 4798
6990.06 4382
6990.85 4178
6991.64 3730
6992.42 3281
6993.21 2927
6994.00 2773
6994.79 2680
6995.58 2576
6996.37 2625
6997.16 2751
6997.95 2959
6998.74 3209
6999.53 3492
7000.32 3924
7001.11 4199
7001.90 4337
7002.68 4307
7003.47 4129
7004.26 3941
7005.05 3581
7005.84 3233
7006.63 2808
7007.42 2577
7008.21 2325
7009.00 2221
7009.79 2180
7010.58 2022
7011.37 1898
7012.16 1949
7012.95 1873
7013.74 1923
7014.53 1973
7015.32 1934
7016.11 2007
7016.90 1977
7017.69 1910
7018.48 1863
7019.27 1882
7020.07 1903
7020.86 1875
7021.65 1842
7022.44 1846
7023.23 1862
7024.02 1923
7024.81 1974
7025.60 1946
7026.39 1965
7027.18 1984
7027.97 1937
7028.76 2009
7029.55 1967
7030.35 1943
7031.14 1924
7031.93 1916
7032.72 1790
7033.51 1755
7034.30 1730
7035.09 1700
7035.88 1657
7036.68 1693
7037.47 1712
7038.26 1836
7039.05 1867
7039.84 1885
7040.63 1962
7041.43 1796
7042.22 1846
7043.01 1853
7043.80 1824
7044.59 1804
7045.38 1812
7046.18 1771
7046.97 1760
7047.76 1815
7048.55 1837
7049.35 1868
7050.14 1871
7050.93 1833
7051.72 1904
7052.51 1929
7053.31 1861
7054.10 1827
7054.89 1819
7055.68 1751
7056.48 1715
7057.27 1722
7058.06 1748
7058.85 1681
7059.65 1671
7060.44 1664
7061.23 1615
7062.03 1581
7062.82 1635
7063.61 1580
7064.40 1543
7065.20 1646
7065.99 1631
7066.78 1587
7067.58 1611
7068.37 1508
7069.16 1585
7069.96 1533
7070.75 1503
7071.54 1505
7072.34 1546
7073.13 1440
7073.92 1444
7074.72 1452
7075.51 1514
7076.30 1558
7077.10 1465
7077.89 1464
7078.69 1435
7079.48 1426
7080.27 1505
7081.07 1449
7081.86 1484
7082.66 1409
7083.45 1402
7084.24 1465
7085.04 1406
7085.83 1351
7086.63 1358
7087.42 1414
7088.21 1381
7089.01 1355
7089.80 1340
7090.60 1312
7091.39 1328
7092.19 1330
7092.98 1266
7093.78 1238
7094.57 1276
7095.37 1237
7096.16 1363
7096.96 1304
7097.75 1242
7098.55 1258
7099.34 1252
7100.14 1258
7100.93 1320
7101.73 1281
7102.52 1247
7103.32 1324
7104.11 1215
7104.91 1287
7105.70 1258
7106.50 1218
7107.29 1215
7108.09 1270
7108.88 1231
7109.68 1323
7110.47 1242
7111.27 1196
7112.07 1217
7112.86 1153
7113.66 1206
7114.45 1250
7115.25 1226
7116.04 1233
7116.84 1201
7117.64 1182
7118.43 1186
7119.23 1224
7120.02 1173
7120.82 1214
7121.62 1185
7122.41 1058
7123.21 1176
7124.01 1257
7124.80 1160
7125.60 1083
7126.40 1130
7127.19 1140
7127.99 1146
7128.79 1188
7129.58 1224
7130.38 1201
7131.18 1170
7131.97 1220
7132.77 1188
7133.57 1154
7134.36 1153
7135.16 1144
7135.96 1174
7136.75 1133
7137.55 1117
7138.35 1087
7139.14 1125
7139.94 1126
7140.74 1091
7141.54 1142
7142.33 1139
7143.13 1156
7143.93 1176
7144.73 1113
7145.52 1132
7146.32 1102
7147.12 1199
7147.92 1150
7148.71 1116
7149.51 1042
7150.31 1113
7151.11 1128
7151.91 1100
7152.70 1158
7153.50 1060
7154.30 1046
7155.10 1087
7155.90 1103
7156.69 1068
7157.49 1053
7158.29 1124
7159.09 1166
7159.89 1126
7160.69 1065
7161.48 1013
7162.28 1117
7163.08 1151
7163.88 1063
7164.68 1080
7165.48 1019
7166.28 1084
7167.07 1058
7167.87 1121
7168.67 1143
7169.47 1108
7170.27 1086
7171.07 1109
7171.87 1159
7172.67 1099
7173.47 1107
7174.27 1120
7175.06 1026
7175.86 1101
7176.66 1092
7177.46 1134
7178.26 1104
7179.06 1032
7179.86 1025
7180.66 1070
7181.46 1106
7182.26 1084
7183.06 1118
7183.86 1212
7184.66 1134
7185.46 1043
7186.26 1101
7187.06 1028
7187.86 1149
7188.66 1163
7189.46 1059
7190.26 1100
7191.06 1059
7191.86 1088
7192.66 1089
7193.46 1043
7194.26 1040
7195.06 1038
7195.86 1015
7196.66 1054
7197.46 1067
7198.26 1020
7199.06 1069
7199.86 1049
7200.66 1075
7201.46 1030
7202.26 936
7203.06 1055
7203.87 1064
7204.67 1012
7205.47 997
7206.27 973
7207.07 983
7207.87 1027
7208.67 985
7209.47 1078
7210.27 1061
7211.07 1087
7211.88 1043
7212.68 984
7213.48 1037
7214.28 1000
7215.08 1040
7215.88 1081
7216.68 1071
7217.49 1042
7218.29 1062
7219.09 1115
7219.89 1075
7220.69 1058
7221.49 1021
7222.30 1053
7223.10 1063
7223.90 1130
7224.70 1056
7225.50 983
7226.31 1071
7227.11 1071
7227.91 1042
7228.71 1027
7229.51 1120
7230.32 1070
7231.12 1063
7231.92 1063
7232.72 1037
7233.53 1045
7234.33 1015
7235.13 984
7235.93 998
7236.74 1065
7237.54 1085
7238.34 1068
7239.14 1086
7239.95 1096
7240.75 1123
7241.55 1227
7242.36 1162
7243.16 1100
7243.96 1096
7244.77 1032
7245.57 1030
7246.37 1025
7247.17 1022
7247.98 1068
7248.78 1032
7249.58 995
7250.39 1059
7251.19 1018
7251.99 1003
7252.80 1024
7253.60 1048
7254.41 1090
7255.21 1123
7256.01 1062
7256.82 1082
7257.62 1059
7258.42 1017
7259.23 1050
7260.03 1076
7260.84 1019
7261.64 1054
7262.44 1087
7263.25 1092
7264.05 1048
7264.86 1005
7265.66 893
7266.46 1002
7267.27 970
7268.07 1047
7268.88 1073
7269.68 1053
7270.49 1061
7271.29 1090
7272.10 1072
7272.90 1033
7273.71 1068
7274.51 1051
7275.31 1049
7276.12 1007
7276.92 1022
7277.73 1013
7278.53 1031
7279.34 983
7280.14 1065
7280.95 1085
7281.75 1197
7282.56 1199
7283.37 1168
7284.17 1212
7284.98 1325
7285.78 1284
7286.59 1325
7287.39 1336
7288.20 1265
7289.00 1328
7289.81 1264
7290.61 1187
7291.42 1172
7292.23 1135
7293.03 1118
7293.84 1034
7294.64 1039
7295.45 1043
7296.25 1011
7297.06 1008
7297.87 995
7298.67 1025
7299.48 1047
7300.28 1060
7301.09 1025
7301.90 1051
7302.70 1033
7303.51 1011
7304.32 1036
7305.12 1085
7305.93 1047
7306.74 1041
7307.54 1043
7308.35 1110
7309.16 1162
7309.96 1112
7310.77 1057
7311.58 1051
7312.38 1115
7313.19 1059
7314.00 1051
7314.80 1041
7315.61 1101
7316.42 1141
7317.22 1116
7318.03 1127
7318.84 1131
7319.65 1120
7320.45 1081
7321.26 1074
7322.07 1114
7322.88 1122
7323.68 1175
7324.49 1141
7325.30 1126
7326.11 1096
7326.91 1125
7327.72 1108
7328.53 1081
7329.34 1086
7330.14 1051
7330.95 1087
7331.76 1039
7332.57 1002
7333.38 1040
7334.18 1175
7334.99 1165
7335.80 1117
7336.61 1051
7337.42 983
7338.22 1056
7339.03 1075
7339.84 1060
7340.65 1014
7341.46 980
7342.27 994
7343.07 1008
7343.88 982
7344.69 998
7345.50 969
7346.31 976
7347.12 1005
7347.93 1047
7348.74 977
7349.54 998
7350.35 944
7351.16 1029
7351.97 1048
7352.78 1060
7353.59 981
7354.40 933
7355.21 998
7356.02 1051
7356.83 1029
7357.64 998
7358.45 1031
7359.25 985
7360.06 1015
7360.87 1026
7361.68 1071
7362.49 1051
7363.30 1033
7364.11 1005
7364.92 998
7365.73 1028
7366.54 1051
7367.35 1018
7368.16 1016
7368.97 981
7369.78 1057
7370.59 1027
7371.40 975
7372.21 975
7373.02 1010
7373.83 971
7374.64 975
7375.45 1019
7376.26 987
7377.07 1074
7377.88 985
7378.69 995
7379.50 1065
7380.31 1035
7381.13 1014
7381.94 1017
7382.75 1037
7383.56 990
7384.37 987
7385.18 970
7385.99 1010
7386.80 1031
7387.61 1038
7388.42 931
7389.23 956
7390.05 1027
7390.86 1000
7391.67 981
7392.48 1002
7393.29 968
7394.10 949
7394.91 941
7395.72 929
7396.54 952
7397.35 936
7398.16 1032
7398.97 1025
7399.78 1035
7400.59 1039
7401.41 1046
7402.22 1127
7403.03 1132
7403.84 1105
7404.65 1031
7405.46 1049
7406.28 1023
7407.09 1018
7407.90 996
7408.71 1009
7409.52 1039
7410.34 1037
7411.15 983
7411.96 900
7412.77 936
7413.59 954
7414.40 942
7415.21 911
7416.02 912
7416.84 965
7417.65 994
7418.46 953
7419.27 964
7420.09 892
7420.90 891
7421.71 947
7422.53 979
7423.34 898
7424.15 953
7424.96 922
7425.78 956
7426.59 929
7427.40 902
7428.22 869
7429.03 891
7429.84 920
7430.66 964
7431.47 894
7432.28 944
7433.10 943
7433.91 946
7434.72 971
7435.54 944
7436.35 914
7437.17 900
7437.98 911
7438.79 963
7439.61 1027
7440.42 910
7441.23 940
7442.05 935
7442.86 961
7443.68 964
7444.49 953
7445.30 897
7446.12 903
7446.93 939
7447.75 908
7448.56 891
7449.38 897
7450.19 937
7451.00 930
7451.82 933
7452.63 893
7453.45 953
7454.26 968
7455.08 851
7455.89 869
7456.71 918
7457.52 943
7458.34 901
7459.15 892
7459.97 914
7460.78 967
7461.60 998
7462.41 982
7463.23 1028
7464.04 1016
7464.86 948
7465.67 975
7466.49 976
7467.30 947
7468.12 1001
7468.93 929
7469.75 957
7470.56 970
7471.38 963
7472.20 992
7473.01 951
7473.83 993
7474.64 986
7475.46 927
7476.27 989
7477.09 979
7477.91 946
7478.72 930
7479.54 995
7480.35 1065
7481.17 951
7481.99 968
7482.80 974
7483.62 957
7484.44 966
7485.25 949
7486.07 977
7486.88 920
7487.70 989
7488.52 951
7489.33 914
7490.15 968
7490.97 944
7491.78 944
7492.60 915
7493.42 1014
7494.23 996
7495.05 1011
7495.87 972
7496.69 943
7497.50 985
7498.32 1031
7499.14 1048
7499.95 1058
7500.77 1032
7501.59 958
7502.40 946
7503.22 1013
7504.04 968
7504.86 952
7505.67 940
7506.49 999
7507.31 1030
7508.13 1040
7508.94 1021
7509.76 1046
7510.58 1070
7511.40 976
7512.22 912
7513.03 904
7513.85 998
7514.67 1010
7515.49 936
7516.31 1008
7517.12 1003
7517.94 968
7518.76 958
7519.58 1005
7520.40 944
7521.21 1002
7522.03 988
7522.85 998
7523.67 997
7524.49 1038
7525.31 1045
7526.12 1035
7526.94 1048
7527.76 956
7528.58 992
7529.40 957
7530.22 976
7531.04 1029
7531.86 1037
7532.67 1049
7533.49 1032
7534.31 1075
7535.13 1031
7535.95 1060
7536.77 1035
7537.59 1005
7538.41 1036
7539.23 1046
7540.05 1040
7540.87 1018
7541.69 1004
7542.51 1049
7543.32 1057
7544.14 1044
7544.96 1079
7545.78 1080
7546.60 1073
7547.42 1087
7548.24 1077
7549.06 1141
7549.88 1086
7550.70 1018
7551.52 1044
7552.34 1063
7553.16 1072
7553.98 1168
7554.80 1091
7555.62 1098
7556.44 1113
7557.26 1114
7558.08 1109
7558.90 1138
7559.72 1180
7560.54 1219
7561.36 1232
7562.19 1200
7563.01 1166
7563.83 1205
7564.65 1169
7565.47 1239
7566.29 1280
7567.11 1201
7567.93 1195
7568.75 1198
7569.57 1200
7570.39 1242
7571.21 1219
7572.03 1293
7572.86 1283
7573.68 1184
7574.50 1173
7575.32 1208
7576.14 1156
7576.96 1176
7577.78 1240
7578.60 1227
7579.43 1207
7580.25 1181
7581.07 1211
7581.89 1171
7582.71 1199
7583.53 1232
7584.36 1268
7585.18 1290
7586.00 1303
7586.82 1314
7587.64 1374
7588.47 1311
7589.29 1389
7590.11 1387
7590.93 1403
7591.75 1443
7592.58 1423
7593.40 1395
7594.22 1338
7595.04 1408
7595.86 1404
7596.69 1416
7597.51 1326
7598.33 1333
7599.15 1427
7599.98 1462
7600.80 1476
7601.62 1480
7602.45 1500
7603.27 1707
7604.09 1772
7604.91 1853
7605.74 1892
7606.56 1820
7607.38 1836
7608.21 1841
7609.03 1779
7609.85 1653
7610.67 1639
7611.50 1517
7612.32 1481
7613.14 1472
7613.97 1408
7614.79 1413
7615.61 1361
7616.44 1428
7617.26 1401
7618.08 1418
7618.91 1496
7619.73 1427
7620.56 1488
7621.38 1440
7622.20 1437
7623.03 1419
7623.85 1396
7624.67 1435
7625.50 1396
7626.32 1463
7627.15 1518
7627.97 1582
7628.80 1599
7629.62 1707
7630.44 1798
7631.27 1858
7632.09 1987
7632.92 2032
7633.74 2124
7634.57 2147
7635.39 2053
7636.21 1900
7637.04 1757
7637.86 1622
7638.69 1596
7639.51 1498
7640.34 1420
7641.16 1383
7641.99 1361
7642.81 1250
7643.64 1230
7644.46 1209
7645.29 1243
7646.11 1182
7646.94 1207
7647.76 1162
7648.59 1168
7649.41 1223
7650.24 1211
7651.06 1163
7651.89 1130
7652.71 1128
7653.54 1112
7654.37 1124
7655.19 1114
7656.02 1117
7656.84 1130
7657.67 1110
7658.49 1082
7659.32 1128
7660.14 1177
7660.97 1123
7661.80 1168
7662.62 1111
7663.45 1125
7664.27 1176
7665.10 1119
7665.93 1120
7666.75 1129
7667.58 1117
7668.41 1157
7669.23 1264
7670.06 1198
7670.88 1241
7671.71 1216
7672.54 1124
7673.36 1180
7674.19 1160
7675.02 1144
7675.84 1077
7676.67 1067
7677.50 1079
7678.32 1123
7679.15 1053
7679.98 1033
7680.81 1044
7681.63 1033
7682.46 987
7683.29 979
7684.11 1058
7684.94 1092
7685.77 1040
7686.59 1020
7687.42 1035
7688.25 971
7689.08 1034
7689.90 1044
7690.73 1007
7691.56 969
7692.39 1033
7693.21 1084
7694.04 1052
7694.87 1003
7695.70 1065
7696.53 1059
7697.35 1052
7698.18 1018
7699.01 991
7699.84 1098
7700.66 1006
7701.49 969
7702.32 1006
7703.15 986
7703.98 975
7704.81 1025
7705.63 955
7706.46 993
7707.29 964
7708.12 967
7708.95 969
7709.78 995
7710.60 1000
7711.43 944
7712.26 999
7713.09 954
7713.92 966
7714.75 905
7715.58 869
7716.41 893
7717.23 930
7718.06 937
7718.89 896
7719.72 905
7720.55 984
7721.38 946
7722.21 943
7723.04 922
7723.87 895
7724.70 893
7725.53 1010
7726.36 965
7727.18 920
7728.01 950
7728.84 942
7729.67 887
7730.50 878
7731.33 924
7732.16 879
7732.99 843
7733.82 904
7734.65 911
7735.48 954
7736.31 937
7737.14 929
7737.97 898
7738.80 868
7739.63 845
7740.46 871
7741.29 918
7742.12 923
7742.95 953
7743.78 927
7744.61 950
7745.44 872
7746.27 870
7747.10 901
7747.94 944
7748.77 959
7749.60 908
7750.43 939
7751.26 936
7752.09 967
7752.92 921
7753.75 900
7754.58 940
7755.41 930
7756.24 878
7757.07 835
7757.91 873
7758.74 936
7759.57 893
7760.40 845
7761.23 832
7762.06 821
7762.89 870
7763.72 855
7764.56 849
7765.39 867
7766.22 840
7767.05 838
7767.88 860
7768.71 822
7769.55 844
7770.38 890
7771.21 923
7772.04 815
7772.87 823
7773.70 897
7774.54 883
7775.37 835
7776.20 852
7777.03 862
7777.86 927
7778.70 881
7779.53 890
7780.36 870
7781.19 860
7782.03 877
7782.86 888
7783.69 853
7784.52 879
7785.36 906
7786.19 914
7787.02 864
7787.85 833
7788.69 858
7789.52 822
7790.35 854
7791.19 893
7792.02 941
7792.85 881
7793.68 804
7794.52 866
7795.35 926
7796.18 841
7797.02 778
7797.85 809
7798.68 830
7799.52 842
7800.35 771
7801.18 828
7802.02 829
7802.85 843
7803.68 798
7804.52 789
7805.35 857
7806.18 908
7807.02 920
7807.85 942
7808.69 849
7809.52 892
7810.35 884
7811.19 917
7812.02 870
7812.86 846
7813.69 876
7814.52 897
7815.36 953
7816.19 903
7817.03 927
7817.86 997
7818.70 956
7819.53 946
7820.36 881
7821.20 893
7822.03 909
7822.87 878
7823.70 871
7824.54 863
7825.37 853
7826.21 900
7827.04 959
7827.88 937
7828.71 887
7829.55 968
7830.38 936
7831.22 862
7832.05 870
7832.89 976
7833.72 986
7834.56 919
7835.39 911
7836.23 966
7837.06 945
7837.90 964
7838.73 928
7839.57 931
7840.40 903
7841.24 910
7842.07 927
7842.91 856
7843.75 865
7844.58 851
7845.42 935
7846.25 905
7847.09 990
7847.93 1001
7848.76 964
7849.60 973
7850.43 960
7851.27 987
7852.11 957
7852.94 985
7853.78 1010
7854.61 996
7855.45 985
7856.29 1042
7857.12 1063
7857.96 1139
7858.80 1224
7859.63 1234
7860.47 1328
7861.31 1282
7862.14 1181
7862.98 1197
7863.82 1159
7864.65 1154
7865.49 1120
7866.33 1037
7867.16 1003
7868.00 987
7868.84 1042
7869.67 1002
7870.51 1005
7871.35 1010
7872.19 994
7873.02 1023
7873.86 1114
7874.70 1040
7875.53 1093
7876.37 1061
7877.21 1054
7878.05 1037
7878.88 1156
7879.72 1203
7880.56 1184
7881.40 1212
7882.24 1121
7883.07 1068
7883.91 1073
7884.75 1093
7885.59 1005
7886.42 995
7887.26 1018
7888.10 960
7888.94 1014
7889.78 993
7890.62 1021
7891.45 987
7892.29 991
7893.13 1041
7893.97 991
7894.81 945
7895.65 958
7896.48 1016
7897.32 1043
7898.16 989
7899.00 1033
7899.84 1027
7900.68 962
7901.52 963
7902.35 1019
7903.19 993
7904.03 956
7904.87 1064
7905.71 964
7906.55 929
7907.39 929
7908.23 957
7909.07 961
7909.91 903
7910.75 888
7911.58 888
7912.42 858
7913.26 938
7914.10 941
7914.94 833
7915.78 854
7916.62 806
7917.46 784
7918.30 839
7919.14 936
7919.98 953
7920.82 961
7921.66 923
7922.50 908
7923.34 877
7924.18 890
7925.02 910
7925.86 902
7926.70 873
7927.54 926
7928.38 887
7929.22 895
7930.06 937
7930.90 850
7931.74 828
7932.58 811
7933.42 848
7934.26 889
7935.10 864
7935.94 888
7936.78 841
7937.62 845
7938.47 793
7939.31 764
7940.15 869
7940.99 898
7941.83 864
7942.67 818
7943.51 847
7944.35 828
7945.19 814
7946.03 806
7946.88 867
7947.72 903
7948.56 870
7949.40 908
7950.24 925
7951.08 889
7951.92 846
7952.76 905
7953.61 866
7954.45 861
7955.29 810
7956.13 862
7956.97 848
7957.81 945
7958.66 925
7959.50 811
7960.34 876
7961.18 884
7962.02 867
7962.87 819
7963.71 830
7964.55 789
7965.39 848
7966.23 791
7967.08 774
7967.92 807
7968.76 744
7969.60 823
7970.45 818
7971.29 806
7972.13 710
7972.97 786
7973.82 799
7974.66 789
7975.50 781
7976.34 828
7977.19 756
7978.03 820
7978.87 804
7979.72 761
7980.56 775
7981.40 812
7982.24 790
7983.09 785
7983.93 717
7984.77 751
7985.62 760
7986.46 742
7987.30 769
7988.15 770
7988.99 755
7989.83 703
7990.68 761
7991.52 774
7992.36 757
7993.21 788
7994.05 771
7994.90 762
7995.74 797
7996.58 765
7997.43 746
7998.27 721
7999.11 766
7999.96 737
8000.80 770
8001.65 741
8002.49 715
8003.34 732
8004.18 760
8005.02 800
8005.87 761
8006.71 735
8007.56 737
8008.40 707
8009.25 790
8010.09 706
8010.93 664
8011.78 744
8012.62 768
8013.47 671
8014.31 664
8015.16 681
8016.00 787
8016.85 833
8017.69 757
8018.54 780
8019.38 748
8020.23 825
8021.07 744
8021.92 759
8022.76 790
8023.61 718
8024.45 737
8025.30 749
8026.14 730
8026.99 714
8027.83 767
8028.68 784
8029.53 739
8030.37 724
8031.22 759
8032.06 708
8032.91 724
8033.75 753
8034.60 795
8035.45 802
8036.29 750
8037.14 722
8037.98 698
8038.83 705
8039.68 735
8040.52 738
8041.37 744
8042.21 707
8043.06 723
8043.91 739
8044.75 756
8045.60 736
8046.45 650
8047.29 708
8048.14 730
8048.99 709
8049.83 748
8050.68 778
8051.53 692
8052.37 661
8053.22 690
8054.07 699
8054.91 770
8055.76 765
8056.61 752
8057.45 732
8058.30 726
8059.15 802
8060.00 751
8060.84 779
8061.69 744
8062.54 801
8063.38 842
8064.23 701
8065.08 712
8065.93 737
8066.77 776
8067.62 742
8068.47 714
8069.32 768
8070.16 747
8071.01 704
8071.86 733
8072.71 754
8073.56 775
8074.40 671
8075.25 741
8076.10 788
8076.95 732
8077.80 745
8078.64 742
8079.49 732
8080.34 718
8081.19 748
8082.04 744
8082.89 714
8083.73 730
8084.58 709
8085.43 648
8086.28 750
8087.13 745
8087.98 731
8088.82 701
8089.67 741
8090.52 730
8091.37 746
8092.22 767
8093.07 695
8093.92 727
8094.77 754
8095.62 718
8096.46 720
8097.31 761
8098.16 796
8099.01 779
8099.86 751
8100.71 774
8101.56 794
8102.41 750
8103.26 756
8104.11 768
8104.96 743
8105.81 728
8106.66 773
8107.51 820
8108.36 725
8109.21 732
8110.06 776
8110.91 786
8111.76 745
8112.61 774
8113.46 753
8114.31 767
8115.16 716
8116.01 738
8116.86 784
8117.71 740
8118.56 778
8119.41 843
8120.26 754
8121.11 735
8121.96 781
8122.81 798
8123.66 798
8124.51 783
8125.36 814
8126.21 842
8127.06 758
8127.91 813
8128.76 864
8129.61 895
8130.46 856
8131.31 837
8132.17 836
8133.02 886
8133.87 878
8134.72 892
8135.57 932
8136.42 929
8137.27 893
8138.12 925
8138.97 942
8139.83 920
8140.68 917
8141.53 909
8142.38 933
8143.23 930
8144.08 917
8144.94 987
8145.79 958
8146.64 988
8147.49 949
8148.34 1054
8149.19 1008
8150.05 1026
8150.90 1122
8151.75 1189
8152.60 1071
8153.45 998
8154.31 1196
8155.16 1178
8156.01 1181
8156.86 1268
8157.71 1358
8158.57 1273
8159.42 1152
8160.27 1109
8161.12 1106
8161.98 997
8162.83 1034
8163.68 999
8164.53 949
8165.39 933
8166.24 876
8167.09 891
8167.95 903
8168.80 873
8169.65 895
8170.50 890
8171.36 956
8172.21 903
8173.06 922
8173.92 946
8174.77 898
8175.62 847
8176.48 825
8177.33 848
8178.18 876
8179.04 856
8179.89 862
8180.74 811
8181.60 791
8182.45 764
8183.30 794
8184.16 801
8185.01 826
8185.86 827
8186.72 750
8187.57 781
8188.43 767
8189.28 811
8190.13 728
8190.99 750
8191.84 709
8192.70 729
8193.55 779
8194.40 749
8195.26 842
8196.11 821
8196.97 756
8197.82 730
8198.68 732
8199.53 769
8200.39 739
8201.24 763
8202.09 773
8202.95 765
8203.80 767
8204.66 762
8205.51 735
8206.37 711
8207.22 693
8208.08 714
8208.93 718
8209.79 763
8210.64 755
8211.50 757
8212.35 764
8213.21 727
8214.06 744
8214.92 714
8215.77 748
8216.63 714
8217.49 684
8218.34 734
8219.20 812
8220.05 793
8220.91 754
8221.76 671
8222.62 702
8223.47 725
8224.33 761
8225.19 790
8226.04 757
8226.90 702
8227.75 724
8228.61 724
8229.47 722
8230.32 712
8231.18 727
8232.03 705
8232.89 709
8233.75 742
8234.60 754
8235.46 691
8236.32 704
8237.17 674
8238.03 678
8238.88 708
8239.74 738
8240.60 715
8241.45 669
8242.31 720
8243.17 740
8244.02 732
8244.88 726
8245.74 745
8246.60 695
8247.45 724
8248.31 779
8249.17 706
8250.02 699
8250.88 704
8251.74 757
8252.59 725
8253.45 676
8254.31 659
8255.17 736
8256.02 663
8256.88 664
8257.74 693
8258.60 656
8259.45 707
8260.31 698
8261.17 724
8262.03 698
8262.89 736
8263.74 704
8264.60 660
8265.46 675
8266.32 729
8267.17 683
8268.03 658
8268.89 646
8269.75 624
8270.61 643
8271.47 675
8272.32 722
8273.18 728
8274.04 732
8274.90 685
8275.76 665
8276.62 652
8277.47 691
8278.33 669
8279.19 684
8280.05 685
8280.91 685
8281.77 683
8282.63 745
8283.48 701
8284.34 699
8285.20 650
8286.06 725
8286.92 696
8287.78 697
8288.64 639
8289.50 698
8290.36 681
8291.22 729
8292.08 649
8292.94 696
8293.79 716
8294.65 652
8295.51 765
8296.37 698
8297.23 660
8298.09 722
8298.95 730
8299.81 664
8300.67 646
8301.53 690
8302.39 727
8303.25 668
8304.11 704
8304.97 724
8305.83 685
8306.69 689
8307.55 681
8308.41 694
8309.27 711
8310.13 636
8310.99 677
8311.85 693
8312.71 705
8313.57 689
8314.43 688
8315.29 734
8316.15 695
8317.01 702
8317.88 660
8318.74 651
8319.60 717
8320.46 762
8321.32 718
8322.18 707
8323.04 641
8323.90 669
8324.76 714
8325.62 679
8326.48 710
8327.34 725
8328.21 682
8329.07 665
8329.93 723
8330.79 721
8331.65 676
8332.51 706
8333.37 704
8334.24 706
8335.10 684
8335.96 666
8336.82 724
8337.68 744
8338.54 689
8339.41 738
8340.27 716
8341.13 706
8341.99 671
8342.85 693
8343.71 723
8344.58 756
8345.44 733
8346.30 668
8347.16 728
8348.02 735
8348.89 717
8349.75 728
8350.61 703
8351.47 655
8352.34 714
8353.20 695
8354.06 746
8354.92 719
8355.79 716
8356.65 781
8357.51 739
8358.37 761
8359.24 734
8360.10 699
8360.96 791
8361.83 724
8362.69 754
8363.55 669
8364.41 659
8365.28 678
8366.14 732
8367.00 686
8367.87 686
8368.73 675
8369.59 693
8370.46 703
8371.32 706
8372.18 708
8373.05 728
8373.91 746
8374.77 729
8375.64 718
8376.50 721
8377.37 749
8378.23 767
8379.09 733
8379.96 733
8380.82 695
8381.68 710
8382.55 735
8383.41 804
8384.28 778
8385.14 749
8386.01 740
8386.87 749
8387.73 721
8388.60 726
8389.46 752
8390.33 718
8391.19 740
8392.06 742
8392.92 716
8393.78 729
8394.65 724
8395.51 745
8396.38 742
8397.24 769
8398.11 756
8398.97 772
8399.84 732
8400.70 763
8401.57 778
8402.43 783
8403.30 746
8404.16 723
8405.03 744
8405.89 770
8406.76 813
8407.62 792
8408.49 806
8409.35 748
8410.22 787
8411.08 786
8411.95 759
8412.82 778
8413.68 692
8414.55 766
8415.41 793
8416.28 769
8417.14 818
8418.01 831
8418.88 814
8419.74 798
8420.61 777
8421.47 810
8422.34 831
8423.21 885
8424.07 815
8424.94 857
8425.80 836
8426.67 832
8427.54 835
8428.40 875
8429.27 871
8430.14 858
8431.00 857
8431.87 823
8432.74 788
8433.60 856
8434.47 884
8435.34 890
8436.20 880
8437.07 920
8437.94 937
8438.80 967
8439.67 963
8440.54 944
8441.40 958
8442.27 984
8443.14 1013
8444.00 1040
8444.87 1015
8445.74 1085
8446.61 1055
8447.47 1055
8448.34 1069
8449.21 972
8450.08 1017
8450.94 1014
8451.81 1046
8452.68 1092
8453.55 1047
8454.41 1080
8455.28 1132
8456.15 1157
8457.02 1270
8457.88 1330
8458.75 1303
8459.62 1308
8460.49 1278
8461.36 1246
8462.22 1212
8463.09 1168
8463.96 1171
8464.83 1085
8465.70 1126
8466.57 1139
8467.43 1202
8468.30 1254
8469.17 1377
8470.04 1457
8470.91 1645
8471.78 1707
8472.65 1791
8473.51 1775
8474.38 1673
8475.25 1570
8476.12 1427
8476.99 1361
8477.86 1299
8478.73 1211
8479.60 1112
8480.46 1162
8481.33 1095
8482.20 1036
8483.07 995
8483.94 1003
8484.81 903
8485.68 974
8486.55 979
8487.42 1034
8488.29 1035
8489.16 1009
8490.03 1029
8490.90 1044
8491.77 1049
8492.64 1022
8493.51 988
8494.37 1005
8495.24 1009
8496.11 981
8496.98 1047
8497.85 1043
8498.72 1090
8499.59 1104
8500.46 1059
8501.33 1014
8502.20 1096
8503.07 1117
8503.94 996
8504.82 1031
8505.69 1094
8506.56 1172
8507.43 1194
8508.30 1207
8509.17 1172
8510.04 1271
8510.91 1238
8511.78 1203
8512.65 1257
8513.52 1253
8514.39 1226
8515.26 1221
8516.13 1187
8517.00 1080
8517.87 1106
8518.75 1218
8519.62 1234
8520.49 1223
8521.36 1109
8522.23 1121
8523.10 1226
8523.97 1194
8524.84 1133
8525.71 1160
8526.59 1142
8527.46 1226
8528.33 1238
8529.20 1215
8530.07 1249
8530.94 1264
8531.82 1240
8532.69 1246
8533.56 1289
8534.43 1353
8535.30 1404
8536.17 1388
8537.05 1401
8537.92 1402
8538.79 1373
8539.66 1521
8540.53 1416
8541.41 1405
8542.28 1369
8543.15 1319
8544.02 1307
8544.90 1231
8545.77 1249
8546.64 1281
8547.51 1312
8548.39 1248
8549.26 1266
8550.13 1371
8551.00 1450
8551.88 1617
8552.75 1782
8553.62 1958
8554.49 2229
8555.37 2459
8556.24 2488
8557.11 2475
8557.99 2510
8558.86 2266
8559.73 2005
8560.60 1750
8561.48 1627
8562.35 1464
8563.22 1367
8564.10 1299
8564.97 1157
8565.84 1133
8566.72 1195
8567.59 1140
8568.46 1080
8569.34 1058
8570.21 1071
8571.09 1024
8571.96 1100
8572.83 1003
8573.71 1000
8574.58 959
8575.45 1003
8576.33 960
8577.20 999
8578.08 1016
8578.95 1009
8579.82 981
8580.70 994
8581.57 975
8582.45 922
8583.32 992
8584.20 1007
8585.07 1018
8585.94 948
8586.82 968
8587.69 979
8588.57 913
8589.44 904
8590.32 991
8591.19 985
8592.07 981
8592.94 1090
8593.82 1074
8594.69 1048
8595.57 1037
8596.44 1040
8597.32 1019
8598.19 994
8599.07 983
8599.94 1041
8600.82 1016
8601.69 970
8602.57 911
8603.44 946
8604.32 925
8605.19 1005
8606.07 936
8606.94 923
8607.82 906
8608.69 964
8609.57 964
8610.45 993
8611.32 1021
8612.20 1036
8613.07 996
8613.95 1027
8614.82 1001
8615.70 998
8616.58 1102
8617.45 1055
8618.33 991
8619.21 926
8620.08 1017
8620.96 995
8621.83 1011
8622.71 1016
8623.59 972
8624.46 1042
8625.34 966
8626.22 919
8627.09 935
8627.97 911
8628.85 974
8629.72 992
8630.60 927
8631.48 977
8632.35 943
8633.23 957
8634.11 938
8634.98 961
8635.86 963
8636.74 959
8637.61 879
8638.49 860
8639.37 897
8640.24 847
8641.12 858
8642.00 908
8642.88 878
8643.75 877
8644.63 854
8645.51 851
8646.39 916
8647.26 882
8648.14 876
8649.02 838
8649.90 853
8650.77 911
8651.65 827
8652.53 914
8653.41 920
8654.29 881
8655.16 865
8656.04 896
8656.92 903
8657.80 861
8658.68 846
8659.55 844
8660.43 842
8661.31 837
8662.19 788
8663.07 824
8663.95 822
8664.82 803
8665.70 840
8666.58 848
8667.46 837
8668.34 873
8669.22 906
8670.10 847
8670.97 856
8671.85 876
8672.73 849
8673.61 848
8674.49 823
8675.37 844
8676.25 855
8677.13 817
8678.01 850
8678.88 836
8679.76 886
8680.64 843
8681.52 803
8682.40 813
8683.28 837
8684.16 848
8685.04 831
8685.92 873
8686.80 889
8687.68 878
8688.56 901
8689.44 868
8690.32 925
8691.20 963
8692.08 1045
8692.96 1166
8693.84 1121
8694.72 1244
8695.60 1194
8696.48 1125
8697.36 1120
8698.24 1006
8699.12 1021
8700.00 938
8700.88 842
8701.76 799
8702.64 783
8703.52 803
8704.40 821
8705.28 780
8706.16 709
8707.04 724
8707.92 715
8708.80 740
8709.68 764
8710.56 745
8711.44 749
8712.33 760
8713.21 713
8714.09 749
8714.97 741
8715.85 747
8716.73 787
8717.61 769
8718.49 777
8719.37 764
8720.25 742
8721.14 722
8722.02 713
8722.90 719
8723.78 782
8724.66 746
8725.54 735
8726.42 671
8727.31 751
8728.19 741
8729.07 724
8729.95 774
8730.83 792
8731.72 810
8732.60 829
8733.48 804
8734.36 725
8735.24 761
8736.12 758
8737.01 773
8737.89 751
8738.77 795
8739.65 742
8740.54 766
8741.42 713
8742.30 690
8743.18 679
8744.07 733
8744.95 815
8745.83 748
8746.71 735
8747.60 791
8748.48 740
8749.36 710
8750.24 751
8751.13 763
8752.01 757
8752.89 760
8753.77 813
8754.66 739
8755.54 805
8756.42 813
8757.31 842
8758.19 912
8759.07 860
8759.96 883
8760.84 919
8761.72 882
8762.61 912
8763.49 872
8764.37 773
8765.26 727
8766.14 779
8767.02 778
8767.91 724
8768.79 799
8769.68 766
8770.56 753
8771.44 784
8772.33 870
8773.21 769
8774.09 793
8774.98 727
8775.86 708
8776.75 716
8777.63 741
8778.52 738
8779.40 702
8780.28 688
8781.17 700
8782.05 693
8782.94 691
8783.82 680
8784.71 699
8785.59 677
8786.47 635
8787.36 669
8788.24 595
8789.13 597
8790.01 607
8790.90 638
8791.78 664
8792.67 610
8793.55 638
8794.44 682
8795.32 647
8796.21 636
8797.09 664
8797.98 660
8798.86 712
8799.75 679
8800.63 644
8801.52 676
8802.41 639
8803.29 615
8804.18 616
8805.06 651
8805.95 641
8806.83 625
8807.72 676
8808.60 738
8809.49 614
8810.38 574
8811.26 640
8812.15 636
8813.03 628
8813.92 643
8814.81 633
8815.69 675
8816.58 607
8817.46 582
8818.35 590
8819.24 632
8820.12 565
8821.01 585
8821.89 614
8822.78 627
8823.67 613
8824.55 644
8825.44 641
8826.33 617
8827.21 590
8828.10 608
8828.99 619
8829.87 573
8830.76 638
8831.65 631
8832.53 620
8833.42 624
8834.31 634
8835.20 657
8836.08 621
8836.97 640
8837.86 634
8838.74 592
8839.63 594
8840.52 575
8841.41 590
8842.29 574
8843.18 584
8844.07 634
8844.96 642
8845.84 610
8846.73 632
8847.62 597
8848.51 579
8849.39 553
8850.28 600
8851.17 611
8852.06 534
8852.95 567
8853.83 532
8854.72 562
8855.61 578
8856.50 655
8857.39 578
8858.27 569
8859.16 592
8860.05 553
8860.94 569
8861.83 575
8862.72 554
8863.60 571
8864.49 580
8865.38 563
8866.27 592
8867.16 608
8868.05 534
8868.94 540
8869.83 579
8870.71 590
8871.60 569
8872.49 541
8873.38 580
8874.27 579
8875.16 567
8876.05 531
8876.94 576
8877.83 572
8878.72 526
8879.60 542
8880.49 552
8881.38 587
8882.27 570
8883.16 550
8884.05 566
8884.94 584
8885.83 553
8886.72 536
8887.61 585
8888.50 558
8889.39 558
8890.28 553
8891.17 534
8892.06 544
8892.95 570
8893.84 603
8894.73 545
8895.62 554
8896.51 541
8897.40 547
8898.29 520
8899.18 555
8900.07 510
8900.96 564
8901.85 536
8902.74 553
8903.63 584
8904.52 588
8905.41 526
8906.30 501
8907.19 554
8908.08 586
8908.98 533
8909.87 493
8910.76 602
8911.65 565
8912.54 521
8913.43 493
8914.32 529
8915.21 527
8916.10 558
8916.99 560
8917.89 571
8918.78 587
8919.67 526
8920.56 519
8921.45 542
8922.34 538
8923.23 489
8924.13 481
8925.02 527
8925.91 524
8926.80 572
8927.69 529
8928.58 549
8929.48 480
8930.37 488
8931.26 473
8932.15 500
8933.04 533
8933.93 545
8934.83 510
8935.72 508
8936.61 544
8937.50 498
8938.40 527
8939.29 497
8940.18 496
8941.07 516
8941.96 488
8942.86 455
8943.75 466
8944.64 528
8945.53 553
8946.43 546
8947.32 521
8948.21 484
8949.11 483
8950.00 506
8950.89 550
8951.78 534
8952.68 530
8953.57 531
8954.46 473
8955.36 518
8956.25 579
8957.14 522
8958.04 528
8958.93 466
8959.82 502
8960.72 509
8961.61 464
8962.50 484
8963.40 506
8964.29 505
8965.18 468
8966.08 514
8966.97 477
8967.86 544
8968.76 522
8969.65 569
8970.54 483
8971.44 497
8972.33 510
8973.23 543
8974.12 505
8975.01 509
8975.91 489
8976.80 451
8977.70 497
8978.59 492
8979.49 508
8980.38 484
8981.27 471
8982.17 488
8983.06 528
8983.96 530
8984.85 544
8985.75 496
8986.64 535
8987.54 514
8988.43 501
8989.33 469
8990.22 488
8991.12 515
8992.01 498
8992.90 492
8993.80 501
8994.69 482
8995.59 491
8996.49 495
8997.38 480
8998.28 503
8999.17 483
9000.07 478
9000.96 455
9001.86 488
9002.75 533
9003.65 484
9004.54 492
9005.44 460
9006.33 450
9007.23 522
9008.13 506
9009.02 428
9009.92 477
9010.81 442
9011.71 463
9012.60 494
9013.50 498
9014.40 497
9015.29 481
9016.19 449
9017.09 450
9017.98 451
9018.88 457
9019.77 512
9020.67 479
9021.57 511
9022.46 505
9023.36 460
9024.26 482
9025.15 514
9026.05 503
9026.95 488
9027.84 497
9028.74 494
9029.64 506
9030.53 448
9031.43 491
9032.33 511
9033.22 493
9034.12 466
9035.02 472
9035.91 475
9036.81 485
9037.71 476
9038.61 517
9039.50 510
9040.40 490
9041.30 500
9042.20 454
9043.09 502
9043.99 487
9044.89 480
9045.79 483
9046.68 514
9047.58 467
9048.48 499
9049.38 428
9050.27 441
9051.17 467
9052.07 515
9052.97 485
9053.87 470
9054.76 463
9055.66 461
9056.56 482
9057.46 475
9058.36 447
9059.25 482
9060.15 476
9061.05 477
9061.95 499
9062.85 470
9063.75 480
9064.64 562
9065.54 556
9066.44 496
9067.34 474
9068.24 533
9069.14 475
9070.04 479
9070.94 472
9071.83 477
9072.73 527
9073.63 521
9074.53 491
9075.43 520
9076.33 500
9077.23 498
9078.13 499
9079.03 506
9079.93 511
9080.83 487
9081.72 545
9082.62 506
9083.52 484
9084.42 474
9085.32 508
9086.22 540
9087.12 524
9088.02 514
9088.92 539
9089.82 550
9090.72 485
9091.62 486
9092.52 480
9093.42 474
9094.32 495
9095.22 459
9096.12 451
9097.02 493
9097.92 494
9098.82 508
9099.72 496
9100.62 462
9101.52 516
9102.42 454
9103.32 438
9104.22 424
9105.12 462
9106.02 467
9106.92 489
9107.83 500
9108.73 481
9109.63 461
9110.53 452
9111.43 426
9112.33 487
9113.23 519
9114.13 472
9115.03 473
9115.93 487
9116.83 462
9117.74 448
9118.64 459
9119.54 499
9120.44 465
9121.34 446
9122.24 470
9123.14 451
9124.04 435
9124.95 475
9125.85 462
9126.75 463
9127.65 468
9128.55 471
9129.45 442
9130.36 450
9131.26 478
9132.16 451
9133.06 481
9133.96 466
9134.87 461
9135.77 459
9136.67 491
9137.57 471
9138.47 464
9139.38 501
9140.28 472
9141.18 510
9142.08 483
9142.99 498
9143.89 455
9144.79 429
9145.69 457
9146.60 459
9147.50 479
9148.40 440
9149.30 451
9150.21 501
9151.11 452
9152.01 412
9152.92 444
9153.82 470
9154.72 444
9155.62 429
9156.53 475
9157.43 436
9158.33 440
9159.24 447
9160.14 438
9161.04 429
9161.95 418
9162.85 467
9163.75 532
9164.66 455
9165.56 410
9166.46 463
9167.37 469
9168.27 449
9169.17 463
9170.08 480
9170.98 452
9171.89 451
9172.79 474
9173.69 437
9174.60 452
9175.50 469
9176.41 467
9177.31 476
9178.21 456
9179.12 401
9180.02 418
9180.93 471
9181.83 459
9182.74 428
9183.64 430
9184.54 473
9185.45 445
9186.35 442
9187.26 454
9188.16 455
9189.07 448
9189.97 464
9190.88 461
9191.78 455
9192.69 472
9193.59 453
9194.50 442
9195.40 436
9196.31 456
9197.21 473
9198.12 470
9199.02 478
9199.93 480
9200.83 516
9201.74 478
9202.64 457
9203.55 525
9204.45 491
9205.36 445
9206.26 444
9207.17 447
9208.08 467
9208.98 456
9209.89 441
9210.79 426
9211.70 445
9212.60 476
9213.51 466
9214.42 480
9215.32 432
9216.23 445
9217.13 448
9218.04 436
9218.95 479
9219.85 438
9220.76 436
9221.66 423
9222.57 420
9223.48 435
9224.38 472
9225.29 413
9226.20 393
9227.10 423
9228.01 448
9228.92 425
9229.82 424
9230.73 431
9231.64 483
9232.54 481
9233.45 451
9234.36 438
9235.26 377
9236.17 408
9237.08 448
9237.99 448
9238.89 419
9239.80 414
9240.71 470
9241.61 468
9242.52 444
9243.43 415
9244.34 435
9245.24 461
9246.15 450
9247.06 420
9247.97 447
9248.87 424
9249.78 423
9250.69 436
9251.60 459
9252.50 461
9253.41 455
9254.32 416
9255.23 433
9256.14 443
9257.04 429
9257.95 422
9258.86 465
9259.77 449
9260.68 466
9261.59 497
9262.49 483
9263.40 443
9264.31 459
9265.22 477
9266.13 463
9267.04 440
9267.94 490
9268.85 506
9269.76 472
9270.67 415
9271.58 447
9272.49 453
9273.40 470
9274.31 510
9275.21 455
9276.12 475
9277.03 479
9277.94 495
9278.85 423
9279.76 401
9280.67 412
9281.58 483
9282.49 462
9283.40 442
9284.31 474
9285.22 463
9286.12 466
9287.03 507
9287.94 442
9288.85 481
9289.76 472
9290.67 461
9291.58 480
9292.49 451
9293.40 472
9294.31 465
9295.22 471
9296.13 434
9297.04 483
9297.95 511
9298.86 462
9299.77 454
9300.68 451
9301.59 456
9302.50 465
9303.41 468
9304.32 427
9305.23 455
9306.14 548
9307.05 501
9307.96 503
9308.88 547
9309.79 490
9310.70 497
9311.61 465
9312.52 513
9313.43 472
9314.34 475
9315.25 489
9316.16 472
9317.07 490
9317.98 469
9318.89 490
9319.81 511
9320.72 391
9321.63 405
9322.54 474
9323.45 443
9324.36 425
9325.27 425
9326.18 440
9327.10 442
9328.01 487
9328.92 496
9329.83 470
9330.74 443
9331.65 444
9332.57 446
9333.48 430
9334.39 443
9335.30 464
9336.21 462
9337.12 424
9338.04 462
9338.95 470
9339.86 482
9340.77 441
9341.69 457
9342.60 488
9343.51 478
9344.42 481
9345.33 494
9346.25 468
9347.16 451
9348.07 450
9348.98 449
9349.90 454
9350.81 456
9351.72 448
9352.63 458
9353.55 453
9354.46 453
9355.37 429
9356.29 461
9357.20 444
9358.11 432
9359.02 433
9359.94 456
9360.85 427
9361.76 406
9362.68 416
9363.59 433
9364.50 435
9365.42 422
9366.33 432
9367.24 471
9368.16 445
9369.07 474
9369.98 447
9370.90 439
9371.81 451
9372.73 503
9373.64 448
9374.55 457
9375.47 447
9376.38 414
9377.29 483
9378.21 480
9379.12 435
9380.04 431
9380.95 490
9381.86 471
9382.78 466
9383.69 429
9384.61 475
9385.52 473
9386.44 496
9387.35 450
9388.26 443
9389.18 433
9390.09 438
9391.01 499
9391.92 456
9392.84 493
9393.75 468
9394.67 472
9395.58 468
9396.50 450
9397.41 450
9398.33 490
9399.24 481
9400.16 469
9401.07 484
9401.99 491
9402.90 457
9403.82 493
9404.73 435
9405.65 448
9406.56 475
9407.48 470
9408.39 465
9409.31 433
9410.22 482
9411.14 422
9412.06 456
9412.97 439
9413.89 439
9414.80 434
9415.72 448
9416.63 510
9417.55 447
9418.47 456
9419.38 451
9420.30 479
9421.21 516
9422.13 471
9423.05 425
9423.96 472
9424.88 469
9425.80 495
9426.71 446
9427.63 490
9428.54 485
9429.46 480
9430.38 476
9431.29 494
9432.21 452
9433.13 448
9434.04 484
9434.96 437
9435.88 468
9436.79 426
9437.71 455
9438.63 489
9439.55 477
9440.46 474
9441.38 465
9442.30 427
9443.21 488
9444.13 396
9445.05 503
9445.96 483
9446.88 497
9447.80 482
9448.72 473
9449.63 445
9450.55 447
9451.47 501
9452.39 533
9453.30 522
9454.22 492
9455.14 517
9456.06 487
9456.98 506
9457.89 463
9458.81 475
9459.73 533
9460.65 484
9461.57 452
9462.48 438
9463.40 420
9464.32 413
9465.24 429
9466.16 410
9467.07 452
9467.99 421
9468.91 481
9469.83 437
9470.75 420
9471.67 463
9472.58 465
9473.50 429
9474.42 444
9475.34 433
9476.26 461
9477.18 440
9478.10 441
9479.02 454
9479.93 463
9480.85 460
9481.77 464
9482.69 452
9483.61 456
9484.53 457
9485.45 438
9486.37 480
9487.29 529
9488.21 478
9489.13 480
9490.05 511
9490.97 492
9491.88 470
9492.80 430
9493.72 439
9494.64 443
9495.56 495
9496.48 497
9497.40 463
9498.32 484
9499.24 439
9500.16 495
9501.08 435
9502.00 451
9502.92 514
9503.84 487
9504.76 441
9505.68 464
9506.60 464
9507.52 435
9508.44 491
9509.36 505
9510.28 482
9511.20 439
9512.12 479
9513.05 482
9513.97 501
9514.89 417
9515.81 431
9516.73 472
9517.65 474
9518.57 486
9519.49 489
9520.41 466
9521.33 437
9522.25 483
9523.17 475
9524.09 437
9525.02 435
9525.94 465
9526.86 452
9527.78 482
9528.70 451
9529.62 438
9530.54 474
9531.46 480
9532.39 518
9533.31 514
9534.23 525
9535.15 525
9536.07 500
9536.99 517
9537.92 557
9538.84 524
9539.76 503
9540.68 483
9541.60 444
9542.53 446
9543.45 472
9544.37 496
9545.29 469
9546.21 474
9547.14 438
9548.06 469
9548.98 477
9549.90 476
9550.82 446
9551.75 449
9552.67 440
9553.59 474
9554.51 491
9555.44 473
9556.36 468
9557.28 470
9558.21 525
9559.13 497
9560.05 483
9560.97 489
9561.90 482
9562.82 494
9563.74 467
9564.67 466
9565.59 481
9566.51 504
9567.43 504
9568.36 423
9569.28 477
9570.20 457
9571.13 436
9572.05 445
9572.97 472
9573.90 475
9574.82 479
9575.74 463
9576.67 477
9577.59 425
9578.52 465
9579.44 523
9580.36 491
9581.29 470
9582.21 496
9583.13 502
9584.06 495
9584.98 473
9585.91 488
9586.83 473
9587.76 498
9588.68 457
9589.60 510
9590.53 483
9591.45 498
9592.38 512
9593.30 477
9594.23 493
9595.15 445
9596.07 468
9597.00 541
9597.92 512
9598.85 502
9599.77 503
9600.70 484
9601.62 507
9602.55 530
9603.47 532
9604.40 555
9605.32 513
9606.25 501
9607.17 533
9608.10 507
9609.02 492
9609.95 505
9610.87 524
9611.80 572
9612.72 514
9613.65 518
9614.57 556
9615.50 536
9616.43 535
9617.35 525
9618.28 550
9619.20 554
9620.13 546
9621.05 573
9621.98 552
9622.91 538
9623.83 507
9624.76 540
9625.68 571
9626.61 600
9627.54 539
9628.46 547
9629.39 626
9630.31 575
9631.24 544
9632.17 573
9633.09 565
9634.02 635
9634.95 591
9635.87 635
9636.80 651
9637.72 651
9638.65 681
9639.58 617
9640.50 624
9641.43 619
9642.36 677
9643.28 685
9644.21 626
9645.14 608
9646.07 679
9646.99 646
9647.92 647
9648.85 615
9649.77 627
9650.70 733
9651.63 686
9652.56 715
9653.48 688
9654.41 724
9655.34 689
9656.26 659
9657.19 602
9658.12 612
9659.05 631
9659.98 647
9660.90 664
9661.83 616
9662.76 690
9663.69 641
9664.61 565
9665.54 606
9666.47 611
9667.40 634
9668.33 607
9669.25 623
9670.18 647
9671.11 596
9672.04 642
9672.97 636
9673.89 609
9674.82 580
9675.75 610
9676.68 647
9677.61 653
9678.54 611
9679.47 594
9680.39 628
9681.32 588
9682.25 615
9683.18 609
9684.11 611
9685.04 606
9685.97 618
9686.90 603
9687.82 626
9688.75 655
9689.68 649
9690.61 681
9691.54 640
9692.47 677
9693.40 653
9694.33 677
9695.26 645
9696.19 655
9697.12 681
9698.05 669
9698.98 693
9699.90 657
9700.83 681
9701.76 681
9702.69 673
9703.62 639
9704.55 679
9705.48 662
9706.41 689
9707.34 674
9708.27 623
9709.20 650
9710.13 652
9711.06 664
9711.99 699
9712.92 691
9713.85 648
9714.78 689
9715.71 700
9716.64 656
9717.57 609
9718.50 621
9719.44 656
9720.37 580
9721.30 644
9722.23 647
9723.16 632
9724.09 613
9725.02 606
9725.95 672
9726.88 645
9727.81 632
9728.74 639
9729.67 665
9730.60 671
9731.54 634
9732.47 647
9733.40 632
9734.33 698
9735.26 641
9736.19 621
9737.12 606
9738.05 629
9738.99 656
9739.92 683
9740.85 610
9741.78 625
9742.71 701
9743.64 676
9744.57 623
9745.51 681
9746.44 668
9747.37 683
9748.30 711
9749.23 689
9750.17 607
9751.10 693
9752.03 713
9752.96 649
9753.89 622
9754.83 682
9755.76 678
9756.69 724
9757.62 710
9758.56 698
9759.49 713
9760.42 742
9761.35 743
9762.29 697
9763.22 707
9764.15 703
9765.08 753
9766.02 735
9766.95 717
9767.88 721
9768.81 725
9769.75 679
9770.68 725
9771.61 723
9772.55 733
9773.48 770
9774.41 740
9775.35 731
9776.28 690
9777.21 700
9778.14 755
9779.08 755
9780.01 769
9780.94 816
9781.88 869
9782.81 936
9783.75 811
9784.68 842
9785.61 880
9786.55 860
9787.48 801
9788.41 870
9789.35 799
9790.28 839
9791.22 812
9792.15 779
9793.08 734
9794.02 712
9794.95 770
9795.89 756
9796.82 817
9797.75 860
9798.69 879
9799.62 900
9800.56 960
9801.49 913
9802.43 841
9803.36 812
9804.29 779
9805.23 788
9806.16 717
9807.10 683
9808.03 718
9808.97 690
9809.90 619
9810.84 592
9811.77 600
9812.71 642
9813.64 624
9814.58 571
9815.51 584
9816.45 635
9817.38 587
9818.32 603
9819.25 619
9820.19 588
9821.12 644
9822.06 599
9822.99 613
9823.93 623
9824.87 656
9825.80 597
9826.74 655
9827.67 626
9828.61 624
9829.54 619
9830.48 600
9831.42 603
9832.35 624
9833.29 597
9834.22 598
9835.16 616
9836.10 674
9837.03 677
9837.97 634
9838.90 613
9839.84 601
9840.78 618
9841.71 607
9842.65 610
9843.59 585
9844.52 581
9845.46 581
9846.40 577
9847.33 534
9848.27 597
9849.20 585
9850.14 633
9851.08 669
9852.02 641
9852.95 629
9853.89 584
9854.83 627
9855.76 597
9856.70 628
9857.64 664
9858.57 615
9859.51 606
9860.45 628
9861.39 649
9862.32 609
9863.26 593
9864.20 613
9865.14 613
9866.07 641
9867.01 610
9867.95 642
9868.89 575
9869.82 604
9870.76 647
9871.70 576
9872.64 588
9873.57 604
9874.51 635
9875.45 594
9876.39 633
9877.33 634
9878.26 619
9879.20 626
9880.14 612
9881.08 572
9882.02 600
9882.96 634
9883.89 638
9884.83 574
9885.77 559
9886.71 639
9887.65 599
9888.59 574
9889.52 536
9890.46 551
9891.40 580
9892.34 572
9893.28 573
9894.22 563
9895.16 562
9896.10 573
9897.03 572
9897.97 570
9898.91 539
9899.85 578
9900.79 593
9901.73 530
9902.67 601
9903.61 595
9904.55 623
9905.49 587
9906.43 579
9907.37 587
9908.31 571
9909.25 573
9910.18 573
9911.12 623
9912.06 599
9913.00 614
9913.94 597
9914.88 601
9915.82 629
9916.76 616
9917.70 622
9918.64 598
9919.58 568
9920.52 623
9921.46 716
9922.40 630
9923.34 640
9924.28 735
9925.22 828
9926.16 885
9927.10 898
9928.05 946
9928.99 1112
9929.93 1038
9930.87 1029
9931.81 929
9932.75 834
9933.69 802
9934.63 740
9935.57 722
9936.51 637
9937.45 629
9938.39 606
9939.33 591
9940.27 594
9941.22 560
9942.16 565
9943.10 551
9944.04 568
9944.98 562
9945.92 522
9946.86 554
9947.80 545
9948.75 573
9949.69 542
9950.63 580
9951.57 592
9952.51 528
9953.45 526
9954.40 579
9955.34 542
9956.28 579
9957.22 579
9958.16 590
9959.10 616
9960.05 532
9960.99 566
9961.93 548
9962.87 574
9963.81 601
9964.76 625
9965.70 524
9966.64 536
9967.58 625
9968.53 625
9969.47 646
9970.41 609
9971.35 610
9972.30 680
9973.24 701
9974.18 677
9975.12 642
9976.07 612
9977.01 590
9977.95 589
9978.89 490
9979.84 501
9980.78 553
9981.72 536
9982.67 471
9983.61 509
9984.55 523
9985.50 533
9986.44 519
9987.38 519
9988.33 504
9989.27 546
9990.21 553
9991.16 525
9992.10 468
9993.04 502
9993.99 493
9994.93 497
9995.87 527
9996.82 519
9997.76 477
9998.70 485
9999.65 519
10000.59 534
10001.54 546
10002.48 526
10003.42 614
10004.37 568
10005.31 533
10006.26 515
10007.20 548
10008.14 552
10009.09 567
10010.03 538
10010.98 570
10011.92 563
10012.87 534
10013.81 513
10014.76 500
10015.70 538
10016.64 515
10017.59 511
10018.53 520
10019.48 537
10020.42 525
10021.37 526
10022.31 529
10023.26 483
10024.20 498
10025.15 532
10026.09 480
10027.04 495
10027.98 494
10028.93 493
10029.87 478
10030.82 498
10031.76 501
10032.71 464
10033.66 455
10034.60 486
10035.55 476
10036.49 443
10037.44 451
10038.38 446
10039.33 484
10040.27 498
10041.22 454
10042.17 462
10043.11 459
10044.06 463
10045.00 435
10045.95 420
10046.90 426
10047.84 459
10048.79 489
10049.73 423
10050.68 436
10051.63 452
10052.57 463
10053.52 520
10054.47 474
10055.41 444
10056.36 445
10057.31 427
10058.25 454
10059.20 460
10060.15 431
10061.09 436
10062.04 445
10062.99 428
10063.93 492
10064.88 491
10065.83 439
10066.77 477
10067.72 430
10068.67 423
10069.61 427
10070.56 438
10071.51 414
10072.46 410
10073.40 453
10074.35 440
10075.30 429
10076.25 419
10077.19 396
10078.14 392
10079.09 439
10080.04 436
10080.98 482
10081.93 444
10082.88 450
10083.83 394
10084.77 416
10085.72 430
10086.67 420
10087.62 400
10088.57 412
10089.51 457
10090.46 417
10091.41 450
10092.36 400
10093.31 476
10094.26 464
10095.20 428
10096.15 420
10097.10 391
10098.05 448
10099.00 434
10099.95 429
10100.89 400
10101.84 406
10102.79 441
10103.74 425
10104.69 432
10105.64 395
10106.59 415
10107.54 425
10108.49 413
10109.43 420
10110.38 443
10111.33 403
10112.28 411
10113.23 409
10114.18 388
10115.13 425
10116.08 411
10117.03 391
10117.98 409
10118.93 387
10119.88 388
10120.83 383
10121.78 405
10122.72 386
10123.67 427
10124.62 419
10125.57 428
10126.52 396
10127.47 365
10128.42 390
10129.37 396
10130.32 387
10131.27 405
10132.22 402
10133.17 379
10134.12 382
10135.07 421
10136.02 398
10136.97 382
10137.92 389
10138.88 433
10139.83 356
10140.78 421
10141.73 416
10142.68 405
10143.63 412
10144.58 409
10145.53 451
10146.48 444
10147.43 432
10148.38 425
10149.33 421
10150.28 455
10151.23 382
10152.19 395
10153.14 409
10154.09 389
10155.04 420
10155.99 390
10156.94 447
10157.89 472
10158.84 419
10159.80 415
10160.75 426
10161.70 451
10162.65 430
10163.60 451
10164.55 451
10165.50 425
10166.46 415
10167.41 451
10168.36 407
10169.31 417
10170.26 400
10171.21 432
10172.17 435
10173.12 422
10174.07 449
10175.02 482
10175.98 495
10176.93 444
10177.88 435
10178.83 435
10179.78 480
10180.74 422
10181.69 483
10182.64 444
10183.59 437
10184.55 452
10185.50 498
10186.45 515
10187.40 490
10188.36 477
10189.31 468
10190.26 518
10191.22 439
10192.17 489
10193.12 446
10194.07 449
10195.03 459
10195.98 511
10196.93 475
10197.89 486
10198.84 499
10199.79 485
10200.75 497
10201.70 447
10202.65 458
10203.61 496
10204.56 471
10205.51 455
10206.47 510
10207.42 553
10208.37 540
10209.33 579
10210.28 586
10211.24 537
10212.19 532
10213.14 519
10214.10 489
10215.05 450
10216.00 478
10216.96 536
10217.91 528
10218.87 485
10219.82 457
10220.78 444
10221.73 482
10222.68 436
10223.64 397
10224.59 398
10225.55 439
10226.50 418
10227.46 479
10228.41 443
10229.37 430
10230.32 429
10231.27 452
10232.23 443
10233.18 426
10234.14 444
10235.09 503
10236.05 459
10237.00 503
10237.96 457
10238.91 468
10239.87 440
10240.82 498
10241.78 477
10242.73 438
10243.69 424
10244.65 429
10245.60 453
10246.56 437
10247.51 425
10248.47 445
10249.42 412
10250.38 425
10251.33 450
10252.29 370
10253.25 399
10254.20 377
10255.16 389
10256.11 404
10257.07 414
10258.02 422
10258.98 398
10259.94 403
10260.89 419
10261.85 405
10262.81 399
10263.76 406
10264.72 441
10265.67 419
10266.63 396
10267.59 425
10268.54 420
10269.50 412
10270.46 407
10271.41 395
10272.37 399
10273.33 441
10274.28 406
10275.24 410
10276.20 420
10277.15 367
10278.11 371
10279.07 387
10280.02 408
10280.98 384
10281.94 382
10282.90 381
10283.85 385
10284.81 399
10285.77 401
10286.72 394
10287.68 368
10288.64 398
10289.60 401
10290.55 371
10291.51 385
10292.47 391
10293.43 368
10294.38 424
10295.34 423
10296.30 395
10297.26 373
10298.22 403
10299.17 431
10300.13 407
10301.09 383
10302.05 446
10303.01 416
10303.96 412
10304.92 402
10305.88 402
10306.84 451
10307.80 403
10308.75 358
10309.71 366
10310.67 369
10311.63 398
10312.59 369
10313.55 377
10314.51 394
10315.46 386
10316.42 384
10317.38 378
10318.34 341
10319.30 330
10320.26 328
10321.22 378
10322.18 361
10323.14 372
10324.09 368
10325.05 379
10326.01 358
10326.97 361
10327.93 356
10328.89 359
10329.85 387
10330.81 360
10331.77 375
10332.73 405
10333.69 383
10334.65 376
10335.61 391
10336.57 386
10337.53 383
10338.49 340
10339.45 366
10340.40 341
10341.36 364
10342.32 341
10343.28 346
10344.24 387
10345.20 411
10346.16 415
10347.12 375
10348.08 402
10349.05 411
10350.01 394
10350.97 373
10351.93 353
10352.89 384
10353.85 361
10354.81 323
10355.77 329
10356.73 365
10357.69 332
10358.65 347
10359.61 346
10360.57 376
10361.53 416
10362.49 380
10363.45 365
10364.41 342
10365.38 352
10366.34 370
10367.30 345
10368.26 353
10369.22 339
10370.18 378
10371.14 368
10372.10 361
10373.06 377
10374.03 351
10374.99 402
10375.95 374
10376.91 327
10377.87 337
10378.83 385
10379.80 360
10380.76 316
10381.72 346
10382.68 357
10383.64 382
10384.60 405
10385.57 360
10386.53 337
10387.49 350
10388.45 312
10389.41 321
10390.38 366
10391.34 393
10392.30 410
10393.26 387
10394.23 351
10395.19 364
10396.15 390
10397.11 372
10398.07 338
10399.04 369
10400.00 358
10400.96 389
10401.93 348
10402.89 401
10403.85 363
10404.81 359
10405.78 350
10406.74 390
10407.70 385
10408.67 357
10409.63 439
10410.59 412
10411.55 387
10412.52 362
10413.48 362
10414.44 406
10415.41 393
10416.37 411
10417.33 472
10418.30 459
10419.26 417
10420.22 461
10421.19 497
10422.15 484
10423.12 481
10424.08 443
10425.04 439
10426.01 444
10426.97 363
10427.93 391
10428.90 383
10429.86 366
10430.83 387
10431.79 364
10432.75 345
10433.72 406
10434.68 339
10435.65 368
10436.61 337
10437.58 360
10438.54 360
10439.50 319
10440.47 380
10441.43 392
10442.40 365
10443.36 350
10444.33 392
10445.29 366
10446.26 351
10447.22 376
10448.19 355
10449.15 316
10450.12 339
10451.08 373
10452.05 328
10453.01 341
10453.98 338
10454.94 321
10455.91 373
10456.87 341
10457.84 364
10458.80 348
10459.77 339
10460.73 338
10461.70 338
10462.66 355
10463.63 346
10464.59 361
10465.56 349
10466.53 316
10467.49 332
10468.46 309
10469.42 320
10470.39 344
10471.35 320
10472.32 338
10473.29 357
10474.25 340
10475.22 357
10476.18 305
10477.15 341
10478.12 326
10479.08 316
10480.05 345
10481.02 353
10481.98 348
10482.95 345
10483.91 317
10484.88 379
10485.85 340
10486.81 316
10487.78 323
10488.75 355
10489.71 373
10490.68 349
10491.65 320
10492.61 313
10493.58 324
10494.55 341
10495.52 337
10496.48 330
10497.45 347
10498.42 378
10499.38 364
10500.35 356
10501.32 338
10502.29 336
10503.25 326
10504.22 359
10505.19 328
10506.16 332
10507.12 333
10508.09 326
10509.06 364
10510.03 336
10510.99 349
10511.96 299
10512.93 315
10513.90 346
10514.87 356
10515.83 331
10516.80 332
10517.77 351
10518.74 360
10519.71 324
10520.67 364
10521.64 355
10522.61 360
10523.58 311
10524.55 347
10525.51 364
10526.48 340
10527.45 304
10528.42 327
10529.39 336
10530.36 363
10531.33 310
10532.29 347
10533.26 327
10534.23 318
10535.20 338
10536.17 301
10537.14 323
10538.11 360
10539.08 344
10540.05 372
10541.01 352
10541.98 365
10542.95 343
10543.92 296
10544.89 364
10545.86 372
10546.83 339
10547.80 396
10548.77 374
10549.74 349
10550.71 347
10551.68 340
10552.65 369
10553.62 338
10554.59 340
10555.56 360
10556.53 327
10557.50 302
10558.47 335
10559.44 339
10560.41 347
10561.38 377
10562.35 366
10563.32 357
10564.29 344
10565.26 342
10566.23 364
10567.20 344
10568.17 372
10569.14 320
10570.11 331
10571.08 333
10572.05 341
10573.02 315
10573.99 361
10574.96 343
10575.93 349
10576.90 347
10577.87 320
10578.84 336
10579.82 313
10580.79 324
10581.76 329
10582.73 304
10583.70 336
10584.67 323
10585.64 343
10586.61 351
10587.58 363
10588.56 328
10589.53 306
10590.50 347
10591.47 312
10592.44 305
10593.41 295
10594.38 329
10595.36 326
10596.33 325
10597.30 323
10598.27 352
10599.24 319
10600.21 299
10601.19 315
10602.16 293
10603.13 300
10604.10 333
10605.07 335
10606.05 324
10607.02 308
10607.99 362
10608.96 343
10609.93 342
10610.91 314
10611.88 326
10612.85 360
10613.82 334
10614.80 327
10615.77 309
10616.74 292
10617.71 315
10618.69 378
10619.66 367
10620.63 314
10621.61 330
10622.58 347
10623.55 352
10624.52 300
10625.50 338
10626.47 387
10627.44 326
10628.42 346
10629.39 336
10630.36 379
10631.34 353
10632.31 381
10633.28 367
10634.26 315
10635.23 311
10636.20 325
10637.18 320
10638.15 308
10639.12 314
10640.10 353
10641.07 327
10642.04 329
10643.02 351
10643.99 354
10644.97 365
10645.94 341
10646.91 366
10647.89 335
10648.86 332
10649.84 316
10650.81 362
10651.78 368
10652.76 342
10653.73 281
10654.71 337
10655.68 344
10656.66 328
10657.63 306
10658.60 318
10659.58 343
10660.55 312
10661.53 326
10662.50 329
10663.48 323
10664.45 323
10665.43 347
10666.40 307
10667.38 342
10668.35 303
10669.33 302
10670.30 306
10671.28 309
10672.25 307
10673.23 330
10674.20 346
10675.18 301
10676.15 322
10677.13 298
10678.10 298
10679.08 313
10680.05 286
10681.03 313
10682.01 307
10682.98 317
10683.96 324
10684.93 329
10685.91 316
10686.88 298
10687.86 336
10688.84 321
10689.81 282
10690.79 292
10691.76 307
10692.74 295
10693.72 297
10694.69 312
10695.67 285
10696.64 332
10697.62 300
10698.60 249
10699.57 302
10700.55 327
10701.53 297
10702.50 309
10703.48 294
10704.46 276
10705.43 333
10706.41 330
10707.39 332
10708.36 303
10709.34 329
10710.32 332
10711.29 320
10712.27 308
10713.25 323
10714.22 305
10715.20 303
10716.18 305
10717.16 345
10718.13 309
10719.11 327
10720.09 326
10721.07 317
10722.04 290
10723.02 284
10724.00 300
10724.98 323
10725.95 297
10726.93 309
10727.91 329
10728.89 321
10729.86 359
10730.84 319
10731.82 294
10732.80 295
10733.78 325
10734.75 303
10735.73 318
10736.71 281
10737.69 279
10738.67 297
10739.64 267
10740.62 323
10741.60 304
10742.58 292
10743.56 289
10744.54 304
10745.51 288
10746.49 287
10747.47 290
10748.45 308
10749.43 289
10750.41 284
10751.39 320
10752.36 298
10753.34 333
10754.32 282
10755.30 294
10756.28 300
10757.26 313
10758.24 359
10759.22 300
10760.20 280
10761.18 290
10762.15 316
10763.13 337
10764.11 349
10765.09 333
10766.07 326
10767.05 319
10768.03 269
10769.01 311
10769.99 275
10770.97 323
10771.95 325
10772.93 285
10773.91 272
10774.89 321
10775.87 339
10776.85 312
10777.83 304
10778.81 293
10779.79 283
10780.77 292
10781.75 324
10782.73 290
10783.71 275
10784.69 322
10785.67 310
10786.65 309
10787.63 293
10788.61 304
10789.59 312
10790.57 332
10791.55 287
10792.53 280
10793.51 265
10794.49 288
10795.47 310
10796.46 286
10797.44 294
10798.42 293
10799.40 312
10800.38 290
10801.36 336
10802.34 344
10803.32 308
10804.30 317
10805.28 354
10806.27 301
10807.25 301
10808.23 305
10809.21 298
10810.19 288
10811.17 305
10812.15 304
10813.14 271
10814.12 297
10815.10 297
10816.08 288
10817.06 298
10818.04 331
10819.03 316
10820.01 324
10820.99 322
10821.97 342
10822.95 327
10823.94 317
10824.92 286
10825.90 281
10826.88 273
10827.86 318
10828.85 310
10829.83 343
10830.81 387
10831.79 298
10832.78 309
10833.76 303
10834.74 292
10835.72 286
10836.71 322
10837.69 350
10838.67 299
10839.65 317
10840.64 323
10841.62 305
10842.60 316
10843.59 324
10844.57 339
10845.55 292
10846.54 329
10847.52 302
10848.50 287
10849.48 320
10850.47 306
10851.45 362
10852.43 322
10853.42 338
10854.40 298
10855.39 304
10856.37 322
10857.35 287
10858.34 328
10859.32 319
10860.30 345
10861.29 359
10862.27 316
10863.25 319
10864.24 307
10865.22 341
10866.21 366
10867.19 366
10868.17 332
10869.16 317
10870.14 317
10871.13 314
10872.11 330
10873.10 313
10874.08 337
10875.06 359
10876.05 328
10877.03 319
10878.02 338
10879.00 341
10879.99 344
10880.97 312
10881.96 346
10882.94 347
10883.93 329
10884.91 372
10885.89 353
10886.88 323
10887.86 346
10888.85 368
10889.83 364
10890.82 342
10891.80 376
10892.79 353
10893.78 326
10894.76 374
10895.75 359
10896.73 357
10897.72 396
10898.70 384
10899.69 396
10900.67 365
10901.66 353
10902.64 343
10903.63 367
10904.62 339
10905.60 364
10906.59 360
10907.57 373
10908.56 356
10909.54 348
10910.53 343
10911.52 356
10912.50 388
10913.49 375
10914.48 335
10915.46 368
10916.45 346
10917.43 343
10918.42 353
10919.41 352
10920.39 373
10921.38 355
10922.37 368
10923.35 375
10924.34 374
10925.33 378
10926.31 391
10927.30 412
10928.29 406
10929.27 371
10930.26 380
10931.25 373
10932.23 373
10933.22 396
10934.21 336
10935.19 361
10936.18 367
10937.17 406
10938.16 369
10939.14 380
10940.13 396
10941.12 383
10942.11 381
10943.09 360
10944.08 398
10945.07 430
10946.06 400
10947.04 430
10948.03 406
10949.02 397
10950.01 418
10950.99 389
10951.98 372
10952.97 423
10953.96 417
10954.95 460
10955.93 438
10956.92 462
10957.91 461
10958.90 472
10959.89 484
10960.87 469
10961.86 454
10962.85 481
10963.84 433
10964.83 436
10965.82 473
10966.81 457
10967.79 460
10968.78 421
10969.77 413
10970.76 428
10971.75 441
10972.74 437
10973.73 455
10974.71 420
10975.70 380
10976.69 391
10977.68 449
10978.67 416
10979.66 423
10980.65 414
10981.64 418
10982.63 420
10983.62 445
10984.61 423
10985.60 420
10986.58 471
10987.57 432
10988.56 423
10989.55 453
10990.54 441
10991.53 399
10992.52 439
10993.51 443
10994.50 445
10995.49 486
10996.48 445
10997.47 506
10998.46 545
10999.45 588
11000.44 572
11001.43 556
11002.42 533
11003.41 501
11004.40 517
11005.39 478
11006.38 501
11007.37 498
11008.36 455
11009.35 463
11010.34 435
11011.33 397
11012.33 418
11013.32 424
11014.31 383
11015.30 393
11016.29 375
11017.28 413
11018.27 410
11019.26 376
11020.25 386
11021.24 383
11022.23 422
11023.22 379
11024.22 422
11025.21 428
11026.20 392
11027.19 412
11028.18 391
11029.17 389
11030.16 389
11031.15 407
11032.15 397
11033.14 391
11034.13 390
11035.12 408
11036.11 397
11037.10 425
11038.10 386
11039.09 463
11040.08 415
11041.07 353
11042.06 386
11043.06 391
11044.05 400
11045.04 409
11046.03 361
11047.02 395
11048.02 347
11049.01 353
11050.00 361
11050.99 329
11051.98 361
11052.98 346
11053.97 382
11054.96 410
11055.95 350
11056.95 346
11057.94 383
11058.93 352
11059.93 362
11060.92 374
11061.91 420
11062.90 363
11063.90 380
11064.89 353
11065.88 345
11066.88 333
11067.87 343
11068.86 368
11069.86 363
11070.85 336
11071.84 359
11072.83 354
11073.83 354
11074.82 350
11075.82 374
11076.81 367
11077.80 368
11078.80 346
11079.79 352
11080.78 354
11081.78 364
11082.77 366
11083.76 370
11084.76 340
11085.75 359
11086.75 350
11087.74 377
11088.73 378
11089.73 370
11090.72 322
11091.72 358
11092.71 358
11093.70 364
11094.70 356
11095.69 362
11096.69 328
11097.68 355
11098.68 370
11099.67 373
11100.67 364
11101.66 393
11102.65 365
11103.65 358
11104.64 391
11105.64 352
11106.63 350
11107.63 329
11108.62 355
11109.62 374
11110.61 341
11111.61 349
11112.60 364
11113.60 321
11114.59 366
11115.59 356
11116.58 347
11117.58 334
11118.57 361
11119.57 369
11120.57 370
11121.56 394
11122.56 376
11123.55 450
11124.55 454
11125.54 418
11126.54 458
11127.54 423
11128.53 447
11129.53 430
11130.52 456
11131.52 417
11132.51 417
11133.51 404
11134.51 389
11135.50 381
11136.50 383
11137.50 385
11138.49 374
11139.49 391
11140.48 362
11141.48 336
11142.48 338
11143.47 340
11144.47 343
11145.47 403
11146.46 373
11147.46 354
11148.46 368
11149.45 365
11150.45 373
11151.45 382
11152.44 327
11153.44 359
11154.44 357
11155.43 336
11156.43 358
11157.43 297
11158.43 302
11159.42 345
11160.42 350
11161.42 328
11162.41 334
11163.41 327
11164.41 341
11165.41 361
11166.40 381
11167.40 375
11168.40 367
11169.40 330
11170.39 339
11171.39 362
11172.39 325
11173.39 315
11174.39 316
11175.38 349
11176.38 326
11177.38 307
11178.38 311
11179.38 314
11180.37 285
11181.37 310
11182.37 313
11183.37 323
11184.37 321
11185.37 323
11186.36 312
11187.36 285
11188.36 307
11189.36 312
11190.36 325
11191.36 313
11192.35 316
11193.35 284
11194.35 328
11195.35 279
11196.35 293
11197.35 352
11198.35 331
11199.35 313
11200.35 315
11201.34 310
11202.34 315
11203.34 307
11204.34 292
11205.34 315
11206.34 296
11207.34 300
11208.34 310
11209.34 329
11210.34 333
11211.34 324
11212.34 321
11213.34 325
11214.34 298
11215.34 299
11216.34 354
11217.34 294
11218.34 288
11219.34 305
11220.34 322
11221.34 307
11222.34 311
11223.34 300
11224.34 313
11225.34 296
11226.34 285
11227.34 316
11228.34 314
11229.34 282
11230.34 314
11231.34 311
11232.34 320
11233.34 305
11234.34 284
11235.34 312
11236.34 298
11237.34 307
11238.34 286
11239.34 312
11240.34 310
11241.34 320
11242.34 314
11243.35 296
11244.35 302
11245.35 312
11246.35 301
11247.35 345
11248.35 332
11249.35 309
11250.35 295
11251.35 306
11252.36 257
11253.36 283
11254.36 295
11255.36 279
11256.36 277
11257.36 286
11258.37 322
11259.37 275
11260.37 298
11261.37 275
11262.37 286
11263.37 264
11264.38 286
11265.38 294
11266.38 290
11267.38 354
11268.38 331
11269.39 325
11270.39 286
11271.39 276
11272.39 274
11273.39 288
11274.40 283
11275.40 284
11276.40 306
11277.40 304
11278.41 315
11279.41 357
11280.41 378
11281.41 330
11282.42 334
11283.42 315
11284.42 319
11285.43 309
11286.43 326
11287.43 311
11288.43 300
11289.44 323
11290.44 294
11291.44 292
11292.45 314
11293.45 288
11294.45 301
11295.46 332
11296.46 336
11297.46 317
11298.47 305
11299.47 270
11300.47 292
11301.48 328
11302.48 295
11303.48 293
11304.49 271
11305.49 314
11306.49 289
11307.50 300
11308.50 302
11309.51 311
11310.51 301
11311.51 293
11312.52 271
11313.52 283
11314.53 317
11315.53 289
11316.53 330
11317.54 334
11318.54 291
11319.55 306
11320.55 299
11321.56 275
11322.56 233
11323.57 261
11324.57 283
11325.57 301
11326.58 253
11327.58 272
11328.59 286
11329.59 280
11330.60 261
11331.60 275
11332.61 262
11333.61 266
11334.62 271
11335.62 289
11336.63 281
11337.63 273
11338.64 302
11339.64 300
11340.65 288
11341.65 267
11342.66 242
11343.66 278
11344.67 315
11345.68 311
11346.68 279
11347.69 269
11348.69 288
11349.70 306
11350.70 273
11351.71 265
11352.72 263
11353.72 298
11354.73 307
11355.73 283
11356.74 267
11357.75 272
11358.75 287
11359.76 259
11360.76 236
11361.77 267
11362.78 287
11363.78 273
11364.79 257
11365.80 258
11366.80 259
11367.81 267
11368.81 280
11369.82 281
11370.83 253
11371.83 231
11372.84 257
11373.85 255
11374.85 237
11375.86 255
11376.87 288
11377.88 269
11378.88 295
11379.89 266
11380.90 249
11381.90 238
11382.91 276
11383.92 265
11384.92 241
11385.93 239
11386.94 252
11387.95 255
11388.95 238
11389.96 270
11390.97 268
11391.98 274
11392.98 280
11393.99 279
11395.00 256
11396.01 238
11397.02 280
11398.02 231
11399.03 247
11400.04 254
11401.05 259
11402.05 259
11403.06 257
11404.07 258
11405.08 250
11406.09 238
11407.10 254
11408.10 239
11409.11 224
11410.12 240
11411.13 246
11412.14 253
11413.15 258
11414.15 234
11415.16 236
11416.17 261
11417.18 238
11418.19 263
11419.20 223
11420.21 252
11421.22 257
11422.22 247
11423.23 235
11424.24 252
11425.25 255
11426.26 280
11427.27 286
11428.28 269
11429.29 223
11430.30 220
11431.31 227
11432.32 275
11433.32 258
11434.33 237
11435.34 282
11436.35 291
11437.36 260
11438.37 250
11439.38 234
11440.39 227
11441.40 240
11442.41 233
11443.42 227
11444.43 230
11445.44 229
11446.45 260
11447.46 221
11448.47 276
11449.48 271
11450.49 277
11451.50 232
11452.51 269
11453.52 235
11454.53 241
11455.54 261
11456.55 241
11457.56 261
11458.57 255
11459.58 250
11460.59 223
11461.61 218
11462.62 235
11463.63 265
11464.64 237
11465.65 265
11466.66 264
11467.67 275
11468.68 289
11469.69 278
11470.70 258
11471.71 227
11472.73 238
11473.74 248
11474.75 255
11475.76 203
11476.77 233
11477.78 259
11478.79 280
11479.80 280
11480.82 261
11481.83 246
11482.84 292
11483.85 233
11484.86 220
11485.87 214
11486.89 220
11487.90 239
11488.91 265
11489.92 246
11490.93 234
11491.95 206
11492.96 246
11493.97 233
11494.98 225
11495.99 221
11497.01 250
11498.02 249
11499.03 218
11500.04 210
11501.05 256
11502.07 238
11503.08 249
11504.09 204
11505.10 222
11506.12 258
11507.13 294
11508.14 273
11509.16 215
11510.17 215
11511.18 253
11512.19 256
11513.21 239
11514.22 235
11515.23 223
11516.25 249
11517.26 240
11518.27 247
11519.29 248
11520.30 278
11521.31 247
11522.33 262
11523.34 260
11524.35 227
11525.37 253
11526.38 211
11527.39 234
11528.41 231
11529.42 248
11530.43 265
11531.45 255
11532.46 242
11533.47 237
11534.49 241
11535.50 279
11536.52 226
11537.53 225
11538.54 242
11539.56 228
11540.57 222
11541.59 248
11542.60 252
11543.61 276
11544.63 229
11545.64 246
11546.66 205
11547.67 238
11548.69 231
11549.70 239
11550.72 239
11551.73 260
11552.75 231
11553.76 256
11554.77 239
11555.79 245
11556.80 212
11557.82 257
11558.83 250
11559.85 253
11560.86 220
11561.88 222
11562.89 251
11563.91 220
11564.92 230
11565.94 261
11566.95 269
11567.97 275
11568.99 217
11570.00 227
11571.02 215
11572.03 229
11573.05 251
11574.06 251
11575.08 218
11576.09 232
11577.11 218
11578.13 215
11579.14 208
11580.16 226
11581.17 210
11582.19 201
11583.21 217
11584.22 232
11585.24 232
11586.25 241
11587.27 234
11588.29 236
11589.30 211
11590.32 240
11591.33 255
11592.35 263
11593.37 243
11594.38 240
11595.40 245
11596.42 237
11597.43 225
11598.45 266
11599.47 214
11600.48 211
11601.50 220
11602.52 232
11603.53 250
11604.55 245
11605.57 243
11606.59 260
11607.60 261
11608.62 266
11609.64 236
11610.65 242
11611.67 244
11612.69 223
11613.71 217
11614.72 219
11615.74 243
11616.76 231
11617.78 239
11618.79 227
11619.81 273
11620.83 254
11621.85 297
11622.86 225
11623.88 241
11624.90 248
11625.92 222
11626.94 241
11627.95 219
11628.97 244
11629.99 253
11631.01 244
11632.03 253
11633.04 246
11634.06 227
11635.08 244
11636.10 218
11637.12 219
11638.14 230
11639.15 253
11640.17 226
11641.19 223
11642.21 211
11643.23 216
11644.25 230
11645.27 279
11646.28 240
11647.30 231
11648.32 240
11649.34 258
11650.36 256
11651.38 234
11652.40 252
11653.42 247
11654.44 234
11655.45 233
11656.47 208
11657.49 228
11658.51 239
11659.53 263
11660.55 259
11661.57 242
11662.59 249
11663.61 231
11664.63 200
11665.65 239
11666.67 225
11667.69 279
11668.71 234
11669.73 224
11670.75 252
11671.77 254
11672.79 241
11673.81 222
11674.83 226
11675.85 249
11676.87 254
11677.89 237
11678.91 270
11679.93 268
11680.95 267
11681.97 243
11682.99 236
11684.01 225
11685.03 249
11686.05 259
11687.07 252
11688.09 257
11689.11 214
11690.13 235
11691.15 267
11692.17 280
11693.20 239
11694.22 246
11695.24 256
11696.26 265
11697.28 243
11698.30 240
11699.32 237
11700.34 245
11701.36 258
11702.38 235
11703.41 248
11704.43 242
11705.45 217
11706.47 236
11707.49 259
11708.51 285
11709.53 262
11710.56 271
11711.58 286
11712.60 235
11713.62 241
11714.64 242
11715.66 244
11716.69 266
11717.71 249
11718.73 235
11719.75 236
11720.77 249
11721.80 254
11722.82 224
11723.84 233
11724.86 245
11725.88 240
11726.91 280
11727.93 245
11728.95 237
11729.97 251
11731.00 241
11732.02 237
11733.04 246
11734.06 244
11735.09 242
11736.11 263
11737.13 270
11738.16 210
11739.18 233
11740.20 268
11741.22 274
11742.25 242
11743.27 254
11744.29 270
11745.32 259
11746.34 232
11747.36 222
11748.39 243
11749.41 233
11750.43 231
11751.46 236
11752.48 256
11753.50 208
11754.53 226
11755.55 234
11756.57 248
11757.60 240
11758.62 263
11759.64 261
11760.67 237
11761.69 223
11762.72 251
11763.74 237
11764.76 245
11765.79 233
11766.81 228
11767.84 217
11768.86 218
11769.88 228
11770.91 221
11771.93 253
11772.96 258
11773.98 271
11775.01 290
11776.03 289
11777.05 282
11778.08 227
11779.10 232
11780.13 243
11781.15 245
11782.18 266
11783.20 245
11784.23 268
11785.25 243
11786.28 250
11787.30 227
11788.33 243
11789.35 278
11790.38 294
11791.40 294
11792.43 263
11793.45 270
11794.48 252
11795.50 279
11796.53 272
11797.55 236
11798.58 256
11799.60 249
11800.63 217
11801.65 269
11802.68 251
11803.71 254
11804.73 228
11805.76 225
11806.78 226
11807.81 241
11808.84 252
11809.86 264
11810.89 253
11811.91 233
11812.94 239
11813.97 241
11814.99 214
11816.02 202
11817.04 241
11818.07 284
11819.10 256
11820.12 268
11821.15 261
11822.18 274
11823.20 244
11824.23 273
11825.25 273
11826.28 249
11827.31 263
11828.33 279
11829.36 290
11830.39 244
11831.42 238
11832.44 267
11833.47 242
11834.50 274
11835.52 270
11836.55 276
11837.58 248
11838.60 215
11839.63 246
11840.66 251
11841.69 284
11842.71 247
11843.74 253
11844.77 269
11845.80 232
11846.82 234
11847.85 274
11848.88 233
11849.91 255
11850.93 244
11851.96 243
11852.99 228
11854.02 231
11855.05 250
11856.07 262
11857.10 271
11858.13 269
11859.16 251
11860.19 247
11861.21 266
11862.24 253
11863.27 266
11864.30 257
11865.33 253
11866.35 230
11867.38 240
11868.41 223
11869.44 266
11870.47 244
11871.50 244
11872.53 263
11873.55 252
11874.58 278
11875.61 241
11876.64 255
11877.67 259
11878.70 269
11879.73 251
11880.76 246
11881.79 253
11882.81 258
11883.84 236
11884.87 250
11885.90 262
11886.93 268
11887.96 257
11888.99 271
11890.02 289
11891.05 260
11892.08 292
11893.11 264
11894.14 278
11895.17 267
11896.20 278
11897.23 271
11898.26 267
11899.29 254
11900.32 244
11901.35 284
11902.38 299
11903.41 269
11904.44 287
11905.47 238
11906.50 268
11907.53 261
11908.56 247
11909.59 267
11910.62 266
11911.65 301
11912.68 306
11913.71 299
11914.74 291
11915.77 276
11916.80 299
11917.83 300
11918.86 280
11919.89 273
11920.92 275
11921.95 261
11922.98 277
11924.01 297
11925.05 310
11926.08 274
11927.11 261
11928.14 293
11929.17 269
11930.20 288
11931.23 283
11932.26 317
11933.29 304
11934.33 271
11935.36 289
11936.39 302
11937.42 252
11938.45 251
11939.48 295
11940.51 314
11941.55 253
11942.58 238
11943.61 240
11944.64 242
11945.67 251
11946.70 232
11947.74 237
11948.77 229
11949.80 259
11950.83 284
11951.86 320
11952.90 250
11953.93 261
11954.96 255
11955.99 270
11957.03 235
11958.06 246
11959.09 261
11960.12 271
11961.16 255
11962.19 271
11963.22 239
11964.25 250
11965.29 258
11966.32 258
11967.35 273
11968.38 265
11969.42 262
11970.45 263
11971.48 272
11972.52 232
11973.55 280
11974.58 290
11975.61 224
11976.65 222
11977.68 246
11978.71 286
11979.75 216
11980.78 253
11981.81 248
11982.85 264
11983.88 275
11984.91 249
11985.95 233
11986.98 257
11988.02 213
11989.05 264
11990.08 268
11991.12 234
11992.15 231
11993.18 310
11994.22 278
11995.25 238
11996.29 262
11997.32 269
11998.35 259
11999.39 237
12000.42 248
12001.46 262
12002.49 248
12003.53 263
12004.56 239
12005.59 224
12006.63 279
12007.66 244
12008.70 234
12009.73 254
12010.77 254
12011.80 253
12012.84 255
12013.87 257
12014.91 294
12015.94 268
12016.98 264
12018.01 257
12019.05 252
12020.08 274
12021.12 311
12022.15 283
12023.19 249
12024.22 236
12025.26 236
12026.29 235
12027.33 262
12028.36 254
12029.40 260
12030.43 270
12031.47 250
12032.50 255
12033.54 277
12034.58 257
12035.61 258
12036.65 254
12037.68 264
12038.72 266
12039.75 282
12040.79 268
12041.83 231
12042.86 214
12043.90 250
12044.93 261
12045.97 277
12047.01 244
12048.04 245
12049.08 231
12050.12 226
12051.15 235
12052.19 232
12053.22 258
12054.26 236
12055.30 231
12056.33 220
12057.37 269
12058.41 274
12059.44 261
12060.48 260
12061.52 262
12062.55 232
12063.59 246
12064.63 236
12065.67 243
12066.70 251
12067.74 208
12068.78 270
12069.81 247
12070.85 225
12071.89 239
12072.93 245
12073.96 240
12075.00 258
12076.04 240
12077.08 238
12078.11 228
12079.15 245
12080.19 224
12081.23 216
12082.26 246
12083.30 253
12084.34 236
12085.38 240
12086.41 220
12087.45 204
12088.49 244
12089.53 242
12090.57 243
12091.60 257
12092.64 261
12093.68 226
12094.72 225
12095.76 217
12096.80 200
12097.83 218
12098.87 274
12099.91 242
12100.95 243
12101.99 234
12103.03 217
12104.07 243
12105.10 273
12106.14 237
12107.18 245
12108.22 227
12109.26 227
12110.30 250
12111.34 241
12112.38 228
12113.42 231
12114.45 259
12115.49 246
12116.53 247
12117.57 231
12118.61 253
12119.65 252
12120.69 252
12121.73 226
12122.77 224
12123.81 215
12124.85 198
12125.89 229
12126.93 227
12127.97 204
12129.01 231
12130.05 208
12131.09 214
12132.13 214
12133.17 224
12134.21 221
12135.25 193
12136.29 227
12137.33 219
12138.37 236
12139.41 228
12140.45 203
12141.49 226
12142.53 234
12143.57 225
12144.61 224
12145.65 224
12146.69 249
12147.73 248
12148.77 245
12149.81 214
12150.85 221
12151.89 249
12152.93 223
12153.97 220
12155.01 232
12156.05 211
12157.10 231
12158.14 213
12159.18 237
12160.22 238
12161.26 242
12162.30 200
12163.34 231
12164.38 251
12165.42 242
12166.47 238
12167.51 223
12168.55 224
12169.59 211
12170.63 224
12171.67 210
12172.71 202
12173.76 194
12174.80 209
12175.84 208
12176.88 251
12177.92 221
12178.96 226
12180.01 187
12181.05 208
12182.09 234
12183.13 227
12184.17 251
12185.22 233
12186.26 216
12187.30 219
12188.34 224
12189.39 226
12190.43 227
12191.47 229
12192.51 243
12193.56 239
12194.60 246
12195.64 260
12196.68 230
12197.73 240
12198.77 226
12199.81 195
12200.85 234
12201.90 246
12202.94 265
12203.98 242
12205.03 230
12206.07 216
12207.11 181
12208.16 203
12209.20 237
12210.24 233
12211.28 205
12212.33 234
12213.37 245
12214.41 239
12215.46 220
12216.50 220
12217.55 243
12218.59 232
12219.63 203
12220.68 212
12221.72 219
12222.76 200
12223.81 221
12224.85 213
12225.89 247
12226.94 215
12227.98 236
12229.03 227
12230.07 223
12231.11 243
12232.16 238
12233.20 207
12234.25 210
12235.29 206
12236.34 231
12237.38 248
12238.42 234
12239.47 232
12240.51 235
12241.56 224
12242.60 244
12243.65 241
12244.69 243
12245.74 233
12246.78 210
12247.83 220
12248.87 239
12249.92 236
12250.96 225
12252.01 234
12253.05 220
12254.10 250
12255.14 263
12256.19 214
12257.23 221
12258.28 217
12259.32 200
12260.37 184
12261.41 198
12262.46 203
12263.50 200
12264.55 202
12265.59 229
12266.64 209
12267.69 252
12268.73 247
12269.78 241
12270.82 214
12271.87 222
12272.92 205
12273.96 217
12275.01 228
12276.05 236
12277.10 244
12278.15 215
12279.19 249
12280.24 228
12281.28 230
12282.33 205
12283.38 234
12284.42 218
12285.47 234
12286.52 208
12287.56 230
12288.61 248
12289.66 238
12290.70 217
12291.75 198
12292.80 216
12293.84 228
12294.89 208
12295.94 174
12296.98 227
12298.03 205
12299.08 200
12300.12 201
12301.17 212
12302.22 210
12303.27 219
12304.31 206
12305.36 205
12306.41 190
12307.45 195
12308.50 213
12309.55 224
12310.60 211
12311.64 232
12312.69 234
12313.74 221
12314.79 223
12315.83 223
12316.88 197
12317.93 232
12318.98 223
12320.03 218
12321.07 218
12322.12 215
12323.17 197
12324.22 238
12325.27 218
12326.31 215
12327.36 195
12328.41 221
12329.46 183
12330.51 180
12331.56 219
12332.60 226
12333.65 246
12334.70 230
12335.75 212
12336.80 203
12337.85 203
12338.90 200
12339.94 224
12340.99 214
12342.04 216
12343.09 204
12344.14 218
12345.19 214
12346.24 236
12347.29 222
12348.34 235
12349.38 196
12350.43 216
12351.48 212
12352.53 211
12353.58 233
12354.63 226
12355.68 239
12356.73 213
12357.78 221
12358.83 214
12359.88 242
12360.93 186
12361.98 208
12363.03 230
12364.08 247
12365.13 226
12366.18 236
12367.23 212
12368.28 234
12369.33 233
12370.38 208
12371.43 229
12372.48 236
12373.53 234
12374.58 205
12375.63 216
12376.68 236
12377.73 240
12378.78 213
12379.83 256
12380.88 223
12381.93 234
12382.98 237
12384.03 211
12385.08 207
12386.13 217
12387.18 230
12388.23 224
12389.29 235
12390.34 235
12391.39 231
12392.44 211
12393.49 223
12394.54 216
12395.59 218
12396.64 247
12397.69 247
12398.74 233
12399.80 235
12400.85 233
12401.90 236
12402.95 247
12404.00 213
12405.05 230
12406.10 218
12407.16 220
12408.21 233
12409.26 226
12410.31 226
12411.36 210
12412.42 244
12413.47 253
12414.52 238
12415.57 228
12416.62 215
12417.67 225
12418.73 242
12419.78 230
12420.83 238
12421.88 238
12422.94 232
12423.99 220
12425.04 255
12426.09 264
12427.15 221
12428.20 221
12429.25 260
12430.30 241
12431.36 244
12432.41 224
12433.46 256
12434.51 216
12435.57 231
12436.62 270
12437.67 221
12438.73 233
12439.78 217
12440.83 252
12441.88 221
12442.94 258
12443.99 213
12445.04 238
12446.10 255
12447.15 280
12448.20 232
12449.26 254
12450.31 253
12451.36 240
12452.42 262
12453.47 217
12454.52 244
12455.58 244
12456.63 297
12457.69 236
12458.74 271
12459.79 240
12460.85 265
12461.90 237
12462.96 277
12464.01 239
12465.06 270
12466.12 279
12467.17 277
12468.23 251
12469.28 245
12470.33 260
12471.39 269
12472.44 301
12473.50 258
12474.55 265
12475.61 265
12476.66 300
12477.72 292
12478.77 300
12479.82 296
12480.88 335
12481.93 287
12482.99 303
12484.04 317
12485.10 302
12486.15 343
12487.21 324
12488.26 363
12489.32 363
12490.37 411
12491.43 420
12492.48 473
12493.54 526
12494.59 556
12495.65 516
12496.71 537
12497.76 537
12498.82 547
12499.87 520
12500.93 428
12501.98 429
12503.04 392
12504.09 375
12505.15 367
12506.21 379
12507.26 328
12508.32 337
12509.37 277
12510.43 272
12511.49 298
12512.54 317
12513.60 276
12514.65 267
12515.71 276
12516.77 277
12517.82 315
12518.88 285
12519.94 269
12520.99 259
12522.05 283
12523.11 263
12524.16 247
12525.22 275
12526.27 280
12527.33 283
12528.39 312
12529.45 274
12530.50 303
12531.56 287
12532.62 290
12533.67 284
12534.73 315
12535.79 313
12536.84 310
12537.90 319
12538.96 301
12540.02 287
12541.07 267
12542.13 281
12543.19 281
12544.24 280
12545.30 271
12546.36 259
12547.42 291
12548.47 288
12549.53 271
12550.59 302
12551.65 309
12552.71 292
12553.76 301
12554.82 267
12555.88 287
12556.94 276
12558.00 318
12559.05 263
12560.11 276
12561.17 292
12562.23 320
12563.29 343
12564.34 261
12565.40 281
12566.46 335
12567.52 310
12568.58 311
12569.64 327
12570.69 337
12571.75 360
12572.81 320
12573.87 331
12574.93 352
12575.99 348
12577.05 374
12578.11 415
12579.16 387
12580.22 363
12581.28 378
12582.34 387
12583.40 375
12584.46 323
12585.52 347
12586.58 300
12587.64 297
12588.70 300
12589.76 322
12590.81 283
12591.87 276
12592.93 309
12593.99 293
12595.05 294
12596.11 273
12597.17 315
12598.23 283
12599.29 262
12600.35 279
12601.41 308
12602.47 303
12603.53 256
12604.59 279
12605.65 291
12606.71 287
12607.77 302
12608.83 299
12609.89 317
12610.95 286
12612.01 308
12613.07 304
12614.13 316
12615.19 298
12616.25 272
12617.31 297
12618.37 310
12619.43 330
12620.50 316
12621.56 259
12622.62 268
12623.68 266
12624.74 263
12625.80 299
12626.86 305
12627.92 287
12628.98 293
12630.04 272
12631.10 278
12632.17 301
12633.23 311
12634.29 285
12635.35 291
12636.41 280
12637.47 319
12638.53 297
12639.59 294
12640.66 340
12641.72 288
12642.78 283
12643.84 309
12644.90 289
12645.96 253
12647.03 277
12648.09 260
12649.15 280
12650.21 302
12651.27 302
12652.34 280
12653.40 324
12654.46 342
12655.52 347
12656.58 320
12657.65 321
12658.71 335
12659.77 314
12660.83 319
12661.89 331
12662.96 312
12664.02 337
12665.08 327
12666.14 308
12667.21 302
12668.27 331
12669.33 312
12670.40 317
12671.46 340
12672.52 318
12673.58 310
12674.65 314
12675.71 321
12676.77 325
12677.84 321
12678.90 338
12679.96 301
12681.02 336
12682.09 305
12683.15 321
12684.21 350
12685.28 350
12686.34 340
12687.40 369
12688.47 337
12689.53 346
12690.60 362
12691.66 347
12692.72 342
12693.79 338
12694.85 370
12695.91 402
12696.98 372
12698.04 389
12699.11 414
12700.17 427
12701.23 430
12702.30 398
12703.36 396
12704.43 406
12705.49 399
12706.55 423
12707.62 408
12708.68 419
12709.75 411
12710.81 394
12711.88 425
12712.94 391
12714.01 358
12715.07 366
12716.13 383
12717.20 374
12718.26 331
12719.33 341
12720.39 355
12721.46 357
12722.52 355
12723.59 331
12724.65 341
12725.72 323
12726.78 318
12727.85 357
12728.91 344
12729.98 343
12731.04 362
12732.11 359
12733.18 335
12734.24 335
12735.31 309
12736.37 343
12737.44 390
12738.50 348
12739.57 327
12740.63 323
12741.70 315
12742.77 341
12743.83 343
12744.90 332
12745.96 312
12747.03 329
12748.09 303
12749.16 288
12750.23 312
12751.29 297
12752.36 344
12753.43 279
12754.49 280
12755.56 307
12756.62 329
12757.69 277
12758.76 319
12759.82 324
12760.89 285
12761.96 304
12763.02 310
12764.09 285
12765.16 282
12766.22 267
12767.29 217
12768.36 240
12769.42 262
12770.49 282
12771.56 291
12772.62 269
12773.69 268
12774.76 273
12775.83 252
12776.89 286
12777.96 242
12779.03 323
12780.10 287
12781.16 279
12782.23 246
12783.30 228
12784.37 221
12785.43 248
12786.50 252
12787.57 248
12788.64 229
12789.70 234
12790.77 267
12791.84 300
12792.91 292
12793.97 293
12795.04 254
12796.11 276
12797.18 253
12798.25 272
12799.31 261
12800.38 270
12801.45 276
12802.52 272
12803.59 262
12804.66 249
12805.72 219
12806.79 273
12807.86 255
12808.93 251
12810.00 243
12811.07 263
12812.14 260
12813.20 267
12814.27 254
12815.34 292
12816.41 248
12817.48 248
12818.55 253
12819.62 282
12820.69 256
12821.76 231
12822.83 257
12823.89 262
12824.96 250
12826.03 225
12827.10 214
12828.17 250
12829.24 212
12830.31 271
12831.38 266
12832.45 212
12833.52 224
12834.59 240
12835.66 259
12836.73 232
12837.80 214
12838.87 250
12839.94 253
12841.01 252
12842.08 239
12843.15 232
12844.22 264
12845.29 229
12846.36 224
12847.43 239
12848.50 226
12849.57 223
12850.64 254
12851.71 230
12852.78 235
12853.85 224
12854.92 225
12855.99 223
12857.06 220
12858.13 216
12859.20 248
12860.27 232
12861.34 233
12862.41 234
12863.48 225
12864.56 228
12865.63 228
12866.70 243
12867.77 221
12868.84 235
12869.91 224
12870.98 236
12872.05 237
12873.12 235
12874.20 222
12875.27 258
12876.34 232
12877.41 233
12878.48 188
12879.55 213
12880.62 209
12881.70 229
12882.77 232
12883.84 252
12884.91 191
12885.98 207
12887.05 218
12888.13 189
12889.20 204
12890.27 209
12891.34 213
12892.41 193
12893.49 222
12894.56 232
12895.63 214
12896.70 203
12897.77 198
12898.85 238
12899.92 207
12900.99 230
12902.06 215
12903.14 218
12904.21 209
12905.28 246
12906.35 205
12907.43 215
12908.50 206
12909.57 218
12910.64 233
12911.72 194
12912.79 190
12913.86 208
12914.94 226
12916.01 188
12917.08 168
12918.16 179
12919.23 224
12920.30 179
12921.37 211
12922.45 178
12923.52 204
12924.59 221
12925.67 236
12926.74 198
12927.82 205
12928.89 195
12929.96 196
12931.04 200
12932.11 184
12933.18 204
12934.26 179
12935.33 209
12936.40 178
12937.48 206
12938.55 201
12939.63 197
12940.70 222
12941.77 244
12942.85 208
12943.92 208
12945.00 190
12946.07 192
12947.15 211
12948.22 218
12949.29 177
12950.37 179
12951.44 205
12952.52 186
12953.59 233
12954.67 205
12955.74 207
12956.82 196
12957.89 204
12958.97 189
12960.04 206
12961.12 185
12962.19 207
12963.27 211
12964.34 204
12965.42 220
12966.49 199
12967.57 206
12968.64 205
12969.72 250
12970.79 204
12971.87 217
12972.94 183
12974.02 241
12975.09 189
12976.17 211
12977.24 199
12978.32 194
12979.40 199
12980.47 192
12981.55 205
12982.62 187
12983.70 200
12984.77 191
12985.85 239
12986.93 211
12988.00 220
12989.08 186
12990.15 192
12991.23 215
12992.31 199
12993.38 192
12994.46 210
12995.54 212
12996.61 248
12997.69 201
12998.76 190
12999.84 163
13000.92 181
13001.99 212
13003.07 206
13004.15 197
13005.22 186
13006.30 213
13007.38 204
13008.45 195
13009.53 176
13010.61 207
13011.69 173
13012.76 175
13013.84 184
13014.92 202
13015.99 209
13017.07 211
13018.15 214
13019.23 211
13020.30 199
13021.38 218
13022.46 225
13023.54 196
13024.61 186
13025.69 194
13026.77 203
13027.85 235
13028.92 217
13030.00 220
13031.08 176
13032.16 200
13033.23 185
13034.31 242
13035.39 207
13036.47 219
13037.55 209
13038.62 227
13039.70 199
13040.78 216
13041.86 213
13042.94 228
13044.02 186
13045.09 198
13046.17 204
13047.25 221
13048.33 218
13049.41 216
13050.49 208
13051.57 212
13052.64 220
13053.72 207
13054.80 213
13055.88 202
13056.96 234
13058.04 223
13059.12 210
13060.20 198
13061.27 193
13062.35 203
13063.43 181
13064.51 183
13065.59 182
13066.67 221
13067.75 189
13068.83 227
13069.91 177
13070.99 207
13072.07 210
13073.15 200
13074.23 224
13075.31 218
13076.39 214
13077.47 206
13078.55 177
13079.63 197
13080.71 207
13081.79 182
13082.86 197
13083.94 180
13085.02 164
13086.11 177
13087.19 205
13088.27 170
13089.35 190
13090.43 197
13091.51 196
13092.59 170
13093.67 189
13094.75 170
13095.83 175
13096.91 169
13097.99 219
13099.07 216
13100.15 163
13101.23 182
13102.31 175
13103.39 196
13104.47 168
13105.55 204
13106.63 187
13107.72 177
13108.80 185
13109.88 214
13110.96 184
13112.04 205
13113.12 200
13114.20 208
13115.28 199
13116.37 204
13117.45 198
13118.53 212
13119.61 193
13120.69 182
13121.77 203
13122.85 187
13123.94 196
13125.02 186
13126.10 193
13127.18 180
13128.26 176
13129.34 208
13130.43 187
13131.51 176
13132.59 176
13133.67 194
13134.75 225
13135.84 212
13136.92 183
13138.00 178
13139.08 167
13140.17 202
13141.25 183
13142.33 196
13143.41 206
13144.49 212
13145.58 192
13146.66 199
13147.74 205
13148.83 166
13149.91 219
13150.99 210
13152.07 176
13153.16 177
13154.24 192
13155.32 229
13156.41 196
13157.49 199
13158.57 187
13159.65 160
13160.74 170
13161.82 166
13162.90 185
13163.99 174
13165.07 157
13166.15 179
13167.24 201
13168.32 177
13169.40 172
13170.49 169
13171.57 171
13172.66 188
13173.74 174
13174.82 181
13175.91 190
13176.99 172
13178.07 142
13179.16 173
13180.24 180
13181.33 183
13182.41 193
13183.49 166
13184.58 158
13185.66 162
13186.75 215
13187.83 196
13188.91 184
13190.00 171
13191.08 181
13192.17 182
13193.25 144
13194.34 159
13195.42 188
13196.51 156
13197.59 155
13198.68 189
13199.76 173
13200.85 182
13201.93 163
13203.02 152
13204.10 157
13205.19 199
13206.27 159
13207.36 180
13208.44 168
13209.53 162
13210.61 147
13211.70 187
13212.78 183
13213.87 155
13214.95 190
13216.04 197
13217.12 184
13218.21 176
13219.29 157
13220.38 192
13221.47 163
13222.55 155
13223.64 177
13224.72 160
13225.81 181
13226.89 168
13227.98 166
13229.07 177
13230.15 179
13231.24 184
13232.32 146
13233.41 176
13234.50 166
13235.58 162
13236.67 196
13237.76 198
13238.84 143
13239.93 169
13241.01 179
13242.10 203
13243.19 184
13244.27 157
13245.36 180
13246.45 180
13247.53 191
13248.62 201
13249.71 165
13250.79 150
13251.88 171
13252.97 175
13254.06 148
13255.14 146
13256.23 209
13257.32 176
13258.40 196
13259.49 178
13260.58 163
13261.67 184
13262.75 179
13263.84 168
13264.93 170
13266.02 181
13267.10 209
13268.19 198
13269.28 179
13270.37 185
13271.45 174
13272.54 200
13273.63 182
13274.72 166
13275.80 167
13276.89 169
13277.98 168
13279.07 138
13280.16 167
13281.24 185
13282.33 186
13283.42 170
13284.51 169
13285.60 147
13286.69 158
13287.77 185
13288.86 187
13289.95 160
13291.04 153
13292.13 172
13293.22 187
13294.31 173
13295.39 170
13296.48 224
13297.57 198
13298.66 177
13299.75 172
13300.84 191
13301.93 164
13303.02 181
13304.11 191
13305.19 186
13306.28 170
13307.37 152
13308.46 160
13309.55 174
13310.64 167
13311.73 174
13312.82 180
13313.91 167
13315.00 161
13316.09 181
13317.18 184
13318.27 171
13319.36 178
13320.45 161
13321.54 155
13322.63 168
13323.72 161
13324.81 180
13325.90 190
13326.99 180
13328.08 149
13329.17 156
13330.26 180
13331.35 165
13332.44 165
13333.53 186
13334.62 168
13335.71 172
13336.80 161
13337.89 163
13338.98 167
13340.07 136
13341.16 143
13342.25 169
13343.34 171
13344.43 178
13345.52 163
13346.61 193
13347.70 194
13348.79 181
13349.89 153
13350.98 181
13352.07 196
13353.16 196
13354.25 191
13355.34 204
13356.43 176
13357.52 184
13358.61 184
13359.71 175
13360.80 152
13361.89 188
13362.98 186
13364.07 182
13365.16 194
13366.26 199
13367.35 181
13368.44 205
13369.53 188
13370.62 195
13371.71 158
13372.81 152
13373.90 189
13374.99 193
13376.08 154
13377.17 164
13378.27 200
13379.36 208
13380.45 177
13381.54 177
13382.63 181
13383.73 181
13384.82 193
13385.91 154
13387.00 150
13388.10 167
13389.19 141
13390.28 158
13391.37 182
13392.47 181
13393.56 156
13394.65 192
13395.75 164
13396.84 171
13397.93 182
13399.02 176
13400.12 174
13401.21 168
13402.30 158
13403.40 153
13404.49 158
13405.58 165
13406.68 157
13407.77 169
13408.86 163
13409.96 156
13411.05 190
13412.14 165
13413.24 159
13414.33 151
13415.42 196
13416.52 174
13417.61 171
13418.70 162
13419.80 165
13420.89 170
13421.99 148
13423.08 164
13424.17 169
13425.27 165
13426.36 171
13427.46 189
13428.55 153
13429.64 151
13430.74 172
13431.83 182
13432.93 179
13434.02 164
13435.12 155
13436.21 199
13437.30 185
13438.40 184
13439.49 179
13440.59 172
13441.68 171
13442.78 185
13443.87 195
13444.97 170
13446.06 134
13447.16 169
13448.25 175
13449.35 161
13450.44 176
13451.54 171
13452.63 199
13453.73 184
13454.82 195
13455.92 178
13457.01 151
13458.11 184
13459.20 163
13460.30 169
13461.39 162
13462.49 189
13463.59 166
13464.68 177
13465.78 175
13466.87 188
13467.97 204
13469.06 196
13470.16 191
13471.26 175
13472.35 166
13473.45 180
13474.54 162
13475.64 186
13476.74 165
13477.83 195
13478.93 200
13480.03 162
13481.12 168
13482.22 175
13483.31 162
13484.41 188
13485.51 184
13486.60 163
13487.70 181
13488.80 180
13489.89 183
13490.99 202
13492.09 153
13493.18 150
13494.28 190
13495.38 199
13496.47 175
13497.57 192
13498.67 169
13499.77 199
13500.86 174
13501.96 174
13503.06 177
13504.15 173
13505.25 178
13506.35 164
13507.45 170
13508.54 165
13509.64 170
13510.74 194
13511.84 182
13512.93 142
13514.03 181
13515.13 168
13516.23 152
13517.32 163
13518.42 183
13519.52 173
13520.62 174
13521.72 154
13522.81 150
13523.91 151
13525.01 145
13526.11 162
13527.21 154
13528.30 151
13529.40 157
13530.50 150
13531.60 136
13532.70 158
13533.80 149
13534.89 159
13535.99 179
13537.09 164
13538.19 163
13539.29 171
13540.39 174
13541.49 159
13542.58 189
13543.68 158
13544.78 140
13545.88 142
13546.98 147
13548.08 157
13549.18 168
13550.28 165
13551.38 181
13552.48 163
13553.58 164
13554.67 193
13555.77 191
13556.87 155
13557.97 154
13559.07 165
13560.17 173
13561.27 159
13562.37 157
13563.47 166
13564.57 155
13565.67 193
13566.77 169
13567.87 173
13568.97 161
13570.07 150
13571.17 176
13572.27 145
13573.37 168
13574.47 156
13575.57 190
13576.67 162
13577.77 149
13578.87 139
13579.97 181
13581.07 171
13582.17 157
13583.27 147
13584.37 187
13585.47 168
13586.57 165
13587.67 172
13588.77 164
13589.88 177
13590.98 165
13592.08 168
13593.18 181
13594.28 174
13595.38 155
13596.48 150
13597.58 152
13598.68 158
13599.78 164
13600.88 185
13601.99 187
13603.09 132
13604.19 180
13605.29 205
13606.39 183
13607.49 135
13608.59 188
13609.70 165
13610.80 157
13611.90 160
13613.00 160
13614.10 143
13615.20 168
13616.31 169
13617.41 148
13618.51 137
13619.61 172
13620.71 179
13621.82 164
13622.92 147
13624.02 154
13625.12 166
13626.22 181
13627.33 180
13628.43 175
13629.53 167
13630.63 153
13631.74 160
13632.84 175
13633.94 176
13635.04 151
13636.15 171
13637.25 197
13638.35 180
13639.45 156
13640.56 143
13641.66 187
13642.76 181
13643.87 126
13644.97 151
13646.07 162
13647.17 144
13648.28 160
13649.38 159
13650.48 135
13651.59 149
13652.69 158
13653.79 164
13654.90 154
13656.00 125
13657.10 168
13658.21 176
13659.31 153
13660.41 155
13661.52 142
13662.62 154
13663.72 130
13664.83 122
13665.93 134
13667.04 138
13668.14 181
13669.24 161
13670.35 137
13671.45 154
13672.56 169
13673.66 195
13674.76 159
13675.87 149
13676.97 162
13678.08 143
13679.18 173
13680.29 156
13681.39 171
13682.49 148
13683.60 150
13684.70 149
13685.81 145
13686.91 147
13688.02 144
13689.12 160
13690.23 159
13691.33 158
13692.44 153
13693.54 149
13694.65 164
13695.75 147
13696.86 134
13697.96 149
13699.07 156
13700.17 153
13701.28 172
13702.38 170
13703.49 157
13704.59 145
13705.70 158
13706.80 158
13707.91 174
13709.02 143
13710.12 140
13711.23 147
13712.33 168
13713.44 161
13714.54 134
13715.65 143
13716.76 152
13717.86 150
13718.97 161
13720.07 159
13721.18 142
13722.29 157
13723.39 166
13724.50 184
13725.60 149
13726.71 181
13727.82 161
13728.92 175
13730.03 177
13731.14 149
13732.24 148
13733.35 161
13734.46 152
13735.56 158
13736.67 167
13737.78 154
13738.88 149
13739.99 163
13741.10 143
13742.20 173
13743.31 148
13744.42 139
13745.52 148
13746.63 152
13747.74 200
13748.84 188
13749.95 157
13751.06 127
13752.17 150
13753.27 169
13754.38 197
13755.49 155
13756.60 184
13757.70 167
13758.81 172
13759.92 152
13761.03 147
13762.13 147
13763.24 152
13764.35 216
13765.46 174
13766.57 161
13767.67 135
13768.78 155
13769.89 161
13771.00 172
13772.11 129
13773.21 152
13774.32 160
13775.43 165
13776.54 145
13777.65 122
13778.75 147
13779.86 181
13780.97 192
13782.08 152
13783.19 142
13784.30 162
13785.41 174
13786.51 151
13787.62 137
13788.73 117
13789.84 172
13790.95 180
13792.06 134
13793.17 155
13794.28 118
13795.39 167
13796.49 171
13797.60 158
13798.71 178
13799.82 174
13800.93 172
13802.04 147
13803.15 164
13804.26 153
13805.37 159
13806.48 168
13807.59 159
13808.70 158
13809.81 172
13810.92 169
13812.03 190
13813.14 172
13814.25 176
13815.36 171
13816.47 178
13817.58 168
13818.69 166
13819.80 145
13820.91 161
13822.02 131
13823.13 163
13824.24 151
13825.35 120
13826.46 159
13827.57 153
13828.68 147
13829.79 146
13830.90 144
13832.01 166
13833.12 153
13834.23 168
13835.34 139
13836.45 132
13837.56 149
13838.67 122
13839.78 154
13840.89 145
13842.01 150
13843.12 146
13844.23 143
13845.34 155
13846.45 179
13847.56 159
13848.67 158
13849.78 163
13850.89 126
13852.01 167
13853.12 176
13854.23 160
13855.34 153
13856.45 140
13857.56 185
13858.67 146
13859.79 171
13860.90 148
13862.01 134
13863.12 144
13864.23 152
13865.34 162
13866.46 147
13867.57 152
13868.68 203
13869.79 144
13870.90 145
13872.02 160
13873.13 176
13874.24 156
13875.35 148
13876.47 164
13877.58 153
13878.69 179
13879.80 171
13880.92 155
13882.03 142
13883.14 158
13884.25 149
13885.37 152
13886.48 151
13887.59 192
13888.70 151
13889.82 152
13890.93 130
13892.04 142
13893.16 181
13894.27 161
13895.38 154
13896.49 160
13897.61 188
13898.72 143
13899.83 189
13900.95 134
13902.06 145
13903.17 139
13904.29 141
13905.40 150
13906.51 152
13907.63 164
13908.74 140
13909.85 156
13910.97 134
13912.08 145
13913.20 136
13914.31 158
13915.42 155
13916.54 167
13917.65 142
13918.77 190
13919.88 165
13920.99 171
13922.11 160
13923.22 141
13924.34 138
13925.45 144
13926.56 152
13927.68 156
13928.79 145
13929.91 165
13931.02 167
13932.14 157
13933.25 177
13934.37 170
13935.48 157
13936.60 128
13937.71 129
13938.83 137
13939.94 155
13941.05 155
13942.17 145
13943.28 139
13944.40 155
13945.51 171
13946.63 149
13947.75 165
13948.86 143
13949.98 160
13951.09 158
13952.21 142
13953.32 149
13954.44 146
13955.55 161
13956.67 167
13957.78 160
13958.90 148
13960.01 167
13961.13 202
13962.25 146
13963.36 127
13964.48 151
13965.59 168
13966.71 158
13967.83 140
13968.94 123
13970.06 152
13971.17 158
13972.29 168
13973.41 172
13974.52 153
13975.64 143
13976.75 167
13977.87 159
13978.99 147
13980.10 164
13981.22 167
13982.34 177
13983.45 173
13984.57 132
13985.69 123
13986.80 152
13987.92 154
13989.04 179
13990.15 143
13991.27 187
13992.39 164
13993.50 189
13994.62 155
13995.74 122
13996.86 165
13997.97 162
13999.09 159
14000.21 153
14001.33 127
14002.44 170
14003.56 155
14004.68 151
14005.79 161
14006.91 148
14008.03 173
14009.15 164
14010.27 183
14011.38 164
14012.50 158
14013.62 153
14014.74 168
14015.85 189
14016.97 158
14018.09 143
14019.21 167
14020.33 150
14021.44 138
14022.56 178
14023.68 186
14024.80 179
14025.92 189
14027.04 166
14028.15 141
14029.27 155
14030.39 152
14031.51 166
14032.63 146
14033.75 141
14034.86 141
14035.98 169
14037.10 172
14038.22 128
14039.34 151
14040.46 155
14041.58 158
14042.70 146
14043.82 161
14044.93 160
14046.05 157
14047.17 164
14048.29 143
14049.41 188
14050.53 192
14051.65 160
14052.77 181
14053.89 175
14055.01 151
14056.13 182
14057.25 173
14058.37 170
14059.49 184
14060.61 199
14061.73 170
14062.85 183
14063.97 196
14065.09 165
14066.20 171
14067.32 166
14068.44 176
14069.56 209
14070.68 170
14071.81 167
14072.93 166
14074.05 174
14075.17 181
14076.29 181
14077.41 170
14078.53 175
14079.65 185
14080.77 174
14081.89 170
14083.01 168
14084.13 205
14085.25 198
14086.37 188
14087.49 195
14088.61 182
14089.73 201
14090.85 178
14091.97 210
14093.10 199
14094.22 216
14095.34 220
14096.46 185
14097.58 179
14098.70 188
14099.82 212
14100.94 180
14102.07 198
14103.19 205
14104.31 209
14105.43 157
14106.55 182
14107.67 186
14108.79 173
14109.92 176
14111.04 172
14112.16 167
14113.28 173
14114.40 159
14115.52 155
14116.65 174
14117.77 169
14118.89 183
14120.01 185
14121.13 179
14122.26 170
14123.38 171
14124.50 179
14125.62 160
14126.75 171
14127.87 182
14128.99 159
14130.11 139
14131.24 153
14132.36 155
14133.48 157
14134.60 170
14135.73 170
14136.85 159
14137.97 145
14139.09 159
14140.22 164
14141.34 157
14142.46 161
14143.59 158
14144.71 159
14145.83 158
14146.95 149
14148.08 131
14149.20 154
14150.32 160
14151.45 139
14152.57 165
14153.69 156
14154.82 143
14155.94 200
14157.06 151
14158.19 147
14159.31 153
14160.44 164
14161.56 161
14162.68 144
14163.81 140
14164.93 168
14166.05 150
14167.18 187
14168.30 161
14169.43 157
14170.55 160
14171.67 161
14172.80 160
14173.92 170
14175.05 151
14176.17 165
14177.30 154
14178.42 136
14179.54 139
14180.67 152
14181.79 151
14182.92 134
14184.04 138
14185.17 174
14186.29 171
14187.42 172
14188.54 137
14189.67 154
14190.79 143
14191.92 136
14193.04 195
14194.17 166
14195.29 144
14196.42 166
14197.54 172
14198.67 170
14199.79 166
14200.92 157
14202.04 154
14203.17 185
14204.29 168
14205.42 136
14206.54 145
14207.67 146
14208.79 140
14209.92 141
14211.05 161
14212.17 137
14213.30 155
14214.42 153
14215.55 130
14216.67 135
14217.80 147
14218.93 154
14220.05 176
14221.18 146
14222.30 187
14223.43 161
14224.56 157
14225.68 135
14226.81 142
14227.94 157
14229.06 149
14230.19 159
14231.32 167
14232.44 148
14233.57 149
14234.70 147
14235.82 155
14236.95 142
14238.08 131
14239.20 132
14240.33 173
14241.46 133
14242.58 131
14243.71 154
14244.84 147
14245.96 174
14247.09 168
14248.22 138
14249.34 153
14250.47 120
14251.60 145
14252.73 173
14253.85 161
14254.98 135
14256.11 136
14257.24 161
14258.36 150
14259.49 133
14260.62 130
14261.75 133
14262.87 127
14264.00 149
14265.13 140
14266.26 130
14267.39 129
14268.51 134
14269.64 161
14270.77 135
14271.90 151
14273.03 160
14274.15 148
14275.28 129
14276.41 131
14277.54 144
14278.67 141
14279.80 134
14280.92 151
14282.05 135
14283.18 168
14284.31 142
14285.44 133
14286.57 135
14287.70 153
14288.82 145
14289.95 142
14291.08 140
14292.21 157
14293.34 137
14294.47 144
14295.60 144
14296.73 124
14297.86 144
14298.99 139
14300.11 140
14301.24 145
14302.37 105
14303.50 133
14304.63 148
14305.76 139
14306.89 146
14308.02 149
14309.15 148
14310.28 131
14311.41 131
14312.54 131
14313.67 123
14314.80 149
14315.93 167
14317.06 135
14318.19 147
14319.32 143
14320.45 151
14321.58 121
14322.71 136
14323.84 121
14324.97 160
14326.10 127
14327.23 124
14328.36 131
14329.49 123
14330.62 149
14331.75 140
14332.88 133
14334.01 145
14335.14 141
14336.27 148
14337.40 148
14338.53 122
14339.66 117
14340.79 147
14341.93 150
14343.06 134
14344.19 119
14345.32 126
14346.45 127
14347.58 137
14348.71 142
14349.84 124
14350.97 137
14352.11 139
14353.24 130
14354.37 148
14355.50 132
14356.63 140
14357.76 131
14358.89 145
14360.03 123
14361.16 120
14362.29 128
14363.42 108
14364.55 130
14365.68 139
14366.82 151
14367.95 143
14369.08 139
14370.21 135
14371.34 134
14372.48 144
14373.61 137
14374.74 133
14375.87 126
14377.00 123
14378.14 131
14379.27 148
14380.40 135
14381.53 138
14382.67 130
14383.80 121
14384.93 138
14386.06 151
14387.20 133
14388.33 139
14389.46 137
14390.59 124
14391.73 139
14392.86 145
14393.99 131
14395.13 136
14396.26 136
14397.39 123
14398.53 133
14399.66 151
14400.79 142
14401.92 136
14403.06 132
14404.19 147
14405.32 156
14406.46 153
14407.59 126
14408.72 118
14409.86 158
14410.99 143
14412.13 156
14413.26 127
14414.39 124
14415.53 151
14416.66 165
14417.79 148
14418.93 131
14420.06 149
14421.20 145
14422.33 156
14423.46 128
14424.60 149
14425.73 161
14426.87 150
14428.00 144
14429.14 166
14430.27 170
14431.40 160
14432.54 160
14433.67 147
14434.81 152
14435.94 156
14437.08 166
14438.21 148
14439.35 131
14440.48 118
14441.62 153
14442.75 149
14443.88 138
14445.02 159
14446.15 138
14447.29 139
14448.42 170
14449.56 166
14450.70 150
14451.83 135
14452.97 149
14454.10 143
14455.24 136
14456.37 148
14457.51 161
14458.64 159
14459.78 153
14460.91 146
14462.05 158
14463.18 153
14464.32 144
14465.46 130
14466.59 126
14467.73 146
14468.86 166
14470.00 138
14471.14 151
14472.27 163
14473.41 175
14474.54 154
14475.68 156
14476.82 152
14477.95 149
14479.09 148
14480.22 151
14481.36 152
14482.50 135
14483.63 154
14484.77 145
14485.91 140
14487.04 149
14488.18 138
14489.32 154
14490.45 141
14491.59 112
14492.73 124
14493.86 143
14495.00 136
14496.14 137
14497.27 161
14498.41 134
14499.55 140
14500.69 146
14501.82 164
14502.96 129
14504.10 133
14505.23 146
14506.37 150
14507.51 152
14508.65 129
14509.78 130
14510.92 132
14512.06 116
14513.20 135
14514.33 142
14515.47 150
14516.61 140
14517.75 135
14518.89 119
14520.02 145
14521.16 159
14522.30 136
14523.44 146
14524.57 131
14525.71 118
14526.85 130
14527.99 131
14529.13 120
14530.27 113
14531.40 140
14532.54 147
14533.68 125
14534.82 121
14535.96 120
14537.10 137
14538.23 139
14539.37 126
14540.51 124
14541.65 113
14542.79 114
14543.93 130
14545.07 125
14546.21 130
14547.35 136
14548.48 135
14549.62 133
14550.76 128
14551.90 149
14553.04 138
14554.18 149
14555.32 128
14556.46 147
14557.60 142
14558.74 138
14559.88 130
14561.02 133
14562.16 136
14563.30 127
14564.43 129
14565.57 142
14566.71 163
14567.85 130
14568.99 126
14570.13 126
14571.27 142
14572.41 136
14573.55 142
14574.69 135
14575.83 147
14576.97 126
14578.11 136
14579.25 135
14580.39 142
14581.53 138
14582.67 136
14583.81 143
14584.96 148
14586.10 163
14587.24 134
14588.38 147
14589.52 112
14590.66 126
14591.80 136
14592.94 118
14594.08 125
14595.22 128
14596.36 128
14597.50 137
14598.64 125
14599.78 128
14600.93 146
14602.07 130
14603.21 132
14604.35 126
14605.49 127
14606.63 133
14607.77 132
14608.91 120
14610.06 111
14611.20 122
14612.34 129
14613.48 119
14614.62 139
14615.76 144
14616.91 122
14618.05 129
14619.19 146
14620.33 141
14621.47 137
14622.61 131
14623.76 124
14624.90 114
14626.04 119
14627.18 143
14628.32 128
14629.47 134
14630.61 146
14631.75 149
14632.89 143
14634.04 135
14635.18 135
14636.32 144
14637.46 151
14638.61 135
14639.75 145
14640.89 121
14642.03 150
14643.18 125
14644.32 139
14645.46 121
14646.60 106
14647.75 124
14648.89 124
14650.03 123
14651.18 132
14652.32 143
14653.46 141
14654.61 145
14655.75 129
14656.89 126
14658.03 127
14659.18 158
14660.32 135
14661.46 143
14662.61 111
14663.75 132
14664.90 148
14666.04 108
14667.18 121
14668.33 126
14669.47 149
14670.61 135
14671.76 108
14672.90 134
14674.05 124
14675.19 131
14676.33 120
14677.48 117
14678.62 129
14679.77 136
14680.91 138
14682.05 130
14683.20 141
14684.34 126
14685.49 132
14686.63 122
14687.78 135
14688.92 115
14690.06 155
14691.21 134
14692.35 125
14693.50 101
14694.64 106
14695.79 122
14696.93 116
14698.08 103
14699.22 123
14700.37 99
14701.51 131
14702.66 121
14703.80 131
14704.95 119
14706.09 117
14707.24 132
14708.38 146
14709.53 119
14710.67 123
14711.82 144
14712.96 144
14714.11 130
14715.26 123
14716.40 132
14717.55 121
14718.69 145
14719.84 140
14720.98 125
14722.13 116
14723.28 130
14724.42 146
14725.57 149
14726.71 106
14727.86 102
14729.01 114
14730.15 145
14731.30 129
14732.44 114
14733.59 113
14734.74 121
14735.88 138
14737.03 114
14738.18 135
14739.32 125
14740.47 113
14741.61 118
14742.76 119
14743.91 106
14745.05 115
14746.20 141
14747.35 144
14748.49 116
14749.64 124
14750.79 119
14751.94 121
14753.08 132
14754.23 121
14755.38 145
14756.52 114
14757.67 127
14758.82 116
14759.97 105
14761.11 120
14762.26 149
14763.41 142
14764.55 130
14765.70 111
14766.85 118
14768.00 115
14769.15 123
14770.29 119
14771.44 128
14772.59 117
14773.74 102
14774.88 106
14776.03 113
14777.18 118
14778.33 121
14779.48 117
14780.62 110
14781.77 118
14782.92 118
14784.07 120
14785.22 123
14786.36 125
14787.51 106
14788.66 130
14789.81 125
14790.96 108
14792.11 102
14793.26 132
14794.40 147
14795.55 112
14796.70 126
14797.85 112
14799.00 125
14800.15 129
14801.30 132
14802.45 133
14803.59 132
14804.74 113
14805.89 137
14807.04 118
14808.19 127
14809.34 116
14810.49 145
14811.64 150
14812.79 124
14813.94 131
14815.09 141
14816.24 135
14817.39 141
14818.53 129
14819.68 116
14820.83 116
14821.98 124
14823.13 118
14824.28 100
14825.43 101
14826.58 118
14827.73 130
14828.88 119
14830.03 103
14831.18 108
14832.33 109
14833.48 115
14834.63 121
14835.78 112
14836.93 105
14838.08 97
14839.23 114
14840.38 121
14841.53 111
14842.69 121
14843.84 125
14844.99 148
14846.14 122
14847.29 112
14848.44 127
14849.59 113
14850.74 122
14851.89 125
14853.04 134
14854.19 115
14855.34 125
14856.49 116
14857.65 129
14858.80 145
14859.95 143
14861.10 110
14862.25 125
14863.40 121
14864.55 127
14865.70 134
14866.86 128
14868.01 126
14869.16 129
14870.31 118
14871.46 110
14872.61 116
14873.77 127
14874.92 140
14876.07 126
14877.22 125
14878.37 100
14879.52 118
14880.68 107
14881.83 112
14882.98 119
14884.13 150
14885.28 146
14886.44 122
14887.59 140
14888.74 147
14889.89 118
14891.05 113
14892.20 107
14893.35 112
14894.50 122
14895.66 101
14896.81 115
14897.96 118
14899.11 105
14900.27 128
14901.42 110
14902.57 98
14903.72 126
14904.88 126
14906.03 124
14907.18 105
14908.34 119
14909.49 109
14910.64 100
14911.80 109
14912.95 135
14914.10 119
14915.26 132
14916.41 119
14917.56 121
14918.72 118
14919.87 121
14921.02 123
14922.18 120
14923.33 118
14924.48 126
14925.64 117
14926.79 124
14927.94 119
14929.10 128
14930.25 130
14931.41 110
14932.56 115
14933.71 115
14934.87 124
14936.02 120
14937.18 129
14938.33 116
14939.48 130
14940.64 121
14941.79 112
14942.95 116
14944.10 130
14945.26 105
14946.41 121
14947.57 117
14948.72 120
14949.87 142
14951.03 111
14952.18 134
14953.34 117
14954.49 130
14955.65 108
14956.80 105
14957.96 115
14959.11 113
14960.27 141
14961.42 123
14962.58 110
14963.73 117
14964.89 119
14966.04 155
14967.20 103
14968.36 125
14969.51 140
14970.67 136
14971.82 123
14972.98 100
14974.13 127
14975.29 143
14976.44 148
14977.60 106
14978.76 121
14979.91 128
14981.07 131
14982.22 124
14983.38 99
14984.53 103
14985.69 130
14986.85 121
14988.00 129
14989.16 108
14990.32 113
14991.47 119
14992.63 114
14993.78 101
14994.94 104
14996.10 115
14997.25 119
14998.41 115
14999.57 104
15000.72 115
15001.88 112
15003.04 90
15004.19 111
15005.35 113
15006.51 128
15007.66 119
15008.82 112
15009.98 101
15011.13 101
15012.29 121
15013.45 119
15014.61 123
15015.76 118
15016.92 100
15018.08 122
15019.23 102
15020.39 118
15021.55 123
15022.71 124
15023.86 121
15025.02 98
15026.18 112
15027.34 110
15028.49 105
15029.65 131
15030.81 125
15031.97 104
15033.13 102
15034.28 79
15035.44 111
15036.60 106
15037.76 107
15038.92 109
15040.07 120
15041.23 117
15042.39 114
15043.55 115
15044.71 90
15045.87 117
15047.02 101
15048.18 102
15049.34 105
15050.50 116
15051.66 107
15052.82 106
15053.98 123
15055.13 97
15056.29 117
15057.45 100
15058.61 86
15059.77 111
15060.93 108
15062.09 100
15063.25 105
15064.40 144
15065.56 112
15066.72 91
15067.88 108
15069.04 113
15070.20 126
15071.36 128
15072.52 107
15073.68 114
15074.84 93
15076.00 123
15077.16 126
15078.32 121
15079.48 91
15080.64 115
15081.80 119
15082.96 115
15084.12 101
15085.28 113
15086.44 114
15087.60 109
15088.76 111
15089.92 102
15091.08 111
15092.24 128
15093.40 104
15094.56 105
15095.72 104
15096.88 102
15098.04 112
15099.20 110
15100.36 111
15101.52 98
15102.68 120
15103.84 87
15105.00 88
15106.16 94
15107.32 124
15108.48 115
15109.64 96
15110.80 116
15111.96 135
15113.13 139
15114.29 136
15115.45 134
15116.61 120
15117.77 98
15118.93 125
15120.09 121
15121.25 127
15122.42 111
15123.58 138
15124.74 96
15125.90 99
15127.06 106
15128.22 112
15129.38 102
15130.55 111
15131.71 103
15132.87 107
15134.03 109
15135.19 98
15136.35 98
15137.52 104
15138.68 96
15139.84 79
15141.00 102
15142.16 109
15143.33 105
15144.49 89
15145.65 83
15146.81 99
15147.97 121
15149.14 94
15150.30 100
15151.46 105
15152.62 102
15153.79 111
15154.95 101
15156.11 121
15157.27 102
15158.44 100
15159.60 120
15160.76 102
15161.93 94
15163.09 138
15164.25 106
15165.41 111
15166.58 98
15167.74 87
15168.90 112
15170.07 122
15171.23 105
15172.39 118
15173.56 112
15174.72 132
15175.88 99
15177.05 94
15178.21 98
15179.37 98
15180.54 93
15181.70 93
15182.86 95
15184.03 103
15185.19 118
15186.36 135
15187.52 106
15188.68 103
15189.85 111
15191.01 93
15192.17 89
15193.34 110
15194.50 94
15195.67 84
15196.83 100
15198.00 108
15199.16 111
15200.32 94
15201.49 104
15202.65 104
15203.82 109
15204.98 86
15206.15 105
15207.31 118
15208.48 106
15209.64 109
15210.80 107
15211.97 114
15213.13 110
15214.30 104
15215.46 107
15216.63 95
15217.79 103
15218.96 109
15220.12 91
15221.29 101
15222.45 103
15223.62 97
15224.78 99
15225.95 91
15227.11 94
15228.28 105
15229.45 101
15230.61 93
15231.78 100
15232.94 124
15234.11 121
15235.27 93
15236.44 86
15237.60 103
15238.77 108
15239.94 110
15241.10 121
15242.27 109
15243.43 97
15244.60 119
15245.77 139
15246.93 111
15248.10 96
15249.26 125
15250.43 121
15251.60 87
15252.76 108
15253.93 109
15255.10 117
15256.26 110
15257.43 116
15258.60 126
15259.76 120
15260.93 108
15262.10 117
15263.26 109
15264.43 110
15265.60 103
15266.76 127
15267.93 110
15269.10 79
15270.26 92
15271.43 107
15272.60 100
15273.76 117
15274.93 104
15276.10 100
15277.27 116
15278.43 103
15279.60 103
15280.77 108
15281.94 124
15283.10 95
15284.27 102
15285.44 105
15286.61 118
15287.77 102
15288.94 109
15290.11 111
15291.28 128
15292.44 135
15293.61 125
15294.78 112
15295.95 94
15297.12 126
15298.28 131
15299.45 110
15300.62 91
15301.79 120
15302.96 115
15304.12 106
15305.29 108
15306.46 102
15307.63 126
15308.80 91
15309.97 88
15311.14 91
15312.30 110
15313.47 106
15314.64 133
15315.81 136
15316.98 104
15318.15 110
15319.32 127
15320.49 117
15321.65 103
15322.82 103
15323.99 96
15325.16 98
15326.33 102
15327.50 90
15328.67 98
15329.84 98
15331.01 114
15332.18 126
15333.35 111
15334.52 111
15335.69 79
15336.85 117
15338.02 98
15339.19 82
15340.36 122
15341.53 124
15342.70 88
15343.87 104
15345.04 89
15346.21 99
15347.38 106
15348.55 100
15349.72 91
15350.89 97
15352.06 96
15353.23 108
15354.40 119
15355.57 107
15356.74 100
15357.91 104
15359.08 109
15360.25 94
15361.43 99
15362.60 100
15363.77 105
15364.94 120
15366.11 122
15367.28 79
15368.45 101
15369.62 111
15370.79 98
15371.96 115
15373.13 121
15374.30 124
15375.47 128
15376.65 112
15377.82 98
15378.99 107
15380.16 93
15381.33 127
15382.50 129
15383.67 85
15384.84 122
15386.02 90
15387.19 83
15388.36 95
15389.53 96
15390.70 91
15391.87 96
15393.04 107
15394.22 113
15395.39 105
15396.56 92
15397.73 103
15398.90 112
15400.08 139
15401.25 105
15402.42 114
15403.59 108
15404.76 101
15405.94 116
15407.11 127
15408.28 110
15409.45 104
15410.63 104
15411.80 110
15412.97 97
15414.14 112
15415.31 130
15416.49 113
15417.66 112
15418.83 100
15420.01 105
15421.18 107
15422.35 112
15423.52 108
15424.70 147
15425.87 143
15427.04 108
15428.22 118
15429.39 95
15430.56 117
15431.73 131
15432.91 118
15434.08 128
15435.25 106
15436.43 99
15437.60 113
15438.77 86
15439.95 85
15441.12 101
15442.30 119
15443.47 101
15444.64 107
15445.82 111
15446.99 101
15448.16 107
15449.34 126
15450.51 105
15451.69 100
15452.86 122
15454.03 110
15455.21 112
15456.38 96
15457.56 105
15458.73 88
15459.90 115
15461.08 108
15462.25 98
15463.43 97
15464.60 91
15465.78 116
15466.95 108
15468.12 101
15469.30 111
15470.47 131
15471.65 108
15472.82 91
15474.00 93
15475.17 92
15476.35 92
15477.52 107
15478.70 100
15479.87 96
15481.05 141
15482.22 135
15483.40 105
15484.57 121
15485.75 104
15486.92 109
15488.10 108
15489.27 118
15490.45 101
15491.62 105
15492.80 115
15493.98 91
15495.15 124
15496.33 115
15497.50 113
15498.68 109
15499.85 98
15501.03 104
15502.21 123
15503.38 114
15504.56 100
15505.73 105
15506.91 113
15508.09 143
15509.26 96
15510.44 113
15511.61 79
15512.79 109
15513.97 104
15515.14 104
15516.32 101
15517.50 119
15518.67 116
15519.85 135
15521.02 104
15522.20 114
15523.38 113
15524.55 114
15525.73 113
15526.91 104
15528.09 102
15529.26 120
15530.44 127
15531.62 124
15532.79 123
15533.97 130
15535.15 121
15536.32 118
15537.50 104
15538.68 113
15539.86 107
15541.03 114
15542.21 118
15543.39 108
15544.57 107
15545.74 116
15546.92 111
15548.10 90
15549.28 93
15550.45 137
15551.63 118
15552.81 105
15553.99 115
15555.16 105
15556.34 129
15557.52 118
15558.70 111
15559.88 104
15561.05 105
15562.23 117
15563.41 131
15564.59 110
15565.77 94
15566.95 132
15568.12 122
15569.30 110
15570.48 112
15571.66 136
15572.84 154
15574.02 124
15575.19 109
15576.37 98
15577.55 129
15578.73 122
15579.91 114
15581.09 93
15582.27 135
15583.45 108
15584.62 133
15585.80 137
15586.98 117
15588.16 113
15589.34 136
15590.52 141
15591.70 130
15592.88 116
15594.06 139
15595.24 126
15596.42 122
15597.60 99
15598.78 154
15599.96 151
15601.14 128
15602.31 122
15603.49 107
15604.67 127
15605.85 156
15607.03 120
15608.21 115
15609.39 116
15610.57 136
15611.75 162
15612.93 143
15614.11 141
15615.29 125
15616.47 142
15617.65 164
15618.83 135
15620.01 125
15621.19 145
15622.38 160
15623.56 121
15624.74 140
15625.92 126
15627.10 167
15628.28 163
15629.46 130
15630.64 147
15631.82 145
15633.00 167
15634.18 152
15635.36 154
15636.54 160
15637.72 160
15638.91 146
15640.09 161
15641.27 142
15642.45 130
15643.63 146
15644.81 153
15645.99 143
15647.17 150
15648.36 134
15649.54 151
15650.72 131
15651.90 149
15653.08 154
15654.26 139
15655.44 134
15656.63 154
15657.81 169
15658.99 169
15660.17 137
15661.35 144
15662.54 149
15663.72 166
15664.90 157
15666.08 146
15667.26 142
15668.45 176
15669.63 146
15670.81 143
15671.99 158
15673.17 171
15674.36 161
15675.54 169
15676.72 166
15677.90 151
15679.09 168
15680.27 151
15681.45 167
15682.63 190
15683.82 180
15685.00 174
15686.18 186
15687.37 190
15688.55 176
15689.73 182
15690.91 174
15692.10 167
15693.28 178
15694.46 176
15695.65 188
15696.83 151
15698.01 203
15699.20 179
15700.38 197
15701.56 190
15702.75 187
15703.93 202
15705.11 191
15706.30 203
15707.48 201
15708.66 236
15709.85 214
15711.03 237
15712.22 215
15713.40 182
15714.58 228
15715.77 226
15716.95 214
15718.14 196
15719.32 211
15720.50 203
15721.69 181
15722.87 227
15724.06 222
15725.24 188
15726.43 210
15727.61 204
15728.79 201
15729.98 198
15731.16 181
15732.35 183
15733.53 180
15734.72 151
15735.90 182
15737.09 178
15738.27 166
15739.46 182
15740.64 178
15741.83 166
15743.01 187
15744.20 186
15745.38 171
15746.57 166
15747.75 179
15748.94 197
15750.12 200
15751.31 183
15752.49 183
15753.68 177
15754.86 182
15756.05 154
15757.23 158
15758.42 186
15759.60 177
15760.79 157
15761.98 176
15763.16 167
15764.35 172
15765.53 168
15766.72 167
15767.90 184
15769.09 164
15770.28 129
15771.46 150
15772.65 161
15773.83 156
15775.02 158
15776.21 165
15777.39 172
15778.58 183
15779.77 169
15780.95 147
15782.14 150
15783.33 184
15784.51 166
15785.70 159
15786.89 155
15788.07 148
15789.26 174
15790.45 151
15791.63 143
15792.82 130
15794.01 149
15795.19 166
15796.38 186
15797.57 142
15798.75 140
15799.94 139
15801.13 164
15802.32 153
15803.50 135
15804.69 157
15805.88 161
15807.06 147
15808.25 119
15809.44 125
15810.63 122
15811.81 182
15813.00 178
15814.19 137
15815.38 130
15816.57 152
15817.75 165
15818.94 150
15820.13 137
15821.32 121
15822.50 144
15823.69 148
15824.88 149
15826.07 113
15827.26 147
15828.44 149
15829.63 147
15830.82 140
15832.01 111
15833.20 147
15834.39 145
15835.57 150
15836.76 127
15837.95 133
15839.14 128
15840.33 174
15841.52 154
15842.71 151
15843.90 119
15845.08 153
15846.27 145
15847.46 153
15848.65 144
15849.84 138
15851.03 155
15852.22 143
15853.41 136
15854.60 140
15855.79 143
15856.97 149
15858.16 151
15859.35 117
15860.54 141
15861.73 138
15862.92 147
15864.11 130
15865.30 131
15866.49 128
15867.68 140
15868.87 143
15870.06 136
15871.25 153
15872.44 124
15873.63 153
15874.82 179
15876.01 155
15877.20 128
15878.39 143
15879.58 135
15880.77 144
15881.96 145
15883.15 151
15884.34 152
15885.53 121
15886.72 127
15887.91 139
15889.10 125
15890.29 114
15891.48 139
15892.67 125
15893.86 128
15895.05 119
15896.24 152
15897.44 147
15898.63 151
15899.82 129
15901.01 126
15902.20 155
15903.39 143
15904.58 136
15905.77 123
15906.96 144
15908.15 111
15909.35 143
15910.54 139
15911.73 144
15912.92 137
15914.11 149
15915.30 128
15916.49 143
15917.69 118
15918.88 119
15920.07 110
15921.26 123
15922.45 111
15923.64 114
15924.84 142
15926.03 114
15927.22 114
15928.41 106
15929.60 109
15930.80 122
15931.99 110
15933.18 106
15934.37 125
15935.56 125
15936.76 127
15937.95 120
15939.14 108
15940.33 127
15941.53 137
15942.72 123
15943.91 100
15945.10 121
15946.30 96
15947.49 106
15948.68 132
15949.87 126
15951.07 122
15952.26 124
15953.45 114
15954.65 107
15955.84 101
15957.03 96
15958.22 128
15959.42 119
15960.61 117
15961.80 127
15963.00 130
15964.19 121
15965.38 118
15966.58 104
15967.77 121
15968.96 111
15970.16 122
15971.35 110
15972.54 119
15973.74 110
15974.93 116
15976.13 120
15977.32 102
15978.51 104
15979.71 125
15980.90 139
15982.09 128
15983.29 113
15984.48 110
15985.68 130
15986.87 116
15988.06 123
15989.26 126
15990.45 111
15991.65 107
15992.84 136
15994.04 103
15995.23 118
15996.43 115
15997.62 118
15998.81 142
16000.01 111
16001.20 111
16002.40 113
16003.59 120
16004.79 109
16005.98 95
16007.18 100
16008.37 129
16009.57 115
16010.76 119
16011.96 123
16013.15 132
16014.35 104
16015.54 118
16016.74 112
16017.93 128
16019.13 133
16020.32 134
16021.52 128
16022.72 119
16023.91 126
16025.11 110
16026.30 132
16027.50 108
16028.69 121
16029.89 104
16031.08 115
16032.28 123
16033.48 109
16034.67 104
16035.87 110
16037.06 103
16038.26 115
16039.46 107
16040.65 112
16041.85 87
16043.05 107
16044.24 116
16045.44 92
16046.63 104
16047.83 106
16049.03 113
16050.22 124
16051.42 112
16052.62 113
16053.81 115
16055.01 130
16056.21 123
16057.40 111
16058.60 104
16059.80 113
16060.99 118
16062.19 126
16063.39 112
16064.58 106
16065.78 114
16066.98 106
16068.18 115
16069.37 97
16070.57 92
16071.77 105
16072.97 91
16074.16 100
16075.36 110
16076.56 99
16077.76 105
16078.95 94
16080.15 111
16081.35 99
16082.55 108
16083.74 115
16084.94 108
16086.14 103
16087.34 116
16088.53 106
16089.73 96
16090.93 129
16092.13 128
16093.33 98
16094.53 89
16095.72 122
16096.92 134
16098.12 123
16099.32 126
16100.52 106
16101.72 121
16102.91 108
16104.11 79
16105.31 101
16106.51 89
16107.71 99
16108.91 93
16110.11 118
16111.30 116
16112.50 101
16113.70 104
16114.90 97
16116.10 121
16117.30 100
16118.50 106
16119.70 101
16120.90 115
16122.10 104
16123.29 105
16124.49 102
16125.69 111
16126.89 93
16128.09 114
16129.29 118
16130.49 133
16131.69 103
16132.89 109
16134.09 118
16135.29 112
16136.49 113
16137.69 102
16138.89 120
16140.09 116
16141.29 114
16142.49 113
16143.69 123
16144.89 117
16146.09 117
16147.29 106
16148.49 110
16149.69 107
16150.89 129
16152.09 116
16153.29 110
16154.49 120
16155.69 110
16156.89 129
16158.09 109
16159.29 121
16160.49 121
16161.69 114
16162.89 114
16164.09 125
16165.30 121
16166.50 104
16167.70 104
16168.90 134
16170.10 120
16171.30 105
16172.50 107
16173.70 97
16174.90 114
16176.10 103
16177.31 132
16178.51 108
16179.71 117
16180.91 115
16182.11 122
16183.31 151
16184.51 130
16185.72 115
16186.92 98
16188.12 120
16189.32 115
16190.52 107
16191.72 130
16192.93 113
16194.13 87
16195.33 100
16196.53 113
16197.73 115
16198.94 118
16200.14 121
16201.34 106
16202.54 126
16203.74 117
16204.95 129
16206.15 121
16207.35 131
16208.55 134
16209.76 135
16210.96 142
16212.16 153
16213.36 116
16214.57 114
16215.77 131
16216.97 143
16218.17 148
16219.38 134
16220.58 131
16221.78 124
16222.99 132
16224.19 153
16225.39 135
16226.59 131
16227.80 149
16229.00 139
16230.20 135
16231.41 116
16232.61 123
16233.81 145
16235.02 155
16236.22 138
16237.42 120
16238.63 136
16239.83 145
16241.04 174
16242.24 119
16243.44 118
16244.65 158
16245.85 169
16247.05 170
16248.26 127
16249.46 160
16250.67 140
16251.87 175
16253.07 134
16254.28 130
16255.48 142
16256.69 166
16257.89 153
16259.09 164
16260.30 140
16261.50 153
16262.71 158
16263.91 146
16265.12 144
16266.32 148
16267.53 169
16268.73 159
16269.94 162
16271.14 139
16272.34 162
16273.55 150
16274.75 174
16275.96 172
16277.16 137
16278.37 150
16279.57 172
16280.78 194
16281.98 167
16283.19 190
16284.39 189
16285.60 199
16286.81 156
16288.01 162
16289.22 153
16290.42 151
16291.63 152
16292.83 176
16294.04 162
16295.24 160
16296.45 160
16297.66 173
16298.86 156
16300.07 168
16301.27 146
16302.48 165
16303.68 168
16304.89 161
16306.10 181
16307.30 175
16308.51 163
16309.71 166
16310.92 178
16312.13 160
16313.33 150
16314.54 149
16315.75 161
16316.95 151
16318.16 162
16319.37 159
16320.57 142
16321.78 179
16322.99 159
16324.19 144
16325.40 129
16326.61 147
16327.81 131
16329.02 122
16330.23 135
16331.43 120
16332.64 150
16333.85 152
16335.05 116
16336.26 131
16337.47 130
16338.68 135
16339.88 173
16341.09 146
16342.30 137
16343.51 135
16344.71 122
16345.92 138
16347.13 130
16348.34 147
16349.54 154
16350.75 139
16351.96 109
16353.17 96
16354.37 130
16355.58 120
16356.79 130
16358.00 153
16359.21 137
16360.41 129
16361.62 127
16362.83 112
16364.04 136
16365.25 131
16366.45 125
16367.66 113
16368.87 111
16370.08 113
16371.29 103
16372.50 97
16373.71 90
16374.91 124
16376.12 125
16377.33 109
16378.54 104
16379.75 117
16380.96 111
16382.17 115
16383.38 136
16384.58 128
16385.79 103
16387.00 121
16388.21 108
16389.42 134
16390.63 118
16391.84 125
16393.05 120
16394.26 122
16395.47 97
16396.68 118
16397.89 111
16399.09 127
16400.30 129
16401.51 152
16402.72 141
16403.93 129
16405.14 141
16406.35 115
16407.56 114
16408.77 112
16409.98 111
16411.19 116
16412.40 129
16413.61 88
16414.82 110
16416.03 108
16417.24 117
16418.45 117
16419.66 123
16420.87 116
16422.08 115
16423.29 111
16424.50 125
16425.71 122
16426.92 96
16428.14 105
16429.35 107
16430.56 130
16431.77 106
16432.98 121
16434.19 114
16435.40 114
16436.61 127
16437.82 116
16439.03 128
16440.24 120
16441.45 111
16442.67 114
16443.88 93
16445.09 105
16446.30 114
16447.51 134
16448.72 114
16449.93 95
16451.14 112
16452.36 109
16453.57 105
16454.78 115
16455.99 114
16457.20 97
16458.41 112
16459.63 121
16460.84 112
16462.05 97
16463.26 106
16464.47 131
16465.68 94
16466.90 104
16468.11 75
16469.32 99
16470.53 96
16471.74 101
16472.96 87
16474.17 97
16475.38 98
16476.59 100
16477.81 98
16479.02 109
16480.23 110
16481.44 106
16482.66 106
16483.87 101
16485.08 103
16486.29 90
16487.51 98
16488.72 92
16489.93 104
16491.15 101
16492.36 105
16493.57 100
16494.78 80
16496.00 81
16497.21 84
16498.42 96
16499.64 101
16500.85 86
16502.06 106
16503.28 121
16504.49 95
16505.70 102
16506.92 101
16508.13 99
16509.34 77
16510.56 76
16511.77 105
16512.98 123
16514.20 114
16515.41 90
16516.63 89
16517.84 90
16519.05 107
16520.27 90
16521.48 71
16522.70 84
16523.91 91
16525.12 86
16526.34 91
16527.55 89
16528.77 99
16529.98 91
16531.20 116
16532.41 122
16533.62 98
16534.84 98
16536.05 124
16537.27 95
16538.48 99
16539.70 116
16540.91 107
16542.13 113
16543.34 81
16544.56 83
16545.77 94
16546.99 119
16548.20 94
16549.42 85
16550.63 94
16551.85 105
16553.06 107
16554.28 97
16555.49 77
16556.71 87
16557.92 93
16559.14 104
16560.35 92
16561.57 80
16562.78 79
16564.00 84
16565.21 98
16566.43 81
16567.65 77
16568.86 112
16570.08 110
16571.29 122
16572.51 96
16573.73 89
16574.94 90
16576.16 109
16577.37 89
16578.59 93
16579.81 91
16581.02 72
16582.24 90
16583.45 76
16584.67 77
16585.89 103
16587.10 77
16588.32 74
16589.54 99
16590.75 84
16591.97 64
16593.19 68
16594.40 89
16595.62 105
16596.84 92
16598.05 87
16599.27 97
16600.49 98
16601.70 91
16602.92 73
16604.14 100
16605.35 106
16606.57 118
16607.79 105
16609.01 100
16610.22 92
16611.44 80
16612.66 103
16613.88 104
16615.09 108
16616.31 81
16617.53 83
16618.75 95
16619.96 88
16621.18 90
16622.40 95
16623.62 101
16624.83 101
16626.05 84
16627.27 90
16628.49 99
16629.71 90
16630.92 86
16632.14 85
16633.36 99
16634.58 96
16635.80 96
16637.01 90
16638.23 104
16639.45 99
16640.67 98
16641.89 86
16643.11 80
16644.32 81
16645.54 107
16646.76 87
16647.98 84
16649.20 94
16650.42 109
16651.64 98
16652.86 80
16654.07 103
16655.29 86
16656.51 87
16657.73 88
16658.95 84
16660.17 79
16661.39 75
16662.61 80
16663.83 98
16665.05 84
16666.27 82
16667.48 110
16668.70 97
16669.92 83
16671.14 72
16672.36 91
16673.58 91
16674.80 86
16676.02 98
16677.24 80
16678.46 88
16679.68 96
16680.90 88
16682.12 97
16683.34 104
16684.56 84
16685.78 114
16687.00 88
16688.22 81
16689.44 106
16690.66 108
16691.88 108
16693.10 102
16694.32 81
16695.54 103
16696.76 86
16697.98 98
16699.20 108
16700.42 85
16701.64 89
16702.87 92
16704.09 101
16705.31 72
16706.53 91
16707.75 92
16708.97 103
16710.19 84
16711.41 89
16712.63 75
16713.85 92
16715.07 84
16716.30 91
16717.52 76
16718.74 100
16719.96 106
16721.18 103
16722.40 108
16723.62 92
16724.85 95
16726.07 120
16727.29 103
16728.51 92
16729.73 110
16730.95 104
16732.17 112
16733.40 110
16734.62 78
16735.84 85
16737.06 85
16738.28 90
16739.51 99
16740.73 100
16741.95 100
16743.17 113
16744.39 95
16745.62 99
16746.84 111
16748.06 94
16749.28 101
16750.51 108
16751.73 105
16752.95 100
16754.17 95
16755.40 97
16756.62 94
16757.84 89
16759.06 115
16760.29 113
16761.51 88
16762.73 87
16763.96 105
16765.18 100
16766.40 78
16767.62 114
16768.85 108
16770.07 94
16771.29 109
16772.52 88
16773.74 104
16774.96 74
16776.19 97
16777.41 107
16778.63 81
16779.86 74
16781.08 74
16782.30 92
16783.53 99
16784.75 93
16785.97 95
16787.20 114
16788.42 112
16789.65 98
16790.87 91
16792.09 93
16793.32 91
16794.54 87
16795.77 95
16796.99 86
16798.21 92
16799.44 102
16800.66 91
16801.89 82
16803.11 83
16804.34 91
16805.56 107
16806.78 90
16808.01 110
16809.23 108
16810.46 107
16811.68 91
16812.91 94
16814.13 103
16815.36 90
16816.58 98
16817.81 96
16819.03 95
16820.26 92
16821.48 100
16822.71 102
16823.93 105
16825.16 94
16826.38 98
16827.61 99
16828.83 108
16830.06 82
16831.28 100
16832.51 106
16833.73 87
16834.96 100
16836.19 74
16837.41 78
16838.64 85
16839.86 98
16841.09 74
16842.31 93
16843.54 83
16844.76 89
16845.99 100
16847.22 104
16848.44 67
16849.67 84
16850.89 105
16852.12 98
16853.35 93
16854.57 93
16855.80 82
16857.03 96
16858.25 80
16859.48 100
16860.71 94
16861.93 91
16863.16 129
16864.38 117
16865.61 116
16866.84 99
16868.06 98
16869.29 126
16870.52 93
16871.74 99
16872.97 121
16874.20 83
16875.43 105
16876.65 129
16877.88 106
16879.11 121
16880.33 116
16881.56 95
16882.79 120
16884.02 111
16885.24 108
16886.47 110
16887.70 113
16888.93 117
16890.15 87
16891.38 105
16892.61 94
16893.84 129
16895.06 131
16896.29 97
16897.52 96
16898.75 113
16899.97 111
16901.20 100
16902.43 82
16903.66 112
16904.89 100
16906.11 107
16907.34 96
16908.57 89
16909.80 98
16911.03 127
16912.26 103
16913.48 108
16914.71 92
16915.94 103
16917.17 110
16918.40 94
16919.63 109
16920.85 95
16922.08 113
16923.31 108
16924.54 91
16925.77 94
16927.00 88
16928.23 84
16929.46 108
16930.69 101
16931.91 106
16933.14 92
16934.37 87
16935.60 68
16936.83 79
16938.06 111
16939.29 110
16940.52 71
16941.75 94
16942.98 108
16944.21 118
16945.44 117
16946.67 90
16947.90 89
16949.13 106
16950.35 91
16951.58 96
16952.81 87
16954.04 119
16955.27 107
16956.50 78
16957.73 74
16958.96 85
16960.19 106
16961.42 110
16962.65 91
16963.88 104
16965.11 101
16966.34 94
16967.58 96
16968.81 82
16970.04 116
16971.27 96
16972.50 102
16973.73 98
16974.96 90
16976.19 85
16977.42 111
16978.65 105
16979.88 90
16981.11 91
16982.34 83
16983.57 95
16984.80 87
16986.04 89
16987.27 83
16988.50 94
16989.73 120
16990.96 85
16992.19 95
16993.42 86
16994.65 93
16995.88 100
16997.12 86
16998.35 92
16999.58 107
17000.81 110
17002.04 97
17003.27 103
17004.51 99
17005.74 88
17006.97 124
17008.20 107
17009.43 104
17010.66 88
17011.90 85
17013.13 79
17014.36 95
17015.59 98
17016.82 98
17018.06 120
17019.29 105
17020.52 101
17021.75 97
17022.99 108
17024.22 100
17025.45 85
17026.68 105
17027.92 118
17029.15 111
17030.38 95
17031.61 103
17032.85 85
17034.08 79
17035.31 90
17036.54 89
17037.78 85
17039.01 85
17040.24 108
17041.48 79
17042.71 98
17043.94 89
17045.18 96
17046.41 95
17047.64 93
17048.88 89
17050.11 90
17051.34 97
17052.58 88
17053.81 108
17055.04 95
17056.28 82
17057.51 76
17058.74 72
17059.98 75
17061.21 84
17062.44 80
17063.68 99
17064.91 89
17066.15 75
17067.38 77
17068.61 84
17069.85 98
17071.08 98
17072.32 95
17073.55 73
17074.78 98
17076.02 89
17077.25 86
17078.49 101
17079.72 97
17080.96 96
17082.19 81
17083.42 99
17084.66 85
17085.89 89
17087.13 101
17088.36 80
17089.60 82
17090.83 87
17092.07 90
17093.30 109
17094.54 68
17095.77 84
17097.01 82
17098.24 81
17099.48 86
17100.71 92
17101.95 90
17103.18 92
17104.42 86
17105.65 93
17106.89 92
17108.12 86
17109.36 80
17110.60 93
17111.83 97
17113.07 80
17114.30 89
17115.54 85
17116.77 81
17118.01 111
17119.25 86
17120.48 84
17121.72 98
17122.95 70
17124.19 88
17125.43 75
17126.66 69
17127.90 80
17129.13 90
17130.37 93
17131.61 81
17132.84 83
17134.08 84
17135.32 79
17136.55 85
17137.79 92
17139.02 93
17140.26 94
17141.50 73
17142.73 70
17143.97 73
17145.21 78
17146.44 74
17147.68 77
17148.92 81
17150.16 87
17151.39 74
17152.63 86
17153.87 73
17155.10 96
17156.34 97
17157.58 68
17158.82 86
17160.05 72
17161.29 75
17162.53 97
17163.76 77
17165.00 95
17166.24 83
17167.48 90
17168.72 83
17169.95 85
17171.19 78
17172.43 74
17173.67 93
17174.90 92
17176.14 73
17177.38 77
17178.62 70
17179.86 86
17181.09 98
17182.33 74
17183.57 63
17184.81 79
17186.05 70
17187.28 87
17188.52 91
17189.76 77
17191.00 72
17192.24 84
17193.48 77
17194.72 84
17195.95 94
17197.19 96
17198.43 93
17199.67 66
17200.91 71
17202.15 76
17203.39 78
17204.63 91
17205.86 67
17207.10 84
17208.34 74
17209.58 81
17210.82 87
17212.06 91
17213.30 74
17214.54 90
17215.78 79
17217.02 81
17218.26 74
17219.50 93
17220.74 66
17221.97 71
17223.21 69
17224.45 88
17225.69 84
17226.93 56
17228.17 60
17229.41 81
17230.65 83
17231.89 76
17233.13 84
17234.37 80
17235.61 77
17236.85 74
17238.09 76
17239.33 96
17240.57 69
17241.81 81
17243.05 84
17244.29 86
17245.53 89
17246.77 89
17248.02 86
17249.26 85
17250.50 74
17251.74 90
17252.98 68
17254.22 93
17255.46 87
17256.70 64
17257.94 102
17259.18 100
17260.42 100
17261.66 87
17262.90 95
17264.15 89
17265.39 98
17266.63 91
17267.87 74
17269.11 90
17270.35 77
17271.59 88
17272.83 75
17274.08 77
17275.32 85
17276.56 83
17277.80 101
17279.04 76
17280.28 72
17281.52 69
17282.77 75
17284.01 88
17285.25 90
17286.49 87
17287.73 76
17288.98 83
17290.22 60
17291.46 76
17292.70 70
17293.94 83
17295.19 71
17296.43 77
17297.67 76
17298.91 80
17300.16 68
17301.40 95
17302.64 71
17303.88 101
17305.13 81
17306.37 83
17307.61 92
17308.85 60
17310.10 75
17311.34 89
17312.58 90
17313.82 86
17315.07 77
17316.31 80
17317.55 82
17318.80 85
17320.04 51
17321.28 74
17322.53 65
17323.77 68
17325.01 81
17326.26 77
17327.50 70
17328.74 66
17329.99 72
17331.23 58
17332.47 80
17333.72 77
17334.96 77
17336.20 97
17337.45 78
17338.69 65
17339.93 66
17341.18 67
17342.42 74
17343.67 88
17344.91 90
17346.15 80
17347.40 88
17348.64 75
17349.89 67
17351.13 79
17352.37 85
17353.62 85
17354.86 62
17356.11 63
17357.35 60
17358.60 65
17359.84 58
17361.09 63
17362.33 72
17363.57 103
17364.82 71
17366.06 72
17367.31 65
17368.55 77
17369.80 82
17371.04 87
17372.29 73
17373.53 67
17374.78 74
17376.02 87
17377.27 68
17378.51 62
17379.76 66
17381.00 79
17382.25 70
17383.50 74
17384.74 67
17385.99 79
17387.23 76
17388.48 78
17389.72 77
17390.97 84
17392.21 88
17393.46 79
17394.71 74
17395.95 80
17397.20 72
17398.44 77
17399.69 82
17400.93 73
17402.18 67
17403.43 92
17404.67 65
17405.92 73
17407.17 88
17408.41 76
17409.66 78
17410.90 89
17412.15 79
17413.40 94
17414.64 79
17415.89 83
17417.14 90
17418.38 78
17419.63 78
17420.88 85
17422.12 78
17423.37 63
17424.62 71
17425.86 90
17427.11 75
17428.36 72
17429.60 77
17430.85 81
17432.10 87
17433.35 69
17434.59 74
17435.84 80
17437.09 80
17438.33 71
17439.58 64
17440.83 77
17442.08 93
17443.32 64
17444.57 72
17445.82 65
17447.07 69
17448.32 70
17449.56 73
17450.81 78
17452.06 63
17453.31 72
17454.55 79
17455.80 87
17457.05 71
17458.30 76
17459.55 59
17460.79 60
17462.04 62
17463.29 84
17464.54 95
17465.79 82
17467.04 52
17468.28 72
17469.53 77
17470.78 73
17472.03 83
17473.28 86
17474.53 64
17475.78 60
17477.02 77
17478.27 64
17479.52 77
17480.77 73
17482.02 65
17483.27 58
17484.52 59
17485.77 70
17487.02 54
17488.26 78
17489.51 60
17490.76 69
17492.01 58
17493.26 76
17494.51 82
17495.76 61
17497.01 60
17498.26 88
17499.51 105
17500.76 66
17502.01 55
17503.26 56
17504.51 59
17505.76 74
17507.01 71
17508.26 70
17509.51 53
17510.76 58
17512.01 64
17513.26 70
17514.51 65
17515.76 65
17517.01 81
17518.26 72
17519.51 71
17520.76 66
17522.01 56
17523.26 71
17524.51 56
17525.76 66
17527.01 64
17528.26 78
17529.51 62
17530.76 63
17532.01 56
17533.26 97
17534.51 80
17535.76 73
17537.01 65
17538.27 100
17539.52 82
17540.77 67
17542.02 57
17543.27 60
17544.52 92
17545.77 77
17547.02 77
17548.27 61
17549.53 77
17550.78 65
17552.03 67
17553.28 78
17554.53 67
17555.78 72
17557.03 73
17558.29 76
17559.54 57
17560.79 61
17562.04 63
17563.29 59
17564.54 81
17565.80 78
17567.05 63
17568.30 56
17569.55 76
17570.80 62
17572.06 67
17573.31 86
17574.56 73
17575.81 80
17577.07 66
17578.32 65
17579.57 73
17580.82 77
17582.08 73
17583.33 61
17584.58 72
17585.83 59
17587.09 83
17588.34 84
17589.59 70
17590.84 70
17592.10 64
17593.35 67
17594.60 69
17595.86 57
17597.11 81
17598.36 71
17599.61 68
17600.87 73
17602.12 48
17603.37 66
17604.63 61
17605.88 84
17607.13 62
17608.39 67
17609.64 76
17610.89 92
17612.15 88
17613.40 65
17614.66 63
17615.91 77
17617.16 93
17618.42 72
17619.67 71
17620.92 63
17622.18 75
17623.43 68
17624.69 60
17625.94 66
17627.19 63
17628.45 67
17629.70 63
17630.96 54
17632.21 74
17633.47 61
17634.72 75
17635.97 78
17637.23 54
17638.48 70
17639.74 58
17640.99 86
17642.25 72
17643.50 73
17644.76 67
17646.01 85
17647.27 55
17648.52 54
17649.78 49
17651.03 74
17652.28 81
17653.54 81
17654.80 55
17656.05 72
17657.31 77
17658.56 71
17659.82 63
17661.07 67
17662.33 75
17663.58 74
17664.84 61
17666.09 71
17667.35 54
17668.60 76
17669.86 86
17671.11 72
17672.37 71
17673.63 63
17674.88 73
17676.14 75
17677.39 86
17678.65 63
17679.91 89
17681.16 89
17682.42 81
17683.67 61
17684.93 59
17686.19 92
17687.44 62
17688.70 66
17689.95 61
17691.21 68
17692.47 76
17693.72 58
17694.98 57
17696.24 64
17697.49 62
17698.75 66
17700.01 77
17701.26 60
17702.52 71
17703.78 75
17705.03 76
17706.29 64
17707.55 79
17708.81 75
17710.06 81
17711.32 74
17712.58 59
17713.83 55
17715.09 60
17716.35 60
17717.61 66
17718.86 68
17720.12 73
17721.38 79
17722.63 57
17723.89 54
17725.15 56
17726.41 70
17727.67 81
17728.92 77
17730.18 72
17731.44 69
17732.70 64
17733.95 71
17735.21 62
17736.47 69
17737.73 80
17738.99 75
17740.24 65
17741.50 61
17742.76 77
17744.02 55
17745.28 77
17746.54 70
17747.79 69
17749.05 76
17750.31 70
17751.57 64
17752.83 72
17754.09 63
17755.35 62
17756.60 75
17757.86 82
17759.12 72
17760.38 71
17761.64 63
17762.90 72
17764.16 72
17765.42 63
17766.67 79
17767.93 71
17769.19 75
17770.45 66
17771.71 69
17772.97 64
17774.23 80
17775.49 57
17776.75 62
17778.01 62
17779.27 85
17780.53 76
17781.79 61
17783.05 53
17784.31 76
17785.57 51
17786.83 66
17788.09 65
17789.35 61
17790.61 73
17791.87 53
17793.13 62
17794.39 51
17795.65 59
17796.91 54
17798.17 57
17799.43 64
17800.69 61
17801.95 57
17803.21 67
17804.47 70
17805.73 87
17806.99 73
17808.25 63
17809.51 60
17810.77 43
17812.03 61
17813.29 69
17814.55 80
17815.81 68
17817.07 67
17818.33 59
17819.60 38
17820.86 56
17822.12 63
17823.38 63
17824.64 88
17825.90 55
17827.16 64
17828.42 87
17829.68 74
17830.95 66
17832.21 61
17833.47 70
17834.73 61
17835.99 59
17837.25 82
17838.51 69
17839.78 73
17841.04 56
17842.30 58
17843.56 68
17844.82 60
17846.08 56
17847.35 69
17848.61 65
17849.87 63
17851.13 89
17852.39 64
17853.66 53
17854.92 71
17856.18 81
17857.44 75
17858.71 71
17859.97 69
17861.23 64
17862.49 67
17863.76 50
17865.02 66
17866.28 66
17867.54 61
17868.81 84
17870.07 61
17871.33 67
17872.59 60
17873.86 47
17875.12 51
17876.38 52
17877.65 69
17878.91 53
17880.17 55
17881.44 70
17882.70 51
17883.96 54
17885.22 53
17886.49 61
17887.75 64
17889.01 82
17890.28 62
17891.54 72
17892.81 56
17894.07 49
17895.33 53
17896.60 64
17897.86 72
17899.12 44
17900.39 62
17901.65 74
17902.92 62
17904.18 44
17905.44 52
17906.71 50
17907.97 70
17909.24 53
17910.50 68
17911.76 91
17913.03 51
17914.29 84
17915.56 86
17916.82 70
17918.09 58
17919.35 71
17920.61 74
17921.88 44
17923.14 82
17924.41 74
17925.67 81
17926.94 69
17928.20 73
17929.47 79
17930.73 60
17932.00 58
17933.26 67
17934.53 57
17935.79 64
17937.06 71
17938.32 49
17939.59 60
17940.85 53
17942.12 78
17943.38 62
17944.65 72
17945.91 59
17947.18 68
17948.44 65
17949.71 54
17950.98 63
17952.24 63
17953.51 77
17954.77 76
17956.04 57
17957.30 72
17958.57 70
17959.84 84
17961.10 81
17962.37 63
17963.63 65
17964.90 67
17966.17 66
17967.43 80
17968.70 62
17969.96 55
17971.23 61
17972.50 54
17973.76 68
17975.03 61
17976.30 71
17977.56 71
17978.83 86
17980.10 68
17981.36 51
17982.63 74
17983.90 77
17985.16 73
17986.43 59
17987.70 51
17988.96 67
17990.23 71
17991.50 53
17992.76 59
17994.03 61
17995.30 70
17996.57 70
17997.83 64
17999.10 57
18000.37 59
18001.64 73
18002.90 76
18004.17 59
18005.44 68
18006.71 64
18007.97 64
18009.24 64
18010.51 59
18011.78 62
18013.04 68
18014.31 71
18015.58 65
18016.85 62
18018.12 54
18019.38 57
18020.65 60
18021.92 64
18023.19 60
18024.46 66
18025.72 58
18026.99 62
18028.26 66
18029.53 56
18030.80 58
18032.07 76
18033.33 77
18034.60 64
18035.87 65
18037.14 72
18038.41 59
18039.68 64
18040.95 75
18042.22 69
18043.48 55
18044.75 50
18046.02 58
18047.29 48
18048.56 74
18049.83 60
18051.10 52
18052.37 53
18053.64 61
18054.91 62
18056.17 61
18057.44 66
18058.71 74
18059.98 60
18061.25 68
18062.52 76
18063.79 51
18065.06 69
18066.33 62
18067.60 67
18068.87 63
18070.14 60
18071.41 55
18072.68 54
18073.95 56
18075.22 56
18076.49 58
18077.76 56
18079.03 59
18080.30 69
18081.57 65
18082.84 56
18084.11 74
18085.38 81
18086.65 51
18087.92 55
18089.19 62
18090.46 64
18091.73 58
18093.00 64
18094.27 52
18095.55 57
18096.82 46
18098.09 60
18099.36 55
18100.63 54
18101.90 59
18103.17 59
18104.44 48
18105.71 49
18106.98 64
18108.25 81
18109.53 56
18110.80 75
18112.07 64
18113.34 74
18114.61 64
18115.88 55
18117.15 57
18118.43 49
18119.70 75
18120.97 49
18122.24 54
18123.51 66
18124.78 78
18126.05 76
18127.33 64
18128.60 64
18129.87 68
18131.14 69
18132.41 68
18133.69 64
18134.96 50
18136.23 54
18137.50 77
18138.77 61
18140.05 47
18141.32 69
18142.59 69
18143.86 71
18145.14 63
18146.41 61
18147.68 55
18148.95 51
18150.23 57
18151.50 67
18152.77 67
18154.04 70
18155.32 58
18156.59 72
18157.86 70
18159.14 59
18160.41 67
18161.68 68
18162.96 50
18164.23 41
18165.50 68
18166.77 86
18168.05 71
18169.32 52
18170.59 50
18171.87 67
18173.14 56
18174.41 66
18175.69 66
18176.96 69
18178.24 55
18179.51 59
18180.78 46
18182.06 56
18183.33 66
18184.60 72
18185.88 66
18187.15 63
18188.43 55
18189.70 66
18190.97 61
18192.25 56
18193.52 65
18194.80 49
18196.07 63
18197.34 85
18198.62 69
18199.89 52
18201.17 52
18202.44 59
18203.72 75
18204.99 49
18206.27 56
18207.54 51
18208.82 59
18210.09 56
18211.36 71
18212.64 74
18213.91 64
18215.19 69
18216.46 83
18217.74 61
18219.01 52
18220.29 59
18221.56 42
18222.84 59
18224.11 58
18225.39 70
18226.67 59
18227.94 66
18229.22 69
18230.49 85
18231.77 63
18233.04 65
18234.32 66
18235.59 72
18236.87 60
18238.14 46
18239.42 58
18240.70 57
18241.97 62
18243.25 43
18244.52 60
18245.80 51
18247.08 71
18248.35 73
18249.63 61
18250.90 56
18252.18 62
18253.46 52
18254.73 50
18256.01 67
18257.29 74
18258.56 63
18259.84 59
18261.11 55
18262.39 55
18263.67 82
18264.94 59
18266.22 46
18267.50 55
18268.77 49
18270.05 60
18271.33 63
18272.61 59
18273.88 54
18275.16 55
18276.44 57
18277.71 66
18278.99 43
18280.27 45
18281.54 68
18282.82 70
18284.10 63
18285.38 55
18286.65 58
18287.93 65
18289.21 51
18290.49 60
18291.76 58
18293.04 59
18294.32 66
18295.60 56
18296.88 69
18298.15 71
18299.43 68
18300.71 54
18301.99 95
18303.26 70
18304.54 65
18305.82 61
18307.10 49
18308.38 49
18309.66 68
18310.93 67
18312.21 62
18313.49 61
18314.77 58
18316.05 67
18317.33 61
18318.60 62
18319.88 60
18321.16 70
18322.44 67
18323.72 58
18325.00 59
18326.28 58
18327.55 71
18328.83 69
18330.11 47
18331.39 60
18332.67 51
18333.95 60
18335.23 66
18336.51 57
18337.79 64
18339.07 61
18340.35 64
18341.62 56
18342.90 66
18344.18 51
18345.46 57
18346.74 53
18348.02 55
18349.30 51
18350.58 60
18351.86 68
18353.14 60
18354.42 54
18355.70 75
18356.98 77
18358.26 70
18359.54 58
18360.82 64
18362.10 72
18363.38 69
18364.66 52
18365.94 54
18367.22 54
18368.50 57
18369.78 59
18371.06 49
18372.34 45
18373.62 62
18374.90 74
18376.18 66
18377.46 55
18378.74 74
18380.03 72
18381.31 66
18382.59 62
18383.87 53
18385.15 54
18386.43 45
18387.71 67
18388.99 66
18390.27 52
18391.55 44
18392.83 50
18394.12 62
18395.40 70
18396.68 59
18397.96 59
18399.24 58
18400.52 60
18401.80 60
18403.08 59
18404.37 60
18405.65 56
18406.93 57
18408.21 69
18409.49 73
18410.77 56
18412.06 58
18413.34 58
18414.62 73
18415.90 57
18417.18 49
18418.47 57
18419.75 69
18421.03 65
18422.31 52
18423.59 52
18424.88 62
18426.16 59
18427.44 67
18428.72 59
18430.01 52
18431.29 65
18432.57 50
18433.85 68
18435.14 66
18436.42 69
18437.70 64
18438.98 91
18440.27 50
18441.55 59
18442.83 56
18444.12 53
18445.40 67
18446.68 64
18447.96 58
18449.25 61
18450.53 57
18451.81 62
18453.10 71
18454.38 49
18455.66 47
18456.95 36
18458.23 60
18459.51 53
18460.80 65
18462.08 60
18463.36 79
18464.65 57
18465.93 56
18467.22 47
18468.50 67
18469.78 61
18471.07 70
18472.35 60
18473.63 70
18474.92 58
18476.20 52
18477.49 66
18478.77 59
18480.05 74
18481.34 83
18482.62 68
18483.91 64
18485.19 69
18486.48 57
18487.76 63
18489.04 56
18490.33 43
18491.61 71
18492.90 55
18494.18 73
18495.47 74
18496.75 65
18498.04 52
18499.32 53
18500.61 58
18501.89 60
18503.18 54
18504.46 53
18505.75 49
18507.03 60
18508.32 54
18509.60 62
18510.89 74
18512.17 66
18513.46 60
18514.74 48
18516.03 71
18517.31 56
18518.60 53
18519.89 44
18521.17 54
18522.46 51
18523.74 54
18525.03 50
18526.31 46
18527.60 50
18528.89 67
18530.17 51
18531.46 61
18532.74 65
18534.03 73
18535.32 56
18536.60 47
18537.89 67
18539.17 69
18540.46 61
18541.75 66
18543.03 72
18544.32 56
18545.61 71
18546.89 56
18548.18 56
18549.47 49
18550.75 60
18552.04 62
18553.33 62
18554.61 76
18555.90 75
18557.19 72
18558.47 49
18559.76 59
18561.05 56
18562.33 60
18563.62 66
18564.91 63
18566.19 62
18567.48 65
18568.77 71
18570.06 70
18571.34 64
18572.63 65
18573.92 71
18575.21 71
18576.49 62
18577.78 60
18579.07 68
18580.36 62
18581.64 79
18582.93 54
18584.22 63
18585.51 56
18586.80 64
18588.08 61
18589.37 59
18590.66 53
18591.95 59
18593.24 54
18594.52 57
18595.81 62
18597.10 71
18598.39 86
18599.68 63
18600.96 62
18602.25 67
18603.54 71
18604.83 71
18606.12 79
18607.41 63
18608.70 63
18609.98 64
18611.27 68
18612.56 67
18613.85 65
18615.14 81
18616.43 70
18617.72 76
18619.01 69
18620.30 75
18621.58 62
18622.87 73
18624.16 74
18625.45 65
18626.74 67
18628.03 74
18629.32 77
18630.61 77
18631.90 52
18633.19 58
18634.48 81
18635.77 63
18637.06 75
18638.35 59
18639.64 67
18640.93 68
18642.22 64
18643.51 51
18644.80 41
18646.09 63
18647.38 67
18648.67 64
18649.96 48
18651.25 52
18652.54 78
18653.83 66
18655.12 58
18656.41 47
18657.70 61
18658.99 70
18660.28 74
18661.57 78
18662.86 52
18664.15 64
18665.44 62
18666.73 72
18668.02 62
18669.31 63
18670.60 61
18671.89 77
18673.18 62
18674.48 66
18675.77 61
18677.06 72
18678.35 86
18679.64 50
18680.93 52
18682.22 50
18683.51 71
18684.80 74
18686.10 58
18687.39 50
18688.68 65
18689.97 79
18691.26 62
18692.55 58
18693.84 40
18695.14 61
18696.43 74
18697.72 75
18699.01 62
18700.30 45
18701.60 77
18702.89 73
18704.18 52
18705.47 64
18706.76 50
18708.06 57
18709.35 60
18710.64 50
18711.93 52
18713.22 47
18714.52 66
18715.81 64
18717.10 71
18718.39 59
18719.69 57
18720.98 87
18722.27 70
18723.56 72
18724.86 56
18726.15 75
18727.44 58
18728.73 73
18730.03 64
18731.32 66
18732.61 60
18733.91 71
18735.20 53
18736.49 60
18737.79 61
18739.08 55
18740.37 64
18741.66 65
18742.96 40
18744.25 61
18745.54 71
18746.84 45
18748.13 57
18749.43 53
18750.72 72
18752.01 71
18753.31 60
18754.60 61
18755.89 57
18757.19 79
18758.48 68
18759.77 70
18761.07 42
18762.36 52
18763.66 67
18764.95 63
18766.24 69
18767.54 60
18768.83 56
18770.13 57
18771.42 47
18772.72 51
18774.01 61
18775.30 54
18776.60 72
18777.89 72
18779.19 81
18780.48 70
18781.78 65
18783.07 52
18784.37 50
18785.66 62
18786.96 66
18788.25 57
18789.55 55
18790.84 43
18792.14 55
18793.43 58
18794.73 64
18796.02 55
18797.32 47
18798.61 48
18799.91 51
18801.20 63
18802.50 57
18803.79 52
18805.09 63
18806.38 63
18807.68 55
18808.97 60
18810.27 54
18811.57 54
18812.86 73
18814.16 56
18815.45 58
18816.75 68
18818.05 68
18819.34 66
18820.64 53
18821.93 71
18823.23 53
18824.53 64
18825.82 50
18827.12 63
18828.41 47
18829.71 58
18831.01 52
18832.30 44
18833.60 69
18834.90 49
18836.19 55
18837.49 63
18838.79 43
18840.08 55
18841.38 66
18842.68 75
18843.97 52
18845.27 56
18846.57 55
18847.86 56
18849.16 45
18850.46 60
18851.75 51
18853.05 68
18854.35 69
18855.65 49
18856.94 53
18858.24 57
18859.54 41
18860.83 47
18862.13 61
18863.43 67
18864.73 66
18866.02 63
18867.32 42
18868.62 49
18869.92 45
18871.21 67
18872.51 57
18873.81 59
18875.11 53
18876.41 59
18877.70 64
18879.00 54
18880.30 45
18881.60 56
18882.90 53
18884.19 55
18885.49 48
18886.79 39
18888.09 51
18889.39 65
18890.69 62
18891.98 44
18893.28 43
18894.58 49
18895.88 63
18897.18 54
18898.48 48
18899.78 57
18901.07 60
18902.37 52
18903.67 56
18904.97 56
18906.27 55
18907.57 60
18908.87 67
18910.17 64
18911.47 51
18912.77 46
18914.06 57
18915.36 60
18916.66 54
18917.96 44
18919.26 61
18920.56 55
18921.86 79
18923.16 59
18924.46 54
18925.76 50
18927.06 80
18928.36 65
18929.66 60
18930.96 68
18932.26 71
18933.56 71
18934.86 72
18936.16 59
18937.46 62
18938.76 68
18940.06 64
18941.36 51
18942.66 62
18943.96 69
18945.26 67
18946.56 57
18947.86 62
18949.16 61
18950.46 58
18951.76 54
18953.06 72
18954.36 49
18955.66 60
18956.96 67
18958.26 67
18959.56 60
18960.87 48
18962.17 53
18963.47 53
18964.77 64
18966.07 51
18967.37 54
18968.67 66
18969.97 55
18971.27 53
18972.57 60
18973.88 55
18975.18 38
18976.48 54
18977.78 52
18979.08 55
18980.38 65
18981.68 51
18982.99 66
18984.29 64
18985.59 60
18986.89 57
18988.19 57
18989.49 62
18990.80 66
18992.10 61
18993.40 72
18994.70 67
18996.00 65
18997.31 62
18998.61 60
18999.91 65
19001.21 76
19002.51 72
19003.82 69
19005.12 64
19006.42 71
19007.72 69
19009.03 44
19010.33 58
19011.63 57
19012.93 60
19014.24 38
19015.54 43
19016.84 46
19018.15 62
19019.45 54
19020.75 63
19022.05 61
19023.36 61
19024.66 67
19025.96 58
19027.27 52
19028.57 53
19029.87 47
19031.18 63
19032.48 47
19033.78 55
19035.09 65
19036.39 70
19037.69 64
19039.00 62
19040.30 61
19041.60 42
19042.91 52
19044.21 56
19045.51 74
19046.82 49
19048.12 42
19049.43 68
19050.73 70
19052.03 64
19053.34 72
19054.64 43
19055.95 42
19057.25 56
19058.55 56
19059.86 40
19061.16 60
19062.47 68
19063.77 68
19065.08 51
19066.38 45
19067.68 60
19068.99 58
19070.29 66
19071.60 54
19072.90 46
19074.21 56
19075.51 67
19076.82 51
19078.12 47
19079.43 66
19080.73 75
19082.04 48
19083.34 70
19084.65 69
19085.95 67
19087.26 65
19088.56 74
19089.87 54
19091.17 55
19092.48 61
19093.78 57
19095.09 67
19096.39 56
19097.70 55
19099.00 76
19100.31 92
19101.62 78
19102.92 49
19104.23 66
19105.53 59
19106.84 56
19108.14 55
19109.45 49
19110.76 61
19112.06 54
19113.37 50
19114.67 40
19115.98 46
19117.29 76
19118.59 81
19119.90 61
19121.21 72
19122.51 67
19123.82 72
19125.13 66
19126.43 42
19127.74 55
19129.04 64
19130.35 52
19131.66 61
19132.96 46
19134.27 58
19135.58 62
19136.89 57
19138.19 48
19139.50 54
19140.81 53
19142.11 60
19143.42 53
19144.73 63
19146.03 51
19147.34 47
19148.65 53
19149.96 42
19151.26 46
19152.57 50
19153.88 65
19155.19 59
19156.49 76
19157.80 65
19159.11 60
19160.42 54
19161.72 64
19163.03 56
19164.34 53
19165.65 48
19166.96 61
19168.26 46
19169.57 39
19170.88 62
19172.19 55
19173.50 43
19174.80 61
19176.11 78
19177.42 43
19178.73 41
19180.04 55
19181.34 57
19182.65 60
19183.96 45
19185.27 43
19186.58 58
19187.89 57
19189.20 61
19190.50 56
19191.81 53
19193.12 53
19194.43 48
19195.74 55
19197.05 49
19198.36 52
19199.67 54
19200.98 50
19202.28 49
19203.59 54
19204.90 59
19206.21 53
19207.52 54
19208.83 50
19210.14 59
19211.45 59
19212.76 54
19214.07 56
19215.38 61
19216.69 56
19218.00 67
19219.31 68
19220.62 48
19221.93 65
19223.24 67
19224.55 50
19225.86 54
19227.17 53
19228.48 62
19229.79 49
19231.10 37
19232.41 59
19233.72 50
19235.03 56
19236.34 50
19237.65 42
19238.96 47
19240.27 64
19241.58 59
19242.89 53
19244.20 47
19245.51 90
19246.82 46
19248.13 60
19249.44 41
19250.75 53
19252.06 49
19253.37 57
19254.69 57
19256.00 45
19257.31 51
19258.62 54
19259.93 54
19261.24 48
19262.55 43
19263.86 44
19265.17 62
19266.49 62
19267.80 59
19269.11 48
19270.42 54
19271.73 48
19273.04 57
19274.35 42
19275.67 40
19276.98 69
19278.29 63
19279.60 69
19280.91 60
19282.22 48
19283.54 66
19284.85 48
19286.16 54
19287.47 57
19288.78 51
19290.10 60
19291.41 54
19292.72 39
19294.03 46
19295.34 45
19296.66 74
19297.97 65
19299.28 52
19300.59 35
19301.91 56
19303.22 62
19304.53 59
19305.84 53
19307.16 49
19308.47 54
19309.78 42
19311.10 49
19312.41 54
19313.72 40
19315.03 57
19316.35 48
19317.66 43
19318.97 56
19320.29 48
19321.60 56
19322.91 59
19324.23 46
19325.54 45
19326.85 55
19328.17 55
19329.48 45
19330.79 39
19332.11 53
19333.42 54
19334.73 58
19336.05 56
19337.36 59
19338.67 54
19339.99 62
19341.30 56
19342.62 52
19343.93 50
19345.24 45
19346.56 48
19347.87 52
19349.19 49
19350.50 49
19351.81 54
19353.13 26
19354.44 58
19355.76 51
19357.07 60
19358.39 47
19359.70 56
19361.02 51
19362.33 36
19363.64 47
19364.96 57
19366.27 59
19367.59 48
19368.90 53
19370.22 65
19371.53 52
19372.85 54
19374.16 48
19375.48 65
19376.79 59
19378.11 43
19379.42 51
19380.74 46
19382.05 56
19383.37 70
19384.68 71
19386.00 62
19387.31 52
19388.63 67
19389.95 67
19391.26 57
19392.58 45
19393.89 40
19395.21 63
19396.52 52
19397.84 38
19399.16 39
19400.47 55
19401.79 62
19403.10 49
19404.42 45
19405.73 40
19407.05 55
19408.37 44
19409.68 56
19411.00 49
19412.32 58
19413.63 59
19414.95 62
19416.26 53
19417.58 41
19418.90 55
19420.21 64
19421.53 53
19422.85 40
19424.16 55
19425.48 64
19426.80 61
19428.11 56
19429.43 48
19430.75 61
19432.06 62
19433.38 49
19434.70 54
19436.02 65
19437.33 51
19438.65 67
19439.97 55
19441.28 51
19442.60 43
19443.92 61
19445.24 48
19446.55 55
19447.87 44
19449.19 63
19450.51 77
19451.82 68
19453.14 59
19454.46 65
19455.78 46
19457.09 47
19458.41 66
19459.73 62
19461.05 60
19462.37 52
19463.68 67
19465.00 59
19466.32 61
19467.64 62
19468.96 63
19470.28 52
19471.59 45
19472.91 62
19474.23 57
19475.55 52
19476.87 54
19478.19 70
19479.50 58
19480.82 67
19482.14 63
19483.46 62
19484.78 65
19486.10 60
19487.42 42
19488.73 54
19490.05 59
19491.37 56
19492.69 54
19494.01 43
19495.33 41
19496.65 49
19497.97 51
19499.29 46
19500.61 48
19501.93 42
19503.25 58
19504.56 39
19505.88 67
19507.20 62
19508.52 51
19509.84 45
19511.16 52
19512.48 40
19513.80 58
19515.12 50
19516.44 41
19517.76 46
19519.08 45
19520.40 47
19521.72 60
19523.04 56
19524.36 41
19525.68 52
19527.00 37
19528.32 59
19529.64 55
19530.96 56
19532.28 50
19533.60 51
19534.92 46
19536.24 43
19537.56 55
19538.88 50
19540.20 71
19541.53 44
19542.85 48
19544.17 47
19545.49 54
19546.81 39
19548.13 48
19549.45 66
19550.77 51
19552.09 46
19553.41 51
19554.73 54
19556.06 45
19557.38 58
19558.70 54
19560.02 54
19561.34 45
19562.66 58
19563.98 38
19565.30 42
19566.63 56
19567.95 64
19569.27 47
19570.59 47
19571.91 49
19573.23 64
19574.56 63
19575.88 44
19577.20 53
19578.52 36
19579.84 46
19581.17 41
19582.49 46
19583.81 51
19585.13 49
19586.45 60
19587.78 39
19589.10 51
19590.42 42
19591.74 63
19593.07 77
19594.39 45
19595.71 59
19597.03 52
19598.36 57
19599.68 53
19601.00 48
19602.32 58
19603.65 44
19604.97 54
19606.29 44
19607.61 53
19608.94 49
19610.26 47
19611.58 41
19612.91 62
19614.23 41
19615.55 51
19616.88 56
19618.20 36
19619.52 51
19620.85 47
19622.17 50
19623.49 38
19624.82 49
19626.14 41
19627.46 54
19628.79 47
19630.11 52
19631.43 52
19632.76 51
19634.08 40
19635.41 49
19636.73 44
19638.05 50
19639.38 50
19640.70 65
19642.03 54
19643.35 56
19644.67 60
19646.00 56
19647.32 54
19648.65 34
19649.97 44
19651.29 54
19652.62 53
19653.94 47
19655.27 53
19656.59 49
19657.92 50
19659.24 54
19660.57 56
19661.89 68
19663.22 65
19664.54 45
19665.87 43
19667.19 40
19668.52 55
19669.84 53
19671.17 49
19672.49 57
19673.82 41
19675.14 52
19676.47 58
19677.79 38
19679.12 62
19680.44 67
19681.77 57
19683.09 51
19684.42 50
19685.74 43
19687.07 53
19688.39 63
19689.72 47
19691.05 45
19692.37 52
19693.70 57
19695.02 46
19696.35 44
19697.68 41
19699.00 56
19700.33 59
19701.65 62
19702.98 39
19704.31 50
19705.63 51
19706.96 70
19708.28 42
19709.61 37
19710.94 38
19712.26 57
19713.59 47
19714.92 43
19716.24 60
19717.57 58
19718.90 65
19720.22 58
19721.55 44
19722.88 46
19724.20 53
19725.53 64
19726.86 57
19728.18 49
19729.51 34
19730.84 54
19732.16 56
19733.49 42
19734.82 38
19736.15 52
19737.47 59
19738.80 49
19740.13 54
19741.46 47
19742.78 55
19744.11 63
19745.44 67
19746.77 51
19748.09 52
19749.42 57
19750.75 47
19752.08 45
19753.40 50
19754.73 58
19756.06 72
19757.39 49
19758.72 50
19760.04 39
19761.37 50
19762.70 53
19764.03 45
19765.36 38
19766.68 57
19768.01 46
19769.34 50
19770.67 51
19772.00 65
19773.33 63
19774.66 51
19775.98 55
19777.31 53
19778.64 41
19779.97 51
19781.30 57
19782.63 57
19783.96 46
19785.29 37
19786.61 53
19787.94 40
19789.27 56
19790.60 61
19791.93 48
19793.26 42
19794.59 52
19795.92 49
19797.25 50
19798.58 49
19799.91 58
19801.24 53
19802.56 59
19803.89 48
19805.22 62
19806.55 59
19807.88 45
19809.21 49
19810.54 54
19811.87 53
19813.20 59
19814.53 53
19815.86 45
19817.19 35
19818.52 47
19819.85 68
19821.18 54
19822.51 50
19823.84 45
19825.17 60
19826.50 75
19827.83 45
19829.16 31
19830.49 31
19831.82 53
19833.15 48
19834.49 54
19835.82 51
19837.15 50
19838.48 62
19839.81 75
19841.14 46
19842.47 39
19843.80 50
19845.13 58
19846.46 53
19847.79 40
19849.12 48
19850.46 61
19851.79 53
19853.12 48
19854.45 49
19855.78 59
19857.11 66
19858.44 51
19859.77 38
19861.11 39
19862.44 49
19863.77 63
19865.10 57
19866.43 47
19867.76 42
19869.09 51
19870.43 46
19871.76 51
19873.09 44
19874.42 49
19875.75 57
19877.09 55
19878.42 50
19879.75 38
19881.08 51
19882.41 47
19883.75 57
19885.08 68
19886.41 58
19887.74 50
19889.08 58
19890.41 61
19891.74 33
19893.07 49
19894.41 52
19895.74 64
19897.07 55
19898.40 52
19899.74 50
19901.07 62
19902.40 70
19903.73 45
19905.07 45
19906.40 48
19907.73 40
19909.07 53
19910.40 49
19911.73 41
19913.07 39
19914.40 50
19915.73 71
19917.07 38
19918.40 39
19919.73 42
19921.07 61
19922.40 57
19923.73 44
19925.07 59
19926.40 62
19927.73 58
19929.07 54
19930.40 55
19931.74 50
19933.07 59
19934.40 55
19935.74 36
19937.07 49
19938.40 34
19939.74 57
19941.07 60
19942.41 52
19943.74 56
19945.08 55
19946.41 46
19947.74 53
19949.08 52
19950.41 42
19951.75 49
19953.08 54
19954.42 39
19955.75 56
19957.09 57
19958.42 59
19959.76 65
19961.09 55
19962.42 35
19963.76 41
19965.09 60
19966.43 58
19967.76 67
19969.10 47
19970.43 52
19971.77 45
19973.11 54
19974.44 52
19975.78 40
19977.11 50
19978.45 54
19979.78 61
19981.12 49
19982.45 58
19983.79 44
19985.12 56
19986.46 55
19987.80 53
19989.13 64
19990.47 54
19991.80 64
19993.14 56
19994.47 50
19995.81 49
19997.15 58
19998.48 38
19999.82 45
20001.15 50
20002.49 48
20003.83 45
20005.16 54
20006.50 56
20007.84 58
20009.17 53
20010.51 54
20011.85 82
20013.18 64
20014.52 52
20015.85 48
20017.19 58
20018.53 42
20019.87 39
20021.20 63
20022.54 54
20023.88 71
20025.21 56
20026.55 53
20027.89 39
20029.22 50
20030.56 51
20031.90 48
20033.24 48
20034.57 34
20035.91 56
20037.25 58
20038.58 48
20039.92 50
20041.26 55
20042.60 47
20043.93 51
20045.27 56
20046.61 56
20047.95 53
20049.29 51
20050.62 44
20051.96 45
20053.30 78
20054.64 57
20055.97 55
20057.31 50
20058.65 43
20059.99 53
20061.33 57
20062.66 40
20064.00 46
20065.34 58
20066.68 50
20068.02 45
20069.36 51
20070.70 58
20072.03 42
20073.37 68
20074.71 52
20076.05 41
20077.39 48
20078.73 59
20080.07 58
20081.40 46
20082.74 47
20084.08 54
20085.42 62
20086.76 51
20088.10 42
20089.44 47
20090.78 53
20092.12 63
20093.46 61
20094.80 53
20096.13 51
20097.47 70
20098.81 60
20100.15 63
20101.49 38
20102.83 46
20104.17 55
20105.51 43
20106.85 59
20108.19 37
20109.53 64
20110.87 50
20112.21 57
20113.55 51
20114.89 46
20116.23 69
20117.57 68
20118.91 54
20120.25 48
20121.59 51
20122.93 42
20124.27 44
