# Supplementary material for: MALDI-TOF MS typing enables the classification of brewing yeasts of the genus Saccharomyces to major beer styles
Source: PLoS One. 2017 Aug 9;12(8):e0181694. doi: 10.1371/journal.pone.0181694 (PMC5549903; doi:10.1371/journal.pone.0181694)
Supplement: S2 File — The directory includes 90 raw files and was zipped to “.zip”; the folder has three strains with 30 spectra per strain; S1 Text explains the raw files with an example and Table 1 represents the yeast strains used within the experiment. (ZIP) [file pone.0181694.s005.zip › 4-6/30255-175-OG-WB-WB-YPG-18h-E-E_2015-07-21__0_B4_1.dat]

2000.14 1122
2000.56 1121
2000.98 1256
2001.40 1240
2001.83 1066
2002.25 1022
2002.67 924
2003.09 874
2003.51 939
2003.93 969
2004.36 1110
2004.78 1001
2005.20 971
2005.62 936
2006.05 1007
2006.47 919
2006.89 1032
2007.31 1041
2007.73 1095
2008.16 1142
2008.58 1143
2009.00 1026
2009.42 1010
2009.85 1054
2010.27 922
2010.69 1144
2011.12 1051
2011.54 1122
2011.96 1137
2012.38 1066
2012.81 910
2013.23 993
2013.65 1013
2014.08 1110
2014.50 1114
2014.92 1051
2015.35 1020
2015.77 919
2016.19 1027
2016.62 997
2017.04 872
2017.46 921
2017.89 1001
2018.31 1002
2018.73 1140
2019.16 995
2019.58 1092
2020.00 1147
2020.43 1180
2020.85 1119
2021.27 909
2021.70 901
2022.12 907
2022.55 956
2022.97 864
2023.39 958
2023.82 974
2024.24 1084
2024.67 1071
2025.09 1155
2025.52 1072
2025.94 1006
2026.36 995
2026.79 1011
2027.21 946
2027.64 941
2028.06 955
2028.49 923
2028.91 911
2029.34 932
2029.76 919
2030.19 881
2030.61 984
2031.03 929
2031.46 980
2031.88 986
2032.31 994
2032.73 1012
2033.16 941
2033.58 1015
2034.01 960
2034.44 912
2034.86 871
2035.29 800
2035.71 839
2036.14 972
2036.56 945
2036.99 834
2037.41 960
2037.84 950
2038.26 879
2038.69 910
2039.12 878
2039.54 1055
2039.97 1016
2040.39 1109
2040.82 963
2041.24 896
2041.67 852
2042.10 851
2042.52 979
2042.95 1031
2043.37 1018
2043.80 955
2044.23 975
2044.65 1146
2045.08 987
2045.51 1082
2045.93 1026
2046.36 1076
2046.79 1181
2047.21 1125
2047.64 966
2048.07 929
2048.49 916
2048.92 970
2049.35 945
2049.77 878
2050.20 984
2050.63 965
2051.05 995
2051.48 1094
2051.91 1033
2052.33 1009
2052.76 1032
2053.19 880
2053.62 870
2054.04 862
2054.47 926
2054.90 998
2055.32 886
2055.75 957
2056.18 1176
2056.61 904
2057.03 891
2057.46 998
2057.89 826
2058.32 951
2058.75 1053
2059.17 1008
2059.60 987
2060.03 1022
2060.46 1045
2060.88 1040
2061.31 912
2061.74 876
2062.17 973
2062.60 1047
2063.02 1026
2063.45 1229
2063.88 1260
2064.31 1398
2064.74 1385
2065.17 1244
2065.59 1424
2066.02 1592
2066.45 1382
2066.88 1408
2067.31 1317
2067.74 1200
2068.17 1250
2068.60 1158
2069.02 1111
2069.45 1102
2069.88 957
2070.31 1001
2070.74 1057
2071.17 1050
2071.60 1017
2072.03 1031
2072.46 1049
2072.89 1197
2073.31 1152
2073.74 1016
2074.17 1044
2074.60 1129
2075.03 1043
2075.46 1108
2075.89 1155
2076.32 1026
2076.75 969
2077.18 1013
2077.61 889
2078.04 968
2078.47 1135
2078.90 1109
2079.33 1260
2079.76 1250
2080.19 1214
2080.62 1112
2081.05 1097
2081.48 1106
2081.91 1013
2082.34 1134
2082.77 1031
2083.20 1063
2083.63 1142
2084.06 1028
2084.49 931
2084.92 1053
2085.35 1007
2085.78 959
2086.21 961
2086.64 969
2087.07 949
2087.50 957
2087.94 1002
2088.37 998
2088.80 1066
2089.23 1020
2089.66 979
2090.09 876
2090.52 1058
2090.95 958
2091.38 1030
2091.81 984
2092.25 864
2092.68 936
2093.11 870
2093.54 830
2093.97 856
2094.40 869
2094.83 941
2095.27 995
2095.70 951
2096.13 850
2096.56 954
2096.99 901
2097.42 1083
2097.86 971
2098.29 945
2098.72 936
2099.15 984
2099.58 978
2100.01 933
2100.45 868
2100.88 879
2101.31 953
2101.74 898
2102.18 806
2102.61 854
2103.04 997
2103.47 963
2103.90 857
2104.34 940
2104.77 987
2105.20 861
2105.63 1046
2106.07 1012
2106.50 853
2106.93 938
2107.37 1071
2107.80 990
2108.23 1066
2108.66 1176
2109.10 956
2109.53 866
2109.96 853
2110.40 857
2110.83 963
2111.26 882
2111.70 1011
2112.13 975
2112.56 1044
2113.00 1011
2113.43 983
2113.86 861
2114.30 903
2114.73 884
2115.16 953
2115.60 915
2116.03 816
2116.46 758
2116.90 912
2117.33 942
2117.77 891
2118.20 903
2118.63 975
2119.07 901
2119.50 936
2119.94 763
2120.37 926
2120.80 836
2121.24 895
2121.67 1019
2122.11 960
2122.54 948
2122.97 935
2123.41 996
2123.84 1006
2124.28 911
2124.71 899
2125.15 1032
2125.58 996
2126.02 933
2126.45 815
2126.89 848
2127.32 912
2127.76 877
2128.19 853
2128.63 888
2129.06 973
2129.50 1072
2129.93 957
2130.37 995
2130.80 926
2131.24 935
2131.67 1050
2132.11 991
2132.54 923
2132.98 991
2133.41 998
2133.85 1014
2134.28 1057
2134.72 1001
2135.16 853
2135.59 848
2136.03 843
2136.46 926
2136.90 909
2137.33 959
2137.77 883
2138.21 1049
2138.64 1063
2139.08 973
2139.51 973
2139.95 852
2140.39 800
2140.82 1020
2141.26 915
2141.69 844
2142.13 912
2142.57 792
2143.00 944
2143.44 813
2143.88 981
2144.31 990
2144.75 943
2145.19 917
2145.62 842
2146.06 886
2146.50 981
2146.93 1105
2147.37 986
2147.81 912
2148.24 1011
2148.68 1016
2149.12 1121
2149.56 1199
2149.99 1003
2150.43 1056
2150.87 1137
2151.30 1016
2151.74 1052
2152.18 1081
2152.62 1026
2153.05 1036
2153.49 1047
2153.93 975
2154.37 950
2154.80 1034
2155.24 917
2155.68 967
2156.12 884
2156.55 1058
2156.99 1063
2157.43 1072
2157.87 966
2158.31 1005
2158.74 984
2159.18 1125
2159.62 1098
2160.06 887
2160.50 905
2160.93 995
2161.37 964
2161.81 877
2162.25 937
2162.69 901
2163.13 902
2163.57 875
2164.00 911
2164.44 912
2164.88 878
2165.32 922
2165.76 978
2166.20 792
2166.64 876
2167.07 863
2167.51 1151
2167.95 1087
2168.39 987
2168.83 1136
2169.27 1212
2169.71 1182
2170.15 1138
2170.59 1103
2171.03 1160
2171.47 1143
2171.91 1300
2172.34 1359
2172.78 1386
2173.22 1268
2173.66 1367
2174.10 1455
2174.54 1606
2174.98 1519
2175.42 1459
2175.86 1503
2176.30 1413
2176.74 1402
2177.18 1380
2177.62 1395
2178.06 1312
2178.50 1163
2178.94 1068
2179.38 984
2179.82 915
2180.26 883
2180.70 1064
2181.14 977
2181.58 887
2182.02 1063
2182.46 1011
2182.90 1062
2183.34 949
2183.78 959
2184.22 955
2184.67 1031
2185.11 876
2185.55 815
2185.99 1076
2186.43 1008
2186.87 1141
2187.31 1002
2187.75 1083
2188.19 976
2188.63 979
2189.07 1113
2189.52 1122
2189.96 1189
2190.40 927
2190.84 946
2191.28 932
2191.72 1028
2192.16 1090
2192.60 1114
2193.05 1165
2193.49 1205
2193.93 1149
2194.37 1280
2194.81 1205
2195.25 1142
2195.70 1398
2196.14 1333
2196.58 1173
2197.02 1117
2197.46 1107
2197.91 1248
2198.35 1101
2198.79 1139
2199.23 1068
2199.67 1047
2200.12 1080
2200.56 979
2201.00 1076
2201.44 1068
2201.89 1081
2202.33 1057
2202.77 970
2203.21 1020
2203.66 1053
2204.10 1042
2204.54 1053
2204.98 1113
2205.43 901
2205.87 936
2206.31 1177
2206.75 1098
2207.20 1118
2207.64 1073
2208.08 853
2208.53 971
2208.97 1006
2209.41 917
2209.86 1064
2210.30 887
2210.74 1099
2211.19 948
2211.63 945
2212.07 994
2212.52 1062
2212.96 1085
2213.40 1033
2213.85 1054
2214.29 993
2214.73 1048
2215.18 985
2215.62 919
2216.06 952
2216.51 934
2216.95 871
2217.40 1028
2217.84 945
2218.28 909
2218.73 945
2219.17 941
2219.62 908
2220.06 936
2220.51 1012
2220.95 964
2221.39 990
2221.84 1039
2222.28 1020
2222.73 1053
2223.17 1069
2223.62 1085
2224.06 1035
2224.51 1102
2224.95 1210
2225.39 1163
2225.84 1264
2226.28 1329
2226.73 1308
2227.17 1164
2227.62 1101
2228.06 1108
2228.51 960
2228.95 957
2229.40 994
2229.84 1062
2230.29 1102
2230.73 1050
2231.18 1141
2231.63 1156
2232.07 1064
2232.52 1044
2232.96 1051
2233.41 1146
2233.85 1141
2234.30 1056
2234.74 1075
2235.19 1089
2235.64 984
2236.08 1082
2236.53 1222
2236.97 1007
2237.42 893
2237.87 869
2238.31 853
2238.76 1026
2239.20 970
2239.65 917
2240.10 988
2240.54 876
2240.99 814
2241.43 893
2241.88 965
2242.33 826
2242.77 919
2243.22 1062
2243.67 929
2244.11 1023
2244.56 825
2245.01 819
2245.45 920
2245.90 942
2246.35 894
2246.79 974
2247.24 1033
2247.69 1067
2248.13 950
2248.58 851
2249.03 889
2249.48 943
2249.92 1002
2250.37 919
2250.82 923
2251.27 910
2251.71 906
2252.16 995
2252.61 987
2253.05 962
2253.50 961
2253.95 1079
2254.40 968
2254.85 812
2255.29 901
2255.74 874
2256.19 1005
2256.64 984
2257.08 929
2257.53 738
2257.98 838
2258.43 1101
2258.88 1031
2259.32 989
2259.77 942
2260.22 1092
2260.67 963
2261.12 970
2261.57 1136
2262.01 940
2262.46 1007
2262.91 1012
2263.36 1010
2263.81 1133
2264.26 1020
2264.71 865
2265.15 938
2265.60 976
2266.05 946
2266.50 927
2266.95 1043
2267.40 1150
2267.85 932
2268.30 1064
2268.75 1073
2269.19 1217
2269.64 1130
2270.09 1092
2270.54 1202
2270.99 1054
2271.44 1083
2271.89 1163
2272.34 1170
2272.79 1068
2273.24 888
2273.69 967
2274.14 1033
2274.59 1068
2275.04 997
2275.49 1088
2275.94 1032
2276.39 895
2276.84 910
2277.29 936
2277.74 954
2278.19 968
2278.64 930
2279.09 977
2279.54 903
2279.99 827
2280.44 791
2280.89 903
2281.34 930
2281.79 948
2282.24 882
2282.69 939
2283.14 953
2283.59 868
2284.04 849
2284.49 912
2284.94 905
2285.39 921
2285.84 875
2286.29 938
2286.74 989
2287.19 1147
2287.65 1138
2288.10 1161
2288.55 1280
2289.00 1439
2289.45 1616
2289.90 1651
2290.35 1641
2290.80 1505
2291.25 1495
2291.71 1750
2292.16 1679
2292.61 1730
2293.06 1402
2293.51 1224
2293.96 1198
2294.41 1238
2294.87 1145
2295.32 1145
2295.77 1063
2296.22 877
2296.67 867
2297.12 897
2297.58 1068
2298.03 979
2298.48 878
2298.93 981
2299.38 940
2299.84 936
2300.29 825
2300.74 874
2301.19 969
2301.65 969
2302.10 991
2302.55 837
2303.00 823
2303.46 792
2303.91 813
2304.36 947
2304.81 986
2305.27 1015
2305.72 900
2306.17 892
2306.62 967
2307.08 1040
2307.53 1072
2307.98 1158
2308.44 1304
2308.89 1167
2309.34 1084
2309.79 1023
2310.25 1057
2310.70 1261
2311.15 1145
2311.61 1029
2312.06 1042
2312.51 969
2312.97 1135
2313.42 1071
2313.87 1077
2314.33 993
2314.78 1058
2315.24 1040
2315.69 942
2316.14 929
2316.60 1079
2317.05 1052
2317.50 1029
2317.96 1090
2318.41 1157
2318.87 1038
2319.32 965
2319.77 1018
2320.23 993
2320.68 984
2321.14 1080
2321.59 1040
2322.05 1131
2322.50 1123
2322.95 1180
2323.41 1126
2323.86 1233
2324.32 1491
2324.77 1492
2325.23 1744
2325.68 1771
2326.14 1682
2326.59 1488
2327.05 1407
2327.50 1319
2327.96 1345
2328.41 1289
2328.86 1179
2329.32 1215
2329.78 1141
2330.23 1245
2330.69 1095
2331.14 1046
2331.60 1087
2332.05 1103
2332.51 1075
2332.96 1131
2333.42 1162
2333.87 1025
2334.33 1006
2334.78 890
2335.24 1096
2335.69 985
2336.15 1014
2336.61 1082
2337.06 1061
2337.52 974
2337.97 940
2338.43 893
2338.89 1061
2339.34 1049
2339.80 1154
2340.25 1085
2340.71 1015
2341.17 932
2341.62 1014
2342.08 1031
2342.53 967
2342.99 903
2343.45 866
2343.90 884
2344.36 933
2344.82 1082
2345.27 989
2345.73 969
2346.19 1079
2346.64 1002
2347.10 880
2347.56 978
2348.01 1007
2348.47 980
2348.93 1072
2349.38 1020
2349.84 1094
2350.30 1143
2350.76 931
2351.21 821
2351.67 897
2352.13 904
2352.58 1001
2353.04 1041
2353.50 793
2353.96 957
2354.41 891
2354.87 947
2355.33 832
2355.79 770
2356.24 948
2356.70 892
2357.16 931
2357.62 940
2358.08 976
2358.53 898
2358.99 924
2359.45 829
2359.91 977
2360.37 1012
2360.82 987
2361.28 1019
2361.74 967
2362.20 1001
2362.66 1071
2363.11 989
2363.57 1059
2364.03 846
2364.49 924
2364.95 951
2365.41 964
2365.86 924
2366.32 932
2366.78 1052
2367.24 978
2367.70 1008
2368.16 966
2368.62 916
2369.08 994
2369.54 1156
2369.99 1076
2370.45 1085
2370.91 910
2371.37 918
2371.83 933
2372.29 1020
2372.75 1189
2373.21 1249
2373.67 1200
2374.13 1104
2374.59 1166
2375.05 1116
2375.51 1044
2375.96 935
2376.42 1001
2376.88 965
2377.34 1090
2377.80 1027
2378.26 1164
2378.72 1110
2379.18 923
2379.64 907
2380.10 924
2380.56 993
2381.02 940
2381.48 823
2381.94 803
2382.40 934
2382.86 936
2383.32 892
2383.78 979
2384.24 980
2384.70 879
2385.17 876
2385.63 822
2386.09 967
2386.55 955
2387.01 836
2387.47 1014
2387.93 1072
2388.39 999
2388.85 945
2389.31 1051
2389.77 1081
2390.23 947
2390.69 1016
2391.15 1053
2391.62 962
2392.08 979
2392.54 869
2393.00 886
2393.46 861
2393.92 879
2394.38 948
2394.84 1021
2395.31 995
2395.77 942
2396.23 1030
2396.69 963
2397.15 1021
2397.61 938
2398.08 947
2398.54 1001
2399.00 1005
2399.46 843
2399.92 909
2400.38 830
2400.85 913
2401.31 1011
2401.77 993
2402.23 829
2402.69 904
2403.16 868
2403.62 745
2404.08 883
2404.54 1004
2405.01 1145
2405.47 858
2405.93 856
2406.39 912
2406.86 1023
2407.32 1099
2407.78 923
2408.24 846
2408.71 900
2409.17 946
2409.63 860
2410.09 804
2410.56 909
2411.02 837
2411.48 850
2411.95 857
2412.41 777
2412.87 804
2413.34 860
2413.80 823
2414.26 985
2414.73 1037
2415.19 1028
2415.65 1022
2416.12 924
2416.58 1023
2417.04 956
2417.51 956
2417.97 1061
2418.43 1003
2418.90 1008
2419.36 934
2419.82 908
2420.29 997
2420.75 921
2421.22 948
2421.68 927
2422.14 872
2422.61 867
2423.07 894
2423.54 866
2424.00 985
2424.47 963
2424.93 1015
2425.39 878
2425.86 1043
2426.32 976
2426.79 912
2427.25 960
2427.72 936
2428.18 1069
2428.65 985
2429.11 934
2429.57 823
2430.04 833
2430.50 940
2430.97 877
2431.43 901
2431.90 984
2432.36 900
2432.83 898
2433.29 940
2433.76 976
2434.22 934
2434.69 928
2435.15 822
2435.62 895
2436.09 984
2436.55 845
2437.02 990
2437.48 998
2437.95 917
2438.41 963
2438.88 985
2439.34 1005
2439.81 984
2440.28 1059
2440.74 980
2441.21 1040
2441.67 996
2442.14 1035
2442.60 1119
2443.07 1073
2443.54 1115
2444.00 963
2444.47 941
2444.94 925
2445.40 1112
2445.87 977
2446.33 897
2446.80 884
2447.27 893
2447.73 863
2448.20 854
2448.67 770
2449.13 819
2449.60 861
2450.07 904
2450.53 912
2451.00 910
2451.47 828
2451.93 864
2452.40 1030
2452.87 962
2453.33 844
2453.80 818
2454.27 889
2454.74 837
2455.20 781
2455.67 922
2456.14 927
2456.60 949
2457.07 994
2457.54 972
2458.01 1091
2458.47 948
2458.94 894
2459.41 862
2459.88 885
2460.34 854
2460.81 886
2461.28 760
2461.75 730
2462.21 829
2462.68 824
2463.15 806
2463.62 880
2464.09 844
2464.55 826
2465.02 833
2465.49 811
2465.96 882
2466.43 829
2466.90 766
2467.36 821
2467.83 800
2468.30 810
2468.77 787
2469.24 784
2469.71 884
2470.17 770
2470.64 786
2471.11 903
2471.58 907
2472.05 845
2472.52 838
2472.99 864
2473.46 871
2473.93 978
2474.39 850
2474.86 854
2475.33 859
2475.80 917
2476.27 869
2476.74 839
2477.21 967
2477.68 863
2478.15 861
2478.62 903
2479.09 918
2479.56 962
2480.03 895
2480.49 968
2480.96 899
2481.43 790
2481.90 879
2482.37 885
2482.84 824
2483.31 759
2483.78 761
2484.25 992
2484.72 975
2485.19 933
2485.66 983
2486.13 904
2486.60 970
2487.07 857
2487.54 835
2488.01 840
2488.48 829
2488.95 1055
2489.43 1098
2489.90 983
2490.37 937
2490.84 996
2491.31 988
2491.78 1036
2492.25 1026
2492.72 1102
2493.19 1100
2493.66 937
2494.13 947
2494.60 947
2495.07 908
2495.54 909
2496.02 893
2496.49 999
2496.96 1061
2497.43 930
2497.90 805
2498.37 785
2498.84 914
2499.31 887
2499.79 879
2500.26 793
2500.73 936
2501.20 893
2501.67 825
2502.14 844
2502.61 806
2503.09 778
2503.56 904
2504.03 894
2504.50 959
2504.97 971
2505.45 924
2505.92 854
2506.39 785
2506.86 848
2507.33 906
2507.81 1002
2508.28 840
2508.75 836
2509.22 950
2509.69 1011
2510.17 938
2510.64 1048
2511.11 1016
2511.58 997
2512.06 1053
2512.53 1027
2513.00 980
2513.47 1011
2513.95 1024
2514.42 1144
2514.89 946
2515.37 955
2515.84 816
2516.31 790
2516.78 964
2517.26 895
2517.73 755
2518.20 924
2518.68 816
2519.15 858
2519.62 866
2520.10 828
2520.57 892
2521.04 960
2521.52 949
2521.99 743
2522.46 719
2522.94 814
2523.41 861
2523.89 815
2524.36 812
2524.83 851
2525.31 1040
2525.78 842
2526.25 851
2526.73 945
2527.20 1002
2527.68 1101
2528.15 846
2528.62 1040
2529.10 1198
2529.57 996
2530.05 1060
2530.52 971
2531.00 1017
2531.47 952
2531.94 1036
2532.42 1086
2532.89 972
2533.37 978
2533.84 915
2534.32 983
2534.79 911
2535.27 927
2535.74 944
2536.22 757
2536.69 874
2537.17 931
2537.64 925
2538.12 821
2538.59 820
2539.07 1004
2539.54 932
2540.02 951
2540.49 1059
2540.97 1016
2541.44 1117
2541.92 1080
2542.39 1042
2542.87 917
2543.34 905
2543.82 976
2544.29 1032
2544.77 945
2545.25 803
2545.72 910
2546.20 949
2546.67 1064
2547.15 1132
2547.62 1161
2548.10 1189
2548.58 1084
2549.05 1085
2549.53 1136
2550.00 1189
2550.48 1076
2550.96 1110
2551.43 1116
2551.91 1107
2552.39 1009
2552.86 1051
2553.34 1148
2553.82 1103
2554.29 998
2554.77 964
2555.24 1005
2555.72 1044
2556.20 1010
2556.67 1065
2557.15 928
2557.63 863
2558.11 921
2558.58 933
2559.06 1019
2559.54 957
2560.01 876
2560.49 883
2560.97 887
2561.44 929
2561.92 902
2562.40 827
2562.88 874
2563.35 911
2563.83 829
2564.31 836
2564.79 864
2565.26 870
2565.74 946
2566.22 861
2566.70 889
2567.17 1016
2567.65 1024
2568.13 1060
2568.61 836
2569.09 833
2569.56 820
2570.04 949
2570.52 838
2571.00 855
2571.48 883
2571.95 762
2572.43 778
2572.91 786
2573.39 723
2573.87 831
2574.35 929
2574.82 967
2575.30 1007
2575.78 836
2576.26 878
2576.74 901
2577.22 817
2577.70 856
2578.17 902
2578.65 845
2579.13 829
2579.61 837
2580.09 849
2580.57 855
2581.05 926
2581.53 801
2582.01 817
2582.48 830
2582.96 858
2583.44 823
2583.92 848
2584.40 786
2584.88 857
2585.36 886
2585.84 939
2586.32 832
2586.80 879
2587.28 968
2587.76 802
2588.24 953
2588.72 974
2589.20 923
2589.68 990
2590.16 918
2590.64 833
2591.12 947
2591.60 907
2592.08 960
2592.56 990
2593.04 923
2593.52 941
2594.00 791
2594.48 903
2594.96 912
2595.44 765
2595.92 779
2596.40 945
2596.88 849
2597.36 780
2597.84 856
2598.32 769
2598.80 799
2599.28 852
2599.76 886
2600.24 940
2600.72 831
2601.21 837
2601.69 780
2602.17 697
2602.65 806
2603.13 847
2603.61 941
2604.09 894
2604.57 1020
2605.05 891
2605.54 873
2606.02 757
2606.50 768
2606.98 801
2607.46 940
2607.94 910
2608.42 918
2608.91 820
2609.39 884
2609.87 823
2610.35 832
2610.83 855
2611.31 731
2611.80 869
2612.28 1067
2612.76 978
2613.24 1022
2613.72 958
2614.21 958
2614.69 904
2615.17 971
2615.65 838
2616.13 984
2616.62 953
2617.10 910
2617.58 914
2618.06 976
2618.55 892
2619.03 840
2619.51 811
2619.99 944
2620.48 848
2620.96 847
2621.44 996
2621.92 939
2622.41 853
2622.89 838
2623.37 875
2623.86 803
2624.34 777
2624.82 845
2625.31 893
2625.79 863
2626.27 820
2626.75 827
2627.24 890
2627.72 940
2628.20 932
2628.69 974
2629.17 914
2629.66 936
2630.14 919
2630.62 937
2631.11 876
2631.59 931
2632.07 933
2632.56 920
2633.04 952
2633.52 1062
2634.01 1011
2634.49 958
2634.98 1070
2635.46 1048
2635.94 949
2636.43 877
2636.91 881
2637.40 739
2637.88 894
2638.37 791
2638.85 761
2639.33 879
2639.82 854
2640.30 832
2640.79 914
2641.27 803
2641.76 930
2642.24 947
2642.73 858
2643.21 893
2643.70 1011
2644.18 950
2644.67 895
2645.15 834
2645.64 842
2646.12 943
2646.61 811
2647.09 856
2647.58 878
2648.06 887
2648.55 805
2649.03 875
2649.52 859
2650.00 960
2650.49 903
2650.97 1015
2651.46 1007
2651.94 995
2652.43 855
2652.92 853
2653.40 782
2653.89 935
2654.37 859
2654.86 805
2655.34 887
2655.83 810
2656.32 702
2656.80 754
2657.29 931
2657.77 896
2658.26 831
2658.75 845
2659.23 803
2659.72 887
2660.21 843
2660.69 765
2661.18 773
2661.66 810
2662.15 676
2662.64 877
2663.12 854
2663.61 810
2664.10 846
2664.58 937
2665.07 828
2665.56 749
2666.04 837
2666.53 901
2667.02 930
2667.50 898
2667.99 788
2668.48 805
2668.97 702
2669.45 799
2669.94 801
2670.43 793
2670.91 906
2671.40 963
2671.89 996
2672.38 1027
2672.86 1127
2673.35 1137
2673.84 1172
2674.33 1338
2674.81 1198
2675.30 1157
2675.79 1180
2676.28 1093
2676.77 1061
2677.25 996
2677.74 1090
2678.23 1047
2678.72 1052
2679.21 1036
2679.69 966
2680.18 803
2680.67 848
2681.16 850
2681.65 884
2682.13 899
2682.62 891
2683.11 805
2683.60 860
2684.09 884
2684.58 832
2685.07 833
2685.55 851
2686.04 898
2686.53 903
2687.02 937
2687.51 894
2688.00 875
2688.49 953
2688.98 877
2689.46 861
2689.95 864
2690.44 925
2690.93 956
2691.42 860
2691.91 809
2692.40 860
2692.89 911
2693.38 913
2693.87 835
2694.36 820
2694.85 866
2695.34 839
2695.83 795
2696.31 848
2696.80 908
2697.29 723
2697.78 777
2698.27 880
2698.76 959
2699.25 901
2699.74 824
2700.23 895
2700.72 967
2701.21 1018
2701.70 906
2702.19 683
2702.68 763
2703.17 933
2703.66 1039
2704.15 1008
2704.64 1101
2705.13 1064
2705.63 1045
2706.12 1055
2706.61 1094
2707.10 958
2707.59 834
2708.08 953
2708.57 943
2709.06 792
2709.55 730
2710.04 764
2710.53 808
2711.02 866
2711.51 966
2712.01 853
2712.50 783
2712.99 930
2713.48 950
2713.97 842
2714.46 840
2714.95 869
2715.44 915
2715.93 904
2716.43 851
2716.92 865
2717.41 989
2717.90 875
2718.39 875
2718.88 872
2719.38 926
2719.87 923
2720.36 933
2720.85 901
2721.34 1021
2721.83 929
2722.33 958
2722.82 1017
2723.31 939
2723.80 928
2724.30 936
2724.79 1039
2725.28 1113
2725.77 966
2726.26 841
2726.76 829
2727.25 816
2727.74 755
2728.23 868
2728.73 827
2729.22 896
2729.71 807
2730.20 853
2730.70 874
2731.19 968
2731.68 964
2732.18 856
2732.67 797
2733.16 975
2733.65 1124
2734.15 963
2734.64 1089
2735.13 966
2735.63 886
2736.12 979
2736.61 1038
2737.11 907
2737.60 1073
2738.09 992
2738.59 917
2739.08 1050
2739.57 963
2740.07 1044
2740.56 999
2741.05 866
2741.55 853
2742.04 914
2742.54 921
2743.03 987
2743.52 899
2744.02 955
2744.51 929
2745.00 952
2745.50 1008
2745.99 936
2746.49 854
2746.98 802
2747.48 856
2747.97 867
2748.46 990
2748.96 1004
2749.45 989
2749.95 1031
2750.44 895
2750.94 905
2751.43 908
2751.93 982
2752.42 907
2752.91 818
2753.41 894
2753.90 844
2754.40 755
2754.89 787
2755.39 834
2755.88 847
2756.38 893
2756.87 843
2757.37 845
2757.86 854
2758.36 841
2758.85 952
2759.35 957
2759.85 809
2760.34 847
2760.84 892
2761.33 892
2761.83 936
2762.32 906
2762.82 899
2763.31 813
2763.81 810
2764.31 900
2764.80 859
2765.30 1040
2765.79 971
2766.29 856
2766.78 840
2767.28 914
2767.78 911
2768.27 829
2768.77 793
2769.27 930
2769.76 990
2770.26 900
2770.75 932
2771.25 963
2771.75 884
2772.24 822
2772.74 903
2773.24 937
2773.73 857
2774.23 1012
2774.73 936
2775.22 1135
2775.72 1127
2776.22 1260
2776.71 1145
2777.21 1190
2777.71 1198
2778.20 1193
2778.70 1057
2779.20 1024
2779.70 1086
2780.19 963
2780.69 911
2781.19 943
2781.68 883
2782.18 991
2782.68 1026
2783.18 846
2783.67 932
2784.17 853
2784.67 922
2785.17 855
2785.66 772
2786.16 908
2786.66 793
2787.16 943
2787.66 829
2788.15 836
2788.65 803
2789.15 871
2789.65 834
2790.14 861
2790.64 893
2791.14 932
2791.64 838
2792.14 759
2792.64 890
2793.13 975
2793.63 962
2794.13 992
2794.63 922
2795.13 976
2795.63 859
2796.12 938
2796.62 945
2797.12 936
2797.62 901
2798.12 964
2798.62 1052
2799.12 933
2799.62 928
2800.12 887
2800.61 825
2801.11 806
2801.61 872
2802.11 948
2802.61 978
2803.11 949
2803.61 815
2804.11 706
2804.61 829
2805.11 860
2805.61 963
2806.11 1035
2806.61 897
2807.11 933
2807.60 1010
2808.10 1069
2808.60 1019
2809.10 890
2809.60 830
2810.10 1060
2810.60 1043
2811.10 1121
2811.60 971
2812.10 1007
2812.60 874
2813.10 910
2813.60 887
2814.10 883
2814.60 970
2815.10 898
2815.60 934
2816.10 963
2816.61 890
2817.11 868
2817.61 898
2818.11 897
2818.61 903
2819.11 925
2819.61 909
2820.11 931
2820.61 936
2821.11 847
2821.61 922
2822.11 1019
2822.61 913
2823.11 861
2823.62 866
2824.12 933
2824.62 906
2825.12 911
2825.62 933
2826.12 934
2826.62 898
2827.12 798
2827.63 785
2828.13 672
2828.63 819
2829.13 744
2829.63 995
2830.13 855
2830.63 786
2831.14 925
2831.64 937
2832.14 965
2832.64 906
2833.14 806
2833.65 874
2834.15 999
2834.65 989
2835.15 873
2835.65 946
2836.16 945
2836.66 917
2837.16 913
2837.66 818
2838.16 775
2838.67 953
2839.17 930
2839.67 931
2840.17 831
2840.68 882
2841.18 885
2841.68 972
2842.19 937
2842.69 873
2843.19 936
2843.69 937
2844.20 959
2844.70 927
2845.20 855
2845.71 942
2846.21 995
2846.71 944
2847.21 1000
2847.72 967
2848.22 876
2848.72 937
2849.23 965
2849.73 1128
2850.23 1033
2850.74 1028
2851.24 1053
2851.74 946
2852.25 859
2852.75 964
2853.26 962
2853.76 891
2854.26 959
2854.77 960
2855.27 858
2855.77 894
2856.28 812
2856.78 943
2857.29 1005
2857.79 928
2858.29 871
2858.80 946
2859.30 939
2859.81 881
2860.31 838
2860.82 905
2861.32 988
2861.82 851
2862.33 747
2862.83 785
2863.34 737
2863.84 762
2864.35 800
2864.85 857
2865.36 803
2865.86 798
2866.37 783
2866.87 843
2867.38 797
2867.88 785
2868.39 779
2868.89 886
2869.40 921
2869.90 909
2870.41 877
2870.91 954
2871.42 918
2871.92 997
2872.43 960
2872.93 960
2873.44 967
2873.94 974
2874.45 927
2874.95 957
2875.46 996
2875.97 945
2876.47 1064
2876.98 1074
2877.48 1016
2877.99 907
2878.49 893
2879.00 901
2879.51 886
2880.01 851
2880.52 1004
2881.03 883
2881.53 942
2882.04 892
2882.54 969
2883.05 903
2883.56 918
2884.06 936
2884.57 961
2885.08 973
2885.58 973
2886.09 1102
2886.60 1034
2887.10 1179
2887.61 1093
2888.12 1101
2888.62 1098
2889.13 1076
2889.64 1014
2890.14 1031
2890.65 1092
2891.16 1099
2891.66 1172
2892.17 1157
2892.68 1097
2893.18 1173
2893.69 1155
2894.20 1326
2894.71 1381
2895.21 1475
2895.72 1324
2896.23 1439
2896.74 1457
2897.24 1391
2897.75 1190
2898.26 1121
2898.77 1130
2899.27 1088
2899.78 1048
2900.29 1106
2900.80 1007
2901.31 1116
2901.81 1097
2902.32 1000
2902.83 1013
2903.34 1032
2903.85 1041
2904.35 1103
2904.86 1098
2905.37 1045
2905.88 1133
2906.39 1023
2906.90 1001
2907.40 1029
2907.91 1157
2908.42 1141
2908.93 1127
2909.44 965
2909.95 1026
2910.46 1034
2910.96 984
2911.47 885
2911.98 880
2912.49 937
2913.00 1122
2913.51 1047
2914.02 1058
2914.53 987
2915.04 923
2915.54 944
2916.05 911
2916.56 999
2917.07 1000
2917.58 1112
2918.09 995
2918.60 904
2919.11 925
2919.62 1037
2920.13 979
2920.64 897
2921.15 914
2921.66 982
2922.17 946
2922.68 934
2923.19 873
2923.70 911
2924.21 1011
2924.72 1056
2925.23 985
2925.74 1059
2926.25 1100
2926.76 1031
2927.27 977
2927.78 1078
2928.29 884
2928.80 836
2929.31 919
2929.82 814
2930.33 882
2930.84 1000
2931.35 792
2931.86 749
2932.37 891
2932.88 878
2933.39 882
2933.90 1038
2934.41 981
2934.92 1104
2935.44 910
2935.95 849
2936.46 1039
2936.97 993
2937.48 978
2937.99 953
2938.50 1011
2939.01 921
2939.52 959
2940.04 967
2940.55 902
2941.06 1084
2941.57 1115
2942.08 1017
2942.59 1032
2943.10 926
2943.62 1062
2944.13 1048
2944.64 1045
2945.15 914
2945.66 975
2946.17 956
2946.69 1039
2947.20 879
2947.71 863
2948.22 851
2948.73 925
2949.25 840
2949.76 775
2950.27 866
2950.78 766
2951.29 762
2951.81 907
2952.32 876
2952.83 881
2953.34 982
2953.86 954
2954.37 913
2954.88 978
2955.39 898
2955.91 895
2956.42 958
2956.93 925
2957.45 855
2957.96 872
2958.47 904
2958.98 910
2959.50 952
2960.01 956
2960.52 999
2961.04 969
2961.55 914
2962.06 981
2962.58 992
2963.09 869
2963.60 947
2964.12 1047
2964.63 1103
2965.14 1031
2965.66 992
2966.17 863
2966.68 795
2967.20 767
2967.71 902
2968.22 967
2968.74 912
2969.25 900
2969.77 902
2970.28 954
2970.79 1034
2971.31 954
2971.82 945
2972.34 833
2972.85 807
2973.36 927
2973.88 927
2974.39 963
2974.91 960
2975.42 1103
2975.94 1103
2976.45 1028
2976.96 1242
2977.48 1070
2977.99 1093
2978.51 983
2979.02 848
2979.54 963
2980.05 958
2980.57 1024
2981.08 1112
2981.60 1107
2982.11 1013
2982.63 1105
2983.14 1059
2983.66 1041
2984.17 1118
2984.69 1108
2985.20 1066
2985.72 1065
2986.23 1077
2986.75 1121
2987.26 986
2987.78 1081
2988.29 1186
2988.81 1129
2989.32 1201
2989.84 1271
2990.36 1208
2990.87 1233
2991.39 1142
2991.90 1141
2992.42 1223
2992.94 1280
2993.45 1316
2993.97 1229
2994.48 1517
2995.00 1346
2995.51 1128
2996.03 1374
2996.55 1357
2997.06 1561
2997.58 1506
2998.10 1575
2998.61 1506
2999.13 1385
2999.65 1483
3000.16 1515
3000.68 1608
3001.19 1545
3001.71 1776
3002.23 2155
3002.74 2349
3003.26 2381
3003.78 2606
3004.30 2857
3004.81 3219
3005.33 3262
3005.85 3154
3006.36 3034
3006.88 3068
3007.40 2943
3007.91 2475
3008.43 2138
3008.95 2118
3009.47 1764
3009.98 1480
3010.50 1497
3011.02 1402
3011.54 1284
3012.05 1291
3012.57 1338
3013.09 1240
3013.61 1320
3014.12 1257
3014.64 1317
3015.16 1192
3015.68 1136
3016.19 1303
3016.71 1288
3017.23 1251
3017.75 1245
3018.27 1351
3018.78 1277
3019.30 1211
3019.82 1255
3020.34 1154
3020.86 1185
3021.38 1173
3021.89 1201
3022.41 1279
3022.93 1353
3023.45 1261
3023.97 1297
3024.49 1237
3025.01 1163
3025.52 1169
3026.04 1204
3026.56 1238
3027.08 1157
3027.60 1128
3028.12 1030
3028.64 1125
3029.16 1080
3029.67 966
3030.19 1019
3030.71 1117
3031.23 1024
3031.75 1097
3032.27 1150
3032.79 1076
3033.31 1001
3033.83 1249
3034.35 1178
3034.87 1276
3035.39 1096
3035.91 1044
3036.43 1125
3036.95 1108
3037.47 965
3037.99 1124
3038.50 1090
3039.02 1132
3039.54 1156
3040.06 1050
3040.58 1061
3041.10 1042
3041.62 1053
3042.14 1180
3042.66 1125
3043.18 1104
3043.70 1001
3044.23 988
3044.75 1008
3045.27 1002
3045.79 1091
3046.31 950
3046.83 962
3047.35 1049
3047.87 1049
3048.39 1001
3048.91 976
3049.43 1081
3049.95 1044
3050.47 1057
3050.99 1128
3051.51 1059
3052.03 977
3052.56 990
3053.08 971
3053.60 1107
3054.12 1014
3054.64 1099
3055.16 1128
3055.68 1057
3056.20 1033
3056.72 920
3057.25 859
3057.77 1001
3058.29 1058
3058.81 1040
3059.33 1127
3059.85 1025
3060.38 1196
3060.90 1044
3061.42 1087
3061.94 1188
3062.46 1172
3062.98 1129
3063.51 1208
3064.03 1174
3064.55 1211
3065.07 1202
3065.59 1212
3066.12 1094
3066.64 1018
3067.16 1168
3067.68 1269
3068.21 1165
3068.73 1068
3069.25 1187
3069.77 1086
3070.30 1215
3070.82 1175
3071.34 1066
3071.86 1089
3072.39 1110
3072.91 1161
3073.43 1048
3073.95 1050
3074.48 1109
3075.00 1170
3075.52 1080
3076.05 1038
3076.57 1207
3077.09 1262
3077.61 1283
3078.14 1381
3078.66 1550
3079.18 1638
3079.71 1692
3080.23 1626
3080.75 1533
3081.28 1537
3081.80 1639
3082.32 1648
3082.85 1537
3083.37 1551
3083.90 1530
3084.42 1506
3084.94 1443
3085.47 1362
3085.99 1419
3086.51 1461
3087.04 1443
3087.56 1296
3088.09 1296
3088.61 1431
3089.13 1564
3089.66 1416
3090.18 1380
3090.71 1465
3091.23 1302
3091.76 1450
3092.28 1355
3092.80 1227
3093.33 1404
3093.85 1599
3094.38 1772
3094.90 1651
3095.43 1530
3095.95 1696
3096.48 1861
3097.00 1775
3097.53 1691
3098.05 1962
3098.58 2049
3099.10 1972
3099.63 2398
3100.15 2867
3100.68 3139
3101.20 3588
3101.73 4365
3102.25 5412
3102.78 6042
3103.30 6653
3103.83 6806
3104.35 7244
3104.88 6969
3105.40 6082
3105.93 5887
3106.45 4840
3106.98 3921
3107.51 3463
3108.03 2896
3108.56 2665
3109.08 2628
3109.61 2467
3110.13 2492
3110.66 2532
3111.19 2573
3111.71 2258
3112.24 2232
3112.76 2329
3113.29 2220
3113.82 2154
3114.34 1946
3114.87 1844
3115.40 1916
3115.92 1800
3116.45 1573
3116.98 1519
3117.50 1553
3118.03 1572
3118.55 1441
3119.08 1586
3119.61 1590
3120.13 1656
3120.66 1536
3121.19 1712
3121.72 1784
3122.24 1659
3122.77 1609
3123.30 1700
3123.82 1763
3124.35 1640
3124.88 1688
3125.40 1618
3125.93 1592
3126.46 1524
3126.99 1413
3127.51 1438
3128.04 1526
3128.57 1611
3129.10 1527
3129.62 1497
3130.15 1455
3130.68 1356
3131.21 1254
3131.73 1330
3132.26 1222
3132.79 1366
3133.32 1282
3133.85 1267
3134.37 1219
3134.90 1327
3135.43 1227
3135.96 1141
3136.49 1181
3137.01 1250
3137.54 1178
3138.07 1210
3138.60 1110
3139.13 1182
3139.65 1403
3140.18 1268
3140.71 1234
3141.24 1352
3141.77 1228
3142.30 1231
3142.83 1208
3143.35 1241
3143.88 1160
3144.41 1147
3144.94 1254
3145.47 1197
3146.00 1034
3146.53 1252
3147.06 1173
3147.59 1251
3148.11 1321
3148.64 1443
3149.17 1436
3149.70 1288
3150.23 1304
3150.76 1340
3151.29 1350
3151.82 1303
3152.35 1299
3152.88 1239
3153.41 1280
3153.94 1247
3154.47 1346
3155.00 1518
3155.53 1478
3156.06 1462
3156.59 1555
3157.12 1461
3157.65 1470
3158.18 1415
3158.71 1395
3159.24 1347
3159.77 1346
3160.30 1288
3160.83 1287
3161.36 1088
3161.89 1112
3162.42 1199
3162.95 1074
3163.48 1180
3164.01 1114
3164.54 1057
3165.07 1073
3165.60 1029
3166.13 1091
3166.66 942
3167.19 1036
3167.72 1128
3168.25 1003
3168.78 1158
3169.31 1087
3169.85 985
3170.38 1035
3170.91 1137
3171.44 1213
3171.97 1125
3172.50 1167
3173.03 1232
3173.56 1253
3174.09 1288
3174.63 1157
3175.16 1184
3175.69 1386
3176.22 1181
3176.75 1243
3177.28 1341
3177.81 1248
3178.35 1158
3178.88 1146
3179.41 1155
3179.94 1058
3180.47 1000
3181.00 1168
3181.54 1225
3182.07 884
3182.60 1019
3183.13 1164
3183.66 1073
3184.20 975
3184.73 925
3185.26 949
3185.79 1039
3186.33 1012
3186.86 1104
3187.39 1078
3187.92 1140
3188.46 1265
3188.99 1131
3189.52 1044
3190.05 1044
3190.59 1116
3191.12 1093
3191.65 1158
3192.18 1225
3192.72 1034
3193.25 1120
3193.78 1196
3194.32 1011
3194.85 973
3195.38 1069
3195.91 989
3196.45 1075
3196.98 988
3197.51 980
3198.05 1073
3198.58 1054
3199.11 965
3199.65 1033
3200.18 1087
3200.71 1131
3201.25 1010
3201.78 1047
3202.32 1215
3202.85 1020
3203.38 1171
3203.92 1161
3204.45 1157
3204.98 1185
3205.52 1123
3206.05 1178
3206.59 1183
3207.12 1202
3207.65 1256
3208.19 1148
3208.72 1244
3209.26 1414
3209.79 1356
3210.32 1251
3210.86 1147
3211.39 1423
3211.93 1401
3212.46 1529
3213.00 1426
3213.53 1328
3214.07 1225
3214.60 1386
3215.14 1422
3215.67 1223
3216.20 1130
3216.74 1247
3217.27 1144
3217.81 1058
3218.34 1067
3218.88 1132
3219.41 1104
3219.95 1102
3220.48 1127
3221.02 1142
3221.56 1156
3222.09 1271
3222.63 1446
3223.16 1561
3223.70 1528
3224.23 1580
3224.77 1364
3225.30 1406
3225.84 1363
3226.37 1526
3226.91 1547
3227.45 1471
3227.98 1321
3228.52 1229
3229.05 1311
3229.59 1496
3230.12 1386
3230.66 1486
3231.20 1415
3231.73 1480
3232.27 1636
3232.81 1598
3233.34 1375
3233.88 1486
3234.41 1367
3234.95 1475
3235.49 1505
3236.02 1622
3236.56 1467
3237.10 1513
3237.63 1577
3238.17 1663
3238.71 1601
3239.24 1541
3239.78 1771
3240.32 1630
3240.85 1470
3241.39 1454
3241.93 1374
3242.46 1426
3243.00 1524
3243.54 1469
3244.07 1538
3244.61 1656
3245.15 1625
3245.69 1694
3246.22 1577
3246.76 1557
3247.30 1761
3247.84 1943
3248.37 1642
3248.91 1513
3249.45 1652
3249.99 1538
3250.52 1522
3251.06 1555
3251.60 1639
3252.14 1690
3252.67 1743
3253.21 1715
3253.75 1808
3254.29 1842
3254.83 1642
3255.36 1744
3255.90 1952
3256.44 1918
3256.98 1815
3257.52 1838
3258.05 2007
3258.59 2215
3259.13 2336
3259.67 2258
3260.21 2839
3260.75 2859
3261.29 3172
3261.82 3463
3262.36 3177
3262.90 3540
3263.44 3963
3263.98 4238
3264.52 4400
3265.06 4758
3265.60 5593
3266.13 5950
3266.67 6495
3267.21 6601
3267.75 6528
3268.29 6877
3268.83 6350
3269.37 5612
3269.91 5117
3270.45 4144
3270.99 3534
3271.53 3314
3272.07 2912
3272.60 2665
3273.14 2538
3273.68 2470
3274.22 2234
3274.76 2351
3275.30 2154
3275.84 2118
3276.38 2078
3276.92 2091
3277.46 2235
3278.00 2141
3278.54 2245
3279.08 2202
3279.62 1927
3280.16 1971
3280.70 1953
3281.24 1893
3281.78 1952
3282.32 1910
3282.86 2078
3283.40 2025
3283.94 1925
3284.48 1938
3285.02 2190
3285.56 2116
3286.11 2076
3286.65 2265
3287.19 2333
3287.73 2184
3288.27 2271
3288.81 2205
3289.35 2298
3289.89 2078
3290.43 2112
3290.97 2072
3291.51 2202
3292.05 2110
3292.60 2166
3293.14 2285
3293.68 2570
3294.22 2567
3294.76 2844
3295.30 2973
3295.84 3148
3296.38 3019
3296.93 2648
3297.47 2866
3298.01 2802
3298.55 2722
3299.09 2668
3299.63 2603
3300.18 2586
3300.72 2455
3301.26 2623
3301.80 2555
3302.34 2524
3302.89 2447
3303.43 2529
3303.97 2684
3304.51 2530
3305.05 2647
3305.60 2568
3306.14 2416
3306.68 2234
3307.22 2179
3307.76 2182
3308.31 1985
3308.85 1907
3309.39 1780
3309.93 1919
3310.48 2131
3311.02 2027
3311.56 1928
3312.11 2054
3312.65 2195
3313.19 2127
3313.73 2164
3314.28 2185
3314.82 2304
3315.36 2503
3315.91 2452
3316.45 2561
3316.99 2592
3317.53 2710
3318.08 2649
3318.62 2525
3319.16 2574
3319.71 2828
3320.25 2693
3320.79 2796
3321.34 2854
3321.88 2812
3322.43 2600
3322.97 2753
3323.51 2678
3324.06 2546
3324.60 2693
3325.14 2678
3325.69 2543
3326.23 2461
3326.78 2604
3327.32 2495
3327.86 2261
3328.41 2362
3328.95 2457
3329.50 2496
3330.04 2560
3330.58 3048
3331.13 3553
3331.67 4750
3332.22 5896
3332.76 7021
3333.31 8748
3333.85 10803
3334.39 12438
3334.94 13941
3335.48 15971
3336.03 17768
3336.57 18893
3337.12 19159
3337.66 18198
3338.21 16962
3338.75 15122
3339.30 12630
3339.84 10809
3340.39 8921
3340.93 7303
3341.48 6098
3342.02 4957
3342.57 4237
3343.11 3357
3343.66 3324
3344.20 2904
3344.75 2669
3345.29 2657
3345.84 2673
3346.39 2483
3346.93 2509
3347.48 2457
3348.02 2329
3348.57 2470
3349.11 2666
3349.66 2746
3350.21 2691
3350.75 2620
3351.30 2764
3351.84 2985
3352.39 3053
3352.94 2725
3353.48 2689
3354.03 2706
3354.57 2638
3355.12 2408
3355.67 2389
3356.21 2349
3356.76 2344
3357.31 2201
3357.85 1896
3358.40 2245
3358.94 2139
3359.49 2180
3360.04 1948
3360.58 2164
3361.13 2141
3361.68 2040
3362.22 2079
3362.77 2017
3363.32 2071
3363.87 2140
3364.41 2085
3364.96 2283
3365.51 2255
3366.05 2388
3366.60 2185
3367.15 2212
3367.70 2158
3368.24 2350
3368.79 2201
3369.34 2121
3369.88 2160
3370.43 2500
3370.98 2572
3371.53 2633
3372.07 2528
3372.62 3051
3373.17 3254
3373.72 3279
3374.27 3208
3374.81 3546
3375.36 3392
3375.91 3195
3376.46 3093
3377.01 3002
3377.55 2844
3378.10 2683
3378.65 2597
3379.20 2218
3379.75 2054
3380.29 2082
3380.84 2122
3381.39 1897
3381.94 1882
3382.49 1869
3383.04 2087
3383.58 1757
3384.13 1801
3384.68 1906
3385.23 1768
3385.78 1883
3386.33 1822
3386.88 1813
3387.43 1617
3387.97 1662
3388.52 1574
3389.07 1494
3389.62 1566
3390.17 1505
3390.72 1563
3391.27 1646
3391.82 1620
3392.37 1711
3392.92 1624
3393.47 1639
3394.02 1683
3394.56 1647
3395.11 1671
3395.66 1663
3396.21 1593
3396.76 1556
3397.31 1646
3397.86 1559
3398.41 1506
3398.96 1461
3399.51 1594
3400.06 1511
3400.61 1411
3401.16 1474
3401.71 1339
3402.26 1421
3402.81 1403
3403.36 1331
3403.91 1332
3404.46 1408
3405.01 1346
3405.56 1308
3406.11 1398
3406.66 1327
3407.21 1288
3407.76 1454
3408.32 1449
3408.87 1465
3409.42 1600
3409.97 1565
3410.52 1693
3411.07 1829
3411.62 2069
3412.17 1951
3412.72 1797
3413.27 1927
3413.82 2088
3414.37 1826
3414.93 1716
3415.48 1760
3416.03 1564
3416.58 1646
3417.13 1613
3417.68 1500
3418.23 1566
3418.78 1368
3419.34 1224
3419.89 1353
3420.44 1305
3420.99 1352
3421.54 1394
3422.09 1292
3422.65 1278
3423.20 1381
3423.75 1396
3424.30 1547
3424.85 1671
3425.40 1604
3425.96 1634
3426.51 1718
3427.06 1572
3427.61 1508
3428.16 1471
3428.72 1462
3429.27 1291
3429.82 1233
3430.37 1159
3430.93 1235
3431.48 1361
3432.03 1385
3432.58 1361
3433.14 1272
3433.69 1254
3434.24 1386
3434.79 1291
3435.35 1295
3435.90 1383
3436.45 1367
3437.00 1375
3437.56 1568
3438.11 1499
3438.66 1168
3439.22 1220
3439.77 1261
3440.32 1238
3440.88 1354
3441.43 1359
3441.98 1336
3442.54 1326
3443.09 1170
3443.64 1336
3444.20 1274
3444.75 1227
3445.30 1275
3445.86 1168
3446.41 1390
3446.96 1277
3447.52 1304
3448.07 1261
3448.63 1233
3449.18 1205
3449.73 1238
3450.29 1238
3450.84 1227
3451.39 1123
3451.95 1177
3452.50 1274
3453.06 1214
3453.61 1267
3454.17 1312
3454.72 1225
3455.27 1158
3455.83 1081
3456.38 1164
3456.94 1245
3457.49 1217
3458.05 1319
3458.60 1205
3459.16 1145
3459.71 1169
3460.27 1172
3460.82 1215
3461.37 1220
3461.93 1312
3462.48 1353
3463.04 1414
3463.59 1370
3464.15 1274
3464.70 1362
3465.26 1359
3465.82 1391
3466.37 1299
3466.93 1348
3467.48 1367
3468.04 1239
3468.59 1460
3469.15 1473
3469.70 1542
3470.26 1620
3470.81 1695
3471.37 1617
3471.92 1804
3472.48 1766
3473.04 1699
3473.59 1616
3474.15 1492
3474.70 1605
3475.26 1721
3475.82 1521
3476.37 1374
3476.93 1429
3477.48 1594
3478.04 1573
3478.60 1580
3479.15 1765
3479.71 1652
3480.27 1831
3480.82 1782
3481.38 2023
3481.93 1955
3482.49 1730
3483.05 1949
3483.60 1966
3484.16 1774
3484.72 1699
3485.27 1895
3485.83 1973
3486.39 2108
3486.94 2111
3487.50 2221
3488.06 2324
3488.62 2622
3489.17 3328
3489.73 4233
3490.29 4940
3490.84 5781
3491.40 6730
3491.96 7172
3492.52 7723
3493.07 7917
3493.63 7868
3494.19 7734
3494.75 7344
3495.30 5849
3495.86 4780
3496.42 4235
3496.98 3522
3497.53 2900
3498.09 3012
3498.65 2811
3499.21 2990
3499.76 2703
3500.32 2891
3500.88 2903
3501.44 3018
3502.00 3023
3502.56 3029
3503.11 3187
3503.67 3509
3504.23 3780
3504.79 3983
3505.35 3945
3505.90 4004
3506.46 4336
3507.02 4113
3507.58 3847
3508.14 3406
3508.70 3091
3509.26 2792
3509.81 2715
3510.37 2687
3510.93 2748
3511.49 2365
3512.05 2178
3512.61 2251
3513.17 1904
3513.73 1891
3514.29 1660
3514.84 1525
3515.40 1545
3515.96 1546
3516.52 1472
3517.08 1595
3517.64 1654
3518.20 1429
3518.76 1362
3519.32 1382
3519.88 1335
3520.44 1405
3521.00 1299
3521.56 1361
3522.12 1635
3522.68 1504
3523.24 1371
3523.80 1444
3524.36 1363
3524.92 1438
3525.48 1395
3526.04 1421
3526.60 1291
3527.16 1468
3527.72 1466
3528.28 1603
3528.84 1345
3529.40 1273
3529.96 1305
3530.52 1360
3531.08 1391
3531.64 1434
3532.20 1418
3532.76 1431
3533.32 1428
3533.88 1394
3534.44 1340
3535.00 1269
3535.56 1366
3536.12 1433
3536.68 1284
3537.25 1193
3537.81 1216
3538.37 1382
3538.93 1467
3539.49 1439
3540.05 1338
3540.61 1401
3541.17 1390
3541.73 1487
3542.30 1352
3542.86 1423
3543.42 1519
3543.98 1371
3544.54 1373
3545.10 1397
3545.66 1465
3546.23 1393
3546.79 1455
3547.35 1370
3547.91 1289
3548.47 1173
3549.03 1234
3549.60 1250
3550.16 1149
3550.72 1282
3551.28 1177
3551.84 1036
3552.41 1126
3552.97 1123
3553.53 1228
3554.09 1110
3554.65 1102
3555.22 1174
3555.78 1174
3556.34 1127
3556.90 1054
3557.47 980
3558.03 1131
3558.59 1225
3559.15 1130
3559.72 1058
3560.28 1107
3560.84 1061
3561.41 1225
3561.97 1129
3562.53 1194
3563.09 1084
3563.66 1220
3564.22 1217
3564.78 1206
3565.35 1154
3565.91 1057
3566.47 1153
3567.04 1130
3567.60 1215
3568.16 1088
3568.73 1166
3569.29 1012
3569.85 1123
3570.42 1139
3570.98 1061
3571.54 1130
3572.11 1030
3572.67 1014
3573.23 1042
3573.80 1154
3574.36 1122
3574.93 1230
3575.49 1344
3576.05 1161
3576.62 1489
3577.18 1445
3577.75 1331
3578.31 1457
3578.87 1407
3579.44 1410
3580.00 1428
3580.57 1273
3581.13 1129
3581.70 1245
3582.26 1191
3582.82 1199
3583.39 1230
3583.95 1105
3584.52 1137
3585.08 1169
3585.65 1124
3586.21 1103
3586.78 1148
3587.34 1136
3587.91 1020
3588.47 1009
3589.04 1035
3589.60 1042
3590.17 1016
3590.73 1033
3591.30 950
3591.86 984
3592.43 1080
3592.99 1025
3593.56 995
3594.12 925
3594.69 1004
3595.25 1025
3595.82 1009
3596.39 948
3596.95 904
3597.52 1063
3598.08 967
3598.65 987
3599.21 895
3599.78 1012
3600.35 992
3600.91 968
3601.48 1048
3602.04 932
3602.61 954
3603.18 1021
3603.74 962
3604.31 1005
3604.87 931
3605.44 1092
3606.01 1012
3606.57 915
3607.14 998
3607.71 859
3608.27 933
3608.84 1060
3609.41 917
3609.97 817
3610.54 791
3611.11 878
3611.67 862
3612.24 892
3612.81 805
3613.37 767
3613.94 933
3614.51 910
3615.07 937
3615.64 970
3616.21 1025
3616.77 1099
3617.34 1133
3617.91 1173
3618.48 1102
3619.04 1206
3619.61 1194
3620.18 1294
3620.75 1387
3621.31 1244
3621.88 1152
3622.45 1014
3623.02 981
3623.58 1080
3624.15 1097
3624.72 917
3625.29 911
3625.86 880
3626.42 917
3626.99 949
3627.56 945
3628.13 868
3628.70 808
3629.26 926
3629.83 860
3630.40 971
3630.97 936
3631.54 1055
3632.10 979
3632.67 979
3633.24 872
3633.81 855
3634.38 824
3634.95 904
3635.52 944
3636.08 895
3636.65 876
3637.22 1005
3637.79 955
3638.36 940
3638.93 1004
3639.50 984
3640.07 1071
3640.64 1106
3641.20 1024
3641.77 1097
3642.34 1180
3642.91 1209
3643.48 1312
3644.05 1351
3644.62 1127
3645.19 1088
3645.76 1186
3646.33 1136
3646.90 1015
3647.47 1105
3648.04 1024
3648.61 942
3649.18 1087
3649.75 1115
3650.32 1155
3650.89 1394
3651.46 1386
3652.03 1320
3652.60 1247
3653.17 1355
3653.74 1385
3654.31 1301
3654.88 1214
3655.45 1276
3656.02 1266
3656.59 1177
3657.16 1170
3657.73 1132
3658.30 1270
3658.87 1242
3659.44 1206
3660.01 1157
3660.58 1235
3661.15 1198
3661.72 1066
3662.29 1111
3662.86 1080
3663.43 1120
3664.00 1180
3664.58 1366
3665.15 1137
3665.72 1168
3666.29 1376
3666.86 1311
3667.43 1383
3668.00 1441
3668.57 1375
3669.14 1289
3669.72 1244
3670.29 1152
3670.86 1267
3671.43 1128
3672.00 965
3672.57 896
3673.14 1015
3673.72 1102
3674.29 1145
3674.86 1057
3675.43 1220
3676.00 1168
3676.57 1070
3677.15 1120
3677.72 1138
3678.29 1063
3678.86 1099
3679.43 1096
3680.01 1038
3680.58 1084
3681.15 1136
3681.72 1025
3682.29 977
3682.87 1048
3683.44 980
3684.01 942
3684.58 1060
3685.16 1076
3685.73 841
3686.30 776
3686.87 894
3687.45 954
3688.02 1042
3688.59 965
3689.17 1053
3689.74 1096
3690.31 1190
3690.88 1087
3691.46 976
3692.03 1008
3692.60 986
3693.18 1051
3693.75 986
3694.32 920
3694.90 976
3695.47 934
3696.04 883
3696.62 894
3697.19 918
3697.76 852
3698.34 760
3698.91 849
3699.48 915
3700.06 973
3700.63 893
3701.21 1057
3701.78 977
3702.35 894
3702.93 832
3703.50 874
3704.07 951
3704.65 918
3705.22 834
3705.80 1000
3706.37 842
3706.95 917
3707.52 998
3708.09 996
3708.67 1043
3709.24 1025
3709.82 843
3710.39 904
3710.97 961
3711.54 980
3712.11 970
3712.69 1030
3713.26 1015
3713.84 929
3714.41 979
3714.99 1055
3715.56 986
3716.14 1007
3716.71 915
3717.29 893
3717.86 838
3718.44 768
3719.01 854
3719.59 867
3720.16 739
3720.74 784
3721.31 872
3721.89 866
3722.47 843
3723.04 820
3723.62 880
3724.19 796
3724.77 793
3725.34 788
3725.92 804
3726.49 906
3727.07 790
3727.65 931
3728.22 844
3728.80 960
3729.37 926
3729.95 925
3730.53 814
3731.10 921
3731.68 955
3732.25 954
3732.83 1030
3733.41 978
3733.98 948
3734.56 911
3735.14 884
3735.71 920
3736.29 961
3736.86 901
3737.44 904
3738.02 965
3738.59 983
3739.17 904
3739.75 894
3740.32 923
3740.90 866
3741.48 855
3742.06 837
3742.63 813
3743.21 811
3743.79 812
3744.36 861
3744.94 939
3745.52 851
3746.09 828
3746.67 848
3747.25 921
3747.83 881
3748.40 798
3748.98 881
3749.56 919
3750.14 863
3750.71 871
3751.29 987
3751.87 916
3752.45 848
3753.03 793
3753.60 841
3754.18 976
3754.76 895
3755.34 755
3755.91 815
3756.49 826
3757.07 810
3757.65 731
3758.23 860
3758.81 913
3759.38 872
3759.96 933
3760.54 885
3761.12 882
3761.70 895
3762.28 922
3762.85 884
3763.43 1038
3764.01 951
3764.59 938
3765.17 909
3765.75 1072
3766.33 825
3766.90 880
3767.48 865
3768.06 894
3768.64 919
3769.22 1013
3769.80 952
3770.38 1007
3770.96 1024
3771.54 923
3772.12 870
3772.70 826
3773.27 872
3773.85 924
3774.43 788
3775.01 852
3775.59 815
3776.17 767
3776.75 856
3777.33 794
3777.91 803
3778.49 845
3779.07 854
3779.65 881
3780.23 841
3780.81 877
3781.39 780
3781.97 779
3782.55 802
3783.13 863
3783.71 828
3784.29 857
3784.87 837
3785.45 868
3786.03 819
3786.61 746
3787.19 874
3787.77 935
3788.35 892
3788.93 899
3789.51 891
3790.09 878
3790.67 720
3791.26 792
3791.84 944
3792.42 989
3793.00 820
3793.58 893
3794.16 918
3794.74 1045
3795.32 981
3795.90 942
3796.48 922
3797.07 1023
3797.65 1000
3798.23 1017
3798.81 1022
3799.39 1063
3799.97 924
3800.55 942
3801.13 948
3801.72 964
3802.30 1013
3802.88 980
3803.46 1031
3804.04 999
3804.62 987
3805.21 1011
3805.79 919
3806.37 1090
3806.95 1121
3807.53 1173
3808.12 1287
3808.70 1214
3809.28 1152
3809.86 1137
3810.44 1138
3811.03 1182
3811.61 1187
3812.19 1119
3812.77 1167
3813.36 1149
3813.94 1104
3814.52 1086
3815.10 1183
3815.69 1139
3816.27 1149
3816.85 1009
3817.43 1112
3818.02 1080
3818.60 1043
3819.18 1066
3819.76 1032
3820.35 1044
3820.93 1006
3821.51 961
3822.10 899
3822.68 915
3823.26 886
3823.85 858
3824.43 958
3825.01 1045
3825.60 1011
3826.18 1055
3826.76 874
3827.35 993
3827.93 989
3828.51 833
3829.10 878
3829.68 865
3830.26 842
3830.85 803
3831.43 856
3832.02 849
3832.60 874
3833.18 918
3833.77 952
3834.35 975
3834.93 888
3835.52 868
3836.10 835
3836.69 861
3837.27 782
3837.86 757
3838.44 766
3839.02 867
3839.61 796
3840.19 845
3840.78 893
3841.36 743
3841.95 760
3842.53 823
3843.12 818
3843.70 875
3844.29 880
3844.87 758
3845.46 829
3846.04 842
3846.63 859
3847.21 854
3847.80 893
3848.38 864
3848.97 822
3849.55 817
3850.14 779
3850.72 808
3851.31 867
3851.89 822
3852.48 753
3853.06 798
3853.65 849
3854.23 825
3854.82 787
3855.40 765
3855.99 794
3856.58 883
3857.16 885
3857.75 829
3858.33 837
3858.92 944
3859.50 1010
3860.09 1020
3860.68 967
3861.26 991
3861.85 1041
3862.43 1026
3863.02 978
3863.61 874
3864.19 952
3864.78 991
3865.37 997
3865.95 895
3866.54 1047
3867.13 966
3867.71 949
3868.30 955
3868.89 1006
3869.47 948
3870.06 860
3870.65 913
3871.23 916
3871.82 824
3872.41 791
3872.99 767
3873.58 932
3874.17 963
3874.75 904
3875.34 918
3875.93 934
3876.52 858
3877.10 937
3877.69 853
3878.28 870
3878.86 913
3879.45 885
3880.04 775
3880.63 900
3881.21 901
3881.80 875
3882.39 848
3882.98 801
3883.57 863
3884.15 772
3884.74 734
3885.33 810
3885.92 844
3886.50 811
3887.09 803
3887.68 927
3888.27 971
3888.86 1002
3889.45 946
3890.03 1020
3890.62 874
3891.21 963
3891.80 913
3892.39 908
3892.98 859
3893.56 955
3894.15 963
3894.74 991
3895.33 958
3895.92 905
3896.51 819
3897.10 909
3897.68 903
3898.27 811
3898.86 904
3899.45 820
3900.04 877
3900.63 1022
3901.22 868
3901.81 896
3902.40 915
3902.99 938
3903.57 950
3904.16 835
3904.75 823
3905.34 909
3905.93 923
3906.52 970
3907.11 1034
3907.70 851
3908.29 868
3908.88 897
3909.47 820
3910.06 935
3910.65 892
3911.24 951
3911.83 880
3912.42 831
3913.01 926
3913.60 886
3914.19 906
3914.78 919
3915.37 875
3915.96 879
3916.55 930
3917.14 780
3917.73 767
3918.32 831
3918.91 803
3919.50 847
3920.09 941
3920.68 926
3921.27 925
3921.86 909
3922.45 787
3923.05 703
3923.64 770
3924.23 821
3924.82 868
3925.41 780
3926.00 716
3926.59 750
3927.18 683
3927.77 835
3928.36 798
3928.95 695
3929.55 710
3930.14 751
3930.73 705
3931.32 851
3931.91 847
3932.50 834
3933.09 880
3933.69 824
3934.28 829
3934.87 801
3935.46 834
3936.05 840
3936.64 743
3937.24 729
3937.83 854
3938.42 873
3939.01 1045
3939.60 1003
3940.20 955
3940.79 858
3941.38 887
3941.97 921
3942.56 976
3943.16 1039
3943.75 995
3944.34 1007
3944.93 991
3945.53 1005
3946.12 890
3946.71 871
3947.30 866
3947.90 797
3948.49 754
3949.08 809
3949.67 810
3950.27 870
3950.86 827
3951.45 742
3952.05 910
3952.64 762
3953.23 811
3953.82 813
3954.42 750
3955.01 817
3955.60 847
3956.20 735
3956.79 804
3957.38 766
3957.98 908
3958.57 1001
3959.16 1004
3959.76 937
3960.35 784
3960.94 869
3961.54 831
3962.13 878
3962.73 802
3963.32 828
3963.91 926
3964.51 872
3965.10 914
3965.69 1028
3966.29 967
3966.88 1033
3967.48 1078
3968.07 1033
3968.66 1030
3969.26 1058
3969.85 976
3970.45 895
3971.04 1129
3971.64 1061
3972.23 957
3972.82 1109
3973.42 1075
3974.01 1036
3974.61 1152
3975.20 1242
3975.80 1251
3976.39 1325
3976.99 1415
3977.58 1482
3978.18 1301
3978.77 1296
3979.37 1360
3979.96 1265
3980.56 1126
3981.15 1148
3981.75 1117
3982.34 1009
3982.94 1023
3983.53 1024
3984.13 1032
3984.72 1108
3985.32 1266
3985.91 1000
3986.51 895
3987.11 1002
3987.70 953
3988.30 1005
3988.89 964
3989.49 991
3990.08 1025
3990.68 1090
3991.28 1013
3991.87 1031
3992.47 980
3993.06 926
3993.66 938
3994.26 907
3994.85 969
3995.45 1058
3996.04 1025
3996.64 1164
3997.24 1071
3997.83 1125
3998.43 1138
3999.03 1112
3999.62 1041
4000.22 992
4000.81 1010
4001.41 947
4002.01 983
4002.60 891
4003.20 934
4003.80 898
4004.40 935
4004.99 920
4005.59 957
4006.19 1084
4006.78 925
4007.38 903
4007.98 948
4008.57 949
4009.17 878
4009.77 967
4010.37 981
4010.96 1038
4011.56 1065
4012.16 925
4012.76 794
4013.35 1002
4013.95 987
4014.55 978
4015.15 880
4015.74 965
4016.34 862
4016.94 842
4017.54 926
4018.13 903
4018.73 868
4019.33 911
4019.93 1026
4020.53 903
4021.12 1028
4021.72 901
4022.32 941
4022.92 948
4023.52 1084
4024.12 996
4024.71 982
4025.31 985
4025.91 1037
4026.51 1027
4027.11 962
4027.71 1128
4028.30 1030
4028.90 1106
4029.50 1181
4030.10 1076
4030.70 1056
4031.30 1131
4031.90 1232
4032.50 1159
4033.10 1288
4033.69 1157
4034.29 1128
4034.89 1243
4035.49 1118
4036.09 1084
4036.69 1081
4037.29 1143
4037.89 1041
4038.49 990
4039.09 961
4039.69 755
4040.29 841
4040.89 958
4041.49 932
4042.08 872
4042.68 902
4043.28 856
4043.88 916
4044.48 915
4045.08 828
4045.68 728
4046.28 865
4046.88 946
4047.48 817
4048.08 812
4048.68 870
4049.28 927
4049.88 885
4050.48 777
4051.08 727
4051.69 813
4052.29 819
4052.89 841
4053.49 875
4054.09 840
4054.69 838
4055.29 756
4055.89 814
4056.49 833
4057.09 828
4057.69 742
4058.29 857
4058.89 866
4059.49 910
4060.09 842
4060.70 739
4061.30 750
4061.90 788
4062.50 828
4063.10 906
4063.70 745
4064.30 723
4064.90 810
4065.51 728
4066.11 850
4066.71 778
4067.31 783
4067.91 815
4068.51 743
4069.11 690
4069.72 735
4070.32 724
4070.92 710
4071.52 794
4072.12 974
4072.73 893
4073.33 747
4073.93 797
4074.53 848
4075.13 758
4075.74 716
4076.34 753
4076.94 769
4077.54 718
4078.14 768
4078.75 755
4079.35 715
4079.95 694
4080.55 743
4081.16 748
4081.76 768
4082.36 829
4082.96 836
4083.57 824
4084.17 810
4084.77 714
4085.38 757
4085.98 662
4086.58 815
4087.18 762
4087.79 826
4088.39 862
4088.99 820
4089.60 839
4090.20 810
4090.80 716
4091.41 788
4092.01 759
4092.61 843
4093.22 752
4093.82 831
4094.42 828
4095.03 748
4095.63 772
4096.23 694
4096.84 758
4097.44 785
4098.05 786
4098.65 737
4099.25 821
4099.86 989
4100.46 911
4101.06 788
4101.67 761
4102.27 728
4102.88 711
4103.48 696
4104.09 769
4104.69 709
4105.29 787
4105.90 795
4106.50 695
4107.11 763
4107.71 803
4108.32 827
4108.92 694
4109.53 774
4110.13 815
4110.74 835
4111.34 819
4111.94 762
4112.55 780
4113.15 728
4113.76 734
4114.36 731
4114.97 750
4115.57 865
4116.18 696
4116.78 633
4117.39 720
4118.00 754
4118.60 662
4119.21 706
4119.81 831
4120.42 786
4121.02 635
4121.63 707
4122.23 754
4122.84 715
4123.44 735
4124.05 677
4124.66 665
4125.26 816
4125.87 709
4126.47 746
4127.08 769
4127.68 757
4128.29 751
4128.90 725
4129.50 757
4130.11 833
4130.72 769
4131.32 785
4131.93 849
4132.53 909
4133.14 945
4133.75 811
4134.35 794
4134.96 879
4135.57 807
4136.17 800
4136.78 802
4137.39 866
4137.99 851
4138.60 729
4139.21 855
4139.81 847
4140.42 936
4141.03 876
4141.63 868
4142.24 885
4142.85 918
4143.46 806
4144.06 807
4144.67 921
4145.28 896
4145.88 828
4146.49 834
4147.10 915
4147.71 796
4148.31 842
4148.92 864
4149.53 793
4150.14 838
4150.74 835
4151.35 766
4151.96 741
4152.57 817
4153.18 809
4153.78 727
4154.39 794
4155.00 778
4155.61 780
4156.22 810
4156.82 827
4157.43 732
4158.04 701
4158.65 865
4159.26 908
4159.86 934
4160.47 831
4161.08 838
4161.69 992
4162.30 961
4162.91 792
4163.52 774
4164.12 797
4164.73 834
4165.34 822
4165.95 728
4166.56 702
4167.17 846
4167.78 767
4168.39 820
4168.99 862
4169.60 837
4170.21 816
4170.82 827
4171.43 879
4172.04 855
4172.65 805
4173.26 791
4173.87 838
4174.48 783
4175.09 804
4175.70 857
4176.31 960
4176.92 903
4177.53 839
4178.13 947
4178.74 920
4179.35 929
4179.96 871
4180.57 812
4181.18 802
4181.79 723
4182.40 788
4183.01 785
4183.62 777
4184.23 946
4184.84 904
4185.45 799
4186.06 770
4186.67 820
4187.29 729
4187.90 716
4188.51 719
4189.12 794
4189.73 787
4190.34 770
4190.95 747
4191.56 790
4192.17 759
4192.78 704
4193.39 841
4194.00 784
4194.61 863
4195.22 984
4195.83 987
4196.45 949
4197.06 910
4197.67 973
4198.28 840
4198.89 817
4199.50 814
4200.11 774
4200.72 851
4201.33 777
4201.95 718
4202.56 744
4203.17 870
4203.78 957
4204.39 965
4205.00 863
4205.62 837
4206.23 950
4206.84 807
4207.45 882
4208.06 843
4208.67 849
4209.29 773
4209.90 843
4210.51 876
4211.12 846
4211.73 759
4212.35 754
4212.96 866
4213.57 871
4214.18 866
4214.80 757
4215.41 830
4216.02 1013
4216.63 842
4217.25 1032
4217.86 941
4218.47 884
4219.08 942
4219.70 964
4220.31 1078
4220.92 904
4221.53 1035
4222.15 979
4222.76 1101
4223.37 1039
4223.99 1069
4224.60 1097
4225.21 1041
4225.83 1055
4226.44 896
4227.05 939
4227.66 927
4228.28 997
4228.89 974
4229.51 946
4230.12 982
4230.73 1114
4231.35 1181
4231.96 1147
4232.57 1148
4233.19 1116
4233.80 1242
4234.41 1332
4235.03 1439
4235.64 1462
4236.26 1535
4236.87 1609
4237.48 1450
4238.10 1474
4238.71 1494
4239.33 1181
4239.94 1067
4240.55 905
4241.17 1018
4241.78 975
4242.40 908
4243.01 883
4243.63 1006
4244.24 1029
4244.85 893
4245.47 947
4246.08 902
4246.70 965
4247.31 926
4247.93 919
4248.54 929
4249.16 890
4249.77 1018
4250.39 901
4251.00 964
4251.62 983
4252.23 901
4252.85 915
4253.46 941
4254.08 930
4254.69 946
4255.31 910
4255.92 896
4256.54 910
4257.15 911
4257.77 789
4258.39 849
4259.00 887
4259.62 779
4260.23 759
4260.85 729
4261.46 734
4262.08 775
4262.69 862
4263.31 769
4263.93 819
4264.54 872
4265.16 854
4265.77 888
4266.39 906
4267.01 877
4267.62 802
4268.24 817
4268.86 892
4269.47 915
4270.09 916
4270.70 906
4271.32 864
4271.94 806
4272.55 977
4273.17 942
4273.79 905
4274.40 844
4275.02 1090
4275.64 965
4276.25 1013
4276.87 1000
4277.49 1047
4278.10 1031
4278.72 966
4279.34 854
4279.96 897
4280.57 941
4281.19 954
4281.81 831
4282.42 783
4283.04 838
4283.66 818
4284.28 757
4284.89 801
4285.51 804
4286.13 799
4286.75 884
4287.36 897
4287.98 879
4288.60 896
4289.22 852
4289.83 828
4290.45 773
4291.07 899
4291.69 907
4292.31 947
4292.92 838
4293.54 795
4294.16 826
4294.78 875
4295.40 803
4296.01 763
4296.63 922
4297.25 869
4297.87 796
4298.49 855
4299.11 826
4299.72 844
4300.34 772
4300.96 794
4301.58 844
4302.20 780
4302.82 893
4303.44 913
4304.06 890
4304.67 869
4305.29 815
4305.91 920
4306.53 961
4307.15 997
4307.77 842
4308.39 817
4309.01 943
4309.63 952
4310.25 911
4310.86 881
4311.48 816
4312.10 887
4312.72 868
4313.34 1018
4313.96 821
4314.58 878
4315.20 930
4315.82 953
4316.44 809
4317.06 759
4317.68 926
4318.30 996
4318.92 915
4319.54 878
4320.16 891
4320.78 894
4321.40 998
4322.02 1032
4322.64 1043
4323.26 1017
4323.88 929
4324.50 966
4325.12 1043
4325.74 988
4326.36 949
4326.98 1051
4327.60 1091
4328.22 1324
4328.84 1320
4329.46 1199
4330.08 1070
4330.71 1243
4331.33 1324
4331.95 1204
4332.57 1157
4333.19 1174
4333.81 1386
4334.43 1463
4335.05 1565
4335.67 1608
4336.29 1678
4336.91 1778
4337.54 2031
4338.16 2169
4338.78 2361
4339.40 2388
4340.02 2158
4340.64 1903
4341.26 1800
4341.89 1735
4342.51 1836
4343.13 1870
4343.75 1894
4344.37 2214
4344.99 2740
4345.62 3092
4346.24 3169
4346.86 3441
4347.48 3463
4348.10 3959
4348.73 3667
4349.35 3496
4349.97 3175
4350.59 2831
4351.21 2359
4351.84 2078
4352.46 1742
4353.08 1646
4353.70 1471
4354.33 1470
4354.95 1443
4355.57 1392
4356.19 1419
4356.82 1403
4357.44 1370
4358.06 1412
4358.68 1365
4359.31 1291
4359.93 1442
4360.55 1405
4361.17 1366
4361.80 1246
4362.42 1219
4363.04 1307
4363.67 1224
4364.29 1136
4364.91 1234
4365.54 1250
4366.16 1136
4366.78 1267
4367.41 1282
4368.03 1219
4368.65 1054
4369.28 1070
4369.90 1078
4370.52 984
4371.15 947
4371.77 976
4372.39 960
4373.02 914
4373.64 953
4374.27 950
4374.89 1065
4375.51 1100
4376.14 1052
4376.76 1024
4377.39 896
4378.01 1012
4378.63 956
4379.26 1024
4379.88 1016
4380.51 952
4381.13 985
4381.75 955
4382.38 1012
4383.00 972
4383.63 1003
4384.25 1108
4384.88 1000
4385.50 1033
4386.13 989
4386.75 946
4387.38 964
4388.00 909
4388.63 975
4389.25 986
4389.88 942
4390.50 1008
4391.13 952
4391.75 839
4392.38 861
4393.00 711
4393.63 911
4394.25 1015
4394.88 942
4395.50 862
4396.13 875
4396.75 893
4397.38 921
4398.00 938
4398.63 900
4399.26 940
4399.88 845
4400.51 979
4401.13 950
4401.76 897
4402.38 967
4403.01 987
4403.64 809
4404.26 858
4404.89 872
4405.51 907
4406.14 952
4406.77 955
4407.39 929
4408.02 896
4408.64 893
4409.27 995
4409.90 980
4410.52 827
4411.15 901
4411.78 975
4412.40 1044
4413.03 1010
4413.66 915
4414.28 848
4414.91 985
4415.54 978
4416.16 900
4416.79 977
4417.42 958
4418.04 850
4418.67 856
4419.30 887
4419.93 803
4420.55 862
4421.18 839
4421.81 891
4422.43 874
4423.06 810
4423.69 886
4424.32 920
4424.94 819
4425.57 885
4426.20 947
4426.83 854
4427.45 918
4428.08 787
4428.71 900
4429.34 806
4429.96 868
4430.59 898
4431.22 843
4431.85 868
4432.48 747
4433.10 799
4433.73 860
4434.36 883
4434.99 915
4435.62 813
4436.24 939
4436.87 946
4437.50 955
4438.13 955
4438.76 919
4439.39 839
4440.02 777
4440.64 803
4441.27 865
4441.90 1061
4442.53 871
4443.16 825
4443.79 789
4444.42 859
4445.04 822
4445.67 801
4446.30 876
4446.93 895
4447.56 935
4448.19 923
4448.82 887
4449.45 911
4450.08 1031
4450.71 854
4451.34 1039
4451.97 955
4452.59 946
4453.22 882
4453.85 997
4454.48 989
4455.11 1088
4455.74 1174
4456.37 1215
4457.00 1123
4457.63 1214
4458.26 1118
4458.89 1058
4459.52 1077
4460.15 991
4460.78 996
4461.41 889
4462.04 891
4462.67 827
4463.30 753
4463.93 787
4464.56 900
4465.19 841
4465.82 899
4466.45 862
4467.08 728
4467.71 756
4468.34 820
4468.97 876
4469.61 816
4470.24 863
4470.87 871
4471.50 780
4472.13 756
4472.76 800
4473.39 826
4474.02 813
4474.65 1005
4475.28 941
4475.91 875
4476.54 866
4477.18 813
4477.81 817
4478.44 845
4479.07 886
4479.70 880
4480.33 961
4480.96 867
4481.59 888
4482.23 991
4482.86 946
4483.49 950
4484.12 943
4484.75 830
4485.38 870
4486.02 920
4486.65 876
4487.28 907
4487.91 989
4488.54 969
4489.18 855
4489.81 893
4490.44 874
4491.07 897
4491.70 911
4492.34 803
4492.97 847
4493.60 779
4494.23 792
4494.87 941
4495.50 931
4496.13 950
4496.76 922
4497.40 1075
4498.03 987
4498.66 1029
4499.29 1064
4499.93 1120
4500.56 1127
4501.19 1379
4501.82 1355
4502.46 1374
4503.09 1363
4503.72 1421
4504.36 1408
4504.99 1304
4505.62 1122
4506.26 1119
4506.89 1014
4507.52 1067
4508.16 962
4508.79 1040
4509.42 976
4510.06 921
4510.69 972
4511.32 1023
4511.96 964
4512.59 1135
4513.22 1004
4513.86 969
4514.49 923
4515.13 906
4515.76 885
4516.39 863
4517.03 765
4517.66 921
4518.30 875
4518.93 846
4519.56 839
4520.20 800
4520.83 714
4521.47 818
4522.10 972
4522.73 985
4523.37 916
4524.00 900
4524.64 851
4525.27 849
4525.91 805
4526.54 853
4527.18 953
4527.81 836
4528.45 940
4529.08 937
4529.72 937
4530.35 972
4530.99 1055
4531.62 957
4532.26 1023
4532.89 1084
4533.53 1151
4534.16 1079
4534.80 959
4535.43 1025
4536.07 888
4536.70 1001
4537.34 856
4537.97 873
4538.61 885
4539.24 826
4539.88 962
4540.51 928
4541.15 863
4541.79 856
4542.42 780
4543.06 838
4543.69 829
4544.33 780
4544.96 696
4545.60 688
4546.24 702
4546.87 736
4547.51 726
4548.14 746
4548.78 834
4549.42 766
4550.05 840
4550.69 811
4551.33 819
4551.96 868
4552.60 789
4553.24 664
4553.87 809
4554.51 886
4555.15 780
4555.78 824
4556.42 839
4557.06 837
4557.69 764
4558.33 719
4558.97 764
4559.60 800
4560.24 815
4560.88 841
4561.51 758
4562.15 672
4562.79 768
4563.43 748
4564.06 728
4564.70 766
4565.34 783
4565.97 861
4566.61 835
4567.25 779
4567.89 729
4568.52 848
4569.16 867
4569.80 698
4570.44 772
4571.07 880
4571.71 824
4572.35 765
4572.99 864
4573.63 992
4574.26 720
4574.90 810
4575.54 852
4576.18 832
4576.82 770
4577.45 883
4578.09 871
4578.73 928
4579.37 868
4580.01 844
4580.65 843
4581.28 782
4581.92 876
4582.56 854
4583.20 903
4583.84 869
4584.48 804
4585.12 924
4585.76 907
4586.39 971
4587.03 968
4587.67 849
4588.31 989
4588.95 1022
4589.59 1073
4590.23 1352
4590.87 1438
4591.51 1608
4592.15 1744
4592.78 1645
4593.42 1603
4594.06 1420
4594.70 1356
4595.34 1322
4595.98 1339
4596.62 1283
4597.26 1068
4597.90 1066
4598.54 927
4599.18 930
4599.82 933
4600.46 921
4601.10 1046
4601.74 1094
4602.38 959
4603.02 907
4603.66 949
4604.30 1025
4604.94 1016
4605.58 845
4606.22 903
4606.86 961
4607.50 918
4608.14 861
4608.78 842
4609.42 860
4610.06 915
4610.70 858
4611.34 780
4611.98 871
4612.62 827
4613.26 710
4613.90 817
4614.55 801
4615.19 811
4615.83 887
4616.47 916
4617.11 821
4617.75 804
4618.39 770
4619.03 795
4619.67 856
4620.31 831
4620.96 807
4621.60 780
4622.24 796
4622.88 907
4623.52 797
4624.16 642
4624.80 629
4625.44 732
4626.09 815
4626.73 821
4627.37 781
4628.01 788
4628.65 894
4629.29 890
4629.94 945
4630.58 892
4631.22 804
4631.86 859
4632.50 884
4633.15 1026
4633.79 969
4634.43 900
4635.07 879
4635.72 756
4636.36 866
4637.00 824
4637.64 782
4638.28 761
4638.93 758
4639.57 856
4640.21 1000
4640.85 900
4641.50 873
4642.14 870
4642.78 859
4643.43 873
4644.07 767
4644.71 713
4645.35 856
4646.00 793
4646.64 769
4647.28 803
4647.93 751
4648.57 786
4649.21 838
4649.86 940
4650.50 812
4651.14 752
4651.79 808
4652.43 915
4653.07 851
4653.72 682
4654.36 724
4655.00 814
4655.65 860
4656.29 676
4656.93 725
4657.58 826
4658.22 737
4658.87 663
4659.51 760
4660.15 675
4660.80 669
4661.44 744
4662.09 780
4662.73 707
4663.37 658
4664.02 848
4664.66 749
4665.31 737
4665.95 701
4666.59 598
4667.24 621
4667.88 667
4668.53 684
4669.17 699
4669.82 699
4670.46 743
4671.11 717
4671.75 643
4672.40 755
4673.04 759
4673.69 667
4674.33 671
4674.98 673
4675.62 723
4676.27 767
4676.91 770
4677.56 775
4678.20 829
4678.85 777
4679.49 782
4680.14 800
4680.78 787
4681.43 775
4682.07 799
4682.72 782
4683.36 720
4684.01 699
4684.66 822
4685.30 907
4685.95 778
4686.59 743
4687.24 830
4687.88 756
4688.53 768
4689.18 821
4689.82 820
4690.47 760
4691.11 759
4691.76 825
4692.41 803
4693.05 832
4693.70 842
4694.34 767
4694.99 834
4695.64 968
4696.28 978
4696.93 918
4697.58 1094
4698.22 1239
4698.87 1379
4699.52 1455
4700.16 1324
4700.81 1385
4701.46 1408
4702.10 1301
4702.75 1116
4703.40 1159
4704.04 1207
4704.69 1012
4705.34 1050
4705.99 974
4706.63 1071
4707.28 875
4707.93 887
4708.57 940
4709.22 914
4709.87 954
4710.52 947
4711.16 848
4711.81 916
4712.46 952
4713.11 891
4713.75 905
4714.40 965
4715.05 846
4715.70 942
4716.35 822
4716.99 912
4717.64 915
4718.29 812
4718.94 861
4719.58 842
4720.23 851
4720.88 848
4721.53 787
4722.18 785
4722.83 824
4723.47 844
4724.12 856
4724.77 817
4725.42 783
4726.07 753
4726.72 844
4727.36 971
4728.01 922
4728.66 830
4729.31 873
4729.96 879
4730.61 869
4731.26 854
4731.91 809
4732.55 787
4733.20 719
4733.85 738
4734.50 890
4735.15 849
4735.80 784
4736.45 741
4737.10 817
4737.75 753
4738.40 812
4739.05 866
4739.70 801
4740.35 889
4740.99 915
4741.64 869
4742.29 1026
4742.94 797
4743.59 786
4744.24 982
4744.89 816
4745.54 765
4746.19 893
4746.84 801
4747.49 922
4748.14 989
4748.79 912
4749.44 938
4750.09 878
4750.74 1025
4751.39 1073
4752.04 1158
4752.69 1093
4753.34 1124
4753.99 1107
4754.64 930
4755.29 950
4755.95 972
4756.60 908
4757.25 844
4757.90 843
4758.55 753
4759.20 768
4759.85 842
4760.50 832
4761.15 737
4761.80 766
4762.45 763
4763.10 818
4763.75 845
4764.41 758
4765.06 753
4765.71 758
4766.36 797
4767.01 869
4767.66 822
4768.31 805
4768.97 740
4769.62 781
4770.27 761
4770.92 738
4771.57 680
4772.22 735
4772.87 774
4773.53 788
4774.18 711
4774.83 763
4775.48 720
4776.13 742
4776.79 850
4777.44 878
4778.09 864
4778.74 862
4779.39 841
4780.05 888
4780.70 876
4781.35 822
4782.00 808
4782.65 810
4783.31 858
4783.96 980
4784.61 938
4785.26 928
4785.92 867
4786.57 888
4787.22 845
4787.88 700
4788.53 767
4789.18 839
4789.83 830
4790.49 755
4791.14 831
4791.79 887
4792.45 957
4793.10 797
4793.75 753
4794.40 805
4795.06 926
4795.71 824
4796.36 797
4797.02 845
4797.67 826
4798.32 844
4798.98 824
4799.63 806
4800.29 806
4800.94 769
4801.59 788
4802.25 744
4802.90 842
4803.55 886
4804.21 789
4804.86 756
4805.52 771
4806.17 831
4806.82 900
4807.48 774
4808.13 746
4808.79 817
4809.44 813
4810.09 806
4810.75 789
4811.40 876
4812.06 891
4812.71 817
4813.37 789
4814.02 852
4814.67 914
4815.33 823
4815.98 798
4816.64 834
4817.29 828
4817.95 847
4818.60 938
4819.26 883
4819.91 1006
4820.57 907
4821.22 939
4821.88 928
4822.53 924
4823.19 949
4823.84 999
4824.50 958
4825.15 1023
4825.81 1082
4826.46 1106
4827.12 1156
4827.77 1188
4828.43 1164
4829.09 1193
4829.74 1122
4830.40 1166
4831.05 1216
4831.71 1199
4832.36 1187
4833.02 1238
4833.68 1252
4834.33 1299
4834.99 1187
4835.64 1191
4836.30 1378
4836.96 1327
4837.61 1435
4838.27 1437
4838.92 1486
4839.58 1505
4840.24 1316
4840.89 1394
4841.55 1498
4842.21 1416
4842.86 1386
4843.52 1509
4844.17 1613
4844.83 1562
4845.49 1473
4846.14 1622
4846.80 1722
4847.46 1946
4848.11 1929
4848.77 2133
4849.43 2138
4850.09 2344
4850.74 2695
4851.40 2744
4852.06 2599
4852.71 2467
4853.37 2376
4854.03 2322
4854.69 2198
4855.34 2290
4856.00 2023
4856.66 1938
4857.31 2126
4857.97 2339
4858.63 2426
4859.29 2724
4859.94 2305
4860.60 2250
4861.26 2150
4861.92 2228
4862.58 2124
4863.23 2009
4863.89 1860
4864.55 1988
4865.21 2089
4865.87 1999
4866.52 2112
4867.18 2355
4867.84 2104
4868.50 2089
4869.16 1988
4869.81 1831
4870.47 1896
4871.13 1847
4871.79 1676
4872.45 1723
4873.11 1774
4873.77 1710
4874.42 1487
4875.08 1424
4875.74 1621
4876.40 1626
4877.06 1549
4877.72 1643
4878.38 1753
4879.03 1795
4879.69 1758
4880.35 1822
4881.01 1705
4881.67 1646
4882.33 1741
4882.99 1650
4883.65 1524
4884.31 1437
4884.97 1520
4885.63 1463
4886.29 1513
4886.95 1405
4887.60 1294
4888.26 1393
4888.92 1414
4889.58 1493
4890.24 1393
4890.90 1548
4891.56 1661
4892.22 1646
4892.88 1480
4893.54 1394
4894.20 1396
4894.86 1403
4895.52 1393
4896.18 1243
4896.84 1328
4897.50 1246
4898.16 1211
4898.82 1216
4899.48 1279
4900.14 1347
4900.80 1337
4901.46 1328
4902.12 1253
4902.79 1207
4903.45 1189
4904.11 1191
4904.77 1155
4905.43 1171
4906.09 1087
4906.75 1075
4907.41 1138
4908.07 1133
4908.73 1109
4909.39 1080
4910.05 1008
4910.71 918
4911.38 1047
4912.04 1079
4912.70 1103
4913.36 989
4914.02 1128
4914.68 1059
4915.34 1061
4916.00 1051
4916.67 920
4917.33 953
4917.99 970
4918.65 944
4919.31 1052
4919.97 1077
4920.64 950
4921.30 941
4921.96 1141
4922.62 939
4923.28 746
4923.94 834
4924.61 921
4925.27 968
4925.93 962
4926.59 976
4927.26 1000
4927.92 940
4928.58 854
4929.24 908
4929.90 986
4930.57 921
4931.23 1061
4931.89 906
4932.55 844
4933.22 937
4933.88 948
4934.54 875
4935.20 808
4935.87 944
4936.53 962
4937.19 1000
4937.86 1071
4938.52 997
4939.18 885
4939.84 893
4940.51 932
4941.17 964
4941.83 851
4942.50 849
4943.16 934
4943.82 783
4944.49 891
4945.15 847
4945.81 809
4946.48 888
4947.14 809
4947.80 787
4948.47 939
4949.13 956
4949.79 912
4950.46 789
4951.12 810
4951.79 785
4952.45 842
4953.11 819
4953.78 899
4954.44 841
4955.11 807
4955.77 638
4956.43 805
4957.10 715
4957.76 859
4958.43 855
4959.09 765
4959.76 926
4960.42 936
4961.08 890
4961.75 950
4962.41 998
4963.08 1001
4963.74 974
4964.41 1064
4965.07 973
4965.74 971
4966.40 1053
4967.07 1078
4967.73 1002
4968.40 980
4969.06 928
4969.73 894
4970.39 850
4971.06 785
4971.72 868
4972.39 908
4973.05 822
4973.72 818
4974.38 876
4975.05 960
4975.71 999
4976.38 938
4977.04 1019
4977.71 914
4978.37 838
4979.04 855
4979.71 859
4980.37 875
4981.04 810
4981.70 821
4982.37 815
4983.04 751
4983.70 795
4984.37 825
4985.03 759
4985.70 818
4986.37 820
4987.03 788
4987.70 973
4988.36 993
4989.03 1006
4989.70 943
4990.36 989
4991.03 1036
4991.70 991
4992.36 1131
4993.03 1010
4993.70 877
4994.36 896
4995.03 932
4995.70 790
4996.36 751
4997.03 827
4997.70 811
4998.36 819
4999.03 792
4999.70 791
5000.36 846
5001.03 788
5001.70 704
5002.37 795
5003.03 801
5003.70 769
5004.37 740
5005.03 742
5005.70 715
5006.37 735
5007.04 773
5007.70 758
5008.37 815
5009.04 837
5009.71 822
5010.38 711
5011.04 757
5011.71 750
5012.38 762
5013.05 748
5013.71 818
5014.38 716
5015.05 702
5015.72 832
5016.39 742
5017.06 758
5017.72 772
5018.39 721
5019.06 777
5019.73 703
5020.40 731
5021.07 704
5021.73 672
5022.40 690
5023.07 769
5023.74 759
5024.41 774
5025.08 787
5025.75 721
5026.41 707
5027.08 720
5027.75 745
5028.42 763
5029.09 811
5029.76 790
5030.43 768
5031.10 775
5031.77 755
5032.44 859
5033.10 717
5033.77 745
5034.44 755
5035.11 733
5035.78 727
5036.45 766
5037.12 717
5037.79 744
5038.46 827
5039.13 819
5039.80 774
5040.47 684
5041.14 703
5041.81 750
5042.48 773
5043.15 692
5043.82 743
5044.49 657
5045.16 572
5045.83 667
5046.50 722
5047.17 705
5047.84 799
5048.51 649
5049.18 795
5049.85 837
5050.52 760
5051.19 715
5051.86 655
5052.53 740
5053.20 686
5053.87 684
5054.54 635
5055.21 675
5055.89 704
5056.56 687
5057.23 665
5057.90 750
5058.57 670
5059.24 715
5059.91 716
5060.58 737
5061.25 677
5061.92 698
5062.60 767
5063.27 752
5063.94 811
5064.61 738
5065.28 690
5065.95 670
5066.62 775
5067.30 754
5067.97 757
5068.64 804
5069.31 694
5069.98 643
5070.65 689
5071.33 701
5072.00 822
5072.67 757
5073.34 760
5074.01 666
5074.68 647
5075.36 829
5076.03 750
5076.70 774
5077.37 937
5078.05 911
5078.72 914
5079.39 927
5080.06 984
5080.73 928
5081.41 913
5082.08 876
5082.75 925
5083.42 801
5084.10 845
5084.77 826
5085.44 735
5086.12 775
5086.79 757
5087.46 751
5088.13 813
5088.81 844
5089.48 735
5090.15 764
5090.83 821
5091.50 891
5092.17 952
5092.85 973
5093.52 837
5094.19 879
5094.87 820
5095.54 732
5096.21 854
5096.89 859
5097.56 824
5098.23 735
5098.91 723
5099.58 781
5100.25 807
5100.93 836
5101.60 736
5102.28 720
5102.95 814
5103.62 861
5104.30 881
5104.97 887
5105.65 828
5106.32 899
5106.99 825
5107.67 813
5108.34 772
5109.02 717
5109.69 686
5110.36 755
5111.04 721
5111.71 788
5112.39 717
5113.06 758
5113.74 664
5114.41 698
5115.09 708
5115.76 740
5116.44 832
5117.11 899
5117.79 880
5118.46 783
5119.14 703
5119.81 852
5120.49 871
5121.16 859
5121.84 828
5122.51 820
5123.19 802
5123.86 731
5124.54 801
5125.21 727
5125.89 784
5126.56 816
5127.24 783
5127.91 792
5128.59 741
5129.27 721
5129.94 690
5130.62 733
5131.29 752
5131.97 808
5132.64 804
5133.32 709
5134.00 763
5134.67 741
5135.35 785
5136.02 804
5136.70 759
5137.38 717
5138.05 687
5138.73 627
5139.40 631
5140.08 712
5140.76 726
5141.43 741
5142.11 672
5142.79 664
5143.46 775
5144.14 802
5144.82 652
5145.49 682
5146.17 657
5146.85 555
5147.52 706
5148.20 653
5148.88 745
5149.55 730
5150.23 642
5150.91 646
5151.59 693
5152.26 659
5152.94 680
5153.62 700
5154.29 817
5154.97 698
5155.65 622
5156.33 710
5157.00 641
5157.68 690
5158.36 730
5159.04 704
5159.71 605
5160.39 626
5161.07 647
5161.75 616
5162.42 678
5163.10 625
5163.78 672
5164.46 629
5165.14 616
5165.81 649
5166.49 651
5167.17 749
5167.85 639
5168.53 682
5169.21 803
5169.88 668
5170.56 729
5171.24 749
5171.92 665
5172.60 718
5173.28 638
5173.95 699
5174.63 685
5175.31 599
5175.99 657
5176.67 657
5177.35 621
5178.03 725
5178.71 728
5179.38 661
5180.06 622
5180.74 731
5181.42 783
5182.10 733
5182.78 750
5183.46 745
5184.14 709
5184.82 770
5185.50 670
5186.18 652
5186.86 628
5187.53 671
5188.21 696
5188.89 658
5189.57 698
5190.25 658
5190.93 633
5191.61 615
5192.29 583
5192.97 673
5193.65 657
5194.33 637
5195.01 652
5195.69 719
5196.37 696
5197.05 746
5197.73 613
5198.41 699
5199.09 696
5199.77 705
5200.45 727
5201.13 691
5201.81 647
5202.49 624
5203.17 580
5203.86 639
5204.54 780
5205.22 779
5205.90 663
5206.58 730
5207.26 704
5207.94 643
5208.62 803
5209.30 804
5209.98 751
5210.66 879
5211.34 832
5212.02 827
5212.71 850
5213.39 776
5214.07 881
5214.75 911
5215.43 889
5216.11 901
5216.79 969
5217.47 947
5218.16 917
5218.84 944
5219.52 1073
5220.20 957
5220.88 925
5221.56 935
5222.25 974
5222.93 830
5223.61 952
5224.29 995
5224.97 869
5225.66 898
5226.34 781
5227.02 809
5227.70 838
5228.38 861
5229.07 820
5229.75 836
5230.43 726
5231.11 790
5231.79 770
5232.48 839
5233.16 780
5233.84 777
5234.52 688
5235.21 660
5235.89 694
5236.57 718
5237.26 814
5237.94 811
5238.62 784
5239.30 820
5239.99 771
5240.67 782
5241.35 762
5242.04 731
5242.72 802
5243.40 731
5244.08 758
5244.77 904
5245.45 914
5246.13 712
5246.82 660
5247.50 712
5248.18 752
5248.87 678
5249.55 823
5250.24 827
5250.92 924
5251.60 988
5252.29 949
5252.97 954
5253.65 971
5254.34 1061
5255.02 1032
5255.71 943
5256.39 832
5257.07 818
5257.76 716
5258.44 856
5259.13 746
5259.81 756
5260.49 794
5261.18 856
5261.86 771
5262.55 971
5263.23 951
5263.92 817
5264.60 890
5265.28 874
5265.97 863
5266.65 909
5267.34 804
5268.02 854
5268.71 849
5269.39 689
5270.08 788
5270.76 931
5271.45 733
5272.13 848
5272.82 850
5273.50 793
5274.19 808
5274.87 760
5275.56 657
5276.24 715
5276.93 746
5277.61 707
5278.30 751
5278.98 762
5279.67 850
5280.36 791
5281.04 808
5281.73 814
5282.41 756
5283.10 766
5283.78 832
5284.47 840
5285.16 781
5285.84 764
5286.53 712
5287.21 761
5287.90 804
5288.59 778
5289.27 698
5289.96 669
5290.64 548
5291.33 636
5292.02 729
5292.70 801
5293.39 760
5294.08 686
5294.76 743
5295.45 721
5296.13 678
5296.82 733
5297.51 764
5298.19 910
5298.88 801
5299.57 894
5300.25 967
5300.94 832
5301.63 856
5302.32 772
5303.00 937
5303.69 939
5304.38 833
5305.06 863
5305.75 867
5306.44 913
5307.13 967
5307.81 953
5308.50 882
5309.19 732
5309.87 825
5310.56 881
5311.25 1005
5311.94 935
5312.62 995
5313.31 997
5314.00 1001
5314.69 966
5315.38 846
5316.06 795
5316.75 798
5317.44 880
5318.13 887
5318.82 893
5319.50 843
5320.19 1012
5320.88 857
5321.57 953
5322.26 918
5322.94 900
5323.63 960
5324.32 989
5325.01 763
5325.70 805
5326.39 750
5327.07 742
5327.76 614
5328.45 737
5329.14 762
5329.83 811
5330.52 753
5331.21 633
5331.90 702
5332.58 645
5333.27 638
5333.96 679
5334.65 716
5335.34 593
5336.03 618
5336.72 692
5337.41 818
5338.10 802
5338.79 708
5339.48 712
5340.17 730
5340.86 729
5341.54 644
5342.23 623
5342.92 706
5343.61 758
5344.30 636
5344.99 594
5345.68 817
5346.37 832
5347.06 718
5347.75 863
5348.44 821
5349.13 717
5349.82 704
5350.51 868
5351.20 928
5351.89 978
5352.58 898
5353.27 848
5353.96 792
5354.65 651
5355.34 670
5356.03 739
5356.72 728
5357.42 639
5358.11 631
5358.80 625
5359.49 636
5360.18 637
5360.87 726
5361.56 718
5362.25 686
5362.94 648
5363.63 670
5364.32 733
5365.01 789
5365.70 785
5366.40 783
5367.09 780
5367.78 622
5368.47 684
5369.16 695
5369.85 678
5370.54 666
5371.23 642
5371.93 719
5372.62 662
5373.31 633
5374.00 660
5374.69 699
5375.38 691
5376.08 543
5376.77 592
5377.46 610
5378.15 674
5378.84 722
5379.53 568
5380.23 578
5380.92 700
5381.61 665
5382.30 807
5383.00 664
5383.69 661
5384.38 658
5385.07 626
5385.76 632
5386.46 598
5387.15 626
5387.84 647
5388.53 710
5389.23 662
5389.92 742
5390.61 709
5391.30 685
5392.00 790
5392.69 724
5393.38 741
5394.08 710
5394.77 657
5395.46 680
5396.15 684
5396.85 728
5397.54 705
5398.23 657
5398.93 586
5399.62 532
5400.31 541
5401.01 584
5401.70 667
5402.39 649
5403.09 623
5403.78 650
5404.47 642
5405.17 705
5405.86 673
5406.56 662
5407.25 687
5407.94 679
5408.64 614
5409.33 572
5410.02 704
5410.72 752
5411.41 661
5412.11 665
5412.80 683
5413.49 737
5414.19 680
5414.88 664
5415.58 639
5416.27 711
5416.97 688
5417.66 656
5418.35 721
5419.05 776
5419.74 742
5420.44 668
5421.13 619
5421.83 717
5422.52 742
5423.22 775
5423.91 722
5424.61 724
5425.30 789
5426.00 786
5426.69 721
5427.39 826
5428.08 764
5428.78 718
5429.47 629
5430.17 773
5430.86 790
5431.56 726
5432.25 759
5432.95 794
5433.64 893
5434.34 857
5435.03 832
5435.73 771
5436.43 777
5437.12 917
5437.82 1000
5438.51 894
5439.21 824
5439.90 809
5440.60 802
5441.30 857
5441.99 727
5442.69 774
5443.38 747
5444.08 751
5444.78 820
5445.47 928
5446.17 974
5446.86 1017
5447.56 942
5448.26 912
5448.95 1093
5449.65 1029
5450.35 1018
5451.04 1036
5451.74 967
5452.44 924
5453.13 871
5453.83 835
5454.53 883
5455.22 845
5455.92 797
5456.62 828
5457.31 904
5458.01 1006
5458.71 936
5459.40 898
5460.10 806
5460.80 890
5461.50 978
5462.19 1006
5462.89 997
5463.59 917
5464.29 996
5464.98 979
5465.68 887
5466.38 1045
5467.08 1064
5467.77 1061
5468.47 989
5469.17 1095
5469.87 1126
5470.56 1056
5471.26 866
5471.96 956
5472.66 1154
5473.36 1149
5474.05 1048
5474.75 1091
5475.45 1157
5476.15 1142
5476.85 1149
5477.54 1239
5478.24 1519
5478.94 1608
5479.64 1718
5480.34 1944
5481.04 2204
5481.73 2247
5482.43 2184
5483.13 2081
5483.83 2029
5484.53 1936
5485.23 1698
5485.93 1560
5486.62 1577
5487.32 1483
5488.02 1396
5488.72 1489
5489.42 1481
5490.12 1556
5490.82 1454
5491.52 1549
5492.22 1597
5492.92 1486
5493.62 1441
5494.31 1493
5495.01 1580
5495.71 1388
5496.41 1472
5497.11 1631
5497.81 1538
5498.51 2048
5499.21 2381
5499.91 2380
5500.61 2553
5501.31 2925
5502.01 3093
5502.71 3112
5503.41 3136
5504.11 2950
5504.81 2789
5505.51 2336
5506.21 1906
5506.91 1838
5507.61 1647
5508.31 1567
5509.01 1666
5509.71 1629
5510.41 1656
5511.11 1395
5511.81 1246
5512.51 1294
5513.21 1384
5513.91 1386
5514.61 1282
5515.31 1349
5516.01 1339
5516.72 1233
5517.42 1256
5518.12 1316
5518.82 1272
5519.52 983
5520.22 948
5520.92 1158
5521.62 1246
5522.32 1156
5523.02 1043
5523.73 1052
5524.43 1074
5525.13 976
5525.83 1040
5526.53 1061
5527.23 1074
5527.93 934
5528.63 999
5529.34 1044
5530.04 1015
5530.74 1027
5531.44 1012
5532.14 950
5532.84 1046
5533.55 1098
5534.25 1035
5534.95 1028
5535.65 957
5536.35 937
5537.06 1041
5537.76 977
5538.46 964
5539.16 966
5539.86 923
5540.57 860
5541.27 859
5541.97 837
5542.67 850
5543.38 861
5544.08 876
5544.78 831
5545.48 764
5546.19 779
5546.89 770
5547.59 840
5548.29 844
5549.00 1018
5549.70 919
5550.40 840
5551.11 804
5551.81 822
5552.51 838
5553.21 854
5553.92 862
5554.62 776
5555.32 829
5556.03 847
5556.73 747
5557.43 872
5558.14 843
5558.84 735
5559.54 780
5560.25 786
5560.95 715
5561.65 848
5562.36 915
5563.06 878
5563.77 932
5564.47 837
5565.17 851
5565.88 829
5566.58 796
5567.28 846
5567.99 925
5568.69 868
5569.40 808
5570.10 810
5570.80 854
5571.51 750
5572.21 755
5572.92 779
5573.62 841
5574.33 858
5575.03 846
5575.73 741
5576.44 763
5577.14 911
5577.85 871
5578.55 894
5579.26 827
5579.96 921
5580.67 794
5581.37 737
5582.08 757
5582.78 709
5583.49 787
5584.19 741
5584.90 741
5585.60 854
5586.31 794
5587.01 793
5587.72 796
5588.42 704
5589.13 773
5589.83 780
5590.54 705
5591.24 774
5591.95 758
5592.66 623
5593.36 722
5594.07 774
5594.77 675
5595.48 733
5596.18 708
5596.89 763
5597.60 693
5598.30 736
5599.01 746
5599.71 765
5600.42 744
5601.13 794
5601.83 785
5602.54 770
5603.24 791
5603.95 753
5604.66 770
5605.36 791
5606.07 813
5606.78 785
5607.48 762
5608.19 691
5608.89 769
5609.60 680
5610.31 685
5611.01 785
5611.72 755
5612.43 724
5613.14 781
5613.84 809
5614.55 686
5615.26 687
5615.96 697
5616.67 763
5617.38 735
5618.08 873
5618.79 859
5619.50 709
5620.21 710
5620.91 733
5621.62 730
5622.33 803
5623.04 850
5623.74 770
5624.45 617
5625.16 752
5625.87 735
5626.57 813
5627.28 857
5627.99 816
5628.70 724
5629.40 820
5630.11 808
5630.82 836
5631.53 783
5632.24 855
5632.94 848
5633.65 849
5634.36 853
5635.07 806
5635.78 827
5636.49 844
5637.19 885
5637.90 847
5638.61 888
5639.32 871
5640.03 813
5640.74 794
5641.44 886
5642.15 957
5642.86 838
5643.57 759
5644.28 795
5644.99 743
5645.70 759
5646.41 886
5647.12 778
5647.82 771
5648.53 806
5649.24 796
5649.95 784
5650.66 789
5651.37 808
5652.08 761
5652.79 755
5653.50 826
5654.21 788
5654.92 712
5655.63 871
5656.34 912
5657.05 886
5657.76 875
5658.46 964
5659.17 958
5659.88 972
5660.59 901
5661.30 936
5662.01 917
5662.72 819
5663.43 855
5664.14 853
5664.85 935
5665.56 782
5666.27 819
5666.98 672
5667.69 833
5668.40 792
5669.12 704
5669.83 650
5670.54 630
5671.25 730
5671.96 802
5672.67 793
5673.38 800
5674.09 731
5674.80 720
5675.51 743
5676.22 770
5676.93 698
5677.64 697
5678.35 679
5679.06 720
5679.78 780
5680.49 703
5681.20 704
5681.91 689
5682.62 715
5683.33 705
5684.04 634
5684.75 754
5685.47 715
5686.18 694
5686.89 625
5687.60 641
5688.31 692
5689.02 697
5689.73 748
5690.45 648
5691.16 578
5691.87 571
5692.58 643
5693.29 637
5694.01 672
5694.72 637
5695.43 611
5696.14 651
5696.85 606
5697.57 634
5698.28 710
5698.99 683
5699.70 696
5700.41 649
5701.13 715
5701.84 677
5702.55 687
5703.26 611
5703.98 606
5704.69 611
5705.40 638
5706.11 653
5706.83 667
5707.54 619
5708.25 636
5708.97 624
5709.68 654
5710.39 656
5711.10 620
5711.82 620
5712.53 568
5713.24 691
5713.96 683
5714.67 688
5715.38 608
5716.10 660
5716.81 656
5717.52 585
5718.24 593
5718.95 644
5719.66 611
5720.38 586
5721.09 566
5721.80 640
5722.52 586
5723.23 690
5723.95 749
5724.66 729
5725.37 651
5726.09 739
5726.80 706
5727.52 657
5728.23 667
5728.94 730
5729.66 622
5730.37 715
5731.09 787
5731.80 784
5732.51 687
5733.23 689
5733.94 635
5734.66 632
5735.37 610
5736.09 606
5736.80 583
5737.52 697
5738.23 726
5738.95 677
5739.66 572
5740.38 640
5741.09 676
5741.81 627
5742.52 655
5743.24 655
5743.95 707
5744.67 657
5745.38 676
5746.10 642
5746.81 620
5747.53 692
5748.24 764
5748.96 647
5749.67 558
5750.39 591
5751.10 609
5751.82 554
5752.53 581
5753.25 659
5753.97 743
5754.68 701
5755.40 663
5756.11 651
5756.83 611
5757.54 697
5758.26 616
5758.98 662
5759.69 708
5760.41 675
5761.12 551
5761.84 603
5762.56 641
5763.27 586
5763.99 687
5764.71 711
5765.42 670
5766.14 626
5766.85 593
5767.57 591
5768.29 577
5769.00 560
5769.72 667
5770.44 606
5771.15 601
5771.87 546
5772.59 562
5773.30 619
5774.02 620
5774.74 666
5775.46 666
5776.17 708
5776.89 686
5777.61 633
5778.32 542
5779.04 637
5779.76 776
5780.48 685
5781.19 634
5781.91 591
5782.63 691
5783.35 678
5784.06 683
5784.78 635
5785.50 672
5786.22 603
5786.93 681
5787.65 701
5788.37 713
5789.09 708
5789.80 783
5790.52 658
5791.24 615
5791.96 636
5792.68 622
5793.39 728
5794.11 691
5794.83 695
5795.55 708
5796.27 767
5796.99 735
5797.70 745
5798.42 795
5799.14 768
5799.86 750
5800.58 887
5801.30 1014
5802.02 1095
5802.73 1140
5803.45 1320
5804.17 1383
5804.89 1290
5805.61 1152
5806.33 1094
5807.05 1157
5807.77 1016
5808.49 902
5809.20 918
5809.92 889
5810.64 824
5811.36 809
5812.08 870
5812.80 751
5813.52 752
5814.24 786
5814.96 801
5815.68 759
5816.40 804
5817.12 824
5817.84 910
5818.56 882
5819.28 850
5820.00 846
5820.72 823
5821.44 865
5822.16 943
5822.88 777
5823.60 835
5824.32 762
5825.04 905
5825.76 824
5826.48 732
5827.20 682
5827.92 752
5828.64 743
5829.36 777
5830.08 698
5830.80 728
5831.52 730
5832.24 718
5832.96 713
5833.68 748
5834.40 808
5835.12 695
5835.84 672
5836.56 681
5837.28 769
5838.00 707
5838.73 647
5839.45 693
5840.17 681
5840.89 730
5841.61 675
5842.33 718
5843.05 838
5843.77 715
5844.49 653
5845.22 726
5845.94 697
5846.66 707
5847.38 823
5848.10 753
5848.82 735
5849.54 712
5850.27 790
5850.99 784
5851.71 828
5852.43 750
5853.15 642
5853.88 713
5854.60 827
5855.32 681
5856.04 754
5856.76 718
5857.49 686
5858.21 803
5858.93 736
5859.65 645
5860.37 662
5861.10 709
5861.82 770
5862.54 707
5863.26 665
5863.99 789
5864.71 798
5865.43 658
5866.15 692
5866.88 700
5867.60 755
5868.32 753
5869.04 742
5869.77 786
5870.49 763
5871.21 789
5871.94 758
5872.66 693
5873.38 718
5874.11 810
5874.83 709
5875.55 701
5876.27 708
5877.00 717
5877.72 674
5878.44 759
5879.17 730
5879.89 816
5880.62 873
5881.34 772
5882.06 742
5882.79 796
5883.51 788
5884.23 744
5884.96 771
5885.68 693
5886.40 712
5887.13 712
5887.85 648
5888.58 785
5889.30 771
5890.02 765
5890.75 799
5891.47 805
5892.20 795
5892.92 794
5893.65 807
5894.37 774
5895.09 725
5895.82 734
5896.54 737
5897.27 749
5897.99 775
5898.72 764
5899.44 709
5900.17 687
5900.89 724
5901.62 888
5902.34 768
5903.07 794
5903.79 724
5904.52 696
5905.24 749
5905.97 730
5906.69 813
5907.42 845
5908.14 753
5908.87 741
5909.59 703
5910.32 815
5911.04 817
5911.77 718
5912.49 771
5913.22 871
5913.94 879
5914.67 847
5915.40 785
5916.12 707
5916.85 899
5917.57 824
5918.30 748
5919.02 908
5919.75 808
5920.48 936
5921.20 926
5921.93 940
5922.65 903
5923.38 907
5924.11 940
5924.83 964
5925.56 893
5926.29 982
5927.01 1015
5927.74 935
5928.47 972
5929.19 978
5929.92 920
5930.64 1058
5931.37 1030
5932.10 1010
5932.82 996
5933.55 1072
5934.28 1087
5935.01 1091
5935.73 1027
5936.46 1106
5937.19 1144
5937.91 1258
5938.64 1213
5939.37 1252
5940.09 1299
5940.82 1151
5941.55 1220
5942.28 1198
5943.00 1132
5943.73 1121
5944.46 1278
5945.19 1343
5945.91 1286
5946.64 1343
5947.37 1418
5948.10 1427
5948.82 1398
5949.55 1551
5950.28 1636
5951.01 1765
5951.73 1840
5952.46 1875
5953.19 2180
5953.92 1996
5954.65 2005
5955.38 2050
5956.10 1921
5956.83 1835
5957.56 1918
5958.29 1927
5959.02 1862
5959.74 1800
5960.47 1776
5961.20 1738
5961.93 1880
5962.66 1913
5963.39 1977
5964.12 2007
5964.84 2237
5965.57 2236
5966.30 2413
5967.03 2717
5967.76 3015
5968.49 3228
5969.22 3294
5969.95 3062
5970.68 2852
5971.40 2700
5972.13 2692
5972.86 2552
5973.59 2241
5974.32 2204
5975.05 2337
5975.78 2235
5976.51 2240
5977.24 2337
5977.97 2222
5978.70 2233
5979.43 2212
5980.16 2379
5980.89 2504
5981.62 2401
5982.35 2338
5983.08 2258
5983.81 2444
5984.54 2386
5985.27 2538
5986.00 2606
5986.73 2595
5987.46 2416
5988.19 2463
5988.92 2538
5989.65 2622
5990.38 2376
5991.11 2402
5991.84 2436
5992.57 2719
5993.30 2633
5994.03 2404
5994.76 2388
5995.49 2419
5996.22 2437
5996.95 2480
5997.68 2687
5998.41 2604
5999.14 2502
5999.87 2638
6000.60 2479
6001.34 2443
6002.07 2345
6002.80 2338
6003.53 2314
6004.26 2463
6004.99 2431
6005.72 2477
6006.45 2389
6007.18 2391
6007.92 2680
6008.65 2846
6009.38 3250
6010.11 3454
6010.84 3910
6011.57 4455
6012.30 4907
6013.04 5302
6013.77 5850
6014.50 6216
6015.23 6289
6015.96 5801
6016.69 5555
6017.43 5247
6018.16 4921
6018.89 4220
6019.62 3872
6020.35 3429
6021.09 3088
6021.82 2652
6022.55 2484
6023.28 2292
6024.02 2199
6024.75 2110
6025.48 1976
6026.21 1961
6026.94 2011
6027.68 1988
6028.41 1995
6029.14 1939
6029.88 2076
6030.61 1907
6031.34 1778
6032.07 1850
6032.81 1837
6033.54 1789
6034.27 1663
6035.01 1827
6035.74 1834
6036.47 1934
6037.20 1903
6037.94 1868
6038.67 1963
6039.40 1910
6040.14 1834
6040.87 1877
6041.60 1952
6042.34 1900
6043.07 1970
6043.80 2096
6044.54 2106
6045.27 2008
6046.00 2098
6046.74 1987
6047.47 2050
6048.21 2152
6048.94 2319
6049.67 2339
6050.41 2324
6051.14 2857
6051.88 3098
6052.61 3098
6053.34 3251
6054.08 3205
6054.81 3367
6055.55 3228
6056.28 2892
6057.01 2719
6057.75 2533
6058.48 2481
6059.22 2340
6059.95 2208
6060.69 2100
6061.42 2080
6062.16 2004
6062.89 1931
6063.63 2032
6064.36 1982
6065.09 1891
6065.83 1923
6066.56 2035
6067.30 1983
6068.03 1907
6068.77 1915
6069.50 1904
6070.24 1806
6070.97 1779
6071.71 1955
6072.45 1822
6073.18 1635
6073.92 1622
6074.65 1799
6075.39 1665
6076.12 1805
6076.86 1767
6077.59 1573
6078.33 1651
6079.06 1662
6079.80 1589
6080.54 1574
6081.27 1613
6082.01 1659
6082.74 1514
6083.48 1560
6084.21 1529
6084.95 1580
6085.69 1659
6086.42 1395
6087.16 1438
6087.90 1465
6088.63 1535
6089.37 1551
6090.10 1633
6090.84 1604
6091.58 1570
6092.31 1627
6093.05 1704
6093.79 1674
6094.52 1611
6095.26 1736
6096.00 1588
6096.73 1486
6097.47 1460
6098.21 1461
6098.94 1408
6099.68 1388
6100.42 1280
6101.15 1345
6101.89 1341
6102.63 1259
6103.37 1390
6104.10 1353
6104.84 1337
6105.58 1319
6106.31 1260
6107.05 1245
6107.79 1289
6108.53 1404
6109.26 1343
6110.00 1365
6110.74 1405
6111.48 1481
6112.21 1410
6112.95 1316
6113.69 1411
6114.43 1387
6115.17 1376
6115.90 1403
6116.64 1489
6117.38 1425
6118.12 1363
6118.85 1442
6119.59 1476
6120.33 1434
6121.07 1381
6121.81 1352
6122.55 1473
6123.28 1598
6124.02 1420
6124.76 1579
6125.50 1669
6126.24 1696
6126.98 1488
6127.71 1489
6128.45 1656
6129.19 1590
6129.93 1508
6130.67 1542
6131.41 1544
6132.15 1556
6132.89 1528
6133.63 1558
6134.36 1625
6135.10 1561
6135.84 1512
6136.58 1528
6137.32 1567
6138.06 1650
6138.80 1574
6139.54 1557
6140.28 1635
6141.02 1545
6141.76 1535
6142.50 1593
6143.24 1523
6143.97 1456
6144.71 1595
6145.45 1579
6146.19 1554
6146.93 1444
6147.67 1452
6148.41 1597
6149.15 1587
6149.89 1599
6150.63 1587
6151.37 1676
6152.11 1775
6152.85 1653
6153.59 1780
6154.33 1710
6155.07 1630
6155.81 1722
6156.55 1813
6157.29 1799
6158.03 1646
6158.78 1670
6159.52 1678
6160.26 1821
6161.00 1747
6161.74 1810
6162.48 1881
6163.22 1892
6163.96 2133
6164.70 2179
6165.44 2136
6166.18 2344
6166.92 2517
6167.66 2493
6168.41 2748
6169.15 2524
6169.89 2701
6170.63 2648
6171.37 2419
6172.11 2544
6172.85 2422
6173.59 2248
6174.34 2338
6175.08 2310
6175.82 2300
6176.56 2222
6177.30 2225
6178.04 2240
6178.78 2305
6179.53 2414
6180.27 2493
6181.01 2534
6181.75 2370
6182.49 2393
6183.24 2502
6183.98 2554
6184.72 2651
6185.46 2668
6186.20 2585
6186.95 2612
6187.69 2771
6188.43 2698
6189.17 2774
6189.91 2765
6190.66 2736
6191.40 2836
6192.14 3014
6192.88 3112
6193.63 3165
6194.37 3416
6195.11 3268
6195.85 3124
6196.60 3251
6197.34 3323
6198.08 3306
6198.83 3222
6199.57 3202
6200.31 3425
6201.05 3241
6201.80 3107
6202.54 3396
6203.28 3395
6204.03 3568
6204.77 4090
6205.51 4692
6206.26 5738
6207.00 6909
6207.74 8366
6208.49 10111
6209.23 12275
6209.97 13726
6210.72 14590
6211.46 14914
6212.21 14641
6212.95 13721
6213.69 11892
6214.44 10315
6215.18 8901
6215.92 7425
6216.67 6123
6217.41 5286
6218.16 4610
6218.90 3904
6219.64 3620
6220.39 3341
6221.13 3195
6221.88 3065
6222.62 3066
6223.37 3214
6224.11 3378
6224.85 3651
6225.60 3589
6226.34 3621
6227.09 3591
6227.83 3361
6228.58 3243
6229.32 3041
6230.07 2816
6230.81 2473
6231.56 2466
6232.30 2387
6233.05 2322
6233.79 2229
6234.54 2193
6235.28 2400
6236.03 2105
6236.77 2310
6237.52 2296
6238.26 2418
6239.01 2478
6239.75 2656
6240.50 2680
6241.24 2770
6241.99 2715
6242.73 2816
6243.48 2822
6244.22 2693
6244.97 2665
6245.72 2826
6246.46 2796
6247.21 2791
6247.95 2773
6248.70 2710
6249.45 2886
6250.19 2849
6250.94 2720
6251.68 2540
6252.43 2569
6253.18 2567
6253.92 2473
6254.67 2394
6255.41 2322
6256.16 2385
6256.91 2429
6257.65 2253
6258.40 2298
6259.15 2354
6259.89 2446
6260.64 2404
6261.39 2428
6262.13 2253
6262.88 2238
6263.63 2205
6264.37 2094
6265.12 2006
6265.87 1956
6266.61 1928
6267.36 2017
6268.11 2018
6268.85 2024
6269.60 2080
6270.35 2119
6271.10 2001
6271.84 2009
6272.59 2002
6273.34 1963
6274.08 1958
6274.83 1964
6275.58 1899
6276.33 1780
6277.07 1813
6277.82 1924
6278.57 1915
6279.32 1890
6280.07 1819
6280.81 2042
6281.56 1959
6282.31 2000
6283.06 1879
6283.80 1938
6284.55 1927
6285.30 1958
6286.05 1689
6286.80 1657
6287.54 1654
6288.29 1763
6289.04 1596
6289.79 1635
6290.54 1613
6291.29 1606
6292.03 1539
6292.78 1460
6293.53 1544
6294.28 1607
6295.03 1578
6295.78 1416
6296.53 1440
6297.28 1389
6298.02 1542
6298.77 1442
6299.52 1447
6300.27 1440
6301.02 1439
6301.77 1375
6302.52 1413
6303.27 1455
6304.02 1374
6304.77 1305
6305.51 1382
6306.26 1350
6307.01 1388
6307.76 1443
6308.51 1405
6309.26 1432
6310.01 1434
6310.76 1422
6311.51 1408
6312.26 1504
6313.01 1574
6313.76 1493
6314.51 1491
6315.26 1554
6316.01 1466
6316.76 1516
6317.51 1540
6318.26 1464
6319.01 1608
6319.76 1603
6320.51 1476
6321.26 1502
6322.01 1424
6322.76 1464
6323.51 1352
6324.26 1371
6325.01 1283
6325.76 1319
6326.51 1211
6327.26 1129
6328.01 1134
6328.76 1173
6329.51 1216
6330.26 1238
6331.02 1242
6331.77 1132
6332.52 1138
6333.27 1176
6334.02 1248
6334.77 1230
6335.52 1188
6336.27 1147
6337.02 985
6337.77 1119
6338.53 1154
6339.28 1143
6340.03 1129
6340.78 1218
6341.53 1165
6342.28 1095
6343.03 1088
6343.78 1100
6344.54 1091
6345.29 994
6346.04 1050
6346.79 1192
6347.54 1065
6348.29 1093
6349.05 1231
6349.80 1184
6350.55 1187
6351.30 1256
6352.05 1307
6352.81 1382
6353.56 1322
6354.31 1458
6355.06 1408
6355.82 1442
6356.57 1379
6357.32 1315
6358.07 1261
6358.82 1200
6359.58 1258
6360.33 1279
6361.08 1182
6361.83 1115
6362.59 1079
6363.34 1069
6364.09 1127
6364.85 1101
6365.60 1163
6366.35 1141
6367.10 1055
6367.86 1133
6368.61 1165
6369.36 1100
6370.12 1179
6370.87 1153
6371.62 1094
6372.38 1206
6373.13 1013
6373.88 1172
6374.64 1204
6375.39 1089
6376.14 1078
6376.90 1038
6377.65 1103
6378.40 1064
6379.16 966
6379.91 1022
6380.66 1090
6381.42 1087
6382.17 1103
6382.92 1155
6383.68 1099
6384.43 1035
6385.19 1080
6385.94 1077
6386.69 1018
6387.45 961
6388.20 919
6388.96 1030
6389.71 938
6390.47 940
6391.22 927
6391.97 950
6392.73 994
6393.48 1151
6394.24 1100
6394.99 1075
6395.75 1110
6396.50 1112
6397.26 1078
6398.01 1106
6398.77 970
6399.52 962
6400.28 1025
6401.03 958
6401.79 1012
6402.54 980
6403.30 971
6404.05 985
6404.81 901
6405.56 1023
6406.32 1033
6407.07 1056
6407.83 1134
6408.58 1077
6409.34 1206
6410.09 1108
6410.85 1245
6411.60 1279
6412.36 1179
6413.11 1237
6413.87 1102
6414.63 1040
6415.38 1046
6416.14 1105
6416.89 1027
6417.65 1175
6418.41 1054
6419.16 1117
6419.92 980
6420.67 1022
6421.43 1007
6422.19 1039
6422.94 1041
6423.70 1048
6424.45 1026
6425.21 1004
6425.97 1049
6426.72 1059
6427.48 1064
6428.24 1009
6428.99 1037
6429.75 1012
6430.51 881
6431.26 1011
6432.02 1074
6432.78 1039
6433.53 1064
6434.29 1076
6435.05 1004
6435.80 1044
6436.56 1059
6437.32 1075
6438.08 1042
6438.83 1097
6439.59 1089
6440.35 1036
6441.10 1018
6441.86 1025
6442.62 986
6443.38 1053
6444.13 989
6444.89 1013
6445.65 1119
6446.41 1152
6447.16 1067
6447.92 1007
6448.68 996
6449.44 1027
6450.19 1159
6450.95 1177
6451.71 1060
6452.47 1082
6453.23 1033
6453.98 1103
6454.74 1156
6455.50 1133
6456.26 1274
6457.02 1154
6457.78 1013
6458.53 1101
6459.29 1170
6460.05 1185
6460.81 1198
6461.57 1203
6462.33 1319
6463.08 1249
6463.84 1243
6464.60 1317
6465.36 1269
6466.12 1384
6466.88 1343
6467.64 1293
6468.40 1251
6469.15 1281
6469.91 1268
6470.67 1368
6471.43 1379
6472.19 1403
6472.95 1434
6473.71 1407
6474.47 1377
6475.23 1406
6475.99 1396
6476.75 1343
6477.51 1365
6478.26 1454
6479.02 1454
6479.78 1447
6480.54 1605
6481.30 1509
6482.06 1501
6482.82 1582
6483.58 1558
6484.34 1624
6485.10 1587
6485.86 1619
6486.62 1697
6487.38 1692
6488.14 1725
6488.90 1767
6489.66 1766
6490.42 1880
6491.18 1826
6491.94 2002
6492.70 1972
6493.46 1944
6494.22 2034
6494.98 2158
6495.74 2235
6496.51 2289
6497.27 2246
6498.03 2294
6498.79 2332
6499.55 2218
6500.31 2258
6501.07 2187
6501.83 2149
6502.59 2143
6503.35 2192
6504.11 2243
6504.87 2349
6505.64 2358
6506.40 2328
6507.16 2386
6507.92 2526
6508.68 2470
6509.44 2629
6510.20 2656
6510.96 2653
6511.73 2467
6512.49 2701
6513.25 2588
6514.01 2671
6514.77 2784
6515.53 2691
6516.29 2739
6517.06 2757
6517.82 2846
6518.58 2982
6519.34 2998
6520.10 3032
6520.87 3124
6521.63 3247
6522.39 3285
6523.15 3363
6523.91 3700
6524.68 3784
6525.44 3982
6526.20 4644
6526.96 4517
6527.73 4816
6528.49 4876
6529.25 5298
6530.01 5241
6530.78 4965
6531.54 5119
6532.30 5034
6533.06 5203
6533.83 5809
6534.59 6615
6535.35 8327
6536.11 10124
6536.88 11461
6537.64 12649
6538.40 13338
6539.17 12900
6539.93 12404
6540.69 10902
6541.46 9509
6542.22 8046
6542.98 6488
6543.74 5406
6544.51 4658
6545.27 3887
6546.04 3334
6546.80 3104
6547.56 2912
6548.33 2731
6549.09 2539
6549.85 2652
6550.62 2591
6551.38 2540
6552.14 2437
6552.91 2351
6553.67 2328
6554.44 2302
6555.20 2327
6555.96 2130
6556.73 2109
6557.49 2135
6558.26 2090
6559.02 2004
6559.78 2209
6560.55 2224
6561.31 2071
6562.08 2251
6562.84 2246
6563.61 2294
6564.37 2343
6565.14 2621
6565.90 2693
6566.66 2500
6567.43 2464
6568.19 2574
6568.96 2568
6569.72 2451
6570.49 2341
6571.25 2447
6572.02 2502
6572.78 2669
6573.55 2796
6574.31 2890
6575.08 3086
6575.84 3183
6576.61 3274
6577.37 3253
6578.14 3003
6578.90 3095
6579.67 2866
6580.44 2918
6581.20 2776
6581.97 2753
6582.73 2619
6583.50 2730
6584.26 2808
6585.03 2563
6585.79 2699
6586.56 2624
6587.33 2616
6588.09 2769
6588.86 2658
6589.62 2791
6590.39 2841
6591.16 2866
6591.92 2974
6592.69 3182
6593.45 3269
6594.22 3351
6594.99 3415
6595.75 3454
6596.52 3417
6597.29 3686
6598.05 3492
6598.82 3200
6599.59 3097
6600.35 3000
6601.12 2912
6601.89 2803
6602.65 2688
6603.42 2668
6604.19 2517
6604.95 2576
6605.72 2552
6606.49 2775
6607.25 2864
6608.02 2995
6608.79 3133
6609.55 3320
6610.32 3247
6611.09 3194
6611.86 3170
6612.62 3133
6613.39 2916
6614.16 2951
6614.93 2688
6615.69 2613
6616.46 2455
6617.23 2289
6618.00 2251
6618.76 2164
6619.53 2087
6620.30 2082
6621.07 2067
6621.83 1946
6622.60 2032
6623.37 1920
6624.14 1971
6624.91 2068
6625.67 1813
6626.44 1861
6627.21 1907
6627.98 1893
6628.75 1905
6629.52 1761
6630.28 1824
6631.05 1918
6631.82 1939
6632.59 2091
6633.36 2362
6634.13 2374
6634.90 2352
6635.66 2529
6636.43 2543
6637.20 2628
6637.97 2549
6638.74 2481
6639.51 2395
6640.28 2283
6641.05 2149
6641.81 2062
6642.58 2019
6643.35 1923
6644.12 1878
6644.89 1801
6645.66 1964
6646.43 1942
6647.20 1904
6647.97 1950
6648.74 1948
6649.51 1910
6650.28 1769
6651.05 1819
6651.82 2005
6652.59 2009
6653.35 1896
6654.12 2035
6654.89 1944
6655.66 2006
6656.43 2045
6657.20 1950
6657.97 1977
6658.74 1875
6659.51 1909
6660.28 1731
6661.05 1768
6661.82 1829
6662.59 1787
6663.36 1698
6664.13 1869
6664.91 1705
6665.68 1741
6666.45 1772
6667.22 1810
6667.99 1817
6668.76 1817
6669.53 1765
6670.30 1776
6671.07 1859
6671.84 1877
6672.61 1892
6673.38 1997
6674.15 1827
6674.92 1809
6675.69 1813
6676.47 1826
6677.24 1839
6678.01 1870
6678.78 1923
6679.55 1910
6680.32 1818
6681.09 1824
6681.86 1973
6682.64 1864
6683.41 1957
6684.18 2133
6684.95 2251
6685.72 2309
6686.49 2453
6687.26 2388
6688.04 2339
6688.81 2319
6689.58 2213
6690.35 1883
6691.12 1938
6691.90 1874
6692.67 1841
6693.44 1731
6694.21 1720
6694.98 1686
6695.76 1602
6696.53 1647
6697.30 1739
6698.07 1729
6698.84 1610
6699.62 1569
6700.39 1562
6701.16 1480
6701.93 1586
6702.71 1571
6703.48 1628
6704.25 1639
6705.02 1606
6705.80 1613
6706.57 1648
6707.34 1718
6708.12 1689
6708.89 1620
6709.66 1606
6710.43 1519
6711.21 1640
6711.98 1552
6712.75 1476
6713.53 1455
6714.30 1439
6715.07 1580
6715.85 1578
6716.62 1624
6717.39 1484
6718.17 1427
6718.94 1415
6719.71 1457
6720.49 1443
6721.26 1397
6722.03 1500
6722.81 1481
6723.58 1345
6724.36 1420
6725.13 1446
6725.90 1544
6726.68 1475
6727.45 1553
6728.23 1510
6729.00 1516
6729.77 1434
6730.55 1549
6731.32 1555
6732.10 1411
6732.87 1479
6733.64 1517
6734.42 1564
6735.19 1511
6735.97 1541
6736.74 1585
6737.52 1739
6738.29 1672
6739.07 1548
6739.84 1537
6740.62 1619
6741.39 1781
6742.16 1630
6742.94 1592
6743.71 1567
6744.49 1607
6745.26 1537
6746.04 1733
6746.81 1609
6747.59 1802
6748.36 1880
6749.14 1838
6749.92 1729
6750.69 1898
6751.47 2015
6752.24 2030
6753.02 2216
6753.79 2471
6754.57 2413
6755.34 2542
6756.12 2221
6756.89 2112
6757.67 2033
6758.45 1800
6759.22 1794
6760.00 1778
6760.77 1668
6761.55 1503
6762.33 1599
6763.10 1709
6763.88 1590
6764.65 1478
6765.43 1501
6766.21 1600
6766.98 1454
6767.76 1454
6768.53 1511
6769.31 1538
6770.09 1655
6770.86 1454
6771.64 1409
6772.42 1494
6773.19 1430
6773.97 1400
6774.75 1332
6775.52 1302
6776.30 1297
6777.08 1424
6777.85 1484
6778.63 1480
6779.41 1452
6780.18 1368
6780.96 1387
6781.74 1450
6782.52 1414
6783.29 1272
6784.07 1409
6784.85 1223
6785.62 1196
6786.40 1225
6787.18 1258
6787.96 1317
6788.73 1245
6789.51 1221
6790.29 1238
6791.07 1295
6791.84 1412
6792.62 1488
6793.40 1388
6794.18 1335
6794.96 1342
6795.73 1305
6796.51 1414
6797.29 1407
6798.07 1357
6798.85 1409
6799.62 1441
6800.40 1401
6801.18 1292
6801.96 1286
6802.74 1400
6803.51 1487
6804.29 1463
6805.07 1470
6805.85 1582
6806.63 1645
6807.41 1607
6808.19 1611
6808.96 1623
6809.74 1536
6810.52 1468
6811.30 1394
6812.08 1384
6812.86 1384
6813.64 1409
6814.42 1395
6815.20 1336
6815.97 1530
6816.75 1377
6817.53 1361
6818.31 1367
6819.09 1446
6819.87 1423
6820.65 1417
6821.43 1463
6822.21 1414
6822.99 1417
6823.77 1459
6824.55 1341
6825.33 1305
6826.11 1199
6826.89 1342
6827.67 1355
6828.44 1348
6829.22 1423
6830.00 1315
6830.78 1342
6831.56 1209
6832.34 1227
6833.12 1412
6833.90 1408
6834.68 1264
6835.46 1344
6836.24 1380
6837.03 1340
6837.81 1258
6838.59 1234
6839.37 1350
6840.15 1299
6840.93 1196
6841.71 1265
6842.49 1337
6843.27 1317
6844.05 1405
6844.83 1431
6845.61 1187
6846.39 1269
6847.17 1265
6847.95 1351
6848.73 1443
6849.52 1630
6850.30 1734
6851.08 1822
6851.86 2022
6852.64 2051
6853.42 2209
6854.20 2018
6854.98 1931
6855.76 1801
6856.55 1735
6857.33 1642
6858.11 1744
6858.89 1495
6859.67 1448
6860.45 1407
6861.23 1374
6862.02 1470
6862.80 1411
6863.58 1387
6864.36 1440
6865.14 1494
6865.93 1484
6866.71 1540
6867.49 1623
6868.27 1768
6869.05 1746
6869.84 1802
6870.62 1758
6871.40 1666
6872.18 1596
6872.96 1517
6873.75 1578
6874.53 1554
6875.31 1535
6876.09 1534
6876.88 1491
6877.66 1424
6878.44 1491
6879.22 1658
6880.01 1755
6880.79 1765
6881.57 1887
6882.36 1908
6883.14 1821
6883.92 1843
6884.70 1897
6885.49 2007
6886.27 2273
6887.05 2565
6887.84 2991
6888.62 3400
6889.40 3631
6890.19 3680
6890.97 3707
6891.75 3540
6892.54 3348
6893.32 3004
6894.10 2542
6894.89 2390
6895.67 2009
6896.45 2014
6897.24 1975
6898.02 1833
6898.81 1803
6899.59 1878
6900.37 1997
6901.16 1880
6901.94 1821
6902.73 1836
6903.51 1931
6904.29 1939
6905.08 1909
6905.86 2012
6906.65 2048
6907.43 1992
6908.21 2049
6909.00 1832
6909.78 1858
6910.57 1911
6911.35 1780
6912.14 1730
6912.92 1781
6913.71 1682
6914.49 1648
6915.27 1711
6916.06 1673
6916.84 1731
6917.63 1597
6918.41 1450
6919.20 1491
6919.98 1653
6920.77 1654
6921.55 1584
6922.34 1623
6923.12 1699
6923.91 1555
6924.69 1550
6925.48 1797
6926.27 1843
6927.05 1790
6927.84 1705
6928.62 1732
6929.41 1759
6930.19 1802
6930.98 1799
6931.76 1734
6932.55 1779
6933.34 1789
6934.12 1732
6934.91 1616
6935.69 1708
6936.48 1712
6937.26 1847
6938.05 1818
6938.84 1737
6939.62 2044
6940.41 2031
6941.20 2032
6941.98 2158
6942.77 2283
6943.55 2365
6944.34 2356
6945.13 2640
6945.91 2714
6946.70 2733
6947.49 2630
6948.27 2806
6949.06 2908
6949.85 2813
6950.63 2792
6951.42 2788
6952.21 2678
6952.99 2653
6953.78 2683
6954.57 2379
6955.35 2367
6956.14 2415
6956.93 2446
6957.72 2454
6958.50 2455
6959.29 2413
6960.08 2468
6960.86 2472
6961.65 2447
6962.44 2410
6963.23 2485
6964.01 2625
6964.80 2644
6965.59 2589
6966.38 2645
6967.16 2705
6967.95 2739
6968.74 3003
6969.53 3291
6970.32 3266
6971.10 3393
6971.89 3712
6972.68 3617
6973.47 3466
6974.26 3408
6975.04 3500
6975.83 3267
6976.62 3270
6977.41 3272
6978.20 3285
6978.98 3253
6979.77 3420
6980.56 3818
6981.35 3957
6982.14 4321
6982.93 5242
6983.72 6312
6984.50 7850
6985.29 9934
6986.08 11802
6986.87 13407
6987.66 14124
6988.45 14236
6989.24 13611
6990.03 12016
6990.81 10540
6991.60 9165
6992.39 7689
6993.18 6309
6993.97 5166
6994.76 4447
6995.55 3789
6996.34 3334
6997.13 3099
6997.92 2981
6998.71 2978
6999.50 2793
7000.29 2743
7001.08 2820
7001.87 2900
7002.65 2843
7003.44 2785
7004.23 2713
7005.02 2646
7005.81 2543
7006.60 2399
7007.39 2336
7008.18 2139
7008.97 1989
7009.76 1996
7010.55 1931
7011.34 1800
7012.13 1944
7012.92 1934
7013.71 2161
7014.50 2156
7015.30 2147
7016.09 2078
7016.88 2142
7017.67 2047
7018.46 2027
7019.25 2068
7020.04 2048
7020.83 2127
7021.62 2109
7022.41 2192
7023.20 2336
7023.99 2472
7024.78 2506
7025.57 2530
7026.37 2565
7027.16 2597
7027.95 2587
7028.74 2331
7029.53 2325
7030.32 2166
7031.11 2068
7031.90 2049
7032.69 1965
7033.49 1990
7034.28 1948
7035.07 2011
7035.86 1868
7036.65 2017
7037.44 1920
7038.24 1869
7039.03 1996
7039.82 2076
7040.61 2134
7041.40 2147
7042.19 2208
7042.99 2113
7043.78 2325
7044.57 2180
7045.36 2245
7046.15 2305
7046.95 2241
7047.74 2388
7048.53 2547
7049.32 2621
7050.12 2966
7050.91 3358
7051.70 3368
7052.49 3437
7053.29 3293
7054.08 2984
7054.87 2671
7055.66 2435
7056.46 2366
7057.25 2290
7058.04 2165
7058.83 2076
7059.63 2008
7060.42 2146
7061.21 2034
7062.01 2078
7062.80 2105
7063.59 2116
7064.39 1972
7065.18 2114
7065.97 2014
7066.77 2147
7067.56 2124
7068.35 1869
7069.15 1802
7069.94 1814
7070.73 1802
7071.53 1661
7072.32 1613
7073.11 1686
7073.91 1637
7074.70 1515
7075.49 1540
7076.29 1574
7077.08 1580
7077.88 1605
7078.67 1452
7079.46 1485
7080.26 1535
7081.05 1484
7081.85 1408
7082.64 1453
7083.43 1485
7084.23 1448
7085.02 1449
7085.82 1293
7086.61 1313
7087.41 1321
7088.20 1316
7089.00 1316
7089.79 1312
7090.58 1233
7091.38 1308
7092.17 1358
7092.97 1333
7093.76 1260
7094.56 1240
7095.35 1333
7096.15 1241
7096.94 1245
7097.74 1241
7098.53 1182
7099.33 1163
7100.12 1214
7100.92 1291
7101.71 1209
7102.51 1190
7103.30 1272
7104.10 1251
7104.89 1216
7105.69 1132
7106.49 1062
7107.28 1164
7108.08 1195
7108.87 1152
7109.67 1165
7110.46 1087
7111.26 1100
7112.06 1102
7112.85 1184
7113.65 1111
7114.44 1062
7115.24 1104
7116.04 1234
7116.83 1147
7117.63 1170
7118.42 1240
7119.22 1200
7120.02 1129
7120.81 1066
7121.61 1108
7122.41 1188
7123.20 1056
7124.00 1029
7124.79 1099
7125.59 1099
7126.39 987
7127.18 1067
7127.98 1054
7128.78 1074
7129.57 1099
7130.37 1130
7131.17 1131
7131.97 1194
7132.76 1085
7133.56 1080
7134.36 1183
7135.15 1147
7135.95 1152
7136.75 1100
7137.55 1001
7138.34 1058
7139.14 1051
7139.94 1109
7140.73 968
7141.53 988
7142.33 947
7143.13 976
7143.92 949
7144.72 885
7145.52 933
7146.32 952
7147.12 905
7147.91 936
7148.71 908
7149.51 852
7150.31 847
7151.11 898
7151.90 962
7152.70 939
7153.50 892
7154.30 879
7155.10 910
7155.89 836
7156.69 881
7157.49 939
7158.29 964
7159.09 973
7159.89 822
7160.68 897
7161.48 846
7162.28 897
7163.08 874
7163.88 814
7164.68 781
7165.48 834
7166.28 849
7167.07 803
7167.87 778
7168.67 835
7169.47 793
7170.27 917
7171.07 773
7171.87 795
7172.67 836
7173.47 821
7174.27 815
7175.07 801
7175.87 859
7176.67 825
7177.46 824
7178.26 822
7179.06 738
7179.86 742
7180.66 795
7181.46 834
7182.26 846
7183.06 799
7183.86 796
7184.66 763
7185.46 751
7186.26 760
7187.06 784
7187.86 742
7188.66 740
7189.46 773
7190.26 741
7191.06 695
7191.86 755
7192.66 703
7193.46 750
7194.26 747
7195.06 747
7195.86 784
7196.67 729
7197.47 769
7198.27 757
7199.07 700
7199.87 688
7200.67 758
7201.47 735
7202.27 746
7203.07 760
7203.87 724
7204.67 691
7205.47 718
7206.28 782
7207.08 757
7207.88 763
7208.68 689
7209.48 651
7210.28 737
7211.08 662
7211.88 638
7212.69 667
7213.49 695
7214.29 782
7215.09 772
7215.89 770
7216.69 713
7217.50 705
7218.30 701
7219.10 700
7219.90 707
7220.70 754
7221.50 782
7222.31 741
7223.11 713
7223.91 652
7224.71 712
7225.51 760
7226.32 848
7227.12 799
7227.92 827
7228.72 733
7229.53 731
7230.33 723
7231.13 724
7231.93 805
7232.74 749
7233.54 685
7234.34 768
7235.14 647
7235.95 685
7236.75 759
7237.55 759
7238.36 773
7239.16 718
7239.96 753
7240.76 781
7241.57 748
7242.37 784
7243.17 658
7243.98 720
7244.78 721
7245.58 755
7246.39 809
7247.19 798
7247.99 743
7248.80 755
7249.60 732
7250.40 797
7251.21 746
7252.01 697
7252.81 733
7253.62 732
7254.42 778
7255.23 705
7256.03 721
7256.83 761
7257.64 767
7258.44 836
7259.25 838
7260.05 863
7260.85 889
7261.66 1007
7262.46 940
7263.27 916
7264.07 900
7264.87 896
7265.68 837
7266.48 905
7267.29 878
7268.09 817
7268.90 837
7269.70 796
7270.51 828
7271.31 801
7272.12 817
7272.92 865
7273.73 828
7274.53 867
7275.34 830
7276.14 863
7276.95 886
7277.75 878
7278.56 870
7279.36 885
7280.17 867
7280.97 810
7281.78 868
7282.58 957
7283.39 1060
7284.19 1286
7285.00 1202
7285.80 1360
7286.61 1397
7287.41 1415
7288.22 1323
7289.03 1243
7289.83 1198
7290.64 1117
7291.44 1054
7292.25 917
7293.06 941
7293.86 862
7294.67 932
7295.47 911
7296.28 1033
7297.09 918
7297.89 920
7298.70 914
7299.50 859
7300.31 866
7301.12 868
7301.92 862
7302.73 887
7303.54 913
7304.34 962
7305.15 932
7305.96 871
7306.76 940
7307.57 919
7308.38 912
7309.18 929
7309.99 1066
7310.80 1014
7311.60 866
7312.41 990
7313.22 1002
7314.02 979
7314.83 994
7315.64 1052
7316.45 1196
7317.25 1263
7318.06 1378
7318.87 1517
7319.67 1702
7320.48 1841
7321.29 1830
7322.10 1816
7322.90 1681
7323.71 1435
7324.52 1453
7325.33 1305
7326.14 1183
7326.94 1132
7327.75 1172
7328.56 1076
7329.37 1104
7330.17 1013
7330.98 1066
7331.79 1036
7332.60 1091
7333.41 999
7334.22 1017
7335.02 1103
7335.83 1020
7336.64 1107
7337.45 1048
7338.26 1094
7339.07 1089
7339.87 1064
7340.68 979
7341.49 948
7342.30 916
7343.11 871
7343.92 880
7344.73 840
7345.53 812
7346.34 864
7347.15 889
7347.96 880
7348.77 880
7349.58 881
7350.39 799
7351.20 825
7352.01 886
7352.82 761
7353.62 838
7354.43 814
7355.24 881
7356.05 889
7356.86 842
7357.67 827
7358.48 747
7359.29 841
7360.10 847
7360.91 856
7361.72 788
7362.53 745
7363.34 742
7364.15 752
7364.96 720
7365.77 856
7366.58 752
7367.39 779
7368.20 734
7369.01 802
7369.82 794
7370.63 822
7371.44 787
7372.25 766
7373.06 801
7373.87 818
7374.68 754
7375.49 788
7376.30 738
7377.11 832
7377.92 744
7378.73 759
7379.54 802
7380.36 866
7381.17 873
7381.98 885
7382.79 857
7383.60 813
7384.41 861
7385.22 869
7386.03 852
7386.84 797
7387.65 828
7388.46 871
7389.28 738
7390.09 789
7390.90 776
7391.71 742
7392.52 708
7393.33 743
7394.14 697
7394.96 753
7395.77 684
7396.58 689
7397.39 753
7398.20 702
7399.01 758
7399.83 790
7400.64 760
7401.45 718
7402.26 762
7403.07 796
7403.89 684
7404.70 731
7405.51 741
7406.32 762
7407.13 771
7407.95 765
7408.76 667
7409.57 646
7410.38 749
7411.20 731
7412.01 639
7412.82 819
7413.63 760
7414.45 708
7415.26 683
7416.07 644
7416.88 604
7417.70 624
7418.51 633
7419.32 669
7420.14 677
7420.95 625
7421.76 651
7422.57 673
7423.39 651
7424.20 622
7425.01 620
7425.83 638
7426.64 625
7427.45 606
7428.27 617
7429.08 695
7429.89 634
7430.71 738
7431.52 715
7432.33 788
7433.15 817
7433.96 813
7434.78 746
7435.59 739
7436.40 795
7437.22 826
7438.03 653
7438.84 759
7439.66 673
7440.47 706
7441.29 738
7442.10 718
7442.91 669
7443.73 630
7444.54 694
7445.36 660
7446.17 639
7446.99 631
7447.80 706
7448.62 658
7449.43 668
7450.24 675
7451.06 672
7451.87 651
7452.69 647
7453.50 661
7454.32 684
7455.13 747
7455.95 723
7456.76 714
7457.58 618
7458.39 617
7459.21 791
7460.02 767
7460.84 766
7461.65 703
7462.47 761
7463.28 719
7464.10 842
7464.91 839
7465.73 862
7466.54 856
7467.36 826
7468.18 849
7468.99 760
7469.81 805
7470.62 723
7471.44 756
7472.25 738
7473.07 730
7473.89 707
7474.70 792
7475.52 791
7476.33 712
7477.15 730
7477.97 731
7478.78 757
7479.60 743
7480.41 751
7481.23 709
7482.05 684
7482.86 655
7483.68 786
7484.50 830
7485.31 830
7486.13 804
7486.95 708
7487.76 715
7488.58 730
7489.40 746
7490.21 710
7491.03 812
7491.85 646
7492.66 579
7493.48 583
7494.30 596
7495.11 582
7495.93 605
7496.75 721
7497.57 649
7498.38 663
7499.20 631
7500.02 636
7500.83 626
7501.65 655
7502.47 650
7503.29 663
7504.10 628
7504.92 588
7505.74 585
7506.56 663
7507.37 649
7508.19 559
7509.01 522
7509.83 525
7510.65 600
7511.46 563
7512.28 627
7513.10 680
7513.92 621
7514.74 632
7515.55 580
7516.37 544
7517.19 563
7518.01 651
7518.83 656
7519.64 649
7520.46 565
7521.28 634
7522.10 593
7522.92 552
7523.74 637
7524.56 623
7525.37 566
7526.19 593
7527.01 595
7527.83 546
7528.65 585
7529.47 565
7530.29 576
7531.11 645
7531.93 580
7532.74 577
7533.56 541
7534.38 587
7535.20 527
7536.02 523
7536.84 584
7537.66 649
7538.48 609
7539.30 558
7540.12 604
7540.94 591
7541.76 606
7542.58 622
7543.40 636
7544.22 643
7545.04 611
7545.86 614
7546.68 634
7547.50 615
7548.32 678
7549.14 616
7549.96 672
7550.78 638
7551.60 600
7552.42 557
7553.24 499
7554.06 559
7554.88 655
7555.70 629
7556.52 575
7557.34 637
7558.16 592
7558.98 568
7559.80 603
7560.62 668
7561.44 583
7562.26 645
7563.08 668
7563.90 614
7564.72 627
7565.54 603
7566.36 598
7567.19 612
7568.01 534
7568.83 603
7569.65 612
7570.47 639
7571.29 618
7572.11 523
7572.93 610
7573.76 570
7574.58 596
7575.40 552
7576.22 607
7577.04 617
7577.86 632
7578.68 635
7579.51 597
7580.33 592
7581.15 656
7581.97 564
7582.79 625
7583.61 627
7584.44 608
7585.26 609
7586.08 672
7586.90 732
7587.72 674
7588.55 655
7589.37 685
7590.19 709
7591.01 674
7591.83 646
7592.66 689
7593.48 644
7594.30 646
7595.12 702
7595.95 692
7596.77 751
7597.59 709
7598.41 729
7599.24 617
7600.06 778
7600.88 755
7601.71 761
7602.53 765
7603.35 803
7604.17 858
7605.00 811
7605.82 868
7606.64 912
7607.47 888
7608.29 858
7609.11 902
7609.94 823
7610.76 778
7611.58 843
7612.41 816
7613.23 798
7614.05 818
7614.88 772
7615.70 787
7616.52 897
7617.35 873
7618.17 981
7619.00 1065
7619.82 1130
7620.64 1087
7621.47 1058
7622.29 1034
7623.11 998
7623.94 899
7624.76 887
7625.59 863
7626.41 819
7627.24 822
7628.06 828
7628.88 788
7629.71 757
7630.53 875
7631.36 910
7632.18 985
7633.01 920
7633.83 975
7634.66 986
7635.48 966
7636.30 974
7637.13 857
7637.95 869
7638.78 830
7639.60 799
7640.43 739
7641.25 700
7642.08 804
7642.90 688
7643.73 659
7644.55 665
7645.38 621
7646.20 728
7647.03 704
7647.85 693
7648.68 651
7649.51 750
7650.33 601
7651.16 664
7651.98 657
7652.81 664
7653.63 647
7654.46 614
7655.28 624
7656.11 606
7656.94 558
7657.76 545
7658.59 517
7659.41 588
7660.24 636
7661.07 648
7661.89 629
7662.72 616
7663.54 571
7664.37 585
7665.20 648
7666.02 622
7666.85 594
7667.68 623
7668.50 594
7669.33 634
7670.16 572
7670.98 553
7671.81 614
7672.64 588
7673.46 567
7674.29 567
7675.12 596
7675.94 585
7676.77 599
7677.60 536
7678.42 586
7679.25 525
7680.08 493
7680.90 540
7681.73 560
7682.56 552
7683.39 553
7684.21 556
7685.04 593
7685.87 547
7686.69 547
7687.52 573
7688.35 608
7689.18 604
7690.01 563
7690.83 560
7691.66 648
7692.49 676
7693.32 674
7694.14 655
7694.97 618
7695.80 585
7696.63 565
7697.46 628
7698.28 588
7699.11 535
7699.94 607
7700.77 637
7701.60 625
7702.42 631
7703.25 666
7704.08 685
7704.91 654
7705.74 672
7706.57 666
7707.39 604
7708.22 626
7709.05 595
7709.88 541
7710.71 548
7711.54 612
7712.37 599
7713.20 573
7714.02 574
7714.85 583
7715.68 583
7716.51 553
7717.34 573
7718.17 549
7719.00 569
7719.83 579
7720.66 527
7721.49 550
7722.32 598
7723.15 557
7723.97 501
7724.80 540
7725.63 557
7726.46 530
7727.29 551
7728.12 589
7728.95 547
7729.78 523
7730.61 549
7731.44 600
7732.27 540
7733.10 553
7733.93 597
7734.76 553
7735.59 566
7736.42 547
7737.25 491
7738.08 537
7738.91 528
7739.74 527
7740.57 536
7741.40 544
7742.23 536
7743.06 507
7743.89 507
7744.72 545
7745.56 558
7746.39 578
7747.22 612
7748.05 627
7748.88 657
7749.71 616
7750.54 575
7751.37 546
7752.20 640
7753.03 647
7753.86 581
7754.69 584
7755.53 565
7756.36 598
7757.19 509
7758.02 586
7758.85 652
7759.68 564
7760.51 573
7761.35 531
7762.18 601
7763.01 614
7763.84 559
7764.67 538
7765.50 583
7766.33 561
7767.17 507
7768.00 569
7768.83 575
7769.66 601
7770.49 571
7771.33 575
7772.16 576
7772.99 555
7773.82 624
7774.65 678
7775.49 677
7776.32 551
7777.15 587
7777.98 633
7778.82 584
7779.65 577
7780.48 588
7781.31 559
7782.15 582
7782.98 558
7783.81 572
7784.64 552
7785.48 614
7786.31 634
7787.14 659
7787.97 593
7788.81 686
7789.64 646
7790.47 642
7791.31 603
7792.14 629
7792.97 621
7793.81 598
7794.64 574
7795.47 583
7796.31 634
7797.14 688
7797.97 623
7798.81 685
7799.64 661
7800.47 605
7801.31 639
7802.14 709
7802.97 733
7803.81 648
7804.64 645
7805.47 696
7806.31 803
7807.14 756
7807.98 764
7808.81 724
7809.64 710
7810.48 770
7811.31 819
7812.15 790
7812.98 767
7813.82 796
7814.65 810
7815.48 849
7816.32 848
7817.15 903
7817.99 936
7818.82 1021
7819.66 1033
7820.49 1040
7821.33 1002
7822.16 1016
7822.99 961
7823.83 945
7824.66 951
7825.50 1060
7826.33 998
7827.17 1159
7828.00 1291
7828.84 1298
7829.67 1276
7830.51 1283
7831.34 1185
7832.18 1213
7833.02 1183
7833.85 1117
7834.69 1097
7835.52 1022
7836.36 1026
7837.19 1101
7838.03 1042
7838.86 1022
7839.70 940
7840.53 909
7841.37 917
7842.21 962
7843.04 916
7843.88 954
7844.71 927
7845.55 926
7846.39 918
7847.22 912
7848.06 911
7848.89 871
7849.73 908
7850.57 964
7851.40 855
7852.24 807
7853.08 955
7853.91 1017
7854.75 977
7855.58 913
7856.42 922
7857.26 890
7858.09 939
7858.93 970
7859.77 949
7860.60 1084
7861.44 1071
7862.28 994
7863.11 972
7863.95 954
7864.79 898
7865.63 868
7866.46 925
7867.30 971
7868.14 957
7868.97 860
7869.81 927
7870.65 1020
7871.49 1055
7872.32 962
7873.16 945
7874.00 878
7874.84 921
7875.67 976
7876.51 1046
7877.35 1082
7878.19 1181
7879.02 1148
7879.86 1277
7880.70 1359
7881.54 1400
7882.38 1230
7883.21 1272
7884.05 1115
7884.89 1006
7885.73 1008
7886.57 1162
7887.40 1074
7888.24 1044
7889.08 972
7889.92 970
7890.76 968
7891.59 1015
7892.43 1151
7893.27 1278
7894.11 1115
7894.95 921
7895.79 924
7896.63 963
7897.47 958
7898.30 880
7899.14 944
7899.98 981
7900.82 900
7901.66 877
7902.50 872
7903.34 869
7904.18 732
7905.02 785
7905.85 765
7906.69 822
7907.53 819
7908.37 776
7909.21 752
7910.05 756
7910.89 836
7911.73 826
7912.57 756
7913.41 751
7914.25 729
7915.09 753
7915.93 823
7916.77 789
7917.61 840
7918.45 851
7919.29 761
7920.13 833
7920.97 858
7921.81 808
7922.65 808
7923.49 803
7924.33 816
7925.17 727
7926.01 748
7926.85 758
7927.69 769
7928.53 718
7929.37 715
7930.21 757
7931.05 767
7931.89 701
7932.73 668
7933.57 706
7934.41 750
7935.25 794
7936.09 688
7936.93 676
7937.78 749
7938.62 800
7939.46 694
7940.30 713
7941.14 694
7941.98 794
7942.82 783
7943.66 643
7944.50 701
7945.35 712
7946.19 760
7947.03 725
7947.87 747
7948.71 746
7949.55 795
7950.39 761
7951.24 864
7952.08 838
7952.92 762
7953.76 866
7954.60 827
7955.44 846
7956.29 780
7957.13 913
7957.97 910
7958.81 918
7959.65 849
7960.50 845
7961.34 878
7962.18 846
7963.02 852
7963.86 941
7964.71 897
7965.55 823
7966.39 833
7967.23 804
7968.08 961
7968.92 993
7969.76 927
7970.60 880
7971.45 930
7972.29 837
7973.13 779
7973.97 848
7974.82 791
7975.66 740
7976.50 808
7977.35 759
7978.19 717
7979.03 679
7979.87 657
7980.72 740
7981.56 667
7982.40 682
7983.25 679
7984.09 657
7984.93 744
7985.78 652
7986.62 662
7987.46 679
7988.31 647
7989.15 602
7990.00 606
7990.84 644
7991.68 645
7992.53 661
7993.37 655
7994.21 593
7995.06 627
7995.90 639
7996.75 624
7997.59 576
7998.43 580
7999.28 591
8000.12 599
8000.97 591
8001.81 532
8002.65 559
8003.50 530
8004.34 517
8005.19 560
8006.03 572
8006.88 555
8007.72 553
8008.57 493
8009.41 541
8010.26 528
8011.10 515
8011.95 511
8012.79 571
8013.63 526
8014.48 528
8015.32 597
8016.17 480
8017.01 494
8017.86 567
8018.70 552
8019.55 503
8020.40 503
8021.24 541
8022.09 532
8022.93 529
8023.78 577
8024.62 549
8025.47 545
8026.31 542
8027.16 485
8028.00 580
8028.85 523
8029.70 506
8030.54 529
8031.39 601
8032.23 600
8033.08 538
8033.92 544
8034.77 567
8035.62 502
8036.46 521
8037.31 512
8038.16 581
8039.00 528
8039.85 615
8040.69 485
8041.54 562
8042.39 571
8043.23 528
8044.08 467
8044.93 528
8045.77 520
8046.62 515
8047.47 551
8048.31 570
8049.16 549
8050.01 579
8050.85 506
8051.70 524
8052.55 516
8053.39 523
8054.24 580
8055.09 498
8055.94 574
8056.78 506
8057.63 449
8058.48 511
8059.32 444
8060.17 466
8061.02 455
8061.87 474
8062.71 512
8063.56 507
8064.41 505
8065.26 482
8066.10 502
8066.95 452
8067.80 459
8068.65 447
8069.49 506
8070.34 462
8071.19 502
8072.04 525
8072.89 500
8073.73 484
8074.58 440
8075.43 524
8076.28 507
8077.13 461
8077.98 471
8078.82 475
8079.67 464
8080.52 490
8081.37 479
8082.22 475
8083.07 522
8083.91 482
8084.76 472
8085.61 426
8086.46 444
8087.31 443
8088.16 433
8089.01 463
8089.86 445
8090.70 471
8091.55 420
8092.40 422
8093.25 403
8094.10 493
8094.95 422
8095.80 436
8096.65 464
8097.50 536
8098.35 490
8099.20 456
8100.05 512
8100.90 454
8101.74 449
8102.59 465
8103.44 463
8104.29 415
8105.14 407
8105.99 430
8106.84 460
8107.69 471
8108.54 450
8109.39 488
8110.24 446
8111.09 463
8111.94 480
8112.79 461
8113.64 451
8114.49 504
8115.34 444
8116.19 452
8117.04 456
8117.89 524
8118.74 494
8119.59 464
8120.45 452
8121.30 526
8122.15 506
8123.00 477
8123.85 488
8124.70 488
8125.55 535
8126.40 462
8127.25 485
8128.10 481
8128.95 534
8129.80 544
8130.65 504
8131.51 505
8132.36 492
8133.21 490
8134.06 435
8134.91 492
8135.76 474
8136.61 472
8137.46 497
8138.32 491
8139.17 545
8140.02 492
8140.87 516
8141.72 521
8142.57 495
8143.43 510
8144.28 539
8145.13 535
8145.98 506
8146.83 505
8147.68 521
8148.54 544
8149.39 576
8150.24 529
8151.09 562
8151.94 538
8152.80 582
8153.65 573
8154.50 571
8155.35 648
8156.21 623
8157.06 601
8157.91 625
8158.76 678
8159.62 617
8160.47 647
8161.32 681
8162.17 612
8163.03 633
8163.88 570
8164.73 499
8165.59 487
8166.44 500
8167.29 533
8168.14 499
8169.00 518
8169.85 521
8170.70 474
8171.56 522
8172.41 492
8173.26 536
8174.12 594
8174.97 539
8175.82 515
8176.68 522
8177.53 451
8178.38 457
8179.24 478
8180.09 438
8180.94 458
8181.80 498
8182.65 493
8183.51 446
8184.36 463
8185.21 429
8186.07 459
8186.92 414
8187.78 391
8188.63 424
8189.48 477
8190.34 408
8191.19 508
8192.05 508
8192.90 508
8193.75 510
8194.61 473
8195.46 451
8196.32 474
8197.17 446
8198.03 455
8198.88 477
8199.74 536
8200.59 512
8201.45 487
8202.30 511
8203.16 490
8204.01 502
8204.87 471
8205.72 437
8206.57 463
8207.43 520
8208.29 471
8209.14 482
8210.00 534
8210.85 470
8211.71 400
8212.56 410
8213.42 481
8214.27 507
8215.13 510
8215.98 450
8216.84 493
8217.69 565
8218.55 529
8219.41 485
8220.26 431
8221.12 524
8221.97 503
8222.83 469
8223.68 453
8224.54 516
8225.40 446
8226.25 479
8227.11 478
8227.96 480
8228.82 422
8229.68 470
8230.53 545
8231.39 461
8232.25 477
8233.10 463
8233.96 422
8234.82 515
8235.67 473
8236.53 431
8237.38 413
8238.24 447
8239.10 411
8239.95 461
8240.81 482
8241.67 483
8242.53 451
8243.38 390
8244.24 459
8245.10 451
8245.95 543
8246.81 458
8247.67 444
8248.52 504
8249.38 529
8250.24 479
8251.10 463
8251.95 436
8252.81 423
8253.67 465
8254.53 415
8255.38 436
8256.24 447
8257.10 438
8257.96 434
8258.81 426
8259.67 431
8260.53 498
8261.39 496
8262.25 462
8263.10 514
8263.96 411
8264.82 439
8265.68 438
8266.54 464
8267.39 474
8268.25 531
8269.11 521
8269.97 508
8270.83 441
8271.69 421
8272.54 517
8273.40 517
8274.26 464
8275.12 500
8275.98 449
8276.84 468
8277.70 483
8278.55 500
8279.41 479
8280.27 500
8281.13 494
8281.99 446
8282.85 507
8283.71 489
8284.57 501
8285.43 465
8286.29 537
8287.14 507
8288.00 490
8288.86 490
8289.72 571
8290.58 567
8291.44 499
8292.30 579
8293.16 521
8294.02 562
8294.88 607
8295.74 619
8296.60 637
8297.46 556
8298.32 632
8299.18 602
8300.04 551
8300.90 563
8301.76 518
8302.62 504
8303.48 525
8304.34 495
8305.20 511
8306.06 545
8306.92 587
8307.78 549
8308.64 586
8309.50 579
8310.36 573
8311.22 499
8312.08 522
8312.94 511
8313.80 482
8314.66 512
8315.52 549
8316.38 543
8317.24 587
8318.11 506
8318.97 560
8319.83 606
8320.69 593
8321.55 558
8322.41 515
8323.27 523
8324.13 464
8324.99 506
8325.85 508
8326.72 455
8327.58 487
8328.44 482
8329.30 509
8330.16 529
8331.02 520
8331.88 453
8332.75 444
8333.61 451
8334.47 494
8335.33 483
8336.19 442
8337.05 451
8337.92 440
8338.78 408
8339.64 476
8340.50 411
8341.36 497
8342.23 501
8343.09 569
8343.95 521
8344.81 486
8345.67 484
8346.54 499
8347.40 494
8348.26 486
8349.12 470
8349.99 448
8350.85 442
8351.71 526
8352.57 481
8353.44 469
8354.30 482
8355.16 433
8356.03 455
8356.89 520
8357.75 487
8358.61 447
8359.48 471
8360.34 498
8361.20 507
8362.07 486
8362.93 464
8363.79 409
8364.66 462
8365.52 485
8366.38 546
8367.25 520
8368.11 463
8368.97 472
8369.84 505
8370.70 520
8371.56 442
8372.43 474
8373.29 525
8374.15 493
8375.02 474
8375.88 451
8376.74 441
8377.61 444
8378.47 489
8379.34 452
8380.20 459
8381.06 499
8381.93 492
8382.79 504
8383.66 543
8384.52 473
8385.39 461
8386.25 460
8387.11 462
8387.98 487
8388.84 477
8389.71 500
8390.57 482
8391.44 548
8392.30 533
8393.17 474
8394.03 458
8394.90 529
8395.76 567
8396.63 545
8397.49 505
8398.36 546
8399.22 562
8400.09 514
8400.95 470
8401.82 488
8402.68 500
8403.55 566
8404.41 528
8405.28 526
8406.14 483
8407.01 519
8407.87 513
8408.74 500
8409.60 479
8410.47 501
8411.34 490
8412.20 491
8413.07 552
8413.93 519
8414.80 502
8415.66 493
8416.53 558
8417.40 559
8418.26 581
8419.13 603
8419.99 594
8420.86 702
8421.73 603
8422.59 543
8423.46 493
8424.32 546
8425.19 613
8426.06 576
8426.92 639
8427.79 623
8428.66 648
8429.52 684
8430.39 573
8431.26 604
8432.12 667
8432.99 631
8433.86 650
8434.72 659
8435.59 730
8436.46 766
8437.32 729
8438.19 676
8439.06 737
8439.93 754
8440.79 782
8441.66 749
8442.53 834
8443.39 893
8444.26 897
8445.13 978
8446.00 863
8446.86 912
8447.73 936
8448.60 944
8449.47 833
8450.33 842
8451.20 875
8452.07 852
8452.94 841
8453.81 761
8454.67 831
8455.54 949
8456.41 1003
8457.28 987
8458.15 938
8459.01 975
8459.88 870
8460.75 845
8461.62 910
8462.49 854
8463.35 833
8464.22 884
8465.09 810
8465.96 870
8466.83 863
8467.70 971
8468.57 1177
8469.43 1312
8470.30 1399
8471.17 1616
8472.04 1734
8472.91 1878
8473.78 1881
8474.65 1697
8475.52 1532
8476.38 1431
8477.25 1231
8478.12 1149
8478.99 974
8479.86 827
8480.73 845
8481.60 885
8482.47 731
8483.34 706
8484.21 744
8485.08 687
8485.95 644
8486.82 652
8487.69 706
8488.55 738
8489.42 676
8490.29 604
8491.16 604
8492.03 703
8492.90 615
8493.77 597
8494.64 617
8495.51 622
8496.38 555
8497.25 624
8498.12 659
8498.99 711
8499.86 689
8500.73 640
8501.60 680
8502.47 599
8503.34 532
8504.22 592
8505.09 654
8505.96 615
8506.83 641
8507.70 696
8508.57 687
8509.44 718
8510.31 764
8511.18 684
8512.05 716
8512.92 728
8513.79 679
8514.66 678
8515.53 641
8516.41 580
8517.28 711
8518.15 692
8519.02 608
8519.89 650
8520.76 688
8521.63 634
8522.50 600
8523.38 609
8524.25 661
8525.12 609
8525.99 660
8526.86 687
8527.73 644
8528.60 623
8529.48 658
8530.35 705
8531.22 676
8532.09 697
8532.96 685
8533.84 638
8534.71 670
8535.58 675
8536.45 655
8537.32 697
8538.20 712
8539.07 700
8539.94 772
8540.81 763
8541.68 729
8542.56 684
8543.43 677
8544.30 676
8545.17 766
8546.05 701
8546.92 686
8547.79 670
8548.67 645
8549.54 656
8550.41 792
8551.28 781
8552.16 815
8553.03 819
8553.90 823
8554.78 906
8555.65 1013
8556.52 940
8557.39 828
8558.27 860
8559.14 900
8560.01 805
8560.89 808
8561.76 716
8562.63 630
8563.51 641
8564.38 677
8565.25 670
8566.13 622
8567.00 657
8567.88 605
8568.75 627
8569.62 614
8570.50 632
8571.37 694
8572.24 615
8573.12 620
8573.99 636
8574.87 659
8575.74 638
8576.61 626
8577.49 644
8578.36 615
8579.24 609
8580.11 648
8580.99 599
8581.86 538
8582.73 612
8583.61 620
8584.48 644
8585.36 619
8586.23 594
8587.11 621
8587.98 640
8588.86 575
8589.73 549
8590.61 624
8591.48 681
8592.36 665
8593.23 610
8594.11 608
8594.98 559
8595.86 600
8596.73 600
8597.61 612
8598.48 610
8599.36 615
8600.23 609
8601.11 666
8601.98 676
8602.86 712
8603.73 657
8604.61 606
8605.49 690
8606.36 704
8607.24 668
8608.11 653
8608.99 621
8609.86 674
8610.74 722
8611.62 712
8612.49 730
8613.37 692
8614.24 718
8615.12 623
8616.00 661
8616.87 605
8617.75 718
8618.62 676
8619.50 655
8620.38 778
8621.25 747
8622.13 746
8623.01 756
8623.88 788
8624.76 758
8625.64 727
8626.51 821
8627.39 744
8628.27 788
8629.14 769
8630.02 780
8630.90 841
8631.77 877
8632.65 868
8633.53 908
8634.40 942
8635.28 911
8636.16 917
8637.04 929
8637.91 945
8638.79 889
8639.67 902
8640.55 930
8641.42 804
8642.30 847
8643.18 918
8644.06 966
8644.93 1036
8645.81 1025
8646.69 1042
8647.57 1111
8648.44 1024
8649.32 995
8650.20 979
8651.08 1047
8651.96 1097
8652.83 1152
8653.71 1089
8654.59 1067
8655.47 1069
8656.35 1132
8657.22 1042
8658.10 1104
8658.98 1154
8659.86 1094
8660.74 1187
8661.62 1152
8662.49 1170
8663.37 1267
8664.25 1195
8665.13 1204
8666.01 1141
8666.89 1203
8667.77 1154
8668.64 1159
8669.52 1261
8670.40 1315
8671.28 1399
8672.16 1526
8673.04 1770
8673.92 1889
8674.80 2053
8675.68 2065
8676.56 2357
8677.44 2423
8678.31 2317
8679.19 2247
8680.07 2046
8680.95 1893
8681.83 1958
8682.71 1729
8683.59 1626
8684.47 1480
8685.35 1379
8686.23 1378
8687.11 1394
8687.99 1429
8688.87 1525
8689.75 1712
8690.63 1949
8691.51 2353
8692.39 2725
8693.27 3200
8694.15 3669
8695.03 3854
8695.91 3826
8696.79 3750
8697.67 3218
8698.55 2851
8699.43 2504
8700.31 2143
8701.19 1820
8702.07 1713
8702.95 1437
8703.83 1336
8704.71 1271
8705.59 1187
8706.48 1085
8707.36 1004
8708.24 1126
8709.12 1073
8710.00 971
8710.88 1004
8711.76 929
8712.64 966
8713.52 938
8714.40 951
8715.28 995
8716.17 1051
8717.05 897
8717.93 933
8718.81 872
8719.69 825
8720.57 854
8721.45 865
8722.34 898
8723.22 952
8724.10 866
8724.98 909
8725.86 857
8726.74 898
8727.63 935
8728.51 820
8729.39 827
8730.27 849
8731.15 924
8732.04 1071
8732.92 942
8733.80 873
8734.68 935
8735.56 840
8736.45 922
8737.33 979
8738.21 857
8739.09 880
8739.98 845
8740.86 876
8741.74 807
8742.62 805
8743.51 718
8744.39 754
8745.27 792
8746.15 837
8747.04 741
8747.92 802
8748.80 832
8749.69 830
8750.57 883
8751.45 814
8752.33 870
8753.22 928
8754.10 880
8754.98 832
8755.87 816
8756.75 842
8757.63 892
8758.52 954
8759.40 936
8760.28 877
8761.17 968
8762.05 961
8762.93 921
8763.82 880
8764.70 946
8765.59 971
8766.47 887
8767.35 878
8768.24 906
8769.12 958
8770.00 937
8770.89 988
8771.77 1028
8772.66 951
8773.54 972
8774.42 1003
8775.31 1021
8776.19 954
8777.08 895
8777.96 887
8778.85 851
8779.73 791
8780.62 778
8781.50 827
8782.38 847
8783.27 851
8784.15 769
8785.04 847
8785.92 807
8786.81 767
8787.69 745
8788.58 786
8789.46 700
8790.35 698
8791.23 672
8792.12 712
8793.00 743
8793.89 767
8794.77 729
8795.66 723
8796.54 723
8797.43 710
8798.31 778
8799.20 741
8800.08 727
8800.97 764
8801.86 671
8802.74 741
8803.63 754
8804.51 759
8805.40 785
8806.28 710
8807.17 732
8808.06 810
8808.94 694
8809.83 765
8810.71 695
8811.60 751
8812.49 742
8813.37 634
8814.26 682
8815.14 691
8816.03 612
8816.92 577
8817.80 604
8818.69 628
8819.58 621
8820.46 613
8821.35 603
8822.24 602
8823.12 626
8824.01 609
8824.90 614
8825.78 585
8826.67 587
8827.56 611
8828.44 539
8829.33 590
8830.22 581
8831.10 599
8831.99 630
8832.88 583
8833.77 575
8834.65 603
8835.54 584
8836.43 633
8837.31 547
8838.20 577
8839.09 562
8839.98 574
8840.86 550
8841.75 515
8842.64 580
8843.53 552
8844.41 598
8845.30 614
8846.19 572
8847.08 555
8847.97 614
8848.85 603
8849.74 557
8850.63 525
8851.52 542
8852.41 586
8853.29 592
8854.18 487
8855.07 486
8855.96 526
8856.85 538
8857.74 578
8858.62 498
8859.51 496
8860.40 497
8861.29 460
8862.18 477
8863.07 507
8863.95 543
8864.84 534
8865.73 575
8866.62 594
8867.51 580
8868.40 528
8869.29 565
8870.18 549
8871.07 518
8871.95 572
8872.84 517
8873.73 514
8874.62 510
8875.51 474
8876.40 498
8877.29 456
8878.18 445
8879.07 521
8879.96 438
8880.85 451
8881.74 467
8882.63 513
8883.52 517
8884.41 481
8885.30 440
8886.19 436
8887.08 489
8887.97 526
8888.86 506
8889.75 539
8890.64 444
8891.53 475
8892.42 445
8893.31 508
8894.20 490
8895.09 394
8895.98 442
8896.87 494
8897.76 489
8898.65 422
8899.54 440
8900.43 441
8901.32 516
8902.21 480
8903.10 505
8903.99 497
8904.88 455
8905.77 487
8906.66 505
8907.55 411
8908.45 434
8909.34 451
8910.23 518
8911.12 471
8912.01 437
8912.90 448
8913.79 478
8914.68 447
8915.57 401
8916.47 368
8917.36 436
8918.25 418
8919.14 453
8920.03 418
8920.92 411
8921.81 453
8922.71 405
8923.60 440
8924.49 385
8925.38 414
8926.27 418
8927.16 432
8928.06 384
8928.95 422
8929.84 379
8930.73 432
8931.62 422
8932.52 387
8933.41 389
8934.30 447
8935.19 461
8936.09 362
8936.98 360
8937.87 364
8938.76 404
8939.65 441
8940.55 430
8941.44 438
8942.33 422
8943.23 415
8944.12 403
8945.01 386
8945.90 405
8946.80 370
8947.69 369
8948.58 406
8949.47 414
8950.37 369
8951.26 388
8952.15 370
8953.05 441
8953.94 428
8954.83 395
8955.73 390
8956.62 431
8957.51 422
8958.41 418
8959.30 432
8960.19 450
8961.09 449
8961.98 422
8962.87 378
8963.77 398
8964.66 412
8965.56 374
8966.45 473
8967.34 443
8968.24 438
8969.13 442
8970.03 432
8970.92 474
8971.81 454
8972.71 415
8973.60 364
8974.50 411
8975.39 438
8976.28 409
8977.18 412
8978.07 413
8978.97 435
8979.86 444
8980.76 443
8981.65 410
8982.55 410
8983.44 414
8984.33 384
8985.23 357
8986.12 439
8987.02 447
8987.91 451
8988.81 398
8989.70 450
8990.60 383
8991.49 394
8992.39 407
8993.28 480
8994.18 354
8995.07 363
8995.97 376
8996.87 382
8997.76 405
8998.66 421
8999.55 422
9000.45 386
9001.34 434
9002.24 431
9003.13 399
9004.03 391
9004.93 367
9005.82 328
9006.72 366
9007.61 374
9008.51 378
9009.40 293
9010.30 376
9011.20 340
9012.09 377
9012.99 399
9013.88 389
9014.78 415
9015.68 389
9016.57 422
9017.47 433
9018.37 356
9019.26 406
9020.16 391
9021.06 404
9021.95 371
9022.85 386
9023.75 408
9024.64 363
9025.54 390
9026.44 364
9027.33 407
9028.23 503
9029.13 403
9030.02 356
9030.92 341
9031.82 385
9032.71 328
9033.61 347
9034.51 366
9035.41 341
9036.30 329
9037.20 390
9038.10 416
9039.00 414
9039.89 403
9040.79 364
9041.69 375
9042.59 380
9043.48 377
9044.38 328
9045.28 358
9046.18 382
9047.07 334
9047.97 334
9048.87 359
9049.77 422
9050.67 366
9051.56 370
9052.46 379
9053.36 348
9054.26 362
9055.16 364
9056.06 388
9056.95 372
9057.85 404
9058.75 376
9059.65 353
9060.55 355
9061.45 395
9062.34 450
9063.24 443
9064.14 431
9065.04 389
9065.94 412
9066.84 422
9067.74 367
9068.64 403
9069.53 367
9070.43 408
9071.33 390
9072.23 414
9073.13 396
9074.03 396
9074.93 380
9075.83 365
9076.73 368
9077.63 370
9078.53 342
9079.43 425
9080.33 416
9081.23 404
9082.12 433
9083.02 465
9083.92 478
9084.82 437
9085.72 486
9086.62 431
9087.52 422
9088.42 411
9089.32 415
9090.22 482
9091.12 486
9092.02 471
9092.92 459
9093.82 466
9094.72 433
9095.62 450
9096.52 461
9097.42 490
9098.32 447
9099.22 458
9100.13 453
9101.03 482
9101.93 459
9102.83 448
9103.73 401
9104.63 429
9105.53 426
9106.43 423
9107.33 409
9108.23 443
9109.13 429
9110.03 421
9110.93 414
9111.84 431
9112.74 396
9113.64 430
9114.54 384
9115.44 302
9116.34 333
9117.24 399
9118.14 393
9119.05 408
9119.95 406
9120.85 414
9121.75 362
9122.65 378
9123.55 391
9124.45 413
9125.36 397
9126.26 349
9127.16 441
9128.06 425
9128.96 361
9129.87 371
9130.77 420
9131.67 395
9132.57 395
9133.47 439
9134.38 406
9135.28 417
9136.18 394
9137.08 354
9137.98 387
9138.89 348
9139.79 355
9140.69 392
9141.59 379
9142.50 350
9143.40 399
9144.30 388
9145.21 378
9146.11 425
9147.01 426
9147.91 383
9148.82 380
9149.72 365
9150.62 358
9151.53 372
9152.43 381
9153.33 387
9154.23 344
9155.14 339
9156.04 380
9156.94 390
9157.85 366
9158.75 350
9159.65 368
9160.56 337
9161.46 384
9162.36 411
9163.27 358
9164.17 326
9165.08 390
9165.98 384
9166.88 360
9167.79 396
9168.69 362
9169.59 347
9170.50 327
9171.40 382
9172.31 357
9173.21 371
9174.11 374
9175.02 451
9175.92 381
9176.83 340
9177.73 369
9178.64 353
9179.54 349
9180.44 342
9181.35 347
9182.25 385
9183.16 345
9184.06 372
9184.97 380
9185.87 343
9186.78 358
9187.68 355
9188.59 396
9189.49 408
9190.40 411
9191.30 393
9192.21 378
9193.11 373
9194.02 406
9194.92 352
9195.83 392
9196.73 402
9197.64 388
9198.54 324
9199.45 386
9200.35 419
9201.26 440
9202.16 399
9203.07 354
9203.98 397
9204.88 382
9205.79 405
9206.69 366
9207.60 383
9208.50 317
9209.41 304
9210.32 351
9211.22 348
9212.13 345
9213.03 389
9213.94 380
9214.85 405
9215.75 354
9216.66 350
9217.57 379
9218.47 413
9219.38 408
9220.28 349
9221.19 356
9222.10 363
9223.00 393
9223.91 394
9224.82 312
9225.72 326
9226.63 356
9227.54 406
9228.44 358
9229.35 402
9230.26 389
9231.16 403
9232.07 342
9232.98 364
9233.89 346
9234.79 365
9235.70 390
9236.61 377
9237.51 376
9238.42 337
9239.33 356
9240.24 358
9241.14 390
9242.05 345
9242.96 356
9243.87 297
9244.77 375
9245.68 384
9246.59 358
9247.50 320
9248.40 364
9249.31 318
9250.22 343
9251.13 292
9252.04 320
9252.94 335
9253.85 331
9254.76 360
9255.67 369
9256.58 365
9257.48 321
9258.39 358
9259.30 362
9260.21 365
9261.12 400
9262.03 334
9262.94 376
9263.84 344
9264.75 385
9265.66 366
9266.57 359
9267.48 326
9268.39 380
9269.30 382
9270.20 365
9271.11 365
9272.02 319
9272.93 331
9273.84 351
9274.75 303
9275.66 383
9276.57 383
9277.48 361
9278.39 317
9279.30 344
9280.21 414
9281.11 367
9282.02 391
9282.93 352
9283.84 363
9284.75 351
9285.66 335
9286.57 349
9287.48 353
9288.39 303
9289.30 345
9290.21 417
9291.12 426
9292.03 365
9292.94 339
9293.85 380
9294.76 365
9295.67 369
9296.58 387
9297.49 402
9298.40 364
9299.31 381
9300.22 395
9301.13 384
9302.04 373
9302.95 327
9303.86 395
9304.77 390
9305.69 402
9306.60 334
9307.51 417
9308.42 460
9309.33 411
9310.24 474
9311.15 503
9312.06 449
9312.97 489
9313.88 462
9314.79 432
9315.70 415
9316.62 421
9317.53 379
9318.44 357
9319.35 390
9320.26 410
9321.17 351
9322.08 415
9322.99 366
9323.91 387
9324.82 375
9325.73 405
9326.64 375
9327.55 369
9328.46 368
9329.38 469
9330.29 433
9331.20 396
9332.11 405
9333.02 393
9333.94 353
9334.85 345
9335.76 347
9336.67 380
9337.58 412
9338.50 344
9339.41 402
9340.32 441
9341.23 384
9342.15 408
9343.06 394
9343.97 404
9344.88 410
9345.80 407
9346.71 373
9347.62 375
9348.53 391
9349.45 369
9350.36 424
9351.27 433
9352.18 381
9353.10 367
9354.01 375
9354.92 414
9355.84 377
9356.75 443
9357.66 424
9358.58 414
9359.49 348
9360.40 322
9361.32 405
9362.23 372
9363.14 367
9364.06 384
9364.97 372
9365.88 383
9366.80 389
9367.71 383
9368.62 402
9369.54 411
9370.45 386
9371.37 405
9372.28 332
9373.19 340
9374.11 367
9375.02 360
9375.94 338
9376.85 329
9377.76 364
9378.68 411
9379.59 388
9380.51 370
9381.42 368
9382.33 381
9383.25 395
9384.16 370
9385.08 333
9385.99 406
9386.91 371
9387.82 400
9388.74 338
9389.65 363
9390.57 346
9391.48 352
9392.40 388
9393.31 377
9394.23 383
9395.14 391
9396.06 407
9396.97 427
9397.89 320
9398.80 354
9399.72 346
9400.63 375
9401.55 354
9402.46 356
9403.38 412
9404.29 378
9405.21 348
9406.12 360
9407.04 313
9407.95 342
9408.87 360
9409.79 331
9410.70 390
9411.62 400
9412.53 400
9413.45 323
9414.36 320
9415.28 334
9416.20 391
9417.11 370
9418.03 434
9418.95 360
9419.86 363
9420.78 331
9421.69 302
9422.61 332
9423.53 359
9424.44 352
9425.36 384
9426.28 401
9427.19 366
9428.11 349
9429.03 386
9429.94 399
9430.86 433
9431.78 420
9432.69 377
9433.61 385
9434.53 402
9435.44 386
9436.36 353
9437.28 328
9438.19 388
9439.11 412
9440.03 380
9440.95 358
9441.86 371
9442.78 357
9443.70 347
9444.62 374
9445.53 399
9446.45 354
9447.37 322
9448.29 368
9449.20 439
9450.12 405
9451.04 367
9451.96 435
9452.87 480
9453.79 469
9454.71 492
9455.63 513
9456.55 484
9457.46 512
9458.38 511
9459.30 482
9460.22 486
9461.14 439
9462.05 438
9462.97 408
9463.89 418
9464.81 363
9465.73 397
9466.65 435
9467.56 399
9468.48 382
9469.40 372
9470.32 378
9471.24 423
9472.16 403
9473.08 354
9473.99 411
9474.91 413
9475.83 365
9476.75 401
9477.67 388
9478.59 420
9479.51 412
9480.43 407
9481.35 411
9482.27 420
9483.19 406
9484.10 456
9485.02 425
9485.94 453
9486.86 445
9487.78 422
9488.70 432
9489.62 473
9490.54 402
9491.46 427
9492.38 415
9493.30 372
9494.22 396
9495.14 459
9496.06 405
9496.98 433
9497.90 373
9498.82 379
9499.74 366
9500.66 350
9501.58 325
9502.50 367
9503.42 386
9504.34 358
9505.26 389
9506.18 394
9507.10 421
9508.02 393
9508.94 475
9509.86 494
9510.78 463
9511.70 483
9512.63 437
9513.55 412
9514.47 389
9515.39 460
9516.31 440
9517.23 410
9518.15 408
9519.07 390
9519.99 436
9520.91 416
9521.83 403
9522.76 390
9523.68 438
9524.60 447
9525.52 396
9526.44 434
9527.36 415
9528.28 440
9529.21 430
9530.13 457
9531.05 487
9531.97 480
9532.89 507
9533.81 447
9534.74 474
9535.66 508
9536.58 508
9537.50 517
9538.42 486
9539.35 514
9540.27 456
9541.19 451
9542.11 509
9543.03 460
9543.96 483
9544.88 416
9545.80 474
9546.72 472
9547.64 413
9548.57 426
9549.49 475
9550.41 394
9551.33 466
9552.26 399
9553.18 436
9554.10 472
9555.03 479
9555.95 491
9556.87 374
9557.79 468
9558.72 498
9559.64 485
9560.56 494
9561.49 490
9562.41 474
9563.33 494
9564.26 480
9565.18 461
9566.10 488
9567.03 502
9567.95 490
9568.87 534
9569.80 536
9570.72 506
9571.64 511
9572.57 494
9573.49 506
9574.41 483
9575.34 464
9576.26 500
9577.18 509
9578.11 497
9579.03 467
9579.96 457
9580.88 465
9581.80 494
9582.73 525
9583.65 438
9584.58 469
9585.50 404
9586.43 479
9587.35 488
9588.27 441
9589.20 513
9590.12 554
9591.05 582
9591.97 534
9592.90 514
9593.82 537
9594.75 488
9595.67 542
9596.60 545
9597.52 517
9598.45 520
9599.37 532
9600.29 514
9601.22 519
9602.14 514
9603.07 535
9604.00 483
9604.92 518
9605.85 530
9606.77 596
9607.70 608
9608.62 569
9609.55 495
9610.47 568
9611.40 634
9612.32 556
9613.25 514
9614.17 619
9615.10 633
9616.03 651
9616.95 648
9617.88 715
9618.80 574
9619.73 635
9620.65 690
9621.58 692
9622.51 629
9623.43 623
9624.36 685
9625.29 651
9626.21 657
9627.14 604
9628.06 641
9628.99 643
9629.92 721
9630.84 767
9631.77 695
9632.70 691
9633.62 728
9634.55 655
9635.48 633
9636.40 719
9637.33 750
9638.26 747
9639.18 700
9640.11 752
9641.04 770
9641.96 821
9642.89 755
9643.82 760
9644.74 737
9645.67 801
9646.60 835
9647.53 805
9648.45 902
9649.38 926
9650.31 870
9651.24 908
9652.16 948
9653.09 891
9654.02 933
9654.95 895
9655.87 829
9656.80 932
9657.73 1061
9658.66 967
9659.58 941
9660.51 922
9661.44 899
9662.37 912
9663.30 873
9664.22 937
9665.15 963
9666.08 993
9667.01 1024
9667.94 1014
9668.86 996
9669.79 991
9670.72 989
9671.65 1017
9672.58 994
9673.51 1091
9674.43 1065
9675.36 1049
9676.29 1051
9677.22 1005
9678.15 955
9679.08 1010
9680.01 1175
9680.94 1104
9681.86 1121
9682.79 1167
9683.72 1239
9684.65 1240
9685.58 1231
9686.51 1252
9687.44 1268
9688.37 1284
9689.30 1282
9690.23 1214
9691.16 1240
9692.08 1187
9693.01 1260
9693.94 1231
9694.87 1287
9695.80 1321
9696.73 1376
9697.66 1581
9698.59 1832
9699.52 1872
9700.45 1985
9701.38 2005
9702.31 2087
9703.24 2085
9704.17 2032
9705.10 1836
9706.03 1700
9706.96 1576
9707.89 1502
9708.82 1417
9709.75 1316
9710.68 1386
9711.61 1472
9712.54 1394
9713.47 1483
9714.40 1465
9715.33 1416
9716.26 1426
9717.19 1429
9718.12 1461
9719.06 1512
9719.99 1439
9720.92 1286
9721.85 1140
9722.78 1134
9723.71 1192
9724.64 1103
9725.57 1061
9726.50 1007
9727.43 1121
9728.36 1097
9729.30 1054
9730.23 1029
9731.16 1059
9732.09 1118
9733.02 1117
9733.95 1105
9734.88 1163
9735.81 1189
9736.75 1105
9737.68 1064
9738.61 982
9739.54 1074
9740.47 1023
9741.40 1064
9742.34 962
9743.27 977
9744.20 915
9745.13 956
9746.06 908
9747.00 869
9747.93 905
9748.86 821
9749.79 772
9750.72 878
9751.66 876
9752.59 830
9753.52 825
9754.45 873
9755.39 896
9756.32 859
9757.25 837
9758.18 881
9759.12 982
9760.05 922
9760.98 894
9761.91 860
9762.85 895
9763.78 917
9764.71 862
9765.64 885
9766.58 894
9767.51 898
9768.44 922
9769.38 929
9770.31 965
9771.24 898
9772.18 856
9773.11 832
9774.04 868
9774.98 819
9775.91 915
9776.84 858
9777.78 884
9778.71 867
9779.64 969
9780.58 986
9781.51 959
9782.44 1005
9783.38 1027
9784.31 921
9785.25 931
9786.18 905
9787.11 855
9788.05 920
9788.98 851
9789.92 854
9790.85 832
9791.78 892
9792.72 883
9793.65 780
9794.59 817
9795.52 788
9796.46 737
9797.39 754
9798.32 835
9799.26 852
9800.19 768
9801.13 889
9802.06 837
9803.00 787
9803.93 761
9804.87 772
9805.80 716
9806.74 695
9807.67 651
9808.61 649
9809.54 664
9810.48 684
9811.41 683
9812.35 745
9813.28 712
9814.22 767
9815.15 732
9816.09 604
9817.02 681
9817.96 720
9818.89 674
9819.83 697
9820.76 634
9821.70 629
9822.64 682
9823.57 699
9824.51 663
9825.44 668
9826.38 637
9827.31 698
9828.25 626
9829.19 607
9830.12 576
9831.06 568
9831.99 594
9832.93 612
9833.87 617
9834.80 613
9835.74 607
9836.68 700
9837.61 699
9838.55 631
9839.48 619
9840.42 606
9841.36 610
9842.29 585
9843.23 562
9844.17 639
9845.10 599
9846.04 627
9846.98 626
9847.91 582
9848.85 605
9849.79 641
9850.72 634
9851.66 669
9852.60 584
9853.54 634
9854.47 570
9855.41 655
9856.35 604
9857.28 532
9858.22 602
9859.16 609
9860.10 670
9861.03 648
9861.97 577
9862.91 592
9863.85 605
9864.78 654
9865.72 570
9866.66 562
9867.60 597
9868.54 591
9869.47 560
9870.41 576
9871.35 576
9872.29 608
9873.22 570
9874.16 570
9875.10 520
9876.04 604
9876.98 570
9877.92 558
9878.85 602
9879.79 593
9880.73 577
9881.67 623
9882.61 579
9883.55 589
9884.48 562
9885.42 540
9886.36 557
9887.30 573
9888.24 555
9889.18 574
9890.12 567
9891.06 568
9891.99 568
9892.93 541
9893.87 486
9894.81 555
9895.75 577
9896.69 521
9897.63 525
9898.57 544
9899.51 540
9900.45 469
9901.39 516
9902.33 556
9903.27 548
9904.20 552
9905.14 574
9906.08 520
9907.02 531
9907.96 559
9908.90 579
9909.84 565
9910.78 504
9911.72 472
9912.66 467
9913.60 534
9914.54 576
9915.48 572
9916.42 554
9917.36 586
9918.30 560
9919.24 557
9920.18 577
9921.12 606
9922.06 635
9923.00 581
9923.94 624
9924.88 664
9925.83 714
9926.77 820
9927.71 782
9928.65 870
9929.59 860
9930.53 872
9931.47 929
9932.41 851
9933.35 867
9934.29 783
9935.23 703
9936.17 627
9937.12 663
9938.06 658
9939.00 609
9939.94 514
9940.88 539
9941.82 524
9942.76 531
9943.70 573
9944.65 568
9945.59 512
9946.53 546
9947.47 520
9948.41 562
9949.35 589
9950.29 540
9951.24 504
9952.18 551
9953.12 554
9954.06 535
9955.00 585
9955.95 588
9956.89 516
9957.83 480
9958.77 491
9959.71 488
9960.66 499
9961.60 529
9962.54 599
9963.48 565
9964.43 523
9965.37 504
9966.31 524
9967.25 577
9968.20 525
9969.14 614
9970.08 571
9971.02 655
9971.97 599
9972.91 565
9973.85 577
9974.79 585
9975.74 616
9976.68 606
9977.62 583
9978.57 562
9979.51 607
9980.45 553
9981.40 560
9982.34 614
9983.28 564
9984.23 546
9985.17 551
9986.11 528
9987.06 559
9988.00 594
9988.94 537
9989.89 507
9990.83 512
9991.77 614
9992.72 559
9993.66 553
9994.60 489
9995.55 502
9996.49 532
9997.44 507
9998.38 531
9999.32 502
10000.27 495
10001.21 479
10002.16 503
10003.10 480
10004.04 503
10004.99 526
10005.93 505
10006.88 448
10007.82 467
10008.77 550
10009.71 496
10010.66 513
10011.60 538
10012.54 457
10013.49 479
10014.43 466
10015.38 513
10016.32 497
10017.27 490
10018.21 494
10019.16 470
10020.10 450
10021.05 461
10021.99 423
10022.94 436
10023.88 453
10024.83 437
10025.77 506
10026.72 464
10027.67 438
10028.61 478
10029.56 534
10030.50 491
10031.45 464
10032.39 446
10033.34 427
10034.28 454
10035.23 431
10036.18 382
10037.12 465
10038.07 466
10039.01 488
10039.96 465
10040.90 454
10041.85 479
10042.80 431
10043.74 437
10044.69 446
10045.64 462
10046.58 427
10047.53 427
10048.47 443
10049.42 462
10050.37 435
10051.31 469
10052.26 406
10053.21 379
10054.15 386
10055.10 407
10056.05 403
10056.99 417
10057.94 460
10058.89 432
10059.83 398
10060.78 446
10061.73 478
10062.67 412
10063.62 449
10064.57 442
10065.52 412
10066.46 407
10067.41 386
10068.36 399
10069.30 427
10070.25 453
10071.20 434
10072.15 414
10073.09 396
10074.04 440
10074.99 430
10075.94 473
10076.88 443
10077.83 473
10078.78 400
10079.73 384
10080.68 385
10081.62 420
10082.57 460
10083.52 404
10084.47 389
10085.42 423
10086.36 440
10087.31 411
10088.26 465
10089.21 445
10090.16 392
10091.11 380
10092.05 381
10093.00 458
10093.95 390
10094.90 378
10095.85 400
10096.80 397
10097.75 397
10098.69 476
10099.64 382
10100.59 408
10101.54 426
10102.49 407
10103.44 385
10104.39 429
10105.34 365
10106.28 400
10107.23 394
10108.18 422
10109.13 439
10110.08 366
10111.03 376
10111.98 393
10112.93 406
10113.88 379
10114.83 391
10115.78 392
10116.73 394
10117.68 412
10118.63 402
10119.58 380
10120.53 396
10121.48 397
10122.43 363
10123.38 365
10124.33 351
10125.28 422
10126.23 416
10127.18 412
10128.13 382
10129.08 392
10130.03 437
10130.98 396
10131.93 411
10132.88 430
10133.83 390
10134.78 360
10135.73 433
10136.68 426
10137.63 484
10138.58 464
10139.53 429
10140.48 417
10141.43 407
10142.38 378
10143.33 399
10144.28 409
10145.23 473
10146.19 441
10147.14 397
10148.09 435
10149.04 446
10149.99 439
10150.94 454
10151.89 456
10152.84 489
10153.79 424
10154.75 438
10155.70 410
10156.65 430
10157.60 404
10158.55 458
10159.50 446
10160.46 480
10161.41 490
10162.36 468
10163.31 457
10164.26 437
10165.21 529
10166.17 476
10167.12 455
10168.07 411
10169.02 425
10169.97 429
10170.93 444
10171.88 500
10172.83 451
10173.78 462
10174.73 509
10175.69 445
10176.64 494
10177.59 508
10178.54 452
10179.50 469
10180.45 462
10181.40 515
10182.35 529
10183.31 525
10184.26 563
10185.21 491
10186.17 512
10187.12 510
10188.07 553
10189.02 515
10189.98 507
10190.93 561
10191.88 608
10192.84 542
10193.79 591
10194.74 662
10195.70 597
10196.65 618
10197.60 637
10198.56 578
10199.51 625
10200.46 580
10201.42 561
10202.37 617
10203.32 646
10204.28 673
10205.23 680
10206.18 710
10207.14 622
10208.09 714
10209.05 766
10210.00 833
10210.95 754
10211.91 783
10212.86 755
10213.82 752
10214.77 666
10215.72 738
10216.68 638
10217.63 596
10218.59 586
10219.54 605
10220.50 574
10221.45 580
10222.41 594
10223.36 590
10224.31 606
10225.27 606
10226.22 510
10227.18 561
10228.13 549
10229.09 547
10230.04 548
10231.00 541
10231.95 511
10232.91 560
10233.86 464
10234.82 514
10235.77 485
10236.73 548
10237.68 496
10238.64 487
10239.59 494
10240.55 514
10241.50 479
10242.46 512
10243.42 460
10244.37 503
10245.33 474
10246.28 479
10247.24 479
10248.19 432
10249.15 456
10250.11 451
10251.06 442
10252.02 444
10252.97 447
10253.93 443
10254.89 396
10255.84 402
10256.80 378
10257.75 442
10258.71 411
10259.67 420
10260.62 446
10261.58 349
10262.54 413
10263.49 406
10264.45 394
10265.40 407
10266.36 437
10267.32 427
10268.27 422
10269.23 394
10270.19 412
10271.14 435
10272.10 412
10273.06 394
10274.02 384
10274.97 394
10275.93 428
10276.89 399
10277.84 345
10278.80 372
10279.76 390
10280.71 407
10281.67 439
10282.63 454
10283.59 396
10284.54 388
10285.50 384
10286.46 379
10287.42 412
10288.37 395
10289.33 375
10290.29 407
10291.25 431
10292.21 365
10293.16 363
10294.12 415
10295.08 363
10296.04 395
10296.99 395
10297.95 400
10298.91 349
10299.87 353
10300.83 367
10301.79 330
10302.74 363
10303.70 346
10304.66 358
10305.62 371
10306.58 384
10307.54 398
10308.49 364
10309.45 371
10310.41 350
10311.37 329
10312.33 337
10313.29 351
10314.25 369
10315.21 378
10316.16 377
10317.12 385
10318.08 379
10319.04 337
10320.00 345
10320.96 332
10321.92 353
10322.88 369
10323.84 317
10324.80 300
10325.76 386
10326.71 361
10327.67 412
10328.63 398
10329.59 334
10330.55 354
10331.51 327
10332.47 395
10333.43 368
10334.39 331
10335.35 378
10336.31 388
10337.27 361
10338.23 338
10339.19 356
10340.15 339
10341.11 343
10342.07 331
10343.03 343
10343.99 310
10344.95 353
10345.91 413
10346.87 393
10347.83 338
10348.79 300
10349.75 330
10350.71 375
10351.67 358
10352.63 372
10353.60 398
10354.56 393
10355.52 358
10356.48 347
10357.44 323
10358.40 323
10359.36 355
10360.32 380
10361.28 375
10362.24 359
10363.20 426
10364.17 335
10365.13 345
10366.09 362
10367.05 332
10368.01 350
10368.97 362
10369.93 410
10370.89 340
10371.86 342
10372.82 378
10373.78 378
10374.74 338
10375.70 363
10376.66 405
10377.63 363
10378.59 357
10379.55 380
10380.51 309
10381.47 309
10382.44 326
10383.40 371
10384.36 371
10385.32 303
10386.28 352
10387.25 318
10388.21 339
10389.17 328
10390.13 364
10391.10 356
10392.06 356
10393.02 343
10393.98 373
10394.94 370
10395.91 344
10396.87 336
10397.83 334
10398.80 312
10399.76 286
10400.72 316
10401.68 311
10402.65 309
10403.61 309
10404.57 361
10405.54 347
10406.50 290
10407.46 284
10408.43 324
10409.39 348
10410.35 290
10411.32 307
10412.28 276
10413.24 320
10414.21 333
10415.17 329
10416.13 263
10417.10 341
10418.06 392
10419.02 357
10419.99 338
10420.95 355
10421.91 360
10422.88 305
10423.84 323
10424.81 282
10425.77 313
10426.73 311
10427.70 319
10428.66 287
10429.63 334
10430.59 354
10431.56 300
10432.52 262
10433.48 252
10434.45 266
10435.41 269
10436.38 301
10437.34 291
10438.31 300
10439.27 313
10440.24 322
10441.20 291
10442.16 298
10443.13 308
10444.09 281
10445.06 316
10446.02 307
10446.99 305
10447.95 286
10448.92 291
10449.88 299
10450.85 303
10451.81 312
10452.78 326
10453.75 300
10454.71 295
10455.68 256
10456.64 281
10457.61 242
10458.57 237
10459.54 276
10460.50 267
10461.47 300
10462.43 316
10463.40 254
10464.37 299
10465.33 331
10466.30 289
10467.26 263
10468.23 281
10469.20 298
10470.16 316
10471.13 268
10472.09 305
10473.06 284
10474.03 271
10474.99 291
10475.96 339
10476.93 297
10477.89 287
10478.86 284
10479.82 297
10480.79 306
10481.76 301
10482.72 266
10483.69 287
10484.66 325
10485.62 316
10486.59 310
10487.56 276
10488.52 316
10489.49 287
10490.46 318
10491.43 301
10492.39 243
10493.36 253
10494.33 291
10495.29 288
10496.26 265
10497.23 308
10498.20 246
10499.16 295
10500.13 335
10501.10 278
10502.07 293
10503.03 282
10504.00 230
10504.97 304
10505.94 295
10506.90 269
10507.87 308
10508.84 300
10509.81 258
10510.78 308
10511.74 293
10512.71 281
10513.68 284
10514.65 296
10515.62 313
10516.58 311
10517.55 317
10518.52 286
10519.49 303
10520.46 290
10521.43 265
10522.39 320
10523.36 297
10524.33 302
10525.30 290
10526.27 275
10527.24 292
10528.21 323
10529.17 325
10530.14 312
10531.11 347
10532.08 302
10533.05 264
10534.02 263
10534.99 282
10535.96 322
10536.93 302
10537.90 307
10538.86 299
10539.83 275
10540.80 255
10541.77 260
10542.74 303
10543.71 278
10544.68 280
10545.65 285
10546.62 308
10547.59 265
10548.56 244
10549.53 258
10550.50 255
10551.47 282
10552.44 280
10553.41 270
10554.38 292
10555.35 271
10556.32 286
10557.29 276
10558.26 285
10559.23 315
10560.20 290
10561.17 322
10562.14 349
10563.11 327
10564.08 335
10565.05 366
10566.02 333
10566.99 339
10567.96 324
10568.93 311
10569.90 346
10570.87 344
10571.84 312
10572.82 321
10573.79 231
10574.76 264
10575.73 291
10576.70 314
10577.67 282
10578.64 290
10579.61 301
10580.58 365
10581.55 342
10582.53 281
10583.50 242
10584.47 247
10585.44 324
10586.41 281
10587.38 265
10588.35 286
10589.33 319
10590.30 311
10591.27 318
10592.24 303
10593.21 337
10594.18 291
10595.16 284
10596.13 323
10597.10 302
10598.07 302
10599.04 303
10600.01 293
10600.99 275
10601.96 257
10602.93 335
10603.90 285
10604.88 295
10605.85 255
10606.82 259
10607.79 241
10608.77 251
10609.74 261
10610.71 255
10611.68 270
10612.66 299
10613.63 249
10614.60 285
10615.57 261
10616.55 265
10617.52 287
10618.49 315
10619.46 313
10620.44 257
10621.41 324
10622.38 306
10623.36 280
10624.33 313
10625.30 300
10626.28 336
10627.25 345
10628.22 268
10629.20 311
10630.17 338
10631.14 312
10632.12 307
10633.09 305
10634.06 331
10635.04 320
10636.01 312
10636.99 326
10637.96 337
10638.93 370
10639.91 391
10640.88 379
10641.85 406
10642.83 430
10643.80 380
10644.78 392
10645.75 371
10646.72 318
10647.70 312
10648.67 337
10649.65 306
10650.62 330
10651.60 328
10652.57 324
10653.55 281
10654.52 277
10655.49 282
10656.47 334
10657.44 326
10658.42 298
10659.39 288
10660.37 286
10661.34 369
10662.32 328
10663.29 277
10664.27 306
10665.24 275
10666.22 230
10667.19 247
10668.17 250
10669.14 316
10670.12 289
10671.09 248
10672.07 302
10673.04 354
10674.02 296
10675.00 290
10675.97 299
10676.95 294
10677.92 297
10678.90 295
10679.87 304
10680.85 292
10681.82 304
10682.80 296
10683.78 253
10684.75 246
10685.73 278
10686.70 316
10687.68 274
10688.66 237
10689.63 273
10690.61 268
10691.58 286
10692.56 281
10693.54 294
10694.51 244
10695.49 302
10696.47 289
10697.44 276
10698.42 310
10699.40 319
10700.37 310
10701.35 280
10702.33 309
10703.30 309
10704.28 260
10705.26 257
10706.23 273
10707.21 277
10708.19 265
10709.16 263
10710.14 257
10711.12 298
10712.10 275
10713.07 297
10714.05 289
10715.03 283
10716.01 269
10716.98 236
10717.96 239
10718.94 248
10719.91 278
10720.89 310
10721.87 304
10722.85 290
10723.83 302
10724.80 293
10725.78 315
10726.76 255
10727.74 288
10728.71 232
10729.69 288
10730.67 290
10731.65 278
10732.63 298
10733.60 268
10734.58 309
10735.56 310
10736.54 313
10737.52 309
10738.50 247
10739.47 269
10740.45 277
10741.43 325
10742.41 266
10743.39 289
10744.37 310
10745.35 302
10746.32 351
10747.30 305
10748.28 315
10749.26 307
10750.24 287
10751.22 267
10752.20 309
10753.18 283
10754.16 284
10755.14 276
10756.11 306
10757.09 304
10758.07 321
10759.05 299
10760.03 286
10761.01 314
10761.99 285
10762.97 293
10763.95 301
10764.93 302
10765.91 270
10766.89 287
10767.87 310
10768.85 342
10769.83 252
10770.81 309
10771.79 320
10772.77 290
10773.75 280
10774.73 277
10775.71 317
10776.69 357
10777.67 291
10778.65 295
10779.63 319
10780.61 314
10781.59 295
10782.57 287
10783.55 310
10784.53 356
10785.51 361
10786.49 332
10787.47 351
10788.45 338
10789.43 279
10790.41 310
10791.39 302
10792.38 230
10793.36 268
10794.34 335
10795.32 324
10796.30 295
10797.28 280
10798.26 290
10799.24 324
10800.22 291
10801.21 325
10802.19 294
10803.17 295
10804.15 270
10805.13 312
10806.11 361
10807.09 313
10808.07 343
10809.06 310
10810.04 289
10811.02 306
10812.00 382
10812.98 344
10813.97 282
10814.95 284
10815.93 293
10816.91 308
10817.89 292
10818.87 316
10819.86 339
10820.84 292
10821.82 289
10822.80 338
10823.79 296
10824.77 322
10825.75 281
10826.73 316
10827.72 335
10828.70 317
10829.68 304
10830.66 306
10831.65 343
10832.63 299
10833.61 259
10834.59 320
10835.58 332
10836.56 327
10837.54 335
10838.52 393
10839.51 339
10840.49 299
10841.47 320
10842.46 336
10843.44 322
10844.42 335
10845.41 385
10846.39 322
10847.37 328
10848.36 322
10849.34 317
10850.32 392
10851.31 384
10852.29 318
10853.27 323
10854.26 351
10855.24 366
10856.23 328
10857.21 323
10858.19 313
10859.18 309
10860.16 329
10861.14 370
10862.13 388
10863.11 356
10864.10 383
10865.08 416
10866.07 377
10867.05 310
10868.03 353
10869.02 355
10870.00 365
10870.99 326
10871.97 380
10872.96 410
10873.94 378
10874.92 384
10875.91 401
10876.89 381
10877.88 356
10878.86 414
10879.85 433
10880.83 375
10881.82 386
10882.80 408
10883.79 470
10884.77 414
10885.76 392
10886.74 462
10887.73 449
10888.71 438
10889.70 437
10890.68 433
10891.67 471
10892.65 420
10893.64 403
10894.63 512
10895.61 522
10896.60 432
10897.58 442
10898.57 468
10899.55 445
10900.54 452
10901.53 489
10902.51 478
10903.50 496
10904.48 468
10905.47 467
10906.46 439
10907.44 539
10908.43 528
10909.41 499
10910.40 481
10911.39 437
10912.37 420
10913.36 495
10914.34 491
10915.33 521
10916.32 509
10917.30 519
10918.29 551
10919.28 541
10920.26 535
10921.25 507
10922.24 475
10923.22 474
10924.21 521
10925.20 567
10926.18 560
10927.17 553
10928.16 577
10929.15 485
10930.13 519
10931.12 563
10932.11 603
10933.09 609
10934.08 589
10935.07 603
10936.06 570
10937.04 571
10938.03 594
10939.02 645
10940.01 596
10940.99 597
10941.98 615
10942.97 630
10943.96 596
10944.94 661
10945.93 595
10946.92 610
10947.91 688
10948.90 651
10949.88 675
10950.87 675
10951.86 678
10952.85 692
10953.84 722
10954.82 778
10955.81 816
10956.80 852
10957.79 893
10958.78 891
10959.77 989
10960.75 1032
10961.74 1009
10962.73 1062
10963.72 1048
10964.71 997
10965.70 907
10966.69 861
10967.68 888
10968.66 830
10969.65 752
10970.64 739
10971.63 756
10972.62 751
10973.61 795
10974.60 778
10975.59 672
10976.58 682
10977.57 717
10978.55 762
10979.54 791
10980.53 768
10981.52 762
10982.51 804
10983.50 804
10984.49 739
10985.48 815
10986.47 823
10987.46 721
10988.45 754
10989.44 769
10990.43 783
10991.42 835
10992.41 803
10993.40 844
10994.39 894
10995.38 850
10996.37 956
10997.36 1040
10998.35 1085
10999.34 1185
11000.33 1270
11001.32 1324
11002.31 1491
11003.30 1374
11004.29 1372
11005.28 1215
11006.27 1230
11007.26 1214
11008.25 1015
11009.24 922
11010.24 834
11011.23 801
11012.22 844
11013.21 776
11014.20 716
11015.19 675
11016.18 702
11017.17 742
11018.16 725
11019.15 736
11020.14 705
11021.14 726
11022.13 683
11023.12 677
11024.11 573
11025.10 636
11026.09 629
11027.08 628
11028.08 573
11029.07 553
11030.06 603
11031.05 607
11032.04 585
11033.03 646
11034.03 652
11035.02 577
11036.01 558
11037.00 562
11037.99 598
11038.99 587
11039.98 637
11040.97 654
11041.96 680
11042.95 607
11043.95 584
11044.94 547
11045.93 569
11046.92 579
11047.92 528
11048.91 523
11049.90 502
11050.89 503
11051.89 539
11052.88 559
11053.87 492
11054.86 522
11055.86 534
11056.85 468
11057.84 542
11058.83 550
11059.83 538
11060.82 485
11061.81 506
11062.81 549
11063.80 478
11064.79 489
11065.79 494
11066.78 482
11067.77 503
11068.77 495
11069.76 512
11070.75 554
11071.75 545
11072.74 545
11073.73 489
11074.73 558
11075.72 509
11076.71 494
11077.71 558
11078.70 574
11079.70 500
11080.69 505
11081.68 541
11082.68 497
11083.67 482
11084.67 475
11085.66 455
11086.65 468
11087.65 465
11088.64 520
11089.64 488
11090.63 514
11091.63 539
11092.62 557
11093.61 516
11094.61 442
11095.60 484
11096.60 488
11097.59 499
11098.59 475
11099.58 507
11100.58 468
11101.57 459
11102.57 504
11103.56 515
11104.56 493
11105.55 457
11106.55 514
11107.54 500
11108.54 488
11109.53 472
11110.53 477
11111.52 436
11112.52 411
11113.51 444
11114.51 431
11115.50 484
11116.50 457
11117.49 431
11118.49 453
11119.49 477
11120.48 383
11121.48 386
11122.47 433
11123.47 433
11124.46 443
11125.46 436
11126.46 421
11127.45 448
11128.45 459
11129.44 417
11130.44 387
11131.44 503
11132.43 496
11133.43 472
11134.43 490
11135.42 451
11136.42 467
11137.41 488
11138.41 446
11139.41 472
11140.40 466
11141.40 405
11142.40 398
11143.39 391
11144.39 409
11145.39 401
11146.38 396
11147.38 471
11148.38 446
11149.38 435
11150.37 501
11151.37 389
11152.37 358
11153.36 395
11154.36 427
11155.36 412
11156.36 428
11157.35 433
11158.35 392
11159.35 434
11160.34 413
11161.34 394
11162.34 358
11163.34 396
11164.33 359
11165.33 450
11166.33 377
11167.33 390
11168.33 413
11169.32 452
11170.32 426
11171.32 395
11172.32 410
11173.32 378
11174.31 419
11175.31 416
11176.31 406
11177.31 437
11178.31 419
11179.30 424
11180.30 417
11181.30 441
11182.30 495
11183.30 486
11184.30 487
11185.30 486
11186.29 480
11187.29 434
11188.29 488
11189.29 437
11190.29 429
11191.29 449
11192.29 472
11193.29 501
11194.28 528
11195.28 474
11196.28 509
11197.28 518
11198.28 517
11199.28 468
11200.28 494
11201.28 485
11202.28 481
11203.28 499
11204.28 464
11205.28 458
11206.28 469
11207.28 476
11208.28 461
11209.27 444
11210.27 428
11211.27 418
11212.27 434
11213.27 467
11214.27 430
11215.27 472
11216.27 444
11217.27 455
11218.27 423
11219.27 407
11220.27 446
11221.27 451
11222.27 416
11223.27 365
11224.27 415
11225.28 423
11226.28 410
11227.28 386
11228.28 367
11229.28 398
11230.28 416
11231.28 404
11232.28 368
11233.28 357
11234.28 344
11235.28 357
11236.28 345
11237.28 337
11238.28 332
11239.28 384
11240.29 332
11241.29 360
11242.29 384
11243.29 409
11244.29 353
11245.29 362
11246.29 339
11247.29 346
11248.30 371
11249.30 415
11250.30 389
11251.30 354
11252.30 359
11253.30 368
11254.31 321
11255.31 321
11256.31 358
11257.31 344
11258.31 337
11259.31 349
11260.32 378
11261.32 362
11262.32 348
11263.32 384
11264.32 330
11265.33 350
11266.33 380
11267.33 354
11268.33 356
11269.34 386
11270.34 412
11271.34 338
11272.34 349
11273.35 392
11274.35 368
11275.35 336
11276.35 358
11277.36 391
11278.36 371
11279.36 384
11280.36 421
11281.37 378
11282.37 401
11283.37 439
11284.38 403
11285.38 405
11286.38 371
11287.38 339
11288.39 386
11289.39 390
11290.39 394
11291.40 358
11292.40 366
11293.40 344
11294.41 391
11295.41 378
11296.41 336
11297.42 361
11298.42 312
11299.43 353
11300.43 397
11301.43 332
11302.44 369
11303.44 373
11304.44 362
11305.45 370
11306.45 351
11307.46 374
11308.46 391
11309.47 372
11310.47 376
11311.47 375
11312.48 380
11313.48 417
11314.49 442
11315.49 457
11316.50 461
11317.50 463
11318.50 428
11319.51 447
11320.51 419
11321.52 387
11322.52 358
11323.53 358
11324.53 385
11325.54 341
11326.54 323
11327.55 353
11328.55 362
11329.56 321
11330.56 312
11331.57 338
11332.57 318
11333.58 299
11334.58 301
11335.59 338
11336.59 295
11337.60 331
11338.60 372
11339.61 319
11340.61 279
11341.62 271
11342.63 305
11343.63 322
11344.64 311
11345.64 352
11346.65 323
11347.65 308
11348.66 267
11349.67 317
11350.67 293
11351.68 299
11352.68 372
11353.69 323
11354.70 351
11355.70 313
11356.71 322
11357.72 351
11358.72 333
11359.73 326
11360.73 279
11361.74 303
11362.75 309
11363.75 301
11364.76 320
11365.77 319
11366.77 324
11367.78 336
11368.79 268
11369.79 259
11370.80 298
11371.81 302
11372.81 271
11373.82 298
11374.83 274
11375.84 331
11376.84 284
11377.85 312
11378.86 248
11379.86 278
11380.87 295
11381.88 266
11382.89 286
11383.89 321
11384.90 277
11385.91 293
11386.92 296
11387.92 277
11388.93 291
11389.94 289
11390.95 315
11391.95 276
11392.96 285
11393.97 334
11394.98 330
11395.99 334
11396.99 307
11398.00 353
11399.01 307
11400.02 340
11401.03 330
11402.03 304
11403.04 295
11404.05 282
11405.06 301
11406.07 325
11407.08 307
11408.09 305
11409.09 289
11410.10 335
11411.11 321
11412.12 320
11413.13 323
11414.14 314
11415.15 287
11416.15 285
11417.16 289
11418.17 298
11419.18 315
11420.19 269
11421.20 312
11422.21 292
11423.22 318
11424.23 258
11425.24 283
11426.25 298
11427.26 293
11428.26 308
11429.27 294
11430.28 299
11431.29 291
11432.30 299
11433.31 309
11434.32 308
11435.33 260
11436.34 298
11437.35 260
11438.36 285
11439.37 292
11440.38 306
11441.39 242
11442.40 270
11443.41 265
11444.42 269
11445.43 282
11446.44 294
11447.45 278
11448.46 309
11449.47 291
11450.48 299
11451.49 373
11452.50 333
11453.51 318
11454.52 350
11455.53 325
11456.55 293
11457.56 289
11458.57 315
11459.58 250
11460.59 286
11461.60 308
11462.61 274
11463.62 224
11464.63 292
11465.64 280
11466.65 288
11467.67 271
11468.68 253
11469.69 296
11470.70 286
11471.71 270
11472.72 315
11473.73 306
11474.74 273
11475.76 292
11476.77 317
11477.78 275
11478.79 291
11479.80 311
11480.81 268
11481.83 308
11482.84 285
11483.85 313
11484.86 278
11485.87 258
11486.89 303
11487.90 329
11488.91 306
11489.92 272
11490.93 287
11491.95 271
11492.96 270
11493.97 301
11494.98 274
11496.00 268
11497.01 306
11498.02 270
11499.03 283
11500.05 294
11501.06 267
11502.07 228
11503.08 232
11504.10 242
11505.11 248
11506.12 320
11507.13 301
11508.15 241
11509.16 249
11510.17 285
11511.19 283
11512.20 303
11513.21 299
11514.23 305
11515.24 266
11516.25 258
11517.27 301
11518.28 310
11519.29 259
11520.31 257
11521.32 288
11522.33 269
11523.35 272
11524.36 287
11525.37 300
11526.39 310
11527.40 307
11528.42 289
11529.43 307
11530.44 287
11531.46 262
11532.47 245
11533.48 294
11534.50 307
11535.51 370
11536.53 346
11537.54 284
11538.56 302
11539.57 279
11540.58 291
11541.60 288
11542.61 318
11543.63 286
11544.64 290
11545.66 244
11546.67 327
11547.69 270
11548.70 324
11549.72 362
11550.73 283
11551.75 270
11552.76 257
11553.78 271
11554.79 302
11555.81 297
11556.82 310
11557.84 316
11558.85 282
11559.87 283
11560.88 269
11561.90 367
11562.91 354
11563.93 351
11564.94 322
11565.96 314
11566.97 340
11567.99 337
11569.00 302
11570.02 309
11571.04 305
11572.05 311
11573.07 316
11574.08 302
11575.10 284
11576.11 350
11577.13 400
11578.15 326
11579.16 322
11580.18 348
11581.20 314
11582.21 306
11583.23 349
11584.24 295
11585.26 362
11586.28 368
11587.29 325
11588.31 385
11589.33 382
11590.34 353
11591.36 354
11592.38 370
11593.39 351
11594.41 382
11595.43 420
11596.44 403
11597.46 388
11598.48 379
11599.49 433
11600.51 490
11601.53 520
11602.54 530
11603.56 583
11604.58 609
11605.60 703
11606.61 614
11607.63 610
11608.65 589
11609.67 591
11610.68 566
11611.70 544
11612.72 490
11613.74 479
11614.75 462
11615.77 449
11616.79 370
11617.81 394
11618.82 393
11619.84 376
11620.86 369
11621.88 343
11622.90 323
11623.91 290
11624.93 384
11625.95 349
11626.97 347
11627.99 309
11629.00 330
11630.02 325
11631.04 335
11632.06 349
11633.08 362
11634.10 334
11635.11 331
11636.13 316
11637.15 321
11638.17 330
11639.19 353
11640.21 365
11641.23 336
11642.25 322
11643.26 316
11644.28 315
11645.30 309
11646.32 320
11647.34 289
11648.36 304
11649.38 310
11650.40 282
11651.42 304
11652.44 278
11653.46 269
11654.47 294
11655.49 269
11656.51 252
11657.53 249
11658.55 285
11659.57 262
11660.59 287
11661.61 327
11662.63 270
11663.65 265
11664.67 244
11665.69 261
11666.71 276
11667.73 303
11668.75 277
11669.77 287
11670.79 301
11671.81 271
11672.83 280
11673.85 286
11674.87 254
11675.89 259
11676.91 270
11677.93 322
11678.95 345
11679.97 348
11680.99 311
11682.01 331
11683.03 305
11684.06 253
11685.08 324
11686.10 315
11687.12 344
11688.14 349
11689.16 324
11690.18 291
11691.20 300
11692.22 324
11693.24 305
11694.26 348
11695.29 358
11696.31 274
11697.33 333
11698.35 327
11699.37 291
11700.39 299
11701.41 280
11702.43 299
11703.46 343
11704.48 328
11705.50 302
11706.52 261
11707.54 296
11708.56 294
11709.59 262
11710.61 268
11711.63 299
11712.65 326
11713.67 278
11714.70 271
11715.72 308
11716.74 278
11717.76 263
11718.78 264
11719.81 310
11720.83 353
11721.85 308
11722.87 344
11723.90 345
11724.92 296
11725.94 290
11726.96 288
11727.99 307
11729.01 249
11730.03 252
11731.05 269
11732.08 290
11733.10 313
11734.12 283
11735.15 324
11736.17 311
11737.19 293
11738.21 281
11739.24 294
11740.26 289
11741.28 326
11742.31 313
11743.33 268
11744.35 296
11745.38 287
11746.40 312
11747.42 343
11748.45 281
11749.47 306
11750.49 282
11751.52 272
11752.54 284
11753.56 321
11754.59 283
11755.61 254
11756.64 318
11757.66 299
11758.68 253
11759.71 250
11760.73 291
11761.76 323
11762.78 334
11763.80 275
11764.83 269
11765.85 300
11766.88 280
11767.90 315
11768.93 322
11769.95 318
11770.97 311
11772.00 316
11773.02 314
11774.05 259
11775.07 262
11776.10 288
11777.12 269
11778.15 275
11779.17 316
11780.20 293
11781.22 295
11782.25 328
11783.27 309
11784.30 322
11785.32 306
11786.35 255
11787.37 289
11788.40 300
11789.42 294
11790.45 302
11791.47 328
11792.50 336
11793.52 283
11794.55 329
11795.57 329
11796.60 298
11797.63 328
11798.65 332
11799.68 336
11800.70 379
11801.73 289
11802.75 321
11803.78 316
11804.81 335
11805.83 340
11806.86 326
11807.88 350
11808.91 357
11809.94 370
11810.96 365
11811.99 336
11813.02 353
11814.04 352
11815.07 362
11816.09 344
11817.12 292
11818.15 313
11819.17 332
11820.20 318
11821.23 306
11822.25 343
11823.28 315
11824.31 334
11825.33 362
11826.36 368
11827.39 350
11828.42 290
11829.44 329
11830.47 361
11831.50 325
11832.52 296
11833.55 382
11834.58 367
11835.61 378
11836.63 333
11837.66 308
11838.69 335
11839.71 388
11840.74 356
11841.77 310
11842.80 300
11843.83 347
11844.85 299
11845.88 307
11846.91 355
11847.94 366
11848.96 356
11849.99 327
11851.02 334
11852.05 349
11853.08 365
11854.10 394
11855.13 322
11856.16 350
11857.19 373
11858.22 385
11859.24 358
11860.27 396
11861.30 366
11862.33 401
11863.36 375
11864.39 404
11865.42 397
11866.44 402
11867.47 391
11868.50 393
11869.53 416
11870.56 385
11871.59 447
11872.62 410
11873.65 444
11874.67 437
11875.70 455
11876.73 451
11877.76 438
11878.79 448
11879.82 483
11880.85 430
11881.88 445
11882.91 470
11883.94 454
11884.97 473
11886.00 470
11887.03 440
11888.06 489
11889.09 527
11890.11 478
11891.14 499
11892.17 531
11893.20 506
11894.23 481
11895.26 466
11896.29 524
11897.32 538
11898.35 527
11899.38 497
11900.41 635
11901.44 643
11902.47 650
11903.50 677
11904.53 632
11905.56 603
11906.59 635
11907.63 652
11908.66 655
11909.69 640
11910.72 587
11911.75 631
11912.78 578
11913.81 545
11914.84 579
11915.87 581
11916.90 608
11917.93 595
11918.96 614
11919.99 603
11921.02 608
11922.06 602
11923.09 557
11924.12 560
11925.15 568
11926.18 655
11927.21 657
11928.24 723
11929.27 764
11930.31 770
11931.34 888
11932.37 857
11933.40 886
11934.43 956
11935.46 946
11936.49 926
11937.53 977
11938.56 862
11939.59 748
11940.62 751
11941.65 682
11942.69 608
11943.72 563
11944.75 569
11945.78 594
11946.81 552
11947.85 538
11948.88 596
11949.91 620
11950.94 516
11951.97 522
11953.01 558
11954.04 458
11955.07 530
11956.10 466
11957.14 510
11958.17 518
11959.20 479
11960.24 511
11961.27 544
11962.30 532
11963.33 463
11964.37 450
11965.40 424
11966.43 497
11967.47 476
11968.50 473
11969.53 473
11970.56 512
11971.60 486
11972.63 472
11973.66 504
11974.70 510
11975.73 474
11976.76 460
11977.80 482
11978.83 505
11979.86 514
11980.90 446
11981.93 489
11982.97 494
11984.00 462
11985.03 443
11986.07 474
11987.10 480
11988.13 423
11989.17 456
11990.20 488
11991.24 504
11992.27 469
11993.30 441
11994.34 449
11995.37 457
11996.41 448
11997.44 441
11998.48 447
11999.51 488
12000.54 478
12001.58 463
12002.61 462
12003.65 446
12004.68 483
12005.72 482
12006.75 537
12007.79 547
12008.82 508
12009.86 492
12010.89 483
12011.93 485
12012.96 528
12014.00 521
12015.03 553
12016.07 537
12017.10 516
12018.14 511
12019.17 481
12020.21 532
12021.24 526
12022.28 510
12023.31 580
12024.35 586
12025.38 532
12026.42 537
12027.46 481
12028.49 514
12029.53 509
12030.56 532
12031.60 571
12032.63 512
12033.67 526
12034.71 530
12035.74 545
12036.78 529
12037.81 529
12038.85 477
12039.89 490
12040.92 519
12041.96 469
12042.99 499
12044.03 548
12045.07 497
12046.10 495
12047.14 537
12048.18 523
12049.21 496
12050.25 484
12051.29 537
12052.32 502
12053.36 508
12054.40 539
12055.43 512
12056.47 535
12057.51 596
12058.54 547
12059.58 552
12060.62 552
12061.65 501
12062.69 509
12063.73 534
12064.77 591
12065.80 557
12066.84 507
12067.88 549
12068.92 585
12069.95 524
12070.99 556
12072.03 584
12073.07 523
12074.10 522
12075.14 560
12076.18 473
12077.22 514
12078.25 549
12079.29 521
12080.33 529
12081.37 514
12082.41 536
12083.44 601
12084.48 566
12085.52 563
12086.56 596
12087.60 566
12088.63 560
12089.67 573
12090.71 621
12091.75 553
12092.79 560
12093.83 558
12094.86 600
12095.90 626
12096.94 641
12097.98 614
12099.02 702
12100.06 666
12101.10 687
12102.13 681
12103.17 720
12104.21 768
12105.25 776
12106.29 842
12107.33 774
12108.37 797
12109.41 747
12110.45 678
12111.49 615
12112.53 652
12113.56 618
12114.60 592
12115.64 545
12116.68 508
12117.72 532
12118.76 487
12119.80 464
12120.84 530
12121.88 473
12122.92 443
12123.96 472
12125.00 504
12126.04 500
12127.08 431
12128.12 474
12129.16 424
12130.20 420
12131.24 410
12132.28 417
12133.32 420
12134.36 428
12135.40 431
12136.44 444
12137.48 416
12138.52 426
12139.56 408
12140.60 399
12141.64 407
12142.68 382
12143.72 387
12144.76 418
12145.81 409
12146.85 392
12147.89 359
12148.93 463
12149.97 404
12151.01 390
12152.05 395
12153.09 379
12154.13 378
12155.17 414
12156.21 390
12157.26 356
12158.30 376
12159.34 367
12160.38 359
12161.42 397
12162.46 418
12163.50 385
12164.55 376
12165.59 368
12166.63 381
12167.67 401
12168.71 369
12169.75 399
12170.80 390
12171.84 437
12172.88 403
12173.92 433
12174.96 409
12176.00 416
12177.05 368
12178.09 402
12179.13 378
12180.17 371
12181.22 345
12182.26 367
12183.30 393
12184.34 360
12185.38 352
12186.43 342
12187.47 409
12188.51 394
12189.55 338
12190.60 346
12191.64 371
12192.68 397
12193.72 387
12194.77 405
12195.81 389
12196.85 395
12197.90 371
12198.94 357
12199.98 409
12201.03 372
12202.07 348
12203.11 376
12204.15 393
12205.20 366
12206.24 373
12207.28 379
12208.33 427
12209.37 366
12210.41 398
12211.46 361
12212.50 341
12213.55 367
12214.59 376
12215.63 416
12216.68 383
12217.72 371
12218.76 375
12219.81 332
12220.85 367
12221.90 342
12222.94 349
12223.98 360
12225.03 370
12226.07 384
12227.12 336
12228.16 352
12229.20 360
12230.25 336
12231.29 304
12232.34 364
12233.38 374
12234.43 384
12235.47 334
12236.52 337
12237.56 356
12238.61 360
12239.65 379
12240.69 330
12241.74 397
12242.78 365
12243.83 345
12244.87 334
12245.92 349
12246.96 339
12248.01 374
12249.05 369
12250.10 354
12251.14 327
12252.19 353
12253.24 357
12254.28 371
12255.33 352
12256.37 330
12257.42 330
12258.46 357
12259.51 342
12260.55 331
12261.60 309
12262.64 307
12263.69 366
12264.74 349
12265.78 331
12266.83 366
12267.87 334
12268.92 314
12269.97 299
12271.01 321
12272.06 311
12273.10 327
12274.15 319
12275.20 281
12276.24 292
12277.29 306
12278.34 315
12279.38 312
12280.43 317
12281.47 302
12282.52 309
12283.57 314
12284.61 292
12285.66 339
12286.71 333
12287.75 319
12288.80 308
12289.85 289
12290.90 280
12291.94 292
12292.99 309
12294.04 243
12295.08 274
12296.13 339
12297.18 305
12298.22 360
12299.27 351
12300.32 318
12301.37 314
12302.41 289
12303.46 276
12304.51 294
12305.56 289
12306.60 330
12307.65 313
12308.70 300
12309.75 315
12310.79 304
12311.84 284
12312.89 276
12313.94 277
12314.99 316
12316.03 292
12317.08 297
12318.13 288
12319.18 309
12320.23 284
12321.27 276
12322.32 270
12323.37 283
12324.42 317
12325.47 298
12326.52 288
12327.56 258
12328.61 257
12329.66 277
12330.71 290
12331.76 318
12332.81 260
12333.86 283
12334.91 336
12335.95 322
12337.00 283
12338.05 270
12339.10 307
12340.15 319
12341.20 270
12342.25 297
12343.30 276
12344.35 335
12345.40 304
12346.44 310
12347.49 331
12348.54 286
12349.59 293
12350.64 292
12351.69 279
12352.74 300
12353.79 273
12354.84 237
12355.89 275
12356.94 300
12357.99 272
12359.04 262
12360.09 281
12361.14 279
12362.19 262
12363.24 294
12364.29 303
12365.34 314
12366.39 252
12367.44 318
12368.49 300
12369.54 298
12370.59 344
12371.64 305
12372.69 287
12373.74 278
12374.79 296
12375.84 312
12376.89 295
12377.94 302
12378.99 297
12380.05 303
12381.10 300
12382.15 267
12383.20 312
12384.25 344
12385.30 293
12386.35 288
12387.40 293
12388.45 285
12389.50 325
12390.55 298
12391.61 310
12392.66 291
12393.71 295
12394.76 326
12395.81 278
12396.86 339
12397.91 331
12398.97 302
12400.02 343
12401.07 336
12402.12 306
12403.17 293
12404.22 335
12405.28 322
12406.33 340
12407.38 307
12408.43 316
12409.48 337
12410.53 337
12411.59 358
12412.64 367
12413.69 351
12414.74 346
12415.80 326
12416.85 314
12417.90 316
12418.95 351
12420.00 357
12421.06 331
12422.11 292
12423.16 300
12424.21 313
12425.27 290
12426.32 309
12427.37 348
12428.43 344
12429.48 295
12430.53 300
12431.58 347
12432.64 327
12433.69 348
12434.74 389
12435.80 339
12436.85 386
12437.90 368
12438.96 378
12440.01 340
12441.06 319
12442.12 328
12443.17 353
12444.22 329
12445.28 323
12446.33 304
12447.38 282
12448.44 331
12449.49 347
12450.54 343
12451.60 354
12452.65 378
12453.71 409
12454.76 357
12455.81 395
12456.87 400
12457.92 368
12458.98 391
12460.03 381
12461.08 388
12462.14 411
12463.19 416
12464.25 378
12465.30 414
12466.35 424
12467.41 393
12468.46 428
12469.52 423
12470.57 415
12471.63 449
12472.68 474
12473.74 482
12474.79 533
12475.85 616
12476.90 686
12477.96 702
12479.01 754
12480.07 738
12481.12 807
12482.18 799
12483.23 747
12484.29 623
12485.34 559
12486.40 532
12487.45 535
12488.51 452
12489.56 427
12490.62 430
12491.67 423
12492.73 354
12493.78 419
12494.84 387
12495.90 381
12496.95 363
12498.01 344
12499.06 334
12500.12 406
12501.17 388
12502.23 346
12503.29 326
12504.34 333
12505.40 373
12506.45 379
12507.51 366
12508.57 332
12509.62 282
12510.68 336
12511.73 335
12512.79 308
12513.85 338
12514.90 341
12515.96 359
12517.02 359
12518.07 358
12519.13 367
12520.19 327
12521.24 312
12522.30 298
12523.36 334
12524.41 323
12525.47 322
12526.53 316
12527.58 323
12528.64 318
12529.70 329
12530.76 325
12531.81 322
12532.87 289
12533.93 314
12534.98 338
12536.04 355
12537.10 343
12538.16 330
12539.21 349
12540.27 330
12541.33 339
12542.39 348
12543.44 358
12544.50 329
12545.56 333
12546.62 314
12547.68 364
12548.73 357
12549.79 349
12550.85 359
12551.91 343
12552.96 372
12554.02 433
12555.08 407
12556.14 442
12557.20 456
12558.26 427
12559.31 401
12560.37 418
12561.43 405
12562.49 461
12563.55 462
12564.61 391
12565.66 391
12566.72 388
12567.78 382
12568.84 367
12569.90 386
12570.96 353
12572.02 404
12573.08 388
12574.13 368
12575.19 324
12576.25 348
12577.31 351
12578.37 392
12579.43 351
12580.49 328
12581.55 322
12582.61 339
12583.67 340
12584.73 311
12585.79 345
12586.85 375
12587.91 286
12588.96 333
12590.02 295
12591.08 322
12592.14 298
12593.20 309
12594.26 324
12595.32 302
12596.38 296
12597.44 338
12598.50 342
12599.56 334
12600.62 317
12601.68 299
12602.74 386
12603.80 316
12604.86 332
12605.92 298
12606.98 271
12608.04 282
12609.10 297
12610.17 343
12611.23 290
12612.29 307
12613.35 309
12614.41 333
12615.47 342
12616.53 331
12617.59 356
12618.65 387
12619.71 392
12620.77 373
12621.83 341
12622.89 307
12623.95 364
12625.02 325
12626.08 317
12627.14 305
12628.20 357
12629.26 338
12630.32 324
12631.38 315
12632.44 293
12633.51 308
12634.57 300
12635.63 284
12636.69 297
12637.75 301
12638.81 264
12639.88 269
12640.94 288
12642.00 277
12643.06 354
12644.12 336
12645.18 325
12646.25 309
12647.31 264
12648.37 245
12649.43 298
12650.50 265
12651.56 255
12652.62 260
12653.68 269
12654.74 270
12655.81 268
12656.87 311
12657.93 302
12658.99 314
12660.06 304
12661.12 310
12662.18 262
12663.24 275
12664.31 349
12665.37 326
12666.43 253
12667.50 283
12668.56 320
12669.62 279
12670.68 255
12671.75 284
12672.81 340
12673.87 324
12674.94 302
12676.00 289
12677.06 310
12678.13 287
12679.19 280
12680.25 311
12681.32 269
12682.38 266
12683.44 287
12684.51 303
12685.57 335
12686.63 286
12687.70 262
12688.76 252
12689.83 278
12690.89 268
12691.95 300
12693.02 294
12694.08 302
12695.15 297
12696.21 280
12697.27 289
12698.34 317
12699.40 327
12700.47 301
12701.53 329
12702.60 339
12703.66 308
12704.72 327
12705.79 295
12706.85 332
12707.92 289
12708.98 302
12710.05 297
12711.11 325
12712.18 294
12713.24 316
12714.31 309
12715.37 262
12716.44 249
12717.50 290
12718.57 287
12719.63 287
12720.70 318
12721.76 336
12722.83 315
12723.89 315
12724.96 276
12726.02 276
12727.09 277
12728.15 316
12729.22 293
12730.28 312
12731.35 328
12732.41 291
12733.48 305
12734.55 277
12735.61 293
12736.68 290
12737.74 306
12738.81 330
12739.88 285
12740.94 320
12742.01 272
12743.07 299
12744.14 297
12745.21 290
12746.27 285
12747.34 299
12748.40 278
12749.47 283
12750.54 269
12751.60 259
12752.67 276
12753.74 277
12754.80 264
12755.87 293
12756.94 286
12758.00 254
12759.07 259
12760.14 290
12761.20 287
12762.27 250
12763.34 286
12764.40 318
12765.47 271
12766.54 290
12767.60 235
12768.67 258
12769.74 245
12770.81 236
12771.87 249
12772.94 261
12774.01 267
12775.08 251
12776.14 243
12777.21 300
12778.28 242
12779.35 263
12780.41 257
12781.48 284
12782.55 269
12783.62 255
12784.68 224
12785.75 264
12786.82 270
12787.89 260
12788.96 231
12790.02 218
12791.09 236
12792.16 251
12793.23 251
12794.30 294
12795.36 318
12796.43 299
12797.50 300
12798.57 277
12799.64 236
12800.71 284
12801.77 234
12802.84 273
12803.91 271
12804.98 231
12806.05 250
12807.12 286
12808.19 246
12809.25 259
12810.32 322
12811.39 280
12812.46 306
12813.53 302
12814.60 285
12815.67 309
12816.74 288
12817.81 323
12818.88 278
12819.95 278
12821.01 274
12822.08 336
12823.15 295
12824.22 267
12825.29 349
12826.36 334
12827.43 272
12828.50 285
12829.57 236
12830.64 241
12831.71 250
12832.78 298
12833.85 252
12834.92 289
12835.99 304
12837.06 307
12838.13 276
12839.20 270
12840.27 281
12841.34 303
12842.41 262
12843.48 247
12844.55 217
12845.62 241
12846.69 265
12847.76 232
12848.83 253
12849.90 237
12850.97 240
12852.04 246
12853.11 276
12854.19 247
12855.26 276
12856.33 251
12857.40 291
12858.47 286
12859.54 267
12860.61 248
12861.68 243
12862.75 269
12863.82 286
12864.89 255
12865.97 244
12867.04 227
12868.11 212
12869.18 227
12870.25 232
12871.32 236
12872.39 240
12873.47 225
12874.54 253
12875.61 216
12876.68 206
12877.75 240
12878.82 266
12879.90 231
12880.97 224
12882.04 197
12883.11 232
12884.18 242
12885.25 253
12886.33 262
12887.40 251
12888.47 265
12889.54 245
12890.62 191
12891.69 215
12892.76 200
12893.83 214
12894.90 219
12895.98 246
12897.05 281
12898.12 259
12899.19 224
12900.27 195
12901.34 216
12902.41 188
12903.49 213
12904.56 214
12905.63 222
12906.70 223
12907.78 224
12908.85 213
12909.92 228
12911.00 218
12912.07 240
12913.14 230
12914.22 233
12915.29 210
12916.36 209
12917.44 221
12918.51 235
12919.58 226
12920.66 249
12921.73 238
12922.80 234
12923.88 249
12924.95 211
12926.02 238
12927.10 222
12928.17 261
12929.24 225
12930.32 208
12931.39 220
12932.47 239
12933.54 211
12934.61 228
12935.69 253
12936.76 228
12937.84 284
12938.91 229
12939.99 263
12941.06 252
12942.13 210
12943.21 231
12944.28 281
12945.36 249
12946.43 266
12947.51 228
12948.58 213
12949.66 204
12950.73 238
12951.81 256
12952.88 188
12953.95 193
12955.03 205
12956.10 244
12957.18 224
12958.25 274
12959.33 229
12960.40 219
12961.48 216
12962.56 245
12963.63 223
12964.71 231
12965.78 224
12966.86 238
12967.93 211
12969.01 261
12970.08 240
12971.16 250
12972.23 216
12973.31 220
12974.39 197
12975.46 184
12976.54 228
12977.61 227
12978.69 227
12979.76 230
12980.84 258
12981.92 221
12982.99 230
12984.07 201
12985.14 185
12986.22 238
12987.30 223
12988.37 222
12989.45 253
12990.53 238
12991.60 211
12992.68 226
12993.76 225
12994.83 186
12995.91 217
12996.99 230
12998.06 202
12999.14 187
13000.22 229
13001.29 204
13002.37 198
13003.45 213
13004.52 246
13005.60 232
13006.68 239
13007.75 234
13008.83 240
13009.91 246
13010.99 223
13012.06 212
13013.14 199
13014.22 268
13015.30 239
13016.37 220
13017.45 233
13018.53 235
13019.61 262
13020.68 220
13021.76 226
13022.84 211
13023.92 236
13024.99 256
13026.07 199
13027.15 190
13028.23 240
13029.31 204
13030.38 228
13031.46 243
13032.54 223
13033.62 252
13034.70 248
13035.77 263
13036.85 237
13037.93 233
13039.01 209
13040.09 234
13041.17 235
13042.24 187
13043.32 202
13044.40 256
13045.48 244
13046.56 261
13047.64 191
13048.72 209
13049.80 224
13050.87 202
13051.95 207
13053.03 214
13054.11 168
13055.19 190
13056.27 206
13057.35 207
13058.43 213
13059.51 210
13060.59 208
13061.67 208
13062.74 200
13063.82 199
13064.90 219
13065.98 278
13067.06 250
13068.14 245
13069.22 237
13070.30 237
13071.38 295
13072.46 245
13073.54 205
13074.62 229
13075.70 252
13076.78 229
13077.86 238
13078.94 269
13080.02 241
13081.10 246
13082.18 213
13083.26 225
13084.34 215
13085.42 253
13086.50 260
13087.58 246
13088.66 233
13089.74 206
13090.82 224
13091.90 258
13092.99 230
13094.07 211
13095.15 237
13096.23 195
13097.31 214
13098.39 202
13099.47 220
13100.55 201
13101.63 207
13102.71 224
13103.79 251
13104.88 202
13105.96 214
13107.04 222
13108.12 227
13109.20 257
13110.28 243
13111.36 199
13112.44 198
13113.53 213
13114.61 200
13115.69 225
13116.77 192
13117.85 187
13118.93 206
13120.02 182
13121.10 217
13122.18 199
13123.26 213
13124.34 226
13125.42 264
13126.51 229
13127.59 244
13128.67 261
13129.75 206
13130.84 225
13131.92 239
13133.00 226
13134.08 233
13135.16 302
13136.25 253
13137.33 241
13138.41 251
13139.49 284
13140.58 296
13141.66 213
13142.74 231
13143.82 234
13144.91 229
13145.99 246
13147.07 253
13148.16 239
13149.24 220
13150.32 188
13151.41 220
13152.49 255
13153.57 255
13154.65 207
13155.74 209
13156.82 203
13157.90 251
13158.99 263
13160.07 212
13161.15 221
13162.24 241
13163.32 246
13164.40 238
13165.49 246
13166.57 219
13167.66 265
13168.74 245
13169.82 212
13170.91 208
13171.99 242
13173.08 228
13174.16 274
13175.24 231
13176.33 224
13177.41 215
13178.50 251
13179.58 232
13180.66 210
13181.75 257
13182.83 257
13183.92 254
13185.00 252
13186.09 280
13187.17 258
13188.25 266
13189.34 220
13190.42 252
13191.51 248
13192.59 266
13193.68 274
13194.76 253
13195.85 243
13196.93 241
13198.02 249
13199.10 259
13200.19 269
13201.27 273
13202.36 251
13203.44 256
13204.53 255
13205.61 276
13206.70 298
13207.78 256
13208.87 253
13209.96 240
13211.04 247
13212.13 240
13213.21 242
13214.30 270
13215.38 281
13216.47 273
13217.55 275
13218.64 263
13219.73 295
13220.81 281
13221.90 238
13222.98 244
13224.07 274
13225.16 223
13226.24 246
13227.33 261
13228.41 257
13229.50 266
13230.59 237
13231.67 249
13232.76 252
13233.85 261
13234.93 264
13236.02 254
13237.11 291
13238.19 239
13239.28 244
13240.37 236
13241.45 266
13242.54 248
13243.63 249
13244.71 285
13245.80 303
13246.89 305
13247.97 309
13249.06 268
13250.15 264
13251.24 293
13252.32 290
13253.41 258
13254.50 234
13255.58 278
13256.67 284
13257.76 269
13258.85 291
13259.93 271
13261.02 277
13262.11 262
13263.20 273
13264.28 277
13265.37 299
13266.46 323
13267.55 283
13268.64 296
13269.72 292
13270.81 328
13271.90 304
13272.99 329
13274.08 367
13275.16 322
13276.25 293
13277.34 353
13278.43 329
13279.52 313
13280.61 316
13281.69 328
13282.78 338
13283.87 338
13284.96 348
13286.05 387
13287.14 381
13288.23 322
13289.31 300
13290.40 360
13291.49 357
13292.58 321
13293.67 352
13294.76 321
13295.85 355
13296.94 326
13298.03 374
13299.11 363
13300.20 390
13301.29 384
13302.38 356
13303.47 361
13304.56 381
13305.65 352
13306.74 454
13307.83 426
13308.92 404
13310.01 392
13311.10 388
13312.19 437
13313.28 424
13314.37 379
13315.46 359
13316.55 403
13317.64 429
13318.73 352
13319.82 350
13320.91 374
13322.00 420
13323.09 399
13324.18 370
13325.27 388
13326.36 373
13327.45 369
13328.54 417
13329.63 386
13330.72 359
13331.81 391
13332.90 385
13333.99 371
13335.08 372
13336.17 313
13337.26 397
13338.35 427
13339.44 389
13340.53 349
13341.62 370
13342.72 404
13343.81 436
13344.90 410
13345.99 373
13347.08 405
13348.17 427
13349.26 440
13350.35 423
13351.44 446
13352.54 425
13353.63 404
13354.72 429
13355.81 374
13356.90 382
13357.99 412
13359.08 427
13360.18 420
13361.27 434
13362.36 437
13363.45 459
13364.54 508
13365.63 467
13366.73 458
13367.82 470
13368.91 521
13370.00 515
13371.09 454
13372.19 530
13373.28 484
13374.37 486
13375.46 523
13376.56 444
13377.65 430
13378.74 416
13379.83 436
13380.93 445
13382.02 377
13383.11 393
13384.20 409
13385.30 396
13386.39 400
13387.48 435
13388.57 411
13389.67 384
13390.76 396
13391.85 415
13392.95 424
13394.04 388
13395.13 394
13396.22 390
13397.32 354
13398.41 401
13399.50 381
13400.60 320
13401.69 333
13402.78 353
13403.88 387
13404.97 419
13406.06 385
13407.16 344
13408.25 387
13409.35 400
13410.44 360
13411.53 349
13412.63 346
13413.72 365
13414.81 356
13415.91 351
13417.00 329
13418.10 344
13419.19 363
13420.28 374
13421.38 406
13422.47 405
13423.57 416
13424.66 355
13425.76 372
13426.85 385
13427.94 390
13429.04 402
13430.13 365
13431.23 350
13432.32 338
13433.42 381
13434.51 390
13435.61 413
13436.70 404
13437.80 377
13438.89 387
13439.99 416
13441.08 389
13442.18 390
13443.27 414
13444.37 379
13445.46 451
13446.56 403
13447.65 351
13448.75 394
13449.84 387
13450.94 444
13452.03 426
13453.13 382
13454.22 429
13455.32 404
13456.41 447
13457.51 439
13458.61 436
13459.70 442
13460.80 482
13461.89 427
13462.99 453
13464.08 460
13465.18 434
13466.28 431
13467.37 436
13468.47 457
13469.56 465
13470.66 503
13471.76 462
13472.85 448
13473.95 443
13475.05 406
13476.14 465
13477.24 444
13478.33 435
13479.43 467
13480.53 460
13481.62 469
13482.72 481
13483.82 521
13484.91 462
13486.01 498
13487.11 488
13488.20 468
13489.30 488
13490.40 497
13491.50 544
13492.59 480
13493.69 462
13494.79 512
13495.88 556
13496.98 541
13498.08 522
13499.18 494
13500.27 525
13501.37 546
13502.47 611
13503.57 610
13504.66 603
13505.76 589
13506.86 589
13507.96 572
13509.05 527
13510.15 529
13511.25 584
13512.35 499
13513.44 536
13514.54 522
13515.64 478
13516.74 418
13517.84 436
13518.93 453
13520.03 461
13521.13 421
13522.23 402
13523.33 446
13524.43 368
13525.52 438
13526.62 433
13527.72 414
13528.82 431
13529.92 388
13531.02 470
13532.12 420
13533.21 398
13534.31 455
13535.41 371
13536.51 371
13537.61 398
13538.71 356
13539.81 379
13540.91 348
13542.01 397
13543.10 414
13544.20 416
13545.30 403
13546.40 387
13547.50 375
13548.60 351
13549.70 402
13550.80 390
13551.90 388
13553.00 391
13554.10 409
13555.20 380
13556.30 368
13557.40 348
13558.50 364
13559.60 366
13560.70 312
13561.80 370
13562.90 384
13564.00 340
13565.10 328
13566.20 346
13567.30 353
13568.40 288
13569.50 348
13570.60 346
13571.70 350
13572.80 363
13573.90 366
13575.00 373
13576.10 401
13577.20 359
13578.30 354
13579.40 366
13580.50 385
13581.60 372
13582.70 369
13583.80 353
13584.90 343
13586.00 351
13587.10 335
13588.21 366
13589.31 338
13590.41 390
13591.51 323
13592.61 350
13593.71 327
13594.81 325
13595.91 355
13597.01 366
13598.12 373
13599.22 349
13600.32 390
13601.42 327
13602.52 359
13603.62 360
13604.72 411
13605.83 380
13606.93 387
13608.03 420
13609.13 372
13610.23 357
13611.34 353
13612.44 352
13613.54 387
13614.64 383
13615.74 385
13616.85 375
13617.95 384
13619.05 340
13620.15 380
13621.25 412
13622.36 392
13623.46 390
13624.56 404
13625.66 380
13626.77 381
13627.87 398
13628.97 391
13630.07 412
13631.18 418
13632.28 432
13633.38 410
13634.48 383
13635.59 436
13636.69 397
13637.79 389
13638.90 377
13640.00 384
13641.10 432
13642.21 446
13643.31 412
13644.41 392
13645.52 396
13646.62 427
13647.72 404
13648.83 417
13649.93 377
13651.03 334
13652.14 346
13653.24 383
13654.34 402
13655.45 345
13656.55 416
13657.65 363
13658.76 368
13659.86 410
13660.97 370
13662.07 386
13663.17 395
13664.28 362
13665.38 365
13666.49 429
13667.59 374
13668.69 359
13669.80 346
13670.90 402
13672.01 367
13673.11 352
13674.22 364
13675.32 349
13676.42 374
13677.53 361
13678.63 402
13679.74 356
13680.84 348
13681.95 358
13683.05 377
13684.16 337
13685.26 373
13686.37 401
13687.47 366
13688.58 368
13689.68 360
13690.79 368
13691.89 344
13693.00 341
13694.10 381
13695.21 411
13696.31 349
13697.42 360
13698.52 377
13699.63 410
13700.73 356
13701.84 387
13702.95 375
13704.05 399
13705.16 417
13706.26 462
13707.37 421
13708.47 433
13709.58 420
13710.69 385
13711.79 379
13712.90 410
13714.00 420
13715.11 425
13716.22 388
13717.32 379
13718.43 420
13719.53 393
13720.64 420
13721.75 398
13722.85 451
13723.96 403
13725.07 452
13726.17 513
13727.28 458
13728.39 472
13729.49 405
13730.60 435
13731.71 439
13732.81 410
13733.92 463
13735.03 458
13736.13 479
13737.24 546
13738.35 513
13739.46 493
13740.56 480
13741.67 459
13742.78 447
13743.88 488
13744.99 447
13746.10 404
13747.21 463
13748.31 506
13749.42 552
13750.53 482
13751.64 495
13752.74 534
13753.85 538
13754.96 514
13756.07 545
13757.17 513
13758.28 504
13759.39 542
13760.50 573
13761.61 556
13762.71 586
13763.82 615
13764.93 594
13766.04 648
13767.15 641
13768.25 663
13769.36 672
13770.47 761
13771.58 794
13772.69 872
13773.80 880
13774.90 882
13776.01 979
13777.12 967
13778.23 897
13779.34 866
13780.45 817
13781.56 800
13782.67 755
13783.77 687
13784.88 710
13785.99 658
13787.10 604
13788.21 548
13789.32 568
13790.43 568
13791.54 527
13792.65 578
13793.76 534
13794.86 540
13795.97 535
13797.08 519
13798.19 530
13799.30 527
13800.41 519
13801.52 487
13802.63 474
13803.74 476
13804.85 491
13805.96 473
13807.07 479
13808.18 469
13809.29 489
13810.40 461
13811.51 515
13812.62 485
13813.73 477
13814.84 493
13815.95 440
13817.06 528
13818.17 481
13819.28 455
13820.39 394
13821.50 452
13822.61 460
13823.72 426
13824.83 461
13825.94 429
13827.05 414
13828.16 399
13829.27 411
13830.39 428
13831.50 420
13832.61 368
13833.72 405
13834.83 425
13835.94 381
13837.05 385
13838.16 369
13839.27 365
13840.38 403
13841.50 408
13842.61 412
13843.72 413
13844.83 419
13845.94 401
13847.05 396
13848.16 400
13849.27 405
13850.39 388
13851.50 418
13852.61 397
13853.72 406
13854.83 395
13855.94 391
13857.06 377
13858.17 384
13859.28 469
13860.39 399
13861.50 402
13862.62 404
13863.73 396
13864.84 420
13865.95 419
13867.06 380
13868.18 439
13869.29 482
13870.40 445
13871.51 456
13872.63 458
13873.74 422
13874.85 404
13875.96 438
13877.08 457
13878.19 431
13879.30 408
13880.41 439
13881.53 455
13882.64 404
13883.75 463
13884.87 423
13885.98 460
13887.09 497
13888.20 465
13889.32 412
13890.43 438
13891.54 419
13892.66 435
13893.77 481
13894.88 487
13896.00 480
13897.11 433
13898.22 438
13899.34 448
13900.45 473
13901.56 511
13902.68 470
13903.79 448
13904.91 462
13906.02 372
13907.13 381
13908.25 404
13909.36 417
13910.48 437
13911.59 443
13912.70 428
13913.82 451
13914.93 447
13916.05 406
13917.16 407
13918.27 388
13919.39 399
13920.50 388
13921.62 397
13922.73 430
13923.85 426
13924.96 392
13926.08 377
13927.19 403
13928.30 388
13929.42 380
13930.53 342
13931.65 387
13932.76 386
13933.88 399
13934.99 431
13936.11 428
13937.22 389
13938.34 360
13939.45 358
13940.57 476
13941.68 414
13942.80 360
13943.91 365
13945.03 438
13946.15 389
13947.26 385
13948.38 394
13949.49 362
13950.61 355
13951.72 387
13952.84 371
13953.95 350
13955.07 364
13956.19 374
13957.30 397
13958.42 369
13959.53 369
13960.65 367
13961.77 379
13962.88 357
13964.00 384
13965.11 314
13966.23 339
13967.35 372
13968.46 373
13969.58 331
13970.69 340
13971.81 359
13972.93 343
13974.04 322
13975.16 387
13976.28 391
13977.39 358
13978.51 373
13979.63 348
13980.74 332
13981.86 367
13982.98 383
13984.09 346
13985.21 367
13986.33 380
13987.45 377
13988.56 371
13989.68 331
13990.80 361
13991.91 393
13993.03 361
13994.15 370
13995.27 367
13996.38 332
13997.50 352
13998.62 386
13999.74 361
14000.85 335
14001.97 323
14003.09 382
14004.21 409
14005.32 360
14006.44 312
14007.56 358
14008.68 367
14009.80 312
14010.91 341
14012.03 349
14013.15 370
14014.27 361
14015.39 336
14016.50 340
14017.62 344
14018.74 383
14019.86 380
14020.98 320
14022.10 296
14023.21 346
14024.33 331
14025.45 359
14026.57 314
14027.69 378
14028.81 386
14029.93 366
14031.04 367
14032.16 368
14033.28 322
14034.40 349
14035.52 378
14036.64 330
14037.76 310
14038.88 310
14040.00 317
14041.12 352
14042.23 346
14043.35 377
14044.47 370
14045.59 354
14046.71 346
14047.83 411
14048.95 369
14050.07 411
14051.19 401
14052.31 350
14053.43 354
14054.55 384
14055.67 383
14056.79 423
14057.91 392
14059.03 393
14060.15 413
14061.27 414
14062.39 403
14063.51 376
14064.63 352
14065.75 399
14066.87 407
14067.99 387
14069.11 402
14070.23 385
14071.35 435
14072.47 426
14073.59 422
14074.71 412
14075.83 448
14076.95 476
14078.07 464
14079.19 428
14080.31 476
14081.44 458
14082.56 441
14083.68 498
14084.80 430
14085.92 502
14087.04 445
14088.16 493
14089.28 545
14090.40 564
14091.52 562
14092.65 550
14093.77 509
14094.89 512
14096.01 563
14097.13 610
14098.25 598
14099.37 572
14100.50 641
14101.62 629
14102.74 620
14103.86 583
14104.98 575
14106.10 561
14107.23 509
14108.35 505
14109.47 539
14110.59 506
14111.71 470
14112.84 468
14113.96 481
14115.08 426
14116.20 423
14117.32 422
14118.45 373
14119.57 372
14120.69 372
14121.81 398
14122.94 403
14124.06 414
14125.18 400
14126.30 378
14127.43 370
14128.55 340
14129.67 362
14130.79 363
14131.92 357
14133.04 393
14134.16 367
14135.29 361
14136.41 425
14137.53 390
14138.66 366
14139.78 378
14140.90 380
14142.02 387
14143.15 325
14144.27 356
14145.39 390
14146.52 351
14147.64 367
14148.76 343
14149.89 358
14151.01 361
14152.14 362
14153.26 374
14154.38 314
14155.51 348
14156.63 343
14157.75 350
14158.88 353
14160.00 375
14161.13 327
14162.25 345
14163.37 375
14164.50 324
14165.62 302
14166.75 341
14167.87 348
14168.99 369
14170.12 337
14171.24 310
14172.37 336
14173.49 353
14174.62 351
14175.74 326
14176.87 302
14177.99 293
14179.12 300
14180.24 320
14181.36 325
14182.49 318
14183.61 321
14184.74 325
14185.86 345
14186.99 348
14188.11 335
14189.24 298
14190.36 310
14191.49 344
14192.62 328
14193.74 358
14194.87 356
14195.99 334
14197.12 331
14198.24 346
14199.37 326
14200.49 331
14201.62 340
14202.74 303
14203.87 338
14205.00 321
14206.12 311
14207.25 328
14208.37 358
14209.50 323
14210.62 302
14211.75 284
14212.88 295
14214.00 299
14215.13 310
14216.26 321
14217.38 323
14218.51 323
14219.63 301
14220.76 327
14221.89 300
14223.01 265
14224.14 252
14225.27 276
14226.39 323
14227.52 277
14228.65 294
14229.77 307
14230.90 293
14232.03 268
14233.15 316
14234.28 317
14235.41 300
14236.53 276
14237.66 263
14238.79 261
14239.91 285
14241.04 324
14242.17 287
14243.30 269
14244.42 285
14245.55 284
14246.68 295
14247.81 326
14248.93 298
14250.06 279
14251.19 266
14252.32 290
14253.44 263
14254.57 304
14255.70 269
14256.83 261
14257.95 275
14259.08 320
14260.21 276
14261.34 292
14262.47 283
14263.59 280
14264.72 311
14265.85 283
14266.98 267
14268.11 266
14269.23 275
14270.36 300
14271.49 244
14272.62 224
14273.75 281
14274.88 250
14276.01 277
14277.13 263
14278.26 264
14279.39 268
14280.52 269
14281.65 286
14282.78 294
14283.91 243
14285.04 273
14286.16 255
14287.29 246
14288.42 240
14289.55 224
14290.68 270
14291.81 259
14292.94 248
14294.07 242
14295.20 252
14296.33 259
14297.46 270
14298.59 243
14299.71 266
14300.84 220
14301.97 213
14303.10 237
14304.23 236
14305.36 253
14306.49 204
14307.62 227
14308.75 271
14309.88 217
14311.01 216
14312.14 264
14313.27 296
14314.40 278
14315.53 244
14316.66 263
14317.79 236
14318.92 267
14320.05 213
14321.18 226
14322.31 238
14323.44 235
14324.57 267
14325.70 230
14326.84 253
14327.97 207
14329.10 230
14330.23 243
14331.36 264
14332.49 248
14333.62 213
14334.75 214
14335.88 234
14337.01 236
14338.14 238
14339.27 251
14340.41 259
14341.54 232
14342.67 235
14343.80 218
14344.93 212
14346.06 204
14347.19 235
14348.32 227
14349.46 216
14350.59 260
14351.72 265
14352.85 253
14353.98 220
14355.11 256
14356.25 243
14357.38 207
14358.51 218
14359.64 209
14360.77 190
14361.90 203
14363.04 239
14364.17 231
14365.30 208
14366.43 230
14367.56 195
14368.70 198
14369.83 175
14370.96 228
14372.09 246
14373.23 258
14374.36 220
14375.49 212
14376.62 226
14377.76 222
14378.89 233
14380.02 240
14381.15 222
14382.29 249
14383.42 261
14384.55 259
14385.69 231
14386.82 202
14387.95 202
14389.08 226
14390.22 253
14391.35 236
14392.48 232
14393.62 218
14394.75 204
14395.88 190
14397.02 239
14398.15 261
14399.28 220
14400.42 230
14401.55 221
14402.68 218
14403.82 211
14404.95 243
14406.08 245
14407.22 217
14408.35 236
14409.49 236
14410.62 227
14411.75 211
14412.89 208
14414.02 240
14415.16 224
14416.29 206
14417.42 229
14418.56 240
14419.69 266
14420.83 273
14421.96 261
14423.10 213
14424.23 239
14425.36 246
14426.50 260
14427.63 277
14428.77 266
14429.90 235
14431.04 224
14432.17 236
14433.31 283
14434.44 229
14435.58 264
14436.71 279
14437.85 228
14438.98 252
14440.12 248
14441.25 253
14442.39 248
14443.52 265
14444.66 205
14445.79 211
14446.93 238
14448.06 274
14449.20 241
14450.33 228
14451.47 240
14452.60 230
14453.74 269
14454.87 225
14456.01 255
14457.15 272
14458.28 274
14459.42 229
14460.55 213
14461.69 215
14462.83 216
14463.96 249
14465.10 238
14466.23 197
14467.37 235
14468.51 233
14469.64 208
14470.78 208
14471.91 235
14473.05 247
14474.19 253
14475.32 253
14476.46 231
14477.60 250
14478.73 247
14479.87 243
14481.01 254
14482.14 239
14483.28 224
14484.42 250
14485.55 257
14486.69 252
14487.83 201
14488.96 222
14490.10 247
14491.24 239
14492.37 207
14493.51 262
14494.65 244
14495.79 231
14496.92 242
14498.06 227
14499.20 280
14500.34 241
14501.47 260
14502.61 286
14503.75 276
14504.89 284
14506.02 261
14507.16 230
14508.30 259
14509.44 257
14510.57 248
14511.71 252
14512.85 234
14513.99 272
14515.13 269
14516.26 274
14517.40 280
14518.54 275
14519.68 281
14520.82 305
14521.95 291
14523.09 267
14524.23 283
14525.37 295
14526.51 269
14527.65 322
14528.78 280
14529.92 273
14531.06 282
14532.20 308
14533.34 280
14534.48 244
14535.62 238
14536.76 255
14537.89 268
14539.03 248
14540.17 253
14541.31 264
14542.45 261
14543.59 275
14544.73 258
14545.87 263
14547.01 247
14548.15 237
14549.29 243
14550.42 239
14551.56 251
14552.70 228
14553.84 249
14554.98 267
14556.12 245
14557.26 238
14558.40 222
14559.54 267
14560.68 256
14561.82 257
14562.96 287
14564.10 274
14565.24 259
14566.38 270
14567.52 247
14568.66 240
14569.80 252
14570.94 325
14572.08 299
14573.22 274
14574.36 267
14575.50 276
14576.64 246
14577.78 290
14578.92 267
14580.06 246
14581.20 226
14582.35 238
14583.49 269
14584.63 272
14585.77 282
14586.91 275
14588.05 279
14589.19 268
14590.33 262
14591.47 294
14592.61 311
14593.75 290
14594.89 288
14596.04 306
14597.18 289
14598.32 278
14599.46 300
14600.60 315
14601.74 311
14602.88 297
14604.03 286
14605.17 302
14606.31 348
14607.45 313
14608.59 328
14609.73 305
14610.87 322
14612.02 336
14613.16 344
14614.30 290
14615.44 296
14616.58 302
14617.73 310
14618.87 311
14620.01 321
14621.15 353
14622.29 320
14623.44 373
14624.58 344
14625.72 330
14626.86 394
14628.01 368
14629.15 367
14630.29 393
14631.43 423
14632.58 438
14633.72 451
14634.86 458
14636.00 462
14637.15 440
14638.29 449
14639.43 450
14640.58 438
14641.72 432
14642.86 420
14644.00 432
14645.15 377
14646.29 382
14647.43 404
14648.58 389
14649.72 381
14650.86 362
14652.01 302
14653.15 300
14654.29 299
14655.44 303
14656.58 289
14657.72 295
14658.87 291
14660.01 266
14661.16 290
14662.30 301
14663.44 327
14664.59 303
14665.73 271
14666.87 244
14668.02 249
14669.16 254
14670.31 255
14671.45 277
14672.59 241
14673.74 234
14674.88 273
14676.03 256
14677.17 259
14678.32 266
14679.46 243
14680.60 259
14681.75 267
14682.89 253
14684.04 237
14685.18 233
14686.33 243
14687.47 258
14688.62 259
14689.76 247
14690.91 289
14692.05 276
14693.20 215
14694.34 229
14695.49 267
14696.63 230
14697.78 184
14698.92 221
14700.07 266
14701.21 239
14702.36 216
14703.50 235
14704.65 200
14705.79 201
14706.94 230
14708.09 248
14709.23 238
14710.38 230
14711.52 225
14712.67 248
14713.81 238
14714.96 244
14716.11 254
14717.25 215
14718.40 214
14719.54 236
14720.69 214
14721.84 220
14722.98 259
14724.13 248
14725.27 216
14726.42 220
14727.57 217
14728.71 237
14729.86 237
14731.01 201
14732.15 191
14733.30 242
14734.45 246
14735.59 226
14736.74 239
14737.88 187
14739.03 208
14740.18 212
14741.33 222
14742.47 184
14743.62 210
14744.77 228
14745.91 201
14747.06 240
14748.21 226
14749.35 247
14750.50 237
14751.65 231
14752.80 223
14753.94 270
14755.09 211
14756.24 242
14757.39 238
14758.53 201
14759.68 226
14760.83 214
14761.98 206
14763.12 203
14764.27 205
14765.42 189
14766.57 203
14767.71 211
14768.86 223
14770.01 229
14771.16 213
14772.31 218
14773.45 211
14774.60 204
14775.75 200
14776.90 224
14778.05 222
14779.20 164
14780.34 159
14781.49 208
14782.64 208
14783.79 232
14784.94 197
14786.09 215
14787.24 213
14788.38 188
14789.53 243
14790.68 166
14791.83 210
14792.98 220
14794.13 202
14795.28 197
14796.43 174
14797.57 200
14798.72 222
14799.87 221
14801.02 189
14802.17 209
14803.32 211
14804.47 196
14805.62 174
14806.77 183
14807.92 177
14809.07 244
14810.22 214
14811.37 198
14812.52 212
14813.67 207
14814.82 203
14815.97 208
14817.12 195
14818.26 179
14819.41 188
14820.56 190
14821.71 189
14822.86 192
14824.01 168
14825.16 168
14826.31 183
14827.47 165
14828.62 196
14829.77 151
14830.92 149
14832.07 195
14833.22 188
14834.37 161
14835.52 156
14836.67 152
14837.82 166
14838.97 173
14840.12 187
14841.27 188
14842.42 202
14843.57 156
14844.72 154
14845.87 203
14847.03 183
14848.18 189
14849.33 206
14850.48 209
14851.63 166
14852.78 156
14853.93 163
14855.08 179
14856.23 173
14857.39 187
14858.54 183
14859.69 191
14860.84 167
14861.99 156
14863.14 168
14864.29 144
14865.45 153
14866.60 168
14867.75 157
14868.90 176
14870.05 170
14871.21 167
14872.36 179
14873.51 173
14874.66 184
14875.81 195
14876.97 184
14878.12 195
14879.27 163
14880.42 186
14881.57 152
14882.73 163
14883.88 170
14885.03 165
14886.18 197
14887.34 211
14888.49 180
14889.64 164
14890.79 158
14891.95 199
14893.10 187
14894.25 180
14895.41 173
14896.56 178
14897.71 184
14898.86 196
14900.02 182
14901.17 153
14902.32 177
14903.48 194
14904.63 176
14905.78 146
14906.94 167
14908.09 181
14909.24 163
14910.40 155
14911.55 191
14912.70 199
14913.86 202
14915.01 181
14916.16 150
14917.32 200
14918.47 210
14919.63 236
14920.78 183
14921.93 172
14923.09 171
14924.24 172
14925.39 204
14926.55 190
14927.70 202
14928.86 226
14930.01 215
14931.17 179
14932.32 194
14933.47 215
14934.63 208
14935.78 210
14936.94 196
14938.09 160
14939.25 180
14940.40 206
14941.56 183
14942.71 191
14943.86 230
14945.02 236
14946.17 207
14947.33 211
14948.48 218
14949.64 225
14950.79 160
14951.95 173
14953.10 208
14954.26 194
14955.41 208
14956.57 240
14957.72 212
14958.88 246
14960.04 204
14961.19 185
14962.35 221
14963.50 186
14964.66 196
14965.81 192
14966.97 217
14968.12 198
14969.28 226
14970.44 191
14971.59 215
14972.75 180
14973.90 204
14975.06 195
14976.21 252
14977.37 198
14978.53 185
14979.68 185
14980.84 181
14981.99 202
14983.15 190
14984.31 189
14985.46 187
14986.62 210
14987.78 158
14988.93 168
14990.09 195
14991.25 163
14992.40 200
14993.56 166
14994.72 181
14995.87 174
14997.03 171
14998.19 199
14999.34 160
15000.50 168
15001.66 191
15002.81 191
15003.97 189
15005.13 180
15006.29 167
15007.44 182
15008.60 210
15009.76 188
15010.91 166
15012.07 170
15013.23 141
15014.39 163
15015.54 173
15016.70 176
15017.86 172
15019.02 174
15020.17 163
15021.33 143
15022.49 145
15023.65 190
15024.81 224
15025.96 162
15027.12 143
15028.28 129
15029.44 171
15030.59 178
15031.75 152
15032.91 164
15034.07 171
15035.23 178
15036.39 140
15037.54 142
15038.70 156
15039.86 152
15041.02 166
15042.18 133
15043.34 150
15044.50 168
15045.65 152
15046.81 178
15047.97 179
15049.13 175
15050.29 184
15051.45 161
15052.61 146
15053.77 157
15054.92 146
15056.08 155
15057.24 175
15058.40 175
15059.56 173
15060.72 172
15061.88 171
15063.04 162
15064.20 178
15065.36 158
15066.52 190
15067.68 167
15068.84 147
15070.00 188
15071.16 172
15072.32 148
15073.47 141
15074.63 144
15075.79 163
15076.95 188
15078.11 180
15079.27 158
15080.43 129
15081.59 138
15082.75 156
15083.91 185
15085.07 146
15086.23 164
15087.39 164
15088.56 146
15089.72 159
15090.88 166
15092.04 148
15093.20 168
15094.36 157
15095.52 163
15096.68 140
15097.84 137
15099.00 188
15100.16 170
15101.32 143
15102.48 148
15103.64 165
15104.80 134
15105.97 160
15107.13 169
15108.29 150
15109.45 121
15110.61 142
15111.77 157
15112.93 164
15114.09 155
15115.25 143
15116.42 158
15117.58 163
15118.74 173
15119.90 162
15121.06 150
15122.22 149
15123.39 172
15124.55 145
15125.71 165
15126.87 194
15128.03 181
15129.19 187
15130.36 177
15131.52 190
15132.68 195
15133.84 162
15135.00 140
15136.17 153
15137.33 171
15138.49 148
15139.65 156
15140.82 129
15141.98 155
15143.14 144
15144.30 150
15145.46 182
15146.63 178
15147.79 153
15148.95 146
15150.12 159
15151.28 166
15152.44 162
15153.60 156
15154.77 145
15155.93 188
15157.09 175
15158.26 166
15159.42 182
15160.58 158
15161.74 156
15162.91 154
15164.07 183
15165.23 161
15166.40 159
15167.56 176
15168.72 187
15169.89 166
15171.05 197
15172.21 154
15173.38 178
15174.54 204
15175.71 225
15176.87 178
15178.03 193
15179.20 191
15180.36 166
15181.52 179
15182.69 130
15183.85 149
15185.02 181
15186.18 169
15187.34 182
15188.51 178
15189.67 178
15190.84 195
15192.00 181
15193.17 203
15194.33 191
15195.49 189
15196.66 200
15197.82 217
15198.99 189
15200.15 178
15201.32 193
15202.48 191
15203.65 233
15204.81 188
15205.98 204
15207.14 206
15208.31 211
15209.47 180
15210.64 167
15211.80 182
15212.97 209
15214.13 208
15215.30 210
15216.46 205
15217.63 186
15218.79 170
15219.96 180
15221.12 190
15222.29 212
15223.45 190
15224.62 190
15225.78 184
15226.95 194
15228.12 210
15229.28 195
15230.45 209
15231.61 182
15232.78 201
15233.95 221
15235.11 197
15236.28 206
15237.44 214
15238.61 219
15239.78 230
15240.94 214
15242.11 206
15243.27 217
15244.44 206
15245.61 236
15246.77 182
15247.94 195
15249.11 213
15250.27 190
15251.44 172
15252.61 187
15253.77 193
15254.94 196
15256.11 176
15257.27 183
15258.44 157
15259.61 147
15260.77 194
15261.94 177
15263.11 173
15264.27 173
15265.44 186
15266.61 165
15267.78 177
15268.94 174
15270.11 212
15271.28 214
15272.44 182
15273.61 167
15274.78 160
15275.95 170
15277.11 186
15278.28 180
15279.45 149
15280.62 167
15281.79 145
15282.95 147
15284.12 155
15285.29 160
15286.46 181
15287.62 175
15288.79 168
15289.96 174
15291.13 159
15292.30 175
15293.47 163
15294.63 173
15295.80 210
15296.97 156
15298.14 184
15299.31 153
15300.48 168
15301.64 165
15302.81 149
15303.98 161
15305.15 154
15306.32 191
15307.49 163
15308.66 198
15309.82 190
15310.99 178
15312.16 185
15313.33 163
15314.50 154
15315.67 153
15316.84 123
15318.01 134
15319.18 140
15320.35 167
15321.51 162
15322.68 157
15323.85 166
15325.02 154
15326.19 137
15327.36 170
15328.53 172
15329.70 163
15330.87 174
15332.04 172
15333.21 161
15334.38 154
15335.55 158
15336.72 136
15337.89 164
15339.06 165
15340.23 184
15341.40 171
15342.57 145
15343.74 167
15344.91 171
15346.08 160
15347.25 148
15348.42 160
15349.59 145
15350.76 134
15351.93 155
15353.10 193
15354.27 169
15355.44 158
15356.61 159
15357.78 150
15358.95 164
15360.13 181
15361.30 161
15362.47 174
15363.64 170
15364.81 150
15365.98 176
15367.15 188
15368.32 172
15369.49 156
15370.66 165
15371.84 168
15373.01 180
15374.18 160
15375.35 177
15376.52 192
15377.69 195
15378.86 154
15380.03 169
15381.21 162
15382.38 182
15383.55 165
15384.72 156
15385.89 139
15387.06 164
15388.24 151
15389.41 187
15390.58 170
15391.75 173
15392.92 145
15394.10 154
15395.27 169
15396.44 169
15397.61 157
15398.78 156
15399.96 168
15401.13 140
15402.30 179
15403.47 141
15404.65 147
15405.82 154
15406.99 160
15408.16 161
15409.34 153
15410.51 142
15411.68 144
15412.85 170
15414.03 190
15415.20 174
15416.37 167
15417.55 172
15418.72 163
15419.89 146
15421.06 192
15422.24 144
15423.41 150
15424.58 144
15425.76 150
15426.93 157
15428.10 152
15429.28 149
15430.45 156
15431.62 170
15432.80 165
15433.97 188
15435.15 159
15436.32 176
15437.49 169
15438.67 134
15439.84 152
15441.01 135
15442.19 145
15443.36 162
15444.54 129
15445.71 135
15446.88 163
15448.06 140
15449.23 145
15450.41 153
15451.58 169
15452.75 166
15453.93 156
15455.10 182
15456.28 172
15457.45 146
15458.63 143
15459.80 138
15460.98 157
15462.15 153
15463.32 174
15464.50 173
15465.67 171
15466.85 147
15468.02 154
15469.20 164
15470.37 138
15471.55 158
15472.72 165
15473.90 165
15475.07 147
15476.25 162
15477.42 187
15478.60 194
15479.77 165
15480.95 189
15482.13 195
15483.30 158
15484.48 152
15485.65 183
15486.83 172
15488.00 170
15489.18 143
15490.35 164
15491.53 184
15492.71 167
15493.88 132
15495.06 167
15496.23 177
15497.41 167
15498.59 149
15499.76 135
15500.94 161
15502.11 176
15503.29 191
15504.47 145
15505.64 150
15506.82 149
15508.00 172
15509.17 183
15510.35 163
15511.52 122
15512.70 168
15513.88 159
15515.05 164
15516.23 160
15517.41 154
15518.58 197
15519.76 171
15520.94 188
15522.12 205
15523.29 141
15524.47 168
15525.65 191
15526.82 132
15528.00 120
15529.18 142
15530.35 177
15531.53 199
15532.71 172
15533.89 177
15535.06 163
15536.24 176
15537.42 156
15538.60 206
15539.77 189
15540.95 231
15542.13 192
15543.31 175
15544.48 176
15545.66 199
15546.84 208
15548.02 171
15549.20 179
15550.37 163
15551.55 148
15552.73 170
15553.91 160
15555.09 184
15556.26 196
15557.44 190
15558.62 165
15559.80 172
15560.98 168
15562.16 177
15563.34 169
15564.51 156
15565.69 161
15566.87 174
15568.05 178
15569.23 211
15570.41 239
15571.59 175
15572.76 167
15573.94 172
15575.12 185
15576.30 191
15577.48 179
15578.66 213
15579.84 195
15581.02 186
15582.20 205
15583.38 219
15584.56 199
15585.73 236
15586.91 266
15588.09 208
15589.27 194
15590.45 193
15591.63 175
15592.81 209
15593.99 224
15595.17 200
15596.35 173
15597.53 193
15598.71 209
15599.89 209
15601.07 236
15602.25 192
15603.43 225
15604.61 230
15605.79 233
15606.97 231
15608.15 261
15609.33 246
15610.51 234
15611.69 236
15612.87 197
15614.05 220
15615.23 216
15616.41 227
15617.59 232
15618.77 244
15619.95 284
15621.14 314
15622.32 270
15623.50 253
15624.68 227
15625.86 277
15627.04 270
15628.22 298
15629.40 253
15630.58 257
15631.76 265
15632.94 240
15634.13 228
15635.31 285
15636.49 299
15637.67 253
15638.85 273
15640.03 273
15641.21 300
15642.39 283
15643.58 258
15644.76 298
15645.94 283
15647.12 274
15648.30 284
15649.48 340
15650.67 333
15651.85 364
15653.03 309
15654.21 320
15655.39 328
15656.58 368
15657.76 358
15658.94 305
15660.12 322
15661.30 297
15662.49 339
15663.67 344
15664.85 322
15666.03 331
15667.22 328
15668.40 305
15669.58 281
15670.76 283
15671.95 281
15673.13 281
15674.31 278
15675.49 313
15676.68 317
15677.86 317
15679.04 316
15680.23 289
15681.41 292
15682.59 257
15683.77 315
15684.96 346
15686.14 310
15687.32 298
15688.51 317
15689.69 317
15690.87 283
15692.06 271
15693.24 276
15694.42 308
15695.61 296
15696.79 314
15697.97 288
15699.16 253
15700.34 291
15701.53 288
15702.71 286
15703.89 264
15705.08 282
15706.26 305
15707.44 278
15708.63 318
15709.81 308
15711.00 326
15712.18 294
15713.36 299
15714.55 289
15715.73 336
15716.92 313
15718.10 316
15719.29 309
15720.47 336
15721.66 316
15722.84 341
15724.02 326
15725.21 301
15726.39 333
15727.58 319
15728.76 347
15729.95 311
15731.13 311
15732.32 311
15733.50 334
15734.69 302
15735.87 297
15737.06 333
15738.24 327
15739.43 354
15740.61 351
15741.80 303
15742.98 333
15744.17 362
15745.35 361
15746.54 325
15747.72 326
15748.91 366
15750.10 360
15751.28 401
15752.47 361
15753.65 374
15754.84 427
15756.02 366
15757.21 365
15758.40 403
15759.58 374
15760.77 393
15761.95 357
15763.14 333
15764.33 337
15765.51 328
15766.70 321
15767.88 377
15769.07 371
15770.26 341
15771.44 282
15772.63 341
15773.82 350
15775.00 358
15776.19 289
15777.38 316
15778.56 332
15779.75 284
15780.94 282
15782.12 326
15783.31 325
15784.50 285
15785.68 325
15786.87 299
15788.06 333
15789.24 312
15790.43 329
15791.62 313
15792.81 267
15793.99 299
15795.18 255
15796.37 282
15797.55 284
15798.74 274
15799.93 234
15801.12 268
15802.30 296
15803.49 267
15804.68 266
15805.87 279
15807.05 265
15808.24 255
15809.43 264
15810.62 274
15811.81 246
15812.99 256
15814.18 278
15815.37 249
15816.56 252
15817.75 220
15818.93 253
15820.12 255
15821.31 253
15822.50 238
15823.69 269
15824.88 238
15826.06 232
15827.25 236
15828.44 230
15829.63 256
15830.82 232
15832.01 213
15833.20 242
15834.38 234
15835.57 251
15836.76 247
15837.95 256
15839.14 249
15840.33 244
15841.52 257
15842.71 220
15843.90 257
15845.08 206
15846.27 225
15847.46 264
15848.65 244
15849.84 263
15851.03 245
15852.22 297
15853.41 262
15854.60 256
15855.79 222
15856.98 272
15858.17 234
15859.36 240
15860.55 231
15861.74 230
15862.93 227
15864.12 214
15865.31 213
15866.50 251
15867.69 240
15868.88 239
15870.07 207
15871.26 206
15872.45 237
15873.64 217
15874.83 200
15876.02 233
15877.21 234
15878.40 239
15879.59 258
15880.78 239
15881.97 246
15883.16 223
15884.35 248
15885.54 284
15886.73 249
15887.92 304
15889.11 281
15890.30 256
15891.50 239
15892.69 254
15893.88 249
15895.07 218
15896.26 214
15897.45 227
15898.64 239
15899.83 269
15901.02 308
15902.22 273
15903.41 261
15904.60 220
15905.79 247
15906.98 254
15908.17 280
15909.36 243
15910.56 260
15911.75 290
15912.94 292
15914.13 261
15915.32 275
15916.51 262
15917.71 290
15918.90 276
15920.09 233
15921.28 223
15922.47 255
15923.67 222
15924.86 268
15926.05 265
15927.24 292
15928.43 289
15929.63 259
15930.82 259
15932.01 240
15933.20 245
15934.40 239
15935.59 294
15936.78 253
15937.97 268
15939.17 235
15940.36 265
15941.55 249
15942.75 210
15943.94 253
15945.13 219
15946.32 224
15947.52 233
15948.71 199
15949.90 186
15951.10 233
15952.29 233
15953.48 229
15954.68 241
15955.87 235
15957.06 188
15958.26 236
15959.45 209
15960.64 198
15961.84 190
15963.03 220
15964.22 231
15965.42 174
15966.61 172
15967.80 197
15969.00 199
15970.19 216
15971.39 205
15972.58 228
15973.77 202
15974.97 213
15976.16 198
15977.36 194
15978.55 212
15979.74 188
15980.94 172
15982.13 168
15983.33 150
15984.52 192
15985.72 187
15986.91 211
15988.10 187
15989.30 192
15990.49 173
15991.69 183
15992.88 203
15994.08 185
15995.27 202
15996.47 176
15997.66 206
15998.86 181
16000.05 178
16001.25 170
16002.44 150
16003.64 164
16004.83 176
16006.03 165
16007.22 196
16008.42 186
16009.61 154
16010.81 188
16012.00 216
16013.20 199
16014.40 160
16015.59 154
16016.79 172
16017.98 182
16019.18 179
16020.37 201
16021.57 189
16022.76 162
16023.96 151
16025.16 169
16026.35 155
16027.55 146
16028.74 193
16029.94 191
16031.14 183
16032.33 187
16033.53 168
16034.73 163
16035.92 171
16037.12 184
16038.31 166
16039.51 161
16040.71 199
16041.90 140
16043.10 134
16044.30 173
16045.49 215
16046.69 173
16047.89 190
16049.08 175
16050.28 163
16051.48 171
16052.67 150
16053.87 154
16055.07 149
16056.27 156
16057.46 151
16058.66 173
16059.86 173
16061.05 139
16062.25 166
16063.45 157
16064.65 139
16065.84 139
16067.04 183
16068.24 202
16069.44 151
16070.63 146
16071.83 146
16073.03 136
16074.23 128
16075.42 136
16076.62 148
16077.82 129
16079.02 148
16080.22 161
16081.41 130
16082.61 122
16083.81 121
16085.01 142
16086.21 146
16087.40 185
16088.60 177
16089.80 155
16091.00 152
16092.20 150
16093.40 138
16094.59 117
16095.79 152
16096.99 140
16098.19 162
16099.39 139
16100.59 141
16101.79 170
16102.99 164
16104.18 143
16105.38 154
16106.58 159
16107.78 161
16108.98 159
16110.18 174
16111.38 134
16112.58 160
16113.78 166
16114.98 151
16116.17 175
16117.37 149
16118.57 169
16119.77 157
16120.97 150
16122.17 158
16123.37 173
16124.57 138
16125.77 130
16126.97 146
16128.17 119
16129.37 159
16130.57 174
16131.77 163
16132.97 158
16134.17 139
16135.37 127
16136.57 139
16137.77 145
16138.97 149
16140.17 139
16141.37 130
16142.57 140
16143.77 152
16144.97 139
16146.17 156
16147.37 169
16148.57 136
16149.77 162
16150.97 160
16152.17 130
16153.37 160
16154.58 150
16155.78 161
16156.98 130
16158.18 162
16159.38 158
16160.58 137
16161.78 133
16162.98 129
16164.18 135
16165.38 143
16166.59 145
16167.79 131
16168.99 131
16170.19 125
16171.39 137
16172.59 142
16173.79 179
16174.99 167
16176.20 175
16177.40 168
16178.60 154
16179.80 134
16181.00 153
16182.20 158
16183.41 136
16184.61 140
16185.81 150
16187.01 125
16188.21 168
16189.42 154
16190.62 155
16191.82 161
16193.02 147
16194.22 152
16195.43 151
16196.63 144
16197.83 136
16199.03 155
16200.24 183
16201.44 154
16202.64 170
16203.84 133
16205.05 130
16206.25 151
16207.45 150
16208.65 163
16209.86 200
16211.06 174
16212.26 162
16213.47 141
16214.67 162
16215.87 150
16217.07 184
16218.28 183
16219.48 157
16220.68 157
16221.89 139
16223.09 164
16224.29 158
16225.50 182
16226.70 190
16227.90 183
16229.11 165
16230.31 157
16231.51 150
16232.72 194
16233.92 164
16235.13 189
16236.33 189
16237.53 147
16238.74 133
16239.94 147
16241.15 174
16242.35 147
16243.55 149
16244.76 185
16245.96 180
16247.17 158
16248.37 141
16249.57 213
16250.78 172
16251.98 176
16253.19 173
16254.39 162
16255.60 145
16256.80 149
16258.01 142
16259.21 139
16260.41 152
16261.62 193
16262.82 154
16264.03 180
16265.23 171
16266.44 143
16267.64 169
16268.85 176
16270.05 164
16271.26 174
16272.46 168
16273.67 152
16274.87 146
16276.08 140
16277.28 149
16278.49 158
16279.70 158
16280.90 166
16282.11 160
16283.31 185
16284.52 194
16285.72 157
16286.93 176
16288.13 175
16289.34 177
16290.55 187
16291.75 183
16292.96 176
16294.16 152
16295.37 163
16296.58 202
16297.78 174
16298.99 175
16300.19 194
16301.40 176
16302.61 187
16303.81 193
16305.02 186
16306.22 171
16307.43 174
16308.64 171
16309.84 175
16311.05 167
16312.26 171
16313.46 191
16314.67 166
16315.88 181
16317.08 176
16318.29 176
16319.50 164
16320.70 188
16321.91 183
16323.12 175
16324.33 168
16325.53 178
16326.74 175
16327.95 141
16329.15 160
16330.36 167
16331.57 170
16332.78 133
16333.98 139
16335.19 153
16336.40 156
16337.61 167
16338.81 171
16340.02 170
16341.23 146
16342.44 165
16343.64 166
16344.85 185
16346.06 164
16347.27 166
16348.48 199
16349.68 161
16350.89 150
16352.10 139
16353.31 146
16354.52 153
16355.72 123
16356.93 150
16358.14 167
16359.35 148
16360.56 152
16361.77 161
16362.97 180
16364.18 200
16365.39 145
16366.60 157
16367.81 202
16369.02 167
16370.23 137
16371.43 145
16372.64 157
16373.85 161
16375.06 155
16376.27 139
16377.48 136
16378.69 151
16379.90 181
16381.11 144
16382.32 138
16383.52 146
16384.73 151
16385.94 141
16387.15 147
16388.36 149
16389.57 138
16390.78 140
16391.99 129
16393.20 151
16394.41 156
16395.62 125
16396.83 146
16398.04 161
16399.25 182
16400.46 168
16401.67 135
16402.88 125
16404.09 138
16405.30 166
16406.51 124
16407.72 124
16408.93 154
16410.14 143
16411.35 140
16412.56 120
16413.77 132
16414.98 164
16416.19 145
16417.40 128
16418.61 147
16419.82 133
16421.03 120
16422.24 120
16423.45 161
16424.67 154
16425.88 148
16427.09 138
16428.30 144
16429.51 152
16430.72 148
16431.93 133
16433.14 149
16434.35 135
16435.56 129
16436.78 155
16437.99 162
16439.20 135
16440.41 140
16441.62 149
16442.83 156
16444.04 117
16445.25 165
16446.47 178
16447.68 144
16448.89 123
16450.10 142
16451.31 121
16452.52 127
16453.74 143
16454.95 169
16456.16 157
16457.37 139
16458.58 125
16459.80 133
16461.01 160
16462.22 143
16463.43 121
16464.65 133
16465.86 130
16467.07 147
16468.28 124
16469.49 115
16470.71 126
16471.92 142
16473.13 155
16474.34 144
16475.56 138
16476.77 132
16477.98 169
16479.20 154
16480.41 148
16481.62 145
16482.83 131
16484.05 139
16485.26 134
16486.47 147
16487.69 120
16488.90 117
16490.11 143
16491.33 115
16492.54 127
16493.75 129
16494.97 140
16496.18 130
16497.39 127
16498.61 140
16499.82 130
16501.03 110
16502.25 125
16503.46 123
16504.67 105
16505.89 152
16507.10 138
16508.32 116
16509.53 129
16510.74 151
16511.96 157
16513.17 131
16514.39 143
16515.60 136
16516.81 156
16518.03 129
16519.24 146
16520.46 112
16521.67 122
16522.88 157
16524.10 155
16525.31 132
16526.53 127
16527.74 149
16528.96 138
16530.17 108
16531.39 129
16532.60 126
16533.82 133
16535.03 151
16536.25 142
16537.46 103
16538.68 131
16539.89 142
16541.11 149
16542.32 134
16543.54 130
16544.75 135
16545.97 123
16547.18 144
16548.40 94
16549.61 119
16550.83 139
16552.04 140
16553.26 125
16554.47 137
16555.69 115
16556.91 129
16558.12 144
16559.34 125
16560.55 131
16561.77 129
16562.98 137
16564.20 126
16565.42 143
16566.63 149
16567.85 140
16569.06 150
16570.28 164
16571.50 135
16572.71 134
16573.93 136
16575.15 151
16576.36 151
16577.58 151
16578.79 138
16580.01 175
16581.23 183
16582.44 166
16583.66 143
16584.88 147
16586.09 133
16587.31 142
16588.53 180
16589.74 156
16590.96 132
16592.18 156
16593.40 163
16594.61 135
16595.83 138
16597.05 164
16598.26 141
16599.48 171
16600.70 150
16601.92 140
16603.13 151
16604.35 118
16605.57 124
16606.78 145
16608.00 135
16609.22 154
16610.44 149
16611.66 166
16612.87 174
16614.09 144
16615.31 129
16616.53 123
16617.74 128
16618.96 128
16620.18 138
16621.40 138
16622.62 153
16623.83 144
16625.05 116
16626.27 110
16627.49 104
16628.71 136
16629.93 132
16631.14 126
16632.36 124
16633.58 133
16634.80 146
16636.02 128
16637.24 129
16638.45 142
16639.67 136
16640.89 136
16642.11 131
16643.33 148
16644.55 150
16645.77 136
16646.99 125
16648.21 131
16649.42 119
16650.64 119
16651.86 111
16653.08 137
16654.30 150
16655.52 118
16656.74 144
16657.96 136
16659.18 108
16660.40 118
16661.62 138
16662.84 156
16664.06 131
16665.28 137
16666.50 144
16667.72 139
16668.93 129
16670.15 116
16671.37 107
16672.59 123
16673.81 123
16675.03 99
16676.25 117
16677.47 132
16678.69 125
16679.91 103
16681.13 115
16682.36 136
16683.58 113
16684.80 135
16686.02 138
16687.24 150
16688.46 129
16689.68 149
16690.90 170
16692.12 151
16693.34 133
16694.56 160
16695.78 133
16697.00 128
16698.22 126
16699.44 92
16700.66 170
16701.89 139
16703.11 120
16704.33 116
16705.55 131
16706.77 136
16707.99 115
16709.21 142
16710.43 138
16711.65 132
16712.88 106
16714.10 114
16715.32 143
16716.54 169
16717.76 149
16718.98 126
16720.20 129
16721.43 145
16722.65 131
16723.87 144
16725.09 104
16726.31 122
16727.54 140
16728.76 167
16729.98 165
16731.20 147
16732.42 120
16733.65 114
16734.87 141
16736.09 126
16737.31 121
16738.53 116
16739.76 126
16740.98 147
16742.20 109
16743.42 110
16744.65 107
16745.87 143
16747.09 145
16748.31 97
16749.54 136
16750.76 131
16751.98 118
16753.21 117
16754.43 107
16755.65 123
16756.87 147
16758.10 141
16759.32 132
16760.54 134
16761.77 130
16762.99 122
16764.21 141
16765.44 126
16766.66 137
16767.88 119
16769.11 135
16770.33 127
16771.55 144
16772.78 117
16774.00 112
16775.22 144
16776.45 122
16777.67 111
16778.90 127
16780.12 100
16781.34 129
16782.57 145
16783.79 121
16785.02 123
16786.24 132
16787.46 138
16788.69 138
16789.91 120
16791.14 100
16792.36 141
16793.58 138
16794.81 129
16796.03 105
16797.26 100
16798.48 121
16799.71 132
16800.93 118
16802.16 113
16803.38 134
16804.61 159
16805.83 113
16807.06 117
16808.28 115
16809.50 118
16810.73 136
16811.95 137
16813.18 119
16814.40 117
16815.63 90
16816.86 136
16818.08 154
16819.31 139
16820.53 146
16821.76 136
16822.98 137
16824.21 133
16825.43 116
16826.66 123
16827.88 128
16829.11 124
16830.33 123
16831.56 165
16832.79 142
16834.01 151
16835.24 115
16836.46 135
16837.69 164
16838.92 126
16840.14 118
16841.37 126
16842.59 131
16843.82 145
16845.05 127
16846.27 130
16847.50 114
16848.73 139
16849.95 128
16851.18 143
16852.40 156
16853.63 146
16854.86 137
16856.08 142
16857.31 150
16858.54 148
16859.76 145
16860.99 148
16862.22 161
16863.44 177
16864.67 173
16865.90 166
16867.13 159
16868.35 137
16869.58 144
16870.81 170
16872.03 151
16873.26 153
16874.49 148
16875.72 182
16876.94 155
16878.17 187
16879.40 195
16880.63 195
16881.85 198
16883.08 202
16884.31 176
16885.54 188
16886.76 197
16887.99 199
16889.22 212
16890.45 183
16891.68 180
16892.90 183
16894.13 215
16895.36 214
16896.59 212
16897.82 177
16899.04 179
16900.27 183
16901.50 187
16902.73 218
16903.96 162
16905.18 190
16906.41 212
16907.64 170
16908.87 165
16910.10 183
16911.33 157
16912.56 193
16913.78 155
16915.01 159
16916.24 141
16917.47 184
16918.70 167
16919.93 176
16921.16 131
16922.39 153
16923.62 145
16924.85 170
16926.07 175
16927.30 142
16928.53 147
16929.76 125
16930.99 148
16932.22 120
16933.45 137
16934.68 131
16935.91 122
16937.14 137
16938.37 114
16939.60 117
16940.83 131
16942.06 148
16943.29 135
16944.52 135
16945.75 145
16946.98 143
16948.21 153
16949.44 132
16950.67 147
16951.90 136
16953.13 118
16954.36 157
16955.59 139
16956.82 125
16958.05 128
16959.28 149
16960.51 149
16961.74 106
16962.97 112
16964.20 123
16965.43 137
16966.66 150
16967.89 149
16969.12 127
16970.35 154
16971.58 160
16972.82 157
16974.05 152
16975.28 135
16976.51 148
16977.74 126
16978.97 142
16980.20 139
16981.43 101
16982.66 131
16983.90 138
16985.13 133
16986.36 128
16987.59 144
16988.82 122
16990.05 105
16991.28 146
16992.52 115
16993.75 140
16994.98 132
16996.21 110
16997.44 113
16998.67 127
16999.91 147
17001.14 104
17002.37 116
17003.60 133
17004.83 137
17006.07 105
17007.30 110
17008.53 118
17009.76 139
17010.99 103
17012.23 127
17013.46 102
17014.69 124
17015.92 147
17017.16 132
17018.39 130
17019.62 107
17020.85 127
17022.09 116
17023.32 117
17024.55 119
17025.78 134
17027.02 135
17028.25 113
17029.48 112
17030.72 112
17031.95 113
17033.18 108
17034.42 132
17035.65 91
17036.88 121
17038.11 115
17039.35 124
17040.58 126
17041.81 117
17043.05 113
17044.28 117
17045.52 101
17046.75 134
17047.98 122
17049.22 109
17050.45 127
17051.68 144
17052.92 146
17054.15 113
17055.38 133
17056.62 121
17057.85 113
17059.09 134
17060.32 160
17061.55 127
17062.79 128
17064.02 131
17065.26 127
17066.49 114
17067.73 109
17068.96 107
17070.19 100
17071.43 111
17072.66 100
17073.90 109
17075.13 124
17076.37 124
17077.60 113
17078.84 143
17080.07 119
17081.31 124
17082.54 121
17083.78 108
17085.01 123
17086.25 117
17087.48 120
17088.72 106
17089.95 108
17091.19 106
17092.42 119
17093.66 130
17094.89 124
17096.13 111
17097.36 92
17098.60 98
17099.83 120
17101.07 123
17102.30 85
17103.54 94
17104.78 115
17106.01 131
17107.25 121
17108.48 134
17109.72 122
17110.95 101
17112.19 104
17113.43 118
17114.66 93
17115.90 100
17117.13 78
17118.37 108
17119.61 117
17120.84 111
17122.08 124
17123.32 115
17124.55 115
17125.79 120
17127.02 96
17128.26 121
17129.50 94
17130.73 79
17131.97 101
17133.21 122
17134.44 115
17135.68 110
17136.92 114
17138.15 100
17139.39 113
17140.63 104
17141.87 127
17143.10 108
17144.34 110
17145.58 141
17146.81 104
17148.05 106
17149.29 112
17150.53 121
17151.76 88
17153.00 96
17154.24 109
17155.48 122
17156.71 98
17157.95 97
17159.19 136
17160.43 118
17161.66 123
17162.90 141
17164.14 98
17165.38 114
17166.62 92
17167.85 119
17169.09 96
17170.33 143
17171.57 126
17172.81 109
17174.04 124
17175.28 91
17176.52 104
17177.76 92
17179.00 121
17180.23 88
17181.47 113
17182.71 102
17183.95 126
17185.19 101
17186.43 96
17187.67 103
17188.90 110
17190.14 101
17191.38 117
17192.62 116
17193.86 90
17195.10 111
17196.34 99
17197.58 90
17198.82 64
17200.05 107
17201.29 117
17202.53 105
17203.77 123
17205.01 98
17206.25 118
17207.49 117
17208.73 103
17209.97 107
17211.21 119
17212.45 93
17213.69 91
17214.93 101
17216.17 95
17217.41 96
17218.65 81
17219.89 103
17221.13 87
17222.37 92
17223.61 90
17224.85 90
17226.09 87
17227.33 108
17228.57 103
17229.81 107
17231.05 124
17232.29 95
17233.53 103
17234.77 101
17236.01 92
17237.25 107
17238.49 106
17239.73 96
17240.97 90
17242.21 75
17243.45 93
17244.69 94
17245.93 87
17247.17 78
17248.41 106
17249.66 102
17250.90 122
17252.14 104
17253.38 79
17254.62 106
17255.86 106
17257.10 112
17258.34 99
17259.58 99
17260.83 130
17262.07 108
17263.31 86
17264.55 89
17265.79 91
17267.03 96
17268.27 109
17269.52 92
17270.76 96
17272.00 118
17273.24 92
17274.48 97
17275.72 93
17276.97 98
17278.21 122
17279.45 110
17280.69 99
17281.93 89
17283.18 110
17284.42 90
17285.66 102
17286.90 74
17288.15 91
17289.39 102
17290.63 87
17291.87 103
17293.11 85
17294.36 130
17295.60 129
17296.84 101
17298.08 124
17299.33 115
17300.57 106
17301.81 126
17303.06 113
17304.30 110
17305.54 102
17306.78 103
17308.03 94
17309.27 84
17310.51 80
17311.76 82
17313.00 80
17314.24 102
17315.49 83
17316.73 88
17317.97 107
17319.22 81
17320.46 83
17321.70 75
17322.95 78
17324.19 78
17325.43 119
17326.68 89
17327.92 125
17329.17 102
17330.41 95
17331.65 115
17332.90 110
17334.14 108
17335.38 121
17336.63 90
17337.87 103
17339.12 85
17340.36 105
17341.61 89
17342.85 103
17344.09 104
17345.34 102
17346.58 90
17347.83 87
17349.07 96
17350.32 102
17351.56 90
17352.80 73
17354.05 97
17355.29 94
17356.54 95
17357.78 90
17359.03 102
17360.27 99
17361.52 101
17362.76 88
17364.01 99
17365.25 109
17366.50 117
17367.74 105
17368.99 80
17370.23 71
17371.48 100
17372.72 105
17373.97 115
17375.22 74
17376.46 91
17377.71 116
17378.95 93
17380.20 110
17381.44 110
17382.69 99
17383.93 100
17385.18 114
17386.43 105
17387.67 98
17388.92 90
17390.16 113
17391.41 110
17392.66 98
17393.90 93
17395.15 88
17396.39 102
17397.64 85
17398.89 87
17400.13 99
17401.38 119
17402.63 109
17403.87 115
17405.12 115
17406.37 109
17407.61 106
17408.86 101
17410.11 103
17411.35 94
17412.60 109
17413.85 100
17415.09 112
17416.34 103
17417.59 127
17418.83 137
17420.08 121
17421.33 112
17422.57 95
17423.82 107
17425.07 110
17426.32 106
17427.56 113
17428.81 78
17430.06 86
17431.31 87
17432.55 90
17433.80 88
17435.05 84
17436.30 98
17437.54 114
17438.79 109
17440.04 84
17441.29 102
17442.53 100
17443.78 98
17445.03 88
17446.28 82
17447.53 78
17448.77 98
17450.02 100
17451.27 116
17452.52 103
17453.77 102
17455.01 125
17456.26 114
17457.51 95
17458.76 99
17460.01 94
17461.26 111
17462.51 95
17463.75 104
17465.00 114
17466.25 112
17467.50 99
17468.75 83
17470.00 105
17471.25 114
17472.50 113
17473.74 103
17474.99 107
17476.24 117
17477.49 106
17478.74 104
17479.99 101
17481.24 122
17482.49 120
17483.74 109
17484.99 94
17486.24 106
17487.49 111
17488.74 84
17489.98 120
17491.23 117
17492.48 130
17493.73 121
17494.98 114
17496.23 124
17497.48 107
17498.73 107
17499.98 101
17501.23 101
17502.48 101
17503.73 116
17504.98 100
17506.23 94
17507.48 111
17508.73 110
17509.98 114
17511.23 130
17512.48 124
17513.73 96
17514.98 84
17516.24 119
17517.49 129
17518.74 115
17519.99 127
17521.24 129
17522.49 128
17523.74 120
17524.99 121
17526.24 116
17527.49 123
17528.74 113
17529.99 119
17531.24 114
17532.50 101
17533.75 116
17535.00 126
17536.25 123
17537.50 107
17538.75 118
17540.00 114
17541.25 94
17542.51 125
17543.76 146
17545.01 140
17546.26 138
17547.51 106
17548.76 122
17550.01 106
17551.27 111
17552.52 120
17553.77 121
17555.02 109
17556.27 116
17557.53 102
17558.78 97
17560.03 115
17561.28 128
17562.53 126
17563.79 107
17565.04 98
17566.29 104
17567.54 111
17568.80 111
17570.05 109
17571.30 101
17572.55 102
17573.81 140
17575.06 134
17576.31 120
17577.56 123
17578.82 123
17580.07 111
17581.32 103
17582.57 90
17583.83 103
17585.08 97
17586.33 108
17587.59 89
17588.84 90
17590.09 111
17591.35 108
17592.60 144
17593.85 115
17595.11 127
17596.36 104
17597.61 134
17598.87 121
17600.12 114
17601.37 123
17602.63 146
17603.88 110
17605.13 119
17606.39 106
17607.64 108
17608.89 126
17610.15 119
17611.40 92
17612.66 111
17613.91 123
17615.16 94
17616.42 113
17617.67 128
17618.93 109
17620.18 111
17621.43 110
17622.69 133
17623.94 119
17625.20 107
17626.45 135
17627.71 102
17628.96 116
17630.22 111
17631.47 116
17632.72 103
17633.98 100
17635.23 117
17636.49 128
17637.74 137
17639.00 76
17640.25 124
17641.51 147
17642.76 128
17644.02 98
17645.27 124
17646.53 93
17647.78 114
17649.04 106
17650.29 110
17651.55 101
17652.80 108
17654.06 101
17655.32 105
17656.57 99
17657.83 103
17659.08 94
17660.34 88
17661.59 123
17662.85 97
17664.11 120
17665.36 117
17666.62 109
17667.87 81
17669.13 99
17670.38 116
17671.64 113
17672.90 91
17674.15 97
17675.41 97
17676.67 116
17677.92 128
17679.18 100
17680.43 103
17681.69 96
17682.95 101
17684.20 76
17685.46 98
17686.72 111
17687.97 110
17689.23 94
17690.49 105
17691.74 83
17693.00 89
17694.26 80
17695.51 97
17696.77 105
17698.03 119
17699.28 88
17700.54 89
17701.80 117
17703.06 76
17704.31 97
17705.57 100
17706.83 95
17708.08 89
17709.34 82
17710.60 87
17711.86 101
17713.11 95
17714.37 95
17715.63 116
17716.89 94
17718.14 78
17719.40 99
17720.66 123
17721.92 105
17723.18 95
17724.43 133
17725.69 101
17726.95 92
17728.21 74
17729.47 88
17730.72 92
17731.98 82
17733.24 100
17734.50 83
17735.76 83
17737.02 98
17738.27 110
17739.53 94
17740.79 74
17742.05 115
17743.31 83
17744.57 123
17745.83 121
17747.08 71
17748.34 85
17749.60 90
17750.86 100
17752.12 92
17753.38 82
17754.64 88
17755.90 93
17757.16 108
17758.41 88
17759.67 112
17760.93 90
17762.19 121
17763.45 107
17764.71 83
17765.97 104
17767.23 85
17768.49 101
17769.75 79
17771.01 99
17772.27 120
17773.53 111
17774.79 89
17776.05 100
17777.31 99
17778.57 94
17779.83 98
17781.09 105
17782.35 112
17783.61 136
17784.87 96
17786.13 95
17787.39 90
17788.65 90
17789.91 104
17791.17 90
17792.43 98
17793.69 99
17794.95 106
17796.21 92
17797.47 85
17798.73 88
17799.99 105
17801.25 88
17802.51 71
17803.77 93
17805.03 100
17806.29 92
17807.55 95
17808.82 100
17810.08 93
17811.34 86
17812.60 86
17813.86 80
17815.12 101
17816.38 91
17817.64 100
17818.90 101
17820.17 95
17821.43 94
17822.69 118
17823.95 111
17825.21 77
17826.47 90
17827.73 100
17829.00 107
17830.26 101
17831.52 91
17832.78 128
17834.04 90
17835.31 112
17836.57 118
17837.83 112
17839.09 101
17840.35 100
17841.61 92
17842.88 77
17844.14 99
17845.40 86
17846.66 106
17847.93 76
17849.19 99
17850.45 88
17851.71 81
17852.98 97
17854.24 81
17855.50 104
17856.76 84
17858.03 103
17859.29 111
17860.55 96
17861.81 91
17863.08 108
17864.34 92
17865.60 96
17866.87 95
17868.13 92
17869.39 109
17870.65 83
17871.92 95
17873.18 79
17874.44 89
17875.71 128
17876.97 112
17878.23 88
17879.50 85
17880.76 87
17882.02 105
17883.29 104
17884.55 96
17885.82 83
17887.08 94
17888.34 92
17889.61 86
17890.87 84
17892.13 90
17893.40 97
17894.66 81
17895.93 65
17897.19 84
17898.45 78
17899.72 106
17900.98 91
17902.25 78
17903.51 65
17904.78 84
17906.04 88
17907.30 89
17908.57 85
17909.83 88
17911.10 64
17912.36 82
17913.63 78
17914.89 100
17916.16 96
17917.42 88
17918.69 71
17919.95 95
17921.22 93
17922.48 113
17923.75 91
17925.01 70
17926.28 71
17927.54 95
17928.81 93
17930.07 81
17931.34 84
17932.60 104
17933.87 101
17935.13 101
17936.40 89
17937.66 85
17938.93 97
17940.19 107
17941.46 97
17942.73 99
17943.99 89
17945.26 99
17946.52 101
17947.79 89
17949.05 92
17950.32 87
17951.59 97
17952.85 82
17954.12 83
17955.38 93
17956.65 98
17957.92 84
17959.18 63
17960.45 80
17961.72 92
17962.98 104
17964.25 117
17965.52 97
17966.78 87
17968.05 108
17969.31 104
17970.58 78
17971.85 71
17973.11 84
17974.38 82
17975.65 118
17976.92 88
17978.18 93
17979.45 108
17980.72 111
17981.98 94
17983.25 102
17984.52 100
17985.78 87
17987.05 112
17988.32 101
17989.59 80
17990.85 78
17992.12 87
17993.39 88
17994.66 86
17995.92 105
17997.19 97
17998.46 69
17999.73 98
18000.99 91
18002.26 112
18003.53 98
18004.80 100
18006.07 99
18007.33 114
18008.60 83
18009.87 87
18011.14 90
18012.41 92
18013.67 107
18014.94 82
18016.21 94
18017.48 97
18018.75 100
18020.02 90
18021.28 81
18022.55 80
18023.82 79
18025.09 90
18026.36 88
18027.63 93
18028.90 74
18030.16 93
18031.43 88
18032.70 95
18033.97 93
18035.24 95
18036.51 96
18037.78 102
18039.05 99
18040.32 78
18041.58 69
18042.85 67
18044.12 78
18045.39 106
18046.66 84
18047.93 105
18049.20 96
18050.47 102
18051.74 72
18053.01 82
18054.28 80
18055.55 82
18056.82 92
18058.09 92
18059.36 92
18060.63 89
18061.90 84
18063.17 97
18064.44 100
18065.71 87
18066.98 95
18068.25 104
18069.52 105
18070.79 79
18072.06 76
18073.33 89
18074.60 99
18075.87 113
18077.14 96
18078.41 103
18079.68 105
18080.95 97
18082.22 82
18083.49 99
18084.76 118
18086.03 90
18087.30 95
18088.57 111
18089.85 107
18091.12 117
18092.39 102
18093.66 92
18094.93 101
18096.20 95
18097.47 119
18098.74 99
18100.01 88
18101.29 108
18102.56 91
18103.83 79
18105.10 97
18106.37 76
18107.64 88
18108.91 103
18110.19 100
18111.46 93
18112.73 101
18114.00 90
18115.27 101
18116.54 90
18117.82 79
18119.09 99
18120.36 104
18121.63 100
18122.90 84
18124.18 88
18125.45 108
18126.72 96
18127.99 100
18129.26 89
18130.54 107
18131.81 90
18133.08 90
18134.35 82
18135.63 86
18136.90 103
18138.17 104
18139.44 84
18140.72 101
18141.99 78
18143.26 87
18144.53 85
18145.81 93
18147.08 93
18148.35 80
18149.63 99
18150.90 91
18152.17 90
18153.45 76
18154.72 91
18155.99 82
18157.26 95
18158.54 98
18159.81 84
18161.08 92
18162.36 86
18163.63 102
18164.91 103
18166.18 92
18167.45 91
18168.73 78
18170.00 70
18171.27 91
18172.55 85
18173.82 101
18175.09 94
18176.37 89
18177.64 90
18178.92 87
18180.19 96
18181.46 81
18182.74 97
18184.01 95
18185.29 103
18186.56 115
18187.84 72
18189.11 86
18190.38 96
18191.66 86
18192.93 103
18194.21 76
18195.48 72
18196.76 83
18198.03 97
18199.31 84
18200.58 97
18201.86 93
18203.13 86
18204.41 79
18205.68 79
18206.96 87
18208.23 99
18209.51 82
18210.78 92
18212.06 107
18213.33 95
18214.61 90
18215.88 82
18217.16 76
18218.43 84
18219.71 99
18220.98 91
18222.26 86
18223.53 81
18224.81 104
18226.09 96
18227.36 76
18228.64 92
18229.91 113
18231.19 103
18232.46 77
18233.74 91
18235.02 87
18236.29 102
18237.57 116
18238.84 116
18240.12 102
18241.40 102
18242.67 75
18243.95 110
18245.23 102
18246.50 82
18247.78 93
18249.05 115
18250.33 120
18251.61 72
18252.88 76
18254.16 95
18255.44 105
18256.71 91
18257.99 96
18259.27 99
18260.54 80
18261.82 63
18263.10 68
18264.38 94
18265.65 122
18266.93 102
18268.21 100
18269.48 95
18270.76 98
18272.04 84
18273.32 88
18274.59 95
18275.87 77
18277.15 84
18278.43 80
18279.70 88
18280.98 76
18282.26 91
18283.54 83
18284.81 95
18286.09 96
18287.37 82
18288.65 99
18289.92 92
18291.20 112
18292.48 83
18293.76 82
18295.04 84
18296.31 86
18297.59 83
18298.87 85
18300.15 66
18301.43 73
18302.71 107
18303.98 90
18305.26 82
18306.54 83
18307.82 84
18309.10 85
18310.38 106
18311.66 96
18312.93 52
18314.21 91
18315.49 95
18316.77 77
18318.05 86
18319.33 82
18320.61 80
18321.89 77
18323.17 86
18324.44 96
18325.72 80
18327.00 108
18328.28 98
18329.56 91
18330.84 96
18332.12 63
18333.40 82
18334.68 87
18335.96 72
18337.24 98
18338.52 90
18339.80 83
18341.08 71
18342.36 61
18343.64 83
18344.92 101
18346.20 79
18347.48 88
18348.76 82
18350.04 99
18351.32 82
18352.60 73
18353.88 75
18355.16 68
18356.44 95
18357.72 102
18359.00 78
18360.28 94
18361.56 76
18362.84 104
18364.12 96
18365.40 98
18366.68 94
18367.96 95
18369.24 90
18370.52 95
18371.80 86
18373.08 101
18374.36 112
18375.64 89
18376.93 83
18378.21 86
18379.49 104
18380.77 110
18382.05 91
18383.33 67
18384.61 100
18385.89 103
18387.17 80
18388.46 82
18389.74 79
18391.02 97
18392.30 93
18393.58 104
18394.86 74
18396.15 90
18397.43 92
18398.71 90
18399.99 66
18401.27 87
18402.55 94
18403.84 102
18405.12 88
18406.40 61
18407.68 59
18408.96 75
18410.25 95
18411.53 88
18412.81 93
18414.09 68
18415.37 72
18416.66 75
18417.94 71
18419.22 73
18420.50 94
18421.79 84
18423.07 103
18424.35 76
18425.63 81
18426.92 101
18428.20 85
18429.48 96
18430.77 91
18432.05 80
18433.33 85
18434.61 92
18435.90 103
18437.18 88
18438.46 78
18439.75 107
18441.03 102
18442.31 85
18443.60 96
18444.88 76
18446.16 80
18447.45 87
18448.73 92
18450.01 85
18451.30 86
18452.58 122
18453.86 73
18455.15 87
18456.43 89
18457.71 85
18459.00 99
18460.28 87
18461.57 106
18462.85 90
18464.13 101
18465.42 70
18466.70 88
18467.99 85
18469.27 86
18470.55 72
18471.84 88
18473.12 110
18474.41 92
18475.69 85
18476.98 77
18478.26 89
18479.55 82
18480.83 78
18482.11 74
18483.40 102
18484.68 93
18485.97 109
18487.25 95
18488.54 129
18489.82 97
18491.11 81
18492.39 100
18493.68 89
18494.96 111
18496.25 91
18497.53 93
18498.82 94
18500.10 64
18501.39 96
18502.67 78
18503.96 105
18505.24 99
18506.53 97
18507.82 106
18509.10 87
18510.39 97
18511.67 101
18512.96 118
18514.24 103
18515.53 102
18516.82 96
18518.10 91
18519.39 92
18520.67 100
18521.96 75
18523.25 87
18524.53 76
18525.82 95
18527.10 85
18528.39 98
18529.68 94
18530.96 108
18532.25 94
18533.54 84
18534.82 93
18536.11 59
18537.39 78
18538.68 79
18539.97 89
18541.25 72
18542.54 73
18543.83 93
18545.11 87
18546.40 82
18547.69 78
18548.98 98
18550.26 79
18551.55 74
18552.84 92
18554.12 95
18555.41 91
18556.70 87
18557.99 61
18559.27 68
18560.56 116
18561.85 99
18563.13 96
18564.42 91
18565.71 95
18567.00 79
18568.28 90
18569.57 80
18570.86 68
18572.15 85
18573.44 78
18574.72 81
18576.01 86
18577.30 115
18578.59 95
18579.88 80
18581.16 85
18582.45 110
18583.74 92
18585.03 95
18586.32 105
18587.60 102
18588.89 103
18590.18 95
18591.47 84
18592.76 109
18594.05 75
18595.33 95
18596.62 98
18597.91 135
18599.20 94
18600.49 70
18601.78 80
18603.07 88
18604.36 110
18605.64 104
18606.93 87
18608.22 77
18609.51 114
18610.80 107
18612.09 108
18613.38 107
18614.67 98
18615.96 85
18617.25 96
18618.54 99
18619.83 95
18621.12 89
18622.40 96
18623.69 103
18624.98 81
18626.27 122
18627.56 93
18628.85 98
18630.14 101
18631.43 120
18632.72 104
18634.01 90
18635.30 97
18636.59 109
18637.88 69
18639.17 69
18640.46 87
18641.75 85
18643.04 91
18644.33 94
18645.62 97
18646.91 106
18648.20 90
18649.49 70
18650.78 89
18652.08 93
18653.37 91
18654.66 97
18655.95 106
18657.24 105
18658.53 83
18659.82 66
18661.11 56
18662.40 78
18663.69 78
18664.98 92
18666.27 84
18667.56 89
18668.86 88
18670.15 80
18671.44 86
18672.73 99
18674.02 86
18675.31 90
18676.60 79
18677.90 70
18679.19 69
18680.48 107
18681.77 101
18683.06 96
18684.35 96
18685.64 74
18686.94 96
18688.23 96
18689.52 87
18690.81 78
18692.10 88
18693.40 109
18694.69 99
18695.98 82
18697.27 87
18698.56 93
18699.86 97
18701.15 105
18702.44 80
18703.73 91
18705.03 86
18706.32 78
18707.61 75
18708.90 70
18710.19 103
18711.49 71
18712.78 70
18714.07 61
18715.37 112
18716.66 89
18717.95 80
18719.24 70
18720.54 92
18721.83 88
18723.12 81
18724.42 83
18725.71 81
18727.00 101
18728.30 85
18729.59 75
18730.88 81
18732.17 83
18733.47 89
18734.76 70
18736.05 83
18737.35 69
18738.64 51
18739.94 48
18741.23 62
18742.52 87
18743.82 94
18745.11 80
18746.40 80
18747.70 70
18748.99 94
18750.29 87
18751.58 84
18752.87 109
18754.17 110
18755.46 77
18756.76 55
18758.05 85
18759.34 87
18760.64 77
18761.93 79
18763.23 77
18764.52 84
18765.82 83
18767.11 87
18768.41 82
18769.70 102
18770.99 91
18772.29 84
18773.58 84
18774.88 83
18776.17 71
18777.47 76
18778.76 69
18780.06 67
18781.35 97
18782.65 105
18783.94 86
18785.24 83
18786.53 68
18787.83 73
18789.12 62
18790.42 77
18791.71 67
18793.01 65
18794.31 87
18795.60 73
18796.90 87
18798.19 70
18799.49 82
18800.78 70
18802.08 62
18803.37 90
18804.67 92
18805.97 82
18807.26 79
18808.56 81
18809.85 77
18811.15 80
18812.45 77
18813.74 85
18815.04 58
18816.34 78
18817.63 80
18818.93 87
18820.22 78
18821.52 94
18822.82 100
18824.11 101
18825.41 74
18826.71 73
18828.00 84
18829.30 83
18830.60 90
18831.89 84
18833.19 78
18834.49 78
18835.78 85
18837.08 85
18838.38 88
18839.67 83
18840.97 79
18842.27 94
18843.57 95
18844.86 75
18846.16 85
18847.46 78
18848.75 74
18850.05 80
18851.35 70
18852.65 80
18853.94 102
18855.24 93
18856.54 70
18857.84 88
18859.13 105
18860.43 92
18861.73 74
18863.03 83
18864.33 78
18865.62 92
18866.92 72
18868.22 63
18869.52 73
18870.82 74
18872.11 78
18873.41 101
18874.71 76
18876.01 75
18877.31 68
18878.61 74
18879.90 69
18881.20 85
18882.50 68
18883.80 77
18885.10 78
18886.40 76
18887.70 103
18888.99 84
18890.29 84
18891.59 83
18892.89 83
18894.19 78
18895.49 78
18896.79 70
18898.09 96
18899.39 106
18900.68 77
18901.98 82
18903.28 87
18904.58 71
18905.88 83
18907.18 83
18908.48 82
18909.78 95
18911.08 78
18912.38 79
18913.68 71
18914.98 97
18916.28 67
18917.58 76
18918.88 78
18920.18 96
18921.48 91
18922.78 78
18924.08 81
18925.38 68
18926.68 87
18927.98 76
18929.28 76
18930.58 73
18931.88 67
18933.18 88
18934.48 84
18935.78 82
18937.08 96
18938.38 86
18939.68 70
18940.98 78
18942.28 74
18943.58 80
18944.88 77
18946.18 96
18947.48 106
18948.78 76
18950.08 83
18951.39 94
18952.69 62
18953.99 71
18955.29 76
18956.59 59
18957.89 59
18959.19 77
18960.49 69
18961.79 62
18963.09 75
18964.40 77
18965.70 76
18967.00 92
18968.30 74
18969.60 83
18970.90 90
18972.21 87
18973.51 78
18974.81 72
18976.11 78
18977.41 73
18978.71 77
18980.02 72
18981.32 93
18982.62 76
18983.92 86
18985.22 72
18986.53 71
18987.83 68
18989.13 87
18990.43 89
18991.73 93
18993.04 96
18994.34 62
18995.64 58
18996.94 63
18998.25 103
18999.55 76
19000.85 78
19002.15 64
19003.46 73
19004.76 94
19006.06 88
19007.36 114
19008.67 84
19009.97 99
19011.27 98
19012.58 77
19013.88 65
19015.18 81
19016.49 111
19017.79 93
19019.09 69
19020.40 75
19021.70 72
19023.00 87
19024.31 93
19025.61 81
19026.91 83
19028.22 82
19029.52 77
19030.82 70
19032.13 67
19033.43 69
19034.73 79
19036.04 78
19037.34 72
19038.65 67
19039.95 93
19041.25 101
19042.56 77
19043.86 55
19045.17 71
19046.47 68
19047.77 64
19049.08 68
19050.38 80
19051.69 84
19052.99 90
19054.30 79
19055.60 62
19056.90 71
19058.21 64
19059.51 78
19060.82 88
19062.12 76
19063.43 63
19064.73 79
19066.04 89
19067.34 64
19068.65 63
19069.95 64
19071.26 67
19072.56 74
19073.87 82
19075.17 56
19076.48 90
19077.78 96
19079.09 82
19080.39 95
19081.70 81
19083.00 69
19084.31 90
19085.61 70
19086.92 67
19088.23 79
19089.53 92
19090.84 70
19092.14 56
19093.45 65
19094.75 59
19096.06 84
19097.37 84
19098.67 68
19099.98 87
19101.28 85
19102.59 58
19103.90 74
19105.20 62
19106.51 56
19107.81 65
19109.12 85
19110.43 83
19111.73 71
19113.04 75
19114.35 80
19115.65 96
19116.96 91
19118.27 87
19119.57 53
19120.88 76
19122.19 98
19123.49 90
19124.80 72
19126.11 67
19127.41 85
19128.72 89
19130.03 79
19131.33 78
19132.64 85
19133.95 83
19135.26 73
19136.56 86
19137.87 59
19139.18 71
19140.49 92
19141.79 71
19143.10 81
19144.41 67
19145.71 53
19147.02 59
19148.33 80
19149.64 68
19150.95 81
19152.25 89
19153.56 90
19154.87 77
19156.18 87
19157.48 72
19158.79 65
19160.10 67
19161.41 72
19162.72 81
19164.03 52
19165.33 81
19166.64 92
19167.95 84
19169.26 80
19170.57 82
19171.88 83
19173.18 75
19174.49 75
19175.80 83
19177.11 85
19178.42 68
19179.73 86
19181.04 69
19182.34 70
19183.65 79
19184.96 75
19186.27 75
19187.58 76
19188.89 68
19190.20 67
19191.51 54
19192.82 66
19194.13 61
19195.43 57
19196.74 74
19198.05 65
19199.36 98
19200.67 93
19201.98 89
19203.29 70
19204.60 81
19205.91 71
19207.22 69
19208.53 66
19209.84 86
19211.15 99
19212.46 74
19213.77 116
19215.08 127
19216.39 104
19217.70 68
19219.01 87
19220.32 67
19221.63 64
19222.94 56
19224.25 73
19225.56 59
19226.87 52
19228.18 71
19229.49 82
19230.80 75
19232.11 77
19233.42 70
19234.73 78
19236.04 97
19237.35 75
19238.67 90
19239.98 72
19241.29 80
19242.60 86
19243.91 62
19245.22 60
19246.53 84
19247.84 82
19249.15 64
19250.46 102
19251.77 95
19253.09 101
19254.40 86
19255.71 84
19257.02 75
19258.33 74
19259.64 87
19260.95 77
19262.27 74
19263.58 88
19264.89 67
19266.20 85
19267.51 79
19268.82 76
19270.14 48
19271.45 65
19272.76 93
19274.07 79
19275.38 83
19276.70 65
19278.01 75
19279.32 86
19280.63 75
19281.94 61
19283.26 71
19284.57 79
19285.88 86
19287.19 64
19288.51 72
19289.82 56
19291.13 79
19292.44 53
19293.76 61
19295.07 60
19296.38 79
19297.69 87
19299.01 79
19300.32 85
19301.63 77
19302.95 82
19304.26 88
19305.57 89
19306.88 80
19308.20 68
19309.51 76
19310.82 90
19312.14 97
19313.45 82
19314.76 67
19316.08 66
19317.39 102
19318.70 78
19320.02 73
19321.33 78
19322.64 73
19323.96 86
19325.27 73
19326.59 71
19327.90 87
19329.21 75
19330.53 86
19331.84 75
19333.15 96
19334.47 90
19335.78 94
19337.10 94
19338.41 79
19339.73 92
19341.04 74
19342.35 94
19343.67 92
19344.98 74
19346.30 81
19347.61 84
19348.93 80
19350.24 76
19351.55 84
19352.87 86
19354.18 74
19355.50 82
19356.81 68
19358.13 64
19359.44 79
19360.76 81
19362.07 85
19363.39 79
19364.70 93
19366.02 88
19367.33 104
19368.65 102
19369.96 74
19371.28 69
19372.59 82
19373.91 87
19375.22 60
19376.54 68
19377.86 74
19379.17 89
19380.49 73
19381.80 67
19383.12 75
19384.43 63
19385.75 69
19387.07 71
19388.38 90
19389.70 71
19391.01 78
19392.33 81
19393.65 65
19394.96 72
19396.28 78
19397.59 105
19398.91 69
19400.23 75
19401.54 84
19402.86 96
19404.17 101
19405.49 71
19406.81 69
19408.12 75
19409.44 87
19410.76 93
19412.07 69
19413.39 62
19414.71 96
19416.02 84
19417.34 80
19418.66 64
19419.97 95
19421.29 80
19422.61 61
19423.93 96
19425.24 66
19426.56 72
19427.88 65
19429.19 77
19430.51 67
19431.83 113
19433.15 96
19434.46 77
19435.78 74
19437.10 59
19438.42 87
19439.73 92
19441.05 62
19442.37 77
19443.69 60
19445.00 73
19446.32 69
19447.64 83
19448.96 80
19450.28 82
19451.59 97
19452.91 92
19454.23 64
19455.55 79
19456.87 78
19458.18 84
19459.50 96
19460.82 94
19462.14 70
19463.46 84
19464.78 95
19466.09 86
19467.41 102
19468.73 62
19470.05 78
19471.37 71
19472.69 93
19474.01 78
19475.33 72
19476.64 100
19477.96 75
19479.28 80
19480.60 75
19481.92 76
19483.24 82
19484.56 73
19485.88 61
19487.20 93
19488.52 65
19489.83 85
19491.15 94
19492.47 64
19493.79 85
19495.11 87
19496.43 73
19497.75 86
19499.07 81
19500.39 90
19501.71 63
19503.03 86
19504.35 80
19505.67 66
19506.99 70
19508.31 78
19509.63 69
19510.95 80
19512.27 83
19513.59 84
19514.91 66
19516.23 81
19517.55 69
19518.87 75
19520.19 83
19521.51 85
19522.83 87
19524.15 76
19525.47 78
19526.79 62
19528.11 86
19529.43 82
19530.75 110
19532.08 104
19533.40 73
19534.72 92
19536.04 76
19537.36 71
19538.68 72
19540.00 83
19541.32 66
19542.64 74
19543.96 65
19545.29 94
19546.61 89
19547.93 87
19549.25 56
19550.57 95
19551.89 90
19553.21 74
19554.53 77
19555.86 61
19557.18 89
19558.50 96
19559.82 92
19561.14 92
19562.46 86
19563.79 74
19565.11 77
19566.43 87
19567.75 82
19569.07 68
19570.40 74
19571.72 75
19573.04 61
19574.36 68
19575.68 85
19577.01 56
19578.33 70
19579.65 70
19580.97 86
19582.30 109
19583.62 93
19584.94 91
19586.26 64
19587.59 91
19588.91 94
19590.23 93
19591.55 62
19592.88 76
19594.20 93
19595.52 84
19596.85 80
19598.17 77
19599.49 81
19600.81 73
19602.14 81
19603.46 84
19604.78 73
19606.11 89
19607.43 81
19608.75 85
19610.08 78
19611.40 64
19612.72 69
19614.05 96
19615.37 91
19616.69 62
19618.02 86
19619.34 93
19620.67 67
19621.99 76
19623.31 89
19624.64 87
19625.96 84
19627.29 88
19628.61 68
19629.93 70
19631.26 55
19632.58 67
19633.91 98
19635.23 79
19636.55 92
19637.88 75
19639.20 96
19640.53 74
19641.85 75
19643.18 83
19644.50 76
19645.82 106
19647.15 94
19648.47 68
19649.80 71
19651.12 79
19652.45 90
19653.77 91
19655.10 77
19656.42 80
19657.75 74
19659.07 86
19660.40 75
19661.72 76
19663.05 74
19664.37 68
19665.70 80
19667.02 74
19668.35 82
19669.67 82
19671.00 93
19672.33 103
19673.65 73
19674.98 92
19676.30 74
19677.63 87
19678.95 80
19680.28 78
19681.61 87
19682.93 84
19684.26 92
19685.58 73
19686.91 77
19688.23 50
19689.56 87
19690.89 90
19692.21 76
19693.54 75
19694.87 91
19696.19 83
19697.52 94
19698.84 97
19700.17 80
19701.50 79
19702.82 83
19704.15 94
19705.48 81
19706.80 79
19708.13 95
19709.46 70
19710.78 77
19712.11 89
19713.44 64
19714.76 75
19716.09 80
19717.42 84
19718.75 83
19720.07 82
19721.40 65
19722.73 95
19724.05 76
19725.38 78
19726.71 76
19728.04 80
19729.36 80
19730.69 62
19732.02 81
19733.35 69
19734.67 74
19736.00 87
19737.33 71
19738.66 94
19739.98 80
19741.31 77
19742.64 79
19743.97 67
19745.30 91
19746.62 93
19747.95 100
19749.28 76
19750.61 57
19751.94 74
19753.26 78
19754.59 75
19755.92 63
19757.25 72
19758.58 77
19759.91 60
19761.23 100
19762.56 93
19763.89 67
19765.22 74
19766.55 82
19767.88 89
19769.21 79
19770.53 93
19771.86 76
19773.19 70
19774.52 85
19775.85 66
19777.18 81
19778.51 72
19779.84 74
19781.17 65
19782.50 64
19783.83 84
19785.15 86
19786.48 73
19787.81 56
19789.14 77
19790.47 91
19791.80 99
19793.13 71
19794.46 98
19795.79 82
19797.12 80
19798.45 79
19799.78 75
19801.11 71
19802.44 75
19803.77 86
19805.10 88
19806.43 74
19807.76 79
19809.09 104
19810.42 73
19811.75 94
19813.08 80
19814.41 70
19815.74 67
19817.07 75
19818.40 61
19819.73 60
19821.06 67
19822.39 80
19823.72 75
19825.05 60
19826.38 72
19827.71 68
19829.05 89
19830.38 73
19831.71 80
19833.04 81
19834.37 100
19835.70 82
19837.03 95
19838.36 77
19839.69 74
19841.02 69
19842.36 77
19843.69 93
19845.02 78
19846.35 89
19847.68 74
19849.01 93
19850.34 71
19851.68 69
19853.01 79
19854.34 64
19855.67 85
19857.00 80
19858.33 82
19859.67 94
19861.00 73
19862.33 62
19863.66 53
19864.99 75
19866.32 68
19867.66 75
19868.99 74
19870.32 77
19871.65 80
19872.99 84
19874.32 89
19875.65 56
19876.98 70
19878.32 77
19879.65 78
19880.98 102
19882.31 89
19883.65 100
19884.98 69
19886.31 81
19887.64 81
19888.98 96
19890.31 90
19891.64 67
19892.97 57
19894.31 61
19895.64 75
19896.97 63
19898.31 78
19899.64 79
19900.97 66
19902.31 76
19903.64 80
19904.97 66
19906.31 78
19907.64 74
19908.97 93
19910.31 74
19911.64 71
19912.97 91
19914.31 98
19915.64 83
19916.97 73
19918.31 89
19919.64 79
19920.98 79
19922.31 77
19923.64 95
19924.98 92
19926.31 63
19927.65 76
19928.98 55
19930.31 87
19931.65 71
19932.98 80
19934.32 62
19935.65 80
19936.99 82
19938.32 78
19939.65 64
19940.99 68
19942.32 97
19943.66 90
19944.99 98
19946.33 92
19947.66 77
19949.00 77
19950.33 82
19951.67 93
19953.00 72
19954.34 90
19955.67 92
19957.01 74
19958.34 96
19959.68 74
19961.01 59
19962.35 55
19963.68 73
19965.02 106
19966.35 91
19967.69 99
19969.02 79
19970.36 73
19971.70 52
19973.03 66
19974.37 92
19975.70 80
19977.04 91
19978.37 93
19979.71 69
19981.05 68
19982.38 72
19983.72 86
19985.05 73
19986.39 51
19987.73 89
19989.06 80
19990.40 66
19991.73 74
19993.07 101
19994.41 82
19995.74 87
19997.08 87
19998.42 99
19999.75 70
20001.09 75
20002.43 74
20003.76 69
20005.10 70
20006.44 75
20007.77 82
20009.11 70
20010.45 75
20011.78 73
20013.12 86
20014.46 88
20015.79 73
20017.13 68
20018.47 102
20019.81 103
20021.14 66
20022.48 70
20023.82 90
20025.15 88
20026.49 79
20027.83 60
20029.17 67
20030.50 77
20031.84 76
20033.18 75
20034.52 81
20035.85 61
20037.19 97
20038.53 112
20039.87 84
20041.21 72
20042.54 73
20043.88 87
20045.22 88
20046.56 82
20047.90 73
20049.23 74
20050.57 72
20051.91 85
20053.25 77
20054.59 56
20055.93 95
20057.26 92
20058.60 96
20059.94 63
20061.28 81
20062.62 90
20063.96 101
20065.30 86
20066.63 65
20067.97 74
20069.31 95
20070.65 85
20071.99 63
20073.33 76
20074.67 75
20076.01 67
20077.35 80
20078.68 80
20080.02 105
20081.36 69
20082.70 77
20084.04 99
20085.38 73
20086.72 62
20088.06 100
20089.40 74
20090.74 79
20092.08 82
20093.42 84
20094.76 76
20096.10 86
20097.44 79
20098.78 70
20100.12 78
20101.46 73
20102.80 72
20104.14 80
20105.48 70
20106.82 54
20108.16 75
20109.50 87
20110.84 84
20112.18 79
20113.52 76
20114.86 77
20116.20 74
20117.54 88
20118.88 104
20120.22 84
20121.56 102
20122.90 87
20124.24 70
20125.58 96
20126.92 93
20128.26 100
20129.61 76
20130.95 98
20132.29 78
20133.63 89
20134.97 73
20136.31 77
20137.65 89
20138.99 76
20140.33 79
20141.67 77
20143.02 75
