# Supplementary material for: MALDI-TOF MS typing enables the classification of brewing yeasts of the genus Saccharomyces to major beer styles
Source: PLoS One. 2017 Aug 9;12(8):e0181694. doi: 10.1371/journal.pone.0181694 (PMC5549903; doi:10.1371/journal.pone.0181694)
Supplement: S2 File — The directory includes 90 raw files and was zipped to “.zip”; the folder has three strains with 30 spectra per strain; S1 Text explains the raw files with an example and Table 1 represents the yeast strains used within the experiment. (ZIP) [file pone.0181694.s005.zip › 4-6/30254-165-OG-Koe-Ale-YPG-18h-E-E_2015-10-21__0_B5_1.dat]

1999.81 4114
2000.23 4247
2000.65 4305
2001.07 4275
2001.50 4182
2001.92 4025
2002.34 4031
2002.76 4160
2003.18 4171
2003.60 4169
2004.03 4119
2004.45 4206
2004.87 4110
2005.29 4092
2005.71 4158
2006.14 4091
2006.56 4327
2006.98 4388
2007.40 4327
2007.83 4271
2008.25 4362
2008.67 4470
2009.09 4527
2009.52 4627
2009.94 4406
2010.36 4428
2010.78 4310
2011.21 4489
2011.63 4426
2012.05 4290
2012.48 4139
2012.90 4064
2013.32 4133
2013.74 4196
2014.17 4090
2014.59 3948
2015.01 3992
2015.44 3948
2015.86 4056
2016.28 4018
2016.71 4068
2017.13 4260
2017.55 4525
2017.98 4461
2018.40 4346
2018.82 4525
2019.25 4530
2019.67 4712
2020.09 4373
2020.52 4660
2020.94 4636
2021.37 4438
2021.79 4467
2022.21 4403
2022.64 4369
2023.06 4153
2023.48 4225
2023.91 4213
2024.33 4192
2024.76 4158
2025.18 4007
2025.61 4186
2026.03 4118
2026.45 4162
2026.88 4060
2027.30 4026
2027.73 4161
2028.15 4133
2028.58 4020
2029.00 4241
2029.43 4135
2029.85 4074
2030.28 4063
2030.70 4009
2031.12 4004
2031.55 4150
2031.97 4076
2032.40 4049
2032.82 4018
2033.25 4198
2033.67 4457
2034.10 4215
2034.52 4261
2034.95 4179
2035.38 4211
2035.80 4082
2036.23 4054
2036.65 4178
2037.08 4242
2037.50 4167
2037.93 4293
2038.35 4369
2038.78 4408
2039.20 4516
2039.63 4320
2040.06 4119
2040.48 4411
2040.91 4286
2041.33 4193
2041.76 4073
2042.19 4200
2042.61 4250
2043.04 4080
2043.46 4185
2043.89 4255
2044.32 4131
2044.74 4210
2045.17 4066
2045.59 4056
2046.02 3863
2046.45 4023
2046.87 3928
2047.30 3992
2047.73 4123
2048.15 4010
2048.58 4059
2049.01 3997
2049.43 4060
2049.86 4059
2050.29 4126
2050.71 4179
2051.14 4186
2051.57 4127
2051.99 4214
2052.42 4116
2052.85 4035
2053.28 3976
2053.70 3826
2054.13 3986
2054.56 3909
2054.99 4047
2055.41 3953
2055.84 3984
2056.27 4193
2056.69 4076
2057.12 3997
2057.55 4085
2057.98 4009
2058.41 4073
2058.83 4023
2059.26 4047
2059.69 4060
2060.12 4066
2060.54 4068
2060.97 3944
2061.40 4111
2061.83 4091
2062.26 4086
2062.68 4267
2063.11 4304
2063.54 4178
2063.97 4316
2064.40 4366
2064.83 4526
2065.25 4295
2065.68 4288
2066.11 4348
2066.54 4418
2066.97 4285
2067.40 4334
2067.82 4245
2068.25 4205
2068.68 4100
2069.11 3915
2069.54 3874
2069.97 4038
2070.40 3963
2070.83 3834
2071.26 3672
2071.68 3870
2072.11 3949
2072.54 3911
2072.97 3964
2073.40 3983
2073.83 3998
2074.26 4049
2074.69 4092
2075.12 4114
2075.55 3966
2075.98 4199
2076.41 4094
2076.84 4161
2077.27 4157
2077.70 4389
2078.13 4237
2078.55 4084
2078.98 4087
2079.41 4234
2079.84 4232
2080.27 4271
2080.70 4337
2081.13 4171
2081.56 4140
2081.99 4236
2082.42 4111
2082.85 4144
2083.29 4087
2083.72 4109
2084.15 3971
2084.58 3992
2085.01 3997
2085.44 3892
2085.87 3886
2086.30 4097
2086.73 4049
2087.16 3976
2087.59 3783
2088.02 4034
2088.45 4190
2088.88 4044
2089.31 3989
2089.74 4066
2090.17 4202
2090.61 4113
2091.04 3971
2091.47 4136
2091.90 4117
2092.33 4054
2092.76 4083
2093.19 4048
2093.62 4133
2094.06 4104
2094.49 4013
2094.92 3989
2095.35 4137
2095.78 4102
2096.21 4036
2096.64 4071
2097.08 4096
2097.51 4006
2097.94 4032
2098.37 4102
2098.80 4013
2099.24 3849
2099.67 3986
2100.10 3932
2100.53 3915
2100.96 3874
2101.40 3925
2101.83 3702
2102.26 3764
2102.69 3913
2103.12 3980
2103.56 3907
2103.99 4042
2104.42 4118
2104.85 3971
2105.29 4134
2105.72 4090
2106.15 4103
2106.58 4023
2107.02 3854
2107.45 4141
2107.88 4200
2108.31 4172
2108.75 4006
2109.18 3890
2109.61 3968
2110.05 3855
2110.48 4002
2110.91 3923
2111.35 3958
2111.78 4202
2112.21 3799
2112.65 3851
2113.08 4014
2113.51 4071
2113.95 3846
2114.38 3917
2114.81 3824
2115.25 3847
2115.68 3845
2116.11 3811
2116.55 3688
2116.98 3648
2117.41 3663
2117.85 3950
2118.28 3916
2118.72 3931
2119.15 4063
2119.58 4062
2120.02 3966
2120.45 3930
2120.89 3934
2121.32 3917
2121.75 3917
2122.19 3785
2122.62 3900
2123.06 3878
2123.49 4177
2123.93 4085
2124.36 3787
2124.79 3987
2125.23 4075
2125.66 3982
2126.10 4046
2126.53 4026
2126.97 3931
2127.40 4208
2127.84 3987
2128.27 4253
2128.71 4229
2129.14 4233
2129.58 4441
2130.01 4133
2130.45 4457
2130.88 4377
2131.32 4497
2131.75 4461
2132.19 4357
2132.62 4410
2133.06 4329
2133.49 4315
2133.93 4242
2134.37 4475
2134.80 4387
2135.24 4258
2135.67 4368
2136.11 4409
2136.54 4618
2136.98 4599
2137.41 4480
2137.85 4590
2138.29 4548
2138.72 4309
2139.16 4192
2139.59 4178
2140.03 4153
2140.47 4157
2140.90 3910
2141.34 3886
2141.78 3945
2142.21 3988
2142.65 3959
2143.08 3891
2143.52 3795
2143.96 3819
2144.39 3920
2144.83 3845
2145.27 3862
2145.70 4098
2146.14 4035
2146.58 4182
2147.01 4163
2147.45 4100
2147.89 4219
2148.32 4254
2148.76 4469
2149.20 4524
2149.64 4384
2150.07 4648
2150.51 4755
2150.95 4711
2151.38 4915
2151.82 4596
2152.26 4572
2152.70 4553
2153.13 4461
2153.57 4444
2154.01 4158
2154.45 3959
2154.88 4078
2155.32 3996
2155.76 3975
2156.20 3996
2156.63 4086
2157.07 4003
2157.51 4081
2157.95 4101
2158.39 4229
2158.82 3943
2159.26 3950
2159.70 3986
2160.14 4102
2160.58 4366
2161.01 4277
2161.45 4174
2161.89 4068
2162.33 4134
2162.77 4320
2163.21 4272
2163.64 4282
2164.08 4135
2164.52 4118
2164.96 4205
2165.40 4151
2165.84 4093
2166.28 4085
2166.71 4338
2167.15 4075
2167.59 4025
2168.03 4097
2168.47 4375
2168.91 4439
2169.35 4510
2169.79 4253
2170.23 4244
2170.67 4246
2171.10 4522
2171.54 4308
2171.98 4284
2172.42 4327
2172.86 4527
2173.30 4311
2173.74 4315
2174.18 4585
2174.62 4541
2175.06 4294
2175.50 4633
2175.94 4534
2176.38 4421
2176.82 4543
2177.26 4627
2177.70 4765
2178.14 4658
2178.58 4629
2179.02 4454
2179.46 4380
2179.90 4326
2180.34 4544
2180.78 4386
2181.22 4449
2181.66 4223
2182.10 4124
2182.54 4139
2182.98 4283
2183.42 4171
2183.86 4108
2184.30 4060
2184.74 4244
2185.18 4211
2185.62 3992
2186.06 3987
2186.51 3979
2186.95 4249
2187.39 4270
2187.83 4322
2188.27 4538
2188.71 4607
2189.15 4448
2189.59 4352
2190.03 4286
2190.47 4336
2190.92 4368
2191.36 4283
2191.80 4269
2192.24 4150
2192.68 4307
2193.12 4507
2193.56 4585
2194.01 4418
2194.45 4270
2194.89 4239
2195.33 4263
2195.77 4407
2196.21 4266
2196.66 4430
2197.10 4520
2197.54 4572
2197.98 4510
2198.42 4361
2198.87 4319
2199.31 4197
2199.75 4105
2200.19 3977
2200.63 4242
2201.08 4113
2201.52 4040
2201.96 3934
2202.40 3926
2202.85 3855
2203.29 3871
2203.73 4275
2204.17 4312
2204.62 4337
2205.06 4493
2205.50 4529
2205.94 4563
2206.39 4475
2206.83 4509
2207.27 4477
2207.71 4571
2208.16 4492
2208.60 4562
2209.04 4755
2209.49 4494
2209.93 4497
2210.37 4726
2210.82 4664
2211.26 4332
2211.70 4510
2212.15 4583
2212.59 4477
2213.03 4509
2213.48 4311
2213.92 4263
2214.36 4132
2214.81 4139
2215.25 4177
2215.69 4412
2216.14 4150
2216.58 4030
2217.03 4064
2217.47 3945
2217.91 4066
2218.36 4240
2218.80 4087
2219.25 4329
2219.69 4187
2220.13 3951
2220.58 3880
2221.02 3996
2221.47 4008
2221.91 4031
2222.36 3847
2222.80 4268
2223.24 4372
2223.69 4366
2224.13 4281
2224.58 4555
2225.02 4617
2225.47 4419
2225.91 4475
2226.36 4644
2226.80 4618
2227.25 4604
2227.69 4653
2228.14 4611
2228.58 4611
2229.03 4696
2229.47 4852
2229.92 4944
2230.36 5072
2230.81 4746
2231.25 4684
2231.70 4956
2232.14 5161
2232.59 5336
2233.03 5319
2233.48 5152
2233.93 4818
2234.37 4885
2234.82 4817
2235.26 4883
2235.71 4716
2236.15 4742
2236.60 4654
2237.05 4495
2237.49 4414
2237.94 4315
2238.38 4328
2238.83 4389
2239.28 4188
2239.72 4281
2240.17 4170
2240.61 3976
2241.06 4129
2241.51 4046
2241.95 3927
2242.40 3909
2242.85 3881
2243.29 3964
2243.74 3920
2244.19 3744
2244.63 3665
2245.08 3722
2245.52 3950
2245.97 3842
2246.42 3993
2246.87 3943
2247.31 4040
2247.76 4342
2248.21 4094
2248.65 3911
2249.10 3920
2249.55 3848
2249.99 4187
2250.44 4071
2250.89 3939
2251.34 3927
2251.78 3987
2252.23 4069
2252.68 4033
2253.13 3942
2253.57 3997
2254.02 4098
2254.47 4129
2254.92 4005
2255.36 4147
2255.81 4060
2256.26 3854
2256.71 3821
2257.15 3844
2257.60 3822
2258.05 3838
2258.50 3947
2258.95 3811
2259.39 3809
2259.84 3920
2260.29 4081
2260.74 4010
2261.19 3995
2261.64 4051
2262.08 4205
2262.53 4433
2262.98 4533
2263.43 4331
2263.88 4410
2264.33 4308
2264.77 4254
2265.22 4294
2265.67 4292
2266.12 4264
2266.57 4025
2267.02 4344
2267.47 4316
2267.92 4457
2268.37 4543
2268.81 4674
2269.26 4735
2269.71 4673
2270.16 4616
2270.61 4842
2271.06 4882
2271.51 5000
2271.96 5120
2272.41 5063
2272.86 5085
2273.31 4840
2273.76 4733
2274.21 4538
2274.66 4540
2275.11 4329
2275.55 4258
2276.00 4201
2276.45 4380
2276.90 4201
2277.35 4115
2277.80 4086
2278.25 4215
2278.70 4122
2279.15 4076
2279.60 4088
2280.05 4090
2280.50 4075
2280.95 4131
2281.40 4246
2281.85 4059
2282.31 3960
2282.76 4097
2283.21 4074
2283.66 4050
2284.11 3931
2284.56 4041
2285.01 4145
2285.46 4055
2285.91 4337
2286.36 4514
2286.81 4558
2287.26 4831
2287.71 5030
2288.16 5175
2288.61 5289
2289.07 5790
2289.52 6094
2289.97 6137
2290.42 6345
2290.87 6340
2291.32 6433
2291.77 6492
2292.22 6297
2292.68 6353
2293.13 6417
2293.58 6303
2294.03 6112
2294.48 5761
2294.93 5550
2295.38 5619
2295.84 5248
2296.29 5157
2296.74 4934
2297.19 4860
2297.64 4788
2298.10 4464
2298.55 4487
2299.00 4378
2299.45 4468
2299.90 4374
2300.36 4238
2300.81 4133
2301.26 4175
2301.71 4196
2302.16 4082
2302.62 4113
2303.07 4151
2303.52 4117
2303.97 4101
2304.43 4352
2304.88 4386
2305.33 4132
2305.78 3969
2306.24 4072
2306.69 4441
2307.14 4429
2307.60 4570
2308.05 4716
2308.50 4669
2308.95 5071
2309.41 5166
2309.86 5275
2310.31 5251
2310.77 5288
2311.22 5074
2311.67 5092
2312.13 5041
2312.58 5020
2313.03 4937
2313.49 4866
2313.94 4842
2314.39 4719
2314.85 4365
2315.30 4519
2315.75 4516
2316.21 4276
2316.66 4485
2317.11 4249
2317.57 4230
2318.02 4313
2318.48 4541
2318.93 4487
2319.38 4577
2319.84 4542
2320.29 4567
2320.75 4686
2321.20 4712
2321.66 4656
2322.11 4656
2322.56 4721
2323.02 4360
2323.47 4297
2323.93 4381
2324.38 4452
2324.84 4390
2325.29 4380
2325.74 4464
2326.20 4654
2326.65 4753
2327.11 4437
2327.56 4755
2328.02 4794
2328.47 4916
2328.93 4836
2329.38 4729
2329.84 4542
2330.29 4748
2330.75 4888
2331.20 4750
2331.66 4658
2332.11 4858
2332.57 4540
2333.02 4573
2333.48 4544
2333.94 4405
2334.39 4330
2334.85 4167
2335.30 4307
2335.76 4061
2336.21 4232
2336.67 4219
2337.12 4146
2337.58 4041
2338.04 3852
2338.49 4102
2338.95 4154
2339.40 4083
2339.86 4019
2340.32 4152
2340.77 3977
2341.23 4096
2341.68 3989
2342.14 3920
2342.60 3948
2343.05 3826
2343.51 3884
2343.97 4042
2344.42 4053
2344.88 4273
2345.34 4231
2345.79 4286
2346.25 4268
2346.71 4333
2347.16 4403
2347.62 4554
2348.08 4679
2348.53 4596
2348.99 4542
2349.45 4509
2349.90 4457
2350.36 4516
2350.82 4469
2351.27 4416
2351.73 4530
2352.19 4512
2352.65 4287
2353.10 4328
2353.56 4414
2354.02 4475
2354.48 4452
2354.93 4439
2355.39 4244
2355.85 4337
2356.31 4249
2356.76 4532
2357.22 4467
2357.68 4352
2358.14 4389
2358.59 4581
2359.05 4542
2359.51 4430
2359.97 4421
2360.43 4395
2360.88 4435
2361.34 4449
2361.80 4395
2362.26 4568
2362.72 4517
2363.17 4693
2363.63 4476
2364.09 4587
2364.55 4519
2365.01 4303
2365.47 4308
2365.92 4610
2366.38 4431
2366.84 4393
2367.30 4511
2367.76 4345
2368.22 4286
2368.68 4336
2369.14 4353
2369.59 4250
2370.05 4437
2370.51 4379
2370.97 4149
2371.43 4264
2371.89 4468
2372.35 4524
2372.81 4274
2373.27 4172
2373.73 4404
2374.19 4547
2374.65 4649
2375.10 4560
2375.56 4661
2376.02 4632
2376.48 4592
2376.94 4742
2377.40 4520
2377.86 4297
2378.32 4349
2378.78 4245
2379.24 4333
2379.70 4388
2380.16 4325
2380.62 4341
2381.08 4386
2381.54 4318
2382.00 4336
2382.46 4322
2382.92 4178
2383.38 4243
2383.84 4126
2384.30 4142
2384.76 4161
2385.22 4157
2385.68 4234
2386.14 4403
2386.60 4335
2387.07 4287
2387.53 4451
2387.99 4563
2388.45 4526
2388.91 4568
2389.37 4762
2389.83 4556
2390.29 4653
2390.75 4875
2391.21 4812
2391.67 4811
2392.13 4512
2392.60 4555
2393.06 4659
2393.52 4471
2393.98 4492
2394.44 4585
2394.90 4292
2395.36 4237
2395.82 4218
2396.29 4262
2396.75 4221
2397.21 4281
2397.67 4232
2398.13 4062
2398.59 4372
2399.06 4073
2399.52 4108
2399.98 4095
2400.44 4139
2400.90 4072
2401.37 4156
2401.83 4057
2402.29 4257
2402.75 4211
2403.21 4030
2403.68 4193
2404.14 4134
2404.60 4079
2405.06 4169
2405.52 4162
2405.99 4024
2406.45 4023
2406.91 4487
2407.37 4360
2407.84 4293
2408.30 4095
2408.76 3962
2409.22 3902
2409.69 4032
2410.15 4022
2410.61 4098
2411.08 3930
2411.54 3782
2412.00 4056
2412.47 4007
2412.93 4024
2413.39 4058
2413.85 4050
2414.32 4301
2414.78 4171
2415.24 4284
2415.71 4342
2416.17 4286
2416.63 4185
2417.10 4338
2417.56 4217
2418.02 4375
2418.49 4369
2418.95 4230
2419.42 4329
2419.88 4143
2420.34 4240
2420.81 4271
2421.27 4208
2421.73 4193
2422.20 4315
2422.66 4258
2423.13 4390
2423.59 4158
2424.06 3915
2424.52 4004
2424.98 4006
2425.45 4108
2425.91 4119
2426.38 4103
2426.84 4160
2427.31 3861
2427.77 4211
2428.23 4130
2428.70 3988
2429.16 3982
2429.63 4060
2430.09 4029
2430.56 4052
2431.02 3914
2431.49 3829
2431.95 3979
2432.42 4146
2432.88 4021
2433.35 3972
2433.81 3888
2434.28 3940
2434.74 3919
2435.21 3733
2435.67 3884
2436.14 3968
2436.60 4116
2437.07 4079
2437.53 4201
2438.00 4096
2438.47 4185
2438.93 4214
2439.40 4423
2439.86 4340
2440.33 4267
2440.79 4232
2441.26 4388
2441.73 4467
2442.19 4247
2442.66 4173
2443.12 4516
2443.59 4614
2444.05 4386
2444.52 4284
2444.99 4365
2445.45 4355
2445.92 4204
2446.39 4077
2446.85 4181
2447.32 4237
2447.78 4186
2448.25 4052
2448.72 3966
2449.18 3857
2449.65 3933
2450.12 3872
2450.58 3778
2451.05 3853
2451.52 3998
2451.98 3929
2452.45 4045
2452.92 4188
2453.39 4030
2453.85 4055
2454.32 4162
2454.79 4014
2455.25 4135
2455.72 4116
2456.19 4074
2456.65 4003
2457.12 4113
2457.59 3968
2458.06 4015
2458.52 3969
2458.99 3800
2459.46 3775
2459.93 3758
2460.39 3786
2460.86 3936
2461.33 4071
2461.80 3992
2462.27 3745
2462.73 3832
2463.20 3745
2463.67 3867
2464.14 3859
2464.60 3920
2465.07 4278
2465.54 4175
2466.01 4219
2466.48 4215
2466.95 4184
2467.41 4231
2467.88 4255
2468.35 3984
2468.82 4029
2469.29 3970
2469.76 3854
2470.22 3959
2470.69 3990
2471.16 3800
2471.63 3840
2472.10 3822
2472.57 3860
2473.04 4014
2473.51 3955
2473.97 3806
2474.44 3811
2474.91 3952
2475.38 3937
2475.85 3733
2476.32 3967
2476.79 4116
2477.26 3879
2477.73 3958
2478.20 3943
2478.67 3820
2479.13 3823
2479.60 3710
2480.07 3698
2480.54 3935
2481.01 3785
2481.48 3776
2481.95 3851
2482.42 3872
2482.89 3855
2483.36 3766
2483.83 3898
2484.30 3957
2484.77 3836
2485.24 4007
2485.71 4011
2486.18 4048
2486.65 3782
2487.12 3938
2487.59 4012
2488.06 4017
2488.53 4176
2489.00 4212
2489.47 4174
2489.94 4249
2490.41 4164
2490.88 4208
2491.35 4440
2491.83 4383
2492.30 4574
2492.77 4545
2493.24 4805
2493.71 4754
2494.18 4721
2494.65 4812
2495.12 4911
2495.59 4960
2496.06 4859
2496.53 4917
2497.00 4805
2497.48 4825
2497.95 4649
2498.42 4562
2498.89 4500
2499.36 4242
2499.83 3949
2500.30 3961
2500.77 3926
2501.25 4005
2501.72 3748
2502.19 3754
2502.66 3748
2503.13 3838
2503.60 3850
2504.08 3951
2504.55 3950
2505.02 4084
2505.49 3932
2505.96 3654
2506.44 3773
2506.91 3968
2507.38 3797
2507.85 3790
2508.32 3987
2508.80 3859
2509.27 3743
2509.74 3729
2510.21 3863
2510.68 3859
2511.16 4003
2511.63 4047
2512.10 4162
2512.57 4187
2513.05 4217
2513.52 4148
2513.99 4091
2514.47 4123
2514.94 4224
2515.41 4094
2515.88 4365
2516.36 4107
2516.83 4214
2517.30 4159
2517.78 4231
2518.25 4228
2518.72 4225
2519.19 4400
2519.67 4417
2520.14 4148
2520.61 4182
2521.09 4124
2521.56 3897
2522.03 3870
2522.51 4115
2522.98 4263
2523.46 4007
2523.93 4041
2524.40 4180
2524.88 4098
2525.35 3937
2525.82 4020
2526.30 4188
2526.77 4200
2527.25 4208
2527.72 4289
2528.19 4183
2528.67 4356
2529.14 4362
2529.62 4223
2530.09 4212
2530.56 4438
2531.04 4250
2531.51 4123
2531.99 4197
2532.46 4354
2532.94 4270
2533.41 4443
2533.89 4204
2534.36 4202
2534.83 4086
2535.31 4232
2535.78 4171
2536.26 3866
2536.73 3955
2537.21 4010
2537.68 4206
2538.16 4062
2538.63 3917
2539.11 3949
2539.58 4286
2540.06 4259
2540.53 4316
2541.01 4238
2541.48 4219
2541.96 4224
2542.43 4154
2542.91 4360
2543.39 4337
2543.86 4163
2544.34 4066
2544.81 4010
2545.29 4253
2545.76 4170
2546.24 3970
2546.71 3944
2547.19 4059
2547.67 4012
2548.14 4019
2548.62 4019
2549.09 3915
2549.57 4184
2550.05 4081
2550.52 4097
2551.00 4371
2551.47 4404
2551.95 4208
2552.43 4375
2552.90 4280
2553.38 4141
2553.86 4303
2554.33 4160
2554.81 4039
2555.29 4190
2555.76 4387
2556.24 4138
2556.72 4342
2557.19 4205
2557.67 4307
2558.15 4250
2558.62 4406
2559.10 4137
2559.58 3933
2560.05 4007
2560.53 4012
2561.01 3963
2561.48 4237
2561.96 3926
2562.44 3860
2562.92 4034
2563.39 4064
2563.87 3991
2564.35 3828
2564.83 3920
2565.30 3895
2565.78 3951
2566.26 3925
2566.74 3846
2567.21 3794
2567.69 3797
2568.17 3629
2568.65 3513
2569.12 3706
2569.60 3776
2570.08 3932
2570.56 3681
2571.04 3818
2571.51 3977
2571.99 3714
2572.47 3381
2572.95 3533
2573.43 3675
2573.91 3647
2574.38 3614
2574.86 3729
2575.34 3862
2575.82 3776
2576.30 3859
2576.78 3867
2577.25 3951
2577.73 3781
2578.21 3751
2578.69 3748
2579.17 3912
2579.65 3688
2580.13 3619
2580.61 3675
2581.09 3731
2581.56 3921
2582.04 3869
2582.52 3752
2583.00 3746
2583.48 3691
2583.96 3872
2584.44 3722
2584.92 3680
2585.40 3969
2585.88 3911
2586.36 3762
2586.84 3788
2587.32 3885
2587.79 3828
2588.27 3844
2588.75 3847
2589.23 4220
2589.71 4004
2590.19 3822
2590.67 3940
2591.15 4060
2591.63 4183
2592.11 4181
2592.59 4058
2593.07 4025
2593.55 3830
2594.03 3833
2594.51 3995
2594.99 4071
2595.47 3903
2595.95 3766
2596.43 3959
2596.92 3976
2597.40 3752
2597.88 3793
2598.36 3719
2598.84 3772
2599.32 3752
2599.80 3718
2600.28 3588
2600.76 3767
2601.24 3833
2601.72 3950
2602.20 3705
2602.68 3677
2603.16 3756
2603.65 3652
2604.13 3605
2604.61 3742
2605.09 3716
2605.57 3674
2606.05 3665
2606.53 3661
2607.01 3705
2607.50 3681
2607.98 3987
2608.46 3948
2608.94 3796
2609.42 4007
2609.90 3827
2610.38 3861
2610.87 3801
2611.35 3901
2611.83 3918
2612.31 3849
2612.79 3844
2613.28 4034
2613.76 3830
2614.24 3793
2614.72 4028
2615.20 4098
2615.69 4239
2616.17 4253
2616.65 4221
2617.13 4160
2617.62 4158
2618.10 4306
2618.58 4163
2619.06 4318
2619.54 4213
2620.03 4301
2620.51 4302
2620.99 4156
2621.48 3975
2621.96 4114
2622.44 3985
2622.92 3968
2623.41 3951
2623.89 3982
2624.37 3926
2624.86 3785
2625.34 3889
2625.82 3757
2626.30 3784
2626.79 3923
2627.27 3815
2627.75 4043
2628.24 3985
2628.72 4085
2629.20 4227
2629.69 4079
2630.17 4352
2630.65 4231
2631.14 4176
2631.62 4291
2632.11 4389
2632.59 4245
2633.07 4441
2633.56 4483
2634.04 4241
2634.52 4179
2635.01 4059
2635.49 3957
2635.98 3682
2636.46 3662
2636.94 3818
2637.43 3804
2637.91 3954
2638.40 3927
2638.88 3856
2639.37 3897
2639.85 3888
2640.33 3950
2640.82 3720
2641.30 3827
2641.79 4069
2642.27 3898
2642.76 3981
2643.24 3919
2643.73 3866
2644.21 3900
2644.70 3819
2645.18 3816
2645.67 3855
2646.15 3973
2646.64 3852
2647.12 3872
2647.61 3892
2648.09 3909
2648.58 4124
2649.06 4044
2649.55 4092
2650.03 4004
2650.52 4168
2651.00 4140
2651.49 4211
2651.97 4030
2652.46 4001
2652.95 3872
2653.43 4069
2653.92 3948
2654.40 4076
2654.89 4159
2655.37 4020
2655.86 4140
2656.35 4063
2656.83 4067
2657.32 4080
2657.80 4159
2658.29 4186
2658.78 3920
2659.26 3852
2659.75 3874
2660.23 4065
2660.72 3966
2661.21 3811
2661.69 3743
2662.18 3775
2662.67 3784
2663.15 3649
2663.64 3691
2664.13 3767
2664.61 3666
2665.10 3691
2665.59 3661
2666.07 3767
2666.56 3900
2667.05 3749
2667.53 3843
2668.02 3794
2668.51 3610
2668.99 3836
2669.48 3616
2669.97 3675
2670.46 3621
2670.94 4029
2671.43 3992
2671.92 3990
2672.40 4246
2672.89 4235
2673.38 4242
2673.87 4443
2674.35 4308
2674.84 4758
2675.33 4739
2675.82 4600
2676.31 4474
2676.79 4574
2677.28 4474
2677.77 4343
2678.26 4344
2678.74 4106
2679.23 4140
2679.72 3953
2680.21 3921
2680.70 3871
2681.18 3680
2681.67 3775
2682.16 3728
2682.65 3777
2683.14 3848
2683.63 3662
2684.11 3690
2684.60 3726
2685.09 3582
2685.58 3779
2686.07 3741
2686.56 3876
2687.05 3772
2687.53 3664
2688.02 3889
2688.51 3873
2689.00 3646
2689.49 3647
2689.98 3645
2690.47 3834
2690.96 3644
2691.45 3642
2691.94 3623
2692.42 3701
2692.91 3716
2693.40 3710
2693.89 3784
2694.38 3848
2694.87 3736
2695.36 3519
2695.85 3593
2696.34 3637
2696.83 3728
2697.32 3678
2697.81 3678
2698.30 3688
2698.79 3492
2699.28 3631
2699.77 3587
2700.26 3625
2700.75 3931
2701.24 3719
2701.73 4032
2702.22 4051
2702.71 3895
2703.20 4047
2703.69 4059
2704.18 4045
2704.67 3938
2705.16 4111
2705.65 3943
2706.14 4098
2706.63 3906
2707.12 3890
2707.61 3721
2708.10 3783
2708.59 3816
2709.08 3723
2709.57 3752
2710.06 3622
2710.56 3555
2711.05 3761
2711.54 3918
2712.03 3688
2712.52 3660
2713.01 3858
2713.50 3898
2713.99 3765
2714.48 3772
2714.98 3620
2715.47 3733
2715.96 3784
2716.45 3730
2716.94 3845
2717.43 3751
2717.92 3724
2718.42 3744
2718.91 3724
2719.40 3622
2719.89 3499
2720.38 3649
2720.87 3715
2721.37 3503
2721.86 3695
2722.35 3621
2722.84 3621
2723.33 3659
2723.82 3589
2724.32 3735
2724.81 3833
2725.30 3600
2725.79 3516
2726.29 3522
2726.78 3459
2727.27 3593
2727.76 3660
2728.26 3553
2728.75 3593
2729.24 3601
2729.73 3679
2730.23 3666
2730.72 3804
2731.21 3864
2731.70 3959
2732.20 3851
2732.69 3954
2733.18 3922
2733.67 3767
2734.17 3926
2734.66 3882
2735.15 3821
2735.65 3977
2736.14 4155
2736.63 3924
2737.13 3859
2737.62 3774
2738.11 3910
2738.61 3841
2739.10 3715
2739.59 3722
2740.09 3738
2740.58 3863
2741.07 3730
2741.57 3626
2742.06 3660
2742.55 3639
2743.05 3711
2743.54 3583
2744.04 3580
2744.53 3632
2745.02 3655
2745.52 3507
2746.01 3513
2746.51 3615
2747.00 3682
2747.49 3642
2747.99 3626
2748.48 3518
2748.98 3625
2749.47 3516
2749.97 3453
2750.46 3567
2750.96 3705
2751.45 3611
2751.94 3779
2752.44 3616
2752.93 3505
2753.43 3651
2753.92 3666
2754.42 3501
2754.91 3655
2755.41 3642
2755.90 3779
2756.40 3711
2756.89 3588
2757.39 3543
2757.88 3736
2758.38 3820
2758.87 3790
2759.37 3882
2759.86 3709
2760.36 3693
2760.85 3663
2761.35 3768
2761.84 3912
2762.34 3721
2762.84 3642
2763.33 3736
2763.83 3806
2764.32 3724
2764.82 3725
2765.31 3728
2765.81 3580
2766.31 3757
2766.80 3825
2767.30 3888
2767.79 3718
2768.29 3642
2768.79 3627
2769.28 3769
2769.78 3739
2770.27 3771
2770.77 3558
2771.27 3816
2771.76 3833
2772.26 3927
2772.76 3789
2773.25 4047
2773.75 4238
2774.25 4151
2774.74 4280
2775.24 4398
2775.74 4534
2776.23 4562
2776.73 4575
2777.23 4568
2777.72 4690
2778.22 4940
2778.72 4845
2779.21 4694
2779.71 4810
2780.21 4532
2780.71 4367
2781.20 4239
2781.70 4070
2782.20 4080
2782.69 3955
2783.19 3890
2783.69 3876
2784.19 3814
2784.68 3898
2785.18 3542
2785.68 3616
2786.18 3661
2786.67 3709
2787.17 3572
2787.67 3623
2788.17 3692
2788.67 3591
2789.16 3608
2789.66 3498
2790.16 3602
2790.66 3566
2791.16 3392
2791.65 3470
2792.15 3477
2792.65 3686
2793.15 3671
2793.65 3422
2794.14 3810
2794.64 3730
2795.14 3815
2795.64 3911
2796.14 3662
2796.64 3805
2797.14 3647
2797.63 3640
2798.13 3843
2798.63 3993
2799.13 3841
2799.63 3742
2800.13 3721
2800.63 3750
2801.13 3780
2801.63 3611
2802.12 3527
2802.62 3451
2803.12 3504
2803.62 3623
2804.12 3516
2804.62 3684
2805.12 3627
2805.62 3712
2806.12 3812
2806.62 3823
2807.12 3718
2807.62 3739
2808.12 3884
2808.62 3847
2809.12 4002
2809.62 3914
2810.12 4098
2810.62 4033
2811.12 4247
2811.61 4073
2812.11 4101
2812.61 3986
2813.11 3915
2813.62 3947
2814.12 3981
2814.62 4043
2815.12 3935
2815.62 3809
2816.12 3805
2816.62 3866
2817.12 3767
2817.62 3662
2818.12 3641
2818.62 3834
2819.12 3848
2819.62 3742
2820.12 3721
2820.62 3534
2821.12 3631
2821.62 3595
2822.12 3656
2822.62 3591
2823.13 3766
2823.63 3457
2824.13 3442
2824.63 3346
2825.13 3453
2825.63 3508
2826.13 3737
2826.63 3523
2827.13 3498
2827.64 3443
2828.14 3471
2828.64 3536
2829.14 3365
2829.64 3381
2830.14 3380
2830.64 3495
2831.15 3323
2831.65 3347
2832.15 3423
2832.65 3414
2833.15 3410
2833.65 3433
2834.16 3525
2834.66 3542
2835.16 3688
2835.66 3799
2836.16 3637
2836.67 3695
2837.17 3738
2837.67 3732
2838.17 3799
2838.68 3693
2839.18 3661
2839.68 3703
2840.18 3609
2840.69 3500
2841.19 3623
2841.69 3523
2842.19 3811
2842.70 3732
2843.20 3453
2843.70 3523
2844.20 3708
2844.71 3795
2845.21 3677
2845.71 3809
2846.22 3931
2846.72 3908
2847.22 3996
2847.73 4137
2848.23 4300
2848.73 4324
2849.23 4342
2849.74 4344
2850.24 4376
2850.74 4501
2851.25 4314
2851.75 4084
2852.26 3853
2852.76 3923
2853.26 3919
2853.77 3929
2854.27 3688
2854.77 3852
2855.28 3721
2855.78 3741
2856.28 3808
2856.79 3880
2857.29 3721
2857.80 3705
2858.30 3601
2858.80 3609
2859.31 3717
2859.81 3631
2860.32 3604
2860.82 3743
2861.33 3730
2861.83 3695
2862.33 3488
2862.84 3524
2863.34 3637
2863.85 3526
2864.35 3417
2864.86 3513
2865.36 3506
2865.87 3526
2866.37 3396
2866.88 3436
2867.38 3504
2867.89 3676
2868.39 3854
2868.90 3738
2869.40 3741
2869.91 3723
2870.41 3762
2870.92 3776
2871.42 3828
2871.93 3946
2872.43 3894
2872.94 4047
2873.44 4134
2873.95 3955
2874.45 4078
2874.96 3968
2875.46 4064
2875.97 4134
2876.48 4086
2876.98 4131
2877.49 4016
2877.99 3908
2878.50 3874
2879.00 3827
2879.51 3748
2880.02 3880
2880.52 3873
2881.03 3808
2881.53 3900
2882.04 3898
2882.55 3808
2883.05 3754
2883.56 3696
2884.07 3698
2884.57 3778
2885.08 3963
2885.59 4065
2886.09 3739
2886.60 3689
2887.10 3858
2887.61 3810
2888.12 3887
2888.62 4057
2889.13 3810
2889.64 3702
2890.15 3896
2890.65 3714
2891.16 3613
2891.67 3756
2892.17 3894
2892.68 3998
2893.19 3846
2893.69 3999
2894.20 4010
2894.71 4010
2895.22 4083
2895.72 4113
2896.23 4193
2896.74 4016
2897.25 3948
2897.75 4080
2898.26 4194
2898.77 3816
2899.28 3966
2899.78 4150
2900.29 4425
2900.80 4272
2901.31 4317
2901.81 4176
2902.32 4384
2902.83 4263
2903.34 4254
2903.85 4310
2904.35 4335
2904.86 4193
2905.37 4625
2905.88 4421
2906.39 4434
2906.90 4372
2907.40 4368
2907.91 4180
2908.42 4025
2908.93 4124
2909.44 4087
2909.95 4117
2910.46 3853
2910.96 3888
2911.47 3992
2911.98 3977
2912.49 4007
2913.00 3916
2913.51 3820
2914.02 3797
2914.53 3890
2915.04 3911
2915.54 3936
2916.05 3925
2916.56 3752
2917.07 3830
2917.58 3899
2918.09 3703
2918.60 3683
2919.11 3574
2919.62 3617
2920.13 3597
2920.64 3617
2921.15 3786
2921.66 3709
2922.17 3790
2922.68 3539
2923.19 3462
2923.70 3610
2924.21 3632
2924.72 3628
2925.23 3624
2925.74 3698
2926.25 3484
2926.76 3420
2927.27 3673
2927.78 3644
2928.29 3465
2928.80 3509
2929.31 3614
2929.82 3541
2930.33 3424
2930.84 3536
2931.35 3416
2931.86 3384
2932.37 3448
2932.88 3554
2933.39 3595
2933.90 3638
2934.41 3629
2934.92 3608
2935.43 3764
2935.94 3722
2936.45 3920
2936.97 3837
2937.48 3757
2937.99 4006
2938.50 3909
2939.01 3943
2939.52 3851
2940.03 3952
2940.54 3925
2941.05 4096
2941.57 4000
2942.08 3791
2942.59 3849
2943.10 3894
2943.61 4104
2944.12 4068
2944.63 4208
2945.15 4048
2945.66 3832
2946.17 3949
2946.68 4026
2947.19 3980
2947.71 4164
2948.22 4018
2948.73 3981
2949.24 3861
2949.75 3813
2950.27 3885
2950.78 3631
2951.29 3568
2951.80 3825
2952.31 3805
2952.83 3647
2953.34 3534
2953.85 3359
2954.36 3538
2954.88 3513
2955.39 3673
2955.90 3732
2956.41 3659
2956.93 3614
2957.44 3660
2957.95 3633
2958.47 3846
2958.98 3741
2959.49 3551
2960.00 3717
2960.52 3702
2961.03 3659
2961.54 3634
2962.06 3636
2962.57 3624
2963.08 3564
2963.60 3719
2964.11 3748
2964.62 3586
2965.14 3703
2965.65 3655
2966.16 3627
2966.68 3659
2967.19 3607
2967.70 3443
2968.22 3443
2968.73 3453
2969.24 3188
2969.76 3516
2970.27 3534
2970.79 3362
2971.30 3456
2971.81 3394
2972.33 3579
2972.84 3593
2973.36 3594
2973.87 3711
2974.38 3548
2974.90 3585
2975.41 3363
2975.93 3488
2976.44 3773
2976.96 3641
2977.47 3709
2977.99 3742
2978.50 3632
2979.01 3544
2979.53 3587
2980.04 3636
2980.56 3572
2981.07 3486
2981.59 3674
2982.10 3655
2982.62 3805
2983.13 3748
2983.65 3642
2984.16 3766
2984.68 4030
2985.19 3794
2985.71 3581
2986.22 3744
2986.74 3901
2987.25 3810
2987.77 3710
2988.28 3785
2988.80 3867
2989.32 3723
2989.83 3766
2990.35 3574
2990.86 3575
2991.38 3717
2991.89 3721
2992.41 3670
2992.92 3567
2993.44 3529
2993.96 3687
2994.47 3843
2994.99 3908
2995.50 3983
2996.02 4107
2996.54 4247
2997.05 4457
2997.57 4252
2998.09 4263
2998.60 4437
2999.12 4366
2999.63 4319
3000.15 4170
3000.67 4212
3001.18 4358
3001.70 4485
3002.22 4311
3002.73 4486
3003.25 4605
3003.77 4593
3004.28 4665
3004.80 4650
3005.32 4502
3005.83 4576
3006.35 4528
3006.87 4346
3007.39 4178
3007.90 4211
3008.42 4218
3008.94 4151
3009.45 4151
3009.97 3834
3010.49 3630
3011.01 3769
3011.52 3539
3012.04 3597
3012.56 3521
3013.08 3616
3013.59 4001
3014.11 3995
3014.63 3974
3015.15 3803
3015.66 3966
3016.18 3995
3016.70 4070
3017.22 4056
3017.74 4062
3018.25 3972
3018.77 4068
3019.29 4195
3019.81 4224
3020.33 4154
3020.84 4064
3021.36 4046
3021.88 4153
3022.40 4082
3022.92 4106
3023.44 4265
3023.95 3941
3024.47 3914
3024.99 3820
3025.51 3847
3026.03 3947
3026.55 3987
3027.07 4055
3027.58 3900
3028.10 3863
3028.62 3940
3029.14 3849
3029.66 4032
3030.18 3964
3030.70 3821
3031.22 3879
3031.74 3869
3032.26 3751
3032.77 3554
3033.29 3711
3033.81 3997
3034.33 3827
3034.85 3710
3035.37 3759
3035.89 3895
3036.41 3884
3036.93 3937
3037.45 3980
3037.97 3919
3038.49 3950
3039.01 3669
3039.53 3757
3040.05 3637
3040.57 3621
3041.09 3750
3041.61 3752
3042.13 3967
3042.65 3990
3043.17 3816
3043.69 3846
3044.21 3537
3044.73 3710
3045.25 3608
3045.77 3749
3046.29 3752
3046.81 3600
3047.33 3653
3047.85 3723
3048.37 3789
3048.89 3695
3049.41 3808
3049.93 3751
3050.45 3735
3050.98 3666
3051.50 3522
3052.02 3625
3052.54 3603
3053.06 3486
3053.58 3599
3054.10 3540
3054.62 3428
3055.14 3379
3055.66 3413
3056.19 3696
3056.71 3683
3057.23 3653
3057.75 3817
3058.27 3519
3058.79 3566
3059.31 3539
3059.84 3387
3060.36 3571
3060.88 3696
3061.40 3777
3061.92 3651
3062.44 3567
3062.97 3570
3063.49 3650
3064.01 3597
3064.53 3649
3065.05 3761
3065.58 3737
3066.10 3615
3066.62 3922
3067.14 3961
3067.66 3706
3068.19 3684
3068.71 3975
3069.23 3921
3069.75 3900
3070.28 3844
3070.80 3709
3071.32 3623
3071.84 3704
3072.37 3713
3072.89 3576
3073.41 3717
3073.93 3628
3074.46 3787
3074.98 3719
3075.50 3611
3076.03 3755
3076.55 3712
3077.07 3603
3077.59 3772
3078.12 3920
3078.64 4031
3079.16 4244
3079.69 4150
3080.21 4228
3080.73 4171
3081.26 4270
3081.78 4238
3082.30 4226
3082.83 4201
3083.35 4186
3083.87 4262
3084.40 4015
3084.92 4087
3085.45 3984
3085.97 4035
3086.49 3911
3087.02 3861
3087.54 3809
3088.06 3839
3088.59 3839
3089.11 3896
3089.64 3758
3090.16 3774
3090.68 3683
3091.21 3774
3091.73 3815
3092.26 3840
3092.78 3636
3093.31 3705
3093.83 3877
3094.36 3916
3094.88 3804
3095.40 3952
3095.93 3951
3096.45 3987
3096.98 3919
3097.50 3970
3098.03 4011
3098.55 3923
3099.08 4068
3099.60 4008
3100.13 4281
3100.65 4467
3101.18 4629
3101.70 4994
3102.23 5278
3102.75 5684
3103.28 5856
3103.80 5759
3104.33 5923
3104.85 5710
3105.38 5534
3105.90 5004
3106.43 4892
3106.96 4621
3107.48 4415
3108.01 4269
3108.53 4173
3109.06 4040
3109.58 3783
3110.11 3726
3110.64 3773
3111.16 3684
3111.69 3797
3112.21 3845
3112.74 3729
3113.27 3676
3113.79 3621
3114.32 3726
3114.84 3641
3115.37 3770
3115.90 3653
3116.42 3581
3116.95 3513
3117.48 3505
3118.00 3442
3118.53 3358
3119.06 3363
3119.58 3490
3120.11 3598
3120.64 3462
3121.16 3525
3121.69 3563
3122.22 3690
3122.74 3610
3123.27 3521
3123.80 3644
3124.32 3537
3124.85 3449
3125.38 3470
3125.90 3551
3126.43 3536
3126.96 3383
3127.49 3463
3128.01 3405
3128.54 3466
3129.07 3448
3129.60 3540
3130.12 3522
3130.65 3449
3131.18 3601
3131.71 3604
3132.23 3589
3132.76 3611
3133.29 3631
3133.82 3567
3134.35 3614
3134.87 3528
3135.40 3507
3135.93 3507
3136.46 3280
3136.99 3461
3137.51 3318
3138.04 3315
3138.57 3548
3139.10 3539
3139.63 3446
3140.15 3395
3140.68 3485
3141.21 3366
3141.74 3351
3142.27 3309
3142.80 3356
3143.33 3298
3143.85 3454
3144.38 3451
3144.91 3559
3145.44 3592
3145.97 3505
3146.50 3511
3147.03 3679
3147.56 3945
3148.08 3836
3148.61 3975
3149.14 3956
3149.67 3998
3150.20 4164
3150.73 4047
3151.26 4034
3151.79 4051
3152.32 4298
3152.85 4094
3153.38 3894
3153.91 3632
3154.44 3847
3154.97 3873
3155.50 3913
3156.03 3837
3156.56 3789
3157.08 3767
3157.61 3538
3158.14 3603
3158.67 3784
3159.20 3779
3159.73 3536
3160.26 3881
3160.79 3894
3161.32 3754
3161.85 3700
3162.39 3526
3162.92 3473
3163.45 3364
3163.98 3538
3164.51 3601
3165.04 3529
3165.57 3526
3166.10 3376
3166.63 3452
3167.16 3375
3167.69 3453
3168.22 3620
3168.75 3386
3169.28 3358
3169.81 3402
3170.34 3594
3170.87 3587
3171.41 3537
3171.94 3706
3172.47 3735
3173.00 3819
3173.53 3897
3174.06 3726
3174.59 3776
3175.12 3866
3175.65 4058
3176.19 4126
3176.72 3987
3177.25 3882
3177.78 3846
3178.31 3834
3178.84 3792
3179.38 3592
3179.91 3514
3180.44 3450
3180.97 3586
3181.50 3641
3182.03 3546
3182.57 3446
3183.10 3350
3183.63 3465
3184.16 3524
3184.69 3436
3185.23 3612
3185.76 3390
3186.29 3453
3186.82 3431
3187.36 3376
3187.89 3444
3188.42 3671
3188.95 3624
3189.49 3684
3190.02 3666
3190.55 3510
3191.08 3456
3191.62 3550
3192.15 3631
3192.68 3427
3193.21 3551
3193.75 3700
3194.28 3496
3194.81 3319
3195.35 3605
3195.88 3653
3196.41 3643
3196.94 3726
3197.48 3487
3198.01 3453
3198.54 3488
3199.08 3632
3199.61 3680
3200.14 3751
3200.68 3649
3201.21 3678
3201.74 3823
3202.28 3861
3202.81 3768
3203.35 3771
3203.88 3768
3204.41 3650
3204.95 3557
3205.48 3668
3206.01 3651
3206.55 3763
3207.08 3695
3207.62 3740
3208.15 3814
3208.68 3911
3209.22 3977
3209.75 4157
3210.29 4371
3210.82 4405
3211.36 4407
3211.89 4514
3212.42 4658
3212.96 4487
3213.49 4369
3214.03 4322
3214.56 4173
3215.10 4076
3215.63 4280
3216.17 4201
3216.70 4033
3217.24 3997
3217.77 3881
3218.31 3768
3218.84 3898
3219.38 3917
3219.91 3949
3220.45 3907
3220.98 3998
3221.52 4029
3222.05 4265
3222.59 4381
3223.12 4466
3223.66 4456
3224.19 4424
3224.73 4415
3225.26 4412
3225.80 4604
3226.33 4457
3226.87 4320
3227.41 4160
3227.94 4078
3228.48 4146
3229.01 3918
3229.55 3775
3230.08 3768
3230.62 3779
3231.16 3635
3231.69 3493
3232.23 3398
3232.76 3520
3233.30 3645
3233.84 3602
3234.37 3594
3234.91 3481
3235.45 3669
3235.98 3707
3236.52 3825
3237.05 3782
3237.59 3893
3238.13 3851
3238.66 3929
3239.20 3990
3239.74 4009
3240.27 3874
3240.81 3792
3241.35 4107
3241.88 3973
3242.42 3862
3242.96 3618
3243.50 3827
3244.03 3924
3244.57 3891
3245.11 3756
3245.64 3763
3246.18 3642
3246.72 3666
3247.26 3824
3247.79 3685
3248.33 3858
3248.87 3823
3249.40 3839
3249.94 3825
3250.48 3757
3251.02 3945
3251.56 3738
3252.09 3822
3252.63 4018
3253.17 4014
3253.71 4096
3254.24 3851
3254.78 3870
3255.32 3684
3255.86 3848
3256.40 3902
3256.93 3679
3257.47 3934
3258.01 4053
3258.55 4156
3259.09 4054
3259.63 4307
3260.16 4645
3260.70 4912
3261.24 5032
3261.78 4932
3262.32 4880
3262.86 4984
3263.39 4810
3263.93 4884
3264.47 5207
3265.01 5179
3265.55 5025
3266.09 4848
3266.63 4738
3267.17 4655
3267.71 4749
3268.24 4615
3268.78 4458
3269.32 4579
3269.86 4367
3270.40 4121
3270.94 3954
3271.48 3919
3272.02 4068
3272.56 4038
3273.10 3894
3273.64 3873
3274.18 3745
3274.72 3949
3275.26 3945
3275.80 3901
3276.34 3951
3276.87 4078
3277.41 4177
3277.95 4190
3278.49 4183
3279.03 4072
3279.57 4146
3280.11 3982
3280.65 3981
3281.19 3923
3281.73 4060
3282.27 4094
3282.81 4120
3283.36 4267
3283.90 4204
3284.44 4369
3284.98 4511
3285.52 4496
3286.06 4348
3286.60 4326
3287.14 4672
3287.68 4464
3288.22 4550
3288.76 4437
3289.30 4266
3289.84 4311
3290.38 4043
3290.92 4173
3291.46 4140
3292.01 3894
3292.55 3999
3293.09 4103
3293.63 3960
3294.17 4063
3294.71 4239
3295.25 4441
3295.79 4373
3296.34 4311
3296.88 4386
3297.42 4289
3297.96 4230
3298.50 4382
3299.04 4280
3299.58 4205
3300.13 3996
3300.67 4076
3301.21 4023
3301.75 3821
3302.29 3921
3302.83 3862
3303.38 3659
3303.92 3772
3304.46 3744
3305.00 3795
3305.54 3818
3306.09 3773
3306.63 3728
3307.17 3656
3307.71 3636
3308.26 3607
3308.80 3643
3309.34 3701
3309.88 3712
3310.43 3609
3310.97 3542
3311.51 3581
3312.05 3595
3312.60 3731
3313.14 3757
3313.68 3810
3314.22 3929
3314.77 3869
3315.31 3911
3315.85 3728
3316.40 3891
3316.94 3745
3317.48 3666
3318.03 3734
3318.57 3579
3319.11 3552
3319.65 3663
3320.20 3721
3320.74 3530
3321.28 3631
3321.83 3701
3322.37 3708
3322.92 3804
3323.46 3630
3324.00 3747
3324.55 3929
3325.09 3881
3325.63 3951
3326.18 3855
3326.72 3856
3327.27 3882
3327.81 3743
3328.35 3654
3328.90 3577
3329.44 3596
3329.99 3520
3330.53 3493
3331.07 3649
3331.62 3643
3332.16 3668
3332.71 3707
3333.25 3625
3333.80 3717
3334.34 3868
3334.88 3769
3335.43 4002
3335.97 4091
3336.52 4038
3337.06 4143
3337.61 4364
3338.15 4165
3338.70 4220
3339.24 4154
3339.79 4061
3340.33 3908
3340.88 3764
3341.42 3813
3341.97 3746
3342.51 3641
3343.06 3541
3343.60 3602
3344.15 3439
3344.69 3485
3345.24 3641
3345.78 3748
3346.33 3682
3346.87 3605
3347.42 3815
3347.97 3802
3348.51 3644
3349.06 3589
3349.60 3620
3350.15 3770
3350.69 3628
3351.24 3748
3351.79 3894
3352.33 3869
3352.88 3782
3353.42 3560
3353.97 3537
3354.52 3527
3355.06 3531
3355.61 3487
3356.15 3435
3356.70 3371
3357.25 3464
3357.79 3508
3358.34 3464
3358.89 3508
3359.43 3292
3359.98 3307
3360.53 3464
3361.07 3494
3361.62 3477
3362.17 3224
3362.71 3208
3363.26 3293
3363.81 3326
3364.35 3413
3364.90 3282
3365.45 3374
3365.99 3238
3366.54 3349
3367.09 3260
3367.64 3448
3368.18 3551
3368.73 3374
3369.28 3624
3369.82 3441
3370.37 3288
3370.92 3411
3371.47 3487
3372.01 3576
3372.56 3585
3373.11 3479
3373.66 3431
3374.21 3365
3374.75 3316
3375.30 3345
3375.85 3441
3376.40 3251
3376.94 3188
3377.49 3265
3378.04 3216
3378.59 3230
3379.14 3287
3379.68 3205
3380.23 3233
3380.78 3289
3381.33 3164
3381.88 3287
3382.43 2947
3382.97 2998
3383.52 3104
3384.07 3102
3384.62 3069
3385.17 3156
3385.72 3095
3386.27 3219
3386.81 3284
3387.36 3208
3387.91 3331
3388.46 3228
3389.01 3297
3389.56 3220
3390.11 3289
3390.66 3568
3391.21 3351
3391.76 3331
3392.30 3352
3392.85 3332
3393.40 3277
3393.95 3210
3394.50 3115
3395.05 3225
3395.60 3364
3396.15 3162
3396.70 3238
3397.25 3292
3397.80 3335
3398.35 3340
3398.90 3314
3399.45 3286
3400.00 3218
3400.55 3130
3401.10 3302
3401.65 3243
3402.20 3266
3402.75 3260
3403.30 3128
3403.85 3094
3404.40 3176
3404.95 3074
3405.50 3221
3406.05 3058
3406.60 3165
3407.15 3102
3407.70 3177
3408.25 3185
3408.80 3027
3409.35 3053
3409.90 3064
3410.45 3146
3411.00 3241
3411.55 3088
3412.10 3106
3412.66 3135
3413.21 3025
3413.76 3121
3414.31 3230
3414.86 3306
3415.41 3262
3415.96 3173
3416.51 3262
3417.06 3140
3417.61 3264
3418.17 3337
3418.72 3025
3419.27 3149
3419.82 3136
3420.37 3124
3420.92 3318
3421.47 3204
3422.03 3190
3422.58 3364
3423.13 3446
3423.68 3270
3424.23 3167
3424.78 3223
3425.34 3345
3425.89 3374
3426.44 3261
3426.99 3298
3427.54 3064
3428.10 3111
3428.65 3292
3429.20 3185
3429.75 3017
3430.31 3279
3430.86 3292
3431.41 3275
3431.96 3240
3432.51 3190
3433.07 3264
3433.62 3179
3434.17 3216
3434.72 3251
3435.28 3196
3435.83 3482
3436.38 3296
3436.94 3326
3437.49 3237
3438.04 3350
3438.59 3346
3439.15 3144
3439.70 3257
3440.25 3433
3440.81 3372
3441.36 3249
3441.91 3154
3442.47 3310
3443.02 3349
3443.57 3323
3444.13 3352
3444.68 3322
3445.23 3135
3445.79 3049
3446.34 3127
3446.89 3142
3447.45 3076
3448.00 3131
3448.55 3134
3449.11 2902
3449.66 3042
3450.22 3178
3450.77 2988
3451.32 3004
3451.88 3109
3452.43 2969
3452.99 2993
3453.54 3173
3454.09 3145
3454.65 3156
3455.20 3154
3455.76 3088
3456.31 3098
3456.87 2964
3457.42 3044
3457.97 3066
3458.53 3122
3459.08 3180
3459.64 3180
3460.19 3227
3460.75 3286
3461.30 3417
3461.86 3340
3462.41 3394
3462.97 3384
3463.52 3237
3464.08 3372
3464.63 3337
3465.19 3268
3465.74 3145
3466.30 3213
3466.85 3316
3467.41 3321
3467.96 3320
3468.52 3530
3469.07 3568
3469.63 3487
3470.18 3507
3470.74 3622
3471.30 3730
3471.85 3551
3472.41 3606
3472.96 3528
3473.52 3583
3474.07 3380
3474.63 3485
3475.19 3645
3475.74 3556
3476.30 3307
3476.85 3397
3477.41 3541
3477.97 3608
3478.52 3724
3479.08 3657
3479.63 3727
3480.19 3802
3480.75 3597
3481.30 3641
3481.86 3652
3482.42 3847
3482.97 3780
3483.53 3504
3484.08 3664
3484.64 3755
3485.20 3523
3485.75 3828
3486.31 3932
3486.87 3921
3487.43 3911
3487.98 4044
3488.54 4166
3489.10 4455
3489.65 4583
3490.21 4928
3490.77 5159
3491.32 5342
3491.88 5319
3492.44 5318
3493.00 5496
3493.55 5532
3494.11 5554
3494.67 5124
3495.23 5065
3495.78 5249
3496.34 5216
3496.90 5178
3497.46 5336
3498.01 5396
3498.57 5511
3499.13 5905
3499.69 5882
3500.24 6492
3500.80 6866
3501.36 7467
3501.92 8283
3502.48 8967
3503.03 9632
3503.59 10326
3504.15 11044
3504.71 11922
3505.27 12720
3505.83 12703
3506.38 12910
3506.94 12923
3507.50 12529
3508.06 11904
3508.62 11046
3509.18 9938
3509.74 9091
3510.29 8114
3510.85 7472
3511.41 6493
3511.97 5888
3512.53 5337
3513.09 4721
3513.65 4310
3514.21 4132
3514.76 4141
3515.32 3938
3515.88 3973
3516.44 3835
3517.00 3644
3517.56 3610
3518.12 3516
3518.68 3647
3519.24 3650
3519.80 3498
3520.36 3471
3520.92 3420
3521.48 3355
3522.04 3402
3522.60 3372
3523.16 3428
3523.71 3412
3524.27 3362
3524.83 3620
3525.39 3470
3525.95 3557
3526.51 3546
3527.07 3565
3527.63 3534
3528.19 3459
3528.75 3470
3529.31 3634
3529.87 3713
3530.44 3719
3531.00 3595
3531.56 3556
3532.12 3706
3532.68 3771
3533.24 3703
3533.80 3716
3534.36 3686
3534.92 3552
3535.48 3844
3536.04 3786
3536.60 3749
3537.16 3789
3537.72 3803
3538.28 3767
3538.84 3742
3539.41 3601
3539.97 3779
3540.53 4003
3541.09 4055
3541.65 3930
3542.21 4123
3542.77 4151
3543.33 4128
3543.89 4080
3544.46 4011
3545.02 4375
3545.58 4214
3546.14 3985
3546.70 3971
3547.26 4102
3547.83 3846
3548.39 3649
3548.95 3556
3549.51 3575
3550.07 3466
3550.63 3552
3551.20 3521
3551.76 3421
3552.32 3292
3552.88 3278
3553.44 3263
3554.01 3370
3554.57 3153
3555.13 3259
3555.69 3225
3556.26 3222
3556.82 3317
3557.38 3245
3557.94 3275
3558.50 3410
3559.07 3275
3559.63 3161
3560.19 3211
3560.76 3209
3561.32 3335
3561.88 3404
3562.44 3308
3563.01 3378
3563.57 3353
3564.13 3380
3564.70 3380
3565.26 3448
3565.82 3445
3566.38 3397
3566.95 3482
3567.51 3440
3568.07 3398
3568.64 3404
3569.20 3355
3569.76 3320
3570.33 3294
3570.89 3187
3571.45 2918
3572.02 3189
3572.58 3235
3573.15 3114
3573.71 3332
3574.27 3323
3574.84 3359
3575.40 3422
3575.96 3394
3576.53 3510
3577.09 3376
3577.66 3519
3578.22 3550
3578.78 3546
3579.35 3585
3579.91 3524
3580.48 3512
3581.04 3477
3581.61 3614
3582.17 3693
3582.73 3498
3583.30 3523
3583.86 3560
3584.43 3529
3584.99 3382
3585.56 3399
3586.12 3387
3586.69 3258
3587.25 3300
3587.82 3229
3588.38 3411
3588.95 3284
3589.51 3274
3590.08 3152
3590.64 3265
3591.21 3206
3591.77 3202
3592.34 3109
3592.90 3040
3593.47 3001
3594.03 2984
3594.60 3031
3595.16 3142
3595.73 3170
3596.29 3223
3596.86 3139
3597.42 3136
3597.99 3235
3598.56 3220
3599.12 3313
3599.69 3131
3600.25 3276
3600.82 3166
3601.38 3132
3601.95 3083
3602.52 3124
3603.08 3142
3603.65 2889
3604.21 3183
3604.78 3138
3605.35 3006
3605.91 2963
3606.48 2999
3607.05 2934
3607.61 2946
3608.18 2827
3608.74 2827
3609.31 2878
3609.88 2927
3610.44 2835
3611.01 2954
3611.58 2929
3612.14 2770
3612.71 2945
3613.28 3115
3613.84 3124
3614.41 3118
3614.98 3157
3615.55 3299
3616.11 3404
3616.68 3305
3617.25 3241
3617.81 3318
3618.38 3363
3618.95 3390
3619.52 3520
3620.08 3470
3620.65 3563
3621.22 3285
3621.79 3351
3622.35 3412
3622.92 3361
3623.49 3511
3624.06 3358
3624.62 3184
3625.19 3048
3625.76 3093
3626.33 3180
3626.89 3033
3627.46 3042
3628.03 2924
3628.60 3014
3629.17 3094
3629.73 3104
3630.30 3079
3630.87 3150
3631.44 3184
3632.01 3099
3632.58 3034
3633.14 3193
3633.71 3168
3634.28 3281
3634.85 3170
3635.42 3359
3635.99 3187
3636.56 3250
3637.12 3274
3637.69 3189
3638.26 3148
3638.83 3135
3639.40 3039
3639.97 3294
3640.54 3233
3641.11 3157
3641.67 3069
3642.24 3015
3642.81 3085
3643.38 3148
3643.95 2996
3644.52 3117
3645.09 3030
3645.66 2964
3646.23 3049
3646.80 2981
3647.37 2991
3647.94 3069
3648.51 3049
3649.08 3177
3649.65 3303
3650.22 3285
3650.79 3280
3651.36 3207
3651.93 3081
3652.50 3227
3653.06 3198
3653.63 3129
3654.20 3144
3654.77 3086
3655.35 3141
3655.92 3089
3656.49 3158
3657.06 3169
3657.63 3066
3658.20 3034
3658.77 3058
3659.34 2990
3659.91 3193
3660.48 3086
3661.05 3121
3661.62 3140
3662.19 3047
3662.76 3029
3663.33 2960
3663.90 3040
3664.47 2916
3665.04 3010
3665.61 3087
3666.19 3078
3666.76 2976
3667.33 2906
3667.90 2963
3668.47 3074
3669.04 2961
3669.61 2958
3670.18 3031
3670.75 2892
3671.33 2845
3671.90 3049
3672.47 2909
3673.04 2961
3673.61 3025
3674.18 3044
3674.76 3052
3675.33 2958
3675.90 3022
3676.47 3030
3677.04 3139
3677.61 3131
3678.19 3052
3678.76 2971
3679.33 3089
3679.90 2941
3680.47 2946
3681.05 2905
3681.62 2895
3682.19 2763
3682.76 2910
3683.33 2885
3683.91 2814
3684.48 2813
3685.05 2739
3685.62 2720
3686.20 2877
3686.77 2645
3687.34 2829
3687.91 2797
3688.49 2823
3689.06 2915
3689.63 2861
3690.21 2890
3690.78 2859
3691.35 2967
3691.92 2877
3692.50 2818
3693.07 2811
3693.64 2923
3694.22 2942
3694.79 2768
3695.36 2835
3695.94 2757
3696.51 2645
3697.08 2550
3697.66 2835
3698.23 2648
3698.80 2760
3699.38 2831
3699.95 2744
3700.52 2784
3701.10 2726
3701.67 2622
3702.24 2721
3702.82 2655
3703.39 2744
3703.97 2703
3704.54 2598
3705.11 2781
3705.69 2876
3706.26 2928
3706.84 2922
3707.41 2811
3707.98 2894
3708.56 2886
3709.13 2871
3709.71 2900
3710.28 2924
3710.86 2695
3711.43 2964
3712.01 2862
3712.58 2702
3713.15 2718
3713.73 2698
3714.30 2784
3714.88 2746
3715.45 2569
3716.03 2672
3716.60 2860
3717.18 2923
3717.75 2731
3718.33 2670
3718.90 2625
3719.48 2715
3720.05 2675
3720.63 2593
3721.20 2579
3721.78 2692
3722.35 2585
3722.93 2640
3723.51 2680
3724.08 2721
3724.66 2675
3725.23 2721
3725.81 2713
3726.38 2591
3726.96 2529
3727.53 2618
3728.11 2768
3728.69 2654
3729.26 2696
3729.84 2704
3730.41 2644
3730.99 2860
3731.57 2728
3732.14 2828
3732.72 2839
3733.29 2869
3733.87 2822
3734.45 2712
3735.02 2733
3735.60 2715
3736.18 2910
3736.75 2626
3737.33 2642
3737.90 2713
3738.48 2718
3739.06 2681
3739.63 2557
3740.21 2685
3740.79 2608
3741.36 2842
3741.94 2650
3742.52 2582
3743.10 2683
3743.67 2702
3744.25 2805
3744.83 2644
3745.40 2478
3745.98 2762
3746.56 2790
3747.13 2749
3747.71 2890
3748.29 2779
3748.87 2720
3749.44 2820
3750.02 2835
3750.60 2950
3751.18 2851
3751.75 2802
3752.33 2738
3752.91 2690
3753.49 2688
3754.06 2812
3754.64 2681
3755.22 2552
3755.80 2602
3756.38 2593
3756.95 2725
3757.53 2657
3758.11 2724
3758.69 2685
3759.27 2797
3759.84 2670
3760.42 2645
3761.00 2638
3761.58 2670
3762.16 2714
3762.74 2579
3763.32 2585
3763.89 2767
3764.47 2669
3765.05 2596
3765.63 2607
3766.21 2667
3766.79 2723
3767.37 2799
3767.94 2889
3768.52 2649
3769.10 2725
3769.68 2665
3770.26 2609
3770.84 2612
3771.42 2707
3772.00 2818
3772.58 2862
3773.16 2783
3773.74 2813
3774.31 2743
3774.89 2824
3775.47 2693
3776.05 2748
3776.63 2794
3777.21 2753
3777.79 2740
3778.37 2732
3778.95 2794
3779.53 2761
3780.11 2695
3780.69 2674
3781.27 2626
3781.85 2602
3782.43 2616
3783.01 2785
3783.59 2854
3784.17 2746
3784.75 2801
3785.33 2645
3785.91 2542
3786.49 2546
3787.07 2647
3787.65 2750
3788.23 2600
3788.81 2664
3789.39 2801
3789.97 2816
3790.55 2747
3791.13 2744
3791.71 2947
3792.30 3026
3792.88 2938
3793.46 2878
3794.04 3080
3794.62 3089
3795.20 3083
3795.78 3131
3796.36 3061
3796.94 3072
3797.52 3151
3798.10 3279
3798.69 3086
3799.27 3361
3799.85 3548
3800.43 3451
3801.01 3540
3801.59 3537
3802.17 3570
3802.76 3697
3803.34 3823
3803.92 3627
3804.50 3615
3805.08 3774
3805.66 3474
3806.25 3416
3806.83 3333
3807.41 3278
3807.99 3401
3808.57 3275
3809.16 3287
3809.74 3402
3810.32 3562
3810.90 3519
3811.48 3608
3812.07 3564
3812.65 3534
3813.23 3689
3813.81 3760
3814.39 3733
3814.98 4048
3815.56 4182
3816.14 4070
3816.72 3758
3817.31 3720
3817.89 3562
3818.47 3433
3819.06 3545
3819.64 3316
3820.22 3276
3820.80 3080
3821.39 3071
3821.97 3078
3822.55 3199
3823.14 3025
3823.72 2988
3824.30 2958
3824.89 2917
3825.47 2965
3826.05 2933
3826.64 2985
3827.22 2838
3827.80 2899
3828.39 2879
3828.97 2853
3829.55 2789
3830.14 2618
3830.72 2671
3831.30 2739
3831.89 2740
3832.47 2866
3833.05 2894
3833.64 2646
3834.22 2711
3834.81 2843
3835.39 2878
3835.97 2781
3836.56 2737
3837.14 2704
3837.73 2712
3838.31 2807
3838.90 2696
3839.48 2681
3840.06 2718
3840.65 2676
3841.23 2564
3841.82 2645
3842.40 2701
3842.99 2544
3843.57 2700
3844.16 2613
3844.74 2665
3845.33 2569
3845.91 2496
3846.50 2557
3847.08 2570
3847.66 2633
3848.25 2504
3848.83 2507
3849.42 2637
3850.00 2648
3850.59 2611
3851.18 2667
3851.76 2618
3852.35 2701
3852.93 2609
3853.52 2667
3854.10 2747
3854.69 2715
3855.27 2736
3855.86 2514
3856.44 2646
3857.03 2720
3857.62 2607
3858.20 2646
3858.79 2572
3859.37 2645
3859.96 2626
3860.54 2603
3861.13 2485
3861.72 2512
3862.30 2587
3862.89 2574
3863.47 2571
3864.06 2620
3864.65 2575
3865.23 2453
3865.82 2488
3866.41 2482
3866.99 2521
3867.58 2411
3868.17 2569
3868.75 2619
3869.34 2642
3869.93 2613
3870.51 2527
3871.10 2523
3871.69 2505
3872.27 2544
3872.86 2513
3873.45 2621
3874.03 2563
3874.62 2682
3875.21 2662
3875.79 2760
3876.38 2735
3876.97 2642
3877.56 2623
3878.14 2784
3878.73 2664
3879.32 2603
3879.90 2661
3880.49 2614
3881.08 2496
3881.67 2584
3882.25 2534
3882.84 2471
3883.43 2206
3884.02 2353
3884.61 2452
3885.19 2375
3885.78 2374
3886.37 2333
3886.96 2292
3887.54 2410
3888.13 2288
3888.72 2410
3889.31 2567
3889.90 2496
3890.48 2496
3891.07 2404
3891.66 2440
3892.25 2552
3892.84 2490
3893.43 2492
3894.01 2530
3894.60 2552
3895.19 2451
3895.78 2541
3896.37 2515
3896.96 2613
3897.55 2597
3898.14 2476
3898.72 2696
3899.31 2533
3899.90 2681
3900.49 2657
3901.08 2574
3901.67 2612
3902.26 2625
3902.85 2706
3903.44 2483
3904.03 2553
3904.61 2587
3905.20 2528
3905.79 2548
3906.38 2492
3906.97 2582
3907.56 2578
3908.15 2432
3908.74 2334
3909.33 2359
3909.92 2423
3910.51 2339
3911.10 2457
3911.69 2417
3912.28 2394
3912.87 2341
3913.46 2466
3914.05 2419
3914.64 2333
3915.23 2302
3915.82 2368
3916.41 2274
3917.00 2284
3917.59 2327
3918.18 2340
3918.77 2413
3919.36 2406
3919.95 2542
3920.54 2488
3921.13 2424
3921.72 2440
3922.31 2458
3922.90 2406
3923.49 2440
3924.08 2323
3924.68 2424
3925.27 2413
3925.86 2544
3926.45 2663
3927.04 2616
3927.63 2664
3928.22 2499
3928.81 2329
3929.40 2488
3929.99 2527
3930.59 2405
3931.18 2396
3931.77 2276
3932.36 2344
3932.95 2390
3933.54 2255
3934.13 2246
3934.73 2336
3935.32 2319
3935.91 2398
3936.50 2549
3937.09 2552
3937.68 2483
3938.28 2371
3938.87 2440
3939.46 2514
3940.05 2450
3940.64 2438
3941.23 2396
3941.83 2474
3942.42 2377
3943.01 2457
3943.60 2604
3944.20 2685
3944.79 2433
3945.38 2393
3945.97 2466
3946.56 2448
3947.16 2362
3947.75 2393
3948.34 2299
3948.94 2395
3949.53 2337
3950.12 2296
3950.71 2393
3951.31 2400
3951.90 2347
3952.49 2398
3953.08 2356
3953.68 2291
3954.27 2282
3954.86 2375
3955.46 2424
3956.05 2425
3956.64 2356
3957.24 2433
3957.83 2474
3958.42 2531
3959.02 2600
3959.61 2682
3960.20 2538
3960.80 2458
3961.39 2393
3961.98 2455
3962.58 2447
3963.17 2364
3963.76 2516
3964.36 2558
3964.95 2476
3965.55 2494
3966.14 2526
3966.73 2520
3967.33 2312
3967.92 2371
3968.52 2414
3969.11 2559
3969.70 2415
3970.30 2348
3970.89 2327
3971.49 2348
3972.08 2412
3972.68 2444
3973.27 2335
3973.86 2237
3974.46 2369
3975.05 2395
3975.65 2470
3976.24 2439
3976.84 2378
3977.43 2520
3978.03 2586
3978.62 2647
3979.22 2503
3979.81 2565
3980.41 2622
3981.00 2563
3981.60 2571
3982.19 2634
3982.79 2721
3983.38 2646
3983.98 2642
3984.57 2515
3985.17 2516
3985.76 2586
3986.36 2596
3986.95 2651
3987.55 2424
3988.14 2427
3988.74 2573
3989.34 2478
3989.93 2450
3990.53 2550
3991.12 2649
3991.72 2625
3992.31 2695
3992.91 2772
3993.51 2741
3994.10 2673
3994.70 2631
3995.29 2663
3995.89 2728
3996.49 2771
3997.08 2739
3997.68 2704
3998.28 2749
3998.87 2776
3999.47 2729
4000.06 2853
4000.66 2871
4001.26 2713
4001.85 2736
4002.45 2564
4003.05 2501
4003.64 2476
4004.24 2437
4004.84 2531
4005.43 2616
4006.03 2782
4006.63 2838
4007.22 2644
4007.82 2640
4008.42 2679
4009.02 2745
4009.61 2691
4010.21 2762
4010.81 2701
4011.40 2728
4012.00 2668
4012.60 2551
4013.20 2598
4013.79 2732
4014.39 2586
4014.99 2665
4015.59 2588
4016.18 2598
4016.78 2526
4017.38 2544
4017.98 2650
4018.58 2517
4019.17 2481
4019.77 2540
4020.37 2670
4020.97 2627
4021.56 2648
4022.16 2602
4022.76 2491
4023.36 2553
4023.96 2730
4024.56 2814
4025.15 2733
4025.75 2914
4026.35 3067
4026.95 3162
4027.55 3320
4028.15 3141
4028.74 3235
4029.34 3250
4029.94 3130
4030.54 3352
4031.14 3266
4031.74 3290
4032.34 3116
4032.94 2848
4033.53 2737
4034.13 2860
4034.73 2601
4035.33 2430
4035.93 2453
4036.53 2569
4037.13 2514
4037.73 2396
4038.33 2334
4038.93 2425
4039.53 2393
4040.13 2369
4040.72 2259
4041.32 2258
4041.92 2267
4042.52 2281
4043.12 2356
4043.72 2365
4044.32 2315
4044.92 2327
4045.52 2275
4046.12 2287
4046.72 2430
4047.32 2367
4047.92 2460
4048.52 2412
4049.12 2427
4049.72 2432
4050.32 2444
4050.92 2415
4051.52 2483
4052.12 2444
4052.72 2497
4053.32 2438
4053.92 2572
4054.52 2650
4055.13 2561
4055.73 2551
4056.33 2526
4056.93 2403
4057.53 2472
4058.13 2490
4058.73 2450
4059.33 2459
4059.93 2384
4060.53 2412
4061.13 2473
4061.73 2392
4062.33 2498
4062.94 2415
4063.54 2367
4064.14 2429
4064.74 2556
4065.34 2354
4065.94 2553
4066.54 2510
4067.14 2369
4067.75 2473
4068.35 2514
4068.95 2436
4069.55 2413
4070.15 2529
4070.75 2375
4071.36 2430
4071.96 2186
4072.56 2370
4073.16 2554
4073.76 2521
4074.36 2542
4074.97 2530
4075.57 2457
4076.17 2478
4076.77 2465
4077.38 2413
4077.98 2344
4078.58 2463
4079.18 2452
4079.78 2412
4080.39 2379
4080.99 2326
4081.59 2462
4082.19 2287
4082.80 2337
4083.40 2157
4084.00 2222
4084.60 2270
4085.21 2342
4085.81 2357
4086.41 2214
4087.02 2288
4087.62 2289
4088.22 2286
4088.82 2249
4089.43 2290
4090.03 2406
4090.63 2432
4091.24 2445
4091.84 2388
4092.44 2398
4093.05 2398
4093.65 2403
4094.25 2365
4094.86 2302
4095.46 2300
4096.06 2179
4096.67 2193
4097.27 2240
4097.88 2343
4098.48 2173
4099.08 2148
4099.69 2225
4100.29 2341
4100.89 2315
4101.50 2393
4102.10 2261
4102.71 2305
4103.31 2470
4103.91 2422
4104.52 2430
4105.12 2381
4105.73 2393
4106.33 2444
4106.94 2436
4107.54 2282
4108.14 2134
4108.75 2302
4109.35 2350
4109.96 2436
4110.56 2288
4111.17 2280
4111.77 2342
4112.38 2297
4112.98 2263
4113.59 2237
4114.19 2320
4114.80 2364
4115.40 2378
4116.01 2316
4116.61 2270
4117.22 2302
4117.82 2343
4118.43 2306
4119.03 2436
4119.64 2363
4120.24 2163
4120.85 2191
4121.45 2275
4122.06 2483
4122.66 2402
4123.27 2351
4123.88 2252
4124.48 2306
4125.09 2452
4125.69 2381
4126.30 2260
4126.90 2259
4127.51 2183
4128.12 2197
4128.72 2354
4129.33 2419
4129.93 2359
4130.54 2360
4131.15 2351
4131.75 2601
4132.36 2494
4132.96 2522
4133.57 2552
4134.18 2670
4134.78 2668
4135.39 2606
4136.00 2624
4136.60 2752
4137.21 2752
4137.82 2689
4138.42 2688
4139.03 2724
4139.64 2865
4140.24 2946
4140.85 2923
4141.46 2926
4142.06 2831
4142.67 3016
4143.28 2960
4143.89 3005
4144.49 3085
4145.10 2988
4145.71 2944
4146.31 2852
4146.92 2696
4147.53 2700
4148.14 2590
4148.74 2654
4149.35 2557
4149.96 2555
4150.57 2557
4151.17 2455
4151.78 2587
4152.39 2557
4153.00 2376
4153.60 2437
4154.21 2418
4154.82 2343
4155.43 2322
4156.04 2320
4156.64 2343
4157.25 2220
4157.86 2346
4158.47 2217
4159.08 2084
4159.68 2223
4160.29 2239
4160.90 2267
4161.51 2293
4162.12 2365
4162.73 2499
4163.33 2411
4163.94 2587
4164.55 2452
4165.16 2497
4165.77 2618
4166.38 2818
4166.99 2680
4167.60 2523
4168.20 2581
4168.81 2520
4169.42 2589
4170.03 2526
4170.64 2597
4171.25 2646
4171.86 2640
4172.47 2781
4173.08 2666
4173.69 2719
4174.29 2668
4174.90 2618
4175.51 2661
4176.12 2568
4176.73 2666
4177.34 2612
4177.95 2583
4178.56 2598
4179.17 2594
4179.78 2579
4180.39 2602
4181.00 2566
4181.61 2555
4182.22 2576
4182.83 2551
4183.44 2638
4184.05 2408
4184.66 2608
4185.27 2518
4185.88 2399
4186.49 2293
4187.10 2416
4187.71 2440
4188.32 2342
4188.93 2294
4189.54 2397
4190.15 2330
4190.76 2251
4191.37 2530
4191.98 2448
4192.59 2486
4193.20 2644
4193.82 2598
4194.43 2635
4195.04 2695
4195.65 2784
4196.26 2727
4196.87 2717
4197.48 2715
4198.09 2634
4198.70 2815
4199.31 2660
4199.93 2630
4200.54 2712
4201.15 2511
4201.76 2479
4202.37 2574
4202.98 2654
4203.59 2621
4204.20 2547
4204.82 2541
4205.43 2437
4206.04 2297
4206.65 2398
4207.26 2382
4207.87 2374
4208.49 2403
4209.10 2384
4209.71 2421
4210.32 2362
4210.93 2219
4211.55 2336
4212.16 2439
4212.77 2440
4213.38 2445
4213.99 2488
4214.61 2484
4215.22 2494
4215.83 2562
4216.44 2605
4217.06 2687
4217.67 2732
4218.28 2648
4218.89 2944
4219.51 2813
4220.12 2791
4220.73 2760
4221.34 2828
4221.96 2762
4222.57 2719
4223.18 2612
4223.80 2583
4224.41 2580
4225.02 2709
4225.63 2616
4226.25 2558
4226.86 2527
4227.47 2473
4228.09 2637
4228.70 2611
4229.31 2591
4229.93 2630
4230.54 2767
4231.15 2655
4231.77 2837
4232.38 2659
4232.99 2713
4233.61 2783
4234.22 2795
4234.83 2825
4235.45 2846
4236.06 2958
4236.68 2809
4237.29 2758
4237.90 2853
4238.52 2782
4239.13 2673
4239.75 2689
4240.36 2606
4240.97 2454
4241.59 2458
4242.20 2477
4242.82 2498
4243.43 2477
4244.05 2555
4244.66 2690
4245.27 2647
4245.89 2723
4246.50 2866
4247.12 2762
4247.73 2773
4248.35 2858
4248.96 2825
4249.58 2813
4250.19 2834
4250.81 2653
4251.42 2452
4252.04 2492
4252.65 2510
4253.27 2512
4253.88 2524
4254.50 2476
4255.11 2421
4255.73 2473
4256.34 2443
4256.96 2580
4257.57 2676
4258.19 2612
4258.80 2638
4259.42 2573
4260.03 2558
4260.65 2461
4261.27 2472
4261.88 2476
4262.50 2485
4263.11 2496
4263.73 2574
4264.34 2517
4264.96 2597
4265.58 2622
4266.19 2392
4266.81 2460
4267.42 2631
4268.04 2518
4268.66 2615
4269.27 2557
4269.89 2534
4270.51 2493
4271.12 2543
4271.74 2491
4272.35 2502
4272.97 2642
4273.59 2536
4274.20 2771
4274.82 2968
4275.44 3188
4276.05 3214
4276.67 3294
4277.29 3393
4277.90 3444
4278.52 3557
4279.14 3477
4279.76 3182
4280.37 3109
4280.99 3081
4281.61 2889
4282.22 2782
4282.84 2745
4283.46 2706
4284.07 2713
4284.69 2624
4285.31 2445
4285.93 2505
4286.54 2449
4287.16 2418
4287.78 2515
4288.40 2505
4289.01 2484
4289.63 2513
4290.25 2470
4290.87 2337
4291.49 2388
4292.10 2256
4292.72 2466
4293.34 2306
4293.96 2220
4294.58 2573
4295.19 2637
4295.81 2479
4296.43 2421
4297.05 2353
4297.67 2514
4298.28 2479
4298.90 2439
4299.52 2328
4300.14 2360
4300.76 2476
4301.38 2316
4301.99 2235
4302.61 2258
4303.23 2344
4303.85 2378
4304.47 2313
4305.09 2321
4305.71 2383
4306.33 2289
4306.94 2188
4307.56 2286
4308.18 2358
4308.80 2393
4309.42 2240
4310.04 2278
4310.66 2294
4311.28 2162
4311.90 2274
4312.52 2345
4313.14 2277
4313.76 2130
4314.38 2042
4314.99 2084
4315.61 2106
4316.23 2154
4316.85 2350
4317.47 2174
4318.09 2115
4318.71 2138
4319.33 2237
4319.95 2043
4320.57 2095
4321.19 2088
4321.81 2239
4322.43 2165
4323.05 2169
4323.67 2222
4324.29 2170
4324.91 2216
4325.53 2173
4326.15 2167
4326.77 2211
4327.39 2122
4328.01 2108
4328.63 2212
4329.26 2227
4329.88 2135
4330.50 2111
4331.12 2126
4331.74 2232
4332.36 2150
4332.98 2138
4333.60 2169
4334.22 2047
4334.84 2099
4335.46 2183
4336.08 2085
4336.70 2005
4337.33 2080
4337.95 2139
4338.57 2091
4339.19 2173
4339.81 2266
4340.43 2307
4341.05 2186
4341.67 2162
4342.30 2309
4342.92 2291
4343.54 2363
4344.16 2355
4344.78 2489
4345.40 2562
4346.03 2579
4346.65 2651
4347.27 2827
4347.89 2579
4348.51 2664
4349.14 2507
4349.76 2669
4350.38 2752
4351.00 2632
4351.62 2559
4352.25 2363
4352.87 2234
4353.49 2220
4354.11 2313
4354.73 2236
4355.36 2253
4355.98 2097
4356.60 2300
4357.22 2224
4357.85 2225
4358.47 2201
4359.09 2147
4359.71 2220
4360.34 2317
4360.96 2179
4361.58 2149
4362.21 2165
4362.83 2200
4363.45 2250
4364.07 2158
4364.70 2180
4365.32 2156
4365.94 2125
4366.57 2188
4367.19 2246
4367.81 2073
4368.44 2025
4369.06 2069
4369.68 2120
4370.31 1953
4370.93 2009
4371.55 2154
4372.18 2101
4372.80 2014
4373.43 2104
4374.05 2045
4374.67 2087
4375.30 2194
4375.92 2151
4376.54 2164
4377.17 1950
4377.79 2184
4378.42 2146
4379.04 2082
4379.66 2201
4380.29 2094
4380.91 2233
4381.54 2229
4382.16 2402
4382.79 2407
4383.41 2286
4384.03 2264
4384.66 2119
4385.28 2215
4385.91 2268
4386.53 2231
4387.16 2212
4387.78 2194
4388.41 2204
4389.03 1998
4389.66 2066
4390.28 2183
4390.91 2162
4391.53 2160
4392.16 2045
4392.78 2152
4393.41 2041
4394.03 2072
4394.66 2002
4395.28 2116
4395.91 2008
4396.53 2038
4397.16 1951
4397.78 1979
4398.41 2038
4399.03 2025
4399.66 2044
4400.29 2106
4400.91 2063
4401.54 2109
4402.16 2041
4402.79 2059
4403.41 2149
4404.04 2091
4404.67 2148
4405.29 2127
4405.92 2049
4406.54 2094
4407.17 2048
4407.80 2040
4408.42 2064
4409.05 2005
4409.67 2088
4410.30 2012
4410.93 2009
4411.55 2082
4412.18 1978
4412.81 2015
4413.43 2017
4414.06 1932
4414.69 1960
4415.31 2101
4415.94 2016
4416.57 1945
4417.19 1944
4417.82 2030
4418.45 1929
4419.07 1911
4419.70 2003
4420.33 2015
4420.95 1843
4421.58 1967
4422.21 1897
4422.84 1967
4423.46 2048
4424.09 2043
4424.72 1984
4425.35 1852
4425.97 1993
4426.60 1923
4427.23 1928
4427.86 1917
4428.48 1995
4429.11 2094
4429.74 2067
4430.37 1947
4430.99 2078
4431.62 2003
4432.25 1980
4432.88 2092
4433.51 1875
4434.13 1956
4434.76 2028
4435.39 1927
4436.02 1963
4436.65 1994
4437.27 2036
4437.90 2028
4438.53 1903
4439.16 1959
4439.79 1965
4440.42 1885
4441.04 1895
4441.67 1791
4442.30 2048
4442.93 1995
4443.56 2097
4444.19 2075
4444.82 1953
4445.44 1948
4446.07 1921
4446.70 1991
4447.33 2009
4447.96 2032
4448.59 2034
4449.22 2133
4449.85 2066
4450.48 2011
4451.11 1898
4451.74 1983
4452.36 2078
4452.99 2029
4453.62 1930
4454.25 1977
4454.88 1971
4455.51 2095
4456.14 1916
4456.77 1851
4457.40 1948
4458.03 2054
4458.66 1938
4459.29 1837
4459.92 1893
4460.55 1953
4461.18 1869
4461.81 1854
4462.44 1788
4463.07 1804
4463.70 1809
4464.33 1854
4464.96 1853
4465.59 1860
4466.22 2011
4466.85 1904
4467.48 1907
4468.11 1937
4468.74 1967
4469.37 1909
4470.00 1883
4470.63 1884
4471.26 1886
4471.89 1894
4472.53 1756
4473.16 1816
4473.79 2023
4474.42 1887
4475.05 1845
4475.68 1816
4476.31 1819
4476.94 1875
4477.57 1949
4478.20 1890
4478.83 1924
4479.47 2115
4480.10 2042
4480.73 1889
4481.36 1935
4481.99 1795
4482.62 1901
4483.25 1856
4483.89 1903
4484.52 1920
4485.15 1897
4485.78 1915
4486.41 1900
4487.04 1873
4487.68 1887
4488.31 1863
4488.94 1912
4489.57 1977
4490.20 1852
4490.84 1824
4491.47 1885
4492.10 1906
4492.73 1840
4493.36 1842
4494.00 1975
4494.63 1993
4495.26 1922
4495.89 1956
4496.53 1952
4497.16 1845
4497.79 1957
4498.42 2001
4499.06 1930
4499.69 1893
4500.32 1963
4500.95 2034
4501.59 1925
4502.22 1901
4502.85 1961
4503.48 1854
4504.12 1963
4504.75 1928
4505.38 1933
4506.02 1973
4506.65 1968
4507.28 1920
4507.92 1802
4508.55 1907
4509.18 1940
4509.82 1816
4510.45 1884
4511.08 1957
4511.72 1958
4512.35 1939
4512.98 1968
4513.62 2008
4514.25 1917
4514.88 1863
4515.52 1918
4516.15 1853
4516.79 1839
4517.42 1855
4518.05 1802
4518.69 1990
4519.32 2025
4519.96 1983
4520.59 1993
4521.22 1912
4521.86 1859
4522.49 1935
4523.13 1876
4523.76 1890
4524.40 1906
4525.03 1944
4525.66 2010
4526.30 1852
4526.93 1913
4527.57 1822
4528.20 1803
4528.84 1869
4529.47 1986
4530.11 1907
4530.74 1892
4531.38 1819
4532.01 1892
4532.65 1851
4533.28 1870
4533.92 1970
4534.55 1859
4535.19 1795
4535.82 1869
4536.46 1902
4537.09 1840
4537.73 1865
4538.36 1967
4539.00 1911
4539.63 1973
4540.27 1903
4540.90 1813
4541.54 1852
4542.18 1899
4542.81 1918
4543.45 1949
4544.08 1822
4544.72 1863
4545.35 1988
4545.99 2063
4546.63 1947
4547.26 1910
4547.90 1974
4548.53 1840
4549.17 1698
4549.81 1714
4550.44 1721
4551.08 1775
4551.72 1792
4552.35 1855
4552.99 1905
4553.62 1826
4554.26 1846
4554.90 1928
4555.53 1873
4556.17 1850
4556.81 1859
4557.44 1752
4558.08 1902
4558.72 1883
4559.35 1939
4559.99 1790
4560.63 1824
4561.26 1829
4561.90 1743
4562.54 1745
4563.18 1756
4563.81 1903
4564.45 1873
4565.09 1721
4565.72 1800
4566.36 1877
4567.00 1882
4567.64 1857
4568.27 1857
4568.91 1888
4569.55 1850
4570.19 1943
4570.82 1841
4571.46 1793
4572.10 1732
4572.74 1915
4573.38 1838
4574.01 1899
4574.65 1825
4575.29 1734
4575.93 1863
4576.56 1938
4577.20 1912
4577.84 1819
4578.48 1870
4579.12 1893
4579.76 1763
4580.39 1855
4581.03 1735
4581.67 1886
4582.31 1899
4582.95 1947
4583.59 1819
4584.22 1904
4584.86 1896
4585.50 1903
4586.14 1846
4586.78 1877
4587.42 1894
4588.06 1829
4588.70 1872
4589.33 1789
4589.97 1997
4590.61 1983
4591.25 1977
4591.89 1994
4592.53 2003
4593.17 2068
4593.81 1896
4594.45 1832
4595.09 1945
4595.73 1964
4596.37 2010
4597.00 1981
4597.64 1863
4598.28 1915
4598.92 1927
4599.56 1972
4600.20 1928
4600.84 2011
4601.48 2055
4602.12 2306
4602.76 2400
4603.40 2291
4604.04 2432
4604.68 2466
4605.32 2444
4605.96 2407
4606.60 2345
4607.24 2531
4607.88 2425
4608.52 2400
4609.16 2158
4609.80 2027
4610.44 2127
4611.08 2261
4611.72 2227
4612.36 2036
4613.01 2114
4613.65 2049
4614.29 2038
4614.93 1955
4615.57 1966
4616.21 2015
4616.85 1924
4617.49 1959
4618.13 1965
4618.77 1999
4619.41 1933
4620.05 1952
4620.70 1947
4621.34 1740
4621.98 1670
4622.62 1761
4623.26 1785
4623.90 1824
4624.54 1886
4625.18 1828
4625.83 1767
4626.47 1833
4627.11 1779
4627.75 1811
4628.39 1823
4629.03 1837
4629.68 1860
4630.32 1788
4630.96 1672
4631.60 1881
4632.24 1976
4632.88 1902
4633.53 1799
4634.17 1829
4634.81 1859
4635.45 1874
4636.10 1919
4636.74 1749
4637.38 1760
4638.02 1923
4638.66 1983
4639.31 1901
4639.95 1958
4640.59 1867
4641.23 1893
4641.88 1915
4642.52 1824
4643.16 1843
4643.80 1814
4644.45 1861
4645.09 1895
4645.73 1829
4646.38 1782
4647.02 1914
4647.66 1971
4648.30 1951
4648.95 1942
4649.59 1904
4650.23 1906
4650.88 1947
4651.52 1870
4652.16 1850
4652.81 1865
4653.45 1875
4654.09 1842
4654.74 1792
4655.38 1911
4656.02 1810
4656.67 1781
4657.31 1849
4657.96 1949
4658.60 1880
4659.24 1832
4659.89 1827
4660.53 1814
4661.17 1883
4661.82 1979
4662.46 1907
4663.11 1842
4663.75 1864
4664.39 1914
4665.04 1970
4665.68 1929
4666.33 1856
4666.97 1803
4667.62 1820
4668.26 1835
4668.90 1756
4669.55 1715
4670.19 1799
4670.84 1787
4671.48 1780
4672.13 1759
4672.77 1747
4673.42 1661
4674.06 1668
4674.71 1747
4675.35 1839
4676.00 1682
4676.64 1803
4677.29 1710
4677.93 1795
4678.58 1790
4679.22 1686
4679.87 1582
4680.51 1753
4681.16 1801
4681.80 1795
4682.45 1834
4683.09 1830
4683.74 1848
4684.38 1754
4685.03 1851
4685.68 1772
4686.32 1818
4686.97 1851
4687.61 1792
4688.26 1748
4688.90 1770
4689.55 1783
4690.20 1778
4690.84 1701
4691.49 1835
4692.13 1766
4692.78 1673
4693.43 1820
4694.07 1766
4694.72 1762
4695.36 1707
4696.01 1868
4696.66 1850
4697.30 1878
4697.95 1910
4698.60 1987
4699.24 1966
4699.89 2009
4700.54 2007
4701.18 1948
4701.83 2014
4702.48 1947
4703.12 1963
4703.77 1952
4704.42 1925
4705.06 2054
4705.71 2007
4706.36 1921
4707.00 1979
4707.65 1952
4708.30 2093
4708.95 2073
4709.59 2068
4710.24 2081
4710.89 2227
4711.54 2183
4712.18 2083
4712.83 1991
4713.48 2026
4714.13 1981
4714.77 1887
4715.42 1902
4716.07 1950
4716.72 1864
4717.36 1926
4718.01 1797
4718.66 1801
4719.31 1916
4719.96 1908
4720.60 1901
4721.25 1842
4721.90 1810
4722.55 1910
4723.20 1873
4723.84 1811
4724.49 1924
4725.14 1983
4725.79 1849
4726.44 1879
4727.09 1862
4727.73 1887
4728.38 1885
4729.03 1936
4729.68 1930
4730.33 1907
4730.98 1721
4731.63 1729
4732.27 1717
4732.92 1700
4733.57 1838
4734.22 1799
4734.87 1869
4735.52 1975
4736.17 1831
4736.82 1750
4737.47 1778
4738.12 1749
4738.77 1754
4739.41 1809
4740.06 1782
4740.71 1746
4741.36 1826
4742.01 1773
4742.66 1785
4743.31 1827
4743.96 1782
4744.61 1817
4745.26 1841
4745.91 1803
4746.56 1829
4747.21 1778
4747.86 1909
4748.51 1947
4749.16 2003
4749.81 1896
4750.46 1991
4751.11 2051
4751.76 2009
4752.41 1895
4753.06 1988
4753.71 2056
4754.36 2035
4755.01 2012
4755.66 1980
4756.31 1932
4756.96 1876
4757.61 1970
4758.26 1953
4758.91 1844
4759.56 1845
4760.22 1880
4760.87 1782
4761.52 1589
4762.17 1745
4762.82 1770
4763.47 1760
4764.12 1682
4764.77 1666
4765.42 1774
4766.07 1602
4766.72 1715
4767.38 1749
4768.03 1752
4768.68 1746
4769.33 1686
4769.98 1767
4770.63 1774
4771.28 1714
4771.94 1582
4772.59 1668
4773.24 1663
4773.89 1685
4774.54 1705
4775.19 1676
4775.85 1693
4776.50 1711
4777.15 1771
4777.80 1846
4778.45 1756
4779.11 1717
4779.76 1796
4780.41 1760
4781.06 1567
4781.71 1718
4782.37 1725
4783.02 1696
4783.67 1652
4784.32 1643
4784.98 1756
4785.63 1701
4786.28 1715
4786.93 1675
4787.59 1707
4788.24 1700
4788.89 1727
4789.54 1741
4790.20 1628
4790.85 1709
4791.50 1690
4792.15 1731
4792.81 1652
4793.46 1732
4794.11 1715
4794.77 1587
4795.42 1602
4796.07 1746
4796.73 1708
4797.38 1636
4798.03 1698
4798.69 1697
4799.34 1663
4799.99 1571
4800.65 1634
4801.30 1613
4801.95 1606
4802.61 1623
4803.26 1611
4803.91 1576
4804.57 1706
4805.22 1684
4805.88 1634
4806.53 1542
4807.18 1654
4807.84 1607
4808.49 1640
4809.15 1740
4809.80 1605
4810.45 1730
4811.11 1677
4811.76 1751
4812.42 1803
4813.07 1736
4813.73 1793
4814.38 1811
4815.03 1819
4815.69 1871
4816.34 1728
4817.00 1735
4817.65 1784
4818.31 1917
4818.96 1878
4819.62 1910
4820.27 1798
4820.93 1845
4821.58 1785
4822.24 1959
4822.89 1893
4823.55 1898
4824.20 1948
4824.86 2003
4825.51 1871
4826.17 1917
4826.82 1963
4827.48 1910
4828.13 1913
4828.79 1905
4829.44 1917
4830.10 1970
4830.75 1976
4831.41 1994
4832.07 1953
4832.72 1914
4833.38 2034
4834.03 1905
4834.69 1935
4835.34 1990
4836.00 2026
4836.66 2073
4837.31 1888
4837.97 1982
4838.62 2003
4839.28 1884
4839.94 1919
4840.59 1847
4841.25 1897
4841.91 2031
4842.56 2033
4843.22 2015
4843.87 1970
4844.53 1967
4845.19 1987
4845.84 1956
4846.50 1931
4847.16 1981
4847.81 2034
4848.47 1962
4849.13 1998
4849.78 2028
4850.44 1873
4851.10 1824
4851.75 1906
4852.41 2032
4853.07 2022
4853.73 1926
4854.38 2038
4855.04 1886
4855.70 1919
4856.35 1965
4857.01 1953
4857.67 2000
4858.33 1983
4858.98 2034
4859.64 2003
4860.30 2082
4860.96 2119
4861.61 2282
4862.27 2332
4862.93 2175
4863.59 2222
4864.25 2270
4864.90 2271
4865.56 2122
4866.22 2200
4866.88 2089
4867.54 2197
4868.19 2186
4868.85 2010
4869.51 1989
4870.17 1936
4870.83 2088
4871.48 2099
4872.14 2029
4872.80 2013
4873.46 2034
4874.12 2014
4874.78 1997
4875.43 2122
4876.09 2105
4876.75 1972
4877.41 1938
4878.07 1967
4878.73 1911
4879.39 1858
4880.05 1899
4880.70 2048
4881.36 2003
4882.02 1957
4882.68 1939
4883.34 2015
4884.00 1950
4884.66 1966
4885.32 1968
4885.98 1874
4886.64 1807
4887.30 1896
4887.96 2015
4888.62 1991
4889.27 1997
4889.93 2089
4890.59 2081
4891.25 2110
4891.91 2291
4892.57 2166
4893.23 2288
4893.89 2173
4894.55 2184
4895.21 2250
4895.87 2291
4896.53 2346
4897.19 2320
4897.85 2373
4898.51 2380
4899.17 2378
4899.83 2239
4900.49 2319
4901.15 2491
4901.81 2406
4902.47 2300
4903.13 2307
4903.79 2276
4904.46 2329
4905.12 2214
4905.78 2126
4906.44 2101
4907.10 1982
4907.76 1986
4908.42 2001
4909.08 2061
4909.74 2026
4910.40 2073
4911.06 2021
4911.72 1848
4912.38 1994
4913.05 2090
4913.71 2087
4914.37 1974
4915.03 1983
4915.69 1959
4916.35 1890
4917.01 1872
4917.67 1915
4918.34 1884
4919.00 1865
4919.66 1815
4920.32 1719
4920.98 1828
4921.64 1828
4922.31 1843
4922.97 1872
4923.63 1860
4924.29 1818
4924.95 1919
4925.62 1876
4926.28 1964
4926.94 1955
4927.60 1759
4928.26 1809
4928.93 1807
4929.59 1743
4930.25 1726
4930.91 1797
4931.57 1801
4932.24 1807
4932.90 1793
4933.56 1704
4934.22 1761
4934.89 1741
4935.55 1783
4936.21 1764
4936.88 1854
4937.54 1910
4938.20 1811
4938.86 1748
4939.53 1674
4940.19 1805
4940.85 1693
4941.52 1657
4942.18 1688
4942.84 1596
4943.50 1671
4944.17 1701
4944.83 1699
4945.49 1629
4946.16 1631
4946.82 1639
4947.48 1665
4948.15 1626
4948.81 1606
4949.47 1599
4950.14 1669
4950.80 1663
4951.47 1696
4952.13 1704
4952.79 1730
4953.46 1741
4954.12 1756
4954.78 1811
4955.45 1738
4956.11 1855
4956.78 1772
4957.44 1717
4958.10 1786
4958.77 1756
4959.43 1864
4960.10 1796
4960.76 1840
4961.43 1766
4962.09 1967
4962.76 1920
4963.42 2027
4964.08 2072
4964.75 2006
4965.41 1986
4966.08 1999
4966.74 1997
4967.41 1949
4968.07 1775
4968.74 1722
4969.40 1783
4970.07 1846
4970.73 1860
4971.40 1741
4972.06 1806
4972.73 1785
4973.39 1741
4974.06 1863
4974.72 1856
4975.39 1753
4976.05 1843
4976.72 1810
4977.38 1882
4978.05 1830
4978.71 1824
4979.38 1815
4980.05 1661
4980.71 1669
4981.38 1712
4982.04 1752
4982.71 1759
4983.37 1700
4984.04 1762
4984.71 1696
4985.37 1724
4986.04 1774
4986.70 1677
4987.37 1628
4988.04 1658
4988.70 1654
4989.37 1730
4990.04 1676
4990.70 1630
4991.37 1566
4992.03 1671
4992.70 1714
4993.37 1672
4994.03 1580
4994.70 1581
4995.37 1785
4996.03 1724
4996.70 1639
4997.37 1776
4998.03 1806
4998.70 1769
4999.37 1868
5000.03 1850
5000.70 1750
5001.37 1742
5002.04 1675
5002.70 1582
5003.37 1531
5004.04 1557
5004.70 1600
5005.37 1635
5006.04 1688
5006.71 1539
5007.37 1590
5008.04 1560
5008.71 1672
5009.38 1816
5010.04 1723
5010.71 1694
5011.38 1650
5012.05 1638
5012.71 1570
5013.38 1579
5014.05 1508
5014.72 1604
5015.39 1635
5016.05 1612
5016.72 1645
5017.39 1580
5018.06 1596
5018.73 1557
5019.39 1539
5020.06 1537
5020.73 1608
5021.40 1613
5022.07 1639
5022.74 1581
5023.41 1632
5024.07 1607
5024.74 1572
5025.41 1620
5026.08 1573
5026.75 1545
5027.42 1603
5028.09 1514
5028.75 1564
5029.42 1677
5030.09 1567
5030.76 1473
5031.43 1544
5032.10 1630
5032.77 1567
5033.44 1599
5034.11 1592
5034.78 1451
5035.45 1589
5036.12 1512
5036.78 1509
5037.45 1544
5038.12 1547
5038.79 1574
5039.46 1474
5040.13 1639
5040.80 1651
5041.47 1629
5042.14 1603
5042.81 1529
5043.48 1495
5044.15 1576
5044.82 1593
5045.49 1655
5046.16 1678
5046.83 1688
5047.50 1664
5048.17 1658
5048.84 1512
5049.51 1642
5050.18 1723
5050.85 1690
5051.52 1642
5052.19 1649
5052.86 1693
5053.53 1546
5054.20 1486
5054.87 1458
5055.55 1471
5056.22 1570
5056.89 1527
5057.56 1491
5058.23 1574
5058.90 1500
5059.57 1485
5060.24 1522
5060.91 1640
5061.58 1607
5062.25 1642
5062.93 1564
5063.60 1425
5064.27 1466
5064.94 1562
5065.61 1470
5066.28 1586
5066.95 1533
5067.62 1570
5068.30 1550
5068.97 1482
5069.64 1436
5070.31 1523
5070.98 1442
5071.65 1583
5072.33 1610
5073.00 1540
5073.67 1457
5074.34 1450
5075.01 1585
5075.68 1509
5076.36 1508
5077.03 1579
5077.70 1683
5078.37 1680
5079.05 1633
5079.72 1554
5080.39 1571
5081.06 1641
5081.73 1705
5082.41 1615
5083.08 1483
5083.75 1553
5084.42 1667
5085.10 1601
5085.77 1623
5086.44 1613
5087.12 1704
5087.79 1625
5088.46 1598
5089.13 1558
5089.81 1579
5090.48 1608
5091.15 1723
5091.83 1626
5092.50 1604
5093.17 1610
5093.84 1647
5094.52 1593
5095.19 1529
5095.86 1509
5096.54 1554
5097.21 1575
5097.88 1586
5098.56 1603
5099.23 1505
5099.91 1455
5100.58 1535
5101.25 1473
5101.93 1551
5102.60 1546
5103.27 1658
5103.95 1505
5104.62 1573
5105.30 1657
5105.97 1579
5106.64 1552
5107.32 1567
5107.99 1566
5108.67 1545
5109.34 1534
5110.01 1574
5110.69 1572
5111.36 1536
5112.04 1470
5112.71 1512
5113.39 1525
5114.06 1505
5114.74 1572
5115.41 1674
5116.08 1558
5116.76 1485
5117.43 1561
5118.11 1521
5118.78 1551
5119.46 1599
5120.13 1572
5120.81 1578
5121.48 1540
5122.16 1512
5122.83 1575
5123.51 1669
5124.18 1663
5124.86 1496
5125.53 1602
5126.21 1560
5126.88 1554
5127.56 1539
5128.24 1549
5128.91 1550
5129.59 1468
5130.26 1574
5130.94 1582
5131.61 1539
5132.29 1504
5132.96 1442
5133.64 1449
5134.32 1576
5134.99 1551
5135.67 1588
5136.34 1545
5137.02 1515
5137.70 1508
5138.37 1450
5139.05 1563
5139.72 1539
5140.40 1546
5141.08 1580
5141.75 1505
5142.43 1437
5143.11 1388
5143.78 1442
5144.46 1486
5145.14 1526
5145.81 1436
5146.49 1454
5147.17 1488
5147.84 1496
5148.52 1488
5149.20 1477
5149.87 1551
5150.55 1507
5151.23 1445
5151.90 1444
5152.58 1392
5153.26 1493
5153.94 1452
5154.61 1459
5155.29 1475
5155.97 1533
5156.64 1506
5157.32 1523
5158.00 1446
5158.68 1507
5159.35 1513
5160.03 1468
5160.71 1465
5161.39 1418
5162.06 1543
5162.74 1534
5163.42 1431
5164.10 1339
5164.78 1381
5165.45 1380
5166.13 1411
5166.81 1443
5167.49 1483
5168.17 1431
5168.84 1467
5169.52 1456
5170.20 1455
5170.88 1326
5171.56 1441
5172.23 1472
5172.91 1476
5173.59 1501
5174.27 1532
5174.95 1477
5175.63 1532
5176.31 1451
5176.98 1361
5177.66 1399
5178.34 1489
5179.02 1575
5179.70 1458
5180.38 1502
5181.06 1504
5181.74 1541
5182.42 1503
5183.09 1547
5183.77 1517
5184.45 1503
5185.13 1478
5185.81 1585
5186.49 1485
5187.17 1472
5187.85 1484
5188.53 1398
5189.21 1368
5189.89 1359
5190.57 1443
5191.25 1429
5191.93 1418
5192.61 1412
5193.29 1412
5193.97 1412
5194.64 1398
5195.32 1432
5196.00 1431
5196.68 1450
5197.36 1474
5198.04 1432
5198.72 1462
5199.40 1424
5200.08 1511
5200.77 1567
5201.45 1557
5202.13 1496
5202.81 1455
5203.49 1519
5204.17 1614
5204.85 1528
5205.53 1575
5206.21 1595
5206.89 1596
5207.57 1595
5208.25 1584
5208.93 1679
5209.61 1639
5210.29 1581
5210.97 1577
5211.65 1526
5212.34 1583
5213.02 1578
5213.70 1600
5214.38 1496
5215.06 1551
5215.74 1540
5216.42 1379
5217.10 1534
5217.78 1473
5218.47 1606
5219.15 1552
5219.83 1481
5220.51 1605
5221.19 1568
5221.87 1498
5222.56 1614
5223.24 1554
5223.92 1589
5224.60 1574
5225.28 1486
5225.96 1500
5226.65 1481
5227.33 1521
5228.01 1495
5228.69 1514
5229.37 1480
5230.06 1445
5230.74 1529
5231.42 1491
5232.10 1412
5232.79 1518
5233.47 1551
5234.15 1515
5234.83 1483
5235.51 1586
5236.20 1615
5236.88 1701
5237.56 1624
5238.25 1673
5238.93 1683
5239.61 1625
5240.29 1655
5240.98 1762
5241.66 1666
5242.34 1559
5243.03 1517
5243.71 1539
5244.39 1587
5245.07 1598
5245.76 1580
5246.44 1533
5247.12 1544
5247.81 1587
5248.49 1525
5249.17 1607
5249.86 1581
5250.54 1413
5251.22 1549
5251.91 1568
5252.59 1542
5253.28 1611
5253.96 1579
5254.64 1489
5255.33 1608
5256.01 1525
5256.69 1556
5257.38 1573
5258.06 1407
5258.75 1422
5259.43 1453
5260.11 1411
5260.80 1464
5261.48 1439
5262.17 1496
5262.85 1481
5263.53 1383
5264.22 1489
5264.90 1567
5265.59 1465
5266.27 1452
5266.96 1493
5267.64 1463
5268.33 1516
5269.01 1518
5269.70 1523
5270.38 1460
5271.07 1418
5271.75 1515
5272.44 1485
5273.12 1463
5273.80 1442
5274.49 1520
5275.18 1550
5275.86 1442
5276.55 1497
5277.23 1488
5277.92 1473
5278.60 1507
5279.29 1576
5279.97 1580
5280.66 1646
5281.34 1484
5282.03 1503
5282.71 1547
5283.40 1634
5284.08 1563
5284.77 1549
5285.46 1503
5286.14 1454
5286.83 1567
5287.51 1475
5288.20 1538
5288.89 1495
5289.57 1339
5290.26 1450
5290.94 1447
5291.63 1532
5292.32 1503
5293.00 1449
5293.69 1335
5294.38 1419
5295.06 1394
5295.75 1429
5296.43 1400
5297.12 1365
5297.81 1334
5298.49 1430
5299.18 1579
5299.87 1593
5300.55 1499
5301.24 1427
5301.93 1532
5302.61 1580
5303.30 1522
5303.99 1504
5304.68 1465
5305.36 1494
5306.05 1448
5306.74 1477
5307.42 1462
5308.11 1596
5308.80 1606
5309.49 1402
5310.17 1519
5310.86 1467
5311.55 1543
5312.23 1524
5312.92 1544
5313.61 1594
5314.30 1424
5314.99 1458
5315.67 1500
5316.36 1481
5317.05 1457
5317.74 1509
5318.42 1582
5319.11 1491
5319.80 1435
5320.49 1530
5321.18 1537
5321.86 1569
5322.55 1525
5323.24 1584
5323.93 1533
5324.62 1411
5325.31 1416
5325.99 1421
5326.68 1479
5327.37 1405
5328.06 1439
5328.75 1405
5329.44 1434
5330.12 1380
5330.81 1420
5331.50 1412
5332.19 1437
5332.88 1419
5333.57 1541
5334.26 1530
5334.95 1588
5335.64 1375
5336.32 1451
5337.01 1491
5337.70 1424
5338.39 1416
5339.08 1362
5339.77 1376
5340.46 1347
5341.15 1467
5341.84 1525
5342.53 1426
5343.22 1401
5343.91 1452
5344.60 1487
5345.29 1485
5345.98 1444
5346.67 1438
5347.36 1514
5348.04 1599
5348.73 1607
5349.42 1476
5350.11 1558
5350.80 1542
5351.49 1512
5352.18 1535
5352.87 1516
5353.56 1512
5354.25 1465
5354.95 1462
5355.64 1439
5356.33 1328
5357.02 1364
5357.71 1409
5358.40 1475
5359.09 1436
5359.78 1401
5360.47 1506
5361.16 1535
5361.85 1423
5362.54 1366
5363.23 1446
5363.92 1385
5364.61 1424
5365.30 1475
5365.99 1490
5366.69 1417
5367.38 1399
5368.07 1511
5368.76 1461
5369.45 1483
5370.14 1419
5370.83 1392
5371.52 1408
5372.22 1483
5372.91 1498
5373.60 1546
5374.29 1391
5374.98 1429
5375.67 1495
5376.36 1483
5377.06 1490
5377.75 1396
5378.44 1283
5379.13 1372
5379.82 1400
5380.52 1456
5381.21 1438
5381.90 1462
5382.59 1448
5383.28 1340
5383.98 1425
5384.67 1460
5385.36 1460
5386.05 1470
5386.74 1507
5387.44 1452
5388.13 1534
5388.82 1416
5389.51 1353
5390.21 1401
5390.90 1366
5391.59 1373
5392.28 1477
5392.98 1411
5393.67 1355
5394.36 1394
5395.06 1421
5395.75 1451
5396.44 1453
5397.13 1413
5397.83 1450
5398.52 1329
5399.21 1227
5399.91 1328
5400.60 1318
5401.29 1368
5401.99 1382
5402.68 1391
5403.37 1348
5404.07 1380
5404.76 1470
5405.45 1459
5406.15 1430
5406.84 1418
5407.53 1536
5408.23 1443
5408.92 1492
5409.61 1506
5410.31 1511
5411.00 1465
5411.70 1451
5412.39 1484
5413.08 1433
5413.78 1360
5414.47 1372
5415.17 1305
5415.86 1276
5416.55 1329
5417.25 1288
5417.94 1366
5418.64 1364
5419.33 1344
5420.03 1395
5420.72 1319
5421.42 1342
5422.11 1353
5422.80 1389
5423.50 1336
5424.19 1305
5424.89 1366
5425.58 1340
5426.28 1493
5426.97 1520
5427.67 1466
5428.36 1323
5429.06 1255
5429.75 1378
5430.45 1505
5431.14 1395
5431.84 1354
5432.53 1413
5433.23 1418
5433.92 1406
5434.62 1517
5435.31 1611
5436.01 1631
5436.71 1604
5437.40 1570
5438.10 1558
5438.79 1476
5439.49 1478
5440.18 1423
5440.88 1496
5441.58 1465
5442.27 1491
5442.97 1548
5443.66 1506
5444.36 1446
5445.06 1462
5445.75 1364
5446.45 1478
5447.14 1474
5447.84 1473
5448.54 1414
5449.23 1389
5449.93 1395
5450.63 1375
5451.32 1380
5452.02 1460
5452.71 1380
5453.41 1469
5454.11 1342
5454.80 1411
5455.50 1421
5456.20 1336
5456.89 1414
5457.59 1392
5458.29 1370
5458.99 1371
5459.68 1321
5460.38 1396
5461.08 1378
5461.77 1429
5462.47 1336
5463.17 1406
5463.86 1422
5464.56 1355
5465.26 1269
5465.96 1287
5466.65 1325
5467.35 1459
5468.05 1484
5468.75 1409
5469.44 1303
5470.14 1444
5470.84 1302
5471.54 1429
5472.24 1439
5472.93 1472
5473.63 1420
5474.33 1454
5475.03 1378
5475.72 1420
5476.42 1510
5477.12 1495
5477.82 1476
5478.52 1511
5479.22 1516
5479.91 1530
5480.61 1615
5481.31 1542
5482.01 1568
5482.71 1568
5483.41 1553
5484.10 1589
5484.80 1564
5485.50 1533
5486.20 1516
5486.90 1410
5487.60 1473
5488.30 1561
5488.99 1466
5489.69 1424
5490.39 1502
5491.09 1364
5491.79 1426
5492.49 1536
5493.19 1590
5493.89 1543
5494.59 1538
5495.29 1453
5495.99 1517
5496.69 1577
5497.38 1485
5498.08 1663
5498.78 1682
5499.48 1709
5500.18 1881
5500.88 1889
5501.58 1854
5502.28 1815
5502.98 1815
5503.68 1802
5504.38 1887
5505.08 1813
5505.78 1689
5506.48 1636
5507.18 1578
5507.88 1629
5508.58 1553
5509.28 1573
5509.98 1597
5510.68 1454
5511.38 1507
5512.08 1423
5512.78 1381
5513.48 1537
5514.18 1425
5514.88 1401
5515.58 1448
5516.28 1554
5516.98 1511
5517.69 1400
5518.39 1379
5519.09 1400
5519.79 1382
5520.49 1392
5521.19 1432
5521.89 1426
5522.59 1411
5523.29 1419
5523.99 1519
5524.69 1377
5525.40 1426
5526.10 1387
5526.80 1450
5527.50 1420
5528.20 1489
5528.90 1383
5529.60 1446
5530.31 1326
5531.01 1319
5531.71 1357
5532.41 1283
5533.11 1318
5533.81 1350
5534.51 1327
5535.22 1270
5535.92 1328
5536.62 1348
5537.32 1285
5538.02 1343
5538.73 1379
5539.43 1346
5540.13 1327
5540.83 1340
5541.53 1345
5542.24 1320
5542.94 1405
5543.64 1406
5544.34 1431
5545.05 1350
5545.75 1375
5546.45 1342
5547.15 1388
5547.86 1348
5548.56 1331
5549.26 1262
5549.96 1273
5550.67 1342
5551.37 1317
5552.07 1284
5552.78 1358
5553.48 1362
5554.18 1378
5554.88 1366
5555.59 1340
5556.29 1328
5556.99 1330
5557.70 1356
5558.40 1368
5559.10 1382
5559.81 1422
5560.51 1357
5561.21 1323
5561.92 1443
5562.62 1561
5563.32 1494
5564.03 1421
5564.73 1490
5565.44 1470
5566.14 1570
5566.84 1591
5567.55 1582
5568.25 1486
5568.95 1385
5569.66 1349
5570.36 1306
5571.07 1374
5571.77 1309
5572.47 1306
5573.18 1263
5573.88 1346
5574.59 1379
5575.29 1338
5576.00 1337
5576.70 1397
5577.40 1436
5578.11 1341
5578.81 1395
5579.52 1413
5580.22 1299
5580.93 1323
5581.63 1384
5582.34 1278
5583.04 1289
5583.75 1373
5584.45 1371
5585.16 1365
5585.86 1284
5586.57 1337
5587.27 1383
5587.98 1346
5588.68 1354
5589.39 1368
5590.09 1314
5590.80 1301
5591.50 1307
5592.21 1341
5592.91 1370
5593.62 1293
5594.33 1288
5595.03 1218
5595.74 1164
5596.44 1293
5597.15 1340
5597.85 1233
5598.56 1303
5599.27 1350
5599.97 1277
5600.68 1325
5601.38 1335
5602.09 1334
5602.79 1302
5603.50 1361
5604.21 1339
5604.91 1264
5605.62 1218
5606.33 1313
5607.03 1260
5607.74 1339
5608.45 1325
5609.15 1209
5609.86 1258
5610.56 1238
5611.27 1270
5611.98 1272
5612.68 1355
5613.39 1305
5614.10 1358
5614.80 1323
5615.51 1289
5616.22 1265
5616.93 1349
5617.63 1201
5618.34 1255
5619.05 1299
5619.75 1200
5620.46 1224
5621.17 1224
5621.88 1288
5622.58 1319
5623.29 1336
5624.00 1216
5624.70 1196
5625.41 1292
5626.12 1259
5626.83 1278
5627.54 1263
5628.24 1248
5628.95 1395
5629.66 1382
5630.37 1339
5631.07 1421
5631.78 1235
5632.49 1313
5633.20 1360
5633.91 1306
5634.61 1309
5635.32 1284
5636.03 1267
5636.74 1226
5637.45 1264
5638.15 1277
5638.86 1330
5639.57 1329
5640.28 1317
5640.99 1308
5641.70 1347
5642.41 1369
5643.11 1332
5643.82 1356
5644.53 1319
5645.24 1303
5645.95 1296
5646.66 1371
5647.37 1338
5648.08 1267
5648.78 1267
5649.49 1261
5650.20 1272
5650.91 1306
5651.62 1343
5652.33 1341
5653.04 1259
5653.75 1242
5654.46 1244
5655.17 1244
5655.88 1323
5656.59 1366
5657.30 1445
5658.00 1361
5658.71 1257
5659.42 1264
5660.13 1289
5660.84 1337
5661.55 1321
5662.26 1265
5662.97 1359
5663.68 1319
5664.39 1299
5665.10 1270
5665.81 1399
5666.52 1257
5667.23 1277
5667.94 1289
5668.65 1358
5669.36 1305
5670.07 1288
5670.78 1193
5671.49 1166
5672.20 1181
5672.92 1210
5673.63 1148
5674.34 1203
5675.05 1231
5675.76 1269
5676.47 1264
5677.18 1331
5677.89 1292
5678.60 1289
5679.31 1205
5680.02 1232
5680.73 1238
5681.44 1190
5682.16 1167
5682.87 1200
5683.58 1187
5684.29 1270
5685.00 1193
5685.71 1236
5686.42 1185
5687.13 1192
5687.85 1160
5688.56 1267
5689.27 1184
5689.98 1234
5690.69 1129
5691.40 1153
5692.11 1177
5692.83 1136
5693.54 1143
5694.25 1182
5694.96 1286
5695.67 1181
5696.39 1147
5697.10 1183
5697.81 1174
5698.52 1117
5699.23 1110
5699.95 1226
5700.66 1181
5701.37 1253
5702.08 1252
5702.80 1243
5703.51 1211
5704.22 1208
5704.93 1139
5705.64 1188
5706.36 1243
5707.07 1272
5707.78 1223
5708.50 1197
5709.21 1155
5709.92 1202
5710.63 1250
5711.35 1154
5712.06 1164
5712.77 1198
5713.49 1223
5714.20 1179
5714.91 1207
5715.62 1193
5716.34 1232
5717.05 1152
5717.76 1250
5718.48 1214
5719.19 1206
5719.90 1169
5720.62 1159
5721.33 1206
5722.05 1186
5722.76 1201
5723.47 1225
5724.19 1180
5724.90 1185
5725.61 1183
5726.33 1258
5727.04 1227
5727.76 1255
5728.47 1219
5729.18 1138
5729.90 1193
5730.61 1209
5731.33 1228
5732.04 1128
5732.75 1227
5733.47 1244
5734.18 1179
5734.90 1164
5735.61 1149
5736.33 1174
5737.04 1247
5737.75 1243
5738.47 1175
5739.18 1170
5739.90 1114
5740.61 1205
5741.33 1113
5742.04 1194
5742.76 1214
5743.47 1245
5744.19 1218
5744.90 1085
5745.62 1143
5746.33 1143
5747.05 1121
5747.76 1140
5748.48 1139
5749.19 1150
5749.91 1207
5750.62 1261
5751.34 1273
5752.05 1210
5752.77 1149
5753.49 1165
5754.20 1174
5754.92 1238
5755.63 1172
5756.35 1200
5757.06 1181
5757.78 1278
5758.50 1276
5759.21 1217
5759.93 1172
5760.64 1204
5761.36 1180
5762.07 1179
5762.79 1173
5763.51 1133
5764.22 1180
5764.94 1200
5765.66 1177
5766.37 1218
5767.09 1220
5767.80 1120
5768.52 1110
5769.24 1124
5769.95 1156
5770.67 1252
5771.39 1223
5772.10 1142
5772.82 1169
5773.54 1175
5774.25 1221
5774.97 1160
5775.69 1227
5776.41 1165
5777.12 1216
5777.84 1160
5778.56 1143
5779.27 1303
5779.99 1272
5780.71 1258
5781.42 1238
5782.14 1214
5782.86 1169
5783.58 1142
5784.29 1220
5785.01 1205
5785.73 1155
5786.45 1060
5787.16 1095
5787.88 1185
5788.60 1095
5789.32 1115
5790.04 1104
5790.75 1156
5791.47 1104
5792.19 1152
5792.91 1196
5793.62 1125
5794.34 1164
5795.06 1215
5795.78 1234
5796.50 1143
5797.22 1174
5797.93 1163
5798.65 1199
5799.37 1190
5800.09 1248
5800.81 1225
5801.53 1184
5802.24 1234
5802.96 1311
5803.68 1198
5804.40 1228
5805.12 1131
5805.84 1252
5806.56 1242
5807.28 1246
5807.99 1183
5808.71 1136
5809.43 1182
5810.15 1242
5810.87 1234
5811.59 1224
5812.31 1251
5813.03 1287
5813.75 1323
5814.47 1311
5815.19 1256
5815.90 1315
5816.62 1402
5817.34 1313
5818.06 1258
5818.78 1251
5819.50 1384
5820.22 1285
5820.94 1212
5821.66 1309
5822.38 1312
5823.10 1320
5823.82 1321
5824.54 1288
5825.26 1323
5825.98 1373
5826.70 1260
5827.42 1234
5828.14 1178
5828.86 1228
5829.58 1287
5830.30 1337
5831.02 1270
5831.74 1218
5832.46 1194
5833.18 1292
5833.90 1222
5834.62 1267
5835.35 1251
5836.07 1299
5836.79 1184
5837.51 1143
5838.23 1235
5838.95 1206
5839.67 1157
5840.39 1187
5841.11 1186
5841.83 1215
5842.55 1182
5843.27 1169
5844.00 1217
5844.72 1178
5845.44 1208
5846.16 1246
5846.88 1199
5847.60 1123
5848.32 1118
5849.04 1181
5849.77 1239
5850.49 1240
5851.21 1188
5851.93 1208
5852.65 1215
5853.37 1203
5854.10 1249
5854.82 1185
5855.54 1216
5856.26 1131
5856.98 1209
5857.71 1205
5858.43 1222
5859.15 1268
5859.87 1227
5860.59 1229
5861.32 1212
5862.04 1204
5862.76 1238
5863.48 1228
5864.21 1303
5864.93 1267
5865.65 1267
5866.37 1258
5867.10 1156
5867.82 1206
5868.54 1190
5869.26 1195
5869.99 1237
5870.71 1241
5871.43 1070
5872.15 1133
5872.88 1212
5873.60 1212
5874.32 1197
5875.05 1181
5875.77 1198
5876.49 1198
5877.22 1169
5877.94 1237
5878.66 1231
5879.39 1214
5880.11 1236
5880.83 1217
5881.56 1277
5882.28 1317
5883.00 1299
5883.73 1393
5884.45 1327
5885.17 1281
5885.90 1320
5886.62 1393
5887.34 1277
5888.07 1285
5888.79 1319
5889.52 1336
5890.24 1340
5890.96 1309
5891.69 1323
5892.41 1287
5893.14 1232
5893.86 1350
5894.58 1327
5895.31 1295
5896.03 1339
5896.76 1291
5897.48 1278
5898.21 1222
5898.93 1372
5899.66 1417
5900.38 1353
5901.11 1497
5901.83 1460
5902.55 1464
5903.28 1547
5904.00 1477
5904.73 1538
5905.45 1554
5906.18 1477
5906.90 1484
5907.63 1377
5908.35 1368
5909.08 1362
5909.80 1248
5910.53 1296
5911.25 1318
5911.98 1331
5912.71 1288
5913.43 1258
5914.16 1317
5914.88 1279
5915.61 1266
5916.33 1189
5917.06 1246
5917.78 1192
5918.51 1210
5919.24 1315
5919.96 1253
5920.69 1218
5921.41 1288
5922.14 1305
5922.87 1281
5923.59 1308
5924.32 1256
5925.04 1238
5925.77 1293
5926.50 1282
5927.22 1258
5927.95 1341
5928.67 1257
5929.40 1354
5930.13 1377
5930.85 1245
5931.58 1275
5932.31 1323
5933.03 1331
5933.76 1273
5934.49 1329
5935.21 1379
5935.94 1369
5936.67 1284
5937.39 1344
5938.12 1394
5938.85 1416
5939.58 1447
5940.30 1406
5941.03 1368
5941.76 1386
5942.48 1420
5943.21 1408
5943.94 1423
5944.67 1457
5945.39 1503
5946.12 1503
5946.85 1456
5947.58 1429
5948.30 1403
5949.03 1471
5949.76 1561
5950.49 1556
5951.21 1534
5951.94 1574
5952.67 1620
5953.40 1649
5954.12 1636
5954.85 1540
5955.58 1617
5956.31 1577
5957.04 1668
5957.76 1629
5958.49 1642
5959.22 1597
5959.95 1667
5960.68 1527
5961.41 1640
5962.13 1724
5962.86 1683
5963.59 1714
5964.32 1719
5965.05 1717
5965.78 1724
5966.51 1738
5967.23 1900
5967.96 1874
5968.69 1804
5969.42 1771
5970.15 1778
5970.88 1714
5971.61 1861
5972.34 1804
5973.07 1748
5973.79 1710
5974.52 1701
5975.25 1678
5975.98 1701
5976.71 1705
5977.44 1827
5978.17 1748
5978.90 1700
5979.63 1846
5980.36 1901
5981.09 1945
5981.82 1866
5982.55 2002
5983.28 1966
5984.01 1918
5984.74 1971
5985.47 1899
5986.20 1834
5986.93 2035
5987.66 1971
5988.39 1923
5989.12 1928
5989.85 1910
5990.58 1941
5991.31 1918
5992.04 2026
5992.77 2006
5993.50 1886
5994.23 1940
5994.96 1958
5995.69 1928
5996.42 1887
5997.15 1999
5997.88 1994
5998.61 2013
5999.34 2082
6000.07 2077
6000.80 1970
6001.53 1786
6002.26 1847
6003.00 2035
6003.73 1976
6004.46 1861
6005.19 1897
6005.92 1859
6006.65 1845
6007.38 2055
6008.11 2160
6008.84 2160
6009.58 2405
6010.31 2540
6011.04 2621
6011.77 2937
6012.50 3180
6013.23 3303
6013.96 3294
6014.70 3298
6015.43 3404
6016.16 3218
6016.89 3118
6017.62 2926
6018.35 2733
6019.09 2421
6019.82 2316
6020.55 2158
6021.28 2137
6022.01 1950
6022.75 1908
6023.48 1886
6024.21 1684
6024.94 1632
6025.67 1707
6026.41 1793
6027.14 1555
6027.87 1539
6028.60 1637
6029.34 1653
6030.07 1601
6030.80 1661
6031.53 1645
6032.27 1558
6033.00 1615
6033.73 1672
6034.47 1612
6035.20 1646
6035.93 1521
6036.66 1573
6037.40 1559
6038.13 1494
6038.86 1582
6039.60 1573
6040.33 1631
6041.06 1680
6041.80 1645
6042.53 1657
6043.26 1779
6044.00 1705
6044.73 1894
6045.46 1794
6046.20 1847
6046.93 1928
6047.66 1883
6048.40 1810
6049.13 1858
6049.86 1844
6050.60 1767
6051.33 1718
6052.07 1804
6052.80 1771
6053.53 1808
6054.27 1773
6055.00 1741
6055.74 1710
6056.47 1667
6057.20 1711
6057.94 1641
6058.67 1585
6059.41 1677
6060.14 1665
6060.88 1552
6061.61 1527
6062.34 1620
6063.08 1538
6063.81 1551
6064.55 1594
6065.28 1518
6066.02 1507
6066.75 1552
6067.49 1487
6068.22 1488
6068.96 1372
6069.69 1401
6070.43 1490
6071.16 1423
6071.90 1558
6072.63 1513
6073.37 1448
6074.10 1438
6074.84 1391
6075.57 1446
6076.31 1473
6077.04 1421
6077.78 1495
6078.52 1440
6079.25 1418
6079.99 1480
6080.72 1460
6081.46 1545
6082.19 1468
6082.93 1483
6083.66 1364
6084.40 1453
6085.14 1503
6085.87 1432
6086.61 1443
6087.34 1461
6088.08 1407
6088.82 1472
6089.55 1445
6090.29 1417
6091.02 1423
6091.76 1370
6092.50 1481
6093.23 1450
6093.97 1384
6094.71 1428
6095.44 1401
6096.18 1444
6096.92 1452
6097.65 1333
6098.39 1362
6099.13 1414
6099.86 1404
6100.60 1405
6101.34 1371
6102.07 1382
6102.81 1439
6103.55 1420
6104.28 1349
6105.02 1318
6105.76 1284
6106.50 1408
6107.23 1298
6107.97 1307
6108.71 1320
6109.45 1269
6110.18 1390
6110.92 1402
6111.66 1386
6112.40 1422
6113.13 1357
6113.87 1374
6114.61 1432
6115.35 1431
6116.08 1417
6116.82 1394
6117.56 1351
6118.30 1290
6119.03 1414
6119.77 1514
6120.51 1463
6121.25 1383
6121.99 1333
6122.73 1368
6123.46 1464
6124.20 1407
6124.94 1402
6125.68 1408
6126.42 1376
6127.15 1359
6127.89 1426
6128.63 1448
6129.37 1472
6130.11 1454
6130.85 1479
6131.59 1474
6132.33 1414
6133.06 1515
6133.80 1558
6134.54 1471
6135.28 1508
6136.02 1457
6136.76 1547
6137.50 1577
6138.24 1468
6138.98 1526
6139.71 1513
6140.45 1482
6141.19 1583
6141.93 1575
6142.67 1627
6143.41 1540
6144.15 1484
6144.89 1474
6145.63 1528
6146.37 1436
6147.11 1592
6147.85 1605
6148.59 1579
6149.33 1609
6150.07 1544
6150.81 1591
6151.55 1555
6152.29 1473
6153.03 1479
6153.77 1453
6154.51 1502
6155.25 1484
6155.99 1571
6156.73 1442
6157.47 1466
6158.21 1522
6158.95 1484
6159.69 1579
6160.43 1593
6161.17 1485
6161.91 1612
6162.65 1595
6163.39 1612
6164.13 1689
6164.87 1648
6165.61 1650
6166.35 1690
6167.10 1714
6167.84 1811
6168.58 1827
6169.32 1921
6170.06 1825
6170.80 1765
6171.54 1845
6172.28 1768
6173.02 1825
6173.77 1856
6174.51 1844
6175.25 1723
6175.99 1780
6176.73 1697
6177.47 1676
6178.21 1743
6178.96 1675
6179.70 1768
6180.44 1719
6181.18 1748
6181.92 1779
6182.66 1866
6183.41 1870
6184.15 1801
6184.89 1836
6185.63 1759
6186.37 1841
6187.11 1782
6187.86 1826
6188.60 1892
6189.34 1829
6190.08 1764
6190.83 1756
6191.57 1837
6192.31 1875
6193.05 1981
6193.80 2036
6194.54 1959
6195.28 2014
6196.02 2106
6196.77 2101
6197.51 2030
6198.25 2041
6198.99 1928
6199.74 2037
6200.48 2065
6201.22 1991
6201.96 2026
6202.71 2024
6203.45 2255
6204.19 2407
6204.94 2561
6205.68 2987
6206.42 3322
6207.17 3858
6207.91 4382
6208.65 4916
6209.40 5540
6210.14 5875
6210.88 5964
6211.63 6032
6212.37 5679
6213.11 5278
6213.86 5023
6214.60 4366
6215.34 3768
6216.09 3410
6216.83 2792
6217.58 2607
6218.32 2381
6219.06 2133
6219.81 1946
6220.55 1862
6221.30 1932
6222.04 1840
6222.78 1775
6223.53 1710
6224.27 1736
6225.02 1728
6225.76 1729
6226.51 1725
6227.25 1701
6228.00 1623
6228.74 1642
6229.48 1660
6230.23 1603
6230.97 1597
6231.72 1590
6232.46 1472
6233.21 1475
6233.95 1552
6234.70 1576
6235.44 1592
6236.19 1622
6236.93 1615
6237.68 1651
6238.42 1583
6239.17 1589
6239.91 1634
6240.66 1712
6241.40 1622
6242.15 1678
6242.89 1588
6243.64 1700
6244.38 1769
6245.13 1842
6245.88 1892
6246.62 1979
6247.37 2166
6248.11 2229
6248.86 2251
6249.60 2240
6250.35 2268
6251.10 2168
6251.84 2113
6252.59 2063
6253.33 2018
6254.08 1896
6254.83 1659
6255.57 1647
6256.32 1663
6257.06 1650
6257.81 1632
6258.56 1563
6259.30 1646
6260.05 1663
6260.80 1672
6261.54 1508
6262.29 1589
6263.04 1661
6263.78 1807
6264.53 1669
6265.28 1727
6266.02 1601
6266.77 1654
6267.52 1678
6268.26 1618
6269.01 1629
6269.76 1639
6270.50 1598
6271.25 1632
6272.00 1619
6272.75 1555
6273.49 1538
6274.24 1464
6274.99 1496
6275.73 1475
6276.48 1415
6277.23 1442
6277.98 1477
6278.72 1504
6279.47 1438
6280.22 1392
6280.97 1475
6281.71 1432
6282.46 1454
6283.21 1415
6283.96 1455
6284.71 1391
6285.45 1467
6286.20 1488
6286.95 1452
6287.70 1482
6288.45 1458
6289.19 1482
6289.94 1400
6290.69 1435
6291.44 1463
6292.19 1468
6292.94 1330
6293.68 1350
6294.43 1353
6295.18 1415
6295.93 1389
6296.68 1272
6297.43 1314
6298.18 1320
6298.92 1263
6299.67 1167
6300.42 1280
6301.17 1343
6301.92 1286
6302.67 1299
6303.42 1270
6304.17 1309
6304.92 1226
6305.66 1351
6306.41 1369
6307.16 1368
6307.91 1291
6308.66 1294
6309.41 1239
6310.16 1366
6310.91 1269
6311.66 1268
6312.41 1356
6313.16 1261
6313.91 1270
6314.66 1216
6315.41 1192
6316.16 1249
6316.91 1229
6317.66 1268
6318.41 1338
6319.16 1292
6319.91 1305
6320.66 1289
6321.41 1312
6322.16 1242
6322.91 1228
6323.66 1230
6324.41 1289
6325.16 1304
6325.91 1301
6326.66 1247
6327.41 1173
6328.16 1229
6328.91 1246
6329.66 1177
6330.41 1241
6331.16 1335
6331.91 1221
6332.66 1284
6333.41 1162
6334.16 1298
6334.91 1264
6335.67 1282
6336.42 1322
6337.17 1277
6337.92 1298
6338.67 1225
6339.42 1236
6340.17 1228
6340.92 1233
6341.67 1252
6342.43 1255
6343.18 1197
6343.93 1177
6344.68 1205
6345.43 1220
6346.18 1264
6346.93 1146
6347.69 1257
6348.44 1283
6349.19 1257
6349.94 1377
6350.69 1348
6351.45 1466
6352.20 1459
6352.95 1484
6353.70 1475
6354.45 1413
6355.20 1494
6355.96 1441
6356.71 1460
6357.46 1503
6358.21 1456
6358.97 1420
6359.72 1350
6360.47 1308
6361.22 1336
6361.98 1307
6362.73 1287
6363.48 1284
6364.23 1239
6364.99 1309
6365.74 1347
6366.49 1351
6367.24 1418
6368.00 1400
6368.75 1336
6369.50 1441
6370.26 1320
6371.01 1356
6371.76 1400
6372.51 1353
6373.27 1347
6374.02 1335
6374.77 1307
6375.53 1340
6376.28 1312
6377.03 1281
6377.79 1263
6378.54 1247
6379.29 1301
6380.05 1244
6380.80 1234
6381.56 1212
6382.31 1294
6383.06 1200
6383.82 1330
6384.57 1344
6385.32 1308
6386.08 1221
6386.83 1261
6387.59 1190
6388.34 1158
6389.09 1266
6389.85 1289
6390.60 1271
6391.36 1185
6392.11 1138
6392.86 1153
6393.62 1211
6394.37 1132
6395.13 1150
6395.88 1217
6396.64 1180
6397.39 1105
6398.15 1155
6398.90 1161
6399.66 1199
6400.41 1201
6401.16 1124
6401.92 1148
6402.67 1202
6403.43 1197
6404.18 1123
6404.94 1231
6405.69 1167
6406.45 1179
6407.20 1196
6407.96 1161
6408.72 1203
6409.47 1193
6410.23 1290
6410.98 1239
6411.74 1259
6412.49 1223
6413.25 1228
6414.00 1205
6414.76 1264
6415.51 1225
6416.27 1131
6417.03 1058
6417.78 1149
6418.54 1188
6419.29 1151
6420.05 1163
6420.80 1137
6421.56 1203
6422.32 1166
6423.07 1238
6423.83 1299
6424.59 1281
6425.34 1210
6426.10 1258
6426.85 1184
6427.61 1212
6428.37 1137
6429.12 1167
6429.88 1180
6430.64 1166
6431.39 1133
6432.15 1126
6432.91 1179
6433.66 1251
6434.42 1190
6435.18 1133
6435.93 1124
6436.69 1207
6437.45 1167
6438.20 1190
6438.96 1180
6439.72 1149
6440.47 1271
6441.23 1359
6441.99 1241
6442.75 1249
6443.50 1292
6444.26 1260
6445.02 1261
6445.78 1180
6446.53 1201
6447.29 1217
6448.05 1127
6448.81 1170
6449.56 1177
6450.32 1230
6451.08 1199
6451.84 1218
6452.59 1216
6453.35 1254
6454.11 1280
6454.87 1213
6455.63 1152
6456.38 1189
6457.14 1165
6457.90 1290
6458.66 1261
6459.42 1226
6460.17 1251
6460.93 1260
6461.69 1314
6462.45 1257
6463.21 1276
6463.97 1285
6464.73 1331
6465.48 1301
6466.24 1332
6467.00 1335
6467.76 1357
6468.52 1351
6469.28 1322
6470.04 1259
6470.80 1250
6471.55 1327
6472.31 1357
6473.07 1358
6473.83 1364
6474.59 1372
6475.35 1339
6476.11 1328
6476.87 1396
6477.63 1389
6478.39 1282
6479.15 1324
6479.91 1333
6480.66 1347
6481.42 1369
6482.18 1430
6482.94 1442
6483.70 1379
6484.46 1392
6485.22 1435
6485.98 1471
6486.74 1578
6487.50 1506
6488.26 1538
6489.02 1539
6489.78 1557
6490.54 1593
6491.30 1704
6492.06 1672
6492.82 1664
6493.58 1705
6494.34 1639
6495.10 1640
6495.86 1703
6496.62 1680
6497.38 1713
6498.14 1708
6498.91 1737
6499.67 1688
6500.43 1668
6501.19 1726
6501.95 1809
6502.71 1717
6503.47 1705
6504.23 1772
6504.99 1823
6505.75 1660
6506.51 1779
6507.27 1911
6508.04 1798
6508.80 1798
6509.56 1765
6510.32 1821
6511.08 1937
6511.84 1848
6512.60 1849
6513.36 1963
6514.13 1910
6514.89 1987
6515.65 1912
6516.41 1856
6517.17 1902
6517.93 1969
6518.69 1959
6519.46 1998
6520.22 1980
6520.98 1956
6521.74 2153
6522.50 2218
6523.27 2312
6524.03 2454
6524.79 2725
6525.55 2815
6526.31 3005
6527.08 3100
6527.84 3362
6528.60 3408
6529.36 3511
6530.13 3324
6530.89 3119
6531.65 3042
6532.41 2837
6533.18 2819
6533.94 2817
6534.70 2873
6535.46 2802
6536.23 2944
6536.99 2996
6537.75 3042
6538.51 3102
6539.28 2967
6540.04 2837
6540.80 2638
6541.57 2594
6542.33 2389
6543.09 2214
6543.86 2143
6544.62 1911
6545.38 1832
6546.15 1780
6546.91 1793
6547.67 1818
6548.44 1742
6549.20 1766
6549.96 1688
6550.73 1724
6551.49 1756
6552.25 1771
6553.02 1740
6553.78 1707
6554.54 1735
6555.31 1766
6556.07 1770
6556.84 1831
6557.60 1819
6558.36 1725
6559.13 1762
6559.89 1857
6560.66 1941
6561.42 1952
6562.18 1970
6562.95 1904
6563.71 1912
6564.48 1970
6565.24 2088
6566.01 2083
6566.77 2021
6567.54 2026
6568.30 2092
6569.06 1995
6569.83 1970
6570.59 2060
6571.36 1952
6572.12 1931
6572.89 1865
6573.65 1901
6574.42 1978
6575.18 2050
6575.95 1958
6576.71 2000
6577.48 1950
6578.24 1964
6579.01 1971
6579.77 2021
6580.54 1956
6581.31 1999
6582.07 1948
6582.84 1978
6583.60 1915
6584.37 1889
6585.13 1861
6585.90 2001
6586.66 1980
6587.43 2065
6588.20 2030
6588.96 2069
6589.73 2163
6590.49 2231
6591.26 2217
6592.02 2440
6592.79 2521
6593.56 2700
6594.32 2651
6595.09 2749
6595.86 2760
6596.62 2727
6597.39 2651
6598.15 2550
6598.92 2409
6599.69 2277
6600.45 2140
6601.22 2026
6601.99 1988
6602.75 1903
6603.52 1910
6604.29 1785
6605.05 1786
6605.82 1672
6606.59 1700
6607.35 1713
6608.12 1750
6608.89 1782
6609.65 1738
6610.42 1778
6611.19 1849
6611.96 1778
6612.72 1880
6613.49 1746
6614.26 1734
6615.02 1829
6615.79 1695
6616.56 1748
6617.33 1652
6618.09 1729
6618.86 1788
6619.63 1764
6620.40 1735
6621.16 1705
6621.93 1612
6622.70 1599
6623.47 1743
6624.24 1842
6625.00 1687
6625.77 1635
6626.54 1653
6627.31 1732
6628.08 1672
6628.84 1674
6629.61 1646
6630.38 1708
6631.15 1694
6631.92 1699
6632.68 1820
6633.45 1875
6634.22 1893
6634.99 1955
6635.76 1879
6636.53 1973
6637.30 1980
6638.06 1882
6638.83 1830
6639.60 1738
6640.37 1773
6641.14 1766
6641.91 1693
6642.68 1712
6643.45 1781
6644.22 1587
6644.98 1670
6645.75 1650
6646.52 1592
6647.29 1735
6648.06 1651
6648.83 1628
6649.60 1615
6650.37 1710
6651.14 1775
6651.91 1860
6652.68 1840
6653.45 1754
6654.22 1767
6654.99 1836
6655.76 1792
6656.53 1749
6657.30 1672
6658.06 1613
6658.83 1599
6659.60 1640
6660.37 1572
6661.14 1560
6661.91 1499
6662.68 1448
6663.45 1526
6664.22 1541
6665.00 1423
6665.77 1488
6666.54 1434
6667.31 1409
6668.08 1503
6668.85 1447
6669.62 1427
6670.39 1404
6671.16 1424
6671.93 1463
6672.70 1553
6673.47 1516
6674.24 1537
6675.01 1543
6675.78 1466
6676.55 1382
6677.32 1410
6678.10 1483
6678.87 1455
6679.64 1433
6680.41 1466
6681.18 1500
6681.95 1364
6682.72 1427
6683.49 1446
6684.26 1588
6685.04 1657
6685.81 1532
6686.58 1512
6687.35 1549
6688.12 1500
6688.89 1541
6689.67 1617
6690.44 1530
6691.21 1545
6691.98 1491
6692.75 1534
6693.52 1497
6694.30 1407
6695.07 1272
6695.84 1306
6696.61 1394
6697.38 1397
6698.16 1302
6698.93 1363
6699.70 1330
6700.47 1353
6701.25 1384
6702.02 1340
6702.79 1227
6703.56 1321
6704.33 1332
6705.11 1358
6705.88 1228
6706.65 1208
6707.43 1296
6708.20 1261
6708.97 1241
6709.74 1353
6710.52 1328
6711.29 1261
6712.06 1281
6712.84 1291
6713.61 1333
6714.38 1376
6715.15 1347
6715.93 1372
6716.70 1402
6717.47 1404
6718.25 1423
6719.02 1403
6719.79 1539
6720.57 1455
6721.34 1407
6722.11 1380
6722.89 1440
6723.66 1391
6724.43 1307
6725.21 1359
6725.98 1338
6726.76 1323
6727.53 1345
6728.30 1252
6729.08 1241
6729.85 1345
6730.63 1218
6731.40 1234
6732.17 1283
6732.95 1223
6733.72 1191
6734.50 1230
6735.27 1237
6736.04 1178
6736.82 1190
6737.59 1235
6738.37 1246
6739.14 1180
6739.92 1200
6740.69 1223
6741.47 1228
6742.24 1264
6743.02 1179
6743.79 1160
6744.57 1157
6745.34 1180
6746.12 1279
6746.89 1207
6747.66 1235
6748.44 1330
6749.22 1259
6749.99 1268
6750.77 1235
6751.54 1272
6752.32 1290
6753.09 1276
6753.87 1238
6754.64 1253
6755.42 1157
6756.19 1181
6756.97 1158
6757.74 1138
6758.52 1221
6759.29 1242
6760.07 1203
6760.85 1152
6761.62 1210
6762.40 1181
6763.17 1153
6763.95 1170
6764.73 1266
6765.50 1325
6766.28 1187
6767.05 1210
6767.83 1246
6768.61 1212
6769.38 1283
6770.16 1294
6770.94 1230
6771.71 1206
6772.49 1188
6773.26 1185
6774.04 1186
6774.82 1215
6775.59 1220
6776.37 1240
6777.15 1276
6777.92 1273
6778.70 1235
6779.48 1356
6780.25 1316
6781.03 1353
6781.81 1432
6782.59 1322
6783.36 1205
6784.14 1221
6784.92 1224
6785.69 1221
6786.47 1242
6787.25 1181
6788.03 1154
6788.80 1113
6789.58 1078
6790.36 1129
6791.13 1088
6791.91 1120
6792.69 1097
6793.47 1160
6794.25 1150
6795.02 1115
6795.80 1173
6796.58 1139
6797.36 1072
6798.13 1170
6798.91 1219
6799.69 1199
6800.47 1174
6801.25 1155
6802.02 1083
6802.80 1116
6803.58 1147
6804.36 1129
6805.14 1184
6805.92 1194
6806.69 1163
6807.47 1215
6808.25 1241
6809.03 1159
6809.81 1239
6810.59 1181
6811.36 1067
6812.14 1085
6812.92 1137
6813.70 1179
6814.48 1141
6815.26 1276
6816.04 1257
6816.82 1258
6817.60 1092
6818.37 1133
6819.15 1187
6819.93 1250
6820.71 1100
6821.49 1151
6822.27 1141
6823.05 1139
6823.83 1157
6824.61 1201
6825.39 1205
6826.17 1103
6826.95 1118
6827.73 1167
6828.51 1168
6829.29 1216
6830.07 1225
6830.85 1212
6831.63 1197
6832.40 1153
6833.18 1141
6833.96 1121
6834.74 1140
6835.52 1128
6836.30 1155
6837.08 1200
6837.87 1151
6838.65 1077
6839.43 1065
6840.21 1126
6840.99 1096
6841.77 1142
6842.55 1076
6843.33 1099
6844.11 1100
6844.89 1096
6845.67 1196
6846.45 1248
6847.23 1313
6848.01 1331
6848.79 1329
6849.57 1375
6850.35 1529
6851.13 1535
6851.92 1597
6852.70 1642
6853.48 1576
6854.26 1585
6855.04 1516
6855.82 1504
6856.60 1408
6857.38 1419
6858.16 1372
6858.95 1275
6859.73 1244
6860.51 1228
6861.29 1193
6862.07 1199
6862.85 1198
6863.64 1248
6864.42 1214
6865.20 1173
6865.98 1114
6866.76 1159
6867.54 1182
6868.33 1209
6869.11 1120
6869.89 1064
6870.67 1122
6871.45 1172
6872.24 1089
6873.02 1054
6873.80 1130
6874.58 1137
6875.36 1060
6876.15 1088
6876.93 1123
6877.71 1209
6878.49 1213
6879.28 1245
6880.06 1191
6880.84 1271
6881.62 1335
6882.41 1331
6883.19 1272
6883.97 1235
6884.76 1331
6885.54 1367
6886.32 1367
6887.10 1345
6887.89 1413
6888.67 1490
6889.45 1384
6890.24 1406
6891.02 1314
6891.80 1338
6892.59 1322
6893.37 1311
6894.15 1314
6894.94 1300
6895.72 1273
6896.50 1243
6897.29 1246
6898.07 1151
6898.85 1153
6899.64 1214
6900.42 1259
6901.21 1329
6901.99 1244
6902.77 1268
6903.56 1269
6904.34 1317
6905.12 1303
6905.91 1308
6906.69 1439
6907.48 1410
6908.26 1368
6909.05 1332
6909.83 1292
6910.61 1385
6911.40 1373
6912.18 1292
6912.97 1237
6913.75 1213
6914.54 1216
6915.32 1267
6916.11 1205
6916.89 1111
6917.67 1199
6918.46 1274
6919.24 1241
6920.03 1216
6920.81 1209
6921.60 1291
6922.38 1293
6923.17 1211
6923.95 1276
6924.74 1217
6925.52 1334
6926.31 1280
6927.09 1294
6927.88 1319
6928.67 1292
6929.45 1250
6930.24 1267
6931.02 1268
6931.81 1183
6932.59 1209
6933.38 1255
6934.16 1204
6934.95 1174
6935.74 1228
6936.52 1179
6937.31 1227
6938.09 1195
6938.88 1283
6939.66 1392
6940.45 1292
6941.24 1253
6942.02 1331
6942.81 1234
6943.59 1343
6944.38 1371
6945.17 1356
6945.95 1449
6946.74 1515
6947.53 1515
6948.31 1349
6949.10 1386
6949.89 1430
6950.67 1487
6951.46 1430
6952.25 1389
6953.03 1391
6953.82 1378
6954.61 1456
6955.39 1454
6956.18 1435
6956.97 1473
6957.75 1411
6958.54 1467
6959.33 1490
6960.11 1441
6960.90 1581
6961.69 1597
6962.48 1595
6963.26 1557
6964.05 1466
6964.84 1435
6965.63 1570
6966.41 1561
6967.20 1566
6967.99 1532
6968.78 1634
6969.56 1744
6970.35 1642
6971.14 1544
6971.93 1642
6972.71 1720
6973.50 1720
6974.29 1774
6975.08 1761
6975.87 1761
6976.65 1736
6977.44 1832
6978.23 1823
6979.02 1861
6979.81 1994
6980.60 2005
6981.38 2161
6982.17 2312
6982.96 2530
6983.75 2855
6984.54 3115
6985.33 3346
6986.11 3767
6986.90 3855
6987.69 3817
6988.48 3982
6989.27 3754
6990.06 3337
6990.85 3172
6991.64 2817
6992.42 2530
6993.21 2445
6994.00 2252
6994.79 2187
6995.58 2155
6996.37 2223
6997.16 2430
6997.95 2712
6998.74 2934
6999.53 3166
7000.32 3348
7001.11 3455
7001.90 3411
7002.68 3431
7003.47 3297
7004.26 3077
7005.05 2779
7005.84 2521
7006.63 2252
7007.42 2052
7008.21 1808
7009.00 1658
7009.79 1697
7010.58 1585
7011.37 1595
7012.16 1541
7012.95 1710
7013.74 1671
7014.53 1536
7015.32 1609
7016.11 1677
7016.90 1652
7017.69 1532
7018.48 1480
7019.27 1546
7020.07 1546
7020.86 1474
7021.65 1480
7022.44 1475
7023.23 1536
7024.02 1497
7024.81 1592
7025.60 1618
7026.39 1618
7027.18 1642
7027.97 1599
7028.76 1690
7029.55 1650
7030.35 1526
7031.14 1584
7031.93 1549
7032.72 1541
7033.51 1487
7034.30 1430
7035.09 1492
7035.88 1580
7036.68 1541
7037.47 1567
7038.26 1543
7039.05 1569
7039.84 1584
7040.63 1644
7041.43 1536
7042.22 1553
7043.01 1566
7043.80 1604
7044.59 1608
7045.38 1625
7046.18 1575
7046.97 1720
7047.76 1689
7048.55 1714
7049.35 1691
7050.14 1727
7050.93 1715
7051.72 1777
7052.51 1682
7053.31 1675
7054.10 1548
7054.89 1497
7055.68 1513
7056.48 1442
7057.27 1435
7058.06 1454
7058.85 1347
7059.65 1387
7060.44 1456
7061.23 1393
7062.03 1375
7062.82 1414
7063.61 1406
7064.40 1379
7065.20 1362
7065.99 1330
7066.78 1405
7067.58 1378
7068.37 1381
7069.16 1407
7069.96 1269
7070.75 1358
7071.54 1359
7072.34 1353
7073.13 1362
7073.92 1309
7074.72 1258
7075.51 1318
7076.30 1363
7077.10 1353
7077.89 1342
7078.69 1243
7079.48 1222
7080.27 1288
7081.07 1308
7081.86 1306
7082.66 1304
7083.45 1298
7084.24 1229
7085.04 1229
7085.83 1232
7086.63 1227
7087.42 1250
7088.21 1200
7089.01 1160
7089.80 1096
7090.60 1102
7091.39 1132
7092.19 1151
7092.98 1192
7093.78 1152
7094.57 1109
7095.37 1038
7096.16 1042
7096.96 1022
7097.75 1061
7098.55 1040
7099.34 1084
7100.14 1079
7100.93 1095
7101.73 1038
7102.52 1101
7103.32 1081
7104.11 1104
7104.91 1077
7105.70 1023
7106.50 1051
7107.29 1098
7108.09 1051
7108.88 1047
7109.68 1059
7110.47 1010
7111.27 956
7112.07 1050
7112.86 1024
7113.66 1045
7114.45 1049
7115.25 1051
7116.04 1049
7116.84 1010
7117.64 1010
7118.43 1069
7119.23 1043
7120.02 1034
7120.82 917
7121.62 996
7122.41 994
7123.21 1067
7124.01 1038
7124.80 1032
7125.60 1020
7126.40 984
7127.19 947
7127.99 1007
7128.79 1047
7129.58 906
7130.38 960
7131.18 1072
7131.97 1045
7132.77 980
7133.57 1043
7134.36 1016
7135.16 1030
7135.96 1023
7136.75 987
7137.55 982
7138.35 1036
7139.14 936
7139.94 932
7140.74 974
7141.54 949
7142.33 943
7143.13 969
7143.93 966
7144.73 992
7145.52 988
7146.32 959
7147.12 957
7147.92 1014
7148.71 985
7149.51 953
7150.31 941
7151.11 982
7151.91 977
7152.70 869
7153.50 859
7154.30 948
7155.10 916
7155.90 903
7156.69 905
7157.49 975
7158.29 973
7159.09 951
7159.89 909
7160.69 981
7161.48 973
7162.28 964
7163.08 940
7163.88 1014
7164.68 1028
7165.48 970
7166.28 937
7167.07 947
7167.87 943
7168.67 973
7169.47 999
7170.27 1019
7171.07 939
7171.87 879
7172.67 893
7173.47 968
7174.27 923
7175.06 932
7175.86 943
7176.66 980
7177.46 973
7178.26 985
7179.06 888
7179.86 911
7180.66 860
7181.46 874
7182.26 1001
7183.06 957
7183.86 868
7184.66 981
7185.46 961
7186.26 1059
7187.06 941
7187.86 950
7188.66 944
7189.46 907
7190.26 952
7191.06 858
7191.86 855
7192.66 829
7193.46 917
7194.26 884
7195.06 868
7195.86 905
7196.66 821
7197.46 844
7198.26 896
7199.06 887
7199.86 933
7200.66 903
7201.46 832
7202.26 947
7203.06 895
7203.87 828
7204.67 857
7205.47 900
7206.27 882
7207.07 856
7207.87 869
7208.67 868
7209.47 909
7210.27 874
7211.07 912
7211.88 896
7212.68 922
7213.48 953
7214.28 987
7215.08 913
7215.88 917
7216.68 899
7217.49 896
7218.29 901
7219.09 927
7219.89 882
7220.69 905
7221.49 923
7222.30 972
7223.10 949
7223.90 919
7224.70 907
7225.50 859
7226.31 917
7227.11 900
7227.91 884
7228.71 857
7229.51 944
7230.32 976
7231.12 934
7231.92 883
7232.72 915
7233.53 882
7234.33 885
7235.13 888
7235.93 854
7236.74 939
7237.54 953
7238.34 984
7239.14 964
7239.95 1002
7240.75 1003
7241.55 1058
7242.36 1002
7243.16 965
7243.96 828
7244.77 987
7245.57 963
7246.37 850
7247.17 889
7247.98 905
7248.78 895
7249.58 861
7250.39 862
7251.19 872
7251.99 816
7252.80 798
7253.60 851
7254.41 881
7255.21 785
7256.01 867
7256.82 885
7257.62 903
7258.42 904
7259.23 920
7260.03 915
7260.84 891
7261.64 923
7262.44 949
7263.25 868
7264.05 870
7264.86 858
7265.66 877
7266.46 840
7267.27 818
7268.07 831
7268.88 840
7269.68 826
7270.49 805
7271.29 861
7272.10 839
7272.90 827
7273.71 786
7274.51 851
7275.31 845
7276.12 908
7276.92 921
7277.73 911
7278.53 902
7279.34 931
7280.14 954
7280.95 970
7281.75 940
7282.56 924
7283.37 1051
7284.17 1112
7284.98 1180
7285.78 1168
7286.59 1150
7287.39 1023
7288.20 1006
7289.00 1112
7289.81 1108
7290.61 1020
7291.42 966
7292.23 920
7293.03 872
7293.84 813
7294.64 865
7295.45 850
7296.25 821
7297.06 817
7297.87 897
7298.67 883
7299.48 842
7300.28 922
7301.09 967
7301.90 914
7302.70 868
7303.51 899
7304.32 905
7305.12 904
7305.93 928
7306.74 940
7307.54 874
7308.35 941
7309.16 872
7309.96 908
7310.77 911
7311.58 908
7312.38 933
7313.19 911
7314.00 916
7314.80 861
7315.61 923
7316.42 934
7317.22 955
7318.03 972
7318.84 972
7319.65 964
7320.45 970
7321.26 977
7322.07 1009
7322.88 995
7323.68 1048
7324.49 969
7325.30 885
7326.11 933
7326.91 915
7327.72 924
7328.53 979
7329.34 922
7330.14 874
7330.95 908
7331.76 903
7332.57 939
7333.38 1008
7334.18 898
7334.99 909
7335.80 884
7336.61 874
7337.42 864
7338.22 905
7339.03 820
7339.84 885
7340.65 865
7341.46 805
7342.27 782
7343.07 860
7343.88 905
7344.69 829
7345.50 805
7346.31 838
7347.12 910
7347.93 837
7348.74 857
7349.54 809
7350.35 870
7351.16 954
7351.97 868
7352.78 825
7353.59 855
7354.40 863
7355.21 843
7356.02 847
7356.83 775
7357.64 819
7358.45 922
7359.25 818
7360.06 805
7360.87 834
7361.68 885
7362.49 821
7363.30 807
7364.11 849
7364.92 822
7365.73 870
7366.54 835
7367.35 873
7368.16 849
7368.97 852
7369.78 871
7370.59 839
7371.40 829
7372.21 793
7373.02 878
7373.83 925
7374.64 862
7375.45 792
7376.26 865
7377.07 866
7377.88 877
7378.69 890
7379.50 868
7380.31 808
7381.13 831
7381.94 881
7382.75 918
7383.56 848
7384.37 901
7385.18 890
7385.99 832
7386.80 870
7387.61 881
7388.42 825
7389.23 891
7390.05 840
7390.86 820
7391.67 795
7392.48 806
7393.29 816
7394.10 780
7394.91 780
7395.72 826
7396.54 830
7397.35 855
7398.16 838
7398.97 858
7399.78 884
7400.59 879
7401.41 940
7402.22 882
7403.03 920
7403.84 911
7404.65 866
7405.46 848
7406.28 835
7407.09 836
7407.90 806
7408.71 833
7409.52 840
7410.34 801
7411.15 744
7411.96 769
7412.77 767
7413.59 785
7414.40 769
7415.21 783
7416.02 781
7416.84 713
7417.65 801
7418.46 807
7419.27 794
7420.09 768
7420.90 803
7421.71 743
7422.53 773
7423.34 768
7424.15 669
7424.96 748
7425.78 783
7426.59 835
7427.40 832
7428.22 818
7429.03 763
7429.84 769
7430.66 836
7431.47 766
7432.28 728
7433.10 724
7433.91 772
7434.72 836
7435.54 760
7436.35 759
7437.17 768
7437.98 732
7438.79 796
7439.61 777
7440.42 765
7441.23 794
7442.05 826
7442.86 865
7443.68 788
7444.49 766
7445.30 809
7446.12 824
7446.93 771
7447.75 784
7448.56 845
7449.38 791
7450.19 781
7451.00 762
7451.82 724
7452.63 815
7453.45 772
7454.26 797
7455.08 745
7455.89 766
7456.71 766
7457.52 826
7458.34 811
7459.15 802
7459.97 818
7460.78 854
7461.60 817
7462.41 849
7463.23 886
7464.04 839
7464.86 835
7465.67 846
7466.49 817
7467.30 778
7468.12 862
7468.93 820
7469.75 909
7470.56 806
7471.38 820
7472.20 819
7473.01 795
7473.83 737
7474.64 799
7475.46 845
7476.27 801
7477.09 865
7477.91 789
7478.72 791
7479.54 767
7480.35 848
7481.17 801
7481.99 826
7482.80 803
7483.62 787
7484.44 870
7485.25 810
7486.07 869
7486.88 816
7487.70 803
7488.52 761
7489.33 790
7490.15 766
7490.97 820
7491.78 866
7492.60 838
7493.42 764
7494.23 812
7495.05 839
7495.87 771
7496.69 725
7497.50 768
7498.32 845
7499.14 870
7499.95 886
7500.77 826
7501.59 775
7502.40 743
7503.22 800
7504.04 795
7504.86 836
7505.67 792
7506.49 850
7507.31 859
7508.13 796
7508.94 822
7509.76 773
7510.58 866
7511.40 830
7512.22 766
7513.03 795
7513.85 842
7514.67 800
7515.49 840
7516.31 825
7517.12 766
7517.94 826
7518.76 849
7519.58 842
7520.40 859
7521.21 846
7522.03 782
7522.85 810
7523.67 856
7524.49 858
7525.31 840
7526.12 879
7526.94 854
7527.76 884
7528.58 780
7529.40 843
7530.22 847
7531.04 929
7531.86 845
7532.67 832
7533.49 812
7534.31 870
7535.13 899
7535.95 867
7536.77 854
7537.59 940
7538.41 950
7539.23 810
7540.05 865
7540.87 932
7541.69 914
7542.51 905
7543.32 960
7544.14 950
7544.96 911
7545.78 907
7546.60 937
7547.42 932
7548.24 866
7549.06 949
7549.88 954
7550.70 936
7551.52 966
7552.34 961
7553.16 940
7553.98 876
7554.80 909
7555.62 987
7556.44 903
7557.26 904
7558.08 905
7558.90 904
7559.72 961
7560.54 915
7561.36 969
7562.19 1004
7563.01 1002
7563.83 991
7564.65 1052
7565.47 999
7566.29 992
7567.11 1051
7567.93 1035
7568.75 976
7569.57 953
7570.39 996
7571.21 1042
7572.03 1049
7572.86 987
7573.68 1004
7574.50 995
7575.32 1068
7576.14 1009
7576.96 976
7577.78 981
7578.60 1043
7579.43 1051
7580.25 970
7581.07 964
7581.89 1075
7582.71 1076
7583.53 1118
7584.36 1055
7585.18 1067
7586.00 1138
7586.82 1200
7587.64 1286
7588.47 1174
7589.29 1246
7590.11 1297
7590.93 1213
7591.75 1179
7592.58 1213
7593.40 1246
7594.22 1162
7595.04 1146
7595.86 1233
7596.69 1244
7597.51 1212
7598.33 1244
7599.15 1195
7599.98 1326
7600.80 1345
7601.62 1412
7602.45 1492
7603.27 1570
7604.09 1660
7604.91 1758
7605.74 1772
7606.56 1812
7607.38 1777
7608.21 1757
7609.03 1687
7609.85 1576
7610.67 1526
7611.50 1470
7612.32 1416
7613.14 1287
7613.97 1264
7614.79 1248
7615.61 1288
7616.44 1352
7617.26 1350
7618.08 1339
7618.91 1288
7619.73 1286
7620.56 1264
7621.38 1228
7622.20 1246
7623.03 1242
7623.85 1248
7624.67 1258
7625.50 1186
7626.32 1236
7627.15 1271
7627.97 1454
7628.80 1435
7629.62 1627
7630.44 1798
7631.27 1841
7632.09 2030
7632.92 2017
7633.74 1980
7634.57 1951
7635.39 1793
7636.21 1758
7637.04 1626
7637.86 1508
7638.69 1368
7639.51 1303
7640.34 1185
7641.16 1043
7641.99 1069
7642.81 1021
7643.64 1026
7644.46 1071
7645.29 1109
7646.11 1087
7646.94 1002
7647.76 1013
7648.59 1041
7649.41 1033
7650.24 975
7651.06 969
7651.89 979
7652.71 1011
7653.54 988
7654.37 965
7655.19 975
7656.02 926
7656.84 1020
7657.67 950
7658.49 905
7659.32 926
7660.14 934
7660.97 985
7661.80 903
7662.62 940
7663.45 868
7664.27 950
7665.10 981
7665.93 1001
7666.75 960
7667.58 964
7668.41 957
7669.23 1013
7670.06 979
7670.88 998
7671.71 1048
7672.54 939
7673.36 1051
7674.19 878
7675.02 986
7675.84 968
7676.67 924
7677.50 939
7678.32 900
7679.15 896
7679.98 912
7680.81 906
7681.63 909
7682.46 1016
7683.29 962
7684.11 918
7684.94 845
7685.77 881
7686.59 895
7687.42 909
7688.25 923
7689.08 962
7689.90 875
7690.73 915
7691.56 927
7692.39 958
7693.21 900
7694.04 871
7694.87 905
7695.70 930
7696.53 970
7697.35 947
7698.18 899
7699.01 921
7699.84 935
7700.66 822
7701.49 856
7702.32 930
7703.15 863
7703.98 884
7704.81 903
7705.63 902
7706.46 860
7707.29 869
7708.12 857
7708.95 862
7709.78 833
7710.60 884
7711.43 859
7712.26 864
7713.09 829
7713.92 842
7714.75 859
7715.58 856
7716.41 829
7717.23 849
7718.06 854
7718.89 789
7719.72 754
7720.55 710
7721.38 744
7722.21 781
7723.04 819
7723.87 803
7724.70 815
7725.53 769
7726.36 794
7727.18 800
7728.01 780
7728.84 731
7729.67 790
7730.50 742
7731.33 721
7732.16 731
7732.99 781
7733.82 732
7734.65 767
7735.48 812
7736.31 807
7737.14 729
7737.97 765
7738.80 745
7739.63 784
7740.46 827
7741.29 767
7742.12 802
7742.95 743
7743.78 798
7744.61 739
7745.44 719
7746.27 819
7747.10 805
7747.94 822
7748.77 789
7749.60 784
7750.43 815
7751.26 771
7752.09 697
7752.92 774
7753.75 739
7754.58 791
7755.41 803
7756.24 759
7757.07 746
7757.91 728
7758.74 687
7759.57 662
7760.40 719
7761.23 721
7762.06 689
7762.89 672
7763.72 667
7764.56 727
7765.39 811
7766.22 724
7767.05 743
7767.88 656
7768.71 682
7769.55 761
7770.38 726
7771.21 673
7772.04 701
7772.87 791
7773.70 749
7774.54 728
7775.37 705
7776.20 736
7777.03 773
7777.86 751
7778.70 713
7779.53 703
7780.36 723
7781.19 694
7782.03 635
7782.86 718
7783.69 794
7784.52 759
7785.36 773
7786.19 752
7787.02 738
7787.85 696
7788.69 730
7789.52 759
7790.35 759
7791.19 669
7792.02 693
7792.85 754
7793.68 706
7794.52 705
7795.35 702
7796.18 731
7797.02 710
7797.85 653
7798.68 742
7799.52 734
7800.35 726
7801.18 760
7802.02 715
7802.85 726
7803.68 736
7804.52 747
7805.35 723
7806.18 689
7807.02 742
7807.85 744
7808.69 750
7809.52 714
7810.35 712
7811.19 700
7812.02 794
7812.86 824
7813.69 861
7814.52 806
7815.36 786
7816.19 791
7817.03 797
7817.86 734
7818.70 755
7819.53 752
7820.36 752
7821.20 772
7822.03 698
7822.87 709
7823.70 787
7824.54 785
7825.37 783
7826.21 744
7827.04 728
7827.88 787
7828.71 797
7829.55 792
7830.38 783
7831.22 743
7832.05 769
7832.89 725
7833.72 683
7834.56 737
7835.39 766
7836.23 879
7837.06 829
7837.90 828
7838.73 769
7839.57 782
7840.40 760
7841.24 737
7842.07 758
7842.91 796
7843.75 764
7844.58 765
7845.42 861
7846.25 777
7847.09 756
7847.93 797
7848.76 832
7849.60 805
7850.43 793
7851.27 844
7852.11 775
7852.94 759
7853.78 714
7854.61 817
7855.45 799
7856.29 851
7857.12 819
7857.96 831
7858.80 918
7859.63 953
7860.47 896
7861.31 955
7862.14 869
7862.98 881
7863.82 894
7864.65 842
7865.49 812
7866.33 777
7867.16 787
7868.00 905
7868.84 909
7869.67 856
7870.51 803
7871.35 917
7872.19 919
7873.02 857
7873.86 853
7874.70 815
7875.53 877
7876.37 994
7877.21 1066
7878.05 1063
7878.88 1088
7879.72 1003
7880.56 1049
7881.40 934
7882.24 815
7883.07 844
7883.91 832
7884.75 891
7885.59 832
7886.42 801
7887.26 853
7888.10 801
7888.94 770
7889.78 817
7890.62 892
7891.45 873
7892.29 873
7893.13 801
7893.97 801
7894.81 858
7895.65 799
7896.48 812
7897.32 775
7898.16 795
7899.00 804
7899.84 760
7900.68 761
7901.52 792
7902.35 864
7903.19 750
7904.03 755
7904.87 778
7905.71 776
7906.55 822
7907.39 714
7908.23 794
7909.07 731
7909.91 738
7910.75 750
7911.58 706
7912.42 699
7913.26 706
7914.10 717
7914.94 733
7915.78 728
7916.62 751
7917.46 758
7918.30 729
7919.14 668
7919.98 701
7920.82 832
7921.66 726
7922.50 752
7923.34 818
7924.18 761
7925.02 710
7925.86 639
7926.70 679
7927.54 638
7928.38 647
7929.22 695
7930.06 709
7930.90 735
7931.74 729
7932.58 713
7933.42 715
7934.26 653
7935.10 633
7935.94 670
7936.78 733
7937.62 651
7938.47 658
7939.31 685
7940.15 711
7940.99 757
7941.83 698
7942.67 687
7943.51 682
7944.35 706
7945.19 712
7946.03 672
7946.88 678
7947.72 701
7948.56 675
7949.40 688
7950.24 702
7951.08 668
7951.92 706
7952.76 731
7953.61 749
7954.45 730
7955.29 759
7956.13 822
7956.97 792
7957.81 743
7958.66 741
7959.50 682
7960.34 729
7961.18 720
7962.02 712
7962.87 717
7963.71 635
7964.55 673
7965.39 677
7966.23 668
7967.08 704
7967.92 702
7968.76 653
7969.60 734
7970.45 668
7971.29 661
7972.13 632
7972.97 661
7973.82 686
7974.66 620
7975.50 608
7976.34 645
7977.19 654
7978.03 678
7978.87 625
7979.72 655
7980.56 607
7981.40 644
7982.24 623
7983.09 588
7983.93 619
7984.77 672
7985.62 670
7986.46 600
7987.30 612
7988.15 635
7988.99 659
7989.83 662
7990.68 646
7991.52 609
7992.36 615
7993.21 639
7994.05 687
7994.90 674
7995.74 636
7996.58 631
7997.43 586
7998.27 648
7999.11 573
7999.96 588
8000.80 636
8001.65 582
8002.49 552
8003.34 545
8004.18 655
8005.02 590
8005.87 614
8006.71 573
8007.56 610
8008.40 556
8009.25 586
8010.09 583
8010.93 583
8011.78 593
8012.62 565
8013.47 602
8014.31 596
8015.16 664
8016.00 700
8016.85 638
8017.69 647
8018.54 580
8019.38 566
8020.23 629
8021.07 578
8021.92 605
8022.76 641
8023.61 645
8024.45 604
8025.30 601
8026.14 560
8026.99 595
8027.83 649
8028.68 593
8029.53 600
8030.37 586
8031.22 629
8032.06 632
8032.91 611
8033.75 598
8034.60 634
8035.45 568
8036.29 551
8037.14 579
8037.98 628
8038.83 593
8039.68 573
8040.52 575
8041.37 612
8042.21 608
8043.06 584
8043.91 571
8044.75 586
8045.60 578
8046.45 599
8047.29 619
8048.14 571
8048.99 600
8049.83 575
8050.68 595
8051.53 587
8052.37 557
8053.22 629
8054.07 625
8054.91 603
8055.76 587
8056.61 586
8057.45 542
8058.30 564
8059.15 557
8060.00 510
8060.84 580
8061.69 543
8062.54 557
8063.38 550
8064.23 597
8065.08 547
8065.93 587
8066.77 567
8067.62 566
8068.47 561
8069.32 582
8070.16 540
8071.01 550
8071.86 557
8072.71 599
8073.56 571
8074.40 588
8075.25 539
8076.10 563
8076.95 554
8077.80 596
8078.64 550
8079.49 613
8080.34 605
8081.19 622
8082.04 554
8082.89 534
8083.73 537
8084.58 604
8085.43 643
8086.28 559
8087.13 555
8087.98 532
8088.82 585
8089.67 595
8090.52 599
8091.37 602
8092.22 624
8093.07 546
8093.92 569
8094.77 606
8095.62 545
8096.46 576
8097.31 585
8098.16 577
8099.01 592
8099.86 563
8100.71 558
8101.56 586
8102.41 571
8103.26 594
8104.11 531
8104.96 549
8105.81 576
8106.66 555
8107.51 572
8108.36 542
8109.21 570
8110.06 538
8110.91 593
8111.76 659
8112.61 569
8113.46 589
8114.31 642
8115.16 558
8116.01 585
8116.86 648
8117.71 610
8118.56 595
8119.41 560
8120.26 615
8121.11 607
8121.96 582
8122.81 573
8123.66 574
8124.51 653
8125.36 603
8126.21 682
8127.06 626
8127.91 642
8128.76 651
8129.61 654
8130.46 697
8131.31 651
8132.17 654
8133.02 650
8133.87 657
8134.72 656
8135.57 671
8136.42 692
8137.27 712
8138.12 697
8138.97 675
8139.83 735
8140.68 715
8141.53 679
8142.38 754
8143.23 694
8144.08 639
8144.94 710
8145.79 709
8146.64 795
8147.49 747
8148.34 759
8149.19 725
8150.05 750
8150.90 754
8151.75 791
8152.60 806
8153.45 897
8154.31 884
8155.16 929
8156.01 1033
8156.86 1021
8157.71 950
8158.57 920
8159.42 827
8160.27 793
8161.12 791
8161.98 722
8162.83 681
8163.68 661
8164.53 654
8165.39 635
8166.24 656
8167.09 676
8167.95 667
8168.80 688
8169.65 748
8170.50 697
8171.36 643
8172.21 700
8173.06 722
8173.92 656
8174.77 673
8175.62 718
8176.48 622
8177.33 595
8178.18 625
8179.04 637
8179.89 674
8180.74 613
8181.60 634
8182.45 622
8183.30 598
8184.16 615
8185.01 652
8185.86 552
8186.72 575
8187.57 610
8188.43 617
8189.28 591
8190.13 576
8190.99 611
8191.84 562
8192.70 571
8193.55 584
8194.40 622
8195.26 556
8196.11 567
8196.97 610
8197.82 582
8198.68 514
8199.53 562
8200.39 636
8201.24 610
8202.09 629
8202.95 619
8203.80 622
8204.66 596
8205.51 557
8206.37 560
8207.22 575
8208.08 601
8208.93 630
8209.79 627
8210.64 572
8211.50 615
8212.35 618
8213.21 583
8214.06 593
8214.92 562
8215.77 567
8216.63 622
8217.49 583
8218.34 630
8219.20 609
8220.05 615
8220.91 567
8221.76 620
8222.62 576
8223.47 589
8224.33 699
8225.19 591
8226.04 612
8226.90 597
8227.75 574
8228.61 606
8229.47 647
8230.32 596
8231.18 592
8232.03 586
8232.89 621
8233.75 588
8234.60 594
8235.46 545
8236.32 588
8237.17 537
8238.03 589
8238.88 556
8239.74 553
8240.60 562
8241.45 605
8242.31 604
8243.17 555
8244.02 564
8244.88 561
8245.74 571
8246.60 552
8247.45 540
8248.31 555
8249.17 566
8250.02 546
8250.88 592
8251.74 551
8252.59 566
8253.45 550
8254.31 614
8255.17 591
8256.02 569
8256.88 575
8257.74 602
8258.60 602
8259.45 558
8260.31 574
8261.17 557
8262.03 563
8262.89 498
8263.74 542
8264.60 524
8265.46 487
8266.32 543
8267.17 560
8268.03 554
8268.89 548
8269.75 601
8270.61 621
8271.47 575
8272.32 550
8273.18 588
8274.04 553
8274.90 553
8275.76 520
8276.62 515
8277.47 574
8278.33 598
8279.19 604
8280.05 621
8280.91 534
8281.77 498
8282.63 595
8283.48 616
8284.34 641
8285.20 529
8286.06 555
8286.92 612
8287.78 567
8288.64 555
8289.50 549
8290.36 574
8291.22 570
8292.08 526
8292.94 564
8293.79 569
8294.65 590
8295.51 567
8296.37 591
8297.23 548
8298.09 570
8298.95 580
8299.81 523
8300.67 603
8301.53 526
8302.39 564
8303.25 598
8304.11 543
8304.97 556
8305.83 581
8306.69 550
8307.55 564
8308.41 543
8309.27 552
8310.13 589
8310.99 556
8311.85 565
8312.71 543
8313.57 550
8314.43 538
8315.29 607
8316.15 618
8317.01 633
8317.88 578
8318.74 605
8319.60 577
8320.46 590
8321.32 588
8322.18 558
8323.04 576
8323.90 501
8324.76 565
8325.62 515
8326.48 543
8327.34 577
8328.21 536
8329.07 510
8329.93 551
8330.79 557
8331.65 530
8332.51 546
8333.37 530
8334.24 557
8335.10 573
8335.96 576
8336.82 544
8337.68 559
8338.54 550
8339.41 574
8340.27 513
8341.13 520
8341.99 563
8342.85 608
8343.71 608
8344.58 604
8345.44 579
8346.30 582
8347.16 571
8348.02 603
8348.89 584
8349.75 572
8350.61 562
8351.47 562
8352.34 572
8353.20 540
8354.06 568
8354.92 617
8355.79 562
8356.65 619
8357.51 630
8358.37 534
8359.24 549
8360.10 575
8360.96 561
8361.83 528
8362.69 553
8363.55 607
8364.41 557
8365.28 562
8366.14 545
8367.00 543
8367.87 547
8368.73 575
8369.59 520
8370.46 555
8371.32 587
8372.18 532
8373.05 544
8373.91 586
8374.77 579
8375.64 558
8376.50 570
8377.37 541
8378.23 572
8379.09 568
8379.96 519
8380.82 598
8381.68 641
8382.55 563
8383.41 576
8384.28 588
8385.14 592
8386.01 605
8386.87 558
8387.73 537
8388.60 625
8389.46 586
8390.33 591
8391.19 587
8392.06 566
8392.92 596
8393.78 580
8394.65 563
8395.51 588
8396.38 547
8397.24 511
8398.11 523
8398.97 567
8399.84 623
8400.70 609
8401.57 587
8402.43 626
8403.30 601
8404.16 557
8405.03 568
8405.89 627
8406.76 642
8407.62 523
8408.49 559
8409.35 606
8410.22 615
8411.08 606
8411.95 574
8412.82 569
8413.68 534
8414.55 620
8415.41 626
8416.28 656
8417.14 629
8418.01 589
8418.88 646
8419.74 612
8420.61 590
8421.47 619
8422.34 616
8423.21 588
8424.07 647
8424.94 656
8425.80 675
8426.67 681
8427.54 660
8428.40 682
8429.27 662
8430.14 648
8431.00 628
8431.87 638
8432.74 609
8433.60 613
8434.47 623
8435.34 581
8436.20 685
8437.07 662
8437.94 690
8438.80 699
8439.67 712
8440.54 728
8441.40 746
8442.27 749
8443.14 756
8444.00 771
8444.87 782
8445.74 799
8446.61 782
8447.47 766
8448.34 746
8449.21 771
8450.08 752
8450.94 766
8451.81 796
8452.68 763
8453.55 780
8454.41 867
8455.28 880
8456.15 874
8457.02 921
8457.88 895
8458.75 909
8459.62 971
8460.49 894
8461.36 898
8462.22 870
8463.09 806
8463.96 826
8464.83 802
8465.70 802
8466.57 801
8467.43 952
8468.30 970
8469.17 985
8470.04 1084
8470.91 1118
8471.78 1121
8472.65 1167
8473.51 1124
8474.38 1111
8475.25 1013
8476.12 966
8476.99 920
8477.86 904
8478.73 831
8479.60 795
8480.46 819
8481.33 782
8482.20 755
8483.07 756
8483.94 775
8484.81 767
8485.68 778
8486.55 815
8487.42 771
8488.29 792
8489.16 774
8490.03 768
8490.90 796
8491.77 749
8492.64 780
8493.51 829
8494.37 766
8495.24 798
8496.11 837
8496.98 826
8497.85 859
8498.72 812
8499.59 807
8500.46 781
8501.33 859
8502.20 829
8503.07 765
8503.94 821
8504.82 895
8505.69 877
8506.56 883
8507.43 894
8508.30 884
8509.17 871
8510.04 910
8510.91 930
8511.78 879
8512.65 912
8513.52 879
8514.39 888
8515.26 866
8516.13 873
8517.00 927
8517.87 907
8518.75 850
8519.62 832
8520.49 878
8521.36 862
8522.23 859
8523.10 872
8523.97 882
8524.84 852
8525.71 852
8526.59 933
8527.46 915
8528.33 893
8529.20 830
8530.07 838
8530.94 929
8531.82 966
8532.69 1018
8533.56 1021
8534.43 983
8535.30 1004
8536.17 1046
8537.05 1076
8537.92 1050
8538.79 1130
8539.66 1052
8540.53 1028
8541.41 1115
8542.28 1015
8543.15 987
8544.02 1026
8544.90 975
8545.77 937
8546.64 938
8547.51 947
8548.39 950
8549.26 1022
8550.13 1148
8551.00 1286
8551.88 1445
8552.75 1653
8553.62 1909
8554.49 2026
8555.37 2137
8556.24 2159
8557.11 2185
8557.99 1973
8558.86 1884
8559.73 1565
8560.60 1409
8561.48 1387
8562.35 1184
8563.22 1087
8564.10 922
8564.97 888
8565.84 841
8566.72 856
8567.59 767
8568.46 798
8569.34 810
8570.21 791
8571.09 804
8571.96 833
8572.83 851
8573.71 824
8574.58 834
8575.45 775
8576.33 763
8577.20 775
8578.08 805
8578.95 752
8579.82 779
8580.70 787
8581.57 774
8582.45 724
8583.32 710
8584.20 737
8585.07 761
8585.94 705
8586.82 763
8587.69 818
8588.57 782
8589.44 810
8590.32 791
8591.19 834
8592.07 843
8592.94 812
8593.82 778
8594.69 816
8595.57 843
8596.44 888
8597.32 863
8598.19 818
8599.07 814
8599.94 801
8600.82 797
8601.69 723
8602.57 765
8603.44 772
8604.32 734
8605.19 691
8606.07 749
8606.94 802
8607.82 761
8608.69 827
8609.57 825
8610.45 774
8611.32 784
8612.20 782
8613.07 818
8613.95 753
8614.82 769
8615.70 772
8616.58 816
8617.45 857
8618.33 849
8619.21 857
8620.08 773
8620.96 860
8621.83 829
8622.71 797
8623.59 793
8624.46 839
8625.34 807
8626.22 837
8627.09 905
8627.97 847
8628.85 808
8629.72 778
8630.60 830
8631.48 839
8632.35 804
8633.23 804
8634.11 786
8634.98 757
8635.86 777
8636.74 687
8637.61 712
8638.49 763
8639.37 750
8640.24 758
8641.12 727
8642.00 784
8642.88 763
8643.75 678
8644.63 632
8645.51 674
8646.39 712
8647.26 745
8648.14 708
8649.02 678
8649.90 684
8650.77 751
8651.65 765
8652.53 739
8653.41 741
8654.29 691
8655.16 701
8656.04 720
8656.92 697
8657.80 736
8658.68 728
8659.55 693
8660.43 766
8661.31 735
8662.19 690
8663.07 680
8663.95 770
8664.82 728
8665.70 685
8666.58 698
8667.46 752
8668.34 767
8669.22 721
8670.10 686
8670.97 707
8671.85 764
8672.73 746
8673.61 719
8674.49 703
8675.37 765
8676.25 819
8677.13 780
8678.01 700
8678.88 714
8679.76 750
8680.64 730
8681.52 747
8682.40 712
8683.28 692
8684.16 750
8685.04 763
8685.92 761
8686.80 732
8687.68 751
8688.56 809
8689.44 873
8690.32 909
8691.20 972
8692.08 1035
8692.96 1142
8693.84 1217
8694.72 1153
8695.60 1180
8696.48 1131
8697.36 1062
8698.24 937
8699.12 862
8700.00 800
8700.88 760
8701.76 713
8702.64 701
8703.52 652
8704.40 700
8705.28 720
8706.16 714
8707.04 659
8707.92 608
8708.80 631
8709.68 634
8710.56 687
8711.44 665
8712.33 661
8713.21 655
8714.09 679
8714.97 618
8715.85 658
8716.73 599
8717.61 678
8718.49 720
8719.37 663
8720.25 602
8721.14 624
8722.02 622
8722.90 660
8723.78 648
8724.66 649
8725.54 658
8726.42 661
8727.31 653
8728.19 699
8729.07 669
8729.95 682
8730.83 693
8731.72 703
8732.60 692
8733.48 704
8734.36 719
8735.24 755
8736.12 681
8737.01 639
8737.89 632
8738.77 641
8739.65 650
8740.54 566
8741.42 613
8742.30 612
8743.18 644
8744.07 627
8744.95 656
8745.83 645
8746.71 659
8747.60 606
8748.48 595
8749.36 624
8750.24 662
8751.13 614
8752.01 658
8752.89 626
8753.77 664
8754.66 712
8755.54 718
8756.42 770
8757.31 767
8758.19 851
8759.07 889
8759.96 903
8760.84 879
8761.72 815
8762.61 732
8763.49 803
8764.37 822
8765.26 695
8766.14 724
8767.02 677
8767.91 660
8768.79 648
8769.68 680
8770.56 631
8771.44 672
8772.33 652
8773.21 656
8774.09 622
8774.98 657
8775.86 606
8776.75 666
8777.63 650
8778.52 658
8779.40 649
8780.28 616
8781.17 571
8782.05 610
8782.94 612
8783.82 584
8784.71 583
8785.59 611
8786.47 595
8787.36 540
8788.24 599
8789.13 595
8790.01 591
8790.90 571
8791.78 555
8792.67 541
8793.55 613
8794.44 579
8795.32 581
8796.21 624
8797.09 605
8797.98 606
8798.86 560
8799.75 509
8800.63 551
8801.52 572
8802.41 574
8803.29 580
8804.18 562
8805.06 548
8805.95 586
8806.83 515
8807.72 520
8808.60 562
8809.49 586
8810.38 565
8811.26 542
8812.15 566
8813.03 579
8813.92 535
8814.81 547
8815.69 569
8816.58 590
8817.46 607
8818.35 594
8819.24 543
8820.12 497
8821.01 551
8821.89 605
8822.78 558
8823.67 535
8824.55 515
8825.44 621
8826.33 577
8827.21 545
8828.10 542
8828.99 582
8829.87 577
8830.76 552
8831.65 511
8832.53 540
8833.42 554
8834.31 477
8835.20 533
8836.08 513
8836.97 512
8837.86 473
8838.74 465
8839.63 546
8840.52 515
8841.41 544
8842.29 569
8843.18 536
8844.07 513
8844.96 547
8845.84 606
8846.73 524
8847.62 500
8848.51 537
8849.39 521
8850.28 551
8851.17 523
8852.06 567
8852.95 570
8853.83 493
8854.72 513
8855.61 488
8856.50 482
8857.39 478
8858.27 476
8859.16 501
8860.05 505
8860.94 490
8861.83 482
8862.72 476
8863.60 504
8864.49 475
8865.38 491
8866.27 513
8867.16 543
8868.05 479
8868.94 439
8869.83 466
8870.71 489
8871.60 496
8872.49 473
8873.38 464
8874.27 479
8875.16 470
8876.05 437
8876.94 472
8877.83 481
8878.72 492
8879.60 465
8880.49 506
8881.38 470
8882.27 435
8883.16 492
8884.05 504
8884.94 451
8885.83 457
8886.72 493
8887.61 479
8888.50 462
8889.39 496
8890.28 484
8891.17 484
8892.06 491
8892.95 451
8893.84 468
8894.73 486
8895.62 446
8896.51 438
8897.40 456
8898.29 478
8899.18 497
8900.07 475
8900.96 460
8901.85 446
8902.74 416
8903.63 415
8904.52 433
8905.41 478
8906.30 465
8907.19 465
8908.08 494
8908.98 486
8909.87 470
8910.76 467
8911.65 470
8912.54 472
8913.43 429
8914.32 450
8915.21 432
8916.10 426
8916.99 479
8917.89 429
8918.78 464
8919.67 506
8920.56 521
8921.45 448
8922.34 457
8923.23 421
8924.13 437
8925.02 423
8925.91 441
8926.80 447
8927.69 452
8928.58 442
8929.48 409
8930.37 442
8931.26 435
8932.15 442
8933.04 456
8933.93 414
8934.83 445
8935.72 464
8936.61 457
8937.50 434
8938.40 452
8939.29 423
8940.18 440
8941.07 401
8941.96 415
8942.86 444
8943.75 461
8944.64 416
8945.53 430
8946.43 414
8947.32 425
8948.21 413
8949.11 434
8950.00 386
8950.89 399
8951.78 429
8952.68 479
8953.57 433
8954.46 437
8955.36 433
8956.25 443
8957.14 467
8958.04 429
8958.93 414
8959.82 422
8960.72 422
8961.61 426
8962.50 406
8963.40 465
8964.29 436
8965.18 395
8966.08 429
8966.97 444
8967.86 472
8968.76 471
8969.65 475
8970.54 396
8971.44 387
8972.33 406
8973.23 386
8974.12 426
8975.01 409
8975.91 372
8976.80 412
8977.70 439
8978.59 424
8979.49 407
8980.38 402
8981.27 409
8982.17 391
8983.06 380
8983.96 374
8984.85 389
8985.75 388
8986.64 383
8987.54 394
8988.43 430
8989.33 431
8990.22 420
8991.12 431
8992.01 417
8992.90 385
8993.80 373
8994.69 398
8995.59 380
8996.49 414
8997.38 391
8998.28 398
8999.17 427
9000.07 448
9000.96 435
9001.86 412
9002.75 418
9003.65 409
9004.54 458
9005.44 396
9006.33 415
9007.23 419
9008.13 406
9009.02 382
9009.92 394
9010.81 412
9011.71 399
9012.60 406
9013.50 396
9014.40 385
9015.29 402
9016.19 401
9017.09 413
9017.98 423
9018.88 398
9019.77 362
9020.67 351
9021.57 409
9022.46 397
9023.36 388
9024.26 357
9025.15 394
9026.05 378
9026.95 384
9027.84 410
9028.74 403
9029.64 428
9030.53 377
9031.43 422
9032.33 389
9033.22 418
9034.12 382
9035.02 434
9035.91 442
9036.81 432
9037.71 464
9038.61 391
9039.50 400
9040.40 415
9041.30 395
9042.20 389
9043.09 409
9043.99 383
9044.89 434
9045.79 414
9046.68 418
9047.58 370
9048.48 384
9049.38 404
9050.27 407
9051.17 443
9052.07 436
9052.97 429
9053.87 424
9054.76 444
9055.66 406
9056.56 380
9057.46 382
9058.36 425
9059.25 434
9060.15 414
9061.05 433
9061.95 406
9062.85 350
9063.75 451
9064.64 445
9065.54 401
9066.44 362
9067.34 406
9068.24 392
9069.14 343
9070.04 371
9070.94 347
9071.83 356
9072.73 388
9073.63 382
9074.53 367
9075.43 394
9076.33 412
9077.23 376
9078.13 355
9079.03 344
9079.93 388
9080.83 394
9081.72 372
9082.62 404
9083.52 429
9084.42 476
9085.32 402
9086.22 372
9087.12 407
9088.02 399
9088.92 385
9089.82 369
9090.72 400
9091.62 402
9092.52 397
9093.42 422
9094.32 399
9095.22 378
9096.12 365
9097.02 439
9097.92 409
9098.82 379
9099.72 385
9100.62 389
9101.52 387
9102.42 396
9103.32 401
9104.22 412
9105.12 427
9106.02 416
9106.92 412
9107.83 384
9108.73 353
9109.63 377
9110.53 400
9111.43 362
9112.33 401
9113.23 363
9114.13 415
9115.03 396
9115.93 406
9116.83 402
9117.74 424
9118.64 396
9119.54 383
9120.44 400
9121.34 357
9122.24 344
9123.14 354
9124.04 397
9124.95 374
9125.85 378
9126.75 399
9127.65 334
9128.55 356
9129.45 342
9130.36 358
9131.26 373
9132.16 362
9133.06 398
9133.96 361
9134.87 339
9135.77 357
9136.67 349
9137.57 386
9138.47 371
9139.38 379
9140.28 394
9141.18 372
9142.08 370
9142.99 382
9143.89 409
9144.79 362
9145.69 385
9146.60 384
9147.50 369
9148.40 354
9149.30 374
9150.21 379
9151.11 382
9152.01 360
9152.92 378
9153.82 375
9154.72 358
9155.62 324
9156.53 377
9157.43 357
9158.33 377
9159.24 405
9160.14 386
9161.04 379
9161.95 416
9162.85 409
9163.75 336
9164.66 363
9165.56 373
9166.46 402
9167.37 371
9168.27 406
9169.17 329
9170.08 350
9170.98 355
9171.89 390
9172.79 367
9173.69 422
9174.60 393
9175.50 385
9176.41 379
9177.31 379
9178.21 352
9179.12 387
9180.02 390
9180.93 407
9181.83 398
9182.74 367
9183.64 370
9184.54 396
9185.45 398
9186.35 356
9187.26 364
9188.16 404
9189.07 396
9189.97 382
9190.88 395
9191.78 375
9192.69 373
9193.59 396
9194.50 367
9195.40 355
9196.31 402
9197.21 371
9198.12 382
9199.02 395
9199.93 388
9200.83 456
9201.74 365
9202.64 411
9203.55 420
9204.45 414
9205.36 400
9206.26 386
9207.17 377
9208.08 386
9208.98 341
9209.89 339
9210.79 373
9211.70 376
9212.60 346
9213.51 364
9214.42 327
9215.32 367
9216.23 410
9217.13 358
9218.04 355
9218.95 359
9219.85 390
9220.76 364
9221.66 369
9222.57 386
9223.48 370
9224.38 363
9225.29 324
9226.20 372
9227.10 401
9228.01 342
9228.92 346
9229.82 387
9230.73 384
9231.64 372
9232.54 355
9233.45 330
9234.36 361
9235.26 385
9236.17 366
9237.08 343
9237.99 346
9238.89 346
9239.80 394
9240.71 366
9241.61 371
9242.52 405
9243.43 389
9244.34 394
9245.24 377
9246.15 320
9247.06 358
9247.97 374
9248.87 370
9249.78 382
9250.69 340
9251.60 348
9252.50 330
9253.41 365
9254.32 420
9255.23 344
9256.14 387
9257.04 377
9257.95 380
9258.86 337
9259.77 374
9260.68 370
9261.59 318
9262.49 372
9263.40 366
9264.31 352
9265.22 344
9266.13 358
9267.04 351
9267.94 353
9268.85 392
9269.76 354
9270.67 348
9271.58 363
9272.49 384
9273.40 339
9274.31 371
9275.21 380
9276.12 390
9277.03 364
9277.94 334
9278.85 347
9279.76 349
9280.67 351
9281.58 368
9282.49 306
9283.40 342
9284.31 359
9285.22 366
9286.12 369
9287.03 377
9287.94 346
9288.85 389
9289.76 379
9290.67 379
9291.58 332
9292.49 350
9293.40 380
9294.31 356
9295.22 358
9296.13 384
9297.04 393
9297.95 425
9298.86 394
9299.77 390
9300.68 347
9301.59 360
9302.50 392
9303.41 397
9304.32 338
9305.23 364
9306.14 436
9307.05 396
9307.96 401
9308.88 400
9309.79 391
9310.70 383
9311.61 381
9312.52 375
9313.43 382
9314.34 387
9315.25 373
9316.16 396
9317.07 383
9317.98 358
9318.89 377
9319.81 379
9320.72 373
9321.63 354
9322.54 398
9323.45 408
9324.36 354
9325.27 379
9326.18 378
9327.10 335
9328.01 356
9328.92 380
9329.83 384
9330.74 359
9331.65 403
9332.57 385
9333.48 369
9334.39 389
9335.30 381
9336.21 351
9337.12 336
9338.04 358
9338.95 395
9339.86 327
9340.77 372
9341.69 370
9342.60 365
9343.51 386
9344.42 374
9345.33 346
9346.25 369
9347.16 393
9348.07 369
9348.98 362
9349.90 384
9350.81 399
9351.72 373
9352.63 378
9353.55 358
9354.46 372
9355.37 372
9356.29 363
9357.20 348
9358.11 325
9359.02 380
9359.94 374
9360.85 363
9361.76 338
9362.68 304
9363.59 318
9364.50 376
9365.42 341
9366.33 377
9367.24 367
9368.16 372
9369.07 336
9369.98 362
9370.90 341
9371.81 346
9372.73 400
9373.64 373
9374.55 360
9375.47 354
9376.38 374
9377.29 379
9378.21 354
9379.12 393
9380.04 377
9380.95 368
9381.86 380
9382.78 397
9383.69 377
9384.61 360
9385.52 357
9386.44 385
9387.35 332
9388.26 348
9389.18 360
9390.09 387
9391.01 414
9391.92 435
9392.84 396
9393.75 420
9394.67 413
9395.58 394
9396.50 364
9397.41 404
9398.33 396
9399.24 401
9400.16 374
9401.07 376
9401.99 412
9402.90 378
9403.82 343
9404.73 365
9405.65 326
9406.56 360
9407.48 351
9408.39 362
9409.31 382
9410.22 372
9411.14 379
9412.06 363
9412.97 364
9413.89 372
9414.80 373
9415.72 380
9416.63 383
9417.55 379
9418.47 382
9419.38 334
9420.30 397
9421.21 394
9422.13 396
9423.05 371
9423.96 393
9424.88 380
9425.80 392
9426.71 349
9427.63 350
9428.54 336
9429.46 404
9430.38 383
9431.29 385
9432.21 411
9433.13 393
9434.04 346
9434.96 369
9435.88 375
9436.79 393
9437.71 383
9438.63 367
9439.55 383
9440.46 348
9441.38 357
9442.30 313
9443.21 338
9444.13 375
9445.05 378
9445.96 337
9446.88 338
9447.80 389
9448.72 362
9449.63 304
9450.55 371
9451.47 410
9452.39 413
9453.30 407
9454.22 371
9455.14 395
9456.06 353
9456.98 364
9457.89 349
9458.81 359
9459.73 358
9460.65 358
9461.57 353
9462.48 365
9463.40 335
9464.32 361
9465.24 356
9466.16 311
9467.07 352
9467.99 366
9468.91 361
9469.83 346
9470.75 367
9471.67 377
9472.58 429
9473.50 393
9474.42 362
9475.34 363
9476.26 401
9477.18 384
9478.10 371
9479.02 375
9479.93 365
9480.85 374
9481.77 392
9482.69 361
9483.61 369
9484.53 354
9485.45 396
9486.37 369
9487.29 344
9488.21 344
9489.13 349
9490.05 342
9490.97 302
9491.88 372
9492.80 331
9493.72 364
9494.64 337
9495.56 345
9496.48 344
9497.40 339
9498.32 353
9499.24 346
9500.16 367
9501.08 353
9502.00 398
9502.92 372
9503.84 382
9504.76 357
9505.68 354
9506.60 387
9507.52 380
9508.44 318
9509.36 347
9510.28 355
9511.20 369
9512.12 348
9513.05 367
9513.97 357
9514.89 336
9515.81 355
9516.73 360
9517.65 366
9518.57 392
9519.49 418
9520.41 353
9521.33 397
9522.25 405
9523.17 367
9524.09 351
9525.02 397
9525.94 414
9526.86 393
9527.78 378
9528.70 358
9529.62 417
9530.54 410
9531.46 428
9532.39 362
9533.31 420
9534.23 399
9535.15 397
9536.07 445
9536.99 359
9537.92 356
9538.84 400
9539.76 364
9540.68 355
9541.60 389
9542.53 350
9543.45 385
9544.37 351
9545.29 399
9546.21 365
9547.14 373
9548.06 376
9548.98 376
9549.90 371
9550.82 385
9551.75 394
9552.67 408
9553.59 365
9554.51 359
9555.44 376
9556.36 362
9557.28 416
9558.21 380
9559.13 410
9560.05 361
9560.97 408
9561.90 403
9562.82 405
9563.74 435
9564.67 386
9565.59 366
9566.51 399
9567.43 397
9568.36 339
9569.28 371
9570.20 345
9571.13 364
9572.05 374
9572.97 403
9573.90 374
9574.82 405
9575.74 386
9576.67 457
9577.59 369
9578.52 382
9579.44 402
9580.36 402
9581.29 406
9582.21 407
9583.13 385
9584.06 380
9584.98 393
9585.91 432
9586.83 429
9587.76 418
9588.68 418
9589.60 431
9590.53 403
9591.45 385
9592.38 388
9593.30 408
9594.23 412
9595.15 434
9596.07 372
9597.00 408
9597.92 409
9598.85 358
9599.77 402
9600.70 429
9601.62 375
9602.55 419
9603.47 432
9604.40 431
9605.32 396
9606.25 396
9607.17 447
9608.10 414
9609.02 439
9609.95 412
9610.87 421
9611.80 486
9612.72 446
9613.65 401
9614.57 415
9615.50 428
9616.43 502
9617.35 477
9618.28 406
9619.20 400
9620.13 411
9621.05 449
9621.98 440
9622.91 419
9623.83 473
9624.76 492
9625.68 448
9626.61 427
9627.54 477
9628.46 471
9629.39 466
9630.31 477
9631.24 439
9632.17 474
9633.09 479
9634.02 514
9634.95 520
9635.87 534
9636.80 474
9637.72 543
9638.65 584
9639.58 535
9640.50 497
9641.43 504
9642.36 573
9643.28 486
9644.21 536
9645.14 535
9646.07 531
9646.99 534
9647.92 505
9648.85 516
9649.77 572
9650.70 497
9651.63 549
9652.56 561
9653.48 527
9654.41 540
9655.34 524
9656.26 441
9657.19 469
9658.12 479
9659.05 508
9659.98 486
9660.90 550
9661.83 525
9662.76 519
9663.69 536
9664.61 489
9665.54 468
9666.47 512
9667.40 563
9668.33 545
9669.25 524
9670.18 547
9671.11 562
9672.04 533
9672.97 558
9673.89 523
9674.82 528
9675.75 542
9676.68 493
9677.61 541
9678.54 519
9679.47 564
9680.39 585
9681.32 532
9682.25 495
9683.18 499
9684.11 516
9685.04 518
9685.97 528
9686.90 570
9687.82 593
9688.75 539
9689.68 546
9690.61 548
9691.54 579
9692.47 609
9693.40 602
9694.33 544
9695.26 573
9696.19 607
9697.12 602
9698.05 598
9698.98 586
9699.90 636
9700.83 625
9701.76 645
9702.69 604
9703.62 593
9704.55 569
9705.48 600
9706.41 545
9707.34 589
9708.27 564
9709.20 608
9710.13 619
9711.06 542
9711.99 577
9712.92 573
9713.85 570
9714.78 596
9715.71 577
9716.64 581
9717.57 601
9718.50 576
9719.44 581
9720.37 583
9721.30 580
9722.23 599
9723.16 563
9724.09 559
9725.02 562
9725.95 542
9726.88 509
9727.81 511
9728.74 552
9729.67 549
9730.60 545
9731.54 561
9732.47 613
9733.40 585
9734.33 538
9735.26 543
9736.19 524
9737.12 563
9738.05 559
9738.99 539
9739.92 532
9740.85 548
9741.78 611
9742.71 531
9743.64 569
9744.57 552
9745.51 610
9746.44 566
9747.37 606
9748.30 534
9749.23 557
9750.17 567
9751.10 521
9752.03 550
9752.96 581
9753.89 582
9754.83 538
9755.76 550
9756.69 607
9757.62 569
9758.56 615
9759.49 657
9760.42 618
9761.35 629
9762.29 636
9763.22 663
9764.15 663
9765.08 679
9766.02 696
9766.95 685
9767.88 668
9768.81 660
9769.75 632
9770.68 639
9771.61 625
9772.55 616
9773.48 640
9774.41 654
9775.35 658
9776.28 644
9777.21 705
9778.14 648
9779.08 688
9780.01 648
9780.94 686
9781.88 737
9782.81 792
9783.75 783
9784.68 783
9785.61 818
9786.55 795
9787.48 771
9788.41 710
9789.35 735
9790.28 696
9791.22 674
9792.15 664
9793.08 673
9794.02 717
9794.95 701
9795.89 700
9796.82 768
9797.75 819
9798.69 797
9799.62 783
9800.56 786
9801.49 830
9802.43 786
9803.36 726
9804.29 674
9805.23 647
9806.16 612
9807.10 641
9808.03 542
9808.97 537
9809.90 567
9810.84 550
9811.77 594
9812.71 533
9813.64 534
9814.58 503
9815.51 537
9816.45 521
9817.38 463
9818.32 497
9819.25 487
9820.19 526
9821.12 520
9822.06 511
9822.99 506
9823.93 544
9824.87 572
9825.80 504
9826.74 519
9827.67 553
9828.61 585
9829.54 545
9830.48 528
9831.42 499
9832.35 520
9833.29 525
9834.22 475
9835.16 507
9836.10 480
9837.03 550
9837.97 563
9838.90 542
9839.84 554
9840.78 586
9841.71 522
9842.65 521
9843.59 517
9844.52 544
9845.46 504
9846.40 526
9847.33 549
9848.27 537
9849.20 536
9850.14 501
9851.08 524
9852.02 510
9852.95 538
9853.89 528
9854.83 517
9855.76 535
9856.70 524
9857.64 498
9858.57 512
9859.51 538
9860.45 528
9861.39 521
9862.32 568
9863.26 572
9864.20 588
9865.14 579
9866.07 505
9867.01 505
9867.95 513
9868.89 512
9869.82 467
9870.76 522
9871.70 475
9872.64 470
9873.57 506
9874.51 582
9875.45 520
9876.39 537
9877.33 551
9878.26 524
9879.20 515
9880.14 527
9881.08 548
9882.02 505
9882.96 541
9883.89 506
9884.83 492
9885.77 489
9886.71 525
9887.65 539
9888.59 507
9889.52 516
9890.46 504
9891.40 485
9892.34 499
9893.28 531
9894.22 488
9895.16 543
9896.10 532
9897.03 475
9897.97 503
9898.91 501
9899.85 534
9900.79 513
9901.73 534
9902.67 510
9903.61 532
9904.55 601
9905.49 514
9906.43 517
9907.37 546
9908.31 506
9909.25 493
9910.18 521
9911.12 533
9912.06 511
9913.00 540
9913.94 543
9914.88 517
9915.82 510
9916.76 497
9917.70 525
9918.64 562
9919.58 531
9920.52 499
9921.46 566
9922.40 582
9923.34 627
9924.28 735
9925.22 766
9926.16 800
9927.10 901
9928.05 882
9928.99 920
9929.93 873
9930.87 867
9931.81 805
9932.75 707
9933.69 677
9934.63 609
9935.57 564
9936.51 555
9937.45 600
9938.39 562
9939.33 506
9940.27 510
9941.22 460
9942.16 515
9943.10 488
9944.04 474
9944.98 504
9945.92 524
9946.86 471
9947.80 434
9948.75 460
9949.69 465
9950.63 466
9951.57 472
9952.51 483
9953.45 480
9954.40 462
9955.34 527
9956.28 491
9957.22 477
9958.16 487
9959.10 494
9960.05 465
9960.99 486
9961.93 468
9962.87 509
9963.81 543
9964.76 478
9965.70 511
9966.64 541
9967.58 544
9968.53 525
9969.47 509
9970.41 516
9971.35 534
9972.30 545
9973.24 528
9974.18 524
9975.12 535
9976.07 492
9977.01 453
9977.95 448
9978.89 476
9979.84 422
9980.78 463
9981.72 446
9982.67 427
9983.61 442
9984.55 462
9985.50 443
9986.44 434
9987.38 500
9988.33 460
9989.27 463
9990.21 459
9991.16 456
9992.10 445
9993.04 433
9993.99 447
9994.93 429
9995.87 415
9996.82 468
9997.76 437
9998.70 443
9999.65 483
10000.59 461
10001.54 448
10002.48 484
10003.42 501
10004.37 479
10005.31 445
10006.26 432
10007.20 456
10008.14 476
10009.09 435
10010.03 451
10010.98 483
10011.92 469
10012.87 425
10013.81 449
10014.76 447
10015.70 406
10016.64 431
10017.59 471
10018.53 427
10019.48 415
10020.42 436
10021.37 405
10022.31 446
10023.26 418
10024.20 415
10025.15 409
10026.09 416
10027.04 440
10027.98 401
10028.93 411
10029.87 432
10030.82 416
10031.76 396
10032.71 436
10033.66 416
10034.60 408
10035.55 409
10036.49 428
10037.44 405
10038.38 358
10039.33 398
10040.27 360
10041.22 381
10042.17 387
10043.11 398
10044.06 384
10045.00 354
10045.95 359
10046.90 358
10047.84 423
10048.79 424
10049.73 416
10050.68 409
10051.63 384
10052.57 400
10053.52 385
10054.47 351
10055.41 402
10056.36 409
10057.31 394
10058.25 411
10059.20 410
10060.15 418
10061.09 394
10062.04 390
10062.99 398
10063.93 381
10064.88 369
10065.83 403
10066.77 356
10067.72 351
10068.67 332
10069.61 361
10070.56 353
10071.51 344
10072.46 355
10073.40 390
10074.35 410
10075.30 353
10076.25 363
10077.19 369
10078.14 383
10079.09 387
10080.04 380
10080.98 380
10081.93 370
10082.88 394
10083.83 392
10084.77 372
10085.72 341
10086.67 338
10087.62 377
10088.57 387
10089.51 405
10090.46 395
10091.41 373
10092.36 391
10093.31 371
10094.26 401
10095.20 331
10096.15 347
10097.10 362
10098.05 403
10099.00 351
10099.95 352
10100.89 382
10101.84 357
10102.79 345
10103.74 301
10104.69 358
10105.64 362
10106.59 396
10107.54 352
10108.49 352
10109.43 348
10110.38 341
10111.33 337
10112.28 333
10113.23 342
10114.18 357
10115.13 336
10116.08 342
10117.03 342
10117.98 323
10118.93 316
10119.88 341
10120.83 361
10121.78 372
10122.72 341
10123.67 337
10124.62 362
10125.57 312
10126.52 303
10127.47 285
10128.42 324
10129.37 346
10130.32 343
10131.27 252
10132.22 315
10133.17 369
10134.12 383
10135.07 371
10136.02 352
10136.97 382
10137.92 322
10138.88 316
10139.83 335
10140.78 370
10141.73 371
10142.68 319
10143.63 351
10144.58 343
10145.53 330
10146.48 343
10147.43 331
10148.38 311
10149.33 332
10150.28 350
10151.23 360
10152.19 331
10153.14 366
10154.09 319
10155.04 358
10155.99 350
10156.94 382
10157.89 342
10158.84 328
10159.80 344
10160.75 394
10161.70 339
10162.65 336
10163.60 376
10164.55 347
10165.50 367
10166.46 336
10167.41 368
10168.36 360
10169.31 363
10170.26 357
10171.21 364
10172.17 381
10173.12 335
10174.07 375
10175.02 359
10175.98 365
10176.93 379
10177.88 378
10178.83 383
10179.78 370
10180.74 346
10181.69 364
10182.64 360
10183.59 406
10184.55 410
10185.50 458
10186.45 453
10187.40 443
10188.36 357
10189.31 364
10190.26 396
10191.22 367
10192.17 399
10193.12 374
10194.07 391
10195.03 375
10195.98 371
10196.93 377
10197.89 393
10198.84 392
10199.79 412
10200.75 384
10201.70 376
10202.65 418
10203.61 411
10204.56 432
10205.51 458
10206.47 453
10207.42 509
10208.37 491
10209.33 485
10210.28 475
10211.24 480
10212.19 487
10213.14 437
10214.10 421
10215.05 387
10216.00 400
10216.96 371
10217.91 405
10218.87 375
10219.82 369
10220.78 368
10221.73 385
10222.68 350
10223.64 337
10224.59 366
10225.55 364
10226.50 385
10227.46 307
10228.41 366
10229.37 339
10230.32 364
10231.27 353
10232.23 376
10233.18 378
10234.14 331
10235.09 361
10236.05 351
10237.00 374
10237.96 372
10238.91 328
10239.87 397
10240.82 435
10241.78 381
10242.73 360
10243.69 335
10244.65 381
10245.60 385
10246.56 353
10247.51 321
10248.47 381
10249.42 380
10250.38 348
10251.33 344
10252.29 310
10253.25 340
10254.20 370
10255.16 380
10256.11 327
10257.07 329
10258.02 340
10258.98 356
10259.94 329
10260.89 347
10261.85 331
10262.81 377
10263.76 397
10264.72 345
10265.67 328
10266.63 321
10267.59 338
10268.54 340
10269.50 305
10270.46 303
10271.41 330
10272.37 329
10273.33 335
10274.28 331
10275.24 329
10276.20 316
10277.15 325
10278.11 303
10279.07 332
10280.02 338
10280.98 360
10281.94 350
10282.90 357
10283.85 333
10284.81 345
10285.77 322
10286.72 299
10287.68 336
10288.64 327
10289.60 387
10290.55 323
10291.51 337
10292.47 366
10293.43 334
10294.38 307
10295.34 331
10296.30 324
10297.26 329
10298.22 317
10299.17 339
10300.13 321
10301.09 336
10302.05 337
10303.01 342
10303.96 326
10304.92 293
10305.88 296
10306.84 331
10307.80 331
10308.75 351
10309.71 379
10310.67 309
10311.63 340
10312.59 332
10313.55 344
10314.51 295
10315.46 279
10316.42 319
10317.38 292
10318.34 343
10319.30 282
10320.26 281
10321.22 326
10322.18 323
10323.14 324
10324.09 371
10325.05 373
10326.01 334
10326.97 297
10327.93 297
10328.89 337
10329.85 270
10330.81 317
10331.77 297
10332.73 341
10333.69 321
10334.65 312
10335.61 326
10336.57 308
10337.53 306
10338.49 338
10339.45 302
10340.40 286
10341.36 319
10342.32 307
10343.28 306
10344.24 313
10345.20 293
10346.16 295
10347.12 351
10348.08 343
10349.05 294
10350.01 289
10350.97 315
10351.93 335
10352.89 319
10353.85 316
10354.81 305
10355.77 302
10356.73 317
10357.69 314
10358.65 305
10359.61 338
10360.57 326
10361.53 322
10362.49 267
10363.45 295
10364.41 347
10365.38 329
10366.34 299
10367.30 298
10368.26 317
10369.22 332
10370.18 308
10371.14 309
10372.10 308
10373.06 307
10374.03 294
10374.99 283
10375.95 279
10376.91 324
10377.87 326
10378.83 299
10379.80 365
10380.76 312
10381.72 330
10382.68 349
10383.64 332
10384.60 291
10385.57 272
10386.53 317
10387.49 301
10388.45 319
10389.41 285
10390.38 282
10391.34 327
10392.30 286
10393.26 307
10394.23 264
10395.19 303
10396.15 343
10397.11 321
10398.07 283
10399.04 327
10400.00 323
10400.96 305
10401.93 286
10402.89 343
10403.85 335
10404.81 345
10405.78 348
10406.74 302
10407.70 316
10408.67 340
10409.63 335
10410.59 338
10411.55 312
10412.52 327
10413.48 335
10414.44 338
10415.41 363
10416.37 401
10417.33 370
10418.30 437
10419.26 459
10420.22 400
10421.19 425
10422.15 410
10423.12 407
10424.08 363
10425.04 349
10426.01 368
10426.97 350
10427.93 310
10428.90 306
10429.86 279
10430.83 276
10431.79 310
10432.75 301
10433.72 299
10434.68 314
10435.65 287
10436.61 333
10437.58 301
10438.54 285
10439.50 300
10440.47 323
10441.43 297
10442.40 271
10443.36 290
10444.33 298
10445.29 319
10446.26 299
10447.22 296
10448.19 323
10449.15 310
10450.12 313
10451.08 294
10452.05 313
10453.01 273
10453.98 307
10454.94 304
10455.91 292
10456.87 296
10457.84 301
10458.80 319
10459.77 325
10460.73 313
10461.70 283
10462.66 284
10463.63 318
10464.59 290
10465.56 293
10466.53 290
10467.49 302
10468.46 347
10469.42 302
10470.39 296
10471.35 265
10472.32 290
10473.29 252
10474.25 259
10475.22 305
10476.18 309
10477.15 307
10478.12 294
10479.08 281
10480.05 292
10481.02 287
10481.98 312
10482.95 287
10483.91 271
10484.88 300
10485.85 273
10486.81 295
10487.78 293
10488.75 297
10489.71 304
10490.68 298
10491.65 302
10492.61 324
10493.58 307
10494.55 294
10495.52 311
10496.48 273
10497.45 267
10498.42 290
10499.38 311
10500.35 325
10501.32 299
10502.29 292
10503.25 316
10504.22 315
10505.19 264
10506.16 241
10507.12 264
10508.09 277
10509.06 279
10510.03 277
10510.99 320
10511.96 306
10512.93 280
10513.90 262
10514.87 289
10515.83 303
10516.80 270
10517.77 260
10518.74 294
10519.71 261
10520.67 305
10521.64 266
10522.61 253
10523.58 288
10524.55 297
10525.51 295
10526.48 269
10527.45 274
10528.42 326
10529.39 302
10530.36 269
10531.33 257
10532.29 258
10533.26 312
10534.23 280
10535.20 283
10536.17 260
10537.14 256
10538.11 291
10539.08 277
10540.05 265
10541.01 260
10541.98 244
10542.95 265
10543.92 288
10544.89 279
10545.86 287
10546.83 303
10547.80 332
10548.77 317
10549.74 267
10550.71 259
10551.68 297
10552.65 277
10553.62 293
10554.59 294
10555.56 290
10556.53 300
10557.50 290
10558.47 271
10559.44 266
10560.41 280
10561.38 307
10562.35 315
10563.32 283
10564.29 292
10565.26 316
10566.23 303
10567.20 308
10568.17 273
10569.14 298
10570.11 291
10571.08 312
10572.05 288
10573.02 273
10573.99 268
10574.96 302
10575.93 262
10576.90 291
10577.87 268
10578.84 294
10579.82 275
10580.79 327
10581.76 282
10582.73 257
10583.70 279
10584.67 317
10585.64 285
10586.61 325
10587.58 283
10588.56 313
10589.53 316
10590.50 327
10591.47 315
10592.44 282
10593.41 265
10594.38 287
10595.36 266
10596.33 275
10597.30 257
10598.27 276
10599.24 257
10600.21 283
10601.19 268
10602.16 286
10603.13 294
10604.10 297
10605.07 288
10606.05 244
10607.02 259
10607.99 284
10608.96 268
10609.93 281
10610.91 272
10611.88 297
10612.85 282
10613.82 275
10614.80 291
10615.77 269
10616.74 282
10617.71 264
10618.69 271
10619.66 338
10620.63 283
10621.61 270
10622.58 323
10623.55 300
10624.52 314
10625.50 280
10626.47 244
10627.44 266
10628.42 249
10629.39 288
10630.36 278
10631.34 277
10632.31 273
10633.28 291
10634.26 267
10635.23 301
10636.20 282
10637.18 244
10638.15 271
10639.12 297
10640.10 289
10641.07 298
10642.04 283
10643.02 297
10643.99 298
10644.97 264
10645.94 263
10646.91 278
10647.89 288
10648.86 323
10649.84 309
10650.81 262
10651.78 282
10652.76 251
10653.73 256
10654.71 285
10655.68 281
10656.66 284
10657.63 274
10658.60 292
10659.58 254
10660.55 262
10661.53 257
10662.50 272
10663.48 303
10664.45 335
10665.43 280
10666.40 294
10667.38 263
10668.35 246
10669.33 262
10670.30 290
10671.28 282
10672.25 258
10673.23 268
10674.20 282
10675.18 261
10676.15 251
10677.13 258
10678.10 247
10679.08 260
10680.05 258
10681.03 283
10682.01 274
10682.98 268
10683.96 271
10684.93 274
10685.91 241
10686.88 243
10687.86 281
10688.84 275
10689.81 282
10690.79 278
10691.76 268
10692.74 245
10693.72 275
10694.69 264
10695.67 268
10696.64 255
10697.62 234
10698.60 264
10699.57 246
10700.55 239
10701.53 275
10702.50 246
10703.48 225
10704.46 229
10705.43 237
10706.41 253
10707.39 251
10708.36 273
10709.34 291
10710.32 284
10711.29 249
10712.27 293
10713.25 287
10714.22 287
10715.20 262
10716.18 275
10717.16 289
10718.13 302
10719.11 266
10720.09 254
10721.07 257
10722.04 271
10723.02 264
10724.00 264
10724.98 260
10725.95 277
10726.93 287
10727.91 270
10728.89 233
10729.86 252
10730.84 259
10731.82 272
10732.80 281
10733.78 253
10734.75 288
10735.73 268
10736.71 259
10737.69 277
10738.67 261
10739.64 256
10740.62 245
10741.60 280
10742.58 249
10743.56 247
10744.54 261
10745.51 259
10746.49 250
10747.47 246
10748.45 267
10749.43 280
10750.41 242
10751.39 260
10752.36 252
10753.34 245
10754.32 281
10755.30 255
10756.28 255
10757.26 213
10758.24 246
10759.22 242
10760.20 240
10761.18 238
10762.15 257
10763.13 249
10764.11 234
10765.09 248
10766.07 256
10767.05 277
10768.03 250
10769.01 230
10769.99 240
10770.97 243
10771.95 268
10772.93 259
10773.91 257
10774.89 286
10775.87 299
10776.85 262
10777.83 292
10778.81 285
10779.79 265
10780.77 241
10781.75 260
10782.73 261
10783.71 244
10784.69 248
10785.67 270
10786.65 266
10787.63 244
10788.61 246
10789.59 269
10790.57 276
10791.55 272
10792.53 257
10793.51 253
10794.49 253
10795.47 260
10796.46 267
10797.44 267
10798.42 239
10799.40 278
10800.38 282
10801.36 297
10802.34 285
10803.32 276
10804.30 256
10805.28 275
10806.27 276
10807.25 274
10808.23 245
10809.21 261
10810.19 260
10811.17 249
10812.15 240
10813.14 250
10814.12 227
10815.10 278
10816.08 269
10817.06 239
10818.04 254
10819.03 291
10820.01 324
10820.99 295
10821.97 290
10822.95 284
10823.94 325
10824.92 294
10825.90 270
10826.88 285
10827.86 256
10828.85 299
10829.83 241
10830.81 279
10831.79 267
10832.78 269
10833.76 280
10834.74 279
10835.72 247
10836.71 239
10837.69 249
10838.67 269
10839.65 263
10840.64 275
10841.62 294
10842.60 278
10843.59 276
10844.57 258
10845.55 305
10846.54 289
10847.52 278
10848.50 275
10849.48 274
10850.47 301
10851.45 279
10852.43 248
10853.42 273
10854.40 288
10855.39 308
10856.37 274
10857.35 277
10858.34 265
10859.32 281
10860.30 273
10861.29 271
10862.27 287
10863.25 300
10864.24 294
10865.22 260
10866.21 282
10867.19 281
10868.17 319
10869.16 309
10870.14 252
10871.13 243
10872.11 240
10873.10 294
10874.08 293
10875.06 287
10876.05 249
10877.03 292
10878.02 304
10879.00 278
10879.99 304
10880.97 268
10881.96 253
10882.94 285
10883.93 288
10884.91 287
10885.89 282
10886.88 310
10887.86 306
10888.85 309
10889.83 277
10890.82 295
10891.80 299
10892.79 290
10893.78 277
10894.76 286
10895.75 291
10896.73 297
10897.72 295
10898.70 295
10899.69 272
10900.67 283
10901.66 257
10902.64 289
10903.63 307
10904.62 321
10905.60 301
10906.59 285
10907.57 303
10908.56 276
10909.54 304
10910.53 307
10911.52 303
10912.50 333
10913.49 319
10914.48 294
10915.46 286
10916.45 309
10917.43 350
10918.42 331
10919.41 294
10920.39 259
10921.38 320
10922.37 337
10923.35 306
10924.34 308
10925.33 297
10926.31 298
10927.30 331
10928.29 281
10929.27 317
10930.26 297
10931.25 302
10932.23 271
10933.22 277
10934.21 298
10935.19 314
10936.18 320
10937.17 305
10938.16 292
10939.14 315
10940.13 334
10941.12 343
10942.11 302
10943.09 323
10944.08 307
10945.07 320
10946.06 341
10947.04 337
10948.03 344
10949.02 355
10950.01 357
10950.99 342
10951.98 327
10952.97 349
10953.96 347
10954.95 366
10955.93 365
10956.92 384
10957.91 404
10958.90 425
10959.89 410
10960.87 385
10961.86 385
10962.85 420
10963.84 424
10964.83 362
10965.82 304
10966.81 384
10967.79 387
10968.78 373
10969.77 366
10970.76 379
10971.75 327
10972.74 350
10973.73 345
10974.71 308
10975.70 372
10976.69 356
10977.68 390
10978.67 325
10979.66 315
10980.65 330
10981.64 352
10982.63 346
10983.62 372
10984.61 342
10985.60 384
10986.58 381
10987.57 392
10988.56 386
10989.55 388
10990.54 384
10991.53 376
10992.52 392
10993.51 381
10994.50 357
10995.49 392
10996.48 422
10997.47 491
10998.46 454
10999.45 506
11000.44 490
11001.43 500
11002.42 484
11003.41 441
11004.40 453
11005.39 438
11006.38 416
11007.37 387
11008.36 402
11009.35 391
11010.34 362
11011.33 340
11012.33 339
11013.32 339
11014.31 337
11015.30 350
11016.29 367
11017.28 371
11018.27 377
11019.26 335
11020.25 339
11021.24 311
11022.23 357
11023.22 357
11024.22 317
11025.21 325
11026.20 333
11027.19 319
11028.18 321
11029.17 345
11030.16 345
11031.15 351
11032.15 337
11033.14 350
11034.13 341
11035.12 373
11036.11 357
11037.10 356
11038.10 306
11039.09 359
11040.08 343
11041.07 322
11042.06 344
11043.06 364
11044.05 338
11045.04 325
11046.03 288
11047.02 281
11048.02 324
11049.01 333
11050.00 325
11050.99 308
11051.98 322
11052.98 339
11053.97 301
11054.96 328
11055.95 305
11056.95 307
11057.94 342
11058.93 332
11059.93 309
11060.92 295
11061.91 303
11062.90 343
11063.90 325
11064.89 335
11065.88 318
11066.88 346
11067.87 333
11068.86 294
11069.86 330
11070.85 335
11071.84 347
11072.83 337
11073.83 338
11074.82 314
11075.82 345
11076.81 347
11077.80 346
11078.80 321
11079.79 331
11080.78 339
11081.78 326
11082.77 375
11083.76 317
11084.76 299
11085.75 327
11086.75 368
11087.74 353
11088.73 331
11089.73 327
11090.72 321
11091.72 335
11092.71 352
11093.70 347
11094.70 331
11095.69 315
11096.69 341
11097.68 351
11098.68 321
11099.67 361
11100.67 344
11101.66 369
11102.65 360
11103.65 318
11104.64 300
11105.64 319
11106.63 308
11107.63 318
11108.62 358
11109.62 336
11110.61 327
11111.61 330
11112.60 350
11113.60 376
11114.59 376
11115.59 375
11116.58 353
11117.58 341
11118.57 367
11119.57 371
11120.57 367
11121.56 400
11122.56 416
11123.55 442
11124.55 491
11125.54 491
11126.54 521
11127.54 483
11128.53 504
11129.53 470
11130.52 431
11131.52 460
11132.51 435
11133.51 379
11134.51 350
11135.50 383
11136.50 340
11137.50 350
11138.49 368
11139.49 321
11140.48 350
11141.48 347
11142.48 355
11143.47 339
11144.47 292
11145.47 336
11146.46 337
11147.46 343
11148.46 331
11149.45 319
11150.45 308
11151.45 335
11152.44 304
11153.44 285
11154.44 333
11155.43 299
11156.43 322
11157.43 333
11158.43 311
11159.42 307
11160.42 303
11161.42 314
11162.41 309
11163.41 320
11164.41 314
11165.41 328
11166.40 333
11167.40 352
11168.40 329
11169.40 316
11170.39 303
11171.39 299
11172.39 298
11173.39 339
11174.39 320
11175.38 294
11176.38 270
11177.38 275
11178.38 274
11179.38 299
11180.37 299
11181.37 305
11182.37 276
11183.37 270
11184.37 307
11185.37 278
11186.36 314
11187.36 321
11188.36 289
11189.36 313
11190.36 282
11191.36 319
11192.35 312
11193.35 294
11194.35 278
11195.35 308
11196.35 285
11197.35 322
11198.35 271
11199.35 298
11200.35 278
11201.34 279
11202.34 286
11203.34 297
11204.34 292
11205.34 304
11206.34 331
11207.34 316
11208.34 319
11209.34 290
11210.34 295
11211.34 328
11212.34 292
11213.34 311
11214.34 291
11215.34 257
11216.34 315
11217.34 255
11218.34 263
11219.34 319
11220.34 328
11221.34 293
11222.34 276
11223.34 292
11224.34 284
11225.34 286
11226.34 290
11227.34 287
11228.34 269
11229.34 292
11230.34 284
11231.34 327
11232.34 274
11233.34 272
11234.34 281
11235.34 291
11236.34 301
11237.34 283
11238.34 248
11239.34 269
11240.34 286
11241.34 281
11242.34 285
11243.35 278
11244.35 266
11245.35 287
11246.35 251
11247.35 261
11248.35 297
11249.35 257
11250.35 278
11251.35 291
11252.36 303
11253.36 320
11254.36 278
11255.36 252
11256.36 283
11257.36 289
11258.37 251
11259.37 284
11260.37 276
11261.37 289
11262.37 269
11263.37 275
11264.38 283
11265.38 287
11266.38 227
11267.38 251
11268.38 250
11269.39 288
11270.39 291
11271.39 298
11272.39 288
11273.39 294
11274.40 299
11275.40 276
11276.40 262
11277.40 267
11278.41 266
11279.41 262
11280.41 305
11281.41 281
11282.42 308
11283.42 285
11284.42 298
11285.43 241
11286.43 253
11287.43 261
11288.43 228
11289.44 284
11290.44 267
11291.44 298
11292.45 259
11293.45 263
11294.45 239
11295.46 267
11296.46 257
11297.46 269
11298.47 269
11299.47 268
11300.47 261
11301.48 262
11302.48 319
11303.48 260
11304.49 278
11305.49 245
11306.49 267
11307.50 255
11308.50 238
11309.51 259
11310.51 266
11311.51 243
11312.52 257
11313.52 282
11314.53 279
11315.53 252
11316.53 285
11317.54 261
11318.54 278
11319.55 281
11320.55 253
11321.56 243
11322.56 234
11323.57 250
11324.57 224
11325.57 252
11326.58 239
11327.58 237
11328.59 226
11329.59 240
11330.60 235
11331.60 223
11332.61 240
11333.61 236
11334.62 256
11335.62 200
11336.63 226
11337.63 254
11338.64 250
11339.64 259
11340.65 254
11341.65 230
11342.66 264
11343.66 236
11344.67 263
11345.68 250
11346.68 259
11347.69 238
11348.69 266
11349.70 257
11350.70 220
11351.71 220
11352.72 216
11353.72 246
11354.73 248
11355.73 229
11356.74 252
11357.75 241
11358.75 210
11359.76 227
11360.76 223
11361.77 237
11362.78 249
11363.78 229
11364.79 217
11365.80 232
11366.80 251
11367.81 245
11368.81 230
11369.82 225
11370.83 218
11371.83 219
11372.84 234
11373.85 248
11374.85 234
11375.86 244
11376.87 233
11377.88 247
11378.88 247
11379.89 252
11380.90 245
11381.90 246
11382.91 259
11383.92 222
11384.92 199
11385.93 236
11386.94 240
11387.95 240
11388.95 219
11389.96 258
11390.97 248
11391.98 237
11392.98 250
11393.99 222
11395.00 216
11396.01 240
11397.02 257
11398.02 240
11399.03 241
11400.04 219
11401.05 258
11402.05 264
11403.06 222
11404.07 249
11405.08 222
11406.09 231
11407.10 237
11408.10 232
11409.11 214
11410.12 217
11411.13 242
11412.14 237
11413.15 223
11414.15 213
11415.16 218
11416.17 241
11417.18 210
11418.19 220
11419.20 248
11420.21 250
11421.22 214
11422.22 228
11423.23 240
11424.24 240
11425.25 236
11426.26 236
11427.27 238
11428.28 216
11429.29 235
11430.30 199
11431.31 242
11432.32 207
11433.32 215
11434.33 237
11435.34 236
11436.35 205
11437.36 214
11438.37 228
11439.38 206
11440.39 216
11441.40 236
11442.41 216
11443.42 220
11444.43 246
11445.44 234
11446.45 237
11447.46 211
11448.47 225
11449.48 220
11450.49 236
11451.50 208
11452.51 243
11453.52 189
11454.53 252
11455.54 240
11456.55 209
11457.56 230
11458.57 218
11459.58 229
11460.59 232
11461.61 234
11462.62 205
11463.63 241
11464.64 204
11465.65 223
11466.66 198
11467.67 198
11468.68 205
11469.69 232
11470.70 217
11471.71 199
11472.73 208
11473.74 185
11474.75 219
11475.76 199
11476.77 236
11477.78 228
11478.79 231
11479.80 208
11480.82 212
11481.83 237
11482.84 258
11483.85 210
11484.86 233
11485.87 238
11486.89 211
11487.90 216
11488.91 198
11489.92 216
11490.93 213
11491.95 233
11492.96 216
11493.97 261
11494.98 226
11495.99 226
11497.01 227
11498.02 259
11499.03 221
11500.04 207
11501.05 228
11502.07 226
11503.08 214
11504.09 218
11505.10 229
11506.12 234
11507.13 229
11508.14 236
11509.16 224
11510.17 213
11511.18 193
11512.19 209
11513.21 198
11514.22 226
11515.23 197
11516.25 202
11517.26 244
11518.27 206
11519.29 241
11520.30 209
11521.31 256
11522.33 226
11523.34 219
11524.35 231
11525.37 193
11526.38 213
11527.39 228
11528.41 233
11529.42 206
11530.43 224
11531.45 219
11532.46 215
11533.47 233
11534.49 242
11535.50 209
11536.52 214
11537.53 238
11538.54 216
11539.56 210
11540.57 228
11541.59 201
11542.60 202
11543.61 211
11544.63 200
11545.64 191
11546.66 197
11547.67 165
11548.69 181
11549.70 240
11550.72 208
11551.73 207
11552.75 209
11553.76 184
11554.77 254
11555.79 229
11556.80 203
11557.82 240
11558.83 228
11559.85 213
11560.86 226
11561.88 224
11562.89 225
11563.91 217
11564.92 191
11565.94 206
11566.95 211
11567.97 209
11568.99 208
11570.00 198
11571.02 224
11572.03 187
11573.05 224
11574.06 180
11575.08 189
11576.09 196
11577.11 216
11578.13 211
11579.14 203
11580.16 228
11581.17 225
11582.19 209
11583.21 215
11584.22 234
11585.24 217
11586.25 218
11587.27 207
11588.29 230
11589.30 208
11590.32 213
11591.33 229
11592.35 206
11593.37 218
11594.38 183
11595.40 218
11596.42 218
11597.43 228
11598.45 205
11599.47 175
11600.48 213
11601.50 243
11602.52 251
11603.53 260
11604.55 242
11605.57 241
11606.59 220
11607.60 248
11608.62 232
11609.64 190
11610.65 211
11611.67 201
11612.69 208
11613.71 225
11614.72 217
11615.74 239
11616.76 225
11617.78 219
11618.79 199
11619.81 202
11620.83 205
11621.85 224
11622.86 251
11623.88 207
11624.90 233
11625.92 228
11626.94 205
11627.95 198
11628.97 205
11629.99 181
11631.01 218
11632.03 191
11633.04 229
11634.06 244
11635.08 226
11636.10 220
11637.12 227
11638.14 228
11639.15 212
11640.17 205
11641.19 213
11642.21 218
11643.23 192
11644.25 188
11645.27 226
11646.28 219
11647.30 233
11648.32 207
11649.34 188
11650.36 206
11651.38 216
11652.40 205
11653.42 196
11654.44 201
11655.45 200
11656.47 214
11657.49 221
11658.51 237
11659.53 254
11660.55 217
11661.57 205
11662.59 215
11663.61 219
11664.63 191
11665.65 197
11666.67 190
11667.69 182
11668.71 191
11669.73 253
11670.75 219
11671.77 195
11672.79 203
11673.81 181
11674.83 226
11675.85 210
11676.87 229
11677.89 207
11678.91 207
11679.93 205
11680.95 186
11681.97 212
11682.99 196
11684.01 260
11685.03 204
11686.05 174
11687.07 188
11688.09 221
11689.11 234
11690.13 220
11691.15 179
11692.17 253
11693.20 236
11694.22 204
11695.24 219
11696.26 226
11697.28 222
11698.30 255
11699.32 192
11700.34 183
11701.36 190
11702.38 219
11703.41 232
11704.43 204
11705.45 221
11706.47 217
11707.49 199
11708.51 205
11709.53 191
11710.56 207
11711.58 215
11712.60 210
11713.62 189
11714.64 216
11715.66 228
11716.69 167
11717.71 214
11718.73 203
11719.75 192
11720.77 219
11721.80 200
11722.82 205
11723.84 227
11724.86 207
11725.88 211
11726.91 245
11727.93 197
11728.95 209
11729.97 208
11731.00 246
11732.02 217
11733.04 208
11734.06 202
11735.09 182
11736.11 189
11737.13 213
11738.16 206
11739.18 198
11740.20 206
11741.22 214
11742.25 212
11743.27 226
11744.29 191
11745.32 231
11746.34 227
11747.36 206
11748.39 217
11749.41 201
11750.43 221
11751.46 207
11752.48 194
11753.50 192
11754.53 208
11755.55 193
11756.57 199
11757.60 194
11758.62 203
11759.64 230
11760.67 215
11761.69 224
11762.72 213
11763.74 211
11764.76 228
11765.79 210
11766.81 213
11767.84 200
11768.86 204
11769.88 211
11770.91 210
11771.93 209
11772.96 223
11773.98 189
11775.01 203
11776.03 204
11777.05 219
11778.08 225
11779.10 222
11780.13 227
11781.15 212
11782.18 195
11783.20 238
11784.23 234
11785.25 225
11786.28 212
11787.30 257
11788.33 227
11789.35 234
11790.38 235
11791.40 233
11792.43 205
11793.45 243
11794.48 230
11795.50 208
11796.53 234
11797.55 227
11798.58 188
11799.60 235
11800.63 233
11801.65 224
11802.68 234
11803.71 213
11804.73 222
11805.76 233
11806.78 254
11807.81 245
11808.84 236
11809.86 217
11810.89 218
11811.91 209
11812.94 211
11813.97 235
11814.99 254
11816.02 220
11817.04 207
11818.07 223
11819.10 238
11820.12 230
11821.15 216
11822.18 210
11823.20 235
11824.23 242
11825.25 254
11826.28 253
11827.31 229
11828.33 237
11829.36 219
11830.39 254
11831.42 230
11832.44 213
11833.47 198
11834.50 205
11835.52 219
11836.55 238
11837.58 231
11838.60 210
11839.63 231
11840.66 217
11841.69 204
11842.71 231
11843.74 208
11844.77 209
11845.80 267
11846.82 211
11847.85 208
11848.88 234
11849.91 234
11850.93 237
11851.96 213
11852.99 209
11854.02 224
11855.05 252
11856.07 265
11857.10 242
11858.13 238
11859.16 230
11860.19 231
11861.21 212
11862.24 222
11863.27 259
11864.30 222
11865.33 225
11866.35 214
11867.38 222
11868.41 244
11869.44 255
11870.47 264
11871.50 260
11872.53 250
11873.55 223
11874.58 222
11875.61 239
11876.64 264
11877.67 244
11878.70 220
11879.73 237
11880.76 265
11881.79 241
11882.81 236
11883.84 253
11884.87 241
11885.90 270
11886.93 236
11887.96 237
11888.99 223
11890.02 239
11891.05 251
11892.08 217
11893.11 247
11894.14 260
11895.17 246
11896.20 223
11897.23 249
11898.26 276
11899.29 271
11900.32 297
11901.35 263
11902.38 275
11903.41 284
11904.44 258
11905.47 242
11906.50 250
11907.53 251
11908.56 256
11909.59 252
11910.62 260
11911.65 287
11912.68 229
11913.71 263
11914.74 268
11915.77 253
11916.80 257
11917.83 281
11918.86 253
11919.89 245
11920.92 261
11921.95 242
11922.98 245
11924.01 239
11925.05 261
11926.08 301
11927.11 299
11928.14 272
11929.17 324
11930.20 309
11931.23 310
11932.26 345
11933.29 327
11934.33 295
11935.36 282
11936.39 321
11937.42 288
11938.45 283
11939.48 291
11940.51 284
11941.55 255
11942.58 232
11943.61 250
11944.64 294
11945.67 241
11946.70 249
11947.74 255
11948.77 231
11949.80 244
11950.83 233
11951.86 238
11952.90 227
11953.93 247
11954.96 206
11955.99 240
11957.03 254
11958.06 264
11959.09 291
11960.12 252
11961.16 253
11962.19 255
11963.22 217
11964.25 244
11965.29 261
11966.32 245
11967.35 251
11968.38 242
11969.42 242
11970.45 260
11971.48 252
11972.52 280
11973.55 272
11974.58 247
11975.61 263
11976.65 235
11977.68 232
11978.71 224
11979.75 237
11980.78 266
11981.81 256
11982.85 266
11983.88 280
11984.91 256
11985.95 280
11986.98 278
11988.02 240
11989.05 257
11990.08 245
11991.12 269
11992.15 260
11993.18 256
11994.22 243
11995.25 227
11996.29 241
11997.32 264
11998.35 216
11999.39 219
12000.42 253
12001.46 231
12002.49 252
12003.53 244
12004.56 248
12005.59 234
12006.63 219
12007.66 216
12008.70 258
12009.73 242
12010.77 231
12011.80 236
12012.84 277
12013.87 258
12014.91 248
12015.94 263
12016.98 284
12018.01 274
12019.05 232
12020.08 233
12021.12 257
12022.15 251
12023.19 225
12024.22 228
12025.26 245
12026.29 217
12027.33 204
12028.36 212
12029.40 235
12030.43 231
12031.47 234
12032.50 268
12033.54 254
12034.58 230
12035.61 235
12036.65 195
12037.68 248
12038.72 231
12039.75 225
12040.79 209
12041.83 225
12042.86 226
12043.90 219
12044.93 212
12045.97 219
12047.01 229
12048.04 208
12049.08 220
12050.12 223
12051.15 239
12052.19 218
12053.22 225
12054.26 210
12055.30 220
12056.33 243
12057.37 203
12058.41 220
12059.44 220
12060.48 212
12061.52 224
12062.55 220
12063.59 216
12064.63 228
12065.67 231
12066.70 225
12067.74 183
12068.78 222
12069.81 213
12070.85 215
12071.89 206
12072.93 216
12073.96 206
12075.00 251
12076.04 213
12077.08 208
12078.11 205
12079.15 196
12080.19 202
12081.23 237
12082.26 197
12083.30 203
12084.34 242
12085.38 225
12086.41 215
12087.45 205
12088.49 214
12089.53 212
12090.57 200
12091.60 210
12092.64 240
12093.68 210
12094.72 239
12095.76 232
12096.80 192
12097.83 197
12098.87 210
12099.91 214
12100.95 191
12101.99 235
12103.03 231
12104.07 191
12105.10 209
12106.14 223
12107.18 211
12108.22 208
12109.26 213
12110.30 205
12111.34 226
12112.38 181
12113.42 211
12114.45 189
12115.49 196
12116.53 167
12117.57 209
12118.61 201
12119.65 195
12120.69 192
12121.73 219
12122.77 213
12123.81 199
12124.85 198
12125.89 239
12126.93 216
12127.97 219
12129.01 203
12130.05 191
12131.09 187
12132.13 204
12133.17 210
12134.21 202
12135.25 192
12136.29 195
12137.33 180
12138.37 212
12139.41 149
12140.45 199
12141.49 184
12142.53 175
12143.57 197
12144.61 192
12145.65 232
12146.69 220
12147.73 180
12148.77 195
12149.81 178
12150.85 196
12151.89 199
12152.93 212
12153.97 188
12155.01 176
12156.05 191
12157.10 184
12158.14 199
12159.18 212
12160.22 192
12161.26 166
12162.30 171
12163.34 169
12164.38 194
12165.42 225
12166.47 196
12167.51 202
12168.55 180
12169.59 204
12170.63 187
12171.67 213
12172.71 186
12173.76 185
12174.80 172
12175.84 189
12176.88 186
12177.92 199
12178.96 180
12180.01 177
12181.05 182
12182.09 205
12183.13 173
12184.17 214
12185.22 180
12186.26 170
12187.30 162
12188.34 177
12189.39 184
12190.43 195
12191.47 200
12192.51 197
12193.56 215
12194.60 186
12195.64 178
12196.68 190
12197.73 204
12198.77 176
12199.81 199
12200.85 197
12201.90 200
12202.94 189
12203.98 181
12205.03 218
12206.07 174
12207.11 224
12208.16 178
12209.20 189
12210.24 191
12211.28 189
12212.33 175
12213.37 197
12214.41 181
12215.46 203
12216.50 177
12217.55 191
12218.59 173
12219.63 205
12220.68 170
12221.72 160
12222.76 200
12223.81 192
12224.85 215
12225.89 178
12226.94 164
12227.98 158
12229.03 162
12230.07 183
12231.11 190
12232.16 172
12233.20 174
12234.25 211
12235.29 186
12236.34 186
12237.38 170
12238.42 195
12239.47 175
12240.51 191
12241.56 217
12242.60 209
12243.65 217
12244.69 221
12245.74 196
12246.78 201
12247.83 179
12248.87 211
12249.92 211
12250.96 189
12252.01 209
12253.05 192
12254.10 193
12255.14 189
12256.19 204
12257.23 189
12258.28 223
12259.32 195
12260.37 191
12261.41 182
12262.46 189
12263.50 183
12264.55 181
12265.59 197
12266.64 190
12267.69 196
12268.73 175
12269.78 163
12270.82 164
12271.87 184
12272.92 190
12273.96 213
12275.01 190
12276.05 170
12277.10 196
12278.15 203
12279.19 191
12280.24 233
12281.28 197
12282.33 189
12283.38 198
12284.42 192
12285.47 174
12286.52 179
12287.56 186
12288.61 180
12289.66 181
12290.70 186
12291.75 170
12292.80 165
12293.84 157
12294.89 165
12295.94 183
12296.98 179
12298.03 159
12299.08 161
12300.12 163
12301.17 180
12302.22 188
12303.27 163
12304.31 153
12305.36 153
12306.41 147
12307.45 172
12308.50 170
12309.55 174
12310.60 219
12311.64 189
12312.69 177
12313.74 157
12314.79 171
12315.83 180
12316.88 188
12317.93 190
12318.98 182
12320.03 183
12321.07 152
12322.12 159
12323.17 186
12324.22 175
12325.27 189
12326.31 177
12327.36 188
12328.41 221
12329.46 168
12330.51 172
12331.56 148
12332.60 165
12333.65 163
12334.70 176
12335.75 176
12336.80 167
12337.85 158
12338.90 170
12339.94 189
12340.99 147
12342.04 140
12343.09 171
12344.14 196
12345.19 172
12346.24 143
12347.29 150
12348.34 178
12349.38 194
12350.43 192
12351.48 155
12352.53 162
12353.58 183
12354.63 179
12355.68 163
12356.73 170
12357.78 178
12358.83 180
12359.88 189
12360.93 163
12361.98 172
12363.03 196
12364.08 202
12365.13 155
12366.18 191
12367.23 179
12368.28 215
12369.33 212
12370.38 181
12371.43 163
12372.48 183
12373.53 173
12374.58 157
12375.63 180
12376.68 157
12377.73 203
12378.78 208
12379.83 193
12380.88 171
12381.93 174
12382.98 196
12384.03 179
12385.08 184
12386.13 159
12387.18 163
12388.23 172
12389.29 193
12390.34 190
12391.39 199
12392.44 176
12393.49 187
12394.54 197
12395.59 162
12396.64 181
12397.69 205
12398.74 219
12399.80 198
12400.85 185
12401.90 171
12402.95 181
12404.00 175
12405.05 188
12406.10 205
12407.16 199
12408.21 182
12409.26 176
12410.31 170
12411.36 184
12412.42 157
12413.47 169
12414.52 197
12415.57 211
12416.62 195
12417.67 184
12418.73 174
12419.78 171
12420.83 197
12421.88 193
12422.94 196
12423.99 182
12425.04 195
12426.09 186
12427.15 169
12428.20 148
12429.25 188
12430.30 170
12431.36 207
12432.41 186
12433.46 211
12434.51 211
12435.57 209
12436.62 167
12437.67 185
12438.73 207
12439.78 184
12440.83 181
12441.88 176
12442.94 189
12443.99 188
12445.04 189
12446.10 186
12447.15 206
12448.20 222
12449.26 199
12450.31 197
12451.36 154
12452.42 172
12453.47 211
12454.52 195
12455.58 207
12456.63 210
12457.69 203
12458.74 199
12459.79 179
12460.85 182
12461.90 199
12462.96 204
12464.01 218
12465.06 205
12466.12 201
12467.17 208
12468.23 213
12469.28 210
12470.33 214
12471.39 208
12472.44 215
12473.50 216
12474.55 243
12475.61 238
12476.66 232
12477.72 262
12478.77 267
12479.82 221
12480.88 258
12481.93 247
12482.99 231
12484.04 267
12485.10 256
12486.15 249
12487.21 282
12488.26 322
12489.32 327
12490.37 323
12491.43 368
12492.48 420
12493.54 442
12494.59 464
12495.65 431
12496.71 459
12497.76 486
12498.82 419
12499.87 424
12500.93 380
12501.98 374
12503.04 337
12504.09 299
12505.15 235
12506.21 227
12507.26 231
12508.32 231
12509.37 228
12510.43 208
12511.49 201
12512.54 226
12513.60 218
12514.65 187
12515.71 244
12516.77 225
12517.82 200
12518.88 224
12519.94 253
12520.99 215
12522.05 264
12523.11 255
12524.16 214
12525.22 234
12526.27 218
12527.33 230
12528.39 222
12529.45 227
12530.50 200
12531.56 228
12532.62 229
12533.67 207
12534.73 223
12535.79 200
12536.84 213
12537.90 249
12538.96 217
12540.02 219
12541.07 198
12542.13 176
12543.19 194
12544.24 196
12545.30 209
12546.36 201
12547.42 198
12548.47 202
12549.53 239
12550.59 215
12551.65 214
12552.71 235
12553.76 243
12554.82 191
12555.88 213
12556.94 209
12558.00 219
12559.05 202
12560.11 206
12561.17 238
12562.23 228
12563.29 221
12564.34 254
12565.40 231
12566.46 228
12567.52 226
12568.58 248
12569.64 256
12570.69 264
12571.75 280
12572.81 250
12573.87 242
12574.93 260
12575.99 281
12577.05 287
12578.11 288
12579.16 264
12580.22 284
12581.28 253
12582.34 247
12583.40 245
12584.46 220
12585.52 245
12586.58 218
12587.64 251
12588.70 218
12589.76 237
12590.81 218
12591.87 206
12592.93 226
12593.99 200
12595.05 212
12596.11 206
12597.17 239
12598.23 203
12599.29 218
12600.35 207
12601.41 223
12602.47 226
12603.53 218
12604.59 217
12605.65 243
12606.71 207
12607.77 229
12608.83 209
12609.89 222
12610.95 202
12612.01 192
12613.07 212
12614.13 206
12615.19 202
12616.25 219
12617.31 194
12618.37 179
12619.43 206
12620.50 180
12621.56 204
12622.62 193
12623.68 222
12624.74 232
12625.80 191
12626.86 211
12627.92 256
12628.98 230
12630.04 246
12631.10 214
12632.17 193
12633.23 221
12634.29 209
12635.35 211
12636.41 220
12637.47 210
12638.53 211
12639.59 207
12640.66 208
12641.72 204
12642.78 186
12643.84 219
12644.90 206
12645.96 197
12647.03 207
12648.09 220
12649.15 202
12650.21 227
12651.27 212
12652.34 230
12653.40 239
12654.46 194
12655.52 223
12656.58 233
12657.65 210
12658.71 256
12659.77 237
12660.83 199
12661.89 207
12662.96 212
12664.02 209
12665.08 213
12666.14 194
12667.21 226
12668.27 245
12669.33 256
12670.40 231
12671.46 182
12672.52 218
12673.58 255
12674.65 218
12675.71 240
12676.77 181
12677.84 213
12678.90 212
12679.96 229
12681.02 226
12682.09 208
12683.15 216
12684.21 213
12685.28 230
12686.34 185
12687.40 259
12688.47 282
12689.53 265
12690.60 265
12691.66 260
12692.72 239
12693.79 252
12694.85 272
12695.91 273
12696.98 275
12698.04 265
12699.11 289
12700.17 286
12701.23 281
12702.30 277
12703.36 295
12704.43 298
12705.49 249
12706.55 268
12707.62 311
12708.68 295
12709.75 288
12710.81 260
12711.88 246
12712.94 240
12714.01 221
12715.07 247
12716.13 248
12717.20 238
12718.26 218
12719.33 235
12720.39 243
12721.46 213
12722.52 231
12723.59 236
12724.65 205
12725.72 222
12726.78 202
12727.85 261
12728.91 268
12729.98 246
12731.04 242
12732.11 237
12733.18 254
12734.24 235
12735.31 241
12736.37 265
12737.44 236
12738.50 259
12739.57 268
12740.63 260
12741.70 241
12742.77 222
12743.83 245
12744.90 228
12745.96 221
12747.03 205
12748.09 222
12749.16 233
12750.23 199
12751.29 218
12752.36 211
12753.43 222
12754.49 199
12755.56 167
12756.62 169
12757.69 208
12758.76 208
12759.82 219
12760.89 186
12761.96 179
12763.02 208
12764.09 186
12765.16 200
12766.22 158
12767.29 191
12768.36 201
12769.42 195
12770.49 176
12771.56 203
12772.62 177
12773.69 205
12774.76 225
12775.83 194
12776.89 174
12777.96 198
12779.03 217
12780.10 208
12781.16 184
12782.23 192
12783.30 170
12784.37 171
12785.43 185
12786.50 180
12787.57 177
12788.64 175
12789.70 216
12790.77 186
12791.84 200
12792.91 197
12793.97 214
12795.04 217
12796.11 174
12797.18 191
12798.25 200
12799.31 219
12800.38 202
12801.45 180
12802.52 206
12803.59 222
12804.66 196
12805.72 203
12806.79 186
12807.86 196
12808.93 208
12810.00 190
12811.07 195
12812.14 169
12813.20 198
12814.27 184
12815.34 185
12816.41 199
12817.48 191
12818.55 200
12819.62 196
12820.69 197
12821.76 180
12822.83 208
12823.89 194
12824.96 219
12826.03 181
12827.10 199
12828.17 195
12829.24 167
12830.31 167
12831.38 186
12832.45 188
12833.52 200
12834.59 188
12835.66 186
12836.73 179
12837.80 193
12838.87 194
12839.94 181
12841.01 174
12842.08 187
12843.15 205
12844.22 188
12845.29 187
12846.36 212
12847.43 200
12848.50 189
12849.57 192
12850.64 185
12851.71 199
12852.78 174
12853.85 147
12854.92 182
12855.99 178
12857.06 185
12858.13 175
12859.20 156
12860.27 174
12861.34 190
12862.41 193
12863.48 169
12864.56 175
12865.63 184
12866.70 172
12867.77 230
12868.84 167
12869.91 161
12870.98 169
12872.05 171
12873.12 183
12874.20 186
12875.27 188
12876.34 170
12877.41 180
12878.48 172
12879.55 171
12880.62 159
12881.70 169
12882.77 154
12883.84 162
12884.91 140
12885.98 157
12887.05 177
12888.13 186
12889.20 180
12890.27 196
12891.34 176
12892.41 169
12893.49 171
12894.56 171
12895.63 165
12896.70 174
12897.77 198
12898.85 184
12899.92 160
12900.99 162
12902.06 194
12903.14 180
12904.21 163
12905.28 175
12906.35 170
12907.43 178
12908.50 163
12909.57 167
12910.64 179
12911.72 175
12912.79 186
12913.86 165
12914.94 144
12916.01 164
12917.08 171
12918.16 146
12919.23 159
12920.30 157
12921.37 138
12922.45 163
12923.52 188
12924.59 187
12925.67 176
12926.74 148
12927.82 176
12928.89 174
12929.96 185
12931.04 135
12932.11 191
12933.18 160
12934.26 162
12935.33 150
12936.40 144
12937.48 147
12938.55 184
12939.63 151
12940.70 155
12941.77 184
12942.85 187
12943.92 181
12945.00 167
12946.07 153
12947.15 145
12948.22 190
12949.29 153
12950.37 154
12951.44 139
12952.52 164
12953.59 176
12954.67 156
12955.74 181
12956.82 169
12957.89 171
12958.97 154
12960.04 156
12961.12 135
12962.19 156
12963.27 175
12964.34 159
12965.42 171
12966.49 166
12967.57 170
12968.64 144
12969.72 140
12970.79 163
12971.87 152
12972.94 195
12974.02 161
12975.09 152
12976.17 153
12977.24 176
12978.32 186
12979.40 164
12980.47 179
12981.55 183
12982.62 149
12983.70 165
12984.77 172
12985.85 171
12986.93 167
12988.00 161
12989.08 145
12990.15 165
12991.23 135
12992.31 152
12993.38 186
12994.46 173
12995.54 163
12996.61 166
12997.69 162
12998.76 158
12999.84 155
13000.92 124
13001.99 162
13003.07 178
13004.15 162
13005.22 169
13006.30 147
13007.38 180
13008.45 163
13009.53 184
13010.61 190
13011.69 147
13012.76 163
13013.84 151
13014.92 208
13015.99 179
13017.07 176
13018.15 176
13019.23 175
13020.30 169
13021.38 164
13022.46 185
13023.54 150
13024.61 156
13025.69 149
13026.77 193
13027.85 157
13028.92 165
13030.00 183
13031.08 166
13032.16 180
13033.23 152
13034.31 175
13035.39 192
13036.47 176
13037.55 196
13038.62 150
13039.70 154
13040.78 177
13041.86 188
13042.94 167
13044.02 168
13045.09 178
13046.17 174
13047.25 160
13048.33 168
13049.41 157
13050.49 162
13051.57 167
13052.64 172
13053.72 174
13054.80 167
13055.88 179
13056.96 168
13058.04 145
13059.12 136
13060.20 165
13061.27 187
13062.35 154
13063.43 159
13064.51 147
13065.59 161
13066.67 177
13067.75 154
13068.83 153
13069.91 172
13070.99 165
13072.07 193
13073.15 156
13074.23 156
13075.31 159
13076.39 165
13077.47 187
13078.55 150
13079.63 155
13080.71 154
13081.79 161
13082.86 141
13083.94 163
13085.02 165
13086.11 136
13087.19 181
13088.27 167
13089.35 140
13090.43 176
13091.51 167
13092.59 156
13093.67 164
13094.75 145
13095.83 146
13096.91 156
13097.99 192
13099.07 170
13100.15 142
13101.23 150
13102.31 177
13103.39 165
13104.47 150
13105.55 150
13106.63 162
13107.72 158
13108.80 154
13109.88 143
13110.96 145
13112.04 168
13113.12 167
13114.20 161
13115.28 150
13116.37 178
13117.45 160
13118.53 179
13119.61 162
13120.69 160
13121.77 153
13122.85 165
13123.94 206
13125.02 152
13126.10 165
13127.18 146
13128.26 162
13129.34 175
13130.43 156
13131.51 172
13132.59 185
13133.67 162
13134.75 171
13135.84 148
13136.92 163
13138.00 163
13139.08 183
13140.17 163
13141.25 155
13142.33 141
13143.41 157
13144.49 192
13145.58 193
13146.66 172
13147.74 142
13148.83 202
13149.91 190
13150.99 162
13152.07 162
13153.16 157
13154.24 160
13155.32 167
13156.41 168
13157.49 158
13158.57 144
13159.65 149
13160.74 159
13161.82 176
13162.90 156
13163.99 119
13165.07 159
13166.15 178
13167.24 157
13168.32 139
13169.40 161
13170.49 174
13171.57 155
13172.66 131
13173.74 134
13174.82 158
13175.91 154
13176.99 158
13178.07 129
13179.16 115
13180.24 155
13181.33 149
13182.41 143
13183.49 127
13184.58 156
13185.66 153
13186.75 140
13187.83 138
13188.91 139
13190.00 142
13191.08 125
13192.17 140
13193.25 132
13194.34 131
13195.42 155
13196.51 152
13197.59 168
13198.68 152
13199.76 108
13200.85 121
13201.93 169
13203.02 138
13204.10 142
13205.19 146
13206.27 146
13207.36 142
13208.44 154
13209.53 163
13210.61 127
13211.70 139
13212.78 139
13213.87 163
13214.95 153
13216.04 136
13217.12 138
13218.21 134
13219.29 157
13220.38 157
13221.47 136
13222.55 160
13223.64 144
13224.72 143
13225.81 159
13226.89 146
13227.98 157
13229.07 151
13230.15 152
13231.24 151
13232.32 138
13233.41 149
13234.50 149
13235.58 150
13236.67 161
13237.76 146
13238.84 154
13239.93 162
13241.01 148
13242.10 160
13243.19 158
13244.27 145
13245.36 153
13246.45 164
13247.53 155
13248.62 136
13249.71 175
13250.79 179
13251.88 168
13252.97 136
13254.06 140
13255.14 156
13256.23 168
13257.32 153
13258.40 142
13259.49 139
13260.58 160
13261.67 159
13262.75 158
13263.84 149
13264.93 146
13266.02 157
13267.10 179
13268.19 171
13269.28 143
13270.37 138
13271.45 174
13272.54 161
13273.63 160
13274.72 164
13275.80 165
13276.89 163
13277.98 171
13279.07 161
13280.16 154
13281.24 165
13282.33 154
13283.42 167
13284.51 199
13285.60 165
13286.69 186
13287.77 161
13288.86 178
13289.95 160
13291.04 169
13292.13 172
13293.22 151
13294.31 171
13295.39 168
13296.48 161
13297.57 162
13298.66 168
13299.75 170
13300.84 166
13301.93 165
13303.02 150
13304.11 187
13305.19 142
13306.28 155
13307.37 145
13308.46 167
13309.55 183
13310.64 141
13311.73 158
13312.82 162
13313.91 157
13315.00 170
13316.09 168
13317.18 143
13318.27 165
13319.36 186
13320.45 170
13321.54 154
13322.63 171
13323.72 156
13324.81 167
13325.90 138
13326.99 162
13328.08 166
13329.17 161
13330.26 156
13331.35 178
13332.44 169
13333.53 142
13334.62 193
13335.71 184
13336.80 136
13337.89 158
13338.98 148
13340.07 151
13341.16 175
13342.25 186
13343.34 178
13344.43 151
13345.52 156
13346.61 139
13347.70 160
13348.79 152
13349.89 169
13350.98 157
13352.07 163
13353.16 153
13354.25 148
13355.34 158
13356.43 154
13357.52 149
13358.61 185
13359.71 161
13360.80 178
13361.89 156
13362.98 159
13364.07 180
13365.16 164
13366.26 164
13367.35 180
13368.44 177
13369.53 192
13370.62 174
13371.71 152
13372.81 185
13373.90 168
13374.99 160
13376.08 171
13377.17 173
13378.27 160
13379.36 171
13380.45 149
13381.54 167
13382.63 175
13383.73 168
13384.82 167
13385.91 141
13387.00 158
13388.10 164
13389.19 173
13390.28 183
13391.37 165
13392.47 155
13393.56 164
13394.65 173
13395.75 165
13396.84 165
13397.93 163
13399.02 169
13400.12 165
13401.21 158
13402.30 158
13403.40 130
13404.49 155
13405.58 138
13406.68 154
13407.77 157
13408.86 177
13409.96 162
13411.05 147
13412.14 140
13413.24 137
13414.33 145
13415.42 147
13416.52 151
13417.61 139
13418.70 145
13419.80 158
13420.89 172
13421.99 162
13423.08 168
13424.17 142
13425.27 130
13426.36 159
13427.46 156
13428.55 158
13429.64 150
13430.74 157
13431.83 157
13432.93 142
13434.02 169
13435.12 162
13436.21 165
13437.30 155
13438.40 160
13439.49 162
13440.59 148
13441.68 188
13442.78 182
13443.87 172
13444.97 175
13446.06 143
13447.16 138
13448.25 169
13449.35 171
13450.44 159
13451.54 132
13452.63 136
13453.73 164
13454.82 137
13455.92 151
13457.01 153
13458.11 167
13459.20 161
13460.30 167
13461.39 152
13462.49 155
13463.59 156
13464.68 150
13465.78 188
13466.87 157
13467.97 146
13469.06 168
13470.16 140
13471.26 150
13472.35 172
13473.45 145
13474.54 173
13475.64 157
13476.74 170
13477.83 166
13478.93 178
13480.03 155
13481.12 147
13482.22 137
13483.31 143
13484.41 126
13485.51 143
13486.60 173
13487.70 151
13488.80 172
13489.89 136
13490.99 161
13492.09 137
13493.18 156
13494.28 180
13495.38 167
13496.47 170
13497.57 197
13498.67 160
13499.77 162
13500.86 165
13501.96 187
13503.06 170
13504.15 150
13505.25 157
13506.35 162
13507.45 153
13508.54 148
13509.64 155
13510.74 142
13511.84 165
13512.93 163
13514.03 141
13515.13 162
13516.23 181
13517.32 193
13518.42 145
13519.52 154
13520.62 150
13521.72 154
13522.81 153
13523.91 164
13525.01 155
13526.11 146
13527.21 161
13528.30 150
13529.40 144
13530.50 125
13531.60 147
13532.70 163
13533.80 161
13534.89 164
13535.99 140
13537.09 151
13538.19 116
13539.29 164
13540.39 163
13541.49 143
13542.58 165
13543.68 129
13544.78 163
13545.88 142
13546.98 148
13548.08 146
13549.18 140
13550.28 142
13551.38 163
13552.48 178
13553.58 139
13554.67 151
13555.77 155
13556.87 168
13557.97 154
13559.07 156
13560.17 156
13561.27 151
13562.37 161
13563.47 144
13564.57 125
13565.67 179
13566.77 152
13567.87 155
13568.97 168
13570.07 150
13571.17 162
13572.27 152
13573.37 131
13574.47 132
13575.57 147
13576.67 164
13577.77 154
13578.87 147
13579.97 174
13581.07 141
13582.17 125
13583.27 157
13584.37 148
13585.47 131
13586.57 137
13587.67 134
13588.77 142
13589.88 139
13590.98 128
13592.08 174
13593.18 166
13594.28 139
13595.38 153
13596.48 147
13597.58 150
13598.68 170
13599.78 150
13600.88 161
13601.99 147
13603.09 150
13604.19 169
13605.29 172
13606.39 145
13607.49 127
13608.59 151
13609.70 157
13610.80 132
13611.90 129
13613.00 137
13614.10 147
13615.20 163
13616.31 134
13617.41 155
13618.51 155
13619.61 174
13620.71 172
13621.82 140
13622.92 157
13624.02 144
13625.12 158
13626.22 157
13627.33 128
13628.43 129
13629.53 156
13630.63 142
13631.74 149
13632.84 136
13633.94 149
13635.04 148
13636.15 150
13637.25 147
13638.35 151
13639.45 154
13640.56 134
13641.66 140
13642.76 139
13643.87 129
13644.97 152
13646.07 173
13647.17 151
13648.28 157
13649.38 174
13650.48 160
13651.59 162
13652.69 147
13653.79 150
13654.90 159
13656.00 158
13657.10 145
13658.21 147
13659.31 154
13660.41 151
13661.52 130
13662.62 130
13663.72 136
13664.83 163
13665.93 160
13667.04 141
13668.14 142
13669.24 124
13670.35 142
13671.45 135
13672.56 175
13673.66 168
13674.76 178
13675.87 153
13676.97 155
13678.08 150
13679.18 135
13680.29 125
13681.39 158
13682.49 163
13683.60 141
13684.70 160
13685.81 167
13686.91 160
13688.02 161
13689.12 112
13690.23 150
13691.33 163
13692.44 145
13693.54 144
13694.65 154
13695.75 153
13696.86 164
13697.96 144
13699.07 127
13700.17 139
13701.28 146
13702.38 139
13703.49 165
13704.59 175
13705.70 155
13706.80 157
13707.91 153
13709.02 144
13710.12 139
13711.23 134
13712.33 160
13713.44 150
13714.54 142
13715.65 129
13716.76 145
13717.86 162
13718.97 152
13720.07 151
13721.18 155
13722.29 129
13723.39 152
13724.50 164
13725.60 153
13726.71 158
13727.82 159
13728.92 174
13730.03 154
13731.14 169
13732.24 163
13733.35 161
13734.46 142
13735.56 151
13736.67 149
13737.78 150
13738.88 141
13739.99 138
13741.10 138
13742.20 142
13743.31 182
13744.42 171
13745.52 146
13746.63 135
13747.74 164
13748.84 176
13749.95 164
13751.06 161
13752.17 146
13753.27 182
13754.38 165
13755.49 158
13756.60 167
13757.70 183
13758.81 162
13759.92 159
13761.03 165
13762.13 168
13763.24 184
13764.35 182
13765.46 172
13766.57 168
13767.67 211
13768.78 186
13769.89 218
13771.00 190
13772.11 182
13773.21 190
13774.32 200
13775.43 193
13776.54 203
13777.65 169
13778.75 164
13779.86 178
13780.97 183
13782.08 172
13783.19 154
13784.30 180
13785.41 177
13786.51 191
13787.62 159
13788.73 163
13789.84 149
13790.95 164
13792.06 148
13793.17 163
13794.28 160
13795.39 178
13796.49 171
13797.60 188
13798.71 164
13799.82 175
13800.93 159
13802.04 185
13803.15 188
13804.26 159
13805.37 157
13806.48 198
13807.59 198
13808.70 186
13809.81 176
13810.92 164
13812.03 189
13813.14 167
13814.25 197
13815.36 180
13816.47 187
13817.58 176
13818.69 155
13819.80 160
13820.91 182
13822.02 187
13823.13 199
13824.24 164
13825.35 167
13826.46 155
13827.57 170
13828.68 154
13829.79 128
13830.90 132
13832.01 142
13833.12 149
13834.23 145
13835.34 154
13836.45 164
13837.56 148
13838.67 141
13839.78 165
13840.89 168
13842.01 157
13843.12 158
13844.23 142
13845.34 157
13846.45 154
13847.56 156
13848.67 137
13849.78 139
13850.89 157
13852.01 149
13853.12 161
13854.23 155
13855.34 147
13856.45 155
13857.56 141
13858.67 126
13859.79 162
13860.90 177
13862.01 148
13863.12 137
13864.23 162
13865.34 157
13866.46 160
13867.57 145
13868.68 174
13869.79 150
13870.90 154
13872.02 146
13873.13 196
13874.24 168
13875.35 145
13876.47 164
13877.58 133
13878.69 132
13879.80 135
13880.92 167
13882.03 155
13883.14 160
13884.25 124
13885.37 149
13886.48 172
13887.59 185
13888.70 160
13889.82 139
13890.93 171
13892.04 180
13893.16 176
13894.27 149
13895.38 138
13896.49 167
13897.61 186
13898.72 161
13899.83 156
13900.95 150
13902.06 186
13903.17 155
13904.29 137
13905.40 143
13906.51 151
13907.63 152
13908.74 155
13909.85 164
13910.97 127
13912.08 145
13913.20 173
13914.31 184
13915.42 149
13916.54 158
13917.65 180
13918.77 171
13919.88 147
13920.99 159
13922.11 151
13923.22 177
13924.34 152
13925.45 135
13926.56 139
13927.68 164
13928.79 197
13929.91 160
13931.02 170
13932.14 155
13933.25 148
13934.37 163
13935.48 153
13936.60 159
13937.71 154
13938.83 158
13939.94 148
13941.05 133
13942.17 141
13943.28 151
13944.40 146
13945.51 140
13946.63 138
13947.75 181
13948.86 141
13949.98 156
13951.09 139
13952.21 173
13953.32 149
13954.44 172
13955.55 153
13956.67 135
13957.78 125
13958.90 145
13960.01 167
13961.13 134
13962.25 156
13963.36 149
13964.48 141
13965.59 118
13966.71 124
13967.83 133
13968.94 173
13970.06 143
13971.17 143
13972.29 155
13973.41 136
13974.52 134
13975.64 161
13976.75 155
13977.87 138
13978.99 134
13980.10 142
13981.22 174
13982.34 149
13983.45 153
13984.57 147
13985.69 154
13986.80 135
13987.92 151
13989.04 152
13990.15 139
13991.27 137
13992.39 172
13993.50 160
13994.62 123
13995.74 144
13996.86 158
13997.97 153
13999.09 135
14000.21 158
14001.33 163
14002.44 162
14003.56 139
14004.68 170
14005.79 145
14006.91 163
14008.03 157
14009.15 144
14010.27 149
14011.38 131
14012.50 157
14013.62 146
14014.74 137
14015.85 160
14016.97 154
14018.09 177
14019.21 169
14020.33 152
14021.44 176
14022.56 155
14023.68 173
14024.80 138
14025.92 150
14027.04 135
14028.15 154
14029.27 165
14030.39 179
14031.51 157
14032.63 163
14033.75 154
14034.86 138
14035.98 156
14037.10 140
14038.22 147
14039.34 165
14040.46 146
14041.58 176
14042.70 147
14043.82 149
14044.93 187
14046.05 174
14047.17 161
14048.29 148
14049.41 168
14050.53 165
14051.65 176
14052.77 159
14053.89 156
14055.01 160
14056.13 134
14057.25 165
14058.37 146
14059.49 162
14060.61 186
14061.73 156
14062.85 165
14063.97 161
14065.09 151
14066.20 153
14067.32 173
14068.44 149
14069.56 181
14070.68 164
14071.81 193
14072.93 167
14074.05 148
14075.17 174
14076.29 184
14077.41 194
14078.53 177
14079.65 211
14080.77 164
14081.89 177
14083.01 168
14084.13 195
14085.25 170
14086.37 180
14087.49 164
14088.61 186
14089.73 189
14090.85 201
14091.97 214
14093.10 192
14094.22 219
14095.34 194
14096.46 191
14097.58 223
14098.70 225
14099.82 223
14100.94 211
14102.07 207
14103.19 192
14104.31 179
14105.43 210
14106.55 192
14107.67 214
14108.79 189
14109.92 198
14111.04 182
14112.16 165
14113.28 181
14114.40 165
14115.52 160
14116.65 174
14117.77 181
14118.89 152
14120.01 176
14121.13 167
14122.26 174
14123.38 188
14124.50 171
14125.62 173
14126.75 157
14127.87 180
14128.99 151
14130.11 179
14131.24 209
14132.36 167
14133.48 164
14134.60 155
14135.73 165
14136.85 166
14137.97 168
14139.09 174
14140.22 148
14141.34 172
14142.46 162
14143.59 178
14144.71 164
14145.83 154
14146.95 164
14148.08 185
14149.20 177
14150.32 168
14151.45 176
14152.57 175
14153.69 159
14154.82 172
14155.94 150
14157.06 153
14158.19 145
14159.31 152
14160.44 171
14161.56 123
14162.68 163
14163.81 176
14164.93 161
14166.05 160
14167.18 161
14168.30 173
14169.43 163
14170.55 177
14171.67 168
14172.80 170
14173.92 166
14175.05 170
14176.17 166
14177.30 156
14178.42 168
14179.54 155
14180.67 162
14181.79 180
14182.92 158
14184.04 183
14185.17 167
14186.29 149
14187.42 148
14188.54 147
14189.67 161
14190.79 152
14191.92 127
14193.04 138
14194.17 134
14195.29 153
14196.42 163
14197.54 138
14198.67 151
14199.79 165
14200.92 187
14202.04 142
14203.17 144
14204.29 146
14205.42 155
14206.54 149
14207.67 147
14208.79 132
14209.92 147
14211.05 146
14212.17 143
14213.30 162
14214.42 138
14215.55 172
14216.67 166
14217.80 165
14218.93 130
14220.05 123
14221.18 158
14222.30 175
14223.43 158
14224.56 146
14225.68 143
14226.81 167
14227.94 169
14229.06 148
14230.19 127
14231.32 163
14232.44 168
14233.57 131
14234.70 140
14235.82 128
14236.95 142
14238.08 162
14239.20 160
14240.33 125
14241.46 160
14242.58 140
14243.71 153
14244.84 157
14245.96 147
14247.09 151
14248.22 157
14249.34 169
14250.47 123
14251.60 124
14252.73 150
14253.85 162
14254.98 150
14256.11 135
14257.24 140
14258.36 134
14259.49 139
14260.62 148
14261.75 149
14262.87 168
14264.00 141
14265.13 131
14266.26 143
14267.39 134
14268.51 141
14269.64 151
14270.77 152
14271.90 136
14273.03 145
14274.15 154
14275.28 132
14276.41 116
14277.54 168
14278.67 139
14279.80 144
14280.92 138
14282.05 132
14283.18 135
14284.31 144
14285.44 144
14286.57 146
14287.70 131
14288.82 138
14289.95 120
14291.08 138
14292.21 131
14293.34 140
14294.47 138
14295.60 144
14296.73 130
14297.86 120
14298.99 151
14300.11 151
14301.24 151
14302.37 154
14303.50 152
14304.63 130
14305.76 137
14306.89 144
14308.02 151
14309.15 173
14310.28 136
14311.41 141
14312.54 131
14313.67 138
14314.80 158
14315.93 133
14317.06 134
14318.19 148
14319.32 135
14320.45 123
14321.58 133
14322.71 125
14323.84 142
14324.97 124
14326.10 133
14327.23 134
14328.36 141
14329.49 145
14330.62 173
14331.75 128
14332.88 130
14334.01 120
14335.14 134
14336.27 135
14337.40 144
14338.53 150
14339.66 134
14340.79 136
14341.93 119
14343.06 127
14344.19 126
14345.32 163
14346.45 127
14347.58 120
14348.71 132
14349.84 150
14350.97 137
14352.11 103
14353.24 149
14354.37 139
14355.50 139
14356.63 134
14357.76 140
14358.89 123
14360.03 134
14361.16 132
14362.29 119
14363.42 136
14364.55 150
14365.68 159
14366.82 131
14367.95 118
14369.08 121
14370.21 105
14371.34 121
14372.48 126
14373.61 117
14374.74 138
14375.87 119
14377.00 151
14378.14 125
14379.27 130
14380.40 134
14381.53 135
14382.67 114
14383.80 129
14384.93 150
14386.06 134
14387.20 115
14388.33 132
14389.46 126
14390.59 124
14391.73 130
14392.86 137
14393.99 152
14395.13 125
14396.26 140
14397.39 101
14398.53 114
14399.66 133
14400.79 110
14401.92 137
14403.06 146
14404.19 147
14405.32 144
14406.46 139
14407.59 116
14408.72 130
14409.86 156
14410.99 120
14412.13 139
14413.26 142
14414.39 124
14415.53 150
14416.66 147
14417.79 130
14418.93 119
14420.06 137
14421.20 123
14422.33 128
14423.46 121
14424.60 129
14425.73 149
14426.87 148
14428.00 130
14429.14 130
14430.27 152
14431.40 150
14432.54 143
14433.67 138
14434.81 161
14435.94 145
14437.08 149
14438.21 150
14439.35 141
14440.48 134
14441.62 148
14442.75 161
14443.88 131
14445.02 120
14446.15 137
14447.29 139
14448.42 126
14449.56 130
14450.70 131
14451.83 113
14452.97 136
14454.10 124
14455.24 138
14456.37 145
14457.51 147
14458.64 170
14459.78 145
14460.91 131
14462.05 137
14463.18 141
14464.32 179
14465.46 146
14466.59 135
14467.73 143
14468.86 139
14470.00 156
14471.14 157
14472.27 150
14473.41 147
14474.54 153
14475.68 158
14476.82 140
14477.95 135
14479.09 160
14480.22 159
14481.36 145
14482.50 161
14483.63 130
14484.77 168
14485.91 143
14487.04 121
14488.18 130
14489.32 136
14490.45 138
14491.59 137
14492.73 136
14493.86 142
14495.00 133
14496.14 124
14497.27 110
14498.41 126
14499.55 140
14500.69 116
14501.82 129
14502.96 123
14504.10 121
14505.23 122
14506.37 125
14507.51 142
14508.65 127
14509.78 142
14510.92 151
14512.06 135
14513.20 124
14514.33 127
14515.47 115
14516.61 135
14517.75 144
14518.89 114
14520.02 115
14521.16 129
14522.30 138
14523.44 109
14524.57 103
14525.71 150
14526.85 147
14527.99 126
14529.13 135
14530.27 109
14531.40 137
14532.54 125
14533.68 119
14534.82 117
14535.96 129
14537.10 133
14538.23 149
14539.37 137
14540.51 106
14541.65 124
14542.79 116
14543.93 137
14545.07 131
14546.21 117
14547.35 121
14548.48 133
14549.62 125
14550.76 122
14551.90 132
14553.04 121
14554.18 127
14555.32 104
14556.46 127
14557.60 115
14558.74 124
14559.88 129
14561.02 122
14562.16 135
14563.30 116
14564.43 118
14565.57 143
14566.71 116
14567.85 122
14568.99 116
14570.13 143
14571.27 138
14572.41 108
14573.55 146
14574.69 131
14575.83 129
14576.97 117
14578.11 105
14579.25 125
14580.39 120
14581.53 122
14582.67 126
14583.81 124
14584.96 121
14586.10 136
14587.24 133
14588.38 127
14589.52 111
14590.66 120
14591.80 119
14592.94 113
14594.08 102
14595.22 128
14596.36 143
14597.50 121
14598.64 96
14599.78 128
14600.93 125
14602.07 136
14603.21 124
14604.35 138
14605.49 143
14606.63 140
14607.77 132
14608.91 136
14610.06 130
14611.20 118
14612.34 126
14613.48 151
14614.62 105
14615.76 129
14616.91 135
14618.05 132
14619.19 117
14620.33 124
14621.47 116
14622.61 135
14623.76 158
14624.90 119
14626.04 125
14627.18 149
14628.32 153
14629.47 122
14630.61 135
14631.75 106
14632.89 155
14634.04 116
14635.18 141
14636.32 141
14637.46 138
14638.61 146
14639.75 120
14640.89 121
14642.03 117
14643.18 134
14644.32 125
14645.46 116
14646.60 126
14647.75 150
14648.89 113
14650.03 112
14651.18 137
14652.32 119
14653.46 133
14654.61 124
14655.75 136
14656.89 128
14658.03 126
14659.18 137
14660.32 125
14661.46 122
14662.61 131
14663.75 114
14664.90 141
14666.04 117
14667.18 124
14668.33 139
14669.47 137
14670.61 136
14671.76 126
14672.90 127
14674.05 123
14675.19 122
14676.33 116
14677.48 123
14678.62 122
14679.77 109
14680.91 101
14682.05 140
14683.20 117
14684.34 113
14685.49 115
14686.63 108
14687.78 139
14688.92 121
14690.06 127
14691.21 120
14692.35 132
14693.50 133
14694.64 132
14695.79 131
14696.93 121
14698.08 107
14699.22 124
14700.37 106
14701.51 128
14702.66 117
14703.80 114
14704.95 124
14706.09 125
14707.24 127
14708.38 114
14709.53 136
14710.67 107
14711.82 102
14712.96 134
14714.11 115
14715.26 112
14716.40 137
14717.55 119
14718.69 124
14719.84 100
14720.98 102
14722.13 126
14723.28 135
14724.42 105
14725.57 117
14726.71 111
14727.86 121
14729.01 121
14730.15 109
14731.30 125
14732.44 104
14733.59 142
14734.74 112
14735.88 114
14737.03 115
14738.18 118
14739.32 123
14740.47 124
14741.61 107
14742.76 116
14743.91 110
14745.05 100
14746.20 116
14747.35 110
14748.49 129
14749.64 117
14750.79 108
14751.94 105
14753.08 110
14754.23 117
14755.38 123
14756.52 120
14757.67 119
14758.82 110
14759.97 111
14761.11 115
14762.26 131
14763.41 128
14764.55 143
14765.70 110
14766.85 94
14768.00 127
14769.15 108
14770.29 116
14771.44 136
14772.59 118
14773.74 117
14774.88 135
14776.03 108
14777.18 113
14778.33 86
14779.48 106
14780.62 114
14781.77 98
14782.92 107
14784.07 117
14785.22 147
14786.36 110
14787.51 118
14788.66 108
14789.81 129
14790.96 126
14792.11 95
14793.26 101
14794.40 108
14795.55 114
14796.70 117
14797.85 117
14799.00 94
14800.15 100
14801.30 113
14802.45 126
14803.59 109
14804.74 125
14805.89 118
14807.04 109
14808.19 115
14809.34 106
14810.49 108
14811.64 127
14812.79 116
14813.94 102
14815.09 119
14816.24 106
14817.39 100
14818.53 104
14819.68 116
14820.83 122
14821.98 114
14823.13 112
14824.28 122
14825.43 98
14826.58 108
14827.73 104
14828.88 91
14830.03 108
14831.18 119
14832.33 120
14833.48 114
14834.63 99
14835.78 102
14836.93 112
14838.08 115
14839.23 99
14840.38 108
14841.53 78
14842.69 144
14843.84 110
14844.99 110
14846.14 101
14847.29 96
14848.44 104
14849.59 98
14850.74 104
14851.89 103
14853.04 98
14854.19 113
14855.34 108
14856.49 96
14857.65 86
14858.80 109
14859.95 127
14861.10 101
14862.25 103
14863.40 116
14864.55 94
14865.70 111
14866.86 102
14868.01 97
14869.16 99
14870.31 102
14871.46 109
14872.61 115
14873.77 103
14874.92 108
14876.07 104
14877.22 111
14878.37 94
14879.52 115
14880.68 119
14881.83 101
14882.98 94
14884.13 106
14885.28 112
14886.44 109
14887.59 107
14888.74 112
14889.89 117
14891.05 102
14892.20 95
14893.35 127
14894.50 114
14895.66 125
14896.81 102
14897.96 112
14899.11 92
14900.27 83
14901.42 94
14902.57 107
14903.72 115
14904.88 88
14906.03 92
14907.18 126
14908.34 128
14909.49 105
14910.64 91
14911.80 110
14912.95 118
14914.10 110
14915.26 127
14916.41 101
14917.56 106
14918.72 96
14919.87 123
14921.02 99
14922.18 108
14923.33 122
14924.48 127
14925.64 111
14926.79 118
14927.94 112
14929.10 111
14930.25 120
14931.41 114
14932.56 110
14933.71 88
14934.87 118
14936.02 127
14937.18 132
14938.33 107
14939.48 97
14940.64 84
14941.79 109
14942.95 152
14944.10 126
14945.26 108
14946.41 102
14947.57 133
14948.72 115
14949.87 109
14951.03 86
14952.18 92
14953.34 111
14954.49 97
14955.65 93
14956.80 111
14957.96 116
14959.11 122
14960.27 89
14961.42 134
14962.58 102
14963.73 105
14964.89 97
14966.04 124
14967.20 126
14968.36 108
14969.51 118
14970.67 116
14971.82 131
14972.98 90
14974.13 102
14975.29 93
14976.44 101
14977.60 70
14978.76 91
14979.91 98
14981.07 100
14982.22 99
14983.38 102
14984.53 95
14985.69 102
14986.85 108
14988.00 110
14989.16 106
14990.32 107
14991.47 118
14992.63 101
14993.78 103
14994.94 92
14996.10 105
14997.25 91
14998.41 100
14999.57 90
15000.72 103
15001.88 112
15003.04 98
15004.19 106
15005.35 80
15006.51 108
15007.66 104
15008.82 113
15009.98 93
15011.13 103
15012.29 105
15013.45 112
15014.61 104
15015.76 113
15016.92 110
15018.08 96
15019.23 92
15020.39 110
15021.55 86
15022.71 110
15023.86 98
15025.02 111
15026.18 77
15027.34 109
15028.49 98
15029.65 117
15030.81 134
15031.97 106
15033.13 102
15034.28 105
15035.44 113
15036.60 111
15037.76 83
15038.92 100
15040.07 106
15041.23 113
15042.39 105
15043.55 112
15044.71 115
15045.87 113
15047.02 93
15048.18 98
15049.34 108
15050.50 120
15051.66 116
15052.82 110
15053.98 95
15055.13 111
15056.29 125
15057.45 91
15058.61 101
15059.77 88
15060.93 102
15062.09 122
15063.25 83
15064.40 83
15065.56 101
15066.72 89
15067.88 93
15069.04 93
15070.20 112
15071.36 84
15072.52 98
15073.68 96
15074.84 115
15076.00 100
15077.16 121
15078.32 111
15079.48 119
15080.64 114
15081.80 94
15082.96 116
15084.12 78
15085.28 107
15086.44 108
15087.60 102
15088.76 98
15089.92 90
15091.08 126
15092.24 113
15093.40 87
15094.56 95
15095.72 105
15096.88 112
15098.04 107
15099.20 106
15100.36 92
15101.52 110
15102.68 82
15103.84 87
15105.00 85
15106.16 97
15107.32 108
15108.48 93
15109.64 99
15110.80 98
15111.96 95
15113.13 103
15114.29 103
15115.45 122
15116.61 107
15117.77 102
15118.93 100
15120.09 91
15121.25 103
15122.42 91
15123.58 96
15124.74 108
15125.90 115
15127.06 94
15128.22 88
15129.38 107
15130.55 101
15131.71 101
15132.87 78
15134.03 111
15135.19 118
15136.35 104
15137.52 105
15138.68 95
15139.84 99
15141.00 110
15142.16 105
15143.33 97
15144.49 82
15145.65 98
15146.81 102
15147.97 101
15149.14 95
15150.30 81
15151.46 90
15152.62 93
15153.79 106
15154.95 103
15156.11 92
15157.27 103
15158.44 105
15159.60 112
15160.76 107
15161.93 75
15163.09 92
15164.25 109
15165.41 79
15166.58 100
15167.74 100
15168.90 123
15170.07 102
15171.23 101
15172.39 78
15173.56 87
15174.72 103
15175.88 91
15177.05 86
15178.21 102
15179.37 107
15180.54 107
15181.70 100
15182.86 88
15184.03 107
15185.19 106
15186.36 113
15187.52 106
15188.68 103
15189.85 100
15191.01 96
15192.17 105
15193.34 103
15194.50 116
15195.67 112
15196.83 96
15198.00 112
15199.16 101
15200.32 98
15201.49 133
15202.65 97
15203.82 111
15204.98 103
15206.15 109
15207.31 99
15208.48 90
15209.64 134
15210.80 132
15211.97 103
15213.13 109
15214.30 100
15215.46 98
15216.63 129
15217.79 100
15218.96 115
15220.12 112
15221.29 126
15222.45 111
15223.62 110
15224.78 122
15225.95 110
15227.11 111
15228.28 121
15229.45 119
15230.61 107
15231.78 111
15232.94 124
15234.11 126
15235.27 119
15236.44 108
15237.60 112
15238.77 119
15239.94 109
15241.10 104
15242.27 107
15243.43 97
15244.60 115
15245.77 106
15246.93 99
15248.10 104
15249.26 97
15250.43 108
15251.60 101
15252.76 99
15253.93 113
15255.10 103
15256.26 115
15257.43 70
15258.60 110
15259.76 89
15260.93 115
15262.10 105
15263.26 98
15264.43 110
15265.60 124
15266.76 129
15267.93 118
15269.10 103
15270.26 109
15271.43 112
15272.60 91
15273.76 109
15274.93 125
15276.10 112
15277.27 113
15278.43 99
15279.60 102
15280.77 102
15281.94 109
15283.10 108
15284.27 87
15285.44 115
15286.61 105
15287.77 89
15288.94 104
15290.11 114
15291.28 119
15292.44 86
15293.61 112
15294.78 101
15295.95 107
15297.12 94
15298.28 105
15299.45 103
15300.62 97
15301.79 99
15302.96 98
15304.12 108
15305.29 105
15306.46 129
15307.63 110
15308.80 105
15309.97 98
15311.14 103
15312.30 102
15313.47 91
15314.64 101
15315.81 116
15316.98 102
15318.15 93
15319.32 118
15320.49 100
15321.65 130
15322.82 117
15323.99 100
15325.16 94
15326.33 102
15327.50 96
15328.67 112
15329.84 92
15331.01 98
15332.18 103
15333.35 102
15334.52 114
15335.69 106
15336.85 91
15338.02 113
15339.19 105
15340.36 89
15341.53 92
15342.70 95
15343.87 110
15345.04 84
15346.21 103
15347.38 97
15348.55 110
15349.72 76
15350.89 91
15352.06 103
15353.23 85
15354.40 99
15355.57 88
15356.74 99
15357.91 87
15359.08 107
15360.25 98
15361.43 102
15362.60 115
15363.77 113
15364.94 97
15366.11 116
15367.28 98
15368.45 84
15369.62 93
15370.79 111
15371.96 76
15373.13 91
15374.30 97
15375.47 80
15376.65 93
15377.82 102
15378.99 113
15380.16 115
15381.33 125
15382.50 93
15383.67 112
15384.84 104
15386.02 106
15387.19 112
15388.36 116
15389.53 98
15390.70 99
15391.87 127
15393.04 89
15394.22 111
15395.39 110
15396.56 100
15397.73 98
15398.90 103
15400.08 109
15401.25 96
15402.42 94
15403.59 112
15404.76 81
15405.94 114
15407.11 88
15408.28 93
15409.45 97
15410.63 118
15411.80 118
15412.97 87
15414.14 100
15415.31 94
15416.49 106
15417.66 106
15418.83 117
15420.01 103
15421.18 94
15422.35 98
15423.52 97
15424.70 107
15425.87 102
15427.04 96
15428.22 88
15429.39 97
15430.56 92
15431.73 117
15432.91 93
15434.08 83
15435.25 98
15436.43 113
15437.60 86
15438.77 97
15439.95 102
15441.12 105
15442.30 103
15443.47 95
15444.64 102
15445.82 96
15446.99 91
15448.16 71
15449.34 116
15450.51 108
15451.69 93
15452.86 107
15454.03 97
15455.21 103
15456.38 86
15457.56 107
15458.73 110
15459.90 93
15461.08 115
15462.25 114
15463.43 115
15464.60 113
15465.78 87
15466.95 91
15468.12 88
15469.30 129
15470.47 109
15471.65 117
15472.82 101
15474.00 109
15475.17 120
15476.35 106
15477.52 86
15478.70 83
15479.87 122
15481.05 103
15482.22 97
15483.40 97
15484.57 92
15485.75 98
15486.92 95
15488.10 102
15489.27 112
15490.45 106
15491.62 102
15492.80 87
15493.98 86
15495.15 81
15496.33 103
15497.50 121
15498.68 91
15499.85 89
15501.03 101
15502.21 121
15503.38 106
15504.56 116
15505.73 112
15506.91 111
15508.09 100
15509.26 119
15510.44 110
15511.61 113
15512.79 102
15513.97 109
15515.14 100
15516.32 112
15517.50 105
15518.67 111
15519.85 106
15521.02 96
15522.20 92
15523.38 121
15524.55 108
15525.73 81
15526.91 115
15528.09 83
15529.26 107
15530.44 103
15531.62 94
15532.79 102
15533.97 100
15535.15 91
15536.32 117
15537.50 95
15538.68 111
15539.86 90
15541.03 91
15542.21 103
15543.39 83
15544.57 106
15545.74 113
15546.92 107
15548.10 98
15549.28 105
15550.45 94
15551.63 119
15552.81 108
15553.99 93
15555.16 120
15556.34 109
15557.52 115
15558.70 113
15559.88 106
15561.05 106
15562.23 94
15563.41 104
15564.59 117
15565.77 110
15566.95 112
15568.12 94
15569.30 123
15570.48 90
15571.66 115
15572.84 104
15574.02 108
15575.19 108
15576.37 127
15577.55 126
15578.73 102
15579.91 104
15581.09 107
15582.27 113
15583.45 104
15584.62 110
15585.80 113
15586.98 128
15588.16 125
15589.34 109
15590.52 89
15591.70 120
15592.88 123
15594.06 142
15595.24 121
15596.42 97
15597.60 108
15598.78 119
15599.96 133
15601.14 139
15602.31 118
15603.49 121
15604.67 123
15605.85 117
15607.03 100
15608.21 93
15609.39 112
15610.57 124
15611.75 99
15612.93 111
15614.11 113
15615.29 117
15616.47 111
15617.65 102
15618.83 114
15620.01 122
15621.19 108
15622.38 103
15623.56 100
15624.74 111
15625.92 112
15627.10 146
15628.28 127
15629.46 125
15630.64 139
15631.82 127
15633.00 141
15634.18 127
15635.36 125
15636.54 124
15637.72 123
15638.91 122
15640.09 130
15641.27 126
15642.45 136
15643.63 134
15644.81 145
15645.99 106
15647.17 113
15648.36 134
15649.54 112
15650.72 152
15651.90 136
15653.08 176
15654.26 124
15655.44 122
15656.63 127
15657.81 145
15658.99 130
15660.17 155
15661.35 117
15662.54 110
15663.72 131
15664.90 114
15666.08 127
15667.26 122
15668.45 130
15669.63 125
15670.81 133
15671.99 138
15673.17 147
15674.36 148
15675.54 143
15676.72 116
15677.90 141
15679.09 140
15680.27 138
15681.45 117
15682.63 142
15683.82 142
15685.00 137
15686.18 148
15687.37 142
15688.55 132
15689.73 144
15690.91 162
15692.10 131
15693.28 133
15694.46 129
15695.65 154
15696.83 141
15698.01 145
15699.20 158
15700.38 142
15701.56 126
15702.75 121
15703.93 125
15705.11 139
15706.30 148
15707.48 165
15708.66 135
15709.85 169
15711.03 156
15712.22 161
15713.40 165
15714.58 162
15715.77 177
15716.95 178
15718.14 195
15719.32 151
15720.50 166
15721.69 172
15722.87 155
15724.06 177
15725.24 154
15726.43 156
15727.61 143
15728.79 157
15729.98 146
15731.16 150
15732.35 143
15733.53 157
15734.72 176
15735.90 161
15737.09 160
15738.27 169
15739.46 160
15740.64 131
15741.83 146
15743.01 173
15744.20 174
15745.38 168
15746.57 175
15747.75 145
15748.94 153
15750.12 149
15751.31 177
15752.49 145
15753.68 161
15754.86 172
15756.05 138
15757.23 136
15758.42 142
15759.60 175
15760.79 164
15761.98 148
15763.16 152
15764.35 147
15765.53 141
15766.72 148
15767.90 150
15769.09 128
15770.28 123
15771.46 154
15772.65 145
15773.83 143
15775.02 146
15776.21 136
15777.39 154
15778.58 144
15779.77 155
15780.95 139
15782.14 127
15783.33 160
15784.51 133
15785.70 122
15786.89 131
15788.07 145
15789.26 133
15790.45 148
15791.63 156
15792.82 142
15794.01 129
15795.19 120
15796.38 152
15797.57 155
15798.75 133
15799.94 140
15801.13 138
15802.32 125
15803.50 124
15804.69 109
15805.88 109
15807.06 106
15808.25 135
15809.44 131
15810.63 144
15811.81 126
15813.00 132
15814.19 122
15815.38 131
15816.57 136
15817.75 164
15818.94 137
15820.13 125
15821.32 100
15822.50 102
15823.69 117
15824.88 133
15826.07 115
15827.26 121
15828.44 110
15829.63 136
15830.82 103
15832.01 130
15833.20 104
15834.39 109
15835.57 124
15836.76 133
15837.95 140
15839.14 106
15840.33 129
15841.52 125
15842.71 122
15843.90 122
15845.08 143
15846.27 122
15847.46 109
15848.65 110
15849.84 115
15851.03 109
15852.22 142
15853.41 130
15854.60 111
15855.79 121
15856.97 134
15858.16 99
15859.35 104
15860.54 125
15861.73 135
15862.92 118
15864.11 104
15865.30 107
15866.49 139
15867.68 124
15868.87 104
15870.06 129
15871.25 128
15872.44 123
15873.63 123
15874.82 112
15876.01 122
15877.20 96
15878.39 122
15879.58 109
15880.77 126
15881.96 127
15883.15 140
15884.34 127
15885.53 118
15886.72 117
15887.91 117
15889.10 123
15890.29 125
15891.48 121
15892.67 109
15893.86 125
15895.05 122
15896.24 138
15897.44 125
15898.63 116
15899.82 112
15901.01 114
15902.20 114
15903.39 136
15904.58 122
15905.77 133
15906.96 114
15908.15 120
15909.35 109
15910.54 121
15911.73 125
15912.92 135
15914.11 128
15915.30 129
15916.49 122
15917.69 118
15918.88 105
15920.07 102
15921.26 126
15922.45 105
15923.64 126
15924.84 131
15926.03 114
15927.22 102
15928.41 83
15929.60 108
15930.80 100
15931.99 104
15933.18 119
15934.37 125
15935.56 130
15936.76 120
15937.95 107
15939.14 120
15940.33 115
15941.53 123
15942.72 130
15943.91 107
15945.10 122
15946.30 118
15947.49 109
15948.68 111
15949.87 94
15951.07 110
15952.26 114
15953.45 97
15954.65 100
15955.84 104
15957.03 121
15958.22 129
15959.42 116
15960.61 83
15961.80 108
15963.00 130
15964.19 95
15965.38 99
15966.58 98
15967.77 107
15968.96 103
15970.16 125
15971.35 100
15972.54 119
15973.74 112
15974.93 109
15976.13 109
15977.32 111
15978.51 95
15979.71 116
15980.90 110
15982.09 112
15983.29 99
15984.48 112
15985.68 104
15986.87 101
15988.06 101
15989.26 95
15990.45 103
15991.65 86
15992.84 124
15994.04 98
15995.23 114
15996.43 120
15997.62 109
15998.81 111
16000.01 92
16001.20 129
16002.40 115
16003.59 99
16004.79 98
16005.98 102
16007.18 91
16008.37 115
16009.57 116
16010.76 110
16011.96 87
16013.15 109
16014.35 110
16015.54 111
16016.74 107
16017.93 115
16019.13 125
16020.32 111
16021.52 103
16022.72 95
16023.91 118
16025.11 111
16026.30 101
16027.50 91
16028.69 106
16029.89 105
16031.08 106
16032.28 116
16033.48 106
16034.67 88
16035.87 103
16037.06 130
16038.26 108
16039.46 112
16040.65 96
16041.85 90
16043.05 88
16044.24 98
16045.44 117
16046.63 96
16047.83 95
16049.03 111
16050.22 88
16051.42 70
16052.62 79
16053.81 95
16055.01 114
16056.21 89
16057.40 83
16058.60 98
16059.80 104
16060.99 99
16062.19 105
16063.39 107
16064.58 100
16065.78 105
16066.98 97
16068.18 97
16069.37 88
16070.57 106
16071.77 88
16072.97 103
16074.16 95
16075.36 90
16076.56 108
16077.76 117
16078.95 82
16080.15 102
16081.35 108
16082.55 107
16083.74 103
16084.94 121
16086.14 99
16087.34 97
16088.53 92
16089.73 97
16090.93 99
16092.13 84
16093.33 107
16094.53 84
16095.72 98
16096.92 80
16098.12 81
16099.32 107
16100.52 92
16101.72 100
16102.91 89
16104.11 101
16105.31 104
16106.51 92
16107.71 93
16108.91 100
16110.11 86
16111.30 95
16112.50 98
16113.70 112
16114.90 93
16116.10 94
16117.30 84
16118.50 98
16119.70 93
16120.90 92
16122.10 92
16123.29 85
16124.49 104
16125.69 85
16126.89 95
16128.09 91
16129.29 104
16130.49 74
16131.69 106
16132.89 103
16134.09 80
16135.29 89
16136.49 113
16137.69 112
16138.89 88
16140.09 110
16141.29 102
16142.49 100
16143.69 84
16144.89 111
16146.09 75
16147.29 105
16148.49 97
16149.69 92
16150.89 98
16152.09 100
16153.29 92
16154.49 109
16155.69 99
16156.89 92
16158.09 95
16159.29 103
16160.49 108
16161.69 94
16162.89 105
16164.09 100
16165.30 122
16166.50 101
16167.70 113
16168.90 115
16170.10 90
16171.30 95
16172.50 97
16173.70 120
16174.90 101
16176.10 125
16177.31 102
16178.51 92
16179.71 111
16180.91 95
16182.11 98
16183.31 82
16184.51 104
16185.72 105
16186.92 102
16188.12 96
16189.32 105
16190.52 125
16191.72 100
16192.93 111
16194.13 107
16195.33 97
16196.53 102
16197.73 106
16198.94 91
16200.14 100
16201.34 107
16202.54 98
16203.74 107
16204.95 116
16206.15 124
16207.35 98
16208.55 98
16209.76 88
16210.96 102
16212.16 103
16213.36 112
16214.57 114
16215.77 103
16216.97 119
16218.17 101
16219.38 103
16220.58 111
16221.78 91
16222.99 128
16224.19 94
16225.39 106
16226.59 121
16227.80 128
16229.00 106
16230.20 91
16231.41 118
16232.61 109
16233.81 124
16235.02 90
16236.22 98
16237.42 116
16238.63 130
16239.83 125
16241.04 99
16242.24 120
16243.44 115
16244.65 106
16245.85 127
16247.05 114
16248.26 101
16249.46 129
16250.67 128
16251.87 106
16253.07 121
16254.28 106
16255.48 125
16256.69 119
16257.89 116
16259.09 127
16260.30 121
16261.50 129
16262.71 117
16263.91 122
16265.12 120
16266.32 148
16267.53 126
16268.73 128
16269.94 108
16271.14 115
16272.34 143
16273.55 142
16274.75 106
16275.96 101
16277.16 125
16278.37 156
16279.57 118
16280.78 121
16281.98 121
16283.19 133
16284.39 142
16285.60 128
16286.81 147
16288.01 128
16289.22 142
16290.42 150
16291.63 143
16292.83 119
16294.04 144
16295.24 136
16296.45 117
16297.66 159
16298.86 121
16300.07 150
16301.27 150
16302.48 145
16303.68 129
16304.89 147
16306.10 138
16307.30 165
16308.51 128
16309.71 137
16310.92 132
16312.13 158
16313.33 152
16314.54 146
16315.75 140
16316.95 145
16318.16 134
16319.37 132
16320.57 104
16321.78 118
16322.99 120
16324.19 132
16325.40 104
16326.61 117
16327.81 105
16329.02 124
16330.23 103
16331.43 116
16332.64 126
16333.85 112
16335.05 113
16336.26 103
16337.47 120
16338.68 107
16339.88 111
16341.09 105
16342.30 122
16343.51 111
16344.71 108
16345.92 94
16347.13 96
16348.34 110
16349.54 126
16350.75 100
16351.96 101
16353.17 125
16354.37 126
16355.58 102
16356.79 98
16358.00 97
16359.21 107
16360.41 109
16361.62 115
16362.83 96
16364.04 104
16365.25 107
16366.45 117
16367.66 93
16368.87 108
16370.08 80
16371.29 86
16372.50 103
16373.71 107
16374.91 83
16376.12 101
16377.33 105
16378.54 119
16379.75 94
16380.96 104
16382.17 96
16383.38 93
16384.58 120
16385.79 95
16387.00 74
16388.21 90
16389.42 104
16390.63 102
16391.84 85
16393.05 93
16394.26 112
16395.47 95
16396.68 114
16397.89 116
16399.09 86
16400.30 97
16401.51 103
16402.72 93
16403.93 98
16405.14 102
16406.35 111
16407.56 107
16408.77 114
16409.98 116
16411.19 111
16412.40 115
16413.61 107
16414.82 98
16416.03 90
16417.24 92
16418.45 123
16419.66 92
16420.87 106
16422.08 99
16423.29 81
16424.50 101
16425.71 98
16426.92 83
16428.14 90
16429.35 98
16430.56 94
16431.77 99
16432.98 105
16434.19 102
16435.40 99
16436.61 102
16437.82 93
16439.03 101
16440.24 117
16441.45 96
16442.67 98
16443.88 119
16445.09 104
16446.30 99
16447.51 90
16448.72 86
16449.93 84
16451.14 87
16452.36 90
16453.57 87
16454.78 81
16455.99 87
16457.20 98
16458.41 95
16459.63 81
16460.84 101
16462.05 96
16463.26 94
16464.47 84
16465.68 93
16466.90 108
16468.11 93
16469.32 95
16470.53 113
16471.74 100
16472.96 72
16474.17 103
16475.38 78
16476.59 108
16477.81 112
16479.02 86
16480.23 91
16481.44 84
16482.66 86
16483.87 90
16485.08 81
16486.29 86
16487.51 72
16488.72 80
16489.93 84
16491.15 82
16492.36 92
16493.57 86
16494.78 84
16496.00 85
16497.21 88
16498.42 76
16499.64 76
16500.85 91
16502.06 86
16503.28 81
16504.49 88
16505.70 100
16506.92 105
16508.13 86
16509.34 78
16510.56 87
16511.77 81
16512.98 91
16514.20 95
16515.41 66
16516.63 73
16517.84 84
16519.05 77
16520.27 85
16521.48 91
16522.70 79
16523.91 113
16525.12 94
16526.34 89
16527.55 90
16528.77 91
16529.98 96
16531.20 88
16532.41 76
16533.62 110
16534.84 90
16536.05 69
16537.27 92
16538.48 102
16539.70 95
16540.91 84
16542.13 76
16543.34 89
16544.56 96
16545.77 110
16546.99 91
16548.20 96
16549.42 86
16550.63 101
16551.85 92
16553.06 97
16554.28 98
16555.49 87
16556.71 105
16557.92 97
16559.14 88
16560.35 75
16561.57 89
16562.78 103
16564.00 91
16565.21 81
16566.43 87
16567.65 102
16568.86 91
16570.08 76
16571.29 72
16572.51 79
16573.73 115
16574.94 96
16576.16 75
16577.37 96
16578.59 79
16579.81 101
16581.02 74
16582.24 67
16583.45 70
16584.67 96
16585.89 94
16587.10 80
16588.32 83
16589.54 84
16590.75 91
16591.97 85
16593.19 86
16594.40 82
16595.62 72
16596.84 116
16598.05 107
16599.27 111
16600.49 106
16601.70 83
16602.92 79
16604.14 82
16605.35 74
16606.57 81
16607.79 70
16609.01 81
16610.22 105
16611.44 87
16612.66 101
16613.88 78
16615.09 75
16616.31 86
16617.53 86
16618.75 81
16619.96 88
16621.18 90
16622.40 88
16623.62 68
16624.83 83
16626.05 88
16627.27 101
16628.49 87
16629.71 79
16630.92 82
16632.14 98
16633.36 108
16634.58 92
16635.80 80
16637.01 83
16638.23 74
16639.45 75
16640.67 78
16641.89 88
16643.11 97
16644.32 83
16645.54 86
16646.76 84
16647.98 73
16649.20 72
16650.42 84
16651.64 75
16652.86 95
16654.07 77
16655.29 84
16656.51 97
16657.73 97
16658.95 89
16660.17 80
16661.39 64
16662.61 83
16663.83 81
16665.05 59
16666.27 78
16667.48 78
16668.70 97
16669.92 81
16671.14 95
16672.36 81
16673.58 95
16674.80 72
16676.02 72
16677.24 87
16678.46 105
16679.68 75
16680.90 93
16682.12 89
16683.34 107
16684.56 85
16685.78 87
16687.00 84
16688.22 89
16689.44 104
16690.66 84
16691.88 88
16693.10 106
16694.32 85
16695.54 86
16696.76 89
16697.98 81
16699.20 85
16700.42 71
16701.64 92
16702.87 87
16704.09 83
16705.31 89
16706.53 78
16707.75 97
16708.97 78
16710.19 78
16711.41 91
16712.63 76
16713.85 86
16715.07 68
16716.30 93
16717.52 90
16718.74 92
16719.96 81
16721.18 79
16722.40 80
16723.62 83
16724.85 84
16726.07 91
16727.29 87
16728.51 94
16729.73 91
16730.95 74
16732.17 97
16733.40 85
16734.62 82
16735.84 72
16737.06 79
16738.28 73
16739.51 95
16740.73 75
16741.95 91
16743.17 94
16744.39 85
16745.62 87
16746.84 98
16748.06 101
16749.28 116
16750.51 103
16751.73 99
16752.95 99
16754.17 92
16755.40 87
16756.62 94
16757.84 88
16759.06 75
16760.29 100
16761.51 73
16762.73 99
16763.96 68
16765.18 94
16766.40 114
16767.62 112
16768.85 108
16770.07 110
16771.29 93
16772.52 86
16773.74 78
16774.96 80
16776.19 103
16777.41 97
16778.63 89
16779.86 88
16781.08 103
16782.30 97
16783.53 111
16784.75 92
16785.97 73
16787.20 74
16788.42 95
16789.65 81
16790.87 70
16792.09 85
16793.32 101
16794.54 96
16795.77 77
16796.99 83
16798.21 83
16799.44 109
16800.66 79
16801.89 113
16803.11 85
16804.34 82
16805.56 83
16806.78 100
16808.01 89
16809.23 72
16810.46 81
16811.68 77
16812.91 82
16814.13 90
16815.36 92
16816.58 87
16817.81 91
16819.03 86
16820.26 77
16821.48 100
16822.71 97
16823.93 72
16825.16 81
16826.38 88
16827.61 108
16828.83 96
16830.06 78
16831.28 87
16832.51 84
16833.73 115
16834.96 90
16836.19 88
16837.41 66
16838.64 91
16839.86 92
16841.09 88
16842.31 70
16843.54 94
16844.76 98
16845.99 75
16847.22 92
16848.44 82
16849.67 98
16850.89 88
16852.12 110
16853.35 81
16854.57 91
16855.80 90
16857.03 104
16858.25 101
16859.48 95
16860.71 87
16861.93 83
16863.16 93
16864.38 90
16865.61 76
16866.84 74
16868.06 84
16869.29 84
16870.52 94
16871.74 95
16872.97 86
16874.20 96
16875.43 92
16876.65 94
16877.88 76
16879.11 64
16880.33 117
16881.56 103
16882.79 109
16884.02 103
16885.24 109
16886.47 93
16887.70 100
16888.93 95
16890.15 91
16891.38 104
16892.61 103
16893.84 108
16895.06 96
16896.29 90
16897.52 85
16898.75 105
16899.97 85
16901.20 96
16902.43 108
16903.66 111
16904.89 81
16906.11 79
16907.34 94
16908.57 107
16909.80 114
16911.03 94
16912.26 95
16913.48 91
16914.71 105
16915.94 89
16917.17 98
16918.40 84
16919.63 92
16920.85 120
16922.08 114
16923.31 94
16924.54 95
16925.77 105
16927.00 75
16928.23 95
16929.46 90
16930.69 83
16931.91 114
16933.14 101
16934.37 93
16935.60 88
16936.83 71
16938.06 88
16939.29 88
16940.52 103
16941.75 65
16942.98 97
16944.21 82
16945.44 99
16946.67 107
16947.90 93
16949.13 104
16950.35 107
16951.58 95
16952.81 89
16954.04 115
16955.27 82
16956.50 90
16957.73 105
16958.96 104
16960.19 102
16961.42 74
16962.65 98
16963.88 78
16965.11 97
16966.34 88
16967.58 78
16968.81 92
16970.04 85
16971.27 102
16972.50 118
16973.73 98
16974.96 108
16976.19 87
16977.42 97
16978.65 76
16979.88 94
16981.11 93
16982.34 96
16983.57 83
16984.80 89
16986.04 75
16987.27 85
16988.50 91
16989.73 77
16990.96 101
16992.19 92
16993.42 98
16994.65 94
16995.88 95
16997.12 70
16998.35 112
16999.58 101
17000.81 88
17002.04 77
17003.27 79
17004.51 98
17005.74 82
17006.97 80
17008.20 70
17009.43 86
17010.66 86
17011.90 68
17013.13 75
17014.36 79
17015.59 81
17016.82 119
17018.06 85
17019.29 88
17020.52 94
17021.75 93
17022.99 87
17024.22 83
17025.45 102
17026.68 76
17027.92 85
17029.15 83
17030.38 90
17031.61 67
17032.85 100
17034.08 75
17035.31 86
17036.54 96
17037.78 71
17039.01 83
17040.24 113
17041.48 92
17042.71 67
17043.94 83
17045.18 78
17046.41 98
17047.64 84
17048.88 87
17050.11 91
17051.34 87
17052.58 89
17053.81 96
17055.04 74
17056.28 73
17057.51 70
17058.74 82
17059.98 74
17061.21 70
17062.44 78
17063.68 102
17064.91 98
17066.15 58
17067.38 80
17068.61 106
17069.85 93
17071.08 78
17072.32 81
17073.55 77
17074.78 97
17076.02 88
17077.25 100
17078.49 98
17079.72 97
17080.96 87
17082.19 93
17083.42 91
17084.66 67
17085.89 81
17087.13 86
17088.36 113
17089.60 93
17090.83 75
17092.07 91
17093.30 88
17094.54 94
17095.77 88
17097.01 84
17098.24 88
17099.48 92
17100.71 96
17101.95 71
17103.18 79
17104.42 73
17105.65 97
17106.89 90
17108.12 72
17109.36 88
17110.60 103
17111.83 83
17113.07 68
17114.30 78
17115.54 73
17116.77 99
17118.01 86
17119.25 77
17120.48 84
17121.72 79
17122.95 84
17124.19 77
17125.43 91
17126.66 101
17127.90 108
17129.13 94
17130.37 79
17131.61 71
17132.84 90
17134.08 77
17135.32 84
17136.55 79
17137.79 89
17139.02 95
17140.26 79
17141.50 92
17142.73 50
17143.97 93
17145.21 93
17146.44 79
17147.68 72
17148.92 97
17150.16 85
17151.39 88
17152.63 73
17153.87 85
17155.10 83
17156.34 104
17157.58 67
17158.82 66
17160.05 81
17161.29 98
17162.53 96
17163.76 68
17165.00 77
17166.24 79
17167.48 82
17168.72 78
17169.95 82
17171.19 78
17172.43 74
17173.67 85
17174.90 85
17176.14 97
17177.38 92
17178.62 68
17179.86 82
17181.09 79
17182.33 67
17183.57 72
17184.81 80
17186.05 63
17187.28 81
17188.52 84
17189.76 81
17191.00 81
17192.24 85
17193.48 99
17194.72 81
17195.95 69
17197.19 75
17198.43 73
17199.67 81
17200.91 82
17202.15 62
17203.39 85
17204.63 85
17205.86 66
17207.10 85
17208.34 60
17209.58 65
17210.82 94
17212.06 92
17213.30 74
17214.54 82
17215.78 95
17217.02 97
17218.26 92
17219.50 71
17220.74 77
17221.97 73
17223.21 82
17224.45 60
17225.69 69
17226.93 74
17228.17 76
17229.41 86
17230.65 86
17231.89 61
17233.13 77
17234.37 77
17235.61 66
17236.85 70
17238.09 77
17239.33 76
17240.57 80
17241.81 75
17243.05 68
17244.29 80
17245.53 66
17246.77 57
17248.02 77
17249.26 74
17250.50 90
17251.74 78
17252.98 78
17254.22 64
17255.46 82
17256.70 89
17257.94 75
17259.18 77
17260.42 72
17261.66 70
17262.90 71
17264.15 77
17265.39 73
17266.63 88
17267.87 82
17269.11 69
17270.35 71
17271.59 74
17272.83 70
17274.08 86
17275.32 88
17276.56 77
17277.80 86
17279.04 63
17280.28 78
17281.52 76
17282.77 60
17284.01 81
17285.25 83
17286.49 82
17287.73 87
17288.98 95
17290.22 97
17291.46 78
17292.70 81
17293.94 88
17295.19 91
17296.43 65
17297.67 77
17298.91 63
17300.16 65
17301.40 62
17302.64 66
17303.88 79
17305.13 76
17306.37 84
17307.61 67
17308.85 76
17310.10 73
17311.34 58
17312.58 78
17313.82 63
17315.07 73
17316.31 81
17317.55 76
17318.80 84
17320.04 55
17321.28 72
17322.53 87
17323.77 70
17325.01 63
17326.26 78
17327.50 79
17328.74 72
17329.99 69
17331.23 91
17332.47 74
17333.72 66
17334.96 59
17336.20 74
17337.45 83
17338.69 74
17339.93 87
17341.18 76
17342.42 89
17343.67 79
17344.91 77
17346.15 73
17347.40 65
17348.64 82
17349.89 93
17351.13 70
17352.37 90
17353.62 64
17354.86 76
17356.11 86
17357.35 59
17358.60 79
17359.84 77
17361.09 81
17362.33 76
17363.57 84
17364.82 78
17366.06 76
17367.31 90
17368.55 92
17369.80 88
17371.04 73
17372.29 90
17373.53 92
17374.78 86
17376.02 86
17377.27 65
17378.51 71
17379.76 72
17381.00 71
17382.25 83
17383.50 91
17384.74 87
17385.99 98
17387.23 94
17388.48 89
17389.72 88
17390.97 82
17392.21 80
17393.46 82
17394.71 79
17395.95 75
17397.20 68
17398.44 83
17399.69 72
17400.93 60
17402.18 78
17403.43 85
17404.67 74
17405.92 70
17407.17 77
17408.41 75
17409.66 74
17410.90 69
17412.15 71
17413.40 65
17414.64 71
17415.89 82
17417.14 85
17418.38 65
17419.63 89
17420.88 79
17422.12 91
17423.37 84
17424.62 77
17425.86 83
17427.11 82
17428.36 69
17429.60 70
17430.85 75
17432.10 81
17433.35 86
17434.59 79
17435.84 75
17437.09 68
17438.33 69
17439.58 67
17440.83 70
17442.08 84
17443.32 83
17444.57 85
17445.82 69
17447.07 69
17448.32 59
17449.56 74
17450.81 68
17452.06 76
17453.31 73
17454.55 68
17455.80 64
17457.05 76
17458.30 76
17459.55 59
17460.79 73
17462.04 66
17463.29 73
17464.54 59
17465.79 57
17467.04 59
17468.28 67
17469.53 63
17470.78 91
17472.03 73
17473.28 67
17474.53 73
17475.78 74
17477.02 77
17478.27 58
17479.52 62
17480.77 81
17482.02 94
17483.27 70
17484.52 65
17485.77 84
17487.02 92
17488.26 80
17489.51 73
17490.76 79
17492.01 72
17493.26 68
17494.51 79
17495.76 68
17497.01 64
17498.26 76
17499.51 82
17500.76 74
17502.01 71
17503.26 82
17504.51 70
17505.76 60
17507.01 68
17508.26 77
17509.51 78
17510.76 69
17512.01 77
17513.26 65
17514.51 82
17515.76 66
17517.01 75
17518.26 86
17519.51 87
17520.76 75
17522.01 90
17523.26 83
17524.51 70
17525.76 71
17527.01 88
17528.26 74
17529.51 82
17530.76 87
17532.01 81
17533.26 81
17534.51 67
17535.76 84
17537.01 72
17538.27 88
17539.52 73
17540.77 83
17542.02 65
17543.27 74
17544.52 94
17545.77 88
17547.02 62
17548.27 56
17549.53 79
17550.78 85
17552.03 75
17553.28 60
17554.53 80
17555.78 80
17557.03 81
17558.29 73
17559.54 64
17560.79 75
17562.04 64
17563.29 81
17564.54 64
17565.80 84
17567.05 76
17568.30 60
17569.55 63
17570.80 80
17572.06 69
17573.31 76
17574.56 70
17575.81 51
17577.07 64
17578.32 79
17579.57 74
17580.82 74
17582.08 73
17583.33 73
17584.58 69
17585.83 64
17587.09 72
17588.34 55
17589.59 71
17590.84 76
17592.10 85
17593.35 62
17594.60 66
17595.86 70
17597.11 78
17598.36 69
17599.61 79
17600.87 86
17602.12 78
17603.37 68
17604.63 56
17605.88 74
17607.13 88
17608.39 78
17609.64 65
17610.89 57
17612.15 66
17613.40 74
17614.66 91
17615.91 89
17617.16 70
17618.42 70
17619.67 78
17620.92 85
17622.18 60
17623.43 72
17624.69 64
17625.94 55
17627.19 83
17628.45 65
17629.70 59
17630.96 66
17632.21 99
17633.47 65
17634.72 63
17635.97 61
17637.23 72
17638.48 71
17639.74 65
17640.99 64
17642.25 83
17643.50 67
17644.76 63
17646.01 53
17647.27 66
17648.52 67
17649.78 81
17651.03 72
17652.28 70
17653.54 58
17654.80 78
17656.05 85
17657.31 76
17658.56 62
17659.82 72
17661.07 93
17662.33 70
17663.58 57
17664.84 71
17666.09 78
17667.35 100
17668.60 75
17669.86 79
17671.11 67
17672.37 66
17673.63 84
17674.88 52
17676.14 79
17677.39 68
17678.65 90
17679.91 87
17681.16 64
17682.42 59
17683.67 71
17684.93 94
17686.19 75
17687.44 59
17688.70 74
17689.95 72
17691.21 84
17692.47 61
17693.72 65
17694.98 75
17696.24 61
17697.49 70
17698.75 72
17700.01 50
17701.26 60
17702.52 83
17703.78 85
17705.03 73
17706.29 75
17707.55 78
17708.81 70
17710.06 82
17711.32 61
17712.58 74
17713.83 69
17715.09 74
17716.35 70
17717.61 80
17718.86 80
17720.12 69
17721.38 66
17722.63 64
17723.89 70
17725.15 62
17726.41 84
17727.67 72
17728.92 66
17730.18 73
17731.44 71
17732.70 68
17733.95 70
17735.21 58
17736.47 88
17737.73 70
17738.99 75
17740.24 74
17741.50 69
17742.76 76
17744.02 66
17745.28 81
17746.54 57
17747.79 68
17749.05 64
17750.31 86
17751.57 60
17752.83 79
17754.09 72
17755.35 67
17756.60 63
17757.86 63
17759.12 82
17760.38 74
17761.64 65
17762.90 66
17764.16 94
17765.42 75
17766.67 60
17767.93 58
17769.19 63
17770.45 71
17771.71 69
17772.97 65
17774.23 58
17775.49 55
17776.75 77
17778.01 85
17779.27 76
17780.53 60
17781.79 76
17783.05 75
17784.31 78
17785.57 69
17786.83 80
17788.09 102
17789.35 78
17790.61 78
17791.87 64
17793.13 46
17794.39 60
17795.65 78
17796.91 74
17798.17 59
17799.43 60
17800.69 66
17801.95 93
17803.21 82
17804.47 73
17805.73 74
17806.99 62
17808.25 71
17809.51 65
17810.77 49
17812.03 74
17813.29 67
17814.55 74
17815.81 74
17817.07 67
17818.33 61
17819.60 75
17820.86 69
17822.12 57
17823.38 65
17824.64 55
17825.90 65
17827.16 77
17828.42 55
17829.68 69
17830.95 71
17832.21 59
17833.47 54
17834.73 45
17835.99 56
17837.25 63
17838.51 60
17839.78 74
17841.04 48
17842.30 59
17843.56 62
17844.82 60
17846.08 52
17847.35 59
17848.61 59
17849.87 63
17851.13 72
17852.39 54
17853.66 60
17854.92 65
17856.18 75
17857.44 48
17858.71 66
17859.97 72
17861.23 71
17862.49 72
17863.76 59
17865.02 60
17866.28 65
17867.54 59
17868.81 62
17870.07 50
17871.33 70
17872.59 61
17873.86 60
17875.12 62
17876.38 47
17877.65 63
17878.91 55
17880.17 57
17881.44 53
17882.70 57
17883.96 65
17885.22 72
17886.49 60
17887.75 57
17889.01 64
17890.28 68
17891.54 62
17892.81 67
17894.07 63
17895.33 59
17896.60 70
17897.86 75
17899.12 77
17900.39 55
17901.65 69
17902.92 58
17904.18 63
17905.44 62
17906.71 76
17907.97 65
17909.24 55
17910.50 59
17911.76 67
17913.03 64
17914.29 73
17915.56 62
17916.82 55
17918.09 63
17919.35 86
17920.61 68
17921.88 51
17923.14 71
17924.41 80
17925.67 55
17926.94 50
17928.20 50
17929.47 87
17930.73 82
17932.00 73
17933.26 55
17934.53 60
17935.79 67
17937.06 69
17938.32 65
17939.59 63
17940.85 55
17942.12 65
17943.38 57
17944.65 77
17945.91 60
17947.18 78
17948.44 85
17949.71 67
17950.98 71
17952.24 63
17953.51 87
17954.77 97
17956.04 63
17957.30 60
17958.57 82
17959.84 67
17961.10 71
17962.37 53
17963.63 50
17964.90 63
17966.17 76
17967.43 60
17968.70 54
17969.96 54
17971.23 65
17972.50 81
17973.76 62
17975.03 58
17976.30 56
17977.56 89
17978.83 59
17980.10 58
17981.36 58
17982.63 71
17983.90 66
17985.16 69
17986.43 61
17987.70 47
17988.96 70
17990.23 76
17991.50 64
17992.76 65
17994.03 58
17995.30 70
17996.57 50
17997.83 59
17999.10 56
18000.37 63
18001.64 71
18002.90 70
18004.17 50
18005.44 66
18006.71 57
18007.97 61
18009.24 62
18010.51 57
18011.78 65
18013.04 65
18014.31 60
18015.58 65
18016.85 65
18018.12 54
18019.38 61
18020.65 55
18021.92 68
18023.19 62
18024.46 69
18025.72 61
18026.99 46
18028.26 72
18029.53 56
18030.80 74
18032.07 50
18033.33 83
18034.60 61
18035.87 59
18037.14 72
18038.41 48
18039.68 62
18040.95 63
18042.22 82
18043.48 70
18044.75 62
18046.02 67
18047.29 80
18048.56 83
18049.83 60
18051.10 59
18052.37 68
18053.64 94
18054.91 61
18056.17 64
18057.44 52
18058.71 64
18059.98 66
18061.25 64
18062.52 46
18063.79 46
18065.06 83
18066.33 84
18067.60 70
18068.87 50
18070.14 74
18071.41 60
18072.68 78
18073.95 54
18075.22 63
18076.49 75
18077.76 82
18079.03 71
18080.30 61
18081.57 56
18082.84 56
18084.11 71
18085.38 75
18086.65 62
18087.92 80
18089.19 88
18090.46 68
18091.73 58
18093.00 48
18094.27 84
18095.55 89
18096.82 70
18098.09 50
18099.36 51
18100.63 51
18101.90 67
18103.17 67
18104.44 46
18105.71 51
18106.98 76
18108.25 66
18109.53 72
18110.80 65
18112.07 67
18113.34 71
18114.61 60
18115.88 65
18117.15 55
18118.43 70
18119.70 72
18120.97 47
18122.24 54
18123.51 59
18124.78 82
18126.05 47
18127.33 46
18128.60 70
18129.87 67
18131.14 63
18132.41 53
18133.69 43
18134.96 52
18136.23 84
18137.50 72
18138.77 57
18140.05 48
18141.32 57
18142.59 52
18143.86 84
18145.14 62
18146.41 63
18147.68 66
18148.95 72
18150.23 54
18151.50 48
18152.77 57
18154.04 65
18155.32 61
18156.59 47
18157.86 43
18159.14 55
18160.41 57
18161.68 63
18162.96 48
18164.23 46
18165.50 55
18166.77 73
18168.05 66
18169.32 53
18170.59 55
18171.87 65
18173.14 60
18174.41 58
18175.69 57
18176.96 56
18178.24 78
18179.51 68
18180.78 51
18182.06 61
18183.33 52
18184.60 63
18185.88 43
18187.15 53
18188.43 46
18189.70 69
18190.97 58
18192.25 53
18193.52 56
18194.80 67
18196.07 68
18197.34 68
18198.62 60
18199.89 53
18201.17 56
18202.44 53
18203.72 68
18204.99 60
18206.27 52
18207.54 64
18208.82 77
18210.09 64
18211.36 65
18212.64 60
18213.91 64
18215.19 60
18216.46 75
18217.74 74
18219.01 57
18220.29 49
18221.56 67
18222.84 57
18224.11 61
18225.39 62
18226.67 45
18227.94 51
18229.22 57
18230.49 69
18231.77 67
18233.04 52
18234.32 67
18235.59 60
18236.87 63
18238.14 65
18239.42 53
18240.70 62
18241.97 67
18243.25 58
18244.52 70
18245.80 57
18247.08 64
18248.35 63
18249.63 65
18250.90 52
18252.18 59
18253.46 45
18254.73 73
18256.01 61
18257.29 58
18258.56 65
18259.84 71
18261.11 68
18262.39 52
18263.67 55
18264.94 47
18266.22 74
18267.50 61
18268.77 78
18270.05 78
18271.33 82
18272.61 56
18273.88 54
18275.16 65
18276.44 58
18277.71 69
18278.99 66
18280.27 53
18281.54 71
18282.82 68
18284.10 67
18285.38 75
18286.65 60
18287.93 68
18289.21 67
18290.49 56
18291.76 68
18293.04 66
18294.32 64
18295.60 52
18296.88 65
18298.15 60
18299.43 63
18300.71 69
18301.99 69
18303.26 66
18304.54 75
18305.82 63
18307.10 73
18308.38 71
18309.66 55
18310.93 77
18312.21 63
18313.49 68
18314.77 55
18316.05 64
18317.33 49
18318.60 66
18319.88 75
18321.16 60
18322.44 40
18323.72 46
18325.00 67
18326.28 76
18327.55 65
18328.83 66
18330.11 60
18331.39 62
18332.67 77
18333.95 64
18335.23 62
18336.51 58
18337.79 62
18339.07 81
18340.35 69
18341.62 55
18342.90 65
18344.18 61
18345.46 74
18346.74 58
18348.02 57
18349.30 47
18350.58 68
18351.86 66
18353.14 64
18354.42 75
18355.70 66
18356.98 51
18358.26 71
18359.54 77
18360.82 70
18362.10 53
18363.38 60
18364.66 52
18365.94 78
18367.22 71
18368.50 58
18369.78 59
18371.06 65
18372.34 69
18373.62 66
18374.90 51
18376.18 58
18377.46 77
18378.74 70
18380.03 54
18381.31 61
18382.59 59
18383.87 66
18385.15 49
18386.43 60
18387.71 46
18388.99 65
18390.27 58
18391.55 63
18392.83 62
18394.12 74
18395.40 76
18396.68 69
18397.96 69
18399.24 56
18400.52 53
18401.80 62
18403.08 68
18404.37 55
18405.65 65
18406.93 52
18408.21 55
18409.49 63
18410.77 72
18412.06 66
18413.34 51
18414.62 46
18415.90 53
18417.18 58
18418.47 51
18419.75 51
18421.03 74
18422.31 45
18423.59 66
18424.88 59
18426.16 56
18427.44 44
18428.72 50
18430.01 57
18431.29 65
18432.57 71
18433.85 61
18435.14 62
18436.42 65
18437.70 52
18438.98 61
18440.27 58
18441.55 67
18442.83 62
18444.12 83
18445.40 63
18446.68 65
18447.96 80
18449.25 73
18450.53 73
18451.81 67
18453.10 66
18454.38 65
18455.66 72
18456.95 62
18458.23 62
18459.51 68
18460.80 60
18462.08 63
18463.36 68
18464.65 64
18465.93 65
18467.22 54
18468.50 70
18469.78 57
18471.07 41
18472.35 58
18473.63 46
18474.92 65
18476.20 65
18477.49 67
18478.77 55
18480.05 62
18481.34 63
18482.62 38
18483.91 53
18485.19 61
18486.48 60
18487.76 44
18489.04 56
18490.33 59
18491.61 44
18492.90 66
18494.18 84
18495.47 53
18496.75 73
18498.04 56
18499.32 89
18500.61 74
18501.89 62
18503.18 67
18504.46 56
18505.75 56
18507.03 49
18508.32 60
18509.60 55
18510.89 62
18512.17 70
18513.46 72
18514.74 54
18516.03 60
18517.31 72
18518.60 77
18519.89 70
18521.17 77
18522.46 57
18523.74 62
18525.03 51
18526.31 61
18527.60 62
18528.89 56
18530.17 55
18531.46 80
18532.74 82
18534.03 55
18535.32 55
18536.60 74
18537.89 51
18539.17 55
18540.46 50
18541.75 64
18543.03 62
18544.32 77
18545.61 57
18546.89 56
18548.18 67
18549.47 83
18550.75 59
18552.04 55
18553.33 62
18554.61 61
18555.90 65
18557.19 53
18558.47 71
18559.76 71
18561.05 74
18562.33 67
18563.62 53
18564.91 56
18566.19 61
18567.48 59
18568.77 62
18570.06 52
18571.34 60
18572.63 55
18573.92 75
18575.21 55
18576.49 46
18577.78 60
18579.07 67
18580.36 79
18581.64 59
18582.93 55
18584.22 60
18585.51 63
18586.80 84
18588.08 68
18589.37 61
18590.66 67
18591.95 68
18593.24 72
18594.52 51
18595.81 52
18597.10 66
18598.39 79
18599.68 70
18600.96 69
18602.25 51
18603.54 94
18604.83 79
18606.12 53
18607.41 58
18608.70 68
18609.98 73
18611.27 80
18612.56 70
18613.85 77
18615.14 71
18616.43 67
18617.72 69
18619.01 75
18620.30 72
18621.58 64
18622.87 91
18624.16 65
18625.45 62
18626.74 73
18628.03 74
18629.32 81
18630.61 58
18631.90 82
18633.19 78
18634.48 68
18635.77 58
18637.06 56
18638.35 62
18639.64 68
18640.93 67
18642.22 62
18643.51 69
18644.80 62
18646.09 76
18647.38 53
18648.67 56
18649.96 61
18651.25 63
18652.54 66
18653.83 63
18655.12 48
18656.41 55
18657.70 75
18658.99 71
18660.28 41
18661.57 46
18662.86 58
18664.15 57
18665.44 67
18666.73 56
18668.02 61
18669.31 59
18670.60 80
18671.89 70
18673.18 59
18674.48 66
18675.77 83
18677.06 75
18678.35 53
18679.64 47
18680.93 71
18682.22 74
18683.51 69
18684.80 47
18686.10 84
18687.39 64
18688.68 77
18689.97 65
18691.26 90
18692.55 71
18693.84 72
18695.14 88
18696.43 53
18697.72 46
18699.01 56
18700.30 80
18701.60 74
18702.89 59
18704.18 59
18705.47 59
18706.76 59
18708.06 50
18709.35 41
18710.64 75
18711.93 59
18713.22 59
18714.52 58
18715.81 65
18717.10 87
18718.39 72
18719.69 49
18720.98 61
18722.27 72
18723.56 60
18724.86 52
18726.15 57
18727.44 75
18728.73 48
18730.03 67
18731.32 51
18732.61 46
18733.91 57
18735.20 60
18736.49 70
18737.79 45
18739.08 59
18740.37 42
18741.66 46
18742.96 62
18744.25 51
18745.54 49
18746.84 53
18748.13 47
18749.43 61
18750.72 49
18752.01 49
18753.31 71
18754.60 56
18755.89 77
18757.19 50
18758.48 61
18759.77 64
18761.07 72
18762.36 68
18763.66 63
18764.95 61
18766.24 66
18767.54 62
18768.83 52
18770.13 49
18771.42 50
18772.72 76
18774.01 60
18775.30 62
18776.60 58
18777.89 63
18779.19 58
18780.48 50
18781.78 56
18783.07 59
18784.37 68
18785.66 64
18786.96 54
18788.25 54
18789.55 63
18790.84 51
18792.14 62
18793.43 62
18794.73 69
18796.02 46
18797.32 61
18798.61 62
18799.91 54
18801.20 67
18802.50 51
18803.79 65
18805.09 54
18806.38 67
18807.68 51
18808.97 53
18810.27 54
18811.57 66
18812.86 61
18814.16 47
18815.45 55
18816.75 73
18818.05 66
18819.34 59
18820.64 75
18821.93 52
18823.23 60
18824.53 57
18825.82 59
18827.12 62
18828.41 88
18829.71 59
18831.01 65
18832.30 66
18833.60 50
18834.90 52
18836.19 52
18837.49 62
18838.79 54
18840.08 53
18841.38 45
18842.68 57
18843.97 56
18845.27 60
18846.57 53
18847.86 56
18849.16 54
18850.46 58
18851.75 55
18853.05 58
18854.35 60
18855.65 80
18856.94 70
18858.24 55
18859.54 56
18860.83 75
18862.13 67
18863.43 66
18864.73 67
18866.02 57
18867.32 63
18868.62 56
18869.92 61
18871.21 60
18872.51 55
18873.81 73
18875.11 69
18876.41 73
18877.70 58
18879.00 57
18880.30 57
18881.60 79
18882.90 53
18884.19 48
18885.49 55
18886.79 54
18888.09 65
18889.39 54
18890.69 43
18891.98 53
18893.28 70
18894.58 54
18895.88 53
18897.18 64
18898.48 70
18899.78 73
18901.07 56
18902.37 58
18903.67 51
18904.97 58
18906.27 68
18907.57 84
18908.87 52
18910.17 50
18911.47 63
18912.77 54
18914.06 70
18915.36 52
18916.66 51
18917.96 74
18919.26 58
18920.56 45
18921.86 48
18923.16 64
18924.46 67
18925.76 50
18927.06 52
18928.36 63
18929.66 52
18930.96 62
18932.26 63
18933.56 65
18934.86 57
18936.16 55
18937.46 81
18938.76 66
18940.06 55
18941.36 53
18942.66 51
18943.96 62
18945.26 46
18946.56 51
18947.86 63
18949.16 56
18950.46 60
18951.76 53
18953.06 65
18954.36 54
18955.66 54
18956.96 82
18958.26 77
18959.56 60
18960.87 58
18962.17 62
18963.47 73
18964.77 58
18966.07 58
18967.37 71
18968.67 65
18969.97 52
18971.27 56
18972.57 51
18973.88 50
18975.18 55
18976.48 66
18977.78 62
18979.08 51
18980.38 44
18981.68 56
18982.99 58
18984.29 58
18985.59 55
18986.89 71
18988.19 54
18989.49 49
18990.80 60
18992.10 51
18993.40 47
18994.70 70
18996.00 59
18997.31 56
18998.61 34
18999.91 54
19001.21 52
19002.51 64
19003.82 51
19005.12 52
19006.42 78
19007.72 55
19009.03 49
19010.33 58
19011.63 60
19012.93 49
19014.24 53
19015.54 63
19016.84 48
19018.15 49
19019.45 64
19020.75 59
19022.05 41
19023.36 44
19024.66 41
19025.96 67
19027.27 56
19028.57 52
19029.87 43
19031.18 61
19032.48 65
19033.78 65
19035.09 54
19036.39 49
19037.69 52
19039.00 67
19040.30 62
19041.60 53
19042.91 53
19044.21 67
19045.51 76
19046.82 62
19048.12 36
19049.43 52
19050.73 52
19052.03 48
19053.34 62
19054.64 59
19055.95 58
19057.25 51
19058.55 56
19059.86 55
19061.16 54
19062.47 73
19063.77 63
19065.08 78
19066.38 69
19067.68 67
19068.99 72
19070.29 62
19071.60 43
19072.90 61
19074.21 63
19075.51 65
19076.82 52
19078.12 48
19079.43 69
19080.73 64
19082.04 64
19083.34 44
19084.65 55
19085.95 58
19087.26 69
19088.56 61
19089.87 59
19091.17 55
19092.48 69
19093.78 70
19095.09 68
19096.39 49
19097.70 59
19099.00 56
19100.31 53
19101.62 65
19102.92 56
19104.23 64
19105.53 69
19106.84 74
19108.14 55
19109.45 66
19110.76 61
19112.06 87
19113.37 82
19114.67 46
19115.98 37
19117.29 60
19118.59 55
19119.90 52
19121.21 51
19122.51 75
19123.82 38
19125.13 62
19126.43 52
19127.74 49
19129.04 56
19130.35 49
19131.66 76
19132.96 65
19134.27 54
19135.58 67
19136.89 71
19138.19 54
19139.50 47
19140.81 58
19142.11 65
19143.42 68
19144.73 50
19146.03 62
19147.34 57
19148.65 85
19149.96 57
19151.26 63
19152.57 54
19153.88 64
19155.19 43
19156.49 60
19157.80 52
19159.11 55
19160.42 60
19161.72 69
19163.03 58
19164.34 48
19165.65 52
19166.96 57
19168.26 62
19169.57 77
19170.88 75
19172.19 54
19173.50 58
19174.80 57
19176.11 65
19177.42 42
19178.73 50
19180.04 58
19181.34 66
19182.65 52
19183.96 41
19185.27 44
19186.58 50
19187.89 56
19189.20 42
19190.50 56
19191.81 45
19193.12 66
19194.43 48
19195.74 53
19197.05 49
19198.36 56
19199.67 53
19200.98 54
19202.28 44
19203.59 37
19204.90 65
19206.21 65
19207.52 48
19208.83 56
19210.14 73
19211.45 90
19212.76 58
19214.07 56
19215.38 67
19216.69 51
19218.00 52
19219.31 76
19220.62 75
19221.93 57
19223.24 63
19224.55 52
19225.86 66
19227.17 74
19228.48 48
19229.79 65
19231.10 55
19232.41 57
19233.72 68
19235.03 55
19236.34 48
19237.65 55
19238.96 63
19240.27 46
19241.58 78
19242.89 52
19244.20 53
19245.51 51
19246.82 54
19248.13 48
19249.44 51
19250.75 69
19252.06 50
19253.37 42
19254.69 51
19256.00 52
19257.31 66
19258.62 71
19259.93 50
19261.24 43
19262.55 68
19263.86 64
19265.17 42
19266.49 56
19267.80 41
19269.11 51
19270.42 52
19271.73 68
19273.04 49
19274.35 59
19275.67 59
19276.98 56
19278.29 64
19279.60 61
19280.91 48
19282.22 61
19283.54 59
19284.85 52
19286.16 51
19287.47 47
19288.78 63
19290.10 49
19291.41 52
19292.72 65
19294.03 56
19295.34 64
19296.66 49
19297.97 63
19299.28 53
19300.59 46
19301.91 65
19303.22 50
19304.53 56
19305.84 53
19307.16 58
19308.47 71
19309.78 69
19311.10 64
19312.41 51
19313.72 61
19315.03 73
19316.35 64
19317.66 64
19318.97 62
19320.29 46
19321.60 44
19322.91 52
19324.23 51
19325.54 63
19326.85 56
19328.17 61
19329.48 50
19330.79 57
19332.11 59
19333.42 59
19334.73 66
19336.05 55
19337.36 53
19338.67 57
19339.99 59
19341.30 59
19342.62 64
19343.93 55
19345.24 53
19346.56 64
19347.87 53
19349.19 58
19350.50 59
19351.81 66
19353.13 63
19354.44 49
19355.76 57
19357.07 62
19358.39 79
19359.70 49
19361.02 52
19362.33 59
19363.64 39
19364.96 59
19366.27 60
19367.59 63
19368.90 52
19370.22 68
19371.53 52
19372.85 67
19374.16 51
19375.48 62
19376.79 54
19378.11 50
19379.42 42
19380.74 41
19382.05 48
19383.37 37
19384.68 57
19386.00 63
19387.31 45
19388.63 64
19389.95 53
19391.26 62
19392.58 70
19393.89 57
19395.21 60
19396.52 53
19397.84 65
19399.16 52
19400.47 62
19401.79 43
19403.10 47
19404.42 52
19405.73 55
19407.05 55
19408.37 47
19409.68 61
19411.00 47
19412.32 63
19413.63 54
19414.95 54
19416.26 54
19417.58 63
19418.90 59
19420.21 41
19421.53 63
19422.85 53
19424.16 47
19425.48 61
19426.80 58
19428.11 53
19429.43 47
19430.75 54
19432.06 39
19433.38 48
19434.70 52
19436.02 52
19437.33 56
19438.65 49
19439.97 45
19441.28 48
19442.60 46
19443.92 60
19445.24 60
19446.55 77
19447.87 66
19449.19 73
19450.51 48
19451.82 65
19453.14 65
19454.46 61
19455.78 66
19457.09 55
19458.41 51
19459.73 53
19461.05 43
19462.37 64
19463.68 66
19465.00 41
19466.32 56
19467.64 70
19468.96 64
19470.28 39
19471.59 59
19472.91 50
19474.23 51
19475.55 56
19476.87 63
19478.19 50
19479.50 54
19480.82 59
19482.14 55
19483.46 60
19484.78 49
19486.10 52
19487.42 54
19488.73 60
19490.05 54
19491.37 57
19492.69 50
19494.01 63
19495.33 62
19496.65 65
19497.97 43
19499.29 54
19500.61 45
19501.93 59
19503.25 73
19504.56 47
19505.88 59
19507.20 57
19508.52 69
19509.84 57
19511.16 53
19512.48 63
19513.80 70
19515.12 72
19516.44 56
19517.76 52
19519.08 67
19520.40 65
19521.72 62
19523.04 67
19524.36 61
19525.68 50
19527.00 62
19528.32 46
19529.64 56
19530.96 45
19532.28 53
19533.60 73
19534.92 61
19536.24 51
19537.56 51
19538.88 62
19540.20 53
19541.53 56
19542.85 54
19544.17 47
19545.49 56
19546.81 53
19548.13 55
19549.45 56
19550.77 49
19552.09 56
19553.41 52
19554.73 37
19556.06 45
19557.38 46
19558.70 63
19560.02 56
19561.34 41
19562.66 48
19563.98 50
19565.30 56
19566.63 63
19567.95 55
19569.27 66
19570.59 54
19571.91 51
19573.23 61
19574.56 41
19575.88 46
19577.20 59
19578.52 54
19579.84 56
19581.17 52
19582.49 52
19583.81 55
19585.13 61
19586.45 50
19587.78 53
19589.10 65
19590.42 65
19591.74 64
19593.07 67
19594.39 46
19595.71 60
19597.03 59
19598.36 40
19599.68 39
19601.00 49
19602.32 67
19603.65 59
19604.97 39
19606.29 49
19607.61 47
19608.94 52
19610.26 66
19611.58 47
19612.91 42
19614.23 47
19615.55 56
19616.88 38
19618.20 47
19619.52 51
19620.85 63
19622.17 50
19623.49 70
19624.82 43
19626.14 51
19627.46 66
19628.79 64
19630.11 70
19631.43 51
19632.76 65
19634.08 46
19635.41 48
19636.73 57
19638.05 39
19639.38 53
19640.70 63
19642.03 53
19643.35 48
19644.67 46
19646.00 55
19647.32 51
19648.65 43
19649.97 36
19651.29 56
19652.62 49
19653.94 48
19655.27 44
19656.59 61
19657.92 54
19659.24 49
19660.57 59
19661.89 49
19663.22 34
19664.54 41
19665.87 75
19667.19 64
19668.52 46
19669.84 58
19671.17 59
19672.49 56
19673.82 45
19675.14 63
19676.47 55
19677.79 33
19679.12 57
19680.44 46
19681.77 52
19683.09 57
19684.42 50
19685.74 53
19687.07 55
19688.39 41
19689.72 60
19691.05 82
19692.37 50
19693.70 44
19695.02 47
19696.35 81
19697.68 50
19699.00 57
19700.33 52
19701.65 66
19702.98 60
19704.31 45
19705.63 60
19706.96 51
19708.28 55
19709.61 66
19710.94 48
19712.26 42
19713.59 53
19714.92 54
19716.24 73
19717.57 61
19718.90 67
19720.22 61
19721.55 65
19722.88 47
19724.20 47
19725.53 55
19726.86 66
19728.18 69
19729.51 49
19730.84 52
19732.16 42
19733.49 68
19734.82 53
19736.15 67
19737.47 29
19738.80 49
19740.13 61
19741.46 56
19742.78 51
19744.11 47
19745.44 70
19746.77 74
19748.09 56
19749.42 40
19750.75 51
19752.08 47
19753.40 58
19754.73 51
19756.06 57
19757.39 48
19758.72 63
19760.04 50
19761.37 45
19762.70 33
19764.03 61
19765.36 66
19766.68 47
19768.01 36
19769.34 44
19770.67 47
19772.00 48
19773.33 53
19774.66 44
19775.98 49
19777.31 42
19778.64 47
19779.97 42
19781.30 49
19782.63 39
19783.96 70
19785.29 54
19786.61 55
19787.94 46
19789.27 52
19790.60 50
19791.93 44
19793.26 48
19794.59 54
19795.92 64
19797.25 45
19798.58 44
19799.91 55
19801.24 47
19802.56 49
19803.89 47
19805.22 58
19806.55 45
19807.88 52
19809.21 69
19810.54 48
19811.87 36
19813.20 60
19814.53 66
19815.86 74
19817.19 33
19818.52 50
19819.85 46
19821.18 60
19822.51 53
19823.84 69
19825.17 51
19826.50 47
19827.83 48
19829.16 61
19830.49 56
19831.82 47
19833.15 63
19834.49 64
19835.82 62
19837.15 56
19838.48 60
19839.81 62
19841.14 67
19842.47 63
19843.80 62
19845.13 57
19846.46 62
19847.79 57
19849.12 57
19850.46 52
19851.79 56
19853.12 59
19854.45 64
19855.78 46
19857.11 50
19858.44 48
19859.77 69
19861.11 58
19862.44 44
19863.77 66
19865.10 52
19866.43 53
19867.76 55
19869.09 44
19870.43 44
19871.76 43
19873.09 55
19874.42 46
19875.75 54
19877.09 47
19878.42 56
19879.75 58
19881.08 63
19882.41 46
19883.75 57
19885.08 64
19886.41 54
19887.74 52
19889.08 65
19890.41 50
19891.74 47
19893.07 54
19894.41 50
19895.74 59
19897.07 61
19898.40 59
19899.74 56
19901.07 60
19902.40 52
19903.73 62
19905.07 60
19906.40 61
19907.73 63
19909.07 57
19910.40 55
19911.73 69
19913.07 73
19914.40 50
19915.73 70
19917.07 42
19918.40 52
19919.73 49
19921.07 53
19922.40 34
19923.73 60
19925.07 64
19926.40 57
19927.73 50
19929.07 51
19930.40 58
19931.74 53
19933.07 62
19934.40 44
19935.74 56
19937.07 58
19938.40 73
19939.74 65
19941.07 53
19942.41 50
19943.74 80
19945.08 47
19946.41 58
19947.74 48
19949.08 64
19950.41 51
19951.75 46
19953.08 46
19954.42 61
19955.75 49
19957.09 45
19958.42 65
19959.76 45
19961.09 50
19962.42 47
19963.76 51
19965.09 50
19966.43 58
19967.76 52
19969.10 58
19970.43 46
19971.77 46
19973.11 45
19974.44 48
19975.78 33
19977.11 52
19978.45 50
19979.78 45
19981.12 64
19982.45 44
19983.79 57
19985.12 47
19986.46 49
19987.80 50
19989.13 48
19990.47 44
19991.80 45
19993.14 70
19994.47 61
19995.81 41
19997.15 44
19998.48 52
19999.82 49
20001.15 64
20002.49 41
20003.83 53
20005.16 53
20006.50 59
20007.84 47
20009.17 41
20010.51 47
20011.85 54
20013.18 45
20014.52 42
20015.85 50
20017.19 47
20018.53 46
20019.87 58
20021.20 67
20022.54 49
20023.88 47
20025.21 48
20026.55 72
20027.89 65
20029.22 71
20030.56 47
20031.90 48
20033.24 53
20034.57 54
20035.91 58
20037.25 63
20038.58 52
20039.92 57
20041.26 63
20042.60 50
20043.93 54
20045.27 44
20046.61 63
20047.95 57
20049.29 59
20050.62 47
20051.96 51
20053.30 71
20054.64 72
20055.97 59
20057.31 47
20058.65 44
20059.99 60
20061.33 66
20062.66 51
20064.00 50
20065.34 50
20066.68 59
20068.02 53
20069.36 46
20070.70 51
20072.03 64
20073.37 55
20074.71 63
20076.05 55
20077.39 50
20078.73 42
20080.07 67
20081.40 60
20082.74 44
20084.08 61
20085.42 51
20086.76 67
20088.10 40
20089.44 53
20090.78 64
20092.12 56
20093.46 54
20094.80 50
20096.13 51
20097.47 43
20098.81 68
20100.15 55
20101.49 46
20102.83 39
20104.17 49
20105.51 53
20106.85 41
20108.19 45
20109.53 57
20110.87 51
20112.21 48
20113.55 51
20114.89 45
20116.23 55
20117.57 54
20118.91 45
20120.25 58
20121.59 54
20122.93 40
20124.27 48
