# Supplementary material for: MALDI-TOF MS typing enables the classification of brewing yeasts of the genus Saccharomyces to major beer styles
Source: PLoS One. 2017 Aug 9;12(8):e0181694. doi: 10.1371/journal.pone.0181694 (PMC5549903; doi:10.1371/journal.pone.0181694)
Supplement: S2 File — The directory includes 90 raw files and was zipped to “.zip”; the folder has three strains with 30 spectra per strain; S1 Text explains the raw files with an example and Table 1 represents the yeast strains used within the experiment. (ZIP) [file pone.0181694.s005.zip › 4-6/30253-149-OG-WB-WB-YPG-18h-E-E_2015-07-10_3_0_A6_1.dat]

2000.66 2188
2001.08 2029
2001.50 2053
2001.92 2048
2002.34 2047
2002.77 1907
2003.19 1924
2003.61 1783
2004.03 1823
2004.45 1784
2004.88 1815
2005.30 1888
2005.72 1927
2006.14 1814
2006.56 1746
2006.99 1882
2007.41 2103
2007.83 2095
2008.25 1999
2008.67 1953
2009.10 2010
2009.52 1879
2009.94 1851
2010.36 1919
2010.79 1809
2011.21 1639
2011.63 1776
2012.06 1663
2012.48 1889
2012.90 1770
2013.32 1737
2013.75 1772
2014.17 1782
2014.59 1764
2015.02 1713
2015.44 1709
2015.86 1860
2016.28 1875
2016.71 1825
2017.13 1791
2017.55 1787
2017.98 1803
2018.40 1734
2018.82 1869
2019.25 2055
2019.67 1867
2020.09 1885
2020.52 2030
2020.94 1917
2021.37 1735
2021.79 1638
2022.21 1729
2022.64 1919
2023.06 1774
2023.48 1593
2023.91 1662
2024.33 1671
2024.76 1722
2025.18 1780
2025.60 1696
2026.03 1699
2026.45 1722
2026.88 1618
2027.30 1756
2027.73 1648
2028.15 1764
2028.57 1501
2029.00 1677
2029.42 1696
2029.85 1709
2030.27 1783
2030.70 1687
2031.12 1722
2031.55 1734
2031.97 1788
2032.40 1824
2032.82 1838
2033.25 1901
2033.67 1850
2034.10 1702
2034.52 1781
2034.95 1722
2035.37 1773
2035.80 1711
2036.22 1734
2036.65 1612
2037.07 1581
2037.50 1638
2037.92 1473
2038.35 1725
2038.77 1891
2039.20 1781
2039.63 1764
2040.05 1677
2040.48 1599
2040.90 1600
2041.33 1816
2041.75 1791
2042.18 1715
2042.61 1753
2043.03 1695
2043.46 1920
2043.88 2104
2044.31 1994
2044.74 1870
2045.16 1833
2045.59 1953
2046.01 2030
2046.44 2224
2046.87 2262
2047.29 2114
2047.72 2109
2048.15 1904
2048.57 1908
2049.00 1978
2049.43 1920
2049.85 1953
2050.28 1714
2050.71 1572
2051.13 1779
2051.56 1838
2051.99 1877
2052.41 2122
2052.84 2125
2053.27 1988
2053.69 2107
2054.12 1985
2054.55 2132
2054.98 2066
2055.40 2123
2055.83 2025
2056.26 1868
2056.68 1845
2057.11 1897
2057.54 1833
2057.97 1847
2058.39 1735
2058.82 1817
2059.25 1943
2059.68 1922
2060.11 1810
2060.53 1907
2060.96 2067
2061.39 2037
2061.82 2022
2062.24 1902
2062.67 1916
2063.10 2043
2063.53 2442
2063.96 2377
2064.39 2462
2064.81 2494
2065.24 2675
2065.67 2508
2066.10 2312
2066.53 2505
2066.95 2685
2067.38 2362
2067.81 2352
2068.24 2146
2068.67 2118
2069.10 2043
2069.53 2033
2069.96 2102
2070.38 1889
2070.81 1805
2071.24 1994
2071.67 2072
2072.10 2006
2072.53 1932
2072.96 2094
2073.39 2075
2073.82 2000
2074.24 2115
2074.67 2297
2075.10 2140
2075.53 2233
2075.96 2046
2076.39 2200
2076.82 2072
2077.25 2057
2077.68 1821
2078.11 1728
2078.54 1958
2078.97 1952
2079.40 1772
2079.83 1803
2080.26 1804
2080.69 1736
2081.12 1695
2081.55 1787
2081.98 1784
2082.41 1846
2082.84 1763
2083.27 1683
2083.70 1530
2084.13 1719
2084.56 1811
2084.99 1648
2085.42 1721
2085.85 1781
2086.28 1660
2086.71 1787
2087.14 1700
2087.57 1708
2088.00 1811
2088.43 1803
2088.86 1795
2089.29 1740
2089.73 1827
2090.16 1891
2090.59 1929
2091.02 1994
2091.45 1848
2091.88 1869
2092.31 1822
2092.74 1792
2093.17 1631
2093.60 1634
2094.04 1818
2094.47 1831
2094.90 1556
2095.33 1607
2095.76 1748
2096.19 1599
2096.62 1600
2097.06 1693
2097.49 1599
2097.92 1586
2098.35 1660
2098.78 1663
2099.21 1529
2099.65 1581
2100.08 1626
2100.51 1641
2100.94 1583
2101.37 1655
2101.81 1578
2102.24 1713
2102.67 1724
2103.10 1659
2103.53 1694
2103.97 1722
2104.40 1633
2104.83 1759
2105.26 1803
2105.70 1778
2106.13 2071
2106.56 2094
2106.99 2021
2107.43 1974
2107.86 2063
2108.29 1998
2108.72 1883
2109.16 1851
2109.59 1733
2110.02 1735
2110.46 1623
2110.89 1588
2111.32 1659
2111.75 1706
2112.19 1742
2112.62 1645
2113.05 1720
2113.49 1636
2113.92 1690
2114.35 1640
2114.79 1687
2115.22 1579
2115.65 1694
2116.09 1642
2116.52 1721
2116.95 1686
2117.39 1694
2117.82 1613
2118.26 1544
2118.69 1568
2119.12 1680
2119.56 1584
2119.99 1600
2120.42 1743
2120.86 1724
2121.29 1607
2121.73 1465
2122.16 1711
2122.59 1746
2123.03 1685
2123.46 1726
2123.90 1676
2124.33 1504
2124.77 1533
2125.20 1704
2125.64 1778
2126.07 1717
2126.50 1631
2126.94 1597
2127.37 1687
2127.81 1667
2128.24 1587
2128.68 1597
2129.11 1762
2129.55 1912
2129.98 1771
2130.42 1696
2130.85 1786
2131.29 1790
2131.72 1827
2132.16 1774
2132.59 1671
2133.03 1700
2133.46 1781
2133.90 1753
2134.33 1639
2134.77 1674
2135.20 1744
2135.64 1554
2136.08 1540
2136.51 1681
2136.95 1871
2137.38 1713
2137.82 1700
2138.25 1631
2138.69 1554
2139.13 1682
2139.56 1606
2140.00 1659
2140.43 1658
2140.87 1767
2141.31 2020
2141.74 1634
2142.18 1535
2142.61 1720
2143.05 1596
2143.49 1495
2143.92 1552
2144.36 1679
2144.80 1596
2145.23 1758
2145.67 1682
2146.11 1704
2146.54 1689
2146.98 1730
2147.42 1645
2147.85 1837
2148.29 1973
2148.73 2025
2149.16 2119
2149.60 2090
2150.04 2054
2150.47 2118
2150.91 2247
2151.35 2042
2151.79 1929
2152.22 1901
2152.66 1777
2153.10 1852
2153.53 1779
2153.97 1816
2154.41 1969
2154.85 1852
2155.28 1810
2155.72 1925
2156.16 1956
2156.60 1986
2157.03 2078
2157.47 1989
2157.91 2153
2158.35 1989
2158.79 1850
2159.22 1903
2159.66 1852
2160.10 1890
2160.54 1916
2160.98 1694
2161.41 1726
2161.85 1979
2162.29 1876
2162.73 1567
2163.17 1718
2163.60 1715
2164.04 1514
2164.48 1617
2164.92 1709
2165.36 1679
2165.80 1620
2166.24 1671
2166.67 1574
2167.11 1624
2167.55 1672
2167.99 1643
2168.43 1547
2168.87 1452
2169.31 1714
2169.75 1788
2170.19 1873
2170.62 2089
2171.06 2139
2171.50 2097
2171.94 1941
2172.38 2053
2172.82 2036
2173.26 2404
2173.70 2306
2174.14 2351
2174.58 2339
2175.02 2579
2175.46 2436
2175.90 2428
2176.34 2379
2176.78 2279
2177.22 2250
2177.66 1968
2178.10 1892
2178.54 1998
2178.97 1745
2179.41 1704
2179.85 1667
2180.29 1698
2180.74 1754
2181.18 1689
2181.62 1645
2182.06 1614
2182.50 1687
2182.94 1714
2183.38 1625
2183.82 1737
2184.26 1722
2184.70 1734
2185.14 1616
2185.58 1702
2186.02 1642
2186.46 1557
2186.90 1632
2187.34 1589
2187.78 1708
2188.22 1723
2188.66 1866
2189.11 1765
2189.55 1655
2189.99 1854
2190.43 1894
2190.87 1826
2191.31 1765
2191.75 1789
2192.19 1833
2192.63 1935
2193.08 1841
2193.52 1946
2193.96 1891
2194.40 1843
2194.84 1948
2195.28 1971
2195.72 1991
2196.17 2016
2196.61 1965
2197.05 1838
2197.49 1827
2197.93 2054
2198.37 1923
2198.82 1870
2199.26 1812
2199.70 1698
2200.14 1712
2200.58 1838
2201.03 1748
2201.47 1825
2201.91 1711
2202.35 1718
2202.80 1697
2203.24 1759
2203.68 1778
2204.12 1830
2204.57 1856
2205.01 1756
2205.45 1697
2205.89 1703
2206.34 1798
2206.78 1605
2207.22 1514
2207.66 1760
2208.11 1772
2208.55 1817
2208.99 1756
2209.44 1571
2209.88 1718
2210.32 1737
2210.76 1582
2211.21 1740
2211.65 1700
2212.09 1578
2212.54 1754
2212.98 1838
2213.42 1808
2213.87 1785
2214.31 1732
2214.75 1706
2215.20 1706
2215.64 1548
2216.09 1662
2216.53 1713
2216.97 1536
2217.42 1611
2217.86 1637
2218.30 1656
2218.75 1643
2219.19 1627
2219.64 1733
2220.08 1679
2220.52 2040
2220.97 1977
2221.41 1854
2221.86 2054
2222.30 2001
2222.75 1935
2223.19 1899
2223.63 2035
2224.08 1980
2224.52 1991
2224.97 1937
2225.41 2051
2225.86 2075
2226.30 2128
2226.75 2152
2227.19 1957
2227.64 1977
2228.08 1880
2228.53 1859
2228.97 1814
2229.42 1667
2229.86 1816
2230.31 1706
2230.75 1797
2231.20 1714
2231.64 1762
2232.09 1753
2232.53 1759
2232.98 1874
2233.42 1701
2233.87 1764
2234.31 1624
2234.76 1655
2235.20 1753
2235.65 1647
2236.10 1502
2236.54 1730
2236.99 1741
2237.43 1714
2237.88 1686
2238.32 1662
2238.77 1683
2239.22 1555
2239.66 1709
2240.11 1580
2240.55 1553
2241.00 1485
2241.45 1481
2241.89 1569
2242.34 1608
2242.79 1588
2243.23 1616
2243.68 1509
2244.12 1398
2244.57 1388
2245.02 1495
2245.46 1464
2245.91 1505
2246.36 1420
2246.80 1401
2247.25 1499
2247.70 1460
2248.14 1532
2248.59 1543
2249.04 1593
2249.49 1483
2249.93 1471
2250.38 1700
2250.83 1715
2251.27 1545
2251.72 1478
2252.17 1555
2252.62 1485
2253.06 1510
2253.51 1549
2253.96 1506
2254.40 1436
2254.85 1426
2255.30 1382
2255.75 1336
2256.20 1279
2256.64 1390
2257.09 1417
2257.54 1536
2257.99 1589
2258.43 1475
2258.88 1538
2259.33 1503
2259.78 1625
2260.23 1566
2260.67 1563
2261.12 1760
2261.57 1748
2262.02 1817
2262.47 1840
2262.92 1896
2263.36 1859
2263.81 1796
2264.26 1833
2264.71 1999
2265.16 1985
2265.61 1914
2266.05 1756
2266.50 1706
2266.95 1755
2267.40 1691
2267.85 1583
2268.30 1589
2268.75 1637
2269.20 1669
2269.65 1726
2270.09 1609
2270.54 1624
2270.99 1662
2271.44 1685
2271.89 1766
2272.34 1932
2272.79 1803
2273.24 1813
2273.69 1780
2274.14 1641
2274.59 1671
2275.04 1695
2275.49 1672
2275.94 1617
2276.38 1712
2276.83 1718
2277.28 1567
2277.73 1643
2278.18 1593
2278.63 1715
2279.08 1685
2279.53 1649
2279.98 1632
2280.43 1662
2280.88 1704
2281.33 1735
2281.78 1633
2282.23 1712
2282.68 1738
2283.13 1857
2283.59 1820
2284.04 1717
2284.49 1691
2284.94 1590
2285.39 1642
2285.84 1717
2286.29 1596
2286.74 1483
2287.19 1857
2287.64 1933
2288.09 2124
2288.54 2114
2288.99 2218
2289.44 2266
2289.89 2483
2290.35 2687
2290.80 2719
2291.25 2693
2291.70 2873
2292.15 2775
2292.60 2489
2293.05 2470
2293.50 2349
2293.96 2002
2294.41 1875
2294.86 1841
2295.31 2001
2295.76 1716
2296.21 1628
2296.66 1550
2297.12 1573
2297.57 1609
2298.02 1608
2298.47 1537
2298.92 1430
2299.38 1545
2299.83 1358
2300.28 1321
2300.73 1377
2301.18 1307
2301.64 1394
2302.09 1504
2302.54 1551
2302.99 1532
2303.44 1576
2303.90 1455
2304.35 1465
2304.80 1570
2305.25 1569
2305.71 1489
2306.16 1549
2306.61 1591
2307.07 1468
2307.52 1568
2307.97 1679
2308.42 1729
2308.88 1635
2309.33 1623
2309.78 1692
2310.23 1856
2310.69 1754
2311.14 1771
2311.59 2004
2312.05 1754
2312.50 1857
2312.95 1726
2313.41 1751
2313.86 1864
2314.31 1587
2314.77 1838
2315.22 1730
2315.67 1601
2316.13 1689
2316.58 1667
2317.04 1738
2317.49 1848
2317.94 1952
2318.40 1828
2318.85 1779
2319.30 1744
2319.76 1837
2320.21 1843
2320.67 1731
2321.12 1789
2321.57 1673
2322.03 1750
2322.48 1811
2322.94 1913
2323.39 1825
2323.85 1943
2324.30 2299
2324.75 2046
2325.21 2298
2325.66 2513
2326.12 2313
2326.57 2198
2327.03 2022
2327.48 1851
2327.94 1824
2328.39 1855
2328.85 1944
2329.30 1738
2329.76 1650
2330.21 1571
2330.67 1431
2331.12 1589
2331.58 1542
2332.03 1585
2332.49 1622
2332.94 1511
2333.40 1540
2333.85 1604
2334.31 1755
2334.76 1739
2335.22 1822
2335.67 1678
2336.13 1747
2336.58 1694
2337.04 1626
2337.50 1459
2337.95 1458
2338.41 1685
2338.86 1687
2339.32 1492
2339.77 1492
2340.23 1441
2340.69 1463
2341.14 1535
2341.60 1562
2342.05 1601
2342.51 1577
2342.97 1382
2343.42 1465
2343.88 1425
2344.34 1495
2344.79 1457
2345.25 1513
2345.70 1509
2346.16 1341
2346.62 1478
2347.07 1439
2347.53 1495
2347.99 1367
2348.44 1475
2348.90 1336
2349.36 1400
2349.81 1540
2350.27 1545
2350.73 1559
2351.19 1480
2351.64 1469
2352.10 1530
2352.56 1488
2353.01 1399
2353.47 1500
2353.93 1489
2354.39 1517
2354.84 1357
2355.30 1457
2355.76 1393
2356.22 1434
2356.67 1527
2357.13 1506
2357.59 1471
2358.05 1632
2358.50 1479
2358.96 1430
2359.42 1610
2359.88 1503
2360.33 1405
2360.79 1523
2361.25 1452
2361.71 1481
2362.17 1351
2362.62 1427
2363.08 1563
2363.54 1513
2364.00 1504
2364.46 1440
2364.92 1462
2365.37 1583
2365.83 1622
2366.29 1711
2366.75 1670
2367.21 1397
2367.67 1571
2368.12 1390
2368.58 1386
2369.04 1477
2369.50 1520
2369.96 1430
2370.42 1511
2370.88 1657
2371.34 1494
2371.80 1724
2372.25 1742
2372.71 1839
2373.17 1889
2373.63 1933
2374.09 1665
2374.55 1880
2375.01 1805
2375.47 1973
2375.93 2083
2376.39 2058
2376.85 2160
2377.31 2038
2377.77 1991
2378.23 1853
2378.69 1813
2379.15 1679
2379.61 1609
2380.06 1750
2380.52 1755
2380.98 1527
2381.44 1480
2381.90 1419
2382.36 1436
2382.82 1533
2383.28 1369
2383.74 1360
2384.20 1337
2384.67 1532
2385.13 1515
2385.59 1481
2386.05 1328
2386.51 1564
2386.97 1436
2387.43 1365
2387.89 1510
2388.35 1489
2388.81 1550
2389.27 1588
2389.73 1421
2390.19 1500
2390.65 1486
2391.11 1436
2391.57 1540
2392.03 1652
2392.50 1661
2392.96 1663
2393.42 1647
2393.88 1696
2394.34 1616
2394.80 1568
2395.26 1524
2395.72 1645
2396.19 1639
2396.65 1470
2397.11 1614
2397.57 1560
2398.03 1555
2398.49 1684
2398.95 1472
2399.42 1515
2399.88 1448
2400.34 1489
2400.80 1374
2401.26 1454
2401.73 1471
2402.19 1392
2402.65 1526
2403.11 1501
2403.57 1365
2404.04 1556
2404.50 1443
2404.96 1604
2405.42 1514
2405.88 1452
2406.35 1580
2406.81 1473
2407.27 1482
2407.73 1519
2408.20 1393
2408.66 1286
2409.12 1315
2409.58 1405
2410.05 1305
2410.51 1400
2410.97 1405
2411.43 1484
2411.90 1279
2412.36 1429
2412.82 1446
2413.29 1461
2413.75 1612
2414.21 1596
2414.68 1529
2415.14 1661
2415.60 1658
2416.07 1528
2416.53 1495
2416.99 1504
2417.46 1437
2417.92 1500
2418.38 1534
2418.85 1549
2419.31 1641
2419.77 1561
2420.24 1574
2420.70 1516
2421.16 1449
2421.63 1394
2422.09 1391
2422.56 1419
2423.02 1533
2423.48 1389
2423.95 1436
2424.41 1286
2424.88 1385
2425.34 1509
2425.80 1527
2426.27 1479
2426.73 1374
2427.20 1435
2427.66 1363
2428.13 1475
2428.59 1424
2429.05 1428
2429.52 1330
2429.98 1303
2430.45 1414
2430.91 1333
2431.38 1312
2431.84 1236
2432.31 1365
2432.77 1412
2433.24 1457
2433.70 1458
2434.17 1589
2434.63 1544
2435.10 1366
2435.56 1471
2436.03 1489
2436.49 1447
2436.96 1458
2437.42 1482
2437.89 1606
2438.35 1497
2438.82 1442
2439.28 1373
2439.75 1478
2440.22 1419
2440.68 1539
2441.15 1586
2441.61 1501
2442.08 1438
2442.54 1507
2443.01 1662
2443.48 1540
2443.94 1684
2444.41 1657
2444.87 1552
2445.34 1590
2445.81 1628
2446.27 1579
2446.74 1507
2447.20 1442
2447.67 1421
2448.14 1404
2448.60 1359
2449.07 1458
2449.54 1536
2450.00 1478
2450.47 1452
2450.94 1360
2451.40 1389
2451.87 1528
2452.34 1510
2452.80 1549
2453.27 1439
2453.74 1460
2454.20 1388
2454.67 1415
2455.14 1428
2455.60 1442
2456.07 1254
2456.54 1308
2457.01 1291
2457.47 1272
2457.94 1175
2458.41 1261
2458.88 1266
2459.34 1306
2459.81 1256
2460.28 1335
2460.74 1303
2461.21 1336
2461.68 1402
2462.15 1387
2462.62 1462
2463.08 1485
2463.55 1595
2464.02 1510
2464.49 1485
2464.95 1432
2465.42 1475
2465.89 1366
2466.36 1464
2466.83 1566
2467.30 1514
2467.76 1470
2468.23 1481
2468.70 1550
2469.17 1529
2469.64 1324
2470.10 1246
2470.57 1233
2471.04 1170
2471.51 1201
2471.98 1344
2472.45 1311
2472.92 1143
2473.39 1253
2473.85 1159
2474.32 1246
2474.79 1212
2475.26 1347
2475.73 1338
2476.20 1306
2476.67 1450
2477.14 1284
2477.61 1297
2478.07 1310
2478.54 1263
2479.01 1111
2479.48 1238
2479.95 1186
2480.42 1232
2480.89 1309
2481.36 1164
2481.83 1285
2482.30 1285
2482.77 1343
2483.24 1201
2483.71 1225
2484.18 1406
2484.65 1372
2485.12 1270
2485.59 1335
2486.06 1318
2486.53 1330
2487.00 1302
2487.47 1450
2487.94 1522
2488.41 1591
2488.88 1514
2489.35 1450
2489.82 1607
2490.29 1543
2490.76 1504
2491.23 1353
2491.70 1526
2492.17 1633
2492.64 1398
2493.11 1462
2493.58 1304
2494.05 1243
2494.52 1379
2494.99 1335
2495.47 1536
2495.94 1378
2496.41 1313
2496.88 1371
2497.35 1377
2497.82 1295
2498.29 1289
2498.76 1257
2499.23 1227
2499.70 1335
2500.18 1299
2500.65 1223
2501.12 1201
2501.59 1234
2502.06 1185
2502.53 1342
2503.00 1273
2503.48 1392
2503.95 1378
2504.42 1487
2504.89 1477
2505.36 1482
2505.83 1422
2506.31 1275
2506.78 1337
2507.25 1325
2507.72 1504
2508.19 1539
2508.67 1381
2509.14 1383
2509.61 1322
2510.08 1346
2510.56 1370
2511.03 1415
2511.50 1470
2511.97 1422
2512.44 1570
2512.92 1418
2513.39 1629
2513.86 1757
2514.33 1470
2514.81 1292
2515.28 1245
2515.75 1208
2516.23 1317
2516.70 1325
2517.17 1335
2517.64 1255
2518.12 1272
2518.59 1307
2519.06 1321
2519.54 1422
2520.01 1598
2520.48 1353
2520.96 1440
2521.43 1258
2521.90 1293
2522.38 1225
2522.85 1340
2523.32 1264
2523.80 1162
2524.27 1274
2524.74 1408
2525.22 1381
2525.69 1376
2526.16 1501
2526.64 1515
2527.11 1591
2527.59 1608
2528.06 1675
2528.53 1610
2529.01 1659
2529.48 1682
2529.96 1537
2530.43 1528
2530.90 1447
2531.38 1314
2531.85 1259
2532.33 1357
2532.80 1286
2533.28 1318
2533.75 1247
2534.22 1254
2534.70 1439
2535.17 1256
2535.65 1405
2536.12 1407
2536.60 1296
2537.07 1260
2537.55 1425
2538.02 1402
2538.50 1324
2538.97 1448
2539.45 1404
2539.92 1472
2540.40 1598
2540.87 1599
2541.35 1422
2541.82 1424
2542.30 1332
2542.77 1357
2543.25 1295
2543.72 1239
2544.20 1359
2544.67 1263
2545.15 1275
2545.62 1538
2546.10 1484
2546.58 1571
2547.05 1442
2547.53 1419
2548.00 1469
2548.48 1445
2548.95 1492
2549.43 1633
2549.91 1564
2550.38 1488
2550.86 1557
2551.33 1477
2551.81 1524
2552.29 1511
2552.76 1490
2553.24 1445
2553.72 1572
2554.19 1429
2554.67 1320
2555.14 1297
2555.62 1368
2556.10 1505
2556.57 1411
2557.05 1480
2557.53 1311
2558.00 1317
2558.48 1351
2558.96 1345
2559.43 1395
2559.91 1470
2560.39 1301
2560.87 1446
2561.34 1497
2561.82 1385
2562.30 1252
2562.77 1272
2563.25 1311
2563.73 1210
2564.21 1258
2564.68 1223
2565.16 1180
2565.64 1265
2566.11 1274
2566.59 1222
2567.07 1272
2567.55 1307
2568.03 1403
2568.50 1283
2568.98 1360
2569.46 1365
2569.94 1255
2570.41 1227
2570.89 1162
2571.37 1173
2571.85 1089
2572.33 1182
2572.80 1175
2573.28 1118
2573.76 1136
2574.24 1089
2574.72 1202
2575.19 1246
2575.67 1251
2576.15 1278
2576.63 1335
2577.11 1324
2577.59 1327
2578.07 1224
2578.54 1221
2579.02 1195
2579.50 1217
2579.98 1259
2580.46 1155
2580.94 1203
2581.42 1223
2581.90 1251
2582.37 1143
2582.85 1149
2583.33 1213
2583.81 1156
2584.29 1209
2584.77 1197
2585.25 1176
2585.73 1224
2586.21 1306
2586.69 1293
2587.17 1207
2587.65 1273
2588.13 1301
2588.61 1427
2589.08 1276
2589.56 1274
2590.04 1323
2590.52 1246
2591.00 1270
2591.48 1246
2591.96 1219
2592.44 1166
2592.92 1193
2593.40 1220
2593.88 1318
2594.36 1240
2594.84 1236
2595.32 1241
2595.80 1247
2596.28 1135
2596.76 1141
2597.24 1114
2597.72 1345
2598.21 1350
2598.69 1189
2599.17 1142
2599.65 1282
2600.13 1300
2600.61 1306
2601.09 1225
2601.57 1248
2602.05 1299
2602.53 1362
2603.01 1157
2603.49 1251
2603.97 1195
2604.45 1251
2604.94 1260
2605.42 1216
2605.90 1415
2606.38 1357
2606.86 1354
2607.34 1325
2607.82 1303
2608.30 1331
2608.79 1202
2609.27 1083
2609.75 1284
2610.23 1308
2610.71 1158
2611.19 1076
2611.68 1229
2612.16 1179
2612.64 1135
2613.12 1099
2613.60 1190
2614.08 1080
2614.57 1185
2615.05 1094
2615.53 1125
2616.01 1248
2616.49 1306
2616.98 1299
2617.46 1267
2617.94 1198
2618.42 1166
2618.91 1339
2619.39 1490
2619.87 1379
2620.35 1322
2620.84 1354
2621.32 1408
2621.80 1646
2622.28 1403
2622.77 1511
2623.25 1420
2623.73 1195
2624.21 1349
2624.70 1339
2625.18 1254
2625.66 1270
2626.15 1257
2626.63 1382
2627.11 1194
2627.60 1071
2628.08 1248
2628.56 1384
2629.05 1337
2629.53 1496
2630.01 1658
2630.50 1705
2630.98 1626
2631.46 1646
2631.95 1438
2632.43 1550
2632.91 1489
2633.40 1475
2633.88 1697
2634.36 1471
2634.85 1372
2635.33 1504
2635.82 1423
2636.30 1366
2636.78 1374
2637.27 1476
2637.75 1343
2638.24 1188
2638.72 1270
2639.20 1273
2639.69 1141
2640.17 1144
2640.66 1280
2641.14 1186
2641.63 1208
2642.11 1075
2642.60 1169
2643.08 1215
2643.56 1123
2644.05 1125
2644.53 1004
2645.02 1123
2645.50 1177
2645.99 1189
2646.47 1098
2646.96 1103
2647.44 1150
2647.93 1234
2648.41 1213
2648.90 1204
2649.38 1339
2649.87 1301
2650.35 1218
2650.84 1272
2651.32 1193
2651.81 1134
2652.30 1086
2652.78 1260
2653.27 1286
2653.75 1396
2654.24 1215
2654.72 1265
2655.21 1263
2655.69 1328
2656.18 1177
2656.67 1113
2657.15 1119
2657.64 1200
2658.12 1137
2658.61 1149
2659.10 1243
2659.58 1266
2660.07 1177
2660.55 1145
2661.04 1043
2661.53 1279
2662.01 1289
2662.50 1191
2662.99 1113
2663.47 1041
2663.96 1209
2664.44 1164
2664.93 1055
2665.42 1197
2665.90 1091
2666.39 1126
2666.88 1154
2667.36 1196
2667.85 1125
2668.34 1201
2668.83 1045
2669.31 1111
2669.80 1216
2670.29 1287
2670.77 1259
2671.26 1325
2671.75 1304
2672.24 1249
2672.72 1318
2673.21 1372
2673.70 1470
2674.18 1451
2674.67 1431
2675.16 1524
2675.65 1422
2676.13 1538
2676.62 1508
2677.11 1435
2677.60 1363
2678.09 1441
2678.57 1278
2679.06 1247
2679.55 1309
2680.04 1159
2680.53 1257
2681.01 1174
2681.50 1134
2681.99 1185
2682.48 1129
2682.97 1182
2683.45 1212
2683.94 1267
2684.43 1153
2684.92 1086
2685.41 1060
2685.90 1173
2686.38 1097
2686.87 1120
2687.36 1048
2687.85 1185
2688.34 1272
2688.83 1309
2689.32 1257
2689.81 1247
2690.29 1250
2690.78 1064
2691.27 1180
2691.76 1264
2692.25 1173
2692.74 1054
2693.23 1166
2693.72 1184
2694.21 1140
2694.70 1102
2695.19 1167
2695.68 1284
2696.16 1265
2696.65 1216
2697.14 1186
2697.63 1135
2698.12 1147
2698.61 1321
2699.10 1355
2699.59 1173
2700.08 1201
2700.57 1202
2701.06 1177
2701.55 1241
2702.04 1287
2702.53 1294
2703.02 1345
2703.51 1306
2704.00 1155
2704.49 1125
2704.98 1299
2705.47 1225
2705.96 1197
2706.45 1142
2706.94 1291
2707.43 1276
2707.92 1172
2708.41 1154
2708.91 1263
2709.40 1233
2709.89 1213
2710.38 1176
2710.87 1070
2711.36 1124
2711.85 1132
2712.34 1189
2712.83 1254
2713.32 1263
2713.81 1255
2714.30 1212
2714.80 1121
2715.29 1029
2715.78 1162
2716.27 1203
2716.76 1148
2717.25 1248
2717.74 1205
2718.23 1153
2718.73 1118
2719.22 1212
2719.71 1278
2720.20 1285
2720.69 1366
2721.18 1333
2721.68 1260
2722.17 1335
2722.66 1207
2723.15 1369
2723.64 1595
2724.14 1537
2724.63 1288
2725.12 1435
2725.61 1291
2726.10 1331
2726.60 1222
2727.09 1369
2727.58 1313
2728.07 1296
2728.56 1316
2729.06 1410
2729.55 1410
2730.04 1391
2730.53 1330
2731.03 1306
2731.52 1170
2732.01 1167
2732.51 1217
2733.00 1258
2733.49 1184
2733.98 1321
2734.48 1397
2734.97 1313
2735.46 1231
2735.96 1277
2736.45 1232
2736.94 1205
2737.43 1270
2737.93 1427
2738.42 1519
2738.91 1326
2739.41 1459
2739.90 1346
2740.39 1378
2740.89 1334
2741.38 1345
2741.88 1394
2742.37 1447
2742.86 1140
2743.36 1252
2743.85 1285
2744.34 1261
2744.84 1274
2745.33 1305
2745.83 1218
2746.32 1128
2746.81 1184
2747.31 1209
2747.80 1146
2748.30 1117
2748.79 1118
2749.28 1151
2749.78 1159
2750.27 1198
2750.77 1325
2751.26 1225
2751.76 1276
2752.25 1149
2752.74 1234
2753.24 1258
2753.73 1039
2754.23 1125
2754.72 1182
2755.22 1192
2755.71 1176
2756.21 1193
2756.70 1198
2757.20 1245
2757.69 1207
2758.19 1034
2758.68 1129
2759.18 1093
2759.67 1185
2760.17 1165
2760.66 1179
2761.16 1138
2761.65 1029
2762.15 1287
2762.64 1293
2763.14 1223
2763.64 1141
2764.13 1235
2764.63 1312
2765.12 1314
2765.62 1284
2766.11 1164
2766.61 1289
2767.11 1344
2767.60 1252
2768.10 1212
2768.59 1168
2769.09 1207
2769.59 1130
2770.08 1176
2770.58 1263
2771.07 1207
2771.57 1149
2772.07 1330
2772.56 1252
2773.06 1323
2773.56 1319
2774.05 1370
2774.55 1322
2775.04 1422
2775.54 1597
2776.04 1511
2776.53 1512
2777.03 1439
2777.53 1514
2778.03 1583
2778.52 1504
2779.02 1560
2779.52 1413
2780.01 1392
2780.51 1326
2781.01 1219
2781.50 1146
2782.00 1286
2782.50 1318
2783.00 1278
2783.49 1126
2783.99 1124
2784.49 1100
2784.99 1188
2785.48 1258
2785.98 1074
2786.48 1251
2786.98 1264
2787.47 1085
2787.97 1236
2788.47 1145
2788.97 1067
2789.46 1208
2789.96 1095
2790.46 1305
2790.96 1282
2791.46 1362
2791.95 1295
2792.45 1268
2792.95 1182
2793.45 1278
2793.95 1222
2794.44 1211
2794.94 1250
2795.44 1205
2795.94 1241
2796.44 1289
2796.94 1229
2797.44 1269
2797.93 1340
2798.43 1256
2798.93 1249
2799.43 1352
2799.93 1296
2800.43 1168
2800.93 1269
2801.43 1136
2801.92 1233
2802.42 1159
2802.92 1069
2803.42 1287
2803.92 1171
2804.42 1136
2804.92 1205
2805.42 1173
2805.92 1326
2806.42 1134
2806.92 1245
2807.42 1401
2807.91 1251
2808.41 1232
2808.91 1233
2809.41 1255
2809.91 1218
2810.41 1238
2810.91 1309
2811.41 1167
2811.91 1148
2812.41 1078
2812.91 1146
2813.41 1172
2813.91 1091
2814.41 1172
2814.91 1151
2815.41 1084
2815.91 1161
2816.41 1108
2816.91 1135
2817.41 1186
2817.91 1168
2818.41 1130
2818.91 1037
2819.42 1088
2819.92 1074
2820.42 1132
2820.92 1138
2821.42 1351
2821.92 1193
2822.42 1071
2822.92 1089
2823.42 1112
2823.92 1138
2824.42 1145
2824.92 1209
2825.42 1065
2825.93 1087
2826.43 1136
2826.93 1135
2827.43 1172
2827.93 992
2828.43 1033
2828.93 1050
2829.43 1132
2829.94 1207
2830.44 1056
2830.94 1109
2831.44 1095
2831.94 1050
2832.44 1123
2832.95 1147
2833.45 1177
2833.95 1102
2834.45 1055
2834.95 1147
2835.45 1263
2835.96 1136
2836.46 1190
2836.96 1167
2837.46 1188
2837.97 1183
2838.47 1195
2838.97 1127
2839.47 1156
2839.97 1182
2840.48 1111
2840.98 1177
2841.48 1154
2841.98 1256
2842.49 1230
2842.99 1302
2843.49 1358
2843.99 1246
2844.50 1118
2845.00 1201
2845.50 1086
2846.01 1260
2846.51 1200
2847.01 1176
2847.51 1034
2848.02 1034
2848.52 1142
2849.02 1122
2849.53 1231
2850.03 1206
2850.53 1168
2851.04 1279
2851.54 1246
2852.04 1179
2852.55 1260
2853.05 1301
2853.55 1364
2854.06 1351
2854.56 1308
2855.06 1333
2855.57 1373
2856.07 1344
2856.58 1341
2857.08 1248
2857.58 1333
2858.09 1317
2858.59 1189
2859.10 1070
2859.60 1103
2860.10 1119
2860.61 1132
2861.11 1192
2861.62 1123
2862.12 1187
2862.62 1017
2863.13 1094
2863.63 1103
2864.14 1113
2864.64 1111
2865.15 1156
2865.65 1108
2866.16 1115
2866.66 1104
2867.17 1156
2867.67 1120
2868.18 1222
2868.68 1177
2869.19 1046
2869.69 1249
2870.20 1110
2870.70 1148
2871.21 1203
2871.71 1188
2872.22 1081
2872.72 1135
2873.23 1202
2873.73 1215
2874.24 1193
2874.74 1211
2875.25 1244
2875.75 1210
2876.26 1259
2876.76 1262
2877.27 1246
2877.78 1384
2878.28 1342
2878.79 1386
2879.29 1293
2879.80 1246
2880.30 1185
2880.81 1123
2881.32 1125
2881.82 1123
2882.33 1156
2882.83 1254
2883.34 1278
2883.85 1226
2884.35 1171
2884.86 1109
2885.37 1226
2885.87 1207
2886.38 1207
2886.88 1185
2887.39 1153
2887.90 1232
2888.40 1132
2888.91 1237
2889.42 1287
2889.92 1290
2890.43 1220
2890.94 1252
2891.45 1305
2891.95 1213
2892.46 1337
2892.97 1516
2893.47 1410
2893.98 1380
2894.49 1358
2894.99 1465
2895.50 1416
2896.01 1461
2896.52 1589
2897.02 1510
2897.53 1544
2898.04 1336
2898.55 1273
2899.05 1211
2899.56 1114
2900.07 1173
2900.58 1074
2901.08 1135
2901.59 1113
2902.10 1027
2902.61 1051
2903.12 1187
2903.62 1286
2904.13 1208
2904.64 1327
2905.15 1217
2905.66 1206
2906.16 1291
2906.67 1159
2907.18 1178
2907.69 1231
2908.20 1169
2908.71 1147
2909.21 1107
2909.72 1021
2910.23 1054
2910.74 1128
2911.25 1065
2911.76 1090
2912.26 1195
2912.77 1158
2913.28 1231
2913.79 1131
2914.30 1102
2914.81 1194
2915.32 1257
2915.83 1161
2916.34 1311
2916.85 1156
2917.35 1044
2917.86 1160
2918.37 1181
2918.88 1173
2919.39 1128
2919.90 1134
2920.41 1180
2920.92 1140
2921.43 1130
2921.94 1206
2922.45 1270
2922.96 1094
2923.47 1139
2923.98 1055
2924.49 1083
2925.00 1061
2925.51 1213
2926.02 1141
2926.53 1050
2927.04 1116
2927.55 1003
2928.06 1118
2928.57 1183
2929.08 1090
2929.59 1137
2930.10 1063
2930.61 1115
2931.12 1149
2931.63 1210
2932.14 1179
2932.65 1271
2933.16 1243
2933.67 1249
2934.18 1266
2934.69 1147
2935.20 1049
2935.71 1105
2936.22 1276
2936.73 1335
2937.25 1339
2937.76 1166
2938.27 1265
2938.78 1497
2939.29 1358
2939.80 1366
2940.31 1372
2940.82 1403
2941.33 1364
2941.85 1309
2942.36 1309
2942.87 1242
2943.38 1209
2943.89 1371
2944.40 1198
2944.91 1253
2945.43 1046
2945.94 1178
2946.45 1140
2946.96 1102
2947.47 1101
2947.98 1131
2948.50 1071
2949.01 1084
2949.52 1059
2950.03 968
2950.54 1138
2951.06 1039
2951.57 1091
2952.08 1054
2952.59 1133
2953.10 1110
2953.62 1045
2954.13 1104
2954.64 1004
2955.15 1051
2955.67 1245
2956.18 1113
2956.69 1270
2957.20 1293
2957.72 1024
2958.23 1008
2958.74 1145
2959.25 1228
2959.77 1252
2960.28 1083
2960.79 1279
2961.31 1319
2961.82 1269
2962.33 1248
2962.85 1271
2963.36 1201
2963.87 1270
2964.39 1359
2964.90 1293
2965.41 1152
2965.93 1084
2966.44 1161
2966.95 1199
2967.47 1202
2967.98 1056
2968.49 1116
2969.01 1170
2969.52 1045
2970.03 1146
2970.55 1135
2971.06 1108
2971.58 1198
2972.09 1098
2972.60 1240
2973.12 1168
2973.63 1152
2974.15 1241
2974.66 1283
2975.17 1099
2975.69 1216
2976.20 1308
2976.72 1340
2977.23 1364
2977.74 1264
2978.26 1278
2978.77 1253
2979.29 1231
2979.80 1180
2980.32 1285
2980.83 1466
2981.35 1469
2981.86 1385
2982.38 1441
2982.89 1522
2983.41 1579
2983.92 1363
2984.44 1474
2984.95 1563
2985.47 1406
2985.98 1336
2986.50 1314
2987.01 1649
2987.53 1684
2988.04 1446
2988.56 1568
2989.07 1666
2989.59 1632
2990.10 1698
2990.62 1501
2991.13 1537
2991.65 1579
2992.17 1624
2992.68 1588
2993.20 1740
2993.71 1757
2994.23 1622
2994.74 1669
2995.26 1750
2995.78 1760
2996.29 1770
2996.81 1760
2997.32 1821
2997.84 1914
2998.36 1814
2998.87 2030
2999.39 2041
2999.91 2042
3000.42 2033
3000.94 2278
3001.45 2447
3001.97 2891
3002.49 3396
3003.00 3962
3003.52 4602
3004.04 5414
3004.55 5599
3005.07 5749
3005.59 5967
3006.10 6149
3006.62 5623
3007.14 5095
3007.66 4473
3008.17 3942
3008.69 3315
3009.21 2992
3009.72 2699
3010.24 2319
3010.76 2150
3011.28 1938
3011.79 1843
3012.31 1667
3012.83 1648
3013.35 1741
3013.86 1626
3014.38 1614
3014.90 1626
3015.42 1622
3015.93 1618
3016.45 1659
3016.97 1530
3017.49 1442
3018.00 1427
3018.52 1709
3019.04 1634
3019.56 1496
3020.08 1601
3020.59 1615
3021.11 1562
3021.63 1406
3022.15 1578
3022.67 1511
3023.19 1532
3023.70 1567
3024.22 1604
3024.74 1509
3025.26 1399
3025.78 1455
3026.30 1554
3026.81 1481
3027.33 1509
3027.85 1420
3028.37 1360
3028.89 1280
3029.41 1325
3029.93 1466
3030.45 1482
3030.97 1510
3031.48 1568
3032.00 1419
3032.52 1266
3033.04 1440
3033.56 1398
3034.08 1373
3034.60 1364
3035.12 1262
3035.64 1141
3036.16 1096
3036.68 1314
3037.20 1423
3037.72 1292
3038.24 1260
3038.76 1330
3039.27 1258
3039.79 1317
3040.31 1400
3040.83 1317
3041.35 1357
3041.87 1385
3042.39 1395
3042.91 1419
3043.43 1227
3043.95 1237
3044.47 1353
3044.99 1287
3045.51 1343
3046.03 1361
3046.56 1368
3047.08 1298
3047.60 1307
3048.12 1306
3048.64 1202
3049.16 1334
3049.68 1362
3050.20 1183
3050.72 1199
3051.24 1214
3051.76 1305
3052.28 1316
3052.80 1217
3053.32 1098
3053.84 1194
3054.37 1273
3054.89 1257
3055.41 1230
3055.93 1198
3056.45 1156
3056.97 1175
3057.49 1193
3058.01 1155
3058.53 1170
3059.06 1232
3059.58 1177
3060.10 1156
3060.62 1229
3061.14 1226
3061.66 1234
3062.19 1193
3062.71 1142
3063.23 1277
3063.75 1309
3064.27 1219
3064.79 1277
3065.32 1150
3065.84 1322
3066.36 1337
3066.88 1303
3067.40 1326
3067.93 1424
3068.45 1411
3068.97 1437
3069.49 1150
3070.02 1088
3070.54 1277
3071.06 1308
3071.58 1362
3072.10 1438
3072.63 1281
3073.15 1388
3073.67 1430
3074.20 1322
3074.72 1323
3075.24 1178
3075.76 1441
3076.29 1396
3076.81 1367
3077.33 1545
3077.86 1570
3078.38 1498
3078.90 1706
3079.42 1640
3079.95 1724
3080.47 1639
3080.99 1626
3081.52 1790
3082.04 1718
3082.56 1906
3083.09 1855
3083.61 1787
3084.13 1883
3084.66 1803
3085.18 1845
3085.71 1651
3086.23 1497
3086.75 1490
3087.28 1495
3087.80 1659
3088.32 1475
3088.85 1480
3089.37 1378
3089.90 1537
3090.42 1598
3090.94 1729
3091.47 1710
3091.99 1516
3092.52 1563
3093.04 1714
3093.57 1789
3094.09 1926
3094.61 2066
3095.14 1949
3095.66 2004
3096.19 1921
3096.71 2096
3097.24 2063
3097.76 2225
3098.29 2224
3098.81 2507
3099.34 3148
3099.86 3568
3100.39 4327
3100.91 5197
3101.44 6037
3101.96 7058
3102.49 8115
3103.01 8584
3103.54 9425
3104.06 9550
3104.59 8720
3105.11 8498
3105.64 7823
3106.16 6664
3106.69 5211
3107.21 4576
3107.74 3528
3108.26 3186
3108.79 3009
3109.32 2830
3109.84 2596
3110.37 2354
3110.89 2338
3111.42 2421
3111.94 2636
3112.47 2558
3113.00 2610
3113.52 2358
3114.05 2203
3114.57 2119
3115.10 2078
3115.63 1731
3116.15 1679
3116.68 1720
3117.21 1629
3117.73 1742
3118.26 1647
3118.78 1818
3119.31 1782
3119.84 1830
3120.36 1820
3120.89 1929
3121.42 2027
3121.94 2062
3122.47 2217
3123.00 1854
3123.52 1945
3124.05 1853
3124.58 1920
3125.11 1783
3125.63 1790
3126.16 1763
3126.69 1508
3127.21 1614
3127.74 1601
3128.27 1518
3128.80 1688
3129.32 1614
3129.85 1579
3130.38 1254
3130.91 1379
3131.43 1441
3131.96 1422
3132.49 1473
3133.02 1487
3133.54 1455
3134.07 1389
3134.60 1382
3135.13 1254
3135.65 1321
3136.18 1346
3136.71 1430
3137.24 1217
3137.77 1349
3138.29 1220
3138.82 1258
3139.35 1203
3139.88 1173
3140.41 1454
3140.94 1376
3141.46 1265
3141.99 1375
3142.52 1442
3143.05 1443
3143.58 1293
3144.11 1397
3144.64 1330
3145.16 1328
3145.69 1385
3146.22 1448
3146.75 1295
3147.28 1343
3147.81 1468
3148.34 1356
3148.87 1427
3149.40 1504
3149.92 1462
3150.45 1525
3150.98 1534
3151.51 1599
3152.04 1451
3152.57 1310
3153.10 1371
3153.63 1346
3154.16 1434
3154.69 1444
3155.22 1465
3155.75 1613
3156.28 1663
3156.81 1750
3157.34 1644
3157.87 1611
3158.40 1676
3158.93 1673
3159.46 1556
3159.99 1557
3160.52 1644
3161.05 1553
3161.58 1580
3162.11 1537
3162.64 1602
3163.17 1399
3163.70 1424
3164.23 1288
3164.76 1319
3165.29 1268
3165.82 1274
3166.35 1215
3166.88 1437
3167.41 1474
3167.94 1422
3168.47 1177
3169.00 1349
3169.53 1451
3170.06 1456
3170.59 1438
3171.12 1402
3171.65 1391
3172.19 1468
3172.72 1566
3173.25 1525
3173.78 1692
3174.31 1563
3174.84 1619
3175.37 1670
3175.90 1683
3176.44 1622
3176.97 1627
3177.50 1375
3178.03 1434
3178.56 1302
3179.09 1361
3179.62 1364
3180.16 1400
3180.69 1319
3181.22 1316
3181.75 1447
3182.28 1467
3182.81 1394
3183.35 1325
3183.88 1239
3184.41 1173
3184.94 1215
3185.47 1210
3186.01 1227
3186.54 1321
3187.07 1211
3187.60 1038
3188.14 1235
3188.67 1268
3189.20 1323
3189.73 1328
3190.26 1302
3190.80 1154
3191.33 1230
3191.86 1189
3192.39 1163
3192.93 1250
3193.46 1278
3193.99 1248
3194.53 1199
3195.06 1132
3195.59 1197
3196.12 1226
3196.66 1247
3197.19 1297
3197.72 1305
3198.26 1287
3198.79 1279
3199.32 1280
3199.86 1417
3200.39 1373
3200.92 1432
3201.46 1269
3201.99 1376
3202.52 1468
3203.06 1457
3203.59 1519
3204.12 1471
3204.66 1403
3205.19 1407
3205.73 1433
3206.26 1464
3206.79 1573
3207.33 1619
3207.86 1517
3208.39 1522
3208.93 1455
3209.46 1423
3210.00 1488
3210.53 1678
3211.07 1619
3211.60 1639
3212.13 1608
3212.67 1598
3213.20 1523
3213.74 1557
3214.27 1475
3214.81 1409
3215.34 1337
3215.88 1422
3216.41 1340
3216.94 1217
3217.48 1257
3218.01 1265
3218.55 1352
3219.08 1225
3219.62 1296
3220.15 1390
3220.69 1265
3221.22 1294
3221.76 1391
3222.29 1353
3222.83 1533
3223.36 1610
3223.90 1572
3224.43 1523
3224.97 1579
3225.51 1830
3226.04 1736
3226.58 1593
3227.11 1618
3227.65 1612
3228.18 1620
3228.72 1556
3229.25 1584
3229.79 1478
3230.33 1691
3230.86 1851
3231.40 1820
3231.93 1859
3232.47 1735
3233.01 1583
3233.54 1501
3234.08 1576
3234.61 1631
3235.15 1820
3235.69 1614
3236.22 1542
3236.76 1772
3237.30 1716
3237.83 1653
3238.37 1666
3238.91 1537
3239.44 1660
3239.98 1657
3240.51 1681
3241.05 1741
3241.59 1760
3242.13 1721
3242.66 1904
3243.20 1817
3243.74 1752
3244.27 1878
3244.81 1736
3245.35 1773
3245.88 1873
3246.42 1832
3246.96 1706
3247.50 1598
3248.03 1594
3248.57 1653
3249.11 1763
3249.64 1864
3250.18 1721
3250.72 1822
3251.26 1823
3251.79 1814
3252.33 1852
3252.87 1872
3253.41 1899
3253.95 1955
3254.48 1935
3255.02 1896
3255.56 1973
3256.10 1846
3256.64 1907
3257.17 1841
3257.71 2043
3258.25 2160
3258.79 2422
3259.33 2441
3259.86 2345
3260.40 2885
3260.94 3397
3261.48 3467
3262.02 3613
3262.56 3880
3263.09 4629
3263.63 5298
3264.17 5763
3264.71 6359
3265.25 7037
3265.79 7591
3266.33 8040
3266.87 8224
3267.40 8582
3267.94 8413
3268.48 8118
3269.02 7553
3269.56 6699
3270.10 5525
3270.64 4771
3271.18 4103
3271.72 3437
3272.26 3139
3272.80 2941
3273.33 2408
3273.87 2291
3274.41 2366
3274.95 2191
3275.49 2279
3276.03 2536
3276.57 2360
3277.11 2295
3277.65 2197
3278.19 2118
3278.73 2147
3279.27 2006
3279.81 1948
3280.35 1948
3280.89 1898
3281.43 1904
3281.97 1993
3282.51 1831
3283.05 2130
3283.59 2448
3284.13 2314
3284.67 2334
3285.21 2194
3285.75 2329
3286.29 2214
3286.83 2143
3287.37 2254
3287.91 2161
3288.45 2143
3289.00 2117
3289.54 2215
3290.08 2139
3290.62 2243
3291.16 2249
3291.70 2104
3292.24 2200
3292.78 2581
3293.32 2889
3293.86 2811
3294.40 2679
3294.95 2907
3295.49 3056
3296.03 3297
3296.57 3112
3297.11 3194
3297.65 3186
3298.19 2914
3298.74 2880
3299.28 2782
3299.82 2584
3300.36 2509
3300.90 2417
3301.44 2359
3301.98 2257
3302.53 2310
3303.07 2362
3303.61 2152
3304.15 2161
3304.69 2173
3305.24 2242
3305.78 1995
3306.32 1962
3306.86 2008
3307.40 1884
3307.95 1890
3308.49 1748
3309.03 1702
3309.57 1628
3310.12 1746
3310.66 1861
3311.20 1767
3311.74 1873
3312.29 1773
3312.83 1738
3313.37 1865
3313.91 1909
3314.46 2099
3315.00 2269
3315.54 2095
3316.09 2235
3316.63 2098
3317.17 2257
3317.71 2304
3318.26 2474
3318.80 2410
3319.34 2511
3319.89 2581
3320.43 2405
3320.97 2373
3321.52 2450
3322.06 2305
3322.60 2373
3323.15 2297
3323.69 2199
3324.23 2156
3324.78 2173
3325.32 2164
3325.86 2038
3326.41 1978
3326.95 2018
3327.50 2080
3328.04 2052
3328.58 2111
3329.13 2021
3329.67 2244
3330.22 2403
3330.76 2943
3331.30 3663
3331.85 4539
3332.39 5883
3332.94 6637
3333.48 8207
3334.03 10070
3334.57 11700
3335.11 13721
3335.66 14444
3336.20 14602
3336.75 15153
3337.29 15150
3337.84 13936
3338.38 12315
3338.93 11008
3339.47 9573
3340.02 7810
3340.56 6612
3341.11 5474
3341.65 4666
3342.20 3818
3342.74 3219
3343.29 2919
3343.83 2678
3344.38 2485
3344.92 2339
3345.47 2237
3346.01 2255
3346.56 2163
3347.10 2101
3347.65 2138
3348.19 2084
3348.74 2113
3349.29 2214
3349.83 2283
3350.38 2528
3350.92 2375
3351.47 2258
3352.01 2187
3352.56 2185
3353.11 2142
3353.65 2086
3354.20 2187
3354.74 1969
3355.29 2040
3355.84 1954
3356.38 1943
3356.93 1929
3357.47 1843
3358.02 1844
3358.57 1699
3359.11 1652
3359.66 1860
3360.21 1801
3360.75 1800
3361.30 1662
3361.85 1652
3362.39 1724
3362.94 1859
3363.49 1871
3364.03 1727
3364.58 1937
3365.13 1773
3365.67 1776
3366.22 1792
3366.77 1645
3367.31 1738
3367.86 1661
3368.41 1716
3368.96 1697
3369.50 1681
3370.05 1701
3370.60 1933
3371.15 2108
3371.69 2019
3372.24 2086
3372.79 1960
3373.34 2228
3373.88 2424
3374.43 2452
3374.98 2196
3375.53 2173
3376.07 2345
3376.62 2146
3377.17 2048
3377.72 1742
3378.27 1724
3378.81 1714
3379.36 1780
3379.91 1596
3380.46 1466
3381.01 1479
3381.55 1530
3382.10 1624
3382.65 1491
3383.20 1547
3383.75 1411
3384.30 1465
3384.84 1337
3385.39 1365
3385.94 1420
3386.49 1342
3387.04 1258
3387.59 1356
3388.14 1320
3388.69 1228
3389.23 1191
3389.78 1320
3390.33 1312
3390.88 1378
3391.43 1343
3391.98 1408
3392.53 1382
3393.08 1362
3393.63 1186
3394.18 1222
3394.72 1294
3395.27 1324
3395.82 1300
3396.37 1236
3396.92 1219
3397.47 1312
3398.02 1339
3398.57 1204
3399.12 1202
3399.67 1241
3400.22 1155
3400.77 1154
3401.32 1189
3401.87 1182
3402.42 1203
3402.97 1139
3403.52 1176
3404.07 1191
3404.62 1215
3405.17 1255
3405.72 1388
3406.27 1222
3406.82 1158
3407.37 1219
3407.92 1327
3408.47 1373
3409.02 1276
3409.57 1385
3410.12 1331
3410.67 1276
3411.22 1267
3411.78 1304
3412.33 1387
3412.88 1440
3413.43 1440
3413.98 1481
3414.53 1515
3415.08 1381
3415.63 1427
3416.18 1419
3416.73 1261
3417.28 1354
3417.84 1460
3418.39 1404
3418.94 1386
3419.49 1313
3420.04 1317
3420.59 1423
3421.14 1482
3421.69 1405
3422.25 1534
3422.80 1932
3423.35 1949
3423.90 1740
3424.45 1939
3425.00 1797
3425.56 1840
3426.11 1899
3426.66 1804
3427.21 1583
3427.76 1603
3428.32 1652
3428.87 1524
3429.42 1339
3429.97 1301
3430.52 1360
3431.08 1419
3431.63 1336
3432.18 1332
3432.73 1454
3433.29 1381
3433.84 1419
3434.39 1298
3434.94 1377
3435.50 1301
3436.05 1284
3436.60 1247
3437.15 1309
3437.71 1459
3438.26 1326
3438.81 1281
3439.37 1191
3439.92 1295
3440.47 1480
3441.02 1344
3441.58 1485
3442.13 1411
3442.68 1381
3443.24 1435
3443.79 1347
3444.34 1328
3444.90 1176
3445.45 1321
3446.00 1388
3446.56 1278
3447.11 1146
3447.66 1247
3448.22 1174
3448.77 1211
3449.33 1291
3449.88 1200
3450.43 1201
3450.99 1212
3451.54 1325
3452.09 1339
3452.65 1377
3453.20 1248
3453.76 1149
3454.31 1249
3454.86 1307
3455.42 1360
3455.97 1202
3456.53 1308
3457.08 1166
3457.64 1260
3458.19 1316
3458.75 1282
3459.30 1201
3459.85 1223
3460.41 1220
3460.96 1249
3461.52 1255
3462.07 1213
3462.63 1251
3463.18 1361
3463.74 1470
3464.29 1401
3464.85 1325
3465.40 1411
3465.96 1490
3466.51 1409
3467.07 1481
3467.62 1414
3468.18 1500
3468.73 1555
3469.29 1634
3469.84 1684
3470.40 1603
3470.95 1703
3471.51 1866
3472.07 1700
3472.62 1766
3473.18 1880
3473.73 1776
3474.29 1757
3474.84 1775
3475.40 1804
3475.96 1628
3476.51 1533
3477.07 1808
3477.62 1639
3478.18 1684
3478.74 1744
3479.29 1609
3479.85 1767
3480.40 1784
3480.96 1847
3481.52 1784
3482.07 1890
3482.63 1850
3483.19 1847
3483.74 2023
3484.30 2028
3484.86 1957
3485.41 2254
3485.97 2201
3486.53 2134
3487.08 2402
3487.64 2895
3488.20 3084
3488.75 3760
3489.31 4574
3489.87 6142
3490.42 6730
3490.98 8063
3491.54 8282
3492.09 9312
3492.65 9480
3493.21 9718
3493.77 8880
3494.32 7751
3494.88 6865
3495.44 6357
3496.00 5200
3496.55 4087
3497.11 3579
3497.67 3230
3498.23 3054
3498.78 3032
3499.34 2709
3499.90 2713
3500.46 2955
3501.01 3049
3501.57 3224
3502.13 3081
3502.69 3394
3503.25 3327
3503.80 3253
3504.36 3411
3504.92 3533
3505.48 3415
3506.04 3409
3506.60 3378
3507.15 3075
3507.71 2948
3508.27 2748
3508.83 2645
3509.39 2488
3509.95 2444
3510.50 2260
3511.06 2318
3511.62 2206
3512.18 2122
3512.74 1906
3513.30 1848
3513.86 1684
3514.42 1689
3514.98 1631
3515.53 1489
3516.09 1474
3516.65 1534
3517.21 1550
3517.77 1501
3518.33 1600
3518.89 1445
3519.45 1378
3520.01 1383
3520.57 1402
3521.13 1571
3521.69 1509
3522.25 1569
3522.81 1517
3523.36 1673
3523.92 1508
3524.48 1393
3525.04 1397
3525.60 1462
3526.16 1362
3526.72 1391
3527.28 1414
3527.84 1271
3528.40 1332
3528.96 1301
3529.52 1377
3530.08 1464
3530.64 1518
3531.20 1433
3531.76 1366
3532.32 1472
3532.89 1454
3533.45 1293
3534.01 1428
3534.57 1398
3535.13 1593
3535.69 1453
3536.25 1479
3536.81 1518
3537.37 1518
3537.93 1524
3538.49 1274
3539.05 1330
3539.61 1462
3540.17 1373
3540.74 1285
3541.30 1283
3541.86 1362
3542.42 1337
3542.98 1371
3543.54 1413
3544.10 1403
3544.66 1356
3545.22 1270
3545.79 1151
3546.35 1231
3546.91 1221
3547.47 1463
3548.03 1420
3548.59 1357
3549.16 1349
3549.72 1343
3550.28 1232
3550.84 1270
3551.40 1198
3551.96 1232
3552.53 1070
3553.09 1194
3553.65 1011
3554.21 1015
3554.77 1199
3555.34 1113
3555.90 1155
3556.46 1014
3557.02 1107
3557.59 1161
3558.15 1180
3558.71 1259
3559.27 1206
3559.84 1255
3560.40 1205
3560.96 1148
3561.52 1187
3562.09 1200
3562.65 1194
3563.21 1149
3563.77 1137
3564.34 1205
3564.90 1218
3565.46 1220
3566.03 1174
3566.59 1305
3567.15 1214
3567.72 1265
3568.28 1154
3568.84 1123
3569.41 1236
3569.97 1283
3570.53 1109
3571.10 1091
3571.66 1041
3572.22 1010
3572.79 1174
3573.35 1256
3573.91 1149
3574.48 1225
3575.04 1141
3575.60 1230
3576.17 1469
3576.73 1549
3577.30 1428
3577.86 1452
3578.42 1481
3578.99 1487
3579.55 1419
3580.12 1308
3580.68 1397
3581.24 1361
3581.81 1338
3582.37 1347
3582.94 1242
3583.50 1348
3584.07 1345
3584.63 1422
3585.20 1229
3585.76 1230
3586.32 1181
3586.89 1215
3587.45 1045
3588.02 1079
3588.58 1119
3589.15 1210
3589.71 1223
3590.28 1051
3590.84 1101
3591.41 1132
3591.97 1132
3592.54 1259
3593.10 1150
3593.67 1244
3594.23 1117
3594.80 1280
3595.36 1190
3595.93 1181
3596.50 1138
3597.06 1126
3597.63 1075
3598.19 1226
3598.76 1138
3599.32 1102
3599.89 1117
3600.45 1178
3601.02 1083
3601.59 1090
3602.15 1125
3602.72 1040
3603.28 1092
3603.85 998
3604.42 988
3604.98 1001
3605.55 989
3606.11 839
3606.68 1040
3607.25 1044
3607.81 1134
3608.38 1105
3608.95 1057
3609.51 1085
3610.08 1070
3610.65 923
3611.21 1050
3611.78 1057
3612.35 947
3612.91 880
3613.48 992
3614.05 1043
3614.61 1073
3615.18 1028
3615.75 948
3616.31 1035
3616.88 1092
3617.45 1197
3618.01 1103
3618.58 1155
3619.15 1113
3619.72 1217
3620.28 1116
3620.85 1171
3621.42 1254
3621.99 1259
3622.55 1237
3623.12 1173
3623.69 1176
3624.26 1245
3624.82 1132
3625.39 982
3625.96 1002
3626.53 1009
3627.09 911
3627.66 951
3628.23 977
3628.80 980
3629.37 1087
3629.93 1046
3630.50 1153
3631.07 1131
3631.64 1265
3632.21 1152
3632.77 1141
3633.34 1156
3633.91 1126
3634.48 1100
3635.05 1032
3635.62 974
3636.19 1023
3636.75 1002
3637.32 1139
3637.89 1029
3638.46 1214
3639.03 1217
3639.60 1132
3640.17 1190
3640.73 1346
3641.30 1317
3641.87 1207
3642.44 1260
3643.01 1399
3643.58 1347
3644.15 1261
3644.72 1244
3645.29 1164
3645.86 1064
3646.43 1063
3647.00 1063
3647.57 1182
3648.13 1201
3648.70 1319
3649.27 1285
3649.84 1287
3650.41 1310
3650.98 1190
3651.55 1355
3652.12 1493
3652.69 1540
3653.26 1382
3653.83 1274
3654.40 1405
3654.97 1378
3655.54 1310
3656.11 1290
3656.68 1213
3657.25 1219
3657.82 1212
3658.39 1217
3658.96 1154
3659.53 1234
3660.10 1308
3660.67 1348
3661.24 1245
3661.82 1291
3662.39 1314
3662.96 1410
3663.53 1320
3664.10 1307
3664.67 1326
3665.24 1697
3665.81 1436
3666.38 1535
3666.95 1559
3667.52 1472
3668.09 1646
3668.67 1556
3669.24 1252
3669.81 1378
3670.38 1398
3670.95 1294
3671.52 1213
3672.09 1221
3672.66 1292
3673.24 1302
3673.81 1205
3674.38 1103
3674.95 1116
3675.52 1011
3676.09 1187
3676.66 1309
3677.24 1250
3677.81 1134
3678.38 1281
3678.95 1099
3679.52 993
3680.10 997
3680.67 1097
3681.24 1083
3681.81 1147
3682.38 1125
3682.96 1064
3683.53 1092
3684.10 1101
3684.67 1091
3685.25 1016
3685.82 947
3686.39 1144
3686.96 1151
3687.54 1033
3688.11 1009
3688.68 1057
3689.25 1146
3689.83 1108
3690.40 1054
3690.97 1118
3691.54 1048
3692.12 1083
3692.69 1191
3693.26 1080
3693.84 1075
3694.41 1117
3694.98 1028
3695.56 1060
3696.13 1028
3696.70 1057
3697.28 1063
3697.85 1132
3698.42 969
3699.00 1010
3699.57 1150
3700.14 1054
3700.72 940
3701.29 982
3701.86 968
3702.44 1075
3703.01 1135
3703.58 1101
3704.16 1090
3704.73 1053
3705.31 1023
3705.88 1045
3706.45 1130
3707.03 1108
3707.60 1139
3708.18 1152
3708.75 1143
3709.33 964
3709.90 1060
3710.47 1093
3711.05 1144
3711.62 1136
3712.20 1035
3712.77 1204
3713.35 1210
3713.92 1030
3714.50 1017
3715.07 1041
3715.64 1204
3716.22 1155
3716.79 1148
3717.37 1056
3717.94 1059
3718.52 1199
3719.09 1150
3719.67 939
3720.24 1030
3720.82 997
3721.39 1049
3721.97 965
3722.54 1015
3723.12 1137
3723.70 1001
3724.27 970
3724.85 1046
3725.42 1065
3726.00 1061
3726.57 1025
3727.15 1082
3727.72 1031
3728.30 1035
3728.88 1121
3729.45 1057
3730.03 1063
3730.60 1071
3731.18 1131
3731.75 1307
3732.33 1217
3732.91 1150
3733.48 998
3734.06 1060
3734.64 1122
3735.21 1118
3735.79 977
3736.36 1046
3736.94 1095
3737.52 1046
3738.09 988
3738.67 991
3739.25 1020
3739.82 1091
3740.40 957
3740.98 952
3741.55 975
3742.13 846
3742.71 842
3743.28 962
3743.86 935
3744.44 1005
3745.01 926
3745.59 993
3746.17 957
3746.75 955
3747.32 953
3747.90 993
3748.48 1040
3749.05 1015
3749.63 951
3750.21 979
3750.79 965
3751.36 1001
3751.94 1040
3752.52 907
3753.10 949
3753.67 1061
3754.25 956
3754.83 1044
3755.41 1009
3755.99 1008
3756.56 1079
3757.14 1110
3757.72 987
3758.30 1039
3758.88 1029
3759.45 1061
3760.03 1013
3760.61 1117
3761.19 1131
3761.77 1173
3762.35 1033
3762.92 1023
3763.50 986
3764.08 1027
3764.66 1115
3765.24 940
3765.82 924
3766.39 954
3766.97 891
3767.55 898
3768.13 1013
3768.71 994
3769.29 961
3769.87 977
3770.45 1064
3771.03 1066
3771.60 1125
3772.18 1164
3772.76 1051
3773.34 1017
3773.92 1061
3774.50 1030
3775.08 1064
3775.66 948
3776.24 1022
3776.82 1011
3777.40 1136
3777.98 996
3778.56 899
3779.14 944
3779.72 961
3780.30 952
3780.88 976
3781.46 789
3782.04 822
3782.61 923
3783.19 952
3783.77 904
3784.35 1027
3784.93 1000
3785.52 969
3786.10 975
3786.68 996
3787.26 934
3787.84 1077
3788.42 878
3789.00 914
3789.58 956
3790.16 995
3790.74 986
3791.32 968
3791.90 997
3792.48 922
3793.06 983
3793.64 885
3794.22 978
3794.80 1017
3795.38 1006
3795.96 1080
3796.55 936
3797.13 1051
3797.71 1015
3798.29 969
3798.87 986
3799.45 1041
3800.03 1041
3800.61 1090
3801.19 1093
3801.78 1061
3802.36 1158
3802.94 1120
3803.52 1174
3804.10 1105
3804.68 1141
3805.27 1022
3805.85 1006
3806.43 1054
3807.01 1102
3807.59 1182
3808.17 1200
3808.76 1188
3809.34 1234
3809.92 1269
3810.50 1234
3811.08 1298
3811.67 1258
3812.25 1345
3812.83 1410
3813.41 1328
3814.00 1132
3814.58 1284
3815.16 1346
3815.74 1280
3816.32 1222
3816.91 1181
3817.49 1258
3818.07 1203
3818.66 1185
3819.24 1083
3819.82 1051
3820.40 968
3820.99 991
3821.57 947
3822.15 984
3822.73 1044
3823.32 1136
3823.90 1130
3824.48 1150
3825.07 978
3825.65 1083
3826.23 1041
3826.82 929
3827.40 1018
3827.98 1012
3828.57 968
3829.15 857
3829.73 1019
3830.32 1092
3830.90 952
3831.48 925
3832.07 880
3832.65 862
3833.24 1039
3833.82 940
3834.40 941
3834.99 947
3835.57 944
3836.16 841
3836.74 969
3837.32 1043
3837.91 1064
3838.49 845
3839.08 893
3839.66 861
3840.24 839
3840.83 1076
3841.41 1009
3842.00 846
3842.58 890
3843.17 986
3843.75 1034
3844.34 983
3844.92 949
3845.51 894
3846.09 912
3846.67 907
3847.26 806
3847.84 905
3848.43 819
3849.01 914
3849.60 748
3850.18 731
3850.77 789
3851.35 881
3851.94 868
3852.53 994
3853.11 880
3853.70 864
3854.28 883
3854.87 957
3855.45 821
3856.04 873
3856.62 866
3857.21 998
3857.79 1093
3858.38 976
3858.97 1016
3859.55 979
3860.14 952
3860.72 959
3861.31 1028
3861.90 1009
3862.48 1086
3863.07 1054
3863.65 996
3864.24 1084
3864.83 982
3865.41 1066
3866.00 1040
3866.58 1032
3867.17 1078
3867.76 1046
3868.34 1015
3868.93 957
3869.52 1081
3870.10 1119
3870.69 913
3871.28 896
3871.86 1066
3872.45 993
3873.04 996
3873.62 975
3874.21 878
3874.80 993
3875.38 992
3875.97 965
3876.56 1060
3877.15 1079
3877.73 986
3878.32 1025
3878.91 887
3879.49 874
3880.08 908
3880.67 993
3881.26 969
3881.84 888
3882.43 831
3883.02 817
3883.61 872
3884.19 955
3884.78 1069
3885.37 968
3885.96 984
3886.55 877
3887.13 876
3887.72 983
3888.31 935
3888.90 1000
3889.49 1043
3890.07 1072
3890.66 1033
3891.25 1031
3891.84 1045
3892.43 961
3893.01 922
3893.60 869
3894.19 963
3894.78 1065
3895.37 1038
3895.96 1029
3896.55 901
3897.13 988
3897.72 1129
3898.31 1139
3898.90 1054
3899.49 1129
3900.08 960
3900.67 1029
3901.26 1035
3901.84 1044
3902.43 1047
3903.02 1070
3903.61 1118
3904.20 1054
3904.79 1205
3905.38 1136
3905.97 987
3906.56 1105
3907.15 1081
3907.74 1025
3908.33 1105
3908.92 1019
3909.50 975
3910.09 1071
3910.68 1112
3911.27 1038
3911.86 979
3912.45 857
3913.04 905
3913.63 910
3914.22 982
3914.81 1066
3915.40 884
3915.99 948
3916.58 996
3917.17 1071
3917.76 998
3918.35 861
3918.94 870
3919.53 891
3920.12 895
3920.72 932
3921.31 944
3921.90 984
3922.49 962
3923.08 890
3923.67 912
3924.26 735
3924.85 890
3925.44 895
3926.03 885
3926.62 796
3927.21 830
3927.80 868
3928.39 898
3928.99 982
3929.58 865
3930.17 880
3930.76 831
3931.35 838
3931.94 879
3932.53 836
3933.12 867
3933.72 757
3934.31 934
3934.90 911
3935.49 951
3936.08 925
3936.67 980
3937.26 1005
3937.86 957
3938.45 935
3939.04 1032
3939.63 1002
3940.22 1053
3940.82 1011
3941.41 1010
3942.00 1062
3942.59 1090
3943.18 985
3943.78 1038
3944.37 1003
3944.96 929
3945.55 1008
3946.14 1171
3946.74 1079
3947.33 933
3947.92 1031
3948.51 981
3949.11 1103
3949.70 1089
3950.29 860
3950.88 880
3951.48 925
3952.07 899
3952.66 959
3953.26 1025
3953.85 873
3954.44 871
3955.03 946
3955.63 1006
3956.22 987
3956.81 998
3957.41 986
3958.00 1037
3958.59 965
3959.19 955
3959.78 941
3960.37 982
3960.97 1063
3961.56 994
3962.15 903
3962.75 1128
3963.34 1043
3963.93 1019
3964.53 962
3965.12 1143
3965.72 1029
3966.31 1005
3966.90 1076
3967.50 1212
3968.09 1147
3968.69 1109
3969.28 1039
3969.87 1049
3970.47 1081
3971.06 1164
3971.66 988
3972.25 1038
3972.85 1134
3973.44 1011
3974.03 1037
3974.63 1061
3975.22 1147
3975.82 1080
3976.41 1282
3977.01 1327
3977.60 1367
3978.20 1246
3978.79 1239
3979.39 1344
3979.98 1337
3980.58 1239
3981.17 1326
3981.77 1338
3982.36 1194
3982.96 1129
3983.55 1205
3984.15 1125
3984.74 1088
3985.34 1121
3985.93 1187
3986.53 1176
3987.12 1225
3987.72 1158
3988.31 1238
3988.91 1216
3989.50 1246
3990.10 1134
3990.70 1158
3991.29 1144
3991.89 1143
3992.48 1066
3993.08 1095
3993.67 1085
3994.27 1157
3994.87 1175
3995.46 1240
3996.06 1136
3996.65 1232
3997.25 1047
3997.85 1155
3998.44 1080
3999.04 1111
3999.64 1191
4000.23 1008
4000.83 1071
4001.43 1188
4002.02 1108
4002.62 1060
4003.21 1014
4003.81 980
4004.41 1038
4005.00 1008
4005.60 1101
4006.20 1063
4006.80 955
4007.39 928
4007.99 1095
4008.59 1040
4009.18 892
4009.78 984
4010.38 1055
4010.97 935
4011.57 970
4012.17 903
4012.77 1024
4013.36 1121
4013.96 1032
4014.56 943
4015.16 942
4015.75 1118
4016.35 1159
4016.95 1032
4017.55 945
4018.14 936
4018.74 943
4019.34 981
4019.94 1049
4020.54 992
4021.13 1045
4021.73 1036
4022.33 1070
4022.93 1105
4023.53 1170
4024.12 1029
4024.72 1139
4025.32 1228
4025.92 1225
4026.52 1205
4027.12 1341
4027.71 1331
4028.31 1424
4028.91 1455
4029.51 1392
4030.11 1489
4030.71 1466
4031.31 1567
4031.90 1486
4032.50 1451
4033.10 1411
4033.70 1519
4034.30 1409
4034.90 1314
4035.50 1345
4036.10 1205
4036.70 1127
4037.29 1063
4037.89 1093
4038.49 1152
4039.09 1032
4039.69 1001
4040.29 944
4040.89 873
4041.49 915
4042.09 941
4042.69 961
4043.29 1008
4043.89 892
4044.49 902
4045.09 938
4045.69 971
4046.29 936
4046.89 1055
4047.49 922
4048.09 894
4048.69 894
4049.29 817
4049.89 889
4050.49 920
4051.09 877
4051.69 866
4052.29 913
4052.89 914
4053.49 889
4054.09 854
4054.69 888
4055.29 907
4055.89 837
4056.49 778
4057.09 1020
4057.69 997
4058.29 865
4058.89 959
4059.49 922
4060.09 928
4060.70 983
4061.30 1048
4061.90 1027
4062.50 1000
4063.10 1050
4063.70 1056
4064.30 1006
4064.90 963
4065.50 976
4066.11 929
4066.71 1022
4067.31 1003
4067.91 902
4068.51 989
4069.11 1084
4069.71 944
4070.32 845
4070.92 861
4071.52 1006
4072.12 921
4072.72 900
4073.32 870
4073.93 982
4074.53 879
4075.13 822
4075.73 927
4076.33 1154
4076.94 982
4077.54 1021
4078.14 980
4078.74 852
4079.34 889
4079.95 843
4080.55 829
4081.15 803
4081.75 813
4082.36 833
4082.96 785
4083.56 843
4084.16 854
4084.77 899
4085.37 844
4085.97 801
4086.58 875
4087.18 1030
4087.78 1000
4088.38 859
4088.99 872
4089.59 863
4090.19 924
4090.80 928
4091.40 980
4092.00 1005
4092.61 834
4093.21 910
4093.81 831
4094.42 988
4095.02 1035
4095.62 954
4096.23 928
4096.83 857
4097.43 839
4098.04 770
4098.64 765
4099.24 839
4099.85 939
4100.45 896
4101.06 825
4101.66 943
4102.26 1057
4102.87 960
4103.47 950
4104.08 936
4104.68 983
4105.28 874
4105.89 854
4106.49 870
4107.10 888
4107.70 1008
4108.31 904
4108.91 1049
4109.51 964
4110.12 966
4110.72 974
4111.33 863
4111.93 818
4112.54 835
4113.14 935
4113.75 986
4114.35 826
4114.96 758
4115.56 803
4116.17 911
4116.77 881
4117.38 923
4117.98 924
4118.59 899
4119.19 932
4119.80 896
4120.40 914
4121.01 880
4121.61 965
4122.22 896
4122.82 865
4123.43 749
4124.04 849
4124.64 821
4125.25 830
4125.85 835
4126.46 817
4127.06 806
4127.67 787
4128.28 886
4128.88 823
4129.49 898
4130.09 1024
4130.70 973
4131.31 875
4131.91 840
4132.52 874
4133.12 847
4133.73 914
4134.34 982
4134.94 1064
4135.55 932
4136.16 946
4136.76 994
4137.37 968
4137.98 943
4138.58 964
4139.19 1004
4139.80 1063
4140.40 1059
4141.01 993
4141.62 1060
4142.22 1130
4142.83 1154
4143.44 1073
4144.04 1060
4144.65 1089
4145.26 1147
4145.86 947
4146.47 1048
4147.08 1175
4147.69 986
4148.29 905
4148.90 801
4149.51 892
4150.12 969
4150.72 821
4151.33 839
4151.94 860
4152.55 897
4153.15 758
4153.76 794
4154.37 867
4154.98 941
4155.59 946
4156.19 854
4156.80 912
4157.41 907
4158.02 883
4158.63 898
4159.23 941
4159.84 901
4160.45 882
4161.06 866
4161.67 987
4162.28 1004
4162.88 821
4163.49 826
4164.10 861
4164.71 898
4165.32 827
4165.93 782
4166.53 771
4167.14 875
4167.75 936
4168.36 912
4168.97 768
4169.58 734
4170.19 835
4170.80 725
4171.41 827
4172.01 811
4172.62 765
4173.23 865
4173.84 911
4174.45 890
4175.06 901
4175.67 886
4176.28 871
4176.89 858
4177.50 901
4178.11 908
4178.72 839
4179.33 862
4179.94 824
4180.55 923
4181.16 938
4181.77 830
4182.38 943
4182.99 881
4183.60 877
4184.21 851
4184.82 850
4185.43 866
4186.04 856
4186.65 856
4187.26 919
4187.87 855
4188.48 802
4189.09 810
4189.70 830
4190.31 834
4190.92 905
4191.53 885
4192.14 879
4192.75 892
4193.36 988
4193.97 982
4194.58 1073
4195.19 1000
4195.80 1026
4196.41 926
4197.03 866
4197.64 937
4198.25 873
4198.86 987
4199.47 968
4200.08 938
4200.69 833
4201.30 779
4201.91 787
4202.53 781
4203.14 855
4203.75 809
4204.36 940
4204.97 995
4205.58 962
4206.19 980
4206.81 1027
4207.42 922
4208.03 773
4208.64 785
4209.25 802
4209.86 851
4210.48 859
4211.09 820
4211.70 944
4212.31 933
4212.92 906
4213.54 955
4214.15 795
4214.76 797
4215.37 777
4215.99 803
4216.60 878
4217.21 887
4217.82 926
4218.43 932
4219.05 911
4219.66 922
4220.27 868
4220.89 935
4221.50 938
4222.11 968
4222.72 904
4223.34 951
4223.95 1049
4224.56 955
4225.17 876
4225.79 988
4226.40 885
4227.01 916
4227.63 918
4228.24 997
4228.85 1030
4229.47 1060
4230.08 973
4230.69 1062
4231.31 1105
4231.92 1239
4232.53 1269
4233.15 1269
4233.76 1420
4234.37 1428
4234.99 1409
4235.60 1443
4236.22 1438
4236.83 1401
4237.44 1343
4238.06 1191
4238.67 1278
4239.28 1209
4239.90 1144
4240.51 1082
4241.13 1079
4241.74 1128
4242.36 1099
4242.97 956
4243.58 974
4244.20 959
4244.81 1076
4245.43 996
4246.04 891
4246.66 1020
4247.27 947
4247.89 1073
4248.50 994
4249.11 946
4249.73 943
4250.34 886
4250.96 944
4251.57 971
4252.19 990
4252.80 1018
4253.42 976
4254.03 925
4254.65 849
4255.26 990
4255.88 918
4256.49 877
4257.11 833
4257.72 842
4258.34 791
4258.96 884
4259.57 773
4260.19 805
4260.80 827
4261.42 877
4262.03 1007
4262.65 945
4263.26 909
4263.88 941
4264.50 948
4265.11 854
4265.73 902
4266.34 977
4266.96 1015
4267.58 988
4268.19 1030
4268.81 983
4269.42 958
4270.04 1031
4270.66 1038
4271.27 1001
4271.89 961
4272.51 972
4273.12 910
4273.74 856
4274.36 975
4274.97 901
4275.59 878
4276.20 919
4276.82 945
4277.44 982
4278.06 932
4278.67 922
4279.29 909
4279.91 845
4280.52 916
4281.14 837
4281.76 865
4282.37 841
4282.99 809
4283.61 765
4284.23 876
4284.84 886
4285.46 920
4286.08 900
4286.69 961
4287.31 927
4287.93 892
4288.55 930
4289.16 967
4289.78 947
4290.40 904
4291.02 932
4291.64 935
4292.25 905
4292.87 1005
4293.49 985
4294.11 881
4294.73 870
4295.34 855
4295.96 839
4296.58 856
4297.20 776
4297.82 928
4298.43 921
4299.05 925
4299.67 911
4300.29 864
4300.91 968
4301.53 957
4302.14 883
4302.76 910
4303.38 909
4304.00 913
4304.62 856
4305.24 942
4305.86 908
4306.48 789
4307.09 854
4307.71 869
4308.33 813
4308.95 772
4309.57 890
4310.19 782
4310.81 923
4311.43 988
4312.05 874
4312.67 896
4313.29 828
4313.90 838
4314.52 931
4315.14 848
4315.76 936
4316.38 876
4317.00 998
4317.62 926
4318.24 879
4318.86 984
4319.48 916
4320.10 846
4320.72 892
4321.34 928
4321.96 892
4322.58 885
4323.20 923
4323.82 1102
4324.44 1146
4325.06 1005
4325.68 958
4326.30 1050
4326.92 1089
4327.54 1045
4328.16 1042
4328.78 1011
4329.40 1021
4330.02 957
4330.64 968
4331.27 1031
4331.89 1051
4332.51 1188
4333.13 1341
4333.75 1326
4334.37 1422
4334.99 1493
4335.61 1666
4336.23 1811
4336.85 1895
4337.47 1959
4338.09 2126
4338.72 2070
4339.34 1984
4339.96 1864
4340.58 1926
4341.20 1768
4341.82 1749
4342.44 1732
4343.07 1789
4343.69 2025
4344.31 2359
4344.93 2369
4345.55 2764
4346.17 3141
4346.79 3104
4347.42 2876
4348.04 2823
4348.66 2633
4349.28 2619
4349.90 2298
4350.53 1864
4351.15 1787
4351.77 1622
4352.39 1431
4353.01 1347
4353.64 1412
4354.26 1253
4354.88 1258
4355.50 1193
4356.13 1189
4356.75 1269
4357.37 1191
4357.99 1268
4358.62 1188
4359.24 1338
4359.86 1171
4360.48 1159
4361.11 1113
4361.73 1055
4362.35 1138
4362.98 1079
4363.60 1151
4364.22 1223
4364.84 1067
4365.47 1059
4366.09 1088
4366.71 1028
4367.34 1032
4367.96 1004
4368.58 1004
4369.21 1132
4369.83 1041
4370.45 881
4371.08 991
4371.70 949
4372.32 962
4372.95 891
4373.57 1006
4374.20 933
4374.82 969
4375.44 1050
4376.07 1069
4376.69 1043
4377.31 986
4377.94 967
4378.56 970
4379.19 952
4379.81 932
4380.43 986
4381.06 994
4381.68 1035
4382.31 946
4382.93 975
4383.56 975
4384.18 893
4384.80 896
4385.43 938
4386.05 957
4386.68 1066
4387.30 945
4387.93 789
4388.55 904
4389.18 950
4389.80 849
4390.43 813
4391.05 916
4391.68 950
4392.30 907
4392.93 914
4393.55 975
4394.18 909
4394.80 883
4395.43 890
4396.05 854
4396.68 894
4397.30 1024
4397.93 953
4398.55 823
4399.18 833
4399.80 871
4400.43 868
4401.06 872
4401.68 947
4402.31 1056
4402.93 932
4403.56 871
4404.18 811
4404.81 809
4405.44 923
4406.06 903
4406.69 850
4407.31 994
4407.94 955
4408.57 952
4409.19 967
4409.82 959
4410.45 970
4411.07 904
4411.70 957
4412.32 897
4412.95 981
4413.58 953
4414.20 930
4414.83 937
4415.46 1091
4416.08 1005
4416.71 1011
4417.34 961
4417.96 954
4418.59 942
4419.22 1018
4419.84 995
4420.47 866
4421.10 861
4421.73 915
4422.35 910
4422.98 1006
4423.61 879
4424.23 842
4424.86 851
4425.49 837
4426.12 918
4426.74 801
4427.37 764
4428.00 851
4428.63 926
4429.25 840
4429.88 826
4430.51 889
4431.14 834
4431.77 890
4432.39 877
4433.02 952
4433.65 884
4434.28 912
4434.90 1069
4435.53 1047
4436.16 1005
4436.79 1108
4437.42 1029
4438.05 963
4438.67 843
4439.30 885
4439.93 947
4440.56 1113
4441.19 951
4441.82 937
4442.44 843
4443.07 930
4443.70 1056
4444.33 912
4444.96 891
4445.59 899
4446.22 968
4446.85 996
4447.47 997
4448.10 1050
4448.73 1152
4449.36 986
4449.99 1035
4450.62 976
4451.25 1143
4451.88 1104
4452.51 998
4453.14 1107
4453.77 1115
4454.40 1174
4455.02 1261
4455.65 1344
4456.28 1237
4456.91 1222
4457.54 1219
4458.17 1106
4458.80 1020
4459.43 1093
4460.06 1072
4460.69 923
4461.32 955
4461.95 934
4462.58 840
4463.21 893
4463.84 908
4464.47 827
4465.10 972
4465.73 1011
4466.36 921
4466.99 977
4467.62 925
4468.25 986
4468.88 952
4469.51 852
4470.14 994
4470.78 925
4471.41 907
4472.04 871
4472.67 994
4473.30 882
4473.93 916
4474.56 904
4475.19 863
4475.82 854
4476.45 868
4477.08 886
4477.71 903
4478.35 906
4478.98 823
4479.61 864
4480.24 938
4480.87 1013
4481.50 932
4482.13 916
4482.76 1005
4483.40 1005
4484.03 962
4484.66 972
4485.29 947
4485.92 1023
4486.55 1078
4487.19 1056
4487.82 1048
4488.45 1190
4489.08 1174
4489.71 975
4490.34 1063
4490.98 987
4491.61 973
4492.24 1139
4492.87 1052
4493.50 1028
4494.14 1012
4494.77 1069
4495.40 1203
4496.03 1004
4496.67 1009
4497.30 992
4497.93 1063
4498.56 1196
4499.20 1206
4499.83 1177
4500.46 1528
4501.09 1544
4501.73 1519
4502.36 1521
4502.99 1505
4503.63 1388
4504.26 1411
4504.89 1386
4505.52 1238
4506.16 1160
4506.79 1183
4507.42 1156
4508.06 1065
4508.69 1076
4509.32 1056
4509.96 1079
4510.59 999
4511.22 916
4511.86 992
4512.49 1106
4513.12 1027
4513.76 872
4514.39 855
4515.02 821
4515.66 901
4516.29 984
4516.93 881
4517.56 857
4518.19 851
4518.83 825
4519.46 838
4520.10 822
4520.73 941
4521.36 933
4522.00 935
4522.63 883
4523.27 796
4523.90 821
4524.54 903
4525.17 874
4525.80 887
4526.44 941
4527.07 956
4527.71 998
4528.34 1058
4528.98 951
4529.61 1003
4530.25 900
4530.88 952
4531.52 1176
4532.15 1062
4532.79 1080
4533.42 1048
4534.06 1060
4534.69 930
4535.33 969
4535.96 936
4536.60 954
4537.23 930
4537.87 945
4538.50 849
4539.14 871
4539.77 986
4540.41 852
4541.04 827
4541.68 891
4542.31 907
4542.95 922
4543.59 863
4544.22 788
4544.86 776
4545.49 769
4546.13 873
4546.77 873
4547.40 868
4548.04 738
4548.67 771
4549.31 826
4549.95 852
4550.58 807
4551.22 797
4551.85 793
4552.49 785
4553.13 802
4553.76 790
4554.40 837
4555.04 817
4555.67 767
4556.31 760
4556.95 796
4557.58 746
4558.22 795
4558.86 746
4559.49 778
4560.13 837
4560.77 770
4561.40 778
4562.04 763
4562.68 895
4563.31 924
4563.95 1023
4564.59 884
4565.23 778
4565.86 841
4566.50 897
4567.14 880
4567.77 869
4568.41 842
4569.05 737
4569.69 832
4570.32 809
4570.96 868
4571.60 930
4572.24 863
4572.88 752
4573.51 804
4574.15 900
4574.79 858
4575.43 838
4576.06 935
4576.70 844
4577.34 872
4577.98 868
4578.62 782
4579.26 845
4579.89 854
4580.53 944
4581.17 914
4581.81 840
4582.45 859
4583.09 938
4583.72 1057
4584.36 907
4585.00 937
4585.64 908
4586.28 876
4586.92 995
4587.56 980
4588.19 1033
4588.83 1185
4589.47 1241
4590.11 1494
4590.75 1630
4591.39 1610
4592.03 1545
4592.67 1555
4593.31 1606
4593.95 1431
4594.58 1217
4595.22 1140
4595.86 1166
4596.50 1147
4597.14 1081
4597.78 1083
4598.42 1073
4599.06 930
4599.70 950
4600.34 920
4600.98 1039
4601.62 1079
4602.26 1091
4602.90 1119
4603.54 1060
4604.18 1008
4604.82 1128
4605.46 1062
4606.10 993
4606.74 1156
4607.38 989
4608.02 1019
4608.66 905
4609.30 994
4609.94 933
4610.58 858
4611.22 905
4611.86 981
4612.50 932
4613.14 883
4613.78 941
4614.42 867
4615.06 973
4615.70 938
4616.35 1030
4616.99 992
4617.63 883
4618.27 879
4618.91 822
4619.55 807
4620.19 817
4620.83 827
4621.47 880
4622.11 828
4622.76 827
4623.40 881
4624.04 813
4624.68 771
4625.32 817
4625.96 759
4626.60 782
4627.25 775
4627.89 785
4628.53 800
4629.17 885
4629.81 1011
4630.45 827
4631.10 900
4631.74 954
4632.38 1015
4633.02 976
4633.66 944
4634.30 1005
4634.95 945
4635.59 944
4636.23 950
4636.87 935
4637.52 940
4638.16 887
4638.80 865
4639.44 864
4640.08 938
4640.73 949
4641.37 866
4642.01 976
4642.66 825
4643.30 871
4643.94 873
4644.58 862
4645.23 902
4645.87 794
4646.51 882
4647.15 992
4647.80 927
4648.44 925
4649.08 948
4649.73 976
4650.37 817
4651.01 891
4651.66 823
4652.30 846
4652.94 901
4653.59 939
4654.23 822
4654.87 779
4655.52 796
4656.16 797
4656.80 751
4657.45 805
4658.09 767
4658.73 859
4659.38 889
4660.02 855
4660.67 859
4661.31 888
4661.95 886
4662.60 867
4663.24 931
4663.89 953
4664.53 889
4665.17 892
4665.82 810
4666.46 863
4667.11 775
4667.75 760
4668.40 849
4669.04 887
4669.68 871
4670.33 889
4670.97 897
4671.62 775
4672.26 731
4672.91 819
4673.55 821
4674.20 757
4674.84 850
4675.49 838
4676.13 782
4676.78 751
4677.42 790
4678.07 912
4678.71 832
4679.36 858
4680.00 933
4680.65 869
4681.29 833
4681.94 778
4682.58 887
4683.23 892
4683.87 835
4684.52 958
4685.16 836
4685.81 810
4686.46 827
4687.10 913
4687.75 845
4688.39 947
4689.04 879
4689.68 801
4690.33 791
4690.98 830
4691.62 833
4692.27 893
4692.91 831
4693.56 848
4694.21 861
4694.85 824
4695.50 1020
4696.15 999
4696.79 941
4697.44 1052
4698.08 1116
4698.73 1178
4699.38 1263
4700.02 1217
4700.67 1117
4701.32 1041
4701.96 1065
4702.61 1012
4703.26 970
4703.90 837
4704.55 842
4705.20 836
4705.84 841
4706.49 906
4707.14 891
4707.79 809
4708.43 822
4709.08 922
4709.73 904
4710.37 797
4711.02 781
4711.67 927
4712.32 936
4712.96 802
4713.61 906
4714.26 938
4714.91 1004
4715.55 917
4716.20 877
4716.85 945
4717.50 905
4718.15 901
4718.79 845
4719.44 842
4720.09 886
4720.74 975
4721.39 921
4722.03 962
4722.68 828
4723.33 888
4723.98 945
4724.63 940
4725.27 874
4725.92 870
4726.57 942
4727.22 929
4727.87 953
4728.52 854
4729.16 979
4729.81 969
4730.46 867
4731.11 872
4731.76 821
4732.41 826
4733.06 872
4733.71 888
4734.36 914
4735.00 883
4735.65 789
4736.30 846
4736.95 858
4737.60 832
4738.25 814
4738.90 814
4739.55 845
4740.20 869
4740.85 866
4741.50 799
4742.15 888
4742.80 965
4743.44 1025
4744.09 1012
4744.74 854
4745.39 961
4746.04 965
4746.69 1025
4747.34 1023
4747.99 963
4748.64 1019
4749.29 1130
4749.94 1124
4750.59 1234
4751.24 1272
4751.89 1135
4752.54 1172
4753.19 1174
4753.84 1107
4754.49 1081
4755.14 1034
4755.79 1081
4756.44 1013
4757.10 898
4757.75 956
4758.40 984
4759.05 919
4759.70 817
4760.35 810
4761.00 839
4761.65 917
4762.30 761
4762.95 838
4763.60 832
4764.25 943
4764.90 962
4765.56 978
4766.21 960
4766.86 1067
4767.51 987
4768.16 945
4768.81 1030
4769.46 941
4770.11 984
4770.77 1049
4771.42 956
4772.07 793
4772.72 916
4773.37 803
4774.02 872
4774.67 937
4775.33 879
4775.98 773
4776.63 827
4777.28 911
4777.93 917
4778.59 875
4779.24 924
4779.89 935
4780.54 988
4781.19 938
4781.85 947
4782.50 996
4783.15 950
4783.80 881
4784.46 897
4785.11 927
4785.76 916
4786.41 917
4787.07 937
4787.72 1077
4788.37 1103
4789.02 1011
4789.68 1002
4790.33 1097
4790.98 1195
4791.63 1211
4792.29 1197
4792.94 1190
4793.59 1192
4794.25 960
4794.90 951
4795.55 992
4796.21 1007
4796.86 939
4797.51 947
4798.17 952
4798.82 884
4799.47 940
4800.13 989
4800.78 1065
4801.43 1028
4802.09 1002
4802.74 1001
4803.39 1090
4804.05 1044
4804.70 905
4805.35 887
4806.01 924
4806.66 827
4807.32 914
4807.97 993
4808.62 921
4809.28 916
4809.93 932
4810.59 950
4811.24 869
4811.89 908
4812.55 906
4813.20 990
4813.86 947
4814.51 929
4815.17 1112
4815.82 1040
4816.48 895
4817.13 989
4817.78 1077
4818.44 954
4819.09 980
4819.75 1082
4820.40 987
4821.06 1069
4821.71 1125
4822.37 1099
4823.02 1167
4823.68 1063
4824.33 1091
4824.99 1156
4825.64 1257
4826.30 1182
4826.95 1238
4827.61 1265
4828.26 1117
4828.92 1154
4829.58 1119
4830.23 1147
4830.89 1312
4831.54 1259
4832.20 1271
4832.85 1435
4833.51 1272
4834.16 1345
4834.82 1526
4835.48 1428
4836.13 1280
4836.79 1375
4837.44 1421
4838.10 1355
4838.76 1305
4839.41 1448
4840.07 1500
4840.72 1591
4841.38 1592
4842.04 1518
4842.69 1618
4843.35 1570
4844.01 1557
4844.66 1576
4845.32 1672
4845.98 1681
4846.63 1972
4847.29 2177
4847.95 2245
4848.60 2441
4849.26 2552
4849.92 2790
4850.57 2867
4851.23 2842
4851.89 2723
4852.54 2892
4853.20 2490
4853.86 2393
4854.51 2383
4855.17 2367
4855.83 2556
4856.49 2428
4857.14 2537
4857.80 2768
4858.46 2922
4859.12 2951
4859.77 2961
4860.43 2764
4861.09 2430
4861.75 2481
4862.40 2273
4863.06 2105
4863.72 2307
4864.38 2312
4865.03 2318
4865.69 2220
4866.35 2088
4867.01 2278
4867.67 2345
4868.32 2357
4868.98 2277
4869.64 2090
4870.30 2111
4870.96 2055
4871.62 1932
4872.27 1794
4872.93 1876
4873.59 1880
4874.25 1669
4874.91 1730
4875.57 1717
4876.22 1736
4876.88 1774
4877.54 1858
4878.20 1859
4878.86 1809
4879.52 1821
4880.18 1846
4880.84 1650
4881.49 1565
4882.15 1484
4882.81 1479
4883.47 1329
4884.13 1258
4884.79 1380
4885.45 1486
4886.11 1370
4886.77 1456
4887.43 1455
4888.09 1416
4888.75 1357
4889.41 1549
4890.07 1631
4890.72 1695
4891.38 1603
4892.04 1514
4892.70 1373
4893.36 1339
4894.02 1329
4894.68 1372
4895.34 1296
4896.00 1219
4896.66 1167
4897.32 1199
4897.98 1179
4898.64 1216
4899.30 1127
4899.96 1199
4900.62 1152
4901.28 1271
4901.94 1280
4902.60 1162
4903.27 1134
4903.93 1077
4904.59 1039
4905.25 1182
4905.91 1061
4906.57 1005
4907.23 1027
4907.89 1039
4908.55 1102
4909.21 1085
4909.87 1100
4910.53 1146
4911.19 1083
4911.85 1070
4912.52 1282
4913.18 1185
4913.84 1011
4914.50 1001
4915.16 1030
4915.82 980
4916.48 989
4917.14 989
4917.81 993
4918.47 1133
4919.13 1083
4919.79 1046
4920.45 956
4921.11 952
4921.77 944
4922.44 945
4923.10 1025
4923.76 1047
4924.42 1023
4925.08 962
4925.75 1022
4926.41 958
4927.07 943
4927.73 988
4928.39 977
4929.06 1119
4929.72 982
4930.38 966
4931.04 895
4931.71 1006
4932.37 957
4933.03 990
4933.69 998
4934.36 944
4935.02 908
4935.68 919
4936.34 957
4937.01 898
4937.67 951
4938.33 1022
4938.99 1015
4939.66 883
4940.32 893
4940.98 968
4941.65 922
4942.31 930
4942.97 823
4943.63 860
4944.30 929
4944.96 944
4945.62 896
4946.29 851
4946.95 979
4947.61 882
4948.28 823
4948.94 935
4949.61 949
4950.27 944
4950.93 946
4951.60 829
4952.26 820
4952.92 920
4953.59 817
4954.25 845
4954.92 858
4955.58 812
4956.24 934
4956.91 953
4957.57 959
4958.24 906
4958.90 979
4959.56 787
4960.23 769
4960.89 830
4961.56 1009
4962.22 987
4962.89 1010
4963.55 1055
4964.21 1147
4964.88 1120
4965.54 1044
4966.21 1157
4966.87 1045
4967.54 893
4968.20 934
4968.87 1013
4969.53 826
4970.20 879
4970.86 798
4971.53 873
4972.19 1006
4972.86 889
4973.52 913
4974.19 863
4974.85 873
4975.52 855
4976.18 941
4976.85 951
4977.51 891
4978.18 958
4978.85 981
4979.51 990
4980.18 875
4980.84 942
4981.51 910
4982.17 951
4982.84 937
4983.50 864
4984.17 816
4984.84 808
4985.50 946
4986.17 1007
4986.83 917
4987.50 923
4988.17 895
4988.83 1062
4989.50 1030
4990.17 1029
4990.83 921
4991.50 957
4992.16 1102
4992.83 906
4993.50 937
4994.16 852
4994.83 858
4995.50 845
4996.16 857
4996.83 887
4997.50 800
4998.16 873
4998.83 872
4999.50 768
5000.16 809
5000.83 818
5001.50 930
5002.17 854
5002.83 775
5003.50 759
5004.17 865
5004.83 783
5005.50 773
5006.17 829
5006.84 800
5007.50 835
5008.17 889
5008.84 855
5009.51 821
5010.17 845
5010.84 782
5011.51 850
5012.18 907
5012.84 824
5013.51 890
5014.18 820
5014.85 782
5015.52 792
5016.18 696
5016.85 757
5017.52 815
5018.19 819
5018.86 772
5019.52 738
5020.19 734
5020.86 743
5021.53 681
5022.20 765
5022.87 866
5023.54 878
5024.20 855
5024.87 773
5025.54 781
5026.21 904
5026.88 950
5027.55 808
5028.22 730
5028.88 883
5029.55 872
5030.22 862
5030.89 887
5031.56 826
5032.23 818
5032.90 775
5033.57 778
5034.24 760
5034.91 778
5035.58 781
5036.25 778
5036.91 716
5037.58 855
5038.25 875
5038.92 841
5039.59 818
5040.26 770
5040.93 742
5041.60 722
5042.27 760
5042.94 718
5043.61 716
5044.28 732
5044.95 760
5045.62 734
5046.29 814
5046.96 811
5047.63 757
5048.30 849
5048.97 834
5049.64 752
5050.31 723
5050.98 702
5051.65 752
5052.32 735
5052.99 723
5053.66 794
5054.33 760
5055.00 778
5055.68 727
5056.35 817
5057.02 769
5057.69 732
5058.36 798
5059.03 700
5059.70 753
5060.37 742
5061.04 759
5061.71 776
5062.38 752
5063.06 762
5063.73 798
5064.40 740
5065.07 755
5065.74 777
5066.41 733
5067.08 718
5067.75 729
5068.43 751
5069.10 718
5069.77 718
5070.44 654
5071.11 708
5071.78 828
5072.46 782
5073.13 746
5073.80 748
5074.47 689
5075.14 814
5075.81 762
5076.49 780
5077.16 808
5077.83 865
5078.50 917
5079.18 985
5079.85 962
5080.52 874
5081.19 855
5081.86 772
5082.54 832
5083.21 887
5083.88 908
5084.55 893
5085.23 752
5085.90 792
5086.57 808
5087.25 772
5087.92 819
5088.59 907
5089.26 1004
5089.94 909
5090.61 894
5091.28 953
5091.96 1022
5092.63 907
5093.30 918
5093.97 877
5094.65 844
5095.32 820
5095.99 818
5096.67 853
5097.34 894
5098.01 853
5098.69 812
5099.36 928
5100.04 930
5100.71 838
5101.38 888
5102.06 873
5102.73 921
5103.40 978
5104.08 884
5104.75 962
5105.43 882
5106.10 780
5106.77 853
5107.45 780
5108.12 742
5108.80 876
5109.47 896
5110.14 882
5110.82 866
5111.49 866
5112.17 832
5112.84 784
5113.52 730
5114.19 779
5114.87 920
5115.54 763
5116.21 788
5116.89 802
5117.56 740
5118.24 774
5118.91 831
5119.59 838
5120.26 767
5120.94 894
5121.61 938
5122.29 830
5122.96 682
5123.64 708
5124.31 895
5124.99 793
5125.66 769
5126.34 706
5127.01 776
5127.69 792
5128.37 710
5129.04 718
5129.72 849
5130.39 861
5131.07 827
5131.74 912
5132.42 805
5133.09 858
5133.77 820
5134.45 784
5135.12 813
5135.80 786
5136.47 758
5137.15 735
5137.83 710
5138.50 734
5139.18 782
5139.85 672
5140.53 726
5141.21 619
5141.88 691
5142.56 672
5143.24 692
5143.91 644
5144.59 624
5145.27 658
5145.94 579
5146.62 648
5147.30 698
5147.97 639
5148.65 604
5149.33 666
5150.00 700
5150.68 742
5151.36 766
5152.03 717
5152.71 715
5153.39 691
5154.07 714
5154.74 775
5155.42 748
5156.10 669
5156.77 717
5157.45 694
5158.13 679
5158.81 719
5159.48 635
5160.16 698
5160.84 759
5161.52 659
5162.19 706
5162.87 793
5163.55 796
5164.23 784
5164.91 730
5165.58 714
5166.26 723
5166.94 763
5167.62 641
5168.30 730
5168.97 727
5169.65 724
5170.33 762
5171.01 771
5171.69 709
5172.37 678
5173.04 707
5173.72 659
5174.40 735
5175.08 733
5175.76 777
5176.44 770
5177.11 735
5177.79 759
5178.47 719
5179.15 767
5179.83 820
5180.51 838
5181.19 854
5181.87 791
5182.55 824
5183.22 756
5183.90 811
5184.58 826
5185.26 768
5185.94 775
5186.62 668
5187.30 685
5187.98 765
5188.66 690
5189.34 720
5190.02 641
5190.70 575
5191.38 548
5192.06 649
5192.74 705
5193.42 692
5194.10 711
5194.78 728
5195.46 750
5196.14 619
5196.82 648
5197.50 704
5198.18 705
5198.86 649
5199.54 691
5200.22 657
5200.90 670
5201.58 720
5202.26 684
5202.94 743
5203.62 703
5204.30 726
5204.98 748
5205.66 739
5206.34 653
5207.02 706
5207.70 708
5208.38 628
5209.06 729
5209.74 816
5210.42 824
5211.10 784
5211.79 797
5212.47 799
5213.15 755
5213.83 684
5214.51 692
5215.19 822
5215.87 689
5216.55 690
5217.23 757
5217.92 670
5218.60 754
5219.28 698
5219.96 702
5220.64 734
5221.32 715
5222.00 753
5222.69 791
5223.37 868
5224.05 817
5224.73 727
5225.41 794
5226.10 760
5226.78 717
5227.46 807
5228.14 745
5228.82 646
5229.51 750
5230.19 754
5230.87 760
5231.55 650
5232.23 759
5232.92 783
5233.60 754
5234.28 764
5234.96 719
5235.65 710
5236.33 713
5237.01 749
5237.69 780
5238.38 743
5239.06 805
5239.74 772
5240.42 676
5241.11 719
5241.79 824
5242.47 846
5243.16 667
5243.84 763
5244.52 697
5245.21 771
5245.89 713
5246.57 786
5247.26 858
5247.94 730
5248.62 677
5249.31 796
5249.99 865
5250.67 746
5251.36 790
5252.04 799
5252.72 866
5253.41 850
5254.09 860
5254.77 813
5255.46 811
5256.14 808
5256.83 652
5257.51 730
5258.19 773
5258.88 769
5259.56 855
5260.25 818
5260.93 757
5261.61 713
5262.30 728
5262.98 750
5263.67 892
5264.35 830
5265.04 769
5265.72 708
5266.40 612
5267.09 720
5267.77 862
5268.46 788
5269.14 658
5269.83 704
5270.51 750
5271.20 805
5271.88 807
5272.57 746
5273.25 744
5273.94 698
5274.62 641
5275.31 662
5275.99 704
5276.68 664
5277.36 641
5278.05 678
5278.73 737
5279.42 718
5280.10 758
5280.79 766
5281.47 757
5282.16 755
5282.85 724
5283.53 697
5284.22 679
5284.90 697
5285.59 662
5286.27 656
5286.96 690
5287.65 673
5288.33 719
5289.02 701
5289.70 737
5290.39 701
5291.08 665
5291.76 576
5292.45 617
5293.13 664
5293.82 686
5294.51 654
5295.19 715
5295.88 673
5296.57 722
5297.25 668
5297.94 663
5298.63 616
5299.31 663
5300.00 689
5300.69 743
5301.37 737
5302.06 789
5302.75 730
5303.43 733
5304.12 774
5304.81 800
5305.49 853
5306.18 771
5306.87 720
5307.56 741
5308.24 777
5308.93 833
5309.62 824
5310.30 864
5310.99 897
5311.68 708
5312.37 749
5313.05 669
5313.74 757
5314.43 845
5315.12 804
5315.81 744
5316.49 834
5317.18 860
5317.87 844
5318.56 781
5319.24 794
5319.93 893
5320.62 1036
5321.31 922
5322.00 876
5322.68 885
5323.37 868
5324.06 865
5324.75 739
5325.44 685
5326.13 733
5326.81 693
5327.50 747
5328.19 731
5328.88 708
5329.57 799
5330.26 702
5330.95 754
5331.63 804
5332.32 762
5333.01 707
5333.70 723
5334.39 651
5335.08 639
5335.77 671
5336.46 734
5337.15 806
5337.84 809
5338.52 726
5339.21 794
5339.90 774
5340.59 677
5341.28 680
5341.97 717
5342.66 713
5343.35 733
5344.04 762
5344.73 773
5345.42 776
5346.11 724
5346.80 761
5347.49 673
5348.18 801
5348.87 667
5349.56 690
5350.25 798
5350.94 781
5351.63 823
5352.32 741
5353.01 777
5353.70 721
5354.39 708
5355.08 704
5355.77 779
5356.46 640
5357.15 773
5357.84 723
5358.53 701
5359.22 692
5359.91 766
5360.60 757
5361.29 777
5361.98 716
5362.67 688
5363.36 690
5364.06 694
5364.75 666
5365.44 706
5366.13 702
5366.82 651
5367.51 696
5368.20 746
5368.89 810
5369.58 726
5370.27 653
5370.97 663
5371.66 687
5372.35 649
5373.04 606
5373.73 612
5374.42 714
5375.11 677
5375.81 711
5376.50 748
5377.19 637
5377.88 657
5378.57 664
5379.26 700
5379.96 700
5380.65 628
5381.34 598
5382.03 560
5382.72 553
5383.42 578
5384.11 639
5384.80 602
5385.49 615
5386.19 690
5386.88 691
5387.57 629
5388.26 739
5388.96 722
5389.65 752
5390.34 845
5391.03 786
5391.73 644
5392.42 653
5393.11 802
5393.80 783
5394.50 704
5395.19 689
5395.88 744
5396.57 716
5397.27 669
5397.96 666
5398.65 686
5399.35 659
5400.04 589
5400.73 602
5401.43 678
5402.12 648
5402.81 601
5403.51 632
5404.20 650
5404.89 667
5405.59 711
5406.28 666
5406.97 740
5407.67 676
5408.36 659
5409.06 677
5409.75 697
5410.44 676
5411.14 687
5411.83 733
5412.52 713
5413.22 749
5413.91 679
5414.61 674
5415.30 664
5415.99 659
5416.69 661
5417.38 760
5418.08 717
5418.77 686
5419.47 641
5420.16 612
5420.86 678
5421.55 693
5422.24 672
5422.94 606
5423.63 665
5424.33 631
5425.02 741
5425.72 656
5426.41 669
5427.11 710
5427.80 673
5428.50 750
5429.19 751
5429.89 800
5430.58 770
5431.28 702
5431.97 731
5432.67 742
5433.36 739
5434.06 747
5434.75 832
5435.45 728
5436.15 901
5436.84 893
5437.54 856
5438.23 804
5438.93 804
5439.62 798
5440.32 797
5441.01 792
5441.71 787
5442.41 760
5443.10 834
5443.80 901
5444.49 860
5445.19 943
5445.89 969
5446.58 916
5447.28 931
5447.98 954
5448.67 911
5449.37 1022
5450.06 949
5450.76 940
5451.46 889
5452.15 921
5452.85 1001
5453.55 832
5454.24 910
5454.94 973
5455.64 832
5456.33 856
5457.03 834
5457.73 820
5458.42 788
5459.12 823
5459.82 865
5460.51 941
5461.21 912
5461.91 1010
5462.61 920
5463.30 931
5464.00 925
5464.70 1005
5465.40 975
5466.09 1012
5466.79 1034
5467.49 1027
5468.18 926
5468.88 913
5469.58 1041
5470.28 1148
5470.98 1114
5471.67 1018
5472.37 1022
5473.07 1060
5473.77 1003
5474.46 973
5475.16 1107
5475.86 1255
5476.56 1258
5477.26 1349
5477.95 1602
5478.65 1727
5479.35 1823
5480.05 1896
5480.75 1740
5481.45 1913
5482.14 1800
5482.84 1707
5483.54 1701
5484.24 1723
5484.94 1611
5485.64 1311
5486.34 1343
5487.03 1348
5487.73 1394
5488.43 1328
5489.13 1385
5489.83 1436
5490.53 1413
5491.23 1424
5491.93 1371
5492.63 1506
5493.33 1526
5494.02 1435
5494.72 1414
5495.42 1532
5496.12 1608
5496.82 1710
5497.52 2038
5498.22 2086
5498.92 2565
5499.62 2758
5500.32 3011
5501.02 3219
5501.72 3189
5502.42 3239
5503.12 3076
5503.82 2667
5504.52 2224
5505.22 1957
5505.92 1727
5506.62 1502
5507.32 1434
5508.02 1380
5508.72 1293
5509.42 1352
5510.12 1395
5510.82 1245
5511.52 1157
5512.22 1221
5512.92 1227
5513.62 1131
5514.32 1221
5515.02 1275
5515.72 1085
5516.42 981
5517.12 966
5517.82 1113
5518.52 1100
5519.22 1202
5519.93 1167
5520.63 971
5521.33 995
5522.03 837
5522.73 968
5523.43 982
5524.13 982
5524.83 967
5525.53 995
5526.23 941
5526.94 908
5527.64 911
5528.34 898
5529.04 821
5529.74 823
5530.44 772
5531.14 810
5531.85 832
5532.55 871
5533.25 851
5533.95 877
5534.65 832
5535.35 833
5536.06 909
5536.76 922
5537.46 827
5538.16 757
5538.86 811
5539.57 767
5540.27 847
5540.97 740
5541.67 757
5542.37 795
5543.08 741
5543.78 794
5544.48 830
5545.18 787
5545.89 741
5546.59 770
5547.29 852
5547.99 749
5548.70 729
5549.40 761
5550.10 807
5550.81 737
5551.51 777
5552.21 833
5552.91 782
5553.62 735
5554.32 736
5555.02 699
5555.73 743
5556.43 773
5557.13 741
5557.84 685
5558.54 774
5559.24 819
5559.95 809
5560.65 836
5561.35 794
5562.06 748
5562.76 673
5563.46 726
5564.17 842
5564.87 806
5565.57 806
5566.28 821
5566.98 762
5567.69 737
5568.39 773
5569.09 720
5569.80 739
5570.50 807
5571.21 766
5571.91 784
5572.61 811
5573.32 823
5574.02 744
5574.73 821
5575.43 739
5576.14 743
5576.84 736
5577.54 794
5578.25 710
5578.95 646
5579.66 740
5580.36 792
5581.07 747
5581.77 708
5582.48 728
5583.18 694
5583.89 771
5584.59 691
5585.30 692
5586.00 639
5586.71 644
5587.41 700
5588.12 738
5588.82 710
5589.53 720
5590.23 698
5590.94 730
5591.64 736
5592.35 678
5593.05 636
5593.76 675
5594.47 620
5595.17 623
5595.88 661
5596.58 633
5597.29 634
5597.99 641
5598.70 707
5599.41 698
5600.11 623
5600.82 644
5601.52 630
5602.23 642
5602.94 668
5603.64 699
5604.35 671
5605.05 691
5605.76 689
5606.47 616
5607.17 612
5607.88 626
5608.59 636
5609.29 730
5610.00 762
5610.70 662
5611.41 674
5612.12 658
5612.82 574
5613.53 645
5614.24 703
5614.95 633
5615.65 611
5616.36 660
5617.07 580
5617.77 629
5618.48 679
5619.19 697
5619.89 690
5620.60 726
5621.31 660
5622.02 644
5622.72 661
5623.43 635
5624.14 563
5624.85 672
5625.55 663
5626.26 788
5626.97 824
5627.68 772
5628.38 677
5629.09 829
5629.80 721
5630.51 727
5631.21 715
5631.92 705
5632.63 653
5633.34 671
5634.05 661
5634.75 664
5635.46 634
5636.17 668
5636.88 670
5637.59 716
5638.30 758
5639.00 802
5639.71 740
5640.42 794
5641.13 764
5641.84 785
5642.55 774
5643.26 801
5643.96 750
5644.67 665
5645.38 671
5646.09 659
5646.80 667
5647.51 730
5648.22 676
5648.93 650
5649.64 760
5650.34 815
5651.05 764
5651.76 713
5652.47 725
5653.18 827
5653.89 834
5654.60 792
5655.31 823
5656.02 847
5656.73 922
5657.44 1003
5658.15 1080
5658.86 1000
5659.57 890
5660.28 878
5660.99 853
5661.70 863
5662.41 814
5663.12 813
5663.83 722
5664.54 626
5665.25 674
5665.96 702
5666.67 704
5667.38 708
5668.09 678
5668.80 726
5669.51 702
5670.22 673
5670.93 700
5671.64 709
5672.35 708
5673.06 622
5673.77 694
5674.48 682
5675.19 645
5675.90 690
5676.61 710
5677.32 649
5678.03 631
5678.74 671
5679.45 674
5680.17 705
5680.88 696
5681.59 700
5682.30 725
5683.01 705
5683.72 776
5684.43 757
5685.14 714
5685.85 696
5686.57 721
5687.28 713
5687.99 680
5688.70 722
5689.41 659
5690.12 627
5690.84 659
5691.55 656
5692.26 635
5692.97 649
5693.68 601
5694.39 661
5695.11 706
5695.82 691
5696.53 669
5697.24 618
5697.95 546
5698.67 577
5699.38 555
5700.09 588
5700.80 668
5701.51 619
5702.23 639
5702.94 669
5703.65 636
5704.36 571
5705.08 561
5705.79 583
5706.50 558
5707.21 554
5707.93 676
5708.64 726
5709.35 648
5710.07 636
5710.78 623
5711.49 621
5712.20 628
5712.92 609
5713.63 605
5714.34 623
5715.06 647
5715.77 575
5716.48 675
5717.20 662
5717.91 621
5718.62 647
5719.34 649
5720.05 624
5720.76 634
5721.48 677
5722.19 649
5722.90 637
5723.62 673
5724.33 654
5725.05 666
5725.76 641
5726.47 669
5727.19 615
5727.90 656
5728.61 662
5729.33 685
5730.04 669
5730.76 532
5731.47 598
5732.19 641
5732.90 623
5733.61 643
5734.33 618
5735.04 566
5735.76 663
5736.47 645
5737.19 646
5737.90 522
5738.61 570
5739.33 604
5740.04 548
5740.76 536
5741.47 637
5742.19 575
5742.90 666
5743.62 590
5744.33 626
5745.05 568
5745.76 616
5746.48 638
5747.19 628
5747.91 591
5748.62 645
5749.34 654
5750.05 616
5750.77 588
5751.49 591
5752.20 570
5752.92 555
5753.63 560
5754.35 612
5755.06 580
5755.78 643
5756.49 595
5757.21 540
5757.93 570
5758.64 549
5759.36 588
5760.07 608
5760.79 655
5761.51 584
5762.22 596
5762.94 603
5763.65 595
5764.37 589
5765.09 590
5765.80 557
5766.52 602
5767.24 478
5767.95 588
5768.67 631
5769.39 691
5770.10 695
5770.82 655
5771.53 593
5772.25 611
5772.97 579
5773.69 585
5774.40 552
5775.12 564
5775.84 538
5776.55 548
5777.27 519
5777.99 577
5778.70 589
5779.42 602
5780.14 550
5780.86 631
5781.57 625
5782.29 624
5783.01 602
5783.72 498
5784.44 576
5785.16 635
5785.88 657
5786.59 661
5787.31 583
5788.03 585
5788.75 592
5789.47 593
5790.18 626
5790.90 640
5791.62 628
5792.34 617
5793.06 685
5793.77 627
5794.49 581
5795.21 593
5795.93 544
5796.65 624
5797.36 717
5798.08 709
5798.80 708
5799.52 756
5800.24 721
5800.96 774
5801.67 834
5802.39 959
5803.11 959
5803.83 953
5804.55 926
5805.27 866
5805.99 789
5806.71 776
5807.42 766
5808.14 728
5808.86 707
5809.58 731
5810.30 651
5811.02 665
5811.74 795
5812.46 653
5813.18 627
5813.90 724
5814.62 733
5815.34 600
5816.05 729
5816.77 793
5817.49 646
5818.21 706
5818.93 660
5819.65 742
5820.37 714
5821.09 764
5821.81 766
5822.53 749
5823.25 690
5823.97 711
5824.69 678
5825.41 755
5826.13 703
5826.85 744
5827.57 670
5828.29 674
5829.01 607
5829.73 627
5830.45 670
5831.17 674
5831.89 649
5832.61 685
5833.33 691
5834.05 728
5834.78 749
5835.50 622
5836.22 640
5836.94 618
5837.66 683
5838.38 630
5839.10 632
5839.82 609
5840.54 642
5841.26 673
5841.98 686
5842.70 719
5843.43 648
5844.15 612
5844.87 647
5845.59 701
5846.31 639
5847.03 716
5847.75 716
5848.47 688
5849.20 703
5849.92 695
5850.64 700
5851.36 667
5852.08 766
5852.80 775
5853.53 731
5854.25 728
5854.97 723
5855.69 671
5856.41 647
5857.14 684
5857.86 705
5858.58 717
5859.30 734
5860.02 708
5860.75 812
5861.47 785
5862.19 820
5862.91 844
5863.64 739
5864.36 776
5865.08 771
5865.80 757
5866.52 830
5867.25 742
5867.97 785
5868.69 757
5869.42 810
5870.14 775
5870.86 733
5871.58 708
5872.31 750
5873.03 805
5873.75 712
5874.48 727
5875.20 776
5875.92 766
5876.65 646
5877.37 669
5878.09 643
5878.81 717
5879.54 782
5880.26 818
5880.99 720
5881.71 852
5882.43 854
5883.16 767
5883.88 705
5884.60 869
5885.33 816
5886.05 725
5886.77 736
5887.50 772
5888.22 704
5888.95 743
5889.67 728
5890.39 709
5891.12 770
5891.84 723
5892.57 638
5893.29 661
5894.01 692
5894.74 693
5895.46 642
5896.19 693
5896.91 735
5897.64 737
5898.36 685
5899.09 737
5899.81 722
5900.53 729
5901.26 762
5901.98 770
5902.71 725
5903.43 703
5904.16 733
5904.88 630
5905.61 736
5906.33 724
5907.06 689
5907.78 747
5908.51 680
5909.23 722
5909.96 733
5910.68 796
5911.41 792
5912.14 748
5912.86 774
5913.59 700
5914.31 772
5915.04 800
5915.76 830
5916.49 744
5917.21 810
5917.94 788
5918.67 882
5919.39 882
5920.12 852
5920.84 896
5921.57 928
5922.29 929
5923.02 970
5923.75 949
5924.47 954
5925.20 895
5925.93 943
5926.65 903
5927.38 945
5928.10 940
5928.83 868
5929.56 970
5930.28 981
5931.01 954
5931.74 965
5932.46 1013
5933.19 948
5933.92 976
5934.64 929
5935.37 1002
5936.10 1087
5936.82 1107
5937.55 1199
5938.28 1264
5939.00 1204
5939.73 1187
5940.46 1252
5941.19 1194
5941.91 1167
5942.64 1184
5943.37 1237
5944.09 1334
5944.82 1335
5945.55 1373
5946.28 1452
5947.00 1466
5947.73 1502
5948.46 1440
5949.19 1627
5949.92 1783
5950.64 1867
5951.37 1952
5952.10 2015
5952.83 2158
5953.55 1993
5954.28 2057
5955.01 1952
5955.74 1873
5956.47 1899
5957.19 1972
5957.92 1932
5958.65 1962
5959.38 1877
5960.11 1837
5960.84 1871
5961.56 2118
5962.29 2016
5963.02 2061
5963.75 2247
5964.48 2362
5965.21 2753
5965.94 2846
5966.66 2896
5967.39 3228
5968.12 3349
5968.85 3238
5969.58 2883
5970.31 2764
5971.04 2497
5971.77 2305
5972.50 2383
5973.22 2493
5973.95 2371
5974.68 2306
5975.41 2300
5976.14 2371
5976.87 2326
5977.60 2403
5978.33 2446
5979.06 2601
5979.79 2636
5980.52 2643
5981.25 2800
5981.98 2764
5982.71 2709
5983.44 2879
5984.17 3003
5984.90 2933
5985.63 2857
5986.36 2734
5987.09 2784
5987.82 2839
5988.55 2739
5989.28 2619
5990.01 2663
5990.74 2920
5991.47 2870
5992.20 3000
5992.93 3031
5993.66 2916
5994.39 3105
5995.12 3115
5995.85 3143
5996.58 3208
5997.31 3229
5998.04 3223
5998.77 3240
5999.50 3220
6000.23 3272
6000.96 3106
6001.69 3071
6002.42 3059
6003.16 2838
6003.89 2799
6004.62 2922
6005.35 3126
6006.08 3185
6006.81 3388
6007.54 3766
6008.27 4340
6009.00 4857
6009.74 5723
6010.47 6706
6011.20 7749
6011.93 9039
6012.66 9989
6013.39 10798
6014.13 11277
6014.86 10942
6015.59 10442
6016.32 9776
6017.05 8719
6017.78 7513
6018.52 6349
6019.25 5316
6019.98 4659
6020.71 4070
6021.44 3284
6022.18 3009
6022.91 2894
6023.64 2651
6024.37 2365
6025.10 2309
6025.84 2056
6026.57 2024
6027.30 1972
6028.03 2017
6028.77 2003
6029.50 2000
6030.23 2013
6030.96 1948
6031.70 1902
6032.43 1860
6033.16 1742
6033.90 1708
6034.63 1738
6035.36 1761
6036.09 1825
6036.83 1812
6037.56 1904
6038.29 2037
6039.03 1950
6039.76 1896
6040.49 2020
6041.23 2208
6041.96 2063
6042.69 2137
6043.43 2199
6044.16 2226
6044.89 2242
6045.63 2198
6046.36 2279
6047.09 2331
6047.83 2474
6048.56 2398
6049.29 2681
6050.03 2907
6050.76 3142
6051.50 3258
6052.23 3457
6052.96 3435
6053.70 3370
6054.43 3432
6055.17 3274
6055.90 2853
6056.63 2707
6057.37 2632
6058.10 2417
6058.84 2203
6059.57 2240
6060.31 2266
6061.04 2242
6061.77 2210
6062.51 2195
6063.24 2053
6063.98 2117
6064.71 2153
6065.45 2198
6066.18 2072
6066.92 1973
6067.65 2093
6068.39 1998
6069.12 1910
6069.86 1905
6070.59 1900
6071.33 1794
6072.06 1727
6072.80 1749
6073.53 1747
6074.27 1612
6075.00 1620
6075.74 1601
6076.47 1665
6077.21 1546
6077.95 1576
6078.68 1651
6079.42 1506
6080.15 1496
6080.89 1466
6081.62 1542
6082.36 1361
6083.09 1413
6083.83 1456
6084.57 1479
6085.30 1465
6086.04 1460
6086.77 1465
6087.51 1423
6088.25 1438
6088.98 1512
6089.72 1544
6090.46 1581
6091.19 1644
6091.93 1592
6092.66 1560
6093.40 1478
6094.14 1379
6094.87 1359
6095.61 1365
6096.35 1347
6097.08 1409
6097.82 1312
6098.56 1191
6099.29 1179
6100.03 1208
6100.77 1262
6101.50 1223
6102.24 1229
6102.98 1231
6103.72 1188
6104.45 1336
6105.19 1246
6105.93 1220
6106.66 1144
6107.40 1236
6108.14 1249
6108.88 1166
6109.61 1203
6110.35 1266
6111.09 1300
6111.83 1284
6112.56 1235
6113.30 1333
6114.04 1336
6114.78 1347
6115.51 1268
6116.25 1288
6116.99 1352
6117.73 1194
6118.47 1307
6119.20 1349
6119.94 1260
6120.68 1105
6121.42 1308
6122.16 1442
6122.89 1346
6123.63 1260
6124.37 1410
6125.11 1458
6125.85 1447
6126.59 1401
6127.32 1361
6128.06 1387
6128.80 1383
6129.54 1382
6130.28 1392
6131.02 1430
6131.76 1534
6132.49 1441
6133.23 1375
6133.97 1418
6134.71 1451
6135.45 1426
6136.19 1385
6136.93 1413
6137.67 1472
6138.41 1468
6139.15 1510
6139.88 1495
6140.62 1470
6141.36 1447
6142.10 1378
6142.84 1464
6143.58 1535
6144.32 1432
6145.06 1476
6145.80 1483
6146.54 1516
6147.28 1396
6148.02 1425
6148.76 1454
6149.50 1494
6150.24 1548
6150.98 1607
6151.72 1602
6152.46 1629
6153.20 1700
6153.94 1589
6154.68 1634
6155.42 1640
6156.16 1595
6156.90 1712
6157.64 1727
6158.38 1846
6159.12 1714
6159.86 1780
6160.60 1879
6161.34 1837
6162.08 2010
6162.82 2170
6163.56 2268
6164.30 2377
6165.05 2441
6165.79 2499
6166.53 2642
6167.27 2790
6168.01 2845
6168.75 2585
6169.49 2513
6170.23 2530
6170.97 2706
6171.71 2751
6172.46 2669
6173.20 2405
6173.94 2365
6174.68 2328
6175.42 2363
6176.16 2373
6176.90 2425
6177.64 2235
6178.39 2243
6179.13 2199
6179.87 2353
6180.61 2489
6181.35 2448
6182.09 2409
6182.84 2331
6183.58 2535
6184.32 2582
6185.06 2582
6185.80 2500
6186.55 2557
6187.29 2616
6188.03 2742
6188.77 2849
6189.52 2886
6190.26 2734
6191.00 2903
6191.74 3008
6192.48 3208
6193.23 3202
6193.97 3295
6194.71 3226
6195.45 3274
6196.20 3331
6196.94 3530
6197.68 3417
6198.43 3328
6199.17 3304
6199.91 3336
6200.65 3377
6201.40 3297
6202.14 3570
6202.88 4031
6203.63 4831
6204.37 5550
6205.11 7032
6205.86 9003
6206.60 11271
6207.34 13816
6208.09 16118
6208.83 17743
6209.57 19015
6210.32 19313
6211.06 18699
6211.80 17211
6212.55 14946
6213.29 12632
6214.03 10456
6214.78 8443
6215.52 6953
6216.26 5717
6217.01 4767
6217.75 4017
6218.50 3496
6219.24 3316
6219.98 3106
6220.73 3097
6221.47 2972
6222.22 2971
6222.96 3032
6223.71 3106
6224.45 3363
6225.19 3308
6225.94 3046
6226.68 2975
6227.43 2740
6228.17 2627
6228.92 2386
6229.66 2171
6230.41 2055
6231.15 1916
6231.90 1853
6232.64 1705
6233.39 1697
6234.13 1872
6234.87 1891
6235.62 1854
6236.36 1873
6237.11 1936
6237.86 2070
6238.60 2176
6239.35 2099
6240.09 2184
6240.84 2244
6241.58 2222
6242.33 2259
6243.07 2170
6243.82 2338
6244.56 2277
6245.31 2299
6246.05 2378
6246.80 2469
6247.55 2348
6248.29 2477
6249.04 2452
6249.78 2402
6250.53 2303
6251.27 2279
6252.02 2229
6252.77 2194
6253.51 2057
6254.26 2000
6255.01 2010
6255.75 1952
6256.50 1896
6257.24 2082
6257.99 1913
6258.74 1856
6259.48 1869
6260.23 1851
6260.98 1851
6261.72 1775
6262.47 1771
6263.22 1776
6263.96 1788
6264.71 1782
6265.46 1750
6266.20 1619
6266.95 1590
6267.70 1649
6268.44 1631
6269.19 1601
6269.94 1704
6270.68 1719
6271.43 1641
6272.18 1596
6272.93 1750
6273.67 1759
6274.42 1707
6275.17 1620
6275.92 1544
6276.66 1609
6277.41 1563
6278.16 1573
6278.91 1624
6279.65 1511
6280.40 1594
6281.15 1543
6281.90 1542
6282.64 1564
6283.39 1570
6284.14 1538
6284.89 1450
6285.64 1390
6286.38 1378
6287.13 1423
6287.88 1400
6288.63 1269
6289.38 1344
6290.12 1359
6290.87 1289
6291.62 1337
6292.37 1410
6293.12 1297
6293.87 1320
6294.61 1316
6295.36 1237
6296.11 1232
6296.86 1245
6297.61 1209
6298.36 1269
6299.11 1256
6299.86 1190
6300.60 1197
6301.35 1146
6302.10 1194
6302.85 1191
6303.60 1161
6304.35 1264
6305.10 1291
6305.85 1147
6306.60 1177
6307.35 1174
6308.10 1206
6308.85 1306
6309.59 1274
6310.34 1310
6311.09 1443
6311.84 1429
6312.59 1423
6313.34 1472
6314.09 1424
6314.84 1410
6315.59 1542
6316.34 1559
6317.09 1423
6317.84 1459
6318.59 1461
6319.34 1539
6320.09 1320
6320.84 1393
6321.59 1202
6322.34 1288
6323.09 1210
6323.84 1191
6324.59 1171
6325.34 1122
6326.09 1097
6326.84 1072
6327.59 990
6328.34 1015
6329.09 1031
6329.85 1107
6330.60 1043
6331.35 987
6332.10 990
6332.85 1001
6333.60 1019
6334.35 1040
6335.10 1014
6335.85 926
6336.60 1005
6337.35 1014
6338.10 1050
6338.86 1021
6339.61 923
6340.36 901
6341.11 923
6341.86 900
6342.61 1040
6343.36 941
6344.12 898
6344.87 1073
6345.62 1066
6346.37 1046
6347.12 992
6347.87 1116
6348.62 1151
6349.38 1129
6350.13 1169
6350.88 1216
6351.63 1251
6352.38 1268
6353.14 1257
6353.89 1297
6354.64 1209
6355.39 1293
6356.14 1208
6356.90 1300
6357.65 1216
6358.40 1187
6359.15 1140
6359.91 1090
6360.66 1038
6361.41 1037
6362.16 1078
6362.92 1091
6363.67 1068
6364.42 996
6365.17 1052
6365.93 1028
6366.68 1004
6367.43 1153
6368.19 1104
6368.94 1019
6369.69 995
6370.44 1012
6371.20 1015
6371.95 1076
6372.70 1110
6373.46 963
6374.21 925
6374.96 942
6375.72 1007
6376.47 1002
6377.22 985
6377.98 1103
6378.73 1011
6379.48 1113
6380.24 1084
6380.99 1033
6381.75 1002
6382.50 1080
6383.25 1099
6384.01 1018
6384.76 1001
6385.51 1062
6386.27 1033
6387.02 986
6387.78 875
6388.53 874
6389.28 921
6390.04 907
6390.79 899
6391.55 994
6392.30 964
6393.06 987
6393.81 988
6394.56 966
6395.32 929
6396.07 837
6396.83 896
6397.58 922
6398.34 950
6399.09 909
6399.85 955
6400.60 948
6401.36 937
6402.11 808
6402.87 855
6403.62 886
6404.38 883
6405.13 1064
6405.89 1060
6406.64 1031
6407.40 1123
6408.15 1132
6408.91 1076
6409.66 1208
6410.42 1128
6411.17 1114
6411.93 1130
6412.68 1160
6413.44 1096
6414.20 959
6414.95 1001
6415.71 927
6416.46 822
6417.22 830
6417.97 890
6418.73 895
6419.49 926
6420.24 909
6421.00 821
6421.75 923
6422.51 812
6423.27 873
6424.02 858
6424.78 858
6425.54 908
6426.29 880
6427.05 788
6427.80 766
6428.56 817
6429.32 854
6430.07 878
6430.83 912
6431.59 917
6432.34 965
6433.10 939
6433.86 953
6434.61 989
6435.37 1120
6436.13 977
6436.88 912
6437.64 951
6438.40 944
6439.16 896
6439.91 915
6440.67 938
6441.43 928
6442.18 907
6442.94 866
6443.70 927
6444.46 876
6445.21 1033
6445.97 921
6446.73 907
6447.49 949
6448.24 1041
6449.00 1031
6449.76 1010
6450.52 939
6451.28 1012
6452.03 980
6452.79 954
6453.55 990
6454.31 1051
6455.06 1076
6455.82 1052
6456.58 1146
6457.34 1090
6458.10 1017
6458.86 1131
6459.61 1125
6460.37 1091
6461.13 1106
6461.89 1121
6462.65 1102
6463.41 1111
6464.16 1058
6464.92 987
6465.68 1048
6466.44 1077
6467.20 1088
6467.96 1194
6468.72 1236
6469.48 1209
6470.23 1154
6470.99 1189
6471.75 1276
6472.51 1297
6473.27 1266
6474.03 1362
6474.79 1322
6475.55 1192
6476.31 1293
6477.07 1238
6477.83 1261
6478.59 1327
6479.35 1346
6480.10 1423
6480.86 1288
6481.62 1374
6482.38 1382
6483.14 1407
6483.90 1331
6484.66 1420
6485.42 1555
6486.18 1497
6486.94 1599
6487.70 1567
6488.46 1504
6489.22 1524
6489.98 1613
6490.74 1711
6491.50 1896
6492.26 2000
6493.02 2047
6493.78 2163
6494.54 2336
6495.30 2221
6496.06 2255
6496.82 2291
6497.59 2298
6498.35 2101
6499.11 2234
6499.87 2214
6500.63 2172
6501.39 2153
6502.15 2168
6502.91 2147
6503.67 2041
6504.43 2118
6505.19 2108
6505.95 2203
6506.71 2376
6507.48 2362
6508.24 2417
6509.00 2456
6509.76 2528
6510.52 2608
6511.28 2631
6512.04 2677
6512.80 2793
6513.57 2638
6514.33 2716
6515.09 2774
6515.85 2689
6516.61 2649
6517.37 2810
6518.14 2821
6518.90 2973
6519.66 3087
6520.42 3144
6521.18 3255
6521.95 3375
6522.71 3491
6523.47 3631
6524.23 3871
6524.99 4227
6525.76 4767
6526.52 5001
6527.28 5256
6528.04 5438
6528.80 5270
6529.57 5691
6530.33 5899
6531.09 6094
6531.85 6440
6532.62 7375
6533.38 8990
6534.14 11106
6534.91 13555
6535.67 15191
6536.43 16818
6537.19 17102
6537.96 16930
6538.72 15703
6539.48 13783
6540.25 11636
6541.01 9577
6541.77 7788
6542.53 6160
6543.30 4865
6544.06 4177
6544.82 3563
6545.59 3256
6546.35 2838
6547.11 2570
6547.88 2402
6548.64 2358
6549.41 2293
6550.17 2252
6550.93 2205
6551.70 2335
6552.46 2117
6553.22 2115
6553.99 2023
6554.75 1910
6555.52 1963
6556.28 1887
6557.04 1681
6557.81 1707
6558.57 1767
6559.34 1790
6560.10 1699
6560.86 1890
6561.63 1983
6562.39 2062
6563.16 2259
6563.92 2276
6564.69 2293
6565.45 2264
6566.21 2323
6566.98 2300
6567.74 2434
6568.51 2335
6569.27 2157
6570.04 2260
6570.80 2285
6571.57 2514
6572.33 2442
6573.10 2557
6573.86 2839
6574.63 2947
6575.39 2893
6576.16 2851
6576.92 2782
6577.69 2895
6578.45 2902
6579.22 2712
6579.98 2806
6580.75 2649
6581.51 2433
6582.28 2444
6583.05 2439
6583.81 2358
6584.58 2445
6585.34 2416
6586.11 2445
6586.87 2453
6587.64 2334
6588.41 2480
6589.17 2619
6589.94 2689
6590.70 2700
6591.47 2891
6592.24 3304
6593.00 3407
6593.77 3709
6594.53 3768
6595.30 3981
6596.07 3955
6596.83 3708
6597.60 3487
6598.37 3319
6599.13 3120
6599.90 2856
6600.66 2747
6601.43 2512
6602.20 2332
6602.96 2300
6603.73 2174
6604.50 2198
6605.26 2150
6606.03 2303
6606.80 2440
6607.57 2528
6608.33 2471
6609.10 2433
6609.87 2495
6610.63 2607
6611.40 2343
6612.17 2243
6612.94 2219
6613.70 2175
6614.47 2132
6615.24 1878
6616.00 1854
6616.77 1835
6617.54 1759
6618.31 1719
6619.08 1660
6619.84 1673
6620.61 1735
6621.38 1708
6622.15 1679
6622.91 1616
6623.68 1495
6624.45 1592
6625.22 1554
6625.99 1549
6626.75 1496
6627.52 1551
6628.29 1596
6629.06 1655
6629.83 1568
6630.59 1639
6631.36 1896
6632.13 2016
6632.90 1950
6633.67 2231
6634.44 2375
6635.21 2189
6635.97 2188
6636.74 2123
6637.51 1956
6638.28 1944
6639.05 1909
6639.82 1822
6640.59 1880
6641.36 1678
6642.12 1620
6642.89 1504
6643.66 1541
6644.43 1520
6645.20 1710
6645.97 1582
6646.74 1507
6647.51 1537
6648.28 1479
6649.05 1449
6649.82 1520
6650.59 1572
6651.36 1656
6652.12 1630
6652.89 1587
6653.66 1614
6654.43 1714
6655.20 1728
6655.97 1654
6656.74 1661
6657.51 1653
6658.28 1728
6659.05 1725
6659.82 1632
6660.59 1520
6661.36 1502
6662.13 1604
6662.90 1453
6663.67 1545
6664.44 1534
6665.21 1460
6665.98 1646
6666.75 1617
6667.52 1450
6668.30 1452
6669.07 1503
6669.84 1492
6670.61 1614
6671.38 1655
6672.15 1641
6672.92 1578
6673.69 1670
6674.46 1592
6675.23 1654
6676.00 1661
6676.77 1771
6677.54 1755
6678.32 1706
6679.09 1639
6679.86 1693
6680.63 1767
6681.40 1852
6682.17 2127
6682.94 2156
6683.71 2314
6684.49 2378
6685.26 2463
6686.03 2494
6686.80 2308
6687.57 2114
6688.34 1947
6689.11 1864
6689.89 1834
6690.66 1703
6691.43 1560
6692.20 1617
6692.97 1545
6693.75 1535
6694.52 1493
6695.29 1535
6696.06 1402
6696.83 1405
6697.61 1456
6698.38 1409
6699.15 1409
6699.92 1448
6700.70 1435
6701.47 1368
6702.24 1340
6703.01 1394
6703.79 1372
6704.56 1417
6705.33 1414
6706.10 1374
6706.88 1364
6707.65 1302
6708.42 1301
6709.19 1294
6709.97 1254
6710.74 1330
6711.51 1289
6712.29 1200
6713.06 1383
6713.83 1271
6714.61 1236
6715.38 1166
6716.15 1179
6716.92 1185
6717.70 1168
6718.47 1151
6719.24 1125
6720.02 1202
6720.79 1276
6721.57 1300
6722.34 1253
6723.11 1192
6723.89 1208
6724.66 1299
6725.43 1286
6726.21 1330
6726.98 1208
6727.76 1203
6728.53 1233
6729.30 1170
6730.08 1269
6730.85 1324
6731.63 1287
6732.40 1249
6733.17 1343
6733.95 1385
6734.72 1323
6735.50 1272
6736.27 1199
6737.05 1272
6737.82 1372
6738.59 1273
6739.37 1364
6740.14 1359
6740.92 1389
6741.69 1317
6742.47 1462
6743.24 1438
6744.02 1344
6744.79 1407
6745.57 1290
6746.34 1318
6747.12 1614
6747.89 1571
6748.67 1731
6749.44 1787
6750.22 1743
6750.99 1969
6751.77 2223
6752.54 2322
6753.32 2171
6754.09 2187
6754.87 2068
6755.65 1810
6756.42 1788
6757.20 1764
6757.97 1695
6758.75 1493
6759.52 1512
6760.30 1440
6761.08 1302
6761.85 1336
6762.63 1354
6763.40 1271
6764.18 1179
6764.96 1206
6765.73 1248
6766.51 1352
6767.28 1303
6768.06 1303
6768.84 1242
6769.61 1324
6770.39 1276
6771.17 1233
6771.94 1216
6772.72 1144
6773.50 1137
6774.27 1227
6775.05 1192
6775.82 1106
6776.60 1120
6777.38 1024
6778.16 1103
6778.93 1172
6779.71 1079
6780.49 1015
6781.26 1115
6782.04 1092
6782.82 1139
6783.59 1032
6784.37 1063
6785.15 1101
6785.93 1083
6786.70 954
6787.48 1050
6788.26 1039
6789.04 1051
6789.81 1062
6790.59 1135
6791.37 1025
6792.15 937
6792.92 1012
6793.70 996
6794.48 936
6795.26 993
6796.03 979
6796.81 951
6797.59 885
6798.37 928
6799.15 986
6799.92 1053
6800.70 1086
6801.48 1023
6802.26 1114
6803.04 1077
6803.81 1136
6804.59 1071
6805.37 1066
6806.15 1131
6806.93 1199
6807.71 1155
6808.49 1030
6809.26 903
6810.04 963
6810.82 956
6811.60 1014
6812.38 1022
6813.16 1030
6813.94 1023
6814.72 1020
6815.49 953
6816.27 1079
6817.05 1022
6817.83 1080
6818.61 1062
6819.39 1107
6820.17 984
6820.95 1039
6821.73 1039
6822.51 1041
6823.29 1067
6824.07 1138
6824.85 976
6825.62 1037
6826.40 1077
6827.18 1003
6827.96 1002
6828.74 1037
6829.52 1034
6830.30 1089
6831.08 1030
6831.86 1056
6832.64 1031
6833.42 1030
6834.20 964
6834.98 1076
6835.76 1056
6836.54 1013
6837.32 1074
6838.10 1020
6838.88 998
6839.66 1057
6840.44 1096
6841.22 998
6842.01 999
6842.79 926
6843.57 971
6844.35 1070
6845.13 1139
6845.91 1195
6846.69 1349
6847.47 1632
6848.25 1800
6849.03 1963
6849.81 2362
6850.59 2508
6851.37 2630
6852.16 2580
6852.94 2600
6853.72 2495
6854.50 2254
6855.28 2078
6856.06 1858
6856.84 1669
6857.62 1439
6858.41 1265
6859.19 1293
6859.97 1327
6860.75 1229
6861.53 1257
6862.31 1278
6863.09 1247
6863.88 1351
6864.66 1399
6865.44 1405
6866.22 1472
6867.00 1468
6867.79 1403
6868.57 1468
6869.35 1398
6870.13 1437
6870.91 1334
6871.70 1428
6872.48 1379
6873.26 1336
6874.04 1434
6874.83 1304
6875.61 1232
6876.39 1306
6877.17 1424
6877.96 1421
6878.74 1541
6879.52 1645
6880.30 1642
6881.09 1524
6881.87 1551
6882.65 1747
6883.43 1768
6884.22 1913
6885.00 2041
6885.78 2265
6886.57 2699
6887.35 3013
6888.13 3584
6888.92 3471
6889.70 3381
6890.48 3011
6891.26 2775
6892.05 2516
6892.83 2228
6893.62 1983
6894.40 1769
6895.18 1742
6895.97 1565
6896.75 1489
6897.53 1555
6898.32 1627
6899.10 1610
6899.88 1484
6900.67 1446
6901.45 1610
6902.24 1503
6903.02 1754
6903.80 1700
6904.59 1513
6905.37 1612
6906.16 1569
6906.94 1565
6907.72 1472
6908.51 1487
6909.29 1604
6910.08 1430
6910.86 1322
6911.65 1410
6912.43 1468
6913.21 1503
6914.00 1483
6914.78 1406
6915.57 1431
6916.35 1335
6917.14 1357
6917.92 1402
6918.71 1351
6919.49 1415
6920.28 1350
6921.06 1327
6921.85 1347
6922.63 1403
6923.42 1397
6924.20 1349
6924.99 1365
6925.77 1392
6926.56 1346
6927.34 1386
6928.13 1475
6928.91 1444
6929.70 1392
6930.49 1500
6931.27 1410
6932.06 1407
6932.84 1456
6933.63 1382
6934.41 1479
6935.20 1569
6935.99 1686
6936.77 1573
6937.56 1554
6938.34 1603
6939.13 1744
6939.92 1905
6940.70 1997
6941.49 2105
6942.27 2339
6943.06 2350
6943.85 2317
6944.63 2333
6945.42 2511
6946.21 2599
6946.99 2558
6947.78 2506
6948.57 2524
6949.35 2550
6950.14 2502
6950.92 2380
6951.71 2191
6952.50 2155
6953.29 2123
6954.07 2035
6954.86 1948
6955.65 2011
6956.43 1962
6957.22 1979
6958.01 2068
6958.79 2170
6959.58 2156
6960.37 1962
6961.16 2202
6961.94 2174
6962.73 2237
6963.52 2253
6964.31 2221
6965.09 2423
6965.88 2508
6966.67 2546
6967.46 2662
6968.24 2747
6969.03 3043
6969.82 3091
6970.61 3001
6971.39 3149
6972.18 3027
6972.97 3052
6973.76 3102
6974.55 3012
6975.33 2855
6976.12 2955
6976.91 3016
6977.70 3227
6978.49 3343
6979.27 3565
6980.06 3966
6980.85 4738
6981.64 6030
6982.43 7717
6983.22 9720
6984.01 11704
6984.79 13945
6985.58 15918
6986.37 16214
6987.16 16462
6987.95 15380
6988.74 13766
6989.53 11748
6990.32 9692
6991.10 8018
6991.89 6454
6992.68 5200
6993.47 4194
6994.26 3520
6995.05 3041
6995.84 2868
6996.63 2725
6997.42 2524
6998.21 2397
6999.00 2525
6999.79 2539
7000.58 2456
7001.36 2499
7002.15 2334
7002.94 2290
7003.73 2243
7004.52 2197
7005.31 2043
7006.10 1779
7006.89 1637
7007.68 1580
7008.47 1494
7009.26 1508
7010.05 1488
7010.84 1470
7011.63 1711
7012.42 1675
7013.21 1828
7014.00 1856
7014.79 1816
7015.58 1767
7016.37 1869
7017.16 1766
7017.96 1707
7018.75 1738
7019.54 1670
7020.33 1826
7021.12 1836
7021.91 1877
7022.70 1954
7023.49 2015
7024.28 2053
7025.07 1956
7025.86 2077
7026.65 2067
7027.44 1906
7028.24 1833
7029.03 1697
7029.82 1655
7030.61 1582
7031.40 1540
7032.19 1505
7032.98 1525
7033.77 1391
7034.57 1399
7035.36 1497
7036.15 1606
7036.94 1547
7037.73 1510
7038.52 1572
7039.32 1718
7040.11 1578
7040.90 1724
7041.69 1620
7042.48 1756
7043.27 1797
7044.07 1797
7044.86 1755
7045.65 1793
7046.44 1963
7047.23 1991
7048.03 2133
7048.82 2272
7049.61 2479
7050.40 2527
7051.20 2514
7051.99 2325
7052.78 2319
7053.57 2022
7054.37 1896
7055.16 1757
7055.95 1672
7056.74 1651
7057.54 1608
7058.33 1598
7059.12 1534
7059.91 1526
7060.71 1568
7061.50 1689
7062.29 1571
7063.09 1587
7063.88 1527
7064.67 1485
7065.47 1430
7066.26 1408
7067.05 1418
7067.85 1379
7068.64 1382
7069.43 1342
7070.23 1310
7071.02 1298
7071.81 1216
7072.61 1167
7073.40 1177
7074.19 1265
7074.99 1121
7075.78 1058
7076.57 1100
7077.37 1048
7078.16 1076
7078.96 1096
7079.75 1114
7080.54 1201
7081.34 1137
7082.13 1057
7082.93 1009
7083.72 1045
7084.51 1034
7085.31 1063
7086.10 1002
7086.90 991
7087.69 1036
7088.49 1034
7089.28 1015
7090.08 1054
7090.87 1030
7091.66 940
7092.46 958
7093.25 1044
7094.05 1018
7094.84 947
7095.64 1015
7096.43 971
7097.23 941
7098.02 935
7098.82 917
7099.61 1000
7100.41 954
7101.20 965
7102.00 978
7102.79 977
7103.59 929
7104.38 923
7105.18 936
7105.98 874
7106.77 865
7107.57 902
7108.36 968
7109.16 913
7109.95 878
7110.75 899
7111.54 844
7112.34 854
7113.14 914
7113.93 957
7114.73 890
7115.52 908
7116.32 927
7117.12 939
7117.91 921
7118.71 928
7119.50 962
7120.30 961
7121.10 831
7121.89 890
7122.69 941
7123.49 798
7124.28 831
7125.08 898
7125.88 941
7126.67 978
7127.47 855
7128.27 937
7129.06 963
7129.86 984
7130.66 1003
7131.45 1005
7132.25 920
7133.05 940
7133.84 975
7134.64 942
7135.44 921
7136.23 859
7137.03 823
7137.83 836
7138.63 878
7139.42 849
7140.22 753
7141.02 828
7141.82 862
7142.61 793
7143.41 783
7144.21 798
7145.01 813
7145.80 838
7146.60 806
7147.40 776
7148.20 755
7148.99 700
7149.79 753
7150.59 868
7151.39 804
7152.19 784
7152.98 740
7153.78 824
7154.58 848
7155.38 859
7156.18 894
7156.98 837
7157.77 819
7158.57 837
7159.37 847
7160.17 770
7160.97 791
7161.77 790
7162.56 802
7163.36 762
7164.16 759
7164.96 755
7165.76 687
7166.56 691
7167.36 736
7168.16 676
7168.95 648
7169.75 617
7170.55 707
7171.35 700
7172.15 657
7172.95 652
7173.75 706
7174.55 663
7175.35 753
7176.15 687
7176.95 676
7177.75 687
7178.55 731
7179.35 656
7180.14 692
7180.94 684
7181.74 662
7182.54 661
7183.34 655
7184.14 712
7184.94 723
7185.74 673
7186.54 667
7187.34 705
7188.14 690
7188.94 694
7189.74 697
7190.54 658
7191.34 694
7192.14 706
7192.94 706
7193.74 769
7194.54 729
7195.35 722
7196.15 688
7196.95 672
7197.75 697
7198.55 623
7199.35 625
7200.15 636
7200.95 668
7201.75 587
7202.55 645
7203.35 676
7204.15 653
7204.95 653
7205.75 593
7206.56 592
7207.36 593
7208.16 670
7208.96 693
7209.76 675
7210.56 674
7211.36 630
7212.16 649
7212.97 669
7213.77 677
7214.57 637
7215.37 682
7216.17 696
7216.97 687
7217.78 703
7218.58 663
7219.38 657
7220.18 660
7220.98 623
7221.78 619
7222.59 699
7223.39 672
7224.19 619
7224.99 678
7225.79 623
7226.60 560
7227.40 679
7228.20 618
7229.00 578
7229.81 622
7230.61 619
7231.41 689
7232.21 646
7233.02 614
7233.82 634
7234.62 688
7235.42 677
7236.23 704
7237.03 649
7237.83 572
7238.63 614
7239.44 646
7240.24 647
7241.04 657
7241.85 640
7242.65 691
7243.45 639
7244.26 638
7245.06 683
7245.86 685
7246.67 673
7247.47 699
7248.27 712
7249.08 699
7249.88 661
7250.68 685
7251.49 693
7252.29 667
7253.09 685
7253.90 678
7254.70 651
7255.50 651
7256.31 626
7257.11 695
7257.92 672
7258.72 700
7259.52 620
7260.33 723
7261.13 842
7261.94 716
7262.74 675
7263.54 744
7264.35 815
7265.15 698
7265.96 664
7266.76 663
7267.57 694
7268.37 687
7269.18 646
7269.98 662
7270.78 642
7271.59 746
7272.39 761
7273.20 731
7274.00 718
7274.81 696
7275.61 727
7276.42 724
7277.22 734
7278.03 706
7278.83 756
7279.64 783
7280.44 841
7281.25 861
7282.05 912
7282.86 1043
7283.66 1173
7284.47 1325
7285.28 1311
7286.08 1273
7286.89 1159
7287.69 1025
7288.50 988
7289.30 925
7290.11 901
7290.91 813
7291.72 795
7292.53 723
7293.33 751
7294.14 721
7294.94 708
7295.75 846
7296.56 812
7297.36 796
7298.17 772
7298.97 805
7299.78 789
7300.59 816
7301.39 756
7302.20 726
7303.01 754
7303.81 713
7304.62 738
7305.43 738
7306.23 693
7307.04 791
7307.85 890
7308.65 765
7309.46 796
7310.27 839
7311.07 838
7311.88 904
7312.69 896
7313.49 862
7314.30 911
7315.11 974
7315.91 1086
7316.72 1204
7317.53 1463
7318.34 1400
7319.14 1440
7319.95 1464
7320.76 1442
7321.57 1370
7322.37 1201
7323.18 1051
7323.99 1063
7324.80 1061
7325.60 988
7326.41 860
7327.22 868
7328.03 917
7328.83 864
7329.64 867
7330.45 912
7331.26 864
7332.07 892
7332.87 827
7333.68 833
7334.49 816
7335.30 793
7336.11 783
7336.92 898
7337.72 880
7338.53 906
7339.34 812
7340.15 756
7340.96 715
7341.77 695
7342.57 729
7343.38 687
7344.19 763
7345.00 759
7345.81 728
7346.62 743
7347.43 729
7348.24 693
7349.05 722
7349.85 638
7350.66 599
7351.47 693
7352.28 683
7353.09 671
7353.90 669
7354.71 723
7355.52 630
7356.33 636
7357.14 660
7357.95 668
7358.76 577
7359.57 587
7360.38 636
7361.18 655
7361.99 670
7362.80 637
7363.61 659
7364.42 615
7365.23 574
7366.04 630
7366.85 639
7367.66 650
7368.47 619
7369.28 595
7370.09 691
7370.90 683
7371.71 614
7372.52 628
7373.33 649
7374.14 658
7374.96 681
7375.77 679
7376.58 650
7377.39 635
7378.20 628
7379.01 641
7379.82 627
7380.63 632
7381.44 627
7382.25 655
7383.06 650
7383.87 544
7384.68 588
7385.49 588
7386.31 556
7387.12 596
7387.93 586
7388.74 571
7389.55 567
7390.36 633
7391.17 671
7391.98 695
7392.79 621
7393.61 608
7394.42 606
7395.23 588
7396.04 629
7396.85 561
7397.66 625
7398.48 620
7399.29 669
7400.10 644
7400.91 660
7401.72 582
7402.53 583
7403.35 635
7404.16 560
7404.97 545
7405.78 601
7406.59 551
7407.41 547
7408.22 572
7409.03 567
7409.84 599
7410.66 612
7411.47 652
7412.28 642
7413.09 586
7413.91 601
7414.72 618
7415.53 571
7416.34 489
7417.16 548
7417.97 569
7418.78 591
7419.60 563
7420.41 535
7421.22 514
7422.03 474
7422.85 532
7423.66 494
7424.47 587
7425.29 544
7426.10 542
7426.91 604
7427.73 599
7428.54 653
7429.35 630
7430.17 607
7430.98 584
7431.79 613
7432.61 610
7433.42 625
7434.23 604
7435.05 542
7435.86 619
7436.67 661
7437.49 617
7438.30 661
7439.12 584
7439.93 638
7440.74 635
7441.56 621
7442.37 537
7443.19 639
7444.00 618
7444.82 585
7445.63 552
7446.44 560
7447.26 503
7448.07 552
7448.89 612
7449.70 625
7450.52 583
7451.33 603
7452.15 581
7452.96 543
7453.77 598
7454.59 573
7455.40 550
7456.22 531
7457.03 598
7457.85 577
7458.66 564
7459.48 585
7460.29 541
7461.11 645
7461.92 630
7462.74 577
7463.55 576
7464.37 582
7465.19 628
7466.00 655
7466.82 574
7467.63 603
7468.45 668
7469.26 587
7470.08 585
7470.89 619
7471.71 538
7472.53 546
7473.34 545
7474.16 556
7474.97 552
7475.79 617
7476.60 533
7477.42 540
7478.24 581
7479.05 560
7479.87 611
7480.69 590
7481.50 639
7482.32 732
7483.13 649
7483.95 622
7484.77 597
7485.58 512
7486.40 572
7487.22 616
7488.03 542
7488.85 528
7489.67 565
7490.48 581
7491.30 590
7492.12 563
7492.93 533
7493.75 515
7494.57 486
7495.38 458
7496.20 577
7497.02 554
7497.84 547
7498.65 514
7499.47 479
7500.29 501
7501.10 621
7501.92 526
7502.74 546
7503.56 528
7504.37 488
7505.19 511
7506.01 523
7506.83 525
7507.64 517
7508.46 511
7509.28 511
7510.10 527
7510.92 573
7511.73 493
7512.55 489
7513.37 512
7514.19 503
7515.01 468
7515.82 563
7516.64 554
7517.46 551
7518.28 492
7519.10 572
7519.91 592
7520.73 580
7521.55 563
7522.37 500
7523.19 542
7524.01 545
7524.83 553
7525.64 495
7526.46 510
7527.28 527
7528.10 580
7528.92 560
7529.74 503
7530.56 557
7531.38 494
7532.20 521
7533.01 572
7533.83 543
7534.65 470
7535.47 501
7536.29 535
7537.11 452
7537.93 443
7538.75 522
7539.57 511
7540.39 587
7541.21 546
7542.03 462
7542.85 507
7543.67 473
7544.49 510
7545.31 500
7546.12 474
7546.94 484
7547.76 517
7548.58 486
7549.40 510
7550.22 494
7551.04 525
7551.86 540
7552.68 485
7553.50 574
7554.33 558
7555.15 568
7555.97 563
7556.79 549
7557.61 513
7558.43 533
7559.25 496
7560.07 471
7560.89 538
7561.71 557
7562.53 563
7563.35 583
7564.17 502
7564.99 481
7565.81 508
7566.63 500
7567.45 508
7568.28 511
7569.10 492
7569.92 523
7570.74 548
7571.56 536
7572.38 510
7573.20 472
7574.02 528
7574.84 500
7575.67 484
7576.49 517
7577.31 564
7578.13 583
7578.95 552
7579.77 535
7580.60 517
7581.42 597
7582.24 613
7583.06 618
7583.88 582
7584.70 661
7585.53 570
7586.35 577
7587.17 567
7587.99 570
7588.81 641
7589.64 615
7590.46 608
7591.28 647
7592.10 706
7592.93 668
7593.75 622
7594.57 653
7595.39 645
7596.21 720
7597.04 691
7597.86 684
7598.68 638
7599.51 638
7600.33 738
7601.15 754
7601.97 741
7602.80 714
7603.62 774
7604.44 865
7605.27 839
7606.09 830
7606.91 829
7607.73 774
7608.56 713
7609.38 736
7610.20 671
7611.03 676
7611.85 694
7612.67 650
7613.50 642
7614.32 714
7615.14 718
7615.97 693
7616.79 799
7617.62 812
7618.44 844
7619.26 867
7620.09 827
7620.91 743
7621.73 698
7622.56 793
7623.38 727
7624.21 671
7625.03 735
7625.85 644
7626.68 777
7627.50 748
7628.33 768
7629.15 808
7629.98 881
7630.80 908
7631.62 1007
7632.45 925
7633.27 992
7634.10 899
7634.92 870
7635.75 840
7636.57 809
7637.40 809
7638.22 700
7639.05 581
7639.87 586
7640.70 606
7641.52 568
7642.35 565
7643.17 561
7644.00 598
7644.82 540
7645.65 566
7646.47 613
7647.30 583
7648.12 565
7648.95 593
7649.77 567
7650.60 575
7651.42 536
7652.25 539
7653.07 580
7653.90 571
7654.73 600
7655.55 601
7656.38 604
7657.20 564
7658.03 600
7658.85 602
7659.68 565
7660.51 531
7661.33 567
7662.16 598
7662.98 617
7663.81 592
7664.64 541
7665.46 575
7666.29 573
7667.12 563
7667.94 490
7668.77 506
7669.59 515
7670.42 514
7671.25 564
7672.07 558
7672.90 539
7673.73 468
7674.55 444
7675.38 550
7676.21 493
7677.03 489
7677.86 520
7678.69 505
7679.52 556
7680.34 516
7681.17 493
7682.00 521
7682.82 463
7683.65 490
7684.48 583
7685.31 561
7686.13 542
7686.96 524
7687.79 549
7688.62 554
7689.44 496
7690.27 520
7691.10 535
7691.93 523
7692.75 457
7693.58 495
7694.41 511
7695.24 497
7696.07 489
7696.89 509
7697.72 521
7698.55 500
7699.38 535
7700.21 550
7701.03 595
7701.86 464
7702.69 463
7703.52 462
7704.35 529
7705.17 518
7706.00 447
7706.83 496
7707.66 506
7708.49 497
7709.32 466
7710.15 512
7710.97 559
7711.80 481
7712.63 480
7713.46 473
7714.29 507
7715.12 495
7715.95 479
7716.78 482
7717.61 498
7718.44 434
7719.26 414
7720.09 542
7720.92 522
7721.75 438
7722.58 423
7723.41 479
7724.24 460
7725.07 510
7725.90 498
7726.73 497
7727.56 512
7728.39 490
7729.22 467
7730.05 457
7730.88 504
7731.71 449
7732.54 475
7733.37 514
7734.20 423
7735.03 464
7735.86 428
7736.69 459
7737.52 454
7738.35 470
7739.18 488
7740.01 487
7740.84 518
7741.67 514
7742.50 486
7743.33 469
7744.16 523
7744.99 513
7745.82 530
7746.65 498
7747.48 588
7748.31 514
7749.14 480
7749.97 546
7750.80 507
7751.64 487
7752.47 511
7753.30 488
7754.13 515
7754.96 524
7755.79 467
7756.62 505
7757.45 493
7758.28 560
7759.12 559
7759.95 479
7760.78 551
7761.61 485
7762.44 510
7763.27 454
7764.10 518
7764.94 473
7765.77 500
7766.60 534
7767.43 506
7768.26 504
7769.09 544
7769.93 524
7770.76 508
7771.59 512
7772.42 550
7773.25 520
7774.09 535
7774.92 540
7775.75 549
7776.58 494
7777.41 439
7778.25 473
7779.08 496
7779.91 453
7780.74 412
7781.58 473
7782.41 540
7783.24 497
7784.07 504
7784.91 477
7785.74 494
7786.57 536
7787.41 461
7788.24 516
7789.07 521
7789.90 573
7790.74 548
7791.57 550
7792.40 522
7793.24 488
7794.07 442
7794.90 502
7795.74 499
7796.57 523
7797.40 582
7798.24 552
7799.07 522
7799.90 527
7800.74 545
7801.57 537
7802.40 484
7803.24 583
7804.07 528
7804.90 561
7805.74 557
7806.57 546
7807.41 521
7808.24 528
7809.07 622
7809.91 541
7810.74 605
7811.58 628
7812.41 591
7813.24 714
7814.08 745
7814.91 776
7815.75 747
7816.58 733
7817.42 682
7818.25 715
7819.09 762
7819.92 630
7820.75 707
7821.59 665
7822.42 706
7823.26 667
7824.09 653
7824.93 710
7825.76 776
7826.60 746
7827.43 760
7828.27 758
7829.10 727
7829.94 656
7830.77 693
7831.61 628
7832.44 647
7833.28 685
7834.11 668
7834.95 707
7835.78 699
7836.62 636
7837.46 606
7838.29 667
7839.13 678
7839.96 603
7840.80 607
7841.63 679
7842.47 607
7843.31 571
7844.14 567
7844.98 569
7845.81 655
7846.65 576
7847.48 615
7848.32 487
7849.16 498
7849.99 581
7850.83 662
7851.67 537
7852.50 569
7853.34 606
7854.17 613
7855.01 666
7855.85 636
7856.68 661
7857.52 580
7858.36 693
7859.19 731
7860.03 656
7860.87 677
7861.70 588
7862.54 610
7863.38 639
7864.21 592
7865.05 638
7865.89 632
7866.73 571
7867.56 651
7868.40 711
7869.24 692
7870.07 644
7870.91 644
7871.75 666
7872.59 684
7873.42 702
7874.26 696
7875.10 780
7875.94 788
7876.77 854
7877.61 952
7878.45 987
7879.29 915
7880.12 879
7880.96 894
7881.80 862
7882.64 851
7883.48 785
7884.31 807
7885.15 822
7885.99 726
7886.83 746
7887.67 755
7888.50 762
7889.34 712
7890.18 705
7891.02 693
7891.86 760
7892.70 734
7893.53 719
7894.37 688
7895.21 639
7896.05 612
7896.89 696
7897.73 676
7898.57 651
7899.41 614
7900.24 604
7901.08 599
7901.92 593
7902.76 588
7903.60 568
7904.44 593
7905.28 617
7906.12 615
7906.96 645
7907.80 613
7908.63 613
7909.47 542
7910.31 521
7911.15 518
7911.99 640
7912.83 637
7913.67 700
7914.51 559
7915.35 641
7916.19 702
7917.03 691
7917.87 721
7918.71 686
7919.55 707
7920.39 677
7921.23 672
7922.07 687
7922.91 663
7923.75 579
7924.59 583
7925.43 488
7926.27 560
7927.11 510
7927.95 485
7928.79 537
7929.63 570
7930.47 502
7931.31 517
7932.15 488
7932.99 526
7933.83 502
7934.67 477
7935.52 528
7936.36 562
7937.20 524
7938.04 501
7938.88 547
7939.72 506
7940.56 549
7941.40 522
7942.24 607
7943.08 585
7943.92 554
7944.77 550
7945.61 562
7946.45 532
7947.29 534
7948.13 591
7948.97 579
7949.81 553
7950.66 529
7951.50 562
7952.34 639
7953.18 608
7954.02 643
7954.86 648
7955.71 626
7956.55 582
7957.39 556
7958.23 593
7959.07 594
7959.92 575
7960.76 555
7961.60 561
7962.44 582
7963.28 600
7964.13 611
7964.97 590
7965.81 552
7966.65 630
7967.50 748
7968.34 685
7969.18 674
7970.02 683
7970.87 655
7971.71 575
7972.55 626
7973.39 519
7974.24 550
7975.08 521
7975.92 512
7976.76 555
7977.61 522
7978.45 489
7979.29 505
7980.14 524
7980.98 529
7981.82 495
7982.67 511
7983.51 505
7984.35 492
7985.20 458
7986.04 481
7986.88 454
7987.73 469
7988.57 507
7989.41 479
7990.26 413
7991.10 441
7991.94 525
7992.79 535
7993.63 473
7994.48 458
7995.32 447
7996.16 499
7997.01 506
7997.85 459
7998.70 466
7999.54 502
8000.38 478
8001.23 449
8002.07 447
8002.92 473
8003.76 495
8004.61 492
8005.45 463
8006.29 452
8007.14 428
8007.98 450
8008.83 509
8009.67 443
8010.52 400
8011.36 422
8012.21 435
8013.05 473
8013.90 528
8014.74 478
8015.59 423
8016.43 429
8017.28 426
8018.12 435
8018.97 453
8019.81 442
8020.66 447
8021.50 416
8022.35 418
8023.19 470
8024.04 446
8024.88 418
8025.73 454
8026.57 467
8027.42 484
8028.27 472
8029.11 432
8029.96 463
8030.80 373
8031.65 450
8032.49 430
8033.34 411
8034.19 451
8035.03 467
8035.88 460
8036.72 448
8037.57 442
8038.42 436
8039.26 464
8040.11 484
8040.96 441
8041.80 490
8042.65 398
8043.49 442
8044.34 455
8045.19 381
8046.03 494
8046.88 460
8047.73 462
8048.57 451
8049.42 406
8050.27 458
8051.11 476
8051.96 446
8052.81 504
8053.66 518
8054.50 538
8055.35 448
8056.20 436
8057.04 413
8057.89 446
8058.74 438
8059.59 388
8060.43 403
8061.28 456
8062.13 445
8062.97 460
8063.82 474
8064.67 433
8065.52 393
8066.37 393
8067.21 404
8068.06 435
8068.91 394
8069.76 397
8070.60 418
8071.45 369
8072.30 403
8073.15 426
8074.00 400
8074.84 400
8075.69 400
8076.54 394
8077.39 412
8078.24 399
8079.08 372
8079.93 452
8080.78 455
8081.63 420
8082.48 394
8083.33 349
8084.18 376
8085.02 445
8085.87 421
8086.72 417
8087.57 442
8088.42 378
8089.27 390
8090.12 394
8090.97 421
8091.81 451
8092.66 386
8093.51 460
8094.36 445
8095.21 415
8096.06 340
8096.91 409
8097.76 426
8098.61 371
8099.46 427
8100.31 414
8101.16 462
8102.01 466
8102.86 397
8103.71 466
8104.55 422
8105.40 446
8106.25 388
8107.10 379
8107.95 410
8108.80 468
8109.65 417
8110.50 396
8111.35 363
8112.20 456
8113.05 494
8113.90 369
8114.75 372
8115.60 356
8116.45 427
8117.30 473
8118.16 428
8119.01 487
8119.86 490
8120.71 461
8121.56 438
8122.41 437
8123.26 433
8124.11 426
8124.96 431
8125.81 410
8126.66 427
8127.51 463
8128.36 448
8129.21 415
8130.06 450
8130.92 419
8131.77 420
8132.62 459
8133.47 472
8134.32 407
8135.17 426
8136.02 414
8136.87 453
8137.73 516
8138.58 468
8139.43 433
8140.28 451
8141.13 416
8141.98 446
8142.83 475
8143.69 471
8144.54 482
8145.39 536
8146.24 459
8147.09 460
8147.95 496
8148.80 491
8149.65 504
8150.50 451
8151.35 427
8152.21 541
8153.06 580
8153.91 520
8154.76 540
8155.61 635
8156.47 636
8157.32 677
8158.17 554
8159.02 515
8159.88 461
8160.73 479
8161.58 493
8162.44 452
8163.29 431
8164.14 434
8164.99 445
8165.85 482
8166.70 424
8167.55 447
8168.41 445
8169.26 442
8170.11 440
8170.96 495
8171.82 492
8172.67 464
8173.52 453
8174.38 454
8175.23 445
8176.08 372
8176.94 423
8177.79 426
8178.64 401
8179.50 375
8180.35 398
8181.21 431
8182.06 423
8182.91 426
8183.77 443
8184.62 343
8185.47 389
8186.33 415
8187.18 425
8188.04 424
8188.89 411
8189.74 390
8190.60 357
8191.45 336
8192.31 344
8193.16 352
8194.02 368
8194.87 414
8195.72 426
8196.58 450
8197.43 464
8198.29 403
8199.14 400
8200.00 423
8200.85 353
8201.71 359
8202.56 402
8203.42 431
8204.27 422
8205.13 449
8205.98 374
8206.84 419
8207.69 413
8208.55 435
8209.40 458
8210.26 418
8211.11 432
8211.97 360
8212.82 397
8213.68 405
8214.53 405
8215.39 383
8216.24 455
8217.10 481
8217.96 430
8218.81 417
8219.67 426
8220.52 420
8221.38 419
8222.23 407
8223.09 440
8223.95 432
8224.80 455
8225.66 432
8226.51 408
8227.37 428
8228.23 496
8229.08 415
8229.94 431
8230.79 449
8231.65 440
8232.51 457
8233.36 455
8234.22 430
8235.08 373
8235.93 372
8236.79 348
8237.65 377
8238.50 385
8239.36 381
8240.22 365
8241.07 363
8241.93 389
8242.79 364
8243.64 427
8244.50 377
8245.36 380
8246.21 410
8247.07 431
8247.93 398
8248.79 407
8249.64 382
8250.50 386
8251.36 418
8252.22 387
8253.07 398
8253.93 386
8254.79 321
8255.65 388
8256.50 374
8257.36 344
8258.22 387
8259.08 435
8259.93 401
8260.79 362
8261.65 375
8262.51 361
8263.37 428
8264.22 398
8265.08 397
8265.94 380
8266.80 379
8267.66 387
8268.51 402
8269.37 409
8270.23 412
8271.09 419
8271.95 494
8272.81 492
8273.66 456
8274.52 413
8275.38 369
8276.24 318
8277.10 341
8277.96 383
8278.82 441
8279.67 414
8280.53 377
8281.39 404
8282.25 456
8283.11 443
8283.97 446
8284.83 423
8285.69 395
8286.55 400
8287.41 413
8288.27 417
8289.12 439
8289.98 471
8290.84 456
8291.70 481
8292.56 465
8293.42 521
8294.28 430
8295.14 477
8296.00 443
8296.86 443
8297.72 413
8298.58 459
8299.44 446
8300.30 439
8301.16 427
8302.02 434
8302.88 477
8303.74 466
8304.60 437
8305.46 367
8306.32 444
8307.18 503
8308.04 433
8308.90 488
8309.76 381
8310.62 446
8311.48 465
8312.34 416
8313.20 409
8314.06 388
8314.92 398
8315.78 458
8316.65 411
8317.51 435
8318.37 423
8319.23 467
8320.09 464
8320.95 415
8321.81 370
8322.67 385
8323.53 422
8324.39 383
8325.26 383
8326.12 387
8326.98 425
8327.84 387
8328.70 391
8329.56 378
8330.42 346
8331.28 400
8332.15 351
8333.01 390
8333.87 428
8334.73 398
8335.59 421
8336.45 388
8337.32 373
8338.18 319
8339.04 368
8339.90 381
8340.76 372
8341.63 421
8342.49 388
8343.35 411
8344.21 434
8345.07 393
8345.94 442
8346.80 382
8347.66 375
8348.52 392
8349.39 415
8350.25 413
8351.11 392
8351.97 353
8352.84 356
8353.70 325
8354.56 369
8355.42 385
8356.29 406
8357.15 412
8358.01 423
8358.88 362
8359.74 352
8360.60 361
8361.46 435
8362.33 403
8363.19 457
8364.05 488
8364.92 464
8365.78 445
8366.64 476
8367.51 421
8368.37 416
8369.23 402
8370.10 405
8370.96 412
8371.82 429
8372.69 448
8373.55 392
8374.42 395
8375.28 450
8376.14 370
8377.01 401
8377.87 397
8378.73 334
8379.60 370
8380.46 442
8381.33 423
8382.19 366
8383.06 410
8383.92 417
8384.78 414
8385.65 385
8386.51 371
8387.38 446
8388.24 407
8389.11 361
8389.97 386
8390.83 412
8391.70 411
8392.56 387
8393.43 382
8394.29 414
8395.16 448
8396.02 373
8396.89 368
8397.75 341
8398.62 391
8399.48 407
8400.35 466
8401.21 440
8402.08 402
8402.94 403
8403.81 456
8404.67 470
8405.54 398
8406.40 388
8407.27 408
8408.14 408
8409.00 448
8409.87 376
8410.73 364
8411.60 427
8412.46 416
8413.33 459
8414.19 419
8415.06 420
8415.93 406
8416.79 427
8417.66 430
8418.52 399
8419.39 415
8420.26 443
8421.12 461
8421.99 473
8422.85 508
8423.72 453
8424.59 429
8425.45 526
8426.32 538
8427.19 499
8428.05 462
8428.92 497
8429.79 495
8430.65 531
8431.52 502
8432.39 509
8433.25 465
8434.12 427
8434.99 468
8435.85 476
8436.72 443
8437.59 497
8438.45 495
8439.32 521
8440.19 513
8441.06 535
8441.92 632
8442.79 637
8443.66 598
8444.52 703
8445.39 622
8446.26 576
8447.13 587
8447.99 568
8448.86 615
8449.73 549
8450.60 547
8451.47 576
8452.33 590
8453.20 573
8454.07 584
8454.94 637
8455.80 625
8456.67 704
8457.54 658
8458.41 697
8459.28 647
8460.14 639
8461.01 599
8461.88 634
8462.75 606
8463.62 579
8464.49 583
8465.35 626
8466.22 724
8467.09 818
8467.96 1009
8468.83 1172
8469.70 1277
8470.57 1409
8471.43 1346
8472.30 1332
8473.17 1236
8474.04 1077
8474.91 921
8475.78 849
8476.65 710
8477.52 641
8478.39 575
8479.25 574
8480.12 594
8480.99 506
8481.86 441
8482.73 506
8483.60 504
8484.47 498
8485.34 485
8486.21 444
8487.08 473
8487.95 501
8488.82 508
8489.69 462
8490.56 432
8491.43 415
8492.30 453
8493.17 486
8494.04 441
8494.91 465
8495.78 447
8496.65 467
8497.52 456
8498.39 467
8499.26 403
8500.13 427
8501.00 454
8501.87 415
8502.74 473
8503.61 453
8504.48 453
8505.35 462
8506.22 531
8507.09 475
8507.96 505
8508.83 482
8509.70 512
8510.57 531
8511.44 533
8512.31 481
8513.19 460
8514.06 469
8514.93 402
8515.80 462
8516.67 490
8517.54 490
8518.41 512
8519.28 479
8520.15 428
8521.03 471
8521.90 459
8522.77 469
8523.64 528
8524.51 464
8525.38 439
8526.25 450
8527.13 493
8528.00 515
8528.87 503
8529.74 466
8530.61 521
8531.48 459
8532.36 491
8533.23 499
8534.10 478
8534.97 525
8535.84 518
8536.72 491
8537.59 520
8538.46 520
8539.33 533
8540.20 503
8541.08 529
8541.95 442
8542.82 492
8543.69 489
8544.57 545
8545.44 505
8546.31 510
8547.18 493
8548.06 499
8548.93 541
8549.80 483
8550.67 508
8551.55 564
8552.42 649
8553.29 546
8554.17 593
8555.04 631
8555.91 621
8556.79 681
8557.66 569
8558.53 569
8559.41 542
8560.28 536
8561.15 531
8562.03 462
8562.90 479
8563.77 485
8564.65 471
8565.52 469
8566.39 463
8567.27 471
8568.14 466
8569.01 456
8569.89 470
8570.76 440
8571.64 464
8572.51 447
8573.38 420
8574.26 451
8575.13 481
8576.01 463
8576.88 491
8577.75 463
8578.63 429
8579.50 412
8580.38 395
8581.25 452
8582.12 436
8583.00 439
8583.87 424
8584.75 438
8585.62 414
8586.50 407
8587.37 401
8588.25 406
8589.12 456
8590.00 482
8590.87 422
8591.75 478
8592.62 453
8593.50 455
8594.37 470
8595.25 475
8596.12 453
8597.00 436
8597.87 452
8598.75 483
8599.62 423
8600.50 447
8601.37 484
8602.25 502
8603.12 466
8604.00 485
8604.87 484
8605.75 450
8606.63 439
8607.50 411
8608.38 500
8609.25 497
8610.13 514
8611.01 482
8611.88 476
8612.76 496
8613.63 494
8614.51 455
8615.39 510
8616.26 541
8617.14 548
8618.01 543
8618.89 496
8619.77 518
8620.64 520
8621.52 547
8622.40 555
8623.27 608
8624.15 567
8625.03 610
8625.90 579
8626.78 640
8627.66 621
8628.53 594
8629.41 607
8630.29 664
8631.16 638
8632.04 545
8632.92 607
8633.79 623
8634.67 590
8635.55 568
8636.42 595
8637.30 614
8638.18 598
8639.06 613
8639.93 578
8640.81 611
8641.69 625
8642.57 694
8643.44 723
8644.32 687
8645.20 704
8646.08 721
8646.95 705
8647.83 653
8648.71 657
8649.59 732
8650.47 695
8651.34 721
8652.22 812
8653.10 819
8653.98 748
8654.86 851
8655.73 760
8656.61 786
8657.49 821
8658.37 786
8659.25 814
8660.13 783
8661.00 792
8661.88 858
8662.76 811
8663.64 767
8664.52 771
8665.40 831
8666.27 875
8667.15 879
8668.03 911
8668.91 1032
8669.79 1055
8670.67 1150
8671.55 1323
8672.43 1592
8673.31 1852
8674.19 2001
8675.06 1959
8675.94 1878
8676.82 1895
8677.70 1817
8678.58 1607
8679.46 1383
8680.34 1240
8681.22 1156
8682.10 1106
8682.98 1045
8683.86 990
8684.74 990
8685.62 1007
8686.50 1035
8687.38 1230
8688.26 1342
8689.14 1546
8690.02 1741
8690.90 2214
8691.78 2461
8692.66 2698
8693.54 2669
8694.42 2668
8695.30 2298
8696.18 2126
8697.06 1856
8697.94 1554
8698.82 1348
8699.70 1209
8700.58 994
8701.46 946
8702.34 886
8703.22 811
8704.10 826
8704.98 708
8705.86 680
8706.74 644
8707.62 717
8708.50 714
8709.39 594
8710.27 645
8711.15 643
8712.03 639
8712.91 645
8713.79 587
8714.67 648
8715.55 616
8716.43 661
8717.32 588
8718.20 569
8719.08 580
8719.96 581
8720.84 629
8721.72 595
8722.60 593
8723.49 572
8724.37 498
8725.25 514
8726.13 545
8727.01 551
8727.89 615
8728.78 606
8729.66 638
8730.54 597
8731.42 620
8732.30 625
8733.19 592
8734.07 568
8734.95 667
8735.83 606
8736.71 609
8737.60 548
8738.48 526
8739.36 523
8740.24 597
8741.13 575
8742.01 516
8742.89 529
8743.77 511
8744.66 539
8745.54 504
8746.42 530
8747.31 565
8748.19 544
8749.07 566
8749.95 604
8750.84 591
8751.72 572
8752.60 615
8753.49 635
8754.37 570
8755.25 613
8756.14 681
8757.02 691
8757.90 611
8758.79 650
8759.67 664
8760.55 677
8761.44 683
8762.32 689
8763.20 700
8764.09 653
8764.97 626
8765.85 573
8766.74 584
8767.62 579
8768.51 647
8769.39 659
8770.27 687
8771.16 673
8772.04 623
8772.93 592
8773.81 568
8774.69 567
8775.58 562
8776.46 589
8777.35 555
8778.23 530
8779.12 566
8780.00 572
8780.88 529
8781.77 552
8782.65 520
8783.54 508
8784.42 525
8785.31 490
8786.19 475
8787.08 507
8787.96 476
8788.85 524
8789.73 531
8790.62 528
8791.50 559
8792.39 525
8793.27 501
8794.16 500
8795.04 507
8795.93 478
8796.81 530
8797.70 433
8798.58 495
8799.47 514
8800.35 501
8801.24 506
8802.13 516
8803.01 471
8803.90 516
8804.78 520
8805.67 541
8806.55 608
8807.44 549
8808.33 477
8809.21 415
8810.10 432
8810.98 442
8811.87 398
8812.76 443
8813.64 384
8814.53 403
8815.41 477
8816.30 475
8817.19 475
8818.07 451
8818.96 382
8819.85 404
8820.73 481
8821.62 511
8822.51 494
8823.39 442
8824.28 423
8825.17 415
8826.05 416
8826.94 416
8827.83 488
8828.71 501
8829.60 485
8830.49 463
8831.37 416
8832.26 395
8833.15 435
8834.04 427
8834.92 423
8835.81 480
8836.70 468
8837.58 439
8838.47 454
8839.36 425
8840.25 408
8841.13 445
8842.02 415
8842.91 446
8843.80 453
8844.69 433
8845.57 423
8846.46 455
8847.35 411
8848.24 427
8849.12 427
8850.01 377
8850.90 432
8851.79 427
8852.68 386
8853.56 430
8854.45 370
8855.34 355
8856.23 396
8857.12 392
8858.01 376
8858.89 359
8859.78 367
8860.67 355
8861.56 357
8862.45 358
8863.34 385
8864.23 350
8865.12 356
8866.00 392
8866.89 385
8867.78 359
8868.67 386
8869.56 384
8870.45 322
8871.34 375
8872.23 327
8873.12 374
8874.00 396
8874.89 387
8875.78 380
8876.67 388
8877.56 446
8878.45 388
8879.34 373
8880.23 403
8881.12 369
8882.01 360
8882.90 385
8883.79 399
8884.68 375
8885.57 364
8886.46 343
8887.35 389
8888.24 404
8889.13 385
8890.02 356
8890.91 345
8891.80 363
8892.69 335
8893.58 335
8894.47 341
8895.36 399
8896.25 375
8897.14 359
8898.03 372
8898.92 390
8899.81 321
8900.70 321
8901.59 353
8902.48 385
8903.37 352
8904.26 355
8905.15 355
8906.05 339
8906.94 373
8907.83 385
8908.72 355
8909.61 362
8910.50 335
8911.39 363
8912.28 358
8913.17 338
8914.06 325
8914.96 321
8915.85 383
8916.74 420
8917.63 374
8918.52 323
8919.41 388
8920.30 348
8921.20 324
8922.09 365
8922.98 372
8923.87 353
8924.76 362
8925.65 371
8926.55 353
8927.44 372
8928.33 351
8929.22 360
8930.11 335
8931.01 299
8931.90 344
8932.79 308
8933.68 339
8934.57 323
8935.47 315
8936.36 324
8937.25 341
8938.14 323
8939.04 290
8939.93 363
8940.82 358
8941.71 344
8942.61 350
8943.50 364
8944.39 361
8945.28 347
8946.18 341
8947.07 341
8947.96 321
8948.86 361
8949.75 365
8950.64 349
8951.54 307
8952.43 284
8953.32 304
8954.21 306
8955.11 308
8956.00 283
8956.89 341
8957.79 340
8958.68 344
8959.57 304
8960.47 338
8961.36 374
8962.26 372
8963.15 327
8964.04 334
8964.94 323
8965.83 331
8966.72 348
8967.62 357
8968.51 386
8969.41 338
8970.30 340
8971.19 297
8972.09 336
8972.98 347
8973.88 316
8974.77 352
8975.67 350
8976.56 328
8977.45 336
8978.35 361
8979.24 388
8980.14 373
8981.03 358
8981.93 352
8982.82 379
8983.72 415
8984.61 378
8985.51 322
8986.40 341
8987.29 342
8988.19 341
8989.08 326
8989.98 326
8990.87 295
8991.77 350
8992.66 352
8993.56 316
8994.46 303
8995.35 313
8996.25 331
8997.14 335
8998.04 331
8998.93 354
8999.83 348
9000.72 367
9001.62 328
9002.51 343
9003.41 353
9004.31 300
9005.20 338
9006.10 348
9006.99 352
9007.89 358
9008.78 315
9009.68 323
9010.58 326
9011.47 342
9012.37 347
9013.27 314
9014.16 276
9015.06 319
9015.95 302
9016.85 348
9017.75 325
9018.64 290
9019.54 329
9020.44 338
9021.33 359
9022.23 309
9023.13 320
9024.02 325
9024.92 337
9025.82 336
9026.71 299
9027.61 286
9028.51 331
9029.40 356
9030.30 337
9031.20 326
9032.09 323
9032.99 321
9033.89 304
9034.79 326
9035.68 354
9036.58 315
9037.48 354
9038.38 338
9039.27 321
9040.17 345
9041.07 380
9041.97 319
9042.86 320
9043.76 326
9044.66 373
9045.56 366
9046.45 330
9047.35 356
9048.25 380
9049.15 365
9050.05 331
9050.94 317
9051.84 348
9052.74 356
9053.64 376
9054.54 370
9055.44 346
9056.33 327
9057.23 321
9058.13 350
9059.03 280
9059.93 332
9060.83 303
9061.72 311
9062.62 330
9063.52 308
9064.42 315
9065.32 349
9066.22 376
9067.12 364
9068.02 339
9068.91 334
9069.81 315
9070.71 359
9071.61 360
9072.51 354
9073.41 308
9074.31 328
9075.21 330
9076.11 307
9077.01 286
9077.91 359
9078.81 367
9079.71 336
9080.60 337
9081.50 327
9082.40 381
9083.30 333
9084.20 322
9085.10 347
9086.00 349
9086.90 337
9087.80 331
9088.70 357
9089.60 399
9090.50 431
9091.40 347
9092.30 369
9093.20 349
9094.10 318
9095.00 342
9095.90 316
9096.80 350
9097.70 344
9098.60 329
9099.50 306
9100.41 328
9101.31 311
9102.21 334
9103.11 349
9104.01 313
9104.91 318
9105.81 309
9106.71 298
9107.61 323
9108.51 350
9109.41 332
9110.31 283
9111.21 327
9112.12 307
9113.02 300
9113.92 313
9114.82 342
9115.72 357
9116.62 362
9117.52 301
9118.42 286
9119.33 333
9120.23 304
9121.13 280
9122.03 299
9122.93 345
9123.83 317
9124.74 315
9125.64 327
9126.54 299
9127.44 298
9128.34 332
9129.24 267
9130.15 335
9131.05 357
9131.95 331
9132.85 329
9133.75 305
9134.66 295
9135.56 298
9136.46 328
9137.36 293
9138.27 299
9139.17 282
9140.07 302
9140.97 311
9141.88 280
9142.78 272
9143.68 293
9144.58 287
9145.49 292
9146.39 323
9147.29 271
9148.20 298
9149.10 321
9150.00 286
9150.90 304
9151.81 248
9152.71 313
9153.61 317
9154.52 343
9155.42 368
9156.32 354
9157.23 310
9158.13 284
9159.03 297
9159.94 293
9160.84 295
9161.74 272
9162.65 322
9163.55 306
9164.45 305
9165.36 277
9166.26 268
9167.17 305
9168.07 326
9168.97 317
9169.88 266
9170.78 276
9171.69 323
9172.59 351
9173.49 328
9174.40 327
9175.30 299
9176.21 321
9177.11 293
9178.01 287
9178.92 304
9179.82 292
9180.73 287
9181.63 294
9182.54 279
9183.44 285
9184.35 282
9185.25 298
9186.16 289
9187.06 312
9187.97 327
9188.87 291
9189.78 276
9190.68 317
9191.59 314
9192.49 291
9193.40 268
9194.30 302
9195.21 316
9196.11 348
9197.02 347
9197.92 341
9198.83 363
9199.73 326
9200.64 361
9201.54 333
9202.45 334
9203.35 362
9204.26 319
9205.17 318
9206.07 291
9206.98 295
9207.88 306
9208.79 327
9209.69 307
9210.60 296
9211.51 288
9212.41 295
9213.32 253
9214.22 297
9215.13 313
9216.04 297
9216.94 280
9217.85 313
9218.76 336
9219.66 339
9220.57 304
9221.48 336
9222.38 255
9223.29 276
9224.20 295
9225.10 297
9226.01 295
9226.92 286
9227.82 311
9228.73 313
9229.64 307
9230.54 291
9231.45 296
9232.36 303
9233.26 304
9234.17 298
9235.08 288
9235.99 312
9236.89 311
9237.80 304
9238.71 286
9239.61 310
9240.52 292
9241.43 292
9242.34 316
9243.24 317
9244.15 294
9245.06 350
9245.97 313
9246.88 325
9247.78 299
9248.69 309
9249.60 286
9250.51 278
9251.41 278
9252.32 264
9253.23 330
9254.14 301
9255.05 314
9255.96 279
9256.86 299
9257.77 301
9258.68 293
9259.59 281
9260.50 239
9261.41 288
9262.31 287
9263.22 266
9264.13 274
9265.04 311
9265.95 298
9266.86 325
9267.77 278
9268.67 292
9269.58 281
9270.49 278
9271.40 283
9272.31 297
9273.22 261
9274.13 275
9275.04 278
9275.95 286
9276.86 281
9277.76 262
9278.67 295
9279.58 278
9280.49 327
9281.40 329
9282.31 254
9283.22 268
9284.13 292
9285.04 310
9285.95 281
9286.86 330
9287.77 334
9288.68 300
9289.59 258
9290.50 287
9291.41 277
9292.32 245
9293.23 307
9294.14 323
9295.05 297
9295.96 281
9296.87 289
9297.78 265
9298.69 302
9299.60 329
9300.51 302
9301.42 345
9302.33 320
9303.24 310
9304.15 297
9305.06 289
9305.97 328
9306.88 333
9307.80 333
9308.71 284
9309.62 298
9310.53 347
9311.44 286
9312.35 300
9313.26 348
9314.17 304
9315.08 335
9315.99 323
9316.91 329
9317.82 334
9318.73 323
9319.64 306
9320.55 281
9321.46 306
9322.37 335
9323.28 342
9324.20 294
9325.11 296
9326.02 294
9326.93 317
9327.84 314
9328.75 296
9329.67 279
9330.58 320
9331.49 299
9332.40 296
9333.31 281
9334.23 254
9335.14 291
9336.05 266
9336.96 315
9337.87 330
9338.79 288
9339.70 290
9340.61 310
9341.52 281
9342.44 239
9343.35 296
9344.26 319
9345.17 318
9346.09 282
9347.00 311
9347.91 318
9348.82 294
9349.74 307
9350.65 292
9351.56 283
9352.48 305
9353.39 259
9354.30 276
9355.21 278
9356.13 300
9357.04 325
9357.95 321
9358.87 298
9359.78 320
9360.69 263
9361.61 307
9362.52 300
9363.43 284
9364.35 302
9365.26 326
9366.18 321
9367.09 295
9368.00 308
9368.92 318
9369.83 312
9370.74 307
9371.66 244
9372.57 296
9373.49 304
9374.40 318
9375.31 307
9376.23 294
9377.14 294
9378.06 305
9378.97 296
9379.88 296
9380.80 292
9381.71 281
9382.63 311
9383.54 311
9384.46 333
9385.37 354
9386.29 267
9387.20 262
9388.11 282
9389.03 324
9389.94 331
9390.86 342
9391.77 339
9392.69 349
9393.60 319
9394.52 310
9395.43 314
9396.35 308
9397.26 319
9398.18 341
9399.09 291
9400.01 299
9400.92 311
9401.84 308
9402.76 304
9403.67 296
9404.59 306
9405.50 303
9406.42 346
9407.33 316
9408.25 291
9409.16 308
9410.08 338
9411.00 329
9411.91 290
9412.83 279
9413.74 315
9414.66 315
9415.58 314
9416.49 294
9417.41 295
9418.32 294
9419.24 333
9420.16 310
9421.07 310
9421.99 303
9422.91 337
9423.82 362
9424.74 301
9425.65 285
9426.57 268
9427.49 326
9428.40 323
9429.32 301
9430.24 290
9431.15 344
9432.07 307
9432.99 342
9433.90 354
9434.82 328
9435.74 334
9436.66 349
9437.57 364
9438.49 347
9439.41 331
9440.32 342
9441.24 356
9442.16 327
9443.08 345
9443.99 343
9444.91 369
9445.83 381
9446.75 327
9447.66 358
9448.58 358
9449.50 392
9450.42 439
9451.33 439
9452.25 440
9453.17 470
9454.09 472
9455.01 481
9455.92 463
9456.84 454
9457.76 423
9458.68 384
9459.60 376
9460.51 363
9461.43 390
9462.35 409
9463.27 354
9464.19 344
9465.11 355
9466.02 356
9466.94 359
9467.86 384
9468.78 299
9469.70 332
9470.62 341
9471.54 345
9472.46 344
9473.37 334
9474.29 355
9475.21 329
9476.13 365
9477.05 370
9477.97 358
9478.89 365
9479.81 389
9480.73 371
9481.65 425
9482.56 417
9483.48 390
9484.40 384
9485.32 377
9486.24 335
9487.16 339
9488.08 357
9489.00 371
9489.92 359
9490.84 340
9491.76 377
9492.68 388
9493.60 328
9494.52 366
9495.44 340
9496.36 377
9497.28 362
9498.20 354
9499.12 328
9500.04 321
9500.96 333
9501.88 354
9502.80 374
9503.72 381
9504.64 371
9505.56 361
9506.48 419
9507.40 379
9508.32 404
9509.24 413
9510.16 361
9511.08 376
9512.00 388
9512.93 419
9513.85 370
9514.77 395
9515.69 387
9516.61 468
9517.53 435
9518.45 408
9519.37 404
9520.29 401
9521.21 391
9522.14 383
9523.06 402
9523.98 411
9524.90 409
9525.82 430
9526.74 433
9527.66 424
9528.59 447
9529.51 462
9530.43 496
9531.35 572
9532.27 575
9533.19 534
9534.11 552
9535.04 575
9535.96 529
9536.88 531
9537.80 549
9538.72 471
9539.65 439
9540.57 406
9541.49 447
9542.41 435
9543.34 439
9544.26 377
9545.18 416
9546.10 368
9547.02 374
9547.95 424
9548.87 378
9549.79 374
9550.71 397
9551.64 402
9552.56 409
9553.48 400
9554.41 387
9555.33 385
9556.25 425
9557.17 475
9558.10 477
9559.02 461
9559.94 476
9560.87 530
9561.79 447
9562.71 428
9563.64 454
9564.56 447
9565.48 442
9566.41 419
9567.33 386
9568.25 401
9569.18 455
9570.10 463
9571.02 443
9571.95 402
9572.87 391
9573.79 395
9574.72 412
9575.64 433
9576.56 459
9577.49 438
9578.41 417
9579.34 467
9580.26 456
9581.18 430
9582.11 403
9583.03 431
9583.96 475
9584.88 471
9585.81 460
9586.73 394
9587.65 425
9588.58 480
9589.50 486
9590.43 441
9591.35 416
9592.28 456
9593.20 444
9594.13 490
9595.05 473
9595.98 458
9596.90 454
9597.83 486
9598.75 464
9599.68 456
9600.60 454
9601.53 463
9602.45 465
9603.38 494
9604.30 494
9605.23 504
9606.15 497
9607.08 479
9608.00 456
9608.93 468
9609.85 542
9610.78 549
9611.70 532
9612.63 528
9613.55 548
9614.48 547
9615.41 491
9616.33 514
9617.26 477
9618.18 475
9619.11 535
9620.04 557
9620.96 617
9621.89 544
9622.81 553
9623.74 584
9624.67 547
9625.59 571
9626.52 568
9627.44 550
9628.37 596
9629.30 551
9630.22 560
9631.15 592
9632.08 564
9633.00 593
9633.93 635
9634.86 629
9635.78 640
9636.71 604
9637.64 603
9638.56 705
9639.49 735
9640.42 687
9641.34 714
9642.27 636
9643.20 629
9644.13 640
9645.05 672
9645.98 698
9646.91 694
9647.83 684
9648.76 738
9649.69 709
9650.62 748
9651.54 783
9652.47 784
9653.40 793
9654.33 814
9655.25 855
9656.18 860
9657.11 813
9658.04 851
9658.96 826
9659.89 853
9660.82 889
9661.75 902
9662.68 887
9663.60 840
9664.53 906
9665.46 887
9666.39 887
9667.32 890
9668.25 922
9669.17 1042
9670.10 1007
9671.03 1027
9671.96 997
9672.89 950
9673.82 978
9674.74 1023
9675.67 1002
9676.60 948
9677.53 1015
9678.46 1041
9679.39 1052
9680.32 1110
9681.25 1092
9682.17 1171
9683.10 1117
9684.03 1161
9684.96 1131
9685.89 1149
9686.82 1153
9687.75 1161
9688.68 1121
9689.61 1115
9690.54 1208
9691.47 1187
9692.40 1210
9693.33 1242
9694.25 1301
9695.18 1501
9696.11 1599
9697.04 1708
9697.97 1983
9698.90 2158
9699.83 2186
9700.76 2187
9701.69 2020
9702.62 1880
9703.55 1584
9704.48 1474
9705.41 1455
9706.34 1399
9707.27 1295
9708.20 1333
9709.13 1279
9710.06 1317
9710.99 1371
9711.92 1398
9712.85 1501
9713.78 1470
9714.71 1553
9715.65 1551
9716.58 1587
9717.51 1533
9718.44 1417
9719.37 1446
9720.30 1314
9721.23 1181
9722.16 1136
9723.09 1056
9724.02 956
9724.95 1001
9725.88 1102
9726.82 1094
9727.75 1020
9728.68 1043
9729.61 1026
9730.54 1068
9731.47 1051
9732.40 1119
9733.33 1139
9734.27 1089
9735.20 1056
9736.13 1017
9737.06 927
9737.99 920
9738.92 987
9739.86 835
9740.79 861
9741.72 858
9742.65 831
9743.58 831
9744.51 749
9745.45 763
9746.38 744
9747.31 759
9748.24 778
9749.17 761
9750.11 710
9751.04 718
9751.97 722
9752.90 805
9753.84 685
9754.77 669
9755.70 709
9756.63 739
9757.57 744
9758.50 725
9759.43 702
9760.36 674
9761.30 724
9762.23 692
9763.16 719
9764.09 776
9765.03 698
9765.96 734
9766.89 796
9767.83 750
9768.76 731
9769.69 751
9770.63 817
9771.56 731
9772.49 749
9773.43 808
9774.36 743
9775.29 785
9776.23 790
9777.16 752
9778.09 806
9779.03 811
9779.96 848
9780.89 900
9781.83 821
9782.76 840
9783.70 826
9784.63 779
9785.56 788
9786.50 782
9787.43 851
9788.37 751
9789.30 744
9790.23 688
9791.17 674
9792.10 684
9793.04 758
9793.97 714
9794.90 680
9795.84 698
9796.77 706
9797.71 728
9798.64 747
9799.58 760
9800.51 724
9801.45 636
9802.38 633
9803.32 674
9804.25 608
9805.19 631
9806.12 668
9807.05 568
9807.99 525
9808.92 567
9809.86 605
9810.80 552
9811.73 531
9812.67 564
9813.60 541
9814.54 484
9815.47 501
9816.41 559
9817.34 540
9818.28 519
9819.21 491
9820.15 489
9821.08 520
9822.02 552
9822.96 522
9823.89 495
9824.83 547
9825.76 509
9826.70 531
9827.63 536
9828.57 476
9829.51 475
9830.44 465
9831.38 500
9832.31 543
9833.25 531
9834.19 558
9835.12 499
9836.06 481
9837.00 479
9837.93 546
9838.87 547
9839.81 489
9840.74 514
9841.68 505
9842.61 483
9843.55 527
9844.49 515
9845.43 496
9846.36 539
9847.30 554
9848.24 545
9849.17 550
9850.11 508
9851.05 460
9851.98 508
9852.92 515
9853.86 510
9854.79 480
9855.73 497
9856.67 493
9857.61 502
9858.54 504
9859.48 505
9860.42 516
9861.36 476
9862.29 516
9863.23 486
9864.17 483
9865.11 481
9866.04 484
9866.98 486
9867.92 442
9868.86 481
9869.80 505
9870.73 506
9871.67 473
9872.61 469
9873.55 440
9874.49 487
9875.42 477
9876.36 485
9877.30 453
9878.24 497
9879.18 499
9880.12 466
9881.05 475
9881.99 459
9882.93 436
9883.87 471
9884.81 465
9885.75 459
9886.69 434
9887.63 419
9888.56 422
9889.50 387
9890.44 407
9891.38 413
9892.32 404
9893.26 419
9894.20 415
9895.14 401
9896.08 435
9897.02 441
9897.95 430
9898.89 402
9899.83 432
9900.77 411
9901.71 468
9902.65 419
9903.59 411
9904.53 466
9905.47 435
9906.41 468
9907.35 418
9908.29 390
9909.23 373
9910.17 462
9911.11 439
9912.05 421
9912.99 453
9913.93 439
9914.87 399
9915.81 467
9916.75 434
9917.69 465
9918.63 484
9919.57 468
9920.51 492
9921.45 488
9922.39 495
9923.33 547
9924.27 662
9925.21 717
9926.15 800
9927.09 800
9928.03 849
9928.97 874
9929.92 743
9930.86 706
9931.80 715
9932.74 572
9933.68 499
9934.62 569
9935.56 507
9936.50 511
9937.44 413
9938.38 488
9939.33 452
9940.27 432
9941.21 435
9942.15 437
9943.09 443
9944.03 427
9944.97 394
9945.92 415
9946.86 450
9947.80 402
9948.74 387
9949.68 416
9950.62 431
9951.57 408
9952.51 407
9953.45 403
9954.39 400
9955.33 458
9956.28 414
9957.22 399
9958.16 393
9959.10 388
9960.04 405
9960.99 402
9961.93 447
9962.87 411
9963.81 431
9964.76 452
9965.70 444
9966.64 362
9967.58 403
9968.53 459
9969.47 416
9970.41 427
9971.35 370
9972.30 377
9973.24 424
9974.18 455
9975.13 416
9976.07 445
9977.01 415
9977.95 402
9978.90 435
9979.84 404
9980.78 381
9981.73 461
9982.67 431
9983.61 395
9984.56 382
9985.50 364
9986.44 379
9987.39 390
9988.33 420
9989.27 394
9990.22 407
9991.16 453
9992.11 466
9993.05 375
9993.99 402
9994.94 425
9995.88 384
9996.82 385
9997.77 367
9998.71 395
9999.66 443
10000.60 432
10001.55 442
10002.49 435
10003.43 391
10004.38 384
10005.32 379
10006.27 393
10007.21 395
10008.16 379
10009.10 358
10010.04 372
10010.99 393
10011.93 410
10012.88 359
10013.82 419
10014.77 389
10015.71 341
10016.66 360
10017.60 345
10018.55 351
10019.49 346
10020.44 348
10021.38 348
10022.33 401
10023.27 400
10024.22 344
10025.16 347
10026.11 374
10027.05 360
10028.00 360
10028.95 395
10029.89 390
10030.84 378
10031.78 383
10032.73 375
10033.67 349
10034.62 352
10035.57 331
10036.51 337
10037.46 375
10038.40 362
10039.35 391
10040.30 395
10041.24 355
10042.19 321
10043.13 381
10044.08 352
10045.03 326
10045.97 345
10046.92 372
10047.86 358
10048.81 315
10049.76 327
10050.70 313
10051.65 290
10052.60 362
10053.54 359
10054.49 341
10055.44 322
10056.38 344
10057.33 339
10058.28 360
10059.22 391
10060.17 412
10061.12 378
10062.07 335
10063.01 314
10063.96 343
10064.91 397
10065.85 356
10066.80 334
10067.75 320
10068.70 297
10069.64 334
10070.59 317
10071.54 298
10072.49 329
10073.43 318
10074.38 320
10075.33 262
10076.28 309
10077.22 357
10078.17 293
10079.12 284
10080.07 296
10081.02 300
10081.96 303
10082.91 305
10083.86 303
10084.81 308
10085.76 356
10086.70 405
10087.65 382
10088.60 356
10089.55 328
10090.50 297
10091.45 336
10092.39 310
10093.34 327
10094.29 299
10095.24 329
10096.19 341
10097.14 354
10098.09 308
10099.03 325
10099.98 351
10100.93 285
10101.88 301
10102.83 301
10103.78 316
10104.73 308
10105.68 328
10106.63 308
10107.58 317
10108.53 314
10109.47 341
10110.42 326
10111.37 309
10112.32 322
10113.27 316
10114.22 322
10115.17 277
10116.12 324
10117.07 327
10118.02 329
10118.97 321
10119.92 283
10120.87 308
10121.82 306
10122.77 356
10123.72 340
10124.67 312
10125.62 307
10126.57 305
10127.52 332
10128.47 348
10129.42 298
10130.37 308
10131.32 329
10132.27 316
10133.22 328
10134.17 294
10135.12 293
10136.07 328
10137.02 303
10137.97 316
10138.92 306
10139.87 305
10140.83 311
10141.78 356
10142.73 309
10143.68 291
10144.63 319
10145.58 308
10146.53 316
10147.48 310
10148.43 295
10149.38 341
10150.34 316
10151.29 313
10152.24 329
10153.19 359
10154.14 349
10155.09 296
10156.04 327
10156.99 301
10157.95 317
10158.90 316
10159.85 330
10160.80 350
10161.75 301
10162.70 331
10163.66 343
10164.61 338
10165.56 330
10166.51 307
10167.46 352
10168.42 306
10169.37 322
10170.32 350
10171.27 317
10172.23 315
10173.18 336
10174.13 337
10175.08 350
10176.03 348
10176.99 375
10177.94 343
10178.89 302
10179.84 336
10180.80 336
10181.75 353
10182.70 402
10183.66 428
10184.61 356
10185.56 344
10186.51 411
10187.47 421
10188.42 361
10189.37 403
10190.33 399
10191.28 352
10192.23 397
10193.19 423
10194.14 372
10195.09 333
10196.05 376
10197.00 355
10197.95 364
10198.91 375
10199.86 352
10200.81 375
10201.77 444
10202.72 463
10203.67 434
10204.63 480
10205.58 485
10206.53 496
10207.49 452
10208.44 539
10209.40 482
10210.35 447
10211.30 435
10212.26 404
10213.21 379
10214.17 394
10215.12 381
10216.08 366
10217.03 360
10217.98 361
10218.94 344
10219.89 359
10220.85 335
10221.80 416
10222.76 378
10223.71 365
10224.67 385
10225.62 359
10226.58 360
10227.53 358
10228.49 339
10229.44 336
10230.40 361
10231.35 326
10232.31 364
10233.26 431
10234.22 367
10235.17 406
10236.13 400
10237.08 416
10238.04 450
10238.99 380
10239.95 336
10240.90 362
10241.86 320
10242.81 308
10243.77 316
10244.72 326
10245.68 321
10246.64 302
10247.59 344
10248.55 336
10249.50 304
10250.46 340
10251.42 340
10252.37 297
10253.33 281
10254.28 273
10255.24 292
10256.20 313
10257.15 277
10258.11 277
10259.06 291
10260.02 270
10260.98 292
10261.93 269
10262.89 304
10263.85 316
10264.80 271
10265.76 259
10266.72 256
10267.67 287
10268.63 316
10269.59 307
10270.54 248
10271.50 277
10272.46 303
10273.41 325
10274.37 252
10275.33 282
10276.29 267
10277.24 295
10278.20 315
10279.16 302
10280.11 292
10281.07 273
10282.03 304
10282.99 281
10283.94 279
10284.90 280
10285.86 301
10286.82 288
10287.77 266
10288.73 257
10289.69 282
10290.65 255
10291.61 277
10292.56 288
10293.52 231
10294.48 260
10295.44 284
10296.39 279
10297.35 295
10298.31 264
10299.27 287
10300.23 279
10301.19 225
10302.14 235
10303.10 288
10304.06 306
10305.02 296
10305.98 284
10306.94 253
10307.89 288
10308.85 311
10309.81 272
10310.77 264
10311.73 303
10312.69 277
10313.65 280
10314.61 254
10315.57 229
10316.52 299
10317.48 303
10318.44 286
10319.40 237
10320.36 277
10321.32 299
10322.28 293
10323.24 290
10324.20 265
10325.16 294
10326.12 258
10327.08 285
10328.04 310
10328.99 292
10329.95 280
10330.91 297
10331.87 296
10332.83 280
10333.79 267
10334.75 272
10335.71 278
10336.67 273
10337.63 274
10338.59 267
10339.55 262
10340.51 287
10341.47 284
10342.43 298
10343.39 284
10344.35 281
10345.31 239
10346.27 285
10347.23 246
10348.20 293
10349.16 260
10350.12 288
10351.08 311
10352.04 240
10353.00 281
10353.96 313
10354.92 299
10355.88 240
10356.84 271
10357.80 270
10358.76 254
10359.72 277
10360.69 287
10361.65 324
10362.61 326
10363.57 268
10364.53 249
10365.49 294
10366.45 294
10367.41 265
10368.38 259
10369.34 242
10370.30 261
10371.26 282
10372.22 273
10373.18 253
10374.14 250
10375.11 290
10376.07 280
10377.03 258
10377.99 265
10378.95 279
10379.92 259
10380.88 241
10381.84 270
10382.80 265
10383.76 279
10384.73 297
10385.69 286
10386.65 270
10387.61 281
10388.57 267
10389.54 227
10390.50 250
10391.46 257
10392.42 233
10393.39 260
10394.35 264
10395.31 208
10396.27 239
10397.24 256
10398.20 246
10399.16 241
10400.13 235
10401.09 252
10402.05 238
10403.02 281
10403.98 258
10404.94 253
10405.90 245
10406.87 223
10407.83 277
10408.79 277
10409.76 306
10410.72 247
10411.68 229
10412.65 260
10413.61 273
10414.57 220
10415.54 232
10416.50 262
10417.47 244
10418.43 226
10419.39 226
10420.36 216
10421.32 221
10422.28 264
10423.25 258
10424.21 251
10425.18 294
10426.14 285
10427.10 255
10428.07 267
10429.03 250
10430.00 248
10430.96 218
10431.93 227
10432.89 208
10433.85 216
10434.82 238
10435.78 247
10436.75 251
10437.71 254
10438.68 248
10439.64 248
10440.61 234
10441.57 252
10442.54 268
10443.50 237
10444.47 207
10445.43 209
10446.40 233
10447.36 211
10448.33 193
10449.29 195
10450.26 230
10451.22 197
10452.19 223
10453.15 234
10454.12 232
10455.08 226
10456.05 236
10457.01 283
10457.98 232
10458.95 185
10459.91 198
10460.88 208
10461.84 222
10462.81 234
10463.77 229
10464.74 254
10465.71 160
10466.67 216
10467.64 214
10468.60 184
10469.57 258
10470.54 234
10471.50 230
10472.47 250
10473.44 205
10474.40 219
10475.37 230
10476.33 198
10477.30 228
10478.27 217
10479.23 210
10480.20 222
10481.17 176
10482.13 203
10483.10 227
10484.07 199
10485.03 210
10486.00 234
10486.97 225
10487.93 279
10488.90 241
10489.87 231
10490.84 245
10491.80 249
10492.77 196
10493.74 227
10494.70 219
10495.67 236
10496.64 230
10497.61 231
10498.57 228
10499.54 242
10500.51 274
10501.48 213
10502.44 191
10503.41 200
10504.38 262
10505.35 224
10506.31 236
10507.28 222
10508.25 181
10509.22 221
10510.19 222
10511.15 193
10512.12 217
10513.09 219
10514.06 231
10515.03 224
10516.00 217
10516.96 217
10517.93 243
10518.90 215
10519.87 196
10520.84 207
10521.81 227
10522.77 253
10523.74 213
10524.71 193
10525.68 194
10526.65 202
10527.62 223
10528.59 209
10529.56 207
10530.52 181
10531.49 217
10532.46 209
10533.43 209
10534.40 185
10535.37 195
10536.34 230
10537.31 217
10538.28 189
10539.25 221
10540.22 257
10541.18 251
10542.15 255
10543.12 247
10544.09 226
10545.06 234
10546.03 235
10547.00 227
10547.97 235
10548.94 236
10549.91 259
10550.88 228
10551.85 226
10552.82 216
10553.79 259
10554.76 237
10555.73 206
10556.70 227
10557.67 249
10558.64 217
10559.61 235
10560.58 257
10561.55 192
10562.52 215
10563.49 181
10564.46 213
10565.43 230
10566.40 279
10567.38 236
10568.35 235
10569.32 232
10570.29 213
10571.26 217
10572.23 222
10573.20 223
10574.17 197
10575.14 181
10576.11 208
10577.08 249
10578.06 245
10579.03 208
10580.00 230
10580.97 230
10581.94 217
10582.91 261
10583.88 252
10584.85 238
10585.83 214
10586.80 211
10587.77 204
10588.74 218
10589.71 226
10590.68 282
10591.66 215
10592.63 221
10593.60 252
10594.57 265
10595.54 226
10596.51 218
10597.49 206
10598.46 194
10599.43 206
10600.40 219
10601.37 262
10602.35 247
10603.32 235
10604.29 237
10605.26 236
10606.24 249
10607.21 236
10608.18 206
10609.15 215
10610.13 206
10611.10 219
10612.07 232
10613.04 195
10614.02 194
10614.99 215
10615.96 232
10616.94 256
10617.91 240
10618.88 240
10619.85 219
10620.83 238
10621.80 269
10622.77 238
10623.75 246
10624.72 239
10625.69 220
10626.67 246
10627.64 234
10628.61 237
10629.59 236
10630.56 265
10631.53 265
10632.51 310
10633.48 293
10634.46 307
10635.43 307
10636.40 348
10637.38 341
10638.35 319
10639.32 392
10640.30 399
10641.27 326
10642.25 296
10643.22 277
10644.19 331
10645.17 281
10646.14 250
10647.12 267
10648.09 238
10649.07 275
10650.04 286
10651.01 248
10651.99 223
10652.96 227
10653.94 232
10654.91 211
10655.89 215
10656.86 294
10657.84 295
10658.81 252
10659.79 214
10660.76 222
10661.74 237
10662.71 245
10663.69 229
10664.66 264
10665.64 234
10666.61 225
10667.59 245
10668.56 234
10669.54 229
10670.51 210
10671.49 207
10672.46 226
10673.44 229
10674.42 249
10675.39 246
10676.37 238
10677.34 262
10678.32 243
10679.29 232
10680.27 228
10681.25 232
10682.22 266
10683.20 216
10684.17 250
10685.15 243
10686.12 233
10687.10 228
10688.08 220
10689.05 214
10690.03 166
10691.01 214
10691.98 230
10692.96 211
10693.94 219
10694.91 251
10695.89 238
10696.86 225
10697.84 226
10698.82 214
10699.79 224
10700.77 219
10701.75 231
10702.72 239
10703.70 209
10704.68 212
10705.66 242
10706.63 216
10707.61 226
10708.59 236
10709.56 258
10710.54 199
10711.52 234
10712.50 207
10713.47 211
10714.45 215
10715.43 207
10716.41 213
10717.38 236
10718.36 259
10719.34 227
10720.32 222
10721.29 262
10722.27 213
10723.25 195
10724.23 235
10725.20 216
10726.18 233
10727.16 194
10728.14 220
10729.12 217
10730.09 228
10731.07 238
10732.05 229
10733.03 234
10734.01 224
10734.99 219
10735.96 210
10736.94 255
10737.92 268
10738.90 256
10739.88 242
10740.86 223
10741.83 232
10742.81 226
10743.79 212
10744.77 216
10745.75 232
10746.73 218
10747.71 210
10748.69 188
10749.67 206
10750.64 227
10751.62 278
10752.60 244
10753.58 194
10754.56 228
10755.54 244
10756.52 278
10757.50 211
10758.48 217
10759.46 206
10760.44 275
10761.42 237
10762.40 212
10763.38 214
10764.35 241
10765.33 222
10766.31 215
10767.29 201
10768.27 196
10769.25 230
10770.23 276
10771.21 262
10772.19 237
10773.17 226
10774.15 226
10775.13 266
10776.11 261
10777.09 230
10778.07 262
10779.05 263
10780.04 220
10781.02 215
10782.00 207
10782.98 230
10783.96 259
10784.94 231
10785.92 254
10786.90 263
10787.88 243
10788.86 275
10789.84 216
10790.82 236
10791.80 245
10792.78 234
10793.77 263
10794.75 232
10795.73 221
10796.71 249
10797.69 233
10798.67 232
10799.65 232
10800.63 206
10801.61 238
10802.60 214
10803.58 243
10804.56 220
10805.54 239
10806.52 250
10807.50 244
10808.49 237
10809.47 246
10810.45 264
10811.43 265
10812.41 276
10813.39 275
10814.38 291
10815.36 265
10816.34 230
10817.32 290
10818.30 293
10819.29 265
10820.27 284
10821.25 260
10822.23 261
10823.22 201
10824.20 266
10825.18 276
10826.16 270
10827.15 278
10828.13 271
10829.11 271
10830.09 230
10831.08 259
10832.06 291
10833.04 253
10834.02 253
10835.01 266
10835.99 257
10836.97 256
10837.96 252
10838.94 233
10839.92 237
10840.90 225
10841.89 245
10842.87 262
10843.85 250
10844.84 285
10845.82 271
10846.80 228
10847.79 267
10848.77 305
10849.76 271
10850.74 284
10851.72 296
10852.71 287
10853.69 274
10854.67 279
10855.66 280
10856.64 238
10857.62 249
10858.61 275
10859.59 287
10860.58 253
10861.56 281
10862.55 274
10863.53 269
10864.51 261
10865.50 275
10866.48 318
10867.47 251
10868.45 322
10869.44 328
10870.42 317
10871.40 302
10872.39 305
10873.37 306
10874.36 300
10875.34 270
10876.33 281
10877.31 278
10878.30 276
10879.28 328
10880.27 340
10881.25 317
10882.24 326
10883.22 366
10884.21 348
10885.19 331
10886.18 335
10887.16 343
10888.15 319
10889.13 301
10890.12 300
10891.10 354
10892.09 319
10893.07 351
10894.06 331
10895.05 322
10896.03 291
10897.02 300
10898.00 301
10898.99 321
10899.97 331
10900.96 377
10901.95 379
10902.93 322
10903.92 373
10904.90 354
10905.89 350
10906.88 362
10907.86 397
10908.85 358
10909.84 408
10910.82 405
10911.81 390
10912.79 381
10913.78 353
10914.77 370
10915.75 433
10916.74 364
10917.73 390
10918.71 401
10919.70 376
10920.69 416
10921.67 420
10922.66 437
10923.65 479
10924.63 448
10925.62 464
10926.61 470
10927.60 454
10928.58 410
10929.57 445
10930.56 462
10931.54 423
10932.53 394
10933.52 447
10934.51 444
10935.49 445
10936.48 435
10937.47 479
10938.46 454
10939.44 463
10940.43 478
10941.42 472
10942.41 522
10943.39 484
10944.38 476
10945.37 479
10946.36 474
10947.35 529
10948.33 506
10949.32 512
10950.31 540
10951.30 591
10952.29 646
10953.28 646
10954.26 698
10955.25 780
10956.24 765
10957.23 847
10958.22 880
10959.21 917
10960.19 887
10961.18 900
10962.17 871
10963.16 824
10964.15 783
10965.14 755
10966.13 732
10967.11 670
10968.10 594
10969.09 571
10970.08 625
10971.07 607
10972.06 577
10973.05 603
10974.04 610
10975.03 602
10976.02 583
10977.01 603
10978.00 593
10978.98 559
10979.97 605
10980.96 590
10981.95 583
10982.94 688
10983.93 675
10984.92 597
10985.91 665
10986.90 693
10987.89 662
10988.88 631
10989.87 639
10990.86 665
10991.85 743
10992.84 749
10993.83 800
10994.82 958
10995.81 1054
10996.80 1210
10997.79 1247
10998.78 1281
10999.77 1349
11000.76 1443
11001.75 1384
11002.74 1259
11003.73 1200
11004.72 1039
11005.72 933
11006.71 806
11007.70 738
11008.69 647
11009.68 640
11010.67 590
11011.66 587
11012.65 541
11013.64 527
11014.63 502
11015.62 476
11016.61 486
11017.61 499
11018.60 485
11019.59 540
11020.58 536
11021.57 449
11022.56 466
11023.55 451
11024.55 427
11025.54 431
11026.53 454
11027.52 423
11028.51 427
11029.50 447
11030.49 447
11031.49 422
11032.48 405
11033.47 447
11034.46 456
11035.45 435
11036.45 465
11037.44 459
11038.43 424
11039.42 481
11040.41 423
11041.41 419
11042.40 444
11043.39 381
11044.38 401
11045.38 399
11046.37 367
11047.36 359
11048.35 368
11049.35 363
11050.34 354
11051.33 397
11052.32 377
11053.32 385
11054.31 348
11055.30 346
11056.30 345
11057.29 363
11058.28 364
11059.27 334
11060.27 351
11061.26 380
11062.25 355
11063.25 350
11064.24 334
11065.23 291
11066.23 290
11067.22 324
11068.21 337
11069.21 343
11070.20 386
11071.19 337
11072.19 364
11073.18 334
11074.17 339
11075.17 367
11076.16 372
11077.16 401
11078.15 357
11079.14 405
11080.14 355
11081.13 375
11082.13 446
11083.12 369
11084.11 350
11085.11 355
11086.10 343
11087.10 400
11088.09 377
11089.09 368
11090.08 352
11091.07 302
11092.07 322
11093.06 351
11094.06 385
11095.05 333
11096.05 366
11097.04 337
11098.04 345
11099.03 326
11100.03 356
11101.02 358
11102.02 335
11103.01 321
11104.01 357
11105.00 308
11106.00 301
11106.99 330
11107.99 313
11108.98 313
11109.98 317
11110.97 341
11111.97 343
11112.96 300
11113.96 278
11114.95 266
11115.95 293
11116.95 335
11117.94 292
11118.94 327
11119.93 265
11120.93 290
11121.92 297
11122.92 308
11123.92 308
11124.91 338
11125.91 371
11126.90 348
11127.90 339
11128.90 315
11129.89 315
11130.89 307
11131.89 292
11132.88 269
11133.88 260
11134.87 298
11135.87 281
11136.87 342
11137.86 307
11138.86 292
11139.86 286
11140.85 290
11141.85 273
11142.85 284
11143.84 289
11144.84 310
11145.84 289
11146.84 354
11147.83 312
11148.83 314
11149.83 353
11150.82 298
11151.82 298
11152.82 288
11153.82 285
11154.81 281
11155.81 290
11156.81 273
11157.80 272
11158.80 265
11159.80 273
11160.80 281
11161.79 305
11162.79 320
11163.79 297
11164.79 306
11165.79 321
11166.78 292
11167.78 298
11168.78 306
11169.78 283
11170.78 321
11171.77 276
11172.77 234
11173.77 296
11174.77 286
11175.77 268
11176.76 268
11177.76 247
11178.76 287
11179.76 257
11180.76 242
11181.76 260
11182.76 281
11183.75 308
11184.75 289
11185.75 259
11186.75 265
11187.75 290
11188.75 279
11189.75 265
11190.75 268
11191.74 311
11192.74 330
11193.74 324
11194.74 276
11195.74 271
11196.74 297
11197.74 251
11198.74 295
11199.74 313
11200.74 305
11201.74 268
11202.74 242
11203.74 245
11204.74 290
11205.73 319
11206.73 285
11207.73 271
11208.73 257
11209.73 283
11210.73 308
11211.73 270
11212.73 236
11213.73 260
11214.73 244
11215.73 234
11216.73 284
11217.73 272
11218.73 284
11219.73 245
11220.73 224
11221.73 254
11222.73 254
11223.74 302
11224.74 260
11225.74 267
11226.74 237
11227.74 255
11228.74 246
11229.74 215
11230.74 216
11231.74 242
11232.74 229
11233.74 244
11234.74 224
11235.74 213
11236.74 243
11237.75 232
11238.75 237
11239.75 259
11240.75 248
11241.75 219
11242.75 212
11243.75 207
11244.75 219
11245.76 212
11246.76 218
11247.76 269
11248.76 265
11249.76 233
11250.76 228
11251.76 209
11252.77 236
11253.77 233
11254.77 195
11255.77 222
11256.77 226
11257.78 234
11258.78 224
11259.78 233
11260.78 238
11261.78 246
11262.79 234
11263.79 245
11264.79 280
11265.79 271
11266.79 235
11267.80 282
11268.80 273
11269.80 229
11270.80 231
11271.81 288
11272.81 279
11273.81 270
11274.81 289
11275.82 283
11276.82 228
11277.82 263
11278.83 267
11279.83 262
11280.83 258
11281.83 240
11282.84 251
11283.84 226
11284.84 238
11285.85 233
11286.85 247
11287.85 248
11288.86 245
11289.86 257
11290.86 275
11291.87 252
11292.87 272
11293.87 287
11294.88 230
11295.88 221
11296.89 237
11297.89 269
11298.89 258
11299.90 255
11300.90 249
11301.90 276
11302.91 276
11303.91 250
11304.92 230
11305.92 255
11306.92 297
11307.93 323
11308.93 340
11309.94 338
11310.94 344
11311.95 339
11312.95 338
11313.95 322
11314.96 340
11315.96 364
11316.97 335
11317.97 309
11318.98 260
11319.98 254
11320.99 249
11321.99 250
11323.00 237
11324.00 249
11325.01 263
11326.01 264
11327.02 219
11328.02 233
11329.03 199
11330.03 248
11331.04 218
11332.04 218
11333.05 235
11334.05 232
11335.06 233
11336.06 235
11337.07 220
11338.07 219
11339.08 210
11340.09 200
11341.09 214
11342.10 215
11343.10 199
11344.11 228
11345.11 188
11346.12 214
11347.13 218
11348.13 223
11349.14 216
11350.14 218
11351.15 225
11352.16 236
11353.16 228
11354.17 225
11355.17 230
11356.18 221
11357.19 214
11358.19 211
11359.20 188
11360.21 202
11361.21 206
11362.22 225
11363.23 197
11364.23 222
11365.24 227
11366.25 216
11367.25 245
11368.26 222
11369.27 238
11370.27 195
11371.28 259
11372.29 238
11373.29 189
11374.30 197
11375.31 219
11376.32 199
11377.32 246
11378.33 201
11379.34 213
11380.35 231
11381.35 200
11382.36 203
11383.37 227
11384.38 221
11385.38 217
11386.39 214
11387.40 198
11388.41 242
11389.41 251
11390.42 246
11391.43 188
11392.44 160
11393.45 203
11394.45 194
11395.46 189
11396.47 190
11397.48 216
11398.49 204
11399.49 201
11400.50 210
11401.51 228
11402.52 209
11403.53 240
11404.54 254
11405.54 201
11406.55 225
11407.56 235
11408.57 243
11409.58 215
11410.59 278
11411.60 227
11412.61 216
11413.61 241
11414.62 221
11415.63 216
11416.64 186
11417.65 189
11418.66 191
11419.67 176
11420.68 203
11421.69 220
11422.70 208
11423.71 208
11424.71 209
11425.72 209
11426.73 203
11427.74 217
11428.75 209
11429.76 248
11430.77 219
11431.78 233
11432.79 216
11433.80 186
11434.81 197
11435.82 212
11436.83 215
11437.84 208
11438.85 216
11439.86 224
11440.87 197
11441.88 203
11442.89 187
11443.90 208
11444.91 224
11445.92 223
11446.93 223
11447.94 215
11448.95 213
11449.96 219
11450.97 189
11451.98 218
11452.99 216
11454.01 204
11455.02 241
11456.03 204
11457.04 206
11458.05 197
11459.06 190
11460.07 165
11461.08 179
11462.09 217
11463.10 216
11464.11 198
11465.13 238
11466.14 236
11467.15 220
11468.16 220
11469.17 220
11470.18 206
11471.19 200
11472.20 205
11473.22 181
11474.23 173
11475.24 204
11476.25 188
11477.26 200
11478.27 192
11479.29 165
11480.30 196
11481.31 199
11482.32 224
11483.33 209
11484.35 180
11485.36 222
11486.37 193
11487.38 193
11488.39 208
11489.41 202
11490.42 184
11491.43 209
11492.44 214
11493.46 204
11494.47 198
11495.48 200
11496.49 198
11497.51 166
11498.52 193
11499.53 206
11500.54 198
11501.56 164
11502.57 164
11503.58 185
11504.59 196
11505.61 148
11506.62 247
11507.63 223
11508.65 212
11509.66 177
11510.67 186
11511.69 238
11512.70 189
11513.71 197
11514.73 176
11515.74 202
11516.75 186
11517.77 185
11518.78 197
11519.79 231
11520.81 203
11521.82 177
11522.83 218
11523.85 209
11524.86 247
11525.88 197
11526.89 215
11527.90 191
11528.92 176
11529.93 191
11530.95 191
11531.96 223
11532.97 182
11533.99 199
11535.00 174
11536.02 179
11537.03 232
11538.05 207
11539.06 184
11540.07 188
11541.09 201
11542.10 163
11543.12 190
11544.13 204
11545.15 207
11546.16 187
11547.18 201
11548.19 181
11549.21 223
11550.22 177
11551.24 183
11552.25 153
11553.27 201
11554.28 198
11555.30 193
11556.31 215
11557.33 175
11558.34 244
11559.36 218
11560.37 200
11561.39 197
11562.40 236
11563.42 213
11564.43 213
11565.45 176
11566.47 153
11567.48 199
11568.50 202
11569.51 224
11570.53 198
11571.54 176
11572.56 203
11573.58 203
11574.59 188
11575.61 224
11576.62 209
11577.64 212
11578.66 224
11579.67 215
11580.69 230
11581.70 216
11582.72 238
11583.74 207
11584.75 207
11585.77 233
11586.79 255
11587.80 236
11588.82 220
11589.84 259
11590.85 223
11591.87 220
11592.89 245
11593.90 236
11594.92 270
11595.94 251
11596.95 255
11597.97 292
11598.99 289
11600.01 266
11601.02 310
11602.04 342
11603.06 352
11604.07 363
11605.09 360
11606.11 342
11607.13 337
11608.14 323
11609.16 277
11610.18 244
11611.20 258
11612.21 256
11613.23 243
11614.25 248
11615.27 226
11616.29 248
11617.30 226
11618.32 228
11619.34 204
11620.36 215
11621.38 188
11622.39 204
11623.41 223
11624.43 183
11625.45 195
11626.47 233
11627.48 184
11628.50 200
11629.52 213
11630.54 219
11631.56 212
11632.58 183
11633.59 165
11634.61 183
11635.63 165
11636.65 174
11637.67 185
11638.69 182
11639.71 188
11640.73 203
11641.75 221
11642.76 204
11643.78 186
11644.80 225
11645.82 195
11646.84 199
11647.86 239
11648.88 203
11649.90 218
11650.92 213
11651.94 215
11652.96 210
11653.98 223
11655.00 223
11656.01 191
11657.03 183
11658.05 204
11659.07 195
11660.09 189
11661.11 181
11662.13 204
11663.15 207
11664.17 163
11665.19 171
11666.21 201
11667.23 218
11668.25 200
11669.27 207
11670.29 195
11671.31 172
11672.33 199
11673.35 214
11674.37 208
11675.39 202
11676.42 205
11677.44 200
11678.46 219
11679.48 208
11680.50 197
11681.52 193
11682.54 208
11683.56 215
11684.58 191
11685.60 208
11686.62 183
11687.64 189
11688.66 202
11689.69 169
11690.71 213
11691.73 217
11692.75 228
11693.77 197
11694.79 171
11695.81 204
11696.83 209
11697.85 201
11698.88 222
11699.90 224
11700.92 180
11701.94 232
11702.96 232
11703.98 207
11705.01 203
11706.03 169
11707.05 210
11708.07 159
11709.09 178
11710.12 183
11711.14 187
11712.16 173
11713.18 158
11714.20 183
11715.23 171
11716.25 176
11717.27 184
11718.29 206
11719.31 186
11720.34 173
11721.36 190
11722.38 213
11723.40 187
11724.43 196
11725.45 189
11726.47 203
11727.49 188
11728.52 204
11729.54 200
11730.56 194
11731.59 206
11732.61 218
11733.63 223
11734.65 205
11735.68 214
11736.70 209
11737.72 216
11738.75 203
11739.77 173
11740.79 196
11741.82 201
11742.84 176
11743.86 166
11744.89 207
11745.91 208
11746.93 193
11747.96 200
11748.98 218
11750.01 163
11751.03 164
11752.05 185
11753.08 165
11754.10 162
11755.12 213
11756.15 184
11757.17 182
11758.20 189
11759.22 212
11760.24 223
11761.27 229
11762.29 192
11763.32 160
11764.34 202
11765.37 219
11766.39 195
11767.41 193
11768.44 192
11769.46 206
11770.49 178
11771.51 193
11772.54 201
11773.56 181
11774.59 179
11775.61 210
11776.64 200
11777.66 219
11778.69 246
11779.71 229
11780.74 199
11781.76 198
11782.79 202
11783.81 201
11784.84 221
11785.86 214
11786.89 194
11787.91 189
11788.94 203
11789.96 205
11790.99 203
11792.01 218
11793.04 248
11794.07 218
11795.09 215
11796.12 191
11797.14 200
11798.17 248
11799.19 245
11800.22 254
11801.25 225
11802.27 237
11803.30 213
11804.32 238
11805.35 263
11806.38 236
11807.40 202
11808.43 227
11809.45 238
11810.48 200
11811.51 214
11812.53 225
11813.56 213
11814.59 185
11815.61 159
11816.64 214
11817.67 246
11818.69 204
11819.72 225
11820.75 201
11821.77 207
11822.80 183
11823.83 218
11824.85 226
11825.88 233
11826.91 224
11827.94 243
11828.96 238
11829.99 226
11831.02 249
11832.04 232
11833.07 216
11834.10 242
11835.13 198
11836.15 222
11837.18 219
11838.21 236
11839.24 268
11840.26 255
11841.29 226
11842.32 230
11843.35 256
11844.37 249
11845.40 190
11846.43 211
11847.46 234
11848.49 252
11849.51 255
11850.54 258
11851.57 258
11852.60 249
11853.63 219
11854.65 280
11855.68 292
11856.71 264
11857.74 283
11858.77 282
11859.80 276
11860.83 265
11861.85 299
11862.88 274
11863.91 272
11864.94 265
11865.97 281
11867.00 272
11868.03 279
11869.05 271
11870.08 276
11871.11 316
11872.14 278
11873.17 304
11874.20 295
11875.23 320
11876.26 298
11877.29 300
11878.32 323
11879.35 317
11880.38 325
11881.40 314
11882.43 338
11883.46 299
11884.49 340
11885.52 336
11886.55 330
11887.58 347
11888.61 302
11889.64 365
11890.67 334
11891.70 349
11892.73 359
11893.76 403
11894.79 350
11895.82 390
11896.85 379
11897.88 390
11898.91 399
11899.94 448
11900.97 483
11902.00 532
11903.03 532
11904.06 512
11905.09 479
11906.12 475
11907.15 477
11908.18 462
11909.22 381
11910.25 450
11911.28 405
11912.31 437
11913.34 445
11914.37 404
11915.40 406
11916.43 392
11917.46 432
11918.49 477
11919.52 494
11920.55 437
11921.59 419
11922.62 403
11923.65 436
11924.68 479
11925.71 532
11926.74 537
11927.77 582
11928.81 611
11929.84 652
11930.87 744
11931.90 755
11932.93 745
11933.96 715
11935.00 677
11936.03 651
11937.06 591
11938.09 518
11939.12 515
11940.15 449
11941.19 378
11942.22 396
11943.25 427
11944.28 381
11945.31 348
11946.35 359
11947.38 341
11948.41 341
11949.44 323
11950.48 346
11951.51 327
11952.54 343
11953.57 322
11954.61 299
11955.64 320
11956.67 326
11957.70 270
11958.74 312
11959.77 283
11960.80 243
11961.84 262
11962.87 271
11963.90 291
11964.93 328
11965.97 317
11967.00 304
11968.03 305
11969.07 290
11970.10 278
11971.13 297
11972.17 300
11973.20 314
11974.23 310
11975.27 290
11976.30 347
11977.33 326
11978.37 361
11979.40 319
11980.44 295
11981.47 350
11982.50 284
11983.54 295
11984.57 293
11985.60 296
11986.64 309
11987.67 307
11988.71 322
11989.74 283
11990.77 284
11991.81 302
11992.84 317
11993.88 307
11994.91 329
11995.95 302
11996.98 297
11998.02 288
11999.05 327
12000.08 313
12001.12 277
12002.15 328
12003.19 369
12004.22 327
12005.26 359
12006.29 374
12007.33 354
12008.36 345
12009.40 331
12010.43 332
12011.47 354
12012.50 388
12013.54 387
12014.57 352
12015.61 327
12016.64 379
12017.68 374
12018.71 326
12019.75 342
12020.78 363
12021.82 363
12022.86 374
12023.89 412
12024.93 330
12025.96 350
12027.00 357
12028.03 387
12029.07 346
12030.11 347
12031.14 379
12032.18 350
12033.21 367
12034.25 349
12035.29 352
12036.32 311
12037.36 359
12038.39 359
12039.43 302
12040.47 314
12041.50 356
12042.54 340
12043.58 351
12044.61 367
12045.65 363
12046.69 361
12047.72 337
12048.76 345
12049.80 306
12050.83 350
12051.87 361
12052.91 361
12053.94 375
12054.98 362
12056.02 383
12057.05 345
12058.09 410
12059.13 359
12060.16 381
12061.20 368
12062.24 358
12063.28 395
12064.31 405
12065.35 389
12066.39 357
12067.43 374
12068.46 357
12069.50 412
12070.54 421
12071.58 380
12072.61 387
12073.65 371
12074.69 343
12075.73 374
12076.76 389
12077.80 381
12078.84 382
12079.88 385
12080.92 396
12081.95 393
12082.99 401
12084.03 418
12085.07 441
12086.11 428
12087.15 409
12088.18 408
12089.22 444
12090.26 453
12091.30 389
12092.34 452
12093.38 492
12094.42 427
12095.45 492
12096.49 458
12097.53 491
12098.57 524
12099.61 606
12100.65 652
12101.69 637
12102.73 713
12103.76 663
12104.80 627
12105.84 626
12106.88 620
12107.92 602
12108.96 536
12110.00 488
12111.04 491
12112.08 451
12113.12 409
12114.16 396
12115.20 380
12116.24 342
12117.28 321
12118.32 324
12119.36 314
12120.40 325
12121.44 313
12122.47 337
12123.51 335
12124.55 329
12125.59 312
12126.63 300
12127.67 303
12128.71 312
12129.76 260
12130.80 278
12131.84 292
12132.88 330
12133.92 319
12134.96 262
12136.00 268
12137.04 257
12138.08 252
12139.12 251
12140.16 261
12141.20 264
12142.24 285
12143.28 278
12144.32 266
12145.36 256
12146.40 288
12147.44 282
12148.49 232
12149.53 258
12150.57 249
12151.61 285
12152.65 269
12153.69 273
12154.73 266
12155.77 274
12156.81 295
12157.86 268
12158.90 274
12159.94 257
12160.98 285
12162.02 294
12163.06 278
12164.10 262
12165.15 267
12166.19 282
12167.23 278
12168.27 251
12169.31 245
12170.36 295
12171.40 320
12172.44 276
12173.48 251
12174.52 266
12175.57 295
12176.61 285
12177.65 286
12178.69 268
12179.73 272
12180.78 295
12181.82 275
12182.86 269
12183.90 242
12184.95 265
12185.99 273
12187.03 303
12188.07 247
12189.12 241
12190.16 274
12191.20 276
12192.25 267
12193.29 249
12194.33 247
12195.37 259
12196.42 280
12197.46 271
12198.50 240
12199.55 285
12200.59 258
12201.63 282
12202.68 282
12203.72 261
12204.76 235
12205.81 236
12206.85 275
12207.89 273
12208.94 278
12209.98 272
12211.02 251
12212.07 263
12213.11 241
12214.16 252
12215.20 256
12216.24 240
12217.29 237
12218.33 263
12219.37 255
12220.42 264
12221.46 260
12222.51 266
12223.55 261
12224.60 270
12225.64 306
12226.68 275
12227.73 271
12228.77 257
12229.82 244
12230.86 304
12231.91 286
12232.95 243
12234.00 274
12235.04 213
12236.08 253
12237.13 275
12238.17 262
12239.22 246
12240.26 236
12241.31 249
12242.35 236
12243.40 241
12244.44 260
12245.49 258
12246.53 257
12247.58 230
12248.62 274
12249.67 244
12250.72 246
12251.76 205
12252.81 218
12253.85 261
12254.90 244
12255.94 213
12256.99 243
12258.03 242
12259.08 242
12260.13 236
12261.17 221
12262.22 251
12263.26 243
12264.31 218
12265.35 250
12266.40 199
12267.45 229
12268.49 216
12269.54 215
12270.59 251
12271.63 237
12272.68 233
12273.72 239
12274.77 198
12275.82 248
12276.86 235
12277.91 234
12278.96 245
12280.00 259
12281.05 253
12282.10 258
12283.14 259
12284.19 236
12285.24 235
12286.28 221
12287.33 228
12288.38 215
12289.42 208
12290.47 242
12291.52 222
12292.57 202
12293.61 225
12294.66 224
12295.71 242
12296.75 275
12297.80 209
12298.85 222
12299.90 221
12300.94 206
12301.99 200
12303.04 185
12304.09 225
12305.13 225
12306.18 212
12307.23 239
12308.28 220
12309.33 237
12310.37 229
12311.42 217
12312.47 170
12313.52 221
12314.57 210
12315.61 189
12316.66 240
12317.71 189
12318.76 153
12319.81 183
12320.85 214
12321.90 198
12322.95 182
12324.00 214
12325.05 178
12326.10 214
12327.15 223
12328.19 185
12329.24 218
12330.29 201
12331.34 212
12332.39 212
12333.44 200
12334.49 212
12335.54 186
12336.59 199
12337.63 186
12338.68 177
12339.73 198
12340.78 214
12341.83 182
12342.88 163
12343.93 208
12344.98 202
12346.03 206
12347.08 179
12348.13 209
12349.18 185
12350.23 193
12351.28 199
12352.33 191
12353.38 216
12354.43 237
12355.48 221
12356.52 221
12357.57 178
12358.62 186
12359.67 185
12360.72 226
12361.77 200
12362.82 199
12363.88 211
12364.93 181
12365.98 211
12367.03 222
12368.08 220
12369.13 230
12370.18 196
12371.23 237
12372.28 230
12373.33 204
12374.38 198
12375.43 207
12376.48 206
12377.53 198
12378.58 204
12379.63 206
12380.68 207
12381.73 197
12382.79 217
12383.84 211
12384.89 210
12385.94 190
12386.99 210
12388.04 181
12389.09 187
12390.14 197
12391.20 214
12392.25 211
12393.30 206
12394.35 181
12395.40 196
12396.45 190
12397.50 208
12398.56 194
12399.61 200
12400.66 220
12401.71 232
12402.76 213
12403.81 220
12404.87 213
12405.92 185
12406.97 214
12408.02 218
12409.07 200
12410.13 224
12411.18 213
12412.23 230
12413.28 208
12414.34 221
12415.39 236
12416.44 230
12417.49 202
12418.55 202
12419.60 236
12420.65 220
12421.70 211
12422.76 178
12423.81 219
12424.86 189
12425.91 183
12426.97 205
12428.02 205
12429.07 220
12430.13 233
12431.18 218
12432.23 248
12433.29 236
12434.34 254
12435.39 246
12436.44 217
12437.50 202
12438.55 270
12439.61 247
12440.66 218
12441.71 195
12442.77 239
12443.82 227
12444.87 224
12445.93 228
12446.98 235
12448.03 192
12449.09 206
12450.14 220
12451.20 250
12452.25 273
12453.30 257
12454.36 236
12455.41 249
12456.47 243
12457.52 209
12458.57 250
12459.63 208
12460.68 243
12461.74 214
12462.79 228
12463.85 251
12464.90 243
12465.95 264
12467.01 248
12468.06 294
12469.12 290
12470.17 295
12471.23 296
12472.28 353
12473.34 343
12474.39 400
12475.45 422
12476.50 407
12477.56 423
12478.61 446
12479.67 441
12480.72 382
12481.78 370
12482.83 350
12483.89 307
12484.94 287
12486.00 255
12487.05 250
12488.11 281
12489.17 253
12490.22 285
12491.28 263
12492.33 215
12493.39 253
12494.44 277
12495.50 287
12496.55 217
12497.61 182
12498.67 215
12499.72 225
12500.78 234
12501.83 254
12502.89 253
12503.95 269
12505.00 225
12506.06 237
12507.12 212
12508.17 212
12509.23 212
12510.28 214
12511.34 203
12512.40 226
12513.45 219
12514.51 209
12515.57 213
12516.62 208
12517.68 188
12518.74 225
12519.79 213
12520.85 228
12521.91 240
12522.96 147
12524.02 182
12525.08 213
12526.14 216
12527.19 196
12528.25 197
12529.31 231
12530.36 194
12531.42 201
12532.48 177
12533.54 233
12534.59 190
12535.65 212
12536.71 200
12537.77 180
12538.82 178
12539.88 215
12540.94 179
12542.00 199
12543.05 207
12544.11 215
12545.17 239
12546.23 196
12547.29 214
12548.34 235
12549.40 249
12550.46 261
12551.52 263
12552.58 256
12553.64 296
12554.69 292
12555.75 274
12556.81 242
12557.87 262
12558.93 293
12559.99 288
12561.04 264
12562.10 253
12563.16 225
12564.22 262
12565.28 258
12566.34 234
12567.40 220
12568.45 250
12569.51 201
12570.57 224
12571.63 206
12572.69 211
12573.75 230
12574.81 224
12575.87 228
12576.93 243
12577.99 203
12579.05 208
12580.11 215
12581.16 211
12582.22 212
12583.28 214
12584.34 247
12585.40 216
12586.46 202
12587.52 241
12588.58 232
12589.64 219
12590.70 216
12591.76 189
12592.82 205
12593.88 203
12594.94 178
12596.00 194
12597.06 240
12598.12 211
12599.18 209
12600.24 230
12601.30 230
12602.36 213
12603.42 195
12604.48 200
12605.54 184
12606.60 211
12607.66 225
12608.72 206
12609.79 220
12610.85 195
12611.91 214
12612.97 219
12614.03 213
12615.09 232
12616.15 235
12617.21 222
12618.27 222
12619.33 218
12620.39 222
12621.45 241
12622.52 210
12623.58 211
12624.64 185
12625.70 228
12626.76 210
12627.82 230
12628.88 197
12629.95 187
12631.01 195
12632.07 219
12633.13 196
12634.19 213
12635.25 207
12636.31 183
12637.38 177
12638.44 199
12639.50 198
12640.56 190
12641.62 189
12642.69 196
12643.75 166
12644.81 207
12645.87 164
12646.93 226
12648.00 210
12649.06 176
12650.12 187
12651.18 203
12652.25 189
12653.31 197
12654.37 205
12655.43 208
12656.50 217
12657.56 186
12658.62 186
12659.68 215
12660.75 158
12661.81 160
12662.87 197
12663.94 208
12665.00 197
12666.06 185
12667.12 204
12668.19 203
12669.25 221
12670.31 201
12671.38 179
12672.44 170
12673.50 184
12674.57 179
12675.63 179
12676.69 189
12677.76 166
12678.82 204
12679.88 206
12680.95 166
12682.01 199
12683.07 202
12684.14 222
12685.20 235
12686.27 167
12687.33 175
12688.39 208
12689.46 210
12690.52 197
12691.59 179
12692.65 191
12693.71 207
12694.78 214
12695.84 193
12696.91 229
12697.97 208
12699.04 222
12700.10 203
12701.16 209
12702.23 207
12703.29 241
12704.36 228
12705.42 216
12706.49 152
12707.55 192
12708.62 195
12709.68 201
12710.75 220
12711.81 229
12712.88 209
12713.94 197
12715.01 210
12716.07 199
12717.14 223
12718.20 238
12719.27 236
12720.33 199
12721.40 196
12722.46 200
12723.53 220
12724.59 194
12725.66 190
12726.72 223
12727.79 232
12728.86 229
12729.92 207
12730.99 200
12732.05 222
12733.12 223
12734.18 215
12735.25 210
12736.32 192
12737.38 226
12738.45 230
12739.51 203
12740.58 211
12741.65 242
12742.71 205
12743.78 226
12744.85 220
12745.91 196
12746.98 182
12748.04 178
12749.11 195
12750.18 196
12751.24 181
12752.31 166
12753.38 190
12754.44 185
12755.51 177
12756.58 183
12757.64 193
12758.71 159
12759.78 186
12760.85 185
12761.91 179
12762.98 177
12764.05 170
12765.11 167
12766.18 142
12767.25 153
12768.32 165
12769.38 178
12770.45 165
12771.52 158
12772.58 178
12773.65 190
12774.72 179
12775.79 192
12776.86 151
12777.92 177
12778.99 185
12780.06 173
12781.13 168
12782.19 179
12783.26 231
12784.33 208
12785.40 209
12786.47 170
12787.53 188
12788.60 178
12789.67 190
12790.74 198
12791.81 188
12792.87 186
12793.94 198
12795.01 172
12796.08 180
12797.15 220
12798.22 193
12799.29 201
12800.35 168
12801.42 188
12802.49 180
12803.56 175
12804.63 156
12805.70 192
12806.77 212
12807.84 191
12808.90 173
12809.97 176
12811.04 170
12812.11 182
12813.18 190
12814.25 179
12815.32 184
12816.39 176
12817.46 203
12818.53 204
12819.60 186
12820.67 195
12821.74 198
12822.81 195
12823.88 175
12824.94 187
12826.01 172
12827.08 168
12828.15 191
12829.22 164
12830.29 177
12831.36 205
12832.43 209
12833.50 201
12834.57 185
12835.64 163
12836.71 173
12837.78 163
12838.85 190
12839.92 179
12840.99 197
12842.07 165
12843.14 153
12844.21 155
12845.28 172
12846.35 159
12847.42 163
12848.49 202
12849.56 189
12850.63 179
12851.70 168
12852.77 180
12853.84 208
12854.91 203
12855.98 157
12857.06 160
12858.13 183
12859.20 170
12860.27 194
12861.34 174
12862.41 166
12863.48 153
12864.55 150
12865.62 152
12866.70 178
12867.77 173
12868.84 182
12869.91 169
12870.98 144
12872.05 209
12873.13 193
12874.20 157
12875.27 163
12876.34 169
12877.41 155
12878.48 185
12879.56 194
12880.63 142
12881.70 145
12882.77 153
12883.84 157
12884.92 143
12885.99 165
12887.06 162
12888.13 157
12889.21 152
12890.28 155
12891.35 167
12892.42 179
12893.50 141
12894.57 184
12895.64 160
12896.71 183
12897.79 142
12898.86 168
12899.93 128
12901.00 161
12902.08 181
12903.15 174
12904.22 175
12905.30 149
12906.37 115
12907.44 139
12908.52 168
12909.59 131
12910.66 137
12911.73 160
12912.81 178
12913.88 151
12914.96 172
12916.03 156
12917.10 170
12918.18 171
12919.25 177
12920.32 150
12921.40 163
12922.47 179
12923.54 166
12924.62 159
12925.69 136
12926.77 161
12927.84 160
12928.91 148
12929.99 175
12931.06 167
12932.14 153
12933.21 138
12934.28 158
12935.36 181
12936.43 160
12937.51 163
12938.58 154
12939.66 163
12940.73 164
12941.80 163
12942.88 163
12943.95 161
12945.03 177
12946.10 166
12947.18 154
12948.25 153
12949.33 149
12950.40 157
12951.48 163
12952.55 172
12953.63 158
12954.70 146
12955.78 129
12956.85 131
12957.93 123
12959.00 133
12960.08 146
12961.15 165
12962.23 162
12963.30 168
12964.38 175
12965.46 150
12966.53 190
12967.61 162
12968.68 170
12969.76 141
12970.83 154
12971.91 185
12972.99 197
12974.06 193
12975.14 154
12976.21 165
12977.29 169
12978.37 172
12979.44 159
12980.52 164
12981.59 182
12982.67 163
12983.75 141
12984.82 184
12985.90 158
12986.98 154
12988.05 165
12989.13 166
12990.20 159
12991.28 178
12992.36 138
12993.43 128
12994.51 168
12995.59 186
12996.67 164
12997.74 174
12998.82 158
12999.90 148
13000.97 152
13002.05 198
13003.13 165
13004.20 163
13005.28 147
13006.36 167
13007.44 159
13008.51 142
13009.59 137
13010.67 138
13011.75 158
13012.82 146
13013.90 149
13014.98 152
13016.06 149
13017.13 152
13018.21 172
13019.29 168
13020.37 172
13021.44 181
13022.52 188
13023.60 168
13024.68 161
13025.76 153
13026.83 155
13027.91 155
13028.99 166
13030.07 158
13031.15 163
13032.23 158
13033.30 137
13034.38 149
13035.46 132
13036.54 154
13037.62 172
13038.70 162
13039.77 130
13040.85 144
13041.93 160
13043.01 174
13044.09 201
13045.17 167
13046.25 148
13047.33 175
13048.40 182
13049.48 192
13050.56 150
13051.64 168
13052.72 174
13053.80 191
13054.88 156
13055.96 181
13057.04 166
13058.12 198
13059.20 205
13060.28 201
13061.36 174
13062.44 192
13063.51 174
13064.59 164
13065.67 174
13066.75 162
13067.83 173
13068.91 211
13069.99 192
13071.07 165
13072.15 169
13073.23 159
13074.31 181
13075.39 177
13076.47 164
13077.55 148
13078.63 192
13079.71 177
13080.79 174
13081.87 164
13082.96 155
13084.04 166
13085.12 158
13086.20 161
13087.28 147
13088.36 169
13089.44 167
13090.52 198
13091.60 163
13092.68 191
13093.76 193
13094.84 165
13095.92 170
13097.00 164
13098.09 166
13099.17 191
13100.25 158
13101.33 157
13102.41 172
13103.49 169
13104.57 174
13105.65 147
13106.74 179
13107.82 153
13108.90 193
13109.98 170
13111.06 166
13112.14 172
13113.22 169
13114.31 184
13115.39 202
13116.47 174
13117.55 153
13118.63 179
13119.72 191
13120.80 171
13121.88 200
13122.96 168
13124.04 149
13125.13 170
13126.21 180
13127.29 189
13128.37 190
13129.45 160
13130.54 198
13131.62 159
13132.70 164
13133.78 147
13134.87 157
13135.95 175
13137.03 157
13138.11 174
13139.20 159
13140.28 180
13141.36 195
13142.45 157
13143.53 157
13144.61 163
13145.69 154
13146.78 165
13147.86 179
13148.94 161
13150.03 150
13151.11 157
13152.19 165
13153.28 162
13154.36 157
13155.44 168
13156.53 153
13157.61 167
13158.69 153
13159.78 138
13160.86 142
13161.94 179
13163.03 177
13164.11 157
13165.20 157
13166.28 178
13167.36 153
13168.45 168
13169.53 164
13170.62 178
13171.70 179
13172.78 173
13173.87 189
13174.95 177
13176.04 167
13177.12 172
13178.21 161
13179.29 161
13180.37 176
13181.46 152
13182.54 179
13183.63 174
13184.71 157
13185.80 184
13186.88 181
13187.97 173
13189.05 175
13190.14 189
13191.22 180
13192.31 212
13193.39 179
13194.48 199
13195.56 231
13196.65 197
13197.73 193
13198.82 203
13199.90 171
13200.99 198
13202.07 203
13203.16 184
13204.24 192
13205.33 158
13206.41 192
13207.50 171
13208.58 199
13209.67 170
13210.76 188
13211.84 197
13212.93 164
13214.01 186
13215.10 160
13216.19 164
13217.27 182
13218.36 184
13219.44 178
13220.53 178
13221.62 197
13222.70 177
13223.79 193
13224.87 224
13225.96 218
13227.05 188
13228.13 198
13229.22 186
13230.31 201
13231.39 211
13232.48 221
13233.57 198
13234.65 191
13235.74 195
13236.83 210
13237.91 188
13239.00 199
13240.09 205
13241.17 219
13242.26 230
13243.35 212
13244.43 213
13245.52 206
13246.61 218
13247.70 226
13248.78 201
13249.87 239
13250.96 219
13252.05 217
13253.13 207
13254.22 213
13255.31 213
13256.39 221
13257.48 237
13258.57 253
13259.66 244
13260.75 196
13261.83 222
13262.92 204
13264.01 210
13265.10 202
13266.19 228
13267.27 246
13268.36 250
13269.45 266
13270.54 237
13271.63 233
13272.71 249
13273.80 247
13274.89 269
13275.98 272
13277.07 265
13278.16 253
13279.24 263
13280.33 267
13281.42 259
13282.51 288
13283.60 268
13284.69 248
13285.78 259
13286.86 269
13287.95 261
13289.04 279
13290.13 265
13291.22 296
13292.31 305
13293.40 304
13294.49 291
13295.58 314
13296.67 310
13297.76 285
13298.84 292
13299.93 283
13301.02 297
13302.11 294
13303.20 304
13304.29 287
13305.38 301
13306.47 332
13307.56 319
13308.65 344
13309.74 346
13310.83 338
13311.92 351
13313.01 330
13314.10 344
13315.19 320
13316.28 321
13317.37 314
13318.46 334
13319.55 327
13320.64 342
13321.73 332
13322.82 292
13323.91 316
13325.00 363
13326.09 333
13327.18 321
13328.27 347
13329.36 318
13330.45 339
13331.54 377
13332.64 302
13333.73 322
13334.82 279
13335.91 293
13337.00 292
13338.09 308
13339.18 348
13340.27 298
13341.36 342
13342.45 337
13343.54 319
13344.64 281
13345.73 352
13346.82 349
13347.91 365
13349.00 383
13350.09 391
13351.18 396
13352.28 395
13353.37 393
13354.46 413
13355.55 392
13356.64 390
13357.73 351
13358.83 378
13359.92 408
13361.01 426
13362.10 460
13363.19 455
13364.29 461
13365.38 423
13366.47 451
13367.56 483
13368.65 485
13369.75 494
13370.84 515
13371.93 454
13373.02 425
13374.12 399
13375.21 373
13376.30 361
13377.39 325
13378.49 346
13379.58 359
13380.67 329
13381.76 341
13382.86 346
13383.95 330
13385.04 317
13386.13 322
13387.23 325
13388.32 297
13389.41 315
13390.51 295
13391.60 301
13392.69 315
13393.79 276
13394.88 261
13395.97 335
13397.07 303
13398.16 286
13399.25 319
13400.35 274
13401.44 271
13402.53 295
13403.63 292
13404.72 262
13405.81 271
13406.91 302
13408.00 305
13409.10 304
13410.19 283
13411.28 275
13412.38 260
13413.47 277
13414.57 274
13415.66 290
13416.75 286
13417.85 285
13418.94 343
13420.04 303
13421.13 268
13422.22 282
13423.32 281
13424.41 291
13425.51 290
13426.60 286
13427.70 263
13428.79 294
13429.89 268
13430.98 291
13432.08 312
13433.17 278
13434.27 334
13435.36 318
13436.46 313
13437.55 296
13438.65 303
13439.74 323
13440.84 295
13441.93 285
13443.03 327
13444.12 338
13445.22 290
13446.31 294
13447.41 279
13448.50 342
13449.60 339
13450.69 338
13451.79 346
13452.89 286
13453.98 336
13455.08 345
13456.17 321
13457.27 330
13458.36 310
13459.46 311
13460.56 343
13461.65 329
13462.75 352
13463.84 370
13464.94 347
13466.04 360
13467.13 372
13468.23 343
13469.32 314
13470.42 359
13471.52 365
13472.61 365
13473.71 324
13474.81 360
13475.90 348
13477.00 354
13478.10 351
13479.19 337
13480.29 358
13481.39 345
13482.48 351
13483.58 366
13484.68 353
13485.77 360
13486.87 353
13487.97 340
13489.07 366
13490.16 372
13491.26 383
13492.36 421
13493.45 415
13494.55 411
13495.65 385
13496.75 413
13497.84 474
13498.94 451
13500.04 490
13501.14 457
13502.23 468
13503.33 460
13504.43 531
13505.53 466
13506.63 456
13507.72 471
13508.82 405
13509.92 386
13511.02 388
13512.12 378
13513.21 351
13514.31 353
13515.41 337
13516.51 344
13517.61 356
13518.70 361
13519.80 290
13520.90 295
13522.00 314
13523.10 297
13524.20 279
13525.30 264
13526.39 297
13527.49 312
13528.59 287
13529.69 282
13530.79 276
13531.89 273
13532.99 303
13534.09 277
13535.18 245
13536.28 259
13537.38 246
13538.48 256
13539.58 247
13540.68 250
13541.78 284
13542.88 299
13543.98 291
13545.08 267
13546.18 244
13547.28 243
13548.38 290
13549.48 234
13550.57 234
13551.67 249
13552.77 252
13553.87 259
13554.97 234
13556.07 230
13557.17 239
13558.27 230
13559.37 262
13560.47 240
13561.57 259
13562.67 258
13563.77 225
13564.87 217
13565.97 228
13567.07 242
13568.17 209
13569.28 268
13570.38 240
13571.48 254
13572.58 210
13573.68 210
13574.78 227
13575.88 220
13576.98 240
13578.08 220
13579.18 236
13580.28 230
13581.38 242
13582.48 222
13583.58 219
13584.69 242
13585.79 258
13586.89 267
13587.99 259
13589.09 231
13590.19 233
13591.29 224
13592.39 229
13593.49 213
13594.60 257
13595.70 250
13596.80 224
13597.90 211
13599.00 224
13600.10 239
13601.21 249
13602.31 225
13603.41 244
13604.51 274
13605.61 275
13606.71 234
13607.82 246
13608.92 250
13610.02 219
13611.12 259
13612.22 288
13613.33 262
13614.43 226
13615.53 209
13616.63 221
13617.74 232
13618.84 270
13619.94 259
13621.04 212
13622.15 266
13623.25 250
13624.35 262
13625.45 227
13626.56 230
13627.66 239
13628.76 238
13629.86 238
13630.97 255
13632.07 232
13633.17 255
13634.28 238
13635.38 240
13636.48 258
13637.59 281
13638.69 253
13639.79 236
13640.90 216
13642.00 224
13643.10 243
13644.21 219
13645.31 229
13646.41 260
13647.52 232
13648.62 196
13649.72 254
13650.83 262
13651.93 235
13653.03 239
13654.14 246
13655.24 288
13656.35 254
13657.45 240
13658.55 261
13659.66 240
13660.76 228
13661.87 222
13662.97 241
13664.07 217
13665.18 210
13666.28 229
13667.39 229
13668.49 223
13669.60 250
13670.70 232
13671.81 224
13672.91 258
13674.01 235
13675.12 214
13676.22 216
13677.33 217
13678.43 234
13679.54 246
13680.64 250
13681.75 252
13682.85 243
13683.96 233
13685.06 245
13686.17 236
13687.27 257
13688.38 259
13689.48 200
13690.59 224
13691.69 238
13692.80 241
13693.91 236
13695.01 262
13696.12 268
13697.22 245
13698.33 256
13699.43 240
13700.54 235
13701.64 251
13702.75 243
13703.86 258
13704.96 239
13706.07 238
13707.17 288
13708.28 265
13709.39 280
13710.49 287
13711.60 303
13712.70 289
13713.81 273
13714.92 300
13716.02 280
13717.13 278
13718.24 288
13719.34 288
13720.45 266
13721.56 273
13722.66 318
13723.77 335
13724.88 327
13725.98 293
13727.09 281
13728.20 323
13729.30 359
13730.41 312
13731.52 318
13732.62 326
13733.73 331
13734.84 346
13735.94 342
13737.05 300
13738.16 300
13739.27 303
13740.37 312
13741.48 330
13742.59 328
13743.70 345
13744.80 350
13745.91 374
13747.02 372
13748.13 352
13749.23 417
13750.34 357
13751.45 378
13752.56 408
13753.67 446
13754.77 435
13755.88 430
13756.99 395
13758.10 449
13759.21 468
13760.31 442
13761.42 439
13762.53 506
13763.64 528
13764.75 534
13765.85 578
13766.96 564
13768.07 610
13769.18 690
13770.29 697
13771.40 706
13772.51 711
13773.61 722
13774.72 764
13775.83 753
13776.94 715
13778.05 740
13779.16 664
13780.27 618
13781.38 602
13782.48 549
13783.59 498
13784.70 477
13785.81 422
13786.92 429
13788.03 396
13789.14 447
13790.25 399
13791.36 375
13792.47 370
13793.58 334
13794.69 365
13795.80 365
13796.91 320
13798.02 316
13799.13 311
13800.24 347
13801.35 324
13802.45 290
13803.56 330
13804.67 308
13805.78 302
13806.89 289
13808.00 307
13809.11 317
13810.22 326
13811.34 306
13812.45 333
13813.56 338
13814.67 305
13815.78 321
13816.89 299
13818.00 296
13819.11 310
13820.22 279
13821.33 283
13822.44 315
13823.55 299
13824.66 262
13825.77 275
13826.88 297
13827.99 323
13829.10 266
13830.22 309
13831.33 301
13832.44 287
13833.55 263
13834.66 251
13835.77 253
13836.88 274
13837.99 281
13839.10 266
13840.22 295
13841.33 294
13842.44 265
13843.55 276
13844.66 248
13845.77 264
13846.88 307
13848.00 276
13849.11 267
13850.22 274
13851.33 285
13852.44 282
13853.56 269
13854.67 282
13855.78 264
13856.89 256
13858.00 301
13859.12 303
13860.23 268
13861.34 285
13862.45 284
13863.56 258
13864.68 299
13865.79 312
13866.90 297
13868.01 277
13869.13 269
13870.24 284
13871.35 290
13872.46 313
13873.58 294
13874.69 311
13875.80 300
13876.91 281
13878.03 274
13879.14 299
13880.25 334
13881.37 303
13882.48 300
13883.59 307
13884.71 294
13885.82 274
13886.93 306
13888.05 314
13889.16 315
13890.27 315
13891.39 327
13892.50 312
13893.61 340
13894.73 333
13895.84 327
13896.95 351
13898.07 347
13899.18 334
13900.29 353
13901.41 313
13902.52 273
13903.64 295
13904.75 314
13905.86 264
13906.98 284
13908.09 272
13909.21 271
13910.32 298
13911.43 250
13912.55 269
13913.66 273
13914.78 276
13915.89 222
13917.01 240
13918.12 272
13919.24 286
13920.35 250
13921.46 242
13922.58 274
13923.69 255
13924.81 237
13925.92 218
13927.04 232
13928.15 224
13929.27 273
13930.38 267
13931.50 253
13932.61 283
13933.73 267
13934.84 269
13935.96 241
13937.07 264
13938.19 237
13939.30 235
13940.42 226
13941.54 264
13942.65 206
13943.77 232
13944.88 254
13946.00 223
13947.11 238
13948.23 250
13949.34 236
13950.46 229
13951.58 271
13952.69 233
13953.81 247
13954.92 232
13956.04 234
13957.16 214
13958.27 205
13959.39 233
13960.50 217
13961.62 217
13962.74 215
13963.85 232
13964.97 240
13966.09 233
13967.20 204
13968.32 237
13969.44 220
13970.55 257
13971.67 212
13972.79 212
13973.90 210
13975.02 219
13976.14 215
13977.25 210
13978.37 223
13979.49 234
13980.60 220
13981.72 241
13982.84 242
13983.95 217
13985.07 216
13986.19 198
13987.31 204
13988.42 213
13989.54 212
13990.66 195
13991.78 227
13992.89 211
13994.01 224
13995.13 217
13996.25 207
13997.36 216
13998.48 194
13999.60 226
14000.72 218
14001.83 226
14002.95 212
14004.07 210
14005.19 234
14006.31 213
14007.42 226
14008.54 235
14009.66 208
14010.78 213
14011.90 215
14013.02 227
14014.13 204
14015.25 215
14016.37 240
14017.49 238
14018.61 218
14019.73 248
14020.84 201
14021.96 217
14023.08 217
14024.20 204
14025.32 214
14026.44 202
14027.56 194
14028.68 221
14029.80 224
14030.91 216
14032.03 218
14033.15 208
14034.27 199
14035.39 215
14036.51 226
14037.63 257
14038.75 244
14039.87 212
14040.99 203
14042.11 223
14043.23 233
14044.35 236
14045.47 220
14046.58 210
14047.70 212
14048.82 209
14049.94 209
14051.06 231
14052.18 228
14053.30 226
14054.42 234
14055.54 256
14056.66 231
14057.78 250
14058.90 267
14060.02 253
14061.14 275
14062.26 261
14063.38 259
14064.51 225
14065.63 279
14066.75 284
14067.87 239
14068.99 242
14070.11 249
14071.23 224
14072.35 233
14073.47 262
14074.59 241
14075.71 292
14076.83 321
14077.95 295
14079.07 295
14080.19 297
14081.32 294
14082.44 332
14083.56 315
14084.68 309
14085.80 299
14086.92 348
14088.04 327
14089.16 309
14090.29 336
14091.41 368
14092.53 370
14093.65 396
14094.77 366
14095.89 391
14097.01 392
14098.14 397
14099.26 381
14100.38 382
14101.50 369
14102.62 361
14103.75 384
14104.87 346
14105.99 311
14107.11 323
14108.23 309
14109.36 323
14110.48 281
14111.60 296
14112.72 259
14113.84 241
14114.97 274
14116.09 273
14117.21 251
14118.33 255
14119.46 257
14120.58 266
14121.70 241
14122.82 223
14123.95 250
14125.07 224
14126.19 263
14127.32 225
14128.44 210
14129.56 244
14130.68 232
14131.81 207
14132.93 209
14134.05 201
14135.18 199
14136.30 229
14137.42 203
14138.55 229
14139.67 218
14140.79 190
14141.92 212
14143.04 225
14144.16 229
14145.29 217
14146.41 225
14147.54 214
14148.66 212
14149.78 224
14150.91 219
14152.03 225
14153.15 204
14154.28 214
14155.40 201
14156.53 218
14157.65 240
14158.77 210
14159.90 225
14161.02 227
14162.15 208
14163.27 210
14164.40 207
14165.52 196
14166.64 201
14167.77 212
14168.89 195
14170.02 192
14171.14 198
14172.27 229
14173.39 208
14174.52 170
14175.64 200
14176.77 222
14177.89 195
14179.02 208
14180.14 184
14181.27 196
14182.39 201
14183.52 191
14184.64 178
14185.77 222
14186.89 182
14188.02 176
14189.14 205
14190.27 226
14191.39 207
14192.52 205
14193.64 211
14194.77 225
14195.90 211
14197.02 218
14198.15 202
14199.27 173
14200.40 228
14201.52 209
14202.65 185
14203.78 190
14204.90 203
14206.03 231
14207.15 224
14208.28 203
14209.41 181
14210.53 195
14211.66 190
14212.78 190
14213.91 191
14215.04 183
14216.16 220
14217.29 162
14218.42 162
14219.54 172
14220.67 173
14221.80 193
14222.92 157
14224.05 171
14225.18 154
14226.30 183
14227.43 203
14228.56 181
14229.68 158
14230.81 179
14231.94 187
14233.06 176
14234.19 156
14235.32 177
14236.45 184
14237.57 198
14238.70 202
14239.83 170
14240.96 187
14242.08 193
14243.21 181
14244.34 212
14245.47 217
14246.59 214
14247.72 155
14248.85 168
14249.98 177
14251.10 172
14252.23 183
14253.36 183
14254.49 152
14255.62 166
14256.74 160
14257.87 187
14259.00 175
14260.13 172
14261.26 189
14262.38 184
14263.51 198
14264.64 180
14265.77 184
14266.90 176
14268.03 179
14269.15 213
14270.28 174
14271.41 166
14272.54 155
14273.67 178
14274.80 180
14275.93 184
14277.06 172
14278.18 169
14279.31 164
14280.44 155
14281.57 154
14282.70 174
14283.83 158
14284.96 153
14286.09 156
14287.22 152
14288.35 195
14289.48 158
14290.60 134
14291.73 161
14292.86 172
14293.99 156
14295.12 169
14296.25 155
14297.38 154
14298.51 155
14299.64 155
14300.77 162
14301.90 185
14303.03 161
14304.16 150
14305.29 163
14306.42 170
14307.55 146
14308.68 159
14309.81 166
14310.94 149
14312.07 166
14313.20 168
14314.33 158
14315.46 154
14316.59 143
14317.72 141
14318.85 162
14319.98 163
14321.11 138
14322.24 159
14323.38 154
14324.51 153
14325.64 152
14326.77 139
14327.90 140
14329.03 142
14330.16 147
14331.29 142
14332.42 148
14333.55 170
14334.68 162
14335.82 141
14336.95 162
14338.08 171
14339.21 141
14340.34 135
14341.47 154
14342.60 168
14343.73 143
14344.87 138
14346.00 142
14347.13 165
14348.26 146
14349.39 152
14350.52 148
14351.66 152
14352.79 120
14353.92 132
14355.05 143
14356.18 132
14357.32 138
14358.45 138
14359.58 138
14360.71 184
14361.84 164
14362.98 120
14364.11 163
14365.24 134
14366.37 149
14367.51 141
14368.64 143
14369.77 128
14370.90 133
14372.04 124
14373.17 172
14374.30 162
14375.43 120
14376.57 148
14377.70 143
14378.83 153
14379.97 126
14381.10 152
14382.23 120
14383.36 124
14384.50 162
14385.63 134
14386.76 137
14387.90 141
14389.03 128
14390.16 155
14391.30 145
14392.43 146
14393.56 111
14394.70 126
14395.83 155
14396.96 155
14398.10 115
14399.23 129
14400.37 168
14401.50 133
14402.63 136
14403.77 138
14404.90 154
14406.03 140
14407.17 134
14408.30 150
14409.44 145
14410.57 137
14411.70 141
14412.84 144
14413.97 142
14415.11 159
14416.24 165
14417.38 123
14418.51 152
14419.64 134
14420.78 146
14421.91 160
14423.05 163
14424.18 176
14425.32 155
14426.45 139
14427.59 129
14428.72 160
14429.86 140
14430.99 136
14432.13 149
14433.26 153
14434.40 157
14435.53 172
14436.67 180
14437.80 178
14438.94 156
14440.07 163
14441.21 156
14442.34 162
14443.48 142
14444.61 144
14445.75 147
14446.89 142
14448.02 177
14449.16 146
14450.29 155
14451.43 171
14452.56 150
14453.70 136
14454.84 139
14455.97 159
14457.11 168
14458.24 160
14459.38 152
14460.52 136
14461.65 130
14462.79 129
14463.92 156
14465.06 165
14466.20 156
14467.33 146
14468.47 165
14469.61 143
14470.74 137
14471.88 156
14473.02 159
14474.15 177
14475.29 131
14476.43 122
14477.56 125
14478.70 177
14479.84 138
14480.97 132
14482.11 133
14483.25 156
14484.38 158
14485.52 169
14486.66 140
14487.79 167
14488.93 163
14490.07 159
14491.21 146
14492.34 151
14493.48 163
14494.62 154
14495.76 143
14496.89 147
14498.03 174
14499.17 154
14500.31 169
14501.44 172
14502.58 167
14503.72 160
14504.86 159
14506.00 165
14507.13 160
14508.27 166
14509.41 149
14510.55 149
14511.69 156
14512.82 181
14513.96 175
14515.10 169
14516.24 167
14517.38 183
14518.51 190
14519.65 204
14520.79 209
14521.93 185
14523.07 212
14524.21 182
14525.35 184
14526.48 193
14527.62 169
14528.76 206
14529.90 179
14531.04 187
14532.18 176
14533.32 186
14534.46 189
14535.60 187
14536.73 162
14537.87 150
14539.01 177
14540.15 179
14541.29 176
14542.43 153
14543.57 180
14544.71 178
14545.85 156
14546.99 159
14548.13 144
14549.27 173
14550.41 173
14551.55 167
14552.69 172
14553.83 168
14554.97 158
14556.11 156
14557.25 159
14558.39 160
14559.53 149
14560.67 128
14561.81 161
14562.95 176
14564.09 174
14565.23 162
14566.37 179
14567.51 177
14568.65 188
14569.79 192
14570.93 181
14572.07 169
14573.21 185
14574.35 168
14575.49 196
14576.63 192
14577.77 199
14578.91 158
14580.05 179
14581.19 199
14582.33 180
14583.48 171
14584.62 217
14585.76 202
14586.90 187
14588.04 214
14589.18 207
14590.32 217
14591.46 214
14592.60 223
14593.75 204
14594.89 190
14596.03 193
14597.17 210
14598.31 191
14599.45 209
14600.59 214
14601.74 176
14602.88 191
14604.02 218
14605.16 206
14606.30 218
14607.44 208
14608.59 202
14609.73 224
14610.87 221
14612.01 232
14613.15 245
14614.30 225
14615.44 203
14616.58 205
14617.72 265
14618.87 243
14620.01 232
14621.15 229
14622.29 254
14623.44 249
14624.58 262
14625.72 267
14626.86 295
14628.01 298
14629.15 305
14630.29 276
14631.43 286
14632.58 305
14633.72 317
14634.86 335
14636.01 289
14637.15 317
14638.29 283
14639.44 333
14640.58 281
14641.72 253
14642.86 238
14644.01 252
14645.15 281
14646.29 242
14647.44 264
14648.58 221
14649.73 216
14650.87 218
14652.01 229
14653.16 207
14654.30 183
14655.44 177
14656.59 161
14657.73 186
14658.87 186
14660.02 178
14661.16 200
14662.31 188
14663.45 176
14664.59 147
14665.74 167
14666.88 182
14668.03 212
14669.17 181
14670.32 169
14671.46 179
14672.60 184
14673.75 199
14674.89 175
14676.04 171
14677.18 179
14678.33 178
14679.47 189
14680.62 169
14681.76 167
14682.91 143
14684.05 152
14685.20 163
14686.34 147
14687.49 146
14688.63 176
14689.78 162
14690.92 172
14692.07 164
14693.21 162
14694.36 160
14695.50 138
14696.65 130
14697.79 141
14698.94 156
14700.08 167
14701.23 139
14702.38 144
14703.52 165
14704.67 147
14705.81 150
14706.96 153
14708.10 148
14709.25 134
14710.40 155
14711.54 175
14712.69 149
14713.83 161
14714.98 152
14716.13 149
14717.27 141
14718.42 149
14719.56 146
14720.71 158
14721.86 150
14723.00 145
14724.15 131
14725.30 157
14726.44 141
14727.59 179
14728.74 169
14729.88 157
14731.03 152
14732.18 143
14733.32 144
14734.47 133
14735.62 162
14736.76 136
14737.91 143
14739.06 103
14740.20 139
14741.35 149
14742.50 137
14743.65 133
14744.79 126
14745.94 128
14747.09 120
14748.23 155
14749.38 161
14750.53 124
14751.68 135
14752.82 158
14753.97 119
14755.12 133
14756.27 134
14757.42 119
14758.56 133
14759.71 171
14760.86 144
14762.01 124
14763.15 145
14764.30 139
14765.45 128
14766.60 114
14767.75 128
14768.90 119
14770.04 136
14771.19 154
14772.34 150
14773.49 141
14774.64 144
14775.79 149
14776.93 129
14778.08 110
14779.23 103
14780.38 129
14781.53 130
14782.68 139
14783.83 129
14784.97 119
14786.12 128
14787.27 112
14788.42 131
14789.57 129
14790.72 127
14791.87 135
14793.02 142
14794.17 145
14795.32 124
14796.46 133
14797.61 127
14798.76 110
14799.91 129
14801.06 137
14802.21 124
14803.36 121
14804.51 98
14805.66 114
14806.81 127
14807.96 120
14809.11 112
14810.26 106
14811.41 144
14812.56 144
14813.71 122
14814.86 115
14816.01 90
14817.16 122
14818.31 125
14819.46 136
14820.61 120
14821.76 120
14822.91 126
14824.06 124
14825.21 124
14826.36 114
14827.51 141
14828.66 130
14829.81 133
14830.96 125
14832.11 97
14833.26 102
14834.42 118
14835.57 142
14836.72 111
14837.87 114
14839.02 117
14840.17 102
14841.32 133
14842.47 118
14843.62 96
14844.77 122
14845.92 150
14847.08 126
14848.23 126
14849.38 131
14850.53 124
14851.68 122
14852.83 125
14853.98 113
14855.14 123
14856.29 94
14857.44 116
14858.59 113
14859.74 101
14860.89 98
14862.05 130
14863.20 139
14864.35 135
14865.50 122
14866.65 106
14867.81 127
14868.96 139
14870.11 120
14871.26 112
14872.41 100
14873.57 128
14874.72 91
14875.87 126
14877.02 123
14878.18 116
14879.33 116
14880.48 113
14881.63 104
14882.79 122
14883.94 107
14885.09 133
14886.24 133
14887.40 119
14888.55 117
14889.70 129
14890.86 137
14892.01 126
14893.16 123
14894.31 128
14895.47 112
14896.62 146
14897.77 127
14898.93 115
14900.08 138
14901.23 165
14902.39 149
14903.54 132
14904.69 134
14905.85 112
14907.00 129
14908.16 115
14909.31 108
14910.46 95
14911.62 110
14912.77 130
14913.92 140
14915.08 132
14916.23 127
14917.39 125
14918.54 123
14919.69 146
14920.85 120
14922.00 112
14923.16 134
14924.31 134
14925.46 130
14926.62 146
14927.77 147
14928.93 138
14930.08 122
14931.24 119
14932.39 151
14933.55 120
14934.70 158
14935.85 136
14937.01 116
14938.16 141
14939.32 150
14940.47 131
14941.63 133
14942.78 141
14943.94 163
14945.09 146
14946.25 137
14947.40 135
14948.56 163
14949.71 150
14950.87 154
14952.03 174
14953.18 144
14954.34 134
14955.49 169
14956.65 160
14957.80 130
14958.96 139
14960.11 146
14961.27 172
14962.42 184
14963.58 152
14964.74 140
14965.89 126
14967.05 132
14968.20 143
14969.36 145
14970.52 151
14971.67 162
14972.83 139
14973.98 133
14975.14 137
14976.30 158
14977.45 153
14978.61 135
14979.77 141
14980.92 118
14982.08 142
14983.24 124
14984.39 116
14985.55 141
14986.70 130
14987.86 126
14989.02 139
14990.18 115
14991.33 111
14992.49 125
14993.65 113
14994.80 172
14995.96 141
14997.12 120
14998.27 105
14999.43 119
15000.59 120
15001.75 120
15002.90 104
15004.06 120
15005.22 116
15006.37 109
15007.53 90
15008.69 109
15009.85 106
15011.00 127
15012.16 115
15013.32 112
15014.48 105
15015.64 130
15016.79 119
15017.95 109
15019.11 118
15020.27 117
15021.43 105
15022.58 135
15023.74 107
15024.90 110
15026.06 107
15027.22 118
15028.37 100
15029.53 95
15030.69 96
15031.85 96
15033.01 96
15034.17 121
15035.32 104
15036.48 110
15037.64 126
15038.80 101
15039.96 96
15041.12 100
15042.28 96
15043.44 119
15044.59 115
15045.75 111
15046.91 107
15048.07 130
15049.23 130
15050.39 119
15051.55 116
15052.71 129
15053.87 113
15055.03 113
15056.19 131
15057.35 118
15058.50 115
15059.66 115
15060.82 123
15061.98 116
15063.14 87
15064.30 97
15065.46 94
15066.62 100
15067.78 108
15068.94 103
15070.10 94
15071.26 99
15072.42 116
15073.58 116
15074.74 114
15075.90 121
15077.06 103
15078.22 117
15079.38 114
15080.54 109
15081.70 93
15082.86 103
15084.02 129
15085.18 134
15086.34 128
15087.50 79
15088.67 104
15089.83 100
15090.99 118
15092.15 102
15093.31 113
15094.47 107
15095.63 132
15096.79 106
15097.95 105
15099.11 102
15100.27 94
15101.43 127
15102.60 109
15103.76 119
15104.92 95
15106.08 114
15107.24 127
15108.40 94
15109.56 100
15110.72 114
15111.89 117
15113.05 109
15114.21 101
15115.37 121
15116.53 109
15117.69 113
15118.86 134
15120.02 111
15121.18 109
15122.34 118
15123.50 125
15124.67 118
15125.83 104
15126.99 104
15128.15 118
15129.31 109
15130.48 104
15131.64 95
15132.80 96
15133.96 101
15135.13 111
15136.29 130
15137.45 114
15138.61 105
15139.78 114
15140.94 102
15142.10 106
15143.26 107
15144.43 111
15145.59 106
15146.75 111
15147.91 102
15149.08 95
15150.24 107
15151.40 127
15152.57 122
15153.73 126
15154.89 117
15156.06 115
15157.22 121
15158.38 118
15159.55 140
15160.71 131
15161.87 100
15163.04 107
15164.20 106
15165.36 93
15166.53 130
15167.69 95
15168.85 97
15170.02 102
15171.18 137
15172.35 97
15173.51 94
15174.67 112
15175.84 107
15177.00 123
15178.17 109
15179.33 88
15180.49 89
15181.66 102
15182.82 128
15183.99 142
15185.15 122
15186.31 95
15187.48 106
15188.64 96
15189.81 103
15190.97 132
15192.14 135
15193.30 131
15194.47 124
15195.63 118
15196.80 121
15197.96 131
15199.13 101
15200.29 93
15201.46 125
15202.62 114
15203.79 120
15204.95 106
15206.12 143
15207.28 138
15208.45 103
15209.61 129
15210.78 126
15211.94 116
15213.11 103
15214.27 116
15215.44 115
15216.60 101
15217.77 103
15218.93 105
15220.10 122
15221.27 115
15222.43 115
15223.60 138
15224.76 115
15225.93 130
15227.10 127
15228.26 163
15229.43 158
15230.59 133
15231.76 132
15232.93 134
15234.09 121
15235.26 127
15236.42 120
15237.59 128
15238.76 136
15239.92 132
15241.09 127
15242.26 129
15243.42 109
15244.59 121
15245.76 112
15246.92 127
15248.09 101
15249.26 104
15250.42 122
15251.59 109
15252.76 114
15253.92 107
15255.09 104
15256.26 119
15257.43 109
15258.59 100
15259.76 99
15260.93 90
15262.09 90
15263.26 118
15264.43 124
15265.60 93
15266.76 98
15267.93 99
15269.10 106
15270.27 103
15271.43 99
15272.60 91
15273.77 100
15274.94 102
15276.10 105
15277.27 109
15278.44 118
15279.61 108
15280.78 116
15281.94 110
15283.11 111
15284.28 99
15285.45 103
15286.62 110
15287.79 103
15288.95 112
15290.12 97
15291.29 111
15292.46 112
15293.63 100
15294.80 89
15295.96 115
15297.13 100
15298.30 96
15299.47 109
15300.64 132
15301.81 113
15302.98 124
15304.15 100
15305.31 125
15306.48 92
15307.65 104
15308.82 110
15309.99 113
15311.16 107
15312.33 125
15313.50 107
15314.67 104
15315.84 115
15317.01 117
15318.18 131
15319.34 121
15320.51 96
15321.68 117
15322.85 135
15324.02 95
15325.19 108
15326.36 118
15327.53 102
15328.70 97
15329.87 97
15331.04 101
15332.21 131
15333.38 118
15334.55 117
15335.72 101
15336.89 100
15338.06 126
15339.23 114
15340.40 119
15341.57 110
15342.74 123
15343.91 126
15345.08 110
15346.26 111
15347.43 117
15348.60 115
15349.77 116
15350.94 97
15352.11 94
15353.28 106
15354.45 121
15355.62 108
15356.79 107
15357.96 96
15359.13 96
15360.30 112
15361.48 80
15362.65 104
15363.82 121
15364.99 122
15366.16 96
15367.33 111
15368.50 99
15369.67 108
15370.85 101
15372.02 110
15373.19 118
15374.36 111
15375.53 122
15376.70 97
15377.88 105
15379.05 91
15380.22 108
15381.39 118
15382.56 129
15383.73 100
15384.91 108
15386.08 122
15387.25 110
15388.42 123
15389.59 102
15390.77 107
15391.94 129
15393.11 139
15394.28 127
15395.46 105
15396.63 96
15397.80 92
15398.97 134
15400.15 109
15401.32 100
15402.49 107
15403.66 133
15404.84 107
15406.01 90
15407.18 104
15408.36 113
15409.53 135
15410.70 105
15411.87 99
15413.05 98
15414.22 98
15415.39 104
15416.57 112
15417.74 84
15418.91 94
15420.09 98
15421.26 80
15422.43 110
15423.61 99
15424.78 83
15425.95 96
15427.13 105
15428.30 84
15429.47 84
15430.65 106
15431.82 96
15433.00 94
15434.17 94
15435.34 105
15436.52 104
15437.69 107
15438.87 94
15440.04 90
15441.21 101
15442.39 86
15443.56 104
15444.74 92
15445.91 106
15447.09 96
15448.26 91
15449.43 110
15450.61 95
15451.78 114
15452.96 107
15454.13 94
15455.31 101
15456.48 101
15457.66 112
15458.83 108
15460.01 103
15461.18 105
15462.36 106
15463.53 109
15464.71 123
15465.88 102
15467.06 106
15468.23 113
15469.41 109
15470.58 101
15471.76 96
15472.93 106
15474.11 109
15475.28 106
15476.46 112
15477.63 114
15478.81 100
15479.99 127
15481.16 110
15482.34 128
15483.51 104
15484.69 90
15485.86 108
15487.04 94
15488.22 89
15489.39 92
15490.57 110
15491.74 126
15492.92 115
15494.10 119
15495.27 130
15496.45 122
15497.62 110
15498.80 92
15499.98 117
15501.15 115
15502.33 111
15503.51 112
15504.68 97
15505.86 95
15507.04 106
15508.21 111
15509.39 110
15510.57 99
15511.74 87
15512.92 107
15514.10 106
15515.27 105
15516.45 128
15517.63 120
15518.81 112
15519.98 105
15521.16 86
15522.34 100
15523.51 108
15524.69 89
15525.87 105
15527.05 99
15528.22 115
15529.40 134
15530.58 128
15531.76 92
15532.93 118
15534.11 107
15535.29 115
15536.47 102
15537.64 106
15538.82 116
15540.00 112
15541.18 87
15542.36 103
15543.53 89
15544.71 100
15545.89 94
15547.07 119
15548.25 111
15549.43 120
15550.60 99
15551.78 108
15552.96 96
15554.14 109
15555.32 109
15556.50 114
15557.67 111
15558.85 107
15560.03 125
15561.21 104
15562.39 101
15563.57 96
15564.75 105
15565.93 127
15567.10 109
15568.28 101
15569.46 100
15570.64 91
15571.82 100
15573.00 107
15574.18 98
15575.36 106
15576.54 122
15577.72 140
15578.90 120
15580.08 116
15581.26 121
15582.43 118
15583.61 129
15584.79 120
15585.97 139
15587.15 104
15588.33 109
15589.51 134
15590.69 127
15591.87 121
15593.05 111
15594.23 142
15595.41 138
15596.59 117
15597.77 105
15598.95 129
15600.13 114
15601.31 105
15602.49 104
15603.67 110
15604.85 139
15606.03 126
15607.21 112
15608.40 158
15609.58 114
15610.76 121
15611.94 123
15613.12 149
15614.30 170
15615.48 161
15616.66 121
15617.84 139
15619.02 136
15620.20 130
15621.38 126
15622.56 156
15623.75 141
15624.93 154
15626.11 146
15627.29 156
15628.47 170
15629.65 145
15630.83 154
15632.01 179
15633.20 137
15634.38 154
15635.56 178
15636.74 158
15637.92 151
15639.10 135
15640.29 143
15641.47 145
15642.65 157
15643.83 156
15645.01 142
15646.19 125
15647.38 146
15648.56 154
15649.74 150
15650.92 152
15652.10 137
15653.29 151
15654.47 147
15655.65 149
15656.83 129
15658.02 163
15659.20 154
15660.38 158
15661.56 161
15662.75 173
15663.93 143
15665.11 150
15666.29 176
15667.48 175
15668.66 149
15669.84 162
15671.03 156
15672.21 151
15673.39 162
15674.57 140
15675.76 160
15676.94 154
15678.12 171
15679.31 151
15680.49 171
15681.67 179
15682.86 170
15684.04 136
15685.22 159
15686.41 149
15687.59 151
15688.77 162
15689.96 146
15691.14 141
15692.32 171
15693.51 185
15694.69 150
15695.88 137
15697.06 167
15698.24 165
15699.43 175
15700.61 151
15701.80 154
15702.98 149
15704.16 164
15705.35 181
15706.53 183
15707.72 179
15708.90 165
15710.09 182
15711.27 168
15712.45 181
15713.64 175
15714.82 191
15716.01 188
15717.19 138
15718.38 155
15719.56 188
15720.75 176
15721.93 194
15723.12 176
15724.30 177
15725.49 172
15726.67 189
15727.86 187
15729.04 170
15730.23 181
15731.41 173
15732.60 168
15733.78 139
15734.97 154
15736.15 184
15737.34 154
15738.52 186
15739.71 176
15740.89 191
15742.08 195
15743.27 180
15744.45 190
15745.64 199
15746.82 214
15748.01 242
15749.19 238
15750.38 191
15751.57 190
15752.75 199
15753.94 180
15755.12 207
15756.31 232
15757.50 222
15758.68 208
15759.87 237
15761.05 217
15762.24 204
15763.43 171
15764.61 194
15765.80 187
15766.99 192
15768.17 187
15769.36 198
15770.55 170
15771.73 172
15772.92 186
15774.11 204
15775.29 176
15776.48 178
15777.67 141
15778.85 193
15780.04 188
15781.23 196
15782.42 165
15783.60 169
15784.79 180
15785.98 180
15787.16 178
15788.35 164
15789.54 132
15790.73 187
15791.91 165
15793.10 168
15794.29 157
15795.48 155
15796.66 152
15797.85 152
15799.04 149
15800.23 143
15801.41 166
15802.60 154
15803.79 128
15804.98 124
15806.17 133
15807.35 141
15808.54 136
15809.73 125
15810.92 133
15812.11 158
15813.30 175
15814.48 133
15815.67 148
15816.86 130
15818.05 137
15819.24 129
15820.43 110
15821.61 139
15822.80 141
15823.99 124
15825.18 138
15826.37 132
15827.56 143
15828.75 139
15829.94 143
15831.12 126
15832.31 137
15833.50 116
15834.69 124
15835.88 116
15837.07 146
15838.26 116
15839.45 131
15840.64 141
15841.83 136
15843.02 123
15844.21 115
15845.39 113
15846.58 127
15847.77 133
15848.96 143
15850.15 123
15851.34 119
15852.53 118
15853.72 141
15854.91 144
15856.10 142
15857.29 123
15858.48 134
15859.67 137
15860.86 150
15862.05 120
15863.24 133
15864.43 127
15865.62 127
15866.81 133
15868.00 130
15869.19 149
15870.38 138
15871.57 134
15872.76 139
15873.96 126
15875.15 133
15876.34 154
15877.53 124
15878.72 139
15879.91 154
15881.10 142
15882.29 135
15883.48 125
15884.67 111
15885.86 145
15887.05 145
15888.25 141
15889.44 144
15890.63 156
15891.82 126
15893.01 133
15894.20 134
15895.39 138
15896.58 131
15897.78 144
15898.97 156
15900.16 141
15901.35 149
15902.54 129
15903.73 134
15904.92 157
15906.12 137
15907.31 127
15908.50 139
15909.69 156
15910.88 145
15912.08 148
15913.27 167
15914.46 169
15915.65 133
15916.84 126
15918.04 125
15919.23 160
15920.42 140
15921.61 132
15922.81 146
15924.00 138
15925.19 148
15926.38 147
15927.58 150
15928.77 139
15929.96 124
15931.15 157
15932.35 167
15933.54 145
15934.73 129
15935.92 127
15937.12 172
15938.31 138
15939.50 135
15940.70 128
15941.89 134
15943.08 131
15944.28 149
15945.47 112
15946.66 120
15947.86 128
15949.05 144
15950.24 133
15951.44 121
15952.63 125
15953.82 132
15955.02 101
15956.21 112
15957.40 117
15958.60 99
15959.79 95
15960.99 107
15962.18 97
15963.37 102
15964.57 122
15965.76 118
15966.96 133
15968.15 117
15969.34 86
15970.54 103
15971.73 125
15972.93 108
15974.12 97
15975.31 83
15976.51 106
15977.70 99
15978.90 104
15980.09 106
15981.29 93
15982.48 76
15983.68 94
15984.87 105
15986.07 103
15987.26 112
15988.46 109
15989.65 100
15990.85 115
15992.04 97
15993.24 125
15994.43 109
15995.63 109
15996.82 96
15998.02 118
15999.21 94
16000.41 122
16001.60 109
16002.80 97
16003.99 84
16005.19 89
16006.38 85
16007.58 100
16008.77 85
16009.97 92
16011.17 104
16012.36 111
16013.56 120
16014.75 91
16015.95 100
16017.14 100
16018.34 97
16019.54 107
16020.73 124
16021.93 123
16023.13 115
16024.32 101
16025.52 125
16026.71 108
16027.91 89
16029.11 92
16030.30 95
16031.50 121
16032.70 97
16033.89 84
16035.09 97
16036.29 99
16037.48 86
16038.68 90
16039.88 100
16041.07 87
16042.27 114
16043.47 87
16044.66 85
16045.86 96
16047.06 110
16048.25 107
16049.45 109
16050.65 134
16051.85 123
16053.04 125
16054.24 105
16055.44 94
16056.64 104
16057.83 97
16059.03 113
16060.23 113
16061.43 99
16062.62 65
16063.82 73
16065.02 107
16066.22 120
16067.41 96
16068.61 95
16069.81 103
16071.01 110
16072.21 122
16073.40 124
16074.60 113
16075.80 104
16077.00 94
16078.20 99
16079.39 83
16080.59 83
16081.79 97
16082.99 90
16084.19 106
16085.39 109
16086.58 104
16087.78 94
16088.98 85
16090.18 90
16091.38 89
16092.58 85
16093.78 93
16094.98 73
16096.17 79
16097.37 77
16098.57 92
16099.77 91
16100.97 77
16102.17 73
16103.37 109
16104.57 85
16105.77 93
16106.97 109
16108.17 103
16109.36 96
16110.56 97
16111.76 106
16112.96 81
16114.16 110
16115.36 104
16116.56 87
16117.76 97
16118.96 93
16120.16 93
16121.36 96
16122.56 82
16123.76 110
16124.96 97
16126.16 91
16127.36 83
16128.56 88
16129.76 92
16130.96 115
16132.16 89
16133.36 88
16134.56 71
16135.76 71
16136.96 81
16138.16 86
16139.36 84
16140.56 103
16141.76 100
16142.97 84
16144.17 104
16145.37 102
16146.57 107
16147.77 112
16148.97 105
16150.17 82
16151.37 99
16152.57 94
16153.77 95
16154.97 124
16156.18 99
16157.38 95
16158.58 92
16159.78 103
16160.98 83
16162.18 109
16163.38 105
16164.58 91
16165.79 114
16166.99 117
16168.19 89
16169.39 79
16170.59 88
16171.79 106
16173.00 97
16174.20 89
16175.40 92
16176.60 112
16177.80 114
16179.01 104
16180.21 86
16181.41 87
16182.61 104
16183.81 76
16185.02 88
16186.22 123
16187.42 127
16188.62 105
16189.82 99
16191.03 122
16192.23 86
16193.43 91
16194.63 93
16195.84 95
16197.04 87
16198.24 98
16199.45 117
16200.65 113
16201.85 110
16203.05 111
16204.26 98
16205.46 97
16206.66 112
16207.87 107
16209.07 97
16210.27 112
16211.48 87
16212.68 95
16213.88 108
16215.08 101
16216.29 106
16217.49 94
16218.70 111
16219.90 107
16221.10 113
16222.31 88
16223.51 99
16224.71 108
16225.92 91
16227.12 98
16228.32 98
16229.53 117
16230.73 109
16231.94 105
16233.14 104
16234.34 116
16235.55 111
16236.75 101
16237.96 121
16239.16 104
16240.36 106
16241.57 109
16242.77 101
16243.98 95
16245.18 94
16246.39 100
16247.59 102
16248.80 98
16250.00 102
16251.21 119
16252.41 131
16253.61 131
16254.82 111
16256.02 83
16257.23 103
16258.43 113
16259.64 115
16260.84 111
16262.05 111
16263.25 102
16264.46 136
16265.66 109
16266.87 116
16268.08 122
16269.28 131
16270.49 103
16271.69 101
16272.90 93
16274.10 117
16275.31 108
16276.51 115
16277.72 125
16278.92 128
16280.13 111
16281.34 109
16282.54 104
16283.75 132
16284.95 110
16286.16 103
16287.37 102
16288.57 113
16289.78 138
16290.98 117
16292.19 114
16293.40 123
16294.60 120
16295.81 100
16297.02 94
16298.22 89
16299.43 118
16300.63 145
16301.84 122
16303.05 101
16304.25 117
16305.46 121
16306.67 118
16307.87 100
16309.08 137
16310.29 144
16311.50 122
16312.70 105
16313.91 110
16315.12 106
16316.32 128
16317.53 140
16318.74 110
16319.94 117
16321.15 125
16322.36 126
16323.57 120
16324.77 118
16325.98 114
16327.19 123
16328.40 134
16329.60 102
16330.81 114
16332.02 113
16333.23 99
16334.43 97
16335.64 107
16336.85 128
16338.06 122
16339.27 117
16340.47 114
16341.68 96
16342.89 87
16344.10 94
16345.31 79
16346.51 89
16347.72 74
16348.93 88
16350.14 85
16351.35 101
16352.56 87
16353.77 103
16354.97 78
16356.18 99
16357.39 106
16358.60 98
16359.81 97
16361.02 92
16362.23 95
16363.43 98
16364.64 103
16365.85 97
16367.06 93
16368.27 108
16369.48 94
16370.69 81
16371.90 94
16373.11 105
16374.32 95
16375.53 92
16376.73 77
16377.94 79
16379.15 96
16380.36 90
16381.57 82
16382.78 84
16383.99 113
16385.20 91
16386.41 101
16387.62 97
16388.83 85
16390.04 91
16391.25 117
16392.46 90
16393.67 108
16394.88 81
16396.09 94
16397.30 98
16398.51 91
16399.72 96
16400.93 113
16402.14 107
16403.35 80
16404.56 93
16405.77 91
16406.98 90
16408.19 92
16409.40 58
16410.61 88
16411.82 79
16413.04 96
16414.25 87
16415.46 84
16416.67 88
16417.88 100
16419.09 95
16420.30 88
16421.51 99
16422.72 94
16423.93 113
16425.14 89
16426.36 79
16427.57 91
16428.78 77
16429.99 79
16431.20 86
16432.41 93
16433.62 93
16434.83 78
16436.05 70
16437.26 84
16438.47 86
16439.68 91
16440.89 87
16442.10 108
16443.32 81
16444.53 86
16445.74 69
16446.95 97
16448.16 97
16449.38 75
16450.59 89
16451.80 106
16453.01 99
16454.22 105
16455.44 83
16456.65 83
16457.86 90
16459.07 80
16460.29 74
16461.50 84
16462.71 98
16463.92 137
16465.14 106
16466.35 74
16467.56 98
16468.77 96
16469.99 90
16471.20 92
16472.41 91
16473.63 81
16474.84 91
16476.05 99
16477.26 95
16478.48 90
16479.69 73
16480.90 79
16482.12 78
16483.33 81
16484.54 78
16485.76 94
16486.97 80
16488.18 95
16489.40 85
16490.61 77
16491.82 93
16493.04 87
16494.25 76
16495.47 110
16496.68 81
16497.89 82
16499.11 73
16500.32 73
16501.53 82
16502.75 87
16503.96 87
16505.18 101
16506.39 96
16507.61 71
16508.82 71
16510.03 89
16511.25 89
16512.46 92
16513.68 88
16514.89 78
16516.11 77
16517.32 84
16518.53 125
16519.75 78
16520.96 66
16522.18 74
16523.39 91
16524.61 74
16525.82 81
16527.04 74
16528.25 66
16529.47 86
16530.68 64
16531.90 76
16533.11 84
16534.33 87
16535.54 121
16536.76 88
16537.97 74
16539.19 110
16540.40 86
16541.62 105
16542.84 91
16544.05 109
16545.27 113
16546.48 106
16547.70 108
16548.91 98
16550.13 87
16551.35 71
16552.56 70
16553.78 97
16554.99 87
16556.21 82
16557.42 103
16558.64 82
16559.86 76
16561.07 91
16562.29 86
16563.51 96
16564.72 71
16565.94 86
16567.15 73
16568.37 85
16569.59 85
16570.80 96
16572.02 106
16573.24 116
16574.45 98
16575.67 91
16576.89 90
16578.10 82
16579.32 91
16580.54 96
16581.75 89
16582.97 119
16584.19 123
16585.41 102
16586.62 85
16587.84 100
16589.06 88
16590.27 100
16591.49 105
16592.71 94
16593.93 95
16595.14 98
16596.36 104
16597.58 115
16598.80 104
16600.01 94
16601.23 86
16602.45 100
16603.67 104
16604.88 97
16606.10 87
16607.32 80
16608.54 82
16609.76 82
16610.97 80
16612.19 63
16613.41 57
16614.63 90
16615.85 85
16617.06 84
16618.28 88
16619.50 76
16620.72 75
16621.94 80
16623.16 93
16624.37 88
16625.59 71
16626.81 85
16628.03 95
16629.25 98
16630.47 80
16631.69 74
16632.90 73
16634.12 91
16635.34 89
16636.56 89
16637.78 94
16639.00 87
16640.22 90
16641.44 86
16642.66 84
16643.88 88
16645.09 87
16646.31 96
16647.53 91
16648.75 91
16649.97 101
16651.19 78
16652.41 94
16653.63 95
16654.85 88
16656.07 78
16657.29 94
16658.51 84
16659.73 79
16660.95 70
16662.17 77
16663.39 98
16664.61 86
16665.83 66
16667.05 75
16668.27 67
16669.49 86
16670.71 90
16671.93 75
16673.15 80
16674.37 89
16675.59 86
16676.81 86
16678.03 89
16679.25 81
16680.47 74
16681.69 79
16682.91 78
16684.13 97
16685.35 77
16686.58 82
16687.80 82
16689.02 60
16690.24 77
16691.46 78
16692.68 76
16693.90 85
16695.12 93
16696.34 72
16697.56 86
16698.79 80
16700.01 81
16701.23 86
16702.45 74
16703.67 84
16704.89 101
16706.11 94
16707.34 84
16708.56 56
16709.78 79
16711.00 91
16712.22 90
16713.44 76
16714.67 77
16715.89 79
16717.11 75
16718.33 86
16719.55 69
16720.78 72
16722.00 86
16723.22 78
16724.44 92
16725.66 87
16726.89 89
16728.11 80
16729.33 72
16730.55 90
16731.78 65
16733.00 94
16734.22 84
16735.44 88
16736.67 77
16737.89 75
16739.11 81
16740.33 82
16741.56 84
16742.78 93
16744.00 96
16745.22 95
16746.45 80
16747.67 91
16748.89 66
16750.12 80
16751.34 73
16752.56 70
16753.79 92
16755.01 89
16756.23 80
16757.46 60
16758.68 62
16759.90 67
16761.13 88
16762.35 72
16763.57 81
16764.80 81
16766.02 81
16767.24 88
16768.47 77
16769.69 89
16770.92 73
16772.14 98
16773.36 69
16774.59 89
16775.81 74
16777.04 70
16778.26 68
16779.48 72
16780.71 73
16781.93 74
16783.16 78
16784.38 82
16785.61 59
16786.83 74
16788.05 76
16789.28 67
16790.50 77
16791.73 78
16792.95 58
16794.18 62
16795.40 68
16796.63 85
16797.85 94
16799.08 85
16800.30 91
16801.53 80
16802.75 92
16803.98 74
16805.20 63
16806.43 81
16807.65 76
16808.88 86
16810.10 78
16811.33 76
16812.55 75
16813.78 91
16815.00 88
16816.23 73
16817.46 84
16818.68 74
16819.91 67
16821.13 95
16822.36 87
16823.58 93
16824.81 66
16826.04 91
16827.26 97
16828.49 95
16829.71 85
16830.94 74
16832.17 82
16833.39 86
16834.62 80
16835.84 93
16837.07 90
16838.30 89
16839.52 68
16840.75 86
16841.98 78
16843.20 70
16844.43 81
16845.66 88
16846.88 79
16848.11 83
16849.34 89
16850.56 107
16851.79 93
16853.02 85
16854.24 79
16855.47 112
16856.70 116
16857.92 112
16859.15 102
16860.38 107
16861.61 105
16862.83 96
16864.06 101
16865.29 88
16866.52 92
16867.74 107
16868.97 110
16870.20 116
16871.42 110
16872.65 132
16873.88 130
16875.11 113
16876.34 104
16877.56 120
16878.79 127
16880.02 120
16881.25 99
16882.47 104
16883.70 116
16884.93 122
16886.16 128
16887.39 110
16888.62 101
16889.84 118
16891.07 110
16892.30 125
16893.53 112
16894.76 122
16895.98 139
16897.21 125
16898.44 138
16899.67 90
16900.90 89
16902.13 90
16903.36 83
16904.59 88
16905.81 88
16907.04 112
16908.27 112
16909.50 114
16910.73 128
16911.96 103
16913.19 104
16914.42 117
16915.65 113
16916.88 80
16918.10 96
16919.33 90
16920.56 100
16921.79 104
16923.02 88
16924.25 91
16925.48 97
16926.71 122
16927.94 110
16929.17 94
16930.40 86
16931.63 75
16932.86 85
16934.09 92
16935.32 82
16936.55 58
16937.78 88
16939.01 86
16940.24 101
16941.47 65
16942.70 78
16943.93 87
16945.16 98
16946.39 104
16947.62 84
16948.85 92
16950.08 96
16951.31 78
16952.54 84
16953.77 72
16955.00 95
16956.23 105
16957.46 102
16958.69 93
16959.93 106
16961.16 92
16962.39 77
16963.62 88
16964.85 86
16966.08 91
16967.31 85
16968.54 90
16969.77 87
16971.00 79
16972.24 79
16973.47 86
16974.70 116
16975.93 90
16977.16 104
16978.39 99
16979.62 103
16980.85 72
16982.09 88
16983.32 95
16984.55 94
16985.78 92
16987.01 110
16988.24 94
16989.48 94
16990.71 80
16991.94 95
16993.17 92
16994.40 104
16995.64 90
16996.87 89
16998.10 95
16999.33 83
17000.57 73
17001.80 94
17003.03 98
17004.26 91
17005.49 88
17006.73 78
17007.96 81
17009.19 68
17010.42 84
17011.66 74
17012.89 109
17014.12 83
17015.36 63
17016.59 86
17017.82 83
17019.05 71
17020.29 92
17021.52 78
17022.75 97
17023.99 81
17025.22 75
17026.45 92
17027.69 97
17028.92 98
17030.15 83
17031.39 77
17032.62 85
17033.85 82
17035.09 69
17036.32 70
17037.55 84
17038.79 80
17040.02 86
17041.25 77
17042.49 83
17043.72 77
17044.96 78
17046.19 77
17047.42 78
17048.66 67
17049.89 81
17051.13 85
17052.36 68
17053.59 58
17054.83 51
17056.06 81
17057.30 86
17058.53 72
17059.77 73
17061.00 72
17062.23 71
17063.47 72
17064.70 73
17065.94 83
17067.17 72
17068.41 62
17069.64 77
17070.88 71
17072.11 74
17073.35 70
17074.58 66
17075.82 79
17077.05 74
17078.29 57
17079.52 83
17080.76 81
17081.99 78
17083.23 59
17084.46 60
17085.70 63
17086.93 80
17088.17 67
17089.40 62
17090.64 72
17091.88 66
17093.11 76
17094.35 73
17095.58 68
17096.82 73
17098.05 83
17099.29 84
17100.53 58
17101.76 72
17103.00 66
17104.23 82
17105.47 66
17106.71 53
17107.94 44
17109.18 70
17110.41 67
17111.65 84
17112.89 67
17114.12 69
17115.36 69
17116.60 79
17117.83 76
17119.07 83
17120.31 76
17121.54 74
17122.78 70
17124.02 61
17125.25 59
17126.49 74
17127.73 76
17128.96 63
17130.20 80
17131.44 71
17132.67 65
17133.91 71
17135.15 76
17136.39 63
17137.62 69
17138.86 84
17140.10 79
17141.33 83
17142.57 87
17143.81 87
17145.05 95
17146.28 77
17147.52 71
17148.76 57
17150.00 66
17151.24 67
17152.47 90
17153.71 89
17154.95 75
17156.19 66
17157.42 78
17158.66 67
17159.90 83
17161.14 78
17162.38 86
17163.61 86
17164.85 64
17166.09 68
17167.33 61
17168.57 69
17169.81 52
17171.04 66
17172.28 71
17173.52 62
17174.76 82
17176.00 81
17177.24 83
17178.48 59
17179.72 71
17180.95 78
17182.19 78
17183.43 66
17184.67 77
17185.91 84
17187.15 81
17188.39 59
17189.63 64
17190.87 74
17192.10 85
17193.34 87
17194.58 71
17195.82 76
17197.06 85
17198.30 91
17199.54 77
17200.78 74
17202.02 61
17203.26 86
17204.50 73
17205.74 89
17206.98 76
17208.22 71
17209.46 77
17210.70 73
17211.94 63
17213.18 56
17214.42 52
17215.66 56
17216.90 73
17218.14 65
17219.38 74
17220.62 69
17221.86 78
17223.10 70
17224.34 73
17225.58 73
17226.82 75
17228.06 83
17229.30 82
17230.54 59
17231.78 70
17233.02 60
17234.26 58
17235.50 78
17236.75 88
17237.99 71
17239.23 71
17240.47 77
17241.71 68
17242.95 54
17244.19 66
17245.43 58
17246.67 81
17247.92 110
17249.16 83
17250.40 85
17251.64 77
17252.88 60
17254.12 74
17255.36 62
17256.60 57
17257.85 74
17259.09 52
17260.33 65
17261.57 68
17262.81 83
17264.05 91
17265.30 89
17266.54 80
17267.78 70
17269.02 72
17270.26 56
17271.51 59
17272.75 67
17273.99 65
17275.23 51
17276.48 56
17277.72 76
17278.96 57
17280.20 78
17281.44 57
17282.69 61
17283.93 74
17285.17 71
17286.41 77
17287.66 43
17288.90 65
17290.14 55
17291.39 65
17292.63 73
17293.87 64
17295.11 58
17296.36 72
17297.60 59
17298.84 57
17300.09 72
17301.33 77
17302.57 77
17303.82 65
17305.06 56
17306.30 72
17307.55 64
17308.79 55
17310.03 57
17311.28 40
17312.52 58
17313.76 59
17315.01 55
17316.25 41
17317.49 78
17318.74 68
17319.98 71
17321.23 67
17322.47 49
17323.71 68
17324.96 68
17326.20 70
17327.45 61
17328.69 72
17329.93 70
17331.18 69
17332.42 59
17333.67 67
17334.91 71
17336.16 66
17337.40 66
17338.64 77
17339.89 51
17341.13 59
17342.38 55
17343.62 68
17344.87 76
17346.11 73
17347.36 65
17348.60 70
17349.85 67
17351.09 49
17352.34 57
17353.58 70
17354.83 62
17356.07 61
17357.32 60
17358.56 69
17359.81 80
17361.05 66
17362.30 55
17363.54 53
17364.79 72
17366.03 60
17367.28 68
17368.53 71
17369.77 59
17371.02 51
17372.26 67
17373.51 71
17374.75 67
17376.00 70
17377.25 58
17378.49 67
17379.74 64
17380.98 77
17382.23 82
17383.48 75
17384.72 70
17385.97 64
17387.21 58
17388.46 75
17389.71 63
17390.95 54
17392.20 58
17393.45 61
17394.69 73
17395.94 68
17397.19 65
17398.43 66
17399.68 87
17400.93 61
17402.17 76
17403.42 67
17404.67 74
17405.91 70
17407.16 87
17408.41 75
17409.65 64
17410.90 63
17412.15 83
17413.40 60
17414.64 71
17415.89 46
17417.14 74
17418.39 66
17419.63 65
17420.88 77
17422.13 64
17423.38 79
17424.62 70
17425.87 76
17427.12 57
17428.37 47
17429.61 66
17430.86 58
17432.11 64
17433.36 68
17434.60 57
17435.85 60
17437.10 49
17438.35 59
17439.60 63
17440.85 60
17442.09 64
17443.34 53
17444.59 74
17445.84 65
17447.09 71
17448.34 64
17449.58 58
17450.83 74
17452.08 53
17453.33 64
17454.58 72
17455.83 66
17457.08 63
17458.32 50
17459.57 54
17460.82 72
17462.07 59
17463.32 68
17464.57 73
17465.82 91
17467.07 81
17468.32 80
17469.57 60
17470.81 61
17472.06 76
17473.31 63
17474.56 66
17475.81 63
17477.06 79
17478.31 66
17479.56 52
17480.81 65
17482.06 73
17483.31 47
17484.56 73
17485.81 79
17487.06 85
17488.31 70
17489.56 71
17490.81 83
17492.06 93
17493.31 90
17494.56 69
17495.81 64
17497.06 72
17498.31 81
17499.56 71
17500.81 79
17502.06 63
17503.31 57
17504.56 59
17505.81 82
17507.06 78
17508.31 81
17509.56 92
17510.81 64
17512.06 63
17513.32 58
17514.57 67
17515.82 74
17517.07 59
17518.32 69
17519.57 84
17520.82 67
17522.07 67
17523.32 64
17524.57 75
17525.83 74
17527.08 66
17528.33 64
17529.58 73
17530.83 64
17532.08 64
17533.33 76
17534.59 82
17535.84 74
17537.09 90
17538.34 97
17539.59 86
17540.84 82
17542.10 81
17543.35 74
17544.60 88
17545.85 84
17547.10 88
17548.36 72
17549.61 89
17550.86 86
17552.11 92
17553.36 69
17554.62 61
17555.87 77
17557.12 80
17558.37 63
17559.63 83
17560.88 75
17562.13 86
17563.38 52
17564.64 67
17565.89 95
17567.14 76
17568.39 70
17569.65 63
17570.90 59
17572.15 74
17573.41 77
17574.66 83
17575.91 84
17577.16 78
17578.42 77
17579.67 81
17580.92 86
17582.18 75
17583.43 75
17584.68 79
17585.94 91
17587.19 77
17588.44 96
17589.70 73
17590.95 77
17592.20 88
17593.46 77
17594.71 86
17595.97 74
17597.22 78
17598.47 83
17599.73 76
17600.98 76
17602.23 74
17603.49 70
17604.74 84
17606.00 86
17607.25 63
17608.51 79
17609.76 75
17611.01 83
17612.27 85
17613.52 80
17614.78 72
17616.03 87
17617.29 78
17618.54 61
17619.79 82
17621.05 96
17622.30 74
17623.56 62
17624.81 64
17626.07 61
17627.32 60
17628.58 58
17629.83 79
17631.09 68
17632.34 67
17633.60 70
17634.85 86
17636.11 62
17637.36 79
17638.62 65
17639.87 58
17641.13 75
17642.39 84
17643.64 55
17644.90 67
17646.15 65
17647.41 70
17648.66 78
17649.92 54
17651.17 64
17652.43 56
17653.69 59
17654.94 50
17656.20 65
17657.45 90
17658.71 66
17659.97 64
17661.22 51
17662.48 60
17663.73 60
17664.99 74
17666.25 73
17667.50 62
17668.76 73
17670.02 85
17671.27 81
17672.53 75
17673.78 64
17675.04 62
17676.30 55
17677.55 61
17678.81 71
17680.07 70
17681.32 76
17682.58 65
17683.84 64
17685.10 58
17686.35 71
17687.61 62
17688.87 61
17690.12 68
17691.38 68
17692.64 68
17693.89 52
17695.15 55
17696.41 71
17697.67 81
17698.92 69
17700.18 76
17701.44 73
17702.70 61
17703.95 71
17705.21 79
17706.47 78
17707.73 53
17708.98 69
17710.24 67
17711.50 67
17712.76 77
17714.02 56
17715.27 63
17716.53 63
17717.79 69
17719.05 67
17720.31 95
17721.57 52
17722.82 65
17724.08 75
17725.34 49
17726.60 60
17727.86 93
17729.12 66
17730.37 59
17731.63 64
17732.89 82
17734.15 66
17735.41 74
17736.67 77
17737.93 53
17739.18 68
17740.44 65
17741.70 54
17742.96 64
17744.22 63
17745.48 74
17746.74 55
17748.00 53
17749.26 52
17750.52 57
17751.78 70
17753.04 73
17754.29 62
17755.55 73
17756.81 52
17758.07 70
17759.33 75
17760.59 68
17761.85 54
17763.11 66
17764.37 60
17765.63 74
17766.89 60
17768.15 70
17769.41 66
17770.67 60
17771.93 55
17773.19 67
17774.45 49
17775.71 63
17776.97 58
17778.23 73
17779.49 51
17780.75 62
17782.01 66
17783.27 66
17784.53 68
17785.79 63
17787.05 67
17788.31 74
17789.58 63
17790.84 54
17792.10 65
17793.36 62
17794.62 55
17795.88 65
17797.14 60
17798.40 69
17799.66 62
17800.92 75
17802.18 68
17803.45 73
17804.71 60
17805.97 65
17807.23 57
17808.49 71
17809.75 62
17811.01 69
17812.27 84
17813.54 59
17814.80 67
17816.06 63
17817.32 75
17818.58 66
17819.84 72
17821.11 56
17822.37 77
17823.63 60
17824.89 59
17826.15 69
17827.42 73
17828.68 73
17829.94 66
17831.20 60
17832.46 64
17833.73 81
17834.99 66
17836.25 59
17837.51 55
17838.78 62
17840.04 54
17841.30 57
17842.56 61
17843.83 72
17845.09 75
17846.35 56
17847.61 61
17848.88 57
17850.14 64
17851.40 64
17852.66 73
17853.93 61
17855.19 86
17856.45 82
17857.72 68
17858.98 77
17860.24 76
17861.51 61
17862.77 69
17864.03 61
17865.30 42
17866.56 50
17867.82 69
17869.09 53
17870.35 58
17871.61 64
17872.88 60
17874.14 56
17875.40 63
17876.67 68
17877.93 59
17879.20 70
17880.46 68
17881.72 62
17882.99 68
17884.25 74
17885.52 57
17886.78 41
17888.04 61
17889.31 66
17890.57 51
17891.84 63
17893.10 58
17894.36 54
17895.63 58
17896.89 53
17898.16 89
17899.42 62
17900.69 57
17901.95 60
17903.22 67
17904.48 76
17905.75 66
17907.01 61
17908.28 67
17909.54 79
17910.81 55
17912.07 59
17913.34 64
17914.60 65
17915.87 57
17917.13 52
17918.40 49
17919.66 51
17920.93 66
17922.19 73
17923.46 57
17924.72 56
17925.99 57
17927.25 80
17928.52 70
17929.79 47
17931.05 60
17932.32 56
17933.58 56
17934.85 61
17936.11 60
17937.38 49
17938.65 61
17939.91 64
17941.18 49
17942.44 62
17943.71 57
17944.98 61
17946.24 61
17947.51 66
17948.77 56
17950.04 44
17951.31 52
17952.57 54
17953.84 51
17955.11 69
17956.37 61
17957.64 58
17958.91 70
17960.17 77
17961.44 79
17962.71 70
17963.97 48
17965.24 59
17966.51 54
17967.77 60
17969.04 59
17970.31 62
17971.58 47
17972.84 67
17974.11 58
17975.38 63
17976.64 62
17977.91 52
17979.18 66
17980.45 61
17981.71 57
17982.98 62
17984.25 70
17985.52 56
17986.78 50
17988.05 58
17989.32 60
17990.59 74
17991.86 69
17993.12 69
17994.39 59
17995.66 58
17996.93 64
17998.20 70
17999.46 50
18000.73 57
18002.00 60
18003.27 65
18004.54 63
18005.80 76
18007.07 80
18008.34 61
18009.61 68
18010.88 56
18012.15 55
18013.42 57
18014.68 48
18015.95 53
18017.22 61
18018.49 73
18019.76 68
18021.03 53
18022.30 53
18023.57 57
18024.83 42
18026.10 50
18027.37 60
18028.64 61
18029.91 70
18031.18 50
18032.45 53
18033.72 56
18034.99 60
18036.26 59
18037.53 55
18038.80 51
18040.07 45
18041.34 61
18042.60 61
18043.87 59
18045.14 55
18046.41 57
18047.68 63
18048.95 89
18050.22 70
18051.49 58
18052.76 43
18054.03 62
18055.30 73
18056.57 58
18057.84 48
18059.11 41
18060.38 74
18061.65 54
18062.92 38
18064.20 48
18065.47 64
18066.74 52
18068.01 65
18069.28 71
18070.55 48
18071.82 68
18073.09 79
18074.36 70
18075.63 58
18076.90 54
18078.17 58
18079.44 67
18080.71 52
18081.99 48
18083.26 53
18084.53 62
18085.80 62
18087.07 66
18088.34 60
18089.61 62
18090.88 58
18092.15 64
18093.43 61
18094.70 68
18095.97 79
18097.24 64
18098.51 64
18099.78 69
18101.06 62
18102.33 64
18103.60 59
18104.87 66
18106.14 59
18107.41 55
18108.69 68
18109.96 41
18111.23 56
18112.50 63
18113.77 71
18115.05 73
18116.32 57
18117.59 64
18118.86 74
18120.14 71
18121.41 64
18122.68 76
18123.95 75
18125.23 66
18126.50 76
18127.77 63
18129.04 46
18130.32 52
18131.59 69
18132.86 62
18134.13 43
18135.41 52
18136.68 56
18137.95 69
18139.23 52
18140.50 53
18141.77 47
18143.05 72
18144.32 53
18145.59 38
18146.87 47
18148.14 58
18149.41 77
18150.69 55
18151.96 48
18153.23 45
18154.51 58
18155.78 72
18157.05 69
18158.33 52
18159.60 41
18160.88 59
18162.15 59
18163.42 51
18164.70 67
18165.97 76
18167.24 66
18168.52 50
18169.79 59
18171.07 57
18172.34 63
18173.62 49
18174.89 57
18176.16 61
18177.44 76
18178.71 80
18179.99 76
18181.26 68
18182.54 66
18183.81 61
18185.09 53
18186.36 59
18187.63 66
18188.91 65
18190.18 68
18191.46 75
18192.73 51
18194.01 61
18195.28 55
18196.56 58
18197.83 61
18199.11 62
18200.38 58
18201.66 68
18202.94 68
18204.21 74
18205.49 54
18206.76 68
18208.04 59
18209.31 57
18210.59 48
18211.86 76
18213.14 69
18214.41 71
18215.69 70
18216.97 59
18218.24 52
18219.52 73
18220.79 88
18222.07 77
18223.35 53
18224.62 61
18225.90 64
18227.17 67
18228.45 49
18229.73 64
18231.00 55
18232.28 68
18233.56 54
18234.83 56
18236.11 72
18237.38 60
18238.66 56
18239.94 53
18241.21 65
18242.49 55
18243.77 48
18245.04 61
18246.32 55
18247.60 59
18248.87 60
18250.15 68
18251.43 39
18252.71 65
18253.98 59
18255.26 65
18256.54 63
18257.81 65
18259.09 69
18260.37 51
18261.65 67
18262.92 54
18264.20 66
18265.48 48
18266.76 64
18268.03 60
18269.31 49
18270.59 66
18271.87 71
18273.14 62
18274.42 55
18275.70 47
18276.98 47
18278.26 55
18279.53 62
18280.81 75
18282.09 57
18283.37 43
18284.65 48
18285.92 65
18287.20 62
18288.48 72
18289.76 61
18291.04 70
18292.32 68
18293.59 63
18294.87 59
18296.15 65
18297.43 75
18298.71 63
18299.99 35
18301.27 62
18302.54 57
18303.82 70
18305.10 56
18306.38 44
18307.66 71
18308.94 73
18310.22 63
18311.50 57
18312.78 58
18314.06 70
18315.33 71
18316.61 77
18317.89 58
18319.17 45
18320.45 45
18321.73 60
18323.01 62
18324.29 61
18325.57 51
18326.85 49
18328.13 83
18329.41 56
18330.69 59
18331.97 70
18333.25 70
18334.53 75
18335.81 83
18337.09 73
18338.37 57
18339.65 79
18340.93 71
18342.21 55
18343.49 41
18344.77 58
18346.05 72
18347.33 72
18348.61 56
18349.89 59
18351.17 66
18352.45 72
18353.73 53
18355.01 45
18356.29 53
18357.57 49
18358.85 57
18360.14 54
18361.42 61
18362.70 67
18363.98 76
18365.26 78
18366.54 57
18367.82 55
18369.10 49
18370.38 76
18371.66 60
18372.95 53
18374.23 39
18375.51 54
18376.79 50
18378.07 51
18379.35 78
18380.63 53
18381.92 59
18383.20 64
18384.48 53
18385.76 48
18387.04 61
18388.32 69
18389.61 64
18390.89 64
18392.17 65
18393.45 56
18394.73 55
18396.02 59
18397.30 58
18398.58 59
18399.86 72
18401.14 75
18402.43 65
18403.71 54
18404.99 57
18406.27 44
18407.56 54
18408.84 55
18410.12 57
18411.40 56
18412.69 57
18413.97 44
18415.25 54
18416.53 46
18417.82 56
18419.10 49
18420.38 40
18421.67 48
18422.95 61
18424.23 53
18425.51 68
18426.80 54
18428.08 52
18429.36 58
18430.65 46
18431.93 62
18433.21 54
18434.50 47
18435.78 68
18437.06 64
18438.35 58
18439.63 47
18440.92 58
18442.20 45
18443.48 38
18444.77 69
18446.05 53
18447.33 63
18448.62 66
18449.90 75
18451.19 67
18452.47 69
18453.75 54
18455.04 60
18456.32 58
18457.61 67
18458.89 56
18460.17 60
18461.46 66
18462.74 54
18464.03 47
18465.31 60
18466.60 57
18467.88 65
18469.17 52
18470.45 50
18471.74 51
18473.02 62
18474.30 60
18475.59 66
18476.87 63
18478.16 83
18479.44 56
18480.73 56
18482.01 49
18483.30 58
18484.58 60
18485.87 50
18487.16 65
18488.44 52
18489.73 66
18491.01 52
18492.30 58
18493.58 61
18494.87 71
18496.15 59
18497.44 60
18498.72 56
18500.01 54
18501.30 61
18502.58 56
18503.87 49
18505.15 54
18506.44 56
18507.73 48
18509.01 65
18510.30 59
18511.58 38
18512.87 45
18514.16 68
18515.44 59
18516.73 63
18518.01 56
18519.30 56
18520.59 65
18521.87 72
18523.16 51
18524.45 57
18525.73 65
18527.02 61
18528.31 65
18529.59 59
18530.88 65
18532.17 63
18533.45 62
18534.74 71
18536.03 69
18537.31 66
18538.60 60
18539.89 51
18541.18 53
18542.46 61
18543.75 48
18545.04 50
18546.32 59
18547.61 58
18548.90 53
18550.19 52
18551.47 48
18552.76 41
18554.05 51
18555.34 48
18556.62 54
18557.91 59
18559.20 65
18560.49 66
18561.78 63
18563.06 49
18564.35 53
18565.64 50
18566.93 48
18568.22 57
18569.50 34
18570.79 65
18572.08 65
18573.37 70
18574.66 61
18575.94 51
18577.23 51
18578.52 57
18579.81 79
18581.10 65
18582.39 60
18583.68 59
18584.96 72
18586.25 58
18587.54 53
18588.83 79
18590.12 71
18591.41 47
18592.70 56
18593.99 64
18595.27 71
18596.56 70
18597.85 60
18599.14 56
18600.43 70
18601.72 57
18603.01 58
18604.30 47
18605.59 74
18606.88 49
18608.17 77
18609.46 83
18610.75 76
18612.04 62
18613.33 49
18614.62 60
18615.90 67
18617.19 85
18618.48 76
18619.77 66
18621.06 52
18622.35 61
18623.64 60
18624.93 58
18626.22 57
18627.51 82
18628.80 77
18630.09 73
18631.39 65
18632.68 74
18633.97 55
18635.26 55
18636.55 78
18637.84 58
18639.13 77
18640.42 59
18641.71 45
18643.00 74
18644.29 57
18645.58 46
18646.87 60
18648.16 58
18649.45 57
18650.74 65
18652.04 69
18653.33 60
18654.62 53
18655.91 66
18657.20 58
18658.49 59
18659.78 63
18661.07 70
18662.36 51
18663.66 57
18664.95 72
18666.24 65
18667.53 59
18668.82 55
18670.11 76
18671.41 51
18672.70 52
18673.99 51
18675.28 46
18676.57 47
18677.86 73
18679.16 78
18680.45 53
18681.74 54
18683.03 56
18684.32 42
18685.62 62
18686.91 52
18688.20 55
18689.49 61
18690.79 61
18692.08 83
18693.37 58
18694.66 50
18695.96 55
18697.25 64
18698.54 65
18699.83 69
18701.13 56
18702.42 46
18703.71 43
18705.00 57
18706.30 44
18707.59 38
18708.88 49
18710.18 65
18711.47 59
18712.76 54
18714.05 61
18715.35 57
18716.64 69
18717.93 69
18719.23 68
18720.52 63
18721.81 61
18723.11 70
18724.40 63
18725.69 46
18726.99 55
18728.28 61
18729.58 66
18730.87 62
18732.16 37
18733.46 58
18734.75 59
18736.04 57
18737.34 53
18738.63 64
18739.93 67
18741.22 63
18742.51 81
18743.81 49
18745.10 45
18746.40 48
18747.69 60
18748.99 53
18750.28 52
18751.58 74
18752.87 66
18754.16 76
18755.46 62
18756.75 59
18758.05 78
18759.34 63
18760.64 45
18761.93 49
18763.23 57
18764.52 81
18765.82 74
18767.11 47
18768.41 69
18769.70 71
18771.00 65
18772.29 58
18773.59 44
18774.88 42
18776.18 52
18777.47 48
18778.77 75
18780.06 70
18781.36 50
18782.65 72
18783.95 52
18785.25 50
18786.54 48
18787.84 36
18789.13 56
18790.43 54
18791.72 50
18793.02 47
18794.32 49
18795.61 58
18796.91 45
18798.20 61
18799.50 57
18800.80 49
18802.09 40
18803.39 46
18804.69 46
18805.98 46
18807.28 54
18808.57 63
18809.87 70
18811.17 65
18812.46 60
18813.76 67
18815.06 75
18816.35 67
18817.65 66
18818.95 48
18820.24 42
18821.54 52
18822.84 50
18824.13 60
18825.43 46
18826.73 56
18828.03 55
18829.32 58
18830.62 51
18831.92 48
18833.21 58
18834.51 56
18835.81 47
18837.11 51
18838.40 59
18839.70 66
18841.00 56
18842.30 60
18843.59 44
18844.89 66
18846.19 54
18847.49 45
18848.79 47
18850.08 46
18851.38 62
18852.68 55
18853.98 48
18855.27 49
18856.57 60
18857.87 70
18859.17 54
18860.47 54
18861.77 35
18863.06 49
18864.36 53
18865.66 66
18866.96 47
18868.26 39
18869.56 46
18870.85 59
18872.15 52
18873.45 57
18874.75 39
18876.05 42
18877.35 45
18878.65 59
18879.95 47
18881.24 34
18882.54 44
18883.84 66
18885.14 57
18886.44 43
18887.74 48
18889.04 58
18890.34 62
18891.64 68
18892.94 43
18894.24 71
18895.54 55
18896.84 50
18898.13 55
18899.43 49
18900.73 52
18902.03 46
18903.33 36
18904.63 60
18905.93 60
18907.23 48
18908.53 49
18909.83 49
18911.13 47
18912.43 58
18913.73 40
18915.03 53
18916.33 41
18917.63 55
18918.93 47
18920.23 46
18921.53 42
18922.83 63
18924.13 57
18925.43 52
18926.74 41
18928.04 50
18929.34 63
18930.64 62
18931.94 67
18933.24 65
18934.54 43
18935.84 56
18937.14 60
18938.44 51
18939.74 68
18941.04 66
18942.34 55
18943.65 46
18944.95 53
18946.25 53
18947.55 51
18948.85 53
18950.15 47
18951.45 54
18952.75 49
18954.06 48
18955.36 80
18956.66 40
18957.96 54
18959.26 45
18960.56 67
18961.87 53
18963.17 36
18964.47 53
18965.77 44
18967.07 39
18968.37 52
18969.68 42
18970.98 31
18972.28 52
18973.58 40
18974.88 46
18976.19 45
18977.49 62
18978.79 55
18980.09 58
18981.40 66
18982.70 59
18984.00 60
18985.30 55
18986.61 49
18987.91 49
18989.21 35
18990.51 37
18991.82 48
18993.12 51
18994.42 45
18995.73 43
18997.03 46
18998.33 55
18999.63 62
19000.94 50
19002.24 48
19003.54 49
19004.85 63
19006.15 50
19007.45 43
19008.76 34
19010.06 57
19011.36 58
19012.67 49
19013.97 57
19015.27 37
19016.58 44
19017.88 50
19019.18 38
19020.49 38
19021.79 78
19023.10 37
19024.40 46
19025.70 34
19027.01 45
19028.31 58
19029.62 40
19030.92 51
19032.22 66
19033.53 58
19034.83 43
19036.14 60
19037.44 59
19038.75 49
19040.05 48
19041.35 32
19042.66 40
19043.96 50
19045.27 50
19046.57 39
19047.88 55
19049.18 55
19050.49 42
19051.79 42
19053.10 46
19054.40 58
19055.71 64
19057.01 62
19058.32 51
19059.62 37
19060.93 46
19062.23 61
19063.54 51
19064.84 47
19066.15 47
19067.45 48
19068.76 63
19070.06 74
19071.37 40
19072.67 45
19073.98 40
19075.29 64
19076.59 46
19077.90 45
19079.20 43
19080.51 71
19081.81 45
19083.12 46
19084.43 48
19085.73 60
19087.04 55
19088.34 60
19089.65 49
19090.96 51
19092.26 49
19093.57 51
19094.87 48
19096.18 35
19097.49 44
19098.79 61
19100.10 49
19101.41 64
19102.71 64
19104.02 62
19105.33 45
19106.63 53
19107.94 52
19109.25 55
19110.55 51
19111.86 40
19113.17 48
19114.47 52
19115.78 47
19117.09 57
19118.40 47
19119.70 42
19121.01 36
19122.32 40
19123.62 45
19124.93 54
19126.24 56
19127.55 60
19128.85 57
19130.16 41
19131.47 49
19132.78 50
19134.08 62
19135.39 44
19136.70 29
19138.01 47
19139.32 63
19140.62 52
19141.93 38
19143.24 42
19144.55 49
19145.85 48
19147.16 41
19148.47 58
19149.78 75
19151.09 53
19152.40 58
19153.70 76
19155.01 52
19156.32 42
19157.63 35
19158.94 58
19160.25 65
19161.55 38
19162.86 50
19164.17 52
19165.48 50
19166.79 57
19168.10 50
19169.41 52
19170.72 52
19172.02 54
19173.33 60
19174.64 43
19175.95 46
19177.26 59
19178.57 53
19179.88 43
19181.19 53
19182.50 40
19183.81 58
19185.12 57
19186.43 58
19187.74 51
19189.05 43
19190.35 42
19191.66 49
19192.97 48
19194.28 43
19195.59 66
19196.90 78
19198.21 49
19199.52 50
19200.83 56
19202.14 64
19203.45 39
19204.76 50
19206.07 48
19207.38 54
19208.69 46
19210.00 47
19211.31 49
19212.62 48
19213.93 48
19215.24 51
19216.56 33
19217.87 59
19219.18 53
19220.49 50
19221.80 48
19223.11 41
19224.42 47
19225.73 46
19227.04 69
19228.35 44
19229.66 44
19230.97 40
19232.28 48
19233.60 55
19234.91 44
19236.22 37
19237.53 61
19238.84 47
19240.15 58
19241.46 46
19242.77 37
19244.09 36
19245.40 49
19246.71 53
19248.02 68
19249.33 51
19250.64 51
19251.95 50
19253.27 47
19254.58 36
19255.89 37
19257.20 39
19258.51 45
19259.83 52
19261.14 42
19262.45 50
19263.76 54
19265.07 39
19266.39 37
19267.70 40
19269.01 49
19270.32 50
19271.63 45
19272.95 55
19274.26 67
19275.57 72
19276.88 59
19278.20 38
19279.51 45
19280.82 48
19282.14 46
19283.45 43
19284.76 43
19286.07 55
19287.39 58
19288.70 57
19290.01 56
19291.33 44
19292.64 26
19293.95 41
19295.26 56
19296.58 57
19297.89 53
19299.20 36
19300.52 65
19301.83 51
19303.14 56
19304.46 51
19305.77 56
19307.09 61
19308.40 68
19309.71 46
19311.03 45
19312.34 54
19313.65 55
19314.97 52
19316.28 40
19317.60 54
19318.91 65
19320.22 52
19321.54 37
19322.85 49
19324.17 46
19325.48 61
19326.79 49
19328.11 41
19329.42 45
19330.74 48
19332.05 58
19333.37 53
19334.68 61
19335.99 52
19337.31 51
19338.62 52
19339.94 44
19341.25 60
19342.57 48
19343.88 47
19345.20 51
19346.51 54
19347.83 38
19349.14 54
19350.46 62
19351.77 34
19353.09 41
19354.40 47
19355.72 47
19357.03 52
19358.35 62
19359.66 51
19360.98 56
19362.29 57
19363.61 51
19364.93 52
19366.24 48
19367.56 43
19368.87 35
19370.19 57
19371.50 62
19372.82 46
19374.14 48
19375.45 42
19376.77 41
19378.08 65
19379.40 41
19380.72 35
19382.03 56
19383.35 44
19384.66 52
19385.98 41
19387.30 51
19388.61 50
19389.93 45
19391.25 49
19392.56 62
19393.88 69
19395.20 49
19396.51 45
19397.83 35
19399.15 45
19400.46 50
19401.78 43
19403.10 49
19404.41 43
19405.73 41
19407.05 52
19408.36 52
19409.68 44
19411.00 47
19412.31 35
19413.63 60
19414.95 51
19416.27 33
19417.58 57
19418.90 51
19420.22 69
19421.54 56
19422.85 51
19424.17 53
19425.49 39
19426.81 61
19428.12 42
19429.44 49
19430.76 48
19432.08 40
19433.40 48
19434.71 64
19436.03 41
19437.35 63
19438.67 37
19439.99 29
19441.30 44
19442.62 54
19443.94 47
19445.26 47
19446.58 43
19447.89 46
19449.21 61
19450.53 39
19451.85 59
19453.17 50
19454.49 50
19455.81 58
19457.12 55
19458.44 58
19459.76 49
19461.08 44
19462.40 54
19463.72 58
19465.04 47
19466.36 43
19467.68 46
19468.99 59
19470.31 48
19471.63 43
19472.95 43
19474.27 56
19475.59 45
19476.91 41
19478.23 41
19479.55 63
19480.87 72
19482.19 65
19483.51 54
19484.83 58
19486.15 63
19487.47 50
19488.79 44
19490.11 49
19491.43 50
19492.75 62
19494.07 43
19495.39 47
19496.71 34
19498.03 54
19499.35 56
19500.67 49
19501.99 47
19503.31 50
19504.63 50
19505.95 58
19507.27 44
19508.59 50
19509.91 45
19511.23 58
19512.55 44
19513.87 45
19515.19 39
19516.51 49
19517.83 51
19519.15 49
19520.47 49
19521.79 49
19523.12 49
19524.44 52
19525.76 45
19527.08 34
19528.40 41
19529.72 51
19531.04 53
19532.36 38
19533.68 48
19535.01 54
19536.33 55
19537.65 44
19538.97 51
19540.29 47
19541.61 48
19542.93 53
19544.26 47
19545.58 31
19546.90 41
19548.22 42
19549.54 48
19550.87 43
19552.19 47
19553.51 52
19554.83 37
19556.15 47
19557.47 52
19558.80 48
19560.12 40
19561.44 48
19562.76 45
19564.09 58
19565.41 41
19566.73 48
19568.05 54
19569.38 50
19570.70 39
19572.02 47
19573.34 57
19574.67 60
19575.99 53
19577.31 37
19578.63 40
19579.96 58
19581.28 46
19582.60 54
19583.93 39
19585.25 42
19586.57 53
19587.90 44
19589.22 42
19590.54 46
19591.86 52
19593.19 52
19594.51 50
19595.83 47
19597.16 53
19598.48 66
19599.81 48
19601.13 52
19602.45 40
19603.78 57
19605.10 59
19606.42 43
19607.75 42
19609.07 46
19610.40 47
19611.72 41
19613.04 55
19614.37 54
19615.69 45
19617.02 40
19618.34 37
19619.66 37
19620.99 50
19622.31 51
19623.64 46
19624.96 46
19626.29 44
19627.61 47
19628.93 61
19630.26 63
19631.58 35
19632.91 49
19634.23 39
19635.56 51
19636.88 41
19638.21 36
19639.53 51
19640.86 47
19642.18 51
19643.51 38
19644.83 51
19646.16 65
19647.48 48
19648.81 43
19650.13 32
19651.46 37
19652.78 58
19654.11 65
19655.43 72
19656.76 50
19658.08 63
19659.41 56
19660.74 56
19662.06 60
19663.39 44
19664.71 58
19666.04 57
19667.36 61
19668.69 32
19670.02 47
19671.34 60
19672.67 64
19673.99 57
19675.32 53
19676.65 37
19677.97 64
19679.30 54
19680.63 57
19681.95 67
19683.28 57
19684.60 44
19685.93 53
19687.26 44
19688.58 43
19689.91 46
19691.24 61
19692.56 48
19693.89 52
19695.22 43
19696.54 42
19697.87 48
19699.20 44
19700.52 61
19701.85 49
19703.18 63
19704.51 56
19705.83 40
19707.16 45
19708.49 47
19709.81 51
19711.14 52
19712.47 54
19713.80 53
19715.12 44
19716.45 32
19717.78 36
19719.11 42
19720.43 45
19721.76 53
19723.09 45
19724.42 61
19725.74 58
19727.07 47
19728.40 39
19729.73 43
19731.06 39
19732.38 57
19733.71 57
19735.04 52
19736.37 49
19737.70 50
19739.02 38
19740.35 32
19741.68 47
19743.01 62
19744.34 40
19745.67 38
19747.00 27
19748.32 52
19749.65 45
19750.98 36
19752.31 48
19753.64 38
19754.97 43
19756.30 46
19757.62 37
19758.95 43
19760.28 45
19761.61 48
19762.94 52
19764.27 42
19765.60 39
19766.93 50
19768.26 55
19769.59 35
19770.92 40
19772.25 52
19773.57 55
19774.90 57
19776.23 47
19777.56 35
19778.89 49
19780.22 45
19781.55 64
19782.88 53
19784.21 56
19785.54 57
19786.87 88
19788.20 58
19789.53 56
19790.86 48
19792.19 52
19793.52 55
19794.85 52
19796.18 52
19797.51 48
19798.84 52
19800.17 61
19801.50 50
19802.83 53
19804.16 45
19805.49 38
19806.82 38
19808.16 53
19809.49 59
19810.82 46
19812.15 58
19813.48 47
19814.81 50
19816.14 51
19817.47 25
19818.80 38
19820.13 49
19821.46 45
19822.79 51
19824.13 56
19825.46 40
19826.79 35
19828.12 47
19829.45 47
19830.78 44
19832.11 47
19833.44 50
19834.78 52
19836.11 47
19837.44 40
19838.77 29
19840.10 49
19841.43 40
19842.77 49
19844.10 44
19845.43 55
19846.76 40
19848.09 55
19849.42 42
19850.76 48
19852.09 48
19853.42 54
19854.75 54
19856.09 51
19857.42 53
19858.75 47
19860.08 50
19861.41 45
19862.75 53
19864.08 59
19865.41 41
19866.74 41
19868.08 40
19869.41 41
19870.74 49
19872.08 37
19873.41 48
19874.74 53
19876.07 51
19877.41 50
19878.74 57
19880.07 56
19881.41 40
19882.74 51
19884.07 49
19885.40 46
19886.74 36
19888.07 42
19889.40 42
19890.74 45
19892.07 42
19893.40 32
19894.74 57
19896.07 37
19897.41 33
19898.74 41
19900.07 66
19901.41 45
19902.74 47
19904.07 40
19905.41 34
19906.74 52
19908.08 62
19909.41 50
19910.74 40
19912.08 43
19913.41 59
19914.75 56
19916.08 40
19917.41 52
19918.75 52
19920.08 40
19921.42 42
19922.75 61
19924.09 52
19925.42 45
19926.76 56
19928.09 55
19929.42 54
19930.76 54
19932.09 48
19933.43 47
19934.76 33
19936.10 47
19937.43 43
19938.77 56
19940.10 45
19941.44 47
19942.77 45
19944.11 45
19945.44 46
19946.78 47
19948.11 39
19949.45 41
19950.79 52
19952.12 32
19953.46 40
19954.79 46
19956.13 60
19957.46 43
19958.80 43
19960.13 47
19961.47 53
19962.81 56
19964.14 74
19965.48 58
19966.81 60
19968.15 43
19969.49 52
19970.82 48
19972.16 37
19973.49 54
19974.83 62
19976.17 47
19977.50 43
19978.84 48
19980.18 69
19981.51 64
19982.85 45
19984.18 43
19985.52 48
19986.86 61
19988.19 56
19989.53 57
19990.87 53
19992.20 56
19993.54 66
19994.88 57
19996.21 60
19997.55 56
19998.89 62
20000.23 51
20001.56 43
20002.90 58
20004.24 49
20005.57 56
20006.91 51
20008.25 60
20009.59 45
20010.92 44
20012.26 46
20013.60 50
20014.94 36
20016.27 37
20017.61 48
20018.95 67
20020.29 40
20021.62 37
20022.96 47
20024.30 50
20025.64 52
20026.98 40
20028.31 48
20029.65 52
20030.99 53
20032.33 50
20033.67 47
20035.00 48
20036.34 48
20037.68 62
20039.02 64
20040.36 49
20041.70 37
20043.03 53
20044.37 53
20045.71 59
20047.05 37
20048.39 37
20049.73 50
20051.07 64
20052.41 55
20053.74 48
20055.08 44
20056.42 49
20057.76 52
20059.10 41
20060.44 41
20061.78 51
20063.12 39
20064.46 56
20065.80 49
20067.13 41
20068.47 39
20069.81 59
20071.15 57
20072.49 52
20073.83 55
20075.17 55
20076.51 56
20077.85 48
20079.19 52
20080.53 44
20081.87 47
20083.21 49
20084.55 46
20085.89 42
20087.23 51
20088.57 47
20089.91 58
20091.25 46
20092.59 57
20093.93 63
20095.27 43
20096.61 36
20097.95 45
20099.29 45
20100.63 48
20101.97 44
20103.31 72
20104.65 63
20105.99 47
20107.33 50
20108.67 36
20110.02 65
20111.36 55
20112.70 47
20114.04 37
20115.38 38
20116.72 53
20118.06 50
20119.40 47
20120.74 41
20122.08 56
20123.43 74
20124.77 57
20126.11 46
20127.45 55
20128.79 53
20130.13 51
20131.47 46
20132.81 41
20134.16 50
20135.50 53
20136.84 34
20138.18 48
20139.52 43
20140.86 61
20142.21 56
20143.55 45
20144.89 45
