# Supplementary material for: MALDI-TOF MS typing enables the classification of brewing yeasts of the genus Saccharomyces to major beer styles
Source: PLoS One. 2017 Aug 9;12(8):e0181694. doi: 10.1371/journal.pone.0181694 (PMC5549903; doi:10.1371/journal.pone.0181694)
Supplement: S2 File — The directory includes 90 raw files and was zipped to “.zip”; the folder has three strains with 30 spectra per strain; S1 Text explains the raw files with an example and Table 1 represents the yeast strains used within the experiment. (ZIP) [file pone.0181694.s005.zip › 4-6/30255-175-OG-WB-WB-YPG-18h-E-E_2015-07-24__0_A5_1.dat]

2000.14 722
2000.56 620
2000.98 545
2001.40 675
2001.83 562
2002.25 645
2002.67 507
2003.09 583
2003.51 650
2003.93 551
2004.36 564
2004.78 634
2005.20 725
2005.62 724
2006.05 723
2006.47 674
2006.89 659
2007.31 723
2007.73 642
2008.16 661
2008.58 593
2009.00 703
2009.42 657
2009.85 706
2010.27 628
2010.69 626
2011.12 662
2011.54 557
2011.96 602
2012.38 615
2012.81 622
2013.23 595
2013.65 637
2014.08 575
2014.50 601
2014.92 630
2015.35 544
2015.77 510
2016.19 536
2016.62 748
2017.04 735
2017.46 577
2017.89 614
2018.31 631
2018.73 621
2019.16 683
2019.58 682
2020.00 687
2020.43 602
2020.85 648
2021.27 639
2021.70 720
2022.12 712
2022.55 660
2022.97 648
2023.39 591
2023.82 575
2024.24 699
2024.67 634
2025.09 486
2025.52 522
2025.94 561
2026.36 548
2026.79 520
2027.21 562
2027.64 608
2028.06 588
2028.49 594
2028.91 483
2029.34 459
2029.76 559
2030.19 494
2030.61 475
2031.03 613
2031.46 582
2031.88 615
2032.31 539
2032.73 595
2033.16 548
2033.58 556
2034.01 601
2034.44 609
2034.86 592
2035.29 607
2035.71 637
2036.14 592
2036.56 583
2036.99 566
2037.41 524
2037.84 519
2038.26 595
2038.69 608
2039.12 599
2039.54 645
2039.97 552
2040.39 590
2040.82 470
2041.24 523
2041.67 555
2042.10 568
2042.52 542
2042.95 598
2043.37 628
2043.80 597
2044.23 597
2044.65 519
2045.08 493
2045.51 561
2045.93 560
2046.36 512
2046.79 580
2047.21 576
2047.64 609
2048.07 556
2048.49 642
2048.92 541
2049.35 521
2049.77 583
2050.20 517
2050.63 543
2051.05 489
2051.48 632
2051.91 590
2052.33 496
2052.76 597
2053.19 546
2053.62 461
2054.04 534
2054.47 549
2054.90 569
2055.32 535
2055.75 552
2056.18 595
2056.61 490
2057.03 588
2057.46 612
2057.89 555
2058.32 559
2058.75 549
2059.17 585
2059.60 629
2060.03 599
2060.46 646
2060.88 558
2061.31 707
2061.74 722
2062.17 625
2062.60 681
2063.02 710
2063.45 628
2063.88 673
2064.31 875
2064.74 922
2065.17 907
2065.59 711
2066.02 826
2066.45 680
2066.88 641
2067.31 676
2067.74 640
2068.17 734
2068.60 665
2069.02 592
2069.45 542
2069.88 536
2070.31 641
2070.74 626
2071.17 552
2071.60 540
2072.03 626
2072.46 631
2072.89 617
2073.31 723
2073.74 732
2074.17 581
2074.60 581
2075.03 628
2075.46 572
2075.89 615
2076.32 618
2076.75 573
2077.18 585
2077.61 573
2078.04 568
2078.47 668
2078.90 596
2079.33 662
2079.76 588
2080.19 653
2080.62 705
2081.05 673
2081.48 578
2081.91 663
2082.34 574
2082.77 558
2083.20 596
2083.63 624
2084.06 633
2084.49 612
2084.92 587
2085.35 553
2085.78 465
2086.21 449
2086.64 641
2087.07 573
2087.50 559
2087.94 584
2088.37 599
2088.80 593
2089.23 657
2089.66 641
2090.09 471
2090.52 489
2090.95 436
2091.38 579
2091.81 663
2092.25 526
2092.68 524
2093.11 502
2093.54 510
2093.97 559
2094.40 642
2094.83 578
2095.27 567
2095.70 599
2096.13 574
2096.56 562
2096.99 589
2097.42 477
2097.86 507
2098.29 546
2098.72 534
2099.15 510
2099.58 474
2100.01 443
2100.45 462
2100.88 531
2101.31 589
2101.74 585
2102.18 607
2102.61 657
2103.04 606
2103.47 606
2103.90 641
2104.34 547
2104.77 457
2105.20 569
2105.63 720
2106.07 687
2106.50 575
2106.93 659
2107.37 613
2107.80 556
2108.23 608
2108.66 592
2109.10 561
2109.53 632
2109.96 635
2110.40 614
2110.83 546
2111.26 567
2111.70 559
2112.13 573
2112.56 630
2113.00 620
2113.43 550
2113.86 568
2114.30 562
2114.73 478
2115.16 635
2115.60 630
2116.03 550
2116.46 491
2116.90 477
2117.33 507
2117.77 506
2118.20 534
2118.63 522
2119.07 576
2119.50 573
2119.94 488
2120.37 401
2120.80 453
2121.24 595
2121.67 530
2122.11 547
2122.54 593
2122.97 558
2123.41 574
2123.84 674
2124.28 554
2124.71 555
2125.15 642
2125.58 615
2126.02 649
2126.45 595
2126.89 589
2127.32 607
2127.76 573
2128.19 623
2128.63 665
2129.06 610
2129.50 594
2129.93 678
2130.37 694
2130.80 606
2131.24 743
2131.67 659
2132.11 670
2132.54 639
2132.98 572
2133.41 652
2133.85 590
2134.28 585
2134.72 590
2135.16 518
2135.59 554
2136.03 630
2136.46 654
2136.90 568
2137.33 604
2137.77 571
2138.21 595
2138.64 572
2139.08 616
2139.51 519
2139.95 571
2140.39 670
2140.82 543
2141.26 607
2141.69 621
2142.13 655
2142.57 663
2143.00 479
2143.44 435
2143.88 563
2144.31 542
2144.75 601
2145.19 652
2145.62 606
2146.06 497
2146.50 544
2146.93 652
2147.37 622
2147.81 696
2148.24 753
2148.68 718
2149.12 740
2149.56 644
2149.99 630
2150.43 726
2150.87 769
2151.30 741
2151.74 791
2152.18 717
2152.62 730
2153.05 714
2153.49 641
2153.93 542
2154.37 506
2154.80 571
2155.24 644
2155.68 597
2156.12 534
2156.55 562
2156.99 522
2157.43 695
2157.87 650
2158.31 573
2158.74 511
2159.18 594
2159.62 585
2160.06 586
2160.50 541
2160.93 645
2161.37 583
2161.81 557
2162.25 552
2162.69 597
2163.13 584
2163.57 618
2164.00 652
2164.44 597
2164.88 535
2165.32 566
2165.76 472
2166.20 542
2166.64 577
2167.07 610
2167.51 548
2167.95 558
2168.39 589
2168.83 593
2169.27 562
2169.71 605
2170.15 709
2170.59 722
2171.03 751
2171.47 801
2171.91 730
2172.34 721
2172.78 818
2173.22 772
2173.66 733
2174.10 775
2174.54 853
2174.98 895
2175.42 820
2175.86 983
2176.30 983
2176.74 959
2177.18 879
2177.62 814
2178.06 803
2178.50 581
2178.94 619
2179.38 648
2179.82 742
2180.26 663
2180.70 511
2181.14 614
2181.58 582
2182.02 637
2182.46 647
2182.90 577
2183.34 621
2183.78 658
2184.22 642
2184.67 603
2185.11 582
2185.55 575
2185.99 533
2186.43 547
2186.87 544
2187.31 544
2187.75 734
2188.19 626
2188.63 644
2189.07 683
2189.52 746
2189.96 666
2190.40 675
2190.84 682
2191.28 777
2191.72 743
2192.16 675
2192.60 627
2193.05 811
2193.49 728
2193.93 775
2194.37 833
2194.81 659
2195.25 722
2195.70 772
2196.14 787
2196.58 762
2197.02 737
2197.46 762
2197.91 563
2198.35 671
2198.79 622
2199.23 671
2199.67 663
2200.12 654
2200.56 621
2201.00 582
2201.44 571
2201.89 715
2202.33 752
2202.77 628
2203.21 668
2203.66 748
2204.10 652
2204.54 688
2204.98 625
2205.43 529
2205.87 586
2206.31 705
2206.75 757
2207.20 703
2207.64 672
2208.08 798
2208.53 702
2208.97 669
2209.41 575
2209.86 598
2210.30 590
2210.74 595
2211.19 686
2211.63 704
2212.07 738
2212.52 708
2212.96 656
2213.40 660
2213.85 633
2214.29 631
2214.73 647
2215.18 728
2215.62 656
2216.06 599
2216.51 597
2216.95 735
2217.40 649
2217.84 602
2218.28 636
2218.73 545
2219.17 639
2219.62 548
2220.06 511
2220.51 527
2220.95 496
2221.39 517
2221.84 591
2222.28 716
2222.73 674
2223.17 616
2223.62 622
2224.06 618
2224.51 675
2224.95 779
2225.39 702
2225.84 678
2226.28 789
2226.73 740
2227.17 546
2227.62 583
2228.06 583
2228.51 738
2228.95 605
2229.40 660
2229.84 723
2230.29 593
2230.73 652
2231.18 591
2231.63 764
2232.07 769
2232.52 808
2232.96 676
2233.41 795
2233.85 748
2234.30 658
2234.74 715
2235.19 704
2235.64 813
2236.08 746
2236.53 538
2236.97 679
2237.42 633
2237.87 501
2238.31 525
2238.76 613
2239.20 636
2239.65 546
2240.10 519
2240.54 626
2240.99 454
2241.43 507
2241.88 667
2242.33 567
2242.77 571
2243.22 539
2243.67 565
2244.11 534
2244.56 537
2245.01 607
2245.45 669
2245.90 625
2246.35 560
2246.79 552
2247.24 495
2247.69 581
2248.13 595
2248.58 573
2249.03 568
2249.48 537
2249.92 583
2250.37 556
2250.82 596
2251.27 513
2251.71 549
2252.16 624
2252.61 656
2253.05 669
2253.50 584
2253.95 545
2254.40 514
2254.85 488
2255.29 594
2255.74 552
2256.19 504
2256.64 532
2257.08 468
2257.53 515
2257.98 512
2258.43 545
2258.88 644
2259.32 725
2259.77 699
2260.22 593
2260.67 603
2261.12 691
2261.57 734
2262.01 643
2262.46 582
2262.91 593
2263.36 606
2263.81 590
2264.26 541
2264.71 565
2265.15 694
2265.60 558
2266.05 548
2266.50 622
2266.95 705
2267.40 589
2267.85 638
2268.30 695
2268.75 726
2269.19 785
2269.64 696
2270.09 802
2270.54 794
2270.99 660
2271.44 729
2271.89 718
2272.34 680
2272.79 717
2273.24 762
2273.69 825
2274.14 859
2274.59 633
2275.04 675
2275.49 704
2275.94 657
2276.39 681
2276.84 592
2277.29 565
2277.74 551
2278.19 616
2278.64 552
2279.09 515
2279.54 523
2279.99 535
2280.44 513
2280.89 623
2281.34 551
2281.79 510
2282.24 549
2282.69 607
2283.14 605
2283.59 630
2284.04 560
2284.49 608
2284.94 585
2285.39 568
2285.84 624
2286.29 707
2286.74 741
2287.19 966
2287.65 771
2288.10 840
2288.55 981
2289.00 1135
2289.45 1189
2289.90 1424
2290.35 1367
2290.80 1317
2291.25 1454
2291.71 1409
2292.16 1207
2292.61 1085
2293.06 1103
2293.51 1010
2293.96 912
2294.41 864
2294.87 881
2295.32 761
2295.77 663
2296.22 712
2296.67 593
2297.12 531
2297.58 616
2298.03 636
2298.48 572
2298.93 569
2299.38 500
2299.84 575
2300.29 606
2300.74 677
2301.19 669
2301.65 538
2302.10 617
2302.55 570
2303.00 591
2303.46 541
2303.91 488
2304.36 570
2304.81 533
2305.27 654
2305.72 619
2306.17 661
2306.62 644
2307.08 800
2307.53 780
2307.98 784
2308.44 793
2308.89 691
2309.34 742
2309.79 785
2310.25 746
2310.70 662
2311.15 757
2311.61 845
2312.06 804
2312.51 686
2312.97 625
2313.42 719
2313.87 758
2314.33 678
2314.78 700
2315.24 724
2315.69 693
2316.14 798
2316.60 781
2317.05 763
2317.50 733
2317.96 738
2318.41 829
2318.87 682
2319.32 715
2319.77 779
2320.23 722
2320.68 784
2321.14 780
2321.59 672
2322.05 686
2322.50 785
2322.95 696
2323.41 773
2323.86 821
2324.32 719
2324.77 722
2325.23 828
2325.68 935
2326.14 927
2326.59 824
2327.05 776
2327.50 871
2327.96 688
2328.41 721
2328.86 692
2329.32 633
2329.78 684
2330.23 767
2330.69 760
2331.14 642
2331.60 609
2332.05 681
2332.51 703
2332.96 573
2333.42 638
2333.87 614
2334.33 519
2334.78 485
2335.24 502
2335.69 487
2336.15 584
2336.61 576
2337.06 528
2337.52 532
2337.97 552
2338.43 675
2338.89 634
2339.34 582
2339.80 537
2340.25 664
2340.71 688
2341.17 680
2341.62 574
2342.08 556
2342.53 573
2342.99 587
2343.45 603
2343.90 555
2344.36 551
2344.82 572
2345.27 640
2345.73 651
2346.19 666
2346.64 641
2347.10 660
2347.56 650
2348.01 601
2348.47 609
2348.93 650
2349.38 752
2349.84 627
2350.30 737
2350.76 672
2351.21 625
2351.67 559
2352.13 534
2352.58 568
2353.04 558
2353.50 660
2353.96 626
2354.41 555
2354.87 552
2355.33 655
2355.79 587
2356.24 627
2356.70 596
2357.16 577
2357.62 721
2358.08 672
2358.53 651
2358.99 681
2359.45 641
2359.91 695
2360.37 664
2360.82 580
2361.28 618
2361.74 682
2362.20 702
2362.66 645
2363.11 516
2363.57 629
2364.03 497
2364.49 570
2364.95 646
2365.41 710
2365.86 636
2366.32 699
2366.78 574
2367.24 599
2367.70 654
2368.16 645
2368.62 716
2369.08 537
2369.54 575
2369.99 540
2370.45 555
2370.91 639
2371.37 714
2371.83 646
2372.29 607
2372.75 659
2373.21 643
2373.67 709
2374.13 844
2374.59 653
2375.05 662
2375.51 678
2375.96 809
2376.42 803
2376.88 668
2377.34 632
2377.80 673
2378.26 683
2378.72 589
2379.18 643
2379.64 735
2380.10 633
2380.56 630
2381.02 706
2381.48 643
2381.94 603
2382.40 522
2382.86 496
2383.32 518
2383.78 586
2384.24 573
2384.70 506
2385.17 555
2385.63 551
2386.09 578
2386.55 561
2387.01 537
2387.47 595
2387.93 665
2388.39 728
2388.85 647
2389.31 718
2389.77 623
2390.23 700
2390.69 641
2391.15 673
2391.62 701
2392.08 561
2392.54 634
2393.00 614
2393.46 673
2393.92 707
2394.38 665
2394.84 612
2395.31 631
2395.77 647
2396.23 665
2396.69 805
2397.15 725
2397.61 657
2398.08 579
2398.54 638
2399.00 574
2399.46 612
2399.92 722
2400.38 755
2400.85 664
2401.31 649
2401.77 563
2402.23 508
2402.69 559
2403.16 516
2403.62 496
2404.08 518
2404.54 558
2405.01 567
2405.47 519
2405.93 567
2406.39 584
2406.86 539
2407.32 605
2407.78 656
2408.24 536
2408.71 485
2409.17 613
2409.63 589
2410.09 525
2410.56 451
2411.02 560
2411.48 583
2411.95 563
2412.41 555
2412.87 576
2413.34 549
2413.80 567
2414.26 529
2414.73 691
2415.19 639
2415.65 561
2416.12 504
2416.58 624
2417.04 622
2417.51 724
2417.97 650
2418.43 621
2418.90 670
2419.36 759
2419.82 667
2420.29 590
2420.75 649
2421.22 666
2421.68 627
2422.14 626
2422.61 635
2423.07 664
2423.54 725
2424.00 682
2424.47 649
2424.93 625
2425.39 597
2425.86 652
2426.32 666
2426.79 752
2427.25 660
2427.72 601
2428.18 649
2428.65 573
2429.11 613
2429.57 666
2430.04 584
2430.50 676
2430.97 593
2431.43 597
2431.90 640
2432.36 579
2432.83 597
2433.29 608
2433.76 593
2434.22 649
2434.69 578
2435.15 526
2435.62 524
2436.09 501
2436.55 524
2437.02 627
2437.48 607
2437.95 631
2438.41 562
2438.88 588
2439.34 590
2439.81 568
2440.28 660
2440.74 592
2441.21 632
2441.67 654
2442.14 586
2442.60 713
2443.07 641
2443.54 695
2444.00 699
2444.47 585
2444.94 616
2445.40 595
2445.87 479
2446.33 501
2446.80 464
2447.27 522
2447.73 493
2448.20 506
2448.67 652
2449.13 606
2449.60 557
2450.07 510
2450.53 484
2451.00 498
2451.47 557
2451.93 629
2452.40 487
2452.87 537
2453.33 577
2453.80 546
2454.27 513
2454.74 550
2455.20 574
2455.67 542
2456.14 508
2456.60 625
2457.07 542
2457.54 541
2458.01 552
2458.47 515
2458.94 559
2459.41 567
2459.88 639
2460.34 544
2460.81 596
2461.28 581
2461.75 597
2462.21 551
2462.68 471
2463.15 616
2463.62 583
2464.09 483
2464.55 535
2465.02 511
2465.49 596
2465.96 597
2466.43 562
2466.90 563
2467.36 559
2467.83 512
2468.30 529
2468.77 570
2469.24 641
2469.71 562
2470.17 525
2470.64 560
2471.11 597
2471.58 574
2472.05 556
2472.52 521
2472.99 536
2473.46 595
2473.93 554
2474.39 517
2474.86 489
2475.33 570
2475.80 593
2476.27 577
2476.74 592
2477.21 599
2477.68 536
2478.15 529
2478.62 586
2479.09 573
2479.56 551
2480.03 606
2480.49 541
2480.96 586
2481.43 556
2481.90 496
2482.37 609
2482.84 470
2483.31 512
2483.78 523
2484.25 508
2484.72 531
2485.19 616
2485.66 545
2486.13 578
2486.60 627
2487.07 590
2487.54 639
2488.01 633
2488.48 682
2488.95 726
2489.43 664
2489.90 647
2490.37 637
2490.84 689
2491.31 673
2491.78 642
2492.25 639
2492.72 692
2493.19 688
2493.66 671
2494.13 627
2494.60 594
2495.07 680
2495.54 592
2496.02 652
2496.49 615
2496.96 604
2497.43 520
2497.90 547
2498.37 534
2498.84 509
2499.31 566
2499.79 662
2500.26 547
2500.73 516
2501.20 521
2501.67 544
2502.14 678
2502.61 602
2503.09 598
2503.56 619
2504.03 543
2504.50 645
2504.97 655
2505.45 585
2505.92 575
2506.39 574
2506.86 554
2507.33 578
2507.81 751
2508.28 727
2508.75 667
2509.22 771
2509.69 771
2510.17 712
2510.64 910
2511.11 806
2511.58 760
2512.06 753
2512.53 826
2513.00 718
2513.47 641
2513.95 761
2514.42 778
2514.89 746
2515.37 717
2515.84 708
2516.31 665
2516.78 593
2517.26 583
2517.73 568
2518.20 592
2518.68 620
2519.15 579
2519.62 593
2520.10 594
2520.57 654
2521.04 644
2521.52 545
2521.99 565
2522.46 527
2522.94 631
2523.41 591
2523.89 612
2524.36 685
2524.83 573
2525.31 586
2525.78 477
2526.25 641
2526.73 651
2527.20 601
2527.68 561
2528.15 604
2528.62 653
2529.10 617
2529.57 705
2530.05 707
2530.52 628
2531.00 759
2531.47 640
2531.94 578
2532.42 552
2532.89 568
2533.37 536
2533.84 711
2534.32 635
2534.79 623
2535.27 616
2535.74 621
2536.22 577
2536.69 612
2537.17 557
2537.64 636
2538.12 649
2538.59 550
2539.07 585
2539.54 661
2540.02 596
2540.49 696
2540.97 674
2541.44 644
2541.92 534
2542.39 620
2542.87 630
2543.34 705
2543.82 596
2544.29 579
2544.77 596
2545.25 682
2545.72 709
2546.20 777
2546.67 802
2547.15 846
2547.62 932
2548.10 829
2548.58 757
2549.05 787
2549.53 737
2550.00 737
2550.48 760
2550.96 822
2551.43 734
2551.91 674
2552.39 673
2552.86 726
2553.34 709
2553.82 651
2554.29 803
2554.77 668
2555.24 577
2555.72 653
2556.20 671
2556.67 681
2557.15 666
2557.63 657
2558.11 571
2558.58 637
2559.06 533
2559.54 589
2560.01 688
2560.49 627
2560.97 612
2561.44 581
2561.92 559
2562.40 650
2562.88 580
2563.35 553
2563.83 499
2564.31 491
2564.79 591
2565.26 584
2565.74 593
2566.22 521
2566.70 499
2567.17 457
2567.65 522
2568.13 578
2568.61 599
2569.09 580
2569.56 539
2570.04 568
2570.52 523
2571.00 643
2571.48 551
2571.95 550
2572.43 604
2572.91 554
2573.39 513
2573.87 469
2574.35 473
2574.82 592
2575.30 525
2575.78 486
2576.26 586
2576.74 575
2577.22 542
2577.70 511
2578.17 648
2578.65 608
2579.13 624
2579.61 619
2580.09 501
2580.57 531
2581.05 584
2581.53 495
2582.01 583
2582.48 524
2582.96 563
2583.44 589
2583.92 477
2584.40 501
2584.88 500
2585.36 515
2585.84 600
2586.32 710
2586.80 578
2587.28 779
2587.76 715
2588.24 699
2588.72 632
2589.20 627
2589.68 618
2590.16 632
2590.64 661
2591.12 608
2591.60 603
2592.08 592
2592.56 614
2593.04 604
2593.52 573
2594.00 573
2594.48 554
2594.96 574
2595.44 547
2595.92 503
2596.40 539
2596.88 499
2597.36 586
2597.84 514
2598.32 604
2598.80 588
2599.28 599
2599.76 587
2600.24 543
2600.72 530
2601.21 481
2601.69 459
2602.17 598
2602.65 619
2603.13 414
2603.61 476
2604.09 560
2604.57 689
2605.05 644
2605.54 594
2606.02 571
2606.50 476
2606.98 543
2607.46 523
2607.94 515
2608.42 594
2608.91 552
2609.39 598
2609.87 603
2610.35 623
2610.83 630
2611.31 537
2611.80 526
2612.28 496
2612.76 524
2613.24 562
2613.72 633
2614.21 600
2614.69 585
2615.17 466
2615.65 462
2616.13 612
2616.62 548
2617.10 641
2617.58 665
2618.06 767
2618.55 593
2619.03 614
2619.51 603
2619.99 614
2620.48 543
2620.96 593
2621.44 644
2621.92 510
2622.41 582
2622.89 540
2623.37 525
2623.86 596
2624.34 460
2624.82 541
2625.31 550
2625.79 632
2626.27 649
2626.75 541
2627.24 570
2627.72 588
2628.20 651
2628.69 560
2629.17 625
2629.66 645
2630.14 690
2630.62 646
2631.11 682
2631.59 659
2632.07 664
2632.56 629
2633.04 631
2633.52 628
2634.01 663
2634.49 630
2634.98 603
2635.46 593
2635.94 553
2636.43 589
2636.91 612
2637.40 592
2637.88 490
2638.37 607
2638.85 649
2639.33 608
2639.82 649
2640.30 637
2640.79 719
2641.27 592
2641.76 618
2642.24 628
2642.73 565
2643.21 577
2643.70 507
2644.18 579
2644.67 537
2645.15 544
2645.64 481
2646.12 438
2646.61 513
2647.09 625
2647.58 608
2648.06 561
2648.55 592
2649.03 624
2649.52 722
2650.00 679
2650.49 580
2650.97 617
2651.46 534
2651.94 661
2652.43 561
2652.92 570
2653.40 562
2653.89 513
2654.37 578
2654.86 620
2655.34 523
2655.83 593
2656.32 690
2656.80 640
2657.29 619
2657.77 605
2658.26 588
2658.75 623
2659.23 644
2659.72 541
2660.21 533
2660.69 588
2661.18 599
2661.66 516
2662.15 532
2662.64 504
2663.12 561
2663.61 479
2664.10 550
2664.58 535
2665.07 642
2665.56 698
2666.04 552
2666.53 543
2667.02 628
2667.50 644
2667.99 615
2668.48 519
2668.97 618
2669.45 693
2669.94 731
2670.43 625
2670.91 650
2671.40 679
2671.89 794
2672.38 701
2672.86 799
2673.35 882
2673.84 820
2674.33 835
2674.81 703
2675.30 774
2675.79 758
2676.28 958
2676.77 816
2677.25 680
2677.74 661
2678.23 703
2678.72 631
2679.21 629
2679.69 646
2680.18 518
2680.67 533
2681.16 576
2681.65 589
2682.13 552
2682.62 669
2683.11 682
2683.60 540
2684.09 568
2684.58 614
2685.07 612
2685.55 559
2686.04 666
2686.53 586
2687.02 636
2687.51 544
2688.00 583
2688.49 593
2688.98 600
2689.46 592
2689.95 599
2690.44 570
2690.93 634
2691.42 538
2691.91 576
2692.40 609
2692.89 676
2693.38 640
2693.87 641
2694.36 497
2694.85 597
2695.34 556
2695.83 460
2696.31 433
2696.80 520
2697.29 569
2697.78 632
2698.27 695
2698.76 602
2699.25 553
2699.74 459
2700.23 617
2700.72 516
2701.21 533
2701.70 604
2702.19 571
2702.68 676
2703.17 646
2703.66 637
2704.15 674
2704.64 667
2705.13 673
2705.63 663
2706.12 596
2706.61 556
2707.10 639
2707.59 576
2708.08 550
2708.57 671
2709.06 571
2709.55 611
2710.04 614
2710.53 657
2711.02 573
2711.51 560
2712.01 554
2712.50 560
2712.99 597
2713.48 561
2713.97 628
2714.46 664
2714.95 628
2715.44 673
2715.93 626
2716.43 544
2716.92 510
2717.41 449
2717.90 646
2718.39 623
2718.88 687
2719.38 695
2719.87 713
2720.36 776
2720.85 652
2721.34 624
2721.83 623
2722.33 568
2722.82 636
2723.31 705
2723.80 663
2724.30 588
2724.79 527
2725.28 620
2725.77 626
2726.26 558
2726.76 669
2727.25 633
2727.74 585
2728.23 608
2728.73 556
2729.22 566
2729.71 583
2730.20 702
2730.70 677
2731.19 540
2731.68 604
2732.18 776
2732.67 691
2733.16 792
2733.65 709
2734.15 786
2734.64 677
2735.13 622
2735.63 590
2736.12 599
2736.61 694
2737.11 734
2737.60 658
2738.09 705
2738.59 664
2739.08 633
2739.57 590
2740.07 628
2740.56 594
2741.05 560
2741.55 527
2742.04 663
2742.54 620
2743.03 618
2743.52 633
2744.02 592
2744.51 598
2745.00 521
2745.50 647
2745.99 561
2746.49 550
2746.98 547
2747.48 558
2747.97 609
2748.46 631
2748.96 684
2749.45 666
2749.95 668
2750.44 550
2750.94 512
2751.43 528
2751.93 575
2752.42 586
2752.91 577
2753.41 529
2753.90 479
2754.40 536
2754.89 544
2755.39 599
2755.88 536
2756.38 550
2756.87 588
2757.37 540
2757.86 657
2758.36 550
2758.85 621
2759.35 690
2759.85 652
2760.34 578
2760.84 600
2761.33 614
2761.83 620
2762.32 615
2762.82 549
2763.31 476
2763.81 582
2764.31 679
2764.80 797
2765.30 717
2765.79 595
2766.29 521
2766.78 572
2767.28 620
2767.78 648
2768.27 523
2768.77 678
2769.27 585
2769.76 630
2770.26 627
2770.75 627
2771.25 706
2771.75 726
2772.24 690
2772.74 606
2773.24 671
2773.73 636
2774.23 693
2774.73 811
2775.22 744
2775.72 703
2776.22 703
2776.71 824
2777.21 843
2777.71 824
2778.20 794
2778.70 736
2779.20 716
2779.70 664
2780.19 693
2780.69 662
2781.19 659
2781.68 502
2782.18 571
2782.68 580
2783.18 639
2783.67 586
2784.17 600
2784.67 546
2785.17 515
2785.66 593
2786.16 651
2786.66 553
2787.16 550
2787.66 684
2788.15 610
2788.65 594
2789.15 563
2789.65 554
2790.14 586
2790.64 534
2791.14 564
2791.64 504
2792.14 525
2792.64 531
2793.13 465
2793.63 589
2794.13 712
2794.63 680
2795.13 510
2795.63 702
2796.12 636
2796.62 615
2797.12 668
2797.62 727
2798.12 683
2798.62 723
2799.12 614
2799.62 677
2800.12 625
2800.61 577
2801.11 600
2801.61 605
2802.11 589
2802.61 727
2803.11 633
2803.61 631
2804.11 616
2804.61 748
2805.11 807
2805.61 812
2806.11 771
2806.61 764
2807.11 760
2807.60 845
2808.10 835
2808.60 741
2809.10 742
2809.60 750
2810.10 733
2810.60 820
2811.10 658
2811.60 644
2812.10 709
2812.60 717
2813.10 701
2813.60 625
2814.10 571
2814.60 492
2815.10 520
2815.60 595
2816.10 520
2816.61 610
2817.11 571
2817.61 549
2818.11 546
2818.61 529
2819.11 604
2819.61 605
2820.11 505
2820.61 563
2821.11 521
2821.61 559
2822.11 629
2822.61 571
2823.11 599
2823.62 631
2824.12 572
2824.62 576
2825.12 532
2825.62 620
2826.12 644
2826.62 594
2827.12 562
2827.63 636
2828.13 529
2828.63 502
2829.13 513
2829.63 529
2830.13 647
2830.63 673
2831.14 579
2831.64 624
2832.14 541
2832.64 585
2833.14 652
2833.65 533
2834.15 501
2834.65 515
2835.15 554
2835.65 572
2836.16 550
2836.66 547
2837.16 655
2837.66 680
2838.16 476
2838.67 533
2839.17 581
2839.67 585
2840.17 742
2840.68 614
2841.18 647
2841.68 643
2842.19 491
2842.69 623
2843.19 619
2843.69 669
2844.20 657
2844.70 598
2845.20 647
2845.71 561
2846.21 584
2846.71 686
2847.21 680
2847.72 651
2848.22 762
2848.72 697
2849.23 677
2849.73 651
2850.23 620
2850.74 659
2851.24 519
2851.74 549
2852.25 657
2852.75 656
2853.26 709
2853.76 673
2854.26 608
2854.77 737
2855.27 640
2855.77 659
2856.28 639
2856.78 752
2857.29 666
2857.79 702
2858.29 702
2858.80 614
2859.30 671
2859.81 621
2860.31 677
2860.82 695
2861.32 578
2861.82 588
2862.33 532
2862.83 634
2863.34 630
2863.84 589
2864.35 587
2864.85 454
2865.36 493
2865.86 658
2866.37 623
2866.87 627
2867.38 675
2867.88 645
2868.39 586
2868.89 576
2869.40 614
2869.90 660
2870.41 572
2870.91 652
2871.42 658
2871.92 597
2872.43 515
2872.93 656
2873.44 651
2873.94 657
2874.45 651
2874.95 608
2875.46 683
2875.97 621
2876.47 588
2876.98 708
2877.48 585
2877.99 724
2878.49 756
2879.00 681
2879.51 694
2880.01 683
2880.52 677
2881.03 651
2881.53 646
2882.04 672
2882.54 616
2883.05 727
2883.56 627
2884.06 588
2884.57 635
2885.08 699
2885.58 653
2886.09 541
2886.60 661
2887.10 692
2887.61 723
2888.12 661
2888.62 689
2889.13 746
2889.64 771
2890.14 809
2890.65 822
2891.16 843
2891.66 833
2892.17 828
2892.68 741
2893.18 835
2893.69 858
2894.20 724
2894.71 854
2895.21 975
2895.72 852
2896.23 772
2896.74 743
2897.24 806
2897.75 778
2898.26 846
2898.77 807
2899.27 801
2899.78 829
2900.29 670
2900.80 700
2901.31 750
2901.81 704
2902.32 709
2902.83 848
2903.34 748
2903.85 781
2904.35 802
2904.86 840
2905.37 800
2905.88 752
2906.39 645
2906.90 726
2907.40 712
2907.91 632
2908.42 619
2908.93 626
2909.44 595
2909.95 664
2910.46 656
2910.96 624
2911.47 761
2911.98 748
2912.49 666
2913.00 694
2913.51 596
2914.02 633
2914.53 695
2915.04 660
2915.54 681
2916.05 588
2916.56 672
2917.07 743
2917.58 702
2918.09 640
2918.60 653
2919.11 619
2919.62 686
2920.13 639
2920.64 640
2921.15 659
2921.66 565
2922.17 694
2922.68 648
2923.19 598
2923.70 634
2924.21 714
2924.72 603
2925.23 608
2925.74 615
2926.25 699
2926.76 633
2927.27 775
2927.78 635
2928.29 719
2928.80 734
2929.31 587
2929.82 593
2930.33 562
2930.84 572
2931.35 548
2931.86 607
2932.37 636
2932.88 580
2933.39 665
2933.90 636
2934.41 673
2934.92 639
2935.44 655
2935.95 701
2936.46 683
2936.97 613
2937.48 664
2937.99 648
2938.50 627
2939.01 694
2939.52 640
2940.04 766
2940.55 683
2941.06 619
2941.57 708
2942.08 663
2942.59 668
2943.10 837
2943.62 680
2944.13 644
2944.64 635
2945.15 690
2945.66 654
2946.17 590
2946.69 645
2947.20 498
2947.71 513
2948.22 613
2948.73 632
2949.25 685
2949.76 548
2950.27 524
2950.78 548
2951.29 521
2951.81 546
2952.32 606
2952.83 556
2953.34 516
2953.86 596
2954.37 598
2954.88 704
2955.39 642
2955.91 694
2956.42 690
2956.93 622
2957.45 638
2957.96 641
2958.47 640
2958.98 634
2959.50 614
2960.01 598
2960.52 589
2961.04 597
2961.55 625
2962.06 543
2962.58 622
2963.09 679
2963.60 735
2964.12 757
2964.63 745
2965.14 683
2965.66 562
2966.17 647
2966.68 700
2967.20 707
2967.71 575
2968.22 541
2968.74 574
2969.25 737
2969.77 660
2970.28 595
2970.79 570
2971.31 589
2971.82 558
2972.34 661
2972.85 642
2973.36 679
2973.88 639
2974.39 672
2974.91 634
2975.42 585
2975.94 568
2976.45 583
2976.96 726
2977.48 680
2977.99 675
2978.51 714
2979.02 736
2979.54 757
2980.05 676
2980.57 756
2981.08 708
2981.60 721
2982.11 792
2982.63 750
2983.14 759
2983.66 864
2984.17 750
2984.69 736
2985.20 826
2985.72 750
2986.23 721
2986.75 816
2987.26 995
2987.78 859
2988.29 854
2988.81 992
2989.32 948
2989.84 987
2990.36 937
2990.87 889
2991.39 784
2991.90 1034
2992.42 1031
2992.94 965
2993.45 998
2993.97 1016
2994.48 984
2995.00 1027
2995.51 950
2996.03 1057
2996.55 993
2997.06 1008
2997.58 1108
2998.10 1027
2998.61 1044
2999.13 1339
2999.65 1137
3000.16 1103
3000.68 1201
3001.19 1455
3001.71 1621
3002.23 1675
3002.74 1847
3003.26 1949
3003.78 2113
3004.30 2326
3004.81 2154
3005.33 2234
3005.85 2372
3006.36 2264
3006.88 1983
3007.40 1895
3007.91 1797
3008.43 1592
3008.95 1407
3009.47 1323
3009.98 1111
3010.50 1042
3011.02 884
3011.54 852
3012.05 706
3012.57 682
3013.09 821
3013.61 1014
3014.12 896
3014.64 860
3015.16 879
3015.68 820
3016.19 784
3016.71 800
3017.23 890
3017.75 896
3018.27 722
3018.78 840
3019.30 855
3019.82 1003
3020.34 865
3020.86 808
3021.38 857
3021.89 883
3022.41 828
3022.93 862
3023.45 851
3023.97 821
3024.49 822
3025.01 911
3025.52 784
3026.04 728
3026.56 693
3027.08 808
3027.60 742
3028.12 660
3028.64 661
3029.16 748
3029.67 638
3030.19 680
3030.71 665
3031.23 697
3031.75 718
3032.27 679
3032.79 690
3033.31 814
3033.83 699
3034.35 743
3034.87 726
3035.39 687
3035.91 723
3036.43 728
3036.95 847
3037.47 729
3037.99 654
3038.50 636
3039.02 594
3039.54 606
3040.06 692
3040.58 701
3041.10 771
3041.62 694
3042.14 679
3042.66 641
3043.18 660
3043.70 721
3044.23 859
3044.75 761
3045.27 758
3045.79 695
3046.31 845
3046.83 647
3047.35 569
3047.87 611
3048.39 682
3048.91 634
3049.43 707
3049.95 756
3050.47 694
3050.99 641
3051.51 640
3052.03 760
3052.56 661
3053.08 643
3053.60 631
3054.12 650
3054.64 646
3055.16 659
3055.68 656
3056.20 671
3056.72 546
3057.25 577
3057.77 635
3058.29 549
3058.81 628
3059.33 626
3059.85 625
3060.38 617
3060.90 795
3061.42 730
3061.94 747
3062.46 707
3062.98 715
3063.51 790
3064.03 638
3064.55 859
3065.07 949
3065.59 769
3066.12 752
3066.64 773
3067.16 831
3067.68 843
3068.21 629
3068.73 696
3069.25 671
3069.77 729
3070.30 772
3070.82 771
3071.34 756
3071.86 789
3072.39 705
3072.91 704
3073.43 877
3073.95 719
3074.48 721
3075.00 795
3075.52 959
3076.05 904
3076.57 849
3077.09 896
3077.61 951
3078.14 944
3078.66 1108
3079.18 1188
3079.71 1093
3080.23 1078
3080.75 1195
3081.28 1251
3081.80 1279
3082.32 1120
3082.85 974
3083.37 1078
3083.90 982
3084.42 1019
3084.94 991
3085.47 932
3085.99 891
3086.51 978
3087.04 964
3087.56 816
3088.09 916
3088.61 876
3089.13 935
3089.66 969
3090.18 828
3090.71 813
3091.23 964
3091.76 825
3092.28 928
3092.80 877
3093.33 848
3093.85 993
3094.38 920
3094.90 963
3095.43 1083
3095.95 1147
3096.48 1180
3097.00 1210
3097.53 1221
3098.05 1310
3098.58 1435
3099.10 1821
3099.63 1927
3100.15 2362
3100.68 2618
3101.20 3062
3101.73 3573
3102.25 3834
3102.78 4135
3103.30 4129
3103.83 4121
3104.35 4281
3104.88 3809
3105.40 3318
3105.93 3040
3106.45 2461
3106.98 2218
3107.51 1973
3108.03 1429
3108.56 1485
3109.08 1591
3109.61 1431
3110.13 1361
3110.66 1341
3111.19 1512
3111.71 1226
3112.24 1260
3112.76 1303
3113.29 1237
3113.82 1215
3114.34 1337
3114.87 1038
3115.40 932
3115.92 1005
3116.45 1040
3116.98 966
3117.50 846
3118.03 872
3118.55 1036
3119.08 1003
3119.61 932
3120.13 1074
3120.66 869
3121.19 988
3121.72 1103
3122.24 970
3122.77 938
3123.30 1090
3123.82 965
3124.35 1040
3124.88 973
3125.40 825
3125.93 879
3126.46 1016
3126.99 884
3127.51 824
3128.04 786
3128.57 900
3129.10 774
3129.62 702
3130.15 684
3130.68 794
3131.21 817
3131.73 793
3132.26 750
3132.79 776
3133.32 732
3133.85 803
3134.37 800
3134.90 728
3135.43 711
3135.96 682
3136.49 733
3137.01 728
3137.54 685
3138.07 674
3138.60 771
3139.13 699
3139.65 583
3140.18 671
3140.71 697
3141.24 730
3141.77 701
3142.30 701
3142.83 713
3143.35 800
3143.88 797
3144.41 772
3144.94 734
3145.47 685
3146.00 735
3146.53 860
3147.06 857
3147.59 885
3148.11 997
3148.64 914
3149.17 860
3149.70 898
3150.23 1021
3150.76 966
3151.29 896
3151.82 818
3152.35 806
3152.88 804
3153.41 851
3153.94 887
3154.47 835
3155.00 852
3155.53 864
3156.06 886
3156.59 896
3157.12 1038
3157.65 988
3158.18 994
3158.71 853
3159.24 841
3159.77 812
3160.30 786
3160.83 958
3161.36 971
3161.89 806
3162.42 794
3162.95 775
3163.48 837
3164.01 756
3164.54 622
3165.07 728
3165.60 737
3166.13 708
3166.66 739
3167.19 773
3167.72 728
3168.25 657
3168.78 649
3169.31 735
3169.85 688
3170.38 750
3170.91 764
3171.44 875
3171.97 811
3172.50 816
3173.03 836
3173.56 772
3174.09 838
3174.63 773
3175.16 797
3175.69 866
3176.22 826
3176.75 737
3177.28 704
3177.81 701
3178.35 834
3178.88 797
3179.41 762
3179.94 678
3180.47 738
3181.00 683
3181.54 707
3182.07 670
3182.60 699
3183.13 682
3183.66 756
3184.20 722
3184.73 698
3185.26 810
3185.79 767
3186.33 834
3186.86 710
3187.39 763
3187.92 682
3188.46 726
3188.99 815
3189.52 722
3190.05 704
3190.59 692
3191.12 675
3191.65 698
3192.18 715
3192.72 766
3193.25 614
3193.78 592
3194.32 689
3194.85 618
3195.38 765
3195.91 783
3196.45 680
3196.98 566
3197.51 683
3198.05 809
3198.58 732
3199.11 790
3199.65 740
3200.18 762
3200.71 740
3201.25 730
3201.78 715
3202.32 819
3202.85 728
3203.38 762
3203.92 718
3204.45 738
3204.98 773
3205.52 782
3206.05 831
3206.59 856
3207.12 866
3207.65 870
3208.19 821
3208.72 946
3209.26 1008
3209.79 1018
3210.32 965
3210.86 990
3211.39 1172
3211.93 1200
3212.46 1020
3213.00 1006
3213.53 977
3214.07 871
3214.60 921
3215.14 843
3215.67 709
3216.20 838
3216.74 764
3217.27 750
3217.81 781
3218.34 753
3218.88 772
3219.41 731
3219.95 780
3220.48 762
3221.02 791
3221.56 881
3222.09 899
3222.63 956
3223.16 901
3223.70 976
3224.23 1031
3224.77 1087
3225.30 1072
3225.84 1027
3226.37 986
3226.91 1028
3227.45 1021
3227.98 1070
3228.52 974
3229.05 1040
3229.59 1116
3230.12 1058
3230.66 1080
3231.20 899
3231.73 1031
3232.27 964
3232.81 1022
3233.34 955
3233.88 930
3234.41 989
3234.95 961
3235.49 936
3236.02 874
3236.56 971
3237.10 1124
3237.63 1047
3238.17 1169
3238.71 1056
3239.24 984
3239.78 1182
3240.32 1025
3240.85 1071
3241.39 1144
3241.93 1085
3242.46 1056
3243.00 1092
3243.54 1036
3244.07 1003
3244.61 1095
3245.15 1113
3245.69 1165
3246.22 1077
3246.76 1053
3247.30 1151
3247.84 1028
3248.37 1146
3248.91 1033
3249.45 1117
3249.99 1345
3250.52 1484
3251.06 1217
3251.60 1166
3252.14 1192
3252.67 1145
3253.21 1272
3253.75 1139
3254.29 1158
3254.83 1102
3255.36 1144
3255.90 1245
3256.44 1377
3256.98 1328
3257.52 1228
3258.05 1280
3258.59 1508
3259.13 1615
3259.67 1890
3260.21 2037
3260.75 1985
3261.29 2233
3261.82 2641
3262.36 2624
3262.90 2692
3263.44 3013
3263.98 3040
3264.52 3386
3265.06 3534
3265.60 3963
3266.13 4130
3266.67 4051
3267.21 3995
3267.75 3813
3268.29 3695
3268.83 3479
3269.37 3237
3269.91 2830
3270.45 2307
3270.99 2045
3271.53 1921
3272.07 1594
3272.60 1559
3273.14 1416
3273.68 1365
3274.22 1332
3274.76 1325
3275.30 1499
3275.84 1410
3276.38 1311
3276.92 1349
3277.46 1309
3278.00 1419
3278.54 1415
3279.08 1492
3279.62 1513
3280.16 1506
3280.70 1410
3281.24 1280
3281.78 1291
3282.32 1278
3282.86 1185
3283.40 1275
3283.94 1184
3284.48 1389
3285.02 1451
3285.56 1371
3286.11 1343
3286.65 1193
3287.19 1327
3287.73 1380
3288.27 1343
3288.81 1490
3289.35 1420
3289.89 1493
3290.43 1517
3290.97 1473
3291.51 1471
3292.05 1561
3292.60 1754
3293.14 1924
3293.68 1742
3294.22 1901
3294.76 2025
3295.30 2026
3295.84 2014
3296.38 2121
3296.93 1867
3297.47 1843
3298.01 1819
3298.55 1789
3299.09 1609
3299.63 1674
3300.18 1595
3300.72 1714
3301.26 1463
3301.80 1803
3302.34 1815
3302.89 1748
3303.43 1715
3303.97 1799
3304.51 1684
3305.05 1538
3305.60 1624
3306.14 1658
3306.68 1576
3307.22 1535
3307.76 1502
3308.31 1131
3308.85 1237
3309.39 1342
3309.93 1215
3310.48 1210
3311.02 1426
3311.56 1184
3312.11 1301
3312.65 1415
3313.19 1426
3313.73 1407
3314.28 1318
3314.82 1560
3315.36 1575
3315.91 1700
3316.45 1865
3316.99 1689
3317.53 1784
3318.08 1854
3318.62 1916
3319.16 1852
3319.71 2004
3320.25 1852
3320.79 1880
3321.34 2037
3321.88 2009
3322.43 1908
3322.97 2028
3323.51 2066
3324.06 1920
3324.60 1750
3325.14 1735
3325.69 1778
3326.23 1772
3326.78 1798
3327.32 1826
3327.86 1581
3328.41 1673
3328.95 1735
3329.50 2046
3330.04 2411
3330.58 3076
3331.13 3766
3331.67 4740
3332.22 5456
3332.76 6886
3333.31 8494
3333.85 9825
3334.39 11487
3334.94 12756
3335.48 13605
3336.03 13973
3336.57 14052
3337.12 13896
3337.66 12755
3338.21 11558
3338.75 10016
3339.30 8617
3339.84 7179
3340.39 6030
3340.93 4967
3341.48 3865
3342.02 3212
3342.57 2737
3343.11 2359
3343.66 1966
3344.20 1877
3344.75 1676
3345.29 1606
3345.84 1596
3346.39 1625
3346.93 1738
3347.48 1677
3348.02 1615
3348.57 1554
3349.11 1498
3349.66 1534
3350.21 1577
3350.75 1576
3351.30 1595
3351.84 1660
3352.39 1682
3352.94 1816
3353.48 1654
3354.03 1650
3354.57 1664
3355.12 1607
3355.67 1463
3356.21 1248
3356.76 1398
3357.31 1330
3357.85 1354
3358.40 1417
3358.94 1257
3359.49 1210
3360.04 1194
3360.58 1285
3361.13 1371
3361.68 1425
3362.22 1392
3362.77 1442
3363.32 1342
3363.87 1366
3364.41 1158
3364.96 1203
3365.51 1364
3366.05 1387
3366.60 1473
3367.15 1472
3367.70 1330
3368.24 1433
3368.79 1329
3369.34 1398
3369.88 1553
3370.43 1516
3370.98 1605
3371.53 1656
3372.07 1653
3372.62 1856
3373.17 1978
3373.72 1833
3374.27 1852
3374.81 1718
3375.36 1638
3375.91 1650
3376.46 1657
3377.01 1637
3377.55 1510
3378.10 1283
3378.65 1376
3379.20 1378
3379.75 1286
3380.29 1370
3380.84 1287
3381.39 1255
3381.94 1256
3382.49 1153
3383.04 1234
3383.58 1135
3384.13 1149
3384.68 1203
3385.23 1129
3385.78 1117
3386.33 1043
3386.88 1110
3387.43 1114
3387.97 968
3388.52 955
3389.07 961
3389.62 853
3390.17 991
3390.72 911
3391.27 922
3391.82 833
3392.37 917
3392.92 959
3393.47 816
3394.02 944
3394.56 935
3395.11 868
3395.66 830
3396.21 852
3396.76 795
3397.31 799
3397.86 839
3398.41 870
3398.96 979
3399.51 886
3400.06 893
3400.61 891
3401.16 924
3401.71 849
3402.26 857
3402.81 836
3403.36 925
3403.91 970
3404.46 938
3405.01 906
3405.56 889
3406.11 768
3406.66 847
3407.21 824
3407.76 873
3408.32 906
3408.87 789
3409.42 903
3409.97 1013
3410.52 826
3411.07 1050
3411.62 1089
3412.17 1198
3412.72 1052
3413.27 972
3413.82 957
3414.37 903
3414.93 866
3415.48 1030
3416.03 924
3416.58 864
3417.13 929
3417.68 871
3418.23 839
3418.78 723
3419.34 826
3419.89 862
3420.44 840
3420.99 863
3421.54 880
3422.09 842
3422.65 809
3423.20 876
3423.75 984
3424.30 884
3424.85 779
3425.40 947
3425.96 919
3426.51 895
3427.06 778
3427.61 842
3428.16 893
3428.72 755
3429.27 620
3429.82 748
3430.37 815
3430.93 841
3431.48 791
3432.03 913
3432.58 870
3433.14 750
3433.69 844
3434.24 748
3434.79 799
3435.35 786
3435.90 739
3436.45 782
3437.00 845
3437.56 756
3438.11 859
3438.66 885
3439.22 869
3439.77 885
3440.32 749
3440.88 857
3441.43 822
3441.98 875
3442.54 840
3443.09 733
3443.64 863
3444.20 828
3444.75 809
3445.30 801
3445.86 722
3446.41 755
3446.96 818
3447.52 775
3448.07 780
3448.63 827
3449.18 823
3449.73 705
3450.29 843
3450.84 706
3451.39 747
3451.95 757
3452.50 704
3453.06 721
3453.61 795
3454.17 844
3454.72 838
3455.27 755
3455.83 806
3456.38 837
3456.94 863
3457.49 836
3458.05 766
3458.60 786
3459.16 925
3459.71 738
3460.27 840
3460.82 848
3461.37 901
3461.93 711
3462.48 778
3463.04 924
3463.59 874
3464.15 872
3464.70 865
3465.26 937
3465.82 989
3466.37 861
3466.93 891
3467.48 1009
3468.04 926
3468.59 1037
3469.15 969
3469.70 972
3470.26 1114
3470.81 1049
3471.37 991
3471.92 1144
3472.48 1075
3473.04 1100
3473.59 989
3474.15 932
3474.70 1106
3475.26 1176
3475.82 1096
3476.37 1020
3476.93 995
3477.48 1097
3478.04 1128
3478.60 1208
3479.15 1155
3479.71 1127
3480.27 1003
3480.82 1018
3481.38 1099
3481.93 1185
3482.49 1315
3483.05 1302
3483.60 1237
3484.16 1311
3484.72 1308
3485.27 1269
3485.83 1336
3486.39 1526
3486.94 1584
3487.50 1826
3488.06 2368
3488.62 2736
3489.17 2989
3489.73 3231
3490.29 3847
3490.84 4253
3491.40 4318
3491.96 4750
3492.52 4592
3493.07 4492
3493.63 4809
3494.19 4266
3494.75 3592
3495.30 3224
3495.86 3033
3496.42 2490
3496.98 2039
3497.53 2064
3498.09 1951
3498.65 1717
3499.21 1737
3499.76 1928
3500.32 1840
3500.88 1839
3501.44 1947
3502.00 2052
3502.56 1990
3503.11 2141
3503.67 2323
3504.23 2283
3504.79 2328
3505.35 2087
3505.90 2094
3506.46 2196
3507.02 2193
3507.58 2322
3508.14 1796
3508.70 1593
3509.26 1468
3509.81 1496
3510.37 1282
3510.93 1378
3511.49 1208
3512.05 1065
3512.61 931
3513.17 917
3513.73 965
3514.29 970
3514.84 915
3515.40 872
3515.96 877
3516.52 936
3517.08 972
3517.64 764
3518.20 904
3518.76 944
3519.32 969
3519.88 1017
3520.44 962
3521.00 991
3521.56 874
3522.12 1027
3522.68 978
3523.24 978
3523.80 970
3524.36 884
3524.92 993
3525.48 846
3526.04 761
3526.60 859
3527.16 836
3527.72 853
3528.28 999
3528.84 912
3529.40 763
3529.96 766
3530.52 770
3531.08 917
3531.64 965
3532.20 839
3532.76 875
3533.32 906
3533.88 789
3534.44 854
3535.00 967
3535.56 814
3536.12 832
3536.68 839
3537.25 844
3537.81 1041
3538.37 910
3538.93 804
3539.49 882
3540.05 900
3540.61 789
3541.17 855
3541.73 818
3542.30 755
3542.86 805
3543.42 937
3543.98 795
3544.54 773
3545.10 844
3545.66 740
3546.23 762
3546.79 803
3547.35 709
3547.91 850
3548.47 736
3549.03 708
3549.60 687
3550.16 638
3550.72 715
3551.28 742
3551.84 703
3552.41 722
3552.97 775
3553.53 714
3554.09 659
3554.65 726
3555.22 696
3555.78 632
3556.34 698
3556.90 744
3557.47 700
3558.03 607
3558.59 692
3559.15 707
3559.72 793
3560.28 763
3560.84 703
3561.41 685
3561.97 717
3562.53 659
3563.09 761
3563.66 780
3564.22 695
3564.78 647
3565.35 657
3565.91 592
3566.47 691
3567.04 762
3567.60 735
3568.16 672
3568.73 614
3569.29 683
3569.85 643
3570.42 637
3570.98 670
3571.54 688
3572.11 700
3572.67 735
3573.23 732
3573.80 800
3574.36 872
3574.93 824
3575.49 848
3576.05 828
3576.62 864
3577.18 863
3577.75 832
3578.31 819
3578.87 781
3579.44 825
3580.00 850
3580.57 778
3581.13 721
3581.70 687
3582.26 706
3582.82 648
3583.39 787
3583.95 725
3584.52 581
3585.08 680
3585.65 695
3586.21 683
3586.78 560
3587.34 783
3587.91 789
3588.47 719
3589.04 655
3589.60 812
3590.17 738
3590.73 617
3591.30 609
3591.86 562
3592.43 668
3592.99 797
3593.56 762
3594.12 690
3594.69 622
3595.25 589
3595.82 589
3596.39 774
3596.95 688
3597.52 653
3598.08 584
3598.65 664
3599.21 677
3599.78 556
3600.35 561
3600.91 651
3601.48 582
3602.04 626
3602.61 558
3603.18 594
3603.74 574
3604.31 596
3604.87 581
3605.44 566
3606.01 498
3606.57 528
3607.14 617
3607.71 547
3608.27 570
3608.84 610
3609.41 514
3609.97 598
3610.54 564
3611.11 530
3611.67 577
3612.24 580
3612.81 632
3613.37 725
3613.94 622
3614.51 647
3615.07 705
3615.64 688
3616.21 761
3616.77 851
3617.34 834
3617.91 857
3618.48 976
3619.04 919
3619.61 781
3620.18 910
3620.75 836
3621.31 636
3621.88 671
3622.45 799
3623.02 724
3623.58 579
3624.15 627
3624.72 680
3625.29 575
3625.86 583
3626.42 503
3626.99 540
3627.56 557
3628.13 636
3628.70 672
3629.26 648
3629.83 611
3630.40 700
3630.97 547
3631.54 635
3632.10 585
3632.67 531
3633.24 646
3633.81 694
3634.38 644
3634.95 455
3635.52 529
3636.08 530
3636.65 606
3637.22 674
3637.79 622
3638.36 618
3638.93 686
3639.50 578
3640.07 737
3640.64 619
3641.20 657
3641.77 761
3642.34 745
3642.91 819
3643.48 792
3644.05 790
3644.62 747
3645.19 750
3645.76 657
3646.33 674
3646.90 644
3647.47 680
3648.04 670
3648.61 788
3649.18 852
3649.75 855
3650.32 805
3650.89 770
3651.46 785
3652.03 960
3652.60 786
3653.17 774
3653.74 881
3654.31 909
3654.88 888
3655.45 931
3656.02 858
3656.59 734
3657.16 757
3657.73 762
3658.30 684
3658.87 681
3659.44 758
3660.01 700
3660.58 687
3661.15 697
3661.72 636
3662.29 666
3662.86 744
3663.43 777
3664.00 968
3664.58 998
3665.15 972
3665.72 842
3666.29 852
3666.86 880
3667.43 944
3668.00 947
3668.57 834
3669.14 746
3669.72 793
3670.29 705
3670.86 704
3671.43 655
3672.00 619
3672.57 648
3673.14 599
3673.72 695
3674.29 644
3674.86 633
3675.43 697
3676.00 756
3676.57 650
3677.15 579
3677.72 584
3678.29 628
3678.86 635
3679.43 621
3680.01 573
3680.58 635
3681.15 666
3681.72 710
3682.29 633
3682.87 612
3683.44 565
3684.01 588
3684.58 628
3685.16 630
3685.73 607
3686.30 569
3686.87 548
3687.45 651
3688.02 594
3688.59 533
3689.17 593
3689.74 685
3690.31 655
3690.88 663
3691.46 638
3692.03 628
3692.60 742
3693.18 701
3693.75 673
3694.32 592
3694.90 591
3695.47 634
3696.04 575
3696.62 496
3697.19 566
3697.76 596
3698.34 543
3698.91 518
3699.48 451
3700.06 527
3700.63 526
3701.21 637
3701.78 602
3702.35 607
3702.93 670
3703.50 608
3704.07 582
3704.65 626
3705.22 570
3705.80 651
3706.37 632
3706.95 601
3707.52 642
3708.09 641
3708.67 587
3709.24 646
3709.82 554
3710.39 641
3710.97 675
3711.54 678
3712.11 727
3712.69 737
3713.26 699
3713.84 631
3714.41 663
3714.99 647
3715.56 576
3716.14 477
3716.71 496
3717.29 551
3717.86 605
3718.44 609
3719.01 605
3719.59 679
3720.16 545
3720.74 610
3721.31 606
3721.89 585
3722.47 568
3723.04 611
3723.62 510
3724.19 579
3724.77 629
3725.34 625
3725.92 566
3726.49 502
3727.07 538
3727.65 609
3728.22 586
3728.80 533
3729.37 583
3729.95 643
3730.53 643
3731.10 660
3731.68 693
3732.25 702
3732.83 679
3733.41 705
3733.98 748
3734.56 734
3735.14 720
3735.71 749
3736.29 721
3736.86 657
3737.44 552
3738.02 620
3738.59 719
3739.17 645
3739.75 543
3740.32 564
3740.90 527
3741.48 482
3742.06 552
3742.63 587
3743.21 518
3743.79 543
3744.36 562
3744.94 602
3745.52 559
3746.09 637
3746.67 656
3747.25 629
3747.83 705
3748.40 632
3748.98 622
3749.56 623
3750.14 706
3750.71 643
3751.29 622
3751.87 661
3752.45 665
3753.03 558
3753.60 570
3754.18 562
3754.76 569
3755.34 577
3755.91 518
3756.49 480
3757.07 472
3757.65 557
3758.23 569
3758.81 582
3759.38 602
3759.96 605
3760.54 614
3761.12 573
3761.70 575
3762.28 612
3762.85 572
3763.43 548
3764.01 586
3764.59 577
3765.17 599
3765.75 558
3766.33 528
3766.90 570
3767.48 683
3768.06 564
3768.64 580
3769.22 570
3769.80 632
3770.38 656
3770.96 640
3771.54 658
3772.12 623
3772.70 621
3773.27 578
3773.85 604
3774.43 663
3775.01 621
3775.59 554
3776.17 637
3776.75 519
3777.33 506
3777.91 499
3778.49 524
3779.07 515
3779.65 612
3780.23 589
3780.81 620
3781.39 562
3781.97 542
3782.55 573
3783.13 621
3783.71 550
3784.29 544
3784.87 632
3785.45 550
3786.03 624
3786.61 555
3787.19 584
3787.77 547
3788.35 599
3788.93 528
3789.51 564
3790.09 580
3790.67 593
3791.26 534
3791.84 600
3792.42 719
3793.00 675
3793.58 669
3794.16 545
3794.74 548
3795.32 523
3795.90 637
3796.48 539
3797.07 527
3797.65 507
3798.23 513
3798.81 642
3799.39 664
3799.97 703
3800.55 670
3801.13 606
3801.72 612
3802.30 652
3802.88 508
3803.46 533
3804.04 659
3804.62 626
3805.21 576
3805.79 686
3806.37 718
3806.95 830
3807.53 771
3808.12 741
3808.70 870
3809.28 875
3809.86 774
3810.44 618
3811.03 623
3811.61 656
3812.19 590
3812.77 653
3813.36 806
3813.94 687
3814.52 747
3815.10 693
3815.69 616
3816.27 714
3816.85 581
3817.43 563
3818.02 589
3818.60 608
3819.18 608
3819.76 557
3820.35 593
3820.93 552
3821.51 630
3822.10 616
3822.68 566
3823.26 544
3823.85 493
3824.43 541
3825.01 533
3825.60 573
3826.18 581
3826.76 535
3827.35 575
3827.93 551
3828.51 544
3829.10 536
3829.68 572
3830.26 572
3830.85 477
3831.43 583
3832.02 621
3832.60 595
3833.18 486
3833.77 504
3834.35 615
3834.93 573
3835.52 532
3836.10 499
3836.69 538
3837.27 631
3837.86 575
3838.44 569
3839.02 585
3839.61 523
3840.19 535
3840.78 486
3841.36 462
3841.95 493
3842.53 541
3843.12 610
3843.70 530
3844.29 549
3844.87 610
3845.46 569
3846.04 473
3846.63 488
3847.21 503
3847.80 593
3848.38 446
3848.97 508
3849.55 555
3850.14 581
3850.72 532
3851.31 501
3851.89 576
3852.48 561
3853.06 423
3853.65 507
3854.23 635
3854.82 556
3855.40 525
3855.99 514
3856.58 516
3857.16 641
3857.75 647
3858.33 610
3858.92 586
3859.50 628
3860.09 568
3860.68 670
3861.26 705
3861.85 714
3862.43 796
3863.02 802
3863.61 804
3864.19 641
3864.78 606
3865.37 678
3865.95 622
3866.54 596
3867.13 622
3867.71 696
3868.30 601
3868.89 672
3869.47 604
3870.06 543
3870.65 693
3871.23 658
3871.82 564
3872.41 631
3872.99 523
3873.58 617
3874.17 547
3874.75 590
3875.34 772
3875.93 702
3876.52 595
3877.10 583
3877.69 561
3878.28 599
3878.86 643
3879.45 558
3880.04 537
3880.63 597
3881.21 663
3881.80 549
3882.39 512
3882.98 503
3883.57 497
3884.15 530
3884.74 592
3885.33 585
3885.92 542
3886.50 587
3887.09 543
3887.68 550
3888.27 547
3888.86 618
3889.45 577
3890.03 577
3890.62 609
3891.21 537
3891.80 593
3892.39 627
3892.98 550
3893.56 572
3894.15 574
3894.74 598
3895.33 601
3895.92 572
3896.51 651
3897.10 707
3897.68 632
3898.27 663
3898.86 612
3899.45 531
3900.04 608
3900.63 571
3901.22 550
3901.81 549
3902.40 613
3902.99 603
3903.57 589
3904.16 542
3904.75 596
3905.34 590
3905.93 658
3906.52 603
3907.11 694
3907.70 687
3908.29 536
3908.88 588
3909.47 513
3910.06 587
3910.65 590
3911.24 592
3911.83 536
3912.42 583
3913.01 579
3913.60 630
3914.19 648
3914.78 639
3915.37 528
3915.96 549
3916.55 603
3917.14 639
3917.73 574
3918.32 591
3918.91 546
3919.50 558
3920.09 593
3920.68 542
3921.27 532
3921.86 517
3922.45 521
3923.05 544
3923.64 504
3924.23 532
3924.82 537
3925.41 500
3926.00 509
3926.59 536
3927.18 445
3927.77 481
3928.36 432
3928.95 579
3929.55 570
3930.14 508
3930.73 411
3931.32 454
3931.91 429
3932.50 505
3933.09 567
3933.69 538
3934.28 528
3934.87 497
3935.46 502
3936.05 490
3936.64 542
3937.24 596
3937.83 526
3938.42 539
3939.01 552
3939.60 533
3940.20 552
3940.79 633
3941.38 671
3941.97 618
3942.56 656
3943.16 628
3943.75 642
3944.34 572
3944.93 548
3945.53 511
3946.12 488
3946.71 486
3947.30 490
3947.90 549
3948.49 546
3949.08 518
3949.67 558
3950.27 566
3950.86 546
3951.45 490
3952.05 459
3952.64 520
3953.23 626
3953.82 673
3954.42 601
3955.01 554
3955.60 548
3956.20 544
3956.79 473
3957.38 601
3957.98 658
3958.57 570
3959.16 555
3959.76 594
3960.35 658
3960.94 588
3961.54 536
3962.13 601
3962.73 606
3963.32 590
3963.91 708
3964.51 742
3965.10 736
3965.69 823
3966.29 795
3966.88 669
3967.48 674
3968.07 671
3968.66 631
3969.26 566
3969.85 553
3970.45 576
3971.04 691
3971.64 696
3972.23 648
3972.82 679
3973.42 695
3974.01 723
3974.61 776
3975.20 678
3975.80 788
3976.39 841
3976.99 963
3977.58 928
3978.18 842
3978.77 775
3979.37 741
3979.96 872
3980.56 769
3981.15 765
3981.75 734
3982.34 647
3982.94 731
3983.53 794
3984.13 797
3984.72 728
3985.32 651
3985.91 722
3986.51 787
3987.11 774
3987.70 676
3988.30 700
3988.89 733
3989.49 696
3990.08 665
3990.68 818
3991.28 777
3991.87 685
3992.47 758
3993.06 698
3993.66 759
3994.26 886
3994.85 806
3995.45 776
3996.04 845
3996.64 589
3997.24 655
3997.83 772
3998.43 736
3999.03 743
3999.62 729
4000.22 632
4000.81 774
4001.41 581
4002.01 631
4002.60 682
4003.20 585
4003.80 564
4004.40 596
4004.99 602
4005.59 581
4006.19 623
4006.78 634
4007.38 687
4007.98 572
4008.57 602
4009.17 602
4009.77 600
4010.37 630
4010.96 565
4011.56 742
4012.16 703
4012.76 659
4013.35 709
4013.95 676
4014.55 597
4015.15 629
4015.74 554
4016.34 677
4016.94 694
4017.54 651
4018.13 638
4018.73 611
4019.33 716
4019.93 764
4020.53 745
4021.12 789
4021.72 755
4022.32 619
4022.92 647
4023.52 701
4024.12 733
4024.71 843
4025.31 822
4025.91 837
4026.51 828
4027.11 893
4027.71 923
4028.30 811
4028.90 972
4029.50 965
4030.10 966
4030.70 963
4031.30 1101
4031.90 931
4032.50 902
4033.10 839
4033.69 926
4034.29 872
4034.89 882
4035.49 898
4036.09 846
4036.69 757
4037.29 762
4037.89 684
4038.49 702
4039.09 595
4039.69 578
4040.29 642
4040.89 639
4041.49 665
4042.08 579
4042.68 543
4043.28 680
4043.88 636
4044.48 602
4045.08 578
4045.68 549
4046.28 536
4046.88 596
4047.48 572
4048.08 491
4048.68 541
4049.28 594
4049.88 584
4050.48 601
4051.08 480
4051.69 540
4052.29 628
4052.89 506
4053.49 676
4054.09 525
4054.69 523
4055.29 567
4055.89 521
4056.49 609
4057.09 589
4057.69 544
4058.29 603
4058.89 666
4059.49 516
4060.09 519
4060.70 607
4061.30 571
4061.90 677
4062.50 551
4063.10 543
4063.70 653
4064.30 598
4064.90 546
4065.51 624
4066.11 592
4066.71 586
4067.31 526
4067.91 621
4068.51 536
4069.11 564
4069.72 562
4070.32 569
4070.92 553
4071.52 556
4072.12 506
4072.73 507
4073.33 567
4073.93 566
4074.53 483
4075.13 478
4075.74 580
4076.34 580
4076.94 575
4077.54 524
4078.14 476
4078.75 501
4079.35 436
4079.95 568
4080.55 552
4081.16 461
4081.76 545
4082.36 515
4082.96 526
4083.57 562
4084.17 528
4084.77 608
4085.38 577
4085.98 545
4086.58 522
4087.18 582
4087.79 540
4088.39 590
4088.99 573
4089.60 593
4090.20 521
4090.80 528
4091.41 472
4092.01 470
4092.61 549
4093.22 534
4093.82 533
4094.42 602
4095.03 615
4095.63 699
4096.23 542
4096.84 493
4097.44 523
4098.05 568
4098.65 559
4099.25 564
4099.86 572
4100.46 573
4101.06 525
4101.67 448
4102.27 457
4102.88 507
4103.48 509
4104.09 618
4104.69 584
4105.29 557
4105.90 536
4106.50 491
4107.11 586
4107.71 535
4108.32 599
4108.92 571
4109.53 570
4110.13 534
4110.74 454
4111.34 533
4111.94 510
4112.55 493
4113.15 475
4113.76 520
4114.36 479
4114.97 537
4115.57 476
4116.18 548
4116.78 454
4117.39 488
4118.00 487
4118.60 445
4119.21 496
4119.81 483
4120.42 500
4121.02 529
4121.63 562
4122.23 485
4122.84 475
4123.44 518
4124.05 529
4124.66 558
4125.26 537
4125.87 497
4126.47 506
4127.08 475
4127.68 523
4128.29 512
4128.90 543
4129.50 506
4130.11 485
4130.72 554
4131.32 501
4131.93 578
4132.53 567
4133.14 593
4133.75 517
4134.35 522
4134.96 561
4135.57 614
4136.17 668
4136.78 706
4137.39 724
4137.99 613
4138.60 666
4139.21 618
4139.81 620
4140.42 609
4141.03 604
4141.63 609
4142.24 556
4142.85 538
4143.46 602
4144.06 606
4144.67 618
4145.28 575
4145.88 617
4146.49 514
4147.10 534
4147.71 481
4148.31 473
4148.92 503
4149.53 462
4150.14 488
4150.74 448
4151.35 553
4151.96 591
4152.57 547
4153.18 601
4153.78 518
4154.39 527
4155.00 516
4155.61 521
4156.22 589
4156.82 625
4157.43 556
4158.04 517
4158.65 521
4159.26 550
4159.86 597
4160.47 559
4161.08 504
4161.69 545
4162.30 471
4162.91 519
4163.52 593
4164.12 549
4164.73 550
4165.34 640
4165.95 604
4166.56 549
4167.17 533
4167.78 489
4168.39 496
4168.99 567
4169.60 535
4170.21 503
4170.82 531
4171.43 535
4172.04 555
4172.65 476
4173.26 445
4173.87 512
4174.48 576
4175.09 575
4175.70 563
4176.31 572
4176.92 497
4177.53 546
4178.13 638
4178.74 537
4179.35 581
4179.96 607
4180.57 611
4181.18 559
4181.79 568
4182.40 531
4183.01 496
4183.62 578
4184.23 531
4184.84 479
4185.45 510
4186.06 441
4186.67 546
4187.29 490
4187.90 494
4188.51 504
4189.12 577
4189.73 577
4190.34 588
4190.95 569
4191.56 582
4192.17 580
4192.78 552
4193.39 578
4194.00 557
4194.61 546
4195.22 547
4195.83 549
4196.45 545
4197.06 560
4197.67 590
4198.28 657
4198.89 542
4199.50 529
4200.11 454
4200.72 520
4201.33 495
4201.95 514
4202.56 524
4203.17 578
4203.78 537
4204.39 444
4205.00 458
4205.62 519
4206.23 525
4206.84 542
4207.45 557
4208.06 486
4208.67 517
4209.29 490
4209.90 526
4210.51 530
4211.12 405
4211.73 441
4212.35 472
4212.96 522
4213.57 497
4214.18 507
4214.80 618
4215.41 623
4216.02 571
4216.63 585
4217.25 587
4217.86 601
4218.47 601
4219.08 680
4219.70 669
4220.31 679
4220.92 747
4221.53 686
4222.15 607
4222.76 692
4223.37 688
4223.99 721
4224.60 773
4225.21 663
4225.83 637
4226.44 684
4227.05 770
4227.66 570
4228.28 735
4228.89 757
4229.51 682
4230.12 703
4230.73 791
4231.35 875
4231.96 839
4232.57 1046
4233.19 1032
4233.80 951
4234.41 1220
4235.03 1174
4235.64 1044
4236.26 975
4236.87 1009
4237.48 925
4238.10 841
4238.71 655
4239.33 693
4239.94 669
4240.55 715
4241.17 648
4241.78 592
4242.40 587
4243.01 590
4243.63 585
4244.24 663
4244.85 651
4245.47 509
4246.08 536
4246.70 580
4247.31 612
4247.93 566
4248.54 692
4249.16 644
4249.77 647
4250.39 668
4251.00 570
4251.62 669
4252.23 684
4252.85 708
4253.46 580
4254.08 595
4254.69 615
4255.31 597
4255.92 591
4256.54 521
4257.15 563
4257.77 564
4258.39 567
4259.00 551
4259.62 486
4260.23 595
4260.85 567
4261.46 574
4262.08 516
4262.69 559
4263.31 558
4263.93 555
4264.54 589
4265.16 617
4265.77 613
4266.39 624
4267.01 631
4267.62 629
4268.24 608
4268.86 664
4269.47 643
4270.09 562
4270.70 614
4271.32 527
4271.94 594
4272.55 525
4273.17 596
4273.79 616
4274.40 591
4275.02 538
4275.64 667
4276.25 717
4276.87 633
4277.49 551
4278.10 554
4278.72 630
4279.34 607
4279.96 573
4280.57 546
4281.19 617
4281.81 637
4282.42 593
4283.04 537
4283.66 532
4284.28 498
4284.89 480
4285.51 462
4286.13 440
4286.75 608
4287.36 536
4287.98 477
4288.60 534
4289.22 555
4289.83 514
4290.45 548
4291.07 627
4291.69 594
4292.31 510
4292.92 475
4293.54 579
4294.16 601
4294.78 540
4295.40 542
4296.01 503
4296.63 573
4297.25 509
4297.87 585
4298.49 618
4299.11 558
4299.72 617
4300.34 633
4300.96 600
4301.58 567
4302.20 499
4302.82 547
4303.44 596
4304.06 690
4304.67 614
4305.29 549
4305.91 523
4306.53 550
4307.15 577
4307.77 613
4308.39 655
4309.01 623
4309.63 558
4310.25 586
4310.86 629
4311.48 657
4312.10 668
4312.72 733
4313.34 675
4313.96 581
4314.58 603
4315.20 615
4315.82 558
4316.44 595
4317.06 617
4317.68 641
4318.30 623
4318.92 582
4319.54 649
4320.16 599
4320.78 575
4321.40 648
4322.02 693
4322.64 775
4323.26 821
4323.88 684
4324.50 780
4325.12 728
4325.74 712
4326.36 815
4326.98 842
4327.60 850
4328.22 812
4328.84 801
4329.46 688
4330.08 854
4330.71 888
4331.33 898
4331.95 1045
4332.57 1023
4333.19 1133
4333.81 1222
4334.43 1314
4335.05 1239
4335.67 1481
4336.29 1698
4336.91 1674
4337.54 1683
4338.16 1569
4338.78 1545
4339.40 1585
4340.02 1475
4340.64 1299
4341.26 1349
4341.89 1431
4342.51 1563
4343.13 1642
4343.75 1873
4344.37 2103
4344.99 2025
4345.62 2300
4346.24 2327
4346.86 2471
4347.48 2490
4348.10 2281
4348.73 2274
4349.35 1994
4349.97 1781
4350.59 1683
4351.21 1435
4351.84 1354
4352.46 1080
4353.08 998
4353.70 966
4354.33 903
4354.95 898
4355.57 874
4356.19 998
4356.82 1026
4357.44 953
4358.06 934
4358.68 855
4359.31 880
4359.93 832
4360.55 823
4361.17 826
4361.80 843
4362.42 821
4363.04 800
4363.67 787
4364.29 746
4364.91 853
4365.54 717
4366.16 795
4366.78 747
4367.41 819
4368.03 732
4368.65 724
4369.28 654
4369.90 642
4370.52 672
4371.15 678
4371.77 629
4372.39 574
4373.02 515
4373.64 553
4374.27 570
4374.89 576
4375.51 563
4376.14 592
4376.76 620
4377.39 637
4378.01 629
4378.63 597
4379.26 673
4379.88 678
4380.51 743
4381.13 616
4381.75 647
4382.38 601
4383.00 601
4383.63 701
4384.25 692
4384.88 598
4385.50 600
4386.13 597
4386.75 680
4387.38 660
4388.00 642
4388.63 679
4389.25 596
4389.88 545
4390.50 519
4391.13 559
4391.75 542
4392.38 580
4393.00 679
4393.63 682
4394.25 697
4394.88 630
4395.50 657
4396.13 657
4396.75 493
4397.38 495
4398.00 614
4398.63 637
4399.26 592
4399.88 566
4400.51 626
4401.13 647
4401.76 647
4402.38 604
4403.01 561
4403.64 486
4404.26 595
4404.89 564
4405.51 614
4406.14 548
4406.77 588
4407.39 703
4408.02 624
4408.64 563
4409.27 664
4409.90 658
4410.52 573
4411.15 573
4411.78 526
4412.40 541
4413.03 775
4413.66 693
4414.28 559
4414.91 577
4415.54 615
4416.16 728
4416.79 634
4417.42 519
4418.04 562
4418.67 588
4419.30 646
4419.93 616
4420.55 555
4421.18 566
4421.81 604
4422.43 573
4423.06 525
4423.69 508
4424.32 565
4424.94 531
4425.57 544
4426.20 542
4426.83 491
4427.45 475
4428.08 546
4428.71 622
4429.34 581
4429.96 588
4430.59 573
4431.22 518
4431.85 552
4432.48 521
4433.10 596
4433.73 597
4434.36 603
4434.99 618
4435.62 589
4436.24 573
4436.87 587
4437.50 572
4438.13 596
4438.76 676
4439.39 507
4440.02 582
4440.64 567
4441.27 627
4441.90 525
4442.53 541
4443.16 576
4443.79 482
4444.42 470
4445.04 583
4445.67 442
4446.30 550
4446.93 577
4447.56 532
4448.19 542
4448.82 596
4449.45 576
4450.08 570
4450.71 563
4451.34 628
4451.97 650
4452.59 582
4453.22 699
4453.85 739
4454.48 715
4455.11 619
4455.74 749
4456.37 742
4457.00 690
4457.63 642
4458.26 621
4458.89 606
4459.52 672
4460.15 638
4460.78 649
4461.41 608
4462.04 612
4462.67 658
4463.30 578
4463.93 556
4464.56 544
4465.19 601
4465.82 565
4466.45 502
4467.08 506
4467.71 508
4468.34 504
4468.97 645
4469.61 543
4470.24 503
4470.87 514
4471.50 559
4472.13 461
4472.76 447
4473.39 572
4474.02 576
4474.65 537
4475.28 558
4475.91 512
4476.54 623
4477.18 577
4477.81 629
4478.44 637
4479.07 571
4479.70 562
4480.33 663
4480.96 581
4481.59 611
4482.23 463
4482.86 537
4483.49 657
4484.12 653
4484.75 634
4485.38 601
4486.02 717
4486.65 543
4487.28 553
4487.91 603
4488.54 614
4489.18 670
4489.81 622
4490.44 581
4491.07 563
4491.70 607
4492.34 567
4492.97 552
4493.60 679
4494.23 695
4494.87 722
4495.50 629
4496.13 725
4496.76 678
4497.40 710
4498.03 754
4498.66 766
4499.29 930
4499.93 993
4500.56 958
4501.19 990
4501.82 1021
4502.46 1030
4503.09 1021
4503.72 945
4504.36 865
4504.99 834
4505.62 869
4506.26 918
4506.89 806
4507.52 833
4508.16 731
4508.79 708
4509.42 629
4510.06 735
4510.69 620
4511.32 640
4511.96 549
4512.59 614
4513.22 517
4513.86 583
4514.49 602
4515.13 593
4515.76 548
4516.39 544
4517.03 603
4517.66 622
4518.30 552
4518.93 570
4519.56 539
4520.20 498
4520.83 580
4521.47 583
4522.10 562
4522.73 563
4523.37 479
4524.00 580
4524.64 544
4525.27 656
4525.91 599
4526.54 673
4527.18 683
4527.81 619
4528.45 549
4529.08 771
4529.72 676
4530.35 726
4530.99 743
4531.62 721
4532.26 712
4532.89 660
4533.53 715
4534.16 801
4534.80 760
4535.43 689
4536.07 735
4536.70 702
4537.34 628
4537.97 588
4538.61 580
4539.24 594
4539.88 557
4540.51 586
4541.15 569
4541.79 634
4542.42 521
4543.06 518
4543.69 470
4544.33 480
4544.96 565
4545.60 507
4546.24 557
4546.87 552
4547.51 570
4548.14 511
4548.78 452
4549.42 535
4550.05 541
4550.69 508
4551.33 564
4551.96 582
4552.60 623
4553.24 529
4553.87 499
4554.51 507
4555.15 601
4555.78 564
4556.42 472
4557.06 549
4557.69 509
4558.33 538
4558.97 518
4559.60 522
4560.24 530
4560.88 507
4561.51 548
4562.15 574
4562.79 536
4563.43 513
4564.06 541
4564.70 525
4565.34 592
4565.97 625
4566.61 573
4567.25 654
4567.89 652
4568.52 627
4569.16 582
4569.80 575
4570.44 534
4571.07 499
4571.71 536
4572.35 572
4572.99 599
4573.63 537
4574.26 540
4574.90 586
4575.54 485
4576.18 608
4576.82 635
4577.45 685
4578.09 641
4578.73 592
4579.37 591
4580.01 533
4580.65 572
4581.28 575
4581.92 482
4582.56 643
4583.20 558
4583.84 611
4584.48 510
4585.12 663
4585.76 701
4586.39 557
4587.03 638
4587.67 603
4588.31 731
4588.95 880
4589.59 888
4590.23 998
4590.87 927
4591.51 920
4592.15 1074
4592.78 884
4593.42 827
4594.06 807
4594.70 792
4595.34 785
4595.98 779
4596.62 773
4597.26 616
4597.90 646
4598.54 658
4599.18 668
4599.82 634
4600.46 704
4601.10 638
4601.74 548
4602.38 523
4603.02 582
4603.66 526
4604.30 591
4604.94 713
4605.58 697
4606.22 600
4606.86 609
4607.50 618
4608.14 584
4608.78 524
4609.42 579
4610.06 571
4610.70 549
4611.34 558
4611.98 538
4612.62 566
4613.26 505
4613.90 574
4614.55 659
4615.19 652
4615.83 632
4616.47 619
4617.11 559
4617.75 564
4618.39 512
4619.03 553
4619.67 457
4620.31 452
4620.96 515
4621.60 557
4622.24 521
4622.88 499
4623.52 605
4624.16 631
4624.80 551
4625.44 484
4626.09 575
4626.73 560
4627.37 582
4628.01 546
4628.65 531
4629.29 590
4629.94 518
4630.58 507
4631.22 640
4631.86 655
4632.50 585
4633.15 604
4633.79 725
4634.43 592
4635.07 568
4635.72 492
4636.36 645
4637.00 726
4637.64 604
4638.28 630
4638.93 576
4639.57 604
4640.21 625
4640.85 573
4641.50 649
4642.14 555
4642.78 601
4643.43 516
4644.07 587
4644.71 599
4645.35 589
4646.00 530
4646.64 481
4647.28 513
4647.93 558
4648.57 529
4649.21 596
4649.86 527
4650.50 623
4651.14 524
4651.79 543
4652.43 587
4653.07 541
4653.72 555
4654.36 527
4655.00 562
4655.65 544
4656.29 442
4656.93 465
4657.58 522
4658.22 556
4658.87 510
4659.51 540
4660.15 514
4660.80 496
4661.44 525
4662.09 473
4662.73 460
4663.37 484
4664.02 451
4664.66 456
4665.31 402
4665.95 444
4666.59 395
4667.24 462
4667.88 420
4668.53 443
4669.17 448
4669.82 420
4670.46 449
4671.11 477
4671.75 455
4672.40 467
4673.04 453
4673.69 391
4674.33 410
4674.98 382
4675.62 450
4676.27 543
4676.91 539
4677.56 493
4678.20 488
4678.85 545
4679.49 549
4680.14 656
4680.78 632
4681.43 576
4682.07 529
4682.72 528
4683.36 513
4684.01 546
4684.66 529
4685.30 507
4685.95 561
4686.59 536
4687.24 493
4687.88 528
4688.53 557
4689.18 511
4689.82 477
4690.47 510
4691.11 546
4691.76 545
4692.41 515
4693.05 576
4693.70 592
4694.34 582
4694.99 633
4695.64 738
4696.28 850
4696.93 826
4697.58 777
4698.22 889
4698.87 953
4699.52 865
4700.16 794
4700.81 743
4701.46 801
4702.10 778
4702.75 731
4703.40 676
4704.04 577
4704.69 606
4705.34 586
4705.99 546
4706.63 603
4707.28 562
4707.93 573
4708.57 636
4709.22 809
4709.87 615
4710.52 618
4711.16 636
4711.81 572
4712.46 579
4713.11 603
4713.75 563
4714.40 630
4715.05 581
4715.70 522
4716.35 492
4716.99 582
4717.64 554
4718.29 534
4718.94 524
4719.58 598
4720.23 538
4720.88 588
4721.53 594
4722.18 506
4722.83 494
4723.47 593
4724.12 596
4724.77 577
4725.42 566
4726.07 620
4726.72 508
4727.36 514
4728.01 552
4728.66 603
4729.31 563
4729.96 524
4730.61 542
4731.26 536
4731.91 578
4732.55 544
4733.20 417
4733.85 450
4734.50 539
4735.15 531
4735.80 436
4736.45 489
4737.10 535
4737.75 559
4738.40 496
4739.05 452
4739.70 555
4740.35 593
4740.99 594
4741.64 466
4742.29 544
4742.94 601
4743.59 642
4744.24 524
4744.89 479
4745.54 579
4746.19 650
4746.84 681
4747.49 645
4748.14 643
4748.79 649
4749.44 694
4750.09 721
4750.74 831
4751.39 824
4752.04 751
4752.69 781
4753.34 775
4753.99 745
4754.64 760
4755.29 672
4755.95 624
4756.60 589
4757.25 588
4757.90 603
4758.55 589
4759.20 565
4759.85 495
4760.50 533
4761.15 442
4761.80 542
4762.45 541
4763.10 521
4763.75 561
4764.41 531
4765.06 553
4765.71 475
4766.36 547
4767.01 547
4767.66 535
4768.31 437
4768.97 521
4769.62 580
4770.27 569
4770.92 559
4771.57 572
4772.22 475
4772.87 483
4773.53 497
4774.18 575
4774.83 476
4775.48 552
4776.13 543
4776.79 499
4777.44 583
4778.09 553
4778.74 532
4779.39 522
4780.05 530
4780.70 605
4781.35 573
4782.00 432
4782.65 476
4783.31 496
4783.96 492
4784.61 552
4785.26 538
4785.92 539
4786.57 435
4787.22 471
4787.88 531
4788.53 562
4789.18 594
4789.83 569
4790.49 555
4791.14 605
4791.79 566
4792.45 436
4793.10 544
4793.75 594
4794.40 553
4795.06 439
4795.71 524
4796.36 555
4797.02 542
4797.67 682
4798.32 566
4798.98 574
4799.63 531
4800.29 526
4800.94 494
4801.59 503
4802.25 553
4802.90 576
4803.55 511
4804.21 557
4804.86 529
4805.52 577
4806.17 562
4806.82 542
4807.48 525
4808.13 632
4808.79 613
4809.44 607
4810.09 586
4810.75 558
4811.40 607
4812.06 717
4812.71 607
4813.37 568
4814.02 594
4814.67 660
4815.33 602
4815.98 550
4816.64 562
4817.29 612
4817.95 625
4818.60 648
4819.26 618
4819.91 695
4820.57 667
4821.22 695
4821.88 711
4822.53 661
4823.19 673
4823.84 631
4824.50 663
4825.15 709
4825.81 687
4826.46 633
4827.12 721
4827.77 725
4828.43 772
4829.09 838
4829.74 749
4830.40 768
4831.05 733
4831.71 808
4832.36 833
4833.02 855
4833.68 843
4834.33 921
4834.99 968
4835.64 934
4836.30 884
4836.96 1005
4837.61 994
4838.27 1069
4838.92 1035
4839.58 1131
4840.24 1092
4840.89 1124
4841.55 1138
4842.21 1166
4842.86 1227
4843.52 1306
4844.17 1157
4844.83 1255
4845.49 1254
4846.14 1341
4846.80 1460
4847.46 1524
4848.11 1660
4848.77 1549
4849.43 1675
4850.09 1751
4850.74 1869
4851.40 2107
4852.06 1850
4852.71 1823
4853.37 1825
4854.03 1709
4854.69 1688
4855.34 1710
4856.00 1768
4856.66 1784
4857.31 1858
4857.97 1655
4858.63 1693
4859.29 1854
4859.94 1879
4860.60 1845
4861.26 1686
4861.92 1665
4862.58 1669
4863.23 1502
4863.89 1500
4864.55 1642
4865.21 1531
4865.87 1544
4866.52 1529
4867.18 1418
4867.84 1380
4868.50 1359
4869.16 1359
4869.81 1334
4870.47 1299
4871.13 1316
4871.79 1266
4872.45 1127
4873.11 1118
4873.77 1144
4874.42 1282
4875.08 1169
4875.74 1185
4876.40 1325
4877.06 1365
4877.72 1279
4878.38 1284
4879.03 1324
4879.69 1257
4880.35 1540
4881.01 1254
4881.67 1129
4882.33 1091
4882.99 994
4883.65 917
4884.31 942
4884.97 859
4885.63 987
4886.29 923
4886.95 922
4887.60 1036
4888.26 1008
4888.92 1047
4889.58 1010
4890.24 955
4890.90 1017
4891.56 1059
4892.22 1049
4892.88 1022
4893.54 967
4894.20 799
4894.86 814
4895.52 856
4896.18 762
4896.84 727
4897.50 723
4898.16 803
4898.82 823
4899.48 764
4900.14 724
4900.80 743
4901.46 752
4902.12 740
4902.79 632
4903.45 706
4904.11 662
4904.77 697
4905.43 718
4906.09 651
4906.75 800
4907.41 717
4908.07 684
4908.73 678
4909.39 725
4910.05 804
4910.71 664
4911.38 650
4912.04 692
4912.70 658
4913.36 652
4914.02 709
4914.68 710
4915.34 666
4916.00 618
4916.67 659
4917.33 665
4917.99 629
4918.65 552
4919.31 592
4919.97 566
4920.64 611
4921.30 660
4921.96 718
4922.62 687
4923.28 723
4923.94 632
4924.61 613
4925.27 590
4925.93 655
4926.59 638
4927.26 693
4927.92 647
4928.58 585
4929.24 751
4929.90 655
4930.57 655
4931.23 545
4931.89 570
4932.55 662
4933.22 611
4933.88 640
4934.54 606
4935.20 590
4935.87 623
4936.53 565
4937.19 493
4937.86 518
4938.52 587
4939.18 583
4939.84 519
4940.51 543
4941.17 586
4941.83 577
4942.50 613
4943.16 595
4943.82 556
4944.49 578
4945.15 575
4945.81 599
4946.48 584
4947.14 562
4947.80 571
4948.47 548
4949.13 565
4949.79 514
4950.46 522
4951.12 502
4951.79 562
4952.45 525
4953.11 486
4953.78 527
4954.44 536
4955.11 514
4955.77 512
4956.43 439
4957.10 472
4957.76 532
4958.43 531
4959.09 554
4959.76 499
4960.42 553
4961.08 605
4961.75 622
4962.41 672
4963.08 620
4963.74 649
4964.41 693
4965.07 724
4965.74 699
4966.40 626
4967.07 622
4967.73 554
4968.40 566
4969.06 629
4969.73 557
4970.39 521
4971.06 593
4971.72 543
4972.39 518
4973.05 488
4973.72 495
4974.38 561
4975.05 556
4975.71 607
4976.38 646
4977.04 563
4977.71 531
4978.37 543
4979.04 517
4979.71 538
4980.37 503
4981.04 523
4981.70 530
4982.37 540
4983.04 476
4983.70 455
4984.37 548
4985.03 631
4985.70 601
4986.37 661
4987.03 609
4987.70 703
4988.36 645
4989.03 692
4989.70 762
4990.36 704
4991.03 636
4991.70 662
4992.36 636
4993.03 589
4993.70 645
4994.36 572
4995.03 545
4995.70 550
4996.36 540
4997.03 515
4997.70 473
4998.36 514
4999.03 482
4999.70 464
5000.36 497
5001.03 483
5001.70 489
5002.37 448
5003.03 501
5003.70 519
5004.37 512
5005.03 588
5005.70 568
5006.37 598
5007.04 530
5007.70 499
5008.37 582
5009.04 515
5009.71 475
5010.38 491
5011.04 516
5011.71 505
5012.38 540
5013.05 525
5013.71 601
5014.38 555
5015.05 551
5015.72 563
5016.39 521
5017.06 514
5017.72 559
5018.39 557
5019.06 552
5019.73 536
5020.40 451
5021.07 436
5021.73 474
5022.40 554
5023.07 579
5023.74 529
5024.41 503
5025.08 495
5025.75 541
5026.41 498
5027.08 581
5027.75 481
5028.42 486
5029.09 574
5029.76 471
5030.43 522
5031.10 588
5031.77 555
5032.44 575
5033.10 568
5033.77 498
5034.44 468
5035.11 477
5035.78 446
5036.45 461
5037.12 434
5037.79 487
5038.46 467
5039.13 466
5039.80 547
5040.47 531
5041.14 452
5041.81 464
5042.48 439
5043.15 499
5043.82 473
5044.49 457
5045.16 469
5045.83 481
5046.50 519
5047.17 565
5047.84 481
5048.51 496
5049.18 508
5049.85 503
5050.52 537
5051.19 471
5051.86 544
5052.53 570
5053.20 491
5053.87 465
5054.54 409
5055.21 485
5055.89 511
5056.56 515
5057.23 578
5057.90 507
5058.57 471
5059.24 522
5059.91 546
5060.58 518
5061.25 472
5061.92 527
5062.60 516
5063.27 502
5063.94 496
5064.61 479
5065.28 514
5065.95 565
5066.62 494
5067.30 467
5067.97 468
5068.64 488
5069.31 431
5069.98 523
5070.65 408
5071.33 457
5072.00 463
5072.67 472
5073.34 443
5074.01 430
5074.68 502
5075.36 526
5076.03 616
5076.70 487
5077.37 509
5078.05 568
5078.72 599
5079.39 600
5080.06 569
5080.73 660
5081.41 559
5082.08 505
5082.75 564
5083.42 544
5084.10 464
5084.77 456
5085.44 523
5086.12 545
5086.79 544
5087.46 514
5088.13 582
5088.81 715
5089.48 713
5090.15 630
5090.83 611
5091.50 627
5092.17 649
5092.85 595
5093.52 627
5094.19 601
5094.87 557
5095.54 472
5096.21 565
5096.89 543
5097.56 608
5098.23 537
5098.91 521
5099.58 481
5100.25 470
5100.93 562
5101.60 574
5102.28 480
5102.95 535
5103.62 583
5104.30 506
5104.97 563
5105.65 586
5106.32 570
5106.99 592
5107.67 487
5108.34 616
5109.02 499
5109.69 572
5110.36 520
5111.04 560
5111.71 453
5112.39 385
5113.06 381
5113.74 522
5114.41 550
5115.09 484
5115.76 558
5116.44 516
5117.11 468
5117.79 545
5118.46 471
5119.14 490
5119.81 534
5120.49 587
5121.16 509
5121.84 420
5122.51 468
5123.19 512
5123.86 528
5124.54 531
5125.21 539
5125.89 517
5126.56 495
5127.24 498
5127.91 464
5128.59 538
5129.27 486
5129.94 484
5130.62 516
5131.29 547
5131.97 584
5132.64 583
5133.32 462
5134.00 490
5134.67 516
5135.35 431
5136.02 472
5136.70 556
5137.38 479
5138.05 451
5138.73 476
5139.40 560
5140.08 402
5140.76 558
5141.43 496
5142.11 426
5142.79 553
5143.46 427
5144.14 366
5144.82 429
5145.49 441
5146.17 460
5146.85 496
5147.52 429
5148.20 400
5148.88 444
5149.55 478
5150.23 457
5150.91 415
5151.59 437
5152.26 458
5152.94 483
5153.62 421
5154.29 429
5154.97 517
5155.65 532
5156.33 460
5157.00 414
5157.68 412
5158.36 403
5159.04 493
5159.71 494
5160.39 430
5161.07 454
5161.75 439
5162.42 465
5163.10 447
5163.78 495
5164.46 490
5165.14 471
5165.81 466
5166.49 440
5167.17 424
5167.85 482
5168.53 478
5169.21 412
5169.88 404
5170.56 446
5171.24 435
5171.92 460
5172.60 364
5173.28 439
5173.95 499
5174.63 476
5175.31 452
5175.99 464
5176.67 501
5177.35 457
5178.03 547
5178.71 528
5179.38 483
5180.06 490
5180.74 537
5181.42 536
5182.10 491
5182.78 497
5183.46 511
5184.14 490
5184.82 461
5185.50 467
5186.18 443
5186.86 461
5187.53 428
5188.21 350
5188.89 451
5189.57 533
5190.25 478
5190.93 430
5191.61 475
5192.29 485
5192.97 503
5193.65 421
5194.33 394
5195.01 420
5195.69 478
5196.37 477
5197.05 417
5197.73 386
5198.41 421
5199.09 440
5199.77 458
5200.45 452
5201.13 397
5201.81 454
5202.49 454
5203.17 438
5203.86 413
5204.54 434
5205.22 484
5205.90 418
5206.58 416
5207.26 480
5207.94 506
5208.62 433
5209.30 508
5209.98 482
5210.66 459
5211.34 427
5212.02 429
5212.71 456
5213.39 481
5214.07 497
5214.75 558
5215.43 520
5216.11 479
5216.79 537
5217.47 545
5218.16 576
5218.84 441
5219.52 522
5220.20 524
5220.88 552
5221.56 505
5222.25 563
5222.93 552
5223.61 580
5224.29 602
5224.97 472
5225.66 479
5226.34 519
5227.02 493
5227.70 486
5228.38 492
5229.07 554
5229.75 577
5230.43 502
5231.11 549
5231.79 539
5232.48 508
5233.16 489
5233.84 516
5234.52 486
5235.21 528
5235.89 472
5236.57 528
5237.26 535
5237.94 526
5238.62 523
5239.30 568
5239.99 556
5240.67 518
5241.35 511
5242.04 422
5242.72 494
5243.40 527
5244.08 590
5244.77 487
5245.45 476
5246.13 469
5246.82 546
5247.50 508
5248.18 551
5248.87 487
5249.55 563
5250.24 487
5250.92 470
5251.60 552
5252.29 602
5252.97 586
5253.65 485
5254.34 444
5255.02 560
5255.71 517
5256.39 504
5257.07 494
5257.76 509
5258.44 513
5259.13 518
5259.81 488
5260.49 547
5261.18 564
5261.86 591
5262.55 620
5263.23 589
5263.92 638
5264.60 554
5265.28 462
5265.97 536
5266.65 530
5267.34 504
5268.02 499
5268.71 623
5269.39 547
5270.08 511
5270.76 541
5271.45 459
5272.13 462
5272.82 423
5273.50 456
5274.19 500
5274.87 519
5275.56 433
5276.24 475
5276.93 506
5277.61 477
5278.30 529
5278.98 414
5279.67 457
5280.36 495
5281.04 542
5281.73 477
5282.41 510
5283.10 529
5283.78 472
5284.47 554
5285.16 470
5285.84 469
5286.53 427
5287.21 426
5287.90 484
5288.59 431
5289.27 430
5289.96 490
5290.64 406
5291.33 392
5292.02 393
5292.70 450
5293.39 486
5294.08 503
5294.76 572
5295.45 587
5296.13 465
5296.82 454
5297.51 494
5298.19 555
5298.88 543
5299.57 524
5300.25 512
5300.94 547
5301.63 576
5302.32 611
5303.00 617
5303.69 597
5304.38 602
5305.06 635
5305.75 557
5306.44 567
5307.13 543
5307.81 584
5308.50 599
5309.19 614
5309.87 581
5310.56 620
5311.25 533
5311.94 624
5312.62 587
5313.31 616
5314.00 603
5314.69 560
5315.38 512
5316.06 529
5316.75 521
5317.44 579
5318.13 641
5318.82 681
5319.50 529
5320.19 612
5320.88 649
5321.57 560
5322.26 684
5322.94 557
5323.63 590
5324.32 535
5325.01 525
5325.70 591
5326.39 490
5327.07 381
5327.76 438
5328.45 484
5329.14 495
5329.83 534
5330.52 537
5331.21 507
5331.90 512
5332.58 474
5333.27 524
5333.96 502
5334.65 531
5335.34 507
5336.03 379
5336.72 505
5337.41 482
5338.10 383
5338.79 458
5339.48 473
5340.17 442
5340.86 529
5341.54 608
5342.23 520
5342.92 502
5343.61 568
5344.30 535
5344.99 585
5345.68 466
5346.37 611
5347.06 583
5347.75 636
5348.44 642
5349.13 635
5349.82 616
5350.51 655
5351.20 638
5351.89 557
5352.58 557
5353.27 570
5353.96 545
5354.65 530
5355.34 549
5356.03 578
5356.72 517
5357.42 499
5358.11 438
5358.80 480
5359.49 506
5360.18 507
5360.87 497
5361.56 512
5362.25 455
5362.94 441
5363.63 410
5364.32 392
5365.01 425
5365.70 450
5366.40 458
5367.09 413
5367.78 461
5368.47 473
5369.16 470
5369.85 446
5370.54 436
5371.23 348
5371.93 366
5372.62 443
5373.31 417
5374.00 388
5374.69 325
5375.38 400
5376.08 491
5376.77 445
5377.46 366
5378.15 387
5378.84 434
5379.53 490
5380.23 412
5380.92 353
5381.61 398
5382.30 440
5383.00 467
5383.69 447
5384.38 499
5385.07 428
5385.76 481
5386.46 503
5387.15 459
5387.84 499
5388.53 528
5389.23 471
5389.92 503
5390.61 523
5391.30 492
5392.00 535
5392.69 463
5393.38 541
5394.08 504
5394.77 486
5395.46 453
5396.15 458
5396.85 491
5397.54 396
5398.23 447
5398.93 458
5399.62 408
5400.31 358
5401.01 383
5401.70 403
5402.39 459
5403.09 421
5403.78 467
5404.47 464
5405.17 441
5405.86 427
5406.56 452
5407.25 414
5407.94 439
5408.64 463
5409.33 422
5410.02 396
5410.72 447
5411.41 402
5412.11 503
5412.80 506
5413.49 386
5414.19 440
5414.88 506
5415.58 461
5416.27 434
5416.97 447
5417.66 398
5418.35 457
5419.05 484
5419.74 466
5420.44 518
5421.13 456
5421.83 484
5422.52 554
5423.22 565
5423.91 443
5424.61 545
5425.30 532
5426.00 563
5426.69 474
5427.39 414
5428.08 472
5428.78 484
5429.47 548
5430.17 510
5430.86 556
5431.56 563
5432.25 592
5432.95 560
5433.64 488
5434.34 490
5435.03 513
5435.73 586
5436.43 598
5437.12 483
5437.82 573
5438.51 470
5439.21 532
5439.90 556
5440.60 530
5441.30 596
5441.99 582
5442.69 646
5443.38 663
5444.08 649
5444.78 586
5445.47 624
5446.17 674
5446.86 685
5447.56 767
5448.26 689
5448.95 626
5449.65 667
5450.35 697
5451.04 662
5451.74 683
5452.44 686
5453.13 700
5453.83 611
5454.53 523
5455.22 598
5455.92 636
5456.62 636
5457.31 613
5458.01 623
5458.71 681
5459.40 674
5460.10 731
5460.80 655
5461.50 710
5462.19 718
5462.89 783
5463.59 674
5464.29 698
5464.98 700
5465.68 620
5466.38 692
5467.08 860
5467.77 744
5468.47 789
5469.17 599
5469.87 737
5470.56 686
5471.26 755
5471.96 695
5472.66 738
5473.36 825
5474.05 846
5474.75 842
5475.45 884
5476.15 1050
5476.85 1138
5477.54 1243
5478.24 1354
5478.94 1357
5479.64 1398
5480.34 1577
5481.04 1429
5481.73 1504
5482.43 1505
5483.13 1382
5483.83 1271
5484.53 1143
5485.23 1210
5485.93 1148
5486.62 987
5487.32 1032
5488.02 1019
5488.72 1129
5489.42 1127
5490.12 1092
5490.82 991
5491.52 1094
5492.22 1119
5492.92 1043
5493.62 1038
5494.31 1117
5495.01 1096
5495.71 1078
5496.41 1205
5497.11 1330
5497.81 1515
5498.51 1681
5499.21 1897
5499.91 2081
5500.61 2236
5501.31 2173
5502.01 2167
5502.71 2033
5503.41 1788
5504.11 1687
5504.81 1548
5505.51 1252
5506.21 1245
5506.91 1219
5507.61 1027
5508.31 1117
5509.01 973
5509.71 900
5510.41 855
5511.11 841
5511.81 884
5512.51 964
5513.21 869
5513.91 865
5514.61 991
5515.31 893
5516.01 815
5516.72 835
5517.42 849
5518.12 834
5518.82 868
5519.52 787
5520.22 814
5520.92 776
5521.62 735
5522.32 692
5523.02 671
5523.73 608
5524.43 614
5525.13 671
5525.83 719
5526.53 723
5527.23 659
5527.93 609
5528.63 691
5529.34 630
5530.04 644
5530.74 609
5531.44 597
5532.14 496
5532.84 581
5533.55 606
5534.25 613
5534.95 610
5535.65 556
5536.35 625
5537.06 650
5537.76 526
5538.46 520
5539.16 506
5539.86 549
5540.57 569
5541.27 505
5541.97 528
5542.67 498
5543.38 511
5544.08 526
5544.78 550
5545.48 555
5546.19 575
5546.89 553
5547.59 580
5548.29 565
5549.00 530
5549.70 588
5550.40 527
5551.11 532
5551.81 554
5552.51 534
5553.21 439
5553.92 490
5554.62 536
5555.32 538
5556.03 514
5556.73 519
5557.43 617
5558.14 523
5558.84 495
5559.54 612
5560.25 564
5560.95 474
5561.65 521
5562.36 530
5563.06 613
5563.77 634
5564.47 506
5565.17 522
5565.88 611
5566.58 565
5567.28 488
5567.99 543
5568.69 532
5569.40 563
5570.10 498
5570.80 592
5571.51 509
5572.21 544
5572.92 466
5573.62 475
5574.33 515
5575.03 490
5575.73 513
5576.44 544
5577.14 477
5577.85 445
5578.55 472
5579.26 430
5579.96 439
5580.67 434
5581.37 429
5582.08 490
5582.78 562
5583.49 459
5584.19 461
5584.90 477
5585.60 499
5586.31 504
5587.01 474
5587.72 494
5588.42 484
5589.13 489
5589.83 512
5590.54 469
5591.24 516
5591.95 541
5592.66 524
5593.36 516
5594.07 536
5594.77 509
5595.48 574
5596.18 515
5596.89 475
5597.60 474
5598.30 546
5599.01 415
5599.71 491
5600.42 518
5601.13 484
5601.83 514
5602.54 521
5603.24 401
5603.95 413
5604.66 495
5605.36 431
5606.07 480
5606.78 462
5607.48 477
5608.19 428
5608.89 451
5609.60 479
5610.31 484
5611.01 530
5611.72 571
5612.43 478
5613.14 448
5613.84 425
5614.55 445
5615.26 497
5615.96 462
5616.67 396
5617.38 415
5618.08 421
5618.79 477
5619.50 470
5620.21 399
5620.91 422
5621.62 403
5622.33 504
5623.04 550
5623.74 526
5624.45 447
5625.16 551
5625.87 550
5626.57 439
5627.28 525
5627.99 517
5628.70 529
5629.40 535
5630.11 468
5630.82 557
5631.53 575
5632.24 510
5632.94 499
5633.65 475
5634.36 494
5635.07 527
5635.78 575
5636.49 508
5637.19 496
5637.90 511
5638.61 470
5639.32 439
5640.03 501
5640.74 486
5641.44 500
5642.15 469
5642.86 498
5643.57 441
5644.28 514
5644.99 450
5645.70 536
5646.41 503
5647.12 504
5647.82 570
5648.53 515
5649.24 460
5649.95 394
5650.66 441
5651.37 471
5652.08 507
5652.79 530
5653.50 429
5654.21 566
5654.92 663
5655.63 659
5656.34 642
5657.05 646
5657.76 646
5658.46 555
5659.17 702
5659.88 684
5660.59 661
5661.30 600
5662.01 563
5662.72 565
5663.43 531
5664.14 506
5664.85 493
5665.56 444
5666.27 529
5666.98 514
5667.69 419
5668.40 454
5669.12 448
5669.83 469
5670.54 478
5671.25 413
5671.96 450
5672.67 465
5673.38 472
5674.09 487
5674.80 495
5675.51 488
5676.22 383
5676.93 453
5677.64 533
5678.35 474
5679.06 436
5679.78 443
5680.49 495
5681.20 527
5681.91 496
5682.62 382
5683.33 511
5684.04 486
5684.75 488
5685.47 472
5686.18 494
5686.89 462
5687.60 441
5688.31 463
5689.02 499
5689.73 512
5690.45 402
5691.16 481
5691.87 445
5692.58 449
5693.29 450
5694.01 461
5694.72 453
5695.43 420
5696.14 322
5696.85 379
5697.57 399
5698.28 390
5698.99 470
5699.70 448
5700.41 405
5701.13 455
5701.84 476
5702.55 432
5703.26 444
5703.98 416
5704.69 410
5705.40 406
5706.11 405
5706.83 431
5707.54 442
5708.25 465
5708.97 469
5709.68 396
5710.39 440
5711.10 358
5711.82 394
5712.53 344
5713.24 394
5713.96 418
5714.67 416
5715.38 408
5716.10 430
5716.81 425
5717.52 395
5718.24 404
5718.95 382
5719.66 464
5720.38 466
5721.09 450
5721.80 404
5722.52 421
5723.23 471
5723.95 444
5724.66 436
5725.37 447
5726.09 435
5726.80 430
5727.52 354
5728.23 462
5728.94 503
5729.66 436
5730.37 475
5731.09 445
5731.80 403
5732.51 487
5733.23 427
5733.94 423
5734.66 365
5735.37 366
5736.09 429
5736.80 556
5737.52 519
5738.23 426
5738.95 452
5739.66 455
5740.38 480
5741.09 429
5741.81 452
5742.52 437
5743.24 431
5743.95 429
5744.67 401
5745.38 414
5746.10 435
5746.81 426
5747.53 395
5748.24 384
5748.96 383
5749.67 364
5750.39 413
5751.10 380
5751.82 433
5752.53 414
5753.25 398
5753.97 369
5754.68 410
5755.40 388
5756.11 419
5756.83 485
5757.54 508
5758.26 464
5758.98 540
5759.69 450
5760.41 446
5761.12 437
5761.84 395
5762.56 378
5763.27 462
5763.99 431
5764.71 430
5765.42 487
5766.14 470
5766.85 455
5767.57 481
5768.29 444
5769.00 422
5769.72 424
5770.44 405
5771.15 456
5771.87 440
5772.59 391
5773.30 399
5774.02 354
5774.74 420
5775.46 414
5776.17 452
5776.89 511
5777.61 484
5778.32 435
5779.04 424
5779.76 368
5780.48 401
5781.19 499
5781.91 491
5782.63 497
5783.35 458
5784.06 405
5784.78 433
5785.50 446
5786.22 506
5786.93 478
5787.65 513
5788.37 456
5789.09 486
5789.80 500
5790.52 431
5791.24 473
5791.96 468
5792.68 478
5793.39 476
5794.11 460
5794.83 469
5795.55 526
5796.27 524
5796.99 581
5797.70 588
5798.42 560
5799.14 592
5799.86 681
5800.58 737
5801.30 770
5802.02 704
5802.73 713
5803.45 835
5804.17 773
5804.89 754
5805.61 728
5806.33 643
5807.05 640
5807.77 563
5808.49 575
5809.20 585
5809.92 574
5810.64 556
5811.36 543
5812.08 464
5812.80 531
5813.52 568
5814.24 515
5814.96 565
5815.68 494
5816.40 501
5817.12 558
5817.84 544
5818.56 571
5819.28 608
5820.00 556
5820.72 495
5821.44 428
5822.16 494
5822.88 540
5823.60 466
5824.32 495
5825.04 543
5825.76 458
5826.48 434
5827.20 502
5827.92 547
5828.64 456
5829.36 488
5830.08 552
5830.80 509
5831.52 468
5832.24 468
5832.96 517
5833.68 584
5834.40 477
5835.12 469
5835.84 535
5836.56 651
5837.28 535
5838.00 492
5838.73 489
5839.45 543
5840.17 523
5840.89 610
5841.61 535
5842.33 580
5843.05 440
5843.77 476
5844.49 522
5845.22 445
5845.94 481
5846.66 550
5847.38 530
5848.10 482
5848.82 504
5849.54 549
5850.27 473
5850.99 509
5851.71 464
5852.43 414
5853.15 470
5853.88 550
5854.60 585
5855.32 599
5856.04 590
5856.76 501
5857.49 516
5858.21 506
5858.93 546
5859.65 456
5860.37 527
5861.10 467
5861.82 465
5862.54 529
5863.26 550
5863.99 535
5864.71 565
5865.43 545
5866.15 568
5866.88 562
5867.60 556
5868.32 545
5869.04 563
5869.77 642
5870.49 526
5871.21 569
5871.94 610
5872.66 483
5873.38 592
5874.11 563
5874.83 483
5875.55 462
5876.27 489
5877.00 572
5877.72 587
5878.44 601
5879.17 595
5879.89 551
5880.62 546
5881.34 552
5882.06 559
5882.79 554
5883.51 534
5884.23 556
5884.96 604
5885.68 625
5886.40 586
5887.13 564
5887.85 569
5888.58 462
5889.30 532
5890.02 512
5890.75 460
5891.47 544
5892.20 537
5892.92 502
5893.65 594
5894.37 553
5895.09 516
5895.82 577
5896.54 593
5897.27 616
5897.99 580
5898.72 598
5899.44 577
5900.17 550
5900.89 537
5901.62 564
5902.34 596
5903.07 622
5903.79 581
5904.52 644
5905.24 581
5905.97 574
5906.69 498
5907.42 624
5908.14 666
5908.87 675
5909.59 649
5910.32 526
5911.04 503
5911.77 613
5912.49 594
5913.22 601
5913.94 578
5914.67 559
5915.40 536
5916.12 536
5916.85 606
5917.57 669
5918.30 704
5919.02 667
5919.75 647
5920.48 688
5921.20 740
5921.93 703
5922.65 692
5923.38 657
5924.11 683
5924.83 757
5925.56 835
5926.29 795
5927.01 755
5927.74 660
5928.47 741
5929.19 758
5929.92 734
5930.64 795
5931.37 846
5932.10 912
5932.82 928
5933.55 957
5934.28 901
5935.01 894
5935.73 962
5936.46 931
5937.19 893
5937.91 885
5938.64 969
5939.37 959
5940.09 987
5940.82 992
5941.55 983
5942.28 983
5943.00 1059
5943.73 1094
5944.46 1072
5945.19 1225
5945.91 1102
5946.64 1126
5947.37 1192
5948.10 1244
5948.82 1322
5949.55 1549
5950.28 1468
5951.01 1479
5951.73 1612
5952.46 1676
5953.19 1802
5953.92 1658
5954.65 1595
5955.38 1530
5956.10 1607
5956.83 1533
5957.56 1515
5958.29 1561
5959.02 1551
5959.74 1546
5960.47 1580
5961.20 1747
5961.93 1735
5962.66 1721
5963.39 1847
5964.12 2191
5964.84 2356
5965.57 2286
5966.30 2437
5967.03 2522
5967.76 2591
5968.49 2639
5969.22 2569
5969.95 2447
5970.68 2256
5971.40 2080
5972.13 2029
5972.86 2051
5973.59 1940
5974.32 1929
5975.05 2050
5975.78 2025
5976.51 1935
5977.24 1891
5977.97 2014
5978.70 2040
5979.43 2134
5980.16 2239
5980.89 2089
5981.62 2063
5982.35 2043
5983.08 2103
5983.81 2130
5984.54 2092
5985.27 2013
5986.00 2333
5986.73 2171
5987.46 2193
5988.19 2206
5988.92 2171
5989.65 2228
5990.38 2262
5991.11 2238
5991.84 2137
5992.57 2118
5993.30 2147
5994.03 2131
5994.76 2227
5995.49 2312
5996.22 2213
5996.95 2326
5997.68 2249
5998.41 2278
5999.14 2407
5999.87 2255
6000.60 2466
6001.34 2343
6002.07 2406
6002.80 2279
6003.53 2218
6004.26 2150
6004.99 2295
6005.72 2167
6006.45 2248
6007.18 2401
6007.92 2824
6008.65 3256
6009.38 3564
6010.11 3995
6010.84 4596
6011.57 5402
6012.30 5965
6013.04 6079
6013.77 6225
6014.50 6446
6015.23 6185
6015.96 5783
6016.69 5490
6017.43 4899
6018.16 4272
6018.89 3723
6019.62 3027
6020.35 2789
6021.09 2544
6021.82 2291
6022.55 1999
6023.28 1851
6024.02 1794
6024.75 1842
6025.48 1611
6026.21 1700
6026.94 1719
6027.68 1511
6028.41 1611
6029.14 1530
6029.88 1586
6030.61 1586
6031.34 1401
6032.07 1484
6032.81 1436
6033.54 1396
6034.27 1429
6035.01 1498
6035.74 1525
6036.47 1613
6037.20 1568
6037.94 1492
6038.67 1492
6039.40 1559
6040.14 1622
6040.87 1700
6041.60 1636
6042.34 1682
6043.07 1642
6043.80 1636
6044.54 1819
6045.27 1751
6046.00 1845
6046.74 1815
6047.47 1841
6048.21 1934
6048.94 2116
6049.67 2267
6050.41 2308
6051.14 2484
6051.88 2611
6052.61 2442
6053.34 2726
6054.08 2726
6054.81 2675
6055.55 2356
6056.28 2222
6057.01 2138
6057.75 1908
6058.48 1804
6059.22 1835
6059.95 1828
6060.69 1633
6061.42 1589
6062.16 1608
6062.89 1722
6063.63 1698
6064.36 1742
6065.09 1692
6065.83 1688
6066.56 1613
6067.30 1525
6068.03 1607
6068.77 1561
6069.50 1528
6070.24 1461
6070.97 1447
6071.71 1371
6072.45 1369
6073.18 1285
6073.92 1232
6074.65 1363
6075.39 1359
6076.12 1289
6076.86 1275
6077.59 1239
6078.33 1255
6079.06 1181
6079.80 1245
6080.54 1140
6081.27 1125
6082.01 1139
6082.74 1127
6083.48 1106
6084.21 1127
6084.95 1139
6085.69 1077
6086.42 1119
6087.16 1087
6087.90 1221
6088.63 1164
6089.37 1074
6090.10 1089
6090.84 1108
6091.58 1149
6092.31 1081
6093.05 1151
6093.79 1051
6094.52 1110
6095.26 1042
6096.00 1105
6096.73 1048
6097.47 1075
6098.21 993
6098.94 986
6099.68 1040
6100.42 928
6101.15 935
6101.89 1012
6102.63 1004
6103.37 928
6104.10 880
6104.84 956
6105.58 1006
6106.31 952
6107.05 877
6107.79 997
6108.53 1077
6109.26 968
6110.00 832
6110.74 912
6111.48 968
6112.21 949
6112.95 1014
6113.69 968
6114.43 1005
6115.17 919
6115.90 988
6116.64 1028
6117.38 1082
6118.12 1030
6118.85 1001
6119.59 918
6120.33 880
6121.07 963
6121.81 936
6122.55 1035
6123.28 1088
6124.02 1073
6124.76 1195
6125.50 1070
6126.24 1056
6126.98 1102
6127.71 1197
6128.45 1104
6129.19 1069
6129.93 1055
6130.67 1235
6131.41 1093
6132.15 1025
6132.89 1134
6133.63 1066
6134.36 1109
6135.10 1080
6135.84 1095
6136.58 1125
6137.32 1110
6138.06 1084
6138.80 1099
6139.54 1209
6140.28 1145
6141.02 1060
6141.76 1109
6142.50 1055
6143.24 1193
6143.97 1145
6144.71 1197
6145.45 1118
6146.19 1110
6146.93 1187
6147.67 1338
6148.41 1316
6149.15 1267
6149.89 1155
6150.63 1179
6151.37 1320
6152.11 1197
6152.85 1286
6153.59 1374
6154.33 1191
6155.07 1238
6155.81 1338
6156.55 1361
6157.29 1311
6158.03 1367
6158.78 1354
6159.52 1321
6160.26 1336
6161.00 1455
6161.74 1460
6162.48 1561
6163.22 1663
6163.96 1595
6164.70 1843
6165.44 1952
6166.18 1967
6166.92 1966
6167.66 2070
6168.41 2041
6169.15 1888
6169.89 2126
6170.63 1933
6171.37 1819
6172.11 1929
6172.85 1911
6173.59 1798
6174.34 1816
6175.08 1900
6175.82 1878
6176.56 1743
6177.30 1736
6178.04 1626
6178.78 1723
6179.53 1783
6180.27 1734
6181.01 1927
6181.75 1889
6182.49 1892
6183.24 1871
6183.98 2081
6184.72 2014
6185.46 2090
6186.20 2061
6186.95 2089
6187.69 2095
6188.43 2035
6189.17 2092
6189.91 2123
6190.66 2297
6191.40 2429
6192.14 2422
6192.88 2507
6193.63 2531
6194.37 2464
6195.11 2587
6195.85 2549
6196.60 2588
6197.34 2733
6198.08 2665
6198.83 2572
6199.57 2520
6200.31 2670
6201.05 2563
6201.80 2714
6202.54 2894
6203.28 3198
6204.03 3602
6204.77 4158
6205.51 5270
6206.26 6561
6207.00 7687
6207.74 9090
6208.49 10198
6209.23 11290
6209.97 11597
6210.72 11612
6211.46 10895
6212.21 10350
6212.95 8936
6213.69 7739
6214.44 6387
6215.18 5225
6215.92 4345
6216.67 3559
6217.41 3146
6218.16 2773
6218.90 2506
6219.64 2245
6220.39 2245
6221.13 2205
6221.88 2166
6222.62 2185
6223.37 2147
6224.11 2320
6224.85 2449
6225.60 2470
6226.34 2495
6227.09 2264
6227.83 2124
6228.58 2120
6229.32 1998
6230.07 1666
6230.81 1698
6231.56 1618
6232.30 1494
6233.05 1457
6233.79 1425
6234.54 1456
6235.28 1495
6236.03 1578
6236.77 1695
6237.52 1717
6238.26 1891
6239.01 1882
6239.75 1818
6240.50 1956
6241.24 1848
6241.99 1724
6242.73 1785
6243.48 1908
6244.22 1688
6244.97 1624
6245.72 1600
6246.46 1527
6247.21 1629
6247.95 1657
6248.70 1596
6249.45 1554
6250.19 1576
6250.94 1679
6251.68 1604
6252.43 1544
6253.18 1514
6253.92 1521
6254.67 1635
6255.41 1589
6256.16 1603
6256.91 1651
6257.65 1537
6258.40 1555
6259.15 1553
6259.89 1571
6260.64 1438
6261.39 1428
6262.13 1483
6262.88 1444
6263.63 1336
6264.37 1383
6265.12 1393
6265.87 1393
6266.61 1376
6267.36 1318
6268.11 1312
6268.85 1294
6269.60 1277
6270.35 1310
6271.10 1210
6271.84 1235
6272.59 1367
6273.34 1307
6274.08 1300
6274.83 1270
6275.58 1380
6276.33 1313
6277.07 1249
6277.82 1191
6278.57 1222
6279.32 1247
6280.07 1266
6280.81 1302
6281.56 1366
6282.31 1272
6283.06 1122
6283.80 1154
6284.55 1160
6285.30 1006
6286.05 1051
6286.80 1009
6287.54 1158
6288.29 1155
6289.04 1122
6289.79 1055
6290.54 1021
6291.29 986
6292.03 1038
6292.78 1090
6293.53 1067
6294.28 1038
6295.03 985
6295.78 1024
6296.53 1038
6297.28 904
6298.02 1006
6298.77 966
6299.52 965
6300.27 941
6301.02 975
6301.77 873
6302.52 903
6303.27 819
6304.02 930
6304.77 826
6305.51 812
6306.26 840
6307.01 965
6307.76 959
6308.51 903
6309.26 934
6310.01 894
6310.76 994
6311.51 1050
6312.26 1094
6313.01 979
6313.76 981
6314.51 980
6315.26 1021
6316.01 1021
6316.76 985
6317.51 902
6318.26 913
6319.01 955
6319.76 898
6320.51 951
6321.26 906
6322.01 912
6322.76 906
6323.51 805
6324.26 873
6325.01 825
6325.76 711
6326.51 765
6327.26 689
6328.01 702
6328.76 783
6329.51 731
6330.26 772
6331.02 714
6331.77 734
6332.52 750
6333.27 799
6334.02 728
6334.77 677
6335.52 709
6336.27 734
6337.02 735
6337.77 699
6338.53 750
6339.28 823
6340.03 755
6340.78 718
6341.53 805
6342.28 825
6343.03 805
6343.78 726
6344.54 663
6345.29 711
6346.04 775
6346.79 844
6347.54 776
6348.29 886
6349.05 926
6349.80 957
6350.55 873
6351.30 808
6352.05 797
6352.81 933
6353.56 932
6354.31 913
6355.06 966
6355.82 889
6356.57 900
6357.32 822
6358.07 790
6358.82 787
6359.58 743
6360.33 743
6361.08 726
6361.83 768
6362.59 775
6363.34 764
6364.09 788
6364.85 707
6365.60 784
6366.35 702
6367.10 704
6367.86 680
6368.61 778
6369.36 740
6370.12 711
6370.87 766
6371.62 753
6372.38 721
6373.13 817
6373.88 657
6374.64 705
6375.39 701
6376.14 732
6376.90 746
6377.65 673
6378.40 713
6379.16 720
6379.91 795
6380.66 701
6381.42 724
6382.17 688
6382.92 726
6383.68 696
6384.43 805
6385.19 785
6385.94 707
6386.69 651
6387.45 670
6388.20 714
6388.96 661
6389.71 570
6390.47 683
6391.22 685
6391.97 632
6392.73 731
6393.48 723
6394.24 698
6394.99 715
6395.75 710
6396.50 746
6397.26 760
6398.01 641
6398.77 615
6399.52 649
6400.28 606
6401.03 781
6401.79 678
6402.54 693
6403.30 724
6404.05 711
6404.81 751
6405.56 819
6406.32 777
6407.07 712
6407.83 775
6408.58 811
6409.34 788
6410.09 821
6410.85 819
6411.60 689
6412.36 786
6413.11 778
6413.87 816
6414.63 686
6415.38 711
6416.14 737
6416.89 744
6417.65 667
6418.41 666
6419.16 738
6419.92 647
6420.67 697
6421.43 752
6422.19 709
6422.94 687
6423.70 606
6424.45 678
6425.21 727
6425.97 696
6426.72 711
6427.48 698
6428.24 660
6428.99 696
6429.75 713
6430.51 707
6431.26 768
6432.02 641
6432.78 720
6433.53 661
6434.29 649
6435.05 789
6435.80 781
6436.56 698
6437.32 766
6438.08 715
6438.83 768
6439.59 781
6440.35 793
6441.10 768
6441.86 799
6442.62 813
6443.38 773
6444.13 813
6444.89 779
6445.65 818
6446.41 792
6447.16 824
6447.92 829
6448.68 797
6449.44 785
6450.19 814
6450.95 805
6451.71 783
6452.47 873
6453.23 867
6453.98 813
6454.74 817
6455.50 861
6456.26 835
6457.02 945
6457.78 974
6458.53 928
6459.29 989
6460.05 937
6460.81 903
6461.57 862
6462.33 914
6463.08 983
6463.84 963
6464.60 943
6465.36 1008
6466.12 978
6466.88 967
6467.64 993
6468.40 1124
6469.15 1105
6469.91 994
6470.67 1048
6471.43 985
6472.19 1175
6472.95 1020
6473.71 1065
6474.47 1140
6475.23 1178
6475.99 1165
6476.75 1179
6477.51 1081
6478.26 1121
6479.02 1135
6479.78 1202
6480.54 1220
6481.30 1253
6482.06 1211
6482.82 1214
6483.58 1236
6484.34 1365
6485.10 1277
6485.86 1383
6486.62 1410
6487.38 1441
6488.14 1336
6488.90 1420
6489.66 1555
6490.42 1595
6491.18 1654
6491.94 1581
6492.70 1674
6493.46 1732
6494.22 1803
6494.98 1783
6495.74 1903
6496.51 1928
6497.27 1840
6498.03 1872
6498.79 1872
6499.55 1841
6500.31 1877
6501.07 1789
6501.83 1874
6502.59 1899
6503.35 1987
6504.11 1981
6504.87 1895
6505.64 2067
6506.40 2028
6507.16 2054
6507.92 2170
6508.68 2263
6509.44 2251
6510.20 2230
6510.96 2283
6511.73 2284
6512.49 2199
6513.25 2473
6514.01 2417
6514.77 2307
6515.53 2292
6516.29 2395
6517.06 2310
6517.82 2490
6518.58 2650
6519.34 2474
6520.10 2624
6520.87 2682
6521.63 2682
6522.39 2847
6523.15 3087
6523.91 3376
6524.68 3425
6525.44 3780
6526.20 4131
6526.96 4384
6527.73 4517
6528.49 4630
6529.25 4436
6530.01 4633
6530.78 4726
6531.54 4856
6532.30 5363
6533.06 5789
6533.83 6818
6534.59 7865
6535.35 8661
6536.11 9738
6536.88 10482
6537.64 10603
6538.40 10096
6539.17 9268
6539.93 8209
6540.69 7143
6541.46 5770
6542.22 4820
6542.98 4189
6543.74 3383
6544.51 2785
6545.27 2465
6546.04 2235
6546.80 2053
6547.56 2063
6548.33 1877
6549.09 1785
6549.85 1890
6550.62 1876
6551.38 1806
6552.14 1602
6552.91 1731
6553.67 1789
6554.44 1668
6555.20 1633
6555.96 1543
6556.73 1554
6557.49 1549
6558.26 1466
6559.02 1515
6559.78 1614
6560.55 1576
6561.31 1652
6562.08 1772
6562.84 1750
6563.61 1814
6564.37 1909
6565.14 1922
6565.90 1875
6566.66 1852
6567.43 1760
6568.19 1867
6568.96 1835
6569.72 1819
6570.49 1767
6571.25 1921
6572.02 2048
6572.78 1989
6573.55 2067
6574.31 2002
6575.08 2131
6575.84 2145
6576.61 2294
6577.37 2229
6578.14 2195
6578.90 2231
6579.67 2160
6580.44 2172
6581.20 2160
6581.97 2037
6582.73 2096
6583.50 2033
6584.26 1908
6585.03 1976
6585.79 1940
6586.56 2107
6587.33 2233
6588.09 2189
6588.86 2114
6589.62 2358
6590.39 2391
6591.16 2505
6591.92 2519
6592.69 2599
6593.45 2865
6594.22 2962
6594.99 3041
6595.75 2825
6596.52 2804
6597.29 2731
6598.05 2659
6598.82 2398
6599.59 2286
6600.35 2236
6601.12 2128
6601.89 2034
6602.65 1902
6603.42 1918
6604.19 1995
6604.95 2086
6605.72 2164
6606.49 2343
6607.25 2402
6608.02 2560
6608.79 2530
6609.55 2707
6610.32 2538
6611.09 2422
6611.86 2385
6612.62 2272
6613.39 2287
6614.16 1947
6614.93 1957
6615.69 1677
6616.46 1575
6617.23 1482
6618.00 1471
6618.76 1622
6619.53 1508
6620.30 1341
6621.07 1371
6621.83 1540
6622.60 1440
6623.37 1388
6624.14 1299
6624.91 1365
6625.67 1402
6626.44 1394
6627.21 1339
6627.98 1355
6628.75 1442
6629.52 1533
6630.28 1475
6631.05 1533
6631.82 1617
6632.59 1807
6633.36 1842
6634.13 1904
6634.90 2075
6635.66 1925
6636.43 1800
6637.20 1893
6637.97 1856
6638.74 1679
6639.51 1541
6640.28 1609
6641.05 1557
6641.81 1448
6642.58 1375
6643.35 1337
6644.12 1295
6644.89 1276
6645.66 1265
6646.43 1245
6647.20 1340
6647.97 1341
6648.74 1375
6649.51 1361
6650.28 1400
6651.05 1420
6651.82 1326
6652.59 1364
6653.35 1415
6654.12 1453
6654.89 1495
6655.66 1441
6656.43 1476
6657.20 1508
6657.97 1388
6658.74 1345
6659.51 1398
6660.28 1285
6661.05 1188
6661.82 1282
6662.59 1348
6663.36 1328
6664.13 1288
6664.91 1319
6665.68 1260
6666.45 1390
6667.22 1231
6667.99 1260
6668.76 1257
6669.53 1307
6670.30 1318
6671.07 1388
6671.84 1396
6672.61 1342
6673.38 1406
6674.15 1411
6674.92 1411
6675.69 1359
6676.47 1390
6677.24 1429
6678.01 1369
6678.78 1280
6679.55 1384
6680.32 1373
6681.09 1605
6681.86 1593
6682.64 1679
6683.41 1878
6684.18 1786
6684.95 1912
6685.72 1872
6686.49 1789
6687.26 1671
6688.04 1584
6688.81 1539
6689.58 1517
6690.35 1480
6691.12 1376
6691.90 1355
6692.67 1280
6693.44 1275
6694.21 1173
6694.98 1183
6695.76 1231
6696.53 1219
6697.30 1140
6698.07 1146
6698.84 1178
6699.62 1176
6700.39 1159
6701.16 1068
6701.93 1145
6702.71 1144
6703.48 1101
6704.25 1076
6705.02 1114
6705.80 1179
6706.57 1154
6707.34 1176
6708.12 1089
6708.89 1096
6709.66 1101
6710.43 1102
6711.21 1076
6711.98 1010
6712.75 1062
6713.53 1095
6714.30 1077
6715.07 1021
6715.85 1044
6716.62 1063
6717.39 999
6718.17 1002
6718.94 962
6719.71 964
6720.49 1035
6721.26 1078
6722.03 1152
6722.81 1090
6723.58 1061
6724.36 1032
6725.13 1048
6725.90 999
6726.68 1118
6727.45 1146
6728.23 1060
6729.00 1061
6729.77 1142
6730.55 1206
6731.32 1181
6732.10 1132
6732.87 1252
6733.64 1158
6734.42 1121
6735.19 1204
6735.97 1161
6736.74 1161
6737.52 1169
6738.29 1179
6739.07 1160
6739.84 1140
6740.62 1096
6741.39 1143
6742.16 1275
6742.94 1277
6743.71 1158
6744.49 1195
6745.26 1171
6746.04 1188
6746.81 1408
6747.59 1397
6748.36 1450
6749.14 1646
6749.92 1876
6750.69 1836
6751.47 1922
6752.24 1868
6753.02 2042
6753.79 2061
6754.57 1789
6755.34 1713
6756.12 1784
6756.89 1588
6757.67 1466
6758.45 1257
6759.22 1166
6760.00 1164
6760.77 1211
6761.55 1155
6762.33 1179
6763.10 1110
6763.88 1065
6764.65 1093
6765.43 1011
6766.21 1020
6766.98 1111
6767.76 1067
6768.53 1069
6769.31 1121
6770.09 1056
6770.86 1119
6771.64 1088
6772.42 928
6773.19 985
6773.97 988
6774.75 918
6775.52 1009
6776.30 971
6777.08 936
6777.85 1006
6778.63 949
6779.41 900
6780.18 1001
6780.96 996
6781.74 907
6782.52 974
6783.29 896
6784.07 903
6784.85 808
6785.62 865
6786.40 968
6787.18 912
6787.96 856
6788.73 864
6789.51 849
6790.29 908
6791.07 875
6791.84 859
6792.62 899
6793.40 914
6794.18 825
6794.96 825
6795.73 927
6796.51 821
6797.29 836
6798.07 852
6798.85 848
6799.62 881
6800.40 902
6801.18 917
6801.96 865
6802.74 912
6803.51 981
6804.29 987
6805.07 969
6805.85 926
6806.63 951
6807.41 981
6808.19 945
6808.96 956
6809.74 904
6810.52 877
6811.30 907
6812.08 900
6812.86 932
6813.64 942
6814.42 875
6815.20 870
6815.97 935
6816.75 948
6817.53 954
6818.31 922
6819.09 860
6819.87 939
6820.65 948
6821.43 1015
6822.21 937
6822.99 842
6823.77 876
6824.55 927
6825.33 916
6826.11 941
6826.89 972
6827.67 857
6828.44 880
6829.22 865
6830.00 884
6830.78 884
6831.56 802
6832.34 871
6833.12 949
6833.90 955
6834.68 1004
6835.46 853
6836.24 884
6837.03 850
6837.81 919
6838.59 945
6839.37 932
6840.15 858
6840.93 857
6841.71 813
6842.49 783
6843.27 765
6844.05 727
6844.83 837
6845.61 943
6846.39 983
6847.17 1082
6847.95 1116
6848.73 1146
6849.52 1242
6850.30 1388
6851.08 1369
6851.86 1517
6852.64 1607
6853.42 1563
6854.20 1428
6854.98 1411
6855.76 1240
6856.55 1147
6857.33 1072
6858.11 925
6858.89 932
6859.67 997
6860.45 965
6861.23 1100
6862.02 1147
6862.80 1014
6863.58 1010
6864.36 1050
6865.14 1120
6865.93 1151
6866.71 1090
6867.49 1166
6868.27 1169
6869.05 1196
6869.84 1187
6870.62 1122
6871.40 1208
6872.18 1092
6872.96 1163
6873.75 1166
6874.53 1011
6875.31 1041
6876.09 1149
6876.88 1170
6877.66 1253
6878.44 1276
6879.22 1270
6880.01 1309
6880.79 1341
6881.57 1410
6882.36 1449
6883.14 1462
6883.92 1528
6884.70 1614
6885.49 2098
6886.27 2395
6887.05 2502
6887.84 2692
6888.62 2989
6889.40 2783
6890.19 2609
6890.97 2460
6891.75 2228
6892.54 1787
6893.32 1721
6894.10 1536
6894.89 1444
6895.67 1387
6896.45 1306
6897.24 1390
6898.02 1295
6898.81 1369
6899.59 1276
6900.37 1368
6901.16 1368
6901.94 1405
6902.73 1405
6903.51 1283
6904.29 1351
6905.08 1266
6905.86 1241
6906.65 1258
6907.43 1217
6908.21 1334
6909.00 1214
6909.78 1207
6910.57 1262
6911.35 1252
6912.14 1208
6912.92 1129
6913.71 1244
6914.49 1180
6915.27 1128
6916.06 1225
6916.84 1206
6917.63 1166
6918.41 1158
6919.20 1146
6919.98 1136
6920.77 1200
6921.55 1191
6922.34 1190
6923.12 1118
6923.91 1110
6924.69 1147
6925.48 1238
6926.27 1136
6927.05 1282
6927.84 1288
6928.62 1217
6929.41 1292
6930.19 1280
6930.98 1252
6931.76 1293
6932.55 1355
6933.34 1359
6934.12 1486
6934.91 1329
6935.69 1382
6936.48 1420
6937.26 1393
6938.05 1471
6938.84 1593
6939.62 1656
6940.41 1825
6941.20 1899
6941.98 1927
6942.77 1883
6943.55 1923
6944.34 1993
6945.13 2222
6945.91 2071
6946.70 2186
6947.49 2211
6948.27 2128
6949.06 2044
6949.85 2063
6950.63 2110
6951.42 2024
6952.21 1992
6952.99 1835
6953.78 1760
6954.57 1772
6955.35 1747
6956.14 1793
6956.93 1827
6957.72 1951
6958.50 1844
6959.29 1768
6960.08 1815
6960.86 1864
6961.65 1886
6962.44 1857
6963.23 1936
6964.01 2088
6964.80 2190
6965.59 2212
6966.38 2145
6967.16 2351
6967.95 2529
6968.74 2537
6969.53 2605
6970.32 2574
6971.10 2636
6971.89 2716
6972.68 2672
6973.47 2722
6974.26 2592
6975.04 2782
6975.83 2601
6976.62 2629
6977.41 2836
6978.20 2698
6978.98 2955
6979.77 3355
6980.56 3744
6981.35 4477
6982.14 5576
6982.93 6671
6983.72 8104
6984.50 9650
6985.29 10988
6986.08 11972
6986.87 12331
6987.66 11797
6988.45 10926
6989.24 9930
6990.03 8512
6990.81 6978
6991.60 5762
6992.39 4806
6993.18 3869
6993.97 3424
6994.76 2661
6995.55 2358
6996.34 2347
6997.13 2290
6997.92 2057
6998.71 2024
6999.50 2064
7000.29 2194
7001.08 2156
7001.87 2188
7002.65 2173
7003.44 1933
7004.23 1929
7005.02 1815
7005.81 1598
7006.60 1656
7007.39 1355
7008.18 1353
7008.97 1326
7009.76 1230
7010.55 1376
7011.34 1413
7012.13 1484
7012.92 1495
7013.71 1465
7014.50 1538
7015.30 1543
7016.09 1521
7016.88 1527
7017.67 1422
7018.46 1407
7019.25 1316
7020.04 1292
7020.83 1396
7021.62 1441
7022.41 1455
7023.20 1603
7023.99 1552
7024.78 1496
7025.57 1529
7026.37 1582
7027.16 1566
7027.95 1531
7028.74 1495
7029.53 1415
7030.32 1414
7031.11 1390
7031.90 1338
7032.69 1277
7033.49 1395
7034.28 1339
7035.07 1314
7035.86 1378
7036.65 1340
7037.44 1443
7038.24 1417
7039.03 1442
7039.82 1466
7040.61 1610
7041.40 1658
7042.19 1568
7042.99 1624
7043.78 1706
7044.57 1754
7045.36 1773
7046.15 1835
7046.95 1941
7047.74 2081
7048.53 2352
7049.32 2434
7050.12 2444
7050.91 2434
7051.70 2316
7052.49 2212
7053.29 2056
7054.08 1893
7054.87 1687
7055.66 1645
7056.46 1458
7057.25 1494
7058.04 1459
7058.83 1407
7059.63 1463
7060.42 1449
7061.21 1410
7062.01 1342
7062.80 1397
7063.59 1436
7064.39 1365
7065.18 1419
7065.97 1409
7066.77 1378
7067.56 1225
7068.35 1136
7069.15 1139
7069.94 1182
7070.73 1115
7071.53 1034
7072.32 1041
7073.11 1035
7073.91 1036
7074.70 1047
7075.49 990
7076.29 945
7077.08 995
7077.88 1043
7078.67 1037
7079.46 922
7080.26 1010
7081.05 974
7081.85 925
7082.64 977
7083.43 887
7084.23 835
7085.02 872
7085.82 891
7086.61 818
7087.41 849
7088.20 861
7089.00 875
7089.79 807
7090.58 757
7091.38 835
7092.17 879
7092.97 808
7093.76 786
7094.56 819
7095.35 803
7096.15 836
7096.94 791
7097.74 792
7098.53 720
7099.33 792
7100.12 919
7100.92 734
7101.71 751
7102.51 752
7103.30 759
7104.10 737
7104.89 680
7105.69 750
7106.49 781
7107.28 788
7108.08 689
7108.87 651
7109.67 678
7110.46 719
7111.26 731
7112.06 670
7112.85 676
7113.65 720
7114.44 784
7115.24 768
7116.04 709
7116.83 774
7117.63 766
7118.42 689
7119.22 743
7120.02 689
7120.81 722
7121.61 658
7122.41 680
7123.20 686
7124.00 613
7124.79 662
7125.59 676
7126.39 579
7127.18 655
7127.98 696
7128.78 721
7129.57 687
7130.37 740
7131.17 813
7131.97 698
7132.76 714
7133.56 780
7134.36 718
7135.15 655
7135.95 773
7136.75 670
7137.55 657
7138.34 666
7139.14 571
7139.94 570
7140.73 584
7141.53 592
7142.33 602
7143.13 623
7143.92 576
7144.72 609
7145.52 573
7146.32 593
7147.12 526
7147.91 571
7148.71 620
7149.51 566
7150.31 587
7151.11 516
7151.90 559
7152.70 597
7153.50 532
7154.30 568
7155.10 599
7155.89 635
7156.69 586
7157.49 626
7158.29 578
7159.09 603
7159.89 641
7160.68 583
7161.48 563
7162.28 533
7163.08 480
7163.88 497
7164.68 510
7165.48 521
7166.28 529
7167.07 493
7167.87 491
7168.67 437
7169.47 486
7170.27 566
7171.07 576
7171.87 519
7172.67 538
7173.47 590
7174.27 570
7175.07 531
7175.87 502
7176.67 460
7177.46 554
7178.26 500
7179.06 474
7179.86 521
7180.66 474
7181.46 419
7182.26 504
7183.06 480
7183.86 479
7184.66 459
7185.46 526
7186.26 520
7187.06 460
7187.86 494
7188.66 484
7189.46 493
7190.26 502
7191.06 533
7191.86 541
7192.66 487
7193.46 498
7194.26 500
7195.06 434
7195.86 478
7196.67 494
7197.47 552
7198.27 575
7199.07 438
7199.87 484
7200.67 476
7201.47 490
7202.27 457
7203.07 471
7203.87 512
7204.67 485
7205.47 472
7206.28 426
7207.08 452
7207.88 487
7208.68 457
7209.48 485
7210.28 509
7211.08 456
7211.88 522
7212.69 482
7213.49 467
7214.29 454
7215.09 489
7215.89 441
7216.69 480
7217.50 477
7218.30 468
7219.10 488
7219.90 446
7220.70 501
7221.50 503
7222.31 532
7223.11 497
7223.91 519
7224.71 436
7225.51 463
7226.32 422
7227.12 407
7227.92 446
7228.72 484
7229.53 526
7230.33 441
7231.13 459
7231.93 470
7232.74 469
7233.54 459
7234.34 525
7235.14 514
7235.95 462
7236.75 511
7237.55 521
7238.36 430
7239.16 456
7239.96 515
7240.76 446
7241.57 475
7242.37 480
7243.17 439
7243.98 482
7244.78 569
7245.58 562
7246.39 475
7247.19 525
7247.99 472
7248.80 459
7249.60 464
7250.40 527
7251.21 485
7252.01 443
7252.81 493
7253.62 487
7254.42 543
7255.23 548
7256.03 515
7256.83 545
7257.64 634
7258.44 578
7259.25 545
7260.05 614
7260.85 605
7261.66 597
7262.46 640
7263.27 564
7264.07 501
7264.87 631
7265.68 604
7266.48 591
7267.29 588
7268.09 611
7268.90 524
7269.70 458
7270.51 531
7271.31 557
7272.12 585
7272.92 559
7273.73 601
7274.53 597
7275.34 657
7276.14 619
7276.95 532
7277.75 584
7278.56 625
7279.36 617
7280.17 702
7280.97 729
7281.78 672
7282.58 825
7283.39 857
7284.19 952
7285.00 1033
7285.80 1057
7286.61 1011
7287.41 902
7288.22 887
7289.03 804
7289.83 858
7290.64 832
7291.44 701
7292.25 726
7293.06 714
7293.86 679
7294.67 637
7295.47 627
7296.28 618
7297.09 651
7297.89 640
7298.70 665
7299.50 691
7300.31 644
7301.12 623
7301.92 621
7302.73 695
7303.54 695
7304.34 652
7305.15 628
7305.96 702
7306.76 714
7307.57 762
7308.38 696
7309.18 775
7309.99 738
7310.80 808
7311.60 890
7312.41 724
7313.22 798
7314.02 776
7314.83 927
7315.64 1013
7316.45 1091
7317.25 1308
7318.06 1470
7318.87 1669
7319.67 1575
7320.48 1512
7321.29 1383
7322.10 1316
7322.90 1063
7323.71 887
7324.52 846
7325.33 888
7326.14 764
7326.94 747
7327.75 786
7328.56 784
7329.37 837
7330.17 805
7330.98 687
7331.79 685
7332.60 810
7333.41 747
7334.22 731
7335.02 776
7335.83 722
7336.64 760
7337.45 646
7338.26 674
7339.07 637
7339.87 665
7340.68 709
7341.49 668
7342.30 604
7343.11 576
7343.92 677
7344.73 551
7345.53 601
7346.34 673
7347.15 682
7347.96 621
7348.77 574
7349.58 661
7350.39 595
7351.20 617
7352.01 544
7352.82 534
7353.62 476
7354.43 486
7355.24 484
7356.05 471
7356.86 485
7357.67 523
7358.48 585
7359.29 548
7360.10 481
7360.91 481
7361.72 505
7362.53 517
7363.34 524
7364.15 476
7364.96 502
7365.77 473
7366.58 506
7367.39 489
7368.20 489
7369.01 512
7369.82 468
7370.63 465
7371.44 527
7372.25 504
7373.06 531
7373.87 516
7374.68 512
7375.49 516
7376.30 512
7377.11 515
7377.92 507
7378.73 575
7379.54 525
7380.36 581
7381.17 544
7381.98 567
7382.79 565
7383.60 565
7384.41 540
7385.22 512
7386.03 544
7386.84 526
7387.65 539
7388.46 517
7389.28 434
7390.09 449
7390.90 467
7391.71 471
7392.52 477
7393.33 413
7394.14 412
7394.96 445
7395.77 433
7396.58 457
7397.39 493
7398.20 460
7399.01 483
7399.83 488
7400.64 469
7401.45 437
7402.26 427
7403.07 512
7403.89 509
7404.70 486
7405.51 405
7406.32 422
7407.13 426
7407.95 429
7408.76 411
7409.57 433
7410.38 448
7411.20 516
7412.01 397
7412.82 420
7413.63 459
7414.45 411
7415.26 426
7416.07 400
7416.88 347
7417.70 399
7418.51 439
7419.32 372
7420.14 482
7420.95 428
7421.76 433
7422.57 431
7423.39 431
7424.20 420
7425.01 458
7425.83 402
7426.64 434
7427.45 454
7428.27 470
7429.08 404
7429.89 429
7430.71 485
7431.52 450
7432.33 499
7433.15 520
7433.96 511
7434.78 436
7435.59 440
7436.40 473
7437.22 408
7438.03 373
7438.84 422
7439.66 409
7440.47 463
7441.29 460
7442.10 417
7442.91 442
7443.73 464
7444.54 424
7445.36 428
7446.17 444
7446.99 432
7447.80 435
7448.62 404
7449.43 393
7450.24 411
7451.06 439
7451.87 385
7452.69 343
7453.50 371
7454.32 444
7455.13 398
7455.95 430
7456.76 380
7457.58 435
7458.39 417
7459.21 406
7460.02 479
7460.84 411
7461.65 448
7462.47 446
7463.28 498
7464.10 488
7464.91 578
7465.73 423
7466.54 439
7467.36 469
7468.18 434
7468.99 507
7469.81 523
7470.62 508
7471.44 498
7472.25 512
7473.07 487
7473.89 431
7474.70 458
7475.52 484
7476.33 448
7477.15 414
7477.97 453
7478.78 488
7479.60 456
7480.41 472
7481.23 458
7482.05 453
7482.86 493
7483.68 429
7484.50 480
7485.31 456
7486.13 472
7486.95 467
7487.76 442
7488.58 475
7489.40 515
7490.21 499
7491.03 472
7491.85 463
7492.66 460
7493.48 478
7494.30 467
7495.11 407
7495.93 409
7496.75 391
7497.57 448
7498.38 436
7499.20 381
7500.02 327
7500.83 335
7501.65 300
7502.47 395
7503.29 396
7504.10 413
7504.92 358
7505.74 396
7506.56 415
7507.37 415
7508.19 420
7509.01 419
7509.83 365
7510.65 326
7511.46 355
7512.28 393
7513.10 391
7513.92 435
7514.74 411
7515.55 402
7516.37 370
7517.19 386
7518.01 389
7518.83 321
7519.64 387
7520.46 457
7521.28 382
7522.10 370
7522.92 377
7523.74 387
7524.56 422
7525.37 405
7526.19 416
7527.01 351
7527.83 323
7528.65 390
7529.47 427
7530.29 416
7531.11 415
7531.93 340
7532.74 377
7533.56 402
7534.38 364
7535.20 380
7536.02 395
7536.84 390
7537.66 335
7538.48 377
7539.30 419
7540.12 392
7540.94 426
7541.76 440
7542.58 400
7543.40 439
7544.22 383
7545.04 403
7545.86 427
7546.68 416
7547.50 382
7548.32 440
7549.14 457
7549.96 360
7550.78 343
7551.60 322
7552.42 362
7553.24 348
7554.06 384
7554.88 377
7555.70 318
7556.52 368
7557.34 388
7558.16 381
7558.98 420
7559.80 411
7560.62 449
7561.44 443
7562.26 443
7563.08 395
7563.90 351
7564.72 368
7565.54 408
7566.36 393
7567.19 366
7568.01 382
7568.83 401
7569.65 347
7570.47 355
7571.29 342
7572.11 347
7572.93 335
7573.76 341
7574.58 395
7575.40 417
7576.22 334
7577.04 378
7577.86 403
7578.68 387
7579.51 434
7580.33 406
7581.15 373
7581.97 394
7582.79 426
7583.61 362
7584.44 364
7585.26 409
7586.08 425
7586.90 422
7587.72 380
7588.55 425
7589.37 380
7590.19 410
7591.01 407
7591.83 364
7592.66 381
7593.48 416
7594.30 388
7595.12 430
7595.95 406
7596.77 446
7597.59 456
7598.41 490
7599.24 390
7600.06 447
7600.88 438
7601.71 540
7602.53 535
7603.35 510
7604.17 530
7605.00 507
7605.82 501
7606.64 545
7607.47 573
7608.29 538
7609.11 528
7609.94 499
7610.76 492
7611.58 517
7612.41 527
7613.23 547
7614.05 524
7614.88 584
7615.70 575
7616.52 574
7617.35 588
7618.17 597
7619.00 607
7619.82 618
7620.64 559
7621.47 578
7622.29 487
7623.11 470
7623.94 546
7624.76 489
7625.59 480
7626.41 404
7627.24 455
7628.06 454
7628.88 524
7629.71 547
7630.53 524
7631.36 526
7632.18 573
7633.01 541
7633.83 559
7634.66 559
7635.48 556
7636.30 472
7637.13 545
7637.95 428
7638.78 404
7639.60 413
7640.43 456
7641.25 395
7642.08 377
7642.90 417
7643.73 374
7644.55 418
7645.38 409
7646.20 402
7647.03 397
7647.85 420
7648.68 380
7649.51 368
7650.33 412
7651.16 413
7651.98 398
7652.81 361
7653.63 359
7654.46 363
7655.28 428
7656.11 371
7656.94 408
7657.76 378
7658.59 381
7659.41 435
7660.24 441
7661.07 367
7661.89 341
7662.72 369
7663.54 332
7664.37 411
7665.20 421
7666.02 371
7666.85 394
7667.68 436
7668.50 401
7669.33 352
7670.16 392
7670.98 331
7671.81 358
7672.64 346
7673.46 381
7674.29 391
7675.12 317
7675.94 356
7676.77 329
7677.60 351
7678.42 366
7679.25 327
7680.08 394
7680.90 434
7681.73 413
7682.56 417
7683.39 412
7684.21 379
7685.04 400
7685.87 431
7686.69 404
7687.52 378
7688.35 391
7689.18 346
7690.01 322
7690.83 362
7691.66 362
7692.49 390
7693.32 372
7694.14 356
7694.97 333
7695.80 372
7696.63 288
7697.46 376
7698.28 396
7699.11 406
7699.94 370
7700.77 412
7701.60 382
7702.42 396
7703.25 423
7704.08 378
7704.91 374
7705.74 348
7706.57 352
7707.39 375
7708.22 336
7709.05 350
7709.88 386
7710.71 345
7711.54 303
7712.37 363
7713.20 331
7714.02 318
7714.85 333
7715.68 350
7716.51 353
7717.34 357
7718.17 344
7719.00 338
7719.83 338
7720.66 322
7721.49 292
7722.32 324
7723.15 352
7723.97 320
7724.80 333
7725.63 376
7726.46 422
7727.29 370
7728.12 353
7728.95 329
7729.78 361
7730.61 300
7731.44 299
7732.27 332
7733.10 327
7733.93 328
7734.76 356
7735.59 313
7736.42 302
7737.25 300
7738.08 299
7738.91 337
7739.74 322
7740.57 330
7741.40 343
7742.23 334
7743.06 317
7743.89 349
7744.72 304
7745.56 337
7746.39 388
7747.22 383
7748.05 400
7748.88 437
7749.71 445
7750.54 456
7751.37 411
7752.20 379
7753.03 405
7753.86 355
7754.69 345
7755.53 303
7756.36 381
7757.19 417
7758.02 418
7758.85 426
7759.68 336
7760.51 365
7761.35 321
7762.18 402
7763.01 448
7763.84 346
7764.67 381
7765.50 350
7766.33 377
7767.17 400
7768.00 377
7768.83 383
7769.66 356
7770.49 352
7771.33 394
7772.16 329
7772.99 337
7773.82 317
7774.65 357
7775.49 360
7776.32 366
7777.15 348
7777.98 394
7778.82 349
7779.65 327
7780.48 394
7781.31 340
7782.15 357
7782.98 389
7783.81 332
7784.64 385
7785.48 337
7786.31 315
7787.14 355
7787.97 352
7788.81 331
7789.64 371
7790.47 397
7791.31 392
7792.14 395
7792.97 380
7793.81 378
7794.64 421
7795.47 431
7796.31 431
7797.14 444
7797.97 382
7798.81 404
7799.64 428
7800.47 433
7801.31 457
7802.14 443
7802.97 447
7803.81 441
7804.64 436
7805.47 490
7806.31 440
7807.14 468
7807.98 485
7808.81 495
7809.64 454
7810.48 490
7811.31 533
7812.15 546
7812.98 523
7813.82 563
7814.65 562
7815.48 554
7816.32 635
7817.15 628
7817.99 616
7818.82 560
7819.66 581
7820.49 629
7821.33 645
7822.16 549
7822.99 601
7823.83 584
7824.66 649
7825.50 721
7826.33 783
7827.17 736
7828.00 712
7828.84 714
7829.67 672
7830.51 628
7831.34 590
7832.18 607
7833.02 614
7833.85 682
7834.69 707
7835.52 656
7836.36 622
7837.19 641
7838.03 582
7838.86 531
7839.70 524
7840.53 522
7841.37 553
7842.21 595
7843.04 580
7843.88 478
7844.71 496
7845.55 538
7846.39 582
7847.22 525
7848.06 514
7848.89 541
7849.73 483
7850.57 558
7851.40 504
7852.24 542
7853.08 572
7853.91 524
7854.75 560
7855.58 587
7856.42 594
7857.26 535
7858.09 542
7858.93 585
7859.77 673
7860.60 587
7861.44 605
7862.28 533
7863.11 552
7863.95 515
7864.79 520
7865.63 533
7866.46 541
7867.30 519
7868.14 502
7868.97 551
7869.81 503
7870.65 547
7871.49 543
7872.32 514
7873.16 562
7874.00 551
7874.84 635
7875.67 677
7876.51 737
7877.35 728
7878.19 768
7879.02 811
7879.86 886
7880.70 803
7881.54 759
7882.38 746
7883.21 751
7884.05 749
7884.89 693
7885.73 644
7886.57 625
7887.40 610
7888.24 617
7889.08 611
7889.92 657
7890.76 666
7891.59 662
7892.43 600
7893.27 619
7894.11 601
7894.95 620
7895.79 655
7896.63 582
7897.47 541
7898.30 548
7899.14 554
7899.98 520
7900.82 495
7901.66 436
7902.50 489
7903.34 512
7904.18 468
7905.02 434
7905.85 417
7906.69 518
7907.53 460
7908.37 461
7909.21 436
7910.05 433
7910.89 395
7911.73 499
7912.57 487
7913.41 505
7914.25 486
7915.09 498
7915.93 483
7916.77 487
7917.61 550
7918.45 567
7919.29 547
7920.13 530
7920.97 506
7921.81 481
7922.65 519
7923.49 483
7924.33 449
7925.17 404
7926.01 439
7926.85 459
7927.69 429
7928.53 426
7929.37 414
7930.21 405
7931.05 402
7931.89 368
7932.73 415
7933.57 482
7934.41 433
7935.25 407
7936.09 411
7936.93 407
7937.78 423
7938.62 419
7939.46 373
7940.30 497
7941.14 468
7941.98 394
7942.82 387
7943.66 423
7944.50 449
7945.35 472
7946.19 443
7947.03 466
7947.87 503
7948.71 457
7949.55 494
7950.39 521
7951.24 468
7952.08 446
7952.92 515
7953.76 581
7954.60 527
7955.44 489
7956.29 512
7957.13 516
7957.97 531
7958.81 517
7959.65 480
7960.50 518
7961.34 457
7962.18 557
7963.02 531
7963.86 609
7964.71 537
7965.55 625
7966.39 564
7967.23 584
7968.08 661
7968.92 710
7969.76 648
7970.60 548
7971.45 523
7972.29 502
7973.13 494
7973.97 466
7974.82 420
7975.66 436
7976.50 437
7977.35 424
7978.19 405
7979.03 383
7979.87 391
7980.72 400
7981.56 416
7982.40 450
7983.25 353
7984.09 470
7984.93 412
7985.78 468
7986.62 391
7987.46 370
7988.31 446
7989.15 390
7990.00 356
7990.84 313
7991.68 396
7992.53 363
7993.37 389
7994.21 366
7995.06 327
7995.90 393
7996.75 326
7997.59 339
7998.43 380
7999.28 316
8000.12 366
8000.97 355
8001.81 411
8002.65 324
8003.50 365
8004.34 349
8005.19 350
8006.03 334
8006.88 343
8007.72 323
8008.57 332
8009.41 364
8010.26 366
8011.10 357
8011.95 351
8012.79 337
8013.63 353
8014.48 302
8015.32 330
8016.17 329
8017.01 304
8017.86 270
8018.70 356
8019.55 324
8020.40 312
8021.24 302
8022.09 369
8022.93 353
8023.78 353
8024.62 337
8025.47 369
8026.31 366
8027.16 324
8028.00 356
8028.85 283
8029.70 281
8030.54 333
8031.39 322
8032.23 329
8033.08 297
8033.92 284
8034.77 297
8035.62 313
8036.46 355
8037.31 318
8038.16 343
8039.00 340
8039.85 317
8040.69 316
8041.54 314
8042.39 373
8043.23 307
8044.08 301
8044.93 276
8045.77 276
8046.62 374
8047.47 368
8048.31 316
8049.16 273
8050.01 249
8050.85 341
8051.70 334
8052.55 343
8053.39 328
8054.24 322
8055.09 351
8055.94 269
8056.78 268
8057.63 304
8058.48 314
8059.32 311
8060.17 314
8061.02 319
8061.87 312
8062.71 332
8063.56 331
8064.41 330
8065.26 302
8066.10 336
8066.95 312
8067.80 281
8068.65 309
8069.49 311
8070.34 282
8071.19 288
8072.04 245
8072.89 317
8073.73 309
8074.58 324
8075.43 297
8076.28 337
8077.13 349
8077.98 257
8078.82 318
8079.67 345
8080.52 339
8081.37 325
8082.22 345
8083.07 363
8083.91 348
8084.76 281
8085.61 293
8086.46 272
8087.31 293
8088.16 302
8089.01 288
8089.86 338
8090.70 329
8091.55 353
8092.40 293
8093.25 225
8094.10 269
8094.95 324
8095.80 312
8096.65 323
8097.50 232
8098.35 295
8099.20 276
8100.05 272
8100.90 326
8101.74 321
8102.59 301
8103.44 326
8104.29 337
8105.14 332
8105.99 289
8106.84 340
8107.69 294
8108.54 280
8109.39 337
8110.24 362
8111.09 357
8111.94 315
8112.79 319
8113.64 309
8114.49 273
8115.34 293
8116.19 328
8117.04 377
8117.89 344
8118.74 310
8119.59 323
8120.45 336
8121.30 334
8122.15 326
8123.00 344
8123.85 316
8124.70 285
8125.55 346
8126.40 403
8127.25 370
8128.10 331
8128.95 307
8129.80 391
8130.65 324
8131.51 349
8132.36 330
8133.21 378
8134.06 353
8134.91 285
8135.76 336
8136.61 360
8137.46 357
8138.32 367
8139.17 340
8140.02 372
8140.87 418
8141.72 404
8142.57 416
8143.43 328
8144.28 337
8145.13 356
8145.98 307
8146.83 388
8147.68 385
8148.54 379
8149.39 401
8150.24 337
8151.09 322
8151.94 429
8152.80 485
8153.65 485
8154.50 559
8155.35 531
8156.21 495
8157.06 497
8157.91 515
8158.76 424
8159.62 417
8160.47 441
8161.32 379
8162.17 400
8163.03 389
8163.88 370
8164.73 352
8165.59 344
8166.44 336
8167.29 324
8168.14 386
8169.00 375
8169.85 336
8170.70 353
8171.56 314
8172.41 338
8173.26 333
8174.12 307
8174.97 323
8175.82 347
8176.68 319
8177.53 340
8178.38 280
8179.24 314
8180.09 300
8180.94 294
8181.80 299
8182.65 291
8183.51 313
8184.36 265
8185.21 312
8186.07 369
8186.92 373
8187.78 317
8188.63 280
8189.48 309
8190.34 348
8191.19 322
8192.05 283
8192.90 302
8193.75 327
8194.61 309
8195.46 299
8196.32 298
8197.17 298
8198.03 316
8198.88 262
8199.74 257
8200.59 252
8201.45 293
8202.30 322
8203.16 297
8204.01 281
8204.87 311
8205.72 276
8206.57 294
8207.43 298
8208.29 271
8209.14 300
8210.00 313
8210.85 280
8211.71 276
8212.56 293
8213.42 338
8214.27 301
8215.13 303
8215.98 290
8216.84 241
8217.69 298
8218.55 267
8219.41 304
8220.26 291
8221.12 323
8221.97 292
8222.83 277
8223.68 308
8224.54 333
8225.40 314
8226.25 324
8227.11 305
8227.96 240
8228.82 312
8229.68 335
8230.53 337
8231.39 312
8232.25 294
8233.10 281
8233.96 281
8234.82 313
8235.67 311
8236.53 331
8237.38 335
8238.24 306
8239.10 299
8239.95 341
8240.81 322
8241.67 342
8242.53 292
8243.38 262
8244.24 275
8245.10 279
8245.95 297
8246.81 307
8247.67 334
8248.52 298
8249.38 278
8250.24 290
8251.10 282
8251.95 303
8252.81 302
8253.67 285
8254.53 278
8255.38 281
8256.24 313
8257.10 293
8257.96 309
8258.81 306
8259.67 322
8260.53 310
8261.39 263
8262.25 327
8263.10 338
8263.96 260
8264.82 279
8265.68 285
8266.54 345
8267.39 344
8268.25 264
8269.11 301
8269.97 332
8270.83 324
8271.69 331
8272.54 312
8273.40 323
8274.26 355
8275.12 328
8275.98 292
8276.84 283
8277.70 314
8278.55 308
8279.41 325
8280.27 295
8281.13 307
8281.99 328
8282.85 336
8283.71 339
8284.57 352
8285.43 306
8286.29 344
8287.14 369
8288.00 417
8288.86 357
8289.72 379
8290.58 343
8291.44 390
8292.30 379
8293.16 424
8294.02 453
8294.88 498
8295.74 459
8296.60 461
8297.46 398
8298.32 368
8299.18 358
8300.04 354
8300.90 383
8301.76 399
8302.62 433
8303.48 412
8304.34 349
8305.20 305
8306.06 353
8306.92 350
8307.78 343
8308.64 338
8309.50 329
8310.36 358
8311.22 325
8312.08 330
8312.94 335
8313.80 418
8314.66 382
8315.52 369
8316.38 316
8317.24 393
8318.11 391
8318.97 382
8319.83 362
8320.69 311
8321.55 333
8322.41 310
8323.27 365
8324.13 304
8324.99 312
8325.85 294
8326.72 321
8327.58 340
8328.44 311
8329.30 308
8330.16 302
8331.02 328
8331.88 325
8332.75 363
8333.61 355
8334.47 348
8335.33 310
8336.19 315
8337.05 320
8337.92 361
8338.78 320
8339.64 316
8340.50 348
8341.36 382
8342.23 346
8343.09 354
8343.95 346
8344.81 366
8345.67 375
8346.54 367
8347.40 303
8348.26 344
8349.12 361
8349.99 303
8350.85 303
8351.71 332
8352.57 301
8353.44 352
8354.30 326
8355.16 317
8356.03 307
8356.89 347
8357.75 333
8358.61 325
8359.48 347
8360.34 314
8361.20 268
8362.07 322
8362.93 277
8363.79 324
8364.66 372
8365.52 346
8366.38 361
8367.25 352
8368.11 285
8368.97 323
8369.84 329
8370.70 319
8371.56 289
8372.43 356
8373.29 309
8374.15 288
8375.02 280
8375.88 361
8376.74 338
8377.61 357
8378.47 329
8379.34 325
8380.20 303
8381.06 252
8381.93 320
8382.79 345
8383.66 302
8384.52 319
8385.39 380
8386.25 392
8387.11 371
8387.98 345
8388.84 295
8389.71 310
8390.57 288
8391.44 289
8392.30 309
8393.17 341
8394.03 370
8394.90 383
8395.76 365
8396.63 350
8397.49 323
8398.36 324
8399.22 394
8400.09 362
8400.95 349
8401.82 313
8402.68 392
8403.55 348
8404.41 376
8405.28 299
8406.14 352
8407.01 365
8407.87 316
8408.74 286
8409.60 392
8410.47 376
8411.34 369
8412.20 372
8413.07 313
8413.93 353
8414.80 365
8415.66 399
8416.53 381
8417.40 382
8418.26 415
8419.13 380
8419.99 367
8420.86 367
8421.73 343
8422.59 373
8423.46 392
8424.32 370
8425.19 369
8426.06 465
8426.92 422
8427.79 439
8428.66 445
8429.52 446
8430.39 448
8431.26 468
8432.12 462
8432.99 430
8433.86 484
8434.72 512
8435.59 483
8436.46 455
8437.32 425
8438.19 483
8439.06 519
8439.93 522
8440.79 479
8441.66 589
8442.53 641
8443.39 609
8444.26 629
8445.13 665
8446.00 607
8446.86 579
8447.73 531
8448.60 637
8449.47 677
8450.33 619
8451.20 578
8452.07 560
8452.94 581
8453.81 646
8454.67 645
8455.54 639
8456.41 563
8457.28 695
8458.15 782
8459.01 685
8459.88 670
8460.75 700
8461.62 606
8462.49 610
8463.35 644
8464.22 563
8465.09 649
8465.96 707
8466.83 806
8467.70 929
8468.57 1009
8469.43 1245
8470.30 1310
8471.17 1381
8472.04 1344
8472.91 1256
8473.78 1121
8474.65 1085
8475.52 911
8476.38 805
8477.25 623
8478.12 625
8478.99 608
8479.86 545
8480.73 393
8481.60 464
8482.47 474
8483.34 394
8484.21 450
8485.08 404
8485.95 407
8486.82 448
8487.69 385
8488.55 423
8489.42 424
8490.29 443
8491.16 434
8492.03 418
8492.90 399
8493.77 378
8494.64 416
8495.51 351
8496.38 380
8497.25 378
8498.12 341
8498.99 370
8499.86 476
8500.73 486
8501.60 473
8502.47 392
8503.34 400
8504.22 387
8505.09 408
8505.96 432
8506.83 523
8507.70 503
8508.57 524
8509.44 444
8510.31 497
8511.18 464
8512.05 397
8512.92 440
8513.79 491
8514.66 461
8515.53 398
8516.41 486
8517.28 449
8518.15 428
8519.02 429
8519.89 445
8520.76 510
8521.63 447
8522.50 403
8523.38 452
8524.25 465
8525.12 456
8525.99 462
8526.86 402
8527.73 440
8528.60 433
8529.48 452
8530.35 488
8531.22 505
8532.09 439
8532.96 454
8533.84 482
8534.71 476
8535.58 481
8536.45 473
8537.32 476
8538.20 501
8539.07 498
8539.94 488
8540.81 507
8541.68 494
8542.56 507
8543.43 513
8544.30 519
8545.17 499
8546.05 474
8546.92 408
8547.79 526
8548.67 548
8549.54 499
8550.41 484
8551.28 525
8552.16 551
8553.03 566
8553.90 544
8554.78 495
8555.65 505
8556.52 522
8557.39 512
8558.27 504
8559.14 513
8560.01 507
8560.89 496
8561.76 429
8562.63 444
8563.51 424
8564.38 464
8565.25 402
8566.13 407
8567.00 491
8567.88 436
8568.75 407
8569.62 397
8570.50 430
8571.37 398
8572.24 445
8573.12 412
8573.99 426
8574.87 355
8575.74 374
8576.61 416
8577.49 418
8578.36 431
8579.24 421
8580.11 397
8580.99 465
8581.86 442
8582.73 458
8583.61 423
8584.48 387
8585.36 384
8586.23 427
8587.11 468
8587.98 398
8588.86 410
8589.73 400
8590.61 391
8591.48 390
8592.36 395
8593.23 434
8594.11 372
8594.98 442
8595.86 454
8596.73 465
8597.61 466
8598.48 465
8599.36 469
8600.23 468
8601.11 471
8601.98 494
8602.86 538
8603.73 544
8604.61 500
8605.49 522
8606.36 545
8607.24 467
8608.11 465
8608.99 552
8609.86 487
8610.74 473
8611.62 565
8612.49 566
8613.37 604
8614.24 547
8615.12 576
8616.00 582
8616.87 562
8617.75 602
8618.62 550
8619.50 599
8620.38 569
8621.25 546
8622.13 583
8623.01 580
8623.88 611
8624.76 650
8625.64 600
8626.51 626
8627.39 671
8628.27 659
8629.14 691
8630.02 708
8630.90 706
8631.77 709
8632.65 701
8633.53 701
8634.40 712
8635.28 704
8636.16 715
8637.04 786
8637.91 785
8638.79 709
8639.67 766
8640.55 734
8641.42 764
8642.30 792
8643.18 837
8644.06 864
8644.93 872
8645.81 861
8646.69 866
8647.57 883
8648.44 947
8649.32 906
8650.20 954
8651.08 957
8651.96 979
8652.83 1029
8653.71 1032
8654.59 935
8655.47 974
8656.35 1047
8657.22 1070
8658.10 1004
8658.98 1017
8659.86 968
8660.74 963
8661.62 973
8662.49 1036
8663.37 1027
8664.25 1060
8665.13 987
8666.01 1001
8666.89 1101
8667.77 1095
8668.64 1152
8669.52 1303
8670.40 1444
8671.28 1693
8672.16 1966
8673.04 2173
8673.92 2298
8674.80 2413
8675.68 2438
8676.56 2363
8677.44 2281
8678.31 2052
8679.19 1806
8680.07 1681
8680.95 1523
8681.83 1388
8682.71 1298
8683.59 1239
8684.47 1202
8685.35 1228
8686.23 1297
8687.11 1409
8687.99 1536
8688.87 1790
8689.75 2049
8690.63 2460
8691.51 2787
8692.39 3215
8693.27 3423
8694.15 3225
8695.03 3052
8695.91 2757
8696.79 2438
8697.67 1959
8698.55 1715
8699.43 1497
8700.31 1355
8701.19 1161
8702.07 1092
8702.95 991
8703.83 942
8704.71 895
8705.59 846
8706.48 774
8707.36 812
8708.24 733
8709.12 793
8710.00 727
8710.88 731
8711.76 705
8712.64 710
8713.52 704
8714.40 675
8715.28 656
8716.17 620
8717.05 665
8717.93 618
8718.81 645
8719.69 654
8720.57 634
8721.45 669
8722.34 671
8723.22 642
8724.10 610
8724.98 670
8725.86 665
8726.74 698
8727.63 652
8728.51 645
8729.39 634
8730.27 712
8731.15 702
8732.04 646
8732.92 669
8733.80 622
8734.68 699
8735.56 637
8736.45 600
8737.33 635
8738.21 584
8739.09 624
8739.98 585
8740.86 637
8741.74 612
8742.62 593
8743.51 595
8744.39 584
8745.27 645
8746.15 628
8747.04 598
8747.92 631
8748.80 657
8749.69 655
8750.57 685
8751.45 682
8752.33 642
8753.22 737
8754.10 686
8754.98 725
8755.87 765
8756.75 696
8757.63 690
8758.52 691
8759.40 751
8760.28 731
8761.17 643
8762.05 701
8762.93 725
8763.82 719
8764.70 661
8765.59 669
8766.47 729
8767.35 771
8768.24 708
8769.12 700
8770.00 766
8770.89 774
8771.77 773
8772.66 743
8773.54 636
8774.42 623
8775.31 718
8776.19 733
8777.08 618
8777.96 654
8778.85 702
8779.73 595
8780.62 576
8781.50 597
8782.38 613
8783.27 563
8784.15 604
8785.04 526
8785.92 509
8786.81 554
8787.69 546
8788.58 517
8789.46 542
8790.35 517
8791.23 533
8792.12 475
8793.00 502
8793.89 560
8794.77 515
8795.66 561
8796.54 619
8797.43 567
8798.31 510
8799.20 521
8800.08 534
8800.97 575
8801.86 614
8802.74 564
8803.63 514
8804.51 591
8805.40 573
8806.28 600
8807.17 560
8808.06 580
8808.94 546
8809.83 541
8810.71 520
8811.60 557
8812.49 503
8813.37 466
8814.26 503
8815.14 496
8816.03 453
8816.92 439
8817.80 449
8818.69 484
8819.58 540
8820.46 505
8821.35 459
8822.24 448
8823.12 452
8824.01 433
8824.90 423
8825.78 415
8826.67 414
8827.56 438
8828.44 442
8829.33 435
8830.22 448
8831.10 335
8831.99 360
8832.88 374
8833.77 439
8834.65 410
8835.54 395
8836.43 409
8837.31 400
8838.20 460
8839.09 428
8839.98 391
8840.86 425
8841.75 378
8842.64 368
8843.53 352
8844.41 373
8845.30 425
8846.19 366
8847.08 389
8847.97 388
8848.85 408
8849.74 398
8850.63 418
8851.52 385
8852.41 345
8853.29 334
8854.18 347
8855.07 348
8855.96 352
8856.85 335
8857.74 338
8858.62 331
8859.51 324
8860.40 356
8861.29 344
8862.18 319
8863.07 301
8863.95 344
8864.84 369
8865.73 312
8866.62 294
8867.51 329
8868.40 365
8869.29 332
8870.18 339
8871.07 358
8871.95 363
8872.84 386
8873.73 378
8874.62 324
8875.51 356
8876.40 315
8877.29 314
8878.18 306
8879.07 327
8879.96 333
8880.85 366
8881.74 291
8882.63 342
8883.52 305
8884.41 314
8885.30 293
8886.19 321
8887.08 365
8887.97 391
8888.86 320
8889.75 313
8890.64 304
8891.53 280
8892.42 325
8893.31 327
8894.20 333
8895.09 292
8895.98 331
8896.87 268
8897.76 292
8898.65 292
8899.54 235
8900.43 298
8901.32 287
8902.21 286
8903.10 273
8903.99 316
8904.88 259
8905.77 276
8906.66 295
8907.55 337
8908.45 292
8909.34 290
8910.23 263
8911.12 318
8912.01 319
8912.90 271
8913.79 280
8914.68 274
8915.57 273
8916.47 313
8917.36 287
8918.25 256
8919.14 258
8920.03 345
8920.92 312
8921.81 271
8922.71 230
8923.60 286
8924.49 282
8925.38 285
8926.27 253
8927.16 268
8928.06 231
8928.95 292
8929.84 288
8930.73 274
8931.62 273
8932.52 287
8933.41 303
8934.30 258
8935.19 309
8936.09 299
8936.98 266
8937.87 317
8938.76 264
8939.65 215
8940.55 265
8941.44 240
8942.33 255
8943.23 248
8944.12 274
8945.01 267
8945.90 257
8946.80 272
8947.69 261
8948.58 265
8949.47 272
8950.37 255
8951.26 268
8952.15 293
8953.05 299
8953.94 318
8954.83 293
8955.73 313
8956.62 249
8957.51 257
8958.41 263
8959.30 289
8960.19 272
8961.09 306
8961.98 254
8962.87 322
8963.77 283
8964.66 260
8965.56 258
8966.45 305
8967.34 280
8968.24 236
8969.13 271
8970.03 288
8970.92 327
8971.81 300
8972.71 283
8973.60 284
8974.50 331
8975.39 292
8976.28 331
8977.18 296
8978.07 305
8978.97 281
8979.86 310
8980.76 297
8981.65 318
8982.55 267
8983.44 256
8984.33 245
8985.23 332
8986.12 282
8987.02 269
8987.91 251
8988.81 302
8989.70 312
8990.60 342
8991.49 295
8992.39 280
8993.28 306
8994.18 307
8995.07 274
8995.97 259
8996.87 304
8997.76 281
8998.66 272
8999.55 234
9000.45 235
9001.34 233
9002.24 242
9003.13 242
9004.03 229
9004.93 311
9005.82 236
9006.72 280
9007.61 275
9008.51 270
9009.40 269
9010.30 273
9011.20 220
9012.09 239
9012.99 225
9013.88 271
9014.78 284
9015.68 253
9016.57 229
9017.47 278
9018.37 313
9019.26 239
9020.16 248
9021.06 260
9021.95 249
9022.85 233
9023.75 252
9024.64 252
9025.54 265
9026.44 266
9027.33 312
9028.23 249
9029.13 241
9030.02 265
9030.92 241
9031.82 252
9032.71 247
9033.61 291
9034.51 257
9035.41 212
9036.30 250
9037.20 269
9038.10 220
9039.00 229
9039.89 252
9040.79 284
9041.69 288
9042.59 254
9043.48 292
9044.38 289
9045.28 207
9046.18 231
9047.07 245
9047.97 261
9048.87 340
9049.77 290
9050.67 256
9051.56 253
9052.46 260
9053.36 256
9054.26 248
9055.16 239
9056.06 271
9056.95 318
9057.85 306
9058.75 265
9059.65 257
9060.55 288
9061.45 336
9062.34 299
9063.24 272
9064.14 252
9065.04 287
9065.94 262
9066.84 273
9067.74 286
9068.64 284
9069.53 300
9070.43 267
9071.33 303
9072.23 313
9073.13 265
9074.03 291
9074.93 282
9075.83 314
9076.73 281
9077.63 255
9078.53 285
9079.43 256
9080.33 250
9081.23 298
9082.12 274
9083.02 271
9083.92 296
9084.82 291
9085.72 279
9086.62 292
9087.52 304
9088.42 305
9089.32 248
9090.22 294
9091.12 325
9092.02 301
9092.92 307
9093.82 279
9094.72 248
9095.62 330
9096.52 280
9097.42 289
9098.32 304
9099.22 301
9100.13 266
9101.03 274
9101.93 276
9102.83 254
9103.73 249
9104.63 293
9105.53 291
9106.43 286
9107.33 286
9108.23 335
9109.13 333
9110.03 283
9110.93 307
9111.84 305
9112.74 259
9113.64 271
9114.54 298
9115.44 227
9116.34 229
9117.24 236
9118.14 251
9119.05 253
9119.95 255
9120.85 258
9121.75 235
9122.65 245
9123.55 253
9124.45 235
9125.36 281
9126.26 295
9127.16 251
9128.06 271
9128.96 268
9129.87 232
9130.77 254
9131.67 286
9132.57 279
9133.47 242
9134.38 238
9135.28 258
9136.18 225
9137.08 238
9137.98 242
9138.89 243
9139.79 266
9140.69 237
9141.59 236
9142.50 281
9143.40 264
9144.30 249
9145.21 256
9146.11 265
9147.01 269
9147.91 253
9148.82 265
9149.72 274
9150.62 239
9151.53 218
9152.43 217
9153.33 267
9154.23 220
9155.14 281
9156.04 269
9156.94 225
9157.85 280
9158.75 223
9159.65 285
9160.56 277
9161.46 185
9162.36 216
9163.27 250
9164.17 300
9165.08 231
9165.98 229
9166.88 205
9167.79 232
9168.69 226
9169.59 250
9170.50 257
9171.40 256
9172.31 256
9173.21 282
9174.11 227
9175.02 195
9175.92 209
9176.83 271
9177.73 237
9178.64 248
9179.54 241
9180.44 217
9181.35 279
9182.25 250
9183.16 236
9184.06 245
9184.97 276
9185.87 258
9186.78 255
9187.68 234
9188.59 212
9189.49 263
9190.40 257
9191.30 287
9192.21 227
9193.11 249
9194.02 267
9194.92 255
9195.83 243
9196.73 291
9197.64 270
9198.54 246
9199.45 233
9200.35 280
9201.26 264
9202.16 280
9203.07 288
9203.98 276
9204.88 256
9205.79 280
9206.69 281
9207.60 306
9208.50 224
9209.41 247
9210.32 256
9211.22 268
9212.13 311
9213.03 260
9213.94 234
9214.85 236
9215.75 255
9216.66 217
9217.57 214
9218.47 219
9219.38 199
9220.28 248
9221.19 257
9222.10 277
9223.00 256
9223.91 245
9224.82 264
9225.72 264
9226.63 230
9227.54 242
9228.44 279
9229.35 285
9230.26 265
9231.16 233
9232.07 246
9232.98 266
9233.89 252
9234.79 248
9235.70 232
9236.61 239
9237.51 234
9238.42 296
9239.33 233
9240.24 247
9241.14 250
9242.05 226
9242.96 257
9243.87 248
9244.77 255
9245.68 253
9246.59 238
9247.50 256
9248.40 228
9249.31 209
9250.22 235
9251.13 234
9252.04 196
9252.94 237
9253.85 262
9254.76 223
9255.67 227
9256.58 178
9257.48 271
9258.39 248
9259.30 206
9260.21 216
9261.12 235
9262.03 229
9262.94 196
9263.84 214
9264.75 192
9265.66 220
9266.57 228
9267.48 221
9268.39 252
9269.30 206
9270.20 224
9271.11 257
9272.02 249
9272.93 230
9273.84 233
9274.75 251
9275.66 244
9276.57 235
9277.48 204
9278.39 233
9279.30 233
9280.21 260
9281.11 246
9282.02 246
9282.93 212
9283.84 204
9284.75 233
9285.66 218
9286.57 252
9287.48 247
9288.39 262
9289.30 253
9290.21 226
9291.12 233
9292.03 269
9292.94 293
9293.85 333
9294.76 274
9295.67 237
9296.58 244
9297.49 216
9298.40 245
9299.31 282
9300.22 299
9301.13 234
9302.04 284
9302.95 262
9303.86 239
9304.77 221
9305.69 258
9306.60 245
9307.51 300
9308.42 286
9309.33 254
9310.24 259
9311.15 311
9312.06 280
9312.97 282
9313.88 330
9314.79 291
9315.70 273
9316.62 290
9317.53 301
9318.44 293
9319.35 289
9320.26 268
9321.17 231
9322.08 247
9322.99 273
9323.91 247
9324.82 257
9325.73 214
9326.64 208
9327.55 231
9328.46 272
9329.38 266
9330.29 253
9331.20 237
9332.11 262
9333.02 254
9333.94 277
9334.85 265
9335.76 237
9336.67 241
9337.58 310
9338.50 271
9339.41 230
9340.32 240
9341.23 303
9342.15 261
9343.06 278
9343.97 263
9344.88 281
9345.80 222
9346.71 208
9347.62 244
9348.53 265
9349.45 224
9350.36 230
9351.27 257
9352.18 244
9353.10 276
9354.01 259
9354.92 257
9355.84 238
9356.75 238
9357.66 244
9358.58 256
9359.49 211
9360.40 242
9361.32 259
9362.23 284
9363.14 239
9364.06 215
9364.97 233
9365.88 210
9366.80 265
9367.71 237
9368.62 215
9369.54 275
9370.45 234
9371.37 255
9372.28 220
9373.19 218
9374.11 215
9375.02 232
9375.94 251
9376.85 283
9377.76 244
9378.68 225
9379.59 251
9380.51 259
9381.42 226
9382.33 218
9383.25 252
9384.16 280
9385.08 264
9385.99 264
9386.91 256
9387.82 259
9388.74 260
9389.65 270
9390.57 228
9391.48 218
9392.40 275
9393.31 296
9394.23 251
9395.14 302
9396.06 264
9396.97 229
9397.89 254
9398.80 288
9399.72 311
9400.63 265
9401.55 261
9402.46 237
9403.38 242
9404.29 269
9405.21 316
9406.12 286
9407.04 214
9407.95 233
9408.87 228
9409.79 255
9410.70 247
9411.62 241
9412.53 227
9413.45 271
9414.36 236
9415.28 225
9416.20 231
9417.11 247
9418.03 233
9418.95 239
9419.86 242
9420.78 235
9421.69 255
9422.61 271
9423.53 261
9424.44 251
9425.36 232
9426.28 252
9427.19 230
9428.11 232
9429.03 227
9429.94 224
9430.86 257
9431.78 247
9432.69 325
9433.61 270
9434.53 252
9435.44 275
9436.36 258
9437.28 312
9438.19 308
9439.11 267
9440.03 282
9440.95 260
9441.86 282
9442.78 260
9443.70 288
9444.62 285
9445.53 336
9446.45 251
9447.37 259
9448.29 279
9449.20 297
9450.12 269
9451.04 273
9451.96 358
9452.87 366
9453.79 403
9454.71 345
9455.63 322
9456.55 342
9457.46 311
9458.38 276
9459.30 325
9460.22 352
9461.14 333
9462.05 280
9462.97 281
9463.89 256
9464.81 241
9465.73 300
9466.65 283
9467.56 265
9468.48 255
9469.40 245
9470.32 257
9471.24 252
9472.16 292
9473.08 267
9473.99 251
9474.91 280
9475.83 266
9476.75 287
9477.67 296
9478.59 303
9479.51 370
9480.43 328
9481.35 323
9482.27 298
9483.19 256
9484.10 278
9485.02 297
9485.94 287
9486.86 281
9487.78 285
9488.70 302
9489.62 294
9490.54 282
9491.46 259
9492.38 247
9493.30 274
9494.22 278
9495.14 269
9496.06 290
9496.98 275
9497.90 247
9498.82 273
9499.74 289
9500.66 308
9501.58 298
9502.50 268
9503.42 280
9504.34 286
9505.26 254
9506.18 285
9507.10 292
9508.02 313
9508.94 356
9509.86 331
9510.78 335
9511.70 306
9512.63 284
9513.55 305
9514.47 282
9515.39 343
9516.31 332
9517.23 364
9518.15 320
9519.07 299
9519.99 314
9520.91 292
9521.83 307
9522.76 320
9523.68 262
9524.60 334
9525.52 283
9526.44 311
9527.36 327
9528.28 377
9529.21 370
9530.13 383
9531.05 377
9531.97 371
9532.89 361
9533.81 346
9534.74 374
9535.66 356
9536.58 365
9537.50 329
9538.42 360
9539.35 387
9540.27 346
9541.19 351
9542.11 340
9543.03 387
9543.96 365
9544.88 350
9545.80 350
9546.72 362
9547.64 377
9548.57 351
9549.49 364
9550.41 390
9551.33 409
9552.26 367
9553.18 358
9554.10 363
9555.03 361
9555.95 339
9556.87 350
9557.79 379
9558.72 370
9559.64 365
9560.56 355
9561.49 376
9562.41 344
9563.33 341
9564.26 368
9565.18 311
9566.10 358
9567.03 386
9567.95 350
9568.87 344
9569.80 340
9570.72 340
9571.64 369
9572.57 383
9573.49 379
9574.41 404
9575.34 372
9576.26 333
9577.18 361
9578.11 353
9579.03 327
9579.96 422
9580.88 340
9581.80 359
9582.73 376
9583.65 375
9584.58 406
9585.50 404
9586.43 422
9587.35 380
9588.27 379
9589.20 383
9590.12 334
9591.05 389
9591.97 409
9592.90 449
9593.82 404
9594.75 409
9595.67 391
9596.60 405
9597.52 381
9598.45 369
9599.37 422
9600.29 390
9601.22 435
9602.14 450
9603.07 414
9604.00 399
9604.92 427
9605.85 465
9606.77 438
9607.70 462
9608.62 460
9609.55 424
9610.47 472
9611.40 513
9612.32 530
9613.25 506
9614.17 475
9615.10 477
9616.03 474
9616.95 417
9617.88 481
9618.80 565
9619.73 513
9620.65 518
9621.58 544
9622.51 528
9623.43 514
9624.36 602
9625.29 566
9626.21 518
9627.14 576
9628.06 561
9628.99 518
9629.92 579
9630.84 620
9631.77 563
9632.70 584
9633.62 615
9634.55 597
9635.48 621
9636.40 666
9637.33 641
9638.26 588
9639.18 567
9640.11 567
9641.04 679
9641.96 642
9642.89 650
9643.82 696
9644.74 670
9645.67 722
9646.60 685
9647.53 748
9648.45 747
9649.38 746
9650.31 773
9651.24 775
9652.16 767
9653.09 790
9654.02 767
9654.95 824
9655.87 774
9656.80 763
9657.73 831
9658.66 891
9659.58 906
9660.51 863
9661.44 796
9662.37 778
9663.30 866
9664.22 861
9665.15 894
9666.08 937
9667.01 929
9667.94 849
9668.86 863
9669.79 903
9670.72 990
9671.65 1059
9672.58 905
9673.51 931
9674.43 925
9675.36 995
9676.29 1000
9677.22 1008
9678.15 1022
9679.08 946
9680.01 990
9680.94 1051
9681.86 1080
9682.79 1014
9683.72 1087
9684.65 1093
9685.58 1101
9686.51 1139
9687.44 1083
9688.37 1072
9689.30 1113
9690.23 1122
9691.16 1076
9692.08 1072
9693.01 1142
9693.94 1145
9694.87 1265
9695.80 1392
9696.73 1440
9697.66 1601
9698.59 1719
9699.52 1892
9700.45 1937
9701.38 1860
9702.31 1778
9703.24 1723
9704.17 1468
9705.10 1330
9706.03 1320
9706.96 1237
9707.89 1196
9708.82 1181
9709.75 1162
9710.68 1217
9711.61 1210
9712.54 1201
9713.47 1408
9714.40 1472
9715.33 1341
9716.26 1297
9717.19 1391
9718.12 1365
9719.06 1212
9719.99 1155
9720.92 1191
9721.85 1134
9722.78 1082
9723.71 1004
9724.64 917
9725.57 934
9726.50 893
9727.43 944
9728.36 914
9729.30 995
9730.23 974
9731.16 977
9732.09 1051
9733.02 1060
9733.95 882
9734.88 942
9735.81 963
9736.75 940
9737.68 840
9738.61 830
9739.54 879
9740.47 842
9741.40 781
9742.34 782
9743.27 809
9744.20 792
9745.13 753
9746.06 714
9747.00 681
9747.93 735
9748.86 729
9749.79 690
9750.72 655
9751.66 716
9752.59 705
9753.52 703
9754.45 652
9755.39 608
9756.32 661
9757.25 701
9758.18 707
9759.12 630
9760.05 661
9760.98 749
9761.91 684
9762.85 692
9763.78 646
9764.71 745
9765.64 667
9766.58 657
9767.51 668
9768.44 638
9769.38 673
9770.31 630
9771.24 721
9772.18 694
9773.11 708
9774.04 706
9774.98 677
9775.91 704
9776.84 720
9777.78 718
9778.71 751
9779.64 798
9780.58 724
9781.51 758
9782.44 756
9783.38 748
9784.31 721
9785.25 688
9786.18 675
9787.11 661
9788.05 728
9788.98 643
9789.92 624
9790.85 683
9791.78 627
9792.72 649
9793.65 611
9794.59 603
9795.52 564
9796.46 647
9797.39 681
9798.32 600
9799.26 590
9800.19 662
9801.13 642
9802.06 601
9803.00 589
9803.93 552
9804.87 576
9805.80 551
9806.74 556
9807.67 531
9808.61 499
9809.54 527
9810.48 491
9811.41 487
9812.35 486
9813.28 497
9814.22 532
9815.15 499
9816.09 536
9817.02 525
9817.96 496
9818.89 487
9819.83 490
9820.76 514
9821.70 453
9822.64 415
9823.57 467
9824.51 469
9825.44 528
9826.38 542
9827.31 494
9828.25 466
9829.19 451
9830.12 446
9831.06 470
9831.99 446
9832.93 411
9833.87 435
9834.80 475
9835.74 443
9836.68 444
9837.61 413
9838.55 481
9839.48 479
9840.42 437
9841.36 461
9842.29 496
9843.23 471
9844.17 446
9845.10 464
9846.04 454
9846.98 404
9847.91 441
9848.85 447
9849.79 406
9850.72 401
9851.66 473
9852.60 477
9853.54 497
9854.47 497
9855.41 458
9856.35 455
9857.28 478
9858.22 470
9859.16 476
9860.10 451
9861.03 453
9861.97 395
9862.91 433
9863.85 478
9864.78 475
9865.72 435
9866.66 426
9867.60 452
9868.54 385
9869.47 395
9870.41 434
9871.35 408
9872.29 389
9873.22 436
9874.16 445
9875.10 403
9876.04 406
9876.98 379
9877.92 450
9878.85 415
9879.79 424
9880.73 386
9881.67 406
9882.61 411
9883.55 402
9884.48 414
9885.42 463
9886.36 423
9887.30 365
9888.24 393
9889.18 435
9890.12 376
9891.06 409
9891.99 379
9892.93 355
9893.87 362
9894.81 392
9895.75 411
9896.69 381
9897.63 347
9898.57 347
9899.51 360
9900.45 347
9901.39 331
9902.33 397
9903.27 372
9904.20 415
9905.14 423
9906.08 380
9907.02 390
9907.96 396
9908.90 407
9909.84 361
9910.78 374
9911.72 431
9912.66 425
9913.60 395
9914.54 378
9915.48 434
9916.42 438
9917.36 396
9918.30 408
9919.24 347
9920.18 328
9921.12 402
9922.06 414
9923.00 499
9923.94 508
9924.88 488
9925.83 552
9926.77 628
9927.71 650
9928.65 603
9929.59 592
9930.53 612
9931.47 546
9932.41 516
9933.35 477
9934.29 468
9935.23 433
9936.17 400
9937.12 411
9938.06 439
9939.00 406
9939.94 376
9940.88 387
9941.82 394
9942.76 341
9943.70 345
9944.65 343
9945.59 391
9946.53 363
9947.47 333
9948.41 378
9949.35 391
9950.29 351
9951.24 358
9952.18 358
9953.12 347
9954.06 360
9955.00 369
9955.95 384
9956.89 353
9957.83 375
9958.77 321
9959.71 354
9960.66 370
9961.60 404
9962.54 309
9963.48 370
9964.43 324
9965.37 315
9966.31 390
9967.25 388
9968.20 385
9969.14 363
9970.08 394
9971.02 413
9971.97 410
9972.91 393
9973.85 372
9974.79 431
9975.74 438
9976.68 423
9977.62 459
9978.57 458
9979.51 388
9980.45 375
9981.40 397
9982.34 412
9983.28 399
9984.23 383
9985.17 402
9986.11 363
9987.06 388
9988.00 359
9988.94 376
9989.89 344
9990.83 327
9991.77 332
9992.72 315
9993.66 369
9994.60 359
9995.55 340
9996.49 316
9997.44 337
9998.38 349
9999.32 330
10000.27 332
10001.21 320
10002.16 391
10003.10 355
10004.04 284
10004.99 271
10005.93 357
10006.88 344
10007.82 294
10008.77 320
10009.71 288
10010.66 329
10011.60 322
10012.54 360
10013.49 305
10014.43 329
10015.38 336
10016.32 356
10017.27 356
10018.21 294
10019.16 338
10020.10 361
10021.05 367
10021.99 385
10022.94 322
10023.88 302
10024.83 318
10025.77 304
10026.72 319
10027.67 310
10028.61 373
10029.56 317
10030.50 285
10031.45 305
10032.39 351
10033.34 288
10034.28 343
10035.23 310
10036.18 279
10037.12 327
10038.07 289
10039.01 277
10039.96 301
10040.90 347
10041.85 330
10042.80 286
10043.74 304
10044.69 336
10045.64 273
10046.58 262
10047.53 268
10048.47 267
10049.42 275
10050.37 292
10051.31 304
10052.26 263
10053.21 275
10054.15 313
10055.10 325
10056.05 282
10056.99 272
10057.94 292
10058.89 304
10059.83 286
10060.78 319
10061.73 307
10062.67 295
10063.62 327
10064.57 323
10065.52 279
10066.46 260
10067.41 278
10068.36 304
10069.30 298
10070.25 278
10071.20 242
10072.15 272
10073.09 308
10074.04 303
10074.99 271
10075.94 280
10076.88 253
10077.83 278
10078.78 325
10079.73 289
10080.68 279
10081.62 284
10082.57 322
10083.52 257
10084.47 259
10085.42 269
10086.36 292
10087.31 285
10088.26 295
10089.21 313
10090.16 257
10091.11 276
10092.05 293
10093.00 259
10093.95 229
10094.90 235
10095.85 222
10096.80 244
10097.75 244
10098.69 257
10099.64 237
10100.59 287
10101.54 294
10102.49 241
10103.44 282
10104.39 268
10105.34 268
10106.28 257
10107.23 279
10108.18 268
10109.13 298
10110.08 267
10111.03 232
10111.98 275
10112.93 286
10113.88 282
10114.83 264
10115.78 269
10116.73 247
10117.68 275
10118.63 280
10119.58 263
10120.53 250
10121.48 254
10122.43 294
10123.38 297
10124.33 288
10125.28 245
10126.23 287
10127.18 272
10128.13 269
10129.08 261
10130.03 255
10130.98 266
10131.93 254
10132.88 270
10133.83 274
10134.78 288
10135.73 274
10136.68 346
10137.63 317
10138.58 315
10139.53 282
10140.48 259
10141.43 245
10142.38 310
10143.33 252
10144.28 283
10145.23 331
10146.19 301
10147.14 315
10148.09 341
10149.04 324
10149.99 296
10150.94 257
10151.89 276
10152.84 271
10153.79 283
10154.75 264
10155.70 285
10156.65 294
10157.60 335
10158.55 294
10159.50 310
10160.46 301
10161.41 294
10162.36 336
10163.31 313
10164.26 373
10165.21 305
10166.17 283
10167.12 295
10168.07 273
10169.02 296
10169.97 320
10170.93 308
10171.88 290
10172.83 294
10173.78 313
10174.73 336
10175.69 313
10176.64 342
10177.59 305
10178.54 317
10179.50 393
10180.45 327
10181.40 354
10182.35 318
10183.31 302
10184.26 338
10185.21 348
10186.17 404
10187.12 377
10188.07 347
10189.02 399
10189.98 374
10190.93 436
10191.88 417
10192.84 364
10193.79 347
10194.74 340
10195.70 370
10196.65 411
10197.60 382
10198.56 420
10199.51 410
10200.46 403
10201.42 385
10202.37 419
10203.32 443
10204.28 428
10205.23 450
10206.18 457
10207.14 558
10208.09 566
10209.05 586
10210.00 472
10210.95 473
10211.91 421
10212.86 427
10213.82 397
10214.77 395
10215.72 405
10216.68 375
10217.63 366
10218.59 383
10219.54 332
10220.50 305
10221.45 358
10222.41 372
10223.36 329
10224.31 347
10225.27 333
10226.22 319
10227.18 327
10228.13 349
10229.09 324
10230.04 321
10231.00 299
10231.95 324
10232.91 319
10233.86 321
10234.82 355
10235.77 344
10236.73 354
10237.68 380
10238.64 346
10239.59 331
10240.55 314
10241.50 324
10242.46 278
10243.42 279
10244.37 277
10245.33 251
10246.28 324
10247.24 292
10248.19 274
10249.15 285
10250.11 293
10251.06 253
10252.02 270
10252.97 271
10253.93 270
10254.89 301
10255.84 247
10256.80 245
10257.75 268
10258.71 277
10259.67 245
10260.62 257
10261.58 253
10262.54 252
10263.49 287
10264.45 281
10265.40 261
10266.36 248
10267.32 249
10268.27 238
10269.23 247
10270.19 249
10271.14 250
10272.10 229
10273.06 225
10274.02 254
10274.97 250
10275.93 261
10276.89 222
10277.84 245
10278.80 237
10279.76 265
10280.71 247
10281.67 261
10282.63 328
10283.59 251
10284.54 246
10285.50 273
10286.46 278
10287.42 261
10288.37 266
10289.33 269
10290.29 248
10291.25 271
10292.21 267
10293.16 283
10294.12 229
10295.08 245
10296.04 300
10296.99 230
10297.95 249
10298.91 235
10299.87 260
10300.83 256
10301.79 230
10302.74 281
10303.70 260
10304.66 270
10305.62 252
10306.58 226
10307.54 266
10308.49 262
10309.45 248
10310.41 225
10311.37 245
10312.33 250
10313.29 269
10314.25 238
10315.21 245
10316.16 256
10317.12 226
10318.08 238
10319.04 231
10320.00 269
10320.96 255
10321.92 262
10322.88 232
10323.84 232
10324.80 256
10325.76 247
10326.71 192
10327.67 219
10328.63 260
10329.59 246
10330.55 214
10331.51 215
10332.47 230
10333.43 237
10334.39 223
10335.35 260
10336.31 232
10337.27 266
10338.23 264
10339.19 256
10340.15 211
10341.11 243
10342.07 226
10343.03 248
10343.99 230
10344.95 237
10345.91 284
10346.87 240
10347.83 250
10348.79 267
10349.75 237
10350.71 238
10351.67 277
10352.63 255
10353.60 206
10354.56 240
10355.52 207
10356.48 246
10357.44 249
10358.40 223
10359.36 221
10360.32 245
10361.28 248
10362.24 231
10363.20 227
10364.17 240
10365.13 260
10366.09 222
10367.05 233
10368.01 213
10368.97 247
10369.93 214
10370.89 252
10371.86 210
10372.82 255
10373.78 216
10374.74 217
10375.70 193
10376.66 184
10377.63 278
10378.59 275
10379.55 221
10380.51 195
10381.47 243
10382.44 242
10383.40 227
10384.36 221
10385.32 230
10386.28 232
10387.25 234
10388.21 204
10389.17 227
10390.13 220
10391.10 232
10392.06 236
10393.02 234
10393.98 220
10394.94 188
10395.91 222
10396.87 287
10397.83 264
10398.80 208
10399.76 232
10400.72 191
10401.68 238
10402.65 257
10403.61 215
10404.57 208
10405.54 204
10406.50 224
10407.46 209
10408.43 191
10409.39 198
10410.35 191
10411.32 179
10412.28 174
10413.24 186
10414.21 192
10415.17 220
10416.13 237
10417.10 205
10418.06 189
10419.02 232
10419.99 262
10420.95 283
10421.91 293
10422.88 258
10423.84 253
10424.81 227
10425.77 201
10426.73 218
10427.70 203
10428.66 205
10429.63 221
10430.59 224
10431.56 208
10432.52 162
10433.48 142
10434.45 196
10435.41 205
10436.38 187
10437.34 200
10438.31 208
10439.27 250
10440.24 193
10441.20 190
10442.16 183
10443.13 205
10444.09 173
10445.06 199
10446.02 184
10446.99 160
10447.95 215
10448.92 216
10449.88 192
10450.85 224
10451.81 184
10452.78 236
10453.75 205
10454.71 178
10455.68 179
10456.64 216
10457.61 209
10458.57 156
10459.54 180
10460.50 195
10461.47 169
10462.43 218
10463.40 183
10464.37 222
10465.33 202
10466.30 265
10467.26 229
10468.23 187
10469.20 202
10470.16 182
10471.13 196
10472.09 204
10473.06 200
10474.03 194
10474.99 215
10475.96 237
10476.93 190
10477.89 223
10478.86 214
10479.82 194
10480.79 195
10481.76 193
10482.72 182
10483.69 195
10484.66 185
10485.62 192
10486.59 168
10487.56 183
10488.52 174
10489.49 211
10490.46 184
10491.43 192
10492.39 157
10493.36 138
10494.33 173
10495.29 245
10496.26 193
10497.23 198
10498.20 179
10499.16 183
10500.13 146
10501.10 153
10502.07 172
10503.03 193
10504.00 196
10504.97 178
10505.94 189
10506.90 189
10507.87 200
10508.84 178
10509.81 204
10510.78 211
10511.74 213
10512.71 200
10513.68 207
10514.65 194
10515.62 186
10516.58 186
10517.55 165
10518.52 174
10519.49 165
10520.46 198
10521.43 183
10522.39 178
10523.36 197
10524.33 194
10525.30 209
10526.27 189
10527.24 202
10528.21 206
10529.17 209
10530.14 188
10531.11 181
10532.08 189
10533.05 169
10534.02 174
10534.99 201
10535.96 207
10536.93 180
10537.90 168
10538.86 182
10539.83 201
10540.80 192
10541.77 198
10542.74 180
10543.71 203
10544.68 161
10545.65 177
10546.62 145
10547.59 188
10548.56 206
10549.53 259
10550.50 235
10551.47 189
10552.44 230
10553.41 224
10554.38 199
10555.35 230
10556.32 161
10557.29 186
10558.26 195
10559.23 205
10560.20 235
10561.17 221
10562.14 237
10563.11 230
10564.08 176
10565.05 199
10566.02 210
10566.99 230
10567.96 238
10568.93 218
10569.90 206
10570.87 177
10571.84 205
10572.82 185
10573.79 197
10574.76 172
10575.73 191
10576.70 167
10577.67 156
10578.64 195
10579.61 212
10580.58 237
10581.55 215
10582.53 222
10583.50 167
10584.47 199
10585.44 236
10586.41 213
10587.38 223
10588.35 224
10589.33 205
10590.30 200
10591.27 243
10592.24 208
10593.21 215
10594.18 215
10595.16 167
10596.13 176
10597.10 163
10598.07 206
10599.04 153
10600.01 209
10600.99 189
10601.96 172
10602.93 189
10603.90 215
10604.88 219
10605.85 214
10606.82 212
10607.79 207
10608.77 229
10609.74 268
10610.71 207
10611.68 238
10612.66 252
10613.63 241
10614.60 219
10615.57 208
10616.55 211
10617.52 250
10618.49 267
10619.46 219
10620.44 191
10621.41 234
10622.38 275
10623.36 230
10624.33 235
10625.30 224
10626.28 253
10627.25 238
10628.22 225
10629.20 248
10630.17 209
10631.14 235
10632.12 240
10633.09 206
10634.06 219
10635.04 219
10636.01 236
10636.99 226
10637.96 258
10638.93 304
10639.91 296
10640.88 294
10641.85 278
10642.83 251
10643.80 243
10644.78 250
10645.75 252
10646.72 256
10647.70 196
10648.67 197
10649.65 216
10650.62 192
10651.60 192
10652.57 205
10653.55 223
10654.52 199
10655.49 222
10656.47 215
10657.44 214
10658.42 236
10659.39 200
10660.37 187
10661.34 181
10662.32 186
10663.29 163
10664.27 178
10665.24 212
10666.22 243
10667.19 172
10668.17 184
10669.14 195
10670.12 220
10671.09 198
10672.07 198
10673.04 171
10674.02 187
10675.00 176
10675.97 181
10676.95 191
10677.92 202
10678.90 191
10679.87 199
10680.85 183
10681.82 183
10682.80 175
10683.78 185
10684.75 203
10685.73 201
10686.70 203
10687.68 187
10688.66 200
10689.63 207
10690.61 158
10691.58 195
10692.56 204
10693.54 203
10694.51 208
10695.49 219
10696.47 188
10697.44 198
10698.42 195
10699.40 163
10700.37 188
10701.35 206
10702.33 195
10703.30 193
10704.28 209
10705.26 189
10706.23 171
10707.21 196
10708.19 167
10709.16 188
10710.14 205
10711.12 265
10712.10 207
10713.07 178
10714.05 196
10715.03 219
10716.01 222
10716.98 198
10717.96 162
10718.94 190
10719.91 191
10720.89 208
10721.87 231
10722.85 190
10723.83 207
10724.80 218
10725.78 161
10726.76 241
10727.74 250
10728.71 216
10729.69 196
10730.67 175
10731.65 222
10732.63 209
10733.60 181
10734.58 179
10735.56 162
10736.54 215
10737.52 225
10738.50 208
10739.47 228
10740.45 195
10741.43 238
10742.41 235
10743.39 239
10744.37 246
10745.35 190
10746.32 183
10747.30 189
10748.28 207
10749.26 185
10750.24 181
10751.22 177
10752.20 208
10753.18 179
10754.16 221
10755.14 255
10756.11 222
10757.09 211
10758.07 224
10759.05 216
10760.03 200
10761.01 182
10761.99 197
10762.97 231
10763.95 214
10764.93 217
10765.91 248
10766.89 233
10767.87 222
10768.85 218
10769.83 228
10770.81 199
10771.79 190
10772.77 214
10773.75 240
10774.73 213
10775.71 219
10776.69 215
10777.67 215
10778.65 233
10779.63 246
10780.61 256
10781.59 277
10782.57 257
10783.55 240
10784.53 233
10785.51 266
10786.49 228
10787.47 246
10788.45 229
10789.43 262
10790.41 244
10791.39 249
10792.38 288
10793.36 230
10794.34 238
10795.32 246
10796.30 247
10797.28 219
10798.26 240
10799.24 271
10800.22 202
10801.21 229
10802.19 229
10803.17 197
10804.15 203
10805.13 208
10806.11 247
10807.09 246
10808.07 215
10809.06 214
10810.04 211
10811.02 238
10812.00 263
10812.98 265
10813.97 288
10814.95 296
10815.93 252
10816.91 232
10817.89 235
10818.87 270
10819.86 270
10820.84 266
10821.82 260
10822.80 207
10823.79 286
10824.77 268
10825.75 257
10826.73 238
10827.72 242
10828.70 253
10829.68 238
10830.66 248
10831.65 234
10832.63 290
10833.61 276
10834.59 290
10835.58 246
10836.56 226
10837.54 232
10838.52 231
10839.51 246
10840.49 265
10841.47 285
10842.46 290
10843.44 267
10844.42 275
10845.41 266
10846.39 257
10847.37 268
10848.36 267
10849.34 306
10850.32 275
10851.31 290
10852.29 256
10853.27 274
10854.26 291
10855.24 272
10856.23 291
10857.21 261
10858.19 254
10859.18 244
10860.16 251
10861.14 270
10862.13 298
10863.11 288
10864.10 280
10865.08 304
10866.07 242
10867.05 293
10868.03 255
10869.02 287
10870.00 314
10870.99 293
10871.97 265
10872.96 329
10873.94 280
10874.92 308
10875.91 313
10876.89 286
10877.88 302
10878.86 307
10879.85 336
10880.83 338
10881.82 322
10882.80 315
10883.79 314
10884.77 387
10885.76 381
10886.74 307
10887.73 319
10888.71 289
10889.70 368
10890.68 326
10891.67 349
10892.65 381
10893.64 344
10894.63 353
10895.61 358
10896.60 365
10897.58 336
10898.57 378
10899.55 369
10900.54 350
10901.53 341
10902.51 358
10903.50 374
10904.48 382
10905.47 451
10906.46 399
10907.44 412
10908.43 430
10909.41 398
10910.40 385
10911.39 398
10912.37 445
10913.36 411
10914.34 429
10915.33 429
10916.32 443
10917.30 505
10918.29 492
10919.28 470
10920.26 449
10921.25 440
10922.24 498
10923.22 499
10924.21 523
10925.20 489
10926.18 510
10927.17 461
10928.16 481
10929.15 467
10930.13 471
10931.12 500
10932.11 441
10933.09 439
10934.08 478
10935.07 404
10936.06 478
10937.04 502
10938.03 488
10939.02 432
10940.01 533
10940.99 518
10941.98 475
10942.97 536
10943.96 541
10944.94 588
10945.93 598
10946.92 611
10947.91 595
10948.90 595
10949.88 604
10950.87 586
10951.86 605
10952.85 637
10953.84 636
10954.82 710
10955.81 796
10956.80 843
10957.79 894
10958.78 956
10959.77 886
10960.75 952
10961.74 846
10962.73 815
10963.72 817
10964.71 775
10965.70 656
10966.69 670
10967.68 689
10968.66 705
10969.65 659
10970.64 630
10971.63 596
10972.62 591
10973.61 593
10974.60 578
10975.59 556
10976.58 607
10977.57 578
10978.55 635
10979.54 649
10980.53 622
10981.52 649
10982.51 628
10983.50 614
10984.49 652
10985.48 643
10986.47 626
10987.46 550
10988.45 628
10989.44 667
10990.43 710
10991.42 660
10992.41 668
10993.40 698
10994.39 802
10995.38 907
10996.37 926
10997.36 1074
10998.35 1180
10999.34 1245
11000.33 1333
11001.32 1279
11002.31 1371
11003.30 1218
11004.29 1027
11005.28 926
11006.27 836
11007.26 730
11008.25 698
11009.24 635
11010.24 620
11011.23 582
11012.22 583
11013.21 588
11014.20 593
11015.19 588
11016.18 551
11017.17 521
11018.16 517
11019.15 532
11020.14 499
11021.14 486
11022.13 527
11023.12 452
11024.11 474
11025.10 459
11026.09 392
11027.08 405
11028.08 400
11029.07 401
11030.06 425
11031.05 440
11032.04 455
11033.03 417
11034.03 445
11035.02 442
11036.01 435
11037.00 457
11037.99 462
11038.99 449
11039.98 414
11040.97 389
11041.96 377
11042.95 330
11043.95 377
11044.94 402
11045.93 389
11046.92 349
11047.92 321
11048.91 339
11049.90 380
11050.89 393
11051.89 375
11052.88 375
11053.87 319
11054.86 352
11055.86 353
11056.85 345
11057.84 354
11058.83 349
11059.83 340
11060.82 358
11061.81 324
11062.81 346
11063.80 358
11064.79 352
11065.79 375
11066.78 375
11067.77 369
11068.77 331
11069.76 334
11070.75 357
11071.75 357
11072.74 333
11073.73 359
11074.73 391
11075.72 382
11076.71 372
11077.71 422
11078.70 359
11079.70 402
11080.69 341
11081.68 372
11082.68 376
11083.67 322
11084.67 357
11085.66 321
11086.65 356
11087.65 360
11088.64 361
11089.64 315
11090.63 296
11091.63 339
11092.62 332
11093.61 310
11094.61 350
11095.60 293
11096.60 315
11097.59 292
11098.59 279
11099.58 318
11100.58 327
11101.57 303
11102.57 303
11103.56 347
11104.56 315
11105.55 313
11106.55 323
11107.54 326
11108.54 334
11109.53 311
11110.53 269
11111.52 299
11112.52 274
11113.51 320
11114.51 319
11115.50 322
11116.50 306
11117.49 300
11118.49 249
11119.49 296
11120.48 272
11121.48 290
11122.47 266
11123.47 283
11124.46 267
11125.46 294
11126.46 308
11127.45 322
11128.45 290
11129.44 279
11130.44 310
11131.44 271
11132.43 304
11133.43 292
11134.43 251
11135.42 296
11136.42 296
11137.41 332
11138.41 307
11139.41 293
11140.40 297
11141.40 296
11142.40 284
11143.39 258
11144.39 272
11145.39 259
11146.38 319
11147.38 320
11148.38 279
11149.38 278
11150.37 281
11151.37 268
11152.37 298
11153.36 254
11154.36 325
11155.36 282
11156.36 266
11157.35 282
11158.35 278
11159.35 283
11160.34 263
11161.34 293
11162.34 261
11163.34 243
11164.33 192
11165.33 290
11166.33 273
11167.33 262
11168.33 255
11169.32 293
11170.32 255
11171.32 265
11172.32 262
11173.32 261
11174.31 274
11175.31 281
11176.31 230
11177.31 273
11178.31 268
11179.30 278
11180.30 262
11181.30 250
11182.30 284
11183.30 244
11184.30 296
11185.30 264
11186.29 276
11187.29 303
11188.29 279
11189.29 254
11190.29 304
11191.29 290
11192.29 310
11193.29 331
11194.28 322
11195.28 359
11196.28 363
11197.28 326
11198.28 314
11199.28 348
11200.28 309
11201.28 286
11202.28 266
11203.28 316
11204.28 287
11205.28 232
11206.28 271
11207.28 293
11208.28 327
11209.27 283
11210.27 277
11211.27 276
11212.27 279
11213.27 258
11214.27 265
11215.27 266
11216.27 249
11217.27 227
11218.27 294
11219.27 267
11220.27 298
11221.27 247
11222.27 242
11223.27 257
11224.27 266
11225.28 261
11226.28 287
11227.28 273
11228.28 274
11229.28 239
11230.28 221
11231.28 265
11232.28 245
11233.28 260
11234.28 235
11235.28 226
11236.28 267
11237.28 253
11238.28 234
11239.28 215
11240.29 200
11241.29 236
11242.29 228
11243.29 276
11244.29 253
11245.29 225
11246.29 234
11247.29 258
11248.30 242
11249.30 236
11250.30 229
11251.30 187
11252.30 200
11253.30 209
11254.31 235
11255.31 262
11256.31 265
11257.31 225
11258.31 205
11259.31 256
11260.32 226
11261.32 236
11262.32 263
11263.32 256
11264.32 245
11265.33 243
11266.33 232
11267.33 263
11268.33 245
11269.34 225
11270.34 256
11271.34 263
11272.34 266
11273.35 212
11274.35 294
11275.35 287
11276.35 231
11277.36 237
11278.36 238
11279.36 240
11280.36 238
11281.37 242
11282.37 205
11283.37 253
11284.38 255
11285.38 237
11286.38 223
11287.38 236
11288.39 238
11289.39 259
11290.39 246
11291.40 209
11292.40 255
11293.40 232
11294.41 209
11295.41 212
11296.41 234
11297.42 264
11298.42 272
11299.43 259
11300.43 261
11301.43 261
11302.44 270
11303.44 249
11304.44 251
11305.45 277
11306.45 260
11307.46 268
11308.46 268
11309.47 282
11310.47 283
11311.47 350
11312.48 344
11313.48 341
11314.49 344
11315.49 334
11316.50 367
11317.50 302
11318.50 304
11319.51 281
11320.51 267
11321.52 255
11322.52 240
11323.53 229
11324.53 226
11325.54 226
11326.54 204
11327.55 243
11328.55 225
11329.56 243
11330.56 243
11331.57 224
11332.57 198
11333.58 239
11334.58 219
11335.59 175
11336.59 203
11337.60 179
11338.60 180
11339.61 170
11340.61 195
11341.62 209
11342.63 175
11343.63 182
11344.64 189
11345.64 185
11346.65 208
11347.65 192
11348.66 185
11349.67 157
11350.67 186
11351.68 218
11352.68 174
11353.69 187
11354.70 229
11355.70 231
11356.71 184
11357.72 183
11358.72 207
11359.73 223
11360.73 235
11361.74 209
11362.75 230
11363.75 217
11364.76 207
11365.77 213
11366.77 202
11367.78 240
11368.79 220
11369.79 190
11370.80 177
11371.81 184
11372.81 204
11373.82 219
11374.83 224
11375.84 215
11376.84 209
11377.85 181
11378.86 189
11379.86 175
11380.87 210
11381.88 207
11382.89 235
11383.89 218
11384.90 197
11385.91 210
11386.92 184
11387.92 195
11388.93 192
11389.94 188
11390.95 195
11391.95 213
11392.96 231
11393.97 238
11394.98 189
11395.99 207
11396.99 223
11398.00 177
11399.01 190
11400.02 200
11401.03 218
11402.03 239
11403.04 223
11404.05 201
11405.06 226
11406.07 234
11407.08 204
11408.09 212
11409.09 247
11410.10 217
11411.11 215
11412.12 202
11413.13 209
11414.14 189
11415.15 217
11416.15 224
11417.16 222
11418.17 179
11419.18 172
11420.19 197
11421.20 185
11422.21 175
11423.22 200
11424.23 195
11425.24 201
11426.25 218
11427.26 187
11428.26 179
11429.27 182
11430.28 194
11431.29 169
11432.30 188
11433.31 186
11434.32 197
11435.33 187
11436.34 201
11437.35 204
11438.36 181
11439.37 211
11440.38 221
11441.39 181
11442.40 201
11443.41 201
11444.42 200
11445.43 196
11446.44 193
11447.45 178
11448.46 200
11449.47 211
11450.48 210
11451.49 209
11452.50 251
11453.51 218
11454.52 193
11455.53 193
11456.55 189
11457.56 214
11458.57 212
11459.58 200
11460.59 210
11461.60 185
11462.61 174
11463.62 145
11464.63 200
11465.64 207
11466.65 183
11467.67 162
11468.68 169
11469.69 248
11470.70 224
11471.71 215
11472.72 172
11473.73 178
11474.74 160
11475.76 187
11476.77 181
11477.78 214
11478.79 184
11479.80 197
11480.81 202
11481.83 186
11482.84 160
11483.85 160
11484.86 225
11485.87 194
11486.89 198
11487.90 160
11488.91 183
11489.92 157
11490.93 187
11491.95 182
11492.96 163
11493.97 205
11494.98 179
11496.00 182
11497.01 165
11498.02 173
11499.03 205
11500.05 183
11501.06 188
11502.07 213
11503.08 180
11504.10 206
11505.11 211
11506.12 191
11507.13 187
11508.15 202
11509.16 177
11510.17 176
11511.19 185
11512.20 202
11513.21 223
11514.23 194
11515.24 193
11516.25 205
11517.27 192
11518.28 206
11519.29 201
11520.31 196
11521.32 197
11522.33 209
11523.35 234
11524.36 180
11525.37 202
11526.39 220
11527.40 198
11528.42 210
11529.43 197
11530.44 209
11531.46 181
11532.47 198
11533.48 220
11534.50 234
11535.51 181
11536.53 181
11537.54 170
11538.56 168
11539.57 183
11540.58 189
11541.60 214
11542.61 184
11543.63 181
11544.64 187
11545.66 196
11546.67 194
11547.69 173
11548.70 242
11549.72 198
11550.73 179
11551.75 216
11552.76 224
11553.78 202
11554.79 217
11555.81 242
11556.82 224
11557.84 197
11558.85 233
11559.87 195
11560.88 212
11561.90 230
11562.91 199
11563.93 191
11564.94 179
11565.96 218
11566.97 202
11567.99 243
11569.00 207
11570.02 189
11571.04 175
11572.05 219
11573.07 226
11574.08 194
11575.10 233
11576.11 201
11577.13 244
11578.15 216
11579.16 267
11580.18 249
11581.20 237
11582.21 227
11583.23 245
11584.24 232
11585.26 214
11586.28 280
11587.29 280
11588.31 227
11589.33 280
11590.34 311
11591.36 233
11592.38 234
11593.39 288
11594.41 316
11595.43 269
11596.44 319
11597.46 358
11598.48 329
11599.49 353
11600.51 371
11601.53 420
11602.54 442
11603.56 475
11604.58 477
11605.60 465
11606.61 434
11607.63 415
11608.65 357
11609.67 346
11610.68 344
11611.70 319
11612.72 279
11613.74 263
11614.75 257
11615.77 218
11616.79 192
11617.81 205
11618.82 216
11619.84 253
11620.86 234
11621.88 238
11622.90 206
11623.91 244
11624.93 233
11625.95 207
11626.97 214
11627.99 220
11629.00 231
11630.02 206
11631.04 183
11632.06 211
11633.08 236
11634.10 236
11635.11 188
11636.13 209
11637.15 205
11638.17 214
11639.19 220
11640.21 218
11641.23 233
11642.25 233
11643.26 200
11644.28 191
11645.30 191
11646.32 193
11647.34 176
11648.36 193
11649.38 192
11650.40 209
11651.42 219
11652.44 232
11653.46 224
11654.47 219
11655.49 211
11656.51 214
11657.53 231
11658.55 203
11659.57 180
11660.59 176
11661.61 174
11662.63 204
11663.65 206
11664.67 146
11665.69 163
11666.71 193
11667.73 253
11668.75 227
11669.77 201
11670.79 177
11671.81 203
11672.83 211
11673.85 211
11674.87 235
11675.89 226
11676.91 209
11677.93 211
11678.95 182
11679.97 194
11680.99 258
11682.01 242
11683.03 240
11684.06 218
11685.08 230
11686.10 201
11687.12 191
11688.14 198
11689.16 207
11690.18 194
11691.20 191
11692.22 195
11693.24 206
11694.26 238
11695.29 219
11696.31 218
11697.33 206
11698.35 198
11699.37 214
11700.39 233
11701.41 208
11702.43 169
11703.46 216
11704.48 211
11705.50 192
11706.52 224
11707.54 210
11708.56 236
11709.59 217
11710.61 219
11711.63 219
11712.65 206
11713.67 191
11714.70 236
11715.72 241
11716.74 180
11717.76 169
11718.78 184
11719.81 212
11720.83 200
11721.85 192
11722.87 207
11723.90 203
11724.92 191
11725.94 222
11726.96 202
11727.99 213
11729.01 211
11730.03 196
11731.05 221
11732.08 214
11733.10 205
11734.12 190
11735.15 190
11736.17 204
11737.19 188
11738.21 194
11739.24 234
11740.26 242
11741.28 168
11742.31 165
11743.33 196
11744.35 225
11745.38 201
11746.40 192
11747.42 202
11748.45 219
11749.47 212
11750.49 212
11751.52 195
11752.54 222
11753.56 228
11754.59 240
11755.61 233
11756.64 257
11757.66 234
11758.68 203
11759.71 206
11760.73 239
11761.76 200
11762.78 185
11763.80 214
11764.83 208
11765.85 213
11766.88 194
11767.90 205
11768.93 197
11769.95 206
11770.97 201
11772.00 227
11773.02 229
11774.05 201
11775.07 238
11776.10 207
11777.12 252
11778.15 245
11779.17 225
11780.20 209
11781.22 198
11782.25 264
11783.27 223
11784.30 251
11785.32 270
11786.35 273
11787.37 236
11788.40 229
11789.42 229
11790.45 187
11791.47 206
11792.50 216
11793.52 249
11794.55 225
11795.57 231
11796.60 244
11797.63 252
11798.65 223
11799.68 209
11800.70 218
11801.73 209
11802.75 213
11803.78 240
11804.81 241
11805.83 236
11806.86 246
11807.88 246
11808.91 263
11809.94 240
11810.96 245
11811.99 269
11813.02 280
11814.04 238
11815.07 249
11816.09 275
11817.12 225
11818.15 223
11819.17 207
11820.20 238
11821.23 241
11822.25 258
11823.28 271
11824.31 237
11825.33 307
11826.36 285
11827.39 264
11828.42 247
11829.44 276
11830.47 305
11831.50 274
11832.52 258
11833.55 273
11834.58 292
11835.61 282
11836.63 280
11837.66 280
11838.69 295
11839.71 261
11840.74 250
11841.77 247
11842.80 294
11843.83 311
11844.85 235
11845.88 285
11846.91 300
11847.94 320
11848.96 323
11849.99 285
11851.02 288
11852.05 301
11853.08 301
11854.10 304
11855.13 344
11856.16 366
11857.19 332
11858.22 330
11859.24 321
11860.27 293
11861.30 294
11862.33 360
11863.36 359
11864.39 347
11865.42 331
11866.44 307
11867.47 315
11868.50 362
11869.53 339
11870.56 370
11871.59 374
11872.62 358
11873.65 370
11874.67 394
11875.70 348
11876.73 386
11877.76 368
11878.79 383
11879.82 362
11880.85 365
11881.88 461
11882.91 451
11883.94 387
11884.97 397
11886.00 405
11887.03 417
11888.06 411
11889.09 421
11890.11 466
11891.14 468
11892.17 409
11893.20 440
11894.23 475
11895.26 532
11896.29 494
11897.32 544
11898.35 553
11899.38 527
11900.41 590
11901.44 660
11902.47 660
11903.50 662
11904.53 660
11905.56 503
11906.59 586
11907.63 560
11908.66 522
11909.69 539
11910.72 494
11911.75 506
11912.78 477
11913.81 517
11914.84 527
11915.87 500
11916.90 503
11917.93 522
11918.96 506
11919.99 498
11921.02 539
11922.06 545
11923.09 547
11924.12 534
11925.15 571
11926.18 640
11927.21 719
11928.24 754
11929.27 806
11930.31 900
11931.34 995
11932.37 958
11933.40 960
11934.43 890
11935.46 864
11936.49 719
11937.53 702
11938.56 652
11939.59 618
11940.62 557
11941.65 497
11942.69 490
11943.72 450
11944.75 440
11945.78 440
11946.81 456
11947.85 406
11948.88 411
11949.91 458
11950.94 425
11951.97 407
11953.01 397
11954.04 424
11955.07 380
11956.10 421
11957.14 385
11958.17 364
11959.20 368
11960.24 373
11961.27 430
11962.30 391
11963.33 355
11964.37 381
11965.40 407
11966.43 394
11967.47 370
11968.50 421
11969.53 377
11970.56 348
11971.60 364
11972.63 379
11973.66 401
11974.70 382
11975.73 354
11976.76 366
11977.80 370
11978.83 340
11979.86 378
11980.90 428
11981.93 427
11982.97 395
11984.00 403
11985.03 396
11986.07 389
11987.10 445
11988.13 390
11989.17 356
11990.20 372
11991.24 368
11992.27 407
11993.30 389
11994.34 347
11995.37 386
11996.41 352
11997.44 381
11998.48 354
11999.51 439
12000.54 394
12001.58 389
12002.61 413
12003.65 396
12004.68 384
12005.72 389
12006.75 401
12007.79 389
12008.82 406
12009.86 397
12010.89 435
12011.93 395
12012.96 417
12014.00 433
12015.03 409
12016.07 422
12017.10 388
12018.14 410
12019.17 408
12020.21 437
12021.24 413
12022.28 421
12023.31 405
12024.35 459
12025.38 470
12026.42 416
12027.46 435
12028.49 402
12029.53 418
12030.56 428
12031.60 406
12032.63 462
12033.67 373
12034.71 389
12035.74 357
12036.78 346
12037.81 413
12038.85 355
12039.89 416
12040.92 394
12041.96 419
12042.99 400
12044.03 411
12045.07 455
12046.10 414
12047.14 444
12048.18 501
12049.21 453
12050.25 408
12051.29 415
12052.32 441
12053.36 448
12054.40 428
12055.43 414
12056.47 421
12057.51 407
12058.54 430
12059.58 470
12060.62 471
12061.65 494
12062.69 457
12063.73 470
12064.77 473
12065.80 461
12066.84 444
12067.88 468
12068.92 542
12069.95 481
12070.99 448
12072.03 513
12073.07 488
12074.10 499
12075.14 440
12076.18 471
12077.22 515
12078.25 469
12079.29 494
12080.33 459
12081.37 484
12082.41 529
12083.44 488
12084.48 467
12085.52 497
12086.56 545
12087.60 506
12088.63 498
12089.67 496
12090.71 529
12091.75 567
12092.79 514
12093.83 550
12094.86 568
12095.90 600
12096.94 622
12097.98 656
12099.02 652
12100.06 731
12101.10 774
12102.13 795
12103.17 808
12104.21 814
12105.25 849
12106.29 827
12107.33 772
12108.37 677
12109.41 616
12110.45 556
12111.49 454
12112.53 490
12113.56 461
12114.60 451
12115.64 422
12116.68 400
12117.72 379
12118.76 416
12119.80 438
12120.84 435
12121.88 365
12122.92 357
12123.96 347
12125.00 371
12126.04 334
12127.08 303
12128.12 323
12129.16 320
12130.20 361
12131.24 304
12132.28 312
12133.32 300
12134.36 307
12135.40 295
12136.44 300
12137.48 330
12138.52 373
12139.56 338
12140.60 346
12141.64 313
12142.68 299
12143.72 298
12144.76 329
12145.81 328
12146.85 287
12147.89 311
12148.93 327
12149.97 334
12151.01 297
12152.05 293
12153.09 280
12154.13 251
12155.17 285
12156.21 263
12157.26 282
12158.30 314
12159.34 275
12160.38 271
12161.42 323
12162.46 310
12163.50 325
12164.55 308
12165.59 323
12166.63 307
12167.67 251
12168.71 291
12169.75 323
12170.80 331
12171.84 321
12172.88 276
12173.92 278
12174.96 310
12176.00 283
12177.05 286
12178.09 314
12179.13 335
12180.17 302
12181.22 312
12182.26 305
12183.30 311
12184.34 296
12185.38 319
12186.43 344
12187.47 290
12188.51 285
12189.55 274
12190.60 311
12191.64 299
12192.68 287
12193.72 274
12194.77 269
12195.81 315
12196.85 324
12197.90 269
12198.94 249
12199.98 299
12201.03 267
12202.07 279
12203.11 280
12204.15 314
12205.20 290
12206.24 257
12207.28 294
12208.33 249
12209.37 260
12210.41 286
12211.46 287
12212.50 276
12213.55 299
12214.59 304
12215.63 294
12216.68 286
12217.72 304
12218.76 247
12219.81 276
12220.85 260
12221.90 277
12222.94 274
12223.98 251
12225.03 281
12226.07 293
12227.12 270
12228.16 241
12229.20 260
12230.25 272
12231.29 311
12232.34 286
12233.38 260
12234.43 247
12235.47 226
12236.52 250
12237.56 284
12238.61 294
12239.65 263
12240.69 277
12241.74 258
12242.78 271
12243.83 261
12244.87 233
12245.92 248
12246.96 276
12248.01 276
12249.05 237
12250.10 299
12251.14 237
12252.19 282
12253.24 253
12254.28 226
12255.33 256
12256.37 231
12257.42 233
12258.46 239
12259.51 221
12260.55 203
12261.60 223
12262.64 264
12263.69 248
12264.74 199
12265.78 189
12266.83 233
12267.87 231
12268.92 181
12269.97 212
12271.01 234
12272.06 248
12273.10 251
12274.15 244
12275.20 232
12276.24 235
12277.29 210
12278.34 262
12279.38 282
12280.43 245
12281.47 248
12282.52 191
12283.57 231
12284.61 253
12285.66 252
12286.71 219
12287.75 199
12288.80 216
12289.85 215
12290.90 215
12291.94 232
12292.99 198
12294.04 242
12295.08 252
12296.13 216
12297.18 262
12298.22 228
12299.27 245
12300.32 223
12301.37 235
12302.41 232
12303.46 207
12304.51 219
12305.56 224
12306.60 231
12307.65 225
12308.70 212
12309.75 208
12310.79 191
12311.84 173
12312.89 230
12313.94 218
12314.99 206
12316.03 204
12317.08 192
12318.13 213
12319.18 251
12320.23 248
12321.27 233
12322.32 233
12323.37 235
12324.42 230
12325.47 239
12326.52 213
12327.56 220
12328.61 216
12329.66 206
12330.71 226
12331.76 219
12332.81 195
12333.86 210
12334.91 188
12335.95 189
12337.00 233
12338.05 255
12339.10 259
12340.15 216
12341.20 194
12342.25 193
12343.30 212
12344.35 238
12345.40 259
12346.44 223
12347.49 212
12348.54 218
12349.59 208
12350.64 218
12351.69 237
12352.74 234
12353.79 195
12354.84 223
12355.89 218
12356.94 232
12357.99 241
12359.04 207
12360.09 231
12361.14 206
12362.19 215
12363.24 204
12364.29 217
12365.34 239
12366.39 195
12367.44 254
12368.49 230
12369.54 235
12370.59 228
12371.64 226
12372.69 199
12373.74 234
12374.79 214
12375.84 211
12376.89 254
12377.94 241
12378.99 202
12380.05 209
12381.10 224
12382.15 260
12383.20 233
12384.25 267
12385.30 216
12386.35 242
12387.40 225
12388.45 208
12389.50 205
12390.55 230
12391.61 276
12392.66 257
12393.71 257
12394.76 254
12395.81 298
12396.86 262
12397.91 235
12398.97 244
12400.02 262
12401.07 256
12402.12 247
12403.17 253
12404.22 262
12405.28 239
12406.33 214
12407.38 235
12408.43 253
12409.48 239
12410.53 258
12411.59 205
12412.64 250
12413.69 252
12414.74 253
12415.80 266
12416.85 274
12417.90 255
12418.95 248
12420.00 218
12421.06 259
12422.11 221
12423.16 250
12424.21 239
12425.27 232
12426.32 242
12427.37 265
12428.43 269
12429.48 200
12430.53 213
12431.58 250
12432.64 283
12433.69 227
12434.74 218
12435.80 268
12436.85 270
12437.90 213
12438.96 272
12440.01 263
12441.06 247
12442.12 238
12443.17 246
12444.22 295
12445.28 253
12446.33 229
12447.38 254
12448.44 217
12449.49 222
12450.54 236
12451.60 216
12452.65 233
12453.71 248
12454.76 314
12455.81 299
12456.87 285
12457.92 275
12458.98 267
12460.03 279
12461.08 252
12462.14 281
12463.19 269
12464.25 286
12465.30 277
12466.35 306
12467.41 301
12468.46 371
12469.52 390
12470.57 372
12471.63 425
12472.68 383
12473.74 451
12474.79 514
12475.85 536
12476.90 552
12477.96 590
12479.01 595
12480.07 592
12481.12 541
12482.18 531
12483.23 433
12484.29 400
12485.34 373
12486.40 336
12487.45 352
12488.51 328
12489.56 333
12490.62 330
12491.67 329
12492.73 262
12493.78 257
12494.84 303
12495.90 258
12496.95 275
12498.01 304
12499.06 246
12500.12 250
12501.17 258
12502.23 226
12503.29 275
12504.34 225
12505.40 267
12506.45 246
12507.51 278
12508.57 252
12509.62 240
12510.68 234
12511.73 245
12512.79 214
12513.85 219
12514.90 235
12515.96 232
12517.02 246
12518.07 195
12519.13 243
12520.19 242
12521.24 215
12522.30 233
12523.36 244
12524.41 235
12525.47 215
12526.53 234
12527.58 218
12528.64 242
12529.70 203
12530.76 206
12531.81 273
12532.87 241
12533.93 231
12534.98 255
12536.04 217
12537.10 254
12538.16 263
12539.21 276
12540.27 283
12541.33 305
12542.39 255
12543.44 265
12544.50 272
12545.56 238
12546.62 220
12547.68 257
12548.73 259
12549.79 267
12550.85 267
12551.91 287
12552.96 273
12554.02 276
12555.08 317
12556.14 358
12557.20 359
12558.26 340
12559.31 336
12560.37 315
12561.43 289
12562.49 298
12563.55 295
12564.61 281
12565.66 292
12566.72 263
12567.78 281
12568.84 272
12569.90 274
12570.96 234
12572.02 274
12573.08 243
12574.13 245
12575.19 270
12576.25 242
12577.31 244
12578.37 248
12579.43 270
12580.49 248
12581.55 236
12582.61 245
12583.67 256
12584.73 240
12585.79 235
12586.85 249
12587.91 303
12588.96 251
12590.02 224
12591.08 198
12592.14 230
12593.20 248
12594.26 237
12595.32 253
12596.38 245
12597.44 218
12598.50 201
12599.56 206
12600.62 211
12601.68 217
12602.74 215
12603.80 213
12604.86 185
12605.92 213
12606.98 253
12608.04 202
12609.10 244
12610.17 242
12611.23 202
12612.29 224
12613.35 218
12614.41 198
12615.47 204
12616.53 228
12617.59 220
12618.65 231
12619.71 235
12620.77 244
12621.83 213
12622.89 229
12623.95 233
12625.02 223
12626.08 192
12627.14 211
12628.20 217
12629.26 207
12630.32 236
12631.38 219
12632.44 212
12633.51 222
12634.57 224
12635.63 180
12636.69 202
12637.75 217
12638.81 221
12639.88 209
12640.94 187
12642.00 189
12643.06 227
12644.12 193
12645.18 203
12646.25 254
12647.31 258
12648.37 254
12649.43 227
12650.50 188
12651.56 199
12652.62 177
12653.68 234
12654.74 223
12655.81 193
12656.87 219
12657.93 186
12658.99 215
12660.06 202
12661.12 226
12662.18 223
12663.24 212
12664.31 187
12665.37 174
12666.43 193
12667.50 195
12668.56 188
12669.62 170
12670.68 183
12671.75 199
12672.81 205
12673.87 232
12674.94 207
12676.00 186
12677.06 188
12678.13 166
12679.19 236
12680.25 201
12681.32 201
12682.38 192
12683.44 188
12684.51 169
12685.57 198
12686.63 224
12687.70 226
12688.76 196
12689.83 194
12690.89 221
12691.95 215
12693.02 233
12694.08 212
12695.15 194
12696.21 187
12697.27 189
12698.34 213
12699.40 218
12700.47 196
12701.53 211
12702.60 191
12703.66 188
12704.72 226
12705.79 202
12706.85 206
12707.92 215
12708.98 199
12710.05 178
12711.11 225
12712.18 227
12713.24 220
12714.31 177
12715.37 200
12716.44 196
12717.50 219
12718.57 199
12719.63 229
12720.70 225
12721.76 201
12722.83 192
12723.89 184
12724.96 196
12726.02 195
12727.09 213
12728.15 207
12729.22 176
12730.28 158
12731.35 203
12732.41 199
12733.48 197
12734.55 195
12735.61 209
12736.68 204
12737.74 214
12738.81 163
12739.88 189
12740.94 207
12742.01 219
12743.07 214
12744.14 210
12745.21 223
12746.27 214
12747.34 192
12748.40 193
12749.47 246
12750.54 198
12751.60 181
12752.67 197
12753.74 202
12754.80 220
12755.87 201
12756.94 173
12758.00 184
12759.07 169
12760.14 183
12761.20 187
12762.27 213
12763.34 191
12764.40 186
12765.47 154
12766.54 174
12767.60 174
12768.67 159
12769.74 170
12770.81 179
12771.87 176
12772.94 181
12774.01 155
12775.08 188
12776.14 193
12777.21 182
12778.28 164
12779.35 155
12780.41 182
12781.48 192
12782.55 194
12783.62 198
12784.68 177
12785.75 187
12786.82 216
12787.89 188
12788.96 173
12790.02 165
12791.09 176
12792.16 189
12793.23 186
12794.30 138
12795.36 155
12796.43 165
12797.50 199
12798.57 170
12799.64 159
12800.71 194
12801.77 227
12802.84 195
12803.91 180
12804.98 184
12806.05 181
12807.12 180
12808.19 176
12809.25 189
12810.32 191
12811.39 186
12812.46 204
12813.53 233
12814.60 215
12815.67 206
12816.74 214
12817.81 207
12818.88 186
12819.95 215
12821.01 217
12822.08 223
12823.15 210
12824.22 208
12825.29 173
12826.36 166
12827.43 154
12828.50 138
12829.57 155
12830.64 165
12831.71 172
12832.78 186
12833.85 187
12834.92 194
12835.99 212
12837.06 146
12838.13 170
12839.20 174
12840.27 188
12841.34 189
12842.41 180
12843.48 162
12844.55 182
12845.62 164
12846.69 165
12847.76 158
12848.83 160
12849.90 155
12850.97 168
12852.04 157
12853.11 164
12854.19 183
12855.26 181
12856.33 171
12857.40 153
12858.47 150
12859.54 161
12860.61 175
12861.68 166
12862.75 145
12863.82 160
12864.89 185
12865.97 197
12867.04 163
12868.11 172
12869.18 151
12870.25 177
12871.32 170
12872.39 187
12873.47 159
12874.54 148
12875.61 170
12876.68 174
12877.75 144
12878.82 148
12879.90 163
12880.97 162
12882.04 163
12883.11 159
12884.18 188
12885.25 146
12886.33 156
12887.40 161
12888.47 173
12889.54 173
12890.62 160
12891.69 169
12892.76 117
12893.83 143
12894.90 145
12895.98 142
12897.05 170
12898.12 145
12899.19 131
12900.27 155
12901.34 143
12902.41 143
12903.49 139
12904.56 128
12905.63 185
12906.70 138
12907.78 140
12908.85 157
12909.92 162
12911.00 135
12912.07 157
12913.14 142
12914.22 158
12915.29 136
12916.36 151
12917.44 164
12918.51 173
12919.58 159
12920.66 162
12921.73 151
12922.80 153
12923.88 150
12924.95 154
12926.02 163
12927.10 173
12928.17 168
12929.24 143
12930.32 148
12931.39 181
12932.47 148
12933.54 153
12934.61 141
12935.69 183
12936.76 164
12937.84 150
12938.91 148
12939.99 169
12941.06 170
12942.13 179
12943.21 150
12944.28 147
12945.36 130
12946.43 163
12947.51 146
12948.58 151
12949.66 156
12950.73 148
12951.81 187
12952.88 170
12953.95 162
12955.03 154
12956.10 183
12957.18 148
12958.25 160
12959.33 175
12960.40 157
12961.48 171
12962.56 160
12963.63 178
12964.71 139
12965.78 156
12966.86 158
12967.93 181
12969.01 215
12970.08 143
12971.16 164
12972.23 186
12973.31 178
12974.39 157
12975.46 173
12976.54 141
12977.61 140
12978.69 162
12979.76 155
12980.84 168
12981.92 161
12982.99 131
12984.07 165
12985.14 160
12986.22 154
12987.30 156
12988.37 182
12989.45 142
12990.53 136
12991.60 167
12992.68 157
12993.76 178
12994.83 175
12995.91 173
12996.99 162
12998.06 139
12999.14 169
13000.22 186
13001.29 186
13002.37 167
13003.45 163
13004.52 166
13005.60 174
13006.68 133
13007.75 160
13008.83 151
13009.91 165
13010.99 188
13012.06 135
13013.14 168
13014.22 192
13015.30 128
13016.37 148
13017.45 187
13018.53 184
13019.61 162
13020.68 165
13021.76 156
13022.84 197
13023.92 145
13024.99 169
13026.07 166
13027.15 159
13028.23 159
13029.31 156
13030.38 164
13031.46 185
13032.54 175
13033.62 171
13034.70 175
13035.77 142
13036.85 184
13037.93 175
13039.01 183
13040.09 219
13041.17 156
13042.24 160
13043.32 183
13044.40 163
13045.48 174
13046.56 153
13047.64 154
13048.72 162
13049.80 180
13050.87 153
13051.95 138
13053.03 159
13054.11 154
13055.19 133
13056.27 151
13057.35 159
13058.43 155
13059.51 154
13060.59 154
13061.67 172
13062.74 174
13063.82 181
13064.90 172
13065.98 187
13067.06 183
13068.14 151
13069.22 174
13070.30 168
13071.38 161
13072.46 169
13073.54 175
13074.62 154
13075.70 173
13076.78 165
13077.86 194
13078.94 181
13080.02 157
13081.10 155
13082.18 150
13083.26 182
13084.34 162
13085.42 151
13086.50 151
13087.58 178
13088.66 191
13089.74 182
13090.82 173
13091.90 157
13092.99 195
13094.07 166
13095.15 175
13096.23 176
13097.31 189
13098.39 189
13099.47 170
13100.55 151
13101.63 181
13102.71 170
13103.79 150
13104.88 151
13105.96 151
13107.04 191
13108.12 184
13109.20 153
13110.28 188
13111.36 195
13112.44 190
13113.53 184
13114.61 163
13115.69 159
13116.77 173
13117.85 178
13118.93 177
13120.02 195
13121.10 189
13122.18 187
13123.26 171
13124.34 154
13125.42 159
13126.51 175
13127.59 175
13128.67 194
13129.75 199
13130.84 190
13131.92 194
13133.00 181
13134.08 177
13135.16 178
13136.25 156
13137.33 171
13138.41 173
13139.49 166
13140.58 167
13141.66 168
13142.74 173
13143.82 172
13144.91 194
13145.99 212
13147.07 195
13148.16 169
13149.24 154
13150.32 160
13151.41 183
13152.49 178
13153.57 200
13154.65 186
13155.74 172
13156.82 179
13157.90 175
13158.99 221
13160.07 174
13161.15 168
13162.24 176
13163.32 184
13164.40 165
13165.49 192
13166.57 171
13167.66 183
13168.74 189
13169.82 192
13170.91 174
13171.99 178
13173.08 179
13174.16 184
13175.24 181
13176.33 171
13177.41 190
13178.50 187
13179.58 193
13180.66 212
13181.75 216
13182.83 216
13183.92 225
13185.00 250
13186.09 225
13187.17 195
13188.25 219
13189.34 222
13190.42 228
13191.51 185
13192.59 216
13193.68 234
13194.76 212
13195.85 185
13196.93 156
13198.02 160
13199.10 184
13200.19 188
13201.27 231
13202.36 193
13203.44 205
13204.53 179
13205.61 188
13206.70 209
13207.78 237
13208.87 219
13209.96 196
13211.04 214
13212.13 244
13213.21 217
13214.30 190
13215.38 227
13216.47 216
13217.55 204
13218.64 221
13219.73 234
13220.81 179
13221.90 201
13222.98 182
13224.07 196
13225.16 204
13226.24 169
13227.33 198
13228.41 229
13229.50 229
13230.59 225
13231.67 232
13232.76 226
13233.85 266
13234.93 247
13236.02 236
13237.11 197
13238.19 219
13239.28 246
13240.37 265
13241.45 211
13242.54 230
13243.63 236
13244.71 243
13245.80 203
13246.89 224
13247.97 193
13249.06 241
13250.15 221
13251.24 226
13252.32 211
13253.41 223
13254.50 234
13255.58 257
13256.67 288
13257.76 235
13258.85 216
13259.93 277
13261.02 286
13262.11 258
13263.20 252
13264.28 277
13265.37 291
13266.46 297
13267.55 273
13268.64 237
13269.72 250
13270.81 276
13271.90 259
13272.99 275
13274.08 284
13275.16 281
13276.25 290
13277.34 277
13278.43 298
13279.52 346
13280.61 331
13281.69 314
13282.78 333
13283.87 312
13284.96 350
13286.05 339
13287.14 277
13288.23 299
13289.31 338
13290.40 344
13291.49 327
13292.58 331
13293.67 299
13294.76 316
13295.85 321
13296.94 314
13298.03 323
13299.11 310
13300.20 297
13301.29 364
13302.38 348
13303.47 304
13304.56 359
13305.65 391
13306.74 389
13307.83 402
13308.92 366
13310.01 399
13311.10 359
13312.19 411
13313.28 380
13314.37 388
13315.46 393
13316.55 408
13317.64 410
13318.73 354
13319.82 383
13320.91 309
13322.00 321
13323.09 369
13324.18 372
13325.27 395
13326.36 371
13327.45 371
13328.54 369
13329.63 348
13330.72 356
13331.81 360
13332.90 357
13333.99 343
13335.08 326
13336.17 351
13337.26 333
13338.35 324
13339.44 367
13340.53 379
13341.62 378
13342.72 378
13343.81 358
13344.90 354
13345.99 393
13347.08 387
13348.17 365
13349.26 404
13350.35 370
13351.44 346
13352.54 375
13353.63 396
13354.72 438
13355.81 486
13356.90 433
13357.99 437
13359.08 376
13360.18 447
13361.27 466
13362.36 432
13363.45 488
13364.54 511
13365.63 561
13366.73 539
13367.82 481
13368.91 479
13370.00 492
13371.09 518
13372.19 519
13373.28 466
13374.37 453
13375.46 423
13376.56 464
13377.65 466
13378.74 391
13379.83 341
13380.93 349
13382.02 338
13383.11 354
13384.20 342
13385.30 319
13386.39 352
13387.48 340
13388.57 343
13389.67 333
13390.76 349
13391.85 335
13392.95 417
13394.04 385
13395.13 321
13396.22 340
13397.32 379
13398.41 375
13399.50 317
13400.60 281
13401.69 315
13402.78 344
13403.88 343
13404.97 352
13406.06 355
13407.16 359
13408.25 332
13409.35 318
13410.44 365
13411.53 356
13412.63 398
13413.72 359
13414.81 358
13415.91 355
13417.00 348
13418.10 330
13419.19 302
13420.28 287
13421.38 359
13422.47 353
13423.57 354
13424.66 376
13425.76 352
13426.85 358
13427.94 307
13429.04 322
13430.13 340
13431.23 359
13432.32 339
13433.42 315
13434.51 336
13435.61 330
13436.70 383
13437.80 397
13438.89 378
13439.99 375
13441.08 386
13442.18 431
13443.27 427
13444.37 378
13445.46 354
13446.56 376
13447.65 402
13448.75 383
13449.84 400
13450.94 360
13452.03 399
13453.13 446
13454.22 379
13455.32 376
13456.41 402
13457.51 387
13458.61 377
13459.70 405
13460.80 443
13461.89 452
13462.99 435
13464.08 416
13465.18 416
13466.28 462
13467.37 430
13468.47 394
13469.56 445
13470.66 429
13471.76 428
13472.85 427
13473.95 397
13475.05 402
13476.14 416
13477.24 405
13478.33 490
13479.43 434
13480.53 410
13481.62 409
13482.72 447
13483.82 459
13484.91 459
13486.01 446
13487.11 438
13488.20 469
13489.30 452
13490.40 509
13491.50 452
13492.59 468
13493.69 488
13494.79 527
13495.88 547
13496.98 557
13498.08 534
13499.18 585
13500.27 599
13501.37 601
13502.47 618
13503.57 584
13504.66 639
13505.76 637
13506.86 566
13507.96 557
13509.05 517
13510.15 524
13511.25 548
13512.35 449
13513.44 471
13514.54 452
13515.64 461
13516.74 434
13517.84 402
13518.93 353
13520.03 428
13521.13 369
13522.23 394
13523.33 367
13524.43 361
13525.52 311
13526.62 319
13527.72 330
13528.82 301
13529.92 363
13531.02 294
13532.12 318
13533.21 306
13534.31 283
13535.41 308
13536.51 323
13537.61 343
13538.71 302
13539.81 317
13540.91 298
13542.01 298
13543.10 310
13544.20 329
13545.30 287
13546.40 353
13547.50 317
13548.60 282
13549.70 261
13550.80 306
13551.90 278
13553.00 279
13554.10 265
13555.20 285
13556.30 299
13557.40 292
13558.50 263
13559.60 294
13560.70 289
13561.80 290
13562.90 314
13564.00 290
13565.10 343
13566.20 288
13567.30 281
13568.40 240
13569.50 230
13570.60 241
13571.70 312
13572.80 295
13573.90 285
13575.00 282
13576.10 279
13577.20 278
13578.30 263
13579.40 311
13580.50 281
13581.60 285
13582.70 335
13583.80 285
13584.90 299
13586.00 296
13587.10 289
13588.21 356
13589.31 328
13590.41 291
13591.51 282
13592.61 270
13593.71 280
13594.81 338
13595.91 294
13597.01 311
13598.12 332
13599.22 327
13600.32 347
13601.42 294
13602.52 292
13603.62 313
13604.72 331
13605.83 302
13606.93 289
13608.03 282
13609.13 306
13610.23 319
13611.34 297
13612.44 353
13613.54 304
13614.64 288
13615.74 277
13616.85 324
13617.95 287
13619.05 279
13620.15 259
13621.25 285
13622.36 341
13623.46 347
13624.56 336
13625.66 287
13626.77 306
13627.87 334
13628.97 285
13630.07 277
13631.18 326
13632.28 291
13633.38 325
13634.48 283
13635.59 366
13636.69 339
13637.79 327
13638.90 347
13640.00 291
13641.10 280
13642.21 302
13643.31 317
13644.41 327
13645.52 300
13646.62 281
13647.72 298
13648.83 291
13649.93 285
13651.03 307
13652.14 279
13653.24 304
13654.34 315
13655.45 303
13656.55 312
13657.65 287
13658.76 282
13659.86 284
13660.97 261
13662.07 292
13663.17 283
13664.28 272
13665.38 322
13666.49 288
13667.59 292
13668.69 289
13669.80 262
13670.90 292
13672.01 266
13673.11 277
13674.22 309
13675.32 326
13676.42 311
13677.53 302
13678.63 291
13679.74 302
13680.84 277
13681.95 249
13683.05 309
13684.16 266
13685.26 285
13686.37 303
13687.47 273
13688.58 290
13689.68 331
13690.79 305
13691.89 293
13693.00 252
13694.10 320
13695.21 298
13696.31 296
13697.42 361
13698.52 316
13699.63 311
13700.73 288
13701.84 309
13702.95 292
13704.05 283
13705.16 289
13706.26 317
13707.37 290
13708.47 287
13709.58 343
13710.69 355
13711.79 324
13712.90 347
13714.00 296
13715.11 309
13716.22 378
13717.32 334
13718.43 360
13719.53 364
13720.64 384
13721.75 332
13722.85 349
13723.96 388
13725.07 389
13726.17 417
13727.28 408
13728.39 429
13729.49 390
13730.60 400
13731.71 390
13732.81 381
13733.92 385
13735.03 394
13736.13 440
13737.24 439
13738.35 394
13739.46 440
13740.56 425
13741.67 395
13742.78 423
13743.88 409
13744.99 409
13746.10 393
13747.21 411
13748.31 431
13749.42 424
13750.53 421
13751.64 426
13752.74 429
13753.85 449
13754.96 463
13756.07 498
13757.17 517
13758.28 543
13759.39 473
13760.50 515
13761.61 581
13762.71 550
13763.82 568
13764.93 596
13766.04 608
13767.15 687
13768.25 785
13769.36 776
13770.47 765
13771.58 861
13772.69 925
13773.80 811
13774.90 874
13776.01 873
13777.12 896
13778.23 825
13779.34 750
13780.45 688
13781.56 631
13782.67 579
13783.77 552
13784.88 551
13785.99 517
13787.10 507
13788.21 459
13789.32 440
13790.43 429
13791.54 433
13792.65 392
13793.76 392
13794.86 426
13795.97 381
13797.08 358
13798.19 401
13799.30 370
13800.41 376
13801.52 393
13802.63 378
13803.74 423
13804.85 374
13805.96 380
13807.07 360
13808.18 368
13809.29 355
13810.40 309
13811.51 306
13812.62 350
13813.73 363
13814.84 334
13815.95 327
13817.06 320
13818.17 328
13819.28 356
13820.39 337
13821.50 283
13822.61 304
13823.72 278
13824.83 309
13825.94 304
13827.05 294
13828.16 320
13829.27 312
13830.39 310
13831.50 345
13832.61 314
13833.72 327
13834.83 297
13835.94 284
13837.05 284
13838.16 279
13839.27 345
13840.38 326
13841.50 340
13842.61 324
13843.72 339
13844.83 352
13845.94 352
13847.05 303
13848.16 317
13849.27 337
13850.39 354
13851.50 354
13852.61 298
13853.72 326
13854.83 319
13855.94 376
13857.06 329
13858.17 298
13859.28 308
13860.39 339
13861.50 331
13862.62 383
13863.73 311
13864.84 358
13865.95 338
13867.06 322
13868.18 325
13869.29 370
13870.40 344
13871.51 356
13872.63 352
13873.74 349
13874.85 327
13875.96 349
13877.08 356
13878.19 334
13879.30 315
13880.41 340
13881.53 308
13882.64 309
13883.75 324
13884.87 334
13885.98 342
13887.09 331
13888.20 312
13889.32 313
13890.43 328
13891.54 385
13892.66 407
13893.77 408
13894.88 397
13896.00 367
13897.11 386
13898.22 387
13899.34 355
13900.45 335
13901.56 331
13902.68 353
13903.79 343
13904.91 300
13906.02 276
13907.13 326
13908.25 330
13909.36 325
13910.48 327
13911.59 290
13912.70 324
13913.82 313
13914.93 298
13916.05 302
13917.16 300
13918.27 283
13919.39 329
13920.50 305
13921.62 284
13922.73 300
13923.85 305
13924.96 295
13926.08 309
13927.19 294
13928.30 293
13929.42 284
13930.53 303
13931.65 276
13932.76 295
13933.88 290
13934.99 265
13936.11 300
13937.22 263
13938.34 295
13939.45 262
13940.57 298
13941.68 288
13942.80 286
13943.91 259
13945.03 301
13946.15 351
13947.26 283
13948.38 277
13949.49 286
13950.61 271
13951.72 288
13952.84 308
13953.95 291
13955.07 284
13956.19 311
13957.30 307
13958.42 220
13959.53 260
13960.65 266
13961.77 274
13962.88 272
13964.00 276
13965.11 281
13966.23 304
13967.35 271
13968.46 268
13969.58 284
13970.69 317
13971.81 287
13972.93 284
13974.04 297
13975.16 263
13976.28 282
13977.39 260
13978.51 276
13979.63 268
13980.74 286
13981.86 293
13982.98 267
13984.09 265
13985.21 292
13986.33 278
13987.45 267
13988.56 290
13989.68 314
13990.80 288
13991.91 279
13993.03 269
13994.15 269
13995.27 252
13996.38 269
13997.50 311
13998.62 275
13999.74 266
14000.85 239
14001.97 295
14003.09 289
14004.21 228
14005.32 234
14006.44 243
14007.56 225
14008.68 238
14009.80 258
14010.91 296
14012.03 284
14013.15 261
14014.27 295
14015.39 251
14016.50 263
14017.62 303
14018.74 314
14019.86 279
14020.98 294
14022.10 270
14023.21 278
14024.33 291
14025.45 236
14026.57 296
14027.69 272
14028.81 239
14029.93 235
14031.04 295
14032.16 281
14033.28 266
14034.40 263
14035.52 275
14036.64 276
14037.76 251
14038.88 277
14040.00 270
14041.12 281
14042.23 315
14043.35 268
14044.47 292
14045.59 298
14046.71 320
14047.83 314
14048.95 283
14050.07 275
14051.19 279
14052.31 337
14053.43 339
14054.55 318
14055.67 320
14056.79 344
14057.91 365
14059.03 340
14060.15 358
14061.27 381
14062.39 329
14063.51 337
14064.63 373
14065.75 352
14066.87 358
14067.99 317
14069.11 312
14070.23 363
14071.35 342
14072.47 363
14073.59 333
14074.71 407
14075.83 355
14076.95 349
14078.07 439
14079.19 465
14080.31 409
14081.44 370
14082.56 414
14083.68 430
14084.80 414
14085.92 419
14087.04 408
14088.16 384
14089.28 434
14090.40 439
14091.52 494
14092.65 480
14093.77 487
14094.89 539
14096.01 471
14097.13 469
14098.25 552
14099.37 573
14100.50 554
14101.62 600
14102.74 560
14103.86 461
14104.98 466
14106.10 440
14107.23 444
14108.35 376
14109.47 398
14110.59 358
14111.71 345
14112.84 364
14113.96 334
14115.08 285
14116.20 297
14117.32 281
14118.45 280
14119.57 309
14120.69 290
14121.81 322
14122.94 280
14124.06 309
14125.18 264
14126.30 243
14127.43 273
14128.55 286
14129.67 264
14130.79 272
14131.92 286
14133.04 282
14134.16 273
14135.29 266
14136.41 258
14137.53 234
14138.66 246
14139.78 275
14140.90 251
14142.02 250
14143.15 258
14144.27 250
14145.39 275
14146.52 243
14147.64 269
14148.76 261
14149.89 251
14151.01 243
14152.14 244
14153.26 261
14154.38 278
14155.51 273
14156.63 221
14157.75 247
14158.88 274
14160.00 238
14161.13 263
14162.25 255
14163.37 265
14164.50 256
14165.62 280
14166.75 239
14167.87 272
14168.99 256
14170.12 260
14171.24 216
14172.37 211
14173.49 253
14174.62 270
14175.74 228
14176.87 252
14177.99 252
14179.12 247
14180.24 263
14181.36 249
14182.49 240
14183.61 220
14184.74 247
14185.86 250
14186.99 250
14188.11 237
14189.24 240
14190.36 262
14191.49 296
14192.62 258
14193.74 255
14194.87 268
14195.99 246
14197.12 227
14198.24 231
14199.37 250
14200.49 246
14201.62 240
14202.74 272
14203.87 253
14205.00 223
14206.12 212
14207.25 228
14208.37 237
14209.50 253
14210.62 246
14211.75 219
14212.88 211
14214.00 206
14215.13 232
14216.26 230
14217.38 245
14218.51 251
14219.63 247
14220.76 213
14221.89 205
14223.01 225
14224.14 236
14225.27 221
14226.39 235
14227.52 210
14228.65 216
14229.77 203
14230.90 217
14232.03 235
14233.15 222
14234.28 236
14235.41 206
14236.53 192
14237.66 204
14238.79 199
14239.91 240
14241.04 212
14242.17 241
14243.30 221
14244.42 222
14245.55 188
14246.68 175
14247.81 212
14248.93 181
14250.06 211
14251.19 182
14252.32 188
14253.44 202
14254.57 219
14255.70 203
14256.83 191
14257.95 211
14259.08 180
14260.21 195
14261.34 191
14262.47 207
14263.59 222
14264.72 193
14265.85 183
14266.98 211
14268.11 211
14269.23 169
14270.36 182
14271.49 183
14272.62 165
14273.75 180
14274.88 200
14276.01 195
14277.13 185
14278.26 215
14279.39 181
14280.52 194
14281.65 183
14282.78 186
14283.91 179
14285.04 179
14286.16 190
14287.29 174
14288.42 179
14289.55 155
14290.68 175
14291.81 175
14292.94 156
14294.07 174
14295.20 218
14296.33 190
14297.46 183
14298.59 190
14299.71 175
14300.84 162
14301.97 193
14303.10 199
14304.23 216
14305.36 203
14306.49 148
14307.62 151
14308.75 143
14309.88 183
14311.01 165
14312.14 177
14313.27 140
14314.40 147
14315.53 145
14316.66 183
14317.79 166
14318.92 152
14320.05 158
14321.18 188
14322.31 174
14323.44 155
14324.57 161
14325.70 173
14326.84 168
14327.97 207
14329.10 187
14330.23 187
14331.36 152
14332.49 167
14333.62 170
14334.75 175
14335.88 193
14337.01 145
14338.14 156
14339.27 147
14340.41 178
14341.54 137
14342.67 165
14343.80 194
14344.93 167
14346.06 162
14347.19 176
14348.32 184
14349.46 181
14350.59 136
14351.72 175
14352.85 197
14353.98 174
14355.11 172
14356.25 152
14357.38 148
14358.51 174
14359.64 162
14360.77 175
14361.90 156
14363.04 154
14364.17 172
14365.30 171
14366.43 185
14367.56 174
14368.70 158
14369.83 141
14370.96 165
14372.09 179
14373.23 187
14374.36 157
14375.49 167
14376.62 151
14377.76 158
14378.89 155
14380.02 156
14381.15 154
14382.29 167
14383.42 186
14384.55 142
14385.69 149
14386.82 186
14387.95 164
14389.08 180
14390.22 161
14391.35 149
14392.48 133
14393.62 155
14394.75 175
14395.88 157
14397.02 155
14398.15 193
14399.28 192
14400.42 164
14401.55 164
14402.68 185
14403.82 158
14404.95 182
14406.08 146
14407.22 145
14408.35 177
14409.49 157
14410.62 169
14411.75 151
14412.89 156
14414.02 141
14415.16 171
14416.29 169
14417.42 162
14418.56 156
14419.69 179
14420.83 165
14421.96 157
14423.10 173
14424.23 165
14425.36 169
14426.50 172
14427.63 149
14428.77 164
14429.90 176
14431.04 174
14432.17 149
14433.31 172
14434.44 168
14435.58 168
14436.71 138
14437.85 157
14438.98 187
14440.12 180
14441.25 160
14442.39 152
14443.52 172
14444.66 160
14445.79 167
14446.93 169
14448.06 166
14449.20 153
14450.33 186
14451.47 176
14452.60 160
14453.74 197
14454.87 158
14456.01 169
14457.15 172
14458.28 143
14459.42 156
14460.55 197
14461.69 188
14462.83 192
14463.96 194
14465.10 203
14466.23 180
14467.37 174
14468.51 151
14469.64 156
14470.78 212
14471.91 150
14473.05 184
14474.19 173
14475.32 181
14476.46 183
14477.60 177
14478.73 188
14479.87 168
14481.01 163
14482.14 191
14483.28 175
14484.42 161
14485.55 188
14486.69 174
14487.83 219
14488.96 195
14490.10 208
14491.24 177
14492.37 172
14493.51 182
14494.65 186
14495.79 171
14496.92 174
14498.06 173
14499.20 176
14500.34 185
14501.47 172
14502.61 187
14503.75 209
14504.89 211
14506.02 202
14507.16 199
14508.30 200
14509.44 199
14510.57 207
14511.71 201
14512.85 212
14513.99 243
14515.13 212
14516.26 196
14517.40 213
14518.54 211
14519.68 202
14520.82 222
14521.95 209
14523.09 234
14524.23 220
14525.37 188
14526.51 206
14527.65 211
14528.78 211
14529.92 232
14531.06 213
14532.20 212
14533.34 180
14534.48 174
14535.62 215
14536.76 202
14537.89 189
14539.03 217
14540.17 213
14541.31 192
14542.45 204
14543.59 196
14544.73 209
14545.87 202
14547.01 187
14548.15 230
14549.29 211
14550.42 199
14551.56 214
14552.70 173
14553.84 193
14554.98 192
14556.12 197
14557.26 227
14558.40 248
14559.54 210
14560.68 221
14561.82 187
14562.96 219
14564.10 226
14565.24 202
14566.38 197
14567.52 216
14568.66 217
14569.80 165
14570.94 165
14572.08 216
14573.22 215
14574.36 211
14575.50 197
14576.64 214
14577.78 238
14578.92 217
14580.06 256
14581.20 203
14582.35 229
14583.49 220
14584.63 205
14585.77 206
14586.91 197
14588.05 236
14589.19 238
14590.33 221
14591.47 227
14592.61 211
14593.75 224
14594.89 269
14596.04 249
14597.18 234
14598.32 255
14599.46 250
14600.60 252
14601.74 247
14602.88 265
14604.03 254
14605.17 244
14606.31 229
14607.45 254
14608.59 302
14609.73 278
14610.87 258
14612.02 265
14613.16 295
14614.30 299
14615.44 251
14616.58 240
14617.73 264
14618.87 265
14620.01 290
14621.15 292
14622.29 301
14623.44 300
14624.58 336
14625.72 313
14626.86 326
14628.01 354
14629.15 351
14630.29 366
14631.43 403
14632.58 440
14633.72 403
14634.86 424
14636.00 434
14637.15 385
14638.29 373
14639.43 386
14640.58 350
14641.72 346
14642.86 328
14644.00 324
14645.15 322
14646.29 308
14647.43 259
14648.58 280
14649.72 255
14650.86 306
14652.01 256
14653.15 247
14654.29 279
14655.44 226
14656.58 224
14657.72 245
14658.87 270
14660.01 222
14661.16 230
14662.30 251
14663.44 221
14664.59 226
14665.73 209
14666.87 192
14668.02 201
14669.16 221
14670.31 201
14671.45 188
14672.59 195
14673.74 190
14674.88 196
14676.03 187
14677.17 210
14678.32 212
14679.46 182
14680.60 200
14681.75 216
14682.89 179
14684.04 207
14685.18 174
14686.33 185
14687.47 211
14688.62 175
14689.76 193
14690.91 165
14692.05 190
14693.20 169
14694.34 176
14695.49 170
14696.63 193
14697.78 187
14698.92 176
14700.07 192
14701.21 185
14702.36 198
14703.50 181
14704.65 180
14705.79 182
14706.94 149
14708.09 170
14709.23 171
14710.38 147
14711.52 158
14712.67 171
14713.81 171
14714.96 198
14716.11 186
14717.25 155
14718.40 162
14719.54 159
14720.69 154
14721.84 175
14722.98 173
14724.13 188
14725.27 179
14726.42 176
14727.57 161
14728.71 161
14729.86 201
14731.01 196
14732.15 162
14733.30 167
14734.45 165
14735.59 164
14736.74 172
14737.88 169
14739.03 161
14740.18 158
14741.33 157
14742.47 172
14743.62 164
14744.77 128
14745.91 139
14747.06 150
14748.21 163
14749.35 166
14750.50 155
14751.65 160
14752.80 144
14753.94 158
14755.09 183
14756.24 168
14757.39 174
14758.53 153
14759.68 166
14760.83 146
14761.98 145
14763.12 147
14764.27 147
14765.42 130
14766.57 140
14767.71 153
14768.86 139
14770.01 160
14771.16 154
14772.31 183
14773.45 120
14774.60 155
14775.75 159
14776.90 126
14778.05 136
14779.20 155
14780.34 166
14781.49 163
14782.64 157
14783.79 139
14784.94 136
14786.09 129
14787.24 135
14788.38 130
14789.53 167
14790.68 140
14791.83 123
14792.98 140
14794.13 158
14795.28 114
14796.43 144
14797.57 124
14798.72 116
14799.87 100
14801.02 119
14802.17 120
14803.32 142
14804.47 142
14805.62 133
14806.77 121
14807.92 125
14809.07 124
14810.22 145
14811.37 117
14812.52 110
14813.67 116
14814.82 138
14815.97 142
14817.12 183
14818.26 166
14819.41 136
14820.56 126
14821.71 155
14822.86 121
14824.01 106
14825.16 118
14826.31 139
14827.47 119
14828.62 120
14829.77 122
14830.92 80
14832.07 98
14833.22 128
14834.37 126
14835.52 124
14836.67 152
14837.82 123
14838.97 109
14840.12 112
14841.27 133
14842.42 113
14843.57 116
14844.72 101
14845.87 109
14847.03 139
14848.18 117
14849.33 118
14850.48 121
14851.63 153
14852.78 142
14853.93 134
14855.08 134
14856.23 135
14857.39 125
14858.54 130
14859.69 138
14860.84 138
14861.99 127
14863.14 103
14864.29 146
14865.45 138
14866.60 144
14867.75 139
14868.90 157
14870.05 119
14871.21 158
14872.36 119
14873.51 112
14874.66 122
14875.81 135
14876.97 116
14878.12 123
14879.27 181
14880.42 130
14881.57 105
14882.73 129
14883.88 128
14885.03 121
14886.18 122
14887.34 145
14888.49 127
14889.64 132
14890.79 136
14891.95 128
14893.10 132
14894.25 164
14895.41 141
14896.56 109
14897.71 115
14898.86 138
14900.02 139
14901.17 117
14902.32 118
14903.48 149
14904.63 117
14905.78 134
14906.94 174
14908.09 127
14909.24 107
14910.40 118
14911.55 135
14912.70 153
14913.86 117
14915.01 150
14916.16 183
14917.32 180
14918.47 156
14919.63 154
14920.78 112
14921.93 140
14923.09 120
14924.24 154
14925.39 158
14926.55 116
14927.70 140
14928.86 155
14930.01 147
14931.17 135
14932.32 134
14933.47 138
14934.63 145
14935.78 120
14936.94 124
14938.09 166
14939.25 159
14940.40 129
14941.56 144
14942.71 158
14943.86 143
14945.02 169
14946.17 175
14947.33 164
14948.48 173
14949.64 147
14950.79 149
14951.95 165
14953.10 146
14954.26 153
14955.41 180
14956.57 198
14957.72 145
14958.88 167
14960.04 168
14961.19 189
14962.35 225
14963.50 184
14964.66 169
14965.81 167
14966.97 152
14968.12 167
14969.28 157
14970.44 150
14971.59 142
14972.75 183
14973.90 162
14975.06 166
14976.21 151
14977.37 145
14978.53 144
14979.68 129
14980.84 144
14981.99 120
14983.15 122
14984.31 144
14985.46 156
14986.62 151
14987.78 138
14988.93 110
14990.09 113
14991.25 130
14992.40 119
14993.56 134
14994.72 128
14995.87 127
14997.03 141
14998.19 146
14999.34 133
15000.50 131
15001.66 102
15002.81 98
15003.97 126
15005.13 128
15006.29 115
15007.44 105
15008.60 108
15009.76 124
15010.91 105
15012.07 111
15013.23 125
15014.39 129
15015.54 113
15016.70 102
15017.86 120
15019.02 123
15020.17 109
15021.33 117
15022.49 103
15023.65 146
15024.81 110
15025.96 114
15027.12 107
15028.28 103
15029.44 97
15030.59 115
15031.75 111
15032.91 103
15034.07 113
15035.23 111
15036.39 128
15037.54 117
15038.70 124
15039.86 124
15041.02 128
15042.18 105
15043.34 116
15044.50 106
15045.65 131
15046.81 118
15047.97 147
15049.13 115
15050.29 115
15051.45 108
15052.61 114
15053.77 101
15054.92 145
15056.08 126
15057.24 101
15058.40 106
15059.56 106
15060.72 106
15061.88 110
15063.04 130
15064.20 80
15065.36 107
15066.52 111
15067.68 115
15068.84 108
15070.00 104
15071.16 108
15072.32 104
15073.47 115
15074.63 113
15075.79 123
15076.95 103
15078.11 134
15079.27 121
15080.43 116
15081.59 89
15082.75 132
15083.91 119
15085.07 111
15086.23 98
15087.39 95
15088.56 113
15089.72 89
15090.88 93
15092.04 111
15093.20 168
15094.36 151
15095.52 123
15096.68 103
15097.84 105
15099.00 118
15100.16 109
15101.32 107
15102.48 87
15103.64 95
15104.80 127
15105.97 134
15107.13 110
15108.29 104
15109.45 83
15110.61 144
15111.77 124
15112.93 129
15114.09 112
15115.25 146
15116.42 142
15117.58 100
15118.74 109
15119.90 123
15121.06 136
15122.22 121
15123.39 121
15124.55 114
15125.71 113
15126.87 103
15128.03 103
15129.19 105
15130.36 96
15131.52 116
15132.68 100
15133.84 124
15135.00 121
15136.17 99
15137.33 120
15138.49 114
15139.65 103
15140.82 99
15141.98 111
15143.14 119
15144.30 87
15145.46 113
15146.63 114
15147.79 117
15148.95 107
15150.12 138
15151.28 112
15152.44 122
15153.60 126
15154.77 132
15155.93 126
15157.09 136
15158.26 132
15159.42 132
15160.58 112
15161.74 132
15162.91 141
15164.07 118
15165.23 119
15166.40 142
15167.56 104
15168.72 132
15169.89 139
15171.05 130
15172.21 131
15173.38 143
15174.54 165
15175.71 149
15176.87 116
15178.03 118
15179.20 112
15180.36 105
15181.52 115
15182.69 107
15183.85 119
15185.02 141
15186.18 118
15187.34 140
15188.51 117
15189.67 108
15190.84 138
15192.00 154
15193.17 150
15194.33 153
15195.49 137
15196.66 167
15197.82 144
15198.99 120
15200.15 147
15201.32 136
15202.48 88
15203.65 121
15204.81 124
15205.98 122
15207.14 139
15208.31 120
15209.47 123
15210.64 128
15211.80 145
15212.97 113
15214.13 148
15215.30 112
15216.46 112
15217.63 137
15218.79 168
15219.96 156
15221.12 142
15222.29 162
15223.45 146
15224.62 141
15225.78 142
15226.95 159
15228.12 139
15229.28 173
15230.45 136
15231.61 145
15232.78 159
15233.95 166
15235.11 170
15236.28 194
15237.44 162
15238.61 134
15239.78 151
15240.94 159
15242.11 149
15243.27 146
15244.44 162
15245.61 145
15246.77 174
15247.94 127
15249.11 142
15250.27 125
15251.44 131
15252.61 119
15253.77 122
15254.94 105
15256.11 109
15257.27 124
15258.44 146
15259.61 138
15260.77 138
15261.94 114
15263.11 140
15264.27 129
15265.44 139
15266.61 136
15267.78 130
15268.94 119
15270.11 110
15271.28 100
15272.44 124
15273.61 119
15274.78 127
15275.95 118
15277.11 114
15278.28 119
15279.45 126
15280.62 112
15281.79 122
15282.95 110
15284.12 111
15285.29 120
15286.46 123
15287.62 137
15288.79 126
15289.96 135
15291.13 79
15292.30 110
15293.47 116
15294.63 117
15295.80 94
15296.97 121
15298.14 108
15299.31 101
15300.48 137
15301.64 121
15302.81 128
15303.98 146
15305.15 107
15306.32 134
15307.49 137
15308.66 90
15309.82 113
15310.99 109
15312.16 110
15313.33 131
15314.50 124
15315.67 129
15316.84 113
15318.01 85
15319.18 108
15320.35 82
15321.51 117
15322.68 121
15323.85 97
15325.02 122
15326.19 135
15327.36 98
15328.53 129
15329.70 119
15330.87 93
15332.04 94
15333.21 124
15334.38 124
15335.55 95
15336.72 134
15337.89 91
15339.06 107
15340.23 147
15341.40 126
15342.57 117
15343.74 126
15344.91 123
15346.08 102
15347.25 135
15348.42 139
15349.59 95
15350.76 106
15351.93 117
15353.10 117
15354.27 117
15355.44 114
15356.61 129
15357.78 120
15358.95 123
15360.13 101
15361.30 106
15362.47 130
15363.64 117
15364.81 93
15365.98 111
15367.15 156
15368.32 116
15369.49 114
15370.66 100
15371.84 85
15373.01 102
15374.18 122
15375.35 101
15376.52 100
15377.69 94
15378.86 100
15380.03 104
15381.21 102
15382.38 103
15383.55 107
15384.72 125
15385.89 98
15387.06 97
15388.24 131
15389.41 100
15390.58 103
15391.75 101
15392.92 96
15394.10 113
15395.27 104
15396.44 96
15397.61 111
15398.78 117
15399.96 104
15401.13 139
15402.30 103
15403.47 123
15404.65 120
15405.82 103
15406.99 105
15408.16 85
15409.34 137
15410.51 123
15411.68 115
15412.85 74
15414.03 100
15415.20 119
15416.37 111
15417.55 126
15418.72 135
15419.89 119
15421.06 119
15422.24 125
15423.41 128
15424.58 110
15425.76 130
15426.93 97
15428.10 93
15429.28 131
15430.45 106
15431.62 94
15432.80 107
15433.97 101
15435.15 90
15436.32 96
15437.49 85
15438.67 109
15439.84 125
15441.01 123
15442.19 129
15443.36 94
15444.54 116
15445.71 93
15446.88 113
15448.06 108
15449.23 95
15450.41 106
15451.58 114
15452.75 106
15453.93 105
15455.10 99
15456.28 109
15457.45 93
15458.63 116
15459.80 78
15460.98 101
15462.15 85
15463.32 108
15464.50 122
15465.67 106
15466.85 106
15468.02 94
15469.20 106
15470.37 99
15471.55 137
15472.72 100
15473.90 103
15475.07 130
15476.25 106
15477.42 91
15478.60 87
15479.77 120
15480.95 78
15482.13 107
15483.30 121
15484.48 114
15485.65 111
15486.83 84
15488.00 110
15489.18 87
15490.35 117
15491.53 133
15492.71 113
15493.88 118
15495.06 125
15496.23 104
15497.41 119
15498.59 135
15499.76 115
15500.94 98
15502.11 119
15503.29 113
15504.47 115
15505.64 107
15506.82 79
15508.00 102
15509.17 104
15510.35 94
15511.52 110
15512.70 88
15513.88 96
15515.05 77
15516.23 96
15517.41 95
15518.58 102
15519.76 134
15520.94 111
15522.12 107
15523.29 82
15524.47 109
15525.65 112
15526.82 130
15528.00 98
15529.18 112
15530.35 106
15531.53 104
15532.71 122
15533.89 113
15535.06 146
15536.24 110
15537.42 114
15538.60 90
15539.77 101
15540.95 112
15542.13 126
15543.31 125
15544.48 111
15545.66 118
15546.84 99
15548.02 123
15549.20 114
15550.37 130
15551.55 139
15552.73 126
15553.91 116
15555.09 116
15556.26 127
15557.44 119
15558.62 117
15559.80 109
15560.98 106
15562.16 110
15563.34 124
15564.51 132
15565.69 95
15566.87 142
15568.05 144
15569.23 130
15570.41 129
15571.59 125
15572.76 131
15573.94 130
15575.12 133
15576.30 130
15577.48 109
15578.66 109
15579.84 120
15581.02 139
15582.20 122
15583.38 140
15584.56 179
15585.73 141
15586.91 141
15588.09 130
15589.27 118
15590.45 126
15591.63 142
15592.81 126
15593.99 119
15595.17 160
15596.35 155
15597.53 130
15598.71 154
15599.89 159
15601.07 137
15602.25 160
15603.43 148
15604.61 165
15605.79 164
15606.97 150
15608.15 159
15609.33 163
15610.51 174
15611.69 154
15612.87 130
15614.05 171
15615.23 157
15616.41 163
15617.59 168
15618.77 142
15619.95 139
15621.14 180
15622.32 149
15623.50 145
15624.68 149
15625.86 177
15627.04 203
15628.22 211
15629.40 142
15630.58 161
15631.76 171
15632.94 195
15634.13 184
15635.31 172
15636.49 172
15637.67 180
15638.85 201
15640.03 179
15641.21 161
15642.39 189
15643.58 206
15644.76 199
15645.94 183
15647.12 176
15648.30 176
15649.48 204
15650.67 211
15651.85 198
15653.03 211
15654.21 216
15655.39 208
15656.58 233
15657.76 247
15658.94 223
15660.12 253
15661.30 236
15662.49 198
15663.67 204
15664.85 209
15666.03 240
15667.22 212
15668.40 215
15669.58 189
15670.76 196
15671.95 195
15673.13 208
15674.31 195
15675.49 185
15676.68 209
15677.86 195
15679.04 180
15680.23 203
15681.41 158
15682.59 162
15683.77 203
15684.96 208
15686.14 183
15687.32 189
15688.51 211
15689.69 192
15690.87 192
15692.06 178
15693.24 188
15694.42 189
15695.61 175
15696.79 189
15697.97 190
15699.16 208
15700.34 192
15701.53 180
15702.71 168
15703.89 134
15705.08 180
15706.26 196
15707.44 163
15708.63 195
15709.81 169
15711.00 191
15712.18 205
15713.36 206
15714.55 212
15715.73 212
15716.92 214
15718.10 164
15719.29 191
15720.47 216
15721.66 212
15722.84 222
15724.02 194
15725.21 197
15726.39 162
15727.58 196
15728.76 176
15729.95 187
15731.13 219
15732.32 196
15733.50 188
15734.69 206
15735.87 200
15737.06 228
15738.24 180
15739.43 198
15740.61 200
15741.80 197
15742.98 221
15744.17 193
15745.35 224
15746.54 225
15747.72 268
15748.91 214
15750.10 210
15751.28 225
15752.47 219
15753.65 250
15754.84 250
15756.02 262
15757.21 281
15758.40 237
15759.58 234
15760.77 234
15761.95 199
15763.14 215
15764.33 214
15765.51 199
15766.70 207
15767.88 243
15769.07 180
15770.26 213
15771.44 186
15772.63 186
15773.82 196
15775.00 193
15776.19 227
15777.38 177
15778.56 191
15779.75 185
15780.94 178
15782.12 192
15783.31 183
15784.50 169
15785.68 170
15786.87 168
15788.06 187
15789.24 163
15790.43 149
15791.62 161
15792.81 172
15793.99 168
15795.18 178
15796.37 170
15797.55 153
15798.74 164
15799.93 170
15801.12 158
15802.30 138
15803.49 156
15804.68 163
15805.87 153
15807.05 178
15808.24 175
15809.43 178
15810.62 161
15811.81 158
15812.99 149
15814.18 145
15815.37 138
15816.56 138
15817.75 160
15818.93 160
15820.12 156
15821.31 124
15822.50 148
15823.69 159
15824.88 125
15826.06 144
15827.25 143
15828.44 132
15829.63 143
15830.82 146
15832.01 146
15833.20 150
15834.38 149
15835.57 133
15836.76 131
15837.95 133
15839.14 125
15840.33 119
15841.52 132
15842.71 139
15843.90 126
15845.08 132
15846.27 157
15847.46 151
15848.65 181
15849.84 170
15851.03 154
15852.22 158
15853.41 164
15854.60 144
15855.79 154
15856.98 136
15858.17 172
15859.36 166
15860.55 128
15861.74 133
15862.93 175
15864.12 175
15865.31 141
15866.50 150
15867.69 121
15868.88 139
15870.07 139
15871.26 145
15872.45 122
15873.64 132
15874.83 123
15876.02 158
15877.21 143
15878.40 140
15879.59 161
15880.78 161
15881.97 124
15883.16 136
15884.35 170
15885.54 165
15886.73 131
15887.92 145
15889.11 127
15890.30 138
15891.50 155
15892.69 153
15893.88 159
15895.07 152
15896.26 159
15897.45 175
15898.64 157
15899.83 143
15901.02 147
15902.22 154
15903.41 173
15904.60 164
15905.79 157
15906.98 187
15908.17 173
15909.36 167
15910.56 162
15911.75 159
15912.94 167
15914.13 133
15915.32 147
15916.51 153
15917.71 187
15918.90 190
15920.09 158
15921.28 126
15922.47 164
15923.67 145
15924.86 164
15926.05 181
15927.24 169
15928.43 182
15929.63 206
15930.82 207
15932.01 198
15933.20 185
15934.40 167
15935.59 175
15936.78 183
15937.97 163
15939.17 179
15940.36 161
15941.55 133
15942.75 148
15943.94 142
15945.13 163
15946.32 180
15947.52 147
15948.71 117
15949.90 126
15951.10 164
15952.29 141
15953.48 132
15954.68 143
15955.87 136
15957.06 135
15958.26 128
15959.45 132
15960.64 123
15961.84 120
15963.03 130
15964.22 120
15965.42 102
15966.61 118
15967.80 123
15969.00 106
15970.19 90
15971.39 125
15972.58 133
15973.77 124
15974.97 110
15976.16 122
15977.36 111
15978.55 134
15979.74 136
15980.94 136
15982.13 106
15983.33 98
15984.52 108
15985.72 133
15986.91 119
15988.10 129
15989.30 136
15990.49 115
15991.69 116
15992.88 96
15994.08 107
15995.27 130
15996.47 134
15997.66 105
15998.86 113
16000.05 101
16001.25 107
16002.44 115
16003.64 114
16004.83 119
16006.03 120
16007.22 103
16008.42 96
16009.61 95
16010.81 120
16012.00 101
16013.20 116
16014.40 115
16015.59 108
16016.79 114
16017.98 116
16019.18 105
16020.37 96
16021.57 119
16022.76 126
16023.96 118
16025.16 113
16026.35 103
16027.55 89
16028.74 82
16029.94 87
16031.14 98
16032.33 119
16033.53 103
16034.73 100
16035.92 134
16037.12 132
16038.31 112
16039.51 96
16040.71 95
16041.90 97
16043.10 97
16044.30 117
16045.49 87
16046.69 108
16047.89 108
16049.08 103
16050.28 100
16051.48 105
16052.67 85
16053.87 103
16055.07 99
16056.27 100
16057.46 104
16058.66 125
16059.86 94
16061.05 97
16062.25 119
16063.45 97
16064.65 85
16065.84 99
16067.04 89
16068.24 100
16069.44 106
16070.63 113
16071.83 134
16073.03 113
16074.23 97
16075.42 88
16076.62 99
16077.82 98
16079.02 105
16080.22 93
16081.41 124
16082.61 99
16083.81 98
16085.01 114
16086.21 92
16087.40 107
16088.60 95
16089.80 113
16091.00 101
16092.20 87
16093.40 98
16094.59 106
16095.79 101
16096.99 94
16098.19 87
16099.39 109
16100.59 96
16101.79 81
16102.99 95
16104.18 109
16105.38 87
16106.58 100
16107.78 88
16108.98 109
16110.18 93
16111.38 93
16112.58 101
16113.78 100
16114.98 97
16116.17 76
16117.37 102
16118.57 101
16119.77 89
16120.97 85
16122.17 101
16123.37 113
16124.57 103
16125.77 94
16126.97 89
16128.17 89
16129.37 82
16130.57 88
16131.77 98
16132.97 91
16134.17 104
16135.37 92
16136.57 93
16137.77 80
16138.97 74
16140.17 98
16141.37 95
16142.57 80
16143.77 108
16144.97 110
16146.17 100
16147.37 97
16148.57 98
16149.77 72
16150.97 117
16152.17 98
16153.37 80
16154.58 83
16155.78 89
16156.98 108
16158.18 112
16159.38 93
16160.58 92
16161.78 98
16162.98 108
16164.18 94
16165.38 91
16166.59 116
16167.79 103
16168.99 91
16170.19 89
16171.39 117
16172.59 92
16173.79 98
16174.99 89
16176.20 65
16177.40 95
16178.60 110
16179.80 126
16181.00 112
16182.20 102
16183.41 94
16184.61 102
16185.81 119
16187.01 111
16188.21 99
16189.42 92
16190.62 110
16191.82 96
16193.02 102
16194.22 94
16195.43 120
16196.63 78
16197.83 84
16199.03 113
16200.24 124
16201.44 92
16202.64 114
16203.84 112
16205.05 117
16206.25 108
16207.45 98
16208.65 106
16209.86 94
16211.06 109
16212.26 103
16213.47 104
16214.67 103
16215.87 110
16217.07 88
16218.28 111
16219.48 112
16220.68 111
16221.89 112
16223.09 83
16224.29 112
16225.50 96
16226.70 105
16227.90 92
16229.11 120
16230.31 113
16231.51 108
16232.72 102
16233.92 120
16235.13 109
16236.33 123
16237.53 118
16238.74 99
16239.94 99
16241.15 108
16242.35 100
16243.55 114
16244.76 136
16245.96 121
16247.17 118
16248.37 115
16249.57 116
16250.78 115
16251.98 96
16253.19 107
16254.39 108
16255.60 114
16256.80 122
16258.01 108
16259.21 110
16260.41 140
16261.62 129
16262.82 127
16264.03 128
16265.23 145
16266.44 129
16267.64 123
16268.85 116
16270.05 126
16271.26 134
16272.46 139
16273.67 140
16274.87 138
16276.08 119
16277.28 126
16278.49 111
16279.70 104
16280.90 132
16282.11 120
16283.31 133
16284.52 124
16285.72 118
16286.93 142
16288.13 173
16289.34 138
16290.55 113
16291.75 135
16292.96 126
16294.16 112
16295.37 125
16296.58 149
16297.78 145
16298.99 133
16300.19 129
16301.40 103
16302.61 110
16303.81 139
16305.02 127
16306.22 126
16307.43 129
16308.64 128
16309.84 143
16311.05 103
16312.26 125
16313.46 140
16314.67 156
16315.88 128
16317.08 124
16318.29 122
16319.50 94
16320.70 146
16321.91 126
16323.12 97
16324.33 131
16325.53 95
16326.74 122
16327.95 147
16329.15 100
16330.36 104
16331.57 119
16332.78 126
16333.98 109
16335.19 118
16336.40 105
16337.61 126
16338.81 119
16340.02 118
16341.23 111
16342.44 107
16343.64 101
16344.85 124
16346.06 95
16347.27 90
16348.48 99
16349.68 98
16350.89 83
16352.10 93
16353.31 87
16354.52 91
16355.72 107
16356.93 101
16358.14 79
16359.35 88
16360.56 95
16361.77 114
16362.97 89
16364.18 72
16365.39 92
16366.60 93
16367.81 67
16369.02 69
16370.23 100
16371.43 76
16372.64 68
16373.85 85
16375.06 93
16376.27 102
16377.48 115
16378.69 95
16379.90 91
16381.11 95
16382.32 90
16383.52 84
16384.73 91
16385.94 87
16387.15 97
16388.36 105
16389.57 86
16390.78 110
16391.99 86
16393.20 100
16394.41 89
16395.62 91
16396.83 88
16398.04 82
16399.25 79
16400.46 100
16401.67 86
16402.88 111
16404.09 111
16405.30 103
16406.51 115
16407.72 75
16408.93 78
16410.14 91
16411.35 81
16412.56 89
16413.77 98
16414.98 114
16416.19 86
16417.40 106
16418.61 81
16419.82 127
16421.03 110
16422.24 93
16423.45 71
16424.67 97
16425.88 89
16427.09 68
16428.30 81
16429.51 97
16430.72 99
16431.93 98
16433.14 79
16434.35 89
16435.56 96
16436.78 109
16437.99 107
16439.20 85
16440.41 101
16441.62 98
16442.83 89
16444.04 99
16445.25 76
16446.47 83
16447.68 124
16448.89 99
16450.10 85
16451.31 68
16452.52 87
16453.74 95
16454.95 84
16456.16 80
16457.37 98
16458.58 95
16459.80 103
16461.01 96
16462.22 108
16463.43 98
16464.65 87
16465.86 96
16467.07 119
16468.28 88
16469.49 92
16470.71 79
16471.92 85
16473.13 95
16474.34 84
16475.56 92
16476.77 74
16477.98 91
16479.20 104
16480.41 98
16481.62 89
16482.83 68
16484.05 93
16485.26 87
16486.47 97
16487.69 81
16488.90 93
16490.11 86
16491.33 94
16492.54 94
16493.75 83
16494.97 81
16496.18 62
16497.39 73
16498.61 86
16499.82 88
16501.03 73
16502.25 104
16503.46 93
16504.67 93
16505.89 72
16507.10 67
16508.32 114
16509.53 101
16510.74 107
16511.96 107
16513.17 79
16514.39 94
16515.60 89
16516.81 82
16518.03 107
16519.24 89
16520.46 98
16521.67 87
16522.88 81
16524.10 80
16525.31 68
16526.53 73
16527.74 112
16528.96 95
16530.17 79
16531.39 107
16532.60 112
16533.82 98
16535.03 84
16536.25 77
16537.46 77
16538.68 100
16539.89 97
16541.11 87
16542.32 75
16543.54 73
16544.75 81
16545.97 105
16547.18 87
16548.40 75
16549.61 100
16550.83 84
16552.04 95
16553.26 88
16554.47 82
16555.69 86
16556.91 88
16558.12 90
16559.34 109
16560.55 94
16561.77 125
16562.98 112
16564.20 124
16565.42 128
16566.63 112
16567.85 113
16569.06 92
16570.28 85
16571.50 115
16572.71 102
16573.93 106
16575.15 115
16576.36 105
16577.58 132
16578.79 121
16580.01 134
16581.23 120
16582.44 84
16583.66 118
16584.88 103
16586.09 103
16587.31 116
16588.53 114
16589.74 102
16590.96 125
16592.18 109
16593.40 111
16594.61 86
16595.83 125
16597.05 115
16598.26 133
16599.48 108
16600.70 96
16601.92 85
16603.13 78
16604.35 84
16605.57 98
16606.78 100
16608.00 94
16609.22 87
16610.44 104
16611.66 85
16612.87 94
16614.09 89
16615.31 116
16616.53 94
16617.74 100
16618.96 95
16620.18 97
16621.40 105
16622.62 94
16623.83 94
16625.05 110
16626.27 113
16627.49 113
16628.71 93
16629.93 104
16631.14 91
16632.36 98
16633.58 101
16634.80 90
16636.02 94
16637.24 78
16638.45 67
16639.67 88
16640.89 95
16642.11 77
16643.33 97
16644.55 103
16645.77 67
16646.99 71
16648.21 93
16649.42 95
16650.64 92
16651.86 73
16653.08 90
16654.30 89
16655.52 109
16656.74 101
16657.96 64
16659.18 93
16660.40 70
16661.62 92
16662.84 90
16664.06 88
16665.28 76
16666.50 93
16667.72 89
16668.93 75
16670.15 62
16671.37 75
16672.59 71
16673.81 76
16675.03 78
16676.25 81
16677.47 94
16678.69 95
16679.91 101
16681.13 137
16682.36 86
16683.58 70
16684.80 87
16686.02 59
16687.24 85
16688.46 65
16689.68 75
16690.90 77
16692.12 80
16693.34 86
16694.56 83
16695.78 75
16697.00 84
16698.22 87
16699.44 82
16700.66 89
16701.89 79
16703.11 82
16704.33 88
16705.55 82
16706.77 90
16707.99 99
16709.21 96
16710.43 84
16711.65 87
16712.88 81
16714.10 89
16715.32 117
16716.54 93
16717.76 73
16718.98 76
16720.20 95
16721.43 82
16722.65 90
16723.87 78
16725.09 73
16726.31 99
16727.54 93
16728.76 74
16729.98 89
16731.20 108
16732.42 101
16733.65 107
16734.87 81
16736.09 99
16737.31 78
16738.53 82
16739.76 82
16740.98 61
16742.20 90
16743.42 99
16744.65 81
16745.87 82
16747.09 80
16748.31 86
16749.54 90
16750.76 72
16751.98 90
16753.21 107
16754.43 124
16755.65 70
16756.87 77
16758.10 115
16759.32 104
16760.54 80
16761.77 58
16762.99 75
16764.21 76
16765.44 82
16766.66 96
16767.88 92
16769.11 72
16770.33 69
16771.55 85
16772.78 86
16774.00 97
16775.22 79
16776.45 80
16777.67 69
16778.90 74
16780.12 75
16781.34 75
16782.57 80
16783.79 76
16785.02 90
16786.24 90
16787.46 86
16788.69 83
16789.91 79
16791.14 93
16792.36 91
16793.58 81
16794.81 99
16796.03 91
16797.26 98
16798.48 71
16799.71 64
16800.93 83
16802.16 70
16803.38 90
16804.61 80
16805.83 105
16807.06 110
16808.28 97
16809.50 94
16810.73 77
16811.95 72
16813.18 90
16814.40 89
16815.63 87
16816.86 82
16818.08 90
16819.31 70
16820.53 85
16821.76 59
16822.98 63
16824.21 78
16825.43 89
16826.66 81
16827.88 78
16829.11 91
16830.33 89
16831.56 77
16832.79 86
16834.01 97
16835.24 84
16836.46 76
16837.69 89
16838.92 95
16840.14 92
16841.37 107
16842.59 102
16843.82 104
16845.05 129
16846.27 122
16847.50 95
16848.73 139
16849.95 122
16851.18 77
16852.40 98
16853.63 105
16854.86 104
16856.08 108
16857.31 92
16858.54 95
16859.76 93
16860.99 75
16862.22 89
16863.44 97
16864.67 87
16865.90 97
16867.13 101
16868.35 104
16869.58 112
16870.81 87
16872.03 98
16873.26 123
16874.49 103
16875.72 107
16876.94 115
16878.17 134
16879.40 128
16880.63 113
16881.85 134
16883.08 116
16884.31 116
16885.54 117
16886.76 102
16887.99 101
16889.22 109
16890.45 107
16891.68 140
16892.90 130
16894.13 109
16895.36 116
16896.59 124
16897.82 119
16899.04 126
16900.27 101
16901.50 101
16902.73 117
16903.96 90
16905.18 96
16906.41 61
16907.64 99
16908.87 88
16910.10 71
16911.33 91
16912.56 85
16913.78 97
16915.01 108
16916.24 85
16917.47 83
16918.70 105
16919.93 82
16921.16 90
16922.39 94
16923.62 74
16924.85 102
16926.07 107
16927.30 95
16928.53 108
16929.76 77
16930.99 87
16932.22 92
16933.45 83
16934.68 80
16935.91 90
16937.14 91
16938.37 80
16939.60 89
16940.83 86
16942.06 83
16943.29 71
16944.52 77
16945.75 112
16946.98 98
16948.21 101
16949.44 86
16950.67 86
16951.90 94
16953.13 96
16954.36 95
16955.59 87
16956.82 84
16958.05 93
16959.28 96
16960.51 84
16961.74 87
16962.97 85
16964.20 88
16965.43 86
16966.66 101
16967.89 88
16969.12 100
16970.35 76
16971.58 88
16972.82 76
16974.05 78
16975.28 91
16976.51 95
16977.74 93
16978.97 79
16980.20 75
16981.43 103
16982.66 88
16983.90 87
16985.13 81
16986.36 85
16987.59 67
16988.82 94
16990.05 57
16991.28 74
16992.52 80
16993.75 77
16994.98 77
16996.21 67
16997.44 103
16998.67 84
16999.91 75
17001.14 82
17002.37 94
17003.60 62
17004.83 48
17006.07 82
17007.30 67
17008.53 83
17009.76 82
17010.99 104
17012.23 86
17013.46 61
17014.69 103
17015.92 95
17017.16 95
17018.39 59
17019.62 78
17020.85 95
17022.09 62
17023.32 69
17024.55 104
17025.78 69
17027.02 78
17028.25 82
17029.48 88
17030.72 95
17031.95 85
17033.18 71
17034.42 83
17035.65 86
17036.88 100
17038.11 72
17039.35 94
17040.58 75
17041.81 88
17043.05 80
17044.28 83
17045.52 81
17046.75 75
17047.98 66
17049.22 63
17050.45 85
17051.68 102
17052.92 69
17054.15 93
17055.38 72
17056.62 70
17057.85 77
17059.09 70
17060.32 63
17061.55 83
17062.79 73
17064.02 73
17065.26 80
17066.49 64
17067.73 71
17068.96 65
17070.19 79
17071.43 84
17072.66 76
17073.90 95
17075.13 78
17076.37 80
17077.60 75
17078.84 79
17080.07 68
17081.31 86
17082.54 94
17083.78 55
17085.01 57
17086.25 75
17087.48 90
17088.72 82
17089.95 66
17091.19 76
17092.42 70
17093.66 63
17094.89 80
17096.13 75
17097.36 79
17098.60 65
17099.83 75
17101.07 74
17102.30 82
17103.54 78
17104.78 80
17106.01 79
17107.25 67
17108.48 54
17109.72 66
17110.95 62
17112.19 67
17113.43 71
17114.66 80
17115.90 64
17117.13 76
17118.37 84
17119.61 81
17120.84 71
17122.08 67
17123.32 55
17124.55 54
17125.79 61
17127.02 77
17128.26 69
17129.50 63
17130.73 72
17131.97 91
17133.21 82
17134.44 79
17135.68 74
17136.92 68
17138.15 78
17139.39 68
17140.63 77
17141.87 63
17143.10 86
17144.34 81
17145.58 74
17146.81 76
17148.05 60
17149.29 60
17150.53 76
17151.76 65
17153.00 65
17154.24 62
17155.48 91
17156.71 57
17157.95 74
17159.19 52
17160.43 57
17161.66 78
17162.90 70
17164.14 69
17165.38 63
17166.62 62
17167.85 74
17169.09 77
17170.33 70
17171.57 87
17172.81 95
17174.04 63
17175.28 67
17176.52 106
17177.76 66
17179.00 86
17180.23 69
17181.47 64
17182.71 86
17183.95 68
17185.19 74
17186.43 84
17187.67 80
17188.90 93
17190.14 80
17191.38 88
17192.62 89
17193.86 80
17195.10 57
17196.34 75
17197.58 61
17198.82 72
17200.05 71
17201.29 79
17202.53 68
17203.77 56
17205.01 61
17206.25 67
17207.49 81
17208.73 72
17209.97 74
17211.21 55
17212.45 67
17213.69 73
17214.93 65
17216.17 68
17217.41 61
17218.65 63
17219.89 81
17221.13 69
17222.37 65
17223.61 71
17224.85 72
17226.09 81
17227.33 97
17228.57 61
17229.81 54
17231.05 65
17232.29 58
17233.53 46
17234.77 65
17236.01 66
17237.25 90
17238.49 74
17239.73 48
17240.97 68
17242.21 64
17243.45 63
17244.69 61
17245.93 71
17247.17 80
17248.41 81
17249.66 73
17250.90 57
17252.14 53
17253.38 60
17254.62 82
17255.86 72
17257.10 66
17258.34 58
17259.58 53
17260.83 73
17262.07 66
17263.31 63
17264.55 68
17265.79 69
17267.03 55
17268.27 58
17269.52 64
17270.76 75
17272.00 75
17273.24 68
17274.48 65
17275.72 67
17276.97 76
17278.21 75
17279.45 80
17280.69 64
17281.93 53
17283.18 58
17284.42 70
17285.66 72
17286.90 66
17288.15 56
17289.39 66
17290.63 77
17291.87 75
17293.11 76
17294.36 91
17295.60 84
17296.84 74
17298.08 57
17299.33 86
17300.57 61
17301.81 77
17303.06 53
17304.30 72
17305.54 84
17306.78 64
17308.03 75
17309.27 62
17310.51 80
17311.76 69
17313.00 68
17314.24 75
17315.49 71
17316.73 75
17317.97 65
17319.22 56
17320.46 67
17321.70 69
17322.95 81
17324.19 61
17325.43 64
17326.68 60
17327.92 77
17329.17 73
17330.41 70
17331.65 74
17332.90 81
17334.14 65
17335.38 61
17336.63 76
17337.87 63
17339.12 76
17340.36 73
17341.61 72
17342.85 57
17344.09 72
17345.34 71
17346.58 70
17347.83 69
17349.07 75
17350.32 89
17351.56 76
17352.80 70
17354.05 75
17355.29 72
17356.54 52
17357.78 71
17359.03 79
17360.27 83
17361.52 79
17362.76 82
17364.01 91
17365.25 83
17366.50 66
17367.74 57
17368.99 83
17370.23 65
17371.48 75
17372.72 73
17373.97 79
17375.22 69
17376.46 73
17377.71 62
17378.95 57
17380.20 72
17381.44 55
17382.69 70
17383.93 55
17385.18 62
17386.43 68
17387.67 68
17388.92 72
17390.16 64
17391.41 70
17392.66 60
17393.90 77
17395.15 74
17396.39 83
17397.64 77
17398.89 65
17400.13 74
17401.38 65
17402.63 67
17403.87 65
17405.12 77
17406.37 73
17407.61 64
17408.86 61
17410.11 63
17411.35 80
17412.60 70
17413.85 86
17415.09 69
17416.34 77
17417.59 74
17418.83 70
17420.08 93
17421.33 83
17422.57 93
17423.82 77
17425.07 85
17426.32 78
17427.56 71
17428.81 88
17430.06 77
17431.31 79
17432.55 74
17433.80 87
17435.05 96
17436.30 71
17437.54 78
17438.79 81
17440.04 80
17441.29 74
17442.53 82
17443.78 96
17445.03 98
17446.28 77
17447.53 92
17448.77 90
17450.02 74
17451.27 84
17452.52 63
17453.77 84
17455.01 89
17456.26 82
17457.51 74
17458.76 89
17460.01 92
17461.26 93
17462.51 84
17463.75 83
17465.00 88
17466.25 97
17467.50 94
17468.75 107
17470.00 109
17471.25 82
17472.50 96
17473.74 84
17474.99 72
17476.24 94
17477.49 102
17478.74 91
17479.99 78
17481.24 101
17482.49 115
17483.74 90
17484.99 97
17486.24 94
17487.49 96
17488.74 109
17489.98 88
17491.23 94
17492.48 94
17493.73 84
17494.98 97
17496.23 88
17497.48 72
17498.73 95
17499.98 130
17501.23 110
17502.48 97
17503.73 96
17504.98 99
17506.23 74
17507.48 109
17508.73 106
17509.98 85
17511.23 113
17512.48 88
17513.73 97
17514.98 76
17516.24 85
17517.49 89
17518.74 100
17519.99 121
17521.24 95
17522.49 89
17523.74 105
17524.99 103
17526.24 98
17527.49 90
17528.74 99
17529.99 98
17531.24 97
17532.50 101
17533.75 116
17535.00 101
17536.25 104
17537.50 120
17538.75 100
17540.00 114
17541.25 95
17542.51 97
17543.76 119
17545.01 110
17546.26 89
17547.51 101
17548.76 100
17550.01 90
17551.27 107
17552.52 99
17553.77 107
17555.02 112
17556.27 88
17557.53 115
17558.78 105
17560.03 100
17561.28 96
17562.53 80
17563.79 81
17565.04 96
17566.29 106
17567.54 107
17568.80 96
17570.05 81
17571.30 95
17572.55 93
17573.81 103
17575.06 91
17576.31 79
17577.56 105
17578.82 94
17580.07 97
17581.32 93
17582.57 111
17583.83 90
17585.08 91
17586.33 88
17587.59 120
17588.84 125
17590.09 101
17591.35 87
17592.60 103
17593.85 108
17595.11 78
17596.36 79
17597.61 91
17598.87 95
17600.12 81
17601.37 85
17602.63 81
17603.88 86
17605.13 91
17606.39 120
17607.64 86
17608.89 100
17610.15 103
17611.40 91
17612.66 101
17613.91 98
17615.16 116
17616.42 100
17617.67 73
17618.93 88
17620.18 86
17621.43 96
17622.69 104
17623.94 81
17625.20 88
17626.45 123
17627.71 91
17628.96 97
17630.22 112
17631.47 84
17632.72 97
17633.98 90
17635.23 86
17636.49 61
17637.74 103
17639.00 72
17640.25 58
17641.51 66
17642.76 94
17644.02 62
17645.27 84
17646.53 84
17647.78 77
17649.04 72
17650.29 71
17651.55 88
17652.80 85
17654.06 94
17655.32 74
17656.57 54
17657.83 67
17659.08 62
17660.34 82
17661.59 81
17662.85 91
17664.11 80
17665.36 72
17666.62 98
17667.87 75
17669.13 73
17670.38 96
17671.64 76
17672.90 66
17674.15 80
17675.41 88
17676.67 96
17677.92 87
17679.18 62
17680.43 75
17681.69 67
17682.95 88
17684.20 74
17685.46 88
17686.72 77
17687.97 93
17689.23 84
17690.49 79
17691.74 68
17693.00 81
17694.26 77
17695.51 64
17696.77 68
17698.03 69
17699.28 69
17700.54 72
17701.80 64
17703.06 62
17704.31 65
17705.57 71
17706.83 78
17708.08 94
17709.34 90
17710.60 94
17711.86 90
17713.11 81
17714.37 72
17715.63 76
17716.89 71
17718.14 58
17719.40 70
17720.66 61
17721.92 45
17723.18 61
17724.43 73
17725.69 69
17726.95 66
17728.21 78
17729.47 89
17730.72 76
17731.98 68
17733.24 87
17734.50 78
17735.76 64
17737.02 73
17738.27 69
17739.53 84
17740.79 59
17742.05 53
17743.31 59
17744.57 66
17745.83 54
17747.08 86
17748.34 77
17749.60 89
17750.86 76
17752.12 75
17753.38 72
17754.64 72
17755.90 63
17757.16 77
17758.41 73
17759.67 65
17760.93 60
17762.19 70
17763.45 90
17764.71 76
17765.97 61
17767.23 75
17768.49 105
17769.75 84
17771.01 63
17772.27 59
17773.53 78
17774.79 84
17776.05 68
17777.31 66
17778.57 60
17779.83 61
17781.09 71
17782.35 55
17783.61 57
17784.87 47
17786.13 56
17787.39 76
17788.65 66
17789.91 86
17791.17 87
17792.43 80
17793.69 77
17794.95 78
17796.21 58
17797.47 71
17798.73 65
17799.99 65
17801.25 72
17802.51 81
17803.77 74
17805.03 67
17806.29 76
17807.55 70
17808.82 82
17810.08 61
17811.34 73
17812.60 77
17813.86 65
17815.12 46
17816.38 65
17817.64 69
17818.90 63
17820.17 71
17821.43 69
17822.69 75
17823.95 56
17825.21 85
17826.47 66
17827.73 63
17829.00 64
17830.26 51
17831.52 77
17832.78 70
17834.04 69
17835.31 73
17836.57 82
17837.83 76
17839.09 71
17840.35 57
17841.61 53
17842.88 56
17844.14 82
17845.40 55
17846.66 52
17847.93 56
17849.19 63
17850.45 85
17851.71 65
17852.98 58
17854.24 55
17855.50 84
17856.76 93
17858.03 56
17859.29 55
17860.55 56
17861.81 57
17863.08 60
17864.34 60
17865.60 59
17866.87 59
17868.13 64
17869.39 66
17870.65 63
17871.92 66
17873.18 64
17874.44 62
17875.71 74
17876.97 65
17878.23 58
17879.50 46
17880.76 56
17882.02 84
17883.29 60
17884.55 68
17885.82 49
17887.08 52
17888.34 68
17889.61 80
17890.87 60
17892.13 60
17893.40 67
17894.66 74
17895.93 78
17897.19 53
17898.45 54
17899.72 63
17900.98 62
17902.25 69
17903.51 81
17904.78 83
17906.04 76
17907.30 80
17908.57 71
17909.83 52
17911.10 82
17912.36 73
17913.63 84
17914.89 86
17916.16 81
17917.42 66
17918.69 59
17919.95 66
17921.22 40
17922.48 59
17923.75 82
17925.01 51
17926.28 60
17927.54 52
17928.81 63
17930.07 58
17931.34 80
17932.60 56
17933.87 79
17935.13 74
17936.40 60
17937.66 56
17938.93 66
17940.19 60
17941.46 71
17942.73 72
17943.99 67
17945.26 49
17946.52 69
17947.79 61
17949.05 66
17950.32 75
17951.59 69
17952.85 58
17954.12 51
17955.38 64
17956.65 53
17957.92 50
17959.18 62
17960.45 61
17961.72 55
17962.98 60
17964.25 53
17965.52 73
17966.78 66
17968.05 57
17969.31 62
17970.58 59
17971.85 70
17973.11 60
17974.38 50
17975.65 69
17976.92 52
17978.18 43
17979.45 60
17980.72 69
17981.98 70
17983.25 82
17984.52 77
17985.78 52
17987.05 55
17988.32 41
17989.59 46
17990.85 68
17992.12 71
17993.39 70
17994.66 68
17995.92 60
17997.19 65
17998.46 66
17999.73 70
18000.99 57
18002.26 65
18003.53 47
18004.80 49
18006.07 55
18007.33 62
18008.60 68
18009.87 80
18011.14 82
18012.41 57
18013.67 69
18014.94 70
18016.21 67
18017.48 73
18018.75 61
18020.02 65
18021.28 77
18022.55 63
18023.82 68
18025.09 56
18026.36 63
18027.63 59
18028.90 53
18030.16 69
18031.43 84
18032.70 67
18033.97 71
18035.24 62
18036.51 67
18037.78 55
18039.05 78
18040.32 65
18041.58 59
18042.85 52
18044.12 67
18045.39 62
18046.66 61
18047.93 69
18049.20 71
18050.47 63
18051.74 81
18053.01 65
18054.28 69
18055.55 94
18056.82 64
18058.09 59
18059.36 66
18060.63 69
18061.90 60
18063.17 78
18064.44 70
18065.71 73
18066.98 57
18068.25 77
18069.52 69
18070.79 73
18072.06 72
18073.33 79
18074.60 67
18075.87 73
18077.14 70
18078.41 68
18079.68 75
18080.95 64
18082.22 66
18083.49 63
18084.76 73
18086.03 65
18087.30 63
18088.57 61
18089.85 73
18091.12 68
18092.39 84
18093.66 85
18094.93 76
18096.20 76
18097.47 48
18098.74 69
18100.01 56
18101.29 60
18102.56 55
18103.83 67
18105.10 73
18106.37 72
18107.64 87
18108.91 96
18110.19 75
18111.46 71
18112.73 68
18114.00 83
18115.27 72
18116.54 82
18117.82 73
18119.09 59
18120.36 60
18121.63 55
18122.90 63
18124.18 57
18125.45 72
18126.72 65
18127.99 68
18129.26 63
18130.54 89
18131.81 81
18133.08 63
18134.35 67
18135.63 72
18136.90 90
18138.17 64
18139.44 54
18140.72 77
18141.99 67
18143.26 56
18144.53 82
18145.81 55
18147.08 73
18148.35 65
18149.63 64
18150.90 45
18152.17 58
18153.45 53
18154.72 70
18155.99 57
18157.26 50
18158.54 54
18159.81 63
18161.08 73
18162.36 62
18163.63 51
18164.91 59
18166.18 52
18167.45 50
18168.73 58
18170.00 47
18171.27 66
18172.55 62
18173.82 58
18175.09 70
18176.37 55
18177.64 52
18178.92 64
18180.19 51
18181.46 54
18182.74 52
18184.01 56
18185.29 62
18186.56 77
18187.84 56
18189.11 65
18190.38 64
18191.66 74
18192.93 68
18194.21 55
18195.48 63
18196.76 68
18198.03 66
18199.31 63
18200.58 64
18201.86 70
18203.13 70
18204.41 53
18205.68 56
18206.96 60
18208.23 72
18209.51 45
18210.78 69
18212.06 81
18213.33 71
18214.61 60
18215.88 61
18217.16 62
18218.43 63
18219.71 51
18220.98 66
18222.26 65
18223.53 68
18224.81 47
18226.09 83
18227.36 82
18228.64 63
18229.91 62
18231.19 59
18232.46 47
18233.74 50
18235.02 68
18236.29 56
18237.57 54
18238.84 64
18240.12 67
18241.40 59
18242.67 55
18243.95 65
18245.23 64
18246.50 62
18247.78 68
18249.05 50
18250.33 62
18251.61 57
18252.88 61
18254.16 57
18255.44 77
18256.71 79
18257.99 74
18259.27 59
18260.54 75
18261.82 66
18263.10 57
18264.38 71
18265.65 76
18266.93 64
18268.21 71
18269.48 58
18270.76 65
18272.04 48
18273.32 71
18274.59 72
18275.87 66
18277.15 52
18278.43 58
18279.70 68
18280.98 73
18282.26 66
18283.54 79
18284.81 69
18286.09 71
18287.37 85
18288.65 68
18289.92 74
18291.20 57
18292.48 82
18293.76 66
18295.04 64
18296.31 58
18297.59 74
18298.87 46
18300.15 58
18301.43 56
18302.71 63
18303.98 68
18305.26 56
18306.54 66
18307.82 67
18309.10 59
18310.38 62
18311.66 65
18312.93 63
18314.21 67
18315.49 57
18316.77 64
18318.05 79
18319.33 58
18320.61 59
18321.89 84
18323.17 64
18324.44 58
18325.72 54
18327.00 71
18328.28 68
18329.56 46
18330.84 84
18332.12 50
18333.40 57
18334.68 57
18335.96 51
18337.24 52
18338.52 60
18339.80 73
18341.08 63
18342.36 65
18343.64 87
18344.92 56
18346.20 76
18347.48 59
18348.76 64
18350.04 60
18351.32 62
18352.60 60
18353.88 55
18355.16 68
18356.44 48
18357.72 65
18359.00 57
18360.28 60
18361.56 60
18362.84 62
18364.12 54
18365.40 62
18366.68 63
18367.96 63
18369.24 71
18370.52 64
18371.80 54
18373.08 57
18374.36 53
18375.64 56
18376.93 47
18378.21 62
18379.49 73
18380.77 59
18382.05 57
18383.33 60
18384.61 87
18385.89 74
18387.17 50
18388.46 69
18389.74 54
18391.02 63
18392.30 72
18393.58 53
18394.86 56
18396.15 54
18397.43 62
18398.71 74
18399.99 59
18401.27 83
18402.55 87
18403.84 70
18405.12 62
18406.40 54
18407.68 70
18408.96 77
18410.25 71
18411.53 50
18412.81 41
18414.09 58
18415.37 61
18416.66 79
18417.94 76
18419.22 65
18420.50 92
18421.79 54
18423.07 69
18424.35 49
18425.63 51
18426.92 66
18428.20 45
18429.48 53
18430.77 57
18432.05 78
18433.33 67
18434.61 51
18435.90 47
18437.18 75
18438.46 71
18439.75 66
18441.03 72
18442.31 63
18443.60 68
18444.88 81
18446.16 64
18447.45 51
18448.73 37
18450.01 55
18451.30 77
18452.58 82
18453.86 73
18455.15 55
18456.43 67
18457.71 74
18459.00 59
18460.28 68
18461.57 68
18462.85 61
18464.13 67
18465.42 57
18466.70 48
18467.99 54
18469.27 60
18470.55 56
18471.84 74
18473.12 46
18474.41 52
18475.69 70
18476.98 55
18478.26 69
18479.55 61
18480.83 54
18482.11 52
18483.40 67
18484.68 56
18485.97 73
18487.25 93
18488.54 66
18489.82 56
18491.11 60
18492.39 47
18493.68 54
18494.96 73
18496.25 51
18497.53 54
18498.82 47
18500.10 55
18501.39 48
18502.67 52
18503.96 60
18505.24 57
18506.53 41
18507.82 54
18509.10 65
18510.39 51
18511.67 51
18512.96 58
18514.24 70
18515.53 67
18516.82 54
18518.10 67
18519.39 66
18520.67 58
18521.96 81
18523.25 76
18524.53 47
18525.82 69
18527.10 76
18528.39 71
18529.68 55
18530.96 44
18532.25 75
18533.54 84
18534.82 58
18536.11 59
18537.39 73
18538.68 64
18539.97 56
18541.25 78
18542.54 79
18543.83 51
18545.11 60
18546.40 77
18547.69 64
18548.98 77
18550.26 54
18551.55 68
18552.84 60
18554.12 64
18555.41 59
18556.70 59
18557.99 46
18559.27 60
18560.56 74
18561.85 67
18563.13 71
18564.42 60
18565.71 59
18567.00 68
18568.28 65
18569.57 56
18570.86 52
18572.15 66
18573.44 58
18574.72 46
18576.01 63
18577.30 67
18578.59 74
18579.88 73
18581.16 46
18582.45 74
18583.74 72
18585.03 70
18586.32 62
18587.60 84
18588.89 61
18590.18 77
18591.47 68
18592.76 55
18594.05 75
18595.33 61
18596.62 65
18597.91 59
18599.20 72
18600.49 64
18601.78 61
18603.07 55
18604.36 72
18605.64 65
18606.93 55
18608.22 75
18609.51 73
18610.80 62
18612.09 55
18613.38 78
18614.67 64
18615.96 49
18617.25 67
18618.54 82
18619.83 65
18621.12 65
18622.40 71
18623.69 75
18624.98 67
18626.27 76
18627.56 84
18628.85 82
18630.14 64
18631.43 62
18632.72 76
18634.01 59
18635.30 62
18636.59 83
18637.88 96
18639.17 69
18640.46 65
18641.75 72
18643.04 68
18644.33 60
18645.62 59
18646.91 46
18648.20 56
18649.49 71
18650.78 62
18652.08 56
18653.37 68
18654.66 53
18655.95 76
18657.24 60
18658.53 73
18659.82 71
18661.11 55
18662.40 73
18663.69 67
18664.98 54
18666.27 55
18667.56 66
18668.86 58
18670.15 58
18671.44 56
18672.73 80
18674.02 61
18675.31 61
18676.60 64
18677.90 49
18679.19 48
18680.48 48
18681.77 53
18683.06 65
18684.35 65
18685.64 58
18686.94 53
18688.23 56
18689.52 46
18690.81 65
18692.10 66
18693.40 48
18694.69 55
18695.98 50
18697.27 62
18698.56 64
18699.86 64
18701.15 60
18702.44 57
18703.73 83
18705.03 64
18706.32 53
18707.61 48
18708.90 67
18710.19 63
18711.49 48
18712.78 71
18714.07 73
18715.37 55
18716.66 58
18717.95 55
18719.24 52
18720.54 73
18721.83 62
18723.12 52
18724.42 62
18725.71 55
18727.00 62
18728.30 64
18729.59 60
18730.88 65
18732.17 50
18733.47 56
18734.76 64
18736.05 45
18737.35 51
18738.64 73
18739.94 70
18741.23 54
18742.52 55
18743.82 67
18745.11 67
18746.40 62
18747.70 46
18748.99 45
18750.29 45
18751.58 63
18752.87 55
18754.17 49
18755.46 56
18756.76 47
18758.05 56
18759.34 69
18760.64 41
18761.93 59
18763.23 75
18764.52 78
18765.82 66
18767.11 61
18768.41 52
18769.70 46
18770.99 45
18772.29 62
18773.58 65
18774.88 62
18776.17 64
18777.47 68
18778.76 66
18780.06 58
18781.35 53
18782.65 66
18783.94 51
18785.24 37
18786.53 46
18787.83 57
18789.12 60
18790.42 40
18791.71 52
18793.01 58
18794.31 61
18795.60 41
18796.90 56
18798.19 57
18799.49 49
18800.78 72
18802.08 61
18803.37 49
18804.67 57
18805.97 60
18807.26 52
18808.56 50
18809.85 65
18811.15 56
18812.45 72
18813.74 65
18815.04 72
18816.34 59
18817.63 55
18818.93 68
18820.22 52
18821.52 71
18822.82 47
18824.11 54
18825.41 38
18826.71 54
18828.00 52
18829.30 36
18830.60 45
18831.89 49
18833.19 68
18834.49 58
18835.78 52
18837.08 44
18838.38 59
18839.67 59
18840.97 40
18842.27 50
18843.57 48
18844.86 57
18846.16 63
18847.46 47
18848.75 69
18850.05 68
18851.35 48
18852.65 46
18853.94 60
18855.24 66
18856.54 82
18857.84 93
18859.13 52
18860.43 56
18861.73 51
18863.03 58
18864.33 76
18865.62 50
18866.92 47
18868.22 69
18869.52 38
18870.82 50
18872.11 54
18873.41 60
18874.71 39
18876.01 44
18877.31 35
18878.61 39
18879.90 30
18881.20 60
18882.50 54
18883.80 55
18885.10 57
18886.40 46
18887.70 60
18888.99 56
18890.29 42
18891.59 47
18892.89 66
18894.19 73
18895.49 59
18896.79 51
18898.09 51
18899.39 47
18900.68 48
18901.98 54
18903.28 66
18904.58 71
18905.88 60
18907.18 78
18908.48 56
18909.78 49
18911.08 62
18912.38 51
18913.68 58
18914.98 50
18916.28 54
18917.58 66
18918.88 58
18920.18 40
18921.48 65
18922.78 71
18924.08 67
18925.38 47
18926.68 60
18927.98 58
18929.28 63
18930.58 58
18931.88 64
18933.18 62
18934.48 48
18935.78 55
18937.08 46
18938.38 46
18939.68 52
18940.98 61
18942.28 47
18943.58 44
18944.88 49
18946.18 82
18947.48 67
18948.78 63
18950.08 53
18951.39 72
18952.69 68
18953.99 63
18955.29 48
18956.59 63
18957.89 53
18959.19 74
18960.49 73
18961.79 80
18963.09 67
18964.40 63
18965.70 48
18967.00 68
18968.30 61
18969.60 68
18970.90 65
18972.21 59
18973.51 64
18974.81 69
18976.11 77
18977.41 62
18978.71 43
18980.02 62
18981.32 60
18982.62 73
18983.92 57
18985.22 63
18986.53 64
18987.83 65
18989.13 48
18990.43 57
18991.73 45
18993.04 67
18994.34 67
18995.64 57
18996.94 47
18998.25 61
18999.55 50
19000.85 52
19002.15 64
19003.46 62
19004.76 54
19006.06 56
19007.36 61
19008.67 50
19009.97 38
19011.27 72
19012.58 42
19013.88 57
19015.18 44
19016.49 59
19017.79 53
19019.09 60
19020.40 55
19021.70 64
19023.00 46
19024.31 60
19025.61 56
19026.91 48
19028.22 40
19029.52 50
19030.82 53
19032.13 40
19033.43 54
19034.73 46
19036.04 69
19037.34 54
19038.65 46
19039.95 43
19041.25 38
19042.56 36
19043.86 48
19045.17 46
19046.47 50
19047.77 62
19049.08 80
19050.38 60
19051.69 49
19052.99 56
19054.30 56
19055.60 56
19056.90 40
19058.21 38
19059.51 42
19060.82 72
19062.12 67
19063.43 40
19064.73 46
19066.04 39
19067.34 67
19068.65 61
19069.95 41
19071.26 55
19072.56 105
19073.87 92
19075.17 72
19076.48 46
19077.78 40
19079.09 58
19080.39 59
19081.70 55
19083.00 67
19084.31 34
19085.61 46
19086.92 59
19088.23 55
19089.53 64
19090.84 52
19092.14 71
19093.45 58
19094.75 45
19096.06 50
19097.37 54
19098.67 49
19099.98 56
19101.28 38
19102.59 51
19103.90 88
19105.20 48
19106.51 47
19107.81 82
19109.12 53
19110.43 75
19111.73 67
19113.04 48
19114.35 46
19115.65 39
19116.96 47
19118.27 63
19119.57 57
19120.88 52
19122.19 58
19123.49 47
19124.80 38
19126.11 46
19127.41 70
19128.72 39
19130.03 52
19131.33 62
19132.64 40
19133.95 56
19135.26 53
19136.56 54
19137.87 63
19139.18 72
19140.49 68
19141.79 53
19143.10 59
19144.41 59
19145.71 34
19147.02 75
19148.33 66
19149.64 43
19150.95 59
19152.25 69
19153.56 45
19154.87 59
19156.18 72
19157.48 64
19158.79 56
19160.10 53
19161.41 46
19162.72 57
19164.03 57
19165.33 54
19166.64 52
19167.95 57
19169.26 62
19170.57 47
19171.88 43
19173.18 49
19174.49 59
19175.80 70
19177.11 52
19178.42 55
19179.73 52
19181.04 50
19182.34 61
19183.65 47
19184.96 47
19186.27 53
19187.58 76
19188.89 66
19190.20 53
19191.51 41
19192.82 55
19194.13 61
19195.43 46
19196.74 59
19198.05 57
19199.36 69
19200.67 64
19201.98 50
19203.29 48
19204.60 43
19205.91 58
19207.22 53
19208.53 53
19209.84 52
19211.15 55
19212.46 53
19213.77 46
19215.08 55
19216.39 45
19217.70 45
19219.01 56
19220.32 66
19221.63 51
19222.94 65
19224.25 41
19225.56 49
19226.87 66
19228.18 76
19229.49 56
19230.80 48
19232.11 51
19233.42 46
19234.73 59
19236.04 50
19237.35 49
19238.67 44
19239.98 65
19241.29 43
19242.60 49
19243.91 61
19245.22 41
19246.53 58
19247.84 61
19249.15 41
19250.46 36
19251.77 39
19253.09 37
19254.40 64
19255.71 51
19257.02 76
19258.33 57
19259.64 59
19260.95 66
19262.27 56
19263.58 52
19264.89 50
19266.20 51
19267.51 67
19268.82 63
19270.14 61
19271.45 49
19272.76 58
19274.07 60
19275.38 60
19276.70 39
19278.01 68
19279.32 76
19280.63 68
19281.94 51
19283.26 50
19284.57 44
19285.88 56
19287.19 52
19288.51 65
19289.82 55
19291.13 44
19292.44 80
19293.76 51
19295.07 48
19296.38 51
19297.69 52
19299.01 54
19300.32 62
19301.63 51
19302.95 59
19304.26 71
19305.57 57
19306.88 45
19308.20 81
19309.51 72
19310.82 44
19312.14 62
19313.45 55
19314.76 56
19316.08 58
19317.39 66
19318.70 57
19320.02 53
19321.33 46
19322.64 50
19323.96 49
19325.27 42
19326.59 47
19327.90 56
19329.21 59
19330.53 39
19331.84 73
19333.15 65
19334.47 71
19335.78 65
19337.10 50
19338.41 46
19339.73 62
19341.04 54
19342.35 48
19343.67 64
19344.98 48
19346.30 46
19347.61 44
19348.93 55
19350.24 66
19351.55 67
19352.87 70
19354.18 58
19355.50 56
19356.81 59
19358.13 41
19359.44 48
19360.76 44
19362.07 66
19363.39 57
19364.70 64
19366.02 75
19367.33 51
19368.65 52
19369.96 53
19371.28 51
19372.59 57
19373.91 53
19375.22 55
19376.54 55
19377.86 53
19379.17 44
19380.49 49
19381.80 58
19383.12 54
19384.43 33
19385.75 45
19387.07 51
19388.38 51
19389.70 67
19391.01 73
19392.33 56
19393.65 56
19394.96 43
19396.28 60
19397.59 47
19398.91 38
19400.23 73
19401.54 55
19402.86 53
19404.17 59
19405.49 52
19406.81 55
19408.12 47
19409.44 50
19410.76 58
19412.07 55
19413.39 60
19414.71 59
19416.02 55
19417.34 53
19418.66 44
19419.97 57
19421.29 41
19422.61 49
19423.93 51
19425.24 63
19426.56 77
19427.88 65
19429.19 54
19430.51 54
19431.83 45
19433.15 55
19434.46 52
19435.78 54
19437.10 58
19438.42 47
19439.73 56
19441.05 62
19442.37 61
19443.69 62
19445.00 104
19446.32 52
19447.64 47
19448.96 57
19450.28 61
19451.59 66
19452.91 49
19454.23 60
19455.55 50
19456.87 56
19458.18 58
19459.50 53
19460.82 65
19462.14 56
19463.46 77
19464.78 50
19466.09 37
19467.41 50
19468.73 39
19470.05 49
19471.37 43
19472.69 46
19474.01 42
19475.33 51
19476.64 51
19477.96 49
19479.28 70
19480.60 55
19481.92 61
19483.24 65
19484.56 60
19485.88 54
19487.20 63
19488.52 59
19489.83 55
19491.15 40
19492.47 30
19493.79 40
19495.11 47
19496.43 62
19497.75 38
19499.07 44
19500.39 47
19501.71 49
19503.03 53
19504.35 56
19505.67 62
19506.99 53
19508.31 58
19509.63 66
19510.95 55
19512.27 49
19513.59 39
19514.91 56
19516.23 61
19517.55 53
19518.87 57
19520.19 53
19521.51 50
19522.83 48
19524.15 64
19525.47 47
19526.79 56
19528.11 54
19529.43 69
19530.75 52
19532.08 43
19533.40 51
19534.72 60
19536.04 45
19537.36 49
19538.68 44
19540.00 52
19541.32 49
19542.64 52
19543.96 46
19545.29 67
19546.61 48
19547.93 50
19549.25 67
19550.57 62
19551.89 46
19553.21 64
19554.53 54
19555.86 66
19557.18 59
19558.50 62
19559.82 62
19561.14 39
19562.46 54
19563.79 67
19565.11 66
19566.43 45
19567.75 58
19569.07 74
19570.40 62
19571.72 50
19573.04 59
19574.36 57
19575.68 66
19577.01 59
19578.33 65
19579.65 42
19580.97 34
19582.30 55
19583.62 40
19584.94 39
19586.26 59
19587.59 60
19588.91 64
19590.23 54
19591.55 55
19592.88 52
19594.20 56
19595.52 56
19596.85 54
19598.17 53
19599.49 52
19600.81 53
19602.14 72
19603.46 48
19604.78 56
19606.11 52
19607.43 49
19608.75 74
19610.08 55
19611.40 70
19612.72 41
19614.05 63
19615.37 48
19616.69 54
19618.02 53
19619.34 51
19620.67 46
19621.99 47
19623.31 51
19624.64 72
19625.96 53
19627.29 47
19628.61 56
19629.93 56
19631.26 73
19632.58 61
19633.91 50
19635.23 55
19636.55 76
19637.88 74
19639.20 51
19640.53 65
19641.85 72
19643.18 74
19644.50 62
19645.82 70
19647.15 64
19648.47 48
19649.80 56
19651.12 52
19652.45 47
19653.77 53
19655.10 56
19656.42 51
19657.75 62
19659.07 53
19660.40 59
19661.72 73
19663.05 64
19664.37 46
19665.70 57
19667.02 58
19668.35 59
19669.67 58
19671.00 56
19672.33 71
19673.65 58
19674.98 64
19676.30 61
19677.63 59
19678.95 55
19680.28 66
19681.61 66
19682.93 44
19684.26 65
19685.58 65
19686.91 57
19688.23 46
19689.56 55
19690.89 56
19692.21 55
19693.54 49
19694.87 51
19696.19 61
19697.52 54
19698.84 61
19700.17 64
19701.50 52
19702.82 62
19704.15 72
19705.48 66
19706.80 70
19708.13 63
19709.46 60
19710.78 70
19712.11 46
19713.44 45
19714.76 44
19716.09 47
19717.42 51
19718.75 39
19720.07 42
19721.40 75
19722.73 55
19724.05 45
19725.38 69
19726.71 76
19728.04 66
19729.36 73
19730.69 50
19732.02 54
19733.35 49
19734.67 60
19736.00 75
19737.33 67
19738.66 75
19739.98 44
19741.31 62
19742.64 56
19743.97 47
19745.30 41
19746.62 48
19747.95 51
19749.28 63
19750.61 56
19751.94 67
19753.26 55
19754.59 57
19755.92 49
19757.25 66
19758.58 40
19759.91 61
19761.23 47
19762.56 56
19763.89 48
19765.22 60
19766.55 59
19767.88 48
19769.21 66
19770.53 47
19771.86 61
19773.19 54
19774.52 56
19775.85 57
19777.18 60
19778.51 65
19779.84 41
19781.17 63
19782.50 74
19783.83 64
19785.15 52
19786.48 60
19787.81 55
19789.14 81
19790.47 57
19791.80 42
19793.13 58
19794.46 58
19795.79 49
19797.12 70
19798.45 45
19799.78 50
19801.11 79
19802.44 57
19803.77 35
19805.10 47
19806.43 61
19807.76 62
19809.09 51
19810.42 56
19811.75 61
19813.08 61
19814.41 33
19815.74 41
19817.07 42
19818.40 43
19819.73 37
19821.06 58
19822.39 52
19823.72 47
19825.05 95
19826.38 61
19827.71 60
19829.05 58
19830.38 74
19831.71 58
19833.04 53
19834.37 74
19835.70 73
19837.03 64
19838.36 63
19839.69 35
19841.02 64
19842.36 44
19843.69 56
19845.02 72
19846.35 60
19847.68 47
19849.01 64
19850.34 58
19851.68 44
19853.01 37
19854.34 52
19855.67 49
19857.00 73
19858.33 52
19859.67 54
19861.00 58
19862.33 53
19863.66 56
19864.99 61
19866.32 54
19867.66 48
19868.99 52
19870.32 56
19871.65 58
19872.99 67
19874.32 59
19875.65 52
19876.98 50
19878.32 41
19879.65 54
19880.98 54
19882.31 61
19883.65 53
19884.98 40
19886.31 78
19887.64 80
19888.98 59
19890.31 55
19891.64 42
19892.97 46
19894.31 55
19895.64 70
19896.97 62
19898.31 52
19899.64 54
19900.97 57
19902.31 68
19903.64 43
19904.97 66
19906.31 60
19907.64 69
19908.97 64
19910.31 73
19911.64 69
19912.97 49
19914.31 65
19915.64 63
19916.97 38
19918.31 47
19919.64 49
19920.98 62
19922.31 60
19923.64 37
19924.98 68
19926.31 64
19927.65 67
19928.98 66
19930.31 44
19931.65 39
19932.98 56
19934.32 54
19935.65 59
19936.99 40
19938.32 52
19939.65 43
19940.99 58
19942.32 62
19943.66 42
19944.99 39
19946.33 61
19947.66 60
19949.00 59
19950.33 78
19951.67 63
19953.00 58
19954.34 65
19955.67 49
19957.01 54
19958.34 35
19959.68 45
19961.01 61
19962.35 53
19963.68 54
19965.02 69
19966.35 58
19967.69 57
19969.02 51
19970.36 46
19971.70 51
19973.03 64
19974.37 65
19975.70 64
19977.04 52
19978.37 50
19979.71 63
19981.05 60
19982.38 63
19983.72 62
19985.05 54
19986.39 54
19987.73 51
19989.06 48
19990.40 68
19991.73 68
19993.07 61
19994.41 44
19995.74 66
19997.08 58
19998.42 69
19999.75 38
20001.09 55
20002.43 59
20003.76 56
20005.10 56
20006.44 56
20007.77 46
20009.11 54
20010.45 72
20011.78 51
20013.12 52
20014.46 53
20015.79 57
20017.13 53
20018.47 67
20019.81 48
20021.14 82
20022.48 81
20023.82 63
20025.15 61
20026.49 57
20027.83 64
20029.17 55
20030.50 47
20031.84 47
20033.18 46
20034.52 51
20035.85 49
20037.19 57
20038.53 84
20039.87 75
20041.21 81
20042.54 51
20043.88 59
20045.22 75
20046.56 58
20047.90 52
20049.23 46
20050.57 56
20051.91 67
20053.25 70
20054.59 76
20055.93 63
20057.26 58
20058.60 69
20059.94 79
20061.28 65
20062.62 61
20063.96 59
20065.30 47
20066.63 64
20067.97 76
20069.31 70
20070.65 68
20071.99 54
20073.33 53
20074.67 62
20076.01 58
20077.35 45
20078.68 53
20080.02 59
20081.36 57
20082.70 58
20084.04 59
20085.38 66
20086.72 51
20088.06 65
20089.40 68
20090.74 78
20092.08 58
20093.42 49
20094.76 63
20096.10 64
20097.44 56
20098.78 69
20100.12 56
20101.46 74
20102.80 47
20104.14 60
20105.48 69
20106.82 56
20108.16 52
20109.50 62
20110.84 61
20112.18 60
20113.52 59
20114.86 51
20116.20 65
20117.54 60
20118.88 55
20120.22 55
20121.56 59
20122.90 58
20124.24 67
20125.58 47
20126.92 73
20128.26 64
20129.61 51
20130.95 48
20132.29 64
20133.63 50
20134.97 59
20136.31 54
20137.65 59
20138.99 56
20140.33 57
20141.67 63
20143.02 64
