# Supplementary material for: MALDI-TOF MS typing enables the classification of brewing yeasts of the genus Saccharomyces to major beer styles
Source: PLoS One. 2017 Aug 9;12(8):e0181694. doi: 10.1371/journal.pone.0181694 (PMC5549903; doi:10.1371/journal.pone.0181694)
Supplement: S2 File — The directory includes 90 raw files and was zipped to “.zip”; the folder has three strains with 30 spectra per strain; S1 Text explains the raw files with an example and Table 1 represents the yeast strains used within the experiment. (ZIP) [file pone.0181694.s005.zip › 4-6/30255-175-OG-WB-WB-YPG-18h-E-E_2015-07-13_1_0_A10_1.dat]

2000.66 1335
2001.08 1446
2001.50 1379
2001.92 1281
2002.34 1308
2002.77 1208
2003.19 1163
2003.61 1232
2004.03 1267
2004.45 1141
2004.88 1121
2005.30 1105
2005.72 1035
2006.14 1141
2006.56 1260
2006.99 1129
2007.41 1247
2007.83 1213
2008.25 1033
2008.67 954
2009.10 1155
2009.52 1166
2009.94 1120
2010.36 1265
2010.79 1135
2011.21 1150
2011.63 1125
2012.06 1098
2012.48 995
2012.90 1020
2013.32 1008
2013.75 922
2014.17 962
2014.59 1017
2015.02 1069
2015.44 1127
2015.86 1173
2016.28 1083
2016.71 1114
2017.13 1046
2017.55 1247
2017.98 1188
2018.40 1218
2018.82 1158
2019.25 1202
2019.67 1183
2020.09 1167
2020.52 1181
2020.94 1225
2021.37 1197
2021.79 1220
2022.21 1413
2022.64 1136
2023.06 1183
2023.48 1071
2023.91 1070
2024.33 1252
2024.76 1294
2025.18 1097
2025.60 1134
2026.03 1134
2026.45 1158
2026.88 1224
2027.30 1155
2027.73 960
2028.15 1116
2028.57 1046
2029.00 950
2029.42 1008
2029.85 960
2030.27 1011
2030.70 1070
2031.12 1207
2031.55 1138
2031.97 1171
2032.40 1105
2032.82 1146
2033.25 1130
2033.67 1120
2034.10 1079
2034.52 1146
2034.95 1085
2035.37 1086
2035.80 1329
2036.22 1273
2036.65 1124
2037.07 1178
2037.50 1125
2037.92 1200
2038.35 1116
2038.77 1172
2039.20 1064
2039.63 1010
2040.05 1134
2040.48 1291
2040.90 1291
2041.33 1235
2041.75 1093
2042.18 1046
2042.61 1070
2043.03 1201
2043.46 1137
2043.88 1007
2044.31 1068
2044.74 1127
2045.16 1123
2045.59 1180
2046.01 1044
2046.44 1187
2046.87 1080
2047.29 1097
2047.72 1133
2048.15 1224
2048.57 1189
2049.00 1160
2049.43 1152
2049.85 1100
2050.28 1154
2050.71 1241
2051.13 1110
2051.56 1059
2051.99 1127
2052.41 1097
2052.84 1136
2053.27 1011
2053.69 1175
2054.12 1308
2054.55 1021
2054.98 940
2055.40 1020
2055.83 985
2056.26 971
2056.68 1108
2057.11 1207
2057.54 1283
2057.97 1189
2058.39 1326
2058.82 1143
2059.25 1170
2059.68 1181
2060.11 1161
2060.53 1196
2060.96 1057
2061.39 973
2061.82 1273
2062.24 1234
2062.67 1392
2063.10 1462
2063.53 1361
2063.96 1494
2064.39 1419
2064.81 1507
2065.24 1718
2065.67 1779
2066.10 1822
2066.53 1697
2066.95 1509
2067.38 1250
2067.81 1358
2068.24 1241
2068.67 1317
2069.10 1222
2069.53 1139
2069.96 1194
2070.38 1187
2070.81 1165
2071.24 1016
2071.67 941
2072.10 1106
2072.53 1312
2072.96 1183
2073.39 1153
2073.82 1148
2074.24 1108
2074.67 1128
2075.10 1053
2075.53 1163
2075.96 1201
2076.39 1081
2076.82 1125
2077.25 1117
2077.68 1046
2078.11 1130
2078.54 1046
2078.97 995
2079.40 1091
2079.83 1157
2080.26 1116
2080.69 1170
2081.12 1145
2081.55 1169
2081.98 1091
2082.41 1028
2082.84 1133
2083.27 1098
2083.70 1145
2084.13 1035
2084.56 1075
2084.99 1115
2085.42 1109
2085.85 1134
2086.28 1131
2086.71 1129
2087.14 1216
2087.57 1126
2088.00 1215
2088.43 1079
2088.86 1074
2089.29 1053
2089.73 1041
2090.16 946
2090.59 1060
2091.02 1090
2091.45 1143
2091.88 1075
2092.31 1139
2092.74 1095
2093.17 1131
2093.60 1214
2094.04 1150
2094.47 1032
2094.90 1056
2095.33 1015
2095.76 1055
2096.19 971
2096.62 953
2097.06 957
2097.49 993
2097.92 997
2098.35 1137
2098.78 1070
2099.21 1131
2099.65 999
2100.08 1043
2100.51 1081
2100.94 1046
2101.37 1116
2101.81 1003
2102.24 1107
2102.67 1075
2103.10 1069
2103.53 1195
2103.97 1153
2104.40 1103
2104.83 1163
2105.26 1132
2105.70 1311
2106.13 1318
2106.56 1146
2106.99 1068
2107.43 1097
2107.86 1145
2108.29 1027
2108.72 1046
2109.16 1109
2109.59 1054
2110.02 1046
2110.46 996
2110.89 1024
2111.32 1130
2111.75 1116
2112.19 1084
2112.62 1039
2113.05 1141
2113.49 1167
2113.92 981
2114.35 1056
2114.79 1128
2115.22 1227
2115.65 1229
2116.09 1192
2116.52 1102
2116.95 1100
2117.39 1022
2117.82 1075
2118.26 994
2118.69 1024
2119.12 1206
2119.56 1176
2119.99 1104
2120.42 1027
2120.86 1198
2121.29 1267
2121.73 1081
2122.16 1021
2122.59 1056
2123.03 1071
2123.46 1194
2123.90 969
2124.33 988
2124.77 1051
2125.20 1102
2125.64 1192
2126.07 1081
2126.50 1077
2126.94 1126
2127.37 1174
2127.81 1022
2128.24 1087
2128.68 1095
2129.11 1074
2129.55 1241
2129.98 1139
2130.42 1156
2130.85 1249
2131.29 1079
2131.72 1122
2132.16 1024
2132.59 1268
2133.03 1299
2133.46 1146
2133.90 1047
2134.33 1194
2134.77 1166
2135.20 1132
2135.64 1040
2136.08 1036
2136.51 1000
2136.95 1078
2137.38 1089
2137.82 1158
2138.25 1162
2138.69 1021
2139.13 1095
2139.56 1093
2140.00 1117
2140.43 1029
2140.87 1003
2141.31 1092
2141.74 1181
2142.18 1063
2142.61 1071
2143.05 958
2143.49 1020
2143.92 1151
2144.36 1095
2144.80 1070
2145.23 1052
2145.67 1170
2146.11 1199
2146.54 1055
2146.98 1133
2147.42 1180
2147.85 1226
2148.29 1274
2148.73 1076
2149.16 1200
2149.60 1324
2150.04 1273
2150.47 1223
2150.91 1173
2151.35 1167
2151.79 1272
2152.22 1146
2152.66 1183
2153.10 1242
2153.53 1182
2153.97 1061
2154.41 1077
2154.85 980
2155.28 1000
2155.72 957
2156.16 1019
2156.60 1035
2157.03 1210
2157.47 1263
2157.91 1041
2158.35 1007
2158.79 1201
2159.22 1123
2159.66 1037
2160.10 1045
2160.54 1124
2160.98 1091
2161.41 1047
2161.85 1147
2162.29 1199
2162.73 1283
2163.17 1091
2163.60 1110
2164.04 1099
2164.48 1077
2164.92 978
2165.36 1060
2165.80 1231
2166.24 1198
2166.67 1162
2167.11 1138
2167.55 1160
2167.99 1147
2168.43 1072
2168.87 1113
2169.31 1324
2169.75 1273
2170.19 1402
2170.62 1413
2171.06 1258
2171.50 1231
2171.94 1425
2172.38 1464
2172.82 1495
2173.26 1517
2173.70 1407
2174.14 1471
2174.58 1646
2175.02 1542
2175.46 1324
2175.90 1500
2176.34 1473
2176.78 1244
2177.22 1318
2177.66 1345
2178.10 1328
2178.54 1349
2178.97 1238
2179.41 1241
2179.85 1251
2180.29 1227
2180.74 1197
2181.18 1162
2181.62 1178
2182.06 1131
2182.50 1060
2182.94 1042
2183.38 1096
2183.82 1240
2184.26 1147
2184.70 1119
2185.14 1137
2185.58 1169
2186.02 1108
2186.46 1218
2186.90 1163
2187.34 1229
2187.78 1285
2188.22 1066
2188.66 1045
2189.11 1088
2189.55 1224
2189.99 1232
2190.43 1207
2190.87 1316
2191.31 1300
2191.75 1187
2192.19 1251
2192.63 1200
2193.08 1270
2193.52 1337
2193.96 1304
2194.40 1271
2194.84 1264
2195.28 1264
2195.72 1351
2196.17 1344
2196.61 1485
2197.05 1422
2197.49 1390
2197.93 1249
2198.37 1239
2198.82 1282
2199.26 1197
2199.70 1046
2200.14 1101
2200.58 1083
2201.03 1089
2201.47 1018
2201.91 1064
2202.35 1202
2202.80 1180
2203.24 1102
2203.68 1031
2204.12 1060
2204.57 1168
2205.01 1186
2205.45 1286
2205.89 1227
2206.34 1166
2206.78 1049
2207.22 1245
2207.66 1143
2208.11 1214
2208.55 1299
2208.99 1351
2209.44 1293
2209.88 1116
2210.32 1156
2210.76 1206
2211.21 1116
2211.65 1301
2212.09 1212
2212.54 1105
2212.98 1185
2213.42 1206
2213.87 1322
2214.31 1341
2214.75 1316
2215.20 1203
2215.64 1157
2216.09 1117
2216.53 1118
2216.97 1180
2217.42 1266
2217.86 1144
2218.30 1149
2218.75 1177
2219.19 1315
2219.64 1257
2220.08 1209
2220.52 1176
2220.97 1179
2221.41 1152
2221.86 1218
2222.30 1087
2222.75 1182
2223.19 1356
2223.63 1131
2224.08 1214
2224.52 1206
2224.97 1260
2225.41 1391
2225.86 1145
2226.30 1189
2226.75 1246
2227.19 1239
2227.64 1279
2228.08 1325
2228.53 1156
2228.97 1187
2229.42 1110
2229.86 1126
2230.31 1347
2230.75 1241
2231.20 1129
2231.64 1199
2232.09 1247
2232.53 1040
2232.98 1123
2233.42 1148
2233.87 1164
2234.31 1109
2234.76 1289
2235.20 1215
2235.65 1073
2236.10 1118
2236.54 1206
2236.99 1038
2237.43 1058
2237.88 1014
2238.32 940
2238.77 931
2239.22 974
2239.66 1159
2240.11 1200
2240.55 1166
2241.00 1052
2241.45 1062
2241.89 1032
2242.34 1036
2242.79 980
2243.23 1036
2243.68 1157
2244.12 1214
2244.57 1149
2245.02 1203
2245.46 946
2245.91 1012
2246.36 1033
2246.80 1010
2247.25 1053
2247.70 1134
2248.14 1098
2248.59 946
2249.04 1033
2249.49 1140
2249.93 1133
2250.38 1172
2250.83 1037
2251.27 1097
2251.72 1213
2252.17 1075
2252.62 1030
2253.06 1026
2253.51 1139
2253.96 995
2254.40 1045
2254.85 1111
2255.30 1004
2255.75 1116
2256.20 1062
2256.64 1024
2257.09 1017
2257.54 1074
2257.99 1076
2258.43 1062
2258.88 957
2259.33 1108
2259.78 1165
2260.23 1075
2260.67 1158
2261.12 1150
2261.57 1100
2262.02 1170
2262.47 1219
2262.92 1231
2263.36 1140
2263.81 1034
2264.26 1137
2264.71 1234
2265.16 1201
2265.61 1031
2266.05 1036
2266.50 1050
2266.95 1188
2267.40 1190
2267.85 1052
2268.30 1137
2268.75 1159
2269.20 1263
2269.65 1163
2270.09 1033
2270.54 1213
2270.99 1357
2271.44 1225
2271.89 1294
2272.34 1340
2272.79 1286
2273.24 1207
2273.69 1262
2274.14 1241
2274.59 1110
2275.04 1079
2275.49 1151
2275.94 1130
2276.38 1058
2276.83 1053
2277.28 1062
2277.73 1055
2278.18 1006
2278.63 979
2279.08 949
2279.53 1055
2279.98 1079
2280.43 1011
2280.88 1023
2281.33 927
2281.78 1149
2282.23 1108
2282.68 1102
2283.13 1162
2283.59 1213
2284.04 1041
2284.49 1058
2284.94 1124
2285.39 1016
2285.84 960
2286.29 1131
2286.74 1199
2287.19 1234
2287.64 1367
2288.09 1571
2288.54 1613
2288.99 1694
2289.44 1642
2289.89 1915
2290.35 2070
2290.80 2089
2291.25 1993
2291.70 1919
2292.15 1815
2292.60 1722
2293.05 1650
2293.50 1671
2293.96 1580
2294.41 1407
2294.86 1436
2295.31 1289
2295.76 1210
2296.21 1169
2296.66 1351
2297.12 1248
2297.57 1191
2298.02 1187
2298.47 1133
2298.92 1239
2299.38 1173
2299.83 1097
2300.28 1220
2300.73 1158
2301.18 1113
2301.64 1117
2302.09 1092
2302.54 1022
2302.99 1018
2303.44 1070
2303.90 1131
2304.35 1231
2304.80 1186
2305.25 1141
2305.71 1265
2306.16 1104
2306.61 1035
2307.07 1291
2307.52 1280
2307.97 1182
2308.42 1240
2308.88 1329
2309.33 1227
2309.78 1292
2310.23 1299
2310.69 1399
2311.14 1476
2311.59 1416
2312.05 1289
2312.50 1304
2312.95 1249
2313.41 1318
2313.86 1066
2314.31 1165
2314.77 1291
2315.22 1257
2315.67 1224
2316.13 1193
2316.58 1216
2317.04 1307
2317.49 1281
2317.94 1154
2318.40 1125
2318.85 1175
2319.30 1162
2319.76 1220
2320.21 1181
2320.67 1239
2321.12 1223
2321.57 1332
2322.03 1270
2322.48 1363
2322.94 1538
2323.39 1471
2323.85 1640
2324.30 1773
2324.75 1844
2325.21 1691
2325.66 1608
2326.12 1471
2326.57 1622
2327.03 1442
2327.48 1381
2327.94 1382
2328.39 1352
2328.85 1397
2329.30 1377
2329.76 1233
2330.21 1287
2330.67 1360
2331.12 1270
2331.58 1182
2332.03 1237
2332.49 1287
2332.94 1156
2333.40 1049
2333.85 1194
2334.31 1244
2334.76 1195
2335.22 1297
2335.67 1200
2336.13 1085
2336.58 1095
2337.04 1198
2337.50 1277
2337.95 1217
2338.41 1136
2338.86 1089
2339.32 1177
2339.77 1110
2340.23 1262
2340.69 1147
2341.14 1051
2341.60 1056
2342.05 1139
2342.51 1162
2342.97 1083
2343.42 1084
2343.88 1066
2344.34 1139
2344.79 1106
2345.25 1090
2345.70 1228
2346.16 1252
2346.62 1181
2347.07 1199
2347.53 1218
2347.99 1168
2348.44 1169
2348.90 1292
2349.36 1234
2349.81 1157
2350.27 1206
2350.73 1174
2351.19 1094
2351.64 1102
2352.10 1119
2352.56 1096
2353.01 987
2353.47 1058
2353.93 1167
2354.39 1065
2354.84 1033
2355.30 1020
2355.76 1003
2356.22 1012
2356.67 1107
2357.13 1178
2357.59 1048
2358.05 990
2358.50 1119
2358.96 1118
2359.42 1103
2359.88 1189
2360.33 1046
2360.79 1028
2361.25 1206
2361.71 1186
2362.17 1105
2362.62 1183
2363.08 1124
2363.54 1146
2364.00 1149
2364.46 1008
2364.92 1026
2365.37 1175
2365.83 1223
2366.29 1145
2366.75 1181
2367.21 1060
2367.67 1227
2368.12 1109
2368.58 1074
2369.04 1127
2369.50 1135
2369.96 1199
2370.42 1087
2370.88 1090
2371.34 1050
2371.80 1107
2372.25 1226
2372.71 1292
2373.17 1130
2373.63 1220
2374.09 1287
2374.55 1243
2375.01 1304
2375.47 1233
2375.93 1065
2376.39 1189
2376.85 1151
2377.31 1217
2377.77 1333
2378.23 1204
2378.69 1197
2379.15 1167
2379.61 957
2380.06 1004
2380.52 1179
2380.98 1269
2381.44 1065
2381.90 1069
2382.36 1056
2382.82 1208
2383.28 1069
2383.74 1150
2384.20 1211
2384.67 1067
2385.13 1107
2385.59 1083
2386.05 1045
2386.51 1222
2386.97 1089
2387.43 1137
2387.89 1094
2388.35 1152
2388.81 1167
2389.27 1278
2389.73 1256
2390.19 1173
2390.65 1281
2391.11 1245
2391.57 1195
2392.03 1214
2392.50 1236
2392.96 1215
2393.42 1241
2393.88 1256
2394.34 1143
2394.80 1026
2395.26 1078
2395.72 1197
2396.19 1096
2396.65 1212
2397.11 1112
2397.57 1145
2398.03 1157
2398.49 1101
2398.95 1215
2399.42 1232
2399.88 1160
2400.34 1208
2400.80 1263
2401.26 1182
2401.73 1140
2402.19 1054
2402.65 1073
2403.11 1204
2403.57 1219
2404.04 1092
2404.50 1015
2404.96 1087
2405.42 976
2405.88 975
2406.35 1043
2406.81 1215
2407.27 1291
2407.73 1222
2408.20 1058
2408.66 994
2409.12 1085
2409.58 1004
2410.05 1031
2410.51 1032
2410.97 990
2411.43 1088
2411.90 1147
2412.36 1099
2412.82 941
2413.29 973
2413.75 1082
2414.21 1114
2414.68 1003
2415.14 1110
2415.60 1118
2416.07 1204
2416.53 1141
2416.99 1209
2417.46 1259
2417.92 1222
2418.38 1226
2418.85 1228
2419.31 1173
2419.77 1232
2420.24 1206
2420.70 1224
2421.16 1232
2421.63 1151
2422.09 1137
2422.56 1130
2423.02 1130
2423.48 1076
2423.95 1013
2424.41 980
2424.88 1054
2425.34 1170
2425.80 1096
2426.27 1129
2426.73 995
2427.20 1051
2427.66 1041
2428.13 1134
2428.59 1228
2429.05 1109
2429.52 1062
2429.98 1122
2430.45 1084
2430.91 1101
2431.38 936
2431.84 1011
2432.31 1011
2432.77 981
2433.24 988
2433.70 1047
2434.17 1079
2434.63 1050
2435.10 1027
2435.56 989
2436.03 1002
2436.49 1097
2436.96 1136
2437.42 1060
2437.89 1084
2438.35 1105
2438.82 1048
2439.28 1021
2439.75 1097
2440.22 1158
2440.68 1184
2441.15 1126
2441.61 1237
2442.08 1162
2442.54 1116
2443.01 1190
2443.48 1122
2443.94 1129
2444.41 1138
2444.87 1135
2445.34 1122
2445.81 994
2446.27 1001
2446.74 1013
2447.20 960
2447.67 1006
2448.14 1043
2448.60 968
2449.07 976
2449.54 1034
2450.00 1141
2450.47 992
2450.94 993
2451.40 1023
2451.87 1052
2452.34 1106
2452.80 975
2453.27 1117
2453.74 1069
2454.20 987
2454.67 1072
2455.14 1091
2455.60 978
2456.07 1095
2456.54 953
2457.01 1012
2457.47 982
2457.94 923
2458.41 1098
2458.88 1013
2459.34 974
2459.81 993
2460.28 1116
2460.74 1069
2461.21 1048
2461.68 1087
2462.15 1008
2462.62 1054
2463.08 988
2463.55 983
2464.02 1009
2464.49 1132
2464.95 1064
2465.42 928
2465.89 965
2466.36 1045
2466.83 1082
2467.30 1043
2467.76 991
2468.23 1014
2468.70 1005
2469.17 1030
2469.64 1036
2470.10 1106
2470.57 944
2471.04 942
2471.51 955
2471.98 1043
2472.45 991
2472.92 954
2473.39 1000
2473.85 951
2474.32 991
2474.79 938
2475.26 956
2475.73 956
2476.20 923
2476.67 895
2477.14 1070
2477.61 1133
2478.07 999
2478.54 981
2479.01 956
2479.48 1001
2479.95 1015
2480.42 1023
2480.89 917
2481.36 914
2481.83 879
2482.30 934
2482.77 865
2483.24 992
2483.71 1087
2484.18 1141
2484.65 1085
2485.12 1065
2485.59 1079
2486.06 1168
2486.53 1253
2487.00 1303
2487.47 1145
2487.94 1025
2488.41 1177
2488.88 1185
2489.35 1113
2489.82 1167
2490.29 1208
2490.76 1207
2491.23 1156
2491.70 1220
2492.17 1005
2492.64 978
2493.11 1053
2493.58 1040
2494.05 1104
2494.52 1038
2494.99 1098
2495.47 1111
2495.94 1060
2496.41 965
2496.88 1035
2497.35 996
2497.82 892
2498.29 975
2498.76 1061
2499.23 1030
2499.70 988
2500.18 1015
2500.65 1063
2501.12 1035
2501.59 1031
2502.06 1097
2502.53 1056
2503.00 1070
2503.48 1050
2503.95 1001
2504.42 968
2504.89 1013
2505.36 1075
2505.83 1153
2506.31 995
2506.78 971
2507.25 1004
2507.72 1023
2508.19 1086
2508.67 1162
2509.14 1310
2509.61 1254
2510.08 1224
2510.56 1123
2511.03 1157
2511.50 1069
2511.97 1144
2512.44 1312
2512.92 1255
2513.39 1381
2513.86 1273
2514.33 1133
2514.81 1148
2515.28 1061
2515.75 1022
2516.23 1078
2516.70 1198
2517.17 1113
2517.64 1071
2518.12 1044
2518.59 1034
2519.06 967
2519.54 1117
2520.01 1136
2520.48 1088
2520.96 1071
2521.43 992
2521.90 1013
2522.38 1137
2522.85 1014
2523.32 983
2523.80 1105
2524.27 1062
2524.74 1086
2525.22 1117
2525.69 1205
2526.16 1161
2526.64 1167
2527.11 1192
2527.59 1243
2528.06 1226
2528.53 1211
2529.01 1239
2529.48 1185
2529.96 1257
2530.43 1093
2530.90 1174
2531.38 1146
2531.85 1090
2532.33 1207
2532.80 1157
2533.28 1159
2533.75 1055
2534.22 1113
2534.70 1159
2535.17 1067
2535.65 1095
2536.12 1131
2536.60 1088
2537.07 979
2537.55 1031
2538.02 1169
2538.50 1034
2538.97 1181
2539.45 1113
2539.92 1083
2540.40 1206
2540.87 1163
2541.35 1264
2541.82 1329
2542.30 1132
2542.77 1067
2543.25 1225
2543.72 1275
2544.20 1132
2544.67 1212
2545.15 1176
2545.62 1197
2546.10 1261
2546.58 1227
2547.05 1206
2547.53 1262
2548.00 1172
2548.48 1148
2548.95 1238
2549.43 1324
2549.91 1339
2550.38 1211
2550.86 1221
2551.33 1188
2551.81 1126
2552.29 1029
2552.76 1047
2553.24 1206
2553.72 1194
2554.19 1159
2554.67 1119
2555.14 1085
2555.62 1035
2556.10 1080
2556.57 1227
2557.05 1128
2557.53 1105
2558.00 1003
2558.48 1050
2558.96 1002
2559.43 1106
2559.91 1148
2560.39 1168
2560.87 1085
2561.34 1179
2561.82 1171
2562.30 1177
2562.77 1044
2563.25 1142
2563.73 1123
2564.21 963
2564.68 1001
2565.16 973
2565.64 980
2566.11 1017
2566.59 1015
2567.07 1061
2567.55 946
2568.03 1043
2568.50 1048
2568.98 987
2569.46 943
2569.94 937
2570.41 1086
2570.89 1026
2571.37 985
2571.85 1024
2572.33 966
2572.80 1039
2573.28 959
2573.76 993
2574.24 1015
2574.72 1039
2575.19 1103
2575.67 1017
2576.15 1005
2576.63 1101
2577.11 1043
2577.59 1021
2578.07 1004
2578.54 1037
2579.02 1049
2579.50 1038
2579.98 1084
2580.46 1137
2580.94 1070
2581.42 1008
2581.90 1029
2582.37 990
2582.85 986
2583.33 1007
2583.81 1075
2584.29 927
2584.77 1007
2585.25 1079
2585.73 1147
2586.21 1048
2586.69 1133
2587.17 1068
2587.65 1096
2588.13 1046
2588.61 1157
2589.08 1131
2589.56 1062
2590.04 1094
2590.52 1078
2591.00 1035
2591.48 1101
2591.96 935
2592.44 1094
2592.92 1057
2593.40 1034
2593.88 1017
2594.36 1011
2594.84 945
2595.32 947
2595.80 1010
2596.28 1093
2596.76 911
2597.24 1057
2597.72 989
2598.21 970
2598.69 1053
2599.17 916
2599.65 987
2600.13 1111
2600.61 1053
2601.09 1016
2601.57 1000
2602.05 1006
2602.53 1154
2603.01 947
2603.49 923
2603.97 1006
2604.45 990
2604.94 1079
2605.42 1054
2605.90 1084
2606.38 972
2606.86 1051
2607.34 969
2607.82 1001
2608.30 938
2608.79 1079
2609.27 1035
2609.75 975
2610.23 923
2610.71 974
2611.19 1024
2611.68 1028
2612.16 1016
2612.64 899
2613.12 923
2613.60 919
2614.08 1061
2614.57 1064
2615.05 914
2615.53 1029
2616.01 1099
2616.49 1211
2616.98 1135
2617.46 1103
2617.94 1017
2618.42 1053
2618.91 1060
2619.39 1079
2619.87 1041
2620.35 1130
2620.84 1043
2621.32 1086
2621.80 1057
2622.28 990
2622.77 987
2623.25 989
2623.73 903
2624.21 1015
2624.70 1014
2625.18 1103
2625.66 1030
2626.15 1025
2626.63 1100
2627.11 1114
2627.60 1091
2628.08 1107
2628.56 1040
2629.05 1043
2629.53 1034
2630.01 1043
2630.50 1248
2630.98 1265
2631.46 1218
2631.95 1090
2632.43 1202
2632.91 1191
2633.40 1185
2633.88 1202
2634.36 1144
2634.85 1051
2635.33 1071
2635.82 1112
2636.30 1086
2636.78 1083
2637.27 1134
2637.75 1148
2638.24 1113
2638.72 1028
2639.20 998
2639.69 1039
2640.17 1093
2640.66 1303
2641.14 1187
2641.63 1112
2642.11 1006
2642.60 1086
2643.08 1088
2643.56 1081
2644.05 982
2644.53 842
2645.02 992
2645.50 1025
2645.99 974
2646.47 911
2646.96 987
2647.44 972
2647.93 845
2648.41 972
2648.90 1003
2649.38 1133
2649.87 1133
2650.35 1125
2650.84 992
2651.32 1049
2651.81 1077
2652.30 1121
2652.78 1150
2653.27 1055
2653.75 1083
2654.24 1127
2654.72 1056
2655.21 1151
2655.69 986
2656.18 916
2656.67 1009
2657.15 1157
2657.64 1075
2658.12 1079
2658.61 954
2659.10 1026
2659.58 988
2660.07 1038
2660.55 1053
2661.04 1003
2661.53 938
2662.01 1134
2662.50 1149
2662.99 1013
2663.47 966
2663.96 994
2664.44 1115
2664.93 1044
2665.42 1083
2665.90 1050
2666.39 1033
2666.88 999
2667.36 993
2667.85 922
2668.34 934
2668.83 1026
2669.31 1157
2669.80 1097
2670.29 1071
2670.77 1002
2671.26 1154
2671.75 1241
2672.24 1205
2672.72 1155
2673.21 1302
2673.70 1192
2674.18 1272
2674.67 1328
2675.16 1340
2675.65 1414
2676.13 1341
2676.62 1335
2677.11 1206
2677.60 1141
2678.09 1149
2678.57 1097
2679.06 1068
2679.55 1007
2680.04 1136
2680.53 1039
2681.01 1040
2681.50 1098
2681.99 1043
2682.48 1041
2682.97 1094
2683.45 1075
2683.94 1065
2684.43 931
2684.92 1041
2685.41 994
2685.90 976
2686.38 1096
2686.87 958
2687.36 1135
2687.85 1086
2688.34 1118
2688.83 1038
2689.32 1020
2689.81 1088
2690.29 1031
2690.78 1008
2691.27 994
2691.76 1008
2692.25 1059
2692.74 1090
2693.23 1012
2693.72 1055
2694.21 1134
2694.70 1100
2695.19 1009
2695.68 1110
2696.16 905
2696.65 988
2697.14 1064
2697.63 1074
2698.12 996
2698.61 1084
2699.10 1096
2699.59 1068
2700.08 1076
2700.57 1100
2701.06 1086
2701.55 1091
2702.04 1094
2702.53 1209
2703.02 1211
2703.51 1223
2704.00 1160
2704.49 1010
2704.98 1144
2705.47 1044
2705.96 1079
2706.45 1124
2706.94 1065
2707.43 1008
2707.92 970
2708.41 922
2708.91 999
2709.40 1160
2709.89 1057
2710.38 1163
2710.87 1133
2711.36 980
2711.85 862
2712.34 941
2712.83 1038
2713.32 1077
2713.81 1050
2714.30 975
2714.80 963
2715.29 1078
2715.78 1019
2716.27 981
2716.76 1062
2717.25 1040
2717.74 1232
2718.23 1137
2718.73 1025
2719.22 1038
2719.71 1017
2720.20 1104
2720.69 1074
2721.18 1104
2721.68 1078
2722.17 1080
2722.66 1199
2723.15 1194
2723.64 1229
2724.14 1073
2724.63 1171
2725.12 1172
2725.61 1186
2726.10 1021
2726.60 1115
2727.09 1119
2727.58 1078
2728.07 1026
2728.56 1018
2729.06 1025
2729.55 993
2730.04 1109
2730.53 1046
2731.03 993
2731.52 1156
2732.01 1056
2732.51 1083
2733.00 910
2733.49 926
2733.98 1030
2734.48 1117
2734.97 1142
2735.46 1036
2735.96 1178
2736.45 1210
2736.94 1090
2737.43 1045
2737.93 1093
2738.42 1148
2738.91 1062
2739.41 1022
2739.90 1123
2740.39 1112
2740.89 1135
2741.38 1107
2741.88 1128
2742.37 1071
2742.86 1119
2743.36 1060
2743.85 1226
2744.34 1060
2744.84 1053
2745.33 1200
2745.83 1094
2746.32 1108
2746.81 966
2747.31 1086
2747.80 1078
2748.30 1147
2748.79 992
2749.28 1113
2749.78 1139
2750.27 985
2750.77 1038
2751.26 1140
2751.76 1086
2752.25 1028
2752.74 1077
2753.24 1113
2753.73 1074
2754.23 1026
2754.72 983
2755.22 1079
2755.71 1101
2756.21 1099
2756.70 1044
2757.20 1107
2757.69 955
2758.19 902
2758.68 1016
2759.18 1039
2759.67 957
2760.17 1034
2760.66 992
2761.16 1045
2761.65 1104
2762.15 1064
2762.64 1043
2763.14 956
2763.64 1115
2764.13 1127
2764.63 1023
2765.12 945
2765.62 1137
2766.11 1121
2766.61 1034
2767.11 1006
2767.60 884
2768.10 970
2768.59 1157
2769.09 1071
2769.59 1148
2770.08 1117
2770.58 1068
2771.07 1058
2771.57 1024
2772.07 1265
2772.56 1199
2773.06 1258
2773.56 1157
2774.05 1169
2774.55 1165
2775.04 1314
2775.54 1259
2776.04 1340
2776.53 1270
2777.03 1342
2777.53 1355
2778.03 1199
2778.52 1277
2779.02 1177
2779.52 1197
2780.01 1195
2780.51 1093
2781.01 1165
2781.50 1200
2782.00 1138
2782.50 940
2783.00 982
2783.49 1079
2783.99 1089
2784.49 991
2784.99 953
2785.48 933
2785.98 928
2786.48 968
2786.98 997
2787.47 962
2787.97 968
2788.47 1065
2788.97 1020
2789.46 987
2789.96 986
2790.46 1068
2790.96 1113
2791.46 1026
2791.95 994
2792.45 964
2792.95 1023
2793.45 1075
2793.95 1067
2794.44 1018
2794.94 1010
2795.44 1026
2795.94 1020
2796.44 1028
2796.94 1159
2797.44 1253
2797.93 1097
2798.43 1053
2798.93 1105
2799.43 952
2799.93 1062
2800.43 1109
2800.93 1021
2801.43 1142
2801.92 974
2802.42 1018
2802.92 1089
2803.42 1078
2803.92 1036
2804.42 1063
2804.92 1078
2805.42 1178
2805.92 1176
2806.42 962
2806.92 1065
2807.42 1012
2807.91 960
2808.41 1029
2808.91 1022
2809.41 1062
2809.91 1065
2810.41 1107
2810.91 1124
2811.41 970
2811.91 1051
2812.41 987
2812.91 1106
2813.41 1012
2813.91 976
2814.41 993
2814.91 1062
2815.41 1118
2815.91 1150
2816.41 1006
2816.91 962
2817.41 989
2817.91 1012
2818.41 1032
2818.91 1136
2819.42 1021
2819.92 1090
2820.42 1136
2820.92 1209
2821.42 1111
2821.92 1014
2822.42 1145
2822.92 968
2823.42 957
2823.92 993
2824.42 1050
2824.92 978
2825.42 1106
2825.93 986
2826.43 962
2826.93 978
2827.43 981
2827.93 1120
2828.43 947
2828.93 913
2829.43 1026
2829.94 1114
2830.44 1020
2830.94 1038
2831.44 1057
2831.94 1017
2832.44 962
2832.95 1160
2833.45 1038
2833.95 866
2834.45 990
2834.95 849
2835.45 959
2835.96 976
2836.46 1053
2836.96 1062
2837.46 1126
2837.97 1051
2838.47 1043
2838.97 1039
2839.47 1007
2839.97 964
2840.48 945
2840.98 1004
2841.48 1017
2841.98 1027
2842.49 1063
2842.99 941
2843.49 1008
2843.99 1096
2844.50 1152
2845.00 1246
2845.50 1241
2846.01 1204
2846.51 1140
2847.01 1126
2847.51 1157
2848.02 1362
2848.52 1181
2849.02 1104
2849.53 1052
2850.03 1037
2850.53 1162
2851.04 1172
2851.54 1067
2852.04 976
2852.55 925
2853.05 1124
2853.55 1132
2854.06 998
2854.56 1011
2855.06 1052
2855.57 1024
2856.07 1039
2856.58 1157
2857.08 1101
2857.58 1171
2858.09 961
2858.59 962
2859.10 1018
2859.60 1081
2860.10 1091
2860.61 1096
2861.11 1084
2861.62 1115
2862.12 1075
2862.62 991
2863.13 999
2863.63 1000
2864.14 1083
2864.64 1014
2865.15 1030
2865.65 1011
2866.16 948
2866.66 1073
2867.17 969
2867.67 898
2868.18 1011
2868.68 1088
2869.19 1053
2869.69 1042
2870.20 1174
2870.70 1165
2871.21 1137
2871.71 1158
2872.22 1031
2872.72 1160
2873.23 1161
2873.73 1074
2874.24 1200
2874.74 1294
2875.25 1235
2875.75 1230
2876.26 1296
2876.76 1199
2877.27 1315
2877.78 1153
2878.28 1105
2878.79 1150
2879.29 1036
2879.80 1084
2880.30 1105
2880.81 1026
2881.32 1054
2881.82 1139
2882.33 1090
2882.83 1168
2883.34 1131
2883.85 1171
2884.35 1118
2884.86 1069
2885.37 1152
2885.87 1239
2886.38 1162
2886.88 1362
2887.39 1304
2887.90 1147
2888.40 1291
2888.91 1285
2889.42 1389
2889.92 1393
2890.43 1283
2890.94 1229
2891.45 1310
2891.95 1343
2892.46 1402
2892.97 1397
2893.47 1432
2893.98 1517
2894.49 1476
2894.99 1483
2895.50 1366
2896.01 1634
2896.52 1602
2897.02 1453
2897.53 1448
2898.04 1253
2898.55 1205
2899.05 1251
2899.56 1095
2900.07 1168
2900.58 1332
2901.08 1274
2901.59 1308
2902.10 1374
2902.61 1231
2903.12 1148
2903.62 1175
2904.13 1084
2904.64 1372
2905.15 1373
2905.66 1238
2906.16 1171
2906.67 1177
2907.18 1180
2907.69 1266
2908.20 1381
2908.71 1296
2909.21 1197
2909.72 1172
2910.23 1202
2910.74 1131
2911.25 1289
2911.76 1187
2912.26 1200
2912.77 1360
2913.28 1191
2913.79 1123
2914.30 1115
2914.81 1185
2915.32 1087
2915.83 1077
2916.34 1069
2916.85 1110
2917.35 1153
2917.86 1146
2918.37 1279
2918.88 1254
2919.39 1129
2919.90 1197
2920.41 1065
2920.92 1084
2921.43 922
2921.94 1002
2922.45 1184
2922.96 1205
2923.47 1209
2923.98 1186
2924.49 1061
2925.00 1184
2925.51 1105
2926.02 997
2926.53 1062
2927.04 980
2927.55 981
2928.06 946
2928.57 1068
2929.08 991
2929.59 951
2930.10 892
2930.61 1031
2931.12 1061
2931.63 1044
2932.14 1036
2932.65 1132
2933.16 1195
2933.67 1152
2934.18 1119
2934.69 1184
2935.20 956
2935.71 1102
2936.22 1208
2936.73 1141
2937.25 1100
2937.76 1213
2938.27 1147
2938.78 1088
2939.29 1094
2939.80 1075
2940.31 1113
2940.82 1178
2941.33 1282
2941.85 1263
2942.36 1192
2942.87 1107
2943.38 1208
2943.89 1211
2944.40 1100
2944.91 1134
2945.43 1123
2945.94 1132
2946.45 1051
2946.96 1107
2947.47 1006
2947.98 1093
2948.50 1179
2949.01 1197
2949.52 1054
2950.03 1060
2950.54 1114
2951.06 1127
2951.57 999
2952.08 1106
2952.59 1083
2953.10 1234
2953.62 1340
2954.13 1162
2954.64 1057
2955.15 1129
2955.67 1041
2956.18 1047
2956.69 1037
2957.20 1072
2957.72 1114
2958.23 1119
2958.74 1310
2959.25 1108
2959.77 1077
2960.28 1055
2960.79 1159
2961.31 1210
2961.82 1157
2962.33 1234
2962.85 1084
2963.36 1019
2963.87 1105
2964.39 1178
2964.90 1288
2965.41 1216
2965.93 1049
2966.44 1119
2966.95 1159
2967.47 1097
2967.98 1024
2968.49 1015
2969.01 985
2969.52 1103
2970.03 1049
2970.55 1106
2971.06 1195
2971.58 1133
2972.09 1172
2972.60 1309
2973.12 1273
2973.63 1296
2974.15 1157
2974.66 1169
2975.17 1200
2975.69 1234
2976.20 1092
2976.72 1165
2977.23 1280
2977.74 1322
2978.26 1324
2978.77 1350
2979.29 1332
2979.80 1354
2980.32 1383
2980.83 1397
2981.35 1502
2981.86 1268
2982.38 1464
2982.89 1581
2983.41 1467
2983.92 1711
2984.44 1465
2984.95 1339
2985.47 1427
2985.98 1617
2986.50 1682
2987.01 1720
2987.53 1694
2988.04 1765
2988.56 1630
2989.07 1650
2989.59 1688
2990.10 1662
2990.62 1725
2991.13 1772
2991.65 1709
2992.17 1606
2992.68 1538
2993.20 1800
2993.71 1787
2994.23 1731
2994.74 1727
2995.26 1775
2995.78 1900
2996.29 2029
2996.81 1973
2997.32 1843
2997.84 1968
2998.36 2103
2998.87 2078
2999.39 2221
2999.91 2169
3000.42 2340
3000.94 2470
3001.45 2786
3001.97 3240
3002.49 3787
3003.00 4236
3003.52 4302
3004.04 4797
3004.55 5265
3005.07 4965
3005.59 4915
3006.10 5101
3006.62 4687
3007.14 4137
3007.66 3691
3008.17 3311
3008.69 2856
3009.21 2571
3009.72 2359
3010.24 2150
3010.76 2131
3011.28 1880
3011.79 1767
3012.31 1771
3012.83 1699
3013.35 1744
3013.86 1699
3014.38 1694
3014.90 1557
3015.42 1575
3015.93 1579
3016.45 1521
3016.97 1567
3017.49 1706
3018.00 1482
3018.52 1580
3019.04 1665
3019.56 1590
3020.08 1531
3020.59 1473
3021.11 1473
3021.63 1522
3022.15 1665
3022.67 1845
3023.19 1612
3023.70 1422
3024.22 1539
3024.74 1523
3025.26 1484
3025.78 1552
3026.30 1505
3026.81 1630
3027.33 1595
3027.85 1531
3028.37 1589
3028.89 1464
3029.41 1500
3029.93 1480
3030.45 1411
3030.97 1345
3031.48 1391
3032.00 1305
3032.52 1367
3033.04 1409
3033.56 1272
3034.08 1305
3034.60 1293
3035.12 1284
3035.64 1364
3036.16 1306
3036.68 1273
3037.20 1340
3037.72 1517
3038.24 1335
3038.76 1158
3039.27 1159
3039.79 1450
3040.31 1308
3040.83 1281
3041.35 1214
3041.87 1303
3042.39 1279
3042.91 1164
3043.43 1243
3043.95 1399
3044.47 1289
3044.99 1163
3045.51 1287
3046.03 1416
3046.56 1404
3047.08 1408
3047.60 1330
3048.12 1268
3048.64 1165
3049.16 1287
3049.68 1340
3050.20 1351
3050.72 1200
3051.24 1202
3051.76 1180
3052.28 1183
3052.80 1231
3053.32 1147
3053.84 1222
3054.37 1175
3054.89 1100
3055.41 1107
3055.93 1304
3056.45 1245
3056.97 1257
3057.49 1163
3058.01 1236
3058.53 1322
3059.06 1163
3059.58 1088
3060.10 1277
3060.62 1246
3061.14 1333
3061.66 1285
3062.19 1072
3062.71 1170
3063.23 1304
3063.75 1356
3064.27 1346
3064.79 1439
3065.32 1346
3065.84 1398
3066.36 1381
3066.88 1377
3067.40 1245
3067.93 1296
3068.45 1362
3068.97 1479
3069.49 1255
3070.02 1211
3070.54 1353
3071.06 1397
3071.58 1390
3072.10 1355
3072.63 1381
3073.15 1337
3073.67 1550
3074.20 1453
3074.72 1490
3075.24 1521
3075.76 1679
3076.29 1661
3076.81 1553
3077.33 1733
3077.86 1681
3078.38 1791
3078.90 1830
3079.42 1987
3079.95 1999
3080.47 1923
3080.99 2045
3081.52 2078
3082.04 1970
3082.56 1989
3083.09 1940
3083.61 1980
3084.13 1927
3084.66 1839
3085.18 1752
3085.71 1880
3086.23 1663
3086.75 1886
3087.28 1925
3087.80 1758
3088.32 1640
3088.85 1601
3089.37 1502
3089.90 1568
3090.42 1611
3090.94 1639
3091.47 1685
3091.99 1763
3092.52 1760
3093.04 1813
3093.57 1944
3094.09 1901
3094.61 1990
3095.14 2049
3095.66 1914
3096.19 2049
3096.71 1995
3097.24 2131
3097.76 2463
3098.29 3021
3098.81 3443
3099.34 3814
3099.86 4430
3100.39 4895
3100.91 5598
3101.44 6329
3101.96 6736
3102.49 6779
3103.01 7182
3103.54 7399
3104.06 7132
3104.59 6602
3105.11 6336
3105.64 5641
3106.16 4940
3106.69 4206
3107.21 3395
3107.74 3261
3108.26 2945
3108.79 2791
3109.32 2613
3109.84 2838
3110.37 2768
3110.89 2439
3111.42 2637
3111.94 2669
3112.47 2410
3113.00 2387
3113.52 2365
3114.05 2176
3114.57 1861
3115.10 1810
3115.63 2005
3116.15 1972
3116.68 1890
3117.21 1866
3117.73 1821
3118.26 1831
3118.78 1888
3119.31 1908
3119.84 1821
3120.36 1974
3120.89 1997
3121.42 2028
3121.94 1955
3122.47 2180
3123.00 2192
3123.52 1952
3124.05 1957
3124.58 1975
3125.11 1876
3125.63 1825
3126.16 1695
3126.69 1643
3127.21 1567
3127.74 1559
3128.27 1564
3128.80 1545
3129.32 1493
3129.85 1493
3130.38 1453
3130.91 1431
3131.43 1460
3131.96 1386
3132.49 1316
3133.02 1434
3133.54 1462
3134.07 1523
3134.60 1431
3135.13 1336
3135.65 1388
3136.18 1506
3136.71 1533
3137.24 1442
3137.77 1340
3138.29 1324
3138.82 1425
3139.35 1398
3139.88 1367
3140.41 1370
3140.94 1343
3141.46 1231
3141.99 1419
3142.52 1385
3143.05 1425
3143.58 1299
3144.11 1379
3144.64 1427
3145.16 1361
3145.69 1442
3146.22 1413
3146.75 1242
3147.28 1354
3147.81 1345
3148.34 1350
3148.87 1447
3149.40 1517
3149.92 1540
3150.45 1485
3150.98 1401
3151.51 1648
3152.04 1591
3152.57 1554
3153.10 1637
3153.63 1649
3154.16 1372
3154.69 1399
3155.22 1452
3155.75 1519
3156.28 1487
3156.81 1576
3157.34 1543
3157.87 1465
3158.40 1507
3158.93 1501
3159.46 1443
3159.99 1583
3160.52 1423
3161.05 1325
3161.58 1432
3162.11 1542
3162.64 1270
3163.17 1276
3163.70 1290
3164.23 1321
3164.76 1308
3165.29 1247
3165.82 1217
3166.35 1287
3166.88 1225
3167.41 1109
3167.94 1147
3168.47 1189
3169.00 1231
3169.53 1268
3170.06 1375
3170.59 1274
3171.12 1359
3171.65 1358
3172.19 1444
3172.72 1350
3173.25 1293
3173.78 1448
3174.31 1540
3174.84 1551
3175.37 1542
3175.90 1450
3176.44 1566
3176.97 1502
3177.50 1348
3178.03 1271
3178.56 1259
3179.09 1306
3179.62 1233
3180.16 1343
3180.69 1306
3181.22 1303
3181.75 1282
3182.28 1286
3182.81 1236
3183.35 1265
3183.88 1370
3184.41 1281
3184.94 1233
3185.47 1350
3186.01 1305
3186.54 1251
3187.07 1356
3187.60 1289
3188.14 1309
3188.67 1435
3189.20 1280
3189.73 1320
3190.26 1193
3190.80 1266
3191.33 1414
3191.86 1270
3192.39 1284
3192.93 1165
3193.46 1334
3193.99 1312
3194.53 1343
3195.06 1355
3195.59 1346
3196.12 1426
3196.66 1392
3197.19 1298
3197.72 1325
3198.26 1321
3198.79 1308
3199.32 1292
3199.86 1401
3200.39 1452
3200.92 1398
3201.46 1461
3201.99 1379
3202.52 1410
3203.06 1379
3203.59 1336
3204.12 1481
3204.66 1392
3205.19 1401
3205.73 1415
3206.26 1487
3206.79 1495
3207.33 1492
3207.86 1573
3208.39 1616
3208.93 1633
3209.46 1637
3210.00 1631
3210.53 1657
3211.07 1753
3211.60 1711
3212.13 1678
3212.67 1645
3213.20 1474
3213.74 1557
3214.27 1562
3214.81 1435
3215.34 1418
3215.88 1519
3216.41 1597
3216.94 1401
3217.48 1292
3218.01 1314
3218.55 1438
3219.08 1481
3219.62 1584
3220.15 1513
3220.69 1534
3221.22 1512
3221.76 1513
3222.29 1703
3222.83 1600
3223.36 1666
3223.90 1779
3224.43 1796
3224.97 1810
3225.51 1713
3226.04 1792
3226.58 1739
3227.11 1692
3227.65 1804
3228.18 1861
3228.72 1700
3229.25 1784
3229.79 1863
3230.33 1784
3230.86 1635
3231.40 1652
3231.93 1669
3232.47 1847
3233.01 1871
3233.54 2009
3234.08 1997
3234.61 1891
3235.15 1897
3235.69 1889
3236.22 1879
3236.76 1820
3237.30 1679
3237.83 1989
3238.37 2087
3238.91 1992
3239.44 1942
3239.98 1873
3240.51 1873
3241.05 1975
3241.59 2072
3242.13 2028
3242.66 1932
3243.20 2053
3243.74 2200
3244.27 2071
3244.81 1988
3245.35 2076
3245.88 2193
3246.42 2075
3246.96 2105
3247.50 2151
3248.03 2196
3248.57 2284
3249.11 2149
3249.64 2097
3250.18 2208
3250.72 2230
3251.26 2250
3251.79 2241
3252.33 2322
3252.87 2166
3253.41 2250
3253.95 2286
3254.48 2378
3255.02 2536
3255.56 2441
3256.10 2495
3256.64 2645
3257.17 2691
3257.71 2887
3258.25 2857
3258.79 3173
3259.33 3695
3259.86 3815
3260.40 3987
3260.94 4357
3261.48 4784
3262.02 5272
3262.56 5323
3263.09 5546
3263.63 6051
3264.17 6856
3264.71 7227
3265.25 7489
3265.79 7350
3266.33 7579
3266.87 7454
3267.40 7058
3267.94 6869
3268.48 6413
3269.02 5880
3269.56 5273
3270.10 4490
3270.64 4285
3271.18 3813
3271.72 3224
3272.26 3214
3272.80 2973
3273.33 2800
3273.87 2747
3274.41 2822
3274.95 2696
3275.49 2536
3276.03 2507
3276.57 2478
3277.11 2542
3277.65 2746
3278.19 2922
3278.73 2708
3279.27 2572
3279.81 2568
3280.35 2731
3280.89 2687
3281.43 2743
3281.97 2495
3282.51 2449
3283.05 2591
3283.59 2699
3284.13 2934
3284.67 2842
3285.21 2694
3285.75 2860
3286.29 2728
3286.83 2653
3287.37 2867
3287.91 2738
3288.45 2757
3289.00 2784
3289.54 2841
3290.08 2806
3290.62 2814
3291.16 2899
3291.70 3159
3292.24 3200
3292.78 3262
3293.32 3544
3293.86 3814
3294.40 3861
3294.95 4003
3295.49 4028
3296.03 4354
3296.57 3894
3297.11 3951
3297.65 4016
3298.19 3734
3298.74 3348
3299.28 3473
3299.82 3658
3300.36 3327
3300.90 3573
3301.44 3348
3301.98 3502
3302.53 3432
3303.07 3529
3303.61 3503
3304.15 3356
3304.69 3360
3305.24 3119
3305.78 3159
3306.32 3031
3306.86 2950
3307.40 2775
3307.95 2803
3308.49 2828
3309.03 2645
3309.57 2492
3310.12 2616
3310.66 2609
3311.20 2634
3311.74 2408
3312.29 2584
3312.83 2740
3313.37 2646
3313.91 2910
3314.46 3020
3315.00 3242
3315.54 3311
3316.09 3221
3316.63 3346
3317.17 3660
3317.71 3685
3318.26 3893
3318.80 3766
3319.34 3930
3319.89 3944
3320.43 4082
3320.97 4096
3321.52 3962
3322.06 3792
3322.60 3863
3323.15 3853
3323.69 4000
3324.23 3803
3324.78 3468
3325.32 3499
3325.86 3358
3326.41 3257
3326.95 3178
3327.50 3404
3328.04 3443
3328.58 3480
3329.13 3783
3329.67 4465
3330.22 5338
3330.76 6343
3331.30 7971
3331.85 9414
3332.39 11505
3332.94 13791
3333.48 16045
3334.03 17736
3334.57 19477
3335.11 20974
3335.66 22098
3336.20 22518
3336.75 22047
3337.29 21118
3337.84 19523
3338.38 17436
3338.93 15354
3339.47 12990
3340.02 11207
3340.56 9125
3341.11 7410
3341.65 6177
3342.20 5173
3342.74 4404
3343.29 4074
3343.83 3646
3344.38 3488
3344.92 3363
3345.47 3224
3346.01 2998
3346.56 2980
3347.10 3074
3347.65 2986
3348.19 3426
3348.74 3344
3349.29 3263
3349.83 3397
3350.38 3674
3350.92 3861
3351.47 3862
3352.01 3952
3352.56 3829
3353.11 3632
3353.65 3584
3354.20 3261
3354.74 3089
3355.29 3164
3355.84 2740
3356.38 2713
3356.93 2700
3357.47 2495
3358.02 2605
3358.57 2655
3359.11 2560
3359.66 2620
3360.21 2482
3360.75 2497
3361.30 2568
3361.85 2674
3362.39 2767
3362.94 2764
3363.49 2828
3364.03 2681
3364.58 2634
3365.13 2430
3365.67 2451
3366.22 2492
3366.77 2478
3367.31 2439
3367.86 2512
3368.41 2759
3368.96 2907
3369.50 2773
3370.05 2946
3370.60 3017
3371.15 3317
3371.69 3545
3372.24 3490
3372.79 3571
3373.34 3965
3373.88 3969
3374.43 3951
3374.98 3719
3375.53 3595
3376.07 3608
3376.62 3237
3377.17 2916
3377.72 2925
3378.27 2866
3378.81 2607
3379.36 2425
3379.91 2448
3380.46 2399
3381.01 2098
3381.55 2118
3382.10 2053
3382.65 2176
3383.20 2051
3383.75 2238
3384.30 2016
3384.84 1860
3385.39 1869
3385.94 1837
3386.49 1900
3387.04 1818
3387.59 1867
3388.14 1767
3388.69 1836
3389.23 1898
3389.78 1874
3390.33 1704
3390.88 1753
3391.43 1858
3391.98 1780
3392.53 1732
3393.08 1802
3393.63 1772
3394.18 1840
3394.72 1752
3395.27 1560
3395.82 1646
3396.37 1652
3396.92 1700
3397.47 1749
3398.02 1786
3398.57 1566
3399.12 1489
3399.67 1654
3400.22 1717
3400.77 1522
3401.32 1544
3401.87 1683
3402.42 1680
3402.97 1663
3403.52 1666
3404.07 1641
3404.62 1434
3405.17 1550
3405.72 1769
3406.27 1819
3406.82 1860
3407.37 1837
3407.92 1790
3408.47 1859
3409.02 2133
3409.57 2057
3410.12 2016
3410.67 2158
3411.22 2060
3411.78 2042
3412.33 1888
3412.88 1850
3413.43 2049
3413.98 1993
3414.53 1975
3415.08 2015
3415.63 1960
3416.18 1788
3416.73 1877
3417.28 1698
3417.84 1650
3418.39 1438
3418.94 1532
3419.49 1532
3420.04 1542
3420.59 1618
3421.14 1505
3421.69 1559
3422.25 1852
3422.80 1831
3423.35 1761
3423.90 1729
3424.45 1652
3425.00 1794
3425.56 1699
3426.11 1611
3426.66 1547
3427.21 1647
3427.76 1672
3428.32 1745
3428.87 1535
3429.42 1450
3429.97 1549
3430.52 1517
3431.08 1311
3431.63 1475
3432.18 1591
3432.73 1445
3433.29 1480
3433.84 1463
3434.39 1359
3434.94 1435
3435.50 1655
3436.05 1400
3436.60 1450
3437.15 1545
3437.71 1423
3438.26 1378
3438.81 1420
3439.37 1536
3439.92 1461
3440.47 1485
3441.02 1525
3441.58 1534
3442.13 1512
3442.68 1543
3443.24 1425
3443.79 1425
3444.34 1476
3444.90 1476
3445.45 1372
3446.00 1424
3446.56 1370
3447.11 1515
3447.66 1482
3448.22 1475
3448.77 1462
3449.33 1401
3449.88 1325
3450.43 1350
3450.99 1256
3451.54 1385
3452.09 1392
3452.65 1577
3453.20 1567
3453.76 1501
3454.31 1464
3454.86 1519
3455.42 1574
3455.97 1610
3456.53 1435
3457.08 1397
3457.64 1442
3458.19 1495
3458.75 1549
3459.30 1522
3459.85 1524
3460.41 1477
3460.96 1482
3461.52 1426
3462.07 1551
3462.63 1536
3463.18 1538
3463.74 1676
3464.29 1643
3464.85 1627
3465.40 1756
3465.96 1733
3466.51 1723
3467.07 1774
3467.62 1804
3468.18 1834
3468.73 1848
3469.29 1818
3469.84 1974
3470.40 2056
3470.95 2018
3471.51 2007
3472.07 1777
3472.62 1766
3473.18 1875
3473.73 2042
3474.29 1880
3474.84 1896
3475.40 1918
3475.96 1942
3476.51 1995
3477.07 2003
3477.62 2076
3478.18 2053
3478.74 2205
3479.29 1995
3479.85 2145
3480.40 2054
3480.96 2185
3481.52 2294
3482.07 2330
3482.63 2344
3483.19 2157
3483.74 2288
3484.30 2480
3484.86 2459
3485.41 2666
3485.97 2780
3486.53 2922
3487.08 3182
3487.64 3556
3488.20 4303
3488.75 5048
3489.31 6203
3489.87 7606
3490.42 7987
3490.98 7792
3491.54 8286
3492.09 8269
3492.65 8410
3493.21 8681
3493.77 7771
3494.32 6824
3494.88 5945
3495.44 5359
3496.00 4758
3496.55 4186
3497.11 3698
3497.67 3254
3498.23 3306
3498.78 3329
3499.34 3247
3499.90 3330
3500.46 3196
3501.01 3336
3501.57 3155
3502.13 3158
3502.69 3251
3503.25 3537
3503.80 3502
3504.36 3663
3504.92 3412
3505.48 3456
3506.04 3128
3506.60 3098
3507.15 3279
3507.71 3007
3508.27 2874
3508.83 2664
3509.39 2721
3509.95 2781
3510.50 2472
3511.06 2474
3511.62 2196
3512.18 2188
3512.74 1943
3513.30 2082
3513.86 1987
3514.42 1848
3514.98 1836
3515.53 1829
3516.09 1826
3516.65 1549
3517.21 1597
3517.77 1509
3518.33 1649
3518.89 1789
3519.45 1693
3520.01 1699
3520.57 1837
3521.13 1861
3521.69 1786
3522.25 1906
3522.81 1751
3523.36 1724
3523.92 1676
3524.48 1725
3525.04 1593
3525.60 1818
3526.16 1652
3526.72 1639
3527.28 1424
3527.84 1490
3528.40 1547
3528.96 1629
3529.52 1677
3530.08 1753
3530.64 1826
3531.20 1669
3531.76 1538
3532.32 1546
3532.89 1490
3533.45 1537
3534.01 1576
3534.57 1577
3535.13 1709
3535.69 1617
3536.25 1511
3536.81 1448
3537.37 1503
3537.93 1549
3538.49 1512
3539.05 1627
3539.61 1587
3540.17 1434
3540.74 1457
3541.30 1575
3541.86 1539
3542.42 1506
3542.98 1421
3543.54 1465
3544.10 1493
3544.66 1516
3545.22 1534
3545.79 1436
3546.35 1381
3546.91 1412
3547.47 1390
3548.03 1362
3548.59 1442
3549.16 1382
3549.72 1407
3550.28 1496
3550.84 1288
3551.40 1357
3551.96 1324
3552.53 1369
3553.09 1413
3553.65 1302
3554.21 1256
3554.77 1302
3555.34 1149
3555.90 1318
3556.46 1390
3557.02 1390
3557.59 1281
3558.15 1255
3558.71 1312
3559.27 1276
3559.84 1368
3560.40 1314
3560.96 1340
3561.52 1220
3562.09 1202
3562.65 1334
3563.21 1346
3563.77 1477
3564.34 1314
3564.90 1207
3565.46 1320
3566.03 1166
3566.59 1159
3567.15 1298
3567.72 1273
3568.28 1156
3568.84 1166
3569.41 1307
3569.97 1384
3570.53 1281
3571.10 1287
3571.66 1374
3572.22 1273
3572.79 1232
3573.35 1423
3573.91 1404
3574.48 1426
3575.04 1386
3575.60 1492
3576.17 1584
3576.73 1279
3577.30 1479
3577.86 1543
3578.42 1457
3578.99 1414
3579.55 1564
3580.12 1401
3580.68 1320
3581.24 1374
3581.81 1412
3582.37 1396
3582.94 1434
3583.50 1326
3584.07 1398
3584.63 1175
3585.20 1129
3585.76 1327
3586.32 1319
3586.89 1211
3587.45 1271
3588.02 1285
3588.58 1200
3589.15 1319
3589.71 1226
3590.28 1250
3590.84 1207
3591.41 1342
3591.97 1230
3592.54 1187
3593.10 1213
3593.67 1226
3594.23 1276
3594.80 1254
3595.36 1164
3595.93 1201
3596.50 1136
3597.06 1237
3597.63 1191
3598.19 1080
3598.76 1241
3599.32 1189
3599.89 1163
3600.45 1083
3601.02 1117
3601.59 1208
3602.15 1406
3602.72 1173
3603.28 1026
3603.85 1029
3604.42 1122
3604.98 1210
3605.55 1207
3606.11 1044
3606.68 987
3607.25 1178
3607.81 1181
3608.38 1089
3608.95 1045
3609.51 991
3610.08 1062
3610.65 1073
3611.21 1102
3611.78 1091
3612.35 1167
3612.91 1078
3613.48 1116
3614.05 1071
3614.61 1287
3615.18 1102
3615.75 1172
3616.31 1307
3616.88 1190
3617.45 1363
3618.01 1300
3618.58 1234
3619.15 1378
3619.72 1231
3620.28 1164
3620.85 1214
3621.42 1225
3621.99 1148
3622.55 1103
3623.12 988
3623.69 1140
3624.26 1167
3624.82 1158
3625.39 1056
3625.96 1057
3626.53 1038
3627.09 1060
3627.66 1052
3628.23 1063
3628.80 985
3629.37 1032
3629.93 1086
3630.50 1065
3631.07 1204
3631.64 1191
3632.21 1122
3632.77 1079
3633.34 1136
3633.91 1063
3634.48 1077
3635.05 1222
3635.62 1089
3636.19 1243
3636.75 1161
3637.32 1161
3637.89 1377
3638.46 1393
3639.03 1316
3639.60 1345
3640.17 1380
3640.73 1335
3641.30 1482
3641.87 1422
3642.44 1311
3643.01 1387
3643.58 1410
3644.15 1436
3644.72 1281
3645.29 1291
3645.86 1261
3646.43 1259
3647.00 1206
3647.57 1083
3648.13 1173
3648.70 1201
3649.27 1357
3649.84 1394
3650.41 1451
3650.98 1498
3651.55 1500
3652.12 1551
3652.69 1408
3653.26 1394
3653.83 1401
3654.40 1321
3654.97 1334
3655.54 1275
3656.11 1379
3656.68 1382
3657.25 1410
3657.82 1329
3658.39 1430
3658.96 1305
3659.53 1239
3660.10 1184
3660.67 1383
3661.24 1262
3661.82 1388
3662.39 1507
3662.96 1508
3663.53 1451
3664.10 1736
3664.67 1713
3665.24 1432
3665.81 1666
3666.38 1679
3666.95 1683
3667.52 1583
3668.09 1466
3668.67 1421
3669.24 1260
3669.81 1422
3670.38 1375
3670.95 1295
3671.52 1194
3672.09 1262
3672.66 1238
3673.24 1284
3673.81 1319
3674.38 1236
3674.95 1228
3675.52 1218
3676.09 1303
3676.66 1175
3677.24 1157
3677.81 1282
3678.38 1190
3678.95 1218
3679.52 1114
3680.10 1206
3680.67 1187
3681.24 1064
3681.81 1059
3682.38 1079
3682.96 1171
3683.53 1195
3684.10 1200
3684.67 1262
3685.25 1258
3685.82 1217
3686.39 1287
3686.96 1215
3687.54 1040
3688.11 1159
3688.68 1260
3689.25 1242
3689.83 1224
3690.40 1038
3690.97 1125
3691.54 1172
3692.12 1147
3692.69 1103
3693.26 1193
3693.84 1185
3694.41 1059
3694.98 997
3695.56 1057
3696.13 1049
3696.70 1173
3697.28 1027
3697.85 1124
3698.42 1060
3699.00 1009
3699.57 1080
3700.14 1158
3700.72 1068
3701.29 1033
3701.86 1115
3702.44 1111
3703.01 1133
3703.58 1189
3704.16 1201
3704.73 1129
3705.31 981
3705.88 1021
3706.45 1169
3707.03 1251
3707.60 1181
3708.18 1243
3708.75 1249
3709.33 1167
3709.90 1148
3710.47 1107
3711.05 1215
3711.62 1259
3712.20 1169
3712.77 1082
3713.35 1040
3713.92 1187
3714.50 1183
3715.07 1181
3715.64 1069
3716.22 1077
3716.79 1139
3717.37 1046
3717.94 1206
3718.52 1039
3719.09 1121
3719.67 984
3720.24 1077
3720.82 972
3721.39 857
3721.97 1023
3722.54 1127
3723.12 992
3723.70 998
3724.27 988
3724.85 1047
3725.42 1049
3726.00 985
3726.57 1010
3727.15 1141
3727.72 1019
3728.30 1077
3728.88 1036
3729.45 1244
3730.03 1159
3730.60 1221
3731.18 1180
3731.75 1093
3732.33 1090
3732.91 1197
3733.48 1166
3734.06 1091
3734.64 1140
3735.21 1140
3735.79 1161
3736.36 1103
3736.94 1038
3737.52 1003
3738.09 1119
3738.67 1106
3739.25 1132
3739.82 994
3740.40 1134
3740.98 1064
3741.55 1042
3742.13 1072
3742.71 1147
3743.28 1075
3743.86 1128
3744.44 1180
3745.01 1125
3745.59 1153
3746.17 1045
3746.75 1067
3747.32 1127
3747.90 1066
3748.48 1059
3749.05 1041
3749.63 1114
3750.21 1065
3750.79 989
3751.36 979
3751.94 1111
3752.52 1053
3753.10 1034
3753.67 945
3754.25 976
3754.83 1025
3755.41 1020
3755.99 1081
3756.56 1139
3757.14 1154
3757.72 1060
3758.30 1043
3758.88 1040
3759.45 1062
3760.03 1051
3760.61 1072
3761.19 1117
3761.77 1026
3762.35 1025
3762.92 1105
3763.50 1016
3764.08 979
3764.66 1131
3765.24 1109
3765.82 1044
3766.39 1096
3766.97 1159
3767.55 1046
3768.13 1007
3768.71 1103
3769.29 1044
3769.87 1151
3770.45 1246
3771.03 1294
3771.60 994
3772.18 1054
3772.76 1073
3773.34 1097
3773.92 1085
3774.50 1053
3775.08 997
3775.66 959
3776.24 1002
3776.82 936
3777.40 975
3777.98 1042
3778.56 969
3779.14 1007
3779.72 1133
3780.30 1114
3780.88 1036
3781.46 1106
3782.04 1095
3782.61 979
3783.19 963
3783.77 1089
3784.35 1111
3784.93 1182
3785.52 1135
3786.10 1093
3786.68 1129
3787.26 1036
3787.84 1057
3788.42 967
3789.00 1064
3789.58 1132
3790.16 1041
3790.74 1191
3791.32 1097
3791.90 1154
3792.48 1158
3793.06 1140
3793.64 1157
3794.22 1097
3794.80 1196
3795.38 1158
3795.96 1135
3796.55 1255
3797.13 1183
3797.71 1097
3798.29 1250
3798.87 1319
3799.45 1230
3800.03 1399
3800.61 1398
3801.19 1454
3801.78 1315
3802.36 1348
3802.94 1420
3803.52 1308
3804.10 1215
3804.68 1210
3805.27 1331
3805.85 1282
3806.43 1298
3807.01 1214
3807.59 1251
3808.17 1316
3808.76 1295
3809.34 1284
3809.92 1355
3810.50 1405
3811.08 1441
3811.67 1659
3812.25 1555
3812.83 1504
3813.41 1338
3814.00 1434
3814.58 1284
3815.16 1333
3815.74 1335
3816.32 1346
3816.91 1280
3817.49 1188
3818.07 1302
3818.66 1175
3819.24 1054
3819.82 1159
3820.40 1134
3820.99 1074
3821.57 1174
3822.15 1125
3822.73 1130
3823.32 1166
3823.90 1205
3824.48 1271
3825.07 1223
3825.65 1070
3826.23 1067
3826.82 1119
3827.40 1090
3827.98 1077
3828.57 1000
3829.15 1185
3829.73 1189
3830.32 1156
3830.90 1154
3831.48 1108
3832.07 997
3832.65 1012
3833.24 1139
3833.82 1022
3834.40 1112
3834.99 1192
3835.57 1035
3836.16 1053
3836.74 1001
3837.32 1055
3837.91 1019
3838.49 887
3839.08 1042
3839.66 962
3840.24 872
3840.83 954
3841.41 950
3842.00 1001
3842.58 1083
3843.17 1146
3843.75 1002
3844.34 1032
3844.92 995
3845.51 1024
3846.09 997
3846.67 936
3847.26 994
3847.84 1080
3848.43 1129
3849.01 939
3849.60 929
3850.18 1029
3850.77 1060
3851.35 1154
3851.94 1037
3852.53 930
3853.11 926
3853.70 971
3854.28 1144
3854.87 1076
3855.45 1071
3856.04 1150
3856.62 1092
3857.21 1087
3857.79 1024
3858.38 1068
3858.97 1135
3859.55 1099
3860.14 1249
3860.72 1083
3861.31 1009
3861.90 1160
3862.48 1069
3863.07 979
3863.65 1093
3864.24 1152
3864.83 1146
3865.41 1062
3866.00 1191
3866.58 1206
3867.17 1225
3867.76 1053
3868.34 1140
3868.93 1192
3869.52 1167
3870.10 1085
3870.69 1126
3871.28 1187
3871.86 1224
3872.45 1214
3873.04 1080
3873.62 1051
3874.21 1110
3874.80 1048
3875.38 1066
3875.97 957
3876.56 1079
3877.15 1067
3877.73 1083
3878.32 992
3878.91 1133
3879.49 1059
3880.08 1134
3880.67 1116
3881.26 1129
3881.84 1121
3882.43 956
3883.02 901
3883.61 1035
3884.19 973
3884.78 901
3885.37 999
3885.96 1085
3886.55 1116
3887.13 990
3887.72 1091
3888.31 1129
3888.90 1152
3889.49 1199
3890.07 1191
3890.66 1150
3891.25 1087
3891.84 1125
3892.43 1138
3893.01 1146
3893.60 1044
3894.19 978
3894.78 1055
3895.37 929
3895.96 1006
3896.55 1184
3897.13 1072
3897.72 1014
3898.31 1010
3898.90 1039
3899.49 986
3900.08 1035
3900.67 1089
3901.26 1164
3901.84 1061
3902.43 1205
3903.02 1157
3903.61 977
3904.20 1183
3904.79 1252
3905.38 1229
3905.97 1182
3906.56 1166
3907.15 1111
3907.74 1123
3908.33 1094
3908.92 1125
3909.50 1095
3910.09 1101
3910.68 1032
3911.27 997
3911.86 925
3912.45 1056
3913.04 1125
3913.63 1176
3914.22 1224
3914.81 1137
3915.40 1067
3915.99 1066
3916.58 1042
3917.17 1079
3917.76 1130
3918.35 971
3918.94 1011
3919.53 1004
3920.12 1029
3920.72 1065
3921.31 1101
3921.90 1021
3922.49 1046
3923.08 1004
3923.67 918
3924.26 973
3924.85 1011
3925.44 1004
3926.03 1033
3926.62 1165
3927.21 1096
3927.80 954
3928.39 903
3928.99 1024
3929.58 986
3930.17 1045
3930.76 1001
3931.35 965
3931.94 964
3932.53 865
3933.12 984
3933.72 1031
3934.31 925
3934.90 885
3935.49 1060
3936.08 1042
3936.67 1025
3937.26 912
3937.86 1095
3938.45 1105
3939.04 1084
3939.63 1200
3940.22 1172
3940.82 1124
3941.41 1156
3942.00 1191
3942.59 1138
3943.18 1218
3943.78 1140
3944.37 1067
3944.96 1030
3945.55 1082
3946.14 1068
3946.74 1121
3947.33 1017
3947.92 920
3948.51 1002
3949.11 1058
3949.70 1061
3950.29 941
3950.88 994
3951.48 986
3952.07 913
3952.66 938
3953.26 973
3953.85 1099
3954.44 1038
3955.03 958
3955.63 1000
3956.22 1046
3956.81 1054
3957.41 1086
3958.00 1036
3958.59 1180
3959.19 1106
3959.78 1174
3960.37 1175
3960.97 1096
3961.56 1007
3962.15 1189
3962.75 1140
3963.34 1180
3963.93 1146
3964.53 1228
3965.12 1160
3965.72 1213
3966.31 1265
3966.90 1234
3967.50 1165
3968.09 1235
3968.69 1210
3969.28 1200
3969.87 1296
3970.47 1189
3971.06 1178
3971.66 1235
3972.25 1258
3972.85 1243
3973.44 1253
3974.03 1438
3974.63 1620
3975.22 1469
3975.82 1606
3976.41 1723
3977.01 1728
3977.60 1582
3978.20 1476
3978.79 1594
3979.39 1595
3979.98 1411
3980.58 1209
3981.17 1287
3981.77 1222
3982.36 1217
3982.96 1254
3983.55 1249
3984.15 1274
3984.74 1267
3985.34 1315
3985.93 1339
3986.53 1308
3987.12 1284
3987.72 1318
3988.31 1420
3988.91 1356
3989.50 1184
3990.10 1220
3990.70 1216
3991.29 1313
3991.89 1349
3992.48 1378
3993.08 1433
3993.67 1344
3994.27 1395
3994.87 1331
3995.46 1328
3996.06 1316
3996.65 1456
3997.25 1373
3997.85 1348
3998.44 1276
3999.04 1232
3999.64 1373
4000.23 1253
4000.83 1275
4001.43 1249
4002.02 1157
4002.62 1107
4003.21 1265
4003.81 1231
4004.41 1251
4005.00 1180
4005.60 1153
4006.20 1045
4006.80 1220
4007.39 1232
4007.99 1174
4008.59 1147
4009.18 1223
4009.78 1236
4010.38 1207
4010.97 1283
4011.57 1249
4012.17 1155
4012.77 1106
4013.36 1024
4013.96 1064
4014.56 1090
4015.16 1030
4015.75 1065
4016.35 1124
4016.95 1132
4017.55 1065
4018.14 1159
4018.74 1147
4019.34 1096
4019.94 1181
4020.54 1129
4021.13 1261
4021.73 1193
4022.33 1312
4022.93 1053
4023.53 1066
4024.12 1172
4024.72 1287
4025.32 1410
4025.92 1253
4026.52 1230
4027.12 1381
4027.71 1398
4028.31 1459
4028.91 1518
4029.51 1494
4030.11 1491
4030.71 1495
4031.31 1402
4031.90 1441
4032.50 1442
4033.10 1428
4033.70 1439
4034.30 1535
4034.90 1375
4035.50 1301
4036.10 1204
4036.70 1297
4037.29 1214
4037.89 1032
4038.49 1152
4039.09 1111
4039.69 1032
4040.29 1193
4040.89 1183
4041.49 1050
4042.09 1072
4042.69 1040
4043.29 1109
4043.89 1053
4044.49 1164
4045.09 1046
4045.69 1024
4046.29 970
4046.89 985
4047.49 1005
4048.09 1116
4048.69 1060
4049.29 1120
4049.89 982
4050.49 991
4051.09 1010
4051.69 932
4052.29 1013
4052.89 940
4053.49 968
4054.09 1045
4054.69 1068
4055.29 1035
4055.89 1071
4056.49 1023
4057.09 972
4057.69 1031
4058.29 974
4058.89 971
4059.49 957
4060.09 1047
4060.70 1035
4061.30 1003
4061.90 1019
4062.50 1123
4063.10 955
4063.70 941
4064.30 1124
4064.90 1018
4065.50 1009
4066.11 1065
4066.71 1077
4067.31 1117
4067.91 1028
4068.51 953
4069.11 1025
4069.71 933
4070.32 1004
4070.92 930
4071.52 899
4072.12 969
4072.72 1052
4073.32 1012
4073.93 1026
4074.53 1146
4075.13 1033
4075.73 877
4076.33 964
4076.94 923
4077.54 996
4078.14 1004
4078.74 971
4079.34 967
4079.95 944
4080.55 964
4081.15 991
4081.75 950
4082.36 952
4082.96 1007
4083.56 1049
4084.16 1092
4084.77 992
4085.37 937
4085.97 921
4086.58 921
4087.18 931
4087.78 855
4088.38 832
4088.99 943
4089.59 950
4090.19 918
4090.80 1020
4091.40 927
4092.00 914
4092.61 983
4093.21 1078
4093.81 1043
4094.42 867
4095.02 938
4095.62 911
4096.23 902
4096.83 933
4097.43 1043
4098.04 920
4098.64 902
4099.24 919
4099.85 952
4100.45 970
4101.06 1065
4101.66 1035
4102.26 994
4102.87 950
4103.47 966
4104.08 925
4104.68 877
4105.28 908
4105.89 965
4106.49 897
4107.10 920
4107.70 914
4108.31 911
4108.91 999
4109.51 986
4110.12 875
4110.72 871
4111.33 849
4111.93 949
4112.54 962
4113.14 897
4113.75 982
4114.35 967
4114.96 832
4115.56 995
4116.17 1016
4116.77 973
4117.38 1005
4117.98 907
4118.59 934
4119.19 996
4119.80 985
4120.40 891
4121.01 1093
4121.61 1026
4122.22 941
4122.82 974
4123.43 964
4124.04 1030
4124.64 943
4125.25 909
4125.85 1007
4126.46 854
4127.06 934
4127.67 938
4128.28 889
4128.88 894
4129.49 971
4130.09 901
4130.70 938
4131.31 911
4131.91 979
4132.52 993
4133.12 933
4133.73 914
4134.34 997
4134.94 947
4135.55 1111
4136.16 1093
4136.76 1000
4137.37 1213
4137.98 1079
4138.58 1067
4139.19 1039
4139.80 1075
4140.40 1096
4141.01 1019
4141.62 887
4142.22 958
4142.83 1037
4143.44 1054
4144.04 1132
4144.65 1058
4145.26 997
4145.86 1032
4146.47 998
4147.08 1071
4147.69 924
4148.29 879
4148.90 981
4149.51 1012
4150.12 919
4150.72 985
4151.33 1005
4151.94 940
4152.55 968
4153.15 900
4153.76 957
4154.37 963
4154.98 1029
4155.59 1083
4156.19 1010
4156.80 1077
4157.41 1096
4158.02 1013
4158.63 915
4159.23 974
4159.84 985
4160.45 982
4161.06 1054
4161.67 1016
4162.28 1008
4162.88 1183
4163.49 1006
4164.10 930
4164.71 865
4165.32 973
4165.93 1028
4166.53 965
4167.14 1067
4167.75 981
4168.36 975
4168.97 1022
4169.58 867
4170.19 995
4170.80 961
4171.41 1014
4172.01 1007
4172.62 985
4173.23 943
4173.84 992
4174.45 956
4175.06 943
4175.67 1010
4176.28 974
4176.89 992
4177.50 1010
4178.11 995
4178.72 970
4179.33 966
4179.94 944
4180.55 885
4181.16 930
4181.77 1093
4182.38 1031
4182.99 998
4183.60 1058
4184.21 1077
4184.82 973
4185.43 1032
4186.04 1003
4186.65 1021
4187.26 974
4187.87 991
4188.48 1005
4189.09 1015
4189.70 960
4190.31 1000
4190.92 1037
4191.53 1024
4192.14 1041
4192.75 1160
4193.36 1054
4193.97 1015
4194.58 1005
4195.19 1085
4195.80 1070
4196.41 1185
4197.03 1013
4197.64 909
4198.25 1048
4198.86 1095
4199.47 950
4200.08 984
4200.69 1021
4201.30 943
4201.91 987
4202.53 999
4203.14 1079
4203.75 951
4204.36 868
4204.97 986
4205.58 1177
4206.19 1092
4206.81 978
4207.42 958
4208.03 1035
4208.64 1109
4209.25 1004
4209.86 1052
4210.48 1038
4211.09 981
4211.70 935
4212.31 1049
4212.92 1125
4213.54 1031
4214.15 1052
4214.76 1037
4215.37 1030
4215.99 1057
4216.60 1079
4217.21 1086
4217.82 1120
4218.43 1111
4219.05 1029
4219.66 982
4220.27 1068
4220.89 1092
4221.50 1250
4222.11 1106
4222.72 1183
4223.34 1142
4223.95 1078
4224.56 1002
4225.17 1011
4225.79 1078
4226.40 1122
4227.01 1159
4227.63 1117
4228.24 1183
4228.85 1123
4229.47 1186
4230.08 1272
4230.69 1342
4231.31 1533
4231.92 1670
4232.53 1671
4233.15 1764
4233.76 1756
4234.37 1820
4234.99 1717
4235.60 1718
4236.22 1757
4236.83 1672
4237.44 1580
4238.06 1422
4238.67 1320
4239.28 1250
4239.90 1145
4240.51 1179
4241.13 1227
4241.74 1202
4242.36 1211
4242.97 1181
4243.58 1132
4244.20 1122
4244.81 1084
4245.43 1118
4246.04 1053
4246.66 1203
4247.27 1180
4247.89 1143
4248.50 1137
4249.11 1105
4249.73 1018
4250.34 1139
4250.96 1103
4251.57 1106
4252.19 1200
4252.80 1203
4253.42 1098
4254.03 1087
4254.65 1048
4255.26 1058
4255.88 1047
4256.49 1006
4257.11 1065
4257.72 1119
4258.34 1119
4258.96 920
4259.57 815
4260.19 863
4260.80 954
4261.42 1092
4262.03 1178
4262.65 1029
4263.26 1009
4263.88 1060
4264.50 1179
4265.11 1245
4265.73 1183
4266.34 1167
4266.96 1112
4267.58 1095
4268.19 1088
4268.81 1074
4269.42 1053
4270.04 1110
4270.66 1182
4271.27 1204
4271.89 1149
4272.51 1236
4273.12 1202
4273.74 1088
4274.36 1132
4274.97 1128
4275.59 1224
4276.20 1146
4276.82 1153
4277.44 1083
4278.06 1200
4278.67 1107
4279.29 1107
4279.91 1095
4280.52 1069
4281.14 1048
4281.76 1061
4282.37 1002
4282.99 1108
4283.61 1005
4284.23 996
4284.84 1068
4285.46 975
4286.08 946
4286.69 1022
4287.31 981
4287.93 994
4288.55 1039
4289.16 1054
4289.78 1139
4290.40 1116
4291.02 1005
4291.64 1069
4292.25 1138
4292.87 1065
4293.49 1047
4294.11 1050
4294.73 1107
4295.34 1072
4295.96 1085
4296.58 1091
4297.20 1139
4297.82 1096
4298.43 1291
4299.05 1180
4299.67 1245
4300.29 1063
4300.91 1216
4301.53 1220
4302.14 1110
4302.76 1328
4303.38 1187
4304.00 1012
4304.62 1080
4305.24 1068
4305.86 1175
4306.48 1089
4307.09 1163
4307.71 1146
4308.33 1195
4308.95 1167
4309.57 1066
4310.19 1185
4310.81 1225
4311.43 1220
4312.05 1205
4312.67 1282
4313.29 1234
4313.90 1212
4314.52 1220
4315.14 1186
4315.76 1082
4316.38 1102
4317.00 1312
4317.62 1342
4318.24 1407
4318.86 1274
4319.48 1343
4320.10 1325
4320.72 1302
4321.34 1430
4321.96 1644
4322.58 1584
4323.20 1626
4323.82 1523
4324.44 1533
4325.06 1517
4325.68 1604
4326.30 1546
4326.92 1639
4327.54 1525
4328.16 1523
4328.78 1525
4329.40 1749
4330.02 1610
4330.64 1667
4331.27 1744
4331.89 1849
4332.51 2095
4333.13 2109
4333.75 2261
4334.37 2619
4334.99 2704
4335.61 2676
4336.23 3198
4336.85 3531
4337.47 3697
4338.09 3259
4338.72 3273
4339.34 3199
4339.96 3286
4340.58 2996
4341.20 2832
4341.82 3185
4342.44 3432
4343.07 3748
4343.69 4468
4344.31 4634
4344.93 4796
4345.55 5237
4346.17 5225
4346.79 5012
4347.42 5020
4348.04 4572
4348.66 3975
4349.28 3533
4349.90 3084
4350.53 2755
4351.15 2617
4351.77 2314
4352.39 2153
4353.01 1988
4353.64 1881
4354.26 1932
4354.88 1872
4355.50 1945
4356.13 1797
4356.75 1974
4357.37 2045
4357.99 1790
4358.62 1835
4359.24 1942
4359.86 1742
4360.48 1784
4361.11 1819
4361.73 1743
4362.35 1656
4362.98 1558
4363.60 1598
4364.22 1556
4364.84 1736
4365.47 1740
4366.09 1622
4366.71 1551
4367.34 1478
4367.96 1505
4368.58 1408
4369.21 1434
4369.83 1461
4370.45 1374
4371.08 1361
4371.70 1306
4372.32 1336
4372.95 1493
4373.57 1439
4374.20 1321
4374.82 1319
4375.44 1370
4376.07 1374
4376.69 1435
4377.31 1404
4377.94 1260
4378.56 1295
4379.19 1247
4379.81 1338
4380.43 1311
4381.06 1238
4381.68 1358
4382.31 1399
4382.93 1376
4383.56 1397
4384.18 1374
4384.80 1480
4385.43 1282
4386.05 1295
4386.68 1174
4387.30 1201
4387.93 1211
4388.55 1293
4389.18 1255
4389.80 1144
4390.43 1083
4391.05 1160
4391.68 1226
4392.30 1162
4392.93 1027
4393.55 1152
4394.18 1170
4394.80 1086
4395.43 1171
4396.05 1248
4396.68 1329
4397.30 1241
4397.93 1262
4398.55 1262
4399.18 1277
4399.80 1274
4400.43 1203
4401.06 1165
4401.68 1129
4402.31 1221
4402.93 1299
4403.56 1255
4404.18 1169
4404.81 1157
4405.44 1241
4406.06 1232
4406.69 1190
4407.31 1224
4407.94 1123
4408.57 1233
4409.19 1279
4409.82 1243
4410.45 1307
4411.07 1206
4411.70 1199
4412.32 1160
4412.95 1282
4413.58 1179
4414.20 1108
4414.83 1054
4415.46 1214
4416.08 1185
4416.71 1114
4417.34 1112
4417.96 1107
4418.59 1110
4419.22 1087
4419.84 1071
4420.47 1032
4421.10 1092
4421.73 978
4422.35 1076
4422.98 1074
4423.61 995
4424.23 928
4424.86 941
4425.49 1038
4426.12 981
4426.74 1064
4427.37 991
4428.00 1051
4428.63 1137
4429.25 1136
4429.88 1096
4430.51 1072
4431.14 1095
4431.77 1105
4432.39 1067
4433.02 1138
4433.65 1197
4434.28 1138
4434.90 1098
4435.53 1207
4436.16 1190
4436.79 1225
4437.42 1184
4438.05 1203
4438.67 1202
4439.30 1113
4439.93 1075
4440.56 1108
4441.19 1120
4441.82 1086
4442.44 1087
4443.07 1339
4443.70 1291
4444.33 1061
4444.96 1145
4445.59 1171
4446.22 1336
4446.85 1204
4447.47 1218
4448.10 1348
4448.73 1161
4449.36 1274
4449.99 1193
4450.62 1149
4451.25 1127
4451.88 1268
4452.51 1353
4453.14 1317
4453.77 1247
4454.40 1344
4455.02 1384
4455.65 1468
4456.28 1399
4456.91 1368
4457.54 1183
4458.17 1291
4458.80 1116
4459.43 1070
4460.06 1191
4460.69 1151
4461.32 1064
4461.95 1016
4462.58 1015
4463.21 1107
4463.84 1149
4464.47 1124
4465.10 1146
4465.73 899
4466.36 1056
4466.99 1063
4467.62 985
4468.25 1098
4468.88 1007
4469.51 926
4470.14 1010
4470.78 1168
4471.41 1151
4472.04 959
4472.67 1011
4473.30 1097
4473.93 942
4474.56 1083
4475.19 1024
4475.82 988
4476.45 921
4477.08 1033
4477.71 1214
4478.35 1058
4478.98 1100
4479.61 1166
4480.24 1080
4480.87 1005
4481.50 1040
4482.13 1130
4482.76 1127
4483.40 1175
4484.03 1231
4484.66 1237
4485.29 1111
4485.92 1076
4486.55 1063
4487.19 1133
4487.82 1093
4488.45 1187
4489.08 1154
4489.71 1009
4490.34 1209
4490.98 1338
4491.61 1153
4492.24 1100
4492.87 1039
4493.50 1052
4494.14 1073
4494.77 1140
4495.40 1298
4496.03 1363
4496.67 1591
4497.30 1610
4497.93 1645
4498.56 1669
4499.20 1704
4499.83 1819
4500.46 1806
4501.09 1779
4501.73 1678
4502.36 1517
4502.99 1543
4503.63 1467
4504.26 1462
4504.89 1480
4505.52 1352
4506.16 1310
4506.79 1305
4507.42 1267
4508.06 1174
4508.69 1278
4509.32 1218
4509.96 1139
4510.59 1213
4511.22 1192
4511.86 1206
4512.49 1206
4513.12 1159
4513.76 1199
4514.39 1142
4515.02 1128
4515.66 1159
4516.29 1127
4516.93 1121
4517.56 1091
4518.19 1093
4518.83 1070
4519.46 1111
4520.10 1008
4520.73 1049
4521.36 979
4522.00 1057
4522.63 1005
4523.27 1044
4523.90 1095
4524.54 1154
4525.17 1107
4525.80 1112
4526.44 1157
4527.07 1132
4527.71 1172
4528.34 1155
4528.98 1087
4529.61 1110
4530.25 1259
4530.88 1215
4531.52 1295
4532.15 1231
4532.79 1275
4533.42 1230
4534.06 1222
4534.69 1237
4535.33 1176
4535.96 1118
4536.60 1081
4537.23 1212
4537.87 1048
4538.50 935
4539.14 944
4539.77 991
4540.41 1072
4541.04 1077
4541.68 965
4542.31 991
4542.95 958
4543.59 940
4544.22 960
4544.86 901
4545.49 973
4546.13 1001
4546.77 920
4547.40 981
4548.04 1067
4548.67 1007
4549.31 1073
4549.95 1036
4550.58 990
4551.22 1019
4551.85 1023
4552.49 1049
4553.13 1097
4553.76 1036
4554.40 1047
4555.04 898
4555.67 907
4556.31 899
4556.95 864
4557.58 884
4558.22 1029
4558.86 1075
4559.49 832
4560.13 1084
4560.77 1035
4561.40 897
4562.04 903
4562.68 979
4563.31 1034
4563.95 977
4564.59 948
4565.23 962
4565.86 951
4566.50 954
4567.14 971
4567.77 1006
4568.41 880
4569.05 1058
4569.69 1125
4570.32 1108
4570.96 1047
4571.60 911
4572.24 995
4572.88 1070
4573.51 1085
4574.15 1103
4574.79 1043
4575.43 1031
4576.06 1068
4576.70 1121
4577.34 1150
4577.98 1177
4578.62 1060
4579.26 1087
4579.89 1021
4580.53 1115
4581.17 1174
4581.81 1107
4582.45 1144
4583.09 1138
4583.72 1292
4584.36 1219
4585.00 1195
4585.64 1139
4586.28 1235
4586.92 1318
4587.56 1399
4588.19 1627
4588.83 1613
4589.47 1684
4590.11 1588
4590.75 1842
4591.39 1963
4592.03 1883
4592.67 1639
4593.31 1531
4593.95 1377
4594.58 1283
4595.22 1165
4595.86 1214
4596.50 1236
4597.14 1204
4597.78 1191
4598.42 1103
4599.06 1054
4599.70 1164
4600.34 1061
4600.98 1033
4601.62 1054
4602.26 1072
4602.90 1213
4603.54 1142
4604.18 1168
4604.82 1171
4605.46 1140
4606.10 1115
4606.74 1082
4607.38 1114
4608.02 1093
4608.66 1122
4609.30 1175
4609.94 1087
4610.58 1137
4611.22 1088
4611.86 1033
4612.50 938
4613.14 1122
4613.78 971
4614.42 946
4615.06 1085
4615.70 1029
4616.35 1021
4616.99 933
4617.63 872
4618.27 925
4618.91 1063
4619.55 925
4620.19 1028
4620.83 1030
4621.47 916
4622.11 940
4622.76 986
4623.40 1009
4624.04 970
4624.68 986
4625.32 1019
4625.96 970
4626.60 988
4627.25 929
4627.89 939
4628.53 1016
4629.17 1099
4629.81 1015
4630.45 1044
4631.10 1157
4631.74 1030
4632.38 1140
4633.02 1106
4633.66 1104
4634.30 1137
4634.95 1158
4635.59 1165
4636.23 1048
4636.87 1044
4637.52 1046
4638.16 1069
4638.80 1146
4639.44 1075
4640.08 1131
4640.73 1190
4641.37 1121
4642.01 1049
4642.66 1109
4643.30 1241
4643.94 1086
4644.58 1176
4645.23 1047
4645.87 1005
4646.51 1079
4647.15 974
4647.80 1046
4648.44 986
4649.08 1021
4649.73 1137
4650.37 1089
4651.01 1070
4651.66 977
4652.30 980
4652.94 1112
4653.59 981
4654.23 958
4654.87 899
4655.52 905
4656.16 1069
4656.80 1039
4657.45 923
4658.09 941
4658.73 936
4659.38 960
4660.02 964
4660.67 949
4661.31 1012
4661.95 1056
4662.60 907
4663.24 841
4663.89 923
4664.53 930
4665.17 930
4665.82 929
4666.46 994
4667.11 911
4667.75 931
4668.40 863
4669.04 963
4669.68 967
4670.33 994
4670.97 924
4671.62 870
4672.26 975
4672.91 926
4673.55 982
4674.20 990
4674.84 975
4675.49 890
4676.13 858
4676.78 976
4677.42 1032
4678.07 899
4678.71 883
4679.36 968
4680.00 947
4680.65 1090
4681.29 1034
4681.94 1053
4682.58 1059
4683.23 958
4683.87 930
4684.52 1005
4685.16 941
4685.81 1060
4686.46 1120
4687.10 1102
4687.75 1048
4688.39 959
4689.04 960
4689.68 968
4690.33 1034
4690.98 1118
4691.62 1051
4692.27 1031
4692.91 1053
4693.56 1019
4694.21 1181
4694.85 1233
4695.50 1286
4696.15 1510
4696.79 1659
4697.44 1581
4698.08 1671
4698.73 1875
4699.38 1656
4700.02 1562
4700.67 1520
4701.32 1497
4701.96 1423
4702.61 1186
4703.26 1228
4703.90 1150
4704.55 1096
4705.20 1062
4705.84 1217
4706.49 1148
4707.14 1101
4707.79 1134
4708.43 1125
4709.08 1133
4709.73 1187
4710.37 1110
4711.02 1185
4711.67 1144
4712.32 1158
4712.96 1147
4713.61 1120
4714.26 1148
4714.91 1066
4715.55 1020
4716.20 1035
4716.85 1123
4717.50 1130
4718.15 1032
4718.79 994
4719.44 1086
4720.09 977
4720.74 985
4721.39 1056
4722.03 1143
4722.68 1145
4723.33 1295
4723.98 1230
4724.63 1142
4725.27 1214
4725.92 1164
4726.57 1161
4727.22 1116
4727.87 1124
4728.52 1126
4729.16 1034
4729.81 1062
4730.46 994
4731.11 1067
4731.76 1040
4732.41 1017
4733.06 1010
4733.71 1067
4734.36 1024
4735.00 936
4735.65 960
4736.30 1179
4736.95 1071
4737.60 1076
4738.25 1032
4738.90 1075
4739.55 1126
4740.20 1175
4740.85 1103
4741.50 1201
4742.15 1150
4742.80 1080
4743.44 1207
4744.09 1094
4744.74 1008
4745.39 1039
4746.04 1148
4746.69 1133
4747.34 1121
4747.99 1314
4748.64 1291
4749.29 1261
4749.94 1231
4750.59 1310
4751.24 1379
4751.89 1383
4752.54 1301
4753.19 1251
4753.84 1266
4754.49 1347
4755.14 1168
4755.79 1148
4756.44 1220
4757.10 1238
4757.75 1032
4758.40 1020
4759.05 1107
4759.70 1122
4760.35 1224
4761.00 1176
4761.65 1023
4762.30 1033
4762.95 1105
4763.60 1102
4764.25 1175
4764.90 1245
4765.56 1221
4766.21 1105
4766.86 1140
4767.51 1092
4768.16 1017
4768.81 1038
4769.46 1041
4770.11 1011
4770.77 1155
4771.42 1120
4772.07 1055
4772.72 1211
4773.37 1082
4774.02 963
4774.67 1065
4775.33 1116
4775.98 1118
4776.63 1141
4777.28 1239
4777.93 1274
4778.59 1068
4779.24 1109
4779.89 1140
4780.54 1183
4781.19 1185
4781.85 1144
4782.50 1268
4783.15 1138
4783.80 1112
4784.46 1090
4785.11 1168
4785.76 1122
4786.41 1100
4787.07 1080
4787.72 1088
4788.37 1051
4789.02 1083
4789.68 1045
4790.33 1011
4790.98 1009
4791.63 1129
4792.29 1204
4792.94 1180
4793.59 1072
4794.25 1076
4794.90 1140
4795.55 1183
4796.21 1154
4796.86 1088
4797.51 1108
4798.17 1197
4798.82 1199
4799.47 1186
4800.13 1185
4800.78 1182
4801.43 1168
4802.09 1110
4802.74 1171
4803.39 1292
4804.05 1161
4804.70 1104
4805.35 1137
4806.01 1283
4806.66 1117
4807.32 1062
4807.97 1221
4808.62 1228
4809.28 1211
4809.93 1229
4810.59 1155
4811.24 1167
4811.89 1182
4812.55 1277
4813.20 1254
4813.86 1325
4814.51 1257
4815.17 1251
4815.82 1282
4816.48 1244
4817.13 1221
4817.78 1352
4818.44 1377
4819.09 1288
4819.75 1352
4820.40 1257
4821.06 1219
4821.71 1402
4822.37 1472
4823.02 1426
4823.68 1428
4824.33 1410
4824.99 1499
4825.64 1478
4826.30 1520
4826.95 1372
4827.61 1439
4828.26 1463
4828.92 1430
4829.58 1461
4830.23 1557
4830.89 1670
4831.54 1739
4832.20 1811
4832.85 1760
4833.51 1722
4834.16 1791
4834.82 1903
4835.48 1884
4836.13 1744
4836.79 1927
4837.44 1946
4838.10 1935
4838.76 1890
4839.41 2111
4840.07 1916
4840.72 2068
4841.38 2096
4842.04 2074
4842.69 2159
4843.35 2175
4844.01 2170
4844.66 2394
4845.32 2512
4845.98 2787
4846.63 2929
4847.29 3091
4847.95 3151
4848.60 3290
4849.26 3360
4849.92 3577
4850.57 3365
4851.23 3185
4851.89 3316
4852.54 3190
4853.20 3086
4853.86 3029
4854.51 3050
4855.17 3171
4855.83 3333
4856.49 3454
4857.14 3375
4857.80 3462
4858.46 3173
4859.12 3108
4859.77 3063
4860.43 2968
4861.09 2931
4861.75 2799
4862.40 2832
4863.06 2905
4863.72 2825
4864.38 2678
4865.03 2907
4865.69 3015
4866.35 2685
4867.01 2610
4867.67 2665
4868.32 2510
4868.98 2578
4869.64 2443
4870.30 2409
4870.96 2330
4871.62 2370
4872.27 2250
4872.93 2030
4873.59 1978
4874.25 2035
4874.91 2172
4875.57 2245
4876.22 2414
4876.88 2307
4877.54 2118
4878.20 2162
4878.86 2141
4879.52 2066
4880.18 1978
4880.84 2161
4881.49 2007
4882.15 1963
4882.81 1897
4883.47 1780
4884.13 1827
4884.79 1825
4885.45 1781
4886.11 1763
4886.77 2002
4887.43 1827
4888.09 1792
4888.75 1972
4889.41 2041
4890.07 2014
4890.72 1941
4891.38 1962
4892.04 1729
4892.70 1740
4893.36 1814
4894.02 1642
4894.68 1768
4895.34 1710
4896.00 1723
4896.66 1592
4897.32 1485
4897.98 1481
4898.64 1657
4899.30 1613
4899.96 1566
4900.62 1629
4901.28 1525
4901.94 1496
4902.60 1560
4903.27 1490
4903.93 1471
4904.59 1359
4905.25 1320
4905.91 1448
4906.57 1412
4907.23 1367
4907.89 1427
4908.55 1364
4909.21 1248
4909.87 1398
4910.53 1493
4911.19 1346
4911.85 1424
4912.52 1339
4913.18 1329
4913.84 1186
4914.50 1239
4915.16 1194
4915.82 1244
4916.48 1224
4917.14 1247
4917.81 1168
4918.47 1120
4919.13 1173
4919.79 1181
4920.45 1149
4921.11 1103
4921.77 1276
4922.44 1260
4923.10 1191
4923.76 1159
4924.42 1227
4925.08 1221
4925.75 1197
4926.41 1149
4927.07 1233
4927.73 1269
4928.39 1284
4929.06 1199
4929.72 1137
4930.38 997
4931.04 1116
4931.71 1155
4932.37 1200
4933.03 1195
4933.69 1161
4934.36 1106
4935.02 1170
4935.68 1146
4936.34 1005
4937.01 993
4937.67 1071
4938.33 1027
4938.99 1166
4939.66 1131
4940.32 1071
4940.98 1085
4941.65 1081
4942.31 1083
4942.97 1019
4943.63 1001
4944.30 990
4944.96 1127
4945.62 1077
4946.29 900
4946.95 932
4947.61 1036
4948.28 987
4948.94 1025
4949.61 1029
4950.27 1079
4950.93 1045
4951.60 998
4952.26 996
4952.92 1099
4953.59 1033
4954.25 1018
4954.92 1013
4955.58 1017
4956.24 1035
4956.91 1075
4957.57 1143
4958.24 1163
4958.90 1107
4959.56 1117
4960.23 1106
4960.89 1109
4961.56 1089
4962.22 1208
4962.89 1281
4963.55 1329
4964.21 1212
4964.88 1131
4965.54 1204
4966.21 1244
4966.87 1151
4967.54 1047
4968.20 987
4968.87 998
4969.53 1111
4970.20 1096
4970.86 1004
4971.53 1034
4972.19 995
4972.86 1078
4973.52 1051
4974.19 1155
4974.85 1096
4975.52 1128
4976.18 1221
4976.85 1144
4977.51 1079
4978.18 1129
4978.85 1147
4979.51 1194
4980.18 1180
4980.84 969
4981.51 1063
4982.17 1089
4982.84 964
4983.50 1082
4984.17 1019
4984.84 1083
4985.50 1096
4986.17 1167
4986.83 1138
4987.50 1182
4988.17 1186
4988.83 1182
4989.50 1205
4990.17 1096
4990.83 1099
4991.50 1158
4992.16 1195
4992.83 1049
4993.50 1055
4994.16 1132
4994.83 1116
4995.50 1039
4996.16 1041
4996.83 954
4997.50 960
4998.16 1035
4998.83 952
4999.50 885
5000.16 980
5000.83 1020
5001.50 968
5002.17 927
5002.83 962
5003.50 940
5004.17 883
5004.83 939
5005.50 943
5006.17 994
5006.84 931
5007.50 1012
5008.17 992
5008.84 918
5009.51 944
5010.17 926
5010.84 944
5011.51 956
5012.18 927
5012.84 1066
5013.51 950
5014.18 1029
5014.85 1075
5015.52 971
5016.18 1002
5016.85 1004
5017.52 968
5018.19 1014
5018.86 972
5019.52 975
5020.19 1033
5020.86 1014
5021.53 917
5022.20 868
5022.87 890
5023.54 895
5024.20 997
5024.87 960
5025.54 835
5026.21 843
5026.88 954
5027.55 953
5028.22 977
5028.88 867
5029.55 855
5030.22 879
5030.89 919
5031.56 888
5032.23 958
5032.90 978
5033.57 1024
5034.24 935
5034.91 817
5035.58 896
5036.25 982
5036.91 953
5037.58 933
5038.25 856
5038.92 848
5039.59 901
5040.26 925
5040.93 878
5041.60 874
5042.27 891
5042.94 863
5043.61 920
5044.28 821
5044.95 803
5045.62 831
5046.29 947
5046.96 889
5047.63 783
5048.30 897
5048.97 974
5049.64 823
5050.31 834
5050.98 1011
5051.65 896
5052.32 889
5052.99 832
5053.66 794
5054.33 859
5055.00 863
5055.68 852
5056.35 845
5057.02 900
5057.69 827
5058.36 891
5059.03 847
5059.70 882
5060.37 936
5061.04 1051
5061.71 955
5062.38 875
5063.06 879
5063.73 892
5064.40 829
5065.07 893
5065.74 1093
5066.41 982
5067.08 981
5067.75 907
5068.43 923
5069.10 938
5069.77 927
5070.44 891
5071.11 794
5071.78 908
5072.46 841
5073.13 786
5073.80 1005
5074.47 977
5075.14 947
5075.81 1020
5076.49 1110
5077.16 1073
5077.83 944
5078.50 961
5079.18 1069
5079.85 976
5080.52 1003
5081.19 1022
5081.86 1098
5082.54 993
5083.21 945
5083.88 1007
5084.55 972
5085.23 984
5085.90 982
5086.57 1010
5087.25 1069
5087.92 1091
5088.59 1036
5089.26 1130
5089.94 1028
5090.61 931
5091.28 955
5091.96 1009
5092.63 1062
5093.30 1107
5093.97 1095
5094.65 1029
5095.32 878
5095.99 950
5096.67 872
5097.34 891
5098.01 941
5098.69 954
5099.36 1055
5100.04 1116
5100.71 1147
5101.38 1112
5102.06 1011
5102.73 1056
5103.40 1107
5104.08 909
5104.75 940
5105.43 939
5106.10 938
5106.77 960
5107.45 1008
5108.12 828
5108.80 953
5109.47 861
5110.14 942
5110.82 925
5111.49 897
5112.17 929
5112.84 994
5113.52 981
5114.19 883
5114.87 967
5115.54 1017
5116.21 920
5116.89 987
5117.56 1095
5118.24 1030
5118.91 964
5119.59 997
5120.26 986
5120.94 1069
5121.61 967
5122.29 830
5122.96 898
5123.64 854
5124.31 963
5124.99 1007
5125.66 882
5126.34 925
5127.01 980
5127.69 931
5128.37 1088
5129.04 950
5129.72 955
5130.39 991
5131.07 966
5131.74 958
5132.42 833
5133.09 875
5133.77 913
5134.45 1050
5135.12 934
5135.80 954
5136.47 937
5137.15 847
5137.83 888
5138.50 930
5139.18 939
5139.85 928
5140.53 1008
5141.21 1024
5141.88 1038
5142.56 939
5143.24 920
5143.91 835
5144.59 734
5145.27 841
5145.94 900
5146.62 834
5147.30 806
5147.97 829
5148.65 838
5149.33 877
5150.00 941
5150.68 943
5151.36 849
5152.03 899
5152.71 971
5153.39 929
5154.07 870
5154.74 901
5155.42 914
5156.10 946
5156.77 921
5157.45 916
5158.13 878
5158.81 832
5159.48 846
5160.16 864
5160.84 876
5161.52 976
5162.19 860
5162.87 986
5163.55 991
5164.23 952
5164.91 855
5165.58 887
5166.26 965
5166.94 861
5167.62 812
5168.30 847
5168.97 801
5169.65 810
5170.33 779
5171.01 892
5171.69 823
5172.37 854
5173.04 703
5173.72 844
5174.40 835
5175.08 831
5175.76 889
5176.44 910
5177.11 884
5177.79 927
5178.47 1072
5179.15 949
5179.83 923
5180.51 880
5181.19 948
5181.87 889
5182.55 922
5183.22 824
5183.90 816
5184.58 902
5185.26 881
5185.94 842
5186.62 845
5187.30 914
5187.98 772
5188.66 752
5189.34 826
5190.02 781
5190.70 875
5191.38 874
5192.06 854
5192.74 822
5193.42 879
5194.10 882
5194.78 865
5195.46 952
5196.14 876
5196.82 896
5197.50 878
5198.18 893
5198.86 868
5199.54 927
5200.22 829
5200.90 929
5201.58 876
5202.26 914
5202.94 803
5203.62 902
5204.30 953
5204.98 960
5205.66 848
5206.34 867
5207.02 866
5207.70 986
5208.38 997
5209.06 946
5209.74 903
5210.42 894
5211.10 957
5211.79 993
5212.47 991
5213.15 1024
5213.83 933
5214.51 979
5215.19 1054
5215.87 1094
5216.55 1097
5217.23 1054
5217.92 1079
5218.60 1094
5219.28 1061
5219.96 999
5220.64 1024
5221.32 1055
5222.00 1022
5222.69 1094
5223.37 1039
5224.05 928
5224.73 983
5225.41 889
5226.10 945
5226.78 1016
5227.46 1009
5228.14 946
5228.82 957
5229.51 984
5230.19 973
5230.87 995
5231.55 961
5232.23 1018
5232.92 876
5233.60 878
5234.28 880
5234.96 957
5235.65 867
5236.33 1040
5237.01 928
5237.69 991
5238.38 1108
5239.06 1110
5239.74 1037
5240.42 999
5241.11 965
5241.79 887
5242.47 951
5243.16 961
5243.84 887
5244.52 890
5245.21 991
5245.89 1071
5246.57 1049
5247.26 1057
5247.94 1141
5248.62 1094
5249.31 1147
5249.99 1141
5250.67 1141
5251.36 1176
5252.04 1088
5252.72 1060
5253.41 1039
5254.09 1132
5254.77 1165
5255.46 1024
5256.14 897
5256.83 1087
5257.51 1009
5258.19 957
5258.88 936
5259.56 999
5260.25 1034
5260.93 1026
5261.61 1169
5262.30 1156
5262.98 1050
5263.67 1058
5264.35 1057
5265.04 927
5265.72 964
5266.40 1045
5267.09 1065
5267.77 919
5268.46 867
5269.14 948
5269.83 1024
5270.51 995
5271.20 886
5271.88 959
5272.57 1027
5273.25 907
5273.94 926
5274.62 979
5275.31 927
5275.99 907
5276.68 874
5277.36 946
5278.05 885
5278.73 915
5279.42 942
5280.10 984
5280.79 970
5281.47 1055
5282.16 1090
5282.85 1029
5283.53 1032
5284.22 935
5284.90 863
5285.59 815
5286.27 928
5286.96 883
5287.65 770
5288.33 912
5289.02 912
5289.70 887
5290.39 822
5291.08 827
5291.76 888
5292.45 896
5293.13 879
5293.82 986
5294.51 936
5295.19 987
5295.88 992
5296.57 1011
5297.25 1005
5297.94 1020
5298.63 980
5299.31 1008
5300.00 969
5300.69 1026
5301.37 1039
5302.06 996
5302.75 1027
5303.43 919
5304.12 1092
5304.81 1052
5305.49 973
5306.18 1057
5306.87 1017
5307.56 920
5308.24 1070
5308.93 1111
5309.62 990
5310.30 1076
5310.99 1191
5311.68 1098
5312.37 1083
5313.05 1015
5313.74 1123
5314.43 1085
5315.12 1015
5315.81 1084
5316.49 1047
5317.18 1075
5317.87 1109
5318.56 1118
5319.24 1031
5319.93 1088
5320.62 1104
5321.31 1042
5322.00 1018
5322.68 926
5323.37 1011
5324.06 1002
5324.75 1012
5325.44 989
5326.13 932
5326.81 912
5327.50 909
5328.19 855
5328.88 900
5329.57 965
5330.26 1033
5330.95 956
5331.63 953
5332.32 875
5333.01 831
5333.70 906
5334.39 904
5335.08 939
5335.77 901
5336.46 949
5337.15 898
5337.84 953
5338.52 940
5339.21 965
5339.90 938
5340.59 889
5341.28 856
5341.97 873
5342.66 858
5343.35 907
5344.04 856
5344.73 883
5345.42 906
5346.11 874
5346.80 900
5347.49 886
5348.18 907
5348.87 1011
5349.56 938
5350.25 979
5350.94 967
5351.63 982
5352.32 956
5353.01 916
5353.70 967
5354.39 932
5355.08 890
5355.77 932
5356.46 904
5357.15 865
5357.84 819
5358.53 850
5359.22 977
5359.91 911
5360.60 979
5361.29 934
5361.98 861
5362.67 842
5363.36 803
5364.06 818
5364.75 962
5365.44 952
5366.13 899
5366.82 844
5367.51 850
5368.20 839
5368.89 820
5369.58 722
5370.27 725
5370.97 721
5371.66 882
5372.35 877
5373.04 920
5373.73 853
5374.42 790
5375.11 883
5375.81 788
5376.50 800
5377.19 824
5377.88 795
5378.57 845
5379.26 880
5379.96 771
5380.65 804
5381.34 892
5382.03 908
5382.72 850
5383.42 799
5384.11 802
5384.80 837
5385.49 845
5386.19 818
5386.88 898
5387.57 909
5388.26 910
5388.96 848
5389.65 845
5390.34 807
5391.03 910
5391.73 874
5392.42 739
5393.11 800
5393.80 798
5394.50 864
5395.19 852
5395.88 804
5396.57 788
5397.27 849
5397.96 860
5398.65 893
5399.35 888
5400.04 841
5400.73 859
5401.43 854
5402.12 869
5402.81 831
5403.51 780
5404.20 799
5404.89 897
5405.59 983
5406.28 934
5406.97 928
5407.67 915
5408.36 934
5409.06 965
5409.75 966
5410.44 947
5411.14 917
5411.83 919
5412.52 863
5413.22 864
5413.91 941
5414.61 990
5415.30 862
5415.99 929
5416.69 896
5417.38 923
5418.08 920
5418.77 906
5419.47 962
5420.16 940
5420.86 869
5421.55 837
5422.24 910
5422.94 923
5423.63 995
5424.33 997
5425.02 1015
5425.72 959
5426.41 974
5427.11 950
5427.80 951
5428.50 1058
5429.19 1084
5429.89 990
5430.58 975
5431.28 997
5431.97 1002
5432.67 1091
5433.36 1023
5434.06 972
5434.75 1250
5435.45 1166
5436.15 1122
5436.84 1116
5437.54 1035
5438.23 1001
5438.93 1101
5439.62 1055
5440.32 1071
5441.01 1250
5441.71 1137
5442.41 1153
5443.10 1267
5443.80 1150
5444.49 1167
5445.19 1234
5445.89 1217
5446.58 1254
5447.28 1293
5447.98 1319
5448.67 1286
5449.37 1210
5450.06 1200
5450.76 1195
5451.46 1264
5452.15 1142
5452.85 1179
5453.55 1210
5454.24 1144
5454.94 1199
5455.64 1264
5456.33 1178
5457.03 1111
5457.73 1255
5458.42 1217
5459.12 1266
5459.82 1419
5460.51 1306
5461.21 1374
5461.91 1213
5462.61 1251
5463.30 1312
5464.00 1293
5464.70 1325
5465.40 1312
5466.09 1247
5466.79 1335
5467.49 1375
5468.18 1391
5468.88 1506
5469.58 1363
5470.28 1501
5470.98 1556
5471.67 1557
5472.37 1489
5473.07 1415
5473.77 1472
5474.46 1581
5475.16 1776
5475.86 2005
5476.56 2071
5477.26 2247
5477.95 2312
5478.65 2445
5479.35 2575
5480.05 2496
5480.75 2517
5481.45 2479
5482.14 2261
5482.84 2236
5483.54 2096
5484.24 1944
5484.94 1925
5485.64 1811
5486.34 1782
5487.03 1740
5487.73 1828
5488.43 1819
5489.13 1768
5489.83 1935
5490.53 1909
5491.23 1892
5491.93 1925
5492.63 1985
5493.33 1887
5494.02 1910
5494.72 2117
5495.42 2328
5496.12 2281
5496.82 2697
5497.52 3030
5498.22 2985
5498.92 3444
5499.62 4006
5500.32 4077
5501.02 3833
5501.72 3379
5502.42 3240
5503.12 2542
5503.82 2400
5504.52 2362
5505.22 2234
5505.92 1992
5506.62 1921
5507.32 1806
5508.02 1837
5508.72 1650
5509.42 1716
5510.12 1701
5510.82 1715
5511.52 1605
5512.22 1563
5512.92 1648
5513.62 1614
5514.32 1467
5515.02 1487
5515.72 1667
5516.42 1513
5517.12 1503
5517.82 1542
5518.52 1523
5519.22 1366
5519.93 1338
5520.63 1312
5521.33 1337
5522.03 1442
5522.73 1358
5523.43 1298
5524.13 1171
5524.83 1155
5525.53 1298
5526.23 1227
5526.94 1220
5527.64 1276
5528.34 1259
5529.04 1222
5529.74 1261
5530.44 1298
5531.14 1188
5531.85 1297
5532.55 1244
5533.25 1111
5533.95 1105
5534.65 1130
5535.35 1316
5536.06 1201
5536.76 1180
5537.46 1251
5538.16 1137
5538.86 1154
5539.57 1153
5540.27 1030
5540.97 1070
5541.67 1056
5542.37 1014
5543.08 1094
5543.78 1149
5544.48 1091
5545.18 1100
5545.89 1156
5546.59 1052
5547.29 1042
5547.99 1085
5548.70 1061
5549.40 1021
5550.10 980
5550.81 1014
5551.51 1105
5552.21 1030
5552.91 987
5553.62 1004
5554.32 986
5555.02 1070
5555.73 1053
5556.43 1033
5557.13 1089
5557.84 1049
5558.54 1141
5559.24 972
5559.95 1025
5560.65 1058
5561.35 1156
5562.06 1079
5562.76 1080
5563.46 1047
5564.17 1052
5564.87 1144
5565.57 1095
5566.28 951
5566.98 1047
5567.69 1169
5568.39 1061
5569.09 1061
5569.80 1072
5570.50 996
5571.21 991
5571.91 1070
5572.61 1031
5573.32 910
5574.02 1031
5574.73 1082
5575.43 990
5576.14 1008
5576.84 1043
5577.54 1036
5578.25 1046
5578.95 900
5579.66 888
5580.36 970
5581.07 955
5581.77 1006
5582.48 996
5583.18 1008
5583.89 1003
5584.59 1026
5585.30 927
5586.00 954
5586.71 942
5587.41 952
5588.12 903
5588.82 957
5589.53 870
5590.23 941
5590.94 883
5591.64 890
5592.35 937
5593.05 921
5593.76 1020
5594.47 1023
5595.17 958
5595.88 884
5596.58 933
5597.29 965
5597.99 899
5598.70 914
5599.41 889
5600.11 981
5600.82 1009
5601.52 870
5602.23 898
5602.94 921
5603.64 961
5604.35 962
5605.05 886
5605.76 929
5606.47 872
5607.17 997
5607.88 994
5608.59 969
5609.29 861
5610.00 845
5610.70 909
5611.41 881
5612.12 860
5612.82 941
5613.53 910
5614.24 863
5614.95 999
5615.65 920
5616.36 917
5617.07 923
5617.77 890
5618.48 943
5619.19 899
5619.89 892
5620.60 830
5621.31 928
5622.02 982
5622.72 1040
5623.43 1104
5624.14 975
5624.85 967
5625.55 1012
5626.26 1012
5626.97 955
5627.68 1012
5628.38 966
5629.09 985
5629.80 1032
5630.51 1007
5631.21 962
5631.92 1008
5632.63 948
5633.34 1031
5634.05 910
5634.75 985
5635.46 1089
5636.17 1014
5636.88 989
5637.59 1046
5638.30 1032
5639.00 979
5639.71 931
5640.42 1009
5641.13 1045
5641.84 1005
5642.55 998
5643.26 1052
5643.96 998
5644.67 992
5645.38 1042
5646.09 938
5646.80 856
5647.51 956
5648.22 932
5648.93 980
5649.64 945
5650.34 983
5651.05 1003
5651.76 1019
5652.47 1062
5653.18 1200
5653.89 1107
5654.60 1146
5655.31 1199
5656.02 1223
5656.73 1205
5657.44 1288
5658.15 1277
5658.86 1221
5659.57 1214
5660.28 1136
5660.99 1090
5661.70 1032
5662.41 1043
5663.12 1026
5663.83 1052
5664.54 1037
5665.25 955
5665.96 898
5666.67 957
5667.38 931
5668.09 922
5668.80 945
5669.51 891
5670.22 921
5670.93 915
5671.64 967
5672.35 949
5673.06 972
5673.77 984
5674.48 1060
5675.19 887
5675.90 907
5676.61 918
5677.32 986
5678.03 930
5678.74 832
5679.45 874
5680.17 944
5680.88 954
5681.59 922
5682.30 896
5683.01 889
5683.72 904
5684.43 937
5685.14 827
5685.85 970
5686.57 888
5687.28 841
5687.99 854
5688.70 812
5689.41 898
5690.12 913
5690.84 1050
5691.55 905
5692.26 911
5692.97 937
5693.68 896
5694.39 807
5695.11 857
5695.82 862
5696.53 827
5697.24 841
5697.95 818
5698.67 896
5699.38 947
5700.09 852
5700.80 853
5701.51 957
5702.23 795
5702.94 918
5703.65 916
5704.36 768
5705.08 786
5705.79 795
5706.50 844
5707.21 889
5707.93 782
5708.64 763
5709.35 842
5710.07 772
5710.78 861
5711.49 803
5712.20 889
5712.92 881
5713.63 787
5714.34 787
5715.06 855
5715.77 868
5716.48 938
5717.20 809
5717.91 820
5718.62 903
5719.34 845
5720.05 841
5720.76 873
5721.48 811
5722.19 774
5722.90 834
5723.62 891
5724.33 896
5725.05 853
5725.76 794
5726.47 846
5727.19 857
5727.90 865
5728.61 854
5729.33 928
5730.04 874
5730.76 844
5731.47 930
5732.19 851
5732.90 859
5733.61 850
5734.33 808
5735.04 807
5735.76 849
5736.47 885
5737.19 831
5737.90 897
5738.61 821
5739.33 792
5740.04 722
5740.76 774
5741.47 894
5742.19 771
5742.90 777
5743.62 881
5744.33 886
5745.05 879
5745.76 786
5746.48 748
5747.19 860
5747.91 796
5748.62 818
5749.34 824
5750.05 734
5750.77 815
5751.49 854
5752.20 800
5752.92 800
5753.63 805
5754.35 859
5755.06 790
5755.78 851
5756.49 875
5757.21 837
5757.93 758
5758.64 792
5759.36 766
5760.07 762
5760.79 851
5761.51 883
5762.22 784
5762.94 828
5763.65 970
5764.37 875
5765.09 918
5765.80 930
5766.52 826
5767.24 792
5767.95 886
5768.67 883
5769.39 873
5770.10 856
5770.82 882
5771.53 808
5772.25 790
5772.97 878
5773.69 880
5774.40 847
5775.12 903
5775.84 973
5776.55 914
5777.27 827
5777.99 811
5778.70 829
5779.42 856
5780.14 845
5780.86 808
5781.57 835
5782.29 960
5783.01 1038
5783.72 924
5784.44 824
5785.16 849
5785.88 829
5786.59 886
5787.31 856
5788.03 855
5788.75 895
5789.47 807
5790.18 898
5790.90 873
5791.62 896
5792.34 879
5793.06 943
5793.77 927
5794.49 983
5795.21 1046
5795.93 997
5796.65 1028
5797.36 927
5798.08 1084
5798.80 1147
5799.52 1177
5800.24 1242
5800.96 1349
5801.67 1309
5802.39 1362
5803.11 1367
5803.83 1164
5804.55 1235
5805.27 1294
5805.99 1113
5806.71 1197
5807.42 1079
5808.14 986
5808.86 1004
5809.58 962
5810.30 985
5811.02 1015
5811.74 1017
5812.46 1033
5813.18 1041
5813.90 996
5814.62 1065
5815.34 996
5816.05 1002
5816.77 1020
5817.49 939
5818.21 905
5818.93 1028
5819.65 1040
5820.37 1070
5821.09 981
5821.81 906
5822.53 919
5823.25 899
5823.97 903
5824.69 824
5825.41 916
5826.13 924
5826.85 979
5827.57 960
5828.29 905
5829.01 957
5829.73 930
5830.45 936
5831.17 1011
5831.89 943
5832.61 965
5833.33 1008
5834.05 1007
5834.78 977
5835.50 914
5836.22 893
5836.94 886
5837.66 930
5838.38 867
5839.10 934
5839.82 869
5840.54 846
5841.26 848
5841.98 927
5842.70 937
5843.43 1001
5844.15 1004
5844.87 1039
5845.59 958
5846.31 1015
5847.03 997
5847.75 958
5848.47 1032
5849.20 1022
5849.92 898
5850.64 952
5851.36 950
5852.08 968
5852.80 945
5853.53 961
5854.25 1051
5854.97 1034
5855.69 1000
5856.41 1055
5857.14 1085
5857.86 1013
5858.58 1036
5859.30 1118
5860.02 962
5860.75 959
5861.47 1004
5862.19 989
5862.91 935
5863.64 911
5864.36 1044
5865.08 948
5865.80 1032
5866.52 1069
5867.25 935
5867.97 993
5868.69 1053
5869.42 1052
5870.14 983
5870.86 982
5871.58 1073
5872.31 1087
5873.03 1038
5873.75 1102
5874.48 1082
5875.20 1018
5875.92 990
5876.65 860
5877.37 1072
5878.09 1107
5878.81 1010
5879.54 1050
5880.26 1065
5880.99 1112
5881.71 1124
5882.43 1152
5883.16 1190
5883.88 1092
5884.60 1174
5885.33 1151
5886.05 1016
5886.77 1100
5887.50 1096
5888.22 1003
5888.95 1028
5889.67 1013
5890.39 1151
5891.12 1200
5891.84 1098
5892.57 1077
5893.29 1021
5894.01 1118
5894.74 1089
5895.46 1085
5896.19 1190
5896.91 1112
5897.64 1129
5898.36 1046
5899.09 1201
5899.81 1193
5900.53 1169
5901.26 1219
5901.98 1220
5902.71 1197
5903.43 1209
5904.16 1140
5904.88 1274
5905.61 1334
5906.33 1211
5907.06 1251
5907.78 1328
5908.51 1245
5909.23 1220
5909.96 1246
5910.68 1289
5911.41 1227
5912.14 1335
5912.86 1324
5913.59 1326
5914.31 1335
5915.04 1266
5915.76 1351
5916.49 1377
5917.21 1432
5917.94 1455
5918.67 1307
5919.39 1369
5920.12 1580
5920.84 1526
5921.57 1580
5922.29 1614
5923.02 1539
5923.75 1530
5924.47 1675
5925.20 1555
5925.93 1552
5926.65 1609
5927.38 1622
5928.10 1648
5928.83 1569
5929.56 1536
5930.28 1694
5931.01 1759
5931.74 1761
5932.46 1750
5933.19 1885
5933.92 1998
5934.64 1769
5935.37 1897
5936.10 1960
5936.82 2065
5937.55 1996
5938.28 1989
5939.00 1918
5939.73 1945
5940.46 2062
5941.19 2074
5941.91 2157
5942.64 2181
5943.37 2233
5944.09 2276
5944.82 2261
5945.55 2247
5946.28 2358
5947.00 2465
5947.73 2589
5948.46 2961
5949.19 2942
5949.92 3046
5950.64 3090
5951.37 3142
5952.10 3179
5952.83 3153
5953.55 3158
5954.28 3116
5955.01 3065
5955.74 3117
5956.47 3249
5957.19 2933
5957.92 3194
5958.65 3189
5959.38 3139
5960.11 3258
5960.84 3407
5961.56 3445
5962.29 3598
5963.02 3790
5963.75 3998
5964.48 4230
5965.21 4547
5965.94 5073
5966.66 5179
5967.39 4786
5968.12 4454
5968.85 4464
5969.58 4394
5970.31 4077
5971.04 4088
5971.77 3978
5972.50 3619
5973.22 3686
5973.95 3704
5974.68 3783
5975.41 3703
5976.14 3837
5976.87 3804
5977.60 3849
5978.33 4112
5979.06 3982
5979.79 4016
5980.52 4060
5981.25 4105
5981.98 4085
5982.71 4053
5983.44 4146
5984.17 4126
5984.90 4328
5985.63 4115
5986.36 4243
5987.09 4357
5987.82 4315
5988.55 4275
5989.28 4207
5990.01 4320
5990.74 4366
5991.47 4452
5992.20 4317
5992.93 4371
5993.66 4402
5994.39 4642
5995.12 4661
5995.85 4637
5996.58 4724
5997.31 4725
5998.04 4841
5998.77 4809
5999.50 4643
6000.23 4660
6000.96 4658
6001.69 4558
6002.42 4596
6003.16 4662
6003.89 4380
6004.62 4321
6005.35 4430
6006.08 4850
6006.81 5304
6007.54 5864
6008.27 6453
6009.00 7276
6009.74 8413
6010.47 9411
6011.20 10296
6011.93 11206
6012.66 11936
6013.39 12029
6014.13 11788
6014.86 11011
6015.59 10220
6016.32 9317
6017.05 8108
6017.78 7324
6018.52 6362
6019.25 5560
6019.98 5002
6020.71 4289
6021.44 3842
6022.18 3675
6022.91 3458
6023.64 3387
6024.37 3321
6025.10 3177
6025.84 3025
6026.57 2908
6027.30 3049
6028.03 3163
6028.77 2982
6029.50 2909
6030.23 2903
6030.96 3036
6031.70 2941
6032.43 2953
6033.16 2916
6033.90 2912
6034.63 2865
6035.36 2762
6036.09 3006
6036.83 2999
6037.56 3014
6038.29 2946
6039.03 3068
6039.76 3121
6040.49 3220
6041.23 3141
6041.96 3228
6042.69 3312
6043.43 3385
6044.16 3478
6044.89 3399
6045.63 3663
6046.36 3694
6047.09 3891
6047.83 3989
6048.56 4235
6049.29 4467
6050.03 4915
6050.76 4967
6051.50 5016
6052.23 5069
6052.96 5025
6053.70 4863
6054.43 4653
6055.17 4467
6055.90 4175
6056.63 3910
6057.37 3763
6058.10 3567
6058.84 3663
6059.57 3501
6060.31 3488
6061.04 3315
6061.77 3149
6062.51 3092
6063.24 3035
6063.98 3139
6064.71 3098
6065.45 3189
6066.18 3031
6066.92 2943
6067.65 2974
6068.39 2870
6069.12 2881
6069.86 2750
6070.59 2823
6071.33 2783
6072.06 2661
6072.80 2708
6073.53 2572
6074.27 2488
6075.00 2488
6075.74 2512
6076.47 2456
6077.21 2345
6077.95 2455
6078.68 2453
6079.42 2370
6080.15 2243
6080.89 2267
6081.62 2271
6082.36 2313
6083.09 2306
6083.83 2289
6084.57 2243
6085.30 2144
6086.04 2301
6086.77 2275
6087.51 2299
6088.25 2323
6088.98 2137
6089.72 2222
6090.46 2184
6091.19 2270
6091.93 2254
6092.66 2334
6093.40 2150
6094.14 2184
6094.87 2105
6095.61 2122
6096.35 2103
6097.08 2041
6097.82 1963
6098.56 2092
6099.29 2064
6100.03 2068
6100.77 2052
6101.50 1926
6102.24 2047
6102.98 2031
6103.72 2003
6104.45 1876
6105.19 1845
6105.93 1937
6106.66 2047
6107.40 2091
6108.14 2076
6108.88 2056
6109.61 2046
6110.35 1985
6111.09 1955
6111.83 1976
6112.56 1900
6113.30 1934
6114.04 2121
6114.78 1985
6115.51 1910
6116.25 2024
6116.99 1967
6117.73 2011
6118.47 2040
6119.20 2044
6119.94 2015
6120.68 2016
6121.42 2162
6122.16 2014
6122.89 2084
6123.63 2122
6124.37 2051
6125.11 2170
6125.85 2102
6126.59 2110
6127.32 2191
6128.06 2267
6128.80 2211
6129.54 2105
6130.28 2236
6131.02 2273
6131.76 2341
6132.49 2157
6133.23 2167
6133.97 2232
6134.71 2150
6135.45 2154
6136.19 2194
6136.93 2258
6137.67 2311
6138.41 2325
6139.15 2240
6139.88 2221
6140.62 2224
6141.36 2295
6142.10 2285
6142.84 2264
6143.58 2368
6144.32 2254
6145.06 2492
6145.80 2479
6146.54 2321
6147.28 2343
6148.02 2356
6148.76 2559
6149.50 2586
6150.24 2505
6150.98 2494
6151.72 2610
6152.46 2667
6153.20 2673
6153.94 2630
6154.68 2626
6155.42 2736
6156.16 2845
6156.90 2709
6157.64 2918
6158.38 2871
6159.12 2920
6159.86 2900
6160.60 3019
6161.34 3223
6162.08 3203
6162.82 3376
6163.56 3672
6164.30 3641
6165.05 3721
6165.79 3939
6166.53 4095
6167.27 4006
6168.01 4104
6168.75 3956
6169.49 3867
6170.23 3923
6170.97 3691
6171.71 3631
6172.46 3617
6173.20 3508
6173.94 3604
6174.68 3506
6175.42 3530
6176.16 3372
6176.90 3439
6177.64 3647
6178.39 3542
6179.13 3512
6179.87 3653
6180.61 3791
6181.35 3744
6182.09 3855
6182.84 3846
6183.58 3680
6184.32 3902
6185.06 3916
6185.80 3838
6186.55 3857
6187.29 4111
6188.03 4209
6188.77 4220
6189.52 4342
6190.26 4579
6191.00 4589
6191.74 4739
6192.48 4811
6193.23 4650
6193.97 4780
6194.71 4815
6195.45 4876
6196.20 4791
6196.94 4855
6197.68 4812
6198.43 4739
6199.17 4603
6199.91 4629
6200.65 4963
6201.40 5230
6202.14 6027
6202.88 6871
6203.63 7910
6204.37 9509
6205.11 11638
6205.86 13616
6206.60 15287
6207.34 16752
6208.09 18297
6208.83 18909
6209.57 19032
6210.32 18127
6211.06 16562
6211.80 14429
6212.55 13082
6213.29 11101
6214.03 9577
6214.78 7978
6215.52 6733
6216.26 5769
6217.01 5023
6217.75 4581
6218.50 4406
6219.24 4029
6219.98 4100
6220.73 3935
6221.47 3993
6222.22 4095
6222.96 3991
6223.71 4042
6224.45 4094
6225.19 3898
6225.94 3976
6226.68 3774
6227.43 3626
6228.17 3295
6228.92 2889
6229.66 2715
6230.41 2755
6231.15 2873
6231.90 2609
6232.64 2740
6233.39 2816
6234.13 2918
6234.87 3028
6235.62 2784
6236.36 3017
6237.11 3182
6237.86 3278
6238.60 3327
6239.35 3344
6240.09 3422
6240.84 3376
6241.58 3497
6242.33 3447
6243.07 3388
6243.82 3256
6244.56 3260
6245.31 3529
6246.05 3458
6246.80 3360
6247.55 3503
6248.29 3426
6249.04 3470
6249.78 3241
6250.53 3266
6251.27 3133
6252.02 2980
6252.77 3021
6253.51 3001
6254.26 2915
6255.01 3025
6255.75 2855
6256.50 2832
6257.24 2892
6257.99 2736
6258.74 2837
6259.48 2759
6260.23 2809
6260.98 2743
6261.72 2613
6262.47 2581
6263.22 2504
6263.96 2527
6264.71 2629
6265.46 2582
6266.20 2507
6266.95 2509
6267.70 2476
6268.44 2433
6269.19 2459
6269.94 2417
6270.68 2351
6271.43 2425
6272.18 2451
6272.93 2285
6273.67 2416
6274.42 2347
6275.17 2276
6275.92 2395
6276.66 2451
6277.41 2401
6278.16 2411
6278.91 2348
6279.65 2291
6280.40 2321
6281.15 2218
6281.90 2161
6282.64 2215
6283.39 2264
6284.14 2059
6284.89 2031
6285.64 1987
6286.38 2001
6287.13 2045
6287.88 1998
6288.63 2057
6289.38 1979
6290.12 1902
6290.87 1911
6291.62 1975
6292.37 1845
6293.12 1843
6293.87 1774
6294.61 1864
6295.36 1833
6296.11 1803
6296.86 1853
6297.61 1856
6298.36 1847
6299.11 1635
6299.86 1677
6300.60 1711
6301.35 1815
6302.10 1742
6302.85 1695
6303.60 1557
6304.35 1659
6305.10 1712
6305.85 1747
6306.60 1733
6307.35 1631
6308.10 1733
6308.85 1689
6309.59 1841
6310.34 1726
6311.09 1728
6311.84 1762
6312.59 1622
6313.34 1608
6314.09 1698
6314.84 1770
6315.59 1711
6316.34 1745
6317.09 1632
6317.84 1683
6318.59 1580
6319.34 1583
6320.09 1617
6320.84 1617
6321.59 1560
6322.34 1523
6323.09 1550
6323.84 1570
6324.59 1527
6325.34 1437
6326.09 1330
6326.84 1418
6327.59 1410
6328.34 1394
6329.09 1383
6329.85 1406
6330.60 1444
6331.35 1359
6332.10 1349
6332.85 1458
6333.60 1485
6334.35 1519
6335.10 1538
6335.85 1470
6336.60 1388
6337.35 1494
6338.10 1527
6338.86 1433
6339.61 1411
6340.36 1413
6341.11 1412
6341.86 1539
6342.61 1467
6343.36 1424
6344.12 1347
6344.87 1352
6345.62 1392
6346.37 1392
6347.12 1435
6347.87 1401
6348.62 1485
6349.38 1602
6350.13 1642
6350.88 1710
6351.63 1748
6352.38 1628
6353.14 1667
6353.89 1576
6354.64 1604
6355.39 1655
6356.14 1548
6356.90 1497
6357.65 1434
6358.40 1410
6359.15 1421
6359.91 1457
6360.66 1499
6361.41 1481
6362.16 1433
6362.92 1435
6363.67 1387
6364.42 1450
6365.17 1467
6365.93 1487
6366.68 1465
6367.43 1522
6368.19 1513
6368.94 1450
6369.69 1451
6370.44 1462
6371.20 1409
6371.95 1403
6372.70 1337
6373.46 1351
6374.21 1429
6374.96 1413
6375.72 1377
6376.47 1333
6377.22 1282
6377.98 1362
6378.73 1309
6379.48 1445
6380.24 1519
6380.99 1419
6381.75 1529
6382.50 1409
6383.25 1344
6384.01 1370
6384.76 1396
6385.51 1326
6386.27 1440
6387.02 1508
6387.78 1484
6388.53 1337
6389.28 1322
6390.04 1350
6390.79 1303
6391.55 1290
6392.30 1317
6393.06 1241
6393.81 1213
6394.56 1227
6395.32 1314
6396.07 1414
6396.83 1302
6397.58 1406
6398.34 1355
6399.09 1297
6399.85 1262
6400.60 1311
6401.36 1270
6402.11 1379
6402.87 1280
6403.62 1323
6404.38 1359
6405.13 1341
6405.89 1348
6406.64 1377
6407.40 1391
6408.15 1370
6408.91 1539
6409.66 1499
6410.42 1447
6411.17 1439
6411.93 1399
6412.68 1436
6413.44 1443
6414.20 1477
6414.95 1416
6415.71 1373
6416.46 1428
6417.22 1368
6417.97 1360
6418.73 1332
6419.49 1335
6420.24 1359
6421.00 1354
6421.75 1475
6422.51 1411
6423.27 1399
6424.02 1374
6424.78 1326
6425.54 1385
6426.29 1400
6427.05 1391
6427.80 1483
6428.56 1449
6429.32 1442
6430.07 1412
6430.83 1455
6431.59 1477
6432.34 1481
6433.10 1499
6433.86 1373
6434.61 1469
6435.37 1468
6436.13 1427
6436.88 1481
6437.64 1502
6438.40 1480
6439.16 1540
6439.91 1608
6440.67 1545
6441.43 1562
6442.18 1503
6442.94 1460
6443.70 1471
6444.46 1570
6445.21 1551
6445.97 1621
6446.73 1585
6447.49 1587
6448.24 1609
6449.00 1580
6449.76 1638
6450.52 1656
6451.28 1682
6452.03 1699
6452.79 1669
6453.55 1738
6454.31 1693
6455.06 1674
6455.82 1720
6456.58 1734
6457.34 1692
6458.10 1795
6458.86 1739
6459.61 1813
6460.37 1786
6461.13 1899
6461.89 1917
6462.65 1874
6463.41 1905
6464.16 1900
6464.92 1852
6465.68 1897
6466.44 2010
6467.20 2032
6467.96 1980
6468.72 2114
6469.48 2162
6470.23 2166
6470.99 2126
6471.75 2151
6472.51 2123
6473.27 2131
6474.03 2234
6474.79 2438
6475.55 2389
6476.31 2300
6477.07 2320
6477.83 2321
6478.59 2382
6479.35 2375
6480.10 2463
6480.86 2438
6481.62 2427
6482.38 2539
6483.14 2478
6483.90 2676
6484.66 2653
6485.42 2662
6486.18 2778
6486.94 2841
6487.70 2894
6488.46 2981
6489.22 2960
6489.98 2990
6490.74 3089
6491.50 3315
6492.26 3401
6493.02 3501
6493.78 3361
6494.54 3481
6495.30 3455
6496.06 3670
6496.82 3811
6497.59 3729
6498.35 3680
6499.11 3748
6499.87 3669
6500.63 3683
6501.39 3526
6502.15 3506
6502.91 3621
6503.67 3694
6504.43 3679
6505.19 3845
6505.95 3809
6506.71 3970
6507.48 4018
6508.24 4120
6509.00 4172
6509.76 4280
6510.52 4293
6511.28 4332
6512.04 4363
6512.80 4412
6513.57 4435
6514.33 4418
6515.09 4503
6515.85 4629
6516.61 4514
6517.37 4674
6518.14 4880
6518.90 5078
6519.66 5101
6520.42 5159
6521.18 5366
6521.95 5829
6522.71 6210
6523.47 6708
6524.23 6917
6524.99 7362
6525.76 7739
6526.52 8101
6527.28 8340
6528.04 8501
6528.80 8528
6529.57 8571
6530.33 8845
6531.09 9541
6531.85 10488
6532.62 11551
6533.38 13165
6534.14 14573
6534.91 16175
6535.67 17027
6536.43 16848
6537.19 16117
6537.96 14726
6538.72 13391
6539.48 11893
6540.25 10213
6541.01 8628
6541.77 7235
6542.53 6157
6543.30 5356
6544.06 4788
6544.82 4201
6545.59 3844
6546.35 3693
6547.11 3557
6547.88 3639
6548.64 3626
6549.41 3488
6550.17 3444
6550.93 3410
6551.70 3379
6552.46 3246
6553.22 3118
6553.99 2997
6554.75 2941
6555.52 3228
6556.28 2930
6557.04 2962
6557.81 3011
6558.57 3166
6559.34 3240
6560.10 3274
6560.86 3363
6561.63 3438
6562.39 3668
6563.16 3605
6563.92 3734
6564.69 3844
6565.45 3770
6566.21 3723
6566.98 3868
6567.74 3835
6568.51 3774
6569.27 3837
6570.04 3936
6570.80 4170
6571.57 4256
6572.33 4208
6573.10 4378
6573.86 4585
6574.63 4620
6575.39 4539
6576.16 4664
6576.92 4538
6577.69 4337
6578.45 4221
6579.22 4156
6579.98 3977
6580.75 4140
6581.51 4200
6582.28 4120
6583.05 3831
6583.81 3957
6584.58 4129
6585.34 4113
6586.11 3986
6586.87 3914
6587.64 4181
6588.41 4257
6589.17 4464
6589.94 4588
6590.70 4708
6591.47 4771
6592.24 4960
6593.00 5373
6593.77 5285
6594.53 5280
6595.30 5329
6596.07 5037
6596.83 4917
6597.60 4742
6598.37 4487
6599.13 4407
6599.90 4254
6600.66 4068
6601.43 3903
6602.20 3797
6602.96 3799
6603.73 4070
6604.50 4267
6605.26 4340
6606.03 4445
6606.80 4696
6607.57 4707
6608.33 4748
6609.10 4851
6609.87 4825
6610.63 4499
6611.40 4274
6612.17 3969
6612.94 3850
6613.70 3642
6614.47 3468
6615.24 3221
6616.00 3095
6616.77 2939
6617.54 2896
6618.31 2828
6619.08 2980
6619.84 2741
6620.61 2856
6621.38 2742
6622.15 2713
6622.91 2824
6623.68 2667
6624.45 2625
6625.22 2543
6625.99 2668
6626.75 2803
6627.52 2653
6628.29 2641
6629.06 2853
6629.83 2872
6630.59 3103
6631.36 3190
6632.13 3283
6632.90 3386
6633.67 3361
6634.44 3295
6635.21 3389
6635.97 3346
6636.74 3046
6637.51 3044
6638.28 2910
6639.05 2838
6639.82 2601
6640.59 2594
6641.36 2488
6642.12 2522
6642.89 2530
6643.66 2580
6644.43 2456
6645.20 2469
6645.97 2584
6646.74 2412
6647.51 2464
6648.28 2483
6649.05 2579
6649.82 2653
6650.59 2646
6651.36 2583
6652.12 2653
6652.89 2740
6653.66 2769
6654.43 2631
6655.20 2690
6655.97 2718
6656.74 2637
6657.51 2614
6658.28 2551
6659.05 2422
6659.82 2424
6660.59 2406
6661.36 2398
6662.13 2440
6662.90 2450
6663.67 2514
6664.44 2406
6665.21 2507
6665.98 2523
6666.75 2720
6667.52 2562
6668.30 2485
6669.07 2425
6669.84 2441
6670.61 2479
6671.38 2544
6672.15 2523
6672.92 2473
6673.69 2407
6674.46 2542
6675.23 2524
6676.00 2598
6676.77 2692
6677.54 2617
6678.32 2531
6679.09 2558
6679.86 2798
6680.63 2939
6681.40 2998
6682.17 3167
6682.94 3290
6683.71 3148
6684.49 3119
6685.26 3102
6686.03 2972
6686.80 2796
6687.57 2825
6688.34 2866
6689.11 2576
6689.89 2495
6690.66 2362
6691.43 2348
6692.20 2230
6692.97 2337
6693.75 2297
6694.52 2173
6695.29 2115
6696.06 2223
6696.83 2189
6697.61 2189
6698.38 2263
6699.15 2216
6699.92 2234
6700.70 2207
6701.47 2028
6702.24 1982
6703.01 2089
6703.79 2228
6704.56 2221
6705.33 2287
6706.10 2324
6706.88 2085
6707.65 2033
6708.42 2065
6709.19 2075
6709.97 1969
6710.74 2152
6711.51 1953
6712.29 1931
6713.06 2031
6713.83 1983
6714.61 2003
6715.38 1922
6716.15 1916
6716.92 1865
6717.70 1972
6718.47 1923
6719.24 1953
6720.02 1964
6720.79 2028
6721.57 2076
6722.34 2006
6723.11 2082
6723.89 2005
6724.66 1978
6725.43 2086
6726.21 2120
6726.98 2100
6727.76 2005
6728.53 2071
6729.30 2223
6730.08 2192
6730.85 2228
6731.63 2135
6732.40 2164
6733.17 2169
6733.95 2279
6734.72 2178
6735.50 2231
6736.27 2309
6737.05 2389
6737.82 2277
6738.59 2304
6739.37 2306
6740.14 2197
6740.92 2255
6741.69 2341
6742.47 2421
6743.24 2372
6744.02 2442
6744.79 2329
6745.57 2222
6746.34 2335
6747.12 2435
6747.89 2701
6748.67 3064
6749.44 3174
6750.22 3145
6750.99 3431
6751.77 3498
6752.54 3434
6753.32 3304
6754.09 3116
6754.87 3149
6755.65 3009
6756.42 2651
6757.20 2416
6757.97 2285
6758.75 2413
6759.52 2229
6760.30 2159
6761.08 2088
6761.85 2064
6762.63 2110
6763.40 2259
6764.18 2218
6764.96 2078
6765.73 2062
6766.51 2004
6767.28 2116
6768.06 2159
6768.84 2035
6769.61 1932
6770.39 1987
6771.17 1990
6771.94 1985
6772.72 1928
6773.50 1744
6774.27 1702
6775.05 1765
6775.82 1733
6776.60 1761
6777.38 1810
6778.16 1855
6778.93 1854
6779.71 1741
6780.49 1753
6781.26 1792
6782.04 1833
6782.82 1741
6783.59 1750
6784.37 1775
6785.15 1760
6785.93 1650
6786.70 1649
6787.48 1651
6788.26 1647
6789.04 1647
6789.81 1681
6790.59 1722
6791.37 1668
6792.15 1757
6792.92 1724
6793.70 1713
6794.48 1728
6795.26 1686
6796.03 1586
6796.81 1602
6797.59 1783
6798.37 1692
6799.15 1690
6799.92 1759
6800.70 1798
6801.48 1811
6802.26 1871
6803.04 1775
6803.81 1955
6804.59 1940
6805.37 1744
6806.15 1656
6806.93 1830
6807.71 1627
6808.49 1638
6809.26 1613
6810.04 1812
6810.82 1760
6811.60 1706
6812.38 1658
6813.16 1710
6813.94 1665
6814.72 1585
6815.49 1663
6816.27 1675
6817.05 1741
6817.83 1708
6818.61 1609
6819.39 1581
6820.17 1568
6820.95 1602
6821.73 1696
6822.51 1716
6823.29 1787
6824.07 1618
6824.85 1697
6825.62 1746
6826.40 1679
6827.18 1651
6827.96 1727
6828.74 1811
6829.52 1740
6830.30 1550
6831.08 1695
6831.86 1753
6832.64 1689
6833.42 1553
6834.20 1550
6834.98 1554
6835.76 1543
6836.54 1607
6837.32 1639
6838.10 1673
6838.88 1712
6839.66 1545
6840.44 1580
6841.22 1637
6842.01 1668
6842.79 1635
6843.57 1716
6844.35 1784
6845.13 1797
6845.91 2083
6846.69 2113
6847.47 2154
6848.25 2455
6849.03 2528
6849.81 2602
6850.59 2747
6851.37 2815
6852.16 2800
6852.94 2504
6853.72 2457
6854.50 2314
6855.28 2060
6856.06 2026
6856.84 1970
6857.62 1870
6858.41 1925
6859.19 1817
6859.97 1853
6860.75 1878
6861.53 1941
6862.31 2031
6863.09 1964
6863.88 1935
6864.66 2000
6865.44 2039
6866.22 2097
6867.00 2149
6867.79 2171
6868.57 2126
6869.35 2090
6870.13 2091
6870.91 2003
6871.70 1986
6872.48 1958
6873.26 1990
6874.04 2030
6874.83 2144
6875.61 1993
6876.39 2173
6877.17 2138
6877.96 2235
6878.74 2179
6879.52 2306
6880.30 2311
6881.09 2420
6881.87 2517
6882.65 2813
6883.43 2940
6884.22 3228
6885.00 3561
6885.78 4080
6886.57 4219
6887.35 4331
6888.13 4432
6888.92 4052
6889.70 3929
6890.48 3458
6891.26 3131
6892.05 2931
6892.83 2868
6893.62 2719
6894.40 2488
6895.18 2488
6895.97 2459
6896.75 2374
6897.53 2339
6898.32 2352
6899.10 2474
6899.88 2423
6900.67 2338
6901.45 2561
6902.24 2368
6903.02 2612
6903.80 2609
6904.59 2593
6905.37 2468
6906.16 2441
6906.94 2253
6907.72 2241
6908.51 2338
6909.29 2426
6910.08 2395
6910.86 2156
6911.65 2202
6912.43 2188
6913.21 2180
6914.00 2222
6914.78 2255
6915.57 2245
6916.35 2302
6917.14 2233
6917.92 2270
6918.71 2289
6919.49 2217
6920.28 2198
6921.06 2265
6921.85 2275
6922.63 2514
6923.42 2335
6924.20 2462
6924.99 2511
6925.77 2745
6926.56 2508
6927.34 2406
6928.13 2536
6928.91 2514
6929.70 2530
6930.49 2518
6931.27 2404
6932.06 2611
6932.84 2707
6933.63 2605
6934.41 2595
6935.20 2666
6935.99 2673
6936.77 2821
6937.56 2957
6938.34 3168
6939.13 3239
6939.92 3417
6940.70 3299
6941.49 3742
6942.27 3723
6943.06 3781
6943.85 3821
6944.63 3818
6945.42 3849
6946.21 3985
6946.99 3834
6947.78 3893
6948.57 3686
6949.35 3541
6950.14 3546
6950.92 3532
6951.71 3401
6952.50 3401
6953.29 3336
6954.07 3444
6954.86 3523
6955.65 3447
6956.43 3376
6957.22 3341
6958.01 3350
6958.79 3579
6959.58 3573
6960.37 3570
6961.16 3542
6961.94 3685
6962.73 3790
6963.52 3835
6964.31 3996
6965.09 4017
6965.88 4288
6966.67 4575
6967.46 4780
6968.24 4843
6969.03 4913
6969.82 4910
6970.61 5076
6971.39 5027
6972.18 5102
6972.97 4874
6973.76 5084
6974.55 4922
6975.33 4875
6976.12 4988
6976.91 5434
6977.70 5539
6978.49 6196
6979.27 7118
6980.06 8253
6980.85 9673
6981.64 12032
6982.43 13884
6983.22 15889
6984.01 17652
6984.79 19002
6985.58 19313
6986.37 19098
6987.16 17765
6987.95 16429
6988.74 13936
6989.53 11934
6990.32 9850
6991.10 7832
6991.89 6761
6992.68 5877
6993.47 5071
6994.26 4480
6995.05 4145
6995.84 3998
6996.63 3742
6997.42 3645
6998.21 3678
6999.00 3796
6999.79 3815
7000.58 3636
7001.36 3489
7002.15 3285
7002.94 3282
7003.73 3149
7004.52 3047
7005.31 2879
7006.10 2741
7006.89 2686
7007.68 2632
7008.47 2536
7009.26 2576
7010.05 2847
7010.84 2784
7011.63 2824
7012.42 2776
7013.21 2903
7014.00 2822
7014.79 2786
7015.58 2870
7016.37 2798
7017.16 2753
7017.96 2760
7018.75 2850
7019.54 2823
7020.33 2919
7021.12 3086
7021.91 3132
7022.70 3367
7023.49 3422
7024.28 3366
7025.07 3317
7025.86 3337
7026.65 3166
7027.44 3054
7028.24 2907
7029.03 2820
7029.82 2649
7030.61 2622
7031.40 2687
7032.19 2632
7032.98 2615
7033.77 2519
7034.57 2559
7035.36 2541
7036.15 2605
7036.94 2686
7037.73 2749
7038.52 2888
7039.32 3059
7040.11 3003
7040.90 2893
7041.69 3124
7042.48 3143
7043.27 2971
7044.07 3134
7044.86 3314
7045.65 3472
7046.44 3577
7047.23 3771
7048.03 4167
7048.82 4329
7049.61 4235
7050.40 4035
7051.20 3848
7051.99 3839
7052.78 3563
7053.57 3154
7054.37 3031
7055.16 3022
7055.95 2828
7056.74 2730
7057.54 2549
7058.33 2708
7059.12 2783
7059.91 2823
7060.71 2853
7061.50 2907
7062.29 2643
7063.09 2751
7063.88 2789
7064.67 2583
7065.47 2447
7066.26 2373
7067.05 2478
7067.85 2424
7068.64 2395
7069.43 2233
7070.23 2243
7071.02 2199
7071.81 2102
7072.61 1974
7073.40 2000
7074.19 2046
7074.99 2044
7075.78 1866
7076.57 1956
7077.37 1919
7078.16 1876
7078.96 1757
7079.75 1835
7080.54 1872
7081.34 1787
7082.13 1804
7082.93 1887
7083.72 1816
7084.51 1755
7085.31 1809
7086.10 1806
7086.90 1833
7087.69 1677
7088.49 1675
7089.28 1649
7090.08 1606
7090.87 1675
7091.66 1682
7092.46 1665
7093.25 1668
7094.05 1648
7094.84 1527
7095.64 1601
7096.43 1651
7097.23 1562
7098.02 1558
7098.82 1530
7099.61 1654
7100.41 1559
7101.20 1697
7102.00 1603
7102.79 1483
7103.59 1406
7104.38 1432
7105.18 1456
7105.98 1408
7106.77 1432
7107.57 1410
7108.36 1389
7109.16 1352
7109.95 1417
7110.75 1435
7111.54 1320
7112.34 1488
7113.14 1494
7113.93 1441
7114.73 1484
7115.52 1423
7116.32 1546
7117.12 1516
7117.91 1436
7118.71 1438
7119.50 1459
7120.30 1391
7121.10 1384
7121.89 1452
7122.69 1381
7123.49 1390
7124.28 1348
7125.08 1297
7125.88 1382
7126.67 1384
7127.47 1439
7128.27 1505
7129.06 1503
7129.86 1534
7130.66 1545
7131.45 1468
7132.25 1359
7133.05 1316
7133.84 1299
7134.64 1324
7135.44 1363
7136.23 1287
7137.03 1271
7137.83 1253
7138.63 1154
7139.42 1187
7140.22 1227
7141.02 1177
7141.82 1196
7142.61 1226
7143.41 1172
7144.21 1236
7145.01 1132
7145.80 1206
7146.60 1117
7147.40 1188
7148.20 1071
7148.99 1111
7149.79 1154
7150.59 1182
7151.39 1111
7152.19 1193
7152.98 1134
7153.78 1041
7154.58 1152
7155.38 1175
7156.18 1183
7156.98 1138
7157.77 1178
7158.57 1133
7159.37 1083
7160.17 1082
7160.97 1170
7161.77 1108
7162.56 1057
7163.36 1083
7164.16 1093
7164.96 1088
7165.76 1045
7166.56 1052
7167.36 1021
7168.16 1033
7168.95 974
7169.75 1048
7170.55 1110
7171.35 997
7172.15 1011
7172.95 1054
7173.75 1041
7174.55 1031
7175.35 1046
7176.15 1005
7176.95 919
7177.75 891
7178.55 1028
7179.35 963
7180.14 951
7180.94 968
7181.74 1072
7182.54 1154
7183.34 928
7184.14 900
7184.94 985
7185.74 1034
7186.54 1055
7187.34 950
7188.14 950
7188.94 922
7189.74 972
7190.54 999
7191.34 957
7192.14 965
7192.94 904
7193.74 942
7194.54 953
7195.35 826
7196.15 931
7196.95 1029
7197.75 871
7198.55 939
7199.35 920
7200.15 935
7200.95 1001
7201.75 906
7202.55 940
7203.35 890
7204.15 884
7204.95 978
7205.75 929
7206.56 888
7207.36 904
7208.16 939
7208.96 893
7209.76 936
7210.56 905
7211.36 916
7212.16 901
7212.97 865
7213.77 968
7214.57 1036
7215.37 1001
7216.17 961
7216.97 968
7217.78 939
7218.58 938
7219.38 867
7220.18 949
7220.98 941
7221.78 905
7222.59 855
7223.39 925
7224.19 925
7224.99 955
7225.79 951
7226.60 903
7227.40 925
7228.20 933
7229.00 954
7229.81 1002
7230.61 866
7231.41 881
7232.21 903
7233.02 899
7233.82 948
7234.62 882
7235.42 881
7236.23 860
7237.03 888
7237.83 966
7238.63 947
7239.44 915
7240.24 899
7241.04 924
7241.85 947
7242.65 928
7243.45 862
7244.26 870
7245.06 900
7245.86 917
7246.67 899
7247.47 848
7248.27 860
7249.08 885
7249.88 912
7250.68 991
7251.49 1045
7252.29 934
7253.09 918
7253.90 935
7254.70 948
7255.50 1070
7256.31 986
7257.11 973
7257.92 1030
7258.72 1068
7259.52 1075
7260.33 1124
7261.13 1133
7261.94 1186
7262.74 1154
7263.54 1067
7264.35 985
7265.15 994
7265.96 866
7266.76 1011
7267.57 1050
7268.37 1023
7269.18 997
7269.98 1016
7270.78 1036
7271.59 955
7272.39 995
7273.20 1068
7274.00 1033
7274.81 1047
7275.61 1079
7276.42 1056
7277.22 1145
7278.03 1255
7278.83 1236
7279.64 1257
7280.44 1412
7281.25 1473
7282.05 1554
7282.86 1590
7283.66 1628
7284.47 1609
7285.28 1591
7286.08 1544
7286.89 1496
7287.69 1472
7288.50 1331
7289.30 1237
7290.11 1218
7290.91 1132
7291.72 1095
7292.53 1092
7293.33 1113
7294.14 1148
7294.94 1152
7295.75 1104
7296.56 1091
7297.36 1154
7298.17 1075
7298.97 1052
7299.78 1016
7300.59 1131
7301.39 1145
7302.20 1151
7303.01 1139
7303.81 1088
7304.62 1136
7305.43 1182
7306.23 1160
7307.04 1148
7307.85 1252
7308.65 1293
7309.46 1240
7310.27 1257
7311.07 1277
7311.88 1322
7312.69 1426
7313.49 1452
7314.30 1598
7315.11 1726
7315.91 1913
7316.72 2031
7317.53 1983
7318.34 2017
7319.14 2031
7319.95 1906
7320.76 1835
7321.57 1649
7322.37 1449
7323.18 1428
7323.99 1424
7324.80 1331
7325.60 1316
7326.41 1290
7327.22 1214
7328.03 1269
7328.83 1289
7329.64 1110
7330.45 1162
7331.26 1193
7332.07 1213
7332.87 1280
7333.68 1135
7334.49 1179
7335.30 1294
7336.11 1181
7336.92 1182
7337.72 1122
7338.53 1138
7339.34 1104
7340.15 1180
7340.96 1309
7341.77 1138
7342.57 1052
7343.38 1061
7344.19 984
7345.00 1021
7345.81 984
7346.62 969
7347.43 957
7348.24 961
7349.05 947
7349.85 1016
7350.66 1096
7351.47 1045
7352.28 1005
7353.09 1086
7353.90 991
7354.71 930
7355.52 935
7356.33 921
7357.14 922
7357.95 980
7358.76 1007
7359.57 1028
7360.38 1059
7361.18 962
7361.99 917
7362.80 946
7363.61 913
7364.42 953
7365.23 1013
7366.04 1009
7366.85 952
7367.66 992
7368.47 939
7369.28 975
7370.09 887
7370.90 900
7371.71 906
7372.52 945
7373.33 955
7374.14 927
7374.96 930
7375.77 926
7376.58 955
7377.39 943
7378.20 1045
7379.01 1007
7379.82 979
7380.63 971
7381.44 959
7382.25 915
7383.06 972
7383.87 1053
7384.68 1046
7385.49 904
7386.31 946
7387.12 822
7387.93 871
7388.74 855
7389.55 914
7390.36 990
7391.17 894
7391.98 866
7392.79 861
7393.61 901
7394.42 907
7395.23 924
7396.04 892
7396.85 868
7397.66 865
7398.48 830
7399.29 842
7400.10 880
7400.91 919
7401.72 865
7402.53 800
7403.35 871
7404.16 896
7404.97 903
7405.78 885
7406.59 880
7407.41 842
7408.22 761
7409.03 855
7409.84 766
7410.66 804
7411.47 930
7412.28 849
7413.09 877
7413.91 796
7414.72 842
7415.53 838
7416.34 877
7417.16 772
7417.97 819
7418.78 795
7419.60 812
7420.41 725
7421.22 776
7422.03 894
7422.85 859
7423.66 831
7424.47 825
7425.29 827
7426.10 818
7426.91 874
7427.73 929
7428.54 882
7429.35 820
7430.17 831
7430.98 925
7431.79 970
7432.61 940
7433.42 853
7434.23 836
7435.05 840
7435.86 845
7436.67 906
7437.49 849
7438.30 860
7439.12 919
7439.93 761
7440.74 807
7441.56 782
7442.37 834
7443.19 816
7444.00 819
7444.82 791
7445.63 774
7446.44 776
7447.26 842
7448.07 730
7448.89 775
7449.70 768
7450.52 864
7451.33 818
7452.15 859
7452.96 794
7453.77 820
7454.59 854
7455.40 904
7456.22 827
7457.03 893
7457.85 1002
7458.66 889
7459.48 827
7460.29 851
7461.11 896
7461.92 956
7462.74 835
7463.55 928
7464.37 975
7465.19 930
7466.00 810
7466.82 793
7467.63 806
7468.45 864
7469.26 818
7470.08 819
7470.89 914
7471.71 908
7472.53 854
7473.34 793
7474.16 808
7474.97 839
7475.79 854
7476.60 898
7477.42 904
7478.24 899
7479.05 840
7479.87 848
7480.69 968
7481.50 929
7482.32 848
7483.13 885
7483.95 838
7484.77 807
7485.58 825
7486.40 836
7487.22 862
7488.03 869
7488.85 788
7489.67 773
7490.48 751
7491.30 775
7492.12 794
7492.93 829
7493.75 821
7494.57 769
7495.38 824
7496.20 758
7497.02 747
7497.84 766
7498.65 742
7499.47 784
7500.29 776
7501.10 796
7501.92 802
7502.74 758
7503.56 838
7504.37 814
7505.19 808
7506.01 804
7506.83 772
7507.64 788
7508.46 707
7509.28 743
7510.10 755
7510.92 739
7511.73 785
7512.55 654
7513.37 716
7514.19 734
7515.01 743
7515.82 743
7516.64 695
7517.46 709
7518.28 802
7519.10 813
7519.91 726
7520.73 744
7521.55 721
7522.37 769
7523.19 767
7524.01 796
7524.83 780
7525.64 790
7526.46 763
7527.28 801
7528.10 633
7528.92 722
7529.74 750
7530.56 762
7531.38 701
7532.20 759
7533.01 742
7533.83 795
7534.65 756
7535.47 780
7536.29 743
7537.11 794
7537.93 766
7538.75 688
7539.57 734
7540.39 765
7541.21 765
7542.03 704
7542.85 749
7543.67 801
7544.49 821
7545.31 751
7546.12 771
7546.94 762
7547.76 764
7548.58 760
7549.40 718
7550.22 777
7551.04 703
7551.86 793
7552.68 829
7553.50 719
7554.33 794
7555.15 771
7555.97 793
7556.79 843
7557.61 875
7558.43 851
7559.25 825
7560.07 840
7560.89 812
7561.71 801
7562.53 765
7563.35 829
7564.17 821
7564.99 776
7565.81 806
7566.63 755
7567.45 741
7568.28 768
7569.10 744
7569.92 803
7570.74 707
7571.56 725
7572.38 813
7573.20 822
7574.02 835
7574.84 843
7575.67 855
7576.49 864
7577.31 903
7578.13 798
7578.95 795
7579.77 794
7580.60 782
7581.42 845
7582.24 818
7583.06 869
7583.88 984
7584.70 948
7585.53 1035
7586.35 881
7587.17 891
7587.99 930
7588.81 952
7589.64 1012
7590.46 886
7591.28 917
7592.10 967
7592.93 1021
7593.75 947
7594.57 914
7595.39 1057
7596.21 1030
7597.04 991
7597.86 992
7598.68 1031
7599.51 1080
7600.33 1117
7601.15 1152
7601.97 1026
7602.80 1127
7603.62 1198
7604.44 1354
7605.27 1256
7606.09 1170
7606.91 1222
7607.73 1206
7608.56 1138
7609.38 1081
7610.20 1065
7611.03 1036
7611.85 1033
7612.67 1032
7613.50 1064
7614.32 1236
7615.14 1176
7615.97 1343
7616.79 1474
7617.62 1305
7618.44 1273
7619.26 1245
7620.09 1095
7620.91 1158
7621.73 1064
7622.56 1046
7623.38 1119
7624.21 1112
7625.03 1153
7625.85 1096
7626.68 1126
7627.50 1082
7628.33 1167
7629.15 1255
7629.98 1187
7630.80 1275
7631.62 1272
7632.45 1349
7633.27 1240
7634.10 1157
7634.92 1172
7635.75 1090
7636.57 1003
7637.40 903
7638.22 812
7639.05 945
7639.87 970
7640.70 904
7641.52 891
7642.35 913
7643.17 874
7644.00 869
7644.82 888
7645.65 776
7646.47 838
7647.30 993
7648.12 892
7648.95 879
7649.77 811
7650.60 798
7651.42 760
7652.25 780
7653.07 785
7653.90 722
7654.73 735
7655.55 853
7656.38 878
7657.20 846
7658.03 840
7658.85 759
7659.68 799
7660.51 797
7661.33 752
7662.16 794
7662.98 781
7663.81 757
7664.64 753
7665.46 742
7666.29 832
7667.12 786
7667.94 783
7668.77 822
7669.59 783
7670.42 716
7671.25 722
7672.07 769
7672.90 845
7673.73 788
7674.55 771
7675.38 684
7676.21 769
7677.03 776
7677.86 710
7678.69 743
7679.52 781
7680.34 821
7681.17 779
7682.00 698
7682.82 792
7683.65 769
7684.48 787
7685.31 732
7686.13 758
7686.96 742
7687.79 725
7688.62 720
7689.44 764
7690.27 714
7691.10 743
7691.93 773
7692.75 765
7693.58 775
7694.41 846
7695.24 858
7696.07 760
7696.89 837
7697.72 812
7698.55 769
7699.38 776
7700.21 787
7701.03 773
7701.86 749
7702.69 712
7703.52 681
7704.35 761
7705.17 739
7706.00 725
7706.83 752
7707.66 714
7708.49 703
7709.32 662
7710.15 727
7710.97 725
7711.80 767
7712.63 736
7713.46 788
7714.29 700
7715.12 706
7715.95 782
7716.78 827
7717.61 754
7718.44 683
7719.26 749
7720.09 754
7720.92 684
7721.75 696
7722.58 751
7723.41 724
7724.24 705
7725.07 714
7725.90 689
7726.73 684
7727.56 714
7728.39 761
7729.22 726
7730.05 690
7730.88 655
7731.71 704
7732.54 774
7733.37 752
7734.20 717
7735.03 700
7735.86 716
7736.69 712
7737.52 636
7738.35 618
7739.18 631
7740.01 656
7740.84 720
7741.67 733
7742.50 699
7743.33 754
7744.16 684
7744.99 672
7745.82 745
7746.65 830
7747.48 833
7748.31 814
7749.14 769
7749.97 759
7750.80 747
7751.64 695
7752.47 689
7753.30 692
7754.13 738
7754.96 709
7755.79 694
7756.62 700
7757.45 749
7758.28 729
7759.12 782
7759.95 706
7760.78 721
7761.61 753
7762.44 733
7763.27 699
7764.10 724
7764.94 677
7765.77 740
7766.60 738
7767.43 766
7768.26 746
7769.09 689
7769.93 665
7770.76 726
7771.59 786
7772.42 785
7773.25 643
7774.09 738
7774.92 757
7775.75 748
7776.58 722
7777.41 753
7778.25 781
7779.08 759
7779.91 731
7780.74 724
7781.58 730
7782.41 778
7783.24 741
7784.07 743
7784.91 675
7785.74 731
7786.57 733
7787.41 733
7788.24 703
7789.07 740
7789.90 768
7790.74 704
7791.57 817
7792.40 808
7793.24 777
7794.07 742
7794.90 754
7795.74 745
7796.57 775
7797.40 828
7798.24 775
7799.07 823
7799.90 810
7800.74 809
7801.57 826
7802.40 889
7803.24 914
7804.07 881
7804.90 934
7805.74 924
7806.57 912
7807.41 871
7808.24 868
7809.07 858
7809.91 959
7810.74 926
7811.58 988
7812.41 1014
7813.24 1017
7814.08 1019
7814.91 984
7815.75 983
7816.58 922
7817.42 930
7818.25 998
7819.09 1119
7819.92 1078
7820.75 1098
7821.59 1014
7822.42 987
7823.26 1020
7824.09 1026
7824.93 1129
7825.76 1220
7826.60 1249
7827.43 1212
7828.27 1198
7829.10 1214
7829.94 1181
7830.77 1207
7831.61 1162
7832.44 1216
7833.28 1148
7834.11 1094
7834.95 1089
7835.78 1123
7836.62 1036
7837.46 998
7838.29 991
7839.13 1014
7839.96 1089
7840.80 939
7841.63 979
7842.47 987
7843.31 922
7844.14 1006
7844.98 1038
7845.81 992
7846.65 959
7847.48 991
7848.32 985
7849.16 1026
7849.99 1045
7850.83 938
7851.67 1039
7852.50 1073
7853.34 1049
7854.17 1060
7855.01 1037
7855.85 1102
7856.68 1086
7857.52 1133
7858.36 1113
7859.19 1101
7860.03 1208
7860.87 1087
7861.70 1001
7862.54 1048
7863.38 986
7864.21 903
7865.05 989
7865.89 957
7866.73 1012
7867.56 1009
7868.40 1093
7869.24 1177
7870.07 1205
7870.91 1204
7871.75 1123
7872.59 1133
7873.42 1218
7874.26 1280
7875.10 1361
7875.94 1440
7876.77 1436
7877.61 1435
7878.45 1292
7879.29 1305
7880.12 1373
7880.96 1376
7881.80 1259
7882.64 1143
7883.48 1215
7884.31 1229
7885.15 1177
7885.99 1185
7886.83 1209
7887.67 1257
7888.50 1190
7889.34 1149
7890.18 1241
7891.02 1191
7891.86 1136
7892.70 1115
7893.53 1036
7894.37 1141
7895.21 1061
7896.05 1102
7896.89 1127
7897.73 1040
7898.57 1021
7899.41 1039
7900.24 907
7901.08 873
7901.92 920
7902.76 932
7903.60 900
7904.44 905
7905.28 902
7906.12 881
7906.96 895
7907.80 933
7908.63 933
7909.47 932
7910.31 942
7911.15 960
7911.99 898
7912.83 913
7913.67 935
7914.51 1002
7915.35 1067
7916.19 1059
7917.03 1068
7917.87 987
7918.71 993
7919.55 962
7920.39 909
7921.23 862
7922.07 942
7922.91 932
7923.75 858
7924.59 804
7925.43 884
7926.27 882
7927.11 881
7927.95 758
7928.79 842
7929.63 826
7930.47 816
7931.31 793
7932.15 894
7932.99 897
7933.83 861
7934.67 868
7935.52 888
7936.36 860
7937.20 825
7938.04 819
7938.88 867
7939.72 923
7940.56 810
7941.40 818
7942.24 874
7943.08 809
7943.92 803
7944.77 850
7945.61 876
7946.45 874
7947.29 851
7948.13 931
7948.97 907
7949.81 1013
7950.66 1064
7951.50 974
7952.34 956
7953.18 1008
7954.02 1041
7954.86 1079
7955.71 933
7956.55 904
7957.39 942
7958.23 968
7959.07 1042
7959.92 977
7960.76 979
7961.60 1020
7962.44 986
7963.28 1138
7964.13 1064
7964.97 1163
7965.81 1132
7966.65 1136
7967.50 1143
7968.34 1074
7969.18 1057
7970.02 1005
7970.87 955
7971.71 967
7972.55 848
7973.39 873
7974.24 882
7975.08 841
7975.92 828
7976.76 722
7977.61 856
7978.45 842
7979.29 728
7980.14 766
7980.98 828
7981.82 828
7982.67 852
7983.51 862
7984.35 770
7985.20 799
7986.04 729
7986.88 682
7987.73 739
7988.57 714
7989.41 717
7990.26 785
7991.10 790
7991.94 721
7992.79 703
7993.63 701
7994.48 681
7995.32 736
7996.16 630
7997.01 675
7997.85 625
7998.70 638
7999.54 696
8000.38 724
8001.23 688
8002.07 669
8002.92 722
8003.76 703
8004.61 670
8005.45 670
8006.29 627
8007.14 638
8007.98 678
8008.83 666
8009.67 684
8010.52 717
8011.36 664
8012.21 641
8013.05 649
8013.90 649
8014.74 708
8015.59 633
8016.43 649
8017.28 621
8018.12 656
8018.97 709
8019.81 712
8020.66 615
8021.50 669
8022.35 677
8023.19 654
8024.04 666
8024.88 656
8025.73 638
8026.57 633
8027.42 635
8028.27 644
8029.11 638
8029.96 696
8030.80 610
8031.65 627
8032.49 639
8033.34 678
8034.19 672
8035.03 659
8035.88 680
8036.72 677
8037.57 615
8038.42 606
8039.26 633
8040.11 687
8040.96 654
8041.80 647
8042.65 620
8043.49 585
8044.34 572
8045.19 630
8046.03 698
8046.88 669
8047.73 602
8048.57 641
8049.42 652
8050.27 664
8051.11 667
8051.96 634
8052.81 590
8053.66 577
8054.50 585
8055.35 570
8056.20 583
8057.04 591
8057.89 623
8058.74 618
8059.59 566
8060.43 548
8061.28 602
8062.13 628
8062.97 589
8063.82 616
8064.67 636
8065.52 629
8066.37 536
8067.21 539
8068.06 545
8068.91 583
8069.76 699
8070.60 637
8071.45 592
8072.30 588
8073.15 532
8074.00 593
8074.84 631
8075.69 633
8076.54 618
8077.39 679
8078.24 578
8079.08 584
8079.93 602
8080.78 611
8081.63 614
8082.48 650
8083.33 665
8084.18 590
8085.02 589
8085.87 567
8086.72 580
8087.57 531
8088.42 568
8089.27 526
8090.12 569
8090.97 590
8091.81 602
8092.66 604
8093.51 567
8094.36 557
8095.21 623
8096.06 552
8096.91 566
8097.76 581
8098.61 658
8099.46 622
8100.31 597
8101.16 619
8102.01 582
8102.86 615
8103.71 613
8104.55 629
8105.40 588
8106.25 547
8107.10 599
8107.95 598
8108.80 565
8109.65 604
8110.50 597
8111.35 581
8112.20 674
8113.05 681
8113.90 570
8114.75 591
8115.60 678
8116.45 687
8117.30 645
8118.16 635
8119.01 659
8119.86 647
8120.71 621
8121.56 633
8122.41 619
8123.26 594
8124.11 667
8124.96 653
8125.81 650
8126.66 682
8127.51 628
8128.36 620
8129.21 584
8130.06 590
8130.92 621
8131.77 649
8132.62 631
8133.47 673
8134.32 662
8135.17 616
8136.02 656
8136.87 640
8137.73 634
8138.58 647
8139.43 619
8140.28 670
8141.13 634
8141.98 653
8142.83 629
8143.69 629
8144.54 654
8145.39 659
8146.24 653
8147.09 702
8147.95 773
8148.80 690
8149.65 706
8150.50 766
8151.35 872
8152.21 915
8153.06 963
8153.91 889
8154.76 931
8155.61 931
8156.47 833
8157.32 799
8158.17 774
8159.02 739
8159.88 696
8160.73 636
8161.58 684
8162.44 714
8163.29 656
8164.14 639
8164.99 631
8165.85 647
8166.70 758
8167.55 701
8168.41 669
8169.26 722
8170.11 643
8170.96 664
8171.82 647
8172.67 732
8173.52 660
8174.38 600
8175.23 668
8176.08 691
8176.94 598
8177.79 583
8178.64 616
8179.50 574
8180.35 546
8181.21 623
8182.06 610
8182.91 553
8183.77 576
8184.62 599
8185.47 627
8186.33 650
8187.18 575
8188.04 585
8188.89 607
8189.74 610
8190.60 592
8191.45 640
8192.31 646
8193.16 680
8194.02 602
8194.87 587
8195.72 607
8196.58 643
8197.43 588
8198.29 519
8199.14 604
8200.00 608
8200.85 551
8201.71 515
8202.56 493
8203.42 576
8204.27 579
8205.13 568
8205.98 531
8206.84 602
8207.69 656
8208.55 603
8209.40 563
8210.26 550
8211.11 544
8211.97 571
8212.82 627
8213.68 608
8214.53 589
8215.39 650
8216.24 549
8217.10 541
8217.96 581
8218.81 603
8219.67 605
8220.52 582
8221.38 643
8222.23 599
8223.09 597
8223.95 628
8224.80 580
8225.66 532
8226.51 624
8227.37 675
8228.23 630
8229.08 547
8229.94 572
8230.79 568
8231.65 642
8232.51 559
8233.36 567
8234.22 597
8235.08 591
8235.93 580
8236.79 559
8237.65 554
8238.50 590
8239.36 556
8240.22 567
8241.07 533
8241.93 586
8242.79 565
8243.64 625
8244.50 616
8245.36 578
8246.21 578
8247.07 557
8247.93 501
8248.79 507
8249.64 586
8250.50 563
8251.36 564
8252.22 569
8253.07 496
8253.93 513
8254.79 522
8255.65 525
8256.50 614
8257.36 608
8258.22 521
8259.08 549
8259.93 622
8260.79 608
8261.65 592
8262.51 530
8263.37 575
8264.22 581
8265.08 574
8265.94 591
8266.80 523
8267.66 617
8268.51 642
8269.37 616
8270.23 622
8271.09 607
8271.95 575
8272.81 598
8273.66 648
8274.52 692
8275.38 651
8276.24 656
8277.10 671
8277.96 635
8278.82 654
8279.67 605
8280.53 663
8281.39 613
8282.25 569
8283.11 591
8283.97 673
8284.83 645
8285.69 664
8286.55 669
8287.41 672
8288.27 734
8289.12 689
8289.98 692
8290.84 737
8291.70 730
8292.56 787
8293.42 848
8294.28 797
8295.14 741
8296.00 659
8296.86 691
8297.72 707
8298.58 696
8299.44 688
8300.30 702
8301.16 716
8302.02 676
8302.88 663
8303.74 669
8304.60 690
8305.46 689
8306.32 697
8307.18 614
8308.04 602
8308.90 692
8309.76 666
8310.62 638
8311.48 686
8312.34 693
8313.20 668
8314.06 653
8314.92 658
8315.78 688
8316.65 668
8317.51 616
8318.37 619
8319.23 669
8320.09 567
8320.95 600
8321.81 647
8322.67 598
8323.53 593
8324.39 645
8325.26 604
8326.12 579
8326.98 555
8327.84 555
8328.70 623
8329.56 629
8330.42 653
8331.28 615
8332.15 683
8333.01 620
8333.87 551
8334.73 582
8335.59 577
8336.45 610
8337.32 592
8338.18 678
8339.04 603
8339.90 578
8340.76 632
8341.63 600
8342.49 631
8343.35 630
8344.21 697
8345.07 719
8345.94 701
8346.80 596
8347.66 585
8348.52 591
8349.39 623
8350.25 663
8351.11 629
8351.97 616
8352.84 589
8353.70 609
8354.56 578
8355.42 567
8356.29 571
8357.15 591
8358.01 597
8358.88 565
8359.74 597
8360.60 607
8361.46 566
8362.33 620
8363.19 578
8364.05 597
8364.92 625
8365.78 575
8366.64 595
8367.51 621
8368.37 676
8369.23 622
8370.10 605
8370.96 616
8371.82 644
8372.69 611
8373.55 589
8374.42 561
8375.28 581
8376.14 605
8377.01 634
8377.87 621
8378.73 690
8379.60 676
8380.46 639
8381.33 640
8382.19 644
8383.06 684
8383.92 679
8384.78 663
8385.65 674
8386.51 670
8387.38 673
8388.24 636
8389.11 688
8389.97 640
8390.83 642
8391.70 642
8392.56 662
8393.43 647
8394.29 672
8395.16 653
8396.02 592
8396.89 693
8397.75 677
8398.62 656
8399.48 693
8400.35 712
8401.21 729
8402.08 663
8402.94 718
8403.81 697
8404.67 727
8405.54 695
8406.40 643
8407.27 662
8408.14 743
8409.00 686
8409.87 691
8410.73 653
8411.60 676
8412.46 653
8413.33 673
8414.19 703
8415.06 675
8415.93 710
8416.79 691
8417.66 722
8418.52 729
8419.39 730
8420.26 759
8421.12 752
8421.99 739
8422.85 794
8423.72 754
8424.59 806
8425.45 777
8426.32 772
8427.19 774
8428.05 824
8428.92 808
8429.79 848
8430.65 818
8431.52 841
8432.39 869
8433.25 864
8434.12 843
8434.99 823
8435.85 889
8436.72 874
8437.59 915
8438.45 898
8439.32 973
8440.19 988
8441.06 1127
8441.92 1084
8442.79 1065
8443.66 1122
8444.52 1087
8445.39 1106
8446.26 1023
8447.13 995
8447.99 1112
8448.86 1143
8449.73 1146
8450.60 1050
8451.47 1038
8452.33 1035
8453.20 1010
8454.07 1099
8454.94 1203
8455.80 1139
8456.67 1134
8457.54 1152
8458.41 1105
8459.28 1087
8460.14 1069
8461.01 1174
8461.88 1117
8462.75 1119
8463.62 1150
8464.49 1254
8465.35 1497
8466.22 1576
8467.09 1702
8467.96 2048
8468.83 2335
8469.70 2357
8470.57 2337
8471.43 2126
8472.30 2101
8473.17 1834
8474.04 1559
8474.91 1325
8475.78 1213
8476.65 1096
8477.52 1027
8478.39 958
8479.25 874
8480.12 930
8480.99 897
8481.86 845
8482.73 910
8483.60 846
8484.47 849
8485.34 814
8486.21 862
8487.08 816
8487.95 820
8488.82 802
8489.69 823
8490.56 825
8491.43 829
8492.30 783
8493.17 788
8494.04 786
8494.91 859
8495.78 862
8496.65 825
8497.52 834
8498.39 908
8499.26 861
8500.13 868
8501.00 828
8501.87 792
8502.74 847
8503.61 814
8504.48 878
8505.35 922
8506.22 980
8507.09 940
8507.96 964
8508.83 811
8509.70 917
8510.57 920
8511.44 940
8512.31 861
8513.19 929
8514.06 899
8514.93 817
8515.80 897
8516.67 945
8517.54 963
8518.41 816
8519.28 804
8520.15 812
8521.03 834
8521.90 895
8522.77 911
8523.64 906
8524.51 941
8525.38 892
8526.25 965
8527.13 939
8528.00 924
8528.87 876
8529.74 921
8530.61 916
8531.48 988
8532.36 940
8533.23 938
8534.10 994
8534.97 943
8535.84 884
8536.72 939
8537.59 861
8538.46 935
8539.33 942
8540.20 961
8541.08 917
8541.95 911
8542.82 899
8543.69 939
8544.57 943
8545.44 980
8546.31 996
8547.18 987
8548.06 987
8548.93 1065
8549.80 1063
8550.67 1141
8551.55 1147
8552.42 1242
8553.29 1232
8554.17 1242
8555.04 1114
8555.91 1032
8556.79 998
8557.66 918
8558.53 952
8559.41 915
8560.28 902
8561.15 829
8562.03 890
8562.90 870
8563.77 845
8564.65 827
8565.52 811
8566.39 746
8567.27 819
8568.14 860
8569.01 859
8569.89 933
8570.76 853
8571.64 923
8572.51 848
8573.38 846
8574.26 840
8575.13 854
8576.01 804
8576.88 826
8577.75 831
8578.63 875
8579.50 864
8580.38 879
8581.25 889
8582.12 947
8583.00 965
8583.87 884
8584.75 901
8585.62 832
8586.50 921
8587.37 889
8588.25 926
8589.12 892
8590.00 886
8590.87 931
8591.75 940
8592.62 968
8593.50 1001
8594.37 976
8595.25 938
8596.12 1014
8597.00 1042
8597.87 1024
8598.75 1084
8599.62 1032
8600.50 1017
8601.37 1003
8602.25 1062
8603.12 991
8604.00 1055
8604.87 1000
8605.75 994
8606.63 1093
8607.50 1014
8608.38 1057
8609.25 1068
8610.13 1064
8611.01 1030
8611.88 1073
8612.76 1128
8613.63 1138
8614.51 1202
8615.39 1040
8616.26 1076
8617.14 1200
8618.01 1211
8618.89 1175
8619.77 1155
8620.64 1189
8621.52 1239
8622.40 1225
8623.27 1280
8624.15 1196
8625.03 1235
8625.90 1322
8626.78 1244
8627.66 1393
8628.53 1378
8629.41 1405
8630.29 1441
8631.16 1402
8632.04 1464
8632.92 1485
8633.79 1463
8634.67 1566
8635.55 1464
8636.42 1516
8637.30 1542
8638.18 1576
8639.06 1633
8639.93 1598
8640.81 1620
8641.69 1672
8642.57 1760
8643.44 1753
8644.32 1781
8645.20 1712
8646.08 1865
8646.95 1966
8647.83 1927
8648.71 1788
8649.59 1806
8650.47 1937
8651.34 1930
8652.22 1906
8653.10 1945
8653.98 1930
8654.86 1978
8655.73 2009
8656.61 1974
8657.49 2042
8658.37 2066
8659.25 2098
8660.13 2046
8661.00 2117
8661.88 2046
8662.76 2079
8663.64 2120
8664.52 2193
8665.40 2174
8666.27 2264
8667.15 2319
8668.03 2492
8668.91 2675
8669.79 2976
8670.67 3300
8671.55 3686
8672.43 4072
8673.31 4340
8674.19 4552
8675.06 4476
8675.94 4142
8676.82 3780
8677.70 3484
8678.58 3259
8679.46 3027
8680.34 2738
8681.22 2711
8682.10 2552
8682.98 2436
8683.86 2517
8684.74 2611
8685.62 2763
8686.50 3034
8687.38 3414
8688.26 4156
8689.14 4702
8690.02 5412
8690.90 5868
8691.78 6241
8692.66 6259
8693.54 5725
8694.42 5236
8695.30 4653
8696.18 4116
8697.06 3516
8697.94 2848
8698.82 2477
8699.70 2282
8700.58 2028
8701.46 1888
8702.34 1752
8703.22 1705
8704.10 1683
8704.98 1601
8705.86 1497
8706.74 1537
8707.62 1603
8708.50 1493
8709.39 1570
8710.27 1522
8711.15 1411
8712.03 1407
8712.91 1412
8713.79 1428
8714.67 1311
8715.55 1295
8716.43 1311
8717.32 1315
8718.20 1291
8719.08 1344
8719.96 1287
8720.84 1346
8721.72 1302
8722.60 1359
8723.49 1327
8724.37 1360
8725.25 1433
8726.13 1438
8727.01 1350
8727.89 1386
8728.78 1508
8729.66 1525
8730.54 1476
8731.42 1437
8732.30 1382
8733.19 1422
8734.07 1409
8734.95 1263
8735.83 1351
8736.71 1282
8737.60 1238
8738.48 1262
8739.36 1328
8740.24 1250
8741.13 1282
8742.01 1254
8742.89 1314
8743.77 1247
8744.66 1288
8745.54 1368
8746.42 1320
8747.31 1360
8748.19 1340
8749.07 1337
8749.95 1268
8750.84 1319
8751.72 1315
8752.60 1360
8753.49 1288
8754.37 1342
8755.25 1425
8756.14 1436
8757.02 1429
8757.90 1343
8758.79 1334
8759.67 1298
8760.55 1373
8761.44 1333
8762.32 1372
8763.20 1336
8764.09 1315
8764.97 1274
8765.85 1258
8766.74 1325
8767.62 1350
8768.51 1321
8769.39 1385
8770.27 1391
8771.16 1414
8772.04 1327
8772.93 1272
8773.81 1251
8774.69 1201
8775.58 1138
8776.46 1164
8777.35 1240
8778.23 1208
8779.12 1060
8780.00 1010
8780.88 1046
8781.77 1061
8782.65 1026
8783.54 1077
8784.42 971
8785.31 1014
8786.19 1011
8787.08 1004
8787.96 1073
8788.85 1040
8789.73 951
8790.62 983
8791.50 1017
8792.39 990
8793.27 1003
8794.16 966
8795.04 1012
8795.93 983
8796.81 897
8797.70 968
8798.58 952
8799.47 925
8800.35 956
8801.24 903
8802.13 958
8803.01 976
8803.90 943
8804.78 1031
8805.67 1034
8806.55 994
8807.44 985
8808.33 902
8809.21 872
8810.10 892
8810.98 821
8811.87 966
8812.76 839
8813.64 803
8814.53 812
8815.41 821
8816.30 898
8817.19 875
8818.07 832
8818.96 890
8819.85 914
8820.73 854
8821.62 840
8822.51 866
8823.39 819
8824.28 760
8825.17 838
8826.05 805
8826.94 804
8827.83 798
8828.71 780
8829.60 761
8830.49 756
8831.37 772
8832.26 809
8833.15 781
8834.04 781
8834.92 809
8835.81 778
8836.70 694
8837.58 792
8838.47 844
8839.36 804
8840.25 737
8841.13 727
8842.02 754
8842.91 790
8843.80 768
8844.69 744
8845.57 719
8846.46 765
8847.35 679
8848.24 686
8849.12 678
8850.01 745
8850.90 697
8851.79 713
8852.68 664
8853.56 726
8854.45 738
8855.34 755
8856.23 685
8857.12 648
8858.01 638
8858.89 652
8859.78 644
8860.67 670
8861.56 694
8862.45 616
8863.34 584
8864.23 662
8865.12 642
8866.00 641
8866.89 591
8867.78 618
8868.67 602
8869.56 625
8870.45 665
8871.34 650
8872.23 647
8873.12 686
8874.00 714
8874.89 643
8875.78 620
8876.67 622
8877.56 640
8878.45 627
8879.34 691
8880.23 633
8881.12 642
8882.01 607
8882.90 711
8883.79 750
8884.68 613
8885.57 588
8886.46 643
8887.35 666
8888.24 595
8889.13 599
8890.02 650
8890.91 631
8891.80 574
8892.69 573
8893.58 604
8894.47 567
8895.36 560
8896.25 587
8897.14 625
8898.03 662
8898.92 647
8899.81 587
8900.70 541
8901.59 561
8902.48 630
8903.37 585
8904.26 535
8905.15 598
8906.05 626
8906.94 549
8907.83 552
8908.72 548
8909.61 578
8910.50 559
8911.39 587
8912.28 597
8913.17 567
8914.06 544
8914.96 528
8915.85 575
8916.74 597
8917.63 544
8918.52 559
8919.41 553
8920.30 556
8921.20 581
8922.09 545
8922.98 554
8923.87 540
8924.76 543
8925.65 522
8926.55 461
8927.44 533
8928.33 574
8929.22 520
8930.11 532
8931.01 532
8931.90 553
8932.79 526
8933.68 471
8934.57 536
8935.47 517
8936.36 561
8937.25 523
8938.14 499
8939.04 522
8939.93 552
8940.82 520
8941.71 507
8942.61 545
8943.50 487
8944.39 461
8945.28 545
8946.18 484
8947.07 529
8947.96 533
8948.86 494
8949.75 462
8950.64 510
8951.54 442
8952.43 472
8953.32 482
8954.21 447
8955.11 529
8956.00 523
8956.89 492
8957.79 484
8958.68 495
8959.57 514
8960.47 547
8961.36 488
8962.26 519
8963.15 487
8964.04 519
8964.94 522
8965.83 572
8966.72 541
8967.62 510
8968.51 554
8969.41 559
8970.30 538
8971.19 537
8972.09 508
8972.98 459
8973.88 472
8974.77 553
8975.67 550
8976.56 510
8977.45 480
8978.35 548
8979.24 555
8980.14 494
8981.03 530
8981.93 529
8982.82 541
8983.72 551
8984.61 530
8985.51 504
8986.40 533
8987.29 550
8988.19 467
8989.08 495
8989.98 503
8990.87 494
8991.77 534
8992.66 460
8993.56 489
8994.46 475
8995.35 483
8996.25 537
8997.14 494
8998.04 488
8998.93 451
8999.83 498
9000.72 529
9001.62 481
9002.51 499
9003.41 541
9004.31 505
9005.20 543
9006.10 468
9006.99 522
9007.89 527
9008.78 455
9009.68 443
9010.58 454
9011.47 513
9012.37 487
9013.27 457
9014.16 460
9015.06 451
9015.95 454
9016.85 449
9017.75 513
9018.64 466
9019.54 444
9020.44 452
9021.33 481
9022.23 425
9023.13 464
9024.02 537
9024.92 524
9025.82 427
9026.71 444
9027.61 430
9028.51 467
9029.40 475
9030.30 436
9031.20 488
9032.09 474
9032.99 477
9033.89 505
9034.79 471
9035.68 456
9036.58 536
9037.48 475
9038.38 456
9039.27 488
9040.17 469
9041.07 512
9041.97 522
9042.86 483
9043.76 459
9044.66 483
9045.56 488
9046.45 475
9047.35 472
9048.25 484
9049.15 518
9050.05 478
9050.94 499
9051.84 526
9052.74 506
9053.64 488
9054.54 437
9055.44 473
9056.33 500
9057.23 494
9058.13 527
9059.03 483
9059.93 522
9060.83 535
9061.72 524
9062.62 541
9063.52 499
9064.42 562
9065.32 490
9066.22 523
9067.12 514
9068.02 501
9068.91 485
9069.81 514
9070.71 539
9071.61 539
9072.51 596
9073.41 531
9074.31 527
9075.21 515
9076.11 590
9077.01 581
9077.91 591
9078.81 510
9079.71 525
9080.60 562
9081.50 579
9082.40 568
9083.30 547
9084.20 556
9085.10 521
9086.00 542
9086.90 590
9087.80 615
9088.70 591
9089.60 572
9090.50 549
9091.40 591
9092.30 586
9093.20 582
9094.10 538
9095.00 523
9095.90 515
9096.80 577
9097.70 511
9098.60 477
9099.50 463
9100.41 472
9101.31 493
9102.21 540
9103.11 472
9104.01 493
9104.91 552
9105.81 513
9106.71 458
9107.61 473
9108.51 506
9109.41 487
9110.31 484
9111.21 518
9112.12 503
9113.02 489
9113.92 496
9114.82 458
9115.72 502
9116.62 506
9117.52 513
9118.42 470
9119.33 466
9120.23 482
9121.13 445
9122.03 445
9122.93 532
9123.83 510
9124.74 490
9125.64 495
9126.54 433
9127.44 459
9128.34 460
9129.24 499
9130.15 482
9131.05 449
9131.95 465
9132.85 511
9133.75 553
9134.66 526
9135.56 533
9136.46 479
9137.36 477
9138.27 454
9139.17 411
9140.07 435
9140.97 442
9141.88 476
9142.78 528
9143.68 520
9144.58 541
9145.49 536
9146.39 473
9147.29 483
9148.20 468
9149.10 450
9150.00 487
9150.90 463
9151.81 483
9152.71 488
9153.61 430
9154.52 426
9155.42 448
9156.32 493
9157.23 482
9158.13 479
9159.03 477
9159.94 460
9160.84 495
9161.74 457
9162.65 525
9163.55 462
9164.45 465
9165.36 490
9166.26 514
9167.17 485
9168.07 471
9168.97 493
9169.88 512
9170.78 484
9171.69 445
9172.59 501
9173.49 446
9174.40 434
9175.30 462
9176.21 468
9177.11 497
9178.01 517
9178.92 529
9179.82 496
9180.73 439
9181.63 494
9182.54 481
9183.44 512
9184.35 529
9185.25 490
9186.16 473
9187.06 491
9187.97 450
9188.87 505
9189.78 517
9190.68 488
9191.59 527
9192.49 475
9193.40 482
9194.30 536
9195.21 544
9196.11 524
9197.02 523
9197.92 564
9198.83 519
9199.73 555
9200.64 534
9201.54 496
9202.45 505
9203.35 551
9204.26 492
9205.17 537
9206.07 509
9206.98 492
9207.88 445
9208.79 454
9209.69 460
9210.60 467
9211.51 524
9212.41 446
9213.32 460
9214.22 439
9215.13 456
9216.04 448
9216.94 473
9217.85 454
9218.76 493
9219.66 461
9220.57 483
9221.48 460
9222.38 460
9223.29 459
9224.20 491
9225.10 454
9226.01 481
9226.92 489
9227.82 464
9228.73 527
9229.64 498
9230.54 486
9231.45 469
9232.36 480
9233.26 506
9234.17 476
9235.08 467
9235.99 448
9236.89 481
9237.80 451
9238.71 459
9239.61 462
9240.52 471
9241.43 502
9242.34 505
9243.24 450
9244.15 455
9245.06 513
9245.97 467
9246.88 418
9247.78 437
9248.69 429
9249.60 473
9250.51 459
9251.41 489
9252.32 483
9253.23 485
9254.14 529
9255.05 481
9255.96 419
9256.86 434
9257.77 452
9258.68 475
9259.59 483
9260.50 480
9261.41 494
9262.31 458
9263.22 433
9264.13 451
9265.04 501
9265.95 465
9266.86 501
9267.77 504
9268.67 447
9269.58 519
9270.49 503
9271.40 460
9272.31 495
9273.22 448
9274.13 452
9275.04 444
9275.95 483
9276.86 473
9277.76 451
9278.67 473
9279.58 479
9280.49 445
9281.40 410
9282.31 443
9283.22 462
9284.13 468
9285.04 448
9285.95 469
9286.86 498
9287.77 477
9288.68 513
9289.59 525
9290.50 463
9291.41 446
9292.32 434
9293.23 496
9294.14 516
9295.05 518
9295.96 538
9296.87 524
9297.78 513
9298.69 532
9299.60 491
9300.51 457
9301.42 571
9302.33 540
9303.24 532
9304.15 523
9305.06 519
9305.97 548
9306.88 489
9307.80 497
9308.71 552
9309.62 577
9310.53 563
9311.44 509
9312.35 524
9313.26 546
9314.17 504
9315.08 530
9315.99 511
9316.91 551
9317.82 537
9318.73 495
9319.64 557
9320.55 506
9321.46 445
9322.37 471
9323.28 462
9324.20 473
9325.11 445
9326.02 460
9326.93 477
9327.84 439
9328.75 476
9329.67 522
9330.58 530
9331.49 482
9332.40 462
9333.31 450
9334.23 542
9335.14 474
9336.05 507
9336.96 484
9337.87 465
9338.79 476
9339.70 478
9340.61 501
9341.52 539
9342.44 544
9343.35 514
9344.26 470
9345.17 511
9346.09 488
9347.00 472
9347.91 448
9348.82 471
9349.74 515
9350.65 521
9351.56 451
9352.48 542
9353.39 508
9354.30 449
9355.21 471
9356.13 443
9357.04 470
9357.95 519
9358.87 485
9359.78 479
9360.69 493
9361.61 505
9362.52 504
9363.43 452
9364.35 454
9365.26 500
9366.18 437
9367.09 462
9368.00 451
9368.92 426
9369.83 407
9370.74 440
9371.66 467
9372.57 501
9373.49 528
9374.40 518
9375.31 470
9376.23 463
9377.14 483
9378.06 458
9378.97 520
9379.88 510
9380.80 433
9381.71 461
9382.63 468
9383.54 490
9384.46 403
9385.37 470
9386.29 489
9387.20 450
9388.11 484
9389.03 524
9389.94 498
9390.86 489
9391.77 513
9392.69 519
9393.60 479
9394.52 495
9395.43 533
9396.35 575
9397.26 543
9398.18 510
9399.09 509
9400.01 513
9400.92 476
9401.84 535
9402.76 458
9403.67 499
9404.59 492
9405.50 480
9406.42 514
9407.33 554
9408.25 506
9409.16 524
9410.08 543
9411.00 518
9411.91 501
9412.83 468
9413.74 449
9414.66 501
9415.58 483
9416.49 566
9417.41 480
9418.32 479
9419.24 528
9420.16 549
9421.07 554
9421.99 573
9422.91 536
9423.82 537
9424.74 558
9425.65 508
9426.57 497
9427.49 509
9428.40 521
9429.32 624
9430.24 486
9431.15 503
9432.07 554
9432.99 504
9433.90 528
9434.82 504
9435.74 499
9436.66 525
9437.57 530
9438.49 551
9439.41 566
9440.32 570
9441.24 605
9442.16 545
9443.08 507
9443.99 472
9444.91 517
9445.83 589
9446.75 599
9447.66 544
9448.58 570
9449.50 617
9450.42 673
9451.33 713
9452.25 741
9453.17 747
9454.09 675
9455.01 623
9455.92 659
9456.84 638
9457.76 623
9458.68 599
9459.60 548
9460.51 591
9461.43 511
9462.35 501
9463.27 543
9464.19 566
9465.11 617
9466.02 516
9466.94 587
9467.86 591
9468.78 582
9469.70 555
9470.62 583
9471.54 599
9472.46 643
9473.37 573
9474.29 549
9475.21 589
9476.13 609
9477.05 597
9477.97 590
9478.89 554
9479.81 662
9480.73 638
9481.65 604
9482.56 689
9483.48 673
9484.40 617
9485.32 598
9486.24 579
9487.16 622
9488.08 599
9489.00 589
9489.92 584
9490.84 575
9491.76 587
9492.68 572
9493.60 561
9494.52 623
9495.44 604
9496.36 546
9497.28 569
9498.20 613
9499.12 613
9500.04 570
9500.96 599
9501.88 591
9502.80 598
9503.72 605
9504.64 595
9505.56 586
9506.48 565
9507.40 579
9508.32 644
9509.24 641
9510.16 637
9511.08 654
9512.00 631
9512.93 598
9513.85 612
9514.77 638
9515.69 677
9516.61 661
9517.53 701
9518.45 642
9519.37 681
9520.29 696
9521.21 641
9522.14 695
9523.06 661
9523.98 672
9524.90 675
9525.82 647
9526.74 694
9527.66 704
9528.59 746
9529.51 783
9530.43 747
9531.35 831
9532.27 812
9533.19 739
9534.11 806
9535.04 778
9535.96 850
9536.88 738
9537.80 734
9538.72 753
9539.65 764
9540.57 719
9541.49 766
9542.41 762
9543.34 709
9544.26 740
9545.18 690
9546.10 720
9547.02 701
9547.95 675
9548.87 709
9549.79 739
9550.71 733
9551.64 709
9552.56 659
9553.48 687
9554.41 746
9555.33 732
9556.25 735
9557.17 755
9558.10 781
9559.02 791
9559.94 794
9560.87 802
9561.79 800
9562.71 735
9563.64 742
9564.56 741
9565.48 716
9566.41 748
9567.33 741
9568.25 777
9569.18 826
9570.10 807
9571.02 793
9571.95 764
9572.87 762
9573.79 821
9574.72 812
9575.64 773
9576.56 778
9577.49 742
9578.41 822
9579.34 772
9580.26 786
9581.18 831
9582.11 840
9583.03 825
9583.96 759
9584.88 727
9585.81 754
9586.73 794
9587.65 756
9588.58 797
9589.50 856
9590.43 786
9591.35 808
9592.28 814
9593.20 831
9594.13 829
9595.05 880
9595.98 976
9596.90 823
9597.83 883
9598.75 915
9599.68 843
9600.60 865
9601.53 909
9602.45 936
9603.38 962
9604.30 961
9605.23 983
9606.15 953
9607.08 923
9608.00 973
9608.93 978
9609.85 984
9610.78 953
9611.70 871
9612.63 1013
9613.55 1016
9614.48 932
9615.41 930
9616.33 985
9617.26 920
9618.18 913
9619.11 951
9620.04 1025
9620.96 1124
9621.89 1086
9622.81 1061
9623.74 1056
9624.67 1038
9625.59 1052
9626.52 1087
9627.44 1114
9628.37 1110
9629.30 1141
9630.22 1145
9631.15 1086
9632.08 1101
9633.00 1155
9633.93 1197
9634.86 1217
9635.78 1181
9636.71 1265
9637.64 1212
9638.56 1247
9639.49 1236
9640.42 1271
9641.34 1237
9642.27 1287
9643.20 1256
9644.13 1242
9645.05 1404
9645.98 1407
9646.91 1404
9647.83 1442
9648.76 1484
9649.69 1466
9650.62 1426
9651.54 1514
9652.47 1445
9653.40 1443
9654.33 1508
9655.25 1543
9656.18 1478
9657.11 1456
9658.04 1555
9658.96 1520
9659.89 1425
9660.82 1449
9661.75 1545
9662.68 1506
9663.60 1497
9664.53 1557
9665.46 1581
9666.39 1580
9667.32 1595
9668.25 1706
9669.17 1706
9670.10 1700
9671.03 1682
9671.96 1653
9672.89 1690
9673.82 1758
9674.74 1729
9675.67 1748
9676.60 1750
9677.53 1858
9678.46 1884
9679.39 1847
9680.32 1846
9681.25 1895
9682.17 1899
9683.10 1841
9684.03 1933
9684.96 1907
9685.89 1825
9686.82 1786
9687.75 1872
9688.68 1899
9689.61 1871
9690.54 1997
9691.47 2038
9692.40 2063
9693.33 2148
9694.25 2349
9695.18 2553
9696.11 2896
9697.04 2916
9697.97 3002
9698.90 3139
9699.83 3025
9700.76 2841
9701.69 2625
9702.62 2541
9703.55 2306
9704.48 2168
9705.41 2068
9706.34 2029
9707.27 1890
9708.20 2046
9709.13 2063
9710.06 2041
9710.99 2074
9711.92 2166
9712.85 2307
9713.78 2298
9714.71 2353
9715.65 2154
9716.58 2152
9717.51 2167
9718.44 2031
9719.37 1990
9720.30 1857
9721.23 1750
9722.16 1587
9723.09 1543
9724.02 1603
9724.95 1591
9725.88 1549
9726.82 1611
9727.75 1650
9728.68 1701
9729.61 1662
9730.54 1683
9731.47 1710
9732.40 1689
9733.33 1719
9734.27 1734
9735.20 1733
9736.13 1648
9737.06 1555
9737.99 1467
9738.92 1547
9739.86 1470
9740.79 1469
9741.72 1369
9742.65 1229
9743.58 1340
9744.51 1339
9745.45 1247
9746.38 1219
9747.31 1294
9748.24 1291
9749.17 1290
9750.11 1324
9751.04 1228
9751.97 1197
9752.90 1284
9753.84 1287
9754.77 1270
9755.70 1251
9756.63 1325
9757.57 1321
9758.50 1275
9759.43 1277
9760.36 1199
9761.30 1295
9762.23 1276
9763.16 1241
9764.09 1267
9765.03 1297
9765.96 1304
9766.89 1241
9767.83 1209
9768.76 1305
9769.69 1280
9770.63 1305
9771.56 1270
9772.49 1329
9773.43 1395
9774.36 1409
9775.29 1340
9776.23 1350
9777.16 1376
9778.09 1325
9779.03 1410
9779.96 1466
9780.89 1441
9781.83 1456
9782.76 1368
9783.70 1326
9784.63 1356
9785.56 1258
9786.50 1154
9787.43 1155
9788.37 1250
9789.30 1248
9790.23 1094
9791.17 1078
9792.10 1131
9793.04 1091
9793.97 1171
9794.90 1139
9795.84 1180
9796.77 1144
9797.71 1222
9798.64 1167
9799.58 1126
9800.51 1145
9801.45 1147
9802.38 1098
9803.32 1045
9804.25 1039
9805.19 988
9806.12 1004
9807.05 1026
9807.99 948
9808.92 914
9809.86 1050
9810.80 996
9811.73 994
9812.67 973
9813.60 979
9814.54 984
9815.47 931
9816.41 963
9817.34 912
9818.28 969
9819.21 930
9820.15 936
9821.08 901
9822.02 915
9822.96 885
9823.89 926
9824.83 942
9825.76 939
9826.70 861
9827.63 891
9828.57 830
9829.51 866
9830.44 921
9831.38 859
9832.31 889
9833.25 892
9834.19 826
9835.12 828
9836.06 830
9837.00 826
9837.93 841
9838.87 864
9839.81 856
9840.74 857
9841.68 850
9842.61 867
9843.55 942
9844.49 816
9845.43 814
9846.36 857
9847.30 837
9848.24 844
9849.17 855
9850.11 891
9851.05 816
9851.98 798
9852.92 892
9853.86 846
9854.79 748
9855.73 830
9856.67 829
9857.61 792
9858.54 860
9859.48 837
9860.42 858
9861.36 846
9862.29 812
9863.23 769
9864.17 873
9865.11 824
9866.04 771
9866.98 793
9867.92 794
9868.86 804
9869.80 804
9870.73 762
9871.67 753
9872.61 866
9873.55 785
9874.49 797
9875.42 844
9876.36 802
9877.30 799
9878.24 835
9879.18 751
9880.12 780
9881.05 735
9881.99 755
9882.93 743
9883.87 775
9884.81 718
9885.75 767
9886.69 745
9887.63 702
9888.56 705
9889.50 720
9890.44 737
9891.38 691
9892.32 669
9893.26 664
9894.20 708
9895.14 769
9896.08 720
9897.02 735
9897.95 715
9898.89 680
9899.83 692
9900.77 727
9901.71 705
9902.65 705
9903.59 708
9904.53 760
9905.47 758
9906.41 685
9907.35 694
9908.29 748
9909.23 746
9910.17 757
9911.11 726
9912.05 683
9912.99 756
9913.93 711
9914.87 676
9915.81 695
9916.75 823
9917.69 800
9918.63 717
9919.57 765
9920.51 723
9921.45 774
9922.39 865
9923.33 913
9924.27 1040
9925.21 1043
9926.15 1133
9927.09 1112
9928.03 1159
9928.97 1051
9929.92 979
9930.86 954
9931.80 854
9932.74 752
9933.68 758
9934.62 792
9935.56 770
9936.50 714
9937.44 693
9938.38 704
9939.33 721
9940.27 686
9941.21 666
9942.15 717
9943.09 701
9944.03 661
9944.97 625
9945.92 674
9946.86 666
9947.80 647
9948.74 704
9949.68 708
9950.62 662
9951.57 659
9952.51 733
9953.45 704
9954.39 774
9955.33 731
9956.28 692
9957.22 732
9958.16 662
9959.10 641
9960.04 658
9960.99 676
9961.93 753
9962.87 667
9963.81 673
9964.76 671
9965.70 691
9966.64 610
9967.58 684
9968.53 716
9969.47 666
9970.41 672
9971.35 679
9972.30 699
9973.24 721
9974.18 709
9975.13 725
9976.07 659
9977.01 627
9977.95 692
9978.90 690
9979.84 689
9980.78 714
9981.73 641
9982.67 633
9983.61 665
9984.56 656
9985.50 741
9986.44 702
9987.39 602
9988.33 686
9989.27 655
9990.22 661
9991.16 639
9992.11 678
9993.05 684
9993.99 610
9994.94 597
9995.88 648
9996.82 670
9997.77 669
9998.71 578
9999.66 614
10000.60 648
10001.55 682
10002.49 656
10003.43 591
10004.38 572
10005.32 656
10006.27 664
10007.21 630
10008.16 630
10009.10 698
10010.04 631
10010.99 625
10011.93 644
10012.88 625
10013.82 640
10014.77 663
10015.71 607
10016.66 553
10017.60 584
10018.55 624
10019.49 607
10020.44 588
10021.38 541
10022.33 609
10023.27 614
10024.22 631
10025.16 601
10026.11 629
10027.05 593
10028.00 568
10028.95 563
10029.89 563
10030.84 587
10031.78 615
10032.73 569
10033.67 595
10034.62 599
10035.57 632
10036.51 585
10037.46 600
10038.40 593
10039.35 551
10040.30 577
10041.24 565
10042.19 564
10043.13 561
10044.08 547
10045.03 562
10045.97 591
10046.92 543
10047.86 547
10048.81 500
10049.76 511
10050.70 540
10051.65 544
10052.60 503
10053.54 585
10054.49 628
10055.44 555
10056.38 533
10057.33 581
10058.28 590
10059.22 532
10060.17 563
10061.12 564
10062.07 564
10063.01 537
10063.96 520
10064.91 499
10065.85 494
10066.80 502
10067.75 546
10068.70 530
10069.64 521
10070.59 507
10071.54 493
10072.49 521
10073.43 531
10074.38 513
10075.33 490
10076.28 533
10077.22 578
10078.17 508
10079.12 469
10080.07 506
10081.02 511
10081.96 509
10082.91 530
10083.86 467
10084.81 474
10085.76 468
10086.70 492
10087.65 538
10088.60 546
10089.55 510
10090.50 532
10091.45 527
10092.39 501
10093.34 503
10094.29 522
10095.24 463
10096.19 537
10097.14 489
10098.09 453
10099.03 506
10099.98 567
10100.93 546
10101.88 510
10102.83 537
10103.78 498
10104.73 511
10105.68 502
10106.63 514
10107.58 535
10108.53 549
10109.47 456
10110.42 476
10111.37 442
10112.32 495
10113.27 519
10114.22 496
10115.17 503
10116.12 499
10117.07 522
10118.02 535
10118.97 509
10119.92 465
10120.87 501
10121.82 502
10122.77 540
10123.72 528
10124.67 491
10125.62 497
10126.57 502
10127.52 512
10128.47 461
10129.42 492
10130.37 457
10131.32 441
10132.27 483
10133.22 502
10134.17 509
10135.12 488
10136.07 507
10137.02 576
10137.97 538
10138.92 538
10139.87 542
10140.83 556
10141.78 502
10142.73 514
10143.68 506
10144.63 511
10145.58 582
10146.53 561
10147.48 503
10148.43 517
10149.38 528
10150.34 543
10151.29 488
10152.24 548
10153.19 589
10154.14 613
10155.09 546
10156.04 505
10156.99 530
10157.95 555
10158.90 542
10159.85 536
10160.80 622
10161.75 582
10162.70 584
10163.66 545
10164.61 550
10165.56 532
10166.51 550
10167.46 536
10168.42 544
10169.37 549
10170.32 581
10171.27 540
10172.23 570
10173.18 612
10174.13 627
10175.08 556
10176.03 573
10176.99 581
10177.94 548
10178.89 616
10179.84 644
10180.80 638
10181.75 593
10182.70 549
10183.66 643
10184.61 684
10185.56 678
10186.51 599
10187.47 648
10188.42 614
10189.37 626
10190.33 598
10191.28 620
10192.23 690
10193.19 648
10194.14 670
10195.09 708
10196.05 741
10197.00 699
10197.95 710
10198.91 713
10199.86 707
10200.81 695
10201.77 669
10202.72 682
10203.67 800
10204.63 821
10205.58 774
10206.53 856
10207.49 818
10208.44 827
10209.40 736
10210.35 735
10211.30 712
10212.26 708
10213.21 691
10214.17 625
10215.12 595
10216.08 637
10217.03 685
10217.98 656
10218.94 613
10219.89 594
10220.85 617
10221.80 635
10222.76 661
10223.71 648
10224.67 591
10225.62 566
10226.58 646
10227.53 586
10228.49 536
10229.44 575
10230.40 589
10231.35 613
10232.31 601
10233.26 592
10234.22 543
10235.17 605
10236.13 660
10237.08 604
10238.04 580
10238.99 570
10239.95 540
10240.90 563
10241.86 503
10242.81 524
10243.77 526
10244.72 521
10245.68 505
10246.64 456
10247.59 485
10248.55 544
10249.50 512
10250.46 455
10251.42 407
10252.37 475
10253.33 529
10254.28 548
10255.24 512
10256.20 461
10257.15 472
10258.11 479
10259.06 469
10260.02 496
10260.98 454
10261.93 482
10262.89 471
10263.85 477
10264.80 534
10265.76 505
10266.72 456
10267.67 434
10268.63 435
10269.59 445
10270.54 466
10271.50 461
10272.46 498
10273.41 466
10274.37 500
10275.33 500
10276.29 494
10277.24 485
10278.20 447
10279.16 406
10280.11 499
10281.07 474
10282.03 445
10282.99 427
10283.94 460
10284.90 462
10285.86 503
10286.82 523
10287.77 511
10288.73 525
10289.69 487
10290.65 516
10291.61 524
10292.56 456
10293.52 454
10294.48 458
10295.44 465
10296.39 442
10297.35 450
10298.31 475
10299.27 463
10300.23 458
10301.19 467
10302.14 461
10303.10 408
10304.06 433
10305.02 450
10305.98 472
10306.94 472
10307.89 464
10308.85 481
10309.81 438
10310.77 438
10311.73 462
10312.69 497
10313.65 478
10314.61 445
10315.57 411
10316.52 388
10317.48 463
10318.44 466
10319.40 506
10320.36 480
10321.32 470
10322.28 430
10323.24 442
10324.20 466
10325.16 445
10326.12 466
10327.08 472
10328.04 465
10328.99 461
10329.95 420
10330.91 480
10331.87 462
10332.83 434
10333.79 434
10334.75 424
10335.71 475
10336.67 429
10337.63 412
10338.59 429
10339.55 397
10340.51 415
10341.47 427
10342.43 431
10343.39 367
10344.35 418
10345.31 441
10346.27 466
10347.23 459
10348.20 470
10349.16 443
10350.12 464
10351.08 454
10352.04 427
10353.00 422
10353.96 449
10354.92 476
10355.88 485
10356.84 497
10357.80 466
10358.76 459
10359.72 442
10360.69 444
10361.65 477
10362.61 436
10363.57 429
10364.53 402
10365.49 457
10366.45 426
10367.41 419
10368.38 430
10369.34 425
10370.30 445
10371.26 428
10372.22 396
10373.18 397
10374.14 374
10375.11 379
10376.07 428
10377.03 454
10377.99 452
10378.95 421
10379.92 423
10380.88 438
10381.84 411
10382.80 387
10383.76 359
10384.73 415
10385.69 399
10386.65 401
10387.61 422
10388.57 398
10389.54 413
10390.50 448
10391.46 417
10392.42 368
10393.39 385
10394.35 424
10395.31 382
10396.27 387
10397.24 410
10398.20 415
10399.16 401
10400.13 402
10401.09 359
10402.05 363
10403.02 375
10403.98 367
10404.94 415
10405.90 395
10406.87 394
10407.83 387
10408.79 384
10409.76 334
10410.72 406
10411.68 423
10412.65 361
10413.61 385
10414.57 383
10415.54 422
10416.50 454
10417.47 468
10418.43 391
10419.39 422
10420.36 389
10421.32 421
10422.28 419
10423.25 385
10424.21 412
10425.18 406
10426.14 337
10427.10 344
10428.07 334
10429.03 370
10430.00 371
10430.96 330
10431.93 394
10432.89 382
10433.85 397
10434.82 389
10435.78 376
10436.75 348
10437.71 385
10438.68 415
10439.64 350
10440.61 389
10441.57 365
10442.54 370
10443.50 366
10444.47 358
10445.43 391
10446.40 367
10447.36 352
10448.33 332
10449.29 347
10450.26 384
10451.22 370
10452.19 392
10453.15 356
10454.12 353
10455.08 407
10456.05 366
10457.01 342
10457.98 322
10458.95 342
10459.91 344
10460.88 313
10461.84 346
10462.81 351
10463.77 312
10464.74 339
10465.71 398
10466.67 395
10467.64 343
10468.60 333
10469.57 363
10470.54 434
10471.50 390
10472.47 356
10473.44 409
10474.40 349
10475.37 370
10476.33 370
10477.30 365
10478.27 398
10479.23 375
10480.20 342
10481.17 341
10482.13 403
10483.10 381
10484.07 364
10485.03 359
10486.00 371
10486.97 341
10487.93 329
10488.90 329
10489.87 376
10490.84 356
10491.80 332
10492.77 335
10493.74 344
10494.70 378
10495.67 358
10496.64 373
10497.61 371
10498.57 371
10499.54 363
10500.51 352
10501.48 346
10502.44 370
10503.41 351
10504.38 390
10505.35 370
10506.31 407
10507.28 352
10508.25 332
10509.22 417
10510.19 351
10511.15 336
10512.12 373
10513.09 338
10514.06 334
10515.03 361
10516.00 337
10516.96 323
10517.93 349
10518.90 377
10519.87 349
10520.84 331
10521.81 314
10522.77 336
10523.74 334
10524.71 359
10525.68 380
10526.65 327
10527.62 338
10528.59 385
10529.56 420
10530.52 406
10531.49 381
10532.46 374
10533.43 337
10534.40 358
10535.37 338
10536.34 349
10537.31 357
10538.28 399
10539.25 374
10540.22 366
10541.18 350
10542.15 385
10543.12 401
10544.09 323
10545.06 356
10546.03 395
10547.00 387
10547.97 375
10548.94 343
10549.91 360
10550.88 385
10551.85 409
10552.82 393
10553.79 391
10554.76 358
10555.73 388
10556.70 348
10557.67 341
10558.64 362
10559.61 334
10560.58 350
10561.55 408
10562.52 393
10563.49 394
10564.46 431
10565.43 422
10566.40 365
10567.38 369
10568.35 359
10569.32 394
10570.29 314
10571.26 365
10572.23 398
10573.20 329
10574.17 344
10575.14 329
10576.11 294
10577.08 356
10578.06 318
10579.03 328
10580.00 404
10580.97 470
10581.94 407
10582.91 385
10583.88 322
10584.85 343
10585.83 357
10586.80 364
10587.77 373
10588.74 375
10589.71 394
10590.68 390
10591.66 370
10592.63 361
10593.60 384
10594.57 409
10595.54 384
10596.51 384
10597.49 419
10598.46 372
10599.43 366
10600.40 408
10601.37 409
10602.35 383
10603.32 406
10604.29 350
10605.26 325
10606.24 388
10607.21 347
10608.18 385
10609.15 412
10610.13 397
10611.10 347
10612.07 347
10613.04 349
10614.02 392
10614.99 383
10615.96 352
10616.94 369
10617.91 414
10618.88 410
10619.85 404
10620.83 364
10621.80 423
10622.77 472
10623.75 466
10624.72 386
10625.69 385
10626.67 352
10627.64 366
10628.61 382
10629.59 403
10630.56 453
10631.53 447
10632.51 421
10633.48 495
10634.46 477
10635.43 496
10636.40 496
10637.38 549
10638.35 529
10639.32 540
10640.30 517
10641.27 487
10642.25 452
10643.22 456
10644.19 485
10645.17 429
10646.14 416
10647.12 403
10648.09 393
10649.07 379
10650.04 411
10651.01 407
10651.99 415
10652.96 402
10653.94 378
10654.91 347
10655.89 350
10656.86 404
10657.84 388
10658.81 379
10659.79 390
10660.76 384
10661.74 417
10662.71 341
10663.69 328
10664.66 360
10665.64 394
10666.61 403
10667.59 340
10668.56 340
10669.54 343
10670.51 358
10671.49 330
10672.46 346
10673.44 373
10674.42 388
10675.39 365
10676.37 371
10677.34 353
10678.32 385
10679.29 386
10680.27 385
10681.25 352
10682.22 339
10683.20 379
10684.17 390
10685.15 397
10686.12 433
10687.10 377
10688.08 368
10689.05 334
10690.03 353
10691.01 412
10691.98 403
10692.96 381
10693.94 372
10694.91 378
10695.89 377
10696.86 385
10697.84 326
10698.82 358
10699.79 362
10700.77 360
10701.75 369
10702.72 376
10703.70 353
10704.68 378
10705.66 379
10706.63 379
10707.61 332
10708.59 346
10709.56 378
10710.54 395
10711.52 395
10712.50 405
10713.47 390
10714.45 381
10715.43 369
10716.41 337
10717.38 419
10718.36 413
10719.34 406
10720.32 355
10721.29 380
10722.27 384
10723.25 337
10724.23 351
10725.20 335
10726.18 378
10727.16 407
10728.14 374
10729.12 410
10730.09 388
10731.07 399
10732.05 384
10733.03 409
10734.01 410
10734.99 415
10735.96 374
10736.94 398
10737.92 384
10738.90 385
10739.88 401
10740.86 404
10741.83 335
10742.81 372
10743.79 404
10744.77 416
10745.75 428
10746.73 435
10747.71 389
10748.69 404
10749.67 325
10750.64 383
10751.62 371
10752.60 418
10753.58 396
10754.56 407
10755.54 389
10756.52 401
10757.50 388
10758.48 401
10759.46 369
10760.44 385
10761.42 427
10762.40 394
10763.38 406
10764.35 403
10765.33 384
10766.31 387
10767.29 383
10768.27 401
10769.25 375
10770.23 394
10771.21 380
10772.19 340
10773.17 337
10774.15 385
10775.13 379
10776.11 416
10777.09 412
10778.07 398
10779.05 442
10780.04 431
10781.02 398
10782.00 432
10782.98 398
10783.96 374
10784.94 384
10785.92 440
10786.90 399
10787.88 391
10788.86 398
10789.84 442
10790.82 392
10791.80 369
10792.78 364
10793.77 356
10794.75 405
10795.73 438
10796.71 419
10797.69 429
10798.67 414
10799.65 433
10800.63 398
10801.61 364
10802.60 362
10803.58 476
10804.56 440
10805.54 416
10806.52 440
10807.50 366
10808.49 386
10809.47 364
10810.45 356
10811.43 429
10812.41 414
10813.39 402
10814.38 365
10815.36 415
10816.34 448
10817.32 477
10818.30 477
10819.29 441
10820.27 472
10821.25 442
10822.23 488
10823.22 505
10824.20 473
10825.18 503
10826.16 480
10827.15 492
10828.13 440
10829.11 465
10830.09 433
10831.08 459
10832.06 488
10833.04 459
10834.02 504
10835.01 491
10835.99 479
10836.97 450
10837.96 469
10838.94 501
10839.92 531
10840.90 449
10841.89 498
10842.87 487
10843.85 489
10844.84 508
10845.82 478
10846.80 442
10847.79 480
10848.77 487
10849.76 489
10850.74 492
10851.72 474
10852.71 523
10853.69 450
10854.67 466
10855.66 490
10856.64 456
10857.62 470
10858.61 525
10859.59 546
10860.58 467
10861.56 519
10862.55 501
10863.53 484
10864.51 523
10865.50 500
10866.48 595
10867.47 577
10868.45 530
10869.44 539
10870.42 474
10871.40 522
10872.39 546
10873.37 525
10874.36 568
10875.34 581
10876.33 554
10877.31 523
10878.30 598
10879.28 630
10880.27 618
10881.25 645
10882.24 674
10883.22 644
10884.21 581
10885.19 630
10886.18 637
10887.16 608
10888.15 593
10889.13 621
10890.12 575
10891.10 621
10892.09 632
10893.07 657
10894.06 624
10895.05 595
10896.03 607
10897.02 629
10898.00 637
10898.99 654
10899.97 698
10900.96 674
10901.95 686
10902.93 696
10903.92 665
10904.90 691
10905.89 710
10906.88 682
10907.86 695
10908.85 692
10909.84 707
10910.82 648
10911.81 753
10912.79 805
10913.78 842
10914.77 764
10915.75 812
10916.74 850
10917.73 797
10918.71 780
10919.70 770
10920.69 797
10921.67 800
10922.66 792
10923.65 823
10924.63 782
10925.62 727
10926.61 747
10927.60 772
10928.58 834
10929.57 816
10930.56 823
10931.54 847
10932.53 798
10933.52 831
10934.51 795
10935.49 861
10936.48 890
10937.47 870
10938.46 881
10939.44 977
10940.43 907
10941.42 928
10942.41 924
10943.39 892
10944.38 937
10945.37 882
10946.36 982
10947.35 1011
10948.33 992
10949.32 970
10950.31 1029
10951.30 1036
10952.29 1110
10953.28 1155
10954.26 1290
10955.25 1393
10956.24 1390
10957.23 1410
10958.22 1499
10959.21 1470
10960.19 1388
10961.18 1466
10962.17 1306
10963.16 1223
10964.15 1295
10965.14 1110
10966.13 1049
10967.11 1083
10968.10 986
10969.09 1091
10970.08 1089
10971.07 1014
10972.06 1034
10973.05 1015
10974.04 1020
10975.03 1076
10976.02 993
10977.01 1048
10978.00 1065
10978.98 1015
10979.97 1072
10980.96 1038
10981.95 1054
10982.94 1053
10983.93 1050
10984.92 1033
10985.91 1055
10986.90 987
10987.89 1003
10988.88 1053
10989.87 1114
10990.86 1090
10991.85 1223
10992.84 1263
10993.83 1397
10994.82 1497
10995.81 1649
10996.80 1805
10997.79 1871
10998.78 1905
10999.77 1988
11000.76 1820
11001.75 1666
11002.74 1645
11003.73 1566
11004.72 1351
11005.72 1267
11006.71 1110
11007.70 975
11008.69 987
11009.68 959
11010.67 941
11011.66 904
11012.65 880
11013.64 862
11014.63 849
11015.62 899
11016.61 920
11017.61 877
11018.60 802
11019.59 804
11020.58 855
11021.57 872
11022.56 837
11023.55 794
11024.55 763
11025.54 742
11026.53 758
11027.52 785
11028.51 766
11029.50 752
11030.49 707
11031.49 696
11032.48 714
11033.47 748
11034.46 747
11035.45 692
11036.45 754
11037.44 743
11038.43 770
11039.42 798
11040.41 752
11041.41 711
11042.40 717
11043.39 672
11044.38 647
11045.38 709
11046.37 692
11047.36 658
11048.35 675
11049.35 690
11050.34 667
11051.33 701
11052.32 641
11053.32 698
11054.31 648
11055.30 644
11056.30 590
11057.29 612
11058.28 707
11059.27 661
11060.27 669
11061.26 684
11062.25 607
11063.25 619
11064.24 661
11065.23 631
11066.23 686
11067.22 641
11068.21 684
11069.21 629
11070.20 707
11071.19 671
11072.19 659
11073.18 632
11074.17 664
11075.17 667
11076.16 618
11077.16 593
11078.15 638
11079.14 669
11080.14 653
11081.13 612
11082.13 600
11083.12 666
11084.11 666
11085.11 636
11086.10 599
11087.10 577
11088.09 609
11089.09 615
11090.08 609
11091.07 588
11092.07 658
11093.06 616
11094.06 688
11095.05 604
11096.05 563
11097.04 573
11098.04 603
11099.03 539
11100.03 594
11101.02 590
11102.02 598
11103.01 644
11104.01 659
11105.00 615
11106.00 605
11106.99 612
11107.99 547
11108.98 544
11109.98 546
11110.97 548
11111.97 563
11112.96 543
11113.96 507
11114.95 549
11115.95 527
11116.95 525
11117.94 564
11118.94 616
11119.93 564
11120.93 533
11121.92 529
11122.92 552
11123.92 524
11124.91 516
11125.91 500
11126.90 551
11127.90 565
11128.90 507
11129.89 528
11130.89 511
11131.89 570
11132.88 528
11133.88 517
11134.87 570
11135.87 503
11136.87 480
11137.86 461
11138.86 482
11139.86 487
11140.85 463
11141.85 504
11142.85 519
11143.84 564
11144.84 505
11145.84 522
11146.84 510
11147.83 444
11148.83 490
11149.83 470
11150.82 450
11151.82 500
11152.82 526
11153.82 545
11154.81 508
11155.81 485
11156.81 455
11157.80 519
11158.80 468
11159.80 439
11160.80 468
11161.79 544
11162.79 519
11163.79 513
11164.79 525
11165.79 515
11166.78 492
11167.78 521
11168.78 460
11169.78 550
11170.78 516
11171.77 489
11172.77 467
11173.77 470
11174.77 462
11175.77 455
11176.76 497
11177.76 482
11178.76 437
11179.76 460
11180.76 485
11181.76 483
11182.76 510
11183.75 477
11184.75 505
11185.75 481
11186.75 414
11187.75 479
11188.75 454
11189.75 449
11190.75 526
11191.74 541
11192.74 563
11193.74 515
11194.74 526
11195.74 490
11196.74 542
11197.74 491
11198.74 466
11199.74 453
11200.74 522
11201.74 522
11202.74 513
11203.74 472
11204.74 438
11205.73 452
11206.73 468
11207.73 441
11208.73 430
11209.73 494
11210.73 459
11211.73 474
11212.73 475
11213.73 470
11214.73 464
11215.73 465
11216.73 445
11217.73 448
11218.73 433
11219.73 430
11220.73 489
11221.73 484
11222.73 500
11223.74 460
11224.74 429
11225.74 421
11226.74 433
11227.74 414
11228.74 427
11229.74 484
11230.74 480
11231.74 456
11232.74 421
11233.74 437
11234.74 465
11235.74 426
11236.74 438
11237.75 464
11238.75 442
11239.75 456
11240.75 485
11241.75 459
11242.75 456
11243.75 416
11244.75 421
11245.76 449
11246.76 442
11247.76 391
11248.76 421
11249.76 401
11250.76 468
11251.76 424
11252.77 427
11253.77 455
11254.77 435
11255.77 416
11256.77 426
11257.78 416
11258.78 431
11259.78 442
11260.78 410
11261.78 448
11262.79 445
11263.79 425
11264.79 387
11265.79 449
11266.79 434
11267.80 450
11268.80 426
11269.80 378
11270.80 428
11271.81 422
11272.81 457
11273.81 505
11274.81 457
11275.82 421
11276.82 473
11277.82 449
11278.83 457
11279.83 437
11280.83 411
11281.83 436
11282.84 432
11283.84 454
11284.84 411
11285.85 434
11286.85 434
11287.85 440
11288.86 456
11289.86 421
11290.86 443
11291.87 471
11292.87 425
11293.87 434
11294.88 466
11295.88 476
11296.89 456
11297.89 418
11298.89 393
11299.90 433
11300.90 420
11301.90 411
11302.91 470
11303.91 409
11304.92 430
11305.92 445
11306.92 460
11307.93 537
11308.93 564
11309.94 554
11310.94 553
11311.95 543
11312.95 581
11313.95 576
11314.96 566
11315.96 508
11316.97 478
11317.97 427
11318.98 444
11319.98 455
11320.99 466
11321.99 440
11323.00 407
11324.00 434
11325.01 432
11326.01 437
11327.02 358
11328.02 340
11329.03 416
11330.03 416
11331.04 387
11332.04 345
11333.05 363
11334.05 373
11335.06 446
11336.06 419
11337.07 375
11338.07 365
11339.08 362
11340.09 411
11341.09 395
11342.10 405
11343.10 351
11344.11 345
11345.11 373
11346.12 396
11347.13 392
11348.13 363
11349.14 374
11350.14 395
11351.15 374
11352.16 380
11353.16 401
11354.17 430
11355.17 401
11356.18 446
11357.19 377
11358.19 343
11359.20 390
11360.21 397
11361.21 377
11362.22 385
11363.23 359
11364.23 388
11365.24 438
11366.25 340
11367.25 424
11368.26 401
11369.27 444
11370.27 371
11371.28 384
11372.29 362
11373.29 336
11374.30 354
11375.31 343
11376.32 379
11377.32 389
11378.33 370
11379.34 395
11380.35 375
11381.35 365
11382.36 334
11383.37 345
11384.38 386
11385.38 353
11386.39 338
11387.40 367
11388.41 394
11389.41 402
11390.42 381
11391.43 384
11392.44 381
11393.45 376
11394.45 392
11395.46 408
11396.47 384
11397.48 394
11398.49 379
11399.49 390
11400.50 367
11401.51 360
11402.52 393
11403.53 377
11404.54 393
11405.54 356
11406.55 390
11407.56 376
11408.57 360
11409.58 320
11410.59 354
11411.60 375
11412.61 396
11413.61 349
11414.62 348
11415.63 353
11416.64 379
11417.65 376
11418.66 379
11419.67 342
11420.68 342
11421.69 355
11422.70 379
11423.71 387
11424.71 323
11425.72 376
11426.73 328
11427.74 323
11428.75 349
11429.76 366
11430.77 352
11431.78 404
11432.79 358
11433.80 379
11434.81 406
11435.82 387
11436.83 344
11437.84 339
11438.85 337
11439.86 372
11440.87 344
11441.88 311
11442.89 329
11443.90 312
11444.91 332
11445.92 397
11446.93 383
11447.94 351
11448.95 334
11449.96 349
11450.97 365
11451.98 377
11452.99 411
11454.01 368
11455.02 361
11456.03 356
11457.04 344
11458.05 436
11459.06 364
11460.07 333
11461.08 389
11462.09 321
11463.10 348
11464.11 340
11465.13 311
11466.14 331
11467.15 355
11468.16 399
11469.17 382
11470.18 350
11471.19 331
11472.20 373
11473.22 366
11474.23 343
11475.24 329
11476.25 341
11477.26 373
11478.27 314
11479.29 344
11480.30 350
11481.31 356
11482.32 388
11483.33 326
11484.35 304
11485.36 331
11486.37 295
11487.38 312
11488.39 368
11489.41 331
11490.42 315
11491.43 361
11492.44 345
11493.46 358
11494.47 342
11495.48 372
11496.49 366
11497.51 355
11498.52 335
11499.53 330
11500.54 337
11501.56 323
11502.57 317
11503.58 339
11504.59 339
11505.61 335
11506.62 326
11507.63 359
11508.65 333
11509.66 288
11510.67 322
11511.69 338
11512.70 334
11513.71 287
11514.73 341
11515.74 327
11516.75 331
11517.77 315
11518.78 384
11519.79 349
11520.81 330
11521.82 322
11522.83 374
11523.85 321
11524.86 381
11525.88 367
11526.89 320
11527.90 318
11528.92 345
11529.93 354
11530.95 380
11531.96 317
11532.97 342
11533.99 367
11535.00 346
11536.02 327
11537.03 336
11538.05 367
11539.06 356
11540.07 334
11541.09 388
11542.10 427
11543.12 386
11544.13 355
11545.15 386
11546.16 352
11547.18 351
11548.19 354
11549.21 339
11550.22 359
11551.24 391
11552.25 355
11553.27 330
11554.28 378
11555.30 415
11556.31 390
11557.33 349
11558.34 356
11559.36 385
11560.37 349
11561.39 380
11562.40 361
11563.42 397
11564.43 399
11565.45 403
11566.47 456
11567.48 364
11568.50 350
11569.51 361
11570.53 382
11571.54 399
11572.56 387
11573.58 377
11574.59 370
11575.61 361
11576.62 396
11577.64 391
11578.66 404
11579.67 380
11580.69 421
11581.70 435
11582.72 418
11583.74 442
11584.75 394
11585.77 447
11586.79 436
11587.80 406
11588.82 447
11589.84 455
11590.85 449
11591.87 447
11592.89 461
11593.90 484
11594.92 501
11595.94 539
11596.95 566
11597.97 545
11598.99 591
11600.01 578
11601.02 625
11602.04 627
11603.06 643
11604.07 636
11605.09 567
11606.11 555
11607.13 574
11608.14 506
11609.16 499
11610.18 545
11611.20 467
11612.21 435
11613.23 400
11614.25 454
11615.27 423
11616.29 410
11617.30 387
11618.32 384
11619.34 406
11620.36 397
11621.38 397
11622.39 392
11623.41 389
11624.43 385
11625.45 383
11626.47 385
11627.48 373
11628.50 404
11629.52 416
11630.54 393
11631.56 357
11632.58 390
11633.59 362
11634.61 372
11635.63 324
11636.65 364
11637.67 377
11638.69 361
11639.71 396
11640.73 362
11641.75 352
11642.76 393
11643.78 345
11644.80 323
11645.82 386
11646.84 353
11647.86 364
11648.88 398
11649.90 344
11650.92 326
11651.94 318
11652.96 333
11653.98 353
11655.00 393
11656.01 372
11657.03 371
11658.05 431
11659.07 392
11660.09 377
11661.11 395
11662.13 363
11663.15 356
11664.17 353
11665.19 345
11666.21 333
11667.23 360
11668.25 363
11669.27 396
11670.29 372
11671.31 344
11672.33 348
11673.35 378
11674.37 364
11675.39 361
11676.42 382
11677.44 378
11678.46 367
11679.48 439
11680.50 375
11681.52 395
11682.54 345
11683.56 397
11684.58 404
11685.60 389
11686.62 407
11687.64 346
11688.66 386
11689.69 389
11690.71 328
11691.73 359
11692.75 426
11693.77 387
11694.79 406
11695.81 406
11696.83 390
11697.85 381
11698.88 369
11699.90 363
11700.92 355
11701.94 352
11702.96 388
11703.98 373
11705.01 402
11706.03 356
11707.05 360
11708.07 391
11709.09 351
11710.12 379
11711.14 426
11712.16 387
11713.18 384
11714.20 398
11715.23 368
11716.25 352
11717.27 381
11718.29 374
11719.31 356
11720.34 393
11721.36 392
11722.38 394
11723.40 342
11724.43 351
11725.45 356
11726.47 428
11727.49 381
11728.52 369
11729.54 398
11730.56 358
11731.59 385
11732.61 370
11733.63 350
11734.65 365
11735.68 377
11736.70 391
11737.72 387
11738.75 373
11739.77 422
11740.79 377
11741.82 377
11742.84 378
11743.86 366
11744.89 379
11745.91 349
11746.93 350
11747.96 381
11748.98 349
11750.01 383
11751.03 390
11752.05 372
11753.08 403
11754.10 390
11755.12 421
11756.15 427
11757.17 334
11758.20 413
11759.22 447
11760.24 400
11761.27 378
11762.29 367
11763.32 375
11764.34 413
11765.37 380
11766.39 398
11767.41 411
11768.44 383
11769.46 396
11770.49 364
11771.51 371
11772.54 399
11773.56 433
11774.59 394
11775.61 378
11776.64 390
11777.66 401
11778.69 397
11779.71 398
11780.74 401
11781.76 407
11782.79 385
11783.81 407
11784.84 402
11785.86 407
11786.89 444
11787.91 426
11788.94 460
11789.96 416
11790.99 409
11792.01 445
11793.04 431
11794.07 466
11795.09 442
11796.12 399
11797.14 457
11798.17 450
11799.19 429
11800.22 432
11801.25 472
11802.27 465
11803.30 480
11804.32 475
11805.35 469
11806.38 449
11807.40 430
11808.43 447
11809.45 456
11810.48 428
11811.51 423
11812.53 455
11813.56 445
11814.59 437
11815.61 461
11816.64 495
11817.67 439
11818.69 432
11819.72 470
11820.75 420
11821.77 448
11822.80 462
11823.83 484
11824.85 455
11825.88 450
11826.91 443
11827.94 464
11828.96 477
11829.99 475
11831.02 453
11832.04 443
11833.07 475
11834.10 443
11835.13 445
11836.15 454
11837.18 449
11838.21 529
11839.24 479
11840.26 441
11841.29 514
11842.32 493
11843.35 480
11844.37 534
11845.40 493
11846.43 517
11847.46 547
11848.49 499
11849.51 509
11850.54 530
11851.57 542
11852.60 603
11853.63 579
11854.65 572
11855.68 598
11856.71 576
11857.74 547
11858.77 537
11859.80 530
11860.83 504
11861.85 563
11862.88 583
11863.91 624
11864.94 624
11865.97 616
11867.00 620
11868.03 671
11869.05 620
11870.08 633
11871.11 658
11872.14 658
11873.17 630
11874.20 625
11875.23 627
11876.26 657
11877.29 667
11878.32 655
11879.35 697
11880.38 751
11881.40 698
11882.43 744
11883.46 735
11884.49 717
11885.52 759
11886.55 717
11887.58 749
11888.61 796
11889.64 777
11890.67 755
11891.70 744
11892.73 819
11893.76 838
11894.79 762
11895.82 824
11896.85 894
11897.88 867
11898.91 908
11899.94 930
11900.97 1005
11902.00 1011
11903.03 952
11904.06 936
11905.09 937
11906.12 858
11907.15 899
11908.18 877
11909.22 868
11910.25 908
11911.28 812
11912.31 807
11913.34 875
11914.37 858
11915.40 921
11916.43 900
11917.46 853
11918.49 865
11919.52 861
11920.55 931
11921.59 919
11922.62 936
11923.65 913
11924.68 980
11925.71 1137
11926.74 1144
11927.77 1237
11928.81 1296
11929.84 1412
11930.87 1396
11931.90 1396
11932.93 1355
11933.96 1275
11935.00 1174
11936.03 1172
11937.06 1040
11938.09 985
11939.12 911
11940.15 856
11941.19 811
11942.22 828
11943.25 805
11944.28 840
11945.31 768
11946.35 755
11947.38 769
11948.41 734
11949.44 779
11950.48 756
11951.51 724
11952.54 739
11953.57 678
11954.61 719
11955.64 719
11956.67 712
11957.70 753
11958.74 751
11959.77 725
11960.80 701
11961.84 668
11962.87 673
11963.90 750
11964.93 752
11965.97 705
11967.00 638
11968.03 679
11969.07 684
11970.10 657
11971.13 684
11972.17 676
11973.20 687
11974.23 664
11975.27 641
11976.30 631
11977.33 635
11978.37 695
11979.40 678
11980.44 661
11981.47 669
11982.50 661
11983.54 656
11984.57 656
11985.60 634
11986.64 676
11987.67 765
11988.71 696
11989.74 684
11990.77 673
11991.81 674
11992.84 655
11993.88 727
11994.91 670
11995.95 700
11996.98 714
11998.02 702
11999.05 714
12000.08 706
12001.12 747
12002.15 738
12003.19 712
12004.22 747
12005.26 692
12006.29 688
12007.33 694
12008.36 767
12009.40 841
12010.43 785
12011.47 753
12012.50 793
12013.54 767
12014.57 810
12015.61 848
12016.64 826
12017.68 774
12018.71 757
12019.75 801
12020.78 773
12021.82 765
12022.86 802
12023.89 767
12024.93 801
12025.96 767
12027.00 808
12028.03 767
12029.07 724
12030.11 749
12031.14 699
12032.18 745
12033.21 787
12034.25 760
12035.29 783
12036.32 806
12037.36 820
12038.39 756
12039.43 767
12040.47 743
12041.50 754
12042.54 786
12043.58 787
12044.61 795
12045.65 803
12046.69 765
12047.72 730
12048.76 735
12049.80 760
12050.83 789
12051.87 738
12052.91 740
12053.94 780
12054.98 750
12056.02 879
12057.05 881
12058.09 789
12059.13 797
12060.16 798
12061.20 835
12062.24 800
12063.28 810
12064.31 778
12065.35 826
12066.39 860
12067.43 814
12068.46 763
12069.50 788
12070.54 844
12071.58 822
12072.61 771
12073.65 792
12074.69 818
12075.73 804
12076.76 799
12077.80 743
12078.84 781
12079.88 833
12080.92 881
12081.95 909
12082.99 859
12084.03 891
12085.07 935
12086.11 902
12087.15 793
12088.18 794
12089.22 845
12090.26 868
12091.30 915
12092.34 831
12093.38 851
12094.42 923
12095.45 912
12096.49 973
12097.53 1062
12098.57 997
12099.61 1126
12100.65 1217
12101.69 1241
12102.73 1192
12103.76 1217
12104.80 1184
12105.84 1162
12106.88 1013
12107.92 966
12108.96 979
12110.00 865
12111.04 806
12112.08 825
12113.12 740
12114.16 702
12115.20 710
12116.24 703
12117.28 693
12118.32 681
12119.36 654
12120.40 690
12121.44 634
12122.47 620
12123.51 603
12124.55 578
12125.59 606
12126.63 591
12127.67 586
12128.71 613
12129.76 613
12130.80 628
12131.84 564
12132.88 598
12133.92 641
12134.96 607
12136.00 622
12137.04 624
12138.08 636
12139.12 566
12140.16 607
12141.20 612
12142.24 522
12143.28 541
12144.32 564
12145.36 555
12146.40 554
12147.44 553
12148.49 541
12149.53 493
12150.57 527
12151.61 486
12152.65 570
12153.69 583
12154.73 559
12155.77 545
12156.81 538
12157.86 503
12158.90 513
12159.94 549
12160.98 557
12162.02 503
12163.06 466
12164.10 524
12165.15 537
12166.19 505
12167.23 515
12168.27 548
12169.31 581
12170.36 537
12171.40 517
12172.44 555
12173.48 544
12174.52 533
12175.57 475
12176.61 548
12177.65 556
12178.69 546
12179.73 506
12180.78 534
12181.82 522
12182.86 515
12183.90 574
12184.95 525
12185.99 569
12187.03 563
12188.07 537
12189.12 565
12190.16 512
12191.20 500
12192.25 553
12193.29 508
12194.33 527
12195.37 523
12196.42 523
12197.46 503
12198.50 486
12199.55 529
12200.59 521
12201.63 589
12202.68 517
12203.72 487
12204.76 466
12205.81 491
12206.85 527
12207.89 515
12208.94 520
12209.98 515
12211.02 471
12212.07 491
12213.11 488
12214.16 522
12215.20 518
12216.24 551
12217.29 530
12218.33 528
12219.37 530
12220.42 496
12221.46 481
12222.51 473
12223.55 495
12224.60 508
12225.64 443
12226.68 445
12227.73 447
12228.77 463
12229.82 453
12230.86 437
12231.91 462
12232.95 451
12234.00 470
12235.04 461
12236.08 452
12237.13 454
12238.17 418
12239.22 452
12240.26 433
12241.31 426
12242.35 451
12243.40 447
12244.44 417
12245.49 476
12246.53 475
12247.58 455
12248.62 446
12249.67 457
12250.72 428
12251.76 449
12252.81 425
12253.85 431
12254.90 401
12255.94 409
12256.99 405
12258.03 477
12259.08 404
12260.13 434
12261.17 435
12262.22 435
12263.26 431
12264.31 436
12265.35 466
12266.40 425
12267.45 432
12268.49 466
12269.54 446
12270.59 399
12271.63 398
12272.68 434
12273.72 410
12274.77 364
12275.82 423
12276.86 403
12277.91 426
12278.96 446
12280.00 388
12281.05 408
12282.10 430
12283.14 390
12284.19 433
12285.24 379
12286.28 378
12287.33 382
12288.38 370
12289.42 364
12290.47 368
12291.52 378
12292.57 380
12293.61 419
12294.66 354
12295.71 386
12296.75 412
12297.80 367
12298.85 379
12299.90 405
12300.94 397
12301.99 399
12303.04 438
12304.09 432
12305.13 403
12306.18 436
12307.23 402
12308.28 391
12309.33 368
12310.37 401
12311.42 373
12312.47 402
12313.52 363
12314.57 380
12315.61 361
12316.66 348
12317.71 394
12318.76 390
12319.81 405
12320.85 427
12321.90 355
12322.95 349
12324.00 381
12325.05 376
12326.10 365
12327.15 404
12328.19 395
12329.24 372
12330.29 388
12331.34 372
12332.39 375
12333.44 357
12334.49 384
12335.54 373
12336.59 380
12337.63 349
12338.68 338
12339.73 399
12340.78 363
12341.83 388
12342.88 406
12343.93 376
12344.98 397
12346.03 413
12347.08 377
12348.13 388
12349.18 422
12350.23 408
12351.28 404
12352.33 396
12353.38 381
12354.43 374
12355.48 382
12356.52 421
12357.57 430
12358.62 373
12359.67 345
12360.72 380
12361.77 372
12362.82 369
12363.88 391
12364.93 410
12365.98 367
12367.03 324
12368.08 388
12369.13 382
12370.18 380
12371.23 396
12372.28 462
12373.33 425
12374.38 422
12375.43 400
12376.48 374
12377.53 372
12378.58 400
12379.63 432
12380.68 377
12381.73 367
12382.79 462
12383.84 391
12384.89 417
12385.94 355
12386.99 411
12388.04 419
12389.09 367
12390.14 383
12391.20 400
12392.25 419
12393.30 440
12394.35 415
12395.40 401
12396.45 418
12397.50 391
12398.56 394
12399.61 361
12400.66 391
12401.71 366
12402.76 409
12403.81 401
12404.87 386
12405.92 412
12406.97 388
12408.02 401
12409.07 419
12410.13 423
12411.18 429
12412.23 423
12413.28 353
12414.34 410
12415.39 425
12416.44 413
12417.49 421
12418.55 436
12419.60 421
12420.65 428
12421.70 423
12422.76 426
12423.81 431
12424.86 460
12425.91 477
12426.97 408
12428.02 429
12429.07 438
12430.13 446
12431.18 446
12432.23 399
12433.29 438
12434.34 476
12435.39 434
12436.44 449
12437.50 452
12438.55 407
12439.61 449
12440.66 411
12441.71 418
12442.77 437
12443.82 425
12444.87 442
12445.93 420
12446.98 405
12448.03 398
12449.09 482
12450.14 439
12451.20 419
12452.25 448
12453.30 466
12454.36 446
12455.41 493
12456.47 436
12457.52 531
12458.57 493
12459.63 524
12460.68 540
12461.74 472
12462.79 472
12463.85 458
12464.90 452
12465.95 517
12467.01 505
12468.06 583
12469.12 608
12470.17 537
12471.23 675
12472.28 721
12473.34 770
12474.39 851
12475.45 882
12476.50 892
12477.56 914
12478.61 882
12479.67 817
12480.72 741
12481.78 703
12482.83 659
12483.89 695
12484.94 621
12486.00 559
12487.05 521
12488.11 517
12489.17 509
12490.22 468
12491.28 471
12492.33 477
12493.39 477
12494.44 470
12495.50 473
12496.55 434
12497.61 492
12498.67 419
12499.72 440
12500.78 476
12501.83 425
12502.89 446
12503.95 487
12505.00 431
12506.06 475
12507.12 448
12508.17 396
12509.23 432
12510.28 462
12511.34 451
12512.40 462
12513.45 444
12514.51 413
12515.57 426
12516.62 407
12517.68 463
12518.74 426
12519.79 443
12520.85 408
12521.91 419
12522.96 427
12524.02 455
12525.08 411
12526.14 416
12527.19 502
12528.25 452
12529.31 447
12530.36 475
12531.42 426
12532.48 386
12533.54 388
12534.59 433
12535.65 458
12536.71 475
12537.77 516
12538.82 443
12539.88 466
12540.94 416
12542.00 434
12543.05 443
12544.11 419
12545.17 486
12546.23 483
12547.29 466
12548.34 486
12549.40 517
12550.46 519
12551.52 531
12552.58 563
12553.64 563
12554.69 637
12555.75 632
12556.81 574
12557.87 597
12558.93 606
12559.99 550
12561.04 579
12562.10 537
12563.16 465
12564.22 478
12565.28 484
12566.34 508
12567.40 531
12568.45 484
12569.51 458
12570.57 451
12571.63 450
12572.69 453
12573.75 448
12574.81 433
12575.87 463
12576.93 434
12577.99 406
12579.05 401
12580.11 419
12581.16 428
12582.22 431
12583.28 386
12584.34 387
12585.40 438
12586.46 422
12587.52 460
12588.58 477
12589.64 401
12590.70 403
12591.76 391
12592.82 435
12593.88 400
12594.94 378
12596.00 396
12597.06 451
12598.12 428
12599.18 401
12600.24 379
12601.30 409
12602.36 364
12603.42 401
12604.48 392
12605.54 358
12606.60 409
12607.66 434
12608.72 416
12609.79 438
12610.85 379
12611.91 412
12612.97 461
12614.03 400
12615.09 406
12616.15 474
12617.21 422
12618.27 431
12619.33 399
12620.39 462
12621.45 434
12622.52 390
12623.58 406
12624.64 418
12625.70 385
12626.76 353
12627.82 390
12628.88 406
12629.95 392
12631.01 383
12632.07 389
12633.13 413
12634.19 382
12635.25 406
12636.31 397
12637.38 389
12638.44 406
12639.50 393
12640.56 406
12641.62 389
12642.69 365
12643.75 382
12644.81 397
12645.87 400
12646.93 387
12648.00 367
12649.06 371
12650.12 355
12651.18 311
12652.25 332
12653.31 356
12654.37 361
12655.43 366
12656.50 399
12657.56 372
12658.62 357
12659.68 361
12660.75 372
12661.81 359
12662.87 374
12663.94 404
12665.00 385
12666.06 372
12667.12 378
12668.19 385
12669.25 344
12670.31 353
12671.38 358
12672.44 390
12673.50 391
12674.57 344
12675.63 346
12676.69 350
12677.76 341
12678.82 337
12679.88 368
12680.95 379
12682.01 389
12683.07 336
12684.14 312
12685.20 331
12686.27 347
12687.33 338
12688.39 391
12689.46 393
12690.52 360
12691.59 393
12692.65 405
12693.71 361
12694.78 362
12695.84 377
12696.91 384
12697.97 370
12699.04 377
12700.10 362
12701.16 394
12702.23 384
12703.29 395
12704.36 403
12705.42 395
12706.49 348
12707.55 357
12708.62 380
12709.68 357
12710.75 377
12711.81 390
12712.88 424
12713.94 377
12715.01 366
12716.07 373
12717.14 364
12718.20 336
12719.27 353
12720.33 358
12721.40 404
12722.46 399
12723.53 322
12724.59 343
12725.66 417
12726.72 406
12727.79 407
12728.86 406
12729.92 375
12730.99 426
12732.05 407
12733.12 444
12734.18 419
12735.25 405
12736.32 382
12737.38 403
12738.45 380
12739.51 333
12740.58 375
12741.65 369
12742.71 384
12743.78 355
12744.85 299
12745.91 389
12746.98 355
12748.04 348
12749.11 300
12750.18 350
12751.24 338
12752.31 369
12753.38 371
12754.44 315
12755.51 318
12756.58 341
12757.64 358
12758.71 325
12759.78 308
12760.85 329
12761.91 341
12762.98 337
12764.05 367
12765.11 342
12766.18 358
12767.25 349
12768.32 326
12769.38 345
12770.45 356
12771.52 366
12772.58 348
12773.65 348
12774.72 353
12775.79 341
12776.86 372
12777.92 335
12778.99 312
12780.06 296
12781.13 276
12782.19 364
12783.26 366
12784.33 305
12785.40 320
12786.47 348
12787.53 340
12788.60 311
12789.67 373
12790.74 318
12791.81 326
12792.87 320
12793.94 326
12795.01 349
12796.08 318
12797.15 304
12798.22 346
12799.29 325
12800.35 334
12801.42 333
12802.49 300
12803.56 328
12804.63 339
12805.70 331
12806.77 342
12807.84 323
12808.90 345
12809.97 299
12811.04 289
12812.11 328
12813.18 354
12814.25 352
12815.32 344
12816.39 354
12817.46 328
12818.53 336
12819.60 321
12820.67 331
12821.74 361
12822.81 354
12823.88 319
12824.94 352
12826.01 353
12827.08 303
12828.15 337
12829.22 333
12830.29 339
12831.36 342
12832.43 360
12833.50 370
12834.57 291
12835.64 287
12836.71 324
12837.78 328
12838.85 320
12839.92 352
12840.99 301
12842.07 314
12843.14 314
12844.21 311
12845.28 285
12846.35 304
12847.42 337
12848.49 340
12849.56 347
12850.63 316
12851.70 305
12852.77 335
12853.84 361
12854.91 326
12855.98 315
12857.06 301
12858.13 279
12859.20 316
12860.27 348
12861.34 303
12862.41 308
12863.48 303
12864.55 274
12865.62 241
12866.70 274
12867.77 323
12868.84 330
12869.91 256
12870.98 284
12872.05 294
12873.13 306
12874.20 357
12875.27 336
12876.34 302
12877.41 272
12878.48 344
12879.56 288
12880.63 284
12881.70 295
12882.77 264
12883.84 300
12884.92 278
12885.99 260
12887.06 281
12888.13 305
12889.21 286
12890.28 311
12891.35 313
12892.42 312
12893.50 319
12894.57 328
12895.64 292
12896.71 251
12897.79 286
12898.86 293
12899.93 303
12901.00 307
12902.08 300
12903.15 294
12904.22 293
12905.30 307
12906.37 317
12907.44 298
12908.52 270
12909.59 281
12910.66 289
12911.73 288
12912.81 308
12913.88 338
12914.96 308
12916.03 284
12917.10 246
12918.18 311
12919.25 316
12920.32 284
12921.40 293
12922.47 292
12923.54 303
12924.62 288
12925.69 300
12926.77 291
12927.84 274
12928.91 263
12929.99 321
12931.06 318
12932.14 318
12933.21 297
12934.28 299
12935.36 312
12936.43 282
12937.51 276
12938.58 283
12939.66 275
12940.73 319
12941.80 300
12942.88 303
12943.95 313
12945.03 310
12946.10 306
12947.18 263
12948.25 275
12949.33 288
12950.40 250
12951.48 260
12952.55 286
12953.63 302
12954.70 312
12955.78 302
12956.85 311
12957.93 312
12959.00 277
12960.08 272
12961.15 265
12962.23 282
12963.30 270
12964.38 291
12965.46 313
12966.53 318
12967.61 313
12968.68 315
12969.76 283
12970.83 281
12971.91 278
12972.99 307
12974.06 297
12975.14 302
12976.21 309
12977.29 275
12978.37 303
12979.44 281
12980.52 317
12981.59 267
12982.67 298
12983.75 293
12984.82 278
12985.90 286
12986.98 311
12988.05 296
12989.13 290
12990.20 330
12991.28 287
12992.36 293
12993.43 271
12994.51 318
12995.59 310
12996.67 286
12997.74 281
12998.82 296
12999.90 279
13000.97 292
13002.05 302
13003.13 287
13004.20 316
13005.28 277
13006.36 261
13007.44 288
13008.51 296
13009.59 303
13010.67 310
13011.75 291
13012.82 302
13013.90 322
13014.98 330
13016.06 326
13017.13 303
13018.21 277
13019.29 302
13020.37 370
13021.44 296
13022.52 340
13023.60 363
13024.68 309
13025.76 309
13026.83 306
13027.91 366
13028.99 325
13030.07 315
13031.15 326
13032.23 292
13033.30 300
13034.38 310
13035.46 301
13036.54 322
13037.62 295
13038.70 303
13039.77 333
13040.85 318
13041.93 339
13043.01 308
13044.09 296
13045.17 293
13046.25 342
13047.33 333
13048.40 287
13049.48 288
13050.56 339
13051.64 302
13052.72 315
13053.80 332
13054.88 296
13055.96 308
13057.04 319
13058.12 289
13059.20 333
13060.28 323
13061.36 322
13062.44 316
13063.51 299
13064.59 257
13065.67 333
13066.75 344
13067.83 308
13068.91 293
13069.99 304
13071.07 309
13072.15 314
13073.23 317
13074.31 305
13075.39 289
13076.47 288
13077.55 296
13078.63 277
13079.71 317
13080.79 294
13081.87 327
13082.96 304
13084.04 306
13085.12 321
13086.20 305
13087.28 325
13088.36 330
13089.44 302
13090.52 296
13091.60 314
13092.68 276
13093.76 299
13094.84 319
13095.92 341
13097.00 305
13098.09 322
13099.17 325
13100.25 298
13101.33 288
13102.41 236
13103.49 282
13104.57 354
13105.65 316
13106.74 293
13107.82 305
13108.90 303
13109.98 335
13111.06 301
13112.14 343
13113.22 315
13114.31 327
13115.39 345
13116.47 326
13117.55 357
13118.63 344
13119.72 316
13120.80 317
13121.88 326
13122.96 287
13124.04 299
13125.13 340
13126.21 351
13127.29 334
13128.37 365
13129.45 359
13130.54 350
13131.62 295
13132.70 308
13133.78 307
13134.87 360
13135.95 342
13137.03 317
13138.11 360
13139.20 296
13140.28 301
13141.36 328
13142.45 313
13143.53 315
13144.61 301
13145.69 296
13146.78 316
13147.86 301
13148.94 343
13150.03 383
13151.11 349
13152.19 347
13153.28 360
13154.36 312
13155.44 285
13156.53 303
13157.61 333
13158.69 346
13159.78 327
13160.86 355
13161.94 365
13163.03 337
13164.11 376
13165.20 346
13166.28 350
13167.36 366
13168.45 351
13169.53 322
13170.62 365
13171.70 328
13172.78 316
13173.87 352
13174.95 344
13176.04 349
13177.12 345
13178.21 331
13179.29 405
13180.37 385
13181.46 403
13182.54 371
13183.63 360
13184.71 377
13185.80 352
13186.88 338
13187.97 397
13189.05 367
13190.14 376
13191.22 339
13192.31 388
13193.39 421
13194.48 394
13195.56 365
13196.65 355
13197.73 398
13198.82 390
13199.90 389
13200.99 401
13202.07 361
13203.16 344
13204.24 399
13205.33 382
13206.41 341
13207.50 372
13208.58 358
13209.67 368
13210.76 366
13211.84 344
13212.93 323
13214.01 342
13215.10 356
13216.19 380
13217.27 407
13218.36 368
13219.44 431
13220.53 417
13221.62 383
13222.70 383
13223.79 363
13224.87 388
13225.96 374
13227.05 390
13228.13 395
13229.22 424
13230.31 401
13231.39 379
13232.48 395
13233.57 359
13234.65 377
13235.74 374
13236.83 381
13237.91 390
13239.00 390
13240.09 407
13241.17 440
13242.26 398
13243.35 417
13244.43 384
13245.52 414
13246.61 428
13247.70 410
13248.78 403
13249.87 399
13250.96 398
13252.05 428
13253.13 435
13254.22 468
13255.31 458
13256.39 451
13257.48 451
13258.57 459
13259.66 453
13260.75 466
13261.83 489
13262.92 487
13264.01 457
13265.10 419
13266.19 459
13267.27 460
13268.36 474
13269.45 510
13270.54 537
13271.63 483
13272.71 483
13273.80 510
13274.89 527
13275.98 494
13277.07 531
13278.16 494
13279.24 501
13280.33 497
13281.42 512
13282.51 543
13283.60 527
13284.69 546
13285.78 522
13286.86 534
13287.95 519
13289.04 497
13290.13 505
13291.22 513
13292.31 539
13293.40 538
13294.49 520
13295.58 564
13296.67 546
13297.76 579
13298.84 576
13299.93 605
13301.02 587
13302.11 628
13303.20 586
13304.29 611
13305.38 616
13306.47 578
13307.56 570
13308.65 597
13309.74 616
13310.83 632
13311.92 668
13313.01 626
13314.10 638
13315.19 606
13316.28 629
13317.37 632
13318.46 576
13319.55 591
13320.64 582
13321.73 624
13322.82 579
13323.91 643
13325.00 556
13326.09 567
13327.18 619
13328.27 595
13329.36 595
13330.45 615
13331.54 569
13332.64 597
13333.73 562
13334.82 593
13335.91 626
13337.00 618
13338.09 640
13339.18 631
13340.27 607
13341.36 603
13342.45 614
13343.54 683
13344.64 685
13345.73 680
13346.82 640
13347.91 618
13349.00 617
13350.09 698
13351.18 705
13352.28 686
13353.37 676
13354.46 660
13355.55 670
13356.64 649
13357.73 671
13358.83 730
13359.92 740
13361.01 744
13362.10 739
13363.19 800
13364.29 749
13365.38 775
13366.47 764
13367.56 823
13368.65 816
13369.75 751
13370.84 765
13371.93 756
13373.02 780
13374.12 753
13375.21 768
13376.30 701
13377.39 609
13378.49 669
13379.58 643
13380.67 572
13381.76 575
13382.86 645
13383.95 597
13385.04 644
13386.13 588
13387.23 613
13388.32 546
13389.41 566
13390.51 571
13391.60 566
13392.69 596
13393.79 559
13394.88 612
13395.97 627
13397.07 583
13398.16 591
13399.25 559
13400.35 567
13401.44 558
13402.53 639
13403.63 631
13404.72 548
13405.81 620
13406.91 588
13408.00 524
13409.10 595
13410.19 580
13411.28 593
13412.38 544
13413.47 573
13414.57 555
13415.66 533
13416.75 576
13417.85 596
13418.94 592
13420.04 601
13421.13 567
13422.22 528
13423.32 601
13424.41 609
13425.51 614
13426.60 569
13427.70 617
13428.79 577
13429.89 636
13430.98 602
13432.08 615
13433.17 612
13434.27 592
13435.36 653
13436.46 660
13437.55 643
13438.65 646
13439.74 586
13440.84 581
13441.93 608
13443.03 622
13444.12 673
13445.22 691
13446.31 675
13447.41 641
13448.50 645
13449.60 702
13450.69 712
13451.79 694
13452.89 691
13453.98 687
13455.08 718
13456.17 727
13457.27 758
13458.36 745
13459.46 684
13460.56 690
13461.65 714
13462.75 724
13463.84 750
13464.94 742
13466.04 717
13467.13 753
13468.23 719
13469.32 707
13470.42 792
13471.52 771
13472.61 726
13473.71 734
13474.81 721
13475.90 775
13477.00 737
13478.10 698
13479.19 686
13480.29 736
13481.39 776
13482.48 826
13483.58 739
13484.68 741
13485.77 787
13486.87 752
13487.97 771
13489.07 788
13490.16 769
13491.26 774
13492.36 807
13493.45 842
13494.55 859
13495.65 890
13496.75 940
13497.84 923
13498.94 951
13500.04 978
13501.14 971
13502.23 974
13503.33 985
13504.43 938
13505.53 938
13506.63 919
13507.72 916
13508.82 867
13509.92 811
13511.02 790
13512.12 749
13513.21 775
13514.31 678
13515.41 685
13516.51 686
13517.61 673
13518.70 672
13519.80 659
13520.90 623
13522.00 605
13523.10 604
13524.20 584
13525.30 602
13526.39 586
13527.49 611
13528.59 646
13529.69 576
13530.79 612
13531.89 621
13532.99 601
13534.09 617
13535.18 585
13536.28 653
13537.38 574
13538.48 569
13539.58 586
13540.68 584
13541.78 556
13542.88 596
13543.98 559
13545.08 509
13546.18 516
13547.28 524
13548.38 546
13549.48 478
13550.57 488
13551.67 512
13552.77 520
13553.87 537
13554.97 551
13556.07 550
13557.17 509
13558.27 545
13559.37 529
13560.47 577
13561.57 543
13562.67 512
13563.77 527
13564.87 563
13565.97 541
13567.07 557
13568.17 546
13569.28 573
13570.38 564
13571.48 559
13572.58 519
13573.68 573
13574.78 587
13575.88 563
13576.98 551
13578.08 559
13579.18 539
13580.28 540
13581.38 505
13582.48 585
13583.58 556
13584.69 582
13585.79 550
13586.89 558
13587.99 522
13589.09 550
13590.19 531
13591.29 514
13592.39 548
13593.49 516
13594.60 497
13595.70 574
13596.80 544
13597.90 570
13599.00 613
13600.10 568
13601.21 543
13602.31 597
13603.41 568
13604.51 557
13605.61 593
13606.71 550
13607.82 530
13608.92 600
13610.02 526
13611.12 533
13612.22 520
13613.33 544
13614.43 541
13615.53 491
13616.63 534
13617.74 587
13618.84 538
13619.94 513
13621.04 531
13622.15 548
13623.25 540
13624.35 529
13625.45 572
13626.56 545
13627.66 549
13628.76 543
13629.86 547
13630.97 551
13632.07 552
13633.17 562
13634.28 548
13635.38 513
13636.48 483
13637.59 503
13638.69 559
13639.79 517
13640.90 537
13642.00 534
13643.10 571
13644.21 527
13645.31 491
13646.41 492
13647.52 532
13648.62 519
13649.72 500
13650.83 518
13651.93 519
13653.03 524
13654.14 525
13655.24 494
13656.35 507
13657.45 498
13658.55 550
13659.66 517
13660.76 462
13661.87 493
13662.97 494
13664.07 521
13665.18 530
13666.28 505
13667.39 492
13668.49 534
13669.60 532
13670.70 503
13671.81 461
13672.91 432
13674.01 503
13675.12 486
13676.22 476
13677.33 503
13678.43 514
13679.54 538
13680.64 552
13681.75 476
13682.85 512
13683.96 512
13685.06 538
13686.17 552
13687.27 503
13688.38 516
13689.48 582
13690.59 507
13691.69 515
13692.80 548
13693.91 554
13695.01 559
13696.12 526
13697.22 515
13698.33 546
13699.43 540
13700.54 529
13701.64 542
13702.75 534
13703.86 553
13704.96 564
13706.07 530
13707.17 549
13708.28 575
13709.39 541
13710.49 574
13711.60 587
13712.70 589
13713.81 540
13714.92 582
13716.02 542
13717.13 613
13718.24 601
13719.34 614
13720.45 603
13721.56 635
13722.66 616
13723.77 642
13724.88 687
13725.98 636
13727.09 629
13728.20 631
13729.30 667
13730.41 631
13731.52 648
13732.62 651
13733.73 655
13734.84 674
13735.94 753
13737.05 702
13738.16 657
13739.27 684
13740.37 645
13741.48 675
13742.59 645
13743.70 664
13744.80 681
13745.91 739
13747.02 726
13748.13 733
13749.23 680
13750.34 683
13751.45 703
13752.56 742
13753.67 757
13754.77 747
13755.88 736
13756.99 787
13758.10 774
13759.21 828
13760.31 823
13761.42 864
13762.53 943
13763.64 918
13764.75 921
13765.85 937
13766.96 1071
13768.07 1042
13769.18 1158
13770.29 1282
13771.40 1189
13772.51 1244
13773.61 1233
13774.72 1220
13775.83 1205
13776.94 1108
13778.05 1075
13779.16 1036
13780.27 1009
13781.38 896
13782.48 852
13783.59 784
13784.70 771
13785.81 714
13786.92 719
13788.03 664
13789.14 681
13790.25 730
13791.36 706
13792.47 678
13793.58 674
13794.69 630
13795.80 658
13796.91 677
13798.02 647
13799.13 627
13800.24 643
13801.35 614
13802.45 644
13803.56 580
13804.67 572
13805.78 599
13806.89 645
13808.00 551
13809.11 556
13810.22 546
13811.34 539
13812.45 605
13813.56 592
13814.67 593
13815.78 511
13816.89 555
13818.00 542
13819.11 588
13820.22 531
13821.33 559
13822.44 537
13823.55 529
13824.66 568
13825.77 576
13826.88 540
13827.99 593
13829.10 563
13830.22 519
13831.33 545
13832.44 517
13833.55 526
13834.66 512
13835.77 507
13836.88 492
13837.99 506
13839.10 538
13840.22 565
13841.33 542
13842.44 541
13843.55 594
13844.66 560
13845.77 608
13846.88 575
13848.00 540
13849.11 627
13850.22 617
13851.33 588
13852.44 518
13853.56 538
13854.67 540
13855.78 528
13856.89 580
13858.00 551
13859.12 585
13860.23 533
13861.34 603
13862.45 584
13863.56 583
13864.68 581
13865.79 588
13866.90 582
13868.01 538
13869.13 590
13870.24 583
13871.35 530
13872.46 552
13873.58 579
13874.69 586
13875.80 532
13876.91 530
13878.03 556
13879.14 546
13880.25 534
13881.37 536
13882.48 565
13883.59 552
13884.71 552
13885.82 569
13886.93 545
13888.05 541
13889.16 650
13890.27 604
13891.39 621
13892.50 610
13893.61 606
13894.73 575
13895.84 602
13896.95 613
13898.07 590
13899.18 573
13900.29 566
13901.41 570
13902.52 533
13903.64 529
13904.75 569
13905.86 536
13906.98 525
13908.09 544
13909.21 539
13910.32 561
13911.43 528
13912.55 527
13913.66 565
13914.78 516
13915.89 519
13917.01 474
13918.12 510
13919.24 495
13920.35 521
13921.46 458
13922.58 507
13923.69 483
13924.81 494
13925.92 514
13927.04 499
13928.15 523
13929.27 488
13930.38 510
13931.50 513
13932.61 482
13933.73 453
13934.84 513
13935.96 509
13937.07 553
13938.19 501
13939.30 506
13940.42 563
13941.54 492
13942.65 480
13943.77 507
13944.88 499
13946.00 509
13947.11 530
13948.23 511
13949.34 501
13950.46 522
13951.58 502
13952.69 529
13953.81 440
13954.92 484
13956.04 476
13957.16 517
13958.27 538
13959.39 501
13960.50 508
13961.62 486
13962.74 479
13963.85 474
13964.97 504
13966.09 465
13967.20 492
13968.32 453
13969.44 464
13970.55 464
13971.67 499
13972.79 465
13973.90 448
13975.02 481
13976.14 506
13977.25 470
13978.37 510
13979.49 505
13980.60 486
13981.72 504
13982.84 505
13983.95 460
13985.07 457
13986.19 508
13987.31 486
13988.42 495
13989.54 490
13990.66 456
13991.78 485
13992.89 518
13994.01 531
13995.13 463
13996.25 487
13997.36 452
13998.48 450
13999.60 498
14000.72 537
14001.83 487
14002.95 439
14004.07 475
14005.19 507
14006.31 432
14007.42 479
14008.54 456
14009.66 448
14010.78 480
14011.90 468
14013.02 425
14014.13 473
14015.25 489
14016.37 480
14017.49 443
14018.61 483
14019.73 508
14020.84 475
14021.96 454
14023.08 461
14024.20 454
14025.32 494
14026.44 477
14027.56 457
14028.68 500
14029.80 517
14030.91 514
14032.03 490
14033.15 469
14034.27 499
14035.39 513
14036.51 492
14037.63 498
14038.75 490
14039.87 489
14040.99 497
14042.11 576
14043.23 562
14044.35 482
14045.47 530
14046.58 559
14047.70 517
14048.82 500
14049.94 509
14051.06 514
14052.18 541
14053.30 548
14054.42 538
14055.54 548
14056.66 555
14057.78 567
14058.90 619
14060.02 582
14061.14 574
14062.26 557
14063.38 607
14064.51 620
14065.63 608
14066.75 648
14067.87 645
14068.99 631
14070.11 602
14071.23 618
14072.35 613
14073.47 598
14074.59 625
14075.71 615
14076.83 643
14077.95 636
14079.07 676
14080.19 696
14081.32 720
14082.44 720
14083.56 690
14084.68 734
14085.80 769
14086.92 811
14088.04 804
14089.16 764
14090.29 774
14091.41 799
14092.53 822
14093.65 816
14094.77 857
14095.89 874
14097.01 890
14098.14 834
14099.26 935
14100.38 879
14101.50 862
14102.62 802
14103.75 777
14104.87 740
14105.99 717
14107.11 659
14108.23 650
14109.36 644
14110.48 647
14111.60 609
14112.72 558
14113.84 615
14114.97 563
14116.09 608
14117.21 537
14118.33 537
14119.46 553
14120.58 543
14121.70 548
14122.82 522
14123.95 509
14125.07 530
14126.19 508
14127.32 517
14128.44 551
14129.56 556
14130.68 551
14131.81 566
14132.93 516
14134.05 499
14135.18 514
14136.30 556
14137.42 580
14138.55 551
14139.67 539
14140.79 544
14141.92 512
14143.04 506
14144.16 516
14145.29 520
14146.41 489
14147.54 478
14148.66 503
14149.78 521
14150.91 486
14152.03 503
14153.15 474
14154.28 475
14155.40 436
14156.53 489
14157.65 576
14158.77 515
14159.90 463
14161.02 477
14162.15 492
14163.27 479
14164.40 461
14165.52 455
14166.64 491
14167.77 472
14168.89 475
14170.02 475
14171.14 448
14172.27 471
14173.39 500
14174.52 431
14175.64 439
14176.77 474
14177.89 483
14179.02 470
14180.14 495
14181.27 528
14182.39 542
14183.52 483
14184.64 455
14185.77 472
14186.89 458
14188.02 482
14189.14 457
14190.27 434
14191.39 452
14192.52 477
14193.64 522
14194.77 501
14195.90 455
14197.02 477
14198.15 477
14199.27 469
14200.40 443
14201.52 485
14202.65 466
14203.78 448
14204.90 406
14206.03 433
14207.15 440
14208.28 416
14209.41 440
14210.53 442
14211.66 424
14212.78 454
14213.91 441
14215.04 425
14216.16 404
14217.29 416
14218.42 395
14219.54 428
14220.67 456
14221.80 441
14222.92 403
14224.05 457
14225.18 440
14226.30 436
14227.43 414
14228.56 383
14229.68 412
14230.81 417
14231.94 421
14233.06 420
14234.19 392
14235.32 400
14236.45 417
14237.57 405
14238.70 363
14239.83 379
14240.96 383
14242.08 373
14243.21 340
14244.34 386
14245.47 401
14246.59 398
14247.72 386
14248.85 410
14249.98 421
14251.10 382
14252.23 318
14253.36 380
14254.49 435
14255.62 373
14256.74 392
14257.87 405
14259.00 408
14260.13 383
14261.26 390
14262.38 373
14263.51 377
14264.64 409
14265.77 390
14266.90 370
14268.03 369
14269.15 395
14270.28 390
14271.41 371
14272.54 365
14273.67 334
14274.80 340
14275.93 365
14277.06 339
14278.18 315
14279.31 299
14280.44 349
14281.57 347
14282.70 374
14283.83 335
14284.96 296
14286.09 358
14287.22 342
14288.35 343
14289.48 312
14290.60 341
14291.73 339
14292.86 348
14293.99 324
14295.12 316
14296.25 332
14297.38 310
14298.51 328
14299.64 316
14300.77 332
14301.90 344
14303.03 305
14304.16 326
14305.29 388
14306.42 338
14307.55 313
14308.68 278
14309.81 302
14310.94 325
14312.07 344
14313.20 327
14314.33 313
14315.46 313
14316.59 308
14317.72 293
14318.85 351
14319.98 308
14321.11 338
14322.24 313
14323.38 302
14324.51 306
14325.64 309
14326.77 327
14327.90 317
14329.03 321
14330.16 281
14331.29 297
14332.42 303
14333.55 290
14334.68 314
14335.82 296
14336.95 267
14338.08 301
14339.21 320
14340.34 325
14341.47 332
14342.60 286
14343.73 290
14344.87 237
14346.00 295
14347.13 294
14348.26 324
14349.39 299
14350.52 308
14351.66 288
14352.79 319
14353.92 306
14355.05 334
14356.18 307
14357.32 291
14358.45 294
14359.58 280
14360.71 287
14361.84 287
14362.98 301
14364.11 264
14365.24 312
14366.37 290
14367.51 248
14368.64 264
14369.77 297
14370.90 326
14372.04 299
14373.17 246
14374.30 289
14375.43 272
14376.57 284
14377.70 304
14378.83 291
14379.97 272
14381.10 298
14382.23 292
14383.36 301
14384.50 277
14385.63 275
14386.76 289
14387.90 280
14389.03 307
14390.16 316
14391.30 287
14392.43 271
14393.56 298
14394.70 276
14395.83 266
14396.96 271
14398.10 293
14399.23 278
14400.37 266
14401.50 293
14402.63 283
14403.77 262
14404.90 272
14406.03 275
14407.17 277
14408.30 310
14409.44 274
14410.57 272
14411.70 323
14412.84 296
14413.97 315
14415.11 294
14416.24 295
14417.38 311
14418.51 346
14419.64 306
14420.78 266
14421.91 296
14423.05 310
14424.18 295
14425.32 262
14426.45 272
14427.59 267
14428.72 290
14429.86 259
14430.99 271
14432.13 301
14433.26 270
14434.40 308
14435.53 350
14436.67 274
14437.80 279
14438.94 287
14440.07 298
14441.21 274
14442.34 317
14443.48 313
14444.61 258
14445.75 280
14446.89 314
14448.02 312
14449.16 315
14450.29 287
14451.43 260
14452.56 294
14453.70 275
14454.84 261
14455.97 307
14457.11 296
14458.24 292
14459.38 293
14460.52 307
14461.65 293
14462.79 273
14463.92 260
14465.06 254
14466.20 269
14467.33 335
14468.47 346
14469.61 339
14470.74 314
14471.88 322
14473.02 305
14474.15 295
14475.29 304
14476.43 310
14477.56 279
14478.70 289
14479.84 335
14480.97 367
14482.11 312
14483.25 332
14484.38 329
14485.52 329
14486.66 328
14487.79 326
14488.93 318
14490.07 314
14491.21 317
14492.34 348
14493.48 319
14494.62 306
14495.76 329
14496.89 280
14498.03 335
14499.17 320
14500.31 303
14501.44 332
14502.58 304
14503.72 313
14504.86 374
14506.00 328
14507.13 325
14508.27 309
14509.41 312
14510.55 349
14511.69 346
14512.82 314
14513.96 324
14515.10 335
14516.24 326
14517.38 344
14518.51 351
14519.65 343
14520.79 337
14521.93 326
14523.07 438
14524.21 366
14525.35 382
14526.48 311
14527.62 320
14528.76 290
14529.90 360
14531.04 310
14532.18 320
14533.32 320
14534.46 337
14535.60 334
14536.73 303
14537.87 331
14539.01 310
14540.15 304
14541.29 316
14542.43 348
14543.57 355
14544.71 315
14545.85 291
14546.99 311
14548.13 315
14549.27 340
14550.41 293
14551.55 320
14552.69 287
14553.83 303
14554.97 316
14556.11 334
14557.25 373
14558.39 329
14559.53 333
14560.67 366
14561.81 343
14562.95 296
14564.09 343
14565.23 354
14566.37 365
14567.51 321
14568.65 352
14569.79 360
14570.93 377
14572.07 331
14573.21 402
14574.35 371
14575.49 372
14576.63 402
14577.77 338
14578.91 344
14580.05 347
14581.19 356
14582.33 344
14583.48 341
14584.62 368
14585.76 355
14586.90 362
14588.04 387
14589.18 329
14590.32 334
14591.46 349
14592.60 370
14593.75 417
14594.89 414
14596.03 387
14597.17 385
14598.31 344
14599.45 346
14600.59 390
14601.74 440
14602.88 396
14604.02 417
14605.16 403
14606.30 408
14607.44 367
14608.59 366
14609.73 413
14610.87 432
14612.01 428
14613.15 426
14614.30 487
14615.44 426
14616.58 417
14617.72 473
14618.87 433
14620.01 450
14621.15 445
14622.29 404
14623.44 494
14624.58 513
14625.72 504
14626.86 486
14628.01 466
14629.15 522
14630.29 503
14631.43 554
14632.58 578
14633.72 532
14634.86 559
14636.01 568
14637.15 572
14638.29 511
14639.44 465
14640.58 473
14641.72 460
14642.86 512
14644.01 468
14645.15 407
14646.29 433
14647.44 434
14648.58 389
14649.73 411
14650.87 379
14652.01 376
14653.16 371
14654.30 369
14655.44 397
14656.59 358
14657.73 374
14658.87 352
14660.02 356
14661.16 389
14662.31 372
14663.45 351
14664.59 336
14665.74 360
14666.88 370
14668.03 371
14669.17 329
14670.32 334
14671.46 323
14672.60 360
14673.75 361
14674.89 317
14676.04 290
14677.18 319
14678.33 323
14679.47 324
14680.62 323
14681.76 334
14682.91 299
14684.05 312
14685.20 322
14686.34 279
14687.49 314
14688.63 328
14689.78 294
14690.92 313
14692.07 295
14693.21 299
14694.36 305
14695.50 303
14696.65 270
14697.79 280
14698.94 297
14700.08 299
14701.23 296
14702.38 311
14703.52 326
14704.67 326
14705.81 326
14706.96 311
14708.10 263
14709.25 292
14710.40 282
14711.54 287
14712.69 276
14713.83 264
14714.98 258
14716.13 298
14717.27 319
14718.42 272
14719.56 294
14720.71 299
14721.86 306
14723.00 275
14724.15 252
14725.30 271
14726.44 274
14727.59 284
14728.74 257
14729.88 273
14731.03 264
14732.18 281
14733.32 300
14734.47 260
14735.62 268
14736.76 264
14737.91 261
14739.06 279
14740.20 269
14741.35 294
14742.50 290
14743.65 264
14744.79 277
14745.94 290
14747.09 300
14748.23 306
14749.38 275
14750.53 294
14751.68 254
14752.82 272
14753.97 285
14755.12 296
14756.27 276
14757.42 249
14758.56 269
14759.71 248
14760.86 250
14762.01 259
14763.15 271
14764.30 254
14765.45 287
14766.60 263
14767.75 265
14768.90 238
14770.04 287
14771.19 266
14772.34 271
14773.49 250
14774.64 270
14775.79 267
14776.93 259
14778.08 256
14779.23 280
14780.38 274
14781.53 287
14782.68 241
14783.83 234
14784.97 242
14786.12 245
14787.27 249
14788.42 237
14789.57 250
14790.72 231
14791.87 251
14793.02 258
14794.17 282
14795.32 270
14796.46 230
14797.61 201
14798.76 248
14799.91 254
14801.06 215
14802.21 236
14803.36 243
14804.51 240
14805.66 230
14806.81 232
14807.96 226
14809.11 214
14810.26 229
14811.41 259
14812.56 288
14813.71 250
14814.86 221
14816.01 233
14817.16 216
14818.31 229
14819.46 227
14820.61 228
14821.76 217
14822.91 233
14824.06 219
14825.21 219
14826.36 260
14827.51 210
14828.66 218
14829.81 213
14830.96 236
14832.11 223
14833.26 205
14834.42 213
14835.57 209
14836.72 231
14837.87 203
14839.02 189
14840.17 184
14841.32 225
14842.47 241
14843.62 216
14844.77 217
14845.92 235
14847.08 215
14848.23 217
14849.38 204
14850.53 188
14851.68 195
14852.83 206
14853.98 208
14855.14 222
14856.29 232
14857.44 227
14858.59 226
14859.74 238
14860.89 225
14862.05 231
14863.20 199
14864.35 215
14865.50 220
14866.65 169
14867.81 203
14868.96 231
14870.11 221
14871.26 227
14872.41 192
14873.57 205
14874.72 227
14875.87 173
14877.02 212
14878.18 214
14879.33 237
14880.48 212
14881.63 230
14882.79 230
14883.94 210
14885.09 228
14886.24 214
14887.40 195
14888.55 209
14889.70 204
14890.86 212
14892.01 255
14893.16 240
14894.31 258
14895.47 222
14896.62 248
14897.77 250
14898.93 227
14900.08 256
14901.23 220
14902.39 210
14903.54 231
14904.69 212
14905.85 213
14907.00 214
14908.16 228
14909.31 190
14910.46 228
14911.62 214
14912.77 227
14913.92 215
14915.08 230
14916.23 239
14917.39 233
14918.54 237
14919.69 236
14920.85 256
14922.00 255
14923.16 252
14924.31 222
14925.46 247
14926.62 193
14927.77 227
14928.93 222
14930.08 255
14931.24 247
14932.39 303
14933.55 261
14934.70 275
14935.85 237
14937.01 224
14938.16 235
14939.32 249
14940.47 268
14941.63 249
14942.78 256
14943.94 240
14945.09 270
14946.25 255
14947.40 262
14948.56 265
14949.71 278
14950.87 270
14952.03 243
14953.18 247
14954.34 306
14955.49 328
14956.65 314
14957.80 277
14958.96 277
14960.11 295
14961.27 286
14962.42 255
14963.58 290
14964.74 271
14965.89 276
14967.05 263
14968.20 264
14969.36 251
14970.52 241
14971.67 254
14972.83 281
14973.98 244
14975.14 234
14976.30 270
14977.45 249
14978.61 245
14979.77 231
14980.92 236
14982.08 241
14983.24 239
14984.39 248
14985.55 206
14986.70 221
14987.86 230
14989.02 186
14990.18 221
14991.33 216
14992.49 219
14993.65 215
14994.80 206
14995.96 207
14997.12 211
14998.27 226
14999.43 205
15000.59 218
15001.75 209
15002.90 202
15004.06 222
15005.22 236
15006.37 205
15007.53 223
15008.69 218
15009.85 202
15011.00 218
15012.16 196
15013.32 198
15014.48 209
15015.64 203
15016.79 196
15017.95 200
15019.11 184
15020.27 216
15021.43 229
15022.58 230
15023.74 255
15024.90 225
15026.06 234
15027.22 210
15028.37 216
15029.53 195
15030.69 206
15031.85 198
15033.01 213
15034.17 214
15035.32 186
15036.48 197
15037.64 180
15038.80 157
15039.96 190
15041.12 183
15042.28 180
15043.44 222
15044.59 215
15045.75 204
15046.91 184
15048.07 205
15049.23 210
15050.39 190
15051.55 200
15052.71 156
15053.87 203
15055.03 218
15056.19 229
15057.35 231
15058.50 186
15059.66 230
15060.82 184
15061.98 210
15063.14 218
15064.30 187
15065.46 211
15066.62 197
15067.78 186
15068.94 182
15070.10 205
15071.26 163
15072.42 185
15073.58 196
15074.74 192
15075.90 180
15077.06 191
15078.22 183
15079.38 199
15080.54 206
15081.70 182
15082.86 201
15084.02 174
15085.18 191
15086.34 236
15087.50 198
15088.67 222
15089.83 191
15090.99 188
15092.15 212
15093.31 201
15094.47 165
15095.63 184
15096.79 238
15097.95 225
15099.11 201
15100.27 189
15101.43 185
15102.60 207
15103.76 187
15104.92 163
15106.08 176
15107.24 182
15108.40 205
15109.56 194
15110.72 209
15111.89 214
15113.05 172
15114.21 213
15115.37 174
15116.53 205
15117.69 201
15118.86 187
15120.02 201
15121.18 184
15122.34 206
15123.50 218
15124.67 192
15125.83 191
15126.99 206
15128.15 194
15129.31 201
15130.48 230
15131.64 176
15132.80 202
15133.96 191
15135.13 182
15136.29 223
15137.45 209
15138.61 160
15139.78 203
15140.94 199
15142.10 201
15143.26 211
15144.43 196
15145.59 201
15146.75 213
15147.91 221
15149.08 209
15150.24 215
15151.40 196
15152.57 211
15153.73 208
15154.89 205
15156.06 204
15157.22 240
15158.38 222
15159.55 214
15160.71 223
15161.87 197
15163.04 228
15164.20 230
15165.36 241
15166.53 184
15167.69 221
15168.85 215
15170.02 229
15171.18 220
15172.35 182
15173.51 207
15174.67 196
15175.84 208
15177.00 237
15178.17 207
15179.33 184
15180.49 225
15181.66 212
15182.82 205
15183.99 204
15185.15 222
15186.31 202
15187.48 210
15188.64 255
15189.81 268
15190.97 248
15192.14 206
15193.30 227
15194.47 219
15195.63 260
15196.80 221
15197.96 218
15199.13 222
15200.29 239
15201.46 221
15202.62 220
15203.79 235
15204.95 230
15206.12 233
15207.28 245
15208.45 233
15209.61 225
15210.78 230
15211.94 248
15213.11 236
15214.27 240
15215.44 218
15216.60 232
15217.77 245
15218.93 211
15220.10 220
15221.27 225
15222.43 232
15223.60 255
15224.76 260
15225.93 255
15227.10 296
15228.26 332
15229.43 239
15230.59 233
15231.76 298
15232.93 302
15234.09 295
15235.26 295
15236.42 236
15237.59 239
15238.76 259
15239.92 274
15241.09 285
15242.26 262
15243.42 264
15244.59 275
15245.76 230
15246.92 224
15248.09 268
15249.26 215
15250.42 218
15251.59 261
15252.76 214
15253.92 181
15255.09 212
15256.26 201
15257.43 221
15258.59 214
15259.76 201
15260.93 224
15262.09 203
15263.26 209
15264.43 190
15265.60 210
15266.76 204
15267.93 213
15269.10 230
15270.27 193
15271.43 208
15272.60 200
15273.77 222
15274.94 230
15276.10 204
15277.27 224
15278.44 213
15279.61 198
15280.78 206
15281.94 178
15283.11 217
15284.28 216
15285.45 220
15286.62 203
15287.79 226
15288.95 237
15290.12 196
15291.29 221
15292.46 214
15293.63 190
15294.80 213
15295.96 229
15297.13 190
15298.30 192
15299.47 187
15300.64 158
15301.81 199
15302.98 175
15304.15 172
15305.31 163
15306.48 181
15307.65 236
15308.82 212
15309.99 223
15311.16 208
15312.33 226
15313.50 200
15314.67 198
15315.84 212
15317.01 220
15318.18 208
15319.34 177
15320.51 187
15321.68 193
15322.85 194
15324.02 216
15325.19 189
15326.36 177
15327.53 154
15328.70 190
15329.87 218
15331.04 211
15332.21 180
15333.38 204
15334.55 180
15335.72 224
15336.89 203
15338.06 208
15339.23 191
15340.40 216
15341.57 177
15342.74 211
15343.91 217
15345.08 222
15346.26 206
15347.43 180
15348.60 181
15349.77 175
15350.94 192
15352.11 189
15353.28 219
15354.45 225
15355.62 201
15356.79 205
15357.96 224
15359.13 224
15360.30 219
15361.48 223
15362.65 237
15363.82 215
15364.99 199
15366.16 234
15367.33 214
15368.50 218
15369.67 194
15370.85 214
15372.02 170
15373.19 168
15374.36 185
15375.53 198
15376.70 237
15377.88 222
15379.05 203
15380.22 201
15381.39 211
15382.56 183
15383.73 171
15384.91 193
15386.08 185
15387.25 211
15388.42 174
15389.59 195
15390.77 211
15391.94 210
15393.11 225
15394.28 199
15395.46 204
15396.63 208
15397.80 222
15398.97 183
15400.15 170
15401.32 183
15402.49 200
15403.66 214
15404.84 191
15406.01 181
15407.18 195
15408.36 205
15409.53 215
15410.70 183
15411.87 193
15413.05 175
15414.22 209
15415.39 205
15416.57 188
15417.74 168
15418.91 199
15420.09 194
15421.26 155
15422.43 211
15423.61 220
15424.78 211
15425.95 182
15427.13 195
15428.30 174
15429.47 198
15430.65 207
15431.82 162
15433.00 168
15434.17 189
15435.34 204
15436.52 162
15437.69 186
15438.87 185
15440.04 186
15441.21 227
15442.39 201
15443.56 165
15444.74 184
15445.91 219
15447.09 201
15448.26 186
15449.43 183
15450.61 201
15451.78 192
15452.96 180
15454.13 223
15455.31 177
15456.48 176
15457.66 197
15458.83 161
15460.01 213
15461.18 185
15462.36 209
15463.53 223
15464.71 210
15465.88 188
15467.06 172
15468.23 196
15469.41 210
15470.58 226
15471.76 216
15472.93 221
15474.11 200
15475.28 181
15476.46 186
15477.63 189
15478.81 200
15479.99 222
15481.16 202
15482.34 232
15483.51 232
15484.69 192
15485.86 236
15487.04 253
15488.22 218
15489.39 198
15490.57 195
15491.74 212
15492.92 181
15494.10 178
15495.27 225
15496.45 221
15497.62 208
15498.80 204
15499.98 206
15501.15 209
15502.33 211
15503.51 219
15504.68 226
15505.86 184
15507.04 211
15508.21 193
15509.39 176
15510.57 203
15511.74 195
15512.92 194
15514.10 205
15515.27 210
15516.45 191
15517.63 187
15518.81 245
15519.98 237
15521.16 196
15522.34 188
15523.51 208
15524.69 197
15525.87 195
15527.05 204
15528.22 207
15529.40 217
15530.58 213
15531.76 245
15532.93 238
15534.11 222
15535.29 213
15536.47 240
15537.64 227
15538.82 205
15540.00 189
15541.18 207
15542.36 215
15543.53 225
15544.71 243
15545.89 206
15547.07 240
15548.25 200
15549.43 188
15550.60 231
15551.78 184
15552.96 213
15554.14 193
15555.32 194
15556.50 246
15557.67 245
15558.85 220
15560.03 210
15561.21 229
15562.39 198
15563.57 207
15564.75 217
15565.93 215
15567.10 210
15568.28 239
15569.46 216
15570.64 225
15571.82 293
15573.00 223
15574.18 221
15575.36 256
15576.54 261
15577.72 273
15578.90 266
15580.08 224
15581.26 218
15582.43 249
15583.61 303
15584.79 267
15585.97 219
15587.15 181
15588.33 234
15589.51 250
15590.69 233
15591.87 267
15593.05 236
15594.23 251
15595.41 300
15596.59 261
15597.77 247
15598.95 268
15600.13 276
15601.31 280
15602.49 292
15603.67 245
15604.85 295
15606.03 302
15607.21 269
15608.40 288
15609.58 307
15610.76 275
15611.94 264
15613.12 289
15614.30 307
15615.48 282
15616.66 301
15617.84 323
15619.02 322
15620.20 312
15621.38 336
15622.56 283
15623.75 295
15624.93 313
15626.11 315
15627.29 348
15628.47 336
15629.65 339
15630.83 357
15632.01 311
15633.20 303
15634.38 274
15635.56 313
15636.74 293
15637.92 286
15639.10 343
15640.29 338
15641.47 362
15642.65 374
15643.83 352
15645.01 359
15646.19 358
15647.38 372
15648.56 383
15649.74 400
15650.92 385
15652.10 350
15653.29 354
15654.47 339
15655.65 343
15656.83 373
15658.02 313
15659.20 342
15660.38 350
15661.56 395
15662.75 345
15663.93 335
15665.11 365
15666.29 334
15667.48 376
15668.66 373
15669.84 339
15671.03 349
15672.21 341
15673.39 360
15674.57 363
15675.76 368
15676.94 367
15678.12 375
15679.31 341
15680.49 358
15681.67 332
15682.86 336
15684.04 357
15685.22 356
15686.41 344
15687.59 353
15688.77 352
15689.96 334
15691.14 365
15692.32 359
15693.51 339
15694.69 354
15695.88 351
15697.06 334
15698.24 302
15699.43 346
15700.61 345
15701.80 370
15702.98 345
15704.16 352
15705.35 333
15706.53 377
15707.72 362
15708.90 381
15710.09 400
15711.27 386
15712.45 398
15713.64 413
15714.82 380
15716.01 389
15717.19 389
15718.38 395
15719.56 395
15720.75 357
15721.93 445
15723.12 440
15724.30 402
15725.49 376
15726.67 383
15727.86 387
15729.04 383
15730.23 385
15731.41 399
15732.60 363
15733.78 353
15734.97 382
15736.15 400
15737.34 382
15738.52 391
15739.71 372
15740.89 436
15742.08 450
15743.27 426
15744.45 396
15745.64 408
15746.82 402
15748.01 410
15749.19 403
15750.38 439
15751.57 428
15752.75 420
15753.94 388
15755.12 402
15756.31 431
15757.50 445
15758.68 408
15759.87 402
15761.05 382
15762.24 420
15763.43 384
15764.61 381
15765.80 398
15766.99 423
15768.17 403
15769.36 385
15770.55 430
15771.73 379
15772.92 388
15774.11 339
15775.29 392
15776.48 404
15777.67 373
15778.85 332
15780.04 342
15781.23 341
15782.42 339
15783.60 332
15784.79 353
15785.98 354
15787.16 372
15788.35 350
15789.54 335
15790.73 304
15791.91 332
15793.10 343
15794.29 306
15795.48 302
15796.66 317
15797.85 314
15799.04 299
15800.23 259
15801.41 308
15802.60 294
15803.79 292
15804.98 303
15806.17 313
15807.35 305
15808.54 269
15809.73 274
15810.92 284
15812.11 276
15813.30 288
15814.48 299
15815.67 265
15816.86 303
15818.05 251
15819.24 259
15820.43 283
15821.61 295
15822.80 265
15823.99 293
15825.18 283
15826.37 292
15827.56 280
15828.75 280
15829.94 284
15831.12 296
15832.31 290
15833.50 302
15834.69 263
15835.88 310
15837.07 256
15838.26 264
15839.45 250
15840.64 264
15841.83 285
15843.02 269
15844.21 275
15845.39 280
15846.58 286
15847.77 280
15848.96 267
15850.15 294
15851.34 314
15852.53 319
15853.72 284
15854.91 268
15856.10 299
15857.29 286
15858.48 260
15859.67 286
15860.86 284
15862.05 293
15863.24 284
15864.43 260
15865.62 286
15866.81 301
15868.00 314
15869.19 298
15870.38 299
15871.57 329
15872.76 286
15873.96 325
15875.15 293
15876.34 316
15877.53 280
15878.72 280
15879.91 278
15881.10 321
15882.29 279
15883.48 270
15884.67 282
15885.86 302
15887.05 286
15888.25 316
15889.44 328
15890.63 301
15891.82 275
15893.01 261
15894.20 272
15895.39 281
15896.58 289
15897.78 277
15898.97 279
15900.16 287
15901.35 319
15902.54 313
15903.73 283
15904.92 294
15906.12 341
15907.31 311
15908.50 302
15909.69 280
15910.88 339
15912.08 310
15913.27 287
15914.46 329
15915.65 280
15916.84 304
15918.04 310
15919.23 277
15920.42 295
15921.61 321
15922.81 309
15924.00 280
15925.19 311
15926.38 316
15927.58 309
15928.77 280
15929.96 299
15931.15 310
15932.35 310
15933.54 330
15934.73 305
15935.92 263
15937.12 276
15938.31 310
15939.50 294
15940.70 292
15941.89 281
15943.08 287
15944.28 288
15945.47 267
15946.66 259
15947.86 232
15949.05 245
15950.24 285
15951.44 234
15952.63 267
15953.82 235
15955.02 254
15956.21 242
15957.40 241
15958.60 241
15959.79 256
15960.99 234
15962.18 241
15963.37 265
15964.57 226
15965.76 229
15966.96 247
15968.15 224
15969.34 201
15970.54 217
15971.73 224
15972.93 217
15974.12 207
15975.31 224
15976.51 219
15977.70 231
15978.90 211
15980.09 253
15981.29 238
15982.48 203
15983.68 250
15984.87 236
15986.07 234
15987.26 215
15988.46 194
15989.65 188
15990.85 195
15992.04 173
15993.24 196
15994.43 193
15995.63 177
15996.82 224
15998.02 206
15999.21 221
16000.41 203
16001.60 221
16002.80 229
16003.99 204
16005.19 185
16006.38 161
16007.58 165
16008.77 196
16009.97 192
16011.17 205
16012.36 216
16013.56 195
16014.75 212
16015.95 209
16017.14 208
16018.34 181
16019.54 213
16020.73 181
16021.93 184
16023.13 187
16024.32 201
16025.52 209
16026.71 181
16027.91 211
16029.11 215
16030.30 189
16031.50 205
16032.70 211
16033.89 178
16035.09 180
16036.29 205
16037.48 216
16038.68 203
16039.88 194
16041.07 193
16042.27 219
16043.47 206
16044.66 171
16045.86 157
16047.06 189
16048.25 214
16049.45 190
16050.65 170
16051.85 157
16053.04 153
16054.24 178
16055.44 163
16056.64 184
16057.83 200
16059.03 199
16060.23 191
16061.43 194
16062.62 190
16063.82 210
16065.02 176
16066.22 158
16067.41 169
16068.61 155
16069.81 210
16071.01 204
16072.21 177
16073.40 182
16074.60 186
16075.80 188
16077.00 192
16078.20 207
16079.39 187
16080.59 188
16081.79 172
16082.99 142
16084.19 167
16085.39 182
16086.58 172
16087.78 182
16088.98 175
16090.18 195
16091.38 181
16092.58 175
16093.78 190
16094.98 201
16096.17 193
16097.37 175
16098.57 155
16099.77 175
16100.97 173
16102.17 184
16103.37 162
16104.57 189
16105.77 166
16106.97 169
16108.17 195
16109.36 186
16110.56 191
16111.76 187
16112.96 162
16114.16 143
16115.36 197
16116.56 184
16117.76 198
16118.96 162
16120.16 159
16121.36 161
16122.56 157
16123.76 166
16124.96 150
16126.16 135
16127.36 172
16128.56 154
16129.76 145
16130.96 162
16132.16 184
16133.36 189
16134.56 172
16135.76 209
16136.96 188
16138.16 168
16139.36 166
16140.56 195
16141.76 159
16142.97 160
16144.17 146
16145.37 187
16146.57 181
16147.77 169
16148.97 152
16150.17 167
16151.37 171
16152.57 165
16153.77 169
16154.97 190
16156.18 157
16157.38 156
16158.58 163
16159.78 175
16160.98 195
16162.18 175
16163.38 176
16164.58 193
16165.79 173
16166.99 181
16168.19 167
16169.39 182
16170.59 181
16171.79 182
16173.00 172
16174.20 148
16175.40 181
16176.60 210
16177.80 183
16179.01 198
16180.21 185
16181.41 172
16182.61 158
16183.81 146
16185.02 137
16186.22 178
16187.42 194
16188.62 200
16189.82 201
16191.03 174
16192.23 189
16193.43 152
16194.63 178
16195.84 178
16197.04 176
16198.24 219
16199.45 194
16200.65 173
16201.85 168
16203.05 160
16204.26 209
16205.46 198
16206.66 189
16207.87 164
16209.07 197
16210.27 165
16211.48 189
16212.68 167
16213.88 165
16215.08 184
16216.29 155
16217.49 196
16218.70 183
16219.90 165
16221.10 183
16222.31 176
16223.51 183
16224.71 189
16225.92 165
16227.12 176
16228.32 211
16229.53 185
16230.73 184
16231.94 192
16233.14 154
16234.34 174
16235.55 182
16236.75 200
16237.96 203
16239.16 175
16240.36 170
16241.57 199
16242.77 228
16243.98 213
16245.18 172
16246.39 191
16247.59 207
16248.80 229
16250.00 208
16251.21 183
16252.41 203
16253.61 188
16254.82 209
16256.02 209
16257.23 181
16258.43 199
16259.64 198
16260.84 185
16262.05 191
16263.25 220
16264.46 188
16265.66 194
16266.87 205
16268.08 189
16269.28 198
16270.49 191
16271.69 188
16272.90 192
16274.10 195
16275.31 168
16276.51 187
16277.72 202
16278.92 194
16280.13 186
16281.34 218
16282.54 227
16283.75 185
16284.95 180
16286.16 208
16287.37 215
16288.57 197
16289.78 201
16290.98 201
16292.19 210
16293.40 224
16294.60 228
16295.81 241
16297.02 200
16298.22 230
16299.43 248
16300.63 225
16301.84 232
16303.05 256
16304.25 227
16305.46 228
16306.67 219
16307.87 206
16309.08 208
16310.29 225
16311.50 209
16312.70 197
16313.91 217
16315.12 204
16316.32 228
16317.53 229
16318.74 227
16319.94 211
16321.15 189
16322.36 193
16323.57 191
16324.77 191
16325.98 195
16327.19 203
16328.40 206
16329.60 187
16330.81 193
16332.02 187
16333.23 173
16334.43 186
16335.64 231
16336.85 175
16338.06 189
16339.27 206
16340.47 218
16341.68 197
16342.89 153
16344.10 185
16345.31 206
16346.51 197
16347.72 166
16348.93 197
16350.14 192
16351.35 197
16352.56 159
16353.77 193
16354.97 187
16356.18 163
16357.39 149
16358.60 192
16359.81 175
16361.02 192
16362.23 158
16363.43 183
16364.64 208
16365.85 164
16367.06 142
16368.27 157
16369.48 150
16370.69 169
16371.90 175
16373.11 227
16374.32 200
16375.53 147
16376.73 157
16377.94 148
16379.15 164
16380.36 173
16381.57 195
16382.78 190
16383.99 187
16385.20 167
16386.41 192
16387.62 161
16388.83 172
16390.04 168
16391.25 209
16392.46 177
16393.67 147
16394.88 157
16396.09 172
16397.30 186
16398.51 167
16399.72 185
16400.93 171
16402.14 170
16403.35 196
16404.56 167
16405.77 150
16406.98 200
16408.19 154
16409.40 155
16410.61 143
16411.82 173
16413.04 171
16414.25 148
16415.46 169
16416.67 174
16417.88 199
16419.09 187
16420.30 169
16421.51 162
16422.72 165
16423.93 185
16425.14 177
16426.36 175
16427.57 165
16428.78 199
16429.99 142
16431.20 166
16432.41 183
16433.62 183
16434.83 172
16436.05 172
16437.26 178
16438.47 164
16439.68 155
16440.89 204
16442.10 149
16443.32 148
16444.53 181
16445.74 184
16446.95 164
16448.16 146
16449.38 166
16450.59 152
16451.80 162
16453.01 161
16454.22 142
16455.44 159
16456.65 165
16457.86 167
16459.07 147
16460.29 145
16461.50 138
16462.71 173
16463.92 163
16465.14 177
16466.35 151
16467.56 143
16468.77 132
16469.99 151
16471.20 162
16472.41 171
16473.63 157
16474.84 162
16476.05 168
16477.26 147
16478.48 150
16479.69 157
16480.90 172
16482.12 194
16483.33 155
16484.54 143
16485.76 145
16486.97 152
16488.18 152
16489.40 166
16490.61 142
16491.82 147
16493.04 165
16494.25 143
16495.47 148
16496.68 127
16497.89 164
16499.11 161
16500.32 140
16501.53 146
16502.75 134
16503.96 130
16505.18 153
16506.39 135
16507.61 145
16508.82 159
16510.03 157
16511.25 148
16512.46 162
16513.68 151
16514.89 164
16516.11 160
16517.32 147
16518.53 160
16519.75 145
16520.96 172
16522.18 154
16523.39 132
16524.61 164
16525.82 172
16527.04 179
16528.25 122
16529.47 175
16530.68 144
16531.90 169
16533.11 148
16534.33 167
16535.54 152
16536.76 134
16537.97 145
16539.19 157
16540.40 134
16541.62 174
16542.84 193
16544.05 184
16545.27 186
16546.48 177
16547.70 175
16548.91 178
16550.13 166
16551.35 160
16552.56 164
16553.78 160
16554.99 161
16556.21 160
16557.42 160
16558.64 191
16559.86 177
16561.07 147
16562.29 146
16563.51 154
16564.72 190
16565.94 189
16567.15 176
16568.37 139
16569.59 173
16570.80 183
16572.02 160
16573.24 144
16574.45 196
16575.67 172
16576.89 183
16578.10 156
16579.32 164
16580.54 154
16581.75 175
16582.97 183
16584.19 167
16585.41 147
16586.62 170
16587.84 162
16589.06 170
16590.27 177
16591.49 158
16592.71 158
16593.93 201
16595.14 191
16596.36 184
16597.58 177
16598.80 172
16600.01 150
16601.23 165
16602.45 186
16603.67 186
16604.88 187
16606.10 178
16607.32 173
16608.54 178
16609.76 180
16610.97 164
16612.19 167
16613.41 166
16614.63 163
16615.85 161
16617.06 137
16618.28 159
16619.50 168
16620.72 158
16621.94 127
16623.16 120
16624.37 155
16625.59 148
16626.81 139
16628.03 133
16629.25 146
16630.47 162
16631.69 168
16632.90 139
16634.12 131
16635.34 139
16636.56 155
16637.78 132
16639.00 147
16640.22 155
16641.44 174
16642.66 153
16643.88 122
16645.09 133
16646.31 155
16647.53 161
16648.75 162
16649.97 152
16651.19 168
16652.41 147
16653.63 142
16654.85 136
16656.07 160
16657.29 158
16658.51 144
16659.73 125
16660.95 124
16662.17 154
16663.39 145
16664.61 152
16665.83 130
16667.05 137
16668.27 155
16669.49 182
16670.71 140
16671.93 134
16673.15 142
16674.37 144
16675.59 167
16676.81 169
16678.03 145
16679.25 131
16680.47 174
16681.69 145
16682.91 124
16684.13 161
16685.35 144
16686.58 145
16687.80 147
16689.02 133
16690.24 102
16691.46 123
16692.68 162
16693.90 162
16695.12 189
16696.34 195
16697.56 159
16698.79 133
16700.01 149
16701.23 139
16702.45 133
16703.67 159
16704.89 143
16706.11 139
16707.34 127
16708.56 149
16709.78 154
16711.00 135
16712.22 140
16713.44 140
16714.67 135
16715.89 170
16717.11 155
16718.33 151
16719.55 171
16720.78 147
16722.00 153
16723.22 131
16724.44 164
16725.66 177
16726.89 150
16728.11 124
16729.33 117
16730.55 132
16731.78 160
16733.00 133
16734.22 168
16735.44 165
16736.67 157
16737.89 170
16739.11 158
16740.33 137
16741.56 141
16742.78 155
16744.00 136
16745.22 160
16746.45 139
16747.67 131
16748.89 116
16750.12 140
16751.34 144
16752.56 129
16753.79 143
16755.01 121
16756.23 123
16757.46 116
16758.68 111
16759.90 132
16761.13 169
16762.35 141
16763.57 149
16764.80 150
16766.02 175
16767.24 136
16768.47 120
16769.69 137
16770.92 144
16772.14 137
16773.36 154
16774.59 181
16775.81 131
16777.04 121
16778.26 131
16779.48 130
16780.71 135
16781.93 142
16783.16 155
16784.38 158
16785.61 150
16786.83 143
16788.05 131
16789.28 130
16790.50 145
16791.73 147
16792.95 139
16794.18 112
16795.40 179
16796.63 172
16797.85 173
16799.08 137
16800.30 145
16801.53 151
16802.75 139
16803.98 154
16805.20 121
16806.43 123
16807.65 143
16808.88 167
16810.10 119
16811.33 125
16812.55 146
16813.78 145
16815.00 141
16816.23 99
16817.46 131
16818.68 195
16819.91 163
16821.13 120
16822.36 139
16823.58 156
16824.81 153
16826.04 153
16827.26 122
16828.49 128
16829.71 173
16830.94 156
16832.17 148
16833.39 120
16834.62 173
16835.84 160
16837.07 140
16838.30 139
16839.52 128
16840.75 144
16841.98 181
16843.20 143
16844.43 151
16845.66 152
16846.88 156
16848.11 182
16849.34 162
16850.56 169
16851.79 170
16853.02 146
16854.24 168
16855.47 184
16856.70 166
16857.92 175
16859.15 203
16860.38 172
16861.61 151
16862.83 166
16864.06 177
16865.29 175
16866.52 199
16867.74 216
16868.97 184
16870.20 173
16871.42 187
16872.65 185
16873.88 224
16875.11 198
16876.34 200
16877.56 198
16878.79 188
16880.02 188
16881.25 203
16882.47 230
16883.70 181
16884.93 174
16886.16 186
16887.39 211
16888.62 225
16889.84 212
16891.07 243
16892.30 206
16893.53 168
16894.76 216
16895.98 193
16897.21 173
16898.44 201
16899.67 170
16900.90 208
16902.13 217
16903.36 177
16904.59 180
16905.81 190
16907.04 183
16908.27 185
16909.50 184
16910.73 178
16911.96 173
16913.19 162
16914.42 156
16915.65 154
16916.88 151
16918.10 180
16919.33 182
16920.56 142
16921.79 169
16923.02 164
16924.25 159
16925.48 158
16926.71 135
16927.94 160
16929.17 139
16930.40 165
16931.63 179
16932.86 142
16934.09 159
16935.32 165
16936.55 166
16937.78 138
16939.01 170
16940.24 157
16941.47 144
16942.70 156
16943.93 148
16945.16 171
16946.39 149
16947.62 169
16948.85 180
16950.08 155
16951.31 154
16952.54 175
16953.77 149
16955.00 157
16956.23 162
16957.46 149
16958.69 147
16959.93 153
16961.16 153
16962.39 167
16963.62 153
16964.85 141
16966.08 114
16967.31 135
16968.54 164
16969.77 137
16971.00 144
16972.24 98
16973.47 142
16974.70 151
16975.93 120
16977.16 150
16978.39 144
16979.62 128
16980.85 124
16982.09 155
16983.32 182
16984.55 157
16985.78 159
16987.01 144
16988.24 162
16989.48 121
16990.71 162
16991.94 158
16993.17 123
16994.40 151
16995.64 130
16996.87 119
16998.10 153
16999.33 161
17000.57 156
17001.80 162
17003.03 144
17004.26 162
17005.49 173
17006.73 146
17007.96 150
17009.19 144
17010.42 156
17011.66 160
17012.89 141
17014.12 193
17015.36 171
17016.59 146
17017.82 146
17019.05 135
17020.29 148
17021.52 136
17022.75 154
17023.99 130
17025.22 159
17026.45 166
17027.69 177
17028.92 131
17030.15 149
17031.39 145
17032.62 140
17033.85 150
17035.09 148
17036.32 155
17037.55 143
17038.79 126
17040.02 133
17041.25 137
17042.49 151
17043.72 178
17044.96 142
17046.19 127
17047.42 150
17048.66 142
17049.89 176
17051.13 140
17052.36 132
17053.59 110
17054.83 163
17056.06 159
17057.30 130
17058.53 116
17059.77 138
17061.00 139
17062.23 147
17063.47 146
17064.70 155
17065.94 137
17067.17 135
17068.41 140
17069.64 167
17070.88 164
17072.11 129
17073.35 121
17074.58 138
17075.82 131
17077.05 122
17078.29 139
17079.52 139
17080.76 145
17081.99 96
17083.23 105
17084.46 147
17085.70 125
17086.93 143
17088.17 120
17089.40 130
17090.64 142
17091.88 120
17093.11 124
17094.35 135
17095.58 138
17096.82 145
17098.05 107
17099.29 134
17100.53 128
17101.76 119
17103.00 153
17104.23 106
17105.47 106
17106.71 143
17107.94 162
17109.18 141
17110.41 126
17111.65 114
17112.89 135
17114.12 132
17115.36 153
17116.60 136
17117.83 134
17119.07 126
17120.31 133
17121.54 134
17122.78 131
17124.02 142
17125.25 151
17126.49 111
17127.73 108
17128.96 128
17130.20 140
17131.44 140
17132.67 136
17133.91 122
17135.15 144
17136.39 124
17137.62 121
17138.86 112
17140.10 111
17141.33 109
17142.57 128
17143.81 110
17145.05 145
17146.28 131
17147.52 132
17148.76 118
17150.00 137
17151.24 142
17152.47 111
17153.71 119
17154.95 103
17156.19 114
17157.42 124
17158.66 118
17159.90 132
17161.14 135
17162.38 144
17163.61 126
17164.85 130
17166.09 110
17167.33 125
17168.57 134
17169.81 150
17171.04 111
17172.28 118
17173.52 105
17174.76 107
17176.00 126
17177.24 125
17178.48 114
17179.72 130
17180.95 135
17182.19 145
17183.43 133
17184.67 133
17185.91 148
17187.15 138
17188.39 112
17189.63 134
17190.87 128
17192.10 115
17193.34 122
17194.58 113
17195.82 121
17197.06 127
17198.30 137
17199.54 99
17200.78 111
17202.02 134
17203.26 146
17204.50 103
17205.74 113
17206.98 105
17208.22 115
17209.46 104
17210.70 136
17211.94 148
17213.18 101
17214.42 96
17215.66 108
17216.90 99
17218.14 107
17219.38 131
17220.62 111
17221.86 105
17223.10 102
17224.34 97
17225.58 115
17226.82 117
17228.06 123
17229.30 118
17230.54 131
17231.78 129
17233.02 130
17234.26 110
17235.50 137
17236.75 104
17237.99 120
17239.23 127
17240.47 110
17241.71 104
17242.95 93
17244.19 123
17245.43 102
17246.67 113
17247.92 129
17249.16 133
17250.40 95
17251.64 102
17252.88 108
17254.12 119
17255.36 119
17256.60 114
17257.85 115
17259.09 102
17260.33 113
17261.57 138
17262.81 92
17264.05 110
17265.30 98
17266.54 99
17267.78 118
17269.02 116
17270.26 127
17271.51 112
17272.75 112
17273.99 127
17275.23 103
17276.48 128
17277.72 127
17278.96 137
17280.20 106
17281.44 125
17282.69 150
17283.93 88
17285.17 105
17286.41 102
17287.66 114
17288.90 106
17290.14 92
17291.39 102
17292.63 125
17293.87 146
17295.11 88
17296.36 94
17297.60 118
17298.84 105
17300.09 115
17301.33 108
17302.57 106
17303.82 130
17305.06 114
17306.30 97
17307.55 123
17308.79 130
17310.03 127
17311.28 119
17312.52 92
17313.76 102
17315.01 111
17316.25 111
17317.49 103
17318.74 127
17319.98 134
17321.23 126
17322.47 100
17323.71 100
17324.96 94
17326.20 79
17327.45 94
17328.69 137
17329.93 108
17331.18 109
17332.42 139
17333.67 107
17334.91 95
17336.16 104
17337.40 122
17338.64 108
17339.89 128
17341.13 104
17342.38 105
17343.62 89
17344.87 100
17346.11 117
17347.36 113
17348.60 105
17349.85 107
17351.09 116
17352.34 113
17353.58 91
17354.83 91
17356.07 103
17357.32 110
17358.56 124
17359.81 144
17361.05 121
17362.30 114
17363.54 120
17364.79 120
17366.03 125
17367.28 117
17368.53 149
17369.77 129
17371.02 121
17372.26 123
17373.51 116
17374.75 100
17376.00 119
17377.25 130
17378.49 120
17379.74 118
17380.98 136
17382.23 106
17383.48 109
17384.72 137
17385.97 126
17387.21 114
17388.46 121
17389.71 113
17390.95 96
17392.20 113
17393.45 109
17394.69 124
17395.94 112
17397.19 122
17398.43 128
17399.68 107
17400.93 134
17402.17 107
17403.42 106
17404.67 113
17405.91 120
17407.16 113
17408.41 108
17409.65 131
17410.90 129
17412.15 82
17413.40 115
17414.64 116
17415.89 99
17417.14 109
17418.39 119
17419.63 95
17420.88 90
17422.13 107
17423.38 107
17424.62 98
17425.87 105
17427.12 103
17428.37 110
17429.61 111
17430.86 100
17432.11 99
17433.36 136
17434.60 94
17435.85 109
17437.10 124
17438.35 115
17439.60 125
17440.85 114
17442.09 120
17443.34 122
17444.59 118
17445.84 136
17447.09 106
17448.34 123
17449.58 116
17450.83 130
17452.08 115
17453.33 119
17454.58 127
17455.83 106
17457.08 103
17458.32 130
17459.57 121
17460.82 127
17462.07 110
17463.32 119
17464.57 116
17465.82 148
17467.07 125
17468.32 119
17469.57 123
17470.81 111
17472.06 124
17473.31 128
17474.56 129
17475.81 140
17477.06 133
17478.31 120
17479.56 131
17480.81 119
17482.06 152
17483.31 126
17484.56 130
17485.81 120
17487.06 109
17488.31 113
17489.56 96
17490.81 124
17492.06 138
17493.31 133
17494.56 130
17495.81 151
17497.06 111
17498.31 138
17499.56 142
17500.81 167
17502.06 141
17503.31 169
17504.56 130
17505.81 148
17507.06 144
17508.31 124
17509.56 168
17510.81 135
17512.06 104
17513.32 123
17514.57 139
17515.82 149
17517.07 146
17518.32 133
17519.57 138
17520.82 122
17522.07 126
17523.32 159
17524.57 129
17525.83 161
17527.08 116
17528.33 135
17529.58 137
17530.83 134
17532.08 125
17533.33 135
17534.59 154
17535.84 152
17537.09 146
17538.34 147
17539.59 154
17540.84 122
17542.10 136
17543.35 134
17544.60 133
17545.85 140
17547.10 173
17548.36 139
17549.61 157
17550.86 140
17552.11 122
17553.36 153
17554.62 169
17555.87 145
17557.12 156
17558.37 128
17559.63 119
17560.88 135
17562.13 106
17563.38 110
17564.64 117
17565.89 157
17567.14 119
17568.39 114
17569.65 135
17570.90 135
17572.15 118
17573.41 123
17574.66 114
17575.91 148
17577.16 158
17578.42 131
17579.67 154
17580.92 152
17582.18 146
17583.43 129
17584.68 177
17585.94 165
17587.19 123
17588.44 121
17589.70 156
17590.95 143
17592.20 142
17593.46 141
17594.71 139
17595.97 112
17597.22 126
17598.47 127
17599.73 133
17600.98 127
17602.23 170
17603.49 140
17604.74 131
17606.00 129
17607.25 127
17608.51 117
17609.76 128
17611.01 142
17612.27 152
17613.52 128
17614.78 134
17616.03 136
17617.29 99
17618.54 101
17619.79 150
17621.05 153
17622.30 116
17623.56 134
17624.81 140
17626.07 129
17627.32 114
17628.58 134
17629.83 135
17631.09 139
17632.34 138
17633.60 107
17634.85 111
17636.11 140
17637.36 100
17638.62 116
17639.87 126
17641.13 137
17642.39 140
17643.64 124
17644.90 158
17646.15 135
17647.41 118
17648.66 125
17649.92 137
17651.17 147
17652.43 110
17653.69 116
17654.94 121
17656.20 100
17657.45 107
17658.71 111
17659.97 117
17661.22 119
17662.48 110
17663.73 112
17664.99 117
17666.25 95
17667.50 120
17668.76 104
17670.02 118
17671.27 113
17672.53 115
17673.78 108
17675.04 117
17676.30 94
17677.55 95
17678.81 96
17680.07 113
17681.32 117
17682.58 126
17683.84 107
17685.10 124
17686.35 83
17687.61 107
17688.87 106
17690.12 115
17691.38 135
17692.64 135
17693.89 121
17695.15 102
17696.41 90
17697.67 117
17698.92 115
17700.18 116
17701.44 127
17702.70 111
17703.95 112
17705.21 124
17706.47 105
17707.73 98
17708.98 100
17710.24 128
17711.50 147
17712.76 106
17714.02 131
17715.27 109
17716.53 113
17717.79 123
17719.05 111
17720.31 122
17721.57 110
17722.82 101
17724.08 108
17725.34 115
17726.60 104
17727.86 106
17729.12 126
17730.37 122
17731.63 105
17732.89 117
17734.15 109
17735.41 125
17736.67 98
17737.93 117
17739.18 112
17740.44 106
17741.70 109
17742.96 97
17744.22 86
17745.48 118
17746.74 119
17748.00 111
17749.26 88
17750.52 116
17751.78 123
17753.04 118
17754.29 85
17755.55 87
17756.81 99
17758.07 104
17759.33 111
17760.59 105
17761.85 100
17763.11 122
17764.37 138
17765.63 123
17766.89 154
17768.15 128
17769.41 113
17770.67 103
17771.93 104
17773.19 90
17774.45 90
17775.71 125
17776.97 146
17778.23 100
17779.49 114
17780.75 90
17782.01 101
17783.27 113
17784.53 133
17785.79 87
17787.05 117
17788.31 108
17789.58 111
17790.84 102
17792.10 102
17793.36 115
17794.62 123
17795.88 126
17797.14 115
17798.40 101
17799.66 116
17800.92 107
17802.18 89
17803.45 106
17804.71 123
17805.97 105
17807.23 103
17808.49 108
17809.75 101
17811.01 113
17812.27 87
17813.54 102
17814.80 92
17816.06 75
17817.32 87
17818.58 122
17819.84 146
17821.11 111
17822.37 103
17823.63 119
17824.89 106
17826.15 80
17827.42 76
17828.68 85
17829.94 105
17831.20 111
17832.46 95
17833.73 108
17834.99 98
17836.25 135
17837.51 113
17838.78 113
17840.04 119
17841.30 108
17842.56 97
17843.83 116
17845.09 95
17846.35 97
17847.61 100
17848.88 107
17850.14 103
17851.40 108
17852.66 73
17853.93 89
17855.19 96
17856.45 127
17857.72 126
17858.98 113
17860.24 99
17861.51 93
17862.77 101
17864.03 100
17865.30 100
17866.56 83
17867.82 112
17869.09 118
17870.35 96
17871.61 88
17872.88 79
17874.14 93
17875.40 99
17876.67 94
17877.93 105
17879.20 100
17880.46 108
17881.72 117
17882.99 118
17884.25 105
17885.52 104
17886.78 97
17888.04 108
17889.31 104
17890.57 93
17891.84 95
17893.10 131
17894.36 114
17895.63 107
17896.89 84
17898.16 99
17899.42 90
17900.69 91
17901.95 88
17903.22 98
17904.48 112
17905.75 101
17907.01 104
17908.28 98
17909.54 96
17910.81 98
17912.07 94
17913.34 95
17914.60 72
17915.87 90
17917.13 99
17918.40 99
17919.66 101
17920.93 107
17922.19 132
17923.46 116
17924.72 112
17925.99 111
17927.25 91
17928.52 123
17929.79 121
17931.05 95
17932.32 91
17933.58 91
17934.85 100
17936.11 112
17937.38 108
17938.65 122
17939.91 106
17941.18 98
17942.44 86
17943.71 127
17944.98 98
17946.24 113
17947.51 114
17948.77 107
17950.04 108
17951.31 106
17952.57 98
17953.84 106
17955.11 105
17956.37 91
17957.64 95
17958.91 98
17960.17 105
17961.44 110
17962.71 97
17963.97 125
17965.24 102
17966.51 100
17967.77 117
17969.04 98
17970.31 94
17971.58 99
17972.84 116
17974.11 112
17975.38 110
17976.64 103
17977.91 118
17979.18 116
17980.45 96
17981.71 102
17982.98 113
17984.25 142
17985.52 145
17986.78 107
17988.05 97
17989.32 104
17990.59 117
17991.86 107
17993.12 108
17994.39 126
17995.66 115
17996.93 110
17998.20 87
17999.46 80
18000.73 94
18002.00 93
18003.27 92
18004.54 94
18005.80 94
18007.07 94
18008.34 90
18009.61 106
18010.88 101
18012.15 108
18013.42 102
18014.68 105
18015.95 86
18017.22 123
18018.49 87
18019.76 99
18021.03 111
18022.30 91
18023.57 122
18024.83 115
18026.10 99
18027.37 128
18028.64 128
18029.91 118
18031.18 100
18032.45 122
18033.72 107
18034.99 117
18036.26 120
18037.53 120
18038.80 98
18040.07 108
18041.34 85
18042.60 96
18043.87 109
18045.14 96
18046.41 97
18047.68 76
18048.95 102
18050.22 104
18051.49 103
18052.76 121
18054.03 98
18055.30 93
18056.57 102
18057.84 104
18059.11 104
18060.38 108
18061.65 91
18062.92 87
18064.20 120
18065.47 106
18066.74 85
18068.01 96
18069.28 103
18070.55 90
18071.82 103
18073.09 97
18074.36 102
18075.63 104
18076.90 88
18078.17 85
18079.44 106
18080.71 104
18081.99 111
18083.26 101
18084.53 96
18085.80 89
18087.07 101
18088.34 103
18089.61 98
18090.88 71
18092.15 100
18093.43 88
18094.70 108
18095.97 117
18097.24 92
18098.51 86
18099.78 103
18101.06 96
18102.33 130
18103.60 112
18104.87 123
18106.14 121
18107.41 124
18108.69 92
18109.96 104
18111.23 91
18112.50 79
18113.77 104
18115.05 98
18116.32 114
18117.59 111
18118.86 113
18120.14 117
18121.41 90
18122.68 104
18123.95 87
18125.23 102
18126.50 76
18127.77 90
18129.04 121
18130.32 141
18131.59 110
18132.86 109
18134.13 96
18135.41 119
18136.68 110
18137.95 98
18139.23 109
18140.50 128
18141.77 105
18143.05 116
18144.32 91
18145.59 82
18146.87 89
18148.14 106
18149.41 95
18150.69 82
18151.96 108
18153.23 106
18154.51 102
18155.78 73
18157.05 95
18158.33 118
18159.60 119
18160.88 109
18162.15 106
18163.42 99
18164.70 89
18165.97 120
18167.24 113
18168.52 84
18169.79 96
18171.07 118
18172.34 108
18173.62 87
18174.89 95
18176.16 88
18177.44 96
18178.71 124
18179.99 103
18181.26 92
18182.54 118
18183.81 127
18185.09 124
18186.36 121
18187.63 92
18188.91 110
18190.18 103
18191.46 108
18192.73 109
18194.01 106
18195.28 111
18196.56 109
18197.83 140
18199.11 105
18200.38 86
18201.66 100
18202.94 113
18204.21 102
18205.49 98
18206.76 114
18208.04 104
18209.31 101
18210.59 88
18211.86 100
18213.14 83
18214.41 104
18215.69 98
18216.97 99
18218.24 100
18219.52 101
18220.79 119
18222.07 90
18223.35 123
18224.62 113
18225.90 87
18227.17 98
18228.45 93
18229.73 98
18231.00 101
18232.28 103
18233.56 92
18234.83 111
18236.11 111
18237.38 99
18238.66 110
18239.94 104
18241.21 92
18242.49 89
18243.77 103
18245.04 112
18246.32 104
18247.60 118
18248.87 119
18250.15 104
18251.43 85
18252.71 89
18253.98 107
18255.26 105
18256.54 94
18257.81 117
18259.09 120
18260.37 94
18261.65 103
18262.92 105
18264.20 93
18265.48 98
18266.76 83
18268.03 109
18269.31 90
18270.59 104
18271.87 96
18273.14 94
18274.42 87
18275.70 100
18276.98 91
18278.26 94
18279.53 85
18280.81 114
18282.09 118
18283.37 143
18284.65 111
18285.92 101
18287.20 97
18288.48 106
18289.76 101
18291.04 97
18292.32 100
18293.59 109
18294.87 111
18296.15 119
18297.43 88
18298.71 104
18299.99 120
18301.27 122
18302.54 97
18303.82 109
18305.10 115
18306.38 112
18307.66 136
18308.94 97
18310.22 92
18311.50 107
18312.78 109
18314.06 101
18315.33 90
18316.61 100
18317.89 89
18319.17 112
18320.45 98
18321.73 100
18323.01 103
18324.29 104
18325.57 87
18326.85 82
18328.13 80
18329.41 91
18330.69 108
18331.97 98
18333.25 90
18334.53 97
18335.81 77
18337.09 109
18338.37 113
18339.65 96
18340.93 85
18342.21 115
18343.49 109
18344.77 106
18346.05 95
18347.33 115
18348.61 117
18349.89 93
18351.17 97
18352.45 128
18353.73 144
18355.01 135
18356.29 84
18357.57 98
18358.85 96
18360.14 117
18361.42 104
18362.70 97
18363.98 100
18365.26 87
18366.54 103
18367.82 85
18369.10 88
18370.38 94
18371.66 95
18372.95 103
18374.23 94
18375.51 103
18376.79 112
18378.07 106
18379.35 93
18380.63 100
18381.92 100
18383.20 112
18384.48 104
18385.76 93
18387.04 93
18388.32 97
18389.61 111
18390.89 92
18392.17 112
18393.45 84
18394.73 98
18396.02 87
18397.30 84
18398.58 91
18399.86 105
18401.14 102
18402.43 65
18403.71 111
18404.99 95
18406.27 97
18407.56 75
18408.84 93
18410.12 114
18411.40 111
18412.69 104
18413.97 107
18415.25 93
18416.53 103
18417.82 91
18419.10 90
18420.38 97
18421.67 94
18422.95 81
18424.23 107
18425.51 98
18426.80 101
18428.08 88
18429.36 80
18430.65 98
18431.93 109
18433.21 109
18434.50 122
18435.78 105
18437.06 115
18438.35 101
18439.63 105
18440.92 101
18442.20 142
18443.48 112
18444.77 94
18446.05 104
18447.33 114
18448.62 106
18449.90 84
18451.19 99
18452.47 115
18453.75 89
18455.04 122
18456.32 109
18457.61 109
18458.89 106
18460.17 110
18461.46 96
18462.74 111
18464.03 127
18465.31 104
18466.60 105
18467.88 98
18469.17 93
18470.45 113
18471.74 100
18473.02 77
18474.30 95
18475.59 118
18476.87 102
18478.16 98
18479.44 91
18480.73 96
18482.01 101
18483.30 101
18484.58 116
18485.87 77
18487.16 83
18488.44 92
18489.73 97
18491.01 96
18492.30 93
18493.58 136
18494.87 101
18496.15 87
18497.44 101
18498.72 100
18500.01 99
18501.30 88
18502.58 93
18503.87 109
18505.15 114
18506.44 93
18507.73 101
18509.01 98
18510.30 99
18511.58 103
18512.87 101
18514.16 86
18515.44 107
18516.73 124
18518.01 95
18519.30 91
18520.59 100
18521.87 116
18523.16 117
18524.45 113
18525.73 119
18527.02 83
18528.31 98
18529.59 87
18530.88 95
18532.17 111
18533.45 92
18534.74 88
18536.03 84
18537.31 114
18538.60 112
18539.89 112
18541.18 96
18542.46 93
18543.75 106
18545.04 103
18546.32 79
18547.61 115
18548.90 121
18550.19 97
18551.47 115
18552.76 114
18554.05 121
18555.34 83
18556.62 80
18557.91 122
18559.20 95
18560.49 109
18561.78 107
18563.06 99
18564.35 86
18565.64 111
18566.93 88
18568.22 109
18569.50 106
18570.79 112
18572.08 117
18573.37 97
18574.66 103
18575.94 111
18577.23 117
18578.52 117
18579.81 96
18581.10 120
18582.39 113
18583.68 91
18584.96 104
18586.25 98
18587.54 84
18588.83 104
18590.12 111
18591.41 110
18592.70 115
18593.99 94
18595.27 96
18596.56 125
18597.85 103
18599.14 102
18600.43 120
18601.72 117
18603.01 105
18604.30 109
18605.59 107
18606.88 117
18608.17 115
18609.46 120
18610.75 127
18612.04 100
18613.33 101
18614.62 113
18615.90 105
18617.19 92
18618.48 95
18619.77 109
18621.06 102
18622.35 106
18623.64 125
18624.93 104
18626.22 103
18627.51 113
18628.80 117
18630.09 92
18631.39 112
18632.68 98
18633.97 94
18635.26 105
18636.55 103
18637.84 112
18639.13 110
18640.42 112
18641.71 94
18643.00 90
18644.29 88
18645.58 94
18646.87 89
18648.16 89
18649.45 84
18650.74 89
18652.04 98
18653.33 88
18654.62 95
18655.91 111
18657.20 87
18658.49 95
18659.78 92
18661.07 103
18662.36 92
18663.66 83
18664.95 114
18666.24 85
18667.53 96
18668.82 94
18670.11 96
18671.41 93
18672.70 97
18673.99 93
18675.28 110
18676.57 115
18677.86 112
18679.16 103
18680.45 111
18681.74 91
18683.03 121
18684.32 80
18685.62 89
18686.91 107
18688.20 98
18689.49 90
18690.79 82
18692.08 101
18693.37 88
18694.66 102
18695.96 96
18697.25 92
18698.54 87
18699.83 88
18701.13 87
18702.42 98
18703.71 93
18705.00 92
18706.30 88
18707.59 90
18708.88 87
18710.18 90
18711.47 81
18712.76 87
18714.05 103
18715.35 104
18716.64 91
18717.93 91
18719.23 91
18720.52 88
18721.81 79
18723.11 81
18724.40 90
18725.69 78
18726.99 97
18728.28 115
18729.58 91
18730.87 82
18732.16 97
18733.46 95
18734.75 83
18736.04 111
18737.34 95
18738.63 120
18739.93 98
18741.22 89
18742.51 71
18743.81 87
18745.10 71
18746.40 87
18747.69 87
18748.99 83
18750.28 121
18751.58 142
18752.87 111
18754.16 83
18755.46 88
18756.75 87
18758.05 104
18759.34 109
18760.64 102
18761.93 101
18763.23 81
18764.52 84
18765.82 83
18767.11 131
18768.41 77
18769.70 80
18771.00 64
18772.29 88
18773.59 91
18774.88 77
18776.18 87
18777.47 96
18778.77 104
18780.06 104
18781.36 99
18782.65 90
18783.95 112
18785.25 94
18786.54 98
18787.84 73
18789.13 77
18790.43 84
18791.72 82
18793.02 95
18794.32 91
18795.61 97
18796.91 110
18798.20 111
18799.50 87
18800.80 82
18802.09 84
18803.39 83
18804.69 93
18805.98 95
18807.28 90
18808.57 86
18809.87 116
18811.17 93
18812.46 112
18813.76 102
18815.06 117
18816.35 84
18817.65 70
18818.95 83
18820.24 73
18821.54 110
18822.84 79
18824.13 83
18825.43 94
18826.73 81
18828.03 92
18829.32 93
18830.62 85
18831.92 99
18833.21 95
18834.51 103
18835.81 89
18837.11 86
18838.40 95
18839.70 96
18841.00 84
18842.30 78
18843.59 96
18844.89 69
18846.19 76
18847.49 97
18848.79 98
18850.08 85
18851.38 81
18852.68 83
18853.98 70
18855.27 109
18856.57 105
18857.87 72
18859.17 75
18860.47 98
18861.77 128
18863.06 111
18864.36 88
18865.66 93
18866.96 97
18868.26 79
18869.56 76
18870.85 80
18872.15 100
18873.45 118
18874.75 91
18876.05 82
18877.35 94
18878.65 79
18879.95 72
18881.24 92
18882.54 94
18883.84 88
18885.14 75
18886.44 96
18887.74 98
18889.04 95
18890.34 68
18891.64 76
18892.94 105
18894.24 83
18895.54 62
18896.84 80
18898.13 78
18899.43 75
18900.73 91
18902.03 77
18903.33 78
18904.63 107
18905.93 83
18907.23 81
18908.53 74
18909.83 61
18911.13 96
18912.43 84
18913.73 95
18915.03 101
18916.33 78
18917.63 99
18918.93 90
18920.23 102
18921.53 99
18922.83 88
18924.13 82
18925.43 106
18926.74 104
18928.04 109
18929.34 97
18930.64 73
18931.94 85
18933.24 71
18934.54 66
18935.84 81
18937.14 77
18938.44 76
18939.74 97
18941.04 92
18942.34 76
18943.65 78
18944.95 83
18946.25 77
18947.55 101
18948.85 76
18950.15 75
18951.45 71
18952.75 80
18954.06 92
18955.36 82
18956.66 87
18957.96 71
18959.26 102
18960.56 100
18961.87 87
18963.17 90
18964.47 75
18965.77 91
18967.07 118
18968.37 99
18969.68 76
18970.98 74
18972.28 90
18973.58 96
18974.88 76
18976.19 113
18977.49 98
18978.79 102
18980.09 87
18981.40 77
18982.70 86
18984.00 82
18985.30 89
18986.61 99
18987.91 72
18989.21 102
18990.51 86
18991.82 92
18993.12 91
18994.42 76
18995.73 86
18997.03 78
18998.33 87
18999.63 67
19000.94 83
19002.24 93
19003.54 79
19004.85 73
19006.15 98
19007.45 78
19008.76 72
19010.06 85
19011.36 78
19012.67 86
19013.97 95
19015.27 88
19016.58 103
19017.88 85
19019.18 76
19020.49 84
19021.79 81
19023.10 97
19024.40 99
19025.70 95
19027.01 79
19028.31 83
19029.62 93
19030.92 80
19032.22 71
19033.53 90
19034.83 82
19036.14 95
19037.44 89
19038.75 89
19040.05 71
19041.35 61
19042.66 102
19043.96 110
19045.27 81
19046.57 66
19047.88 104
19049.18 95
19050.49 86
19051.79 66
19053.10 86
19054.40 79
19055.71 77
19057.01 82
19058.32 98
19059.62 79
19060.93 100
19062.23 90
19063.54 81
19064.84 62
19066.15 72
19067.45 79
19068.76 80
19070.06 88
19071.37 87
19072.67 78
19073.98 68
19075.29 77
19076.59 85
19077.90 72
19079.20 100
19080.51 103
19081.81 64
19083.12 94
19084.43 92
19085.73 94
19087.04 87
19088.34 86
19089.65 79
19090.96 93
19092.26 83
19093.57 87
19094.87 98
19096.18 94
19097.49 112
19098.79 120
19100.10 83
19101.41 80
19102.71 96
19104.02 116
19105.33 84
19106.63 73
19107.94 70
19109.25 112
19110.55 101
19111.86 95
19113.17 77
19114.47 71
19115.78 87
19117.09 95
19118.40 95
19119.70 80
19121.01 67
19122.32 89
19123.62 76
19124.93 87
19126.24 90
19127.55 73
19128.85 74
19130.16 87
19131.47 85
19132.78 85
19134.08 77
19135.39 71
19136.70 91
19138.01 108
19139.32 87
19140.62 88
19141.93 82
19143.24 83
19144.55 64
19145.85 84
19147.16 69
19148.47 79
19149.78 78
19151.09 92
19152.40 98
19153.70 82
19155.01 111
19156.32 90
19157.63 81
19158.94 79
19160.25 80
19161.55 93
19162.86 83
19164.17 82
19165.48 61
19166.79 77
19168.10 90
19169.41 65
19170.72 78
19172.02 69
19173.33 67
19174.64 77
19175.95 109
19177.26 89
19178.57 82
19179.88 107
19181.19 80
19182.50 90
19183.81 86
19185.12 89
19186.43 91
19187.74 74
19189.05 67
19190.35 75
19191.66 73
19192.97 63
19194.28 89
19195.59 78
19196.90 90
19198.21 87
19199.52 79
19200.83 84
19202.14 92
19203.45 94
19204.76 103
19206.07 88
19207.38 79
19208.69 64
19210.00 67
19211.31 67
19212.62 84
19213.93 70
19215.24 80
19216.56 66
19217.87 82
19219.18 93
19220.49 85
19221.80 75
19223.11 74
19224.42 89
19225.73 86
19227.04 89
19228.35 75
19229.66 93
19230.97 89
19232.28 80
19233.60 93
19234.91 81
19236.22 81
19237.53 79
19238.84 80
19240.15 70
19241.46 71
19242.77 76
19244.09 86
19245.40 97
19246.71 88
19248.02 71
19249.33 70
19250.64 81
19251.95 70
19253.27 91
19254.58 71
19255.89 67
19257.20 83
19258.51 77
19259.83 69
19261.14 71
19262.45 77
19263.76 79
19265.07 75
19266.39 101
19267.70 89
19269.01 82
19270.32 87
19271.63 90
19272.95 93
19274.26 107
19275.57 108
19276.88 102
19278.20 89
19279.51 70
19280.82 80
19282.14 92
19283.45 90
19284.76 92
19286.07 115
19287.39 95
19288.70 92
19290.01 93
19291.33 86
19292.64 92
19293.95 110
19295.26 91
19296.58 66
19297.89 94
19299.20 72
19300.52 79
19301.83 118
19303.14 112
19304.46 80
19305.77 81
19307.09 97
19308.40 97
19309.71 77
19311.03 91
19312.34 83
19313.65 125
19314.97 104
19316.28 115
19317.60 91
19318.91 88
19320.22 83
19321.54 96
19322.85 99
19324.17 93
19325.48 87
19326.79 84
19328.11 78
19329.42 66
19330.74 98
19332.05 115
19333.37 93
19334.68 84
19335.99 96
19337.31 83
19338.62 90
19339.94 77
19341.25 96
19342.57 72
19343.88 68
19345.20 83
19346.51 90
19347.83 78
19349.14 100
19350.46 85
19351.77 94
19353.09 85
19354.40 84
19355.72 87
19357.03 76
19358.35 76
19359.66 80
19360.98 71
19362.29 95
19363.61 106
19364.93 76
19366.24 72
19367.56 88
19368.87 90
19370.19 88
19371.50 59
19372.82 62
19374.14 85
19375.45 82
19376.77 55
19378.08 92
19379.40 76
19380.72 76
19382.03 93
19383.35 64
19384.66 77
19385.98 73
19387.30 84
19388.61 89
19389.93 76
19391.25 70
19392.56 88
19393.88 81
19395.20 68
19396.51 81
19397.83 86
19399.15 82
19400.46 67
19401.78 69
19403.10 69
19404.41 111
19405.73 88
19407.05 87
19408.36 70
19409.68 88
19411.00 82
19412.31 101
19413.63 114
19414.95 84
19416.27 77
19417.58 73
19418.90 82
19420.22 76
19421.54 93
19422.85 101
19424.17 85
19425.49 82
19426.81 61
19428.12 91
19429.44 87
19430.76 80
19432.08 69
19433.40 73
19434.71 84
19436.03 88
19437.35 81
19438.67 83
19439.99 95
19441.30 113
19442.62 72
19443.94 69
19445.26 88
19446.58 95
19447.89 81
19449.21 59
19450.53 84
19451.85 67
19453.17 79
19454.49 104
19455.81 95
19457.12 99
19458.44 115
19459.76 93
19461.08 84
19462.40 66
19463.72 86
19465.04 75
19466.36 71
19467.68 70
19468.99 92
19470.31 93
19471.63 91
19472.95 72
19474.27 77
19475.59 108
19476.91 90
19478.23 78
19479.55 95
19480.87 98
19482.19 95
19483.51 84
19484.83 75
19486.15 76
19487.47 74
19488.79 72
19490.11 90
19491.43 83
19492.75 77
19494.07 81
19495.39 120
19496.71 89
19498.03 92
19499.35 106
19500.67 82
19501.99 78
19503.31 62
19504.63 85
19505.95 91
19507.27 93
19508.59 80
19509.91 61
19511.23 71
19512.55 102
19513.87 115
19515.19 82
19516.51 91
19517.83 113
19519.15 113
19520.47 86
19521.79 104
19523.12 77
19524.44 74
19525.76 70
19527.08 90
19528.40 80
19529.72 90
19531.04 100
19532.36 67
19533.68 89
19535.01 78
19536.33 86
19537.65 78
19538.97 83
19540.29 81
19541.61 77
19542.93 84
19544.26 99
19545.58 74
19546.90 92
19548.22 73
19549.54 78
19550.87 105
19552.19 75
19553.51 91
19554.83 92
19556.15 75
19557.47 64
19558.80 72
19560.12 83
19561.44 85
19562.76 70
19564.09 98
19565.41 84
19566.73 88
19568.05 70
19569.38 93
19570.70 83
19572.02 101
19573.34 78
19574.67 88
19575.99 104
19577.31 75
19578.63 98
19579.96 106
19581.28 83
19582.60 101
19583.93 80
19585.25 87
19586.57 85
19587.90 104
19589.22 82
19590.54 74
19591.86 61
19593.19 80
19594.51 70
19595.83 76
19597.16 88
19598.48 103
19599.81 76
19601.13 72
19602.45 88
19603.78 76
19605.10 63
19606.42 77
19607.75 97
19609.07 104
19610.40 101
19611.72 82
19613.04 79
19614.37 79
19615.69 52
19617.02 72
19618.34 83
19619.66 89
19620.99 66
19622.31 91
19623.64 104
19624.96 76
19626.29 82
19627.61 81
19628.93 76
19630.26 85
19631.58 85
19632.91 76
19634.23 80
19635.56 91
19636.88 70
19638.21 85
19639.53 96
19640.86 96
19642.18 90
19643.51 69
19644.83 70
19646.16 94
19647.48 92
19648.81 78
19650.13 79
19651.46 78
19652.78 90
19654.11 98
19655.43 89
19656.76 110
19658.08 125
19659.41 85
19660.74 79
19662.06 88
19663.39 87
19664.71 98
19666.04 87
19667.36 88
19668.69 77
19670.02 74
19671.34 114
19672.67 70
19673.99 62
19675.32 79
19676.65 97
19677.97 94
19679.30 80
19680.63 94
19681.95 93
19683.28 108
19684.60 80
19685.93 86
19687.26 108
19688.58 91
19689.91 96
19691.24 83
19692.56 82
19693.89 84
19695.22 83
19696.54 81
19697.87 109
19699.20 81
19700.52 79
19701.85 88
19703.18 86
19704.51 76
19705.83 79
19707.16 75
19708.49 89
19709.81 114
19711.14 98
19712.47 83
19713.80 87
19715.12 87
19716.45 73
19717.78 85
19719.11 82
19720.43 81
19721.76 82
19723.09 95
19724.42 81
19725.74 95
19727.07 87
19728.40 90
19729.73 86
19731.06 109
19732.38 100
19733.71 79
19735.04 83
19736.37 76
19737.70 71
19739.02 82
19740.35 83
19741.68 105
19743.01 90
19744.34 104
19745.67 73
19747.00 93
19748.32 119
19749.65 95
19750.98 88
19752.31 90
19753.64 120
19754.97 112
19756.30 91
19757.62 68
19758.95 79
19760.28 78
19761.61 82
19762.94 84
19764.27 102
19765.60 80
19766.93 89
19768.26 82
19769.59 94
19770.92 82
19772.25 87
19773.57 80
19774.90 98
19776.23 83
19777.56 96
19778.89 87
19780.22 83
19781.55 79
19782.88 80
19784.21 94
19785.54 65
19786.87 87
19788.20 84
19789.53 87
19790.86 92
19792.19 81
19793.52 89
19794.85 124
19796.18 90
19797.51 102
19798.84 83
19800.17 97
19801.50 101
19802.83 111
19804.16 68
19805.49 83
19806.82 75
19808.16 95
19809.49 90
19810.82 79
19812.15 117
19813.48 89
19814.81 91
19816.14 84
19817.47 78
19818.80 73
19820.13 84
19821.46 92
19822.79 78
19824.13 80
19825.46 81
19826.79 67
19828.12 71
19829.45 80
19830.78 76
19832.11 97
19833.44 84
19834.78 78
19836.11 91
19837.44 74
19838.77 79
19840.10 102
19841.43 103
19842.77 101
19844.10 87
19845.43 89
19846.76 94
19848.09 72
19849.42 90
19850.76 77
19852.09 72
19853.42 81
19854.75 97
19856.09 76
19857.42 70
19858.75 91
19860.08 72
19861.41 77
19862.75 92
19864.08 91
19865.41 102
19866.74 94
19868.08 81
19869.41 80
19870.74 71
19872.08 78
19873.41 80
19874.74 69
19876.07 108
19877.41 86
19878.74 73
19880.07 88
19881.41 114
19882.74 78
19884.07 68
19885.40 83
19886.74 96
19888.07 80
19889.40 101
19890.74 89
19892.07 103
19893.40 101
19894.74 99
19896.07 107
19897.41 83
19898.74 95
19900.07 82
19901.41 70
19902.74 81
19904.07 84
19905.41 77
19906.74 88
19908.08 91
19909.41 74
19910.74 108
19912.08 87
19913.41 69
19914.75 76
19916.08 71
19917.41 86
19918.75 110
19920.08 78
19921.42 96
19922.75 74
19924.09 113
19925.42 84
19926.76 87
19928.09 96
19929.42 114
19930.76 104
19932.09 98
19933.43 102
19934.76 92
19936.10 105
19937.43 105
19938.77 83
19940.10 80
19941.44 98
19942.77 105
19944.11 78
19945.44 91
19946.78 73
19948.11 83
19949.45 94
19950.79 84
19952.12 104
19953.46 73
19954.79 97
19956.13 103
19957.46 100
19958.80 60
19960.13 80
19961.47 79
19962.81 65
19964.14 82
19965.48 83
19966.81 79
19968.15 65
19969.49 88
19970.82 79
19972.16 110
19973.49 99
19974.83 94
19976.17 98
19977.50 89
19978.84 80
19980.18 89
19981.51 110
19982.85 101
19984.18 99
19985.52 106
19986.86 89
19988.19 80
19989.53 88
19990.87 78
19992.20 74
19993.54 73
19994.88 82
19996.21 99
19997.55 105
19998.89 109
20000.23 106
20001.56 93
20002.90 108
20004.24 88
20005.57 94
20006.91 91
20008.25 86
20009.59 121
20010.92 101
20012.26 82
20013.60 90
20014.94 85
20016.27 100
20017.61 96
20018.95 81
20020.29 107
20021.62 99
20022.96 93
20024.30 78
20025.64 90
20026.98 117
20028.31 91
20029.65 86
20030.99 80
20032.33 80
20033.67 96
20035.00 95
20036.34 97
20037.68 92
20039.02 106
20040.36 107
20041.70 98
20043.03 91
20044.37 100
20045.71 87
20047.05 83
20048.39 88
20049.73 82
20051.07 103
20052.41 116
20053.74 99
20055.08 88
20056.42 82
20057.76 97
20059.10 104
20060.44 100
20061.78 82
20063.12 94
20064.46 98
20065.80 92
20067.13 126
20068.47 108
20069.81 106
20071.15 88
20072.49 99
20073.83 85
20075.17 98
20076.51 80
20077.85 71
20079.19 85
20080.53 64
20081.87 99
20083.21 86
20084.55 93
20085.89 78
20087.23 80
20088.57 92
20089.91 92
20091.25 74
20092.59 90
20093.93 78
20095.27 83
20096.61 86
20097.95 75
20099.29 77
20100.63 101
20101.97 87
20103.31 86
20104.65 96
20105.99 83
20107.33 88
20108.67 106
20110.02 85
20111.36 73
20112.70 110
20114.04 97
20115.38 84
20116.72 111
20118.06 127
20119.40 128
20120.74 117
20122.08 87
20123.43 63
20124.77 89
20126.11 91
20127.45 103
20128.79 97
20130.13 87
20131.47 90
20132.81 100
20134.16 94
20135.50 72
20136.84 75
20138.18 109
20139.52 98
20140.86 106
20142.21 87
20143.55 97
20144.89 107
