# Supplementary material for: MALDI-TOF MS typing enables the classification of brewing yeasts of the genus Saccharomyces to major beer styles
Source: PLoS One. 2017 Aug 9;12(8):e0181694. doi: 10.1371/journal.pone.0181694 (PMC5549903; doi:10.1371/journal.pone.0181694)
Supplement: S2 File — The directory includes 90 raw files and was zipped to “.zip”; the folder has three strains with 30 spectra per strain; S1 Text explains the raw files with an example and Table 1 represents the yeast strains used within the experiment. (ZIP) [file pone.0181694.s005.zip › 4-6/30253-149-OG-WB-WB-YPG-18h-E-E_2015-07-13_1_0_A7_1.dat]

2000.66 1123
2001.08 1404
2001.50 1246
2001.92 974
2002.34 1016
2002.77 1144
2003.19 1194
2003.61 1123
2004.03 1062
2004.45 1034
2004.88 910
2005.30 953
2005.72 1220
2006.14 1080
2006.56 1056
2006.99 999
2007.41 1071
2007.83 1131
2008.25 1006
2008.67 947
2009.10 865
2009.52 1077
2009.94 1000
2010.36 949
2010.79 966
2011.21 1055
2011.63 1068
2012.06 1008
2012.48 1034
2012.90 1137
2013.32 944
2013.75 944
2014.17 949
2014.59 1051
2015.02 1116
2015.44 979
2015.86 869
2016.28 1097
2016.71 988
2017.13 989
2017.55 1074
2017.98 1002
2018.40 978
2018.82 944
2019.25 934
2019.67 1127
2020.09 1060
2020.52 1015
2020.94 931
2021.37 903
2021.79 811
2022.21 802
2022.64 1023
2023.06 1230
2023.48 1007
2023.91 1074
2024.33 1015
2024.76 1086
2025.18 910
2025.60 828
2026.03 962
2026.45 945
2026.88 928
2027.30 943
2027.73 914
2028.15 942
2028.57 961
2029.00 972
2029.42 894
2029.85 903
2030.27 1092
2030.70 964
2031.12 898
2031.55 925
2031.97 1015
2032.40 1066
2032.82 1044
2033.25 1064
2033.67 998
2034.10 997
2034.52 930
2034.95 1088
2035.37 1019
2035.80 990
2036.22 1019
2036.65 970
2037.07 1047
2037.50 1048
2037.92 941
2038.35 1096
2038.77 1048
2039.20 945
2039.63 1060
2040.05 895
2040.48 846
2040.90 972
2041.33 1030
2041.75 1007
2042.18 991
2042.61 925
2043.03 962
2043.46 938
2043.88 1001
2044.31 964
2044.74 1009
2045.16 1105
2045.59 1067
2046.01 1076
2046.44 1002
2046.87 1048
2047.29 986
2047.72 1077
2048.15 1064
2048.57 1065
2049.00 987
2049.43 1059
2049.85 997
2050.28 973
2050.71 1119
2051.13 1239
2051.56 1275
2051.99 1123
2052.41 1186
2052.84 1025
2053.27 1117
2053.69 1237
2054.12 1320
2054.55 1293
2054.98 1229
2055.40 1145
2055.83 1176
2056.26 1083
2056.68 1100
2057.11 1004
2057.54 1108
2057.97 1030
2058.39 1009
2058.82 1218
2059.25 1119
2059.68 1021
2060.11 1000
2060.53 1068
2060.96 1043
2061.39 1134
2061.82 1265
2062.24 1273
2062.67 987
2063.10 1175
2063.53 1295
2063.96 1354
2064.39 1391
2064.81 1280
2065.24 1427
2065.67 1513
2066.10 1473
2066.53 1510
2066.95 1493
2067.38 1394
2067.81 1343
2068.24 1309
2068.67 1052
2069.10 1070
2069.53 1077
2069.96 1185
2070.38 1193
2070.81 1102
2071.24 995
2071.67 962
2072.10 999
2072.53 1000
2072.96 1143
2073.39 1154
2073.82 1216
2074.24 1243
2074.67 1236
2075.10 1070
2075.53 1100
2075.96 1030
2076.39 1184
2076.82 1144
2077.25 1029
2077.68 924
2078.11 1088
2078.54 974
2078.97 1054
2079.40 965
2079.83 1028
2080.26 1126
2080.69 1133
2081.12 981
2081.55 990
2081.98 953
2082.41 997
2082.84 1061
2083.27 989
2083.70 956
2084.13 949
2084.56 1058
2084.99 985
2085.42 1004
2085.85 1120
2086.28 1035
2086.71 1012
2087.14 951
2087.57 969
2088.00 987
2088.43 887
2088.86 1043
2089.29 1079
2089.73 1000
2090.16 989
2090.59 980
2091.02 890
2091.45 1040
2091.88 991
2092.31 1040
2092.74 1067
2093.17 1002
2093.60 1087
2094.04 1029
2094.47 1073
2094.90 1067
2095.33 1072
2095.76 1027
2096.19 1046
2096.62 962
2097.06 870
2097.49 989
2097.92 956
2098.35 972
2098.78 1024
2099.21 968
2099.65 921
2100.08 941
2100.51 892
2100.94 917
2101.37 869
2101.81 836
2102.24 850
2102.67 944
2103.10 980
2103.53 823
2103.97 894
2104.40 1105
2104.83 992
2105.26 960
2105.70 1021
2106.13 1036
2106.56 1062
2106.99 1021
2107.43 1082
2107.86 1106
2108.29 1004
2108.72 1000
2109.16 1000
2109.59 1061
2110.02 1026
2110.46 1000
2110.89 1018
2111.32 1132
2111.75 991
2112.19 938
2112.62 907
2113.05 1043
2113.49 944
2113.92 955
2114.35 1053
2114.79 1082
2115.22 1017
2115.65 1016
2116.09 951
2116.52 978
2116.95 915
2117.39 900
2117.82 910
2118.26 959
2118.69 908
2119.12 923
2119.56 1023
2119.99 918
2120.42 1015
2120.86 894
2121.29 887
2121.73 864
2122.16 819
2122.59 906
2123.03 902
2123.46 1028
2123.90 1005
2124.33 922
2124.77 934
2125.20 854
2125.64 857
2126.07 905
2126.50 860
2126.94 864
2127.37 912
2127.81 1024
2128.24 826
2128.68 801
2129.11 891
2129.55 965
2129.98 871
2130.42 991
2130.85 1057
2131.29 1120
2131.72 929
2132.16 1075
2132.59 1058
2133.03 1033
2133.46 1070
2133.90 1058
2134.33 968
2134.77 818
2135.20 894
2135.64 959
2136.08 895
2136.51 877
2136.95 1006
2137.38 1057
2137.82 1034
2138.25 985
2138.69 941
2139.13 989
2139.56 1139
2140.00 986
2140.43 892
2140.87 906
2141.31 935
2141.74 1089
2142.18 1015
2142.61 875
2143.05 998
2143.49 1051
2143.92 867
2144.36 900
2144.80 876
2145.23 792
2145.67 855
2146.11 938
2146.54 913
2146.98 1035
2147.42 964
2147.85 992
2148.29 1023
2148.73 1139
2149.16 1081
2149.60 1076
2150.04 1168
2150.47 1126
2150.91 1100
2151.35 1052
2151.79 1222
2152.22 1202
2152.66 1150
2153.10 1085
2153.53 1047
2153.97 1030
2154.41 973
2154.85 1017
2155.28 1085
2155.72 1005
2156.16 1063
2156.60 1055
2157.03 1207
2157.47 1061
2157.91 978
2158.35 1017
2158.79 1087
2159.22 1060
2159.66 1086
2160.10 1110
2160.54 1000
2160.98 1015
2161.41 945
2161.85 1085
2162.29 1013
2162.73 1038
2163.17 1000
2163.60 1060
2164.04 889
2164.48 908
2164.92 949
2165.36 963
2165.80 959
2166.24 836
2166.67 925
2167.11 904
2167.55 885
2167.99 848
2168.43 923
2168.87 974
2169.31 1148
2169.75 1176
2170.19 1094
2170.62 1116
2171.06 1204
2171.50 1307
2171.94 1300
2172.38 1313
2172.82 1391
2173.26 1506
2173.70 1264
2174.14 1377
2174.58 1445
2175.02 1518
2175.46 1474
2175.90 1459
2176.34 1343
2176.78 1266
2177.22 1407
2177.66 1260
2178.10 1080
2178.54 1084
2178.97 1262
2179.41 1034
2179.85 1051
2180.29 1130
2180.74 1224
2181.18 976
2181.62 929
2182.06 923
2182.50 1006
2182.94 946
2183.38 999
2183.82 1018
2184.26 887
2184.70 925
2185.14 1007
2185.58 905
2186.02 987
2186.46 1101
2186.90 1116
2187.34 948
2187.78 922
2188.22 933
2188.66 946
2189.11 854
2189.55 1041
2189.99 1039
2190.43 1106
2190.87 1097
2191.31 1061
2191.75 1023
2192.19 1068
2192.63 1157
2193.08 1162
2193.52 1063
2193.96 1140
2194.40 1209
2194.84 1410
2195.28 1311
2195.72 1172
2196.17 1137
2196.61 1077
2197.05 1108
2197.49 1118
2197.93 1005
2198.37 995
2198.82 1003
2199.26 1059
2199.70 997
2200.14 1003
2200.58 1088
2201.03 914
2201.47 824
2201.91 1019
2202.35 933
2202.80 976
2203.24 902
2203.68 956
2204.12 938
2204.57 1065
2205.01 1058
2205.45 1050
2205.89 969
2206.34 1132
2206.78 1114
2207.22 1067
2207.66 1139
2208.11 1103
2208.55 1088
2208.99 958
2209.44 1102
2209.88 1143
2210.32 1127
2210.76 1051
2211.21 1044
2211.65 1028
2212.09 981
2212.54 922
2212.98 1092
2213.42 1119
2213.87 1016
2214.31 907
2214.75 983
2215.20 949
2215.64 935
2216.09 945
2216.53 925
2216.97 890
2217.42 920
2217.86 909
2218.30 1038
2218.75 931
2219.19 1035
2219.64 1064
2220.08 966
2220.52 994
2220.97 955
2221.41 1065
2221.86 1304
2222.30 1050
2222.75 983
2223.19 1072
2223.63 1126
2224.08 1124
2224.52 1092
2224.97 1077
2225.41 1156
2225.86 1094
2226.30 1041
2226.75 988
2227.19 854
2227.64 1026
2228.08 1117
2228.53 1045
2228.97 939
2229.42 858
2229.86 857
2230.31 1014
2230.75 1062
2231.20 986
2231.64 1051
2232.09 1109
2232.53 1058
2232.98 1005
2233.42 1008
2233.87 1013
2234.31 941
2234.76 938
2235.20 951
2235.65 929
2236.10 885
2236.54 899
2236.99 987
2237.43 802
2237.88 844
2238.32 836
2238.77 962
2239.22 968
2239.66 902
2240.11 873
2240.55 879
2241.00 895
2241.45 768
2241.89 713
2242.34 873
2242.79 838
2243.23 1006
2243.68 930
2244.12 865
2244.57 789
2245.02 772
2245.46 900
2245.91 930
2246.36 754
2246.80 813
2247.25 820
2247.70 725
2248.14 866
2248.59 859
2249.04 903
2249.49 798
2249.93 865
2250.38 906
2250.83 781
2251.27 827
2251.72 866
2252.17 863
2252.62 963
2253.06 838
2253.51 816
2253.96 835
2254.40 866
2254.85 836
2255.30 835
2255.75 870
2256.20 872
2256.64 852
2257.09 809
2257.54 836
2257.99 808
2258.43 845
2258.88 781
2259.33 858
2259.78 862
2260.23 935
2260.67 891
2261.12 954
2261.57 1011
2262.02 1113
2262.47 1054
2262.92 996
2263.36 1054
2263.81 981
2264.26 967
2264.71 1026
2265.16 935
2265.61 978
2266.05 884
2266.50 818
2266.95 770
2267.40 1011
2267.85 1067
2268.30 960
2268.75 969
2269.20 964
2269.65 1042
2270.09 956
2270.54 1025
2270.99 1072
2271.44 979
2271.89 915
2272.34 1049
2272.79 1025
2273.24 1014
2273.69 1014
2274.14 1059
2274.59 973
2275.04 1041
2275.49 1067
2275.94 938
2276.38 919
2276.83 793
2277.28 852
2277.73 986
2278.18 1031
2278.63 963
2279.08 988
2279.53 1053
2279.98 1068
2280.43 1059
2280.88 910
2281.33 1049
2281.78 1047
2282.23 999
2282.68 912
2283.13 940
2283.59 839
2284.04 849
2284.49 782
2284.94 918
2285.39 934
2285.84 897
2286.29 963
2286.74 1004
2287.19 1078
2287.64 1090
2288.09 1094
2288.54 1161
2288.99 1350
2289.44 1256
2289.89 1331
2290.35 1395
2290.80 1538
2291.25 1545
2291.70 1568
2292.15 1721
2292.60 1512
2293.05 1491
2293.50 1506
2293.96 1254
2294.41 1151
2294.86 1114
2295.31 1092
2295.76 930
2296.21 945
2296.66 974
2297.12 920
2297.57 862
2298.02 848
2298.47 870
2298.92 843
2299.38 892
2299.83 804
2300.28 843
2300.73 897
2301.18 807
2301.64 942
2302.09 893
2302.54 925
2302.99 1030
2303.44 941
2303.90 926
2304.35 935
2304.80 966
2305.25 984
2305.71 931
2306.16 897
2306.61 939
2307.07 862
2307.52 910
2307.97 1028
2308.42 1015
2308.88 1011
2309.33 1030
2309.78 927
2310.23 1080
2310.69 1108
2311.14 1069
2311.59 889
2312.05 1008
2312.50 1062
2312.95 916
2313.41 1143
2313.86 1061
2314.31 1029
2314.77 1021
2315.22 940
2315.67 1118
2316.13 937
2316.58 852
2317.04 943
2317.49 1023
2317.94 988
2318.40 1053
2318.85 1067
2319.30 982
2319.76 985
2320.21 1020
2320.67 951
2321.12 1097
2321.57 1128
2322.03 1097
2322.48 1125
2322.94 1266
2323.39 1361
2323.85 1199
2324.30 1388
2324.75 1389
2325.21 1623
2325.66 1597
2326.12 1672
2326.57 1525
2327.03 1468
2327.48 1331
2327.94 1350
2328.39 1026
2328.85 1020
2329.30 1097
2329.76 1022
2330.21 1039
2330.67 1128
2331.12 1056
2331.58 1014
2332.03 1016
2332.49 985
2332.94 1093
2333.40 1118
2333.85 1074
2334.31 945
2334.76 1050
2335.22 1122
2335.67 942
2336.13 1011
2336.58 916
2337.04 813
2337.50 935
2337.95 920
2338.41 790
2338.86 912
2339.32 1020
2339.77 981
2340.23 926
2340.69 909
2341.14 943
2341.60 978
2342.05 873
2342.51 948
2342.97 959
2343.42 985
2343.88 916
2344.34 921
2344.79 880
2345.25 911
2345.70 1003
2346.16 958
2346.62 829
2347.07 747
2347.53 892
2347.99 815
2348.44 804
2348.90 856
2349.36 931
2349.81 892
2350.27 955
2350.73 835
2351.19 959
2351.64 927
2352.10 887
2352.56 923
2353.01 858
2353.47 924
2353.93 795
2354.39 794
2354.84 744
2355.30 916
2355.76 901
2356.22 841
2356.67 779
2357.13 797
2357.59 916
2358.05 1011
2358.50 991
2358.96 961
2359.42 930
2359.88 836
2360.33 869
2360.79 918
2361.25 734
2361.71 831
2362.17 861
2362.62 1024
2363.08 922
2363.54 896
2364.00 905
2364.46 991
2364.92 987
2365.37 1002
2365.83 975
2366.29 1010
2366.75 1006
2367.21 974
2367.67 1078
2368.12 1016
2368.58 966
2369.04 972
2369.50 1077
2369.96 1013
2370.42 919
2370.88 953
2371.34 971
2371.80 877
2372.25 897
2372.71 942
2373.17 998
2373.63 1027
2374.09 1073
2374.55 1072
2375.01 1045
2375.47 1081
2375.93 929
2376.39 1055
2376.85 1030
2377.31 1073
2377.77 1174
2378.23 1037
2378.69 1018
2379.15 1026
2379.61 1023
2380.06 1040
2380.52 901
2380.98 991
2381.44 909
2381.90 954
2382.36 867
2382.82 910
2383.28 814
2383.74 901
2384.20 979
2384.67 870
2385.13 813
2385.59 875
2386.05 909
2386.51 943
2386.97 1038
2387.43 972
2387.89 992
2388.35 920
2388.81 959
2389.27 885
2389.73 924
2390.19 963
2390.65 943
2391.11 866
2391.57 1005
2392.03 1105
2392.50 1018
2392.96 953
2393.42 1006
2393.88 1130
2394.34 842
2394.80 1030
2395.26 945
2395.72 887
2396.19 917
2396.65 1076
2397.11 1032
2397.57 859
2398.03 837
2398.49 900
2398.95 964
2399.42 847
2399.88 847
2400.34 952
2400.80 890
2401.26 878
2401.73 810
2402.19 834
2402.65 925
2403.11 938
2403.57 907
2404.04 839
2404.50 807
2404.96 838
2405.42 749
2405.88 747
2406.35 805
2406.81 939
2407.27 801
2407.73 887
2408.20 946
2408.66 787
2409.12 808
2409.58 794
2410.05 823
2410.51 734
2410.97 780
2411.43 780
2411.90 838
2412.36 823
2412.82 828
2413.29 805
2413.75 860
2414.21 830
2414.68 884
2415.14 955
2415.60 927
2416.07 996
2416.53 887
2416.99 831
2417.46 801
2417.92 904
2418.38 893
2418.85 941
2419.31 1025
2419.77 929
2420.24 788
2420.70 853
2421.16 929
2421.63 975
2422.09 968
2422.56 920
2423.02 862
2423.48 835
2423.95 932
2424.41 923
2424.88 794
2425.34 895
2425.80 879
2426.27 896
2426.73 913
2427.20 985
2427.66 912
2428.13 815
2428.59 913
2429.05 873
2429.52 802
2429.98 771
2430.45 845
2430.91 1014
2431.38 861
2431.84 880
2432.31 872
2432.77 903
2433.24 893
2433.70 858
2434.17 1010
2434.63 850
2435.10 869
2435.56 884
2436.03 846
2436.49 898
2436.96 868
2437.42 882
2437.89 699
2438.35 749
2438.82 898
2439.28 875
2439.75 971
2440.22 845
2440.68 905
2441.15 1006
2441.61 871
2442.08 925
2442.54 989
2443.01 1036
2443.48 938
2443.94 858
2444.41 921
2444.87 919
2445.34 918
2445.81 965
2446.27 1001
2446.74 869
2447.20 890
2447.67 934
2448.14 882
2448.60 804
2449.07 832
2449.54 837
2450.00 834
2450.47 854
2450.94 866
2451.40 899
2451.87 728
2452.34 756
2452.80 803
2453.27 867
2453.74 929
2454.20 804
2454.67 771
2455.14 770
2455.60 743
2456.07 800
2456.54 817
2457.01 866
2457.47 826
2457.94 803
2458.41 872
2458.88 765
2459.34 860
2459.81 833
2460.28 805
2460.74 773
2461.21 771
2461.68 758
2462.15 809
2462.62 769
2463.08 766
2463.55 770
2464.02 844
2464.49 901
2464.95 814
2465.42 850
2465.89 925
2466.36 902
2466.83 709
2467.30 744
2467.76 927
2468.23 829
2468.70 809
2469.17 890
2469.64 855
2470.10 714
2470.57 759
2471.04 758
2471.51 750
2471.98 815
2472.45 766
2472.92 732
2473.39 863
2473.85 730
2474.32 873
2474.79 816
2475.26 820
2475.73 820
2476.20 826
2476.67 872
2477.14 797
2477.61 804
2478.07 815
2478.54 774
2479.01 928
2479.48 783
2479.95 757
2480.42 894
2480.89 819
2481.36 774
2481.83 782
2482.30 784
2482.77 799
2483.24 889
2483.71 928
2484.18 867
2484.65 808
2485.12 842
2485.59 823
2486.06 894
2486.53 872
2487.00 917
2487.47 929
2487.94 812
2488.41 828
2488.88 896
2489.35 902
2489.82 973
2490.29 1081
2490.76 993
2491.23 957
2491.70 908
2492.17 843
2492.64 922
2493.11 821
2493.58 925
2494.05 925
2494.52 838
2494.99 770
2495.47 849
2495.94 839
2496.41 748
2496.88 773
2497.35 777
2497.82 789
2498.29 767
2498.76 730
2499.23 855
2499.70 733
2500.18 856
2500.65 875
2501.12 817
2501.59 760
2502.06 849
2502.53 807
2503.00 826
2503.48 858
2503.95 914
2504.42 807
2504.89 887
2505.36 908
2505.83 828
2506.31 722
2506.78 728
2507.25 752
2507.72 747
2508.19 777
2508.67 769
2509.14 956
2509.61 968
2510.08 911
2510.56 894
2511.03 937
2511.50 977
2511.97 960
2512.44 892
2512.92 824
2513.39 968
2513.86 931
2514.33 767
2514.81 822
2515.28 919
2515.75 678
2516.23 751
2516.70 830
2517.17 892
2517.64 893
2518.12 765
2518.59 753
2519.06 770
2519.54 855
2520.01 727
2520.48 707
2520.96 800
2521.43 820
2521.90 828
2522.38 835
2522.85 837
2523.32 802
2523.80 666
2524.27 729
2524.74 829
2525.22 751
2525.69 882
2526.16 799
2526.64 865
2527.11 996
2527.59 991
2528.06 1000
2528.53 935
2529.01 1033
2529.48 1008
2529.96 991
2530.43 925
2530.90 862
2531.38 1019
2531.85 990
2532.33 922
2532.80 903
2533.28 824
2533.75 756
2534.22 826
2534.70 877
2535.17 827
2535.65 819
2536.12 942
2536.60 902
2537.07 846
2537.55 896
2538.02 908
2538.50 808
2538.97 816
2539.45 968
2539.92 1014
2540.40 960
2540.87 880
2541.35 968
2541.82 911
2542.30 852
2542.77 864
2543.25 884
2543.72 794
2544.20 805
2544.67 908
2545.15 948
2545.62 812
2546.10 892
2546.58 899
2547.05 890
2547.53 923
2548.00 915
2548.48 924
2548.95 918
2549.43 979
2549.91 1047
2550.38 1005
2550.86 1051
2551.33 975
2551.81 1001
2552.29 953
2552.76 911
2553.24 881
2553.72 888
2554.19 800
2554.67 848
2555.14 967
2555.62 903
2556.10 758
2556.57 884
2557.05 969
2557.53 910
2558.00 830
2558.48 852
2558.96 914
2559.43 854
2559.91 766
2560.39 800
2560.87 865
2561.34 980
2561.82 900
2562.30 854
2562.77 810
2563.25 850
2563.73 957
2564.21 919
2564.68 832
2565.16 940
2565.64 818
2566.11 745
2566.59 715
2567.07 699
2567.55 708
2568.03 765
2568.50 782
2568.98 819
2569.46 836
2569.94 709
2570.41 771
2570.89 798
2571.37 764
2571.85 816
2572.33 815
2572.80 817
2573.28 776
2573.76 828
2574.24 830
2574.72 701
2575.19 751
2575.67 742
2576.15 692
2576.63 833
2577.11 925
2577.59 793
2578.07 758
2578.54 819
2579.02 855
2579.50 882
2579.98 836
2580.46 795
2580.94 826
2581.42 791
2581.90 740
2582.37 778
2582.85 813
2583.33 806
2583.81 748
2584.29 753
2584.77 713
2585.25 914
2585.73 894
2586.21 908
2586.69 757
2587.17 824
2587.65 886
2588.13 985
2588.61 772
2589.08 792
2589.56 832
2590.04 851
2590.52 844
2591.00 873
2591.48 821
2591.96 803
2592.44 786
2592.92 850
2593.40 852
2593.88 838
2594.36 847
2594.84 936
2595.32 968
2595.80 959
2596.28 821
2596.76 792
2597.24 828
2597.72 725
2598.21 761
2598.69 744
2599.17 739
2599.65 811
2600.13 757
2600.61 793
2601.09 886
2601.57 893
2602.05 864
2602.53 901
2603.01 889
2603.49 999
2603.97 800
2604.45 766
2604.94 852
2605.42 984
2605.90 804
2606.38 856
2606.86 817
2607.34 855
2607.82 734
2608.30 791
2608.79 722
2609.27 783
2609.75 849
2610.23 656
2610.71 706
2611.19 722
2611.68 679
2612.16 808
2612.64 923
2613.12 813
2613.60 740
2614.08 763
2614.57 792
2615.05 777
2615.53 703
2616.01 779
2616.49 779
2616.98 757
2617.46 806
2617.94 898
2618.42 772
2618.91 825
2619.39 891
2619.87 883
2620.35 933
2620.84 884
2621.32 945
2621.80 923
2622.28 834
2622.77 949
2623.25 833
2623.73 890
2624.21 798
2624.70 840
2625.18 789
2625.66 805
2626.15 787
2626.63 787
2627.11 822
2627.60 787
2628.08 761
2628.56 826
2629.05 864
2629.53 869
2630.01 877
2630.50 910
2630.98 968
2631.46 859
2631.95 866
2632.43 864
2632.91 936
2633.40 1077
2633.88 1137
2634.36 1034
2634.85 1005
2635.33 1029
2635.82 949
2636.30 1078
2636.78 929
2637.27 902
2637.75 886
2638.24 986
2638.72 899
2639.20 966
2639.69 799
2640.17 771
2640.66 761
2641.14 770
2641.63 755
2642.11 784
2642.60 740
2643.08 828
2643.56 737
2644.05 717
2644.53 687
2645.02 819
2645.50 795
2645.99 813
2646.47 674
2646.96 739
2647.44 784
2647.93 761
2648.41 761
2648.90 835
2649.38 835
2649.87 872
2650.35 881
2650.84 891
2651.32 899
2651.81 739
2652.30 820
2652.78 729
2653.27 731
2653.75 773
2654.24 930
2654.72 826
2655.21 903
2655.69 949
2656.18 813
2656.67 750
2657.15 858
2657.64 799
2658.12 892
2658.61 799
2659.10 805
2659.58 821
2660.07 827
2660.55 865
2661.04 836
2661.53 812
2662.01 738
2662.50 783
2662.99 737
2663.47 742
2663.96 804
2664.44 794
2664.93 774
2665.42 698
2665.90 651
2666.39 730
2666.88 798
2667.36 706
2667.85 731
2668.34 739
2668.83 800
2669.31 744
2669.80 779
2670.29 733
2670.77 849
2671.26 816
2671.75 871
2672.24 916
2672.72 1060
2673.21 864
2673.70 896
2674.18 932
2674.67 881
2675.16 799
2675.65 909
2676.13 1015
2676.62 920
2677.11 716
2677.60 732
2678.09 854
2678.57 802
2679.06 662
2679.55 770
2680.04 926
2680.53 802
2681.01 682
2681.50 777
2681.99 808
2682.48 864
2682.97 830
2683.45 770
2683.94 691
2684.43 752
2684.92 931
2685.41 855
2685.90 724
2686.38 676
2686.87 710
2687.36 715
2687.85 674
2688.34 613
2688.83 719
2689.32 789
2689.81 714
2690.29 789
2690.78 804
2691.27 745
2691.76 803
2692.25 757
2692.74 805
2693.23 877
2693.72 792
2694.21 845
2694.70 756
2695.19 697
2695.68 779
2696.16 815
2696.65 848
2697.14 851
2697.63 825
2698.12 757
2698.61 803
2699.10 797
2699.59 764
2700.08 740
2700.57 707
2701.06 673
2701.55 716
2702.04 940
2702.53 805
2703.02 849
2703.51 883
2704.00 809
2704.49 818
2704.98 756
2705.47 758
2705.96 690
2706.45 776
2706.94 740
2707.43 804
2707.92 778
2708.41 782
2708.91 906
2709.40 791
2709.89 797
2710.38 767
2710.87 672
2711.36 692
2711.85 747
2712.34 779
2712.83 780
2713.32 637
2713.81 742
2714.30 749
2714.80 777
2715.29 739
2715.78 765
2716.27 828
2716.76 702
2717.25 793
2717.74 874
2718.23 782
2718.73 671
2719.22 843
2719.71 769
2720.20 724
2720.69 840
2721.18 870
2721.68 825
2722.17 912
2722.66 920
2723.15 875
2723.64 980
2724.14 899
2724.63 934
2725.12 798
2725.61 947
2726.10 908
2726.60 841
2727.09 903
2727.58 881
2728.07 890
2728.56 817
2729.06 799
2729.55 849
2730.04 722
2730.53 749
2731.03 802
2731.52 762
2732.01 729
2732.51 769
2733.00 985
2733.49 741
2733.98 681
2734.48 741
2734.97 665
2735.46 801
2735.96 915
2736.45 893
2736.94 968
2737.43 934
2737.93 986
2738.42 927
2738.91 895
2739.41 892
2739.90 903
2740.39 926
2740.89 899
2741.38 972
2741.88 946
2742.37 906
2742.86 1005
2743.36 940
2743.85 1005
2744.34 792
2744.84 961
2745.33 855
2745.83 815
2746.32 937
2746.81 935
2747.31 915
2747.80 911
2748.30 859
2748.79 815
2749.28 819
2749.78 784
2750.27 863
2750.77 760
2751.26 749
2751.76 752
2752.25 878
2752.74 953
2753.24 912
2753.73 776
2754.23 782
2754.72 841
2755.22 787
2755.71 861
2756.21 794
2756.70 817
2757.20 777
2757.69 840
2758.19 924
2758.68 789
2759.18 766
2759.67 821
2760.17 692
2760.66 701
2761.16 794
2761.65 826
2762.15 828
2762.64 875
2763.14 900
2763.64 802
2764.13 742
2764.63 863
2765.12 853
2765.62 831
2766.11 809
2766.61 820
2767.11 773
2767.60 845
2768.10 758
2768.59 856
2769.09 777
2769.59 724
2770.08 762
2770.58 731
2771.07 801
2771.57 752
2772.07 903
2772.56 863
2773.06 840
2773.56 889
2774.05 913
2774.55 931
2775.04 901
2775.54 882
2776.04 984
2776.53 1114
2777.03 987
2777.53 1046
2778.03 1021
2778.52 933
2779.02 907
2779.52 750
2780.01 855
2780.51 865
2781.01 982
2781.50 884
2782.00 820
2782.50 857
2783.00 712
2783.49 866
2783.99 837
2784.49 942
2784.99 769
2785.48 788
2785.98 805
2786.48 877
2786.98 811
2787.47 803
2787.97 760
2788.47 819
2788.97 775
2789.46 634
2789.96 646
2790.46 746
2790.96 816
2791.46 872
2791.95 930
2792.45 828
2792.95 881
2793.45 889
2793.95 844
2794.44 833
2794.94 704
2795.44 713
2795.94 955
2796.44 813
2796.94 811
2797.44 860
2797.93 867
2798.43 834
2798.93 992
2799.43 957
2799.93 872
2800.43 848
2800.93 963
2801.43 831
2801.92 871
2802.42 833
2802.92 843
2803.42 748
2803.92 810
2804.42 745
2804.92 686
2805.42 762
2805.92 810
2806.42 892
2806.92 843
2807.42 880
2807.91 923
2808.41 787
2808.91 770
2809.41 714
2809.91 716
2810.41 766
2810.91 742
2811.41 734
2811.91 707
2812.41 739
2812.91 690
2813.41 678
2813.91 752
2814.41 723
2814.91 830
2815.41 863
2815.91 768
2816.41 771
2816.91 870
2817.41 777
2817.91 796
2818.41 737
2818.91 772
2819.42 815
2819.92 780
2820.42 721
2820.92 761
2821.42 875
2821.92 796
2822.42 718
2822.92 788
2823.42 808
2823.92 832
2824.42 788
2824.92 695
2825.42 670
2825.93 727
2826.43 821
2826.93 866
2827.43 870
2827.93 824
2828.43 739
2828.93 846
2829.43 862
2829.94 861
2830.44 757
2830.94 701
2831.44 625
2831.94 682
2832.44 772
2832.95 739
2833.45 780
2833.95 755
2834.45 725
2834.95 768
2835.45 750
2835.96 689
2836.46 830
2836.96 753
2837.46 788
2837.97 717
2838.47 750
2838.97 797
2839.47 775
2839.97 751
2840.48 695
2840.98 849
2841.48 890
2841.98 757
2842.49 678
2842.99 766
2843.49 789
2843.99 717
2844.50 759
2845.00 851
2845.50 851
2846.01 806
2846.51 684
2847.01 733
2847.51 817
2848.02 937
2848.52 877
2849.02 853
2849.53 813
2850.03 724
2850.53 715
2851.04 697
2851.54 820
2852.04 857
2852.55 907
2853.05 825
2853.55 784
2854.06 753
2854.56 778
2855.06 804
2855.57 757
2856.07 722
2856.58 810
2857.08 811
2857.58 735
2858.09 874
2858.59 851
2859.10 776
2859.60 759
2860.10 776
2860.61 764
2861.11 794
2861.62 879
2862.12 797
2862.62 805
2863.13 828
2863.63 762
2864.14 697
2864.64 683
2865.15 742
2865.65 725
2866.16 785
2866.66 711
2867.17 766
2867.67 829
2868.18 797
2868.68 696
2869.19 643
2869.69 728
2870.20 810
2870.70 785
2871.21 797
2871.71 791
2872.22 836
2872.72 869
2873.23 901
2873.73 1003
2874.24 870
2874.74 847
2875.25 860
2875.75 846
2876.26 833
2876.76 851
2877.27 865
2877.78 908
2878.28 878
2878.79 793
2879.29 915
2879.80 960
2880.30 973
2880.81 815
2881.32 831
2881.82 853
2882.33 853
2882.83 764
2883.34 820
2883.85 817
2884.35 808
2884.86 800
2885.37 927
2885.87 882
2886.38 791
2886.88 859
2887.39 832
2887.90 934
2888.40 1011
2888.91 884
2889.42 928
2889.92 985
2890.43 893
2890.94 827
2891.45 992
2891.95 1018
2892.46 884
2892.97 881
2893.47 1052
2893.98 1107
2894.49 1180
2894.99 1163
2895.50 1135
2896.01 1179
2896.52 1104
2897.02 1133
2897.53 1116
2898.04 1188
2898.55 984
2899.05 977
2899.56 973
2900.07 939
2900.58 860
2901.08 824
2901.59 807
2902.10 837
2902.61 852
2903.12 878
2903.62 873
2904.13 825
2904.64 881
2905.15 983
2905.66 926
2906.16 812
2906.67 799
2907.18 865
2907.69 847
2908.20 846
2908.71 834
2909.21 803
2909.72 779
2910.23 801
2910.74 829
2911.25 884
2911.76 958
2912.26 885
2912.77 871
2913.28 855
2913.79 923
2914.30 876
2914.81 834
2915.32 873
2915.83 865
2916.34 742
2916.85 845
2917.35 901
2917.86 790
2918.37 737
2918.88 780
2919.39 878
2919.90 776
2920.41 821
2920.92 826
2921.43 783
2921.94 754
2922.45 714
2922.96 794
2923.47 881
2923.98 819
2924.49 796
2925.00 830
2925.51 845
2926.02 789
2926.53 851
2927.04 747
2927.55 816
2928.06 824
2928.57 909
2929.08 947
2929.59 835
2930.10 757
2930.61 826
2931.12 749
2931.63 831
2932.14 900
2932.65 859
2933.16 917
2933.67 883
2934.18 910
2934.69 879
2935.20 839
2935.71 982
2936.22 1028
2936.73 871
2937.25 918
2937.76 960
2938.27 964
2938.78 890
2939.29 1038
2939.80 1059
2940.31 901
2940.82 1047
2941.33 1034
2941.85 916
2942.36 851
2942.87 967
2943.38 1006
2943.89 864
2944.40 980
2944.91 960
2945.43 945
2945.94 848
2946.45 818
2946.96 869
2947.47 777
2947.98 729
2948.50 729
2949.01 793
2949.52 834
2950.03 938
2950.54 859
2951.06 774
2951.57 715
2952.08 819
2952.59 875
2953.10 822
2953.62 784
2954.13 813
2954.64 780
2955.15 813
2955.67 766
2956.18 893
2956.69 810
2957.20 871
2957.72 874
2958.23 871
2958.74 917
2959.25 861
2959.77 799
2960.28 890
2960.79 944
2961.31 863
2961.82 828
2962.33 835
2962.85 839
2963.36 902
2963.87 931
2964.39 980
2964.90 933
2965.41 805
2965.93 869
2966.44 842
2966.95 841
2967.47 845
2967.98 747
2968.49 790
2969.01 876
2969.52 900
2970.03 875
2970.55 925
2971.06 791
2971.58 766
2972.09 800
2972.60 791
2973.12 941
2973.63 944
2974.15 868
2974.66 880
2975.17 843
2975.69 843
2976.20 832
2976.72 812
2977.23 929
2977.74 880
2978.26 875
2978.77 845
2979.29 886
2979.80 1038
2980.32 976
2980.83 1006
2981.35 979
2981.86 958
2982.38 909
2982.89 1036
2983.41 1166
2983.92 1146
2984.44 1132
2984.95 1056
2985.47 1080
2985.98 1176
2986.50 1190
2987.01 1322
2987.53 1082
2988.04 1135
2988.56 1286
2989.07 1205
2989.59 1147
2990.10 1144
2990.62 1126
2991.13 1259
2991.65 1435
2992.17 1410
2992.68 1198
2993.20 1077
2993.71 1020
2994.23 1118
2994.74 1157
2995.26 1379
2995.78 1209
2996.29 1524
2996.81 1445
2997.32 1386
2997.84 1515
2998.36 1615
2998.87 1460
2999.39 1525
2999.91 1666
3000.42 1634
3000.94 1908
3001.45 2163
3001.97 2273
3002.49 2709
3003.00 3001
3003.52 3609
3004.04 3837
3004.55 3984
3005.07 4178
3005.59 4424
3006.10 4864
3006.62 4936
3007.14 4285
3007.66 3947
3008.17 3146
3008.69 2820
3009.21 2579
3009.72 2249
3010.24 2101
3010.76 1782
3011.28 1682
3011.79 1633
3012.31 1430
3012.83 1359
3013.35 1265
3013.86 1432
3014.38 1336
3014.90 1254
3015.42 1149
3015.93 1200
3016.45 1157
3016.97 1209
3017.49 1282
3018.00 1322
3018.52 1253
3019.04 1084
3019.56 1053
3020.08 1002
3020.59 1082
3021.11 1204
3021.63 1276
3022.15 1130
3022.67 1161
3023.19 1301
3023.70 1301
3024.22 1363
3024.74 1294
3025.26 1234
3025.78 1292
3026.30 1118
3026.81 1171
3027.33 1107
3027.85 1096
3028.37 1049
3028.89 1107
3029.41 1029
3029.93 1080
3030.45 1035
3030.97 1036
3031.48 983
3032.00 906
3032.52 969
3033.04 968
3033.56 943
3034.08 944
3034.60 1089
3035.12 955
3035.64 958
3036.16 1005
3036.68 1003
3037.20 1024
3037.72 1015
3038.24 991
3038.76 1027
3039.27 953
3039.79 924
3040.31 950
3040.83 1124
3041.35 1144
3041.87 1025
3042.39 1033
3042.91 1006
3043.43 946
3043.95 988
3044.47 1022
3044.99 1017
3045.51 923
3046.03 990
3046.56 925
3047.08 996
3047.60 1088
3048.12 907
3048.64 949
3049.16 1036
3049.68 980
3050.20 990
3050.72 997
3051.24 875
3051.76 917
3052.28 878
3052.80 883
3053.32 889
3053.84 960
3054.37 864
3054.89 939
3055.41 925
3055.93 942
3056.45 930
3056.97 862
3057.49 900
3058.01 867
3058.53 913
3059.06 983
3059.58 901
3060.10 835
3060.62 847
3061.14 909
3061.66 868
3062.19 870
3062.71 1067
3063.23 965
3063.75 932
3064.27 1001
3064.79 1012
3065.32 1021
3065.84 1104
3066.36 1049
3066.88 1113
3067.40 1044
3067.93 1005
3068.45 978
3068.97 1039
3069.49 988
3070.02 936
3070.54 952
3071.06 1016
3071.58 947
3072.10 968
3072.63 990
3073.15 959
3073.67 934
3074.20 1131
3074.72 1016
3075.24 975
3075.76 1064
3076.29 995
3076.81 1102
3077.33 1016
3077.86 1087
3078.38 1177
3078.90 1359
3079.42 1368
3079.95 1423
3080.47 1488
3080.99 1241
3081.52 1371
3082.04 1465
3082.56 1434
3083.09 1402
3083.61 1414
3084.13 1430
3084.66 1362
3085.18 1389
3085.71 1457
3086.23 1366
3086.75 1291
3087.28 1381
3087.80 1345
3088.32 1262
3088.85 1234
3089.37 1347
3089.90 1316
3090.42 1230
3090.94 1343
3091.47 1449
3091.99 1417
3092.52 1382
3093.04 1316
3093.57 1463
3094.09 1580
3094.61 1414
3095.14 1434
3095.66 1543
3096.19 1444
3096.71 1577
3097.24 1752
3097.76 1750
3098.29 2008
3098.81 2253
3099.34 2609
3099.86 3087
3100.39 3486
3100.91 3950
3101.44 4945
3101.96 5283
3102.49 5940
3103.01 6646
3103.54 6889
3104.06 7480
3104.59 7575
3105.11 7173
3105.64 6564
3106.16 5959
3106.69 4856
3107.21 4496
3107.74 3616
3108.26 3138
3108.79 2675
3109.32 2406
3109.84 2302
3110.37 2213
3110.89 2115
3111.42 1993
3111.94 2090
3112.47 2095
3113.00 1994
3113.52 1767
3114.05 1872
3114.57 1777
3115.10 1669
3115.63 1537
3116.15 1475
3116.68 1317
3117.21 1346
3117.73 1268
3118.26 1329
3118.78 1448
3119.31 1456
3119.84 1421
3120.36 1463
3120.89 1530
3121.42 1557
3121.94 1579
3122.47 1399
3123.00 1565
3123.52 1409
3124.05 1355
3124.58 1482
3125.11 1522
3125.63 1360
3126.16 1173
3126.69 1207
3127.21 1292
3127.74 1327
3128.27 1438
3128.80 1294
3129.32 1264
3129.85 1235
3130.38 1157
3130.91 1150
3131.43 1141
3131.96 1140
3132.49 1038
3133.02 1100
3133.54 1113
3134.07 1019
3134.60 967
3135.13 1069
3135.65 1078
3136.18 1012
3136.71 1036
3137.24 1016
3137.77 1161
3138.29 1040
3138.82 994
3139.35 1058
3139.88 976
3140.41 1074
3140.94 1064
3141.46 1094
3141.99 1020
3142.52 1119
3143.05 924
3143.58 1007
3144.11 969
3144.64 1089
3145.16 978
3145.69 967
3146.22 978
3146.75 997
3147.28 999
3147.81 1046
3148.34 1046
3148.87 1017
3149.40 1030
3149.92 1149
3150.45 1024
3150.98 1098
3151.51 1100
3152.04 1187
3152.57 1086
3153.10 935
3153.63 1010
3154.16 1141
3154.69 1084
3155.22 1085
3155.75 1075
3156.28 1098
3156.81 1068
3157.34 1085
3157.87 1145
3158.40 1159
3158.93 1102
3159.46 1044
3159.99 1002
3160.52 979
3161.05 994
3161.58 1042
3162.11 1169
3162.64 1244
3163.17 947
3163.70 1027
3164.23 976
3164.76 986
3165.29 980
3165.82 999
3166.35 1052
3166.88 1028
3167.41 1035
3167.94 908
3168.47 1056
3169.00 995
3169.53 986
3170.06 1020
3170.59 1008
3171.12 1031
3171.65 1194
3172.19 1151
3172.72 979
3173.25 933
3173.78 1016
3174.31 1063
3174.84 1175
3175.37 1195
3175.90 1035
3176.44 1020
3176.97 1005
3177.50 981
3178.03 1067
3178.56 1212
3179.09 1060
3179.62 967
3180.16 1005
3180.69 961
3181.22 943
3181.75 809
3182.28 736
3182.81 987
3183.35 987
3183.88 991
3184.41 901
3184.94 881
3185.47 1016
3186.01 916
3186.54 896
3187.07 980
3187.60 994
3188.14 934
3188.67 920
3189.20 883
3189.73 957
3190.26 1011
3190.80 890
3191.33 889
3191.86 901
3192.39 913
3192.93 933
3193.46 917
3193.99 943
3194.53 871
3195.06 874
3195.59 973
3196.12 948
3196.66 832
3197.19 829
3197.72 905
3198.26 889
3198.79 913
3199.32 946
3199.86 1021
3200.39 1004
3200.92 959
3201.46 1018
3201.99 1012
3202.52 1074
3203.06 1099
3203.59 1120
3204.12 1116
3204.66 1207
3205.19 1077
3205.73 1142
3206.26 1011
3206.79 1028
3207.33 1041
3207.86 1003
3208.39 1012
3208.93 1141
3209.46 1110
3210.00 1009
3210.53 1017
3211.07 1013
3211.60 1236
3212.13 1257
3212.67 1238
3213.20 1124
3213.74 1125
3214.27 1234
3214.81 1132
3215.34 1168
3215.88 1190
3216.41 1087
3216.94 1043
3217.48 949
3218.01 1052
3218.55 967
3219.08 955
3219.62 963
3220.15 1113
3220.69 1138
3221.22 1054
3221.76 1064
3222.29 1065
3222.83 1029
3223.36 1086
3223.90 1162
3224.43 1165
3224.97 1212
3225.51 1259
3226.04 1313
3226.58 1331
3227.11 1205
3227.65 1150
3228.18 1280
3228.72 1331
3229.25 1343
3229.79 1388
3230.33 1271
3230.86 1496
3231.40 1369
3231.93 1266
3232.47 1235
3233.01 1304
3233.54 1350
3234.08 1336
3234.61 1340
3235.15 1227
3235.69 1355
3236.22 1287
3236.76 1350
3237.30 1372
3237.83 1401
3238.37 1487
3238.91 1491
3239.44 1572
3239.98 1486
3240.51 1447
3241.05 1547
3241.59 1660
3242.13 1581
3242.66 1413
3243.20 1311
3243.74 1456
3244.27 1532
3244.81 1605
3245.35 1523
3245.88 1598
3246.42 1490
3246.96 1611
3247.50 1573
3248.03 1497
3248.57 1471
3249.11 1503
3249.64 1754
3250.18 1775
3250.72 1665
3251.26 1664
3251.79 1554
3252.33 1516
3252.87 1501
3253.41 1592
3253.95 1534
3254.48 1706
3255.02 1812
3255.56 1700
3256.10 1911
3256.64 1966
3257.17 1987
3257.71 2014
3258.25 2198
3258.79 2291
3259.33 2453
3259.86 2618
3260.40 3006
3260.94 3227
3261.48 3596
3262.02 4196
3262.56 4209
3263.09 4616
3263.63 4764
3264.17 4935
3264.71 5472
3265.25 6023
3265.79 6178
3266.33 6328
3266.87 6782
3267.40 6573
3267.94 6465
3268.48 6085
3269.02 5913
3269.56 5723
3270.10 5040
3270.64 4147
3271.18 3550
3271.72 3234
3272.26 2689
3272.80 2444
3273.33 2294
3273.87 2172
3274.41 2039
3274.95 1908
3275.49 1934
3276.03 2014
3276.57 2071
3277.11 2048
3277.65 1991
3278.19 1983
3278.73 1947
3279.27 1738
3279.81 1785
3280.35 1894
3280.89 1968
3281.43 1957
3281.97 1767
3282.51 1822
3283.05 1725
3283.59 1723
3284.13 1766
3284.67 1810
3285.21 1836
3285.75 1936
3286.29 1699
3286.83 1868
3287.37 1936
3287.91 1734
3288.45 1835
3289.00 1992
3289.54 1838
3290.08 1913
3290.62 1923
3291.16 1912
3291.70 2016
3292.24 2136
3292.78 2066
3293.32 2228
3293.86 2354
3294.40 2689
3294.95 2854
3295.49 2839
3296.03 3010
3296.57 3142
3297.11 2885
3297.65 3023
3298.19 2924
3298.74 2604
3299.28 2471
3299.82 2190
3300.36 2160
3300.90 2307
3301.44 2303
3301.98 2067
3302.53 2134
3303.07 2068
3303.61 2010
3304.15 2016
3304.69 2024
3305.24 1976
3305.78 1977
3306.32 1869
3306.86 1789
3307.40 1748
3307.95 1665
3308.49 1629
3309.03 1508
3309.57 1575
3310.12 1480
3310.66 1698
3311.20 1579
3311.74 1525
3312.29 1605
3312.83 1637
3313.37 1653
3313.91 1752
3314.46 1826
3315.00 1942
3315.54 2026
3316.09 1807
3316.63 2119
3317.17 1930
3317.71 1732
3318.26 2194
3318.80 2128
3319.34 1919
3319.89 1891
3320.43 1916
3320.97 1923
3321.52 1952
3322.06 1831
3322.60 1812
3323.15 1891
3323.69 1831
3324.23 1645
3324.78 1672
3325.32 1685
3325.86 1782
3326.41 1644
3326.95 1596
3327.50 1562
3328.04 1622
3328.58 1673
3329.13 1774
3329.67 1860
3330.22 1887
3330.76 2261
3331.30 2551
3331.85 3000
3332.39 3415
3332.94 4046
3333.48 4758
3334.03 5451
3334.57 6211
3335.11 7034
3335.66 7629
3336.20 8176
3336.75 8633
3337.29 8651
3337.84 8352
3338.38 7756
3338.93 6873
3339.47 6358
3340.02 5466
3340.56 4678
3341.11 4045
3341.65 3235
3342.20 2779
3342.74 2423
3343.29 2309
3343.83 2056
3344.38 1873
3344.92 1673
3345.47 1581
3346.01 1625
3346.56 1614
3347.10 1581
3347.65 1639
3348.19 1583
3348.74 1738
3349.29 1737
3349.83 1959
3350.38 2022
3350.92 1811
3351.47 1788
3352.01 1754
3352.56 1948
3353.11 1700
3353.65 1872
3354.20 1777
3354.74 1631
3355.29 1787
3355.84 1713
3356.38 1542
3356.93 1636
3357.47 1639
3358.02 1356
3358.57 1220
3359.11 1333
3359.66 1384
3360.21 1203
3360.75 1428
3361.30 1463
3361.85 1381
3362.39 1333
3362.94 1512
3363.49 1452
3364.03 1439
3364.58 1390
3365.13 1377
3365.67 1417
3366.22 1437
3366.77 1473
3367.31 1613
3367.86 1441
3368.41 1284
3368.96 1326
3369.50 1361
3370.05 1345
3370.60 1333
3371.15 1343
3371.69 1265
3372.24 1421
3372.79 1621
3373.34 1631
3373.88 1609
3374.43 1636
3374.98 1612
3375.53 1675
3376.07 1563
3376.62 1412
3377.17 1373
3377.72 1341
3378.27 1398
3378.81 1287
3379.36 1387
3379.91 1213
3380.46 1196
3381.01 1084
3381.55 1088
3382.10 1164
3382.65 1062
3383.20 1154
3383.75 1107
3384.30 1083
3384.84 1184
3385.39 1073
3385.94 1227
3386.49 1170
3387.04 1142
3387.59 1221
3388.14 1211
3388.69 1187
3389.23 1066
3389.78 1154
3390.33 1162
3390.88 1161
3391.43 1009
3391.98 1048
3392.53 1054
3393.08 1035
3393.63 950
3394.18 959
3394.72 1021
3395.27 1004
3395.82 984
3396.37 978
3396.92 1065
3397.47 1019
3398.02 1013
3398.57 937
3399.12 968
3399.67 915
3400.22 1069
3400.77 993
3401.32 964
3401.87 1005
3402.42 903
3402.97 924
3403.52 928
3404.07 990
3404.62 1000
3405.17 956
3405.72 955
3406.27 983
3406.82 906
3407.37 919
3407.92 1097
3408.47 1088
3409.02 1192
3409.57 1139
3410.12 983
3410.67 1057
3411.22 985
3411.78 1048
3412.33 1088
3412.88 1042
3413.43 1141
3413.98 1047
3414.53 1003
3415.08 1142
3415.63 1190
3416.18 1093
3416.73 966
3417.28 1067
3417.84 1141
3418.39 1024
3418.94 1084
3419.49 1085
3420.04 997
3420.59 1070
3421.14 1091
3421.69 1096
3422.25 1054
3422.80 1138
3423.35 1252
3423.90 1195
3424.45 1292
3425.00 1243
3425.56 1311
3426.11 1344
3426.66 1347
3427.21 1108
3427.76 1205
3428.32 1289
3428.87 1224
3429.42 1192
3429.97 1172
3430.52 1168
3431.08 1096
3431.63 1002
3432.18 1048
3432.73 1052
3433.29 993
3433.84 1051
3434.39 1200
3434.94 1073
3435.50 1035
3436.05 1133
3436.60 1014
3437.15 979
3437.71 1029
3438.26 1136
3438.81 996
3439.37 884
3439.92 920
3440.47 952
3441.02 1010
3441.58 1207
3442.13 1056
3442.68 1106
3443.24 1117
3443.79 1108
3444.34 1093
3444.90 1158
3445.45 1114
3446.00 953
3446.56 986
3447.11 981
3447.66 996
3448.22 1042
3448.77 987
3449.33 980
3449.88 1073
3450.43 1019
3450.99 1057
3451.54 1022
3452.09 1015
3452.65 1055
3453.20 1015
3453.76 961
3454.31 1035
3454.86 1061
3455.42 929
3455.97 981
3456.53 1020
3457.08 988
3457.64 964
3458.19 1014
3458.75 1046
3459.30 1001
3459.85 1122
3460.41 1156
3460.96 1133
3461.52 1056
3462.07 1042
3462.63 1160
3463.18 990
3463.74 992
3464.29 1146
3464.85 1152
3465.40 1023
3465.96 1090
3466.51 1059
3467.07 1076
3467.62 1264
3468.18 1274
3468.73 1240
3469.29 1208
3469.84 1347
3470.40 1475
3470.95 1506
3471.51 1442
3472.07 1602
3472.62 1552
3473.18 1538
3473.73 1294
3474.29 1393
3474.84 1319
3475.40 1525
3475.96 1441
3476.51 1461
3477.07 1352
3477.62 1509
3478.18 1382
3478.74 1514
3479.29 1435
3479.85 1485
3480.40 1480
3480.96 1680
3481.52 1743
3482.07 1585
3482.63 1518
3483.19 1595
3483.74 1594
3484.30 1730
3484.86 1958
3485.41 1932
3485.97 2095
3486.53 1948
3487.08 2097
3487.64 2541
3488.20 2960
3488.75 3185
3489.31 3912
3489.87 5228
3490.42 5814
3490.98 6334
3491.54 7233
3492.09 7292
3492.65 7683
3493.21 8189
3493.77 7870
3494.32 7394
3494.88 6561
3495.44 6083
3496.00 4859
3496.55 4099
3497.11 3778
3497.67 3303
3498.23 2791
3498.78 2773
3499.34 2809
3499.90 2558
3500.46 2472
3501.01 2611
3501.57 2823
3502.13 2825
3502.69 2811
3503.25 2738
3503.80 2961
3504.36 2854
3504.92 2889
3505.48 3024
3506.04 3069
3506.60 2963
3507.15 2722
3507.71 2476
3508.27 2365
3508.83 2261
3509.39 2234
3509.95 2164
3510.50 1835
3511.06 1816
3511.62 1890
3512.18 1703
3512.74 1576
3513.30 1386
3513.86 1401
3514.42 1384
3514.98 1433
3515.53 1305
3516.09 1253
3516.65 1265
3517.21 1162
3517.77 1188
3518.33 1180
3518.89 1150
3519.45 1254
3520.01 1306
3520.57 1215
3521.13 1217
3521.69 1361
3522.25 1592
3522.81 1461
3523.36 1359
3523.92 1299
3524.48 1196
3525.04 1312
3525.60 1213
3526.16 1230
3526.72 1227
3527.28 1193
3527.84 1080
3528.40 1191
3528.96 1263
3529.52 1212
3530.08 1152
3530.64 1179
3531.20 1324
3531.76 1250
3532.32 1255
3532.89 1023
3533.45 924
3534.01 1086
3534.57 1214
3535.13 1159
3535.69 1154
3536.25 1090
3536.81 1136
3537.37 1178
3537.93 1233
3538.49 1139
3539.05 1165
3539.61 1173
3540.17 1120
3540.74 1135
3541.30 1147
3541.86 1076
3542.42 1071
3542.98 1031
3543.54 1077
3544.10 1223
3544.66 1155
3545.22 1101
3545.79 1142
3546.35 1065
3546.91 995
3547.47 1006
3548.03 1060
3548.59 1003
3549.16 1041
3549.72 1116
3550.28 1012
3550.84 972
3551.40 914
3551.96 956
3552.53 946
3553.09 847
3553.65 825
3554.21 918
3554.77 925
3555.34 999
3555.90 974
3556.46 895
3557.02 985
3557.59 951
3558.15 871
3558.71 919
3559.27 921
3559.84 952
3560.40 956
3560.96 1023
3561.52 903
3562.09 1059
3562.65 1106
3563.21 889
3563.77 904
3564.34 1004
3564.90 1182
3565.46 966
3566.03 949
3566.59 930
3567.15 947
3567.72 1000
3568.28 911
3568.84 1001
3569.41 894
3569.97 837
3570.53 852
3571.10 925
3571.66 972
3572.22 853
3572.79 867
3573.35 961
3573.91 1009
3574.48 892
3575.04 977
3575.60 1153
3576.17 1115
3576.73 1061
3577.30 1160
3577.86 1297
3578.42 1127
3578.99 1190
3579.55 1165
3580.12 1150
3580.68 1014
3581.24 1087
3581.81 1064
3582.37 1021
3582.94 1125
3583.50 1060
3584.07 1008
3584.63 1019
3585.20 971
3585.76 918
3586.32 835
3586.89 898
3587.45 911
3588.02 880
3588.58 893
3589.15 947
3589.71 917
3590.28 901
3590.84 806
3591.41 943
3591.97 940
3592.54 842
3593.10 974
3593.67 980
3594.23 1001
3594.80 901
3595.36 963
3595.93 882
3596.50 800
3597.06 819
3597.63 874
3598.19 824
3598.76 907
3599.32 927
3599.89 864
3600.45 871
3601.02 917
3601.59 815
3602.15 820
3602.72 845
3603.28 743
3603.85 759
3604.42 808
3604.98 841
3605.55 860
3606.11 773
3606.68 929
3607.25 803
3607.81 752
3608.38 766
3608.95 826
3609.51 820
3610.08 808
3610.65 802
3611.21 697
3611.78 691
3612.35 758
3612.91 799
3613.48 692
3614.05 694
3614.61 703
3615.18 673
3615.75 731
3616.31 771
3616.88 809
3617.45 813
3618.01 838
3618.58 890
3619.15 985
3619.72 961
3620.28 978
3620.85 862
3621.42 885
3621.99 893
3622.55 745
3623.12 824
3623.69 792
3624.26 812
3624.82 876
3625.39 808
3625.96 775
3626.53 795
3627.09 913
3627.66 919
3628.23 862
3628.80 795
3629.37 770
3629.93 841
3630.50 760
3631.07 782
3631.64 831
3632.21 880
3632.77 818
3633.34 766
3633.91 868
3634.48 791
3635.05 784
3635.62 890
3636.19 789
3636.75 803
3637.32 817
3637.89 957
3638.46 850
3639.03 825
3639.60 919
3640.17 980
3640.73 981
3641.30 1093
3641.87 1102
3642.44 1014
3643.01 1006
3643.58 1068
3644.15 1129
3644.72 989
3645.29 868
3645.86 937
3646.43 899
3647.00 834
3647.57 776
3648.13 1055
3648.70 995
3649.27 956
3649.84 910
3650.41 1025
3650.98 1095
3651.55 1179
3652.12 1206
3652.69 1072
3653.26 1253
3653.83 1263
3654.40 1208
3654.97 1221
3655.54 1274
3656.11 1158
3656.68 1054
3657.25 946
3657.82 1040
3658.39 1126
3658.96 1106
3659.53 1044
3660.10 999
3660.67 1058
3661.24 956
3661.82 977
3662.39 1138
3662.96 1166
3663.53 1183
3664.10 1195
3664.67 1191
3665.24 1172
3665.81 1329
3666.38 1526
3666.95 1497
3667.52 1323
3668.09 1234
3668.67 1252
3669.24 1082
3669.81 1072
3670.38 959
3670.95 963
3671.52 879
3672.09 967
3672.66 971
3673.24 912
3673.81 976
3674.38 922
3674.95 852
3675.52 1073
3676.09 1080
3676.66 1082
3677.24 1073
3677.81 920
3678.38 948
3678.95 893
3679.52 867
3680.10 997
3680.67 936
3681.24 960
3681.81 794
3682.38 791
3682.96 800
3683.53 795
3684.10 745
3684.67 730
3685.25 795
3685.82 818
3686.39 801
3686.96 932
3687.54 948
3688.11 856
3688.68 800
3689.25 958
3689.83 886
3690.40 858
3690.97 846
3691.54 851
3692.12 817
3692.69 966
3693.26 892
3693.84 817
3694.41 879
3694.98 805
3695.56 798
3696.13 817
3696.70 766
3697.28 728
3697.85 845
3698.42 849
3699.00 810
3699.57 925
3700.14 825
3700.72 724
3701.29 729
3701.86 848
3702.44 881
3703.01 801
3703.58 855
3704.16 866
3704.73 926
3705.31 875
3705.88 831
3706.45 834
3707.03 863
3707.60 821
3708.18 808
3708.75 836
3709.33 886
3709.90 758
3710.47 670
3711.05 826
3711.62 876
3712.20 776
3712.77 829
3713.35 938
3713.92 1047
3714.50 869
3715.07 864
3715.64 916
3716.22 863
3716.79 698
3717.37 745
3717.94 829
3718.52 787
3719.09 862
3719.67 808
3720.24 772
3720.82 882
3721.39 829
3721.97 714
3722.54 856
3723.12 903
3723.70 746
3724.27 808
3724.85 744
3725.42 780
3726.00 761
3726.57 824
3727.15 745
3727.72 863
3728.30 931
3728.88 843
3729.45 739
3730.03 776
3730.60 765
3731.18 845
3731.75 822
3732.33 795
3732.91 839
3733.48 898
3734.06 808
3734.64 778
3735.21 855
3735.79 874
3736.36 924
3736.94 842
3737.52 788
3738.09 758
3738.67 781
3739.25 747
3739.82 731
3740.40 680
3740.98 829
3741.55 856
3742.13 834
3742.71 730
3743.28 685
3743.86 633
3744.44 700
3745.01 752
3745.59 794
3746.17 735
3746.75 700
3747.32 727
3747.90 792
3748.48 724
3749.05 767
3749.63 760
3750.21 702
3750.79 708
3751.36 786
3751.94 836
3752.52 805
3753.10 781
3753.67 819
3754.25 737
3754.83 746
3755.41 895
3755.99 839
3756.56 846
3757.14 806
3757.72 704
3758.30 815
3758.88 892
3759.45 810
3760.03 871
3760.61 836
3761.19 797
3761.77 741
3762.35 794
3762.92 778
3763.50 774
3764.08 884
3764.66 838
3765.24 766
3765.82 771
3766.39 805
3766.97 857
3767.55 851
3768.13 782
3768.71 785
3769.29 954
3769.87 930
3770.45 826
3771.03 777
3771.60 781
3772.18 832
3772.76 830
3773.34 797
3773.92 753
3774.50 787
3775.08 849
3775.66 815
3776.24 816
3776.82 774
3777.40 811
3777.98 783
3778.56 796
3779.14 781
3779.72 741
3780.30 765
3780.88 837
3781.46 724
3782.04 688
3782.61 790
3783.19 737
3783.77 749
3784.35 752
3784.93 749
3785.52 799
3786.10 805
3786.68 844
3787.26 845
3787.84 899
3788.42 822
3789.00 839
3789.58 766
3790.16 715
3790.74 703
3791.32 818
3791.90 707
3792.48 740
3793.06 741
3793.64 780
3794.22 789
3794.80 782
3795.38 816
3795.96 885
3796.55 956
3797.13 954
3797.71 975
3798.29 905
3798.87 1033
3799.45 1004
3800.03 980
3800.61 1046
3801.19 984
3801.78 1172
3802.36 1105
3802.94 1033
3803.52 957
3804.10 933
3804.68 893
3805.27 860
3805.85 958
3806.43 953
3807.01 1100
3807.59 1076
3808.17 1121
3808.76 1160
3809.34 1062
3809.92 1105
3810.50 1227
3811.08 1095
3811.67 1037
3812.25 1235
3812.83 1117
3813.41 1163
3814.00 1222
3814.58 1139
3815.16 1255
3815.74 1126
3816.32 1134
3816.91 1062
3817.49 974
3818.07 1120
3818.66 1004
3819.24 861
3819.82 889
3820.40 888
3820.99 861
3821.57 940
3822.15 810
3822.73 742
3823.32 818
3823.90 868
3824.48 906
3825.07 876
3825.65 916
3826.23 883
3826.82 740
3827.40 772
3827.98 871
3828.57 918
3829.15 832
3829.73 871
3830.32 868
3830.90 927
3831.48 826
3832.07 696
3832.65 802
3833.24 836
3833.82 862
3834.40 710
3834.99 703
3835.57 626
3836.16 693
3836.74 670
3837.32 791
3837.91 864
3838.49 798
3839.08 789
3839.66 815
3840.24 725
3840.83 748
3841.41 687
3842.00 731
3842.58 772
3843.17 855
3843.75 779
3844.34 664
3844.92 657
3845.51 685
3846.09 753
3846.67 753
3847.26 834
3847.84 772
3848.43 803
3849.01 739
3849.60 748
3850.18 773
3850.77 715
3851.35 655
3851.94 643
3852.53 748
3853.11 768
3853.70 817
3854.28 674
3854.87 626
3855.45 729
3856.04 692
3856.62 731
3857.21 656
3857.79 659
3858.38 741
3858.97 746
3859.55 841
3860.14 669
3860.72 757
3861.31 721
3861.90 841
3862.48 812
3863.07 690
3863.65 751
3864.24 835
3864.83 842
3865.41 864
3866.00 908
3866.58 822
3867.17 983
3867.76 1040
3868.34 935
3868.93 848
3869.52 796
3870.10 710
3870.69 829
3871.28 775
3871.86 860
3872.45 767
3873.04 784
3873.62 764
3874.21 799
3874.80 760
3875.38 792
3875.97 837
3876.56 821
3877.15 667
3877.73 655
3878.32 724
3878.91 682
3879.49 706
3880.08 650
3880.67 741
3881.26 719
3881.84 658
3882.43 710
3883.02 689
3883.61 720
3884.19 717
3884.78 676
3885.37 719
3885.96 702
3886.55 777
3887.13 836
3887.72 837
3888.31 832
3888.90 823
3889.49 767
3890.07 850
3890.66 886
3891.25 853
3891.84 781
3892.43 732
3893.01 800
3893.60 840
3894.19 833
3894.78 781
3895.37 780
3895.96 842
3896.55 911
3897.13 900
3897.72 804
3898.31 874
3898.90 757
3899.49 828
3900.08 805
3900.67 764
3901.26 803
3901.84 787
3902.43 855
3903.02 862
3903.61 815
3904.20 846
3904.79 764
3905.38 819
3905.97 912
3906.56 971
3907.15 920
3907.74 793
3908.33 1005
3908.92 895
3909.50 829
3910.09 887
3910.68 814
3911.27 877
3911.86 677
3912.45 772
3913.04 823
3913.63 744
3914.22 765
3914.81 780
3915.40 770
3915.99 809
3916.58 739
3917.17 820
3917.76 790
3918.35 838
3918.94 739
3919.53 841
3920.12 874
3920.72 750
3921.31 698
3921.90 726
3922.49 735
3923.08 712
3923.67 812
3924.26 782
3924.85 746
3925.44 771
3926.03 758
3926.62 785
3927.21 725
3927.80 747
3928.39 712
3928.99 748
3929.58 715
3930.17 707
3930.76 694
3931.35 736
3931.94 593
3932.53 595
3933.12 695
3933.72 760
3934.31 685
3934.90 694
3935.49 748
3936.08 745
3936.67 795
3937.26 786
3937.86 818
3938.45 759
3939.04 794
3939.63 753
3940.22 818
3940.82 871
3941.41 923
3942.00 711
3942.59 869
3943.18 798
3943.78 817
3944.37 750
3944.96 794
3945.55 797
3946.14 717
3946.74 719
3947.33 695
3947.92 792
3948.51 743
3949.11 725
3949.70 808
3950.29 808
3950.88 714
3951.48 678
3952.07 760
3952.66 789
3953.26 659
3953.85 724
3954.44 800
3955.03 763
3955.63 693
3956.22 719
3956.81 758
3957.41 794
3958.00 791
3958.59 916
3959.19 786
3959.78 880
3960.37 796
3960.97 775
3961.56 757
3962.15 801
3962.75 949
3963.34 873
3963.93 813
3964.53 839
3965.12 959
3965.72 880
3966.31 954
3966.90 951
3967.50 1070
3968.09 1021
3968.69 986
3969.28 1060
3969.87 1007
3970.47 892
3971.06 952
3971.66 972
3972.25 888
3972.85 947
3973.44 1023
3974.03 1071
3974.63 1158
3975.22 1147
3975.82 1245
3976.41 1246
3977.01 1209
3977.60 1193
3978.20 1269
3978.79 1320
3979.39 1394
3979.98 1270
3980.58 1116
3981.17 998
3981.77 1125
3982.36 1089
3982.96 1180
3983.55 1080
3984.15 1085
3984.74 1002
3985.34 1055
3985.93 972
3986.53 938
3987.12 943
3987.72 949
3988.31 931
3988.91 935
3989.50 1059
3990.10 965
3990.70 1003
3991.29 907
3991.89 852
3992.48 927
3993.08 1002
3993.67 1080
3994.27 990
3994.87 919
3995.46 918
3996.06 967
3996.65 979
3997.25 947
3997.85 890
3998.44 928
3999.04 810
3999.64 893
4000.23 881
4000.83 849
4001.43 947
4002.02 830
4002.62 915
4003.21 954
4003.81 816
4004.41 888
4005.00 947
4005.60 954
4006.20 842
4006.80 823
4007.39 817
4007.99 844
4008.59 692
4009.18 747
4009.78 742
4010.38 767
4010.97 809
4011.57 759
4012.17 801
4012.77 843
4013.36 885
4013.96 844
4014.56 902
4015.16 769
4015.75 684
4016.35 729
4016.95 823
4017.55 831
4018.14 729
4018.74 770
4019.34 840
4019.94 829
4020.54 860
4021.13 751
4021.73 878
4022.33 840
4022.93 800
4023.53 871
4024.12 872
4024.72 772
4025.32 946
4025.92 1072
4026.52 1006
4027.12 966
4027.71 960
4028.31 953
4028.91 1042
4029.51 1034
4030.11 992
4030.71 1113
4031.31 1103
4031.90 1136
4032.50 1124
4033.10 1184
4033.70 1174
4034.30 1243
4034.90 1243
4035.50 1099
4036.10 1129
4036.70 1254
4037.29 1098
4037.89 1003
4038.49 939
4039.09 788
4039.69 845
4040.29 749
4040.89 829
4041.49 827
4042.09 794
4042.69 729
4043.29 748
4043.89 794
4044.49 769
4045.09 802
4045.69 813
4046.29 768
4046.89 833
4047.49 813
4048.09 742
4048.69 739
4049.29 658
4049.89 675
4050.49 695
4051.09 812
4051.69 873
4052.29 752
4052.89 779
4053.49 795
4054.09 768
4054.69 736
4055.29 817
4055.89 828
4056.49 739
4057.09 775
4057.69 805
4058.29 667
4058.89 738
4059.49 700
4060.09 613
4060.70 733
4061.30 715
4061.90 701
4062.50 794
4063.10 760
4063.70 697
4064.30 628
4064.90 702
4065.50 669
4066.11 719
4066.71 799
4067.31 778
4067.91 680
4068.51 707
4069.11 729
4069.71 769
4070.32 722
4070.92 720
4071.52 650
4072.12 600
4072.72 640
4073.32 681
4073.93 681
4074.53 705
4075.13 700
4075.73 826
4076.33 718
4076.94 766
4077.54 789
4078.14 724
4078.74 715
4079.34 744
4079.95 858
4080.55 832
4081.15 706
4081.75 738
4082.36 681
4082.96 676
4083.56 720
4084.16 827
4084.77 747
4085.37 673
4085.97 687
4086.58 662
4087.18 688
4087.78 714
4088.38 678
4088.99 643
4089.59 638
4090.19 670
4090.80 735
4091.40 740
4092.00 718
4092.61 750
4093.21 713
4093.81 561
4094.42 664
4095.02 640
4095.62 753
4096.23 803
4096.83 746
4097.43 788
4098.04 657
4098.64 653
4099.24 710
4099.85 716
4100.45 663
4101.06 749
4101.66 825
4102.26 768
4102.87 774
4103.47 735
4104.08 773
4104.68 760
4105.28 745
4105.89 681
4106.49 664
4107.10 808
4107.70 734
4108.31 693
4108.91 755
4109.51 767
4110.12 706
4110.72 751
4111.33 819
4111.93 769
4112.54 804
4113.14 721
4113.75 664
4114.35 734
4114.96 668
4115.56 675
4116.17 647
4116.77 699
4117.38 630
4117.98 612
4118.59 721
4119.19 705
4119.80 688
4120.40 657
4121.01 654
4121.61 610
4122.22 612
4122.82 609
4123.43 683
4124.04 687
4124.64 678
4125.25 638
4125.85 679
4126.46 768
4127.06 650
4127.67 515
4128.28 731
4128.88 736
4129.49 701
4130.09 663
4130.70 574
4131.31 708
4131.91 661
4132.52 760
4133.12 661
4133.73 692
4134.34 778
4134.94 766
4135.55 717
4136.16 728
4136.76 755
4137.37 734
4137.98 773
4138.58 679
4139.19 638
4139.80 824
4140.40 814
4141.01 813
4141.62 818
4142.22 821
4142.83 856
4143.44 867
4144.04 885
4144.65 804
4145.26 812
4145.86 809
4146.47 760
4147.08 716
4147.69 719
4148.29 776
4148.90 760
4149.51 840
4150.12 787
4150.72 653
4151.33 643
4151.94 707
4152.55 717
4153.15 760
4153.76 741
4154.37 740
4154.98 769
4155.59 666
4156.19 784
4156.80 838
4157.41 811
4158.02 766
4158.63 736
4159.23 734
4159.84 704
4160.45 787
4161.06 762
4161.67 762
4162.28 671
4162.88 809
4163.49 767
4164.10 735
4164.71 760
4165.32 743
4165.93 658
4166.53 596
4167.14 667
4167.75 643
4168.36 654
4168.97 783
4169.58 678
4170.19 701
4170.80 634
4171.41 655
4172.01 714
4172.62 689
4173.23 739
4173.84 642
4174.45 558
4175.06 683
4175.67 770
4176.28 660
4176.89 653
4177.50 697
4178.11 698
4178.72 697
4179.33 787
4179.94 705
4180.55 714
4181.16 729
4181.77 777
4182.38 714
4182.99 685
4183.60 735
4184.21 728
4184.82 863
4185.43 920
4186.04 821
4186.65 744
4187.26 636
4187.87 773
4188.48 754
4189.09 730
4189.70 697
4190.31 780
4190.92 775
4191.53 654
4192.14 727
4192.75 703
4193.36 779
4193.97 751
4194.58 849
4195.19 835
4195.80 848
4196.41 896
4197.03 872
4197.64 747
4198.25 703
4198.86 895
4199.47 807
4200.08 745
4200.69 711
4201.30 703
4201.91 736
4202.53 703
4203.14 739
4203.75 738
4204.36 686
4204.97 733
4205.58 740
4206.19 661
4206.81 766
4207.42 825
4208.03 726
4208.64 757
4209.25 884
4209.86 722
4210.48 731
4211.09 752
4211.70 608
4212.31 696
4212.92 667
4213.54 769
4214.15 788
4214.76 822
4215.37 736
4215.99 669
4216.60 781
4217.21 792
4217.82 810
4218.43 862
4219.05 869
4219.66 852
4220.27 871
4220.89 906
4221.50 794
4222.11 838
4222.72 719
4223.34 889
4223.95 763
4224.56 820
4225.17 911
4225.79 807
4226.40 841
4227.01 758
4227.63 842
4228.24 919
4228.85 987
4229.47 1004
4230.08 903
4230.69 896
4231.31 1083
4231.92 1170
4232.53 1141
4233.15 1297
4233.76 1314
4234.37 1415
4234.99 1484
4235.60 1709
4236.22 1494
4236.83 1327
4237.44 1350
4238.06 1240
4238.67 1241
4239.28 1146
4239.90 1131
4240.51 948
4241.13 938
4241.74 929
4242.36 848
4242.97 797
4243.58 824
4244.20 804
4244.81 895
4245.43 950
4246.04 922
4246.66 866
4247.27 849
4247.89 869
4248.50 842
4249.11 865
4249.73 806
4250.34 791
4250.96 867
4251.57 854
4252.19 935
4252.80 859
4253.42 763
4254.03 754
4254.65 724
4255.26 799
4255.88 734
4256.49 902
4257.11 795
4257.72 679
4258.34 778
4258.96 703
4259.57 682
4260.19 729
4260.80 704
4261.42 797
4262.03 812
4262.65 741
4263.26 759
4263.88 761
4264.50 789
4265.11 722
4265.73 803
4266.34 836
4266.96 834
4267.58 835
4268.19 804
4268.81 806
4269.42 866
4270.04 881
4270.66 785
4271.27 809
4271.89 848
4272.51 859
4273.12 900
4273.74 1007
4274.36 864
4274.97 933
4275.59 981
4276.20 925
4276.82 977
4277.44 883
4278.06 912
4278.67 944
4279.29 872
4279.91 800
4280.52 904
4281.14 856
4281.76 844
4282.37 883
4282.99 767
4283.61 792
4284.23 763
4284.84 663
4285.46 720
4286.08 806
4286.69 847
4287.31 888
4287.93 754
4288.55 825
4289.16 859
4289.78 891
4290.40 838
4291.02 834
4291.64 829
4292.25 820
4292.87 759
4293.49 841
4294.11 836
4294.73 810
4295.34 872
4295.96 717
4296.58 753
4297.20 744
4297.82 756
4298.43 807
4299.05 849
4299.67 800
4300.29 905
4300.91 991
4301.53 837
4302.14 670
4302.76 708
4303.38 707
4304.00 703
4304.62 693
4305.24 801
4305.86 749
4306.48 723
4307.09 675
4307.71 719
4308.33 705
4308.95 823
4309.57 855
4310.19 777
4310.81 826
4311.43 815
4312.05 778
4312.67 807
4313.29 843
4313.90 805
4314.52 865
4315.14 760
4315.76 850
4316.38 840
4317.00 906
4317.62 856
4318.24 801
4318.86 774
4319.48 895
4320.10 1033
4320.72 1092
4321.34 1053
4321.96 978
4322.58 916
4323.20 966
4323.82 990
4324.44 1022
4325.06 1005
4325.68 1071
4326.30 1049
4326.92 966
4327.54 961
4328.16 1044
4328.78 1106
4329.40 1254
4330.02 1190
4330.64 1149
4331.27 1190
4331.89 1164
4332.51 1249
4333.13 1326
4333.75 1410
4334.37 1415
4334.99 1492
4335.61 1656
4336.23 1784
4336.85 1858
4337.47 2109
4338.09 2184
4338.72 1969
4339.34 2150
4339.96 2025
4340.58 1944
4341.20 1900
4341.82 2014
4342.44 2148
4343.07 2405
4343.69 2671
4344.31 3075
4344.93 3240
4345.55 3666
4346.17 4146
4346.79 4425
4347.42 4453
4348.04 4342
4348.66 4277
4349.28 3993
4349.90 3235
4350.53 2740
4351.15 2307
4351.77 1898
4352.39 1826
4353.01 1620
4353.64 1556
4354.26 1581
4354.88 1603
4355.50 1408
4356.13 1356
4356.75 1489
4357.37 1408
4357.99 1249
4358.62 1326
4359.24 1336
4359.86 1203
4360.48 1225
4361.11 1398
4361.73 1259
4362.35 1292
4362.98 1339
4363.60 1153
4364.22 1220
4364.84 1206
4365.47 1213
4366.09 1208
4366.71 1113
4367.34 1048
4367.96 997
4368.58 1030
4369.21 1086
4369.83 999
4370.45 938
4371.08 944
4371.70 1015
4372.32 939
4372.95 893
4373.57 922
4374.20 957
4374.82 886
4375.44 887
4376.07 896
4376.69 866
4377.31 929
4377.94 888
4378.56 1018
4379.19 1068
4379.81 1065
4380.43 1053
4381.06 969
4381.68 927
4382.31 1141
4382.93 984
4383.56 995
4384.18 1064
4384.80 1135
4385.43 994
4386.05 874
4386.68 870
4387.30 832
4387.93 917
4388.55 937
4389.18 903
4389.80 838
4390.43 803
4391.05 833
4391.68 803
4392.30 870
4392.93 819
4393.55 818
4394.18 916
4394.80 855
4395.43 728
4396.05 738
4396.68 822
4397.30 827
4397.93 824
4398.55 855
4399.18 865
4399.80 839
4400.43 804
4401.06 774
4401.68 846
4402.31 760
4402.93 902
4403.56 824
4404.18 884
4404.81 951
4405.44 955
4406.06 944
4406.69 864
4407.31 880
4407.94 794
4408.57 856
4409.19 789
4409.82 886
4410.45 776
4411.07 778
4411.70 748
4412.32 797
4412.95 803
4413.58 756
4414.20 790
4414.83 823
4415.46 920
4416.08 788
4416.71 804
4417.34 785
4417.96 875
4418.59 753
4419.22 739
4419.84 819
4420.47 775
4421.10 757
4421.73 821
4422.35 743
4422.98 734
4423.61 771
4424.23 771
4424.86 799
4425.49 747
4426.12 795
4426.74 797
4427.37 781
4428.00 800
4428.63 839
4429.25 769
4429.88 708
4430.51 713
4431.14 719
4431.77 723
4432.39 850
4433.02 1018
4433.65 913
4434.28 822
4434.90 784
4435.53 842
4436.16 823
4436.79 849
4437.42 899
4438.05 844
4438.67 784
4439.30 849
4439.93 824
4440.56 677
4441.19 814
4441.82 856
4442.44 917
4443.07 975
4443.70 929
4444.33 811
4444.96 823
4445.59 991
4446.22 950
4446.85 793
4447.47 873
4448.10 948
4448.73 958
4449.36 893
4449.99 991
4450.62 937
4451.25 917
4451.88 1068
4452.51 1006
4453.14 926
4453.77 1055
4454.40 1171
4455.02 1193
4455.65 1158
4456.28 1134
4456.91 1026
4457.54 949
4458.17 1003
4458.80 1087
4459.43 1075
4460.06 929
4460.69 883
4461.32 854
4461.95 786
4462.58 799
4463.21 771
4463.84 812
4464.47 872
4465.10 762
4465.73 847
4466.36 999
4466.99 874
4467.62 853
4468.25 858
4468.88 762
4469.51 757
4470.14 913
4470.78 868
4471.41 760
4472.04 795
4472.67 759
4473.30 737
4473.93 665
4474.56 737
4475.19 859
4475.82 842
4476.45 748
4477.08 764
4477.71 823
4478.35 726
4478.98 752
4479.61 832
4480.24 817
4480.87 833
4481.50 776
4482.13 789
4482.76 835
4483.40 965
4484.03 861
4484.66 867
4485.29 768
4485.92 882
4486.55 973
4487.19 1015
4487.82 883
4488.45 909
4489.08 895
4489.71 888
4490.34 996
4490.98 915
4491.61 909
4492.24 830
4492.87 809
4493.50 985
4494.14 864
4494.77 909
4495.40 1000
4496.03 928
4496.67 929
4497.30 896
4497.93 1008
4498.56 1325
4499.20 1186
4499.83 1374
4500.46 1351
4501.09 1518
4501.73 1545
4502.36 1495
4502.99 1491
4503.63 1309
4504.26 1218
4504.89 1267
4505.52 1155
4506.16 1055
4506.79 990
4507.42 946
4508.06 809
4508.69 786
4509.32 863
4509.96 868
4510.59 938
4511.22 925
4511.86 844
4512.49 884
4513.12 990
4513.76 924
4514.39 883
4515.02 955
4515.66 974
4516.29 874
4516.93 842
4517.56 906
4518.19 770
4518.83 785
4519.46 781
4520.10 721
4520.73 734
4521.36 662
4522.00 664
4522.63 727
4523.27 859
4523.90 909
4524.54 781
4525.17 829
4525.80 821
4526.44 818
4527.07 848
4527.71 929
4528.34 826
4528.98 808
4529.61 794
4530.25 819
4530.88 909
4531.52 950
4532.15 969
4532.79 950
4533.42 943
4534.06 853
4534.69 924
4535.33 938
4535.96 936
4536.60 870
4537.23 953
4537.87 883
4538.50 824
4539.14 838
4539.77 732
4540.41 747
4541.04 796
4541.68 745
4542.31 723
4542.95 733
4543.59 762
4544.22 760
4544.86 679
4545.49 712
4546.13 754
4546.77 710
4547.40 721
4548.04 786
4548.67 694
4549.31 701
4549.95 790
4550.58 814
4551.22 703
4551.85 813
4552.49 777
4553.13 836
4553.76 762
4554.40 752
4555.04 732
4555.67 845
4556.31 795
4556.95 746
4557.58 785
4558.22 732
4558.86 770
4559.49 820
4560.13 779
4560.77 724
4561.40 702
4562.04 698
4562.68 726
4563.31 691
4563.95 683
4564.59 759
4565.23 776
4565.86 804
4566.50 779
4567.14 802
4567.77 738
4568.41 820
4569.05 767
4569.69 762
4570.32 792
4570.96 664
4571.60 724
4572.24 650
4572.88 766
4573.51 906
4574.15 781
4574.79 815
4575.43 801
4576.06 849
4576.70 877
4577.34 926
4577.98 767
4578.62 760
4579.26 832
4579.89 777
4580.53 841
4581.17 869
4581.81 802
4582.45 840
4583.09 798
4583.72 837
4584.36 951
4585.00 847
4585.64 757
4586.28 729
4586.92 879
4587.56 922
4588.19 1081
4588.83 1139
4589.47 1210
4590.11 1505
4590.75 1475
4591.39 1539
4592.03 1529
4592.67 1532
4593.31 1500
4593.95 1321
4594.58 1161
4595.22 1127
4595.86 1143
4596.50 991
4597.14 1028
4597.78 1050
4598.42 994
4599.06 860
4599.70 925
4600.34 989
4600.98 946
4601.62 967
4602.26 953
4602.90 895
4603.54 895
4604.18 904
4604.82 910
4605.46 918
4606.10 937
4606.74 878
4607.38 908
4608.02 833
4608.66 811
4609.30 716
4609.94 794
4610.58 841
4611.22 830
4611.86 776
4612.50 698
4613.14 860
4613.78 804
4614.42 799
4615.06 838
4615.70 819
4616.35 788
4616.99 939
4617.63 867
4618.27 740
4618.91 683
4619.55 866
4620.19 840
4620.83 783
4621.47 741
4622.11 747
4622.76 823
4623.40 760
4624.04 657
4624.68 698
4625.32 839
4625.96 749
4626.60 757
4627.25 802
4627.89 804
4628.53 834
4629.17 840
4629.81 805
4630.45 812
4631.10 803
4631.74 763
4632.38 941
4633.02 876
4633.66 833
4634.30 934
4634.95 896
4635.59 774
4636.23 871
4636.87 889
4637.52 856
4638.16 786
4638.80 826
4639.44 899
4640.08 935
4640.73 945
4641.37 912
4642.01 786
4642.66 771
4643.30 855
4643.94 786
4644.58 850
4645.23 844
4645.87 932
4646.51 756
4647.15 763
4647.80 748
4648.44 836
4649.08 781
4649.73 727
4650.37 735
4651.01 755
4651.66 745
4652.30 806
4652.94 707
4653.59 720
4654.23 640
4654.87 698
4655.52 767
4656.16 677
4656.80 713
4657.45 610
4658.09 699
4658.73 640
4659.38 736
4660.02 737
4660.67 641
4661.31 693
4661.95 784
4662.60 759
4663.24 811
4663.89 745
4664.53 665
4665.17 677
4665.82 799
4666.46 728
4667.11 690
4667.75 706
4668.40 653
4669.04 622
4669.68 631
4670.33 756
4670.97 745
4671.62 740
4672.26 635
4672.91 710
4673.55 676
4674.20 713
4674.84 705
4675.49 726
4676.13 800
4676.78 782
4677.42 815
4678.07 874
4678.71 791
4679.36 762
4680.00 777
4680.65 841
4681.29 806
4681.94 883
4682.58 830
4683.23 817
4683.87 885
4684.52 790
4685.16 744
4685.81 781
4686.46 787
4687.10 811
4687.75 802
4688.39 793
4689.04 778
4689.68 786
4690.33 751
4690.98 789
4691.62 811
4692.27 862
4692.91 935
4693.56 891
4694.21 846
4694.85 781
4695.50 916
4696.15 1117
4696.79 1129
4697.44 1108
4698.08 1231
4698.73 1372
4699.38 1382
4700.02 1445
4700.67 1362
4701.32 1263
4701.96 1276
4702.61 1302
4703.26 1116
4703.90 1058
4704.55 938
4705.20 1007
4705.84 862
4706.49 930
4707.14 922
4707.79 883
4708.43 927
4709.08 1005
4709.73 1049
4710.37 901
4711.02 1023
4711.67 973
4712.32 954
4712.96 948
4713.61 889
4714.26 881
4714.91 872
4715.55 855
4716.20 888
4716.85 870
4717.50 891
4718.15 827
4718.79 846
4719.44 901
4720.09 860
4720.74 757
4721.39 849
4722.03 786
4722.68 784
4723.33 738
4723.98 782
4724.63 790
4725.27 737
4725.92 763
4726.57 814
4727.22 940
4727.87 932
4728.52 868
4729.16 795
4729.81 879
4730.46 879
4731.11 842
4731.76 788
4732.41 807
4733.06 828
4733.71 776
4734.36 700
4735.00 754
4735.65 797
4736.30 697
4736.95 732
4737.60 777
4738.25 843
4738.90 866
4739.55 829
4740.20 812
4740.85 787
4741.50 853
4742.15 779
4742.80 817
4743.44 843
4744.09 856
4744.74 800
4745.39 849
4746.04 812
4746.69 976
4747.34 875
4747.99 962
4748.64 940
4749.29 964
4749.94 1101
4750.59 1054
4751.24 1076
4751.89 1171
4752.54 1256
4753.19 1329
4753.84 1214
4754.49 1206
4755.14 1157
4755.79 1053
4756.44 1027
4757.10 978
4757.75 939
4758.40 954
4759.05 938
4759.70 811
4760.35 863
4761.00 909
4761.65 877
4762.30 842
4762.95 816
4763.60 843
4764.25 953
4764.90 885
4765.56 955
4766.21 985
4766.86 903
4767.51 914
4768.16 915
4768.81 832
4769.46 891
4770.11 836
4770.77 835
4771.42 817
4772.07 833
4772.72 717
4773.37 723
4774.02 775
4774.67 808
4775.33 840
4775.98 906
4776.63 779
4777.28 775
4777.93 865
4778.59 806
4779.24 832
4779.89 788
4780.54 836
4781.19 793
4781.85 925
4782.50 738
4783.15 764
4783.80 831
4784.46 936
4785.11 830
4785.76 838
4786.41 916
4787.07 848
4787.72 856
4788.37 858
4789.02 934
4789.68 970
4790.33 911
4790.98 940
4791.63 1111
4792.29 1103
4792.94 961
4793.59 967
4794.25 971
4794.90 961
4795.55 888
4796.21 926
4796.86 825
4797.51 850
4798.17 890
4798.82 916
4799.47 1001
4800.13 911
4800.78 834
4801.43 764
4802.09 800
4802.74 923
4803.39 898
4804.05 846
4804.70 923
4805.35 949
4806.01 842
4806.66 870
4807.32 705
4807.97 796
4808.62 840
4809.28 993
4809.93 929
4810.59 814
4811.24 897
4811.89 997
4812.55 886
4813.20 921
4813.86 967
4814.51 909
4815.17 897
4815.82 890
4816.48 905
4817.13 897
4817.78 963
4818.44 953
4819.09 1024
4819.75 987
4820.40 916
4821.06 1041
4821.71 1037
4822.37 1022
4823.02 1005
4823.68 1070
4824.33 1078
4824.99 1135
4825.64 1021
4826.30 1058
4826.95 1085
4827.61 1075
4828.26 1135
4828.92 1120
4829.58 1227
4830.23 1161
4830.89 1180
4831.54 1189
4832.20 1224
4832.85 1218
4833.51 1182
4834.16 1285
4834.82 1313
4835.48 1320
4836.13 1372
4836.79 1343
4837.44 1458
4838.10 1468
4838.76 1544
4839.41 1479
4840.07 1653
4840.72 1610
4841.38 1555
4842.04 1534
4842.69 1582
4843.35 1621
4844.01 1654
4844.66 1798
4845.32 1762
4845.98 1834
4846.63 1935
4847.29 2162
4847.95 2180
4848.60 2584
4849.26 2687
4849.92 2703
4850.57 2838
4851.23 2843
4851.89 2944
4852.54 2736
4853.20 2599
4853.86 2633
4854.51 2495
4855.17 2538
4855.83 2889
4856.49 2702
4857.14 2714
4857.80 2695
4858.46 2678
4859.12 2751
4859.77 2672
4860.43 2798
4861.09 2625
4861.75 2346
4862.40 2270
4863.06 2177
4863.72 2197
4864.38 2127
4865.03 2203
4865.69 2366
4866.35 2309
4867.01 2289
4867.67 2326
4868.32 2241
4868.98 2050
4869.64 2108
4870.30 2062
4870.96 1874
4871.62 1852
4872.27 1853
4872.93 1769
4873.59 1860
4874.25 1599
4874.91 1798
4875.57 1840
4876.22 1936
4876.88 1862
4877.54 1828
4878.20 1794
4878.86 1932
4879.52 1719
4880.18 1637
4880.84 1760
4881.49 1676
4882.15 1666
4882.81 1597
4883.47 1480
4884.13 1285
4884.79 1310
4885.45 1484
4886.11 1543
4886.77 1426
4887.43 1518
4888.09 1400
4888.75 1487
4889.41 1677
4890.07 1676
4890.72 1547
4891.38 1497
4892.04 1548
4892.70 1603
4893.36 1425
4894.02 1337
4894.68 1259
4895.34 1413
4896.00 1477
4896.66 1403
4897.32 1192
4897.98 1237
4898.64 1288
4899.30 1127
4899.96 1188
4900.62 1303
4901.28 1417
4901.94 1302
4902.60 1295
4903.27 1194
4903.93 1132
4904.59 1124
4905.25 1103
4905.91 1100
4906.57 1070
4907.23 1007
4907.89 1103
4908.55 1109
4909.21 1086
4909.87 1097
4910.53 965
4911.19 1066
4911.85 1111
4912.52 940
4913.18 1009
4913.84 1015
4914.50 1011
4915.16 950
4915.82 887
4916.48 808
4917.14 937
4917.81 911
4918.47 959
4919.13 935
4919.79 931
4920.45 939
4921.11 1000
4921.77 893
4922.44 872
4923.10 837
4923.76 916
4924.42 935
4925.08 884
4925.75 917
4926.41 887
4927.07 892
4927.73 972
4928.39 956
4929.06 920
4929.72 1011
4930.38 898
4931.04 852
4931.71 925
4932.37 979
4933.03 1029
4933.69 923
4934.36 796
4935.02 813
4935.68 984
4936.34 902
4937.01 783
4937.67 819
4938.33 836
4938.99 800
4939.66 778
4940.32 926
4940.98 860
4941.65 768
4942.31 868
4942.97 826
4943.63 909
4944.30 914
4944.96 822
4945.62 856
4946.29 840
4946.95 862
4947.61 806
4948.28 792
4948.94 911
4949.61 902
4950.27 917
4950.93 830
4951.60 838
4952.26 866
4952.92 842
4953.59 725
4954.25 747
4954.92 664
4955.58 749
4956.24 832
4956.91 790
4957.57 769
4958.24 806
4958.90 745
4959.56 769
4960.23 874
4960.89 899
4961.56 864
4962.22 867
4962.89 1025
4963.55 1016
4964.21 1014
4964.88 1014
4965.54 1023
4966.21 953
4966.87 933
4967.54 1022
4968.20 960
4968.87 883
4969.53 834
4970.20 856
4970.86 824
4971.53 849
4972.19 875
4972.86 807
4973.52 913
4974.19 909
4974.85 781
4975.52 756
4976.18 934
4976.85 875
4977.51 934
4978.18 810
4978.85 843
4979.51 762
4980.18 704
4980.84 773
4981.51 811
4982.17 841
4982.84 845
4983.50 696
4984.17 910
4984.84 843
4985.50 777
4986.17 837
4986.83 759
4987.50 874
4988.17 892
4988.83 952
4989.50 883
4990.17 834
4990.83 878
4991.50 967
4992.16 966
4992.83 863
4993.50 848
4994.16 852
4994.83 766
4995.50 766
4996.16 738
4996.83 804
4997.50 776
4998.16 686
4998.83 741
4999.50 744
5000.16 696
5000.83 732
5001.50 708
5002.17 686
5002.83 689
5003.50 642
5004.17 652
5004.83 681
5005.50 664
5006.17 643
5006.84 623
5007.50 734
5008.17 803
5008.84 753
5009.51 676
5010.17 685
5010.84 737
5011.51 689
5012.18 660
5012.84 764
5013.51 766
5014.18 745
5014.85 651
5015.52 738
5016.18 829
5016.85 707
5017.52 690
5018.19 774
5018.86 762
5019.52 698
5020.19 727
5020.86 638
5021.53 639
5022.20 635
5022.87 675
5023.54 693
5024.20 756
5024.87 803
5025.54 725
5026.21 736
5026.88 773
5027.55 763
5028.22 647
5028.88 685
5029.55 801
5030.22 820
5030.89 807
5031.56 712
5032.23 760
5032.90 809
5033.57 704
5034.24 709
5034.91 662
5035.58 586
5036.25 735
5036.91 668
5037.58 781
5038.25 676
5038.92 718
5039.59 764
5040.26 754
5040.93 708
5041.60 613
5042.27 646
5042.94 675
5043.61 668
5044.28 698
5044.95 688
5045.62 640
5046.29 726
5046.96 633
5047.63 645
5048.30 714
5048.97 675
5049.64 709
5050.31 724
5050.98 704
5051.65 682
5052.32 664
5052.99 672
5053.66 716
5054.33 663
5055.00 686
5055.68 659
5056.35 649
5057.02 658
5057.69 619
5058.36 673
5059.03 620
5059.70 602
5060.37 608
5061.04 654
5061.71 631
5062.38 618
5063.06 667
5063.73 678
5064.40 622
5065.07 605
5065.74 593
5066.41 589
5067.08 632
5067.75 746
5068.43 745
5069.10 701
5069.77 666
5070.44 659
5071.11 710
5071.78 631
5072.46 604
5073.13 661
5073.80 721
5074.47 751
5075.14 750
5075.81 776
5076.49 796
5077.16 782
5077.83 827
5078.50 713
5079.18 888
5079.85 857
5080.52 792
5081.19 819
5081.86 702
5082.54 720
5083.21 726
5083.88 773
5084.55 769
5085.23 785
5085.90 777
5086.57 797
5087.25 758
5087.92 845
5088.59 744
5089.26 650
5089.94 690
5090.61 757
5091.28 868
5091.96 795
5092.63 818
5093.30 795
5093.97 698
5094.65 780
5095.32 700
5095.99 771
5096.67 792
5097.34 730
5098.01 823
5098.69 794
5099.36 664
5100.04 743
5100.71 773
5101.38 784
5102.06 854
5102.73 879
5103.40 764
5104.08 804
5104.75 735
5105.43 773
5106.10 849
5106.77 896
5107.45 724
5108.12 768
5108.80 685
5109.47 724
5110.14 700
5110.82 735
5111.49 728
5112.17 710
5112.84 796
5113.52 745
5114.19 704
5114.87 743
5115.54 684
5116.21 708
5116.89 783
5117.56 844
5118.24 722
5118.91 793
5119.59 745
5120.26 803
5120.94 802
5121.61 756
5122.29 757
5122.96 841
5123.64 805
5124.31 743
5124.99 719
5125.66 741
5126.34 725
5127.01 749
5127.69 731
5128.37 776
5129.04 780
5129.72 823
5130.39 678
5131.07 780
5131.74 815
5132.42 684
5133.09 726
5133.77 684
5134.45 752
5135.12 683
5135.80 681
5136.47 669
5137.15 733
5137.83 655
5138.50 681
5139.18 649
5139.85 664
5140.53 659
5141.21 635
5141.88 624
5142.56 681
5143.24 673
5143.91 631
5144.59 687
5145.27 734
5145.94 720
5146.62 678
5147.30 625
5147.97 596
5148.65 590
5149.33 605
5150.00 636
5150.68 590
5151.36 579
5152.03 606
5152.71 581
5153.39 612
5154.07 724
5154.74 673
5155.42 546
5156.10 622
5156.77 585
5157.45 569
5158.13 632
5158.81 658
5159.48 671
5160.16 635
5160.84 659
5161.52 590
5162.19 677
5162.87 711
5163.55 685
5164.23 672
5164.91 632
5165.58 766
5166.26 832
5166.94 822
5167.62 712
5168.30 638
5168.97 648
5169.65 708
5170.33 650
5171.01 768
5171.69 681
5172.37 568
5173.04 535
5173.72 592
5174.40 679
5175.08 741
5175.76 636
5176.44 673
5177.11 763
5177.79 719
5178.47 701
5179.15 666
5179.83 709
5180.51 722
5181.19 747
5181.87 706
5182.55 757
5183.22 765
5183.90 649
5184.58 601
5185.26 616
5185.94 594
5186.62 566
5187.30 698
5187.98 669
5188.66 666
5189.34 717
5190.02 677
5190.70 699
5191.38 663
5192.06 696
5192.74 650
5193.42 637
5194.10 590
5194.78 676
5195.46 623
5196.14 622
5196.82 648
5197.50 662
5198.18 619
5198.86 654
5199.54 681
5200.22 587
5200.90 605
5201.58 694
5202.26 697
5202.94 677
5203.62 694
5204.30 721
5204.98 633
5205.66 659
5206.34 628
5207.02 690
5207.70 629
5208.38 626
5209.06 682
5209.74 674
5210.42 650
5211.10 691
5211.79 712
5212.47 730
5213.15 705
5213.83 740
5214.51 839
5215.19 774
5215.87 705
5216.55 707
5217.23 783
5217.92 835
5218.60 842
5219.28 794
5219.96 764
5220.64 711
5221.32 827
5222.00 853
5222.69 822
5223.37 864
5224.05 774
5224.73 807
5225.41 831
5226.10 679
5226.78 758
5227.46 680
5228.14 665
5228.82 722
5229.51 725
5230.19 730
5230.87 742
5231.55 775
5232.23 746
5232.92 676
5233.60 709
5234.28 777
5234.96 744
5235.65 824
5236.33 729
5237.01 733
5237.69 811
5238.38 864
5239.06 691
5239.74 684
5240.42 734
5241.11 708
5241.79 696
5242.47 704
5243.16 814
5243.84 688
5244.52 687
5245.21 686
5245.89 682
5246.57 726
5247.26 741
5247.94 824
5248.62 825
5249.31 791
5249.99 773
5250.67 825
5251.36 895
5252.04 779
5252.72 735
5253.41 752
5254.09 716
5254.77 652
5255.46 721
5256.14 758
5256.83 714
5257.51 706
5258.19 664
5258.88 684
5259.56 785
5260.25 730
5260.93 810
5261.61 841
5262.30 737
5262.98 778
5263.67 764
5264.35 762
5265.04 751
5265.72 725
5266.40 698
5267.09 707
5267.77 732
5268.46 722
5269.14 743
5269.83 675
5270.51 754
5271.20 793
5271.88 738
5272.57 712
5273.25 710
5273.94 746
5274.62 732
5275.31 719
5275.99 727
5276.68 755
5277.36 758
5278.05 674
5278.73 816
5279.42 781
5280.10 809
5280.79 736
5281.47 697
5282.16 762
5282.85 774
5283.53 767
5284.22 704
5284.90 740
5285.59 663
5286.27 665
5286.96 609
5287.65 623
5288.33 636
5289.02 662
5289.70 676
5290.39 629
5291.08 609
5291.76 583
5292.45 590
5293.13 602
5293.82 577
5294.51 649
5295.19 646
5295.88 618
5296.57 627
5297.25 672
5297.94 696
5298.63 705
5299.31 717
5300.00 673
5300.69 703
5301.37 796
5302.06 831
5302.75 754
5303.43 735
5304.12 826
5304.81 763
5305.49 707
5306.18 648
5306.87 743
5307.56 755
5308.24 617
5308.93 796
5309.62 861
5310.30 790
5310.99 899
5311.68 817
5312.37 943
5313.05 841
5313.74 804
5314.43 809
5315.12 851
5315.81 771
5316.49 754
5317.18 746
5317.87 757
5318.56 922
5319.24 920
5319.93 903
5320.62 897
5321.31 901
5322.00 894
5322.68 837
5323.37 813
5324.06 794
5324.75 783
5325.44 749
5326.13 727
5326.81 754
5327.50 660
5328.19 616
5328.88 726
5329.57 654
5330.26 628
5330.95 657
5331.63 658
5332.32 552
5333.01 602
5333.70 703
5334.39 722
5335.08 691
5335.77 740
5336.46 602
5337.15 643
5337.84 663
5338.52 673
5339.21 756
5339.90 679
5340.59 616
5341.28 592
5341.97 582
5342.66 621
5343.35 649
5344.04 671
5344.73 670
5345.42 599
5346.11 650
5346.80 671
5347.49 706
5348.18 732
5348.87 814
5349.56 729
5350.25 651
5350.94 734
5351.63 741
5352.32 660
5353.01 633
5353.70 643
5354.39 722
5355.08 713
5355.77 616
5356.46 587
5357.15 583
5357.84 658
5358.53 577
5359.22 577
5359.91 601
5360.60 598
5361.29 594
5361.98 703
5362.67 649
5363.36 637
5364.06 631
5364.75 648
5365.44 684
5366.13 659
5366.82 618
5367.51 662
5368.20 565
5368.89 591
5369.58 625
5370.27 640
5370.97 635
5371.66 616
5372.35 565
5373.04 588
5373.73 562
5374.42 544
5375.11 593
5375.81 625
5376.50 670
5377.19 660
5377.88 677
5378.57 634
5379.26 601
5379.96 632
5380.65 557
5381.34 559
5382.03 532
5382.72 536
5383.42 697
5384.11 642
5384.80 633
5385.49 686
5386.19 599
5386.88 647
5387.57 625
5388.26 616
5388.96 671
5389.65 656
5390.34 625
5391.03 634
5391.73 713
5392.42 702
5393.11 735
5393.80 784
5394.50 764
5395.19 744
5395.88 697
5396.57 618
5397.27 618
5397.96 697
5398.65 644
5399.35 558
5400.04 617
5400.73 604
5401.43 544
5402.12 588
5402.81 648
5403.51 700
5404.20 615
5404.89 653
5405.59 693
5406.28 682
5406.97 726
5407.67 665
5408.36 639
5409.06 676
5409.75 701
5410.44 683
5411.14 582
5411.83 568
5412.52 606
5413.22 675
5413.91 671
5414.61 661
5415.30 628
5415.99 656
5416.69 708
5417.38 682
5418.08 649
5418.77 622
5419.47 645
5420.16 733
5420.86 742
5421.55 757
5422.24 798
5422.94 701
5423.63 730
5424.33 732
5425.02 733
5425.72 752
5426.41 819
5427.11 712
5427.80 639
5428.50 676
5429.19 702
5429.89 825
5430.58 695
5431.28 702
5431.97 701
5432.67 799
5433.36 778
5434.06 752
5434.75 780
5435.45 845
5436.15 941
5436.84 954
5437.54 962
5438.23 933
5438.93 904
5439.62 823
5440.32 838
5441.01 796
5441.71 772
5442.41 797
5443.10 794
5443.80 875
5444.49 915
5445.19 948
5445.89 923
5446.58 1028
5447.28 997
5447.98 1087
5448.67 863
5449.37 836
5450.06 937
5450.76 947
5451.46 915
5452.15 929
5452.85 902
5453.55 873
5454.24 840
5454.94 885
5455.64 913
5456.33 841
5457.03 925
5457.73 875
5458.42 906
5459.12 879
5459.82 964
5460.51 942
5461.21 987
5461.91 974
5462.61 838
5463.30 985
5464.00 956
5464.70 1107
5465.40 1033
5466.09 910
5466.79 910
5467.49 1031
5468.18 1003
5468.88 990
5469.58 969
5470.28 1029
5470.98 1076
5471.67 1124
5472.37 1197
5473.07 1324
5473.77 1247
5474.46 1217
5475.16 1273
5475.86 1360
5476.56 1499
5477.26 1584
5477.95 1736
5478.65 1889
5479.35 2152
5480.05 2126
5480.75 2327
5481.45 2154
5482.14 2123
5482.84 2228
5483.54 1961
5484.24 1766
5484.94 1701
5485.64 1568
5486.34 1720
5487.03 1611
5487.73 1605
5488.43 1586
5489.13 1471
5489.83 1547
5490.53 1687
5491.23 1647
5491.93 1621
5492.63 1672
5493.33 1648
5494.02 1798
5494.72 1790
5495.42 2044
5496.12 1998
5496.82 2181
5497.52 2437
5498.22 2581
5498.92 3022
5499.62 3393
5500.32 3571
5501.02 3858
5501.72 3721
5502.42 3591
5503.12 3463
5503.82 3001
5504.52 2715
5505.22 2468
5505.92 2062
5506.62 1796
5507.32 1745
5508.02 1662
5508.72 1570
5509.42 1546
5510.12 1394
5510.82 1381
5511.52 1357
5512.22 1463
5512.92 1454
5513.62 1360
5514.32 1356
5515.02 1292
5515.72 1264
5516.42 1236
5517.12 1200
5517.82 1234
5518.52 1159
5519.22 1110
5519.93 1111
5520.63 1204
5521.33 1151
5522.03 1012
5522.73 1149
5523.43 1069
5524.13 1062
5524.83 929
5525.53 995
5526.23 1017
5526.94 956
5527.64 1048
5528.34 1039
5529.04 1010
5529.74 1085
5530.44 890
5531.14 859
5531.85 910
5532.55 941
5533.25 899
5533.95 929
5534.65 909
5535.35 899
5536.06 976
5536.76 902
5537.46 869
5538.16 930
5538.86 854
5539.57 826
5540.27 944
5540.97 871
5541.67 837
5542.37 888
5543.08 767
5543.78 826
5544.48 861
5545.18 849
5545.89 771
5546.59 760
5547.29 727
5547.99 715
5548.70 757
5549.40 757
5550.10 758
5550.81 866
5551.51 863
5552.21 879
5552.91 837
5553.62 852
5554.32 813
5555.02 757
5555.73 816
5556.43 773
5557.13 826
5557.84 773
5558.54 772
5559.24 748
5559.95 759
5560.65 775
5561.35 909
5562.06 867
5562.76 827
5563.46 840
5564.17 838
5564.87 875
5565.57 865
5566.28 822
5566.98 889
5567.69 913
5568.39 776
5569.09 926
5569.80 828
5570.50 831
5571.21 804
5571.91 847
5572.61 834
5573.32 772
5574.02 752
5574.73 800
5575.43 843
5576.14 794
5576.84 801
5577.54 741
5578.25 853
5578.95 860
5579.66 761
5580.36 769
5581.07 700
5581.77 823
5582.48 854
5583.18 693
5583.89 746
5584.59 711
5585.30 740
5586.00 664
5586.71 764
5587.41 727
5588.12 655
5588.82 693
5589.53 701
5590.23 724
5590.94 753
5591.64 732
5592.35 650
5593.05 650
5593.76 642
5594.47 691
5595.17 728
5595.88 726
5596.58 687
5597.29 582
5597.99 721
5598.70 746
5599.41 656
5600.11 722
5600.82 704
5601.52 615
5602.23 700
5602.94 719
5603.64 608
5604.35 595
5605.05 613
5605.76 672
5606.47 630
5607.17 665
5607.88 608
5608.59 604
5609.29 653
5610.00 582
5610.70 772
5611.41 716
5612.12 637
5612.82 635
5613.53 575
5614.24 692
5614.95 772
5615.65 713
5616.36 757
5617.07 700
5617.77 735
5618.48 736
5619.19 658
5619.89 675
5620.60 671
5621.31 653
5622.02 640
5622.72 647
5623.43 654
5624.14 655
5624.85 740
5625.55 800
5626.26 769
5626.97 799
5627.68 788
5628.38 765
5629.09 799
5629.80 844
5630.51 778
5631.21 792
5631.92 799
5632.63 775
5633.34 713
5634.05 663
5634.75 795
5635.46 729
5636.17 779
5636.88 799
5637.59 697
5638.30 705
5639.00 810
5639.71 780
5640.42 794
5641.13 777
5641.84 752
5642.55 720
5643.26 644
5643.96 684
5644.67 692
5645.38 727
5646.09 706
5646.80 714
5647.51 738
5648.22 641
5648.93 656
5649.64 751
5650.34 766
5651.05 728
5651.76 742
5652.47 715
5653.18 687
5653.89 696
5654.60 747
5655.31 788
5656.02 853
5656.73 968
5657.44 1028
5658.15 965
5658.86 1008
5659.57 939
5660.28 973
5660.99 863
5661.70 879
5662.41 811
5663.12 738
5663.83 742
5664.54 739
5665.25 730
5665.96 834
5666.67 817
5667.38 725
5668.09 707
5668.80 707
5669.51 693
5670.22 689
5670.93 712
5671.64 721
5672.35 729
5673.06 683
5673.77 703
5674.48 679
5675.19 706
5675.90 724
5676.61 701
5677.32 648
5678.03 689
5678.74 644
5679.45 631
5680.17 722
5680.88 707
5681.59 654
5682.30 728
5683.01 763
5683.72 778
5684.43 651
5685.14 726
5685.85 683
5686.57 695
5687.28 717
5687.99 764
5688.70 744
5689.41 686
5690.12 663
5690.84 713
5691.55 664
5692.26 569
5692.97 584
5693.68 718
5694.39 678
5695.11 646
5695.82 667
5696.53 680
5697.24 605
5697.95 530
5698.67 596
5699.38 631
5700.09 572
5700.80 583
5701.51 651
5702.23 645
5702.94 692
5703.65 691
5704.36 653
5705.08 630
5705.79 614
5706.50 549
5707.21 611
5707.93 683
5708.64 619
5709.35 642
5710.07 721
5710.78 713
5711.49 601
5712.20 539
5712.92 488
5713.63 615
5714.34 564
5715.06 585
5715.77 589
5716.48 590
5717.20 606
5717.91 587
5718.62 639
5719.34 575
5720.05 609
5720.76 537
5721.48 698
5722.19 646
5722.90 574
5723.62 607
5724.33 616
5725.05 610
5725.76 653
5726.47 637
5727.19 681
5727.90 644
5728.61 746
5729.33 683
5730.04 689
5730.76 630
5731.47 686
5732.19 615
5732.90 601
5733.61 584
5734.33 592
5735.04 652
5735.76 709
5736.47 659
5737.19 638
5737.90 609
5738.61 659
5739.33 603
5740.04 532
5740.76 550
5741.47 572
5742.19 609
5742.90 526
5743.62 539
5744.33 586
5745.05 604
5745.76 578
5746.48 609
5747.19 651
5747.91 616
5748.62 551
5749.34 587
5750.05 638
5750.77 570
5751.49 548
5752.20 563
5752.92 576
5753.63 578
5754.35 594
5755.06 591
5755.78 599
5756.49 624
5757.21 562
5757.93 576
5758.64 613
5759.36 541
5760.07 536
5760.79 645
5761.51 611
5762.22 645
5762.94 599
5763.65 596
5764.37 531
5765.09 549
5765.80 617
5766.52 555
5767.24 633
5767.95 576
5768.67 562
5769.39 650
5770.10 617
5770.82 669
5771.53 655
5772.25 562
5772.97 562
5773.69 673
5774.40 579
5775.12 566
5775.84 614
5776.55 652
5777.27 614
5777.99 597
5778.70 645
5779.42 643
5780.14 705
5780.86 654
5781.57 549
5782.29 535
5783.01 577
5783.72 562
5784.44 596
5785.16 584
5785.88 610
5786.59 652
5787.31 686
5788.03 597
5788.75 643
5789.47 691
5790.18 708
5790.90 629
5791.62 561
5792.34 675
5793.06 611
5793.77 614
5794.49 628
5795.21 719
5795.93 763
5796.65 727
5797.36 708
5798.08 777
5798.80 764
5799.52 891
5800.24 914
5800.96 992
5801.67 1056
5802.39 990
5803.11 1089
5803.83 1027
5804.55 985
5805.27 932
5805.99 895
5806.71 896
5807.42 916
5808.14 825
5808.86 814
5809.58 773
5810.30 804
5811.02 674
5811.74 784
5812.46 723
5813.18 711
5813.90 698
5814.62 752
5815.34 724
5816.05 697
5816.77 815
5817.49 801
5818.21 816
5818.93 728
5819.65 696
5820.37 746
5821.09 714
5821.81 727
5822.53 678
5823.25 812
5823.97 701
5824.69 734
5825.41 667
5826.13 663
5826.85 628
5827.57 642
5828.29 761
5829.01 648
5829.73 644
5830.45 646
5831.17 723
5831.89 745
5832.61 641
5833.33 705
5834.05 680
5834.78 657
5835.50 702
5836.22 753
5836.94 704
5837.66 741
5838.38 808
5839.10 756
5839.82 713
5840.54 685
5841.26 779
5841.98 715
5842.70 669
5843.43 692
5844.15 671
5844.87 777
5845.59 783
5846.31 683
5847.03 695
5847.75 755
5848.47 807
5849.20 795
5849.92 742
5850.64 766
5851.36 737
5852.08 710
5852.80 851
5853.53 842
5854.25 691
5854.97 682
5855.69 775
5856.41 684
5857.14 712
5857.86 708
5858.58 837
5859.30 771
5860.02 816
5860.75 812
5861.47 841
5862.19 825
5862.91 840
5863.64 845
5864.36 808
5865.08 761
5865.80 790
5866.52 809
5867.25 811
5867.97 799
5868.69 878
5869.42 872
5870.14 858
5870.86 814
5871.58 819
5872.31 789
5873.03 847
5873.75 735
5874.48 814
5875.20 734
5875.92 836
5876.65 753
5877.37 712
5878.09 723
5878.81 832
5879.54 795
5880.26 789
5880.99 910
5881.71 831
5882.43 916
5883.16 881
5883.88 818
5884.60 919
5885.33 1000
5886.05 910
5886.77 891
5887.50 864
5888.22 896
5888.95 867
5889.67 867
5890.39 786
5891.12 689
5891.84 717
5892.57 761
5893.29 773
5894.01 818
5894.74 780
5895.46 839
5896.19 817
5896.91 803
5897.64 857
5898.36 757
5899.09 686
5899.81 765
5900.53 816
5901.26 930
5901.98 782
5902.71 788
5903.43 779
5904.16 851
5904.88 952
5905.61 789
5906.33 830
5907.06 831
5907.78 813
5908.51 848
5909.23 808
5909.96 848
5910.68 927
5911.41 865
5912.14 850
5912.86 918
5913.59 902
5914.31 881
5915.04 916
5915.76 987
5916.49 1017
5917.21 1026
5917.94 1035
5918.67 983
5919.39 894
5920.12 929
5920.84 963
5921.57 1004
5922.29 994
5923.02 909
5923.75 923
5924.47 1111
5925.20 1110
5925.93 986
5926.65 1109
5927.38 1006
5928.10 1042
5928.83 1055
5929.56 1081
5930.28 1139
5931.01 1079
5931.74 1042
5932.46 1193
5933.19 1195
5933.92 1222
5934.64 1267
5935.37 1246
5936.10 1137
5936.82 1238
5937.55 1221
5938.28 1302
5939.00 1482
5939.73 1455
5940.46 1500
5941.19 1445
5941.91 1387
5942.64 1485
5943.37 1490
5944.09 1537
5944.82 1549
5945.55 1636
5946.28 1574
5947.00 1729
5947.73 1856
5948.46 1929
5949.19 1956
5949.92 2008
5950.64 2325
5951.37 2544
5952.10 2375
5952.83 2755
5953.55 2682
5954.28 2561
5955.01 2572
5955.74 2480
5956.47 2252
5957.19 2177
5957.92 2221
5958.65 2413
5959.38 2461
5960.11 2270
5960.84 2438
5961.56 2484
5962.29 2654
5963.02 2713
5963.75 2869
5964.48 3125
5965.21 3314
5965.94 3497
5966.66 3775
5967.39 3949
5968.12 3906
5968.85 3830
5969.58 3529
5970.31 3472
5971.04 3278
5971.77 2973
5972.50 2839
5973.22 2820
5973.95 2856
5974.68 2748
5975.41 2827
5976.14 2837
5976.87 2656
5977.60 2698
5978.33 2888
5979.06 3101
5979.79 3013
5980.52 3117
5981.25 2995
5981.98 3009
5982.71 3238
5983.44 3216
5984.17 3188
5984.90 3265
5985.63 3196
5986.36 3247
5987.09 3186
5987.82 3129
5988.55 3032
5989.28 3247
5990.01 3054
5990.74 3185
5991.47 3050
5992.20 3148
5992.93 3187
5993.66 3324
5994.39 3193
5995.12 3354
5995.85 3513
5996.58 3635
5997.31 3568
5998.04 3393
5998.77 3454
5999.50 3560
6000.23 3426
6000.96 3381
6001.69 3494
6002.42 3407
6003.16 3228
6003.89 3384
6004.62 3405
6005.35 3254
6006.08 3330
6006.81 3703
6007.54 3962
6008.27 4225
6009.00 4967
6009.74 5806
6010.47 6846
6011.20 7550
6011.93 8509
6012.66 9706
6013.39 10633
6014.13 10885
6014.86 10994
6015.59 10593
6016.32 10063
6017.05 9268
6017.78 8020
6018.52 7100
6019.25 6032
6019.98 5100
6020.71 4271
6021.44 3772
6022.18 3336
6022.91 3284
6023.64 2897
6024.37 2570
6025.10 2563
6025.84 2498
6026.57 2462
6027.30 2407
6028.03 2434
6028.77 2343
6029.50 2407
6030.23 2318
6030.96 2242
6031.70 2057
6032.43 2146
6033.16 2035
6033.90 1892
6034.63 2031
6035.36 1869
6036.09 1964
6036.83 1930
6037.56 1962
6038.29 2070
6039.03 2126
6039.76 2168
6040.49 2350
6041.23 2427
6041.96 2496
6042.69 2287
6043.43 2312
6044.16 2471
6044.89 2559
6045.63 2544
6046.36 2483
6047.09 2539
6047.83 2659
6048.56 2777
6049.29 2975
6050.03 3012
6050.76 3259
6051.50 3622
6052.23 3845
6052.96 3905
6053.70 4191
6054.43 3698
6055.17 3505
6055.90 3280
6056.63 3226
6057.37 2913
6058.10 2888
6058.84 2520
6059.57 2445
6060.31 2582
6061.04 2330
6061.77 2355
6062.51 2360
6063.24 2417
6063.98 2363
6064.71 2299
6065.45 2368
6066.18 2212
6066.92 2139
6067.65 2113
6068.39 2132
6069.12 2143
6069.86 2108
6070.59 1977
6071.33 1894
6072.06 1986
6072.80 2029
6073.53 2064
6074.27 1976
6075.00 1914
6075.74 1819
6076.47 1795
6077.21 1749
6077.95 1701
6078.68 1727
6079.42 1773
6080.15 1609
6080.89 1711
6081.62 1683
6082.36 1665
6083.09 1604
6083.83 1754
6084.57 1696
6085.30 1658
6086.04 1587
6086.77 1650
6087.51 1625
6088.25 1621
6088.98 1607
6089.72 1470
6090.46 1622
6091.19 1547
6091.93 1606
6092.66 1628
6093.40 1671
6094.14 1616
6094.87 1486
6095.61 1513
6096.35 1505
6097.08 1438
6097.82 1518
6098.56 1473
6099.29 1526
6100.03 1438
6100.77 1436
6101.50 1368
6102.24 1348
6102.98 1390
6103.72 1295
6104.45 1400
6105.19 1345
6105.93 1364
6106.66 1429
6107.40 1512
6108.14 1479
6108.88 1310
6109.61 1471
6110.35 1444
6111.09 1378
6111.83 1362
6112.56 1430
6113.30 1419
6114.04 1434
6114.78 1391
6115.51 1350
6116.25 1386
6116.99 1453
6117.73 1408
6118.47 1349
6119.20 1469
6119.94 1365
6120.68 1439
6121.42 1530
6122.16 1406
6122.89 1410
6123.63 1545
6124.37 1543
6125.11 1451
6125.85 1416
6126.59 1524
6127.32 1683
6128.06 1636
6128.80 1514
6129.54 1463
6130.28 1594
6131.02 1651
6131.76 1619
6132.49 1493
6133.23 1554
6133.97 1592
6134.71 1582
6135.45 1615
6136.19 1603
6136.93 1661
6137.67 1653
6138.41 1694
6139.15 1715
6139.88 1599
6140.62 1674
6141.36 1675
6142.10 1658
6142.84 1711
6143.58 1779
6144.32 1582
6145.06 1603
6145.80 1528
6146.54 1556
6147.28 1720
6148.02 1686
6148.76 1767
6149.50 1637
6150.24 1659
6150.98 1723
6151.72 1813
6152.46 1832
6153.20 1850
6153.94 1905
6154.68 2025
6155.42 2060
6156.16 1934
6156.90 1811
6157.64 1993
6158.38 2047
6159.12 2054
6159.86 1930
6160.60 1977
6161.34 2074
6162.08 2265
6162.82 2489
6163.56 2508
6164.30 2570
6165.05 2762
6165.79 2850
6166.53 2891
6167.27 2903
6168.01 3036
6168.75 3126
6169.49 2874
6170.23 2982
6170.97 2813
6171.71 2815
6172.46 2866
6173.20 2825
6173.94 2640
6174.68 2546
6175.42 2637
6176.16 2572
6176.90 2598
6177.64 2552
6178.39 2654
6179.13 2765
6179.87 2848
6180.61 2823
6181.35 2628
6182.09 2790
6182.84 2894
6183.58 2843
6184.32 2943
6185.06 2955
6185.80 3021
6186.55 2982
6187.29 2993
6188.03 3103
6188.77 3138
6189.52 3191
6190.26 3318
6191.00 3436
6191.74 3461
6192.48 3545
6193.23 3838
6193.97 3814
6194.71 3971
6195.45 3909
6196.20 3834
6196.94 3855
6197.68 3901
6198.43 3712
6199.17 3697
6199.91 3731
6200.65 3865
6201.40 3948
6202.14 3929
6202.88 4257
6203.63 4788
6204.37 6017
6205.11 7363
6205.86 8910
6206.60 10849
6207.34 13357
6208.09 15505
6208.83 16944
6209.57 18098
6210.32 18539
6211.06 18333
6211.80 17264
6212.55 15956
6213.29 13396
6214.03 11424
6214.78 9663
6215.52 7943
6216.26 6577
6217.01 5454
6217.75 4772
6218.50 4167
6219.24 3939
6219.98 3708
6220.73 3396
6221.47 3414
6222.22 3556
6222.96 3649
6223.71 3828
6224.45 3623
6225.19 3640
6225.94 3720
6226.68 3482
6227.43 3178
6228.17 3053
6228.92 2757
6229.66 2671
6230.41 2519
6231.15 2411
6231.90 2279
6232.64 2089
6233.39 2119
6234.13 2113
6234.87 1956
6235.62 2082
6236.36 2308
6237.11 2457
6237.86 2438
6238.60 2641
6239.35 2695
6240.09 2723
6240.84 2807
6241.58 2734
6242.33 2597
6243.07 2694
6243.82 2482
6244.56 2386
6245.31 2327
6246.05 2327
6246.80 2624
6247.55 2630
6248.29 2493
6249.04 2535
6249.78 2431
6250.53 2327
6251.27 2404
6252.02 2358
6252.77 2487
6253.51 2404
6254.26 2415
6255.01 2405
6255.75 2245
6256.50 2207
6257.24 2254
6257.99 2191
6258.74 2125
6259.48 2126
6260.23 2109
6260.98 2111
6261.72 2013
6262.47 2029
6263.22 2247
6263.96 2093
6264.71 1948
6265.46 1920
6266.20 1940
6266.95 1913
6267.70 1889
6268.44 1844
6269.19 1897
6269.94 1894
6270.68 1854
6271.43 1870
6272.18 1763
6272.93 1861
6273.67 1843
6274.42 1858
6275.17 1867
6275.92 1793
6276.66 1762
6277.41 1812
6278.16 1916
6278.91 1898
6279.65 2110
6280.40 1912
6281.15 1890
6281.90 1728
6282.64 1655
6283.39 1664
6284.14 1635
6284.89 1514
6285.64 1578
6286.38 1645
6287.13 1622
6287.88 1424
6288.63 1436
6289.38 1460
6290.12 1457
6290.87 1432
6291.62 1364
6292.37 1350
6293.12 1321
6293.87 1340
6294.61 1357
6295.36 1479
6296.11 1355
6296.86 1313
6297.61 1324
6298.36 1245
6299.11 1203
6299.86 1249
6300.60 1358
6301.35 1285
6302.10 1316
6302.85 1363
6303.60 1299
6304.35 1229
6305.10 1331
6305.85 1282
6306.60 1326
6307.35 1253
6308.10 1326
6308.85 1364
6309.59 1363
6310.34 1319
6311.09 1415
6311.84 1487
6312.59 1536
6313.34 1373
6314.09 1375
6314.84 1364
6315.59 1391
6316.34 1332
6317.09 1359
6317.84 1298
6318.59 1333
6319.34 1316
6320.09 1307
6320.84 1217
6321.59 1292
6322.34 1243
6323.09 1255
6323.84 1219
6324.59 1287
6325.34 1192
6326.09 1211
6326.84 1100
6327.59 1127
6328.34 1169
6329.09 1134
6329.85 1098
6330.60 1088
6331.35 1097
6332.10 1077
6332.85 1079
6333.60 1121
6334.35 1073
6335.10 1040
6335.85 1135
6336.60 1183
6337.35 1118
6338.10 1132
6338.86 1075
6339.61 1090
6340.36 1136
6341.11 1120
6341.86 1064
6342.61 1095
6343.36 1058
6344.12 1119
6344.87 1036
6345.62 1131
6346.37 1158
6347.12 1081
6347.87 1093
6348.62 1137
6349.38 1110
6350.13 1226
6350.88 1199
6351.63 1151
6352.38 1265
6353.14 1370
6353.89 1244
6354.64 1277
6355.39 1364
6356.14 1357
6356.90 1357
6357.65 1304
6358.40 1303
6359.15 1217
6359.91 1233
6360.66 1134
6361.41 1083
6362.16 1075
6362.92 1124
6363.67 1092
6364.42 1035
6365.17 1123
6365.93 1152
6366.68 1014
6367.43 1101
6368.19 1181
6368.94 1241
6369.69 1194
6370.44 1186
6371.20 1112
6371.95 1175
6372.70 1191
6373.46 1074
6374.21 1105
6374.96 1100
6375.72 1036
6376.47 1114
6377.22 1012
6377.98 1004
6378.73 1011
6379.48 1058
6380.24 1125
6380.99 1074
6381.75 1050
6382.50 1042
6383.25 1048
6384.01 962
6384.76 1066
6385.51 1111
6386.27 1005
6387.02 1033
6387.78 964
6388.53 956
6389.28 975
6390.04 1033
6390.79 996
6391.55 1013
6392.30 1026
6393.06 1006
6393.81 1017
6394.56 1072
6395.32 957
6396.07 972
6396.83 911
6397.58 998
6398.34 1102
6399.09 1112
6399.85 1090
6400.60 998
6401.36 1025
6402.11 1054
6402.87 1105
6403.62 1023
6404.38 1057
6405.13 1138
6405.89 1177
6406.64 1240
6407.40 1180
6408.15 1088
6408.91 1266
6409.66 1280
6410.42 1223
6411.17 1120
6411.93 1067
6412.68 1151
6413.44 1139
6414.20 1063
6414.95 1050
6415.71 1082
6416.46 1064
6417.22 969
6417.97 967
6418.73 1008
6419.49 1068
6420.24 981
6421.00 948
6421.75 939
6422.51 1022
6423.27 979
6424.02 1169
6424.78 1077
6425.54 995
6426.29 1064
6427.05 946
6427.80 1013
6428.56 1025
6429.32 894
6430.07 921
6430.83 1042
6431.59 1024
6432.34 1058
6433.10 1043
6433.86 1020
6434.61 1152
6435.37 1069
6436.13 1042
6436.88 1051
6437.64 1199
6438.40 1120
6439.16 1097
6439.91 921
6440.67 971
6441.43 1006
6442.18 1056
6442.94 1072
6443.70 1152
6444.46 1108
6445.21 1150
6445.97 1187
6446.73 1195
6447.49 1100
6448.24 1123
6449.00 1030
6449.76 1129
6450.52 1218
6451.28 1121
6452.03 1086
6452.79 1143
6453.55 1170
6454.31 1087
6455.06 1171
6455.82 1318
6456.58 1263
6457.34 1254
6458.10 1286
6458.86 1303
6459.61 1291
6460.37 1244
6461.13 1336
6461.89 1260
6462.65 1297
6463.41 1435
6464.16 1347
6464.92 1446
6465.68 1374
6466.44 1400
6467.20 1434
6467.96 1376
6468.72 1482
6469.48 1445
6470.23 1499
6470.99 1567
6471.75 1527
6472.51 1479
6473.27 1658
6474.03 1690
6474.79 1591
6475.55 1624
6476.31 1699
6477.07 1630
6477.83 1681
6478.59 1766
6479.35 1783
6480.10 1738
6480.86 1722
6481.62 1634
6482.38 1810
6483.14 1750
6483.90 1757
6484.66 1808
6485.42 1918
6486.18 1947
6486.94 1901
6487.70 1862
6488.46 1927
6489.22 2153
6489.98 2245
6490.74 2251
6491.50 2303
6492.26 2506
6493.02 2610
6493.78 2544
6494.54 2522
6495.30 2717
6496.06 2792
6496.82 2735
6497.59 2644
6498.35 2759
6499.11 2718
6499.87 2559
6500.63 2613
6501.39 2672
6502.15 2830
6502.91 2650
6503.67 2772
6504.43 2684
6505.19 2800
6505.95 2791
6506.71 2893
6507.48 3047
6508.24 3032
6509.00 3117
6509.76 3163
6510.52 3234
6511.28 3413
6512.04 3379
6512.80 3301
6513.57 3381
6514.33 3265
6515.09 3328
6515.85 3334
6516.61 3371
6517.37 3607
6518.14 3600
6518.90 3571
6519.66 3698
6520.42 3870
6521.18 3960
6521.95 4049
6522.71 4487
6523.47 4917
6524.23 5379
6524.99 5981
6525.76 6249
6526.52 6750
6527.28 7502
6528.04 7798
6528.80 7732
6529.57 7882
6530.33 7787
6531.09 7798
6531.85 7815
6532.62 8371
6533.38 9307
6534.14 10395
6534.91 12247
6535.67 13820
6536.43 15199
6537.19 15729
6537.96 15674
6538.72 14855
6539.48 13576
6540.25 11898
6541.01 9936
6541.77 7961
6542.53 6667
6543.30 5678
6544.06 4855
6544.82 4025
6545.59 3732
6546.35 3403
6547.11 3099
6547.88 3039
6548.64 2980
6549.41 2784
6550.17 2678
6550.93 2740
6551.70 2777
6552.46 2687
6553.22 2733
6553.99 2551
6554.75 2508
6555.52 2454
6556.28 2365
6557.04 2336
6557.81 2285
6558.57 2130
6559.34 2123
6560.10 2208
6560.86 2308
6561.63 2460
6562.39 2536
6563.16 2620
6563.92 2739
6564.69 2827
6565.45 2795
6566.21 2775
6566.98 2918
6567.74 2888
6568.51 2886
6569.27 2756
6570.04 2885
6570.80 2811
6571.57 2797
6572.33 2927
6573.10 3043
6573.86 3026
6574.63 3024
6575.39 3293
6576.16 3272
6576.92 3300
6577.69 3291
6578.45 3333
6579.22 3351
6579.98 3200
6580.75 3135
6581.51 3156
6582.28 3304
6583.05 3296
6583.81 3075
6584.58 3054
6585.34 3126
6586.11 3033
6586.87 3091
6587.64 3079
6588.41 3091
6589.17 3280
6589.94 3343
6590.70 3743
6591.47 3871
6592.24 4247
6593.00 4402
6593.77 5020
6594.53 5264
6595.30 5193
6596.07 5232
6596.83 5137
6597.60 4822
6598.37 4449
6599.13 4197
6599.90 3942
6600.66 3629
6601.43 3330
6602.20 3118
6602.96 2993
6603.73 2917
6604.50 2891
6605.26 2954
6606.03 2963
6606.80 3153
6607.57 3040
6608.33 3128
6609.10 3155
6609.87 3246
6610.63 3037
6611.40 2999
6612.17 2895
6612.94 2721
6613.70 2623
6614.47 2737
6615.24 2644
6616.00 2348
6616.77 2248
6617.54 2228
6618.31 2104
6619.08 2113
6619.84 2059
6620.61 2094
6621.38 2014
6622.15 2098
6622.91 2066
6623.68 1982
6624.45 1985
6625.22 1957
6625.99 2062
6626.75 2137
6627.52 1904
6628.29 1880
6629.06 1935
6629.83 1970
6630.59 2115
6631.36 2238
6632.13 2330
6632.90 2544
6633.67 2689
6634.44 2846
6635.21 2966
6635.97 2750
6636.74 2689
6637.51 2596
6638.28 2544
6639.05 2336
6639.82 2248
6640.59 2209
6641.36 2177
6642.12 2061
6642.89 1873
6643.66 1870
6644.43 1931
6645.20 1914
6645.97 1808
6646.74 1896
6647.51 1830
6648.28 1942
6649.05 2056
6649.82 1825
6650.59 1917
6651.36 1947
6652.12 1944
6652.89 1966
6653.66 2004
6654.43 2103
6655.20 2155
6655.97 2225
6656.74 2179
6657.51 2131
6658.28 2023
6659.05 2051
6659.82 1950
6660.59 1922
6661.36 1940
6662.13 1901
6662.90 1930
6663.67 1902
6664.44 2068
6665.21 1936
6665.98 1898
6666.75 1928
6667.52 1876
6668.30 1915
6669.07 1920
6669.84 1900
6670.61 1851
6671.38 1746
6672.15 1938
6672.92 1943
6673.69 1911
6674.46 1997
6675.23 2014
6676.00 1962
6676.77 1866
6677.54 1943
6678.32 1975
6679.09 2037
6679.86 2041
6680.63 2152
6681.40 2290
6682.17 2531
6682.94 2637
6683.71 2879
6684.49 2801
6685.26 2982
6686.03 2951
6686.80 2879
6687.57 2766
6688.34 2479
6689.11 2376
6689.89 2253
6690.66 2206
6691.43 1985
6692.20 1888
6692.97 1806
6693.75 1787
6694.52 1787
6695.29 1807
6696.06 1824
6696.83 1922
6697.61 1843
6698.38 1669
6699.15 1725
6699.92 1718
6700.70 1794
6701.47 1711
6702.24 1804
6703.01 1783
6703.79 1685
6704.56 1795
6705.33 1798
6706.10 1658
6706.88 1729
6707.65 1721
6708.42 1704
6709.19 1668
6709.97 1714
6710.74 1682
6711.51 1833
6712.29 1687
6713.06 1627
6713.83 1506
6714.61 1606
6715.38 1558
6716.15 1580
6716.92 1510
6717.70 1504
6718.47 1491
6719.24 1579
6720.02 1528
6720.79 1494
6721.57 1424
6722.34 1474
6723.11 1526
6723.89 1561
6724.66 1513
6725.43 1607
6726.21 1635
6726.98 1642
6727.76 1538
6728.53 1494
6729.30 1587
6730.08 1741
6730.85 1655
6731.63 1647
6732.40 1694
6733.17 1596
6733.95 1662
6734.72 1689
6735.50 1820
6736.27 1825
6737.05 1797
6737.82 1748
6738.59 1741
6739.37 1833
6740.14 1703
6740.92 1782
6741.69 1896
6742.47 1854
6743.24 1869
6744.02 1866
6744.79 2055
6745.57 2008
6746.34 1926
6747.12 1995
6747.89 2071
6748.67 2286
6749.44 2500
6750.22 2627
6750.99 2873
6751.77 3148
6752.54 3325
6753.32 3262
6754.09 3153
6754.87 3041
6755.65 2628
6756.42 2498
6757.20 2454
6757.97 2233
6758.75 2083
6759.52 1994
6760.30 1866
6761.08 1826
6761.85 1743
6762.63 1695
6763.40 1858
6764.18 1777
6764.96 1611
6765.73 1635
6766.51 1797
6767.28 1685
6768.06 1662
6768.84 1632
6769.61 1542
6770.39 1573
6771.17 1718
6771.94 1676
6772.72 1639
6773.50 1596
6774.27 1543
6775.05 1423
6775.82 1380
6776.60 1451
6777.38 1498
6778.16 1471
6778.93 1583
6779.71 1534
6780.49 1495
6781.26 1386
6782.04 1402
6782.82 1472
6783.59 1350
6784.37 1299
6785.15 1312
6785.93 1290
6786.70 1374
6787.48 1283
6788.26 1236
6789.04 1366
6789.81 1382
6790.59 1298
6791.37 1217
6792.15 1416
6792.92 1306
6793.70 1333
6794.48 1367
6795.26 1337
6796.03 1373
6796.81 1388
6797.59 1295
6798.37 1318
6799.15 1235
6799.92 1345
6800.70 1337
6801.48 1386
6802.26 1317
6803.04 1360
6803.81 1400
6804.59 1464
6805.37 1372
6806.15 1424
6806.93 1528
6807.71 1619
6808.49 1313
6809.26 1202
6810.04 1373
6810.82 1232
6811.60 1228
6812.38 1300
6813.16 1353
6813.94 1316
6814.72 1408
6815.49 1409
6816.27 1443
6817.05 1424
6817.83 1276
6818.61 1347
6819.39 1429
6820.17 1427
6820.95 1332
6821.73 1303
6822.51 1361
6823.29 1327
6824.07 1276
6824.85 1282
6825.62 1324
6826.40 1374
6827.18 1280
6827.96 1321
6828.74 1338
6829.52 1388
6830.30 1389
6831.08 1327
6831.86 1364
6832.64 1224
6833.42 1188
6834.20 1238
6834.98 1296
6835.76 1177
6836.54 1178
6837.32 1321
6838.10 1157
6838.88 1235
6839.66 1221
6840.44 1174
6841.22 1345
6842.01 1329
6842.79 1223
6843.57 1336
6844.35 1169
6845.13 1325
6845.91 1345
6846.69 1547
6847.47 1699
6848.25 1899
6849.03 2121
6849.81 2432
6850.59 2493
6851.37 2656
6852.16 2585
6852.94 2469
6853.72 2393
6854.50 2294
6855.28 2017
6856.06 1961
6856.84 1897
6857.62 1674
6858.41 1527
6859.19 1436
6859.97 1421
6860.75 1396
6861.53 1430
6862.31 1446
6863.09 1532
6863.88 1570
6864.66 1607
6865.44 1664
6866.22 1602
6867.00 1667
6867.79 1636
6868.57 1738
6869.35 1723
6870.13 1631
6870.91 1714
6871.70 1754
6872.48 1635
6873.26 1613
6874.04 1469
6874.83 1522
6875.61 1682
6876.39 1670
6877.17 1690
6877.96 1689
6878.74 1648
6879.52 1883
6880.30 1942
6881.09 1853
6881.87 1991
6882.65 2146
6883.43 2260
6884.22 2320
6885.00 2667
6885.78 2838
6886.57 3151
6887.35 3583
6888.13 3859
6888.92 4042
6889.70 4169
6890.48 3673
6891.26 3374
6892.05 3114
6892.83 2647
6893.62 2460
6894.40 2255
6895.18 2197
6895.97 2001
6896.75 1969
6897.53 1888
6898.32 1906
6899.10 1958
6899.88 1859
6900.67 1906
6901.45 2024
6902.24 1926
6903.02 1949
6903.80 1893
6904.59 1997
6905.37 2005
6906.16 1905
6906.94 1831
6907.72 1759
6908.51 1720
6909.29 1718
6910.08 1680
6910.86 1646
6911.65 1648
6912.43 1641
6913.21 1582
6914.00 1669
6914.78 1615
6915.57 1600
6916.35 1650
6917.14 1608
6917.92 1621
6918.71 1541
6919.49 1601
6920.28 1572
6921.06 1514
6921.85 1565
6922.63 1568
6923.42 1622
6924.20 1657
6924.99 1594
6925.77 1681
6926.56 1702
6927.34 1751
6928.13 1888
6928.91 1773
6929.70 1750
6930.49 1794
6931.27 1817
6932.06 1855
6932.84 1817
6933.63 1727
6934.41 1749
6935.20 1879
6935.99 1973
6936.77 1926
6937.56 1868
6938.34 1985
6939.13 2101
6939.92 2284
6940.70 2381
6941.49 2541
6942.27 2648
6943.06 2823
6943.85 3004
6944.63 2829
6945.42 2951
6946.21 2910
6946.99 3122
6947.78 3157
6948.57 2919
6949.35 2951
6950.14 3011
6950.92 2816
6951.71 2822
6952.50 2764
6953.29 2572
6954.07 2497
6954.86 2412
6955.65 2320
6956.43 2415
6957.22 2598
6958.01 2564
6958.79 2685
6959.58 2633
6960.37 2556
6961.16 2482
6961.94 2486
6962.73 2754
6963.52 2694
6964.31 2688
6965.09 2624
6965.88 2829
6966.67 3143
6967.46 3256
6968.24 3496
6969.03 3654
6969.82 3611
6970.61 3689
6971.39 3837
6972.18 3847
6972.97 3860
6973.76 3854
6974.55 3717
6975.33 3696
6976.12 3875
6976.91 3689
6977.70 3697
6978.49 3984
6979.27 4283
6980.06 4882
6980.85 5657
6981.64 6696
6982.43 8491
6983.22 10735
6984.01 12798
6984.79 14837
6985.58 16404
6986.37 17327
6987.16 18077
6987.95 17395
6988.74 15744
6989.53 13656
6990.32 11678
6991.10 9770
6991.89 7866
6992.68 6571
6993.47 5543
6994.26 4471
6995.05 3918
6995.84 3590
6996.63 3261
6997.42 3147
6998.21 3033
6999.00 2987
6999.79 3088
7000.58 3024
7001.36 2779
7002.15 2867
7002.94 2788
7003.73 2846
7004.52 2650
7005.31 2318
7006.10 2185
7006.89 2055
7007.68 1951
7008.47 1915
7009.26 1901
7010.05 1861
7010.84 1983
7011.63 2006
7012.42 2068
7013.21 2135
7014.00 2059
7014.79 2147
7015.58 2133
7016.37 2164
7017.16 2046
7017.96 1973
7018.75 1892
7019.54 1981
7020.33 1908
7021.12 1909
7021.91 2171
7022.70 2234
7023.49 2251
7024.28 2178
7025.07 2300
7025.86 2272
7026.65 2217
7027.44 2091
7028.24 2142
7029.03 2127
7029.82 2041
7030.61 2123
7031.40 1951
7032.19 1891
7032.98 1850
7033.77 1864
7034.57 1944
7035.36 2079
7036.15 2026
7036.94 1905
7037.73 2073
7038.52 2195
7039.32 2190
7040.11 2215
7040.90 2297
7041.69 2298
7042.48 2313
7043.27 2546
7044.07 2536
7044.86 2541
7045.65 2546
7046.44 2740
7047.23 2930
7048.03 3264
7048.82 3347
7049.61 3856
7050.40 3870
7051.20 3819
7051.99 3749
7052.78 3493
7053.57 3225
7054.37 2894
7055.16 2621
7055.95 2570
7056.74 2520
7057.54 2282
7058.33 2080
7059.12 2136
7059.91 2202
7060.71 2224
7061.50 2138
7062.29 2111
7063.09 2119
7063.88 2064
7064.67 2126
7065.47 2000
7066.26 1906
7067.05 1814
7067.85 1840
7068.64 1796
7069.43 1809
7070.23 1702
7071.02 1774
7071.81 1713
7072.61 1675
7073.40 1620
7074.19 1613
7074.99 1623
7075.78 1496
7076.57 1550
7077.37 1503
7078.16 1417
7078.96 1473
7079.75 1482
7080.54 1525
7081.34 1519
7082.13 1377
7082.93 1367
7083.72 1407
7084.51 1430
7085.31 1290
7086.10 1359
7086.90 1298
7087.69 1290
7088.49 1330
7089.28 1218
7090.08 1252
7090.87 1245
7091.66 1298
7092.46 1225
7093.25 1118
7094.05 1215
7094.84 1172
7095.64 1182
7096.43 1116
7097.23 1047
7098.02 1130
7098.82 1115
7099.61 1138
7100.41 1158
7101.20 1099
7102.00 1121
7102.79 1110
7103.59 1070
7104.38 1016
7105.18 1146
7105.98 1108
7106.77 1099
7107.57 1058
7108.36 951
7109.16 958
7109.95 996
7110.75 1090
7111.54 1143
7112.34 1170
7113.14 1197
7113.93 1101
7114.73 1163
7115.52 1106
7116.32 1142
7117.12 1195
7117.91 1070
7118.71 1040
7119.50 1037
7120.30 1152
7121.10 1114
7121.89 1116
7122.69 1017
7123.49 1002
7124.28 994
7125.08 1103
7125.88 1085
7126.67 1051
7127.47 1040
7128.27 1125
7129.06 1140
7129.86 1124
7130.66 1055
7131.45 1059
7132.25 1227
7133.05 1143
7133.84 1065
7134.64 1086
7135.44 1101
7136.23 1050
7137.03 982
7137.83 979
7138.63 974
7139.42 907
7140.22 891
7141.02 902
7141.82 897
7142.61 895
7143.41 909
7144.21 1004
7145.01 902
7145.80 903
7146.60 849
7147.40 977
7148.20 917
7148.99 899
7149.79 906
7150.59 820
7151.39 774
7152.19 811
7152.98 831
7153.78 900
7154.58 935
7155.38 905
7156.18 886
7156.98 944
7157.77 945
7158.57 946
7159.37 890
7160.17 824
7160.97 875
7161.77 851
7162.56 848
7163.36 848
7164.16 794
7164.96 800
7165.76 797
7166.56 885
7167.36 796
7168.16 736
7168.95 738
7169.75 798
7170.55 793
7171.35 750
7172.15 756
7172.95 774
7173.75 783
7174.55 771
7175.35 743
7176.15 711
7176.95 673
7177.75 685
7178.55 748
7179.35 795
7180.14 783
7180.94 763
7181.74 722
7182.54 794
7183.34 826
7184.14 750
7184.94 678
7185.74 730
7186.54 724
7187.34 695
7188.14 724
7188.94 674
7189.74 712
7190.54 729
7191.34 741
7192.14 718
7192.94 745
7193.74 754
7194.54 783
7195.35 747
7196.15 786
7196.95 751
7197.75 658
7198.55 674
7199.35 728
7200.15 686
7200.95 695
7201.75 670
7202.55 731
7203.35 697
7204.15 764
7204.95 716
7205.75 769
7206.56 780
7207.36 729
7208.16 608
7208.96 667
7209.76 693
7210.56 663
7211.36 726
7212.16 645
7212.97 633
7213.77 716
7214.57 676
7215.37 692
7216.17 722
7216.97 759
7217.78 739
7218.58 790
7219.38 740
7220.18 690
7220.98 701
7221.78 727
7222.59 717
7223.39 752
7224.19 777
7224.99 697
7225.79 694
7226.60 702
7227.40 689
7228.20 695
7229.00 679
7229.81 635
7230.61 626
7231.41 633
7232.21 676
7233.02 692
7233.82 668
7234.62 703
7235.42 713
7236.23 693
7237.03 696
7237.83 617
7238.63 692
7239.44 640
7240.24 642
7241.04 679
7241.85 664
7242.65 680
7243.45 785
7244.26 787
7245.06 696
7245.86 627
7246.67 723
7247.47 732
7248.27 710
7249.08 713
7249.88 699
7250.68 786
7251.49 762
7252.29 709
7253.09 662
7253.90 656
7254.70 683
7255.50 682
7256.31 639
7257.11 664
7257.92 793
7258.72 736
7259.52 755
7260.33 843
7261.13 816
7261.94 765
7262.74 754
7263.54 740
7264.35 775
7265.15 809
7265.96 825
7266.76 750
7267.57 705
7268.37 780
7269.18 759
7269.98 734
7270.78 727
7271.59 703
7272.39 706
7273.20 778
7274.00 758
7274.81 758
7275.61 901
7276.42 866
7277.22 860
7278.03 797
7278.83 811
7279.64 874
7280.44 926
7281.25 1069
7282.05 1122
7282.86 1259
7283.66 1343
7284.47 1430
7285.28 1421
7286.08 1479
7286.89 1486
7287.69 1263
7288.50 1211
7289.30 1128
7290.11 1010
7290.91 940
7291.72 903
7292.53 825
7293.33 866
7294.14 893
7294.94 928
7295.75 895
7296.56 906
7297.36 917
7298.17 844
7298.97 839
7299.78 832
7300.59 858
7301.39 913
7302.20 843
7303.01 872
7303.81 904
7304.62 1043
7305.43 916
7306.23 815
7307.04 802
7307.85 821
7308.65 922
7309.46 921
7310.27 950
7311.07 1001
7311.88 1027
7312.69 1090
7313.49 1166
7314.30 1210
7315.11 1259
7315.91 1342
7316.72 1547
7317.53 1745
7318.34 1810
7319.14 1744
7319.95 1883
7320.76 1807
7321.57 1572
7322.37 1415
7323.18 1417
7323.99 1301
7324.80 1258
7325.60 1158
7326.41 1054
7327.22 1043
7328.03 991
7328.83 954
7329.64 999
7330.45 968
7331.26 978
7332.07 983
7332.87 897
7333.68 913
7334.49 962
7335.30 912
7336.11 910
7336.92 956
7337.72 942
7338.53 863
7339.34 856
7340.15 956
7340.96 967
7341.77 873
7342.57 879
7343.38 827
7344.19 817
7345.00 778
7345.81 796
7346.62 761
7347.43 722
7348.24 741
7349.05 743
7349.85 811
7350.66 771
7351.47 774
7352.28 804
7353.09 803
7353.90 769
7354.71 695
7355.52 697
7356.33 745
7357.14 681
7357.95 768
7358.76 845
7359.57 794
7360.38 779
7361.18 683
7361.99 640
7362.80 669
7363.61 699
7364.42 677
7365.23 707
7366.04 702
7366.85 675
7367.66 692
7368.47 690
7369.28 680
7370.09 675
7370.90 676
7371.71 680
7372.52 748
7373.33 683
7374.14 645
7374.96 618
7375.77 681
7376.58 622
7377.39 668
7378.20 652
7379.01 624
7379.82 613
7380.63 697
7381.44 654
7382.25 678
7383.06 734
7383.87 729
7384.68 716
7385.49 681
7386.31 657
7387.12 667
7387.93 648
7388.74 666
7389.55 694
7390.36 627
7391.17 641
7391.98 661
7392.79 652
7393.61 620
7394.42 648
7395.23 645
7396.04 622
7396.85 648
7397.66 631
7398.48 712
7399.29 691
7400.10 591
7400.91 588
7401.72 563
7402.53 620
7403.35 650
7404.16 736
7404.97 666
7405.78 621
7406.59 587
7407.41 578
7408.22 635
7409.03 613
7409.84 667
7410.66 665
7411.47 675
7412.28 643
7413.09 645
7413.91 638
7414.72 559
7415.53 601
7416.34 537
7417.16 591
7417.97 544
7418.78 552
7419.60 531
7420.41 566
7421.22 575
7422.03 551
7422.85 560
7423.66 654
7424.47 630
7425.29 556
7426.10 645
7426.91 633
7427.73 649
7428.54 712
7429.35 600
7430.17 654
7430.98 679
7431.79 686
7432.61 716
7433.42 703
7434.23 734
7435.05 672
7435.86 658
7436.67 603
7437.49 684
7438.30 671
7439.12 631
7439.93 593
7440.74 606
7441.56 624
7442.37 604
7443.19 567
7444.00 593
7444.82 587
7445.63 642
7446.44 593
7447.26 596
7448.07 585
7448.89 599
7449.70 668
7450.52 570
7451.33 591
7452.15 626
7452.96 666
7453.77 564
7454.59 566
7455.40 608
7456.22 589
7457.03 575
7457.85 588
7458.66 644
7459.48 608
7460.29 637
7461.11 630
7461.92 640
7462.74 581
7463.55 640
7464.37 702
7465.19 677
7466.00 661
7466.82 632
7467.63 679
7468.45 695
7469.26 672
7470.08 606
7470.89 599
7471.71 658
7472.53 691
7473.34 757
7474.16 618
7474.97 609
7475.79 724
7476.60 634
7477.42 658
7478.24 657
7479.05 655
7479.87 671
7480.69 707
7481.50 749
7482.32 684
7483.13 622
7483.95 689
7484.77 666
7485.58 629
7486.40 562
7487.22 599
7488.03 560
7488.85 613
7489.67 656
7490.48 535
7491.30 565
7492.12 544
7492.93 588
7493.75 547
7494.57 588
7495.38 605
7496.20 667
7497.02 538
7497.84 522
7498.65 501
7499.47 607
7500.29 611
7501.10 522
7501.92 539
7502.74 569
7503.56 560
7504.37 535
7505.19 577
7506.01 550
7506.83 566
7507.64 649
7508.46 548
7509.28 476
7510.10 464
7510.92 512
7511.73 487
7512.55 585
7513.37 566
7514.19 614
7515.01 641
7515.82 548
7516.64 588
7517.46 571
7518.28 527
7519.10 513
7519.91 555
7520.73 590
7521.55 569
7522.37 577
7523.19 513
7524.01 512
7524.83 489
7525.64 546
7526.46 620
7527.28 531
7528.10 548
7528.92 563
7529.74 527
7530.56 496
7531.38 523
7532.20 560
7533.01 559
7533.83 564
7534.65 577
7535.47 606
7536.29 569
7537.11 526
7537.93 533
7538.75 552
7539.57 549
7540.39 547
7541.21 571
7542.03 567
7542.85 551
7543.67 575
7544.49 511
7545.31 528
7546.12 544
7546.94 533
7547.76 553
7548.58 571
7549.40 565
7550.22 615
7551.04 604
7551.86 531
7552.68 475
7553.50 500
7554.33 509
7555.15 603
7555.97 566
7556.79 588
7557.61 557
7558.43 572
7559.25 573
7560.07 621
7560.89 602
7561.71 602
7562.53 565
7563.35 581
7564.17 622
7564.99 603
7565.81 543
7566.63 588
7567.45 561
7568.28 494
7569.10 508
7569.92 490
7570.74 532
7571.56 560
7572.38 534
7573.20 522
7574.02 604
7574.84 553
7575.67 593
7576.49 593
7577.31 618
7578.13 644
7578.95 606
7579.77 660
7580.60 622
7581.42 606
7582.24 594
7583.06 616
7583.88 546
7584.70 589
7585.53 593
7586.35 681
7587.17 684
7587.99 695
7588.81 644
7589.64 697
7590.46 760
7591.28 758
7592.10 696
7592.93 706
7593.75 718
7594.57 719
7595.39 722
7596.21 755
7597.04 764
7597.86 718
7598.68 768
7599.51 778
7600.33 740
7601.15 821
7601.97 862
7602.80 923
7603.62 964
7604.44 1023
7605.27 996
7606.09 971
7606.91 968
7607.73 1022
7608.56 1043
7609.38 913
7610.20 785
7611.03 825
7611.85 818
7612.67 829
7613.50 821
7614.32 861
7615.14 905
7615.97 967
7616.79 931
7617.62 1044
7618.44 1068
7619.26 1120
7620.09 1103
7620.91 971
7621.73 987
7622.56 912
7623.38 899
7624.21 859
7625.03 841
7625.85 915
7626.68 951
7627.50 905
7628.33 968
7629.15 1081
7629.98 971
7630.80 1075
7631.62 1136
7632.45 1176
7633.27 1252
7634.10 1110
7634.92 1035
7635.75 1016
7636.57 862
7637.40 780
7638.22 787
7639.05 768
7639.87 757
7640.70 728
7641.52 688
7642.35 697
7643.17 648
7644.00 648
7644.82 652
7645.65 686
7646.47 694
7647.30 647
7648.12 639
7648.95 599
7649.77 670
7650.60 629
7651.42 667
7652.25 631
7653.07 589
7653.90 629
7654.73 611
7655.55 605
7656.38 646
7657.20 646
7658.03 597
7658.85 630
7659.68 614
7660.51 561
7661.33 546
7662.16 601
7662.98 584
7663.81 568
7664.64 587
7665.46 554
7666.29 658
7667.12 583
7667.94 579
7668.77 535
7669.59 531
7670.42 547
7671.25 576
7672.07 569
7672.90 596
7673.73 571
7674.55 566
7675.38 558
7676.21 560
7677.03 594
7677.86 564
7678.69 561
7679.52 547
7680.34 525
7681.17 604
7682.00 607
7682.82 584
7683.65 572
7684.48 561
7685.31 565
7686.13 602
7686.96 604
7687.79 601
7688.62 571
7689.44 591
7690.27 566
7691.10 528
7691.93 558
7692.75 493
7693.58 530
7694.41 506
7695.24 559
7696.07 524
7696.89 550
7697.72 579
7698.55 640
7699.38 566
7700.21 567
7701.03 587
7701.86 686
7702.69 559
7703.52 496
7704.35 501
7705.17 481
7706.00 488
7706.83 490
7707.66 479
7708.49 541
7709.32 525
7710.15 495
7710.97 561
7711.80 545
7712.63 545
7713.46 556
7714.29 519
7715.12 512
7715.95 506
7716.78 508
7717.61 484
7718.44 440
7719.26 465
7720.09 483
7720.92 508
7721.75 501
7722.58 471
7723.41 548
7724.24 532
7725.07 542
7725.90 517
7726.73 562
7727.56 480
7728.39 506
7729.22 542
7730.05 466
7730.88 517
7731.71 496
7732.54 517
7733.37 505
7734.20 557
7735.03 525
7735.86 510
7736.69 472
7737.52 508
7738.35 479
7739.18 494
7740.01 538
7740.84 514
7741.67 484
7742.50 479
7743.33 438
7744.16 455
7744.99 504
7745.82 486
7746.65 524
7747.48 613
7748.31 490
7749.14 507
7749.97 520
7750.80 614
7751.64 547
7752.47 483
7753.30 512
7754.13 526
7754.96 499
7755.79 538
7756.62 516
7757.45 487
7758.28 387
7759.12 472
7759.95 506
7760.78 563
7761.61 539
7762.44 531
7763.27 502
7764.10 506
7764.94 534
7765.77 548
7766.60 504
7767.43 568
7768.26 521
7769.09 488
7769.93 479
7770.76 565
7771.59 559
7772.42 570
7773.25 582
7774.09 556
7774.92 515
7775.75 516
7776.58 563
7777.41 589
7778.25 493
7779.08 503
7779.91 535
7780.74 468
7781.58 539
7782.41 517
7783.24 542
7784.07 610
7784.91 572
7785.74 552
7786.57 547
7787.41 545
7788.24 580
7789.07 604
7789.90 513
7790.74 570
7791.57 581
7792.40 500
7793.24 582
7794.07 537
7794.90 544
7795.74 575
7796.57 593
7797.40 576
7798.24 655
7799.07 619
7799.90 571
7800.74 556
7801.57 583
7802.40 594
7803.24 610
7804.07 636
7804.90 633
7805.74 621
7806.57 584
7807.41 668
7808.24 755
7809.07 718
7809.91 684
7810.74 736
7811.58 704
7812.41 845
7813.24 755
7814.08 805
7814.91 763
7815.75 837
7816.58 851
7817.42 780
7818.25 869
7819.09 851
7819.92 797
7820.75 757
7821.59 797
7822.42 908
7823.26 801
7824.09 880
7824.93 840
7825.76 962
7826.60 971
7827.43 948
7828.27 975
7829.10 971
7829.94 940
7830.77 842
7831.61 929
7832.44 941
7833.28 924
7834.11 890
7834.95 943
7835.78 1009
7836.62 921
7837.46 799
7838.29 812
7839.13 789
7839.96 813
7840.80 831
7841.63 771
7842.47 743
7843.31 760
7844.14 715
7844.98 700
7845.81 748
7846.65 684
7847.48 639
7848.32 726
7849.16 711
7849.99 664
7850.83 643
7851.67 726
7852.50 687
7853.34 657
7854.17 678
7855.01 693
7855.85 749
7856.68 778
7857.52 747
7858.36 788
7859.19 829
7860.03 823
7860.87 905
7861.70 871
7862.54 863
7863.38 853
7864.21 802
7865.05 751
7865.89 774
7866.73 792
7867.56 837
7868.40 876
7869.24 824
7870.07 808
7870.91 877
7871.75 844
7872.59 862
7873.42 904
7874.26 950
7875.10 960
7875.94 1031
7876.77 1146
7877.61 1055
7878.45 1267
7879.29 1212
7880.12 1112
7880.96 1117
7881.80 1033
7882.64 910
7883.48 926
7884.31 881
7885.15 893
7885.99 899
7886.83 831
7887.67 893
7888.50 849
7889.34 926
7890.18 894
7891.02 895
7891.86 924
7892.70 946
7893.53 867
7894.37 915
7895.21 911
7896.05 781
7896.89 780
7897.73 823
7898.57 848
7899.41 773
7900.24 780
7901.08 691
7901.92 674
7902.76 662
7903.60 687
7904.44 679
7905.28 764
7906.12 746
7906.96 681
7907.80 608
7908.63 691
7909.47 605
7910.31 581
7911.15 647
7911.99 685
7912.83 676
7913.67 642
7914.51 591
7915.35 622
7916.19 725
7917.03 758
7917.87 766
7918.71 717
7919.55 736
7920.39 763
7921.23 746
7922.07 706
7922.91 699
7923.75 678
7924.59 640
7925.43 609
7926.27 530
7927.11 600
7927.95 688
7928.79 586
7929.63 608
7930.47 630
7931.31 666
7932.15 708
7932.99 683
7933.83 675
7934.67 649
7935.52 631
7936.36 627
7937.20 571
7938.04 600
7938.88 587
7939.72 632
7940.56 632
7941.40 617
7942.24 649
7943.08 682
7943.92 653
7944.77 626
7945.61 696
7946.45 688
7947.29 602
7948.13 624
7948.97 636
7949.81 734
7950.66 759
7951.50 746
7952.34 795
7953.18 738
7954.02 776
7954.86 797
7955.71 795
7956.55 756
7957.39 749
7958.23 769
7959.07 770
7959.92 755
7960.76 765
7961.60 788
7962.44 745
7963.28 755
7964.13 767
7964.97 829
7965.81 924
7966.65 999
7967.50 1010
7968.34 999
7969.18 958
7970.02 885
7970.87 789
7971.71 788
7972.55 703
7973.39 646
7974.24 640
7975.08 729
7975.92 636
7976.76 620
7977.61 589
7978.45 617
7979.29 623
7980.14 623
7980.98 637
7981.82 636
7982.67 629
7983.51 558
7984.35 625
7985.20 641
7986.04 624
7986.88 569
7987.73 609
7988.57 565
7989.41 553
7990.26 529
7991.10 585
7991.94 517
7992.79 551
7993.63 533
7994.48 446
7995.32 427
7996.16 501
7997.01 487
7997.85 461
7998.70 494
7999.54 533
8000.38 543
8001.23 466
8002.07 451
8002.92 593
8003.76 551
8004.61 555
8005.45 443
8006.29 486
8007.14 517
8007.98 455
8008.83 495
8009.67 508
8010.52 457
8011.36 491
8012.21 455
8013.05 409
8013.90 443
8014.74 427
8015.59 424
8016.43 463
8017.28 458
8018.12 415
8018.97 419
8019.81 416
8020.66 465
8021.50 438
8022.35 498
8023.19 486
8024.04 443
8024.88 492
8025.73 478
8026.57 479
8027.42 519
8028.27 362
8029.11 436
8029.96 424
8030.80 446
8031.65 473
8032.49 471
8033.34 510
8034.19 448
8035.03 448
8035.88 424
8036.72 491
8037.57 448
8038.42 490
8039.26 517
8040.11 510
8040.96 481
8041.80 443
8042.65 448
8043.49 493
8044.34 437
8045.19 471
8046.03 441
8046.88 454
8047.73 485
8048.57 523
8049.42 494
8050.27 521
8051.11 530
8051.96 493
8052.81 490
8053.66 433
8054.50 435
8055.35 388
8056.20 445
8057.04 422
8057.89 468
8058.74 460
8059.59 488
8060.43 446
8061.28 480
8062.13 445
8062.97 484
8063.82 430
8064.67 454
8065.52 460
8066.37 397
8067.21 421
8068.06 403
8068.91 413
8069.76 422
8070.60 432
8071.45 477
8072.30 385
8073.15 413
8074.00 323
8074.84 346
8075.69 449
8076.54 429
8077.39 421
8078.24 399
8079.08 407
8079.93 414
8080.78 465
8081.63 391
8082.48 428
8083.33 399
8084.18 390
8085.02 431
8085.87 436
8086.72 486
8087.57 422
8088.42 427
8089.27 404
8090.12 440
8090.97 444
8091.81 395
8092.66 436
8093.51 456
8094.36 438
8095.21 444
8096.06 436
8096.91 446
8097.76 362
8098.61 387
8099.46 428
8100.31 408
8101.16 418
8102.01 458
8102.86 444
8103.71 463
8104.55 456
8105.40 397
8106.25 425
8107.10 429
8107.95 414
8108.80 427
8109.65 466
8110.50 499
8111.35 413
8112.20 419
8113.05 410
8113.90 447
8114.75 458
8115.60 452
8116.45 508
8117.30 491
8118.16 444
8119.01 483
8119.86 484
8120.71 464
8121.56 476
8122.41 496
8123.26 498
8124.11 467
8124.96 448
8125.81 490
8126.66 512
8127.51 458
8128.36 488
8129.21 452
8130.06 539
8130.92 459
8131.77 499
8132.62 457
8133.47 462
8134.32 469
8135.17 485
8136.02 476
8136.87 453
8137.73 493
8138.58 527
8139.43 566
8140.28 521
8141.13 526
8141.98 492
8142.83 469
8143.69 510
8144.54 543
8145.39 535
8146.24 604
8147.09 587
8147.95 610
8148.80 557
8149.65 605
8150.50 613
8151.35 630
8152.21 640
8153.06 749
8153.91 753
8154.76 767
8155.61 841
8156.47 803
8157.32 761
8158.17 670
8159.02 647
8159.88 635
8160.73 596
8161.58 564
8162.44 481
8163.29 512
8164.14 498
8164.99 573
8165.85 542
8166.70 544
8167.55 519
8168.41 590
8169.26 586
8170.11 631
8170.96 550
8171.82 540
8172.67 506
8173.52 495
8174.38 489
8175.23 436
8176.08 459
8176.94 477
8177.79 477
8178.64 501
8179.50 527
8180.35 491
8181.21 445
8182.06 448
8182.91 406
8183.77 449
8184.62 493
8185.47 473
8186.33 498
8187.18 462
8188.04 484
8188.89 522
8189.74 434
8190.60 422
8191.45 433
8192.31 465
8193.16 395
8194.02 447
8194.87 446
8195.72 418
8196.58 462
8197.43 446
8198.29 407
8199.14 393
8200.00 408
8200.85 476
8201.71 427
8202.56 370
8203.42 371
8204.27 426
8205.13 446
8205.98 424
8206.84 399
8207.69 375
8208.55 379
8209.40 433
8210.26 389
8211.11 450
8211.97 415
8212.82 421
8213.68 496
8214.53 468
8215.39 440
8216.24 408
8217.10 445
8217.96 470
8218.81 471
8219.67 469
8220.52 441
8221.38 394
8222.23 395
8223.09 463
8223.95 460
8224.80 401
8225.66 404
8226.51 398
8227.37 442
8228.23 427
8229.08 461
8229.94 461
8230.79 432
8231.65 459
8232.51 444
8233.36 466
8234.22 398
8235.08 434
8235.93 444
8236.79 408
8237.65 409
8238.50 416
8239.36 404
8240.22 401
8241.07 395
8241.93 436
8242.79 460
8243.64 393
8244.50 438
8245.36 389
8246.21 422
8247.07 418
8247.93 402
8248.79 415
8249.64 434
8250.50 473
8251.36 401
8252.22 383
8253.07 431
8253.93 387
8254.79 429
8255.65 392
8256.50 438
8257.36 435
8258.22 449
8259.08 426
8259.93 412
8260.79 444
8261.65 443
8262.51 377
8263.37 401
8264.22 423
8265.08 408
8265.94 409
8266.80 426
8267.66 404
8268.51 407
8269.37 433
8270.23 488
8271.09 483
8271.95 413
8272.81 423
8273.66 421
8274.52 423
8275.38 419
8276.24 431
8277.10 431
8277.96 408
8278.82 426
8279.67 425
8280.53 382
8281.39 416
8282.25 466
8283.11 495
8283.97 415
8284.83 409
8285.69 423
8286.55 471
8287.41 520
8288.27 505
8289.12 445
8289.98 417
8290.84 470
8291.70 527
8292.56 587
8293.42 562
8294.28 505
8295.14 511
8296.00 565
8296.86 544
8297.72 543
8298.58 473
8299.44 529
8300.30 503
8301.16 513
8302.02 520
8302.88 535
8303.74 484
8304.60 442
8305.46 445
8306.32 462
8307.18 427
8308.04 427
8308.90 447
8309.76 462
8310.62 429
8311.48 464
8312.34 477
8313.20 457
8314.06 494
8314.92 514
8315.78 517
8316.65 485
8317.51 487
8318.37 468
8319.23 464
8320.09 437
8320.95 444
8321.81 444
8322.67 424
8323.53 466
8324.39 422
8325.26 426
8326.12 454
8326.98 439
8327.84 420
8328.70 402
8329.56 425
8330.42 377
8331.28 382
8332.15 404
8333.01 419
8333.87 443
8334.73 450
8335.59 455
8336.45 411
8337.32 381
8338.18 458
8339.04 429
8339.90 377
8340.76 451
8341.63 457
8342.49 448
8343.35 429
8344.21 509
8345.07 430
8345.94 436
8346.80 470
8347.66 505
8348.52 504
8349.39 430
8350.25 399
8351.11 390
8351.97 418
8352.84 424
8353.70 455
8354.56 386
8355.42 407
8356.29 381
8357.15 426
8358.01 409
8358.88 425
8359.74 491
8360.60 485
8361.46 520
8362.33 389
8363.19 389
8364.05 396
8364.92 434
8365.78 479
8366.64 428
8367.51 433
8368.37 420
8369.23 447
8370.10 433
8370.96 444
8371.82 445
8372.69 468
8373.55 471
8374.42 439
8375.28 385
8376.14 410
8377.01 441
8377.87 457
8378.73 410
8379.60 371
8380.46 419
8381.33 473
8382.19 486
8383.06 478
8383.92 390
8384.78 415
8385.65 432
8386.51 458
8387.38 394
8388.24 419
8389.11 506
8389.97 529
8390.83 496
8391.70 443
8392.56 401
8393.43 403
8394.29 398
8395.16 459
8396.02 403
8396.89 462
8397.75 485
8398.62 440
8399.48 443
8400.35 454
8401.21 414
8402.08 439
8402.94 396
8403.81 453
8404.67 416
8405.54 460
8406.40 482
8407.27 471
8408.14 426
8409.00 451
8409.87 450
8410.73 473
8411.60 456
8412.46 471
8413.33 515
8414.19 519
8415.06 517
8415.93 487
8416.79 506
8417.66 506
8418.52 465
8419.39 537
8420.26 514
8421.12 517
8421.99 510
8422.85 598
8423.72 601
8424.59 539
8425.45 584
8426.32 607
8427.19 629
8428.05 605
8428.92 642
8429.79 583
8430.65 543
8431.52 565
8432.39 603
8433.25 618
8434.12 570
8434.99 624
8435.85 636
8436.72 696
8437.59 715
8438.45 666
8439.32 649
8440.19 724
8441.06 714
8441.92 753
8442.79 779
8443.66 770
8444.52 847
8445.39 854
8446.26 786
8447.13 846
8447.99 861
8448.86 804
8449.73 802
8450.60 768
8451.47 819
8452.33 765
8453.20 705
8454.07 725
8454.94 841
8455.80 904
8456.67 871
8457.54 916
8458.41 844
8459.28 808
8460.14 809
8461.01 839
8461.88 822
8462.75 862
8463.62 850
8464.49 848
8465.35 871
8466.22 1034
8467.09 1282
8467.96 1389
8468.83 1669
8469.70 1859
8470.57 2196
8471.43 2102
8472.30 2047
8473.17 1861
8474.04 1593
8474.91 1322
8475.78 1196
8476.65 1097
8477.52 946
8478.39 885
8479.25 756
8480.12 701
8480.99 639
8481.86 669
8482.73 651
8483.60 609
8484.47 604
8485.34 636
8486.21 625
8487.08 549
8487.95 557
8488.82 584
8489.69 622
8490.56 565
8491.43 634
8492.30 570
8493.17 565
8494.04 568
8494.91 583
8495.78 511
8496.65 597
8497.52 592
8498.39 571
8499.26 624
8500.13 570
8501.00 587
8501.87 615
8502.74 545
8503.61 539
8504.48 579
8505.35 535
8506.22 533
8507.09 633
8507.96 632
8508.83 591
8509.70 613
8510.57 596
8511.44 667
8512.31 646
8513.19 600
8514.06 658
8514.93 678
8515.80 596
8516.67 604
8517.54 584
8518.41 631
8519.28 567
8520.15 597
8521.03 569
8521.90 592
8522.77 629
8523.64 633
8524.51 606
8525.38 618
8526.25 643
8527.13 643
8528.00 615
8528.87 624
8529.74 656
8530.61 637
8531.48 633
8532.36 610
8533.23 637
8534.10 684
8534.97 608
8535.84 638
8536.72 645
8537.59 632
8538.46 639
8539.33 651
8540.20 669
8541.08 681
8541.95 711
8542.82 726
8543.69 696
8544.57 604
8545.44 578
8546.31 671
8547.18 697
8548.06 670
8548.93 674
8549.80 722
8550.67 731
8551.55 728
8552.42 813
8553.29 870
8554.17 928
8555.04 915
8555.91 862
8556.79 837
8557.66 763
8558.53 768
8559.41 735
8560.28 657
8561.15 601
8562.03 645
8562.90 702
8563.77 676
8564.65 631
8565.52 625
8566.39 590
8567.27 635
8568.14 616
8569.01 563
8569.89 571
8570.76 612
8571.64 600
8572.51 596
8573.38 566
8574.26 584
8575.13 568
8576.01 645
8576.88 576
8577.75 564
8578.63 524
8579.50 526
8580.38 606
8581.25 594
8582.12 609
8583.00 561
8583.87 528
8584.75 524
8585.62 559
8586.50 631
8587.37 571
8588.25 590
8589.12 536
8590.00 549
8590.87 557
8591.75 554
8592.62 579
8593.50 524
8594.37 563
8595.25 612
8596.12 647
8597.00 646
8597.87 626
8598.75 577
8599.62 604
8600.50 615
8601.37 666
8602.25 655
8603.12 636
8604.00 606
8604.87 628
8605.75 597
8606.63 580
8607.50 628
8608.38 562
8609.25 615
8610.13 638
8611.01 656
8611.88 650
8612.76 712
8613.63 727
8614.51 675
8615.39 668
8616.26 747
8617.14 666
8618.01 681
8618.89 647
8619.77 683
8620.64 676
8621.52 745
8622.40 736
8623.27 713
8624.15 708
8625.03 798
8625.90 759
8626.78 757
8627.66 764
8628.53 846
8629.41 849
8630.29 846
8631.16 848
8632.04 846
8632.92 844
8633.79 843
8634.67 842
8635.55 919
8636.42 916
8637.30 927
8638.18 940
8639.06 863
8639.93 972
8640.81 916
8641.69 1019
8642.57 1065
8643.44 998
8644.32 1002
8645.20 1028
8646.08 1057
8646.95 1108
8647.83 1103
8648.71 1147
8649.59 1180
8650.47 1179
8651.34 1116
8652.22 1200
8653.10 1190
8653.98 1285
8654.86 1231
8655.73 1218
8656.61 1204
8657.49 1226
8658.37 1245
8659.25 1217
8660.13 1232
8661.00 1314
8661.88 1326
8662.76 1356
8663.64 1313
8664.52 1313
8665.40 1231
8666.27 1400
8667.15 1448
8668.03 1476
8668.91 1648
8669.79 1650
8670.67 1827
8671.55 2004
8672.43 2331
8673.31 2537
8674.19 2517
8675.06 2682
8675.94 2828
8676.82 2865
8677.70 2591
8678.58 2398
8679.46 2288
8680.34 2043
8681.22 1847
8682.10 1892
8682.98 1773
8683.86 1684
8684.74 1716
8685.62 1683
8686.50 1746
8687.38 1964
8688.26 2206
8689.14 2817
8690.02 3559
8690.90 4167
8691.78 4767
8692.66 5539
8693.54 5565
8694.42 5379
8695.30 5105
8696.18 4555
8697.06 3935
8697.94 3247
8698.82 2604
8699.70 2176
8700.58 1781
8701.46 1697
8702.34 1576
8703.22 1330
8704.10 1209
8704.98 1211
8705.86 1222
8706.74 1181
8707.62 1042
8708.50 1001
8709.39 1040
8710.27 1048
8711.15 1074
8712.03 1024
8712.91 997
8713.79 899
8714.67 874
8715.55 822
8716.43 813
8717.32 878
8718.20 820
8719.08 837
8719.96 850
8720.84 874
8721.72 882
8722.60 876
8723.49 915
8724.37 835
8725.25 879
8726.13 849
8727.01 806
8727.89 833
8728.78 765
8729.66 827
8730.54 881
8731.42 875
8732.30 885
8733.19 944
8734.07 817
8734.95 841
8735.83 803
8736.71 784
8737.60 834
8738.48 916
8739.36 850
8740.24 794
8741.13 809
8742.01 803
8742.89 734
8743.77 755
8744.66 836
8745.54 832
8746.42 794
8747.31 843
8748.19 831
8749.07 857
8749.95 817
8750.84 869
8751.72 842
8752.60 909
8753.49 906
8754.37 921
8755.25 921
8756.14 1000
8757.02 960
8757.90 953
8758.79 951
8759.67 968
8760.55 1042
8761.44 969
8762.32 966
8763.20 952
8764.09 943
8764.97 877
8765.85 854
8766.74 920
8767.62 1055
8768.51 970
8769.39 950
8770.27 984
8771.16 1036
8772.04 1106
8772.93 1039
8773.81 932
8774.69 871
8775.58 842
8776.46 826
8777.35 807
8778.23 805
8779.12 763
8780.00 826
8780.88 784
8781.77 799
8782.65 785
8783.54 687
8784.42 690
8785.31 679
8786.19 724
8787.08 683
8787.96 654
8788.85 646
8789.73 730
8790.62 729
8791.50 619
8792.39 657
8793.27 692
8794.16 686
8795.04 697
8795.93 702
8796.81 631
8797.70 648
8798.58 655
8799.47 702
8800.35 709
8801.24 707
8802.13 710
8803.01 672
8803.90 692
8804.78 724
8805.67 728
8806.55 784
8807.44 695
8808.33 645
8809.21 614
8810.10 609
8810.98 591
8811.87 531
8812.76 637
8813.64 651
8814.53 616
8815.41 570
8816.30 547
8817.19 619
8818.07 596
8818.96 578
8819.85 539
8820.73 607
8821.62 614
8822.51 537
8823.39 607
8824.28 568
8825.17 582
8826.05 577
8826.94 568
8827.83 604
8828.71 497
8829.60 538
8830.49 522
8831.37 492
8832.26 503
8833.15 522
8834.04 583
8834.92 575
8835.81 536
8836.70 585
8837.58 557
8838.47 476
8839.36 516
8840.25 537
8841.13 540
8842.02 545
8842.91 515
8843.80 531
8844.69 540
8845.57 491
8846.46 488
8847.35 517
8848.24 519
8849.12 550
8850.01 540
8850.90 527
8851.79 489
8852.68 522
8853.56 470
8854.45 471
8855.34 488
8856.23 475
8857.12 461
8858.01 457
8858.89 461
8859.78 422
8860.67 434
8861.56 447
8862.45 464
8863.34 510
8864.23 499
8865.12 514
8866.00 562
8866.89 565
8867.78 481
8868.67 471
8869.56 460
8870.45 455
8871.34 419
8872.23 475
8873.12 447
8874.00 427
8874.89 425
8875.78 457
8876.67 465
8877.56 526
8878.45 465
8879.34 432
8880.23 472
8881.12 475
8882.01 453
8882.90 449
8883.79 422
8884.68 383
8885.57 421
8886.46 440
8887.35 476
8888.24 390
8889.13 395
8890.02 423
8890.91 376
8891.80 406
8892.69 388
8893.58 417
8894.47 376
8895.36 385
8896.25 420
8897.14 399
8898.03 442
8898.92 451
8899.81 415
8900.70 358
8901.59 384
8902.48 434
8903.37 413
8904.26 402
8905.15 446
8906.05 426
8906.94 403
8907.83 394
8908.72 391
8909.61 423
8910.50 430
8911.39 403
8912.28 413
8913.17 384
8914.06 341
8914.96 368
8915.85 392
8916.74 444
8917.63 367
8918.52 374
8919.41 363
8920.30 376
8921.20 359
8922.09 344
8922.98 323
8923.87 334
8924.76 362
8925.65 385
8926.55 399
8927.44 412
8928.33 384
8929.22 417
8930.11 436
8931.01 351
8931.90 348
8932.79 381
8933.68 433
8934.57 430
8935.47 369
8936.36 373
8937.25 417
8938.14 385
8939.04 341
8939.93 377
8940.82 337
8941.71 377
8942.61 374
8943.50 400
8944.39 395
8945.28 356
8946.18 349
8947.07 343
8947.96 373
8948.86 362
8949.75 378
8950.64 357
8951.54 371
8952.43 356
8953.32 362
8954.21 358
8955.11 359
8956.00 354
8956.89 333
8957.79 352
8958.68 373
8959.57 386
8960.47 349
8961.36 319
8962.26 383
8963.15 382
8964.04 384
8964.94 380
8965.83 379
8966.72 351
8967.62 350
8968.51 370
8969.41 417
8970.30 393
8971.19 368
8972.09 388
8972.98 407
8973.88 350
8974.77 370
8975.67 361
8976.56 327
8977.45 275
8978.35 331
8979.24 327
8980.14 357
8981.03 344
8981.93 348
8982.82 358
8983.72 322
8984.61 301
8985.51 348
8986.40 344
8987.29 321
8988.19 311
8989.08 366
8989.98 391
8990.87 359
8991.77 346
8992.66 358
8993.56 390
8994.46 374
8995.35 348
8996.25 360
8997.14 340
8998.04 374
8998.93 375
8999.83 406
9000.72 338
9001.62 345
9002.51 377
9003.41 380
9004.31 336
9005.20 308
9006.10 336
9006.99 395
9007.89 348
9008.78 336
9009.68 377
9010.58 346
9011.47 347
9012.37 321
9013.27 329
9014.16 334
9015.06 358
9015.95 348
9016.85 343
9017.75 346
9018.64 304
9019.54 302
9020.44 343
9021.33 377
9022.23 340
9023.13 360
9024.02 350
9024.92 326
9025.82 328
9026.71 304
9027.61 348
9028.51 356
9029.40 338
9030.30 361
9031.20 321
9032.09 327
9032.99 329
9033.89 305
9034.79 319
9035.68 381
9036.58 339
9037.48 362
9038.38 345
9039.27 345
9040.17 368
9041.07 390
9041.97 356
9042.86 355
9043.76 366
9044.66 322
9045.56 359
9046.45 376
9047.35 362
9048.25 367
9049.15 353
9050.05 339
9050.94 301
9051.84 343
9052.74 367
9053.64 357
9054.54 425
9055.44 371
9056.33 364
9057.23 340
9058.13 385
9059.03 436
9059.93 381
9060.83 369
9061.72 415
9062.62 377
9063.52 421
9064.42 401
9065.32 392
9066.22 411
9067.12 403
9068.02 384
9068.91 360
9069.81 380
9070.71 383
9071.61 401
9072.51 435
9073.41 374
9074.31 366
9075.21 368
9076.11 404
9077.01 334
9077.91 315
9078.81 401
9079.71 394
9080.60 385
9081.50 363
9082.40 347
9083.30 410
9084.20 394
9085.10 430
9086.00 423
9086.90 402
9087.80 369
9088.70 436
9089.60 379
9090.50 408
9091.40 451
9092.30 402
9093.20 431
9094.10 426
9095.00 373
9095.90 336
9096.80 364
9097.70 350
9098.60 402
9099.50 420
9100.41 373
9101.31 408
9102.21 371
9103.11 404
9104.01 334
9104.91 331
9105.81 399
9106.71 347
9107.61 363
9108.51 373
9109.41 339
9110.31 339
9111.21 377
9112.12 360
9113.02 388
9113.92 312
9114.82 315
9115.72 342
9116.62 354
9117.52 324
9118.42 351
9119.33 361
9120.23 347
9121.13 344
9122.03 399
9122.93 340
9123.83 327
9124.74 342
9125.64 363
9126.54 372
9127.44 335
9128.34 337
9129.24 351
9130.15 367
9131.05 397
9131.95 359
9132.85 364
9133.75 340
9134.66 335
9135.56 353
9136.46 393
9137.36 374
9138.27 337
9139.17 350
9140.07 348
9140.97 373
9141.88 367
9142.78 316
9143.68 358
9144.58 343
9145.49 352
9146.39 361
9147.29 325
9148.20 333
9149.10 320
9150.00 347
9150.90 305
9151.81 306
9152.71 358
9153.61 353
9154.52 325
9155.42 324
9156.32 313
9157.23 329
9158.13 371
9159.03 351
9159.94 358
9160.84 325
9161.74 357
9162.65 324
9163.55 322
9164.45 326
9165.36 320
9166.26 366
9167.17 325
9168.07 364
9168.97 352
9169.88 350
9170.78 379
9171.69 332
9172.59 331
9173.49 358
9174.40 340
9175.30 282
9176.21 346
9177.11 358
9178.01 324
9178.92 309
9179.82 358
9180.73 303
9181.63 329
9182.54 327
9183.44 363
9184.35 337
9185.25 338
9186.16 341
9187.06 353
9187.97 328
9188.87 353
9189.78 324
9190.68 346
9191.59 381
9192.49 346
9193.40 336
9194.30 386
9195.21 378
9196.11 339
9197.02 322
9197.92 395
9198.83 373
9199.73 337
9200.64 352
9201.54 401
9202.45 401
9203.35 370
9204.26 321
9205.17 331
9206.07 348
9206.98 357
9207.88 347
9208.79 366
9209.69 341
9210.60 319
9211.51 292
9212.41 305
9213.32 321
9214.22 298
9215.13 321
9216.04 349
9216.94 367
9217.85 336
9218.76 373
9219.66 362
9220.57 323
9221.48 368
9222.38 353
9223.29 317
9224.20 337
9225.10 372
9226.01 308
9226.92 377
9227.82 374
9228.73 353
9229.64 312
9230.54 332
9231.45 338
9232.36 335
9233.26 328
9234.17 325
9235.08 319
9235.99 326
9236.89 354
9237.80 338
9238.71 336
9239.61 335
9240.52 315
9241.43 361
9242.34 346
9243.24 328
9244.15 345
9245.06 346
9245.97 373
9246.88 335
9247.78 320
9248.69 313
9249.60 334
9250.51 341
9251.41 353
9252.32 317
9253.23 334
9254.14 370
9255.05 333
9255.96 356
9256.86 337
9257.77 313
9258.68 341
9259.59 352
9260.50 385
9261.41 378
9262.31 363
9263.22 358
9264.13 318
9265.04 315
9265.95 301
9266.86 332
9267.77 318
9268.67 333
9269.58 312
9270.49 299
9271.40 308
9272.31 322
9273.22 350
9274.13 308
9275.04 343
9275.95 332
9276.86 311
9277.76 292
9278.67 316
9279.58 311
9280.49 322
9281.40 312
9282.31 344
9283.22 322
9284.13 312
9285.04 329
9285.95 342
9286.86 336
9287.77 328
9288.68 311
9289.59 300
9290.50 352
9291.41 341
9292.32 294
9293.23 335
9294.14 320
9295.05 357
9295.96 369
9296.87 305
9297.78 349
9298.69 399
9299.60 331
9300.51 375
9301.42 379
9302.33 369
9303.24 338
9304.15 360
9305.06 369
9305.97 367
9306.88 415
9307.80 364
9308.71 406
9309.62 463
9310.53 437
9311.44 401
9312.35 433
9313.26 448
9314.17 363
9315.08 355
9315.99 370
9316.91 305
9317.82 325
9318.73 359
9319.64 414
9320.55 411
9321.46 362
9322.37 349
9323.28 326
9324.20 350
9325.11 388
9326.02 401
9326.93 317
9327.84 352
9328.75 385
9329.67 372
9330.58 337
9331.49 344
9332.40 386
9333.31 375
9334.23 373
9335.14 356
9336.05 370
9336.96 394
9337.87 385
9338.79 321
9339.70 355
9340.61 355
9341.52 316
9342.44 345
9343.35 317
9344.26 341
9345.17 362
9346.09 385
9347.00 327
9347.91 363
9348.82 353
9349.74 322
9350.65 325
9351.56 421
9352.48 384
9353.39 342
9354.30 351
9355.21 359
9356.13 336
9357.04 310
9357.95 369
9358.87 363
9359.78 353
9360.69 365
9361.61 355
9362.52 302
9363.43 322
9364.35 286
9365.26 275
9366.18 357
9367.09 357
9368.00 326
9368.92 289
9369.83 296
9370.74 326
9371.66 297
9372.57 375
9373.49 316
9374.40 298
9375.31 337
9376.23 357
9377.14 379
9378.06 296
9378.97 343
9379.88 369
9380.80 331
9381.71 324
9382.63 302
9383.54 312
9384.46 294
9385.37 352
9386.29 327
9387.20 292
9388.11 333
9389.03 339
9389.94 360
9390.86 343
9391.77 325
9392.69 326
9393.60 314
9394.52 347
9395.43 362
9396.35 411
9397.26 387
9398.18 365
9399.09 380
9400.01 377
9400.92 364
9401.84 334
9402.76 350
9403.67 336
9404.59 345
9405.50 339
9406.42 338
9407.33 345
9408.25 319
9409.16 289
9410.08 350
9411.00 331
9411.91 335
9412.83 310
9413.74 311
9414.66 341
9415.58 329
9416.49 341
9417.41 338
9418.32 334
9419.24 346
9420.16 346
9421.07 363
9421.99 367
9422.91 351
9423.82 359
9424.74 379
9425.65 382
9426.57 350
9427.49 370
9428.40 387
9429.32 360
9430.24 344
9431.15 321
9432.07 367
9432.99 367
9433.90 379
9434.82 372
9435.74 384
9436.66 371
9437.57 388
9438.49 380
9439.41 371
9440.32 395
9441.24 382
9442.16 352
9443.08 392
9443.99 375
9444.91 358
9445.83 337
9446.75 336
9447.66 385
9448.58 344
9449.50 374
9450.42 442
9451.33 470
9452.25 441
9453.17 494
9454.09 489
9455.01 456
9455.92 499
9456.84 501
9457.76 447
9458.68 418
9459.60 491
9460.51 418
9461.43 378
9462.35 390
9463.27 398
9464.19 395
9465.11 367
9466.02 355
9466.94 368
9467.86 411
9468.78 345
9469.70 387
9470.62 401
9471.54 378
9472.46 387
9473.37 396
9474.29 355
9475.21 375
9476.13 410
9477.05 428
9477.97 423
9478.89 457
9479.81 491
9480.73 466
9481.65 431
9482.56 415
9483.48 425
9484.40 446
9485.32 402
9486.24 384
9487.16 395
9488.08 436
9489.00 400
9489.92 426
9490.84 415
9491.76 397
9492.68 366
9493.60 417
9494.52 375
9495.44 352
9496.36 369
9497.28 356
9498.20 346
9499.12 346
9500.04 378
9500.96 372
9501.88 377
9502.80 391
9503.72 420
9504.64 403
9505.56 394
9506.48 385
9507.40 415
9508.32 401
9509.24 395
9510.16 391
9511.08 412
9512.00 437
9512.93 443
9513.85 388
9514.77 396
9515.69 399
9516.61 477
9517.53 472
9518.45 461
9519.37 457
9520.29 473
9521.21 511
9522.14 471
9523.06 511
9523.98 450
9524.90 419
9525.82 460
9526.74 490
9527.66 476
9528.59 502
9529.51 533
9530.43 541
9531.35 569
9532.27 582
9533.19 572
9534.11 695
9535.04 635
9535.96 569
9536.88 573
9537.80 601
9538.72 648
9539.65 587
9540.57 474
9541.49 505
9542.41 475
9543.34 458
9544.26 493
9545.18 493
9546.10 494
9547.02 544
9547.95 438
9548.87 492
9549.79 514
9550.71 558
9551.64 500
9552.56 468
9553.48 469
9554.41 488
9555.33 471
9556.25 492
9557.17 479
9558.10 507
9559.02 517
9559.94 490
9560.87 525
9561.79 558
9562.71 502
9563.64 552
9564.56 492
9565.48 463
9566.41 459
9567.33 525
9568.25 520
9569.18 466
9570.10 485
9571.02 454
9571.95 490
9572.87 487
9573.79 522
9574.72 484
9575.64 481
9576.56 509
9577.49 514
9578.41 528
9579.34 520
9580.26 488
9581.18 458
9582.11 538
9583.03 566
9583.96 581
9584.88 503
9585.81 546
9586.73 572
9587.65 558
9588.58 529
9589.50 520
9590.43 580
9591.35 542
9592.28 506
9593.20 518
9594.13 564
9595.05 576
9595.98 559
9596.90 556
9597.83 598
9598.75 541
9599.68 576
9600.60 566
9601.53 595
9602.45 657
9603.38 671
9604.30 605
9605.23 611
9606.15 618
9607.08 628
9608.00 615
9608.93 626
9609.85 679
9610.78 647
9611.70 634
9612.63 635
9613.55 648
9614.48 717
9615.41 676
9616.33 651
9617.26 662
9618.18 660
9619.11 669
9620.04 671
9620.96 707
9621.89 679
9622.81 710
9623.74 679
9624.67 707
9625.59 706
9626.52 666
9627.44 660
9628.37 733
9629.30 769
9630.22 810
9631.15 799
9632.08 765
9633.00 795
9633.93 827
9634.86 775
9635.78 782
9636.71 822
9637.64 788
9638.56 840
9639.49 855
9640.42 819
9641.34 908
9642.27 849
9643.20 866
9644.13 870
9645.05 899
9645.98 880
9646.91 969
9647.83 1034
9648.76 1028
9649.69 1002
9650.62 1059
9651.54 1009
9652.47 1080
9653.40 993
9654.33 1036
9655.25 1052
9656.18 1113
9657.11 1065
9658.04 1114
9658.96 1130
9659.89 1144
9660.82 1075
9661.75 1131
9662.68 1118
9663.60 1100
9664.53 1073
9665.46 1115
9666.39 1248
9667.32 1213
9668.25 1282
9669.17 1221
9670.10 1182
9671.03 1279
9671.96 1274
9672.89 1246
9673.82 1220
9674.74 1214
9675.67 1206
9676.60 1188
9677.53 1209
9678.46 1264
9679.39 1327
9680.32 1451
9681.25 1397
9682.17 1430
9683.10 1467
9684.03 1487
9684.96 1532
9685.89 1605
9686.82 1556
9687.75 1530
9688.68 1467
9689.61 1453
9690.54 1448
9691.47 1449
9692.40 1596
9693.33 1649
9694.25 1778
9695.18 1968
9696.11 2077
9697.04 2191
9697.97 2409
9698.90 2584
9699.83 2670
9700.76 2749
9701.69 2462
9702.62 2394
9703.55 2164
9704.48 2107
9705.41 1909
9706.34 1699
9707.27 1638
9708.20 1653
9709.13 1644
9710.06 1676
9710.99 1711
9711.92 1727
9712.85 1770
9713.78 2004
9714.71 1999
9715.65 2113
9716.58 2061
9717.51 1896
9718.44 1734
9719.37 1664
9720.30 1551
9721.23 1452
9722.16 1532
9723.09 1349
9724.02 1232
9724.95 1224
9725.88 1236
9726.82 1290
9727.75 1268
9728.68 1260
9729.61 1288
9730.54 1407
9731.47 1336
9732.40 1398
9733.33 1343
9734.27 1424
9735.20 1319
9736.13 1263
9737.06 1164
9737.99 1111
9738.92 1100
9739.86 1053
9740.79 1001
9741.72 1033
9742.65 1018
9743.58 978
9744.51 1001
9745.45 968
9746.38 999
9747.31 993
9748.24 976
9749.17 982
9750.11 905
9751.04 888
9751.97 935
9752.90 930
9753.84 920
9754.77 919
9755.70 932
9756.63 1006
9757.57 940
9758.50 918
9759.43 853
9760.36 847
9761.30 921
9762.23 977
9763.16 963
9764.09 949
9765.03 971
9765.96 903
9766.89 938
9767.83 907
9768.76 910
9769.69 992
9770.63 925
9771.56 957
9772.49 940
9773.43 872
9774.36 948
9775.29 951
9776.23 963
9777.16 1079
9778.09 999
9779.03 1054
9779.96 1156
9780.89 1053
9781.83 1022
9782.76 1091
9783.70 1048
9784.63 1113
9785.56 1040
9786.50 1014
9787.43 967
9788.37 972
9789.30 925
9790.23 904
9791.17 896
9792.10 853
9793.04 925
9793.97 902
9794.90 872
9795.84 928
9796.77 1033
9797.71 992
9798.64 920
9799.58 989
9800.51 930
9801.45 919
9802.38 874
9803.32 853
9804.25 881
9805.19 773
9806.12 858
9807.05 779
9807.99 741
9808.92 721
9809.86 691
9810.80 734
9811.73 748
9812.67 714
9813.60 686
9814.54 701
9815.47 695
9816.41 674
9817.34 686
9818.28 685
9819.21 623
9820.15 677
9821.08 723
9822.02 678
9822.96 668
9823.89 638
9824.83 670
9825.76 658
9826.70 658
9827.63 692
9828.57 673
9829.51 569
9830.44 640
9831.38 608
9832.31 622
9833.25 595
9834.19 647
9835.12 670
9836.06 671
9837.00 647
9837.93 587
9838.87 609
9839.81 602
9840.74 634
9841.68 654
9842.61 633
9843.55 697
9844.49 682
9845.43 567
9846.36 618
9847.30 668
9848.24 683
9849.17 636
9850.11 656
9851.05 606
9851.98 576
9852.92 651
9853.86 595
9854.79 629
9855.73 605
9856.67 621
9857.61 638
9858.54 671
9859.48 640
9860.42 669
9861.36 629
9862.29 592
9863.23 614
9864.17 581
9865.11 630
9866.04 590
9866.98 598
9867.92 555
9868.86 566
9869.80 595
9870.73 605
9871.67 577
9872.61 568
9873.55 512
9874.49 612
9875.42 590
9876.36 629
9877.30 575
9878.24 597
9879.18 584
9880.12 564
9881.05 596
9881.99 609
9882.93 552
9883.87 580
9884.81 538
9885.75 542
9886.69 559
9887.63 566
9888.56 556
9889.50 584
9890.44 564
9891.38 528
9892.32 519
9893.26 509
9894.20 450
9895.14 523
9896.08 519
9897.02 528
9897.95 545
9898.89 490
9899.83 535
9900.77 495
9901.71 469
9902.65 508
9903.59 530
9904.53 570
9905.47 515
9906.41 540
9907.35 523
9908.29 498
9909.23 581
9910.17 544
9911.11 551
9912.05 562
9912.99 584
9913.93 552
9914.87 574
9915.81 520
9916.75 493
9917.69 503
9918.63 549
9919.57 565
9920.51 583
9921.45 536
9922.39 613
9923.33 703
9924.27 765
9925.21 849
9926.15 849
9927.09 980
9928.03 975
9928.97 912
9929.92 816
9930.86 784
9931.80 745
9932.74 739
9933.68 700
9934.62 622
9935.56 598
9936.50 590
9937.44 608
9938.38 548
9939.33 534
9940.27 485
9941.21 550
9942.15 549
9943.09 478
9944.03 510
9944.97 505
9945.92 498
9946.86 535
9947.80 517
9948.74 506
9949.68 519
9950.62 498
9951.57 518
9952.51 474
9953.45 581
9954.39 578
9955.33 529
9956.28 532
9957.22 486
9958.16 511
9959.10 522
9960.04 551
9960.99 472
9961.93 509
9962.87 522
9963.81 508
9964.76 509
9965.70 535
9966.64 515
9967.58 487
9968.53 563
9969.47 540
9970.41 575
9971.35 565
9972.30 579
9973.24 545
9974.18 500
9975.13 568
9976.07 571
9977.01 585
9977.95 540
9978.90 595
9979.84 522
9980.78 531
9981.73 546
9982.67 539
9983.61 542
9984.56 524
9985.50 550
9986.44 513
9987.39 542
9988.33 546
9989.27 466
9990.22 542
9991.16 470
9992.11 493
9993.05 492
9993.99 479
9994.94 451
9995.88 459
9996.82 460
9997.77 469
9998.71 495
9999.66 446
10000.60 485
10001.55 484
10002.49 426
10003.43 429
10004.38 448
10005.32 439
10006.27 422
10007.21 424
10008.16 434
10009.10 411
10010.04 431
10010.99 415
10011.93 439
10012.88 473
10013.82 481
10014.77 457
10015.71 425
10016.66 466
10017.60 468
10018.55 497
10019.49 448
10020.44 444
10021.38 386
10022.33 404
10023.27 412
10024.22 413
10025.16 380
10026.11 390
10027.05 441
10028.00 433
10028.95 475
10029.89 460
10030.84 420
10031.78 419
10032.73 413
10033.67 435
10034.62 416
10035.57 443
10036.51 419
10037.46 387
10038.40 452
10039.35 433
10040.30 450
10041.24 439
10042.19 419
10043.13 398
10044.08 442
10045.03 449
10045.97 385
10046.92 399
10047.86 372
10048.81 364
10049.76 373
10050.70 425
10051.65 395
10052.60 437
10053.54 380
10054.49 430
10055.44 445
10056.38 454
10057.33 444
10058.28 418
10059.22 432
10060.17 473
10061.12 446
10062.07 386
10063.01 357
10063.96 363
10064.91 384
10065.85 405
10066.80 356
10067.75 351
10068.70 384
10069.64 411
10070.59 377
10071.54 347
10072.49 350
10073.43 372
10074.38 392
10075.33 411
10076.28 385
10077.22 389
10078.17 388
10079.12 393
10080.07 403
10081.02 358
10081.96 351
10082.91 350
10083.86 381
10084.81 361
10085.76 364
10086.70 344
10087.65 347
10088.60 359
10089.55 355
10090.50 373
10091.45 398
10092.39 414
10093.34 406
10094.29 410
10095.24 341
10096.19 383
10097.14 418
10098.09 356
10099.03 345
10099.98 357
10100.93 377
10101.88 367
10102.83 348
10103.78 353
10104.73 366
10105.68 346
10106.63 367
10107.58 375
10108.53 325
10109.47 350
10110.42 402
10111.37 385
10112.32 392
10113.27 374
10114.22 345
10115.17 371
10116.12 447
10117.07 374
10118.02 338
10118.97 383
10119.92 404
10120.87 328
10121.82 350
10122.77 375
10123.72 407
10124.67 399
10125.62 379
10126.57 355
10127.52 366
10128.47 375
10129.42 384
10130.37 414
10131.32 372
10132.27 369
10133.22 365
10134.17 332
10135.12 362
10136.07 334
10137.02 365
10137.97 376
10138.92 345
10139.87 362
10140.83 348
10141.78 385
10142.73 411
10143.68 334
10144.63 351
10145.58 413
10146.53 414
10147.48 442
10148.43 431
10149.38 388
10150.34 374
10151.29 366
10152.24 381
10153.19 414
10154.14 407
10155.09 380
10156.04 418
10156.99 417
10157.95 351
10158.90 365
10159.85 387
10160.80 393
10161.75 388
10162.70 421
10163.66 424
10164.61 369
10165.56 384
10166.51 397
10167.46 398
10168.42 436
10169.37 445
10170.32 453
10171.27 422
10172.23 427
10173.18 441
10174.13 442
10175.08 407
10176.03 440
10176.99 455
10177.94 411
10178.89 412
10179.84 425
10180.80 412
10181.75 439
10182.70 474
10183.66 479
10184.61 422
10185.56 435
10186.51 519
10187.47 505
10188.42 476
10189.37 489
10190.33 500
10191.28 483
10192.23 483
10193.19 467
10194.14 530
10195.09 499
10196.05 595
10197.00 545
10197.95 576
10198.91 532
10199.86 495
10200.81 498
10201.77 500
10202.72 596
10203.67 594
10204.63 627
10205.58 666
10206.53 662
10207.49 657
10208.44 627
10209.40 728
10210.35 640
10211.30 587
10212.26 556
10213.21 580
10214.17 558
10215.12 543
10216.08 500
10217.03 534
10217.98 520
10218.94 504
10219.89 562
10220.85 526
10221.80 530
10222.76 435
10223.71 437
10224.67 492
10225.62 473
10226.58 449
10227.53 440
10228.49 466
10229.44 462
10230.40 436
10231.35 515
10232.31 497
10233.26 463
10234.22 449
10235.17 532
10236.13 525
10237.08 504
10238.04 449
10238.99 497
10239.95 473
10240.90 482
10241.86 438
10242.81 410
10243.77 383
10244.72 369
10245.68 383
10246.64 387
10247.59 390
10248.55 439
10249.50 382
10250.46 367
10251.42 356
10252.37 379
10253.33 411
10254.28 398
10255.24 421
10256.20 422
10257.15 411
10258.11 396
10259.06 339
10260.02 387
10260.98 355
10261.93 305
10262.89 377
10263.85 333
10264.80 339
10265.76 357
10266.72 383
10267.67 354
10268.63 329
10269.59 351
10270.54 399
10271.50 395
10272.46 380
10273.41 365
10274.37 393
10275.33 331
10276.29 354
10277.24 363
10278.20 323
10279.16 332
10280.11 367
10281.07 366
10282.03 368
10282.99 341
10283.94 363
10284.90 365
10285.86 334
10286.82 323
10287.77 353
10288.73 312
10289.69 325
10290.65 346
10291.61 344
10292.56 324
10293.52 311
10294.48 437
10295.44 364
10296.39 335
10297.35 310
10298.31 349
10299.27 336
10300.23 319
10301.19 317
10302.14 382
10303.10 348
10304.06 350
10305.02 333
10305.98 365
10306.94 372
10307.89 323
10308.85 287
10309.81 295
10310.77 299
10311.73 294
10312.69 362
10313.65 372
10314.61 345
10315.57 339
10316.52 348
10317.48 327
10318.44 371
10319.40 363
10320.36 379
10321.32 393
10322.28 358
10323.24 327
10324.20 360
10325.16 369
10326.12 373
10327.08 387
10328.04 376
10328.99 358
10329.95 352
10330.91 347
10331.87 371
10332.83 390
10333.79 395
10334.75 344
10335.71 335
10336.67 335
10337.63 365
10338.59 322
10339.55 318
10340.51 375
10341.47 337
10342.43 317
10343.39 296
10344.35 317
10345.31 316
10346.27 327
10347.23 310
10348.20 305
10349.16 362
10350.12 349
10351.08 331
10352.04 315
10353.00 326
10353.96 328
10354.92 329
10355.88 347
10356.84 318
10357.80 308
10358.76 361
10359.72 347
10360.69 332
10361.65 369
10362.61 343
10363.57 331
10364.53 298
10365.49 354
10366.45 321
10367.41 361
10368.38 345
10369.34 299
10370.30 331
10371.26 306
10372.22 291
10373.18 265
10374.14 291
10375.11 282
10376.07 298
10377.03 300
10377.99 304
10378.95 277
10379.92 292
10380.88 294
10381.84 323
10382.80 313
10383.76 332
10384.73 291
10385.69 294
10386.65 278
10387.61 332
10388.57 319
10389.54 249
10390.50 299
10391.46 313
10392.42 332
10393.39 279
10394.35 289
10395.31 288
10396.27 271
10397.24 285
10398.20 291
10399.16 339
10400.13 304
10401.09 282
10402.05 291
10403.02 283
10403.98 271
10404.94 295
10405.90 250
10406.87 259
10407.83 250
10408.79 285
10409.76 312
10410.72 313
10411.68 295
10412.65 279
10413.61 269
10414.57 289
10415.54 316
10416.50 288
10417.47 264
10418.43 285
10419.39 318
10420.36 266
10421.32 296
10422.28 299
10423.25 280
10424.21 294
10425.18 250
10426.14 236
10427.10 273
10428.07 293
10429.03 283
10430.00 282
10430.96 284
10431.93 284
10432.89 260
10433.85 269
10434.82 263
10435.78 263
10436.75 285
10437.71 275
10438.68 277
10439.64 297
10440.61 253
10441.57 273
10442.54 275
10443.50 235
10444.47 302
10445.43 277
10446.40 286
10447.36 247
10448.33 265
10449.29 279
10450.26 286
10451.22 276
10452.19 279
10453.15 284
10454.12 272
10455.08 243
10456.05 253
10457.01 281
10457.98 271
10458.95 266
10459.91 256
10460.88 313
10461.84 251
10462.81 252
10463.77 266
10464.74 274
10465.71 260
10466.67 313
10467.64 238
10468.60 271
10469.57 256
10470.54 234
10471.50 244
10472.47 270
10473.44 266
10474.40 230
10475.37 240
10476.33 242
10477.30 253
10478.27 250
10479.23 223
10480.20 230
10481.17 252
10482.13 291
10483.10 236
10484.07 243
10485.03 277
10486.00 222
10486.97 231
10487.93 243
10488.90 274
10489.87 291
10490.84 271
10491.80 253
10492.77 252
10493.74 266
10494.70 252
10495.67 284
10496.64 243
10497.61 232
10498.57 249
10499.54 248
10500.51 270
10501.48 283
10502.44 283
10503.41 276
10504.38 256
10505.35 251
10506.31 257
10507.28 268
10508.25 225
10509.22 240
10510.19 262
10511.15 277
10512.12 227
10513.09 241
10514.06 236
10515.03 259
10516.00 256
10516.96 247
10517.93 266
10518.90 280
10519.87 263
10520.84 263
10521.81 224
10522.77 244
10523.74 300
10524.71 239
10525.68 241
10526.65 228
10527.62 296
10528.59 301
10529.56 265
10530.52 301
10531.49 287
10532.46 226
10533.43 266
10534.40 251
10535.37 240
10536.34 267
10537.31 234
10538.28 270
10539.25 264
10540.22 254
10541.18 261
10542.15 295
10543.12 272
10544.09 303
10545.06 276
10546.03 227
10547.00 243
10547.97 224
10548.94 231
10549.91 263
10550.88 236
10551.85 267
10552.82 194
10553.79 265
10554.76 281
10555.73 269
10556.70 245
10557.67 284
10558.64 271
10559.61 278
10560.58 262
10561.55 263
10562.52 319
10563.49 305
10564.46 292
10565.43 273
10566.40 292
10567.38 305
10568.35 304
10569.32 249
10570.29 252
10571.26 258
10572.23 252
10573.20 263
10574.17 235
10575.14 254
10576.11 259
10577.08 290
10578.06 265
10579.03 276
10580.00 278
10580.97 246
10581.94 246
10582.91 278
10583.88 280
10584.85 276
10585.83 325
10586.80 231
10587.77 278
10588.74 277
10589.71 300
10590.68 304
10591.66 306
10592.63 262
10593.60 275
10594.57 313
10595.54 305
10596.51 269
10597.49 264
10598.46 279
10599.43 303
10600.40 329
10601.37 264
10602.35 263
10603.32 262
10604.29 265
10605.26 281
10606.24 268
10607.21 268
10608.18 282
10609.15 289
10610.13 272
10611.10 292
10612.07 291
10613.04 293
10614.02 307
10614.99 296
10615.96 274
10616.94 309
10617.91 338
10618.88 304
10619.85 335
10620.83 330
10621.80 296
10622.77 305
10623.75 330
10624.72 285
10625.69 294
10626.67 295
10627.64 274
10628.61 315
10629.59 318
10630.56 285
10631.53 281
10632.51 331
10633.48 290
10634.46 278
10635.43 309
10636.40 351
10637.38 324
10638.35 396
10639.32 449
10640.30 425
10641.27 435
10642.25 429
10643.22 374
10644.19 376
10645.17 365
10646.14 372
10647.12 342
10648.09 333
10649.07 312
10650.04 290
10651.01 297
10651.99 307
10652.96 258
10653.94 266
10654.91 238
10655.89 301
10656.86 276
10657.84 266
10658.81 318
10659.79 295
10660.76 268
10661.74 252
10662.71 265
10663.69 265
10664.66 265
10665.64 256
10666.61 245
10667.59 265
10668.56 267
10669.54 241
10670.51 240
10671.49 245
10672.46 269
10673.44 256
10674.42 258
10675.39 288
10676.37 296
10677.34 284
10678.32 289
10679.29 266
10680.27 273
10681.25 291
10682.22 294
10683.20 282
10684.17 269
10685.15 295
10686.12 304
10687.10 300
10688.08 279
10689.05 284
10690.03 277
10691.01 239
10691.98 249
10692.96 239
10693.94 285
10694.91 276
10695.89 248
10696.86 258
10697.84 246
10698.82 265
10699.79 255
10700.77 240
10701.75 263
10702.72 225
10703.70 261
10704.68 261
10705.66 325
10706.63 260
10707.61 249
10708.59 310
10709.56 273
10710.54 283
10711.52 303
10712.50 247
10713.47 257
10714.45 249
10715.43 291
10716.41 295
10717.38 284
10718.36 262
10719.34 306
10720.32 308
10721.29 259
10722.27 232
10723.25 269
10724.23 228
10725.20 241
10726.18 239
10727.16 269
10728.14 304
10729.12 251
10730.09 216
10731.07 250
10732.05 252
10733.03 215
10734.01 262
10734.99 245
10735.96 307
10736.94 242
10737.92 259
10738.90 286
10739.88 283
10740.86 270
10741.83 259
10742.81 289
10743.79 317
10744.77 274
10745.75 267
10746.73 250
10747.71 226
10748.69 265
10749.67 292
10750.64 290
10751.62 296
10752.60 280
10753.58 278
10754.56 261
10755.54 270
10756.52 266
10757.50 272
10758.48 310
10759.46 324
10760.44 295
10761.42 328
10762.40 298
10763.38 322
10764.35 263
10765.33 283
10766.31 288
10767.29 251
10768.27 225
10769.25 290
10770.23 284
10771.21 267
10772.19 317
10773.17 272
10774.15 306
10775.13 306
10776.11 297
10777.09 299
10778.07 277
10779.05 276
10780.04 321
10781.02 308
10782.00 273
10782.98 272
10783.96 304
10784.94 321
10785.92 302
10786.90 261
10787.88 323
10788.86 340
10789.84 328
10790.82 294
10791.80 265
10792.78 291
10793.77 305
10794.75 279
10795.73 273
10796.71 263
10797.69 329
10798.67 324
10799.65 292
10800.63 309
10801.61 304
10802.60 304
10803.58 269
10804.56 291
10805.54 329
10806.52 335
10807.50 306
10808.49 299
10809.47 266
10810.45 300
10811.43 312
10812.41 301
10813.39 348
10814.38 319
10815.36 323
10816.34 319
10817.32 316
10818.30 320
10819.29 314
10820.27 269
10821.25 300
10822.23 312
10823.22 291
10824.20 287
10825.18 300
10826.16 299
10827.15 310
10828.13 308
10829.11 334
10830.09 300
10831.08 309
10832.06 275
10833.04 270
10834.02 269
10835.01 277
10835.99 324
10836.97 380
10837.96 313
10838.94 324
10839.92 336
10840.90 349
10841.89 331
10842.87 356
10843.85 342
10844.84 360
10845.82 363
10846.80 287
10847.79 319
10848.77 323
10849.76 367
10850.74 385
10851.72 350
10852.71 335
10853.69 343
10854.67 339
10855.66 343
10856.64 377
10857.62 391
10858.61 364
10859.59 373
10860.58 395
10861.56 335
10862.55 342
10863.53 357
10864.51 390
10865.50 404
10866.48 385
10867.47 408
10868.45 389
10869.44 374
10870.42 375
10871.40 370
10872.39 421
10873.37 429
10874.36 426
10875.34 395
10876.33 391
10877.31 394
10878.30 414
10879.28 414
10880.27 399
10881.25 427
10882.24 428
10883.22 404
10884.21 437
10885.19 489
10886.18 487
10887.16 502
10888.15 526
10889.13 469
10890.12 465
10891.10 442
10892.09 471
10893.07 453
10894.06 408
10895.05 432
10896.03 498
10897.02 470
10898.00 440
10898.99 492
10899.97 512
10900.96 461
10901.95 474
10902.93 488
10903.92 463
10904.90 466
10905.89 496
10906.88 516
10907.86 512
10908.85 536
10909.84 514
10910.82 537
10911.81 536
10912.79 580
10913.78 516
10914.77 539
10915.75 613
10916.74 571
10917.73 564
10918.71 529
10919.70 562
10920.69 565
10921.67 553
10922.66 584
10923.65 513
10924.63 557
10925.62 640
10926.61 638
10927.60 635
10928.58 579
10929.57 653
10930.56 659
10931.54 624
10932.53 583
10933.52 631
10934.51 646
10935.49 672
10936.48 688
10937.47 670
10938.46 698
10939.44 702
10940.43 726
10941.42 697
10942.41 658
10943.39 707
10944.38 713
10945.37 697
10946.36 698
10947.35 784
10948.33 784
10949.32 816
10950.31 785
10951.30 792
10952.29 820
10953.28 860
10954.26 1031
10955.25 1099
10956.24 1137
10957.23 1280
10958.22 1338
10959.21 1317
10960.19 1337
10961.18 1246
10962.17 1128
10963.16 1134
10964.15 1116
10965.14 1093
10966.13 1011
10967.11 947
10968.10 946
10969.09 922
10970.08 882
10971.07 935
10972.06 934
10973.05 914
10974.04 910
10975.03 847
10976.02 825
10977.01 895
10978.00 915
10978.98 887
10979.97 896
10980.96 937
10981.95 914
10982.94 899
10983.93 927
10984.92 878
10985.91 894
10986.90 902
10987.89 931
10988.88 914
10989.87 975
10990.86 995
10991.85 1053
10992.84 1152
10993.83 1240
10994.82 1273
10995.81 1422
10996.80 1608
10997.79 1825
10998.78 2026
10999.77 1965
11000.76 2044
11001.75 1956
11002.74 1954
11003.73 1762
11004.72 1564
11005.72 1427
11006.71 1257
11007.70 1231
11008.69 1051
11009.68 968
11010.67 926
11011.66 942
11012.65 947
11013.64 849
11014.63 859
11015.62 900
11016.61 820
11017.61 803
11018.60 760
11019.59 713
11020.58 748
11021.57 744
11022.56 714
11023.55 690
11024.55 672
11025.54 664
11026.53 645
11027.52 621
11028.51 618
11029.50 600
11030.49 648
11031.49 571
11032.48 593
11033.47 597
11034.46 596
11035.45 582
11036.45 560
11037.44 588
11038.43 634
11039.42 564
11040.41 550
11041.41 542
11042.40 552
11043.39 571
11044.38 551
11045.38 522
11046.37 512
11047.36 494
11048.35 515
11049.35 476
11050.34 456
11051.33 432
11052.32 523
11053.32 509
11054.31 511
11055.30 448
11056.30 486
11057.29 478
11058.28 512
11059.27 490
11060.27 515
11061.26 492
11062.25 542
11063.25 564
11064.24 545
11065.23 516
11066.23 506
11067.22 505
11068.21 520
11069.21 460
11070.20 486
11071.19 559
11072.19 509
11073.18 523
11074.17 528
11075.17 515
11076.16 503
11077.16 506
11078.15 506
11079.14 488
11080.14 498
11081.13 512
11082.13 513
11083.12 510
11084.11 503
11085.11 521
11086.10 473
11087.10 489
11088.09 463
11089.09 495
11090.08 428
11091.07 471
11092.07 474
11093.06 481
11094.06 436
11095.05 442
11096.05 515
11097.04 482
11098.04 493
11099.03 549
11100.03 464
11101.02 446
11102.02 473
11103.01 497
11104.01 474
11105.00 445
11106.00 460
11106.99 474
11107.99 482
11108.98 470
11109.98 432
11110.97 396
11111.97 488
11112.96 460
11113.96 460
11114.95 468
11115.95 430
11116.95 443
11117.94 427
11118.94 449
11119.93 383
11120.93 423
11121.92 414
11122.92 417
11123.92 409
11124.91 405
11125.91 504
11126.90 499
11127.90 506
11128.90 446
11129.89 412
11130.89 441
11131.89 399
11132.88 444
11133.88 433
11134.87 404
11135.87 373
11136.87 424
11137.86 414
11138.86 384
11139.86 401
11140.85 412
11141.85 450
11142.85 416
11143.84 401
11144.84 398
11145.84 440
11146.84 428
11147.83 392
11148.83 426
11149.83 441
11150.82 414
11151.82 411
11152.82 383
11153.82 383
11154.81 387
11155.81 373
11156.81 340
11157.80 331
11158.80 346
11159.80 368
11160.80 335
11161.79 345
11162.79 368
11163.79 413
11164.79 414
11165.79 410
11166.78 387
11167.78 380
11168.78 355
11169.78 323
11170.78 422
11171.77 371
11172.77 347
11173.77 382
11174.77 380
11175.77 365
11176.76 385
11177.76 398
11178.76 369
11179.76 339
11180.76 354
11181.76 366
11182.76 334
11183.75 377
11184.75 385
11185.75 401
11186.75 354
11187.75 354
11188.75 375
11189.75 415
11190.75 403
11191.74 397
11192.74 406
11193.74 389
11194.74 414
11195.74 404
11196.74 429
11197.74 387
11198.74 329
11199.74 374
11200.74 383
11201.74 337
11202.74 364
11203.74 345
11204.74 339
11205.73 395
11206.73 388
11207.73 393
11208.73 368
11209.73 357
11210.73 355
11211.73 346
11212.73 367
11213.73 359
11214.73 353
11215.73 313
11216.73 313
11217.73 355
11218.73 346
11219.73 331
11220.73 341
11221.73 308
11222.73 360
11223.74 321
11224.74 316
11225.74 327
11226.74 285
11227.74 325
11228.74 318
11229.74 353
11230.74 323
11231.74 330
11232.74 277
11233.74 319
11234.74 335
11235.74 356
11236.74 318
11237.75 334
11238.75 265
11239.75 274
11240.75 287
11241.75 337
11242.75 292
11243.75 332
11244.75 323
11245.76 302
11246.76 299
11247.76 259
11248.76 272
11249.76 319
11250.76 274
11251.76 265
11252.77 294
11253.77 320
11254.77 315
11255.77 311
11256.77 330
11257.78 298
11258.78 268
11259.78 305
11260.78 309
11261.78 292
11262.79 307
11263.79 316
11264.79 314
11265.79 311
11266.79 278
11267.80 273
11268.80 331
11269.80 298
11270.80 316
11271.81 328
11272.81 312
11273.81 289
11274.81 314
11275.82 328
11276.82 401
11277.82 372
11278.83 348
11279.83 329
11280.83 340
11281.83 359
11282.84 326
11283.84 341
11284.84 320
11285.85 332
11286.85 348
11287.85 329
11288.86 334
11289.86 324
11290.86 343
11291.87 336
11292.87 293
11293.87 314
11294.88 322
11295.88 304
11296.89 316
11297.89 311
11298.89 286
11299.90 332
11300.90 310
11301.90 286
11302.91 317
11303.91 307
11304.92 328
11305.92 313
11306.92 318
11307.93 380
11308.93 387
11309.94 410
11310.94 430
11311.95 447
11312.95 446
11313.95 370
11314.96 396
11315.96 401
11316.97 393
11317.97 390
11318.98 345
11319.98 390
11320.99 343
11321.99 306
11323.00 317
11324.00 287
11325.01 292
11326.01 271
11327.02 337
11328.02 345
11329.03 339
11330.03 340
11331.04 278
11332.04 273
11333.05 248
11334.05 287
11335.06 275
11336.06 285
11337.07 275
11338.07 251
11339.08 341
11340.09 305
11341.09 287
11342.10 300
11343.10 302
11344.11 336
11345.11 332
11346.12 274
11347.13 279
11348.13 258
11349.14 276
11350.14 260
11351.15 241
11352.16 276
11353.16 241
11354.17 248
11355.17 258
11356.18 284
11357.19 293
11358.19 261
11359.20 257
11360.21 265
11361.21 305
11362.22 256
11363.23 261
11364.23 276
11365.24 272
11366.25 283
11367.25 222
11368.26 274
11369.27 232
11370.27 229
11371.28 222
11372.29 246
11373.29 263
11374.30 265
11375.31 296
11376.32 297
11377.32 239
11378.33 250
11379.34 256
11380.35 267
11381.35 265
11382.36 313
11383.37 277
11384.38 271
11385.38 269
11386.39 245
11387.40 267
11388.41 298
11389.41 282
11390.42 302
11391.43 281
11392.44 275
11393.45 265
11394.45 270
11395.46 316
11396.47 276
11397.48 235
11398.49 292
11399.49 275
11400.50 301
11401.51 273
11402.52 253
11403.53 279
11404.54 255
11405.54 248
11406.55 278
11407.56 271
11408.57 264
11409.58 247
11410.59 278
11411.60 239
11412.61 254
11413.61 281
11414.62 317
11415.63 272
11416.64 252
11417.65 260
11418.66 240
11419.67 249
11420.68 270
11421.69 249
11422.70 252
11423.71 264
11424.71 257
11425.72 276
11426.73 279
11427.74 245
11428.75 265
11429.76 280
11430.77 268
11431.78 268
11432.79 285
11433.80 276
11434.81 250
11435.82 251
11436.83 288
11437.84 285
11438.85 230
11439.86 259
11440.87 269
11441.88 292
11442.89 254
11443.90 245
11444.91 285
11445.92 287
11446.93 286
11447.94 255
11448.95 254
11449.96 262
11450.97 270
11451.98 274
11452.99 273
11454.01 261
11455.02 329
11456.03 272
11457.04 261
11458.05 267
11459.06 276
11460.07 289
11461.08 251
11462.09 269
11463.10 270
11464.11 272
11465.13 285
11466.14 255
11467.15 252
11468.16 290
11469.17 275
11470.18 282
11471.19 247
11472.20 288
11473.22 280
11474.23 269
11475.24 311
11476.25 310
11477.26 254
11478.27 284
11479.29 287
11480.30 223
11481.31 244
11482.32 239
11483.33 238
11484.35 243
11485.36 265
11486.37 253
11487.38 269
11488.39 235
11489.41 228
11490.42 213
11491.43 275
11492.44 262
11493.46 242
11494.47 263
11495.48 234
11496.49 196
11497.51 258
11498.52 212
11499.53 241
11500.54 233
11501.56 236
11502.57 224
11503.58 212
11504.59 245
11505.61 216
11506.62 240
11507.63 232
11508.65 254
11509.66 240
11510.67 204
11511.69 214
11512.70 269
11513.71 300
11514.73 275
11515.74 220
11516.75 226
11517.77 263
11518.78 242
11519.79 226
11520.81 199
11521.82 231
11522.83 240
11523.85 226
11524.86 229
11525.88 240
11526.89 224
11527.90 240
11528.92 260
11529.93 275
11530.95 259
11531.96 242
11532.97 262
11533.99 281
11535.00 253
11536.02 236
11537.03 272
11538.05 289
11539.06 274
11540.07 253
11541.09 257
11542.10 283
11543.12 266
11544.13 241
11545.15 241
11546.16 261
11547.18 280
11548.19 256
11549.21 287
11550.22 259
11551.24 279
11552.25 245
11553.27 261
11554.28 286
11555.30 267
11556.31 259
11557.33 277
11558.34 257
11559.36 276
11560.37 274
11561.39 267
11562.40 301
11563.42 279
11564.43 272
11565.45 291
11566.47 250
11567.48 260
11568.50 268
11569.51 278
11570.53 263
11571.54 283
11572.56 267
11573.58 238
11574.59 280
11575.61 290
11576.62 258
11577.64 286
11578.66 265
11579.67 287
11580.69 283
11581.70 285
11582.72 274
11583.74 288
11584.75 308
11585.77 330
11586.79 331
11587.80 318
11588.82 370
11589.84 314
11590.85 309
11591.87 345
11592.89 345
11593.90 330
11594.92 353
11595.94 337
11596.95 371
11597.97 395
11598.99 456
11600.01 431
11601.02 456
11602.04 472
11603.06 493
11604.07 528
11605.09 551
11606.11 502
11607.13 499
11608.14 452
11609.16 455
11610.18 411
11611.20 374
11612.21 422
11613.23 377
11614.25 294
11615.27 310
11616.29 337
11617.30 284
11618.32 248
11619.34 257
11620.36 253
11621.38 274
11622.39 226
11623.41 265
11624.43 291
11625.45 246
11626.47 275
11627.48 261
11628.50 262
11629.52 252
11630.54 236
11631.56 315
11632.58 262
11633.59 268
11634.61 271
11635.63 254
11636.65 262
11637.67 237
11638.69 271
11639.71 271
11640.73 315
11641.75 248
11642.76 254
11643.78 267
11644.80 283
11645.82 270
11646.84 270
11647.86 287
11648.88 285
11649.90 263
11650.92 287
11651.94 264
11652.96 246
11653.98 237
11655.00 250
11656.01 251
11657.03 239
11658.05 245
11659.07 269
11660.09 277
11661.11 250
11662.13 245
11663.15 277
11664.17 275
11665.19 255
11666.21 228
11667.23 228
11668.25 224
11669.27 243
11670.29 245
11671.31 250
11672.33 255
11673.35 242
11674.37 266
11675.39 284
11676.42 253
11677.44 256
11678.46 262
11679.48 277
11680.50 289
11681.52 254
11682.54 300
11683.56 268
11684.58 280
11685.60 310
11686.62 291
11687.64 272
11688.66 250
11689.69 285
11690.71 311
11691.73 252
11692.75 239
11693.77 261
11694.79 273
11695.81 259
11696.83 300
11697.85 256
11698.88 242
11699.90 266
11700.92 274
11701.94 251
11702.96 236
11703.98 263
11705.01 286
11706.03 259
11707.05 279
11708.07 271
11709.09 244
11710.12 241
11711.14 234
11712.16 278
11713.18 261
11714.20 268
11715.23 267
11716.25 238
11717.27 265
11718.29 274
11719.31 238
11720.34 237
11721.36 261
11722.38 282
11723.40 259
11724.43 243
11725.45 260
11726.47 245
11727.49 231
11728.52 262
11729.54 291
11730.56 275
11731.59 252
11732.61 235
11733.63 262
11734.65 246
11735.68 272
11736.70 254
11737.72 252
11738.75 241
11739.77 279
11740.79 301
11741.82 244
11742.84 264
11743.86 243
11744.89 279
11745.91 282
11746.93 304
11747.96 282
11748.98 260
11750.01 297
11751.03 252
11752.05 249
11753.08 263
11754.10 265
11755.12 274
11756.15 292
11757.17 250
11758.20 259
11759.22 288
11760.24 259
11761.27 295
11762.29 289
11763.32 266
11764.34 247
11765.37 296
11766.39 292
11767.41 260
11768.44 278
11769.46 266
11770.49 296
11771.51 260
11772.54 269
11773.56 247
11774.59 246
11775.61 255
11776.64 275
11777.66 269
11778.69 248
11779.71 268
11780.74 291
11781.76 255
11782.79 281
11783.81 300
11784.84 276
11785.86 272
11786.89 307
11787.91 322
11788.94 287
11789.96 325
11790.99 297
11792.01 311
11793.04 251
11794.07 287
11795.09 282
11796.12 340
11797.14 318
11798.17 309
11799.19 299
11800.22 274
11801.25 318
11802.27 327
11803.30 332
11804.32 343
11805.35 316
11806.38 306
11807.40 287
11808.43 281
11809.45 307
11810.48 326
11811.51 346
11812.53 334
11813.56 294
11814.59 312
11815.61 331
11816.64 332
11817.67 276
11818.69 267
11819.72 310
11820.75 320
11821.77 299
11822.80 333
11823.83 331
11824.85 316
11825.88 304
11826.91 323
11827.94 342
11828.96 272
11829.99 290
11831.02 288
11832.04 317
11833.07 330
11834.10 346
11835.13 306
11836.15 334
11837.18 311
11838.21 353
11839.24 367
11840.26 361
11841.29 371
11842.32 375
11843.35 350
11844.37 314
11845.40 354
11846.43 388
11847.46 360
11848.49 382
11849.51 383
11850.54 391
11851.57 405
11852.60 387
11853.63 401
11854.65 440
11855.68 445
11856.71 444
11857.74 445
11858.77 463
11859.80 409
11860.83 424
11861.85 415
11862.88 431
11863.91 427
11864.94 449
11865.97 451
11867.00 458
11868.03 418
11869.05 466
11870.08 478
11871.11 478
11872.14 501
11873.17 486
11874.20 416
11875.23 455
11876.26 501
11877.29 449
11878.32 548
11879.35 516
11880.38 507
11881.40 530
11882.43 520
11883.46 515
11884.49 528
11885.52 538
11886.55 555
11887.58 579
11888.61 538
11889.64 577
11890.67 551
11891.70 571
11892.73 607
11893.76 584
11894.79 615
11895.82 616
11896.85 709
11897.88 741
11898.91 769
11899.94 776
11900.97 826
11902.00 890
11903.03 851
11904.06 809
11905.09 816
11906.12 803
11907.15 791
11908.18 706
11909.22 670
11910.25 716
11911.28 690
11912.31 693
11913.34 684
11914.37 707
11915.40 692
11916.43 722
11917.46 722
11918.49 694
11919.52 711
11920.55 701
11921.59 764
11922.62 768
11923.65 777
11924.68 852
11925.71 852
11926.74 934
11927.77 1024
11928.81 1086
11929.84 1160
11930.87 1198
11931.90 1261
11932.93 1231
11933.96 1204
11935.00 1140
11936.03 1082
11937.06 1003
11938.09 948
11939.12 833
11940.15 731
11941.19 722
11942.22 702
11943.25 698
11944.28 676
11945.31 657
11946.35 586
11947.38 590
11948.41 553
11949.44 570
11950.48 543
11951.51 532
11952.54 509
11953.57 604
11954.61 536
11955.64 490
11956.67 498
11957.70 454
11958.74 463
11959.77 506
11960.80 515
11961.84 494
11962.87 458
11963.90 440
11964.93 511
11965.97 495
11967.00 497
11968.03 538
11969.07 489
11970.10 548
11971.13 515
11972.17 461
11973.20 497
11974.23 491
11975.27 436
11976.30 430
11977.33 451
11978.37 455
11979.40 420
11980.44 455
11981.47 472
11982.50 486
11983.54 464
11984.57 465
11985.60 479
11986.64 474
11987.67 465
11988.71 420
11989.74 431
11990.77 483
11991.81 470
11992.84 477
11993.88 448
11994.91 491
11995.95 493
11996.98 470
11998.02 459
11999.05 448
12000.08 472
12001.12 491
12002.15 473
12003.19 493
12004.22 519
12005.26 499
12006.29 458
12007.33 545
12008.36 561
12009.40 518
12010.43 539
12011.47 522
12012.50 542
12013.54 579
12014.57 549
12015.61 562
12016.64 566
12017.68 534
12018.71 573
12019.75 560
12020.78 562
12021.82 570
12022.86 529
12023.89 517
12024.93 536
12025.96 555
12027.00 571
12028.03 544
12029.07 539
12030.11 532
12031.14 515
12032.18 558
12033.21 555
12034.25 530
12035.29 552
12036.32 544
12037.36 537
12038.39 566
12039.43 548
12040.47 538
12041.50 510
12042.54 522
12043.58 528
12044.61 511
12045.65 576
12046.69 556
12047.72 544
12048.76 544
12049.80 485
12050.83 497
12051.87 563
12052.91 554
12053.94 556
12054.98 604
12056.02 541
12057.05 563
12058.09 597
12059.13 564
12060.16 578
12061.20 562
12062.24 595
12063.28 617
12064.31 602
12065.35 588
12066.39 564
12067.43 617
12068.46 614
12069.50 597
12070.54 528
12071.58 582
12072.61 581
12073.65 532
12074.69 543
12075.73 531
12076.76 589
12077.80 583
12078.84 655
12079.88 579
12080.92 565
12081.95 605
12082.99 638
12084.03 672
12085.07 630
12086.11 601
12087.15 628
12088.18 658
12089.22 644
12090.26 618
12091.30 632
12092.34 640
12093.38 640
12094.42 697
12095.45 667
12096.49 754
12097.53 750
12098.57 799
12099.61 942
12100.65 954
12101.69 977
12102.73 958
12103.76 879
12104.80 925
12105.84 987
12106.88 906
12107.92 776
12108.96 749
12110.00 721
12111.04 771
12112.08 672
12113.12 597
12114.16 590
12115.20 534
12116.24 539
12117.28 506
12118.32 513
12119.36 458
12120.40 441
12121.44 456
12122.47 470
12123.51 443
12124.55 416
12125.59 413
12126.63 394
12127.67 411
12128.71 449
12129.76 446
12130.80 407
12131.84 416
12132.88 390
12133.92 387
12134.96 377
12136.00 409
12137.04 451
12138.08 420
12139.12 418
12140.16 451
12141.20 374
12142.24 383
12143.28 345
12144.32 331
12145.36 386
12146.40 354
12147.44 340
12148.49 391
12149.53 391
12150.57 381
12151.61 377
12152.65 354
12153.69 375
12154.73 382
12155.77 373
12156.81 334
12157.86 323
12158.90 337
12159.94 341
12160.98 344
12162.02 392
12163.06 357
12164.10 346
12165.15 395
12166.19 327
12167.23 360
12168.27 385
12169.31 376
12170.36 367
12171.40 360
12172.44 349
12173.48 371
12174.52 397
12175.57 374
12176.61 363
12177.65 316
12178.69 356
12179.73 348
12180.78 302
12181.82 354
12182.86 377
12183.90 436
12184.95 457
12185.99 408
12187.03 394
12188.07 350
12189.12 361
12190.16 339
12191.20 345
12192.25 348
12193.29 399
12194.33 387
12195.37 355
12196.42 368
12197.46 356
12198.50 403
12199.55 432
12200.59 361
12201.63 337
12202.68 334
12203.72 373
12204.76 387
12205.81 377
12206.85 347
12207.89 351
12208.94 375
12209.98 376
12211.02 313
12212.07 326
12213.11 357
12214.16 345
12215.20 336
12216.24 340
12217.29 344
12218.33 316
12219.37 294
12220.42 365
12221.46 315
12222.51 346
12223.55 365
12224.60 374
12225.64 349
12226.68 377
12227.73 396
12228.77 381
12229.82 400
12230.86 341
12231.91 378
12232.95 394
12234.00 369
12235.04 340
12236.08 296
12237.13 307
12238.17 344
12239.22 309
12240.26 299
12241.31 321
12242.35 314
12243.40 366
12244.44 347
12245.49 360
12246.53 344
12247.58 315
12248.62 312
12249.67 294
12250.72 357
12251.76 291
12252.81 333
12253.85 354
12254.90 319
12255.94 319
12256.99 308
12258.03 322
12259.08 358
12260.13 315
12261.17 280
12262.22 306
12263.26 347
12264.31 290
12265.35 294
12266.40 312
12267.45 335
12268.49 369
12269.54 336
12270.59 288
12271.63 284
12272.68 293
12273.72 323
12274.77 335
12275.82 320
12276.86 354
12277.91 308
12278.96 289
12280.00 260
12281.05 303
12282.10 343
12283.14 323
12284.19 315
12285.24 313
12286.28 331
12287.33 304
12288.38 309
12289.42 326
12290.47 266
12291.52 280
12292.57 286
12293.61 313
12294.66 288
12295.71 287
12296.75 288
12297.80 267
12298.85 333
12299.90 307
12300.94 254
12301.99 281
12303.04 277
12304.09 276
12305.13 287
12306.18 267
12307.23 269
12308.28 295
12309.33 278
12310.37 294
12311.42 273
12312.47 278
12313.52 241
12314.57 250
12315.61 258
12316.66 283
12317.71 262
12318.76 282
12319.81 255
12320.85 279
12321.90 248
12322.95 220
12324.00 243
12325.05 290
12326.10 255
12327.15 246
12328.19 280
12329.24 265
12330.29 296
12331.34 311
12332.39 252
12333.44 235
12334.49 242
12335.54 249
12336.59 259
12337.63 286
12338.68 292
12339.73 261
12340.78 265
12341.83 275
12342.88 272
12343.93 263
12344.98 263
12346.03 273
12347.08 283
12348.13 272
12349.18 308
12350.23 274
12351.28 256
12352.33 235
12353.38 263
12354.43 298
12355.48 280
12356.52 269
12357.57 268
12358.62 300
12359.67 286
12360.72 275
12361.77 335
12362.82 316
12363.88 311
12364.93 295
12365.98 275
12367.03 290
12368.08 305
12369.13 244
12370.18 267
12371.23 258
12372.28 306
12373.33 290
12374.38 250
12375.43 264
12376.48 282
12377.53 281
12378.58 242
12379.63 221
12380.68 256
12381.73 305
12382.79 282
12383.84 263
12384.89 293
12385.94 287
12386.99 301
12388.04 284
12389.09 296
12390.14 272
12391.20 276
12392.25 290
12393.30 287
12394.35 260
12395.40 273
12396.45 274
12397.50 287
12398.56 263
12399.61 304
12400.66 319
12401.71 312
12402.76 277
12403.81 286
12404.87 315
12405.92 311
12406.97 301
12408.02 302
12409.07 287
12410.13 321
12411.18 297
12412.23 291
12413.28 272
12414.34 299
12415.39 339
12416.44 302
12417.49 298
12418.55 304
12419.60 293
12420.65 341
12421.70 354
12422.76 302
12423.81 298
12424.86 319
12425.91 311
12426.97 291
12428.02 275
12429.07 296
12430.13 352
12431.18 313
12432.23 319
12433.29 332
12434.34 352
12435.39 359
12436.44 346
12437.50 286
12438.55 290
12439.61 317
12440.66 325
12441.71 309
12442.77 311
12443.82 322
12444.87 320
12445.93 308
12446.98 341
12448.03 350
12449.09 362
12450.14 338
12451.20 325
12452.25 349
12453.30 319
12454.36 296
12455.41 313
12456.47 345
12457.52 336
12458.57 354
12459.63 367
12460.68 335
12461.74 377
12462.79 402
12463.85 381
12464.90 407
12465.95 377
12467.01 407
12468.06 412
12469.12 462
12470.17 516
12471.23 534
12472.28 582
12473.34 628
12474.39 690
12475.45 748
12476.50 748
12477.56 814
12478.61 789
12479.67 799
12480.72 708
12481.78 642
12482.83 624
12483.89 619
12484.94 573
12486.00 490
12487.05 445
12488.11 473
12489.17 418
12490.22 381
12491.28 392
12492.33 353
12493.39 374
12494.44 376
12495.50 359
12496.55 372
12497.61 379
12498.67 335
12499.72 330
12500.78 378
12501.83 367
12502.89 315
12503.95 320
12505.00 307
12506.06 348
12507.12 337
12508.17 318
12509.23 342
12510.28 349
12511.34 338
12512.40 320
12513.45 291
12514.51 304
12515.57 281
12516.62 335
12517.68 324
12518.74 299
12519.79 312
12520.85 317
12521.91 283
12522.96 299
12524.02 275
12525.08 283
12526.14 302
12527.19 321
12528.25 313
12529.31 309
12530.36 314
12531.42 280
12532.48 314
12533.54 311
12534.59 289
12535.65 275
12536.71 294
12537.77 306
12538.82 339
12539.88 340
12540.94 357
12542.00 329
12543.05 306
12544.11 324
12545.17 338
12546.23 321
12547.29 351
12548.34 405
12549.40 393
12550.46 399
12551.52 409
12552.58 412
12553.64 413
12554.69 435
12555.75 461
12556.81 430
12557.87 444
12558.93 442
12559.99 434
12561.04 450
12562.10 449
12563.16 419
12564.22 395
12565.28 368
12566.34 391
12567.40 399
12568.45 360
12569.51 388
12570.57 351
12571.63 326
12572.69 350
12573.75 330
12574.81 333
12575.87 363
12576.93 372
12577.99 301
12579.05 314
12580.11 342
12581.16 349
12582.22 344
12583.28 282
12584.34 295
12585.40 327
12586.46 300
12587.52 280
12588.58 300
12589.64 303
12590.70 315
12591.76 282
12592.82 278
12593.88 264
12594.94 285
12596.00 296
12597.06 314
12598.12 322
12599.18 293
12600.24 307
12601.30 314
12602.36 308
12603.42 291
12604.48 320
12605.54 349
12606.60 284
12607.66 253
12608.72 273
12609.79 275
12610.85 280
12611.91 279
12612.97 319
12614.03 310
12615.09 351
12616.15 345
12617.21 338
12618.27 347
12619.33 358
12620.39 328
12621.45 346
12622.52 334
12623.58 319
12624.64 321
12625.70 325
12626.76 321
12627.82 302
12628.88 285
12629.95 320
12631.01 321
12632.07 287
12633.13 280
12634.19 287
12635.25 314
12636.31 276
12637.38 258
12638.44 295
12639.50 285
12640.56 291
12641.62 303
12642.69 255
12643.75 298
12644.81 268
12645.87 284
12646.93 279
12648.00 268
12649.06 256
12650.12 237
12651.18 278
12652.25 258
12653.31 273
12654.37 260
12655.43 269
12656.50 272
12657.56 263
12658.62 267
12659.68 261
12660.75 276
12661.81 261
12662.87 238
12663.94 244
12665.00 238
12666.06 258
12667.12 273
12668.19 239
12669.25 292
12670.31 271
12671.38 241
12672.44 292
12673.50 293
12674.57 274
12675.63 250
12676.69 249
12677.76 258
12678.82 258
12679.88 254
12680.95 255
12682.01 265
12683.07 248
12684.14 279
12685.20 275
12686.27 277
12687.33 283
12688.39 248
12689.46 250
12690.52 259
12691.59 273
12692.65 236
12693.71 255
12694.78 263
12695.84 273
12696.91 243
12697.97 267
12699.04 265
12700.10 293
12701.16 287
12702.23 262
12703.29 246
12704.36 277
12705.42 319
12706.49 293
12707.55 296
12708.62 317
12709.68 283
12710.75 303
12711.81 293
12712.88 265
12713.94 268
12715.01 276
12716.07 291
12717.14 257
12718.20 270
12719.27 276
12720.33 280
12721.40 268
12722.46 273
12723.53 312
12724.59 334
12725.66 336
12726.72 311
12727.79 288
12728.86 280
12729.92 326
12730.99 302
12732.05 297
12733.12 280
12734.18 272
12735.25 328
12736.32 297
12737.38 286
12738.45 333
12739.51 298
12740.58 316
12741.65 287
12742.71 274
12743.78 282
12744.85 314
12745.91 276
12746.98 264
12748.04 261
12749.11 254
12750.18 258
12751.24 262
12752.31 272
12753.38 244
12754.44 288
12755.51 250
12756.58 250
12757.64 236
12758.71 247
12759.78 269
12760.85 232
12761.91 230
12762.98 281
12764.05 283
12765.11 250
12766.18 222
12767.25 264
12768.32 221
12769.38 194
12770.45 236
12771.52 255
12772.58 236
12773.65 227
12774.72 265
12775.79 264
12776.86 288
12777.92 261
12778.99 263
12780.06 234
12781.13 247
12782.19 252
12783.26 249
12784.33 250
12785.40 258
12786.47 229
12787.53 250
12788.60 259
12789.67 276
12790.74 216
12791.81 197
12792.87 217
12793.94 227
12795.01 261
12796.08 222
12797.15 229
12798.22 269
12799.29 262
12800.35 262
12801.42 242
12802.49 206
12803.56 245
12804.63 250
12805.70 235
12806.77 210
12807.84 239
12808.90 240
12809.97 252
12811.04 268
12812.11 244
12813.18 262
12814.25 267
12815.32 284
12816.39 282
12817.46 286
12818.53 271
12819.60 264
12820.67 265
12821.74 287
12822.81 254
12823.88 269
12824.94 262
12826.01 296
12827.08 258
12828.15 248
12829.22 244
12830.29 252
12831.36 218
12832.43 208
12833.50 203
12834.57 243
12835.64 250
12836.71 245
12837.78 230
12838.85 223
12839.92 221
12840.99 206
12842.07 228
12843.14 225
12844.21 241
12845.28 285
12846.35 246
12847.42 194
12848.49 215
12849.56 238
12850.63 221
12851.70 209
12852.77 237
12853.84 223
12854.91 201
12855.98 228
12857.06 215
12858.13 248
12859.20 259
12860.27 217
12861.34 230
12862.41 247
12863.48 250
12864.55 236
12865.62 252
12866.70 202
12867.77 184
12868.84 212
12869.91 230
12870.98 225
12872.05 215
12873.13 191
12874.20 214
12875.27 226
12876.34 230
12877.41 226
12878.48 187
12879.56 168
12880.63 162
12881.70 201
12882.77 251
12883.84 204
12884.92 217
12885.99 212
12887.06 222
12888.13 211
12889.21 239
12890.28 228
12891.35 219
12892.42 201
12893.50 256
12894.57 206
12895.64 168
12896.71 197
12897.79 200
12898.86 221
12899.93 209
12901.00 204
12902.08 218
12903.15 203
12904.22 233
12905.30 211
12906.37 214
12907.44 214
12908.52 222
12909.59 235
12910.66 205
12911.73 214
12912.81 182
12913.88 191
12914.96 217
12916.03 208
12917.10 162
12918.18 207
12919.25 213
12920.32 217
12921.40 204
12922.47 185
12923.54 221
12924.62 220
12925.69 208
12926.77 195
12927.84 224
12928.91 222
12929.99 230
12931.06 187
12932.14 165
12933.21 204
12934.28 237
12935.36 225
12936.43 209
12937.51 197
12938.58 213
12939.66 211
12940.73 213
12941.80 192
12942.88 237
12943.95 209
12945.03 235
12946.10 256
12947.18 194
12948.25 192
12949.33 216
12950.40 200
12951.48 205
12952.55 201
12953.63 221
12954.70 183
12955.78 209
12956.85 204
12957.93 209
12959.00 205
12960.08 222
12961.15 211
12962.23 223
12963.30 209
12964.38 228
12965.46 194
12966.53 206
12967.61 213
12968.68 208
12969.76 176
12970.83 188
12971.91 188
12972.99 190
12974.06 185
12975.14 189
12976.21 188
12977.29 209
12978.37 225
12979.44 210
12980.52 223
12981.59 222
12982.67 211
12983.75 189
12984.82 194
12985.90 215
12986.98 209
12988.05 198
12989.13 217
12990.20 232
12991.28 222
12992.36 202
12993.43 220
12994.51 225
12995.59 214
12996.67 261
12997.74 218
12998.82 226
12999.90 229
13000.97 230
13002.05 220
13003.13 227
13004.20 252
13005.28 229
13006.36 219
13007.44 196
13008.51 195
13009.59 199
13010.67 223
13011.75 242
13012.82 253
13013.90 221
13014.98 193
13016.06 173
13017.13 229
13018.21 236
13019.29 189
13020.37 218
13021.44 234
13022.52 227
13023.60 207
13024.68 198
13025.76 227
13026.83 219
13027.91 225
13028.99 255
13030.07 243
13031.15 244
13032.23 233
13033.30 211
13034.38 228
13035.46 228
13036.54 221
13037.62 227
13038.70 215
13039.77 229
13040.85 230
13041.93 216
13043.01 232
13044.09 203
13045.17 229
13046.25 292
13047.33 262
13048.40 240
13049.48 216
13050.56 214
13051.64 263
13052.72 257
13053.80 222
13054.88 201
13055.96 244
13057.04 266
13058.12 241
13059.20 235
13060.28 208
13061.36 238
13062.44 228
13063.51 200
13064.59 214
13065.67 217
13066.75 223
13067.83 229
13068.91 240
13069.99 212
13071.07 236
13072.15 227
13073.23 212
13074.31 216
13075.39 246
13076.47 235
13077.55 209
13078.63 196
13079.71 225
13080.79 214
13081.87 216
13082.96 182
13084.04 206
13085.12 267
13086.20 221
13087.28 227
13088.36 255
13089.44 216
13090.52 228
13091.60 219
13092.68 233
13093.76 213
13094.84 191
13095.92 226
13097.00 233
13098.09 201
13099.17 233
13100.25 231
13101.33 216
13102.41 196
13103.49 224
13104.57 198
13105.65 224
13106.74 198
13107.82 217
13108.90 220
13109.98 232
13111.06 248
13112.14 226
13113.22 235
13114.31 212
13115.39 241
13116.47 224
13117.55 240
13118.63 242
13119.72 245
13120.80 192
13121.88 230
13122.96 251
13124.04 229
13125.13 230
13126.21 226
13127.29 210
13128.37 213
13129.45 247
13130.54 228
13131.62 202
13132.70 224
13133.78 240
13134.87 239
13135.95 229
13137.03 281
13138.11 267
13139.20 235
13140.28 216
13141.36 239
13142.45 254
13143.53 217
13144.61 248
13145.69 247
13146.78 240
13147.86 242
13148.94 251
13150.03 260
13151.11 266
13152.19 293
13153.28 215
13154.36 271
13155.44 274
13156.53 243
13157.61 276
13158.69 258
13159.78 254
13160.86 238
13161.94 261
13163.03 237
13164.11 236
13165.20 213
13166.28 224
13167.36 255
13168.45 249
13169.53 259
13170.62 239
13171.70 215
13172.78 243
13173.87 253
13174.95 265
13176.04 271
13177.12 287
13178.21 258
13179.29 272
13180.37 243
13181.46 241
13182.54 243
13183.63 267
13184.71 236
13185.80 219
13186.88 269
13187.97 262
13189.05 248
13190.14 272
13191.22 264
13192.31 251
13193.39 234
13194.48 259
13195.56 262
13196.65 253
13197.73 290
13198.82 251
13199.90 249
13200.99 278
13202.07 243
13203.16 295
13204.24 296
13205.33 279
13206.41 261
13207.50 266
13208.58 300
13209.67 299
13210.76 298
13211.84 287
13212.93 268
13214.01 287
13215.10 294
13216.19 261
13217.27 264
13218.36 274
13219.44 280
13220.53 264
13221.62 252
13222.70 323
13223.79 325
13224.87 296
13225.96 295
13227.05 271
13228.13 302
13229.22 294
13230.31 282
13231.39 261
13232.48 306
13233.57 314
13234.65 278
13235.74 294
13236.83 281
13237.91 308
13239.00 274
13240.09 289
13241.17 250
13242.26 289
13243.35 265
13244.43 267
13245.52 282
13246.61 316
13247.70 323
13248.78 347
13249.87 295
13250.96 275
13252.05 273
13253.13 289
13254.22 309
13255.31 343
13256.39 362
13257.48 284
13258.57 325
13259.66 306
13260.75 275
13261.83 285
13262.92 357
13264.01 334
13265.10 336
13266.19 356
13267.27 338
13268.36 355
13269.45 327
13270.54 361
13271.63 350
13272.71 377
13273.80 333
13274.89 346
13275.98 338
13277.07 373
13278.16 378
13279.24 379
13280.33 389
13281.42 377
13282.51 397
13283.60 407
13284.69 393
13285.78 390
13286.86 393
13287.95 410
13289.04 374
13290.13 404
13291.22 423
13292.31 395
13293.40 417
13294.49 381
13295.58 410
13296.67 345
13297.76 351
13298.84 415
13299.93 415
13301.02 439
13302.11 433
13303.20 500
13304.29 518
13305.38 474
13306.47 464
13307.56 472
13308.65 476
13309.74 451
13310.83 490
13311.92 477
13313.01 471
13314.10 539
13315.19 507
13316.28 459
13317.37 508
13318.46 513
13319.55 459
13320.64 461
13321.73 486
13322.82 480
13323.91 506
13325.00 534
13326.09 506
13327.18 489
13328.27 440
13329.36 511
13330.45 472
13331.54 410
13332.64 501
13333.73 502
13334.82 520
13335.91 536
13337.00 556
13338.09 526
13339.18 531
13340.27 506
13341.36 506
13342.45 569
13343.54 506
13344.64 515
13345.73 474
13346.82 478
13347.91 563
13349.00 513
13350.09 510
13351.18 536
13352.28 502
13353.37 504
13354.46 531
13355.55 542
13356.64 606
13357.73 522
13358.83 532
13359.92 502
13361.01 543
13362.10 632
13363.19 648
13364.29 697
13365.38 712
13366.47 662
13367.56 615
13368.65 654
13369.75 657
13370.84 642
13371.93 647
13373.02 627
13374.12 654
13375.21 609
13376.30 595
13377.39 554
13378.49 517
13379.58 500
13380.67 522
13381.76 580
13382.86 549
13383.95 524
13385.04 491
13386.13 483
13387.23 481
13388.32 496
13389.41 486
13390.51 479
13391.60 479
13392.69 467
13393.79 456
13394.88 449
13395.97 449
13397.07 482
13398.16 450
13399.25 447
13400.35 473
13401.44 469
13402.53 473
13403.63 448
13404.72 449
13405.81 453
13406.91 437
13408.00 438
13409.10 428
13410.19 448
13411.28 440
13412.38 417
13413.47 432
13414.57 456
13415.66 457
13416.75 430
13417.85 432
13418.94 461
13420.04 452
13421.13 403
13422.22 419
13423.32 438
13424.41 449
13425.51 458
13426.60 419
13427.70 419
13428.79 454
13429.89 460
13430.98 467
13432.08 437
13433.17 465
13434.27 452
13435.36 474
13436.46 458
13437.55 506
13438.65 486
13439.74 501
13440.84 541
13441.93 503
13443.03 466
13444.12 479
13445.22 496
13446.31 505
13447.41 531
13448.50 526
13449.60 518
13450.69 542
13451.79 524
13452.89 514
13453.98 507
13455.08 531
13456.17 578
13457.27 551
13458.36 560
13459.46 542
13460.56 548
13461.65 567
13462.75 603
13463.84 560
13464.94 584
13466.04 641
13467.13 596
13468.23 583
13469.32 595
13470.42 596
13471.52 626
13472.61 583
13473.71 585
13474.81 589
13475.90 649
13477.00 612
13478.10 524
13479.19 575
13480.29 598
13481.39 616
13482.48 634
13483.58 621
13484.68 625
13485.77 674
13486.87 649
13487.97 654
13489.07 664
13490.16 739
13491.26 674
13492.36 717
13493.45 716
13494.55 790
13495.65 786
13496.75 784
13497.84 782
13498.94 798
13500.04 839
13501.14 860
13502.23 854
13503.33 883
13504.43 842
13505.53 804
13506.63 823
13507.72 741
13508.82 726
13509.92 753
13511.02 707
13512.12 715
13513.21 696
13514.31 633
13515.41 668
13516.51 651
13517.61 615
13518.70 555
13519.80 565
13520.90 566
13522.00 585
13523.10 537
13524.20 531
13525.30 516
13526.39 491
13527.49 480
13528.59 453
13529.69 482
13530.79 451
13531.89 443
13532.99 493
13534.09 500
13535.18 485
13536.28 405
13537.38 398
13538.48 455
13539.58 451
13540.68 456
13541.78 431
13542.88 439
13543.98 460
13545.08 387
13546.18 391
13547.28 452
13548.38 423
13549.48 414
13550.57 381
13551.67 375
13552.77 423
13553.87 438
13554.97 397
13556.07 372
13557.17 362
13558.27 409
13559.37 440
13560.47 423
13561.57 417
13562.67 347
13563.77 364
13564.87 420
13565.97 390
13567.07 380
13568.17 380
13569.28 386
13570.38 384
13571.48 378
13572.58 391
13573.68 397
13574.78 437
13575.88 389
13576.98 396
13578.08 363
13579.18 396
13580.28 403
13581.38 366
13582.48 417
13583.58 403
13584.69 411
13585.79 402
13586.89 374
13587.99 406
13589.09 432
13590.19 427
13591.29 399
13592.39 381
13593.49 398
13594.60 370
13595.70 388
13596.80 394
13597.90 371
13599.00 375
13600.10 387
13601.21 423
13602.31 411
13603.41 343
13604.51 377
13605.61 414
13606.71 429
13607.82 391
13608.92 404
13610.02 431
13611.12 418
13612.22 438
13613.33 442
13614.43 400
13615.53 452
13616.63 395
13617.74 365
13618.84 366
13619.94 357
13621.04 383
13622.15 375
13623.25 397
13624.35 365
13625.45 406
13626.56 439
13627.66 437
13628.76 429
13629.86 403
13630.97 402
13632.07 372
13633.17 400
13634.28 388
13635.38 376
13636.48 392
13637.59 452
13638.69 403
13639.79 361
13640.90 401
13642.00 378
13643.10 419
13644.21 420
13645.31 373
13646.41 373
13647.52 398
13648.62 391
13649.72 364
13650.83 385
13651.93 400
13653.03 423
13654.14 430
13655.24 394
13656.35 360
13657.45 364
13658.55 359
13659.66 390
13660.76 369
13661.87 376
13662.97 379
13664.07 361
13665.18 332
13666.28 373
13667.39 399
13668.49 387
13669.60 364
13670.70 317
13671.81 386
13672.91 373
13674.01 360
13675.12 374
13676.22 377
13677.33 360
13678.43 370
13679.54 401
13680.64 380
13681.75 382
13682.85 341
13683.96 366
13685.06 345
13686.17 363
13687.27 394
13688.38 383
13689.48 384
13690.59 365
13691.69 390
13692.80 368
13693.91 357
13695.01 379
13696.12 393
13697.22 357
13698.33 400
13699.43 407
13700.54 382
13701.64 410
13702.75 369
13703.86 398
13704.96 397
13706.07 396
13707.17 396
13708.28 405
13709.39 443
13710.49 418
13711.60 395
13712.70 401
13713.81 386
13714.92 411
13716.02 472
13717.13 400
13718.24 420
13719.34 473
13720.45 442
13721.56 395
13722.66 436
13723.77 469
13724.88 442
13725.98 467
13727.09 485
13728.20 490
13729.30 504
13730.41 525
13731.52 514
13732.62 526
13733.73 514
13734.84 467
13735.94 479
13737.05 522
13738.16 543
13739.27 561
13740.37 529
13741.48 555
13742.59 542
13743.70 503
13744.80 527
13745.91 587
13747.02 585
13748.13 530
13749.23 567
13750.34 584
13751.45 605
13752.56 588
13753.67 622
13754.77 667
13755.88 562
13756.99 599
13758.10 666
13759.21 635
13760.31 649
13761.42 704
13762.53 704
13763.64 716
13764.75 783
13765.85 844
13766.96 882
13768.07 941
13769.18 977
13770.29 974
13771.40 1012
13772.51 1065
13773.61 1088
13774.72 1109
13775.83 1096
13776.94 1045
13778.05 1062
13779.16 963
13780.27 937
13781.38 892
13782.48 820
13783.59 769
13784.70 672
13785.81 706
13786.92 683
13788.03 641
13789.14 580
13790.25 603
13791.36 597
13792.47 531
13793.58 521
13794.69 492
13795.80 509
13796.91 539
13798.02 467
13799.13 500
13800.24 506
13801.35 481
13802.45 458
13803.56 450
13804.67 463
13805.78 495
13806.89 498
13808.00 451
13809.11 441
13810.22 447
13811.34 469
13812.45 459
13813.56 466
13814.67 427
13815.78 435
13816.89 402
13818.00 416
13819.11 444
13820.22 419
13821.33 427
13822.44 393
13823.55 444
13824.66 480
13825.77 392
13826.88 380
13827.99 418
13829.10 379
13830.22 400
13831.33 391
13832.44 371
13833.55 380
13834.66 424
13835.77 470
13836.88 409
13837.99 373
13839.10 416
13840.22 404
13841.33 368
13842.44 366
13843.55 399
13844.66 473
13845.77 408
13846.88 440
13848.00 368
13849.11 371
13850.22 365
13851.33 390
13852.44 390
13853.56 392
13854.67 406
13855.78 418
13856.89 402
13858.00 425
13859.12 420
13860.23 410
13861.34 425
13862.45 426
13863.56 452
13864.68 391
13865.79 387
13866.90 436
13868.01 416
13869.13 427
13870.24 467
13871.35 451
13872.46 475
13873.58 479
13874.69 450
13875.80 431
13876.91 461
13878.03 455
13879.14 430
13880.25 484
13881.37 446
13882.48 473
13883.59 462
13884.71 458
13885.82 429
13886.93 456
13888.05 462
13889.16 464
13890.27 505
13891.39 464
13892.50 471
13893.61 502
13894.73 509
13895.84 506
13896.95 526
13898.07 520
13899.18 465
13900.29 443
13901.41 416
13902.52 430
13903.64 451
13904.75 409
13905.86 421
13906.98 414
13908.09 408
13909.21 429
13910.32 394
13911.43 418
13912.55 388
13913.66 426
13914.78 439
13915.89 410
13917.01 381
13918.12 431
13919.24 434
13920.35 395
13921.46 384
13922.58 384
13923.69 397
13924.81 392
13925.92 369
13927.04 385
13928.15 407
13929.27 401
13930.38 393
13931.50 355
13932.61 387
13933.73 382
13934.84 398
13935.96 390
13937.07 383
13938.19 401
13939.30 408
13940.42 412
13941.54 419
13942.65 389
13943.77 379
13944.88 354
13946.00 395
13947.11 392
13948.23 347
13949.34 323
13950.46 348
13951.58 378
13952.69 371
13953.81 339
13954.92 307
13956.04 386
13957.16 381
13958.27 367
13959.39 358
13960.50 348
13961.62 380
13962.74 394
13963.85 359
13964.97 331
13966.09 339
13967.20 342
13968.32 355
13969.44 365
13970.55 353
13971.67 360
13972.79 338
13973.90 363
13975.02 376
13976.14 340
13977.25 332
13978.37 368
13979.49 336
13980.60 374
13981.72 349
13982.84 359
13983.95 325
13985.07 364
13986.19 336
13987.31 313
13988.42 376
13989.54 349
13990.66 340
13991.78 334
13992.89 384
13994.01 376
13995.13 391
13996.25 315
13997.36 330
13998.48 345
13999.60 373
14000.72 369
14001.83 358
14002.95 363
14004.07 387
14005.19 378
14006.31 364
14007.42 346
14008.54 316
14009.66 351
14010.78 364
14011.90 337
14013.02 345
14014.13 384
14015.25 376
14016.37 374
14017.49 352
14018.61 349
14019.73 371
14020.84 347
14021.96 420
14023.08 382
14024.20 380
14025.32 371
14026.44 334
14027.56 338
14028.68 380
14029.80 386
14030.91 391
14032.03 363
14033.15 383
14034.27 384
14035.39 376
14036.51 383
14037.63 389
14038.75 365
14039.87 399
14040.99 440
14042.11 376
14043.23 390
14044.35 398
14045.47 436
14046.58 387
14047.70 431
14048.82 424
14049.94 400
14051.06 411
14052.18 417
14053.30 435
14054.42 395
14055.54 389
14056.66 422
14057.78 454
14058.90 429
14060.02 410
14061.14 437
14062.26 463
14063.38 442
14064.51 465
14065.63 434
14066.75 482
14067.87 502
14068.99 466
14070.11 499
14071.23 514
14072.35 472
14073.47 521
14074.59 513
14075.71 547
14076.83 536
14077.95 532
14079.07 557
14080.19 598
14081.32 585
14082.44 567
14083.56 616
14084.68 667
14085.80 582
14086.92 596
14088.04 609
14089.16 686
14090.29 759
14091.41 726
14092.53 759
14093.65 751
14094.77 760
14095.89 803
14097.01 800
14098.14 792
14099.26 802
14100.38 814
14101.50 814
14102.62 762
14103.75 744
14104.87 717
14105.99 701
14107.11 668
14108.23 596
14109.36 549
14110.48 564
14111.60 605
14112.72 506
14113.84 531
14114.97 494
14116.09 540
14117.21 503
14118.33 456
14119.46 478
14120.58 468
14121.70 452
14122.82 471
14123.95 437
14125.07 469
14126.19 425
14127.32 451
14128.44 448
14129.56 390
14130.68 383
14131.81 473
14132.93 438
14134.05 371
14135.18 396
14136.30 388
14137.42 386
14138.55 413
14139.67 419
14140.79 357
14141.92 381
14143.04 384
14144.16 380
14145.29 367
14146.41 355
14147.54 341
14148.66 349
14149.78 338
14150.91 355
14152.03 332
14153.15 336
14154.28 362
14155.40 369
14156.53 348
14157.65 378
14158.77 339
14159.90 332
14161.02 345
14162.15 346
14163.27 347
14164.40 381
14165.52 331
14166.64 352
14167.77 346
14168.89 386
14170.02 376
14171.14 378
14172.27 354
14173.39 376
14174.52 354
14175.64 353
14176.77 316
14177.89 314
14179.02 363
14180.14 356
14181.27 373
14182.39 334
14183.52 342
14184.64 357
14185.77 376
14186.89 329
14188.02 351
14189.14 347
14190.27 340
14191.39 359
14192.52 345
14193.64 309
14194.77 342
14195.90 361
14197.02 319
14198.15 320
14199.27 302
14200.40 316
14201.52 320
14202.65 302
14203.78 336
14204.90 340
14206.03 314
14207.15 275
14208.28 309
14209.41 307
14210.53 332
14211.66 352
14212.78 323
14213.91 311
14215.04 317
14216.16 299
14217.29 288
14218.42 297
14219.54 318
14220.67 316
14221.80 322
14222.92 306
14224.05 304
14225.18 325
14226.30 297
14227.43 286
14228.56 343
14229.68 300
14230.81 320
14231.94 268
14233.06 288
14234.19 337
14235.32 291
14236.45 305
14237.57 257
14238.70 250
14239.83 247
14240.96 253
14242.08 289
14243.21 301
14244.34 257
14245.47 319
14246.59 285
14247.72 284
14248.85 294
14249.98 294
14251.10 258
14252.23 274
14253.36 259
14254.49 270
14255.62 303
14256.74 247
14257.87 236
14259.00 271
14260.13 291
14261.26 284
14262.38 271
14263.51 305
14264.64 295
14265.77 276
14266.90 244
14268.03 225
14269.15 264
14270.28 275
14271.41 289
14272.54 288
14273.67 308
14274.80 278
14275.93 266
14277.06 246
14278.18 281
14279.31 258
14280.44 302
14281.57 283
14282.70 251
14283.83 253
14284.96 238
14286.09 227
14287.22 257
14288.35 253
14289.48 241
14290.60 252
14291.73 261
14292.86 224
14293.99 242
14295.12 211
14296.25 235
14297.38 249
14298.51 253
14299.64 227
14300.77 258
14301.90 266
14303.03 277
14304.16 255
14305.29 279
14306.42 262
14307.55 209
14308.68 237
14309.81 257
14310.94 239
14312.07 230
14313.20 213
14314.33 228
14315.46 222
14316.59 232
14317.72 195
14318.85 195
14319.98 255
14321.11 255
14322.24 231
14323.38 200
14324.51 208
14325.64 233
14326.77 219
14327.90 222
14329.03 228
14330.16 181
14331.29 201
14332.42 233
14333.55 208
14334.68 208
14335.82 208
14336.95 184
14338.08 233
14339.21 241
14340.34 218
14341.47 192
14342.60 202
14343.73 202
14344.87 215
14346.00 211
14347.13 230
14348.26 219
14349.39 217
14350.52 229
14351.66 197
14352.79 193
14353.92 175
14355.05 200
14356.18 214
14357.32 221
14358.45 237
14359.58 229
14360.71 225
14361.84 208
14362.98 234
14364.11 215
14365.24 231
14366.37 220
14367.51 223
14368.64 221
14369.77 206
14370.90 202
14372.04 164
14373.17 203
14374.30 205
14375.43 209
14376.57 212
14377.70 204
14378.83 202
14379.97 229
14381.10 222
14382.23 210
14383.36 183
14384.50 193
14385.63 212
14386.76 208
14387.90 189
14389.03 193
14390.16 176
14391.30 199
14392.43 188
14393.56 211
14394.70 218
14395.83 254
14396.96 231
14398.10 195
14399.23 210
14400.37 196
14401.50 221
14402.63 203
14403.77 228
14404.90 188
14406.03 199
14407.17 191
14408.30 203
14409.44 199
14410.57 193
14411.70 187
14412.84 228
14413.97 215
14415.11 213
14416.24 201
14417.38 218
14418.51 194
14419.64 203
14420.78 196
14421.91 196
14423.05 222
14424.18 228
14425.32 233
14426.45 198
14427.59 216
14428.72 207
14429.86 204
14430.99 222
14432.13 200
14433.26 241
14434.40 223
14435.53 220
14436.67 224
14437.80 224
14438.94 231
14440.07 225
14441.21 227
14442.34 233
14443.48 217
14444.61 254
14445.75 250
14446.89 246
14448.02 201
14449.16 195
14450.29 213
14451.43 205
14452.56 210
14453.70 233
14454.84 233
14455.97 231
14457.11 219
14458.24 230
14459.38 213
14460.52 217
14461.65 227
14462.79 218
14463.92 207
14465.06 239
14466.20 244
14467.33 250
14468.47 214
14469.61 222
14470.74 206
14471.88 201
14473.02 194
14474.15 201
14475.29 192
14476.43 208
14477.56 197
14478.70 203
14479.84 227
14480.97 221
14482.11 232
14483.25 216
14484.38 223
14485.52 218
14486.66 197
14487.79 226
14488.93 217
14490.07 229
14491.21 236
14492.34 207
14493.48 250
14494.62 200
14495.76 193
14496.89 243
14498.03 263
14499.17 233
14500.31 257
14501.44 217
14502.58 224
14503.72 219
14504.86 248
14506.00 185
14507.13 209
14508.27 220
14509.41 238
14510.55 251
14511.69 247
14512.82 211
14513.96 228
14515.10 221
14516.24 240
14517.38 256
14518.51 225
14519.65 233
14520.79 247
14521.93 270
14523.07 278
14524.21 246
14525.35 231
14526.48 235
14527.62 237
14528.76 256
14529.90 241
14531.04 249
14532.18 259
14533.32 248
14534.46 228
14535.60 235
14536.73 233
14537.87 237
14539.01 238
14540.15 240
14541.29 207
14542.43 243
14543.57 286
14544.71 245
14545.85 219
14546.99 228
14548.13 214
14549.27 248
14550.41 261
14551.55 246
14552.69 252
14553.83 241
14554.97 250
14556.11 244
14557.25 232
14558.39 221
14559.53 221
14560.67 246
14561.81 247
14562.95 222
14564.09 269
14565.23 273
14566.37 269
14567.51 267
14568.65 257
14569.79 228
14570.93 237
14572.07 272
14573.21 263
14574.35 251
14575.49 265
14576.63 254
14577.77 279
14578.91 263
14580.05 276
14581.19 283
14582.33 275
14583.48 288
14584.62 293
14585.76 293
14586.90 304
14588.04 292
14589.18 281
14590.32 306
14591.46 258
14592.60 283
14593.75 267
14594.89 304
14596.03 292
14597.17 315
14598.31 332
14599.45 329
14600.59 328
14601.74 325
14602.88 341
14604.02 305
14605.16 312
14606.30 332
14607.44 311
14608.59 315
14609.73 297
14610.87 327
14612.01 326
14613.15 330
14614.30 347
14615.44 373
14616.58 379
14617.72 351
14618.87 404
14620.01 380
14621.15 426
14622.29 366
14623.44 396
14624.58 416
14625.72 382
14626.86 436
14628.01 452
14629.15 472
14630.29 480
14631.43 417
14632.58 452
14633.72 481
14634.86 516
14636.01 499
14637.15 536
14638.29 506
14639.44 473
14640.58 437
14641.72 426
14642.86 436
14644.01 401
14645.15 342
14646.29 375
14647.44 419
14648.58 365
14649.73 332
14650.87 329
14652.01 304
14653.16 300
14654.30 318
14655.44 314
14656.59 303
14657.73 328
14658.87 296
14660.02 309
14661.16 283
14662.31 262
14663.45 269
14664.59 287
14665.74 270
14666.88 255
14668.03 261
14669.17 260
14670.32 265
14671.46 280
14672.60 294
14673.75 266
14674.89 268
14676.04 262
14677.18 294
14678.33 231
14679.47 211
14680.62 250
14681.76 245
14682.91 234
14684.05 248
14685.20 255
14686.34 240
14687.49 225
14688.63 226
14689.78 225
14690.92 240
14692.07 216
14693.21 213
14694.36 218
14695.50 228
14696.65 227
14697.79 208
14698.94 233
14700.08 251
14701.23 235
14702.38 231
14703.52 202
14704.67 192
14705.81 185
14706.96 215
14708.10 213
14709.25 214
14710.40 219
14711.54 215
14712.69 214
14713.83 231
14714.98 224
14716.13 202
14717.27 234
14718.42 226
14719.56 233
14720.71 212
14721.86 236
14723.00 244
14724.15 213
14725.30 203
14726.44 224
14727.59 211
14728.74 218
14729.88 225
14731.03 226
14732.18 227
14733.32 191
14734.47 203
14735.62 208
14736.76 209
14737.91 205
14739.06 182
14740.20 199
14741.35 205
14742.50 179
14743.65 217
14744.79 193
14745.94 197
14747.09 238
14748.23 187
14749.38 211
14750.53 200
14751.68 184
14752.82 188
14753.97 188
14755.12 211
14756.27 205
14757.42 196
14758.56 185
14759.71 205
14760.86 193
14762.01 176
14763.15 204
14764.30 181
14765.45 199
14766.60 204
14767.75 200
14768.90 206
14770.04 186
14771.19 160
14772.34 186
14773.49 186
14774.64 184
14775.79 221
14776.93 185
14778.08 202
14779.23 185
14780.38 162
14781.53 207
14782.68 204
14783.83 190
14784.97 179
14786.12 165
14787.27 182
14788.42 190
14789.57 190
14790.72 177
14791.87 167
14793.02 178
14794.17 159
14795.32 162
14796.46 172
14797.61 157
14798.76 168
14799.91 175
14801.06 169
14802.21 143
14803.36 163
14804.51 176
14805.66 180
14806.81 165
14807.96 168
14809.11 179
14810.26 177
14811.41 178
14812.56 193
14813.71 146
14814.86 184
14816.01 148
14817.16 159
14818.31 174
14819.46 169
14820.61 166
14821.76 187
14822.91 158
14824.06 146
14825.21 181
14826.36 170
14827.51 162
14828.66 159
14829.81 153
14830.96 159
14832.11 148
14833.26 173
14834.42 167
14835.57 169
14836.72 163
14837.87 158
14839.02 135
14840.17 143
14841.32 152
14842.47 186
14843.62 171
14844.77 164
14845.92 172
14847.08 156
14848.23 149
14849.38 160
14850.53 168
14851.68 155
14852.83 164
14853.98 173
14855.14 159
14856.29 183
14857.44 138
14858.59 159
14859.74 163
14860.89 165
14862.05 165
14863.20 151
14864.35 157
14865.50 178
14866.65 164
14867.81 153
14868.96 186
14870.11 157
14871.26 138
14872.41 146
14873.57 161
14874.72 195
14875.87 170
14877.02 172
14878.18 171
14879.33 165
14880.48 146
14881.63 148
14882.79 163
14883.94 167
14885.09 184
14886.24 164
14887.40 181
14888.55 185
14889.70 189
14890.86 179
14892.01 160
14893.16 155
14894.31 178
14895.47 151
14896.62 159
14897.77 172
14898.93 160
14900.08 157
14901.23 170
14902.39 145
14903.54 169
14904.69 168
14905.85 195
14907.00 192
14908.16 149
14909.31 149
14910.46 162
14911.62 152
14912.77 180
14913.92 145
14915.08 177
14916.23 178
14917.39 169
14918.54 175
14919.69 172
14920.85 173
14922.00 181
14923.16 172
14924.31 166
14925.46 199
14926.62 173
14927.77 168
14928.93 192
14930.08 177
14931.24 191
14932.39 175
14933.55 158
14934.70 196
14935.85 217
14937.01 213
14938.16 191
14939.32 192
14940.47 215
14941.63 216
14942.78 200
14943.94 204
14945.09 198
14946.25 204
14947.40 215
14948.56 214
14949.71 220
14950.87 199
14952.03 203
14953.18 231
14954.34 213
14955.49 210
14956.65 205
14957.80 283
14958.96 218
14960.11 182
14961.27 217
14962.42 233
14963.58 234
14964.74 232
14965.89 230
14967.05 243
14968.20 239
14969.36 244
14970.52 230
14971.67 202
14972.83 201
14973.98 220
14975.14 261
14976.30 212
14977.45 214
14978.61 199
14979.77 190
14980.92 190
14982.08 179
14983.24 165
14984.39 166
14985.55 151
14986.70 192
14987.86 190
14989.02 149
14990.18 161
14991.33 150
14992.49 140
14993.65 170
14994.80 156
14995.96 186
14997.12 160
14998.27 153
14999.43 176
15000.59 168
15001.75 159
15002.90 149
15004.06 173
15005.22 156
15006.37 166
15007.53 158
15008.69 160
15009.85 163
15011.00 136
15012.16 155
15013.32 143
15014.48 156
15015.64 154
15016.79 157
15017.95 184
15019.11 147
15020.27 151
15021.43 147
15022.58 134
15023.74 146
15024.90 144
15026.06 142
15027.22 125
15028.37 135
15029.53 144
15030.69 159
15031.85 141
15033.01 134
15034.17 139
15035.32 154
15036.48 139
15037.64 129
15038.80 124
15039.96 143
15041.12 182
15042.28 151
15043.44 148
15044.59 130
15045.75 163
15046.91 151
15048.07 165
15049.23 153
15050.39 163
15051.55 153
15052.71 133
15053.87 119
15055.03 152
15056.19 179
15057.35 164
15058.50 133
15059.66 134
15060.82 142
15061.98 158
15063.14 124
15064.30 121
15065.46 166
15066.62 152
15067.78 178
15068.94 140
15070.10 171
15071.26 152
15072.42 141
15073.58 141
15074.74 136
15075.90 127
15077.06 115
15078.22 128
15079.38 136
15080.54 147
15081.70 173
15082.86 159
15084.02 134
15085.18 134
15086.34 143
15087.50 141
15088.67 133
15089.83 134
15090.99 141
15092.15 152
15093.31 154
15094.47 135
15095.63 137
15096.79 134
15097.95 163
15099.11 140
15100.27 135
15101.43 144
15102.60 112
15103.76 130
15104.92 136
15106.08 140
15107.24 121
15108.40 133
15109.56 149
15110.72 148
15111.89 142
15113.05 137
15114.21 156
15115.37 122
15116.53 147
15117.69 133
15118.86 149
15120.02 130
15121.18 147
15122.34 164
15123.50 144
15124.67 167
15125.83 160
15126.99 118
15128.15 135
15129.31 156
15130.48 145
15131.64 167
15132.80 150
15133.96 154
15135.13 168
15136.29 173
15137.45 152
15138.61 134
15139.78 151
15140.94 170
15142.10 134
15143.26 154
15144.43 136
15145.59 144
15146.75 160
15147.91 135
15149.08 169
15150.24 139
15151.40 157
15152.57 127
15153.73 144
15154.89 155
15156.06 146
15157.22 139
15158.38 153
15159.55 151
15160.71 126
15161.87 143
15163.04 172
15164.20 126
15165.36 156
15166.53 172
15167.69 148
15168.85 165
15170.02 142
15171.18 159
15172.35 168
15173.51 147
15174.67 147
15175.84 130
15177.00 167
15178.17 178
15179.33 159
15180.49 160
15181.66 147
15182.82 153
15183.99 137
15185.15 143
15186.31 142
15187.48 161
15188.64 170
15189.81 161
15190.97 153
15192.14 155
15193.30 161
15194.47 185
15195.63 181
15196.80 157
15197.96 158
15199.13 168
15200.29 177
15201.46 159
15202.62 145
15203.79 150
15204.95 174
15206.12 201
15207.28 191
15208.45 177
15209.61 167
15210.78 153
15211.94 165
15213.11 194
15214.27 177
15215.44 185
15216.60 177
15217.77 179
15218.93 203
15220.10 185
15221.27 192
15222.43 197
15223.60 225
15224.76 214
15225.93 191
15227.10 180
15228.26 158
15229.43 164
15230.59 187
15231.76 169
15232.93 178
15234.09 189
15235.26 209
15236.42 220
15237.59 204
15238.76 195
15239.92 166
15241.09 188
15242.26 208
15243.42 148
15244.59 166
15245.76 185
15246.92 196
15248.09 165
15249.26 170
15250.42 190
15251.59 182
15252.76 166
15253.92 171
15255.09 144
15256.26 150
15257.43 153
15258.59 135
15259.76 152
15260.93 148
15262.09 160
15263.26 163
15264.43 139
15265.60 161
15266.76 171
15267.93 176
15269.10 145
15270.27 151
15271.43 175
15272.60 176
15273.77 140
15274.94 140
15276.10 162
15277.27 159
15278.44 148
15279.61 134
15280.78 180
15281.94 166
15283.11 168
15284.28 145
15285.45 140
15286.62 156
15287.79 153
15288.95 143
15290.12 135
15291.29 142
15292.46 137
15293.63 149
15294.80 149
15295.96 149
15297.13 135
15298.30 133
15299.47 138
15300.64 160
15301.81 144
15302.98 145
15304.15 144
15305.31 129
15306.48 137
15307.65 154
15308.82 154
15309.99 158
15311.16 155
15312.33 131
15313.50 141
15314.67 156
15315.84 141
15317.01 146
15318.18 136
15319.34 143
15320.51 142
15321.68 140
15322.85 129
15324.02 139
15325.19 146
15326.36 165
15327.53 164
15328.70 146
15329.87 151
15331.04 141
15332.21 160
15333.38 163
15334.55 152
15335.72 163
15336.89 159
15338.06 158
15339.23 156
15340.40 141
15341.57 131
15342.74 157
15343.91 146
15345.08 150
15346.26 126
15347.43 118
15348.60 129
15349.77 138
15350.94 151
15352.11 159
15353.28 156
15354.45 168
15355.62 164
15356.79 140
15357.96 130
15359.13 130
15360.30 129
15361.48 156
15362.65 137
15363.82 130
15364.99 148
15366.16 145
15367.33 148
15368.50 133
15369.67 152
15370.85 143
15372.02 159
15373.19 140
15374.36 116
15375.53 132
15376.70 154
15377.88 162
15379.05 144
15380.22 147
15381.39 131
15382.56 149
15383.73 161
15384.91 147
15386.08 133
15387.25 140
15388.42 154
15389.59 146
15390.77 128
15391.94 154
15393.11 125
15394.28 144
15395.46 149
15396.63 148
15397.80 127
15398.97 147
15400.15 164
15401.32 149
15402.49 135
15403.66 152
15404.84 149
15406.01 126
15407.18 119
15408.36 150
15409.53 137
15410.70 160
15411.87 130
15413.05 100
15414.22 114
15415.39 143
15416.57 147
15417.74 147
15418.91 160
15420.09 169
15421.26 147
15422.43 142
15423.61 139
15424.78 162
15425.95 135
15427.13 165
15428.30 150
15429.47 136
15430.65 121
15431.82 141
15433.00 152
15434.17 141
15435.34 157
15436.52 159
15437.69 137
15438.87 127
15440.04 127
15441.21 133
15442.39 136
15443.56 150
15444.74 146
15445.91 154
15447.09 145
15448.26 146
15449.43 149
15450.61 194
15451.78 160
15452.96 124
15454.13 146
15455.31 132
15456.48 145
15457.66 156
15458.83 125
15460.01 136
15461.18 148
15462.36 143
15463.53 116
15464.71 131
15465.88 144
15467.06 137
15468.23 135
15469.41 124
15470.58 132
15471.76 149
15472.93 157
15474.11 122
15475.28 112
15476.46 118
15477.63 162
15478.81 176
15479.99 151
15481.16 128
15482.34 172
15483.51 162
15484.69 135
15485.86 135
15487.04 126
15488.22 127
15489.39 121
15490.57 143
15491.74 135
15492.92 133
15494.10 150
15495.27 153
15496.45 131
15497.62 150
15498.80 157
15499.98 153
15501.15 177
15502.33 141
15503.51 120
15504.68 150
15505.86 139
15507.04 151
15508.21 144
15509.39 148
15510.57 148
15511.74 166
15512.92 141
15514.10 164
15515.27 153
15516.45 147
15517.63 153
15518.81 160
15519.98 148
15521.16 148
15522.34 135
15523.51 153
15524.69 169
15525.87 158
15527.05 158
15528.22 178
15529.40 138
15530.58 130
15531.76 153
15532.93 165
15534.11 149
15535.29 147
15536.47 142
15537.64 180
15538.82 130
15540.00 155
15541.18 167
15542.36 118
15543.53 153
15544.71 156
15545.89 149
15547.07 144
15548.25 167
15549.43 159
15550.60 191
15551.78 183
15552.96 157
15554.14 139
15555.32 151
15556.50 177
15557.67 209
15558.85 186
15560.03 173
15561.21 191
15562.39 170
15563.57 171
15564.75 147
15565.93 168
15567.10 182
15568.28 142
15569.46 170
15570.64 192
15571.82 173
15573.00 191
15574.18 173
15575.36 168
15576.54 159
15577.72 167
15578.90 167
15580.08 172
15581.26 185
15582.43 171
15583.61 204
15584.79 187
15585.97 165
15587.15 158
15588.33 185
15589.51 199
15590.69 191
15591.87 183
15593.05 166
15594.23 168
15595.41 192
15596.59 202
15597.77 211
15598.95 203
15600.13 220
15601.31 214
15602.49 219
15603.67 189
15604.85 209
15606.03 221
15607.21 222
15608.40 208
15609.58 205
15610.76 198
15611.94 230
15613.12 224
15614.30 258
15615.48 226
15616.66 229
15617.84 231
15619.02 218
15620.20 237
15621.38 233
15622.56 222
15623.75 215
15624.93 218
15626.11 211
15627.29 208
15628.47 218
15629.65 186
15630.83 249
15632.01 227
15633.20 219
15634.38 258
15635.56 267
15636.74 247
15637.92 243
15639.10 253
15640.29 281
15641.47 253
15642.65 291
15643.83 281
15645.01 267
15646.19 261
15647.38 289
15648.56 262
15649.74 265
15650.92 256
15652.10 281
15653.29 299
15654.47 292
15655.65 276
15656.83 259
15658.02 289
15659.20 273
15660.38 277
15661.56 301
15662.75 314
15663.93 262
15665.11 253
15666.29 260
15667.48 237
15668.66 293
15669.84 293
15671.03 246
15672.21 274
15673.39 267
15674.57 258
15675.76 259
15676.94 269
15678.12 290
15679.31 267
15680.49 247
15681.67 257
15682.86 262
15684.04 260
15685.22 246
15686.41 269
15687.59 233
15688.77 246
15689.96 246
15691.14 267
15692.32 269
15693.51 251
15694.69 243
15695.88 271
15697.06 268
15698.24 246
15699.43 274
15700.61 287
15701.80 288
15702.98 270
15704.16 251
15705.35 269
15706.53 260
15707.72 306
15708.90 311
15710.09 273
15711.27 331
15712.45 296
15713.64 278
15714.82 259
15716.01 250
15717.19 325
15718.38 306
15719.56 290
15720.75 289
15721.93 325
15723.12 275
15724.30 276
15725.49 269
15726.67 303
15727.86 280
15729.04 273
15730.23 245
15731.41 288
15732.60 277
15733.78 277
15734.97 288
15736.15 313
15737.34 303
15738.52 309
15739.71 295
15740.89 293
15742.08 329
15743.27 282
15744.45 307
15745.64 315
15746.82 294
15748.01 298
15749.19 317
15750.38 339
15751.57 329
15752.75 308
15753.94 299
15755.12 289
15756.31 322
15757.50 315
15758.68 333
15759.87 286
15761.05 343
15762.24 312
15763.43 301
15764.61 329
15765.80 342
15766.99 321
15768.17 306
15769.36 297
15770.55 307
15771.73 325
15772.92 293
15774.11 310
15775.29 293
15776.48 291
15777.67 299
15778.85 265
15780.04 272
15781.23 263
15782.42 325
15783.60 294
15784.79 274
15785.98 274
15787.16 265
15788.35 282
15789.54 277
15790.73 250
15791.91 263
15793.10 260
15794.29 249
15795.48 257
15796.66 241
15797.85 244
15799.04 221
15800.23 250
15801.41 232
15802.60 251
15803.79 259
15804.98 264
15806.17 244
15807.35 219
15808.54 240
15809.73 257
15810.92 189
15812.11 225
15813.30 235
15814.48 217
15815.67 221
15816.86 203
15818.05 197
15819.24 181
15820.43 213
15821.61 226
15822.80 215
15823.99 225
15825.18 194
15826.37 197
15827.56 178
15828.75 215
15829.94 189
15831.12 235
15832.31 240
15833.50 211
15834.69 186
15835.88 221
15837.07 210
15838.26 217
15839.45 200
15840.64 214
15841.83 218
15843.02 197
15844.21 228
15845.39 202
15846.58 199
15847.77 214
15848.96 185
15850.15 216
15851.34 219
15852.53 223
15853.72 200
15854.91 228
15856.10 203
15857.29 217
15858.48 202
15859.67 196
15860.86 243
15862.05 182
15863.24 190
15864.43 199
15865.62 219
15866.81 230
15868.00 216
15869.19 181
15870.38 192
15871.57 207
15872.76 202
15873.96 229
15875.15 198
15876.34 174
15877.53 189
15878.72 190
15879.91 179
15881.10 203
15882.29 193
15883.48 233
15884.67 212
15885.86 214
15887.05 222
15888.25 218
15889.44 221
15890.63 197
15891.82 191
15893.01 216
15894.20 218
15895.39 209
15896.58 205
15897.78 220
15898.97 216
15900.16 215
15901.35 215
15902.54 238
15903.73 233
15904.92 216
15906.12 220
15907.31 238
15908.50 246
15909.69 262
15910.88 253
15912.08 253
15913.27 260
15914.46 249
15915.65 223
15916.84 221
15918.04 257
15919.23 244
15920.42 239
15921.61 231
15922.81 229
15924.00 246
15925.19 237
15926.38 220
15927.58 229
15928.77 233
15929.96 264
15931.15 261
15932.35 235
15933.54 236
15934.73 238
15935.92 258
15937.12 262
15938.31 249
15939.50 184
15940.70 185
15941.89 206
15943.08 208
15944.28 196
15945.47 204
15946.66 219
15947.86 201
15949.05 191
15950.24 174
15951.44 204
15952.63 190
15953.82 172
15955.02 174
15956.21 178
15957.40 152
15958.60 149
15959.79 159
15960.99 176
15962.18 156
15963.37 178
15964.57 131
15965.76 158
15966.96 150
15968.15 151
15969.34 147
15970.54 173
15971.73 182
15972.93 171
15974.12 195
15975.31 172
15976.51 199
15977.70 171
15978.90 155
15980.09 162
15981.29 173
15982.48 160
15983.68 150
15984.87 145
15986.07 148
15987.26 164
15988.46 153
15989.65 128
15990.85 145
15992.04 154
15993.24 179
15994.43 155
15995.63 133
15996.82 138
15998.02 151
15999.21 131
16000.41 145
16001.60 175
16002.80 180
16003.99 151
16005.19 143
16006.38 136
16007.58 138
16008.77 144
16009.97 164
16011.17 151
16012.36 150
16013.56 148
16014.75 144
16015.95 140
16017.14 148
16018.34 159
16019.54 162
16020.73 152
16021.93 158
16023.13 155
16024.32 152
16025.52 147
16026.71 125
16027.91 104
16029.11 138
16030.30 151
16031.50 161
16032.70 123
16033.89 140
16035.09 141
16036.29 122
16037.48 168
16038.68 143
16039.88 127
16041.07 127
16042.27 134
16043.47 143
16044.66 136
16045.86 131
16047.06 149
16048.25 137
16049.45 118
16050.65 149
16051.85 163
16053.04 142
16054.24 129
16055.44 144
16056.64 136
16057.83 143
16059.03 157
16060.23 153
16061.43 131
16062.62 131
16063.82 153
16065.02 145
16066.22 133
16067.41 131
16068.61 121
16069.81 135
16071.01 123
16072.21 115
16073.40 157
16074.60 157
16075.80 128
16077.00 148
16078.20 158
16079.39 124
16080.59 137
16081.79 130
16082.99 138
16084.19 112
16085.39 133
16086.58 159
16087.78 124
16088.98 126
16090.18 101
16091.38 122
16092.58 132
16093.78 145
16094.98 153
16096.17 143
16097.37 133
16098.57 135
16099.77 124
16100.97 131
16102.17 134
16103.37 117
16104.57 124
16105.77 139
16106.97 140
16108.17 133
16109.36 130
16110.56 163
16111.76 147
16112.96 121
16114.16 118
16115.36 113
16116.56 147
16117.76 127
16118.96 122
16120.16 108
16121.36 115
16122.56 128
16123.76 124
16124.96 119
16126.16 113
16127.36 131
16128.56 123
16129.76 120
16130.96 132
16132.16 128
16133.36 127
16134.56 145
16135.76 121
16136.96 142
16138.16 177
16139.36 120
16140.56 110
16141.76 116
16142.97 127
16144.17 129
16145.37 124
16146.57 121
16147.77 128
16148.97 123
16150.17 164
16151.37 129
16152.57 139
16153.77 140
16154.97 155
16156.18 155
16157.38 121
16158.58 130
16159.78 137
16160.98 134
16162.18 132
16163.38 119
16164.58 120
16165.79 122
16166.99 120
16168.19 103
16169.39 118
16170.59 137
16171.79 145
16173.00 136
16174.20 112
16175.40 114
16176.60 142
16177.80 156
16179.01 116
16180.21 130
16181.41 133
16182.61 150
16183.81 136
16185.02 119
16186.22 127
16187.42 137
16188.62 162
16189.82 161
16191.03 139
16192.23 125
16193.43 140
16194.63 166
16195.84 120
16197.04 119
16198.24 105
16199.45 134
16200.65 135
16201.85 127
16203.05 151
16204.26 137
16205.46 131
16206.66 145
16207.87 116
16209.07 136
16210.27 149
16211.48 149
16212.68 152
16213.88 167
16215.08 124
16216.29 134
16217.49 166
16218.70 148
16219.90 138
16221.10 141
16222.31 149
16223.51 137
16224.71 118
16225.92 125
16227.12 145
16228.32 127
16229.53 164
16230.73 144
16231.94 151
16233.14 164
16234.34 131
16235.55 136
16236.75 118
16237.96 160
16239.16 158
16240.36 166
16241.57 138
16242.77 134
16243.98 134
16245.18 118
16246.39 150
16247.59 178
16248.80 164
16250.00 165
16251.21 156
16252.41 153
16253.61 175
16254.82 152
16256.02 146
16257.23 171
16258.43 179
16259.64 150
16260.84 162
16262.05 161
16263.25 179
16264.46 130
16265.66 160
16266.87 141
16268.08 165
16269.28 159
16270.49 162
16271.69 147
16272.90 146
16274.10 169
16275.31 173
16276.51 147
16277.72 164
16278.92 162
16280.13 155
16281.34 160
16282.54 159
16283.75 189
16284.95 208
16286.16 173
16287.37 172
16288.57 156
16289.78 171
16290.98 194
16292.19 195
16293.40 177
16294.60 189
16295.81 185
16297.02 197
16298.22 205
16299.43 189
16300.63 178
16301.84 189
16303.05 179
16304.25 183
16305.46 185
16306.67 191
16307.87 177
16309.08 182
16310.29 165
16311.50 180
16312.70 180
16313.91 183
16315.12 183
16316.32 151
16317.53 187
16318.74 171
16319.94 172
16321.15 176
16322.36 168
16323.57 188
16324.77 159
16325.98 175
16327.19 149
16328.40 131
16329.60 146
16330.81 155
16332.02 160
16333.23 181
16334.43 183
16335.64 154
16336.85 144
16338.06 138
16339.27 127
16340.47 147
16341.68 166
16342.89 156
16344.10 142
16345.31 153
16346.51 147
16347.72 143
16348.93 132
16350.14 125
16351.35 133
16352.56 146
16353.77 128
16354.97 120
16356.18 148
16357.39 154
16358.60 143
16359.81 137
16361.02 134
16362.23 128
16363.43 138
16364.64 144
16365.85 129
16367.06 125
16368.27 128
16369.48 151
16370.69 130
16371.90 145
16373.11 153
16374.32 143
16375.53 129
16376.73 150
16377.94 136
16379.15 146
16380.36 130
16381.57 132
16382.78 130
16383.99 140
16385.20 145
16386.41 136
16387.62 121
16388.83 120
16390.04 142
16391.25 142
16392.46 132
16393.67 122
16394.88 106
16396.09 123
16397.30 141
16398.51 119
16399.72 111
16400.93 116
16402.14 156
16403.35 151
16404.56 116
16405.77 122
16406.98 118
16408.19 115
16409.40 129
16410.61 134
16411.82 120
16413.04 129
16414.25 126
16415.46 111
16416.67 135
16417.88 130
16419.09 110
16420.30 122
16421.51 131
16422.72 126
16423.93 128
16425.14 141
16426.36 137
16427.57 136
16428.78 149
16429.99 119
16431.20 122
16432.41 120
16433.62 122
16434.83 135
16436.05 126
16437.26 132
16438.47 131
16439.68 113
16440.89 117
16442.10 128
16443.32 101
16444.53 110
16445.74 125
16446.95 147
16448.16 106
16449.38 129
16450.59 121
16451.80 138
16453.01 129
16454.22 117
16455.44 109
16456.65 136
16457.86 110
16459.07 134
16460.29 116
16461.50 119
16462.71 125
16463.92 129
16465.14 137
16466.35 118
16467.56 134
16468.77 124
16469.99 106
16471.20 129
16472.41 138
16473.63 114
16474.84 126
16476.05 127
16477.26 123
16478.48 114
16479.69 125
16480.90 105
16482.12 109
16483.33 123
16484.54 108
16485.76 110
16486.97 93
16488.18 109
16489.40 119
16490.61 114
16491.82 96
16493.04 113
16494.25 115
16495.47 117
16496.68 103
16497.89 122
16499.11 114
16500.32 127
16501.53 133
16502.75 140
16503.96 125
16505.18 139
16506.39 130
16507.61 104
16508.82 112
16510.03 114
16511.25 108
16512.46 112
16513.68 105
16514.89 141
16516.11 137
16517.32 119
16518.53 118
16519.75 96
16520.96 126
16522.18 137
16523.39 133
16524.61 125
16525.82 113
16527.04 126
16528.25 124
16529.47 108
16530.68 113
16531.90 114
16533.11 148
16534.33 116
16535.54 130
16536.76 110
16537.97 129
16539.19 125
16540.40 92
16541.62 101
16542.84 124
16544.05 98
16545.27 113
16546.48 102
16547.70 93
16548.91 116
16550.13 116
16551.35 109
16552.56 114
16553.78 101
16554.99 130
16556.21 143
16557.42 138
16558.64 103
16559.86 95
16561.07 108
16562.29 135
16563.51 109
16564.72 124
16565.94 130
16567.15 135
16568.37 132
16569.59 123
16570.80 121
16572.02 132
16573.24 147
16574.45 136
16575.67 114
16576.89 105
16578.10 146
16579.32 119
16580.54 135
16581.75 171
16582.97 148
16584.19 154
16585.41 110
16586.62 121
16587.84 139
16589.06 144
16590.27 142
16591.49 153
16592.71 141
16593.93 120
16595.14 127
16596.36 120
16597.58 125
16598.80 127
16600.01 125
16601.23 126
16602.45 119
16603.67 126
16604.88 130
16606.10 113
16607.32 134
16608.54 113
16609.76 105
16610.97 109
16612.19 122
16613.41 105
16614.63 106
16615.85 106
16617.06 110
16618.28 115
16619.50 133
16620.72 108
16621.94 101
16623.16 101
16624.37 145
16625.59 123
16626.81 117
16628.03 110
16629.25 128
16630.47 112
16631.69 95
16632.90 111
16634.12 124
16635.34 139
16636.56 119
16637.78 143
16639.00 108
16640.22 104
16641.44 101
16642.66 112
16643.88 124
16645.09 127
16646.31 135
16647.53 139
16648.75 117
16649.97 109
16651.19 107
16652.41 118
16653.63 112
16654.85 115
16656.07 116
16657.29 113
16658.51 122
16659.73 111
16660.95 120
16662.17 125
16663.39 119
16664.61 105
16665.83 124
16667.05 86
16668.27 105
16669.49 106
16670.71 111
16671.93 112
16673.15 120
16674.37 122
16675.59 130
16676.81 136
16678.03 103
16679.25 118
16680.47 121
16681.69 117
16682.91 113
16684.13 112
16685.35 107
16686.58 114
16687.80 107
16689.02 101
16690.24 103
16691.46 126
16692.68 110
16693.90 120
16695.12 104
16696.34 94
16697.56 130
16698.79 103
16700.01 137
16701.23 118
16702.45 128
16703.67 128
16704.89 93
16706.11 102
16707.34 100
16708.56 94
16709.78 142
16711.00 102
16712.22 105
16713.44 85
16714.67 119
16715.89 110
16717.11 87
16718.33 111
16719.55 141
16720.78 117
16722.00 103
16723.22 79
16724.44 103
16725.66 98
16726.89 115
16728.11 101
16729.33 128
16730.55 111
16731.78 122
16733.00 103
16734.22 108
16735.44 77
16736.67 106
16737.89 117
16739.11 119
16740.33 103
16741.56 80
16742.78 108
16744.00 82
16745.22 99
16746.45 120
16747.67 131
16748.89 120
16750.12 104
16751.34 105
16752.56 97
16753.79 125
16755.01 123
16756.23 101
16757.46 137
16758.68 119
16759.90 105
16761.13 113
16762.35 90
16763.57 108
16764.80 115
16766.02 128
16767.24 118
16768.47 117
16769.69 109
16770.92 112
16772.14 109
16773.36 114
16774.59 128
16775.81 113
16777.04 121
16778.26 120
16779.48 97
16780.71 112
16781.93 120
16783.16 118
16784.38 108
16785.61 104
16786.83 108
16788.05 110
16789.28 127
16790.50 103
16791.73 85
16792.95 111
16794.18 123
16795.40 105
16796.63 129
16797.85 115
16799.08 93
16800.30 116
16801.53 117
16802.75 145
16803.98 108
16805.20 106
16806.43 89
16807.65 111
16808.88 102
16810.10 110
16811.33 121
16812.55 130
16813.78 104
16815.00 109
16816.23 119
16817.46 122
16818.68 109
16819.91 105
16821.13 111
16822.36 110
16823.58 113
16824.81 103
16826.04 125
16827.26 121
16828.49 114
16829.71 133
16830.94 131
16832.17 118
16833.39 98
16834.62 119
16835.84 138
16837.07 153
16838.30 130
16839.52 112
16840.75 122
16841.98 143
16843.20 115
16844.43 132
16845.66 127
16846.88 148
16848.11 129
16849.34 127
16850.56 119
16851.79 118
16853.02 128
16854.24 132
16855.47 118
16856.70 141
16857.92 147
16859.15 131
16860.38 143
16861.61 186
16862.83 151
16864.06 155
16865.29 143
16866.52 139
16867.74 147
16868.97 164
16870.20 175
16871.42 194
16872.65 147
16873.88 163
16875.11 182
16876.34 172
16877.56 164
16878.79 163
16880.02 172
16881.25 159
16882.47 176
16883.70 184
16884.93 183
16886.16 185
16887.39 183
16888.62 159
16889.84 169
16891.07 155
16892.30 158
16893.53 153
16894.76 169
16895.98 154
16897.21 166
16898.44 189
16899.67 167
16900.90 168
16902.13 151
16903.36 163
16904.59 170
16905.81 132
16907.04 150
16908.27 146
16909.50 148
16910.73 141
16911.96 151
16913.19 155
16914.42 143
16915.65 149
16916.88 120
16918.10 134
16919.33 136
16920.56 133
16921.79 143
16923.02 147
16924.25 138
16925.48 111
16926.71 127
16927.94 114
16929.17 111
16930.40 109
16931.63 113
16932.86 118
16934.09 134
16935.32 125
16936.55 113
16937.78 129
16939.01 135
16940.24 115
16941.47 149
16942.70 133
16943.93 119
16945.16 136
16946.39 140
16947.62 117
16948.85 120
16950.08 104
16951.31 142
16952.54 151
16953.77 101
16955.00 130
16956.23 130
16957.46 113
16958.69 136
16959.93 113
16961.16 116
16962.39 122
16963.62 113
16964.85 121
16966.08 100
16967.31 111
16968.54 108
16969.77 143
16971.00 115
16972.24 95
16973.47 106
16974.70 134
16975.93 130
16977.16 168
16978.39 116
16979.62 131
16980.85 136
16982.09 109
16983.32 123
16984.55 113
16985.78 135
16987.01 118
16988.24 105
16989.48 118
16990.71 125
16991.94 122
16993.17 119
16994.40 116
16995.64 110
16996.87 154
16998.10 124
16999.33 110
17000.57 115
17001.80 122
17003.03 113
17004.26 97
17005.49 109
17006.73 140
17007.96 105
17009.19 107
17010.42 119
17011.66 107
17012.89 135
17014.12 104
17015.36 103
17016.59 118
17017.82 124
17019.05 116
17020.29 107
17021.52 123
17022.75 114
17023.99 109
17025.22 125
17026.45 73
17027.69 106
17028.92 102
17030.15 102
17031.39 106
17032.62 97
17033.85 109
17035.09 97
17036.32 108
17037.55 117
17038.79 87
17040.02 87
17041.25 103
17042.49 121
17043.72 123
17044.96 108
17046.19 132
17047.42 122
17048.66 91
17049.89 86
17051.13 126
17052.36 122
17053.59 99
17054.83 91
17056.06 116
17057.30 121
17058.53 92
17059.77 102
17061.00 108
17062.23 94
17063.47 99
17064.70 79
17065.94 92
17067.17 99
17068.41 102
17069.64 118
17070.88 129
17072.11 111
17073.35 103
17074.58 91
17075.82 112
17077.05 110
17078.29 98
17079.52 110
17080.76 110
17081.99 117
17083.23 85
17084.46 98
17085.70 110
17086.93 101
17088.17 104
17089.40 94
17090.64 99
17091.88 101
17093.11 115
17094.35 99
17095.58 98
17096.82 99
17098.05 112
17099.29 113
17100.53 109
17101.76 94
17103.00 123
17104.23 96
17105.47 79
17106.71 84
17107.94 88
17109.18 115
17110.41 68
17111.65 80
17112.89 88
17114.12 86
17115.36 87
17116.60 116
17117.83 89
17119.07 94
17120.31 101
17121.54 134
17122.78 109
17124.02 98
17125.25 81
17126.49 69
17127.73 90
17128.96 99
17130.20 125
17131.44 100
17132.67 123
17133.91 96
17135.15 95
17136.39 99
17137.62 103
17138.86 81
17140.10 110
17141.33 92
17142.57 103
17143.81 99
17145.05 104
17146.28 92
17147.52 105
17148.76 83
17150.00 103
17151.24 103
17152.47 90
17153.71 101
17154.95 100
17156.19 104
17157.42 97
17158.66 93
17159.90 106
17161.14 102
17162.38 110
17163.61 112
17164.85 109
17166.09 123
17167.33 92
17168.57 86
17169.81 82
17171.04 84
17172.28 97
17173.52 122
17174.76 115
17176.00 101
17177.24 114
17178.48 92
17179.72 98
17180.95 91
17182.19 95
17183.43 86
17184.67 85
17185.91 91
17187.15 89
17188.39 78
17189.63 109
17190.87 103
17192.10 99
17193.34 115
17194.58 100
17195.82 72
17197.06 93
17198.30 105
17199.54 105
17200.78 95
17202.02 69
17203.26 101
17204.50 107
17205.74 106
17206.98 100
17208.22 109
17209.46 86
17210.70 79
17211.94 97
17213.18 99
17214.42 97
17215.66 89
17216.90 91
17218.14 82
17219.38 98
17220.62 97
17221.86 92
17223.10 103
17224.34 100
17225.58 93
17226.82 97
17228.06 91
17229.30 106
17230.54 95
17231.78 95
17233.02 100
17234.26 94
17235.50 107
17236.75 100
17237.99 105
17239.23 90
17240.47 107
17241.71 84
17242.95 91
17244.19 90
17245.43 87
17246.67 95
17247.92 76
17249.16 91
17250.40 80
17251.64 83
17252.88 86
17254.12 100
17255.36 114
17256.60 99
17257.85 100
17259.09 92
17260.33 89
17261.57 83
17262.81 99
17264.05 105
17265.30 119
17266.54 83
17267.78 96
17269.02 109
17270.26 95
17271.51 81
17272.75 77
17273.99 85
17275.23 101
17276.48 108
17277.72 91
17278.96 99
17280.20 97
17281.44 88
17282.69 85
17283.93 96
17285.17 81
17286.41 97
17287.66 92
17288.90 96
17290.14 102
17291.39 86
17292.63 93
17293.87 98
17295.11 85
17296.36 80
17297.60 84
17298.84 91
17300.09 106
17301.33 115
17302.57 85
17303.82 92
17305.06 104
17306.30 102
17307.55 70
17308.79 87
17310.03 101
17311.28 87
17312.52 85
17313.76 92
17315.01 99
17316.25 84
17317.49 85
17318.74 93
17319.98 93
17321.23 86
17322.47 90
17323.71 116
17324.96 115
17326.20 95
17327.45 101
17328.69 84
17329.93 84
17331.18 69
17332.42 83
17333.67 98
17334.91 86
17336.16 73
17337.40 92
17338.64 81
17339.89 87
17341.13 75
17342.38 89
17343.62 96
17344.87 92
17346.11 104
17347.36 98
17348.60 110
17349.85 94
17351.09 111
17352.34 86
17353.58 72
17354.83 85
17356.07 87
17357.32 87
17358.56 88
17359.81 83
17361.05 101
17362.30 92
17363.54 90
17364.79 91
17366.03 100
17367.28 113
17368.53 88
17369.77 91
17371.02 84
17372.26 105
17373.51 85
17374.75 69
17376.00 91
17377.25 105
17378.49 96
17379.74 97
17380.98 83
17382.23 103
17383.48 79
17384.72 75
17385.97 83
17387.21 85
17388.46 88
17389.71 76
17390.95 70
17392.20 98
17393.45 81
17394.69 96
17395.94 68
17397.19 85
17398.43 106
17399.68 111
17400.93 98
17402.17 111
17403.42 99
17404.67 108
17405.91 90
17407.16 109
17408.41 95
17409.65 68
17410.90 96
17412.15 97
17413.40 87
17414.64 78
17415.89 81
17417.14 80
17418.39 89
17419.63 97
17420.88 92
17422.13 86
17423.38 91
17424.62 85
17425.87 75
17427.12 72
17428.37 95
17429.61 96
17430.86 90
17432.11 102
17433.36 92
17434.60 108
17435.85 97
17437.10 75
17438.35 82
17439.60 90
17440.85 93
17442.09 92
17443.34 71
17444.59 93
17445.84 100
17447.09 89
17448.34 80
17449.58 83
17450.83 99
17452.08 109
17453.33 87
17454.58 90
17455.83 71
17457.08 94
17458.32 101
17459.57 105
17460.82 90
17462.07 103
17463.32 90
17464.57 85
17465.82 89
17467.07 90
17468.32 76
17469.57 121
17470.81 117
17472.06 89
17473.31 101
17474.56 91
17475.81 125
17477.06 98
17478.31 96
17479.56 115
17480.81 108
17482.06 98
17483.31 103
17484.56 93
17485.81 107
17487.06 95
17488.31 110
17489.56 112
17490.81 110
17492.06 101
17493.31 106
17494.56 88
17495.81 101
17497.06 104
17498.31 102
17499.56 102
17500.81 108
17502.06 110
17503.31 103
17504.56 103
17505.81 100
17507.06 100
17508.31 95
17509.56 98
17510.81 103
17512.06 113
17513.32 102
17514.57 111
17515.82 104
17517.07 106
17518.32 130
17519.57 120
17520.82 102
17522.07 109
17523.32 104
17524.57 118
17525.83 124
17527.08 103
17528.33 124
17529.58 126
17530.83 114
17532.08 129
17533.33 125
17534.59 122
17535.84 110
17537.09 114
17538.34 141
17539.59 125
17540.84 109
17542.10 128
17543.35 110
17544.60 114
17545.85 130
17547.10 124
17548.36 91
17549.61 117
17550.86 122
17552.11 127
17553.36 137
17554.62 125
17555.87 116
17557.12 120
17558.37 115
17559.63 133
17560.88 106
17562.13 99
17563.38 131
17564.64 103
17565.89 96
17567.14 125
17568.39 143
17569.65 103
17570.90 115
17572.15 104
17573.41 107
17574.66 95
17575.91 110
17577.16 123
17578.42 118
17579.67 88
17580.92 124
17582.18 127
17583.43 134
17584.68 106
17585.94 103
17587.19 106
17588.44 123
17589.70 102
17590.95 131
17592.20 123
17593.46 121
17594.71 110
17595.97 133
17597.22 124
17598.47 136
17599.73 106
17600.98 101
17602.23 96
17603.49 114
17604.74 105
17606.00 137
17607.25 126
17608.51 94
17609.76 110
17611.01 127
17612.27 113
17613.52 115
17614.78 96
17616.03 113
17617.29 128
17618.54 142
17619.79 110
17621.05 129
17622.30 120
17623.56 113
17624.81 123
17626.07 83
17627.32 103
17628.58 127
17629.83 118
17631.09 123
17632.34 90
17633.60 100
17634.85 116
17636.11 93
17637.36 89
17638.62 84
17639.87 78
17641.13 83
17642.39 101
17643.64 100
17644.90 92
17646.15 89
17647.41 94
17648.66 95
17649.92 112
17651.17 87
17652.43 102
17653.69 112
17654.94 97
17656.20 95
17657.45 94
17658.71 115
17659.97 101
17661.22 103
17662.48 87
17663.73 93
17664.99 96
17666.25 83
17667.50 78
17668.76 82
17670.02 71
17671.27 94
17672.53 107
17673.78 107
17675.04 100
17676.30 88
17677.55 85
17678.81 68
17680.07 91
17681.32 92
17682.58 97
17683.84 116
17685.10 104
17686.35 110
17687.61 118
17688.87 86
17690.12 99
17691.38 101
17692.64 85
17693.89 101
17695.15 84
17696.41 76
17697.67 78
17698.92 86
17700.18 94
17701.44 86
17702.70 80
17703.95 85
17705.21 118
17706.47 92
17707.73 80
17708.98 89
17710.24 116
17711.50 97
17712.76 91
17714.02 79
17715.27 81
17716.53 95
17717.79 87
17719.05 74
17720.31 92
17721.57 77
17722.82 92
17724.08 100
17725.34 80
17726.60 86
17727.86 95
17729.12 94
17730.37 92
17731.63 75
17732.89 101
17734.15 103
17735.41 85
17736.67 96
17737.93 118
17739.18 103
17740.44 117
17741.70 95
17742.96 64
17744.22 75
17745.48 96
17746.74 109
17748.00 90
17749.26 74
17750.52 75
17751.78 68
17753.04 90
17754.29 81
17755.55 70
17756.81 92
17758.07 68
17759.33 62
17760.59 85
17761.85 80
17763.11 82
17764.37 82
17765.63 70
17766.89 101
17768.15 117
17769.41 100
17770.67 77
17771.93 84
17773.19 89
17774.45 92
17775.71 103
17776.97 94
17778.23 108
17779.49 94
17780.75 99
17782.01 119
17783.27 106
17784.53 93
17785.79 68
17787.05 90
17788.31 95
17789.58 65
17790.84 101
17792.10 77
17793.36 78
17794.62 75
17795.88 86
17797.14 88
17798.40 95
17799.66 73
17800.92 62
17802.18 62
17803.45 86
17804.71 73
17805.97 84
17807.23 79
17808.49 71
17809.75 85
17811.01 69
17812.27 78
17813.54 83
17814.80 105
17816.06 87
17817.32 80
17818.58 97
17819.84 85
17821.11 82
17822.37 85
17823.63 69
17824.89 86
17826.15 85
17827.42 67
17828.68 87
17829.94 88
17831.20 88
17832.46 90
17833.73 73
17834.99 75
17836.25 71
17837.51 91
17838.78 93
17840.04 81
17841.30 71
17842.56 93
17843.83 86
17845.09 85
17846.35 98
17847.61 68
17848.88 77
17850.14 73
17851.40 101
17852.66 95
17853.93 90
17855.19 110
17856.45 89
17857.72 71
17858.98 83
17860.24 71
17861.51 67
17862.77 89
17864.03 105
17865.30 83
17866.56 62
17867.82 69
17869.09 97
17870.35 97
17871.61 81
17872.88 62
17874.14 61
17875.40 72
17876.67 107
17877.93 88
17879.20 77
17880.46 80
17881.72 89
17882.99 74
17884.25 73
17885.52 72
17886.78 86
17888.04 66
17889.31 69
17890.57 76
17891.84 79
17893.10 80
17894.36 75
17895.63 86
17896.89 85
17898.16 89
17899.42 74
17900.69 64
17901.95 74
17903.22 82
17904.48 87
17905.75 97
17907.01 78
17908.28 80
17909.54 72
17910.81 70
17912.07 54
17913.34 67
17914.60 76
17915.87 69
17917.13 95
17918.40 90
17919.66 65
17920.93 66
17922.19 94
17923.46 95
17924.72 100
17925.99 94
17927.25 102
17928.52 91
17929.79 78
17931.05 89
17932.32 86
17933.58 65
17934.85 59
17936.11 83
17937.38 80
17938.65 98
17939.91 75
17941.18 82
17942.44 83
17943.71 84
17944.98 102
17946.24 68
17947.51 62
17948.77 98
17950.04 85
17951.31 81
17952.57 74
17953.84 102
17955.11 88
17956.37 85
17957.64 68
17958.91 101
17960.17 82
17961.44 95
17962.71 101
17963.97 71
17965.24 91
17966.51 85
17967.77 87
17969.04 98
17970.31 76
17971.58 77
17972.84 73
17974.11 81
17975.38 76
17976.64 67
17977.91 59
17979.18 77
17980.45 83
17981.71 69
17982.98 71
17984.25 86
17985.52 104
17986.78 69
17988.05 74
17989.32 72
17990.59 66
17991.86 74
17993.12 68
17994.39 87
17995.66 83
17996.93 78
17998.20 91
17999.46 79
18000.73 65
18002.00 86
18003.27 130
18004.54 105
18005.80 85
18007.07 83
18008.34 75
18009.61 77
18010.88 75
18012.15 76
18013.42 81
18014.68 71
18015.95 69
18017.22 87
18018.49 62
18019.76 79
18021.03 79
18022.30 76
18023.57 82
18024.83 93
18026.10 80
18027.37 80
18028.64 98
18029.91 67
18031.18 81
18032.45 75
18033.72 73
18034.99 92
18036.26 86
18037.53 107
18038.80 107
18040.07 88
18041.34 78
18042.60 96
18043.87 101
18045.14 103
18046.41 83
18047.68 77
18048.95 95
18050.22 84
18051.49 65
18052.76 96
18054.03 61
18055.30 56
18056.57 67
18057.84 59
18059.11 58
18060.38 112
18061.65 78
18062.92 93
18064.20 89
18065.47 85
18066.74 77
18068.01 74
18069.28 84
18070.55 84
18071.82 84
18073.09 75
18074.36 68
18075.63 65
18076.90 89
18078.17 76
18079.44 63
18080.71 63
18081.99 78
18083.26 83
18084.53 77
18085.80 69
18087.07 83
18088.34 95
18089.61 92
18090.88 91
18092.15 89
18093.43 86
18094.70 62
18095.97 78
18097.24 75
18098.51 69
18099.78 94
18101.06 83
18102.33 83
18103.60 81
18104.87 74
18106.14 73
18107.41 83
18108.69 85
18109.96 99
18111.23 79
18112.50 74
18113.77 73
18115.05 70
18116.32 80
18117.59 90
18118.86 85
18120.14 99
18121.41 94
18122.68 87
18123.95 61
18125.23 72
18126.50 75
18127.77 63
18129.04 86
18130.32 81
18131.59 75
18132.86 70
18134.13 69
18135.41 75
18136.68 75
18137.95 80
18139.23 99
18140.50 110
18141.77 89
18143.05 84
18144.32 97
18145.59 87
18146.87 78
18148.14 71
18149.41 70
18150.69 77
18151.96 82
18153.23 97
18154.51 84
18155.78 72
18157.05 82
18158.33 75
18159.60 82
18160.88 78
18162.15 68
18163.42 78
18164.70 65
18165.97 78
18167.24 86
18168.52 87
18169.79 75
18171.07 81
18172.34 80
18173.62 80
18174.89 82
18176.16 89
18177.44 93
18178.71 81
18179.99 81
18181.26 86
18182.54 71
18183.81 83
18185.09 100
18186.36 84
18187.63 79
18188.91 75
18190.18 84
18191.46 69
18192.73 90
18194.01 75
18195.28 62
18196.56 77
18197.83 94
18199.11 94
18200.38 92
18201.66 77
18202.94 67
18204.21 81
18205.49 87
18206.76 79
18208.04 87
18209.31 91
18210.59 87
18211.86 87
18213.14 82
18214.41 82
18215.69 81
18216.97 72
18218.24 72
18219.52 78
18220.79 72
18222.07 83
18223.35 68
18224.62 83
18225.90 89
18227.17 88
18228.45 93
18229.73 90
18231.00 68
18232.28 91
18233.56 78
18234.83 72
18236.11 80
18237.38 75
18238.66 99
18239.94 73
18241.21 66
18242.49 76
18243.77 81
18245.04 79
18246.32 72
18247.60 93
18248.87 94
18250.15 75
18251.43 99
18252.71 89
18253.98 79
18255.26 59
18256.54 76
18257.81 86
18259.09 85
18260.37 72
18261.65 75
18262.92 94
18264.20 77
18265.48 73
18266.76 96
18268.03 94
18269.31 89
18270.59 75
18271.87 74
18273.14 96
18274.42 88
18275.70 69
18276.98 94
18278.26 84
18279.53 72
18280.81 80
18282.09 75
18283.37 78
18284.65 82
18285.92 70
18287.20 82
18288.48 66
18289.76 70
18291.04 84
18292.32 83
18293.59 68
18294.87 63
18296.15 80
18297.43 70
18298.71 86
18299.99 84
18301.27 87
18302.54 72
18303.82 71
18305.10 81
18306.38 66
18307.66 76
18308.94 72
18310.22 83
18311.50 81
18312.78 58
18314.06 68
18315.33 62
18316.61 76
18317.89 70
18319.17 70
18320.45 71
18321.73 74
18323.01 75
18324.29 61
18325.57 84
18326.85 79
18328.13 75
18329.41 76
18330.69 90
18331.97 82
18333.25 88
18334.53 78
18335.81 79
18337.09 73
18338.37 72
18339.65 76
18340.93 93
18342.21 88
18343.49 72
18344.77 68
18346.05 99
18347.33 75
18348.61 71
18349.89 91
18351.17 88
18352.45 91
18353.73 90
18355.01 70
18356.29 60
18357.57 77
18358.85 66
18360.14 71
18361.42 77
18362.70 82
18363.98 80
18365.26 79
18366.54 89
18367.82 93
18369.10 90
18370.38 80
18371.66 89
18372.95 76
18374.23 87
18375.51 63
18376.79 78
18378.07 87
18379.35 78
18380.63 75
18381.92 70
18383.20 87
18384.48 85
18385.76 83
18387.04 92
18388.32 63
18389.61 66
18390.89 76
18392.17 84
18393.45 77
18394.73 69
18396.02 80
18397.30 74
18398.58 71
18399.86 100
18401.14 62
18402.43 60
18403.71 84
18404.99 89
18406.27 95
18407.56 76
18408.84 66
18410.12 85
18411.40 92
18412.69 95
18413.97 83
18415.25 85
18416.53 71
18417.82 98
18419.10 78
18420.38 79
18421.67 73
18422.95 83
18424.23 75
18425.51 71
18426.80 77
18428.08 85
18429.36 81
18430.65 82
18431.93 80
18433.21 79
18434.50 99
18435.78 97
18437.06 99
18438.35 81
18439.63 73
18440.92 81
18442.20 68
18443.48 56
18444.77 67
18446.05 71
18447.33 70
18448.62 80
18449.90 94
18451.19 82
18452.47 94
18453.75 72
18455.04 75
18456.32 95
18457.61 80
18458.89 79
18460.17 66
18461.46 81
18462.74 54
18464.03 72
18465.31 73
18466.60 69
18467.88 68
18469.17 87
18470.45 88
18471.74 82
18473.02 61
18474.30 84
18475.59 73
18476.87 74
18478.16 89
18479.44 67
18480.73 73
18482.01 81
18483.30 73
18484.58 76
18485.87 73
18487.16 66
18488.44 68
18489.73 73
18491.01 65
18492.30 84
18493.58 79
18494.87 88
18496.15 79
18497.44 89
18498.72 62
18500.01 64
18501.30 61
18502.58 80
18503.87 85
18505.15 73
18506.44 84
18507.73 61
18509.01 68
18510.30 68
18511.58 64
18512.87 69
18514.16 86
18515.44 71
18516.73 74
18518.01 66
18519.30 78
18520.59 93
18521.87 100
18523.16 82
18524.45 73
18525.73 99
18527.02 115
18528.31 84
18529.59 72
18530.88 76
18532.17 74
18533.45 103
18534.74 67
18536.03 69
18537.31 74
18538.60 81
18539.89 88
18541.18 71
18542.46 62
18543.75 65
18545.04 71
18546.32 101
18547.61 93
18548.90 73
18550.19 64
18551.47 61
18552.76 88
18554.05 83
18555.34 68
18556.62 78
18557.91 79
18559.20 79
18560.49 76
18561.78 85
18563.06 95
18564.35 85
18565.64 85
18566.93 78
18568.22 86
18569.50 74
18570.79 80
18572.08 81
18573.37 71
18574.66 64
18575.94 75
18577.23 85
18578.52 74
18579.81 74
18581.10 89
18582.39 68
18583.68 80
18584.96 101
18586.25 82
18587.54 92
18588.83 95
18590.12 88
18591.41 82
18592.70 78
18593.99 64
18595.27 89
18596.56 105
18597.85 96
18599.14 74
18600.43 88
18601.72 92
18603.01 101
18604.30 94
18605.59 86
18606.88 79
18608.17 91
18609.46 85
18610.75 103
18612.04 99
18613.33 92
18614.62 94
18615.90 85
18617.19 85
18618.48 65
18619.77 81
18621.06 87
18622.35 92
18623.64 85
18624.93 70
18626.22 97
18627.51 92
18628.80 97
18630.09 94
18631.39 84
18632.68 90
18633.97 82
18635.26 86
18636.55 77
18637.84 69
18639.13 87
18640.42 83
18641.71 82
18643.00 76
18644.29 110
18645.58 69
18646.87 90
18648.16 62
18649.45 67
18650.74 85
18652.04 81
18653.33 70
18654.62 74
18655.91 65
18657.20 68
18658.49 85
18659.78 98
18661.07 74
18662.36 68
18663.66 84
18664.95 82
18666.24 78
18667.53 74
18668.82 91
18670.11 78
18671.41 69
18672.70 73
18673.99 79
18675.28 66
18676.57 73
18677.86 77
18679.16 70
18680.45 77
18681.74 75
18683.03 89
18684.32 73
18685.62 73
18686.91 67
18688.20 68
18689.49 99
18690.79 92
18692.08 69
18693.37 78
18694.66 66
18695.96 78
18697.25 84
18698.54 77
18699.83 77
18701.13 59
18702.42 60
18703.71 69
18705.00 82
18706.30 78
18707.59 72
18708.88 68
18710.18 87
18711.47 81
18712.76 86
18714.05 70
18715.35 66
18716.64 74
18717.93 81
18719.23 68
18720.52 69
18721.81 67
18723.11 78
18724.40 93
18725.69 81
18726.99 90
18728.28 89
18729.58 77
18730.87 68
18732.16 80
18733.46 84
18734.75 75
18736.04 71
18737.34 77
18738.63 60
18739.93 64
18741.22 74
18742.51 88
18743.81 78
18745.10 72
18746.40 53
18747.69 77
18748.99 70
18750.28 66
18751.58 62
18752.87 66
18754.16 71
18755.46 82
18756.75 73
18758.05 59
18759.34 58
18760.64 75
18761.93 73
18763.23 64
18764.52 67
18765.82 80
18767.11 73
18768.41 88
18769.70 75
18771.00 62
18772.29 69
18773.59 69
18774.88 66
18776.18 62
18777.47 58
18778.77 58
18780.06 86
18781.36 73
18782.65 75
18783.95 73
18785.25 73
18786.54 65
18787.84 79
18789.13 77
18790.43 64
18791.72 81
18793.02 84
18794.32 80
18795.61 86
18796.91 65
18798.20 61
18799.50 82
18800.80 64
18802.09 61
18803.39 74
18804.69 65
18805.98 73
18807.28 75
18808.57 70
18809.87 55
18811.17 70
18812.46 72
18813.76 65
18815.06 68
18816.35 63
18817.65 53
18818.95 62
18820.24 65
18821.54 56
18822.84 62
18824.13 85
18825.43 64
18826.73 70
18828.03 69
18829.32 64
18830.62 70
18831.92 65
18833.21 72
18834.51 60
18835.81 65
18837.11 80
18838.40 90
18839.70 74
18841.00 83
18842.30 53
18843.59 60
18844.89 66
18846.19 56
18847.49 69
18848.79 71
18850.08 66
18851.38 72
18852.68 91
18853.98 70
18855.27 66
18856.57 87
18857.87 73
18859.17 52
18860.47 53
18861.77 60
18863.06 75
18864.36 73
18865.66 90
18866.96 102
18868.26 73
18869.56 69
18870.85 70
18872.15 87
18873.45 66
18874.75 82
18876.05 77
18877.35 69
18878.65 98
18879.95 59
18881.24 77
18882.54 80
18883.84 77
18885.14 74
18886.44 57
18887.74 72
18889.04 62
18890.34 79
18891.64 75
18892.94 70
18894.24 54
18895.54 64
18896.84 67
18898.13 86
18899.43 84
18900.73 67
18902.03 63
18903.33 61
18904.63 61
18905.93 79
18907.23 75
18908.53 96
18909.83 76
18911.13 68
18912.43 58
18913.73 57
18915.03 67
18916.33 85
18917.63 77
18918.93 64
18920.23 92
18921.53 64
18922.83 79
18924.13 79
18925.43 86
18926.74 66
18928.04 64
18929.34 56
18930.64 40
18931.94 61
18933.24 64
18934.54 81
18935.84 61
18937.14 63
18938.44 74
18939.74 65
18941.04 65
18942.34 82
18943.65 75
18944.95 63
18946.25 79
18947.55 70
18948.85 66
18950.15 92
18951.45 61
18952.75 60
18954.06 75
18955.36 82
18956.66 79
18957.96 77
18959.26 70
18960.56 68
18961.87 65
18963.17 61
18964.47 65
18965.77 60
18967.07 76
18968.37 87
18969.68 76
18970.98 76
18972.28 46
18973.58 68
18974.88 81
18976.19 69
18977.49 70
18978.79 75
18980.09 66
18981.40 70
18982.70 82
18984.00 76
18985.30 67
18986.61 66
18987.91 63
18989.21 67
18990.51 65
18991.82 64
18993.12 78
18994.42 73
18995.73 68
18997.03 74
18998.33 83
18999.63 72
19000.94 54
19002.24 66
19003.54 65
19004.85 74
19006.15 69
19007.45 93
19008.76 71
19010.06 49
19011.36 78
19012.67 81
19013.97 66
19015.27 78
19016.58 64
19017.88 56
19019.18 54
19020.49 75
19021.79 87
19023.10 85
19024.40 80
19025.70 68
19027.01 67
19028.31 66
19029.62 54
19030.92 78
19032.22 72
19033.53 76
19034.83 69
19036.14 81
19037.44 69
19038.75 65
19040.05 74
19041.35 90
19042.66 79
19043.96 73
19045.27 67
19046.57 73
19047.88 75
19049.18 74
19050.49 67
19051.79 53
19053.10 62
19054.40 80
19055.71 57
19057.01 65
19058.32 67
19059.62 67
19060.93 71
19062.23 64
19063.54 72
19064.84 75
19066.15 69
19067.45 63
19068.76 53
19070.06 76
19071.37 52
19072.67 64
19073.98 78
19075.29 74
19076.59 54
19077.90 65
19079.20 106
19080.51 103
19081.81 75
19083.12 85
19084.43 74
19085.73 65
19087.04 73
19088.34 70
19089.65 71
19090.96 57
19092.26 71
19093.57 71
19094.87 87
19096.18 74
19097.49 54
19098.79 66
19100.10 61
19101.41 65
19102.71 80
19104.02 85
19105.33 60
19106.63 55
19107.94 73
19109.25 82
19110.55 74
19111.86 71
19113.17 66
19114.47 61
19115.78 60
19117.09 94
19118.40 60
19119.70 65
19121.01 64
19122.32 53
19123.62 84
19124.93 79
19126.24 64
19127.55 80
19128.85 63
19130.16 67
19131.47 74
19132.78 57
19134.08 65
19135.39 67
19136.70 78
19138.01 77
19139.32 94
19140.62 76
19141.93 60
19143.24 67
19144.55 68
19145.85 62
19147.16 81
19148.47 91
19149.78 75
19151.09 82
19152.40 70
19153.70 70
19155.01 59
19156.32 75
19157.63 59
19158.94 66
19160.25 51
19161.55 74
19162.86 68
19164.17 57
19165.48 70
19166.79 80
19168.10 56
19169.41 65
19170.72 81
19172.02 63
19173.33 73
19174.64 74
19175.95 74
19177.26 69
19178.57 86
19179.88 77
19181.19 96
19182.50 51
19183.81 64
19185.12 77
19186.43 70
19187.74 68
19189.05 66
19190.35 76
19191.66 68
19192.97 60
19194.28 64
19195.59 80
19196.90 87
19198.21 88
19199.52 69
19200.83 84
19202.14 75
19203.45 79
19204.76 64
19206.07 66
19207.38 61
19208.69 60
19210.00 96
19211.31 84
19212.62 63
19213.93 57
19215.24 71
19216.56 81
19217.87 77
19219.18 63
19220.49 81
19221.80 70
19223.11 88
19224.42 84
19225.73 66
19227.04 75
19228.35 79
19229.66 77
19230.97 68
19232.28 63
19233.60 64
19234.91 75
19236.22 74
19237.53 77
19238.84 62
19240.15 69
19241.46 74
19242.77 83
19244.09 82
19245.40 65
19246.71 64
19248.02 65
19249.33 66
19250.64 73
19251.95 74
19253.27 82
19254.58 88
19255.89 86
19257.20 80
19258.51 78
19259.83 82
19261.14 86
19262.45 79
19263.76 54
19265.07 53
19266.39 63
19267.70 51
19269.01 71
19270.32 53
19271.63 83
19272.95 76
19274.26 68
19275.57 82
19276.88 63
19278.20 74
19279.51 61
19280.82 76
19282.14 74
19283.45 79
19284.76 44
19286.07 65
19287.39 68
19288.70 66
19290.01 63
19291.33 85
19292.64 76
19293.95 66
19295.26 67
19296.58 61
19297.89 55
19299.20 65
19300.52 52
19301.83 51
19303.14 53
19304.46 42
19305.77 68
19307.09 60
19308.40 58
19309.71 68
19311.03 65
19312.34 71
19313.65 62
19314.97 64
19316.28 73
19317.60 81
19318.91 68
19320.22 51
19321.54 72
19322.85 59
19324.17 56
19325.48 57
19326.79 63
19328.11 71
19329.42 67
19330.74 81
19332.05 79
19333.37 64
19334.68 58
19335.99 60
19337.31 87
19338.62 70
19339.94 77
19341.25 71
19342.57 78
19343.88 52
19345.20 66
19346.51 78
19347.83 65
19349.14 80
19350.46 91
19351.77 60
19353.09 59
19354.40 76
19355.72 63
19357.03 68
19358.35 77
19359.66 52
19360.98 70
19362.29 88
19363.61 59
19364.93 73
19366.24 62
19367.56 51
19368.87 62
19370.19 66
19371.50 77
19372.82 81
19374.14 66
19375.45 58
19376.77 63
19378.08 51
19379.40 60
19380.72 80
19382.03 58
19383.35 66
19384.66 61
19385.98 76
19387.30 65
19388.61 67
19389.93 66
19391.25 52
19392.56 70
19393.88 77
19395.20 79
19396.51 72
19397.83 60
19399.15 66
19400.46 57
19401.78 59
19403.10 65
19404.41 87
19405.73 79
19407.05 59
19408.36 59
19409.68 56
19411.00 77
19412.31 81
19413.63 77
19414.95 91
19416.27 97
19417.58 83
19418.90 101
19420.22 77
19421.54 65
19422.85 80
19424.17 59
19425.49 65
19426.81 55
19428.12 70
19429.44 82
19430.76 63
19432.08 61
19433.40 69
19434.71 71
19436.03 77
19437.35 73
19438.67 64
19439.99 83
19441.30 89
19442.62 81
19443.94 70
19445.26 79
19446.58 67
19447.89 67
19449.21 84
19450.53 82
19451.85 90
19453.17 71
19454.49 84
19455.81 65
19457.12 62
19458.44 67
19459.76 76
19461.08 51
19462.40 63
19463.72 84
19465.04 77
19466.36 85
19467.68 79
19468.99 73
19470.31 64
19471.63 95
19472.95 62
19474.27 59
19475.59 71
19476.91 51
19478.23 64
19479.55 65
19480.87 59
19482.19 76
19483.51 62
19484.83 73
19486.15 72
19487.47 74
19488.79 69
19490.11 80
19491.43 70
19492.75 62
19494.07 60
19495.39 67
19496.71 74
19498.03 67
19499.35 76
19500.67 72
19501.99 64
19503.31 61
19504.63 66
19505.95 73
19507.27 63
19508.59 64
19509.91 77
19511.23 83
19512.55 76
19513.87 64
19515.19 55
19516.51 64
19517.83 77
19519.15 71
19520.47 77
19521.79 77
19523.12 75
19524.44 75
19525.76 93
19527.08 73
19528.40 62
19529.72 50
19531.04 54
19532.36 79
19533.68 73
19535.01 62
19536.33 57
19537.65 72
19538.97 68
19540.29 72
19541.61 73
19542.93 67
19544.26 69
19545.58 62
19546.90 58
19548.22 66
19549.54 69
19550.87 65
19552.19 56
19553.51 66
19554.83 65
19556.15 57
19557.47 56
19558.80 80
19560.12 43
19561.44 38
19562.76 56
19564.09 65
19565.41 49
19566.73 72
19568.05 76
19569.38 65
19570.70 71
19572.02 60
19573.34 62
19574.67 69
19575.99 68
19577.31 71
19578.63 70
19579.96 57
19581.28 87
19582.60 68
19583.93 67
19585.25 71
19586.57 65
19587.90 55
19589.22 88
19590.54 76
19591.86 63
19593.19 53
19594.51 81
19595.83 71
19597.16 46
19598.48 74
19599.81 71
19601.13 64
19602.45 67
19603.78 65
19605.10 69
19606.42 70
19607.75 65
19609.07 77
19610.40 78
19611.72 65
19613.04 68
19614.37 65
19615.69 74
19617.02 69
19618.34 65
19619.66 75
19620.99 74
19622.31 66
19623.64 79
19624.96 77
19626.29 61
19627.61 56
19628.93 62
19630.26 91
19631.58 61
19632.91 93
19634.23 83
19635.56 68
19636.88 61
19638.21 74
19639.53 65
19640.86 68
19642.18 87
19643.51 74
19644.83 62
19646.16 70
19647.48 69
19648.81 65
19650.13 82
19651.46 73
19652.78 73
19654.11 84
19655.43 69
19656.76 72
19658.08 93
19659.41 65
19660.74 59
19662.06 67
19663.39 62
19664.71 63
19666.04 60
19667.36 78
19668.69 82
19670.02 78
19671.34 65
19672.67 69
19673.99 78
19675.32 77
19676.65 66
19677.97 67
19679.30 67
19680.63 78
19681.95 77
19683.28 64
19684.60 56
19685.93 62
19687.26 54
19688.58 66
19689.91 75
19691.24 75
19692.56 55
19693.89 64
19695.22 55
19696.54 58
19697.87 80
19699.20 88
19700.52 59
19701.85 61
19703.18 57
19704.51 73
19705.83 60
19707.16 79
19708.49 57
19709.81 54
19711.14 64
19712.47 73
19713.80 64
19715.12 85
19716.45 73
19717.78 96
19719.11 108
19720.43 80
19721.76 79
19723.09 60
19724.42 76
19725.74 77
19727.07 65
19728.40 77
19729.73 73
19731.06 62
19732.38 81
19733.71 58
19735.04 73
19736.37 80
19737.70 65
19739.02 77
19740.35 73
19741.68 72
19743.01 60
19744.34 95
19745.67 79
19747.00 71
19748.32 78
19749.65 67
19750.98 82
19752.31 70
19753.64 60
19754.97 55
19756.30 62
19757.62 66
19758.95 68
19760.28 72
19761.61 75
19762.94 65
19764.27 72
19765.60 55
19766.93 58
19768.26 66
19769.59 64
19770.92 54
19772.25 75
19773.57 71
19774.90 92
19776.23 89
19777.56 61
19778.89 65
19780.22 71
19781.55 82
19782.88 68
19784.21 83
19785.54 62
19786.87 88
19788.20 83
19789.53 78
19790.86 68
19792.19 71
19793.52 93
19794.85 75
19796.18 69
19797.51 80
19798.84 62
19800.17 95
19801.50 86
19802.83 71
19804.16 51
19805.49 75
19806.82 89
19808.16 67
19809.49 70
19810.82 64
19812.15 60
19813.48 65
19814.81 61
19816.14 59
19817.47 57
19818.80 65
19820.13 69
19821.46 56
19822.79 61
19824.13 90
19825.46 60
19826.79 55
19828.12 62
19829.45 65
19830.78 71
19832.11 63
19833.44 76
19834.78 75
19836.11 73
19837.44 78
19838.77 66
19840.10 60
19841.43 55
19842.77 53
19844.10 58
19845.43 66
19846.76 79
19848.09 64
19849.42 53
19850.76 67
19852.09 65
19853.42 66
19854.75 91
19856.09 73
19857.42 67
19858.75 64
19860.08 67
19861.41 66
19862.75 70
19864.08 64
19865.41 61
19866.74 61
19868.08 64
19869.41 64
19870.74 60
19872.08 69
19873.41 60
19874.74 70
19876.07 69
19877.41 71
19878.74 65
19880.07 71
19881.41 61
19882.74 63
19884.07 61
19885.40 87
19886.74 77
19888.07 79
19889.40 52
19890.74 74
19892.07 68
19893.40 60
19894.74 62
19896.07 51
19897.41 54
19898.74 70
19900.07 57
19901.41 63
19902.74 62
19904.07 70
19905.41 74
19906.74 68
19908.08 67
19909.41 81
19910.74 77
19912.08 69
19913.41 65
19914.75 66
19916.08 71
19917.41 61
19918.75 58
19920.08 60
19921.42 65
19922.75 83
19924.09 64
19925.42 83
19926.76 71
19928.09 67
19929.42 63
19930.76 60
19932.09 61
19933.43 53
19934.76 68
19936.10 78
19937.43 72
19938.77 54
19940.10 71
19941.44 68
19942.77 77
19944.11 75
19945.44 67
19946.78 67
19948.11 72
19949.45 64
19950.79 78
19952.12 86
19953.46 53
19954.79 60
19956.13 64
19957.46 68
19958.80 76
19960.13 66
19961.47 72
19962.81 57
19964.14 62
19965.48 62
19966.81 71
19968.15 81
19969.49 66
19970.82 66
19972.16 79
19973.49 73
19974.83 64
19976.17 74
19977.50 51
19978.84 77
19980.18 72
19981.51 74
19982.85 87
19984.18 73
19985.52 62
19986.86 90
19988.19 77
19989.53 74
19990.87 80
19992.20 88
19993.54 81
19994.88 88
19996.21 67
19997.55 63
19998.89 59
20000.23 66
20001.56 81
20002.90 74
20004.24 85
20005.57 78
20006.91 63
20008.25 72
20009.59 87
20010.92 67
20012.26 65
20013.60 62
20014.94 71
20016.27 93
20017.61 71
20018.95 57
20020.29 75
20021.62 82
20022.96 57
20024.30 74
20025.64 83
20026.98 105
20028.31 82
20029.65 79
20030.99 69
20032.33 53
20033.67 78
20035.00 73
20036.34 68
20037.68 69
20039.02 70
20040.36 90
20041.70 88
20043.03 61
20044.37 65
20045.71 70
20047.05 66
20048.39 72
20049.73 66
20051.07 73
20052.41 74
20053.74 83
20055.08 66
20056.42 54
20057.76 70
20059.10 83
20060.44 71
20061.78 63
20063.12 68
20064.46 71
20065.80 90
20067.13 91
20068.47 82
20069.81 65
20071.15 57
20072.49 81
20073.83 71
20075.17 65
20076.51 63
20077.85 76
20079.19 73
20080.53 73
20081.87 72
20083.21 75
20084.55 65
20085.89 64
20087.23 77
20088.57 88
20089.91 56
20091.25 62
20092.59 62
20093.93 80
20095.27 52
20096.61 69
20097.95 70
20099.29 60
20100.63 95
20101.97 68
20103.31 63
20104.65 79
20105.99 54
20107.33 56
20108.67 75
20110.02 63
20111.36 70
20112.70 66
20114.04 62
20115.38 66
20116.72 54
20118.06 82
20119.40 66
20120.74 85
20122.08 64
20123.43 79
20124.77 65
20126.11 75
20127.45 48
20128.79 56
20130.13 65
20131.47 64
20132.81 58
20134.16 63
20135.50 65
20136.84 61
20138.18 56
20139.52 68
20140.86 60
20142.21 81
20143.55 61
20144.89 67
